# Supplementary material for: Spatiotemporal prediction of alpine wetlands under multi-climate scenarios in the west of Sichuan, China
Source: PeerJ. 2024 Nov 27;12:e18586. doi: 10.7717/peerj.18586 (PMC11608022; doi:10.7717/peerj.18586)
Supplement: Supplemental Information 1 [file peerj-12-18586-s001.zip › Maxent_data1/2.5mBIOssp126_2021-2040/2.5mBIOssp126_2021-2040_10.asc.xml]

<?xml version="1.0" encoding="UTF-8"?>
<metadata xml:lang="zh"><Esri><CreaDate>20201031</CreaDate><CreaTime>13260600</CreaTime><ArcGISFormat>1.0</ArcGISFormat><SyncOnce>TRUE</SyncOnce><DataProperties><lineage><Process ToolSource="d:\program files (x86)\arcgis\desktop10.5\ArcToolbox\Toolboxes\Conversion Tools.tbx\RasterToASCII" Date="20201031" Time="132606">RasterToASCII "C:\Users\wangh\Desktop\Wetland Predict1028\SSP model\Maxent\2.5mBIOssp126_2021-2040\2.5mBIOssp126_2021-2040_10.tif" "C:\Users\wangh\Desktop\Wetland Predict1028\SSP model\Maxent\2.5mBIOssp126_2021-2040\2.5mBIOssp126_2021-2040_10.asc"</Process></lineage></DataProperties></Esri></metadata>
