# Supplementary material for: Spatiotemporal prediction of alpine wetlands under multi-climate scenarios in the west of Sichuan, China
Source: PeerJ. 2024 Nov 27;12:e18586. doi: 10.7717/peerj.18586 (PMC11608022; doi:10.7717/peerj.18586)
Supplement: Supplemental Information 1 [file peerj-12-18586-s001.zip › Maxent_data1/2.5mBIOssp126_2021-2040/2.5mbiossp126_2021-2040_1.asc]

ncols         170
nrows         159
xllcorner     97.34749306
yllcorner     27.673839575
cellsize      0.041666666666667
NODATA_value  -9999
-9999 -9999 -9999 -9999 -9999 -9999 -9999 -9999 -9999 -9999 -9999 -9999 -9999 -9999 -9999 -9999 -9999 -9999 -9999 -9999 -9999 -9999 -9999 -9999 -9999 -9999 -9999 -9999 -9999 -9999 -9999 -9999 -9999 -9999 -9999 -9999 -9999 -9999 -9999 -9999 -9999 -9999 -9999 -9999 -9999 -9999 -9999 -9999 -9999 -9999 -9999 -9999 -9999 -9999 -9999 -9999 -9999 -9999 -9999 -9999 -9999 -9999 -9999 -9999 -9999 -9999 -9999 -9999 -9999 -9999 -9999 -9999 -9999 -9999 -9999 -9999 -9999 -9999 -9999 -9999 -9999 -9999 -9999 -9999 -9999 -9999 -9999 -9999 -9999 -9999 -9999 -9999 -9999 -9999 -9999 -9999 -9999 -9999 -9999 -9999 -9999 -9999 -9999 -9999 -9999 -9999 -9999 -9999 -9999 -9999 -9999 -9999 -9999 -9999 -9999 -9999 -9999 -9999 -9999 -9999 -9999 -9999 -9999 -9999 -9999 -9999 -9999 -9999 -9999 -9999 -9999 -9999 1.495833 2.383333 0.6708333 -9999 -9999 -9999 -9999 -9999 -9999 -9999 -9999 -9999 -9999 -9999 -9999 -9999 -9999 -9999 -9999 -9999 -9999 -9999 -9999 -9999 -9999 -9999 -9999 -9999 -9999 -9999 -9999 -9999 -9999 -9999 -9999 -9999 -9999 -9999 
-9999 -9999 -9999 -9999 -9999 -9999 -9999 -9999 -9999 -9999 -9999 -9999 -9999 -9999 -9999 -9999 -9999 -9999 -9999 -9999 -9999 -9999 -9999 -9999 -9999 -9999 -9999 -9999 -9999 -9999 -9999 -9999 -9999 -9999 -9999 -9999 -9999 -9999 -9999 -9999 -9999 -9999 -9999 -9999 -9999 -9999 -9999 -9999 -9999 -9999 -9999 -9999 -9999 -9999 -9999 -9999 -9999 -9999 -9999 -9999 -9999 -9999 -9999 -9999 -9999 -9999 -9999 -9999 -9999 -9999 -9999 -9999 -9999 -9999 -9999 -9999 -9999 -9999 -9999 -9999 -9999 -9999 -9999 -9999 -9999 -9999 -9999 -9999 -9999 -9999 -9999 -9999 -9999 -9999 -9999 -9999 -9999 -9999 -9999 -9999 -9999 -9999 -9999 -9999 -9999 -9999 -9999 -9999 -9999 -9999 -9999 -9999 -9999 -9999 -9999 -9999 -9999 -9999 -9999 -9999 -9999 -9999 -9999 -9999 -9999 -9999 -9999 -9999 -9999 1.6375 2.2 2.3375 2.695833 3.366667 3.691667 -9999 -9999 -9999 -9999 -9999 -9999 -9999 -9999 -9999 -9999 -9999 -9999 -9999 -9999 -9999 -9999 -9999 -9999 -9999 -9999 -9999 -9999 -9999 -9999 -9999 -9999 -9999 -9999 -9999 -9999 -9999 -9999 -9999 -9999 -9999 
-9999 -9999 -9999 -9999 -9999 -9999 -9999 -9999 -9999 -9999 -9999 -4.554167 -4.6125 -4.495833 -9999 -9999 -9999 -9999 -9999 -9999 -9999 -9999 -9999 -9999 -9999 -9999 -9999 -9999 -9999 -9999 -9999 -9999 -9999 -9999 -9999 -9999 -9999 -9999 -9999 -9999 -9999 -9999 -9999 -9999 -9999 -9999 -9999 -9999 -9999 -9999 -9999 -9999 -9999 -9999 -9999 -9999 -9999 -9999 -9999 -9999 -9999 -9999 -9999 -9999 -9999 -9999 -9999 -9999 -9999 -9999 -9999 -9999 -9999 -9999 -9999 -9999 -9999 -9999 -9999 -9999 -9999 -9999 -9999 -9999 -9999 -9999 -9999 -9999 -9999 -9999 -9999 -9999 -9999 -9999 -9999 -9999 -9999 -9999 -9999 -9999 -9999 -9999 -9999 -9999 -9999 -9999 -9999 -9999 -9999 -9999 -9999 -9999 -9999 -9999 -9999 -9999 -9999 -9999 -9999 -9999 -9999 -9999 -9999 -9999 -9999 -9999 -9999 -9999 2.470833 2.85 3.0875 2.916667 3.1375 3.004167 2.908333 -9999 -9999 -9999 -9999 -9999 -9999 -9999 -9999 -9999 -9999 -9999 -9999 -9999 -9999 -9999 -9999 -9999 -9999 -9999 -9999 -9999 -9999 -9999 -9999 -9999 -9999 -9999 -9999 -9999 -9999 -9999 -9999 -9999 -9999 -9999 
-9999 -9999 -9999 -9999 -9999 -9999 -9999 -9999 -9999 -4.7125 -4.783333 -4.833333 -5.1 -4.804167 -4.65 -4.041667 -9999 -9999 -9999 -9999 -9999 -9999 -9999 -9999 -9999 -9999 -9999 -9999 -9999 -9999 -9999 -9999 -9999 -9999 -9999 -9999 -9999 -9999 -9999 -9999 -9999 -9999 -9999 -9999 -9999 -9999 -9999 -9999 -9999 -9999 -9999 -9999 -9999 -9999 -9999 -9999 -9999 -9999 -9999 -9999 -9999 -9999 -9999 -9999 -9999 -9999 -9999 -9999 -9999 -9999 -9999 -9999 -9999 -9999 -9999 -9999 -9999 -9999 -9999 -9999 -9999 -9999 -9999 -9999 -9999 -9999 -9999 -9999 -9999 -9999 -9999 -9999 -9999 -9999 -9999 -9999 -9999 -9999 -9999 -9999 -9999 -9999 -9999 -9999 -9999 -9999 -9999 -9999 -9999 -9999 -9999 -9999 -9999 -9999 -9999 -9999 -9999 -9999 -9999 -9999 -9999 -9999 -9999 -9999 -9999 -9999 2.675 2.975 3.154167 3.154167 3.558333 3.466667 3.016667 3.825 4.383333 5.05 5.079167 5.408333 4.4125 -9999 -9999 -9999 -9999 -9999 -9999 -9999 -9999 -9999 -9999 -9999 -9999 -9999 -9999 -9999 -9999 -9999 -9999 -9999 -9999 -9999 -9999 -9999 -9999 -9999 -9999 -9999 -9999 -9999 -9999 -9999 
-9999 -9999 -9999 -9999 -9999 -9999 -9999 -9999 -5.495833 -5.416667 -4.9625 -5.1125 -4.566667 -4.445834 -4.245833 -3.8625 -3.879167 -3.8125 -3.5875 -9999 -9999 -9999 -9999 -9999 -9999 -9999 -9999 -9999 -9999 -9999 -9999 -9999 -9999 -9999 -9999 -9999 -9999 -9999 -9999 -9999 -9999 -9999 -9999 -9999 -9999 -9999 -9999 -9999 -9999 -9999 -9999 -9999 -9999 -9999 -9999 -9999 -9999 -9999 -9999 -9999 -9999 -9999 -9999 -9999 -9999 -9999 -9999 -9999 -9999 -9999 -9999 -9999 -9999 -9999 -9999 -9999 -9999 -9999 -9999 -9999 -9999 -9999 -9999 -9999 -9999 -9999 -9999 -9999 -9999 -9999 -9999 -9999 -9999 -9999 -9999 -9999 -9999 -9999 -9999 -9999 -9999 -9999 -9999 -9999 -9999 -9999 -9999 -9999 -9999 -9999 -9999 -9999 -9999 -9999 -9999 -9999 -9999 -9999 -9999 -9999 -9999 -9999 -9999 -9999 -9999 -9999 -9999 3.116667 3.6625 3.920833 3.7125 2.804167 2.308333 2.741667 3.308333 4.245833 4.1875 4.541667 6.145833 -9999 -9999 -9999 -9999 -9999 -9999 -9999 -9999 -9999 -9999 -9999 -9999 -9999 -9999 -9999 -9999 -9999 -9999 -9999 -9999 -9999 -9999 -9999 -9999 -9999 -9999 -9999 -9999 -9999 -9999 -9999 
-9999 -9999 -9999 -9999 -9999 -9999 -9999 -9999 -5.641667 -5.233334 -4.904167 -4.595833 -4.320833 -4.429167 -4.233334 -4.075 -4.3625 -4.670834 -4.366667 -3.895833 -3.516667 -3.1875 -2.8875 -2.733333 -2.616667 -9999 -9999 -9999 -9999 -9999 -9999 -9999 -9999 -9999 -9999 -9999 -9999 -9999 -9999 -9999 -9999 -9999 -9999 -9999 -9999 -9999 -9999 -9999 -9999 -9999 -9999 -9999 -9999 -9999 -9999 -9999 -9999 -9999 -9999 -9999 -9999 -9999 -9999 -9999 -9999 -9999 -9999 -9999 -9999 -9999 -9999 -9999 -9999 -9999 -9999 -9999 -9999 -9999 -9999 -9999 -9999 -9999 -9999 -9999 -9999 -9999 -9999 -9999 -9999 -9999 -9999 -9999 -9999 -9999 -9999 -9999 -9999 -9999 -9999 -9999 -9999 -9999 -9999 -9999 -9999 -9999 -9999 -9999 -9999 -9999 -9999 -9999 -9999 -9999 -9999 -9999 -9999 -9999 -9999 -9999 -9999 -9999 1.770833 1.620833 1.408333 0.9916666 1.2625 2.425 3.241667 3.908333 3.458333 2.529167 1.7375 1.408333 1.733333 3.308333 4.308333 5.025 5.291667 4.6875 -9999 -9999 -9999 -9999 -9999 -9999 -9999 -9999 -9999 -9999 -9999 -9999 -9999 -9999 -9999 -9999 -9999 -9999 -9999 -9999 -9999 -9999 -9999 -9999 -9999 -9999 -9999 -9999 -9999 -9999 
-9999 -9999 -9999 -9999 -9999 -9999 -9999 -9999 -5.891667 -5.575 -5.158333 -4.9 -4.579167 -4.291667 -4.158333 -4.341667 -4.233334 -4.4875 -4.245833 -3.7625 -3.391667 -3.429167 -3.175 -2.904166 -2.870833 -2.816667 -9999 -9999 -9999 -9999 -9999 -9999 -9999 -9999 -9999 -9999 -9999 -9999 -9999 -9999 -9999 -9999 -9999 -9999 -9999 -9999 -9999 -9999 -9999 -9999 -9999 -9999 -9999 -9999 -9999 -9999 -9999 -9999 -9999 -9999 -9999 -9999 -9999 -9999 -9999 -9999 -9999 -9999 -9999 -9999 -9999 -9999 -9999 -9999 -9999 -9999 -9999 -9999 -9999 -9999 -9999 -9999 -9999 -9999 -9999 -9999 -9999 -9999 -9999 -9999 -9999 -9999 -9999 -9999 -9999 -9999 -9999 -9999 -9999 -9999 -9999 -9999 -9999 -9999 -9999 -9999 -9999 -9999 -9999 -9999 -9999 -9999 -9999 -9999 -9999 -9999 -9999 -9999 -9999 -9999 -9999 3.316667 3.258333 3.395833 3.416667 2.816667 2.245833 2.541667 3.0125 3 2.416667 1.829167 0.6041666 0.1083334 0.4999999 1.383333 2.845833 4.225 3.904167 -9999 -9999 -9999 -9999 -9999 -9999 -9999 -9999 -9999 -9999 -9999 -9999 -9999 -9999 -9999 -9999 -9999 -9999 -9999 -9999 -9999 -9999 -9999 -9999 -9999 -9999 -9999 -9999 -9999 -9999 -9999 
-9999 -9999 -9999 -9999 -9999 -9999 -9999 -5.541667 -5.379167 -5.479167 -5.420833 -4.941667 -4.454166 -4.325 -4.533333 -4.479167 -4.425 -4.433333 -4.375 -3.8875 -3.720834 -3.616667 -3.520833 -3.504167 -3.258333 -3.108333 -9999 -9999 -9999 -9999 -9999 -9999 -9999 -9999 -9999 -9999 -9999 -9999 -9999 -9999 -9999 -9999 -9999 -9999 -9999 -9999 -9999 -9999 -9999 -9999 -9999 -9999 -9999 -9999 -9999 -9999 -9999 -9999 -9999 -9999 -9999 -9999 -9999 -9999 -9999 -9999 -9999 -9999 -9999 -9999 -9999 -9999 -9999 -9999 -9999 -9999 -9999 -9999 -9999 -9999 -9999 -9999 -9999 -9999 -9999 -9999 -9999 -9999 -9999 -9999 -9999 -9999 -9999 -9999 -9999 -9999 -9999 -9999 -9999 -9999 -9999 -9999 -9999 -9999 -9999 -9999 -9999 -9999 -9999 -9999 -9999 -9999 -9999 -9999 -9999 -9999 -9999 3.2625 -9999 -9999 -9999 3.466667 3.583333 3.583333 3.533333 3.483333 3.329167 3.266667 3.354167 3.258333 3.179167 3.166667 2.783333 2.2125 1.55 0.9041666 0.8666666 1.258333 1.491667 -9999 -9999 -9999 -9999 -9999 -9999 -9999 -9999 -9999 -9999 -9999 -9999 -9999 -9999 -9999 -9999 -9999 -9999 -9999 -9999 -9999 -9999 -9999 -9999 -9999 -9999 -9999 -9999 -9999 -9999 -9999 
-9999 -9999 -9999 -9999 -9999 -9999 -9999 -5.554167 -5.133333 -4.970833 -4.979167 -4.629167 -4.466667 -4.729167 -5.275 -5.266667 -4.829167 -4.425 -4.741666 -4.5625 -4.254167 -4.116667 -3.958333 -3.6125 -3.5875 -9999 -9999 -9999 -9999 -9999 -9999 -9999 -9999 -9999 -9999 -9999 -9999 -9999 -9999 -9999 -9999 -9999 -9999 -9999 -9999 -9999 -9999 -9999 -9999 -9999 -9999 -9999 -9999 -9999 -9999 -9999 -9999 -9999 -9999 -9999 -9999 -9999 -9999 -9999 -9999 -9999 -9999 -9999 -9999 -9999 -9999 -9999 -9999 -9999 -9999 -9999 -9999 -9999 -9999 -9999 -9999 -9999 -9999 -9999 -9999 -9999 -9999 -9999 -9999 -9999 -9999 -9999 -9999 -9999 -9999 -9999 -9999 -9999 -9999 -9999 -9999 -9999 -9999 -9999 -9999 -9999 -9999 -9999 -9999 -9999 -9999 -9999 -9999 -9999 -9999 -9999 3.2 3.179167 3.241667 3.295833 3.3 3.3 3.35 3.391667 3.429167 3.466667 3.441667 3.491667 3.483333 3.45 3.404167 3.383333 3.3 2.975 2.516667 1.8 1.275 1.425 1.804167 -9999 -9999 -9999 -9999 -9999 -9999 -9999 -9999 -9999 -9999 -9999 -9999 -9999 -9999 -9999 -9999 -9999 -9999 -9999 -9999 -9999 -9999 -9999 -9999 -9999 -9999 -9999 -9999 -9999 -9999 -9999 
-9999 -9999 -9999 -5.041667 -5.05 -4.983333 -4.795834 -5.029167 -4.475 -5.020833 -5.020833 -4.9 -5.1375 -5.408333 -5.304167 -4.854167 -4.904167 -4.533333 -4.104167 -3.816667 -3.666667 -3.695833 -3.720833 -3.533333 -3.6125 -3.758333 -9999 -9999 -9999 -9999 -9999 -9999 -9999 -9999 -9999 -9999 -9999 -9999 -9999 -9999 -9999 -9999 -9999 -9999 -9999 -9999 -9999 -9999 -9999 -9999 -9999 -9999 -9999 -9999 -9999 -9999 -9999 -9999 -9999 -9999 -9999 -9999 -9999 -9999 -9999 -9999 -9999 -9999 -9999 -9999 -9999 -9999 -9999 -9999 -9999 -9999 -9999 -9999 -9999 -9999 -9999 -9999 -9999 -9999 -9999 -9999 -9999 -9999 -9999 -9999 -9999 -9999 -9999 -9999 -9999 -9999 -9999 -9999 -9999 -9999 -9999 -9999 -9999 -9999 -9999 -9999 -9999 -9999 -9999 -9999 -9999 -9999 -9999 -9999 -9999 -9999 -9999 3.2125 3.3125 3.383333 3.295833 3.3375 3.329167 3.341667 3.358333 3.354167 3.366667 3.3375 3.4 3.425 3.3375 3.1625 3.204167 3.354167 3.125 2.6375 1.791667 1.5125 2.358333 2.779167 -9999 -9999 -9999 -9999 -9999 -9999 -9999 -9999 -9999 -9999 -9999 -9999 -9999 -9999 -9999 -9999 -9999 -9999 -9999 -9999 -9999 -9999 -9999 -9999 -9999 -9999 -9999 -9999 -9999 -9999 
-9999 -4.429167 -4.291667 -4.533333 -3.770833 -3.5625 -3.654167 -3.995833 -4.729167 -5.479167 -5.395833 -5.291667 -5.508333 -4.7 -5.033333 -4.254167 -4.9375 -5.008333 -4.641667 -4.283333 -3.554167 -3.7125 -3.979167 -4.304167 -4.429167 -4.2125 -9999 -9999 -9999 -9999 -9999 -9999 -9999 -9999 -9999 -9999 -9999 -9999 -9999 -9999 -9999 -9999 -9999 -9999 -9999 -9999 -9999 -9999 -9999 -9999 -9999 -9999 -9999 -9999 -9999 -9999 -9999 -9999 -9999 -9999 -9999 -9999 -9999 -9999 -9999 -9999 -9999 -9999 -9999 -9999 -9999 -9999 -9999 -9999 -9999 -9999 -9999 -9999 -9999 -9999 -9999 -9999 -9999 -9999 -9999 -9999 -9999 -9999 -9999 -9999 -9999 -9999 -9999 -9999 -9999 -9999 -9999 -9999 -9999 -9999 -9999 -9999 -9999 -9999 -9999 -9999 -9999 -9999 -9999 -9999 -9999 -9999 -9999 -9999 -9999 -9999 -9999 -9999 3.316667 3.375 3.345833 3.295833 3.283333 3.3 3.2 3.304167 3.345833 3.25 3.245833 3.275 3.2375 3.083333 3.095833 3.3 3.316667 3.016667 2.275 1.320833 1.516667 2.025 -9999 -9999 -9999 -9999 -9999 -9999 -9999 -9999 -9999 -9999 -9999 -9999 -9999 -9999 -9999 -9999 -9999 -9999 -9999 -9999 -9999 -9999 -9999 -9999 -9999 -9999 -9999 -9999 -9999 -9999 
-9999 -4.7125 -3.958333 -3.316667 -2.983333 -3.1125 -3.791667 -4.575 -5.1875 -5.441667 -5.033333 -4.75 -5.058333 -4.920834 -4.279167 -3.958333 -4.645833 -4.625 -4.358333 -4.179167 -3.875 -3.345833 -3.720833 -3.4375 -3.270833 -3.354167 -3.595833 -9999 -9999 -9999 -9999 -9999 -9999 -9999 -9999 -9999 -9999 -9999 -9999 -9999 -9999 -9999 -9999 -9999 -9999 -9999 -9999 -9999 -9999 -9999 -9999 -9999 -9999 -9999 -9999 -9999 -9999 -9999 -9999 -9999 -9999 -9999 -9999 -9999 -9999 -9999 -9999 -9999 -9999 -9999 -9999 -9999 -9999 -9999 -9999 -9999 -9999 -9999 -9999 -9999 -9999 -9999 -9999 -9999 -9999 -9999 -9999 -9999 -9999 -9999 -9999 -9999 -9999 -9999 -9999 -9999 -9999 -9999 -9999 -9999 -9999 -9999 -9999 -9999 -9999 -9999 -9999 -9999 -9999 -9999 -9999 -9999 -9999 -9999 -9999 -9999 -9999 -9999 3.1875 3.316667 3.4 3.341667 3.329167 3.4375 3.4 3.425 3.341667 3.216667 3.225 3.158333 3.1375 3.1125 3.1 3.270833 3.316667 3 2.7625 2.304167 1.5875 -9999 -9999 -9999 -9999 -9999 -9999 -9999 -9999 -9999 -9999 -9999 -9999 -9999 -9999 -9999 -9999 -9999 -9999 -9999 -9999 -9999 -9999 -9999 -9999 -9999 -9999 -9999 -9999 -9999 -9999 -9999 
-9999 -9999 -4.325 -3.5875 -2.879167 -3.041667 -3.445833 -3.833333 -4.508333 -4.6625 -4.433333 -3.983333 -4.275 -4 -4.229167 -3.504167 -4.108333 -3.9875 -3.745833 -3.670833 -2.9875 -2.625 -2.4875 -2.779167 -3.595833 -4.05 -4.325 -9999 -9999 -9999 -9999 -9999 -9999 -9999 -9999 -9999 -9999 -9999 -9999 -9999 -9999 -9999 -9999 -9999 -9999 -9999 -9999 -9999 -9999 -9999 -9999 -9999 -9999 -9999 -9999 -9999 -9999 -9999 -9999 -9999 -9999 -9999 -9999 -9999 -9999 -9999 -9999 -9999 -9999 -9999 -9999 -9999 -9999 -9999 -9999 -9999 -9999 -9999 -9999 -9999 -9999 -9999 -9999 -9999 -9999 -9999 -9999 -9999 -9999 -9999 -9999 -9999 -9999 -9999 -9999 -9999 -9999 -9999 -9999 -9999 -9999 -9999 -9999 -9999 -9999 -9999 -9999 -9999 -9999 -9999 -9999 -9999 -9999 -9999 -9999 -9999 -9999 -9999 -9999 3.220833 3.35 3.458333 3.454167 3.3875 3.295833 3.208333 3.208333 3.220833 3.225 3.191667 3.229167 3.045833 3.0375 3.1375 3.2375 3.166667 2.9625 2.45 1.991667 1.7625 1.629167 1.941667 -9999 -9999 -9999 -9999 1.279167 2.0625 -9999 -9999 -9999 -9999 -9999 -9999 -9999 -9999 -9999 -9999 -9999 -9999 -9999 -9999 -9999 -9999 -9999 -9999 -9999 -9999 -9999 -9999 
-9999 -9999 -4.341667 -3.6625 -3.2875 -2.745833 -2.558333 -2.954167 -3.25 -3.725 -3.879167 -3.483333 -3.295833 -3.025 -3.120833 -3.1625 -3.4375 -3.654167 -2.8 -2.716667 -2.933333 -2.9875 -2.4875 -2.745833 -3.520833 -4.058333 -3.779167 -3.8125 -4.3375 -4.520833 -9999 -9999 -9999 -9999 -9999 -9999 -9999 -9999 -9999 -9999 -9999 -9999 -9999 -9999 -9999 -9999 -9999 -9999 -9999 -9999 -9999 -9999 -9999 -9999 -9999 -9999 -9999 -9999 -9999 -9999 -9999 -9999 -9999 -9999 -9999 -9999 -9999 -9999 -9999 -9999 -9999 -9999 -9999 -9999 -9999 -9999 -9999 -9999 -9999 -9999 -9999 -9999 -9999 -9999 -9999 -9999 -9999 -9999 -9999 -9999 -9999 -9999 -9999 -9999 -9999 -9999 -9999 -9999 -9999 -9999 -9999 -9999 -9999 -9999 -9999 -9999 -9999 -9999 -9999 -9999 -9999 -9999 -9999 -9999 -9999 -9999 -9999 -9999 -9999 -9999 3.2875 3.416667 3.354167 3.275 3.079167 3.058333 3.158333 3.229167 3.2125 3.216667 3.229167 3.125 3.0875 3.095833 3.1875 3.183333 3.079166 2.7 2.333333 3.1 2.695833 3.079167 2.758333 3.725 5.316667 3.520833 1.516667 0.2375 1.883333 -9999 -9999 -9999 -9999 -9999 -9999 -9999 -9999 -9999 -9999 -9999 -9999 -9999 -9999 -9999 -9999 -9999 -9999 -9999 -9999 -9999 
-9999 -9999 -4.816667 -4.075 -4.004167 -3.383333 -2.833333 -2.333333 -2.083333 -2.420833 -2.975 -3.3375 -3.1125 -2.691667 -2.379167 -2.383333 -2.570833 -2.408333 -2.475 -3.066667 -3.420833 -3.491667 -3.045833 -2.841667 -2.958333 -3.4875 -3.879167 -4.1625 -4.333333 -4.708333 -9999 -9999 -9999 -9999 -9999 -9999 -9999 -9999 -9999 -9999 -9999 -9999 -9999 -9999 -9999 -9999 -9999 -9999 -9999 -9999 -9999 -9999 -9999 -9999 -9999 -9999 -9999 -9999 -9999 -9999 -9999 -9999 -9999 -9999 -9999 -9999 -9999 -9999 -9999 -9999 -9999 -9999 -9999 -9999 -9999 -9999 -9999 -9999 -9999 -9999 -9999 -9999 -9999 -9999 -9999 -9999 -9999 -9999 -9999 -9999 -9999 -9999 -9999 -9999 -9999 -9999 -9999 -9999 -9999 -9999 -9999 -9999 -9999 -9999 -9999 -9999 -9999 -9999 -9999 -9999 -9999 -9999 -9999 -9999 -9999 -9999 -9999 -9999 -9999 3.245833 3.254167 3.391667 3.470833 3.458333 3.379167 3.308333 3.3125 3.275 3.266667 3.241667 3.195833 3.216667 3.275 3.225 3.1 3.020833 3.091667 2.875 2.375 2.979167 3.754167 4.220833 4.445833 4.029167 5.35 4.395833 3.316667 1.295833 -9999 0.2333333 0.9833333 0.2541667 -9999 -9999 -9999 -9999 -9999 -9999 -9999 -9999 -9999 -9999 -9999 -9999 -9999 -9999 -9999 -9999 -9999 -9999 
-9999 -9999 -5.183333 -5.054167 -4.875 -4.341667 -3.920833 -3.295833 -2.520833 -2.0375 -2.454167 -2.645833 -3.045833 -3.104167 -2.366667 -1.9875 -1.891667 -2.029167 -2.85 -3.441667 -3.933333 -3.8625 -3.445833 -3.016667 -3.0125 -3.7375 -4.220833 -4.295833 -4.295833 -4.595833 -4.941667 -9999 -9999 -9999 -9999 -9999 -9999 -9999 -9999 -9999 -9999 -9999 -9999 -9999 -9999 -9999 -9999 -9999 -9999 -9999 -9999 -9999 -9999 -9999 -9999 -9999 -9999 -9999 -9999 -9999 -9999 -9999 -9999 -9999 -9999 -9999 -9999 -9999 -9999 -9999 -9999 -9999 -9999 -9999 -9999 -9999 -9999 -9999 -9999 -9999 -9999 -9999 -9999 -9999 -9999 -9999 -9999 -9999 -9999 -9999 -9999 -9999 -9999 -9999 -9999 -9999 -9999 -9999 -9999 -9999 -9999 -9999 -9999 -9999 -9999 -9999 -9999 -9999 -9999 -9999 -9999 -9999 -9999 -9999 -9999 -9999 -9999 -9999 -9999 3.279167 3.2625 3.325 3.429167 3.4625 3.383333 3.3125 3.283333 3.270833 3.2125 3.183333 3.1875 3.204167 3.170833 3.108333 3.004167 2.970833 3.016667 2.875 2.679167 2.029167 2.570833 3.441667 3.820833 3.795833 4.745833 3.9 2.616667 1.4625 0.09166668 0.4416666 1.433333 2.070833 3.1 3.170833 3.416667 3.916667 4.341667 4.6875 1.4875 0.9625 2.245833 3.625 -9999 -9999 -9999 -9999 -9999 -9999 -9999 -9999 
-9999 -9999 -5.391666 -4.991667 -5.116667 -5.120833 -4.508333 -4.2375 -3.15 -1.920833 -2.8375 -3.370833 -3 -2.645833 -2.491667 -1.4875 -1.508333 -2.270833 -2.604167 -3.208333 -3.620833 -3.583333 -3.35 -3.033333 -3.154167 -3.770833 -3.954167 -4.320833 -4.3375 -4.25 -4.55 -9999 -9999 -9999 -9999 -9999 -9999 -9999 -9999 -9999 -9999 -9999 -9999 -9999 -9999 -9999 -9999 -9999 -9999 -9999 -9999 -9999 -9999 -9999 -9999 -9999 -9999 -9999 -9999 -9999 -9999 -9999 -9999 -9999 -9999 -9999 -9999 -9999 -9999 -9999 -9999 -9999 -9999 -9999 -9999 -9999 -9999 -9999 -9999 -9999 -9999 -9999 -9999 -9999 -9999 -9999 -9999 -9999 -9999 -9999 -9999 -9999 -9999 -9999 -9999 -9999 -9999 -9999 -9999 -9999 -9999 -9999 -9999 -9999 -9999 -9999 -9999 -9999 -9999 -9999 -9999 -9999 -9999 -9999 -9999 -9999 -9999 -9999 -9999 -9999 3.329167 3.366667 3.4125 3.4125 3.116667 3.233333 3.225 3.258333 3.195833 3.195833 3.1375 3.195833 3.2125 3.1375 3.1125 3.004167 2.85 2.654167 2.845833 2.516667 3.291667 4.179167 2.65 2.508333 4.391667 2.404167 2.5625 1.391667 1.9125 2.658333 4.175 3.279167 5.583333 5.675 5.025 5.620833 6.529167 6.0125 3.920833 3.291667 2.675 4.65 4.3625 1.770833 -9999 -9999 -9999 -9999 -9999 -9999 
-9999 -9999 -9999 -9999 -4.8125 -4.579166 -4.1625 -3.408333 -3.55 -2.266667 -2.475 -3.204167 -2.691667 -3.379167 -2.658334 -1.129167 -1.195833 -2.441667 -3.379167 -3.604167 -3.5125 -4.020833 -3.6375 -3.2625 -3.345833 -3.6125 -3.904166 -4.120833 -4.079166 -4.704167 -4.7 -9999 -9999 -9999 -9999 -9999 -9999 -9999 -9999 -9999 -9999 -9999 -9999 -9999 -9999 -9999 -9999 -9999 -9999 -9999 -9999 -9999 -9999 -9999 -9999 -9999 -9999 -9999 -9999 -9999 -9999 -9999 -9999 -9999 -9999 -9999 -9999 -9999 -9999 -9999 -9999 -9999 -9999 -9999 -9999 -9999 -9999 -9999 -9999 -9999 -9999 -9999 -9999 -9999 -9999 -9999 -9999 -9999 -9999 -9999 -9999 -9999 -9999 -9999 -9999 -9999 -9999 -9999 -9999 -9999 -9999 -9999 -9999 -9999 -9999 -9999 -9999 -9999 1.6375 -9999 -9999 -9999 -9999 -9999 -9999 -9999 -9999 -9999 -9999 -9999 -9999 -9999 3.479167 3.4375 3.075 3.1125 3.283333 3.283333 3.270833 3.158333 3.075 3.295833 3.125 3.183333 3.1375 3.15 2.741667 2.608333 2.883333 2.625 2.754167 3.804167 2.9875 2.7125 4.041667 2.491667 1.325 1.229167 2.2875 3.466667 3.679167 4.095833 4.804167 2.3125 2.666667 2 3.308333 6.541667 6.741667 5.991667 4.591667 6.258333 4.270833 1.795833 -9999 -9999 -9999 -9999 -9999 -9999 
-9999 -9999 -9999 -9999 -4.191667 -3.970833 -3.908333 -3.370833 -2.541667 -1.720833 -1.216667 -2.033333 -1.916667 -2.845833 -2.354167 -1.520833 -0.8 -1.654167 -2.5 -3.004167 -3.879167 -4.091667 -3.741667 -3.575 -3.4625 -3.754167 -3.433333 -3.329167 -4.254167 -3.95 -4.679167 -4.708333 -9999 -9999 -9999 -9999 -9999 -9999 -9999 -9999 -9999 -9999 -9999 -9999 -9999 -9999 -9999 -9999 -9999 -9999 -9999 -9999 -9999 -9999 -9999 -9999 -9999 -9999 -9999 -9999 -9999 -9999 -9999 -9999 -9999 -9999 -9999 -9999 -9999 -9999 -9999 -9999 -9999 -9999 -9999 -9999 -9999 -9999 -9999 -9999 -9999 -9999 -9999 -9999 -9999 -9999 -9999 -9999 -9999 -9999 -9999 -9999 -9999 -9999 -9999 -9999 -9999 -9999 -9999 -9999 -9999 -9999 -9999 -9999 -9999 -9999 -0.01250003 0.8166667 1.3 -9999 -9999 -9999 -9999 -9999 -9999 -9999 -9999 -9999 -9999 -9999 -9999 -9999 3.554167 3.483333 3.183333 3.095833 3.216667 3.279167 3.245833 3.241667 3.325 3.2625 3.195833 3.216667 3.179167 3.2125 2.891667 2.1875 2.658333 2.633333 2.4375 3.3375 2.483333 2.054167 3.633333 1.895833 1.254167 1.920833 2.729167 3.016667 2.5875 2.6875 4.55 1.1 1.0625 2.583333 4.2875 5.5125 5.695833 7.866667 6.954167 6.783333 3.566667 -9999 -9999 -9999 -9999 -9999 -9999 -9999 
-9999 -9999 -9999 -9999 -9999 -3.525 -3.633333 -3.25 -2.416667 -1.916667 -0.7916666 -2.008333 -2.345833 -2.3875 -1.8625 -1.579167 -1.283333 -0.3958333 -1.779167 -1.829167 -2.408333 -3.483333 -4.266667 -3.883333 -3.854167 -3.508333 -3.191667 -2.683333 -2.954167 -3.079167 -3.554167 -3.595833 -3.954167 -9999 -9999 -9999 -9999 -9999 -9999 -9999 -9999 -9999 -9999 -9999 -9999 -9999 -9999 -9999 -9999 -9999 -9999 -9999 -9999 -9999 -9999 -9999 -9999 -9999 -9999 -9999 -9999 -9999 -9999 -9999 -9999 -9999 -9999 -9999 -9999 -9999 -9999 -9999 -9999 -9999 -9999 -9999 -9999 -9999 -9999 -9999 -9999 -9999 -9999 -9999 -9999 -9999 -9999 -9999 -9999 -9999 -9999 -9999 -9999 -9999 -9999 -9999 -9999 -9999 -9999 -9999 -9999 -9999 -9999 -9999 -9999 -9999 1.5 1.541667 1.829167 -9999 -9999 -9999 -9999 -9999 -9999 -9999 -9999 -9999 -9999 -9999 -9999 -9999 3.583333 3.404167 3.3625 2.895833 3.091667 3.220833 3.208333 3.345833 3.4 3.308333 3.233333 3.279167 3.120833 3.245833 3.058333 2.833333 2.433333 2.65 2.183333 2.341667 1.4375 0.8666667 3.579167 2.141667 1.220833 2.5875 2.595833 1.070833 1.254167 3.783333 3.116667 1.029167 1.3875 1.720833 2.616667 3.770833 5.229167 4.483333 7.841667 7.083333 5.575 3.629167 -9999 -9999 -9999 -9999 -9999 -9999 
-9999 -9999 -9999 -9999 -9999 -9999 -9999 -9999 -2.866667 -2.1125 -0.6916667 -1.179167 -1.595833 -2.15 -1.125 -0.3291667 -0.6 -0.4958333 -0.2958334 -0.7416667 -1.891667 -2.425 -3.4875 -4.054167 -3.991667 -3.6125 -3.1625 -2.408333 -2.0875 -2.3375 -2.595833 -2.8 -3.495833 -9999 -9999 -9999 -9999 -9999 -9999 -9999 -9999 -9999 -9999 -9999 -9999 -9999 -9999 -9999 -9999 -9999 -9999 -9999 -9999 -9999 -9999 -9999 -9999 -9999 -9999 -9999 -9999 -9999 -9999 -9999 -9999 -9999 -9999 -9999 -9999 -9999 -9999 -9999 -9999 -9999 -9999 -9999 -9999 -9999 -9999 -9999 -9999 -9999 -9999 -9999 -9999 -9999 -9999 -9999 -9999 -9999 -9999 -9999 -9999 -9999 -9999 -9999 -9999 -9999 -9999 -9999 -9999 -9999 -9999 -9999 -9999 1.720833 1.7875 2.216667 2.291667 2.416667 -9999 -9999 -9999 -9999 -9999 -9999 -9999 -9999 -9999 -9999 -9999 -9999 3.5375 3.495833 3.254167 3.116667 3.129167 3.1375 3.354167 3.45 3.483333 3.395833 3.375 3.445833 3.183333 3.258333 3.1125 3.158333 2.745833 2.441667 2.233333 1.883333 2.304167 1.983333 3.354167 2.15 1.283333 1.266667 1.25 0.04166664 1.3125 2.958333 3.875 0.4041667 0.6666666 2.525 2.883333 0.9833333 0.7500001 3.004167 6.308333 8.474999 4.929167 3.483333 2.6125 -9999 -9999 -9999 -9999 -9999 
-9999 -9999 -9999 -9999 -9999 -9999 -9999 -9999 -9999 -9999 -0.7708333 0.01666661 -1.166667 -1.495833 -1.841667 -1.141667 -0.3708333 -0.0208334 0.01666661 -0.2458334 -0.6333333 -1.520833 -2.275 -2.970833 -3.8125 -4.016667 -3.475 -2.691667 -1.916667 -1.841667 -2.066667 -2.5375 -3.108333 -3.854167 -9999 -9999 -9999 -9999 -9999 -9999 -9999 -9999 -9999 -9999 -9999 -9999 -9999 -9999 -9999 -9999 -9999 -9999 -9999 -9999 -9999 -9999 -9999 -9999 -9999 -9999 -9999 -9999 -9999 -9999 -9999 -9999 -9999 -9999 -9999 -9999 -9999 -9999 -9999 -9999 -9999 -9999 -9999 -9999 -9999 -9999 -9999 -9999 -9999 -9999 -9999 -9999 -9999 -9999 -9999 -9999 -9999 -9999 -9999 -9999 -9999 -9999 -9999 -9999 -9999 -9999 -9999 -9999 -9999 -9999 1.179167 1.7125 2.0875 1.929167 2.295833 -9999 -9999 -9999 -9999 -9999 -9999 -9999 -9999 -9999 3.3625 -9999 3.429167 3.395833 3.5 3.595833 3.533333 3.15 3.158333 3.416667 3.545833 3.491667 3.570833 3.4875 3.420833 3.425 3.183333 3.3125 3.279167 3.304167 3.179167 2.704167 2.35 1.583333 1.858333 1.45 3.179167 2.529167 1.870833 0.3916667 0.6583333 1.375 3.245833 2.470833 3.8125 1.6875 0.7583333 0.1583333 -0.1583334 2.354167 3.5375 4.55 5.254167 7.7 4.791667 4 3.345833 3.1125 -9999 -9999 -9999 -9999 
-9999 -9999 -9999 -9999 -9999 -9999 -9999 -9999 -0.4291667 -0.3666667 -0.5666667 -0.1083334 0.2916667 -0.4416667 -2.104167 -2.2 -1.020833 -0.9625 -0.4083333 -0.2291667 -0.3 -0.3250001 -0.6791667 -1.491667 -2.266667 -2.983333 -3.533333 -2.925 -1.866667 -2.258333 -2.7 -3.525 -4.508333 -3.875 -9999 -9999 -9999 -9999 -9999 -9999 -9999 -9999 -9999 -9999 -9999 -9999 -9999 -9999 -9999 -9999 -9999 -9999 -9999 -9999 -9999 -9999 -9999 -9999 -9999 -9999 -9999 -9999 -9999 -9999 -9999 -9999 -9999 -9999 -9999 -9999 -9999 -9999 -9999 -9999 -9999 -9999 -9999 -9999 -9999 -9999 -9999 -9999 -9999 -9999 -9999 -9999 -9999 -9999 -9999 -9999 -9999 -9999 -9999 -9999 -9999 -9999 -9999 -9999 -9999 -9999 -9999 -9999 -9999 0.5333334 1.479167 1.691667 1.995833 2.141667 2.604167 -9999 -9999 -9999 -9999 -9999 -9999 -9999 -9999 3.391667 3.2625 3.329167 3.35 3.3625 3.466667 3.6 3.616667 3.3625 3.275 3.541667 3.566667 3.608333 3.529167 3.525 3.470833 3.479167 3.375 3.383333 3.433333 3.466667 3.408333 3.020833 2.416667 1.779167 1.791667 1.870833 2.8625 1.704167 0.7333333 0.4166666 0.4541667 1.495833 1.058333 1.658333 3.758333 2.829167 3.383333 4.008333 2.325 2.766667 2.7125 3.920833 6.904167 8.995833 7.75 7.470833 5.458333 6.779167 -9999 -9999 -9999 -9999 
-9999 -9999 -9999 -9999 -9999 -9999 -9999 -0.7208332 -1.054167 -0.9916666 -0.6916667 -0.9124999 -1.3625 0.3375 -0.8750001 -1.05 -0.7458334 -1.7 -1.316667 -0.8375 -0.3083333 0.02083326 0.02500007 -0.2166667 -0.8875 -1.583333 -2.2625 -2.145833 -1.470833 -2.595833 -3.254167 -3.883333 -4.908333 -4.9375 -9999 -9999 -9999 -9999 -9999 -9999 -9999 -9999 -9999 -9999 -9999 -9999 -9999 -9999 -9999 -9999 -9999 -9999 -9999 -9999 -9999 -9999 -9999 -9999 -9999 -9999 -9999 -9999 -9999 -9999 -9999 -9999 -9999 -9999 -9999 -9999 -9999 -9999 -9999 -9999 -9999 -9999 -9999 -9999 -9999 -9999 -9999 -9999 -9999 -9999 -9999 -9999 -9999 -9999 -9999 -9999 -9999 -9999 -9999 -9999 -9999 -9999 -9999 -9999 -9999 -9999 -9999 -9999 -9999 0.1333333 0.5291666 1.041667 1.958333 2.291667 2.508333 -9999 -9999 -9999 -9999 -9999 -9999 -9999 -9999 3.0875 2.433333 2.458333 3.0625 3.525 3.558333 3.633333 3.633333 3.645833 3.479167 3.708333 3.466667 3.525 3.529167 3.508333 3.4875 3.491667 3.520833 3.491667 3.504167 3.495833 3.245833 2.820833 2.325 1.920833 1.316667 0.8666667 2.154167 2.304167 1.825 0.9958333 0.02083332 1.083333 1.9625 3.470833 3.191667 2.195833 6.033333 7.170833 6.6875 5.6125 7.65 7.7875 5.945833 4.708333 7.516667 9.408334 7.954166 8.908333 5.833333 4.058333 6.895833 -9999 
-9999 -9999 -9999 -9999 -9999 -9999 -0.9791667 -1.254167 -1.8625 -2.1875 -1.691667 -1.0625 -1.2125 0.7583334 0.9499999 0.8041667 -0.06249999 -0.325 -1.254167 -1.441667 -0.9708334 -0.2416667 0.2791667 0.1958333 -0.09166665 -0.45 -1.433333 -1.504167 -0.9958333 -1.2625 -1.8125 -2.829167 -4.1 -5.120833 -5.325 -9999 -9999 -9999 -9999 -9999 -9999 -9999 -9999 -9999 -9999 -9999 -9999 -9999 -9999 -9999 -9999 -9999 -9999 -9999 -9999 -9999 -9999 -9999 -9999 -9999 -9999 -9999 -9999 -9999 -9999 -9999 -9999 -9999 -9999 -9999 -9999 -9999 -9999 -9999 -9999 -9999 -9999 -9999 -9999 -9999 -9999 -9999 -9999 -9999 -9999 -9999 -9999 -9999 -9999 -9999 -9999 -9999 -9999 -9999 -9999 -9999 -9999 -9999 -9999 -9999 -9999 -9999 -9999 -9999 -9999 0.3583333 0.9583333 -9999 -9999 -9999 -9999 -9999 -9999 -9999 3.483333 -9999 -9999 2.779167 1.9875 2 2.616667 3.329167 3.65 3.679167 3.683333 3.675 3.641667 3.641667 3.366667 3.4875 3.541667 3.545833 3.520833 3.566667 3.504167 3.429167 3.545833 3.325 3.3 2.458333 1.966667 2.279167 1.441667 0.9333334 2.208333 1.425 0.4666666 0.5 0.6958333 2.05 2.4625 2.516667 2.3375 2.595833 5.320833 5.391667 4.945833 7.079167 7.691667 4.495833 2.470833 2.820833 4.345833 8.6625 7.7 11.00833 7.983333 -9999 -9999 -9999 
-9999 -9999 -9999 -9999 -9999 -9999 -1.2125 -1 -1.208333 -1.316667 -1.641667 -1.608333 -0.6916666 0.275 0.9000001 1.379167 1.508333 1.233333 0.06249994 -0.3916667 -1.2875 -0.5875001 -0.9166666 -0.5541666 -0.2375001 -0.2666667 -0.4041666 -0.6458333 -1.033333 -1.041667 -2.7 -3.283333 -3.658333 -4.45 -4.2375 -9999 -9999 -9999 -9999 -9999 -9999 -9999 -9999 -9999 -9999 -9999 -9999 -9999 -9999 -9999 -9999 -9999 -9999 -9999 -9999 -9999 -9999 -9999 -9999 -9999 -9999 -9999 -9999 -9999 -9999 -9999 -9999 -9999 -9999 -9999 -9999 -9999 -9999 -9999 -9999 -9999 -9999 -9999 -9999 -9999 -9999 -9999 -9999 -9999 -9999 -9999 -9999 -9999 -9999 -9999 -9999 -2.375 -1.866667 -1.779167 -1.570833 -1.491667 -9999 -9999 -9999 -9999 -9999 -9999 -9999 -9999 -9999 0.85 -9999 -9999 -9999 -9999 -9999 -9999 -9999 -9999 3.529167 3.366667 -9999 2.5125 1.566667 1.754167 1.729167 2.8375 3.525 3.729167 3.808333 3.7375 3.675 3.395833 3.466667 3.520833 3.15 3.479167 3.508333 3.608333 3.4625 3.308333 3.541667 3.191667 3.279167 2.116667 1.695833 2.320833 1.720833 0.9708333 2.291667 1.233333 0.225 0.5875 1.558333 1.958333 1.475 1.970833 1.070833 4.295833 3.016667 1.629167 2.529166 6.5125 5.895833 5.0375 2.1875 2.333333 6.016667 5.825 5.620833 9.829166 9.895833 -9999 -9999 -9999 
-9999 -9999 -9999 -9999 -2.1625 -2.125 -1.129167 -0.7541666 -0.8458334 -0.4208333 -0.3041667 -0.4083333 -0.8000001 -0.8625 0.01666664 1.1125 1.3375 1.558333 1.5125 1.254167 -4.470348e-008 -0.6875001 -2.095833 -1.904167 -1.625 -1.3875 -0.85 -0.4208333 -0.2124999 -0.2583334 -2.170833 -3.258333 -3.358333 -4.15 -3.85 -4.070833 -9999 -9999 -9999 -9999 -9999 -9999 -9999 -9999 -9999 -9999 -9999 -9999 -9999 -9999 -9999 -9999 -9999 -9999 -9999 -9999 -9999 -9999 -9999 -9999 -9999 -9999 -9999 -9999 -9999 -9999 -9999 -9999 -9999 -9999 -9999 -9999 -9999 -9999 -9999 -9999 -9999 -9999 -9999 -9999 -9999 -9999 -9999 -9999 -9999 -9999 -9999 -9999 -9999 -9999 -3.25 -2.8375 -2.091667 -2.633333 -1.2 -0.3208334 -9999 -0.9125 0.6250001 1.166667 -9999 -9999 -9999 -9999 1.641667 1.570833 1.3625 1.345833 -9999 -9999 -9999 2.929167 3.116667 3.6875 3.395833 3.1 3.029167 2.158333 1.5875 1.420833 1.825 2.8625 3.4125 3.804167 3.808333 3.85 3.829167 3.55 3.691667 3.2125 3.470833 3.6125 3.645833 3.645833 3.366667 3.420834 3.383333 3.195833 3.158333 1.9125 1.683333 2.358333 1.604167 1.204167 1.558333 1.895833 0.9250001 0.2041667 0.6625001 1.204167 2.1125 1.4625 2.058333 4.183333 0.6583334 1.179167 3.8375 6.433333 3.370833 2.258333 3.658333 2.808333 2.345833 4.408333 7.6875 10.46667 9.916667 7.520833 -9999 -9999 
-9999 -9999 -9999 -2.095833 -2.1 -1.55 -0.8708333 -0.45 -0.6833333 -0.6458333 0.25 0.5541666 0.6958334 0.4208333 0.6541668 1.254167 0.8875 1.045833 0.8791666 0.9916667 1.6125 -0.1208333 -2.241667 -2.383333 -2.570833 -2.8875 -2.1875 -0.5583333 0.2666667 0.1791666 -1.016667 -1.929167 -2.854167 -3.954167 -3.479167 -3.283333 -9999 -9999 -9999 -9999 -9999 -9999 -9999 -9999 -9999 -9999 -9999 -9999 -9999 -9999 -9999 -9999 -9999 -9999 -9999 -9999 -9999 -9999 -9999 -9999 -9999 -9999 -9999 -9999 -9999 -9999 -9999 -9999 -9999 -9999 -9999 -9999 -9999 -9999 -9999 -9999 -9999 -9999 -9999 -9999 -9999 -9999 -9999 -9999 -9999 -9999 -9999 -9999 -9999 -9999 -9999 -3.083333 -2.633333 -1.995833 -0.7458332 0.4875 -0.7625 -1.0375 0.2166667 1.354167 0.4916667 -9999 -9999 0.9208333 1.4125 1.0625 1.116667 1.025 -9999 -9999 2.6375 3.370833 3.704167 3.533333 3.483333 2.995833 2.65 2.229167 1.504167 1.2875 1.904167 2.416667 3.358333 3.783333 3.616667 3.7375 3.866667 3.858333 3.804167 3.6875 3.6625 3.525 3.625 3.425 3.175 3.445833 3.1125 3.2625 2.741667 2.841667 2.3 2.6125 2.383333 1.770833 1.275 0.8166666 1.1125 -0.1041667 0.5333334 0.4833333 1.479167 0.9875 2.2375 3.295833 0.2958333 1.441667 3.2125 4.875 3.741667 1.220833 3.570833 5.104167 5.208333 4.3625 9.054167 10.7125 10.23333 10.68333 -9999 -9999 
-9999 -9999 -9999 -1.533333 -2.429167 -1.5125 -1.079167 -0.7458333 -0.9875 -0.7708333 -0.8166667 0.07916675 0.4791666 0.65 0.9791666 0.675 0.1166667 -0.1041666 0.225 0.425 1.079167 1.570833 -0.025 -1.283333 -1.0125 -1.8625 -2.2875 -1.5375 -0.8708333 -0.2250001 -1.079167 -0.9083334 -1.7375 -3.208333 -3.304167 -2.283333 -3.3375 -4.295834 -3.7125 -9999 -9999 -9999 -9999 -9999 -9999 -9999 -9999 -9999 -9999 -9999 -9999 -9999 -9999 -9999 -9999 -9999 -9999 -9999 -9999 -9999 -9999 -9999 -9999 -9999 -9999 -9999 -9999 -9999 -9999 -9999 -9999 -9999 -9999 -9999 -9999 -9999 -9999 -9999 -9999 -9999 -9999 -9999 -9999 -9999 -9999 -9999 -9999 -9999 -9999 -9999 -9999 -9999 -2.1625 -1.5875 -0.1083334 0.5708333 0.2583333 -0.275 0.5208333 1.783333 1.679167 0.6291666 0.3041667 0.3708334 0.4291666 0.4791667 0.5541666 0.6208333 -9999 2.095833 2.579167 3.041667 3.475 3.416667 3.654167 3.220833 2.741667 2.725 2.5 1.779166 2.158333 2.054167 2.733333 3.708333 3.808333 3.841667 3.845833 3.6875 3.695833 3.625 3.408333 3.383333 3.470833 3.191667 3.4375 3.316667 3.458333 3.25 3.058333 2.55 2.541667 2.625 2.404167 2.241667 1.658333 0.875 0.7708333 0.5958334 0.3833334 1.108333 0.5166667 0.9041667 1.9 2.245833 0.1458334 0.2666667 3.320833 2.7375 3.45 0.5333333 2.908333 5.129167 7.6125 7.583333 7.729167 9.941667 7.708333 10.55417 10.45833 -9999 
-9999 -9999 -9999 -9999 -2.270833 -2.333333 -1.683333 -1.4 -2.095834 -2.2 -1.454167 -0.5583334 0.1083333 0.2375 0.3374999 0.3958333 -0.35 -0.8 -0.4833333 0.3916667 1.170833 0.8833333 1.558333 1.254167 -0.1750001 -1.833333 -1.075 -1.9875 -1.8125 -0.06666677 -0.5458334 -0.5208334 -0.4333334 -1.770833 -2.933333 -2.458333 -1.941667 -3.15 -2.833333 -3.75 -3.625 -3.5625 -9999 -9999 -9999 -9999 -9999 -9999 -9999 -9999 -9999 -9999 -9999 -9999 -9999 -9999 -9999 -9999 -9999 -9999 -9999 -9999 -9999 -9999 -9999 -9999 -9999 -9999 -9999 -9999 -9999 -9999 -9999 -9999 -9999 -9999 -9999 -9999 -9999 -9999 -9999 -9999 -9999 -9999 -9999 -9999 -9999 -9999 -9999 -9999 -9999 -2.183333 -1.6875 -0.5541666 0.3708333 1.4625 1.054167 0.5625 1.175 1.183333 2.716667 2.920833 2.3625 1.4125 0.5208333 0.05416663 -0.2208333 0.6500001 1.625 2.1125 2.5125 2.825 3.2125 2.9125 3.404167 3.5125 3.466667 3.416667 2.966667 2.7875 1.8375 1.716667 2.875 3.179167 3.5375 3.6875 3.820833 3.229167 2.8125 2.566667 2.629167 2.695833 2.979167 3.204167 3.154167 3.241667 3.6125 3.608333 3.2 2.745833 2.579167 2.1875 2.045833 1.7375 1.325 0.9916667 0.6791667 1.620833 1.854167 1.729167 1.745833 0.2666667 1.429167 2.3375 -0.5166667 0.1583333 2.241667 0.7791666 2.316667 0.8875 2.829167 6.1875 7.245833 8.245833 9.116667 6.508333 5.433333 7.8125 -9999 -9999 
-9999 -9999 -9999 -9999 -3.4 -2.629167 -2.279167 -2.029167 -2.070833 -2.5375 -1.4625 -0.6208333 -0.1583334 -0.7375001 -0.03333338 -0.06666664 -0.45 -0.9291667 -0.6083333 0.7708334 1.129167 0.45 1.033333 1.083333 1.191667 -0.4708334 -1.791667 -0.6833334 -0.3916667 0.1666667 -0.1624999 -0.8166666 -0.1041667 -0.85 -2.320833 -2.479167 -1.645833 -0.7958333 -2.1625 -3.170833 -2.345833 -2.6125 -3 -3.108333 -2.7125 -9999 -9999 -9999 -9999 -9999 -9999 -9999 -9999 -9999 -9999 -9999 -9999 -9999 -9999 -9999 -9999 -9999 -9999 -9999 -9999 -9999 -9999 -9999 -9999 -9999 -9999 -9999 -9999 -9999 -9999 -9999 -9999 -9999 -9999 -9999 -9999 -9999 -9999 -9999 -9999 -9999 -9999 -9999 -9999 -9999 -9999 -9999 -0.5916667 0.8124999 1.3375 1.583333 1.6375 0.7124999 1.579167 2.104167 2.620833 3.6375 3.704167 3.020833 2.208333 0.7083333 0.1624999 0.6083332 0.5625 0.8458334 1.808333 2.1875 2.804167 2.4625 3.416667 3.129167 3.279167 3.475 3.345833 2.483333 1.658333 2.295833 2.15 2.691667 3.45 3.729167 3.816667 3.325 2.741667 2.091667 2.333333 2.383333 2.275 2.545833 2.958333 3.416667 3.704167 3.7625 3.491667 3.208333 2.5875 1.979167 2.020833 1.645833 1.1125 1.404167 1.241667 1.016667 1.420833 2.533333 1.1625 -0.2541667 1.9875 2.504167 0.55 -0.1958332 -0.008333296 -0.2374999 1.829167 -9999 -9999 4.033333 5.591667 5.429167 8.1375 7.445833 4.6 5.733333 8.9125 9.558333 
-9999 -9999 -9999 -9999 -2.983333 -2.925 -2.75 -2.966667 -2.216667 -2.858333 -2.508333 -1.2875 -1.3875 -0.9625 -0.4416667 -0.85 -0.6458334 -0.1875 0.6625 0.9166666 0.09166659 0.02500006 1.183333 0.7833332 2.116667 0.1625 -0.9 -0.5583333 -0.04583337 0.5791666 -0.0708334 -0.6708333 0.1375 -0.3708333 -0.8208333 -1.983333 -1.833333 -1.075 -0.4833333 -1.795833 -1.433333 -1.35 -2.370833 -2.995833 -1.829167 -9999 -9999 -9999 -9999 -9999 -9999 -9999 -9999 -9999 -9999 -9999 -9999 -9999 -9999 -9999 -0.7125 -0.4208333 -9999 -9999 -9999 -9999 -9999 -9999 -9999 -9999 -9999 -9999 -9999 -9999 -9999 -9999 -9999 -9999 -9999 -9999 -9999 -9999 -9999 -9999 -9999 -9999 -9999 -9999 -9999 -9999 -9999 -9999 1.320833 1.079167 1.266667 0.7458333 1.679167 2.016667 2.108333 2.279167 2.154167 3.5625 4.3625 3.966667 3.795833 3.0875 2.016667 0.7416666 0.2583334 1.070833 1.541667 1.345833 2.491667 2.645833 2.991667 2.629167 2.829167 3.375 3.104167 2.495833 1.779167 1.641667 1.229167 3.0875 3.479167 3.541667 3.666667 2.995833 2.429167 2.254167 2.3875 1.704167 1.375 1.695833 2.433333 2.808333 3.495833 3.579167 3.608333 3.4875 2.904167 2.670833 1.9375 1.479167 1.15 1.8625 1.4625 2.275 1.654167 2.9375 1.333333 1.083333 3.020833 2.8375 1.120833 -0.6333334 -0.7375 -1.233333 1.0875 -9999 -9999 -9999 -9999 5.816667 6.795834 7.845833 5.866667 5.758333 8.008333 -9999 
0.5458333 2.083333 2.208333 1.2375 -0.8291667 -1.816667 -2.904167 -3.4375 -2.816667 -2.829167 -2.858333 -1.775 -1.416667 -1.229167 -1.441667 -1.3625 -0.09999995 0.1791666 -0.3875 -0.1541667 -0.5958334 0.3625 0.3875 1.420833 2.404167 0.9208333 0.8958334 -0.525 -0.4916667 1.229167 -0.7291667 -0.07500007 -0.07916668 -0.4 0.3208334 -0.55 -1.079167 0.01666671 0.6999999 -0.5625 -0.9083333 -0.8958334 -1.145833 -1.4875 -1.079167 -2.4125 -9999 -9999 -9999 -9999 -9999 -9999 -9999 -9999 -9999 -9999 -9999 -9999 -1.679167 -1.066667 -1.004167 -0.6916667 -0.6416666 -9999 -9999 -9999 -9999 -9999 -9999 -9999 -9999 -9999 -9999 -9999 -9999 -9999 -9999 -9999 -9999 -9999 -9999 -9999 -9999 -9999 -9999 -9999 -9999 -9999 -9999 -9999 -9999 0.05833334 0.425 0.7916666 0.5625002 0.09583338 0.5875 0.7583333 1.016667 1.1625 1.945833 2.933333 4.304167 4.741667 4.695833 4.383333 3.783333 3.254167 2.045833 0.9625 0.7666667 1.2625 1.35 1.9625 2.7375 3.041667 2.970833 3.316667 2.641667 2.3625 1.9875 1.2625 1.7375 2.891667 3.275 3.25 3.570833 3.366667 3.020833 2.933333 2.958333 2.220833 1.15 1.291667 2.291667 2.266667 2.941667 3.5375 3.025 3.1125 3.1125 2.283333 1.8375 1.325 1.7625 2.6125 2.525 2.520833 3.041667 1.775 1.9 2.645833 2.954167 3.075 1.3 -0.2458333 -1.4625 -1.066667 -0.6 -9999 -9999 -9999 -9999 -9999 5.195833 6.291667 4.966667 -9999 -9999 -9999 
4.095833 2.25 -0.7458333 -2.283333 0.1083333 -1.008333 -2.904167 -2.820833 -2.295833 -3.225 -2.2625 -2.029167 -2.545833 -1.854167 -1.791667 -1.783333 -0.3916667 -1.241667 -2.2625 -1.279167 -1.35 -0.1291666 -0.09166665 1.429167 1.770833 2.483333 2.5375 2.179167 1.279167 1.820833 1.6625 1.470833 0.3041666 0.06666669 0.85 0.5458333 0.3791668 1.329167 0.09166669 0.1708334 0.9833333 -0.05416664 -0.6249999 -1.204167 -1.991667 -2.325 -9999 -9999 -9999 -9999 -9999 -9999 -9999 -9999 -9999 -9999 -9999 -9999 -1.466667 -0.9958333 -0.3416667 0.1541667 0.07916676 0.004166621 -9999 -9999 -9999 -9999 -9999 -9999 -9999 -9999 -9999 -9999 -9999 -9999 -9999 -9999 -9999 -9999 -9999 -9999 -9999 -9999 -9999 -9999 -9999 -9999 -9999 -9999 -9999 -9999 0.325 0.6833333 0.7166666 0.9999999 1.420833 0.9958333 0.3916667 0.5458333 1.1125 1.2625 2.370833 3.716666 4.625 4.879167 4.5625 3.2125 2.45 2.9875 3 2.945833 2.245833 2.133333 2.266667 2.6875 3.225 3.15 2.958333 2.7375 2.354167 1.804167 2.791667 3.058333 3.333333 3.25 3.783333 3.579167 3.466667 2.920833 2.508333 2.616667 1.641667 1.695833 1.695833 1.770833 2.545833 2.975 2.625 2.225 2.320833 2.441667 1.508333 1.4375 2.35 2.8875 2.675 3.579167 3.808333 2.525 2.795833 3.375 3.8625 1.35 0.5041667 0.3083333 -0.9125 -1.6625 -0.2708333 -9999 -9999 -9999 -9999 -9999 -9999 4.141667 -9999 -9999 -9999 -9999 
-9999 3.7 0.8833333 -2.270833 -0.4333334 0.2375 -0.9083333 -1.204167 -1.891667 -2.841667 -2.470833 -3.158333 -2.825 -2.141667 -1.975 -2.179167 -0.8999999 -2.270833 -2.9375 -2.216667 -1.445833 -1.116667 -0.4291666 1.4375 1.0375 1.725 2.320833 2.891667 2.954167 2.316667 2.275 0.6708334 1.3375 1.008333 1.45 0.8166667 1.516667 1.816667 0.5499999 1.566667 1.075 0.9041668 0.2375 -1.7875 -1.941667 -2.275 -2.433333 -1.908333 -1.529167 -0.5416666 0.2416666 -9999 -9999 -9999 -9999 -9999 -9999 -9999 -0.9 -1.120833 -0.3833333 -0.1875 -0.4583334 -0.8083333 0.5083334 -1.045833 -9999 -9999 -9999 -9999 -9999 -9999 -9999 -9999 -9999 -9999 -9999 -9999 -9999 -9999 -9999 -9999 -9999 -9999 -9999 -9999 -9999 -9999 -9999 -9999 -9999 -9999 -9999 -0.2083334 -0.01249997 0.5583333 1.445833 2.1875 1.258333 1.583333 0.9791667 0.8875 1.675 1.579167 2.416667 2.404167 3.420833 4.325 2.975 2.504167 2.829167 3.375 3.404167 2.366667 2.258333 2.683333 2.908333 2.966667 2.370833 2.516667 1.9375 2.104167 3.341667 3.225 3.341667 3.883333 4.075 3.083333 3.020833 2.3625 2.608333 2.804167 3.025 2.145833 1.366667 1.083333 2.741667 3 2.491667 1.779167 1.020833 1.55 1.8875 2.820833 3.008333 2.8625 2.45 2.120833 3.195833 4.025 2.7625 4.6 3.625 1.8125 -0.9708334 -0.9208333 -0.3458334 -0.4083333 1.208333 -0.2708333 -9999 -9999 -9999 -9999 -9999 -9999 -9999 -9999 -9999 -9999 
-9999 2.908333 0.1791667 -2.575 -2.441667 -1.129167 -1.141667 -2.245833 -3.170833 -3.254167 -2.808333 -3.5 -2.970833 -1.9 -2.829167 -2.5375 -1.3625 -2.541667 -3.220833 -2.25 -1.4625 -1.1125 0.004166658 1.483333 1.379167 1.4875 1.866667 2.145833 2.741667 2.65 2 0.1791667 0.09166662 1.45 1.820833 2.0625 1.304167 1.316667 2.158333 1.558333 1.791667 0.02499998 -0.02499996 -1.266667 -1.804167 -1.691667 -1.866667 -1.691667 -1.045833 -0.5916667 0.2416666 0.6625 0.6916667 -9999 -9999 -9999 -9999 -9999 -0.6708335 -0.5916668 -0.2041667 -0.15 0.2791667 0.3166666 0.5833333 0.2083334 -9999 -9999 -9999 -9999 -9999 -9999 -9999 -9999 -9999 -9999 -9999 -9999 -9999 -9999 -9999 -9999 -9999 -9999 -9999 -9999 -9999 -9999 -9999 -9999 -9999 -9999 -9999 0.4791667 0.5541666 0.1291667 -0.05416671 0.6833333 2.583333 2.354167 1.591667 1.158333 2.308333 2.0125 2.470833 1.9 2.058333 3.491667 4.895833 4.191667 3.0375 2.9375 3.1625 3.341667 2.05 2.195833 1.979167 1.9625 1.616667 1.954167 2.275 2.933333 3.641667 4.075 4.116667 4.204167 4.070833 3.2 2.8875 2.383333 2.1625 2.429167 2.954167 1.854167 1.625 2.070833 2.079167 2.245833 2.758333 2.75 1.583333 1.270833 2.4875 3.216667 3.595833 2.858333 2.170833 1.845833 2.604167 3.858333 3.1375 5.266667 4.166667 1.766667 0.7 0.275 1.458333 3.141667 2.829167 -9999 0.2583333 1.5375 -9999 -9999 -9999 -9999 -9999 -9999 -9999 -9999 
-9999 3.191667 0.2541666 -1.270833 -3.325 -3.283333 -2.779167 -1.7375 -2.395833 -3.129167 -3.254167 -3.341667 -2.9 -2.420833 -3.345833 -2.779167 -1.808333 -2.820833 -3.279167 -2.579167 -2.279167 -0.8708334 0.5333332 0.9833334 1.375 1.929167 2.3125 2.120833 2.170833 1.8 1.629167 0.2083333 -1.054167 -0.2875 -0.6708333 0.7583333 1.541667 1.125 2.545833 2.358333 2.55 1.0375 -0.2333334 -0.5166667 -1.033333 -1 -1.3 -1.208333 -0.9958333 -1.095833 -0.6000001 0.4083332 0.625 0.3958334 -0.175 0.02083326 -9999 -9999 -0.03333339 -0.6250001 -0.7583333 0.1124999 0.3791666 0.3708332 0.1166667 -0.1416667 -0.15 -9999 -9999 -9999 -9999 -9999 -9999 -9999 -9999 -9999 -9999 -9999 -9999 -9999 -9999 -9999 -9999 -9999 -9999 -9999 -9999 -9999 -9999 -9999 -9999 -9999 -9999 -0.4166667 0.8791667 -0.7791667 -1.233333 -0.01250001 2.320833 2.841667 2.3 1.029167 2.183333 3.054167 2.820833 2.558333 2.445833 2.879167 3.829167 4.979167 4.166667 3.708333 3.345833 4.266667 2.766667 1.845833 1.383333 1.995833 2.529167 2.779167 3.3 3.641667 3.9875 4.029167 4.079166 4 3.558333 3.129167 2.8875 1.9625 1.858333 1.9625 3.0625 2.5 1.941667 1.2 0.8416666 0.9208333 2.270833 3.2375 2.675 2.591667 2.641667 3.470833 2.975 2.566667 0.9583333 1.55 1.670833 3.1375 4.504167 4.570833 2.291667 0.7708334 -0.4541666 1.1875 3.7125 4.595833 4.7125 4.020833 3.1375 3.7125 3.895833 -9999 -9999 -9999 -9999 -9999 -9999 -9999 
-9999 -9999 3.020833 -1.975 -3.383333 -2.975 -3.1875 -2.995833 -3.283333 -3.4875 -3.5875 -3.345833 -3.595833 -2.845833 -3.391667 -2.470833 -3.066667 -3.120833 -3.341667 -3.0125 -2.170833 -0.9916667 0.3791668 0.7416666 1.483333 2.154167 2.333333 2.083333 1.441667 0.6250001 0.6791667 1.241667 -0.8125 -1.541667 -1.5 -0.125 1.258333 1.433333 1.158333 1.541667 2.3375 2.229167 0.6166667 -0.6833334 -1.541667 -1.504167 -1.004167 -0.6625001 -1.008333 -0.825 -0.6916667 -0.07083332 0.325 0.02083331 -0.8166665 0.2625 0.6375 0.8666667 0.1916667 -0.9250001 -0.8791667 -0.1833333 0.03333339 0.1416666 -0.6916665 -0.8625 -1.370833 -9999 -9999 -9999 -9999 -9999 -0.3125 -9999 -9999 -9999 -9999 -9999 -9999 -9999 -9999 -9999 -9999 -9999 -9999 -9999 -9999 -9999 -9999 -9999 -9999 -9999 -9999 -0.7916667 1.533333 -0.3749999 -0.8208333 0.3458333 1.3875 3.408333 1.479167 0.9833333 1.433333 3.166667 2.520833 2.766667 3.254167 3.295833 4.391667 5.041667 4.9375 5.070833 4.9375 4.6625 2.9 2.304167 2.591667 3.05 3.545833 3.45 4.008333 3.9875 3.408333 3.5375 3.758333 3.441667 3.2375 2.695833 2.279167 1.845833 2.2125 2.9875 2.220833 1.8625 1.004167 0.4875 1.479167 1.291667 2.254167 3.245833 3.341667 3.754167 2.858333 2.916667 3.525 2.354167 1.325 1.941667 2.358333 2.691667 4.941667 4.358334 2.770833 0.8958334 0.9 1.15 0.9666666 0.04583336 1.645833 3.7375 6.429166 7.1 4.858334 -9999 -9999 -9999 -9999 -9999 -9999 -9999 
-9999 -9999 3.625 3.191667 0.04166669 -2.033333 -0.8541666 -2.520833 -3.1875 -1.5375 -1.354167 -3.225 -3.795833 -3.6 -3.845833 -2.933333 -3.591667 -3.3375 -3.066667 -2.05 -1.295833 -0.1333333 0.725 1.004167 2.033333 1.420833 1.05 0.7458334 -0.1166667 -0.2416667 0.6000001 0.975 0.8208334 -0.2874999 -1.525 -1.633333 -1.245833 -1.470833 -1.2375 0.1125 0.2750001 2.0625 0.9291667 0.4833333 -0.7708334 -0.9208332 -0.8083333 -0.4875001 -1.054167 -0.8791667 -0.7875 -0.1458334 -0.06666665 -0.2583334 -0.8708332 -0.2875001 0.8541667 1.216667 0.8875001 -0.4083332 -1.2875 -0.6125001 -0.3791667 -0.2208333 -0.7791666 -1.654167 -9999 -9999 -9999 -1.258333 -0.8625 -0.5875001 -0.3 -0.6333334 0.5458333 -9999 -9999 -9999 -9999 -9999 -9999 -9999 -9999 -9999 -9999 -9999 -9999 -9999 -9999 -9999 -9999 -9999 -0.6166667 -0.4083334 2.245833 0.4333333 -0.2791666 -0.3708332 1.3875 3.2625 2.8 2.545833 3.320833 3.475 3.2125 2.504167 2.254167 2.85 4.375 3.35 3.6 3.8875 4.1625 3.508333 3.825 2.383333 2.795833 3.704167 4.05 3.979167 4.129167 3.6125 2.683333 2.591666 3.220833 2.541667 2.783333 2.041667 2.65 2.970833 2.829167 1.816667 0.7375 0.9541667 1.383333 1.433333 1.783333 2.916667 3.1375 3.729167 2.933333 2.958333 3.895833 3.945833 3.679167 2.154167 1.620833 1.9375 3.508333 3.758333 5.445833 4.433333 2.533333 0.3458334 -1.2625 -2.483333 -2.8875 0.9791666 3.3125 5.020833 6.316667 9.166667 8.4125 -9999 -9999 -9999 -9999 -9999 -9999 -9999 
-9999 -9999 -9999 2.933333 4.8375 3.329167 2.441667 -0.4208333 -0.675 0.3416667 -3.125 -3.570833 -3.5125 -3.133333 -2.691667 -3.370833 -3.2375 -2.3625 -2.641667 -2.0375 -1.108333 -1.0875 0.4166667 0.9875 1.875 1.641667 1.325 0.7166667 0.1791667 -0.6249999 -0.2458333 -0.4624999 0.7291666 0.3083333 -0.3875 -0.2208334 -0.9958333 -1.654167 -1.0875 -1.2125 -0.3333333 1.275 2 0.5125 0.09583333 -0.7125 -0.8874999 -0.2833333 -0.425 -1.233333 -0.5416667 -0.5000001 -0.1875 -0.7916667 -0.5375001 -0.9458333 0.4583333 1.241667 1.2 -0.2208334 -0.7958333 -0.8291667 -0.4208333 -1.029167 -1.295833 -1.691667 -9999 -9999 -9999 -1.5875 -1.404167 -1.329167 -1.366667 -0.175 -0.008333359 0.6791666 -9999 -9999 -9999 -9999 -9999 0.1958334 -9999 -9999 -9999 -9999 -9999 -9999 3.216667 1.733333 3.383333 3.291667 2.195833 0.45 2.808333 2.1375 1.845833 0.3916667 2.133333 2.641667 3.958333 3.466667 3.3625 1.554167 1.6875 2.383333 4.258334 4.470833 4.470833 2.8875 3.375 3.1125 3.566667 2.716667 3.758333 2.733333 3.3375 3.670833 4.125 4.479167 3.8625 3.404167 2.8375 2.945833 2.604167 1.320833 1.970833 2.791667 2.833333 2.458333 1.65 0.3875 0.4750001 1.5375 1.633333 1.783333 2.454167 2.770833 4.233333 3.6625 1.558333 1.7 2.558333 3.654167 4.670833 2.829167 1.933333 2.2875 3.5125 4.758333 5.954167 4.4375 2.145833 2.316667 0.9958334 -0.6541666 -3.208333 -2.420833 0.375 2.316667 3.925 5.283333 8.579166 8.254167 -9999 -9999 -9999 -9999 -9999 -9999 
-9999 -9999 -9999 -9999 -9999 -9999 5.029167 2.604167 2.583333 -0.07500011 -2.845833 -2.120833 -3.1125 -1.3625 -1.891667 -1.129167 -2.408333 -0.8749999 -0.9458333 -1.129167 -2.029167 -1.616667 -0.725 0.3666666 1.441667 1.258333 0.9666667 0.3375001 -0.5166667 -1.133333 -0.9666666 -0.1125 -0.3541666 -0.8000001 -0.02916669 0.925 1.383333 0.8041667 0.7541667 0.2083332 -0.8875 1.833333 2.729167 0.8333334 0.4166667 0.2708333 -0.75 -1.0625 -0.1541667 -0.3291666 -0.09583337 -0.1333334 0.3041666 -0.9583333 -1.1375 -1.145833 -0.8291667 0.2208333 1.395833 1.15 -0.8833333 -1.420833 -0.825 -1.345833 -1.6625 -2.075 -2.3 -2.3 -1.891667 -1.975 -1.670833 -1.795833 -1.325 -1.2 -0.7666667 -0.3 -9999 -9999 -9999 0.07499991 0.06666661 0.03749995 0.3750001 1.625 1.6625 0.7875 0.8791667 2.391667 1.816667 1.529167 3.258333 2.9625 3.4125 3.983333 4.429167 4.4625 4.608333 4.220833 4.504167 3.183333 4.745833 4.108333 1.6375 2.416667 3.908333 4.745833 3.220834 3.641667 3.883333 4.129167 3.6625 2.920833 3.529167 3.641667 4.025 3.129167 3.2375 3.579167 4.016666 4.316667 4.25 3.5 2.7125 2.704167 1.866667 1.5 2.6125 2.6625 2.133333 0.625 0.3083333 0.1166667 0.6416667 0.1958333 0.6958333 1.075 2.9875 4.3125 3.166667 2.095833 1.725 1.283333 0.9708333 2.45 4.254167 3.933333 1.670833 2.883333 4.7 4.808333 6.166667 2.8625 1.6875 2.675 0.3666666 -0.03749998 -9999 -9999 -9999 -9999 -9999 4.454166 6.791667 9.5375 -9999 -9999 -9999 -9999 -9999 -9999 
-9999 -9999 -9999 -9999 -9999 -9999 -9999 4.1625 4.375 2.05 1.979167 2.4 0.03750004 2.233333 -0.275 2.316667 -0.2541666 1.520833 0.2791667 -1.6375 -2.254167 -1.858333 -0.9166667 -0.04583336 0.7500001 1.3 0.8583332 0.3833333 -0.06250002 -1.0875 -1.441667 -1.0625 -0.9999999 -1.083333 -0.2083334 0.5833334 0.8916667 0.7333333 2.045833 1.425 0.8791666 2.7375 1.229167 0.6625 0.7500001 0.5458333 0.3500001 -0.6041666 -0.4333335 -0.2541667 0.4208333 0.4625 0.4291667 -1.333333 -1.675 -1.608333 -1.225 -1.2125 0.5791666 1.654167 -0.02083328 -0.9125 -1.05 -1.095833 -1.0375 -1.216667 -1.7 -1.75 -1.179167 -1.795833 -1.7875 -1.891667 -1.079167 -0.4708333 0.04166665 0.6583333 1.1 -9999 -9999 1.175 1.304167 0.4875 0.35 0.575 1.445833 2.145833 2.266667 1.204167 0.9666666 3.358333 2.3375 1.779167 0.7875 1.558333 2.583333 1.933333 1.554167 3.0875 4.583333 4.266666 5.0625 2.391667 3.0125 4.854167 3.729167 2.516667 1.595833 1.854167 3.141667 2.820833 3.745833 3.979167 3.783333 4.354167 4.258333 3.691667 3.170833 3.4125 3.879167 3.891667 4.329167 3.991667 3.1 2.320833 2.045833 2.958333 2.483333 2.0375 1.1375 0.02083334 -0.5708334 -0.7041666 0.2 0.1583334 1.0625 2.808333 4.6625 2.720833 1.341667 1.5125 2.225 1.625 1.279167 1.666667 2.8375 4.454166 3.458333 2.991667 4.5875 4.841667 5.0875 3.6 3.5125 2.054167 -0.3125 1.3875 -9999 -9999 -9999 -9999 -9999 -9999 8.6625 10.375 -9999 -9999 -9999 -9999 -9999 -9999 
-9999 -9999 -9999 -9999 -9999 -9999 -9999 -9999 -9999 -9999 5.766666 6.483333 6.070833 5.783333 3.7875 4.091667 3.475 1.529167 -0.8583334 -2.183333 -2.320833 -1.625 -1.345833 -0.6041667 0.2791667 0.45 0.0333333 -0.04583331 -0.1583333 -0.85 -1.575 -1.2625 -0.8708333 -0.525 -0.8375 -0.07083341 -1.033333 -1.020833 0.9958333 2.929167 1.6125 3.245833 1.604167 0.7666666 -0.4416668 -0.3166667 0.7875001 0.7958333 -0.5333334 -0.8708333 -0.2083333 0.7083332 -0.1791666 -0.8124999 -1.6 -1.241667 -1.804167 -1.741667 -1.2 0.8208334 1.620833 0.45 -0.004166646 0.2708334 0.2208334 -0.2249999 -0.9666667 -0.9875001 -0.5791667 -1.229167 -1.516667 -1.666667 -1.8625 -1.245833 -0.5833334 -0.2208333 0.15 0.6166667 1.341667 -9999 2.375 1.854167 1.3625 1.3625 0.675 1.333333 1.7 1.775 3.075 3.954167 1.6625 0.875 0.15 0.5583334 1.933333 0.1624999 1.7625 3.270833 2.320833 3.345833 5.0625 3.4125 5.133333 3.429167 3.141667 3.633333 3.508333 2.708333 2.666667 2.908333 3.45 3.725 4.2125 4.308333 4.595833 3.545833 2.804167 3.475 3.820833 3.891667 4.316667 3.9 3.216667 3.391667 3.454167 3.095833 2.2125 0.9916666 0.1958333 -0.5375 -1.125 -0.5583334 -0.5208334 0.7333333 2.991667 2.120833 3.45 2.775 1.891667 2.0625 2.741667 1.591667 3.004167 1.595833 3.420833 3.758333 4.541667 2.654167 3.254167 4.604167 5.616667 5.425 4.366667 0.6708334 -0.2625 -0.05833339 2.866667 -9999 -9999 -9999 -9999 -9999 -9999 11.56667 -9999 -9999 -9999 -9999 -9999 -9999 
-9999 -9999 -9999 -9999 -9999 -9999 -9999 -9999 -9999 -9999 -9999 -9999 -9999 -9999 6.854167 6.841667 5.85 2.4875 -1.083333 -1.975 -1.175 -1.420833 -1.229167 -0.8583333 -0.8791667 -0.3458334 -0.5041667 -0.1375 -0.5916666 -0.07500008 -1.066667 -1.370833 -0.6708334 -0.2416667 -1.025 -0.8708333 0.2541668 0.8583333 1.975 2.708333 2.025 3.483333 2.441667 0.3041666 -1.045833 -0.4708334 0.7083334 1.633333 1 -0.5000001 -0.3124999 0.0416666 0.9541666 -0.3083333 -0.9208333 -1.3375 -1.358333 -1.445833 -0.8875 -0.775 1.254167 1.166667 0.8041667 0.5291667 0.975 -0.2208333 -0.6458334 -0.1791667 -0.06250002 -1.041667 -1.079167 -1.95 -1.779167 -1.329167 -1.35 -1.033333 -0.5416667 -0.1041667 0.07916669 -0.3916667 0.8375 1.820833 2.941667 2.070833 1.295833 0.9583333 1.475 1.65 3.708333 3.608333 2.270833 1.779167 0.8791667 1.045833 0.4625001 0.3541666 2.4625 1.0625 2.195833 2.954167 3.404167 5.516667 4.0375 1.379167 0.9 1.225 2.608333 3.533333 2.570833 2.858333 3.341667 3.845834 4.016666 4.170834 4.65 3.7125 3.016667 3.825 3.9 3.208333 4.1625 4.108334 4.133334 3.1375 3.229167 2.604167 1.2625 -0.08333334 -0.9958333 -0.9083334 -1.420833 -0.525 1.0625 1.995833 1.220833 0.3291667 2.025 2.65 4.6 3.029167 3.204167 2.141667 3.804167 2.166667 3.058333 4.583333 4.895833 3.966667 2.904167 3.175 3.504167 5.825 5.4875 3.8875 1.125 -1.679167 1.9 -9999 -9999 -9999 -9999 -9999 5.145833 -9999 -9999 -9999 -9999 -9999 -9999 -9999 
-9999 -9999 -9999 -9999 -9999 -9999 -9999 -9999 -9999 -9999 -9999 -9999 -9999 -9999 -9999 -9999 5.5875 5.891667 3.791667 0.9041666 -0.2791667 0.2125001 -1.35 -0.9416668 -1.129167 -1.041667 -0.8791668 -0.5458332 0.4916667 0.1208334 -0.6041667 -0.4208333 0.5791667 0.1875001 -0.8708333 -0.1958332 0.02499993 1.070833 1.983333 2.933333 3.179167 3.341667 2.520833 0.3291667 -0.8541667 -0.8916667 0.03749998 0.2749999 1.7625 0.9208334 -0.1624999 0.4416667 1.0875 0.6541666 -0.325 -0.3166666 -1.120833 -1.2125 -0.5374999 -1.466667 -0.1458334 1.625 1.616667 1.233333 0.9041668 0.9333333 -0.3291666 -0.1874999 0.5 -0.1458334 -0.5625 -1.3875 -1.145833 -0.8791667 -1.3 -1.416667 -0.9666666 -0.5041667 -1.166667 -0.9208333 -0.5041666 -1.428028e-008 1.508333 2.9375 1.666667 0.7125 1.025 2.858333 3.979167 4.266666 3.783333 3.204167 2.533334 1.916667 1.179167 0.5666668 0.8916667 1.033333 1.358333 1 4.5125 3.558333 1.770833 2.445833 2.195833 1.270833 1.658333 3.445833 3.395833 2.766667 3.170833 3.666667 3.404167 3.8375 4.370833 4.075 3.6125 3.4375 4.070833 3.725 4.2625 4.383333 3.995833 2.9875 2.916667 2.429167 1.2375 0.03333334 -0.6833334 -0.6208332 0.5125 0.01666664 -0.8333333 -0.3583334 0.1208333 -0.1708333 0.3958333 1.429167 4.820833 5.125 4.770833 3.079167 3.870833 4.283333 2.354167 4.15 5.7 3.7125 2.708333 2.725 1.729167 3.820833 6.145833 5.1875 0.9083334 -0.7625 0.6458333 0.2041667 -9999 -9999 -9999 -9999 -9999 -9999 -9999 -9999 -9999 -9999 -9999 -9999 
-9999 -9999 -9999 -9999 -9999 -9999 -9999 -9999 -9999 -9999 -9999 -9999 -9999 -9999 -9999 -9999 -9999 -9999 5.304167 5.420833 4.0375 3.245833 1.595833 0.0791667 0.2291666 0.7458333 1.066667 0.3875 -0.375 0.6375 0.6166667 0.3708333 1.166667 -0.4625001 0.5416666 1.529167 1.041667 1.85 2.529167 2.820833 4.004167 2.783333 2.108333 1.095833 1.558333 0.3375001 -0.7208333 -0.55 1.425 2.3375 1.283333 0.6291665 1.275 1.770833 0.8041666 0.5166667 -0.8208334 0.2041667 -0.5624999 -0.9666667 -0.1208333 0.975 1.995833 1.65 1.220833 1.558333 0.5541667 -0.2 0.1166667 1.304167 0.8208333 0.375 0.2666667 -0.7041666 -0.7375 -1.2125 -1.216667 -1.004167 -0.6 -0.5958333 -0.06666661 -0.09166668 0.7208332 2.679167 0.3625 0.9875 0.7583333 1.608333 3.129167 4.504167 4.945833 4.258333 3.404167 2.266667 1.45 0.125 -0.1708333 -0.175 -0.3458333 1.095833 4.379167 3.95 3.316667 2.245833 1.85 1.725 1.95 2.758333 3.583333 3.720833 4.1625 4.304167 3.070833 3.7125 4.154167 3.875 3.5375 3.645833 4.2 4.145833 4.158333 4.0375 4.008333 3.375 3.025 2.120833 0.5875 -0.2083333 -0.08749994 -0.1708334 -0.8916667 -0.9708333 -0.9666667 -0.9916667 -1.175 0.375 1.870833 2.904167 3.720833 6.179167 3.920833 2.320833 4.441667 5.1875 2.833333 3.554167 5.8125 5.879167 4.975 4.0125 4.279167 4 4.170833 5.941667 3.016667 2.1375 3.645833 -9999 -9999 -9999 -9999 -9999 -9999 -9999 -9999 -9999 -9999 -9999 -9999 -9999 
-9999 -9999 -9999 -9999 -9999 -9999 -9999 -9999 -9999 -9999 -9999 -9999 -9999 -9999 -9999 -9999 -9999 -9999 -9999 -9999 4.45 5.15 4.595833 4.279167 3.458333 2.3125 1.883333 2.179167 1.783333 0.8541666 1.004167 1.4625 1.291667 -0.2208333 -0.1750001 1.066667 2.1125 1.266667 3.5375 3.633333 3.329167 1.670833 1.191667 0.4166667 1.754167 2.0125 0.4791666 0.1166667 0.7583333 1.3 1.854167 1.220833 0.8291667 1.158333 2.116667 1.270833 0.4041667 1.229167 0.4 -0.1666666 0.4125 1.008333 1.65 2.4375 1.825 1.583333 1.429167 0.6458333 0.9625 1.65 2.016667 1.5875 1.254167 -0.3416666 -0.1666666 -0.3375 -1.129167 -0.7625 0.02500003 0.1958334 0.7541666 1.3 1.741667 2.666667 2.804167 1.879167 1.229167 0.825 2.15 3.391667 4.020833 4.408333 4.129167 3.679167 2.9125 0.8458334 -0.175 -0.1416667 -0.2833334 0.6375 0.8541666 2.1125 5.170833 3.966667 1.691667 2.004167 2.979167 1.595833 1.975 2.9 3.529167 4.229167 2.891667 2.945833 2.575 2.716667 2.85 3.008333 3.6 3.741667 3.733333 3.283333 3.345833 3.541667 2.7625 1.495833 -0.3625 -1.0875 -0.9875 -1.154167 0.4416666 0.2458333 0.125 0.4958333 -1.229167 -0.05416666 2.733333 2.408333 5.579167 7.175 4.233334 2.320833 5.166667 4.195833 3.3375 2.854167 5.2 4.979167 5.175 6.1125 6.270833 7.0125 6.883333 7.2625 4.833333 1.920833 3.4875 -9999 -9999 -9999 -9999 -9999 -9999 -9999 -9999 -9999 -9999 -9999 -9999 -9999 
-9999 -9999 -9999 -9999 -9999 -9999 -9999 -9999 -9999 -9999 -9999 -9999 -9999 -9999 -9999 -9999 -9999 -9999 -9999 -9999 -9999 3.670833 3.208333 4.7375 4.55 4.416667 3.65 2.883333 1.666667 2.05 2.283334 2.504167 3.1625 1.395833 0.6375 1.345833 2.241667 2.791667 4.191667 3.033334 1.95 1.354167 0.5541667 2.770833 2.416667 2.070833 2.291667 0.4416666 0.3791666 1.766667 2.408333 1.633333 0.9333334 1.325 2.545833 2.679167 2.254167 1.683333 1.433333 0.3541667 1.329167 0.6291667 1.429167 1.379167 2.533333 1.516667 1.966667 0.9 1.229167 1.395833 2.0875 2.416667 2.145833 1.145833 0.575 0.2875 -0.35 -0.9541667 -0.3500001 -0.1416666 0.275 0.45 1.520833 3.145833 3.091667 3.716667 2.3 1.779167 2.516667 2.233333 3.325 3.483333 3.683333 3.083333 3.854167 3.016667 2.116667 1.7 0.7041667 0.5708334 0.4208332 1.0625 5.5375 1.795833 1.075 1.5 2.958333 3.295833 1.258333 1.533333 3.0875 3.908333 4.6625 3.604167 1.6375 1.433333 1.708333 1.670833 2.420833 2.85 3.004167 2.7875 2.995833 3.575 2.3125 0.9374999 -0.2 -1.55 -0.9791667 0.02916665 -0.8833333 1.220833 0.8375 2.554167 0.5125 0.3791667 1.5375 2.454167 5.541667 7.020833 3.629167 2.920833 6.220833 5.195833 3.75 4.1125 5.575 4.216667 5.054167 5.825 4.625 5.470833 5.1375 7.204167 3.683333 1.05 2.291667 2.966667 -9999 -9999 -9999 -9999 -9999 -9999 -9999 -9999 -9999 -9999 -9999 -9999 
-9999 -9999 -9999 -9999 -9999 -9999 -9999 -9999 -9999 -9999 -9999 -9999 -9999 -9999 -9999 -9999 -9999 -9999 -9999 -9999 -9999 4.745833 0.9500001 1.2125 3.15 1.866667 0.9958335 0.7583333 1.629167 1.733333 1.829167 2.0375 2.366667 2.816667 2.625 0.8708332 1.345833 2.9625 2.325 3.033333 3.3625 3.320833 2.733333 1.566667 2.4125 3.491667 3.916667 2.2 0.7291667 2.370833 2.004167 -0.2999999 -0.3083333 1.083333 2.329167 2.4375 2.916667 3.183333 2.333333 1.404167 1.841667 1.358333 0.7916666 0.8124999 2.391667 2.529167 2.404166 1.733333 1.3875 1.670833 1.866667 2.075 2.633333 1.925 0.8875 0.7166667 -0.2208334 -0.8041667 -0.7874999 -1 -0.3791667 0.1458333 1.05 1.075 1.5375 1.579167 3.475 3.854167 1.783333 1.120833 2.125 3.1875 3.829167 2.35 2.733333 3.9125 3.2875 2.5125 1.404167 2 2.845833 4.1625 6.175 1.5875 0.2 0.9416666 3.079167 4.858334 2.566667 4.116667 2.5 2.679167 5.483334 2.991667 2.475 1.570833 3.154167 2.241667 1.275 1.829167 1.804167 2.233333 2.425 3.5625 2.341667 1.2125 0.5125 -1.229167 -1.745833 -1.679167 0.1249999 1.8375 3.933333 4.141667 0.2875 0.2375 2.529167 5.295834 6.566667 8.6375 5.2875 5.825 6.345833 4.7625 1.975 2.691667 3.820833 2.433333 3.470833 3.541667 3.854167 3.441667 4.891666 6.620833 5.629167 3.504167 5.0875 3.841667 6.3 6.9375 -9999 -9999 -9999 -9999 7.8375 -9999 -9999 -9999 -9999 -9999 
-9999 -9999 -9999 -9999 -9999 -9999 -9999 -9999 -9999 -9999 -9999 -9999 -9999 -9999 -9999 -9999 -9999 -9999 -9999 -9999 -9999 5.104167 3.141667 0.5624999 0.05416663 2.129167 1.379167 -0.5 -0.85 -1.0125 -0.1958333 1.6 2.258333 2.675 2.341667 2.629167 2.741667 2.445833 1.320833 0.9333333 1.495834 1.908333 1.495834 -0.5833333 -1.408333 -0.6541667 1.383333 3.579167 1.704167 0.1541666 2.916667 1.691667 1.045833 0.2916666 0.6291667 1.3875 2.2125 3.079167 3.258333 2.725 2.545833 1.716667 1.329167 0.5166666 1.120833 2.525 3.1 2.770833 1.654167 1.679167 1.775 1.654167 2.054167 2.558333 1.433333 1.095833 0.08750002 -0.06249997 -0.8541666 -1.029167 -0.7583333 -0.5791667 -0.3583333 0.4625 1.133333 1.1875 0.8041667 3.825 2.3375 2.55 1.9875 2.216667 3.3375 3.295833 3.170833 3.3375 2.233333 1.229167 1.158333 2.920833 5.308333 5.891667 8.408333 5.675 2.241667 3.5375 2.683333 7.116667 7.6375 7.4875 6.204167 5.1875 5.4625 5.829167 4.9375 4.208333 4.733334 1.5875 1.108333 0.5583333 0.9291668 1.35 1.966667 3.345833 2.85 1.1875 0.5000001 -1.070833 0.01666663 -1.695833 -1.266667 -0.6625 2.641667 4.7875 3.170833 0.8125 1.2875 2.675 6.241667 9.258333 6.8375 7.75 4.745833 1.983333 1.145833 2.75 3.029167 4.033333 2.016667 1.520833 0.8000001 0.5791667 2.270833 4.875 7.225 4.183333 5.4375 7.570833 7.404167 9.325 6.9875 7.575 -9999 11.23333 10.12917 8.595834 -9999 -9999 -9999 -9999 
-9999 -9999 -9999 -9999 -9999 -9999 -9999 -9999 -9999 -9999 -9999 -9999 -9999 -9999 -9999 -9999 -9999 -9999 -9999 -9999 -9999 -9999 5.55 3.070833 -0.4625 0.2833334 0.09166667 -0.06666674 1.241667 -0.8124999 -1.025 0.1125 0.2 2.0625 2.233333 2.4625 2.0375 0.15 0.7375001 0.5541666 -0.4208334 0.7875 -0.09166665 -1.291667 -1.479167 -1.483333 -0.2375 3.829167 2.791667 0.3958334 2.116667 3.345833 2.1875 1.095833 0.5166667 0.6125 1.408333 2.75 2.729167 2.725 3.4125 2.416667 1.945833 1.058333 1.379167 1.0625 2.345834 2.841667 1.195833 1.720833 1.979167 1.558333 1.783333 2.316667 2.391667 2.029167 1.1625 1.045833 0.9 -0.35 -1.429167 -1.7875 -1.029167 -0.7416667 0.4875 0.1791666 0.3958334 2.904167 4.358334 0.6166667 0.2625 0.825 2.045833 2.820833 3.366667 1.583333 1.741667 1.245833 1.9 4.991667 6.491667 5.641667 5.216667 7.475 5.504167 5.883333 6.9375 8.395833 5.541667 4.654167 7.458333 8.441667 6.325 6.783333 6.954166 7.395833 5.6875 5.633333 1.9625 1.6375 0.06249998 0.4791667 1.320833 3.033333 2.458333 0.6166666 -0.05000001 2.083333 2.683333 1.341667 -1.704167 -0.2833333 2.491667 5.575 5.895833 2.258333 3.583333 5.279167 6.804167 9.754167 9.05 7.941667 4.7 1.520833 1.4125 1.470833 3.383333 5.308333 5.058333 4.629167 2.645833 2.708333 3.2 6.2375 7.375 4.920833 5.6875 7.458333 9.0625 8.416667 9.979167 11.04583 12.825 11.42083 -9999 -9999 -9999 -9999 -9999 -9999 
-9999 -9999 -9999 -9999 -9999 -9999 -9999 -9999 -9999 -9999 -9999 -9999 -9999 -9999 -9999 -9999 -9999 -9999 -9999 -9999 -9999 -9999 -9999 4.55 0.8624999 0.425 2.179167 -0.425 0.5708333 1.929167 0.5708334 1.620833 -0.2999999 -0.8875 0.6916667 3.533333 4.070833 1.829167 -0.6166667 -0.8541666 -0.9125 -0.6708333 -1.129167 -1.6875 -0.9416667 0.8333334 1.945833 2.066667 3.8625 1.504167 1.979167 3.375 0.875 -1.241667 0.1625001 1.079167 0.2166668 1.404167 2.408333 2.591667 3.229167 3.366667 2.575 2.316667 1.779167 1.179167 1.795833 3.054167 1.8875 2.1 2.225 2.2875 2.066667 2.745833 3.3375 2.554167 1.6875 1.770833 1.7375 0.35 -1.395833 -1.558333 -0.7916667 0.05833334 0.5875 2.0375 2.383333 2.845833 4.245833 2.2625 -0.2458335 -0.1125 1.0375 1.9 2.095833 0.9958333 0.3291667 2.15 5.15 5.5875 4.595833 4.058333 2.058333 5.0375 8.033333 8.0375 5.291667 6.145833 6.170834 1.604167 2.558333 3.766667 8.095834 8.066667 7.191667 6.241667 7.3125 6.1375 4.529167 3.545833 1.866667 0.04583327 0.07499996 1.829167 3.445833 1.383333 0.04166671 1.6625 3.45 5.2125 3.1125 3.7625 4.475 6.025 7.558333 4.716667 2.166667 4.225 7.15 9.6 9.704166 6.0875 4.233333 4.366667 1.6 0.3416668 1.433333 2.858333 4.875 5.533333 5.420833 3.845833 3.220833 7.445833 5.129167 4.091667 -9999 5.491667 6.079167 5.120833 5.366667 8.175 10.77083 -9999 -9999 -9999 -9999 -9999 -9999 -9999 
-9999 -9999 -9999 -9999 -9999 -9999 -9999 -9999 -9999 -9999 -9999 -9999 -9999 -9999 -9999 -9999 -9999 -9999 -9999 -9999 -9999 -9999 -9999 -9999 4.966667 4.1 4.3875 2.241667 0.04583334 0.6625 2.320833 2.291667 1.233333 -1.0125 -1.679167 0.4416668 2.141667 2.608333 1.520833 -0.3458333 -1.45 -0.3999999 -1.1375 -0.7291667 -0.6999999 0.6499999 1.366667 2.333333 1.883333 3.05 3.375 4.0875 0.7041667 -1.020833 1.004167 1.933333 0.4375 0.825 0.75 2.1125 2.595833 2.654167 3.2625 2.954167 1.929167 1.6625 1.3125 2.7625 2.775 2.616667 2.216666 2.504167 2.075 2.345833 2.4125 2.829167 1.4375 1.245833 2.625 1.8 -0.675 -1.533333 -1.179167 -0.3958333 -0.1833334 -0.7333333 1.454167 4.8 1.5875 2.454167 0.3416666 -0.3958333 0.5833333 1.416667 0.3 0.4125 0.5833333 3.341667 5.141666 2.408333 3.1125 1.304167 2.125 5.791667 4.533333 5.608333 4.020833 3.579167 5.966667 4.654167 3.145833 5.175 8.275 3.8375 2.891667 3.225 3.825 5.320833 2.8375 1.966667 1.075 1.1375 0.3458334 0.1666667 2.320833 3.2625 1.233333 0.9791667 4.25 5.8625 6.979167 7.033333 7.416667 5.9875 8.333333 7.925 4.325 4.1125 6.883333 8.458333 10.7 8.866667 5.170833 5.195833 4.054167 2.720833 0.3833334 2.220833 3.070833 4.075 6.066667 5.7875 4.2625 7.9375 5.575 -9999 -9999 -9999 -9999 -9999 -9999 -9999 -9999 -9999 -9999 -9999 -9999 -9999 -9999 -9999 
-9999 -9999 -9999 -9999 -9999 -9999 -9999 -9999 -9999 -9999 -9999 -9999 -9999 -9999 -9999 -9999 -9999 -9999 -9999 -9999 -9999 -9999 -9999 -9999 -9999 6.825 2.075 -0.2333334 -0.9041666 -1.570833 0.1125 3.0375 1.941667 -1.345833 -2.370833 -2.8 -2.279167 -0.8333333 1.258333 -0.09583336 -0.2833334 0.8875 1.283333 0.3541666 0.7166666 0.5500001 0.7041667 1.3875 0.4375 1.216667 2.9 4.608334 2.575 0.825 2.1 2.0375 1.8 0.9291667 -0.2791666 0.6416667 1.95 2.608333 2.329167 3.016667 3.104167 2.583333 1.083333 1.454167 1.804167 3.104167 1.254167 2.270833 1.404167 1.745833 2.008333 2.704167 0.8291667 1.475 2.6875 2.866667 1.141667 -0.2041666 -1.304167 -1.625 -1.145833 -0.2374999 0.9625001 4.7 1.2625 0.6375 0.1166667 -0.5166667 0.3541667 0.7875 -0.1291666 0.6416666 2.2375 3.770833 4.366667 1.2375 1.454167 1.0875 4.091667 4.845833 2.983333 3.65 3.6 1.508333 2.170833 3.816667 3.966667 7.033333 8.591667 3.108333 0.3749999 0.8041667 1.416667 1.691667 2.2625 0.8750001 0.07083325 -0.2291666 -0.04166664 -0.6916667 1.229167 3.233333 3.366667 0.5291666 1.529167 5.316667 4.55 3.466667 3.129167 4.1625 6.633333 8.95 8.7375 8.345833 9.033334 8.15 9.566667 9.158334 8.8 6.241667 6.616667 2.858333 1.770833 1.208333 1.983333 4.1 5.245833 7.991667 7.483333 6.579167 4.383333 -9999 -9999 -9999 -9999 -9999 -9999 -9999 -9999 -9999 -9999 -9999 -9999 -9999 -9999 -9999 
-9999 -9999 -9999 -9999 -9999 -9999 -9999 -9999 -9999 -9999 -9999 -9999 -9999 -9999 -9999 -9999 -9999 -9999 -9999 -9999 -9999 -9999 -9999 -9999 -9999 5.825 5.341667 1.895833 -1.445833 -0.7541666 0.01249995 0.08749996 3.6625 1.3125 -0.6958334 -3.366667 -3.95 -2.316667 -1.220833 -1.479167 1.120833 2.479167 3.2875 2.529167 2.0875 1.258333 0.6875 0.2 0.04166669 1.995833 3.129167 4.816667 3.229167 2.470833 2.629167 2.6 2.0875 1.529167 1.0375 0.07083336 1.433333 1.529167 2.658333 2.525 1.470833 2.295833 2.679167 0.7583334 0.9166666 2.591667 1.104167 2.2375 0.3875 0.6416667 0.9333334 2.070833 2.8 1.516667 2.979167 4.133333 3.033333 1.629167 -0.6916667 -0.6166668 -0.3916667 -0.325 1.379167 5.070833 2.920833 -0.09583348 -0.3083334 -0.3916667 -0.1875 -0.15 -0.2125 0.07916666 1.033333 1.295833 2.875 0.8833333 1.854167 3.75 3.1375 1.579167 0.5541667 1.05 1.508333 0.3416667 0.525 2.3 1.716667 6.366667 9.445833 4.683333 0.5124999 1.558333 0.5125 1.4875 0.4916666 1.083333 -0.2041667 -0.2791666 -0.6208334 -0.6458334 -0.1958334 1.375 4.304167 2.458333 1.845833 5.433333 2.766667 1.404167 2.479167 5.9125 7.608333 6.695833 6.583333 3.916667 6.179167 5.379167 5.158333 7.9875 10.35833 9.275001 7.595833 5.633333 4.633333 0.5791667 -0.06666667 2.045833 3.954167 6.566667 8.645833 4.1125 -9999 -9999 -9999 -9999 -9999 -9999 -9999 -9999 -9999 -9999 -9999 -9999 -9999 -9999 -9999 -9999 
-9999 -9999 -9999 -9999 -9999 -9999 -9999 -9999 -9999 -9999 -9999 -9999 -9999 -9999 -9999 -9999 -9999 -9999 -9999 -9999 -9999 -9999 -9999 -9999 -9999 -9999 6.491667 2.679167 0.07916655 -0.1874999 1.970833 2.454167 3.725 3.254167 2.391667 0.6708333 -0.8083333 -2.7875 -2.145833 -1.904167 -1.4375 1.2125 3.033333 3.641667 3.4875 2.429167 1.495833 0.4124999 -0.1666667 0.7708333 2.375 3.0625 4.4125 3.691667 2.454167 1.245833 1.279167 0.6083334 2.179167 1.275 0.5083333 1.216667 1.570833 2.033333 1.058333 1.145833 3.045833 1.566667 0.8125 2.375 2.816667 2.379167 0.6916667 -0.4416667 -0.1666666 0.4875 2.041667 2.945833 2.975 1.791667 4.529167 3.025 0.2750001 -0.2916666 0.9083334 2.616667 4.8125 5.408333 4.279167 1.770833 0.9125 0.2166667 0.04583341 0.01250001 -0.3208333 -0.01666664 0.2041667 0.6333333 1.904167 0.5583334 0.825 1.491667 0.8833333 0.2375 -0.4083334 0.2333332 0.2041666 0.09583332 -0.02916656 0.95 1.783333 4.0375 9.1125 7.295833 3.05 5.666667 4.216667 3.308333 3.516667 1.358333 -0.3083333 1.35 -0.1625 0.6291667 0.1916667 0.2458332 2.5125 4.3 1.920833 4.766666 2.766667 -0.2791667 1.175 5.404167 3.575 3.741667 4.3625 1.995833 3.045833 1.85 3.754167 6.4 7.85 9.1375 9.866667 9.5375 7.141667 4.0125 3.425 1.279167 3.504167 7.2875 8.3125 3.2 -9999 -9999 -9999 -9999 -9999 -9999 -9999 -9999 -9999 -9999 -9999 -9999 -9999 -9999 -9999 -9999 
-9999 -9999 -9999 -9999 -9999 -9999 -9999 -9999 -9999 -9999 -9999 -9999 -9999 -9999 -9999 -9999 -9999 -9999 -9999 -9999 -9999 -9999 -9999 -9999 -9999 -9999 7.266667 2.85 0.6124999 2 3.6875 2.045833 2.158333 1.104167 2.583333 2.654167 0.7541667 -1.341667 -2.641667 -2.808333 -2.883333 -1.225 0.3541667 1.8875 3.575 3.625 3.516667 2.345833 0.2166667 -0.8916667 -0.5083334 0.1333334 2.320833 4.2625 2.85 2.0625 0.975 1.004167 1.841667 1.666667 1.7125 1.254167 0.5624999 1.116667 1.120833 1.816667 2.425 2.025 1.995833 1.183333 3.125 3.045833 0.1833333 0.6416667 -0.6041667 0.5166667 1.4 2.1625 1.783333 1.0875 4.579167 3.016667 1.945833 2.0375 2.645833 3.470833 5.120833 1.854167 4.625 4.933333 3.958333 1.716667 1.45 0.8125 0.625 -0.1999999 1.879167 0.475 0.6166667 0.3458334 0.9875 0.3208333 0.975 1.75 1.9 0.3124999 0.9333333 1.6375 0.4833334 1.058333 3.575 3.779167 7.783333 7.804167 8.3375 9.125 8.579166 5.308333 6.095833 1.091667 0.3541667 2.6875 1.5375 2.558333 3.404167 0.3458334 1.679167 4.608333 2.295833 3.325 1.404167 0.1458334 0.125 0.1625 2.954167 0.2166666 0.7041667 2.770833 3.65 3.108333 1.983333 2.65 4.008333 6.079167 6.695833 9.575 10.2625 7.266667 8.566667 5.304167 3.8375 7.633333 8.541667 4.7625 3.095833 -9999 -9999 -9999 -9999 -9999 -9999 -9999 -9999 -9999 -9999 -9999 -9999 -9999 -9999 -9999 
-9999 -9999 -9999 -9999 -9999 -9999 -9999 -9999 -9999 -9999 -9999 -9999 -9999 -9999 -9999 -9999 -9999 -9999 -9999 -9999 -9999 -9999 -9999 -9999 -9999 7.841667 6.325 2.158333 0.6958333 3.6625 5.5875 2.883333 0.2208333 0.3875001 -0.2083333 1.829167 0.008333225 -1.65 -3.1875 -1.8875 -0.8958333 -1.483333 -1.429167 1.429167 1.470833 1.7875 2.9625 3.9125 2.166667 -0.4291667 -0.8166665 -0.15 0.5458333 1.8125 3.995833 5 1.616667 0.8 2.966667 0.7208334 -0.1291667 1.025 0.8208333 0.3291666 0.02916666 1.416667 1.9375 3.645833 1.5 0.8708333 2.091667 3.083333 2.933333 1.945833 0.2833332 1.170833 0.8333333 1.620833 1.4125 1.125 4.6375 4.479167 3.958333 3.545833 4.829167 4.375 1.395833 0.8 0.7958333 2.620833 6.1 3.679167 1.754167 1.683333 2.383333 0.6125 3.179167 -0.008333297 1.766667 1.170833 2.4625 0.9791666 1.7 4.4375 4.545833 1.983333 3.304167 3.333333 1.145833 0.9583333 2.329167 6.879167 9.0125 7.325 8.654166 7.504167 7.05 8.8 7.645833 5.654167 3.166667 4.079167 4.2 4.129167 5.1375 0.7125 2.345833 4.770833 1.045833 1.004167 0.55 -0.5083333 -1.429167 -0.5833333 0.6416667 0.475 1.316667 0.7791667 1.629167 5.7375 5.754167 5.158333 4.316667 6.795833 9.616667 9.941667 10.64583 10.175 10.5375 9.4375 7.0625 6.541667 10.72917 6.9125 5.591667 7.4875 7.0375 7.225 7.604167 -9999 -9999 -9999 -9999 -9999 -9999 -9999 -9999 -9999 -9999 -9999 
-9999 -9999 -9999 -9999 -9999 -9999 -9999 -9999 -9999 -9999 -9999 -9999 -9999 -9999 -9999 -9999 -9999 -9999 -9999 -9999 -9999 -9999 -9999 -9999 -9999 -9999 7.679167 4.404167 1.516667 4.7375 4.991667 3.0125 2.658333 1 -0.6249999 -0.3541667 -1.3 -1.879167 -2.520833 -2.495833 -3.575 -1.391667 0.8625 0.5708334 0.07083328 0.7541667 0.725 1.833333 3.258333 2.420833 1.633333 -0.1291667 0.8416667 0.9333333 1.6375 3.504167 1.708333 3.1125 1.433333 0.008333389 -0.5791667 -0.2625001 0.2125 -0.2458334 -0.6458333 0.5958333 1.004167 3.35 2.729167 0.06666666 0.9000001 1.7 3.216667 3.2375 1.370833 1.654167 0.9083335 1.266667 1.1625 2.4375 4.1375 4.345833 3.808333 4.604167 1.8875 3.0125 -0.25 -0.2291666 1.195833 1.604167 4.483334 6.0375 2.179167 4.404167 2.691667 2.916667 2.8375 -0.2708334 1.529167 4.0875 3.8625 2.575 1.316667 4.341667 9.108334 8.8375 8.1375 7.5 6.8625 5.833333 9.091666 8.608334 3.0125 2.5375 3.641667 6.3625 5.441667 3.9375 7.0625 7.395833 6.095833 5.479167 6.1375 5.941667 6.0625 4.004167 3.870833 3.220833 2.141667 1.35 0.125 -0.5208334 0.9791666 -0.1999999 -0.3416667 -0.8958333 -0.725 -0.2541667 4.195833 4.691667 4.575 7.883333 8.3 8.779166 6.6375 7.208333 8.054167 6.229167 7.05 8.845834 11.04167 8.804167 11.1875 9.129167 7.0125 8.504167 8.175 7.945833 9.458333 8.183333 -9999 -9999 -9999 -9999 -9999 -9999 -9999 -9999 -9999 -9999 
-9999 -9999 -9999 -9999 -9999 -9999 -9999 -9999 -9999 -9999 -9999 -9999 -9999 -9999 -9999 -9999 -9999 -9999 -9999 -9999 -9999 -9999 -9999 -9999 -9999 -9999 8.204166 6.666667 3.233333 5.766666 4.908333 2.508333 1.5 -0.5749999 0.4125 0.09583335 -1.145833 -1.9875 -2.4625 -0.4958333 -4.075 -5.395833 -1.691667 -0.85 -0.8666667 0.1333333 0.15 -0.7791666 0.6833333 3.695833 3.991667 3.829167 2.966667 3.908333 3.425 4.254167 2.925 2.720833 2 0.4333333 -0.7583333 -1.0625 -0.9958333 -0.4 -0.2125 0.8708333 0.8708335 1.741667 4.304167 1.3375 0.3791667 0.2875 2.525 3.9375 2.454167 2.025 1.225 0.7583334 1.7875 1.629167 2.8 3.008333 2.695833 2.5625 0.7208334 0.9833333 0.7791666 0.5166667 2.345833 4.6 3.141667 5.575 6.758333 6.525 3.483333 5.266667 1.929167 0.6375 2.166667 6.5625 8.575 7.558333 7.416667 9.075 7.7125 7.6 4.6125 5.370833 9.341667 10.35833 7.558333 4.1 2.020833 1.616667 1.058333 1.8875 3.770833 3.604167 6.025 4.120833 3.629167 2.854167 2.879167 5 4.816667 3.475 4.3375 0.7499999 3.858333 0.9916667 -1.191667 0.4416666 1.691667 0.1125 1.604167 0.04166665 0.8208333 -0.02916666 0.08750005 -0.09583335 2.6375 4.4125 4.858333 4.716667 3.445833 4.245833 4.675 3.979167 6.945833 8.933333 10.575 10.34583 8.05 11.0125 8.795834 10.0375 9.916667 8.829166 10.2875 11.07917 11.74583 12.075 13.55833 -9999 -9999 -9999 -9999 -9999 -9999 -9999 
-9999 -9999 -9999 -9999 -9999 -9999 -9999 -9999 -9999 -9999 -9999 -9999 -9999 -9999 -9999 -9999 -9999 -9999 -9999 -9999 -9999 -9999 -9999 -9999 -9999 -9999 -9999 8.054167 4.775 6.179167 2.216667 -0.2333333 -0.675 -0.5333334 0.6333333 0.7125 -0.4416666 0.008333348 -1.291667 -0.6708333 -2.979167 -3.891667 -4.041667 -2.191667 -2.4375 -0.5125001 0.275 -1.816667 -0.9958333 0.8374999 -0.05416666 1.729167 3.554167 3.733333 2.3 1.95 3.379167 4.208333 2.845833 -0.2458333 -0.3833333 -0.1458334 -0.7625 0.9750001 0.8125 -0.4208333 2.341667 2.779167 4.441667 3.404167 1.3875 0.8708333 1.845833 3.779167 3.029167 2.845833 1.7625 0.3583334 2.504167 1.941667 2.254167 2.045833 2.35 2.833333 0.975 1.929167 3.091667 4.229167 4.141667 2.675 4.491667 4.6375 2.491667 3.55 6.1625 6.754167 6.345833 5.283333 6.454167 3.6875 7.070833 5.6875 7.091667 5.4625 2.883333 5.841667 3.304167 3.4375 3.625 6.545833 8.233334 9.783334 6.995833 4.025 4.916667 1.525 0.75 2.245833 4.945833 1.85 2.929167 1.429167 1.170833 3.645833 4.6 0.8958333 2.720833 -0.04166662 2.616667 4.295834 1.679167 -0.09166663 2.258333 -0.2041667 2.454167 3.641667 4.083333 1.920833 1.825 -0.02916666 -1.25 0.3333333 0.6333333 1.529167 0.8125001 1.270833 2.720833 6.0625 7.533333 8.058333 6.4125 5.816667 7.175 9.7375 10.925 11.425 10.2375 7.679167 10.12083 12.70833 13.50417 13.64167 13.72083 12.33333 -9999 -9999 -9999 -9999 -9999 -9999 
-9999 -9999 -9999 -9999 -9999 -9999 -9999 -9999 -9999 -9999 -9999 -9999 -9999 -9999 -9999 -9999 -9999 -9999 -9999 -9999 -9999 -9999 -9999 -9999 -9999 -9999 -9999 -9999 7.845833 7.358333 4.15 2.533333 1.120833 0.3291666 1.4375 1.2625 1.3125 2.541667 2.216667 -1.033333 -1.641667 -0.7541667 -1.370833 -0.8833334 -2.191667 -2.383333 -1.004167 -0.4375001 -1.1375 0.3291667 -0.2083333 -1.633333 0.475 2.679167 4.216667 4.283333 4.0375 3.591667 4.620833 1.358333 1.954167 0.6874999 1.179167 3.008333 2.6 -0.1125 1.108333 3.804167 5.333333 4.2375 3.475 0.325 2.1125 3.7125 3.845833 3.625 2.575 0.9583334 2.916667 1.454167 2.916667 3.041667 2.3125 3.045833 3.3625 2.783333 3.741667 2.7375 1.275 1.7375 3.766667 1.383333 0.15 1.1625 4.741667 3.558333 3.195833 3.341667 2.2625 3.55 6.583333 5.266667 3.333333 2.029167 3.629167 4.4 1.158333 0.7916666 2.8 4.279167 3.65 7.066667 10.69167 8.791667 6.458333 2.920833 0.8208333 2.05 4.041667 1.920833 1.070833 0.3958333 2.183333 0.8 3.85 -0.1333333 1.175 -0.4166667 0.8333334 5.108333 3.704167 4.175 -0.4999999 -0.9166667 -0.07500006 1.379167 5.829167 6.104167 6.645833 4.308333 0.5583333 1.345833 2.129167 0.7666666 3.3625 3.083333 0.9125001 2.570833 2.616667 4.016667 4.245833 7.008333 7.6375 6.170834 7.033333 8.775 10.22917 9.733334 11.93333 11.75833 10.57917 10.37083 10.1625 9.479167 -9999 -9999 -9999 -9999 -9999 -9999 
-9999 -9999 -9999 -9999 -9999 -9999 -9999 -9999 -9999 -9999 -9999 -9999 -9999 -9999 -9999 -9999 -9999 -9999 -9999 -9999 -9999 -9999 -9999 -9999 -9999 -9999 -9999 -9999 -9999 7.391667 6.529167 6.470833 4.233334 1.779167 1.4125 2.791667 1.316667 3.170833 2.866667 0.7375 1.9625 1.975 -0.8916667 -1.325 0.4208334 -0.1125 -0.8666667 -0.3833334 -0.2958333 -1.354167 -0.6583334 -1.120833 -2.470833 -0.4291666 1.866667 4.4125 6.341667 6.5 6.133333 3.670833 3.945833 2.641667 3.816667 4.904167 4.170834 2.025 -0.07916667 1.629167 4.15 6.379167 5.245833 2.545833 1.579167 3.05 2.2625 4.2375 3.216667 3.345833 3.6875 1.716667 2.595833 2.733333 2.683333 3.270833 4.825 4.7 4.058333 1.266667 1.2875 2.433333 3.041667 0.1583333 0.9541667 3.654167 2.616667 1.245833 0.925 -0.2083334 1.579167 3.125 6.675 4.5 2.183333 0.6416666 2.3625 4.033333 0.325 1.1625 2.3375 1.629167 2.241667 4.925 10.58333 7.558333 3.729167 1.425 0.008333367 0.7333333 1.433333 1.920833 0.6833333 0.1458334 0.4625 0.07499994 3.179167 1.075 -0.7791666 -0.4166667 2.883333 5.504167 6.879167 3.883333 -0.6916665 -0.9375001 -1.1875 2.275 1.654167 1.916667 6.825 7.579167 5.558333 4.725 5.495833 2.779167 2.683333 5.916667 2.041667 0.3541667 3.616667 3.895833 3.075 4.3125 4.566667 5.279167 8.95 10.05833 12.30833 10.32083 8.620833 6.629167 -9999 6.845833 -9999 -9999 -9999 -9999 -9999 -9999 -9999 -9999 
-9999 -9999 -9999 -9999 -9999 -9999 -9999 -9999 -9999 -9999 -9999 -9999 -9999 -9999 -9999 -9999 -9999 -9999 -9999 -9999 -9999 -9999 -9999 -9999 -9999 -9999 -9999 -9999 -9999 7.070833 7.091667 4.404167 2.6 0.8083333 2.829167 3.304167 1.808333 1.441667 3.966667 5.0625 4.05 1.329167 0.7 1.054167 1.541667 -0.7041668 -0.9999999 0.2999999 -0.6833334 -1.216667 -1.0375 -1.95 -2.383333 -2.95 -2.875 0.4416666 4.958333 5.104167 6.5125 7.15 6.529167 5.404167 6.016666 6.95 6.579167 4.4375 2.966667 2.791667 3.95 5.4625 6 5.779167 2.9125 2.025 1.491667 1.908333 4.125 4.795833 3.833333 1.245833 2.479167 3.720833 3.195833 3.220833 4.008333 4.775 4.620833 2.891667 1.333333 0.8791667 1.695833 0.4208333 2.9875 2.375 0.375 -0.4875 -0.5624999 2.3 5.733334 6.2375 2.55 2.304167 0.8541666 0.07083331 2.554167 3.308333 1.4 1.8375 2.225 4.783333 6.2 8.645833 11.27917 10.93333 6.079167 1.5875 0.4041666 0.07916664 0.8041667 2.525 3.220833 0.7666667 0.2541667 -0.05 0.6583334 0.475 -0.5583334 0.9999999 3.075 3.016667 4.2375 6.470833 2.4625 1.4 1.920833 -1.079167 -1.404167 1.604167 5.204167 7.2125 9.541667 7.108333 8.466667 5.445834 6.416667 8.3 4.2 3.075 3.370833 6.791667 4.7875 3.879167 6.766667 6.566667 9.483334 12.16667 9.775 4.825 -9999 -9999 -9999 -9999 -9999 -9999 -9999 -9999 -9999 -9999 -9999 -9999 
-9999 -9999 -9999 -9999 -9999 -9999 -9999 -9999 -9999 -9999 -9999 -9999 -9999 -9999 -9999 -9999 -9999 -9999 -9999 -9999 -9999 -9999 -9999 -9999 -9999 -9999 -9999 -9999 -9999 -9999 7.191667 6.529167 2.895833 0.6458333 2.516667 2.520833 0.2125001 0.5 2.695833 3.145833 4.8875 2.679167 2.783333 0.4333334 0.4833333 0.7791668 0.8499999 1.879167 -0.7083334 -1.854167 -1.616667 -0.3541667 -0.725 -1.4875 -0.9291667 -2.145833 1.808333 0.8416666 0.4458333 3.395833 5.445833 5.670833 6.266666 7.833333 8.004167 7.445833 6.1875 4.825 3.520833 2.4625 2.7625 4.179167 5.545834 3.620833 3.758333 2.183333 1.7625 3.3125 4.279167 1.283333 2.45 4.304167 3.954167 2.716667 3.266667 3.491667 4.05 3.770833 1.770833 0.6125 0.6333333 0.7666667 2.633333 1.220833 -0.1 -0.4333334 0.9083334 3.9875 4.366667 4.358333 1.533333 0.4416667 -0.4666668 1.033333 3.675 2.095833 0.7375 3.8625 6.375 6.925 8.166667 8.366667 8.525001 12.16667 8.454166 4.3125 1.704167 -0.2708334 -0.5541667 0.8125 3.433333 2.7 2.2375 0.06250003 -0.2666667 -1.758333 -0.9708334 1.075 1.283333 2.708333 6.204166 7.041667 3.916667 1.291667 5.0125 -1.15 -1.0875 2.170833 0.6458333 5.491667 7.841667 9.45 9.125 6.483333 8.3625 9.8125 7.245833 7.025 7.445833 8.129167 6.0375 6.791667 6.85 10.4875 11.9625 8.254167 5.55 1.7125 -9999 -9999 -9999 -9999 -9999 -9999 -9999 -9999 -9999 -9999 -9999 -9999 
-9999 -9999 -9999 -9999 -9999 -9999 -9999 -9999 -9999 -9999 -9999 -9999 -9999 -9999 -9999 -9999 -9999 -9999 -9999 -9999 -9999 -9999 -9999 -9999 -9999 -9999 -9999 -9999 -9999 -9999 -9999 6.325 7.075 3.875 1.691667 3.708333 1.675 -0.6583333 -0.6041666 0.9666666 4.8 3.216667 3.083333 4.095833 2.725 3.091667 3.629167 3.879167 0.325 -1.291667 -1.554167 -1.45 -0.1875 0.7958332 1.041667 0.5208333 1.6875 0.5083334 -0.09166669 -1.783333 -0.6083332 2.241667 1.541667 4.525 4.9875 6.45 6.1875 4.55 2.979167 1.004167 -0.1416667 1.370833 3.825 5.5 6.445833 5.616667 3.1625 4.070833 5.475 2.854167 3.666667 5.170833 3.216667 2.075 2.570833 3.1 2.8625 3.3125 2.679167 1.354167 1.304167 2.029167 2.0375 0.4208333 1.083333 0.9916667 2.658333 5.408333 2.733333 2.970833 0.3833334 -0.2958333 0.3375 1.520833 3.104167 1.108333 1.008333 3.7 4.295833 7.625 6.845833 5.25 5.841667 11.9125 9.1125 6.8875 2.566667 1.208333 -0.5791667 0.2041667 1.570833 4.220833 4.058333 2.6375 1.895833 0.625 -1.0375 -1.175 -1.3875 2.779167 5.854167 6.375 7.158333 5.479167 6.833333 2.283333 -0.9666667 -0.8375 -1.133333 1.6 5.475 9.8375 11.12917 11.75417 11.15417 12.05417 12.32917 11.75417 11.2125 9 5.829167 8.770833 11.15833 12.0125 10.16667 4.295833 0.7125 -9999 -9999 -9999 -9999 -9999 -9999 -9999 -9999 -9999 -9999 -9999 -9999 -9999 
-9999 -9999 -9999 -9999 -9999 -9999 -9999 -9999 -9999 -9999 -9999 -9999 -9999 -9999 -9999 -9999 -9999 -9999 -9999 -9999 -9999 -9999 -9999 -9999 -9999 -9999 -9999 -9999 -9999 -9999 -9999 -9999 -9999 7.308333 4.779167 2.070833 4.095833 0.1333333 0.2958334 2.595833 4.779167 1.620833 2.116667 4.65 4.291667 4.558333 5.758333 6.070833 3.675 1.616667 0.3083334 -1.591667 -1.483333 -0.8125 0.7083334 2.129167 1.441667 -1.1125 0.3083334 -1.970833 -3.15 -1.65 -1.4125 1.1 0.06250001 2.1625 4.1375 1.875 0.8208334 0.5458333 -1.1125 0.05416655 1.295833 2.466667 4.225 5.658333 5.716667 3.825 4.308333 5.454166 5.941667 4.3 2.779167 1.229167 1.891667 3.1375 2.2375 2.4375 2.645833 2.254167 1.220833 1.629167 0.6708333 0.2208333 1.525 2.191667 2.920833 4.129167 0.9875001 2.4375 0.8541667 -0.3333333 0.7583333 1.929167 2.0375 0.5791666 2.241667 4.366667 6.320833 5.0875 3.066667 4.270833 8.716666 12.79167 10.25833 8.379167 5.1125 2.054167 0.1833334 -0.4333334 0.7875 2.541667 5.1625 5.141667 4.420833 3.279167 1.8625 0.2791667 0.02916671 4.0875 0.6541666 3.383333 5.529167 7.320833 8.1 8.0125 3.129167 -1.2 0.9 4.325 8.925 11.14583 10.97917 8.545834 7.445833 8.220834 7.958333 8.116667 11.53333 11.52083 9.716666 11.14167 11.81667 8.504167 6.429167 4.0625 -9999 -9999 -9999 -9999 -9999 -9999 -9999 -9999 -9999 -9999 -9999 -9999 -9999 -9999 
-9999 -9999 -9999 -9999 -9999 -9999 -9999 -9999 -9999 -9999 -9999 -9999 -9999 -9999 -9999 -9999 -9999 -9999 -9999 -9999 -9999 -9999 -9999 -9999 -9999 -9999 -9999 -9999 -9999 -9999 -9999 -9999 -9999 -9999 7.575 5.554167 5.129167 2.7125 3.729167 5.4375 4.3375 4.429167 3.8125 2.4375 2.3 3.066667 6.129167 6.983334 5.683333 3.7125 3.308333 -0.25 -0.7791666 -1.3 -0.5458333 0.1000001 1.191667 1.275 -0.3708332 -0.1791666 -2.008333 -2.195833 -2.341667 -0.3208334 -1.504167 1.683333 4.491667 -0.375 -2.570833 -0.8666667 -1.154167 -0.8291667 -0.525 0.1416667 1.554167 3.066667 5.925 6.395833 4.4375 3.454167 5.116667 5.095833 2.933333 1.729167 1.404167 2.920833 3.404167 1.770833 2.145833 3.058333 1.366667 2.15 2.645833 2.691667 1.675 3.016667 5.045833 2.383333 0.6583334 0.4125 -0.1916666 0.07083336 1.191667 0.1458333 0.4791667 0.1166667 1.133333 3.65 4.691667 2.204167 2.970833 4.329167 8.875 12.525 12.07083 9.454166 6.908333 2.8625 0.7541667 -0.3208334 -0.7333333 0.3041666 2.5 6.1 3.720833 0.7416667 -0.7166666 -1.066667 0.06666671 1.375 1.329167 3.308333 0.9041667 2.075 2.483333 7.433333 4.8 3.35 3.995833 7.645833 10.63333 8.6375 8.929167 6.933333 3.875 2.9125 2.15 5.720833 9.108334 12.35417 13.0875 11.30833 6.175 6.558333 2.466667 -9999 -9999 -9999 -9999 -9999 -9999 -9999 -9999 -9999 -9999 -9999 -9999 -9999 -9999 -9999 
-9999 -9999 -9999 -9999 -9999 -9999 -9999 -9999 -9999 -9999 -9999 -9999 -9999 -9999 -9999 -9999 -9999 -9999 -9999 -9999 -9999 -9999 -9999 -9999 -9999 -9999 -9999 -9999 -9999 -9999 -9999 -9999 -9999 -9999 -9999 6.908333 6.816667 5.9625 6.420833 3.6375 3.779167 3.766667 2.2375 4.291667 4.8875 6.004167 4.208333 2.9625 4.895833 3.045833 2.933333 3.283333 1.0625 -0.8291667 -0.8875 -0.7583333 -0.3708333 0.5083334 0.7291666 -0.4833333 -0.7916666 -1.070833 -1.6125 -1.629167 -0.6083333 1.054167 2.916667 4.658333 0.2 -2.329167 0.4541667 0.4458333 -2.004167 -0.675 -0.7041667 2.2875 3.041667 5.304167 6.991667 5.479167 6.641667 5.325 3.2625 1.533333 0.5875 1.779167 3.658333 2.054167 1.479167 2.454167 2.991667 3.908333 3.004167 3.454167 4.2375 4.0625 3.75 1.570833 -0.0791667 0.6125 -0.1916667 0.1583333 -0.1416667 0.1625 0.5666667 0.5458334 0.65 1.604167 2.508333 2.4125 5.8875 4.775 8.758333 12.39167 10.52083 7.645833 2.866667 0.7666667 -0.2041666 0.6166668 1.3875 -0.2625 0.4708333 4.070833 5.870833 1.325 0.7875 0.5791667 -1.320833 0.2416667 1.529167 0.1791666 -0.9041667 -0.2416667 1.7875 5.983333 8.804167 6.833333 7.820833 10.3875 10.22083 6.5 5.295833 5.8875 3.179167 -0.8375 3.991667 8.458333 11.20417 12.54167 9.195833 9.2375 5.933333 4.2375 2 -9999 -9999 -9999 -9999 -9999 -9999 -9999 -9999 -9999 -9999 -9999 -9999 -9999 -9999 -9999 
-9999 -9999 -9999 -9999 -9999 -9999 -9999 -9999 -9999 -9999 -9999 -9999 -9999 -9999 -9999 -9999 -9999 -9999 -9999 -9999 -9999 -9999 -9999 -9999 -9999 -9999 -9999 -9999 -9999 -9999 -9999 -9999 -9999 -9999 -9999 -9999 7.65 7.104167 6.758333 6.241667 5.725 6.208333 5.8625 6.070833 4.258333 5.4 3.3625 0.6499999 1.295833 3.066667 1.9375 3.666667 2.904167 0.2666666 -0.5541667 -0.1208334 -0.4000001 -0.04583332 0.1708333 0.4291668 1.066667 1.033333 0.2 -1.129167 -0.7208333 -0.5375 0.3333333 2.945833 5.291667 2.783333 2.495833 1.891667 0.2833333 -1.166667 -0.5541667 0.4416667 0.8666667 2.6375 5.2375 6.641667 7.558333 4.516666 2.741667 1.295833 2.195833 1.6875 3.883333 1.991667 2.3375 1.158333 3.108333 4.391666 2.391667 0.9791666 1.020833 0.925 0.7291667 0.7708333 1.025 1.354167 -0.2125001 -0.2708334 0.05 0.2208334 1.004167 2.025 0.5541667 0.4375 1.566667 3.979167 8.166667 9.154166 11.37083 10.65 7.7125 7.720833 2.5 0.05416663 0.08333338 0.2333333 3.2875 1.320833 1.770833 3.483333 6.729167 3.5875 3.604167 0.5458333 -1.195833 1.054167 2.916667 4.754167 5.316667 5.729167 7.058333 7.183333 7.383333 8.933333 8.666667 8.875 6.154167 5.179167 3.745833 4.833333 3.875 3.4625 6.1625 10.175 12.10417 8.85 7.3875 4.054167 4.283333 -9999 -9999 -9999 -9999 -9999 -9999 -9999 -9999 -9999 -9999 -9999 -9999 -9999 -9999 -9999 -9999 -9999 
-9999 -9999 -9999 -9999 -9999 -9999 -9999 -9999 -9999 -9999 -9999 -9999 -9999 -9999 -9999 -9999 -9999 -9999 -9999 -9999 -9999 -9999 -9999 -9999 -9999 -9999 -9999 -9999 -9999 -9999 -9999 -9999 -9999 -9999 -9999 -9999 -9999 5.579167 5.966667 5.875 4.233333 3.058333 5.395833 5.829167 3.566667 2.354167 2.841667 0.7 0.09999999 0.2708334 2.25 3.395833 3.145833 3.016667 0.975 1.308333 0.4500001 0.1916666 0.2625001 0.7833334 1.4125 0.9291667 1.270833 1.1625 -0.4750001 -0.9083334 0.6791667 3.283333 3.658333 6.233334 2.620833 -0.2875001 1.958333 1.045833 -0.02916663 -0.6625001 -0.02500005 1.504167 2.241667 3.029167 6.129167 7.358333 4.779167 2.745833 3.991667 3.2625 3.9375 1.7625 1.866667 1.7625 2.066667 3.75 2.325 1.875 0.5208333 -0.03333331 0.1375 0.1625 0.6875 2.104167 0.2666667 -0.5041667 -0.1541667 0.375 0.75 2.620833 0.7541666 0.55 3.829167 6.866667 8.020833 11.77917 9.7 7.545833 4.745833 4.170834 3.720833 0.5416667 1.233333 2.975 4.079167 5.583333 3.5875 5.9375 6.866667 4.475 2.779167 -0.2875 -1.4875 -0.375 0.2083333 1.183333 4.425 3.704167 3.754167 4.5875 0.675 3.6625 4.391667 2.85 2.975 3.641667 4.620833 6.425 7.608333 8.9625 9.158334 12.47917 10.12083 5.191667 3.216667 2.525 -9999 -9999 -9999 -9999 -9999 -9999 -9999 -9999 -9999 -9999 -9999 -9999 -9999 -9999 -9999 -9999 -9999 -9999 
-9999 -9999 -9999 -9999 -9999 -9999 -9999 -9999 -9999 -9999 -9999 -9999 -9999 -9999 -9999 -9999 -9999 -9999 -9999 -9999 -9999 -9999 -9999 -9999 -9999 -9999 -9999 -9999 -9999 -9999 -9999 5.433333 6.158333 -9999 -9999 7.65 4.9125 3.983333 2.820833 5.054167 1.8625 3.191667 3.2375 2.825 5.345833 2 0.9125 0.975 1.1 0.5291667 0.925 2.370833 1.658333 3.625 3.091667 1.245833 0.1958333 0.2083333 0.3291667 0.3374999 0.7625 0.7500001 0.2541667 -0.07500009 1.85 0.8749999 3.2375 2.0875 3.295833 5.616667 4.0625 0.2125 0.9166667 2.458333 1.116667 1.041667 0.9166666 0.2958334 0.9541667 0.7583334 3.379167 7.5375 7.645833 5.020833 3.9875 5.395833 1.929167 1.795833 2.3625 1.129167 2.5125 3.579167 2.8875 0.5666667 0.3416667 -0.3375 0.9375 1.691667 1.083333 3.525 0.9458334 -0.4041666 0.5416667 1.275 1.308333 2.416667 0.3208334 1.558333 2.1 3.25 6.845833 10.03333 12.68333 10.25833 7.616667 4.283333 1.7125 0.8041667 0.8791666 1.729167 1.7 3.829167 7.083333 8.175 5.0375 0.3333333 1.054167 0.3958334 0.1958333 -1.370833 -0.7791668 1.691667 0.4375 -0.3499999 3.65 4.967054e-009 -3.566667 1.895833 -1.0375 -1.283333 -0.1083333 3.845834 6.4125 8.441667 9.391666 10.20417 11.44583 12.34583 8.145833 -9999 -9999 -9999 -9999 -9999 -9999 -9999 -9999 -9999 -9999 -9999 -9999 -9999 -9999 -9999 -9999 -9999 -9999 -9999 -9999 -9999 
-9999 -9999 -9999 -9999 -9999 -9999 -9999 -9999 -9999 -9999 -9999 -9999 -9999 -9999 -9999 -9999 -9999 -9999 -9999 -9999 -9999 -9999 -9999 -9999 -9999 -9999 -9999 -9999 -9999 -9999 7.6375 3.354167 3.241667 -9999 -9999 6.566667 3.108333 0.07916665 1.216667 3.670833 0.8125 2.070833 1.3875 3.720833 4.608333 1.3375 0.1458333 -0.0625 0.8458334 0.7541665 0.4666666 0.95 1.2875 4.0125 3.108333 2.666667 1.025 0.05833335 -0.1625001 -0.1416667 0.2041667 0.6208333 -0.2791666 -0.9375 -0.8333334 0.2125001 2.458333 -0.09166671 -0.05416665 3.129167 5.916667 2.895833 0.4666666 1.604167 2.820833 0.6458333 1.016667 0.1958334 0.4208332 2.125 3.066667 5.3375 7.645833 7.745833 5.504167 6.15 3.366667 2.55 3.170833 0.6875 1.354167 1.2875 3.670833 1.495833 0.06250001 -0.4166667 -0.4666666 0.3833333 1.875 3.658333 2.029167 0.06666659 0.3166666 2.3 2.333333 1.4875 0.1541666 0.4583333 0.2833334 1.508333 3.679167 7.583333 12.05833 12.15 10.03333 6.675 5.229167 3.2375 1.529167 4.3875 5.420833 6.104167 5.779167 8.366667 4.3375 1.133333 2.029167 2.0625 -0.7041667 -1.25 -1.8625 -1.404167 -0.9166667 0.7458333 0.9041666 -2.120833 -0.9291666 -1.995833 -3.704167 -2.129167 -0.07916666 1.1625 3.979167 6.841667 7.525 9.270833 12.59167 12.70833 10.94167 -9999 -9999 -9999 -9999 -9999 -9999 -9999 -9999 -9999 -9999 -9999 -9999 -9999 -9999 -9999 -9999 -9999 -9999 -9999 -9999 -9999 
-9999 -9999 -9999 -9999 -9999 -9999 -9999 -9999 -9999 -9999 -9999 -9999 -9999 -9999 -9999 -9999 -9999 -9999 -9999 -9999 -9999 -9999 -9999 -9999 -9999 -9999 -9999 -9999 -9999 -9999 8.075 4.433333 1.245833 2.9625 6.595833 7.1875 4.058333 0.2375001 -0.2833333 1.425 0.4333333 0.2833334 1.033333 1.683333 2.158333 2.358333 1.041667 0.6166667 1.154167 1.225 1.908333 0.7166667 1.575 3.7875 1.5375 0.8208334 2.125 0.6874999 -0.1916667 -0.4916666 -0.1333334 -0.1083334 -0.6333333 -1.208333 -1.3125 -1.145833 0.1125 0.5375 2.079167 1.754167 5.608333 4.729167 1.175 0.3166667 2.441667 2.1125 0.6375 0.525 0.6041667 2.654167 4.141667 3.395833 5.1375 7.370833 7.141667 6.466667 4.775 4.279167 2.991667 0.7083334 -0.07499988 0.3916667 2.379167 2.6875 0.7791668 -0.6333334 -0.8791667 -0.7375 -0.03749987 1.995833 4.425 0.3708333 -0.3 1.170833 3.279167 -0.06250002 0.04166665 1.9625 1.466667 4.545833 4.841667 10.36667 11.45417 7.054167 9.566667 9.529167 7.258333 3.325 0.6791667 1.5375 2.2375 4.529167 8.5 6.791667 3.170833 3.8125 4.954167 2.154167 0.6708333 -0.6083333 0.7125 -1.291667 -0.2625 -0.8875 -1.05 0.3625 2.516667 0.06666663 -0.1125 0.6583333 1.754167 0.3083333 1.120833 4.7125 8.325 10.88333 10.6125 12.525 11.2625 7.85 -9999 -9999 -9999 -9999 -9999 -9999 -9999 -9999 -9999 -9999 -9999 -9999 -9999 -9999 -9999 -9999 -9999 -9999 -9999 -9999 
-9999 -9999 -9999 -9999 -9999 -9999 -9999 -9999 -9999 -9999 -9999 -9999 -9999 -9999 -9999 -9999 -9999 -9999 -9999 -9999 -9999 -9999 -9999 -9999 -9999 -9999 -9999 -9999 -9999 -9999 7.854167 6.783333 3.8125 1.429167 3.304167 6.75 6.4 2.416667 -0.09166671 0.6 3.216667 1.25 0.525 0.4708334 1.075 2.029167 -0.3291667 0.1708334 1.7 2.2375 2.320833 1.670833 1.429167 3.6875 1.333333 0.8041666 1.3625 0.4333334 0.3625001 -0.05416669 -0.6874999 -0.9291667 -1.075 -0.9125 -0.6374999 -0.2666666 0.3291667 0.1458333 2.6 3.020833 4.708333 6.129167 2.5875 1.645833 2.466667 2.858333 1.254167 -0.1083333 0.7708333 2.758333 5.2625 4.895833 5.2125 6.545833 7.1125 7.341667 6.875 5.591667 3.3 1.183333 0.3333334 1.2 1.391667 0.5250001 1.4375 -0.2458333 -0.9458333 0.6 -0.3791666 2.445833 4.145833 -0.1166667 0.125 2.8125 3.008333 -0.4208333 1.025 3.345834 5.516667 7.766667 11.0125 11.3875 10.87083 8.25 4.725 4.804167 4.925 1.5125 -0.3333333 1.229167 2.766667 4.829166 8.708333 5.408333 3.683333 5.9125 2.375 1.525 -1.095833 -0.5583334 0.6291667 -0.8041667 -0.5708333 -2.279167 0.1541667 2.008333 3.741667 3.929167 4.608333 3.433333 4.1125 5.370833 3.095833 5.675 7.7 8.141666 8.425 12.25417 11.3 8.191667 -9999 -9999 -9999 -9999 -9999 -9999 -9999 -9999 -9999 -9999 -9999 -9999 -9999 -9999 -9999 -9999 -9999 -9999 -9999 -9999 
-9999 -9999 -9999 -9999 -9999 -9999 -9999 -9999 -9999 -9999 -9999 -9999 -9999 -9999 -9999 -9999 -9999 -9999 -9999 -9999 -9999 -9999 -9999 -9999 -9999 -9999 -9999 -9999 -9999 -9999 -9999 -9999 7.425 4.404167 1.804167 3.716667 6.8625 4.695833 5.083333 3.870833 5.325 2.925 2.925 3.029167 1.591667 0.9875 0.00833328 -0.2625 1.666667 2.933333 1.466667 0.2375001 0.575 2.4125 3.025 1.1375 0.6166667 0.008333262 0.9625002 0.2833333 -0.2291667 -1.233333 -0.4333334 0.2750001 0.2375 0.6 1.5 -0.6833333 0.7499999 0.4749999 3.483333 6.883333 4.6625 2.266667 2.058333 2.6625 1.5125 0.1875 0.4375 1.075 2.308333 4.608333 4.995833 4.55 4.35 6.9875 7.579166 5.716667 3.570833 2.791667 1.820833 0.08750005 1.075 -1.129167 -0.4916667 0.9125 -0.1833334 1.120833 0.1666667 3.054167 5.4125 0.525 1.029167 3.079167 3.775 -0.2541667 0.2958333 3.129167 9.495833 11.45833 9 7.958333 4.5375 7.891666 3.466667 1.0375 0.3083333 0.175 0.5708333 2.0375 5.145833 4.845833 9.3125 5.608333 5.425 5.691667 2.245833 -0.4875001 -0.5958334 -0.4125 2.104167 -0.8875 0.2916666 -1.895833 -0.8625 0.7333332 -1.191667 2.158333 3.575 6.020833 7.470833 9.016666 8.408333 9.904167 7.4 5.0625 8.154166 13.04167 11.6125 -9999 -9999 -9999 -9999 -9999 -9999 -9999 -9999 -9999 -9999 -9999 -9999 -9999 -9999 -9999 -9999 -9999 -9999 -9999 -9999 -9999 
-9999 -9999 -9999 -9999 -9999 -9999 -9999 -9999 -9999 -9999 -9999 -9999 -9999 -9999 -9999 -9999 -9999 -9999 -9999 -9999 -9999 -9999 -9999 -9999 -9999 -9999 -9999 -9999 -9999 -9999 -9999 -9999 -9999 6.158333 2.383333 1.3875 4.241667 6.2375 3.770833 5.533333 5.7125 5.433333 5.416667 3.2625 1.558333 0.3375 0.9875 1.8875 2.7625 2.208333 1.6875 0.1625 0.6125 2.2625 4.241667 2.375 0.975 0.9708334 1.429167 0.1041666 -0.4291667 -1.695833 -0.5458333 -0.7458334 -0.7625 0.04166663 2.125 0.4125 -0.3749999 1.958333 4.208333 7.095833 4.779167 2.508333 2.108333 2.6875 1.4125 0.475 1.025 1.158333 0.5916667 1.645833 1.683333 3.283334 2.375 3.533333 4.945833 7.366667 4.8625 5.304167 4.129167 1.341667 0.7041668 -0.35 -1.866667 0.2083333 2.658333 2.758333 0.8458334 3.166667 6.991667 4.741667 2.375 4.05 4.733334 -0.3541667 1.15 5.083333 11.02917 10.43333 3.654167 3.741667 1.8 4.120833 3.679167 4.3 3.225 2.45 2.7125 5.920834 5.629167 7.104167 8.883333 5.2 6.425 5.075 0.7625 0.1791667 1.029167 0.1583333 2.25 -1.366667 0.8541667 -2.804167 -1.454167 -1.733333 -0.65 -0.4166667 -0.2 1.945833 5.25 9.420834 10.88333 11.67917 7.604167 7.575 9.879167 13.80417 -9999 -9999 -9999 -9999 -9999 -9999 -9999 -9999 -9999 -9999 -9999 -9999 -9999 -9999 -9999 -9999 -9999 -9999 -9999 -9999 -9999 -9999 
-9999 -9999 -9999 -9999 -9999 -9999 -9999 -9999 -9999 -9999 -9999 -9999 -9999 -9999 -9999 -9999 -9999 -9999 -9999 -9999 -9999 -9999 -9999 -9999 -9999 -9999 -9999 -9999 -9999 -9999 -9999 -9999 -9999 8.054167 5.529167 3.3375 3.3125 4.725 1.954167 3.4 4.608333 2.908334 4.654167 4.408333 4.5 3.041667 4.408333 3.658333 0.7625 1.420833 1.616667 0.6583334 1.879167 3.558333 4.445833 2.8875 1.504167 2.354167 1.658333 0.5791666 -0.4666667 -1.7125 -1.783333 -1.045833 -0.6416667 -0.2416668 1.25 3.479167 1.1875 1.925 3.954167 6.9125 4.279167 3.1625 1.6625 2.745833 2.079167 0.8125 0.2083334 0.9583334 1.841667 0.3333333 1.8375 1.4625 -0.1541668 0.8 3.554167 4.495833 7.808333 7.175 5.966667 4.1125 1.404167 0.1416667 -1.308333 -1.679167 1.045833 3.9375 3.3625 3.958333 5.1625 8.754167 6.2125 7.8 2.475 -0.7458333 1.658333 6.058333 10.9375 8.758333 2.633333 1.4875 1.429167 2.779167 5.733333 8.816667 8.004167 7.8375 6.483333 8.8875 7.65 9.108334 6.829167 5.445833 7.516666 5.85 3.05 0.6458333 1.845833 1.070833 2.154167 1.083333 -0.09166664 -0.1 0.2958334 0.7416667 3.033333 1.779167 3.983333 4.5125 8.695833 9.6375 9.216666 10.5375 10.875 11.99167 13.03333 14.8875 -9999 -9999 -9999 -9999 -9999 -9999 -9999 -9999 -9999 -9999 -9999 -9999 -9999 -9999 -9999 -9999 -9999 -9999 -9999 -9999 -9999 -9999 
-9999 -9999 -9999 -9999 -9999 -9999 -9999 -9999 -9999 -9999 -9999 -9999 -9999 -9999 -9999 -9999 -9999 -9999 -9999 -9999 -9999 -9999 -9999 -9999 -9999 -9999 -9999 -9999 -9999 -9999 -9999 -9999 -9999 -9999 7.733334 5.929167 2.625 3.379167 1.65 1.2625 3.391667 3.008333 1.529167 2.216667 3.4625 3.704167 4.116667 4.0375 1.216667 0.8875 2.058333 0.6791667 2.483333 4.475 4.520833 2.2375 2.820833 2.670833 1.741667 0.4333334 -0.08749997 -0.6 -1.475 -1.391667 -1.325 0.85 1.216667 2.1125 4.570833 2.925 3.645833 7.316667 5.3375 3.020833 1.1625 2.1875 2.395833 0.4916667 0.2333334 0.5791667 1.25 2.475 0.7291667 -0.01249989 -0.7458333 0.6208334 1.845833 1.570833 4.383333 7.508333 7.458333 6.25 4.441667 1.020833 -0.02916675 -1.491667 -0.004166736 1.95 1.045833 0.8291667 2.725 5.904167 5.095833 8.429167 5.154167 2.629167 3.116667 7.141666 11.68333 8.395833 2.6625 4.145833 6.158333 8.879167 10.36667 11.0625 10.75417 10.55 10.80833 11.45417 10.59167 10.6875 9.845834 9.675 9.995833 8.5 5.483333 1.05 4.5375 1.966667 3.483333 2.820833 3.5 1.933333 -0.4166667 2.370833 4.570833 5.95 5.391666 9.008333 9.666667 8.883333 8.920834 6.033333 6.9125 10.44167 13.29167 15.40833 -9999 -9999 -9999 -9999 -9999 -9999 -9999 -9999 -9999 -9999 -9999 -9999 -9999 -9999 -9999 -9999 -9999 -9999 -9999 -9999 -9999 -9999 
-9999 -9999 -9999 -9999 -9999 -9999 -9999 -9999 -9999 -9999 -9999 -9999 -9999 -9999 -9999 -9999 -9999 -9999 -9999 -9999 -9999 -9999 -9999 -9999 -9999 -9999 -9999 -9999 -9999 -9999 -9999 -9999 -9999 -9999 -9999 7.429167 4.1125 1.320833 2.441667 0.9416667 2.258333 4.083333 1.6875 0.9583333 0.4166666 2.870833 2.354167 1.3375 2.55 1.279167 1.995833 0.5624999 2.7 4.204166 4.566667 3.479167 2.666667 2.066667 2.0375 1.425 0.6125 2.918144e-008 -1.025 -0.4708334 0.7458333 0.8083334 2.870833 3.4375 4.804167 3.170833 3.979167 7.616667 4.720833 2.770833 0.6875 1.441667 1.958333 1.85 1.2125 0.3875 0.575 2.554167 3.125 1.6 0.4374999 1.058333 3.375 2.295833 2.0625 5.125 8.904166 8.658333 5.829167 3.454167 2.554167 -1.304167 -0.9541667 -0.4583335 0.9499999 -0.2749999 2.016667 0.3416666 2.358333 6.075 10.13333 6.554167 1.441667 3.458333 10.96667 9.929167 4.4 6.654167 11.77917 8.470833 8.691667 7.5125 4.8125 4.6125 5.7875 8.9625 9.2125 8.191667 5.558333 4.0375 4.483334 7.279167 8.65 7.1 7.204167 6.675 6.208333 4.454166 3.358333 0.04166662 0.5458333 0.8291666 1.9875 5.566667 8.9125 8.808333 7.483334 9.454166 10.85417 9.191667 9.3125 12.37917 14.64583 14.7125 -9999 -9999 -9999 -9999 -9999 -9999 -9999 -9999 -9999 -9999 -9999 -9999 -9999 -9999 -9999 -9999 -9999 -9999 -9999 -9999 -9999 -9999 
-9999 -9999 -9999 -9999 -9999 -9999 -9999 -9999 -9999 -9999 -9999 -9999 -9999 -9999 -9999 -9999 -9999 -9999 -9999 -9999 -9999 -9999 -9999 -9999 -9999 -9999 -9999 -9999 -9999 -9999 -9999 -9999 -9999 -9999 -9999 4.366667 2.9 0.3916666 0.05833329 2.0875 1.129167 3.283333 2.845833 0.4000001 0.4833333 2.1875 3.829167 0.8666667 0.6958334 1.608333 1.195833 0.9125 2.466667 3.958333 4.4375 3.095833 2.433333 2.633333 2.720834 2.004167 0.6 0.25 -0.475 -0.3249999 1.625 1.708333 1.841667 4.595833 6.425 3.604167 5.241667 7.595833 6.020833 4.466667 0.9125 1.2875 0.6875 0.7375001 0.6458334 1.729167 0.3625 1.616667 1.854167 4.1125 3.225 0.8041666 3.216667 3.2625 2.508333 5.054167 8.279166 7.7125 8.341666 5.733333 1.466667 -0.125 0.03333338 -1.2875 0.07083337 1.354167 0.1083333 -1.604167 1.3 4.354167 6.904167 9.820833 8.2625 4.995833 10.99167 10.26667 11.15 11.10417 7.454167 5.6875 3.895833 3.816667 1.258333 0.7625 4.758333 6.266667 4.695833 8.9375 4.679167 1.020833 0.5499999 2.804167 4.458333 6.583333 3.854167 2.679167 1.616667 0.9416667 -0.1333333 -0.01666671 3.2625 4.2 5.791667 8.008333 6.166667 6.4875 6.970833 9.358334 10.04167 11.84167 13.15 14.4625 14.96667 -9999 -9999 -9999 -9999 -9999 -9999 -9999 -9999 -9999 -9999 -9999 -9999 -9999 -9999 -9999 -9999 -9999 -9999 -9999 -9999 -9999 -9999 -9999 
-9999 -9999 -9999 -9999 -9999 -9999 -9999 -9999 -9999 -9999 -9999 -9999 -9999 -9999 -9999 -9999 -9999 -9999 -9999 -9999 -9999 -9999 -9999 -9999 -9999 -9999 -9999 -9999 -9999 -9999 -9999 -9999 -9999 -9999 6.941667 5.216667 1.133333 1.579167 2.325 2.895833 1.3125 1.958333 2.6125 2.666667 0.2791667 0.4583333 2.875 3.0875 0.3625 0.6 1.441667 0.7541667 1.966667 3.195833 4.066667 3.575 2.85 2.645833 2.170833 2.5625 1.608333 0.7583332 -0.1291667 -0.3541666 1.5625 4.441667 3.054167 4.095833 7.4875 6.85 7.383333 5.970833 4.1375 4.4625 1.204167 0.8958333 2.183333 2.570833 3.0375 3.525 0.8875 0.5416667 0.7000001 2.570833 4.716667 3.333333 3.345833 1.504167 1.954167 3.925 7.983334 7.020833 5.033333 6.2375 1.995833 2.129167 -0.8041667 -0.35 -0.6249999 2.316667 1.425 -0.2333332 -1.516667 2.1 2.9375 6.2125 10.4375 11.75 12.51667 13.02917 12.3625 6.579167 2.25 1.416667 0.4541667 1.441667 0.4833333 0.2458333 1.308333 3.258333 1.733333 6.6 7.4 3.866667 0.6666667 0.6708333 2.004167 4.458333 -9999 -9999 -9999 -9999 -9999 1.195833 2.583333 6.216667 6.929167 4.529167 5.791667 8.479167 10.4125 11.30417 12.33333 13.32917 14.35417 14.20417 -9999 -9999 -9999 -9999 -9999 -9999 -9999 -9999 -9999 -9999 -9999 -9999 -9999 -9999 -9999 -9999 -9999 -9999 -9999 -9999 -9999 -9999 -9999 -9999 
-9999 -9999 -9999 -9999 -9999 -9999 -9999 -9999 -9999 -9999 -9999 -9999 -9999 -9999 -9999 -9999 -9999 -9999 -9999 -9999 -9999 -9999 -9999 -9999 -9999 -9999 -9999 -9999 -9999 -9999 -9999 -9999 -9999 -9999 -9999 -9999 6.45 1.6125 3.733333 5.483333 2.870833 1.779167 0.7750001 2.6625 1.4125 0.1958333 0.6249999 2.604167 1.745833 0.3833334 0.3333334 0.09166662 1.454167 2.783333 3.395833 3.929167 2.283333 2.016667 1.966667 2.695833 2.5 1.395833 0.2916667 0.2166667 2.779167 4.570833 3.225 6.341667 6.233333 3.191667 3.433333 3.4375 3.983333 3.091667 0.7625 1.266667 1.933333 2.841667 2.85 3.2625 3.7 1.4125 0.3458334 1.116667 2.6125 5.004167 5.458333 2.491667 1.079167 3.741667 7.854167 6.0375 3.05 3.7625 4.945833 1.05 -0.5958334 0.5208333 -0.4375 3.0125 4.7125 1.4 0.2124999 -0.2083333 1.5875 3.620833 5.595833 10.825 12.40833 11.07917 12.85417 8.25 3.341667 -0.4041666 1.879167 4.354167 2.3875 1.345833 1.35 -0.6041667 1.4375 3.7625 4.4 5.520833 4.225 2.029167 3.233333 3.483333 -9999 -9999 -9999 -9999 -9999 1.108333 4.370833 5.85 4.1125 4.95 9.145833 9.266666 9.483334 9.929167 11.22083 12.30833 11.36667 -9999 -9999 -9999 -9999 -9999 -9999 -9999 -9999 -9999 -9999 -9999 -9999 -9999 -9999 -9999 -9999 -9999 -9999 -9999 -9999 -9999 -9999 -9999 -9999 -9999 
-9999 -9999 -9999 -9999 -9999 -9999 -9999 -9999 -9999 -9999 -9999 -9999 -9999 -9999 -9999 -9999 -9999 -9999 -9999 -9999 -9999 -9999 -9999 -9999 -9999 -9999 -9999 -9999 -9999 -9999 -9999 -9999 -9999 -9999 -9999 -9999 -9999 6.570833 3.0375 6.141666 6.066667 4.079167 1.075 1.525 -0.03333328 -0.03749997 -0.8166667 1.141667 1.241667 -0.2666667 -0.4625 0.2875 -0.05833342 1.9875 3.083333 3.329167 2.241667 1.416667 1.829167 2.254167 2.358333 1.708333 0.1875 0.6333333 3.6625 4.520833 5.65 7.75 4.9 0.65 0.0875001 1.029167 1.795833 0.7791666 -0.05000002 0.2125 0.5958333 0.9666666 2.779167 3.191667 4.3375 3.983333 1.829167 1.416667 1.333333 1.616667 3.8875 5.825 4.645833 4.683333 6.8125 6.6875 2.6 1.05 3.6125 2.533333 0.625 1.225 -0.3124999 2.3 5.9125 3.079167 3.566667 3.204167 3.058333 7.333333 8.954166 7.679167 7.15 7.225 12.64167 7.275 5.05 1.816667 6.3125 6.604167 5.279167 5.45 1.704167 -0.3833333 0.775 0.2041667 0.7541667 2.408333 2.333333 -9999 -9999 -9999 -9999 -9999 -9999 -9999 -9999 1.170833 3.083333 2.166667 0.2958333 3.316667 6.175 -9999 -9999 -9999 -9999 -9999 -9999 -9999 -9999 -9999 -9999 -9999 -9999 -9999 -9999 -9999 -9999 -9999 -9999 -9999 -9999 -9999 -9999 -9999 -9999 -9999 -9999 -9999 -9999 -9999 -9999 -9999 
-9999 -9999 -9999 -9999 -9999 -9999 -9999 -9999 -9999 -9999 -9999 -9999 -9999 -9999 -9999 -9999 -9999 -9999 -9999 -9999 -9999 -9999 -9999 -9999 -9999 -9999 -9999 -9999 -9999 -9999 -9999 -9999 -9999 -9999 -9999 -9999 -9999 -9999 7.2375 6.683333 5.870833 5.95 3.55 1.170833 -0.01250002 -1.425 -0.7666667 -0.6041666 1.683333 0.8083333 -0.7916667 -0.6833333 -0.4541666 1.183333 2.75 2.329167 2.55 1.495833 0.9875 0.8416667 1.3375 0.3458333 -0.1083333 1.491667 4.341667 4.995833 4.066667 6.05 5.991667 1.545833 0.875 0.03749996 -0.2958333 -0.55 -0.1583333 0.6166667 -0.03333332 0.3708334 0.8708333 2.620833 3.120833 3.570833 4.658333 3.4125 2.95 1.1 1.1 3.5 7.308333 6.95 6.283333 6.566667 4.129167 0.8166667 2 3.133333 2.808333 0.9166666 0.85 2.875 5.670834 6.6625 7.145833 6.5125 8.125 9.4875 7.025 4.65 3.566667 7.041667 11.925 12.28333 7.058333 7.154167 9.433333 8.558333 8.770833 6.7 3.504167 0.2916667 0.004166663 0.2375 0.35 -9999 -9999 -9999 -9999 -9999 -9999 -9999 -9999 -9999 -9999 -0.05000005 0.05416665 -9999 -9999 -9999 -9999 -9999 -9999 -9999 -9999 -9999 -9999 -9999 -9999 -9999 -9999 -9999 -9999 -9999 -9999 -9999 -9999 -9999 -9999 -9999 -9999 -9999 -9999 -9999 -9999 -9999 -9999 -9999 -9999 -9999 -9999 -9999 
-9999 -9999 -9999 -9999 -9999 -9999 -9999 -9999 -9999 -9999 -9999 -9999 -9999 -9999 -9999 -9999 -9999 -9999 -9999 -9999 -9999 -9999 -9999 -9999 -9999 -9999 -9999 -9999 -9999 -9999 -9999 -9999 -9999 -9999 -9999 -9999 -9999 -9999 -9999 5.666667 2.4875 5.075 6.295834 3.35 0.7458333 0.3083334 0.1916667 -0.6666666 0.3625 0.2583334 0.5791667 -1.033333 0.004166727 1.341667 2.029167 1.183333 1.983333 1.945833 0.9833334 1.204167 0.4333334 -0.2708333 -0.4875001 0.4958333 2.1 3.983333 1.620833 4.1 7.629167 4.0125 1.6 0.4375 0.2583334 0.04166661 -0.1958333 0.5749999 0.7958333 0.4125 1.045833 1.120833 1.9875 3.341667 3.808333 4.0875 4.516667 1.904167 2.083333 3.85 7.183333 3.604167 2.166667 2.529167 5.4 3.179167 0.7541667 2.370833 3.35 1.604167 2.445833 1.645833 4.020833 5.020833 3.833333 2.158333 2.733333 7.454166 3.991667 0.3458334 5.154167 8.558333 7.9875 9.741667 12.62917 11.77083 8.658334 4.641667 7.233333 4.8 1.0875 0.07083336 1.429167 1.570833 1.491667 -9999 -9999 -9999 -9999 -9999 -9999 -9999 -9999 -9999 -9999 -9999 -9999 -9999 -9999 -9999 -9999 -9999 -9999 -9999 -9999 -9999 -9999 -9999 -9999 -9999 -9999 -9999 -9999 -9999 -9999 -9999 -9999 -9999 -9999 -9999 -9999 -9999 -9999 -9999 -9999 -9999 -9999 -9999 -9999 -9999 -9999 -9999 
-9999 -9999 -9999 -9999 -9999 -9999 -9999 -9999 -9999 -9999 -9999 -9999 -9999 -9999 -9999 -9999 -9999 -9999 -9999 -9999 -9999 -9999 -9999 -9999 -9999 -9999 -9999 -9999 -9999 -9999 -9999 -9999 -9999 -9999 -9999 -9999 -9999 8.3625 5.475 1.695833 1.2875 0.9333333 5.2125 3.295833 1.220833 2.3625 0.04583334 -0.2583333 -0.425 -1.554167 -1.133333 -1.533333 -1.004167 1.308333 0.3708333 1.195833 0.95 1.204167 1.129167 0.9124999 -0.2708333 -0.6583333 0.3125 0.4833334 1.254167 2.25 1.45 3.508333 7.891667 5.583333 2.804167 2.5 0.3791666 1.320833 -0.04583335 -0.2458333 1.770833 1.333333 1.375 1.258333 1.6375 2.979167 3.166667 2.2625 1.754167 3.658333 1.808333 2.066667 7.220833 4.1125 1.025 0.4625 2.616667 3.004167 1.375 2.125 1.991667 3.779167 1.833333 2.895833 1.533333 3.858333 0.925 0.4958334 0.9458333 6.583333 6.195833 0.7708333 1.058333 3.979167 2.325 7.3125 8.929167 11.45 7.095833 3.745833 2.3875 3.075 1.4375 -0.2666666 0.9333333 1.729167 3.7625 -9999 -9999 -9999 -9999 -9999 -9999 -9999 -9999 -9999 -9999 -9999 -9999 -9999 -9999 -9999 -9999 -9999 -9999 -9999 -9999 -9999 -9999 -9999 -9999 -9999 -9999 -9999 -9999 -9999 -9999 -9999 -9999 -9999 -9999 -9999 -9999 -9999 -9999 -9999 -9999 -9999 -9999 -9999 -9999 -9999 -9999 -9999 
-9999 -9999 -9999 -9999 -9999 -9999 -9999 -9999 -9999 -9999 -9999 -9999 -9999 -9999 -9999 -9999 -9999 -9999 -9999 -9999 -9999 -9999 -9999 -9999 -9999 -9999 -9999 -9999 -9999 -9999 -9999 -9999 -9999 -9999 -9999 -9999 -9999 -9999 7.241667 2.395833 0.3 0.5583333 4.041667 5.295833 4.241667 4.079167 3.020833 0.5875 -0.8583333 -1.975 -3.6125 -2.9 -0.6125 1.045833 -0.5208333 2.266218e-008 -0.95 0.375 1.15 0.8291668 -0.03333337 -0.5083334 0.9416666 0.06250004 0.6125 1.925 1.008333 3.954167 7.045834 8.095834 6.145833 3.308333 1.1625 2.570833 0.2416667 0.09166673 0.6833334 2.745833 1.4375 2.25 2.470833 2.829167 3.954167 3.754167 1.7375 1.533333 4.975 2.9 4.9875 7.7375 1.558333 0.7833333 0.4416666 0.2166666 1.55 3.204167 1.891667 4.579167 3.529167 2.525 1.2625 1.7 0.004166661 2.641667 2.9375 7.375 3.916667 2.6 0.9125 -0.6125001 0.9583334 4.658333 8.654166 11.8 7.4375 2.525 -1.175 -1.204167 -0.9958333 2.175 3.095833 3.029167 3.108333 -9999 -9999 -9999 -9999 -9999 -9999 -9999 -9999 -9999 -9999 -9999 -9999 -9999 -9999 -9999 -9999 -9999 -9999 -9999 -9999 -9999 -9999 -9999 -9999 -9999 -9999 -9999 -9999 -9999 -9999 -9999 -9999 -9999 -9999 -9999 -9999 -9999 -9999 -9999 -9999 -9999 -9999 -9999 -9999 -9999 -9999 -9999 
-9999 -9999 -9999 -9999 -9999 -9999 -9999 -9999 -9999 -9999 -9999 -9999 -9999 -9999 -9999 -9999 -9999 -9999 -9999 -9999 -9999 -9999 -9999 -9999 -9999 -9999 -9999 -9999 -9999 -9999 -9999 -9999 -9999 -9999 -9999 -9999 -9999 -9999 8.5125 4.4875 0.7125 0.8041667 1 2.770833 4.858333 1.470833 2.370833 0.8958333 -0.9625 -1.925 -1.891667 -2.370833 -2.529167 -1.070833 0.08333333 -1.1625 -0.6416667 -0.3541667 1.129167 0.9166667 -0.4458334 -1.095833 0.8583333 2 -7.015964e-008 2.508333 3.5375 5.483333 6.783333 4.454167 7.325 6.616667 2.820833 3.666667 1.683333 1.466667 0.3333333 1.5625 3.141667 2.008333 1.95 2.075 1.7625 2.120833 3.229167 3.654167 4.766667 7.179167 8.316667 8.745833 4.8625 0.4083333 -0.2416666 0.9666667 1.933333 3.166667 3.658333 5.291667 5.595833 4.641667 3.008333 1.154167 1.179167 4.825 6.75 8.129167 5.9 1.358333 -0.6541666 -1.004167 3.675 6.55 8.583333 12.42917 6.9 0.6666667 -0.9000001 -0.2 0.2041666 0.1208334 2.254167 4.6625 -9999 -9999 -9999 -9999 -9999 -9999 -9999 -9999 -9999 -9999 -9999 -9999 -9999 -9999 -9999 -9999 -9999 -9999 -9999 -9999 -9999 -9999 -9999 -9999 -9999 -9999 -9999 -9999 -9999 -9999 -9999 -9999 -9999 -9999 -9999 -9999 -9999 -9999 -9999 -9999 -9999 -9999 -9999 -9999 -9999 -9999 -9999 -9999 
-9999 -9999 -9999 -9999 -9999 -9999 -9999 -9999 -9999 -9999 -9999 -9999 -9999 -9999 -9999 -9999 -9999 -9999 -9999 -9999 -9999 -9999 -9999 -9999 -9999 -9999 -9999 -9999 -9999 -9999 -9999 -9999 -9999 -9999 -9999 -9999 -9999 -9999 8.433333 2.554167 -0.1750001 -0.3208334 0.425 0.3666666 2.579167 1.929167 0.9041666 0.6541666 -0.975 -1.229167 0.04166673 -1.120833 -3.5125 -2.579167 -0.9125 -1.666667 -0.01250003 -0.09166668 1.308333 1.404167 0.3291667 -0.8125 0.09166661 1.216667 3.275 3.175 5.933333 4.275 3.541667 2.620833 4.883333 8.041667 4.595833 4.325 4.175 2.425 2.279167 0.8458334 2.841667 3.929167 3.283333 1.058333 2.304167 3.133333 4.445833 3.504167 2.366667 1.533333 6.204167 8.529166 4.579166 1.808333 0.275 0.6333333 1.766667 3.820833 3.308333 5.141666 6.216667 6.179167 5.708333 3.5 2.829167 3.758333 2.841667 4.4875 5.720833 0.6333333 -0.1583334 1.025 0.9083333 5.3375 8.8625 12.42083 7.425 -0.3333333 1.475 1.4 3.041667 1.979167 3.9625 4.8 -9999 -9999 -9999 -9999 -9999 -9999 -9999 -9999 -9999 -9999 -9999 -9999 -9999 -9999 -9999 -9999 -9999 -9999 -9999 -9999 -9999 -9999 -9999 -9999 -9999 -9999 -9999 -9999 -9999 -9999 -9999 -9999 -9999 -9999 -9999 -9999 -9999 -9999 -9999 -9999 -9999 -9999 -9999 -9999 -9999 -9999 -9999 -9999 
-9999 -9999 -9999 -9999 -9999 -9999 -9999 -9999 -9999 -9999 -9999 -9999 -9999 -9999 -9999 -9999 -9999 -9999 -9999 -9999 -9999 -9999 -9999 -9999 -9999 -9999 -9999 -9999 -9999 -9999 -9999 -9999 -9999 -9999 -9999 -9999 -9999 -9999 8.4375 3.6625 1.041667 -0.9041666 -0.2708333 -0.7166667 -0.6875 2.25 1.420833 0.5291667 -0.9458334 -0.6166667 1.258333 2.279167 0.6208333 -1.1125 -1.458333 -1.195833 -1.216667 0.3041667 1.404167 1.675 0.7458333 -0.5666667 -0.4666666 -0.2916666 2.483333 5.666667 6.183333 2.391667 0.6708333 1.2625 4.029167 7.241667 7.525 7.645833 6.9875 4.333333 4.720833 3.675 3.4625 3.345833 3.85 2.845833 1.375 1.945833 2.5 4.354167 5.633333 3.8125 5.470833 8.3875 5.616667 2.220833 1.404167 1.475 2.104167 4.179167 3.6875 4.354167 6.4875 6.55 5.475 2.854167 3.575 2.1125 -0.2083334 2.491667 4.008333 1.133333 0.4541667 0.9291667 4.254167 8.329166 11 12.48333 9.029166 5.229167 2.9 2.945833 5.895833 7.325 5.429167 3.1875 -9999 -9999 -9999 -9999 -9999 -9999 -9999 -9999 -9999 -9999 -9999 -9999 -9999 -9999 -9999 -9999 -9999 -9999 -9999 -9999 -9999 -9999 -9999 -9999 -9999 -9999 -9999 -9999 -9999 -9999 -9999 -9999 -9999 -9999 -9999 -9999 -9999 -9999 -9999 -9999 -9999 -9999 -9999 -9999 -9999 -9999 -9999 -9999 
-9999 -9999 -9999 -9999 -9999 -9999 -9999 -9999 -9999 -9999 -9999 -9999 -9999 -9999 -9999 -9999 -9999 -9999 -9999 -9999 -9999 -9999 -9999 -9999 -9999 -9999 -9999 -9999 -9999 -9999 -9999 -9999 -9999 -9999 -9999 -9999 -9999 -9999 7.554167 6.541667 3.666667 0.975 -1.045833 -1.591667 -1.395833 0.1291667 3.141667 0.7625 -0.9625 -0.9333333 0.1166666 1.516667 3.133333 2.6375 1.258333 0.1625 -1.683333 -0.3541667 0.6875001 1.820833 0.8041667 0.2875 -0.3916667 0.09166665 2 3.841667 6.225 3.3 0.9166667 3.854167 5.35 6.75 3.691667 5.229167 8.316667 7.808333 5.308333 6.4875 5.091667 5.925 3.491667 4.316667 1.354167 1.870833 2.783333 2.129167 2.7125 7.029167 8.258333 4.9625 0.8958333 0.6791667 2.8875 3.608333 4.641667 5.033333 4.483333 4.854167 5.983334 6.158333 6.054167 3.575 1.7125 2.870833 0.1041667 0.03749995 2.270833 0.3041666 2.983333 2.695833 0.2166666 3.875 4.783333 8.337501 12.14583 8.583333 4.441667 5.683333 9.845834 8.258333 4.7125 0.5624999 -9999 -9999 -9999 -9999 -9999 -9999 -9999 -9999 -9999 -9999 -9999 -9999 -9999 -9999 -9999 -9999 -9999 -9999 -9999 -9999 -9999 -9999 -9999 -9999 -9999 -9999 -9999 -9999 -9999 -9999 -9999 -9999 -9999 -9999 -9999 -9999 -9999 -9999 -9999 -9999 -9999 -9999 -9999 -9999 -9999 -9999 -9999 -9999 
-9999 -9999 -9999 -9999 -9999 -9999 -9999 -9999 -9999 -9999 -9999 -9999 -9999 -9999 -9999 -9999 -9999 -9999 -9999 -9999 -9999 -9999 -9999 -9999 -9999 -9999 -9999 -9999 -9999 -9999 -9999 -9999 -9999 -9999 -9999 -9999 -9999 -9999 -9999 6.583333 2.391667 1.075 -1.2 -1.066667 0.7499999 -0.45 3.725 1.283333 0.8458333 0.8333334 1.925 1.070833 0.65 0.1375001 1.720833 1.595833 -0.4708333 -0.8875 0.2916667 1.533333 1.245833 0.7 -0.07916663 0.07083333 2.05 3.783333 5.308333 3.091667 0.9250001 3.183333 3.195833 6.004167 2.15 2.970833 6.229167 7.704167 8.479167 8.429167 8.779167 7.1125 3.2875 4.454167 1.645833 1.841667 3.091667 3.845833 3.654167 4.545833 8.1375 2.7125 1.395833 2.691667 5.191667 2.879167 2.279167 2.108333 2.741667 3.595833 4.5 4.758333 5.645833 5.016667 1.654167 1.379167 1.591667 -0.2541667 0.6583333 0.2833334 2.6125 5.220833 3.0375 6.4 7.75 10.31667 12.43333 9.975 3.045833 4.520833 9.658334 7.3125 3.775 1.5875 -9999 -9999 -9999 -9999 -9999 -9999 -9999 -9999 -9999 -9999 -9999 -9999 -9999 -9999 -9999 -9999 -9999 -9999 -9999 -9999 -9999 -9999 -9999 -9999 -9999 -9999 -9999 -9999 -9999 -9999 -9999 -9999 -9999 -9999 -9999 -9999 -9999 -9999 -9999 -9999 -9999 -9999 -9999 -9999 -9999 -9999 -9999 -9999 
-9999 -9999 -9999 -9999 -9999 -9999 -9999 -9999 -9999 -9999 -9999 -9999 -9999 -9999 -9999 -9999 -9999 -9999 -9999 -9999 -9999 -9999 -9999 -9999 -9999 -9999 -9999 -9999 -9999 -9999 -9999 -9999 -9999 -9999 -9999 -9999 -9999 -9999 -9999 8.075 4.104167 0.3041667 -1.275 -0.2333333 2.179167 0.8083334 4.083333 2.420833 3.416667 2.641667 -0.03333337 -1.041667 -1.8 -3.104167 -0.85 -0.4499999 0.825 0.3791667 0.4208333 1.458333 2.129167 1.520833 0.2416667 -0.1375001 2.275 4.491667 3.5875 1.625 0.4333333 1.4 3.883333 4.520833 1.4875 2.795833 5.3875 3.416667 5.795833 5.533333 8.158334 7.608333 3.8125 4.695833 4.820833 1.354167 1.308333 2.704167 4.120833 6.216667 8.329166 2.9875 3.958333 6.191667 2.233333 1 1.308333 1.995833 2.725 3.433333 3.858333 4.308333 5.1625 5.108334 2.429167 0.9208333 0.04166664 0.5666667 0.95 2.104167 4.016667 6.929167 6.441667 7.770833 6.9625 6.908333 11.16667 10.35 4.970833 2.9875 10.87917 8.6625 6.6625 4.629167 -9999 -9999 -9999 -9999 -9999 -9999 -9999 -9999 -9999 -9999 -9999 -9999 -9999 -9999 -9999 -9999 -9999 -9999 -9999 -9999 -9999 -9999 -9999 -9999 -9999 -9999 -9999 -9999 -9999 -9999 -9999 -9999 -9999 -9999 -9999 -9999 -9999 -9999 -9999 -9999 -9999 -9999 -9999 -9999 -9999 -9999 -9999 -9999 
-9999 -9999 -9999 -9999 -9999 -9999 -9999 -9999 -9999 -9999 -9999 -9999 -9999 -9999 -9999 -9999 -9999 -9999 -9999 -9999 -9999 -9999 -9999 -9999 -9999 -9999 -9999 -9999 -9999 -9999 -9999 -9999 -9999 -9999 -9999 -9999 -9999 -9999 -9999 7.6125 3 2.3875 -0.1624999 0.02500002 3.7625 2.716667 4.879167 2.9375 4.366667 1.95 0.3 -0.8125 -0.7833332 -2.175 -1.783333 -1.945833 -0.8125001 0.2458334 0.8958333 1.591667 0.8708333 1.025 -0.09583342 -0.2125 2.520833 1.404167 0.3583333 0.8708333 -0.1791667 1.270833 3.866667 4.2875 1.1875 2.558333 2.608333 1.425 2.5375 4.008333 6.070833 7.4625 8.45 4.279167 6.183333 2.808333 2.7 2.104167 2.7 6.0875 7.533333 3.304167 3.258333 6.720833 2.354167 1.579167 1.329167 2 2.55 3.058333 3.695833 4.516666 5.1625 5.05 3.533333 0.6166667 -1 -0.5625001 2.741667 1.65 1.504167 4.091667 3.329167 1.8125 1.883333 3.783333 9.520833 12.35 6.3875 7.725 11.25833 8.533334 4.654167 2.283333 -9999 -9999 -9999 -9999 -9999 -9999 -9999 -9999 -9999 -9999 -9999 -9999 -9999 -9999 -9999 -9999 -9999 -9999 -9999 -9999 -9999 -9999 -9999 -9999 -9999 -9999 -9999 -9999 -9999 -9999 -9999 -9999 -9999 -9999 -9999 -9999 -9999 -9999 -9999 -9999 -9999 -9999 -9999 -9999 -9999 -9999 -9999 -9999 
-9999 -9999 -9999 -9999 -9999 -9999 -9999 -9999 -9999 -9999 -9999 -9999 -9999 -9999 -9999 -9999 -9999 -9999 -9999 -9999 -9999 -9999 -9999 -9999 -9999 -9999 -9999 -9999 -9999 -9999 -9999 -9999 -9999 -9999 -9999 -9999 -9999 -9999 -9999 8.045834 3.320833 0.8291667 -0.6041666 0.5291667 2.795833 6.291667 7.2625 3.183333 5.279167 3.9125 0.9125 0.875 0.5083334 -0.1041667 0.004166633 0.3708333 0.5583333 0.1583333 0.4166667 1.3875 0.7249999 0.7791666 1.679167 1.858333 1.283333 -0.07916664 0.06666663 0.5625 -0.4166667 1.258333 3.25 3.595833 0.8750001 0.8291667 0.975 2.3125 3.229167 3.920833 3.145833 3.808333 6.379167 6.879167 7.216667 4.941667 2.841667 4.208333 3.65 8.425 6.1375 3.004167 6.8 3.733333 1.425 1.908333 1.466667 1.895833 2.766667 3.233333 3.2875 4.529167 5.0375 4.995833 4.4 2.104167 -1.291667 0.6583332 1.55 4.145833 1.820833 1.004167 0.8083334 -0.004166631 3.670833 7.258333 8.320833 9.9875 12.13333 11.5375 10.28333 9.741667 6.308333 1.416667 -9999 -9999 -9999 -9999 -9999 -9999 -9999 -9999 -9999 -9999 -9999 -9999 -9999 -9999 -9999 -9999 -9999 -9999 -9999 -9999 -9999 -9999 -9999 -9999 -9999 -9999 -9999 -9999 -9999 -9999 -9999 -9999 -9999 -9999 -9999 -9999 -9999 -9999 -9999 -9999 -9999 -9999 -9999 -9999 -9999 -9999 -9999 -9999 
-9999 -9999 -9999 -9999 -9999 -9999 -9999 -9999 -9999 -9999 -9999 -9999 -9999 -9999 -9999 -9999 -9999 -9999 -9999 -9999 -9999 -9999 -9999 -9999 -9999 -9999 -9999 -9999 -9999 -9999 -9999 -9999 -9999 -9999 -9999 -9999 -9999 -9999 -9999 8.095834 4.9625 2.133333 -0.6416668 2.791667 6.170833 6.454166 6.654167 4.0875 4.1125 3.120833 1.966667 1.183333 -0.1083334 -0.3791668 0.3041667 1.395833 2.291667 2.1125 1.204167 0.4833333 0.6125 -0.1541666 0.3249999 1.679167 -0.1833334 -0.1124999 -0.35 0.2583333 -0.1333334 1.641667 3.295833 2.3 1.191667 0.9708334 2.108333 2.258333 2.275 3.941667 5.666667 4.204166 4.8375 8.454166 8.254167 4.9 2.5375 3.7125 6.208333 8.379167 5.166667 7.420834 5.5625 2.120833 0.8166666 1.129167 1.308333 1.8625 2.291667 2.325 2.916667 4.279167 4.7625 4.266666 3.3625 3.35 1.570833 0.5041667 2.129167 3.75 5.108334 3.85 -0.8124999 -0.03333328 4.720833 4.583333 4.291667 9.45 12.89583 9.479167 8.120833 6.670833 5.254167 -9999 -9999 -9999 -9999 -9999 -9999 -9999 -9999 -9999 -9999 -9999 -9999 -9999 -9999 -9999 -9999 -9999 -9999 -9999 -9999 -9999 -9999 -9999 -9999 -9999 -9999 -9999 -9999 -9999 -9999 -9999 -9999 -9999 -9999 -9999 -9999 -9999 -9999 -9999 -9999 -9999 -9999 -9999 -9999 -9999 -9999 -9999 -9999 -9999 
-9999 -9999 -9999 -9999 -9999 -9999 -9999 -9999 -9999 -9999 -9999 -9999 -9999 -9999 -9999 -9999 -9999 -9999 -9999 -9999 -9999 -9999 -9999 -9999 -9999 -9999 -9999 -9999 -9999 -9999 -9999 -9999 -9999 -9999 -9999 -9999 -9999 -9999 -9999 7.870833 2.508333 0.4583333 0.6 2.470833 4.983334 7.770833 5.891667 5.0625 3.1 0.5125 0.4458333 -0.7083333 -1.2125 -1.454167 -0.8958333 0.125 1.091667 2.25 2.633333 2.445833 2.558333 2.075 0.3916667 7.29536e-008 0.3333333 0.1083334 0.09166675 0.08333333 0.4041667 0.975 2.016667 1.625 2.504167 1.795833 1.375 1.504167 1.525 2.675 5.025 6.570833 6.85 7.816667 9.570833 7.7625 6.575 6.729167 6.633333 9.141666 8.2125 7.066667 5.708333 3.7125 3.520833 2.745833 2.9625 3.616667 3.479167 2.829167 2.991667 5.433333 5.0375 3.770833 3.4 4.4875 3.495833 2.054167 1.820833 1.241667 2.1625 6.266666 1.804167 -0.7875 1.183333 0.7375 3.3 7.9625 13.34583 12.1375 7.104167 1.979167 0.6666667 -9999 -9999 -9999 -9999 -9999 -9999 -9999 -9999 -9999 -9999 -9999 -9999 -9999 -9999 -9999 -9999 -9999 -9999 -9999 -9999 -9999 -9999 -9999 -9999 -9999 -9999 -9999 -9999 -9999 -9999 -9999 -9999 -9999 -9999 -9999 -9999 -9999 -9999 -9999 -9999 -9999 -9999 -9999 -9999 -9999 -9999 -9999 -9999 -9999 
-9999 -9999 -9999 -9999 -9999 -9999 -9999 -9999 -9999 -9999 -9999 -9999 -9999 -9999 -9999 -9999 -9999 -9999 -9999 -9999 -9999 -9999 -9999 -9999 -9999 -9999 -9999 -9999 -9999 -9999 -9999 -9999 -9999 -9999 -9999 -9999 -9999 -9999 -9999 8.375 4.391666 1.6875 0.4416667 2.758333 6.441667 7.366667 5.879167 2.666667 3.791667 2.879167 0.2458333 0.07916672 -0.4666666 -0.8541667 -1.695833 -0.5333334 -0.6875001 1.0875 2.8125 3.3 3.6125 3.829167 3.495833 1.804167 0.9166666 1.583333 0.7375 0.45 0.7166666 1.091667 1.679167 3.029167 3.05 2.104167 1.5 2.0125 2.645833 3.641667 5.158333 3.804167 4.029167 6.475 8.029167 8.9875 9.545834 9.566667 8.8625 7.554167 9.658334 6.616667 5.45 6.279167 3.770833 4.8875 5.625 4.820833 4.2125 3.408333 3.329167 5.575 5.9875 4.658333 5.270833 5.570833 4.366667 2.558333 1.704167 1.3125 2.7 6.820833 5.166667 -0.4999999 0.325 2.9375 3.220833 7.616667 13.9625 11.96667 6.058333 1.054167 -9999 -9999 -9999 -9999 -9999 -9999 -9999 -9999 -9999 -9999 -9999 -9999 -9999 -9999 -9999 -9999 -9999 -9999 -9999 -9999 -9999 -9999 -9999 -9999 -9999 -9999 -9999 -9999 -9999 -9999 -9999 -9999 -9999 -9999 -9999 -9999 -9999 -9999 -9999 -9999 -9999 -9999 -9999 -9999 -9999 -9999 -9999 -9999 -9999 -9999 
-9999 -9999 -9999 -9999 -9999 -9999 -9999 -9999 -9999 -9999 -9999 -9999 -9999 -9999 -9999 -9999 -9999 -9999 -9999 -9999 -9999 -9999 -9999 -9999 -9999 -9999 -9999 -9999 -9999 -9999 -9999 -9999 -9999 -9999 -9999 -9999 -9999 -9999 -9999 7.591667 7.208333 3.775 1.6875 5.9875 8.35 4.7875 2.0375 2.495833 -0.08333337 2.0375 0.03333331 -3.520833 -2.595833 -1.216667 -1.708333 -1.416667 -0.8208334 0.8625 2.241667 2.383333 2.75 2.929167 2.120833 1.945833 2.629167 2.733333 2.1125 1.058333 1.295833 1.658333 2.15 3.079167 2.658333 2.166667 1.808333 2.458333 2.908333 3.1625 2.995833 2.979167 3.379167 4.020833 5.016667 7.520833 5.3375 4.379167 4.9875 7.983333 9.095834 8.225 7.641666 7.641667 7.408333 5.975 4.354167 2.875 2.308333 3.125 4.404167 6.245833 6.0125 6.004167 5.783333 5.608333 4.516667 2.804167 0.8333333 2.383333 3.295833 4.454166 8.158334 2.2 3.1 1.775 5.741667 10.15 13.32083 10.71667 4.691667 -9999 -9999 -9999 -9999 -9999 -9999 -9999 -9999 -9999 -9999 -9999 -9999 -9999 -9999 -9999 -9999 -9999 -9999 -9999 -9999 -9999 -9999 -9999 -9999 -9999 -9999 -9999 -9999 -9999 -9999 -9999 -9999 -9999 -9999 -9999 -9999 -9999 -9999 -9999 -9999 -9999 -9999 -9999 -9999 -9999 -9999 -9999 -9999 -9999 -9999 -9999 
-9999 -9999 -9999 -9999 -9999 -9999 -9999 -9999 -9999 -9999 -9999 -9999 -9999 -9999 -9999 -9999 -9999 -9999 -9999 -9999 -9999 -9999 -9999 -9999 -9999 -9999 -9999 -9999 -9999 -9999 -9999 -9999 -9999 -9999 -9999 -9999 -9999 -9999 -9999 -9999 8.204166 5.6875 3.504167 7.579167 8.020833 3.6375 -0.9125001 0.9375001 1.004167 0.08333331 -0.07499999 -1.6625 -1.304167 -1.791667 -1.754167 -1.204167 0.825 0.9416667 1.2125 1.370833 0.7583333 1.254167 -0.04583336 -0.4291667 0.2875 2.15 3.458333 2.529167 2.391667 2.4125 2.604167 2.85 3.1625 2.3125 2.708333 2.216667 2.754167 3.091667 3.225 3.479167 4.166667 3.158333 4.375 6.3125 4.870833 3.495833 5.820833 8.55 10.6875 8.5 8.4375 7.095833 5.575 4.65 4.145833 3.3875 2.783333 2.845833 4.729167 6.441667 6.1625 6.308333 5.679167 4.904167 4.3375 3.783333 1.929167 0.3166667 1.1875 3.8875 8.8125 5.783333 8.508333 9.095834 6.575 10.69583 13.675 7.0125 1.258333 -9999 -9999 -9999 -9999 -9999 -9999 -9999 -9999 -9999 -9999 -9999 -9999 -9999 -9999 -9999 -9999 -9999 -9999 -9999 -9999 -9999 -9999 -9999 -9999 -9999 -9999 -9999 -9999 -9999 -9999 -9999 -9999 -9999 -9999 -9999 -9999 -9999 -9999 -9999 -9999 -9999 -9999 -9999 -9999 -9999 -9999 -9999 -9999 -9999 -9999 -9999 
-9999 -9999 -9999 -9999 -9999 -9999 -9999 -9999 -9999 -9999 -9999 -9999 -9999 -9999 -9999 -9999 -9999 -9999 -9999 -9999 -9999 -9999 -9999 -9999 -9999 -9999 -9999 -9999 -9999 -9999 -9999 -9999 -9999 -9999 -9999 -9999 -9999 -9999 -9999 -9999 -9999 6.716667 6.366667 8.8125 5.583333 1.791667 -2.804167 -3.2125 0.325 -0.3499999 -0.6083333 -0.1166667 -0.3666666 -0.9 -0.9541667 -0.475 -0.3916667 -1.566667 -0.05416666 -0.6291667 0.09166667 0.3375001 0.2333333 -0.1291666 0.8666667 2.391667 3.754167 3.654167 3.133333 3.0625 2.283333 2.379167 3.091667 2.941667 1.833333 1.625 1.408333 2.795833 3.295833 4.183333 5.1125 3.670833 3.375 4 2.470833 4.354167 6.7625 7.920833 9.458333 8.8625 7.820833 7.645833 7.5125 7.525 4.7125 3.404167 2.2375 3.504167 4.925 6.683333 6.504167 6.870833 6.054167 4.495833 3.170833 3.6125 2.795833 1.970833 1.133333 2.2125 7.7375 8.7625 7.066667 7.5 11.40417 13.45833 13.4625 -9999 -9999 -9999 -9999 -9999 -9999 -9999 -9999 -9999 -9999 -9999 -9999 -9999 -9999 -9999 -9999 -9999 -9999 -9999 -9999 -9999 -9999 -9999 -9999 -9999 -9999 -9999 -9999 -9999 -9999 -9999 -9999 -9999 -9999 -9999 -9999 -9999 -9999 -9999 -9999 -9999 -9999 -9999 -9999 -9999 -9999 -9999 -9999 -9999 -9999 -9999 -9999 -9999 
-9999 -9999 -9999 -9999 -9999 -9999 -9999 -9999 -9999 -9999 -9999 -9999 -9999 -9999 -9999 -9999 -9999 -9999 -9999 -9999 -9999 -9999 -9999 -9999 -9999 -9999 -9999 -9999 -9999 -9999 -9999 -9999 -9999 -9999 -9999 -9999 -9999 -9999 -9999 -9999 -9999 8.35 9.866667 7.633333 3.383333 -0.4958333 -1.679167 -1.395833 -0.7541667 -1.0625 -0.5166667 -0.008333351 -1.641667 -2.233333 -1.6125 -0.525 -2.458333 -2.4875 -1.275 -1.7 -0.5291666 1.079167 0.04583336 -0.3291667 0.4416668 2.408333 3.816667 4.620833 4.045834 4.329167 3.533333 3 2.970833 3.0375 2.058333 1.583333 2.1375 2.958333 3.445833 3.758333 4.925 5.783333 3.891667 2.6625 2.191667 3.5625 5.491667 7.658333 9.770833 6.9375 5.5 3.329167 3.758333 5.608334 3.870833 1.920833 1.829167 2.925 4.3375 5.545833 6.454167 6.179167 5.895833 4.683333 2.433333 2.5625 1.983333 1.25 3.770833 3.570833 7.225 6.029167 -0.3083333 -0.1375001 -9999 -9999 -9999 -9999 -9999 -9999 -9999 -9999 -9999 -9999 -9999 -9999 -9999 -9999 -9999 -9999 -9999 -9999 -9999 -9999 -9999 -9999 -9999 -9999 -9999 -9999 -9999 -9999 -9999 -9999 -9999 -9999 -9999 -9999 -9999 -9999 -9999 -9999 -9999 -9999 -9999 -9999 -9999 -9999 -9999 -9999 -9999 -9999 -9999 -9999 -9999 -9999 -9999 -9999 -9999 -9999 
-9999 -9999 -9999 -9999 -9999 -9999 -9999 -9999 -9999 -9999 -9999 -9999 -9999 -9999 -9999 -9999 -9999 -9999 -9999 -9999 -9999 -9999 -9999 -9999 -9999 -9999 -9999 -9999 -9999 -9999 -9999 -9999 -9999 -9999 -9999 -9999 -9999 -9999 -9999 -9999 -9999 9.958333 9.095834 6.404167 5.429167 0.3708334 -0.15 -1.420833 -1.429167 -0.4875 0.7291666 -0.175 -1.8375 -2.958333 -2.975 -2.6 -2.354167 -2.483333 -1.8625 -2.195833 0.01666668 1.191667 0.7291666 -0.2958333 -0.02083341 0.9458334 1.825 4.15 4.966667 5.233334 5.270833 4.425 2.695833 2.9375 3.433333 2.895833 2.945833 3.6125 3.166667 3.858333 3.725 5.4875 4.695833 2.7125 1.579167 3.691667 5.0125 6.195833 9.770833 6.7625 5.870833 4.795833 2.85 2.783333 1.408333 1.775 3.520833 3.670833 4.445833 4.25 4.841667 6.895833 6.3 4.825 2.570833 2.125 1.9625 1.695833 4.466667 5.708333 7.25 5.5125 -0.5458334 -9999 -9999 -9999 -9999 -9999 -9999 -9999 -9999 -9999 -9999 -9999 -9999 -9999 -9999 -9999 -9999 -9999 -9999 -9999 -9999 -9999 -9999 -9999 -9999 -9999 -9999 -9999 -9999 -9999 -9999 -9999 -9999 -9999 -9999 -9999 -9999 -9999 -9999 -9999 -9999 -9999 -9999 -9999 -9999 -9999 -9999 -9999 -9999 -9999 -9999 -9999 -9999 -9999 -9999 -9999 -9999 -9999 
-9999 -9999 -9999 -9999 -9999 -9999 -9999 -9999 -9999 -9999 -9999 -9999 -9999 -9999 -9999 -9999 -9999 -9999 -9999 -9999 -9999 -9999 -9999 -9999 -9999 -9999 -9999 -9999 -9999 -9999 -9999 -9999 -9999 -9999 -9999 -9999 -9999 -9999 -9999 -9999 -9999 10.10417 6.154167 2.245833 4.370833 2.766667 1.1625 -1.016667 -1.025 0.4375 1.483333 -1.7125 -2.108333 -2.916667 -3.229167 -3.316667 -2.666667 -1.208333 -1.079167 -0.7708334 1.708333 2.066667 1.491667 0.2666667 0.05416661 0.6791667 1.441667 1.995833 2.966667 4.475 5.245833 4.895833 3.475 2.333333 2.508333 3.533333 3.791667 4.370833 3.633333 3.375 4.3375 4.0875 5.1875 4.654167 3.591666 2.1375 4.9875 7.116667 9.4375 9.579166 5.283333 3.345833 2.2625 1.6125 2.2625 2.491667 4.654167 5.691667 5.370833 4.408333 4.2375 5.679167 6.220833 5.058333 3.208333 2.020833 2.495833 1.204167 1.6 0.7166667 3.7 5.145833 -0.8125 -9999 -9999 -9999 -9999 -9999 -9999 -9999 -9999 -9999 -9999 -9999 -9999 -9999 -9999 -9999 -9999 -9999 -9999 -9999 -9999 -9999 -9999 -9999 -9999 -9999 -9999 -9999 -9999 -9999 -9999 -9999 -9999 -9999 -9999 -9999 -9999 -9999 -9999 -9999 -9999 -9999 -9999 -9999 -9999 -9999 -9999 -9999 -9999 -9999 -9999 -9999 -9999 -9999 -9999 -9999 -9999 -9999 
-9999 -9999 -9999 -9999 -9999 -9999 -9999 -9999 -9999 -9999 -9999 -9999 -9999 -9999 -9999 -9999 -9999 -9999 -9999 -9999 -9999 -9999 -9999 -9999 -9999 -9999 -9999 -9999 -9999 -9999 -9999 -9999 -9999 -9999 -9999 -9999 -9999 -9999 -9999 -9999 -9999 8.858334 3.791667 0.4208333 1.85 2.583333 0.07083333 -1.245833 -0.7291667 1.529167 1.525 -0.7499999 -2.616667 -1.720833 -2.675 -3.695833 -2.041667 -0.375 0.9458333 1.054167 1.783333 1.85 2.3375 1.216667 0.1291667 -0.1 0.5833333 -0.07916666 -0.1291667 1.15 4.270833 4.729167 3.958333 3.258333 2.575 2.8625 3.733333 4.020833 3.275 2.675 2.925 1.3 2.333333 5.275 6.004167 4.183333 2.925 3.5875 6.429167 10.0125 8.458333 5.7625 2.845833 2.5875 3.645833 4.341667 5.654167 4.9625 3.916667 2.920833 2.695833 5.308333 5.133333 5.295833 3.570833 1.8125 1.625 -0.8083334 -1.079167 0.45 3.520833 2.270833 -9999 -9999 -9999 -9999 -9999 -9999 -9999 -9999 -9999 -9999 -9999 -9999 -9999 -9999 -9999 -9999 -9999 -9999 -9999 -9999 -9999 -9999 -9999 -9999 -9999 -9999 -9999 -9999 -9999 -9999 -9999 -9999 -9999 -9999 -9999 -9999 -9999 -9999 -9999 -9999 -9999 -9999 -9999 -9999 -9999 -9999 -9999 -9999 -9999 -9999 -9999 -9999 -9999 -9999 -9999 -9999 -9999 -9999 
-9999 -9999 -9999 -9999 -9999 -9999 -9999 -9999 -9999 -9999 -9999 -9999 -9999 -9999 -9999 -9999 -9999 -9999 -9999 -9999 -9999 -9999 -9999 -9999 -9999 -9999 -9999 -9999 -9999 -9999 -9999 -9999 -9999 -9999 -9999 -9999 -9999 -9999 -9999 -9999 9.120833 6.829167 3.595833 0.7166666 -0.1416667 0.6958333 0.09166661 -1.170833 -1.0125 0.8916666 0.6250001 -1.558333 -1.320833 -2.3625 -0.6833334 -2.891667 -1.545833 1.541667 3.966667 3.4625 4.1125 3.058333 2.179167 1.016667 -0.07916669 -0.6458333 -0.35 -0.5083333 -0.45 0.4958334 2.975 3.116667 3.7 4.370833 3.983333 3.191667 3.266667 3.508333 3.029167 1.366667 0.9458333 0.7333334 0.8791667 3.5125 4.0875 6.495833 4.366667 3.025 4.554167 7.858334 9.395833 5.7875 3.2 3.8125 4.758333 5.4125 4.516666 4.370833 4.716667 4.025 4.908333 6.970833 6.191667 4.866667 3.475 1.520833 0.3958333 -0.1583333 0.5416667 1.429167 -1.183333 -9999 -9999 -9999 -9999 -9999 -9999 -9999 -9999 -9999 -9999 -9999 -9999 -9999 -9999 -9999 -9999 -9999 -9999 -9999 -9999 -9999 -9999 -9999 -9999 -9999 -9999 -9999 -9999 -9999 -9999 -9999 -9999 -9999 -9999 -9999 -9999 -9999 -9999 -9999 -9999 -9999 -9999 -9999 -9999 -9999 -9999 -9999 -9999 -9999 -9999 -9999 -9999 -9999 -9999 -9999 -9999 -9999 -9999 -9999 
-9999 -9999 -9999 -9999 -9999 -9999 -9999 -9999 -9999 -9999 -9999 -9999 -9999 -9999 -9999 -9999 -9999 -9999 -9999 -9999 -9999 -9999 -9999 -9999 -9999 -9999 -9999 -9999 -9999 -9999 -9999 -9999 -9999 -9999 -9999 -9999 -9999 -9999 -9999 -9999 9.175 5.454166 1.445833 -0.02083334 -0.8916667 -0.9125 -0.9041666 -0.4166666 -0.7375 1.575 0.6666666 -0.975 0.5791667 -1.533333 -2.966667 0.1375 2.329167 3.841667 4.983334 4.854167 3.454167 2.020833 1.175 0.7125 -0.5791667 -0.6291666 0.02916665 -0.2083334 0.8 1.8 3.779167 2.7625 3.95 4.729167 3.8875 3.320833 2.716667 1.5875 1.983333 3.045833 1.083333 1.3375 1.183333 0.9791667 3.025 6.2 6.825 6.429167 3.925 7.154167 9.379167 6.633333 3.4375 4.183333 4.566667 4.504167 3.304167 3.645833 4.295834 3.958333 6.320833 6.225 3.779167 5.066667 2.958333 0.6875 0.07083326 -1.095833 -0.06666668 -2.795833 -3.35 -9999 -9999 -9999 -9999 -9999 -9999 -9999 -9999 -9999 -9999 -9999 -9999 -9999 -9999 -9999 -9999 -9999 -9999 -9999 -9999 -9999 -9999 -9999 -9999 -9999 -9999 -9999 -9999 -9999 -9999 -9999 -9999 -9999 -9999 -9999 -9999 -9999 -9999 -9999 -9999 -9999 -9999 -9999 -9999 -9999 -9999 -9999 -9999 -9999 -9999 -9999 -9999 -9999 -9999 -9999 -9999 -9999 -9999 -9999 
-9999 -9999 -9999 -9999 -9999 -9999 -9999 -9999 -9999 -9999 -9999 -9999 -9999 -9999 -9999 -9999 -9999 -9999 -9999 -9999 -9999 -9999 -9999 -9999 -9999 -9999 -9999 -9999 -9999 -9999 -9999 -9999 -9999 -9999 -9999 -9999 -9999 -9999 -9999 -9999 9.375 3.870833 2.058333 -0.2083333 -1.154167 -0.3708333 -0.5666667 0.3625 -0.4875 1.866667 0.9208333 0.7083334 2.4 1.575 0.5625001 2.4625 4.108333 3.275 4.75 4.645833 2.458333 1.341667 0.125 -0.3541667 -0.9083334 -0.5541667 -0.1208333 1.0125 3.033333 3.929167 4.579167 3.241667 4.754167 5.733333 5.591667 5.0125 2.983333 1.975 1.3125 2.679167 2.979167 1.95 0.7666667 0.8291667 1.933333 3.8 5.166667 8.5125 7.104167 7.3625 10 6.570833 3.991667 3.391667 3.7625 2.175 1.433333 1.7375 3.891667 4.1375 6.616667 4.370833 4.816667 3.933333 2.195833 0.7916667 0.2416667 -1.375 -3.441667 -9999 -9999 -9999 -9999 -9999 -9999 -9999 -9999 -9999 -9999 -9999 -9999 -9999 -9999 -9999 -9999 -9999 -9999 -9999 -9999 -9999 -9999 -9999 -9999 -9999 -9999 -9999 -9999 -9999 -9999 -9999 -9999 -9999 -9999 -9999 -9999 -9999 -9999 -9999 -9999 -9999 -9999 -9999 -9999 -9999 -9999 -9999 -9999 -9999 -9999 -9999 -9999 -9999 -9999 -9999 -9999 -9999 -9999 -9999 -9999 -9999 
-9999 -9999 -9999 -9999 -9999 -9999 -9999 -9999 -9999 -9999 -9999 -9999 -9999 -9999 -9999 -9999 -9999 -9999 -9999 -9999 -9999 -9999 -9999 -9999 -9999 -9999 -9999 -9999 -9999 -9999 -9999 -9999 -9999 -9999 -9999 -9999 -9999 -9999 -9999 -9999 8.066667 2.745833 0.125 -0.9208333 -0.925 0.01250006 0.8875 1.1625 -0.2541667 0.85 3.1125 1.641667 1.604167 1.675 2.3375 3.404167 2.154167 1.016667 3.35 4.541667 2.95 1.358333 0.7583333 -0.02083322 -0.2625 0.2083333 0.8916667 0.875 2.695833 4.345833 5.179167 5 5.308333 6.3875 5.241667 4.491667 5.104167 2.683333 1.4875 2.145833 3.891667 3.245833 2 0.6666666 0.5333332 0.2625 3.208333 6.454167 6.145833 10.50417 8.045834 4.4125 2.1875 2.2 2.591667 0.6958333 0.9666667 2.5625 4.329166 5.070833 6.595833 4.729167 4.4625 3.5625 1.329167 1.65 0.07916673 -1.479167 -9999 -9999 -9999 -9999 -9999 -9999 -9999 -9999 -9999 -9999 -9999 -9999 -9999 -9999 -9999 -9999 -9999 -9999 -9999 -9999 -9999 -9999 -9999 -9999 -9999 -9999 -9999 -9999 -9999 -9999 -9999 -9999 -9999 -9999 -9999 -9999 -9999 -9999 -9999 -9999 -9999 -9999 -9999 -9999 -9999 -9999 -9999 -9999 -9999 -9999 -9999 -9999 -9999 -9999 -9999 -9999 -9999 -9999 -9999 -9999 -9999 -9999 
-9999 -9999 -9999 -9999 -9999 -9999 -9999 -9999 -9999 -9999 -9999 -9999 -9999 -9999 -9999 -9999 -9999 -9999 -9999 -9999 -9999 -9999 -9999 -9999 -9999 -9999 -9999 -9999 -9999 -9999 -9999 -9999 -9999 -9999 -9999 -9999 -9999 -9999 -9999 -9999 7.954166 4.654167 0.4333333 -0.8041667 -1.029167 -0.8416666 1.108333 1.929167 1.2375 0.4208334 3.629167 1.5875 0.3208334 -0.02500007 0.3916667 0.5291666 0.9083333 1.104167 3.1875 3.275 2.783333 3.008333 2.2875 1.3125 0.3083332 0.6541667 1.516667 2.2125 2.070833 2.625 3.920833 5.304167 6.2 6.716667 5.725 2.875 3.508333 5.333333 3.6875 1.895833 2.195833 4.508333 3.3625 0.9791666 0.8041667 1.404167 3.516667 4.15 3.854167 9.733334 8.283334 5.6 1.779167 0.9 1.783333 0.7333333 3.116667 5.0875 6.770833 5.929167 2.616667 2.6 3.470833 2.095833 1.129167 2.05 1.666667 -1.591667 -9999 -9999 -9999 -9999 -9999 -9999 -9999 -9999 -9999 -9999 -9999 -9999 -9999 -9999 -9999 -9999 -9999 -9999 -9999 -9999 -9999 -9999 -9999 -9999 -9999 -9999 -9999 -9999 -9999 -9999 -9999 -9999 -9999 -9999 -9999 -9999 -9999 -9999 -9999 -9999 -9999 -9999 -9999 -9999 -9999 -9999 -9999 -9999 -9999 -9999 -9999 -9999 -9999 -9999 -9999 -9999 -9999 -9999 -9999 -9999 -9999 -9999 
-9999 -9999 -9999 -9999 -9999 -9999 -9999 -9999 -9999 -9999 -9999 -9999 -9999 -9999 -9999 -9999 -9999 -9999 -9999 -9999 -9999 -9999 -9999 -9999 -9999 -9999 -9999 -9999 -9999 -9999 -9999 -9999 -9999 -9999 -9999 -9999 -9999 -9999 -9999 -9999 7.958333 4.733334 2.745833 1.870833 0.08333331 -0.9458333 0.3083333 2.6375 3.125 2.1 3.5 0.325 0.05833328 -0.2791666 -0.4583334 -0.4 0.3333333 1.491667 3.3125 4.325 3.579167 2.083333 0.775 0.9708334 0.4958334 0.5916666 0.4833333 0.6041667 0.4458334 1.675 2.1875 2.029166 4.454167 5.825 6.0125 3.2 2.2875 3.754167 5.595833 4.958333 2.458333 2.204167 3.658333 3.291667 2.35 2.425 5.5375 3.329167 4.0625 7.25 9.075 2.7125 0.5666666 0.3416667 0.2541666 0.8916667 4.533333 6.645833 4.208333 5.425 4.3875 4.416667 2.841667 1.35 1.8 2.470833 2.1875 -2.608333 -9999 -9999 -9999 -9999 -9999 -9999 -9999 -9999 -9999 -9999 -9999 -9999 -9999 -9999 -9999 -9999 -9999 -9999 -9999 -9999 -9999 -9999 -9999 -9999 -9999 -9999 -9999 -9999 -9999 -9999 -9999 -9999 -9999 -9999 -9999 -9999 -9999 -9999 -9999 -9999 -9999 -9999 -9999 -9999 -9999 -9999 -9999 -9999 -9999 -9999 -9999 -9999 -9999 -9999 -9999 -9999 -9999 -9999 -9999 -9999 -9999 -9999 
-9999 -9999 -9999 -9999 -9999 -9999 -9999 -9999 -9999 -9999 -9999 -9999 -9999 -9999 -9999 -9999 -9999 -9999 -9999 -9999 -9999 -9999 -9999 -9999 -9999 -9999 -9999 -9999 -9999 -9999 -9999 -9999 -9999 -9999 -9999 -9999 -9999 -9999 -9999 -9999 9.608334 6.6 4.191667 2.066667 0.8875 -0.6291667 0.2958333 2.583333 3.779167 3.1 2.754167 0.175 -0.1708334 -0.04166661 -0.07083325 -0.07916662 0.3791667 1.658333 3.466667 4.9875 2.633333 2.225 0.9291667 0.9791666 0.6791667 0.5875 0.4208333 0.2458333 1.075 0.5875 -0.1541667 1.225 1.779167 2.825 4.545834 3.729167 1.454167 2.754167 4.354167 6.445833 5.279167 2.245833 2.016667 4.141666 4.829167 5.258333 3.995833 3.95 7.479167 8.004167 9 3.991667 0.4875 -0.05833338 0.3749999 3.575 7.254167 3.595833 1.179167 2.220833 3.733333 2.675 1.9125 1.183333 3.4125 2.55 1.770833 -1.070833 -9999 -9999 -9999 -9999 -9999 -9999 -9999 -9999 -9999 -9999 -9999 -9999 -9999 -9999 -9999 -9999 -9999 -9999 -9999 -9999 -9999 -9999 -9999 -9999 -9999 -9999 -9999 -9999 -9999 -9999 -9999 -9999 -9999 -9999 -9999 -9999 -9999 -9999 -9999 -9999 -9999 -9999 -9999 -9999 -9999 -9999 -9999 -9999 -9999 -9999 -9999 -9999 -9999 -9999 -9999 -9999 -9999 -9999 -9999 -9999 -9999 -9999 
-9999 -9999 -9999 -9999 -9999 -9999 -9999 -9999 -9999 -9999 -9999 -9999 -9999 -9999 -9999 -9999 -9999 -9999 -9999 -9999 -9999 -9999 -9999 -9999 -9999 -9999 -9999 -9999 -9999 -9999 -9999 -9999 -9999 -9999 -9999 -9999 -9999 -9999 -9999 -9999 -9999 8.604167 5.066667 1.3625 -0.7375 -0.9041667 0.2041667 1.891667 3.766667 2.6875 3.608333 0.8416667 0.6166667 0.9624999 0.3333333 0.2291667 1.620833 1.420833 2.620833 4.270833 3.870833 2.825 1.416667 1.533333 1.008333 0.925 0.8041666 0.3583333 0.5625001 0.275 0.2875 1.004167 1.079167 1.666667 1.5875 1.5625 1.629167 2.695833 4.004167 5.35 5.0625 4.016667 1.495833 2 3.225 1.533333 0.8125 5.733333 4.391667 2.0375 7.6375 7.0625 2.125 0.008333332 1.920833 5.904167 6.654167 4.45 1.395833 0.5583333 2.575 2.2 0.9499999 1.720833 2.7375 2.9125 4.170833 -0.6708333 -4.0375 -9999 -9999 -9999 -9999 -9999 -9999 -9999 -9999 -9999 -9999 -9999 -9999 -9999 -9999 -9999 -9999 -9999 -9999 -9999 -9999 -9999 -9999 -9999 -9999 -9999 -9999 -9999 -9999 -9999 -9999 -9999 -9999 -9999 -9999 -9999 -9999 -9999 -9999 -9999 -9999 -9999 -9999 -9999 -9999 -9999 -9999 -9999 -9999 -9999 -9999 -9999 -9999 -9999 -9999 -9999 -9999 -9999 -9999 -9999 -9999 -9999 
-9999 -9999 -9999 -9999 -9999 -9999 -9999 -9999 -9999 -9999 -9999 -9999 -9999 -9999 -9999 -9999 -9999 -9999 -9999 -9999 -9999 -9999 -9999 -9999 -9999 -9999 -9999 -9999 -9999 -9999 -9999 -9999 -9999 -9999 -9999 -9999 -9999 -9999 -9999 -9999 -9999 8.370833 3.7625 0.8708333 -0.1041667 -1.041667 -0.9583333 0.7291666 3.925 2.183333 4.175 3.0375 2.5875 0.5208333 0.3791667 1.241667 2.0625 1.066667 1.7125 3.725 4.1625 3.4625 1.695833 2.466667 1.404167 1.195833 1.0125 0.725 1.054167 1.320833 0.6666667 0.03333342 0.7541667 1.470833 0.9125 0.2416667 2.379167 3.608333 3.929167 5.608333 3.679167 2.208333 1.445833 1.645833 1.4375 0.2416667 1.920833 5.045834 1.733333 1.429167 7.458333 8.020833 1.65 -0.5791667 1.025 6.195833 2.908333 4.325 4.579167 1.016667 3.195833 1.920833 0.6875001 2.908333 2.208333 2.120833 5.533333 2.766667 -1.55 -1.070833 -9999 -9999 -9999 -9999 -9999 -9999 -9999 -9999 -9999 -9999 -9999 -9999 -9999 -9999 -9999 -9999 -9999 -9999 -9999 -9999 -9999 -9999 -9999 -9999 -9999 -9999 -9999 -9999 -9999 -9999 -9999 -9999 -9999 -9999 -9999 -9999 -9999 -9999 -9999 -9999 -9999 -9999 -9999 -9999 -9999 -9999 -9999 -9999 -9999 -9999 -9999 -9999 -9999 -9999 -9999 -9999 -9999 -9999 -9999 -9999 
-9999 -9999 -9999 -9999 -9999 -9999 -9999 -9999 -9999 -9999 -9999 -9999 -9999 -9999 -9999 -9999 -9999 -9999 -9999 -9999 -9999 -9999 -9999 -9999 -9999 -9999 -9999 -9999 -9999 -9999 -9999 -9999 -9999 -9999 -9999 -9999 -9999 -9999 -9999 -9999 -9999 10.00417 4.966667 1.208333 0.3333333 -0.1208334 -0.8166666 0.9208333 4.495833 3.7 2.379167 5.183333 3.958333 1.225 2.345833 1.904167 2.6 1.85 1.716667 3.554167 5.1 3.358333 4.0375 3.479167 1.825 1.1875 1.175 0.8458332 0.5875001 1.025 0.9625 0.2583334 0.9708333 1.666667 1.770833 1.15 2.1 4.929167 4.666667 5.670833 4.766666 2.304167 1.183333 3.054167 1.866667 1.825 2.054167 2.208333 0.9125 1.258333 4.375 9.795834 5.533333 1.266667 1.920833 7.166667 2.0625 0.875 5.295833 4.066667 4.525 4.266667 3.316667 4.033333 1.533333 2.2125 1.104167 3.720833 6.395833 1.079167 -9999 -9999 -9999 -9999 -9999 -9999 -9999 -9999 -9999 -9999 -9999 -9999 -9999 -9999 -9999 -9999 -9999 -9999 -9999 -9999 -9999 -9999 -9999 -9999 -9999 -9999 -9999 -9999 -9999 -9999 -9999 -9999 -9999 -9999 -9999 -9999 -9999 -9999 -9999 -9999 -9999 -9999 -9999 -9999 -9999 -9999 -9999 -9999 -9999 -9999 -9999 -9999 -9999 -9999 -9999 -9999 -9999 -9999 -9999 -9999 
-9999 -9999 -9999 -9999 -9999 -9999 -9999 -9999 -9999 -9999 -9999 -9999 -9999 -9999 -9999 -9999 -9999 -9999 -9999 -9999 -9999 -9999 -9999 -9999 -9999 -9999 -9999 -9999 -9999 -9999 -9999 -9999 -9999 -9999 -9999 -9999 -9999 -9999 -9999 -9999 -9999 10.19583 4.158333 0.7416666 0.975 1 0.02916662 2.254167 6.029167 3.745833 1.970833 5.141667 5.095833 3.7375 2.370833 2.229167 3.333333 2.704167 1.283333 2.483333 5.133333 4.3125 2.383333 1.683333 1.820833 1.4875 1.3375 0.9708333 0.4 1.141667 1.954167 0.7208334 0.7916666 2.054167 2.933333 2.720833 1.620833 4.375 5.2125 3.879167 4.970833 3.85 1.941667 2.5375 5.191667 4.083333 1.554167 2.3 2.120833 2.645833 4.008333 9.8875 6.454166 6.691667 7.720833 8.029166 1.579167 1.008333 4.520833 4.158333 2.408333 1.883333 4.3625 1.279167 0.04999997 0.5749999 -1.875 0.2333333 3.6625 7.591667 -9999 -9999 -9999 -9999 -9999 -9999 -9999 -9999 -9999 -9999 -9999 -9999 -9999 -9999 -9999 -9999 -9999 -9999 -9999 -9999 -9999 -9999 -9999 -9999 -9999 -9999 -9999 -9999 -9999 -9999 -9999 -9999 -9999 -9999 -9999 -9999 -9999 -9999 -9999 -9999 -9999 -9999 -9999 -9999 -9999 -9999 -9999 -9999 -9999 -9999 -9999 -9999 -9999 -9999 -9999 -9999 -9999 -9999 -9999 -9999 
-9999 -9999 -9999 -9999 -9999 -9999 -9999 -9999 -9999 -9999 -9999 -9999 -9999 -9999 -9999 -9999 -9999 -9999 -9999 -9999 -9999 -9999 -9999 -9999 -9999 -9999 -9999 -9999 -9999 -9999 -9999 -9999 -9999 -9999 -9999 -9999 -9999 -9999 -9999 -9999 -9999 10.23333 4.254167 2.108333 2.25 4.258333 2.441667 4.833333 6.916667 4.108333 0.4250001 3.2875 5.991667 3.816667 2.866667 3.245833 4.004167 3.166667 1.545833 2.770833 4.7375 2.5625 1.404167 1.354167 1.866667 1.695833 1.595833 1.333333 0.5833334 0.1666667 1.291667 2.425 1.491667 2.3875 3.491667 3.016667 1.4 3.229167 2.9 2.320833 5.008333 4.775 4.091667 3.020833 3.729167 6.2375 3.575 6.354167 7.325 7.820833 10.49583 7.775 8.408334 6.325 4.470833 6.075 2.945833 -0.008333402 2.879167 1.916667 0.7458333 3.233333 1.975 0.6458334 -0.6541666 -0.3458333 -0.8916667 0.1250001 0.975 5.629167 8.833333 -9999 -9999 -9999 -9999 -9999 -9999 -9999 -9999 -9999 -9999 -9999 -9999 -9999 -9999 -9999 -9999 -9999 -9999 -9999 -9999 -9999 -9999 -9999 -9999 -9999 -9999 -9999 -9999 -9999 -9999 -9999 -9999 -9999 -9999 -9999 -9999 -9999 -9999 -9999 -9999 -9999 -9999 -9999 -9999 -9999 -9999 -9999 -9999 -9999 -9999 -9999 -9999 -9999 -9999 -9999 -9999 -9999 -9999 -9999 
-9999 -9999 -9999 -9999 -9999 -9999 -9999 -9999 -9999 -9999 -9999 -9999 -9999 -9999 -9999 -9999 -9999 -9999 -9999 -9999 -9999 -9999 -9999 -9999 -9999 -9999 -9999 -9999 -9999 -9999 -9999 -9999 -9999 -9999 -9999 -9999 -9999 -9999 -9999 -9999 -9999 10.11667 6.808333 2.804167 5.075 7.179167 6.279167 7.666667 6.404167 2.733333 0.4833334 1.058333 4.7125 6.408333 4.329166 4.025 4.1625 2.6875 1.891667 1.775 3.683333 3.583333 0.7708333 1.270833 1.708333 2.004167 1.804167 1.579167 0.8791667 0.2958333 0.09583326 1.920833 2.641667 3.029167 3.933333 4.220833 2.554167 1.433333 1.075 1.258333 4.175 6.575 5.195833 2.570833 3.4125 6.820834 7.533333 8.2375 12.52083 12.42083 8.554167 2.429167 2.079167 2.504167 0.2000001 3.391667 2.1125 -0.1458333 2.066667 1.1125 2.004167 1.991667 2.3375 0.7333333 -0.1708333 -1.058333 1.0375 1.729167 6.220833 5.641667 3.654166 -9999 -9999 -9999 -9999 -9999 -9999 -9999 -9999 -9999 -9999 -9999 -9999 -9999 -9999 -9999 -9999 -9999 -9999 -9999 -9999 -9999 -9999 -9999 -9999 -9999 -9999 -9999 -9999 -9999 -9999 -9999 -9999 -9999 -9999 -9999 -9999 -9999 -9999 -9999 -9999 -9999 -9999 -9999 -9999 -9999 -9999 -9999 -9999 -9999 -9999 -9999 -9999 -9999 -9999 -9999 -9999 -9999 -9999 -9999 
-9999 -9999 -9999 -9999 -9999 -9999 -9999 -9999 -9999 -9999 -9999 -9999 -9999 -9999 -9999 -9999 -9999 -9999 -9999 -9999 -9999 -9999 -9999 -9999 -9999 -9999 -9999 -9999 -9999 -9999 -9999 -9999 -9999 -9999 -9999 -9999 -9999 -9999 -9999 -9999 -9999 10.39583 7.466667 8.008333 8.1625 6.7 6.466667 7.945833 5.175 2.7625 1.5 1.145833 3.7 7.045833 3.904167 4.195833 3.5125 2.7875 2.054167 2.875 3.7875 5.0375 1.725 1.475 1.6 2.3125 2.15 1.854167 1.166667 0.6791667 0.1541667 1.104167 2.045833 3.020833 3.725 4.933333 3.958333 1.975 1.2125 1.458333 2.275 5.391667 6.479167 3.6125 2.520833 4.158333 6.229167 8.270833 11.1875 10.84167 5.420833 2.383333 -0.8708333 0.9708334 -1.320833 1.729167 1.125 -0.06249999 0.5958333 1.95 2.220833 1.070833 0.5666667 -0.6958334 -0.8666666 0.004166687 1.108333 2.966667 3.195833 -1.441667 -1.958333 -9999 -9999 -9999 -9999 -9999 -9999 -9999 -9999 -9999 -9999 -9999 -9999 -9999 -9999 -9999 -9999 -9999 -9999 -9999 -9999 -9999 -9999 -9999 -9999 -9999 -9999 -9999 -9999 -9999 -9999 -9999 -9999 -9999 -9999 -9999 -9999 -9999 -9999 -9999 -9999 -9999 -9999 -9999 -9999 -9999 -9999 -9999 -9999 -9999 -9999 -9999 -9999 -9999 -9999 -9999 -9999 -9999 -9999 -9999 
-9999 -9999 -9999 -9999 -9999 -9999 -9999 -9999 -9999 -9999 -9999 -9999 -9999 -9999 -9999 -9999 -9999 -9999 -9999 -9999 -9999 -9999 -9999 -9999 -9999 -9999 -9999 -9999 -9999 -9999 -9999 -9999 -9999 -9999 -9999 -9999 -9999 -9999 -9999 -9999 -9999 -9999 10.34167 9.220834 4.3125 2.541667 4.916667 7.270833 5.0625 3.2875 2.429167 2.858333 6.341667 6.95 3.85 3.929167 3.220834 2.8125 1.933333 3.625 4.1375 6.166667 3.316667 1.266667 2.475 2.279167 1.870833 1.375 1.325 0.7333333 0.45 0.3083334 1.9375 1.4875 2.779167 4.279167 4.4125 2.958333 1.7125 3.970833 3.2625 2.8625 5.6 6.441667 4.3125 1.5125 3.541667 4.8875 8.375 10.99167 4.675 1.366667 -0.1833333 -0.6958333 -1.283333 0.8583333 0.3749999 -0.9708334 1.483333 2.825 2.379167 1.5625 1.316667 0.55 -0.8916667 0.375 1.891667 2.525 -1.508333 -1.883333 0.2 3.258333 6.458333 6.883333 -9999 -9999 -9999 -9999 -9999 -9999 -9999 -9999 -9999 -9999 -9999 -9999 -9999 -9999 -9999 -9999 -9999 -9999 -9999 -9999 -9999 -9999 -9999 -9999 -9999 -9999 -9999 -9999 -9999 -9999 -9999 -9999 -9999 -9999 -9999 -9999 -9999 -9999 -9999 -9999 -9999 -9999 -9999 -9999 -9999 -9999 -9999 -9999 -9999 -9999 -9999 -9999 -9999 -9999 -9999 -9999 
-9999 -9999 -9999 -9999 -9999 -9999 -9999 -9999 -9999 -9999 -9999 -9999 -9999 -9999 -9999 -9999 -9999 -9999 -9999 -9999 -9999 -9999 -9999 -9999 -9999 -9999 -9999 -9999 -9999 -9999 -9999 -9999 -9999 -9999 -9999 -9999 -9999 -9999 -9999 -9999 -9999 -9999 10.62917 7.716667 4.8875 2.45 4.783333 4.854167 4.270833 4.041667 3.558333 4.570833 7.420833 5.991667 3.2125 4.4125 3.8875 2.816667 1.2375 2.879167 2.85 4.866667 5.1 2.308333 1.983333 2.85 2.3375 0.7541667 0.9458333 0.5541667 0.8833334 1.016667 1.283333 0.6291667 1.758333 3.175 4.695833 3.891667 2.266667 3.704167 5.1875 5.4 5.991667 6.941667 4.6 2.695833 4.95 7.345833 10.21667 11.27083 4.516666 0.09166665 0.06666666 -1.7625 -0.8708333 0.04166662 -1.133333 0.6791667 3.925 2.108333 2.9125 2.645833 1.354167 -0.2125 -0.6541667 0.8208334 0.95 0.3333334 1.791667 4.8125 7.079166 8.3875 10.68333 10.62917 11.5625 -9999 -9999 -9999 -9999 -9999 -9999 -9999 -9999 -9999 -9999 -9999 -9999 -9999 -9999 -9999 -9999 -9999 -9999 -9999 -9999 -9999 -9999 -9999 -9999 -9999 -9999 -9999 -9999 -9999 -9999 -9999 -9999 -9999 -9999 -9999 -9999 -9999 -9999 -9999 -9999 -9999 -9999 -9999 -9999 -9999 -9999 -9999 -9999 -9999 -9999 -9999 -9999 -9999 -9999 -9999 
-9999 -9999 -9999 -9999 -9999 -9999 -9999 -9999 -9999 -9999 -9999 -9999 -9999 -9999 -9999 -9999 -9999 -9999 -9999 -9999 -9999 -9999 -9999 -9999 -9999 -9999 -9999 -9999 -9999 -9999 -9999 -9999 -9999 -9999 -9999 -9999 -9999 -9999 -9999 -9999 -9999 -9999 11.525 9.466667 6.475 2.4375 3.1 3.5625 3.9125 4.675 4.370833 5.2125 6.9125 5.729167 3.4625 4.941667 3.929167 2.6625 1.283333 1.770833 2.283333 5.754167 4.4375 1.645833 1.291667 2.4875 3.8875 2.170833 0.6875 0.7583333 0.7125 1.370833 1.825 0.6624999 0.9208333 2.0125 3.570833 5.045833 4.475 2.554167 4.008333 4.608334 3.945833 5.266666 4.758333 2.829167 2.65 3.2375 6.4125 11.99167 6.2875 2.658333 0.2500001 -1.458333 1.3 -1.5375 0.2333333 2.041667 3.425 3.829167 3.3 2.529167 0.7 -0.4416667 0.1041667 0.1499999 1.2875 2.4375 4.25 1.583333 2.683333 7.608334 8.3875 -9999 -9999 -9999 -9999 -9999 -9999 -9999 -9999 -9999 -9999 -9999 -9999 -9999 -9999 -9999 -9999 -9999 -9999 -9999 -9999 -9999 -9999 -9999 -9999 -9999 -9999 -9999 -9999 -9999 -9999 -9999 -9999 -9999 -9999 -9999 -9999 -9999 -9999 -9999 -9999 -9999 -9999 -9999 -9999 -9999 -9999 -9999 -9999 -9999 -9999 -9999 -9999 -9999 -9999 -9999 -9999 -9999 
-9999 -9999 -9999 -9999 -9999 -9999 -9999 -9999 -9999 -9999 -9999 -9999 -9999 -9999 -9999 -9999 -9999 -9999 -9999 -9999 -9999 -9999 -9999 -9999 -9999 -9999 -9999 -9999 -9999 -9999 -9999 -9999 -9999 -9999 -9999 -9999 -9999 -9999 -9999 -9999 -9999 -9999 11.6375 8.183333 4.691667 1.3625 1.433333 2.3125 3.658333 4.541667 4.141667 3.433333 6.304167 7.2125 4.595833 4.875 3.916667 3.454167 1.65 1.570833 3.095833 6.170834 5.125 2.091667 1.125 1.425 2.120833 3.7375 3.9375 2.845833 1.383333 1.458333 1.370834 1.829167 0.5791667 1.083333 3.158333 5.729167 6.125 3.0875 3.65 3.233333 2.4 5 4.933333 1.866667 1.4 3.508333 7.770833 9.679167 11.24583 6.675 1.8625 2.3 0.7083333 0.06666668 2.666667 5.041667 1.7875 5.1 6.066667 2.25 0.4583333 -0.175 1.879167 1.791667 2.2125 1.245833 2.0875 -0.5291666 3.558333 6.425 6.379167 9.666667 11.32083 -9999 -9999 -9999 -9999 -9999 -9999 -9999 -9999 -9999 -9999 -9999 -9999 -9999 -9999 -9999 -9999 -9999 -9999 -9999 -9999 -9999 -9999 -9999 -9999 -9999 -9999 -9999 -9999 -9999 -9999 -9999 -9999 -9999 -9999 -9999 -9999 -9999 -9999 -9999 -9999 -9999 -9999 -9999 -9999 -9999 -9999 -9999 -9999 -9999 -9999 -9999 -9999 -9999 -9999 -9999 
-9999 -9999 -9999 -9999 -9999 -9999 -9999 -9999 -9999 -9999 -9999 -9999 -9999 -9999 -9999 -9999 -9999 -9999 -9999 -9999 -9999 -9999 -9999 -9999 -9999 -9999 -9999 -9999 -9999 -9999 -9999 -9999 -9999 -9999 -9999 -9999 -9999 -9999 -9999 -9999 -9999 -9999 11.07083 8.408333 5.133333 2.516667 1.133333 2.104167 5.283333 6.0125 5.283333 6.366667 7.766666 6.5625 4.395833 5.295833 2.779167 1.954167 2.216667 1.429167 4.808333 6.804167 4.05 2.2 1.370833 0.85 1.7 2.95 3.933333 5.175 4.995833 3.683333 2.091667 2.820833 2.029167 2.8875 4.416667 5.408333 7.420833 5.8625 4.308333 3.241667 2.554167 4.545834 6.375 1.8125 0.9708333 4.616667 4.7125 5.15 10.12917 8.225 4.429167 2.283333 1.754167 0.6208333 3.641667 5.816667 1.679167 5.145833 5.7 2.1375 1.325 1.016667 0.6666666 1.983333 3.945833 0.00416667 0.2791667 2 3.875 3.6 7.579166 11.65833 9.191667 -9999 -9999 -9999 -9999 -9999 -9999 -9999 -9999 -9999 -9999 -9999 -9999 -9999 -9999 -9999 -9999 -9999 -9999 -9999 -9999 -9999 -9999 -9999 -9999 -9999 -9999 -9999 -9999 -9999 -9999 -9999 -9999 -9999 -9999 -9999 -9999 -9999 -9999 -9999 -9999 -9999 -9999 -9999 -9999 -9999 -9999 -9999 -9999 -9999 -9999 -9999 -9999 -9999 -9999 -9999 
-9999 -9999 -9999 -9999 -9999 -9999 -9999 -9999 -9999 -9999 -9999 -9999 -9999 -9999 -9999 -9999 -9999 -9999 -9999 -9999 -9999 -9999 -9999 -9999 -9999 -9999 -9999 -9999 -9999 -9999 -9999 -9999 -9999 -9999 -9999 -9999 -9999 -9999 -9999 -9999 -9999 -9999 10.10417 6.941667 2.904167 2.383333 2.083333 2.795833 5.291667 8.0375 8.429167 6.404167 5.9625 5.658333 4.033333 4.05 4.475 2.454167 2.358333 1.6625 5.516667 8.133333 5.604167 3.854167 1.175 0.4374999 1.491667 2.7625 4.25 5.070833 5.954166 6.554167 5.954167 5.345833 3.658333 4.495833 5 5.704166 7.208333 7.233333 6.783333 2.679167 2.4875 6.45 5.916667 2.458333 1.354167 2.1875 3.258333 7.129167 10 11.15 4.541667 5.3125 3.008333 2.470833 2.4125 5.954167 5.008333 5.945833 5.9875 2.6 2.9 1.254167 -0.09999996 1.241667 2.979167 2.058333 1.445833 1.833333 3.395833 7.8875 10.77083 10.67083 4.820833 1.070833 -9999 -9999 -9999 -9999 -9999 -9999 -9999 -9999 -9999 -9999 -9999 -9999 -9999 -9999 -9999 -9999 -9999 -9999 -9999 -9999 -9999 -9999 -9999 -9999 -9999 -9999 -9999 -9999 -9999 -9999 -9999 -9999 -9999 -9999 -9999 -9999 -9999 -9999 -9999 -9999 -9999 -9999 -9999 -9999 -9999 -9999 -9999 -9999 -9999 -9999 -9999 -9999 -9999 -9999 
-9999 -9999 -9999 -9999 -9999 -9999 -9999 -9999 -9999 -9999 -9999 -9999 -9999 -9999 -9999 -9999 -9999 -9999 -9999 -9999 -9999 -9999 -9999 -9999 -9999 -9999 -9999 -9999 -9999 -9999 -9999 -9999 -9999 -9999 -9999 -9999 -9999 -9999 -9999 -9999 -9999 -9999 -9999 8.7125 4.295833 1.795833 3.195833 3.995833 7.304167 7.133333 8.129167 4.395833 3.675 3.525 4.125 3.720833 2.995833 4.045833 5.045833 4.479167 7.7125 7.166667 2.608333 2.8875 2.195833 0.4875 0.275 1.308333 3.083333 5.516666 5.983333 5.504167 3.870833 3.858333 3.629167 2.266667 2.8125 2.7875 5.408333 7.270833 6.525 3.995833 1.783333 4.625 7.825 4.804167 2.554167 1.725 3.579167 4.65 6.808333 12.39167 6.979167 6.0625 3.5125 2.258333 1.204167 4.45 5.3625 8.004167 7.904167 5.929167 2.716667 0.4583333 0.5208333 0.3041667 1.85 5.1625 3.145833 1.391667 4.979167 7.191667 10.4875 8.495833 3.445833 -9999 -9999 -9999 -9999 -9999 -9999 -9999 -9999 -9999 -9999 -9999 -9999 -9999 -9999 -9999 -9999 -9999 -9999 -9999 -9999 -9999 -9999 -9999 -9999 -9999 -9999 -9999 -9999 -9999 -9999 -9999 -9999 -9999 -9999 -9999 -9999 -9999 -9999 -9999 -9999 -9999 -9999 -9999 -9999 -9999 -9999 -9999 -9999 -9999 -9999 -9999 -9999 -9999 -9999 -9999 
-9999 -9999 -9999 -9999 -9999 -9999 -9999 -9999 -9999 -9999 -9999 -9999 -9999 -9999 -9999 -9999 -9999 -9999 -9999 -9999 -9999 -9999 -9999 -9999 -9999 -9999 -9999 -9999 -9999 -9999 -9999 -9999 -9999 -9999 -9999 -9999 -9999 -9999 -9999 -9999 -9999 -9999 -9999 8.9625 4.595833 2.35 2.3 6.333333 7.445833 8.991667 7.104167 4.766666 4.125 3.879167 4.933333 4.070833 3.341667 3.325 6.579167 8.212501 7.883333 5.425 2.95 1.691667 1.570833 0.525 0.4541667 1.075 1.75 4.125 5.229167 3.95 2.3 1.570833 1.058333 1.183333 0.3791667 1.166667 2 4.241667 7.725 5.604167 2.6625 3.720833 6.045834 6.416667 3.570833 2.220833 2.370833 2.958333 6.066667 11.66667 9.004167 5.5625 2.925 0.6541666 0.3833333 2.970833 2.275 4.870833 9.966666 6.616667 2.579167 0.4 1.2125 2.458333 3.704167 5.845833 2.533333 1.616667 4.875 9.0375 8.145833 4.283333 -9999 -9999 -9999 -9999 -9999 -9999 -9999 -9999 -9999 -9999 -9999 -9999 -9999 -9999 -9999 -9999 -9999 -9999 -9999 -9999 -9999 -9999 -9999 -9999 -9999 -9999 -9999 -9999 -9999 -9999 -9999 -9999 -9999 -9999 -9999 -9999 -9999 -9999 -9999 -9999 -9999 -9999 -9999 -9999 -9999 -9999 -9999 -9999 -9999 -9999 -9999 -9999 -9999 -9999 -9999 -9999 
-9999 -9999 -9999 -9999 -9999 -9999 -9999 -9999 -9999 -9999 -9999 -9999 -9999 -9999 -9999 -9999 -9999 -9999 -9999 -9999 -9999 -9999 -9999 -9999 -9999 -9999 -9999 -9999 -9999 -9999 -9999 -9999 -9999 -9999 -9999 -9999 -9999 -9999 -9999 -9999 -9999 -9999 -9999 10.50833 6.091667 2.970833 1.220833 5.575 7.783333 9.483334 7.166667 5.270833 4.733334 4.929167 5.8625 5.7875 5.45 2.583333 5.05 8.995833 6.641667 2.5 0.5125 1.416667 0.8166667 0.4416667 0.7916667 0.9166666 1.766667 1.341667 2.929167 3.233333 2.508333 1.4375 1.1 1.125 0.7916666 1.541667 2.120833 5.041667 9.241667 6.9375 4.525 6.629167 8.641666 4.270833 3.975 3.004167 2.270833 2.9625 6.6375 10.40833 11.625 7.158333 3.058333 1.025 2.3125 3.279167 2.433333 4.825 8.995833 7.054167 2.454167 2.366667 1.620833 0.6666666 2.220833 5.083333 4.545833 3.195833 6.966667 6.433333 4.4625 -9999 -9999 -9999 -9999 -9999 -9999 -9999 -9999 -9999 -9999 -9999 -9999 -9999 -9999 -9999 -9999 -9999 -9999 -9999 -9999 -9999 -9999 -9999 -9999 -9999 -9999 -9999 -9999 -9999 -9999 -9999 -9999 -9999 -9999 -9999 -9999 -9999 -9999 -9999 -9999 -9999 -9999 -9999 -9999 -9999 -9999 -9999 -9999 -9999 -9999 -9999 -9999 -9999 -9999 -9999 -9999 -9999 
-9999 -9999 -9999 -9999 -9999 -9999 -9999 -9999 -9999 -9999 -9999 -9999 -9999 -9999 -9999 -9999 -9999 -9999 -9999 -9999 -9999 -9999 -9999 -9999 -9999 -9999 -9999 -9999 -9999 -9999 -9999 -9999 -9999 -9999 -9999 -9999 -9999 -9999 -9999 -9999 -9999 -9999 -9999 8.254167 2.879167 1.5875 3.641667 7.15 8.741667 6.720833 3.820833 5.320833 5.929167 5.333333 4.358334 4.929167 2.2625 0.5708333 3.145833 8.545834 7.729167 3.054167 0.4583333 0.4166667 0.5291666 0.9499999 0.9083333 1.65 2.308333 1.4125 1.558333 3.020833 4.1625 4.383333 3.641667 3.033333 3.070833 4.020833 5.941667 7.495833 9.3125 6.470833 4.791667 6.779167 9.229167 7.441667 4.8 4.8125 3.420833 5.75 5.333333 8.854167 12.92917 8.075 1.741667 2.125 5.208333 4.579167 2.129167 2.391667 6.033333 9.245833 6.4375 2.908333 2.254167 1.379167 2.033333 6.3375 4.504167 1.725 6.758333 2.433333 -9999 -9999 -9999 -9999 -9999 -9999 -9999 -9999 -9999 -9999 -9999 -9999 -9999 -9999 -9999 -9999 -9999 -9999 -9999 -9999 -9999 -9999 -9999 -9999 -9999 -9999 -9999 -9999 -9999 -9999 -9999 -9999 -9999 -9999 -9999 -9999 -9999 -9999 -9999 -9999 -9999 -9999 -9999 -9999 -9999 -9999 -9999 -9999 -9999 -9999 -9999 -9999 -9999 -9999 -9999 -9999 -9999 -9999 
-9999 -9999 -9999 -9999 -9999 -9999 -9999 -9999 -9999 -9999 -9999 -9999 -9999 -9999 -9999 -9999 -9999 -9999 -9999 -9999 -9999 -9999 -9999 -9999 -9999 -9999 -9999 -9999 -9999 -9999 -9999 -9999 -9999 -9999 -9999 -9999 -9999 -9999 -9999 -9999 -9999 -9999 10.325 5.783333 1.4625 3.8125 7.225 9.095834 8.05 2.545833 2.620833 5.35 4.741667 3.4125 2.8 4.041667 2.0875 0.3041667 3.1 8.3 9.058333 5.341667 1.925 -0.0208333 0.4000001 0.7833333 1.283333 1.975 2.645833 2.145833 2 2.220833 4.3875 5.941667 6.758333 6.9125 7.308333 7.854167 8.266666 9.5375 8.966666 4.758333 2.35 4.616667 7.608334 9.179167 5.9375 2.683333 3.233333 7.045833 8.520833 10.30833 12.7 6.454167 2.391667 6.054167 6.870833 3.108333 1.841667 2.704167 4.670834 8.6375 10.13333 7.316667 4.845833 2.183333 2.925 7.879167 4.175 1.966667 4.733334 -9999 -9999 -9999 -9999 -9999 -9999 -9999 -9999 -9999 -9999 -9999 -9999 -9999 -9999 -9999 -9999 -9999 -9999 -9999 -9999 -9999 -9999 -9999 -9999 -9999 -9999 -9999 -9999 -9999 -9999 -9999 -9999 -9999 -9999 -9999 -9999 -9999 -9999 -9999 -9999 -9999 -9999 -9999 -9999 -9999 -9999 -9999 -9999 -9999 -9999 -9999 -9999 -9999 -9999 -9999 -9999 -9999 -9999 -9999 
-9999 -9999 -9999 -9999 -9999 -9999 -9999 -9999 -9999 -9999 -9999 -9999 -9999 -9999 -9999 -9999 -9999 -9999 -9999 -9999 -9999 -9999 -9999 -9999 -9999 -9999 -9999 -9999 -9999 -9999 -9999 -9999 -9999 -9999 -9999 -9999 -9999 -9999 -9999 -9999 -9999 -9999 9.5875 4.4125 2.183333 3.483333 8.058333 6.5375 4.5375 3.708333 4.8 5.6375 2.933333 2 2.308333 2.945833 -9999 0.675 5.904167 9.183333 9.620833 6.683333 3.908333 1.916667 1.2625 0.8458334 1.208333 2.441667 2.533333 3.275 2.541667 2.175 3.0875 3.2875 6.345833 7.3 8.9375 9.454166 9.341667 7.583333 7.604167 6.141667 2.366667 4.2875 6.495833 9.045834 7.829167 4.125 3.795833 7.041667 11.075 11.84167 10.39583 3.320833 6.5 9.083333 3.545833 2.3875 1.866667 1.754167 1.791667 3.191667 7.958333 10.475 8.595834 4.583333 4.266666 8.516666 5.558333 1.058333 2.016667 -9999 -9999 -9999 -9999 -9999 -9999 -9999 -9999 -9999 -9999 -9999 -9999 -9999 -9999 -9999 -9999 -9999 -9999 -9999 -9999 -9999 -9999 -9999 -9999 -9999 -9999 -9999 -9999 -9999 -9999 -9999 -9999 -9999 -9999 -9999 -9999 -9999 -9999 -9999 -9999 -9999 -9999 -9999 -9999 -9999 -9999 -9999 -9999 -9999 -9999 -9999 -9999 -9999 -9999 -9999 -9999 -9999 -9999 -9999 
-9999 -9999 -9999 -9999 -9999 -9999 -9999 -9999 -9999 -9999 -9999 -9999 -9999 -9999 -9999 -9999 -9999 -9999 -9999 -9999 -9999 -9999 -9999 -9999 -9999 -9999 -9999 -9999 -9999 -9999 -9999 -9999 -9999 -9999 -9999 -9999 -9999 -9999 -9999 -9999 -9999 -9999 10.0625 7.445833 5.570833 3.8375 6.35 8.15 3.870833 6.545833 5.433333 3.233333 1.875 1.7375 -9999 -9999 -9999 3.15 7.8625 10.53333 9.0125 5.704167 1.783333 0.8916667 0.8083333 1.5125 1.616667 2.083333 3.1125 3.591667 2.85 1.845833 1.220833 1.958333 4.333333 5.170834 6.308333 7.545834 9.141666 4.625 5.6125 4.2 1.870833 3.4875 7.316667 8.920834 7.4625 7.5 5.395833 5.7625 7.766667 9.641666 12.20417 8.233334 10.50417 5.7875 2.354167 3.716667 3.629167 3.629167 1.6375 1.216667 3.308333 7.7875 9.5625 4.441667 7.208333 9.333333 5.508333 2.6125 4.704167 -9999 -9999 -9999 -9999 -9999 -9999 -9999 -9999 -9999 -9999 -9999 -9999 -9999 -9999 -9999 -9999 -9999 -9999 -9999 -9999 -9999 -9999 -9999 -9999 -9999 -9999 -9999 -9999 -9999 -9999 -9999 -9999 -9999 -9999 -9999 -9999 -9999 -9999 -9999 -9999 -9999 -9999 -9999 -9999 -9999 -9999 -9999 -9999 -9999 -9999 -9999 -9999 -9999 -9999 -9999 -9999 -9999 -9999 -9999 
-9999 -9999 -9999 -9999 -9999 -9999 -9999 -9999 -9999 -9999 -9999 -9999 -9999 -9999 -9999 -9999 -9999 -9999 -9999 -9999 -9999 -9999 -9999 -9999 -9999 -9999 -9999 -9999 -9999 -9999 -9999 -9999 -9999 -9999 -9999 -9999 -9999 -9999 -9999 -9999 -9999 -9999 -9999 10.67083 5.791667 4.183333 8.245833 7.15 5.25 8.670834 5.216667 3.1 2.016667 0.7625 -9999 -9999 -9999 7.358334 8.604167 8.283333 6.783333 6.479167 1.483333 -0.3166666 0.5916668 1.908333 2.795833 1.991667 2.666667 3.641667 3.2875 1.141667 0.4958333 0.7875 2.0375 2.454167 3.608333 7.933333 8.85 3.95 3.045833 2.058333 2.554167 3.3 6.0375 9.3625 7.270833 7.15 6.95 4.9 6.716667 5.854167 12.59583 11.11667 7.445834 2.929167 1.9375 2.604167 3.4875 5.920833 3.304167 3.120833 5.1625 8.929167 10.7125 8.991667 10 5.5125 4.495833 7.995833 9.416667 7.791667 -9999 -9999 -9999 -9999 -9999 -9999 -9999 -9999 -9999 -9999 -9999 -9999 -9999 -9999 -9999 -9999 -9999 -9999 -9999 -9999 -9999 -9999 -9999 -9999 -9999 -9999 -9999 -9999 -9999 -9999 -9999 -9999 -9999 -9999 -9999 -9999 -9999 -9999 -9999 -9999 -9999 -9999 -9999 -9999 -9999 -9999 -9999 -9999 -9999 -9999 -9999 -9999 -9999 -9999 -9999 -9999 -9999 -9999 
-9999 -9999 -9999 -9999 -9999 -9999 -9999 -9999 -9999 -9999 -9999 -9999 -9999 -9999 -9999 -9999 -9999 -9999 -9999 -9999 -9999 -9999 -9999 -9999 -9999 -9999 -9999 -9999 -9999 -9999 -9999 -9999 -9999 -9999 -9999 -9999 -9999 -9999 -9999 -9999 -9999 -9999 -9999 11.25 7.516666 4.8 8.55 7.066667 9.179167 7 1.958333 0.7958333 1.395833 -9999 -9999 -9999 -9999 -9999 -9999 5.116667 4.5125 2.65 1.991667 0.4666667 -0.04166668 1.025 1.029167 3.370833 2.366667 4.35 3.720833 0.9875 0.7541667 0.6833333 1.416667 3.725 6.754167 9.883333 5.933333 3.4125 2.575 1.954167 2.379167 3.058333 6.104167 9.129167 9.483334 4.729167 5.295833 3.308333 6.079166 6.9375 12.22917 11.05 4.933333 2.033333 1.545833 3.8125 5.2875 6.029167 6.975 8.329166 8.954166 11.14583 9.729167 11.3875 6.95 5.666667 8.383333 12.82917 11.16667 -9999 -9999 -9999 -9999 -9999 -9999 -9999 -9999 -9999 -9999 -9999 -9999 -9999 -9999 -9999 -9999 -9999 -9999 -9999 -9999 -9999 -9999 -9999 -9999 -9999 -9999 -9999 -9999 -9999 -9999 -9999 -9999 -9999 -9999 -9999 -9999 -9999 -9999 -9999 -9999 -9999 -9999 -9999 -9999 -9999 -9999 -9999 -9999 -9999 -9999 -9999 -9999 -9999 -9999 -9999 -9999 -9999 -9999 -9999 
-9999 -9999 -9999 -9999 -9999 -9999 -9999 -9999 -9999 -9999 -9999 -9999 -9999 -9999 -9999 -9999 -9999 -9999 -9999 -9999 -9999 -9999 -9999 -9999 -9999 -9999 -9999 -9999 -9999 -9999 -9999 -9999 -9999 -9999 -9999 -9999 -9999 -9999 -9999 -9999 -9999 -9999 -9999 11.4125 8.3625 5.5875 8.891666 8.6 8.070833 5.133333 3.720833 2.7875 2.15 -9999 -9999 -9999 -9999 -9999 -9999 -9999 1.9375 0.9125 1.304167 0.03749998 -0.1125 0.1 0.6 2.045833 4.175 4.6 5.520833 3.0125 2.1625 1.616667 3.375 5.895833 9.816667 7.541667 4.666667 3.645833 4.741667 3.195833 1.720833 2.679167 5.620833 9.558333 7.958333 3.9875 3.645833 3.329167 6.666667 9.729167 12.77083 11.2125 5.625 2.145833 1.616667 3.425 3.075 2.6375 4.3 4.858333 8.358334 11.81667 10.03333 11.47917 7.183333 10.65833 10.3 14.425 -9999 -9999 -9999 -9999 -9999 -9999 -9999 -9999 -9999 -9999 -9999 -9999 -9999 -9999 -9999 -9999 -9999 -9999 -9999 -9999 -9999 -9999 -9999 -9999 -9999 -9999 -9999 -9999 -9999 -9999 -9999 -9999 -9999 -9999 -9999 -9999 -9999 -9999 -9999 -9999 -9999 -9999 -9999 -9999 -9999 -9999 -9999 -9999 -9999 -9999 -9999 -9999 -9999 -9999 -9999 -9999 -9999 -9999 -9999 -9999 
-9999 -9999 -9999 -9999 -9999 -9999 -9999 -9999 -9999 -9999 -9999 -9999 -9999 -9999 -9999 -9999 -9999 -9999 -9999 -9999 -9999 -9999 -9999 -9999 -9999 -9999 -9999 -9999 -9999 -9999 -9999 -9999 -9999 -9999 -9999 -9999 -9999 -9999 -9999 -9999 -9999 -9999 -9999 -9999 12.15833 6.004167 6.75 9.745833 7.2875 4.995833 2.504167 1.141667 -9999 -9999 -9999 -9999 -9999 -9999 -9999 -9999 -9999 0.8916667 0.8041667 -0.475 1.216667 1.416667 2.279167 2.504167 4.416667 3.283333 6.241667 6.566667 5.708333 4.633333 6.770833 9.308333 9.479167 9.483334 6.9625 4.95 5.491667 2.583333 1.775 3.579167 7.429167 10.04167 5.004167 2.308333 3.433333 3.845833 6.379167 8.325 11.59583 12.80417 6.441667 3.933333 1.6875 4.7125 3.679167 4.025 2.579167 2.933333 5.808333 11.27083 13.68333 12.46667 9.725 13.125 -9999 -9999 -9999 -9999 -9999 -9999 -9999 -9999 -9999 -9999 -9999 -9999 -9999 -9999 -9999 -9999 -9999 -9999 -9999 -9999 -9999 -9999 -9999 -9999 -9999 -9999 -9999 -9999 -9999 -9999 -9999 -9999 -9999 -9999 -9999 -9999 -9999 -9999 -9999 -9999 -9999 -9999 -9999 -9999 -9999 -9999 -9999 -9999 -9999 -9999 -9999 -9999 -9999 -9999 -9999 -9999 -9999 -9999 -9999 -9999 -9999 -9999 
-9999 -9999 -9999 -9999 -9999 -9999 -9999 -9999 -9999 -9999 -9999 -9999 -9999 -9999 -9999 -9999 -9999 -9999 -9999 -9999 -9999 -9999 -9999 -9999 -9999 -9999 -9999 -9999 -9999 -9999 -9999 -9999 -9999 -9999 -9999 -9999 -9999 -9999 -9999 -9999 -9999 -9999 -9999 -9999 11.26667 5.529167 8.991667 8.208333 3.154167 1.225 1.008333 -9999 -9999 -9999 -9999 -9999 -9999 -9999 -9999 -9999 -9999 -9999 -9999 0.7666667 0.8499999 1.7125 2.9 4.020833 4.529167 4.5875 4.983334 7.920834 8.554167 8.3375 8.516666 7.9 6.508333 10.34167 8.879167 7.983333 6.166667 4.425 2.120833 5.508333 9.775 10.89583 5.841667 3.466667 3.491667 3.816667 6.275 8.8625 9.695833 13.49583 9.775 5.825 1.729167 3.7375 7.008333 7.145833 5.129167 3.358333 2.541667 6.870833 10.50833 13.42917 13.46667 -9999 -9999 -9999 -9999 -9999 -9999 -9999 -9999 -9999 -9999 -9999 -9999 -9999 -9999 -9999 -9999 -9999 -9999 -9999 -9999 -9999 -9999 -9999 -9999 -9999 -9999 -9999 -9999 -9999 -9999 -9999 -9999 -9999 -9999 -9999 -9999 -9999 -9999 -9999 -9999 -9999 -9999 -9999 -9999 -9999 -9999 -9999 -9999 -9999 -9999 -9999 -9999 -9999 -9999 -9999 -9999 -9999 -9999 -9999 -9999 -9999 -9999 -9999 
-9999 -9999 -9999 -9999 -9999 -9999 -9999 -9999 -9999 -9999 -9999 -9999 -9999 -9999 -9999 -9999 -9999 -9999 -9999 -9999 -9999 -9999 -9999 -9999 -9999 -9999 -9999 -9999 -9999 -9999 -9999 -9999 -9999 -9999 -9999 -9999 -9999 -9999 -9999 -9999 -9999 -9999 -9999 -9999 11.94583 8.270833 9.829166 5.8 2.758333 -9999 -9999 -9999 -9999 -9999 -9999 -9999 -9999 -9999 -9999 -9999 -9999 -9999 -9999 0.95 0.4458333 1.575 1.454167 1.783333 5.104167 4.8125 5.275 4.875 6.220833 6.191667 4.1125 4.166667 3.941667 9.5 8.879167 5.858334 5.645833 3.541667 2.7625 5.7375 9.166667 11.80833 7.95 6.779167 4.779167 4.829167 5.533333 6.929167 8.920834 13.49167 9.0625 4.316667 2.2 3.841667 4.733333 8.579166 8.066667 7.508333 4.166667 5.9125 9.7375 13.84167 -9999 -9999 -9999 -9999 -9999 -9999 -9999 -9999 -9999 -9999 -9999 -9999 -9999 -9999 -9999 -9999 -9999 -9999 -9999 -9999 -9999 -9999 -9999 -9999 -9999 -9999 -9999 -9999 -9999 -9999 -9999 -9999 -9999 -9999 -9999 -9999 -9999 -9999 -9999 -9999 -9999 -9999 -9999 -9999 -9999 -9999 -9999 -9999 -9999 -9999 -9999 -9999 -9999 -9999 -9999 -9999 -9999 -9999 -9999 -9999 -9999 -9999 -9999 -9999 
-9999 -9999 -9999 -9999 -9999 -9999 -9999 -9999 -9999 -9999 -9999 -9999 -9999 -9999 -9999 -9999 -9999 -9999 -9999 -9999 -9999 -9999 -9999 -9999 -9999 -9999 -9999 -9999 -9999 -9999 -9999 -9999 -9999 -9999 -9999 -9999 -9999 -9999 -9999 -9999 -9999 -9999 -9999 -9999 12 9.204166 9.679167 4.195833 5.016667 -9999 -9999 -9999 -9999 -9999 -9999 -9999 -9999 -9999 -9999 -9999 -9999 -9999 -9999 1.891667 1.875 2.891667 2.216667 1.120833 4.658333 2.933333 1.2625 0.7541666 4.008333 2.120833 1.520833 2.533333 5.225 8.275 10.34583 5.354167 3.870833 3.025 3.241667 5.2625 8.908334 11.89167 10.6625 7.679167 5.975 5.875 5.704166 8.225 8.758333 12.07083 11.37917 7.258333 5.7875 5.25 3.4 5.195833 7.920833 11.05 8.1625 5.345833 8.766666 13.7 -9999 -9999 -9999 -9999 -9999 -9999 -9999 -9999 -9999 -9999 -9999 -9999 -9999 -9999 -9999 -9999 -9999 -9999 -9999 -9999 -9999 -9999 -9999 -9999 -9999 -9999 -9999 -9999 -9999 -9999 -9999 -9999 -9999 -9999 -9999 -9999 -9999 -9999 -9999 -9999 -9999 -9999 -9999 -9999 -9999 -9999 -9999 -9999 -9999 -9999 -9999 -9999 -9999 -9999 -9999 -9999 -9999 -9999 -9999 -9999 -9999 -9999 -9999 -9999 
-9999 -9999 -9999 -9999 -9999 -9999 -9999 -9999 -9999 -9999 -9999 -9999 -9999 -9999 -9999 -9999 -9999 -9999 -9999 -9999 -9999 -9999 -9999 -9999 -9999 -9999 -9999 -9999 -9999 -9999 -9999 -9999 -9999 -9999 -9999 -9999 -9999 -9999 -9999 -9999 -9999 -9999 -9999 -9999 11.45417 8.945833 11.39167 9.791667 9.008333 -9999 -9999 -9999 -9999 -9999 -9999 -9999 -9999 -9999 -9999 -9999 -9999 -9999 -9999 -9999 -9999 3.854167 4.858333 2.5125 2.983333 6.175 2.204167 1.516667 2.458333 0.1166667 -0.25 2.475 7.15 10.11667 10.92083 4.375 4.9875 3.516667 3.75 6.691667 10.975 10.5625 6.341667 4.983333 4.629167 4.729167 4.65 6.495833 9.766666 11.45 12.9 10.6 8.625 5.1375 2.9375 4.4125 7.1375 10.85 11.77917 8.095833 10.64583 -9999 -9999 -9999 -9999 -9999 -9999 -9999 -9999 -9999 -9999 -9999 -9999 -9999 -9999 -9999 -9999 -9999 -9999 -9999 -9999 -9999 -9999 -9999 -9999 -9999 -9999 -9999 -9999 -9999 -9999 -9999 -9999 -9999 -9999 -9999 -9999 -9999 -9999 -9999 -9999 -9999 -9999 -9999 -9999 -9999 -9999 -9999 -9999 -9999 -9999 -9999 -9999 -9999 -9999 -9999 -9999 -9999 -9999 -9999 -9999 -9999 -9999 -9999 -9999 -9999 
-9999 -9999 -9999 -9999 -9999 -9999 -9999 -9999 -9999 -9999 -9999 -9999 -9999 -9999 -9999 -9999 -9999 -9999 -9999 -9999 -9999 -9999 -9999 -9999 -9999 -9999 -9999 -9999 -9999 -9999 -9999 -9999 -9999 -9999 -9999 -9999 -9999 -9999 -9999 -9999 -9999 -9999 -9999 -9999 11.35833 10.00833 9.2875 7.070833 4.075 1.175 -9999 -9999 -9999 -9999 -9999 -9999 -9999 -9999 -9999 -9999 -9999 -9999 -9999 -9999 -9999 3.129167 5.675 7.108334 4.141666 6.6375 5.029167 1.541667 -0.55 0.02083338 0.6041666 3.4 5.733333 9.545834 11.8375 6.941667 6.75 4.433333 4.258333 5.8625 10.43333 10.64583 6.833333 4.054167 4.266667 3.333333 3.8625 6.2 7.233334 9.475 13.04583 11.6625 8.870833 6.558333 4.35 4.725 7.45 10.7625 12.89167 11.07083 12.14167 -9999 -9999 -9999 -9999 -9999 -9999 -9999 -9999 -9999 -9999 -9999 -9999 -9999 -9999 -9999 -9999 -9999 -9999 -9999 -9999 -9999 -9999 -9999 -9999 -9999 -9999 -9999 -9999 -9999 -9999 -9999 -9999 -9999 -9999 -9999 -9999 -9999 -9999 -9999 -9999 -9999 -9999 -9999 -9999 -9999 -9999 -9999 -9999 -9999 -9999 -9999 -9999 -9999 -9999 -9999 -9999 -9999 -9999 -9999 -9999 -9999 -9999 -9999 -9999 -9999 
-9999 -9999 -9999 -9999 -9999 -9999 -9999 -9999 -9999 -9999 -9999 -9999 -9999 -9999 -9999 -9999 -9999 -9999 -9999 -9999 -9999 -9999 -9999 -9999 -9999 -9999 -9999 -9999 -9999 -9999 -9999 -9999 -9999 -9999 -9999 -9999 -9999 -9999 -9999 -9999 -9999 -9999 -9999 -9999 -9999 12.00833 6.879167 2.816667 1.816667 -9999 -9999 -9999 -9999 -9999 -9999 -9999 -9999 -9999 -9999 -9999 -9999 -9999 -9999 -9999 -9999 -9999 3.095833 3.8625 8.0125 8.241667 3.533333 0.7416667 -0.1999999 -0.1333333 1.2375 1.341667 3.2375 5.154167 9.666667 12.90417 7.495833 5.9125 5.05 6.525 9.975 10.4625 7.5625 4.454167 3.766667 4.345833 4.2 6.2 7.875 7.7625 9.004167 11.6125 13.35417 9.241667 6.2125 5.066667 7.779167 8.65 10.84583 14.3625 -9999 -9999 -9999 -9999 -9999 -9999 -9999 -9999 -9999 -9999 -9999 -9999 -9999 -9999 -9999 -9999 -9999 -9999 -9999 -9999 -9999 -9999 -9999 -9999 -9999 -9999 -9999 -9999 -9999 -9999 -9999 -9999 -9999 -9999 -9999 -9999 -9999 -9999 -9999 -9999 -9999 -9999 -9999 -9999 -9999 -9999 -9999 -9999 -9999 -9999 -9999 -9999 -9999 -9999 -9999 -9999 -9999 -9999 -9999 -9999 -9999 -9999 -9999 -9999 -9999 -9999 
-9999 -9999 -9999 -9999 -9999 -9999 -9999 -9999 -9999 -9999 -9999 -9999 -9999 -9999 -9999 -9999 -9999 -9999 -9999 -9999 -9999 -9999 -9999 -9999 -9999 -9999 -9999 -9999 -9999 -9999 -9999 -9999 -9999 -9999 -9999 -9999 -9999 -9999 -9999 -9999 -9999 -9999 -9999 -9999 -9999 10.89167 11.50833 7.508333 3.2125 -9999 -9999 -9999 -9999 -9999 -9999 -9999 -9999 -9999 -9999 -9999 -9999 -9999 -9999 -9999 -9999 -9999 -9999 -9999 8.495833 7.941667 4.016667 0.9916667 2.5 1.220833 1.666667 1.691667 1.375 2.733333 7.283333 11.37083 12.11667 6.779167 5.054167 8.020833 12.09583 9.675 7.2 5.225 4.533333 5.416667 4.7375 5.904167 5.2875 5.6125 6.258333 6.004167 12.80833 9.9875 5.875 3.629167 5.491667 7.833333 12.3 -9999 -9999 -9999 -9999 -9999 -9999 -9999 -9999 -9999 -9999 -9999 -9999 -9999 -9999 -9999 -9999 -9999 -9999 -9999 -9999 -9999 -9999 -9999 -9999 -9999 -9999 -9999 -9999 -9999 -9999 -9999 -9999 -9999 -9999 -9999 -9999 -9999 -9999 -9999 -9999 -9999 -9999 -9999 -9999 -9999 -9999 -9999 -9999 -9999 -9999 -9999 -9999 -9999 -9999 -9999 -9999 -9999 -9999 -9999 -9999 -9999 -9999 -9999 -9999 -9999 -9999 -9999 
-9999 -9999 -9999 -9999 -9999 -9999 -9999 -9999 -9999 -9999 -9999 -9999 -9999 -9999 -9999 -9999 -9999 -9999 -9999 -9999 -9999 -9999 -9999 -9999 -9999 -9999 -9999 -9999 -9999 -9999 -9999 -9999 -9999 -9999 -9999 -9999 -9999 -9999 -9999 -9999 -9999 -9999 -9999 -9999 -9999 -9999 -9999 10.1375 4.9125 7.65 -9999 -9999 -9999 -9999 -9999 -9999 -9999 -9999 -9999 -9999 -9999 -9999 -9999 -9999 -9999 -9999 -9999 9.3125 10.81667 6.841667 3.145833 3.65 2.85 1.916667 1.795833 3.9125 2.841667 5.166667 9.420834 12.44583 8.866667 6.429167 4.7375 7.595833 12.82917 10.63333 6.670833 7.183333 5.6125 6.1375 5.266667 6.404167 5.570833 4.3625 3.916667 6.704167 11.34583 12.29167 6.816667 5.654167 6.354167 9.55 11.02917 -9999 -9999 -9999 -9999 -9999 -9999 -9999 -9999 -9999 -9999 -9999 -9999 -9999 -9999 -9999 -9999 -9999 -9999 -9999 -9999 -9999 -9999 -9999 -9999 -9999 -9999 -9999 -9999 -9999 -9999 -9999 -9999 -9999 -9999 -9999 -9999 -9999 -9999 -9999 -9999 -9999 -9999 -9999 -9999 -9999 -9999 -9999 -9999 -9999 -9999 -9999 -9999 -9999 -9999 -9999 -9999 -9999 -9999 -9999 -9999 -9999 -9999 -9999 -9999 -9999 -9999 -9999 
-9999 -9999 -9999 -9999 -9999 -9999 -9999 -9999 -9999 -9999 -9999 -9999 -9999 -9999 -9999 -9999 -9999 -9999 -9999 -9999 -9999 -9999 -9999 -9999 -9999 -9999 -9999 -9999 -9999 -9999 -9999 -9999 -9999 -9999 -9999 -9999 -9999 -9999 -9999 -9999 -9999 -9999 -9999 -9999 -9999 -9999 -9999 12.86667 9.995833 -9999 -9999 -9999 -9999 -9999 -9999 -9999 -9999 -9999 -9999 -9999 -9999 -9999 -9999 -9999 -9999 -9999 -9999 -9999 11.15833 9.329166 7.491667 4.566667 1.308333 3.175 5.208333 5.879167 6.191667 9.3 12.925 12.10417 8.5375 7.420833 4.95 8.15 12.96667 8.183333 7.766667 8.916667 7.620833 5.991667 6.9 6.558333 7.425 5.916667 3.8875 4.991667 10.70833 11.17083 6.15 5.408333 7.3125 9.1875 10.775 -9999 -9999 -9999 -9999 -9999 -9999 -9999 -9999 -9999 -9999 -9999 -9999 -9999 -9999 -9999 -9999 -9999 -9999 -9999 -9999 -9999 -9999 -9999 -9999 -9999 -9999 -9999 -9999 -9999 -9999 -9999 -9999 -9999 -9999 -9999 -9999 -9999 -9999 -9999 -9999 -9999 -9999 -9999 -9999 -9999 -9999 -9999 -9999 -9999 -9999 -9999 -9999 -9999 -9999 -9999 -9999 -9999 -9999 -9999 -9999 -9999 -9999 -9999 -9999 -9999 -9999 -9999 
-9999 -9999 -9999 -9999 -9999 -9999 -9999 -9999 -9999 -9999 -9999 -9999 -9999 -9999 -9999 -9999 -9999 -9999 -9999 -9999 -9999 -9999 -9999 -9999 -9999 -9999 -9999 -9999 -9999 -9999 -9999 -9999 -9999 -9999 -9999 -9999 -9999 -9999 -9999 -9999 -9999 -9999 -9999 -9999 -9999 -9999 -9999 -9999 12.36667 -9999 -9999 -9999 -9999 -9999 -9999 -9999 -9999 -9999 -9999 -9999 -9999 -9999 -9999 -9999 -9999 -9999 1.995833 5.4 8.7 12.2 9.775 4.329167 1.458333 1.295833 3.858333 7.308333 8.608334 12.35417 12.52917 7.8375 3.9375 4.8625 4.366667 5.3 12.16667 10.95 10.59167 8.941667 8.808333 6.304167 6.354167 6.804166 6.570833 7.370833 6.870833 6.554167 13.05417 10.35833 7.8 6.741667 8.8625 11.125 12.76667 -9999 -9999 -9999 -9999 -9999 -9999 -9999 -9999 -9999 -9999 -9999 -9999 -9999 -9999 -9999 -9999 -9999 -9999 -9999 -9999 -9999 -9999 -9999 -9999 -9999 -9999 -9999 -9999 -9999 -9999 -9999 -9999 -9999 -9999 -9999 -9999 -9999 -9999 -9999 -9999 -9999 -9999 -9999 -9999 -9999 -9999 -9999 -9999 -9999 -9999 -9999 -9999 -9999 -9999 -9999 -9999 -9999 -9999 -9999 -9999 -9999 -9999 -9999 -9999 -9999 -9999 -9999 
-9999 -9999 -9999 -9999 -9999 -9999 -9999 -9999 -9999 -9999 -9999 -9999 -9999 -9999 -9999 -9999 -9999 -9999 -9999 -9999 -9999 -9999 -9999 -9999 -9999 -9999 -9999 -9999 -9999 -9999 -9999 -9999 -9999 -9999 -9999 -9999 -9999 -9999 -9999 -9999 -9999 -9999 -9999 -9999 -9999 -9999 -9999 -9999 -9999 -9999 -9999 -9999 -9999 -9999 -9999 -9999 -9999 -9999 -9999 -9999 -9999 -9999 -9999 -9999 2.5875 2.091667 3.204167 5.654167 8.2125 10.76667 11.30417 5.508333 2.320833 1.816667 2.4875 5.566667 9.383333 12.87083 8.708333 7.125 2.8125 3.179167 4.770833 7.866667 13.20417 14.14167 12.48333 9.4625 9.508333 7.633333 6.920833 6.625 6.541667 6.258333 5.9125 6.525 10.54583 13.72917 12.80833 8.958333 9.604167 13.21667 -9999 -9999 -9999 -9999 -9999 -9999 -9999 -9999 -9999 -9999 -9999 -9999 -9999 -9999 -9999 -9999 -9999 -9999 -9999 -9999 -9999 -9999 -9999 -9999 -9999 -9999 -9999 -9999 -9999 -9999 -9999 -9999 -9999 -9999 -9999 -9999 -9999 -9999 -9999 -9999 -9999 -9999 -9999 -9999 -9999 -9999 -9999 -9999 -9999 -9999 -9999 -9999 -9999 -9999 -9999 -9999 -9999 -9999 -9999 -9999 -9999 -9999 -9999 -9999 -9999 -9999 -9999 -9999 
-9999 -9999 -9999 -9999 -9999 -9999 -9999 -9999 -9999 -9999 -9999 -9999 -9999 -9999 -9999 -9999 -9999 -9999 -9999 -9999 -9999 -9999 -9999 -9999 -9999 -9999 -9999 -9999 -9999 -9999 -9999 -9999 -9999 -9999 -9999 -9999 -9999 -9999 -9999 -9999 -9999 -9999 -9999 -9999 -9999 -9999 -9999 -9999 -9999 -9999 -9999 -9999 -9999 -9999 -9999 -9999 -9999 -9999 -9999 -9999 -9999 -9999 -9999 -9999 -9999 3.354167 3.083333 4.741667 7.5125 11.54167 12.8125 7.2 4.733334 3.7625 4.125 7.016667 11.94583 12.82083 9.958333 6.341667 3.116667 3.404167 6.575 10.82083 10.19167 11.2375 13.69167 11.17917 11.56667 11.2625 9.466666 7.954166 7.425 5.6375 5.058333 5.945833 8.220834 10.85 13.63333 12.87917 10.78333 -9999 -9999 -9999 -9999 -9999 -9999 -9999 -9999 -9999 -9999 -9999 -9999 -9999 -9999 -9999 -9999 -9999 -9999 -9999 -9999 -9999 -9999 -9999 -9999 -9999 -9999 -9999 -9999 -9999 -9999 -9999 -9999 -9999 -9999 -9999 -9999 -9999 -9999 -9999 -9999 -9999 -9999 -9999 -9999 -9999 -9999 -9999 -9999 -9999 -9999 -9999 -9999 -9999 -9999 -9999 -9999 -9999 -9999 -9999 -9999 -9999 -9999 -9999 -9999 -9999 -9999 -9999 -9999 -9999 
-9999 -9999 -9999 -9999 -9999 -9999 -9999 -9999 -9999 -9999 -9999 -9999 -9999 -9999 -9999 -9999 -9999 -9999 -9999 -9999 -9999 -9999 -9999 -9999 -9999 -9999 -9999 -9999 -9999 -9999 -9999 -9999 -9999 -9999 -9999 -9999 -9999 -9999 -9999 -9999 -9999 -9999 -9999 -9999 -9999 -9999 -9999 -9999 -9999 -9999 -9999 -9999 -9999 -9999 -9999 -9999 -9999 -9999 -9999 -9999 -9999 -9999 -9999 -9999 -9999 4.3875 3.483333 3.454167 6.108334 9.779167 12.9375 12.76667 10.15 4.829167 5.283333 11.45417 13.75833 9.591666 6.7875 5.658333 4.470833 4.045833 6.291667 7.683333 5.5125 7.575 12.65417 13.15 12.33333 11.6375 10.29583 8.195833 9.683333 7.833333 5.970833 5.9625 7.55 11.06667 14.27083 15.65417 -9999 -9999 -9999 -9999 -9999 -9999 -9999 -9999 -9999 -9999 -9999 -9999 -9999 -9999 -9999 -9999 -9999 -9999 -9999 -9999 -9999 -9999 -9999 -9999 -9999 -9999 -9999 -9999 -9999 -9999 -9999 -9999 -9999 -9999 -9999 -9999 -9999 -9999 -9999 -9999 -9999 -9999 -9999 -9999 -9999 -9999 -9999 -9999 -9999 -9999 -9999 -9999 -9999 -9999 -9999 -9999 -9999 -9999 -9999 -9999 -9999 -9999 -9999 -9999 -9999 -9999 -9999 -9999 -9999 -9999 
-9999 -9999 -9999 -9999 -9999 -9999 -9999 -9999 -9999 -9999 -9999 -9999 -9999 -9999 -9999 -9999 -9999 -9999 -9999 -9999 -9999 -9999 -9999 -9999 -9999 -9999 -9999 -9999 -9999 -9999 -9999 -9999 -9999 -9999 -9999 -9999 -9999 -9999 -9999 -9999 -9999 -9999 -9999 -9999 -9999 -9999 -9999 -9999 -9999 -9999 -9999 -9999 -9999 -9999 -9999 -9999 -9999 -9999 -9999 -9999 -9999 -9999 -9999 -9999 -9999 -9999 4.558333 4.566667 6.995833 7.829167 8.441667 11.12083 12.8625 7.341667 6.7125 10.72917 12.79583 8.3375 3.929167 4.254167 5.120833 7.208333 5.4 5.0125 4.575 8.229167 10.12917 13.85417 12.73333 9.008333 8.370833 9.55 10.95833 9.775 8.845833 6.408333 5.9875 10.47083 10.55417 -9999 -9999 -9999 -9999 -9999 -9999 -9999 -9999 -9999 -9999 -9999 -9999 -9999 -9999 -9999 -9999 -9999 -9999 -9999 -9999 -9999 -9999 -9999 -9999 -9999 -9999 -9999 -9999 -9999 -9999 -9999 -9999 -9999 -9999 -9999 -9999 -9999 -9999 -9999 -9999 -9999 -9999 -9999 -9999 -9999 -9999 -9999 -9999 -9999 -9999 -9999 -9999 -9999 -9999 -9999 -9999 -9999 -9999 -9999 -9999 -9999 -9999 -9999 -9999 -9999 -9999 -9999 -9999 -9999 -9999 -9999 
-9999 -9999 -9999 -9999 -9999 -9999 -9999 -9999 -9999 -9999 -9999 -9999 -9999 -9999 -9999 -9999 -9999 -9999 -9999 -9999 -9999 -9999 -9999 -9999 -9999 -9999 -9999 -9999 -9999 -9999 -9999 -9999 -9999 -9999 -9999 -9999 -9999 -9999 -9999 -9999 -9999 -9999 -9999 -9999 -9999 -9999 -9999 -9999 -9999 -9999 -9999 -9999 -9999 -9999 -9999 -9999 -9999 -9999 -9999 -9999 -9999 -9999 -9999 -9999 -9999 -9999 -9999 5.158333 4.95 4.9125 5.525 8.295834 12.3 11.62917 11.18333 11.22917 12.88333 8.983334 6.029167 6.075 6.483333 9.416667 9.270833 7.0625 5.625 8.220834 10.8 12.33333 13.54167 11.85417 10.14583 7.995833 10.0125 12.08333 11.68333 8.566667 7.154167 7.025 9.383333 11.625 -9999 -9999 -9999 -9999 -9999 -9999 -9999 -9999 -9999 -9999 -9999 -9999 -9999 -9999 -9999 -9999 -9999 -9999 -9999 -9999 -9999 -9999 -9999 -9999 -9999 -9999 -9999 -9999 -9999 -9999 -9999 -9999 -9999 -9999 -9999 -9999 -9999 -9999 -9999 -9999 -9999 -9999 -9999 -9999 -9999 -9999 -9999 -9999 -9999 -9999 -9999 -9999 -9999 -9999 -9999 -9999 -9999 -9999 -9999 -9999 -9999 -9999 -9999 -9999 -9999 -9999 -9999 -9999 -9999 -9999 
-9999 -9999 -9999 -9999 -9999 -9999 -9999 -9999 -9999 -9999 -9999 -9999 -9999 -9999 -9999 -9999 -9999 -9999 -9999 -9999 -9999 -9999 -9999 -9999 -9999 -9999 -9999 -9999 -9999 -9999 -9999 -9999 -9999 -9999 -9999 -9999 -9999 -9999 -9999 -9999 -9999 -9999 -9999 -9999 -9999 -9999 -9999 -9999 -9999 -9999 -9999 -9999 -9999 -9999 -9999 -9999 -9999 -9999 -9999 -9999 -9999 -9999 -9999 -9999 -9999 -9999 -9999 -9999 6.3125 7.154167 7.5875 9.608334 10.99167 13.27917 14.57917 14.3125 13.37917 9.6875 9.408334 8.054167 7.395833 9.8625 10.44583 8.3 8.195833 7.404167 9.5875 10.11667 12.25 12.74583 13.39583 10.62083 9.695833 10.79167 13.73333 11.27917 11.375 10.075 -9999 -9999 -9999 -9999 -9999 -9999 -9999 -9999 -9999 -9999 -9999 -9999 -9999 -9999 -9999 -9999 -9999 -9999 -9999 -9999 -9999 -9999 -9999 -9999 -9999 -9999 -9999 -9999 -9999 -9999 -9999 -9999 -9999 -9999 -9999 -9999 -9999 -9999 -9999 -9999 -9999 -9999 -9999 -9999 -9999 -9999 -9999 -9999 -9999 -9999 -9999 -9999 -9999 -9999 -9999 -9999 -9999 -9999 -9999 -9999 -9999 -9999 -9999 -9999 -9999 -9999 -9999 -9999 -9999 -9999 -9999 -9999 
-9999 -9999 -9999 -9999 -9999 -9999 -9999 -9999 -9999 -9999 -9999 -9999 -9999 -9999 -9999 -9999 -9999 -9999 -9999 -9999 -9999 -9999 -9999 -9999 -9999 -9999 -9999 -9999 -9999 -9999 -9999 -9999 -9999 -9999 -9999 -9999 -9999 -9999 -9999 -9999 -9999 -9999 -9999 -9999 -9999 -9999 -9999 -9999 -9999 -9999 -9999 -9999 -9999 -9999 -9999 -9999 -9999 -9999 -9999 -9999 -9999 -9999 -9999 -9999 -9999 -9999 -9999 -9999 5.483334 7.554167 8.920834 9.6625 9.629167 10.65 14.74167 15.57083 11.70833 9.295834 7.854167 -9999 9.908334 -9999 10.875 -9999 9.954166 9.6875 10.34167 8.8 6.391666 8.0125 12.90833 11.8875 10.25833 13.11667 14.7125 12.375 13.5125 -9999 -9999 -9999 -9999 -9999 -9999 -9999 -9999 -9999 -9999 -9999 -9999 -9999 -9999 -9999 -9999 -9999 -9999 -9999 -9999 -9999 -9999 -9999 -9999 -9999 -9999 -9999 -9999 -9999 -9999 -9999 -9999 -9999 -9999 -9999 -9999 -9999 -9999 -9999 -9999 -9999 -9999 -9999 -9999 -9999 -9999 -9999 -9999 -9999 -9999 -9999 -9999 -9999 -9999 -9999 -9999 -9999 -9999 -9999 -9999 -9999 -9999 -9999 -9999 -9999 -9999 -9999 -9999 -9999 -9999 -9999 -9999 -9999 
-9999 -9999 -9999 -9999 -9999 -9999 -9999 -9999 -9999 -9999 -9999 -9999 -9999 -9999 -9999 -9999 -9999 -9999 -9999 -9999 -9999 -9999 -9999 -9999 -9999 -9999 -9999 -9999 -9999 -9999 -9999 -9999 -9999 -9999 -9999 -9999 -9999 -9999 -9999 -9999 -9999 -9999 -9999 -9999 -9999 -9999 -9999 -9999 -9999 -9999 -9999 -9999 -9999 -9999 -9999 -9999 -9999 -9999 -9999 -9999 -9999 -9999 -9999 -9999 -9999 -9999 -9999 -9999 -9999 -9999 -9999 6.5875 9.891666 13.93333 -9999 11.58333 8.791667 6.216667 -9999 -9999 -9999 -9999 -9999 -9999 -9999 -9999 11.25 8.7625 7.416667 6.829166 10.32083 14.08333 13.75833 14.71667 15.175 10.9 11.325 13.22083 -9999 -9999 -9999 -9999 -9999 -9999 -9999 -9999 -9999 -9999 -9999 -9999 -9999 -9999 -9999 -9999 -9999 -9999 -9999 -9999 -9999 -9999 -9999 -9999 -9999 -9999 -9999 -9999 -9999 -9999 -9999 -9999 -9999 -9999 -9999 -9999 -9999 -9999 -9999 -9999 -9999 -9999 -9999 -9999 -9999 -9999 -9999 -9999 -9999 -9999 -9999 -9999 -9999 -9999 -9999 -9999 -9999 -9999 -9999 -9999 -9999 -9999 -9999 -9999 -9999 -9999 -9999 -9999 -9999 -9999 -9999 -9999 
-9999 -9999 -9999 -9999 -9999 -9999 -9999 -9999 -9999 -9999 -9999 -9999 -9999 -9999 -9999 -9999 -9999 -9999 -9999 -9999 -9999 -9999 -9999 -9999 -9999 -9999 -9999 -9999 -9999 -9999 -9999 -9999 -9999 -9999 -9999 -9999 -9999 -9999 -9999 -9999 -9999 -9999 -9999 -9999 -9999 -9999 -9999 -9999 -9999 -9999 -9999 -9999 -9999 -9999 -9999 -9999 -9999 -9999 -9999 -9999 -9999 -9999 -9999 -9999 -9999 -9999 -9999 -9999 -9999 -9999 -9999 10.34583 12.35 16.18333 -9999 -9999 -9999 -9999 -9999 -9999 -9999 -9999 -9999 -9999 -9999 -9999 -9999 -9999 7.454167 7.170834 9.429167 12.2625 14.79167 9.925 11.7125 14.43333 11.37917 10.00417 -9999 -9999 -9999 -9999 -9999 -9999 -9999 -9999 -9999 -9999 -9999 -9999 -9999 -9999 -9999 -9999 -9999 -9999 -9999 -9999 -9999 -9999 -9999 -9999 -9999 -9999 -9999 -9999 -9999 -9999 -9999 -9999 -9999 -9999 -9999 -9999 -9999 -9999 -9999 -9999 -9999 -9999 -9999 -9999 -9999 -9999 -9999 -9999 -9999 -9999 -9999 -9999 -9999 -9999 -9999 -9999 -9999 -9999 -9999 -9999 -9999 -9999 -9999 -9999 -9999 -9999 -9999 -9999 -9999 -9999 -9999 -9999 
-9999 -9999 -9999 -9999 -9999 -9999 -9999 -9999 -9999 -9999 -9999 -9999 -9999 -9999 -9999 -9999 -9999 -9999 -9999 -9999 -9999 -9999 -9999 -9999 -9999 -9999 -9999 -9999 -9999 -9999 -9999 -9999 -9999 -9999 -9999 -9999 -9999 -9999 -9999 -9999 -9999 -9999 -9999 -9999 -9999 -9999 -9999 -9999 -9999 -9999 -9999 -9999 -9999 -9999 -9999 -9999 -9999 -9999 -9999 -9999 -9999 -9999 -9999 -9999 -9999 -9999 -9999 -9999 -9999 -9999 -9999 13.12917 17.575 -9999 -9999 -9999 -9999 -9999 -9999 -9999 -9999 -9999 -9999 -9999 -9999 -9999 -9999 -9999 -9999 -9999 6.404167 9.545834 13.96667 12.04167 9.25 9.820833 6.795834 8.341666 -9999 -9999 -9999 -9999 -9999 -9999 -9999 -9999 -9999 -9999 -9999 -9999 -9999 -9999 -9999 -9999 -9999 -9999 -9999 -9999 -9999 -9999 -9999 -9999 -9999 -9999 -9999 -9999 -9999 -9999 -9999 -9999 -9999 -9999 -9999 -9999 -9999 -9999 -9999 -9999 -9999 -9999 -9999 -9999 -9999 -9999 -9999 -9999 -9999 -9999 -9999 -9999 -9999 -9999 -9999 -9999 -9999 -9999 -9999 -9999 -9999 -9999 -9999 -9999 -9999 -9999 -9999 -9999 -9999 -9999 -9999 -9999 
-9999 -9999 -9999 -9999 -9999 -9999 -9999 -9999 -9999 -9999 -9999 -9999 -9999 -9999 -9999 -9999 -9999 -9999 -9999 -9999 -9999 -9999 -9999 -9999 -9999 -9999 -9999 -9999 -9999 -9999 -9999 -9999 -9999 -9999 -9999 -9999 -9999 -9999 -9999 -9999 -9999 -9999 -9999 -9999 -9999 -9999 -9999 -9999 -9999 -9999 -9999 -9999 -9999 -9999 -9999 -9999 -9999 -9999 -9999 -9999 -9999 -9999 -9999 -9999 -9999 -9999 -9999 -9999 -9999 -9999 -9999 17.30833 -9999 -9999 -9999 -9999 -9999 -9999 -9999 -9999 -9999 -9999 -9999 -9999 -9999 -9999 -9999 -9999 -9999 -9999 -9999 -9999 11.92083 11.13333 7.2375 -9999 -9999 -9999 -9999 -9999 -9999 -9999 -9999 -9999 -9999 -9999 -9999 -9999 -9999 -9999 -9999 -9999 -9999 -9999 -9999 -9999 -9999 -9999 -9999 -9999 -9999 -9999 -9999 -9999 -9999 -9999 -9999 -9999 -9999 -9999 -9999 -9999 -9999 -9999 -9999 -9999 -9999 -9999 -9999 -9999 -9999 -9999 -9999 -9999 -9999 -9999 -9999 -9999 -9999 -9999 -9999 -9999 -9999 -9999 -9999 -9999 -9999 -9999 -9999 -9999 -9999 -9999 -9999 -9999 -9999 -9999 -9999 -9999 -9999 -9999 
-9999 -9999 -9999 -9999 -9999 -9999 -9999 -9999 -9999 -9999 -9999 -9999 -9999 -9999 -9999 -9999 -9999 -9999 -9999 -9999 -9999 -9999 -9999 -9999 -9999 -9999 -9999 -9999 -9999 -9999 -9999 -9999 -9999 -9999 -9999 -9999 -9999 -9999 -9999 -9999 -9999 -9999 -9999 -9999 -9999 -9999 -9999 -9999 -9999 -9999 -9999 -9999 -9999 -9999 -9999 -9999 -9999 -9999 -9999 -9999 -9999 -9999 -9999 -9999 -9999 -9999 -9999 -9999 -9999 -9999 -9999 -9999 -9999 -9999 -9999 -9999 -9999 -9999 -9999 -9999 -9999 -9999 -9999 -9999 -9999 -9999 -9999 -9999 -9999 -9999 -9999 -9999 10.70417 -9999 -9999 -9999 -9999 -9999 -9999 -9999 -9999 -9999 -9999 -9999 -9999 -9999 -9999 -9999 -9999 -9999 -9999 -9999 -9999 -9999 -9999 -9999 -9999 -9999 -9999 -9999 -9999 -9999 -9999 -9999 -9999 -9999 -9999 -9999 -9999 -9999 -9999 -9999 -9999 -9999 -9999 -9999 -9999 -9999 -9999 -9999 -9999 -9999 -9999 -9999 -9999 -9999 -9999 -9999 -9999 -9999 -9999 -9999 -9999 -9999 -9999 -9999 -9999 -9999 -9999 -9999 -9999 -9999 -9999 -9999 -9999 -9999 -9999 -9999 -9999 -9999 
