# Supplementary material for: Spatiotemporal prediction of alpine wetlands under multi-climate scenarios in the west of Sichuan, China
Source: PeerJ. 2024 Nov 27;12:e18586. doi: 10.7717/peerj.18586 (PMC11608022; doi:10.7717/peerj.18586)
Supplement: Supplemental Information 1 [file peerj-12-18586-s001.zip › Maxent_data1/2.5mBIOssp126_2021-2040/2.5mbiossp126_2021-2040_11.asc]

ncols         170
nrows         159
xllcorner     97.34749306
yllcorner     27.673839575
cellsize      0.041666666666667
NODATA_value  -9999
-9999 -9999 -9999 -9999 -9999 -9999 -9999 -9999 -9999 -9999 -9999 -9999 -9999 -9999 -9999 -9999 -9999 -9999 -9999 -9999 -9999 -9999 -9999 -9999 -9999 -9999 -9999 -9999 -9999 -9999 -9999 -9999 -9999 -9999 -9999 -9999 -9999 -9999 -9999 -9999 -9999 -9999 -9999 -9999 -9999 -9999 -9999 -9999 -9999 -9999 -9999 -9999 -9999 -9999 -9999 -9999 -9999 -9999 -9999 -9999 -9999 -9999 -9999 -9999 -9999 -9999 -9999 -9999 -9999 -9999 -9999 -9999 -9999 -9999 -9999 -9999 -9999 -9999 -9999 -9999 -9999 -9999 -9999 -9999 -9999 -9999 -9999 -9999 -9999 -9999 -9999 -9999 -9999 -9999 -9999 -9999 -9999 -9999 -9999 -9999 -9999 -9999 -9999 -9999 -9999 -9999 -9999 -9999 -9999 -9999 -9999 -9999 -9999 -9999 -9999 -9999 -9999 -9999 -9999 -9999 -9999 -9999 -9999 -9999 -9999 -9999 -9999 -9999 -9999 -9999 -9999 -9999 -7.633333 -7.033333 -8.516666 -9999 -9999 -9999 -9999 -9999 -9999 -9999 -9999 -9999 -9999 -9999 -9999 -9999 -9999 -9999 -9999 -9999 -9999 -9999 -9999 -9999 -9999 -9999 -9999 -9999 -9999 -9999 -9999 -9999 -9999 -9999 -9999 -9999 -9999 -9999 
-9999 -9999 -9999 -9999 -9999 -9999 -9999 -9999 -9999 -9999 -9999 -9999 -9999 -9999 -9999 -9999 -9999 -9999 -9999 -9999 -9999 -9999 -9999 -9999 -9999 -9999 -9999 -9999 -9999 -9999 -9999 -9999 -9999 -9999 -9999 -9999 -9999 -9999 -9999 -9999 -9999 -9999 -9999 -9999 -9999 -9999 -9999 -9999 -9999 -9999 -9999 -9999 -9999 -9999 -9999 -9999 -9999 -9999 -9999 -9999 -9999 -9999 -9999 -9999 -9999 -9999 -9999 -9999 -9999 -9999 -9999 -9999 -9999 -9999 -9999 -9999 -9999 -9999 -9999 -9999 -9999 -9999 -9999 -9999 -9999 -9999 -9999 -9999 -9999 -9999 -9999 -9999 -9999 -9999 -9999 -9999 -9999 -9999 -9999 -9999 -9999 -9999 -9999 -9999 -9999 -9999 -9999 -9999 -9999 -9999 -9999 -9999 -9999 -9999 -9999 -9999 -9999 -9999 -9999 -9999 -9999 -9999 -9999 -9999 -9999 -9999 -9999 -9999 -9999 -7.316667 -6.75 -6.683333 -6.483333 -5.966667 -5.716667 -9999 -9999 -9999 -9999 -9999 -9999 -9999 -9999 -9999 -9999 -9999 -9999 -9999 -9999 -9999 -9999 -9999 -9999 -9999 -9999 -9999 -9999 -9999 -9999 -9999 -9999 -9999 -9999 -9999 -9999 -9999 -9999 -9999 -9999 -9999 
-9999 -9999 -9999 -9999 -9999 -9999 -9999 -9999 -9999 -9999 -9999 -15.3 -15.4 -15.28333 -9999 -9999 -9999 -9999 -9999 -9999 -9999 -9999 -9999 -9999 -9999 -9999 -9999 -9999 -9999 -9999 -9999 -9999 -9999 -9999 -9999 -9999 -9999 -9999 -9999 -9999 -9999 -9999 -9999 -9999 -9999 -9999 -9999 -9999 -9999 -9999 -9999 -9999 -9999 -9999 -9999 -9999 -9999 -9999 -9999 -9999 -9999 -9999 -9999 -9999 -9999 -9999 -9999 -9999 -9999 -9999 -9999 -9999 -9999 -9999 -9999 -9999 -9999 -9999 -9999 -9999 -9999 -9999 -9999 -9999 -9999 -9999 -9999 -9999 -9999 -9999 -9999 -9999 -9999 -9999 -9999 -9999 -9999 -9999 -9999 -9999 -9999 -9999 -9999 -9999 -9999 -9999 -9999 -9999 -9999 -9999 -9999 -9999 -9999 -9999 -9999 -9999 -9999 -9999 -9999 -9999 -9999 -9999 -9999 -9999 -9999 -9999 -9999 -9999 -6.583333 -6.166667 -6.033333 -6.3 -6.133333 -6.2 -6.283333 -9999 -9999 -9999 -9999 -9999 -9999 -9999 -9999 -9999 -9999 -9999 -9999 -9999 -9999 -9999 -9999 -9999 -9999 -9999 -9999 -9999 -9999 -9999 -9999 -9999 -9999 -9999 -9999 -9999 -9999 -9999 -9999 -9999 -9999 -9999 
-9999 -9999 -9999 -9999 -9999 -9999 -9999 -9999 -9999 -15.5 -15.55 -15.56667 -15.75 -15.48333 -15.36667 -14.85 -9999 -9999 -9999 -9999 -9999 -9999 -9999 -9999 -9999 -9999 -9999 -9999 -9999 -9999 -9999 -9999 -9999 -9999 -9999 -9999 -9999 -9999 -9999 -9999 -9999 -9999 -9999 -9999 -9999 -9999 -9999 -9999 -9999 -9999 -9999 -9999 -9999 -9999 -9999 -9999 -9999 -9999 -9999 -9999 -9999 -9999 -9999 -9999 -9999 -9999 -9999 -9999 -9999 -9999 -9999 -9999 -9999 -9999 -9999 -9999 -9999 -9999 -9999 -9999 -9999 -9999 -9999 -9999 -9999 -9999 -9999 -9999 -9999 -9999 -9999 -9999 -9999 -9999 -9999 -9999 -9999 -9999 -9999 -9999 -9999 -9999 -9999 -9999 -9999 -9999 -9999 -9999 -9999 -9999 -9999 -9999 -9999 -9999 -9999 -9999 -9999 -9999 -9999 -9999 -9999 -9999 -9999 -9999 -9999 -9999 -6.45 -6.133333 -5.933333 -5.933333 -5.716667 -5.933333 -6.283333 -5.616667 -5.15 -4.616667 -4.533333 -4.3 -5.05 -9999 -9999 -9999 -9999 -9999 -9999 -9999 -9999 -9999 -9999 -9999 -9999 -9999 -9999 -9999 -9999 -9999 -9999 -9999 -9999 -9999 -9999 -9999 -9999 -9999 -9999 -9999 -9999 -9999 -9999 -9999 
-9999 -9999 -9999 -9999 -9999 -9999 -9999 -9999 -16.31667 -16.1 -15.58333 -15.68333 -15.23333 -15.16667 -14.96667 -14.7 -14.76667 -14.68333 -14.45 -9999 -9999 -9999 -9999 -9999 -9999 -9999 -9999 -9999 -9999 -9999 -9999 -9999 -9999 -9999 -9999 -9999 -9999 -9999 -9999 -9999 -9999 -9999 -9999 -9999 -9999 -9999 -9999 -9999 -9999 -9999 -9999 -9999 -9999 -9999 -9999 -9999 -9999 -9999 -9999 -9999 -9999 -9999 -9999 -9999 -9999 -9999 -9999 -9999 -9999 -9999 -9999 -9999 -9999 -9999 -9999 -9999 -9999 -9999 -9999 -9999 -9999 -9999 -9999 -9999 -9999 -9999 -9999 -9999 -9999 -9999 -9999 -9999 -9999 -9999 -9999 -9999 -9999 -9999 -9999 -9999 -9999 -9999 -9999 -9999 -9999 -9999 -9999 -9999 -9999 -9999 -9999 -9999 -9999 -9999 -9999 -9999 -9999 -9999 -9999 -9999 -9999 -9999 -9999 -9999 -9999 -9999 -9999 -6.183333 -5.65 -5.416667 -5.65 -6.45 -6.866667 -6.5 -6.1 -5.383334 -5.4 -5.1 -3.833333 -9999 -9999 -9999 -9999 -9999 -9999 -9999 -9999 -9999 -9999 -9999 -9999 -9999 -9999 -9999 -9999 -9999 -9999 -9999 -9999 -9999 -9999 -9999 -9999 -9999 -9999 -9999 -9999 -9999 -9999 -9999 
-9999 -9999 -9999 -9999 -9999 -9999 -9999 -9999 -16.4 -15.9 -15.5 -15.25 -15.06667 -15.23333 -15.08333 -14.96667 -15.23333 -15.46667 -15.13333 -14.63333 -14.26667 -13.95 -13.65 -13.58333 -13.55 -9999 -9999 -9999 -9999 -9999 -9999 -9999 -9999 -9999 -9999 -9999 -9999 -9999 -9999 -9999 -9999 -9999 -9999 -9999 -9999 -9999 -9999 -9999 -9999 -9999 -9999 -9999 -9999 -9999 -9999 -9999 -9999 -9999 -9999 -9999 -9999 -9999 -9999 -9999 -9999 -9999 -9999 -9999 -9999 -9999 -9999 -9999 -9999 -9999 -9999 -9999 -9999 -9999 -9999 -9999 -9999 -9999 -9999 -9999 -9999 -9999 -9999 -9999 -9999 -9999 -9999 -9999 -9999 -9999 -9999 -9999 -9999 -9999 -9999 -9999 -9999 -9999 -9999 -9999 -9999 -9999 -9999 -9999 -9999 -9999 -9999 -9999 -9999 -9999 -9999 -9999 -9999 -9999 -9999 -9999 -9999 -9999 -7.1 -7.233334 -7.433333 -7.866667 -7.683333 -6.666667 -5.983333 -5.533333 -5.916667 -6.733333 -7.516667 -7.933333 -7.566667 -6.116667 -5.2 -4.633333 -4.55 -5.133333 -9999 -9999 -9999 -9999 -9999 -9999 -9999 -9999 -9999 -9999 -9999 -9999 -9999 -9999 -9999 -9999 -9999 -9999 -9999 -9999 -9999 -9999 -9999 -9999 -9999 -9999 -9999 -9999 -9999 -9999 
-9999 -9999 -9999 -9999 -9999 -9999 -9999 -9999 -16.63333 -16.26667 -15.88333 -15.61667 -15.35 -15.15 -15.1 -15.25 -15.11667 -15.23333 -14.88333 -14.4 -14.06667 -14.13333 -13.9 -13.7 -13.73333 -13.73333 -9999 -9999 -9999 -9999 -9999 -9999 -9999 -9999 -9999 -9999 -9999 -9999 -9999 -9999 -9999 -9999 -9999 -9999 -9999 -9999 -9999 -9999 -9999 -9999 -9999 -9999 -9999 -9999 -9999 -9999 -9999 -9999 -9999 -9999 -9999 -9999 -9999 -9999 -9999 -9999 -9999 -9999 -9999 -9999 -9999 -9999 -9999 -9999 -9999 -9999 -9999 -9999 -9999 -9999 -9999 -9999 -9999 -9999 -9999 -9999 -9999 -9999 -9999 -9999 -9999 -9999 -9999 -9999 -9999 -9999 -9999 -9999 -9999 -9999 -9999 -9999 -9999 -9999 -9999 -9999 -9999 -9999 -9999 -9999 -9999 -9999 -9999 -9999 -9999 -9999 -9999 -9999 -9999 -9999 -9999 -5.75 -5.733334 -5.633333 -5.65 -6.1 -6.616666 -6.416667 -6.1 -6.166667 -6.566667 -7 -8.150001 -8.666666 -8.433333 -7.733334 -6.466667 -5.433333 -5.75 -9999 -9999 -9999 -9999 -9999 -9999 -9999 -9999 -9999 -9999 -9999 -9999 -9999 -9999 -9999 -9999 -9999 -9999 -9999 -9999 -9999 -9999 -9999 -9999 -9999 -9999 -9999 -9999 -9999 -9999 -9999 
-9999 -9999 -9999 -9999 -9999 -9999 -9999 -16.56667 -16.35 -16.41667 -16.3 -15.75 -15.38333 -15.26667 -15.41667 -15.25 -15.1 -15 -14.86667 -14.43333 -14.35 -14.3 -14.2 -14.18333 -13.98333 -13.88333 -9999 -9999 -9999 -9999 -9999 -9999 -9999 -9999 -9999 -9999 -9999 -9999 -9999 -9999 -9999 -9999 -9999 -9999 -9999 -9999 -9999 -9999 -9999 -9999 -9999 -9999 -9999 -9999 -9999 -9999 -9999 -9999 -9999 -9999 -9999 -9999 -9999 -9999 -9999 -9999 -9999 -9999 -9999 -9999 -9999 -9999 -9999 -9999 -9999 -9999 -9999 -9999 -9999 -9999 -9999 -9999 -9999 -9999 -9999 -9999 -9999 -9999 -9999 -9999 -9999 -9999 -9999 -9999 -9999 -9999 -9999 -9999 -9999 -9999 -9999 -9999 -9999 -9999 -9999 -9999 -9999 -9999 -9999 -9999 -9999 -9999 -9999 -9999 -9999 -9999 -9999 -6.2 -9999 -9999 -9999 -5.783333 -5.65 -5.65 -5.7 -5.65 -5.65 -5.666667 -5.683333 -5.866667 -5.983333 -5.866667 -6.116667 -6.7 -7.466667 -8.1 -8.233334 -7.983333 -7.733333 -9999 -9999 -9999 -9999 -9999 -9999 -9999 -9999 -9999 -9999 -9999 -9999 -9999 -9999 -9999 -9999 -9999 -9999 -9999 -9999 -9999 -9999 -9999 -9999 -9999 -9999 -9999 -9999 -9999 -9999 -9999 
-9999 -9999 -9999 -9999 -9999 -9999 -9999 -16.45 -16.05 -15.95 -16 -15.63333 -15.46667 -15.61667 -16.03333 -15.91667 -15.35 -14.9 -15.23333 -15.15 -14.88333 -14.78333 -14.68333 -14.36667 -14.3 -9999 -9999 -9999 -9999 -9999 -9999 -9999 -9999 -9999 -9999 -9999 -9999 -9999 -9999 -9999 -9999 -9999 -9999 -9999 -9999 -9999 -9999 -9999 -9999 -9999 -9999 -9999 -9999 -9999 -9999 -9999 -9999 -9999 -9999 -9999 -9999 -9999 -9999 -9999 -9999 -9999 -9999 -9999 -9999 -9999 -9999 -9999 -9999 -9999 -9999 -9999 -9999 -9999 -9999 -9999 -9999 -9999 -9999 -9999 -9999 -9999 -9999 -9999 -9999 -9999 -9999 -9999 -9999 -9999 -9999 -9999 -9999 -9999 -9999 -9999 -9999 -9999 -9999 -9999 -9999 -9999 -9999 -9999 -9999 -9999 -9999 -9999 -9999 -9999 -9999 -9999 -6.433333 -6.316667 -6.15 -6.066667 -6.1 -6.15 -6.066667 -6.066667 -6 -5.85 -5.783333 -5.733333 -5.716667 -5.783333 -5.833333 -5.8 -5.783333 -6.016667 -6.416667 -7.05 -7.566667 -7.466667 -7.266666 -9999 -9999 -9999 -9999 -9999 -9999 -9999 -9999 -9999 -9999 -9999 -9999 -9999 -9999 -9999 -9999 -9999 -9999 -9999 -9999 -9999 -9999 -9999 -9999 -9999 -9999 -9999 -9999 -9999 -9999 -9999 
-9999 -9999 -9999 -15.9 -15.8 -15.63333 -15.4 -15.63333 -15.28333 -15.9 -15.98333 -15.81667 -15.95 -16.1 -15.9 -15.43333 -15.5 -15.13333 -14.68333 -14.4 -14.31667 -14.4 -14.5 -14.36667 -14.43333 -14.56667 -9999 -9999 -9999 -9999 -9999 -9999 -9999 -9999 -9999 -9999 -9999 -9999 -9999 -9999 -9999 -9999 -9999 -9999 -9999 -9999 -9999 -9999 -9999 -9999 -9999 -9999 -9999 -9999 -9999 -9999 -9999 -9999 -9999 -9999 -9999 -9999 -9999 -9999 -9999 -9999 -9999 -9999 -9999 -9999 -9999 -9999 -9999 -9999 -9999 -9999 -9999 -9999 -9999 -9999 -9999 -9999 -9999 -9999 -9999 -9999 -9999 -9999 -9999 -9999 -9999 -9999 -9999 -9999 -9999 -9999 -9999 -9999 -9999 -9999 -9999 -9999 -9999 -9999 -9999 -9999 -9999 -9999 -9999 -9999 -9999 -9999 -9999 -9999 -9999 -9999 -9999 -6.3 -6.066667 -5.983333 -6.066667 -6.016667 -6.033333 -6.016666 -6 -6.05 -6.066667 -6.016667 -5.883333 -5.866667 -5.983333 -6.233334 -6.133333 -5.8 -5.966667 -6.4 -7.216667 -7.533333 -6.816667 -6.416667 -9999 -9999 -9999 -9999 -9999 -9999 -9999 -9999 -9999 -9999 -9999 -9999 -9999 -9999 -9999 -9999 -9999 -9999 -9999 -9999 -9999 -9999 -9999 -9999 -9999 -9999 -9999 -9999 -9999 -9999 
-9999 -15.23333 -15.01667 -15.13333 -14.38333 -14.16667 -14.28333 -14.71667 -15.48333 -16.18333 -16.1 -15.96667 -16.06667 -15.25 -15.53333 -14.85 -15.61667 -15.75 -15.36667 -14.98333 -14.31667 -14.51667 -14.81667 -15.13333 -15.18333 -14.93333 -9999 -9999 -9999 -9999 -9999 -9999 -9999 -9999 -9999 -9999 -9999 -9999 -9999 -9999 -9999 -9999 -9999 -9999 -9999 -9999 -9999 -9999 -9999 -9999 -9999 -9999 -9999 -9999 -9999 -9999 -9999 -9999 -9999 -9999 -9999 -9999 -9999 -9999 -9999 -9999 -9999 -9999 -9999 -9999 -9999 -9999 -9999 -9999 -9999 -9999 -9999 -9999 -9999 -9999 -9999 -9999 -9999 -9999 -9999 -9999 -9999 -9999 -9999 -9999 -9999 -9999 -9999 -9999 -9999 -9999 -9999 -9999 -9999 -9999 -9999 -9999 -9999 -9999 -9999 -9999 -9999 -9999 -9999 -9999 -9999 -9999 -9999 -9999 -9999 -9999 -9999 -9999 -6.216667 -6.05 -6.016666 -6.016666 -5.95 -5.933333 -5.983333 -5.916667 -6 -6.1 -6.083333 -6.066667 -6.133334 -6.35 -6.316667 -5.95 -5.866667 -6.116667 -6.733333 -7.616667 -7.583333 -7.183333 -9999 -9999 -9999 -9999 -9999 -9999 -9999 -9999 -9999 -9999 -9999 -9999 -9999 -9999 -9999 -9999 -9999 -9999 -9999 -9999 -9999 -9999 -9999 -9999 -9999 -9999 -9999 -9999 -9999 -9999 
-9999 -15.48333 -14.68333 -14.01667 -13.66667 -13.76667 -14.41667 -15.25 -15.96667 -16.15 -15.7 -15.4 -15.63333 -15.45 -14.83333 -14.55 -15.33333 -15.3 -15.01667 -14.86667 -14.58333 -14.08333 -14.4 -14.11667 -14.03333 -14.2 -14.48333 -9999 -9999 -9999 -9999 -9999 -9999 -9999 -9999 -9999 -9999 -9999 -9999 -9999 -9999 -9999 -9999 -9999 -9999 -9999 -9999 -9999 -9999 -9999 -9999 -9999 -9999 -9999 -9999 -9999 -9999 -9999 -9999 -9999 -9999 -9999 -9999 -9999 -9999 -9999 -9999 -9999 -9999 -9999 -9999 -9999 -9999 -9999 -9999 -9999 -9999 -9999 -9999 -9999 -9999 -9999 -9999 -9999 -9999 -9999 -9999 -9999 -9999 -9999 -9999 -9999 -9999 -9999 -9999 -9999 -9999 -9999 -9999 -9999 -9999 -9999 -9999 -9999 -9999 -9999 -9999 -9999 -9999 -9999 -9999 -9999 -9999 -9999 -9999 -9999 -9999 -9999 -6.466667 -6.216667 -5.966667 -5.966667 -5.9 -5.8 -5.833333 -5.85 -5.983334 -6.116666 -6.083333 -6.166667 -6.166667 -6.316667 -6.383333 -6.033333 -5.95 -6.15 -6.383333 -6.766667 -7.4 -9999 -9999 -9999 -9999 -9999 -9999 -9999 -9999 -9999 -9999 -9999 -9999 -9999 -9999 -9999 -9999 -9999 -9999 -9999 -9999 -9999 -9999 -9999 -9999 -9999 -9999 -9999 -9999 -9999 -9999 -9999 
-9999 -9999 -15 -14.23333 -13.63333 -13.78333 -14.16667 -14.55 -15.18333 -15.31667 -15.03333 -14.58333 -14.88333 -14.6 -14.8 -14.11667 -14.75 -14.55 -14.25 -14.18333 -13.58333 -13.3 -13.2 -13.53333 -14.4 -14.93333 -15.25 -9999 -9999 -9999 -9999 -9999 -9999 -9999 -9999 -9999 -9999 -9999 -9999 -9999 -9999 -9999 -9999 -9999 -9999 -9999 -9999 -9999 -9999 -9999 -9999 -9999 -9999 -9999 -9999 -9999 -9999 -9999 -9999 -9999 -9999 -9999 -9999 -9999 -9999 -9999 -9999 -9999 -9999 -9999 -9999 -9999 -9999 -9999 -9999 -9999 -9999 -9999 -9999 -9999 -9999 -9999 -9999 -9999 -9999 -9999 -9999 -9999 -9999 -9999 -9999 -9999 -9999 -9999 -9999 -9999 -9999 -9999 -9999 -9999 -9999 -9999 -9999 -9999 -9999 -9999 -9999 -9999 -9999 -9999 -9999 -9999 -9999 -9999 -9999 -9999 -9999 -9999 -9999 -6.433333 -6.166667 -5.933333 -5.866667 -5.916667 -6 -6.066667 -6.1 -6.1 -6.083333 -6.1 -6.05 -6.366667 -6.45 -6.25 -6.033333 -6.016667 -6.183333 -6.583333 -6.95 -7.116666 -7.266667 -7.066667 -9999 -9999 -9999 -9999 -7.766666 -7.1 -9999 -9999 -9999 -9999 -9999 -9999 -9999 -9999 -9999 -9999 -9999 -9999 -9999 -9999 -9999 -9999 -9999 -9999 -9999 -9999 -9999 -9999 
-9999 -9999 -14.96667 -14.26667 -13.9 -13.4 -13.21667 -13.53333 -13.81667 -14.33333 -14.5 -14.08333 -13.88333 -13.58333 -13.66667 -13.75 -14.06667 -14.2 -13.26667 -13.21667 -13.53333 -13.66667 -13.23333 -13.51667 -14.28333 -14.86667 -14.63333 -14.68333 -15.23333 -15.43333 -9999 -9999 -9999 -9999 -9999 -9999 -9999 -9999 -9999 -9999 -9999 -9999 -9999 -9999 -9999 -9999 -9999 -9999 -9999 -9999 -9999 -9999 -9999 -9999 -9999 -9999 -9999 -9999 -9999 -9999 -9999 -9999 -9999 -9999 -9999 -9999 -9999 -9999 -9999 -9999 -9999 -9999 -9999 -9999 -9999 -9999 -9999 -9999 -9999 -9999 -9999 -9999 -9999 -9999 -9999 -9999 -9999 -9999 -9999 -9999 -9999 -9999 -9999 -9999 -9999 -9999 -9999 -9999 -9999 -9999 -9999 -9999 -9999 -9999 -9999 -9999 -9999 -9999 -9999 -9999 -9999 -9999 -9999 -9999 -9999 -9999 -9999 -9999 -9999 -9999 -6.35 -6.083333 -6.016666 -6.016667 -6.1 -6.066667 -6.05 -6.033333 -6.083333 -6.1 -6.1 -6.266667 -6.333333 -6.3 -6.133334 -6.033333 -6.116667 -6.416667 -6.666667 -5.883333 -6.233333 -5.9 -6.233333 -5.466667 -4.25 -5.816667 -7.566667 -8.65 -7.266667 -9999 -9999 -9999 -9999 -9999 -9999 -9999 -9999 -9999 -9999 -9999 -9999 -9999 -9999 -9999 -9999 -9999 -9999 -9999 -9999 -9999 
-9999 -9999 -15.43333 -14.68333 -14.51667 -13.9 -13.31667 -12.8 -12.61667 -13.03333 -13.61667 -13.9 -13.61667 -13.23333 -12.91667 -12.93333 -13.13333 -13.01667 -13.03333 -13.7 -14.18333 -14.28333 -13.85 -13.65 -13.76667 -14.33333 -14.73333 -15.01667 -15.25 -15.61667 -9999 -9999 -9999 -9999 -9999 -9999 -9999 -9999 -9999 -9999 -9999 -9999 -9999 -9999 -9999 -9999 -9999 -9999 -9999 -9999 -9999 -9999 -9999 -9999 -9999 -9999 -9999 -9999 -9999 -9999 -9999 -9999 -9999 -9999 -9999 -9999 -9999 -9999 -9999 -9999 -9999 -9999 -9999 -9999 -9999 -9999 -9999 -9999 -9999 -9999 -9999 -9999 -9999 -9999 -9999 -9999 -9999 -9999 -9999 -9999 -9999 -9999 -9999 -9999 -9999 -9999 -9999 -9999 -9999 -9999 -9999 -9999 -9999 -9999 -9999 -9999 -9999 -9999 -9999 -9999 -9999 -9999 -9999 -9999 -9999 -9999 -9999 -9999 -9999 -6.3 -6.25 -6.066667 -5.933333 -5.883334 -5.85 -5.883333 -5.916667 -5.95 -6.05 -6.083333 -6.183333 -6.133333 -6.016667 -6.05 -6.2 -6.216666 -6.2 -6.35 -6.7 -6.083333 -5.383333 -4.966667 -4.833333 -5.3 -4.283333 -5.066667 -6.033333 -7.85 -9999 -8.716666 -8.066667 -8.6 -9999 -9999 -9999 -9999 -9999 -9999 -9999 -9999 -9999 -9999 -9999 -9999 -9999 -9999 -9999 -9999 -9999 -9999 
-9999 -9999 -15.91667 -15.7 -15.45 -14.88333 -14.35 -13.66667 -12.86667 -12.46667 -12.91667 -13.16667 -13.5 -13.58333 -12.88333 -12.46667 -12.36667 -12.61667 -13.48333 -14.1 -14.7 -14.66667 -14.31667 -13.96667 -14 -14.7 -15.28333 -15.36667 -15.33333 -15.53333 -15.86667 -9999 -9999 -9999 -9999 -9999 -9999 -9999 -9999 -9999 -9999 -9999 -9999 -9999 -9999 -9999 -9999 -9999 -9999 -9999 -9999 -9999 -9999 -9999 -9999 -9999 -9999 -9999 -9999 -9999 -9999 -9999 -9999 -9999 -9999 -9999 -9999 -9999 -9999 -9999 -9999 -9999 -9999 -9999 -9999 -9999 -9999 -9999 -9999 -9999 -9999 -9999 -9999 -9999 -9999 -9999 -9999 -9999 -9999 -9999 -9999 -9999 -9999 -9999 -9999 -9999 -9999 -9999 -9999 -9999 -9999 -9999 -9999 -9999 -9999 -9999 -9999 -9999 -9999 -9999 -9999 -9999 -9999 -9999 -9999 -9999 -9999 -9999 -9999 -6.15 -6.166667 -6.1 -6.016667 -5.9 -5.9 -5.966667 -6.016666 -5.966667 -6.1 -6.2 -6.216667 -6.1 -6.05 -6.1 -6.216667 -6.25 -6.25 -6.316667 -6.45 -6.916667 -6.45 -5.716667 -5.483333 -5.516667 -4.733333 -5.45 -6.55 -7.566667 -8.650001 -8.266666 -7.383333 -6.766666 -5.9 -5.866667 -5.65 -5.266667 -4.883333 -4.55 -7.216667 -7.716667 -6.616667 -5.466667 -9999 -9999 -9999 -9999 -9999 -9999 -9999 -9999 
-9999 -9999 -16.01667 -15.56667 -15.7 -15.6 -14.85 -14.46667 -13.38333 -12.16667 -13.06667 -13.68333 -13.36667 -13.06667 -12.86667 -11.88333 -11.95 -12.75 -13.2 -13.8 -14.28333 -14.35 -14.2 -14 -14.16667 -14.8 -15.03333 -15.38333 -15.35 -15.25 -15.46667 -9999 -9999 -9999 -9999 -9999 -9999 -9999 -9999 -9999 -9999 -9999 -9999 -9999 -9999 -9999 -9999 -9999 -9999 -9999 -9999 -9999 -9999 -9999 -9999 -9999 -9999 -9999 -9999 -9999 -9999 -9999 -9999 -9999 -9999 -9999 -9999 -9999 -9999 -9999 -9999 -9999 -9999 -9999 -9999 -9999 -9999 -9999 -9999 -9999 -9999 -9999 -9999 -9999 -9999 -9999 -9999 -9999 -9999 -9999 -9999 -9999 -9999 -9999 -9999 -9999 -9999 -9999 -9999 -9999 -9999 -9999 -9999 -9999 -9999 -9999 -9999 -9999 -9999 -9999 -9999 -9999 -9999 -9999 -9999 -9999 -9999 -9999 -9999 -9999 -6.1 -6.083333 -6.033333 -5.916667 -6.016666 -5.866667 -5.933333 -5.95 -6.133333 -6.166667 -6.183333 -6.05 -6.016667 -6.133333 -6.133333 -6.2 -6.35 -6.5 -6.283333 -6.433333 -5.716667 -5.05 -6.416667 -6.533333 -4.983333 -6.7 -6.6 -7.566667 -7.016667 -6.25 -4.983333 -5.7 -3.833333 -3.9 -4.566667 -4.066667 -3.233333 -3.55 -5.133333 -5.55 -6.033333 -4.466667 -4.85 -7.066667 -9999 -9999 -9999 -9999 -9999 -9999 
-9999 -9999 -9999 -9999 -15.18333 -14.86667 -14.33333 -13.61667 -13.66667 -12.43333 -12.6 -13.28333 -12.85 -13.58333 -12.88333 -11.56667 -11.61667 -12.75 -13.76667 -14.1 -14.13333 -14.71667 -14.45 -14.16667 -14.33333 -14.66667 -14.91667 -15.01667 -15.03333 -15.66667 -15.58333 -9999 -9999 -9999 -9999 -9999 -9999 -9999 -9999 -9999 -9999 -9999 -9999 -9999 -9999 -9999 -9999 -9999 -9999 -9999 -9999 -9999 -9999 -9999 -9999 -9999 -9999 -9999 -9999 -9999 -9999 -9999 -9999 -9999 -9999 -9999 -9999 -9999 -9999 -9999 -9999 -9999 -9999 -9999 -9999 -9999 -9999 -9999 -9999 -9999 -9999 -9999 -9999 -9999 -9999 -9999 -9999 -9999 -9999 -9999 -9999 -9999 -9999 -9999 -9999 -9999 -9999 -9999 -9999 -9999 -9999 -9999 -9999 -9999 -9999 -9999 -9999 -9999 -7.55 -9999 -9999 -9999 -9999 -9999 -9999 -9999 -9999 -9999 -9999 -9999 -9999 -9999 -5.966667 -5.9 -5.983334 -5.933333 -5.816667 -5.85 -5.95 -6.066667 -6.133333 -5.933333 -6.066667 -6.066667 -6.116667 -6.066667 -6.333333 -6.5 -6.25 -6.35 -6.233334 -5.366667 -6.1 -6.366667 -5.266666 -6.616667 -7.616667 -7.666667 -6.666667 -5.633333 -5.516666 -5.183333 -4.6 -6.85 -6.583333 -7.033333 -5.85 -3.15 -2.866667 -3.316667 -4.433333 -3.166667 -4.866667 -7.033333 -9999 -9999 -9999 -9999 -9999 -9999 
-9999 -9999 -9999 -9999 -14.41667 -14.18333 -14.06667 -13.38333 -12.45 -11.71667 -11.35 -12.16667 -12.13333 -13.05 -12.56667 -11.81667 -11.18333 -11.88333 -12.66667 -13.2 -14.2 -14.65 -14.48333 -14.36667 -14.35 -14.68333 -14.3 -14.13333 -15.06667 -14.76667 -15.51667 -15.48333 -9999 -9999 -9999 -9999 -9999 -9999 -9999 -9999 -9999 -9999 -9999 -9999 -9999 -9999 -9999 -9999 -9999 -9999 -9999 -9999 -9999 -9999 -9999 -9999 -9999 -9999 -9999 -9999 -9999 -9999 -9999 -9999 -9999 -9999 -9999 -9999 -9999 -9999 -9999 -9999 -9999 -9999 -9999 -9999 -9999 -9999 -9999 -9999 -9999 -9999 -9999 -9999 -9999 -9999 -9999 -9999 -9999 -9999 -9999 -9999 -9999 -9999 -9999 -9999 -9999 -9999 -9999 -9999 -9999 -9999 -9999 -9999 -9999 -9999 -8.816667 -8.05 -7.616667 -9999 -9999 -9999 -9999 -9999 -9999 -9999 -9999 -9999 -9999 -9999 -9999 -9999 -5.833333 -5.85 -5.933333 -5.933333 -5.816667 -5.8 -5.866667 -5.933333 -5.866667 -6 -6.133333 -6.066667 -6.016666 -5.966667 -6.116667 -6.7 -6.4 -6.366667 -6.516667 -5.8 -6.55 -6.966667 -5.6 -7.066667 -7.566667 -6.916667 -6.233334 -6.05 -6.5 -6.266667 -4.8 -7.783333 -7.7 -6.316667 -4.816667 -3.85 -3.75 -1.85 -2.566667 -2.683333 -5.316667 -9999 -9999 -9999 -9999 -9999 -9999 -9999 
-9999 -9999 -9999 -9999 -9999 -13.55 -13.81667 -13.4 -12.5 -12.01667 -10.96667 -12.16667 -12.55 -12.53333 -11.95 -11.73333 -11.56667 -10.71667 -11.91667 -12 -12.6 -13.81667 -14.83333 -14.58333 -14.58333 -14.21667 -13.86667 -13.35 -13.61667 -13.75 -14.28333 -14.36667 -14.73333 -9999 -9999 -9999 -9999 -9999 -9999 -9999 -9999 -9999 -9999 -9999 -9999 -9999 -9999 -9999 -9999 -9999 -9999 -9999 -9999 -9999 -9999 -9999 -9999 -9999 -9999 -9999 -9999 -9999 -9999 -9999 -9999 -9999 -9999 -9999 -9999 -9999 -9999 -9999 -9999 -9999 -9999 -9999 -9999 -9999 -9999 -9999 -9999 -9999 -9999 -9999 -9999 -9999 -9999 -9999 -9999 -9999 -9999 -9999 -9999 -9999 -9999 -9999 -9999 -9999 -9999 -9999 -9999 -9999 -9999 -9999 -9999 -9999 -7.333333 -7.3 -7.1 -9999 -9999 -9999 -9999 -9999 -9999 -9999 -9999 -9999 -9999 -9999 -9999 -9999 -5.766667 -5.866667 -5.783333 -6.1 -5.883333 -5.833333 -5.866667 -5.816667 -5.783333 -5.983333 -6.066667 -5.9 -5.983333 -5.95 -6 -6.15 -6.533333 -6.4 -6.783333 -6.633333 -7.433333 -7.916667 -5.616667 -6.9 -7.683333 -6.45 -6.566667 -7.983334 -7.683333 -5.316667 -5.966667 -7.833333 -7.616667 -7.3 -6.383333 -5.283333 -4.133333 -4.783333 -1.833333 -2.45 -3.65 -5.25 -9999 -9999 -9999 -9999 -9999 -9999 
-9999 -9999 -9999 -9999 -9999 -9999 -9999 -9999 -12.81667 -12.15 -10.8 -11.2 -11.63333 -12.21667 -11.38333 -10.61667 -10.83333 -10.75 -10.5 -10.88333 -11.96667 -12.58333 -13.8 -14.55 -14.6 -14.16667 -13.73333 -13 -12.66667 -12.93333 -13.21667 -13.48333 -14.25 -9999 -9999 -9999 -9999 -9999 -9999 -9999 -9999 -9999 -9999 -9999 -9999 -9999 -9999 -9999 -9999 -9999 -9999 -9999 -9999 -9999 -9999 -9999 -9999 -9999 -9999 -9999 -9999 -9999 -9999 -9999 -9999 -9999 -9999 -9999 -9999 -9999 -9999 -9999 -9999 -9999 -9999 -9999 -9999 -9999 -9999 -9999 -9999 -9999 -9999 -9999 -9999 -9999 -9999 -9999 -9999 -9999 -9999 -9999 -9999 -9999 -9999 -9999 -9999 -9999 -9999 -9999 -9999 -9999 -9999 -9999 -9999 -7.333333 -7.25 -6.9 -6.833333 -6.683333 -9999 -9999 -9999 -9999 -9999 -9999 -9999 -9999 -9999 -9999 -9999 -9999 -5.8 -5.783333 -5.85 -5.9 -5.883333 -5.85 -5.683333 -5.666667 -5.766667 -5.933333 -5.916667 -5.7 -5.916667 -5.983334 -6 -5.883333 -6.2 -6.5 -6.7 -6.983333 -6.633333 -6.883334 -5.733334 -6.75 -7.466667 -7.65 -7.733334 -8.683333 -7.383333 -5.933333 -5.25 -8.333333 -8.066667 -6.45 -6.266666 -7.983334 -8.1 -5.966667 -3.066667 -1.216667 -4.116667 -5.216667 -6.066667 -9999 -9999 -9999 -9999 -9999 
-9999 -9999 -9999 -9999 -9999 -9999 -9999 -9999 -9999 -9999 -11.01667 -10.21667 -11.26667 -11.48333 -12 -11.43333 -10.75 -10.41667 -10.33333 -10.56667 -10.91667 -11.65 -12.33333 -13.18333 -14.16667 -14.41667 -13.88333 -13.11667 -12.46667 -12.45 -12.71667 -13.18333 -13.75 -14.51667 -9999 -9999 -9999 -9999 -9999 -9999 -9999 -9999 -9999 -9999 -9999 -9999 -9999 -9999 -9999 -9999 -9999 -9999 -9999 -9999 -9999 -9999 -9999 -9999 -9999 -9999 -9999 -9999 -9999 -9999 -9999 -9999 -9999 -9999 -9999 -9999 -9999 -9999 -9999 -9999 -9999 -9999 -9999 -9999 -9999 -9999 -9999 -9999 -9999 -9999 -9999 -9999 -9999 -9999 -9999 -9999 -9999 -9999 -9999 -9999 -9999 -9999 -9999 -9999 -9999 -9999 -9999 -9999 -9999 -9999 -7.783333 -7.316667 -7.033333 -7.116667 -6.716667 -9999 -9999 -9999 -9999 -9999 -9999 -9999 -9999 -9999 -6.016667 -9999 -5.983333 -6.016667 -5.85 -5.716667 -5.583333 -5.8 -5.766666 -5.516667 -5.433333 -5.5 -5.566667 -5.716667 -5.8 -5.733333 -5.9 -5.883333 -5.883333 -5.8 -5.833333 -6.233334 -6.6 -7.266667 -7.016667 -7.3 -5.8 -6.416667 -7.066667 -8.4 -8.133333 -7.35 -5.75 -6.45 -5.2 -7.05 -7.9 -8.516666 -8.85 -6.566667 -5.416667 -4.55 -4.05 -1.9 -4.283333 -4.9 -5.516666 -5.783333 -9999 -9999 -9999 -9999 
-9999 -9999 -9999 -9999 -9999 -9999 -9999 -9999 -10.73333 -10.61667 -10.75 -10.36667 -9.983334 -10.58333 -12.13333 -12.28333 -11.15 -11.26667 -10.8 -10.6 -10.63333 -10.56667 -10.76667 -11.51667 -12.35 -13.13333 -13.81667 -13.2 -12.28333 -12.78333 -13.31667 -14.13333 -15.1 -14.61667 -9999 -9999 -9999 -9999 -9999 -9999 -9999 -9999 -9999 -9999 -9999 -9999 -9999 -9999 -9999 -9999 -9999 -9999 -9999 -9999 -9999 -9999 -9999 -9999 -9999 -9999 -9999 -9999 -9999 -9999 -9999 -9999 -9999 -9999 -9999 -9999 -9999 -9999 -9999 -9999 -9999 -9999 -9999 -9999 -9999 -9999 -9999 -9999 -9999 -9999 -9999 -9999 -9999 -9999 -9999 -9999 -9999 -9999 -9999 -9999 -9999 -9999 -9999 -9999 -9999 -9999 -9999 -9999 -9999 -8.5 -7.583333 -7.366667 -7.066667 -6.95 -6.516667 -9999 -9999 -9999 -9999 -9999 -9999 -9999 -9999 -5.85 -5.916667 -5.883333 -5.95 -6.016667 -5.866667 -5.7 -5.6 -5.65 -5.633333 -5.366667 -5.383334 -5.4 -5.55 -5.583333 -5.65 -5.716667 -5.8 -5.866667 -5.783333 -5.7 -5.65 -5.9 -6.483333 -7.083333 -7.033333 -6.916667 -6.016666 -7.133333 -8.05 -8.35 -8.316667 -7.35 -7.666667 -7 -5.183333 -6.033333 -5.516666 -4.95 -6.333333 -5.916667 -5.916667 -4.9 -2.433333 -0.6 -1.566667 -1.8 -3.683333 -2.583333 -9999 -9999 -9999 -9999 
-9999 -9999 -9999 -9999 -9999 -9999 -9999 -11.03333 -11.26667 -11.16667 -10.85 -11.11667 -11.58333 -9.866667 -10.8 -10.88333 -10.71667 -11.8 -11.6 -11.21667 -10.71667 -10.33333 -10.18333 -10.33333 -10.9 -11.65 -12.41667 -12.31667 -11.73333 -12.91667 -13.65 -14.41667 -15.48333 -15.65 -9999 -9999 -9999 -9999 -9999 -9999 -9999 -9999 -9999 -9999 -9999 -9999 -9999 -9999 -9999 -9999 -9999 -9999 -9999 -9999 -9999 -9999 -9999 -9999 -9999 -9999 -9999 -9999 -9999 -9999 -9999 -9999 -9999 -9999 -9999 -9999 -9999 -9999 -9999 -9999 -9999 -9999 -9999 -9999 -9999 -9999 -9999 -9999 -9999 -9999 -9999 -9999 -9999 -9999 -9999 -9999 -9999 -9999 -9999 -9999 -9999 -9999 -9999 -9999 -9999 -9999 -9999 -9999 -9999 -8.883333 -8.516666 -7.966667 -7.083333 -6.75 -6.55 -9999 -9999 -9999 -9999 -9999 -9999 -9999 -9999 -6.016667 -6.533334 -6.516667 -5.966667 -5.65 -5.7 -5.666667 -5.616667 -5.516666 -5.5 -5.266667 -5.433333 -5.4 -5.5 -5.566667 -5.616667 -5.683333 -5.716667 -5.75 -5.666667 -5.616667 -5.75 -6.1 -6.566667 -6.966667 -7.5 -7.9 -6.683333 -6.466667 -6.933333 -7.75 -8.6 -7.516667 -6.633334 -5.266667 -5.65 -6.616667 -3.3 -2.283333 -2.616667 -3.55 -1.783333 -1.8 -3.55 -4.566667 -2 -0.1333334 -1.35 -0.5833334 -3.433333 -4.966667 -2.483333 -9999 
-9999 -9999 -9999 -9999 -9999 -9999 -11.31667 -11.51667 -12.01667 -12.28333 -11.76667 -11.1 -11.16667 -9.45 -9.233334 -9.266666 -10.01667 -10.25 -11.28333 -11.68333 -11.33333 -10.61667 -10.05 -10.06667 -10.28333 -10.53333 -11.46667 -11.6 -11.15 -11.43333 -12.05 -13.06667 -14.45 -15.75 -16.06667 -9999 -9999 -9999 -9999 -9999 -9999 -9999 -9999 -9999 -9999 -9999 -9999 -9999 -9999 -9999 -9999 -9999 -9999 -9999 -9999 -9999 -9999 -9999 -9999 -9999 -9999 -9999 -9999 -9999 -9999 -9999 -9999 -9999 -9999 -9999 -9999 -9999 -9999 -9999 -9999 -9999 -9999 -9999 -9999 -9999 -9999 -9999 -9999 -9999 -9999 -9999 -9999 -9999 -9999 -9999 -9999 -9999 -9999 -9999 -9999 -9999 -9999 -9999 -9999 -9999 -9999 -9999 -9999 -9999 -9999 -8.616667 -8 -9999 -9999 -9999 -9999 -9999 -9999 -9999 -5.683333 -9999 -9999 -6.183333 -6.866667 -6.8 -6.233333 -5.683333 -5.466667 -5.516666 -5.55 -5.516666 -5.416667 -5.35 -5.5 -5.4 -5.466667 -5.55 -5.666667 -5.633333 -5.633334 -5.616667 -5.483333 -5.633333 -5.666667 -6.416667 -6.883333 -6.666667 -7.35 -7.766666 -6.566667 -7.283333 -8.266666 -8.2 -7.866667 -6.533333 -6.183333 -6.166667 -6.383333 -6.2 -3.95 -4 -4.383333 -2.483333 -1.933333 -4.783333 -6.55 -6.083333 -4.75 -0.9166667 -1.733333 1.3 -1.433333 -9999 -9999 -9999 
-9999 -9999 -9999 -9999 -9999 -9999 -11.45 -11.21667 -11.33333 -11.3 -11.53333 -11.51667 -10.75 -9.933333 -9.416666 -8.95 -8.683333 -8.866667 -9.9 -10.35 -11.33333 -10.86667 -11.23333 -10.86667 -10.55 -10.53333 -10.58333 -10.7 -11.08333 -11.11667 -12.8 -13.51667 -14 -14.91667 -14.88333 -9999 -9999 -9999 -9999 -9999 -9999 -9999 -9999 -9999 -9999 -9999 -9999 -9999 -9999 -9999 -9999 -9999 -9999 -9999 -9999 -9999 -9999 -9999 -9999 -9999 -9999 -9999 -9999 -9999 -9999 -9999 -9999 -9999 -9999 -9999 -9999 -9999 -9999 -9999 -9999 -9999 -9999 -9999 -9999 -9999 -9999 -9999 -9999 -9999 -9999 -9999 -9999 -9999 -9999 -9999 -9999 -11.98333 -11.43333 -11.3 -10.95 -10.78333 -9999 -9999 -9999 -9999 -9999 -9999 -9999 -9999 -9999 -8.150001 -9999 -9999 -9999 -9999 -9999 -9999 -9999 -9999 -5.55 -5.683333 -9999 -6.383333 -7.2 -6.966667 -6.933333 -5.95 -5.483334 -5.366666 -5.383333 -5.466667 -5.4 -5.55 -5.45 -5.416667 -5.733333 -5.5 -5.583333 -5.5 -5.533333 -5.6 -5.4 -5.7 -5.683333 -6.733334 -7.166667 -6.666667 -7.116667 -7.716667 -6.483333 -7.45 -8.45 -8.033333 -7.083333 -6.733333 -7.133333 -6.766667 -7.65 -4.783333 -6.1 -7.45 -6.55 -2.95 -3.483333 -4.2 -6.666667 -6.566667 -3.4 -3.533333 -3.583333 0.2833333 0.2833333 -9999 -9999 -9999 
-9999 -9999 -9999 -9999 -12.3 -12.2 -11.2 -10.9 -11.01667 -10.45 -10.23333 -10.28333 -10.68333 -10.86667 -10.11667 -9.15 -8.95 -8.683333 -8.583333 -8.733334 -9.9 -10.8 -12.36667 -12.18333 -11.95 -11.7 -11.05 -10.48333 -10.18333 -10.21667 -12.11667 -13.31667 -13.5 -14.41667 -14.33333 -14.55 -9999 -9999 -9999 -9999 -9999 -9999 -9999 -9999 -9999 -9999 -9999 -9999 -9999 -9999 -9999 -9999 -9999 -9999 -9999 -9999 -9999 -9999 -9999 -9999 -9999 -9999 -9999 -9999 -9999 -9999 -9999 -9999 -9999 -9999 -9999 -9999 -9999 -9999 -9999 -9999 -9999 -9999 -9999 -9999 -9999 -9999 -9999 -9999 -9999 -9999 -9999 -9999 -9999 -9999 -12.85 -12.45 -11.7 -12.13333 -10.53333 -9.55 -9999 -10.08333 -8.516666 -8 -9999 -9999 -9999 -9999 -7.566667 -7.6 -7.816667 -7.766667 -9999 -9999 -9999 -5.95 -5.75 -5.3 -5.666667 -5.883333 -5.866667 -6.666667 -7.2 -7.25 -6.8 -5.866667 -5.466667 -5.25 -5.316667 -5.316667 -5.266666 -5.416667 -5.266667 -5.683333 -5.4 -5.333333 -5.433333 -5.366667 -5.533333 -5.45 -5.516667 -5.683333 -5.7 -6.85 -7.183333 -6.6 -7.2 -7.516667 -7.15 -6.85 -7.833333 -8.5 -7.95 -7.416667 -6.566667 -7.233333 -6.65 -4.9 -8.266666 -7.733334 -5.25 -2.916667 -5.733334 -6.7 -5.383333 -6.15 -6.566667 -4.716667 -1.65 0.95 0.3833333 -1.85 -9999 -9999 
-9999 -9999 -9999 -12 -12.08333 -11.5 -10.81667 -10.46667 -10.7 -10.63333 -9.766666 -9.483334 -9.266666 -9.533334 -9.4 -9 -9.349999 -9.133333 -9.216667 -9.066667 -8.4 -10.08333 -12.25 -12.45 -12.68333 -13.05 -12.25 -10.6 -9.766666 -9.833333 -10.95 -11.81667 -12.78333 -14.06667 -13.78333 -13.65 -9999 -9999 -9999 -9999 -9999 -9999 -9999 -9999 -9999 -9999 -9999 -9999 -9999 -9999 -9999 -9999 -9999 -9999 -9999 -9999 -9999 -9999 -9999 -9999 -9999 -9999 -9999 -9999 -9999 -9999 -9999 -9999 -9999 -9999 -9999 -9999 -9999 -9999 -9999 -9999 -9999 -9999 -9999 -9999 -9999 -9999 -9999 -9999 -9999 -9999 -9999 -9999 -9999 -9999 -9999 -12.73333 -12.16667 -11.43333 -9.983334 -8.633333 -9.816667 -10.1 -8.85 -7.716667 -8.533333 -9999 -9999 -8.316667 -7.816667 -8.1 -8.033334 -8 -9999 -9999 -6.216667 -5.533333 -5.266666 -5.483334 -5.516666 -5.933333 -6.216667 -6.6 -7.216667 -7.366667 -6.75 -6.266666 -5.4 -5.133333 -5.316667 -5.283333 -5.216667 -5.2 -5.233333 -5.316667 -5.316667 -5.45 -5.35 -5.483334 -5.65 -5.4 -5.7 -5.566667 -6.05 -5.983334 -6.516667 -6.316667 -6.45 -6.966667 -7.466667 -7.85 -7.65 -8.833333 -8.166666 -8.133333 -7.233333 -7.716667 -6.55 -5.75 -8.566667 -7.5 -5.766667 -4.3 -5.416667 -7.633334 -5.433333 -4 -3.933333 -4.666667 -0.4333333 1.166667 0.6666666 1.133333 -9999 -9999 
-9999 -9999 -9999 -11.55 -12.43333 -11.63333 -11.15 -10.8 -10.95 -10.68333 -10.71667 -9.9 -9.566667 -9.433333 -9.183333 -9.566667 -9.983334 -10.11667 -9.75 -9.516666 -8.85 -8.366667 -9.933333 -11.08333 -10.88333 -11.75 -12.03333 -11.33333 -10.76667 -10.13333 -10.86667 -10.66667 -11.48333 -13.03333 -13.26667 -12.33333 -13.4 -14.46667 -13.93333 -9999 -9999 -9999 -9999 -9999 -9999 -9999 -9999 -9999 -9999 -9999 -9999 -9999 -9999 -9999 -9999 -9999 -9999 -9999 -9999 -9999 -9999 -9999 -9999 -9999 -9999 -9999 -9999 -9999 -9999 -9999 -9999 -9999 -9999 -9999 -9999 -9999 -9999 -9999 -9999 -9999 -9999 -9999 -9999 -9999 -9999 -9999 -9999 -9999 -9999 -9999 -9999 -9999 -11.65 -10.83333 -9.25 -8.533334 -8.8 -9.266666 -8.45 -7.25 -7.333333 -8.266667 -8.566667 -8.533334 -8.566667 -8.583333 -8.483334 -8.333333 -9999 -6.783333 -6.266666 -5.9 -5.583333 -5.6 -5.333333 -5.7 -6.116667 -6.066667 -6.283333 -6.933333 -6.55 -6.55 -5.933333 -5.116667 -5.05 -5.083333 -5.166667 -5.35 -5.333333 -5.366667 -5.583333 -5.6 -5.466667 -5.683333 -5.45 -5.566667 -5.45 -5.65 -5.783333 -6.233333 -6.283333 -6.283333 -6.466667 -6.566667 -7.15 -7.85 -7.9 -8.066667 -8.216666 -7.5 -8.066667 -7.85 -6.933333 -6.716667 -8.75 -8.6 -5.8 -6.316667 -5.666667 -8.166667 -5.966667 -3.966667 -1.733333 -1.8 -1.633333 0.3 -1.716667 0.85 0.7833334 -9999 
-9999 -9999 -9999 -9999 -12.51667 -12.65 -12 -11.65 -12.21667 -12.15 -11.26667 -10.4 -9.866667 -9.866667 -9.8 -9.716667 -10.33333 -10.66667 -10.25 -9.35 -8.650001 -9.016666 -8.333333 -8.483334 -9.733334 -11.3 -10.56667 -11.48333 -11.3 -9.7 -10.13333 -10.16667 -10.03333 -11.3 -12.56667 -12.2 -11.65 -12.83333 -12.71667 -13.93333 -13.81667 -13.7 -9999 -9999 -9999 -9999 -9999 -9999 -9999 -9999 -9999 -9999 -9999 -9999 -9999 -9999 -9999 -9999 -9999 -9999 -9999 -9999 -9999 -9999 -9999 -9999 -9999 -9999 -9999 -9999 -9999 -9999 -9999 -9999 -9999 -9999 -9999 -9999 -9999 -9999 -9999 -9999 -9999 -9999 -9999 -9999 -9999 -9999 -9999 -9999 -9999 -11.51667 -10.9 -9.633333 -8.7 -7.666667 -8.016666 -8.35 -7.733334 -7.683333 -6.25 -6.016666 -6.4 -7.283333 -8.233334 -8.816667 -9.150001 -8.283333 -7.283333 -6.816667 -6.416667 -6.183333 -5.833333 -6.016666 -5.533333 -5.45 -5.466667 -5.483334 -5.883333 -6.05 -6.85 -6.816667 -5.783333 -5.516667 -5.25 -5.183333 -5.15 -5.716667 -6.033333 -6.25 -6.216667 -6.15 -5.9 -5.7 -5.75 -5.683333 -5.433333 -5.383333 -5.65 -6.016667 -6.2 -6.65 -6.783333 -7.05 -7.466667 -7.716667 -7.883333 -7 -6.75 -6.833333 -6.95 -8.4 -7.266667 -6.55 -9.233334 -8.716667 -6.866667 -8.133333 -6.7 -7.816667 -6 -3.033333 -2.116667 -1.233333 -0.4166667 -2.816667 -3.783333 -1.716667 -9999 -9999 
-9999 -9999 -9999 -9999 -13.58333 -12.95 -12.61667 -12.38333 -12.36667 -12.65 -11.48333 -10.53333 -10.08333 -10.65 -10.03333 -10.1 -10.33333 -10.63333 -10.26667 -9.016666 -8.766666 -9.383333 -8.7 -8.55 -8.366667 -9.933333 -11.23333 -10.15 -9.85 -9.333333 -9.716666 -10.36667 -9.683333 -10.36667 -11.83333 -12.06667 -11.2 -10.33333 -11.8 -13.05 -12.28333 -12.46667 -12.9 -13.06667 -12.6 -9999 -9999 -9999 -9999 -9999 -9999 -9999 -9999 -9999 -9999 -9999 -9999 -9999 -9999 -9999 -9999 -9999 -9999 -9999 -9999 -9999 -9999 -9999 -9999 -9999 -9999 -9999 -9999 -9999 -9999 -9999 -9999 -9999 -9999 -9999 -9999 -9999 -9999 -9999 -9999 -9999 -9999 -9999 -9999 -9999 -9999 -9999 -9.466667 -8.183333 -7.75 -7.55 -7.45 -8.216667 -7.433333 -6.916667 -6.383333 -5.45 -5.333333 -5.833333 -6.55 -8 -8.583333 -8.233334 -8.316667 -8.033333 -7.1 -6.783333 -6.166667 -6.366667 -5.5 -5.783333 -5.633334 -5.466667 -5.583333 -6.333333 -7.016667 -6.383333 -6.483333 -5.833333 -5.216667 -5.1 -5.133333 -5.6 -6.05 -6.583333 -6.433333 -6.4 -6.5 -6.233333 -5.9 -5.533333 -5.3 -5.216667 -5.4 -5.616667 -6.15 -6.733334 -6.75 -7.15 -7.633333 -7.3 -7.3 -7.483334 -7.083333 -6.166667 -7.483333 -8.8 -6.716667 -6.266667 -8.083333 -8.983334 -9 -9.15 -7.2 -9999 -9999 -4.983333 -3.616667 -3.716667 -1.283333 -1.85 -4.383333 -3.45 -0.6166667 -0.06666664 
-9999 -9999 -9999 -9999 -12.86667 -13.01667 -13.06667 -13.43333 -12.66667 -13.11667 -12.6 -11.25 -11.25 -10.81667 -10.43333 -10.76667 -10.36667 -9.85 -9.15 -9.033334 -9.766666 -9.683333 -8.483334 -8.8 -7.516666 -9.366667 -10.28333 -10 -9.533334 -8.933333 -9.633333 -10.11667 -9.333333 -9.85 -10.3 -11.45 -11.21667 -10.43333 -9.95 -11.28333 -11 -10.9 -11.93333 -12.66667 -11.56667 -9999 -9999 -9999 -9999 -9999 -9999 -9999 -9999 -9999 -9999 -9999 -9999 -9999 -9999 -9999 -10.6 -10.3 -9999 -9999 -9999 -9999 -9999 -9999 -9999 -9999 -9999 -9999 -9999 -9999 -9999 -9999 -9999 -9999 -9999 -9999 -9999 -9999 -9999 -9999 -9999 -9999 -9999 -9999 -9999 -9999 -9999 -9999 -7.85 -8.116667 -7.966667 -8.433333 -7.483333 -7.05 -6.983333 -6.85 -7 -5.6 -4.766667 -5.05 -5.083333 -5.65 -6.616667 -7.9 -8.466666 -7.733334 -7.283334 -7.45 -6.4 -6.216667 -5.95 -6.25 -6.016666 -5.516666 -5.783333 -6.316667 -6.95 -7.033333 -7.3 -5.533333 -5.266666 -5.316667 -5.233333 -5.85 -6.266666 -6.35 -6.266667 -6.983333 -7.3 -6.95 -6.3 -5.983334 -5.383333 -5.316667 -5.333333 -5.45 -5.916667 -6.166667 -6.9 -7.416667 -7.666667 -6.85 -7.083333 -6.283333 -6.866667 -5.766667 -7.216667 -7.416667 -5.75 -5.933333 -7.5 -9.35 -9.716666 -10.16667 -7.983334 -9999 -9999 -9999 -9999 -3.316667 -2.516667 -1.566667 -3.266667 -3.383333 -1.466667 -9999 
-8.8 -7.266667 -7.366667 -8.5 -10.45 -11.43333 -12.98333 -13.78333 -13.25 -13.2 -12.96667 -11.78333 -11.4 -11.2 -11.43333 -11.21667 -9.766666 -9.566667 -10.2 -9.933333 -10.2 -9.183333 -9.15 -8.1 -7.166667 -8.516666 -8.45 -9.766667 -9.75 -8.166667 -10 -9.333334 -9.466667 -9.8 -9.05 -9.916667 -10.36667 -9.333333 -8.75 -9.916667 -10.21667 -10.26667 -10.6 -10.98333 -10.76667 -12.1 -9999 -9999 -9999 -9999 -9999 -9999 -9999 -9999 -9999 -9999 -9999 -9999 -11.28333 -10.73333 -10.7 -10.45 -10.31667 -9999 -9999 -9999 -9999 -9999 -9999 -9999 -9999 -9999 -9999 -9999 -9999 -9999 -9999 -9999 -9999 -9999 -9999 -9999 -9999 -9999 -9999 -9999 -9999 -9999 -9999 -9999 -9999 -9.083333 -8.716667 -8.35 -8.599999 -8.966666 -8.416667 -8.266666 -7.966667 -7.85 -7.066667 -6.1 -4.833333 -4.416667 -4.4 -4.616667 -5.05 -5.483333 -6.566667 -7.65 -7.866666 -7.4 -7.416667 -6.883333 -6.233333 -5.866667 -5.866666 -5.566667 -6.216667 -6.416667 -6.683333 -7.266667 -6.766666 -5.733333 -5.45 -5.5 -5.3 -5.483334 -5.733333 -5.766666 -5.75 -6.433333 -7.45 -7.3 -6.416667 -6.45 -5.8 -5.266667 -5.816667 -5.783333 -5.75 -6.583333 -7.083333 -7.583333 -7.083333 -6.116667 -6.066667 -5.983333 -5.516667 -6.733333 -6.616667 -5.966667 -5.783333 -5.766666 -7.4 -8.916667 -10.26667 -9.983334 -9.516666 -9999 -9999 -9999 -9999 -9999 -3.85 -2.9 -4 -9999 -9999 -9999 
-5.5 -7.25 -10.3 -12.08333 -9.616667 -10.61667 -12.66667 -12.71667 -12.38333 -13.45 -12.38333 -12.15 -12.55 -11.73333 -11.73333 -11.56667 -10.08333 -10.95 -12.01667 -10.98333 -10.81667 -9.5 -9.45 -8.083333 -7.85 -7.1 -6.933333 -7.2 -8.016666 -7.6 -7.75 -7.95 -9.1 -9.266666 -8.5 -8.766666 -8.916666 -8.05 -9.316667 -9.116667 -8.3 -9.4 -10.05 -10.86667 -11.86667 -12.2 -9999 -9999 -9999 -9999 -9999 -9999 -9999 -9999 -9999 -9999 -9999 -9999 -10.91667 -10.6 -10.06667 -9.6 -9.633333 -9.616667 -9999 -9999 -9999 -9999 -9999 -9999 -9999 -9999 -9999 -9999 -9999 -9999 -9999 -9999 -9999 -9999 -9999 -9999 -9999 -9999 -9999 -9999 -9999 -9999 -9999 -9999 -9999 -9999 -8.716666 -8.366667 -8.3 -7.983334 -7.6 -7.95 -8.5 -8.3 -7.783333 -7.683333 -6.7 -5.533333 -4.666667 -4.316667 -4.483333 -5.7 -6.333333 -5.75 -5.666667 -5.65 -6.383333 -6.616667 -6.6 -6.183333 -5.65 -5.716667 -5.866667 -6.083333 -6.35 -6.716667 -5.733333 -5.566667 -5.4 -5.5 -5.066667 -5.333333 -5.416667 -5.9 -6.25 -6.05 -6.883333 -6.916667 -7 -6.9 -6.133333 -5.75 -6.133333 -6.5 -6.45 -6.366667 -7.283333 -7.333333 -6.35 -5.75 -5.916667 -5.066667 -4.816667 -5.966667 -5.833333 -5.35 -5.016666 -7.433333 -8.35 -8.5 -9.633333 -10.33333 -8.916667 -9999 -9999 -9999 -9999 -9999 -9999 -4.666667 -9999 -9999 -9999 -9999 
-9999 -5.866667 -8.7 -11.86667 -10 -9.25 -10.41667 -10.86667 -11.8 -13.03333 -12.7 -13.28333 -12.76667 -12.05 -11.96667 -12.03333 -10.63333 -11.96667 -12.7 -11.9 -10.86667 -10.31667 -9.633333 -7.933333 -8.333333 -7.766666 -7.25 -6.75 -6.633333 -7.183333 -7.3 -8.983333 -8.216667 -8.35 -7.916667 -8.533333 -7.816667 -7.533333 -8.75 -7.783333 -8.333333 -8.566667 -9.216666 -11.41667 -11.91667 -12.26667 -12.36667 -11.78333 -11.25 -10.23333 -9.6 -9999 -9999 -9999 -9999 -9999 -9999 -9999 -10.33333 -10.61667 -9.983334 -9.85 -10.06667 -10.31667 -9.116667 -10.55 -9999 -9999 -9999 -9999 -9999 -9999 -9999 -9999 -9999 -9999 -9999 -9999 -9999 -9999 -9999 -9999 -9999 -9999 -9999 -9999 -9999 -9999 -9999 -9999 -9999 -9999 -9999 -9.25 -9.066667 -8.483334 -7.6 -6.85 -7.55 -7.15 -7.733333 -7.883334 -7.183333 -7.316667 -6.633333 -6.666667 -5.6 -4.566667 -5.766666 -6.2 -5.95 -5.4 -5.316667 -6.35 -6.533333 -6.183333 -6 -5.966667 -6.466667 -6.233333 -6.633333 -6.4 -5.283333 -5.45 -5.35 -4.9 -4.816667 -5.733334 -5.766666 -6.366667 -6.133333 -5.916667 -5.716667 -6.6 -7.316667 -7.45 -5.883334 -5.716667 -6.133333 -6.733334 -7.533333 -7.083333 -6.716667 -5.8 -5.633333 -5.816667 -6.2 -6.416667 -5.383333 -4.7 -5.9 -4.233333 -5.266666 -6.916667 -9.6 -9.666667 -9.033334 -9.016666 -7.5 -8.866667 -9999 -9999 -9999 -9999 -9999 -9999 -9999 -9999 -9999 -9999 
-9999 -6.566667 -9.333333 -12.18333 -12.13333 -10.81667 -10.71667 -11.95 -13.18333 -13.5 -13.15 -13.73333 -13.03333 -12.06667 -12.93333 -12.38333 -11.16667 -12.36667 -12.98333 -11.78333 -10.8 -10.35 -9.216666 -7.883333 -7.983334 -7.9 -7.566667 -7.4 -6.916667 -7.05 -7.666667 -9.3 -9.4 -8.1 -7.666667 -7.35 -8.083333 -8.05 -7.2 -7.733334 -7.583333 -9.35 -9.483334 -10.81667 -11.6 -11.6 -11.68333 -11.46667 -10.76667 -10.28333 -9.633333 -9.333333 -9.216666 -9999 -9999 -9999 -9999 -9999 -10.06667 -10.05 -9.783333 -9.8 -9.35 -9.283334 -9.083333 -9.4 -9999 -9999 -9999 -9999 -9999 -9999 -9999 -9999 -9999 -9999 -9999 -9999 -9999 -9999 -9999 -9999 -9999 -9999 -9999 -9999 -9999 -9999 -9999 -9999 -9999 -9999 -9999 -8.55 -8.45 -8.983334 -9.25 -8.35 -6.383334 -6.533333 -7.233334 -7.583333 -6.416667 -6.75 -6.3 -6.866667 -6.766667 -5.416667 -3.966667 -4.516667 -5.65 -5.783333 -5.55 -5.35 -6.666667 -6.633334 -6.85 -6.833333 -7.116667 -6.683333 -6.25 -5.6 -5.05 -4.683333 -4.683333 -4.716667 -4.833333 -5.583333 -5.816667 -6.3 -6.583333 -6.35 -5.866667 -6.883333 -7.05 -6.583333 -6.6 -6.466667 -5.916667 -5.816667 -6.816667 -7.133333 -6.033333 -5.366667 -5.066667 -5.766666 -6.433333 -6.683333 -5.916667 -4.8 -5.416667 -3.583333 -4.733333 -6.933333 -8.016666 -8.35 -7.133333 -5.5 -5.766666 -9999 -8.233334 -7.066667 -9999 -9999 -9999 -9999 -9999 -9999 -9999 -9999 
-9999 -6.15 -9.116667 -10.81667 -13.08333 -13.16667 -12.63333 -11.58333 -12.28333 -13.26667 -13.6 -13.65 -13.15 -12.73333 -13.46667 -12.71667 -11.73333 -12.68333 -13.1 -12.2 -11.63333 -10.06667 -8.616667 -8.333333 -7.966667 -7.433333 -7.083333 -7.316667 -7.416667 -7.833333 -7.966667 -9.233334 -10.46667 -9.783333 -10.16667 -8.733334 -7.816667 -8.15 -6.8 -6.916667 -6.783333 -8.25 -9.6 -10.06667 -10.78333 -10.78333 -10.96667 -10.88333 -10.75 -10.91667 -10.45 -9.516667 -9.35 -9.45 -9.866667 -9.516666 -9999 -9999 -9.516666 -10.15 -10.31667 -9.516666 -9.3 -9.35 -9.633333 -9.916667 -9.85 -9999 -9999 -9999 -9999 -9999 -9999 -9999 -9999 -9999 -9999 -9999 -9999 -9999 -9999 -9999 -9999 -9999 -9999 -9999 -9999 -9999 -9999 -9999 -9999 -9999 -9999 -9.4 -8.15 -9.866667 -10.36667 -8.933333 -6.55 -5.983334 -6.466667 -7.683333 -6.6 -5.766667 -5.95 -6.1 -6.166667 -5.8 -4.966667 -3.9 -4.583333 -4.933333 -5.3 -4.4 -5.883333 -6.883333 -7.3 -6.583333 -5.916667 -5.683333 -5.233334 -5 -4.8 -4.8 -4.8 -4.916667 -5.316667 -5.666667 -5.866667 -6.75 -6.833333 -6.766666 -5.766666 -6.283333 -6.816667 -7.466667 -7.733334 -7.633333 -6.183333 -5.266667 -5.8 -5.816667 -5.816667 -5.15 -5.65 -6.05 -7.466667 -6.783333 -6.7 -5.416667 -4.283333 -4.366667 -6.516667 -7.9 -9.05 -7.4 -4.916667 -4.15 -4.033333 -4.633333 -5.416667 -4.95 -4.933333 -9999 -9999 -9999 -9999 -9999 -9999 -9999 
-9999 -9999 -6.166667 -11.25 -12.93333 -12.7 -12.95 -12.91667 -13.3 -13.56667 -13.75 -13.55 -13.83333 -13.1 -13.48333 -12.53333 -13.05 -13.1 -13.21667 -12.66667 -11.58333 -10.18333 -8.766666 -8.483334 -7.8 -7.266667 -7.15 -7.433333 -8.083333 -8.866667 -8.816667 -8.200001 -10.11667 -10.91667 -10.86667 -9.533334 -8.283334 -8.15 -8.400001 -8 -7.15 -7.166667 -8.783333 -10.23333 -11.25 -11.28333 -10.75 -10.36667 -10.73333 -10.65 -10.51667 -9.933333 -9.55 -9.8 -10.43333 -9.283333 -8.883333 -8.599999 -9.2 -10.28333 -10.31667 -9.783333 -9.633333 -9.583333 -10.36667 -10.58333 -11.08333 -9999 -9999 -9999 -9999 -9999 -9.75 -9999 -9999 -9999 -9999 -9999 -9999 -9999 -9999 -9999 -9999 -9999 -9999 -9999 -9999 -9999 -9999 -9999 -9999 -9999 -9999 -9.716667 -7.416667 -9.266666 -9.733334 -8.466667 -7.333333 -5.366667 -7.183333 -7.583333 -7.133333 -5.5 -6.166667 -5.933333 -5.466667 -5.416667 -4.366667 -3.783333 -3.85 -3.683333 -3.783333 -4.1 -5.783333 -6.316667 -5.933333 -5.45 -5 -5.133333 -4.7 -4.816667 -5.416667 -5.25 -5.066667 -5.4 -5.533333 -6.05 -6.433333 -6.833333 -6.45 -5.85 -6.7 -6.966667 -7.733334 -8.133333 -7 -7.1 -6.25 -5.283333 -5.133333 -4.716667 -5.566667 -5.55 -5.1 -6.2 -7.05 -6.4 -6.05 -5.8 -3.766666 -4.366667 -5.883333 -7.783333 -7.95 -7.716667 -7.816667 -8.533333 -7 -5.066667 -2.6 -2 -4.083333 -9999 -9999 -9999 -9999 -9999 -9999 -9999 
-9999 -9999 -5.683333 -5.916667 -9.033333 -11.21667 -10.18333 -12.03333 -12.88333 -11.18333 -11.13333 -13.25 -14.03333 -13.9 -14.03333 -13.1 -13.7 -13.48333 -12.91667 -11.56667 -10.58333 -9.333333 -8.533333 -8.3 -7.316667 -7.933333 -8.349999 -8.7 -9.566667 -9.65 -8.766666 -8.433333 -8.516666 -9.516666 -10.78333 -11.01667 -10.75 -11.01667 -10.71667 -9.35 -9.116667 -7.283333 -8.416666 -8.916667 -10.28333 -10.55 -10.41667 -10.08333 -10.65 -10.56667 -10.51667 -9.95 -9.883333 -10.01667 -10.43333 -9.783334 -8.599999 -8.2 -8.516666 -9.799999 -10.75 -10.16667 -10 -9.916667 -10.43333 -11.3 -9999 -9999 -9999 -10.7 -10.25 -9.966667 -9.666667 -9.900001 -8.866667 -9999 -9999 -9999 -9999 -9999 -9999 -9999 -9999 -9999 -9999 -9999 -9999 -9999 -9999 -9999 -9999 -9999 -9.6 -9.283334 -6.683333 -8.4 -9.033333 -9.099999 -7.316667 -5.533333 -5.966667 -6.1 -5.233334 -5.15 -5.516666 -6.2 -6.333333 -5.733333 -4.316667 -5.45 -5.216667 -4.95 -4.7 -5.35 -4.916667 -6.266666 -5.816667 -4.9 -4.583333 -4.7 -4.633333 -5.116667 -5.983333 -6.016667 -5.516667 -6.2 -5.933333 -6.633333 -6.033333 -5.8 -5.983334 -7.033333 -8.05 -7.666667 -7.1 -6.966667 -6.533333 -5.416667 -5.25 -4.733333 -5.616667 -5.6 -4.716667 -4.616667 -4.866666 -6.316667 -6.716667 -6.316667 -4.916667 -4.75 -3.25 -4.266666 -6.066667 -8.166667 -9.866667 -11.18333 -11.58333 -7.7 -5.283333 -3.716667 -2.633333 -0.1166666 -0.7499999 -9999 -9999 -9999 -9999 -9999 -9999 -9999 
-9999 -9999 -9999 -6.416667 -4.333333 -5.65 -6.516667 -9.483334 -9.933333 -9.116667 -12.85 -13.53333 -13.55 -13.11667 -12.58333 -13.36667 -13.23333 -12.23333 -12.35 -11.58333 -10.53333 -10.36667 -8.85 -8.316667 -7.5 -7.7 -7.983333 -8.599999 -9.183333 -9.966666 -9.6 -9.783334 -8.566667 -8.916667 -9.516666 -9.333334 -10.18333 -10.88333 -10.3 -10.46667 -9.6 -7.966667 -7.233333 -8.816667 -9.316667 -10.13333 -10.38333 -9.85 -10 -10.71667 -10.06667 -10.11667 -9.933333 -10.58333 -10.18333 -10.43333 -9.05 -8.266666 -8.216667 -9.5 -10.1 -10.28333 -10.1 -10.75 -10.96667 -11.35 -9999 -9999 -9999 -11.08333 -10.8 -10.65 -10.65 -9.433333 -9.25 -8.633333 -9999 -9999 -9999 -9999 -9999 -8.916667 -9999 -9999 -9999 -9999 -9999 -9999 -5.883333 -7.316667 -5.766666 -5.7 -6.666667 -8.333333 -6.066667 -6.65 -6.883333 -8.283334 -6.516666 -6.083333 -4.8 -5.166667 -5.316667 -7.05 -6.833333 -6.05 -4.233333 -4.116667 -4.15 -5.733333 -5.283333 -5.55 -5.166667 -6 -4.95 -5.916667 -5.366667 -5.033333 -4.633333 -4.283333 -4.883333 -5.283333 -5.733334 -5.616667 -6.066667 -7.35 -6.7 -5.95 -5.983333 -6.433333 -7.283333 -8.45 -8.216666 -7.066667 -6.916667 -6.733334 -5.95 -5.55 -4.183333 -4.85 -6.966667 -6.85 -6.05 -4.966667 -4 -5.666667 -6.383333 -5.933333 -4.883333 -3.783333 -2.75 -4.183333 -6.35 -6.133333 -7.416667 -9.116667 -11.65 -10.85 -8.083333 -6.183333 -4.75 -3.6 -0.6166667 -0.85 -9999 -9999 -9999 -9999 -9999 -9999 
-9999 -9999 -9999 -9999 -9999 -9999 -4.15 -6.433333 -6.583333 -9.516666 -12.48333 -11.83333 -12.76667 -10.95 -11.43333 -10.68333 -12.01667 -10.35 -10.33333 -10.53333 -11.5 -11.06667 -9.983334 -8.866667 -7.883333 -8.066667 -8.333333 -8.95 -9.833333 -10.45 -10.25 -9.316667 -9.599999 -10.03333 -9.083333 -8.033334 -7.55 -8.116667 -8.216666 -8.8 -9.85 -7.233333 -6.5 -8.383333 -8.866667 -9.05 -10.1 -10.51667 -9.6 -9.666667 -9.45 -9.516666 -9.2 -10.61667 -10.86667 -10.78333 -10.28333 -9.25 -8.016666 -8.1 -10.08333 -10.85 -10.55 -11.11667 -11.38333 -11.75 -11.98333 -11.95 -11.53333 -11.56667 -11.18333 -11.2 -10.56667 -10.26667 -9.816667 -9.416667 -9999 -9999 -9999 -8.983334 -8.983334 -9.016666 -8.666667 -7.416667 -7.283333 -8.066667 -7.983334 -6.566667 -7.2 -7.45 -5.716667 -6 -5.533333 -4.95 -4.483334 -4.4 -4.183333 -4.5 -4.15 -5.416667 -3.966667 -4.666667 -7.083333 -6.166667 -4.55 -3.833333 -5.416667 -5.033333 -4.75 -4.483333 -4.933333 -5.6 -5.033334 -4.9 -4.533333 -5.5 -5.45 -5.2 -4.8 -4.483334 -4.45 -5.083333 -5.833333 -5.883333 -6.716667 -7.05 -6.083333 -6.183333 -6.783333 -8.366667 -8.7 -8.75 -8.133333 -8.45 -7.833333 -7.35 -5.316667 -4.116667 -5.383333 -6.45 -6.766667 -7.2 -7.533333 -6.133333 -4.4 -4.6 -6.566667 -5.416667 -3.833333 -3.783333 -2.566667 -5.633333 -6.633333 -5.75 -8.033333 -8.316667 -9999 -9999 -9999 -9999 -9999 -4.183333 -2.116667 0.3166667 -9999 -9999 -9999 -9999 -9999 -9999 
-9999 -9999 -9999 -9999 -9999 -9999 -9999 -5.016666 -4.866667 -7.266667 -7.333333 -6.833333 -9.05 -6.833333 -9.266666 -6.766667 -9.416667 -7.683333 -8.983334 -11.01667 -11.83333 -11.41667 -10.23333 -9.283334 -8.516666 -8.016666 -8.483334 -8.966667 -9.416667 -10.4 -10.76667 -10.3 -10.18333 -10.26667 -9.283334 -8.466666 -8.233334 -8.316667 -6.933333 -7.5 -8.016666 -6.25 -7.833333 -8.416666 -8.483334 -8.733334 -8.95 -9.833333 -9.716667 -9.55 -8.85 -8.8 -8.9 -10.68333 -11.2 -11.13333 -10.63333 -10.61667 -8.85 -7.75 -9.283333 -10.15 -10.35 -10.43333 -10.38333 -10.6 -11.08333 -11.11667 -10.6 -11.2 -11.2 -11.3 -10.43333 -9.683333 -9.083333 -8.55 -8.133333 -9999 -9999 -8.05 -7.85 -8.583333 -8.599999 -8.316667 -7.466667 -6.733334 -6.583333 -7.566667 -7.816667 -5.516666 -6.583333 -7.25 -8.133333 -7.25 -6.316667 -6.916667 -7.116667 -5.65 -4.2 -4.333333 -3.65 -6.316667 -5.716667 -3.866667 -4.916667 -6.1 -6.933333 -6.633333 -5.416667 -5.716667 -4.8 -4.6 -4.8 -4.2 -4.316667 -4.916667 -5.516666 -5.3 -4.933333 -4.95 -4.416667 -4.616667 -5.433333 -6.233334 -6.566667 -5.683333 -6.316667 -6.9 -7.816667 -8.966666 -9.6 -9.666666 -8.599999 -8.416667 -7.4 -5.783333 -3.783333 -5.616667 -7.066667 -6.866667 -6.166667 -6.783333 -7.083333 -6.733333 -5.566667 -4.033333 -4.95 -5.4 -3.933333 -3.75 -3.516667 -4.85 -4.85 -6.316667 -8.666667 -7.066667 -9999 -9999 -9999 -9999 -9999 -9999 -0.3333333 1.216667 -9999 -9999 -9999 -9999 -9999 -9999 
-9999 -9999 -9999 -9999 -9999 -9999 -9999 -9999 -9999 -9999 -3.483333 -2.683333 -3.05 -3.283333 -5.15 -4.866667 -5.483334 -7.466667 -10.1 -11.73333 -11.93333 -11.11667 -10.71667 -9.933333 -9.066667 -8.883333 -9.283334 -9.316667 -9.433333 -10.16667 -11.05 -10.65 -10.1 -9.65 -9.883333 -9.133333 -10.08333 -10 -7.916667 -6.066667 -7.333333 -5.766667 -7.433333 -8.283334 -9.633333 -9.533334 -8.4 -8.333333 -9.7 -10.1 -9.433333 -8.533334 -9.316667 -9.95 -10.8 -10.56667 -11.1 -11.03333 -10.5 -8.599999 -7.733333 -8.683333 -9.033333 -8.783333 -8.85 -9.383333 -10.11667 -10.11667 -9.816667 -10.43333 -10.8 -11.11667 -11.26667 -10.53333 -9.8 -9.416667 -9.066667 -8.733334 -8.099999 -9999 -7 -7.366667 -7.666667 -7.566667 -8.233334 -7.65 -7.266667 -7.116667 -5.75 -4.933333 -7.233334 -8.033333 -8.733334 -8.25 -6.983333 -8.616667 -6.95 -5.566667 -6.383333 -5.316667 -3.683333 -5.283333 -3.633333 -5.4 -5.75 -5.083333 -4.966667 -5.683333 -5.833333 -5.616667 -5.133333 -4.9 -4.433333 -4.366667 -4.083333 -5.05 -5.783333 -5.183333 -4.916667 -4.883333 -4.45 -4.75 -5.366667 -5.266666 -5.316667 -5.666667 -6.65 -7.966667 -8.816667 -9.55 -10.18333 -9.466667 -9.133333 -7.75 -5.65 -6.55 -5.116667 -5.633333 -6.416667 -6.216667 -5.633333 -6.666667 -5.266667 -6.65 -4.933333 -4.6 -3.916667 -5.666667 -5.166667 -3.9 -2.966667 -3.083333 -4 -7.466667 -8.45 -8.55 -5.716667 -9999 -9999 -9999 -9999 -9999 -9999 2.3 -9999 -9999 -9999 -9999 -9999 -9999 
-9999 -9999 -9999 -9999 -9999 -9999 -9999 -9999 -9999 -9999 -9999 -9999 -9999 -9999 -2.45 -2.333333 -3.266667 -6.483333 -10.06667 -11.18333 -10.48333 -10.73333 -10.63333 -10.25 -10.28333 -9.733334 -9.833333 -9.400001 -9.8 -9.283334 -10.41667 -10.71667 -9.833334 -9.366667 -10.05 -9.75 -8.55 -7.9 -6.866667 -6.233333 -6.9 -5.516666 -6.633333 -8.766666 -10.2 -9.650001 -8.483333 -7.583333 -8.15 -9.6 -9.466666 -9.1 -8.15 -9.349999 -9.966667 -10.43333 -10.5 -10.58333 -10.03333 -9.983334 -8.083333 -8.033334 -8.266666 -8.5 -8.166666 -9.349999 -9.833333 -9.366667 -9.233334 -10.13333 -10.21667 -11.21667 -11.16667 -10.65 -10.63333 -10.31667 -9.733334 -9.3 -9.216667 -9.6 -8.483334 -7.483333 -6.3 -7.016667 -7.75 -8.066667 -7.533333 -7.233334 -5.183333 -5.266666 -6.55 -6.983334 -7.866667 -7.716667 -8.333333 -8.416667 -6.383333 -7.666667 -6.466667 -5.766667 -5.216667 -3.25 -4.783333 -7.333333 -7.766666 -7.4 -5.966667 -4.983334 -5.95 -5.7 -5.216667 -4.766666 -4.65 -4.516666 -4.083333 -4.916667 -5.533333 -4.783333 -4.766667 -5.45 -4.616667 -4.6 -4.533333 -5.55 -5.516667 -6.133333 -7.5 -8.933333 -9.983334 -9.916667 -10.31667 -9.3 -7.65 -6.716667 -7.466667 -8.266666 -6.533333 -5.833333 -3.816667 -5.283333 -5.166667 -6.116667 -4.483333 -5.983334 -5.216667 -3.783333 -3.5 -4.383333 -5.383333 -5.1 -4.816667 -2.666667 -2.966667 -4.4 -7.116667 -9.983334 -6.55 -9999 -9999 -9999 -9999 -9999 -3.566667 -9999 -9999 -9999 -9999 -9999 -9999 -9999 
-9999 -9999 -9999 -9999 -9999 -9999 -9999 -9999 -9999 -9999 -9999 -9999 -9999 -9999 -9999 -9999 -3.683333 -3.266667 -5.1 -7.833333 -9.099999 -8.8 -10.5 -10.15 -10.36667 -10.26667 -10.08333 -9.75 -8.716666 -8.95 -9.716667 -9.533333 -8.45 -8.9 -9.833334 -8.983333 -8.766667 -7.766667 -6.9 -5.983334 -5.783333 -5.633333 -6.516667 -8.7 -9.866667 -9.933333 -9.183333 -8.983334 -7.383333 -8.099999 -9.166666 -8.6 -7.966667 -8.316667 -9.216666 -9.216666 -10.11667 -10.13333 -9.566667 -10.46667 -9.283334 -7.566667 -7.466667 -7.766666 -8.116667 -8.183333 -9.466666 -9.416667 -8.650001 -9.1 -9.45 -10.33333 -10.25 -10.08333 -10.51667 -10.7 -10.16667 -9.633333 -10.28333 -10.03333 -9.599999 -9.1 -7.7 -6.3 -7.483334 -8.266666 -7.916667 -6.083333 -4.95 -4.616667 -5.066667 -5.533333 -6.116666 -6.716667 -7.516666 -8.283333 -8.033334 -7.816667 -7.566667 -7.766667 -4.15 -5.133333 -6.883333 -6.083333 -6.283333 -7.266667 -6.9 -5.116667 -5.116667 -5.7 -5.283333 -4.816667 -5.183333 -4.766666 -4.333333 -4.566667 -4.983333 -5.216667 -4.633333 -4.983333 -4.6 -4.483333 -4.716667 -5.65 -5.833333 -6.3 -7.466667 -8.7 -9.533334 -9.483334 -8.35 -8.9 -9.733334 -9.15 -8.633333 -8.783333 -8 -6.833333 -3.6 -3.25 -3.633333 -5.233333 -4.416667 -3.966667 -5.816667 -4.2 -2.766667 -4.566667 -5.416667 -5.366667 -6.266667 -4.383333 -2.35 -3.183333 -7.083333 -8.733334 -7.45 -7.9 -9999 -9999 -9999 -9999 -9999 -9999 -9999 -9999 -9999 -9999 -9999 -9999 
-9999 -9999 -9999 -9999 -9999 -9999 -9999 -9999 -9999 -9999 -9999 -9999 -9999 -9999 -9999 -9999 -9999 -9999 -3.85 -3.65 -4.8 -5.45 -7.133333 -8.75 -8.666667 -8.116667 -7.8 -8.533334 -9.4 -8.45 -8.383333 -8.566667 -7.85 -9.533334 -8.400001 -7.233333 -7.716667 -6.95 -6.283333 -6.15 -5.1 -6.3 -6.933333 -7.866667 -7.316667 -8.483333 -9.683333 -9.65 -7.716667 -6.75 -7.716667 -8.366667 -7.766667 -7.233334 -8.05 -8.35 -9.633333 -8.65 -9.433333 -9.816667 -9 -8.05 -7.083333 -7.35 -7.766667 -7.55 -8.533333 -9.316667 -8.866667 -7.733333 -8.083334 -8.466666 -8.666667 -9.7 -9.85 -10.33333 -10.33333 -10.03333 -9.65 -9.633333 -9.033333 -9.083333 -8.333333 -6.383333 -8.45 -7.833333 -8.066667 -7.316667 -5.833333 -4.483334 -4.016666 -4.633333 -5.4 -6.45 -7.233333 -8.683333 -9.116667 -9.183333 -9.4 -7.85 -4.516666 -4.85 -5.35 -6.333333 -6.683333 -6.733334 -6.55 -5.866666 -5.016667 -4.75 -4.233333 -4.133333 -5.416667 -4.916667 -4.583333 -4.85 -5.133333 -5.083333 -4.633334 -4.716667 -4.733334 -4.816667 -4.75 -5.383333 -5.8 -6.666667 -8.266666 -9.083333 -9 -9.116667 -9.766666 -9.816667 -9.716667 -9.65 -9.85 -8.083333 -6.333333 -5.25 -4.516667 -2.183333 -4.416667 -5.883333 -3.833333 -3.15 -5.416667 -4.766667 -2.616667 -2.516667 -3.333333 -4.2 -3.916667 -4.2 -4.05 -2.483333 -5.016666 -5.85 -4.466667 -9999 -9999 -9999 -9999 -9999 -9999 -9999 -9999 -9999 -9999 -9999 -9999 -9999 
-9999 -9999 -9999 -9999 -9999 -9999 -9999 -9999 -9999 -9999 -9999 -9999 -9999 -9999 -9999 -9999 -9999 -9999 -9999 -9999 -4.683333 -3.75 -4.133333 -4.35 -5.15 -6.4 -6.916667 -6.65 -7.033333 -8.016666 -7.966667 -7.5 -7.616667 -9.116667 -9.05 -7.716667 -6.616667 -7.416667 -5.316667 -5.383333 -5.75 -7.3 -7.783333 -8.416667 -7.083333 -6.883334 -8.366667 -8.766666 -8.216667 -7.75 -7.2 -7.8 -8.25 -7.883334 -6.866667 -7.583333 -8.349999 -7.633334 -8.416667 -8.95 -8.366667 -7.933333 -7.383333 -6.65 -7.233334 -7.5 -7.666667 -8.383333 -8.083333 -7.483333 -7.066667 -7.416667 -7.7 -9.233334 -9.183333 -9.383333 -10.1 -9.8 -9.05 -8.816667 -8.3 -7.783333 -7.15 -6.266667 -6.05 -6.933333 -7.533333 -7.9 -6.666667 -5.5 -4.916667 -4.483334 -4.683333 -5.016667 -5.766666 -7.766667 -8.866667 -8.933333 -9.2 -8.266666 -8.016666 -6.683333 -3.583333 -4.75 -6.933333 -6.483333 -5.5 -7 -6.666667 -5.65 -4.916667 -4.216667 -5.55 -5.6 -6.15 -6.05 -5.866667 -5.766666 -5.25 -5.133333 -5.116667 -5.533333 -5.466667 -5.3 -5.983333 -7.216667 -9.25 -10.11667 -10.01667 -10.05 -8.316667 -8.333333 -8.3 -7.95 -9.783334 -8.483334 -5.533333 -5.766667 -2.683333 -1.2 -4.116667 -5.866666 -3.066667 -4 -4.85 -5.3 -3.2 -3.416667 -3.216667 -2.383333 -2.233333 -1.566667 -1.666667 -1.316667 -3.65 -6.3 -4.8 -9999 -9999 -9999 -9999 -9999 -9999 -9999 -9999 -9999 -9999 -9999 -9999 -9999 
-9999 -9999 -9999 -9999 -9999 -9999 -9999 -9999 -9999 -9999 -9999 -9999 -9999 -9999 -9999 -9999 -9999 -9999 -9999 -9999 -9999 -5.233333 -5.783333 -4.166667 -4.366667 -4.533333 -5.266666 -5.95 -7.216667 -6.833333 -6.516666 -6.25 -5.616667 -7.366667 -8.166667 -7.533334 -6.716667 -6.166667 -4.783333 -5.9 -6.983334 -7.533334 -8.333333 -6.15 -6.5 -6.816667 -6.55 -8.383333 -8.483334 -7.166667 -6.616667 -7.433333 -8.1 -7.666667 -6.5 -6.35 -6.716667 -7.25 -7.45 -8.5 -7.583333 -8.3 -7.6 -7.683333 -6.566667 -7.483333 -7.133334 -8.15 -7.833333 -7.683333 -7.033333 -6.733334 -6.933333 -7.783333 -8.400001 -8.75 -9.416667 -9.983334 -9.35 -9.15 -8.75 -8.516666 -7.483334 -5.933333 -6.033333 -5.35 -6.55 -6.9 -6.216667 -6.633334 -5.6 -5.4 -5.183333 -5.75 -4.866667 -5.566667 -6.4 -6.85 -7.916667 -7.966667 -8.05 -7.333333 -2.983333 -6.9 -7.7 -7.066667 -5.433333 -5.133333 -7.216667 -6.95 -5.4 -4.55 -3.7 -4.833333 -6.966667 -7.25 -6.95 -7.05 -6.416667 -5.966667 -5.833333 -5.983334 -5.733334 -5.15 -6.25 -7.633334 -8.883333 -10.43333 -9.883333 -8.816667 -9.599999 -7.4 -7.45 -5.783333 -7.866666 -7.916667 -6.566667 -5.5 -2.533333 -1.266667 -4.35 -4.983334 -2.016667 -3.1 -4.5 -4.15 -2.8 -4.033333 -3.316667 -2.75 -3.883333 -3.116667 -3.366667 -1.45 -4.566667 -6.95 -5.883333 -5.3 -9999 -9999 -9999 -9999 -9999 -9999 -9999 -9999 -9999 -9999 -9999 -9999 
-9999 -9999 -9999 -9999 -9999 -9999 -9999 -9999 -9999 -9999 -9999 -9999 -9999 -9999 -9999 -9999 -9999 -9999 -9999 -9999 -9999 -4.033333 -7.95 -7.716667 -5.766666 -7.016666 -7.95 -8.283334 -7.416667 -7.266667 -7.183333 -6.916667 -6.583333 -6.066667 -6.2 -7.916667 -7.55 -6.166667 -6.916667 -6.2 -5.783333 -5.666667 -6.3 -7.7 -6.933333 -5.7 -5.1 -6.65 -8.083333 -6.583333 -6.966667 -9.316667 -9.35 -8 -6.783333 -6.733333 -6.216667 -5.866666 -6.616667 -7.483334 -7.116667 -7.583333 -8.166667 -8.166667 -6.65 -6.483333 -6.65 -7.283333 -7.666667 -7.4 -7.3 -7.183333 -6.666667 -7.216667 -8.166667 -8.316667 -9.283334 -9.9 -9.816667 -9.983334 -9.366667 -8.816667 -8 -8.016666 -7.566667 -7.433333 -5.583333 -5.083333 -7.083333 -7.7 -6.716667 -5.666667 -4.966667 -6.35 -6 -4.866667 -5.433333 -6.183333 -7.266666 -6.4 -5.416667 -4.033333 -2.166667 -6.95 -8.433333 -7.6 -5.35 -3.5 -5.7 -4.183333 -5.833333 -5.65 -2.85 -5.3 -5.783333 -6.683333 -5.183333 -6.3 -7.45 -6.933333 -7.033333 -6.583333 -6.25 -5.05 -6.166667 -7.25 -8.083333 -10.1 -10.6 -10.45 -8.6 -6.583333 -4.316667 -4.266666 -8.083333 -7.966667 -5.583333 -2.883333 -1.616667 0.2666667 -2.866667 -2.283333 -1.983333 -3.6 -6.183333 -5.466667 -4.383333 -5.716667 -4.883333 -4.883333 -4.616667 -4.95 -3.483333 -1.933333 -2.666667 -4.566667 -3.133333 -4.366667 -2.266667 -1.816667 -9999 -9999 -9999 -9999 -1.1 -9999 -9999 -9999 -9999 -9999 
-9999 -9999 -9999 -9999 -9999 -9999 -9999 -9999 -9999 -9999 -9999 -9999 -9999 -9999 -9999 -9999 -9999 -9999 -9999 -9999 -9999 -3.616667 -5.55 -8.25 -8.916667 -6.766666 -7.433333 -9.35 -9.8 -10.11667 -9.4 -7.516667 -6.716667 -6.216667 -6.516666 -6.266667 -6.233333 -6.583333 -7.65 -8.166667 -7.733333 -7.25 -7.566667 -9.75 -10.8 -10.13333 -7.983333 -5.533333 -7.266667 -8.716666 -5.883333 -7.05 -7.75 -8.616667 -8.45 -7.716667 -6.866667 -6.033333 -5.9 -6.316667 -6.433333 -7.266666 -7.683333 -8.466667 -7.916667 -6.65 -6.033333 -6.366667 -7.416667 -7.366667 -7.316667 -7.483334 -7.133333 -6.7 -7.633333 -7.9 -8.783333 -8.983334 -9.8 -10.01667 -9.766666 -9.633333 -9.416667 -8.6 -7.95 -7.933333 -8.133333 -5.05 -6.366667 -6.15 -6.8 -6.666667 -5.533334 -5.45 -5.483333 -5.416667 -6.516667 -7.466667 -7.25 -5.2 -2.983333 -2.416667 0 -2.783333 -6.1 -4.783333 -5.6 -1.2 -0.7499999 -0.85 -2.083333 -3.033333 -2.883333 -2.516667 -3.35 -4 -3.55 -6.816667 -7.466667 -8.133333 -7.833333 -7.383333 -6.666667 -5.25 -5.633333 -7.25 -8.016666 -9.583333 -8.55 -10.31667 -10.08333 -9.166667 -5.616667 -3.5 -5.066667 -7.333333 -6.8 -5.333333 -1.85 0.8833333 -1.35 -0.5833334 -3.466667 -6.183333 -7.083333 -5.516667 -5.016666 -4 -5.933333 -6.45 -7.266666 -7.483333 -5.85 -3.4 -1.216667 -3.966667 -2.95 -1.133333 -1.316667 0.3999999 -1.683333 -1.066667 -9999 2.15 1.016667 -0.4333334 -9999 -9999 -9999 -9999 
-9999 -9999 -9999 -9999 -9999 -9999 -9999 -9999 -9999 -9999 -9999 -9999 -9999 -9999 -9999 -9999 -9999 -9999 -9999 -9999 -9999 -9999 -3.2 -5.733333 -9.416667 -8.7 -8.9 -9.05 -7.583333 -9.599999 -9.9 -8.816667 -8.833333 -7.083333 -6.666667 -6.233333 -6.816667 -8.85 -8.35 -8.5 -9.55 -8.283333 -9.183333 -10.48333 -10.68333 -10.63333 -9.216666 -5.05 -6.05 -8.416666 -6.7 -5.483333 -6.716667 -7.883333 -8.416667 -8.333333 -7.65 -6.35 -6.35 -6.35 -5.666667 -6.6 -7.016667 -7.816667 -7.566667 -7.95 -6.766666 -6.266666 -7.766666 -7.25 -7.016666 -7.466667 -7.283333 -6.816667 -6.683333 -6.983333 -7.716667 -7.783333 -7.983333 -9.349999 -10.56667 -10.98333 -10.18333 -9.733334 -8.45 -8.666667 -8.45 -5.95 -4.516666 -8.2 -8.566667 -8.05 -6.833333 -5.983334 -5.383333 -7.216667 -7.033334 -7.316667 -6.35 -3.183333 -1.783333 -2.816667 -3.383333 -1.016667 -2.816667 -2.466667 -1.433333 -0.04999987 -2.966667 -3.883333 -1.016667 0.0999999 -1.983333 -1.55 -1.333333 -0.8333332 -2.516667 -2.65 -6.35 -6.783333 -8.566667 -8.183333 -7.266667 -5.5 -6 -7.9 -8.566667 -6.233333 -5.483334 -6.916667 -10.13333 -8.683333 -5.783333 -2.733333 -2.383333 -5.9 -4.55 -2.8 -1.283333 1.35 0.6833332 -0.45 -3.533333 -6.466667 -6.566667 -6.533333 -4.716667 -2.916667 -3.116667 -3.416667 -5.283333 -5.3 -4.85 -2.016667 -1.1 -3.333333 -2.766667 -1.316667 0.06666669 -0.5166666 0.9333334 2.016667 3.7 2.366667 -9999 -9999 -9999 -9999 -9999 -9999 
-9999 -9999 -9999 -9999 -9999 -9999 -9999 -9999 -9999 -9999 -9999 -9999 -9999 -9999 -9999 -9999 -9999 -9999 -9999 -9999 -9999 -9999 -9999 -4.216667 -7.933333 -8.316667 -6.6 -9.333333 -8.316667 -6.783333 -8.083333 -7.066667 -9 -9.866667 -8.4 -5.433333 -4.783333 -7 -9.6 -10.03333 -10.16667 -9.866667 -10.35 -10.96667 -10.1 -8.099999 -6.95 -6.833333 -5.033333 -7.266667 -6.766666 -5.416667 -7.966667 -10.13333 -8.6 -7.75 -8.716666 -7.616667 -6.666667 -6.45 -5.816667 -5.683333 -6.416667 -6.616667 -7.133334 -7.75 -7.216667 -6 -7.05 -6.783333 -6.683333 -6.7 -6.916667 -6.316667 -5.75 -6.516667 -7.25 -7.166667 -7.166667 -8.516666 -10.4 -10.6 -9.783334 -8.866667 -8.266666 -6.883333 -6.45 -5.883333 -4.55 -6.483333 -9.016667 -9.016666 -7.833333 -6.933333 -6.766666 -7.816667 -8.383333 -6.3 -3.133333 -2.766667 -3.8 -4.4 -6.4 -3.45 -0.4333334 -0.4333333 -3.2 -2.35 -2.366667 -6.983333 -6.05 -4.733333 -0.25 -0.3 -1.216667 -2.183333 -1.066667 -2.15 -3.733333 -4.75 -6.5 -8.400001 -8.466667 -6.65 -4.95 -6.883333 -8.283333 -6.583333 -4.666667 -2.933333 -4.966667 -4.35 -3.65 -2.183333 -0.75 -3.483333 -6.066667 -4.033333 -1.183333 1.133333 1.266667 -2.083333 -3.8 -3.666667 -6.333333 -7.65 -6.666667 -5.283333 -3.416667 -2.816667 -2.85 -4.233334 -4.616667 -0.8833334 -3.2 -4.2 -9999 -3.016667 -2.55 -3.466667 -3.25 -0.65 1.816667 -9999 -9999 -9999 -9999 -9999 -9999 -9999 
-9999 -9999 -9999 -9999 -9999 -9999 -9999 -9999 -9999 -9999 -9999 -9999 -9999 -9999 -9999 -9999 -9999 -9999 -9999 -9999 -9999 -9999 -9999 -9999 -3.683333 -4.516667 -4.3 -6.533333 -8.816667 -8.25 -6.433333 -6.383333 -7.45 -9.85 -10.73333 -8.783333 -7.066667 -6.433333 -7.4 -9.4 -10.6 -9.45 -10.28333 -9.85 -9.633333 -8.133333 -7.333333 -6.35 -6.866667 -5.766666 -5.366667 -4.666667 -8.066667 -9.816667 -7.683333 -6.783333 -8.333333 -8.083333 -8.233334 -6.9 -6.416667 -6.366667 -5.716667 -5.966667 -6.933333 -7.233334 -7.633333 -6.283333 -6.2 -6.283333 -6.7 -6.466666 -6.883333 -6.633334 -6.583333 -6.266667 -7.516667 -7.6 -6.233333 -7.05 -9.566667 -10.51667 -10.15 -9.383333 -9.1 -9.583333 -7.283333 -3.883333 -7.133333 -6.366667 -8.45 -9.216667 -8.2 -7.45 -8.583334 -8.416667 -7.966667 -4.9 -3.133333 -6.05 -5.383333 -7.233333 -6.333333 -2.716666 -4 -2.933333 -4.6 -5 -2.566667 -3.833333 -5.2 -3.033333 0.01666657 -4.6 -5.616667 -5.266666 -4.65 -3.083333 -5.5 -6.4 -7.333333 -7.316667 -8.099999 -8.283333 -6.05 -4.966667 -6.9 -7.25 -3.983333 -2.283333 -1.15 -1.216667 -0.9166667 -2.35 -0.08333325 -0.4 -3.75 -4 -1.283333 0.1666666 2.2 0.5 -2.916667 -2.883333 -3.833333 -5.216667 -7.6 -5.75 -4.883334 -4.016667 -2.316667 -2.533333 -3.816667 -0.5833333 -2.833333 -9999 -9999 -9999 -9999 -9999 -9999 -9999 -9999 -9999 -9999 -9999 -9999 -9999 -9999 -9999 
-9999 -9999 -9999 -9999 -9999 -9999 -9999 -9999 -9999 -9999 -9999 -9999 -9999 -9999 -9999 -9999 -9999 -9999 -9999 -9999 -9999 -9999 -9999 -9999 -9999 -1.85 -6.683333 -9.116667 -9.9 -10.61667 -8.9 -5.833333 -6.75 -10.11667 -11.55 -12.21667 -11.68333 -10.11667 -7.95 -9.283334 -9.333333 -7.916667 -7.516666 -8.5 -8.183333 -8.366667 -8.15 -7.416667 -8.3 -7.516667 -5.816667 -4.166667 -6.116666 -7.783333 -6.5 -6.65 -6.866667 -7.783333 -9.2 -8.3 -6.983333 -6.35 -6.633333 -5.933333 -5.8 -6.266666 -7.733333 -7.45 -7.083333 -5.9 -7.65 -6.683333 -7.516667 -7.183333 -6.9 -6.25 -7.95 -7.266667 -6.1 -5.933333 -7.6 -8.966666 -10.1 -10.51667 -10.03333 -9.066667 -7.766666 -4.016667 -7.35 -8.083334 -8.7 -9.333333 -8.4 -8.05 -8.966666 -8.083333 -6.166667 -4.5 -4.016667 -7.233334 -7.05 -7.35 -4.266667 -3.6 -5.6 -4.983334 -5.1 -7.133333 -6.45 -4.7 -4.433333 -1.216667 0.3166666 -5.316667 -8.166667 -7.783333 -7.2 -6.9 -6.316667 -7.7 -8.5 -8.783334 -8.633333 -9.266666 -7.116667 -5.05 -4.783333 -7.683333 -6.766666 -2.833333 -3.566667 -4.716667 -5.05 -4.066667 -1.75 0.5333334 0.3666666 -0.05000011 0.5166667 -0.3333333 0.95 0.5833333 0.3666667 -2.016667 -1.6 -5 -6.033333 -6.766666 -6.05 -4.066667 -3.1 -0.6 -1 -1.966667 -3.95 -9999 -9999 -9999 -9999 -9999 -9999 -9999 -9999 -9999 -9999 -9999 -9999 -9999 -9999 -9999 
-9999 -9999 -9999 -9999 -9999 -9999 -9999 -9999 -9999 -9999 -9999 -9999 -9999 -9999 -9999 -9999 -9999 -9999 -9999 -9999 -9999 -9999 -9999 -9999 -9999 -2.866667 -3.35 -6.883333 -10.36667 -9.7 -8.85 -8.766666 -5.1 -7.366667 -9.583333 -12.51667 -13.28333 -11.71667 -10.58333 -10.75 -7.883334 -6.216667 -5.333333 -6.1 -6.633334 -7.616667 -8.35 -8.883333 -8.816667 -6.633333 -5.483333 -3.9 -5.416667 -6.1 -5.95 -6.083333 -6.616667 -7.166667 -7.716667 -8.75 -7.483334 -7.35 -6.266667 -6.416667 -7.45 -6.566667 -6.066667 -7.983333 -7.85 -6.283333 -7.666667 -6.616667 -8.366667 -8.183333 -7.916667 -6.866667 -6.083333 -7.166667 -5.766667 -4.6 -5.583333 -6.966667 -9.349999 -9.35 -9.033333 -8.866667 -7.166667 -3.533333 -5.666667 -8.716667 -9.150001 -9.3 -9.033334 -9.016666 -9.083333 -8.65 -7.516666 -7.216666 -5.65 -7.65 -6.633333 -4.666667 -5.3 -7.033333 -8.133333 -7.616667 -7.233333 -8.349999 -8.116667 -6.3 -6.816667 -1.983333 1.2 -3.6 -7.866667 -6.883333 -7.916667 -6.983333 -7.95 -7.483333 -8.883333 -9.033333 -9.433333 -9.349999 -8.683333 -6.9 -3.9 -5.683333 -6.333333 -2.683333 -5.35 -6.8 -5.666667 -2.283333 -0.7666667 -1.716667 -1.8 -4.383333 -2.233334 -3.083333 -3.266667 -0.4666667 1.75 0.7999999 -0.7666667 -2.466667 -3.383333 -7.333333 -7.983333 -5.966667 -4.316667 -1.966667 -0.05000003 -4.216667 -9999 -9999 -9999 -9999 -9999 -9999 -9999 -9999 -9999 -9999 -9999 -9999 -9999 -9999 -9999 -9999 
-9999 -9999 -9999 -9999 -9999 -9999 -9999 -9999 -9999 -9999 -9999 -9999 -9999 -9999 -9999 -9999 -9999 -9999 -9999 -9999 -9999 -9999 -9999 -9999 -9999 -9999 -2.066667 -5.95 -8.616667 -8.716666 -6.5 -6.3 -5.15 -5.5 -6.333333 -8.2 -9.916666 -12.03333 -11.46667 -11.16667 -10.55 -7.716667 -5.783333 -5.1 -5.2 -6.266667 -7.233333 -8.316667 -8.95 -8.05 -6.383333 -5.666667 -4.3 -4.916667 -5.95 -7.183333 -7.333333 -7.966667 -6.383333 -7.433333 -8.233334 -7.55 -7.2 -6.766667 -7.766666 -7.6 -5.65 -7.1 -7.833333 -6.383333 -5.966667 -6.4 -8 -9.016666 -8.833333 -8.266666 -6.75 -5.833333 -5.783333 -6.816667 -4.083333 -5.55 -8.166666 -8.599999 -7.383333 -5.766666 -3.683333 -3.183333 -4.366666 -6.833333 -7.716667 -8.45 -8.6 -8.633333 -9.016666 -8.766666 -8.333334 -7.983334 -6.716667 -8.016666 -7.583333 -6.95 -7.566667 -8.183333 -8.883333 -8.333334 -8.283334 -8.383333 -8.516666 -7.466667 -6.566667 -4.183333 0.9666667 -0.8833334 -5.116667 -2.55 -4 -4.9 -4.783333 -7.016666 -8.716666 -7.083333 -8.583333 -7.75 -8.066667 -8 -5.65 -3.85 -6.166667 -3.416667 -5.533333 -8.683333 -7.283333 -3 -4.783333 -4.7 -3.966667 -6.066667 -5.05 -6.283333 -4.6 -2.016667 -0.6333334 0.6166667 1.316667 1.016667 -1.133333 -4.033333 -4.6 -6.583333 -4.616666 -1.233333 -0.3333334 -4.883333 -9999 -9999 -9999 -9999 -9999 -9999 -9999 -9999 -9999 -9999 -9999 -9999 -9999 -9999 -9999 -9999 
-9999 -9999 -9999 -9999 -9999 -9999 -9999 -9999 -9999 -9999 -9999 -9999 -9999 -9999 -9999 -9999 -9999 -9999 -9999 -9999 -9999 -9999 -9999 -9999 -9999 -9999 -1.333333 -5.833333 -7.95 -6.35 -4.683333 -6.583333 -6.7 -7.733333 -6.15 -6.033333 -8.05 -10.43333 -11.95 -11.98333 -11.96667 -10.21667 -8.633333 -6.933333 -5.233333 -5.083333 -5.083333 -6.116667 -8.433333 -9.783333 -9.383333 -8.633333 -6.45 -4.466667 -5.65 -6.4 -7.666667 -7.616667 -6.666667 -7 -7.066667 -7.45 -8.116667 -7.616667 -7.616667 -6.866667 -6.216667 -6.583333 -6.666667 -7.533333 -5.7 -5.75 -8.283334 -7.766666 -9 -8 -7.233334 -6.583333 -6.883333 -7.383333 -4 -5.483333 -6.333333 -6.166667 -5.633333 -4.983334 -3.633333 -6.9 -4.15 -3.733333 -4.55 -6.7 -6.95 -7.533333 -7.816667 -8.666666 -6.516666 -8.083333 -7.85 -8.05 -7.333333 -8.05 -7.416667 -6.55 -6.35 -7.916667 -7.266667 -6.666667 -7.9 -7.283333 -4.65 -4.35 -0.3333332 -0.3833334 0.1999999 1.033333 0.4499999 -2.866667 -2.05 -7.05 -7.716667 -5.35 -6.416667 -5.4 -4.666667 -7.866666 -6.466667 -3.566667 -6.016667 -5.066667 -7.033333 -8.45 -8.55 -8.366667 -5.6 -8.233334 -7.616667 -5.483334 -4.466667 -5.016666 -6.2 -5.533333 -4.166667 -2.166667 -1.616667 0.9499999 1.616667 -1.1 0.15 -2.783333 -4.2 -0.8333333 -0.05000003 -3.35 -4.833333 -9999 -9999 -9999 -9999 -9999 -9999 -9999 -9999 -9999 -9999 -9999 -9999 -9999 -9999 -9999 
-9999 -9999 -9999 -9999 -9999 -9999 -9999 -9999 -9999 -9999 -9999 -9999 -9999 -9999 -9999 -9999 -9999 -9999 -9999 -9999 -9999 -9999 -9999 -9999 -9999 -0.6166666 -2.233333 -6.45 -7.85 -4.783333 -2.85 -5.566667 -8.316667 -8.266666 -8.9 -6.933333 -8.85 -10.71667 -12.45 -11.08333 -10 -10.43333 -10.28333 -7.283333 -7.316667 -7.016667 -5.85 -4.833333 -6.433333 -9 -9.466666 -8.85 -8.099999 -6.866667 -4.7 -3.65 -7.166667 -7.866667 -5.616667 -7.9 -8.883333 -7.783333 -7.916667 -8.416667 -8.683333 -7.266666 -6.683333 -4.983333 -7.1 -7.75 -6.666667 -5.616667 -5.6 -6.45 -8.033334 -7.283333 -7.7 -7.033333 -7.15 -7.333333 -3.983333 -4.066667 -4.5 -4.85 -3.733333 -4.316667 -7.416667 -8.033334 -7.85 -5.966667 -2.433333 -4.833333 -6.65 -6.6 -6.033333 -7.683333 -5.266666 -8.566667 -6.633333 -7 -5.666667 -7.233334 -6.616667 -3.833333 -3.516667 -6 -4.783333 -4.866667 -7.1 -7.25 -5.833333 -1.266667 0.7666666 -1 0.3999999 -0.7166666 -1.183333 0.6500001 -0.4666667 -2.466667 -4.966667 -4.033333 -3.883333 -3.9 -3.016666 -7.416667 -5.766667 -3.45 -7.316667 -7.5 -7.983333 -9.016666 -9.866667 -9.066667 -7.9 -8.05 -7.166667 -7.633333 -6.616667 -2.633333 -2.516667 -3 -3.75 -1.5 1 1.216667 1.8 1.35 1.75 0.9 -1.183333 -1.683333 2.05 -1.433333 -2.666667 -1.05 -1.483333 -1.35 -1.05 -9999 -9999 -9999 -9999 -9999 -9999 -9999 -9999 -9999 -9999 -9999 
-9999 -9999 -9999 -9999 -9999 -9999 -9999 -9999 -9999 -9999 -9999 -9999 -9999 -9999 -9999 -9999 -9999 -9999 -9999 -9999 -9999 -9999 -9999 -9999 -9999 -9999 -0.7166667 -3.95 -6.9 -3.6 -3.416667 -5.383333 -5.733333 -7.6 -9.349999 -9.133333 -10.31667 -11.01667 -11.63333 -11.61667 -12.81667 -10.65 -8.1 -8.266666 -8.733334 -8.016666 -8.033334 -6.983334 -5.416667 -6.033333 -6.783333 -8.55 -7.516667 -7.433333 -6.866667 -5.05 -6.883333 -5.4 -7.1 -8.583333 -9.3 -9.083334 -8.583333 -8.983334 -9.316667 -8.016666 -7.533334 -5.183333 -5.733333 -8.400001 -7.75 -6.933333 -5.4 -5.316667 -7.016666 -6.783333 -7.566666 -7.266667 -7.35 -6.166667 -4.55 -4.316667 -4.8 -4.033333 -6.666667 -5.6 -8.783334 -8.799999 -7.133333 -6.616666 -3.95 -2.533334 -6.183333 -3.933333 -5.733333 -5.466667 -5.733333 -8.85 -6.9 -4.116667 -4.25 -5.55 -6.75 -3.733333 1.083333 0.8000001 7.947286e-008 -0.6000001 -1.216667 -2.2 1.033333 0.4 -5.333333 -5.85 -4.733333 -1.983333 -2.883333 -4.333333 -1.166667 -0.8333334 -2.166667 -2.8 -2.116667 -2.25 -2.116667 -4.116667 -4.3 -5.133333 -6.116667 -7.05 -8.483333 -8.966667 -7.3 -8.549999 -8.766666 -9.283333 -9.116667 -8.516666 -4.216667 -3.766666 -3.8 -0.6666666 -0.2500001 0.1500001 -1.916667 -1.416667 -0.5666667 -2.216667 -1.433333 0.1833333 2.35 0.4333335 2.45 0.5333334 -1.433333 -0.1166666 -0.45 -0.7333333 0.5833334 -0.6 -9999 -9999 -9999 -9999 -9999 -9999 -9999 -9999 -9999 -9999 
-9999 -9999 -9999 -9999 -9999 -9999 -9999 -9999 -9999 -9999 -9999 -9999 -9999 -9999 -9999 -9999 -9999 -9999 -9999 -9999 -9999 -9999 -9999 -9999 -9999 -9999 -0.2166665 -1.666667 -5.033333 -2.433333 -3.583333 -6.15 -7.2 -9.333333 -8.216667 -8.45 -9.866667 -10.9 -11.41667 -9.466666 -13.2 -14.58333 -10.9 -9.916667 -9.866667 -8.666667 -8.516666 -9.533333 -8.116667 -5.05 -4.65 -4.666667 -5.45 -4.55 -5.15 -4.283333 -5.583333 -5.8 -6.383334 -8.15 -9.516666 -9.900001 -9.683333 -8.95 -8.766666 -7.7 -7.516666 -6.633333 -4.2 -7.116667 -8.099999 -8.216666 -5.983333 -4.633333 -6.05 -6.416667 -7.2 -7.666667 -6.683333 -6.85 -5.75 -5.5 -5.75 -5.933333 -7.75 -7.483334 -7.483334 -7.7 -5.9 -3.65 -5.2 -3 -1.783333 -1.933334 -4.9 -3.2 -6.483333 -7.733333 -6.083333 -1.65 0.3999999 -0.6166668 -0.7333333 0.7833334 -0.6666666 -0.7499999 -3.75 -2.933333 1.1 2.183333 -0.5999999 -4.05 -6.066667 -6.566667 -7.15 -6.45 -4.633333 -4.7 -2.183333 -4.1 -4.616667 -5.466667 -5.333333 -3.166667 -3.366667 -4.8 -3.983333 -7.7 -4.5 -7.183333 -9.5 -7.916667 -6.616667 -8.2 -6.666667 -8.15 -7.4 -8.266666 -8.266666 -8.416667 -5.85 -4.15 -3.633333 -3.733333 -4.916667 -4.133333 -3.6 -4.2 -1.45 0.3500001 1.783333 1.466667 -0.6166666 2.133333 0.1833333 1.333333 1.166667 0.08333334 1.333333 2.133333 2.816667 3.166667 4.533333 -9999 -9999 -9999 -9999 -9999 -9999 -9999 
-9999 -9999 -9999 -9999 -9999 -9999 -9999 -9999 -9999 -9999 -9999 -9999 -9999 -9999 -9999 -9999 -9999 -9999 -9999 -9999 -9999 -9999 -9999 -9999 -9999 -9999 -9999 -0.3166668 -3.5 -2.1 -6.25 -8.766666 -9.316667 -9.233334 -7.883334 -7.616667 -8.75 -8.416667 -9.9 -9.5 -12.01667 -12.85 -13.15 -11.35 -11.56667 -9.516666 -8.566667 -10.63333 -9.866667 -8.083334 -9.083333 -7.3 -5.283333 -4.883333 -6.083333 -6.433333 -5.116667 -4.25 -5.6 -8.733334 -8.95 -8.7 -9.083333 -7.333333 -7.65 -8.933333 -6.133333 -5.666667 -4.016667 -5 -6.933333 -7.583333 -6.633333 -4.75 -5.483334 -5.566667 -6.65 -8.016666 -5.966667 -6.55 -6.183333 -6.366667 -6.05 -5.583333 -7.316667 -6.316667 -5.133333 -4.016666 -4.166667 -5.7 -4.1 -4.133333 -6.266667 -5.1 -2.416667 -1.8 -2.166667 -3.133333 -1.983333 -4.766667 -1.316667 -2.666667 -1.316667 -2.966667 -5.5 -2.566667 -5.2 -5.066667 -4.716667 -1.733333 -0.01666673 1.683333 -0.9166667 -3.883333 -3.1 -6.616667 -7.583333 -6.05 -3.266667 -6.333333 -5.316667 -6.9 -6.916667 -4.45 -3.516667 -7.366667 -5.616667 -8.483334 -5.833333 -3.95 -6.416667 -8.216666 -6.216667 -8.666667 -5.916667 -4.55 -4.066667 -6.116667 -6.283333 -8.25 -9.65 -8.1 -7.716667 -6.75 -7.3 -6.816667 -5.433333 -2.333333 -1.1 -0.6833333 -2.116667 -2.55 -1.233333 0.9666666 2.016667 2.55 1.45 -0.9333333 1.3 3.666667 4.35 4.45 4.45 3.116667 -9999 -9999 -9999 -9999 -9999 -9999 
-9999 -9999 -9999 -9999 -9999 -9999 -9999 -9999 -9999 -9999 -9999 -9999 -9999 -9999 -9999 -9999 -9999 -9999 -9999 -9999 -9999 -9999 -9999 -9999 -9999 -9999 -9999 -9999 -0.4333335 -0.9333335 -4.1 -5.583333 -7.066667 -8.066667 -6.883334 -6.916667 -6.783333 -5.583333 -6.1 -9.616667 -10.33333 -9.516666 -10.25 -9.866667 -11.1 -11.35 -10 -9.400001 -10.01667 -8.5 -9.05 -10.58333 -8.533334 -6.133333 -4.266666 -3.966667 -4.116667 -4.633333 -3.7 -6.983333 -6.333333 -7.583333 -7.05 -5.183333 -5.766666 -8.583333 -7.45 -4.65 -3.033333 -4.166667 -4.916667 -8.15 -6.45 -4.916667 -4.65 -4.766666 -5.7 -7.183333 -5.383333 -6.95 -5.533333 -5.35 -6.016667 -5.316667 -4.9 -5.433333 -4.55 -5.616667 -7.083333 -6.5 -4.733334 -7.35 -8.366667 -7.25 -3.833333 -5.1 -5.45 -5.366667 -6.416667 -4.95 -1.833333 -3.066667 -5.116667 -6.4 -4.816667 -4.133333 -7.366667 -7.583333 -5.416667 -3.983333 -4.55 -1.1 2.666667 0.8333333 -1.666667 -5.333333 -7.55 -6.3 -4.216667 -6.333333 -7.25 -7.85 -5.95 -7.333333 -4.183333 -8.316667 -7.233333 -8.75 -7.4 -3.1 -4.4 -4.233334 -9.066667 -9.45 -8.45 -6.866666 -2.533333 -2.266667 -1.683333 -3.933333 -7.616667 -6.766666 -5.95 -7.266666 -4.766666 -4.933333 -7.05 -5.616667 -5.566667 -4.233334 -3.95 -1.433333 -0.9666666 -2.316667 -1.516667 0.04999999 1.466667 1.033333 2.9 2.616667 1.466667 1.266667 1.1 0.5000001 -9999 -9999 -9999 -9999 -9999 -9999 
-9999 -9999 -9999 -9999 -9999 -9999 -9999 -9999 -9999 -9999 -9999 -9999 -9999 -9999 -9999 -9999 -9999 -9999 -9999 -9999 -9999 -9999 -9999 -9999 -9999 -9999 -9999 -9999 -9999 -0.9333333 -1.8 -1.7 -4 -6.55 -6.866667 -5.466667 -6.933333 -5.016666 -5.283333 -7.433333 -6.25 -6.35 -9.483334 -10 -8.166666 -8.7 -9.716666 -9.35 -9.366667 -10.43333 -9.65 -10.05 -11.53333 -9.5 -7.033333 -4.2 -1.933333 -1.7 -2.116667 -4.616667 -4.283333 -5.566667 -4.366667 -3.266667 -4.133333 -6.366667 -8.5 -6.75 -4.3 -2.083333 -3.15 -5.8 -6.916667 -5.566667 -6.35 -4.35 -5.1 -4.816667 -4.65 -6.6 -5.7 -5.683333 -5.733334 -5.15 -3.683333 -3.766667 -4.416667 -7.116667 -7.066667 -5.933333 -5.45 -8.3 -7.416667 -4.85 -6.066667 -7.483333 -7.75 -8.816667 -6.933333 -5.183333 -1.7 -3.966667 -6.4 -7.8 -6.033333 -4.433333 -8.016666 -7.066667 -5.9 -6.5 -5.783333 -3.1 2.55 -0.4333333 -4.4 -6.833333 -8.383333 -7.683333 -6.85 -6.3 -7.616667 -8.25 -7.883333 -8.1 -4.883333 -7.033333 -9.183333 -8.816667 -5.333333 -2.65 -1.35 -4.366667 -8.9 -9.25 -9.55 -6.233333 -6.866667 -6.55 -1.633333 -0.7666667 -2.616667 -3.383333 -2.65 -5.15 -5.2 -2.25 -5.933333 -7.416667 -4.383333 -4.1 -4.95 -3.866667 -3.583333 -2.9 0.3333333 1.383333 3.4 1.433333 -0.2833333 -2.066667 -9999 -1.766667 -9999 -9999 -9999 -9999 -9999 -9999 -9999 -9999 
-9999 -9999 -9999 -9999 -9999 -9999 -9999 -9999 -9999 -9999 -9999 -9999 -9999 -9999 -9999 -9999 -9999 -9999 -9999 -9999 -9999 -9999 -9999 -9999 -9999 -9999 -9999 -9999 -9999 -1.183333 -1.216667 -3.866667 -5.75 -7.6 -5.516667 -4.933333 -6.45 -6.8 -4.216667 -3.033333 -4.15 -7.05 -7.633333 -7.316667 -6.916667 -9.400001 -9.9 -8.483334 -9.650001 -10.41667 -10.06667 -10.93333 -11.46667 -11.93333 -11.83333 -8.483334 -3.65 -3.516667 -2.066667 -1.266667 -1.766667 -2.833333 -2.216667 -1.316666 -1.633333 -3.783334 -5.233333 -5.416667 -4.4 -3.083333 -2.6 -2.683334 -5.433333 -6.45 -6.966667 -6.566667 -4.366667 -3.616667 -4.5 -6.983334 -5.8 -4.583333 -5.183333 -5.266667 -4.533333 -3.783333 -3.883333 -5.466667 -7.066667 -7.5 -6.7 -7.85 -5.366667 -6.15 -8.25 -9.183333 -9.15 -6.066667 -2.466667 -2.033333 -5.9 -6.216667 -7.75 -8.316667 -5.8 -5.1 -6.85 -6.183333 -5.7 -3.133333 -1.716667 0.6333333 3.216667 2.9 -2.05 -6.65 -7.933333 -8.366667 -7.583333 -5.633333 -4.933333 -7.45 -8.016666 -8.366667 -7.666667 -7.9 -8.933333 -7.216667 -5.1 -5.116667 -3.933333 -1.783333 -5.716667 -6.766666 -6.333333 -9.533334 -9.8 -6.666667 -3.25 -1.266667 1.016667 -1.216667 0.01666665 -2.766667 -1.766667 0.01666665 -3.716667 -4.7 -4.533333 -1.416667 -3.233333 -4.083333 -1.516667 -1.7 0.9333334 3.25 0.9 -3.716667 -9999 -9999 -9999 -9999 -9999 -9999 -9999 -9999 -9999 -9999 -9999 -9999 
-9999 -9999 -9999 -9999 -9999 -9999 -9999 -9999 -9999 -9999 -9999 -9999 -9999 -9999 -9999 -9999 -9999 -9999 -9999 -9999 -9999 -9999 -9999 -9999 -9999 -9999 -9999 -9999 -9999 -9999 -1.066667 -1.65 -5.3 -7.55 -5.75 -5.8 -8.133333 -7.783333 -5.566667 -5.166667 -3.35 -5.566667 -5.383333 -7.866666 -7.966667 -7.6 -7.533333 -6.516666 -9.466667 -11 -10.61667 -9.183333 -9.433333 -10.26667 -9.716666 -10.91667 -6.883333 -7.866667 -8.45 -5.5 -3.316667 -2.933333 -2.233333 -0.6000001 -0.3666666 -0.8166665 -2.066667 -3.5 -5.083333 -6.333333 -6 -4.416667 -2.9 -4.766666 -4.583333 -6 -6.45 -5.033333 -4.133333 -6.983334 -5.733333 -3.983333 -4.383333 -5.716667 -5.216667 -5 -4.45 -4.683333 -6.616667 -7.783333 -7.7 -7.45 -5.7 -7.316667 -8.733334 -9.066667 -7.566667 -4.35 -3.966667 -4.05 -6.916667 -8.133333 -9.033334 -7.3 -4.566667 -6.183333 -7.416667 -4.2 -1.7 -1.15 0.06666669 0.2166668 0.3666667 4.033333 0.3999999 -3.766667 -6.5 -8.75 -9.033334 -7.383333 -4.633333 -5.316667 -5.816667 -8.133333 -8.5 -10.15 -9.433333 -7.383333 -7.016666 -5.583333 -2.083333 -1.25 -4.216667 -6.733333 -3.366667 -9.533333 -9.45 -6.35 -7.766666 -2.95 -0.6833334 0.8833333 0.6000001 -1.783333 0.04999995 1.4 -0.9166667 -1.083333 -0.7166666 -0.2333333 -2.183333 -1.416667 -1.4 1.866667 3.083333 -0.4833333 -3.016667 -6.35 -9999 -9999 -9999 -9999 -9999 -9999 -9999 -9999 -9999 -9999 -9999 -9999 
-9999 -9999 -9999 -9999 -9999 -9999 -9999 -9999 -9999 -9999 -9999 -9999 -9999 -9999 -9999 -9999 -9999 -9999 -9999 -9999 -9999 -9999 -9999 -9999 -9999 -9999 -9999 -9999 -9999 -9999 -9999 -1.983333 -1.1 -4.166667 -6.4 -4.516666 -6.616667 -9.083333 -9.05 -7.3 -3.383333 -5.033333 -5.133333 -4 -5.366667 -5.033333 -4.466667 -4.216667 -8.266666 -10.36667 -10.6 -10.38333 -8.966667 -7.866667 -7.483333 -7.983334 -6.8 -8.15 -8.8 -10.58333 -9.599999 -6.683333 -7.166667 -4.2 -3.733333 -2.1 -2.316667 -4.033333 -5.616667 -7.716667 -8.866667 -7.183333 -4.566667 -2.833333 -1.933333 -2.666667 -5.033333 -4.2 -2.85 -5.25 -4.433333 -3.216667 -5.216667 -6.383333 -5.95 -5.366667 -5.583333 -5.116667 -5.716667 -6.983333 -6.966667 -6.25 -6.383333 -8.016666 -7.316667 -7.35 -5.583333 -2.916667 -5.683333 -5.5 -8.133333 -8.866667 -8.166667 -6.766667 -5.216667 -7.183333 -7.066667 -4.333333 -3.733333 -0.45 -1.35 -2.916667 -2.2 3.883333 1.066667 -1.2 -5.5 -7.166667 -9.05 -8.066667 -6.566667 -3.816667 -3.883333 -5.283333 -6.116667 -7.483333 -9.3 -9.6 -9.733334 -5.416667 -2.383333 -1.95 -1.1 -2.666667 -1.466667 -5.916667 -9.216666 -9.316667 -9.433333 -6.5 -2.683333 1.3 2.5 3.116667 2.483333 3.283333 3.683333 3.216667 2.683333 0.4833333 -2.366667 0.3333334 2.483333 3.1 1.333333 -4.083333 -7.4 -9999 -9999 -9999 -9999 -9999 -9999 -9999 -9999 -9999 -9999 -9999 -9999 -9999 
-9999 -9999 -9999 -9999 -9999 -9999 -9999 -9999 -9999 -9999 -9999 -9999 -9999 -9999 -9999 -9999 -9999 -9999 -9999 -9999 -9999 -9999 -9999 -9999 -9999 -9999 -9999 -9999 -9999 -9999 -9999 -9999 -9999 -0.7999999 -3.283334 -6.016666 -4.1 -8.216667 -8 -5.55 -3.433333 -6.583333 -5.916667 -3.466666 -3.883333 -3.6 -2.266667 -1.933333 -4.516667 -6.85 -8.416667 -10.53333 -10.43333 -9.633333 -8 -6.4 -7.033334 -9.666667 -8.283334 -10.58333 -11.86667 -10.48333 -10.08333 -7.65 -8.666667 -6.416667 -4.433333 -6.866667 -7.95 -8.15 -9.783333 -8.516666 -7.15 -5.966667 -4.216667 -2.75 -2.55 -4.416667 -4.033333 -2.816667 -2.316667 -4.05 -5.516666 -7.066667 -6.483334 -5.3 -6.1 -5.95 -5.733333 -6.116667 -7.066667 -6.716667 -7.766667 -8.183333 -6.9 -6.183333 -5.416667 -4.333333 -7.45 -6.066667 -7.683333 -8.866667 -7.633333 -6.383333 -6.3 -7.683333 -5.883333 -3.7 -1.833333 -3.15 -5.133333 -3.733333 0.8 4.733333 2.25 0.2833334 -2.966667 -6.083333 -8.1 -8.733334 -7.416667 -5.566667 -2.816667 -2.783333 -3.55 -4.716667 -6.266666 -8 -8.3 -4.216667 -7.533333 -4.95 -2.816667 -1.083333 -0.3 -0.3666666 -5.183333 -9.4 -7.116667 -3.683333 0.65 2.583333 2.316667 -7.947286e-008 -1.066667 -0.3666667 -0.55 -0.3333333 2.833333 2.85 1.283333 2.5 2.933333 -0.2166666 -2.2 -4.25 -9999 -9999 -9999 -9999 -9999 -9999 -9999 -9999 -9999 -9999 -9999 -9999 -9999 -9999 
-9999 -9999 -9999 -9999 -9999 -9999 -9999 -9999 -9999 -9999 -9999 -9999 -9999 -9999 -9999 -9999 -9999 -9999 -9999 -9999 -9999 -9999 -9999 -9999 -9999 -9999 -9999 -9999 -9999 -9999 -9999 -9999 -9999 -9999 -0.45 -2.433333 -2.916667 -5.316667 -4.283333 -2.633333 -3.7 -3.5 -4.2 -5.683333 -5.85 -5 -1.95 -1.133333 -2.55 -4.583333 -5.133333 -8.933333 -9.65 -10.21667 -9.4 -8.599999 -7.366667 -7.233333 -8.883333 -8.766666 -10.63333 -10.98333 -10.98333 -9 -10.1 -6.7 -3.85 -8.916667 -11.35 -9.766666 -9.916667 -9.5 -9.133333 -8.333333 -6.9 -5.366666 -2.433333 -1.916667 -3.883333 -4.766666 -3.05 -3.2 -5.35 -6.55 -6.883333 -5.466667 -4.983333 -6.583333 -6.216667 -5.266667 -6.766666 -5.983334 -5.483333 -5.483334 -6.483333 -5.166667 -3.3 -6.15 -7.783333 -8.099999 -8.733334 -8.45 -7.266666 -8.233334 -7.983334 -8.233334 -7 -4.466667 -3.5 -5.95 -5.066667 -3.633333 0.9 4.416667 3.983333 1.366667 -1.283333 -5.433333 -7.7 -8.75 -9 -7.866667 -5.566667 -1.916667 -4.35 -7.35 -8.866667 -9.349999 -8.349999 -7.033333 -6.9 -5.1 -7.55 -6.366667 -5.883333 -1 -3.4 -4.633333 -3.916667 -0.5333333 2.1 0.1833334 0.3833334 -1.483333 -4.333333 -5.283333 -5.95 -2.5 0.6166667 3.65 4.25 2.466667 -2.4 -2.066667 -5.7 -9999 -9999 -9999 -9999 -9999 -9999 -9999 -9999 -9999 -9999 -9999 -9999 -9999 -9999 -9999 
-9999 -9999 -9999 -9999 -9999 -9999 -9999 -9999 -9999 -9999 -9999 -9999 -9999 -9999 -9999 -9999 -9999 -9999 -9999 -9999 -9999 -9999 -9999 -9999 -9999 -9999 -9999 -9999 -9999 -9999 -9999 -9999 -9999 -9999 -9999 -1.2 -1.183333 -1.983333 -1.616666 -4.5 -4.233334 -4.183333 -5.783333 -3.683333 -3.1 -2.066667 -4 -5.383333 -3.466666 -5.316667 -5.366666 -5.083333 -7.5 -9.666667 -9.866667 -9.7 -9.133333 -8.016666 -7.8 -8.983334 -9.316667 -9.683333 -10.21667 -10.18333 -9.083333 -7.283333 -5.383333 -3.683333 -8.183333 -10.78333 -8.1 -8.15 -10.53333 -9.233334 -9.166667 -6.133333 -5.3 -3.1 -1.366666 -2.716666 -1.533333 -2.983333 -5.033333 -6.766666 -7.65 -6.533333 -4.783333 -6.35 -6.866667 -5.85 -5.166667 -4.233333 -5.25 -4.833333 -4.066667 -4.266667 -4.666667 -6.95 -8.566667 -7.916667 -8.8 -8.466667 -8.650001 -8.3 -7.883333 -7.866666 -7.6 -6.55 -5.683333 -5.583333 -2.1 -3.166667 0.7666667 4.266667 2.383333 -0.5833334 -5.4 -7.616667 -8.616667 -7.683333 -6.85 -8.383333 -7.516667 -3.933333 -2.25 -6.75 -7.266667 -7.566667 -9.65 -8.133333 -6.7 -8.033333 -9.1 -8.35 -6.283333 -2.183333 0.4666666 -1.283333 -0.3833333 1.85 1.616667 -1.85 -2.983333 -2.4 -4.95 -8.65 -4.016667 0.06666669 2.5 3.633333 0.5166667 0.4499999 -2.533333 -4.066667 -6.05 -9999 -9999 -9999 -9999 -9999 -9999 -9999 -9999 -9999 -9999 -9999 -9999 -9999 -9999 -9999 
-9999 -9999 -9999 -9999 -9999 -9999 -9999 -9999 -9999 -9999 -9999 -9999 -9999 -9999 -9999 -9999 -9999 -9999 -9999 -9999 -9999 -9999 -9999 -9999 -9999 -9999 -9999 -9999 -9999 -9999 -9999 -9999 -9999 -9999 -9999 -9999 -0.4166667 -1.083333 -1.516667 -2.033333 -2.533334 -1.966667 -2.283333 -1.983333 -3.75 -2.716667 -4.916667 -7.7 -7.083333 -5.266667 -6.333333 -4.633333 -5.5 -8.266666 -9.25 -8.900001 -9.2 -8.8 -8.450001 -8.183333 -7.5 -7.55 -8.4 -9.599999 -9.15 -8.866667 -7.833333 -5.166667 -2.816667 -5.5 -5.9 -6.6 -8.183333 -9.416667 -8.833334 -7.883334 -7.383333 -5.7 -3.183333 -1.7 -0.75 -3.716667 -5.366667 -6.816667 -5.983333 -6.433333 -4.466667 -6.333333 -6.066667 -7.116667 -5.083333 -3.85 -6 -7.35 -7.333333 -7.483333 -7.65 -7.716667 -7.533333 -7.066667 -8.683333 -8.85 -8.5 -8.166667 -7.3 -6.3 -7.683333 -7.616667 -6.416667 -4.05 0.04999995 1.116667 3.216666 2.483333 -0.4666667 -0.5333333 -5.716667 -8.166667 -8.016666 -7.6 -4.583333 -6.566667 -6.05 -4.416667 -1.366667 -4.516667 -4.433333 -7.516667 -9.516666 -7.45 -5.55 -3.583333 -2.933333 -2.45 -1.133333 -1.183333 -1.166667 0.45 0.08333341 0.2833333 -2.2 -2.883333 -4.216667 -3.283334 -4.25 -4.55 -1.966667 1.583333 3.133333 0.2 -1.15 -4.116667 -3.783333 -9999 -9999 -9999 -9999 -9999 -9999 -9999 -9999 -9999 -9999 -9999 -9999 -9999 -9999 -9999 -9999 -9999 
-9999 -9999 -9999 -9999 -9999 -9999 -9999 -9999 -9999 -9999 -9999 -9999 -9999 -9999 -9999 -9999 -9999 -9999 -9999 -9999 -9999 -9999 -9999 -9999 -9999 -9999 -9999 -9999 -9999 -9999 -9999 -9999 -9999 -9999 -9999 -9999 -9999 -2.75 -2.316667 -2.416667 -4.05 -5.1 -2.833333 -2.383333 -4.533333 -5.833333 -5.45 -7.633333 -8.216666 -8.033333 -6.05 -4.933333 -5.2 -5.2 -7.3 -7.183333 -8.283333 -8.65 -8.55 -7.983334 -7.283333 -7.716667 -7.316667 -7.316667 -8.833333 -9.1 -7.333333 -4.85 -4.583333 -2.066667 -5.7 -8.583334 -6.383333 -7.033333 -8.016666 -8.766667 -8.233334 -6.8 -6.166667 -5.366667 -2.216667 -0.9166666 -3.316667 -5.216667 -4.1 -4.816667 -4.366667 -6.5 -6.4 -6.483334 -6.133333 -4.5 -6 -6.55 -7.9 -8.483333 -8.166667 -8.083334 -7.583333 -6.166667 -8.033333 -8.95 -8.55 -7.883333 -7.383333 -5.566667 -7.383334 -7.516667 -4.316667 -1.35 -0.2166666 3.533334 1.55 -0.5166666 -3.266667 -3.866667 -4.383333 -7.533333 -6.716667 -4.8 -3.716667 -2.3 -4.2 -1.983333 -1.25 -3.75 -5.333333 -8.366667 -9.633333 -8.783333 -8.216667 -7.133333 -3.9 -4.566667 -4.483333 -3.966667 -7.816667 -4.766667 -4.183333 -5.6 -5.25 -4.283333 -3.383333 -1.783333 -0.7333333 0.4833333 0.7166668 3.6 1.383333 -3.033333 -4.783333 -5.35 -9999 -9999 -9999 -9999 -9999 -9999 -9999 -9999 -9999 -9999 -9999 -9999 -9999 -9999 -9999 -9999 -9999 -9999 
-9999 -9999 -9999 -9999 -9999 -9999 -9999 -9999 -9999 -9999 -9999 -9999 -9999 -9999 -9999 -9999 -9999 -9999 -9999 -9999 -9999 -9999 -9999 -9999 -9999 -9999 -9999 -9999 -9999 -9999 -9999 -2.716667 -2.016667 -9999 -9999 -0.5166667 -3.383333 -4.333333 -5.366667 -3.116667 -6.283333 -4.85 -4.9 -5.25 -2.783333 -6.2 -7.4 -7.4 -7.25 -7.766667 -7.416667 -5.966667 -6.6 -4.55 -5.166667 -7.133333 -8.333333 -8.533334 -8.483334 -8.483334 -8 -7.916667 -8.400001 -8.650001 -6.6 -7.383333 -4.983334 -6.2 -5 -2.666667 -4.166667 -7.9 -7.266666 -5.733334 -6.966667 -7.05 -7.3 -7.95 -7.283333 -7.333333 -4.8 -0.7833333 -0.7000002 -3.133333 -4.116667 -2.766667 -6.233333 -6.333333 -5.766666 -7.05 -5.816667 -4.733334 -5.416667 -7.783333 -8.133333 -8.85 -7.466667 -6.55 -7 -4.666667 -7.216667 -8.683333 -7.733333 -6.85 -6.783333 -5.816667 -7.85 -6.7 -6.283333 -5.033333 -1.366667 1.816667 4.516666 2.266667 -0.3333333 -3.65 -6.183333 -7.15 -7.05 -6.1 -6.1 -4.033333 -0.8666666 0.1666667 -3.05 -7.666667 -6.866667 -7.466667 -7.8 -9.6 -9.133333 -6.733334 -7.9 -8.55 -4.7 -8.333333 -11.65 -6.483334 -9.416667 -9.5 -8.133333 -4.283333 -1.883333 -0.04999987 0.8 1.583333 2.733333 3.45 -0.3166667 -9999 -9999 -9999 -9999 -9999 -9999 -9999 -9999 -9999 -9999 -9999 -9999 -9999 -9999 -9999 -9999 -9999 -9999 -9999 -9999 -9999 
-9999 -9999 -9999 -9999 -9999 -9999 -9999 -9999 -9999 -9999 -9999 -9999 -9999 -9999 -9999 -9999 -9999 -9999 -9999 -9999 -9999 -9999 -9999 -9999 -9999 -9999 -9999 -9999 -9999 -9999 -0.4666666 -4.816667 -4.866667 -9999 -9999 -1.633333 -5.133333 -8.183333 -7.05 -4.55 -7.4 -6.083333 -6.683333 -4.283333 -3.483333 -6.8 -8.083334 -8.366667 -7.533333 -7.566667 -7.8 -7.316667 -6.95 -4.25 -5.333333 -5.7 -7.25 -8.433333 -8.866667 -8.916666 -8.516666 -8.083333 -9.016666 -9.75 -9.6 -8.4 -5.916667 -8.233334 -8.033334 -4.95 -2.266666 -5.166667 -7.55 -6.566667 -5.433333 -7.516667 -7.216667 -7.983333 -7.616667 -5.8 -4.95 -2.916667 -0.7833334 -0.6333334 -2.716667 -2.016667 -4.65 -5.416667 -4.95 -7.483333 -6.966667 -6.95 -4.616667 -6.75 -8.333334 -8.933333 -8.883333 -7.916667 -6.366667 -4.583333 -6.133333 -8.150001 -7.916667 -5.95 -5.95 -6.916667 -8.116667 -7.716667 -7.9 -6.65 -4.433333 -0.5333333 3.916667 3.9 1.866667 -1.433333 -2.733333 -4.766666 -6.45 -3.566667 -2.466667 -1.75 -2.083333 0.25 -3.683333 -6.55 -5.65 -5.666667 -8.65 -9.400001 -10.06667 -9.683333 -9.15 -7.533333 -7.416667 -10.03333 -8.816667 -10.03333 -11.66667 -9.983334 -7.833333 -6.75 -4.05 -1.4 -0.8333333 0.7166666 3.65 3.75 2.133333 -9999 -9999 -9999 -9999 -9999 -9999 -9999 -9999 -9999 -9999 -9999 -9999 -9999 -9999 -9999 -9999 -9999 -9999 -9999 -9999 -9999 
-9999 -9999 -9999 -9999 -9999 -9999 -9999 -9999 -9999 -9999 -9999 -9999 -9999 -9999 -9999 -9999 -9999 -9999 -9999 -9999 -9999 -9999 -9999 -9999 -9999 -9999 -9999 -9999 -9999 -9999 -0.06666669 -3.733333 -6.9 -5.183333 -1.55 -0.9333334 -4.066667 -7.916667 -8.516666 -6.8 -7.666667 -7.833333 -7.033333 -6.433333 -5.966667 -5.766666 -7.216667 -7.7 -7.116667 -6.966666 -6.283333 -7.516667 -6.683333 -4.466667 -6.933333 -7.65 -6.216667 -7.633333 -8.716667 -9.15 -8.833334 -8.816667 -9.5 -10.16667 -10.2 -9.816667 -8.233334 -7.483334 -5.816667 -6.133333 -2.5 -3.4 -6.866667 -7.683333 -5.7 -6.05 -7.55 -7.65 -7.4 -5.3 -3.866667 -4.7 -3.1 -1.05 -1.2 -1.733333 -3.316667 -3.8 -5.15 -7.466667 -8.25 -7.766666 -5.933333 -5.683333 -7.583333 -9.15 -9.316667 -8.966666 -8.299999 -6.283333 -3.966667 -7.966667 -8.583333 -7.116666 -5.166667 -8.366667 -8.066667 -6.1 -6.533333 -3.5 -3.15 2.233333 3.233333 -1.116667 1.266667 1.283333 -0.9500001 -4.933333 -7.45 -6.383333 -5.616667 -3.416667 0.4166667 -1.35 -4.766667 -4 -2.983333 -5.75 -7.283333 -8.599999 -7.316667 -9.266666 -8.533334 -9.150001 -9.016666 -7.383333 -5.333333 -7.7 -7.766666 -6.966667 -5.883333 -7.333333 -6.583333 -3.166667 0.08333334 2.116667 1.8 3.533333 2.4 -0.6333334 -9999 -9999 -9999 -9999 -9999 -9999 -9999 -9999 -9999 -9999 -9999 -9999 -9999 -9999 -9999 -9999 -9999 -9999 -9999 -9999 
-9999 -9999 -9999 -9999 -9999 -9999 -9999 -9999 -9999 -9999 -9999 -9999 -9999 -9999 -9999 -9999 -9999 -9999 -9999 -9999 -9999 -9999 -9999 -9999 -9999 -9999 -9999 -9999 -9999 -9999 -0.35 -1.333333 -4.216667 -6.6 -4.75 -1.333333 -1.783333 -5.783333 -8.233334 -7.466667 -4.783333 -6.733333 -7.4 -7.55 -6.983334 -6.15 -8.7 -8.283334 -6.583333 -5.95 -5.983334 -6.616667 -6.8 -4.566667 -7.033333 -7.683333 -7.05 -7.916667 -8.066667 -8.633333 -9.366667 -9.7 -9.85 -9.616667 -9.283333 -8.75 -7.95 -7.966667 -5.483333 -5.066667 -3.4 -2.016667 -5.416667 -6.35 -5.616667 -5.316667 -6.966667 -8.3 -7.4 -5.366666 -2.866667 -3.15 -2.9 -1.8 -1.266667 -0.95 -1.366667 -2.583333 -4.816667 -6.866667 -7.766666 -7.033333 -6.95 -7.833333 -6.933333 -8.566667 -9.333333 -7.65 -8.55 -5.783333 -4.2 -8.4 -8.116667 -5.483334 -5.383333 -8.583333 -7.016667 -4.666667 -2.55 -0.3166667 2.833333 3.15 2.566667 0.08333334 -3.433333 -3.416667 -3.383333 -6.766666 -8.383333 -6.583333 -4.966667 -3 0.6833334 -2.65 -4.15 -2.083333 -5.65 -6.55 -9.1 -8.516666 -7.283333 -8.716666 -8.716666 -10.38333 -7.85 -6.016667 -4.35 -4.05 -3.3 -4.366667 -3.733333 -2.583333 -4.5 -2.166667 -0.5833334 -0.3500001 -0.0999999 3.3 2.4 -0.3166666 -9999 -9999 -9999 -9999 -9999 -9999 -9999 -9999 -9999 -9999 -9999 -9999 -9999 -9999 -9999 -9999 -9999 -9999 -9999 -9999 
-9999 -9999 -9999 -9999 -9999 -9999 -9999 -9999 -9999 -9999 -9999 -9999 -9999 -9999 -9999 -9999 -9999 -9999 -9999 -9999 -9999 -9999 -9999 -9999 -9999 -9999 -9999 -9999 -9999 -9999 -9999 -9999 -0.7166667 -3.633333 -6.25 -4.4 -1.233333 -3.316667 -2.916667 -4.15 -2.683333 -5 -4.883333 -4.783333 -6.316667 -7.166667 -8.266666 -8.55 -6.6 -5.316667 -6.85 -8.15 -7.8 -5.816667 -5.183333 -7.2 -7.766666 -8.283334 -7.35 -8.183333 -8.85 -9.95 -9.083333 -8.25 -8.266666 -7.766666 -6.716667 -8.783334 -7.316667 -7.4 -4.416667 -1.216667 -3.433333 -5.816667 -6 -5.45 -6.6 -7.85 -7.666667 -7.083333 -5.9 -3.666667 -3.3 -3.733333 -3.95 -1.45 -0.7666667 -2.55 -4.516666 -5.183333 -6.25 -8.066667 -7.283333 -9.55 -8.916667 -7.416667 -8.35 -7.016666 -7.95 -5.15 -2.916667 -7.616667 -7.1 -5.15 -4.583333 -8.433333 -7.8 -4.883333 1.35 3.233333 0.7 -0.35 -3.666667 -0.3833334 -4.633333 -6.95 -7.733333 -7.866667 -7.233334 -5.65 -2.666667 -3 1.2 -2.416667 -2.516667 -2.333333 -5.683333 -8.4 -8.4 -8.183333 -5.766666 -8.666666 -7.833333 -10.01667 -8.883333 -7.416667 -9.083333 -5.866666 -4.516667 -2.25 -0.8833334 0.5666667 0.1666665 1.483333 -0.95 -3.116667 -0.2166665 4.05 2.733333 -9999 -9999 -9999 -9999 -9999 -9999 -9999 -9999 -9999 -9999 -9999 -9999 -9999 -9999 -9999 -9999 -9999 -9999 -9999 -9999 -9999 
-9999 -9999 -9999 -9999 -9999 -9999 -9999 -9999 -9999 -9999 -9999 -9999 -9999 -9999 -9999 -9999 -9999 -9999 -9999 -9999 -9999 -9999 -9999 -9999 -9999 -9999 -9999 -9999 -9999 -9999 -9999 -9999 -9999 -1.9 -5.616667 -6.55 -3.8 -1.9 -4.4 -2.666667 -2.483333 -2.583333 -2.516667 -4.616667 -6.383333 -7.683333 -7 -6.066667 -5.333333 -5.966667 -6.516667 -8.116667 -7.633334 -5.883333 -3.916667 -5.8 -7.233334 -7.15 -6.783333 -8.266666 -9 -10.4 -9.233334 -9.216667 -9.116667 -8.166667 -5.933333 -7.583333 -8.283333 -5.9 -3.633333 -0.9666666 -3.316667 -5.583333 -5.966667 -5.45 -6.716666 -7.6 -7.066667 -6.916667 -7.483333 -6.566667 -6.416667 -4.883333 -5.883333 -4.833333 -3.4 -0.9999999 -3.266667 -2.683333 -3.883333 -6.75 -7.533333 -8.75 -10.31667 -8.116667 -5.533333 -5.35 -7.25 -5.05 -1.383333 -3.5 -5.7 -4.183333 -3.683333 -8.483334 -6.816667 -2.966667 2.783333 2.066667 -4.633333 -4.5 -6.3 -4.016666 -4.25 -3.516666 -4.483334 -5.233334 -4.966667 -1.883333 -2.15 -0.8333334 0.6833333 -2.833333 -1.583333 -3 -7.133333 -7.633333 -6.733333 -7.583333 -5.583333 -9.033334 -7.183333 -10.75 -9.4 -9.45 -8.283334 -7.983334 -7.75 -5.616666 -2.6 0.9666668 2.216667 2.916667 -0.75 -0.7666668 1.35 4.766667 -9999 -9999 -9999 -9999 -9999 -9999 -9999 -9999 -9999 -9999 -9999 -9999 -9999 -9999 -9999 -9999 -9999 -9999 -9999 -9999 -9999 -9999 
-9999 -9999 -9999 -9999 -9999 -9999 -9999 -9999 -9999 -9999 -9999 -9999 -9999 -9999 -9999 -9999 -9999 -9999 -9999 -9999 -9999 -9999 -9999 -9999 -9999 -9999 -9999 -9999 -9999 -9999 -9999 -9999 -9999 -0.06666669 -2.5 -4.65 -4.733334 -3.366667 -6.133333 -4.683333 -3.5 -5.133333 -3.416667 -3.683333 -3.6 -4.933333 -3.516667 -4.35 -7.366667 -6.783333 -6.583333 -7.516667 -6.216667 -4.533333 -3.733333 -5.283333 -6.583333 -5.733333 -6.566667 -7.816667 -8.983334 -10.33333 -10.36667 -9.5 -8.933333 -8.316667 -6.7 -4.45 -6.6 -5.866667 -3.85 -1.116667 -3.85 -4.933333 -6.4 -5.383334 -6.05 -7.283333 -7.85 -7.083333 -6.183333 -7.666667 -6.316667 -6.783333 -8.483334 -7.533333 -4.75 -3.8 -0.5333332 -1.033333 -2.133333 -3.95 -6.683333 -8.166666 -9.733334 -10.13333 -7.316667 -4.416667 -5.016666 -4.466667 -3.25 0.3999999 -1.983333 -0.55 -5.833333 -8.733334 -6.283333 -2.05 2.6 0.4 -5.566667 -6.516667 -6.45 -5.016666 -2.15 0.8499999 0.1166666 -0.03333338 -1.316667 0.9666668 -0.2666667 1.033333 -1.266667 -2.466667 -0.4833333 -2.15 -4.716667 -7.15 -5.85 -6.6 -5.55 -6.516667 -7.783333 -7.883333 -7.383333 -6.8 -4.466667 -5.666667 -3.6 -3.083333 0.6166668 1.266667 0.7 1.8 2.083333 3.133333 4.183333 5.9 -9999 -9999 -9999 -9999 -9999 -9999 -9999 -9999 -9999 -9999 -9999 -9999 -9999 -9999 -9999 -9999 -9999 -9999 -9999 -9999 -9999 -9999 
-9999 -9999 -9999 -9999 -9999 -9999 -9999 -9999 -9999 -9999 -9999 -9999 -9999 -9999 -9999 -9999 -9999 -9999 -9999 -9999 -9999 -9999 -9999 -9999 -9999 -9999 -9999 -9999 -9999 -9999 -9999 -9999 -9999 -9999 -0.4333333 -2.216666 -5.466667 -4.683333 -6.433333 -6.783333 -4.583333 -4.916667 -6.45 -5.7 -4.616667 -4.416667 -4.033333 -4.083333 -6.983333 -7.35 -6.116667 -7.433333 -5.55 -3.683333 -3.7 -5.9 -5.283333 -5.516666 -6.483334 -7.866666 -8.5 -9.1 -9.933333 -9.8 -9.583333 -7.183333 -6.616667 -5.65 -3.266667 -4.95 -4.15 -0.6666666 -2.816667 -5.1 -6.916667 -5.95 -5.766667 -7.583333 -7.8 -7.4 -6.716667 -5.533333 -7.3 -8.2 -9.016666 -7.566667 -6.233334 -6.483334 -3.9 -0.8500001 -0.7833332 -1.783333 -3.6 -7.05 -8.25 -9.783333 -8.366667 -6.416667 -7.233334 -7.483333 -5.583333 -2.5 -3.283333 0.1166667 -3 -5.366667 -4.9 -1.066667 3.35 0.08333334 -5.416667 -3.816667 -1.766667 0.9666667 2.383333 2.916667 2.466667 2.266667 2.666667 3.383333 2.516667 2.516667 1.633333 1.5 1.833333 0.4833334 -2.383333 -6.616667 -3.2 -5.65 -4.116667 -4.583333 -4.083333 -5.883333 -8.166667 -5.333333 -3.166667 -1.8 -2.316667 0.8833332 1.3 0.4666667 0.4333334 -2.183333 -1.35 1.9 4.533333 6.483334 -9999 -9999 -9999 -9999 -9999 -9999 -9999 -9999 -9999 -9999 -9999 -9999 -9999 -9999 -9999 -9999 -9999 -9999 -9999 -9999 -9999 -9999 
-9999 -9999 -9999 -9999 -9999 -9999 -9999 -9999 -9999 -9999 -9999 -9999 -9999 -9999 -9999 -9999 -9999 -9999 -9999 -9999 -9999 -9999 -9999 -9999 -9999 -9999 -9999 -9999 -9999 -9999 -9999 -9999 -9999 -9999 -9999 -0.7666668 -4.05 -6.8 -5.683333 -7.083333 -5.683333 -3.816667 -6.25 -7.016667 -7.616667 -5.033333 -5.6 -6.733334 -5.6 -6.883333 -6.2 -7.533333 -5.35 -3.966667 -3.666667 -4.683333 -5.483333 -6.1 -6.116667 -6.75 -7.666667 -8.416667 -9.416667 -8.733334 -7.383333 -7.183333 -4.95 -4.3 -3.033333 -4.733333 -3.883333 -0.4166667 -3.4 -5.283333 -7.3 -6.616667 -6.1 -6.216667 -6.766667 -7.516666 -7.283333 -5.35 -4.833333 -6.316667 -7.566667 -6.916667 -4.633333 -5.666667 -5.9 -3 0.6833333 0.45 -2.166667 -4.5 -5.683333 -9.633333 -9.333333 -8.816667 -7.316667 -8.45 -6.283333 -7.883333 -5.866666 -2.15 1.833333 -1.633333 -6.5 -4.55 2.683333 1.666667 -3.616667 -1.283333 3.6 0.3 0.4333333 -0.7833332 -3.366667 -3.45 -2.233333 0.7833332 0.9333332 -0.01666665 -2.583333 -4.05 -3.583333 -0.8500001 0.5666668 -0.7333334 -0.5666666 -1.116667 -1.616667 -3.383333 -4.55 -7.716667 -7.066667 -6.65 -5.45 -2.2 0.7166666 0.45 -0.8 0.9666666 2.116667 0.7333333 0.95 3.7 5.7 5.766667 -9999 -9999 -9999 -9999 -9999 -9999 -9999 -9999 -9999 -9999 -9999 -9999 -9999 -9999 -9999 -9999 -9999 -9999 -9999 -9999 -9999 -9999 
-9999 -9999 -9999 -9999 -9999 -9999 -9999 -9999 -9999 -9999 -9999 -9999 -9999 -9999 -9999 -9999 -9999 -9999 -9999 -9999 -9999 -9999 -9999 -9999 -9999 -9999 -9999 -9999 -9999 -9999 -9999 -9999 -9999 -9999 -9999 -3.85 -5.266666 -7.733334 -8.1 -6.016666 -6.833333 -4.616667 -5.016667 -7.516667 -7.483333 -5.75 -4.1 -7.066667 -7.316667 -6.533333 -6.933333 -7.15 -5.566667 -4.2 -3.783333 -5.05 -5.666667 -5.433333 -5.383333 -6.1 -7.566667 -8.016666 -8.716667 -8.433333 -6.366666 -6.116667 -5.9 -3.233333 -1.45 -4.216667 -2.5 -0.3999999 -2.116667 -3.616667 -7.083333 -6.766667 -7.3 -7.333333 -7.416667 -6.266666 -7.483333 -6.266667 -6.016667 -3.85 -4.816667 -7.066667 -4.733333 -4.7 -5.4 -2.966666 0.01666673 -0.6333333 0.1166666 -2.383333 -6.65 -8.3 -8.316667 -9.633333 -8.2 -6.8 -8.016666 -9.8 -7 -3.933333 -1.433333 1.516667 0.08333334 -3.016667 2.783333 2.016667 2.966667 2.816667 -0.8 -2.533333 -4.3 -4.35 -6.8 -7.083333 -3.183333 -1.833333 -3.383333 0.7 -3.35 -6.9 -7.416667 -5.166667 -3.45 -1.333333 -4.016666 -5.166667 -6.15 -6.8 -7.866667 -7.666667 -4.333333 -3.35 -1.916667 -0.08333341 -1.95 -1.666667 -1.183333 0.8333333 1.333333 3 4.283333 5.533333 5.966667 -9999 -9999 -9999 -9999 -9999 -9999 -9999 -9999 -9999 -9999 -9999 -9999 -9999 -9999 -9999 -9999 -9999 -9999 -9999 -9999 -9999 -9999 -9999 
-9999 -9999 -9999 -9999 -9999 -9999 -9999 -9999 -9999 -9999 -9999 -9999 -9999 -9999 -9999 -9999 -9999 -9999 -9999 -9999 -9999 -9999 -9999 -9999 -9999 -9999 -9999 -9999 -9999 -9999 -9999 -9999 -9999 -9999 -1.083333 -2.833333 -6.866667 -6.433333 -5.666667 -5.133333 -6.716667 -6.033333 -5.333333 -5.233333 -7.65 -7.516667 -5.116667 -4.866667 -7.616667 -7.483333 -6.7 -7.35 -6.05 -4.9 -4.1 -4.566667 -5.266667 -5.433333 -5.933333 -5.566667 -6.566667 -7.483334 -8.366667 -8.4 -6.3 -3.366667 -4.733333 -3.716667 -0.4166667 -1.05 -0.5666667 -2.1 -3.933333 -3.6 -6.75 -7.016667 -5.7 -5.316667 -4.916667 -4.433333 -6.933333 -7.283333 -7.083333 -5.266666 -3.383333 -4.65 -4.683333 -6.416667 -5.966667 -4.083333 -0.2333334 -1.3 -3.2 -2 -6.05 -6.05 -8.983334 -8.616667 -8.833333 -5.85 -6.65 -8.333333 -9.633333 -6.1 -5.066667 -1.966667 2.1 3.45 4.233333 4.75 4.066667 -1.716667 -5.933333 -6.766667 -7.55 -6.45 -7.416667 -7.65 -6.583333 -4.766667 -6.15 -1.483333 -0.6833332 -4 -7.05 -7.066667 -5.616667 -3.266667 -9999 -9999 -9999 -9999 -9999 -6.316667 -4.883333 -1.583333 -1.05 -3.3 -2.066667 0.2833333 1.883333 2.516667 3.4 4.35 5.3 5.2 -9999 -9999 -9999 -9999 -9999 -9999 -9999 -9999 -9999 -9999 -9999 -9999 -9999 -9999 -9999 -9999 -9999 -9999 -9999 -9999 -9999 -9999 -9999 -9999 
-9999 -9999 -9999 -9999 -9999 -9999 -9999 -9999 -9999 -9999 -9999 -9999 -9999 -9999 -9999 -9999 -9999 -9999 -9999 -9999 -9999 -9999 -9999 -9999 -9999 -9999 -9999 -9999 -9999 -9999 -9999 -9999 -9999 -9999 -9999 -9999 -1.583333 -6.3 -4.133333 -2.483333 -5.133333 -6.216667 -7.233333 -5.3 -6.6 -7.816667 -7.45 -5.416667 -6.283333 -7.733333 -7.833333 -8.016666 -6.583333 -5.283333 -4.7 -4.2 -5.8 -6.05 -6.166667 -5.483334 -5.666667 -6.783333 -7.916667 -7.8 -5.066667 -3.266667 -4.533333 -1.466667 -1.766667 -4.833333 -4.683333 -4.666667 -4.066667 -4.933333 -7.2 -6.7 -5.916667 -5 -5.05 -4.65 -4.233334 -6.433333 -7.433333 -6.7 -5.35 -3.166667 -2.733334 -5.5 -6.75 -4.25 -0.35 -2.266667 -5.15 -4.4 -3.316667 -7.05 -8.7 -7.616667 -8.55 -5.116667 -3.4 -6.6 -7.816667 -8.133333 -6.366667 -4.5 -2.65 2.516667 4.05 2.733333 4.516667 -0.05000011 -4.816667 -8.4 -6.083333 -3.566667 -5.416667 -6.483333 -6.683333 -8.5 -6.3 -4.166667 -3.616667 -2.416667 -3.533333 -5.55 -4.333333 -4.133333 -9999 -9999 -9999 -9999 -9999 -6.35 -3.2 -2.066667 -3.833333 -2.866667 0.9333333 0.8166667 0.9 1.216667 2.366667 3.383333 2.583333 -9999 -9999 -9999 -9999 -9999 -9999 -9999 -9999 -9999 -9999 -9999 -9999 -9999 -9999 -9999 -9999 -9999 -9999 -9999 -9999 -9999 -9999 -9999 -9999 -9999 
-9999 -9999 -9999 -9999 -9999 -9999 -9999 -9999 -9999 -9999 -9999 -9999 -9999 -9999 -9999 -9999 -9999 -9999 -9999 -9999 -9999 -9999 -9999 -9999 -9999 -9999 -9999 -9999 -9999 -9999 -9999 -9999 -9999 -9999 -9999 -9999 -9999 -1.5 -4.883333 -1.866667 -1.966667 -3.833333 -6.85 -6.433333 -8.099999 -8.266666 -9.083333 -7.133334 -6.883334 -8.333334 -8.65 -7.883333 -8.1 -6.066667 -4.966667 -4.766666 -5.783333 -6.566667 -6.216667 -5.866667 -5.783333 -6.483333 -7.9 -7.283333 -4.216667 -3.4 -2.233333 -0.08333341 -3.066667 -7.25 -7.766666 -6.933333 -6.283333 -7.333333 -8.1 -7.766667 -7.266667 -6.866667 -5.166667 -4.7 -3.616667 -3.966667 -6.016666 -6.366666 -6.416667 -6.333333 -4.216667 -2.266667 -3.383333 -3.366667 -1.433333 -1.65 -5.516667 -6.9 -4.516667 -5.633333 -7.35 -6.85 -8.216666 -5.616667 -2.2 -4.933333 -4.533333 -4.916667 -5.066667 -1.016667 0.5666666 -0.6000001 -1.033333 -1.033333 4.283333 -0.95 -3.083333 -6.083333 -1.7 -1.383333 -2.65 -2.6 -6.416667 -8.416667 -7.066667 -7.6 -7.133333 -5.466667 -5.3 -9999 -9999 -9999 -9999 -9999 -9999 -9999 -9999 -6.416667 -4.55 -5.516666 -7.166667 -4.316667 -1.866667 -9999 -9999 -9999 -9999 -9999 -9999 -9999 -9999 -9999 -9999 -9999 -9999 -9999 -9999 -9999 -9999 -9999 -9999 -9999 -9999 -9999 -9999 -9999 -9999 -9999 -9999 -9999 -9999 -9999 -9999 -9999 
-9999 -9999 -9999 -9999 -9999 -9999 -9999 -9999 -9999 -9999 -9999 -9999 -9999 -9999 -9999 -9999 -9999 -9999 -9999 -9999 -9999 -9999 -9999 -9999 -9999 -9999 -9999 -9999 -9999 -9999 -9999 -9999 -9999 -9999 -9999 -9999 -9999 -9999 -0.7499999 -1.416667 -2.216667 -2 -4.316667 -6.716667 -8.1 -9.583333 -9.033333 -8.9 -6.55 -7.3 -8.933333 -8.866667 -8.483334 -6.8 -5.25 -5.666667 -5.45 -6.433333 -6.933333 -7.116667 -6.75 -7.85 -8.166667 -6.416667 -3.55 -2.933333 -3.866667 -1.866667 -1.933333 -6.266666 -6.983333 -7.85 -8.283334 -8.583333 -8.2 -7.35 -7.883333 -7.45 -6.916667 -5.216667 -4.75 -4.366667 -3.383333 -4.5 -4.9 -6.716667 -6.7 -4.466667 -0.8333333 -1.3 -2.066667 -1.783333 -4.016666 -7.066667 -6.05 -5.016666 -5.183333 -6.983334 -7 -5.05 -2.416667 -1.5 -1.116667 -1.766667 -0.2166667 1.083333 -1.4 -3.616667 -4.416667 -1.183333 3.466667 3.85 -1.083333 -0.8833334 1.233333 0.3666666 0.5166667 -1.533333 -4.666667 -7.683333 -7.783333 -7.483334 -7.333333 -9999 -9999 -9999 -9999 -9999 -9999 -9999 -9999 -9999 -9999 -7.4 -7.316667 -9999 -9999 -9999 -9999 -9999 -9999 -9999 -9999 -9999 -9999 -9999 -9999 -9999 -9999 -9999 -9999 -9999 -9999 -9999 -9999 -9999 -9999 -9999 -9999 -9999 -9999 -9999 -9999 -9999 -9999 -9999 -9999 -9999 -9999 -9999 
-9999 -9999 -9999 -9999 -9999 -9999 -9999 -9999 -9999 -9999 -9999 -9999 -9999 -9999 -9999 -9999 -9999 -9999 -9999 -9999 -9999 -9999 -9999 -9999 -9999 -9999 -9999 -9999 -9999 -9999 -9999 -9999 -9999 -9999 -9999 -9999 -9999 -9999 -9999 -2.5 -5.583333 -3 -1.666667 -4.566667 -7.183333 -7.55 -7.816667 -8.849999 -8 -8.066667 -7.7 -9.233334 -8.066667 -6.65 -6.066667 -6.833333 -6.033333 -6.05 -6.983333 -6.766667 -7.666667 -8.466667 -8.533334 -7.333333 -5.766666 -3.966667 -6.216667 -3.816667 -0.3666667 -3.85 -6.266667 -7.35 -7.533333 -7.8 -8.083333 -7.383334 -7.1 -7.383333 -6.716666 -6.633333 -5.816667 -4.566667 -4.183333 -4.016666 -3.65 -6.016666 -5.8 -4.2 -0.9833334 -4.5 -5.983333 -5.616667 -2.85 -5 -7.266666 -5.666667 -4.716667 -6.216667 -5.533333 -6.25 -4.033333 -3.066667 -4.316667 -5.95 -5.333333 -0.7833333 -4.183333 -7.583333 -3.033334 0.1166667 -0.4666667 1.333333 4.283333 3.483333 0.3666666 -3.483333 -1.033333 -3.4 -6.9 -7.783333 -6.333333 -6.033333 -6.033333 -9999 -9999 -9999 -9999 -9999 -9999 -9999 -9999 -9999 -9999 -9999 -9999 -9999 -9999 -9999 -9999 -9999 -9999 -9999 -9999 -9999 -9999 -9999 -9999 -9999 -9999 -9999 -9999 -9999 -9999 -9999 -9999 -9999 -9999 -9999 -9999 -9999 -9999 -9999 -9999 -9999 -9999 -9999 -9999 -9999 -9999 -9999 
-9999 -9999 -9999 -9999 -9999 -9999 -9999 -9999 -9999 -9999 -9999 -9999 -9999 -9999 -9999 -9999 -9999 -9999 -9999 -9999 -9999 -9999 -9999 -9999 -9999 -9999 -9999 -9999 -9999 -9999 -9999 -9999 -9999 -9999 -9999 -9999 -9999 0.4666667 -2.55 -6.4 -6.783333 -7.066667 -2.75 -4.633333 -6.55 -5.45 -7.85 -8.366667 -8.75 -10.05 -9.716667 -9.966667 -9.133333 -6.816667 -7.816667 -6.966666 -7.166667 -6.883333 -6.983333 -7.15 -8.383333 -8.849999 -7.733334 -7.316667 -6.55 -5.616667 -6.316667 -4.233334 0 -2.2 -4.8 -5.183333 -7.283333 -6.466667 -7.866667 -8.099999 -6.166667 -6.45 -6.416667 -6.5 -6.05 -4.8 -4.616667 -5.633333 -6.183333 -4.366667 -6.083333 -5.9 -0.9166666 -3.833333 -6.916667 -7.616667 -5.6 -5.3 -6.666667 -5.766667 -5.916667 -4.133333 -5.983334 -5.083333 -6.4 -4.283333 -7.066667 -7.433333 -6.8 -1.483333 -1.966667 -7.15 -7.016666 -4.383333 -5.833333 -0.9833333 0.6166666 3.1 -1.15 -4.35 -5.733333 -5.183333 -6.7 -8.166667 -6.883333 -6.033333 -4.016666 -9999 -9999 -9999 -9999 -9999 -9999 -9999 -9999 -9999 -9999 -9999 -9999 -9999 -9999 -9999 -9999 -9999 -9999 -9999 -9999 -9999 -9999 -9999 -9999 -9999 -9999 -9999 -9999 -9999 -9999 -9999 -9999 -9999 -9999 -9999 -9999 -9999 -9999 -9999 -9999 -9999 -9999 -9999 -9999 -9999 -9999 -9999 
-9999 -9999 -9999 -9999 -9999 -9999 -9999 -9999 -9999 -9999 -9999 -9999 -9999 -9999 -9999 -9999 -9999 -9999 -9999 -9999 -9999 -9999 -9999 -9999 -9999 -9999 -9999 -9999 -9999 -9999 -9999 -9999 -9999 -9999 -9999 -9999 -9999 -9999 -0.6166666 -5.45 -7.65 -7.35 -3.933333 -2.65 -3.6 -3.816667 -4.833333 -7.283333 -9.016666 -10.51667 -12.25 -11.4 -8.95 -7.15 -8.616667 -8.166667 -9.066667 -7.7 -6.966667 -7.266667 -8.2 -8.733334 -7.216667 -7.8 -7.133333 -5.733333 -6.533333 -3.733333 -0.8 0.1833333 -1.65 -4.45 -6.483333 -5.25 -7.533333 -7.683333 -7.083333 -5.083333 -6.333333 -5.55 -5.283333 -4.966667 -3.966667 -4.133333 -5.983334 -6.233333 -3.016667 -4.866667 -2.883333 -0.3 -6.366667 -7.366667 -7.8 -7.983333 -6.483333 -4.75 -5.883333 -3.3 -4.233334 -5.283333 -6.55 -6.3 -7.916667 -5.35 -4.9 -0.7833332 -4.216667 -5.616667 -7.266667 -8.650001 -6.95 -3.416667 0.3833333 3.433333 -0.8833334 -5.666667 -9.233333 -9.2 -8.783334 -5.666667 -4.733334 -4.916667 -4.833333 -9999 -9999 -9999 -9999 -9999 -9999 -9999 -9999 -9999 -9999 -9999 -9999 -9999 -9999 -9999 -9999 -9999 -9999 -9999 -9999 -9999 -9999 -9999 -9999 -9999 -9999 -9999 -9999 -9999 -9999 -9999 -9999 -9999 -9999 -9999 -9999 -9999 -9999 -9999 -9999 -9999 -9999 -9999 -9999 -9999 -9999 -9999 
-9999 -9999 -9999 -9999 -9999 -9999 -9999 -9999 -9999 -9999 -9999 -9999 -9999 -9999 -9999 -9999 -9999 -9999 -9999 -9999 -9999 -9999 -9999 -9999 -9999 -9999 -9999 -9999 -9999 -9999 -9999 -9999 -9999 -9999 -9999 -9999 -9999 -9999 0.6166666 -3.516667 -7.3 -7.133333 -7.1 -5.35 -3.133333 -6.466667 -5.616667 -7.083333 -9.216666 -10.33333 -10.21667 -10.85 -11.08333 -9.45 -8.216667 -9.416667 -8.833333 -8.416667 -7 -7.2 -8.583333 -9.366667 -7.25 -5.9 -7.766667 -5.216667 -4.116667 -2.35 -1.2 -3.483333 -0.6333334 -1.2 -4.916667 -4.183333 -6.116667 -6.3 -7.366667 -6.216667 -4.666667 -5.766667 -5.916667 -5.833333 -6.133333 -5.683333 -4.666667 -4.283333 -3.3 -0.9833333 0.2666667 0.7666667 -3.283334 -7.783333 -8.316667 -7.033333 -5.883333 -4.633333 -4.133333 -2.533333 -2.25 -3.1 -4.683333 -6.533333 -6.633333 -3.316667 -1.466667 -0.1333332 -2.333333 -6.7 -8.716666 -8.95 -4.416667 -1.583333 0.35 4.066667 -1.383333 -7.466667 -8.783334 -7.95 -7.55 -7.633333 -5.6 -3.45 -9999 -9999 -9999 -9999 -9999 -9999 -9999 -9999 -9999 -9999 -9999 -9999 -9999 -9999 -9999 -9999 -9999 -9999 -9999 -9999 -9999 -9999 -9999 -9999 -9999 -9999 -9999 -9999 -9999 -9999 -9999 -9999 -9999 -9999 -9999 -9999 -9999 -9999 -9999 -9999 -9999 -9999 -9999 -9999 -9999 -9999 -9999 -9999 
-9999 -9999 -9999 -9999 -9999 -9999 -9999 -9999 -9999 -9999 -9999 -9999 -9999 -9999 -9999 -9999 -9999 -9999 -9999 -9999 -9999 -9999 -9999 -9999 -9999 -9999 -9999 -9999 -9999 -9999 -9999 -9999 -9999 -9999 -9999 -9999 -9999 -9999 0.55 -5.333333 -8.05 -8.266666 -7.683333 -7.8 -5.583333 -6.133333 -7.083333 -7.35 -9.15 -9.433333 -8 -9.266666 -11.91667 -11.1 -9.333333 -9.916667 -8.283334 -8.2 -6.833333 -6.733333 -7.75 -8.95 -7.983334 -6.65 -4.483334 -4.466667 -1.866667 -3.666667 -4.4 -5.15 -3 0.09999999 -3.25 -3.5 -3.716667 -5.333333 -5.483333 -6.866667 -5 -3.983333 -4.65 -6.733333 -5.516667 -4.65 -3.433333 -4.3 -5.5 -6.383333 -1.883333 0.4666667 -3.45 -6.3 -7.783334 -7.216667 -5.916667 -4.083333 -4.45 -2.7 -1.716667 -1.783333 -2.183333 -4.25 -4.916667 -4.283333 -5.183333 -3.6 -2.55 -7.366667 -8 -6.783333 -6.916667 -2.65 0.7333333 4.116667 -0.8333333 -8.216667 -6.45 -6.383333 -4.75 -5.666667 -3.916667 -3.266667 -9999 -9999 -9999 -9999 -9999 -9999 -9999 -9999 -9999 -9999 -9999 -9999 -9999 -9999 -9999 -9999 -9999 -9999 -9999 -9999 -9999 -9999 -9999 -9999 -9999 -9999 -9999 -9999 -9999 -9999 -9999 -9999 -9999 -9999 -9999 -9999 -9999 -9999 -9999 -9999 -9999 -9999 -9999 -9999 -9999 -9999 -9999 -9999 
-9999 -9999 -9999 -9999 -9999 -9999 -9999 -9999 -9999 -9999 -9999 -9999 -9999 -9999 -9999 -9999 -9999 -9999 -9999 -9999 -9999 -9999 -9999 -9999 -9999 -9999 -9999 -9999 -9999 -9999 -9999 -9999 -9999 -9999 -9999 -9999 -9999 -9999 0.5833333 -4.25 -6.9 -8.9 -8.4 -9.033333 -9.033334 -5.966667 -6.633333 -7.55 -9.2 -8.883333 -6.816667 -5.633333 -7.35 -9.283333 -9.583333 -9.283333 -9.5 -8 -6.816667 -6.466667 -7.25 -8.55 -8.483334 -8.116667 -5.2 -2.05 -1.6 -5.466667 -7.083333 -6.3 -3.7 -0.6166666 -0.4000001 -0.25 -0.8666668 -3.466667 -3.133333 -4.133333 -4.383333 -4.55 -4.066667 -5 -6.35 -5.8 -5.3 -3.583333 -2.4 -4.083333 -2.466667 0.3 -2.583333 -5.866667 -6.466667 -6.283333 -5.55 -3.733333 -4.083333 -3.4 -1.516667 -1.45 -2.483333 -5.016666 -4.5 -6.083333 -8.166667 -5.5 -4.116667 -6.783333 -7.25 -6.916667 -3.85 0.1666667 2.7 4.133333 0.8166667 -2.783333 -4.933333 -4.8 -1.966667 -0.6833333 -2.683333 -4.866666 -9999 -9999 -9999 -9999 -9999 -9999 -9999 -9999 -9999 -9999 -9999 -9999 -9999 -9999 -9999 -9999 -9999 -9999 -9999 -9999 -9999 -9999 -9999 -9999 -9999 -9999 -9999 -9999 -9999 -9999 -9999 -9999 -9999 -9999 -9999 -9999 -9999 -9999 -9999 -9999 -9999 -9999 -9999 -9999 -9999 -9999 -9999 -9999 
-9999 -9999 -9999 -9999 -9999 -9999 -9999 -9999 -9999 -9999 -9999 -9999 -9999 -9999 -9999 -9999 -9999 -9999 -9999 -9999 -9999 -9999 -9999 -9999 -9999 -9999 -9999 -9999 -9999 -9999 -9999 -9999 -9999 -9999 -9999 -9999 -9999 -9999 -0.2333333 -1.25 -4.116667 -6.933333 -9.233334 -9.966666 -9.766666 -8.166666 -5.016667 -7.233333 -9.15 -9.266666 -8.083333 -6.583333 -4.9 -5.383333 -6.683333 -7.816667 -9.833333 -8.616667 -7.45 -6.266667 -7.2 -7.683333 -8.333333 -7.7 -5.666667 -3.8 -1.483333 -4.366667 -6.7 -3.883333 -2.45 -1.116667 -4.166667 -2.666667 0.3833334 -0.0333333 -2.45 -1.35 -2.75 -2 -4.35 -3.616667 -6.416667 -5.866667 -5.016666 -5.55 -4.966667 -0.9333333 0.1833332 -3.15 -7.033333 -7.133333 -4.966667 -4.233334 -3.25 -3.016667 -3.45 -3.016667 -2.016667 -1.883333 -1.966667 -4.233334 -6.083333 -5.3 -7.916667 -7.866667 -5.7 -7.483333 -4.783333 -5.166667 -7.65 -4.116667 -3.25 0.1333334 3.833333 0.4 -3.583333 -2.283333 1.683333 0.1333333 -3.316667 -7.45 -9999 -9999 -9999 -9999 -9999 -9999 -9999 -9999 -9999 -9999 -9999 -9999 -9999 -9999 -9999 -9999 -9999 -9999 -9999 -9999 -9999 -9999 -9999 -9999 -9999 -9999 -9999 -9999 -9999 -9999 -9999 -9999 -9999 -9999 -9999 -9999 -9999 -9999 -9999 -9999 -9999 -9999 -9999 -9999 -9999 -9999 -9999 -9999 
-9999 -9999 -9999 -9999 -9999 -9999 -9999 -9999 -9999 -9999 -9999 -9999 -9999 -9999 -9999 -9999 -9999 -9999 -9999 -9999 -9999 -9999 -9999 -9999 -9999 -9999 -9999 -9999 -9999 -9999 -9999 -9999 -9999 -9999 -9999 -9999 -9999 -9999 -9999 -1.333333 -5.55 -6.983333 -9.416667 -9.316667 -7.466667 -8.55 -4.366667 -6.683333 -7.166667 -7.166667 -6.133333 -7.05 -7.616667 -8.133333 -6.45 -6.483334 -8.5 -9.016666 -7.766666 -6.483334 -6.683333 -7.216666 -8.016666 -7.7 -5.5 -3.766667 -2.466666 -4.666667 -6.75 -4.583333 -4.516667 -1.916667 -5.633333 -4.8 -1.633333 -0.2499998 0.5166667 0.5333334 0.8666667 -0.85 -4.516666 -3.45 -6.133334 -5.933333 -4.783333 -4.016667 -4.133333 -3.316667 0.08333325 -5.183333 -6.416667 -5.133333 -2.966666 -5.133333 -5.633333 -5.716667 -5.016666 -4.116667 -3.35 -3.083333 -2.316667 -2.933333 -6.1 -6.55 -6.516667 -8.2 -7.266667 -7.5 -5.116667 -2.716666 -4.8 -1.566667 -0.3 2.1 4.15 1.733333 -4.933333 -3.416667 1.55 -0.75 -4.066667 -6.183333 -9999 -9999 -9999 -9999 -9999 -9999 -9999 -9999 -9999 -9999 -9999 -9999 -9999 -9999 -9999 -9999 -9999 -9999 -9999 -9999 -9999 -9999 -9999 -9999 -9999 -9999 -9999 -9999 -9999 -9999 -9999 -9999 -9999 -9999 -9999 -9999 -9999 -9999 -9999 -9999 -9999 -9999 -9999 -9999 -9999 -9999 -9999 -9999 
-9999 -9999 -9999 -9999 -9999 -9999 -9999 -9999 -9999 -9999 -9999 -9999 -9999 -9999 -9999 -9999 -9999 -9999 -9999 -9999 -9999 -9999 -9999 -9999 -9999 -9999 -9999 -9999 -9999 -9999 -9999 -9999 -9999 -9999 -9999 -9999 -9999 -9999 -9999 0.2499998 -3.783333 -7.683333 -9.433333 -8.283333 -5.8 -7.05 -3.766667 -5.416667 -4.566667 -5.5 -8.283334 -9.433333 -10.31667 -11.58333 -9.266666 -8.7 -7.333333 -7.616666 -7.433333 -6.433333 -5.833333 -6.45 -7.7 -7.933333 -5.433333 -3.316667 -4.233334 -6.066667 -7.283333 -6.25 -3.833333 -3.383333 -6.25 -4.8 -2.4 -4.416667 -2.166667 -2.416667 0.1666667 -0.3500001 -3.983333 -3.15 -3.066667 -6.433333 -6.433333 -5.083333 -3.783333 -1.75 0.2833335 -4.883333 -3.966667 -1.866667 -5.766666 -6.883333 -6.5 -5.766666 -4.966667 -4.266666 -3.933333 -3.483333 -2.7 -2.833333 -5.35 -7.033333 -8.033334 -7.466667 -6.833333 -5.616667 -3.85 -1.15 -1.683333 -0.4166667 -1.216667 -1.266667 2.933333 2.15 -3.05 -4.833333 2.783333 0.6333332 -1.3 -3.15 -9999 -9999 -9999 -9999 -9999 -9999 -9999 -9999 -9999 -9999 -9999 -9999 -9999 -9999 -9999 -9999 -9999 -9999 -9999 -9999 -9999 -9999 -9999 -9999 -9999 -9999 -9999 -9999 -9999 -9999 -9999 -9999 -9999 -9999 -9999 -9999 -9999 -9999 -9999 -9999 -9999 -9999 -9999 -9999 -9999 -9999 -9999 -9999 
-9999 -9999 -9999 -9999 -9999 -9999 -9999 -9999 -9999 -9999 -9999 -9999 -9999 -9999 -9999 -9999 -9999 -9999 -9999 -9999 -9999 -9999 -9999 -9999 -9999 -9999 -9999 -9999 -9999 -9999 -9999 -9999 -9999 -9999 -9999 -9999 -9999 -9999 -9999 -0.2333334 -4.916667 -5.533333 -8.15 -8 -4.166667 -5.1 -2.916667 -4.85 -3.566667 -6.016666 -7.783333 -9.016666 -9.066667 -10.5 -10.13333 -10.23333 -9.033334 -7.8 -7.016667 -6.3 -7.05 -6.966667 -8.033334 -7.983334 -5.3 -6.5 -7.383333 -6.783333 -7.9 -6.35 -3.85 -3.566667 -6.483333 -5.05 -5.083333 -6.266667 -5.2 -3.816667 -1.883333 -0.5 0.4999999 -3.516667 -1.716667 -5.016666 -5.05 -5.616667 -5.016667 -1.75 -0.3833334 -4.55 -4.583333 -1.316667 -5.55 -6.25 -6.45 -5.75 -5.183333 -4.633333 -4.033333 -3.216667 -2.683333 -2.833333 -4.25 -7.216667 -9.016666 -8.483334 -5.166667 -6.016667 -6.2 -3.816667 -4.65 -6.216667 -6.016667 -4.166667 1.35 4.116667 -1.566667 -0.3 3.066667 0.4 -3.3 -5.516666 -9999 -9999 -9999 -9999 -9999 -9999 -9999 -9999 -9999 -9999 -9999 -9999 -9999 -9999 -9999 -9999 -9999 -9999 -9999 -9999 -9999 -9999 -9999 -9999 -9999 -9999 -9999 -9999 -9999 -9999 -9999 -9999 -9999 -9999 -9999 -9999 -9999 -9999 -9999 -9999 -9999 -9999 -9999 -9999 -9999 -9999 -9999 -9999 
-9999 -9999 -9999 -9999 -9999 -9999 -9999 -9999 -9999 -9999 -9999 -9999 -9999 -9999 -9999 -9999 -9999 -9999 -9999 -9999 -9999 -9999 -9999 -9999 -9999 -9999 -9999 -9999 -9999 -9999 -9999 -9999 -9999 -9999 -9999 -9999 -9999 -9999 -9999 0.2166667 -4.55 -7.05 -8.55 -7.383333 -5 -1.55 -0.5666667 -4.616667 -2.633333 -4.066667 -7.083333 -7.1 -7.55 -8.283334 -8.133333 -7.7 -7.416667 -7.733334 -7.45 -6.516667 -7.183333 -7.15 -6.183333 -5.966667 -6.583333 -7.9 -7.666667 -7.116667 -8.116667 -6.366667 -4.416667 -4.25 -6.783333 -6.783333 -6.566667 -5.233333 -4.35 -3.75 -4.6 -3.983334 -1.5 -0.9999999 -0.6333334 -2.833333 -4.85 -3.566667 -4 0.5833334 -1.766667 -4.8 -1.266667 -4.333333 -6.5 -5.933333 -6.316667 -5.833333 -4.983334 -4.533333 -4.433333 -3.216667 -2.85 -2.916667 -3.366667 -5.75 -9.15 -7.333333 -6.366667 -3.783334 -5.833333 -6.716667 -7.116667 -7.816667 -4.083333 -0.7166667 0.1833335 1.833333 4 3.333333 2.05 1.55 -1.683333 -6.283333 -9999 -9999 -9999 -9999 -9999 -9999 -9999 -9999 -9999 -9999 -9999 -9999 -9999 -9999 -9999 -9999 -9999 -9999 -9999 -9999 -9999 -9999 -9999 -9999 -9999 -9999 -9999 -9999 -9999 -9999 -9999 -9999 -9999 -9999 -9999 -9999 -9999 -9999 -9999 -9999 -9999 -9999 -9999 -9999 -9999 -9999 -9999 -9999 
-9999 -9999 -9999 -9999 -9999 -9999 -9999 -9999 -9999 -9999 -9999 -9999 -9999 -9999 -9999 -9999 -9999 -9999 -9999 -9999 -9999 -9999 -9999 -9999 -9999 -9999 -9999 -9999 -9999 -9999 -9999 -9999 -9999 -9999 -9999 -9999 -9999 -9999 -9999 0.3166666 -2.933333 -5.85 -8.55 -5.016666 -1.616667 -1.35 -1.233333 -3.75 -3.833333 -4.916667 -6.083333 -6.9 -8.3 -8.650001 -7.816667 -6.616667 -5.633334 -5.783333 -6.583333 -7.333333 -7.233334 -8.05 -7.566667 -6.233334 -8.033334 -7.933333 -8.083333 -7.433333 -7.8 -5.933333 -4.383333 -5.466667 -6.5 -6.633333 -5.5 -5.3 -5.283333 -3.733333 -2.116667 -3.5 -2.916667 0.55 0.3833333 -2.933333 -5.116667 -3.95 -1.566667 0.5166667 -2.683333 -0.4999999 -2.433333 -5.883333 -7.066667 -6.7 -6.466667 -5.866667 -5.466667 -5.466667 -4.816667 -3.45 -3.133333 -3.633333 -4.4 -4.5 -6.3 -7.4 -5.8 -4.183333 -2.766667 -4 -8.599999 -7.866667 -3.133333 -3.316667 -3.6 1.333333 4.716667 1.4 -0.04999995 -1.466667 -2.766667 -9999 -9999 -9999 -9999 -9999 -9999 -9999 -9999 -9999 -9999 -9999 -9999 -9999 -9999 -9999 -9999 -9999 -9999 -9999 -9999 -9999 -9999 -9999 -9999 -9999 -9999 -9999 -9999 -9999 -9999 -9999 -9999 -9999 -9999 -9999 -9999 -9999 -9999 -9999 -9999 -9999 -9999 -9999 -9999 -9999 -9999 -9999 -9999 -9999 
-9999 -9999 -9999 -9999 -9999 -9999 -9999 -9999 -9999 -9999 -9999 -9999 -9999 -9999 -9999 -9999 -9999 -9999 -9999 -9999 -9999 -9999 -9999 -9999 -9999 -9999 -9999 -9999 -9999 -9999 -9999 -9999 -9999 -9999 -9999 -9999 -9999 -9999 -9999 0.1166667 -5.25 -7.283333 -7.1 -5.116667 -2.633333 -0.0333333 -2.033333 -2.933333 -4.866667 -7.35 -7.433333 -8.75 -9.416667 -9.666667 -9.066667 -7.916667 -6.916667 -5.666667 -5.233333 -5.45 -5.383333 -5.866667 -7.433333 -7.783333 -7.466667 -7.65 -7.633333 -7.6 -7.2 -6.566667 -5.633334 -6 -5.2 -5.883333 -6.233334 -6.116667 -6.066667 -4.966667 -2.733333 -1.2 -0.9499999 -0.08333334 1.633333 -0.2 -1.333333 -1.116667 -1.2 1.233333 0.2833333 -0.8833334 -2.266667 -4.216667 -4.366666 -5.033333 -4.883333 -4.25 -4.316667 -4.916667 -4.65 -2.3 -2.766667 -3.933333 -4.25 -3.233333 -4.316667 -5.8 -5.983333 -6.433333 -5.483333 -1.65 -6 -8.566667 -6.65 -6.933333 -4.433333 0.03333338 5.2 3.95 -0.9833333 -5.833333 -6.9 -9999 -9999 -9999 -9999 -9999 -9999 -9999 -9999 -9999 -9999 -9999 -9999 -9999 -9999 -9999 -9999 -9999 -9999 -9999 -9999 -9999 -9999 -9999 -9999 -9999 -9999 -9999 -9999 -9999 -9999 -9999 -9999 -9999 -9999 -9999 -9999 -9999 -9999 -9999 -9999 -9999 -9999 -9999 -9999 -9999 -9999 -9999 -9999 -9999 
-9999 -9999 -9999 -9999 -9999 -9999 -9999 -9999 -9999 -9999 -9999 -9999 -9999 -9999 -9999 -9999 -9999 -9999 -9999 -9999 -9999 -9999 -9999 -9999 -9999 -9999 -9999 -9999 -9999 -9999 -9999 -9999 -9999 -9999 -9999 -9999 -9999 -9999 -9999 0.6333333 -3.25 -5.916667 -7.016666 -4.716667 -1.15 -0.4833333 -2.116667 -5.3 -4.166667 -5.016667 -7.716667 -8.133333 -8.716666 -9.016666 -9.883333 -8.650001 -8.616667 -6.766667 -5.1 -4.666667 -4.35 -4.083333 -4.416667 -6.016666 -6.8 -6.1 -6.9 -7.133333 -6.866667 -6.483333 -5.95 -4.666667 -4.733334 -5.633333 -6.2 -5.65 -4.966667 -4.016666 -2.6 -3.85 -3.6 -1.35 0.1333333 1.05 1.583333 1.6 0.95 -0.3333333 1.683333 -1.366667 -2.433333 -1.633333 -3.983333 -2.933333 -2.333333 -3.083333 -3.566667 -4.283333 -4.216667 -2.066667 -1.733333 -2.9 -2.283333 -2.133333 -3.433333 -5.266667 -6.166667 -6.416667 -5.033333 -1.1 -2.683333 -8.066667 -7.283333 -4.75 -4.466667 -0.2333334 5.833333 3.75 -1.966667 -6.5 -9999 -9999 -9999 -9999 -9999 -9999 -9999 -9999 -9999 -9999 -9999 -9999 -9999 -9999 -9999 -9999 -9999 -9999 -9999 -9999 -9999 -9999 -9999 -9999 -9999 -9999 -9999 -9999 -9999 -9999 -9999 -9999 -9999 -9999 -9999 -9999 -9999 -9999 -9999 -9999 -9999 -9999 -9999 -9999 -9999 -9999 -9999 -9999 -9999 -9999 
-9999 -9999 -9999 -9999 -9999 -9999 -9999 -9999 -9999 -9999 -9999 -9999 -9999 -9999 -9999 -9999 -9999 -9999 -9999 -9999 -9999 -9999 -9999 -9999 -9999 -9999 -9999 -9999 -9999 -9999 -9999 -9999 -9999 -9999 -9999 -9999 -9999 -9999 -9999 -0.15 -0.4666668 -3.883333 -5.783333 -1.6 0.6499999 -3.1 -6.016667 -5.55 -7.9 -5.916667 -8.066667 -11.68333 -10.8 -9.5 -9.916667 -9.466666 -8.683333 -6.966667 -5.65 -5.483333 -5.116667 -4.933333 -5.833333 -6.066667 -5.233333 -5.016667 -5.466667 -6.433333 -6.25 -5.95 -5.483333 -4.666667 -5.083333 -5.55 -5.866667 -5.233333 -4.75 -4.466667 -4.55 -4.516667 -4.116667 -3.616667 -2.733333 -0.35 -2.5 -3.4 -2.75 0.15 1.166667 0.2833334 -0.2666667 -0.25 -0.5666668 -1.983333 -3.516667 -4.85 -5.316667 -4.5 -3.15 -1.383333 -1.65 -1.633333 -1.866667 -2.116667 -3.233333 -5 -7.016667 -5.633333 -4.633333 -3.383333 0.1666666 -5.4 -4.383333 -5.716667 -2.016667 2.233333 5.2 2.483333 -3.266667 -9999 -9999 -9999 -9999 -9999 -9999 -9999 -9999 -9999 -9999 -9999 -9999 -9999 -9999 -9999 -9999 -9999 -9999 -9999 -9999 -9999 -9999 -9999 -9999 -9999 -9999 -9999 -9999 -9999 -9999 -9999 -9999 -9999 -9999 -9999 -9999 -9999 -9999 -9999 -9999 -9999 -9999 -9999 -9999 -9999 -9999 -9999 -9999 -9999 -9999 -9999 
-9999 -9999 -9999 -9999 -9999 -9999 -9999 -9999 -9999 -9999 -9999 -9999 -9999 -9999 -9999 -9999 -9999 -9999 -9999 -9999 -9999 -9999 -9999 -9999 -9999 -9999 -9999 -9999 -9999 -9999 -9999 -9999 -9999 -9999 -9999 -9999 -9999 -9999 -9999 -9999 0.5 -2 -4.083333 -0.05000003 0.2 -4.316667 -8.966667 -7.266666 -7 -7.75 -7.983333 -9.633333 -9.383333 -9.95 -9.866667 -9.166667 -7.116666 -7.083333 -6.75 -6.483333 -7.016667 -6.55 -7.866667 -8.3 -7.45 -5.533333 -4.166667 -4.983334 -5.116667 -5.183333 -5.116667 -4.883333 -4.533333 -5.3 -5 -5.5 -4.9 -4.45 -4.216667 -3.983333 -3.4 -4.35 -3.3 -1.5 -2.916667 -4.083333 -1.866667 0.7 2.75 0.5333332 0.4166667 -0.8999999 -2.333333 -3.15 -3.7 -4.416667 -4.883333 -4.683333 -2.9 -1.216667 -1.5 -1.4 -1.983333 -2.716666 -3.333333 -3.966667 -5.816667 -7.466667 -6.6 -3.916667 0.8166667 -2.016667 0.65 1.166667 -1.166667 2.766667 5.55 -0.9 -6.366667 -9999 -9999 -9999 -9999 -9999 -9999 -9999 -9999 -9999 -9999 -9999 -9999 -9999 -9999 -9999 -9999 -9999 -9999 -9999 -9999 -9999 -9999 -9999 -9999 -9999 -9999 -9999 -9999 -9999 -9999 -9999 -9999 -9999 -9999 -9999 -9999 -9999 -9999 -9999 -9999 -9999 -9999 -9999 -9999 -9999 -9999 -9999 -9999 -9999 -9999 -9999 
-9999 -9999 -9999 -9999 -9999 -9999 -9999 -9999 -9999 -9999 -9999 -9999 -9999 -9999 -9999 -9999 -9999 -9999 -9999 -9999 -9999 -9999 -9999 -9999 -9999 -9999 -9999 -9999 -9999 -9999 -9999 -9999 -9999 -9999 -9999 -9999 -9999 -9999 -9999 -9999 -9999 -0.9833335 -1.25 1.066667 -2.366667 -6.183333 -10.81667 -11.31667 -7.766666 -8.25 -8.55 -8.116667 -8.45 -9.05 -9.033333 -8.5 -8.45 -9.583333 -8 -8.55 -7.783333 -7.466667 -7.666667 -8.033333 -6.866667 -5.233334 -3.9 -3.95 -4.416667 -4.566667 -5.366667 -5.266667 -4.616667 -4.766666 -5.833333 -6 -6.1 -4.7 -4.216667 -3.416667 -2.583333 -3.9 -4.2 -3.7 -5.1 -3.2 -0.9166667 0.1166667 1.55 0.9 -0.1666667 -0.35 -0.4500001 -0.45 -3.166667 -4.383333 -5.366667 -4.1 -2.75 -1.033333 -1.2 -0.8500001 -1.6 -3.216667 -4.516667 -4.1 -4.9 -5.7 -6.483334 -5.433333 -0.1666667 0.7166668 -1.116667 -0.7 3.166667 5.266666 5.366666 -9999 -9999 -9999 -9999 -9999 -9999 -9999 -9999 -9999 -9999 -9999 -9999 -9999 -9999 -9999 -9999 -9999 -9999 -9999 -9999 -9999 -9999 -9999 -9999 -9999 -9999 -9999 -9999 -9999 -9999 -9999 -9999 -9999 -9999 -9999 -9999 -9999 -9999 -9999 -9999 -9999 -9999 -9999 -9999 -9999 -9999 -9999 -9999 -9999 -9999 -9999 -9999 -9999 
-9999 -9999 -9999 -9999 -9999 -9999 -9999 -9999 -9999 -9999 -9999 -9999 -9999 -9999 -9999 -9999 -9999 -9999 -9999 -9999 -9999 -9999 -9999 -9999 -9999 -9999 -9999 -9999 -9999 -9999 -9999 -9999 -9999 -9999 -9999 -9999 -9999 -9999 -9999 -9999 -9999 0.7499999 2.233333 -0.2 -4.466667 -8.3 -9.6 -9.45 -8.833333 -8.983334 -8.433333 -8.116667 -9.900001 -10.43333 -9.733334 -8.716667 -10.68333 -10.7 -9.45 -9.7 -8.5 -6.85 -7.916667 -8.35 -7.433333 -5.4 -4 -3.116667 -3.566667 -3.333333 -4.083333 -4.7 -4.8 -4.683333 -5.466667 -5.85 -5.316667 -4.616667 -4.183333 -3.866667 -2.75 -1.966667 -3.816667 -4.933333 -5.283333 -3.95 -2.166667 -0.1666666 1.833333 -1.05 -2.433333 -4.4 -4 -2.333333 -4.033333 -5.8 -5.7 -4.566667 -3.183333 -2.116667 -1.233333 -1.466667 -1.616667 -2.9 -5.183333 -5.1 -5.7 -6.383333 -3.916667 -4.033334 -0.6666667 -2.016667 -8.3 -8.216667 -9999 -9999 -9999 -9999 -9999 -9999 -9999 -9999 -9999 -9999 -9999 -9999 -9999 -9999 -9999 -9999 -9999 -9999 -9999 -9999 -9999 -9999 -9999 -9999 -9999 -9999 -9999 -9999 -9999 -9999 -9999 -9999 -9999 -9999 -9999 -9999 -9999 -9999 -9999 -9999 -9999 -9999 -9999 -9999 -9999 -9999 -9999 -9999 -9999 -9999 -9999 -9999 -9999 -9999 -9999 -9999 
-9999 -9999 -9999 -9999 -9999 -9999 -9999 -9999 -9999 -9999 -9999 -9999 -9999 -9999 -9999 -9999 -9999 -9999 -9999 -9999 -9999 -9999 -9999 -9999 -9999 -9999 -9999 -9999 -9999 -9999 -9999 -9999 -9999 -9999 -9999 -9999 -9999 -9999 -9999 -9999 -9999 2.316667 1.233333 -1.45 -2.333333 -7.283333 -7.9 -9.366667 -9.416667 -8.266666 -7.066667 -8.266666 -9.966667 -11.15 -11.11667 -10.78333 -10.51667 -10.65 -10.01667 -10.15 -7.866667 -6.633333 -7.183333 -8.25 -7.933333 -6.916667 -5.933333 -3.683333 -2.833333 -2.583333 -2.55 -3.316667 -4.933333 -4.716667 -4.2 -4.616667 -4.583333 -4.033333 -4.5 -3.8 -3.883333 -2.233333 -3 -4.816667 -5.783333 -3.783333 -2.616667 -1.516667 1.95 -1.033333 -1.966667 -3 -4.883333 -4.966667 -6.216667 -5.75 -3.916667 -3.8 -3.116667 -3.316667 -2.766667 -0.8 -1.316667 -2.8 -5 -5.433333 -5.566667 -5.883333 -3.4 -2.283333 -0.7333333 -2.483333 -8.416667 -9999 -9999 -9999 -9999 -9999 -9999 -9999 -9999 -9999 -9999 -9999 -9999 -9999 -9999 -9999 -9999 -9999 -9999 -9999 -9999 -9999 -9999 -9999 -9999 -9999 -9999 -9999 -9999 -9999 -9999 -9999 -9999 -9999 -9999 -9999 -9999 -9999 -9999 -9999 -9999 -9999 -9999 -9999 -9999 -9999 -9999 -9999 -9999 -9999 -9999 -9999 -9999 -9999 -9999 -9999 -9999 -9999 
-9999 -9999 -9999 -9999 -9999 -9999 -9999 -9999 -9999 -9999 -9999 -9999 -9999 -9999 -9999 -9999 -9999 -9999 -9999 -9999 -9999 -9999 -9999 -9999 -9999 -9999 -9999 -9999 -9999 -9999 -9999 -9999 -9999 -9999 -9999 -9999 -9999 -9999 -9999 -9999 -9999 2.4 -1.7 -5.533333 -3.366667 -4.933333 -6.583333 -8.916667 -8.883333 -7.266666 -6.383333 -9.716666 -10.25 -11.01667 -11.36667 -11.45 -10.81667 -9.3 -9.116667 -8.683333 -6.15 -5.7 -6.333333 -7.65 -7.866667 -7.183333 -6.333333 -5.833333 -4.966667 -3.483333 -2.616667 -2.9 -4.183333 -5.25 -5.1 -4.083333 -3.833333 -3.333333 -4.033333 -4.283333 -3.35 -3.65 -2.533333 -2.933333 -3.85 -5.166667 -2.55 -0.5833334 1.633333 1.766667 -2.433333 -4.35 -5.366667 -5.883333 -5.233334 -4.933333 -2.766667 -1.85 -2.216667 -3.25 -3.483333 -2.05 -1.383333 -2.45 -4.333333 -5.466667 -5.083333 -6.516666 -6.25 -7.083333 -4.166667 -2.85 -8.416667 -9999 -9999 -9999 -9999 -9999 -9999 -9999 -9999 -9999 -9999 -9999 -9999 -9999 -9999 -9999 -9999 -9999 -9999 -9999 -9999 -9999 -9999 -9999 -9999 -9999 -9999 -9999 -9999 -9999 -9999 -9999 -9999 -9999 -9999 -9999 -9999 -9999 -9999 -9999 -9999 -9999 -9999 -9999 -9999 -9999 -9999 -9999 -9999 -9999 -9999 -9999 -9999 -9999 -9999 -9999 -9999 -9999 
-9999 -9999 -9999 -9999 -9999 -9999 -9999 -9999 -9999 -9999 -9999 -9999 -9999 -9999 -9999 -9999 -9999 -9999 -9999 -9999 -9999 -9999 -9999 -9999 -9999 -9999 -9999 -9999 -9999 -9999 -9999 -9999 -9999 -9999 -9999 -9999 -9999 -9999 -9999 -9999 -9999 1.166667 -4 -7.3 -5.816667 -5.116667 -7.666667 -9.183333 -8.55 -6.2 -6.316667 -8.683333 -10.58333 -9.766667 -10.7 -11.71667 -10.08333 -8.283333 -6.85 -6.616667 -5.883333 -5.866667 -5.466667 -6.633333 -7.766667 -7.983334 -7.283333 -7.9 -7.983333 -6.65 -3.55 -3.016667 -3.716667 -4.333333 -4.95 -4.716667 -3.916667 -3.716667 -4.45 -4.966667 -4.783333 -6.35 -5.266667 -2.416667 -1.65 -3.333333 -4.5 -3.916667 -1.266667 2.233333 0.65 -2.016667 -4.716667 -4.8 -3.766667 -3.116667 -1.933333 -2.666667 -3.65 -4.6 -4.8 -2.25 -2.416667 -2.3 -4.016667 -5.716667 -5.983333 -8.466667 -8.833333 -7.25 -4.366667 -5.65 -9999 -9999 -9999 -9999 -9999 -9999 -9999 -9999 -9999 -9999 -9999 -9999 -9999 -9999 -9999 -9999 -9999 -9999 -9999 -9999 -9999 -9999 -9999 -9999 -9999 -9999 -9999 -9999 -9999 -9999 -9999 -9999 -9999 -9999 -9999 -9999 -9999 -9999 -9999 -9999 -9999 -9999 -9999 -9999 -9999 -9999 -9999 -9999 -9999 -9999 -9999 -9999 -9999 -9999 -9999 -9999 -9999 -9999 
-9999 -9999 -9999 -9999 -9999 -9999 -9999 -9999 -9999 -9999 -9999 -9999 -9999 -9999 -9999 -9999 -9999 -9999 -9999 -9999 -9999 -9999 -9999 -9999 -9999 -9999 -9999 -9999 -9999 -9999 -9999 -9999 -9999 -9999 -9999 -9999 -9999 -9999 -9999 -9999 1.583333 -0.8999999 -4.2 -7.05 -7.833333 -7.033333 -7.75 -9.116667 -8.816667 -6.833333 -7.166667 -9.383333 -9.25 -10.31667 -8.7 -10.75 -9.266666 -6.05 -3.65 -4.05 -3.533333 -4.666667 -5.616667 -6.833333 -7.983334 -8.55 -8.25 -8.333333 -8.216667 -7.233333 -4.716667 -4.533333 -3.9 -3.266666 -3.7 -4.466667 -4.45 -4.216667 -4.6 -6.216667 -6.75 -6.916667 -6.616667 -4.083333 -3.55 -1.183333 -3.233333 -4.4 -2.966666 0.15 1.566667 -2.016667 -4.383333 -3.666667 -2.75 -2.166667 -3.066667 -3.116667 -2.833333 -3.516667 -2.583333 -0.5666668 -1.366666 -2.683333 -4.116667 -6.083333 -7.2 -7.733334 -7.166667 -6.516666 -9.133333 -9999 -9999 -9999 -9999 -9999 -9999 -9999 -9999 -9999 -9999 -9999 -9999 -9999 -9999 -9999 -9999 -9999 -9999 -9999 -9999 -9999 -9999 -9999 -9999 -9999 -9999 -9999 -9999 -9999 -9999 -9999 -9999 -9999 -9999 -9999 -9999 -9999 -9999 -9999 -9999 -9999 -9999 -9999 -9999 -9999 -9999 -9999 -9999 -9999 -9999 -9999 -9999 -9999 -9999 -9999 -9999 -9999 -9999 -9999 
-9999 -9999 -9999 -9999 -9999 -9999 -9999 -9999 -9999 -9999 -9999 -9999 -9999 -9999 -9999 -9999 -9999 -9999 -9999 -9999 -9999 -9999 -9999 -9999 -9999 -9999 -9999 -9999 -9999 -9999 -9999 -9999 -9999 -9999 -9999 -9999 -9999 -9999 -9999 -9999 1.566667 -2.283333 -6.216667 -7.666667 -8.616667 -8.716667 -8.8 -8.333333 -8.483334 -6.2 -7.083333 -8.633333 -7.15 -9.366667 -10.8 -7.666667 -5.233334 -3.666667 -2.633333 -2.766666 -4.2 -5.666667 -6.6 -7.216667 -8.516666 -8.516666 -7.783333 -7.916667 -6.766666 -5.666667 -3.716667 -4.716667 -3.6 -2.883333 -3.8 -4.416667 -5.05 -6.066667 -5.6 -4.583333 -6.516666 -6.25 -6.35 -6.5 -4.466667 -1.45 -0.8333334 -1.216667 -3.6 -0.5166667 1.616667 -1.183333 -4.2 -3.383333 -2.966667 -3.1 -4.233334 -3.883333 -3.316667 -3.633333 -1.25 -1.383333 -3.683333 -2.5 -4.616667 -6.9 -7.583333 -8.733334 -7.883334 -10.76667 -11.26667 -9999 -9999 -9999 -9999 -9999 -9999 -9999 -9999 -9999 -9999 -9999 -9999 -9999 -9999 -9999 -9999 -9999 -9999 -9999 -9999 -9999 -9999 -9999 -9999 -9999 -9999 -9999 -9999 -9999 -9999 -9999 -9999 -9999 -9999 -9999 -9999 -9999 -9999 -9999 -9999 -9999 -9999 -9999 -9999 -9999 -9999 -9999 -9999 -9999 -9999 -9999 -9999 -9999 -9999 -9999 -9999 -9999 -9999 -9999 
-9999 -9999 -9999 -9999 -9999 -9999 -9999 -9999 -9999 -9999 -9999 -9999 -9999 -9999 -9999 -9999 -9999 -9999 -9999 -9999 -9999 -9999 -9999 -9999 -9999 -9999 -9999 -9999 -9999 -9999 -9999 -9999 -9999 -9999 -9999 -9999 -9999 -9999 -9999 -9999 1.7 -3.883333 -5.65 -7.883333 -8.883333 -8.1 -8.3 -7.45 -8.166667 -5.833333 -6.683333 -6.833333 -5.15 -5.933333 -6.95 -5.05 -3.516667 -4.366667 -2.933333 -3 -5.1 -6.2 -7.616667 -8.366667 -8.95 -8.5 -7.966667 -6.766667 -4.583333 -3.533333 -2.9 -4.2 -2.8 -1.933334 -2.183333 -2.8 -4.75 -5.65 -6.183333 -4.816667 -4.55 -5.583333 -6.75 -6.7 -5.566667 -3.833333 -2.55 0.7833333 -0.5 -0.2333333 2.283333 -1.233333 -3.716667 -4.183333 -3.8 -5.4 -6.066667 -5.716667 -3.65 -3.4 -0.9333334 -3.033333 -2.566667 -3.516667 -5.316667 -6.716667 -7.4 -9.150001 -11.33333 -9999 -9999 -9999 -9999 -9999 -9999 -9999 -9999 -9999 -9999 -9999 -9999 -9999 -9999 -9999 -9999 -9999 -9999 -9999 -9999 -9999 -9999 -9999 -9999 -9999 -9999 -9999 -9999 -9999 -9999 -9999 -9999 -9999 -9999 -9999 -9999 -9999 -9999 -9999 -9999 -9999 -9999 -9999 -9999 -9999 -9999 -9999 -9999 -9999 -9999 -9999 -9999 -9999 -9999 -9999 -9999 -9999 -9999 -9999 -9999 -9999 
-9999 -9999 -9999 -9999 -9999 -9999 -9999 -9999 -9999 -9999 -9999 -9999 -9999 -9999 -9999 -9999 -9999 -9999 -9999 -9999 -9999 -9999 -9999 -9999 -9999 -9999 -9999 -9999 -9999 -9999 -9999 -9999 -9999 -9999 -9999 -9999 -9999 -9999 -9999 -9999 0.3666668 -5.016666 -7.566667 -8.633333 -8.666667 -7.616666 -6.716667 -6.45 -7.883333 -6.816667 -4.616667 -6.033333 -6.016667 -5.866667 -5.166667 -4.166667 -5.5 -6.516666 -4.25 -3.116667 -4.583333 -6.083333 -6.916667 -7.966667 -8.266666 -7.716667 -6.916667 -6.783333 -4.833333 -3.2 -2.416667 -2.583333 -2.333333 -1.383333 -2.533333 -3.266667 -2.65 -4.85 -5.966667 -5.266666 -3.633333 -4.266666 -5.533333 -6.916667 -7.083333 -7.383333 -4.4 -1.233333 -1.5 2.85 0.3666667 -3.35 -5.416667 -5.316667 -4.933333 -6.816667 -6.483333 -4.9 -3.133333 -2.466667 -1.033333 -2.8 -3 -3.916667 -6.1 -5.8 -7.416667 -9.133333 -9999 -9999 -9999 -9999 -9999 -9999 -9999 -9999 -9999 -9999 -9999 -9999 -9999 -9999 -9999 -9999 -9999 -9999 -9999 -9999 -9999 -9999 -9999 -9999 -9999 -9999 -9999 -9999 -9999 -9999 -9999 -9999 -9999 -9999 -9999 -9999 -9999 -9999 -9999 -9999 -9999 -9999 -9999 -9999 -9999 -9999 -9999 -9999 -9999 -9999 -9999 -9999 -9999 -9999 -9999 -9999 -9999 -9999 -9999 -9999 -9999 -9999 
-9999 -9999 -9999 -9999 -9999 -9999 -9999 -9999 -9999 -9999 -9999 -9999 -9999 -9999 -9999 -9999 -9999 -9999 -9999 -9999 -9999 -9999 -9999 -9999 -9999 -9999 -9999 -9999 -9999 -9999 -9999 -9999 -9999 -9999 -9999 -9999 -9999 -9999 -9999 -9999 0.2500001 -3.116667 -7.25 -8.433333 -8.666667 -8.466666 -6.45 -5.616667 -6.366667 -7.183333 -4.166667 -6.166667 -7.366667 -7.683333 -7.2 -7.083333 -6.683333 -6.333333 -4.333333 -4.333333 -4.75 -4.5 -5.366667 -6.566667 -7.633334 -7.166667 -6.216667 -5.533333 -5.583333 -4.95 -3.716667 -2.433333 -1.583333 -1.116667 -2.05 -4.733334 -4.066667 -2.233333 -3.833333 -5.566667 -5.333333 -3.083333 -4.183333 -6.566667 -6.8 -6.216667 -4.016666 -3.433333 -3.733333 2.1 0.5999999 -2.216667 -5.866666 -6.583333 -5.733333 -6.733334 -4.35 -2.366667 -0.7666668 -1.7 -4.966667 -4.866667 -3.933333 -5.316667 -6.283333 -5.316667 -5.8 -9.2 -9999 -9999 -9999 -9999 -9999 -9999 -9999 -9999 -9999 -9999 -9999 -9999 -9999 -9999 -9999 -9999 -9999 -9999 -9999 -9999 -9999 -9999 -9999 -9999 -9999 -9999 -9999 -9999 -9999 -9999 -9999 -9999 -9999 -9999 -9999 -9999 -9999 -9999 -9999 -9999 -9999 -9999 -9999 -9999 -9999 -9999 -9999 -9999 -9999 -9999 -9999 -9999 -9999 -9999 -9999 -9999 -9999 -9999 -9999 -9999 -9999 -9999 
-9999 -9999 -9999 -9999 -9999 -9999 -9999 -9999 -9999 -9999 -9999 -9999 -9999 -9999 -9999 -9999 -9999 -9999 -9999 -9999 -9999 -9999 -9999 -9999 -9999 -9999 -9999 -9999 -9999 -9999 -9999 -9999 -9999 -9999 -9999 -9999 -9999 -9999 -9999 -9999 0.3166666 -2.916667 -4.983333 -5.85 -7.633333 -8.583333 -7.216667 -4.933333 -4.483334 -5.516667 -4.266667 -7.316667 -7.633333 -7.95 -8.05 -8 -7.25 -6.016667 -4.25 -3.4 -4.066667 -5.433333 -6.766666 -6.8 -7.4 -7.3 -7.3 -7.183333 -7.3 -6.116667 -5.683333 -5.716667 -3.416667 -2.083333 -1.866667 -4.4 -5.133333 -3.666667 -1.966667 -2.716667 -5.033333 -5.233333 -3.85 -4.266666 -5.133333 -5.033333 -2.066667 -4.15 -3.4 -0.25 1.466667 -4.866667 -7.016667 -7.233333 -7.166667 -6.466667 -2.916667 -0.95 -3.416667 -2.3 -3.25 -3.066667 -4.5 -5.916667 -5.5 -4.833333 -5.183333 -10.06667 -9999 -9999 -9999 -9999 -9999 -9999 -9999 -9999 -9999 -9999 -9999 -9999 -9999 -9999 -9999 -9999 -9999 -9999 -9999 -9999 -9999 -9999 -9999 -9999 -9999 -9999 -9999 -9999 -9999 -9999 -9999 -9999 -9999 -9999 -9999 -9999 -9999 -9999 -9999 -9999 -9999 -9999 -9999 -9999 -9999 -9999 -9999 -9999 -9999 -9999 -9999 -9999 -9999 -9999 -9999 -9999 -9999 -9999 -9999 -9999 -9999 -9999 
-9999 -9999 -9999 -9999 -9999 -9999 -9999 -9999 -9999 -9999 -9999 -9999 -9999 -9999 -9999 -9999 -9999 -9999 -9999 -9999 -9999 -9999 -9999 -9999 -9999 -9999 -9999 -9999 -9999 -9999 -9999 -9999 -9999 -9999 -9999 -9999 -9999 -9999 -9999 -9999 2.033333 -1.016667 -3.533333 -5.666667 -6.866667 -8.233334 -7.183333 -4.966667 -3.85 -4.55 -4.916667 -7.283333 -7.733334 -7.7 -7.683333 -7.633333 -7.2 -5.983333 -4.216667 -2.816667 -5.083333 -5.433333 -6.666667 -6.8 -7.266666 -7.383333 -7.5 -7.633333 -6.8 -7.316667 -8.05 -6.65 -6.016667 -4.983334 -3.366667 -4.1 -5.933333 -4.6 -3.183333 -1.3 -2.35 -5.216667 -5.45 -3.433333 -2.783333 -2.433333 -3.633333 -3.5 -0.06666669 0.4166667 1.4 -3.583333 -7.1 -7.633334 -6.966667 -3.816667 -0.3 -4 -6.433333 -5.483333 -3.833333 -4.75 -5.516666 -6.116667 -3.85 -4.683333 -5.583333 -8.666667 -9999 -9999 -9999 -9999 -9999 -9999 -9999 -9999 -9999 -9999 -9999 -9999 -9999 -9999 -9999 -9999 -9999 -9999 -9999 -9999 -9999 -9999 -9999 -9999 -9999 -9999 -9999 -9999 -9999 -9999 -9999 -9999 -9999 -9999 -9999 -9999 -9999 -9999 -9999 -9999 -9999 -9999 -9999 -9999 -9999 -9999 -9999 -9999 -9999 -9999 -9999 -9999 -9999 -9999 -9999 -9999 -9999 -9999 -9999 -9999 -9999 -9999 
-9999 -9999 -9999 -9999 -9999 -9999 -9999 -9999 -9999 -9999 -9999 -9999 -9999 -9999 -9999 -9999 -9999 -9999 -9999 -9999 -9999 -9999 -9999 -9999 -9999 -9999 -9999 -9999 -9999 -9999 -9999 -9999 -9999 -9999 -9999 -9999 -9999 -9999 -9999 -9999 -9999 0.9666667 -2.65 -6.283333 -8.266666 -8.45 -7.3 -5.716667 -3.916667 -4.916667 -4 -6.55 -6.85 -6.683333 -7.25 -7.266666 -5.95 -6.166667 -5.05 -3.5 -3.933333 -4.933333 -6.15 -6.2 -6.933333 -7.066667 -7.133334 -7.483333 -7.183333 -7.466667 -7.483334 -6.85 -6.7 -6.083333 -6.116667 -6.216667 -5.916667 -4.6 -3.433333 -2.333333 -2.716667 -3.7 -6 -5.483334 -4.45 -6.166667 -6.65 -1.783333 -3.216667 -5.483333 0.0666666 -0.5666667 -5.6 -7.633333 -5.516667 -1.55 -0.95 -3.15 -6.133333 -7.05 -4.933333 -5.2 -6.45 -5.716667 -4.583333 -4.3 -3.25 -8.2 -11.68333 -9999 -9999 -9999 -9999 -9999 -9999 -9999 -9999 -9999 -9999 -9999 -9999 -9999 -9999 -9999 -9999 -9999 -9999 -9999 -9999 -9999 -9999 -9999 -9999 -9999 -9999 -9999 -9999 -9999 -9999 -9999 -9999 -9999 -9999 -9999 -9999 -9999 -9999 -9999 -9999 -9999 -9999 -9999 -9999 -9999 -9999 -9999 -9999 -9999 -9999 -9999 -9999 -9999 -9999 -9999 -9999 -9999 -9999 -9999 -9999 -9999 
-9999 -9999 -9999 -9999 -9999 -9999 -9999 -9999 -9999 -9999 -9999 -9999 -9999 -9999 -9999 -9999 -9999 -9999 -9999 -9999 -9999 -9999 -9999 -9999 -9999 -9999 -9999 -9999 -9999 -9999 -9999 -9999 -9999 -9999 -9999 -9999 -9999 -9999 -9999 -9999 -9999 0.7666667 -3.883333 -6.7 -7.566667 -8.516666 -8.45 -6.816667 -3.766667 -5.383333 -3.433333 -4.483334 -4.916667 -7 -7.033333 -6.2 -5.466667 -6.416667 -5.816667 -3.966667 -3.65 -4.3 -5.916667 -5.316667 -6.5 -6.783333 -6.933333 -7.116666 -6.733334 -6.383333 -7.083333 -7.766666 -7.033333 -6.283333 -6.716667 -7.333333 -5.1 -3.666667 -3.466667 -2.016667 -3.933333 -5.383333 -6.066667 -5.783333 -6.1 -7.266667 -5.5 -2.5 -5.816667 -6.05 7.947286e-008 0.5333333 -5.9 -8.116667 -6.433333 -1.316667 -4.716667 -3.333333 -2.966667 -6.35 -4.183333 -5.416667 -6.583333 -4.55 -5.2 -5.183333 -1.866667 -4.416667 -8.583334 -8.35 -9999 -9999 -9999 -9999 -9999 -9999 -9999 -9999 -9999 -9999 -9999 -9999 -9999 -9999 -9999 -9999 -9999 -9999 -9999 -9999 -9999 -9999 -9999 -9999 -9999 -9999 -9999 -9999 -9999 -9999 -9999 -9999 -9999 -9999 -9999 -9999 -9999 -9999 -9999 -9999 -9999 -9999 -9999 -9999 -9999 -9999 -9999 -9999 -9999 -9999 -9999 -9999 -9999 -9999 -9999 -9999 -9999 -9999 -9999 -9999 
-9999 -9999 -9999 -9999 -9999 -9999 -9999 -9999 -9999 -9999 -9999 -9999 -9999 -9999 -9999 -9999 -9999 -9999 -9999 -9999 -9999 -9999 -9999 -9999 -9999 -9999 -9999 -9999 -9999 -9999 -9999 -9999 -9999 -9999 -9999 -9999 -9999 -9999 -9999 -9999 -9999 2.4 -2.733334 -6.3 -7.116667 -7.583333 -8.216666 -6.483333 -3.1 -3.916667 -5.083333 -2.466667 -3.65 -6.133333 -5.066667 -5.466667 -4.883333 -5.566667 -5.683333 -4.05 -2.7 -4.383333 -3.783333 -4.4 -6.05 -6.7 -6.75 -7.066667 -7.25 -6.683333 -6.7 -7.416667 -6.75 -6.016667 -5.816667 -6.333333 -5.3 -2.466666 -2.75 -1.916667 -2.766667 -5.166667 -6.216667 -4.416667 -5.483334 -5.516667 -5.35 -5.25 -6.583333 -6.216667 -2.983333 2.4 -1.966667 -6.1 -5.383333 -0.3666667 -5.6 -6.683333 -2.266667 -3.4 -2.966667 -3.2 -3.95 -3.416667 -5.883333 -5.3 -6.55 -3.783333 -0.95 -6.05 -9999 -9999 -9999 -9999 -9999 -9999 -9999 -9999 -9999 -9999 -9999 -9999 -9999 -9999 -9999 -9999 -9999 -9999 -9999 -9999 -9999 -9999 -9999 -9999 -9999 -9999 -9999 -9999 -9999 -9999 -9999 -9999 -9999 -9999 -9999 -9999 -9999 -9999 -9999 -9999 -9999 -9999 -9999 -9999 -9999 -9999 -9999 -9999 -9999 -9999 -9999 -9999 -9999 -9999 -9999 -9999 -9999 -9999 -9999 -9999 
-9999 -9999 -9999 -9999 -9999 -9999 -9999 -9999 -9999 -9999 -9999 -9999 -9999 -9999 -9999 -9999 -9999 -9999 -9999 -9999 -9999 -9999 -9999 -9999 -9999 -9999 -9999 -9999 -9999 -9999 -9999 -9999 -9999 -9999 -9999 -9999 -9999 -9999 -9999 -9999 -9999 2.633333 -3.516667 -6.7 -6.333333 -6.266666 -7.133333 -5.05 -1.616667 -3.933333 -5.583333 -2.533333 -2.583333 -3.883333 -5.183333 -5.166667 -4.166667 -4.766667 -6.116667 -4.983334 -2.583333 -3.566667 -5.366667 -5.983333 -5.983334 -6.4 -6.533333 -6.95 -7.483334 -6.683333 -5.766667 -6.866667 -6.85 -5.65 -4.7 -4.783333 -5.666667 -3.116667 -2.383333 -3.616667 -2.583333 -3.7 -5.45 -4.816667 -2.233333 -3.316667 -5.683333 -4.883333 -5.116667 -4.633333 -3.2 2.583333 -0.8333333 -0.6166666 0.3166668 0.5166667 -5.983334 -6.55 -3.05 -3.45 -5.183333 -5.55 -3.116667 -6.233334 -7.516667 -7.1 -9.466666 -7.25 -3.75 0.2333334 -9999 -9999 -9999 -9999 -9999 -9999 -9999 -9999 -9999 -9999 -9999 -9999 -9999 -9999 -9999 -9999 -9999 -9999 -9999 -9999 -9999 -9999 -9999 -9999 -9999 -9999 -9999 -9999 -9999 -9999 -9999 -9999 -9999 -9999 -9999 -9999 -9999 -9999 -9999 -9999 -9999 -9999 -9999 -9999 -9999 -9999 -9999 -9999 -9999 -9999 -9999 -9999 -9999 -9999 -9999 -9999 -9999 -9999 -9999 -9999 
-9999 -9999 -9999 -9999 -9999 -9999 -9999 -9999 -9999 -9999 -9999 -9999 -9999 -9999 -9999 -9999 -9999 -9999 -9999 -9999 -9999 -9999 -9999 -9999 -9999 -9999 -9999 -9999 -9999 -9999 -9999 -9999 -9999 -9999 -9999 -9999 -9999 -9999 -9999 -9999 -9999 2.633333 -3.333333 -5.316667 -5.116667 -3.2 -4.883333 -2.616667 -0.8 -3.733334 -7.183333 -4.383333 -1.75 -3.866667 -4.733333 -4.316667 -3.566667 -4.383333 -5.866667 -4.783333 -2.966667 -5.2 -6.3 -6.266666 -5.9 -6.216667 -6.35 -6.6 -7.3 -7.7 -6.566667 -5.3 -6.083333 -5.233334 -4.166667 -4.566667 -5.966667 -4.266667 -4.616667 -5.066667 -2.433333 -2.783333 -3.4 -4.35 -3.6 -1.2 -3.666667 -0.8333334 0.1833334 0.7333334 3.216667 0.2666667 0.85 -1.3 -3.116667 -1.516667 -4.666667 -7.6 -4.666667 -5.566667 -6.7 -4.183333 -5.433333 -6.866667 -8.183333 -7.866667 -8.25 -7.05 -6.1 -1.666667 1.3 -9999 -9999 -9999 -9999 -9999 -9999 -9999 -9999 -9999 -9999 -9999 -9999 -9999 -9999 -9999 -9999 -9999 -9999 -9999 -9999 -9999 -9999 -9999 -9999 -9999 -9999 -9999 -9999 -9999 -9999 -9999 -9999 -9999 -9999 -9999 -9999 -9999 -9999 -9999 -9999 -9999 -9999 -9999 -9999 -9999 -9999 -9999 -9999 -9999 -9999 -9999 -9999 -9999 -9999 -9999 -9999 -9999 -9999 -9999 
-9999 -9999 -9999 -9999 -9999 -9999 -9999 -9999 -9999 -9999 -9999 -9999 -9999 -9999 -9999 -9999 -9999 -9999 -9999 -9999 -9999 -9999 -9999 -9999 -9999 -9999 -9999 -9999 -9999 -9999 -9999 -9999 -9999 -9999 -9999 -9999 -9999 -9999 -9999 -9999 -9999 2.633333 -0.7166666 -4.65 -2.366667 -0.3 -1.2 0.1500001 -1.266667 -4.933333 -7 -6.466667 -2.966667 -1.333333 -3.45 -3.65 -3.5 -4.933333 -5.566667 -5.633333 -3.866667 -4.1 -6.783333 -6.333333 -5.966667 -5.833333 -6.116667 -6.35 -6.983334 -7.583333 -7.716667 -5.866667 -5.066667 -4.566667 -3.666667 -3.35 -4.9 -6.033333 -6.383333 -6.116667 -3.316667 -1.033333 -2.366667 -4.833333 -3.933333 -0.5999999 0.2 1.016667 5.4 5.3 1.116667 -5.166667 -5.566667 -5.133333 -7.316667 -4.116667 -5.533333 -7.716667 -5.433333 -6.35 -5.4 -5.433333 -5.133333 -6.75 -7.716667 -8.4 -6.1 -5.283333 -1.033333 -1.866667 -3.983334 -9999 -9999 -9999 -9999 -9999 -9999 -9999 -9999 -9999 -9999 -9999 -9999 -9999 -9999 -9999 -9999 -9999 -9999 -9999 -9999 -9999 -9999 -9999 -9999 -9999 -9999 -9999 -9999 -9999 -9999 -9999 -9999 -9999 -9999 -9999 -9999 -9999 -9999 -9999 -9999 -9999 -9999 -9999 -9999 -9999 -9999 -9999 -9999 -9999 -9999 -9999 -9999 -9999 -9999 -9999 -9999 -9999 -9999 -9999 
-9999 -9999 -9999 -9999 -9999 -9999 -9999 -9999 -9999 -9999 -9999 -9999 -9999 -9999 -9999 -9999 -9999 -9999 -9999 -9999 -9999 -9999 -9999 -9999 -9999 -9999 -9999 -9999 -9999 -9999 -9999 -9999 -9999 -9999 -9999 -9999 -9999 -9999 -9999 -9999 -9999 2.783333 -0.08333334 0.5666665 0.6000001 -0.9833334 -1.316667 0.1999999 -2.45 -4.683333 -5.766667 -6.166667 -3.833333 -0.7166667 -3.866667 -3.55 -4.183333 -4.85 -5.383333 -4.533333 -3.683333 -2.633333 -5.833333 -6.116667 -6 -5.433333 -5.7 -6.016667 -6.7 -7.183333 -7.666667 -6.7 -5.633333 -4.616667 -3.95 -2.8 -3.666667 -5.466667 -6.133333 -5.816667 -5.083333 -2.25 -1.183333 -3.85 -4.783333 -3.233333 -1.166667 0.9333334 3.966667 3.633333 -1.983333 -5.233334 -8.4 -6.7 -8.85 -5.716667 -6.416667 -7.683333 -6.95 -5.516667 -5.15 -6.266667 -6.9 -8.35 -8.483334 -7.383333 -6.033333 -4.166667 -4.266667 -9 -9.433333 -9999 -9999 -9999 -9999 -9999 -9999 -9999 -9999 -9999 -9999 -9999 -9999 -9999 -9999 -9999 -9999 -9999 -9999 -9999 -9999 -9999 -9999 -9999 -9999 -9999 -9999 -9999 -9999 -9999 -9999 -9999 -9999 -9999 -9999 -9999 -9999 -9999 -9999 -9999 -9999 -9999 -9999 -9999 -9999 -9999 -9999 -9999 -9999 -9999 -9999 -9999 -9999 -9999 -9999 -9999 -9999 -9999 -9999 -9999 
-9999 -9999 -9999 -9999 -9999 -9999 -9999 -9999 -9999 -9999 -9999 -9999 -9999 -9999 -9999 -9999 -9999 -9999 -9999 -9999 -9999 -9999 -9999 -9999 -9999 -9999 -9999 -9999 -9999 -9999 -9999 -9999 -9999 -9999 -9999 -9999 -9999 -9999 -9999 -9999 -9999 -9999 2.75 1.616667 -3.35 -5.066667 -2.716667 -0.4000001 -2.483333 -4.1 -4.766667 -4.316667 -1.233333 -0.8 -3.85 -3.733333 -4.433333 -4.816667 -5.55 -3.95 -3.5 -1.616667 -4.383333 -6.233333 -5.116667 -5.433333 -5.983334 -6.516666 -6.583333 -7.133333 -7.333333 -7.433333 -5.816667 -6.166667 -4.933333 -3.466667 -3.283333 -4.516667 -5.55 -3.366667 -4.016666 -4.433333 -1.966667 -1.2 -3.283333 -5.783333 -3.75 -2.416667 1.1 3.75 -2.7 -6.2 -7.816667 -8.433333 -8.866667 -6.633333 -7.233334 -8.566667 -5.983333 -4.55 -4.9 -5.65 -6.033333 -6.966667 -8.283334 -6.8 -5.2 -4.766666 -8.766666 -8.933333 -6.716667 -3.583333 -0.5000001 -0.25 -9999 -9999 -9999 -9999 -9999 -9999 -9999 -9999 -9999 -9999 -9999 -9999 -9999 -9999 -9999 -9999 -9999 -9999 -9999 -9999 -9999 -9999 -9999 -9999 -9999 -9999 -9999 -9999 -9999 -9999 -9999 -9999 -9999 -9999 -9999 -9999 -9999 -9999 -9999 -9999 -9999 -9999 -9999 -9999 -9999 -9999 -9999 -9999 -9999 -9999 -9999 -9999 -9999 -9999 -9999 -9999 
-9999 -9999 -9999 -9999 -9999 -9999 -9999 -9999 -9999 -9999 -9999 -9999 -9999 -9999 -9999 -9999 -9999 -9999 -9999 -9999 -9999 -9999 -9999 -9999 -9999 -9999 -9999 -9999 -9999 -9999 -9999 -9999 -9999 -9999 -9999 -9999 -9999 -9999 -9999 -9999 -9999 -9999 3.1 0.1666667 -2.633333 -5.05 -2.816667 -2.75 -3.233333 -3.316667 -3.683333 -2.733333 -0.2166668 -1.75 -4.45 -3.3 -3.833333 -4.85 -6.183333 -4.633333 -4.733333 -2.866667 -2.7 -5.333333 -5.55 -4.766667 -5.433333 -7.066667 -6.9 -7.25 -6.9 -6.766667 -6.45 -7.033333 -5.883333 -4.483334 -3.066667 -3.733334 -5.083333 -3.666667 -2.283333 -2.066667 -1.6 -0.7833334 -3.05 -4.633333 -2.3 0.08333334 3.016667 4.1 -2.85 -7.466667 -7.683333 -9.516666 -8.483334 -7.566667 -8.716667 -6.85 -3.4 -5.15 -4.35 -4.65 -6.016666 -7.7 -8.083333 -6.433333 -6.25 -6.716667 -5.066667 -2.016667 0.1166666 1.383333 3.416667 3.133333 4 -9999 -9999 -9999 -9999 -9999 -9999 -9999 -9999 -9999 -9999 -9999 -9999 -9999 -9999 -9999 -9999 -9999 -9999 -9999 -9999 -9999 -9999 -9999 -9999 -9999 -9999 -9999 -9999 -9999 -9999 -9999 -9999 -9999 -9999 -9999 -9999 -9999 -9999 -9999 -9999 -9999 -9999 -9999 -9999 -9999 -9999 -9999 -9999 -9999 -9999 -9999 -9999 -9999 -9999 -9999 
-9999 -9999 -9999 -9999 -9999 -9999 -9999 -9999 -9999 -9999 -9999 -9999 -9999 -9999 -9999 -9999 -9999 -9999 -9999 -9999 -9999 -9999 -9999 -9999 -9999 -9999 -9999 -9999 -9999 -9999 -9999 -9999 -9999 -9999 -9999 -9999 -9999 -9999 -9999 -9999 -9999 -9999 4.016666 1.833333 -1.166667 -5.133333 -4.466667 -3.983333 -3.616667 -2.783333 -3 -2.266667 -0.7500001 -2.033333 -4.266667 -2.816667 -3.816667 -4.916667 -6.1 -5.65 -5.133333 -1.866667 -3.233333 -5.916667 -6.183333 -5.066667 -3.883333 -5.583333 -7.033333 -6.966667 -6.983333 -6.366667 -5.916667 -6.95 -6.683333 -5.6 -4.083333 -2.633333 -3.116667 -4.816667 -3.433333 -2.933333 -3.616667 -2.35 -2.883333 -4.583333 -4.633333 -4.016666 -0.8166668 4.85 -0.95 -4.766666 -7.283333 -8.933333 -6.25 -9.016666 -7.166667 -5.233334 -3.8 -3.333333 -3.833333 -4.75 -6.65 -7.816667 -7.25 -7.066667 -5.866667 -4.583333 -2.733333 -5.566667 -4.433333 0.4333333 0.9333333 -9999 -9999 -9999 -9999 -9999 -9999 -9999 -9999 -9999 -9999 -9999 -9999 -9999 -9999 -9999 -9999 -9999 -9999 -9999 -9999 -9999 -9999 -9999 -9999 -9999 -9999 -9999 -9999 -9999 -9999 -9999 -9999 -9999 -9999 -9999 -9999 -9999 -9999 -9999 -9999 -9999 -9999 -9999 -9999 -9999 -9999 -9999 -9999 -9999 -9999 -9999 -9999 -9999 -9999 -9999 -9999 -9999 
-9999 -9999 -9999 -9999 -9999 -9999 -9999 -9999 -9999 -9999 -9999 -9999 -9999 -9999 -9999 -9999 -9999 -9999 -9999 -9999 -9999 -9999 -9999 -9999 -9999 -9999 -9999 -9999 -9999 -9999 -9999 -9999 -9999 -9999 -9999 -9999 -9999 -9999 -9999 -9999 -9999 -9999 4.15 0.5833333 -2.966667 -6.183333 -6.033333 -5.1 -3.866667 -3.083333 -3.416667 -4.083333 -1.366667 -0.55 -3.183333 -2.9 -3.833333 -4.166667 -5.766666 -5.783333 -4.366667 -1.433333 -2.583333 -5.516666 -6.35 -6.066667 -5.4 -3.966667 -3.85 -4.766667 -6.216667 -6.25 -6.316667 -5.8 -6.9 -6.45 -4.433333 -1.95 -1.533333 -4.333333 -3.8 -4.233334 -5.016667 -2.5 -2.666667 -5.566667 -5.9 -3.7 0.6499999 2.55 4.116667 -0.45 -5.316667 -5.05 -6.65 -7.366667 -4.616667 -2.166667 -5.4 -2.05 -1.05 -4.966667 -6.866667 -7.466667 -5.333333 -5.3 -4.883333 -5.816667 -5.05 -7.666667 -3.433333 -0.75 -0.85 2.383333 3.916667 -9999 -9999 -9999 -9999 -9999 -9999 -9999 -9999 -9999 -9999 -9999 -9999 -9999 -9999 -9999 -9999 -9999 -9999 -9999 -9999 -9999 -9999 -9999 -9999 -9999 -9999 -9999 -9999 -9999 -9999 -9999 -9999 -9999 -9999 -9999 -9999 -9999 -9999 -9999 -9999 -9999 -9999 -9999 -9999 -9999 -9999 -9999 -9999 -9999 -9999 -9999 -9999 -9999 -9999 -9999 
-9999 -9999 -9999 -9999 -9999 -9999 -9999 -9999 -9999 -9999 -9999 -9999 -9999 -9999 -9999 -9999 -9999 -9999 -9999 -9999 -9999 -9999 -9999 -9999 -9999 -9999 -9999 -9999 -9999 -9999 -9999 -9999 -9999 -9999 -9999 -9999 -9999 -9999 -9999 -9999 -9999 -9999 3.566667 0.7333333 -2.65 -5.15 -6.266667 -5.2 -2.216666 -1.616667 -2.366667 -1.4 -0.01666665 -1.2 -3.316667 -2.466667 -4.833333 -5.466667 -5.166667 -5.9 -2.8 -0.85 -3.633333 -5.433333 -6.183333 -6.6 -5.75 -4.55 -3.6 -2.433333 -2.7 -4.016666 -5.4 -4.6 -5.233334 -4.483334 -3.116667 -2.25 -0.3 -1.75 -3.233334 -4.233333 -4.75 -2.9 -1.183333 -5.55 -6.266667 -2.666667 -2.383333 -1.916667 3.083333 1.233333 -2.633333 -4.783333 -5.45 -6.6 -3.6 -1.3 -5.333333 -1.883333 -1.366667 -4.933333 -5.883333 -6.3 -6.583333 -5.1 -3.2 -7.033333 -6.816667 -5.15 -2.933333 -3.316667 0.4833333 4.3 1.85 -9999 -9999 -9999 -9999 -9999 -9999 -9999 -9999 -9999 -9999 -9999 -9999 -9999 -9999 -9999 -9999 -9999 -9999 -9999 -9999 -9999 -9999 -9999 -9999 -9999 -9999 -9999 -9999 -9999 -9999 -9999 -9999 -9999 -9999 -9999 -9999 -9999 -9999 -9999 -9999 -9999 -9999 -9999 -9999 -9999 -9999 -9999 -9999 -9999 -9999 -9999 -9999 -9999 -9999 -9999 
-9999 -9999 -9999 -9999 -9999 -9999 -9999 -9999 -9999 -9999 -9999 -9999 -9999 -9999 -9999 -9999 -9999 -9999 -9999 -9999 -9999 -9999 -9999 -9999 -9999 -9999 -9999 -9999 -9999 -9999 -9999 -9999 -9999 -9999 -9999 -9999 -9999 -9999 -9999 -9999 -9999 -9999 2.55 -0.6666667 -4.733334 -5.216667 -5.333333 -4.5 -2.166667 0.4 0.6833334 -1.433333 -1.833333 -2.066667 -3.583333 -3.633333 -3.25 -4.983333 -4.983333 -5.666667 -2.083333 0.4666668 -2.183333 -4 -6.416667 -7 -5.983333 -4.733334 -3.266667 -2.466667 -1.733333 -1.35 -1.9 -2.366667 -3.866667 -3.083333 -2.65 -2.05 -0.5833333 -0.5 -0.8999999 -4.766666 -4.816667 -1.016667 -1.533333 -4.85 -5.833333 -5.033333 -3.866667 7.947286e-008 3.033333 4.183333 -2.516667 -1.816667 -4.183333 -4.816667 -4.816667 -1.133333 -2.033333 -1.033333 -1.033333 -4.366667 -4.233334 -6.033333 -7.366667 -5.983334 -4.133333 -5.016666 -5.716667 -5.25 -3.4 1.016667 3.533333 3.166667 -2.5 -6.1 -9999 -9999 -9999 -9999 -9999 -9999 -9999 -9999 -9999 -9999 -9999 -9999 -9999 -9999 -9999 -9999 -9999 -9999 -9999 -9999 -9999 -9999 -9999 -9999 -9999 -9999 -9999 -9999 -9999 -9999 -9999 -9999 -9999 -9999 -9999 -9999 -9999 -9999 -9999 -9999 -9999 -9999 -9999 -9999 -9999 -9999 -9999 -9999 -9999 -9999 -9999 -9999 -9999 -9999 
-9999 -9999 -9999 -9999 -9999 -9999 -9999 -9999 -9999 -9999 -9999 -9999 -9999 -9999 -9999 -9999 -9999 -9999 -9999 -9999 -9999 -9999 -9999 -9999 -9999 -9999 -9999 -9999 -9999 -9999 -9999 -9999 -9999 -9999 -9999 -9999 -9999 -9999 -9999 -9999 -9999 -9999 -9999 1.183334 -3.283334 -5.666667 -4.216667 -3.366667 -0.25 -0.5166667 0.35 -3.333333 -3.966667 -4.083333 -3.466667 -3.933333 -4.6 -3.6 -2.5 -2.966667 0.1666666 -0.55 -5.05 -4.883333 -5.483333 -7.016667 -7.15 -6.1 -4.4 -2.15 -1.783333 -2.333333 -3.983334 -4.033333 -4.233333 -5.433333 -4.9 -4.883333 -2.4 -0.4833334 -1.166667 -3.533334 -5.45 -2.7 0.4333334 -2.6 -4.683333 -5.416667 -3.583333 -2.516667 -0.2 5.5 -0.05000011 -1.133333 -3.783333 -5.133333 -6.1 -2.7 -1.8 1.016667 0.9333334 -1.1 -4.366667 -6.65 -6.65 -6.816667 -5.183333 -1.933333 -4.016666 -5.55 -1.75 0.3166668 3.25 1.133333 -3.75 -9999 -9999 -9999 -9999 -9999 -9999 -9999 -9999 -9999 -9999 -9999 -9999 -9999 -9999 -9999 -9999 -9999 -9999 -9999 -9999 -9999 -9999 -9999 -9999 -9999 -9999 -9999 -9999 -9999 -9999 -9999 -9999 -9999 -9999 -9999 -9999 -9999 -9999 -9999 -9999 -9999 -9999 -9999 -9999 -9999 -9999 -9999 -9999 -9999 -9999 -9999 -9999 -9999 -9999 -9999 
-9999 -9999 -9999 -9999 -9999 -9999 -9999 -9999 -9999 -9999 -9999 -9999 -9999 -9999 -9999 -9999 -9999 -9999 -9999 -9999 -9999 -9999 -9999 -9999 -9999 -9999 -9999 -9999 -9999 -9999 -9999 -9999 -9999 -9999 -9999 -9999 -9999 -9999 -9999 -9999 -9999 -9999 -9999 1.483333 -2.95 -5.183333 -5.183333 -1.233333 -0.09999999 1.333333 -0.65 -2.933333 -3.516667 -3.683333 -2.7 -3.55 -4.216667 -4.35 -1.033333 0.7166667 0.2666667 -2.416667 -4.783333 -5.933333 -6.083333 -7 -6.966667 -6.316667 -5.7 -3.533333 -2.5 -3.683333 -5.266667 -5.983334 -6.5 -6.35 -7 -6.25 -5.45 -3.266667 0.0999999 -1.95 -4.583333 -3.466667 -1.25 -1.05 -3.766667 -4.966667 -4.733333 -4.066667 -0.8833334 4.783333 2.066667 -1.583333 -4.35 -6.633334 -6.833333 -4.166667 -4.816667 -2.133333 3.05 -0.4333333 -4.516667 -6.633333 -5.866667 -4.683333 -3.333333 -1.216667 -4.55 -5.283333 -1.833333 2.016667 0.9000001 -2.833333 -9999 -9999 -9999 -9999 -9999 -9999 -9999 -9999 -9999 -9999 -9999 -9999 -9999 -9999 -9999 -9999 -9999 -9999 -9999 -9999 -9999 -9999 -9999 -9999 -9999 -9999 -9999 -9999 -9999 -9999 -9999 -9999 -9999 -9999 -9999 -9999 -9999 -9999 -9999 -9999 -9999 -9999 -9999 -9999 -9999 -9999 -9999 -9999 -9999 -9999 -9999 -9999 -9999 -9999 -9999 -9999 
-9999 -9999 -9999 -9999 -9999 -9999 -9999 -9999 -9999 -9999 -9999 -9999 -9999 -9999 -9999 -9999 -9999 -9999 -9999 -9999 -9999 -9999 -9999 -9999 -9999 -9999 -9999 -9999 -9999 -9999 -9999 -9999 -9999 -9999 -9999 -9999 -9999 -9999 -9999 -9999 -9999 -9999 -9999 2.95 -1.6 -4.666667 -6.25 -1.966667 0.2166667 1.783333 -0.5666668 -2.416667 -2.916667 -2.7 -1.833333 -1.916667 -2.383333 -5.133333 -2.583333 1.416667 -1.016667 -5.1 -7.066667 -6.283333 -6.816667 -7.083333 -6.633333 -6.433333 -5.666667 -6.083333 -4.633333 -4.333333 -4.9 -5.933333 -6.266666 -6.233334 -6.45 -5.683333 -5.083333 -2.4 1.7 -0.6166667 -2.85 -0.6999999 1.283333 -3.166667 -3.4 -4.266667 -4.816667 -4 -0.3333333 3.45 4.7 -0.01666681 -4.3 -6.216667 -4.75 -3.8 -4.666667 -2.266667 2 0.03333338 -4.55 -4.633333 -5.4 -6.4 -4.85 -1.916667 -2.533333 -3.766667 0.04999987 -0.7333333 -2.7 -9999 -9999 -9999 -9999 -9999 -9999 -9999 -9999 -9999 -9999 -9999 -9999 -9999 -9999 -9999 -9999 -9999 -9999 -9999 -9999 -9999 -9999 -9999 -9999 -9999 -9999 -9999 -9999 -9999 -9999 -9999 -9999 -9999 -9999 -9999 -9999 -9999 -9999 -9999 -9999 -9999 -9999 -9999 -9999 -9999 -9999 -9999 -9999 -9999 -9999 -9999 -9999 -9999 -9999 -9999 -9999 -9999 
-9999 -9999 -9999 -9999 -9999 -9999 -9999 -9999 -9999 -9999 -9999 -9999 -9999 -9999 -9999 -9999 -9999 -9999 -9999 -9999 -9999 -9999 -9999 -9999 -9999 -9999 -9999 -9999 -9999 -9999 -9999 -9999 -9999 -9999 -9999 -9999 -9999 -9999 -9999 -9999 -9999 -9999 -9999 0.6166667 -4.75 -5.766666 -3.666667 -0.2833332 1.033333 -1.083333 -3.816667 -2.333333 -1.866667 -2.516667 -3.433333 -2.816667 -5.466667 -7.033333 -4.4 0.9833333 0.1666667 -4.383333 -7.066667 -7.233333 -7 -6.516667 -6.466667 -5.733333 -5.1 -5.95 -5.783333 -4.433333 -3.383333 -3.116667 -3.733333 -4.25 -4.183333 -3.266667 -1.466667 -7.947286e-008 1.75 -1.116667 -2.666667 -0.6 1.85 0.04999995 -2.6 -2.566667 -3.75 -1.283333 -1.633333 1.95 5.983333 0.8999999 -5.483334 -4.95 -1.833333 -2.583333 -5.016667 -4.733334 -1.033333 2.316667 -0.5166667 -3.933333 -4.616667 -5.583333 -4.916667 -0.6166667 -2.6 -5.283333 -0.2166666 -4.533333 -9999 -9999 -9999 -9999 -9999 -9999 -9999 -9999 -9999 -9999 -9999 -9999 -9999 -9999 -9999 -9999 -9999 -9999 -9999 -9999 -9999 -9999 -9999 -9999 -9999 -9999 -9999 -9999 -9999 -9999 -9999 -9999 -9999 -9999 -9999 -9999 -9999 -9999 -9999 -9999 -9999 -9999 -9999 -9999 -9999 -9999 -9999 -9999 -9999 -9999 -9999 -9999 -9999 -9999 -9999 -9999 -9999 -9999 
-9999 -9999 -9999 -9999 -9999 -9999 -9999 -9999 -9999 -9999 -9999 -9999 -9999 -9999 -9999 -9999 -9999 -9999 -9999 -9999 -9999 -9999 -9999 -9999 -9999 -9999 -9999 -9999 -9999 -9999 -9999 -9999 -9999 -9999 -9999 -9999 -9999 -9999 -9999 -9999 -9999 -9999 2.883333 -1.783333 -5.983333 -3.6 -0.1666666 1.583333 0.4166667 -4.9 -4.75 -2.283333 -3.033333 -4.283333 -4.733333 -3.533333 -5.5 -7.216667 -4.4 0.8 1.566667 -2.183333 -5.616667 -7.483333 -7.066667 -6.683333 -6.133334 -5.383333 -4.733334 -5.2 -5.316667 -5.083333 -3.183333 -1.716667 -0.8666666 -0.6500001 -0.2166665 0.3666667 0.7666667 2.033333 1.416667 -2.733333 -4.916667 -2.633333 0.3 1.8 -1.433333 -4.55 -3.883333 0.04999987 1.6 3.433333 5.683333 -0.7000001 -4.616667 -0.8833332 -0.2 -4.05 -5.2 -4.25 -2.333333 1.666667 3.2 0.4166667 -2.05 -4.683333 -3.9 1.016667 -2.766667 -5 -2.316667 -9999 -9999 -9999 -9999 -9999 -9999 -9999 -9999 -9999 -9999 -9999 -9999 -9999 -9999 -9999 -9999 -9999 -9999 -9999 -9999 -9999 -9999 -9999 -9999 -9999 -9999 -9999 -9999 -9999 -9999 -9999 -9999 -9999 -9999 -9999 -9999 -9999 -9999 -9999 -9999 -9999 -9999 -9999 -9999 -9999 -9999 -9999 -9999 -9999 -9999 -9999 -9999 -9999 -9999 -9999 -9999 -9999 -9999 -9999 
-9999 -9999 -9999 -9999 -9999 -9999 -9999 -9999 -9999 -9999 -9999 -9999 -9999 -9999 -9999 -9999 -9999 -9999 -9999 -9999 -9999 -9999 -9999 -9999 -9999 -9999 -9999 -9999 -9999 -9999 -9999 -9999 -9999 -9999 -9999 -9999 -9999 -9999 -9999 -9999 -9999 -9999 2.2 -2.933333 -5.1 -3.866667 0.6000001 -0.9166667 -2.883333 -3.65 -2.666667 -2.083333 -4.7 -5.416667 -5.066667 -4.466667 -9999 -6.8 -1.633333 1.766667 2.15 -0.9500001 -3.75 -5.65 -6.233334 -6.6 -6.183333 -4.966667 -4.783333 -4.1 -4.766666 -5.133333 -4.35 -4.15 -1.283333 -0.3666666 1.333333 1.9 1.733333 -0.05000011 0.03333338 -1.383333 -4.9 -2.883333 -0.7666666 1.716667 0.5166667 -3.116667 -3.3 0.06666652 4.183333 4.95 3.383333 -3.666667 -0.3499998 2.1 -3.6 -4.666667 -5.183333 -5.25 -5.216667 -3.866667 0.9833333 3.566667 1.683333 -2.3 -2.433333 1.733333 -1.383333 -5.933333 -5.066667 -9999 -9999 -9999 -9999 -9999 -9999 -9999 -9999 -9999 -9999 -9999 -9999 -9999 -9999 -9999 -9999 -9999 -9999 -9999 -9999 -9999 -9999 -9999 -9999 -9999 -9999 -9999 -9999 -9999 -9999 -9999 -9999 -9999 -9999 -9999 -9999 -9999 -9999 -9999 -9999 -9999 -9999 -9999 -9999 -9999 -9999 -9999 -9999 -9999 -9999 -9999 -9999 -9999 -9999 -9999 -9999 -9999 -9999 -9999 
-9999 -9999 -9999 -9999 -9999 -9999 -9999 -9999 -9999 -9999 -9999 -9999 -9999 -9999 -9999 -9999 -9999 -9999 -9999 -9999 -9999 -9999 -9999 -9999 -9999 -9999 -9999 -9999 -9999 -9999 -9999 -9999 -9999 -9999 -9999 -9999 -9999 -9999 -9999 -9999 -9999 -9999 2.716667 0.1499999 -1.8 -3.516667 -1.016667 0.6666667 -3.433333 -0.9333333 -2.233333 -4.383333 -5.533333 -5.65 -9999 -9999 -9999 -4.216667 0.4333333 3.05 1.416667 -1.933333 -5.85 -6.85 -6.75 -5.833333 -5.733334 -5.266667 -4.2 -3.8 -4.533333 -5.583333 -6.166667 -5.366667 -3.2 -2.4 -1.3 -0.04999995 1.583333 -2.883333 -1.883333 -3.25 -5.25 -3.6 0.08333334 1.633333 0.2 0.2499999 -1.833333 -1.416667 0.7 2.75 5.416667 1.45 3.583333 -1.35 -4.75 -3.2 -3.15 -3.183333 -5.183333 -5.633333 -3.566667 0.95 2.716667 -2.3 0.4833334 2.5 -1.383333 -4.15 -1.916667 -9999 -9999 -9999 -9999 -9999 -9999 -9999 -9999 -9999 -9999 -9999 -9999 -9999 -9999 -9999 -9999 -9999 -9999 -9999 -9999 -9999 -9999 -9999 -9999 -9999 -9999 -9999 -9999 -9999 -9999 -9999 -9999 -9999 -9999 -9999 -9999 -9999 -9999 -9999 -9999 -9999 -9999 -9999 -9999 -9999 -9999 -9999 -9999 -9999 -9999 -9999 -9999 -9999 -9999 -9999 -9999 -9999 -9999 -9999 
-9999 -9999 -9999 -9999 -9999 -9999 -9999 -9999 -9999 -9999 -9999 -9999 -9999 -9999 -9999 -9999 -9999 -9999 -9999 -9999 -9999 -9999 -9999 -9999 -9999 -9999 -9999 -9999 -9999 -9999 -9999 -9999 -9999 -9999 -9999 -9999 -9999 -9999 -9999 -9999 -9999 -9999 -9999 3.333333 -1.6 -3.233333 0.85 -0.2666667 -2.1 1.15 -2.383333 -4.466667 -5.5 -6.633334 -9999 -9999 -9999 -0.01666657 1.1 0.6666667 -0.8500001 -1.183334 -6.033333 -7.866666 -6.866667 -5.5 -4.666667 -5.316667 -4.716667 -3.85 -4.266666 -6.316667 -6.95 -6.616667 -5.316667 -4.816667 -3.65 0.5333334 1.35 -3.483333 -4.283333 -5.083333 -4.416667 -3.633333 -1.133333 2.116667 -0.03333338 -0.2 -0.3833333 -2.333333 -0.3833332 -1.033333 5.783333 4.2 0.3 -4.266667 -5.15 -4.283333 -3.3 -0.9166667 -3.433333 -3.566667 -1.5 2.216667 3.9 2.25 3.2 -1.266667 -2.033334 1.733333 3.116667 1.266667 -9999 -9999 -9999 -9999 -9999 -9999 -9999 -9999 -9999 -9999 -9999 -9999 -9999 -9999 -9999 -9999 -9999 -9999 -9999 -9999 -9999 -9999 -9999 -9999 -9999 -9999 -9999 -9999 -9999 -9999 -9999 -9999 -9999 -9999 -9999 -9999 -9999 -9999 -9999 -9999 -9999 -9999 -9999 -9999 -9999 -9999 -9999 -9999 -9999 -9999 -9999 -9999 -9999 -9999 -9999 -9999 -9999 -9999 
-9999 -9999 -9999 -9999 -9999 -9999 -9999 -9999 -9999 -9999 -9999 -9999 -9999 -9999 -9999 -9999 -9999 -9999 -9999 -9999 -9999 -9999 -9999 -9999 -9999 -9999 -9999 -9999 -9999 -9999 -9999 -9999 -9999 -9999 -9999 -9999 -9999 -9999 -9999 -9999 -9999 -9999 -9999 3.9 0.1499999 -2.6 1.183333 -0.2833333 1.65 -0.6000001 -5.55 -6.633333 -5.966667 -9999 -9999 -9999 -9999 -9999 -9999 -2.5 -3.15 -4.95 -5.683333 -7.166667 -7.583333 -6.45 -6.4 -4.083333 -4.9 -3.016667 -3.75 -6.4 -6.633334 -6.616667 -5.8 -3.483333 -0.55 2.45 -1.6 -3.983333 -4.616667 -5.1 -4.7 -3.966667 -1.066667 1.916667 2.3 -2.533334 -2 -3.866667 -1 0.15 5.45 4.066667 -2.3 -5.216667 -5.533333 -3.016667 -1.483333 -0.7666667 0.1833332 1.616667 2.3 4.4 3 4.666667 0.2666667 -0.8999999 2 6.5 4.8 -9999 -9999 -9999 -9999 -9999 -9999 -9999 -9999 -9999 -9999 -9999 -9999 -9999 -9999 -9999 -9999 -9999 -9999 -9999 -9999 -9999 -9999 -9999 -9999 -9999 -9999 -9999 -9999 -9999 -9999 -9999 -9999 -9999 -9999 -9999 -9999 -9999 -9999 -9999 -9999 -9999 -9999 -9999 -9999 -9999 -9999 -9999 -9999 -9999 -9999 -9999 -9999 -9999 -9999 -9999 -9999 -9999 -9999 -9999 
-9999 -9999 -9999 -9999 -9999 -9999 -9999 -9999 -9999 -9999 -9999 -9999 -9999 -9999 -9999 -9999 -9999 -9999 -9999 -9999 -9999 -9999 -9999 -9999 -9999 -9999 -9999 -9999 -9999 -9999 -9999 -9999 -9999 -9999 -9999 -9999 -9999 -9999 -9999 -9999 -9999 -9999 -9999 4.1 1.133333 -1.716667 1.55 1.3 0.6000001 -2.35 -3.683333 -4.633333 -5.166667 -9999 -9999 -9999 -9999 -9999 -9999 -9999 -5.583333 -6.55 -6.366667 -7.6 -7.633333 -7.35 -6.783333 -5.3 -3.216667 -2.766667 -1.9 -4.233334 -5.033333 -5.45 -3.716667 -1.25 2.516667 0.09999999 -2.733333 -3.633333 -2.55 -4.05 -5.333333 -4.266666 -1.433333 2.433333 0.7333333 -3.266667 -3.6 -3.716667 -0.2500001 2.916667 6.016667 4.366667 -1.433333 -4.933333 -5.333333 -3.3 -3.616667 -4.1 -2.5 -1.983333 1.566666 5.033333 3.316667 4.75 0.6333334 4.216667 3.966666 8.016666 -9999 -9999 -9999 -9999 -9999 -9999 -9999 -9999 -9999 -9999 -9999 -9999 -9999 -9999 -9999 -9999 -9999 -9999 -9999 -9999 -9999 -9999 -9999 -9999 -9999 -9999 -9999 -9999 -9999 -9999 -9999 -9999 -9999 -9999 -9999 -9999 -9999 -9999 -9999 -9999 -9999 -9999 -9999 -9999 -9999 -9999 -9999 -9999 -9999 -9999 -9999 -9999 -9999 -9999 -9999 -9999 -9999 -9999 -9999 -9999 
-9999 -9999 -9999 -9999 -9999 -9999 -9999 -9999 -9999 -9999 -9999 -9999 -9999 -9999 -9999 -9999 -9999 -9999 -9999 -9999 -9999 -9999 -9999 -9999 -9999 -9999 -9999 -9999 -9999 -9999 -9999 -9999 -9999 -9999 -9999 -9999 -9999 -9999 -9999 -9999 -9999 -9999 -9999 -9999 4.816667 -1.316667 -0.5833333 2.316667 -0.2166667 -2.6 -4.983334 -6.25 -9999 -9999 -9999 -9999 -9999 -9999 -9999 -9999 -9999 -6.55 -6.8 -7.966667 -6.216667 -5.916667 -4.983333 -4.716667 -2.95 -3.983333 -1.133333 -0.7166667 -1.566667 -2.533333 -0.3833334 2.183333 2.233333 2.1 -0.4166667 -2.35 -1.883333 -4.633333 -5.283333 -3.4 0.3833334 2.95 -2.166667 -4.816667 -3.633333 -3.1 -0.5166667 1.483333 4.833333 5.966667 -0.4833333 -3.033333 -5.25 -2.033333 -2.916667 -2.65 -4.15 -3.883333 -0.9999999 4.533333 6.933333 5.8 3.266667 6.65 -9999 -9999 -9999 -9999 -9999 -9999 -9999 -9999 -9999 -9999 -9999 -9999 -9999 -9999 -9999 -9999 -9999 -9999 -9999 -9999 -9999 -9999 -9999 -9999 -9999 -9999 -9999 -9999 -9999 -9999 -9999 -9999 -9999 -9999 -9999 -9999 -9999 -9999 -9999 -9999 -9999 -9999 -9999 -9999 -9999 -9999 -9999 -9999 -9999 -9999 -9999 -9999 -9999 -9999 -9999 -9999 -9999 -9999 -9999 -9999 -9999 -9999 
-9999 -9999 -9999 -9999 -9999 -9999 -9999 -9999 -9999 -9999 -9999 -9999 -9999 -9999 -9999 -9999 -9999 -9999 -9999 -9999 -9999 -9999 -9999 -9999 -9999 -9999 -9999 -9999 -9999 -9999 -9999 -9999 -9999 -9999 -9999 -9999 -9999 -9999 -9999 -9999 -9999 -9999 -9999 -9999 3.933333 -1.766667 1.65 0.8166667 -4.233334 -6.216667 -6.433333 -9999 -9999 -9999 -9999 -9999 -9999 -9999 -9999 -9999 -9999 -9999 -9999 -6.8 -6.616667 -5.666667 -4.45 -3.316667 -2.8 -2.733333 -2.233333 0.5833334 1.216667 1.016667 1.166667 0.5333335 -0.7833334 3.1 1.616667 0.6833332 -1.166667 -2.85 -4.866667 -1.4 2.833333 3.9 -1.316667 -3.616667 -3.5 -3.133333 -0.6166666 2.016667 2.9 6.7 2.9 -1.216667 -5.316667 -3.083333 0.3499999 0.4833333 -1.6 -3.35 -4.183333 0.1833332 3.95 6.8 6.816667 -9999 -9999 -9999 -9999 -9999 -9999 -9999 -9999 -9999 -9999 -9999 -9999 -9999 -9999 -9999 -9999 -9999 -9999 -9999 -9999 -9999 -9999 -9999 -9999 -9999 -9999 -9999 -9999 -9999 -9999 -9999 -9999 -9999 -9999 -9999 -9999 -9999 -9999 -9999 -9999 -9999 -9999 -9999 -9999 -9999 -9999 -9999 -9999 -9999 -9999 -9999 -9999 -9999 -9999 -9999 -9999 -9999 -9999 -9999 -9999 -9999 -9999 -9999 
-9999 -9999 -9999 -9999 -9999 -9999 -9999 -9999 -9999 -9999 -9999 -9999 -9999 -9999 -9999 -9999 -9999 -9999 -9999 -9999 -9999 -9999 -9999 -9999 -9999 -9999 -9999 -9999 -9999 -9999 -9999 -9999 -9999 -9999 -9999 -9999 -9999 -9999 -9999 -9999 -9999 -9999 -9999 -9999 4.65 1.016667 2.516667 -1.466667 -4.416667 -9999 -9999 -9999 -9999 -9999 -9999 -9999 -9999 -9999 -9999 -9999 -9999 -9999 -9999 -6.416667 -6.833333 -5.683333 -5.816667 -5.45 -2.233333 -2.566667 -2.166667 -2.566667 -1.183333 -1.283333 -3.333333 -3.166667 -3.216667 2.316667 1.683334 -1.45 -1.633334 -3.616667 -4.15 -1.1 2.266667 4.85 0.8666669 -0.3333333 -2.333333 -2.233333 -1.416667 0.03333338 2.116667 6.716667 2.266667 -2.633333 -4.666667 -2.983333 -2 1.866667 1.333333 0.8166667 -2.533334 -0.7 3.266667 7.25 -9999 -9999 -9999 -9999 -9999 -9999 -9999 -9999 -9999 -9999 -9999 -9999 -9999 -9999 -9999 -9999 -9999 -9999 -9999 -9999 -9999 -9999 -9999 -9999 -9999 -9999 -9999 -9999 -9999 -9999 -9999 -9999 -9999 -9999 -9999 -9999 -9999 -9999 -9999 -9999 -9999 -9999 -9999 -9999 -9999 -9999 -9999 -9999 -9999 -9999 -9999 -9999 -9999 -9999 -9999 -9999 -9999 -9999 -9999 -9999 -9999 -9999 -9999 -9999 
-9999 -9999 -9999 -9999 -9999 -9999 -9999 -9999 -9999 -9999 -9999 -9999 -9999 -9999 -9999 -9999 -9999 -9999 -9999 -9999 -9999 -9999 -9999 -9999 -9999 -9999 -9999 -9999 -9999 -9999 -9999 -9999 -9999 -9999 -9999 -9999 -9999 -9999 -9999 -9999 -9999 -9999 -9999 -9999 4.75 1.983333 2.433333 -2.816667 -2.05 -9999 -9999 -9999 -9999 -9999 -9999 -9999 -9999 -9999 -9999 -9999 -9999 -9999 -9999 -5.266666 -5.2 -4.183333 -4.883333 -5.983334 -2.6 -4.216667 -5.933333 -6.45 -3.383333 -5.233333 -5.85 -4.7 -1.916667 1.15 3.183333 -1.933333 -3.333333 -4.05 -3.683333 -1.566667 2 4.9 3.616667 0.5666667 -1.183333 -1.25 -1.3 1.333333 1.933333 5.333333 4.7 0.5166667 -0.95 -1.566667 -3.333333 -1.466667 1.35 4.433333 1.566667 -1.133333 2.366667 7.083333 -9999 -9999 -9999 -9999 -9999 -9999 -9999 -9999 -9999 -9999 -9999 -9999 -9999 -9999 -9999 -9999 -9999 -9999 -9999 -9999 -9999 -9999 -9999 -9999 -9999 -9999 -9999 -9999 -9999 -9999 -9999 -9999 -9999 -9999 -9999 -9999 -9999 -9999 -9999 -9999 -9999 -9999 -9999 -9999 -9999 -9999 -9999 -9999 -9999 -9999 -9999 -9999 -9999 -9999 -9999 -9999 -9999 -9999 -9999 -9999 -9999 -9999 -9999 -9999 
-9999 -9999 -9999 -9999 -9999 -9999 -9999 -9999 -9999 -9999 -9999 -9999 -9999 -9999 -9999 -9999 -9999 -9999 -9999 -9999 -9999 -9999 -9999 -9999 -9999 -9999 -9999 -9999 -9999 -9999 -9999 -9999 -9999 -9999 -9999 -9999 -9999 -9999 -9999 -9999 -9999 -9999 -9999 -9999 4.216667 1.766667 4.116667 2.5 1.55 -9999 -9999 -9999 -9999 -9999 -9999 -9999 -9999 -9999 -9999 -9999 -9999 -9999 -9999 -9999 -9999 -3.233333 -2.233334 -4.483334 -4.066667 -0.95 -4.816667 -5.616667 -4.883333 -7.133333 -7.45 -4.733334 -0.01666665 3.066667 3.866667 -2.7 -2.166667 -3.6 -3.266667 -0.1833333 4.116667 3.583333 -0.7500001 -2.1 -2.45 -2.3 -2.266667 -0.3500001 2.983333 4.75 6.25 3.983334 1.866667 -1.65 -3.716667 -2.116667 0.7 4.35 5.266667 1.683333 4.216667 -9999 -9999 -9999 -9999 -9999 -9999 -9999 -9999 -9999 -9999 -9999 -9999 -9999 -9999 -9999 -9999 -9999 -9999 -9999 -9999 -9999 -9999 -9999 -9999 -9999 -9999 -9999 -9999 -9999 -9999 -9999 -9999 -9999 -9999 -9999 -9999 -9999 -9999 -9999 -9999 -9999 -9999 -9999 -9999 -9999 -9999 -9999 -9999 -9999 -9999 -9999 -9999 -9999 -9999 -9999 -9999 -9999 -9999 -9999 -9999 -9999 -9999 -9999 -9999 -9999 
-9999 -9999 -9999 -9999 -9999 -9999 -9999 -9999 -9999 -9999 -9999 -9999 -9999 -9999 -9999 -9999 -9999 -9999 -9999 -9999 -9999 -9999 -9999 -9999 -9999 -9999 -9999 -9999 -9999 -9999 -9999 -9999 -9999 -9999 -9999 -9999 -9999 -9999 -9999 -9999 -9999 -9999 -9999 -9999 4.133333 2.866667 1.9 -0.5 -3.5 -6.216667 -9999 -9999 -9999 -9999 -9999 -9999 -9999 -9999 -9999 -9999 -9999 -9999 -9999 -9999 -9999 -4.016666 -1.416667 0.0333333 -2.75 -0.4166667 -2.133333 -5.633333 -7.8 -7.316667 -6.6 -3.816667 -1.4 2.433333 4.85 0 -0.35 -2.7 -2.75 -0.95 3.6 3.716667 -0.1666666 -2.933333 -2.766667 -3.583333 -2.933333 -0.6166666 0.4000001 2.7 6.3 5.033333 2.216667 -0.1666667 -2.3 -1.833333 0.9 4.183333 6.333333 4.666667 5.633333 -9999 -9999 -9999 -9999 -9999 -9999 -9999 -9999 -9999 -9999 -9999 -9999 -9999 -9999 -9999 -9999 -9999 -9999 -9999 -9999 -9999 -9999 -9999 -9999 -9999 -9999 -9999 -9999 -9999 -9999 -9999 -9999 -9999 -9999 -9999 -9999 -9999 -9999 -9999 -9999 -9999 -9999 -9999 -9999 -9999 -9999 -9999 -9999 -9999 -9999 -9999 -9999 -9999 -9999 -9999 -9999 -9999 -9999 -9999 -9999 -9999 -9999 -9999 -9999 -9999 
-9999 -9999 -9999 -9999 -9999 -9999 -9999 -9999 -9999 -9999 -9999 -9999 -9999 -9999 -9999 -9999 -9999 -9999 -9999 -9999 -9999 -9999 -9999 -9999 -9999 -9999 -9999 -9999 -9999 -9999 -9999 -9999 -9999 -9999 -9999 -9999 -9999 -9999 -9999 -9999 -9999 -9999 -9999 -9999 -9999 4.75 -0.3166666 -4.283333 -5.316667 -9999 -9999 -9999 -9999 -9999 -9999 -9999 -9999 -9999 -9999 -9999 -9999 -9999 -9999 -9999 -9999 -9999 -3.733333 -3.033333 1.05 1.183333 -3.533333 -6.283333 -7.3 -7.216667 -5.9 -5.716667 -3.9 -2 2.616667 5.983333 0.4833334 -1.233333 -2 -0.3833333 3.15 3.583333 0.5833333 -2.533333 -3.133333 -2.45 -2.533333 -0.6166668 0.9833335 0.85 2.166667 4.833333 6.75 2.6 -0.5666667 -1.633333 1.133333 2.05 4.3 7.7 -9999 -9999 -9999 -9999 -9999 -9999 -9999 -9999 -9999 -9999 -9999 -9999 -9999 -9999 -9999 -9999 -9999 -9999 -9999 -9999 -9999 -9999 -9999 -9999 -9999 -9999 -9999 -9999 -9999 -9999 -9999 -9999 -9999 -9999 -9999 -9999 -9999 -9999 -9999 -9999 -9999 -9999 -9999 -9999 -9999 -9999 -9999 -9999 -9999 -9999 -9999 -9999 -9999 -9999 -9999 -9999 -9999 -9999 -9999 -9999 -9999 -9999 -9999 -9999 -9999 -9999 
-9999 -9999 -9999 -9999 -9999 -9999 -9999 -9999 -9999 -9999 -9999 -9999 -9999 -9999 -9999 -9999 -9999 -9999 -9999 -9999 -9999 -9999 -9999 -9999 -9999 -9999 -9999 -9999 -9999 -9999 -9999 -9999 -9999 -9999 -9999 -9999 -9999 -9999 -9999 -9999 -9999 -9999 -9999 -9999 -9999 3.683333 4.416667 0.45 -3.633333 -9999 -9999 -9999 -9999 -9999 -9999 -9999 -9999 -9999 -9999 -9999 -9999 -9999 -9999 -9999 -9999 -9999 -9999 -9999 1.633333 0.9166667 -3.033333 -5.9 -4.5 -5.75 -5.333333 -5.266667 -5.5 -4.166667 0.25 4.366667 5.1 -0.4166667 -1.983333 1.1 5.333333 2.783333 0.2 -1.716667 -2.3 -1.35 -2.033333 -0.9833333 -1.616667 -1.283333 -0.6166666 -0.6666667 6.25 3.433333 -0.8166667 -2.966667 -1 1.4 5.85 -9999 -9999 -9999 -9999 -9999 -9999 -9999 -9999 -9999 -9999 -9999 -9999 -9999 -9999 -9999 -9999 -9999 -9999 -9999 -9999 -9999 -9999 -9999 -9999 -9999 -9999 -9999 -9999 -9999 -9999 -9999 -9999 -9999 -9999 -9999 -9999 -9999 -9999 -9999 -9999 -9999 -9999 -9999 -9999 -9999 -9999 -9999 -9999 -9999 -9999 -9999 -9999 -9999 -9999 -9999 -9999 -9999 -9999 -9999 -9999 -9999 -9999 -9999 -9999 -9999 -9999 -9999 
-9999 -9999 -9999 -9999 -9999 -9999 -9999 -9999 -9999 -9999 -9999 -9999 -9999 -9999 -9999 -9999 -9999 -9999 -9999 -9999 -9999 -9999 -9999 -9999 -9999 -9999 -9999 -9999 -9999 -9999 -9999 -9999 -9999 -9999 -9999 -9999 -9999 -9999 -9999 -9999 -9999 -9999 -9999 -9999 -9999 -9999 -9999 3.066667 -1.883333 0.5999999 -9999 -9999 -9999 -9999 -9999 -9999 -9999 -9999 -9999 -9999 -9999 -9999 -9999 -9999 -9999 -9999 -9999 2.4 3.916667 -0.06666669 -3.65 -3.2 -4.166667 -5 -4.966667 -2.883333 -3.8 -1.55 2.583333 5.5 1.75 -0.7666667 -2.283333 0.7 6.05 3.766667 -0.1666667 0.4166667 -1.133333 -0.6666668 -1.55 -0.45 -1.266667 -2.4 -2.85 0.1166667 4.833333 5.716667 0.15 -0.9833334 -0.1333333 3.083333 4.5 -9999 -9999 -9999 -9999 -9999 -9999 -9999 -9999 -9999 -9999 -9999 -9999 -9999 -9999 -9999 -9999 -9999 -9999 -9999 -9999 -9999 -9999 -9999 -9999 -9999 -9999 -9999 -9999 -9999 -9999 -9999 -9999 -9999 -9999 -9999 -9999 -9999 -9999 -9999 -9999 -9999 -9999 -9999 -9999 -9999 -9999 -9999 -9999 -9999 -9999 -9999 -9999 -9999 -9999 -9999 -9999 -9999 -9999 -9999 -9999 -9999 -9999 -9999 -9999 -9999 -9999 -9999 
-9999 -9999 -9999 -9999 -9999 -9999 -9999 -9999 -9999 -9999 -9999 -9999 -9999 -9999 -9999 -9999 -9999 -9999 -9999 -9999 -9999 -9999 -9999 -9999 -9999 -9999 -9999 -9999 -9999 -9999 -9999 -9999 -9999 -9999 -9999 -9999 -9999 -9999 -9999 -9999 -9999 -9999 -9999 -9999 -9999 -9999 -9999 5.716667 2.966667 -9999 -9999 -9999 -9999 -9999 -9999 -9999 -9999 -9999 -9999 -9999 -9999 -9999 -9999 -9999 -9999 -9999 -9999 -9999 4.183333 2.4 0.6333334 -2.4 -5.65 -3.8 -1.683334 -0.9 -0.55 2.566667 6.15 5.183333 1.45 0.3 -2.1 1.283333 6.216667 1.4 1.033333 2.183333 0.8499999 -0.8 0.09999999 -0.2166666 0.6166666 -0.7833333 -2.733333 -1.533333 4.283333 4.583333 -0.6333333 -1.35 0.8333333 2.816667 4.333333 -9999 -9999 -9999 -9999 -9999 -9999 -9999 -9999 -9999 -9999 -9999 -9999 -9999 -9999 -9999 -9999 -9999 -9999 -9999 -9999 -9999 -9999 -9999 -9999 -9999 -9999 -9999 -9999 -9999 -9999 -9999 -9999 -9999 -9999 -9999 -9999 -9999 -9999 -9999 -9999 -9999 -9999 -9999 -9999 -9999 -9999 -9999 -9999 -9999 -9999 -9999 -9999 -9999 -9999 -9999 -9999 -9999 -9999 -9999 -9999 -9999 -9999 -9999 -9999 -9999 -9999 -9999 
-9999 -9999 -9999 -9999 -9999 -9999 -9999 -9999 -9999 -9999 -9999 -9999 -9999 -9999 -9999 -9999 -9999 -9999 -9999 -9999 -9999 -9999 -9999 -9999 -9999 -9999 -9999 -9999 -9999 -9999 -9999 -9999 -9999 -9999 -9999 -9999 -9999 -9999 -9999 -9999 -9999 -9999 -9999 -9999 -9999 -9999 -9999 -9999 5.233334 -9999 -9999 -9999 -9999 -9999 -9999 -9999 -9999 -9999 -9999 -9999 -9999 -9999 -9999 -9999 -9999 -9999 -4.866667 -1.483333 1.75 5.316667 2.883333 -2.583333 -5.383333 -5.55 -2.966667 0.4166667 1.816667 5.65 5.666667 0.7333333 -3.15 -2.233333 -2.666667 -1.583333 5.45 4.266666 3.966666 2.233333 2.033333 -0.5166667 -0.4666666 -0.01666673 -0.2333334 0.6000001 0.2666666 0.1333334 6.7 3.9 1.3 0.2166666 2.433334 4.716667 6.35 -9999 -9999 -9999 -9999 -9999 -9999 -9999 -9999 -9999 -9999 -9999 -9999 -9999 -9999 -9999 -9999 -9999 -9999 -9999 -9999 -9999 -9999 -9999 -9999 -9999 -9999 -9999 -9999 -9999 -9999 -9999 -9999 -9999 -9999 -9999 -9999 -9999 -9999 -9999 -9999 -9999 -9999 -9999 -9999 -9999 -9999 -9999 -9999 -9999 -9999 -9999 -9999 -9999 -9999 -9999 -9999 -9999 -9999 -9999 -9999 -9999 -9999 -9999 -9999 -9999 -9999 -9999 
-9999 -9999 -9999 -9999 -9999 -9999 -9999 -9999 -9999 -9999 -9999 -9999 -9999 -9999 -9999 -9999 -9999 -9999 -9999 -9999 -9999 -9999 -9999 -9999 -9999 -9999 -9999 -9999 -9999 -9999 -9999 -9999 -9999 -9999 -9999 -9999 -9999 -9999 -9999 -9999 -9999 -9999 -9999 -9999 -9999 -9999 -9999 -9999 -9999 -9999 -9999 -9999 -9999 -9999 -9999 -9999 -9999 -9999 -9999 -9999 -9999 -9999 -9999 -9999 -4.433333 -4.783333 -3.566667 -1.1 1.35 3.933333 4.45 -1.433333 -4.5 -4.95 -4.216667 -1.283333 2.616667 6.083333 1.7 0.0333333 -4.183333 -3.733333 -2 1.2 6.566667 7.516666 5.866667 2.783333 2.8 0.8999999 0.1499999 -0.09999999 -0.2000001 -0.55 -0.8499999 -0.09999999 4.083333 7.366667 6.516666 2.566667 3.183333 6.866667 -9999 -9999 -9999 -9999 -9999 -9999 -9999 -9999 -9999 -9999 -9999 -9999 -9999 -9999 -9999 -9999 -9999 -9999 -9999 -9999 -9999 -9999 -9999 -9999 -9999 -9999 -9999 -9999 -9999 -9999 -9999 -9999 -9999 -9999 -9999 -9999 -9999 -9999 -9999 -9999 -9999 -9999 -9999 -9999 -9999 -9999 -9999 -9999 -9999 -9999 -9999 -9999 -9999 -9999 -9999 -9999 -9999 -9999 -9999 -9999 -9999 -9999 -9999 -9999 -9999 -9999 -9999 -9999 
-9999 -9999 -9999 -9999 -9999 -9999 -9999 -9999 -9999 -9999 -9999 -9999 -9999 -9999 -9999 -9999 -9999 -9999 -9999 -9999 -9999 -9999 -9999 -9999 -9999 -9999 -9999 -9999 -9999 -9999 -9999 -9999 -9999 -9999 -9999 -9999 -9999 -9999 -9999 -9999 -9999 -9999 -9999 -9999 -9999 -9999 -9999 -9999 -9999 -9999 -9999 -9999 -9999 -9999 -9999 -9999 -9999 -9999 -9999 -9999 -9999 -9999 -9999 -9999 -9999 -3.55 -3.75 -2.116667 0.5833333 4.65 5.983334 0.3500001 -2.033333 -2.95 -2.566667 0.2666667 5.233333 6.066667 3.083333 -0.6000001 -3.733333 -3.316667 -0.1166666 4.15 3.433333 4.466667 7.066667 4.583333 4.95 4.633334 2.766667 1.25 0.7166666 -1.05 -1.566667 -0.6499999 1.683333 4.416667 7.316667 6.566667 4.466667 -9999 -9999 -9999 -9999 -9999 -9999 -9999 -9999 -9999 -9999 -9999 -9999 -9999 -9999 -9999 -9999 -9999 -9999 -9999 -9999 -9999 -9999 -9999 -9999 -9999 -9999 -9999 -9999 -9999 -9999 -9999 -9999 -9999 -9999 -9999 -9999 -9999 -9999 -9999 -9999 -9999 -9999 -9999 -9999 -9999 -9999 -9999 -9999 -9999 -9999 -9999 -9999 -9999 -9999 -9999 -9999 -9999 -9999 -9999 -9999 -9999 -9999 -9999 -9999 -9999 -9999 -9999 -9999 -9999 
-9999 -9999 -9999 -9999 -9999 -9999 -9999 -9999 -9999 -9999 -9999 -9999 -9999 -9999 -9999 -9999 -9999 -9999 -9999 -9999 -9999 -9999 -9999 -9999 -9999 -9999 -9999 -9999 -9999 -9999 -9999 -9999 -9999 -9999 -9999 -9999 -9999 -9999 -9999 -9999 -9999 -9999 -9999 -9999 -9999 -9999 -9999 -9999 -9999 -9999 -9999 -9999 -9999 -9999 -9999 -9999 -9999 -9999 -9999 -9999 -9999 -9999 -9999 -9999 -9999 -2.583333 -3.35 -3.316667 -0.6666667 2.95 6.15 6.033333 3.416667 -1.9 -1.466667 4.8 7.1 2.733333 -0.1333334 -1.233333 -2.333333 -2.6 -0.4499999 0.8500001 -1.316667 0.8666666 6.05 6.566667 5.766666 5.016666 3.65 1.55 3.083333 1.216667 -0.6 -0.6666667 1 4.65 7.95 9.3 -9999 -9999 -9999 -9999 -9999 -9999 -9999 -9999 -9999 -9999 -9999 -9999 -9999 -9999 -9999 -9999 -9999 -9999 -9999 -9999 -9999 -9999 -9999 -9999 -9999 -9999 -9999 -9999 -9999 -9999 -9999 -9999 -9999 -9999 -9999 -9999 -9999 -9999 -9999 -9999 -9999 -9999 -9999 -9999 -9999 -9999 -9999 -9999 -9999 -9999 -9999 -9999 -9999 -9999 -9999 -9999 -9999 -9999 -9999 -9999 -9999 -9999 -9999 -9999 -9999 -9999 -9999 -9999 -9999 -9999 
-9999 -9999 -9999 -9999 -9999 -9999 -9999 -9999 -9999 -9999 -9999 -9999 -9999 -9999 -9999 -9999 -9999 -9999 -9999 -9999 -9999 -9999 -9999 -9999 -9999 -9999 -9999 -9999 -9999 -9999 -9999 -9999 -9999 -9999 -9999 -9999 -9999 -9999 -9999 -9999 -9999 -9999 -9999 -9999 -9999 -9999 -9999 -9999 -9999 -9999 -9999 -9999 -9999 -9999 -9999 -9999 -9999 -9999 -9999 -9999 -9999 -9999 -9999 -9999 -9999 -9999 -2.316667 -2.25 0.1666666 0.9666668 1.55 4.35 6.15 0.5666667 -0.0333333 4.1 6.083333 1.466667 -2.866667 -2.466667 -1.516667 0.5999999 -1.316666 -1.75 -2.183333 1.533333 3.483333 7.316667 6.183333 2.366667 1.7 2.983334 4.433333 3.233333 2.283333 -0.15 -0.5166667 4 4.1 -9999 -9999 -9999 -9999 -9999 -9999 -9999 -9999 -9999 -9999 -9999 -9999 -9999 -9999 -9999 -9999 -9999 -9999 -9999 -9999 -9999 -9999 -9999 -9999 -9999 -9999 -9999 -9999 -9999 -9999 -9999 -9999 -9999 -9999 -9999 -9999 -9999 -9999 -9999 -9999 -9999 -9999 -9999 -9999 -9999 -9999 -9999 -9999 -9999 -9999 -9999 -9999 -9999 -9999 -9999 -9999 -9999 -9999 -9999 -9999 -9999 -9999 -9999 -9999 -9999 -9999 -9999 -9999 -9999 -9999 -9999 
-9999 -9999 -9999 -9999 -9999 -9999 -9999 -9999 -9999 -9999 -9999 -9999 -9999 -9999 -9999 -9999 -9999 -9999 -9999 -9999 -9999 -9999 -9999 -9999 -9999 -9999 -9999 -9999 -9999 -9999 -9999 -9999 -9999 -9999 -9999 -9999 -9999 -9999 -9999 -9999 -9999 -9999 -9999 -9999 -9999 -9999 -9999 -9999 -9999 -9999 -9999 -9999 -9999 -9999 -9999 -9999 -9999 -9999 -9999 -9999 -9999 -9999 -9999 -9999 -9999 -9999 -9999 -1.7 -1.8 -1.85 -1.25 1.516667 5.566667 4.966667 4.616667 4.666667 6.2 2.2 -0.7666667 -0.6499999 -0.1333334 2.85 2.65 0.3833333 -1.016667 1.616667 4.233334 5.783333 7.033333 5.383333 3.6 1.383333 3.483333 5.583333 5.183333 2.066667 0.6499999 0.5 2.883333 5.183333 -9999 -9999 -9999 -9999 -9999 -9999 -9999 -9999 -9999 -9999 -9999 -9999 -9999 -9999 -9999 -9999 -9999 -9999 -9999 -9999 -9999 -9999 -9999 -9999 -9999 -9999 -9999 -9999 -9999 -9999 -9999 -9999 -9999 -9999 -9999 -9999 -9999 -9999 -9999 -9999 -9999 -9999 -9999 -9999 -9999 -9999 -9999 -9999 -9999 -9999 -9999 -9999 -9999 -9999 -9999 -9999 -9999 -9999 -9999 -9999 -9999 -9999 -9999 -9999 -9999 -9999 -9999 -9999 -9999 -9999 
-9999 -9999 -9999 -9999 -9999 -9999 -9999 -9999 -9999 -9999 -9999 -9999 -9999 -9999 -9999 -9999 -9999 -9999 -9999 -9999 -9999 -9999 -9999 -9999 -9999 -9999 -9999 -9999 -9999 -9999 -9999 -9999 -9999 -9999 -9999 -9999 -9999 -9999 -9999 -9999 -9999 -9999 -9999 -9999 -9999 -9999 -9999 -9999 -9999 -9999 -9999 -9999 -9999 -9999 -9999 -9999 -9999 -9999 -9999 -9999 -9999 -9999 -9999 -9999 -9999 -9999 -9999 -9999 -0.45 0.35 0.7833334 2.766667 4.166667 6.616667 8.116667 7.816667 6.716667 2.9 2.633333 1.383333 0.7999999 3.283333 3.85 1.7 1.616667 0.8333333 3.016667 3.5 5.6 6.15 6.833333 4.083333 3.2 4.383333 7.333333 4.816667 4.916667 3.7 -9999 -9999 -9999 -9999 -9999 -9999 -9999 -9999 -9999 -9999 -9999 -9999 -9999 -9999 -9999 -9999 -9999 -9999 -9999 -9999 -9999 -9999 -9999 -9999 -9999 -9999 -9999 -9999 -9999 -9999 -9999 -9999 -9999 -9999 -9999 -9999 -9999 -9999 -9999 -9999 -9999 -9999 -9999 -9999 -9999 -9999 -9999 -9999 -9999 -9999 -9999 -9999 -9999 -9999 -9999 -9999 -9999 -9999 -9999 -9999 -9999 -9999 -9999 -9999 -9999 -9999 -9999 -9999 -9999 -9999 -9999 -9999 
-9999 -9999 -9999 -9999 -9999 -9999 -9999 -9999 -9999 -9999 -9999 -9999 -9999 -9999 -9999 -9999 -9999 -9999 -9999 -9999 -9999 -9999 -9999 -9999 -9999 -9999 -9999 -9999 -9999 -9999 -9999 -9999 -9999 -9999 -9999 -9999 -9999 -9999 -9999 -9999 -9999 -9999 -9999 -9999 -9999 -9999 -9999 -9999 -9999 -9999 -9999 -9999 -9999 -9999 -9999 -9999 -9999 -9999 -9999 -9999 -9999 -9999 -9999 -9999 -9999 -9999 -9999 -9999 -1.1 0.8666667 2.133333 2.8 2.833333 4.016666 8.3 9.05 4.933333 2.416667 1.15 -9999 3.333333 -9999 4.25 -9999 3.3 3.016667 3.666667 2.116667 -0.35 1.3 6.35 5.483333 3.866667 6.766667 8.333333 5.95 7.133333 -9999 -9999 -9999 -9999 -9999 -9999 -9999 -9999 -9999 -9999 -9999 -9999 -9999 -9999 -9999 -9999 -9999 -9999 -9999 -9999 -9999 -9999 -9999 -9999 -9999 -9999 -9999 -9999 -9999 -9999 -9999 -9999 -9999 -9999 -9999 -9999 -9999 -9999 -9999 -9999 -9999 -9999 -9999 -9999 -9999 -9999 -9999 -9999 -9999 -9999 -9999 -9999 -9999 -9999 -9999 -9999 -9999 -9999 -9999 -9999 -9999 -9999 -9999 -9999 -9999 -9999 -9999 -9999 -9999 -9999 -9999 -9999 -9999 
-9999 -9999 -9999 -9999 -9999 -9999 -9999 -9999 -9999 -9999 -9999 -9999 -9999 -9999 -9999 -9999 -9999 -9999 -9999 -9999 -9999 -9999 -9999 -9999 -9999 -9999 -9999 -9999 -9999 -9999 -9999 -9999 -9999 -9999 -9999 -9999 -9999 -9999 -9999 -9999 -9999 -9999 -9999 -9999 -9999 -9999 -9999 -9999 -9999 -9999 -9999 -9999 -9999 -9999 -9999 -9999 -9999 -9999 -9999 -9999 -9999 -9999 -9999 -9999 -9999 -9999 -9999 -9999 -9999 -9999 -9999 -0.0333333 3.316667 7.516667 -9999 4.933333 2 -0.5333333 -9999 -9999 -9999 -9999 -9999 -9999 -9999 -9999 4.6 2.116667 0.7666666 0.2 3.816667 7.733333 7.416667 8.25 8.7 4.466667 4.883333 6.766666 -9999 -9999 -9999 -9999 -9999 -9999 -9999 -9999 -9999 -9999 -9999 -9999 -9999 -9999 -9999 -9999 -9999 -9999 -9999 -9999 -9999 -9999 -9999 -9999 -9999 -9999 -9999 -9999 -9999 -9999 -9999 -9999 -9999 -9999 -9999 -9999 -9999 -9999 -9999 -9999 -9999 -9999 -9999 -9999 -9999 -9999 -9999 -9999 -9999 -9999 -9999 -9999 -9999 -9999 -9999 -9999 -9999 -9999 -9999 -9999 -9999 -9999 -9999 -9999 -9999 -9999 -9999 -9999 -9999 -9999 -9999 -9999 
-9999 -9999 -9999 -9999 -9999 -9999 -9999 -9999 -9999 -9999 -9999 -9999 -9999 -9999 -9999 -9999 -9999 -9999 -9999 -9999 -9999 -9999 -9999 -9999 -9999 -9999 -9999 -9999 -9999 -9999 -9999 -9999 -9999 -9999 -9999 -9999 -9999 -9999 -9999 -9999 -9999 -9999 -9999 -9999 -9999 -9999 -9999 -9999 -9999 -9999 -9999 -9999 -9999 -9999 -9999 -9999 -9999 -9999 -9999 -9999 -9999 -9999 -9999 -9999 -9999 -9999 -9999 -9999 -9999 -9999 -9999 3.883333 5.933333 9.783334 -9999 -9999 -9999 -9999 -9999 -9999 -9999 -9999 -9999 -9999 -9999 -9999 -9999 -9999 0.9 0.5666668 2.9 5.883333 8.383333 3.416667 5.166667 7.883333 4.8 3.5 -9999 -9999 -9999 -9999 -9999 -9999 -9999 -9999 -9999 -9999 -9999 -9999 -9999 -9999 -9999 -9999 -9999 -9999 -9999 -9999 -9999 -9999 -9999 -9999 -9999 -9999 -9999 -9999 -9999 -9999 -9999 -9999 -9999 -9999 -9999 -9999 -9999 -9999 -9999 -9999 -9999 -9999 -9999 -9999 -9999 -9999 -9999 -9999 -9999 -9999 -9999 -9999 -9999 -9999 -9999 -9999 -9999 -9999 -9999 -9999 -9999 -9999 -9999 -9999 -9999 -9999 -9999 -9999 -9999 -9999 -9999 -9999 
-9999 -9999 -9999 -9999 -9999 -9999 -9999 -9999 -9999 -9999 -9999 -9999 -9999 -9999 -9999 -9999 -9999 -9999 -9999 -9999 -9999 -9999 -9999 -9999 -9999 -9999 -9999 -9999 -9999 -9999 -9999 -9999 -9999 -9999 -9999 -9999 -9999 -9999 -9999 -9999 -9999 -9999 -9999 -9999 -9999 -9999 -9999 -9999 -9999 -9999 -9999 -9999 -9999 -9999 -9999 -9999 -9999 -9999 -9999 -9999 -9999 -9999 -9999 -9999 -9999 -9999 -9999 -9999 -9999 -9999 -9999 6.633333 11.11667 -9999 -9999 -9999 -9999 -9999 -9999 -9999 -9999 -9999 -9999 -9999 -9999 -9999 -9999 -9999 -9999 -9999 -0.0666666 3.166667 7.633333 5.6 2.716667 3.283333 0.3999999 1.966667 -9999 -9999 -9999 -9999 -9999 -9999 -9999 -9999 -9999 -9999 -9999 -9999 -9999 -9999 -9999 -9999 -9999 -9999 -9999 -9999 -9999 -9999 -9999 -9999 -9999 -9999 -9999 -9999 -9999 -9999 -9999 -9999 -9999 -9999 -9999 -9999 -9999 -9999 -9999 -9999 -9999 -9999 -9999 -9999 -9999 -9999 -9999 -9999 -9999 -9999 -9999 -9999 -9999 -9999 -9999 -9999 -9999 -9999 -9999 -9999 -9999 -9999 -9999 -9999 -9999 -9999 -9999 -9999 -9999 -9999 -9999 -9999 
-9999 -9999 -9999 -9999 -9999 -9999 -9999 -9999 -9999 -9999 -9999 -9999 -9999 -9999 -9999 -9999 -9999 -9999 -9999 -9999 -9999 -9999 -9999 -9999 -9999 -9999 -9999 -9999 -9999 -9999 -9999 -9999 -9999 -9999 -9999 -9999 -9999 -9999 -9999 -9999 -9999 -9999 -9999 -9999 -9999 -9999 -9999 -9999 -9999 -9999 -9999 -9999 -9999 -9999 -9999 -9999 -9999 -9999 -9999 -9999 -9999 -9999 -9999 -9999 -9999 -9999 -9999 -9999 -9999 -9999 -9999 10.83333 -9999 -9999 -9999 -9999 -9999 -9999 -9999 -9999 -9999 -9999 -9999 -9999 -9999 -9999 -9999 -9999 -9999 -9999 -9999 -9999 5.55 4.633333 0.7666667 -9999 -9999 -9999 -9999 -9999 -9999 -9999 -9999 -9999 -9999 -9999 -9999 -9999 -9999 -9999 -9999 -9999 -9999 -9999 -9999 -9999 -9999 -9999 -9999 -9999 -9999 -9999 -9999 -9999 -9999 -9999 -9999 -9999 -9999 -9999 -9999 -9999 -9999 -9999 -9999 -9999 -9999 -9999 -9999 -9999 -9999 -9999 -9999 -9999 -9999 -9999 -9999 -9999 -9999 -9999 -9999 -9999 -9999 -9999 -9999 -9999 -9999 -9999 -9999 -9999 -9999 -9999 -9999 -9999 -9999 -9999 -9999 -9999 -9999 -9999 
-9999 -9999 -9999 -9999 -9999 -9999 -9999 -9999 -9999 -9999 -9999 -9999 -9999 -9999 -9999 -9999 -9999 -9999 -9999 -9999 -9999 -9999 -9999 -9999 -9999 -9999 -9999 -9999 -9999 -9999 -9999 -9999 -9999 -9999 -9999 -9999 -9999 -9999 -9999 -9999 -9999 -9999 -9999 -9999 -9999 -9999 -9999 -9999 -9999 -9999 -9999 -9999 -9999 -9999 -9999 -9999 -9999 -9999 -9999 -9999 -9999 -9999 -9999 -9999 -9999 -9999 -9999 -9999 -9999 -9999 -9999 -9999 -9999 -9999 -9999 -9999 -9999 -9999 -9999 -9999 -9999 -9999 -9999 -9999 -9999 -9999 -9999 -9999 -9999 -9999 -9999 -9999 4.233334 -9999 -9999 -9999 -9999 -9999 -9999 -9999 -9999 -9999 -9999 -9999 -9999 -9999 -9999 -9999 -9999 -9999 -9999 -9999 -9999 -9999 -9999 -9999 -9999 -9999 -9999 -9999 -9999 -9999 -9999 -9999 -9999 -9999 -9999 -9999 -9999 -9999 -9999 -9999 -9999 -9999 -9999 -9999 -9999 -9999 -9999 -9999 -9999 -9999 -9999 -9999 -9999 -9999 -9999 -9999 -9999 -9999 -9999 -9999 -9999 -9999 -9999 -9999 -9999 -9999 -9999 -9999 -9999 -9999 -9999 -9999 -9999 -9999 -9999 -9999 -9999 -9999 
