# Supplementary material for: Spatiotemporal prediction of alpine wetlands under multi-climate scenarios in the west of Sichuan, China
Source: PeerJ. 2024 Nov 27;12:e18586. doi: 10.7717/peerj.18586 (PMC11608022; doi:10.7717/peerj.18586)
Supplement: Supplemental Information 1 [file peerj-12-18586-s001.zip › Maxent_data1/2.5mBIOssp126_2021-2040/2.5mbiossp126_2021-2040_12.asc]

ncols         170
nrows         159
xllcorner     97.34749306
yllcorner     27.673839575
cellsize      0.041666666666667
NODATA_value  -9999
-9999 -9999 -9999 -9999 -9999 -9999 -9999 -9999 -9999 -9999 -9999 -9999 -9999 -9999 -9999 -9999 -9999 -9999 -9999 -9999 -9999 -9999 -9999 -9999 -9999 -9999 -9999 -9999 -9999 -9999 -9999 -9999 -9999 -9999 -9999 -9999 -9999 -9999 -9999 -9999 -9999 -9999 -9999 -9999 -9999 -9999 -9999 -9999 -9999 -9999 -9999 -9999 -9999 -9999 -9999 -9999 -9999 -9999 -9999 -9999 -9999 -9999 -9999 -9999 -9999 -9999 -9999 -9999 -9999 -9999 -9999 -9999 -9999 -9999 -9999 -9999 -9999 -9999 -9999 -9999 -9999 -9999 -9999 -9999 -9999 -9999 -9999 -9999 -9999 -9999 -9999 -9999 -9999 -9999 -9999 -9999 -9999 -9999 -9999 -9999 -9999 -9999 -9999 -9999 -9999 -9999 -9999 -9999 -9999 -9999 -9999 -9999 -9999 -9999 -9999 -9999 -9999 -9999 -9999 -9999 -9999 -9999 -9999 -9999 -9999 -9999 -9999 -9999 -9999 -9999 -9999 -9999 686 671 700 -9999 -9999 -9999 -9999 -9999 -9999 -9999 -9999 -9999 -9999 -9999 -9999 -9999 -9999 -9999 -9999 -9999 -9999 -9999 -9999 -9999 -9999 -9999 -9999 -9999 -9999 -9999 -9999 -9999 -9999 -9999 -9999 -9999 -9999 -9999 
-9999 -9999 -9999 -9999 -9999 -9999 -9999 -9999 -9999 -9999 -9999 -9999 -9999 -9999 -9999 -9999 -9999 -9999 -9999 -9999 -9999 -9999 -9999 -9999 -9999 -9999 -9999 -9999 -9999 -9999 -9999 -9999 -9999 -9999 -9999 -9999 -9999 -9999 -9999 -9999 -9999 -9999 -9999 -9999 -9999 -9999 -9999 -9999 -9999 -9999 -9999 -9999 -9999 -9999 -9999 -9999 -9999 -9999 -9999 -9999 -9999 -9999 -9999 -9999 -9999 -9999 -9999 -9999 -9999 -9999 -9999 -9999 -9999 -9999 -9999 -9999 -9999 -9999 -9999 -9999 -9999 -9999 -9999 -9999 -9999 -9999 -9999 -9999 -9999 -9999 -9999 -9999 -9999 -9999 -9999 -9999 -9999 -9999 -9999 -9999 -9999 -9999 -9999 -9999 -9999 -9999 -9999 -9999 -9999 -9999 -9999 -9999 -9999 -9999 -9999 -9999 -9999 -9999 -9999 -9999 -9999 -9999 -9999 -9999 -9999 -9999 -9999 -9999 -9999 682 682 680 674 661 659 -9999 -9999 -9999 -9999 -9999 -9999 -9999 -9999 -9999 -9999 -9999 -9999 -9999 -9999 -9999 -9999 -9999 -9999 -9999 -9999 -9999 -9999 -9999 -9999 -9999 -9999 -9999 -9999 -9999 -9999 -9999 -9999 -9999 -9999 -9999 
-9999 -9999 -9999 -9999 -9999 -9999 -9999 -9999 -9999 -9999 -9999 479 480 474 -9999 -9999 -9999 -9999 -9999 -9999 -9999 -9999 -9999 -9999 -9999 -9999 -9999 -9999 -9999 -9999 -9999 -9999 -9999 -9999 -9999 -9999 -9999 -9999 -9999 -9999 -9999 -9999 -9999 -9999 -9999 -9999 -9999 -9999 -9999 -9999 -9999 -9999 -9999 -9999 -9999 -9999 -9999 -9999 -9999 -9999 -9999 -9999 -9999 -9999 -9999 -9999 -9999 -9999 -9999 -9999 -9999 -9999 -9999 -9999 -9999 -9999 -9999 -9999 -9999 -9999 -9999 -9999 -9999 -9999 -9999 -9999 -9999 -9999 -9999 -9999 -9999 -9999 -9999 -9999 -9999 -9999 -9999 -9999 -9999 -9999 -9999 -9999 -9999 -9999 -9999 -9999 -9999 -9999 -9999 -9999 -9999 -9999 -9999 -9999 -9999 -9999 -9999 -9999 -9999 -9999 -9999 -9999 -9999 -9999 -9999 -9999 -9999 -9999 673 672 669 669 668 669 671 -9999 -9999 -9999 -9999 -9999 -9999 -9999 -9999 -9999 -9999 -9999 -9999 -9999 -9999 -9999 -9999 -9999 -9999 -9999 -9999 -9999 -9999 -9999 -9999 -9999 -9999 -9999 -9999 -9999 -9999 -9999 -9999 -9999 -9999 -9999 
-9999 -9999 -9999 -9999 -9999 -9999 -9999 -9999 -9999 488 495 495 498 489 490 477 -9999 -9999 -9999 -9999 -9999 -9999 -9999 -9999 -9999 -9999 -9999 -9999 -9999 -9999 -9999 -9999 -9999 -9999 -9999 -9999 -9999 -9999 -9999 -9999 -9999 -9999 -9999 -9999 -9999 -9999 -9999 -9999 -9999 -9999 -9999 -9999 -9999 -9999 -9999 -9999 -9999 -9999 -9999 -9999 -9999 -9999 -9999 -9999 -9999 -9999 -9999 -9999 -9999 -9999 -9999 -9999 -9999 -9999 -9999 -9999 -9999 -9999 -9999 -9999 -9999 -9999 -9999 -9999 -9999 -9999 -9999 -9999 -9999 -9999 -9999 -9999 -9999 -9999 -9999 -9999 -9999 -9999 -9999 -9999 -9999 -9999 -9999 -9999 -9999 -9999 -9999 -9999 -9999 -9999 -9999 -9999 -9999 -9999 -9999 -9999 -9999 -9999 -9999 -9999 -9999 -9999 -9999 -9999 -9999 -9999 674 669 669 670 662 657 665 651 646 639 642 638 651 -9999 -9999 -9999 -9999 -9999 -9999 -9999 -9999 -9999 -9999 -9999 -9999 -9999 -9999 -9999 -9999 -9999 -9999 -9999 -9999 -9999 -9999 -9999 -9999 -9999 -9999 -9999 -9999 -9999 -9999 -9999 
-9999 -9999 -9999 -9999 -9999 -9999 -9999 -9999 514 513 508 512 494 489 487 479 481 477 473 -9999 -9999 -9999 -9999 -9999 -9999 -9999 -9999 -9999 -9999 -9999 -9999 -9999 -9999 -9999 -9999 -9999 -9999 -9999 -9999 -9999 -9999 -9999 -9999 -9999 -9999 -9999 -9999 -9999 -9999 -9999 -9999 -9999 -9999 -9999 -9999 -9999 -9999 -9999 -9999 -9999 -9999 -9999 -9999 -9999 -9999 -9999 -9999 -9999 -9999 -9999 -9999 -9999 -9999 -9999 -9999 -9999 -9999 -9999 -9999 -9999 -9999 -9999 -9999 -9999 -9999 -9999 -9999 -9999 -9999 -9999 -9999 -9999 -9999 -9999 -9999 -9999 -9999 -9999 -9999 -9999 -9999 -9999 -9999 -9999 -9999 -9999 -9999 -9999 -9999 -9999 -9999 -9999 -9999 -9999 -9999 -9999 -9999 -9999 -9999 -9999 -9999 -9999 -9999 -9999 -9999 -9999 -9999 668 661 659 659 668 675 673 663 647 646 641 625 -9999 -9999 -9999 -9999 -9999 -9999 -9999 -9999 -9999 -9999 -9999 -9999 -9999 -9999 -9999 -9999 -9999 -9999 -9999 -9999 -9999 -9999 -9999 -9999 -9999 -9999 -9999 -9999 -9999 -9999 -9999 
-9999 -9999 -9999 -9999 -9999 -9999 -9999 -9999 524 516 508 497 492 494 493 488 496 500 492 487 484 479 473 472 470 -9999 -9999 -9999 -9999 -9999 -9999 -9999 -9999 -9999 -9999 -9999 -9999 -9999 -9999 -9999 -9999 -9999 -9999 -9999 -9999 -9999 -9999 -9999 -9999 -9999 -9999 -9999 -9999 -9999 -9999 -9999 -9999 -9999 -9999 -9999 -9999 -9999 -9999 -9999 -9999 -9999 -9999 -9999 -9999 -9999 -9999 -9999 -9999 -9999 -9999 -9999 -9999 -9999 -9999 -9999 -9999 -9999 -9999 -9999 -9999 -9999 -9999 -9999 -9999 -9999 -9999 -9999 -9999 -9999 -9999 -9999 -9999 -9999 -9999 -9999 -9999 -9999 -9999 -9999 -9999 -9999 -9999 -9999 -9999 -9999 -9999 -9999 -9999 -9999 -9999 -9999 -9999 -9999 -9999 -9999 -9999 -9999 694 697 698 706 701 685 670 658 662 672 680 696 690 670 652 644 636 636 -9999 -9999 -9999 -9999 -9999 -9999 -9999 -9999 -9999 -9999 -9999 -9999 -9999 -9999 -9999 -9999 -9999 -9999 -9999 -9999 -9999 -9999 -9999 -9999 -9999 -9999 -9999 -9999 -9999 -9999 
-9999 -9999 -9999 -9999 -9999 -9999 -9999 -9999 535 527 512 509 504 495 494 501 496 501 499 490 486 490 485 481 483 480 -9999 -9999 -9999 -9999 -9999 -9999 -9999 -9999 -9999 -9999 -9999 -9999 -9999 -9999 -9999 -9999 -9999 -9999 -9999 -9999 -9999 -9999 -9999 -9999 -9999 -9999 -9999 -9999 -9999 -9999 -9999 -9999 -9999 -9999 -9999 -9999 -9999 -9999 -9999 -9999 -9999 -9999 -9999 -9999 -9999 -9999 -9999 -9999 -9999 -9999 -9999 -9999 -9999 -9999 -9999 -9999 -9999 -9999 -9999 -9999 -9999 -9999 -9999 -9999 -9999 -9999 -9999 -9999 -9999 -9999 -9999 -9999 -9999 -9999 -9999 -9999 -9999 -9999 -9999 -9999 -9999 -9999 -9999 -9999 -9999 -9999 -9999 -9999 -9999 -9999 -9999 -9999 -9999 -9999 -9999 679 681 678 679 690 694 687 675 671 676 684 704 715 713 698 671 650 652 -9999 -9999 -9999 -9999 -9999 -9999 -9999 -9999 -9999 -9999 -9999 -9999 -9999 -9999 -9999 -9999 -9999 -9999 -9999 -9999 -9999 -9999 -9999 -9999 -9999 -9999 -9999 -9999 -9999 -9999 -9999 
-9999 -9999 -9999 -9999 -9999 -9999 -9999 528 526 522 524 514 504 500 505 507 509 509 508 497 495 493 496 500 494 489 -9999 -9999 -9999 -9999 -9999 -9999 -9999 -9999 -9999 -9999 -9999 -9999 -9999 -9999 -9999 -9999 -9999 -9999 -9999 -9999 -9999 -9999 -9999 -9999 -9999 -9999 -9999 -9999 -9999 -9999 -9999 -9999 -9999 -9999 -9999 -9999 -9999 -9999 -9999 -9999 -9999 -9999 -9999 -9999 -9999 -9999 -9999 -9999 -9999 -9999 -9999 -9999 -9999 -9999 -9999 -9999 -9999 -9999 -9999 -9999 -9999 -9999 -9999 -9999 -9999 -9999 -9999 -9999 -9999 -9999 -9999 -9999 -9999 -9999 -9999 -9999 -9999 -9999 -9999 -9999 -9999 -9999 -9999 -9999 -9999 -9999 -9999 -9999 -9999 -9999 -9999 689 -9999 -9999 -9999 678 675 676 679 677 680 680 674 669 666 668 677 681 691 700 701 695 690 -9999 -9999 -9999 -9999 -9999 -9999 -9999 -9999 -9999 -9999 -9999 -9999 -9999 -9999 -9999 -9999 -9999 -9999 -9999 -9999 -9999 -9999 -9999 -9999 -9999 -9999 -9999 -9999 -9999 -9999 -9999 
-9999 -9999 -9999 -9999 -9999 -9999 -9999 535 525 520 519 514 508 514 531 528 522 513 521 511 509 509 508 501 503 -9999 -9999 -9999 -9999 -9999 -9999 -9999 -9999 -9999 -9999 -9999 -9999 -9999 -9999 -9999 -9999 -9999 -9999 -9999 -9999 -9999 -9999 -9999 -9999 -9999 -9999 -9999 -9999 -9999 -9999 -9999 -9999 -9999 -9999 -9999 -9999 -9999 -9999 -9999 -9999 -9999 -9999 -9999 -9999 -9999 -9999 -9999 -9999 -9999 -9999 -9999 -9999 -9999 -9999 -9999 -9999 -9999 -9999 -9999 -9999 -9999 -9999 -9999 -9999 -9999 -9999 -9999 -9999 -9999 -9999 -9999 -9999 -9999 -9999 -9999 -9999 -9999 -9999 -9999 -9999 -9999 -9999 -9999 -9999 -9999 -9999 -9999 -9999 -9999 -9999 -9999 696 686 683 682 681 679 679 677 676 676 676 674 671 668 665 665 666 673 681 689 697 696 693 -9999 -9999 -9999 -9999 -9999 -9999 -9999 -9999 -9999 -9999 -9999 -9999 -9999 -9999 -9999 -9999 -9999 -9999 -9999 -9999 -9999 -9999 -9999 -9999 -9999 -9999 -9999 -9999 -9999 -9999 -9999 
-9999 -9999 -9999 537 538 537 535 536 518 529 528 523 532 539 538 528 526 516 508 504 503 507 506 505 507 510 -9999 -9999 -9999 -9999 -9999 -9999 -9999 -9999 -9999 -9999 -9999 -9999 -9999 -9999 -9999 -9999 -9999 -9999 -9999 -9999 -9999 -9999 -9999 -9999 -9999 -9999 -9999 -9999 -9999 -9999 -9999 -9999 -9999 -9999 -9999 -9999 -9999 -9999 -9999 -9999 -9999 -9999 -9999 -9999 -9999 -9999 -9999 -9999 -9999 -9999 -9999 -9999 -9999 -9999 -9999 -9999 -9999 -9999 -9999 -9999 -9999 -9999 -9999 -9999 -9999 -9999 -9999 -9999 -9999 -9999 -9999 -9999 -9999 -9999 -9999 -9999 -9999 -9999 -9999 -9999 -9999 -9999 -9999 -9999 -9999 -9999 -9999 -9999 -9999 -9999 -9999 690 687 684 681 688 682 677 676 673 673 672 671 670 668 671 667 667 672 679 690 690 682 680 -9999 -9999 -9999 -9999 -9999 -9999 -9999 -9999 -9999 -9999 -9999 -9999 -9999 -9999 -9999 -9999 -9999 -9999 -9999 -9999 -9999 -9999 -9999 -9999 -9999 -9999 -9999 -9999 -9999 -9999 
-9999 531 529 533 521 520 523 523 533 548 548 545 549 531 538 521 530 528 522 517 506 512 515 523 525 525 -9999 -9999 -9999 -9999 -9999 -9999 -9999 -9999 -9999 -9999 -9999 -9999 -9999 -9999 -9999 -9999 -9999 -9999 -9999 -9999 -9999 -9999 -9999 -9999 -9999 -9999 -9999 -9999 -9999 -9999 -9999 -9999 -9999 -9999 -9999 -9999 -9999 -9999 -9999 -9999 -9999 -9999 -9999 -9999 -9999 -9999 -9999 -9999 -9999 -9999 -9999 -9999 -9999 -9999 -9999 -9999 -9999 -9999 -9999 -9999 -9999 -9999 -9999 -9999 -9999 -9999 -9999 -9999 -9999 -9999 -9999 -9999 -9999 -9999 -9999 -9999 -9999 -9999 -9999 -9999 -9999 -9999 -9999 -9999 -9999 -9999 -9999 -9999 -9999 -9999 -9999 -9999 686 682 684 685 685 690 695 689 675 673 668 665 667 671 665 663 666 672 681 699 696 690 -9999 -9999 -9999 -9999 -9999 -9999 -9999 -9999 -9999 -9999 -9999 -9999 -9999 -9999 -9999 -9999 -9999 -9999 -9999 -9999 -9999 -9999 -9999 -9999 -9999 -9999 -9999 -9999 -9999 -9999 
-9999 544 529 519 516 519 532 541 546 550 541 535 543 541 527 524 533 532 527 524 519 511 520 516 512 516 522 -9999 -9999 -9999 -9999 -9999 -9999 -9999 -9999 -9999 -9999 -9999 -9999 -9999 -9999 -9999 -9999 -9999 -9999 -9999 -9999 -9999 -9999 -9999 -9999 -9999 -9999 -9999 -9999 -9999 -9999 -9999 -9999 -9999 -9999 -9999 -9999 -9999 -9999 -9999 -9999 -9999 -9999 -9999 -9999 -9999 -9999 -9999 -9999 -9999 -9999 -9999 -9999 -9999 -9999 -9999 -9999 -9999 -9999 -9999 -9999 -9999 -9999 -9999 -9999 -9999 -9999 -9999 -9999 -9999 -9999 -9999 -9999 -9999 -9999 -9999 -9999 -9999 -9999 -9999 -9999 -9999 -9999 -9999 -9999 -9999 -9999 -9999 -9999 -9999 -9999 -9999 691 684 686 684 697 700 700 693 679 670 669 669 669 674 666 666 666 672 672 681 695 -9999 -9999 -9999 -9999 -9999 -9999 -9999 -9999 -9999 -9999 -9999 -9999 -9999 -9999 -9999 -9999 -9999 -9999 -9999 -9999 -9999 -9999 -9999 -9999 -9999 -9999 -9999 -9999 -9999 -9999 -9999 
-9999 -9999 542 528 517 521 530 529 539 540 537 532 532 530 537 523 533 529 522 523 514 509 507 517 530 541 549 -9999 -9999 -9999 -9999 -9999 -9999 -9999 -9999 -9999 -9999 -9999 -9999 -9999 -9999 -9999 -9999 -9999 -9999 -9999 -9999 -9999 -9999 -9999 -9999 -9999 -9999 -9999 -9999 -9999 -9999 -9999 -9999 -9999 -9999 -9999 -9999 -9999 -9999 -9999 -9999 -9999 -9999 -9999 -9999 -9999 -9999 -9999 -9999 -9999 -9999 -9999 -9999 -9999 -9999 -9999 -9999 -9999 -9999 -9999 -9999 -9999 -9999 -9999 -9999 -9999 -9999 -9999 -9999 -9999 -9999 -9999 -9999 -9999 -9999 -9999 -9999 -9999 -9999 -9999 -9999 -9999 -9999 -9999 -9999 -9999 -9999 -9999 -9999 -9999 -9999 -9999 -9999 693 689 688 687 689 699 689 683 674 675 670 671 670 670 667 663 666 670 679 689 695 697 695 -9999 -9999 -9999 -9999 695 689 -9999 -9999 -9999 -9999 -9999 -9999 -9999 -9999 -9999 -9999 -9999 -9999 -9999 -9999 -9999 -9999 -9999 -9999 -9999 -9999 -9999 -9999 
-9999 -9999 546 537 529 523 519 522 527 534 536 532 528 527 526 525 528 532 521 521 525 524 516 521 532 539 535 539 554 555 -9999 -9999 -9999 -9999 -9999 -9999 -9999 -9999 -9999 -9999 -9999 -9999 -9999 -9999 -9999 -9999 -9999 -9999 -9999 -9999 -9999 -9999 -9999 -9999 -9999 -9999 -9999 -9999 -9999 -9999 -9999 -9999 -9999 -9999 -9999 -9999 -9999 -9999 -9999 -9999 -9999 -9999 -9999 -9999 -9999 -9999 -9999 -9999 -9999 -9999 -9999 -9999 -9999 -9999 -9999 -9999 -9999 -9999 -9999 -9999 -9999 -9999 -9999 -9999 -9999 -9999 -9999 -9999 -9999 -9999 -9999 -9999 -9999 -9999 -9999 -9999 -9999 -9999 -9999 -9999 -9999 -9999 -9999 -9999 -9999 -9999 -9999 -9999 -9999 -9999 701 694 691 691 690 689 687 676 672 672 670 670 667 664 663 664 676 682 687 675 681 681 684 671 650 665 695 729 703 -9999 -9999 -9999 -9999 -9999 -9999 -9999 -9999 -9999 -9999 -9999 -9999 -9999 -9999 -9999 -9999 -9999 -9999 -9999 -9999 -9999 
-9999 -9999 559 546 545 538 525 517 511 515 526 537 535 525 518 519 523 519 522 530 533 533 530 528 527 533 550 566 567 574 -9999 -9999 -9999 -9999 -9999 -9999 -9999 -9999 -9999 -9999 -9999 -9999 -9999 -9999 -9999 -9999 -9999 -9999 -9999 -9999 -9999 -9999 -9999 -9999 -9999 -9999 -9999 -9999 -9999 -9999 -9999 -9999 -9999 -9999 -9999 -9999 -9999 -9999 -9999 -9999 -9999 -9999 -9999 -9999 -9999 -9999 -9999 -9999 -9999 -9999 -9999 -9999 -9999 -9999 -9999 -9999 -9999 -9999 -9999 -9999 -9999 -9999 -9999 -9999 -9999 -9999 -9999 -9999 -9999 -9999 -9999 -9999 -9999 -9999 -9999 -9999 -9999 -9999 -9999 -9999 -9999 -9999 -9999 -9999 -9999 -9999 -9999 -9999 -9999 697 699 698 697 696 693 682 683 678 673 671 671 668 667 666 666 667 667 678 683 674 665 663 659 666 652 654 664 699 -9999 726 715 732 -9999 -9999 -9999 -9999 -9999 -9999 -9999 -9999 -9999 -9999 -9999 -9999 -9999 -9999 -9999 -9999 -9999 -9999 
-9999 -9999 573 564 563 551 543 538 525 516 526 528 535 534 526 520 515 516 533 541 546 543 538 531 532 543 552 558 557 575 583 -9999 -9999 -9999 -9999 -9999 -9999 -9999 -9999 -9999 -9999 -9999 -9999 -9999 -9999 -9999 -9999 -9999 -9999 -9999 -9999 -9999 -9999 -9999 -9999 -9999 -9999 -9999 -9999 -9999 -9999 -9999 -9999 -9999 -9999 -9999 -9999 -9999 -9999 -9999 -9999 -9999 -9999 -9999 -9999 -9999 -9999 -9999 -9999 -9999 -9999 -9999 -9999 -9999 -9999 -9999 -9999 -9999 -9999 -9999 -9999 -9999 -9999 -9999 -9999 -9999 -9999 -9999 -9999 -9999 -9999 -9999 -9999 -9999 -9999 -9999 -9999 -9999 -9999 -9999 -9999 -9999 -9999 -9999 -9999 -9999 -9999 -9999 -9999 700 690 694 700 693 689 685 681 682 678 674 674 673 679 672 669 671 666 673 679 691 682 674 665 664 653 660 677 698 727 727 718 713 699 699 695 688 682 678 719 726 705 684 -9999 -9999 -9999 -9999 -9999 -9999 -9999 -9999 
-9999 -9999 586 577 576 575 566 563 544 524 542 547 538 529 531 518 517 528 530 542 548 542 538 535 536 548 553 562 566 565 577 -9999 -9999 -9999 -9999 -9999 -9999 -9999 -9999 -9999 -9999 -9999 -9999 -9999 -9999 -9999 -9999 -9999 -9999 -9999 -9999 -9999 -9999 -9999 -9999 -9999 -9999 -9999 -9999 -9999 -9999 -9999 -9999 -9999 -9999 -9999 -9999 -9999 -9999 -9999 -9999 -9999 -9999 -9999 -9999 -9999 -9999 -9999 -9999 -9999 -9999 -9999 -9999 -9999 -9999 -9999 -9999 -9999 -9999 -9999 -9999 -9999 -9999 -9999 -9999 -9999 -9999 -9999 -9999 -9999 -9999 -9999 -9999 -9999 -9999 -9999 -9999 -9999 -9999 -9999 -9999 -9999 -9999 -9999 -9999 -9999 -9999 -9999 -9999 -9999 698 698 703 695 697 693 686 683 678 675 676 675 677 670 669 668 671 680 674 683 677 670 684 688 666 685 677 702 702 695 679 693 666 657 662 652 641 656 689 702 712 681 675 714 -9999 -9999 -9999 -9999 -9999 -9999 
-9999 -9999 -9999 -9999 581 575 569 555 563 541 540 553 544 552 541 515 517 539 554 554 546 555 546 540 543 545 557 564 569 586 589 -9999 -9999 -9999 -9999 -9999 -9999 -9999 -9999 -9999 -9999 -9999 -9999 -9999 -9999 -9999 -9999 -9999 -9999 -9999 -9999 -9999 -9999 -9999 -9999 -9999 -9999 -9999 -9999 -9999 -9999 -9999 -9999 -9999 -9999 -9999 -9999 -9999 -9999 -9999 -9999 -9999 -9999 -9999 -9999 -9999 -9999 -9999 -9999 -9999 -9999 -9999 -9999 -9999 -9999 -9999 -9999 -9999 -9999 -9999 -9999 -9999 -9999 -9999 -9999 -9999 -9999 -9999 -9999 -9999 -9999 -9999 -9999 -9999 -9999 -9999 -9999 -9999 748 -9999 -9999 -9999 -9999 -9999 -9999 -9999 -9999 -9999 -9999 -9999 -9999 -9999 690 697 708 696 687 684 681 679 684 680 687 681 677 675 678 678 675 681 679 672 687 693 677 687 706 708 702 680 674 667 664 697 692 705 688 642 642 656 681 655 675 715 -9999 -9999 -9999 -9999 -9999 -9999 
-9999 -9999 -9999 -9999 573 568 566 560 554 538 526 538 533 548 540 526 514 531 545 551 566 565 551 548 547 555 553 561 576 576 590 591 -9999 -9999 -9999 -9999 -9999 -9999 -9999 -9999 -9999 -9999 -9999 -9999 -9999 -9999 -9999 -9999 -9999 -9999 -9999 -9999 -9999 -9999 -9999 -9999 -9999 -9999 -9999 -9999 -9999 -9999 -9999 -9999 -9999 -9999 -9999 -9999 -9999 -9999 -9999 -9999 -9999 -9999 -9999 -9999 -9999 -9999 -9999 -9999 -9999 -9999 -9999 -9999 -9999 -9999 -9999 -9999 -9999 -9999 -9999 -9999 -9999 -9999 -9999 -9999 -9999 -9999 -9999 -9999 -9999 -9999 -9999 -9999 -9999 -9999 768 765 760 -9999 -9999 -9999 -9999 -9999 -9999 -9999 -9999 -9999 -9999 -9999 -9999 -9999 697 693 697 695 692 690 686 691 692 686 676 679 676 671 682 691 685 686 690 674 688 695 680 700 712 705 696 692 698 701 669 716 726 712 693 672 664 625 644 646 688 -9999 -9999 -9999 -9999 -9999 -9999 -9999 
-9999 -9999 -9999 -9999 -9999 569 568 561 553 543 524 543 546 546 536 534 531 517 541 538 548 567 574 562 561 558 557 557 571 568 576 575 584 -9999 -9999 -9999 -9999 -9999 -9999 -9999 -9999 -9999 -9999 -9999 -9999 -9999 -9999 -9999 -9999 -9999 -9999 -9999 -9999 -9999 -9999 -9999 -9999 -9999 -9999 -9999 -9999 -9999 -9999 -9999 -9999 -9999 -9999 -9999 -9999 -9999 -9999 -9999 -9999 -9999 -9999 -9999 -9999 -9999 -9999 -9999 -9999 -9999 -9999 -9999 -9999 -9999 -9999 -9999 -9999 -9999 -9999 -9999 -9999 -9999 -9999 -9999 -9999 -9999 -9999 -9999 -9999 -9999 -9999 -9999 -9999 -9999 765 765 761 -9999 -9999 -9999 -9999 -9999 -9999 -9999 -9999 -9999 -9999 -9999 -9999 -9999 699 698 698 698 697 692 689 686 688 684 678 681 680 683 678 684 689 686 694 694 711 728 685 694 714 695 695 718 722 687 692 719 718 713 703 691 666 682 637 646 666 699 -9999 -9999 -9999 -9999 -9999 -9999 
-9999 -9999 -9999 -9999 -9999 -9999 -9999 -9999 563 548 528 534 537 547 529 521 525 523 518 525 548 550 569 582 577 569 563 555 552 560 562 566 578 -9999 -9999 -9999 -9999 -9999 -9999 -9999 -9999 -9999 -9999 -9999 -9999 -9999 -9999 -9999 -9999 -9999 -9999 -9999 -9999 -9999 -9999 -9999 -9999 -9999 -9999 -9999 -9999 -9999 -9999 -9999 -9999 -9999 -9999 -9999 -9999 -9999 -9999 -9999 -9999 -9999 -9999 -9999 -9999 -9999 -9999 -9999 -9999 -9999 -9999 -9999 -9999 -9999 -9999 -9999 -9999 -9999 -9999 -9999 -9999 -9999 -9999 -9999 -9999 -9999 -9999 -9999 -9999 -9999 -9999 -9999 -9999 763 765 761 755 752 -9999 -9999 -9999 -9999 -9999 -9999 -9999 -9999 -9999 -9999 -9999 -9999 705 697 701 705 702 702 691 685 684 683 684 676 678 679 682 680 685 691 697 703 699 707 690 705 721 719 722 745 729 705 684 740 740 707 699 727 731 711 668 632 680 706 724 -9999 -9999 -9999 -9999 -9999 
-9999 -9999 -9999 -9999 -9999 -9999 -9999 -9999 -9999 -9999 532 520 536 542 546 534 525 520 516 522 529 546 555 565 578 589 574 563 554 554 558 571 586 610 -9999 -9999 -9999 -9999 -9999 -9999 -9999 -9999 -9999 -9999 -9999 -9999 -9999 -9999 -9999 -9999 -9999 -9999 -9999 -9999 -9999 -9999 -9999 -9999 -9999 -9999 -9999 -9999 -9999 -9999 -9999 -9999 -9999 -9999 -9999 -9999 -9999 -9999 -9999 -9999 -9999 -9999 -9999 -9999 -9999 -9999 -9999 -9999 -9999 -9999 -9999 -9999 -9999 -9999 -9999 -9999 -9999 -9999 -9999 -9999 -9999 -9999 -9999 -9999 -9999 -9999 -9999 -9999 -9999 -9999 766 763 762 760 753 -9999 -9999 -9999 -9999 -9999 -9999 -9999 -9999 -9999 709 -9999 708 703 700 702 703 701 702 699 697 688 685 685 692 687 686 681 680 680 680 690 696 710 707 717 695 699 712 741 742 733 702 712 686 720 741 751 755 723 706 691 679 640 675 693 714 730 -9999 -9999 -9999 -9999 
-9999 -9999 -9999 -9999 -9999 -9999 -9999 -9999 530 530 533 527 516 533 558 558 539 536 528 525 527 529 535 547 563 573 577 567 556 562 572 593 611 605 -9999 -9999 -9999 -9999 -9999 -9999 -9999 -9999 -9999 -9999 -9999 -9999 -9999 -9999 -9999 -9999 -9999 -9999 -9999 -9999 -9999 -9999 -9999 -9999 -9999 -9999 -9999 -9999 -9999 -9999 -9999 -9999 -9999 -9999 -9999 -9999 -9999 -9999 -9999 -9999 -9999 -9999 -9999 -9999 -9999 -9999 -9999 -9999 -9999 -9999 -9999 -9999 -9999 -9999 -9999 -9999 -9999 -9999 -9999 -9999 -9999 -9999 -9999 -9999 -9999 -9999 -9999 -9999 -9999 770 769 762 759 757 750 -9999 -9999 -9999 -9999 -9999 -9999 -9999 -9999 716 710 716 714 705 701 701 695 699 702 705 694 686 684 684 680 678 682 678 677 681 684 691 698 710 714 714 702 716 733 742 744 725 732 728 694 707 709 703 727 728 725 712 672 637 654 664 692 680 -9999 -9999 -9999 -9999 
-9999 -9999 -9999 -9999 -9999 -9999 -9999 536 539 538 534 540 548 520 543 546 540 553 543 535 529 528 531 537 547 558 565 563 558 576 588 604 620 616 -9999 -9999 -9999 -9999 -9999 -9999 -9999 -9999 -9999 -9999 -9999 -9999 -9999 -9999 -9999 -9999 -9999 -9999 -9999 -9999 -9999 -9999 -9999 -9999 -9999 -9999 -9999 -9999 -9999 -9999 -9999 -9999 -9999 -9999 -9999 -9999 -9999 -9999 -9999 -9999 -9999 -9999 -9999 -9999 -9999 -9999 -9999 -9999 -9999 -9999 -9999 -9999 -9999 -9999 -9999 -9999 -9999 -9999 -9999 -9999 -9999 -9999 -9999 -9999 -9999 -9999 -9999 -9999 -9999 775 777 769 764 756 753 -9999 -9999 -9999 -9999 -9999 -9999 -9999 -9999 730 724 728 722 711 705 703 701 703 700 701 695 691 688 685 680 681 679 680 684 681 686 693 701 709 719 728 709 705 716 734 754 736 720 699 702 720 673 659 667 681 653 647 671 694 659 634 660 643 694 726 697 -9999 
-9999 -9999 -9999 -9999 -9999 -9999 544 547 553 562 555 546 552 524 519 524 534 536 549 549 544 534 530 534 539 549 562 562 558 560 572 591 615 631 630 -9999 -9999 -9999 -9999 -9999 -9999 -9999 -9999 -9999 -9999 -9999 -9999 -9999 -9999 -9999 -9999 -9999 -9999 -9999 -9999 -9999 -9999 -9999 -9999 -9999 -9999 -9999 -9999 -9999 -9999 -9999 -9999 -9999 -9999 -9999 -9999 -9999 -9999 -9999 -9999 -9999 -9999 -9999 -9999 -9999 -9999 -9999 -9999 -9999 -9999 -9999 -9999 -9999 -9999 -9999 -9999 -9999 -9999 -9999 -9999 -9999 -9999 -9999 -9999 -9999 -9999 -9999 -9999 -9999 -9999 773 771 -9999 -9999 -9999 -9999 -9999 -9999 -9999 719 -9999 -9999 728 729 731 729 720 713 702 698 701 701 699 698 694 691 688 688 683 684 685 686 686 688 703 708 705 722 733 713 726 740 744 744 723 716 715 718 727 687 682 683 654 646 688 716 730 721 656 663 616 664 -9999 -9999 -9999 
-9999 -9999 -9999 -9999 -9999 -9999 548 546 548 551 560 568 556 535 521 515 514 522 538 543 555 543 553 548 545 548 555 556 567 566 594 599 611 624 619 -9999 -9999 -9999 -9999 -9999 -9999 -9999 -9999 -9999 -9999 -9999 -9999 -9999 -9999 -9999 -9999 -9999 -9999 -9999 -9999 -9999 -9999 -9999 -9999 -9999 -9999 -9999 -9999 -9999 -9999 -9999 -9999 -9999 -9999 -9999 -9999 -9999 -9999 -9999 -9999 -9999 -9999 -9999 -9999 -9999 -9999 -9999 -9999 -9999 -9999 -9999 -9999 -9999 -9999 -9999 -9999 780 777 782 783 784 -9999 -9999 -9999 -9999 -9999 -9999 -9999 -9999 -9999 770 -9999 -9999 -9999 -9999 -9999 -9999 -9999 -9999 723 726 -9999 728 736 738 743 732 708 703 697 700 700 704 700 693 697 693 688 685 686 690 688 693 691 711 714 708 718 730 714 728 752 746 729 724 733 724 745 704 712 737 730 670 671 680 730 747 696 699 709 645 638 -9999 -9999 -9999 
-9999 -9999 -9999 -9999 572 569 553 551 550 543 543 547 553 554 540 524 522 517 516 524 542 550 569 567 568 568 561 556 559 563 594 607 610 622 621 626 -9999 -9999 -9999 -9999 -9999 -9999 -9999 -9999 -9999 -9999 -9999 -9999 -9999 -9999 -9999 -9999 -9999 -9999 -9999 -9999 -9999 -9999 -9999 -9999 -9999 -9999 -9999 -9999 -9999 -9999 -9999 -9999 -9999 -9999 -9999 -9999 -9999 -9999 -9999 -9999 -9999 -9999 -9999 -9999 -9999 -9999 -9999 -9999 -9999 -9999 -9999 -9999 -9999 -9999 789 786 782 786 785 779 -9999 782 778 775 -9999 -9999 -9999 -9999 765 764 764 766 -9999 -9999 -9999 745 742 729 728 730 729 733 739 743 741 728 725 715 713 704 699 705 700 699 695 693 691 688 691 690 694 697 697 714 718 714 724 726 722 720 738 751 746 739 723 735 736 705 745 746 708 672 708 729 705 743 754 734 687 640 646 678 -9999 -9999 
-9999 -9999 -9999 579 571 563 554 550 553 552 539 533 530 538 535 527 532 529 532 532 522 544 575 577 580 590 584 564 556 559 578 593 611 630 618 616 -9999 -9999 -9999 -9999 -9999 -9999 -9999 -9999 -9999 -9999 -9999 -9999 -9999 -9999 -9999 -9999 -9999 -9999 -9999 -9999 -9999 -9999 -9999 -9999 -9999 -9999 -9999 -9999 -9999 -9999 -9999 -9999 -9999 -9999 -9999 -9999 -9999 -9999 -9999 -9999 -9999 -9999 -9999 -9999 -9999 -9999 -9999 -9999 -9999 -9999 -9999 -9999 -9999 -9999 -9999 793 788 788 786 781 783 786 779 777 773 -9999 -9999 771 769 766 769 767 -9999 -9999 756 743 734 731 728 730 732 735 740 742 738 736 733 722 712 704 701 699 696 697 694 692 694 698 698 692 696 695 704 704 710 709 720 720 728 737 732 756 747 748 734 743 728 709 753 736 718 686 704 750 735 723 715 730 670 644 645 636 -9999 -9999 
-9999 -9999 -9999 568 583 565 559 556 559 555 559 546 540 534 529 539 544 552 544 542 537 526 547 567 565 578 587 581 575 568 582 581 596 625 624 607 625 643 631 -9999 -9999 -9999 -9999 -9999 -9999 -9999 -9999 -9999 -9999 -9999 -9999 -9999 -9999 -9999 -9999 -9999 -9999 -9999 -9999 -9999 -9999 -9999 -9999 -9999 -9999 -9999 -9999 -9999 -9999 -9999 -9999 -9999 -9999 -9999 -9999 -9999 -9999 -9999 -9999 -9999 -9999 -9999 -9999 -9999 -9999 -9999 -9999 -9999 -9999 -9999 -9999 -9999 788 782 780 783 784 787 787 780 773 773 775 772 772 770 773 772 -9999 762 753 747 734 728 726 731 730 730 731 735 737 739 737 727 714 706 706 703 701 703 698 701 699 701 694 693 692 693 698 711 712 707 710 714 722 737 740 746 753 741 754 744 734 719 752 756 713 716 706 760 752 732 684 686 688 650 682 643 640 -9999 
-9999 -9999 -9999 -9999 581 580 567 565 580 582 574 558 544 542 544 545 555 565 564 547 539 541 537 545 561 589 576 593 593 570 580 581 586 612 626 617 614 635 627 637 634 635 -9999 -9999 -9999 -9999 -9999 -9999 -9999 -9999 -9999 -9999 -9999 -9999 -9999 -9999 -9999 -9999 -9999 -9999 -9999 -9999 -9999 -9999 -9999 -9999 -9999 -9999 -9999 -9999 -9999 -9999 -9999 -9999 -9999 -9999 -9999 -9999 -9999 -9999 -9999 -9999 -9999 -9999 -9999 -9999 -9999 -9999 -9999 -9999 -9999 788 782 781 781 781 782 784 781 777 769 765 769 770 774 777 777 775 768 765 757 749 737 735 729 726 725 726 728 726 739 743 735 732 719 712 706 710 720 721 715 714 707 713 706 695 691 693 697 708 709 715 714 720 729 735 741 734 728 731 735 757 743 726 772 760 722 742 720 761 755 715 696 677 663 700 712 684 -9999 -9999 
-9999 -9999 -9999 -9999 606 586 583 580 583 590 572 560 552 563 552 555 562 571 569 547 541 550 547 548 545 569 589 578 579 573 576 587 582 598 621 621 612 601 621 632 622 630 637 638 635 -9999 -9999 -9999 -9999 -9999 -9999 -9999 -9999 -9999 -9999 -9999 -9999 -9999 -9999 -9999 -9999 -9999 -9999 -9999 -9999 -9999 -9999 -9999 -9999 -9999 -9999 -9999 -9999 -9999 -9999 -9999 -9999 -9999 -9999 -9999 -9999 -9999 -9999 -9999 -9999 -9999 -9999 -9999 -9999 -9999 -9999 -9999 784 778 777 774 776 780 776 770 767 761 760 762 765 771 777 780 782 774 762 751 742 739 727 730 727 724 723 730 741 738 736 729 718 710 706 709 715 723 718 719 724 727 718 702 698 692 695 702 712 719 717 723 732 731 737 745 741 722 743 776 740 729 759 765 758 765 733 -9999 -9999 738 714 717 680 693 733 731 683 673 
-9999 -9999 -9999 -9999 606 601 592 594 582 593 589 573 575 570 562 572 569 564 553 550 560 562 548 557 539 563 581 578 573 565 578 588 581 588 603 622 619 611 602 620 613 618 635 647 631 -9999 -9999 -9999 -9999 -9999 -9999 -9999 -9999 -9999 -9999 -9999 -9999 -9999 -9999 -9999 667 674 -9999 -9999 -9999 -9999 -9999 -9999 -9999 -9999 -9999 -9999 -9999 -9999 -9999 -9999 -9999 -9999 -9999 -9999 -9999 -9999 -9999 -9999 -9999 -9999 -9999 -9999 -9999 -9999 -9999 -9999 771 773 773 772 770 771 770 768 765 758 756 751 751 755 764 772 771 771 764 756 743 740 733 734 733 725 725 730 739 742 747 726 719 720 709 715 721 724 724 732 734 734 721 717 710 705 700 700 714 717 722 728 733 729 740 728 737 721 745 757 728 724 750 783 775 785 750 -9999 -9999 -9999 -9999 715 698 683 715 728 697 -9999 
563 542 534 543 577 593 605 610 592 595 601 587 580 577 583 581 565 560 567 565 571 559 564 549 535 558 564 585 586 563 592 585 587 592 586 605 611 598 593 607 618 619 626 630 628 642 -9999 -9999 -9999 -9999 -9999 -9999 -9999 -9999 -9999 -9999 -9999 -9999 666 666 674 675 680 -9999 -9999 -9999 -9999 -9999 -9999 -9999 -9999 -9999 -9999 -9999 -9999 -9999 -9999 -9999 -9999 -9999 -9999 -9999 -9999 -9999 -9999 -9999 -9999 -9999 -9999 -9999 -9999 769 770 772 775 777 779 783 780 777 770 762 750 749 748 749 743 745 756 767 767 762 757 748 740 734 734 727 729 732 738 746 742 727 720 717 709 712 718 725 721 729 744 745 730 727 714 703 710 710 709 717 725 732 727 719 726 731 721 737 740 733 723 719 746 772 791 785 774 -9999 -9999 -9999 -9999 -9999 733 711 734 -9999 -9999 -9999 
506 538 581 603 563 585 616 604 592 611 595 591 596 589 588 589 575 587 599 585 587 572 573 555 549 538 541 550 566 562 563 567 587 590 582 589 593 585 600 606 595 612 620 629 646 644 -9999 -9999 -9999 -9999 -9999 -9999 -9999 -9999 -9999 -9999 -9999 -9999 672 669 668 671 676 680 -9999 -9999 -9999 -9999 -9999 -9999 -9999 -9999 -9999 -9999 -9999 -9999 -9999 -9999 -9999 -9999 -9999 -9999 -9999 -9999 -9999 -9999 -9999 -9999 -9999 -9999 -9999 -9999 768 771 772 776 779 783 788 783 776 772 765 751 742 739 738 746 751 748 749 747 747 749 743 739 732 729 727 731 737 742 733 726 720 719 709 710 716 723 726 722 739 740 737 735 725 722 721 723 720 720 734 735 725 719 726 715 711 729 728 718 710 743 754 760 785 806 784 -9999 -9999 -9999 -9999 -9999 -9999 754 -9999 -9999 -9999 -9999 
-9999 516 558 606 578 572 587 588 593 606 598 613 605 591 591 594 579 603 616 599 591 590 582 560 564 552 544 541 542 557 558 577 568 580 578 587 579 578 596 589 594 598 613 640 641 642 643 637 640 633 628 -9999 -9999 -9999 -9999 -9999 -9999 -9999 669 673 678 679 681 687 682 698 -9999 -9999 -9999 -9999 -9999 -9999 -9999 -9999 -9999 -9999 -9999 -9999 -9999 -9999 -9999 -9999 -9999 -9999 -9999 -9999 -9999 -9999 -9999 -9999 -9999 -9999 -9999 776 776 777 774 778 776 779 778 777 770 770 759 754 744 735 745 745 743 740 736 744 745 738 735 732 736 735 743 742 725 720 717 713 707 715 717 727 726 725 718 735 744 747 725 721 720 731 742 734 731 721 722 724 733 738 724 709 724 706 713 742 791 789 783 789 765 787 -9999 -9999 -9999 -9999 -9999 -9999 -9999 -9999 -9999 -9999 
-9999 531 570 617 615 591 593 612 619 618 610 620 611 589 604 601 586 610 621 604 591 589 580 560 562 558 552 551 547 554 565 587 591 575 573 575 586 585 584 591 591 615 619 636 639 639 642 642 635 637 629 629 634 -9999 -9999 -9999 -9999 -9999 672 674 682 680 681 684 684 689 -9999 -9999 -9999 -9999 -9999 -9999 -9999 -9999 -9999 -9999 -9999 -9999 -9999 -9999 -9999 -9999 -9999 -9999 -9999 -9999 -9999 -9999 -9999 -9999 -9999 -9999 -9999 771 775 778 779 775 765 767 770 775 769 766 761 757 755 744 724 731 739 743 739 735 745 744 743 744 743 742 736 730 722 710 710 707 707 715 721 727 731 728 719 735 741 735 734 730 719 725 744 750 729 719 717 725 736 744 735 719 725 703 710 741 760 772 763 747 755 -9999 797 792 -9999 -9999 -9999 -9999 -9999 -9999 -9999 -9999 
-9999 528 572 594 627 627 616 594 605 618 616 619 610 600 617 613 592 616 621 607 605 588 575 569 565 557 551 557 557 566 574 595 613 603 615 596 589 594 581 586 584 603 622 626 628 631 639 638 639 639 639 631 634 643 651 653 -9999 -9999 667 677 680 678 683 686 686 694 698 -9999 -9999 -9999 -9999 -9999 -9999 -9999 -9999 -9999 -9999 -9999 -9999 -9999 -9999 -9999 -9999 -9999 -9999 -9999 -9999 -9999 -9999 -9999 -9999 -9999 -9999 773 773 783 788 781 768 762 765 770 765 751 752 753 750 748 738 718 727 727 737 727 739 749 751 743 740 736 731 723 716 712 710 710 712 716 722 733 737 736 723 729 733 744 754 755 740 725 731 735 735 722 725 731 753 751 753 732 707 705 734 757 785 769 736 726 733 757 780 779 772 -9999 -9999 -9999 -9999 -9999 -9999 -9999 
-9999 -9999 540 612 626 619 622 623 628 632 624 619 616 610 613 607 617 619 621 616 606 592 580 578 568 559 558 560 572 586 589 586 619 627 628 612 595 596 600 594 588 590 610 627 635 643 635 637 641 642 642 641 640 647 662 656 657 657 669 682 682 681 684 685 695 701 707 -9999 -9999 -9999 -9999 -9999 723 -9999 -9999 -9999 -9999 -9999 -9999 -9999 -9999 -9999 -9999 -9999 -9999 -9999 -9999 -9999 -9999 -9999 -9999 -9999 -9999 773 771 782 785 775 772 758 768 774 770 752 755 752 747 742 728 719 717 716 715 716 738 742 738 736 729 726 720 713 716 714 713 715 719 727 731 737 734 724 733 736 746 760 746 754 741 727 724 718 731 731 722 734 753 753 744 743 715 714 730 760 764 764 770 787 769 755 739 745 769 -9999 -9999 -9999 -9999 -9999 -9999 -9999 
-9999 -9999 527 534 584 617 600 620 628 605 597 625 628 622 626 613 623 623 617 604 594 584 579 576 563 571 576 581 593 600 595 596 601 615 631 634 631 631 629 616 622 598 608 615 632 634 636 642 647 645 647 646 650 656 665 663 657 660 665 680 690 688 688 691 698 711 -9999 -9999 -9999 717 721 722 724 726 723 -9999 -9999 -9999 -9999 -9999 -9999 -9999 -9999 -9999 -9999 -9999 -9999 -9999 -9999 -9999 -9999 -9999 765 774 766 769 775 780 772 755 755 758 749 745 745 752 751 743 725 729 727 727 722 726 726 740 742 732 726 722 714 719 725 725 719 729 726 736 728 722 725 742 755 751 745 749 750 736 729 725 729 730 719 718 719 743 750 753 733 732 709 716 738 773 801 822 820 789 779 772 761 730 742 -9999 -9999 -9999 -9999 -9999 -9999 -9999 
-9999 -9999 -9999 538 516 543 557 597 603 584 625 631 628 623 617 625 618 611 615 604 597 599 584 576 566 570 574 584 589 604 605 613 600 607 618 615 628 638 635 638 631 612 601 618 629 640 642 639 649 658 650 656 655 663 665 672 663 661 667 680 685 692 696 699 706 712 -9999 -9999 -9999 725 722 724 726 723 727 726 -9999 -9999 -9999 -9999 -9999 743 -9999 -9999 -9999 -9999 -9999 -9999 744 749 744 742 754 767 760 761 761 769 766 759 745 746 744 757 759 752 735 729 723 738 735 736 730 737 724 736 730 729 727 714 715 719 724 724 729 745 739 729 723 728 744 763 763 748 745 745 736 737 722 723 748 746 740 722 710 731 753 753 737 719 705 718 743 742 767 793 833 829 801 788 784 771 744 748 -9999 -9999 -9999 -9999 -9999 -9999 
-9999 -9999 -9999 -9999 -9999 -9999 516 552 550 585 627 615 632 606 616 603 617 600 601 599 613 611 598 588 574 578 585 588 601 612 611 607 618 624 616 607 603 616 617 625 644 615 603 621 629 634 647 649 646 652 653 656 657 668 679 686 677 672 664 670 688 702 704 706 707 717 719 725 727 725 725 731 728 731 732 729 -9999 -9999 -9999 737 743 748 746 742 743 750 748 746 746 751 752 746 738 737 733 733 731 736 737 745 733 737 753 750 740 729 736 732 728 727 730 738 729 728 721 732 732 729 725 715 714 716 728 728 741 744 731 725 735 756 761 768 761 767 761 759 736 719 730 741 748 758 767 747 719 720 757 745 725 719 704 736 750 738 775 795 -9999 -9999 -9999 -9999 -9999 786 766 747 -9999 -9999 -9999 -9999 -9999 -9999 
-9999 -9999 -9999 -9999 -9999 -9999 -9999 525 525 562 567 568 604 575 606 569 601 573 584 615 619 613 601 590 579 574 580 590 597 616 617 621 626 629 620 615 614 622 604 615 622 606 621 626 625 631 637 648 652 654 651 652 655 680 687 698 690 685 673 666 679 690 693 706 705 708 716 718 716 724 729 735 737 727 725 729 729 -9999 -9999 733 736 742 746 747 746 740 741 747 751 738 739 747 758 756 750 751 758 747 736 733 727 747 745 726 733 744 754 754 740 744 730 725 724 716 718 720 730 727 718 717 710 711 724 734 738 728 729 733 745 771 787 780 771 773 758 733 714 736 754 756 747 758 765 759 745 717 732 747 727 720 716 730 733 746 792 782 -9999 -9999 -9999 -9999 -9999 -9999 759 746 -9999 -9999 -9999 -9999 -9999 -9999 
-9999 -9999 -9999 -9999 -9999 -9999 -9999 -9999 -9999 -9999 516 513 520 529 554 551 555 578 605 622 622 612 609 595 587 590 593 597 602 616 627 624 625 629 632 622 640 648 619 599 612 601 613 627 641 644 635 639 656 666 661 653 663 673 684 689 693 694 689 675 669 680 686 690 695 704 709 712 710 721 719 722 723 723 726 729 735 734 728 -9999 728 733 738 742 744 740 739 743 735 733 741 745 754 759 757 766 759 750 755 747 725 736 721 729 733 730 735 745 745 742 736 728 720 714 711 722 730 725 718 717 713 713 723 719 720 722 731 750 757 772 782 777 786 768 732 735 721 732 753 754 745 761 744 765 744 735 723 749 743 724 713 714 725 773 795 795 770 -9999 -9999 -9999 -9999 -9999 -9999 743 -9999 -9999 -9999 -9999 -9999 -9999 
-9999 -9999 -9999 -9999 -9999 -9999 -9999 -9999 -9999 -9999 -9999 -9999 -9999 -9999 509 512 524 570 618 628 614 614 609 599 602 599 601 598 610 607 622 630 626 623 633 635 625 625 610 603 609 598 606 632 653 649 639 635 643 663 663 664 657 672 680 687 689 692 694 696 679 679 683 688 690 701 709 710 708 715 720 732 732 726 727 728 732 734 737 741 733 727 725 734 740 742 739 738 729 726 733 738 742 752 758 762 752 759 752 743 737 717 725 746 754 755 746 737 745 741 735 730 722 716 708 715 727 721 719 723 715 713 713 724 721 728 749 764 780 779 790 777 758 743 750 764 747 729 721 742 737 756 738 760 751 731 720 732 746 741 733 709 711 738 776 820 784 -9999 -9999 -9999 -9999 -9999 784 -9999 -9999 -9999 -9999 -9999 -9999 -9999 
-9999 -9999 -9999 -9999 -9999 -9999 -9999 -9999 -9999 -9999 -9999 -9999 -9999 -9999 -9999 -9999 523 525 559 603 615 600 615 611 615 615 617 610 597 608 621 622 615 622 636 633 631 624 611 602 601 603 607 634 657 663 646 647 637 648 663 662 655 661 676 681 692 691 692 702 691 680 681 685 690 691 704 707 709 715 720 729 730 724 729 732 729 735 740 744 745 743 733 724 734 741 740 731 724 720 721 728 735 744 748 755 758 758 755 757 731 733 743 741 747 759 752 740 739 742 735 727 725 721 713 709 719 723 716 720 712 709 712 733 728 731 747 769 780 780 762 766 780 774 773 792 776 767 724 717 720 747 738 732 760 735 714 734 750 751 765 735 708 722 785 818 804 804 -9999 -9999 -9999 -9999 -9999 -9999 -9999 -9999 -9999 -9999 -9999 -9999 
-9999 -9999 -9999 -9999 -9999 -9999 -9999 -9999 -9999 -9999 -9999 -9999 -9999 -9999 -9999 -9999 -9999 -9999 535 537 555 568 587 606 604 598 598 607 613 601 606 615 609 628 620 619 625 615 609 603 592 605 612 628 630 648 663 656 643 639 650 656 655 654 664 672 689 684 693 697 690 684 678 683 687 688 697 707 711 709 708 712 717 724 726 730 730 732 740 741 745 746 737 729 742 742 744 740 725 714 710 716 725 733 741 758 762 763 767 756 725 726 735 743 747 751 745 739 731 730 725 719 725 721 710 710 717 718 716 720 716 716 712 725 728 742 759 768 772 773 782 786 785 784 793 779 764 751 741 712 726 751 728 716 750 740 712 715 727 735 742 748 738 715 759 795 795 -9999 -9999 -9999 -9999 -9999 -9999 -9999 -9999 -9999 -9999 -9999 -9999 -9999 
-9999 -9999 -9999 -9999 -9999 -9999 -9999 -9999 -9999 -9999 -9999 -9999 -9999 -9999 -9999 -9999 -9999 -9999 -9999 -9999 549 544 556 560 569 581 585 583 590 601 604 604 610 631 633 619 614 622 598 594 596 619 627 641 631 632 646 652 650 649 646 651 659 658 653 662 675 674 685 691 686 685 683 679 679 687 690 700 704 700 695 702 709 718 721 727 731 731 734 738 738 734 735 727 723 732 742 741 733 722 715 711 713 721 726 745 760 765 770 763 753 738 713 727 743 749 737 747 745 736 727 716 726 724 729 726 724 734 730 726 719 724 730 728 734 746 777 784 784 786 763 770 777 768 799 791 752 756 721 702 726 753 728 730 744 759 724 719 722 716 716 706 713 710 732 776 784 -9999 -9999 -9999 -9999 -9999 -9999 -9999 -9999 -9999 -9999 -9999 -9999 -9999 
-9999 -9999 -9999 -9999 -9999 -9999 -9999 -9999 -9999 -9999 -9999 -9999 -9999 -9999 -9999 -9999 -9999 -9999 -9999 -9999 -9999 560 566 555 560 560 568 579 593 591 592 592 591 614 620 614 608 605 593 601 616 624 633 619 621 627 631 650 653 646 643 647 658 655 648 651 657 664 671 683 679 685 683 684 680 682 683 693 696 694 695 693 693 705 713 720 727 731 729 732 738 741 733 721 717 715 725 732 728 727 718 726 719 720 717 725 738 742 755 760 765 758 717 735 746 751 742 731 750 749 732 718 712 718 739 742 736 741 736 735 732 734 733 728 739 754 776 795 780 765 779 756 770 744 766 781 770 772 732 709 740 756 714 719 735 739 719 729 727 717 733 721 721 707 744 795 788 791 -9999 -9999 -9999 -9999 -9999 -9999 -9999 -9999 -9999 -9999 -9999 -9999 
-9999 -9999 -9999 -9999 -9999 -9999 -9999 -9999 -9999 -9999 -9999 -9999 -9999 -9999 -9999 -9999 -9999 -9999 -9999 -9999 -9999 553 592 593 575 588 600 605 596 594 594 598 599 600 602 622 618 603 605 600 602 607 616 628 619 615 616 635 649 640 645 662 668 658 654 652 653 654 661 668 668 676 686 688 679 678 682 686 693 694 695 693 689 697 710 715 724 728 730 736 738 738 737 734 732 730 714 712 727 736 725 722 720 725 723 715 723 732 745 746 745 730 709 743 757 756 738 716 745 731 737 733 700 722 734 745 725 732 747 740 743 737 739 732 742 753 766 790 802 799 771 754 730 723 771 787 767 732 717 700 720 719 707 721 758 752 735 752 743 742 742 752 734 717 733 778 791 806 788 787 -9999 -9999 -9999 -9999 795 -9999 -9999 -9999 -9999 -9999 
-9999 -9999 -9999 -9999 -9999 -9999 -9999 -9999 -9999 -9999 -9999 -9999 -9999 -9999 -9999 -9999 -9999 -9999 -9999 -9999 -9999 552 575 606 610 590 599 622 627 625 618 602 602 601 607 601 602 605 623 628 624 623 632 656 665 653 634 622 640 658 638 650 662 667 669 663 656 651 656 661 663 671 676 688 686 681 678 683 690 693 694 694 694 694 702 711 720 724 728 733 737 738 736 737 737 741 739 714 722 723 728 728 717 718 722 719 729 740 746 742 721 708 679 704 737 736 745 695 687 692 701 707 700 700 707 719 708 744 748 756 753 749 744 731 737 756 774 802 795 808 789 784 755 721 737 775 790 769 728 698 711 700 722 755 766 750 752 740 768 778 788 792 778 747 728 772 786 776 784 771 798 797 -9999 770 775 793 -9999 -9999 -9999 -9999 
-9999 -9999 -9999 -9999 -9999 -9999 -9999 -9999 -9999 -9999 -9999 -9999 -9999 -9999 -9999 -9999 -9999 -9999 -9999 -9999 -9999 -9999 550 579 618 609 611 612 607 639 643 622 619 606 607 607 612 635 631 636 653 641 653 670 668 673 658 624 633 656 646 639 648 663 671 673 665 657 658 659 658 665 670 680 685 689 684 681 691 692 692 692 691 691 695 702 706 711 720 731 740 740 738 736 734 740 746 718 709 743 748 747 740 724 722 734 737 738 739 718 697 699 701 680 702 704 688 673 698 701 676 664 689 682 684 678 695 696 733 743 763 760 753 732 738 769 785 751 751 770 814 794 759 716 710 755 750 741 723 694 693 695 720 758 770 775 753 729 733 742 765 763 777 742 724 759 779 771 761 776 775 776 781 778 -9999 -9999 -9999 -9999 -9999 -9999 
-9999 -9999 -9999 -9999 -9999 -9999 -9999 -9999 -9999 -9999 -9999 -9999 -9999 -9999 -9999 -9999 -9999 -9999 -9999 -9999 -9999 -9999 -9999 567 607 616 600 624 616 606 626 615 639 642 624 594 595 616 646 658 661 658 670 670 659 644 639 639 624 648 647 638 662 683 677 672 683 669 663 662 661 663 667 672 680 688 688 685 686 688 688 689 690 687 687 692 702 711 711 719 736 744 740 738 734 727 718 713 704 721 747 765 756 737 732 743 746 730 708 704 714 716 739 707 674 670 698 687 685 736 723 707 664 663 673 681 667 682 703 717 743 772 774 750 726 761 784 761 740 717 746 744 737 720 696 719 755 740 710 693 688 711 731 728 766 789 777 764 740 733 738 763 778 737 745 760 -9999 801 800 808 810 804 787 -9999 -9999 -9999 -9999 -9999 -9999 -9999 
-9999 -9999 -9999 -9999 -9999 -9999 -9999 -9999 -9999 -9999 -9999 -9999 -9999 -9999 -9999 -9999 -9999 -9999 -9999 -9999 -9999 -9999 -9999 -9999 569 581 579 597 620 620 604 605 618 647 661 627 607 607 619 644 660 648 656 656 658 649 649 644 643 640 637 633 661 678 671 666 674 673 676 667 667 668 666 671 680 684 695 687 685 687 690 689 689 693 693 692 705 712 701 708 727 742 735 737 737 744 728 699 717 716 737 746 741 737 743 745 751 724 708 726 723 740 737 698 702 693 706 714 687 696 720 704 667 700 714 718 708 691 719 737 750 756 767 772 743 729 764 771 729 709 697 695 694 705 685 690 731 742 713 698 681 688 720 721 740 755 787 769 763 756 734 740 765 727 749 -9999 -9999 -9999 -9999 -9999 -9999 -9999 -9999 -9999 -9999 -9999 -9999 -9999 -9999 -9999 
-9999 -9999 -9999 -9999 -9999 -9999 -9999 -9999 -9999 -9999 -9999 -9999 -9999 -9999 -9999 -9999 -9999 -9999 -9999 -9999 -9999 -9999 -9999 -9999 -9999 554 596 624 635 647 629 600 613 658 667 661 654 646 633 649 642 633 630 642 638 646 647 647 657 654 639 629 645 658 657 662 665 672 684 677 673 675 677 672 674 679 691 694 692 689 695 692 698 697 698 695 711 712 701 699 711 726 738 744 740 740 729 698 719 727 731 740 736 734 741 739 731 719 713 740 741 748 713 703 717 711 709 738 729 711 711 678 666 713 747 742 734 731 726 744 766 780 779 780 756 730 730 776 764 715 717 730 737 732 703 682 683 690 690 689 682 687 689 706 705 753 773 783 774 756 744 722 727 736 761 -9999 -9999 -9999 -9999 -9999 -9999 -9999 -9999 -9999 -9999 -9999 -9999 -9999 -9999 -9999 
-9999 -9999 -9999 -9999 -9999 -9999 -9999 -9999 -9999 -9999 -9999 -9999 -9999 -9999 -9999 -9999 -9999 -9999 -9999 -9999 -9999 -9999 -9999 -9999 -9999 564 567 604 647 638 631 633 598 627 652 682 680 664 656 656 628 617 616 621 627 636 643 651 658 650 641 631 642 648 651 654 663 667 676 682 679 679 678 681 685 682 683 696 699 692 696 692 703 705 710 701 698 707 699 691 694 706 729 733 736 741 727 693 706 730 733 737 737 738 739 740 736 734 721 737 733 716 717 727 740 736 733 744 744 726 735 687 662 704 752 741 752 736 755 751 770 783 794 784 775 759 717 744 759 712 743 761 749 714 700 699 696 730 712 715 721 701 688 692 702 721 734 784 801 781 758 736 724 762 -9999 -9999 -9999 -9999 -9999 -9999 -9999 -9999 -9999 -9999 -9999 -9999 -9999 -9999 -9999 -9999 
-9999 -9999 -9999 -9999 -9999 -9999 -9999 -9999 -9999 -9999 -9999 -9999 -9999 -9999 -9999 -9999 -9999 -9999 -9999 -9999 -9999 -9999 -9999 -9999 -9999 -9999 562 599 631 640 617 604 596 605 619 639 658 681 667 662 655 631 617 613 618 625 635 647 656 651 642 639 632 641 651 664 668 677 669 673 678 680 683 686 695 696 686 690 698 692 687 690 705 717 722 714 704 695 699 706 683 697 722 735 726 713 691 681 690 715 725 732 737 738 743 739 742 737 725 738 736 727 740 754 763 747 753 752 754 741 742 721 667 677 728 711 725 728 723 744 772 752 785 779 781 776 742 717 751 716 746 803 783 720 735 727 717 754 747 763 750 712 702 690 689 694 715 749 776 801 782 742 727 777 -9999 -9999 -9999 -9999 -9999 -9999 -9999 -9999 -9999 -9999 -9999 -9999 -9999 -9999 -9999 -9999 
-9999 -9999 -9999 -9999 -9999 -9999 -9999 -9999 -9999 -9999 -9999 -9999 -9999 -9999 -9999 -9999 -9999 -9999 -9999 -9999 -9999 -9999 -9999 -9999 -9999 -9999 556 589 623 620 602 610 611 626 617 618 642 661 671 678 679 660 649 628 615 617 620 632 655 664 662 661 648 639 650 658 665 668 670 670 670 682 692 692 697 695 688 689 693 694 686 682 705 706 717 710 712 704 707 717 691 697 709 713 709 700 681 702 682 682 695 719 724 731 736 741 723 735 735 742 734 746 740 734 734 751 747 737 746 738 711 713 667 665 665 659 669 705 702 758 772 742 763 754 742 770 753 715 744 729 759 778 781 779 738 780 772 745 737 754 781 763 739 718 710 702 702 718 720 755 777 747 742 779 811 -9999 -9999 -9999 -9999 -9999 -9999 -9999 -9999 -9999 -9999 -9999 -9999 -9999 -9999 -9999 
-9999 -9999 -9999 -9999 -9999 -9999 -9999 -9999 -9999 -9999 -9999 -9999 -9999 -9999 -9999 -9999 -9999 -9999 -9999 -9999 -9999 -9999 -9999 -9999 -9999 552 560 598 622 596 582 608 639 638 649 631 649 667 680 665 656 666 663 635 632 628 622 620 637 662 668 665 662 653 645 642 658 673 662 675 685 684 691 698 701 697 691 682 691 700 691 683 683 694 709 702 709 705 708 712 690 683 686 692 682 686 702 713 715 698 673 697 718 727 717 737 712 740 723 733 719 736 734 706 703 735 720 718 739 751 732 684 652 661 648 660 667 651 669 699 735 728 726 730 716 765 753 711 755 758 772 796 808 786 768 769 763 768 767 720 723 736 750 723 702 699 696 697 708 728 748 753 732 761 799 782 785 806 811 -9999 -9999 -9999 -9999 -9999 -9999 -9999 -9999 -9999 -9999 -9999 
-9999 -9999 -9999 -9999 -9999 -9999 -9999 -9999 -9999 -9999 -9999 -9999 -9999 -9999 -9999 -9999 -9999 -9999 -9999 -9999 -9999 -9999 -9999 -9999 -9999 -9999 553 579 610 583 580 603 616 631 653 649 658 674 684 682 676 653 641 641 650 645 645 633 630 642 651 669 663 662 656 649 657 660 670 684 692 689 692 695 702 698 692 680 685 703 697 690 676 680 695 696 707 708 709 700 684 679 684 679 699 695 728 734 718 715 689 674 712 698 713 717 715 744 733 705 710 722 738 708 661 659 659 664 679 691 662 653 699 703 692 668 688 703 673 669 684 688 684 687 692 722 725 725 744 754 773 794 763 786 795 799 797 797 742 732 728 701 705 704 711 709 703 715 723 722 727 737 742 745 771 762 768 795 796 810 -9999 -9999 -9999 -9999 -9999 -9999 -9999 -9999 -9999 -9999 
-9999 -9999 -9999 -9999 -9999 -9999 -9999 -9999 -9999 -9999 -9999 -9999 -9999 -9999 -9999 -9999 -9999 -9999 -9999 -9999 -9999 -9999 -9999 -9999 -9999 -9999 555 566 593 577 582 602 617 646 635 647 666 678 688 661 691 682 660 659 661 655 660 665 649 633 632 640 648 644 645 643 651 659 665 677 688 695 701 697 700 692 694 687 676 688 700 698 684 671 685 691 698 711 702 701 692 690 694 694 712 709 718 722 706 685 698 672 660 668 699 691 719 740 725 676 656 665 668 651 658 655 679 673 645 639 660 693 721 729 733 718 695 709 691 705 710 719 725 704 708 717 709 753 721 768 795 771 750 778 763 789 784 791 791 795 751 729 724 729 747 747 740 752 740 727 728 736 732 745 752 756 756 774 796 806 812 816 818 -9999 -9999 -9999 -9999 -9999 -9999 -9999 
-9999 -9999 -9999 -9999 -9999 -9999 -9999 -9999 -9999 -9999 -9999 -9999 -9999 -9999 -9999 -9999 -9999 -9999 -9999 -9999 -9999 -9999 -9999 -9999 -9999 -9999 -9999 557 581 574 604 631 639 639 637 639 663 663 679 672 693 699 688 676 677 656 662 689 681 660 661 645 635 636 645 649 641 640 656 682 688 689 701 692 690 698 683 676 664 671 686 690 688 674 671 676 689 704 690 694 693 695 694 692 705 701 696 684 682 693 677 672 693 685 659 655 663 680 668 694 659 668 652 666 700 674 693 692 696 667 650 642 669 711 708 736 735 722 699 731 722 743 751 722 712 752 736 775 738 720 760 787 747 783 751 741 745 779 783 797 809 786 782 769 778 778 762 739 732 725 738 750 754 747 755 766 768 781 805 809 811 810 818 811 -9999 -9999 -9999 -9999 -9999 -9999 
-9999 -9999 -9999 -9999 -9999 -9999 -9999 -9999 -9999 -9999 -9999 -9999 -9999 -9999 -9999 -9999 -9999 -9999 -9999 -9999 -9999 -9999 -9999 -9999 -9999 -9999 -9999 -9999 559 565 587 608 622 630 625 633 641 638 646 677 686 677 682 676 687 687 669 668 684 664 673 677 652 638 630 631 636 643 643 663 667 681 682 673 672 688 680 668 658 659 669 690 680 671 668 669 679 696 682 693 686 682 689 685 687 689 683 690 705 713 690 708 736 725 684 686 690 689 697 689 661 670 688 704 689 680 721 736 722 693 705 663 630 644 674 712 733 723 703 728 740 753 733 756 718 768 759 790 776 712 729 723 778 794 790 776 724 726 739 766 796 798 797 804 775 777 793 774 771 762 766 747 748 765 772 768 770 788 800 800 799 805 809 815 -9999 -9999 -9999 -9999 -9999 -9999 
-9999 -9999 -9999 -9999 -9999 -9999 -9999 -9999 -9999 -9999 -9999 -9999 -9999 -9999 -9999 -9999 -9999 -9999 -9999 -9999 -9999 -9999 -9999 -9999 -9999 -9999 -9999 -9999 -9999 563 571 576 592 611 620 621 639 627 633 657 653 653 676 681 666 670 676 669 673 684 674 676 685 668 648 631 630 634 637 645 651 657 657 652 652 668 680 673 657 649 652 672 679 670 670 662 669 674 672 687 686 682 686 680 674 668 673 697 703 696 690 725 724 702 701 712 726 734 714 696 662 673 700 728 711 686 736 733 720 729 736 698 637 661 703 729 748 740 732 726 751 764 760 765 721 757 787 785 740 709 693 725 786 796 812 766 777 774 726 728 759 775 763 795 784 753 785 809 785 781 786 784 785 788 779 782 780 777 791 804 -9999 815 -9999 -9999 -9999 -9999 -9999 -9999 -9999 -9999 
-9999 -9999 -9999 -9999 -9999 -9999 -9999 -9999 -9999 -9999 -9999 -9999 -9999 -9999 -9999 -9999 -9999 -9999 -9999 -9999 -9999 -9999 -9999 -9999 -9999 -9999 -9999 -9999 -9999 570 570 585 604 620 609 614 632 642 624 616 625 648 656 655 652 672 672 659 669 680 680 690 692 694 687 664 636 634 634 635 637 641 641 643 645 652 659 655 652 647 645 647 665 667 678 680 666 663 669 695 686 677 678 674 670 667 666 683 699 708 703 727 704 702 723 736 744 713 672 665 700 704 722 741 715 695 721 731 731 706 694 659 631 630 678 728 742 745 738 718 709 750 759 768 750 759 781 766 735 736 716 695 744 764 762 801 812 785 740 726 721 731 730 765 764 749 783 796 797 757 784 803 781 783 776 784 776 791 -9999 -9999 -9999 -9999 -9999 -9999 -9999 -9999 -9999 -9999 -9999 -9999 
-9999 -9999 -9999 -9999 -9999 -9999 -9999 -9999 -9999 -9999 -9999 -9999 -9999 -9999 -9999 -9999 -9999 -9999 -9999 -9999 -9999 -9999 -9999 -9999 -9999 -9999 -9999 -9999 -9999 -9999 572 573 602 624 617 622 648 651 634 633 617 629 633 653 651 656 659 649 664 674 678 668 682 686 684 692 656 662 668 647 640 640 639 640 639 639 643 644 650 658 656 651 644 656 658 676 680 672 659 687 683 667 669 677 675 674 669 674 695 707 714 716 703 712 736 744 726 687 678 680 710 731 747 730 692 710 736 706 678 672 655 652 645 624 650 695 728 751 759 746 708 723 733 766 773 793 787 756 757 741 702 694 720 764 721 793 809 772 800 748 727 728 720 748 743 735 742 760 765 760 768 788 785 780 783 773 783 810 -9999 -9999 -9999 -9999 -9999 -9999 -9999 -9999 -9999 -9999 -9999 -9999 
-9999 -9999 -9999 -9999 -9999 -9999 -9999 -9999 -9999 -9999 -9999 -9999 -9999 -9999 -9999 -9999 -9999 -9999 -9999 -9999 -9999 -9999 -9999 -9999 -9999 -9999 -9999 -9999 -9999 -9999 -9999 577 576 599 629 611 627 656 657 650 619 624 631 624 630 632 629 629 653 672 681 680 667 666 666 665 660 666 679 695 692 669 665 651 646 642 642 644 654 671 698 685 656 643 637 646 664 662 650 669 666 653 665 680 683 682 686 681 689 703 706 701 703 718 716 724 707 671 695 690 723 736 733 722 704 725 740 711 698 657 659 680 676 627 638 659 718 728 755 752 740 702 707 730 750 770 791 794 797 749 705 696 696 715 710 756 796 798 809 788 754 728 728 742 738 750 758 761 764 748 766 766 781 779 769 796 819 -9999 -9999 -9999 -9999 -9999 -9999 -9999 -9999 -9999 -9999 -9999 -9999 -9999 
-9999 -9999 -9999 -9999 -9999 -9999 -9999 -9999 -9999 -9999 -9999 -9999 -9999 -9999 -9999 -9999 -9999 -9999 -9999 -9999 -9999 -9999 -9999 -9999 -9999 -9999 -9999 -9999 -9999 -9999 -9999 -9999 -9999 579 596 619 609 642 645 633 616 642 639 618 619 619 616 616 630 648 657 679 676 671 659 657 668 691 679 706 716 702 699 678 690 666 654 668 672 677 703 699 692 671 651 640 638 653 653 647 642 654 668 688 702 687 690 688 687 691 704 700 712 720 707 697 691 673 718 697 715 733 725 716 709 735 725 694 668 674 699 698 651 628 627 643 686 726 753 762 750 730 693 694 703 722 742 768 796 722 767 739 706 691 686 698 736 788 794 773 739 738 735 727 734 737 738 740 760 772 758 779 779 766 778 802 -9999 -9999 -9999 -9999 -9999 -9999 -9999 -9999 -9999 -9999 -9999 -9999 -9999 -9999 
-9999 -9999 -9999 -9999 -9999 -9999 -9999 -9999 -9999 -9999 -9999 -9999 -9999 -9999 -9999 -9999 -9999 -9999 -9999 -9999 -9999 -9999 -9999 -9999 -9999 -9999 -9999 -9999 -9999 -9999 -9999 -9999 -9999 -9999 579 592 595 616 617 607 617 616 619 631 638 635 617 612 618 628 634 661 674 684 678 668 664 674 686 690 711 710 711 691 708 679 657 682 705 694 696 698 699 696 675 662 638 634 650 657 645 643 663 680 692 686 684 687 687 681 699 691 688 691 706 692 666 689 718 721 729 731 720 736 731 739 735 702 683 714 708 698 647 624 616 632 658 707 733 755 769 766 734 683 710 766 794 799 786 769 770 731 767 761 756 710 725 756 768 737 732 727 721 734 768 768 788 776 755 778 792 778 771 768 799 -9999 -9999 -9999 -9999 -9999 -9999 -9999 -9999 -9999 -9999 -9999 -9999 -9999 -9999 -9999 
-9999 -9999 -9999 -9999 -9999 -9999 -9999 -9999 -9999 -9999 -9999 -9999 -9999 -9999 -9999 -9999 -9999 -9999 -9999 -9999 -9999 -9999 -9999 -9999 -9999 -9999 -9999 -9999 -9999 -9999 -9999 -9999 -9999 -9999 -9999 586 586 591 592 610 617 618 628 616 618 612 619 630 626 638 638 637 649 680 688 686 679 670 674 685 693 696 703 706 694 685 662 655 685 715 691 684 709 695 696 672 665 645 634 641 630 640 661 677 696 687 673 686 689 683 681 672 678 676 671 675 676 700 723 718 733 734 733 733 729 725 729 726 709 725 679 687 642 614 624 657 717 734 756 746 740 772 767 714 689 751 770 771 799 779 755 780 797 797 782 735 700 718 715 715 719 735 748 732 757 807 793 777 783 788 759 764 778 788 797 -9999 -9999 -9999 -9999 -9999 -9999 -9999 -9999 -9999 -9999 -9999 -9999 -9999 -9999 -9999 
-9999 -9999 -9999 -9999 -9999 -9999 -9999 -9999 -9999 -9999 -9999 -9999 -9999 -9999 -9999 -9999 -9999 -9999 -9999 -9999 -9999 -9999 -9999 -9999 -9999 -9999 -9999 -9999 -9999 -9999 -9999 -9999 -9999 -9999 -9999 -9999 583 584 589 596 594 593 600 602 609 603 623 648 649 649 650 645 641 665 685 671 674 666 668 671 670 676 681 701 705 705 693 667 647 659 667 666 681 708 701 690 687 673 645 630 619 648 664 682 679 686 663 678 680 697 679 665 686 711 715 720 723 708 704 705 729 738 726 725 717 704 723 737 741 712 654 640 620 618 642 648 716 751 758 767 727 755 754 728 679 714 723 769 794 767 740 721 721 722 708 701 698 693 704 705 723 737 767 783 794 804 787 787 802 765 760 777 784 -9999 -9999 -9999 -9999 -9999 -9999 -9999 -9999 -9999 -9999 -9999 -9999 -9999 -9999 -9999 -9999 -9999 
-9999 -9999 -9999 -9999 -9999 -9999 -9999 -9999 -9999 -9999 -9999 -9999 -9999 -9999 -9999 -9999 -9999 -9999 -9999 -9999 -9999 -9999 -9999 -9999 -9999 -9999 -9999 -9999 -9999 -9999 -9999 -9999 -9999 -9999 -9999 -9999 -9999 593 589 589 601 609 599 598 619 634 627 649 666 674 657 641 640 643 656 647 658 664 656 660 661 664 669 677 700 707 692 673 658 641 662 685 670 683 700 704 692 675 664 655 631 621 649 672 665 668 661 680 684 690 690 670 679 688 711 722 721 727 711 693 720 739 731 719 719 693 719 738 707 665 654 620 630 647 678 678 685 743 741 722 713 697 729 692 670 699 726 780 807 787 788 774 723 731 733 720 778 751 726 743 753 785 787 779 773 780 786 822 791 785 789 795 -9999 -9999 -9999 -9999 -9999 -9999 -9999 -9999 -9999 -9999 -9999 -9999 -9999 -9999 -9999 -9999 -9999 -9999 
-9999 -9999 -9999 -9999 -9999 -9999 -9999 -9999 -9999 -9999 -9999 -9999 -9999 -9999 -9999 -9999 -9999 -9999 -9999 -9999 -9999 -9999 -9999 -9999 -9999 -9999 -9999 -9999 -9999 -9999 -9999 590 587 -9999 -9999 586 593 609 624 611 634 631 625 630 615 631 643 642 644 657 659 646 650 638 640 646 657 660 655 657 662 668 675 687 677 684 674 671 663 645 653 686 682 670 682 683 680 686 678 683 659 622 618 642 653 638 674 680 678 689 678 671 677 704 720 726 707 697 708 676 707 743 723 712 713 692 723 723 722 703 670 629 613 618 656 693 721 738 748 741 747 717 671 659 692 758 752 773 777 796 794 755 773 794 739 769 819 762 791 797 798 775 761 767 770 775 790 817 787 -9999 -9999 -9999 -9999 -9999 -9999 -9999 -9999 -9999 -9999 -9999 -9999 -9999 -9999 -9999 -9999 -9999 -9999 -9999 -9999 -9999 
-9999 -9999 -9999 -9999 -9999 -9999 -9999 -9999 -9999 -9999 -9999 -9999 -9999 -9999 -9999 -9999 -9999 -9999 -9999 -9999 -9999 -9999 -9999 -9999 -9999 -9999 -9999 -9999 -9999 -9999 583 604 603 -9999 -9999 592 604 651 641 622 638 639 642 630 620 640 658 657 646 653 658 657 651 634 635 641 651 658 659 658 660 668 678 686 688 681 669 687 692 662 642 662 682 674 663 682 677 688 687 678 666 643 617 616 634 627 661 673 670 695 686 692 664 694 721 734 724 713 695 673 694 727 723 701 696 702 727 731 743 732 701 651 612 609 623 672 689 706 728 696 692 693 691 653 703 753 746 748 790 796 802 794 795 774 760 804 795 803 818 812 797 793 784 771 776 781 819 827 811 -9999 -9999 -9999 -9999 -9999 -9999 -9999 -9999 -9999 -9999 -9999 -9999 -9999 -9999 -9999 -9999 -9999 -9999 -9999 -9999 -9999 
-9999 -9999 -9999 -9999 -9999 -9999 -9999 -9999 -9999 -9999 -9999 -9999 -9999 -9999 -9999 -9999 -9999 -9999 -9999 -9999 -9999 -9999 -9999 -9999 -9999 -9999 -9999 -9999 -9999 -9999 580 598 620 612 592 587 607 647 653 632 649 654 649 636 633 632 646 646 644 646 644 653 645 633 643 652 643 654 663 666 663 667 675 681 688 687 682 682 676 676 642 647 672 680 663 666 676 677 686 671 659 661 637 613 615 621 639 651 673 695 712 708 675 673 704 728 731 727 718 690 663 717 729 709 677 726 734 711 726 696 694 622 617 645 620 624 650 695 734 729 726 697 649 673 718 715 701 740 773 790 774 802 784 787 795 785 768 790 795 796 787 798 801 798 795 804 794 841 821 812 -9999 -9999 -9999 -9999 -9999 -9999 -9999 -9999 -9999 -9999 -9999 -9999 -9999 -9999 -9999 -9999 -9999 -9999 -9999 -9999 
-9999 -9999 -9999 -9999 -9999 -9999 -9999 -9999 -9999 -9999 -9999 -9999 -9999 -9999 -9999 -9999 -9999 -9999 -9999 -9999 -9999 -9999 -9999 -9999 -9999 -9999 -9999 -9999 -9999 -9999 581 591 604 625 608 589 590 620 648 646 630 640 650 647 637 631 662 647 634 633 635 639 645 630 642 647 647 656 655 659 663 670 673 671 676 672 673 685 663 659 647 633 653 664 657 658 670 683 680 667 646 646 636 617 609 612 617 629 656 686 697 688 684 697 688 717 737 711 725 697 672 721 722 693 683 728 719 700 680 650 622 615 615 637 678 679 673 720 753 742 725 709 652 690 715 685 728 745 788 781 768 794 785 817 789 765 756 756 757 777 780 781 814 806 790 792 802 854 831 809 -9999 -9999 -9999 -9999 -9999 -9999 -9999 -9999 -9999 -9999 -9999 -9999 -9999 -9999 -9999 -9999 -9999 -9999 -9999 -9999 
-9999 -9999 -9999 -9999 -9999 -9999 -9999 -9999 -9999 -9999 -9999 -9999 -9999 -9999 -9999 -9999 -9999 -9999 -9999 -9999 -9999 -9999 -9999 -9999 -9999 -9999 -9999 -9999 -9999 -9999 -9999 -9999 591 603 616 610 592 609 622 628 618 625 625 626 633 637 651 657 634 623 639 648 647 633 628 639 646 654 648 654 663 672 662 663 666 664 663 698 680 688 656 625 632 649 653 652 665 680 684 673 664 644 637 641 639 612 606 623 648 665 677 696 687 723 716 695 719 702 716 688 655 713 706 688 673 721 726 704 638 624 627 635 671 632 691 725 736 739 755 735 695 706 648 690 691 688 739 779 789 786 752 798 777 801 796 775 799 764 763 753 762 778 794 797 790 815 820 892 852 -9999 -9999 -9999 -9999 -9999 -9999 -9999 -9999 -9999 -9999 -9999 -9999 -9999 -9999 -9999 -9999 -9999 -9999 -9999 -9999 -9999 
-9999 -9999 -9999 -9999 -9999 -9999 -9999 -9999 -9999 -9999 -9999 -9999 -9999 -9999 -9999 -9999 -9999 -9999 -9999 -9999 -9999 -9999 -9999 -9999 -9999 -9999 -9999 -9999 -9999 -9999 -9999 -9999 -9999 587 609 621 602 598 610 610 603 600 603 623 632 649 642 632 622 627 634 646 643 632 619 623 636 641 645 655 667 676 664 670 674 668 653 675 688 671 639 621 628 644 646 650 663 675 671 675 682 671 674 656 666 650 630 604 631 633 648 680 688 709 738 701 672 678 708 685 641 670 696 673 661 725 725 691 635 626 687 683 703 675 683 684 705 723 724 680 683 662 644 689 676 693 763 774 766 781 748 805 764 813 794 805 801 804 803 794 789 790 801 821 805 821 833 917 -9999 -9999 -9999 -9999 -9999 -9999 -9999 -9999 -9999 -9999 -9999 -9999 -9999 -9999 -9999 -9999 -9999 -9999 -9999 -9999 -9999 -9999 
-9999 -9999 -9999 -9999 -9999 -9999 -9999 -9999 -9999 -9999 -9999 -9999 -9999 -9999 -9999 -9999 -9999 -9999 -9999 -9999 -9999 -9999 -9999 -9999 -9999 -9999 -9999 -9999 -9999 -9999 -9999 -9999 -9999 591 590 607 610 608 622 619 619 615 606 607 606 616 613 616 638 630 629 635 629 618 612 619 630 628 637 650 664 683 682 670 673 676 663 647 665 658 638 614 623 631 645 639 652 666 677 673 669 684 669 672 690 681 653 636 603 612 622 642 678 695 723 724 688 659 667 664 652 622 649 626 676 728 727 669 632 638 697 712 718 701 663 630 643 650 672 640 652 635 666 688 659 682 727 762 762 765 760 772 789 785 787 799 779 796 783 796 797 789 781 813 832 869 894 953 -9999 -9999 -9999 -9999 -9999 -9999 -9999 -9999 -9999 -9999 -9999 -9999 -9999 -9999 -9999 -9999 -9999 -9999 -9999 -9999 -9999 -9999 
-9999 -9999 -9999 -9999 -9999 -9999 -9999 -9999 -9999 -9999 -9999 -9999 -9999 -9999 -9999 -9999 -9999 -9999 -9999 -9999 -9999 -9999 -9999 -9999 -9999 -9999 -9999 -9999 -9999 -9999 -9999 -9999 -9999 -9999 592 591 606 606 619 624 619 618 627 620 610 609 604 606 634 636 623 634 622 610 606 619 618 622 632 647 656 666 686 682 684 662 664 658 634 639 634 608 613 631 650 642 645 667 674 674 675 661 680 691 700 686 671 679 641 603 608 619 640 685 702 725 704 684 698 701 684 645 653 620 656 690 690 645 626 635 694 688 663 639 622 614 615 612 613 608 617 616 628 633 627 650 688 769 728 752 744 744 736 747 788 780 765 761 788 786 780 773 789 802 805 838 911 974 -9999 -9999 -9999 -9999 -9999 -9999 -9999 -9999 -9999 -9999 -9999 -9999 -9999 -9999 -9999 -9999 -9999 -9999 -9999 -9999 -9999 -9999 
-9999 -9999 -9999 -9999 -9999 -9999 -9999 -9999 -9999 -9999 -9999 -9999 -9999 -9999 -9999 -9999 -9999 -9999 -9999 -9999 -9999 -9999 -9999 -9999 -9999 -9999 -9999 -9999 -9999 -9999 -9999 -9999 -9999 -9999 -9999 591 595 620 612 625 618 609 624 635 635 622 622 627 617 627 622 633 615 606 601 608 615 623 627 638 644 656 675 671 660 659 647 636 627 630 629 604 618 633 648 645 644 650 661 675 678 663 656 677 693 684 661 670 672 634 591 596 623 655 666 715 721 721 701 721 689 709 689 653 615 646 701 687 619 633 678 656 613 629 625 643 681 681 669 634 628 638 672 692 692 657 644 675 679 683 686 705 717 770 786 792 801 778 761 769 784 809 836 828 842 908 963 958 -9999 -9999 -9999 -9999 -9999 -9999 -9999 -9999 -9999 -9999 -9999 -9999 -9999 -9999 -9999 -9999 -9999 -9999 -9999 -9999 -9999 -9999 
-9999 -9999 -9999 -9999 -9999 -9999 -9999 -9999 -9999 -9999 -9999 -9999 -9999 -9999 -9999 -9999 -9999 -9999 -9999 -9999 -9999 -9999 -9999 -9999 -9999 -9999 -9999 -9999 -9999 -9999 -9999 -9999 -9999 -9999 -9999 595 601 628 634 617 622 609 612 637 634 620 616 642 645 623 627 631 617 606 604 610 617 619 619 630 642 653 666 668 657 660 661 631 612 621 613 601 604 616 647 647 657 661 664 656 674 668 671 652 669 689 661 658 672 638 600 602 599 627 678 705 706 736 713 694 717 737 703 671 643 620 637 677 621 636 620 620 637 665 685 686 726 739 691 666 686 635 687 740 757 726 698 672 706 728 743 763 779 781 774 779 773 757 766 783 798 817 827 886 925 967 976 -9999 -9999 -9999 -9999 -9999 -9999 -9999 -9999 -9999 -9999 -9999 -9999 -9999 -9999 -9999 -9999 -9999 -9999 -9999 -9999 -9999 -9999 -9999 
-9999 -9999 -9999 -9999 -9999 -9999 -9999 -9999 -9999 -9999 -9999 -9999 -9999 -9999 -9999 -9999 -9999 -9999 -9999 -9999 -9999 -9999 -9999 -9999 -9999 -9999 -9999 -9999 -9999 -9999 -9999 -9999 -9999 -9999 595 593 624 620 620 614 620 612 610 614 630 632 613 618 641 635 630 632 623 613 604 606 613 617 623 622 629 642 659 670 657 632 635 624 600 601 598 602 613 619 648 651 643 642 640 638 663 674 677 667 650 665 661 672 673 650 604 612 631 621 669 680 721 721 726 687 699 727 746 697 695 654 620 622 621 630 617 652 702 712 734 722 739 745 733 703 733 671 656 701 758 778 748 709 -9999 -9999 -9999 -9999 -9999 776 781 750 734 766 787 811 839 861 899 927 963 952 -9999 -9999 -9999 -9999 -9999 -9999 -9999 -9999 -9999 -9999 -9999 -9999 -9999 -9999 -9999 -9999 -9999 -9999 -9999 -9999 -9999 -9999 -9999 -9999 
-9999 -9999 -9999 -9999 -9999 -9999 -9999 -9999 -9999 -9999 -9999 -9999 -9999 -9999 -9999 -9999 -9999 -9999 -9999 -9999 -9999 -9999 -9999 -9999 -9999 -9999 -9999 -9999 -9999 -9999 -9999 -9999 -9999 -9999 -9999 -9999 603 617 610 604 607 613 617 609 624 635 632 619 629 643 644 645 629 617 606 604 620 624 623 618 622 633 649 660 642 628 628 607 602 624 629 626 621 629 658 655 653 650 649 643 635 660 677 678 662 636 635 667 684 657 599 619 653 651 636 683 716 708 724 682 663 709 728 732 713 684 657 622 611 615 624 637 686 737 714 689 715 732 726 760 739 705 693 680 705 749 740 744 -9999 -9999 -9999 -9999 -9999 779 760 739 752 782 807 822 823 837 863 897 864 -9999 -9999 -9999 -9999 -9999 -9999 -9999 -9999 -9999 -9999 -9999 -9999 -9999 -9999 -9999 -9999 -9999 -9999 -9999 -9999 -9999 -9999 -9999 -9999 -9999 
-9999 -9999 -9999 -9999 -9999 -9999 -9999 -9999 -9999 -9999 -9999 -9999 -9999 -9999 -9999 -9999 -9999 -9999 -9999 -9999 -9999 -9999 -9999 -9999 -9999 -9999 -9999 -9999 -9999 -9999 -9999 -9999 -9999 -9999 -9999 -9999 -9999 603 608 593 597 597 617 616 635 635 651 624 634 654 656 637 637 620 611 607 620 629 629 623 622 633 660 660 638 622 610 598 604 648 664 653 643 657 679 679 669 663 652 648 632 635 658 666 672 665 642 626 646 642 606 609 658 695 654 663 698 697 722 695 654 687 687 695 705 663 642 637 634 634 629 649 663 715 673 670 686 680 732 754 738 751 745 729 734 -9999 -9999 -9999 -9999 -9999 -9999 -9999 -9999 772 753 759 786 795 794 -9999 -9999 -9999 -9999 -9999 -9999 -9999 -9999 -9999 -9999 -9999 -9999 -9999 -9999 -9999 -9999 -9999 -9999 -9999 -9999 -9999 -9999 -9999 -9999 -9999 -9999 -9999 -9999 -9999 -9999 -9999 
-9999 -9999 -9999 -9999 -9999 -9999 -9999 -9999 -9999 -9999 -9999 -9999 -9999 -9999 -9999 -9999 -9999 -9999 -9999 -9999 -9999 -9999 -9999 -9999 -9999 -9999 -9999 -9999 -9999 -9999 -9999 -9999 -9999 -9999 -9999 -9999 -9999 -9999 596 592 593 594 602 622 642 655 648 639 623 633 649 650 644 627 614 614 614 630 638 641 635 648 661 649 624 621 617 600 597 634 653 661 673 669 677 663 675 672 671 653 646 637 629 645 651 670 681 652 612 607 607 606 643 690 682 660 666 696 709 687 651 641 635 640 630 626 638 652 680 654 632 638 650 658 640 640 636 655 695 741 754 752 755 -9999 -9999 -9999 -9999 -9999 -9999 -9999 -9999 -9999 -9999 779 784 -9999 -9999 -9999 -9999 -9999 -9999 -9999 -9999 -9999 -9999 -9999 -9999 -9999 -9999 -9999 -9999 -9999 -9999 -9999 -9999 -9999 -9999 -9999 -9999 -9999 -9999 -9999 -9999 -9999 -9999 -9999 -9999 -9999 -9999 -9999 
-9999 -9999 -9999 -9999 -9999 -9999 -9999 -9999 -9999 -9999 -9999 -9999 -9999 -9999 -9999 -9999 -9999 -9999 -9999 -9999 -9999 -9999 -9999 -9999 -9999 -9999 -9999 -9999 -9999 -9999 -9999 -9999 -9999 -9999 -9999 -9999 -9999 -9999 -9999 593 603 599 597 606 633 643 644 650 636 630 628 643 637 623 615 623 619 622 636 637 646 666 673 668 649 634 641 617 596 611 633 655 660 664 673 662 662 668 664 662 656 639 634 635 632 661 668 652 613 638 650 651 627 652 692 673 660 685 681 699 672 658 667 688 691 641 667 722 676 645 638 633 645 636 638 674 651 676 722 751 738 742 746 -9999 -9999 -9999 -9999 -9999 -9999 -9999 -9999 -9999 -9999 -9999 -9999 -9999 -9999 -9999 -9999 -9999 -9999 -9999 -9999 -9999 -9999 -9999 -9999 -9999 -9999 -9999 -9999 -9999 -9999 -9999 -9999 -9999 -9999 -9999 -9999 -9999 -9999 -9999 -9999 -9999 -9999 -9999 -9999 -9999 -9999 -9999 
-9999 -9999 -9999 -9999 -9999 -9999 -9999 -9999 -9999 -9999 -9999 -9999 -9999 -9999 -9999 -9999 -9999 -9999 -9999 -9999 -9999 -9999 -9999 -9999 -9999 -9999 -9999 -9999 -9999 -9999 -9999 -9999 -9999 -9999 -9999 -9999 -9999 607 596 613 617 625 610 620 637 632 649 653 648 648 641 646 639 621 633 624 624 625 629 639 662 668 650 662 653 650 655 634 603 605 628 633 660 651 671 671 649 660 661 660 659 644 643 650 659 647 665 664 609 641 669 680 659 650 679 681 680 661 684 679 696 668 703 714 723 660 657 723 733 692 705 652 642 650 655 682 703 692 715 747 745 740 731 -9999 -9999 -9999 -9999 -9999 -9999 -9999 -9999 -9999 -9999 -9999 -9999 -9999 -9999 -9999 -9999 -9999 -9999 -9999 -9999 -9999 -9999 -9999 -9999 -9999 -9999 -9999 -9999 -9999 -9999 -9999 -9999 -9999 -9999 -9999 -9999 -9999 -9999 -9999 -9999 -9999 -9999 -9999 -9999 -9999 -9999 -9999 
-9999 -9999 -9999 -9999 -9999 -9999 -9999 -9999 -9999 -9999 -9999 -9999 -9999 -9999 -9999 -9999 -9999 -9999 -9999 -9999 -9999 -9999 -9999 -9999 -9999 -9999 -9999 -9999 -9999 -9999 -9999 -9999 -9999 -9999 -9999 -9999 -9999 -9999 605 610 628 637 612 606 610 617 621 643 645 653 663 656 635 620 645 633 643 631 621 638 656 655 641 659 658 638 659 635 597 588 595 629 652 646 668 670 665 648 661 652 647 646 636 641 665 667 637 660 631 612 672 678 683 694 679 664 683 655 667 678 701 691 714 701 704 655 677 689 716 755 735 692 657 667 662 711 754 751 764 731 719 728 732 -9999 -9999 -9999 -9999 -9999 -9999 -9999 -9999 -9999 -9999 -9999 -9999 -9999 -9999 -9999 -9999 -9999 -9999 -9999 -9999 -9999 -9999 -9999 -9999 -9999 -9999 -9999 -9999 -9999 -9999 -9999 -9999 -9999 -9999 -9999 -9999 -9999 -9999 -9999 -9999 -9999 -9999 -9999 -9999 -9999 -9999 -9999 
-9999 -9999 -9999 -9999 -9999 -9999 -9999 -9999 -9999 -9999 -9999 -9999 -9999 -9999 -9999 -9999 -9999 -9999 -9999 -9999 -9999 -9999 -9999 -9999 -9999 -9999 -9999 -9999 -9999 -9999 -9999 -9999 -9999 -9999 -9999 -9999 -9999 -9999 608 595 620 632 628 616 600 621 624 635 651 658 661 667 658 641 631 647 641 638 623 639 654 659 638 631 671 641 636 621 605 606 585 599 635 637 650 654 669 659 644 654 651 651 659 659 647 643 638 613 602 600 631 675 692 683 677 666 665 649 643 654 676 710 708 672 653 641 664 710 740 755 708 686 665 684 680 727 755 750 756 754 737 706 -9999 -9999 -9999 -9999 -9999 -9999 -9999 -9999 -9999 -9999 -9999 -9999 -9999 -9999 -9999 -9999 -9999 -9999 -9999 -9999 -9999 -9999 -9999 -9999 -9999 -9999 -9999 -9999 -9999 -9999 -9999 -9999 -9999 -9999 -9999 -9999 -9999 -9999 -9999 -9999 -9999 -9999 -9999 -9999 -9999 -9999 -9999 -9999 
-9999 -9999 -9999 -9999 -9999 -9999 -9999 -9999 -9999 -9999 -9999 -9999 -9999 -9999 -9999 -9999 -9999 -9999 -9999 -9999 -9999 -9999 -9999 -9999 -9999 -9999 -9999 -9999 -9999 -9999 -9999 -9999 -9999 -9999 -9999 -9999 -9999 -9999 610 604 637 641 631 635 612 606 619 628 649 654 644 657 682 658 639 649 636 638 625 620 641 664 665 639 626 640 617 622 621 628 603 590 616 627 631 644 653 670 648 634 652 663 654 654 647 659 663 667 624 606 634 661 688 685 681 662 668 650 636 639 646 679 693 685 690 671 660 716 739 736 742 703 669 679 676 744 732 741 724 739 723 713 -9999 -9999 -9999 -9999 -9999 -9999 -9999 -9999 -9999 -9999 -9999 -9999 -9999 -9999 -9999 -9999 -9999 -9999 -9999 -9999 -9999 -9999 -9999 -9999 -9999 -9999 -9999 -9999 -9999 -9999 -9999 -9999 -9999 -9999 -9999 -9999 -9999 -9999 -9999 -9999 -9999 -9999 -9999 -9999 -9999 -9999 -9999 -9999 
-9999 -9999 -9999 -9999 -9999 -9999 -9999 -9999 -9999 -9999 -9999 -9999 -9999 -9999 -9999 -9999 -9999 -9999 -9999 -9999 -9999 -9999 -9999 -9999 -9999 -9999 -9999 -9999 -9999 -9999 -9999 -9999 -9999 -9999 -9999 -9999 -9999 -9999 612 602 617 642 642 637 640 604 612 624 648 649 628 618 637 652 651 645 649 627 613 614 635 658 667 662 627 606 607 633 660 663 630 594 585 587 603 632 633 648 659 644 643 654 661 663 660 646 638 651 629 610 623 658 669 675 679 663 665 660 637 636 649 680 674 700 731 698 684 718 737 734 712 690 682 696 684 704 708 735 713 707 708 725 -9999 -9999 -9999 -9999 -9999 -9999 -9999 -9999 -9999 -9999 -9999 -9999 -9999 -9999 -9999 -9999 -9999 -9999 -9999 -9999 -9999 -9999 -9999 -9999 -9999 -9999 -9999 -9999 -9999 -9999 -9999 -9999 -9999 -9999 -9999 -9999 -9999 -9999 -9999 -9999 -9999 -9999 -9999 -9999 -9999 -9999 -9999 -9999 
-9999 -9999 -9999 -9999 -9999 -9999 -9999 -9999 -9999 -9999 -9999 -9999 -9999 -9999 -9999 -9999 -9999 -9999 -9999 -9999 -9999 -9999 -9999 -9999 -9999 -9999 -9999 -9999 -9999 -9999 -9999 -9999 -9999 -9999 -9999 -9999 -9999 -9999 610 604 604 619 641 653 651 630 602 624 651 658 637 616 600 607 617 626 650 632 620 614 628 644 660 660 637 614 601 621 648 627 613 602 620 600 586 595 615 615 625 622 643 638 663 668 665 670 661 630 619 635 672 685 667 660 653 650 655 655 647 645 647 671 699 690 731 727 704 733 714 715 754 717 704 679 701 684 695 704 689 687 719 748 -9999 -9999 -9999 -9999 -9999 -9999 -9999 -9999 -9999 -9999 -9999 -9999 -9999 -9999 -9999 -9999 -9999 -9999 -9999 -9999 -9999 -9999 -9999 -9999 -9999 -9999 -9999 -9999 -9999 -9999 -9999 -9999 -9999 -9999 -9999 -9999 -9999 -9999 -9999 -9999 -9999 -9999 -9999 -9999 -9999 -9999 -9999 -9999 
-9999 -9999 -9999 -9999 -9999 -9999 -9999 -9999 -9999 -9999 -9999 -9999 -9999 -9999 -9999 -9999 -9999 -9999 -9999 -9999 -9999 -9999 -9999 -9999 -9999 -9999 -9999 -9999 -9999 -9999 -9999 -9999 -9999 -9999 -9999 -9999 -9999 -9999 -9999 611 603 613 642 644 630 644 607 623 636 639 615 612 615 623 608 611 630 632 625 616 622 634 653 654 631 615 609 617 652 636 629 608 651 640 605 596 595 594 598 612 636 640 665 662 659 659 663 645 624 660 675 674 642 657 667 678 676 671 665 660 650 660 702 710 712 732 720 734 719 699 718 707 701 691 712 683 712 719 703 699 724 746 -9999 -9999 -9999 -9999 -9999 -9999 -9999 -9999 -9999 -9999 -9999 -9999 -9999 -9999 -9999 -9999 -9999 -9999 -9999 -9999 -9999 -9999 -9999 -9999 -9999 -9999 -9999 -9999 -9999 -9999 -9999 -9999 -9999 -9999 -9999 -9999 -9999 -9999 -9999 -9999 -9999 -9999 -9999 -9999 -9999 -9999 -9999 -9999 
-9999 -9999 -9999 -9999 -9999 -9999 -9999 -9999 -9999 -9999 -9999 -9999 -9999 -9999 -9999 -9999 -9999 -9999 -9999 -9999 -9999 -9999 -9999 -9999 -9999 -9999 -9999 -9999 -9999 -9999 -9999 -9999 -9999 -9999 -9999 -9999 -9999 -9999 -9999 612 602 626 648 637 617 623 611 609 608 608 632 638 649 664 635 633 617 618 625 616 615 625 649 666 630 601 615 633 661 664 625 618 655 640 612 630 618 616 605 614 643 643 643 665 670 668 655 628 624 654 649 638 656 670 676 674 674 673 669 663 655 657 690 717 728 720 720 715 704 686 688 684 686 693 706 708 708 732 713 700 703 720 -9999 -9999 -9999 -9999 -9999 -9999 -9999 -9999 -9999 -9999 -9999 -9999 -9999 -9999 -9999 -9999 -9999 -9999 -9999 -9999 -9999 -9999 -9999 -9999 -9999 -9999 -9999 -9999 -9999 -9999 -9999 -9999 -9999 -9999 -9999 -9999 -9999 -9999 -9999 -9999 -9999 -9999 -9999 -9999 -9999 -9999 -9999 -9999 
-9999 -9999 -9999 -9999 -9999 -9999 -9999 -9999 -9999 -9999 -9999 -9999 -9999 -9999 -9999 -9999 -9999 -9999 -9999 -9999 -9999 -9999 -9999 -9999 -9999 -9999 -9999 -9999 -9999 -9999 -9999 -9999 -9999 -9999 -9999 -9999 -9999 -9999 -9999 611 600 603 630 632 611 617 606 597 595 609 625 636 634 649 642 652 644 626 619 617 628 633 647 662 628 631 651 644 672 658 627 618 665 651 640 666 655 641 623 610 614 644 639 658 664 671 672 637 631 660 668 639 656 669 674 675 678 679 675 664 658 660 682 718 736 736 706 716 722 703 705 716 725 730 707 737 718 710 721 699 717 734 -9999 -9999 -9999 -9999 -9999 -9999 -9999 -9999 -9999 -9999 -9999 -9999 -9999 -9999 -9999 -9999 -9999 -9999 -9999 -9999 -9999 -9999 -9999 -9999 -9999 -9999 -9999 -9999 -9999 -9999 -9999 -9999 -9999 -9999 -9999 -9999 -9999 -9999 -9999 -9999 -9999 -9999 -9999 -9999 -9999 -9999 -9999 -9999 
-9999 -9999 -9999 -9999 -9999 -9999 -9999 -9999 -9999 -9999 -9999 -9999 -9999 -9999 -9999 -9999 -9999 -9999 -9999 -9999 -9999 -9999 -9999 -9999 -9999 -9999 -9999 -9999 -9999 -9999 -9999 -9999 -9999 -9999 -9999 -9999 -9999 -9999 -9999 607 603 626 634 625 620 615 605 593 581 585 603 606 616 627 621 614 615 622 622 613 628 633 624 624 627 643 650 646 671 663 635 627 658 656 658 652 647 649 659 652 625 630 630 646 659 658 659 633 631 661 642 647 668 671 677 675 676 675 680 669 663 663 675 698 748 731 722 701 719 729 727 745 728 719 711 719 742 717 709 699 705 742 -9999 -9999 -9999 -9999 -9999 -9999 -9999 -9999 -9999 -9999 -9999 -9999 -9999 -9999 -9999 -9999 -9999 -9999 -9999 -9999 -9999 -9999 -9999 -9999 -9999 -9999 -9999 -9999 -9999 -9999 -9999 -9999 -9999 -9999 -9999 -9999 -9999 -9999 -9999 -9999 -9999 -9999 -9999 -9999 -9999 -9999 -9999 -9999 
-9999 -9999 -9999 -9999 -9999 -9999 -9999 -9999 -9999 -9999 -9999 -9999 -9999 -9999 -9999 -9999 -9999 -9999 -9999 -9999 -9999 -9999 -9999 -9999 -9999 -9999 -9999 -9999 -9999 -9999 -9999 -9999 -9999 -9999 -9999 -9999 -9999 -9999 -9999 605 590 604 630 618 616 597 591 581 581 585 593 605 621 628 621 606 598 601 609 621 624 637 633 618 645 647 658 648 660 645 632 633 646 651 645 656 660 642 640 654 642 620 618 638 671 664 644 627 642 637 640 655 674 678 681 682 676 679 681 672 666 676 685 686 709 725 718 705 697 710 758 758 724 718 720 724 759 700 712 712 715 -9999 -9999 -9999 -9999 -9999 -9999 -9999 -9999 -9999 -9999 -9999 -9999 -9999 -9999 -9999 -9999 -9999 -9999 -9999 -9999 -9999 -9999 -9999 -9999 -9999 -9999 -9999 -9999 -9999 -9999 -9999 -9999 -9999 -9999 -9999 -9999 -9999 -9999 -9999 -9999 -9999 -9999 -9999 -9999 -9999 -9999 -9999 -9999 -9999 
-9999 -9999 -9999 -9999 -9999 -9999 -9999 -9999 -9999 -9999 -9999 -9999 -9999 -9999 -9999 -9999 -9999 -9999 -9999 -9999 -9999 -9999 -9999 -9999 -9999 -9999 -9999 -9999 -9999 -9999 -9999 -9999 -9999 -9999 -9999 -9999 -9999 -9999 -9999 601 597 624 623 613 599 601 587 588 588 620 626 645 647 651 646 630 613 602 596 597 601 611 631 635 633 639 646 648 645 645 635 637 630 639 652 659 663 658 639 631 631 624 616 627 639 642 636 621 622 629 638 661 676 681 681 674 673 680 685 668 666 678 685 678 686 703 719 731 729 700 733 758 738 746 740 739 789 743 730 736 742 -9999 -9999 -9999 -9999 -9999 -9999 -9999 -9999 -9999 -9999 -9999 -9999 -9999 -9999 -9999 -9999 -9999 -9999 -9999 -9999 -9999 -9999 -9999 -9999 -9999 -9999 -9999 -9999 -9999 -9999 -9999 -9999 -9999 -9999 -9999 -9999 -9999 -9999 -9999 -9999 -9999 -9999 -9999 -9999 -9999 -9999 -9999 -9999 -9999 
-9999 -9999 -9999 -9999 -9999 -9999 -9999 -9999 -9999 -9999 -9999 -9999 -9999 -9999 -9999 -9999 -9999 -9999 -9999 -9999 -9999 -9999 -9999 -9999 -9999 -9999 -9999 -9999 -9999 -9999 -9999 -9999 -9999 -9999 -9999 -9999 -9999 -9999 -9999 610 586 608 627 620 600 588 579 588 588 595 620 623 626 628 642 640 637 616 598 592 586 586 588 613 623 617 632 641 640 639 634 620 618 635 644 644 643 639 635 643 644 633 624 618 614 618 621 622 621 633 652 656 672 677 667 666 677 683 684 671 667 675 672 671 681 698 724 732 730 709 715 759 754 743 744 750 816 753 730 737 -9999 -9999 -9999 -9999 -9999 -9999 -9999 -9999 -9999 -9999 -9999 -9999 -9999 -9999 -9999 -9999 -9999 -9999 -9999 -9999 -9999 -9999 -9999 -9999 -9999 -9999 -9999 -9999 -9999 -9999 -9999 -9999 -9999 -9999 -9999 -9999 -9999 -9999 -9999 -9999 -9999 -9999 -9999 -9999 -9999 -9999 -9999 -9999 -9999 -9999 
-9999 -9999 -9999 -9999 -9999 -9999 -9999 -9999 -9999 -9999 -9999 -9999 -9999 -9999 -9999 -9999 -9999 -9999 -9999 -9999 -9999 -9999 -9999 -9999 -9999 -9999 -9999 -9999 -9999 -9999 -9999 -9999 -9999 -9999 -9999 -9999 -9999 -9999 -9999 604 599 598 615 603 604 580 590 595 632 606 623 663 655 636 641 645 640 623 605 601 595 593 605 602 597 598 608 629 635 631 622 612 619 630 639 631 632 634 644 648 645 650 643 633 640 644 651 636 628 632 640 643 645 655 668 676 687 688 683 670 669 668 669 671 685 700 733 722 717 719 711 733 747 753 747 767 801 740 737 -9999 -9999 -9999 -9999 -9999 -9999 -9999 -9999 -9999 -9999 -9999 -9999 -9999 -9999 -9999 -9999 -9999 -9999 -9999 -9999 -9999 -9999 -9999 -9999 -9999 -9999 -9999 -9999 -9999 -9999 -9999 -9999 -9999 -9999 -9999 -9999 -9999 -9999 -9999 -9999 -9999 -9999 -9999 -9999 -9999 -9999 -9999 -9999 -9999 -9999 -9999 
-9999 -9999 -9999 -9999 -9999 -9999 -9999 -9999 -9999 -9999 -9999 -9999 -9999 -9999 -9999 -9999 -9999 -9999 -9999 -9999 -9999 -9999 -9999 -9999 -9999 -9999 -9999 -9999 -9999 -9999 -9999 -9999 -9999 -9999 -9999 -9999 -9999 -9999 -9999 -9999 612 598 599 602 597 591 633 606 609 632 634 651 644 650 644 638 618 619 611 616 619 618 640 648 642 615 601 611 618 614 612 613 612 627 623 632 631 633 639 643 647 652 654 643 651 659 658 640 632 635 637 644 650 669 669 674 686 692 683 670 671 667 670 676 685 694 718 743 738 723 710 719 749 762 760 763 812 730 728 -9999 -9999 -9999 -9999 -9999 -9999 -9999 -9999 -9999 -9999 -9999 -9999 -9999 -9999 -9999 -9999 -9999 -9999 -9999 -9999 -9999 -9999 -9999 -9999 -9999 -9999 -9999 -9999 -9999 -9999 -9999 -9999 -9999 -9999 -9999 -9999 -9999 -9999 -9999 -9999 -9999 -9999 -9999 -9999 -9999 -9999 -9999 -9999 -9999 -9999 -9999 
-9999 -9999 -9999 -9999 -9999 -9999 -9999 -9999 -9999 -9999 -9999 -9999 -9999 -9999 -9999 -9999 -9999 -9999 -9999 -9999 -9999 -9999 -9999 -9999 -9999 -9999 -9999 -9999 -9999 -9999 -9999 -9999 -9999 -9999 -9999 -9999 -9999 -9999 -9999 -9999 -9999 599 590 608 580 603 655 653 615 633 644 632 633 640 640 632 639 650 631 648 637 637 645 650 635 618 602 599 606 607 614 617 611 618 635 642 648 639 637 640 645 655 658 658 667 669 662 646 639 641 642 642 647 656 665 672 686 689 683 673 671 665 669 678 692 698 710 726 737 733 720 718 735 747 779 824 816 -9999 -9999 -9999 -9999 -9999 -9999 -9999 -9999 -9999 -9999 -9999 -9999 -9999 -9999 -9999 -9999 -9999 -9999 -9999 -9999 -9999 -9999 -9999 -9999 -9999 -9999 -9999 -9999 -9999 -9999 -9999 -9999 -9999 -9999 -9999 -9999 -9999 -9999 -9999 -9999 -9999 -9999 -9999 -9999 -9999 -9999 -9999 -9999 -9999 -9999 -9999 -9999 -9999 
-9999 -9999 -9999 -9999 -9999 -9999 -9999 -9999 -9999 -9999 -9999 -9999 -9999 -9999 -9999 -9999 -9999 -9999 -9999 -9999 -9999 -9999 -9999 -9999 -9999 -9999 -9999 -9999 -9999 -9999 -9999 -9999 -9999 -9999 -9999 -9999 -9999 -9999 -9999 -9999 -9999 604 621 597 595 631 636 633 624 639 641 625 644 651 639 627 658 652 640 658 644 622 640 658 638 610 596 591 594 594 601 610 615 620 638 642 640 635 631 636 635 639 651 657 673 677 670 653 644 648 659 661 663 658 667 682 694 694 686 681 675 672 672 681 701 710 723 749 727 726 723 721 751 760 -9999 -9999 -9999 -9999 -9999 -9999 -9999 -9999 -9999 -9999 -9999 -9999 -9999 -9999 -9999 -9999 -9999 -9999 -9999 -9999 -9999 -9999 -9999 -9999 -9999 -9999 -9999 -9999 -9999 -9999 -9999 -9999 -9999 -9999 -9999 -9999 -9999 -9999 -9999 -9999 -9999 -9999 -9999 -9999 -9999 -9999 -9999 -9999 -9999 -9999 -9999 -9999 -9999 -9999 -9999 -9999 
-9999 -9999 -9999 -9999 -9999 -9999 -9999 -9999 -9999 -9999 -9999 -9999 -9999 -9999 -9999 -9999 -9999 -9999 -9999 -9999 -9999 -9999 -9999 -9999 -9999 -9999 -9999 -9999 -9999 -9999 -9999 -9999 -9999 -9999 -9999 -9999 -9999 -9999 -9999 -9999 -9999 635 615 586 595 624 620 637 639 636 621 624 646 653 656 655 653 657 645 659 633 618 621 642 631 624 613 593 589 587 587 597 617 619 624 637 633 622 631 632 634 637 652 664 679 669 675 661 653 650 660 664 666 679 695 692 688 688 683 683 680 674 675 686 707 719 731 745 726 722 721 728 757 -9999 -9999 -9999 -9999 -9999 -9999 -9999 -9999 -9999 -9999 -9999 -9999 -9999 -9999 -9999 -9999 -9999 -9999 -9999 -9999 -9999 -9999 -9999 -9999 -9999 -9999 -9999 -9999 -9999 -9999 -9999 -9999 -9999 -9999 -9999 -9999 -9999 -9999 -9999 -9999 -9999 -9999 -9999 -9999 -9999 -9999 -9999 -9999 -9999 -9999 -9999 -9999 -9999 -9999 -9999 -9999 -9999 
-9999 -9999 -9999 -9999 -9999 -9999 -9999 -9999 -9999 -9999 -9999 -9999 -9999 -9999 -9999 -9999 -9999 -9999 -9999 -9999 -9999 -9999 -9999 -9999 -9999 -9999 -9999 -9999 -9999 -9999 -9999 -9999 -9999 -9999 -9999 -9999 -9999 -9999 -9999 -9999 -9999 641 590 592 594 595 603 631 636 621 607 645 649 659 655 655 653 638 640 639 608 605 612 625 627 622 616 612 603 591 588 593 610 624 626 622 625 620 625 634 634 643 643 661 672 683 677 662 657 654 663 677 683 685 684 691 682 678 680 687 691 684 686 694 707 718 723 753 744 748 734 728 756 -9999 -9999 -9999 -9999 -9999 -9999 -9999 -9999 -9999 -9999 -9999 -9999 -9999 -9999 -9999 -9999 -9999 -9999 -9999 -9999 -9999 -9999 -9999 -9999 -9999 -9999 -9999 -9999 -9999 -9999 -9999 -9999 -9999 -9999 -9999 -9999 -9999 -9999 -9999 -9999 -9999 -9999 -9999 -9999 -9999 -9999 -9999 -9999 -9999 -9999 -9999 -9999 -9999 -9999 -9999 -9999 -9999 
-9999 -9999 -9999 -9999 -9999 -9999 -9999 -9999 -9999 -9999 -9999 -9999 -9999 -9999 -9999 -9999 -9999 -9999 -9999 -9999 -9999 -9999 -9999 -9999 -9999 -9999 -9999 -9999 -9999 -9999 -9999 -9999 -9999 -9999 -9999 -9999 -9999 -9999 -9999 -9999 -9999 626 594 618 602 602 621 636 634 613 610 634 663 648 653 661 646 633 618 620 600 596 594 611 628 631 627 642 648 628 601 600 608 618 625 624 621 620 629 640 643 664 660 655 661 671 681 676 669 660 658 664 671 672 673 674 674 677 691 701 705 696 690 694 706 727 745 761 755 747 738 742 -9999 -9999 -9999 -9999 -9999 -9999 -9999 -9999 -9999 -9999 -9999 -9999 -9999 -9999 -9999 -9999 -9999 -9999 -9999 -9999 -9999 -9999 -9999 -9999 -9999 -9999 -9999 -9999 -9999 -9999 -9999 -9999 -9999 -9999 -9999 -9999 -9999 -9999 -9999 -9999 -9999 -9999 -9999 -9999 -9999 -9999 -9999 -9999 -9999 -9999 -9999 -9999 -9999 -9999 -9999 -9999 -9999 -9999 
-9999 -9999 -9999 -9999 -9999 -9999 -9999 -9999 -9999 -9999 -9999 -9999 -9999 -9999 -9999 -9999 -9999 -9999 -9999 -9999 -9999 -9999 -9999 -9999 -9999 -9999 -9999 -9999 -9999 -9999 -9999 -9999 -9999 -9999 -9999 -9999 -9999 -9999 -9999 -9999 635 599 594 609 623 619 621 636 641 620 620 649 646 657 626 654 650 615 591 591 580 589 599 612 635 642 643 647 654 641 617 612 612 610 615 626 622 624 637 657 669 672 680 667 660 667 676 683 677 662 662 661 665 666 670 673 676 681 697 710 703 695 693 696 710 732 754 756 750 742 749 -9999 -9999 -9999 -9999 -9999 -9999 -9999 -9999 -9999 -9999 -9999 -9999 -9999 -9999 -9999 -9999 -9999 -9999 -9999 -9999 -9999 -9999 -9999 -9999 -9999 -9999 -9999 -9999 -9999 -9999 -9999 -9999 -9999 -9999 -9999 -9999 -9999 -9999 -9999 -9999 -9999 -9999 -9999 -9999 -9999 -9999 -9999 -9999 -9999 -9999 -9999 -9999 -9999 -9999 -9999 -9999 -9999 -9999 -9999 
-9999 -9999 -9999 -9999 -9999 -9999 -9999 -9999 -9999 -9999 -9999 -9999 -9999 -9999 -9999 -9999 -9999 -9999 -9999 -9999 -9999 -9999 -9999 -9999 -9999 -9999 -9999 -9999 -9999 -9999 -9999 -9999 -9999 -9999 -9999 -9999 -9999 -9999 -9999 -9999 631 587 605 621 630 630 631 624 633 611 619 643 626 652 670 626 604 588 579 579 587 601 612 618 643 642 639 648 640 630 617 623 613 608 615 623 627 642 646 650 667 667 672 681 674 671 669 673 676 667 661 660 662 669 670 677 686 695 708 713 702 697 710 706 717 746 763 761 750 765 754 -9999 -9999 -9999 -9999 -9999 -9999 -9999 -9999 -9999 -9999 -9999 -9999 -9999 -9999 -9999 -9999 -9999 -9999 -9999 -9999 -9999 -9999 -9999 -9999 -9999 -9999 -9999 -9999 -9999 -9999 -9999 -9999 -9999 -9999 -9999 -9999 -9999 -9999 -9999 -9999 -9999 -9999 -9999 -9999 -9999 -9999 -9999 -9999 -9999 -9999 -9999 -9999 -9999 -9999 -9999 -9999 -9999 -9999 -9999 
-9999 -9999 -9999 -9999 -9999 -9999 -9999 -9999 -9999 -9999 -9999 -9999 -9999 -9999 -9999 -9999 -9999 -9999 -9999 -9999 -9999 -9999 -9999 -9999 -9999 -9999 -9999 -9999 -9999 -9999 -9999 -9999 -9999 -9999 -9999 -9999 -9999 -9999 -9999 -9999 634 591 601 622 630 628 629 625 638 613 614 618 601 609 623 606 592 593 585 585 603 616 635 646 649 647 647 638 617 612 612 621 610 605 609 617 624 638 658 654 656 665 683 689 680 670 662 666 671 665 670 667 672 677 679 696 712 712 718 718 705 700 705 709 721 748 758 762 774 -9999 -9999 -9999 -9999 -9999 -9999 -9999 -9999 -9999 -9999 -9999 -9999 -9999 -9999 -9999 -9999 -9999 -9999 -9999 -9999 -9999 -9999 -9999 -9999 -9999 -9999 -9999 -9999 -9999 -9999 -9999 -9999 -9999 -9999 -9999 -9999 -9999 -9999 -9999 -9999 -9999 -9999 -9999 -9999 -9999 -9999 -9999 -9999 -9999 -9999 -9999 -9999 -9999 -9999 -9999 -9999 -9999 -9999 -9999 -9999 -9999 
-9999 -9999 -9999 -9999 -9999 -9999 -9999 -9999 -9999 -9999 -9999 -9999 -9999 -9999 -9999 -9999 -9999 -9999 -9999 -9999 -9999 -9999 -9999 -9999 -9999 -9999 -9999 -9999 -9999 -9999 -9999 -9999 -9999 -9999 -9999 -9999 -9999 -9999 -9999 -9999 620 600 616 636 636 626 620 617 633 624 601 600 604 612 605 599 616 631 606 596 607 623 631 636 640 634 634 639 619 607 606 610 607 607 618 619 617 636 654 659 657 669 677 694 701 706 687 675 671 676 672 668 676 685 692 714 725 718 721 713 705 704 709 717 734 736 760 766 -9999 -9999 -9999 -9999 -9999 -9999 -9999 -9999 -9999 -9999 -9999 -9999 -9999 -9999 -9999 -9999 -9999 -9999 -9999 -9999 -9999 -9999 -9999 -9999 -9999 -9999 -9999 -9999 -9999 -9999 -9999 -9999 -9999 -9999 -9999 -9999 -9999 -9999 -9999 -9999 -9999 -9999 -9999 -9999 -9999 -9999 -9999 -9999 -9999 -9999 -9999 -9999 -9999 -9999 -9999 -9999 -9999 -9999 -9999 -9999 -9999 -9999 
-9999 -9999 -9999 -9999 -9999 -9999 -9999 -9999 -9999 -9999 -9999 -9999 -9999 -9999 -9999 -9999 -9999 -9999 -9999 -9999 -9999 -9999 -9999 -9999 -9999 -9999 -9999 -9999 -9999 -9999 -9999 -9999 -9999 -9999 -9999 -9999 -9999 -9999 -9999 -9999 614 596 617 635 637 640 617 609 616 628 607 610 626 642 635 629 630 635 614 608 613 611 613 622 640 633 626 623 627 621 615 609 607 609 616 634 634 634 640 655 665 661 673 683 691 688 687 686 683 682 676 677 689 710 704 720 719 719 715 705 718 724 719 729 742 737 746 765 -9999 -9999 -9999 -9999 -9999 -9999 -9999 -9999 -9999 -9999 -9999 -9999 -9999 -9999 -9999 -9999 -9999 -9999 -9999 -9999 -9999 -9999 -9999 -9999 -9999 -9999 -9999 -9999 -9999 -9999 -9999 -9999 -9999 -9999 -9999 -9999 -9999 -9999 -9999 -9999 -9999 -9999 -9999 -9999 -9999 -9999 -9999 -9999 -9999 -9999 -9999 -9999 -9999 -9999 -9999 -9999 -9999 -9999 -9999 -9999 -9999 -9999 
-9999 -9999 -9999 -9999 -9999 -9999 -9999 -9999 -9999 -9999 -9999 -9999 -9999 -9999 -9999 -9999 -9999 -9999 -9999 -9999 -9999 -9999 -9999 -9999 -9999 -9999 -9999 -9999 -9999 -9999 -9999 -9999 -9999 -9999 -9999 -9999 -9999 -9999 -9999 -9999 620 601 603 611 623 634 624 608 608 616 613 626 627 645 645 642 641 625 612 604 603 615 633 627 637 634 642 644 642 630 624 627 613 615 618 638 653 648 640 638 659 666 670 676 685 693 696 689 688 676 683 681 712 722 721 727 712 712 702 709 721 724 723 741 744 736 746 778 -9999 -9999 -9999 -9999 -9999 -9999 -9999 -9999 -9999 -9999 -9999 -9999 -9999 -9999 -9999 -9999 -9999 -9999 -9999 -9999 -9999 -9999 -9999 -9999 -9999 -9999 -9999 -9999 -9999 -9999 -9999 -9999 -9999 -9999 -9999 -9999 -9999 -9999 -9999 -9999 -9999 -9999 -9999 -9999 -9999 -9999 -9999 -9999 -9999 -9999 -9999 -9999 -9999 -9999 -9999 -9999 -9999 -9999 -9999 -9999 -9999 -9999 
-9999 -9999 -9999 -9999 -9999 -9999 -9999 -9999 -9999 -9999 -9999 -9999 -9999 -9999 -9999 -9999 -9999 -9999 -9999 -9999 -9999 -9999 -9999 -9999 -9999 -9999 -9999 -9999 -9999 -9999 -9999 -9999 -9999 -9999 -9999 -9999 -9999 -9999 -9999 -9999 649 597 592 604 614 632 627 610 604 611 614 633 635 637 640 640 639 621 610 608 621 622 632 628 630 633 645 660 632 638 649 631 626 626 625 636 663 656 647 644 648 668 672 673 682 684 683 689 694 685 690 693 706 714 723 720 724 711 729 723 724 725 738 754 737 746 752 765 -9999 -9999 -9999 -9999 -9999 -9999 -9999 -9999 -9999 -9999 -9999 -9999 -9999 -9999 -9999 -9999 -9999 -9999 -9999 -9999 -9999 -9999 -9999 -9999 -9999 -9999 -9999 -9999 -9999 -9999 -9999 -9999 -9999 -9999 -9999 -9999 -9999 -9999 -9999 -9999 -9999 -9999 -9999 -9999 -9999 -9999 -9999 -9999 -9999 -9999 -9999 -9999 -9999 -9999 -9999 -9999 -9999 -9999 -9999 -9999 -9999 -9999 
-9999 -9999 -9999 -9999 -9999 -9999 -9999 -9999 -9999 -9999 -9999 -9999 -9999 -9999 -9999 -9999 -9999 -9999 -9999 -9999 -9999 -9999 -9999 -9999 -9999 -9999 -9999 -9999 -9999 -9999 -9999 -9999 -9999 -9999 -9999 -9999 -9999 -9999 -9999 -9999 -9999 629 591 612 633 637 625 609 599 609 609 629 630 624 635 639 621 620 611 610 611 621 629 630 629 629 632 643 645 647 648 638 639 640 647 659 663 663 654 653 652 657 673 679 684 687 706 697 691 693 695 701 699 725 724 724 720 723 736 740 733 732 752 745 744 750 753 761 776 -9999 -9999 -9999 -9999 -9999 -9999 -9999 -9999 -9999 -9999 -9999 -9999 -9999 -9999 -9999 -9999 -9999 -9999 -9999 -9999 -9999 -9999 -9999 -9999 -9999 -9999 -9999 -9999 -9999 -9999 -9999 -9999 -9999 -9999 -9999 -9999 -9999 -9999 -9999 -9999 -9999 -9999 -9999 -9999 -9999 -9999 -9999 -9999 -9999 -9999 -9999 -9999 -9999 -9999 -9999 -9999 -9999 -9999 -9999 -9999 -9999 
-9999 -9999 -9999 -9999 -9999 -9999 -9999 -9999 -9999 -9999 -9999 -9999 -9999 -9999 -9999 -9999 -9999 -9999 -9999 -9999 -9999 -9999 -9999 -9999 -9999 -9999 -9999 -9999 -9999 -9999 -9999 -9999 -9999 -9999 -9999 -9999 -9999 -9999 -9999 -9999 -9999 629 591 609 626 641 640 622 604 611 606 614 622 638 640 628 618 630 618 610 609 613 627 619 623 625 634 638 641 643 649 655 648 647 660 672 659 658 656 651 655 665 677 679 690 705 698 699 707 714 713 712 709 727 721 725 710 715 729 741 740 741 755 743 750 760 758 762 783 773 -9999 -9999 -9999 -9999 -9999 -9999 -9999 -9999 -9999 -9999 -9999 -9999 -9999 -9999 -9999 -9999 -9999 -9999 -9999 -9999 -9999 -9999 -9999 -9999 -9999 -9999 -9999 -9999 -9999 -9999 -9999 -9999 -9999 -9999 -9999 -9999 -9999 -9999 -9999 -9999 -9999 -9999 -9999 -9999 -9999 -9999 -9999 -9999 -9999 -9999 -9999 -9999 -9999 -9999 -9999 -9999 -9999 -9999 -9999 -9999 
-9999 -9999 -9999 -9999 -9999 -9999 -9999 -9999 -9999 -9999 -9999 -9999 -9999 -9999 -9999 -9999 -9999 -9999 -9999 -9999 -9999 -9999 -9999 -9999 -9999 -9999 -9999 -9999 -9999 -9999 -9999 -9999 -9999 -9999 -9999 -9999 -9999 -9999 -9999 -9999 -9999 667 597 606 620 630 641 625 607 600 611 608 612 631 622 620 614 622 621 610 611 614 610 614 621 632 634 636 646 643 653 658 650 647 656 666 662 652 653 655 660 677 685 689 699 700 698 698 723 717 708 725 715 719 720 734 718 730 729 736 736 732 735 737 754 758 756 767 785 769 -9999 -9999 -9999 -9999 -9999 -9999 -9999 -9999 -9999 -9999 -9999 -9999 -9999 -9999 -9999 -9999 -9999 -9999 -9999 -9999 -9999 -9999 -9999 -9999 -9999 -9999 -9999 -9999 -9999 -9999 -9999 -9999 -9999 -9999 -9999 -9999 -9999 -9999 -9999 -9999 -9999 -9999 -9999 -9999 -9999 -9999 -9999 -9999 -9999 -9999 -9999 -9999 -9999 -9999 -9999 -9999 -9999 -9999 -9999 -9999 
-9999 -9999 -9999 -9999 -9999 -9999 -9999 -9999 -9999 -9999 -9999 -9999 -9999 -9999 -9999 -9999 -9999 -9999 -9999 -9999 -9999 -9999 -9999 -9999 -9999 -9999 -9999 -9999 -9999 -9999 -9999 -9999 -9999 -9999 -9999 -9999 -9999 -9999 -9999 -9999 -9999 678 601 618 623 635 642 620 612 603 613 604 606 608 620 616 607 609 625 620 610 603 615 630 629 630 635 640 647 642 640 661 655 649 648 655 669 653 654 660 665 682 691 698 704 700 703 712 717 717 705 727 714 724 727 728 721 725 731 731 726 736 739 754 770 765 772 769 784 807 -9999 -9999 -9999 -9999 -9999 -9999 -9999 -9999 -9999 -9999 -9999 -9999 -9999 -9999 -9999 -9999 -9999 -9999 -9999 -9999 -9999 -9999 -9999 -9999 -9999 -9999 -9999 -9999 -9999 -9999 -9999 -9999 -9999 -9999 -9999 -9999 -9999 -9999 -9999 -9999 -9999 -9999 -9999 -9999 -9999 -9999 -9999 -9999 -9999 -9999 -9999 -9999 -9999 -9999 -9999 -9999 -9999 -9999 -9999 -9999 
-9999 -9999 -9999 -9999 -9999 -9999 -9999 -9999 -9999 -9999 -9999 -9999 -9999 -9999 -9999 -9999 -9999 -9999 -9999 -9999 -9999 -9999 -9999 -9999 -9999 -9999 -9999 -9999 -9999 -9999 -9999 -9999 -9999 -9999 -9999 -9999 -9999 -9999 -9999 -9999 -9999 683 601 615 620 611 616 612 615 600 637 613 605 605 606 598 599 604 623 616 615 629 633 628 629 632 632 637 648 652 640 642 651 646 641 651 671 663 668 672 673 685 694 696 699 708 705 721 722 723 729 708 719 709 704 715 718 727 737 736 740 741 748 762 770 766 769 768 782 807 834 -9999 -9999 -9999 -9999 -9999 -9999 -9999 -9999 -9999 -9999 -9999 -9999 -9999 -9999 -9999 -9999 -9999 -9999 -9999 -9999 -9999 -9999 -9999 -9999 -9999 -9999 -9999 -9999 -9999 -9999 -9999 -9999 -9999 -9999 -9999 -9999 -9999 -9999 -9999 -9999 -9999 -9999 -9999 -9999 -9999 -9999 -9999 -9999 -9999 -9999 -9999 -9999 -9999 -9999 -9999 -9999 -9999 -9999 -9999 
-9999 -9999 -9999 -9999 -9999 -9999 -9999 -9999 -9999 -9999 -9999 -9999 -9999 -9999 -9999 -9999 -9999 -9999 -9999 -9999 -9999 -9999 -9999 -9999 -9999 -9999 -9999 -9999 -9999 -9999 -9999 -9999 -9999 -9999 -9999 -9999 -9999 -9999 -9999 -9999 -9999 673 607 603 607 615 599 607 600 604 642 646 615 606 600 600 598 610 624 630 619 626 649 631 632 630 632 635 647 652 656 642 642 645 641 645 658 668 680 684 674 685 688 688 699 709 711 717 722 720 717 696 708 719 734 730 727 734 735 740 747 749 747 757 763 775 771 777 808 807 789 -9999 -9999 -9999 -9999 -9999 -9999 -9999 -9999 -9999 -9999 -9999 -9999 -9999 -9999 -9999 -9999 -9999 -9999 -9999 -9999 -9999 -9999 -9999 -9999 -9999 -9999 -9999 -9999 -9999 -9999 -9999 -9999 -9999 -9999 -9999 -9999 -9999 -9999 -9999 -9999 -9999 -9999 -9999 -9999 -9999 -9999 -9999 -9999 -9999 -9999 -9999 -9999 -9999 -9999 -9999 -9999 -9999 -9999 -9999 
-9999 -9999 -9999 -9999 -9999 -9999 -9999 -9999 -9999 -9999 -9999 -9999 -9999 -9999 -9999 -9999 -9999 -9999 -9999 -9999 -9999 -9999 -9999 -9999 -9999 -9999 -9999 -9999 -9999 -9999 -9999 -9999 -9999 -9999 -9999 -9999 -9999 -9999 -9999 -9999 -9999 672 599 613 610 594 596 613 592 602 618 634 621 618 603 603 606 616 625 631 627 626 648 634 632 633 631 633 646 651 657 649 648 648 645 644 650 666 680 684 685 684 690 691 704 703 708 718 720 720 710 714 726 724 742 737 731 738 743 745 742 755 758 766 769 767 773 780 786 780 770 -9999 -9999 -9999 -9999 -9999 -9999 -9999 -9999 -9999 -9999 -9999 -9999 -9999 -9999 -9999 -9999 -9999 -9999 -9999 -9999 -9999 -9999 -9999 -9999 -9999 -9999 -9999 -9999 -9999 -9999 -9999 -9999 -9999 -9999 -9999 -9999 -9999 -9999 -9999 -9999 -9999 -9999 -9999 -9999 -9999 -9999 -9999 -9999 -9999 -9999 -9999 -9999 -9999 -9999 -9999 -9999 -9999 -9999 -9999 
-9999 -9999 -9999 -9999 -9999 -9999 -9999 -9999 -9999 -9999 -9999 -9999 -9999 -9999 -9999 -9999 -9999 -9999 -9999 -9999 -9999 -9999 -9999 -9999 -9999 -9999 -9999 -9999 -9999 -9999 -9999 -9999 -9999 -9999 -9999 -9999 -9999 -9999 -9999 -9999 -9999 -9999 665 630 593 603 604 615 594 592 604 616 621 614 607 602 612 610 622 622 619 625 628 635 620 628 635 639 645 653 660 662 651 657 651 647 651 663 679 680 687 695 697 700 698 705 709 710 716 728 710 713 725 734 742 735 738 749 745 744 750 758 754 761 771 765 765 767 783 793 791 802 851 849 -9999 -9999 -9999 -9999 -9999 -9999 -9999 -9999 -9999 -9999 -9999 -9999 -9999 -9999 -9999 -9999 -9999 -9999 -9999 -9999 -9999 -9999 -9999 -9999 -9999 -9999 -9999 -9999 -9999 -9999 -9999 -9999 -9999 -9999 -9999 -9999 -9999 -9999 -9999 -9999 -9999 -9999 -9999 -9999 -9999 -9999 -9999 -9999 -9999 -9999 -9999 -9999 -9999 -9999 -9999 -9999 
-9999 -9999 -9999 -9999 -9999 -9999 -9999 -9999 -9999 -9999 -9999 -9999 -9999 -9999 -9999 -9999 -9999 -9999 -9999 -9999 -9999 -9999 -9999 -9999 -9999 -9999 -9999 -9999 -9999 -9999 -9999 -9999 -9999 -9999 -9999 -9999 -9999 -9999 -9999 -9999 -9999 -9999 675 600 592 602 605 600 591 589 597 610 620 606 608 609 616 612 628 623 629 620 620 630 629 627 636 650 652 658 663 656 658 668 659 655 656 665 681 675 691 699 698 703 698 708 714 723 727 733 714 717 727 748 741 735 750 747 751 746 762 751 757 771 773 771 775 774 788 813 845 854 871 870 891 -9999 -9999 -9999 -9999 -9999 -9999 -9999 -9999 -9999 -9999 -9999 -9999 -9999 -9999 -9999 -9999 -9999 -9999 -9999 -9999 -9999 -9999 -9999 -9999 -9999 -9999 -9999 -9999 -9999 -9999 -9999 -9999 -9999 -9999 -9999 -9999 -9999 -9999 -9999 -9999 -9999 -9999 -9999 -9999 -9999 -9999 -9999 -9999 -9999 -9999 -9999 -9999 -9999 -9999 -9999 
-9999 -9999 -9999 -9999 -9999 -9999 -9999 -9999 -9999 -9999 -9999 -9999 -9999 -9999 -9999 -9999 -9999 -9999 -9999 -9999 -9999 -9999 -9999 -9999 -9999 -9999 -9999 -9999 -9999 -9999 -9999 -9999 -9999 -9999 -9999 -9999 -9999 -9999 -9999 -9999 -9999 -9999 692 627 588 599 603 598 593 589 591 595 612 600 606 607 616 620 639 639 643 625 622 629 646 629 619 637 657 652 658 655 659 673 669 666 663 671 681 677 678 693 695 698 697 701 709 713 716 745 723 724 731 746 735 754 751 750 749 761 775 762 765 777 776 776 779 786 793 784 790 846 846 -9999 -9999 -9999 -9999 -9999 -9999 -9999 -9999 -9999 -9999 -9999 -9999 -9999 -9999 -9999 -9999 -9999 -9999 -9999 -9999 -9999 -9999 -9999 -9999 -9999 -9999 -9999 -9999 -9999 -9999 -9999 -9999 -9999 -9999 -9999 -9999 -9999 -9999 -9999 -9999 -9999 -9999 -9999 -9999 -9999 -9999 -9999 -9999 -9999 -9999 -9999 -9999 -9999 -9999 -9999 -9999 -9999 
-9999 -9999 -9999 -9999 -9999 -9999 -9999 -9999 -9999 -9999 -9999 -9999 -9999 -9999 -9999 -9999 -9999 -9999 -9999 -9999 -9999 -9999 -9999 -9999 -9999 -9999 -9999 -9999 -9999 -9999 -9999 -9999 -9999 -9999 -9999 -9999 -9999 -9999 -9999 -9999 -9999 -9999 694 604 586 615 622 608 598 600 593 599 604 609 598 602 607 617 634 648 634 630 614 627 643 640 636 625 627 634 648 652 661 664 680 677 669 669 679 690 688 685 687 703 704 705 713 725 747 736 749 745 733 741 749 754 751 769 750 770 780 759 771 780 773 774 772 779 775 788 805 836 837 881 889 -9999 -9999 -9999 -9999 -9999 -9999 -9999 -9999 -9999 -9999 -9999 -9999 -9999 -9999 -9999 -9999 -9999 -9999 -9999 -9999 -9999 -9999 -9999 -9999 -9999 -9999 -9999 -9999 -9999 -9999 -9999 -9999 -9999 -9999 -9999 -9999 -9999 -9999 -9999 -9999 -9999 -9999 -9999 -9999 -9999 -9999 -9999 -9999 -9999 -9999 -9999 -9999 -9999 -9999 -9999 
-9999 -9999 -9999 -9999 -9999 -9999 -9999 -9999 -9999 -9999 -9999 -9999 -9999 -9999 -9999 -9999 -9999 -9999 -9999 -9999 -9999 -9999 -9999 -9999 -9999 -9999 -9999 -9999 -9999 -9999 -9999 -9999 -9999 -9999 -9999 -9999 -9999 -9999 -9999 -9999 -9999 -9999 682 621 589 593 622 621 608 599 594 608 613 598 600 610 620 629 634 650 627 625 617 629 639 646 639 637 635 627 626 639 660 658 670 668 665 672 680 679 690 688 694 703 708 707 718 725 723 729 748 746 731 739 744 752 754 776 757 780 780 764 774 781 781 773 780 785 783 792 800 801 856 888 863 -9999 -9999 -9999 -9999 -9999 -9999 -9999 -9999 -9999 -9999 -9999 -9999 -9999 -9999 -9999 -9999 -9999 -9999 -9999 -9999 -9999 -9999 -9999 -9999 -9999 -9999 -9999 -9999 -9999 -9999 -9999 -9999 -9999 -9999 -9999 -9999 -9999 -9999 -9999 -9999 -9999 -9999 -9999 -9999 -9999 -9999 -9999 -9999 -9999 -9999 -9999 -9999 -9999 -9999 -9999 
-9999 -9999 -9999 -9999 -9999 -9999 -9999 -9999 -9999 -9999 -9999 -9999 -9999 -9999 -9999 -9999 -9999 -9999 -9999 -9999 -9999 -9999 -9999 -9999 -9999 -9999 -9999 -9999 -9999 -9999 -9999 -9999 -9999 -9999 -9999 -9999 -9999 -9999 -9999 -9999 -9999 -9999 663 591 590 600 610 616 608 615 619 597 594 602 607 617 624 632 645 653 626 625 617 623 644 655 644 635 634 631 623 626 632 638 659 657 661 672 674 674 682 691 704 715 708 706 717 720 727 752 756 762 736 760 747 745 741 773 776 788 786 775 785 779 782 778 789 797 794 794 805 866 887 876 817 785 -9999 -9999 -9999 -9999 -9999 -9999 -9999 -9999 -9999 -9999 -9999 -9999 -9999 -9999 -9999 -9999 -9999 -9999 -9999 -9999 -9999 -9999 -9999 -9999 -9999 -9999 -9999 -9999 -9999 -9999 -9999 -9999 -9999 -9999 -9999 -9999 -9999 -9999 -9999 -9999 -9999 -9999 -9999 -9999 -9999 -9999 -9999 -9999 -9999 -9999 -9999 -9999 -9999 -9999 
-9999 -9999 -9999 -9999 -9999 -9999 -9999 -9999 -9999 -9999 -9999 -9999 -9999 -9999 -9999 -9999 -9999 -9999 -9999 -9999 -9999 -9999 -9999 -9999 -9999 -9999 -9999 -9999 -9999 -9999 -9999 -9999 -9999 -9999 -9999 -9999 -9999 -9999 -9999 -9999 -9999 -9999 -9999 625 589 608 613 614 617 598 618 590 600 614 619 623 635 627 624 620 619 621 641 638 636 660 661 653 637 629 628 630 642 644 651 661 672 678 677 681 682 692 704 708 720 710 713 727 727 733 751 770 747 755 745 746 746 769 773 805 806 795 785 785 786 790 790 810 799 796 827 857 882 867 813 -9999 -9999 -9999 -9999 -9999 -9999 -9999 -9999 -9999 -9999 -9999 -9999 -9999 -9999 -9999 -9999 -9999 -9999 -9999 -9999 -9999 -9999 -9999 -9999 -9999 -9999 -9999 -9999 -9999 -9999 -9999 -9999 -9999 -9999 -9999 -9999 -9999 -9999 -9999 -9999 -9999 -9999 -9999 -9999 -9999 -9999 -9999 -9999 -9999 -9999 -9999 -9999 -9999 -9999 -9999 
-9999 -9999 -9999 -9999 -9999 -9999 -9999 -9999 -9999 -9999 -9999 -9999 -9999 -9999 -9999 -9999 -9999 -9999 -9999 -9999 -9999 -9999 -9999 -9999 -9999 -9999 -9999 -9999 -9999 -9999 -9999 -9999 -9999 -9999 -9999 -9999 -9999 -9999 -9999 -9999 -9999 -9999 -9999 629 589 609 619 617 608 630 599 591 600 611 613 622 632 623 616 617 617 618 629 642 645 661 669 659 655 639 631 643 657 670 678 682 702 708 699 697 697 695 701 709 720 720 716 724 729 740 754 771 765 748 746 765 761 758 759 774 836 792 785 793 796 793 801 815 793 806 834 875 857 819 -9999 -9999 -9999 -9999 -9999 -9999 -9999 -9999 -9999 -9999 -9999 -9999 -9999 -9999 -9999 -9999 -9999 -9999 -9999 -9999 -9999 -9999 -9999 -9999 -9999 -9999 -9999 -9999 -9999 -9999 -9999 -9999 -9999 -9999 -9999 -9999 -9999 -9999 -9999 -9999 -9999 -9999 -9999 -9999 -9999 -9999 -9999 -9999 -9999 -9999 -9999 -9999 -9999 -9999 -9999 -9999 
-9999 -9999 -9999 -9999 -9999 -9999 -9999 -9999 -9999 -9999 -9999 -9999 -9999 -9999 -9999 -9999 -9999 -9999 -9999 -9999 -9999 -9999 -9999 -9999 -9999 -9999 -9999 -9999 -9999 -9999 -9999 -9999 -9999 -9999 -9999 -9999 -9999 -9999 -9999 -9999 -9999 -9999 -9999 687 595 603 631 611 617 642 606 592 599 606 611 612 613 624 613 634 613 642 663 642 651 665 670 665 657 663 651 654 667 682 690 692 703 709 716 710 713 701 707 720 728 706 724 731 735 742 763 772 775 761 745 757 764 760 768 785 829 802 779 795 796 797 801 810 805 806 849 844 819 -9999 -9999 -9999 -9999 -9999 -9999 -9999 -9999 -9999 -9999 -9999 -9999 -9999 -9999 -9999 -9999 -9999 -9999 -9999 -9999 -9999 -9999 -9999 -9999 -9999 -9999 -9999 -9999 -9999 -9999 -9999 -9999 -9999 -9999 -9999 -9999 -9999 -9999 -9999 -9999 -9999 -9999 -9999 -9999 -9999 -9999 -9999 -9999 -9999 -9999 -9999 -9999 -9999 -9999 -9999 -9999 -9999 
-9999 -9999 -9999 -9999 -9999 -9999 -9999 -9999 -9999 -9999 -9999 -9999 -9999 -9999 -9999 -9999 -9999 -9999 -9999 -9999 -9999 -9999 -9999 -9999 -9999 -9999 -9999 -9999 -9999 -9999 -9999 -9999 -9999 -9999 -9999 -9999 -9999 -9999 -9999 -9999 -9999 -9999 -9999 639 607 628 613 622 640 611 598 605 607 603 611 616 627 656 640 643 626 645 674 664 660 661 664 658 655 669 668 673 676 681 686 691 695 701 702 698 708 699 705 718 732 722 718 733 738 757 749 770 774 770 750 757 780 762 763 767 798 830 805 798 811 802 805 830 812 807 841 806 -9999 -9999 -9999 -9999 -9999 -9999 -9999 -9999 -9999 -9999 -9999 -9999 -9999 -9999 -9999 -9999 -9999 -9999 -9999 -9999 -9999 -9999 -9999 -9999 -9999 -9999 -9999 -9999 -9999 -9999 -9999 -9999 -9999 -9999 -9999 -9999 -9999 -9999 -9999 -9999 -9999 -9999 -9999 -9999 -9999 -9999 -9999 -9999 -9999 -9999 -9999 -9999 -9999 -9999 -9999 -9999 -9999 -9999 
-9999 -9999 -9999 -9999 -9999 -9999 -9999 -9999 -9999 -9999 -9999 -9999 -9999 -9999 -9999 -9999 -9999 -9999 -9999 -9999 -9999 -9999 -9999 -9999 -9999 -9999 -9999 -9999 -9999 -9999 -9999 -9999 -9999 -9999 -9999 -9999 -9999 -9999 -9999 -9999 -9999 -9999 711 609 625 612 636 653 634 604 611 613 599 611 625 625 636 656 641 641 637 630 654 669 663 660 661 659 659 670 671 676 668 664 666 675 682 685 685 698 701 698 712 720 734 733 719 722 739 764 769 773 777 759 753 785 783 761 761 774 789 825 836 821 812 807 806 846 813 812 827 -9999 -9999 -9999 -9999 -9999 -9999 -9999 -9999 -9999 -9999 -9999 -9999 -9999 -9999 -9999 -9999 -9999 -9999 -9999 -9999 -9999 -9999 -9999 -9999 -9999 -9999 -9999 -9999 -9999 -9999 -9999 -9999 -9999 -9999 -9999 -9999 -9999 -9999 -9999 -9999 -9999 -9999 -9999 -9999 -9999 -9999 -9999 -9999 -9999 -9999 -9999 -9999 -9999 -9999 -9999 -9999 -9999 -9999 -9999 
-9999 -9999 -9999 -9999 -9999 -9999 -9999 -9999 -9999 -9999 -9999 -9999 -9999 -9999 -9999 -9999 -9999 -9999 -9999 -9999 -9999 -9999 -9999 -9999 -9999 -9999 -9999 -9999 -9999 -9999 -9999 -9999 -9999 -9999 -9999 -9999 -9999 -9999 -9999 -9999 -9999 -9999 697 610 627 614 650 613 607 608 607 605 610 627 632 633 -9999 657 633 640 629 618 628 639 644 660 658 654 662 659 666 671 680 680 671 673 682 684 688 686 692 701 716 728 730 737 735 732 740 765 781 773 765 742 778 802 756 759 764 772 780 794 824 837 834 810 817 840 822 817 839 -9999 -9999 -9999 -9999 -9999 -9999 -9999 -9999 -9999 -9999 -9999 -9999 -9999 -9999 -9999 -9999 -9999 -9999 -9999 -9999 -9999 -9999 -9999 -9999 -9999 -9999 -9999 -9999 -9999 -9999 -9999 -9999 -9999 -9999 -9999 -9999 -9999 -9999 -9999 -9999 -9999 -9999 -9999 -9999 -9999 -9999 -9999 -9999 -9999 -9999 -9999 -9999 -9999 -9999 -9999 -9999 -9999 -9999 -9999 
-9999 -9999 -9999 -9999 -9999 -9999 -9999 -9999 -9999 -9999 -9999 -9999 -9999 -9999 -9999 -9999 -9999 -9999 -9999 -9999 -9999 -9999 -9999 -9999 -9999 -9999 -9999 -9999 -9999 -9999 -9999 -9999 -9999 -9999 -9999 -9999 -9999 -9999 -9999 -9999 -9999 -9999 714 629 610 608 625 652 623 624 608 610 618 625 -9999 -9999 -9999 628 635 644 629 626 656 662 653 650 659 660 659 656 661 674 696 693 685 684 681 683 692 689 701 708 720 726 738 744 740 745 743 756 765 768 774 766 794 765 758 772 780 786 790 802 805 829 834 802 837 839 816 846 868 -9999 -9999 -9999 -9999 -9999 -9999 -9999 -9999 -9999 -9999 -9999 -9999 -9999 -9999 -9999 -9999 -9999 -9999 -9999 -9999 -9999 -9999 -9999 -9999 -9999 -9999 -9999 -9999 -9999 -9999 -9999 -9999 -9999 -9999 -9999 -9999 -9999 -9999 -9999 -9999 -9999 -9999 -9999 -9999 -9999 -9999 -9999 -9999 -9999 -9999 -9999 -9999 -9999 -9999 -9999 -9999 -9999 -9999 -9999 
-9999 -9999 -9999 -9999 -9999 -9999 -9999 -9999 -9999 -9999 -9999 -9999 -9999 -9999 -9999 -9999 -9999 -9999 -9999 -9999 -9999 -9999 -9999 -9999 -9999 -9999 -9999 -9999 -9999 -9999 -9999 -9999 -9999 -9999 -9999 -9999 -9999 -9999 -9999 -9999 -9999 -9999 -9999 728 596 606 662 633 615 651 605 605 616 658 -9999 -9999 -9999 629 630 624 627 631 671 687 679 655 650 663 661 653 661 685 706 712 690 691 691 689 696 695 703 712 718 728 739 747 731 736 744 744 757 752 782 781 771 761 761 767 779 804 791 797 809 835 832 827 835 811 835 886 887 878 -9999 -9999 -9999 -9999 -9999 -9999 -9999 -9999 -9999 -9999 -9999 -9999 -9999 -9999 -9999 -9999 -9999 -9999 -9999 -9999 -9999 -9999 -9999 -9999 -9999 -9999 -9999 -9999 -9999 -9999 -9999 -9999 -9999 -9999 -9999 -9999 -9999 -9999 -9999 -9999 -9999 -9999 -9999 -9999 -9999 -9999 -9999 -9999 -9999 -9999 -9999 -9999 -9999 -9999 -9999 -9999 -9999 -9999 
-9999 -9999 -9999 -9999 -9999 -9999 -9999 -9999 -9999 -9999 -9999 -9999 -9999 -9999 -9999 -9999 -9999 -9999 -9999 -9999 -9999 -9999 -9999 -9999 -9999 -9999 -9999 -9999 -9999 -9999 -9999 -9999 -9999 -9999 -9999 -9999 -9999 -9999 -9999 -9999 -9999 -9999 -9999 733 621 600 664 614 664 624 623 651 646 -9999 -9999 -9999 -9999 -9999 -9999 621 630 653 653 672 687 685 691 659 672 660 670 695 695 703 698 691 691 696 690 695 707 717 724 723 740 744 749 737 742 739 765 768 783 782 756 761 768 781 793 800 807 828 833 836 827 829 808 831 885 883 873 -9999 -9999 -9999 -9999 -9999 -9999 -9999 -9999 -9999 -9999 -9999 -9999 -9999 -9999 -9999 -9999 -9999 -9999 -9999 -9999 -9999 -9999 -9999 -9999 -9999 -9999 -9999 -9999 -9999 -9999 -9999 -9999 -9999 -9999 -9999 -9999 -9999 -9999 -9999 -9999 -9999 -9999 -9999 -9999 -9999 -9999 -9999 -9999 -9999 -9999 -9999 -9999 -9999 -9999 -9999 -9999 -9999 -9999 -9999 
-9999 -9999 -9999 -9999 -9999 -9999 -9999 -9999 -9999 -9999 -9999 -9999 -9999 -9999 -9999 -9999 -9999 -9999 -9999 -9999 -9999 -9999 -9999 -9999 -9999 -9999 -9999 -9999 -9999 -9999 -9999 -9999 -9999 -9999 -9999 -9999 -9999 -9999 -9999 -9999 -9999 -9999 -9999 749 645 605 665 636 630 605 620 626 636 -9999 -9999 -9999 -9999 -9999 -9999 -9999 655 679 667 683 685 697 706 681 661 660 671 683 692 700 697 689 695 688 690 700 714 720 730 730 743 746 743 732 737 745 771 784 775 784 766 771 777 774 775 784 793 801 832 828 820 826 823 867 862 861 -9999 -9999 -9999 -9999 -9999 -9999 -9999 -9999 -9999 -9999 -9999 -9999 -9999 -9999 -9999 -9999 -9999 -9999 -9999 -9999 -9999 -9999 -9999 -9999 -9999 -9999 -9999 -9999 -9999 -9999 -9999 -9999 -9999 -9999 -9999 -9999 -9999 -9999 -9999 -9999 -9999 -9999 -9999 -9999 -9999 -9999 -9999 -9999 -9999 -9999 -9999 -9999 -9999 -9999 -9999 -9999 -9999 -9999 -9999 -9999 
-9999 -9999 -9999 -9999 -9999 -9999 -9999 -9999 -9999 -9999 -9999 -9999 -9999 -9999 -9999 -9999 -9999 -9999 -9999 -9999 -9999 -9999 -9999 -9999 -9999 -9999 -9999 -9999 -9999 -9999 -9999 -9999 -9999 -9999 -9999 -9999 -9999 -9999 -9999 -9999 -9999 -9999 -9999 -9999 767 615 616 671 616 606 631 640 -9999 -9999 -9999 -9999 -9999 -9999 -9999 -9999 -9999 682 675 693 676 678 673 668 655 665 664 664 675 687 691 689 689 688 688 698 711 724 732 739 749 749 733 732 741 749 774 779 783 779 770 773 778 781 783 796 798 799 821 833 825 834 845 845 -9999 -9999 -9999 -9999 -9999 -9999 -9999 -9999 -9999 -9999 -9999 -9999 -9999 -9999 -9999 -9999 -9999 -9999 -9999 -9999 -9999 -9999 -9999 -9999 -9999 -9999 -9999 -9999 -9999 -9999 -9999 -9999 -9999 -9999 -9999 -9999 -9999 -9999 -9999 -9999 -9999 -9999 -9999 -9999 -9999 -9999 -9999 -9999 -9999 -9999 -9999 -9999 -9999 -9999 -9999 -9999 -9999 -9999 -9999 -9999 -9999 -9999 
-9999 -9999 -9999 -9999 -9999 -9999 -9999 -9999 -9999 -9999 -9999 -9999 -9999 -9999 -9999 -9999 -9999 -9999 -9999 -9999 -9999 -9999 -9999 -9999 -9999 -9999 -9999 -9999 -9999 -9999 -9999 -9999 -9999 -9999 -9999 -9999 -9999 -9999 -9999 -9999 -9999 -9999 -9999 -9999 741 605 680 640 624 652 646 -9999 -9999 -9999 -9999 -9999 -9999 -9999 -9999 -9999 -9999 -9999 -9999 689 695 683 671 661 651 656 668 673 672 676 678 679 685 699 697 699 703 717 729 744 753 752 738 739 737 749 778 786 777 781 785 777 780 783 803 816 816 809 811 830 844 835 832 -9999 -9999 -9999 -9999 -9999 -9999 -9999 -9999 -9999 -9999 -9999 -9999 -9999 -9999 -9999 -9999 -9999 -9999 -9999 -9999 -9999 -9999 -9999 -9999 -9999 -9999 -9999 -9999 -9999 -9999 -9999 -9999 -9999 -9999 -9999 -9999 -9999 -9999 -9999 -9999 -9999 -9999 -9999 -9999 -9999 -9999 -9999 -9999 -9999 -9999 -9999 -9999 -9999 -9999 -9999 -9999 -9999 -9999 -9999 -9999 -9999 -9999 -9999 
-9999 -9999 -9999 -9999 -9999 -9999 -9999 -9999 -9999 -9999 -9999 -9999 -9999 -9999 -9999 -9999 -9999 -9999 -9999 -9999 -9999 -9999 -9999 -9999 -9999 -9999 -9999 -9999 -9999 -9999 -9999 -9999 -9999 -9999 -9999 -9999 -9999 -9999 -9999 -9999 -9999 -9999 -9999 -9999 777 653 694 616 638 -9999 -9999 -9999 -9999 -9999 -9999 -9999 -9999 -9999 -9999 -9999 -9999 -9999 -9999 683 698 690 687 693 664 661 657 663 668 677 692 701 704 703 695 702 708 716 724 737 744 751 744 753 751 759 769 781 784 784 782 781 783 792 799 821 821 832 820 831 849 838 -9999 -9999 -9999 -9999 -9999 -9999 -9999 -9999 -9999 -9999 -9999 -9999 -9999 -9999 -9999 -9999 -9999 -9999 -9999 -9999 -9999 -9999 -9999 -9999 -9999 -9999 -9999 -9999 -9999 -9999 -9999 -9999 -9999 -9999 -9999 -9999 -9999 -9999 -9999 -9999 -9999 -9999 -9999 -9999 -9999 -9999 -9999 -9999 -9999 -9999 -9999 -9999 -9999 -9999 -9999 -9999 -9999 -9999 -9999 -9999 -9999 -9999 -9999 -9999 
-9999 -9999 -9999 -9999 -9999 -9999 -9999 -9999 -9999 -9999 -9999 -9999 -9999 -9999 -9999 -9999 -9999 -9999 -9999 -9999 -9999 -9999 -9999 -9999 -9999 -9999 -9999 -9999 -9999 -9999 -9999 -9999 -9999 -9999 -9999 -9999 -9999 -9999 -9999 -9999 -9999 -9999 -9999 -9999 778 660 681 633 643 -9999 -9999 -9999 -9999 -9999 -9999 -9999 -9999 -9999 -9999 -9999 -9999 -9999 -9999 686 686 672 684 706 672 678 693 708 677 697 709 708 709 708 709 702 712 717 727 747 752 751 751 746 747 760 768 785 781 779 788 786 798 797 786 795 820 834 828 818 847 844 -9999 -9999 -9999 -9999 -9999 -9999 -9999 -9999 -9999 -9999 -9999 -9999 -9999 -9999 -9999 -9999 -9999 -9999 -9999 -9999 -9999 -9999 -9999 -9999 -9999 -9999 -9999 -9999 -9999 -9999 -9999 -9999 -9999 -9999 -9999 -9999 -9999 -9999 -9999 -9999 -9999 -9999 -9999 -9999 -9999 -9999 -9999 -9999 -9999 -9999 -9999 -9999 -9999 -9999 -9999 -9999 -9999 -9999 -9999 -9999 -9999 -9999 -9999 -9999 
-9999 -9999 -9999 -9999 -9999 -9999 -9999 -9999 -9999 -9999 -9999 -9999 -9999 -9999 -9999 -9999 -9999 -9999 -9999 -9999 -9999 -9999 -9999 -9999 -9999 -9999 -9999 -9999 -9999 -9999 -9999 -9999 -9999 -9999 -9999 -9999 -9999 -9999 -9999 -9999 -9999 -9999 -9999 -9999 757 650 745 696 691 -9999 -9999 -9999 -9999 -9999 -9999 -9999 -9999 -9999 -9999 -9999 -9999 -9999 -9999 -9999 -9999 680 677 697 699 680 696 700 680 715 733 723 710 711 715 708 721 723 725 743 752 744 739 749 753 758 770 775 787 784 780 790 797 790 788 801 827 837 833 828 843 -9999 -9999 -9999 -9999 -9999 -9999 -9999 -9999 -9999 -9999 -9999 -9999 -9999 -9999 -9999 -9999 -9999 -9999 -9999 -9999 -9999 -9999 -9999 -9999 -9999 -9999 -9999 -9999 -9999 -9999 -9999 -9999 -9999 -9999 -9999 -9999 -9999 -9999 -9999 -9999 -9999 -9999 -9999 -9999 -9999 -9999 -9999 -9999 -9999 -9999 -9999 -9999 -9999 -9999 -9999 -9999 -9999 -9999 -9999 -9999 -9999 -9999 -9999 -9999 -9999 
-9999 -9999 -9999 -9999 -9999 -9999 -9999 -9999 -9999 -9999 -9999 -9999 -9999 -9999 -9999 -9999 -9999 -9999 -9999 -9999 -9999 -9999 -9999 -9999 -9999 -9999 -9999 -9999 -9999 -9999 -9999 -9999 -9999 -9999 -9999 -9999 -9999 -9999 -9999 -9999 -9999 -9999 -9999 -9999 777 695 684 658 630 660 -9999 -9999 -9999 -9999 -9999 -9999 -9999 -9999 -9999 -9999 -9999 -9999 -9999 -9999 -9999 695 679 677 684 689 682 702 717 715 724 704 710 713 722 711 718 717 721 741 748 742 746 744 758 757 762 787 779 786 784 785 790 800 800 811 837 837 822 824 827 -9999 -9999 -9999 -9999 -9999 -9999 -9999 -9999 -9999 -9999 -9999 -9999 -9999 -9999 -9999 -9999 -9999 -9999 -9999 -9999 -9999 -9999 -9999 -9999 -9999 -9999 -9999 -9999 -9999 -9999 -9999 -9999 -9999 -9999 -9999 -9999 -9999 -9999 -9999 -9999 -9999 -9999 -9999 -9999 -9999 -9999 -9999 -9999 -9999 -9999 -9999 -9999 -9999 -9999 -9999 -9999 -9999 -9999 -9999 -9999 -9999 -9999 -9999 -9999 -9999 
-9999 -9999 -9999 -9999 -9999 -9999 -9999 -9999 -9999 -9999 -9999 -9999 -9999 -9999 -9999 -9999 -9999 -9999 -9999 -9999 -9999 -9999 -9999 -9999 -9999 -9999 -9999 -9999 -9999 -9999 -9999 -9999 -9999 -9999 -9999 -9999 -9999 -9999 -9999 -9999 -9999 -9999 -9999 -9999 -9999 797 640 658 658 -9999 -9999 -9999 -9999 -9999 -9999 -9999 -9999 -9999 -9999 -9999 -9999 -9999 -9999 -9999 -9999 -9999 699 697 688 687 691 715 725 733 728 734 715 714 721 730 715 718 723 743 743 741 740 744 745 753 763 784 788 785 789 791 796 795 797 806 822 824 824 819 -9999 -9999 -9999 -9999 -9999 -9999 -9999 -9999 -9999 -9999 -9999 -9999 -9999 -9999 -9999 -9999 -9999 -9999 -9999 -9999 -9999 -9999 -9999 -9999 -9999 -9999 -9999 -9999 -9999 -9999 -9999 -9999 -9999 -9999 -9999 -9999 -9999 -9999 -9999 -9999 -9999 -9999 -9999 -9999 -9999 -9999 -9999 -9999 -9999 -9999 -9999 -9999 -9999 -9999 -9999 -9999 -9999 -9999 -9999 -9999 -9999 -9999 -9999 -9999 -9999 -9999 
-9999 -9999 -9999 -9999 -9999 -9999 -9999 -9999 -9999 -9999 -9999 -9999 -9999 -9999 -9999 -9999 -9999 -9999 -9999 -9999 -9999 -9999 -9999 -9999 -9999 -9999 -9999 -9999 -9999 -9999 -9999 -9999 -9999 -9999 -9999 -9999 -9999 -9999 -9999 -9999 -9999 -9999 -9999 -9999 -9999 767 768 660 661 -9999 -9999 -9999 -9999 -9999 -9999 -9999 -9999 -9999 -9999 -9999 -9999 -9999 -9999 -9999 -9999 -9999 -9999 -9999 691 688 692 725 709 724 718 731 738 741 730 729 730 718 732 739 746 738 744 756 753 754 760 781 777 786 790 780 801 800 795 799 826 845 839 -9999 -9999 -9999 -9999 -9999 -9999 -9999 -9999 -9999 -9999 -9999 -9999 -9999 -9999 -9999 -9999 -9999 -9999 -9999 -9999 -9999 -9999 -9999 -9999 -9999 -9999 -9999 -9999 -9999 -9999 -9999 -9999 -9999 -9999 -9999 -9999 -9999 -9999 -9999 -9999 -9999 -9999 -9999 -9999 -9999 -9999 -9999 -9999 -9999 -9999 -9999 -9999 -9999 -9999 -9999 -9999 -9999 -9999 -9999 -9999 -9999 -9999 -9999 -9999 -9999 -9999 -9999 
-9999 -9999 -9999 -9999 -9999 -9999 -9999 -9999 -9999 -9999 -9999 -9999 -9999 -9999 -9999 -9999 -9999 -9999 -9999 -9999 -9999 -9999 -9999 -9999 -9999 -9999 -9999 -9999 -9999 -9999 -9999 -9999 -9999 -9999 -9999 -9999 -9999 -9999 -9999 -9999 -9999 -9999 -9999 -9999 -9999 -9999 -9999 737 658 715 -9999 -9999 -9999 -9999 -9999 -9999 -9999 -9999 -9999 -9999 -9999 -9999 -9999 -9999 -9999 -9999 -9999 694 704 688 705 704 706 725 728 717 732 739 734 730 722 721 733 737 750 748 752 765 763 768 766 782 780 778 781 796 800 802 798 804 821 838 828 -9999 -9999 -9999 -9999 -9999 -9999 -9999 -9999 -9999 -9999 -9999 -9999 -9999 -9999 -9999 -9999 -9999 -9999 -9999 -9999 -9999 -9999 -9999 -9999 -9999 -9999 -9999 -9999 -9999 -9999 -9999 -9999 -9999 -9999 -9999 -9999 -9999 -9999 -9999 -9999 -9999 -9999 -9999 -9999 -9999 -9999 -9999 -9999 -9999 -9999 -9999 -9999 -9999 -9999 -9999 -9999 -9999 -9999 -9999 -9999 -9999 -9999 -9999 -9999 -9999 -9999 -9999 
-9999 -9999 -9999 -9999 -9999 -9999 -9999 -9999 -9999 -9999 -9999 -9999 -9999 -9999 -9999 -9999 -9999 -9999 -9999 -9999 -9999 -9999 -9999 -9999 -9999 -9999 -9999 -9999 -9999 -9999 -9999 -9999 -9999 -9999 -9999 -9999 -9999 -9999 -9999 -9999 -9999 -9999 -9999 -9999 -9999 -9999 -9999 829 724 -9999 -9999 -9999 -9999 -9999 -9999 -9999 -9999 -9999 -9999 -9999 -9999 -9999 -9999 -9999 -9999 -9999 -9999 -9999 711 696 697 699 722 706 709 716 716 725 734 726 717 718 729 744 748 748 760 761 772 766 778 783 792 796 796 798 809 804 796 809 827 839 832 -9999 -9999 -9999 -9999 -9999 -9999 -9999 -9999 -9999 -9999 -9999 -9999 -9999 -9999 -9999 -9999 -9999 -9999 -9999 -9999 -9999 -9999 -9999 -9999 -9999 -9999 -9999 -9999 -9999 -9999 -9999 -9999 -9999 -9999 -9999 -9999 -9999 -9999 -9999 -9999 -9999 -9999 -9999 -9999 -9999 -9999 -9999 -9999 -9999 -9999 -9999 -9999 -9999 -9999 -9999 -9999 -9999 -9999 -9999 -9999 -9999 -9999 -9999 -9999 -9999 -9999 -9999 
-9999 -9999 -9999 -9999 -9999 -9999 -9999 -9999 -9999 -9999 -9999 -9999 -9999 -9999 -9999 -9999 -9999 -9999 -9999 -9999 -9999 -9999 -9999 -9999 -9999 -9999 -9999 -9999 -9999 -9999 -9999 -9999 -9999 -9999 -9999 -9999 -9999 -9999 -9999 -9999 -9999 -9999 -9999 -9999 -9999 -9999 -9999 -9999 805 -9999 -9999 -9999 -9999 -9999 -9999 -9999 -9999 -9999 -9999 -9999 -9999 -9999 -9999 -9999 -9999 -9999 728 700 699 723 704 705 724 739 719 715 713 726 726 716 725 729 744 753 757 754 757 760 769 771 763 767 773 791 797 789 804 805 822 833 835 830 820 -9999 -9999 -9999 -9999 -9999 -9999 -9999 -9999 -9999 -9999 -9999 -9999 -9999 -9999 -9999 -9999 -9999 -9999 -9999 -9999 -9999 -9999 -9999 -9999 -9999 -9999 -9999 -9999 -9999 -9999 -9999 -9999 -9999 -9999 -9999 -9999 -9999 -9999 -9999 -9999 -9999 -9999 -9999 -9999 -9999 -9999 -9999 -9999 -9999 -9999 -9999 -9999 -9999 -9999 -9999 -9999 -9999 -9999 -9999 -9999 -9999 -9999 -9999 -9999 -9999 -9999 -9999 
-9999 -9999 -9999 -9999 -9999 -9999 -9999 -9999 -9999 -9999 -9999 -9999 -9999 -9999 -9999 -9999 -9999 -9999 -9999 -9999 -9999 -9999 -9999 -9999 -9999 -9999 -9999 -9999 -9999 -9999 -9999 -9999 -9999 -9999 -9999 -9999 -9999 -9999 -9999 -9999 -9999 -9999 -9999 -9999 -9999 -9999 -9999 -9999 -9999 -9999 -9999 -9999 -9999 -9999 -9999 -9999 -9999 -9999 -9999 -9999 -9999 -9999 -9999 -9999 709 719 712 701 704 713 720 705 721 732 732 723 721 727 712 720 741 751 758 762 756 754 757 760 765 769 768 759 765 781 777 787 805 809 815 817 821 824 -9999 -9999 -9999 -9999 -9999 -9999 -9999 -9999 -9999 -9999 -9999 -9999 -9999 -9999 -9999 -9999 -9999 -9999 -9999 -9999 -9999 -9999 -9999 -9999 -9999 -9999 -9999 -9999 -9999 -9999 -9999 -9999 -9999 -9999 -9999 -9999 -9999 -9999 -9999 -9999 -9999 -9999 -9999 -9999 -9999 -9999 -9999 -9999 -9999 -9999 -9999 -9999 -9999 -9999 -9999 -9999 -9999 -9999 -9999 -9999 -9999 -9999 -9999 -9999 -9999 -9999 -9999 -9999 
-9999 -9999 -9999 -9999 -9999 -9999 -9999 -9999 -9999 -9999 -9999 -9999 -9999 -9999 -9999 -9999 -9999 -9999 -9999 -9999 -9999 -9999 -9999 -9999 -9999 -9999 -9999 -9999 -9999 -9999 -9999 -9999 -9999 -9999 -9999 -9999 -9999 -9999 -9999 -9999 -9999 -9999 -9999 -9999 -9999 -9999 -9999 -9999 -9999 -9999 -9999 -9999 -9999 -9999 -9999 -9999 -9999 -9999 -9999 -9999 -9999 -9999 -9999 -9999 -9999 712 720 706 705 725 740 705 720 721 727 735 737 729 719 725 737 754 749 756 751 747 753 754 761 763 773 782 785 787 783 800 814 811 804 805 808 -9999 -9999 -9999 -9999 -9999 -9999 -9999 -9999 -9999 -9999 -9999 -9999 -9999 -9999 -9999 -9999 -9999 -9999 -9999 -9999 -9999 -9999 -9999 -9999 -9999 -9999 -9999 -9999 -9999 -9999 -9999 -9999 -9999 -9999 -9999 -9999 -9999 -9999 -9999 -9999 -9999 -9999 -9999 -9999 -9999 -9999 -9999 -9999 -9999 -9999 -9999 -9999 -9999 -9999 -9999 -9999 -9999 -9999 -9999 -9999 -9999 -9999 -9999 -9999 -9999 -9999 -9999 -9999 -9999 
-9999 -9999 -9999 -9999 -9999 -9999 -9999 -9999 -9999 -9999 -9999 -9999 -9999 -9999 -9999 -9999 -9999 -9999 -9999 -9999 -9999 -9999 -9999 -9999 -9999 -9999 -9999 -9999 -9999 -9999 -9999 -9999 -9999 -9999 -9999 -9999 -9999 -9999 -9999 -9999 -9999 -9999 -9999 -9999 -9999 -9999 -9999 -9999 -9999 -9999 -9999 -9999 -9999 -9999 -9999 -9999 -9999 -9999 -9999 -9999 -9999 -9999 -9999 -9999 -9999 703 718 723 713 720 736 733 721 719 728 743 743 716 720 728 739 752 753 750 748 762 761 759 759 761 773 784 790 801 808 807 808 811 799 804 -9999 -9999 -9999 -9999 -9999 -9999 -9999 -9999 -9999 -9999 -9999 -9999 -9999 -9999 -9999 -9999 -9999 -9999 -9999 -9999 -9999 -9999 -9999 -9999 -9999 -9999 -9999 -9999 -9999 -9999 -9999 -9999 -9999 -9999 -9999 -9999 -9999 -9999 -9999 -9999 -9999 -9999 -9999 -9999 -9999 -9999 -9999 -9999 -9999 -9999 -9999 -9999 -9999 -9999 -9999 -9999 -9999 -9999 -9999 -9999 -9999 -9999 -9999 -9999 -9999 -9999 -9999 -9999 -9999 -9999 
-9999 -9999 -9999 -9999 -9999 -9999 -9999 -9999 -9999 -9999 -9999 -9999 -9999 -9999 -9999 -9999 -9999 -9999 -9999 -9999 -9999 -9999 -9999 -9999 -9999 -9999 -9999 -9999 -9999 -9999 -9999 -9999 -9999 -9999 -9999 -9999 -9999 -9999 -9999 -9999 -9999 -9999 -9999 -9999 -9999 -9999 -9999 -9999 -9999 -9999 -9999 -9999 -9999 -9999 -9999 -9999 -9999 -9999 -9999 -9999 -9999 -9999 -9999 -9999 -9999 -9999 706 714 713 713 715 725 738 721 728 734 739 723 736 745 755 762 763 762 759 765 764 761 761 764 774 782 787 791 804 809 803 813 812 -9999 -9999 -9999 -9999 -9999 -9999 -9999 -9999 -9999 -9999 -9999 -9999 -9999 -9999 -9999 -9999 -9999 -9999 -9999 -9999 -9999 -9999 -9999 -9999 -9999 -9999 -9999 -9999 -9999 -9999 -9999 -9999 -9999 -9999 -9999 -9999 -9999 -9999 -9999 -9999 -9999 -9999 -9999 -9999 -9999 -9999 -9999 -9999 -9999 -9999 -9999 -9999 -9999 -9999 -9999 -9999 -9999 -9999 -9999 -9999 -9999 -9999 -9999 -9999 -9999 -9999 -9999 -9999 -9999 -9999 -9999 
-9999 -9999 -9999 -9999 -9999 -9999 -9999 -9999 -9999 -9999 -9999 -9999 -9999 -9999 -9999 -9999 -9999 -9999 -9999 -9999 -9999 -9999 -9999 -9999 -9999 -9999 -9999 -9999 -9999 -9999 -9999 -9999 -9999 -9999 -9999 -9999 -9999 -9999 -9999 -9999 -9999 -9999 -9999 -9999 -9999 -9999 -9999 -9999 -9999 -9999 -9999 -9999 -9999 -9999 -9999 -9999 -9999 -9999 -9999 -9999 -9999 -9999 -9999 -9999 -9999 -9999 -9999 713 721 729 733 728 744 736 732 726 733 729 739 744 749 752 752 756 758 767 764 756 758 762 768 777 786 786 787 803 818 818 819 814 -9999 -9999 -9999 -9999 -9999 -9999 -9999 -9999 -9999 -9999 -9999 -9999 -9999 -9999 -9999 -9999 -9999 -9999 -9999 -9999 -9999 -9999 -9999 -9999 -9999 -9999 -9999 -9999 -9999 -9999 -9999 -9999 -9999 -9999 -9999 -9999 -9999 -9999 -9999 -9999 -9999 -9999 -9999 -9999 -9999 -9999 -9999 -9999 -9999 -9999 -9999 -9999 -9999 -9999 -9999 -9999 -9999 -9999 -9999 -9999 -9999 -9999 -9999 -9999 -9999 -9999 -9999 -9999 -9999 -9999 
-9999 -9999 -9999 -9999 -9999 -9999 -9999 -9999 -9999 -9999 -9999 -9999 -9999 -9999 -9999 -9999 -9999 -9999 -9999 -9999 -9999 -9999 -9999 -9999 -9999 -9999 -9999 -9999 -9999 -9999 -9999 -9999 -9999 -9999 -9999 -9999 -9999 -9999 -9999 -9999 -9999 -9999 -9999 -9999 -9999 -9999 -9999 -9999 -9999 -9999 -9999 -9999 -9999 -9999 -9999 -9999 -9999 -9999 -9999 -9999 -9999 -9999 -9999 -9999 -9999 -9999 -9999 -9999 719 725 730 731 731 748 749 738 733 722 725 733 745 749 750 757 763 767 765 760 758 762 766 767 781 788 792 792 799 813 -9999 -9999 -9999 -9999 -9999 -9999 -9999 -9999 -9999 -9999 -9999 -9999 -9999 -9999 -9999 -9999 -9999 -9999 -9999 -9999 -9999 -9999 -9999 -9999 -9999 -9999 -9999 -9999 -9999 -9999 -9999 -9999 -9999 -9999 -9999 -9999 -9999 -9999 -9999 -9999 -9999 -9999 -9999 -9999 -9999 -9999 -9999 -9999 -9999 -9999 -9999 -9999 -9999 -9999 -9999 -9999 -9999 -9999 -9999 -9999 -9999 -9999 -9999 -9999 -9999 -9999 -9999 -9999 -9999 -9999 -9999 -9999 
-9999 -9999 -9999 -9999 -9999 -9999 -9999 -9999 -9999 -9999 -9999 -9999 -9999 -9999 -9999 -9999 -9999 -9999 -9999 -9999 -9999 -9999 -9999 -9999 -9999 -9999 -9999 -9999 -9999 -9999 -9999 -9999 -9999 -9999 -9999 -9999 -9999 -9999 -9999 -9999 -9999 -9999 -9999 -9999 -9999 -9999 -9999 -9999 -9999 -9999 -9999 -9999 -9999 -9999 -9999 -9999 -9999 -9999 -9999 -9999 -9999 -9999 -9999 -9999 -9999 -9999 -9999 -9999 729 724 726 732 722 720 747 750 725 721 730 -9999 745 -9999 745 -9999 755 761 758 759 766 771 774 773 781 781 785 782 787 -9999 -9999 -9999 -9999 -9999 -9999 -9999 -9999 -9999 -9999 -9999 -9999 -9999 -9999 -9999 -9999 -9999 -9999 -9999 -9999 -9999 -9999 -9999 -9999 -9999 -9999 -9999 -9999 -9999 -9999 -9999 -9999 -9999 -9999 -9999 -9999 -9999 -9999 -9999 -9999 -9999 -9999 -9999 -9999 -9999 -9999 -9999 -9999 -9999 -9999 -9999 -9999 -9999 -9999 -9999 -9999 -9999 -9999 -9999 -9999 -9999 -9999 -9999 -9999 -9999 -9999 -9999 -9999 -9999 -9999 -9999 -9999 -9999 
-9999 -9999 -9999 -9999 -9999 -9999 -9999 -9999 -9999 -9999 -9999 -9999 -9999 -9999 -9999 -9999 -9999 -9999 -9999 -9999 -9999 -9999 -9999 -9999 -9999 -9999 -9999 -9999 -9999 -9999 -9999 -9999 -9999 -9999 -9999 -9999 -9999 -9999 -9999 -9999 -9999 -9999 -9999 -9999 -9999 -9999 -9999 -9999 -9999 -9999 -9999 -9999 -9999 -9999 -9999 -9999 -9999 -9999 -9999 -9999 -9999 -9999 -9999 -9999 -9999 -9999 -9999 -9999 -9999 -9999 -9999 732 732 742 -9999 722 723 732 -9999 -9999 -9999 -9999 -9999 -9999 -9999 -9999 759 760 775 784 787 785 780 781 783 788 798 798 -9999 -9999 -9999 -9999 -9999 -9999 -9999 -9999 -9999 -9999 -9999 -9999 -9999 -9999 -9999 -9999 -9999 -9999 -9999 -9999 -9999 -9999 -9999 -9999 -9999 -9999 -9999 -9999 -9999 -9999 -9999 -9999 -9999 -9999 -9999 -9999 -9999 -9999 -9999 -9999 -9999 -9999 -9999 -9999 -9999 -9999 -9999 -9999 -9999 -9999 -9999 -9999 -9999 -9999 -9999 -9999 -9999 -9999 -9999 -9999 -9999 -9999 -9999 -9999 -9999 -9999 -9999 -9999 -9999 -9999 -9999 -9999 
-9999 -9999 -9999 -9999 -9999 -9999 -9999 -9999 -9999 -9999 -9999 -9999 -9999 -9999 -9999 -9999 -9999 -9999 -9999 -9999 -9999 -9999 -9999 -9999 -9999 -9999 -9999 -9999 -9999 -9999 -9999 -9999 -9999 -9999 -9999 -9999 -9999 -9999 -9999 -9999 -9999 -9999 -9999 -9999 -9999 -9999 -9999 -9999 -9999 -9999 -9999 -9999 -9999 -9999 -9999 -9999 -9999 -9999 -9999 -9999 -9999 -9999 -9999 -9999 -9999 -9999 -9999 -9999 -9999 -9999 -9999 743 741 764 -9999 -9999 -9999 -9999 -9999 -9999 -9999 -9999 -9999 -9999 -9999 -9999 -9999 -9999 781 782 784 782 781 777 787 788 792 795 -9999 -9999 -9999 -9999 -9999 -9999 -9999 -9999 -9999 -9999 -9999 -9999 -9999 -9999 -9999 -9999 -9999 -9999 -9999 -9999 -9999 -9999 -9999 -9999 -9999 -9999 -9999 -9999 -9999 -9999 -9999 -9999 -9999 -9999 -9999 -9999 -9999 -9999 -9999 -9999 -9999 -9999 -9999 -9999 -9999 -9999 -9999 -9999 -9999 -9999 -9999 -9999 -9999 -9999 -9999 -9999 -9999 -9999 -9999 -9999 -9999 -9999 -9999 -9999 -9999 -9999 -9999 -9999 -9999 -9999 -9999 -9999 
-9999 -9999 -9999 -9999 -9999 -9999 -9999 -9999 -9999 -9999 -9999 -9999 -9999 -9999 -9999 -9999 -9999 -9999 -9999 -9999 -9999 -9999 -9999 -9999 -9999 -9999 -9999 -9999 -9999 -9999 -9999 -9999 -9999 -9999 -9999 -9999 -9999 -9999 -9999 -9999 -9999 -9999 -9999 -9999 -9999 -9999 -9999 -9999 -9999 -9999 -9999 -9999 -9999 -9999 -9999 -9999 -9999 -9999 -9999 -9999 -9999 -9999 -9999 -9999 -9999 -9999 -9999 -9999 -9999 -9999 -9999 741 787 -9999 -9999 -9999 -9999 -9999 -9999 -9999 -9999 -9999 -9999 -9999 -9999 -9999 -9999 -9999 -9999 -9999 793 789 784 780 783 794 808 818 -9999 -9999 -9999 -9999 -9999 -9999 -9999 -9999 -9999 -9999 -9999 -9999 -9999 -9999 -9999 -9999 -9999 -9999 -9999 -9999 -9999 -9999 -9999 -9999 -9999 -9999 -9999 -9999 -9999 -9999 -9999 -9999 -9999 -9999 -9999 -9999 -9999 -9999 -9999 -9999 -9999 -9999 -9999 -9999 -9999 -9999 -9999 -9999 -9999 -9999 -9999 -9999 -9999 -9999 -9999 -9999 -9999 -9999 -9999 -9999 -9999 -9999 -9999 -9999 -9999 -9999 -9999 -9999 -9999 -9999 -9999 -9999 
-9999 -9999 -9999 -9999 -9999 -9999 -9999 -9999 -9999 -9999 -9999 -9999 -9999 -9999 -9999 -9999 -9999 -9999 -9999 -9999 -9999 -9999 -9999 -9999 -9999 -9999 -9999 -9999 -9999 -9999 -9999 -9999 -9999 -9999 -9999 -9999 -9999 -9999 -9999 -9999 -9999 -9999 -9999 -9999 -9999 -9999 -9999 -9999 -9999 -9999 -9999 -9999 -9999 -9999 -9999 -9999 -9999 -9999 -9999 -9999 -9999 -9999 -9999 -9999 -9999 -9999 -9999 -9999 -9999 -9999 -9999 793 -9999 -9999 -9999 -9999 -9999 -9999 -9999 -9999 -9999 -9999 -9999 -9999 -9999 -9999 -9999 -9999 -9999 -9999 -9999 -9999 789 785 797 -9999 -9999 -9999 -9999 -9999 -9999 -9999 -9999 -9999 -9999 -9999 -9999 -9999 -9999 -9999 -9999 -9999 -9999 -9999 -9999 -9999 -9999 -9999 -9999 -9999 -9999 -9999 -9999 -9999 -9999 -9999 -9999 -9999 -9999 -9999 -9999 -9999 -9999 -9999 -9999 -9999 -9999 -9999 -9999 -9999 -9999 -9999 -9999 -9999 -9999 -9999 -9999 -9999 -9999 -9999 -9999 -9999 -9999 -9999 -9999 -9999 -9999 -9999 -9999 -9999 -9999 -9999 -9999 -9999 -9999 -9999 -9999 -9999 -9999 -9999 
-9999 -9999 -9999 -9999 -9999 -9999 -9999 -9999 -9999 -9999 -9999 -9999 -9999 -9999 -9999 -9999 -9999 -9999 -9999 -9999 -9999 -9999 -9999 -9999 -9999 -9999 -9999 -9999 -9999 -9999 -9999 -9999 -9999 -9999 -9999 -9999 -9999 -9999 -9999 -9999 -9999 -9999 -9999 -9999 -9999 -9999 -9999 -9999 -9999 -9999 -9999 -9999 -9999 -9999 -9999 -9999 -9999 -9999 -9999 -9999 -9999 -9999 -9999 -9999 -9999 -9999 -9999 -9999 -9999 -9999 -9999 -9999 -9999 -9999 -9999 -9999 -9999 -9999 -9999 -9999 -9999 -9999 -9999 -9999 -9999 -9999 -9999 -9999 -9999 -9999 -9999 -9999 783 -9999 -9999 -9999 -9999 -9999 -9999 -9999 -9999 -9999 -9999 -9999 -9999 -9999 -9999 -9999 -9999 -9999 -9999 -9999 -9999 -9999 -9999 -9999 -9999 -9999 -9999 -9999 -9999 -9999 -9999 -9999 -9999 -9999 -9999 -9999 -9999 -9999 -9999 -9999 -9999 -9999 -9999 -9999 -9999 -9999 -9999 -9999 -9999 -9999 -9999 -9999 -9999 -9999 -9999 -9999 -9999 -9999 -9999 -9999 -9999 -9999 -9999 -9999 -9999 -9999 -9999 -9999 -9999 -9999 -9999 -9999 -9999 -9999 -9999 -9999 -9999 -9999 
