# Supplementary material for: Spatiotemporal prediction of alpine wetlands under multi-climate scenarios in the west of Sichuan, China
Source: PeerJ. 2024 Nov 27;12:e18586. doi: 10.7717/peerj.18586 (PMC11608022; doi:10.7717/peerj.18586)
Supplement: Supplemental Information 1 [file peerj-12-18586-s001.zip › Maxent_data1/2.5mBIOssp126_2021-2040/2.5mbiossp126_2021-2040_13.asc]

ncols         170
nrows         159
xllcorner     97.34749306
yllcorner     27.673839575
cellsize      0.041666666666667
NODATA_value  -9999
-9999 -9999 -9999 -9999 -9999 -9999 -9999 -9999 -9999 -9999 -9999 -9999 -9999 -9999 -9999 -9999 -9999 -9999 -9999 -9999 -9999 -9999 -9999 -9999 -9999 -9999 -9999 -9999 -9999 -9999 -9999 -9999 -9999 -9999 -9999 -9999 -9999 -9999 -9999 -9999 -9999 -9999 -9999 -9999 -9999 -9999 -9999 -9999 -9999 -9999 -9999 -9999 -9999 -9999 -9999 -9999 -9999 -9999 -9999 -9999 -9999 -9999 -9999 -9999 -9999 -9999 -9999 -9999 -9999 -9999 -9999 -9999 -9999 -9999 -9999 -9999 -9999 -9999 -9999 -9999 -9999 -9999 -9999 -9999 -9999 -9999 -9999 -9999 -9999 -9999 -9999 -9999 -9999 -9999 -9999 -9999 -9999 -9999 -9999 -9999 -9999 -9999 -9999 -9999 -9999 -9999 -9999 -9999 -9999 -9999 -9999 -9999 -9999 -9999 -9999 -9999 -9999 -9999 -9999 -9999 -9999 -9999 -9999 -9999 -9999 -9999 -9999 -9999 -9999 -9999 -9999 -9999 129 126 131 -9999 -9999 -9999 -9999 -9999 -9999 -9999 -9999 -9999 -9999 -9999 -9999 -9999 -9999 -9999 -9999 -9999 -9999 -9999 -9999 -9999 -9999 -9999 -9999 -9999 -9999 -9999 -9999 -9999 -9999 -9999 -9999 -9999 -9999 -9999 
-9999 -9999 -9999 -9999 -9999 -9999 -9999 -9999 -9999 -9999 -9999 -9999 -9999 -9999 -9999 -9999 -9999 -9999 -9999 -9999 -9999 -9999 -9999 -9999 -9999 -9999 -9999 -9999 -9999 -9999 -9999 -9999 -9999 -9999 -9999 -9999 -9999 -9999 -9999 -9999 -9999 -9999 -9999 -9999 -9999 -9999 -9999 -9999 -9999 -9999 -9999 -9999 -9999 -9999 -9999 -9999 -9999 -9999 -9999 -9999 -9999 -9999 -9999 -9999 -9999 -9999 -9999 -9999 -9999 -9999 -9999 -9999 -9999 -9999 -9999 -9999 -9999 -9999 -9999 -9999 -9999 -9999 -9999 -9999 -9999 -9999 -9999 -9999 -9999 -9999 -9999 -9999 -9999 -9999 -9999 -9999 -9999 -9999 -9999 -9999 -9999 -9999 -9999 -9999 -9999 -9999 -9999 -9999 -9999 -9999 -9999 -9999 -9999 -9999 -9999 -9999 -9999 -9999 -9999 -9999 -9999 -9999 -9999 -9999 -9999 -9999 -9999 -9999 -9999 128 128 128 126 123 123 -9999 -9999 -9999 -9999 -9999 -9999 -9999 -9999 -9999 -9999 -9999 -9999 -9999 -9999 -9999 -9999 -9999 -9999 -9999 -9999 -9999 -9999 -9999 -9999 -9999 -9999 -9999 -9999 -9999 -9999 -9999 -9999 -9999 -9999 -9999 
-9999 -9999 -9999 -9999 -9999 -9999 -9999 -9999 -9999 -9999 -9999 105 105 104 -9999 -9999 -9999 -9999 -9999 -9999 -9999 -9999 -9999 -9999 -9999 -9999 -9999 -9999 -9999 -9999 -9999 -9999 -9999 -9999 -9999 -9999 -9999 -9999 -9999 -9999 -9999 -9999 -9999 -9999 -9999 -9999 -9999 -9999 -9999 -9999 -9999 -9999 -9999 -9999 -9999 -9999 -9999 -9999 -9999 -9999 -9999 -9999 -9999 -9999 -9999 -9999 -9999 -9999 -9999 -9999 -9999 -9999 -9999 -9999 -9999 -9999 -9999 -9999 -9999 -9999 -9999 -9999 -9999 -9999 -9999 -9999 -9999 -9999 -9999 -9999 -9999 -9999 -9999 -9999 -9999 -9999 -9999 -9999 -9999 -9999 -9999 -9999 -9999 -9999 -9999 -9999 -9999 -9999 -9999 -9999 -9999 -9999 -9999 -9999 -9999 -9999 -9999 -9999 -9999 -9999 -9999 -9999 -9999 -9999 -9999 -9999 -9999 -9999 126 126 125 124 124 124 124 -9999 -9999 -9999 -9999 -9999 -9999 -9999 -9999 -9999 -9999 -9999 -9999 -9999 -9999 -9999 -9999 -9999 -9999 -9999 -9999 -9999 -9999 -9999 -9999 -9999 -9999 -9999 -9999 -9999 -9999 -9999 -9999 -9999 -9999 -9999 
-9999 -9999 -9999 -9999 -9999 -9999 -9999 -9999 -9999 107 108 108 108 106 106 103 -9999 -9999 -9999 -9999 -9999 -9999 -9999 -9999 -9999 -9999 -9999 -9999 -9999 -9999 -9999 -9999 -9999 -9999 -9999 -9999 -9999 -9999 -9999 -9999 -9999 -9999 -9999 -9999 -9999 -9999 -9999 -9999 -9999 -9999 -9999 -9999 -9999 -9999 -9999 -9999 -9999 -9999 -9999 -9999 -9999 -9999 -9999 -9999 -9999 -9999 -9999 -9999 -9999 -9999 -9999 -9999 -9999 -9999 -9999 -9999 -9999 -9999 -9999 -9999 -9999 -9999 -9999 -9999 -9999 -9999 -9999 -9999 -9999 -9999 -9999 -9999 -9999 -9999 -9999 -9999 -9999 -9999 -9999 -9999 -9999 -9999 -9999 -9999 -9999 -9999 -9999 -9999 -9999 -9999 -9999 -9999 -9999 -9999 -9999 -9999 -9999 -9999 -9999 -9999 -9999 -9999 -9999 -9999 -9999 -9999 126 125 125 124 123 122 123 119 118 117 117 116 119 -9999 -9999 -9999 -9999 -9999 -9999 -9999 -9999 -9999 -9999 -9999 -9999 -9999 -9999 -9999 -9999 -9999 -9999 -9999 -9999 -9999 -9999 -9999 -9999 -9999 -9999 -9999 -9999 -9999 -9999 -9999 
-9999 -9999 -9999 -9999 -9999 -9999 -9999 -9999 112 112 110 111 108 107 106 105 104 103 102 -9999 -9999 -9999 -9999 -9999 -9999 -9999 -9999 -9999 -9999 -9999 -9999 -9999 -9999 -9999 -9999 -9999 -9999 -9999 -9999 -9999 -9999 -9999 -9999 -9999 -9999 -9999 -9999 -9999 -9999 -9999 -9999 -9999 -9999 -9999 -9999 -9999 -9999 -9999 -9999 -9999 -9999 -9999 -9999 -9999 -9999 -9999 -9999 -9999 -9999 -9999 -9999 -9999 -9999 -9999 -9999 -9999 -9999 -9999 -9999 -9999 -9999 -9999 -9999 -9999 -9999 -9999 -9999 -9999 -9999 -9999 -9999 -9999 -9999 -9999 -9999 -9999 -9999 -9999 -9999 -9999 -9999 -9999 -9999 -9999 -9999 -9999 -9999 -9999 -9999 -9999 -9999 -9999 -9999 -9999 -9999 -9999 -9999 -9999 -9999 -9999 -9999 -9999 -9999 -9999 -9999 -9999 -9999 123 122 122 122 124 124 124 121 118 118 117 113 -9999 -9999 -9999 -9999 -9999 -9999 -9999 -9999 -9999 -9999 -9999 -9999 -9999 -9999 -9999 -9999 -9999 -9999 -9999 -9999 -9999 -9999 -9999 -9999 -9999 -9999 -9999 -9999 -9999 -9999 -9999 
-9999 -9999 -9999 -9999 -9999 -9999 -9999 -9999 114 113 111 109 108 108 107 106 107 107 106 105 104 103 102 100 99 -9999 -9999 -9999 -9999 -9999 -9999 -9999 -9999 -9999 -9999 -9999 -9999 -9999 -9999 -9999 -9999 -9999 -9999 -9999 -9999 -9999 -9999 -9999 -9999 -9999 -9999 -9999 -9999 -9999 -9999 -9999 -9999 -9999 -9999 -9999 -9999 -9999 -9999 -9999 -9999 -9999 -9999 -9999 -9999 -9999 -9999 -9999 -9999 -9999 -9999 -9999 -9999 -9999 -9999 -9999 -9999 -9999 -9999 -9999 -9999 -9999 -9999 -9999 -9999 -9999 -9999 -9999 -9999 -9999 -9999 -9999 -9999 -9999 -9999 -9999 -9999 -9999 -9999 -9999 -9999 -9999 -9999 -9999 -9999 -9999 -9999 -9999 -9999 -9999 -9999 -9999 -9999 -9999 -9999 -9999 -9999 -9999 128 129 129 130 130 127 123 121 122 124 126 128 127 122 119 117 115 115 -9999 -9999 -9999 -9999 -9999 -9999 -9999 -9999 -9999 -9999 -9999 -9999 -9999 -9999 -9999 -9999 -9999 -9999 -9999 -9999 -9999 -9999 -9999 -9999 -9999 -9999 -9999 -9999 -9999 -9999 
-9999 -9999 -9999 -9999 -9999 -9999 -9999 -9999 116 115 112 112 110 108 108 109 108 108 107 106 105 105 104 102 102 101 -9999 -9999 -9999 -9999 -9999 -9999 -9999 -9999 -9999 -9999 -9999 -9999 -9999 -9999 -9999 -9999 -9999 -9999 -9999 -9999 -9999 -9999 -9999 -9999 -9999 -9999 -9999 -9999 -9999 -9999 -9999 -9999 -9999 -9999 -9999 -9999 -9999 -9999 -9999 -9999 -9999 -9999 -9999 -9999 -9999 -9999 -9999 -9999 -9999 -9999 -9999 -9999 -9999 -9999 -9999 -9999 -9999 -9999 -9999 -9999 -9999 -9999 -9999 -9999 -9999 -9999 -9999 -9999 -9999 -9999 -9999 -9999 -9999 -9999 -9999 -9999 -9999 -9999 -9999 -9999 -9999 -9999 -9999 -9999 -9999 -9999 -9999 -9999 -9999 -9999 -9999 -9999 -9999 -9999 -9999 126 126 126 126 128 129 126 123 123 125 126 129 130 131 127 122 118 117 -9999 -9999 -9999 -9999 -9999 -9999 -9999 -9999 -9999 -9999 -9999 -9999 -9999 -9999 -9999 -9999 -9999 -9999 -9999 -9999 -9999 -9999 -9999 -9999 -9999 -9999 -9999 -9999 -9999 -9999 -9999 
-9999 -9999 -9999 -9999 -9999 -9999 -9999 116 115 114 114 112 111 110 110 110 110 110 109 108 107 106 106 107 105 103 -9999 -9999 -9999 -9999 -9999 -9999 -9999 -9999 -9999 -9999 -9999 -9999 -9999 -9999 -9999 -9999 -9999 -9999 -9999 -9999 -9999 -9999 -9999 -9999 -9999 -9999 -9999 -9999 -9999 -9999 -9999 -9999 -9999 -9999 -9999 -9999 -9999 -9999 -9999 -9999 -9999 -9999 -9999 -9999 -9999 -9999 -9999 -9999 -9999 -9999 -9999 -9999 -9999 -9999 -9999 -9999 -9999 -9999 -9999 -9999 -9999 -9999 -9999 -9999 -9999 -9999 -9999 -9999 -9999 -9999 -9999 -9999 -9999 -9999 -9999 -9999 -9999 -9999 -9999 -9999 -9999 -9999 -9999 -9999 -9999 -9999 -9999 -9999 -9999 -9999 -9999 126 -9999 -9999 -9999 125 125 125 125 125 125 124 123 122 123 123 125 124 126 127 127 126 125 -9999 -9999 -9999 -9999 -9999 -9999 -9999 -9999 -9999 -9999 -9999 -9999 -9999 -9999 -9999 -9999 -9999 -9999 -9999 -9999 -9999 -9999 -9999 -9999 -9999 -9999 -9999 -9999 -9999 -9999 -9999 
-9999 -9999 -9999 -9999 -9999 -9999 -9999 117 115 114 114 112 111 112 114 114 114 111 112 110 109 108 108 107 106 -9999 -9999 -9999 -9999 -9999 -9999 -9999 -9999 -9999 -9999 -9999 -9999 -9999 -9999 -9999 -9999 -9999 -9999 -9999 -9999 -9999 -9999 -9999 -9999 -9999 -9999 -9999 -9999 -9999 -9999 -9999 -9999 -9999 -9999 -9999 -9999 -9999 -9999 -9999 -9999 -9999 -9999 -9999 -9999 -9999 -9999 -9999 -9999 -9999 -9999 -9999 -9999 -9999 -9999 -9999 -9999 -9999 -9999 -9999 -9999 -9999 -9999 -9999 -9999 -9999 -9999 -9999 -9999 -9999 -9999 -9999 -9999 -9999 -9999 -9999 -9999 -9999 -9999 -9999 -9999 -9999 -9999 -9999 -9999 -9999 -9999 -9999 -9999 -9999 -9999 -9999 126 125 125 124 125 125 125 123 123 123 123 123 123 123 122 121 122 123 124 125 126 126 126 -9999 -9999 -9999 -9999 -9999 -9999 -9999 -9999 -9999 -9999 -9999 -9999 -9999 -9999 -9999 -9999 -9999 -9999 -9999 -9999 -9999 -9999 -9999 -9999 -9999 -9999 -9999 -9999 -9999 -9999 -9999 
-9999 -9999 -9999 118 119 119 118 118 114 116 116 114 115 116 115 114 113 112 110 108 108 108 108 108 108 108 -9999 -9999 -9999 -9999 -9999 -9999 -9999 -9999 -9999 -9999 -9999 -9999 -9999 -9999 -9999 -9999 -9999 -9999 -9999 -9999 -9999 -9999 -9999 -9999 -9999 -9999 -9999 -9999 -9999 -9999 -9999 -9999 -9999 -9999 -9999 -9999 -9999 -9999 -9999 -9999 -9999 -9999 -9999 -9999 -9999 -9999 -9999 -9999 -9999 -9999 -9999 -9999 -9999 -9999 -9999 -9999 -9999 -9999 -9999 -9999 -9999 -9999 -9999 -9999 -9999 -9999 -9999 -9999 -9999 -9999 -9999 -9999 -9999 -9999 -9999 -9999 -9999 -9999 -9999 -9999 -9999 -9999 -9999 -9999 -9999 -9999 -9999 -9999 -9999 -9999 -9999 125 125 125 125 126 124 124 123 123 123 123 123 123 121 121 121 121 122 123 124 125 124 123 -9999 -9999 -9999 -9999 -9999 -9999 -9999 -9999 -9999 -9999 -9999 -9999 -9999 -9999 -9999 -9999 -9999 -9999 -9999 -9999 -9999 -9999 -9999 -9999 -9999 -9999 -9999 -9999 -9999 -9999 
-9999 118 118 119 116 116 115 115 116 119 119 118 119 115 116 113 114 114 113 111 109 109 109 111 111 111 -9999 -9999 -9999 -9999 -9999 -9999 -9999 -9999 -9999 -9999 -9999 -9999 -9999 -9999 -9999 -9999 -9999 -9999 -9999 -9999 -9999 -9999 -9999 -9999 -9999 -9999 -9999 -9999 -9999 -9999 -9999 -9999 -9999 -9999 -9999 -9999 -9999 -9999 -9999 -9999 -9999 -9999 -9999 -9999 -9999 -9999 -9999 -9999 -9999 -9999 -9999 -9999 -9999 -9999 -9999 -9999 -9999 -9999 -9999 -9999 -9999 -9999 -9999 -9999 -9999 -9999 -9999 -9999 -9999 -9999 -9999 -9999 -9999 -9999 -9999 -9999 -9999 -9999 -9999 -9999 -9999 -9999 -9999 -9999 -9999 -9999 -9999 -9999 -9999 -9999 -9999 -9999 125 123 123 124 124 125 126 124 123 123 122 121 121 121 121 121 121 122 123 125 126 125 -9999 -9999 -9999 -9999 -9999 -9999 -9999 -9999 -9999 -9999 -9999 -9999 -9999 -9999 -9999 -9999 -9999 -9999 -9999 -9999 -9999 -9999 -9999 -9999 -9999 -9999 -9999 -9999 -9999 -9999 
-9999 120 118 116 115 115 117 118 119 120 118 117 118 117 114 113 115 115 113 113 112 109 110 109 108 109 110 -9999 -9999 -9999 -9999 -9999 -9999 -9999 -9999 -9999 -9999 -9999 -9999 -9999 -9999 -9999 -9999 -9999 -9999 -9999 -9999 -9999 -9999 -9999 -9999 -9999 -9999 -9999 -9999 -9999 -9999 -9999 -9999 -9999 -9999 -9999 -9999 -9999 -9999 -9999 -9999 -9999 -9999 -9999 -9999 -9999 -9999 -9999 -9999 -9999 -9999 -9999 -9999 -9999 -9999 -9999 -9999 -9999 -9999 -9999 -9999 -9999 -9999 -9999 -9999 -9999 -9999 -9999 -9999 -9999 -9999 -9999 -9999 -9999 -9999 -9999 -9999 -9999 -9999 -9999 -9999 -9999 -9999 -9999 -9999 -9999 -9999 -9999 -9999 -9999 -9999 -9999 123 123 123 123 125 126 126 125 123 121 121 121 121 120 120 120 120 122 122 123 124 -9999 -9999 -9999 -9999 -9999 -9999 -9999 -9999 -9999 -9999 -9999 -9999 -9999 -9999 -9999 -9999 -9999 -9999 -9999 -9999 -9999 -9999 -9999 -9999 -9999 -9999 -9999 -9999 -9999 -9999 -9999 
-9999 -9999 121 118 116 116 117 116 118 119 118 116 116 115 116 113 114 113 113 112 110 109 108 109 111 113 115 -9999 -9999 -9999 -9999 -9999 -9999 -9999 -9999 -9999 -9999 -9999 -9999 -9999 -9999 -9999 -9999 -9999 -9999 -9999 -9999 -9999 -9999 -9999 -9999 -9999 -9999 -9999 -9999 -9999 -9999 -9999 -9999 -9999 -9999 -9999 -9999 -9999 -9999 -9999 -9999 -9999 -9999 -9999 -9999 -9999 -9999 -9999 -9999 -9999 -9999 -9999 -9999 -9999 -9999 -9999 -9999 -9999 -9999 -9999 -9999 -9999 -9999 -9999 -9999 -9999 -9999 -9999 -9999 -9999 -9999 -9999 -9999 -9999 -9999 -9999 -9999 -9999 -9999 -9999 -9999 -9999 -9999 -9999 -9999 -9999 -9999 -9999 -9999 -9999 -9999 -9999 -9999 124 123 124 124 124 125 124 122 121 121 121 121 120 119 120 120 121 121 122 123 124 123 123 -9999 -9999 -9999 -9999 121 120 -9999 -9999 -9999 -9999 -9999 -9999 -9999 -9999 -9999 -9999 -9999 -9999 -9999 -9999 -9999 -9999 -9999 -9999 -9999 -9999 -9999 -9999 
-9999 -9999 122 120 118 116 115 115 115 116 117 116 116 115 114 113 113 114 111 110 111 111 109 110 112 113 112 113 114 114 -9999 -9999 -9999 -9999 -9999 -9999 -9999 -9999 -9999 -9999 -9999 -9999 -9999 -9999 -9999 -9999 -9999 -9999 -9999 -9999 -9999 -9999 -9999 -9999 -9999 -9999 -9999 -9999 -9999 -9999 -9999 -9999 -9999 -9999 -9999 -9999 -9999 -9999 -9999 -9999 -9999 -9999 -9999 -9999 -9999 -9999 -9999 -9999 -9999 -9999 -9999 -9999 -9999 -9999 -9999 -9999 -9999 -9999 -9999 -9999 -9999 -9999 -9999 -9999 -9999 -9999 -9999 -9999 -9999 -9999 -9999 -9999 -9999 -9999 -9999 -9999 -9999 -9999 -9999 -9999 -9999 -9999 -9999 -9999 -9999 -9999 -9999 -9999 -9999 -9999 124 124 124 124 124 123 123 122 121 121 120 120 119 120 120 120 122 122 121 119 120 119 119 116 112 115 120 125 122 -9999 -9999 -9999 -9999 -9999 -9999 -9999 -9999 -9999 -9999 -9999 -9999 -9999 -9999 -9999 -9999 -9999 -9999 -9999 -9999 -9999 
-9999 -9999 125 122 121 119 116 113 112 113 115 117 117 115 112 112 112 111 111 113 113 113 112 111 111 112 114 117 117 118 -9999 -9999 -9999 -9999 -9999 -9999 -9999 -9999 -9999 -9999 -9999 -9999 -9999 -9999 -9999 -9999 -9999 -9999 -9999 -9999 -9999 -9999 -9999 -9999 -9999 -9999 -9999 -9999 -9999 -9999 -9999 -9999 -9999 -9999 -9999 -9999 -9999 -9999 -9999 -9999 -9999 -9999 -9999 -9999 -9999 -9999 -9999 -9999 -9999 -9999 -9999 -9999 -9999 -9999 -9999 -9999 -9999 -9999 -9999 -9999 -9999 -9999 -9999 -9999 -9999 -9999 -9999 -9999 -9999 -9999 -9999 -9999 -9999 -9999 -9999 -9999 -9999 -9999 -9999 -9999 -9999 -9999 -9999 -9999 -9999 -9999 -9999 -9999 -9999 123 124 124 124 123 123 121 121 121 121 120 120 120 120 120 120 120 119 120 120 119 116 115 114 115 111 112 114 120 -9999 124 123 126 -9999 -9999 -9999 -9999 -9999 -9999 -9999 -9999 -9999 -9999 -9999 -9999 -9999 -9999 -9999 -9999 -9999 -9999 
-9999 -9999 127 125 124 122 120 118 115 113 115 115 117 116 113 112 111 110 113 115 116 115 114 112 112 113 114 115 115 119 120 -9999 -9999 -9999 -9999 -9999 -9999 -9999 -9999 -9999 -9999 -9999 -9999 -9999 -9999 -9999 -9999 -9999 -9999 -9999 -9999 -9999 -9999 -9999 -9999 -9999 -9999 -9999 -9999 -9999 -9999 -9999 -9999 -9999 -9999 -9999 -9999 -9999 -9999 -9999 -9999 -9999 -9999 -9999 -9999 -9999 -9999 -9999 -9999 -9999 -9999 -9999 -9999 -9999 -9999 -9999 -9999 -9999 -9999 -9999 -9999 -9999 -9999 -9999 -9999 -9999 -9999 -9999 -9999 -9999 -9999 -9999 -9999 -9999 -9999 -9999 -9999 -9999 -9999 -9999 -9999 -9999 -9999 -9999 -9999 -9999 -9999 -9999 -9999 122 121 122 123 122 121 121 121 121 121 120 120 120 121 121 121 121 119 119 119 120 119 116 115 114 111 112 116 120 124 125 123 122 118 118 116 115 113 113 122 124 120 116 -9999 -9999 -9999 -9999 -9999 -9999 -9999 -9999 
-9999 -9999 129 127 126 126 125 124 119 115 118 119 117 115 115 111 111 113 113 115 116 115 114 113 113 114 115 116 117 117 119 -9999 -9999 -9999 -9999 -9999 -9999 -9999 -9999 -9999 -9999 -9999 -9999 -9999 -9999 -9999 -9999 -9999 -9999 -9999 -9999 -9999 -9999 -9999 -9999 -9999 -9999 -9999 -9999 -9999 -9999 -9999 -9999 -9999 -9999 -9999 -9999 -9999 -9999 -9999 -9999 -9999 -9999 -9999 -9999 -9999 -9999 -9999 -9999 -9999 -9999 -9999 -9999 -9999 -9999 -9999 -9999 -9999 -9999 -9999 -9999 -9999 -9999 -9999 -9999 -9999 -9999 -9999 -9999 -9999 -9999 -9999 -9999 -9999 -9999 -9999 -9999 -9999 -9999 -9999 -9999 -9999 -9999 -9999 -9999 -9999 -9999 -9999 -9999 -9999 122 122 122 122 122 122 121 121 120 120 120 120 121 119 119 119 119 119 118 119 117 115 118 118 112 117 116 120 120 118 114 116 111 110 111 110 108 109 116 118 121 115 114 120 -9999 -9999 -9999 -9999 -9999 -9999 
-9999 -9999 -9999 -9999 128 127 125 123 124 119 119 122 119 120 118 111 111 115 117 117 116 117 115 113 114 115 116 117 117 120 120 -9999 -9999 -9999 -9999 -9999 -9999 -9999 -9999 -9999 -9999 -9999 -9999 -9999 -9999 -9999 -9999 -9999 -9999 -9999 -9999 -9999 -9999 -9999 -9999 -9999 -9999 -9999 -9999 -9999 -9999 -9999 -9999 -9999 -9999 -9999 -9999 -9999 -9999 -9999 -9999 -9999 -9999 -9999 -9999 -9999 -9999 -9999 -9999 -9999 -9999 -9999 -9999 -9999 -9999 -9999 -9999 -9999 -9999 -9999 -9999 -9999 -9999 -9999 -9999 -9999 -9999 -9999 -9999 -9999 -9999 -9999 -9999 -9999 -9999 -9999 -9999 -9999 129 -9999 -9999 -9999 -9999 -9999 -9999 -9999 -9999 -9999 -9999 -9999 -9999 -9999 120 121 123 121 121 120 120 120 120 119 121 120 119 119 119 119 118 119 118 115 118 118 114 116 120 120 119 114 113 112 111 117 116 119 114 109 109 111 114 110 113 119 -9999 -9999 -9999 -9999 -9999 -9999 
-9999 -9999 -9999 -9999 126 125 124 123 121 118 116 119 117 119 117 114 110 113 117 117 120 119 116 115 115 117 116 117 119 118 121 120 -9999 -9999 -9999 -9999 -9999 -9999 -9999 -9999 -9999 -9999 -9999 -9999 -9999 -9999 -9999 -9999 -9999 -9999 -9999 -9999 -9999 -9999 -9999 -9999 -9999 -9999 -9999 -9999 -9999 -9999 -9999 -9999 -9999 -9999 -9999 -9999 -9999 -9999 -9999 -9999 -9999 -9999 -9999 -9999 -9999 -9999 -9999 -9999 -9999 -9999 -9999 -9999 -9999 -9999 -9999 -9999 -9999 -9999 -9999 -9999 -9999 -9999 -9999 -9999 -9999 -9999 -9999 -9999 -9999 -9999 -9999 -9999 -9999 -9999 135 134 133 -9999 -9999 -9999 -9999 -9999 -9999 -9999 -9999 -9999 -9999 -9999 -9999 -9999 121 121 121 122 121 121 119 121 120 119 118 118 118 118 119 119 118 118 119 116 118 119 114 118 120 119 117 115 116 117 111 121 122 118 114 110 111 107 109 109 114 -9999 -9999 -9999 -9999 -9999 -9999 -9999 
-9999 -9999 -9999 -9999 -9999 125 124 123 121 119 114 119 119 118 116 115 114 111 116 115 116 119 120 118 118 118 117 116 118 117 118 118 119 -9999 -9999 -9999 -9999 -9999 -9999 -9999 -9999 -9999 -9999 -9999 -9999 -9999 -9999 -9999 -9999 -9999 -9999 -9999 -9999 -9999 -9999 -9999 -9999 -9999 -9999 -9999 -9999 -9999 -9999 -9999 -9999 -9999 -9999 -9999 -9999 -9999 -9999 -9999 -9999 -9999 -9999 -9999 -9999 -9999 -9999 -9999 -9999 -9999 -9999 -9999 -9999 -9999 -9999 -9999 -9999 -9999 -9999 -9999 -9999 -9999 -9999 -9999 -9999 -9999 -9999 -9999 -9999 -9999 -9999 -9999 -9999 -9999 135 135 134 -9999 -9999 -9999 -9999 -9999 -9999 -9999 -9999 -9999 -9999 -9999 -9999 -9999 122 121 122 121 121 120 120 120 120 119 118 118 118 118 117 118 118 118 119 118 121 123 114 117 120 116 116 120 120 113 114 120 120 119 116 114 110 113 109 109 110 116 -9999 -9999 -9999 -9999 -9999 -9999 
-9999 -9999 -9999 -9999 -9999 -9999 -9999 -9999 122 119 114 117 117 118 114 112 113 112 111 112 115 116 118 121 121 119 118 116 115 116 115 115 118 -9999 -9999 -9999 -9999 -9999 -9999 -9999 -9999 -9999 -9999 -9999 -9999 -9999 -9999 -9999 -9999 -9999 -9999 -9999 -9999 -9999 -9999 -9999 -9999 -9999 -9999 -9999 -9999 -9999 -9999 -9999 -9999 -9999 -9999 -9999 -9999 -9999 -9999 -9999 -9999 -9999 -9999 -9999 -9999 -9999 -9999 -9999 -9999 -9999 -9999 -9999 -9999 -9999 -9999 -9999 -9999 -9999 -9999 -9999 -9999 -9999 -9999 -9999 -9999 -9999 -9999 -9999 -9999 -9999 -9999 -9999 -9999 136 136 135 132 131 -9999 -9999 -9999 -9999 -9999 -9999 -9999 -9999 -9999 -9999 -9999 -9999 123 122 122 121 121 121 120 119 119 118 118 117 117 117 117 117 117 117 118 119 118 119 115 118 120 119 120 124 121 116 112 124 123 116 115 120 122 116 110 108 111 117 120 -9999 -9999 -9999 -9999 -9999 
-9999 -9999 -9999 -9999 -9999 -9999 -9999 -9999 -9999 -9999 115 113 117 118 118 115 113 111 110 111 112 115 116 118 121 123 120 118 115 115 115 117 120 124 -9999 -9999 -9999 -9999 -9999 -9999 -9999 -9999 -9999 -9999 -9999 -9999 -9999 -9999 -9999 -9999 -9999 -9999 -9999 -9999 -9999 -9999 -9999 -9999 -9999 -9999 -9999 -9999 -9999 -9999 -9999 -9999 -9999 -9999 -9999 -9999 -9999 -9999 -9999 -9999 -9999 -9999 -9999 -9999 -9999 -9999 -9999 -9999 -9999 -9999 -9999 -9999 -9999 -9999 -9999 -9999 -9999 -9999 -9999 -9999 -9999 -9999 -9999 -9999 -9999 -9999 -9999 -9999 -9999 -9999 139 135 135 135 132 -9999 -9999 -9999 -9999 -9999 -9999 -9999 -9999 -9999 123 -9999 124 123 122 122 121 121 121 121 121 120 119 118 119 118 118 117 117 117 115 117 117 120 119 120 115 117 118 123 122 121 114 116 111 118 123 124 125 118 114 112 111 108 112 114 118 121 -9999 -9999 -9999 -9999 
-9999 -9999 -9999 -9999 -9999 -9999 -9999 -9999 115 115 115 114 112 115 120 120 115 115 113 111 112 112 113 115 118 119 120 118 115 116 117 121 125 124 -9999 -9999 -9999 -9999 -9999 -9999 -9999 -9999 -9999 -9999 -9999 -9999 -9999 -9999 -9999 -9999 -9999 -9999 -9999 -9999 -9999 -9999 -9999 -9999 -9999 -9999 -9999 -9999 -9999 -9999 -9999 -9999 -9999 -9999 -9999 -9999 -9999 -9999 -9999 -9999 -9999 -9999 -9999 -9999 -9999 -9999 -9999 -9999 -9999 -9999 -9999 -9999 -9999 -9999 -9999 -9999 -9999 -9999 -9999 -9999 -9999 -9999 -9999 -9999 -9999 -9999 -9999 -9999 -9999 140 140 138 136 134 132 -9999 -9999 -9999 -9999 -9999 -9999 -9999 -9999 125 124 125 124 123 122 121 120 121 121 121 121 120 118 118 118 118 118 117 116 116 116 117 118 119 119 119 116 119 121 121 122 119 121 119 112 115 114 113 118 118 118 114 110 110 110 111 113 113 -9999 -9999 -9999 -9999 
-9999 -9999 -9999 -9999 -9999 -9999 -9999 117 118 117 116 118 119 113 118 118 116 119 117 115 112 111 112 113 115 116 118 117 115 118 120 123 126 126 -9999 -9999 -9999 -9999 -9999 -9999 -9999 -9999 -9999 -9999 -9999 -9999 -9999 -9999 -9999 -9999 -9999 -9999 -9999 -9999 -9999 -9999 -9999 -9999 -9999 -9999 -9999 -9999 -9999 -9999 -9999 -9999 -9999 -9999 -9999 -9999 -9999 -9999 -9999 -9999 -9999 -9999 -9999 -9999 -9999 -9999 -9999 -9999 -9999 -9999 -9999 -9999 -9999 -9999 -9999 -9999 -9999 -9999 -9999 -9999 -9999 -9999 -9999 -9999 -9999 -9999 -9999 -9999 -9999 143 142 139 137 134 132 -9999 -9999 -9999 -9999 -9999 -9999 -9999 -9999 126 125 126 125 123 122 121 121 121 120 121 121 120 118 118 118 118 117 117 117 116 117 117 118 119 119 121 118 117 119 121 124 122 117 114 114 117 108 107 108 110 108 108 111 113 111 111 111 111 114 118 116 -9999 
-9999 -9999 -9999 -9999 -9999 -9999 119 119 122 123 121 119 120 113 112 113 115 115 118 118 116 114 111 112 113 114 117 116 115 115 117 120 125 127 127 -9999 -9999 -9999 -9999 -9999 -9999 -9999 -9999 -9999 -9999 -9999 -9999 -9999 -9999 -9999 -9999 -9999 -9999 -9999 -9999 -9999 -9999 -9999 -9999 -9999 -9999 -9999 -9999 -9999 -9999 -9999 -9999 -9999 -9999 -9999 -9999 -9999 -9999 -9999 -9999 -9999 -9999 -9999 -9999 -9999 -9999 -9999 -9999 -9999 -9999 -9999 -9999 -9999 -9999 -9999 -9999 -9999 -9999 -9999 -9999 -9999 -9999 -9999 -9999 -9999 -9999 -9999 -9999 -9999 -9999 142 140 -9999 -9999 -9999 -9999 -9999 -9999 -9999 126 -9999 -9999 126 126 126 126 125 123 121 120 121 121 120 120 119 119 119 118 117 117 118 116 117 117 118 119 118 120 121 117 119 121 121 121 118 116 116 116 117 111 110 111 106 107 111 116 117 116 112 111 113 112 -9999 -9999 -9999 
-9999 -9999 -9999 -9999 -9999 -9999 120 120 120 121 124 123 120 116 113 111 111 112 116 116 118 115 117 116 114 115 115 115 117 116 120 122 124 126 126 -9999 -9999 -9999 -9999 -9999 -9999 -9999 -9999 -9999 -9999 -9999 -9999 -9999 -9999 -9999 -9999 -9999 -9999 -9999 -9999 -9999 -9999 -9999 -9999 -9999 -9999 -9999 -9999 -9999 -9999 -9999 -9999 -9999 -9999 -9999 -9999 -9999 -9999 -9999 -9999 -9999 -9999 -9999 -9999 -9999 -9999 -9999 -9999 -9999 -9999 -9999 -9999 -9999 -9999 -9999 -9999 150 149 149 150 150 -9999 -9999 -9999 -9999 -9999 -9999 -9999 -9999 -9999 142 -9999 -9999 -9999 -9999 -9999 -9999 -9999 -9999 126 126 -9999 125 126 126 127 126 123 122 121 121 121 121 120 119 119 119 119 118 118 118 117 118 117 119 119 118 119 120 117 119 122 121 118 118 119 117 120 113 115 118 118 108 109 110 117 121 113 112 113 113 113 -9999 -9999 -9999 
-9999 -9999 -9999 -9999 125 125 121 120 120 118 118 120 121 120 117 113 112 111 111 112 116 117 121 120 119 119 117 115 115 116 121 124 125 127 126 126 -9999 -9999 -9999 -9999 -9999 -9999 -9999 -9999 -9999 -9999 -9999 -9999 -9999 -9999 -9999 -9999 -9999 -9999 -9999 -9999 -9999 -9999 -9999 -9999 -9999 -9999 -9999 -9999 -9999 -9999 -9999 -9999 -9999 -9999 -9999 -9999 -9999 -9999 -9999 -9999 -9999 -9999 -9999 -9999 -9999 -9999 -9999 -9999 -9999 -9999 -9999 -9999 -9999 -9999 152 151 151 151 152 150 -9999 150 147 146 -9999 -9999 -9999 -9999 141 141 140 139 -9999 -9999 -9999 130 129 126 126 126 126 126 126 127 127 125 125 123 123 122 121 121 120 120 119 119 119 118 119 118 118 118 118 119 120 119 120 119 118 118 119 122 121 120 118 119 119 113 119 120 114 108 115 117 113 119 121 116 113 114 114 114 -9999 -9999 
-9999 -9999 -9999 125 125 124 122 120 121 120 117 117 116 117 116 113 114 113 113 113 111 116 121 121 122 124 122 118 115 116 119 121 124 127 126 125 -9999 -9999 -9999 -9999 -9999 -9999 -9999 -9999 -9999 -9999 -9999 -9999 -9999 -9999 -9999 -9999 -9999 -9999 -9999 -9999 -9999 -9999 -9999 -9999 -9999 -9999 -9999 -9999 -9999 -9999 -9999 -9999 -9999 -9999 -9999 -9999 -9999 -9999 -9999 -9999 -9999 -9999 -9999 -9999 -9999 -9999 -9999 -9999 -9999 -9999 -9999 -9999 -9999 -9999 -9999 152 151 152 153 152 151 151 149 148 147 -9999 -9999 143 142 142 142 141 -9999 -9999 134 131 128 127 126 126 127 126 126 127 126 126 126 124 123 122 121 120 119 119 119 119 119 120 120 118 118 118 119 118 119 119 119 118 119 120 120 123 121 121 119 121 118 115 121 118 116 111 113 121 116 115 114 116 115 115 114 117 -9999 -9999 
-9999 -9999 -9999 124 127 124 123 122 122 121 122 119 117 116 115 116 117 117 116 115 113 112 117 120 119 121 123 121 119 119 120 120 122 127 126 124 125 129 127 -9999 -9999 -9999 -9999 -9999 -9999 -9999 -9999 -9999 -9999 -9999 -9999 -9999 -9999 -9999 -9999 -9999 -9999 -9999 -9999 -9999 -9999 -9999 -9999 -9999 -9999 -9999 -9999 -9999 -9999 -9999 -9999 -9999 -9999 -9999 -9999 -9999 -9999 -9999 -9999 -9999 -9999 -9999 -9999 -9999 -9999 -9999 -9999 -9999 -9999 -9999 -9999 -9999 151 152 155 155 153 152 151 148 147 147 146 145 145 143 143 143 -9999 138 135 132 130 128 127 127 127 127 127 126 126 126 126 125 123 122 121 120 120 120 119 120 120 120 118 118 118 118 118 119 119 118 118 118 118 120 121 121 122 120 123 121 119 117 121 121 116 116 114 122 118 116 113 114 114 117 112 118 118 -9999 
-9999 -9999 -9999 -9999 127 128 125 124 126 126 125 122 119 118 118 117 119 121 120 117 114 115 113 115 118 124 121 124 123 120 120 121 121 124 127 125 124 128 127 128 128 128 -9999 -9999 -9999 -9999 -9999 -9999 -9999 -9999 -9999 -9999 -9999 -9999 -9999 -9999 -9999 -9999 -9999 -9999 -9999 -9999 -9999 -9999 -9999 -9999 -9999 -9999 -9999 -9999 -9999 -9999 -9999 -9999 -9999 -9999 -9999 -9999 -9999 -9999 -9999 -9999 -9999 -9999 -9999 -9999 -9999 -9999 -9999 -9999 -9999 153 153 153 154 154 154 153 151 148 145 145 145 145 146 145 145 144 142 142 138 135 131 130 128 127 127 127 126 125 126 127 126 125 124 123 121 121 122 122 122 122 121 121 120 118 118 117 118 119 119 120 119 118 119 120 121 120 119 120 120 124 120 118 124 122 117 120 116 121 120 114 113 113 114 113 116 116 -9999 -9999 
-9999 -9999 -9999 -9999 133 129 128 128 127 129 126 123 121 122 120 120 121 122 121 117 115 116 115 115 115 120 123 121 120 119 120 121 121 123 126 126 125 124 127 128 127 128 130 129 131 -9999 -9999 -9999 -9999 -9999 -9999 -9999 -9999 -9999 -9999 -9999 -9999 -9999 -9999 -9999 -9999 -9999 -9999 -9999 -9999 -9999 -9999 -9999 -9999 -9999 -9999 -9999 -9999 -9999 -9999 -9999 -9999 -9999 -9999 -9999 -9999 -9999 -9999 -9999 -9999 -9999 -9999 -9999 -9999 -9999 -9999 -9999 154 154 154 153 153 153 151 147 144 144 143 144 145 145 145 145 145 143 140 137 132 131 127 128 127 126 125 126 128 127 127 125 124 122 122 122 122 123 123 122 123 123 122 120 119 117 118 118 119 120 119 120 121 120 121 122 121 118 121 126 120 118 122 124 122 123 117 -9999 -9999 118 115 115 113 114 118 118 118 119 
-9999 -9999 -9999 -9999 131 131 130 131 128 130 129 126 126 123 122 123 122 121 118 117 118 118 115 117 113 118 121 120 119 118 120 122 120 121 124 126 126 126 125 127 126 127 131 132 130 -9999 -9999 -9999 -9999 -9999 -9999 -9999 -9999 -9999 -9999 -9999 -9999 -9999 -9999 -9999 142 143 -9999 -9999 -9999 -9999 -9999 -9999 -9999 -9999 -9999 -9999 -9999 -9999 -9999 -9999 -9999 -9999 -9999 -9999 -9999 -9999 -9999 -9999 -9999 -9999 -9999 -9999 -9999 -9999 -9999 -9999 152 152 153 153 152 152 150 149 146 144 143 142 140 142 143 143 143 144 143 140 134 133 129 129 128 126 126 127 128 128 129 125 124 123 122 123 123 124 123 124 124 124 123 122 121 120 119 119 119 119 119 120 121 120 122 120 121 118 122 123 119 118 122 127 126 127 120 -9999 -9999 -9999 -9999 115 113 113 115 117 119 -9999 
122 118 117 118 125 129 131 133 130 131 132 129 127 125 126 125 121 121 121 120 121 118 118 115 112 116 117 121 121 118 122 121 121 122 122 125 125 125 124 125 128 129 129 129 131 131 -9999 -9999 -9999 -9999 -9999 -9999 -9999 -9999 -9999 -9999 -9999 -9999 140 142 143 143 144 -9999 -9999 -9999 -9999 -9999 -9999 -9999 -9999 -9999 -9999 -9999 -9999 -9999 -9999 -9999 -9999 -9999 -9999 -9999 -9999 -9999 -9999 -9999 -9999 -9999 -9999 -9999 -9999 154 152 153 154 154 154 154 152 151 148 146 142 141 140 140 138 138 141 143 142 141 138 136 132 130 130 127 127 127 129 129 128 125 124 123 122 123 123 124 123 124 127 126 123 123 121 120 120 120 119 121 121 122 120 119 120 120 119 121 121 120 118 118 121 125 129 127 125 -9999 -9999 -9999 -9999 -9999 118 115 118 -9999 -9999 -9999 
110 117 126 131 123 127 134 132 129 133 131 129 131 128 127 127 124 126 129 125 125 120 121 115 115 113 113 114 117 117 118 118 122 123 122 122 123 123 124 127 124 127 129 130 134 133 -9999 -9999 -9999 -9999 -9999 -9999 -9999 -9999 -9999 -9999 -9999 -9999 141 141 142 143 144 145 -9999 -9999 -9999 -9999 -9999 -9999 -9999 -9999 -9999 -9999 -9999 -9999 -9999 -9999 -9999 -9999 -9999 -9999 -9999 -9999 -9999 -9999 -9999 -9999 -9999 -9999 -9999 -9999 154 154 153 154 155 156 155 153 151 149 146 143 139 138 138 138 139 139 138 138 137 137 135 133 131 129 128 128 129 129 127 126 124 124 122 123 123 124 124 123 126 126 125 124 122 121 121 121 121 120 122 122 121 120 121 119 117 120 120 118 117 121 124 124 127 128 125 -9999 -9999 -9999 -9999 -9999 -9999 121 -9999 -9999 -9999 -9999 
-9999 112 121 132 126 124 127 127 129 131 131 134 132 130 129 129 125 130 133 129 126 125 123 117 118 115 114 113 114 117 117 119 118 121 122 122 121 122 125 124 125 127 127 131 133 134 133 133 134 134 134 -9999 -9999 -9999 -9999 -9999 -9999 -9999 141 142 144 144 145 146 145 147 -9999 -9999 -9999 -9999 -9999 -9999 -9999 -9999 -9999 -9999 -9999 -9999 -9999 -9999 -9999 -9999 -9999 -9999 -9999 -9999 -9999 -9999 -9999 -9999 -9999 -9999 -9999 155 155 155 155 156 154 155 153 152 148 147 144 141 139 136 138 138 136 136 135 136 136 133 132 130 129 129 130 130 127 125 125 124 122 123 123 125 124 124 123 124 127 127 123 122 121 122 124 123 122 121 121 121 121 122 120 118 120 117 118 122 130 129 126 127 124 127 -9999 -9999 -9999 -9999 -9999 -9999 -9999 -9999 -9999 -9999 
-9999 115 123 133 133 129 128 131 133 134 132 135 133 129 132 131 127 132 134 130 127 126 123 118 117 116 115 114 115 117 119 121 123 121 120 121 122 123 124 126 125 129 130 132 132 133 133 134 134 135 134 134 134 -9999 -9999 -9999 -9999 -9999 142 143 146 143 145 147 145 146 -9999 -9999 -9999 -9999 -9999 -9999 -9999 -9999 -9999 -9999 -9999 -9999 -9999 -9999 -9999 -9999 -9999 -9999 -9999 -9999 -9999 -9999 -9999 -9999 -9999 -9999 -9999 154 155 155 156 156 153 154 153 153 150 148 145 143 142 138 136 137 136 137 136 134 136 136 134 133 132 131 130 129 127 124 125 123 122 123 124 125 126 125 123 125 125 125 124 123 122 122 125 126 123 120 120 121 123 124 122 119 120 115 117 122 124 126 124 122 122 -9999 127 126 -9999 -9999 -9999 -9999 -9999 -9999 -9999 -9999 
-9999 115 124 128 135 137 134 129 131 133 133 134 132 131 133 133 129 133 134 132 131 126 122 120 118 116 115 115 115 118 120 124 125 126 126 124 123 126 124 124 123 126 130 132 133 132 134 134 134 134 135 134 135 137 139 140 -9999 -9999 142 143 144 144 146 146 147 148 148 -9999 -9999 -9999 -9999 -9999 -9999 -9999 -9999 -9999 -9999 -9999 -9999 -9999 -9999 -9999 -9999 -9999 -9999 -9999 -9999 -9999 -9999 -9999 -9999 -9999 -9999 155 156 156 156 156 155 154 152 152 150 146 146 144 143 140 138 135 134 135 136 133 135 137 136 135 133 131 130 128 127 126 125 124 123 124 124 126 126 126 123 125 125 128 128 128 125 123 123 124 123 121 122 122 127 125 126 122 118 117 122 125 128 125 121 120 120 123 126 125 124 -9999 -9999 -9999 -9999 -9999 -9999 -9999 
-9999 -9999 116 132 135 134 134 134 135 135 134 133 133 132 133 131 134 134 134 133 131 126 122 120 118 116 116 116 118 121 122 121 126 128 128 128 125 126 126 125 124 124 128 130 132 135 134 134 135 135 136 137 136 136 140 140 140 140 141 143 144 145 146 145 148 149 149 -9999 -9999 -9999 -9999 -9999 152 -9999 -9999 -9999 -9999 -9999 -9999 -9999 -9999 -9999 -9999 -9999 -9999 -9999 -9999 -9999 -9999 -9999 -9999 -9999 -9999 156 158 157 156 156 156 153 153 154 153 148 148 145 143 140 139 136 134 134 134 132 135 136 134 134 132 130 129 127 127 126 125 125 126 126 126 127 127 125 126 127 128 131 128 129 126 123 122 121 124 124 122 124 127 126 125 124 118 119 121 124 125 125 126 129 125 123 120 120 124 -9999 -9999 -9999 -9999 -9999 -9999 -9999 
-9999 -9999 114 116 125 133 129 132 134 131 128 134 134 133 134 132 134 134 133 130 128 125 123 121 118 119 119 120 122 123 124 123 125 126 128 130 129 130 130 129 131 126 126 130 132 132 134 135 136 136 136 137 138 139 140 141 141 141 141 144 145 147 147 149 150 151 -9999 -9999 -9999 152 152 152 152 153 153 -9999 -9999 -9999 -9999 -9999 -9999 -9999 -9999 -9999 -9999 -9999 -9999 -9999 -9999 -9999 -9999 -9999 155 157 157 155 157 157 156 152 152 152 150 148 148 146 145 143 139 140 138 137 135 134 134 136 135 133 132 129 127 128 129 129 127 128 127 129 127 126 127 129 132 131 129 130 131 127 125 124 124 124 122 121 122 126 127 127 123 123 117 119 123 128 133 136 136 128 126 125 124 119 121 -9999 -9999 -9999 -9999 -9999 -9999 -9999 
-9999 -9999 -9999 116 111 118 120 128 129 125 134 135 134 133 132 134 133 131 131 129 127 128 124 122 119 119 120 121 122 125 125 126 126 127 128 127 129 130 130 131 132 128 127 130 131 133 133 134 137 138 137 139 139 141 141 142 142 142 143 145 145 148 150 149 151 151 -9999 -9999 -9999 154 153 153 153 154 155 154 -9999 -9999 -9999 -9999 -9999 156 -9999 -9999 -9999 -9999 -9999 -9999 153 153 152 151 154 156 155 154 154 155 155 152 151 151 148 149 150 147 144 143 140 142 141 139 138 136 134 136 133 133 132 129 128 129 130 130 130 133 131 129 128 128 131 135 134 132 131 130 129 129 126 126 130 128 127 123 120 124 128 128 124 121 117 120 125 124 127 131 138 138 131 128 127 126 122 122 -9999 -9999 -9999 -9999 -9999 -9999 
-9999 -9999 -9999 -9999 -9999 -9999 112 119 118 125 134 131 135 130 132 129 132 128 127 126 130 132 128 124 121 121 121 122 124 127 128 126 127 128 128 127 126 128 129 130 133 129 129 129 132 133 135 135 137 138 138 139 139 140 144 145 143 144 143 143 144 148 151 150 150 152 152 153 154 153 152 154 155 155 155 155 -9999 -9999 -9999 155 156 157 157 156 156 154 154 154 154 154 154 153 151 150 150 150 148 149 149 149 148 148 151 150 148 144 146 144 141 141 141 141 138 137 135 136 135 133 132 130 129 130 132 131 134 134 132 130 132 135 135 136 135 135 133 133 129 126 128 130 131 132 133 129 122 123 130 126 122 121 117 123 126 123 130 131 -9999 -9999 -9999 -9999 -9999 128 125 125 -9999 -9999 -9999 -9999 -9999 -9999 
-9999 -9999 -9999 -9999 -9999 -9999 -9999 112 112 121 122 121 130 123 130 122 128 122 124 131 132 131 129 126 122 120 122 124 125 127 128 129 129 130 128 128 128 129 127 128 130 129 130 130 132 134 134 135 138 140 139 138 139 141 144 147 146 146 146 144 143 145 147 149 150 150 150 150 150 152 152 154 156 154 154 155 155 -9999 -9999 155 155 156 155 156 157 154 153 154 154 152 152 153 155 155 154 154 154 152 150 149 147 149 149 146 146 146 148 148 145 144 142 141 138 136 135 135 135 134 131 131 129 129 131 134 135 132 132 132 134 138 140 139 137 137 134 130 126 130 133 133 131 132 134 132 128 123 126 128 123 122 121 123 123 126 133 129 -9999 -9999 -9999 -9999 -9999 -9999 124 126 -9999 -9999 -9999 -9999 -9999 -9999 
-9999 -9999 -9999 -9999 -9999 -9999 -9999 -9999 -9999 -9999 111 111 112 114 119 118 119 123 129 132 132 130 129 127 124 124 125 125 126 128 130 130 130 130 130 128 131 132 129 127 128 128 129 131 133 135 135 135 137 141 141 139 141 141 142 145 146 146 147 146 144 145 146 147 148 149 150 149 148 151 150 151 152 153 155 156 155 155 155 -9999 153 155 154 155 156 155 153 153 151 151 152 152 153 156 156 156 155 153 154 152 148 148 145 146 146 145 145 146 145 145 143 141 138 136 134 135 137 136 133 132 131 130 132 132 132 131 133 136 136 138 139 139 139 136 132 132 129 130 133 133 131 135 132 135 130 128 125 130 128 122 120 120 122 131 135 133 127 -9999 -9999 -9999 -9999 -9999 -9999 134 -9999 -9999 -9999 -9999 -9999 -9999 
-9999 -9999 -9999 -9999 -9999 -9999 -9999 -9999 -9999 -9999 -9999 -9999 -9999 -9999 109 110 112 121 132 133 130 130 129 127 127 126 127 126 127 126 129 131 130 129 130 130 130 131 129 128 129 128 128 131 135 136 137 136 136 138 140 141 140 140 142 143 144 146 148 149 146 145 146 147 148 148 150 150 149 149 151 153 154 153 154 154 156 156 156 157 155 154 153 154 156 155 154 152 150 149 150 151 151 153 154 156 155 154 153 151 150 146 146 149 150 151 148 145 147 145 143 141 139 138 135 136 137 136 135 135 133 132 131 134 132 133 138 140 141 139 141 139 136 133 135 138 135 131 127 131 130 134 131 134 133 128 125 127 130 128 125 119 120 125 132 140 130 -9999 -9999 -9999 -9999 -9999 129 -9999 -9999 -9999 -9999 -9999 -9999 -9999 
-9999 -9999 -9999 -9999 -9999 -9999 -9999 -9999 -9999 -9999 -9999 -9999 -9999 -9999 -9999 -9999 112 112 119 128 130 126 130 129 129 129 129 127 125 126 128 129 128 128 131 130 131 130 128 127 128 129 128 132 136 137 137 137 137 137 139 141 138 138 141 143 144 145 148 150 149 147 147 148 148 148 149 150 151 151 151 152 154 152 152 153 154 156 156 158 158 157 155 152 153 154 153 151 149 148 147 148 149 152 153 154 156 155 155 155 150 150 149 149 150 152 149 147 147 145 144 142 141 139 137 136 136 137 135 135 133 131 132 136 136 135 138 141 142 142 138 139 142 140 141 144 140 137 129 127 127 132 130 129 135 130 124 128 131 131 133 125 120 122 134 140 136 136 -9999 -9999 -9999 -9999 -9999 -9999 -9999 -9999 -9999 -9999 -9999 -9999 
-9999 -9999 -9999 -9999 -9999 -9999 -9999 -9999 -9999 -9999 -9999 -9999 -9999 -9999 -9999 -9999 -9999 -9999 113 114 118 120 124 128 127 126 125 126 127 125 126 127 128 130 130 130 130 129 128 126 126 129 130 132 133 134 137 137 137 137 138 139 139 138 139 142 144 145 146 147 149 148 148 148 147 147 148 149 152 152 149 150 151 151 153 153 153 155 157 156 158 158 156 153 154 154 155 153 150 148 146 146 148 150 152 154 156 155 156 155 150 150 151 150 151 150 149 147 145 144 143 142 140 140 138 137 137 137 135 135 134 133 132 135 136 137 140 141 141 142 143 142 142 143 145 142 139 134 131 126 128 134 129 126 133 132 124 124 126 128 128 129 125 121 129 134 132 -9999 -9999 -9999 -9999 -9999 -9999 -9999 -9999 -9999 -9999 -9999 -9999 -9999 
-9999 -9999 -9999 -9999 -9999 -9999 -9999 -9999 -9999 -9999 -9999 -9999 -9999 -9999 -9999 -9999 -9999 -9999 -9999 -9999 116 115 117 118 120 122 123 122 124 125 126 126 127 130 131 130 130 130 126 126 126 130 132 133 133 134 135 137 138 138 139 139 140 139 138 140 143 144 144 146 147 148 149 147 146 148 148 149 151 150 150 149 149 150 152 153 152 153 155 158 158 157 157 154 152 154 155 153 152 150 148 147 146 149 149 151 154 155 156 157 154 151 147 148 151 151 148 148 149 147 144 142 142 141 141 141 139 140 139 137 136 136 136 136 137 139 143 144 144 144 140 141 142 140 145 144 137 136 128 124 129 135 129 130 132 135 127 125 124 122 123 120 122 121 125 131 130 -9999 -9999 -9999 -9999 -9999 -9999 -9999 -9999 -9999 -9999 -9999 -9999 -9999 
-9999 -9999 -9999 -9999 -9999 -9999 -9999 -9999 -9999 -9999 -9999 -9999 -9999 -9999 -9999 -9999 -9999 -9999 -9999 -9999 -9999 118 119 117 118 117 119 121 124 123 123 123 125 128 129 129 128 128 126 126 128 131 132 131 131 132 133 135 138 138 139 139 141 140 138 139 140 141 142 145 147 147 148 148 148 147 146 147 148 148 148 149 147 148 150 151 153 153 154 155 158 158 157 155 153 152 152 153 153 152 149 150 148 148 147 149 152 152 154 155 155 154 148 149 151 152 149 147 149 150 146 143 141 141 144 144 141 141 140 140 138 138 138 137 138 140 143 145 144 142 144 139 141 136 140 143 140 139 131 126 132 135 127 129 131 132 126 128 127 123 126 124 124 121 127 134 133 133 -9999 -9999 -9999 -9999 -9999 -9999 -9999 -9999 -9999 -9999 -9999 -9999 
-9999 -9999 -9999 -9999 -9999 -9999 -9999 -9999 -9999 -9999 -9999 -9999 -9999 -9999 -9999 -9999 -9999 -9999 -9999 -9999 -9999 117 124 124 120 123 125 126 124 124 123 125 126 127 127 128 130 128 127 127 127 128 129 132 131 131 131 133 136 137 139 140 142 142 141 140 140 140 142 142 143 145 147 147 147 146 146 147 149 149 149 148 148 148 150 152 153 153 153 154 157 157 159 158 157 155 151 152 154 154 150 150 149 150 149 147 149 151 152 152 153 150 145 150 152 152 149 145 149 146 146 145 139 142 144 146 141 141 142 142 141 140 140 138 140 141 143 145 147 147 143 140 135 134 142 144 140 133 129 124 128 128 127 130 137 135 130 133 131 130 128 130 127 124 126 131 132 135 131 130 -9999 -9999 -9999 -9999 133 -9999 -9999 -9999 -9999 -9999 
-9999 -9999 -9999 -9999 -9999 -9999 -9999 -9999 -9999 -9999 -9999 -9999 -9999 -9999 -9999 -9999 -9999 -9999 -9999 -9999 -9999 117 121 127 128 123 125 130 131 132 129 126 127 127 127 127 128 129 130 131 130 130 132 135 136 135 134 132 135 138 138 138 141 142 144 143 141 141 141 142 142 144 145 147 148 147 147 146 148 149 149 148 149 149 150 151 153 153 152 153 155 157 157 159 159 159 156 153 153 154 152 152 150 150 150 149 150 153 154 154 151 147 141 145 150 150 150 142 140 140 141 141 139 139 141 143 139 143 143 146 145 143 142 140 140 142 144 147 146 147 146 145 140 134 136 142 145 140 130 123 126 124 130 136 138 135 133 131 136 137 139 137 133 129 125 132 133 131 132 130 133 133 -9999 133 132 134 -9999 -9999 -9999 -9999 
-9999 -9999 -9999 -9999 -9999 -9999 -9999 -9999 -9999 -9999 -9999 -9999 -9999 -9999 -9999 -9999 -9999 -9999 -9999 -9999 -9999 -9999 117 121 129 127 128 128 127 133 133 128 128 127 127 128 128 131 132 133 134 134 135 137 137 138 137 135 135 138 139 139 140 143 145 144 144 143 142 141 141 143 144 145 147 147 148 146 147 149 148 148 148 148 148 151 151 151 153 154 154 154 156 156 158 156 157 154 153 156 158 157 156 152 152 152 152 152 153 150 146 145 145 142 145 144 141 139 142 142 137 134 137 136 136 136 136 137 142 145 147 147 145 141 141 146 148 141 141 143 149 146 141 133 131 140 138 135 130 123 123 124 129 138 139 140 135 130 130 131 135 133 134 128 125 131 132 130 129 131 131 133 147 135 -9999 -9999 -9999 -9999 -9999 -9999 
-9999 -9999 -9999 -9999 -9999 -9999 -9999 -9999 -9999 -9999 -9999 -9999 -9999 -9999 -9999 -9999 -9999 -9999 -9999 -9999 -9999 -9999 -9999 119 127 128 125 130 128 127 130 128 133 134 130 126 126 128 134 137 136 136 137 136 137 136 135 136 134 137 139 138 140 143 145 145 146 144 143 143 143 143 144 146 147 148 148 147 147 148 148 147 147 147 147 147 149 153 153 153 154 156 157 159 159 156 155 153 152 153 155 161 160 156 153 154 154 152 149 148 148 149 152 147 140 138 142 141 141 148 145 141 133 133 136 137 132 133 138 141 145 148 149 145 141 145 147 144 139 135 139 139 138 134 129 133 140 135 128 123 122 128 131 133 140 143 140 137 132 129 129 134 135 127 130 132 -9999 135 135 136 136 134 135 -9999 -9999 -9999 -9999 -9999 -9999 -9999 
-9999 -9999 -9999 -9999 -9999 -9999 -9999 -9999 -9999 -9999 -9999 -9999 -9999 -9999 -9999 -9999 -9999 -9999 -9999 -9999 -9999 -9999 -9999 -9999 119 122 122 125 131 130 127 126 129 135 137 130 126 127 129 133 135 134 134 134 136 136 138 138 136 137 137 136 139 141 143 143 145 145 145 145 145 144 145 146 147 148 150 150 149 149 147 147 147 148 148 149 151 152 152 153 154 156 155 157 157 158 157 153 152 153 154 156 156 156 155 155 155 153 149 150 150 152 152 146 145 143 144 146 141 141 145 142 135 139 141 143 142 138 141 144 146 147 148 148 145 141 145 145 140 134 132 132 131 132 127 127 135 136 129 125 120 122 129 129 134 137 143 139 137 134 128 129 133 126 131 -9999 -9999 -9999 -9999 -9999 -9999 -9999 -9999 -9999 -9999 -9999 -9999 -9999 -9999 -9999 
-9999 -9999 -9999 -9999 -9999 -9999 -9999 -9999 -9999 -9999 -9999 -9999 -9999 -9999 -9999 -9999 -9999 -9999 -9999 -9999 -9999 -9999 -9999 -9999 -9999 119 125 132 134 136 132 127 127 137 137 136 135 134 131 133 133 132 132 132 133 135 135 138 139 139 135 135 138 139 141 143 145 144 147 147 145 145 145 145 148 149 150 152 151 150 149 149 149 150 150 151 152 153 150 150 152 154 155 157 157 158 157 153 153 154 155 155 155 155 155 155 154 152 150 152 153 153 149 146 147 147 145 150 148 146 145 140 137 142 147 147 146 145 144 146 149 151 150 150 147 143 141 148 146 138 137 139 140 139 131 126 125 126 125 124 121 121 122 126 126 136 141 142 140 135 131 125 127 129 133 -9999 -9999 -9999 -9999 -9999 -9999 -9999 -9999 -9999 -9999 -9999 -9999 -9999 -9999 -9999 
-9999 -9999 -9999 -9999 -9999 -9999 -9999 -9999 -9999 -9999 -9999 -9999 -9999 -9999 -9999 -9999 -9999 -9999 -9999 -9999 -9999 -9999 -9999 -9999 -9999 120 120 125 136 134 132 132 126 130 133 138 137 137 135 136 131 130 130 130 131 132 135 137 139 139 137 137 139 139 141 141 143 144 145 145 146 146 147 147 148 150 150 150 151 151 149 150 150 152 153 153 152 151 151 151 151 152 154 155 157 158 157 152 153 154 154 154 155 156 154 154 155 154 151 153 153 151 150 151 152 151 151 151 151 149 149 142 136 143 149 148 148 146 147 146 148 151 153 151 150 148 140 143 145 138 142 145 143 136 132 132 131 137 132 132 132 125 120 122 124 129 132 143 146 141 135 129 127 134 -9999 -9999 -9999 -9999 -9999 -9999 -9999 -9999 -9999 -9999 -9999 -9999 -9999 -9999 -9999 -9999 
-9999 -9999 -9999 -9999 -9999 -9999 -9999 -9999 -9999 -9999 -9999 -9999 -9999 -9999 -9999 -9999 -9999 -9999 -9999 -9999 -9999 -9999 -9999 -9999 -9999 -9999 119 126 133 135 129 126 124 126 128 131 134 138 136 137 136 132 131 130 130 131 132 134 136 138 137 137 137 138 139 141 142 145 145 145 144 146 147 149 150 150 149 150 150 150 149 149 150 151 154 154 154 152 153 152 151 152 154 155 155 156 152 149 150 153 155 155 155 155 154 154 155 155 153 154 153 152 153 156 155 153 154 154 153 151 151 148 138 139 147 145 145 145 145 147 149 148 152 151 151 151 145 140 144 139 144 152 149 139 140 138 136 141 140 142 138 130 127 122 121 122 127 135 140 146 139 129 128 137 -9999 -9999 -9999 -9999 -9999 -9999 -9999 -9999 -9999 -9999 -9999 -9999 -9999 -9999 -9999 -9999 
-9999 -9999 -9999 -9999 -9999 -9999 -9999 -9999 -9999 -9999 -9999 -9999 -9999 -9999 -9999 -9999 -9999 -9999 -9999 -9999 -9999 -9999 -9999 -9999 -9999 -9999 117 124 131 130 125 128 128 132 129 128 132 135 137 139 140 138 135 132 130 130 130 132 134 136 138 140 139 139 139 139 140 144 144 143 143 146 148 149 151 152 151 150 151 150 150 147 149 150 150 152 155 154 154 154 152 152 152 153 153 152 149 150 149 149 151 154 154 155 155 155 153 154 154 154 153 153 152 152 152 154 154 152 153 152 147 147 139 137 136 135 136 142 142 149 150 148 149 148 146 149 147 141 144 144 147 148 148 149 142 149 146 140 138 141 145 141 135 130 128 124 125 127 127 134 138 131 131 136 142 -9999 -9999 -9999 -9999 -9999 -9999 -9999 -9999 -9999 -9999 -9999 -9999 -9999 -9999 -9999 
-9999 -9999 -9999 -9999 -9999 -9999 -9999 -9999 -9999 -9999 -9999 -9999 -9999 -9999 -9999 -9999 -9999 -9999 -9999 -9999 -9999 -9999 -9999 -9999 -9999 116 117 126 131 124 122 127 133 133 135 131 134 137 138 135 135 138 137 132 132 132 131 131 132 136 137 139 140 140 139 139 139 143 144 143 145 147 148 150 151 152 150 148 148 150 150 149 148 149 150 152 153 154 153 152 151 149 149 150 150 150 150 153 153 151 148 151 153 156 154 155 152 154 153 153 150 151 153 150 148 152 150 149 151 154 150 143 137 137 134 135 136 133 136 141 146 145 145 144 142 148 147 140 146 148 150 152 151 149 147 147 146 145 144 134 134 136 138 130 123 123 123 124 125 128 132 133 129 133 139 136 136 138 138 -9999 -9999 -9999 -9999 -9999 -9999 -9999 -9999 -9999 -9999 -9999 
-9999 -9999 -9999 -9999 -9999 -9999 -9999 -9999 -9999 -9999 -9999 -9999 -9999 -9999 -9999 -9999 -9999 -9999 -9999 -9999 -9999 -9999 -9999 -9999 -9999 -9999 116 122 128 122 121 125 127 132 135 134 137 138 138 137 138 133 132 132 134 134 134 132 133 135 137 138 139 139 139 140 139 143 142 144 144 146 148 149 148 150 149 149 148 150 152 150 146 147 149 149 152 154 153 152 151 148 148 149 149 151 154 156 154 153 150 148 153 151 152 153 153 155 156 151 151 151 153 149 142 141 140 140 142 144 140 137 143 144 142 139 141 143 137 136 138 139 138 138 139 142 143 142 145 147 149 152 146 149 150 150 150 150 140 138 137 128 127 126 128 126 124 128 128 128 128 130 130 131 134 133 135 137 137 138 -9999 -9999 -9999 -9999 -9999 -9999 -9999 -9999 -9999 -9999 
-9999 -9999 -9999 -9999 -9999 -9999 -9999 -9999 -9999 -9999 -9999 -9999 -9999 -9999 -9999 -9999 -9999 -9999 -9999 -9999 -9999 -9999 -9999 -9999 -9999 -9999 116 118 123 119 120 125 128 134 131 133 138 139 140 134 137 138 134 135 135 136 136 137 135 134 134 137 138 139 138 139 138 140 141 141 142 145 148 148 148 149 149 149 148 148 149 149 147 147 147 147 150 153 154 151 151 150 150 150 151 152 152 153 152 149 150 147 147 147 149 150 153 154 154 148 143 144 144 141 141 140 143 142 137 134 139 143 146 147 147 146 143 145 142 143 143 144 145 142 143 142 141 146 141 148 152 148 145 148 146 149 149 150 149 150 142 137 135 135 138 137 135 137 131 128 128 130 130 132 132 133 134 135 138 139 141 141 153 -9999 -9999 -9999 -9999 -9999 -9999 -9999 
-9999 -9999 -9999 -9999 -9999 -9999 -9999 -9999 -9999 -9999 -9999 -9999 -9999 -9999 -9999 -9999 -9999 -9999 -9999 -9999 -9999 -9999 -9999 -9999 -9999 -9999 -9999 116 121 119 126 132 135 134 132 133 136 136 139 134 138 139 137 137 139 134 137 139 139 137 137 136 134 135 136 136 136 137 140 142 143 144 146 147 146 147 148 147 145 145 146 147 149 147 145 145 147 150 152 152 152 150 151 151 150 151 151 148 148 149 147 146 151 149 144 142 144 146 145 148 143 144 142 142 147 143 146 145 146 140 137 135 139 145 145 147 146 146 144 146 145 147 150 146 144 148 145 150 144 141 148 150 146 150 144 142 142 147 147 150 151 148 146 144 146 145 141 133 129 128 131 133 133 132 134 136 136 136 139 144 151 154 159 148 -9999 -9999 -9999 -9999 -9999 -9999 
-9999 -9999 -9999 -9999 -9999 -9999 -9999 -9999 -9999 -9999 -9999 -9999 -9999 -9999 -9999 -9999 -9999 -9999 -9999 -9999 -9999 -9999 -9999 -9999 -9999 -9999 -9999 -9999 116 118 122 127 130 132 130 131 132 131 131 138 139 135 136 135 138 138 134 136 138 137 139 137 135 135 134 132 134 136 137 138 140 141 144 144 143 142 144 145 143 142 143 144 148 147 145 145 144 148 147 149 152 149 149 149 148 148 148 149 151 154 151 151 155 155 149 147 148 148 148 148 144 145 145 147 146 143 149 152 151 146 147 140 132 134 139 145 146 146 144 146 148 149 147 150 145 149 150 152 151 139 142 142 150 151 151 148 139 139 139 144 150 150 150 150 144 144 147 142 141 138 138 132 132 134 134 136 136 137 139 139 140 141 141 141 -9999 -9999 -9999 -9999 -9999 -9999 
-9999 -9999 -9999 -9999 -9999 -9999 -9999 -9999 -9999 -9999 -9999 -9999 -9999 -9999 -9999 -9999 -9999 -9999 -9999 -9999 -9999 -9999 -9999 -9999 -9999 -9999 -9999 -9999 -9999 117 119 119 123 127 130 128 132 129 129 134 133 134 136 136 135 135 135 135 137 138 138 138 138 138 136 133 135 136 136 136 139 139 141 140 139 141 143 144 143 143 141 142 145 145 145 145 144 145 146 147 149 148 150 148 146 145 146 147 149 150 150 152 153 154 152 151 154 154 152 151 145 146 148 152 150 146 152 152 152 151 152 146 134 137 143 146 148 148 147 146 149 152 150 151 145 149 152 152 146 140 136 142 151 152 154 148 149 148 136 135 143 146 143 149 146 138 146 149 143 141 142 141 139 137 135 137 138 136 138 138 -9999 140 -9999 -9999 -9999 -9999 -9999 -9999 -9999 -9999 
-9999 -9999 -9999 -9999 -9999 -9999 -9999 -9999 -9999 -9999 -9999 -9999 -9999 -9999 -9999 -9999 -9999 -9999 -9999 -9999 -9999 -9999 -9999 -9999 -9999 -9999 -9999 -9999 -9999 118 118 122 126 129 126 127 131 132 128 128 130 131 133 132 133 134 134 134 134 136 137 139 138 137 137 137 136 134 136 137 136 136 137 138 138 137 139 139 140 140 139 140 141 142 145 147 146 145 144 148 148 147 148 146 144 144 144 146 148 151 152 154 153 150 152 154 155 153 147 146 149 150 152 154 152 148 150 152 152 149 147 140 134 133 142 147 148 148 148 145 144 148 150 152 149 149 152 151 145 145 140 137 144 148 148 154 154 149 140 135 131 136 134 143 140 132 144 147 145 135 141 144 136 135 135 137 137 139 -9999 -9999 -9999 -9999 -9999 -9999 -9999 -9999 -9999 -9999 -9999 -9999 
-9999 -9999 -9999 -9999 -9999 -9999 -9999 -9999 -9999 -9999 -9999 -9999 -9999 -9999 -9999 -9999 -9999 -9999 -9999 -9999 -9999 -9999 -9999 -9999 -9999 -9999 -9999 -9999 -9999 -9999 118 118 125 131 128 129 134 135 130 131 129 130 130 132 131 132 133 133 132 134 135 136 138 138 139 138 137 137 138 137 137 137 137 138 139 138 137 137 136 138 138 139 139 139 141 144 146 146 144 146 147 145 145 147 146 145 144 144 147 149 151 153 152 152 155 155 155 150 148 148 150 153 156 153 149 150 152 149 147 145 140 140 137 133 138 144 147 149 152 149 144 145 147 150 151 152 152 149 149 147 139 137 141 147 140 152 154 148 152 141 135 131 131 137 133 128 133 135 135 132 137 138 137 135 136 136 137 142 -9999 -9999 -9999 -9999 -9999 -9999 -9999 -9999 -9999 -9999 -9999 -9999 
-9999 -9999 -9999 -9999 -9999 -9999 -9999 -9999 -9999 -9999 -9999 -9999 -9999 -9999 -9999 -9999 -9999 -9999 -9999 -9999 -9999 -9999 -9999 -9999 -9999 -9999 -9999 -9999 -9999 -9999 -9999 119 118 124 130 126 130 136 137 134 130 128 129 128 128 129 129 129 130 134 136 135 134 137 137 135 135 136 139 140 141 140 137 138 137 138 138 136 137 140 147 146 141 140 139 140 142 144 142 143 144 143 143 145 147 147 147 147 148 148 150 152 152 152 152 153 152 147 149 149 151 153 154 152 151 152 153 151 149 143 141 144 143 133 134 138 147 147 150 150 148 143 144 146 149 152 153 153 154 149 141 139 137 140 138 145 152 153 154 150 142 131 127 128 128 129 131 132 132 130 136 133 135 135 133 140 146 -9999 -9999 -9999 -9999 -9999 -9999 -9999 -9999 -9999 -9999 -9999 -9999 -9999 
-9999 -9999 -9999 -9999 -9999 -9999 -9999 -9999 -9999 -9999 -9999 -9999 -9999 -9999 -9999 -9999 -9999 -9999 -9999 -9999 -9999 -9999 -9999 -9999 -9999 -9999 -9999 -9999 -9999 -9999 -9999 -9999 -9999 119 123 128 125 133 133 130 128 131 130 127 126 127 128 128 129 131 131 133 134 134 135 136 138 139 139 142 141 141 140 141 143 140 139 140 141 142 145 149 149 144 140 140 139 140 141 141 141 142 144 146 151 151 149 148 148 147 149 150 150 151 151 150 148 145 152 149 151 152 153 152 151 153 153 148 145 145 147 147 141 133 132 134 142 147 151 152 151 148 143 142 143 146 148 152 155 146 151 146 140 136 134 134 143 151 152 147 136 130 129 133 134 132 133 133 132 133 131 134 135 133 136 142 -9999 -9999 -9999 -9999 -9999 -9999 -9999 -9999 -9999 -9999 -9999 -9999 -9999 -9999 
-9999 -9999 -9999 -9999 -9999 -9999 -9999 -9999 -9999 -9999 -9999 -9999 -9999 -9999 -9999 -9999 -9999 -9999 -9999 -9999 -9999 -9999 -9999 -9999 -9999 -9999 -9999 -9999 -9999 -9999 -9999 -9999 -9999 -9999 119 122 122 127 126 124 126 126 126 128 130 130 128 128 129 130 131 132 134 136 137 136 138 139 138 141 142 142 141 141 144 143 141 139 141 142 143 146 147 147 144 142 140 139 140 140 140 140 141 144 148 150 150 146 147 147 148 148 147 149 151 149 145 146 150 152 152 154 153 155 154 154 154 150 147 150 150 148 140 132 130 133 138 144 147 150 154 154 149 142 144 151 156 156 155 153 153 147 150 149 148 138 141 146 146 138 131 134 132 136 144 143 147 141 131 134 137 135 136 134 144 -9999 -9999 -9999 -9999 -9999 -9999 -9999 -9999 -9999 -9999 -9999 -9999 -9999 -9999 -9999 
-9999 -9999 -9999 -9999 -9999 -9999 -9999 -9999 -9999 -9999 -9999 -9999 -9999 -9999 -9999 -9999 -9999 -9999 -9999 -9999 -9999 -9999 -9999 -9999 -9999 -9999 -9999 -9999 -9999 -9999 -9999 -9999 -9999 -9999 -9999 120 120 121 121 126 127 127 129 125 126 127 126 128 130 130 131 131 131 135 137 137 136 137 137 138 139 141 141 141 142 143 141 141 141 143 144 144 145 145 145 145 142 141 140 138 138 140 142 144 148 148 147 147 147 147 147 145 145 145 146 147 146 148 151 152 153 155 154 153 152 152 152 153 151 153 147 146 139 131 134 140 147 148 151 151 150 154 154 147 143 149 153 152 156 155 151 154 155 155 153 144 134 137 135 129 131 138 141 137 142 151 147 136 134 137 132 133 138 141 146 -9999 -9999 -9999 -9999 -9999 -9999 -9999 -9999 -9999 -9999 -9999 -9999 -9999 -9999 -9999 
-9999 -9999 -9999 -9999 -9999 -9999 -9999 -9999 -9999 -9999 -9999 -9999 -9999 -9999 -9999 -9999 -9999 -9999 -9999 -9999 -9999 -9999 -9999 -9999 -9999 -9999 -9999 -9999 -9999 -9999 -9999 -9999 -9999 -9999 -9999 -9999 119 120 120 122 122 121 122 122 123 123 125 130 130 133 131 133 131 133 136 134 136 134 135 137 138 139 139 141 143 145 144 143 139 138 139 141 141 144 145 146 146 145 141 138 136 139 141 143 145 146 145 145 146 149 148 145 147 150 152 153 154 150 150 149 151 154 152 151 151 151 151 155 156 153 143 140 134 133 137 138 146 150 152 154 151 153 154 149 142 146 148 153 155 152 149 145 143 143 140 138 135 131 131 132 137 139 144 146 148 150 143 134 137 132 134 141 141 -9999 -9999 -9999 -9999 -9999 -9999 -9999 -9999 -9999 -9999 -9999 -9999 -9999 -9999 -9999 -9999 -9999 
-9999 -9999 -9999 -9999 -9999 -9999 -9999 -9999 -9999 -9999 -9999 -9999 -9999 -9999 -9999 -9999 -9999 -9999 -9999 -9999 -9999 -9999 -9999 -9999 -9999 -9999 -9999 -9999 -9999 -9999 -9999 -9999 -9999 -9999 -9999 -9999 -9999 122 121 121 124 125 122 122 125 129 126 131 134 135 133 131 130 130 131 131 132 133 132 133 135 135 137 138 141 142 143 143 140 137 139 140 141 143 144 145 146 145 142 140 138 136 140 143 144 144 144 146 147 148 149 147 146 147 150 152 151 152 151 148 149 153 152 150 152 148 150 154 151 147 143 135 138 139 143 142 143 150 150 148 148 146 150 144 139 143 148 155 158 155 156 154 145 145 145 142 150 146 140 143 144 148 147 145 141 138 138 139 135 143 145 146 -9999 -9999 -9999 -9999 -9999 -9999 -9999 -9999 -9999 -9999 -9999 -9999 -9999 -9999 -9999 -9999 -9999 -9999 
-9999 -9999 -9999 -9999 -9999 -9999 -9999 -9999 -9999 -9999 -9999 -9999 -9999 -9999 -9999 -9999 -9999 -9999 -9999 -9999 -9999 -9999 -9999 -9999 -9999 -9999 -9999 -9999 -9999 -9999 -9999 122 122 -9999 -9999 120 123 126 129 124 131 130 127 126 125 127 130 130 130 133 132 131 130 130 130 131 132 131 131 132 134 135 136 139 141 141 143 142 142 138 138 140 141 142 142 143 143 144 142 144 142 137 134 138 140 139 142 145 145 146 147 146 145 148 151 153 152 149 150 147 147 153 151 150 150 148 150 153 154 151 148 138 131 134 141 144 146 149 151 152 153 149 142 139 142 151 152 154 155 156 156 151 154 156 147 150 156 149 152 153 152 147 143 139 136 134 134 139 138 -9999 -9999 -9999 -9999 -9999 -9999 -9999 -9999 -9999 -9999 -9999 -9999 -9999 -9999 -9999 -9999 -9999 -9999 -9999 -9999 -9999 
-9999 -9999 -9999 -9999 -9999 -9999 -9999 -9999 -9999 -9999 -9999 -9999 -9999 -9999 -9999 -9999 -9999 -9999 -9999 -9999 -9999 -9999 -9999 -9999 -9999 -9999 -9999 -9999 -9999 -9999 121 125 125 -9999 -9999 121 126 136 133 127 132 132 131 128 126 129 133 132 129 130 131 131 131 131 129 132 130 130 131 132 133 135 135 137 139 140 141 141 142 142 138 138 140 141 140 141 141 143 143 144 143 139 135 135 137 136 140 143 145 147 147 148 146 147 150 154 152 151 150 147 147 151 151 151 150 149 152 153 155 154 150 142 133 133 135 143 145 145 148 146 145 145 144 138 145 151 151 151 155 156 157 155 156 153 150 155 154 154 154 154 153 152 148 143 141 137 139 143 136 -9999 -9999 -9999 -9999 -9999 -9999 -9999 -9999 -9999 -9999 -9999 -9999 -9999 -9999 -9999 -9999 -9999 -9999 -9999 -9999 -9999 
-9999 -9999 -9999 -9999 -9999 -9999 -9999 -9999 -9999 -9999 -9999 -9999 -9999 -9999 -9999 -9999 -9999 -9999 -9999 -9999 -9999 -9999 -9999 -9999 -9999 -9999 -9999 -9999 -9999 -9999 120 124 129 127 122 121 125 135 136 131 134 135 133 131 128 128 130 130 129 129 130 130 130 130 130 130 130 130 131 133 134 135 136 136 139 139 140 141 142 141 139 138 139 139 138 138 138 140 142 144 143 142 138 133 134 135 137 140 144 145 149 150 147 146 149 152 153 153 153 149 146 149 152 151 148 152 153 151 153 150 149 137 134 139 136 136 139 145 149 149 150 146 139 142 147 147 146 149 154 157 155 156 154 153 154 153 151 153 153 152 151 153 153 149 143 135 135 145 138 143 -9999 -9999 -9999 -9999 -9999 -9999 -9999 -9999 -9999 -9999 -9999 -9999 -9999 -9999 -9999 -9999 -9999 -9999 -9999 -9999 
-9999 -9999 -9999 -9999 -9999 -9999 -9999 -9999 -9999 -9999 -9999 -9999 -9999 -9999 -9999 -9999 -9999 -9999 -9999 -9999 -9999 -9999 -9999 -9999 -9999 -9999 -9999 -9999 -9999 -9999 120 122 126 130 126 121 121 129 134 134 129 132 134 132 130 129 135 132 128 127 128 129 129 130 128 128 130 130 130 130 130 133 134 134 136 136 138 141 140 138 138 136 135 136 137 139 139 141 143 144 142 140 138 134 132 134 136 137 142 145 146 148 148 149 149 151 154 152 152 152 147 149 151 149 147 150 150 150 148 143 137 135 135 139 144 144 144 149 152 152 151 149 141 145 149 145 148 151 155 154 152 156 154 157 155 152 149 147 147 149 149 148 155 151 144 141 141 146 139 141 -9999 -9999 -9999 -9999 -9999 -9999 -9999 -9999 -9999 -9999 -9999 -9999 -9999 -9999 -9999 -9999 -9999 -9999 -9999 -9999 
-9999 -9999 -9999 -9999 -9999 -9999 -9999 -9999 -9999 -9999 -9999 -9999 -9999 -9999 -9999 -9999 -9999 -9999 -9999 -9999 -9999 -9999 -9999 -9999 -9999 -9999 -9999 -9999 -9999 -9999 -9999 -9999 122 125 129 126 122 126 128 128 126 128 127 127 129 130 132 133 127 124 126 128 128 128 127 126 127 129 128 129 130 131 132 134 134 135 136 141 141 143 139 133 132 133 134 136 138 140 142 142 143 140 138 138 138 135 133 136 139 142 143 145 147 150 150 148 150 149 150 151 145 149 149 147 146 149 151 151 142 136 137 139 143 139 146 149 151 151 154 152 149 149 141 146 146 145 150 155 156 156 153 156 153 155 156 153 155 151 148 144 142 141 144 141 145 151 145 158 142 -9999 -9999 -9999 -9999 -9999 -9999 -9999 -9999 -9999 -9999 -9999 -9999 -9999 -9999 -9999 -9999 -9999 -9999 -9999 -9999 -9999 
-9999 -9999 -9999 -9999 -9999 -9999 -9999 -9999 -9999 -9999 -9999 -9999 -9999 -9999 -9999 -9999 -9999 -9999 -9999 -9999 -9999 -9999 -9999 -9999 -9999 -9999 -9999 -9999 -9999 -9999 -9999 -9999 -9999 122 127 130 126 124 126 124 123 123 122 127 129 132 131 129 126 126 126 128 127 127 125 123 126 127 128 129 131 131 131 132 134 134 133 136 138 139 135 132 131 131 132 135 137 139 139 143 144 144 143 141 142 141 137 133 136 138 141 144 145 149 151 148 146 146 149 149 144 147 149 147 145 150 152 151 140 137 147 146 147 145 145 144 148 150 150 145 145 141 138 145 143 145 154 155 154 156 152 157 152 156 154 155 157 156 155 154 151 142 138 137 148 149 143 167 -9999 -9999 -9999 -9999 -9999 -9999 -9999 -9999 -9999 -9999 -9999 -9999 -9999 -9999 -9999 -9999 -9999 -9999 -9999 -9999 -9999 -9999 
-9999 -9999 -9999 -9999 -9999 -9999 -9999 -9999 -9999 -9999 -9999 -9999 -9999 -9999 -9999 -9999 -9999 -9999 -9999 -9999 -9999 -9999 -9999 -9999 -9999 -9999 -9999 -9999 -9999 -9999 -9999 -9999 -9999 122 122 127 127 126 129 128 127 126 124 124 123 126 125 125 130 127 126 127 125 122 121 122 126 125 127 129 131 132 133 131 134 135 135 135 135 135 133 128 127 128 130 132 134 137 138 141 143 142 142 142 143 144 142 138 134 136 135 138 142 144 147 148 146 144 144 145 144 140 143 140 144 149 153 146 138 140 147 148 149 147 142 138 140 141 144 139 139 137 142 145 139 143 150 153 156 154 155 155 157 155 155 157 155 156 153 154 148 143 142 140 140 146 154 181 -9999 -9999 -9999 -9999 -9999 -9999 -9999 -9999 -9999 -9999 -9999 -9999 -9999 -9999 -9999 -9999 -9999 -9999 -9999 -9999 -9999 -9999 
-9999 -9999 -9999 -9999 -9999 -9999 -9999 -9999 -9999 -9999 -9999 -9999 -9999 -9999 -9999 -9999 -9999 -9999 -9999 -9999 -9999 -9999 -9999 -9999 -9999 -9999 -9999 -9999 -9999 -9999 -9999 -9999 -9999 -9999 122 122 127 127 129 131 128 127 130 128 125 125 123 124 128 129 126 127 124 121 120 123 123 124 126 129 130 131 133 132 134 134 134 135 131 130 131 128 126 128 130 132 133 136 137 139 143 141 141 143 142 143 143 144 140 134 134 135 138 142 145 147 148 147 149 149 149 144 144 138 143 147 148 142 135 141 146 147 144 140 136 134 135 134 134 133 134 134 136 136 134 137 143 155 152 152 153 151 150 151 154 155 153 150 154 148 144 143 144 152 149 143 158 190 -9999 -9999 -9999 -9999 -9999 -9999 -9999 -9999 -9999 -9999 -9999 -9999 -9999 -9999 -9999 -9999 -9999 -9999 -9999 -9999 -9999 -9999 
-9999 -9999 -9999 -9999 -9999 -9999 -9999 -9999 -9999 -9999 -9999 -9999 -9999 -9999 -9999 -9999 -9999 -9999 -9999 -9999 -9999 -9999 -9999 -9999 -9999 -9999 -9999 -9999 -9999 -9999 -9999 -9999 -9999 -9999 -9999 122 124 130 127 129 129 126 128 132 133 127 127 128 126 128 126 127 123 120 119 121 122 124 124 127 129 130 132 131 132 133 134 132 130 129 130 127 127 129 129 131 132 134 136 137 141 141 139 142 143 144 142 143 143 139 132 132 135 140 142 145 149 151 151 151 150 150 149 145 138 143 147 147 137 139 146 143 135 138 137 139 145 144 143 138 136 137 142 145 145 139 135 141 142 142 142 145 146 152 155 156 159 154 145 146 150 145 142 146 146 153 182 184 -9999 -9999 -9999 -9999 -9999 -9999 -9999 -9999 -9999 -9999 -9999 -9999 -9999 -9999 -9999 -9999 -9999 -9999 -9999 -9999 -9999 -9999 
-9999 -9999 -9999 -9999 -9999 -9999 -9999 -9999 -9999 -9999 -9999 -9999 -9999 -9999 -9999 -9999 -9999 -9999 -9999 -9999 -9999 -9999 -9999 -9999 -9999 -9999 -9999 -9999 -9999 -9999 -9999 -9999 -9999 -9999 -9999 124 125 130 130 127 129 127 126 132 131 129 127 131 131 127 128 127 124 121 120 121 123 124 123 125 128 129 131 131 133 134 134 131 126 126 126 125 125 126 129 131 133 134 135 135 137 141 142 141 143 144 143 141 143 140 133 132 132 137 143 146 147 151 149 148 149 149 150 148 144 139 141 147 137 137 136 136 141 144 146 146 150 152 148 144 146 139 145 151 154 150 146 141 145 148 151 153 156 154 156 157 154 149 151 153 152 148 145 149 165 183 188 -9999 -9999 -9999 -9999 -9999 -9999 -9999 -9999 -9999 -9999 -9999 -9999 -9999 -9999 -9999 -9999 -9999 -9999 -9999 -9999 -9999 -9999 -9999 
-9999 -9999 -9999 -9999 -9999 -9999 -9999 -9999 -9999 -9999 -9999 -9999 -9999 -9999 -9999 -9999 -9999 -9999 -9999 -9999 -9999 -9999 -9999 -9999 -9999 -9999 -9999 -9999 -9999 -9999 -9999 -9999 -9999 -9999 123 123 130 127 127 126 129 128 127 128 131 132 127 126 130 130 129 127 126 123 121 121 123 123 124 123 126 128 130 131 133 132 129 127 124 124 124 124 125 127 129 131 132 132 133 132 134 138 140 142 140 143 142 141 143 142 134 135 137 137 142 146 148 150 150 148 148 151 153 150 149 144 138 137 135 134 133 143 147 147 150 150 151 153 152 149 152 146 142 147 154 158 152 147 -9999 -9999 -9999 -9999 -9999 156 157 152 147 152 153 151 147 143 154 166 181 179 -9999 -9999 -9999 -9999 -9999 -9999 -9999 -9999 -9999 -9999 -9999 -9999 -9999 -9999 -9999 -9999 -9999 -9999 -9999 -9999 -9999 -9999 -9999 -9999 
-9999 -9999 -9999 -9999 -9999 -9999 -9999 -9999 -9999 -9999 -9999 -9999 -9999 -9999 -9999 -9999 -9999 -9999 -9999 -9999 -9999 -9999 -9999 -9999 -9999 -9999 -9999 -9999 -9999 -9999 -9999 -9999 -9999 -9999 -9999 -9999 125 128 126 125 126 128 130 127 130 131 132 129 129 132 132 131 127 124 122 121 124 125 125 123 125 126 129 131 132 130 127 124 123 125 129 128 127 127 131 133 134 136 136 134 133 136 138 142 141 139 139 141 143 142 131 134 139 140 139 143 147 150 150 148 147 149 153 152 152 149 145 137 134 135 134 141 145 149 150 148 149 152 151 154 154 151 148 144 149 153 152 152 -9999 -9999 -9999 -9999 -9999 156 155 151 152 153 150 150 149 147 146 154 145 -9999 -9999 -9999 -9999 -9999 -9999 -9999 -9999 -9999 -9999 -9999 -9999 -9999 -9999 -9999 -9999 -9999 -9999 -9999 -9999 -9999 -9999 -9999 -9999 -9999 
-9999 -9999 -9999 -9999 -9999 -9999 -9999 -9999 -9999 -9999 -9999 -9999 -9999 -9999 -9999 -9999 -9999 -9999 -9999 -9999 -9999 -9999 -9999 -9999 -9999 -9999 -9999 -9999 -9999 -9999 -9999 -9999 -9999 -9999 -9999 -9999 -9999 124 126 123 123 124 129 128 132 132 135 130 130 134 134 131 130 126 124 123 125 128 127 125 125 126 130 131 132 128 126 124 122 127 131 131 130 132 135 136 136 136 137 137 134 134 135 137 139 139 138 137 140 139 132 132 140 145 142 141 146 147 150 150 146 148 149 150 152 147 141 140 139 140 136 141 144 148 147 147 148 147 152 153 152 155 153 152 151 -9999 -9999 -9999 -9999 -9999 -9999 -9999 -9999 156 154 153 155 157 156 -9999 -9999 -9999 -9999 -9999 -9999 -9999 -9999 -9999 -9999 -9999 -9999 -9999 -9999 -9999 -9999 -9999 -9999 -9999 -9999 -9999 -9999 -9999 -9999 -9999 -9999 -9999 -9999 -9999 -9999 -9999 
-9999 -9999 -9999 -9999 -9999 -9999 -9999 -9999 -9999 -9999 -9999 -9999 -9999 -9999 -9999 -9999 -9999 -9999 -9999 -9999 -9999 -9999 -9999 -9999 -9999 -9999 -9999 -9999 -9999 -9999 -9999 -9999 -9999 -9999 -9999 -9999 -9999 -9999 124 124 124 123 126 129 132 134 134 133 130 131 133 134 132 129 126 126 125 129 129 130 127 128 130 130 129 129 126 123 122 126 130 131 134 132 135 133 135 137 139 136 135 133 134 135 137 138 142 140 135 133 132 132 138 143 146 142 141 145 149 149 145 143 141 142 141 139 141 141 144 143 137 136 141 143 141 141 140 143 148 151 153 153 153 -9999 -9999 -9999 -9999 -9999 -9999 -9999 -9999 -9999 -9999 154 156 -9999 -9999 -9999 -9999 -9999 -9999 -9999 -9999 -9999 -9999 -9999 -9999 -9999 -9999 -9999 -9999 -9999 -9999 -9999 -9999 -9999 -9999 -9999 -9999 -9999 -9999 -9999 -9999 -9999 -9999 -9999 -9999 -9999 -9999 -9999 
-9999 -9999 -9999 -9999 -9999 -9999 -9999 -9999 -9999 -9999 -9999 -9999 -9999 -9999 -9999 -9999 -9999 -9999 -9999 -9999 -9999 -9999 -9999 -9999 -9999 -9999 -9999 -9999 -9999 -9999 -9999 -9999 -9999 -9999 -9999 -9999 -9999 -9999 -9999 124 126 124 124 126 131 132 132 133 132 131 130 133 132 130 127 128 127 127 130 130 131 134 133 134 132 132 129 126 123 123 127 129 130 131 133 134 134 135 136 135 135 133 132 133 134 136 141 141 136 136 136 138 137 139 144 143 141 143 145 149 148 145 145 148 148 141 143 149 148 143 140 138 134 136 139 145 144 146 149 153 154 154 155 -9999 -9999 -9999 -9999 -9999 -9999 -9999 -9999 -9999 -9999 -9999 -9999 -9999 -9999 -9999 -9999 -9999 -9999 -9999 -9999 -9999 -9999 -9999 -9999 -9999 -9999 -9999 -9999 -9999 -9999 -9999 -9999 -9999 -9999 -9999 -9999 -9999 -9999 -9999 -9999 -9999 -9999 -9999 -9999 -9999 -9999 -9999 
-9999 -9999 -9999 -9999 -9999 -9999 -9999 -9999 -9999 -9999 -9999 -9999 -9999 -9999 -9999 -9999 -9999 -9999 -9999 -9999 -9999 -9999 -9999 -9999 -9999 -9999 -9999 -9999 -9999 -9999 -9999 -9999 -9999 -9999 -9999 -9999 -9999 126 125 129 129 131 127 129 132 131 133 134 133 134 133 134 133 130 131 130 129 129 129 131 134 135 132 134 131 132 131 130 124 122 126 127 130 131 133 133 133 134 135 134 136 135 133 133 137 138 140 139 134 136 136 140 140 139 142 144 143 141 143 145 147 146 147 148 150 145 143 150 154 151 149 143 139 137 142 145 148 147 149 151 153 154 155 -9999 -9999 -9999 -9999 -9999 -9999 -9999 -9999 -9999 -9999 -9999 -9999 -9999 -9999 -9999 -9999 -9999 -9999 -9999 -9999 -9999 -9999 -9999 -9999 -9999 -9999 -9999 -9999 -9999 -9999 -9999 -9999 -9999 -9999 -9999 -9999 -9999 -9999 -9999 -9999 -9999 -9999 -9999 -9999 -9999 -9999 -9999 
-9999 -9999 -9999 -9999 -9999 -9999 -9999 -9999 -9999 -9999 -9999 -9999 -9999 -9999 -9999 -9999 -9999 -9999 -9999 -9999 -9999 -9999 -9999 -9999 -9999 -9999 -9999 -9999 -9999 -9999 -9999 -9999 -9999 -9999 -9999 -9999 -9999 -9999 126 129 132 134 129 127 127 128 128 131 132 133 133 133 133 130 134 132 133 131 128 132 134 134 132 134 132 130 132 130 121 120 121 128 131 131 133 133 132 134 134 135 134 134 133 133 136 138 137 138 135 134 138 140 142 142 142 142 143 141 141 143 147 146 147 150 149 144 144 145 149 153 152 149 142 139 144 149 152 151 154 152 151 152 153 -9999 -9999 -9999 -9999 -9999 -9999 -9999 -9999 -9999 -9999 -9999 -9999 -9999 -9999 -9999 -9999 -9999 -9999 -9999 -9999 -9999 -9999 -9999 -9999 -9999 -9999 -9999 -9999 -9999 -9999 -9999 -9999 -9999 -9999 -9999 -9999 -9999 -9999 -9999 -9999 -9999 -9999 -9999 -9999 -9999 -9999 -9999 
-9999 -9999 -9999 -9999 -9999 -9999 -9999 -9999 -9999 -9999 -9999 -9999 -9999 -9999 -9999 -9999 -9999 -9999 -9999 -9999 -9999 -9999 -9999 -9999 -9999 -9999 -9999 -9999 -9999 -9999 -9999 -9999 -9999 -9999 -9999 -9999 -9999 -9999 129 127 132 134 132 129 125 130 130 132 133 135 134 135 135 133 133 134 134 133 129 132 134 134 132 130 135 130 129 128 124 124 119 122 129 129 131 131 132 134 133 134 132 134 135 136 136 136 136 134 131 130 133 137 139 141 141 141 142 141 139 140 142 147 148 148 144 142 145 147 151 152 151 149 144 140 145 149 152 152 155 154 154 150 -9999 -9999 -9999 -9999 -9999 -9999 -9999 -9999 -9999 -9999 -9999 -9999 -9999 -9999 -9999 -9999 -9999 -9999 -9999 -9999 -9999 -9999 -9999 -9999 -9999 -9999 -9999 -9999 -9999 -9999 -9999 -9999 -9999 -9999 -9999 -9999 -9999 -9999 -9999 -9999 -9999 -9999 -9999 -9999 -9999 -9999 -9999 -9999 
-9999 -9999 -9999 -9999 -9999 -9999 -9999 -9999 -9999 -9999 -9999 -9999 -9999 -9999 -9999 -9999 -9999 -9999 -9999 -9999 -9999 -9999 -9999 -9999 -9999 -9999 -9999 -9999 -9999 -9999 -9999 -9999 -9999 -9999 -9999 -9999 -9999 -9999 129 129 134 135 133 133 129 129 130 132 134 134 133 133 135 133 133 134 133 134 130 130 133 136 137 132 130 131 127 127 128 128 124 119 127 128 129 130 132 134 134 133 135 133 135 137 138 140 138 138 135 132 134 135 139 140 143 142 142 140 138 138 139 143 147 148 147 144 145 148 152 154 154 151 145 140 146 149 152 152 152 153 152 151 -9999 -9999 -9999 -9999 -9999 -9999 -9999 -9999 -9999 -9999 -9999 -9999 -9999 -9999 -9999 -9999 -9999 -9999 -9999 -9999 -9999 -9999 -9999 -9999 -9999 -9999 -9999 -9999 -9999 -9999 -9999 -9999 -9999 -9999 -9999 -9999 -9999 -9999 -9999 -9999 -9999 -9999 -9999 -9999 -9999 -9999 -9999 -9999 
-9999 -9999 -9999 -9999 -9999 -9999 -9999 -9999 -9999 -9999 -9999 -9999 -9999 -9999 -9999 -9999 -9999 -9999 -9999 -9999 -9999 -9999 -9999 -9999 -9999 -9999 -9999 -9999 -9999 -9999 -9999 -9999 -9999 -9999 -9999 -9999 -9999 -9999 130 129 132 135 135 133 133 129 129 132 135 135 132 129 131 132 133 134 135 133 130 130 132 136 137 136 131 126 126 131 134 135 130 121 119 119 124 130 132 134 137 133 135 134 133 137 137 137 138 136 134 131 132 135 137 140 143 142 141 140 137 137 139 142 143 146 149 148 147 150 153 154 154 150 145 142 146 151 149 153 151 150 149 151 -9999 -9999 -9999 -9999 -9999 -9999 -9999 -9999 -9999 -9999 -9999 -9999 -9999 -9999 -9999 -9999 -9999 -9999 -9999 -9999 -9999 -9999 -9999 -9999 -9999 -9999 -9999 -9999 -9999 -9999 -9999 -9999 -9999 -9999 -9999 -9999 -9999 -9999 -9999 -9999 -9999 -9999 -9999 -9999 -9999 -9999 -9999 -9999 
-9999 -9999 -9999 -9999 -9999 -9999 -9999 -9999 -9999 -9999 -9999 -9999 -9999 -9999 -9999 -9999 -9999 -9999 -9999 -9999 -9999 -9999 -9999 -9999 -9999 -9999 -9999 -9999 -9999 -9999 -9999 -9999 -9999 -9999 -9999 -9999 -9999 -9999 129 129 129 130 134 135 135 132 128 131 135 136 133 130 127 128 129 132 134 133 132 130 133 134 136 137 133 129 126 130 132 130 127 124 128 124 120 122 127 128 130 130 133 134 133 136 139 138 137 137 134 133 135 138 140 140 140 140 140 140 139 140 140 140 144 147 149 149 150 152 153 152 155 153 151 147 143 148 148 150 146 146 151 152 -9999 -9999 -9999 -9999 -9999 -9999 -9999 -9999 -9999 -9999 -9999 -9999 -9999 -9999 -9999 -9999 -9999 -9999 -9999 -9999 -9999 -9999 -9999 -9999 -9999 -9999 -9999 -9999 -9999 -9999 -9999 -9999 -9999 -9999 -9999 -9999 -9999 -9999 -9999 -9999 -9999 -9999 -9999 -9999 -9999 -9999 -9999 -9999 
-9999 -9999 -9999 -9999 -9999 -9999 -9999 -9999 -9999 -9999 -9999 -9999 -9999 -9999 -9999 -9999 -9999 -9999 -9999 -9999 -9999 -9999 -9999 -9999 -9999 -9999 -9999 -9999 -9999 -9999 -9999 -9999 -9999 -9999 -9999 -9999 -9999 -9999 -9999 130 129 130 134 135 132 134 129 132 133 133 130 131 130 131 128 129 131 133 133 130 132 133 135 136 134 130 128 130 134 133 131 127 134 132 124 123 124 123 124 128 130 134 134 135 138 139 140 137 134 135 137 140 137 136 138 140 143 142 142 142 139 141 143 147 149 149 149 152 153 152 152 153 150 146 142 145 148 151 148 148 151 153 -9999 -9999 -9999 -9999 -9999 -9999 -9999 -9999 -9999 -9999 -9999 -9999 -9999 -9999 -9999 -9999 -9999 -9999 -9999 -9999 -9999 -9999 -9999 -9999 -9999 -9999 -9999 -9999 -9999 -9999 -9999 -9999 -9999 -9999 -9999 -9999 -9999 -9999 -9999 -9999 -9999 -9999 -9999 -9999 -9999 -9999 -9999 -9999 
-9999 -9999 -9999 -9999 -9999 -9999 -9999 -9999 -9999 -9999 -9999 -9999 -9999 -9999 -9999 -9999 -9999 -9999 -9999 -9999 -9999 -9999 -9999 -9999 -9999 -9999 -9999 -9999 -9999 -9999 -9999 -9999 -9999 -9999 -9999 -9999 -9999 -9999 -9999 130 129 133 134 134 130 131 130 129 129 130 134 133 135 136 134 133 131 131 134 132 132 133 136 138 134 129 131 133 136 138 132 131 135 133 128 130 128 128 127 129 133 135 135 132 136 140 139 135 135 134 135 137 133 134 138 139 140 142 142 140 139 140 143 148 149 148 149 151 152 151 150 149 148 149 144 145 148 150 147 147 149 151 -9999 -9999 -9999 -9999 -9999 -9999 -9999 -9999 -9999 -9999 -9999 -9999 -9999 -9999 -9999 -9999 -9999 -9999 -9999 -9999 -9999 -9999 -9999 -9999 -9999 -9999 -9999 -9999 -9999 -9999 -9999 -9999 -9999 -9999 -9999 -9999 -9999 -9999 -9999 -9999 -9999 -9999 -9999 -9999 -9999 -9999 -9999 -9999 
-9999 -9999 -9999 -9999 -9999 -9999 -9999 -9999 -9999 -9999 -9999 -9999 -9999 -9999 -9999 -9999 -9999 -9999 -9999 -9999 -9999 -9999 -9999 -9999 -9999 -9999 -9999 -9999 -9999 -9999 -9999 -9999 -9999 -9999 -9999 -9999 -9999 -9999 -9999 130 128 129 133 133 130 130 129 128 127 131 132 133 133 134 134 136 136 133 132 132 134 134 135 137 134 134 135 135 138 138 134 132 137 136 134 137 135 132 130 126 129 134 135 134 137 138 140 136 135 136 139 138 133 135 136 139 142 143 142 141 140 141 143 146 148 148 149 148 150 150 150 149 151 154 149 144 150 150 146 147 150 150 -9999 -9999 -9999 -9999 -9999 -9999 -9999 -9999 -9999 -9999 -9999 -9999 -9999 -9999 -9999 -9999 -9999 -9999 -9999 -9999 -9999 -9999 -9999 -9999 -9999 -9999 -9999 -9999 -9999 -9999 -9999 -9999 -9999 -9999 -9999 -9999 -9999 -9999 -9999 -9999 -9999 -9999 -9999 -9999 -9999 -9999 -9999 -9999 
-9999 -9999 -9999 -9999 -9999 -9999 -9999 -9999 -9999 -9999 -9999 -9999 -9999 -9999 -9999 -9999 -9999 -9999 -9999 -9999 -9999 -9999 -9999 -9999 -9999 -9999 -9999 -9999 -9999 -9999 -9999 -9999 -9999 -9999 -9999 -9999 -9999 -9999 -9999 130 129 134 134 132 132 130 129 128 126 127 129 130 131 133 132 132 132 132 133 132 134 135 134 133 134 135 136 136 139 139 136 134 137 135 135 136 135 134 136 135 132 132 134 135 136 138 137 134 132 135 139 133 134 136 138 139 141 142 143 142 141 141 143 145 148 150 150 150 149 149 148 150 154 155 151 148 145 145 146 146 148 150 -9999 -9999 -9999 -9999 -9999 -9999 -9999 -9999 -9999 -9999 -9999 -9999 -9999 -9999 -9999 -9999 -9999 -9999 -9999 -9999 -9999 -9999 -9999 -9999 -9999 -9999 -9999 -9999 -9999 -9999 -9999 -9999 -9999 -9999 -9999 -9999 -9999 -9999 -9999 -9999 -9999 -9999 -9999 -9999 -9999 -9999 -9999 -9999 
-9999 -9999 -9999 -9999 -9999 -9999 -9999 -9999 -9999 -9999 -9999 -9999 -9999 -9999 -9999 -9999 -9999 -9999 -9999 -9999 -9999 -9999 -9999 -9999 -9999 -9999 -9999 -9999 -9999 -9999 -9999 -9999 -9999 -9999 -9999 -9999 -9999 -9999 -9999 130 127 131 133 131 131 128 127 126 126 128 128 131 131 132 132 129 129 129 130 131 133 134 134 134 135 135 138 137 138 137 137 135 136 136 136 138 138 134 135 134 132 129 129 132 138 138 136 132 133 135 134 132 133 135 138 140 139 140 142 142 141 141 143 144 146 147 149 149 150 151 150 154 156 153 151 151 145 148 151 150 150 -9999 -9999 -9999 -9999 -9999 -9999 -9999 -9999 -9999 -9999 -9999 -9999 -9999 -9999 -9999 -9999 -9999 -9999 -9999 -9999 -9999 -9999 -9999 -9999 -9999 -9999 -9999 -9999 -9999 -9999 -9999 -9999 -9999 -9999 -9999 -9999 -9999 -9999 -9999 -9999 -9999 -9999 -9999 -9999 -9999 -9999 -9999 -9999 -9999 
-9999 -9999 -9999 -9999 -9999 -9999 -9999 -9999 -9999 -9999 -9999 -9999 -9999 -9999 -9999 -9999 -9999 -9999 -9999 -9999 -9999 -9999 -9999 -9999 -9999 -9999 -9999 -9999 -9999 -9999 -9999 -9999 -9999 -9999 -9999 -9999 -9999 -9999 -9999 130 129 133 133 131 129 129 127 128 128 133 133 136 134 136 136 134 131 130 129 130 130 132 133 134 134 135 136 137 137 136 136 135 135 136 136 138 137 137 134 133 133 131 129 132 135 135 134 130 129 131 132 136 139 138 141 141 140 140 143 144 141 140 142 143 143 144 147 148 152 151 151 152 152 151 154 156 147 147 154 150 149 -9999 -9999 -9999 -9999 -9999 -9999 -9999 -9999 -9999 -9999 -9999 -9999 -9999 -9999 -9999 -9999 -9999 -9999 -9999 -9999 -9999 -9999 -9999 -9999 -9999 -9999 -9999 -9999 -9999 -9999 -9999 -9999 -9999 -9999 -9999 -9999 -9999 -9999 -9999 -9999 -9999 -9999 -9999 -9999 -9999 -9999 -9999 -9999 -9999 
-9999 -9999 -9999 -9999 -9999 -9999 -9999 -9999 -9999 -9999 -9999 -9999 -9999 -9999 -9999 -9999 -9999 -9999 -9999 -9999 -9999 -9999 -9999 -9999 -9999 -9999 -9999 -9999 -9999 -9999 -9999 -9999 -9999 -9999 -9999 -9999 -9999 -9999 -9999 132 127 131 133 132 129 127 126 128 127 129 132 133 133 133 135 136 135 132 130 129 129 130 131 133 133 134 134 136 137 136 135 136 135 136 137 135 135 135 135 135 134 133 131 129 127 129 129 128 128 130 135 138 138 142 142 141 143 143 142 144 142 141 142 142 141 143 149 150 153 153 152 150 151 155 154 157 151 148 154 148 -9999 -9999 -9999 -9999 -9999 -9999 -9999 -9999 -9999 -9999 -9999 -9999 -9999 -9999 -9999 -9999 -9999 -9999 -9999 -9999 -9999 -9999 -9999 -9999 -9999 -9999 -9999 -9999 -9999 -9999 -9999 -9999 -9999 -9999 -9999 -9999 -9999 -9999 -9999 -9999 -9999 -9999 -9999 -9999 -9999 -9999 -9999 -9999 -9999 -9999 
-9999 -9999 -9999 -9999 -9999 -9999 -9999 -9999 -9999 -9999 -9999 -9999 -9999 -9999 -9999 -9999 -9999 -9999 -9999 -9999 -9999 -9999 -9999 -9999 -9999 -9999 -9999 -9999 -9999 -9999 -9999 -9999 -9999 -9999 -9999 -9999 -9999 -9999 -9999 131 129 129 131 129 129 126 128 130 134 130 132 135 134 133 134 136 136 133 131 131 130 130 131 131 132 132 133 135 136 135 135 136 135 136 136 135 135 136 136 135 135 135 133 133 133 133 137 134 130 131 133 134 136 138 139 138 140 143 144 143 142 142 141 142 143 143 147 152 153 152 153 150 155 153 157 156 150 152 154 -9999 -9999 -9999 -9999 -9999 -9999 -9999 -9999 -9999 -9999 -9999 -9999 -9999 -9999 -9999 -9999 -9999 -9999 -9999 -9999 -9999 -9999 -9999 -9999 -9999 -9999 -9999 -9999 -9999 -9999 -9999 -9999 -9999 -9999 -9999 -9999 -9999 -9999 -9999 -9999 -9999 -9999 -9999 -9999 -9999 -9999 -9999 -9999 -9999 -9999 -9999 
-9999 -9999 -9999 -9999 -9999 -9999 -9999 -9999 -9999 -9999 -9999 -9999 -9999 -9999 -9999 -9999 -9999 -9999 -9999 -9999 -9999 -9999 -9999 -9999 -9999 -9999 -9999 -9999 -9999 -9999 -9999 -9999 -9999 -9999 -9999 -9999 -9999 -9999 -9999 -9999 131 129 130 129 128 129 134 132 132 135 133 134 134 134 134 134 133 134 132 133 132 133 135 136 135 133 133 134 135 134 134 135 135 135 136 136 135 136 136 136 137 136 135 134 137 136 139 134 131 132 132 133 134 138 137 138 140 144 146 143 142 141 140 140 141 142 145 148 150 153 153 152 159 160 160 155 150 154 146 -9999 -9999 -9999 -9999 -9999 -9999 -9999 -9999 -9999 -9999 -9999 -9999 -9999 -9999 -9999 -9999 -9999 -9999 -9999 -9999 -9999 -9999 -9999 -9999 -9999 -9999 -9999 -9999 -9999 -9999 -9999 -9999 -9999 -9999 -9999 -9999 -9999 -9999 -9999 -9999 -9999 -9999 -9999 -9999 -9999 -9999 -9999 -9999 -9999 -9999 -9999 
-9999 -9999 -9999 -9999 -9999 -9999 -9999 -9999 -9999 -9999 -9999 -9999 -9999 -9999 -9999 -9999 -9999 -9999 -9999 -9999 -9999 -9999 -9999 -9999 -9999 -9999 -9999 -9999 -9999 -9999 -9999 -9999 -9999 -9999 -9999 -9999 -9999 -9999 -9999 -9999 -9999 129 127 131 126 130 135 135 132 134 135 132 133 134 135 134 136 136 136 137 136 136 137 138 135 134 135 134 134 135 133 135 136 137 137 137 137 136 136 137 137 138 137 136 136 139 140 137 134 134 132 132 134 138 136 137 139 144 146 144 142 140 139 139 140 142 145 149 148 150 154 152 155 157 156 153 152 -9999 -9999 -9999 -9999 -9999 -9999 -9999 -9999 -9999 -9999 -9999 -9999 -9999 -9999 -9999 -9999 -9999 -9999 -9999 -9999 -9999 -9999 -9999 -9999 -9999 -9999 -9999 -9999 -9999 -9999 -9999 -9999 -9999 -9999 -9999 -9999 -9999 -9999 -9999 -9999 -9999 -9999 -9999 -9999 -9999 -9999 -9999 -9999 -9999 -9999 -9999 -9999 -9999 
-9999 -9999 -9999 -9999 -9999 -9999 -9999 -9999 -9999 -9999 -9999 -9999 -9999 -9999 -9999 -9999 -9999 -9999 -9999 -9999 -9999 -9999 -9999 -9999 -9999 -9999 -9999 -9999 -9999 -9999 -9999 -9999 -9999 -9999 -9999 -9999 -9999 -9999 -9999 -9999 -9999 130 134 130 129 133 132 133 132 134 135 132 135 135 134 134 137 136 137 139 137 136 136 139 136 135 134 134 133 135 133 134 136 138 138 138 136 136 136 137 136 135 137 136 137 140 141 138 135 134 136 134 134 136 137 136 140 144 144 143 142 140 140 140 142 145 147 153 153 151 154 153 148 151 -9999 -9999 -9999 -9999 -9999 -9999 -9999 -9999 -9999 -9999 -9999 -9999 -9999 -9999 -9999 -9999 -9999 -9999 -9999 -9999 -9999 -9999 -9999 -9999 -9999 -9999 -9999 -9999 -9999 -9999 -9999 -9999 -9999 -9999 -9999 -9999 -9999 -9999 -9999 -9999 -9999 -9999 -9999 -9999 -9999 -9999 -9999 -9999 -9999 -9999 -9999 -9999 -9999 -9999 -9999 -9999 
-9999 -9999 -9999 -9999 -9999 -9999 -9999 -9999 -9999 -9999 -9999 -9999 -9999 -9999 -9999 -9999 -9999 -9999 -9999 -9999 -9999 -9999 -9999 -9999 -9999 -9999 -9999 -9999 -9999 -9999 -9999 -9999 -9999 -9999 -9999 -9999 -9999 -9999 -9999 -9999 -9999 136 133 127 128 132 131 133 133 134 134 132 134 133 135 135 135 137 137 138 137 136 134 137 136 136 134 134 134 135 135 136 135 138 140 139 136 135 136 137 136 134 138 137 138 137 142 139 137 134 136 137 133 137 139 139 143 143 141 141 140 141 140 142 143 146 148 152 153 154 154 155 148 -9999 -9999 -9999 -9999 -9999 -9999 -9999 -9999 -9999 -9999 -9999 -9999 -9999 -9999 -9999 -9999 -9999 -9999 -9999 -9999 -9999 -9999 -9999 -9999 -9999 -9999 -9999 -9999 -9999 -9999 -9999 -9999 -9999 -9999 -9999 -9999 -9999 -9999 -9999 -9999 -9999 -9999 -9999 -9999 -9999 -9999 -9999 -9999 -9999 -9999 -9999 -9999 -9999 -9999 -9999 -9999 -9999 
-9999 -9999 -9999 -9999 -9999 -9999 -9999 -9999 -9999 -9999 -9999 -9999 -9999 -9999 -9999 -9999 -9999 -9999 -9999 -9999 -9999 -9999 -9999 -9999 -9999 -9999 -9999 -9999 -9999 -9999 -9999 -9999 -9999 -9999 -9999 -9999 -9999 -9999 -9999 -9999 -9999 138 128 128 127 128 129 132 133 132 131 134 134 134 133 134 135 135 135 137 136 135 135 135 136 137 136 135 135 136 135 136 136 136 136 138 137 136 136 136 136 136 134 138 140 139 141 140 138 136 135 137 135 134 135 139 142 141 141 141 143 143 143 143 143 144 148 153 153 151 153 153 146 -9999 -9999 -9999 -9999 -9999 -9999 -9999 -9999 -9999 -9999 -9999 -9999 -9999 -9999 -9999 -9999 -9999 -9999 -9999 -9999 -9999 -9999 -9999 -9999 -9999 -9999 -9999 -9999 -9999 -9999 -9999 -9999 -9999 -9999 -9999 -9999 -9999 -9999 -9999 -9999 -9999 -9999 -9999 -9999 -9999 -9999 -9999 -9999 -9999 -9999 -9999 -9999 -9999 -9999 -9999 -9999 -9999 
-9999 -9999 -9999 -9999 -9999 -9999 -9999 -9999 -9999 -9999 -9999 -9999 -9999 -9999 -9999 -9999 -9999 -9999 -9999 -9999 -9999 -9999 -9999 -9999 -9999 -9999 -9999 -9999 -9999 -9999 -9999 -9999 -9999 -9999 -9999 -9999 -9999 -9999 -9999 -9999 -9999 135 129 132 129 129 131 133 134 131 131 133 135 135 134 135 135 135 134 134 133 133 134 135 137 136 137 137 138 136 136 137 136 137 135 135 137 136 136 137 137 137 138 137 137 139 138 138 140 137 136 137 132 132 134 136 138 139 141 142 142 145 142 144 144 146 152 149 147 150 155 152 -9999 -9999 -9999 -9999 -9999 -9999 -9999 -9999 -9999 -9999 -9999 -9999 -9999 -9999 -9999 -9999 -9999 -9999 -9999 -9999 -9999 -9999 -9999 -9999 -9999 -9999 -9999 -9999 -9999 -9999 -9999 -9999 -9999 -9999 -9999 -9999 -9999 -9999 -9999 -9999 -9999 -9999 -9999 -9999 -9999 -9999 -9999 -9999 -9999 -9999 -9999 -9999 -9999 -9999 -9999 -9999 -9999 -9999 
-9999 -9999 -9999 -9999 -9999 -9999 -9999 -9999 -9999 -9999 -9999 -9999 -9999 -9999 -9999 -9999 -9999 -9999 -9999 -9999 -9999 -9999 -9999 -9999 -9999 -9999 -9999 -9999 -9999 -9999 -9999 -9999 -9999 -9999 -9999 -9999 -9999 -9999 -9999 -9999 136 130 129 131 132 132 132 133 135 132 132 134 134 134 133 134 135 135 132 131 132 133 134 135 137 137 138 138 138 137 137 136 136 137 137 137 137 137 137 138 138 139 140 139 136 138 139 138 138 137 136 135 131 132 134 136 136 138 143 146 145 145 144 143 145 147 150 150 150 151 144 -9999 -9999 -9999 -9999 -9999 -9999 -9999 -9999 -9999 -9999 -9999 -9999 -9999 -9999 -9999 -9999 -9999 -9999 -9999 -9999 -9999 -9999 -9999 -9999 -9999 -9999 -9999 -9999 -9999 -9999 -9999 -9999 -9999 -9999 -9999 -9999 -9999 -9999 -9999 -9999 -9999 -9999 -9999 -9999 -9999 -9999 -9999 -9999 -9999 -9999 -9999 -9999 -9999 -9999 -9999 -9999 -9999 -9999 -9999 
-9999 -9999 -9999 -9999 -9999 -9999 -9999 -9999 -9999 -9999 -9999 -9999 -9999 -9999 -9999 -9999 -9999 -9999 -9999 -9999 -9999 -9999 -9999 -9999 -9999 -9999 -9999 -9999 -9999 -9999 -9999 -9999 -9999 -9999 -9999 -9999 -9999 -9999 -9999 -9999 136 128 130 132 132 132 133 131 133 131 133 135 133 134 135 133 133 131 130 129 132 133 135 136 136 136 139 137 138 138 137 137 137 137 137 137 137 137 138 139 138 138 139 139 139 140 140 139 136 138 135 134 132 132 133 135 137 141 147 148 148 146 145 147 145 148 152 149 149 144 138 -9999 -9999 -9999 -9999 -9999 -9999 -9999 -9999 -9999 -9999 -9999 -9999 -9999 -9999 -9999 -9999 -9999 -9999 -9999 -9999 -9999 -9999 -9999 -9999 -9999 -9999 -9999 -9999 -9999 -9999 -9999 -9999 -9999 -9999 -9999 -9999 -9999 -9999 -9999 -9999 -9999 -9999 -9999 -9999 -9999 -9999 -9999 -9999 -9999 -9999 -9999 -9999 -9999 -9999 -9999 -9999 -9999 -9999 -9999 
-9999 -9999 -9999 -9999 -9999 -9999 -9999 -9999 -9999 -9999 -9999 -9999 -9999 -9999 -9999 -9999 -9999 -9999 -9999 -9999 -9999 -9999 -9999 -9999 -9999 -9999 -9999 -9999 -9999 -9999 -9999 -9999 -9999 -9999 -9999 -9999 -9999 -9999 -9999 -9999 137 128 129 132 132 133 133 133 134 132 132 132 131 131 132 131 130 130 129 130 132 133 136 138 137 137 139 138 139 137 138 138 136 134 135 135 136 138 139 139 139 139 140 140 139 137 135 137 136 136 136 134 134 133 134 136 139 141 149 148 148 143 145 145 143 149 150 146 144 -9999 -9999 -9999 -9999 -9999 -9999 -9999 -9999 -9999 -9999 -9999 -9999 -9999 -9999 -9999 -9999 -9999 -9999 -9999 -9999 -9999 -9999 -9999 -9999 -9999 -9999 -9999 -9999 -9999 -9999 -9999 -9999 -9999 -9999 -9999 -9999 -9999 -9999 -9999 -9999 -9999 -9999 -9999 -9999 -9999 -9999 -9999 -9999 -9999 -9999 -9999 -9999 -9999 -9999 -9999 -9999 -9999 -9999 -9999 -9999 -9999 
-9999 -9999 -9999 -9999 -9999 -9999 -9999 -9999 -9999 -9999 -9999 -9999 -9999 -9999 -9999 -9999 -9999 -9999 -9999 -9999 -9999 -9999 -9999 -9999 -9999 -9999 -9999 -9999 -9999 -9999 -9999 -9999 -9999 -9999 -9999 -9999 -9999 -9999 -9999 -9999 133 130 132 134 134 132 132 132 133 133 130 130 130 132 132 131 132 134 134 132 134 135 138 138 138 138 138 138 137 137 137 137 136 134 137 136 135 137 138 140 140 141 142 141 141 141 139 138 135 136 135 134 134 134 135 138 142 144 149 148 146 144 145 145 144 147 150 148 -9999 -9999 -9999 -9999 -9999 -9999 -9999 -9999 -9999 -9999 -9999 -9999 -9999 -9999 -9999 -9999 -9999 -9999 -9999 -9999 -9999 -9999 -9999 -9999 -9999 -9999 -9999 -9999 -9999 -9999 -9999 -9999 -9999 -9999 -9999 -9999 -9999 -9999 -9999 -9999 -9999 -9999 -9999 -9999 -9999 -9999 -9999 -9999 -9999 -9999 -9999 -9999 -9999 -9999 -9999 -9999 -9999 -9999 -9999 -9999 -9999 -9999 
-9999 -9999 -9999 -9999 -9999 -9999 -9999 -9999 -9999 -9999 -9999 -9999 -9999 -9999 -9999 -9999 -9999 -9999 -9999 -9999 -9999 -9999 -9999 -9999 -9999 -9999 -9999 -9999 -9999 -9999 -9999 -9999 -9999 -9999 -9999 -9999 -9999 -9999 -9999 -9999 132 129 131 134 134 135 132 130 131 132 131 132 132 136 135 135 135 136 134 133 135 134 136 137 138 137 138 138 137 137 138 137 136 135 136 136 138 138 137 138 140 140 141 140 139 139 140 139 137 137 136 135 136 138 137 140 146 149 150 145 141 145 146 145 145 148 150 146 -9999 -9999 -9999 -9999 -9999 -9999 -9999 -9999 -9999 -9999 -9999 -9999 -9999 -9999 -9999 -9999 -9999 -9999 -9999 -9999 -9999 -9999 -9999 -9999 -9999 -9999 -9999 -9999 -9999 -9999 -9999 -9999 -9999 -9999 -9999 -9999 -9999 -9999 -9999 -9999 -9999 -9999 -9999 -9999 -9999 -9999 -9999 -9999 -9999 -9999 -9999 -9999 -9999 -9999 -9999 -9999 -9999 -9999 -9999 -9999 -9999 -9999 
-9999 -9999 -9999 -9999 -9999 -9999 -9999 -9999 -9999 -9999 -9999 -9999 -9999 -9999 -9999 -9999 -9999 -9999 -9999 -9999 -9999 -9999 -9999 -9999 -9999 -9999 -9999 -9999 -9999 -9999 -9999 -9999 -9999 -9999 -9999 -9999 -9999 -9999 -9999 -9999 133 130 130 132 132 134 133 130 131 131 131 133 133 136 136 136 137 135 134 132 134 134 136 136 137 136 138 139 138 137 138 137 137 135 136 137 138 139 136 136 138 139 141 141 140 140 141 138 137 135 136 135 139 141 140 141 145 147 140 146 148 150 144 146 149 148 149 144 -9999 -9999 -9999 -9999 -9999 -9999 -9999 -9999 -9999 -9999 -9999 -9999 -9999 -9999 -9999 -9999 -9999 -9999 -9999 -9999 -9999 -9999 -9999 -9999 -9999 -9999 -9999 -9999 -9999 -9999 -9999 -9999 -9999 -9999 -9999 -9999 -9999 -9999 -9999 -9999 -9999 -9999 -9999 -9999 -9999 -9999 -9999 -9999 -9999 -9999 -9999 -9999 -9999 -9999 -9999 -9999 -9999 -9999 -9999 -9999 -9999 -9999 
-9999 -9999 -9999 -9999 -9999 -9999 -9999 -9999 -9999 -9999 -9999 -9999 -9999 -9999 -9999 -9999 -9999 -9999 -9999 -9999 -9999 -9999 -9999 -9999 -9999 -9999 -9999 -9999 -9999 -9999 -9999 -9999 -9999 -9999 -9999 -9999 -9999 -9999 -9999 -9999 139 129 127 129 131 133 133 130 130 130 132 133 134 136 136 137 135 135 135 133 135 135 135 136 136 136 139 140 137 137 137 136 135 136 137 137 138 138 137 135 137 138 139 140 140 140 139 139 141 136 138 137 137 138 140 145 153 141 143 144 148 145 146 149 150 150 150 145 -9999 -9999 -9999 -9999 -9999 -9999 -9999 -9999 -9999 -9999 -9999 -9999 -9999 -9999 -9999 -9999 -9999 -9999 -9999 -9999 -9999 -9999 -9999 -9999 -9999 -9999 -9999 -9999 -9999 -9999 -9999 -9999 -9999 -9999 -9999 -9999 -9999 -9999 -9999 -9999 -9999 -9999 -9999 -9999 -9999 -9999 -9999 -9999 -9999 -9999 -9999 -9999 -9999 -9999 -9999 -9999 -9999 -9999 -9999 -9999 -9999 -9999 
-9999 -9999 -9999 -9999 -9999 -9999 -9999 -9999 -9999 -9999 -9999 -9999 -9999 -9999 -9999 -9999 -9999 -9999 -9999 -9999 -9999 -9999 -9999 -9999 -9999 -9999 -9999 -9999 -9999 -9999 -9999 -9999 -9999 -9999 -9999 -9999 -9999 -9999 -9999 -9999 -9999 135 127 131 133 134 132 130 130 130 132 133 133 134 135 136 134 134 134 134 134 135 136 137 137 136 136 136 138 138 138 137 136 136 137 140 139 139 138 138 138 137 138 140 140 139 141 141 138 136 138 139 137 140 141 149 149 146 143 142 146 145 148 148 150 154 156 146 139 -9999 -9999 -9999 -9999 -9999 -9999 -9999 -9999 -9999 -9999 -9999 -9999 -9999 -9999 -9999 -9999 -9999 -9999 -9999 -9999 -9999 -9999 -9999 -9999 -9999 -9999 -9999 -9999 -9999 -9999 -9999 -9999 -9999 -9999 -9999 -9999 -9999 -9999 -9999 -9999 -9999 -9999 -9999 -9999 -9999 -9999 -9999 -9999 -9999 -9999 -9999 -9999 -9999 -9999 -9999 -9999 -9999 -9999 -9999 -9999 -9999 
-9999 -9999 -9999 -9999 -9999 -9999 -9999 -9999 -9999 -9999 -9999 -9999 -9999 -9999 -9999 -9999 -9999 -9999 -9999 -9999 -9999 -9999 -9999 -9999 -9999 -9999 -9999 -9999 -9999 -9999 -9999 -9999 -9999 -9999 -9999 -9999 -9999 -9999 -9999 -9999 -9999 134 127 130 132 134 133 132 130 130 131 132 133 135 135 134 133 135 133 133 133 134 135 134 135 134 137 137 138 138 137 138 137 138 137 139 139 138 138 138 138 137 138 139 139 140 140 140 141 140 143 142 138 139 139 148 138 143 146 142 148 145 146 151 150 154 159 153 146 144 -9999 -9999 -9999 -9999 -9999 -9999 -9999 -9999 -9999 -9999 -9999 -9999 -9999 -9999 -9999 -9999 -9999 -9999 -9999 -9999 -9999 -9999 -9999 -9999 -9999 -9999 -9999 -9999 -9999 -9999 -9999 -9999 -9999 -9999 -9999 -9999 -9999 -9999 -9999 -9999 -9999 -9999 -9999 -9999 -9999 -9999 -9999 -9999 -9999 -9999 -9999 -9999 -9999 -9999 -9999 -9999 -9999 -9999 -9999 -9999 
-9999 -9999 -9999 -9999 -9999 -9999 -9999 -9999 -9999 -9999 -9999 -9999 -9999 -9999 -9999 -9999 -9999 -9999 -9999 -9999 -9999 -9999 -9999 -9999 -9999 -9999 -9999 -9999 -9999 -9999 -9999 -9999 -9999 -9999 -9999 -9999 -9999 -9999 -9999 -9999 -9999 142 128 128 131 132 132 132 130 129 130 130 132 133 133 133 132 133 133 134 134 133 133 134 134 135 136 136 136 138 139 138 138 138 138 138 139 138 138 139 138 139 139 140 141 140 140 140 143 141 139 145 140 139 138 151 138 140 147 147 148 146 145 149 148 152 149 156 165 149 -9999 -9999 -9999 -9999 -9999 -9999 -9999 -9999 -9999 -9999 -9999 -9999 -9999 -9999 -9999 -9999 -9999 -9999 -9999 -9999 -9999 -9999 -9999 -9999 -9999 -9999 -9999 -9999 -9999 -9999 -9999 -9999 -9999 -9999 -9999 -9999 -9999 -9999 -9999 -9999 -9999 -9999 -9999 -9999 -9999 -9999 -9999 -9999 -9999 -9999 -9999 -9999 -9999 -9999 -9999 -9999 -9999 -9999 -9999 -9999 
-9999 -9999 -9999 -9999 -9999 -9999 -9999 -9999 -9999 -9999 -9999 -9999 -9999 -9999 -9999 -9999 -9999 -9999 -9999 -9999 -9999 -9999 -9999 -9999 -9999 -9999 -9999 -9999 -9999 -9999 -9999 -9999 -9999 -9999 -9999 -9999 -9999 -9999 -9999 -9999 -9999 144 128 129 130 132 133 131 130 129 130 129 130 130 133 132 131 132 132 135 133 132 134 135 135 135 136 136 137 138 138 138 138 137 137 138 139 138 138 139 138 141 141 142 143 142 139 141 142 141 138 145 140 144 146 147 139 140 146 146 141 143 150 147 149 150 143 147 158 169 -9999 -9999 -9999 -9999 -9999 -9999 -9999 -9999 -9999 -9999 -9999 -9999 -9999 -9999 -9999 -9999 -9999 -9999 -9999 -9999 -9999 -9999 -9999 -9999 -9999 -9999 -9999 -9999 -9999 -9999 -9999 -9999 -9999 -9999 -9999 -9999 -9999 -9999 -9999 -9999 -9999 -9999 -9999 -9999 -9999 -9999 -9999 -9999 -9999 -9999 -9999 -9999 -9999 -9999 -9999 -9999 -9999 -9999 -9999 -9999 
-9999 -9999 -9999 -9999 -9999 -9999 -9999 -9999 -9999 -9999 -9999 -9999 -9999 -9999 -9999 -9999 -9999 -9999 -9999 -9999 -9999 -9999 -9999 -9999 -9999 -9999 -9999 -9999 -9999 -9999 -9999 -9999 -9999 -9999 -9999 -9999 -9999 -9999 -9999 -9999 -9999 145 128 130 131 129 130 130 131 129 134 130 129 129 129 129 129 131 132 134 133 135 135 134 135 135 135 136 137 137 137 138 138 137 135 136 138 139 139 139 138 141 142 142 141 142 141 143 143 143 144 141 142 140 138 142 139 140 144 142 142 147 147 147 147 146 144 147 152 166 173 -9999 -9999 -9999 -9999 -9999 -9999 -9999 -9999 -9999 -9999 -9999 -9999 -9999 -9999 -9999 -9999 -9999 -9999 -9999 -9999 -9999 -9999 -9999 -9999 -9999 -9999 -9999 -9999 -9999 -9999 -9999 -9999 -9999 -9999 -9999 -9999 -9999 -9999 -9999 -9999 -9999 -9999 -9999 -9999 -9999 -9999 -9999 -9999 -9999 -9999 -9999 -9999 -9999 -9999 -9999 -9999 -9999 -9999 -9999 
-9999 -9999 -9999 -9999 -9999 -9999 -9999 -9999 -9999 -9999 -9999 -9999 -9999 -9999 -9999 -9999 -9999 -9999 -9999 -9999 -9999 -9999 -9999 -9999 -9999 -9999 -9999 -9999 -9999 -9999 -9999 -9999 -9999 -9999 -9999 -9999 -9999 -9999 -9999 -9999 -9999 142 128 127 129 130 127 130 128 130 135 136 131 128 128 129 128 131 132 134 133 134 135 135 135 135 136 135 137 137 137 137 136 136 134 135 137 137 139 139 138 140 140 139 140 141 142 142 145 145 143 138 139 139 140 143 139 139 141 141 146 146 146 144 145 146 149 151 168 167 158 -9999 -9999 -9999 -9999 -9999 -9999 -9999 -9999 -9999 -9999 -9999 -9999 -9999 -9999 -9999 -9999 -9999 -9999 -9999 -9999 -9999 -9999 -9999 -9999 -9999 -9999 -9999 -9999 -9999 -9999 -9999 -9999 -9999 -9999 -9999 -9999 -9999 -9999 -9999 -9999 -9999 -9999 -9999 -9999 -9999 -9999 -9999 -9999 -9999 -9999 -9999 -9999 -9999 -9999 -9999 -9999 -9999 -9999 -9999 
-9999 -9999 -9999 -9999 -9999 -9999 -9999 -9999 -9999 -9999 -9999 -9999 -9999 -9999 -9999 -9999 -9999 -9999 -9999 -9999 -9999 -9999 -9999 -9999 -9999 -9999 -9999 -9999 -9999 -9999 -9999 -9999 -9999 -9999 -9999 -9999 -9999 -9999 -9999 -9999 -9999 141 126 129 129 126 127 130 126 129 130 133 131 130 129 129 130 132 133 135 134 134 136 134 134 135 136 135 135 136 136 137 137 136 134 134 135 137 139 139 138 139 140 141 142 141 140 143 144 144 141 140 139 139 140 142 139 140 141 145 144 144 144 143 144 146 150 156 157 145 140 -9999 -9999 -9999 -9999 -9999 -9999 -9999 -9999 -9999 -9999 -9999 -9999 -9999 -9999 -9999 -9999 -9999 -9999 -9999 -9999 -9999 -9999 -9999 -9999 -9999 -9999 -9999 -9999 -9999 -9999 -9999 -9999 -9999 -9999 -9999 -9999 -9999 -9999 -9999 -9999 -9999 -9999 -9999 -9999 -9999 -9999 -9999 -9999 -9999 -9999 -9999 -9999 -9999 -9999 -9999 -9999 -9999 -9999 -9999 
-9999 -9999 -9999 -9999 -9999 -9999 -9999 -9999 -9999 -9999 -9999 -9999 -9999 -9999 -9999 -9999 -9999 -9999 -9999 -9999 -9999 -9999 -9999 -9999 -9999 -9999 -9999 -9999 -9999 -9999 -9999 -9999 -9999 -9999 -9999 -9999 -9999 -9999 -9999 -9999 -9999 -9999 139 133 125 127 128 129 125 124 126 129 130 129 129 128 131 131 132 134 132 132 134 133 132 133 135 134 135 136 137 137 137 136 135 134 136 139 139 140 141 141 141 142 142 140 141 141 142 145 141 139 139 140 139 139 139 139 145 145 145 145 143 144 142 145 150 151 144 146 151 160 173 172 -9999 -9999 -9999 -9999 -9999 -9999 -9999 -9999 -9999 -9999 -9999 -9999 -9999 -9999 -9999 -9999 -9999 -9999 -9999 -9999 -9999 -9999 -9999 -9999 -9999 -9999 -9999 -9999 -9999 -9999 -9999 -9999 -9999 -9999 -9999 -9999 -9999 -9999 -9999 -9999 -9999 -9999 -9999 -9999 -9999 -9999 -9999 -9999 -9999 -9999 -9999 -9999 -9999 -9999 -9999 -9999 
-9999 -9999 -9999 -9999 -9999 -9999 -9999 -9999 -9999 -9999 -9999 -9999 -9999 -9999 -9999 -9999 -9999 -9999 -9999 -9999 -9999 -9999 -9999 -9999 -9999 -9999 -9999 -9999 -9999 -9999 -9999 -9999 -9999 -9999 -9999 -9999 -9999 -9999 -9999 -9999 -9999 -9999 141 126 124 127 128 125 122 122 124 127 129 127 129 129 131 130 132 133 133 131 132 133 133 133 133 134 136 136 137 136 137 137 137 136 136 138 140 139 142 142 141 142 142 141 142 142 144 145 141 138 139 139 138 139 141 141 148 142 149 145 144 144 143 147 149 146 152 165 174 174 172 172 171 -9999 -9999 -9999 -9999 -9999 -9999 -9999 -9999 -9999 -9999 -9999 -9999 -9999 -9999 -9999 -9999 -9999 -9999 -9999 -9999 -9999 -9999 -9999 -9999 -9999 -9999 -9999 -9999 -9999 -9999 -9999 -9999 -9999 -9999 -9999 -9999 -9999 -9999 -9999 -9999 -9999 -9999 -9999 -9999 -9999 -9999 -9999 -9999 -9999 -9999 -9999 -9999 -9999 -9999 -9999 
-9999 -9999 -9999 -9999 -9999 -9999 -9999 -9999 -9999 -9999 -9999 -9999 -9999 -9999 -9999 -9999 -9999 -9999 -9999 -9999 -9999 -9999 -9999 -9999 -9999 -9999 -9999 -9999 -9999 -9999 -9999 -9999 -9999 -9999 -9999 -9999 -9999 -9999 -9999 -9999 -9999 -9999 143 130 123 126 127 124 123 122 123 125 127 126 128 128 131 131 134 134 134 131 131 132 135 133 132 133 136 135 136 136 137 138 138 138 136 139 140 138 139 141 140 140 141 140 140 139 140 148 142 140 140 139 140 140 141 144 145 149 151 146 142 143 144 145 149 155 160 149 153 174 172 -9999 -9999 -9999 -9999 -9999 -9999 -9999 -9999 -9999 -9999 -9999 -9999 -9999 -9999 -9999 -9999 -9999 -9999 -9999 -9999 -9999 -9999 -9999 -9999 -9999 -9999 -9999 -9999 -9999 -9999 -9999 -9999 -9999 -9999 -9999 -9999 -9999 -9999 -9999 -9999 -9999 -9999 -9999 -9999 -9999 -9999 -9999 -9999 -9999 -9999 -9999 -9999 -9999 -9999 -9999 -9999 -9999 
-9999 -9999 -9999 -9999 -9999 -9999 -9999 -9999 -9999 -9999 -9999 -9999 -9999 -9999 -9999 -9999 -9999 -9999 -9999 -9999 -9999 -9999 -9999 -9999 -9999 -9999 -9999 -9999 -9999 -9999 -9999 -9999 -9999 -9999 -9999 -9999 -9999 -9999 -9999 -9999 -9999 -9999 144 125 122 128 128 126 125 125 124 125 126 127 126 127 129 131 132 134 132 131 129 132 134 134 133 131 132 132 133 135 136 137 139 138 138 137 139 141 141 139 138 141 141 139 140 141 147 144 148 145 141 142 142 142 144 155 141 154 158 144 143 144 148 147 149 148 150 146 160 170 169 174 170 -9999 -9999 -9999 -9999 -9999 -9999 -9999 -9999 -9999 -9999 -9999 -9999 -9999 -9999 -9999 -9999 -9999 -9999 -9999 -9999 -9999 -9999 -9999 -9999 -9999 -9999 -9999 -9999 -9999 -9999 -9999 -9999 -9999 -9999 -9999 -9999 -9999 -9999 -9999 -9999 -9999 -9999 -9999 -9999 -9999 -9999 -9999 -9999 -9999 -9999 -9999 -9999 -9999 -9999 -9999 
-9999 -9999 -9999 -9999 -9999 -9999 -9999 -9999 -9999 -9999 -9999 -9999 -9999 -9999 -9999 -9999 -9999 -9999 -9999 -9999 -9999 -9999 -9999 -9999 -9999 -9999 -9999 -9999 -9999 -9999 -9999 -9999 -9999 -9999 -9999 -9999 -9999 -9999 -9999 -9999 -9999 -9999 141 128 122 124 128 129 125 124 124 127 128 125 126 128 130 131 132 133 130 130 129 132 132 133 133 132 132 130 130 132 135 136 137 137 137 138 138 139 142 139 139 141 142 140 140 142 141 141 147 145 142 142 142 142 145 155 141 156 157 145 146 147 145 147 154 144 146 155 160 157 174 171 174 -9999 -9999 -9999 -9999 -9999 -9999 -9999 -9999 -9999 -9999 -9999 -9999 -9999 -9999 -9999 -9999 -9999 -9999 -9999 -9999 -9999 -9999 -9999 -9999 -9999 -9999 -9999 -9999 -9999 -9999 -9999 -9999 -9999 -9999 -9999 -9999 -9999 -9999 -9999 -9999 -9999 -9999 -9999 -9999 -9999 -9999 -9999 -9999 -9999 -9999 -9999 -9999 -9999 -9999 -9999 
-9999 -9999 -9999 -9999 -9999 -9999 -9999 -9999 -9999 -9999 -9999 -9999 -9999 -9999 -9999 -9999 -9999 -9999 -9999 -9999 -9999 -9999 -9999 -9999 -9999 -9999 -9999 -9999 -9999 -9999 -9999 -9999 -9999 -9999 -9999 -9999 -9999 -9999 -9999 -9999 -9999 -9999 137 121 122 124 125 126 125 126 128 124 124 125 126 129 130 130 133 133 129 130 129 131 133 134 133 131 131 130 130 130 132 133 135 136 136 138 137 137 140 139 140 142 141 139 140 140 140 147 148 150 142 147 143 142 140 154 153 157 157 147 152 147 144 146 154 153 152 153 158 176 178 172 163 146 -9999 -9999 -9999 -9999 -9999 -9999 -9999 -9999 -9999 -9999 -9999 -9999 -9999 -9999 -9999 -9999 -9999 -9999 -9999 -9999 -9999 -9999 -9999 -9999 -9999 -9999 -9999 -9999 -9999 -9999 -9999 -9999 -9999 -9999 -9999 -9999 -9999 -9999 -9999 -9999 -9999 -9999 -9999 -9999 -9999 -9999 -9999 -9999 -9999 -9999 -9999 -9999 -9999 -9999 
-9999 -9999 -9999 -9999 -9999 -9999 -9999 -9999 -9999 -9999 -9999 -9999 -9999 -9999 -9999 -9999 -9999 -9999 -9999 -9999 -9999 -9999 -9999 -9999 -9999 -9999 -9999 -9999 -9999 -9999 -9999 -9999 -9999 -9999 -9999 -9999 -9999 -9999 -9999 -9999 -9999 -9999 -9999 128 121 125 125 125 126 123 128 123 125 129 128 129 131 129 129 128 128 129 133 132 131 134 134 133 131 130 130 130 132 133 134 135 137 138 137 138 139 140 140 141 143 142 141 142 141 142 144 152 144 146 142 142 141 150 154 165 163 157 149 145 146 147 151 164 157 151 165 174 176 176 158 -9999 -9999 -9999 -9999 -9999 -9999 -9999 -9999 -9999 -9999 -9999 -9999 -9999 -9999 -9999 -9999 -9999 -9999 -9999 -9999 -9999 -9999 -9999 -9999 -9999 -9999 -9999 -9999 -9999 -9999 -9999 -9999 -9999 -9999 -9999 -9999 -9999 -9999 -9999 -9999 -9999 -9999 -9999 -9999 -9999 -9999 -9999 -9999 -9999 -9999 -9999 -9999 -9999 -9999 -9999 
-9999 -9999 -9999 -9999 -9999 -9999 -9999 -9999 -9999 -9999 -9999 -9999 -9999 -9999 -9999 -9999 -9999 -9999 -9999 -9999 -9999 -9999 -9999 -9999 -9999 -9999 -9999 -9999 -9999 -9999 -9999 -9999 -9999 -9999 -9999 -9999 -9999 -9999 -9999 -9999 -9999 -9999 -9999 128 120 125 126 125 124 128 122 122 125 127 127 128 129 128 127 127 127 128 130 132 132 133 136 134 133 131 130 132 134 135 137 137 139 140 139 139 140 141 140 141 143 144 142 141 141 142 144 151 149 143 142 143 141 143 142 152 174 157 149 146 150 153 157 166 153 154 167 177 173 161 -9999 -9999 -9999 -9999 -9999 -9999 -9999 -9999 -9999 -9999 -9999 -9999 -9999 -9999 -9999 -9999 -9999 -9999 -9999 -9999 -9999 -9999 -9999 -9999 -9999 -9999 -9999 -9999 -9999 -9999 -9999 -9999 -9999 -9999 -9999 -9999 -9999 -9999 -9999 -9999 -9999 -9999 -9999 -9999 -9999 -9999 -9999 -9999 -9999 -9999 -9999 -9999 -9999 -9999 -9999 -9999 
-9999 -9999 -9999 -9999 -9999 -9999 -9999 -9999 -9999 -9999 -9999 -9999 -9999 -9999 -9999 -9999 -9999 -9999 -9999 -9999 -9999 -9999 -9999 -9999 -9999 -9999 -9999 -9999 -9999 -9999 -9999 -9999 -9999 -9999 -9999 -9999 -9999 -9999 -9999 -9999 -9999 -9999 -9999 140 121 122 128 124 125 130 124 121 123 125 125 126 126 127 125 129 127 132 134 131 131 135 136 134 134 133 131 133 135 138 138 138 139 139 142 142 143 142 142 143 145 141 143 143 142 143 147 151 152 147 142 142 143 143 144 154 171 159 146 150 150 148 154 163 158 156 172 171 160 -9999 -9999 -9999 -9999 -9999 -9999 -9999 -9999 -9999 -9999 -9999 -9999 -9999 -9999 -9999 -9999 -9999 -9999 -9999 -9999 -9999 -9999 -9999 -9999 -9999 -9999 -9999 -9999 -9999 -9999 -9999 -9999 -9999 -9999 -9999 -9999 -9999 -9999 -9999 -9999 -9999 -9999 -9999 -9999 -9999 -9999 -9999 -9999 -9999 -9999 -9999 -9999 -9999 -9999 -9999 -9999 -9999 
-9999 -9999 -9999 -9999 -9999 -9999 -9999 -9999 -9999 -9999 -9999 -9999 -9999 -9999 -9999 -9999 -9999 -9999 -9999 -9999 -9999 -9999 -9999 -9999 -9999 -9999 -9999 -9999 -9999 -9999 -9999 -9999 -9999 -9999 -9999 -9999 -9999 -9999 -9999 -9999 -9999 -9999 -9999 130 124 126 123 125 130 124 122 122 123 123 125 125 127 132 130 130 128 132 136 134 133 134 134 134 133 134 134 136 137 138 138 139 140 139 141 142 143 141 141 142 145 143 142 145 143 146 144 149 154 149 142 142 151 144 142 143 158 169 159 151 155 151 153 168 161 153 171 154 -9999 -9999 -9999 -9999 -9999 -9999 -9999 -9999 -9999 -9999 -9999 -9999 -9999 -9999 -9999 -9999 -9999 -9999 -9999 -9999 -9999 -9999 -9999 -9999 -9999 -9999 -9999 -9999 -9999 -9999 -9999 -9999 -9999 -9999 -9999 -9999 -9999 -9999 -9999 -9999 -9999 -9999 -9999 -9999 -9999 -9999 -9999 -9999 -9999 -9999 -9999 -9999 -9999 -9999 -9999 -9999 -9999 -9999 
-9999 -9999 -9999 -9999 -9999 -9999 -9999 -9999 -9999 -9999 -9999 -9999 -9999 -9999 -9999 -9999 -9999 -9999 -9999 -9999 -9999 -9999 -9999 -9999 -9999 -9999 -9999 -9999 -9999 -9999 -9999 -9999 -9999 -9999 -9999 -9999 -9999 -9999 -9999 -9999 -9999 -9999 143 123 125 122 127 131 128 123 124 124 123 125 127 126 127 130 129 129 129 129 134 134 134 133 134 134 133 135 134 135 134 133 135 137 138 138 139 141 142 141 141 141 144 145 142 141 143 148 148 150 154 146 142 151 153 143 143 145 152 168 170 164 158 152 155 174 161 155 164 -9999 -9999 -9999 -9999 -9999 -9999 -9999 -9999 -9999 -9999 -9999 -9999 -9999 -9999 -9999 -9999 -9999 -9999 -9999 -9999 -9999 -9999 -9999 -9999 -9999 -9999 -9999 -9999 -9999 -9999 -9999 -9999 -9999 -9999 -9999 -9999 -9999 -9999 -9999 -9999 -9999 -9999 -9999 -9999 -9999 -9999 -9999 -9999 -9999 -9999 -9999 -9999 -9999 -9999 -9999 -9999 -9999 -9999 -9999 
-9999 -9999 -9999 -9999 -9999 -9999 -9999 -9999 -9999 -9999 -9999 -9999 -9999 -9999 -9999 -9999 -9999 -9999 -9999 -9999 -9999 -9999 -9999 -9999 -9999 -9999 -9999 -9999 -9999 -9999 -9999 -9999 -9999 -9999 -9999 -9999 -9999 -9999 -9999 -9999 -9999 -9999 139 122 124 123 129 123 122 122 122 123 125 127 127 128 -9999 131 127 129 128 127 129 130 131 133 133 133 133 132 133 135 136 135 135 135 137 137 139 139 140 141 141 142 143 145 145 144 143 147 152 151 150 141 148 158 143 142 143 144 144 151 166 168 168 157 157 170 164 151 158 -9999 -9999 -9999 -9999 -9999 -9999 -9999 -9999 -9999 -9999 -9999 -9999 -9999 -9999 -9999 -9999 -9999 -9999 -9999 -9999 -9999 -9999 -9999 -9999 -9999 -9999 -9999 -9999 -9999 -9999 -9999 -9999 -9999 -9999 -9999 -9999 -9999 -9999 -9999 -9999 -9999 -9999 -9999 -9999 -9999 -9999 -9999 -9999 -9999 -9999 -9999 -9999 -9999 -9999 -9999 -9999 -9999 -9999 -9999 
-9999 -9999 -9999 -9999 -9999 -9999 -9999 -9999 -9999 -9999 -9999 -9999 -9999 -9999 -9999 -9999 -9999 -9999 -9999 -9999 -9999 -9999 -9999 -9999 -9999 -9999 -9999 -9999 -9999 -9999 -9999 -9999 -9999 -9999 -9999 -9999 -9999 -9999 -9999 -9999 -9999 -9999 141 124 120 121 124 129 125 124 122 123 126 127 -9999 -9999 -9999 125 127 130 127 127 132 132 131 131 132 133 133 132 133 134 138 137 136 136 136 136 140 139 141 141 140 141 144 146 144 145 145 146 147 148 153 148 153 146 142 145 146 147 146 147 153 165 167 154 167 170 160 160 170 -9999 -9999 -9999 -9999 -9999 -9999 -9999 -9999 -9999 -9999 -9999 -9999 -9999 -9999 -9999 -9999 -9999 -9999 -9999 -9999 -9999 -9999 -9999 -9999 -9999 -9999 -9999 -9999 -9999 -9999 -9999 -9999 -9999 -9999 -9999 -9999 -9999 -9999 -9999 -9999 -9999 -9999 -9999 -9999 -9999 -9999 -9999 -9999 -9999 -9999 -9999 -9999 -9999 -9999 -9999 -9999 -9999 -9999 -9999 
-9999 -9999 -9999 -9999 -9999 -9999 -9999 -9999 -9999 -9999 -9999 -9999 -9999 -9999 -9999 -9999 -9999 -9999 -9999 -9999 -9999 -9999 -9999 -9999 -9999 -9999 -9999 -9999 -9999 -9999 -9999 -9999 -9999 -9999 -9999 -9999 -9999 -9999 -9999 -9999 -9999 -9999 -9999 144 116 120 130 125 122 129 120 121 124 130 -9999 -9999 -9999 125 126 124 126 127 134 136 135 132 131 133 132 131 132 135 139 139 136 136 136 137 139 139 139 140 140 140 143 146 143 144 146 143 145 142 154 151 147 143 142 144 145 156 147 149 157 167 165 164 166 157 160 175 177 177 -9999 -9999 -9999 -9999 -9999 -9999 -9999 -9999 -9999 -9999 -9999 -9999 -9999 -9999 -9999 -9999 -9999 -9999 -9999 -9999 -9999 -9999 -9999 -9999 -9999 -9999 -9999 -9999 -9999 -9999 -9999 -9999 -9999 -9999 -9999 -9999 -9999 -9999 -9999 -9999 -9999 -9999 -9999 -9999 -9999 -9999 -9999 -9999 -9999 -9999 -9999 -9999 -9999 -9999 -9999 -9999 -9999 -9999 
-9999 -9999 -9999 -9999 -9999 -9999 -9999 -9999 -9999 -9999 -9999 -9999 -9999 -9999 -9999 -9999 -9999 -9999 -9999 -9999 -9999 -9999 -9999 -9999 -9999 -9999 -9999 -9999 -9999 -9999 -9999 -9999 -9999 -9999 -9999 -9999 -9999 -9999 -9999 -9999 -9999 -9999 -9999 144 120 118 130 120 131 123 124 129 127 -9999 -9999 -9999 -9999 -9999 -9999 125 126 130 130 133 135 137 137 132 132 131 133 136 136 137 137 137 138 139 138 138 139 141 140 140 143 145 146 143 144 140 145 146 153 151 143 143 143 146 153 155 158 164 165 165 164 163 157 161 178 172 174 -9999 -9999 -9999 -9999 -9999 -9999 -9999 -9999 -9999 -9999 -9999 -9999 -9999 -9999 -9999 -9999 -9999 -9999 -9999 -9999 -9999 -9999 -9999 -9999 -9999 -9999 -9999 -9999 -9999 -9999 -9999 -9999 -9999 -9999 -9999 -9999 -9999 -9999 -9999 -9999 -9999 -9999 -9999 -9999 -9999 -9999 -9999 -9999 -9999 -9999 -9999 -9999 -9999 -9999 -9999 -9999 -9999 -9999 -9999 
-9999 -9999 -9999 -9999 -9999 -9999 -9999 -9999 -9999 -9999 -9999 -9999 -9999 -9999 -9999 -9999 -9999 -9999 -9999 -9999 -9999 -9999 -9999 -9999 -9999 -9999 -9999 -9999 -9999 -9999 -9999 -9999 -9999 -9999 -9999 -9999 -9999 -9999 -9999 -9999 -9999 -9999 -9999 145 124 118 130 124 124 120 122 123 124 -9999 -9999 -9999 -9999 -9999 -9999 -9999 130 133 131 133 134 137 139 134 131 130 133 134 135 137 137 137 138 137 138 139 142 142 141 140 143 146 145 141 141 141 146 149 152 151 145 143 143 144 144 144 149 154 166 162 161 161 161 171 170 172 -9999 -9999 -9999 -9999 -9999 -9999 -9999 -9999 -9999 -9999 -9999 -9999 -9999 -9999 -9999 -9999 -9999 -9999 -9999 -9999 -9999 -9999 -9999 -9999 -9999 -9999 -9999 -9999 -9999 -9999 -9999 -9999 -9999 -9999 -9999 -9999 -9999 -9999 -9999 -9999 -9999 -9999 -9999 -9999 -9999 -9999 -9999 -9999 -9999 -9999 -9999 -9999 -9999 -9999 -9999 -9999 -9999 -9999 -9999 -9999 
-9999 -9999 -9999 -9999 -9999 -9999 -9999 -9999 -9999 -9999 -9999 -9999 -9999 -9999 -9999 -9999 -9999 -9999 -9999 -9999 -9999 -9999 -9999 -9999 -9999 -9999 -9999 -9999 -9999 -9999 -9999 -9999 -9999 -9999 -9999 -9999 -9999 -9999 -9999 -9999 -9999 -9999 -9999 -9999 149 119 119 131 121 119 124 125 -9999 -9999 -9999 -9999 -9999 -9999 -9999 -9999 -9999 133 132 134 133 133 132 131 129 131 132 131 133 135 136 137 137 137 137 138 141 141 140 142 144 147 142 140 141 142 146 147 151 153 145 146 143 146 145 147 146 147 160 165 164 163 168 166 -9999 -9999 -9999 -9999 -9999 -9999 -9999 -9999 -9999 -9999 -9999 -9999 -9999 -9999 -9999 -9999 -9999 -9999 -9999 -9999 -9999 -9999 -9999 -9999 -9999 -9999 -9999 -9999 -9999 -9999 -9999 -9999 -9999 -9999 -9999 -9999 -9999 -9999 -9999 -9999 -9999 -9999 -9999 -9999 -9999 -9999 -9999 -9999 -9999 -9999 -9999 -9999 -9999 -9999 -9999 -9999 -9999 -9999 -9999 -9999 -9999 -9999 
-9999 -9999 -9999 -9999 -9999 -9999 -9999 -9999 -9999 -9999 -9999 -9999 -9999 -9999 -9999 -9999 -9999 -9999 -9999 -9999 -9999 -9999 -9999 -9999 -9999 -9999 -9999 -9999 -9999 -9999 -9999 -9999 -9999 -9999 -9999 -9999 -9999 -9999 -9999 -9999 -9999 -9999 -9999 -9999 143 116 131 125 123 127 125 -9999 -9999 -9999 -9999 -9999 -9999 -9999 -9999 -9999 -9999 -9999 -9999 134 135 133 131 129 128 129 132 133 132 134 135 134 135 139 138 139 139 142 140 143 147 147 143 142 141 142 147 148 147 154 151 147 144 144 152 156 153 149 148 161 167 164 165 -9999 -9999 -9999 -9999 -9999 -9999 -9999 -9999 -9999 -9999 -9999 -9999 -9999 -9999 -9999 -9999 -9999 -9999 -9999 -9999 -9999 -9999 -9999 -9999 -9999 -9999 -9999 -9999 -9999 -9999 -9999 -9999 -9999 -9999 -9999 -9999 -9999 -9999 -9999 -9999 -9999 -9999 -9999 -9999 -9999 -9999 -9999 -9999 -9999 -9999 -9999 -9999 -9999 -9999 -9999 -9999 -9999 -9999 -9999 -9999 -9999 -9999 -9999 
-9999 -9999 -9999 -9999 -9999 -9999 -9999 -9999 -9999 -9999 -9999 -9999 -9999 -9999 -9999 -9999 -9999 -9999 -9999 -9999 -9999 -9999 -9999 -9999 -9999 -9999 -9999 -9999 -9999 -9999 -9999 -9999 -9999 -9999 -9999 -9999 -9999 -9999 -9999 -9999 -9999 -9999 -9999 -9999 151 125 134 119 124 -9999 -9999 -9999 -9999 -9999 -9999 -9999 -9999 -9999 -9999 -9999 -9999 -9999 -9999 131 135 134 132 134 130 130 129 131 132 134 136 136 136 138 138 138 138 139 139 141 144 147 144 145 144 144 146 148 148 155 149 145 143 146 147 158 158 159 151 158 167 166 -9999 -9999 -9999 -9999 -9999 -9999 -9999 -9999 -9999 -9999 -9999 -9999 -9999 -9999 -9999 -9999 -9999 -9999 -9999 -9999 -9999 -9999 -9999 -9999 -9999 -9999 -9999 -9999 -9999 -9999 -9999 -9999 -9999 -9999 -9999 -9999 -9999 -9999 -9999 -9999 -9999 -9999 -9999 -9999 -9999 -9999 -9999 -9999 -9999 -9999 -9999 -9999 -9999 -9999 -9999 -9999 -9999 -9999 -9999 -9999 -9999 -9999 -9999 -9999 
-9999 -9999 -9999 -9999 -9999 -9999 -9999 -9999 -9999 -9999 -9999 -9999 -9999 -9999 -9999 -9999 -9999 -9999 -9999 -9999 -9999 -9999 -9999 -9999 -9999 -9999 -9999 -9999 -9999 -9999 -9999 -9999 -9999 -9999 -9999 -9999 -9999 -9999 -9999 -9999 -9999 -9999 -9999 -9999 150 126 131 123 123 -9999 -9999 -9999 -9999 -9999 -9999 -9999 -9999 -9999 -9999 -9999 -9999 -9999 -9999 132 132 130 132 136 131 132 134 137 133 136 137 137 137 138 141 139 139 139 139 142 144 148 147 145 143 146 145 149 147 152 152 148 148 148 145 147 158 161 158 151 163 167 -9999 -9999 -9999 -9999 -9999 -9999 -9999 -9999 -9999 -9999 -9999 -9999 -9999 -9999 -9999 -9999 -9999 -9999 -9999 -9999 -9999 -9999 -9999 -9999 -9999 -9999 -9999 -9999 -9999 -9999 -9999 -9999 -9999 -9999 -9999 -9999 -9999 -9999 -9999 -9999 -9999 -9999 -9999 -9999 -9999 -9999 -9999 -9999 -9999 -9999 -9999 -9999 -9999 -9999 -9999 -9999 -9999 -9999 -9999 -9999 -9999 -9999 -9999 -9999 
-9999 -9999 -9999 -9999 -9999 -9999 -9999 -9999 -9999 -9999 -9999 -9999 -9999 -9999 -9999 -9999 -9999 -9999 -9999 -9999 -9999 -9999 -9999 -9999 -9999 -9999 -9999 -9999 -9999 -9999 -9999 -9999 -9999 -9999 -9999 -9999 -9999 -9999 -9999 -9999 -9999 -9999 -9999 -9999 144 123 143 133 132 -9999 -9999 -9999 -9999 -9999 -9999 -9999 -9999 -9999 -9999 -9999 -9999 -9999 -9999 -9999 -9999 131 131 134 134 133 134 136 134 137 138 138 137 139 141 138 140 140 139 143 147 146 143 144 143 144 145 146 149 151 153 151 151 147 145 148 156 160 160 157 162 -9999 -9999 -9999 -9999 -9999 -9999 -9999 -9999 -9999 -9999 -9999 -9999 -9999 -9999 -9999 -9999 -9999 -9999 -9999 -9999 -9999 -9999 -9999 -9999 -9999 -9999 -9999 -9999 -9999 -9999 -9999 -9999 -9999 -9999 -9999 -9999 -9999 -9999 -9999 -9999 -9999 -9999 -9999 -9999 -9999 -9999 -9999 -9999 -9999 -9999 -9999 -9999 -9999 -9999 -9999 -9999 -9999 -9999 -9999 -9999 -9999 -9999 -9999 -9999 -9999 
-9999 -9999 -9999 -9999 -9999 -9999 -9999 -9999 -9999 -9999 -9999 -9999 -9999 -9999 -9999 -9999 -9999 -9999 -9999 -9999 -9999 -9999 -9999 -9999 -9999 -9999 -9999 -9999 -9999 -9999 -9999 -9999 -9999 -9999 -9999 -9999 -9999 -9999 -9999 -9999 -9999 -9999 -9999 -9999 146 131 129 124 118 125 -9999 -9999 -9999 -9999 -9999 -9999 -9999 -9999 -9999 -9999 -9999 -9999 -9999 -9999 -9999 132 131 131 132 133 132 135 136 136 138 136 136 138 143 139 140 138 138 141 146 146 144 142 144 142 143 147 146 148 154 152 149 149 147 149 159 160 161 156 160 -9999 -9999 -9999 -9999 -9999 -9999 -9999 -9999 -9999 -9999 -9999 -9999 -9999 -9999 -9999 -9999 -9999 -9999 -9999 -9999 -9999 -9999 -9999 -9999 -9999 -9999 -9999 -9999 -9999 -9999 -9999 -9999 -9999 -9999 -9999 -9999 -9999 -9999 -9999 -9999 -9999 -9999 -9999 -9999 -9999 -9999 -9999 -9999 -9999 -9999 -9999 -9999 -9999 -9999 -9999 -9999 -9999 -9999 -9999 -9999 -9999 -9999 -9999 -9999 -9999 
-9999 -9999 -9999 -9999 -9999 -9999 -9999 -9999 -9999 -9999 -9999 -9999 -9999 -9999 -9999 -9999 -9999 -9999 -9999 -9999 -9999 -9999 -9999 -9999 -9999 -9999 -9999 -9999 -9999 -9999 -9999 -9999 -9999 -9999 -9999 -9999 -9999 -9999 -9999 -9999 -9999 -9999 -9999 -9999 -9999 151 121 124 125 -9999 -9999 -9999 -9999 -9999 -9999 -9999 -9999 -9999 -9999 -9999 -9999 -9999 -9999 -9999 -9999 -9999 134 133 132 133 133 136 136 138 139 139 136 136 139 144 138 139 139 142 144 145 143 142 141 142 143 146 148 147 149 153 157 151 148 149 156 157 157 166 -9999 -9999 -9999 -9999 -9999 -9999 -9999 -9999 -9999 -9999 -9999 -9999 -9999 -9999 -9999 -9999 -9999 -9999 -9999 -9999 -9999 -9999 -9999 -9999 -9999 -9999 -9999 -9999 -9999 -9999 -9999 -9999 -9999 -9999 -9999 -9999 -9999 -9999 -9999 -9999 -9999 -9999 -9999 -9999 -9999 -9999 -9999 -9999 -9999 -9999 -9999 -9999 -9999 -9999 -9999 -9999 -9999 -9999 -9999 -9999 -9999 -9999 -9999 -9999 -9999 -9999 
-9999 -9999 -9999 -9999 -9999 -9999 -9999 -9999 -9999 -9999 -9999 -9999 -9999 -9999 -9999 -9999 -9999 -9999 -9999 -9999 -9999 -9999 -9999 -9999 -9999 -9999 -9999 -9999 -9999 -9999 -9999 -9999 -9999 -9999 -9999 -9999 -9999 -9999 -9999 -9999 -9999 -9999 -9999 -9999 -9999 143 144 123 124 -9999 -9999 -9999 -9999 -9999 -9999 -9999 -9999 -9999 -9999 -9999 -9999 -9999 -9999 -9999 -9999 -9999 -9999 -9999 132 132 134 137 135 136 136 139 139 140 140 142 143 138 139 142 146 143 143 144 142 143 143 146 145 146 146 145 157 152 148 147 152 159 163 -9999 -9999 -9999 -9999 -9999 -9999 -9999 -9999 -9999 -9999 -9999 -9999 -9999 -9999 -9999 -9999 -9999 -9999 -9999 -9999 -9999 -9999 -9999 -9999 -9999 -9999 -9999 -9999 -9999 -9999 -9999 -9999 -9999 -9999 -9999 -9999 -9999 -9999 -9999 -9999 -9999 -9999 -9999 -9999 -9999 -9999 -9999 -9999 -9999 -9999 -9999 -9999 -9999 -9999 -9999 -9999 -9999 -9999 -9999 -9999 -9999 -9999 -9999 -9999 -9999 -9999 -9999 
-9999 -9999 -9999 -9999 -9999 -9999 -9999 -9999 -9999 -9999 -9999 -9999 -9999 -9999 -9999 -9999 -9999 -9999 -9999 -9999 -9999 -9999 -9999 -9999 -9999 -9999 -9999 -9999 -9999 -9999 -9999 -9999 -9999 -9999 -9999 -9999 -9999 -9999 -9999 -9999 -9999 -9999 -9999 -9999 -9999 -9999 -9999 137 123 131 -9999 -9999 -9999 -9999 -9999 -9999 -9999 -9999 -9999 -9999 -9999 -9999 -9999 -9999 -9999 -9999 -9999 132 134 132 135 134 135 137 137 136 138 139 140 143 139 139 139 141 147 146 144 145 144 145 145 147 146 145 145 148 154 157 149 150 152 159 161 -9999 -9999 -9999 -9999 -9999 -9999 -9999 -9999 -9999 -9999 -9999 -9999 -9999 -9999 -9999 -9999 -9999 -9999 -9999 -9999 -9999 -9999 -9999 -9999 -9999 -9999 -9999 -9999 -9999 -9999 -9999 -9999 -9999 -9999 -9999 -9999 -9999 -9999 -9999 -9999 -9999 -9999 -9999 -9999 -9999 -9999 -9999 -9999 -9999 -9999 -9999 -9999 -9999 -9999 -9999 -9999 -9999 -9999 -9999 -9999 -9999 -9999 -9999 -9999 -9999 -9999 -9999 
-9999 -9999 -9999 -9999 -9999 -9999 -9999 -9999 -9999 -9999 -9999 -9999 -9999 -9999 -9999 -9999 -9999 -9999 -9999 -9999 -9999 -9999 -9999 -9999 -9999 -9999 -9999 -9999 -9999 -9999 -9999 -9999 -9999 -9999 -9999 -9999 -9999 -9999 -9999 -9999 -9999 -9999 -9999 -9999 -9999 -9999 -9999 153 133 -9999 -9999 -9999 -9999 -9999 -9999 -9999 -9999 -9999 -9999 -9999 -9999 -9999 -9999 -9999 -9999 -9999 -9999 -9999 135 132 133 134 135 134 135 136 136 138 142 141 138 139 140 142 147 143 145 145 147 145 148 147 149 149 147 148 155 156 149 150 153 158 160 -9999 -9999 -9999 -9999 -9999 -9999 -9999 -9999 -9999 -9999 -9999 -9999 -9999 -9999 -9999 -9999 -9999 -9999 -9999 -9999 -9999 -9999 -9999 -9999 -9999 -9999 -9999 -9999 -9999 -9999 -9999 -9999 -9999 -9999 -9999 -9999 -9999 -9999 -9999 -9999 -9999 -9999 -9999 -9999 -9999 -9999 -9999 -9999 -9999 -9999 -9999 -9999 -9999 -9999 -9999 -9999 -9999 -9999 -9999 -9999 -9999 -9999 -9999 -9999 -9999 -9999 -9999 
-9999 -9999 -9999 -9999 -9999 -9999 -9999 -9999 -9999 -9999 -9999 -9999 -9999 -9999 -9999 -9999 -9999 -9999 -9999 -9999 -9999 -9999 -9999 -9999 -9999 -9999 -9999 -9999 -9999 -9999 -9999 -9999 -9999 -9999 -9999 -9999 -9999 -9999 -9999 -9999 -9999 -9999 -9999 -9999 -9999 -9999 -9999 -9999 147 -9999 -9999 -9999 -9999 -9999 -9999 -9999 -9999 -9999 -9999 -9999 -9999 -9999 -9999 -9999 -9999 -9999 136 131 132 137 134 134 135 139 137 136 135 139 141 138 138 139 141 141 147 146 146 145 146 145 145 145 145 149 149 147 158 155 154 154 157 159 161 -9999 -9999 -9999 -9999 -9999 -9999 -9999 -9999 -9999 -9999 -9999 -9999 -9999 -9999 -9999 -9999 -9999 -9999 -9999 -9999 -9999 -9999 -9999 -9999 -9999 -9999 -9999 -9999 -9999 -9999 -9999 -9999 -9999 -9999 -9999 -9999 -9999 -9999 -9999 -9999 -9999 -9999 -9999 -9999 -9999 -9999 -9999 -9999 -9999 -9999 -9999 -9999 -9999 -9999 -9999 -9999 -9999 -9999 -9999 -9999 -9999 -9999 -9999 -9999 -9999 -9999 -9999 
-9999 -9999 -9999 -9999 -9999 -9999 -9999 -9999 -9999 -9999 -9999 -9999 -9999 -9999 -9999 -9999 -9999 -9999 -9999 -9999 -9999 -9999 -9999 -9999 -9999 -9999 -9999 -9999 -9999 -9999 -9999 -9999 -9999 -9999 -9999 -9999 -9999 -9999 -9999 -9999 -9999 -9999 -9999 -9999 -9999 -9999 -9999 -9999 -9999 -9999 -9999 -9999 -9999 -9999 -9999 -9999 -9999 -9999 -9999 -9999 -9999 -9999 -9999 -9999 132 134 133 131 132 134 137 133 135 137 137 136 137 140 136 138 140 141 142 144 147 149 147 144 146 146 144 143 144 146 145 147 154 160 160 154 155 162 -9999 -9999 -9999 -9999 -9999 -9999 -9999 -9999 -9999 -9999 -9999 -9999 -9999 -9999 -9999 -9999 -9999 -9999 -9999 -9999 -9999 -9999 -9999 -9999 -9999 -9999 -9999 -9999 -9999 -9999 -9999 -9999 -9999 -9999 -9999 -9999 -9999 -9999 -9999 -9999 -9999 -9999 -9999 -9999 -9999 -9999 -9999 -9999 -9999 -9999 -9999 -9999 -9999 -9999 -9999 -9999 -9999 -9999 -9999 -9999 -9999 -9999 -9999 -9999 -9999 -9999 -9999 -9999 
-9999 -9999 -9999 -9999 -9999 -9999 -9999 -9999 -9999 -9999 -9999 -9999 -9999 -9999 -9999 -9999 -9999 -9999 -9999 -9999 -9999 -9999 -9999 -9999 -9999 -9999 -9999 -9999 -9999 -9999 -9999 -9999 -9999 -9999 -9999 -9999 -9999 -9999 -9999 -9999 -9999 -9999 -9999 -9999 -9999 -9999 -9999 -9999 -9999 -9999 -9999 -9999 -9999 -9999 -9999 -9999 -9999 -9999 -9999 -9999 -9999 -9999 -9999 -9999 -9999 132 134 131 132 135 139 133 135 134 136 137 140 140 137 138 138 140 141 145 144 144 148 145 147 147 147 148 146 146 145 149 152 154 158 158 154 -9999 -9999 -9999 -9999 -9999 -9999 -9999 -9999 -9999 -9999 -9999 -9999 -9999 -9999 -9999 -9999 -9999 -9999 -9999 -9999 -9999 -9999 -9999 -9999 -9999 -9999 -9999 -9999 -9999 -9999 -9999 -9999 -9999 -9999 -9999 -9999 -9999 -9999 -9999 -9999 -9999 -9999 -9999 -9999 -9999 -9999 -9999 -9999 -9999 -9999 -9999 -9999 -9999 -9999 -9999 -9999 -9999 -9999 -9999 -9999 -9999 -9999 -9999 -9999 -9999 -9999 -9999 -9999 -9999 
-9999 -9999 -9999 -9999 -9999 -9999 -9999 -9999 -9999 -9999 -9999 -9999 -9999 -9999 -9999 -9999 -9999 -9999 -9999 -9999 -9999 -9999 -9999 -9999 -9999 -9999 -9999 -9999 -9999 -9999 -9999 -9999 -9999 -9999 -9999 -9999 -9999 -9999 -9999 -9999 -9999 -9999 -9999 -9999 -9999 -9999 -9999 -9999 -9999 -9999 -9999 -9999 -9999 -9999 -9999 -9999 -9999 -9999 -9999 -9999 -9999 -9999 -9999 -9999 -9999 130 133 133 132 134 138 138 135 134 136 140 142 137 137 138 139 139 141 142 141 143 148 148 147 148 148 148 150 151 150 150 151 155 159 163 -9999 -9999 -9999 -9999 -9999 -9999 -9999 -9999 -9999 -9999 -9999 -9999 -9999 -9999 -9999 -9999 -9999 -9999 -9999 -9999 -9999 -9999 -9999 -9999 -9999 -9999 -9999 -9999 -9999 -9999 -9999 -9999 -9999 -9999 -9999 -9999 -9999 -9999 -9999 -9999 -9999 -9999 -9999 -9999 -9999 -9999 -9999 -9999 -9999 -9999 -9999 -9999 -9999 -9999 -9999 -9999 -9999 -9999 -9999 -9999 -9999 -9999 -9999 -9999 -9999 -9999 -9999 -9999 -9999 -9999 
-9999 -9999 -9999 -9999 -9999 -9999 -9999 -9999 -9999 -9999 -9999 -9999 -9999 -9999 -9999 -9999 -9999 -9999 -9999 -9999 -9999 -9999 -9999 -9999 -9999 -9999 -9999 -9999 -9999 -9999 -9999 -9999 -9999 -9999 -9999 -9999 -9999 -9999 -9999 -9999 -9999 -9999 -9999 -9999 -9999 -9999 -9999 -9999 -9999 -9999 -9999 -9999 -9999 -9999 -9999 -9999 -9999 -9999 -9999 -9999 -9999 -9999 -9999 -9999 -9999 -9999 130 132 131 132 133 135 138 135 136 138 140 137 138 139 141 142 142 142 141 144 145 148 148 146 146 149 150 150 151 150 148 155 154 -9999 -9999 -9999 -9999 -9999 -9999 -9999 -9999 -9999 -9999 -9999 -9999 -9999 -9999 -9999 -9999 -9999 -9999 -9999 -9999 -9999 -9999 -9999 -9999 -9999 -9999 -9999 -9999 -9999 -9999 -9999 -9999 -9999 -9999 -9999 -9999 -9999 -9999 -9999 -9999 -9999 -9999 -9999 -9999 -9999 -9999 -9999 -9999 -9999 -9999 -9999 -9999 -9999 -9999 -9999 -9999 -9999 -9999 -9999 -9999 -9999 -9999 -9999 -9999 -9999 -9999 -9999 -9999 -9999 -9999 -9999 
-9999 -9999 -9999 -9999 -9999 -9999 -9999 -9999 -9999 -9999 -9999 -9999 -9999 -9999 -9999 -9999 -9999 -9999 -9999 -9999 -9999 -9999 -9999 -9999 -9999 -9999 -9999 -9999 -9999 -9999 -9999 -9999 -9999 -9999 -9999 -9999 -9999 -9999 -9999 -9999 -9999 -9999 -9999 -9999 -9999 -9999 -9999 -9999 -9999 -9999 -9999 -9999 -9999 -9999 -9999 -9999 -9999 -9999 -9999 -9999 -9999 -9999 -9999 -9999 -9999 -9999 -9999 131 133 135 136 134 137 137 136 136 138 137 139 138 140 141 142 142 140 145 145 146 147 147 146 146 149 152 152 151 152 152 155 157 -9999 -9999 -9999 -9999 -9999 -9999 -9999 -9999 -9999 -9999 -9999 -9999 -9999 -9999 -9999 -9999 -9999 -9999 -9999 -9999 -9999 -9999 -9999 -9999 -9999 -9999 -9999 -9999 -9999 -9999 -9999 -9999 -9999 -9999 -9999 -9999 -9999 -9999 -9999 -9999 -9999 -9999 -9999 -9999 -9999 -9999 -9999 -9999 -9999 -9999 -9999 -9999 -9999 -9999 -9999 -9999 -9999 -9999 -9999 -9999 -9999 -9999 -9999 -9999 -9999 -9999 -9999 -9999 -9999 -9999 
-9999 -9999 -9999 -9999 -9999 -9999 -9999 -9999 -9999 -9999 -9999 -9999 -9999 -9999 -9999 -9999 -9999 -9999 -9999 -9999 -9999 -9999 -9999 -9999 -9999 -9999 -9999 -9999 -9999 -9999 -9999 -9999 -9999 -9999 -9999 -9999 -9999 -9999 -9999 -9999 -9999 -9999 -9999 -9999 -9999 -9999 -9999 -9999 -9999 -9999 -9999 -9999 -9999 -9999 -9999 -9999 -9999 -9999 -9999 -9999 -9999 -9999 -9999 -9999 -9999 -9999 -9999 -9999 132 133 133 134 134 138 139 137 138 136 136 139 140 141 141 143 143 143 143 143 146 148 150 147 148 148 155 152 154 154 -9999 -9999 -9999 -9999 -9999 -9999 -9999 -9999 -9999 -9999 -9999 -9999 -9999 -9999 -9999 -9999 -9999 -9999 -9999 -9999 -9999 -9999 -9999 -9999 -9999 -9999 -9999 -9999 -9999 -9999 -9999 -9999 -9999 -9999 -9999 -9999 -9999 -9999 -9999 -9999 -9999 -9999 -9999 -9999 -9999 -9999 -9999 -9999 -9999 -9999 -9999 -9999 -9999 -9999 -9999 -9999 -9999 -9999 -9999 -9999 -9999 -9999 -9999 -9999 -9999 -9999 -9999 -9999 -9999 -9999 -9999 -9999 
-9999 -9999 -9999 -9999 -9999 -9999 -9999 -9999 -9999 -9999 -9999 -9999 -9999 -9999 -9999 -9999 -9999 -9999 -9999 -9999 -9999 -9999 -9999 -9999 -9999 -9999 -9999 -9999 -9999 -9999 -9999 -9999 -9999 -9999 -9999 -9999 -9999 -9999 -9999 -9999 -9999 -9999 -9999 -9999 -9999 -9999 -9999 -9999 -9999 -9999 -9999 -9999 -9999 -9999 -9999 -9999 -9999 -9999 -9999 -9999 -9999 -9999 -9999 -9999 -9999 -9999 -9999 -9999 133 132 132 134 133 133 137 139 135 135 136 -9999 139 -9999 140 -9999 142 143 143 142 143 144 150 149 147 150 155 151 155 -9999 -9999 -9999 -9999 -9999 -9999 -9999 -9999 -9999 -9999 -9999 -9999 -9999 -9999 -9999 -9999 -9999 -9999 -9999 -9999 -9999 -9999 -9999 -9999 -9999 -9999 -9999 -9999 -9999 -9999 -9999 -9999 -9999 -9999 -9999 -9999 -9999 -9999 -9999 -9999 -9999 -9999 -9999 -9999 -9999 -9999 -9999 -9999 -9999 -9999 -9999 -9999 -9999 -9999 -9999 -9999 -9999 -9999 -9999 -9999 -9999 -9999 -9999 -9999 -9999 -9999 -9999 -9999 -9999 -9999 -9999 -9999 -9999 
-9999 -9999 -9999 -9999 -9999 -9999 -9999 -9999 -9999 -9999 -9999 -9999 -9999 -9999 -9999 -9999 -9999 -9999 -9999 -9999 -9999 -9999 -9999 -9999 -9999 -9999 -9999 -9999 -9999 -9999 -9999 -9999 -9999 -9999 -9999 -9999 -9999 -9999 -9999 -9999 -9999 -9999 -9999 -9999 -9999 -9999 -9999 -9999 -9999 -9999 -9999 -9999 -9999 -9999 -9999 -9999 -9999 -9999 -9999 -9999 -9999 -9999 -9999 -9999 -9999 -9999 -9999 -9999 -9999 -9999 -9999 134 134 136 -9999 134 134 137 -9999 -9999 -9999 -9999 -9999 -9999 -9999 -9999 144 142 145 145 149 153 150 154 156 150 153 157 -9999 -9999 -9999 -9999 -9999 -9999 -9999 -9999 -9999 -9999 -9999 -9999 -9999 -9999 -9999 -9999 -9999 -9999 -9999 -9999 -9999 -9999 -9999 -9999 -9999 -9999 -9999 -9999 -9999 -9999 -9999 -9999 -9999 -9999 -9999 -9999 -9999 -9999 -9999 -9999 -9999 -9999 -9999 -9999 -9999 -9999 -9999 -9999 -9999 -9999 -9999 -9999 -9999 -9999 -9999 -9999 -9999 -9999 -9999 -9999 -9999 -9999 -9999 -9999 -9999 -9999 -9999 -9999 -9999 -9999 -9999 -9999 
-9999 -9999 -9999 -9999 -9999 -9999 -9999 -9999 -9999 -9999 -9999 -9999 -9999 -9999 -9999 -9999 -9999 -9999 -9999 -9999 -9999 -9999 -9999 -9999 -9999 -9999 -9999 -9999 -9999 -9999 -9999 -9999 -9999 -9999 -9999 -9999 -9999 -9999 -9999 -9999 -9999 -9999 -9999 -9999 -9999 -9999 -9999 -9999 -9999 -9999 -9999 -9999 -9999 -9999 -9999 -9999 -9999 -9999 -9999 -9999 -9999 -9999 -9999 -9999 -9999 -9999 -9999 -9999 -9999 -9999 -9999 134 135 140 -9999 -9999 -9999 -9999 -9999 -9999 -9999 -9999 -9999 -9999 -9999 -9999 -9999 -9999 144 145 148 149 153 147 152 157 153 151 -9999 -9999 -9999 -9999 -9999 -9999 -9999 -9999 -9999 -9999 -9999 -9999 -9999 -9999 -9999 -9999 -9999 -9999 -9999 -9999 -9999 -9999 -9999 -9999 -9999 -9999 -9999 -9999 -9999 -9999 -9999 -9999 -9999 -9999 -9999 -9999 -9999 -9999 -9999 -9999 -9999 -9999 -9999 -9999 -9999 -9999 -9999 -9999 -9999 -9999 -9999 -9999 -9999 -9999 -9999 -9999 -9999 -9999 -9999 -9999 -9999 -9999 -9999 -9999 -9999 -9999 -9999 -9999 -9999 -9999 -9999 -9999 
-9999 -9999 -9999 -9999 -9999 -9999 -9999 -9999 -9999 -9999 -9999 -9999 -9999 -9999 -9999 -9999 -9999 -9999 -9999 -9999 -9999 -9999 -9999 -9999 -9999 -9999 -9999 -9999 -9999 -9999 -9999 -9999 -9999 -9999 -9999 -9999 -9999 -9999 -9999 -9999 -9999 -9999 -9999 -9999 -9999 -9999 -9999 -9999 -9999 -9999 -9999 -9999 -9999 -9999 -9999 -9999 -9999 -9999 -9999 -9999 -9999 -9999 -9999 -9999 -9999 -9999 -9999 -9999 -9999 -9999 -9999 133 141 -9999 -9999 -9999 -9999 -9999 -9999 -9999 -9999 -9999 -9999 -9999 -9999 -9999 -9999 -9999 -9999 -9999 145 148 152 150 148 151 150 153 -9999 -9999 -9999 -9999 -9999 -9999 -9999 -9999 -9999 -9999 -9999 -9999 -9999 -9999 -9999 -9999 -9999 -9999 -9999 -9999 -9999 -9999 -9999 -9999 -9999 -9999 -9999 -9999 -9999 -9999 -9999 -9999 -9999 -9999 -9999 -9999 -9999 -9999 -9999 -9999 -9999 -9999 -9999 -9999 -9999 -9999 -9999 -9999 -9999 -9999 -9999 -9999 -9999 -9999 -9999 -9999 -9999 -9999 -9999 -9999 -9999 -9999 -9999 -9999 -9999 -9999 -9999 -9999 -9999 -9999 -9999 -9999 
-9999 -9999 -9999 -9999 -9999 -9999 -9999 -9999 -9999 -9999 -9999 -9999 -9999 -9999 -9999 -9999 -9999 -9999 -9999 -9999 -9999 -9999 -9999 -9999 -9999 -9999 -9999 -9999 -9999 -9999 -9999 -9999 -9999 -9999 -9999 -9999 -9999 -9999 -9999 -9999 -9999 -9999 -9999 -9999 -9999 -9999 -9999 -9999 -9999 -9999 -9999 -9999 -9999 -9999 -9999 -9999 -9999 -9999 -9999 -9999 -9999 -9999 -9999 -9999 -9999 -9999 -9999 -9999 -9999 -9999 -9999 140 -9999 -9999 -9999 -9999 -9999 -9999 -9999 -9999 -9999 -9999 -9999 -9999 -9999 -9999 -9999 -9999 -9999 -9999 -9999 -9999 151 150 148 -9999 -9999 -9999 -9999 -9999 -9999 -9999 -9999 -9999 -9999 -9999 -9999 -9999 -9999 -9999 -9999 -9999 -9999 -9999 -9999 -9999 -9999 -9999 -9999 -9999 -9999 -9999 -9999 -9999 -9999 -9999 -9999 -9999 -9999 -9999 -9999 -9999 -9999 -9999 -9999 -9999 -9999 -9999 -9999 -9999 -9999 -9999 -9999 -9999 -9999 -9999 -9999 -9999 -9999 -9999 -9999 -9999 -9999 -9999 -9999 -9999 -9999 -9999 -9999 -9999 -9999 -9999 -9999 -9999 -9999 -9999 -9999 -9999 -9999 -9999 
-9999 -9999 -9999 -9999 -9999 -9999 -9999 -9999 -9999 -9999 -9999 -9999 -9999 -9999 -9999 -9999 -9999 -9999 -9999 -9999 -9999 -9999 -9999 -9999 -9999 -9999 -9999 -9999 -9999 -9999 -9999 -9999 -9999 -9999 -9999 -9999 -9999 -9999 -9999 -9999 -9999 -9999 -9999 -9999 -9999 -9999 -9999 -9999 -9999 -9999 -9999 -9999 -9999 -9999 -9999 -9999 -9999 -9999 -9999 -9999 -9999 -9999 -9999 -9999 -9999 -9999 -9999 -9999 -9999 -9999 -9999 -9999 -9999 -9999 -9999 -9999 -9999 -9999 -9999 -9999 -9999 -9999 -9999 -9999 -9999 -9999 -9999 -9999 -9999 -9999 -9999 -9999 149 -9999 -9999 -9999 -9999 -9999 -9999 -9999 -9999 -9999 -9999 -9999 -9999 -9999 -9999 -9999 -9999 -9999 -9999 -9999 -9999 -9999 -9999 -9999 -9999 -9999 -9999 -9999 -9999 -9999 -9999 -9999 -9999 -9999 -9999 -9999 -9999 -9999 -9999 -9999 -9999 -9999 -9999 -9999 -9999 -9999 -9999 -9999 -9999 -9999 -9999 -9999 -9999 -9999 -9999 -9999 -9999 -9999 -9999 -9999 -9999 -9999 -9999 -9999 -9999 -9999 -9999 -9999 -9999 -9999 -9999 -9999 -9999 -9999 -9999 -9999 -9999 -9999 
