# Supplementary material for: Spatiotemporal prediction of alpine wetlands under multi-climate scenarios in the west of Sichuan, China
Source: PeerJ. 2024 Nov 27;12:e18586. doi: 10.7717/peerj.18586 (PMC11608022; doi:10.7717/peerj.18586)
Supplement: Supplemental Information 1 [file peerj-12-18586-s001.zip › Maxent_data1/2.5mBIOssp126_2021-2040/2.5mbiossp126_2021-2040_15.asc]

ncols         170
nrows         159
xllcorner     97.34749306
yllcorner     27.673839575
cellsize      0.041666666666667
NODATA_value  -9999
-9999 -9999 -9999 -9999 -9999 -9999 -9999 -9999 -9999 -9999 -9999 -9999 -9999 -9999 -9999 -9999 -9999 -9999 -9999 -9999 -9999 -9999 -9999 -9999 -9999 -9999 -9999 -9999 -9999 -9999 -9999 -9999 -9999 -9999 -9999 -9999 -9999 -9999 -9999 -9999 -9999 -9999 -9999 -9999 -9999 -9999 -9999 -9999 -9999 -9999 -9999 -9999 -9999 -9999 -9999 -9999 -9999 -9999 -9999 -9999 -9999 -9999 -9999 -9999 -9999 -9999 -9999 -9999 -9999 -9999 -9999 -9999 -9999 -9999 -9999 -9999 -9999 -9999 -9999 -9999 -9999 -9999 -9999 -9999 -9999 -9999 -9999 -9999 -9999 -9999 -9999 -9999 -9999 -9999 -9999 -9999 -9999 -9999 -9999 -9999 -9999 -9999 -9999 -9999 -9999 -9999 -9999 -9999 -9999 -9999 -9999 -9999 -9999 -9999 -9999 -9999 -9999 -9999 -9999 -9999 -9999 -9999 -9999 -9999 -9999 -9999 -9999 -9999 -9999 -9999 -9999 -9999 86.37099 86.74335 85.63249 -9999 -9999 -9999 -9999 -9999 -9999 -9999 -9999 -9999 -9999 -9999 -9999 -9999 -9999 -9999 -9999 -9999 -9999 -9999 -9999 -9999 -9999 -9999 -9999 -9999 -9999 -9999 -9999 -9999 -9999 -9999 -9999 -9999 -9999 -9999 
-9999 -9999 -9999 -9999 -9999 -9999 -9999 -9999 -9999 -9999 -9999 -9999 -9999 -9999 -9999 -9999 -9999 -9999 -9999 -9999 -9999 -9999 -9999 -9999 -9999 -9999 -9999 -9999 -9999 -9999 -9999 -9999 -9999 -9999 -9999 -9999 -9999 -9999 -9999 -9999 -9999 -9999 -9999 -9999 -9999 -9999 -9999 -9999 -9999 -9999 -9999 -9999 -9999 -9999 -9999 -9999 -9999 -9999 -9999 -9999 -9999 -9999 -9999 -9999 -9999 -9999 -9999 -9999 -9999 -9999 -9999 -9999 -9999 -9999 -9999 -9999 -9999 -9999 -9999 -9999 -9999 -9999 -9999 -9999 -9999 -9999 -9999 -9999 -9999 -9999 -9999 -9999 -9999 -9999 -9999 -9999 -9999 -9999 -9999 -9999 -9999 -9999 -9999 -9999 -9999 -9999 -9999 -9999 -9999 -9999 -9999 -9999 -9999 -9999 -9999 -9999 -9999 -9999 -9999 -9999 -9999 -9999 -9999 -9999 -9999 -9999 -9999 -9999 -9999 86.81873 86.6746 87.01154 87.08691 87.2308 86.91732 -9999 -9999 -9999 -9999 -9999 -9999 -9999 -9999 -9999 -9999 -9999 -9999 -9999 -9999 -9999 -9999 -9999 -9999 -9999 -9999 -9999 -9999 -9999 -9999 -9999 -9999 -9999 -9999 -9999 -9999 -9999 -9999 -9999 -9999 -9999 
-9999 -9999 -9999 -9999 -9999 -9999 -9999 -9999 -9999 -9999 -9999 95.14438 95.25546 95.8521 -9999 -9999 -9999 -9999 -9999 -9999 -9999 -9999 -9999 -9999 -9999 -9999 -9999 -9999 -9999 -9999 -9999 -9999 -9999 -9999 -9999 -9999 -9999 -9999 -9999 -9999 -9999 -9999 -9999 -9999 -9999 -9999 -9999 -9999 -9999 -9999 -9999 -9999 -9999 -9999 -9999 -9999 -9999 -9999 -9999 -9999 -9999 -9999 -9999 -9999 -9999 -9999 -9999 -9999 -9999 -9999 -9999 -9999 -9999 -9999 -9999 -9999 -9999 -9999 -9999 -9999 -9999 -9999 -9999 -9999 -9999 -9999 -9999 -9999 -9999 -9999 -9999 -9999 -9999 -9999 -9999 -9999 -9999 -9999 -9999 -9999 -9999 -9999 -9999 -9999 -9999 -9999 -9999 -9999 -9999 -9999 -9999 -9999 -9999 -9999 -9999 -9999 -9999 -9999 -9999 -9999 -9999 -9999 -9999 -9999 -9999 -9999 -9999 -9999 86.78635 86.98898 87.07162 86.71754 86.60417 86.43388 86.26974 -9999 -9999 -9999 -9999 -9999 -9999 -9999 -9999 -9999 -9999 -9999 -9999 -9999 -9999 -9999 -9999 -9999 -9999 -9999 -9999 -9999 -9999 -9999 -9999 -9999 -9999 -9999 -9999 -9999 -9999 -9999 -9999 -9999 -9999 -9999 
-9999 -9999 -9999 -9999 -9999 -9999 -9999 -9999 -9999 95.20764 95.19023 95.06174 94.94025 94.71959 94.85297 95.5889 -9999 -9999 -9999 -9999 -9999 -9999 -9999 -9999 -9999 -9999 -9999 -9999 -9999 -9999 -9999 -9999 -9999 -9999 -9999 -9999 -9999 -9999 -9999 -9999 -9999 -9999 -9999 -9999 -9999 -9999 -9999 -9999 -9999 -9999 -9999 -9999 -9999 -9999 -9999 -9999 -9999 -9999 -9999 -9999 -9999 -9999 -9999 -9999 -9999 -9999 -9999 -9999 -9999 -9999 -9999 -9999 -9999 -9999 -9999 -9999 -9999 -9999 -9999 -9999 -9999 -9999 -9999 -9999 -9999 -9999 -9999 -9999 -9999 -9999 -9999 -9999 -9999 -9999 -9999 -9999 -9999 -9999 -9999 -9999 -9999 -9999 -9999 -9999 -9999 -9999 -9999 -9999 -9999 -9999 -9999 -9999 -9999 -9999 -9999 -9999 -9999 -9999 -9999 -9999 -9999 -9999 -9999 -9999 -9999 -9999 87.35482 87.2821 87.09431 86.81991 86.8475 87.20959 86.55715 86.73416 86.2745 86.21285 85.78662 85.48975 84.99301 -9999 -9999 -9999 -9999 -9999 -9999 -9999 -9999 -9999 -9999 -9999 -9999 -9999 -9999 -9999 -9999 -9999 -9999 -9999 -9999 -9999 -9999 -9999 -9999 -9999 -9999 -9999 -9999 -9999 -9999 -9999 
-9999 -9999 -9999 -9999 -9999 -9999 -9999 -9999 93.86603 94.1321 94.43527 94.3128 95.08149 94.9945 95.49277 95.92874 94.98549 95.30785 94.5722 -9999 -9999 -9999 -9999 -9999 -9999 -9999 -9999 -9999 -9999 -9999 -9999 -9999 -9999 -9999 -9999 -9999 -9999 -9999 -9999 -9999 -9999 -9999 -9999 -9999 -9999 -9999 -9999 -9999 -9999 -9999 -9999 -9999 -9999 -9999 -9999 -9999 -9999 -9999 -9999 -9999 -9999 -9999 -9999 -9999 -9999 -9999 -9999 -9999 -9999 -9999 -9999 -9999 -9999 -9999 -9999 -9999 -9999 -9999 -9999 -9999 -9999 -9999 -9999 -9999 -9999 -9999 -9999 -9999 -9999 -9999 -9999 -9999 -9999 -9999 -9999 -9999 -9999 -9999 -9999 -9999 -9999 -9999 -9999 -9999 -9999 -9999 -9999 -9999 -9999 -9999 -9999 -9999 -9999 -9999 -9999 -9999 -9999 -9999 -9999 -9999 -9999 -9999 -9999 -9999 -9999 -9999 -9999 87.15813 86.87887 86.79012 86.66271 86.56167 86.39148 86.54169 85.98112 86.09327 85.67312 85.3514 85.01543 -9999 -9999 -9999 -9999 -9999 -9999 -9999 -9999 -9999 -9999 -9999 -9999 -9999 -9999 -9999 -9999 -9999 -9999 -9999 -9999 -9999 -9999 -9999 -9999 -9999 -9999 -9999 -9999 -9999 -9999 -9999 
-9999 -9999 -9999 -9999 -9999 -9999 -9999 -9999 93.4189 94.13192 94.12717 94.95643 94.88028 94.9685 95.06278 94.62285 94.11882 93.67184 94.3574 94.39638 94.51167 94.45703 95.1062 94.49522 93.92937 -9999 -9999 -9999 -9999 -9999 -9999 -9999 -9999 -9999 -9999 -9999 -9999 -9999 -9999 -9999 -9999 -9999 -9999 -9999 -9999 -9999 -9999 -9999 -9999 -9999 -9999 -9999 -9999 -9999 -9999 -9999 -9999 -9999 -9999 -9999 -9999 -9999 -9999 -9999 -9999 -9999 -9999 -9999 -9999 -9999 -9999 -9999 -9999 -9999 -9999 -9999 -9999 -9999 -9999 -9999 -9999 -9999 -9999 -9999 -9999 -9999 -9999 -9999 -9999 -9999 -9999 -9999 -9999 -9999 -9999 -9999 -9999 -9999 -9999 -9999 -9999 -9999 -9999 -9999 -9999 -9999 -9999 -9999 -9999 -9999 -9999 -9999 -9999 -9999 -9999 -9999 -9999 -9999 -9999 -9999 -9999 -9999 87.31749 87.03371 86.78667 86.47407 87.21234 86.91331 86.45933 86.38244 86.65483 86.42426 86.6053 85.57377 86.38362 85.98602 85.76018 85.26443 85.05333 84.96899 -9999 -9999 -9999 -9999 -9999 -9999 -9999 -9999 -9999 -9999 -9999 -9999 -9999 -9999 -9999 -9999 -9999 -9999 -9999 -9999 -9999 -9999 -9999 -9999 -9999 -9999 -9999 -9999 -9999 -9999 
-9999 -9999 -9999 -9999 -9999 -9999 -9999 -9999 93.35346 93.66759 94.84211 95.14079 95.33595 95.60663 95.12988 94.77228 94.66161 93.83865 93.55621 95.12641 94.79799 94.80915 94.66994 94.13108 94.08449 94.24521 -9999 -9999 -9999 -9999 -9999 -9999 -9999 -9999 -9999 -9999 -9999 -9999 -9999 -9999 -9999 -9999 -9999 -9999 -9999 -9999 -9999 -9999 -9999 -9999 -9999 -9999 -9999 -9999 -9999 -9999 -9999 -9999 -9999 -9999 -9999 -9999 -9999 -9999 -9999 -9999 -9999 -9999 -9999 -9999 -9999 -9999 -9999 -9999 -9999 -9999 -9999 -9999 -9999 -9999 -9999 -9999 -9999 -9999 -9999 -9999 -9999 -9999 -9999 -9999 -9999 -9999 -9999 -9999 -9999 -9999 -9999 -9999 -9999 -9999 -9999 -9999 -9999 -9999 -9999 -9999 -9999 -9999 -9999 -9999 -9999 -9999 -9999 -9999 -9999 -9999 -9999 -9999 -9999 -9999 -9999 87.83045 87.5946 87.75758 87.83045 87.23127 87.19106 86.73467 86.46208 86.59117 86.37231 86.10966 85.45644 84.61871 85.24454 85.85405 85.80004 85.25362 84.60995 -9999 -9999 -9999 -9999 -9999 -9999 -9999 -9999 -9999 -9999 -9999 -9999 -9999 -9999 -9999 -9999 -9999 -9999 -9999 -9999 -9999 -9999 -9999 -9999 -9999 -9999 -9999 -9999 -9999 -9999 -9999 
-9999 -9999 -9999 -9999 -9999 -9999 -9999 94.01387 94.55888 94.82604 94.29278 94.99839 95.22758 95.13711 94.86006 94.60075 94.38248 94.28024 93.89544 95.20089 94.87405 94.80324 94.26423 94.41525 94.33107 93.89002 -9999 -9999 -9999 -9999 -9999 -9999 -9999 -9999 -9999 -9999 -9999 -9999 -9999 -9999 -9999 -9999 -9999 -9999 -9999 -9999 -9999 -9999 -9999 -9999 -9999 -9999 -9999 -9999 -9999 -9999 -9999 -9999 -9999 -9999 -9999 -9999 -9999 -9999 -9999 -9999 -9999 -9999 -9999 -9999 -9999 -9999 -9999 -9999 -9999 -9999 -9999 -9999 -9999 -9999 -9999 -9999 -9999 -9999 -9999 -9999 -9999 -9999 -9999 -9999 -9999 -9999 -9999 -9999 -9999 -9999 -9999 -9999 -9999 -9999 -9999 -9999 -9999 -9999 -9999 -9999 -9999 -9999 -9999 -9999 -9999 -9999 -9999 -9999 -9999 -9999 -9999 87.59921 -9999 -9999 -9999 88.08595 87.93167 87.86435 87.23534 87.41604 87.30011 86.72832 86.38776 86.362 86.57449 86.04994 85.79855 85.60848 85.01408 85.27894 85.02656 85.36244 85.08538 -9999 -9999 -9999 -9999 -9999 -9999 -9999 -9999 -9999 -9999 -9999 -9999 -9999 -9999 -9999 -9999 -9999 -9999 -9999 -9999 -9999 -9999 -9999 -9999 -9999 -9999 -9999 -9999 -9999 -9999 -9999 
-9999 -9999 -9999 -9999 -9999 -9999 -9999 93.58283 94.28485 95.11366 95.13573 94.63411 94.34295 94.43391 92.70341 93.49193 94.34067 94.46956 93.99436 93.74117 93.49431 93.45303 93.37322 94.03458 94.07077 -9999 -9999 -9999 -9999 -9999 -9999 -9999 -9999 -9999 -9999 -9999 -9999 -9999 -9999 -9999 -9999 -9999 -9999 -9999 -9999 -9999 -9999 -9999 -9999 -9999 -9999 -9999 -9999 -9999 -9999 -9999 -9999 -9999 -9999 -9999 -9999 -9999 -9999 -9999 -9999 -9999 -9999 -9999 -9999 -9999 -9999 -9999 -9999 -9999 -9999 -9999 -9999 -9999 -9999 -9999 -9999 -9999 -9999 -9999 -9999 -9999 -9999 -9999 -9999 -9999 -9999 -9999 -9999 -9999 -9999 -9999 -9999 -9999 -9999 -9999 -9999 -9999 -9999 -9999 -9999 -9999 -9999 -9999 -9999 -9999 -9999 -9999 -9999 -9999 -9999 -9999 86.5358 87.42538 87.57907 87.16866 87.12032 87.02766 87.02766 86.73515 86.58337 86.46831 86.51627 86.74446 86.78217 86.67933 86.50434 85.76154 86.07304 85.67662 85.35337 85.20975 84.89494 84.88432 85.07891 -9999 -9999 -9999 -9999 -9999 -9999 -9999 -9999 -9999 -9999 -9999 -9999 -9999 -9999 -9999 -9999 -9999 -9999 -9999 -9999 -9999 -9999 -9999 -9999 -9999 -9999 -9999 -9999 -9999 -9999 -9999 
-9999 -9999 -9999 94.64127 95.26162 95.15845 94.91512 94.53867 94.77444 94.3177 94.94993 95.15943 93.5325 93.38029 92.7714 93.35257 93.64086 94.38101 95.14011 94.69429 94.75041 94.34868 93.86636 94.12405 93.50528 93.31542 -9999 -9999 -9999 -9999 -9999 -9999 -9999 -9999 -9999 -9999 -9999 -9999 -9999 -9999 -9999 -9999 -9999 -9999 -9999 -9999 -9999 -9999 -9999 -9999 -9999 -9999 -9999 -9999 -9999 -9999 -9999 -9999 -9999 -9999 -9999 -9999 -9999 -9999 -9999 -9999 -9999 -9999 -9999 -9999 -9999 -9999 -9999 -9999 -9999 -9999 -9999 -9999 -9999 -9999 -9999 -9999 -9999 -9999 -9999 -9999 -9999 -9999 -9999 -9999 -9999 -9999 -9999 -9999 -9999 -9999 -9999 -9999 -9999 -9999 -9999 -9999 -9999 -9999 -9999 -9999 -9999 -9999 -9999 -9999 -9999 -9999 -9999 -9999 -9999 -9999 -9999 86.75491 87.41162 87.20736 87.08902 87.10048 86.93761 86.75423 86.71743 86.55458 86.55458 86.42749 86.46793 86.45281 85.84901 84.78337 84.65794 85.21288 85.47365 85.05204 84.21297 84.69422 84.94515 84.90619 -9999 -9999 -9999 -9999 -9999 -9999 -9999 -9999 -9999 -9999 -9999 -9999 -9999 -9999 -9999 -9999 -9999 -9999 -9999 -9999 -9999 -9999 -9999 -9999 -9999 -9999 -9999 -9999 -9999 -9999 
-9999 95.34306 96.0237 96.44054 96.80555 96.36494 95.41862 94.87543 93.70545 93.28125 93.70096 93.37843 93.80389 93.7085 93.36195 94.07276 93.48044 93.8992 94.18482 94.03091 94.48286 93.68386 93.34833 92.4782 92.23062 92.58433 -9999 -9999 -9999 -9999 -9999 -9999 -9999 -9999 -9999 -9999 -9999 -9999 -9999 -9999 -9999 -9999 -9999 -9999 -9999 -9999 -9999 -9999 -9999 -9999 -9999 -9999 -9999 -9999 -9999 -9999 -9999 -9999 -9999 -9999 -9999 -9999 -9999 -9999 -9999 -9999 -9999 -9999 -9999 -9999 -9999 -9999 -9999 -9999 -9999 -9999 -9999 -9999 -9999 -9999 -9999 -9999 -9999 -9999 -9999 -9999 -9999 -9999 -9999 -9999 -9999 -9999 -9999 -9999 -9999 -9999 -9999 -9999 -9999 -9999 -9999 -9999 -9999 -9999 -9999 -9999 -9999 -9999 -9999 -9999 -9999 -9999 -9999 -9999 -9999 -9999 -9999 -9999 87.29928 87.04072 86.97464 87.10223 86.98769 86.90788 86.05302 86.05903 86.22758 86.49654 86.28978 85.73823 85.53217 84.48827 85.45125 85.36405 85.50207 85.02069 84.90509 83.53733 84.81661 84.84777 -9999 -9999 -9999 -9999 -9999 -9999 -9999 -9999 -9999 -9999 -9999 -9999 -9999 -9999 -9999 -9999 -9999 -9999 -9999 -9999 -9999 -9999 -9999 -9999 -9999 -9999 -9999 -9999 -9999 -9999 
-9999 94.69759 95.93982 97.09687 96.85125 96.52618 95.02456 93.96734 93.53996 93.19644 94.08571 94.8275 94.03485 93.77581 93.98935 94.10897 93.38036 93.16287 93.21912 94.10897 93.81377 93.96046 93.32674 93.33539 92.7633 92.96235 92.70607 -9999 -9999 -9999 -9999 -9999 -9999 -9999 -9999 -9999 -9999 -9999 -9999 -9999 -9999 -9999 -9999 -9999 -9999 -9999 -9999 -9999 -9999 -9999 -9999 -9999 -9999 -9999 -9999 -9999 -9999 -9999 -9999 -9999 -9999 -9999 -9999 -9999 -9999 -9999 -9999 -9999 -9999 -9999 -9999 -9999 -9999 -9999 -9999 -9999 -9999 -9999 -9999 -9999 -9999 -9999 -9999 -9999 -9999 -9999 -9999 -9999 -9999 -9999 -9999 -9999 -9999 -9999 -9999 -9999 -9999 -9999 -9999 -9999 -9999 -9999 -9999 -9999 -9999 -9999 -9999 -9999 -9999 -9999 -9999 -9999 -9999 -9999 -9999 -9999 -9999 -9999 86.27596 86.7849 86.96006 86.77867 86.25224 86.00562 85.51782 85.53278 85.55343 85.80579 85.7881 85.67616 85.35928 84.21257 84.56433 85.00769 85.00769 85.07333 84.83949 84.16991 83.52326 -9999 -9999 -9999 -9999 -9999 -9999 -9999 -9999 -9999 -9999 -9999 -9999 -9999 -9999 -9999 -9999 -9999 -9999 -9999 -9999 -9999 -9999 -9999 -9999 -9999 -9999 -9999 -9999 -9999 -9999 -9999 
-9999 -9999 95.28374 96.76241 96.92169 97.03376 95.50361 95.34121 94.91002 95.16585 95.18127 94.57193 94.57193 94.44319 93.62155 94.23695 93.38507 93.17262 94.29199 94.19812 94.18305 95.14587 94.86752 93.5521 92.49321 91.98759 91.99952 -9999 -9999 -9999 -9999 -9999 -9999 -9999 -9999 -9999 -9999 -9999 -9999 -9999 -9999 -9999 -9999 -9999 -9999 -9999 -9999 -9999 -9999 -9999 -9999 -9999 -9999 -9999 -9999 -9999 -9999 -9999 -9999 -9999 -9999 -9999 -9999 -9999 -9999 -9999 -9999 -9999 -9999 -9999 -9999 -9999 -9999 -9999 -9999 -9999 -9999 -9999 -9999 -9999 -9999 -9999 -9999 -9999 -9999 -9999 -9999 -9999 -9999 -9999 -9999 -9999 -9999 -9999 -9999 -9999 -9999 -9999 -9999 -9999 -9999 -9999 -9999 -9999 -9999 -9999 -9999 -9999 -9999 -9999 -9999 -9999 -9999 -9999 -9999 -9999 -9999 -9999 -9999 86.02406 86.54059 86.56204 86.53675 86.00639 85.39219 85.16285 85.36001 85.81915 84.90176 85.55286 84.95531 85.005 84.26008 85.02274 84.85091 84.65857 84.21999 84.06312 83.31919 83.69242 83.99444 83.98917 -9999 -9999 -9999 -9999 81.95963 82.06925 -9999 -9999 -9999 -9999 -9999 -9999 -9999 -9999 -9999 -9999 -9999 -9999 -9999 -9999 -9999 -9999 -9999 -9999 -9999 -9999 -9999 -9999 
-9999 -9999 96.12905 96.02628 96.92775 96.84119 96.52618 96.31037 95.72323 94.28686 94.78735 94.46429 95.86279 95.18034 94.35298 93.99068 93.78439 93.59869 93.22644 93.05823 93.53072 93.40914 93.80211 93.65548 92.98702 92.24673 92.97307 92.64319 91.82855 91.82323 -9999 -9999 -9999 -9999 -9999 -9999 -9999 -9999 -9999 -9999 -9999 -9999 -9999 -9999 -9999 -9999 -9999 -9999 -9999 -9999 -9999 -9999 -9999 -9999 -9999 -9999 -9999 -9999 -9999 -9999 -9999 -9999 -9999 -9999 -9999 -9999 -9999 -9999 -9999 -9999 -9999 -9999 -9999 -9999 -9999 -9999 -9999 -9999 -9999 -9999 -9999 -9999 -9999 -9999 -9999 -9999 -9999 -9999 -9999 -9999 -9999 -9999 -9999 -9999 -9999 -9999 -9999 -9999 -9999 -9999 -9999 -9999 -9999 -9999 -9999 -9999 -9999 -9999 -9999 -9999 -9999 -9999 -9999 -9999 -9999 -9999 -9999 -9999 -9999 -9999 85.53384 86.58349 86.53042 86.42014 86.39285 85.7023 85.37096 85.52604 85.37866 85.37866 85.32556 84.81274 84.63781 84.97256 84.8983 84.49586 84.05172 83.5547 82.84485 83.81343 83.65015 83.19269 83.45773 82.84815 82.82956 82.47816 81.51747 80.48177 81.87564 -9999 -9999 -9999 -9999 -9999 -9999 -9999 -9999 -9999 -9999 -9999 -9999 -9999 -9999 -9999 -9999 -9999 -9999 -9999 -9999 -9999 
-9999 -9999 96.22899 96.33876 96.1787 95.50209 96.64819 95.82957 96.09586 95.78075 95.72827 94.7376 94.57803 95.538 95.09352 94.46478 93.57946 93.68996 93.07179 93.36595 93.23866 93.35203 93.0073 93.26597 93.14175 93.1062 92.3027 91.77245 91.89182 91.87811 -9999 -9999 -9999 -9999 -9999 -9999 -9999 -9999 -9999 -9999 -9999 -9999 -9999 -9999 -9999 -9999 -9999 -9999 -9999 -9999 -9999 -9999 -9999 -9999 -9999 -9999 -9999 -9999 -9999 -9999 -9999 -9999 -9999 -9999 -9999 -9999 -9999 -9999 -9999 -9999 -9999 -9999 -9999 -9999 -9999 -9999 -9999 -9999 -9999 -9999 -9999 -9999 -9999 -9999 -9999 -9999 -9999 -9999 -9999 -9999 -9999 -9999 -9999 -9999 -9999 -9999 -9999 -9999 -9999 -9999 -9999 -9999 -9999 -9999 -9999 -9999 -9999 -9999 -9999 -9999 -9999 -9999 -9999 -9999 -9999 -9999 -9999 -9999 -9999 85.36299 85.40128 86.03837 86.00732 85.86016 85.69583 85.89655 85.29966 85.10116 85.03271 85.10053 85.10053 84.78049 85.11286 85.05793 84.44301 84.5136 84.06894 83.28205 82.6926 84.11342 83.08886 82.9884 82.71101 82.54663 82.19987 82.20533 81.66148 81.16315 -9999 80.7803 80.82813 80.22766 -9999 -9999 -9999 -9999 -9999 -9999 -9999 -9999 -9999 -9999 -9999 -9999 -9999 -9999 -9999 -9999 -9999 -9999 
-9999 -9999 94.49316 95.23032 94.72308 96.21121 95.88769 95.54739 96.37067 95.75906 95.64319 95.1011 94.91051 94.75144 94.36736 94.24407 94.50256 93.81712 93.08253 93.31362 93.56243 93.13112 93.672 93.53304 93.49466 92.97126 92.36903 92.21961 92.36838 92.10033 91.7328 -9999 -9999 -9999 -9999 -9999 -9999 -9999 -9999 -9999 -9999 -9999 -9999 -9999 -9999 -9999 -9999 -9999 -9999 -9999 -9999 -9999 -9999 -9999 -9999 -9999 -9999 -9999 -9999 -9999 -9999 -9999 -9999 -9999 -9999 -9999 -9999 -9999 -9999 -9999 -9999 -9999 -9999 -9999 -9999 -9999 -9999 -9999 -9999 -9999 -9999 -9999 -9999 -9999 -9999 -9999 -9999 -9999 -9999 -9999 -9999 -9999 -9999 -9999 -9999 -9999 -9999 -9999 -9999 -9999 -9999 -9999 -9999 -9999 -9999 -9999 -9999 -9999 -9999 -9999 -9999 -9999 -9999 -9999 -9999 -9999 -9999 -9999 -9999 85.39393 85.97984 85.51829 85.40905 85.39718 85.04076 85.03589 85.16794 84.67916 84.54685 85.02784 84.88705 85.05567 84.6449 84.96802 84.67864 84.29541 84.06106 83.38277 83.13171 82.87466 83.61648 82.82701 82.7927 82.47479 82.44377 81.61533 82.17703 81.10381 79.9995 80.4477 80.44521 80.62903 80.20995 80.02571 79.6191 79.38502 79.00345 79.6193 78.9653 79.18458 79.35925 78.93122 -9999 -9999 -9999 -9999 -9999 -9999 -9999 -9999 
-9999 -9999 93.64961 93.51444 93.73224 94.28545 95.55437 95.3231 95.28159 96.74004 94.83054 94.19882 94.31198 94.80017 94.45883 94.35554 94.61119 93.6023 93.66141 93.74484 93.3081 93.11026 93.50553 93.64826 93.82124 92.98991 92.34979 92.09326 92.41493 92.21603 91.70122 -9999 -9999 -9999 -9999 -9999 -9999 -9999 -9999 -9999 -9999 -9999 -9999 -9999 -9999 -9999 -9999 -9999 -9999 -9999 -9999 -9999 -9999 -9999 -9999 -9999 -9999 -9999 -9999 -9999 -9999 -9999 -9999 -9999 -9999 -9999 -9999 -9999 -9999 -9999 -9999 -9999 -9999 -9999 -9999 -9999 -9999 -9999 -9999 -9999 -9999 -9999 -9999 -9999 -9999 -9999 -9999 -9999 -9999 -9999 -9999 -9999 -9999 -9999 -9999 -9999 -9999 -9999 -9999 -9999 -9999 -9999 -9999 -9999 -9999 -9999 -9999 -9999 -9999 -9999 -9999 -9999 -9999 -9999 -9999 -9999 -9999 -9999 -9999 -9999 85.3748 84.88979 84.67388 84.84853 84.93175 84.83089 84.65221 84.57855 84.62811 84.55804 84.98756 85.0519 84.73454 84.14309 84.77526 84.32848 83.87489 83.17896 83.15549 82.96417 83.29691 82.7263 83.28269 82.77237 81.66564 82.57941 82.15018 81.25111 81.08977 80.68107 80.37849 79.94607 80.28704 80.34566 80.15226 80.48796 80.5893 79.49098 78.78002 78.79305 78.90026 79.03918 79.52047 78.63923 -9999 -9999 -9999 -9999 -9999 -9999 
-9999 -9999 -9999 -9999 94.3865 95.18378 94.96965 96.04967 95.76238 95.79458 95.96606 95.24409 95.05466 94.36138 94.45806 94.56239 94.23466 93.12135 92.16613 92.33003 93.51299 92.4596 93.04874 93.06139 93.19042 93.27896 92.40776 91.92886 91.55573 91.55843 90.6972 -9999 -9999 -9999 -9999 -9999 -9999 -9999 -9999 -9999 -9999 -9999 -9999 -9999 -9999 -9999 -9999 -9999 -9999 -9999 -9999 -9999 -9999 -9999 -9999 -9999 -9999 -9999 -9999 -9999 -9999 -9999 -9999 -9999 -9999 -9999 -9999 -9999 -9999 -9999 -9999 -9999 -9999 -9999 -9999 -9999 -9999 -9999 -9999 -9999 -9999 -9999 -9999 -9999 -9999 -9999 -9999 -9999 -9999 -9999 -9999 -9999 -9999 -9999 -9999 -9999 -9999 -9999 -9999 -9999 -9999 -9999 -9999 -9999 -9999 -9999 -9999 -9999 86.19463 -9999 -9999 -9999 -9999 -9999 -9999 -9999 -9999 -9999 -9999 -9999 -9999 -9999 84.91663 84.39037 84.53677 85.03188 84.80733 84.72711 84.78622 84.70966 84.35632 84.82244 84.08712 84.21524 84.29404 84.14371 83.40411 83.36125 83.41536 83.15992 83.23718 82.5155 82.88042 82.60342 81.96872 82.08785 81.56584 81.04432 80.98837 80.78135 80.61096 80.44091 79.94559 79.82957 79.68995 79.78806 78.89892 80.53467 79.88982 79.06913 78.68661 79.58474 79.33189 78.49307 -9999 -9999 -9999 -9999 -9999 -9999 
-9999 -9999 -9999 -9999 95.11052 95.38615 95.47232 95.76823 95.82234 96.11188 96.17136 96.28732 95.8216 94.38012 93.9253 94.85019 94.51404 93.32394 93.33323 93.11799 92.64784 92.04958 93.29966 92.96747 93.11635 93.00848 93.24247 92.84545 92.0447 91.63656 91.38195 90.17972 -9999 -9999 -9999 -9999 -9999 -9999 -9999 -9999 -9999 -9999 -9999 -9999 -9999 -9999 -9999 -9999 -9999 -9999 -9999 -9999 -9999 -9999 -9999 -9999 -9999 -9999 -9999 -9999 -9999 -9999 -9999 -9999 -9999 -9999 -9999 -9999 -9999 -9999 -9999 -9999 -9999 -9999 -9999 -9999 -9999 -9999 -9999 -9999 -9999 -9999 -9999 -9999 -9999 -9999 -9999 -9999 -9999 -9999 -9999 -9999 -9999 -9999 -9999 -9999 -9999 -9999 -9999 -9999 -9999 -9999 -9999 -9999 -9999 -9999 86.15634 86.39148 86.2082 -9999 -9999 -9999 -9999 -9999 -9999 -9999 -9999 -9999 -9999 -9999 -9999 -9999 84.36259 85.48042 85.07268 85.16586 84.91782 84.62833 84.36287 84.44197 84.27777 84.28639 84.21936 84.33663 84.07475 84.2288 83.32341 82.63139 82.50432 82.30576 82.5049 82.94448 82.92393 82.70715 81.83038 81.36147 80.5914 81.14566 80.66929 80.07021 79.99802 79.38172 79.96734 79.5733 78.76153 78.91292 78.5703 78.9066 79.10265 80.56125 79.47738 79.51958 78.48132 -9999 -9999 -9999 -9999 -9999 -9999 -9999 
-9999 -9999 -9999 -9999 -9999 95.56804 95.41879 95.54182 95.17086 95.83892 95.76958 94.84488 94.33218 94.15819 95.59333 94.47296 94.61382 94.6458 93.37782 93.39902 93.51813 92.34962 91.86151 92.79813 93.0385 93.21046 93.43903 93.2094 92.56179 92.30939 91.87177 91.74902 90.87141 -9999 -9999 -9999 -9999 -9999 -9999 -9999 -9999 -9999 -9999 -9999 -9999 -9999 -9999 -9999 -9999 -9999 -9999 -9999 -9999 -9999 -9999 -9999 -9999 -9999 -9999 -9999 -9999 -9999 -9999 -9999 -9999 -9999 -9999 -9999 -9999 -9999 -9999 -9999 -9999 -9999 -9999 -9999 -9999 -9999 -9999 -9999 -9999 -9999 -9999 -9999 -9999 -9999 -9999 -9999 -9999 -9999 -9999 -9999 -9999 -9999 -9999 -9999 -9999 -9999 -9999 -9999 -9999 -9999 -9999 -9999 -9999 -9999 86.40402 86.22315 86.09444 -9999 -9999 -9999 -9999 -9999 -9999 -9999 -9999 -9999 -9999 -9999 -9999 -9999 84.57555 84.21717 84.70911 84.67844 84.63995 84.33416 84.26345 84.19708 84.22816 83.40591 83.86439 83.6143 83.58222 83.16647 83.39752 82.77821 82.39645 82.22738 81.95203 82.29423 82.13557 81.38811 81.69032 81.56655 80.63522 81.05351 80.56738 80.42383 79.63848 79.51137 79.47421 79.06762 78.95961 79.01278 79.07228 78.61657 79.01781 78.19078 79.92006 79.51958 78.44994 78.53297 -9999 -9999 -9999 -9999 -9999 -9999 
-9999 -9999 -9999 -9999 -9999 -9999 -9999 -9999 95.10686 95.50131 95.5626 95.91679 95.35452 94.26995 95.35529 95.32817 95.01866 95.1354 94.75476 94.71719 93.22753 93.43629 91.30124 91.81065 92.41036 92.36122 93.26133 94.16584 93.57305 92.61205 92.6267 92.12615 91.50625 -9999 -9999 -9999 -9999 -9999 -9999 -9999 -9999 -9999 -9999 -9999 -9999 -9999 -9999 -9999 -9999 -9999 -9999 -9999 -9999 -9999 -9999 -9999 -9999 -9999 -9999 -9999 -9999 -9999 -9999 -9999 -9999 -9999 -9999 -9999 -9999 -9999 -9999 -9999 -9999 -9999 -9999 -9999 -9999 -9999 -9999 -9999 -9999 -9999 -9999 -9999 -9999 -9999 -9999 -9999 -9999 -9999 -9999 -9999 -9999 -9999 -9999 -9999 -9999 -9999 -9999 -9999 -9999 -9999 -9999 -9999 -9999 86.33297 86.26337 86.29016 85.91745 85.7355 -9999 -9999 -9999 -9999 -9999 -9999 -9999 -9999 -9999 -9999 -9999 -9999 83.7341 83.96653 84.10696 84.23741 84.09013 84.12676 84.27555 84.07986 83.60332 83.1795 83.34756 83.99247 83.45355 83.08553 82.58949 82.52895 82.14754 81.73861 81.32915 81.28868 81.99483 81.98423 81.9622 81.41196 80.28798 80.50156 80.0918 79.2702 79.83337 79.52273 79.4091 78.57493 78.49829 78.76752 79.04242 78.41981 78.52183 77.76272 78.28373 80.16689 77.8798 78.11173 78.31129 -9999 -9999 -9999 -9999 -9999 
-9999 -9999 -9999 -9999 -9999 -9999 -9999 -9999 -9999 -9999 95.40553 96.16314 95.66627 95.93507 94.66142 95.51766 95.39059 95.31769 94.92672 95.03399 95.28959 93.88989 93.49754 92.62446 92.72286 92.23462 92.79465 93.32075 93.05303 92.8288 92.45089 92.55347 91.80997 90.807 -9999 -9999 -9999 -9999 -9999 -9999 -9999 -9999 -9999 -9999 -9999 -9999 -9999 -9999 -9999 -9999 -9999 -9999 -9999 -9999 -9999 -9999 -9999 -9999 -9999 -9999 -9999 -9999 -9999 -9999 -9999 -9999 -9999 -9999 -9999 -9999 -9999 -9999 -9999 -9999 -9999 -9999 -9999 -9999 -9999 -9999 -9999 -9999 -9999 -9999 -9999 -9999 -9999 -9999 -9999 -9999 -9999 -9999 -9999 -9999 -9999 -9999 -9999 -9999 -9999 -9999 -9999 -9999 -9999 -9999 86.56249 86.14342 85.78231 86.13428 85.71688 -9999 -9999 -9999 -9999 -9999 -9999 -9999 -9999 -9999 84.30447 -9999 83.83184 84.01202 83.8221 83.83629 83.79533 83.76028 83.88222 84.26573 84.16788 84.24401 83.46871 83.31684 83.20535 82.97734 82.92048 82.6338 82.9255 82.66796 82.03391 81.6342 81.23386 81.42914 81.68098 81.46259 81.08582 81.47205 80.89452 80.10644 79.07584 79.37898 79.4551 79.33902 78.92949 78.09013 78.38165 78.11324 78.21963 78.00822 77.57675 78.07561 78.15448 79.51313 78.20507 77.49016 76.7273 76.93526 -9999 -9999 -9999 -9999 
-9999 -9999 -9999 -9999 -9999 -9999 -9999 -9999 95.56425 95.62485 95.72497 95.81733 96.56964 95.58213 94.3063 94.3063 94.67348 95.25529 95.04916 95.00433 95.18034 95.02167 95.12693 94.35435 92.89976 92.27298 92.1937 92.54393 92.95483 92.11484 91.83611 90.61607 90.56306 91.69535 -9999 -9999 -9999 -9999 -9999 -9999 -9999 -9999 -9999 -9999 -9999 -9999 -9999 -9999 -9999 -9999 -9999 -9999 -9999 -9999 -9999 -9999 -9999 -9999 -9999 -9999 -9999 -9999 -9999 -9999 -9999 -9999 -9999 -9999 -9999 -9999 -9999 -9999 -9999 -9999 -9999 -9999 -9999 -9999 -9999 -9999 -9999 -9999 -9999 -9999 -9999 -9999 -9999 -9999 -9999 -9999 -9999 -9999 -9999 -9999 -9999 -9999 -9999 -9999 -9999 -9999 -9999 -9999 -9999 86.09486 86.34595 86.33079 86.12792 85.68366 85.66934 -9999 -9999 -9999 -9999 -9999 -9999 -9999 -9999 84.62187 84.93719 84.37633 83.92546 83.56363 83.65569 83.58794 83.92055 83.3014 83.71674 83.75843 84.17798 83.983 83.79704 83.3897 83.61819 83.48979 82.78015 82.55251 82.41829 81.75829 81.32576 81.40739 81.0077 81.01482 81.12656 81.75479 80.92175 80.80846 80.21841 79.03506 78.98321 79.76465 79.75758 79.32948 78.49484 77.88817 77.1255 77.60791 77.8892 77.5373 77.11613 76.16881 77.43907 80.19569 77.9484 77.44845 76.29655 77.11078 -9999 -9999 -9999 -9999 
-9999 -9999 -9999 -9999 -9999 -9999 -9999 96.22511 96.20506 96.1479 96.35529 95.86304 95.33945 96.2689 96.06039 95.73901 95.17036 94.37904 94.90311 95.41624 94.74826 94.87897 95.20325 94.93453 94.54508 93.43066 92.9846 92.87418 92.99407 92.01591 90.81049 90.68703 89.66491 90.361 -9999 -9999 -9999 -9999 -9999 -9999 -9999 -9999 -9999 -9999 -9999 -9999 -9999 -9999 -9999 -9999 -9999 -9999 -9999 -9999 -9999 -9999 -9999 -9999 -9999 -9999 -9999 -9999 -9999 -9999 -9999 -9999 -9999 -9999 -9999 -9999 -9999 -9999 -9999 -9999 -9999 -9999 -9999 -9999 -9999 -9999 -9999 -9999 -9999 -9999 -9999 -9999 -9999 -9999 -9999 -9999 -9999 -9999 -9999 -9999 -9999 -9999 -9999 -9999 -9999 -9999 -9999 -9999 -9999 86.3364 86.12161 85.92237 86.22897 85.8406 85.34813 -9999 -9999 -9999 -9999 -9999 -9999 -9999 -9999 84.23782 84.27467 84.25153 83.91711 83.55334 83.60323 83.39713 83.35966 83.22807 83.70495 83.85553 84.13249 83.6224 83.2487 82.91808 83.40869 83.16647 82.90714 82.51239 82.08648 81.83495 81.44595 80.94141 80.63692 80.54659 80.69305 80.95518 81.43894 81.05775 80.9459 80.22347 79.40912 79.69692 79.59304 79.33999 78.93631 78.03379 77.55464 78.83419 78.09102 77.40482 78.80518 79.82158 78.38194 77.12443 78.92634 80.24969 77.65851 79.29194 76.28898 75.52428 75.90316 -9999 
-9999 -9999 -9999 -9999 -9999 -9999 96.25879 96.40989 96.50588 95.7276 95.43723 96.16841 95.70383 95.22086 95.53992 95.71724 95.47168 94.79195 94.40503 94.39622 94.69759 95.20914 94.8669 94.89037 94.53675 94.15797 93.28922 92.81097 93.27096 93.09467 92.71793 91.12494 90.49699 89.13525 89.01772 -9999 -9999 -9999 -9999 -9999 -9999 -9999 -9999 -9999 -9999 -9999 -9999 -9999 -9999 -9999 -9999 -9999 -9999 -9999 -9999 -9999 -9999 -9999 -9999 -9999 -9999 -9999 -9999 -9999 -9999 -9999 -9999 -9999 -9999 -9999 -9999 -9999 -9999 -9999 -9999 -9999 -9999 -9999 -9999 -9999 -9999 -9999 -9999 -9999 -9999 -9999 -9999 -9999 -9999 -9999 -9999 -9999 -9999 -9999 -9999 -9999 -9999 -9999 -9999 -9999 -9999 -9999 -9999 -9999 -9999 86.12085 85.76434 -9999 -9999 -9999 -9999 -9999 -9999 -9999 84.86878 -9999 -9999 84.12659 84.18256 84.12902 84.1259 83.62555 83.45226 83.74435 83.16528 83.03777 83.10596 83.55283 83.49872 83.13251 82.79791 82.63346 82.30952 82.26871 82.08648 82.16722 81.73576 81.73904 81.28723 80.37633 80.61631 80.63253 80.26454 80.40636 80.95886 80.40153 80.05468 79.13965 79.13965 79.77136 79.24358 78.82684 78.66038 77.06001 77.37321 77.6116 77.72211 78.94539 79.47395 77.18383 77.34436 75.78627 75.82433 79.22852 77.77328 82.66837 77.7401 -9999 -9999 -9999 
-9999 -9999 -9999 -9999 -9999 -9999 96.25887 96.61331 96.44517 96.29703 96.50073 94.80507 94.99285 95.09933 95.48273 95.49983 96.27481 95.21255 95.06153 94.70586 93.91904 94.21545 93.64184 94.79056 94.46115 94.358 94.39906 94.04842 92.9103 92.74506 90.79709 91.60971 90.59286 89.5671 90.87742 -9999 -9999 -9999 -9999 -9999 -9999 -9999 -9999 -9999 -9999 -9999 -9999 -9999 -9999 -9999 -9999 -9999 -9999 -9999 -9999 -9999 -9999 -9999 -9999 -9999 -9999 -9999 -9999 -9999 -9999 -9999 -9999 -9999 -9999 -9999 -9999 -9999 -9999 -9999 -9999 -9999 -9999 -9999 -9999 -9999 -9999 -9999 -9999 -9999 -9999 -9999 -9999 -9999 -9999 -9999 -9999 86.33826 86.73718 86.01181 86.40438 86.13098 -9999 -9999 -9999 -9999 -9999 -9999 -9999 -9999 -9999 85.79597 -9999 -9999 -9999 -9999 -9999 -9999 -9999 -9999 84.50064 84.30945 -9999 83.83624 83.92393 84.18301 83.98711 83.67618 83.85593 83.74031 83.64024 82.96124 82.88962 82.9423 82.51806 82.59067 82.75755 82.53963 82.33873 82.07206 81.99177 81.66023 81.46124 81.09096 80.96366 80.26347 80.08508 79.90208 80.01041 80.09387 80.67218 80.29397 79.38991 79.0976 79.79752 79.35662 79.02162 78.95362 78.0446 77.42329 77.62704 76.98278 76.96307 77.76697 77.70233 77.82011 76.52 76.03329 77.14446 76.37311 74.60949 79.55029 80.26315 -9999 -9999 -9999 
-9999 -9999 -9999 -9999 95.39098 96.87389 96.16534 95.96191 96.20324 96.06039 96.37841 95.98746 95.8407 94.52569 94.90817 94.84687 95.18844 95.65367 96.12613 95.22086 94.42487 93.87441 93.71177 93.51357 93.72346 93.9557 94.13766 94.04842 93.21517 93.19337 91.64507 91.38412 91.26788 90.55312 90.94184 90.31715 -9999 -9999 -9999 -9999 -9999 -9999 -9999 -9999 -9999 -9999 -9999 -9999 -9999 -9999 -9999 -9999 -9999 -9999 -9999 -9999 -9999 -9999 -9999 -9999 -9999 -9999 -9999 -9999 -9999 -9999 -9999 -9999 -9999 -9999 -9999 -9999 -9999 -9999 -9999 -9999 -9999 -9999 -9999 -9999 -9999 -9999 -9999 -9999 -9999 -9999 -9999 -9999 -9999 -9999 85.45685 85.43322 86.71629 86.31417 87.09698 87.04907 -9999 86.57968 86.09476 86.17467 -9999 -9999 -9999 -9999 85.73389 85.87275 85.70804 85.50163 -9999 -9999 -9999 85.12057 84.55281 84.77241 84.39328 84.08808 83.84486 84.1642 84.02385 83.98985 83.88512 83.95306 83.62345 83.01409 82.83219 82.62767 82.33521 82.73985 82.44918 82.45778 82.42485 82.31276 82.14269 81.96148 81.65755 81.14136 81.1404 81.04367 80.55699 79.91433 79.97048 79.67154 79.83331 79.72003 80.36136 79.85658 78.84401 79.34708 79.54855 79.21208 79.28995 78.71672 77.67493 77.15966 77.12891 77.3117 76.59087 77.35593 77.24093 76.90681 76.94816 75.38126 75.8129 74.78779 76.4045 80.659 79.5386 76.88917 -9999 -9999 
-9999 -9999 -9999 94.58183 96.00548 96.65953 96.31576 96.22478 96.16534 95.94434 96.27226 96.57755 96.32597 95.54739 95.12233 94.69147 94.42682 94.67742 94.13593 94.13593 95.06297 94.59916 92.53655 92.64282 92.83508 92.73957 92.90086 93.67632 93.25555 93.30128 92.55643 91.68333 90.81596 89.34181 91.24621 91.35471 -9999 -9999 -9999 -9999 -9999 -9999 -9999 -9999 -9999 -9999 -9999 -9999 -9999 -9999 -9999 -9999 -9999 -9999 -9999 -9999 -9999 -9999 -9999 -9999 -9999 -9999 -9999 -9999 -9999 -9999 -9999 -9999 -9999 -9999 -9999 -9999 -9999 -9999 -9999 -9999 -9999 -9999 -9999 -9999 -9999 -9999 -9999 -9999 -9999 -9999 -9999 -9999 -9999 -9999 -9999 84.40589 85.73135 86.66157 86.91937 87.56484 86.58159 86.03268 86.24983 86.10941 86.12579 -9999 -9999 85.65223 85.51928 85.74916 85.67473 85.55244 -9999 -9999 84.95435 85.32452 85.25285 84.83915 83.99007 84.01453 83.94425 83.55415 83.90349 84.13237 83.90055 83.78721 83.58491 83.34766 83.03651 83.07458 82.71151 82.58017 82.20855 82.21134 82.30061 82.1961 81.9328 81.49989 81.49989 81.13198 80.92464 80.93387 80.70785 79.56389 79.84709 79.73273 79.32862 79.57155 79.78023 79.4882 79.48134 78.51041 78.95107 79.34351 79.09545 78.59396 78.40193 77.54556 77.10863 77.1278 76.63561 77.49692 76.86055 77.08058 75.22691 75.03789 75.34052 74.90264 78.53764 80.88493 80.2109 81.19017 -9999 -9999 
-9999 -9999 -9999 96.0853 94.87164 96.25507 96.48734 96.40478 96.07866 96.00302 95.58007 95.59398 95.64768 95.43488 95.47716 94.93727 95.00118 93.87164 94.46477 94.26663 94.19045 94.25227 94.57166 93.62207 94.06091 93.11141 93.14384 93.04784 92.92168 93.20718 92.64339 92.51821 92.21115 90.60727 90.31555 91.42898 90.09308 89.31081 90.13493 -9999 -9999 -9999 -9999 -9999 -9999 -9999 -9999 -9999 -9999 -9999 -9999 -9999 -9999 -9999 -9999 -9999 -9999 -9999 -9999 -9999 -9999 -9999 -9999 -9999 -9999 -9999 -9999 -9999 -9999 -9999 -9999 -9999 -9999 -9999 -9999 -9999 -9999 -9999 -9999 -9999 -9999 -9999 -9999 -9999 -9999 -9999 -9999 -9999 -9999 -9999 -9999 -9999 85.44695 86.93869 87.94526 87.74597 87.57491 86.408 86.18939 85.82671 86.23425 86.14798 85.50494 85.62313 85.93349 85.75603 85.64097 85.78466 -9999 85.30975 84.84078 84.45525 85.14517 85.03106 84.41202 84.10928 84.04 84.04 84.08673 83.82046 83.56127 83.66396 83.61431 83.25617 83.0329 82.62986 82.40521 82.55152 82.25258 81.66269 82.17894 81.77847 81.66571 81.77847 81.3473 81.1007 80.88744 80.94466 80.24111 79.56464 79.42397 79.28982 78.98698 79.18687 79.11502 79.29128 79.14149 79.08032 78.77891 78.88081 78.46795 78.65483 78.06871 78.56719 78.15711 77.40292 77.34024 77.67896 77.30787 76.59095 75.6372 74.95466 77.56705 76.94017 76.70119 80.55148 76.53602 81.36594 81.04748 -9999 
-9999 -9999 -9999 -9999 94.79187 95.30882 96.77235 96.69931 94.89248 95.10957 95.49153 95.9371 96.0518 95.91728 95.39263 95.12439 94.86807 94.56122 93.77735 94.72215 94.40895 94.21756 94.27341 94.46562 93.90017 93.14567 94.13532 92.98096 92.5221 93.80259 93.08019 93.21173 92.7896 91.17899 91.10071 91.47436 91.18065 90.51536 90.68029 89.70444 89.89579 89.70326 -9999 -9999 -9999 -9999 -9999 -9999 -9999 -9999 -9999 -9999 -9999 -9999 -9999 -9999 -9999 -9999 -9999 -9999 -9999 -9999 -9999 -9999 -9999 -9999 -9999 -9999 -9999 -9999 -9999 -9999 -9999 -9999 -9999 -9999 -9999 -9999 -9999 -9999 -9999 -9999 -9999 -9999 -9999 -9999 -9999 -9999 -9999 -9999 -9999 85.11116 86.45248 87.37921 87.50063 87.5696 87.53139 86.89043 86.67355 85.62696 85.8349 86.18542 85.95734 85.97792 85.89552 85.34161 85.59502 85.48269 85.72069 85.58454 85.05875 84.53422 84.54406 84.43674 84.08622 83.88932 84.16354 83.55342 83.37588 83.23061 83.18542 83.35307 83.52045 83.17157 83.00965 82.6748 82.36823 82.03137 81.72842 81.59739 82.08093 81.84284 81.70267 80.78024 80.78378 80.9921 80.55367 80.08103 80.31741 79.51875 79.40675 79.41537 79.5124 78.95818 78.71156 79.01122 79.31571 79.21729 79.23601 78.81723 78.39718 78.71674 77.95141 77.96404 77.05571 77.35571 77.68314 77.78403 77.83943 76.46931 75.51873 75.71437 76.89014 78.09232 79.3966 75.37765 75.62587 77.49036 -9999 -9999 
-9999 -9999 -9999 -9999 94.35702 95.76777 95.44675 95.91826 95.07799 94.94901 96.00864 96.37627 96.16285 95.50983 95.63501 95.37321 94.76817 94.49316 94.49067 94.81499 94.46712 93.88325 94.13654 93.82117 94.81338 93.54609 93.06782 94.07175 93.42158 93.50838 93.67163 93.13992 93.18645 92.49833 91.32542 91.64326 92.1327 92.09341 91.28249 90.947 91.35519 90.98687 90.77557 90.46953 91.35105 -9999 -9999 -9999 -9999 -9999 -9999 -9999 -9999 -9999 -9999 -9999 -9999 -9999 -9999 -9999 -9999 -9999 -9999 -9999 -9999 -9999 -9999 -9999 -9999 -9999 -9999 -9999 -9999 -9999 -9999 -9999 -9999 -9999 -9999 -9999 -9999 -9999 -9999 -9999 -9999 -9999 -9999 -9999 -9999 -9999 -9999 -9999 87.16819 87.69279 87.50716 87.33402 87.34881 86.73378 86.54866 86.09238 85.64066 85.91868 85.884 85.90958 85.79962 85.45007 85.34161 85.23867 85.15534 85.16218 85.0121 84.81786 84.39198 84.60745 84.21802 84.0598 83.62676 83.23302 83.09525 83.21546 83.26355 83.10064 83.31675 83.22553 82.87882 82.4619 81.93238 81.73525 81.8664 81.75464 81.97281 81.76073 81.67377 80.58465 80.64649 80.89954 80.23788 80.02732 80.03577 79.21234 79.08047 79.27802 79.11555 78.53761 78.86301 78.95551 79.09975 79.16351 78.89544 78.35275 78.48285 77.27537 77.80814 77.42278 77.11637 77.32426 77.08977 76.86298 77.06016 -9999 -9999 75.17834 75.44443 75.339 77.72871 77.27232 74.97828 74.6356 77.6279 78.57674 
-9999 -9999 -9999 -9999 93.03272 93.53848 95.23747 95.36214 95.94461 95.17828 94.89191 95.60393 95.45879 95.16064 95.51569 94.74498 94.84298 94.61929 94.63505 94.81456 93.89493 93.67175 94.08775 93.75439 94.93727 93.78208 93.24368 93.64303 93.96543 94.34058 93.37759 93.26794 92.67501 93.26405 92.65958 91.49056 91.42569 91.98574 92.51336 91.84969 91.72427 91.58176 91.11453 90.24046 90.80688 -9999 -9999 -9999 -9999 -9999 -9999 -9999 -9999 -9999 -9999 -9999 -9999 -9999 -9999 -9999 91.53286 90.65526 -9999 -9999 -9999 -9999 -9999 -9999 -9999 -9999 -9999 -9999 -9999 -9999 -9999 -9999 -9999 -9999 -9999 -9999 -9999 -9999 -9999 -9999 -9999 -9999 -9999 -9999 -9999 -9999 -9999 -9999 86.93642 87.17753 87.23843 87.18588 87.07884 86.875 86.52395 86.54507 85.8552 85.83356 85.50641 85.95814 85.84033 85.90709 85.77903 84.86359 84.97899 85.37006 85.58366 85.38432 84.64625 84.50829 84.02957 83.54997 83.47196 83.09725 83.09725 83.24974 82.88352 82.87493 83.36659 82.7963 82.5272 81.77623 81.87993 81.7362 81.79124 81.67377 81.59384 81.82133 81.80591 81.24905 80.75699 80.5809 80.29559 79.76572 79.18359 78.68305 79.0016 78.93476 78.73326 78.46289 78.92904 78.97765 79.09467 79.10617 78.49563 78.12549 78.41546 77.9793 77.27169 77.52973 77.90683 75.58174 76.78159 76.72072 77.27922 -9999 -9999 -9999 -9999 75.33394 76.52382 77.73605 75.55718 74.57323 77.14868 -9999 
97.08869 97.43499 98.17471 97.49638 95.4119 94.04801 93.44867 93.88126 95.57222 95.45832 94.66761 95.15892 95.21864 95.33276 94.57496 94.77223 94.81453 95.38728 94.59303 94.46137 94.16243 93.74776 93.66368 94.95856 95.14992 94.37891 93.74368 93.10806 93.35598 93.75252 93.08047 93.26572 92.71983 92.66319 93.06142 92.60216 91.85365 92.60096 92.42928 92.24372 92.27065 91.98141 91.55499 91.44302 92.11414 90.88674 -9999 -9999 -9999 -9999 -9999 -9999 -9999 -9999 -9999 -9999 -9999 -9999 90.85981 91.31939 90.76566 90.42915 90.65215 -9999 -9999 -9999 -9999 -9999 -9999 -9999 -9999 -9999 -9999 -9999 -9999 -9999 -9999 -9999 -9999 -9999 -9999 -9999 -9999 -9999 -9999 -9999 -9999 -9999 -9999 -9999 -9999 87.12539 86.91644 86.91186 87.29803 86.76869 86.43158 86.04165 85.67094 85.44995 85.16991 85.58339 85.52975 85.31676 85.2215 84.93437 85.11972 85.41795 85.15006 84.88416 84.81042 84.75466 84.12187 84.44137 83.92281 83.58938 83.53871 83.16111 83.33146 82.96374 83.00817 82.72453 83.11908 82.68703 82.30334 82.14912 81.73217 81.61374 81.83484 81.69913 81.77634 81.59386 81.46149 80.84815 80.56451 80.71839 80.35445 79.89061 79.21557 79.00924 78.76034 79.0844 78.35935 78.56857 78.45342 78.15452 78.38834 78.16163 78.32172 78.80123 78.48354 78.14521 77.672 77.62296 77.57354 76.94785 76.02739 76.1058 76.86286 -9999 -9999 -9999 -9999 -9999 74.77352 76.0433 74.97313 -9999 -9999 -9999 
99.04578 97.44887 95.75311 95.07111 96.57757 94.45924 93.41348 93.46713 94.43532 93.5311 94.93955 94.90652 95.33429 94.70458 94.87599 94.59737 94.98799 94.13351 94.25107 94.21395 94.51645 94.26165 94.05495 94.19611 94.56791 95.40688 94.65273 94.40275 93.90809 93.23383 93.75252 93.4509 93.06154 93.23293 93.43695 92.71667 92.67274 93.00544 92.62784 92.55622 93.00373 91.72675 91.86754 91.67941 91.36705 91.10128 -9999 -9999 -9999 -9999 -9999 -9999 -9999 -9999 -9999 -9999 -9999 -9999 90.56624 90.6423 90.99119 90.96904 90.77794 90.67929 -9999 -9999 -9999 -9999 -9999 -9999 -9999 -9999 -9999 -9999 -9999 -9999 -9999 -9999 -9999 -9999 -9999 -9999 -9999 -9999 -9999 -9999 -9999 -9999 -9999 -9999 -9999 -9999 87.54619 87.26736 87.04163 86.906 87.05148 86.67006 85.57613 85.26541 85.54659 85.22672 84.87218 85.02439 84.79212 84.79927 84.91245 84.24467 84.50178 84.5835 84.42986 84.33409 84.11825 83.81451 83.97343 83.73052 83.52058 83.36578 83.20145 82.613 82.7108 82.88605 82.79103 82.6423 82.18748 81.81464 81.27798 81.36126 81.5842 81.58254 81.31707 81.21254 81.24876 80.97472 80.76667 80.20473 80.02106 79.36953 79.33552 79.38768 79.03859 78.13704 78.40545 78.1274 78.43006 78.5859 78.31164 78.07226 77.59185 78.41415 78.13008 77.58813 77.18601 77.73014 78.12601 77.67309 76.30051 74.57916 75.69508 -9999 -9999 -9999 -9999 -9999 -9999 75.40273 -9999 -9999 -9999 -9999 
-9999 98.10374 96.08399 94.80277 96.04979 95.94865 95.12057 94.36486 94.3745 93.32333 94.84569 93.59415 94.11601 95.20573 94.83442 94.80354 95.10741 93.49625 93.06103 94.06859 94.80404 94.49137 94.58147 94.24794 94.03786 94.91365 94.82718 94.62107 94.75854 94.01279 93.7965 92.78934 93.69855 93.53655 93.81555 92.89281 93.14837 93.46616 93.1511 93.29341 93.35231 93.51209 91.85936 90.53791 91.39268 91.521 91.09351 92.03704 92.1193 92.48428 92.79169 -9999 -9999 -9999 -9999 -9999 -9999 -9999 90.74501 90.83253 90.90936 90.57813 90.52975 90.47515 90.38338 90.05261 -9999 -9999 -9999 -9999 -9999 -9999 -9999 -9999 -9999 -9999 -9999 -9999 -9999 -9999 -9999 -9999 -9999 -9999 -9999 -9999 -9999 -9999 -9999 -9999 -9999 -9999 -9999 86.7749 87.18211 87.31229 87.22234 87.07108 86.94723 86.4001 85.90452 85.52867 85.02148 84.47588 84.43131 84.08961 84.49509 84.38115 84.03477 84.18687 83.95155 83.99173 84.6899 83.81193 83.79248 83.39139 83.19115 82.98084 82.34505 82.61954 82.78909 82.4208 82.65231 82.35081 82.28694 81.76088 81.25202 81.41435 81.49282 81.20396 81.14545 80.73769 80.993 80.21351 80.24619 80.47903 79.90653 79.3478 79.62679 79.03656 78.95052 78.56729 78.38279 78.12861 78.46741 78.56085 78.30501 78.299 77.98969 77.39603 77.9525 76.8202 77.37888 77.55872 76.57816 76.02065 75.73778 75.75179 76.31374 76.08527 -9999 -9999 -9999 -9999 -9999 -9999 -9999 -9999 -9999 -9999 
-9999 98.0294 95.89694 93.73959 94.01972 95.91403 94.75648 93.1705 92.6758 92.93314 93.24113 93.34336 93.35423 95.00642 94.53147 94.9909 94.98478 93.38256 92.92133 94.22076 94.94824 95.19698 94.67178 95.03429 94.21311 94.29349 94.55309 94.05357 94.10093 93.96636 93.54533 92.97132 92.9091 93.43542 93.38557 93.5289 92.77382 93.12778 93.44669 93.54244 93.17609 92.34371 92.52313 90.97236 91.00951 91.83392 91.24972 91.90478 92.63603 92.34719 92.59921 91.853 91.80863 -9999 -9999 -9999 -9999 -9999 90.60948 90.96159 91.11121 90.44081 90.608 90.69806 90.31886 90.63046 -9999 -9999 -9999 -9999 -9999 -9999 -9999 -9999 -9999 -9999 -9999 -9999 -9999 -9999 -9999 -9999 -9999 -9999 -9999 -9999 -9999 -9999 -9999 -9999 -9999 -9999 -9999 87.26736 86.92681 86.54916 86.88066 87.33192 86.81212 86.9307 86.73152 85.96102 85.59704 85.25337 84.56939 84.26385 84.09814 83.80373 85.02834 84.75526 83.86624 83.85301 83.96858 83.67199 83.53855 83.51351 83.03008 82.95489 82.73915 82.2082 82.54938 82.84031 82.60973 82.11399 82.16596 81.76774 81.42014 81.42652 81.24128 81.17149 80.69336 80.89906 80.41631 79.96159 79.91021 79.97333 80.17654 79.79646 79.99786 79.60132 78.96291 78.79311 78.87193 78.36425 78.1034 78.50685 78.27506 78.4624 78.39419 77.3574 76.93779 75.88963 76.8371 77.68042 77.37843 76.61776 76.03728 75.61072 75.98872 -9999 75.2113 74.44211 -9999 -9999 -9999 -9999 -9999 -9999 -9999 -9999 
-9999 97.87874 96.09257 94.70573 92.89133 93.94493 93.86721 94.85241 94.24016 92.57756 92.69292 92.99455 93.16853 94.86483 92.46731 93.87302 94.61375 92.76451 92.92133 94.55196 94.45884 95.43394 95.05996 94.90021 94.60279 94.87759 94.80148 94.13314 93.42604 93.53599 93.2986 93.18692 91.58533 93.06213 91.47417 92.2457 92.79873 93.32939 93.07184 92.87241 92.62276 92.34154 91.9557 92.05943 92.22163 92.12234 91.9247 92.12569 91.70264 91.81374 91.77336 91.94344 92.19392 91.93707 92.05772 92.02994 -9999 -9999 91.01646 90.6709 90.53748 90.90936 90.73141 90.48521 90.60687 90.06847 90.00069 -9999 -9999 -9999 -9999 -9999 -9999 -9999 -9999 -9999 -9999 -9999 -9999 -9999 -9999 -9999 -9999 -9999 -9999 -9999 -9999 -9999 -9999 -9999 -9999 -9999 -9999 86.96527 87.27251 85.99831 86.02669 86.3704 87.07302 87.65208 86.75964 86.09238 85.59214 85.78007 85.33433 84.55291 84.95582 84.10789 83.83395 84.97167 84.23794 85.01969 83.75095 84.25785 83.64732 83.2815 83.07674 83.49896 83.13573 82.90009 82.63883 82.67718 82.31662 82.33578 81.87817 81.73388 81.37164 81.25048 80.32507 80.57047 80.3873 80.17986 79.45176 79.74373 79.75841 79.98603 79.03738 78.92764 78.81908 79.2402 78.97353 78.88641 78.84775 78.44572 78.57742 78.19803 78.5201 77.92878 78.23183 77.7151 76.88687 76.15982 77.10153 77.75755 76.28431 76.03964 75.82757 75.77528 75.23579 74.32529 73.84077 73.19023 73.5312 -9999 -9999 -9999 -9999 -9999 -9999 -9999 
-9999 -9999 96.9637 94.44994 93.49111 93.58663 92.95961 92.84338 92.60551 91.70392 92.24782 92.08501 92.20821 93.05224 93.03028 93.52012 93.00962 93.12881 93.25825 93.72211 94.53122 95.0489 94.53359 94.22354 94.15842 94.41354 94.28494 93.8523 93.43137 93.3991 93.21179 93.25005 91.45805 91.57391 91.69335 92.46054 92.5288 92.66703 92.17772 92.77392 92.99462 92.81355 92.571 91.325 91.27228 91.59459 92.19613 91.89848 91.86844 91.66135 91.70141 92.31515 92.21286 91.63598 91.24863 91.45599 91.11981 91.26735 90.4771 90.13646 90.43449 90.90534 90.7755 90.05311 90.03602 89.92212 89.08649 -9999 -9999 -9999 -9999 -9999 89.15304 -9999 -9999 -9999 -9999 -9999 -9999 -9999 -9999 -9999 -9999 -9999 -9999 -9999 -9999 -9999 -9999 -9999 -9999 -9999 -9999 87.10928 87.71155 86.55569 85.7785 87.33192 87.21275 87.4997 86.91225 86.15415 85.94305 85.80872 85.72558 85.28175 84.7802 84.79484 85.63618 85.18859 84.98769 85.00629 84.97215 84.80848 83.5893 83.43981 83.1958 83.13964 82.75151 82.48801 82.41013 82.27709 82.41259 82.23037 81.87656 81.624 81.18943 80.54597 80.64339 80.34084 80.68835 80.11433 79.64003 79.91095 79.45112 79.01604 79.35642 79.5663 79.07958 79.18333 78.83109 78.86311 78.95251 78.8082 78.36825 78.28835 78.42888 78.22611 78.17873 77.6237 75.91039 76.05429 76.59765 76.3583 76.44396 76.81277 77.04329 77.09464 76.67766 74.77547 73.56657 73.33633 73.19795 -9999 -9999 -9999 -9999 -9999 -9999 -9999 
-9999 -9999 97.99809 98.2239 95.46772 94.13762 94.08794 92.88226 92.76414 94.14524 93.48569 91.8626 90.86 91.89902 91.24886 92.70189 92.08144 92.54567 92.88859 94.37807 95.42941 95.25903 94.78767 94.82063 94.94853 93.98638 93.32742 93.40324 92.8578 92.83138 93.85178 93.0484 92.6779 92.54182 91.5431 91.53831 91.36307 91.38039 91.78708 92.54957 91.98049 92.91198 92.21273 92.76824 91.93768 91.86329 91.89637 91.87147 91.84627 91.71895 91.55041 91.7633 92.11804 91.581 91.11309 91.05443 91.38905 91.18754 90.83995 90.41663 90.45451 91.17074 91.02117 90.67986 90.32328 89.15063 -9999 -9999 -9999 89.77164 89.4081 89.08843 89.33596 89.30717 89.0769 -9999 -9999 -9999 -9999 -9999 -9999 -9999 -9999 -9999 -9999 -9999 -9999 -9999 -9999 -9999 -9999 -9999 87.1387 87.17374 87.62286 87.23371 86.96085 86.82276 87.08078 87.2666 87.21304 86.7623 86.94654 86.68689 86.63153 85.74073 85.3359 85.12782 85.58617 85.60362 85.3742 84.72031 84.81284 84.31515 84.26667 83.18305 82.99155 82.86961 82.75274 82.32393 82.07618 82.37864 82.48594 82.48594 81.86254 81.36269 81.0773 80.84824 80.75414 80.64809 80.33669 79.86684 79.71036 80.38041 79.94743 80.03155 79.85044 79.87874 79.81246 79.45889 79.32405 78.77381 78.50169 78.34119 78.4205 78.17793 78.51507 78.31757 77.68812 77.39491 75.97079 76.42554 76.98916 76.80592 76.39357 76.0118 77.5423 75.17317 73.66608 73.25552 73.94069 76.59765 75.48543 -9999 -9999 -9999 -9999 -9999 -9999 -9999 
-9999 -9999 -9999 97.38668 98.12766 97.44843 96.44991 94.64144 94.47949 94.64191 92.79556 91.59842 91.61664 91.62196 92.35632 92.14314 92.49915 93.15893 92.27156 93.60728 93.76843 94.00146 94.9956 95.17137 95.37788 94.66386 94.52048 93.69482 93.61143 93.15657 92.99126 92.84999 93.55148 93.17974 92.50984 92.43021 91.8605 91.31155 91.45712 91.70094 91.89866 92.03047 93.16903 92.5633 91.84607 91.40112 91.30672 91.80701 91.85585 91.45921 91.67597 91.69305 91.18782 91.382 91.41978 91.15443 91.47 91.38303 91.11935 91.14537 90.63473 91.11482 90.83515 90.36058 89.66591 89.49812 -9999 -9999 -9999 89.41207 89.78665 89.65999 89.2291 89.57064 89.50816 89.13206 -9999 -9999 -9999 -9999 -9999 88.52919 -9999 -9999 -9999 -9999 -9999 -9999 87.81823 87.33306 87.56748 87.15969 87.3968 87.32191 87.30447 87.18682 87.13655 87.00707 87.17992 86.79525 87.09964 86.97 86.78715 86.24247 85.95387 85.81394 86.0822 86.02037 85.56361 85.074 85.07062 84.07434 84.11636 83.26754 84.06795 83.19309 82.83744 82.78896 82.66094 82.37522 81.66951 82.17616 82.53911 82.44243 81.6873 81.64668 81.37437 81.04855 80.81857 80.26121 79.89147 79.87598 79.81319 80.64959 80.06734 79.87024 80.14776 80.15765 79.32053 79.61324 79.23775 79.22712 79.03319 78.34344 77.92751 78.85032 78.35183 78.22611 77.67982 76.59997 75.61623 76.69329 77.80987 77.20163 77.28034 76.73619 76.46003 76.95368 76.24046 74.5715 73.34117 73.64191 76.15138 74.93034 -9999 -9999 -9999 -9999 -9999 -9999 
-9999 -9999 -9999 -9999 -9999 -9999 98.35232 96.93436 96.53441 95.14886 92.51437 92.64971 91.8896 93.57641 93.13947 93.45553 92.64605 93.53279 93.29607 92.94355 92.43761 94.10272 95.09019 95.00622 95.2517 94.59399 93.81937 93.86644 92.62526 92.58772 93.14445 93.91021 92.58468 92.47208 93.41703 93.5749 93.52586 92.63918 92.7674 92.40884 91.57421 92.15601 93.23305 92.33936 92.46492 92.02364 91.41861 91.21758 92.0068 91.98433 91.65282 91.47844 91.29298 90.6639 91.34671 91.35112 91.2862 91.31697 91.46384 90.71039 89.84538 89.81918 91.10273 89.90066 89.33061 89.38941 89.33518 89.44172 89.50281 89.16374 89.40938 89.0183 90.09281 89.87197 89.4332 89.54835 -9999 -9999 -9999 88.71911 88.60957 88.48853 88.91055 88.5176 88.51362 87.75972 87.7142 87.96247 87.59909 87.28724 87.22668 87.47155 87.70596 87.52751 87.86334 87.55679 87.24786 87.30718 87.1133 86.56558 86.90515 86.67827 86.63319 86.37698 86.56244 86.00374 86.39934 86.11646 85.75892 85.7524 85.64306 84.52511 84.08622 83.98154 84.1522 83.1033 82.70965 82.50336 82.16977 82.41219 82.00352 82.46053 82.15699 81.9443 81.76662 81.68051 81.43636 81.32658 80.78762 80.34074 80.263 79.82768 80.10179 79.59332 79.40681 79.3653 79.28485 79.41079 79.73981 79.17879 79.32351 79.09995 78.75412 78.83585 77.93164 77.89591 78.61544 77.98311 77.44048 77.25282 76.36058 77.23693 77.7272 77.73222 77.96712 77.0816 -9999 -9999 -9999 -9999 -9999 72.6248 72.90807 77.07519 -9999 -9999 -9999 -9999 -9999 -9999 
-9999 -9999 -9999 -9999 -9999 -9999 -9999 97.69932 97.06533 95.1531 94.97206 94.59961 93.59623 94.65142 93.6716 95.07576 93.78025 94.9777 94.28689 92.56342 92.65807 93.59415 94.58662 95.19217 94.76394 94.79434 94.71912 94.26172 94.05783 92.62843 92.35989 92.48431 92.63059 92.46147 93.25203 93.59375 93.08421 92.47134 93.28979 92.66409 92.15736 92.47472 92.25441 91.86008 92.6146 92.10859 91.97961 91.38717 91.78722 92.23811 91.9185 91.43069 90.87103 89.61792 89.96734 90.87077 90.95238 90.86633 91.51491 91.25076 90.79882 90.24576 90.27296 89.98535 90.02969 89.95509 89.46861 89.37342 89.00636 88.92654 88.25573 88.55664 89.86375 90.1805 89.81548 89.17216 89.12134 -9999 -9999 88.47327 88.68449 88.73325 88.27533 88.20873 88.59737 88.52451 87.96132 87.78004 87.41338 87.76962 87.82723 87.65829 87.35323 87.78363 87.57455 87.38251 87.07221 87.11481 87.10596 87.14095 86.83575 86.36028 86.16883 86.39335 86.07887 85.71162 85.53121 85.47903 86.09854 84.82246 85.61529 85.40858 84.41792 84.48457 83.83659 83.86768 82.45768 82.31805 82.01176 81.86376 82.10481 81.92187 81.80682 82.11587 82.01534 81.45858 81.55878 80.91225 80.65012 80.30504 79.99513 79.6834 79.53021 79.8676 79.53699 80.10365 79.69336 79.43521 79.42036 79.06817 79.35587 79.02734 78.94768 79.07619 78.06801 78.03399 78.43301 78.43417 77.56229 77.04443 76.74805 77.1143 77.33208 78.19664 77.8178 75.93636 -9999 -9999 -9999 -9999 -9999 -9999 74.10773 77.62639 -9999 -9999 -9999 -9999 -9999 -9999 
-9999 -9999 -9999 -9999 -9999 -9999 -9999 -9999 -9999 -9999 97.34454 97.31749 97.26313 96.64122 95.4035 95.47868 95.8502 94.49854 93.30873 92.03358 92.20682 93.10914 93.33054 94.62467 94.59748 94.59453 94.54866 94.21532 93.62891 92.71082 92.04185 92.80048 92.9137 92.87062 92.59792 93.3721 91.72063 91.31808 93.16057 93.34637 92.54777 92.73051 93.00146 92.14281 91.48668 92.08437 92.17916 92.40397 91.10245 91.56853 91.44942 91.45235 91.4857 91.0626 90.04317 90.45982 90.42455 90.6324 90.76264 91.45698 91.30939 90.99529 90.96795 90.62761 90.57544 90.24378 90.18135 89.579 89.30141 88.9984 88.61655 88.70576 89.70311 89.98361 90.01756 89.93622 89.24276 88.93945 89.23965 -9999 88.9445 89.28267 88.35894 88.2597 88.38499 88.27048 87.91176 87.59557 87.87317 87.63487 87.68529 87.6122 87.24861 87.48518 87.67568 87.17992 87.28861 87.14356 87.07259 86.75146 87.088 86.56978 86.40359 86.35233 86.37703 86.32609 86.19114 85.59694 85.335 85.13902 85.08955 84.84812 84.42515 84.38292 83.88538 83.23972 82.89769 82.76013 82.35252 81.93295 81.71518 81.88872 81.85239 81.86853 81.87178 81.41872 81.24687 80.94967 81.08009 80.37558 79.87837 80.12331 79.70183 79.86271 80.53365 80.7702 80.47894 79.55866 79.28272 79.19812 79.20678 79.52811 79.36508 79.21365 78.09078 78.52277 78.11066 78.61237 78.37743 77.55778 76.73569 76.69493 77.04422 78.38831 77.98898 77.11028 75.12156 -9999 -9999 -9999 -9999 -9999 -9999 81.28017 -9999 -9999 -9999 -9999 -9999 -9999 
-9999 -9999 -9999 -9999 -9999 -9999 -9999 -9999 -9999 -9999 -9999 -9999 -9999 -9999 97.28616 97.27414 96.44284 94.48814 92.85148 91.92311 92.33473 92.42152 92.9734 94.14684 93.38381 94.27339 94.47237 94.70464 92.89211 93.02929 92.67539 92.38982 93.37408 93.17847 92.38215 92.5009 93.16682 92.95535 93.48758 93.74026 93.34872 93.26346 92.77446 92.06805 91.58174 91.9504 92.76429 92.49075 92.05316 90.99445 91.52024 91.46072 91.31861 90.56315 90.50729 89.91372 90.3154 90.88261 91.27634 90.67976 91.04608 90.65376 90.83887 90.79488 90.84425 89.93071 89.98007 90.04076 89.45683 89.27353 88.8634 88.38249 88.62833 89.11589 89.44118 89.80045 90.02885 89.82634 88.84789 88.76866 89.23511 89.17547 88.80351 88.23045 88.56895 88.22055 88.07003 88.16909 87.76814 87.63911 87.66178 87.59709 87.49983 87.40134 87.16599 87.30486 87.53724 87.13205 86.80398 86.97463 86.76437 87.09762 86.59678 86.10378 85.71882 85.79563 85.67404 85.46642 85.05344 84.79668 84.53115 83.89841 83.86208 83.90957 83.72936 83.96049 83.01975 82.77139 82.51829 82.41003 81.90874 82.06796 81.62064 81.57903 81.48683 81.45858 81.17019 81.08364 80.23413 79.82991 79.14075 79.69699 79.87218 80.33378 80.52802 80.5915 80.17349 80.27711 78.96921 79.09621 79.50875 79.30641 79.20918 79.00771 79.06602 78.22228 78.06822 78.12181 78.68172 78.67565 78.35921 76.84091 77.19383 77.33902 77.792 77.20991 75.62955 -9999 -9999 -9999 -9999 -9999 72.80396 -9999 -9999 -9999 -9999 -9999 -9999 -9999 
-9999 -9999 -9999 -9999 -9999 -9999 -9999 -9999 -9999 -9999 -9999 -9999 -9999 -9999 -9999 -9999 96.65209 96.3047 95.10419 93.25161 92.78978 93.00065 92.29321 92.77073 92.24268 92.55622 92.66748 92.87753 94.53696 93.80912 92.55141 92.75267 93.86021 92.71404 92.61952 92.43323 92.71162 93.01993 93.15531 93.23868 93.59061 93.52586 93.23106 91.79839 90.927 91.29707 92.53111 92.19023 92.85065 91.84313 91.13328 91.46313 91.13294 91.28493 90.64684 91.02221 90.75174 90.69154 90.88261 90.73225 91.10535 90.92014 90.66814 90.80997 90.56017 90.28465 90.01713 90.07025 89.80077 89.29018 88.8634 88.85074 89.1846 88.95915 88.31784 88.77231 89.52705 89.46593 89.13691 89.20271 88.98598 88.56809 88.94389 89.00533 88.34236 87.73793 87.39547 87.80057 87.85204 87.59516 87.39613 87.40726 87.43155 87.62762 87.5642 87.12624 87.22675 87.10263 87.33542 86.92511 87.16085 87.10846 86.31997 86.29188 86.32081 85.70756 85.58627 85.66457 85.29053 84.79755 84.56445 84.346 84.23796 83.56821 83.69662 83.8462 83.0126 82.91132 82.41558 81.91653 82.09276 81.61192 81.6902 81.11895 81.69302 81.63704 81.42781 80.92105 80.02838 79.78548 80.21937 79.97297 80.17168 80.12392 80.17025 79.93092 79.8251 79.31911 79.07291 79.04702 78.86221 78.86467 78.54829 78.884 79.02161 78.8418 78.08775 78.87805 78.66711 78.68972 78.68357 77.99817 76.8279 77.10546 77.63131 77.32595 76.96519 77.22784 -9999 -9999 -9999 -9999 -9999 -9999 -9999 -9999 -9999 -9999 -9999 -9999 
-9999 -9999 -9999 -9999 -9999 -9999 -9999 -9999 -9999 -9999 -9999 -9999 -9999 -9999 -9999 -9999 -9999 -9999 96.11524 96.38294 95.7567 94.48848 94.03268 92.78924 92.61057 93.95124 94.01488 92.94846 92.82833 93.90647 93.4151 93.17655 93.99017 92.61932 94.35958 93.68846 93.43653 93.40143 92.89305 92.79023 93.56879 93.43763 93.42635 92.45354 92.25909 91.55145 90.77632 91.69625 92.46327 92.56762 91.78343 91.71225 91.51637 91.0141 91.04319 91.38742 91.10832 91.41923 90.93865 90.98068 91.36036 90.87963 91.28665 91.09212 90.6231 90.382 89.75883 89.84505 89.96159 89.84843 89.29861 89.51206 89.37563 88.78784 89.12128 88.69805 89.1926 89.72361 89.52303 89.1424 89.02191 88.78233 89.118 88.9848 88.05073 88.01411 87.68772 87.32923 87.70571 88.16006 87.90124 87.70643 87.58197 87.46245 87.48231 86.8869 87.30486 86.89413 86.63241 87.13397 87.59297 87.49088 86.94183 86.38911 86.42867 85.69876 85.74627 85.45638 85.31299 84.90134 85.14291 85.21735 83.96572 83.60611 84.08734 83.99171 83.40787 83.1747 82.53538 81.76129 81.54786 81.90751 81.69632 81.75517 81.47619 80.90664 81.00491 80.87738 80.33052 80.68005 79.72746 78.80956 79.05707 79.92233 80.219 80.09679 80.11534 79.03758 78.79881 78.22314 79.06307 79.58761 78.88525 79.02196 78.89034 79.35181 78.18163 77.83395 78.17796 78.37324 77.38931 77.52888 77.113 76.95387 77.53786 76.23727 74.75422 -9999 -9999 -9999 -9999 -9999 -9999 -9999 -9999 -9999 -9999 -9999 -9999 -9999 
-9999 -9999 -9999 -9999 -9999 -9999 -9999 -9999 -9999 -9999 -9999 -9999 -9999 -9999 -9999 -9999 -9999 -9999 -9999 -9999 96.08638 96.06062 95.2275 95.13528 95.36493 94.14165 94.0774 94.71561 94.55251 93.78025 94.37807 94.54242 93.71893 92.54071 92.74589 93.80069 93.63525 93.38605 93.54971 94.03714 93.76495 92.92027 92.33051 91.76144 92.16014 92.08518 92.03966 92.16492 92.32211 92.2237 92.34794 92.09976 91.40128 91.27089 90.77006 91.45998 91.61757 91.44046 91.04705 91.14314 91.38935 91.43394 91.30312 91.13036 90.68401 90.3151 90.34284 89.80109 90.0228 90.11685 90.90159 89.52422 88.89038 89.17805 89.34813 89.36611 88.84498 89.32146 89.68219 90.15284 90.11928 89.71629 89.43446 88.9413 89.30511 89.0516 88.27274 87.49023 87.34641 88.11211 88.08087 88.02835 87.79781 87.99902 87.83635 87.20973 86.63265 86.572 85.98788 87.02446 87.2635 87.30436 87.70415 86.75565 86.80283 86.07906 85.96732 85.35453 85.46339 85.92413 85.19713 84.791 84.35505 84.08231 83.69117 83.65405 83.27947 82.54729 82.22089 81.97356 81.9971 82.44536 81.29022 81.2058 81.03452 80.88633 79.87621 80.26542 79.98435 79.52883 80.0123 79.72785 80.03928 80.0699 79.1919 79.73172 80.15742 79.7056 78.86423 78.76045 79.15422 79.51374 78.20959 79.25529 79.03249 78.95914 78.46544 78.27666 77.86122 77.53893 77.59943 77.12041 77.01431 76.84036 77.22054 77.30264 74.86625 -9999 -9999 -9999 -9999 -9999 -9999 -9999 -9999 -9999 -9999 -9999 -9999 -9999 
-9999 -9999 -9999 -9999 -9999 -9999 -9999 -9999 -9999 -9999 -9999 -9999 -9999 -9999 -9999 -9999 -9999 -9999 -9999 -9999 -9999 95.26556 95.08161 95.4543 95.23196 94.75179 94.95683 94.60561 94.55244 94.39683 94.39732 94.60236 94.82303 93.88465 93.53628 93.98423 93.91797 93.75727 93.92625 93.4826 92.97182 92.78653 92.26286 92.51247 92.62904 92.52823 91.95377 91.689 92.34463 92.56051 92.41376 92.65662 92.28767 91.9846 91.55801 91.36605 91.34743 91.55463 91.3569 91.58468 91.73606 91.1358 91.60835 91.40149 91.08237 91.00972 90.42322 89.50822 90.15698 90.66138 90.07092 90.32838 90.09481 89.47645 88.91963 88.77538 89.19159 89.14607 89.68403 89.93423 90.35912 89.90576 89.74378 89.60138 89.49406 89.37613 88.87676 88.62299 88.35121 87.85118 88.10835 87.72683 87.55694 87.61748 87.72885 87.843 87.73248 87.32861 86.90376 86.49055 86.3965 86.39507 87.1909 86.6851 86.13554 85.77482 85.44678 86.00507 85.06455 85.20541 85.3579 85.66843 84.71877 84.93118 83.63622 83.12462 83.04391 82.24524 82.08323 82.06397 81.95707 82.26469 81.50474 81.66376 81.40573 81.01403 79.98077 78.8069 80.04141 80.58684 80.39143 80.09449 80.2177 80.16338 80.12157 80.06917 79.62845 78.94521 78.35457 78.49451 78.68386 78.60929 78.39249 78.90944 79.42878 79.38185 78.6046 78.85077 78.23006 77.72085 77.76701 77.63117 77.6092 77.12035 77.32738 77.12331 76.4407 75.61504 -9999 -9999 -9999 -9999 -9999 -9999 -9999 -9999 -9999 -9999 -9999 -9999 
-9999 -9999 -9999 -9999 -9999 -9999 -9999 -9999 -9999 -9999 -9999 -9999 -9999 -9999 -9999 -9999 -9999 -9999 -9999 -9999 -9999 95.23547 93.66845 93.78906 94.89996 94.30318 93.43185 93.29768 94.03272 94.55128 94.21892 94.44796 94.2213 94.35131 94.15038 92.77725 94.13561 94.26678 93.94779 93.92062 93.38381 92.87859 92.67142 92.21817 92.60127 92.59938 93.02892 91.99578 92.36654 92.7224 92.51241 92.05354 91.75648 92.34137 91.87583 91.71278 91.16706 91.04004 91.51261 91.59589 91.43503 91.67227 91.33053 90.58868 91.00391 90.80042 90.73155 90.74615 90.56425 90.51641 90.02729 89.67579 90.35374 90.00221 89.24796 89.55331 89.18434 88.75076 89.08324 89.34687 90.24057 90.1451 90.12305 89.67432 89.3406 89.15794 89.30766 89.45625 88.90895 88.10482 87.59297 88.0597 87.75678 87.85672 87.76416 87.71172 87.83592 87.50313 86.92374 86.79693 86.88431 86.6203 86.6176 86.42632 85.69917 85.64646 85.83926 86.42123 85.5569 85.28797 84.80035 84.93414 85.091 84.96455 84.23414 83.92868 83.85658 83.32214 82.20273 82.96291 82.32732 82.70234 82.09283 81.44762 81.39186 81.38503 80.18903 78.71011 78.61249 79.22708 80.4007 80.59988 80.75906 80.77959 80.4246 79.93359 79.21841 79.49026 78.92851 78.58125 78.18393 78.01333 79.13637 79.58389 79.46755 79.32491 79.14472 78.9991 79.15301 78.64368 78.47075 77.88115 77.41514 77.63523 77.35038 75.71102 74.24677 74.36374 73.59132 73.43567 -9999 -9999 -9999 -9999 74.04636 -9999 -9999 -9999 -9999 -9999 
-9999 -9999 -9999 -9999 -9999 -9999 -9999 -9999 -9999 -9999 -9999 -9999 -9999 -9999 -9999 -9999 -9999 -9999 -9999 -9999 -9999 96.20992 94.93998 93.23514 93.51291 94.78527 94.33289 92.91405 92.25757 93.16682 93.02184 94.54052 94.40453 94.1473 94.00838 94.22128 94.35301 94.20367 93.69965 93.22466 92.85278 92.40876 92.26325 91.56818 90.50605 91.68189 92.80436 92.56991 92.47298 92.08838 92.7859 92.41589 92.49389 91.87346 92.28724 91.78358 91.61623 91.37583 91.08956 91.48418 91.44173 91.40297 91.31256 90.46472 90.79943 90.48758 90.38156 90.2432 90.64226 90.06557 89.67686 89.85535 89.96635 89.98094 89.87919 89.64367 89.08582 88.97545 88.47289 88.64905 89.09443 89.78552 90.03815 90.26534 89.75202 89.29249 88.55363 89.188 88.69207 88.82627 88.14533 87.83833 88.27747 88.26434 87.87186 87.9812 87.23956 87.33718 87.20023 86.95868 87.47972 86.98659 87.85229 86.73181 86.73209 86.46431 85.46339 86.7502 86.46551 85.75354 85.74433 85.2281 85.18502 84.94823 84.99305 84.77636 84.47102 83.37352 82.91103 82.90224 82.30879 82.39465 82.65338 82.37729 81.8686 81.43826 80.2666 78.94604 78.9827 77.90369 79.48968 80.45567 80.07801 80.45774 79.96236 80.34096 79.62276 79.46786 78.02598 78.58976 77.87536 78.75195 79.16722 79.46432 79.78343 79.77135 78.63773 78.40092 78.29545 78.28268 78.87187 78.1787 77.43947 77.27836 77.68515 76.57327 73.9321 74.26197 74.11739 76.61755 72.83407 72.8691 -9999 80.21503 77.97526 75.27705 -9999 -9999 -9999 -9999 
-9999 -9999 -9999 -9999 -9999 -9999 -9999 -9999 -9999 -9999 -9999 -9999 -9999 -9999 -9999 -9999 -9999 -9999 -9999 -9999 -9999 -9999 96.79168 94.30006 92.32783 92.40942 93.01037 93.24625 94.33491 92.40397 91.5246 92.62618 92.96272 93.77766 94.07741 93.89201 93.40116 92.86867 93.70017 93.07283 92.02673 93.001 92.01064 91.75005 91.42884 90.8878 91.78069 93.27703 92.72552 92.05708 93.01995 93.15639 93.28789 92.87893 92.33463 91.38678 91.60394 91.6926 91.50384 91.46805 91.35393 91.58522 91.19313 91.16337 91.36023 90.3154 90.38466 90.18584 90.16428 90.47189 89.98008 90.38427 90.36969 90.08786 89.89629 89.95915 89.72819 89.63528 89.14065 88.61246 87.51987 88.18915 89.47394 89.49078 89.64809 88.62382 88.29855 89.18907 89.40732 87.88611 87.91808 88.1675 88.10511 88.15137 88.13968 87.50497 87.17489 87.1683 87.41133 87.50124 87.39204 87.58687 87.71873 87.89929 86.72985 86.51367 87.19858 87.36626 86.43887 86.91065 86.42992 86.04794 85.13156 85.80156 85.41328 85.49443 84.07955 84.20474 83.63287 83.5567 82.8889 83.40316 83.11203 82.77253 82.38058 81.84143 80.51134 80.91853 80.79895 79.72248 78.21481 79.00858 80.27026 80.14243 80.04499 80.53799 79.41727 78.53173 78.18198 79.02174 78.54682 78.77917 79.06641 79.74768 79.25118 79.34828 78.81581 79.02896 78.0969 77.60918 77.94709 78.29684 77.30754 77.20461 77.99589 76.82454 74.60588 74.00923 76.20527 74.94584 77.36571 79.1008 84.6197 80.5645 -9999 -9999 -9999 -9999 -9999 -9999 
-9999 -9999 -9999 -9999 -9999 -9999 -9999 -9999 -9999 -9999 -9999 -9999 -9999 -9999 -9999 -9999 -9999 -9999 -9999 -9999 -9999 -9999 -9999 95.05016 93.03296 92.30895 93.7791 92.21975 93.48452 94.73405 93.94752 93.59731 92.34043 92.3168 93.05124 94.50225 94.29367 93.45966 93.03295 92.6535 92.23303 92.08838 91.24866 91.24558 92.68692 93.44527 93.16965 92.57096 93.47806 92.55047 92.9295 93.11923 91.97839 91.79159 92.41505 92.04942 91.57284 92.07901 91.79922 91.74939 91.60416 91.17741 91.21279 91.4211 91.20534 90.90075 90.32877 90.25038 90.32174 90.72718 90.10964 89.95778 89.78835 89.99117 90.04176 89.39106 89.56437 90.25341 89.71349 89.15401 88.24016 88.74963 89.18365 89.8762 90.35117 89.79159 89.83127 89.6199 89.88371 88.90253 87.45325 87.8549 88.47368 88.0538 87.64085 86.99048 87.3073 87.80084 88.06277 87.68636 87.15135 87.42435 86.45012 87.08565 87.66317 87.40148 86.42384 87.05534 87.00627 85.04279 85.43324 85.64897 85.79789 85.78709 85.97568 85.93265 85.23621 84.27699 84.27374 84.27751 83.55945 82.35448 82.7954 83.2509 83.09476 81.93787 80.54293 81.32327 80.59647 80.38503 79.93713 79.85133 79.58795 79.57155 80.0192 80.0346 80.28893 79.25256 78.92656 79.29771 79.2368 78.53503 78.56712 79.36263 79.88908 79.64098 79.07449 79.07474 78.88953 78.36222 77.71725 77.65676 77.39883 77.7849 77.84237 77.98072 -9999 73.95388 73.82262 73.95237 73.28541 73.19173 78.1487 -9999 -9999 -9999 -9999 -9999 -9999 -9999 
-9999 -9999 -9999 -9999 -9999 -9999 -9999 -9999 -9999 -9999 -9999 -9999 -9999 -9999 -9999 -9999 -9999 -9999 -9999 -9999 -9999 -9999 -9999 -9999 94.7366 94.73688 94.71251 94.4772 93.2028 93.52576 94.9902 94.11601 93.52397 91.56029 90.38445 92.54208 94.0992 94.07014 93.61122 92.57528 91.55873 92.59267 92.31802 92.31802 92.54957 93.24789 93.18039 93.17142 92.62154 92.739 92.5489 92.75607 91.77753 91.55133 92.43184 92.35818 92.14053 91.81318 91.16707 91.997 91.87964 91.20872 91.34122 91.29545 91.07336 91.17947 90.45102 91.12431 90.78326 90.81506 89.81201 89.46186 89.79179 89.31674 89.54352 90.34042 90.02686 89.269 90.06805 89.81462 88.9413 88.07688 89.03748 89.35074 89.66098 89.15904 89.59257 90.16837 89.28739 89.4907 88.12003 87.81211 88.24957 88.02995 87.55099 87.46867 87.06283 88.14315 87.92214 87.49363 87.37399 86.48753 86.0677 87.0824 87.26117 86.84377 86.48582 86.37559 87.03379 85.62868 85.1484 85.37871 86.14742 85.12134 84.52996 84.90226 85.4016 84.84254 84.36792 83.55289 83.28609 83.34547 82.93542 82.42427 83.14341 82.92132 81.70062 80.91428 81.60555 81.04217 80.91825 80.62911 80.50021 80.88163 80.07449 79.86102 79.66413 78.80456 78.71593 79.0083 79.98537 78.88537 78.50824 78.37769 79.01561 79.5175 79.94128 79.39761 79.06968 77.99136 77.79706 78.01019 77.31864 78.63044 78.05833 -9999 -9999 -9999 -9999 -9999 -9999 -9999 -9999 -9999 -9999 -9999 -9999 -9999 -9999 -9999 
-9999 -9999 -9999 -9999 -9999 -9999 -9999 -9999 -9999 -9999 -9999 -9999 -9999 -9999 -9999 -9999 -9999 -9999 -9999 -9999 -9999 -9999 -9999 -9999 -9999 96.49378 94.39357 93.06515 92.1045 91.47465 93.49973 95.36825 93.67288 91.01172 89.06445 89.65562 90.04257 91.62151 92.71874 91.7808 92.7897 92.98308 93.74467 92.96764 93.35186 93.01345 93.02028 92.98463 92.96611 92.74865 92.41065 92.72643 92.75794 92.32874 92.98814 92.70551 92.5809 91.63509 91.60232 91.73219 91.49052 90.92774 90.76209 91.14829 91.62281 91.43671 91.19833 90.83213 91.19885 90.46571 90.01566 90.07397 89.71458 89.79944 89.81294 90.40758 90.07842 89.78785 89.55769 89.66148 89.4367 89.05383 88.2667 88.80898 89.18365 89.19143 89.71592 90.46405 89.03027 88.76054 88.97034 88.09985 88.28257 88.31306 87.74319 87.76643 88.3847 88.45329 88.01313 86.53569 86.50299 86.04989 87.32279 86.97428 86.62402 86.79064 86.57398 85.45068 86.00374 86.1593 85.89439 86.33613 86.20528 84.79048 83.58165 83.67956 83.84788 84.23043 84.15536 83.16722 82.07635 82.00672 81.96875 82.11354 83.02529 83.05244 82.52686 81.25432 81.55148 81.63614 81.82464 81.11453 81.0378 80.31898 79.57265 79.97455 80.08188 79.60114 79.56776 79.4501 79.25077 79.3427 78.92192 78.58816 78.58538 79.4124 79.46761 79.62273 79.83514 79.03448 78.13477 78.20686 78.44731 78.14343 78.55244 -9999 -9999 -9999 -9999 -9999 -9999 -9999 -9999 -9999 -9999 -9999 -9999 -9999 -9999 -9999 
-9999 -9999 -9999 -9999 -9999 -9999 -9999 -9999 -9999 -9999 -9999 -9999 -9999 -9999 -9999 -9999 -9999 -9999 -9999 -9999 -9999 -9999 -9999 -9999 -9999 96.09237 95.43555 93.14545 91.44828 92.31049 92.77308 92.69837 94.89019 92.85336 90.42823 88.10838 86.9707 89.64484 90.80893 91.5137 93.5737 93.8278 93.60516 93.66026 93.29771 92.89848 93.07506 92.68962 92.7573 93.0312 92.67693 93.36842 93.05649 92.78073 92.96873 92.75501 92.40753 92.44959 91.75068 91.30193 91.52062 91.47568 91.0061 91.00424 91.24218 91.47146 91.3773 90.45485 90.92909 90.95234 90.25541 90.73718 90.21721 90.1823 90.17731 90.78567 90.82789 90.11803 90.1224 90.17015 90.2287 89.85545 88.82927 89.08961 89.20272 89.13463 89.5162 90.60206 89.8074 88.55318 88.34789 87.70063 88.01669 88.15589 87.57846 87.44049 87.77224 88.34236 87.81609 87.32733 87.29779 87.57678 87.43916 87.08659 86.06358 85.85874 86.02132 84.93311 85.22387 85.48719 85.01268 86.5677 86.1278 85.31288 83.98325 83.99514 83.31295 83.56351 82.82638 82.12393 81.67487 81.39532 81.51671 81.75736 82.3751 82.78242 82.71391 81.78139 81.35215 82.05624 81.53125 81.26397 81.02245 80.28333 80.0141 80.71844 80.8859 80.51137 79.52452 79.73597 79.47973 78.36308 79.50272 78.82011 78.46647 77.8756 78.58825 80.41714 80.11159 79.42964 78.9183 78.0955 79.29265 78.6708 -9999 -9999 -9999 -9999 -9999 -9999 -9999 -9999 -9999 -9999 -9999 -9999 -9999 -9999 -9999 -9999 
-9999 -9999 -9999 -9999 -9999 -9999 -9999 -9999 -9999 -9999 -9999 -9999 -9999 -9999 -9999 -9999 -9999 -9999 -9999 -9999 -9999 -9999 -9999 -9999 -9999 -9999 95.711 94.28083 92.31461 92.54954 93.97932 94.55337 94.64085 94.21097 93.06876 91.74979 89.99997 87.58527 88.78665 90.31538 91.77964 93.69679 93.53111 93.36829 93.11398 93.17029 92.79119 92.19677 92.01244 93.11917 92.7666 92.65768 93.38879 92.5576 92.69283 92.66492 92.33472 92.44787 92.47057 91.79191 91.35892 91.6926 91.46623 91.37759 90.95631 90.45773 90.42283 91.26144 90.54153 91.02491 91.03606 90.56896 89.97028 89.45553 90.12699 90.20972 90.89788 90.88142 90.51807 89.97407 91.22294 90.31417 89.05843 88.89508 89.54907 90.48004 90.93073 90.62605 90.46625 89.25688 89.20968 88.25396 88.02464 87.58913 87.09074 87.33429 87.03014 87.63941 88.14155 87.38962 87.17577 87.76382 86.3375 86.01762 84.76356 85.60442 85.3193 85.29227 84.76611 85.31513 84.83556 85.64453 86.13424 86.19617 84.98044 84.81467 84.30373 84.14648 84.09821 83.30481 81.92145 82.50413 81.85172 81.71053 81.26913 82.21897 82.93049 82.71391 82.1732 82.37061 81.10574 80.43939 80.31428 80.66022 80.90659 80.81634 81.30822 80.50848 80.49879 80.59583 79.36332 79.40195 79.06958 79.78448 79.59081 78.73872 78.03735 78.94236 78.53642 79.8739 78.33757 77.89053 79.29223 78.31558 -9999 -9999 -9999 -9999 -9999 -9999 -9999 -9999 -9999 -9999 -9999 -9999 -9999 -9999 -9999 -9999 
-9999 -9999 -9999 -9999 -9999 -9999 -9999 -9999 -9999 -9999 -9999 -9999 -9999 -9999 -9999 -9999 -9999 -9999 -9999 -9999 -9999 -9999 -9999 -9999 -9999 -9999 95.64417 93.99393 93.12619 93.36794 93.9658 93.65392 93.97001 93.59769 93.79606 93.79513 91.70141 90.26605 88.93182 89.09158 89.80602 92.96946 92.57067 93.53954 93.30154 93.00962 93.12541 92.54678 91.77964 91.61406 92.12239 92.71748 92.80341 92.76762 92.51281 92.18966 91.55715 92.81485 92.01042 91.80219 92.07159 91.62585 91.18147 91.49957 91.39479 91.23518 91.23225 91.1434 91.24226 91.4201 91.3923 90.93204 89.9448 89.92889 89.45827 90.14946 90.85516 91.09431 90.78713 89.53535 90.70322 90.76862 89.57615 89.70601 90.22881 90.54852 90.81234 89.54716 90.86028 90.86028 90.43365 89.28032 88.86402 88.69003 88.38322 87.75898 88.47091 87.39397 87.33221 87.33125 87.21146 86.09585 86.1926 86.22953 86.22953 86.11495 86.01225 85.71723 85.78832 86.67565 86.67803 85.8559 86.61747 86.31924 85.7049 85.47359 84.81521 85.09159 84.50745 83.57621 82.17065 83.56115 82.2872 82.3524 82.49341 81.98618 82.45813 82.98126 82.21436 82.96444 81.6224 80.84779 80.30801 81.12978 81.11944 81.03647 80.53442 79.4803 79.43535 79.65318 79.24334 79.76676 79.51624 78.51033 79.12675 79.30954 80.08283 77.84732 77.96175 78.21678 78.30215 78.18461 78.77242 77.73452 77.43305 -9999 -9999 -9999 -9999 -9999 -9999 -9999 -9999 -9999 -9999 -9999 -9999 -9999 -9999 -9999 
-9999 -9999 -9999 -9999 -9999 -9999 -9999 -9999 -9999 -9999 -9999 -9999 -9999 -9999 -9999 -9999 -9999 -9999 -9999 -9999 -9999 -9999 -9999 -9999 -9999 96.21847 95.01744 93.22195 92.60508 94.70444 95.19535 93.52189 91.72285 92.20302 92.04485 93.52429 92.0188 90.16706 88.79356 89.41705 91.56178 92.02766 91.90558 93.39585 92.96534 93.00843 92.53472 92.76221 92.69655 92.31301 91.46599 92.16037 92.4752 92.74128 92.48289 92.42946 91.87914 91.74326 92.43468 91.51458 91.45751 92.079 91.48833 91.56257 91.30044 91.41189 91.1286 90.96491 90.68278 91.1256 91.47385 91.10403 91.01176 90.70193 90.16459 91.62502 91.00139 91.32708 90.64583 89.48974 90.67742 90.71349 90.58908 90.33165 90.88719 90.46442 89.73909 89.72822 89.42046 90.46979 90.95531 90.44096 89.57384 89.40366 89.06918 88.36331 88.60348 87.10096 88.22406 87.45705 87.70789 86.52652 86.96567 88.30759 87.30341 86.82031 86.65295 86.5386 85.69234 85.5806 86.11371 86.69766 87.03175 86.85558 86.39365 85.77514 85.17956 85.48215 84.8019 84.89034 83.77847 83.76777 83.9151 83.76227 83.61469 82.23287 82.36041 82.79759 82.0327 82.02963 81.65323 80.59789 79.58983 80.63011 81.08729 80.97408 80.78491 80.46128 80.32177 79.6636 80.03218 78.97438 79.02739 78.37083 78.97859 79.41829 80.44884 80.15513 80.4407 79.21187 77.71867 77.90231 80.59823 77.60966 76.81638 77.10053 76.41387 75.25552 74.51517 -9999 -9999 -9999 -9999 -9999 -9999 -9999 -9999 -9999 -9999 -9999 
-9999 -9999 -9999 -9999 -9999 -9999 -9999 -9999 -9999 -9999 -9999 -9999 -9999 -9999 -9999 -9999 -9999 -9999 -9999 -9999 -9999 -9999 -9999 -9999 -9999 -9999 95.90058 94.68085 92.84109 94.55149 94.64811 93.75872 92.58901 92.50648 91.61083 91.92107 91.86326 89.90652 88.95009 88.13306 89.06483 91.29361 92.73985 92.88209 92.16667 92.99632 92.9017 92.98647 92.7672 92.7039 92.61891 91.41753 91.51396 92.27866 92.28306 92.57391 92.11588 92.37199 92.17851 91.48424 90.85936 92.05082 91.87695 91.01964 90.48853 91.40076 91.08873 91.36406 90.93748 90.56848 91.68781 91.53175 91.1974 91.09137 91.30119 91.2797 91.4181 91.24282 90.577 90.78491 91.41331 91.10327 90.59073 91.09425 90.17123 90.67947 88.78039 88.98176 89.96243 89.49798 90.26229 90.63377 89.33612 89.86787 89.1043 88.97234 88.88983 87.2924 88.24104 88.5093 88.40263 87.79994 86.72665 87.63158 88.35997 88.38023 87.81256 87.63791 86.46192 86.05463 86.98012 86.90812 86.27916 85.94657 86.2419 86.80988 85.47499 85.4955 85.07535 84.7253 84.72711 84.81607 84.64414 84.34482 83.96378 83.25723 83.16683 82.76013 81.58792 81.9314 81.40614 80.97602 81.34415 80.60207 79.70725 79.07621 79.6769 80.48615 79.58958 80.29543 80.23142 79.16733 79.23401 79.77863 79.23978 78.81467 79.38902 79.38106 78.72868 79.21938 80.40598 77.92876 80.95501 78.41546 76.72617 77.2299 77.36377 75.10565 76.53484 74.21276 -9999 -9999 -9999 -9999 -9999 -9999 -9999 -9999 -9999 -9999 
-9999 -9999 -9999 -9999 -9999 -9999 -9999 -9999 -9999 -9999 -9999 -9999 -9999 -9999 -9999 -9999 -9999 -9999 -9999 -9999 -9999 -9999 -9999 -9999 -9999 -9999 96.02422 95.55437 93.67459 94.45395 94.07013 93.99166 93.09141 91.1152 92.14184 91.60307 91.08833 89.69751 89.0599 90.33327 86.9762 87.61341 90.59111 91.69347 92.20483 92.82845 92.16777 92.33994 92.87119 93.0575 92.7682 92.92808 92.70944 92.78207 92.64344 92.85844 91.89259 92.02897 91.88724 91.45822 90.60931 90.8843 90.97551 90.74854 90.4829 91.59766 91.10641 91.40321 91.34284 91.49835 90.36581 90.60174 91.22392 92.43488 91.23331 90.92199 91.5257 90.8811 91.21492 90.13093 91.03362 90.73306 90.30435 90.62661 89.15422 89.7559 89.13396 89.04478 90.16296 90.42041 89.6277 90.66196 91.73586 90.58893 89.38088 89.9584 88.91462 87.16473 88.18803 89.94238 89.51718 89.34674 89.08574 89.02504 88.79955 88.52883 88.0985 87.7836 87.47427 87.23155 87.56127 86.56126 85.00776 84.2307 84.15579 85.45023 86.23848 85.81143 85.39336 85.13946 85.13506 84.10618 84.10052 84.34055 84.39027 83.55245 83.40353 81.95473 81.70183 81.31252 81.37444 81.54777 81.82228 80.86076 80.29238 80.12626 80.02051 80.69854 80.85436 80.34526 80.53971 80.37802 80.07209 80.01534 79.69305 79.63885 79.70111 79.31925 77.80219 78.63958 80.48132 80.41298 78.72194 81.17244 76.83454 78.67985 78.71087 76.38998 78.07299 78.43787 79.67674 79.72092 85.05878 -9999 -9999 -9999 -9999 -9999 -9999 -9999 
-9999 -9999 -9999 -9999 -9999 -9999 -9999 -9999 -9999 -9999 -9999 -9999 -9999 -9999 -9999 -9999 -9999 -9999 -9999 -9999 -9999 -9999 -9999 -9999 -9999 -9999 -9999 95.44695 94.30363 94.41557 93.07135 91.76764 92.01202 92.34043 92.49516 92.701 91.18371 91.21522 90.38723 89.31248 87.76392 86.63858 86.82398 89.39646 90.61613 92.43235 91.93764 90.17075 90.2523 91.53023 91.32608 92.58777 92.64278 92.60269 92.61725 92.07088 92.76964 92.81866 92.10486 91.293 91.22933 91.35653 91.02644 91.32041 91.25562 90.81073 92.00687 91.97046 92.01966 91.46742 91.26284 91.15951 91.84515 92.30039 92.19777 91.69037 91.21061 90.62498 92.21412 91.93861 91.41241 90.69969 90.67297 90.98138 90.13146 90.68918 90.69417 90.56686 90.95894 90.37211 90.86533 90.68356 90.66889 90.37569 90.90687 90.62135 90.18888 89.63927 89.9334 89.23059 89.82903 89.52322 89.98388 88.78954 88.26095 88.07157 88.05753 87.89823 87.40661 87.2446 87.19369 87.20906 86.3522 85.24761 85.07869 84.01309 83.90438 85.30704 85.74928 84.28391 84.06176 83.32 84.06691 84.18307 83.97856 83.23754 82.89726 81.19145 81.51725 81.70151 81.87214 80.77825 81.96465 80.78998 80.55925 80.48885 79.75574 79.40682 79.13739 79.74214 79.51273 79.81266 80.14568 80.48758 80.70237 80.49417 80.14851 78.79195 78.70692 79.25541 78.54236 78.48635 77.68786 79.22977 81.20113 81.22876 79.18357 75.32137 76.85429 83.09352 85.76112 86.99532 88.42589 84.42789 -9999 -9999 -9999 -9999 -9999 -9999 
-9999 -9999 -9999 -9999 -9999 -9999 -9999 -9999 -9999 -9999 -9999 -9999 -9999 -9999 -9999 -9999 -9999 -9999 -9999 -9999 -9999 -9999 -9999 -9999 -9999 -9999 -9999 -9999 95.11686 94.93472 94.18002 93.09121 92.22801 92.40701 93.19798 92.93907 92.70343 92.45471 91.92789 90.33878 89.4789 89.59703 88.50236 89.58189 89.37874 89.1987 90.96249 91.42574 89.81478 91.38238 90.97064 89.68317 91.60265 92.65557 92.97581 92.14639 92.53534 92.5853 92.51606 91.88682 91.892 91.26147 91.85101 91.93768 91.98253 90.52967 91.39996 92.5185 92.22128 91.95943 91.51937 90.8881 92.57681 92.48344 92.21199 91.987 91.14239 90.9874 91.82734 91.62537 92.2293 91.68219 91.21061 91.52525 90.95068 90.83892 91.01176 90.75063 90.41354 90.1878 90.70086 89.36363 88.70824 89.02036 90.22007 89.62592 89.64919 89.67303 89.20879 89.34267 89.69107 89.52045 88.41864 87.66889 88.45567 88.44498 87.20355 86.0955 86.67187 87.28545 86.49255 87.30096 87.27737 86.32812 86.03282 85.48471 84.45794 85.26856 85.76762 84.16068 83.96416 83.47726 84.0408 82.96379 84.00052 81.92152 82.78242 81.18959 81.16865 81.64433 81.41542 81.49339 81.35471 80.03738 80.277 80.12298 79.98452 79.82549 77.93298 78.88106 79.89324 79.16637 78.86188 79.27052 79.25233 79.25512 80.10812 79.6704 79.62413 79.38144 78.85364 78.3936 78.76726 77.55945 76.93677 77.69958 79.31329 76.3202 81.41706 81.73346 80.27776 79.42442 79.22153 76.45005 -9999 -9999 -9999 -9999 -9999 -9999 
-9999 -9999 -9999 -9999 -9999 -9999 -9999 -9999 -9999 -9999 -9999 -9999 -9999 -9999 -9999 -9999 -9999 -9999 -9999 -9999 -9999 -9999 -9999 -9999 -9999 -9999 -9999 -9999 -9999 95.16096 94.89583 95.14352 94.41632 93.40118 93.7218 93.87628 92.78094 93.69547 93.24667 91.89334 92.14246 91.54942 89.97926 89.18895 90.89742 90.73211 90.15736 90.23968 90.4015 89.88096 90.51092 89.97926 89.48878 91.15594 92.05885 92.58176 92.94849 92.69952 92.47836 92.52224 92.51917 92.31571 92.16667 91.81956 92.0037 91.69784 91.66875 92.19223 92.54671 92.78082 92.39658 91.70529 92.15352 92.30971 92.31886 92.62465 91.89796 91.66531 92.11627 91.73093 91.88197 91.76516 91.80297 91.50758 91.08383 91.45051 91.15446 90.19875 90.54869 90.8064 90.95238 88.56709 88.548 90.49704 89.81036 88.72741 88.23769 87.67416 88.58444 89.47659 89.95731 89.74797 88.2668 87.59304 88.42574 88.74922 87.09252 86.94314 86.99344 86.08964 85.41614 85.83893 86.57671 86.18747 85.57633 84.66829 83.7812 84.23667 84.32653 83.84346 82.70781 82.97586 82.58536 82.91561 84.31129 82.45271 81.19603 81.52881 81.97202 81.84301 81.42159 81.34437 81.28018 80.41358 80.00998 80.59258 80.47945 80.36685 79.31197 78.48726 78.48356 78.77351 78.4748 79.32047 79.33595 78.15459 79.98745 79.80531 78.53922 78.31052 78.89039 78.31901 77.81427 76.76381 77.21059 77.92829 83.23936 78.45241 76.85339 75.20026 -9999 74.29401 -9999 -9999 -9999 -9999 -9999 -9999 -9999 -9999 
-9999 -9999 -9999 -9999 -9999 -9999 -9999 -9999 -9999 -9999 -9999 -9999 -9999 -9999 -9999 -9999 -9999 -9999 -9999 -9999 -9999 -9999 -9999 -9999 -9999 -9999 -9999 -9999 -9999 94.85555 94.85555 94.24903 93.42283 92.86814 93.88898 93.99844 93.59473 92.5519 93.14162 93.68314 93.5711 91.93471 91.85928 91.34258 91.4729 89.79677 89.79677 91.17514 89.61188 90.21382 90.21382 89.88889 88.69098 88.64885 89.45964 90.83528 92.67 92.40125 92.7435 92.30122 92.01002 92.19535 92.11207 91.88063 91.87093 91.60265 91.83921 92.40271 92.27438 92.28174 92.08854 92.34052 91.68185 92.04637 92.3557 92.33435 92.57377 92.21144 91.68269 90.98798 91.9229 91.94838 92.08736 91.64407 91.24558 91.30924 91.32562 90.7344 90.05629 90.43665 90.65044 89.22652 90.47269 89.81059 88.1746 87.88147 87.52824 88.76265 89.9431 90.18041 88.56179 88.55569 87.93268 87.01393 88.19608 88.77347 86.90128 86.74906 86.58215 86.61784 86.73502 86.57544 87.16328 86.84323 86.54289 84.88755 83.98993 83.45647 84.27695 85.1911 84.96501 82.81102 82.72919 82.53905 83.41323 82.78242 81.7722 82.21853 82.32085 82.13167 81.82303 81.58491 81.26443 81.36734 81.07828 80.94045 80.253 79.40302 79.48589 79.13296 78.50815 78.55806 78.74361 78.52909 77.78305 77.66931 78.4513 78.83463 78.33765 78.24004 78.34275 77.73812 76.91579 75.75692 77.57761 82.36163 79.24992 77.29853 -9999 -9999 -9999 -9999 -9999 -9999 -9999 -9999 -9999 -9999 -9999 -9999 
-9999 -9999 -9999 -9999 -9999 -9999 -9999 -9999 -9999 -9999 -9999 -9999 -9999 -9999 -9999 -9999 -9999 -9999 -9999 -9999 -9999 -9999 -9999 -9999 -9999 -9999 -9999 -9999 -9999 -9999 94.76929 94.33515 93.19025 93.00601 93.88773 94.00477 92.30336 92.31293 93.90651 93.46575 93.5983 93.26089 92.89166 91.70126 91.70766 91.27296 91.08261 91.4767 89.96383 89.74238 90.39677 91.61753 90.68961 89.88935 90.05817 88.4315 91.64825 91.08109 90.34797 92.07571 92.26294 92.01227 92.00195 91.94866 92.04894 91.89445 91.8009 91.93228 91.4476 91.36669 91.64505 92.103 92.424 91.38538 91.94259 92.06664 91.90702 92.00686 92.87182 91.73385 91.95089 92.45573 92.56211 91.86737 91.75673 91.39178 91.21042 90.63684 89.67752 89.83942 89.51322 89.86254 90.4355 89.34171 88.04638 87.46541 88.62094 90.13396 90.20189 89.72157 88.52753 87.81407 87.39867 87.80084 89.51212 87.97549 86.36142 87.06232 87.97038 87.88183 87.45876 87.65723 87.4049 87.27586 86.7024 85.76952 84.64219 83.67816 83.87653 84.34467 84.9688 83.81824 83.34188 82.05527 82.15168 81.16283 81.21371 81.88671 82.08946 82.4107 81.84938 81.54401 81.66262 81.26307 80.85648 80.85611 79.7907 79.96914 79.66683 79.10892 79.76845 78.63332 78.65747 77.57565 77.17567 78.47495 77.30893 76.94289 77.07709 77.56555 78.12763 76.2317 75.69308 78.70837 81.7432 78.03249 77.41478 78.84072 -9999 -9999 -9999 -9999 -9999 -9999 -9999 -9999 -9999 -9999 -9999 -9999 
-9999 -9999 -9999 -9999 -9999 -9999 -9999 -9999 -9999 -9999 -9999 -9999 -9999 -9999 -9999 -9999 -9999 -9999 -9999 -9999 -9999 -9999 -9999 -9999 -9999 -9999 -9999 -9999 -9999 -9999 -9999 95.05926 95.09177 93.56025 92.76078 94.29607 93.77414 91.91036 91.70216 93.32934 94.36333 93.74081 92.74236 93.43996 92.66443 92.47854 92.94949 92.87405 91.31631 89.98975 89.85275 89.94373 91.42112 92.25637 91.12271 90.6952 90.76374 91.2726 90.66284 89.0827 89.02094 90.77612 90.81794 91.60044 91.87526 91.8848 91.8848 91.67713 91.68611 91.54716 91.97855 91.74287 92.53386 92.92741 93.08801 92.7954 92.34906 92.85149 93.32294 92.20461 92.35509 92.98991 92.513 91.97243 92.03338 91.3793 90.58018 90.62003 90.38322 89.48478 89.80174 90.96136 90.40152 89.08434 89.08958 88.21167 89.13764 90.48652 89.59863 89.78539 87.8828 87.37415 88.10193 88.28842 88.86658 87.57096 86.58115 87.39736 87.71825 88.29288 87.99448 87.35646 86.87993 86.96616 86.39467 86.57208 85.54218 84.89319 84.15633 84.54749 84.14318 85.2095 84.79021 83.62022 82.69659 82.15833 81.21014 81.08047 81.31688 81.49537 82.36971 82.19585 81.465 80.71774 80.3206 80.61652 81.12608 80.60502 80.29781 80.37215 78.83389 79.23601 79.05478 79.90143 79.56683 80.60358 80.94309 79.66023 79.43133 78.74712 77.21564 77.01653 79.63903 81.98151 78.69439 77.94189 79.34029 -9999 -9999 -9999 -9999 -9999 -9999 -9999 -9999 -9999 -9999 -9999 -9999 -9999 
-9999 -9999 -9999 -9999 -9999 -9999 -9999 -9999 -9999 -9999 -9999 -9999 -9999 -9999 -9999 -9999 -9999 -9999 -9999 -9999 -9999 -9999 -9999 -9999 -9999 -9999 -9999 -9999 -9999 -9999 -9999 -9999 -9999 94.69272 94.05155 92.95212 94.14894 91.94473 92.01606 93.45229 94.31524 93.61722 93.05022 93.16709 93.18175 93.19233 93.34238 93.22852 92.78774 91.51534 90.99453 89.36839 89.7885 90.49272 92.38844 92.09365 91.44122 89.53338 90.88332 89.03783 87.3254 88.41591 89.07906 91.03933 90.68914 91.94407 92.15168 91.87981 91.88209 92.14012 91.20804 92.32525 92.27569 92.58048 93.04238 93.47655 93.40163 92.8625 93.11081 93.43415 93.41103 92.97748 92.67443 91.77241 92.11695 92.87459 91.42721 90.75368 90.68517 90.32864 89.30513 90.4001 89.16823 88.75611 89.49205 90.24783 90.08198 89.98081 88.47283 89.16791 88.69177 87.34911 88.4963 88.62814 88.75997 86.84463 87.36707 88.11395 88.74186 88.50637 87.1155 86.82854 86.97076 86.4548 86.48188 86.19173 86.45805 85.29297 84.21626 83.45821 84.49013 84.66296 85.38793 84.86781 84.46799 83.94317 83.42602 82.41122 81.08405 82.73318 82.58614 81.54533 82.20467 81.67701 81.29075 80.44151 81.52837 82.15424 80.71429 79.07635 78.04309 79.39114 79.62053 79.49452 78.50739 78.87523 79.34715 78.85138 79.73553 79.28709 77.18995 79.44633 81.36926 77.54546 77.69637 78.35825 -9999 -9999 -9999 -9999 -9999 -9999 -9999 -9999 -9999 -9999 -9999 -9999 -9999 -9999 
-9999 -9999 -9999 -9999 -9999 -9999 -9999 -9999 -9999 -9999 -9999 -9999 -9999 -9999 -9999 -9999 -9999 -9999 -9999 -9999 -9999 -9999 -9999 -9999 -9999 -9999 -9999 -9999 -9999 -9999 -9999 -9999 -9999 -9999 95.46534 94.46571 94.3577 93.22852 92.87078 93.91021 93.58769 93.87074 94.02825 93.61227 93.6964 93.17796 93.24412 93.65638 93.598 93.53954 92.91921 90.8692 90.26779 89.81478 91.17213 91.59589 92.62164 91.59245 90.42877 90.61881 88.53896 88.21494 88.10513 90.31692 89.80338 91.97484 92.77084 91.09927 89.81448 91.06316 90.85815 91.11335 92.04433 91.90414 92.56931 92.61532 93.54417 93.43767 92.77076 92.48032 93.0061 93.29445 92.34532 91.94865 92.15539 92.81593 92.47437 91.17135 90.79147 90.65311 89.90088 90.481 90.46177 90.4488 89.71687 90.14432 90.63386 89.0769 87.99117 88.22024 87.13564 87.95708 88.73409 88.00651 87.84377 87.20663 87.29191 87.81558 88.47195 86.79725 86.68415 86.78667 86.79417 86.30634 86.31796 86.5875 86.6218 85.4625 84.56957 83.34595 83.43604 83.91352 84.48232 85.35366 84.72108 82.33156 81.87191 81.44936 81.61083 81.93317 82.26249 82.91099 81.81722 81.69955 82.09515 81.0675 80.99697 80.43461 79.29762 78.62633 79.57947 79.43419 79.58389 79.57874 80.17731 80.7176 80.13256 77.62651 77.03862 80.4316 83.0083 80.75174 77.9383 77.69127 79.20447 -9999 -9999 -9999 -9999 -9999 -9999 -9999 -9999 -9999 -9999 -9999 -9999 -9999 -9999 -9999 
-9999 -9999 -9999 -9999 -9999 -9999 -9999 -9999 -9999 -9999 -9999 -9999 -9999 -9999 -9999 -9999 -9999 -9999 -9999 -9999 -9999 -9999 -9999 -9999 -9999 -9999 -9999 -9999 -9999 -9999 -9999 -9999 -9999 -9999 -9999 94.49017 94.49017 94.56449 94.45052 93.87045 93.5983 94.00939 93.51562 93.7823 93.71069 94.02897 93.39673 93.00655 93.46014 93.0127 93.03601 92.5657 91.43739 89.96803 90.54147 91.02995 91.47568 91.99207 91.17541 90.34886 89.99828 89.78544 88.87605 89.02072 90.29562 91.53998 93.1273 93.0722 90.79514 88.42607 90.75578 91.90862 90.07797 91.78754 91.48261 93.44623 92.54696 93.63008 93.54504 92.93496 93.88348 93.62798 92.79538 92.2747 91.39979 92.9265 92.72932 91.56265 91.10832 91.20808 91.29433 91.13294 90.4363 90.56442 91.12623 90.77814 90.33204 88.70455 87.4987 88.1613 87.05158 88.06767 87.71288 87.82844 87.88486 87.53517 87.38428 87.5156 87.83305 86.65242 87.68674 86.49339 87.12128 87.28346 86.77753 86.90048 85.63159 84.85737 83.66176 84.13912 84.23392 83.26749 83.27547 85.16225 85.00316 83.09298 82.55083 82.15299 81.48357 82.33041 82.87473 82.3673 81.68011 81.73641 81.35683 80.33625 80.13987 79.72744 78.93047 79.30926 79.97948 79.61463 80.14216 80.58649 81.00634 81.48591 78.5368 76.18687 78.35355 82.21397 77.89208 78.74138 77.82045 78.02185 80.62273 -9999 -9999 -9999 -9999 -9999 -9999 -9999 -9999 -9999 -9999 -9999 -9999 -9999 -9999 -9999 
-9999 -9999 -9999 -9999 -9999 -9999 -9999 -9999 -9999 -9999 -9999 -9999 -9999 -9999 -9999 -9999 -9999 -9999 -9999 -9999 -9999 -9999 -9999 -9999 -9999 -9999 -9999 -9999 -9999 -9999 -9999 -9999 -9999 -9999 -9999 -9999 94.37534 94.49382 94.42096 94.12306 94.32858 94.48055 94.09536 94.45968 93.7515 94.79037 93.24117 91.39375 92.8486 93.37633 92.97339 92.51896 92.42483 90.6826 90.66148 91.33847 91.58334 91.37239 91.52787 91.41218 91.66412 91.17313 91.06712 89.34178 89.85983 90.16253 91.22782 93.11063 93.15305 92.07951 91.82709 92.46604 91.90141 89.58377 90.47028 91.70861 92.40026 93.50532 93.64628 93.43245 94.73541 92.86815 92.39558 91.3674 92.31107 91.9229 93.40642 92.08736 92.07641 91.30357 92.05827 91.62576 90.17585 89.11691 89.26243 89.21188 88.90263 88.98417 88.87232 88.28461 87.26688 87.41092 87.99219 87.72495 88.11269 89.08183 87.65365 87.47952 86.76682 87.05663 87.71816 87.58857 87.74734 87.41742 87.69902 86.68188 85.66336 84.4725 83.52864 84.02335 85.51447 84.23034 83.95686 84.01569 85.25488 84.83791 83.93668 82.55164 81.35587 81.24837 82.22861 81.74655 81.08217 80.75949 80.94455 81.35544 80.79906 80.58267 80.31774 80.186 80.67452 80.84176 80.02849 78.54366 78.94479 79.18367 77.26467 76.46166 81.46841 77.68516 78.14954 78.70129 78.28471 -9999 -9999 -9999 -9999 -9999 -9999 -9999 -9999 -9999 -9999 -9999 -9999 -9999 -9999 -9999 -9999 -9999 
-9999 -9999 -9999 -9999 -9999 -9999 -9999 -9999 -9999 -9999 -9999 -9999 -9999 -9999 -9999 -9999 -9999 -9999 -9999 -9999 -9999 -9999 -9999 -9999 -9999 -9999 -9999 -9999 -9999 -9999 -9999 -9999 -9999 -9999 -9999 -9999 -9999 94.35934 94.34416 94.34416 94.25455 94.32185 94.77051 94.75291 93.22408 93.27302 93.38358 92.06438 91.6711 91.67138 92.0873 92.3351 92.41634 92.44347 90.75076 92.38621 91.70122 91.55776 92.31802 92.44414 92.3802 92.14099 91.90718 90.87444 89.71191 89.24553 91.03072 92.59384 92.38873 92.7233 92.27866 91.34843 92.95384 92.10403 90.6853 90.50938 91.59478 93.0117 93.24123 93.10697 94.37022 94.87329 93.42123 92.51636 93.26328 92.78739 93.4348 92.36395 92.28129 91.7781 91.42721 91.87573 90.85315 90.62995 88.86082 88.83442 88.8093 88.39249 89.00443 89.21052 87.1842 87.05745 87.72762 87.78049 88.26199 89.16327 87.72745 87.48012 87.32666 88.62777 87.86272 88.28727 88.54549 87.76467 87.13499 87.10975 87.29382 84.94957 84.92184 85.66234 85.71073 85.81028 84.47942 85.42023 85.17369 84.89339 84.4974 82.75154 81.29648 81.3953 81.71986 82.0111 82.19509 82.13513 82.1102 81.78818 80.95409 80.7739 81.21355 81.61008 80.82515 79.14565 78.16969 78.01125 76.6481 75.94742 75.60649 80.19273 78.26688 78.26848 79.44859 79.58864 -9999 -9999 -9999 -9999 -9999 -9999 -9999 -9999 -9999 -9999 -9999 -9999 -9999 -9999 -9999 -9999 -9999 -9999 
-9999 -9999 -9999 -9999 -9999 -9999 -9999 -9999 -9999 -9999 -9999 -9999 -9999 -9999 -9999 -9999 -9999 -9999 -9999 -9999 -9999 -9999 -9999 -9999 -9999 -9999 -9999 -9999 -9999 -9999 -9999 94.12366 94.45081 -9999 -9999 94.31179 94.37828 93.97933 93.24928 93.70043 93.26965 93.40911 93.41927 92.82881 93.72885 92.95038 92.5853 92.8886 92.9164 92.25232 91.78854 92.64867 91.78669 92.54515 92.34634 92.15128 91.05559 92.29035 92.70473 92.62885 92.31301 92.11677 91.61152 91.3475 92.11019 91.0638 92.43291 92.741 93.27714 93.4907 93.08219 91.07127 92.00476 93.23803 92.02839 92.06577 92.15357 91.4452 92.13811 92.00393 93.37762 94.6573 94.55513 93.07293 93.1267 94.0397 92.07106 92.28104 91.8841 91.09956 92.22163 91.95395 90.79247 89.59346 88.54391 88.59653 89.74918 89.99643 89.02956 90.39019 88.40453 87.11183 88.16086 88.04362 88.07819 89.19582 87.57067 87.48762 87.80271 88.5412 88.67703 88.32349 87.42168 87.83147 87.22321 86.82558 85.57053 85.01379 84.91245 85.37465 85.445 86.07059 86.24371 85.53821 85.31504 84.23932 84.43867 83.00065 82.72657 81.55501 81.64516 82.26566 82.4176 82.15447 81.94851 82.49963 81.32955 81.57536 81.7831 81.9954 81.14285 79.66728 79.05009 78.32014 78.0015 77.95086 77.70558 80.6456 75.83151 -9999 -9999 -9999 -9999 -9999 -9999 -9999 -9999 -9999 -9999 -9999 -9999 -9999 -9999 -9999 -9999 -9999 -9999 -9999 -9999 -9999 
-9999 -9999 -9999 -9999 -9999 -9999 -9999 -9999 -9999 -9999 -9999 -9999 -9999 -9999 -9999 -9999 -9999 -9999 -9999 -9999 -9999 -9999 -9999 -9999 -9999 -9999 -9999 -9999 -9999 -9999 94.46542 92.61803 92.92442 -9999 -9999 94.16515 93.68465 91.81152 93.16591 93.63681 93.24226 93.35181 93.02359 93.99844 93.89648 92.58945 91.41775 91.58088 92.2431 92.03316 91.8061 91.70535 92.02213 93.46117 92.38927 92.88869 92.02536 91.31561 92.04792 92.86727 92.79781 92.67443 90.94263 90.96499 90.82724 91.60432 92.82096 91.16253 91.53997 93.81788 94.00547 92.91354 91.80662 92.56523 93.24941 91.97817 91.98136 91.09745 92.01963 92.94627 93.48904 93.78376 94.6424 94.35394 93.79955 94.60468 92.52088 92.14077 92.76896 90.84972 91.70341 91.36668 92.50404 89.92838 88.77911 88.32639 88.86131 89.25232 90.06219 90.65421 89.43346 88.00385 88.48734 89.43397 89.39482 88.9689 87.83481 87.29134 86.42367 87.02071 88.02935 88.48817 87.82455 88.13383 87.53006 87.24593 86.93678 86.03246 85.38457 86.77087 85.9781 85.96281 85.5638 85.95255 85.83328 84.45496 84.31225 83.75685 82.26293 81.93032 81.73956 81.81528 81.93326 82.34888 82.53748 82.24305 82.26868 82.02612 81.27268 81.27949 81.85623 81.34681 79.15084 78.52512 77.04312 76.01192 80.29742 80.89349 77.33815 -9999 -9999 -9999 -9999 -9999 -9999 -9999 -9999 -9999 -9999 -9999 -9999 -9999 -9999 -9999 -9999 -9999 -9999 -9999 -9999 -9999 
-9999 -9999 -9999 -9999 -9999 -9999 -9999 -9999 -9999 -9999 -9999 -9999 -9999 -9999 -9999 -9999 -9999 -9999 -9999 -9999 -9999 -9999 -9999 -9999 -9999 -9999 -9999 -9999 -9999 -9999 94.67967 92.97633 92.15961 93.0369 94.40112 94.52417 93.17241 91.99384 91.86897 93.28056 91.95366 92.10362 92.56096 93.83012 93.82194 93.31778 92.28899 92.17097 92.51283 92.32174 92.51611 92.04281 92.65981 93.34447 92.24191 92.44156 93.10456 91.91438 91.71468 92.02766 92.81704 92.69497 91.75673 91.18378 91.37856 91.10961 91.98704 92.20837 92.88606 92.65652 94.4375 93.43092 92.50729 92.10609 93.06435 92.63528 91.38522 92.1042 92.09519 93.87782 94.28244 93.30169 93.97854 94.72948 94.35558 94.55595 93.97183 93.27575 92.21644 90.03602 90.08498 90.61518 91.80811 91.63068 89.80697 88.06393 87.87886 88.54964 89.51349 90.13972 91.18371 88.36393 88.43654 89.55366 90.42726 88.06318 87.65537 88.65767 87.35066 87.66319 87.53078 88.18067 87.74122 87.96866 88.10146 87.84875 87.21766 87.23489 85.58607 85.51445 86.35718 86.52656 86.74252 86.24459 85.78879 85.11777 85.76835 84.0964 83.24344 82.89879 82.58784 81.6162 81.95928 81.90011 82.03378 82.1809 81.49227 81.94315 81.90872 81.1063 81.14803 81.71133 81.19698 77.64716 76.08683 78.02059 77.44755 79.83219 77.63929 75.69845 -9999 -9999 -9999 -9999 -9999 -9999 -9999 -9999 -9999 -9999 -9999 -9999 -9999 -9999 -9999 -9999 -9999 -9999 -9999 -9999 
-9999 -9999 -9999 -9999 -9999 -9999 -9999 -9999 -9999 -9999 -9999 -9999 -9999 -9999 -9999 -9999 -9999 -9999 -9999 -9999 -9999 -9999 -9999 -9999 -9999 -9999 -9999 -9999 -9999 -9999 94.83506 94.10651 92.82267 91.27776 92.94843 93.83957 94.17738 92.99158 91.42992 91.78636 93.35423 92.62603 91.95576 91.89876 93.38802 93.9263 91.07477 92.49381 93.44774 92.72552 92.93599 92.88409 92.46978 94.08625 92.18077 92.2654 92.52966 92.63526 92.53954 91.68712 91.34113 91.39968 91.74326 91.94785 91.74767 91.81506 92.1014 92.22038 94.22413 93.75672 93.91042 94.70987 93.04401 92.34906 93.24885 93.64281 92.55331 92.00982 93.15085 94.56007 95.19824 94.24382 94.16841 94.71928 94.84942 94.62775 94.8624 94.35115 93.37338 91.25401 90.16122 91.8277 91.55511 90.96924 91.56548 89.03046 87.78839 90.01724 88.3382 90.36894 90.66505 88.44366 88.6071 89.86063 89.7161 87.40726 87.8809 88.52387 88.72888 88.61412 88.78431 88.5667 88.03875 88.11389 87.39966 87.40803 87.97091 86.29131 85.22486 85.5545 86.5021 86.31763 86.93959 86.58941 86.13022 85.92172 85.25288 84.76826 83.20074 82.60551 82.45037 81.9826 82.0303 80.71643 81.94415 82.44618 81.17348 80.67432 80.23753 80.02614 79.00478 78.68709 79.59599 77.32756 76.53117 77.327 75.06155 78.73223 78.03404 74.88107 -9999 -9999 -9999 -9999 -9999 -9999 -9999 -9999 -9999 -9999 -9999 -9999 -9999 -9999 -9999 -9999 -9999 -9999 -9999 -9999 
-9999 -9999 -9999 -9999 -9999 -9999 -9999 -9999 -9999 -9999 -9999 -9999 -9999 -9999 -9999 -9999 -9999 -9999 -9999 -9999 -9999 -9999 -9999 -9999 -9999 -9999 -9999 -9999 -9999 -9999 -9999 -9999 94.48832 93.00632 92.77167 93.12494 94.3631 93.61018 93.58463 92.89153 93.51339 93.09061 93.17722 93.27414 92.86794 92.20235 91.07549 91.45943 93.37386 93.39076 91.83729 91.66627 92.00039 93.53643 93.56345 92.03887 92.03309 92.43948 92.8196 92.7741 91.95246 90.75759 92.64954 93.47099 93.24503 93.28424 93.39104 91.76655 93.03339 92.72522 94.17428 94.52133 94.4274 93.28323 92.98036 93.42559 93.10082 92.1417 93.02505 93.99634 94.19797 95.05264 94.65079 94.25032 94.21476 95.27218 94.85699 94.3419 93.23955 92.27497 91.28016 89.6661 91.54966 88.95168 89.7883 90.25681 88.77399 89.86491 88.75069 90.79782 91.69304 88.47036 89.20025 89.51471 90.08307 87.82996 87.63911 88.7458 89.65762 88.8852 89.38051 88.83096 88.20625 88.87573 87.70106 86.22024 86.20142 86.04914 85.08462 86.09309 87.41185 86.38299 87.02099 86.78859 86.64972 86.23117 84.54433 83.54383 82.64333 82.82599 84.12466 82.32923 82.50003 82.0535 82.65643 82.65685 82.65975 82.27336 80.72823 79.26862 77.61375 76.45814 75.76403 76.11539 76.63747 77.31395 75.35804 80.10794 76.90939 -9999 -9999 -9999 -9999 -9999 -9999 -9999 -9999 -9999 -9999 -9999 -9999 -9999 -9999 -9999 -9999 -9999 -9999 -9999 -9999 -9999 
-9999 -9999 -9999 -9999 -9999 -9999 -9999 -9999 -9999 -9999 -9999 -9999 -9999 -9999 -9999 -9999 -9999 -9999 -9999 -9999 -9999 -9999 -9999 -9999 -9999 -9999 -9999 -9999 -9999 -9999 -9999 -9999 -9999 93.74902 92.62956 91.92802 93.66969 94.6489 93.6214 94.16916 94.56738 94.48088 93.75134 93.05295 92.58087 91.017 91.71142 92.93817 93.59158 93.0155 92.25515 91.53566 92.18896 93.34821 93.62527 93.19241 92.63635 93.12306 93.26009 92.86964 91.58248 88.89077 92.38938 92.4529 92.59528 93.09808 93.91802 92.5723 91.84806 93.40733 94.76071 94.60085 94.55901 93.34104 93.46744 93.7891 93.06435 92.49136 93.24194 93.62399 92.89265 93.8868 93.2479 94.02775 93.38542 94.00542 94.50056 94.75383 93.99033 93.92585 93.49705 91.32516 90.53853 89.57053 87.37897 90.15378 91.72359 91.33183 89.68238 90.96118 92.10207 90.82202 90.02654 90.2996 90.22762 87.82928 87.7579 89.28452 89.15776 89.31814 88.96712 88.4842 88.03944 88.29682 87.74911 86.94667 86.68958 86.65269 86.0679 86.9864 86.90184 86.91383 86.78851 86.55598 87.08342 86.52169 85.04081 83.84319 83.76907 83.72938 84.65047 82.43187 82.9942 81.72123 82.19125 82.41045 83.02054 82.20718 82.23249 81.6106 79.07276 77.19579 77.36736 78.35285 76.19821 75.68282 74.71118 81.31622 -9999 -9999 -9999 -9999 -9999 -9999 -9999 -9999 -9999 -9999 -9999 -9999 -9999 -9999 -9999 -9999 -9999 -9999 -9999 -9999 -9999 -9999 
-9999 -9999 -9999 -9999 -9999 -9999 -9999 -9999 -9999 -9999 -9999 -9999 -9999 -9999 -9999 -9999 -9999 -9999 -9999 -9999 -9999 -9999 -9999 -9999 -9999 -9999 -9999 -9999 -9999 -9999 -9999 -9999 -9999 94.41971 93.68513 93.11005 92.88482 93.98684 93.11363 93.66038 94.01077 93.00843 93.44812 93.86654 93.75207 93.53066 93.86945 93.41348 91.70432 92.79801 93.21989 92.41634 93.05911 93.05728 93.15607 93.11821 93.12601 93.68975 93.58084 92.6451 91.81396 88.80522 89.35205 91.47047 92.88865 92.68338 93.47099 95.22686 93.78246 93.7393 94.92513 94.44871 94.39695 94.33331 93.52313 94.28687 93.55581 93.21754 92.22987 93.88645 94.10455 92.0702 93.63846 93.0772 91.39815 92.5487 94.17298 94.28091 95.17299 94.81941 93.91811 93.10252 90.86398 89.61909 87.29352 88.4251 91.04465 92.1016 91.51115 91.46072 91.87775 92.3903 91.26684 91.60415 89.86855 87.77026 87.97661 89.48579 88.7549 89.31484 88.57599 88.11166 87.3973 87.43645 87.47522 88.53831 88.51118 87.9815 87.02757 87.14091 86.92593 87.09604 87.51997 86.76858 86.55529 86.76549 85.59853 84.22187 84.69534 84.48551 84.55661 83.78765 83.3293 82.81293 82.59074 81.86616 81.69517 81.66066 80.50232 79.12659 77.13086 77.22427 76.63651 77.33907 77.03135 77.54766 78.00475 83.24847 -9999 -9999 -9999 -9999 -9999 -9999 -9999 -9999 -9999 -9999 -9999 -9999 -9999 -9999 -9999 -9999 -9999 -9999 -9999 -9999 -9999 -9999 
-9999 -9999 -9999 -9999 -9999 -9999 -9999 -9999 -9999 -9999 -9999 -9999 -9999 -9999 -9999 -9999 -9999 -9999 -9999 -9999 -9999 -9999 -9999 -9999 -9999 -9999 -9999 -9999 -9999 -9999 -9999 -9999 -9999 -9999 94.45432 94.00317 93.04377 93.70087 92.92027 93.06167 93.75161 92.96863 92.53169 93.44513 93.56355 94.25345 94.00815 94.15701 91.83597 92.37685 93.64072 92.31973 93.23946 93.65754 93.51045 93.11821 93.71774 93.42092 93.35836 92.64687 92.43552 91.79218 89.72779 90.46755 91.5492 94.43935 93.67955 93.78284 95.01897 94.42436 95.06519 96.05835 95.29384 94.83545 93.22686 94.5994 94.48134 93.19598 92.67936 93.45649 93.97293 94.20804 92.08234 91.27382 89.80397 92.09519 92.61382 92.22489 94.14277 95.07111 94.37014 94.00027 93.31499 90.29814 89.14767 87.38913 90.04833 91.53444 90.6132 90.13664 90.98662 92.33192 91.50414 91.87467 90.41069 89.24529 89.29886 89.95276 88.92841 90.29051 88.89441 88.19173 89.16039 88.76551 88.28771 88.22752 88.24276 88.06921 87.90718 87.18211 87.27615 87.21317 87.15802 86.89542 86.5671 86.50235 86.47249 84.84404 85.60267 84.63234 84.80897 84.77925 84.54335 84.61385 83.00137 82.24306 81.58695 80.31212 79.52787 78.00993 78.52254 77.69417 76.17081 78.36329 76.80834 74.62794 77.74892 84.7789 -9999 -9999 -9999 -9999 -9999 -9999 -9999 -9999 -9999 -9999 -9999 -9999 -9999 -9999 -9999 -9999 -9999 -9999 -9999 -9999 -9999 -9999 
-9999 -9999 -9999 -9999 -9999 -9999 -9999 -9999 -9999 -9999 -9999 -9999 -9999 -9999 -9999 -9999 -9999 -9999 -9999 -9999 -9999 -9999 -9999 -9999 -9999 -9999 -9999 -9999 -9999 -9999 -9999 -9999 -9999 -9999 -9999 94.57972 93.62436 92.596 93.00798 91.30249 92.83727 93.58116 91.87871 92.59888 92.8013 93.46971 93.07515 92.60096 94.00396 92.87062 93.80014 92.57949 93.519 93.77766 94.1769 93.91434 93.62221 93.74121 93.47279 93.6964 93.63389 92.64159 91.18057 92.3559 94.03905 94.0725 95.14135 95.30701 95.12176 95.15369 95.2418 96.28879 95.61311 94.85262 93.20731 94.11469 94.88927 94.73976 93.71587 92.57829 93.72694 94.72289 94.51633 93.20836 91.6771 93.03667 93.58625 92.70827 92.23769 94.23996 95.37576 94.67078 93.73082 91.9142 91.48452 87.92607 89.18163 89.6965 91.02079 88.95458 90.89169 89.90167 90.82426 91.41027 91.56877 90.88927 89.24374 89.39973 89.78915 89.52097 89.41197 89.37943 88.98328 89.58424 89.37041 88.98222 88.65864 88.25495 88.19579 88.43224 87.89925 87.55602 87.70016 87.36472 87.33146 87.49755 86.54281 85.92145 85.93712 86.03678 85.93436 85.83054 85.3319 84.19412 83.45895 83.38803 82.82947 80.923 78.91417 79.01826 77.92496 75.1374 75.27579 74.93225 74.23488 76.49456 82.45089 84.10524 -9999 -9999 -9999 -9999 -9999 -9999 -9999 -9999 -9999 -9999 -9999 -9999 -9999 -9999 -9999 -9999 -9999 -9999 -9999 -9999 -9999 -9999 
-9999 -9999 -9999 -9999 -9999 -9999 -9999 -9999 -9999 -9999 -9999 -9999 -9999 -9999 -9999 -9999 -9999 -9999 -9999 -9999 -9999 -9999 -9999 -9999 -9999 -9999 -9999 -9999 -9999 -9999 -9999 -9999 -9999 -9999 -9999 93.3393 93.12789 91.64105 90.63255 92.42436 92.03358 93.84921 93.38316 92.44138 92.19392 94.0116 94.56829 91.93475 91.76192 93.12968 92.96723 92.31804 93.38241 93.92739 94.40731 94.04691 93.68311 93.90929 94.26572 93.89701 93.2011 93.15213 92.09572 92.45728 94.3899 94.37754 93.83916 95.85165 95.53648 95.13808 95.62735 95.96875 96.12384 95.81316 93.42124 94.18286 93.84293 93.5461 93.19514 93.72462 92.5021 94.7917 94.28944 95.22923 93.85826 92.34554 94.35212 93.65526 92.75196 94.31277 94.97162 94.5956 94.54453 93.80149 91.18117 89.6442 89.6744 87.6442 89.49476 90.81767 88.6228 86.68635 89.77618 91.29237 92.29482 91.62104 90.96709 89.85519 89.33618 88.96602 88.91611 88.82392 90.50468 89.64037 88.95118 88.96392 87.19093 86.8439 88.4649 88.51328 88.01044 88.09566 87.45758 86.20871 85.4586 86.51568 87.50186 86.79578 86.22116 85.7394 85.98409 84.56792 84.69296 83.93797 83.03052 82.49036 80.9193 80.25408 80.92198 79.38304 77.13927 75.30293 75.08712 76.88696 79.21333 82.31559 83.95249 -9999 -9999 -9999 -9999 -9999 -9999 -9999 -9999 -9999 -9999 -9999 -9999 -9999 -9999 -9999 -9999 -9999 -9999 -9999 -9999 -9999 -9999 -9999 
-9999 -9999 -9999 -9999 -9999 -9999 -9999 -9999 -9999 -9999 -9999 -9999 -9999 -9999 -9999 -9999 -9999 -9999 -9999 -9999 -9999 -9999 -9999 -9999 -9999 -9999 -9999 -9999 -9999 -9999 -9999 -9999 -9999 -9999 93.45343 93.57145 91.55761 91.11886 91.92816 91.97586 91.90677 93.12719 93.45862 93.18464 92.073 92.27352 94.09054 93.76347 91.76813 92.1656 92.58556 92.50584 93.53665 93.53326 94.55701 94.5421 94.29689 94.3623 94.21104 94.11211 93.8093 93.35203 92.20572 92.2365 94.3899 96.94109 95.47548 95.40733 96.31641 96.07397 96.51138 96.61501 96.48561 96.07255 94.05467 94.18447 95.20777 94.93851 95.37138 94.70291 92.75201 93.02987 93.16988 94.64711 95.05139 94.37146 94.43479 92.63424 93.10165 94.40179 95.15711 94.94343 93.98359 94.28952 92.06062 92.11203 88.92171 88.7599 88.6345 91.34457 90.21717 87.99567 86.98833 90.35453 90.03311 90.88105 91.47068 89.99754 89.30326 88.68169 88.46604 90.20798 88.5349 87.76519 86.99271 87.67255 86.46086 86.10252 86.87529 88.17895 86.87801 88.32706 88.01673 87.29203 85.55271 84.84808 84.99249 85.96682 -9999 -9999 -9999 -9999 -9999 84.25034 83.37309 82.22359 82.20749 81.9049 79.11619 75.76014 75.29935 75.87268 77.5379 79.60548 82.5894 82.39794 -9999 -9999 -9999 -9999 -9999 -9999 -9999 -9999 -9999 -9999 -9999 -9999 -9999 -9999 -9999 -9999 -9999 -9999 -9999 -9999 -9999 -9999 -9999 -9999 
-9999 -9999 -9999 -9999 -9999 -9999 -9999 -9999 -9999 -9999 -9999 -9999 -9999 -9999 -9999 -9999 -9999 -9999 -9999 -9999 -9999 -9999 -9999 -9999 -9999 -9999 -9999 -9999 -9999 -9999 -9999 -9999 -9999 -9999 -9999 -9999 93.81039 91.43094 92.7025 93.15286 92.50262 92.39772 92.23083 92.98436 92.43707 91.65522 92.86682 94.2971 92.93921 92.50616 92.53913 92.40088 93.62232 94.14113 94.65443 94.49132 93.58882 93.86501 93.82776 94.84769 94.77764 93.86888 93.01303 93.56313 96.42912 96.52264 95.58099 96.21043 96.58266 95.43786 96.07778 96.20041 96.49854 95.82543 93.97543 95.39848 95.16111 95.71532 95.45803 95.07307 95.2295 93.86009 92.95358 93.85007 94.49731 96.23476 96.05022 93.27821 92.27543 93.8024 95.43788 94.47128 93.5675 93.68036 93.93306 91.07427 89.07571 90.49527 89.08131 91.46552 92.5256 89.38478 88.64295 87.93987 89.4168 90.60266 91.67345 90.85114 90.46991 90.33495 88.66647 89.87059 88.83092 86.60555 87.77042 88.16003 87.49684 86.75124 87.01155 85.65095 86.77973 88.26442 88.13826 87.80283 87.21088 84.83851 84.82 84.29154 -9999 -9999 -9999 -9999 -9999 84.32158 83.14202 83.36102 83.69166 79.88617 76.57406 77.05692 76.5168 75.74017 76.1302 77.68742 76.23495 -9999 -9999 -9999 -9999 -9999 -9999 -9999 -9999 -9999 -9999 -9999 -9999 -9999 -9999 -9999 -9999 -9999 -9999 -9999 -9999 -9999 -9999 -9999 -9999 -9999 
-9999 -9999 -9999 -9999 -9999 -9999 -9999 -9999 -9999 -9999 -9999 -9999 -9999 -9999 -9999 -9999 -9999 -9999 -9999 -9999 -9999 -9999 -9999 -9999 -9999 -9999 -9999 -9999 -9999 -9999 -9999 -9999 -9999 -9999 -9999 -9999 -9999 93.23676 91.26239 93.08092 93.33076 93.18314 91.6767 91.66665 91.08364 92.06374 91.45728 94.2023 92.57761 91.43791 91.29224 93.11472 92.76693 94.22054 94.40331 94.69278 93.75677 94.26331 94.24303 94.82246 94.77764 93.81523 92.52563 93.9311 96.86698 96.84099 96.89293 96.95145 96.83542 93.17829 93.35791 94.81207 95.63626 94.59729 93.82232 93.75508 94.43692 95.11942 95.85079 95.53519 95.93957 95.28203 93.7144 93.67164 93.11327 93.82814 95.25071 95.97951 94.9884 94.75458 96.03847 95.04606 93.07116 91.34707 93.68267 92.37021 90.55013 90.79157 89.30364 91.19499 92.69135 90.95362 90.66448 90.16972 90.24722 90.52276 90.5257 91.6377 91.3771 91.24999 89.04202 89.61372 89.66169 87.65805 88.39801 88.78171 88.12029 87.98633 86.48914 86.13685 86.75885 86.53954 86.51543 86.89453 86.08756 -9999 -9999 -9999 -9999 -9999 -9999 -9999 -9999 84.88116 84.71413 84.9047 84.89978 81.72691 79.94921 -9999 -9999 -9999 -9999 -9999 -9999 -9999 -9999 -9999 -9999 -9999 -9999 -9999 -9999 -9999 -9999 -9999 -9999 -9999 -9999 -9999 -9999 -9999 -9999 -9999 -9999 -9999 -9999 -9999 -9999 -9999 
-9999 -9999 -9999 -9999 -9999 -9999 -9999 -9999 -9999 -9999 -9999 -9999 -9999 -9999 -9999 -9999 -9999 -9999 -9999 -9999 -9999 -9999 -9999 -9999 -9999 -9999 -9999 -9999 -9999 -9999 -9999 -9999 -9999 -9999 -9999 -9999 -9999 -9999 93.74984 93.46519 93.41461 93.40575 93.17907 91.55106 90.5595 89.21751 90.49493 91.6757 94.23172 92.7391 91.18801 92.02396 92.572 93.92786 95.09376 94.74181 94.67127 94.52408 94.32591 94.01877 94.00328 93.19441 92.25497 94.64794 97.21185 97.29764 96.61462 97.37745 97.92249 94.96944 94.31432 93.80527 93.22443 92.90304 94.24108 94.77444 93.50838 94.06103 95.11028 95.65754 95.6134 95.30525 96.37908 94.86894 94.96227 93.16253 93.20026 95.19181 96.83674 96.46931 96.324 95.98492 94.35464 92.22564 92.36153 92.72593 92.21314 90.90701 90.46573 91.60817 93.22146 92.93826 92.43664 92.57615 92.38294 91.59712 91.88996 91.51509 89.67586 89.977 88.60896 88.45031 89.28577 88.79955 88.53622 88.90069 89.13756 89.05905 88.24381 86.04002 85.94237 86.02538 85.73077 -9999 -9999 -9999 -9999 -9999 -9999 -9999 -9999 -9999 -9999 85.2887 85.17093 -9999 -9999 -9999 -9999 -9999 -9999 -9999 -9999 -9999 -9999 -9999 -9999 -9999 -9999 -9999 -9999 -9999 -9999 -9999 -9999 -9999 -9999 -9999 -9999 -9999 -9999 -9999 -9999 -9999 -9999 -9999 -9999 -9999 -9999 -9999 
-9999 -9999 -9999 -9999 -9999 -9999 -9999 -9999 -9999 -9999 -9999 -9999 -9999 -9999 -9999 -9999 -9999 -9999 -9999 -9999 -9999 -9999 -9999 -9999 -9999 -9999 -9999 -9999 -9999 -9999 -9999 -9999 -9999 -9999 -9999 -9999 -9999 -9999 -9999 93.5141 92.59606 93.33885 93.6592 93.31231 90.73247 90.37385 90.32327 90.22759 92.28906 92.49976 92.77792 91.9603 92.90754 94.78479 95.2967 93.93842 94.58606 95.4283 94.62418 94.61137 94.22457 93.66251 93.15857 94.24657 96.07437 97.40239 95.91317 97.17125 97.95424 97.69366 95.8 93.75888 93.91875 93.7804 93.8716 95.24756 94.86862 94.67216 94.65909 95.06283 95.24603 95.74331 95.27284 95.58678 95.7947 93.97458 94.35464 95.67095 97.31908 94.89901 93.83368 94.07056 95.34395 93.90742 91.43604 92.64505 92.55069 91.29827 91.81535 91.04863 92.98095 92.85785 92.21896 91.20004 90.66525 91.46655 90.82909 88.08177 90.24014 90.01679 89.99566 89.28515 87.21037 88.09975 88.76502 89.35407 89.60855 89.3067 87.98241 86.38088 87.15762 86.72269 87.00143 -9999 -9999 -9999 -9999 -9999 -9999 -9999 -9999 -9999 -9999 -9999 -9999 -9999 -9999 -9999 -9999 -9999 -9999 -9999 -9999 -9999 -9999 -9999 -9999 -9999 -9999 -9999 -9999 -9999 -9999 -9999 -9999 -9999 -9999 -9999 -9999 -9999 -9999 -9999 -9999 -9999 -9999 -9999 -9999 -9999 -9999 -9999 
-9999 -9999 -9999 -9999 -9999 -9999 -9999 -9999 -9999 -9999 -9999 -9999 -9999 -9999 -9999 -9999 -9999 -9999 -9999 -9999 -9999 -9999 -9999 -9999 -9999 -9999 -9999 -9999 -9999 -9999 -9999 -9999 -9999 -9999 -9999 -9999 -9999 92.86388 93.05221 91.76446 91.61532 91.80991 93.65754 92.64554 91.69873 92.45123 90.29652 90.25331 90.65419 90.72378 91.63422 91.47619 92.48416 94.50756 93.60368 94.80161 94.59657 95.05908 95.11459 95.04063 93.80559 93.85223 95.06711 94.79265 95.38792 96.10463 95.31516 97.1218 97.72802 98.02823 96.23746 96.58508 93.71172 96.09394 94.00329 93.67134 96.56275 95.34322 95.55748 95.09052 94.98908 95.92552 95.61393 94.67352 94.6917 95.46397 94.2988 94.34383 97.30847 94.78302 92.13724 92.59452 94.01995 94.39546 92.3467 92.4426 91.69857 92.49589 91.366 91.78088 91.4055 92.67443 90.52889 89.83727 89.02792 91.43517 91.10055 88.73347 88.55322 90.0241 88.84528 89.53732 88.97062 87.40241 89.05244 89.4706 88.54698 88.96455 88.18485 86.51802 86.60516 86.96265 87.07375 -9999 -9999 -9999 -9999 -9999 -9999 -9999 -9999 -9999 -9999 -9999 -9999 -9999 -9999 -9999 -9999 -9999 -9999 -9999 -9999 -9999 -9999 -9999 -9999 -9999 -9999 -9999 -9999 -9999 -9999 -9999 -9999 -9999 -9999 -9999 -9999 -9999 -9999 -9999 -9999 -9999 -9999 -9999 -9999 -9999 -9999 -9999 
-9999 -9999 -9999 -9999 -9999 -9999 -9999 -9999 -9999 -9999 -9999 -9999 -9999 -9999 -9999 -9999 -9999 -9999 -9999 -9999 -9999 -9999 -9999 -9999 -9999 -9999 -9999 -9999 -9999 -9999 -9999 -9999 -9999 -9999 -9999 -9999 -9999 -9999 93.06519 91.78545 90.66633 90.95685 93.65638 93.79227 93.82719 93.71136 92.27212 90.19811 90.12791 89.5189 87.14615 88.38261 92.35541 94.44637 92.4665 93.68433 92.45667 94.24936 95.34048 94.92187 94.22722 94.36265 96.1689 94.83897 94.7265 96.65244 94.31019 97.35027 98.18887 98.44241 98.92748 97.65981 95.42235 97.06338 94.1534 93.82182 94.68872 96.99311 95.16954 96.40368 96.10597 95.97953 96.40955 95.96758 94.34422 94.05123 96.12031 94.19614 95.94079 97.11755 92.75196 92.92261 92.60583 91.23605 92.41496 93.33643 91.78864 93.06588 92.3205 91.82124 90.70338 91.50569 89.87321 91.28352 90.07384 91.65773 90.96239 90.22392 89.0563 86.6242 87.45033 88.77135 88.45176 87.15017 89.23363 88.19036 86.39547 86.77825 86.17348 87.04379 87.65481 87.37991 86.92826 -9999 -9999 -9999 -9999 -9999 -9999 -9999 -9999 -9999 -9999 -9999 -9999 -9999 -9999 -9999 -9999 -9999 -9999 -9999 -9999 -9999 -9999 -9999 -9999 -9999 -9999 -9999 -9999 -9999 -9999 -9999 -9999 -9999 -9999 -9999 -9999 -9999 -9999 -9999 -9999 -9999 -9999 -9999 -9999 -9999 -9999 -9999 
-9999 -9999 -9999 -9999 -9999 -9999 -9999 -9999 -9999 -9999 -9999 -9999 -9999 -9999 -9999 -9999 -9999 -9999 -9999 -9999 -9999 -9999 -9999 -9999 -9999 -9999 -9999 -9999 -9999 -9999 -9999 -9999 -9999 -9999 -9999 -9999 -9999 -9999 93.72559 93.20217 91.73544 92.12974 91.75607 93.04319 93.83871 92.28982 93.12424 92.28088 89.23888 88.91442 89.14156 88.04158 88.92754 91.80157 94.06104 91.88236 92.91183 93.57397 94.76766 95.24192 93.69527 92.8593 96.29272 96.83102 93.40733 97.05864 97.59548 98.2965 98.11588 98.10062 99.40793 99.25265 97.00272 97.88255 96.30335 95.95181 94.28136 96.16031 97.07613 96.24664 95.84569 95.94506 95.4928 95.33434 95.70995 96.20567 96.24123 97.8822 97.66241 97.04667 95.29507 92.51235 91.36958 92.76082 92.81998 92.90541 92.99031 93.73181 93.69261 92.87903 91.49108 89.96263 90.63747 92.99299 92.80509 92.44808 91.59843 89.15506 87.71275 86.34631 88.85921 88.4581 88.20782 86.37914 87.98633 87.84299 86.34373 86.54126 86.80221 86.73825 87.04899 87.56255 -9999 -9999 -9999 -9999 -9999 -9999 -9999 -9999 -9999 -9999 -9999 -9999 -9999 -9999 -9999 -9999 -9999 -9999 -9999 -9999 -9999 -9999 -9999 -9999 -9999 -9999 -9999 -9999 -9999 -9999 -9999 -9999 -9999 -9999 -9999 -9999 -9999 -9999 -9999 -9999 -9999 -9999 -9999 -9999 -9999 -9999 -9999 -9999 
-9999 -9999 -9999 -9999 -9999 -9999 -9999 -9999 -9999 -9999 -9999 -9999 -9999 -9999 -9999 -9999 -9999 -9999 -9999 -9999 -9999 -9999 -9999 -9999 -9999 -9999 -9999 -9999 -9999 -9999 -9999 -9999 -9999 -9999 -9999 -9999 -9999 -9999 93.46224 92.2373 90.36377 90.29434 91.31107 91.64498 93.63483 93.70818 91.95638 92.28053 89.94743 89.53309 91.08792 89.91125 86.17455 88.28245 92.16632 91.19787 93.71708 94.201 94.89603 95.76623 94.69877 93.25045 94.81231 96.29662 98.32327 97.46021 98.34573 98.37582 98.73426 98.00134 99.38908 98.55556 98.70052 98.71423 98.75104 97.21078 97.15598 95.07339 97.0984 98.33192 97.41171 94.84718 96.34472 96.42739 96.48474 96.10587 94.78657 94.05123 96.63084 97.46616 95.48005 93.07528 92.33543 92.81165 93.11541 94.17963 93.08288 93.51479 94.09886 93.78099 93.21478 91.51763 91.38359 91.57235 91.35163 91.85929 92.60706 89.13947 88.09111 88.47583 87.96963 88.15572 87.53399 86.29369 88.22558 86.73963 87.64626 86.70826 87.3389 87.07878 86.91517 87.37127 -9999 -9999 -9999 -9999 -9999 -9999 -9999 -9999 -9999 -9999 -9999 -9999 -9999 -9999 -9999 -9999 -9999 -9999 -9999 -9999 -9999 -9999 -9999 -9999 -9999 -9999 -9999 -9999 -9999 -9999 -9999 -9999 -9999 -9999 -9999 -9999 -9999 -9999 -9999 -9999 -9999 -9999 -9999 -9999 -9999 -9999 -9999 -9999 
-9999 -9999 -9999 -9999 -9999 -9999 -9999 -9999 -9999 -9999 -9999 -9999 -9999 -9999 -9999 -9999 -9999 -9999 -9999 -9999 -9999 -9999 -9999 -9999 -9999 -9999 -9999 -9999 -9999 -9999 -9999 -9999 -9999 -9999 -9999 -9999 -9999 -9999 93.02605 92.48708 91.43094 90.34633 90.43775 90.09164 89.88591 93.40437 91.65342 92.15656 89.97203 90.78297 92.80891 93.72125 91.37277 89.11184 89.69492 90.82846 92.03508 94.51652 96.00858 96.41597 94.84451 93.71129 94.08746 94.81089 98.05271 99.6502 98.97262 97.47044 95.74978 96.3827 98.65096 98.96128 99.56668 99.38609 99.8061 99.27048 99.47717 98.42028 97.58894 97.47016 98.52165 96.80618 95.33946 96.29323 95.74675 96.21236 97.17995 95.30975 96.01144 97.27283 96.63684 93.93508 93.25482 93.24104 93.18311 94.02571 93.30003 92.96635 94.07109 94.09223 93.01303 91.39996 92.41184 90.47433 88.24508 91.09055 91.37783 89.41739 88.53744 88.62151 89.14862 87.98325 87.15307 86.37569 86.94667 88.05543 88.76823 87.21124 86.67295 86.05013 86.82096 87.27045 -9999 -9999 -9999 -9999 -9999 -9999 -9999 -9999 -9999 -9999 -9999 -9999 -9999 -9999 -9999 -9999 -9999 -9999 -9999 -9999 -9999 -9999 -9999 -9999 -9999 -9999 -9999 -9999 -9999 -9999 -9999 -9999 -9999 -9999 -9999 -9999 -9999 -9999 -9999 -9999 -9999 -9999 -9999 -9999 -9999 -9999 -9999 -9999 
-9999 -9999 -9999 -9999 -9999 -9999 -9999 -9999 -9999 -9999 -9999 -9999 -9999 -9999 -9999 -9999 -9999 -9999 -9999 -9999 -9999 -9999 -9999 -9999 -9999 -9999 -9999 -9999 -9999 -9999 -9999 -9999 -9999 -9999 -9999 -9999 -9999 -9999 92.59293 93.14916 92.35691 90.77969 89.51921 87.69141 87.83961 90.50738 93.65486 91.53286 89.65839 89.5061 91.06271 93.17153 94.72103 94.09557 92.79237 92.28971 89.9856 92.94836 95.08274 96.41597 95.14194 94.74169 94.54633 95.16975 97.24862 99.03779 99.74246 98.50236 95.93073 99.32616 99.42445 99.93636 98.95412 100.1205 99.44329 99.54687 100.2155 99.52864 99.91394 99.35092 98.63618 99.5207 96.15289 96.48787 96.83915 95.00528 95.17561 97.8525 97.53301 95.8351 92.90268 92.76809 94.5901 94.21152 94.64332 95.2335 94.55579 94.00023 94.06116 94.32713 93.82692 91.82262 90.53236 91.781 88.34714 89.01673 91.16998 88.96775 90.44894 89.76051 87.68733 88.90309 88.71703 88.344 86.46805 88.14437 89.24718 87.59896 86.25692 86.66669 86.78126 86.94861 -9999 -9999 -9999 -9999 -9999 -9999 -9999 -9999 -9999 -9999 -9999 -9999 -9999 -9999 -9999 -9999 -9999 -9999 -9999 -9999 -9999 -9999 -9999 -9999 -9999 -9999 -9999 -9999 -9999 -9999 -9999 -9999 -9999 -9999 -9999 -9999 -9999 -9999 -9999 -9999 -9999 -9999 -9999 -9999 -9999 -9999 -9999 -9999 
-9999 -9999 -9999 -9999 -9999 -9999 -9999 -9999 -9999 -9999 -9999 -9999 -9999 -9999 -9999 -9999 -9999 -9999 -9999 -9999 -9999 -9999 -9999 -9999 -9999 -9999 -9999 -9999 -9999 -9999 -9999 -9999 -9999 -9999 -9999 -9999 -9999 -9999 -9999 92.9741 91.85674 90.98693 88.99126 89.86745 90.73869 89.75568 93.83742 92.25053 91.90994 91.37195 92.33289 93.50189 92.8687 92.46846 94.40983 94.63526 91.97981 92.24273 94.76336 96.14862 95.88452 95.3288 94.59013 95.17973 98.74462 98.92795 99.2599 99.06978 96.20637 99.37139 98.63046 100.5617 97.52135 98.12778 100.0456 99.64248 99.66458 99.15561 98.97335 99.34224 98.6124 99.57636 96.44904 96.69783 97.25468 96.92827 96.68034 96.54523 96.65763 94.70257 93.50542 93.7774 95.84971 94.07329 93.46067 93.45371 93.61565 93.50942 93.67276 93.75193 93.62334 92.96011 89.68184 90.40538 90.4419 88.53488 89.50716 88.98969 90.05351 90.50662 89.16152 88.73618 87.72754 86.92136 86.3625 87.08876 88.17117 87.44214 85.67801 86.54887 87.38316 87.00405 -9999 -9999 -9999 -9999 -9999 -9999 -9999 -9999 -9999 -9999 -9999 -9999 -9999 -9999 -9999 -9999 -9999 -9999 -9999 -9999 -9999 -9999 -9999 -9999 -9999 -9999 -9999 -9999 -9999 -9999 -9999 -9999 -9999 -9999 -9999 -9999 -9999 -9999 -9999 -9999 -9999 -9999 -9999 -9999 -9999 -9999 -9999 -9999 
-9999 -9999 -9999 -9999 -9999 -9999 -9999 -9999 -9999 -9999 -9999 -9999 -9999 -9999 -9999 -9999 -9999 -9999 -9999 -9999 -9999 -9999 -9999 -9999 -9999 -9999 -9999 -9999 -9999 -9999 -9999 -9999 -9999 -9999 -9999 -9999 -9999 -9999 -9999 93.18855 92.39317 90.54832 87.85618 90.10545 91.97577 91.3487 93.15893 93.29415 93.52917 93.99409 91.94111 90.67821 89.83744 88.4578 92.33848 92.73232 94.65638 94.26866 94.86204 96.69254 97.49373 96.66107 95.09639 95.27231 98.13772 100.8056 99.50187 97.58659 95.76294 97.44762 100.1945 101.0112 97.24969 98.61613 100.8503 99.30559 100.1948 100.3084 99.33845 99.46524 99.17915 99.56297 99.25295 95.25412 95.66363 96.99998 97.11646 98.18705 97.77618 95.16423 95.94955 96.71012 93.61813 92.73862 93.25453 93.43863 93.23895 93.55901 93.75294 93.73497 93.33109 93.18609 91.38943 90.41416 88.9418 89.09953 89.88305 90.50522 91.08871 91.14205 90.41155 89.74857 89.42783 88.0994 86.41238 86.36018 87.74101 87.23515 85.71655 86.03563 87.06551 87.59795 -9999 -9999 -9999 -9999 -9999 -9999 -9999 -9999 -9999 -9999 -9999 -9999 -9999 -9999 -9999 -9999 -9999 -9999 -9999 -9999 -9999 -9999 -9999 -9999 -9999 -9999 -9999 -9999 -9999 -9999 -9999 -9999 -9999 -9999 -9999 -9999 -9999 -9999 -9999 -9999 -9999 -9999 -9999 -9999 -9999 -9999 -9999 -9999 
-9999 -9999 -9999 -9999 -9999 -9999 -9999 -9999 -9999 -9999 -9999 -9999 -9999 -9999 -9999 -9999 -9999 -9999 -9999 -9999 -9999 -9999 -9999 -9999 -9999 -9999 -9999 -9999 -9999 -9999 -9999 -9999 -9999 -9999 -9999 -9999 -9999 -9999 -9999 93.14082 91.96513 92.23277 90.41608 90.13821 92.65067 91.88219 93.27924 93.28158 93.88206 93.54125 91.55655 90.16342 90.54598 89.07716 90.04092 90.60864 92.8771 94.48685 96.21618 96.93601 95.78474 96.09515 94.8081 94.3111 98.51201 97.65804 95.73998 97.11059 94.94336 98.04257 100.8541 101.5388 96.73291 99.15971 99.02747 97.09615 98.21614 99.70793 100.0925 99.12321 98.92641 99.44447 99.37495 96.83946 97.24457 95.70444 96.04799 97.50077 97.70018 95.20325 94.96179 96.68398 93.9341 93.41512 93.31649 93.50838 93.7504 93.57946 93.0892 93.75597 93.5992 93.78284 91.94862 89.71908 88.04372 87.58277 90.58723 89.73602 89.82723 90.8846 90.28954 89.63686 88.89845 88.22498 87.33246 85.77438 87.01137 86.55386 85.0622 86.85948 87.41663 87.47001 -9999 -9999 -9999 -9999 -9999 -9999 -9999 -9999 -9999 -9999 -9999 -9999 -9999 -9999 -9999 -9999 -9999 -9999 -9999 -9999 -9999 -9999 -9999 -9999 -9999 -9999 -9999 -9999 -9999 -9999 -9999 -9999 -9999 -9999 -9999 -9999 -9999 -9999 -9999 -9999 -9999 -9999 -9999 -9999 -9999 -9999 -9999 -9999 
-9999 -9999 -9999 -9999 -9999 -9999 -9999 -9999 -9999 -9999 -9999 -9999 -9999 -9999 -9999 -9999 -9999 -9999 -9999 -9999 -9999 -9999 -9999 -9999 -9999 -9999 -9999 -9999 -9999 -9999 -9999 -9999 -9999 -9999 -9999 -9999 -9999 -9999 -9999 92.98888 91.86428 90.84972 89.76309 90.57878 92.20939 93.11578 93.72425 93.68223 94.54414 94.95566 92.90579 93.33067 93.11808 92.29926 93.01972 94.1937 94.22491 93.94239 94.83604 96.35353 95.7814 96.26201 97.88534 97.88534 97.31095 95.20457 95.70284 96.71387 94.90057 98.11402 100.8623 100.6026 96.56202 96.36678 96.40485 98.43958 98.96474 99.51796 98.57018 98.45767 99.77177 99.33756 99.44621 98.39066 97.3951 97.43389 96.97925 97.19888 97.16398 95.33946 97.53683 95.58704 93.49561 94.01822 93.32071 93.69803 93.6629 94.13807 93.25351 93.77702 93.75336 93.87586 92.86546 91.57391 86.83906 88.84498 89.95428 91.2948 89.76742 89.01963 88.92783 88.22541 88.66992 88.23978 87.84323 86.55512 85.436 86.18785 86.41385 86.13798 87.07645 86.79435 -9999 -9999 -9999 -9999 -9999 -9999 -9999 -9999 -9999 -9999 -9999 -9999 -9999 -9999 -9999 -9999 -9999 -9999 -9999 -9999 -9999 -9999 -9999 -9999 -9999 -9999 -9999 -9999 -9999 -9999 -9999 -9999 -9999 -9999 -9999 -9999 -9999 -9999 -9999 -9999 -9999 -9999 -9999 -9999 -9999 -9999 -9999 -9999 
-9999 -9999 -9999 -9999 -9999 -9999 -9999 -9999 -9999 -9999 -9999 -9999 -9999 -9999 -9999 -9999 -9999 -9999 -9999 -9999 -9999 -9999 -9999 -9999 -9999 -9999 -9999 -9999 -9999 -9999 -9999 -9999 -9999 -9999 -9999 -9999 -9999 -9999 -9999 92.78024 92.41962 92.12503 89.84521 91.68255 93.10382 93.84745 93.71164 94.2049 94.38255 94.975 94.13544 93.78294 91.55053 91.98219 93.35279 94.55298 95.99236 96.04132 95.48434 94.45569 95.09815 94.25922 95.20032 98.80923 94.3882 95.0843 94.85264 95.86492 95.33714 99.01107 101.7018 99.11591 97.19101 96.95476 98.83939 98.9206 98.71625 100.565 100.6346 98.48968 99.19834 99.07329 99.00932 99.31189 97.05256 97.17089 97.57934 97.9382 96.85982 97.49121 96.80712 95.04929 93.24492 92.95811 93.1359 93.57772 93.19224 93.27721 93.26167 93.46719 93.84476 92.52509 92.2934 91.97842 91.04012 89.38511 90.23508 90.93869 91.2465 90.5719 86.40018 87.08235 89.436 89.13121 88.26479 86.32584 85.49918 86.77978 86.85846 87.4202 87.83588 -9999 -9999 -9999 -9999 -9999 -9999 -9999 -9999 -9999 -9999 -9999 -9999 -9999 -9999 -9999 -9999 -9999 -9999 -9999 -9999 -9999 -9999 -9999 -9999 -9999 -9999 -9999 -9999 -9999 -9999 -9999 -9999 -9999 -9999 -9999 -9999 -9999 -9999 -9999 -9999 -9999 -9999 -9999 -9999 -9999 -9999 -9999 -9999 -9999 
-9999 -9999 -9999 -9999 -9999 -9999 -9999 -9999 -9999 -9999 -9999 -9999 -9999 -9999 -9999 -9999 -9999 -9999 -9999 -9999 -9999 -9999 -9999 -9999 -9999 -9999 -9999 -9999 -9999 -9999 -9999 -9999 -9999 -9999 -9999 -9999 -9999 -9999 -9999 92.57259 91.58227 90.0931 90.58495 91.88854 92.8605 93.77654 93.90067 94.04834 93.91292 91.98519 92.09435 90.93858 89.92256 90.11561 91.89171 94.11662 95.27625 97.11688 97.29404 97.12625 97.24889 96.61748 93.53106 94.15951 95.57638 95.77557 95.31886 95.64837 96.99027 97.17458 99.18649 97.70775 99.40149 98.0828 97.33243 97.67233 97.19311 98.58539 101.4636 100.3161 99.89547 99.3718 98.59621 99.16142 99.56748 98.9481 98.40668 97.6964 97.53799 97.57496 96.91175 95.72369 94.7462 94.08228 94.42355 94.46899 94.00524 93.34727 93.1594 94.74989 94.05997 92.5193 92.23499 92.79232 91.67703 90.85078 89.93919 89.27631 90.07925 91.27001 88.85102 87.30772 88.65344 87.89769 88.27573 86.58694 85.2776 85.04684 86.77937 87.89211 87.61817 -9999 -9999 -9999 -9999 -9999 -9999 -9999 -9999 -9999 -9999 -9999 -9999 -9999 -9999 -9999 -9999 -9999 -9999 -9999 -9999 -9999 -9999 -9999 -9999 -9999 -9999 -9999 -9999 -9999 -9999 -9999 -9999 -9999 -9999 -9999 -9999 -9999 -9999 -9999 -9999 -9999 -9999 -9999 -9999 -9999 -9999 -9999 -9999 -9999 
-9999 -9999 -9999 -9999 -9999 -9999 -9999 -9999 -9999 -9999 -9999 -9999 -9999 -9999 -9999 -9999 -9999 -9999 -9999 -9999 -9999 -9999 -9999 -9999 -9999 -9999 -9999 -9999 -9999 -9999 -9999 -9999 -9999 -9999 -9999 -9999 -9999 -9999 -9999 92.66599 91.87374 90.95963 90.03809 90.70428 92.49946 93.69583 94.04933 93.6143 94.24147 94.68848 92.21294 92.56672 92.5229 90.77906 90.3531 92.91814 93.53101 95.90665 97.89038 97.84673 98.91917 99.28118 100.1127 97.1571 95.77972 97.96143 96.14333 96.00595 97.16592 97.41603 98.15631 101.3205 101.145 99.0224 97.96514 98.22873 99.00054 100.5492 101.4096 100.8389 100.5972 100.2272 99.11744 98.72241 98.42538 98.03848 98.05357 98.17036 97.43521 97.85707 96.44987 97.0584 95.28168 95.2018 96.0172 95.80289 95.3176 94.1902 93.50603 94.63109 94.18096 92.94608 93.58685 93.34121 92.05847 91.23867 90.28582 90.33567 89.95708 90.874 90.49153 87.00053 87.28951 88.50065 88.10466 86.38219 85.44135 84.6058 87.41 87.68732 -9999 -9999 -9999 -9999 -9999 -9999 -9999 -9999 -9999 -9999 -9999 -9999 -9999 -9999 -9999 -9999 -9999 -9999 -9999 -9999 -9999 -9999 -9999 -9999 -9999 -9999 -9999 -9999 -9999 -9999 -9999 -9999 -9999 -9999 -9999 -9999 -9999 -9999 -9999 -9999 -9999 -9999 -9999 -9999 -9999 -9999 -9999 -9999 -9999 -9999 
-9999 -9999 -9999 -9999 -9999 -9999 -9999 -9999 -9999 -9999 -9999 -9999 -9999 -9999 -9999 -9999 -9999 -9999 -9999 -9999 -9999 -9999 -9999 -9999 -9999 -9999 -9999 -9999 -9999 -9999 -9999 -9999 -9999 -9999 -9999 -9999 -9999 -9999 -9999 91.84373 92.3569 91.94135 90.43074 92.4277 93.0454 93.29664 93.01182 93.81391 91.66949 93.84342 92.04618 87.47522 87.71072 90.26019 89.98782 91.57665 93.18951 95.06866 97.1933 97.36346 98.45587 99.15356 97.32765 98.66349 100.0407 100.4132 99.09132 96.90984 97.28279 97.98819 99.23612 102.0368 100.1574 99.2384 98.10169 99.52712 100.5249 100.6836 98.93537 98.3653 99.19469 99.79472 99.93616 99.38223 99.56709 99.4353 99.16872 98.13385 97.7499 97.59983 96.91521 96.72128 96.57036 96.63046 95.81655 94.69656 93.76747 93.70541 94.23048 94.50925 94.3502 94.14438 93.76197 93.59941 92.1707 91.29265 88.88287 91.49429 91.75285 90.67165 90.34492 89.11079 88.85044 88.15104 87.39607 85.45153 85.85172 86.29728 87.63409 -9999 -9999 -9999 -9999 -9999 -9999 -9999 -9999 -9999 -9999 -9999 -9999 -9999 -9999 -9999 -9999 -9999 -9999 -9999 -9999 -9999 -9999 -9999 -9999 -9999 -9999 -9999 -9999 -9999 -9999 -9999 -9999 -9999 -9999 -9999 -9999 -9999 -9999 -9999 -9999 -9999 -9999 -9999 -9999 -9999 -9999 -9999 -9999 -9999 -9999 -9999 
-9999 -9999 -9999 -9999 -9999 -9999 -9999 -9999 -9999 -9999 -9999 -9999 -9999 -9999 -9999 -9999 -9999 -9999 -9999 -9999 -9999 -9999 -9999 -9999 -9999 -9999 -9999 -9999 -9999 -9999 -9999 -9999 -9999 -9999 -9999 -9999 -9999 -9999 -9999 -9999 91.74508 91.75749 92.27334 92.58465 93.04668 92.73455 89.89978 92.78924 93.06464 91.5937 90.68791 88.49828 88.84272 88.74886 89.76923 91.39634 94.87202 95.54407 96.71867 96.30385 95.44767 96.54343 94.49229 94.26213 95.61952 99.23043 101.333 99.70304 99.45139 99.72686 100.5398 100.9631 101.9742 98.77592 100.7971 99.26412 100.6816 101.009 99.93289 99.60587 101.0714 98.30979 99.66039 99.95448 100.0745 98.04076 98.63271 97.96446 97.20772 97.44659 96.79694 96.8471 96.57902 95.92274 95.17236 95.06194 93.84373 93.88748 94.97247 94.56879 94.25075 94.02406 93.69273 92.99914 92.34595 91.35112 90.06614 88.30061 89.46093 90.4483 90.69936 89.31049 88.0086 87.16458 87.27177 85.4907 85.64101 87.61107 88.14804 -9999 -9999 -9999 -9999 -9999 -9999 -9999 -9999 -9999 -9999 -9999 -9999 -9999 -9999 -9999 -9999 -9999 -9999 -9999 -9999 -9999 -9999 -9999 -9999 -9999 -9999 -9999 -9999 -9999 -9999 -9999 -9999 -9999 -9999 -9999 -9999 -9999 -9999 -9999 -9999 -9999 -9999 -9999 -9999 -9999 -9999 -9999 -9999 -9999 -9999 -9999 
-9999 -9999 -9999 -9999 -9999 -9999 -9999 -9999 -9999 -9999 -9999 -9999 -9999 -9999 -9999 -9999 -9999 -9999 -9999 -9999 -9999 -9999 -9999 -9999 -9999 -9999 -9999 -9999 -9999 -9999 -9999 -9999 -9999 -9999 -9999 -9999 -9999 -9999 -9999 -9999 -9999 91.41428 91.74096 92.75037 92.67802 91.83037 86.72559 87.52246 91.7359 90.62837 90.69299 90.6724 90.82606 90.10491 90.78247 92.08176 92.88409 91.65316 94.89886 93.85956 94.42724 94.76565 95.05098 94.85635 96.50172 99.42486 102.2854 102.3933 101.2945 100.9786 98.93992 99.25996 102.0171 100.8609 98.11183 98.14682 97.55847 99.93907 100.5113 101.2873 101.5037 99.21175 98.03365 99.05166 97.47002 98.32343 98.17658 98.40602 97.68518 97.4028 96.74916 96.57184 96.55345 96.52495 95.75953 94.91978 93.71766 94.51821 94.95249 95.00013 94.25075 94.19576 93.77401 92.64404 91.26833 91.34393 91.25418 90.24423 89.23837 89.55436 90.50876 89.51349 88.83701 88.17782 85.99718 85.67156 85.80707 -9999 -9999 -9999 -9999 -9999 -9999 -9999 -9999 -9999 -9999 -9999 -9999 -9999 -9999 -9999 -9999 -9999 -9999 -9999 -9999 -9999 -9999 -9999 -9999 -9999 -9999 -9999 -9999 -9999 -9999 -9999 -9999 -9999 -9999 -9999 -9999 -9999 -9999 -9999 -9999 -9999 -9999 -9999 -9999 -9999 -9999 -9999 -9999 -9999 -9999 -9999 -9999 -9999 
-9999 -9999 -9999 -9999 -9999 -9999 -9999 -9999 -9999 -9999 -9999 -9999 -9999 -9999 -9999 -9999 -9999 -9999 -9999 -9999 -9999 -9999 -9999 -9999 -9999 -9999 -9999 -9999 -9999 -9999 -9999 -9999 -9999 -9999 -9999 -9999 -9999 -9999 -9999 -9999 -9999 91.14996 92.50198 92.57129 91.42789 89.44022 87.7878 88.5384 89.85571 89.25829 90.40987 90.31483 88.42744 88.10029 90.05072 92.24367 88.78642 89.77245 93.08701 92.60627 93.84159 97.23701 94.27042 93.67083 95.45245 99.9899 102.8086 103.7263 102.771 103.4418 101.302 100.2974 100.8316 101.5466 98.45647 97.75623 98.24383 99.47298 100.9172 101.2517 100.9707 100.7732 99.26477 97.70023 96.62782 98.20455 98.25865 98.08389 97.69773 97.43518 97.15897 96.16351 95.41196 96.46835 95.5815 93.71704 92.93873 93.90023 94.13247 94.48127 94.34116 93.99854 93.93899 93.08613 91.30608 91.4576 90.43222 89.95956 91.3242 90.56328 90.60622 90.3191 86.50055 86.14957 -9999 -9999 -9999 -9999 -9999 -9999 -9999 -9999 -9999 -9999 -9999 -9999 -9999 -9999 -9999 -9999 -9999 -9999 -9999 -9999 -9999 -9999 -9999 -9999 -9999 -9999 -9999 -9999 -9999 -9999 -9999 -9999 -9999 -9999 -9999 -9999 -9999 -9999 -9999 -9999 -9999 -9999 -9999 -9999 -9999 -9999 -9999 -9999 -9999 -9999 -9999 -9999 -9999 -9999 -9999 -9999 
-9999 -9999 -9999 -9999 -9999 -9999 -9999 -9999 -9999 -9999 -9999 -9999 -9999 -9999 -9999 -9999 -9999 -9999 -9999 -9999 -9999 -9999 -9999 -9999 -9999 -9999 -9999 -9999 -9999 -9999 -9999 -9999 -9999 -9999 -9999 -9999 -9999 -9999 -9999 -9999 -9999 91.43317 92.36895 91.96932 91.40069 89.48757 89.38668 87.78171 87.15361 89.63979 91.75728 90.36212 87.82363 86.01451 86.80851 87.53274 87.91393 88.28295 91.0519 90.81407 94.7298 97.43442 95.82243 93.93707 94.68508 97.04192 98.74462 103.2357 104.5867 105.1999 105.1652 103.3177 99.45312 101.1797 102.6652 99.87225 99.48982 101.0444 99.56847 101.0229 100.259 100.3318 100.3277 97.26519 95.48779 98.09348 98.23854 98.45355 97.3599 97.75032 96.98313 97.18858 95.12872 95.04748 93.14986 93.19284 94.7206 94.14062 93.97704 94.124 94.03878 94.04105 93.92569 93.12228 91.56755 91.10023 90.40601 89.95621 91.02391 91.215 90.91064 90.51373 86.29379 -9999 -9999 -9999 -9999 -9999 -9999 -9999 -9999 -9999 -9999 -9999 -9999 -9999 -9999 -9999 -9999 -9999 -9999 -9999 -9999 -9999 -9999 -9999 -9999 -9999 -9999 -9999 -9999 -9999 -9999 -9999 -9999 -9999 -9999 -9999 -9999 -9999 -9999 -9999 -9999 -9999 -9999 -9999 -9999 -9999 -9999 -9999 -9999 -9999 -9999 -9999 -9999 -9999 -9999 -9999 -9999 -9999 
-9999 -9999 -9999 -9999 -9999 -9999 -9999 -9999 -9999 -9999 -9999 -9999 -9999 -9999 -9999 -9999 -9999 -9999 -9999 -9999 -9999 -9999 -9999 -9999 -9999 -9999 -9999 -9999 -9999 -9999 -9999 -9999 -9999 -9999 -9999 -9999 -9999 -9999 -9999 -9999 -9999 91.83501 91.21181 91.1089 90.98926 91.35014 90.26032 88.33956 88.11745 90.33628 92.12883 88.24403 87.40319 85.27948 85.31972 86.69166 88.85174 90.83866 90.79943 93.08341 97.89497 98.22797 97.20751 94.37103 94.55044 96.87461 98.57938 99.56198 102.1133 104.4733 104.9329 104.9025 101.518 98.8526 99.49384 102.6687 101.6807 101.9557 100.9355 99.10726 100.5995 99.86897 99.9209 99.65862 98.57259 95.82758 98.34485 98.50771 97.5894 97.0011 96.47507 95.77073 93.93954 92.99149 93.74561 93.22069 95.11039 94.77717 94.50276 93.85315 93.88042 94.26307 94.00393 92.82279 92.07224 90.6642 91.33079 89.93219 90.04352 89.27137 90.22089 90.20684 86.99632 -9999 -9999 -9999 -9999 -9999 -9999 -9999 -9999 -9999 -9999 -9999 -9999 -9999 -9999 -9999 -9999 -9999 -9999 -9999 -9999 -9999 -9999 -9999 -9999 -9999 -9999 -9999 -9999 -9999 -9999 -9999 -9999 -9999 -9999 -9999 -9999 -9999 -9999 -9999 -9999 -9999 -9999 -9999 -9999 -9999 -9999 -9999 -9999 -9999 -9999 -9999 -9999 -9999 -9999 -9999 -9999 -9999 
-9999 -9999 -9999 -9999 -9999 -9999 -9999 -9999 -9999 -9999 -9999 -9999 -9999 -9999 -9999 -9999 -9999 -9999 -9999 -9999 -9999 -9999 -9999 -9999 -9999 -9999 -9999 -9999 -9999 -9999 -9999 -9999 -9999 -9999 -9999 -9999 -9999 -9999 -9999 -9999 -9999 91.50579 90.78139 89.83276 90.48682 91.11019 89.21542 88.00416 89.11071 91.1562 91.96223 89.17406 85.93768 87.95532 86.33055 85.93896 89.42371 92.43323 94.61092 94.65089 96.92775 97.05716 98.52446 96.93811 94.71774 94.55458 96.71941 95.25071 95.44077 97.92956 103.7586 104.4165 102.5768 101.542 98.78713 99.62875 101.7587 101.6467 99.80254 98.51615 99.00362 96.15736 97.84908 99.73532 99.56577 98.21378 96.31568 96.74505 97.85723 96.66877 96.55296 96.7336 94.50943 93.7213 94.40209 94.43954 94.85982 94.68189 93.74206 92.60544 91.97999 93.68842 93.60083 93.28004 92.24007 90.82148 90.78283 88.30291 87.69648 89.28162 90.43121 89.0079 -9999 -9999 -9999 -9999 -9999 -9999 -9999 -9999 -9999 -9999 -9999 -9999 -9999 -9999 -9999 -9999 -9999 -9999 -9999 -9999 -9999 -9999 -9999 -9999 -9999 -9999 -9999 -9999 -9999 -9999 -9999 -9999 -9999 -9999 -9999 -9999 -9999 -9999 -9999 -9999 -9999 -9999 -9999 -9999 -9999 -9999 -9999 -9999 -9999 -9999 -9999 -9999 -9999 -9999 -9999 -9999 -9999 -9999 
-9999 -9999 -9999 -9999 -9999 -9999 -9999 -9999 -9999 -9999 -9999 -9999 -9999 -9999 -9999 -9999 -9999 -9999 -9999 -9999 -9999 -9999 -9999 -9999 -9999 -9999 -9999 -9999 -9999 -9999 -9999 -9999 -9999 -9999 -9999 -9999 -9999 -9999 -9999 -9999 90.85676 90.5858 90.52185 89.83901 88.8224 89.66824 89.5079 87.78069 88.24814 90.23332 90.41475 87.83064 87.7513 86.58351 90.07825 86.95444 89.12838 95.10432 97.33736 97.01504 98.98465 98.11422 97.59238 96.69428 94.15286 93.51582 95.00886 94.98598 94.22298 95.79467 100.693 101.3525 102.5299 103.0168 102.5085 100.0515 100.5662 100.8107 99.0002 95.7742 95.60145 95.3668 95.47265 98.48434 98.59283 98.70033 98.08788 96.12971 96.48788 97.00727 96.58751 96.71198 94.73998 94.89793 94.80659 94.70011 94.43043 94.39757 94.25087 93.65533 93.59685 94.29556 94.12103 93.24415 92.30761 90.80308 89.74945 88.70918 88.75851 89.32811 86.25483 -9999 -9999 -9999 -9999 -9999 -9999 -9999 -9999 -9999 -9999 -9999 -9999 -9999 -9999 -9999 -9999 -9999 -9999 -9999 -9999 -9999 -9999 -9999 -9999 -9999 -9999 -9999 -9999 -9999 -9999 -9999 -9999 -9999 -9999 -9999 -9999 -9999 -9999 -9999 -9999 -9999 -9999 -9999 -9999 -9999 -9999 -9999 -9999 -9999 -9999 -9999 -9999 -9999 -9999 -9999 -9999 -9999 -9999 -9999 
-9999 -9999 -9999 -9999 -9999 -9999 -9999 -9999 -9999 -9999 -9999 -9999 -9999 -9999 -9999 -9999 -9999 -9999 -9999 -9999 -9999 -9999 -9999 -9999 -9999 -9999 -9999 -9999 -9999 -9999 -9999 -9999 -9999 -9999 -9999 -9999 -9999 -9999 -9999 -9999 90.85916 89.94344 89.40155 88.74911 87.83962 87.67676 88.05235 88.44354 88.09303 90.44008 90.7036 88.57665 90.42392 87.08291 85.0348 91.02301 94.79388 96.48363 97.25838 96.99212 97.29734 96.28405 96.51331 96.28687 92.78612 93.81644 95.79814 94.27807 96.37354 98.27032 101.5829 99.62433 101.9836 103.1231 101.8502 99.91394 99.35521 96.46403 97.65964 99.06166 95.48342 95.5072 95.67437 95.03646 97.38911 98.98791 98.58719 97.45008 95.94993 96.92374 96.19958 96.36241 94.40883 94.78897 94.80065 94.34928 94.02108 94.13155 94.68182 93.90018 94.46216 94.61765 92.57926 93.63355 91.81726 90.13726 89.49151 87.92996 88.44808 84.34938 83.86379 -9999 -9999 -9999 -9999 -9999 -9999 -9999 -9999 -9999 -9999 -9999 -9999 -9999 -9999 -9999 -9999 -9999 -9999 -9999 -9999 -9999 -9999 -9999 -9999 -9999 -9999 -9999 -9999 -9999 -9999 -9999 -9999 -9999 -9999 -9999 -9999 -9999 -9999 -9999 -9999 -9999 -9999 -9999 -9999 -9999 -9999 -9999 -9999 -9999 -9999 -9999 -9999 -9999 -9999 -9999 -9999 -9999 -9999 -9999 
-9999 -9999 -9999 -9999 -9999 -9999 -9999 -9999 -9999 -9999 -9999 -9999 -9999 -9999 -9999 -9999 -9999 -9999 -9999 -9999 -9999 -9999 -9999 -9999 -9999 -9999 -9999 -9999 -9999 -9999 -9999 -9999 -9999 -9999 -9999 -9999 -9999 -9999 -9999 -9999 90.62217 89.65922 89.65913 88.55659 87.82877 88.22951 88.07061 88.87447 87.7575 90.67331 90.53723 89.98683 92.38046 92.29916 90.51324 92.81879 94.70851 94.94878 96.11291 96.91969 95.24933 94.40669 93.25511 92.89961 92.16196 93.0883 94.86531 97.12892 101.4623 102.0961 102.1685 100.6417 101.9835 101.9252 101.9558 100.7324 98.81331 97.46648 95.61816 97.72557 97.81413 95.86684 94.33971 94.33765 95.33797 97.39844 98.06204 97.45624 96.78908 96.53488 96.14199 96.29478 94.63046 94.3639 94.51814 92.74427 92.31406 92.46003 94.225 93.5552 94.56 93.47845 93.69701 92.6985 90.94547 90.27114 88.98348 86.58606 83.45816 -9999 -9999 -9999 -9999 -9999 -9999 -9999 -9999 -9999 -9999 -9999 -9999 -9999 -9999 -9999 -9999 -9999 -9999 -9999 -9999 -9999 -9999 -9999 -9999 -9999 -9999 -9999 -9999 -9999 -9999 -9999 -9999 -9999 -9999 -9999 -9999 -9999 -9999 -9999 -9999 -9999 -9999 -9999 -9999 -9999 -9999 -9999 -9999 -9999 -9999 -9999 -9999 -9999 -9999 -9999 -9999 -9999 -9999 -9999 -9999 -9999 
-9999 -9999 -9999 -9999 -9999 -9999 -9999 -9999 -9999 -9999 -9999 -9999 -9999 -9999 -9999 -9999 -9999 -9999 -9999 -9999 -9999 -9999 -9999 -9999 -9999 -9999 -9999 -9999 -9999 -9999 -9999 -9999 -9999 -9999 -9999 -9999 -9999 -9999 -9999 -9999 89.41967 89.40598 88.87949 87.55309 87.7878 88.52971 88.80916 88.98441 87.29284 89.2123 91.26121 90.80243 91.27856 91.45512 92.80618 93.63892 92.30177 91.93655 95.35075 96.70992 96.09673 94.1352 94.80206 93.86333 93.19611 95.22344 96.61337 95.44279 99.5648 101.7908 102.3515 101.937 101.7404 101.124 100.7823 100.2427 100.3639 97.67212 95.3656 96.67898 99.12094 97.75333 95.88871 93.51064 92.88864 92.45729 95.16009 97.12546 96.17828 95.70173 96.23135 95.3159 92.94857 93.13337 93.20134 91.34789 91.86371 92.6926 94.03809 94.30247 94.40907 93.89645 93.29694 92.38693 89.96241 90.37275 89.09261 86.57249 -9999 -9999 -9999 -9999 -9999 -9999 -9999 -9999 -9999 -9999 -9999 -9999 -9999 -9999 -9999 -9999 -9999 -9999 -9999 -9999 -9999 -9999 -9999 -9999 -9999 -9999 -9999 -9999 -9999 -9999 -9999 -9999 -9999 -9999 -9999 -9999 -9999 -9999 -9999 -9999 -9999 -9999 -9999 -9999 -9999 -9999 -9999 -9999 -9999 -9999 -9999 -9999 -9999 -9999 -9999 -9999 -9999 -9999 -9999 -9999 -9999 -9999 
-9999 -9999 -9999 -9999 -9999 -9999 -9999 -9999 -9999 -9999 -9999 -9999 -9999 -9999 -9999 -9999 -9999 -9999 -9999 -9999 -9999 -9999 -9999 -9999 -9999 -9999 -9999 -9999 -9999 -9999 -9999 -9999 -9999 -9999 -9999 -9999 -9999 -9999 -9999 -9999 88.77483 88.97447 88.05742 87.31837 87.43048 87.64832 88.85789 89.31606 89.08093 87.6553 90.34258 90.55699 89.06934 89.10812 90.50154 91.36959 92.16264 92.52118 94.62892 95.43948 95.29384 95.33479 96.34309 95.49994 94.1462 94.88248 97.11542 98.01451 97.09326 99.18655 100.6035 101.9458 101.2219 100.9285 100.6091 97.63078 98.69493 100.0335 98.23756 95.42931 96.25042 98.9017 96.89884 93.81251 93.09557 94.18885 95.69354 95.61368 95.1179 95.71432 96.06228 95.73617 92.91498 91.8166 92.72519 91.80594 93.56248 94.10814 95.03078 94.14167 91.41971 91.62229 92.6283 91.1161 89.83705 90.63941 90.18527 85.13492 -9999 -9999 -9999 -9999 -9999 -9999 -9999 -9999 -9999 -9999 -9999 -9999 -9999 -9999 -9999 -9999 -9999 -9999 -9999 -9999 -9999 -9999 -9999 -9999 -9999 -9999 -9999 -9999 -9999 -9999 -9999 -9999 -9999 -9999 -9999 -9999 -9999 -9999 -9999 -9999 -9999 -9999 -9999 -9999 -9999 -9999 -9999 -9999 -9999 -9999 -9999 -9999 -9999 -9999 -9999 -9999 -9999 -9999 -9999 -9999 -9999 -9999 
-9999 -9999 -9999 -9999 -9999 -9999 -9999 -9999 -9999 -9999 -9999 -9999 -9999 -9999 -9999 -9999 -9999 -9999 -9999 -9999 -9999 -9999 -9999 -9999 -9999 -9999 -9999 -9999 -9999 -9999 -9999 -9999 -9999 -9999 -9999 -9999 -9999 -9999 -9999 -9999 88.33552 88.8198 88.72491 89.01923 87.75972 87.55885 88.50207 88.9838 89.39236 89.22986 89.69974 89.28933 89.31592 89.05823 88.92873 89.5125 91.22793 92.4926 94.53533 95.25495 95.93005 94.30264 93.03044 94.62161 93.98846 94.05003 94.15511 94.56815 94.08032 96.53227 98.78383 97.57417 100.4172 100.3151 100.6546 97.64116 95.59872 98.01025 98.79708 98.46906 95.40446 95.23942 97.08585 96.76791 94.81371 94.26923 96.81674 94.47874 94.39002 95.53107 95.50178 93.26459 91.31306 91.65614 91.02849 91.14291 93.75025 94.973 93.44543 94.24493 93.77864 93.74989 92.03121 90.67798 90.69743 90.63644 89.65062 83.07936 -9999 -9999 -9999 -9999 -9999 -9999 -9999 -9999 -9999 -9999 -9999 -9999 -9999 -9999 -9999 -9999 -9999 -9999 -9999 -9999 -9999 -9999 -9999 -9999 -9999 -9999 -9999 -9999 -9999 -9999 -9999 -9999 -9999 -9999 -9999 -9999 -9999 -9999 -9999 -9999 -9999 -9999 -9999 -9999 -9999 -9999 -9999 -9999 -9999 -9999 -9999 -9999 -9999 -9999 -9999 -9999 -9999 -9999 -9999 -9999 -9999 -9999 
-9999 -9999 -9999 -9999 -9999 -9999 -9999 -9999 -9999 -9999 -9999 -9999 -9999 -9999 -9999 -9999 -9999 -9999 -9999 -9999 -9999 -9999 -9999 -9999 -9999 -9999 -9999 -9999 -9999 -9999 -9999 -9999 -9999 -9999 -9999 -9999 -9999 -9999 -9999 -9999 88.68951 88.08134 88.08513 88.23048 88.28429 87.30992 87.7625 88.84442 89.22199 88.90928 89.61378 88.56327 88.3438 89.21806 89.3981 90.07072 89.77588 92.03813 94.7709 95.09988 94.62157 94.22278 92.54678 94.25433 93.98154 94.22021 94.15336 93.84465 95.51091 94.76505 93.15144 95.76241 97.3932 98.58459 99.99786 98.32111 94.46471 96.43068 97.82817 97.94651 97.87218 94.4656 94.8844 97.06569 96.66093 96.68598 95.92086 94.86145 95.74217 95.26735 95.17965 93.59064 90.48627 89.94779 90.52328 93.01941 95.46391 93.04604 91.67954 92.22585 93.72669 92.13615 90.98539 90.30951 91.9278 90.56343 89.79353 86.23573 -9999 -9999 -9999 -9999 -9999 -9999 -9999 -9999 -9999 -9999 -9999 -9999 -9999 -9999 -9999 -9999 -9999 -9999 -9999 -9999 -9999 -9999 -9999 -9999 -9999 -9999 -9999 -9999 -9999 -9999 -9999 -9999 -9999 -9999 -9999 -9999 -9999 -9999 -9999 -9999 -9999 -9999 -9999 -9999 -9999 -9999 -9999 -9999 -9999 -9999 -9999 -9999 -9999 -9999 -9999 -9999 -9999 -9999 -9999 -9999 -9999 -9999 
-9999 -9999 -9999 -9999 -9999 -9999 -9999 -9999 -9999 -9999 -9999 -9999 -9999 -9999 -9999 -9999 -9999 -9999 -9999 -9999 -9999 -9999 -9999 -9999 -9999 -9999 -9999 -9999 -9999 -9999 -9999 -9999 -9999 -9999 -9999 -9999 -9999 -9999 -9999 -9999 -9999 88.48206 87.94016 88.23702 86.64156 86.56953 87.91092 88.2993 89.23244 88.84735 90.20479 88.92386 88.19686 90.01404 89.64747 89.68294 91.51127 90.90639 93.74361 94.42393 94.8204 94.45223 93.28139 94.47366 94.56702 94.47263 94.13948 93.30099 93.63656 93.6758 93.74743 95.39725 94.98536 95.54236 95.32178 95.5202 95.28541 95.57444 96.69941 97.37206 97.61875 96.67396 93.40083 94.62251 95.83252 93.70745 92.48201 96.04363 94.75385 92.23563 95.17467 94.57819 92.58014 90.33189 91.65131 94.37677 94.79117 93.16955 90.83499 90.34415 92.22209 91.82609 90.40339 90.69975 90.88916 91.29044 91.61772 86.6196 81.41244 -9999 -9999 -9999 -9999 -9999 -9999 -9999 -9999 -9999 -9999 -9999 -9999 -9999 -9999 -9999 -9999 -9999 -9999 -9999 -9999 -9999 -9999 -9999 -9999 -9999 -9999 -9999 -9999 -9999 -9999 -9999 -9999 -9999 -9999 -9999 -9999 -9999 -9999 -9999 -9999 -9999 -9999 -9999 -9999 -9999 -9999 -9999 -9999 -9999 -9999 -9999 -9999 -9999 -9999 -9999 -9999 -9999 -9999 -9999 -9999 -9999 
-9999 -9999 -9999 -9999 -9999 -9999 -9999 -9999 -9999 -9999 -9999 -9999 -9999 -9999 -9999 -9999 -9999 -9999 -9999 -9999 -9999 -9999 -9999 -9999 -9999 -9999 -9999 -9999 -9999 -9999 -9999 -9999 -9999 -9999 -9999 -9999 -9999 -9999 -9999 -9999 -9999 87.70811 87.83775 87.44167 86.93878 86.72163 86.75131 87.62492 88.72179 88.23909 89.57522 89.74416 89.44943 89.42232 89.27056 89.81278 90.37086 90.1311 91.63577 94.35941 94.34344 94.3857 92.83264 93.99328 93.86235 93.88776 94.10339 93.80547 94.09384 94.40638 93.69345 93.32162 94.16962 95.24268 93.51974 92.54358 95.26416 96.1049 95.9335 97.07755 95.58336 94.40172 93.30594 93.42406 92.7942 91.07859 93.599 95.72929 92.54957 91.38052 94.8187 94.74131 91.40452 88.55235 90.78459 94.38957 91.94233 93.20441 93.07835 90.72125 92.50149 91.21362 89.78282 91.89464 90.29717 90.31448 92.1096 89.56821 85.00752 84.47712 -9999 -9999 -9999 -9999 -9999 -9999 -9999 -9999 -9999 -9999 -9999 -9999 -9999 -9999 -9999 -9999 -9999 -9999 -9999 -9999 -9999 -9999 -9999 -9999 -9999 -9999 -9999 -9999 -9999 -9999 -9999 -9999 -9999 -9999 -9999 -9999 -9999 -9999 -9999 -9999 -9999 -9999 -9999 -9999 -9999 -9999 -9999 -9999 -9999 -9999 -9999 -9999 -9999 -9999 -9999 -9999 -9999 -9999 -9999 -9999 
-9999 -9999 -9999 -9999 -9999 -9999 -9999 -9999 -9999 -9999 -9999 -9999 -9999 -9999 -9999 -9999 -9999 -9999 -9999 -9999 -9999 -9999 -9999 -9999 -9999 -9999 -9999 -9999 -9999 -9999 -9999 -9999 -9999 -9999 -9999 -9999 -9999 -9999 -9999 -9999 -9999 88.46306 87.34897 87.16656 87.10254 86.5685 85.82489 86.89214 87.8267 88.66798 88.42619 89.36569 90.03242 89.06773 89.72572 89.66856 90.99728 89.99392 91.09618 93.85242 94.02742 93.52102 94.52422 94.77707 93.88324 93.57112 93.78283 93.84341 92.82146 93.9463 93.61494 92.8233 93.99907 94.94471 94.51012 92.795 94.32639 97.13088 96.54161 96.51468 95.71647 93.67464 92.69254 94.4054 92.97091 92.60698 92.88322 93.55182 91.20068 91.36005 92.66536 94.5452 93.11667 90.39835 90.47366 94.35266 91.44658 90.31847 93.95029 92.65587 92.62304 92.54186 91.4602 92.07236 89.94066 90.3159 89.01888 90.36435 90.56766 87.7513 -9999 -9999 -9999 -9999 -9999 -9999 -9999 -9999 -9999 -9999 -9999 -9999 -9999 -9999 -9999 -9999 -9999 -9999 -9999 -9999 -9999 -9999 -9999 -9999 -9999 -9999 -9999 -9999 -9999 -9999 -9999 -9999 -9999 -9999 -9999 -9999 -9999 -9999 -9999 -9999 -9999 -9999 -9999 -9999 -9999 -9999 -9999 -9999 -9999 -9999 -9999 -9999 -9999 -9999 -9999 -9999 -9999 -9999 -9999 -9999 
-9999 -9999 -9999 -9999 -9999 -9999 -9999 -9999 -9999 -9999 -9999 -9999 -9999 -9999 -9999 -9999 -9999 -9999 -9999 -9999 -9999 -9999 -9999 -9999 -9999 -9999 -9999 -9999 -9999 -9999 -9999 -9999 -9999 -9999 -9999 -9999 -9999 -9999 -9999 -9999 -9999 87.87656 86.81244 86.2972 85.93169 85.8265 85.94701 86.72923 87.65212 88.31436 88.46581 89.15237 89.161 89.91277 89.94592 90.01135 91.22697 91.17797 89.63715 92.34081 93.30643 93.67008 93.48339 93.18737 93.27114 93.41885 93.26852 93.31829 92.396 94.07706 95.28416 92.10446 93.6144 94.98605 95.23272 94.66775 92.75404 96.62743 96.81532 95.1271 95.45182 94.82419 93.24625 94.19913 95.40724 94.65887 91.44637 91.66519 91.65078 91.83872 92.04364 94.53814 93.56413 93.13956 94.2639 94.51636 90.1598 90.41457 93.05318 92.8925 91.5295 90.57963 92.55227 89.80164 88.66237 88.86106 85.69772 87.78553 89.43081 90.19594 -9999 -9999 -9999 -9999 -9999 -9999 -9999 -9999 -9999 -9999 -9999 -9999 -9999 -9999 -9999 -9999 -9999 -9999 -9999 -9999 -9999 -9999 -9999 -9999 -9999 -9999 -9999 -9999 -9999 -9999 -9999 -9999 -9999 -9999 -9999 -9999 -9999 -9999 -9999 -9999 -9999 -9999 -9999 -9999 -9999 -9999 -9999 -9999 -9999 -9999 -9999 -9999 -9999 -9999 -9999 -9999 -9999 -9999 -9999 -9999 
-9999 -9999 -9999 -9999 -9999 -9999 -9999 -9999 -9999 -9999 -9999 -9999 -9999 -9999 -9999 -9999 -9999 -9999 -9999 -9999 -9999 -9999 -9999 -9999 -9999 -9999 -9999 -9999 -9999 -9999 -9999 -9999 -9999 -9999 -9999 -9999 -9999 -9999 -9999 -9999 -9999 87.47689 86.26899 85.82084 86.24416 86.26765 86.58289 86.93576 87.29427 88.35207 87.17416 88.32174 88.39583 89.39771 89.21095 90.26928 90.53546 91.0515 89.91586 92.22261 92.43742 91.73152 91.21326 91.49097 93.38721 92.80562 93.47662 93.39134 92.479 91.49562 93.88089 95.06416 93.59449 94.72702 95.2225 94.35506 92.43488 94.54984 94.20451 93.78397 94.74135 94.99258 95.00139 94.22765 94.1885 94.78311 93.4521 94.13909 94.24413 94.0703 94.09735 94.45751 94.3707 94.31438 93.23875 94.42679 91.74427 89.15665 92.2496 90.69321 89.93581 91.41084 90.23598 89.0004 87.81569 87.92102 87.09336 88.15362 88.37424 89.46814 88.50613 -9999 -9999 -9999 -9999 -9999 -9999 -9999 -9999 -9999 -9999 -9999 -9999 -9999 -9999 -9999 -9999 -9999 -9999 -9999 -9999 -9999 -9999 -9999 -9999 -9999 -9999 -9999 -9999 -9999 -9999 -9999 -9999 -9999 -9999 -9999 -9999 -9999 -9999 -9999 -9999 -9999 -9999 -9999 -9999 -9999 -9999 -9999 -9999 -9999 -9999 -9999 -9999 -9999 -9999 -9999 -9999 -9999 -9999 -9999 
-9999 -9999 -9999 -9999 -9999 -9999 -9999 -9999 -9999 -9999 -9999 -9999 -9999 -9999 -9999 -9999 -9999 -9999 -9999 -9999 -9999 -9999 -9999 -9999 -9999 -9999 -9999 -9999 -9999 -9999 -9999 -9999 -9999 -9999 -9999 -9999 -9999 -9999 -9999 -9999 -9999 86.49332 85.46877 85.85416 85.58461 85.9759 86.42974 86.86053 87.04485 88.10918 87.14587 87.21214 87.81152 88.07412 89.00241 89.70649 90.08982 90.59435 89.54181 90.06765 91.63403 91.68486 89.37267 91.68825 91.89647 93.16351 93.32455 93.22157 92.17715 91.65773 91.46881 94.08357 94.51525 94.60644 94.51055 94.37535 93.24959 92.17822 91.80881 92.05552 93.82189 95.33521 94.71778 92.99279 93.71442 94.53307 94.71329 94.15639 94.41672 94.92252 94.98728 91.58818 91.85518 92.16962 89.41162 91.93879 90.94281 89.13759 90.85799 89.79413 90.7859 90.37321 90.14285 88.92418 88.25302 87.04102 88.84354 89.15932 90.37553 89.66207 88.71353 -9999 -9999 -9999 -9999 -9999 -9999 -9999 -9999 -9999 -9999 -9999 -9999 -9999 -9999 -9999 -9999 -9999 -9999 -9999 -9999 -9999 -9999 -9999 -9999 -9999 -9999 -9999 -9999 -9999 -9999 -9999 -9999 -9999 -9999 -9999 -9999 -9999 -9999 -9999 -9999 -9999 -9999 -9999 -9999 -9999 -9999 -9999 -9999 -9999 -9999 -9999 -9999 -9999 -9999 -9999 -9999 -9999 -9999 -9999 
-9999 -9999 -9999 -9999 -9999 -9999 -9999 -9999 -9999 -9999 -9999 -9999 -9999 -9999 -9999 -9999 -9999 -9999 -9999 -9999 -9999 -9999 -9999 -9999 -9999 -9999 -9999 -9999 -9999 -9999 -9999 -9999 -9999 -9999 -9999 -9999 -9999 -9999 -9999 -9999 -9999 85.57507 84.14789 85.00777 84.94656 85.26984 85.91694 86.11622 86.58959 87.70802 86.62527 87.10266 87.3091 87.08098 88.9431 89.23836 89.55608 89.79721 89.79178 90.30688 91.19151 91.37566 89.54682 90.26144 91.10651 92.09559 93.09674 92.91537 91.43652 91.33345 91.19361 93.0871 93.72178 93.95237 94.2081 94.17812 93.92595 92.26563 91.31019 91.82626 92.16777 94.12823 94.61981 93.70532 92.67285 93.85639 93.98044 93.96915 94.09789 94.4193 92.8988 91.6492 88.1123 90.08485 87.20987 90.58533 90.1749 88.73479 89.28088 90.37426 90.47302 88.83851 88.36098 87.53643 86.91823 87.97168 88.68029 89.84919 89.37282 85.92149 85.39832 -9999 -9999 -9999 -9999 -9999 -9999 -9999 -9999 -9999 -9999 -9999 -9999 -9999 -9999 -9999 -9999 -9999 -9999 -9999 -9999 -9999 -9999 -9999 -9999 -9999 -9999 -9999 -9999 -9999 -9999 -9999 -9999 -9999 -9999 -9999 -9999 -9999 -9999 -9999 -9999 -9999 -9999 -9999 -9999 -9999 -9999 -9999 -9999 -9999 -9999 -9999 -9999 -9999 -9999 -9999 -9999 -9999 -9999 -9999 
-9999 -9999 -9999 -9999 -9999 -9999 -9999 -9999 -9999 -9999 -9999 -9999 -9999 -9999 -9999 -9999 -9999 -9999 -9999 -9999 -9999 -9999 -9999 -9999 -9999 -9999 -9999 -9999 -9999 -9999 -9999 -9999 -9999 -9999 -9999 -9999 -9999 -9999 -9999 -9999 -9999 -9999 85.0089 84.87897 84.74219 85.31224 85.29602 85.09608 85.92782 86.10336 85.95678 86.06379 85.66969 86.91527 88.14511 88.38244 89.16941 89.52734 89.02608 90.82246 90.60204 90.35411 91.24961 89.30145 91.21593 91.43156 91.81203 91.13499 91.39433 91.20602 91.24474 91.12222 93.15434 91.96016 93.17672 93.67258 94.22873 93.37565 91.61644 93.70096 93.22874 92.31105 93.52692 94.40755 93.52683 91.29082 92.09618 92.8988 93.34105 94.23519 92.30217 90.25405 88.30546 87.67684 86.52332 89.70423 88.63506 87.27351 90.33128 90.9194 89.8968 88.82951 89.05318 88.4987 86.46357 87.96097 89.4884 89.71267 86.04646 85.47139 87.1479 88.75497 87.7777 87.46156 -9999 -9999 -9999 -9999 -9999 -9999 -9999 -9999 -9999 -9999 -9999 -9999 -9999 -9999 -9999 -9999 -9999 -9999 -9999 -9999 -9999 -9999 -9999 -9999 -9999 -9999 -9999 -9999 -9999 -9999 -9999 -9999 -9999 -9999 -9999 -9999 -9999 -9999 -9999 -9999 -9999 -9999 -9999 -9999 -9999 -9999 -9999 -9999 -9999 -9999 -9999 -9999 -9999 -9999 -9999 -9999 
-9999 -9999 -9999 -9999 -9999 -9999 -9999 -9999 -9999 -9999 -9999 -9999 -9999 -9999 -9999 -9999 -9999 -9999 -9999 -9999 -9999 -9999 -9999 -9999 -9999 -9999 -9999 -9999 -9999 -9999 -9999 -9999 -9999 -9999 -9999 -9999 -9999 -9999 -9999 -9999 -9999 -9999 85.09429 83.79186 83.97241 85.09164 84.61545 84.76231 84.4653 85.08073 85.37491 85.34396 85.51141 86.54699 88.24207 88.15309 88.86082 88.92778 88.46826 89.59756 89.51308 89.80735 90.83787 89.91942 90.60624 91.48635 90.75964 90.14479 90.61192 90.5137 91.20261 90.91871 91.41775 90.59206 92.10792 92.91082 93.74966 93.16523 91.77378 93.17855 93.99603 94.21324 93.72377 93.85639 93.68497 91.46948 92.759 93.29691 93.62857 93.74657 91.98462 89.09407 88.51986 84.63976 86.36676 88.1424 86.81178 88.73016 91.68227 90.04369 90.32134 90.5495 88.92418 87.13269 86.80145 88.3253 88.52419 88.39993 88.84793 89.87016 89.11122 88.05116 86.88246 86.92105 85.91026 -9999 -9999 -9999 -9999 -9999 -9999 -9999 -9999 -9999 -9999 -9999 -9999 -9999 -9999 -9999 -9999 -9999 -9999 -9999 -9999 -9999 -9999 -9999 -9999 -9999 -9999 -9999 -9999 -9999 -9999 -9999 -9999 -9999 -9999 -9999 -9999 -9999 -9999 -9999 -9999 -9999 -9999 -9999 -9999 -9999 -9999 -9999 -9999 -9999 -9999 -9999 -9999 -9999 -9999 -9999 
-9999 -9999 -9999 -9999 -9999 -9999 -9999 -9999 -9999 -9999 -9999 -9999 -9999 -9999 -9999 -9999 -9999 -9999 -9999 -9999 -9999 -9999 -9999 -9999 -9999 -9999 -9999 -9999 -9999 -9999 -9999 -9999 -9999 -9999 -9999 -9999 -9999 -9999 -9999 -9999 -9999 -9999 84.88361 83.86965 83.12969 84.94422 85.1498 84.71622 84.21722 84.25027 84.80985 85.79851 85.25269 86.11637 87.55499 87.46808 88.15952 88.49491 88.00362 88.63666 87.89887 89.05579 89.20516 89.66245 89.30529 90.82048 92.75027 90.61107 89.55596 90.31324 90.5137 90.83865 91.46487 90.16356 90.68589 91.91 92.26751 93.29911 93.14468 91.78028 92.91077 93.64128 92.41313 93.0592 93.1251 91.57642 91.52016 91.24751 92.20685 93.50499 92.53538 90.43826 88.14828 84.99855 88.64931 84.71873 88.02604 90.14724 90.79744 91.08018 89.93594 89.85806 87.38967 86.19971 87.23046 86.97147 88.264 89.48087 90.18428 87.97976 88.89579 88.77539 88.3638 -9999 -9999 -9999 -9999 -9999 -9999 -9999 -9999 -9999 -9999 -9999 -9999 -9999 -9999 -9999 -9999 -9999 -9999 -9999 -9999 -9999 -9999 -9999 -9999 -9999 -9999 -9999 -9999 -9999 -9999 -9999 -9999 -9999 -9999 -9999 -9999 -9999 -9999 -9999 -9999 -9999 -9999 -9999 -9999 -9999 -9999 -9999 -9999 -9999 -9999 -9999 -9999 -9999 -9999 -9999 -9999 -9999 
-9999 -9999 -9999 -9999 -9999 -9999 -9999 -9999 -9999 -9999 -9999 -9999 -9999 -9999 -9999 -9999 -9999 -9999 -9999 -9999 -9999 -9999 -9999 -9999 -9999 -9999 -9999 -9999 -9999 -9999 -9999 -9999 -9999 -9999 -9999 -9999 -9999 -9999 -9999 -9999 -9999 -9999 85.21371 82.49147 83.15203 84.39272 83.83746 83.93816 83.89413 83.96271 84.96979 85.42175 85.32028 85.39912 86.41432 87.08424 87.71771 88.01608 87.21063 87.47222 87.82356 88.07794 88.79365 89.19739 88.35591 89.59423 90.28436 91.97842 92.19499 90.87796 89.88514 90.27049 90.21801 90.71536 90.21382 90.17992 91.82729 92.71142 93.30072 92.04688 92.31229 91.86908 91.5321 92.54861 92.86829 90.16253 89.78648 90.87985 92.98204 92.9584 93.13494 92.6065 89.37508 89.77213 87.84406 87.23582 90.46503 92.35339 88.94628 92.08517 92.64864 89.34085 87.43114 86.2391 88.86933 88.6154 88.89378 88.23318 89.54733 87.12061 89.3483 88.91547 88.12875 86.3403 85.92535 -9999 -9999 -9999 -9999 -9999 -9999 -9999 -9999 -9999 -9999 -9999 -9999 -9999 -9999 -9999 -9999 -9999 -9999 -9999 -9999 -9999 -9999 -9999 -9999 -9999 -9999 -9999 -9999 -9999 -9999 -9999 -9999 -9999 -9999 -9999 -9999 -9999 -9999 -9999 -9999 -9999 -9999 -9999 -9999 -9999 -9999 -9999 -9999 -9999 -9999 -9999 -9999 -9999 -9999 -9999 
-9999 -9999 -9999 -9999 -9999 -9999 -9999 -9999 -9999 -9999 -9999 -9999 -9999 -9999 -9999 -9999 -9999 -9999 -9999 -9999 -9999 -9999 -9999 -9999 -9999 -9999 -9999 -9999 -9999 -9999 -9999 -9999 -9999 -9999 -9999 -9999 -9999 -9999 -9999 -9999 -9999 -9999 84.10588 82.55453 82.32692 83.38928 83.6469 83.66702 81.99665 83.2092 84.36624 84.60496 84.6443 85.39046 86.09201 85.72374 86.89534 86.70339 86.98013 86.20832 87.33404 87.4436 88.91746 88.94893 88.57042 88.57098 90.10902 90.29496 90.69829 91.49335 91.12542 90.49554 89.58715 90.39764 89.95013 91.19941 91.92453 91.93993 92.93637 92.7555 92.47876 91.76949 91.13523 91.71758 92.91302 89.56276 88.87453 91.61413 91.28301 91.33041 93.08691 92.7067 91.1687 89.13882 88.74447 87.42188 90.6104 92.33988 88.50747 91.28024 91.98174 88.91009 88.10461 87.88994 87.353 88.82151 90.38185 86.12856 87.13959 89.20784 89.80096 88.6394 87.62747 86.25262 87.31725 -9999 -9999 -9999 -9999 -9999 -9999 -9999 -9999 -9999 -9999 -9999 -9999 -9999 -9999 -9999 -9999 -9999 -9999 -9999 -9999 -9999 -9999 -9999 -9999 -9999 -9999 -9999 -9999 -9999 -9999 -9999 -9999 -9999 -9999 -9999 -9999 -9999 -9999 -9999 -9999 -9999 -9999 -9999 -9999 -9999 -9999 -9999 -9999 -9999 -9999 -9999 -9999 -9999 -9999 -9999 
-9999 -9999 -9999 -9999 -9999 -9999 -9999 -9999 -9999 -9999 -9999 -9999 -9999 -9999 -9999 -9999 -9999 -9999 -9999 -9999 -9999 -9999 -9999 -9999 -9999 -9999 -9999 -9999 -9999 -9999 -9999 -9999 -9999 -9999 -9999 -9999 -9999 -9999 -9999 -9999 -9999 -9999 82.95724 81.26762 82.8179 83.03343 82.89427 82.34249 81.73875 82.42855 83.58022 84.04991 84.61517 84.66618 85.40478 85.76942 85.50768 86.02795 85.95993 85.61782 86.76845 87.49892 88.25635 89.17988 88.37582 87.53274 89.47393 90.00953 89.98299 90.01893 91.42686 91.09365 91.38325 91.68404 90.08437 91.07807 91.48734 91.84858 92.09523 92.29135 92.72572 90.70907 90.07101 92.60989 92.28852 89.47028 88.7478 89.44163 89.73016 92.15038 93.0466 93.27544 90.55122 90.88422 89.66006 89.30374 89.37778 92.56463 91.25358 91.09411 92.04254 88.48121 89.07629 87.93627 86.69712 88.16513 89.39857 87.7664 87.3035 88.15796 88.79784 87.79095 87.20804 87.31179 88.58767 87.12774 -9999 -9999 -9999 -9999 -9999 -9999 -9999 -9999 -9999 -9999 -9999 -9999 -9999 -9999 -9999 -9999 -9999 -9999 -9999 -9999 -9999 -9999 -9999 -9999 -9999 -9999 -9999 -9999 -9999 -9999 -9999 -9999 -9999 -9999 -9999 -9999 -9999 -9999 -9999 -9999 -9999 -9999 -9999 -9999 -9999 -9999 -9999 -9999 -9999 -9999 -9999 -9999 -9999 -9999 
-9999 -9999 -9999 -9999 -9999 -9999 -9999 -9999 -9999 -9999 -9999 -9999 -9999 -9999 -9999 -9999 -9999 -9999 -9999 -9999 -9999 -9999 -9999 -9999 -9999 -9999 -9999 -9999 -9999 -9999 -9999 -9999 -9999 -9999 -9999 -9999 -9999 -9999 -9999 -9999 -9999 -9999 -9999 81.41769 81.35711 82.43159 81.34119 81.37306 80.90575 82.52425 83.45261 83.90553 84.52695 85.52432 84.57349 85.10027 85.40645 85.16319 85.54552 85.8633 86.09921 86.92282 87.96939 88.58682 88.43881 87.14977 87.03841 88.56476 89.49632 89.93919 90.23525 90.67566 89.97632 91.05786 90.56394 90.01917 90.32494 90.5305 91.4341 91.78863 92.27026 91.2857 88.77457 91.25942 92.25723 91.14955 89.41402 89.07057 89.93563 90.81494 91.14108 92.94594 91.65034 91.9477 89.7681 89.36043 88.60251 91.08041 91.70923 92.93329 92.58833 90.82951 88.70998 86.61769 87.01629 87.15475 88.31925 90.74931 89.12042 87.27945 88.48061 87.83926 87.54256 88.28856 87.93605 -9999 -9999 -9999 -9999 -9999 -9999 -9999 -9999 -9999 -9999 -9999 -9999 -9999 -9999 -9999 -9999 -9999 -9999 -9999 -9999 -9999 -9999 -9999 -9999 -9999 -9999 -9999 -9999 -9999 -9999 -9999 -9999 -9999 -9999 -9999 -9999 -9999 -9999 -9999 -9999 -9999 -9999 -9999 -9999 -9999 -9999 -9999 -9999 -9999 -9999 -9999 -9999 -9999 -9999 -9999 
-9999 -9999 -9999 -9999 -9999 -9999 -9999 -9999 -9999 -9999 -9999 -9999 -9999 -9999 -9999 -9999 -9999 -9999 -9999 -9999 -9999 -9999 -9999 -9999 -9999 -9999 -9999 -9999 -9999 -9999 -9999 -9999 -9999 -9999 -9999 -9999 -9999 -9999 -9999 -9999 -9999 -9999 -9999 80.34852 80.48374 81.7268 81.23019 79.93063 80.6271 81.86171 81.82812 82.76887 84.34481 84.62957 84.35478 84.64546 84.33451 85.52269 85.18769 85.18491 85.77714 86.65572 87.27476 86.87502 87.19299 86.47874 86.78262 87.76951 87.89504 89.29288 90.35246 89.77765 89.31722 88.78805 88.77931 88.62205 87.9091 88.60877 88.88699 89.95011 91.53146 91.67048 89.48578 89.5621 90.5924 91.51007 90.58257 88.98631 88.99552 88.85078 90.35644 92.74506 92.50982 91.23264 89.40376 86.6371 86.67269 89.17682 88.55601 90.44257 93.7859 91.83213 88.73089 86.48406 87.30013 88.85059 89.57072 91.14416 88.41982 86.94348 88.56605 88.3709 88.24879 87.84879 -9999 -9999 -9999 -9999 -9999 -9999 -9999 -9999 -9999 -9999 -9999 -9999 -9999 -9999 -9999 -9999 -9999 -9999 -9999 -9999 -9999 -9999 -9999 -9999 -9999 -9999 -9999 -9999 -9999 -9999 -9999 -9999 -9999 -9999 -9999 -9999 -9999 -9999 -9999 -9999 -9999 -9999 -9999 -9999 -9999 -9999 -9999 -9999 -9999 -9999 -9999 -9999 -9999 -9999 -9999 -9999 
-9999 -9999 -9999 -9999 -9999 -9999 -9999 -9999 -9999 -9999 -9999 -9999 -9999 -9999 -9999 -9999 -9999 -9999 -9999 -9999 -9999 -9999 -9999 -9999 -9999 -9999 -9999 -9999 -9999 -9999 -9999 -9999 -9999 -9999 -9999 -9999 -9999 -9999 -9999 -9999 -9999 -9999 -9999 81.78374 79.49176 80.52448 80.69721 79.5555 79.78561 81.2121 81.80728 82.2148 83.16705 83.6469 83.32021 83.90916 84.01243 84.70149 83.88068 84.36952 85.55008 86.44413 85.42798 86.88911 86.46248 86.6495 86.61219 86.49773 87.77791 87.40951 88.05972 88.83815 88.30886 88.3825 87.76862 87.69968 87.30048 87.68097 88.09142 89.75862 91.0371 91.57362 90.84847 90.72714 91.48573 90.50591 90.35806 89.10882 88.31258 88.45255 90.6554 92.25861 92.8271 91.62698 89.08604 86.63431 88.13898 88.92233 88.50926 90.47659 93.11113 91.82067 88.39191 87.83681 87.50889 86.74863 88.09477 90.69592 89.73161 88.04808 88.62487 88.81165 88.40806 -9999 -9999 -9999 -9999 -9999 -9999 -9999 -9999 -9999 -9999 -9999 -9999 -9999 -9999 -9999 -9999 -9999 -9999 -9999 -9999 -9999 -9999 -9999 -9999 -9999 -9999 -9999 -9999 -9999 -9999 -9999 -9999 -9999 -9999 -9999 -9999 -9999 -9999 -9999 -9999 -9999 -9999 -9999 -9999 -9999 -9999 -9999 -9999 -9999 -9999 -9999 -9999 -9999 -9999 -9999 -9999 -9999 
-9999 -9999 -9999 -9999 -9999 -9999 -9999 -9999 -9999 -9999 -9999 -9999 -9999 -9999 -9999 -9999 -9999 -9999 -9999 -9999 -9999 -9999 -9999 -9999 -9999 -9999 -9999 -9999 -9999 -9999 -9999 -9999 -9999 -9999 -9999 -9999 -9999 -9999 -9999 -9999 -9999 -9999 -9999 79.6461 80.34646 79.8476 78.72408 78.38477 80.40279 80.67952 82.07968 81.16383 81.54517 82.60797 83.40112 82.59204 83.98425 83.459 83.91483 84.04443 85.38226 85.71261 85.2598 85.52702 85.83595 86.8223 86.45315 87.2123 87.56635 86.76961 87.34632 88.18946 88.92188 88.88893 88.60681 88.56365 88.9503 88.77216 89.63315 90.77068 90.99062 91.09128 90.73124 90.31128 91.52426 90.85468 90.4499 90.5861 88.67969 89.61604 89.14424 91.18812 92.86546 91.80345 87.5591 87.37978 89.78413 89.70716 87.78998 88.26301 91.15736 92.86817 90.76817 87.87411 87.54766 86.93774 87.31226 90.69948 89.93895 86.90314 90.02209 87.8501 -9999 -9999 -9999 -9999 -9999 -9999 -9999 -9999 -9999 -9999 -9999 -9999 -9999 -9999 -9999 -9999 -9999 -9999 -9999 -9999 -9999 -9999 -9999 -9999 -9999 -9999 -9999 -9999 -9999 -9999 -9999 -9999 -9999 -9999 -9999 -9999 -9999 -9999 -9999 -9999 -9999 -9999 -9999 -9999 -9999 -9999 -9999 -9999 -9999 -9999 -9999 -9999 -9999 -9999 -9999 -9999 -9999 -9999 
-9999 -9999 -9999 -9999 -9999 -9999 -9999 -9999 -9999 -9999 -9999 -9999 -9999 -9999 -9999 -9999 -9999 -9999 -9999 -9999 -9999 -9999 -9999 -9999 -9999 -9999 -9999 -9999 -9999 -9999 -9999 -9999 -9999 -9999 -9999 -9999 -9999 -9999 -9999 -9999 -9999 -9999 80.1542 77.98604 79.79269 77.68417 77.98993 79.41139 79.77136 81.46463 81.4244 80.30041 82.0079 83.06072 82.92924 81.71434 82.28484 82.54 82.89903 83.03964 84.42844 85.41984 85.99197 84.84183 85.74019 86.29739 86.6857 86.86044 86.98086 87.09179 86.46793 87.06119 87.81504 88.6422 89.23106 88.92599 89.00459 89.76238 89.8134 90.23698 91.02644 90.45831 88.67955 89.10501 90.08521 91.18299 90.66624 88.81527 88.63747 90.77808 91.00027 91.45174 92.43419 91.15875 87.73389 89.74014 91.2158 88.11414 87.78533 88.5197 89.92651 92.83563 93.0884 91.59425 89.87462 87.23711 87.6963 91.62222 89.7095 86.76602 88.74504 -9999 -9999 -9999 -9999 -9999 -9999 -9999 -9999 -9999 -9999 -9999 -9999 -9999 -9999 -9999 -9999 -9999 -9999 -9999 -9999 -9999 -9999 -9999 -9999 -9999 -9999 -9999 -9999 -9999 -9999 -9999 -9999 -9999 -9999 -9999 -9999 -9999 -9999 -9999 -9999 -9999 -9999 -9999 -9999 -9999 -9999 -9999 -9999 -9999 -9999 -9999 -9999 -9999 -9999 -9999 -9999 -9999 -9999 -9999 
-9999 -9999 -9999 -9999 -9999 -9999 -9999 -9999 -9999 -9999 -9999 -9999 -9999 -9999 -9999 -9999 -9999 -9999 -9999 -9999 -9999 -9999 -9999 -9999 -9999 -9999 -9999 -9999 -9999 -9999 -9999 -9999 -9999 -9999 -9999 -9999 -9999 -9999 -9999 -9999 -9999 -9999 78.94056 77.49784 77.49181 77.67217 77.74736 78.47678 79.25903 79.14786 79.25471 79.97733 82.22623 82.90075 82.03889 81.86863 -9999 82.42298 81.61071 82.30676 83.75391 84.73904 85.16236 85.28708 85.44975 85.71767 86.35204 86.41309 86.24816 86.67949 86.59093 86.54903 87.31264 87.54715 88.38422 88.47688 88.83648 88.59391 89.43708 90.0894 90.62358 90.41048 88.2091 88.70496 89.17927 90.24466 90.56834 88.96125 88.05781 89.66753 91.62399 91.67679 91.47269 88.14483 89.81509 91.89595 88.87166 87.76415 87.61453 87.79932 87.52184 88.73212 91.96045 92.99983 92.41654 89.28358 88.06145 91.6802 90.06844 84.97469 84.1725 -9999 -9999 -9999 -9999 -9999 -9999 -9999 -9999 -9999 -9999 -9999 -9999 -9999 -9999 -9999 -9999 -9999 -9999 -9999 -9999 -9999 -9999 -9999 -9999 -9999 -9999 -9999 -9999 -9999 -9999 -9999 -9999 -9999 -9999 -9999 -9999 -9999 -9999 -9999 -9999 -9999 -9999 -9999 -9999 -9999 -9999 -9999 -9999 -9999 -9999 -9999 -9999 -9999 -9999 -9999 -9999 -9999 -9999 -9999 
-9999 -9999 -9999 -9999 -9999 -9999 -9999 -9999 -9999 -9999 -9999 -9999 -9999 -9999 -9999 -9999 -9999 -9999 -9999 -9999 -9999 -9999 -9999 -9999 -9999 -9999 -9999 -9999 -9999 -9999 -9999 -9999 -9999 -9999 -9999 -9999 -9999 -9999 -9999 -9999 -9999 -9999 77.91899 76.0292 75.61499 77.09904 76.97327 77.72166 79.16718 77.27687 79.01867 80.40363 81.74352 82.07284 -9999 -9999 -9999 80.89345 81.29819 82.64838 83.45667 83.91955 84.69769 84.65303 84.84678 85.9967 85.77921 86.38469 86.19173 86.39862 86.4921 85.92606 86.48447 86.88926 87.48192 87.35907 87.87423 88.2941 89.50622 89.47973 89.83044 89.54712 87.43884 87.89927 89.23953 89.62026 89.15249 89.97907 89.25001 89.35732 90.14987 91.06152 91.77985 90.45032 91.53127 90.28927 87.50475 88.60341 88.48938 88.64067 86.42544 86.36088 87.87648 90.83305 92.2779 88.63245 90.325 92.31315 89.88694 84.7878 85.65652 -9999 -9999 -9999 -9999 -9999 -9999 -9999 -9999 -9999 -9999 -9999 -9999 -9999 -9999 -9999 -9999 -9999 -9999 -9999 -9999 -9999 -9999 -9999 -9999 -9999 -9999 -9999 -9999 -9999 -9999 -9999 -9999 -9999 -9999 -9999 -9999 -9999 -9999 -9999 -9999 -9999 -9999 -9999 -9999 -9999 -9999 -9999 -9999 -9999 -9999 -9999 -9999 -9999 -9999 -9999 -9999 -9999 -9999 -9999 
-9999 -9999 -9999 -9999 -9999 -9999 -9999 -9999 -9999 -9999 -9999 -9999 -9999 -9999 -9999 -9999 -9999 -9999 -9999 -9999 -9999 -9999 -9999 -9999 -9999 -9999 -9999 -9999 -9999 -9999 -9999 -9999 -9999 -9999 -9999 -9999 -9999 -9999 -9999 -9999 -9999 -9999 -9999 78.31651 74.69404 76.55645 77.02444 77.3752 77.1319 78.12071 78.15062 79.38609 80.84132 80.76088 -9999 -9999 -9999 79.57553 80.27894 80.95037 82.58302 83.18567 83.8113 83.84461 84.74201 85.68451 86.07655 85.0741 85.41946 86.11426 86.07002 85.11824 85.39253 85.511 86.77634 86.42628 86.67112 87.47139 88.632 88.22303 87.82103 87.24576 87.23975 86.94382 88.00148 89.32997 88.92235 90.09011 89.98245 88.2657 89.27946 87.90285 91.53895 91.51715 90.2835 87.70044 86.87215 87.91526 88.24503 90.39687 87.67513 87.17644 89.06358 91.58297 92.13592 91.31676 92.52652 89.41093 86.43314 87.45261 89.38915 89.37392 -9999 -9999 -9999 -9999 -9999 -9999 -9999 -9999 -9999 -9999 -9999 -9999 -9999 -9999 -9999 -9999 -9999 -9999 -9999 -9999 -9999 -9999 -9999 -9999 -9999 -9999 -9999 -9999 -9999 -9999 -9999 -9999 -9999 -9999 -9999 -9999 -9999 -9999 -9999 -9999 -9999 -9999 -9999 -9999 -9999 -9999 -9999 -9999 -9999 -9999 -9999 -9999 -9999 -9999 -9999 -9999 -9999 -9999 
-9999 -9999 -9999 -9999 -9999 -9999 -9999 -9999 -9999 -9999 -9999 -9999 -9999 -9999 -9999 -9999 -9999 -9999 -9999 -9999 -9999 -9999 -9999 -9999 -9999 -9999 -9999 -9999 -9999 -9999 -9999 -9999 -9999 -9999 -9999 -9999 -9999 -9999 -9999 -9999 -9999 -9999 -9999 78.36523 74.51302 75.79804 76.75739 76.32288 77.69956 77.05458 79.81655 80.17888 79.84591 -9999 -9999 -9999 -9999 -9999 -9999 82.09816 82.69168 82.89853 83.40051 83.63372 83.80626 84.65795 85.22259 85.72834 84.823 85.05564 85.30577 84.55788 84.99348 85.07214 85.16161 86.63138 86.91832 87.26008 87.56561 87.30992 86.911 86.38198 86.31464 86.85102 88.1734 88.88889 89.35193 88.2867 88.49158 86.72087 88.40357 88.60402 91.1431 91.00658 88.7942 86.25208 86.10388 88.36002 89.72841 89.76337 90.45522 91.11147 90.94698 92.17061 91.58113 92.64082 90.06911 87.85693 89.00481 91.44427 91.629 -9999 -9999 -9999 -9999 -9999 -9999 -9999 -9999 -9999 -9999 -9999 -9999 -9999 -9999 -9999 -9999 -9999 -9999 -9999 -9999 -9999 -9999 -9999 -9999 -9999 -9999 -9999 -9999 -9999 -9999 -9999 -9999 -9999 -9999 -9999 -9999 -9999 -9999 -9999 -9999 -9999 -9999 -9999 -9999 -9999 -9999 -9999 -9999 -9999 -9999 -9999 -9999 -9999 -9999 -9999 -9999 -9999 -9999 -9999 
-9999 -9999 -9999 -9999 -9999 -9999 -9999 -9999 -9999 -9999 -9999 -9999 -9999 -9999 -9999 -9999 -9999 -9999 -9999 -9999 -9999 -9999 -9999 -9999 -9999 -9999 -9999 -9999 -9999 -9999 -9999 -9999 -9999 -9999 -9999 -9999 -9999 -9999 -9999 -9999 -9999 -9999 -9999 77.41861 74.6328 74.77773 76.51019 75.82937 76.36149 76.93106 77.71677 77.91398 78.60709 -9999 -9999 -9999 -9999 -9999 -9999 -9999 82.88815 82.27977 82.71034 82.90535 83.35241 83.9293 84.58882 84.59632 84.30232 84.69702 84.73039 84.79617 84.75593 84.61929 85.18893 86.30323 86.9221 87.09435 87.10023 87.19538 87.68549 87.04678 85.70966 85.46519 87.21195 88.57679 88.69765 87.09949 86.93901 86.63153 88.31805 89.32216 90.83157 90.86324 88.77538 85.6248 85.68588 87.74793 87.68697 86.99974 88.12231 88.69748 90.91309 92.91207 91.28241 92.69812 89.34686 90.60143 90.22521 92.77749 -9999 -9999 -9999 -9999 -9999 -9999 -9999 -9999 -9999 -9999 -9999 -9999 -9999 -9999 -9999 -9999 -9999 -9999 -9999 -9999 -9999 -9999 -9999 -9999 -9999 -9999 -9999 -9999 -9999 -9999 -9999 -9999 -9999 -9999 -9999 -9999 -9999 -9999 -9999 -9999 -9999 -9999 -9999 -9999 -9999 -9999 -9999 -9999 -9999 -9999 -9999 -9999 -9999 -9999 -9999 -9999 -9999 -9999 -9999 -9999 
-9999 -9999 -9999 -9999 -9999 -9999 -9999 -9999 -9999 -9999 -9999 -9999 -9999 -9999 -9999 -9999 -9999 -9999 -9999 -9999 -9999 -9999 -9999 -9999 -9999 -9999 -9999 -9999 -9999 -9999 -9999 -9999 -9999 -9999 -9999 -9999 -9999 -9999 -9999 -9999 -9999 -9999 -9999 -9999 78.08842 74.23238 74.11959 76.44986 75.84604 76.29633 77.98756 78.50756 -9999 -9999 -9999 -9999 -9999 -9999 -9999 -9999 -9999 81.15868 81.61023 81.60253 83.12863 83.34476 83.8266 83.40353 83.89028 84.24613 84.72948 84.41446 85.10406 84.92098 84.82069 85.82965 86.37112 86.45086 87.03912 86.9481 87.43174 86.29504 85.44652 86.20545 87.23724 88.34187 87.02719 85.62347 86.52434 86.72006 87.82035 88.522 89.77383 90.71193 88.83363 87.75316 85.52276 88.23271 87.17523 87.55928 86.24924 86.52319 89.11581 92.59119 93.46951 92.71689 91.26346 92.75319 -9999 -9999 -9999 -9999 -9999 -9999 -9999 -9999 -9999 -9999 -9999 -9999 -9999 -9999 -9999 -9999 -9999 -9999 -9999 -9999 -9999 -9999 -9999 -9999 -9999 -9999 -9999 -9999 -9999 -9999 -9999 -9999 -9999 -9999 -9999 -9999 -9999 -9999 -9999 -9999 -9999 -9999 -9999 -9999 -9999 -9999 -9999 -9999 -9999 -9999 -9999 -9999 -9999 -9999 -9999 -9999 -9999 -9999 -9999 -9999 -9999 -9999 
-9999 -9999 -9999 -9999 -9999 -9999 -9999 -9999 -9999 -9999 -9999 -9999 -9999 -9999 -9999 -9999 -9999 -9999 -9999 -9999 -9999 -9999 -9999 -9999 -9999 -9999 -9999 -9999 -9999 -9999 -9999 -9999 -9999 -9999 -9999 -9999 -9999 -9999 -9999 -9999 -9999 -9999 -9999 -9999 76.66324 73.42734 75.25922 75.30012 77.33548 77.61462 77.48598 -9999 -9999 -9999 -9999 -9999 -9999 -9999 -9999 -9999 -9999 -9999 -9999 81.424 82.27219 82.93477 83.07816 82.99973 83.49411 83.52225 84.08642 83.96294 84.07085 84.73988 85.3238 85.34166 85.49098 86.23112 86.14045 87.06495 87.04197 86.98442 85.41402 86.2869 87.94271 87.98191 87.30702 86.03026 86.22751 86.48515 87.71193 88.4898 88.81667 90.34731 90.14113 88.67923 85.24112 86.14991 89.04675 89.33506 88.11698 86.66081 85.17544 88.70483 90.7144 92.58566 93.20481 -9999 -9999 -9999 -9999 -9999 -9999 -9999 -9999 -9999 -9999 -9999 -9999 -9999 -9999 -9999 -9999 -9999 -9999 -9999 -9999 -9999 -9999 -9999 -9999 -9999 -9999 -9999 -9999 -9999 -9999 -9999 -9999 -9999 -9999 -9999 -9999 -9999 -9999 -9999 -9999 -9999 -9999 -9999 -9999 -9999 -9999 -9999 -9999 -9999 -9999 -9999 -9999 -9999 -9999 -9999 -9999 -9999 -9999 -9999 -9999 -9999 -9999 -9999 
-9999 -9999 -9999 -9999 -9999 -9999 -9999 -9999 -9999 -9999 -9999 -9999 -9999 -9999 -9999 -9999 -9999 -9999 -9999 -9999 -9999 -9999 -9999 -9999 -9999 -9999 -9999 -9999 -9999 -9999 -9999 -9999 -9999 -9999 -9999 -9999 -9999 -9999 -9999 -9999 -9999 -9999 -9999 -9999 77.32114 73.36604 75.58688 74.2851 76.41071 -9999 -9999 -9999 -9999 -9999 -9999 -9999 -9999 -9999 -9999 -9999 -9999 -9999 -9999 80.44318 81.34999 81.83246 81.81322 82.37353 82.11277 82.80798 83.3616 83.71916 84.02242 84.60426 84.28403 84.1957 83.94908 85.15036 85.84583 85.92673 86.1142 85.83044 84.93734 85.96189 86.95853 87.78046 87.2189 86.9502 86.33662 86.7191 86.65115 87.36015 88.01733 90.22661 88.93637 86.0565 84.45261 86.1662 86.43113 89.65823 89.39693 88.83559 85.8811 87.42815 90.08533 92.54787 -9999 -9999 -9999 -9999 -9999 -9999 -9999 -9999 -9999 -9999 -9999 -9999 -9999 -9999 -9999 -9999 -9999 -9999 -9999 -9999 -9999 -9999 -9999 -9999 -9999 -9999 -9999 -9999 -9999 -9999 -9999 -9999 -9999 -9999 -9999 -9999 -9999 -9999 -9999 -9999 -9999 -9999 -9999 -9999 -9999 -9999 -9999 -9999 -9999 -9999 -9999 -9999 -9999 -9999 -9999 -9999 -9999 -9999 -9999 -9999 -9999 -9999 -9999 -9999 
-9999 -9999 -9999 -9999 -9999 -9999 -9999 -9999 -9999 -9999 -9999 -9999 -9999 -9999 -9999 -9999 -9999 -9999 -9999 -9999 -9999 -9999 -9999 -9999 -9999 -9999 -9999 -9999 -9999 -9999 -9999 -9999 -9999 -9999 -9999 -9999 -9999 -9999 -9999 -9999 -9999 -9999 -9999 -9999 76.40051 73.2875 74.538 75.87631 74.00941 -9999 -9999 -9999 -9999 -9999 -9999 -9999 -9999 -9999 -9999 -9999 -9999 -9999 -9999 80.01479 80.84995 80.58031 80.97944 81.26955 81.45753 82.03797 82.35114 83.08752 83.66688 84.05952 84.02921 83.62072 83.60859 83.80774 85.39959 85.89684 85.59857 85.15852 84.91813 84.96494 85.98104 88.04392 87.74715 87.16626 86.50226 86.87572 86.6817 87.29787 87.31248 89.21887 89.17195 87.60726 86.27007 86.34882 85.86765 87.5457 89.10175 90.49863 88.62169 86.3074 88.40345 91.99147 -9999 -9999 -9999 -9999 -9999 -9999 -9999 -9999 -9999 -9999 -9999 -9999 -9999 -9999 -9999 -9999 -9999 -9999 -9999 -9999 -9999 -9999 -9999 -9999 -9999 -9999 -9999 -9999 -9999 -9999 -9999 -9999 -9999 -9999 -9999 -9999 -9999 -9999 -9999 -9999 -9999 -9999 -9999 -9999 -9999 -9999 -9999 -9999 -9999 -9999 -9999 -9999 -9999 -9999 -9999 -9999 -9999 -9999 -9999 -9999 -9999 -9999 -9999 -9999 
-9999 -9999 -9999 -9999 -9999 -9999 -9999 -9999 -9999 -9999 -9999 -9999 -9999 -9999 -9999 -9999 -9999 -9999 -9999 -9999 -9999 -9999 -9999 -9999 -9999 -9999 -9999 -9999 -9999 -9999 -9999 -9999 -9999 -9999 -9999 -9999 -9999 -9999 -9999 -9999 -9999 -9999 -9999 -9999 75.27528 72.44505 75.89581 74.48166 74.30342 -9999 -9999 -9999 -9999 -9999 -9999 -9999 -9999 -9999 -9999 -9999 -9999 -9999 -9999 -9999 -9999 79.7665 79.86258 80.28822 80.3551 80.87605 81.68909 82.1228 83.08359 82.95738 81.92039 82.4453 83.02036 83.46637 84.5162 84.70388 84.97336 85.09788 84.7457 85.54494 86.79365 87.33437 86.7289 86.36745 85.72993 86.18525 86.16942 86.67113 87.41076 88.68379 89.57935 88.68491 88.21876 86.77796 84.8078 86.43111 87.58914 89.78654 90.56113 87.7359 89.62723 -9999 -9999 -9999 -9999 -9999 -9999 -9999 -9999 -9999 -9999 -9999 -9999 -9999 -9999 -9999 -9999 -9999 -9999 -9999 -9999 -9999 -9999 -9999 -9999 -9999 -9999 -9999 -9999 -9999 -9999 -9999 -9999 -9999 -9999 -9999 -9999 -9999 -9999 -9999 -9999 -9999 -9999 -9999 -9999 -9999 -9999 -9999 -9999 -9999 -9999 -9999 -9999 -9999 -9999 -9999 -9999 -9999 -9999 -9999 -9999 -9999 -9999 -9999 -9999 -9999 
-9999 -9999 -9999 -9999 -9999 -9999 -9999 -9999 -9999 -9999 -9999 -9999 -9999 -9999 -9999 -9999 -9999 -9999 -9999 -9999 -9999 -9999 -9999 -9999 -9999 -9999 -9999 -9999 -9999 -9999 -9999 -9999 -9999 -9999 -9999 -9999 -9999 -9999 -9999 -9999 -9999 -9999 -9999 -9999 74.46156 73.04885 73.12312 73.11976 72.34174 74.58139 -9999 -9999 -9999 -9999 -9999 -9999 -9999 -9999 -9999 -9999 -9999 -9999 -9999 -9999 -9999 78.60611 78.9572 79.29427 79.98216 79.93482 80.981 81.0676 80.84337 82.17141 82.06931 82.69254 82.52887 82.9944 84.01839 84.11196 84.49039 84.47311 84.31996 84.11874 85.72266 86.95868 85.68202 84.91153 85.61462 84.66485 84.5404 85.84372 86.40979 87.13433 88.86067 88.99759 87.71806 86.70307 85.00564 85.88273 87.36917 89.85326 90.85073 89.3488 90.36275 -9999 -9999 -9999 -9999 -9999 -9999 -9999 -9999 -9999 -9999 -9999 -9999 -9999 -9999 -9999 -9999 -9999 -9999 -9999 -9999 -9999 -9999 -9999 -9999 -9999 -9999 -9999 -9999 -9999 -9999 -9999 -9999 -9999 -9999 -9999 -9999 -9999 -9999 -9999 -9999 -9999 -9999 -9999 -9999 -9999 -9999 -9999 -9999 -9999 -9999 -9999 -9999 -9999 -9999 -9999 -9999 -9999 -9999 -9999 -9999 -9999 -9999 -9999 -9999 -9999 
-9999 -9999 -9999 -9999 -9999 -9999 -9999 -9999 -9999 -9999 -9999 -9999 -9999 -9999 -9999 -9999 -9999 -9999 -9999 -9999 -9999 -9999 -9999 -9999 -9999 -9999 -9999 -9999 -9999 -9999 -9999 -9999 -9999 -9999 -9999 -9999 -9999 -9999 -9999 -9999 -9999 -9999 -9999 -9999 -9999 74.72572 71.60661 73.40636 73.676 -9999 -9999 -9999 -9999 -9999 -9999 -9999 -9999 -9999 -9999 -9999 -9999 -9999 -9999 -9999 -9999 -9999 78.85873 78.92736 78.67851 79.5821 80.56024 80.54879 79.34355 80.54704 81.85674 82.14738 82.17442 82.40536 82.89493 84.12201 83.89261 84.06191 84.25078 83.8448 85.42674 85.84928 85.43457 84.7225 84.46049 84.69037 84.25031 85.28001 86.32813 86.88613 87.53038 88.96469 89.71069 88.21588 86.36503 86.34965 88.68069 89.01485 89.67524 92.33694 -9999 -9999 -9999 -9999 -9999 -9999 -9999 -9999 -9999 -9999 -9999 -9999 -9999 -9999 -9999 -9999 -9999 -9999 -9999 -9999 -9999 -9999 -9999 -9999 -9999 -9999 -9999 -9999 -9999 -9999 -9999 -9999 -9999 -9999 -9999 -9999 -9999 -9999 -9999 -9999 -9999 -9999 -9999 -9999 -9999 -9999 -9999 -9999 -9999 -9999 -9999 -9999 -9999 -9999 -9999 -9999 -9999 -9999 -9999 -9999 -9999 -9999 -9999 -9999 -9999 -9999 
-9999 -9999 -9999 -9999 -9999 -9999 -9999 -9999 -9999 -9999 -9999 -9999 -9999 -9999 -9999 -9999 -9999 -9999 -9999 -9999 -9999 -9999 -9999 -9999 -9999 -9999 -9999 -9999 -9999 -9999 -9999 -9999 -9999 -9999 -9999 -9999 -9999 -9999 -9999 -9999 -9999 -9999 -9999 -9999 -9999 72.57002 72.98448 70.22525 71.75256 -9999 -9999 -9999 -9999 -9999 -9999 -9999 -9999 -9999 -9999 -9999 -9999 -9999 -9999 -9999 -9999 -9999 -9999 -9999 78.0281 78.68191 80.42898 79.7435 80.27099 80.36732 80.85944 81.25271 81.21693 81.35334 82.14566 83.2112 83.95224 83.55189 83.20284 83.81364 85.31961 85.43161 85.08399 84.64812 84.27467 84.62123 84.19997 84.57541 84.49468 84.8586 85.90579 85.4856 89.20958 88.38138 86.10102 84.81558 86.22171 87.01638 89.59032 -9999 -9999 -9999 -9999 -9999 -9999 -9999 -9999 -9999 -9999 -9999 -9999 -9999 -9999 -9999 -9999 -9999 -9999 -9999 -9999 -9999 -9999 -9999 -9999 -9999 -9999 -9999 -9999 -9999 -9999 -9999 -9999 -9999 -9999 -9999 -9999 -9999 -9999 -9999 -9999 -9999 -9999 -9999 -9999 -9999 -9999 -9999 -9999 -9999 -9999 -9999 -9999 -9999 -9999 -9999 -9999 -9999 -9999 -9999 -9999 -9999 -9999 -9999 -9999 -9999 -9999 -9999 
-9999 -9999 -9999 -9999 -9999 -9999 -9999 -9999 -9999 -9999 -9999 -9999 -9999 -9999 -9999 -9999 -9999 -9999 -9999 -9999 -9999 -9999 -9999 -9999 -9999 -9999 -9999 -9999 -9999 -9999 -9999 -9999 -9999 -9999 -9999 -9999 -9999 -9999 -9999 -9999 -9999 -9999 -9999 -9999 -9999 -9999 -9999 71.57626 70.50454 69.27045 -9999 -9999 -9999 -9999 -9999 -9999 -9999 -9999 -9999 -9999 -9999 -9999 -9999 -9999 -9999 -9999 -9999 77.09718 77.41669 78.72604 79.88375 79.16169 80.00043 80.48655 80.32076 80.73055 80.4308 80.03413 80.83689 83.12112 82.85057 83.55072 83.42957 83.39355 84.94785 85.04313 84.12466 83.78969 83.81977 84.57851 84.29411 84.79123 84.49602 83.74325 83.97268 85.21966 88.24874 89.0816 86.21454 86.17697 86.23235 88.42085 89.66646 -9999 -9999 -9999 -9999 -9999 -9999 -9999 -9999 -9999 -9999 -9999 -9999 -9999 -9999 -9999 -9999 -9999 -9999 -9999 -9999 -9999 -9999 -9999 -9999 -9999 -9999 -9999 -9999 -9999 -9999 -9999 -9999 -9999 -9999 -9999 -9999 -9999 -9999 -9999 -9999 -9999 -9999 -9999 -9999 -9999 -9999 -9999 -9999 -9999 -9999 -9999 -9999 -9999 -9999 -9999 -9999 -9999 -9999 -9999 -9999 -9999 -9999 -9999 -9999 -9999 -9999 -9999 
-9999 -9999 -9999 -9999 -9999 -9999 -9999 -9999 -9999 -9999 -9999 -9999 -9999 -9999 -9999 -9999 -9999 -9999 -9999 -9999 -9999 -9999 -9999 -9999 -9999 -9999 -9999 -9999 -9999 -9999 -9999 -9999 -9999 -9999 -9999 -9999 -9999 -9999 -9999 -9999 -9999 -9999 -9999 -9999 -9999 -9999 -9999 72.93047 70.28026 -9999 -9999 -9999 -9999 -9999 -9999 -9999 -9999 -9999 -9999 -9999 -9999 -9999 -9999 -9999 -9999 -9999 -9999 -9999 77.06396 77.55637 78.44415 79.44111 79.29296 79.93056 80.19566 80.1794 80.05608 80.1204 81.29825 82.28963 82.37969 83.55189 83.45725 83.20026 84.88575 83.88123 83.8392 84.04967 84.27428 84.24792 84.72685 83.81499 84.50738 84.04211 82.63459 83.81358 86.44989 87.97645 85.65618 85.16885 85.76324 87.02339 88.44166 -9999 -9999 -9999 -9999 -9999 -9999 -9999 -9999 -9999 -9999 -9999 -9999 -9999 -9999 -9999 -9999 -9999 -9999 -9999 -9999 -9999 -9999 -9999 -9999 -9999 -9999 -9999 -9999 -9999 -9999 -9999 -9999 -9999 -9999 -9999 -9999 -9999 -9999 -9999 -9999 -9999 -9999 -9999 -9999 -9999 -9999 -9999 -9999 -9999 -9999 -9999 -9999 -9999 -9999 -9999 -9999 -9999 -9999 -9999 -9999 -9999 -9999 -9999 -9999 -9999 -9999 -9999 
-9999 -9999 -9999 -9999 -9999 -9999 -9999 -9999 -9999 -9999 -9999 -9999 -9999 -9999 -9999 -9999 -9999 -9999 -9999 -9999 -9999 -9999 -9999 -9999 -9999 -9999 -9999 -9999 -9999 -9999 -9999 -9999 -9999 -9999 -9999 -9999 -9999 -9999 -9999 -9999 -9999 -9999 -9999 -9999 -9999 -9999 -9999 -9999 71.50027 -9999 -9999 -9999 -9999 -9999 -9999 -9999 -9999 -9999 -9999 -9999 -9999 -9999 -9999 -9999 -9999 -9999 77.49721 76.69872 76.26792 76.4234 77.48263 79.05383 78.65923 79.28237 80.00092 79.60851 79.6407 80.07502 81.58266 81.47816 82.15511 82.70828 82.53968 82.09653 83.52768 83.56797 84.2297 83.8392 83.7262 83.47312 84.41572 84.29762 83.90687 84.59692 84.01952 84.01694 87.52162 87.25834 85.06484 84.52542 86.4078 88.11377 89.77837 -9999 -9999 -9999 -9999 -9999 -9999 -9999 -9999 -9999 -9999 -9999 -9999 -9999 -9999 -9999 -9999 -9999 -9999 -9999 -9999 -9999 -9999 -9999 -9999 -9999 -9999 -9999 -9999 -9999 -9999 -9999 -9999 -9999 -9999 -9999 -9999 -9999 -9999 -9999 -9999 -9999 -9999 -9999 -9999 -9999 -9999 -9999 -9999 -9999 -9999 -9999 -9999 -9999 -9999 -9999 -9999 -9999 -9999 -9999 -9999 -9999 -9999 -9999 -9999 -9999 -9999 -9999 
-9999 -9999 -9999 -9999 -9999 -9999 -9999 -9999 -9999 -9999 -9999 -9999 -9999 -9999 -9999 -9999 -9999 -9999 -9999 -9999 -9999 -9999 -9999 -9999 -9999 -9999 -9999 -9999 -9999 -9999 -9999 -9999 -9999 -9999 -9999 -9999 -9999 -9999 -9999 -9999 -9999 -9999 -9999 -9999 -9999 -9999 -9999 -9999 -9999 -9999 -9999 -9999 -9999 -9999 -9999 -9999 -9999 -9999 -9999 -9999 -9999 -9999 -9999 -9999 75.46861 76.27627 76.52863 76.11266 75.4015 75.38334 76.7394 78.03584 78.39013 78.57158 78.84801 78.7256 79.3048 80.03844 80.19999 81.0922 81.37888 81.47793 81.47598 81.47887 82.8058 84.05512 83.84247 83.00188 83.50713 83.20679 82.91879 83.44747 83.51752 83.45544 83.83257 84.33755 86.04519 88.09225 88.04427 86.03732 86.65792 88.97908 -9999 -9999 -9999 -9999 -9999 -9999 -9999 -9999 -9999 -9999 -9999 -9999 -9999 -9999 -9999 -9999 -9999 -9999 -9999 -9999 -9999 -9999 -9999 -9999 -9999 -9999 -9999 -9999 -9999 -9999 -9999 -9999 -9999 -9999 -9999 -9999 -9999 -9999 -9999 -9999 -9999 -9999 -9999 -9999 -9999 -9999 -9999 -9999 -9999 -9999 -9999 -9999 -9999 -9999 -9999 -9999 -9999 -9999 -9999 -9999 -9999 -9999 -9999 -9999 -9999 -9999 -9999 -9999 
-9999 -9999 -9999 -9999 -9999 -9999 -9999 -9999 -9999 -9999 -9999 -9999 -9999 -9999 -9999 -9999 -9999 -9999 -9999 -9999 -9999 -9999 -9999 -9999 -9999 -9999 -9999 -9999 -9999 -9999 -9999 -9999 -9999 -9999 -9999 -9999 -9999 -9999 -9999 -9999 -9999 -9999 -9999 -9999 -9999 -9999 -9999 -9999 -9999 -9999 -9999 -9999 -9999 -9999 -9999 -9999 -9999 -9999 -9999 -9999 -9999 -9999 -9999 -9999 -9999 74.9325 75.93931 75.50993 75.48478 74.78378 75.67854 76.925 77.08881 77.20947 77.74751 77.36396 77.77889 79.34209 80.05296 80.60623 80.09357 79.89091 81.23978 81.72935 81.93752 83.04159 83.7448 83.11288 83.49262 83.85097 83.53895 83.76379 83.00433 82.6106 82.69296 83.15193 84.51577 86.07381 87.41823 88.3195 86.87833 -9999 -9999 -9999 -9999 -9999 -9999 -9999 -9999 -9999 -9999 -9999 -9999 -9999 -9999 -9999 -9999 -9999 -9999 -9999 -9999 -9999 -9999 -9999 -9999 -9999 -9999 -9999 -9999 -9999 -9999 -9999 -9999 -9999 -9999 -9999 -9999 -9999 -9999 -9999 -9999 -9999 -9999 -9999 -9999 -9999 -9999 -9999 -9999 -9999 -9999 -9999 -9999 -9999 -9999 -9999 -9999 -9999 -9999 -9999 -9999 -9999 -9999 -9999 -9999 -9999 -9999 -9999 -9999 -9999 
-9999 -9999 -9999 -9999 -9999 -9999 -9999 -9999 -9999 -9999 -9999 -9999 -9999 -9999 -9999 -9999 -9999 -9999 -9999 -9999 -9999 -9999 -9999 -9999 -9999 -9999 -9999 -9999 -9999 -9999 -9999 -9999 -9999 -9999 -9999 -9999 -9999 -9999 -9999 -9999 -9999 -9999 -9999 -9999 -9999 -9999 -9999 -9999 -9999 -9999 -9999 -9999 -9999 -9999 -9999 -9999 -9999 -9999 -9999 -9999 -9999 -9999 -9999 -9999 -9999 74.13844 74.8223 74.98943 74.68631 74.4578 75.10518 75.51428 75.73108 77.2655 77.22837 76.75494 77.7774 79.21552 79.92997 80.2761 80.12109 79.21457 79.94301 81.06378 81.44379 81.18601 82.78905 83.35241 83.5556 83.80952 83.73199 83.27965 84.02055 83.29919 82.59566 82.96227 83.70316 85.70927 88.2113 89.46777 -9999 -9999 -9999 -9999 -9999 -9999 -9999 -9999 -9999 -9999 -9999 -9999 -9999 -9999 -9999 -9999 -9999 -9999 -9999 -9999 -9999 -9999 -9999 -9999 -9999 -9999 -9999 -9999 -9999 -9999 -9999 -9999 -9999 -9999 -9999 -9999 -9999 -9999 -9999 -9999 -9999 -9999 -9999 -9999 -9999 -9999 -9999 -9999 -9999 -9999 -9999 -9999 -9999 -9999 -9999 -9999 -9999 -9999 -9999 -9999 -9999 -9999 -9999 -9999 -9999 -9999 -9999 -9999 -9999 -9999 
-9999 -9999 -9999 -9999 -9999 -9999 -9999 -9999 -9999 -9999 -9999 -9999 -9999 -9999 -9999 -9999 -9999 -9999 -9999 -9999 -9999 -9999 -9999 -9999 -9999 -9999 -9999 -9999 -9999 -9999 -9999 -9999 -9999 -9999 -9999 -9999 -9999 -9999 -9999 -9999 -9999 -9999 -9999 -9999 -9999 -9999 -9999 -9999 -9999 -9999 -9999 -9999 -9999 -9999 -9999 -9999 -9999 -9999 -9999 -9999 -9999 -9999 -9999 -9999 -9999 -9999 73.46448 73.93472 73.88503 74.59622 74.89869 74.68703 75.41941 76.33034 76.56619 76.13134 76.8533 78.09825 78.86469 78.80486 78.68198 78.46777 79.09724 79.74398 80.13572 80.60029 81.60211 82.92654 83.5005 82.72397 83.07389 83.70676 84.19884 83.47597 83.27171 82.48593 82.37617 85.47825 85.86135 -9999 -9999 -9999 -9999 -9999 -9999 -9999 -9999 -9999 -9999 -9999 -9999 -9999 -9999 -9999 -9999 -9999 -9999 -9999 -9999 -9999 -9999 -9999 -9999 -9999 -9999 -9999 -9999 -9999 -9999 -9999 -9999 -9999 -9999 -9999 -9999 -9999 -9999 -9999 -9999 -9999 -9999 -9999 -9999 -9999 -9999 -9999 -9999 -9999 -9999 -9999 -9999 -9999 -9999 -9999 -9999 -9999 -9999 -9999 -9999 -9999 -9999 -9999 -9999 -9999 -9999 -9999 -9999 -9999 -9999 -9999 
-9999 -9999 -9999 -9999 -9999 -9999 -9999 -9999 -9999 -9999 -9999 -9999 -9999 -9999 -9999 -9999 -9999 -9999 -9999 -9999 -9999 -9999 -9999 -9999 -9999 -9999 -9999 -9999 -9999 -9999 -9999 -9999 -9999 -9999 -9999 -9999 -9999 -9999 -9999 -9999 -9999 -9999 -9999 -9999 -9999 -9999 -9999 -9999 -9999 -9999 -9999 -9999 -9999 -9999 -9999 -9999 -9999 -9999 -9999 -9999 -9999 -9999 -9999 -9999 -9999 -9999 -9999 73.04428 74.17072 74.84873 74.94682 74.38706 73.46621 74.67717 74.35275 75.68005 76.07751 77.14823 77.56877 77.36884 78.48575 78.47213 79.06721 79.34558 79.29789 80.16853 81.11312 82.23561 82.81986 82.65048 82.72653 82.37248 83.63857 84.4336 84.49787 83.21644 82.77393 82.76704 84.86554 86.23947 -9999 -9999 -9999 -9999 -9999 -9999 -9999 -9999 -9999 -9999 -9999 -9999 -9999 -9999 -9999 -9999 -9999 -9999 -9999 -9999 -9999 -9999 -9999 -9999 -9999 -9999 -9999 -9999 -9999 -9999 -9999 -9999 -9999 -9999 -9999 -9999 -9999 -9999 -9999 -9999 -9999 -9999 -9999 -9999 -9999 -9999 -9999 -9999 -9999 -9999 -9999 -9999 -9999 -9999 -9999 -9999 -9999 -9999 -9999 -9999 -9999 -9999 -9999 -9999 -9999 -9999 -9999 -9999 -9999 -9999 
-9999 -9999 -9999 -9999 -9999 -9999 -9999 -9999 -9999 -9999 -9999 -9999 -9999 -9999 -9999 -9999 -9999 -9999 -9999 -9999 -9999 -9999 -9999 -9999 -9999 -9999 -9999 -9999 -9999 -9999 -9999 -9999 -9999 -9999 -9999 -9999 -9999 -9999 -9999 -9999 -9999 -9999 -9999 -9999 -9999 -9999 -9999 -9999 -9999 -9999 -9999 -9999 -9999 -9999 -9999 -9999 -9999 -9999 -9999 -9999 -9999 -9999 -9999 -9999 -9999 -9999 -9999 -9999 72.89983 72.95672 72.66947 73.11735 73.15949 73.35298 74.16776 74.84325 75.53926 76.61861 76.78101 78.38028 78.35134 77.95691 78.63844 79.20735 79.46288 79.60958 79.93033 80.99823 82.38685 82.95924 83.73549 82.81569 82.3885 82.88546 84.92572 84.12549 84.74046 83.90442 -9999 -9999 -9999 -9999 -9999 -9999 -9999 -9999 -9999 -9999 -9999 -9999 -9999 -9999 -9999 -9999 -9999 -9999 -9999 -9999 -9999 -9999 -9999 -9999 -9999 -9999 -9999 -9999 -9999 -9999 -9999 -9999 -9999 -9999 -9999 -9999 -9999 -9999 -9999 -9999 -9999 -9999 -9999 -9999 -9999 -9999 -9999 -9999 -9999 -9999 -9999 -9999 -9999 -9999 -9999 -9999 -9999 -9999 -9999 -9999 -9999 -9999 -9999 -9999 -9999 -9999 -9999 -9999 -9999 -9999 -9999 -9999 
-9999 -9999 -9999 -9999 -9999 -9999 -9999 -9999 -9999 -9999 -9999 -9999 -9999 -9999 -9999 -9999 -9999 -9999 -9999 -9999 -9999 -9999 -9999 -9999 -9999 -9999 -9999 -9999 -9999 -9999 -9999 -9999 -9999 -9999 -9999 -9999 -9999 -9999 -9999 -9999 -9999 -9999 -9999 -9999 -9999 -9999 -9999 -9999 -9999 -9999 -9999 -9999 -9999 -9999 -9999 -9999 -9999 -9999 -9999 -9999 -9999 -9999 -9999 -9999 -9999 -9999 -9999 -9999 73.32336 72.51756 72.35814 73.0273 73.63661 73.84828 73.46754 74.5983 75.48627 76.12578 76.72791 -9999 77.53656 -9999 78.00654 -9999 78.82043 79.40956 79.89705 80.57695 80.68645 81.275 82.95648 82.98016 81.89685 83.1806 85.24588 84.9307 85.68831 -9999 -9999 -9999 -9999 -9999 -9999 -9999 -9999 -9999 -9999 -9999 -9999 -9999 -9999 -9999 -9999 -9999 -9999 -9999 -9999 -9999 -9999 -9999 -9999 -9999 -9999 -9999 -9999 -9999 -9999 -9999 -9999 -9999 -9999 -9999 -9999 -9999 -9999 -9999 -9999 -9999 -9999 -9999 -9999 -9999 -9999 -9999 -9999 -9999 -9999 -9999 -9999 -9999 -9999 -9999 -9999 -9999 -9999 -9999 -9999 -9999 -9999 -9999 -9999 -9999 -9999 -9999 -9999 -9999 -9999 -9999 -9999 -9999 
-9999 -9999 -9999 -9999 -9999 -9999 -9999 -9999 -9999 -9999 -9999 -9999 -9999 -9999 -9999 -9999 -9999 -9999 -9999 -9999 -9999 -9999 -9999 -9999 -9999 -9999 -9999 -9999 -9999 -9999 -9999 -9999 -9999 -9999 -9999 -9999 -9999 -9999 -9999 -9999 -9999 -9999 -9999 -9999 -9999 -9999 -9999 -9999 -9999 -9999 -9999 -9999 -9999 -9999 -9999 -9999 -9999 -9999 -9999 -9999 -9999 -9999 -9999 -9999 -9999 -9999 -9999 -9999 -9999 -9999 -9999 73.42455 72.37017 72.44068 -9999 74.58414 75.34727 76.81522 -9999 -9999 -9999 -9999 -9999 -9999 -9999 -9999 79.634 79.92813 80.39355 80.15466 81.25662 82.92484 82.64807 83.91068 85.3698 83.19829 84.02518 85.44508 -9999 -9999 -9999 -9999 -9999 -9999 -9999 -9999 -9999 -9999 -9999 -9999 -9999 -9999 -9999 -9999 -9999 -9999 -9999 -9999 -9999 -9999 -9999 -9999 -9999 -9999 -9999 -9999 -9999 -9999 -9999 -9999 -9999 -9999 -9999 -9999 -9999 -9999 -9999 -9999 -9999 -9999 -9999 -9999 -9999 -9999 -9999 -9999 -9999 -9999 -9999 -9999 -9999 -9999 -9999 -9999 -9999 -9999 -9999 -9999 -9999 -9999 -9999 -9999 -9999 -9999 -9999 -9999 -9999 -9999 -9999 -9999 
-9999 -9999 -9999 -9999 -9999 -9999 -9999 -9999 -9999 -9999 -9999 -9999 -9999 -9999 -9999 -9999 -9999 -9999 -9999 -9999 -9999 -9999 -9999 -9999 -9999 -9999 -9999 -9999 -9999 -9999 -9999 -9999 -9999 -9999 -9999 -9999 -9999 -9999 -9999 -9999 -9999 -9999 -9999 -9999 -9999 -9999 -9999 -9999 -9999 -9999 -9999 -9999 -9999 -9999 -9999 -9999 -9999 -9999 -9999 -9999 -9999 -9999 -9999 -9999 -9999 -9999 -9999 -9999 -9999 -9999 -9999 71.47808 71.21117 72.10333 -9999 -9999 -9999 -9999 -9999 -9999 -9999 -9999 -9999 -9999 -9999 -9999 -9999 -9999 78.75584 79.44305 80.56345 81.31854 83.3631 81.88857 83.23376 85.64063 84.12549 83.32236 -9999 -9999 -9999 -9999 -9999 -9999 -9999 -9999 -9999 -9999 -9999 -9999 -9999 -9999 -9999 -9999 -9999 -9999 -9999 -9999 -9999 -9999 -9999 -9999 -9999 -9999 -9999 -9999 -9999 -9999 -9999 -9999 -9999 -9999 -9999 -9999 -9999 -9999 -9999 -9999 -9999 -9999 -9999 -9999 -9999 -9999 -9999 -9999 -9999 -9999 -9999 -9999 -9999 -9999 -9999 -9999 -9999 -9999 -9999 -9999 -9999 -9999 -9999 -9999 -9999 -9999 -9999 -9999 -9999 -9999 -9999 -9999 
-9999 -9999 -9999 -9999 -9999 -9999 -9999 -9999 -9999 -9999 -9999 -9999 -9999 -9999 -9999 -9999 -9999 -9999 -9999 -9999 -9999 -9999 -9999 -9999 -9999 -9999 -9999 -9999 -9999 -9999 -9999 -9999 -9999 -9999 -9999 -9999 -9999 -9999 -9999 -9999 -9999 -9999 -9999 -9999 -9999 -9999 -9999 -9999 -9999 -9999 -9999 -9999 -9999 -9999 -9999 -9999 -9999 -9999 -9999 -9999 -9999 -9999 -9999 -9999 -9999 -9999 -9999 -9999 -9999 -9999 -9999 70.96108 70.41069 -9999 -9999 -9999 -9999 -9999 -9999 -9999 -9999 -9999 -9999 -9999 -9999 -9999 -9999 -9999 -9999 -9999 78.93448 80.16445 82.39423 82.17959 81.7812 82.73619 81.3655 81.59471 -9999 -9999 -9999 -9999 -9999 -9999 -9999 -9999 -9999 -9999 -9999 -9999 -9999 -9999 -9999 -9999 -9999 -9999 -9999 -9999 -9999 -9999 -9999 -9999 -9999 -9999 -9999 -9999 -9999 -9999 -9999 -9999 -9999 -9999 -9999 -9999 -9999 -9999 -9999 -9999 -9999 -9999 -9999 -9999 -9999 -9999 -9999 -9999 -9999 -9999 -9999 -9999 -9999 -9999 -9999 -9999 -9999 -9999 -9999 -9999 -9999 -9999 -9999 -9999 -9999 -9999 -9999 -9999 -9999 -9999 -9999 -9999 
-9999 -9999 -9999 -9999 -9999 -9999 -9999 -9999 -9999 -9999 -9999 -9999 -9999 -9999 -9999 -9999 -9999 -9999 -9999 -9999 -9999 -9999 -9999 -9999 -9999 -9999 -9999 -9999 -9999 -9999 -9999 -9999 -9999 -9999 -9999 -9999 -9999 -9999 -9999 -9999 -9999 -9999 -9999 -9999 -9999 -9999 -9999 -9999 -9999 -9999 -9999 -9999 -9999 -9999 -9999 -9999 -9999 -9999 -9999 -9999 -9999 -9999 -9999 -9999 -9999 -9999 -9999 -9999 -9999 -9999 -9999 69.46548 -9999 -9999 -9999 -9999 -9999 -9999 -9999 -9999 -9999 -9999 -9999 -9999 -9999 -9999 -9999 -9999 -9999 -9999 -9999 -9999 80.78562 81.63238 80.38171 -9999 -9999 -9999 -9999 -9999 -9999 -9999 -9999 -9999 -9999 -9999 -9999 -9999 -9999 -9999 -9999 -9999 -9999 -9999 -9999 -9999 -9999 -9999 -9999 -9999 -9999 -9999 -9999 -9999 -9999 -9999 -9999 -9999 -9999 -9999 -9999 -9999 -9999 -9999 -9999 -9999 -9999 -9999 -9999 -9999 -9999 -9999 -9999 -9999 -9999 -9999 -9999 -9999 -9999 -9999 -9999 -9999 -9999 -9999 -9999 -9999 -9999 -9999 -9999 -9999 -9999 -9999 -9999 -9999 -9999 -9999 -9999 -9999 -9999 -9999 
-9999 -9999 -9999 -9999 -9999 -9999 -9999 -9999 -9999 -9999 -9999 -9999 -9999 -9999 -9999 -9999 -9999 -9999 -9999 -9999 -9999 -9999 -9999 -9999 -9999 -9999 -9999 -9999 -9999 -9999 -9999 -9999 -9999 -9999 -9999 -9999 -9999 -9999 -9999 -9999 -9999 -9999 -9999 -9999 -9999 -9999 -9999 -9999 -9999 -9999 -9999 -9999 -9999 -9999 -9999 -9999 -9999 -9999 -9999 -9999 -9999 -9999 -9999 -9999 -9999 -9999 -9999 -9999 -9999 -9999 -9999 -9999 -9999 -9999 -9999 -9999 -9999 -9999 -9999 -9999 -9999 -9999 -9999 -9999 -9999 -9999 -9999 -9999 -9999 -9999 -9999 -9999 80.56919 -9999 -9999 -9999 -9999 -9999 -9999 -9999 -9999 -9999 -9999 -9999 -9999 -9999 -9999 -9999 -9999 -9999 -9999 -9999 -9999 -9999 -9999 -9999 -9999 -9999 -9999 -9999 -9999 -9999 -9999 -9999 -9999 -9999 -9999 -9999 -9999 -9999 -9999 -9999 -9999 -9999 -9999 -9999 -9999 -9999 -9999 -9999 -9999 -9999 -9999 -9999 -9999 -9999 -9999 -9999 -9999 -9999 -9999 -9999 -9999 -9999 -9999 -9999 -9999 -9999 -9999 -9999 -9999 -9999 -9999 -9999 -9999 -9999 -9999 -9999 -9999 -9999 
