# Supplementary material for: Spatiotemporal prediction of alpine wetlands under multi-climate scenarios in the west of Sichuan, China
Source: PeerJ. 2024 Nov 27;12:e18586. doi: 10.7717/peerj.18586 (PMC11608022; doi:10.7717/peerj.18586)
Supplement: Supplemental Information 1 [file peerj-12-18586-s001.zip › Maxent_data1/2.5mBIOssp126_2021-2040/2.5mbiossp126_2021-2040_18.asc]

ncols         170
nrows         159
xllcorner     97.34749306
yllcorner     27.673839575
cellsize      0.041666666666667
NODATA_value  -9999
-9999 -9999 -9999 -9999 -9999 -9999 -9999 -9999 -9999 -9999 -9999 -9999 -9999 -9999 -9999 -9999 -9999 -9999 -9999 -9999 -9999 -9999 -9999 -9999 -9999 -9999 -9999 -9999 -9999 -9999 -9999 -9999 -9999 -9999 -9999 -9999 -9999 -9999 -9999 -9999 -9999 -9999 -9999 -9999 -9999 -9999 -9999 -9999 -9999 -9999 -9999 -9999 -9999 -9999 -9999 -9999 -9999 -9999 -9999 -9999 -9999 -9999 -9999 -9999 -9999 -9999 -9999 -9999 -9999 -9999 -9999 -9999 -9999 -9999 -9999 -9999 -9999 -9999 -9999 -9999 -9999 -9999 -9999 -9999 -9999 -9999 -9999 -9999 -9999 -9999 -9999 -9999 -9999 -9999 -9999 -9999 -9999 -9999 -9999 -9999 -9999 -9999 -9999 -9999 -9999 -9999 -9999 -9999 -9999 -9999 -9999 -9999 -9999 -9999 -9999 -9999 -9999 -9999 -9999 -9999 -9999 -9999 -9999 -9999 -9999 -9999 -9999 -9999 -9999 -9999 -9999 -9999 352 343 358 -9999 -9999 -9999 -9999 -9999 -9999 -9999 -9999 -9999 -9999 -9999 -9999 -9999 -9999 -9999 -9999 -9999 -9999 -9999 -9999 -9999 -9999 -9999 -9999 -9999 -9999 -9999 -9999 -9999 -9999 -9999 -9999 -9999 -9999 -9999 
-9999 -9999 -9999 -9999 -9999 -9999 -9999 -9999 -9999 -9999 -9999 -9999 -9999 -9999 -9999 -9999 -9999 -9999 -9999 -9999 -9999 -9999 -9999 -9999 -9999 -9999 -9999 -9999 -9999 -9999 -9999 -9999 -9999 -9999 -9999 -9999 -9999 -9999 -9999 -9999 -9999 -9999 -9999 -9999 -9999 -9999 -9999 -9999 -9999 -9999 -9999 -9999 -9999 -9999 -9999 -9999 -9999 -9999 -9999 -9999 -9999 -9999 -9999 -9999 -9999 -9999 -9999 -9999 -9999 -9999 -9999 -9999 -9999 -9999 -9999 -9999 -9999 -9999 -9999 -9999 -9999 -9999 -9999 -9999 -9999 -9999 -9999 -9999 -9999 -9999 -9999 -9999 -9999 -9999 -9999 -9999 -9999 -9999 -9999 -9999 -9999 -9999 -9999 -9999 -9999 -9999 -9999 -9999 -9999 -9999 -9999 -9999 -9999 -9999 -9999 -9999 -9999 -9999 -9999 -9999 -9999 -9999 -9999 -9999 -9999 -9999 -9999 -9999 -9999 352 351 350 345 338 336 -9999 -9999 -9999 -9999 -9999 -9999 -9999 -9999 -9999 -9999 -9999 -9999 -9999 -9999 -9999 -9999 -9999 -9999 -9999 -9999 -9999 -9999 -9999 -9999 -9999 -9999 -9999 -9999 -9999 -9999 -9999 -9999 -9999 -9999 -9999 
-9999 -9999 -9999 -9999 -9999 -9999 -9999 -9999 -9999 -9999 -9999 289 290 287 -9999 -9999 -9999 -9999 -9999 -9999 -9999 -9999 -9999 -9999 -9999 -9999 -9999 -9999 -9999 -9999 -9999 -9999 -9999 -9999 -9999 -9999 -9999 -9999 -9999 -9999 -9999 -9999 -9999 -9999 -9999 -9999 -9999 -9999 -9999 -9999 -9999 -9999 -9999 -9999 -9999 -9999 -9999 -9999 -9999 -9999 -9999 -9999 -9999 -9999 -9999 -9999 -9999 -9999 -9999 -9999 -9999 -9999 -9999 -9999 -9999 -9999 -9999 -9999 -9999 -9999 -9999 -9999 -9999 -9999 -9999 -9999 -9999 -9999 -9999 -9999 -9999 -9999 -9999 -9999 -9999 -9999 -9999 -9999 -9999 -9999 -9999 -9999 -9999 -9999 -9999 -9999 -9999 -9999 -9999 -9999 -9999 -9999 -9999 -9999 -9999 -9999 -9999 -9999 -9999 -9999 -9999 -9999 -9999 -9999 -9999 -9999 -9999 -9999 346 345 343 342 341 341 341 -9999 -9999 -9999 -9999 -9999 -9999 -9999 -9999 -9999 -9999 -9999 -9999 -9999 -9999 -9999 -9999 -9999 -9999 -9999 -9999 -9999 -9999 -9999 -9999 -9999 -9999 -9999 -9999 -9999 -9999 -9999 -9999 -9999 -9999 -9999 
-9999 -9999 -9999 -9999 -9999 -9999 -9999 -9999 -9999 295 299 298 300 294 295 288 -9999 -9999 -9999 -9999 -9999 -9999 -9999 -9999 -9999 -9999 -9999 -9999 -9999 -9999 -9999 -9999 -9999 -9999 -9999 -9999 -9999 -9999 -9999 -9999 -9999 -9999 -9999 -9999 -9999 -9999 -9999 -9999 -9999 -9999 -9999 -9999 -9999 -9999 -9999 -9999 -9999 -9999 -9999 -9999 -9999 -9999 -9999 -9999 -9999 -9999 -9999 -9999 -9999 -9999 -9999 -9999 -9999 -9999 -9999 -9999 -9999 -9999 -9999 -9999 -9999 -9999 -9999 -9999 -9999 -9999 -9999 -9999 -9999 -9999 -9999 -9999 -9999 -9999 -9999 -9999 -9999 -9999 -9999 -9999 -9999 -9999 -9999 -9999 -9999 -9999 -9999 -9999 -9999 -9999 -9999 -9999 -9999 -9999 -9999 -9999 -9999 -9999 -9999 -9999 -9999 -9999 -9999 -9999 -9999 -9999 347 344 343 343 338 335 339 330 325 320 321 319 325 -9999 -9999 -9999 -9999 -9999 -9999 -9999 -9999 -9999 -9999 -9999 -9999 -9999 -9999 -9999 -9999 -9999 -9999 -9999 -9999 -9999 -9999 -9999 -9999 -9999 -9999 -9999 -9999 -9999 -9999 -9999 
-9999 -9999 -9999 -9999 -9999 -9999 -9999 -9999 308 308 305 307 298 294 294 290 289 287 283 -9999 -9999 -9999 -9999 -9999 -9999 -9999 -9999 -9999 -9999 -9999 -9999 -9999 -9999 -9999 -9999 -9999 -9999 -9999 -9999 -9999 -9999 -9999 -9999 -9999 -9999 -9999 -9999 -9999 -9999 -9999 -9999 -9999 -9999 -9999 -9999 -9999 -9999 -9999 -9999 -9999 -9999 -9999 -9999 -9999 -9999 -9999 -9999 -9999 -9999 -9999 -9999 -9999 -9999 -9999 -9999 -9999 -9999 -9999 -9999 -9999 -9999 -9999 -9999 -9999 -9999 -9999 -9999 -9999 -9999 -9999 -9999 -9999 -9999 -9999 -9999 -9999 -9999 -9999 -9999 -9999 -9999 -9999 -9999 -9999 -9999 -9999 -9999 -9999 -9999 -9999 -9999 -9999 -9999 -9999 -9999 -9999 -9999 -9999 -9999 -9999 -9999 -9999 -9999 -9999 -9999 -9999 -9999 342 337 335 335 341 345 343 335 324 324 320 309 -9999 -9999 -9999 -9999 -9999 -9999 -9999 -9999 -9999 -9999 -9999 -9999 -9999 -9999 -9999 -9999 -9999 -9999 -9999 -9999 -9999 -9999 -9999 -9999 -9999 -9999 -9999 -9999 -9999 -9999 -9999 
-9999 -9999 -9999 -9999 -9999 -9999 -9999 -9999 313 310 304 299 296 297 297 293 296 298 294 291 289 286 284 282 279 -9999 -9999 -9999 -9999 -9999 -9999 -9999 -9999 -9999 -9999 -9999 -9999 -9999 -9999 -9999 -9999 -9999 -9999 -9999 -9999 -9999 -9999 -9999 -9999 -9999 -9999 -9999 -9999 -9999 -9999 -9999 -9999 -9999 -9999 -9999 -9999 -9999 -9999 -9999 -9999 -9999 -9999 -9999 -9999 -9999 -9999 -9999 -9999 -9999 -9999 -9999 -9999 -9999 -9999 -9999 -9999 -9999 -9999 -9999 -9999 -9999 -9999 -9999 -9999 -9999 -9999 -9999 -9999 -9999 -9999 -9999 -9999 -9999 -9999 -9999 -9999 -9999 -9999 -9999 -9999 -9999 -9999 -9999 -9999 -9999 -9999 -9999 -9999 -9999 -9999 -9999 -9999 -9999 -9999 -9999 -9999 -9999 358 359 359 364 362 351 340 333 336 343 348 355 353 338 327 320 315 314 -9999 -9999 -9999 -9999 -9999 -9999 -9999 -9999 -9999 -9999 -9999 -9999 -9999 -9999 -9999 -9999 -9999 -9999 -9999 -9999 -9999 -9999 -9999 -9999 -9999 -9999 -9999 -9999 -9999 -9999 
-9999 -9999 -9999 -9999 -9999 -9999 -9999 -9999 319 315 308 307 304 299 297 301 297 299 297 294 291 293 290 286 287 285 -9999 -9999 -9999 -9999 -9999 -9999 -9999 -9999 -9999 -9999 -9999 -9999 -9999 -9999 -9999 -9999 -9999 -9999 -9999 -9999 -9999 -9999 -9999 -9999 -9999 -9999 -9999 -9999 -9999 -9999 -9999 -9999 -9999 -9999 -9999 -9999 -9999 -9999 -9999 -9999 -9999 -9999 -9999 -9999 -9999 -9999 -9999 -9999 -9999 -9999 -9999 -9999 -9999 -9999 -9999 -9999 -9999 -9999 -9999 -9999 -9999 -9999 -9999 -9999 -9999 -9999 -9999 -9999 -9999 -9999 -9999 -9999 -9999 -9999 -9999 -9999 -9999 -9999 -9999 -9999 -9999 -9999 -9999 -9999 -9999 -9999 -9999 -9999 -9999 -9999 -9999 -9999 -9999 -9999 -9999 350 351 349 350 355 358 351 343 340 343 349 359 363 364 355 338 323 323 -9999 -9999 -9999 -9999 -9999 -9999 -9999 -9999 -9999 -9999 -9999 -9999 -9999 -9999 -9999 -9999 -9999 -9999 -9999 -9999 -9999 -9999 -9999 -9999 -9999 -9999 -9999 -9999 -9999 -9999 -9999 
-9999 -9999 -9999 -9999 -9999 -9999 -9999 316 316 314 314 310 304 301 303 304 305 304 303 298 296 295 296 298 294 290 -9999 -9999 -9999 -9999 -9999 -9999 -9999 -9999 -9999 -9999 -9999 -9999 -9999 -9999 -9999 -9999 -9999 -9999 -9999 -9999 -9999 -9999 -9999 -9999 -9999 -9999 -9999 -9999 -9999 -9999 -9999 -9999 -9999 -9999 -9999 -9999 -9999 -9999 -9999 -9999 -9999 -9999 -9999 -9999 -9999 -9999 -9999 -9999 -9999 -9999 -9999 -9999 -9999 -9999 -9999 -9999 -9999 -9999 -9999 -9999 -9999 -9999 -9999 -9999 -9999 -9999 -9999 -9999 -9999 -9999 -9999 -9999 -9999 -9999 -9999 -9999 -9999 -9999 -9999 -9999 -9999 -9999 -9999 -9999 -9999 -9999 -9999 -9999 -9999 -9999 -9999 356 -9999 -9999 -9999 349 347 348 347 347 349 347 342 338 337 338 343 345 350 355 355 352 347 -9999 -9999 -9999 -9999 -9999 -9999 -9999 -9999 -9999 -9999 -9999 -9999 -9999 -9999 -9999 -9999 -9999 -9999 -9999 -9999 -9999 -9999 -9999 -9999 -9999 -9999 -9999 -9999 -9999 -9999 -9999 
-9999 -9999 -9999 -9999 -9999 -9999 -9999 319 315 313 313 309 304 308 315 315 313 308 311 304 302 302 301 298 299 -9999 -9999 -9999 -9999 -9999 -9999 -9999 -9999 -9999 -9999 -9999 -9999 -9999 -9999 -9999 -9999 -9999 -9999 -9999 -9999 -9999 -9999 -9999 -9999 -9999 -9999 -9999 -9999 -9999 -9999 -9999 -9999 -9999 -9999 -9999 -9999 -9999 -9999 -9999 -9999 -9999 -9999 -9999 -9999 -9999 -9999 -9999 -9999 -9999 -9999 -9999 -9999 -9999 -9999 -9999 -9999 -9999 -9999 -9999 -9999 -9999 -9999 -9999 -9999 -9999 -9999 -9999 -9999 -9999 -9999 -9999 -9999 -9999 -9999 -9999 -9999 -9999 -9999 -9999 -9999 -9999 -9999 -9999 -9999 -9999 -9999 -9999 -9999 -9999 -9999 -9999 357 354 352 350 349 347 347 344 343 343 343 343 341 338 336 335 336 339 343 347 351 351 349 -9999 -9999 -9999 -9999 -9999 -9999 -9999 -9999 -9999 -9999 -9999 -9999 -9999 -9999 -9999 -9999 -9999 -9999 -9999 -9999 -9999 -9999 -9999 -9999 -9999 -9999 -9999 -9999 -9999 -9999 -9999 
-9999 -9999 -9999 323 325 324 322 322 311 317 318 315 317 321 319 314 313 309 305 301 301 302 301 301 301 301 -9999 -9999 -9999 -9999 -9999 -9999 -9999 -9999 -9999 -9999 -9999 -9999 -9999 -9999 -9999 -9999 -9999 -9999 -9999 -9999 -9999 -9999 -9999 -9999 -9999 -9999 -9999 -9999 -9999 -9999 -9999 -9999 -9999 -9999 -9999 -9999 -9999 -9999 -9999 -9999 -9999 -9999 -9999 -9999 -9999 -9999 -9999 -9999 -9999 -9999 -9999 -9999 -9999 -9999 -9999 -9999 -9999 -9999 -9999 -9999 -9999 -9999 -9999 -9999 -9999 -9999 -9999 -9999 -9999 -9999 -9999 -9999 -9999 -9999 -9999 -9999 -9999 -9999 -9999 -9999 -9999 -9999 -9999 -9999 -9999 -9999 -9999 -9999 -9999 -9999 -9999 355 354 351 348 352 347 344 342 341 341 340 340 338 336 335 333 333 337 340 345 347 342 340 -9999 -9999 -9999 -9999 -9999 -9999 -9999 -9999 -9999 -9999 -9999 -9999 -9999 -9999 -9999 -9999 -9999 -9999 -9999 -9999 -9999 -9999 -9999 -9999 -9999 -9999 -9999 -9999 -9999 -9999 
-9999 320 320 324 317 315 315 314 318 326 327 324 328 317 320 311 315 315 312 308 302 304 305 308 309 309 -9999 -9999 -9999 -9999 -9999 -9999 -9999 -9999 -9999 -9999 -9999 -9999 -9999 -9999 -9999 -9999 -9999 -9999 -9999 -9999 -9999 -9999 -9999 -9999 -9999 -9999 -9999 -9999 -9999 -9999 -9999 -9999 -9999 -9999 -9999 -9999 -9999 -9999 -9999 -9999 -9999 -9999 -9999 -9999 -9999 -9999 -9999 -9999 -9999 -9999 -9999 -9999 -9999 -9999 -9999 -9999 -9999 -9999 -9999 -9999 -9999 -9999 -9999 -9999 -9999 -9999 -9999 -9999 -9999 -9999 -9999 -9999 -9999 -9999 -9999 -9999 -9999 -9999 -9999 -9999 -9999 -9999 -9999 -9999 -9999 -9999 -9999 -9999 -9999 -9999 -9999 -9999 352 349 349 350 349 351 353 348 341 340 337 334 334 334 332 331 333 336 341 349 349 345 -9999 -9999 -9999 -9999 -9999 -9999 -9999 -9999 -9999 -9999 -9999 -9999 -9999 -9999 -9999 -9999 -9999 -9999 -9999 -9999 -9999 -9999 -9999 -9999 -9999 -9999 -9999 -9999 -9999 -9999 
-9999 327 320 316 314 315 320 323 325 327 323 321 324 322 314 312 316 315 312 312 308 304 308 305 302 305 307 -9999 -9999 -9999 -9999 -9999 -9999 -9999 -9999 -9999 -9999 -9999 -9999 -9999 -9999 -9999 -9999 -9999 -9999 -9999 -9999 -9999 -9999 -9999 -9999 -9999 -9999 -9999 -9999 -9999 -9999 -9999 -9999 -9999 -9999 -9999 -9999 -9999 -9999 -9999 -9999 -9999 -9999 -9999 -9999 -9999 -9999 -9999 -9999 -9999 -9999 -9999 -9999 -9999 -9999 -9999 -9999 -9999 -9999 -9999 -9999 -9999 -9999 -9999 -9999 -9999 -9999 -9999 -9999 -9999 -9999 -9999 -9999 -9999 -9999 -9999 -9999 -9999 -9999 -9999 -9999 -9999 -9999 -9999 -9999 -9999 -9999 -9999 -9999 -9999 -9999 -9999 352 349 350 347 353 354 353 349 341 336 335 335 334 334 331 331 331 335 335 338 345 -9999 -9999 -9999 -9999 -9999 -9999 -9999 -9999 -9999 -9999 -9999 -9999 -9999 -9999 -9999 -9999 -9999 -9999 -9999 -9999 -9999 -9999 -9999 -9999 -9999 -9999 -9999 -9999 -9999 -9999 -9999 
-9999 -9999 327 321 314 317 319 318 323 325 323 318 318 316 318 311 315 313 311 311 306 305 303 306 312 317 322 -9999 -9999 -9999 -9999 -9999 -9999 -9999 -9999 -9999 -9999 -9999 -9999 -9999 -9999 -9999 -9999 -9999 -9999 -9999 -9999 -9999 -9999 -9999 -9999 -9999 -9999 -9999 -9999 -9999 -9999 -9999 -9999 -9999 -9999 -9999 -9999 -9999 -9999 -9999 -9999 -9999 -9999 -9999 -9999 -9999 -9999 -9999 -9999 -9999 -9999 -9999 -9999 -9999 -9999 -9999 -9999 -9999 -9999 -9999 -9999 -9999 -9999 -9999 -9999 -9999 -9999 -9999 -9999 -9999 -9999 -9999 -9999 -9999 -9999 -9999 -9999 -9999 -9999 -9999 -9999 -9999 -9999 -9999 -9999 -9999 -9999 -9999 -9999 -9999 -9999 -9999 -9999 352 350 349 348 348 352 345 342 338 336 335 334 334 332 332 329 330 331 336 341 345 347 346 -9999 -9999 -9999 -9999 339 335 -9999 -9999 -9999 -9999 -9999 -9999 -9999 -9999 -9999 -9999 -9999 -9999 -9999 -9999 -9999 -9999 -9999 -9999 -9999 -9999 -9999 -9999 
-9999 -9999 331 325 321 317 314 315 317 319 321 318 318 316 313 312 313 315 308 307 311 310 306 308 313 316 315 316 324 324 -9999 -9999 -9999 -9999 -9999 -9999 -9999 -9999 -9999 -9999 -9999 -9999 -9999 -9999 -9999 -9999 -9999 -9999 -9999 -9999 -9999 -9999 -9999 -9999 -9999 -9999 -9999 -9999 -9999 -9999 -9999 -9999 -9999 -9999 -9999 -9999 -9999 -9999 -9999 -9999 -9999 -9999 -9999 -9999 -9999 -9999 -9999 -9999 -9999 -9999 -9999 -9999 -9999 -9999 -9999 -9999 -9999 -9999 -9999 -9999 -9999 -9999 -9999 -9999 -9999 -9999 -9999 -9999 -9999 -9999 -9999 -9999 -9999 -9999 -9999 -9999 -9999 -9999 -9999 -9999 -9999 -9999 -9999 -9999 -9999 -9999 -9999 -9999 -9999 -9999 354 352 350 351 349 346 344 338 336 336 335 333 330 330 330 328 334 336 337 332 335 334 336 327 315 322 337 355 343 -9999 -9999 -9999 -9999 -9999 -9999 -9999 -9999 -9999 -9999 -9999 -9999 -9999 -9999 -9999 -9999 -9999 -9999 -9999 -9999 -9999 
-9999 -9999 339 331 330 324 318 311 308 310 316 321 320 316 310 309 309 307 308 313 315 315 312 311 310 314 322 330 331 335 -9999 -9999 -9999 -9999 -9999 -9999 -9999 -9999 -9999 -9999 -9999 -9999 -9999 -9999 -9999 -9999 -9999 -9999 -9999 -9999 -9999 -9999 -9999 -9999 -9999 -9999 -9999 -9999 -9999 -9999 -9999 -9999 -9999 -9999 -9999 -9999 -9999 -9999 -9999 -9999 -9999 -9999 -9999 -9999 -9999 -9999 -9999 -9999 -9999 -9999 -9999 -9999 -9999 -9999 -9999 -9999 -9999 -9999 -9999 -9999 -9999 -9999 -9999 -9999 -9999 -9999 -9999 -9999 -9999 -9999 -9999 -9999 -9999 -9999 -9999 -9999 -9999 -9999 -9999 -9999 -9999 -9999 -9999 -9999 -9999 -9999 -9999 -9999 -9999 351 352 353 353 351 349 342 341 338 336 334 334 332 332 332 330 331 329 333 334 331 324 322 320 323 313 314 319 338 -9999 353 347 355 -9999 -9999 -9999 -9999 -9999 -9999 -9999 -9999 -9999 -9999 -9999 -9999 -9999 -9999 -9999 -9999 -9999 -9999 
-9999 -9999 344 340 338 334 328 324 317 310 316 316 320 319 313 308 306 305 314 319 323 320 318 313 313 319 323 326 326 336 340 -9999 -9999 -9999 -9999 -9999 -9999 -9999 -9999 -9999 -9999 -9999 -9999 -9999 -9999 -9999 -9999 -9999 -9999 -9999 -9999 -9999 -9999 -9999 -9999 -9999 -9999 -9999 -9999 -9999 -9999 -9999 -9999 -9999 -9999 -9999 -9999 -9999 -9999 -9999 -9999 -9999 -9999 -9999 -9999 -9999 -9999 -9999 -9999 -9999 -9999 -9999 -9999 -9999 -9999 -9999 -9999 -9999 -9999 -9999 -9999 -9999 -9999 -9999 -9999 -9999 -9999 -9999 -9999 -9999 -9999 -9999 -9999 -9999 -9999 -9999 -9999 -9999 -9999 -9999 -9999 -9999 -9999 -9999 -9999 -9999 -9999 -9999 -9999 352 348 349 351 348 345 342 339 339 337 335 334 334 337 334 332 331 327 329 331 337 335 327 322 322 314 316 327 337 351 352 346 342 332 331 326 321 317 317 340 345 333 320 -9999 -9999 -9999 -9999 -9999 -9999 -9999 -9999 
-9999 -9999 349 344 344 344 341 338 327 317 325 326 321 316 316 307 307 312 313 321 323 319 317 315 316 321 323 328 331 330 336 -9999 -9999 -9999 -9999 -9999 -9999 -9999 -9999 -9999 -9999 -9999 -9999 -9999 -9999 -9999 -9999 -9999 -9999 -9999 -9999 -9999 -9999 -9999 -9999 -9999 -9999 -9999 -9999 -9999 -9999 -9999 -9999 -9999 -9999 -9999 -9999 -9999 -9999 -9999 -9999 -9999 -9999 -9999 -9999 -9999 -9999 -9999 -9999 -9999 -9999 -9999 -9999 -9999 -9999 -9999 -9999 -9999 -9999 -9999 -9999 -9999 -9999 -9999 -9999 -9999 -9999 -9999 -9999 -9999 -9999 -9999 -9999 -9999 -9999 -9999 -9999 -9999 -9999 -9999 -9999 -9999 -9999 -9999 -9999 -9999 -9999 -9999 -9999 -9999 350 349 351 347 349 346 341 340 336 335 335 334 335 330 331 330 330 333 329 334 331 325 335 334 320 333 327 339 338 332 322 327 314 309 310 305 300 305 321 330 335 318 316 335 -9999 -9999 -9999 -9999 -9999 -9999 
-9999 -9999 -9999 -9999 347 346 341 335 339 326 325 332 326 329 322 306 307 318 325 326 323 326 321 317 319 320 325 328 330 340 340 -9999 -9999 -9999 -9999 -9999 -9999 -9999 -9999 -9999 -9999 -9999 -9999 -9999 -9999 -9999 -9999 -9999 -9999 -9999 -9999 -9999 -9999 -9999 -9999 -9999 -9999 -9999 -9999 -9999 -9999 -9999 -9999 -9999 -9999 -9999 -9999 -9999 -9999 -9999 -9999 -9999 -9999 -9999 -9999 -9999 -9999 -9999 -9999 -9999 -9999 -9999 -9999 -9999 -9999 -9999 -9999 -9999 -9999 -9999 -9999 -9999 -9999 -9999 -9999 -9999 -9999 -9999 -9999 -9999 -9999 -9999 -9999 -9999 -9999 -9999 -9999 -9999 384 -9999 -9999 -9999 -9999 -9999 -9999 -9999 -9999 -9999 -9999 -9999 -9999 -9999 344 347 354 347 342 340 339 336 338 337 339 337 334 333 333 333 330 333 332 325 334 336 325 331 341 341 337 323 318 314 312 329 325 333 320 301 301 305 316 306 315 335 -9999 -9999 -9999 -9999 -9999 -9999 
-9999 -9999 -9999 -9999 343 341 340 337 333 323 316 324 320 326 320 313 305 313 321 324 333 331 325 322 322 326 325 328 335 334 342 340 -9999 -9999 -9999 -9999 -9999 -9999 -9999 -9999 -9999 -9999 -9999 -9999 -9999 -9999 -9999 -9999 -9999 -9999 -9999 -9999 -9999 -9999 -9999 -9999 -9999 -9999 -9999 -9999 -9999 -9999 -9999 -9999 -9999 -9999 -9999 -9999 -9999 -9999 -9999 -9999 -9999 -9999 -9999 -9999 -9999 -9999 -9999 -9999 -9999 -9999 -9999 -9999 -9999 -9999 -9999 -9999 -9999 -9999 -9999 -9999 -9999 -9999 -9999 -9999 -9999 -9999 -9999 -9999 -9999 -9999 -9999 -9999 -9999 -9999 397 394 390 -9999 -9999 -9999 -9999 -9999 -9999 -9999 -9999 -9999 -9999 -9999 -9999 -9999 346 346 348 347 344 343 340 342 342 338 333 334 332 330 334 337 333 334 336 327 334 337 326 337 343 339 333 328 330 330 314 340 343 334 321 310 308 295 301 302 319 -9999 -9999 -9999 -9999 -9999 -9999 -9999 
-9999 -9999 -9999 -9999 -9999 342 341 337 331 326 314 324 325 324 320 317 315 307 319 317 323 332 335 330 330 328 328 327 333 331 335 334 337 -9999 -9999 -9999 -9999 -9999 -9999 -9999 -9999 -9999 -9999 -9999 -9999 -9999 -9999 -9999 -9999 -9999 -9999 -9999 -9999 -9999 -9999 -9999 -9999 -9999 -9999 -9999 -9999 -9999 -9999 -9999 -9999 -9999 -9999 -9999 -9999 -9999 -9999 -9999 -9999 -9999 -9999 -9999 -9999 -9999 -9999 -9999 -9999 -9999 -9999 -9999 -9999 -9999 -9999 -9999 -9999 -9999 -9999 -9999 -9999 -9999 -9999 -9999 -9999 -9999 -9999 -9999 -9999 -9999 -9999 -9999 -9999 -9999 394 393 390 -9999 -9999 -9999 -9999 -9999 -9999 -9999 -9999 -9999 -9999 -9999 -9999 -9999 347 346 346 347 346 342 340 338 339 335 333 334 333 333 331 333 335 333 336 337 346 353 327 333 343 332 331 344 343 322 325 339 338 335 328 320 308 315 299 302 308 326 -9999 -9999 -9999 -9999 -9999 -9999 
-9999 -9999 -9999 -9999 -9999 -9999 -9999 -9999 337 328 316 320 321 325 316 310 312 311 307 311 322 324 331 340 338 333 331 328 324 327 328 329 335 -9999 -9999 -9999 -9999 -9999 -9999 -9999 -9999 -9999 -9999 -9999 -9999 -9999 -9999 -9999 -9999 -9999 -9999 -9999 -9999 -9999 -9999 -9999 -9999 -9999 -9999 -9999 -9999 -9999 -9999 -9999 -9999 -9999 -9999 -9999 -9999 -9999 -9999 -9999 -9999 -9999 -9999 -9999 -9999 -9999 -9999 -9999 -9999 -9999 -9999 -9999 -9999 -9999 -9999 -9999 -9999 -9999 -9999 -9999 -9999 -9999 -9999 -9999 -9999 -9999 -9999 -9999 -9999 -9999 -9999 -9999 -9999 393 393 391 386 384 -9999 -9999 -9999 -9999 -9999 -9999 -9999 -9999 -9999 -9999 -9999 -9999 346 343 346 350 347 347 341 338 335 334 334 331 331 330 330 329 332 333 335 339 337 342 331 338 345 345 345 356 346 331 319 350 349 330 326 341 344 328 307 299 312 327 337 -9999 -9999 -9999 -9999 -9999 
-9999 -9999 -9999 -9999 -9999 -9999 -9999 -9999 -9999 -9999 318 312 321 325 325 319 313 310 306 310 315 322 327 331 339 345 337 331 324 324 325 333 341 353 -9999 -9999 -9999 -9999 -9999 -9999 -9999 -9999 -9999 -9999 -9999 -9999 -9999 -9999 -9999 -9999 -9999 -9999 -9999 -9999 -9999 -9999 -9999 -9999 -9999 -9999 -9999 -9999 -9999 -9999 -9999 -9999 -9999 -9999 -9999 -9999 -9999 -9999 -9999 -9999 -9999 -9999 -9999 -9999 -9999 -9999 -9999 -9999 -9999 -9999 -9999 -9999 -9999 -9999 -9999 -9999 -9999 -9999 -9999 -9999 -9999 -9999 -9999 -9999 -9999 -9999 -9999 -9999 -9999 -9999 395 391 390 390 383 -9999 -9999 -9999 -9999 -9999 -9999 -9999 -9999 -9999 352 -9999 347 346 345 346 347 346 346 345 343 338 335 336 338 335 334 330 330 328 327 331 334 342 340 346 331 335 341 355 353 348 329 334 318 336 349 353 356 335 326 319 312 299 310 317 328 336 -9999 -9999 -9999 -9999 
-9999 -9999 -9999 -9999 -9999 -9999 -9999 -9999 317 317 319 315 310 318 331 331 320 319 313 311 313 313 317 323 330 335 337 331 325 327 332 342 353 352 -9999 -9999 -9999 -9999 -9999 -9999 -9999 -9999 -9999 -9999 -9999 -9999 -9999 -9999 -9999 -9999 -9999 -9999 -9999 -9999 -9999 -9999 -9999 -9999 -9999 -9999 -9999 -9999 -9999 -9999 -9999 -9999 -9999 -9999 -9999 -9999 -9999 -9999 -9999 -9999 -9999 -9999 -9999 -9999 -9999 -9999 -9999 -9999 -9999 -9999 -9999 -9999 -9999 -9999 -9999 -9999 -9999 -9999 -9999 -9999 -9999 -9999 -9999 -9999 -9999 -9999 -9999 -9999 -9999 396 395 392 389 386 381 -9999 -9999 -9999 -9999 -9999 -9999 -9999 -9999 356 353 354 352 346 344 344 343 343 346 347 341 336 336 334 332 330 330 327 326 326 326 330 333 340 342 345 335 343 350 352 353 344 347 342 319 326 325 323 337 336 334 324 308 301 302 305 314 313 -9999 -9999 -9999 -9999 
-9999 -9999 -9999 -9999 -9999 -9999 -9999 323 324 323 321 323 327 311 325 326 320 327 322 318 312 312 315 318 323 328 331 329 326 335 340 348 356 355 -9999 -9999 -9999 -9999 -9999 -9999 -9999 -9999 -9999 -9999 -9999 -9999 -9999 -9999 -9999 -9999 -9999 -9999 -9999 -9999 -9999 -9999 -9999 -9999 -9999 -9999 -9999 -9999 -9999 -9999 -9999 -9999 -9999 -9999 -9999 -9999 -9999 -9999 -9999 -9999 -9999 -9999 -9999 -9999 -9999 -9999 -9999 -9999 -9999 -9999 -9999 -9999 -9999 -9999 -9999 -9999 -9999 -9999 -9999 -9999 -9999 -9999 -9999 -9999 -9999 -9999 -9999 -9999 -9999 400 399 394 391 385 381 -9999 -9999 -9999 -9999 -9999 -9999 -9999 -9999 363 360 361 356 349 346 344 343 345 345 344 341 338 336 333 331 330 329 327 329 326 327 330 333 338 344 350 340 337 343 350 360 350 339 325 325 332 306 304 306 310 303 303 311 315 306 302 305 302 316 329 318 -9999 
-9999 -9999 -9999 -9999 -9999 -9999 327 329 333 337 331 328 330 311 308 312 317 317 324 324 321 316 313 315 318 323 329 328 326 327 333 341 355 361 360 -9999 -9999 -9999 -9999 -9999 -9999 -9999 -9999 -9999 -9999 -9999 -9999 -9999 -9999 -9999 -9999 -9999 -9999 -9999 -9999 -9999 -9999 -9999 -9999 -9999 -9999 -9999 -9999 -9999 -9999 -9999 -9999 -9999 -9999 -9999 -9999 -9999 -9999 -9999 -9999 -9999 -9999 -9999 -9999 -9999 -9999 -9999 -9999 -9999 -9999 -9999 -9999 -9999 -9999 -9999 -9999 -9999 -9999 -9999 -9999 -9999 -9999 -9999 -9999 -9999 -9999 -9999 -9999 -9999 -9999 397 394 -9999 -9999 -9999 -9999 -9999 -9999 -9999 357 -9999 -9999 361 362 363 361 353 350 345 341 342 343 343 342 339 335 332 332 330 329 329 329 328 327 334 337 336 345 352 341 347 354 353 353 341 335 332 333 332 311 310 310 301 300 311 328 330 325 308 306 302 307 -9999 -9999 -9999 
-9999 -9999 -9999 -9999 -9999 -9999 329 329 329 331 337 338 331 318 310 306 307 310 319 321 326 320 325 324 321 322 326 326 330 329 342 347 352 357 357 -9999 -9999 -9999 -9999 -9999 -9999 -9999 -9999 -9999 -9999 -9999 -9999 -9999 -9999 -9999 -9999 -9999 -9999 -9999 -9999 -9999 -9999 -9999 -9999 -9999 -9999 -9999 -9999 -9999 -9999 -9999 -9999 -9999 -9999 -9999 -9999 -9999 -9999 -9999 -9999 -9999 -9999 -9999 -9999 -9999 -9999 -9999 -9999 -9999 -9999 -9999 -9999 -9999 -9999 -9999 -9999 408 407 407 409 409 -9999 -9999 -9999 -9999 -9999 -9999 -9999 -9999 -9999 393 -9999 -9999 -9999 -9999 -9999 -9999 -9999 -9999 359 361 -9999 361 365 367 368 360 347 344 341 341 340 343 339 336 339 335 331 328 329 330 328 329 328 338 339 334 342 349 341 347 358 354 346 340 344 337 346 319 326 339 333 304 305 311 334 341 317 316 315 306 305 -9999 -9999 -9999 
-9999 -9999 -9999 -9999 343 344 332 330 330 325 326 327 330 328 320 310 310 308 308 311 320 324 335 333 334 334 329 326 325 328 343 351 353 359 358 359 -9999 -9999 -9999 -9999 -9999 -9999 -9999 -9999 -9999 -9999 -9999 -9999 -9999 -9999 -9999 -9999 -9999 -9999 -9999 -9999 -9999 -9999 -9999 -9999 -9999 -9999 -9999 -9999 -9999 -9999 -9999 -9999 -9999 -9999 -9999 -9999 -9999 -9999 -9999 -9999 -9999 -9999 -9999 -9999 -9999 -9999 -9999 -9999 -9999 -9999 -9999 -9999 -9999 -9999 413 411 409 411 410 404 -9999 405 399 398 -9999 -9999 -9999 -9999 389 389 389 389 -9999 -9999 -9999 374 370 364 362 362 360 364 367 368 366 359 355 349 346 341 337 342 338 338 336 334 331 329 329 328 330 331 329 338 340 336 342 345 345 340 348 357 354 349 338 343 338 319 345 345 319 304 322 334 320 336 343 329 314 308 307 310 -9999 -9999 
-9999 -9999 -9999 345 343 339 333 330 332 330 323 320 318 321 318 312 314 313 313 313 309 322 336 337 339 345 341 330 323 325 335 342 351 360 357 355 -9999 -9999 -9999 -9999 -9999 -9999 -9999 -9999 -9999 -9999 -9999 -9999 -9999 -9999 -9999 -9999 -9999 -9999 -9999 -9999 -9999 -9999 -9999 -9999 -9999 -9999 -9999 -9999 -9999 -9999 -9999 -9999 -9999 -9999 -9999 -9999 -9999 -9999 -9999 -9999 -9999 -9999 -9999 -9999 -9999 -9999 -9999 -9999 -9999 -9999 -9999 -9999 -9999 -9999 -9999 412 411 411 409 405 406 406 400 398 398 -9999 -9999 391 389 389 391 389 -9999 -9999 378 371 366 364 360 361 361 363 367 368 365 363 359 352 347 342 339 338 335 335 334 332 332 332 332 328 329 329 333 330 334 332 338 341 346 350 346 358 353 354 345 346 336 322 348 338 325 311 320 346 331 325 321 327 315 310 308 309 -9999 -9999 
-9999 -9999 -9999 342 348 340 336 334 335 332 334 326 322 318 315 320 323 325 321 319 316 309 323 333 333 339 344 339 335 331 338 337 345 360 359 350 357 366 361 -9999 -9999 -9999 -9999 -9999 -9999 -9999 -9999 -9999 -9999 -9999 -9999 -9999 -9999 -9999 -9999 -9999 -9999 -9999 -9999 -9999 -9999 -9999 -9999 -9999 -9999 -9999 -9999 -9999 -9999 -9999 -9999 -9999 -9999 -9999 -9999 -9999 -9999 -9999 -9999 -9999 -9999 -9999 -9999 -9999 -9999 -9999 -9999 -9999 -9999 -9999 -9999 -9999 409 409 408 407 407 405 403 397 395 397 396 394 394 392 393 393 -9999 382 376 371 365 362 358 361 360 360 361 363 363 365 362 354 347 341 341 340 337 336 335 335 333 335 330 328 326 327 328 334 333 330 331 334 340 349 350 352 355 348 355 347 338 331 350 351 322 327 321 352 341 328 315 315 314 312 310 313 311 -9999 
-9999 -9999 -9999 -9999 347 348 342 341 346 348 343 333 325 324 324 324 329 334 331 323 317 318 316 321 329 345 339 346 345 333 337 338 340 353 361 356 353 364 360 363 361 361 -9999 -9999 -9999 -9999 -9999 -9999 -9999 -9999 -9999 -9999 -9999 -9999 -9999 -9999 -9999 -9999 -9999 -9999 -9999 -9999 -9999 -9999 -9999 -9999 -9999 -9999 -9999 -9999 -9999 -9999 -9999 -9999 -9999 -9999 -9999 -9999 -9999 -9999 -9999 -9999 -9999 -9999 -9999 -9999 -9999 -9999 -9999 -9999 -9999 410 409 407 405 403 403 402 399 395 389 389 391 393 395 395 396 393 388 386 379 373 366 364 358 356 357 355 356 355 363 365 360 357 348 343 340 341 346 346 343 341 337 338 334 328 324 324 327 331 331 334 335 337 342 346 349 344 340 340 341 355 343 332 359 352 329 342 330 350 341 321 318 313 312 314 320 316 -9999 -9999 
-9999 -9999 -9999 -9999 362 353 350 349 348 352 343 335 330 335 329 330 333 337 336 323 318 322 321 321 321 333 344 339 338 334 336 341 338 346 358 359 354 346 357 363 357 360 364 364 364 -9999 -9999 -9999 -9999 -9999 -9999 -9999 -9999 -9999 -9999 -9999 -9999 -9999 -9999 -9999 -9999 -9999 -9999 -9999 -9999 -9999 -9999 -9999 -9999 -9999 -9999 -9999 -9999 -9999 -9999 -9999 -9999 -9999 -9999 -9999 -9999 -9999 -9999 -9999 -9999 -9999 -9999 -9999 -9999 -9999 -9999 -9999 410 403 400 398 398 399 396 390 386 384 384 386 388 392 395 395 395 390 381 374 367 366 357 359 357 353 352 357 364 361 360 355 347 342 337 338 343 347 344 344 346 345 340 330 326 323 324 326 331 336 334 336 342 342 345 350 346 332 345 362 340 333 350 355 350 354 336 -9999 -9999 329 319 320 313 317 326 326 318 318 
-9999 -9999 -9999 -9999 358 357 355 356 350 354 351 342 342 337 334 338 337 333 326 324 328 329 321 325 317 330 339 338 335 331 337 342 336 342 349 358 356 351 347 357 352 354 363 368 359 -9999 -9999 -9999 -9999 -9999 -9999 -9999 -9999 -9999 -9999 -9999 -9999 -9999 -9999 -9999 373 374 -9999 -9999 -9999 -9999 -9999 -9999 -9999 -9999 -9999 -9999 -9999 -9999 -9999 -9999 -9999 -9999 -9999 -9999 -9999 -9999 -9999 -9999 -9999 -9999 -9999 -9999 -9999 -9999 -9999 -9999 394 396 396 396 393 392 390 389 385 381 379 378 378 381 386 389 390 389 385 379 368 365 359 359 358 352 352 357 361 362 367 351 345 344 338 341 345 346 346 351 353 350 340 337 331 328 323 321 331 332 335 338 343 339 345 337 341 329 344 350 329 329 345 360 359 366 345 -9999 -9999 -9999 -9999 318 314 314 321 324 322 -9999 
340 328 325 329 346 353 359 363 355 357 358 350 345 343 345 344 334 332 334 333 335 327 330 323 315 327 329 340 341 327 344 339 339 342 339 349 351 344 341 349 355 355 358 360 360 366 -9999 -9999 -9999 -9999 -9999 -9999 -9999 -9999 -9999 -9999 -9999 -9999 374 374 375 373 377 -9999 -9999 -9999 -9999 -9999 -9999 -9999 -9999 -9999 -9999 -9999 -9999 -9999 -9999 -9999 -9999 -9999 -9999 -9999 -9999 -9999 -9999 -9999 -9999 -9999 -9999 -9999 -9999 397 395 395 398 398 397 398 394 392 386 382 374 373 372 372 370 372 379 385 385 381 375 369 362 359 358 353 355 355 360 364 362 351 345 343 337 338 342 346 344 348 358 357 346 343 334 326 329 327 326 331 335 339 337 329 333 335 329 340 340 334 328 325 342 356 367 364 359 -9999 -9999 -9999 -9999 -9999 325 320 327 -9999 -9999 -9999 
308 326 349 361 339 348 365 358 352 361 355 352 356 350 349 349 340 346 354 345 346 336 336 325 322 316 316 321 329 325 327 329 340 342 337 339 342 337 345 349 342 350 355 360 370 367 -9999 -9999 -9999 -9999 -9999 -9999 -9999 -9999 -9999 -9999 -9999 -9999 375 373 371 371 373 375 -9999 -9999 -9999 -9999 -9999 -9999 -9999 -9999 -9999 -9999 -9999 -9999 -9999 -9999 -9999 -9999 -9999 -9999 -9999 -9999 -9999 -9999 -9999 -9999 -9999 -9999 -9999 -9999 396 395 395 396 397 399 400 395 390 387 381 373 367 365 366 370 374 372 371 370 369 369 365 361 356 354 353 354 357 360 355 349 344 342 335 335 339 343 345 342 352 352 350 347 340 336 335 336 332 330 340 338 332 329 331 323 320 333 331 323 317 341 349 350 362 369 360 -9999 -9999 -9999 -9999 -9999 -9999 338 -9999 -9999 -9999 -9999 
-9999 313 335 362 347 343 350 349 352 358 356 363 359 352 351 353 344 355 362 354 349 347 342 328 329 323 318 315 316 324 324 333 329 336 335 338 334 334 344 340 343 345 350 364 367 368 367 365 366 361 357 -9999 -9999 -9999 -9999 -9999 -9999 -9999 373 375 377 375 376 379 373 383 -9999 -9999 -9999 -9999 -9999 -9999 -9999 -9999 -9999 -9999 -9999 -9999 -9999 -9999 -9999 -9999 -9999 -9999 -9999 -9999 -9999 -9999 -9999 -9999 -9999 -9999 -9999 399 399 398 395 395 395 395 393 391 384 383 375 372 368 363 368 369 366 363 362 366 366 359 357 354 355 355 360 359 348 344 342 338 333 338 339 344 343 341 337 346 351 354 338 333 334 340 344 338 336 327 328 329 334 338 327 315 327 312 319 337 365 364 358 361 348 361 -9999 -9999 -9999 -9999 -9999 -9999 -9999 -9999 -9999 -9999 
-9999 322 341 366 365 355 353 361 364 364 360 366 361 350 358 358 348 359 365 357 350 349 341 329 328 326 322 320 318 322 328 340 342 333 331 332 337 337 337 341 340 353 355 362 364 366 366 367 364 363 357 354 356 -9999 -9999 -9999 -9999 -9999 373 375 379 375 374 376 373 377 -9999 -9999 -9999 -9999 -9999 -9999 -9999 -9999 -9999 -9999 -9999 -9999 -9999 -9999 -9999 -9999 -9999 -9999 -9999 -9999 -9999 -9999 -9999 -9999 -9999 -9999 -9999 395 397 398 399 396 387 389 391 392 385 382 377 374 373 365 357 361 363 365 362 359 365 364 361 361 360 357 353 350 344 337 337 334 333 337 341 343 345 342 335 344 347 344 343 339 333 334 344 347 333 326 322 329 336 341 334 320 324 307 314 336 347 353 344 332 339 -9999 362 355 -9999 -9999 -9999 -9999 -9999 -9999 -9999 -9999 
-9999 319 343 354 370 372 365 354 359 363 362 364 359 357 362 363 351 362 365 360 358 349 339 334 331 326 322 324 322 328 332 345 352 349 352 341 338 342 333 335 333 344 355 358 360 361 365 365 363 362 361 355 357 362 367 367 -9999 -9999 371 376 377 374 375 376 376 380 382 -9999 -9999 -9999 -9999 -9999 -9999 -9999 -9999 -9999 -9999 -9999 -9999 -9999 -9999 -9999 -9999 -9999 -9999 -9999 -9999 -9999 -9999 -9999 -9999 -9999 -9999 397 395 401 404 399 390 387 386 389 382 375 374 373 372 368 361 352 355 357 359 354 361 367 367 362 358 354 350 345 340 338 336 334 335 337 337 345 347 343 334 340 342 349 351 351 340 331 335 337 336 326 328 332 347 343 344 327 310 309 330 346 360 347 325 319 321 333 343 342 339 -9999 -9999 -9999 -9999 -9999 -9999 -9999 
-9999 -9999 325 363 370 366 366 367 369 369 365 362 361 359 361 358 363 364 365 363 358 350 341 338 331 326 325 325 332 340 341 339 355 360 361 351 340 341 343 340 336 337 349 357 362 367 363 363 365 363 363 363 361 363 371 366 365 364 370 378 378 376 377 374 381 384 386 -9999 -9999 -9999 -9999 -9999 387 -9999 -9999 -9999 -9999 -9999 -9999 -9999 -9999 -9999 -9999 -9999 -9999 -9999 -9999 -9999 -9999 -9999 -9999 -9999 -9999 399 394 401 400 396 392 383 389 391 388 375 377 374 369 365 359 352 350 350 349 349 359 361 357 355 349 347 342 338 340 339 337 337 338 340 343 345 344 337 341 343 349 355 347 351 341 332 330 326 333 332 324 334 345 343 337 335 312 313 325 343 345 346 350 360 347 332 324 330 338 -9999 -9999 -9999 -9999 -9999 -9999 -9999 
-9999 -9999 319 324 348 365 354 364 368 357 351 364 364 363 364 359 364 365 362 357 352 346 341 339 330 333 334 337 344 348 346 344 346 354 362 363 360 361 360 353 355 341 346 352 361 362 363 366 368 366 365 364 366 368 372 370 364 365 368 377 383 382 380 380 384 389 -9999 -9999 -9999 390 390 389 389 390 384 -9999 -9999 -9999 -9999 -9999 -9999 -9999 -9999 -9999 -9999 -9999 -9999 -9999 -9999 -9999 -9999 -9999 394 399 389 393 398 399 391 380 381 381 376 372 373 374 372 367 356 359 357 355 352 353 352 358 358 351 347 343 337 341 345 345 339 343 340 346 340 337 338 346 354 352 348 350 349 339 334 330 333 331 324 321 323 337 342 342 327 326 308 314 329 352 368 380 383 354 342 337 337 339 340 -9999 -9999 -9999 -9999 -9999 -9999 -9999 
-9999 -9999 -9999 324 312 327 333 353 356 345 366 367 365 362 360 364 361 359 359 355 351 352 345 340 334 334 336 340 343 352 351 355 348 351 356 353 359 365 363 365 361 348 343 353 358 364 364 363 368 373 367 369 367 372 373 376 370 367 369 378 380 385 384 385 388 391 -9999 -9999 -9999 396 393 393 392 388 389 384 -9999 -9999 -9999 -9999 -9999 390 -9999 -9999 -9999 -9999 -9999 -9999 377 382 375 374 382 392 384 385 386 393 388 382 374 374 373 380 380 374 363 360 355 363 360 358 354 355 349 355 349 347 345 337 337 341 344 344 344 354 348 341 338 339 348 359 359 351 348 347 341 341 328 330 345 343 336 323 314 330 343 341 329 313 303 315 333 332 347 362 387 385 364 349 342 338 343 341 -9999 -9999 -9999 -9999 -9999 -9999 
-9999 -9999 -9999 -9999 -9999 -9999 312 330 328 347 366 359 367 355 360 353 360 352 352 350 358 361 354 347 339 339 341 343 348 355 356 354 357 360 357 351 348 354 355 358 368 349 344 353 359 360 367 368 367 370 369 369 368 374 382 385 379 374 368 369 380 388 391 388 387 393 394 397 397 395 394 397 396 396 394 390 -9999 -9999 -9999 389 391 394 391 384 385 387 385 380 381 383 378 376 372 370 369 368 367 370 369 373 366 368 379 374 368 359 366 362 358 357 359 360 353 352 347 351 349 346 343 338 336 338 345 344 351 352 343 340 345 357 360 362 358 360 355 353 338 326 334 340 344 349 353 339 318 319 345 334 318 314 303 327 338 330 353 362 -9999 -9999 -9999 -9999 -9999 341 336 350 -9999 -9999 -9999 -9999 -9999 -9999 
-9999 -9999 -9999 -9999 -9999 -9999 -9999 315 314 333 335 334 354 338 355 336 352 338 344 359 362 360 355 349 340 337 340 345 349 357 357 359 362 363 359 356 353 356 347 352 355 344 354 355 356 358 361 367 370 371 368 366 366 378 383 391 386 381 373 367 375 381 382 387 386 388 391 391 388 393 393 397 400 393 388 386 384 -9999 -9999 383 385 389 390 390 387 381 378 383 385 373 375 379 387 384 378 379 382 375 367 366 362 373 370 359 362 369 375 374 365 364 356 352 349 344 343 345 347 344 338 337 333 333 341 348 350 342 343 344 351 365 372 369 362 365 353 338 324 337 347 346 341 347 351 347 333 316 326 335 318 313 311 322 324 335 362 349 -9999 -9999 -9999 -9999 -9999 -9999 342 353 -9999 -9999 -9999 -9999 -9999 -9999 
-9999 -9999 -9999 -9999 -9999 -9999 -9999 -9999 -9999 -9999 309 307 311 315 328 326 329 340 355 362 363 358 356 350 344 346 348 349 351 357 362 361 362 364 365 360 367 371 356 343 350 342 350 357 364 367 360 363 371 377 372 366 372 377 381 384 387 387 383 373 368 375 379 379 380 386 388 387 384 391 388 390 393 392 391 392 390 387 381 -9999 378 382 383 385 387 381 378 379 372 370 378 381 385 387 383 390 383 375 378 372 361 365 356 361 362 361 364 368 366 362 358 352 346 343 339 345 348 344 339 336 333 334 340 338 338 338 343 354 358 365 369 367 371 359 338 339 329 335 345 344 338 349 338 350 331 327 319 337 331 317 308 311 318 353 364 361 339 -9999 -9999 -9999 -9999 -9999 -9999 367 -9999 -9999 -9999 -9999 -9999 -9999 
-9999 -9999 -9999 -9999 -9999 -9999 -9999 -9999 -9999 -9999 -9999 -9999 -9999 -9999 304 306 311 335 361 365 357 357 355 352 351 351 353 351 354 352 360 364 364 361 365 366 360 359 350 346 349 341 345 360 372 370 364 360 363 373 374 373 367 375 380 382 384 387 387 386 373 372 375 378 377 383 387 386 382 387 388 395 395 391 392 393 394 391 389 391 383 378 374 379 384 384 379 378 368 366 372 376 379 383 386 388 379 384 377 371 367 354 358 371 375 375 368 361 365 361 356 350 345 342 336 342 347 341 339 341 334 334 333 340 337 341 353 362 369 367 372 365 353 344 348 356 343 333 322 336 333 345 332 346 338 322 317 324 335 331 327 309 310 326 351 378 348 -9999 -9999 -9999 -9999 -9999 340 -9999 -9999 -9999 -9999 -9999 -9999 -9999 
-9999 -9999 -9999 -9999 -9999 -9999 -9999 -9999 -9999 -9999 -9999 -9999 -9999 -9999 -9999 -9999 311 311 329 352 358 349 357 356 356 357 358 354 349 354 359 360 358 359 367 364 363 358 350 344 344 345 346 360 373 377 368 366 361 365 372 372 365 369 377 380 386 384 384 390 381 371 371 374 376 376 384 385 383 386 388 392 393 388 390 393 392 393 395 396 394 390 381 372 377 382 379 371 365 362 362 367 371 377 379 383 383 383 381 381 364 365 370 368 371 378 373 363 361 362 356 350 349 344 340 338 342 344 337 339 333 330 332 343 342 342 352 364 368 367 356 358 367 363 361 371 360 351 324 319 320 338 330 327 344 326 312 327 336 336 346 325 307 316 357 376 364 364 -9999 -9999 -9999 -9999 -9999 -9999 -9999 -9999 -9999 -9999 -9999 -9999 
-9999 -9999 -9999 -9999 -9999 -9999 -9999 -9999 -9999 -9999 -9999 -9999 -9999 -9999 -9999 -9999 -9999 -9999 316 318 328 333 343 352 350 349 349 352 356 350 351 356 354 363 360 357 360 353 347 344 338 346 350 358 358 367 374 372 363 360 365 368 366 363 369 375 385 380 385 387 382 374 370 373 375 373 378 385 386 381 379 382 383 388 389 391 392 395 395 393 393 392 385 375 385 383 383 376 366 360 357 359 364 370 376 385 388 387 389 380 361 362 366 369 373 372 369 363 356 353 350 347 347 344 339 339 341 341 337 337 334 334 331 338 339 346 357 362 362 363 366 366 366 368 373 362 351 339 332 315 326 342 323 317 337 331 311 312 319 325 325 331 324 312 338 356 349 -9999 -9999 -9999 -9999 -9999 -9999 -9999 -9999 -9999 -9999 -9999 -9999 -9999 
-9999 -9999 -9999 -9999 -9999 -9999 -9999 -9999 -9999 -9999 -9999 -9999 -9999 -9999 -9999 -9999 -9999 -9999 -9999 -9999 324 321 326 328 334 339 341 341 345 349 352 352 353 364 365 358 354 358 343 341 342 354 357 364 358 358 366 370 368 365 363 366 368 366 360 368 377 373 379 383 379 376 374 369 369 373 374 379 380 375 373 373 376 385 386 389 391 391 390 392 390 385 383 375 373 379 382 379 371 365 361 358 357 363 366 378 387 388 389 385 379 369 354 360 371 372 362 368 367 360 351 344 350 347 349 347 344 348 344 340 337 339 338 336 340 348 365 370 369 369 355 358 362 356 373 370 344 345 320 310 325 342 321 326 333 341 318 315 316 312 312 306 309 309 320 347 343 -9999 -9999 -9999 -9999 -9999 -9999 -9999 -9999 -9999 -9999 -9999 -9999 -9999 
-9999 -9999 -9999 -9999 -9999 -9999 -9999 -9999 -9999 -9999 -9999 -9999 -9999 -9999 -9999 -9999 -9999 -9999 -9999 -9999 -9999 329 332 326 328 327 332 337 346 344 344 344 344 356 359 356 351 348 340 345 352 356 360 351 352 356 356 367 370 364 361 364 370 366 359 360 364 368 371 379 375 377 375 374 368 371 368 373 375 374 371 369 368 375 378 381 387 390 389 389 392 391 383 372 369 367 373 376 371 370 362 365 361 361 359 365 373 374 382 382 383 378 353 365 371 372 364 358 369 367 356 347 341 345 355 356 351 352 347 345 342 344 342 337 343 353 363 372 366 359 366 349 358 340 356 364 354 351 324 314 332 339 314 319 328 330 315 322 318 312 321 314 315 309 328 357 351 349 -9999 -9999 -9999 -9999 -9999 -9999 -9999 -9999 -9999 -9999 -9999 -9999 
-9999 -9999 -9999 -9999 -9999 -9999 -9999 -9999 -9999 -9999 -9999 -9999 -9999 -9999 -9999 -9999 -9999 -9999 -9999 -9999 -9999 323 344 345 336 343 348 351 347 346 345 347 347 348 348 358 358 348 348 345 344 345 350 356 351 348 349 358 367 361 363 374 376 369 363 362 360 359 365 370 367 372 377 375 368 366 368 371 375 374 371 368 365 369 377 380 385 386 388 392 394 392 388 383 379 377 365 364 373 377 366 364 361 367 364 357 363 368 375 373 371 360 347 370 377 375 362 350 366 355 358 355 334 346 352 358 345 348 355 352 351 347 345 338 344 353 357 367 375 376 360 348 333 329 359 366 349 327 318 311 318 316 313 321 344 339 327 337 331 329 326 331 319 313 321 342 346 352 346 348 -9999 -9999 -9999 -9999 356 -9999 -9999 -9999 -9999 -9999 
-9999 -9999 -9999 -9999 -9999 -9999 -9999 -9999 -9999 -9999 -9999 -9999 -9999 -9999 -9999 -9999 -9999 -9999 -9999 -9999 -9999 325 337 352 355 345 350 361 362 363 358 351 350 348 351 347 348 349 359 360 356 354 359 373 376 370 360 351 362 372 359 366 373 374 375 369 363 358 358 363 363 369 371 376 373 367 364 366 373 371 370 369 368 366 372 377 382 383 385 388 391 393 391 389 384 385 381 364 369 370 370 369 362 363 363 361 365 373 375 370 357 349 334 346 365 362 364 338 333 334 337 339 333 333 336 343 335 355 356 362 358 354 350 339 342 353 360 374 367 375 368 367 346 327 335 358 364 348 319 310 310 308 321 342 349 337 333 325 343 350 357 358 346 326 321 339 341 343 347 357 351 351 -9999 373 366 362 -9999 -9999 -9999 -9999 
-9999 -9999 -9999 -9999 -9999 -9999 -9999 -9999 -9999 -9999 -9999 -9999 -9999 -9999 -9999 -9999 -9999 -9999 -9999 -9999 -9999 -9999 324 337 357 352 355 356 355 369 370 359 357 351 351 350 352 366 364 366 373 367 372 382 380 381 373 353 358 371 365 359 365 374 377 374 368 362 361 361 359 365 367 373 374 373 368 364 372 371 368 370 368 366 367 370 373 375 379 385 389 391 392 389 385 386 386 368 361 382 386 383 375 365 363 370 370 371 371 355 343 344 346 336 344 343 335 328 338 340 324 317 327 324 324 320 326 327 349 355 366 365 357 343 346 361 366 346 345 354 379 369 348 322 317 346 337 329 317 310 306 305 319 345 350 352 335 320 321 324 340 339 343 325 320 332 339 340 348 350 364 372 397 378 -9999 -9999 -9999 -9999 -9999 -9999 
-9999 -9999 -9999 -9999 -9999 -9999 -9999 -9999 -9999 -9999 -9999 -9999 -9999 -9999 -9999 -9999 -9999 -9999 -9999 -9999 -9999 -9999 -9999 331 352 356 349 360 359 355 364 356 368 371 361 344 344 356 374 379 379 376 381 381 377 368 363 361 352 366 365 358 372 386 381 375 381 372 366 364 362 361 364 367 371 374 371 365 368 369 367 366 366 363 361 363 370 375 373 378 388 394 392 390 386 377 372 367 360 370 385 395 387 374 369 375 377 366 352 348 352 355 366 348 330 326 339 333 332 358 350 340 315 314 320 323 313 319 331 339 353 368 370 355 339 355 364 351 336 323 339 336 332 321 311 322 344 330 314 310 307 312 324 324 350 362 351 341 326 321 324 337 344 326 327 335 -9999 349 349 353 353 356 373 -9999 -9999 -9999 -9999 -9999 -9999 -9999 
-9999 -9999 -9999 -9999 -9999 -9999 -9999 -9999 -9999 -9999 -9999 -9999 -9999 -9999 -9999 -9999 -9999 -9999 -9999 -9999 -9999 -9999 -9999 -9999 332 339 338 348 360 361 353 351 358 372 378 361 351 351 358 371 378 372 375 374 376 371 370 365 363 360 357 354 371 382 377 372 377 374 374 368 366 364 362 365 370 372 377 370 367 368 367 364 365 366 365 365 373 374 366 371 384 391 389 389 389 392 378 359 370 369 380 385 380 375 378 378 380 362 351 362 359 368 363 342 345 338 343 347 332 335 347 335 317 334 340 342 337 325 340 349 357 359 366 368 348 338 356 357 332 319 311 311 310 315 306 307 328 331 314 309 310 305 318 318 330 340 361 347 340 333 322 327 335 326 329 -9999 -9999 -9999 -9999 -9999 -9999 -9999 -9999 -9999 -9999 -9999 -9999 -9999 -9999 -9999 
-9999 -9999 -9999 -9999 -9999 -9999 -9999 -9999 -9999 -9999 -9999 -9999 -9999 -9999 -9999 -9999 -9999 -9999 -9999 -9999 -9999 -9999 -9999 -9999 -9999 326 348 362 367 373 366 351 355 376 377 375 372 371 364 371 369 363 362 367 365 369 369 368 374 370 358 351 362 370 369 371 371 374 381 376 369 367 368 364 366 368 376 376 373 366 372 368 372 371 369 367 378 375 365 364 373 382 388 394 392 388 380 360 372 376 379 382 379 376 379 376 369 360 355 369 369 371 352 344 353 349 346 361 356 344 343 323 317 341 359 354 350 348 343 353 363 371 370 372 356 339 338 362 354 323 325 332 336 330 310 304 304 307 309 305 305 307 307 309 310 338 350 355 349 335 327 322 324 326 337 -9999 -9999 -9999 -9999 -9999 -9999 -9999 -9999 -9999 -9999 -9999 -9999 -9999 -9999 -9999 
-9999 -9999 -9999 -9999 -9999 -9999 -9999 -9999 -9999 -9999 -9999 -9999 -9999 -9999 -9999 -9999 -9999 -9999 -9999 -9999 -9999 -9999 -9999 -9999 -9999 331 332 350 372 369 365 366 348 360 369 381 378 376 374 375 362 355 353 356 358 363 367 371 375 368 360 354 360 363 365 365 369 372 375 378 374 373 368 370 373 370 370 378 378 370 374 370 378 378 379 373 369 374 366 360 363 370 384 386 388 389 378 357 364 380 379 380 380 380 377 377 373 372 360 370 366 354 355 361 367 364 360 365 364 352 355 328 313 337 361 352 357 348 358 352 364 371 377 373 368 356 329 342 349 322 340 352 343 319 310 312 310 328 314 317 319 308 312 309 309 314 323 358 368 351 335 323 328 338 -9999 -9999 -9999 -9999 -9999 -9999 -9999 -9999 -9999 -9999 -9999 -9999 -9999 -9999 -9999 -9999 
-9999 -9999 -9999 -9999 -9999 -9999 -9999 -9999 -9999 -9999 -9999 -9999 -9999 -9999 -9999 -9999 -9999 -9999 -9999 -9999 -9999 -9999 -9999 -9999 -9999 -9999 329 349 365 370 359 352 346 351 356 364 371 380 375 376 375 364 354 350 351 356 362 368 372 370 361 358 354 357 365 373 374 380 371 372 375 375 374 374 379 378 368 375 378 370 366 368 378 385 388 382 373 366 367 371 357 365 379 386 380 371 357 350 355 369 376 377 379 378 379 376 376 374 365 372 369 364 368 376 379 370 372 371 370 362 358 345 316 322 349 334 342 343 339 351 365 353 372 366 368 366 345 329 347 325 341 374 360 322 331 327 322 343 338 347 334 312 309 311 313 310 311 331 346 365 346 328 329 345 -9999 -9999 -9999 -9999 -9999 -9999 -9999 -9999 -9999 -9999 -9999 -9999 -9999 -9999 -9999 -9999 
-9999 -9999 -9999 -9999 -9999 -9999 -9999 -9999 -9999 -9999 -9999 -9999 -9999 -9999 -9999 -9999 -9999 -9999 -9999 -9999 -9999 -9999 -9999 -9999 -9999 -9999 326 343 361 359 349 353 354 362 356 356 366 374 377 382 385 381 371 359 349 350 352 358 371 376 375 374 363 355 363 367 371 374 372 371 370 376 381 380 381 377 372 373 374 376 367 364 380 379 386 380 381 373 374 378 361 367 371 373 370 363 351 363 351 351 357 370 372 376 378 379 367 372 371 374 368 372 367 363 363 373 370 361 367 363 344 343 316 314 313 309 312 332 327 361 365 349 357 351 343 361 351 328 343 335 351 360 359 361 335 361 353 333 328 338 353 343 326 313 311 317 320 313 317 332 344 332 336 346 360 -9999 -9999 -9999 -9999 -9999 -9999 -9999 -9999 -9999 -9999 -9999 -9999 -9999 -9999 -9999 
-9999 -9999 -9999 -9999 -9999 -9999 -9999 -9999 -9999 -9999 -9999 -9999 -9999 -9999 -9999 -9999 -9999 -9999 -9999 -9999 -9999 -9999 -9999 -9999 -9999 324 326 346 359 347 339 351 366 366 372 363 371 377 381 374 374 382 379 363 360 357 351 349 361 376 377 375 372 366 358 355 366 375 366 374 380 378 381 385 385 380 374 365 373 379 372 365 365 372 383 379 381 376 376 375 360 357 358 361 353 354 364 371 371 360 345 359 370 374 366 377 359 374 365 369 359 367 365 349 346 364 353 351 363 368 356 327 309 312 304 309 312 303 310 327 346 340 338 339 330 358 350 325 350 352 358 370 374 364 353 353 348 351 348 318 321 325 332 315 315 316 321 319 329 332 328 331 343 337 353 349 347 357 359 -9999 -9999 -9999 -9999 -9999 -9999 -9999 -9999 -9999 -9999 -9999 
-9999 -9999 -9999 -9999 -9999 -9999 -9999 -9999 -9999 -9999 -9999 -9999 -9999 -9999 -9999 -9999 -9999 -9999 -9999 -9999 -9999 -9999 -9999 -9999 -9999 -9999 324 338 352 339 337 349 353 362 373 371 376 381 383 380 380 371 366 366 370 367 366 358 355 363 368 376 371 371 366 360 365 365 373 381 384 384 384 383 385 382 376 365 368 382 379 372 361 364 375 374 381 379 377 369 359 355 356 354 364 361 380 383 374 370 353 345 367 355 364 364 363 378 371 353 355 361 368 350 323 322 321 323 327 333 317 311 337 338 330 315 323 334 313 310 319 320 316 317 318 334 335 334 342 348 360 371 353 363 365 367 368 368 331 327 324 311 313 316 313 311 313 315 319 325 340 329 353 337 341 342 343 352 365 359 -9999 -9999 -9999 -9999 -9999 -9999 -9999 -9999 -9999 -9999 
-9999 -9999 -9999 -9999 -9999 -9999 -9999 -9999 -9999 -9999 -9999 -9999 -9999 -9999 -9999 -9999 -9999 -9999 -9999 -9999 -9999 -9999 -9999 -9999 -9999 -9999 325 331 343 334 336 349 356 368 363 369 379 382 386 372 382 380 373 375 377 373 374 378 368 356 354 359 363 359 359 356 360 365 369 376 381 386 388 383 384 380 379 373 362 375 379 377 366 360 368 370 376 381 374 370 365 363 363 363 371 370 374 375 367 352 358 344 339 341 355 350 367 375 366 340 327 332 331 322 324 321 332 327 310 307 317 333 346 349 351 344 331 338 323 332 334 336 340 326 328 331 326 350 327 355 374 359 346 359 347 363 359 365 365 366 339 325 321 324 334 332 328 334 324 327 341 345 327 354 335 348 347 347 373 382 391 395 417 -9999 -9999 -9999 -9999 -9999 -9999 -9999 
-9999 -9999 -9999 -9999 -9999 -9999 -9999 -9999 -9999 -9999 -9999 -9999 -9999 -9999 -9999 -9999 -9999 -9999 -9999 -9999 -9999 -9999 -9999 -9999 -9999 -9999 -9999 325 337 332 348 361 366 367 365 366 376 376 383 375 384 384 379 379 383 373 375 387 382 370 371 363 354 354 360 361 355 354 364 380 382 382 388 380 379 384 373 367 358 362 372 374 372 361 360 362 369 378 370 372 369 368 365 363 371 368 362 353 352 358 348 344 357 351 335 331 334 343 337 351 329 334 324 329 348 328 341 339 340 321 311 307 318 339 335 351 352 345 329 347 339 350 356 337 329 353 340 359 337 327 352 366 344 363 340 333 333 353 354 366 375 360 357 350 356 354 342 326 325 326 327 331 334 344 361 368 357 343 373 404 415 420 429 409 -9999 -9999 -9999 -9999 -9999 -9999 
-9999 -9999 -9999 -9999 -9999 -9999 -9999 -9999 -9999 -9999 -9999 -9999 -9999 -9999 -9999 -9999 -9999 -9999 -9999 -9999 -9999 -9999 -9999 -9999 -9999 -9999 -9999 -9999 325 328 340 350 356 361 359 363 366 363 366 381 384 378 379 378 384 384 376 376 382 373 377 377 365 357 350 348 352 356 354 368 369 376 377 368 368 377 372 362 353 355 360 375 370 361 358 358 362 373 364 372 366 362 364 361 360 361 356 360 369 371 356 365 379 372 347 348 349 348 353 347 330 335 343 351 341 334 357 362 352 335 341 317 300 304 320 341 353 347 333 344 351 357 346 357 334 361 355 370 360 321 333 329 364 368 365 355 322 322 325 341 366 363 360 365 346 347 362 348 345 340 340 332 336 339 342 347 360 359 393 394 383 383 384 376 -9999 -9999 -9999 -9999 -9999 -9999 
-9999 -9999 -9999 -9999 -9999 -9999 -9999 -9999 -9999 -9999 -9999 -9999 -9999 -9999 -9999 -9999 -9999 -9999 -9999 -9999 -9999 -9999 -9999 -9999 -9999 -9999 -9999 -9999 -9999 327 331 334 342 351 357 358 365 359 361 372 370 368 379 380 374 376 379 374 376 381 377 376 381 373 361 349 347 348 349 357 358 363 360 354 356 366 374 368 355 349 351 364 370 361 362 354 358 359 359 368 365 362 364 359 350 349 351 365 369 362 358 374 371 360 358 363 370 372 361 352 331 337 351 366 355 339 366 362 353 355 355 332 301 312 336 350 360 355 349 343 356 363 360 363 337 354 369 369 340 320 310 331 368 371 378 349 355 352 321 323 337 345 338 359 352 332 355 371 349 346 350 349 348 348 354 362 386 362 360 356 -9999 359 -9999 -9999 -9999 -9999 -9999 -9999 -9999 -9999 
-9999 -9999 -9999 -9999 -9999 -9999 -9999 -9999 -9999 -9999 -9999 -9999 -9999 -9999 -9999 -9999 -9999 -9999 -9999 -9999 -9999 -9999 -9999 -9999 -9999 -9999 -9999 -9999 -9999 330 330 338 348 356 351 353 363 366 355 351 356 367 371 369 367 375 375 369 371 380 379 384 382 383 380 368 350 348 347 345 346 349 347 346 347 354 360 357 353 347 345 347 359 361 368 368 357 353 357 372 366 359 360 356 351 348 347 357 365 371 367 377 362 360 369 377 380 361 338 334 352 354 363 373 357 345 357 361 358 340 332 312 299 297 323 352 357 357 353 341 334 354 359 364 355 357 367 358 338 337 325 312 341 353 349 374 380 357 328 323 323 321 324 339 337 336 350 359 355 336 348 357 347 344 356 386 361 351 -9999 -9999 -9999 -9999 -9999 -9999 -9999 -9999 -9999 -9999 -9999 -9999 
-9999 -9999 -9999 -9999 -9999 -9999 -9999 -9999 -9999 -9999 -9999 -9999 -9999 -9999 -9999 -9999 -9999 -9999 -9999 -9999 -9999 -9999 -9999 -9999 -9999 -9999 -9999 -9999 -9999 -9999 331 331 346 359 356 359 371 372 364 361 351 358 359 369 367 368 368 363 370 376 380 375 380 380 378 379 363 365 366 354 348 347 345 343 342 342 346 348 351 356 354 350 345 352 353 366 367 360 353 369 365 354 355 358 355 353 348 350 362 370 372 373 363 366 378 381 371 350 344 343 359 370 378 367 345 354 364 345 329 324 312 311 307 296 307 332 350 362 366 358 334 341 344 360 364 374 369 353 352 341 316 312 328 353 324 370 376 351 367 332 325 328 322 327 328 335 325 334 338 340 341 349 345 366 383 352 348 365 -9999 -9999 -9999 -9999 -9999 -9999 -9999 -9999 -9999 -9999 -9999 -9999 
-9999 -9999 -9999 -9999 -9999 -9999 -9999 -9999 -9999 -9999 -9999 -9999 -9999 -9999 -9999 -9999 -9999 -9999 -9999 -9999 -9999 -9999 -9999 -9999 -9999 -9999 -9999 -9999 -9999 -9999 -9999 333 333 344 360 352 361 374 374 372 354 356 357 354 356 356 355 354 366 375 379 379 374 373 369 366 362 367 373 380 378 365 364 353 350 345 345 348 355 366 382 371 353 345 341 346 358 355 347 358 355 347 353 362 362 358 357 354 358 365 367 365 364 370 368 370 361 341 354 351 366 372 371 363 352 361 366 349 341 317 317 328 323 296 299 312 346 351 364 363 353 330 331 343 350 361 372 373 376 345 320 314 312 321 316 346 373 372 379 361 334 330 336 351 344 360 366 361 361 342 336 345 373 382 358 357 373 -9999 -9999 -9999 -9999 -9999 -9999 -9999 -9999 -9999 -9999 -9999 -9999 -9999 
-9999 -9999 -9999 -9999 -9999 -9999 -9999 -9999 -9999 -9999 -9999 -9999 -9999 -9999 -9999 -9999 -9999 -9999 -9999 -9999 -9999 -9999 -9999 -9999 -9999 -9999 -9999 -9999 -9999 -9999 -9999 -9999 -9999 334 343 354 350 366 367 361 352 367 364 350 350 350 346 345 353 361 366 376 376 373 368 363 368 379 374 386 387 382 383 372 379 364 354 365 368 372 385 383 376 363 350 344 343 351 350 346 342 349 358 368 374 364 363 359 357 359 365 364 368 371 364 359 353 342 366 354 364 372 368 360 355 366 359 341 326 329 341 335 307 297 293 300 327 349 362 367 361 346 324 322 327 337 348 362 373 332 360 336 318 311 308 311 335 373 369 347 330 342 340 327 324 331 332 330 360 367 345 371 379 346 347 359 -9999 -9999 -9999 -9999 -9999 -9999 -9999 -9999 -9999 -9999 -9999 -9999 -9999 -9999 
-9999 -9999 -9999 -9999 -9999 -9999 -9999 -9999 -9999 -9999 -9999 -9999 -9999 -9999 -9999 -9999 -9999 -9999 -9999 -9999 -9999 -9999 -9999 -9999 -9999 -9999 -9999 -9999 -9999 -9999 -9999 -9999 -9999 -9999 334 340 341 352 350 345 351 351 353 359 363 358 346 344 347 354 355 368 374 379 378 372 371 373 378 380 387 385 386 378 388 373 357 373 385 380 380 381 383 380 366 356 342 339 348 351 344 343 354 364 371 365 362 361 359 354 363 359 356 358 364 355 340 351 366 368 369 373 366 373 368 370 366 345 335 349 344 336 305 294 288 295 311 338 352 362 371 367 348 317 334 361 377 377 370 360 360 336 357 352 350 320 328 344 345 327 337 328 324 327 346 349 358 344 339 377 395 375 344 344 361 -9999 -9999 -9999 -9999 -9999 -9999 -9999 -9999 -9999 -9999 -9999 -9999 -9999 -9999 -9999 
-9999 -9999 -9999 -9999 -9999 -9999 -9999 -9999 -9999 -9999 -9999 -9999 -9999 -9999 -9999 -9999 -9999 -9999 -9999 -9999 -9999 -9999 -9999 -9999 -9999 -9999 -9999 -9999 -9999 -9999 -9999 -9999 -9999 -9999 -9999 336 336 339 339 349 352 353 358 350 350 346 349 355 352 359 358 355 360 376 382 382 378 373 372 376 380 381 382 384 380 375 363 356 372 385 375 374 386 381 379 366 358 347 339 342 337 342 354 363 373 369 357 362 363 357 355 348 350 348 345 347 346 357 368 366 372 375 373 371 367 364 364 360 350 355 327 330 303 290 292 311 346 354 363 358 354 370 365 335 319 353 362 361 378 368 354 367 377 375 362 330 313 320 316 325 329 328 335 327 344 379 357 347 370 388 344 352 348 352 365 -9999 -9999 -9999 -9999 -9999 -9999 -9999 -9999 -9999 -9999 -9999 -9999 -9999 -9999 -9999 
-9999 -9999 -9999 -9999 -9999 -9999 -9999 -9999 -9999 -9999 -9999 -9999 -9999 -9999 -9999 -9999 -9999 -9999 -9999 -9999 -9999 -9999 -9999 -9999 -9999 -9999 -9999 -9999 -9999 -9999 -9999 -9999 -9999 -9999 -9999 -9999 334 334 337 340 339 338 341 341 345 342 351 363 366 365 365 358 356 368 380 374 376 370 370 371 370 372 374 382 385 386 380 366 351 358 363 364 373 382 380 375 374 365 346 336 331 346 355 365 365 367 354 360 359 367 356 345 355 368 369 371 372 363 360 359 371 376 370 368 363 355 363 369 366 347 312 305 294 292 304 306 346 364 365 371 347 361 357 341 313 334 337 362 375 357 341 328 325 324 317 315 312 313 321 320 325 333 345 350 358 365 350 361 396 348 343 348 352 -9999 -9999 -9999 -9999 -9999 -9999 -9999 -9999 -9999 -9999 -9999 -9999 -9999 -9999 -9999 -9999 -9999 
-9999 -9999 -9999 -9999 -9999 -9999 -9999 -9999 -9999 -9999 -9999 -9999 -9999 -9999 -9999 -9999 -9999 -9999 -9999 -9999 -9999 -9999 -9999 -9999 -9999 -9999 -9999 -9999 -9999 -9999 -9999 -9999 -9999 -9999 -9999 -9999 -9999 339 336 336 343 348 341 340 350 359 354 365 374 377 367 356 356 358 363 361 366 369 366 367 367 368 369 370 382 385 379 368 358 345 361 374 368 373 379 381 376 367 359 352 339 334 349 361 357 357 353 363 363 365 363 351 353 357 366 373 372 374 364 354 365 376 372 366 366 350 361 370 346 323 314 298 302 310 327 326 332 362 358 345 339 328 344 323 309 325 341 370 381 370 370 361 329 334 335 326 360 341 328 339 342 355 352 348 342 349 351 403 372 351 356 361 -9999 -9999 -9999 -9999 -9999 -9999 -9999 -9999 -9999 -9999 -9999 -9999 -9999 -9999 -9999 -9999 -9999 -9999 
-9999 -9999 -9999 -9999 -9999 -9999 -9999 -9999 -9999 -9999 -9999 -9999 -9999 -9999 -9999 -9999 -9999 -9999 -9999 -9999 -9999 -9999 -9999 -9999 -9999 -9999 -9999 -9999 -9999 -9999 -9999 339 337 -9999 -9999 335 340 349 355 348 361 359 355 355 347 356 363 363 364 370 369 362 362 355 356 361 365 368 366 367 368 370 372 378 372 374 368 369 363 350 355 374 373 367 372 372 370 372 367 368 355 334 331 344 350 342 360 363 359 364 359 351 351 366 372 375 366 359 363 346 361 378 368 360 361 350 364 361 359 347 325 301 292 293 314 336 351 359 363 358 360 341 312 304 325 363 358 365 367 376 374 351 363 375 338 360 390 352 371 376 372 350 343 349 353 357 371 402 352 -9999 -9999 -9999 -9999 -9999 -9999 -9999 -9999 -9999 -9999 -9999 -9999 -9999 -9999 -9999 -9999 -9999 -9999 -9999 -9999 -9999 
-9999 -9999 -9999 -9999 -9999 -9999 -9999 -9999 -9999 -9999 -9999 -9999 -9999 -9999 -9999 -9999 -9999 -9999 -9999 -9999 -9999 -9999 -9999 -9999 -9999 -9999 -9999 -9999 -9999 -9999 335 344 343 -9999 -9999 338 345 369 365 354 364 364 364 357 350 360 369 369 363 366 369 367 363 354 353 358 363 366 368 369 369 372 373 378 378 374 368 376 379 364 349 362 373 369 363 372 368 372 373 368 360 345 331 330 339 336 353 358 356 368 364 365 349 361 373 380 376 369 358 344 355 372 370 358 353 356 367 367 371 363 345 315 292 291 295 323 333 341 352 334 327 326 324 302 333 360 353 353 375 377 381 375 376 362 355 382 376 380 388 384 374 369 353 347 347 352 401 409 383 -9999 -9999 -9999 -9999 -9999 -9999 -9999 -9999 -9999 -9999 -9999 -9999 -9999 -9999 -9999 -9999 -9999 -9999 -9999 -9999 -9999 
-9999 -9999 -9999 -9999 -9999 -9999 -9999 -9999 -9999 -9999 -9999 -9999 -9999 -9999 -9999 -9999 -9999 -9999 -9999 -9999 -9999 -9999 -9999 -9999 -9999 -9999 -9999 -9999 -9999 -9999 334 341 352 349 339 336 346 367 370 360 368 370 368 363 360 358 364 364 362 363 362 366 362 354 359 365 359 364 370 372 371 372 375 376 380 378 376 376 372 372 352 353 368 373 362 363 367 369 374 366 358 356 342 329 329 333 342 347 358 366 376 374 355 353 366 376 378 377 372 355 340 367 375 364 345 370 372 358 363 343 340 298 297 311 296 296 311 338 357 353 351 332 301 315 342 338 329 350 366 376 365 379 369 372 376 369 355 371 373 371 364 374 371 358 359 381 370 414 390 365 -9999 -9999 -9999 -9999 -9999 -9999 -9999 -9999 -9999 -9999 -9999 -9999 -9999 -9999 -9999 -9999 -9999 -9999 -9999 -9999 
-9999 -9999 -9999 -9999 -9999 -9999 -9999 -9999 -9999 -9999 -9999 -9999 -9999 -9999 -9999 -9999 -9999 -9999 -9999 -9999 -9999 -9999 -9999 -9999 -9999 -9999 -9999 -9999 -9999 -9999 335 339 344 353 346 336 337 353 366 366 358 363 367 365 362 360 372 366 359 356 358 360 362 355 359 362 362 368 367 367 368 372 375 373 374 371 371 378 368 363 355 347 358 363 360 360 366 373 373 366 352 349 343 332 327 327 331 336 351 364 368 366 362 367 362 374 381 371 374 359 345 370 371 354 347 370 363 349 337 318 302 297 295 307 330 329 327 352 369 360 351 337 303 327 341 321 346 355 376 370 362 376 369 387 372 356 345 345 344 354 352 353 373 361 355 362 359 417 399 363 -9999 -9999 -9999 -9999 -9999 -9999 -9999 -9999 -9999 -9999 -9999 -9999 -9999 -9999 -9999 -9999 -9999 -9999 -9999 -9999 
-9999 -9999 -9999 -9999 -9999 -9999 -9999 -9999 -9999 -9999 -9999 -9999 -9999 -9999 -9999 -9999 -9999 -9999 -9999 -9999 -9999 -9999 -9999 -9999 -9999 -9999 -9999 -9999 -9999 -9999 -9999 -9999 339 343 351 347 338 347 354 356 351 355 354 355 359 359 365 369 359 351 357 362 362 356 352 356 360 366 363 366 369 372 370 371 371 369 368 385 378 380 362 341 347 356 357 357 364 371 376 370 364 351 345 345 343 330 325 334 347 354 358 366 364 378 376 363 374 365 370 355 338 366 363 350 342 366 367 353 314 306 307 309 329 306 340 357 363 364 369 357 333 337 302 327 327 324 351 373 375 373 355 380 366 381 379 364 381 354 349 339 342 352 357 364 354 366 370 445 407 -9999 -9999 -9999 -9999 -9999 -9999 -9999 -9999 -9999 -9999 -9999 -9999 -9999 -9999 -9999 -9999 -9999 -9999 -9999 -9999 -9999 
-9999 -9999 -9999 -9999 -9999 -9999 -9999 -9999 -9999 -9999 -9999 -9999 -9999 -9999 -9999 -9999 -9999 -9999 -9999 -9999 -9999 -9999 -9999 -9999 -9999 -9999 -9999 -9999 -9999 -9999 -9999 -9999 -9999 335 346 351 343 342 347 348 344 342 342 353 357 363 360 357 352 354 356 361 360 355 346 349 356 360 362 367 371 370 371 373 375 372 363 373 379 371 354 340 345 353 355 357 363 369 368 371 372 367 366 355 359 349 338 324 337 338 345 360 362 371 382 367 352 354 367 354 330 344 358 343 335 369 366 346 313 308 343 339 349 331 334 331 343 353 352 325 325 313 300 329 319 329 369 371 365 374 354 384 361 386 376 383 382 382 381 370 358 363 376 395 361 371 381 465 -9999 -9999 -9999 -9999 -9999 -9999 -9999 -9999 -9999 -9999 -9999 -9999 -9999 -9999 -9999 -9999 -9999 -9999 -9999 -9999 -9999 -9999 
-9999 -9999 -9999 -9999 -9999 -9999 -9999 -9999 -9999 -9999 -9999 -9999 -9999 -9999 -9999 -9999 -9999 -9999 -9999 -9999 -9999 -9999 -9999 -9999 -9999 -9999 -9999 -9999 -9999 -9999 -9999 -9999 -9999 338 337 346 347 347 353 352 352 348 343 345 344 349 348 348 358 356 355 357 353 346 341 346 354 353 358 364 370 373 374 371 375 375 369 362 369 365 354 336 343 348 355 352 358 366 370 371 367 371 365 365 371 367 352 342 324 328 331 341 357 363 373 377 361 343 346 344 336 319 332 318 345 371 367 334 311 314 349 356 357 344 320 301 309 310 322 301 307 296 316 328 308 323 347 366 365 366 361 367 376 372 372 377 363 373 360 363 364 363 355 383 394 420 439 494 -9999 -9999 -9999 -9999 -9999 -9999 -9999 -9999 -9999 -9999 -9999 -9999 -9999 -9999 -9999 -9999 -9999 -9999 -9999 -9999 -9999 -9999 
-9999 -9999 -9999 -9999 -9999 -9999 -9999 -9999 -9999 -9999 -9999 -9999 -9999 -9999 -9999 -9999 -9999 -9999 -9999 -9999 -9999 -9999 -9999 -9999 -9999 -9999 -9999 -9999 -9999 -9999 -9999 -9999 -9999 -9999 338 337 344 345 351 355 352 349 354 352 345 345 341 343 355 358 352 355 349 341 339 347 347 349 354 362 367 371 377 376 379 372 370 365 352 355 353 337 340 350 358 356 356 367 369 371 372 363 367 371 373 369 360 363 344 324 324 328 339 359 366 374 369 358 363 363 353 332 335 315 333 351 350 322 309 315 348 340 326 310 298 291 292 289 288 283 288 287 292 295 290 303 326 371 345 359 352 353 348 354 375 365 352 347 359 361 360 350 357 364 362 387 449 512 -9999 -9999 -9999 -9999 -9999 -9999 -9999 -9999 -9999 -9999 -9999 -9999 -9999 -9999 -9999 -9999 -9999 -9999 -9999 -9999 -9999 -9999 
-9999 -9999 -9999 -9999 -9999 -9999 -9999 -9999 -9999 -9999 -9999 -9999 -9999 -9999 -9999 -9999 -9999 -9999 -9999 -9999 -9999 -9999 -9999 -9999 -9999 -9999 -9999 -9999 -9999 -9999 -9999 -9999 -9999 -9999 -9999 338 339 352 348 351 350 345 351 360 360 352 351 353 350 354 352 355 346 340 337 342 345 350 351 359 362 366 373 373 370 370 364 357 349 352 351 335 344 353 358 358 357 360 364 369 374 365 359 369 373 370 356 359 358 340 318 318 330 345 350 370 375 376 366 373 357 367 355 333 311 327 358 347 307 314 338 324 297 307 303 312 334 332 324 302 296 303 323 334 333 310 300 317 318 320 322 334 340 369 376 379 380 357 347 352 354 368 391 378 385 441 497 500 -9999 -9999 -9999 -9999 -9999 -9999 -9999 -9999 -9999 -9999 -9999 -9999 -9999 -9999 -9999 -9999 -9999 -9999 -9999 -9999 -9999 -9999 
-9999 -9999 -9999 -9999 -9999 -9999 -9999 -9999 -9999 -9999 -9999 -9999 -9999 -9999 -9999 -9999 -9999 -9999 -9999 -9999 -9999 -9999 -9999 -9999 -9999 -9999 -9999 -9999 -9999 -9999 -9999 -9999 -9999 -9999 -9999 338 341 354 355 349 351 346 347 360 357 353 351 361 362 352 353 353 347 341 340 344 347 348 349 355 360 366 370 372 370 371 369 354 341 347 342 334 337 344 358 359 364 364 365 360 368 370 368 357 365 373 359 355 360 342 322 322 319 334 358 369 369 381 370 362 368 375 361 344 327 313 321 341 307 316 305 305 315 329 340 339 360 366 337 322 333 300 332 362 368 350 335 317 337 348 358 366 376 375 365 365 356 347 351 356 360 373 381 429 462 499 510 -9999 -9999 -9999 -9999 -9999 -9999 -9999 -9999 -9999 -9999 -9999 -9999 -9999 -9999 -9999 -9999 -9999 -9999 -9999 -9999 -9999 -9999 -9999 
-9999 -9999 -9999 -9999 -9999 -9999 -9999 -9999 -9999 -9999 -9999 -9999 -9999 -9999 -9999 -9999 -9999 -9999 -9999 -9999 -9999 -9999 -9999 -9999 -9999 -9999 -9999 -9999 -9999 -9999 -9999 -9999 -9999 -9999 337 337 351 347 349 346 349 347 346 347 354 356 348 349 359 357 354 355 352 345 341 342 346 348 351 350 353 360 367 373 370 360 358 350 336 337 335 337 345 347 361 362 359 357 356 351 362 369 371 366 355 363 360 363 363 351 325 329 337 330 354 360 376 375 376 358 362 371 380 358 355 331 313 312 310 316 304 325 353 356 365 359 365 369 361 346 360 323 313 339 370 377 358 337 -9999 -9999 -9999 -9999 -9999 373 371 347 338 355 359 368 391 410 440 465 497 490 -9999 -9999 -9999 -9999 -9999 -9999 -9999 -9999 -9999 -9999 -9999 -9999 -9999 -9999 -9999 -9999 -9999 -9999 -9999 -9999 -9999 -9999 -9999 -9999 
-9999 -9999 -9999 -9999 -9999 -9999 -9999 -9999 -9999 -9999 -9999 -9999 -9999 -9999 -9999 -9999 -9999 -9999 -9999 -9999 -9999 -9999 -9999 -9999 -9999 -9999 -9999 -9999 -9999 -9999 -9999 -9999 -9999 -9999 -9999 -9999 344 347 345 342 343 346 348 344 352 357 358 352 355 363 363 363 355 349 342 340 348 351 350 349 352 356 364 371 366 357 354 341 339 351 355 353 350 353 366 367 365 364 362 356 351 364 371 373 363 349 348 362 369 353 323 332 350 347 338 360 374 372 377 356 346 365 373 373 365 349 335 313 306 307 311 315 344 368 355 339 354 361 358 376 364 346 338 327 340 360 352 352 -9999 -9999 -9999 -9999 -9999 375 357 344 353 360 370 383 383 390 411 439 412 -9999 -9999 -9999 -9999 -9999 -9999 -9999 -9999 -9999 -9999 -9999 -9999 -9999 -9999 -9999 -9999 -9999 -9999 -9999 -9999 -9999 -9999 -9999 -9999 -9999 
-9999 -9999 -9999 -9999 -9999 -9999 -9999 -9999 -9999 -9999 -9999 -9999 -9999 -9999 -9999 -9999 -9999 -9999 -9999 -9999 -9999 -9999 -9999 -9999 -9999 -9999 -9999 -9999 -9999 -9999 -9999 -9999 -9999 -9999 -9999 -9999 -9999 341 340 334 337 337 347 346 356 358 367 356 358 368 368 361 359 352 345 343 349 356 355 352 352 356 369 373 365 355 346 338 343 361 370 367 363 369 379 379 374 371 365 360 350 351 361 365 367 364 352 343 353 348 329 328 354 369 348 351 367 366 377 364 340 356 354 357 362 336 324 323 319 319 315 324 331 357 329 328 337 332 361 373 365 372 366 356 356 -9999 -9999 -9999 -9999 -9999 -9999 -9999 -9999 373 359 364 380 373 366 -9999 -9999 -9999 -9999 -9999 -9999 -9999 -9999 -9999 -9999 -9999 -9999 -9999 -9999 -9999 -9999 -9999 -9999 -9999 -9999 -9999 -9999 -9999 -9999 -9999 -9999 -9999 -9999 -9999 -9999 -9999 
-9999 -9999 -9999 -9999 -9999 -9999 -9999 -9999 -9999 -9999 -9999 -9999 -9999 -9999 -9999 -9999 -9999 -9999 -9999 -9999 -9999 -9999 -9999 -9999 -9999 -9999 -9999 -9999 -9999 -9999 -9999 -9999 -9999 -9999 -9999 -9999 -9999 -9999 339 336 336 336 341 349 359 363 362 360 356 359 364 367 364 356 350 349 349 358 362 362 358 363 369 368 358 356 352 341 341 357 368 371 376 373 380 372 376 375 376 365 359 353 350 356 359 366 372 358 336 332 330 329 348 370 363 351 352 367 372 360 340 333 329 331 323 318 326 333 344 326 313 318 322 324 311 312 309 320 343 366 373 372 371 -9999 -9999 -9999 -9999 -9999 -9999 -9999 -9999 -9999 -9999 381 382 -9999 -9999 -9999 -9999 -9999 -9999 -9999 -9999 -9999 -9999 -9999 -9999 -9999 -9999 -9999 -9999 -9999 -9999 -9999 -9999 -9999 -9999 -9999 -9999 -9999 -9999 -9999 -9999 -9999 -9999 -9999 -9999 -9999 -9999 -9999 
-9999 -9999 -9999 -9999 -9999 -9999 -9999 -9999 -9999 -9999 -9999 -9999 -9999 -9999 -9999 -9999 -9999 -9999 -9999 -9999 -9999 -9999 -9999 -9999 -9999 -9999 -9999 -9999 -9999 -9999 -9999 -9999 -9999 -9999 -9999 -9999 -9999 -9999 -9999 337 340 339 339 344 354 358 359 363 359 356 356 363 361 356 352 353 352 356 362 362 366 376 378 377 371 365 365 353 339 350 360 368 371 372 377 374 372 375 372 370 366 356 351 352 350 363 368 360 338 348 353 353 340 352 368 358 351 361 360 368 354 343 347 358 357 328 343 369 343 322 318 313 319 313 312 335 320 334 361 374 367 368 369 -9999 -9999 -9999 -9999 -9999 -9999 -9999 -9999 -9999 -9999 -9999 -9999 -9999 -9999 -9999 -9999 -9999 -9999 -9999 -9999 -9999 -9999 -9999 -9999 -9999 -9999 -9999 -9999 -9999 -9999 -9999 -9999 -9999 -9999 -9999 -9999 -9999 -9999 -9999 -9999 -9999 -9999 -9999 -9999 -9999 -9999 -9999 
-9999 -9999 -9999 -9999 -9999 -9999 -9999 -9999 -9999 -9999 -9999 -9999 -9999 -9999 -9999 -9999 -9999 -9999 -9999 -9999 -9999 -9999 -9999 -9999 -9999 -9999 -9999 -9999 -9999 -9999 -9999 -9999 -9999 -9999 -9999 -9999 -9999 344 338 345 347 352 347 351 358 357 362 365 363 362 360 364 362 355 360 357 356 358 360 366 375 379 371 376 373 372 373 364 344 348 358 362 370 370 377 376 369 372 373 370 369 361 359 360 365 359 367 365 337 350 361 368 357 352 363 364 361 350 361 358 367 351 367 370 373 339 335 370 375 351 357 324 318 321 323 342 352 345 358 374 371 367 358 -9999 -9999 -9999 -9999 -9999 -9999 -9999 -9999 -9999 -9999 -9999 -9999 -9999 -9999 -9999 -9999 -9999 -9999 -9999 -9999 -9999 -9999 -9999 -9999 -9999 -9999 -9999 -9999 -9999 -9999 -9999 -9999 -9999 -9999 -9999 -9999 -9999 -9999 -9999 -9999 -9999 -9999 -9999 -9999 -9999 -9999 -9999 
-9999 -9999 -9999 -9999 -9999 -9999 -9999 -9999 -9999 -9999 -9999 -9999 -9999 -9999 -9999 -9999 -9999 -9999 -9999 -9999 -9999 -9999 -9999 -9999 -9999 -9999 -9999 -9999 -9999 -9999 -9999 -9999 -9999 -9999 -9999 -9999 -9999 -9999 343 344 351 358 349 346 348 351 350 358 359 362 361 361 360 355 365 360 363 360 356 366 374 373 370 377 375 367 374 366 343 337 345 363 370 371 375 376 374 370 372 370 365 363 357 358 368 368 353 363 348 339 365 368 370 372 365 357 363 348 353 358 369 364 373 365 365 337 349 354 367 383 373 347 325 332 327 358 380 378 383 363 357 360 360 -9999 -9999 -9999 -9999 -9999 -9999 -9999 -9999 -9999 -9999 -9999 -9999 -9999 -9999 -9999 -9999 -9999 -9999 -9999 -9999 -9999 -9999 -9999 -9999 -9999 -9999 -9999 -9999 -9999 -9999 -9999 -9999 -9999 -9999 -9999 -9999 -9999 -9999 -9999 -9999 -9999 -9999 -9999 -9999 -9999 -9999 -9999 
-9999 -9999 -9999 -9999 -9999 -9999 -9999 -9999 -9999 -9999 -9999 -9999 -9999 -9999 -9999 -9999 -9999 -9999 -9999 -9999 -9999 -9999 -9999 -9999 -9999 -9999 -9999 -9999 -9999 -9999 -9999 -9999 -9999 -9999 -9999 -9999 -9999 -9999 346 338 349 357 353 351 342 351 355 359 361 364 366 367 364 361 361 365 364 362 356 367 372 372 368 365 380 371 369 360 349 350 338 348 365 367 371 373 376 374 367 370 367 367 369 368 362 359 355 343 335 332 347 366 373 370 365 356 355 347 343 347 356 372 372 353 340 331 342 365 378 383 359 342 328 343 338 368 379 376 379 378 366 347 -9999 -9999 -9999 -9999 -9999 -9999 -9999 -9999 -9999 -9999 -9999 -9999 -9999 -9999 -9999 -9999 -9999 -9999 -9999 -9999 -9999 -9999 -9999 -9999 -9999 -9999 -9999 -9999 -9999 -9999 -9999 -9999 -9999 -9999 -9999 -9999 -9999 -9999 -9999 -9999 -9999 -9999 -9999 -9999 -9999 -9999 -9999 -9999 
-9999 -9999 -9999 -9999 -9999 -9999 -9999 -9999 -9999 -9999 -9999 -9999 -9999 -9999 -9999 -9999 -9999 -9999 -9999 -9999 -9999 -9999 -9999 -9999 -9999 -9999 -9999 -9999 -9999 -9999 -9999 -9999 -9999 -9999 -9999 -9999 -9999 -9999 347 341 356 358 355 358 350 346 349 355 362 364 361 365 368 362 361 364 363 365 358 357 367 377 382 369 366 372 359 362 363 364 352 340 358 365 367 370 375 379 370 364 373 372 370 368 363 369 368 368 346 337 350 360 374 373 369 358 358 347 339 339 342 358 364 358 360 349 343 369 379 378 380 352 330 339 335 376 369 371 361 371 358 351 -9999 -9999 -9999 -9999 -9999 -9999 -9999 -9999 -9999 -9999 -9999 -9999 -9999 -9999 -9999 -9999 -9999 -9999 -9999 -9999 -9999 -9999 -9999 -9999 -9999 -9999 -9999 -9999 -9999 -9999 -9999 -9999 -9999 -9999 -9999 -9999 -9999 -9999 -9999 -9999 -9999 -9999 -9999 -9999 -9999 -9999 -9999 -9999 
-9999 -9999 -9999 -9999 -9999 -9999 -9999 -9999 -9999 -9999 -9999 -9999 -9999 -9999 -9999 -9999 -9999 -9999 -9999 -9999 -9999 -9999 -9999 -9999 -9999 -9999 -9999 -9999 -9999 -9999 -9999 -9999 -9999 -9999 -9999 -9999 -9999 -9999 347 341 347 359 360 356 357 344 344 353 362 365 357 352 357 359 360 361 367 360 355 356 364 375 381 379 366 357 356 368 379 382 368 344 339 340 352 369 369 376 378 369 371 372 372 374 370 361 359 361 350 340 346 360 365 368 368 359 357 352 339 338 343 359 356 365 378 364 355 371 379 377 362 344 339 351 338 352 357 368 351 345 349 360 -9999 -9999 -9999 -9999 -9999 -9999 -9999 -9999 -9999 -9999 -9999 -9999 -9999 -9999 -9999 -9999 -9999 -9999 -9999 -9999 -9999 -9999 -9999 -9999 -9999 -9999 -9999 -9999 -9999 -9999 -9999 -9999 -9999 -9999 -9999 -9999 -9999 -9999 -9999 -9999 -9999 -9999 -9999 -9999 -9999 -9999 -9999 -9999 
-9999 -9999 -9999 -9999 -9999 -9999 -9999 -9999 -9999 -9999 -9999 -9999 -9999 -9999 -9999 -9999 -9999 -9999 -9999 -9999 -9999 -9999 -9999 -9999 -9999 -9999 -9999 -9999 -9999 -9999 -9999 -9999 -9999 -9999 -9999 -9999 -9999 -9999 345 344 342 347 357 360 359 352 342 350 362 367 358 350 344 347 350 354 362 360 357 356 361 370 378 379 371 361 354 364 373 369 359 352 362 351 339 346 361 357 364 360 372 370 375 379 377 374 368 354 346 353 367 374 367 361 357 355 355 352 345 344 344 354 368 364 379 378 368 379 370 369 387 364 354 338 354 339 350 350 337 335 355 376 -9999 -9999 -9999 -9999 -9999 -9999 -9999 -9999 -9999 -9999 -9999 -9999 -9999 -9999 -9999 -9999 -9999 -9999 -9999 -9999 -9999 -9999 -9999 -9999 -9999 -9999 -9999 -9999 -9999 -9999 -9999 -9999 -9999 -9999 -9999 -9999 -9999 -9999 -9999 -9999 -9999 -9999 -9999 -9999 -9999 -9999 -9999 -9999 
-9999 -9999 -9999 -9999 -9999 -9999 -9999 -9999 -9999 -9999 -9999 -9999 -9999 -9999 -9999 -9999 -9999 -9999 -9999 -9999 -9999 -9999 -9999 -9999 -9999 -9999 -9999 -9999 -9999 -9999 -9999 -9999 -9999 -9999 -9999 -9999 -9999 -9999 -9999 347 340 344 357 360 354 359 346 352 359 360 348 348 349 353 349 351 355 357 359 357 360 366 374 376 372 362 359 363 376 375 369 358 378 372 354 347 345 343 344 354 368 371 378 377 375 373 374 362 348 366 371 370 355 359 363 368 366 361 356 353 345 350 368 374 373 381 376 381 373 360 369 358 352 345 363 338 360 360 346 343 361 375 -9999 -9999 -9999 -9999 -9999 -9999 -9999 -9999 -9999 -9999 -9999 -9999 -9999 -9999 -9999 -9999 -9999 -9999 -9999 -9999 -9999 -9999 -9999 -9999 -9999 -9999 -9999 -9999 -9999 -9999 -9999 -9999 -9999 -9999 -9999 -9999 -9999 -9999 -9999 -9999 -9999 -9999 -9999 -9999 -9999 -9999 -9999 -9999 
-9999 -9999 -9999 -9999 -9999 -9999 -9999 -9999 -9999 -9999 -9999 -9999 -9999 -9999 -9999 -9999 -9999 -9999 -9999 -9999 -9999 -9999 -9999 -9999 -9999 -9999 -9999 -9999 -9999 -9999 -9999 -9999 -9999 -9999 -9999 -9999 -9999 -9999 -9999 348 341 350 357 356 349 351 347 346 346 348 357 357 361 366 360 359 354 354 360 359 361 364 374 384 371 358 364 370 381 387 371 368 380 375 362 370 363 362 350 356 374 373 372 375 378 379 371 355 351 364 361 355 359 365 369 367 364 363 360 355 348 350 366 380 381 376 377 374 367 353 353 347 348 347 357 357 355 368 355 344 347 359 -9999 -9999 -9999 -9999 -9999 -9999 -9999 -9999 -9999 -9999 -9999 -9999 -9999 -9999 -9999 -9999 -9999 -9999 -9999 -9999 -9999 -9999 -9999 -9999 -9999 -9999 -9999 -9999 -9999 -9999 -9999 -9999 -9999 -9999 -9999 -9999 -9999 -9999 -9999 -9999 -9999 -9999 -9999 -9999 -9999 -9999 -9999 -9999 
-9999 -9999 -9999 -9999 -9999 -9999 -9999 -9999 -9999 -9999 -9999 -9999 -9999 -9999 -9999 -9999 -9999 -9999 -9999 -9999 -9999 -9999 -9999 -9999 -9999 -9999 -9999 -9999 -9999 -9999 -9999 -9999 -9999 -9999 -9999 -9999 -9999 -9999 -9999 348 339 342 353 353 348 349 345 339 339 347 351 355 355 359 358 365 366 359 360 361 364 368 372 379 371 369 376 376 386 385 375 370 386 383 376 386 382 376 365 353 354 375 369 376 380 379 379 360 355 368 372 356 360 367 368 368 369 368 363 357 351 352 362 378 383 383 369 374 377 365 364 370 373 372 355 378 359 352 361 346 357 369 -9999 -9999 -9999 -9999 -9999 -9999 -9999 -9999 -9999 -9999 -9999 -9999 -9999 -9999 -9999 -9999 -9999 -9999 -9999 -9999 -9999 -9999 -9999 -9999 -9999 -9999 -9999 -9999 -9999 -9999 -9999 -9999 -9999 -9999 -9999 -9999 -9999 -9999 -9999 -9999 -9999 -9999 -9999 -9999 -9999 -9999 -9999 -9999 
-9999 -9999 -9999 -9999 -9999 -9999 -9999 -9999 -9999 -9999 -9999 -9999 -9999 -9999 -9999 -9999 -9999 -9999 -9999 -9999 -9999 -9999 -9999 -9999 -9999 -9999 -9999 -9999 -9999 -9999 -9999 -9999 -9999 -9999 -9999 -9999 -9999 -9999 -9999 346 341 352 353 350 351 350 345 338 333 337 341 345 350 356 354 352 352 355 359 357 364 368 367 366 367 370 376 376 385 389 380 374 382 379 380 382 380 382 386 380 364 365 365 373 378 376 374 356 355 368 361 360 367 370 371 370 369 368 367 360 354 354 358 370 387 382 379 366 375 378 376 385 372 363 359 364 379 363 355 346 350 374 -9999 -9999 -9999 -9999 -9999 -9999 -9999 -9999 -9999 -9999 -9999 -9999 -9999 -9999 -9999 -9999 -9999 -9999 -9999 -9999 -9999 -9999 -9999 -9999 -9999 -9999 -9999 -9999 -9999 -9999 -9999 -9999 -9999 -9999 -9999 -9999 -9999 -9999 -9999 -9999 -9999 -9999 -9999 -9999 -9999 -9999 -9999 -9999 
-9999 -9999 -9999 -9999 -9999 -9999 -9999 -9999 -9999 -9999 -9999 -9999 -9999 -9999 -9999 -9999 -9999 -9999 -9999 -9999 -9999 -9999 -9999 -9999 -9999 -9999 -9999 -9999 -9999 -9999 -9999 -9999 -9999 -9999 -9999 -9999 -9999 -9999 -9999 343 335 342 351 349 351 341 338 333 333 337 339 345 350 355 354 348 347 348 352 357 360 365 365 365 369 373 378 375 381 382 381 374 376 378 380 386 387 380 378 381 375 357 356 370 385 379 366 355 362 358 358 364 370 372 373 374 368 369 368 361 357 360 365 363 375 380 376 369 364 370 389 390 372 367 366 363 392 349 354 356 358 -9999 -9999 -9999 -9999 -9999 -9999 -9999 -9999 -9999 -9999 -9999 -9999 -9999 -9999 -9999 -9999 -9999 -9999 -9999 -9999 -9999 -9999 -9999 -9999 -9999 -9999 -9999 -9999 -9999 -9999 -9999 -9999 -9999 -9999 -9999 -9999 -9999 -9999 -9999 -9999 -9999 -9999 -9999 -9999 -9999 -9999 -9999 -9999 -9999 
-9999 -9999 -9999 -9999 -9999 -9999 -9999 -9999 -9999 -9999 -9999 -9999 -9999 -9999 -9999 -9999 -9999 -9999 -9999 -9999 -9999 -9999 -9999 -9999 -9999 -9999 -9999 -9999 -9999 -9999 -9999 -9999 -9999 -9999 -9999 -9999 -9999 -9999 -9999 340 336 349 349 346 341 343 336 337 337 350 354 363 362 364 366 362 354 352 349 349 352 356 359 363 366 370 373 374 376 376 376 372 373 374 380 385 385 385 380 370 368 361 353 362 370 369 364 351 350 355 359 369 375 376 376 372 369 370 371 362 358 362 365 361 363 371 377 382 382 364 380 391 381 385 379 371 411 377 364 376 379 -9999 -9999 -9999 -9999 -9999 -9999 -9999 -9999 -9999 -9999 -9999 -9999 -9999 -9999 -9999 -9999 -9999 -9999 -9999 -9999 -9999 -9999 -9999 -9999 -9999 -9999 -9999 -9999 -9999 -9999 -9999 -9999 -9999 -9999 -9999 -9999 -9999 -9999 -9999 -9999 -9999 -9999 -9999 -9999 -9999 -9999 -9999 -9999 -9999 
-9999 -9999 -9999 -9999 -9999 -9999 -9999 -9999 -9999 -9999 -9999 -9999 -9999 -9999 -9999 -9999 -9999 -9999 -9999 -9999 -9999 -9999 -9999 -9999 -9999 -9999 -9999 -9999 -9999 -9999 -9999 -9999 -9999 -9999 -9999 -9999 -9999 -9999 -9999 346 331 342 351 349 341 335 332 336 338 343 351 355 356 353 360 366 364 358 353 348 347 348 351 358 360 362 367 372 374 374 373 372 370 374 377 377 378 379 378 381 380 370 360 354 350 352 353 354 349 359 366 369 375 376 370 370 375 374 371 364 359 362 361 359 361 368 382 387 382 368 371 391 388 383 382 379 430 382 368 377 -9999 -9999 -9999 -9999 -9999 -9999 -9999 -9999 -9999 -9999 -9999 -9999 -9999 -9999 -9999 -9999 -9999 -9999 -9999 -9999 -9999 -9999 -9999 -9999 -9999 -9999 -9999 -9999 -9999 -9999 -9999 -9999 -9999 -9999 -9999 -9999 -9999 -9999 -9999 -9999 -9999 -9999 -9999 -9999 -9999 -9999 -9999 -9999 -9999 -9999 
-9999 -9999 -9999 -9999 -9999 -9999 -9999 -9999 -9999 -9999 -9999 -9999 -9999 -9999 -9999 -9999 -9999 -9999 -9999 -9999 -9999 -9999 -9999 -9999 -9999 -9999 -9999 -9999 -9999 -9999 -9999 -9999 -9999 -9999 -9999 -9999 -9999 -9999 -9999 341 339 338 345 343 344 331 336 342 357 349 354 363 360 356 358 365 366 361 355 353 352 352 354 356 357 358 360 367 372 371 368 369 368 373 375 373 375 376 378 379 378 382 376 366 372 374 377 362 354 356 360 360 361 367 372 374 377 376 372 363 362 360 359 360 364 370 384 384 380 375 368 381 388 390 380 390 421 375 374 -9999 -9999 -9999 -9999 -9999 -9999 -9999 -9999 -9999 -9999 -9999 -9999 -9999 -9999 -9999 -9999 -9999 -9999 -9999 -9999 -9999 -9999 -9999 -9999 -9999 -9999 -9999 -9999 -9999 -9999 -9999 -9999 -9999 -9999 -9999 -9999 -9999 -9999 -9999 -9999 -9999 -9999 -9999 -9999 -9999 -9999 -9999 -9999 -9999 -9999 -9999 
-9999 -9999 -9999 -9999 -9999 -9999 -9999 -9999 -9999 -9999 -9999 -9999 -9999 -9999 -9999 -9999 -9999 -9999 -9999 -9999 -9999 -9999 -9999 -9999 -9999 -9999 -9999 -9999 -9999 -9999 -9999 -9999 -9999 -9999 -9999 -9999 -9999 -9999 -9999 -9999 345 338 341 342 340 337 354 346 349 358 357 360 357 360 359 360 358 361 358 360 358 361 369 372 372 366 363 364 367 365 366 368 369 370 372 373 375 377 378 379 385 380 384 375 381 381 379 363 356 358 357 361 365 374 371 374 377 380 375 364 363 359 360 361 365 367 378 388 388 378 368 370 385 391 387 388 429 369 374 -9999 -9999 -9999 -9999 -9999 -9999 -9999 -9999 -9999 -9999 -9999 -9999 -9999 -9999 -9999 -9999 -9999 -9999 -9999 -9999 -9999 -9999 -9999 -9999 -9999 -9999 -9999 -9999 -9999 -9999 -9999 -9999 -9999 -9999 -9999 -9999 -9999 -9999 -9999 -9999 -9999 -9999 -9999 -9999 -9999 -9999 -9999 -9999 -9999 -9999 -9999 
-9999 -9999 -9999 -9999 -9999 -9999 -9999 -9999 -9999 -9999 -9999 -9999 -9999 -9999 -9999 -9999 -9999 -9999 -9999 -9999 -9999 -9999 -9999 -9999 -9999 -9999 -9999 -9999 -9999 -9999 -9999 -9999 -9999 -9999 -9999 -9999 -9999 -9999 -9999 -9999 -9999 338 334 346 330 342 358 358 349 356 362 356 357 359 360 359 366 368 366 372 368 369 374 376 371 368 367 364 365 365 363 365 369 371 373 377 377 379 378 382 385 385 383 384 384 387 380 368 362 362 361 360 362 366 371 373 378 380 374 366 363 359 359 362 368 370 375 383 387 383 374 371 379 385 403 436 431 -9999 -9999 -9999 -9999 -9999 -9999 -9999 -9999 -9999 -9999 -9999 -9999 -9999 -9999 -9999 -9999 -9999 -9999 -9999 -9999 -9999 -9999 -9999 -9999 -9999 -9999 -9999 -9999 -9999 -9999 -9999 -9999 -9999 -9999 -9999 -9999 -9999 -9999 -9999 -9999 -9999 -9999 -9999 -9999 -9999 -9999 -9999 -9999 -9999 -9999 -9999 -9999 -9999 
-9999 -9999 -9999 -9999 -9999 -9999 -9999 -9999 -9999 -9999 -9999 -9999 -9999 -9999 -9999 -9999 -9999 -9999 -9999 -9999 -9999 -9999 -9999 -9999 -9999 -9999 -9999 -9999 -9999 -9999 -9999 -9999 -9999 -9999 -9999 -9999 -9999 -9999 -9999 -9999 -9999 340 353 339 337 352 350 351 349 355 360 352 357 360 358 357 366 365 366 375 371 367 369 379 370 366 364 363 362 364 362 365 369 374 376 375 375 376 376 380 377 378 382 381 387 392 386 372 365 368 374 373 370 368 372 377 381 381 374 371 366 363 362 366 374 378 382 396 385 381 377 376 387 389 -9999 -9999 -9999 -9999 -9999 -9999 -9999 -9999 -9999 -9999 -9999 -9999 -9999 -9999 -9999 -9999 -9999 -9999 -9999 -9999 -9999 -9999 -9999 -9999 -9999 -9999 -9999 -9999 -9999 -9999 -9999 -9999 -9999 -9999 -9999 -9999 -9999 -9999 -9999 -9999 -9999 -9999 -9999 -9999 -9999 -9999 -9999 -9999 -9999 -9999 -9999 -9999 -9999 -9999 -9999 -9999 
-9999 -9999 -9999 -9999 -9999 -9999 -9999 -9999 -9999 -9999 -9999 -9999 -9999 -9999 -9999 -9999 -9999 -9999 -9999 -9999 -9999 -9999 -9999 -9999 -9999 -9999 -9999 -9999 -9999 -9999 -9999 -9999 -9999 -9999 -9999 -9999 -9999 -9999 -9999 -9999 -9999 358 348 332 338 348 345 351 351 355 352 351 356 355 359 360 361 364 364 371 368 365 362 369 364 366 363 363 364 365 364 365 366 373 380 379 375 371 373 377 375 376 385 384 388 388 390 380 369 370 374 378 372 379 384 381 381 378 373 372 369 364 364 369 378 384 388 394 383 379 377 381 390 -9999 -9999 -9999 -9999 -9999 -9999 -9999 -9999 -9999 -9999 -9999 -9999 -9999 -9999 -9999 -9999 -9999 -9999 -9999 -9999 -9999 -9999 -9999 -9999 -9999 -9999 -9999 -9999 -9999 -9999 -9999 -9999 -9999 -9999 -9999 -9999 -9999 -9999 -9999 -9999 -9999 -9999 -9999 -9999 -9999 -9999 -9999 -9999 -9999 -9999 -9999 -9999 -9999 -9999 -9999 -9999 -9999 
-9999 -9999 -9999 -9999 -9999 -9999 -9999 -9999 -9999 -9999 -9999 -9999 -9999 -9999 -9999 -9999 -9999 -9999 -9999 -9999 -9999 -9999 -9999 -9999 -9999 -9999 -9999 -9999 -9999 -9999 -9999 -9999 -9999 -9999 -9999 -9999 -9999 -9999 -9999 -9999 -9999 363 333 333 335 337 338 349 352 349 345 356 357 357 354 357 362 359 360 366 361 359 360 360 362 365 365 365 366 365 364 367 367 370 372 378 376 374 373 373 376 379 378 388 393 391 391 380 372 368 375 382 380 378 379 381 378 373 373 374 376 371 371 373 379 381 385 399 394 394 385 380 392 -9999 -9999 -9999 -9999 -9999 -9999 -9999 -9999 -9999 -9999 -9999 -9999 -9999 -9999 -9999 -9999 -9999 -9999 -9999 -9999 -9999 -9999 -9999 -9999 -9999 -9999 -9999 -9999 -9999 -9999 -9999 -9999 -9999 -9999 -9999 -9999 -9999 -9999 -9999 -9999 -9999 -9999 -9999 -9999 -9999 -9999 -9999 -9999 -9999 -9999 -9999 -9999 -9999 -9999 -9999 -9999 -9999 
-9999 -9999 -9999 -9999 -9999 -9999 -9999 -9999 -9999 -9999 -9999 -9999 -9999 -9999 -9999 -9999 -9999 -9999 -9999 -9999 -9999 -9999 -9999 -9999 -9999 -9999 -9999 -9999 -9999 -9999 -9999 -9999 -9999 -9999 -9999 -9999 -9999 -9999 -9999 -9999 -9999 355 335 346 338 340 345 351 353 347 347 353 360 358 355 357 360 361 358 359 352 349 352 358 363 363 367 371 375 369 370 370 370 373 370 371 374 373 372 375 379 383 384 384 387 390 390 387 382 370 370 375 374 372 374 373 372 373 379 382 381 378 373 373 379 389 398 400 395 394 388 388 -9999 -9999 -9999 -9999 -9999 -9999 -9999 -9999 -9999 -9999 -9999 -9999 -9999 -9999 -9999 -9999 -9999 -9999 -9999 -9999 -9999 -9999 -9999 -9999 -9999 -9999 -9999 -9999 -9999 -9999 -9999 -9999 -9999 -9999 -9999 -9999 -9999 -9999 -9999 -9999 -9999 -9999 -9999 -9999 -9999 -9999 -9999 -9999 -9999 -9999 -9999 -9999 -9999 -9999 -9999 -9999 -9999 -9999 
-9999 -9999 -9999 -9999 -9999 -9999 -9999 -9999 -9999 -9999 -9999 -9999 -9999 -9999 -9999 -9999 -9999 -9999 -9999 -9999 -9999 -9999 -9999 -9999 -9999 -9999 -9999 -9999 -9999 -9999 -9999 -9999 -9999 -9999 -9999 -9999 -9999 -9999 -9999 -9999 357 337 334 340 346 346 347 351 355 349 349 358 356 358 351 356 361 358 349 347 345 348 353 358 365 368 372 374 376 372 371 369 373 373 374 374 372 373 375 378 385 385 390 390 384 386 392 390 385 374 372 373 371 372 372 372 373 376 384 389 383 378 376 376 383 392 402 399 395 390 388 -9999 -9999 -9999 -9999 -9999 -9999 -9999 -9999 -9999 -9999 -9999 -9999 -9999 -9999 -9999 -9999 -9999 -9999 -9999 -9999 -9999 -9999 -9999 -9999 -9999 -9999 -9999 -9999 -9999 -9999 -9999 -9999 -9999 -9999 -9999 -9999 -9999 -9999 -9999 -9999 -9999 -9999 -9999 -9999 -9999 -9999 -9999 -9999 -9999 -9999 -9999 -9999 -9999 -9999 -9999 -9999 -9999 -9999 -9999 
-9999 -9999 -9999 -9999 -9999 -9999 -9999 -9999 -9999 -9999 -9999 -9999 -9999 -9999 -9999 -9999 -9999 -9999 -9999 -9999 -9999 -9999 -9999 -9999 -9999 -9999 -9999 -9999 -9999 -9999 -9999 -9999 -9999 -9999 -9999 -9999 -9999 -9999 -9999 -9999 355 329 337 344 348 347 349 346 349 344 349 357 352 357 361 353 351 345 341 340 345 351 358 361 367 369 373 373 374 373 374 372 372 372 372 372 372 372 377 383 383 383 386 389 391 390 387 386 385 378 370 371 369 373 372 374 379 384 391 391 383 381 385 383 386 399 407 401 395 393 385 -9999 -9999 -9999 -9999 -9999 -9999 -9999 -9999 -9999 -9999 -9999 -9999 -9999 -9999 -9999 -9999 -9999 -9999 -9999 -9999 -9999 -9999 -9999 -9999 -9999 -9999 -9999 -9999 -9999 -9999 -9999 -9999 -9999 -9999 -9999 -9999 -9999 -9999 -9999 -9999 -9999 -9999 -9999 -9999 -9999 -9999 -9999 -9999 -9999 -9999 -9999 -9999 -9999 -9999 -9999 -9999 -9999 -9999 -9999 
-9999 -9999 -9999 -9999 -9999 -9999 -9999 -9999 -9999 -9999 -9999 -9999 -9999 -9999 -9999 -9999 -9999 -9999 -9999 -9999 -9999 -9999 -9999 -9999 -9999 -9999 -9999 -9999 -9999 -9999 -9999 -9999 -9999 -9999 -9999 -9999 -9999 -9999 -9999 -9999 356 330 336 345 347 348 348 348 352 346 346 346 343 347 351 347 344 344 342 344 349 356 364 369 368 371 375 376 374 373 373 374 369 366 368 369 369 372 379 382 383 383 388 392 389 386 382 379 381 376 376 375 375 377 376 383 390 390 397 394 385 382 384 384 386 400 403 398 395 -9999 -9999 -9999 -9999 -9999 -9999 -9999 -9999 -9999 -9999 -9999 -9999 -9999 -9999 -9999 -9999 -9999 -9999 -9999 -9999 -9999 -9999 -9999 -9999 -9999 -9999 -9999 -9999 -9999 -9999 -9999 -9999 -9999 -9999 -9999 -9999 -9999 -9999 -9999 -9999 -9999 -9999 -9999 -9999 -9999 -9999 -9999 -9999 -9999 -9999 -9999 -9999 -9999 -9999 -9999 -9999 -9999 -9999 -9999 -9999 -9999 
-9999 -9999 -9999 -9999 -9999 -9999 -9999 -9999 -9999 -9999 -9999 -9999 -9999 -9999 -9999 -9999 -9999 -9999 -9999 -9999 -9999 -9999 -9999 -9999 -9999 -9999 -9999 -9999 -9999 -9999 -9999 -9999 -9999 -9999 -9999 -9999 -9999 -9999 -9999 -9999 346 335 342 350 351 348 346 344 348 347 340 337 341 347 346 345 352 359 354 350 355 359 366 366 367 369 372 371 370 369 369 370 368 365 371 369 368 372 376 382 388 391 390 393 394 395 390 386 380 379 378 375 374 379 382 390 397 395 397 392 385 385 385 388 392 394 404 399 -9999 -9999 -9999 -9999 -9999 -9999 -9999 -9999 -9999 -9999 -9999 -9999 -9999 -9999 -9999 -9999 -9999 -9999 -9999 -9999 -9999 -9999 -9999 -9999 -9999 -9999 -9999 -9999 -9999 -9999 -9999 -9999 -9999 -9999 -9999 -9999 -9999 -9999 -9999 -9999 -9999 -9999 -9999 -9999 -9999 -9999 -9999 -9999 -9999 -9999 -9999 -9999 -9999 -9999 -9999 -9999 -9999 -9999 -9999 -9999 -9999 -9999 
-9999 -9999 -9999 -9999 -9999 -9999 -9999 -9999 -9999 -9999 -9999 -9999 -9999 -9999 -9999 -9999 -9999 -9999 -9999 -9999 -9999 -9999 -9999 -9999 -9999 -9999 -9999 -9999 -9999 -9999 -9999 -9999 -9999 -9999 -9999 -9999 -9999 -9999 -9999 -9999 341 333 341 349 350 352 344 341 343 345 342 343 348 358 358 356 359 364 357 355 358 357 360 363 370 368 369 370 369 370 370 369 366 366 369 372 374 377 376 377 385 389 390 387 389 389 392 389 385 383 379 381 381 390 389 395 397 396 393 386 389 392 391 393 396 394 397 395 -9999 -9999 -9999 -9999 -9999 -9999 -9999 -9999 -9999 -9999 -9999 -9999 -9999 -9999 -9999 -9999 -9999 -9999 -9999 -9999 -9999 -9999 -9999 -9999 -9999 -9999 -9999 -9999 -9999 -9999 -9999 -9999 -9999 -9999 -9999 -9999 -9999 -9999 -9999 -9999 -9999 -9999 -9999 -9999 -9999 -9999 -9999 -9999 -9999 -9999 -9999 -9999 -9999 -9999 -9999 -9999 -9999 -9999 -9999 -9999 -9999 -9999 
-9999 -9999 -9999 -9999 -9999 -9999 -9999 -9999 -9999 -9999 -9999 -9999 -9999 -9999 -9999 -9999 -9999 -9999 -9999 -9999 -9999 -9999 -9999 -9999 -9999 -9999 -9999 -9999 -9999 -9999 -9999 -9999 -9999 -9999 -9999 -9999 -9999 -9999 -9999 -9999 345 335 336 342 345 349 346 339 341 344 345 349 349 360 360 360 364 358 356 353 354 356 363 364 368 366 370 372 369 369 371 368 368 368 370 374 378 381 377 375 379 382 388 391 390 392 399 389 387 380 382 378 391 397 395 398 392 393 384 389 395 396 392 399 400 393 395 396 -9999 -9999 -9999 -9999 -9999 -9999 -9999 -9999 -9999 -9999 -9999 -9999 -9999 -9999 -9999 -9999 -9999 -9999 -9999 -9999 -9999 -9999 -9999 -9999 -9999 -9999 -9999 -9999 -9999 -9999 -9999 -9999 -9999 -9999 -9999 -9999 -9999 -9999 -9999 -9999 -9999 -9999 -9999 -9999 -9999 -9999 -9999 -9999 -9999 -9999 -9999 -9999 -9999 -9999 -9999 -9999 -9999 -9999 -9999 -9999 -9999 -9999 
-9999 -9999 -9999 -9999 -9999 -9999 -9999 -9999 -9999 -9999 -9999 -9999 -9999 -9999 -9999 -9999 -9999 -9999 -9999 -9999 -9999 -9999 -9999 -9999 -9999 -9999 -9999 -9999 -9999 -9999 -9999 -9999 -9999 -9999 -9999 -9999 -9999 -9999 -9999 -9999 360 331 329 336 341 348 346 340 339 341 345 352 352 356 359 360 359 355 356 356 361 361 361 363 364 366 372 380 368 369 370 366 367 370 373 375 380 381 379 376 378 381 383 389 392 392 390 390 392 384 385 385 384 387 394 397 402 390 398 395 398 394 398 405 398 399 400 397 -9999 -9999 -9999 -9999 -9999 -9999 -9999 -9999 -9999 -9999 -9999 -9999 -9999 -9999 -9999 -9999 -9999 -9999 -9999 -9999 -9999 -9999 -9999 -9999 -9999 -9999 -9999 -9999 -9999 -9999 -9999 -9999 -9999 -9999 -9999 -9999 -9999 -9999 -9999 -9999 -9999 -9999 -9999 -9999 -9999 -9999 -9999 -9999 -9999 -9999 -9999 -9999 -9999 -9999 -9999 -9999 -9999 -9999 -9999 -9999 -9999 -9999 
-9999 -9999 -9999 -9999 -9999 -9999 -9999 -9999 -9999 -9999 -9999 -9999 -9999 -9999 -9999 -9999 -9999 -9999 -9999 -9999 -9999 -9999 -9999 -9999 -9999 -9999 -9999 -9999 -9999 -9999 -9999 -9999 -9999 -9999 -9999 -9999 -9999 -9999 -9999 -9999 -9999 350 328 340 347 349 346 339 336 340 344 350 350 351 356 358 354 351 353 354 356 361 362 365 365 365 365 368 370 371 372 370 369 371 374 381 383 384 380 381 380 380 380 387 392 387 394 396 389 383 388 390 386 395 398 401 397 397 399 400 399 398 406 400 399 403 403 397 389 -9999 -9999 -9999 -9999 -9999 -9999 -9999 -9999 -9999 -9999 -9999 -9999 -9999 -9999 -9999 -9999 -9999 -9999 -9999 -9999 -9999 -9999 -9999 -9999 -9999 -9999 -9999 -9999 -9999 -9999 -9999 -9999 -9999 -9999 -9999 -9999 -9999 -9999 -9999 -9999 -9999 -9999 -9999 -9999 -9999 -9999 -9999 -9999 -9999 -9999 -9999 -9999 -9999 -9999 -9999 -9999 -9999 -9999 -9999 -9999 -9999 
-9999 -9999 -9999 -9999 -9999 -9999 -9999 -9999 -9999 -9999 -9999 -9999 -9999 -9999 -9999 -9999 -9999 -9999 -9999 -9999 -9999 -9999 -9999 -9999 -9999 -9999 -9999 -9999 -9999 -9999 -9999 -9999 -9999 -9999 -9999 -9999 -9999 -9999 -9999 -9999 -9999 348 328 336 344 351 351 344 338 339 340 346 350 358 358 353 350 355 351 354 354 356 359 357 359 361 366 367 370 372 372 374 372 374 376 380 381 383 379 379 377 379 383 384 388 390 393 397 394 394 398 397 389 391 393 401 387 390 399 402 405 402 406 402 402 407 406 404 404 396 -9999 -9999 -9999 -9999 -9999 -9999 -9999 -9999 -9999 -9999 -9999 -9999 -9999 -9999 -9999 -9999 -9999 -9999 -9999 -9999 -9999 -9999 -9999 -9999 -9999 -9999 -9999 -9999 -9999 -9999 -9999 -9999 -9999 -9999 -9999 -9999 -9999 -9999 -9999 -9999 -9999 -9999 -9999 -9999 -9999 -9999 -9999 -9999 -9999 -9999 -9999 -9999 -9999 -9999 -9999 -9999 -9999 -9999 -9999 -9999 
-9999 -9999 -9999 -9999 -9999 -9999 -9999 -9999 -9999 -9999 -9999 -9999 -9999 -9999 -9999 -9999 -9999 -9999 -9999 -9999 -9999 -9999 -9999 -9999 -9999 -9999 -9999 -9999 -9999 -9999 -9999 -9999 -9999 -9999 -9999 -9999 -9999 -9999 -9999 -9999 -9999 371 330 333 341 345 349 344 337 335 341 342 346 353 350 349 349 350 351 354 355 354 354 357 359 364 365 366 369 370 374 375 373 374 377 377 380 381 379 380 380 384 386 392 394 392 391 392 400 396 391 402 394 391 391 405 391 396 400 403 401 399 398 399 404 406 401 408 417 404 -9999 -9999 -9999 -9999 -9999 -9999 -9999 -9999 -9999 -9999 -9999 -9999 -9999 -9999 -9999 -9999 -9999 -9999 -9999 -9999 -9999 -9999 -9999 -9999 -9999 -9999 -9999 -9999 -9999 -9999 -9999 -9999 -9999 -9999 -9999 -9999 -9999 -9999 -9999 -9999 -9999 -9999 -9999 -9999 -9999 -9999 -9999 -9999 -9999 -9999 -9999 -9999 -9999 -9999 -9999 -9999 -9999 -9999 -9999 -9999 
-9999 -9999 -9999 -9999 -9999 -9999 -9999 -9999 -9999 -9999 -9999 -9999 -9999 -9999 -9999 -9999 -9999 -9999 -9999 -9999 -9999 -9999 -9999 -9999 -9999 -9999 -9999 -9999 -9999 -9999 -9999 -9999 -9999 -9999 -9999 -9999 -9999 -9999 -9999 -9999 -9999 376 331 338 341 348 351 342 340 335 340 339 340 343 350 347 346 346 351 355 352 348 354 361 362 362 364 367 369 370 372 375 375 376 375 378 379 380 380 380 382 391 391 397 403 398 389 394 398 397 388 404 395 398 401 401 390 393 401 400 394 397 401 404 410 407 403 405 416 428 -9999 -9999 -9999 -9999 -9999 -9999 -9999 -9999 -9999 -9999 -9999 -9999 -9999 -9999 -9999 -9999 -9999 -9999 -9999 -9999 -9999 -9999 -9999 -9999 -9999 -9999 -9999 -9999 -9999 -9999 -9999 -9999 -9999 -9999 -9999 -9999 -9999 -9999 -9999 -9999 -9999 -9999 -9999 -9999 -9999 -9999 -9999 -9999 -9999 -9999 -9999 -9999 -9999 -9999 -9999 -9999 -9999 -9999 -9999 -9999 
-9999 -9999 -9999 -9999 -9999 -9999 -9999 -9999 -9999 -9999 -9999 -9999 -9999 -9999 -9999 -9999 -9999 -9999 -9999 -9999 -9999 -9999 -9999 -9999 -9999 -9999 -9999 -9999 -9999 -9999 -9999 -9999 -9999 -9999 -9999 -9999 -9999 -9999 -9999 -9999 -9999 378 330 337 341 337 339 338 340 335 351 341 337 340 340 338 339 342 350 353 353 359 359 356 362 362 363 366 370 368 367 372 373 373 370 375 380 380 382 383 385 393 398 396 396 401 397 405 405 404 405 393 397 392 387 394 391 390 403 398 399 400 402 407 408 406 405 407 415 428 439 -9999 -9999 -9999 -9999 -9999 -9999 -9999 -9999 -9999 -9999 -9999 -9999 -9999 -9999 -9999 -9999 -9999 -9999 -9999 -9999 -9999 -9999 -9999 -9999 -9999 -9999 -9999 -9999 -9999 -9999 -9999 -9999 -9999 -9999 -9999 -9999 -9999 -9999 -9999 -9999 -9999 -9999 -9999 -9999 -9999 -9999 -9999 -9999 -9999 -9999 -9999 -9999 -9999 -9999 -9999 -9999 -9999 -9999 -9999 
-9999 -9999 -9999 -9999 -9999 -9999 -9999 -9999 -9999 -9999 -9999 -9999 -9999 -9999 -9999 -9999 -9999 -9999 -9999 -9999 -9999 -9999 -9999 -9999 -9999 -9999 -9999 -9999 -9999 -9999 -9999 -9999 -9999 -9999 -9999 -9999 -9999 -9999 -9999 -9999 -9999 370 331 329 332 337 329 334 331 336 354 357 342 336 336 338 337 345 350 355 353 357 363 359 360 362 363 365 368 369 370 369 370 372 369 371 375 376 381 385 383 392 393 388 395 400 401 401 405 403 400 381 389 395 396 398 394 394 398 398 405 404 401 404 405 409 411 414 430 428 416 -9999 -9999 -9999 -9999 -9999 -9999 -9999 -9999 -9999 -9999 -9999 -9999 -9999 -9999 -9999 -9999 -9999 -9999 -9999 -9999 -9999 -9999 -9999 -9999 -9999 -9999 -9999 -9999 -9999 -9999 -9999 -9999 -9999 -9999 -9999 -9999 -9999 -9999 -9999 -9999 -9999 -9999 -9999 -9999 -9999 -9999 -9999 -9999 -9999 -9999 -9999 -9999 -9999 -9999 -9999 -9999 -9999 -9999 -9999 
-9999 -9999 -9999 -9999 -9999 -9999 -9999 -9999 -9999 -9999 -9999 -9999 -9999 -9999 -9999 -9999 -9999 -9999 -9999 -9999 -9999 -9999 -9999 -9999 -9999 -9999 -9999 -9999 -9999 -9999 -9999 -9999 -9999 -9999 -9999 -9999 -9999 -9999 -9999 -9999 -9999 366 322 332 330 323 326 336 326 334 340 350 345 342 338 339 341 347 351 357 357 357 363 357 358 361 362 363 366 368 370 371 372 372 370 370 372 376 381 384 385 388 393 391 395 397 397 401 401 401 392 392 389 392 395 400 395 395 399 403 401 404 404 406 406 407 411 416 417 406 398 -9999 -9999 -9999 -9999 -9999 -9999 -9999 -9999 -9999 -9999 -9999 -9999 -9999 -9999 -9999 -9999 -9999 -9999 -9999 -9999 -9999 -9999 -9999 -9999 -9999 -9999 -9999 -9999 -9999 -9999 -9999 -9999 -9999 -9999 -9999 -9999 -9999 -9999 -9999 -9999 -9999 -9999 -9999 -9999 -9999 -9999 -9999 -9999 -9999 -9999 -9999 -9999 -9999 -9999 -9999 -9999 -9999 -9999 -9999 
-9999 -9999 -9999 -9999 -9999 -9999 -9999 -9999 -9999 -9999 -9999 -9999 -9999 -9999 -9999 -9999 -9999 -9999 -9999 -9999 -9999 -9999 -9999 -9999 -9999 -9999 -9999 -9999 -9999 -9999 -9999 -9999 -9999 -9999 -9999 -9999 -9999 -9999 -9999 -9999 -9999 -9999 360 341 321 328 330 336 326 324 331 338 341 340 339 336 344 343 348 354 351 354 357 355 351 356 361 361 365 368 372 373 372 371 370 370 374 378 381 388 390 390 394 397 394 391 395 395 398 406 391 388 389 392 393 398 395 397 403 403 403 405 403 405 404 406 409 409 409 412 417 425 447 446 -9999 -9999 -9999 -9999 -9999 -9999 -9999 -9999 -9999 -9999 -9999 -9999 -9999 -9999 -9999 -9999 -9999 -9999 -9999 -9999 -9999 -9999 -9999 -9999 -9999 -9999 -9999 -9999 -9999 -9999 -9999 -9999 -9999 -9999 -9999 -9999 -9999 -9999 -9999 -9999 -9999 -9999 -9999 -9999 -9999 -9999 -9999 -9999 -9999 -9999 -9999 -9999 -9999 -9999 -9999 -9999 
-9999 -9999 -9999 -9999 -9999 -9999 -9999 -9999 -9999 -9999 -9999 -9999 -9999 -9999 -9999 -9999 -9999 -9999 -9999 -9999 -9999 -9999 -9999 -9999 -9999 -9999 -9999 -9999 -9999 -9999 -9999 -9999 -9999 -9999 -9999 -9999 -9999 -9999 -9999 -9999 -9999 -9999 367 323 319 326 329 327 321 321 326 334 341 335 340 340 346 343 349 351 353 349 352 354 354 356 359 365 367 369 374 369 371 373 372 373 375 378 383 383 394 398 395 397 394 394 399 402 404 407 393 387 391 391 392 394 398 401 408 402 411 405 404 407 407 410 413 411 419 433 447 450 461 462 474 -9999 -9999 -9999 -9999 -9999 -9999 -9999 -9999 -9999 -9999 -9999 -9999 -9999 -9999 -9999 -9999 -9999 -9999 -9999 -9999 -9999 -9999 -9999 -9999 -9999 -9999 -9999 -9999 -9999 -9999 -9999 -9999 -9999 -9999 -9999 -9999 -9999 -9999 -9999 -9999 -9999 -9999 -9999 -9999 -9999 -9999 -9999 -9999 -9999 -9999 -9999 -9999 -9999 -9999 -9999 
-9999 -9999 -9999 -9999 -9999 -9999 -9999 -9999 -9999 -9999 -9999 -9999 -9999 -9999 -9999 -9999 -9999 -9999 -9999 -9999 -9999 -9999 -9999 -9999 -9999 -9999 -9999 -9999 -9999 -9999 -9999 -9999 -9999 -9999 -9999 -9999 -9999 -9999 -9999 -9999 -9999 -9999 375 337 314 324 328 325 321 319 322 327 335 330 337 337 344 347 355 357 357 350 349 352 361 355 355 359 367 365 369 368 372 375 374 376 376 382 387 380 383 393 391 392 391 390 393 393 394 414 398 394 392 390 394 395 402 406 405 413 416 409 404 407 410 410 414 420 424 414 419 446 447 -9999 -9999 -9999 -9999 -9999 -9999 -9999 -9999 -9999 -9999 -9999 -9999 -9999 -9999 -9999 -9999 -9999 -9999 -9999 -9999 -9999 -9999 -9999 -9999 -9999 -9999 -9999 -9999 -9999 -9999 -9999 -9999 -9999 -9999 -9999 -9999 -9999 -9999 -9999 -9999 -9999 -9999 -9999 -9999 -9999 -9999 -9999 -9999 -9999 -9999 -9999 -9999 -9999 -9999 -9999 -9999 -9999 
-9999 -9999 -9999 -9999 -9999 -9999 -9999 -9999 -9999 -9999 -9999 -9999 -9999 -9999 -9999 -9999 -9999 -9999 -9999 -9999 -9999 -9999 -9999 -9999 -9999 -9999 -9999 -9999 -9999 -9999 -9999 -9999 -9999 -9999 -9999 -9999 -9999 -9999 -9999 -9999 -9999 -9999 377 321 314 332 334 328 323 325 324 327 331 333 329 333 338 344 350 359 353 351 343 350 357 357 358 356 357 357 361 365 369 372 379 377 377 379 385 388 388 384 384 394 395 388 390 398 414 407 414 410 396 401 401 402 407 420 402 419 424 406 408 409 412 412 410 413 414 416 429 441 441 464 473 -9999 -9999 -9999 -9999 -9999 -9999 -9999 -9999 -9999 -9999 -9999 -9999 -9999 -9999 -9999 -9999 -9999 -9999 -9999 -9999 -9999 -9999 -9999 -9999 -9999 -9999 -9999 -9999 -9999 -9999 -9999 -9999 -9999 -9999 -9999 -9999 -9999 -9999 -9999 -9999 -9999 -9999 -9999 -9999 -9999 -9999 -9999 -9999 -9999 -9999 -9999 -9999 -9999 -9999 -9999 
-9999 -9999 -9999 -9999 -9999 -9999 -9999 -9999 -9999 -9999 -9999 -9999 -9999 -9999 -9999 -9999 -9999 -9999 -9999 -9999 -9999 -9999 -9999 -9999 -9999 -9999 -9999 -9999 -9999 -9999 -9999 -9999 -9999 -9999 -9999 -9999 -9999 -9999 -9999 -9999 -9999 -9999 368 331 313 317 333 335 325 322 323 331 334 327 329 334 342 346 350 357 348 347 345 351 355 358 358 358 358 354 352 358 367 367 372 375 375 378 385 384 390 385 386 392 396 387 390 400 397 400 414 410 399 398 400 401 409 423 405 422 423 408 412 415 413 412 417 410 413 423 427 425 450 472 452 -9999 -9999 -9999 -9999 -9999 -9999 -9999 -9999 -9999 -9999 -9999 -9999 -9999 -9999 -9999 -9999 -9999 -9999 -9999 -9999 -9999 -9999 -9999 -9999 -9999 -9999 -9999 -9999 -9999 -9999 -9999 -9999 -9999 -9999 -9999 -9999 -9999 -9999 -9999 -9999 -9999 -9999 -9999 -9999 -9999 -9999 -9999 -9999 -9999 -9999 -9999 -9999 -9999 -9999 -9999 
-9999 -9999 -9999 -9999 -9999 -9999 -9999 -9999 -9999 -9999 -9999 -9999 -9999 -9999 -9999 -9999 -9999 -9999 -9999 -9999 -9999 -9999 -9999 -9999 -9999 -9999 -9999 -9999 -9999 -9999 -9999 -9999 -9999 -9999 -9999 -9999 -9999 -9999 -9999 -9999 -9999 -9999 354 311 314 321 326 329 324 329 333 323 323 327 332 339 343 347 354 357 345 347 344 349 357 360 359 355 355 353 352 352 356 359 366 368 371 378 379 379 385 384 389 401 395 386 389 392 396 413 418 422 400 413 404 402 399 422 421 425 427 413 420 414 412 413 421 420 419 420 428 456 470 466 430 409 -9999 -9999 -9999 -9999 -9999 -9999 -9999 -9999 -9999 -9999 -9999 -9999 -9999 -9999 -9999 -9999 -9999 -9999 -9999 -9999 -9999 -9999 -9999 -9999 -9999 -9999 -9999 -9999 -9999 -9999 -9999 -9999 -9999 -9999 -9999 -9999 -9999 -9999 -9999 -9999 -9999 -9999 -9999 -9999 -9999 -9999 -9999 -9999 -9999 -9999 -9999 -9999 -9999 -9999 
-9999 -9999 -9999 -9999 -9999 -9999 -9999 -9999 -9999 -9999 -9999 -9999 -9999 -9999 -9999 -9999 -9999 -9999 -9999 -9999 -9999 -9999 -9999 -9999 -9999 -9999 -9999 -9999 -9999 -9999 -9999 -9999 -9999 -9999 -9999 -9999 -9999 -9999 -9999 -9999 -9999 -9999 -9999 329 311 324 325 326 327 320 333 318 325 336 337 341 348 343 342 339 339 343 356 356 353 362 362 362 355 352 352 353 358 361 364 367 374 378 379 381 383 386 386 393 400 392 390 396 397 401 410 427 407 412 402 402 400 417 420 437 437 428 419 414 415 418 420 434 424 418 437 450 468 458 428 -9999 -9999 -9999 -9999 -9999 -9999 -9999 -9999 -9999 -9999 -9999 -9999 -9999 -9999 -9999 -9999 -9999 -9999 -9999 -9999 -9999 -9999 -9999 -9999 -9999 -9999 -9999 -9999 -9999 -9999 -9999 -9999 -9999 -9999 -9999 -9999 -9999 -9999 -9999 -9999 -9999 -9999 -9999 -9999 -9999 -9999 -9999 -9999 -9999 -9999 -9999 -9999 -9999 -9999 -9999 
-9999 -9999 -9999 -9999 -9999 -9999 -9999 -9999 -9999 -9999 -9999 -9999 -9999 -9999 -9999 -9999 -9999 -9999 -9999 -9999 -9999 -9999 -9999 -9999 -9999 -9999 -9999 -9999 -9999 -9999 -9999 -9999 -9999 -9999 -9999 -9999 -9999 -9999 -9999 -9999 -9999 -9999 -9999 329 309 323 327 324 321 336 318 316 325 332 333 339 343 340 336 335 337 340 347 352 355 361 367 363 360 356 354 359 364 370 374 376 384 390 385 386 389 389 386 390 396 399 395 394 396 401 410 426 419 407 403 406 403 407 406 417 455 428 420 418 421 423 428 438 420 423 442 464 453 430 -9999 -9999 -9999 -9999 -9999 -9999 -9999 -9999 -9999 -9999 -9999 -9999 -9999 -9999 -9999 -9999 -9999 -9999 -9999 -9999 -9999 -9999 -9999 -9999 -9999 -9999 -9999 -9999 -9999 -9999 -9999 -9999 -9999 -9999 -9999 -9999 -9999 -9999 -9999 -9999 -9999 -9999 -9999 -9999 -9999 -9999 -9999 -9999 -9999 -9999 -9999 -9999 -9999 -9999 -9999 -9999 
-9999 -9999 -9999 -9999 -9999 -9999 -9999 -9999 -9999 -9999 -9999 -9999 -9999 -9999 -9999 -9999 -9999 -9999 -9999 -9999 -9999 -9999 -9999 -9999 -9999 -9999 -9999 -9999 -9999 -9999 -9999 -9999 -9999 -9999 -9999 -9999 -9999 -9999 -9999 -9999 -9999 -9999 -9999 365 310 316 333 320 324 340 322 315 322 328 329 331 332 338 330 343 335 352 360 352 355 363 367 362 361 363 358 363 368 376 379 380 384 388 393 394 396 391 393 398 402 389 399 398 398 401 415 424 428 415 401 402 409 407 411 424 450 433 415 422 422 421 426 435 429 426 449 446 431 -9999 -9999 -9999 -9999 -9999 -9999 -9999 -9999 -9999 -9999 -9999 -9999 -9999 -9999 -9999 -9999 -9999 -9999 -9999 -9999 -9999 -9999 -9999 -9999 -9999 -9999 -9999 -9999 -9999 -9999 -9999 -9999 -9999 -9999 -9999 -9999 -9999 -9999 -9999 -9999 -9999 -9999 -9999 -9999 -9999 -9999 -9999 -9999 -9999 -9999 -9999 -9999 -9999 -9999 -9999 -9999 -9999 
-9999 -9999 -9999 -9999 -9999 -9999 -9999 -9999 -9999 -9999 -9999 -9999 -9999 -9999 -9999 -9999 -9999 -9999 -9999 -9999 -9999 -9999 -9999 -9999 -9999 -9999 -9999 -9999 -9999 -9999 -9999 -9999 -9999 -9999 -9999 -9999 -9999 -9999 -9999 -9999 -9999 -9999 -9999 334 318 329 318 323 336 321 318 320 322 323 329 330 339 353 346 348 342 353 367 361 358 362 362 361 360 365 366 372 376 379 380 382 385 387 390 389 394 388 391 395 405 398 395 403 401 411 405 420 430 420 400 404 421 409 406 409 431 450 433 424 431 423 425 446 434 424 448 425 -9999 -9999 -9999 -9999 -9999 -9999 -9999 -9999 -9999 -9999 -9999 -9999 -9999 -9999 -9999 -9999 -9999 -9999 -9999 -9999 -9999 -9999 -9999 -9999 -9999 -9999 -9999 -9999 -9999 -9999 -9999 -9999 -9999 -9999 -9999 -9999 -9999 -9999 -9999 -9999 -9999 -9999 -9999 -9999 -9999 -9999 -9999 -9999 -9999 -9999 -9999 -9999 -9999 -9999 -9999 -9999 -9999 -9999 
-9999 -9999 -9999 -9999 -9999 -9999 -9999 -9999 -9999 -9999 -9999 -9999 -9999 -9999 -9999 -9999 -9999 -9999 -9999 -9999 -9999 -9999 -9999 -9999 -9999 -9999 -9999 -9999 -9999 -9999 -9999 -9999 -9999 -9999 -9999 -9999 -9999 -9999 -9999 -9999 -9999 -9999 373 314 327 315 329 341 332 319 323 322 319 328 335 333 340 350 344 344 346 344 358 361 360 360 361 361 362 367 366 370 368 367 370 374 378 380 380 388 390 386 390 395 403 404 395 393 401 418 419 422 431 413 402 422 424 406 405 414 424 449 457 444 436 427 427 456 434 426 438 -9999 -9999 -9999 -9999 -9999 -9999 -9999 -9999 -9999 -9999 -9999 -9999 -9999 -9999 -9999 -9999 -9999 -9999 -9999 -9999 -9999 -9999 -9999 -9999 -9999 -9999 -9999 -9999 -9999 -9999 -9999 -9999 -9999 -9999 -9999 -9999 -9999 -9999 -9999 -9999 -9999 -9999 -9999 -9999 -9999 -9999 -9999 -9999 -9999 -9999 -9999 -9999 -9999 -9999 -9999 -9999 -9999 -9999 -9999 
-9999 -9999 -9999 -9999 -9999 -9999 -9999 -9999 -9999 -9999 -9999 -9999 -9999 -9999 -9999 -9999 -9999 -9999 -9999 -9999 -9999 -9999 -9999 -9999 -9999 -9999 -9999 -9999 -9999 -9999 -9999 -9999 -9999 -9999 -9999 -9999 -9999 -9999 -9999 -9999 -9999 -9999 362 313 323 316 335 317 316 316 315 316 325 335 337 337 -9999 350 336 342 338 335 341 346 349 358 359 357 360 361 364 365 373 373 370 371 376 376 380 380 384 388 391 398 399 404 403 399 400 415 429 424 420 397 420 435 405 404 406 411 414 424 447 458 453 433 433 455 440 424 433 -9999 -9999 -9999 -9999 -9999 -9999 -9999 -9999 -9999 -9999 -9999 -9999 -9999 -9999 -9999 -9999 -9999 -9999 -9999 -9999 -9999 -9999 -9999 -9999 -9999 -9999 -9999 -9999 -9999 -9999 -9999 -9999 -9999 -9999 -9999 -9999 -9999 -9999 -9999 -9999 -9999 -9999 -9999 -9999 -9999 -9999 -9999 -9999 -9999 -9999 -9999 -9999 -9999 -9999 -9999 -9999 -9999 -9999 -9999 
-9999 -9999 -9999 -9999 -9999 -9999 -9999 -9999 -9999 -9999 -9999 -9999 -9999 -9999 -9999 -9999 -9999 -9999 -9999 -9999 -9999 -9999 -9999 -9999 -9999 -9999 -9999 -9999 -9999 -9999 -9999 -9999 -9999 -9999 -9999 -9999 -9999 -9999 -9999 -9999 -9999 -9999 368 318 309 312 320 336 325 320 316 319 326 331 -9999 -9999 -9999 331 335 344 338 337 354 356 352 353 358 360 359 359 361 365 379 378 376 374 373 374 383 381 388 390 391 395 403 407 403 407 405 411 415 418 427 416 434 414 403 414 418 421 417 423 427 446 455 427 449 456 436 441 453 -9999 -9999 -9999 -9999 -9999 -9999 -9999 -9999 -9999 -9999 -9999 -9999 -9999 -9999 -9999 -9999 -9999 -9999 -9999 -9999 -9999 -9999 -9999 -9999 -9999 -9999 -9999 -9999 -9999 -9999 -9999 -9999 -9999 -9999 -9999 -9999 -9999 -9999 -9999 -9999 -9999 -9999 -9999 -9999 -9999 -9999 -9999 -9999 -9999 -9999 -9999 -9999 -9999 -9999 -9999 -9999 -9999 -9999 -9999 
-9999 -9999 -9999 -9999 -9999 -9999 -9999 -9999 -9999 -9999 -9999 -9999 -9999 -9999 -9999 -9999 -9999 -9999 -9999 -9999 -9999 -9999 -9999 -9999 -9999 -9999 -9999 -9999 -9999 -9999 -9999 -9999 -9999 -9999 -9999 -9999 -9999 -9999 -9999 -9999 -9999 -9999 -9999 377 299 309 339 325 315 336 312 314 323 346 -9999 -9999 -9999 327 330 329 335 338 361 368 366 356 354 359 358 356 360 369 381 385 376 375 375 376 383 381 383 386 389 393 401 408 397 402 406 402 409 403 431 427 417 407 404 410 416 434 421 422 432 451 456 447 456 433 437 468 476 470 -9999 -9999 -9999 -9999 -9999 -9999 -9999 -9999 -9999 -9999 -9999 -9999 -9999 -9999 -9999 -9999 -9999 -9999 -9999 -9999 -9999 -9999 -9999 -9999 -9999 -9999 -9999 -9999 -9999 -9999 -9999 -9999 -9999 -9999 -9999 -9999 -9999 -9999 -9999 -9999 -9999 -9999 -9999 -9999 -9999 -9999 -9999 -9999 -9999 -9999 -9999 -9999 -9999 -9999 -9999 -9999 -9999 -9999 
-9999 -9999 -9999 -9999 -9999 -9999 -9999 -9999 -9999 -9999 -9999 -9999 -9999 -9999 -9999 -9999 -9999 -9999 -9999 -9999 -9999 -9999 -9999 -9999 -9999 -9999 -9999 -9999 -9999 -9999 -9999 -9999 -9999 -9999 -9999 -9999 -9999 -9999 -9999 -9999 -9999 -9999 -9999 379 310 303 338 311 341 318 325 341 338 -9999 -9999 -9999 -9999 -9999 -9999 330 336 348 349 359 367 370 375 359 363 358 363 373 374 378 376 376 376 379 377 378 383 387 390 390 402 405 409 400 402 395 412 414 431 428 406 403 406 418 428 430 434 448 452 460 449 456 432 439 472 489 477 -9999 -9999 -9999 -9999 -9999 -9999 -9999 -9999 -9999 -9999 -9999 -9999 -9999 -9999 -9999 -9999 -9999 -9999 -9999 -9999 -9999 -9999 -9999 -9999 -9999 -9999 -9999 -9999 -9999 -9999 -9999 -9999 -9999 -9999 -9999 -9999 -9999 -9999 -9999 -9999 -9999 -9999 -9999 -9999 -9999 -9999 -9999 -9999 -9999 -9999 -9999 -9999 -9999 -9999 -9999 -9999 -9999 -9999 -9999 
-9999 -9999 -9999 -9999 -9999 -9999 -9999 -9999 -9999 -9999 -9999 -9999 -9999 -9999 -9999 -9999 -9999 -9999 -9999 -9999 -9999 -9999 -9999 -9999 -9999 -9999 -9999 -9999 -9999 -9999 -9999 -9999 -9999 -9999 -9999 -9999 -9999 -9999 -9999 -9999 -9999 -9999 -9999 384 322 302 337 320 319 309 319 323 330 -9999 -9999 -9999 -9999 -9999 -9999 -9999 350 360 355 363 365 374 381 368 357 357 363 368 372 376 376 374 379 374 375 381 390 391 392 390 401 406 404 393 395 398 415 423 426 429 412 407 410 413 413 415 422 427 450 460 446 456 439 471 465 485 -9999 -9999 -9999 -9999 -9999 -9999 -9999 -9999 -9999 -9999 -9999 -9999 -9999 -9999 -9999 -9999 -9999 -9999 -9999 -9999 -9999 -9999 -9999 -9999 -9999 -9999 -9999 -9999 -9999 -9999 -9999 -9999 -9999 -9999 -9999 -9999 -9999 -9999 -9999 -9999 -9999 -9999 -9999 -9999 -9999 -9999 -9999 -9999 -9999 -9999 -9999 -9999 -9999 -9999 -9999 -9999 -9999 -9999 -9999 -9999 
-9999 -9999 -9999 -9999 -9999 -9999 -9999 -9999 -9999 -9999 -9999 -9999 -9999 -9999 -9999 -9999 -9999 -9999 -9999 -9999 -9999 -9999 -9999 -9999 -9999 -9999 -9999 -9999 -9999 -9999 -9999 -9999 -9999 -9999 -9999 -9999 -9999 -9999 -9999 -9999 -9999 -9999 -9999 -9999 395 305 305 340 310 307 326 331 -9999 -9999 -9999 -9999 -9999 -9999 -9999 -9999 -9999 360 356 365 361 363 362 357 352 358 359 357 365 371 372 373 374 373 373 379 387 391 392 398 404 408 394 389 396 401 415 419 425 429 413 414 410 418 416 423 422 422 440 459 464 464 458 472 -9999 -9999 -9999 -9999 -9999 -9999 -9999 -9999 -9999 -9999 -9999 -9999 -9999 -9999 -9999 -9999 -9999 -9999 -9999 -9999 -9999 -9999 -9999 -9999 -9999 -9999 -9999 -9999 -9999 -9999 -9999 -9999 -9999 -9999 -9999 -9999 -9999 -9999 -9999 -9999 -9999 -9999 -9999 -9999 -9999 -9999 -9999 -9999 -9999 -9999 -9999 -9999 -9999 -9999 -9999 -9999 -9999 -9999 -9999 -9999 -9999 -9999 
-9999 -9999 -9999 -9999 -9999 -9999 -9999 -9999 -9999 -9999 -9999 -9999 -9999 -9999 -9999 -9999 -9999 -9999 -9999 -9999 -9999 -9999 -9999 -9999 -9999 -9999 -9999 -9999 -9999 -9999 -9999 -9999 -9999 -9999 -9999 -9999 -9999 -9999 -9999 -9999 -9999 -9999 -9999 -9999 377 298 341 321 319 335 332 -9999 -9999 -9999 -9999 -9999 -9999 -9999 -9999 -9999 -9999 -9999 -9999 363 369 364 358 352 348 351 359 361 360 364 366 365 369 379 377 380 381 389 390 401 410 409 398 394 393 400 418 423 418 430 426 417 410 413 431 439 436 428 424 444 457 467 467 -9999 -9999 -9999 -9999 -9999 -9999 -9999 -9999 -9999 -9999 -9999 -9999 -9999 -9999 -9999 -9999 -9999 -9999 -9999 -9999 -9999 -9999 -9999 -9999 -9999 -9999 -9999 -9999 -9999 -9999 -9999 -9999 -9999 -9999 -9999 -9999 -9999 -9999 -9999 -9999 -9999 -9999 -9999 -9999 -9999 -9999 -9999 -9999 -9999 -9999 -9999 -9999 -9999 -9999 -9999 -9999 -9999 -9999 -9999 -9999 -9999 -9999 -9999 
-9999 -9999 -9999 -9999 -9999 -9999 -9999 -9999 -9999 -9999 -9999 -9999 -9999 -9999 -9999 -9999 -9999 -9999 -9999 -9999 -9999 -9999 -9999 -9999 -9999 -9999 -9999 -9999 -9999 -9999 -9999 -9999 -9999 -9999 -9999 -9999 -9999 -9999 -9999 -9999 -9999 -9999 -9999 -9999 398 322 349 306 324 -9999 -9999 -9999 -9999 -9999 -9999 -9999 -9999 -9999 -9999 -9999 -9999 -9999 -9999 357 367 365 363 368 352 352 350 354 358 364 370 374 374 378 374 378 382 385 386 396 402 409 401 405 401 406 411 418 420 432 421 413 410 419 423 442 442 446 432 442 460 470 -9999 -9999 -9999 -9999 -9999 -9999 -9999 -9999 -9999 -9999 -9999 -9999 -9999 -9999 -9999 -9999 -9999 -9999 -9999 -9999 -9999 -9999 -9999 -9999 -9999 -9999 -9999 -9999 -9999 -9999 -9999 -9999 -9999 -9999 -9999 -9999 -9999 -9999 -9999 -9999 -9999 -9999 -9999 -9999 -9999 -9999 -9999 -9999 -9999 -9999 -9999 -9999 -9999 -9999 -9999 -9999 -9999 -9999 -9999 -9999 -9999 -9999 -9999 -9999 
-9999 -9999 -9999 -9999 -9999 -9999 -9999 -9999 -9999 -9999 -9999 -9999 -9999 -9999 -9999 -9999 -9999 -9999 -9999 -9999 -9999 -9999 -9999 -9999 -9999 -9999 -9999 -9999 -9999 -9999 -9999 -9999 -9999 -9999 -9999 -9999 -9999 -9999 -9999 -9999 -9999 -9999 -9999 -9999 395 324 340 319 320 -9999 -9999 -9999 -9999 -9999 -9999 -9999 -9999 -9999 -9999 -9999 -9999 -9999 -9999 359 360 352 359 372 354 357 365 376 362 373 379 376 377 377 382 378 383 383 388 399 404 410 407 402 399 407 411 420 416 424 427 419 422 422 414 423 441 455 444 432 454 471 -9999 -9999 -9999 -9999 -9999 -9999 -9999 -9999 -9999 -9999 -9999 -9999 -9999 -9999 -9999 -9999 -9999 -9999 -9999 -9999 -9999 -9999 -9999 -9999 -9999 -9999 -9999 -9999 -9999 -9999 -9999 -9999 -9999 -9999 -9999 -9999 -9999 -9999 -9999 -9999 -9999 -9999 -9999 -9999 -9999 -9999 -9999 -9999 -9999 -9999 -9999 -9999 -9999 -9999 -9999 -9999 -9999 -9999 -9999 -9999 -9999 -9999 -9999 -9999 
-9999 -9999 -9999 -9999 -9999 -9999 -9999 -9999 -9999 -9999 -9999 -9999 -9999 -9999 -9999 -9999 -9999 -9999 -9999 -9999 -9999 -9999 -9999 -9999 -9999 -9999 -9999 -9999 -9999 -9999 -9999 -9999 -9999 -9999 -9999 -9999 -9999 -9999 -9999 -9999 -9999 -9999 -9999 -9999 379 316 376 346 343 -9999 -9999 -9999 -9999 -9999 -9999 -9999 -9999 -9999 -9999 -9999 -9999 -9999 -9999 -9999 -9999 354 353 364 365 357 365 369 361 378 385 381 376 378 383 377 386 387 386 398 408 403 397 401 400 404 411 413 421 424 426 426 427 419 413 424 440 455 456 441 456 -9999 -9999 -9999 -9999 -9999 -9999 -9999 -9999 -9999 -9999 -9999 -9999 -9999 -9999 -9999 -9999 -9999 -9999 -9999 -9999 -9999 -9999 -9999 -9999 -9999 -9999 -9999 -9999 -9999 -9999 -9999 -9999 -9999 -9999 -9999 -9999 -9999 -9999 -9999 -9999 -9999 -9999 -9999 -9999 -9999 -9999 -9999 -9999 -9999 -9999 -9999 -9999 -9999 -9999 -9999 -9999 -9999 -9999 -9999 -9999 -9999 -9999 -9999 -9999 -9999 
-9999 -9999 -9999 -9999 -9999 -9999 -9999 -9999 -9999 -9999 -9999 -9999 -9999 -9999 -9999 -9999 -9999 -9999 -9999 -9999 -9999 -9999 -9999 -9999 -9999 -9999 -9999 -9999 -9999 -9999 -9999 -9999 -9999 -9999 -9999 -9999 -9999 -9999 -9999 -9999 -9999 -9999 -9999 -9999 387 341 335 323 308 330 -9999 -9999 -9999 -9999 -9999 -9999 -9999 -9999 -9999 -9999 -9999 -9999 -9999 -9999 -9999 359 352 352 355 359 356 367 373 376 380 372 375 378 387 378 383 381 382 393 402 401 398 394 403 399 401 418 414 419 428 426 422 425 420 428 446 455 454 445 453 -9999 -9999 -9999 -9999 -9999 -9999 -9999 -9999 -9999 -9999 -9999 -9999 -9999 -9999 -9999 -9999 -9999 -9999 -9999 -9999 -9999 -9999 -9999 -9999 -9999 -9999 -9999 -9999 -9999 -9999 -9999 -9999 -9999 -9999 -9999 -9999 -9999 -9999 -9999 -9999 -9999 -9999 -9999 -9999 -9999 -9999 -9999 -9999 -9999 -9999 -9999 -9999 -9999 -9999 -9999 -9999 -9999 -9999 -9999 -9999 -9999 -9999 -9999 -9999 -9999 
-9999 -9999 -9999 -9999 -9999 -9999 -9999 -9999 -9999 -9999 -9999 -9999 -9999 -9999 -9999 -9999 -9999 -9999 -9999 -9999 -9999 -9999 -9999 -9999 -9999 -9999 -9999 -9999 -9999 -9999 -9999 -9999 -9999 -9999 -9999 -9999 -9999 -9999 -9999 -9999 -9999 -9999 -9999 -9999 -9999 398 309 326 327 -9999 -9999 -9999 -9999 -9999 -9999 -9999 -9999 -9999 -9999 -9999 -9999 -9999 -9999 -9999 -9999 -9999 362 360 355 357 361 372 373 381 383 386 375 375 382 393 379 380 383 393 397 397 393 393 393 397 401 414 419 418 422 431 438 427 422 427 442 444 447 461 -9999 -9999 -9999 -9999 -9999 -9999 -9999 -9999 -9999 -9999 -9999 -9999 -9999 -9999 -9999 -9999 -9999 -9999 -9999 -9999 -9999 -9999 -9999 -9999 -9999 -9999 -9999 -9999 -9999 -9999 -9999 -9999 -9999 -9999 -9999 -9999 -9999 -9999 -9999 -9999 -9999 -9999 -9999 -9999 -9999 -9999 -9999 -9999 -9999 -9999 -9999 -9999 -9999 -9999 -9999 -9999 -9999 -9999 -9999 -9999 -9999 -9999 -9999 -9999 -9999 -9999 
-9999 -9999 -9999 -9999 -9999 -9999 -9999 -9999 -9999 -9999 -9999 -9999 -9999 -9999 -9999 -9999 -9999 -9999 -9999 -9999 -9999 -9999 -9999 -9999 -9999 -9999 -9999 -9999 -9999 -9999 -9999 -9999 -9999 -9999 -9999 -9999 -9999 -9999 -9999 -9999 -9999 -9999 -9999 -9999 -9999 374 377 315 323 -9999 -9999 -9999 -9999 -9999 -9999 -9999 -9999 -9999 -9999 -9999 -9999 -9999 -9999 -9999 -9999 -9999 -9999 -9999 355 354 361 375 368 376 374 382 385 388 385 388 391 379 386 391 401 394 395 400 397 398 399 411 409 413 418 411 440 431 420 419 438 450 459 -9999 -9999 -9999 -9999 -9999 -9999 -9999 -9999 -9999 -9999 -9999 -9999 -9999 -9999 -9999 -9999 -9999 -9999 -9999 -9999 -9999 -9999 -9999 -9999 -9999 -9999 -9999 -9999 -9999 -9999 -9999 -9999 -9999 -9999 -9999 -9999 -9999 -9999 -9999 -9999 -9999 -9999 -9999 -9999 -9999 -9999 -9999 -9999 -9999 -9999 -9999 -9999 -9999 -9999 -9999 -9999 -9999 -9999 -9999 -9999 -9999 -9999 -9999 -9999 -9999 -9999 -9999 
-9999 -9999 -9999 -9999 -9999 -9999 -9999 -9999 -9999 -9999 -9999 -9999 -9999 -9999 -9999 -9999 -9999 -9999 -9999 -9999 -9999 -9999 -9999 -9999 -9999 -9999 -9999 -9999 -9999 -9999 -9999 -9999 -9999 -9999 -9999 -9999 -9999 -9999 -9999 -9999 -9999 -9999 -9999 -9999 -9999 -9999 -9999 358 318 342 -9999 -9999 -9999 -9999 -9999 -9999 -9999 -9999 -9999 -9999 -9999 -9999 -9999 -9999 -9999 -9999 -9999 354 360 355 366 363 366 377 378 373 380 383 384 390 382 381 387 389 403 400 397 403 402 406 403 413 410 406 408 420 433 439 422 426 436 452 451 -9999 -9999 -9999 -9999 -9999 -9999 -9999 -9999 -9999 -9999 -9999 -9999 -9999 -9999 -9999 -9999 -9999 -9999 -9999 -9999 -9999 -9999 -9999 -9999 -9999 -9999 -9999 -9999 -9999 -9999 -9999 -9999 -9999 -9999 -9999 -9999 -9999 -9999 -9999 -9999 -9999 -9999 -9999 -9999 -9999 -9999 -9999 -9999 -9999 -9999 -9999 -9999 -9999 -9999 -9999 -9999 -9999 -9999 -9999 -9999 -9999 -9999 -9999 -9999 -9999 -9999 -9999 
-9999 -9999 -9999 -9999 -9999 -9999 -9999 -9999 -9999 -9999 -9999 -9999 -9999 -9999 -9999 -9999 -9999 -9999 -9999 -9999 -9999 -9999 -9999 -9999 -9999 -9999 -9999 -9999 -9999 -9999 -9999 -9999 -9999 -9999 -9999 -9999 -9999 -9999 -9999 -9999 -9999 -9999 -9999 -9999 -9999 -9999 -9999 407 346 -9999 -9999 -9999 -9999 -9999 -9999 -9999 -9999 -9999 -9999 -9999 -9999 -9999 -9999 -9999 -9999 -9999 -9999 -9999 363 356 358 361 371 365 368 372 370 377 387 384 376 380 385 392 403 396 401 402 409 404 412 411 417 418 413 417 433 435 420 427 437 448 450 -9999 -9999 -9999 -9999 -9999 -9999 -9999 -9999 -9999 -9999 -9999 -9999 -9999 -9999 -9999 -9999 -9999 -9999 -9999 -9999 -9999 -9999 -9999 -9999 -9999 -9999 -9999 -9999 -9999 -9999 -9999 -9999 -9999 -9999 -9999 -9999 -9999 -9999 -9999 -9999 -9999 -9999 -9999 -9999 -9999 -9999 -9999 -9999 -9999 -9999 -9999 -9999 -9999 -9999 -9999 -9999 -9999 -9999 -9999 -9999 -9999 -9999 -9999 -9999 -9999 -9999 -9999 
-9999 -9999 -9999 -9999 -9999 -9999 -9999 -9999 -9999 -9999 -9999 -9999 -9999 -9999 -9999 -9999 -9999 -9999 -9999 -9999 -9999 -9999 -9999 -9999 -9999 -9999 -9999 -9999 -9999 -9999 -9999 -9999 -9999 -9999 -9999 -9999 -9999 -9999 -9999 -9999 -9999 -9999 -9999 -9999 -9999 -9999 -9999 -9999 388 -9999 -9999 -9999 -9999 -9999 -9999 -9999 -9999 -9999 -9999 -9999 -9999 -9999 -9999 -9999 -9999 -9999 372 355 354 368 359 362 370 381 373 370 368 379 383 374 379 383 390 393 404 400 402 401 405 405 403 404 405 418 418 413 437 433 435 438 444 449 451 -9999 -9999 -9999 -9999 -9999 -9999 -9999 -9999 -9999 -9999 -9999 -9999 -9999 -9999 -9999 -9999 -9999 -9999 -9999 -9999 -9999 -9999 -9999 -9999 -9999 -9999 -9999 -9999 -9999 -9999 -9999 -9999 -9999 -9999 -9999 -9999 -9999 -9999 -9999 -9999 -9999 -9999 -9999 -9999 -9999 -9999 -9999 -9999 -9999 -9999 -9999 -9999 -9999 -9999 -9999 -9999 -9999 -9999 -9999 -9999 -9999 -9999 -9999 -9999 -9999 -9999 -9999 
-9999 -9999 -9999 -9999 -9999 -9999 -9999 -9999 -9999 -9999 -9999 -9999 -9999 -9999 -9999 -9999 -9999 -9999 -9999 -9999 -9999 -9999 -9999 -9999 -9999 -9999 -9999 -9999 -9999 -9999 -9999 -9999 -9999 -9999 -9999 -9999 -9999 -9999 -9999 -9999 -9999 -9999 -9999 -9999 -9999 -9999 -9999 -9999 -9999 -9999 -9999 -9999 -9999 -9999 -9999 -9999 -9999 -9999 -9999 -9999 -9999 -9999 -9999 -9999 357 364 361 355 354 359 367 360 369 375 376 371 373 380 369 375 385 391 395 398 402 405 403 399 403 403 401 396 400 408 406 413 430 443 444 433 438 452 -9999 -9999 -9999 -9999 -9999 -9999 -9999 -9999 -9999 -9999 -9999 -9999 -9999 -9999 -9999 -9999 -9999 -9999 -9999 -9999 -9999 -9999 -9999 -9999 -9999 -9999 -9999 -9999 -9999 -9999 -9999 -9999 -9999 -9999 -9999 -9999 -9999 -9999 -9999 -9999 -9999 -9999 -9999 -9999 -9999 -9999 -9999 -9999 -9999 -9999 -9999 -9999 -9999 -9999 -9999 -9999 -9999 -9999 -9999 -9999 -9999 -9999 -9999 -9999 -9999 -9999 -9999 -9999 
-9999 -9999 -9999 -9999 -9999 -9999 -9999 -9999 -9999 -9999 -9999 -9999 -9999 -9999 -9999 -9999 -9999 -9999 -9999 -9999 -9999 -9999 -9999 -9999 -9999 -9999 -9999 -9999 -9999 -9999 -9999 -9999 -9999 -9999 -9999 -9999 -9999 -9999 -9999 -9999 -9999 -9999 -9999 -9999 -9999 -9999 -9999 -9999 -9999 -9999 -9999 -9999 -9999 -9999 -9999 -9999 -9999 -9999 -9999 -9999 -9999 -9999 -9999 -9999 -9999 357 363 355 355 364 375 358 366 366 371 374 379 379 373 376 379 388 390 398 394 394 403 397 402 404 407 412 410 409 407 417 429 433 437 438 431 -9999 -9999 -9999 -9999 -9999 -9999 -9999 -9999 -9999 -9999 -9999 -9999 -9999 -9999 -9999 -9999 -9999 -9999 -9999 -9999 -9999 -9999 -9999 -9999 -9999 -9999 -9999 -9999 -9999 -9999 -9999 -9999 -9999 -9999 -9999 -9999 -9999 -9999 -9999 -9999 -9999 -9999 -9999 -9999 -9999 -9999 -9999 -9999 -9999 -9999 -9999 -9999 -9999 -9999 -9999 -9999 -9999 -9999 -9999 -9999 -9999 -9999 -9999 -9999 -9999 -9999 -9999 -9999 -9999 
-9999 -9999 -9999 -9999 -9999 -9999 -9999 -9999 -9999 -9999 -9999 -9999 -9999 -9999 -9999 -9999 -9999 -9999 -9999 -9999 -9999 -9999 -9999 -9999 -9999 -9999 -9999 -9999 -9999 -9999 -9999 -9999 -9999 -9999 -9999 -9999 -9999 -9999 -9999 -9999 -9999 -9999 -9999 -9999 -9999 -9999 -9999 -9999 -9999 -9999 -9999 -9999 -9999 -9999 -9999 -9999 -9999 -9999 -9999 -9999 -9999 -9999 -9999 -9999 -9999 350 359 362 356 360 371 371 364 365 370 380 384 369 372 377 382 385 388 390 388 395 403 404 402 403 408 411 418 420 421 421 424 433 438 447 -9999 -9999 -9999 -9999 -9999 -9999 -9999 -9999 -9999 -9999 -9999 -9999 -9999 -9999 -9999 -9999 -9999 -9999 -9999 -9999 -9999 -9999 -9999 -9999 -9999 -9999 -9999 -9999 -9999 -9999 -9999 -9999 -9999 -9999 -9999 -9999 -9999 -9999 -9999 -9999 -9999 -9999 -9999 -9999 -9999 -9999 -9999 -9999 -9999 -9999 -9999 -9999 -9999 -9999 -9999 -9999 -9999 -9999 -9999 -9999 -9999 -9999 -9999 -9999 -9999 -9999 -9999 -9999 -9999 -9999 
-9999 -9999 -9999 -9999 -9999 -9999 -9999 -9999 -9999 -9999 -9999 -9999 -9999 -9999 -9999 -9999 -9999 -9999 -9999 -9999 -9999 -9999 -9999 -9999 -9999 -9999 -9999 -9999 -9999 -9999 -9999 -9999 -9999 -9999 -9999 -9999 -9999 -9999 -9999 -9999 -9999 -9999 -9999 -9999 -9999 -9999 -9999 -9999 -9999 -9999 -9999 -9999 -9999 -9999 -9999 -9999 -9999 -9999 -9999 -9999 -9999 -9999 -9999 -9999 -9999 -9999 349 354 354 356 358 363 373 364 368 372 378 370 376 381 387 390 392 392 391 396 399 404 404 400 406 413 418 416 422 421 416 434 433 -9999 -9999 -9999 -9999 -9999 -9999 -9999 -9999 -9999 -9999 -9999 -9999 -9999 -9999 -9999 -9999 -9999 -9999 -9999 -9999 -9999 -9999 -9999 -9999 -9999 -9999 -9999 -9999 -9999 -9999 -9999 -9999 -9999 -9999 -9999 -9999 -9999 -9999 -9999 -9999 -9999 -9999 -9999 -9999 -9999 -9999 -9999 -9999 -9999 -9999 -9999 -9999 -9999 -9999 -9999 -9999 -9999 -9999 -9999 -9999 -9999 -9999 -9999 -9999 -9999 -9999 -9999 -9999 -9999 -9999 -9999 
-9999 -9999 -9999 -9999 -9999 -9999 -9999 -9999 -9999 -9999 -9999 -9999 -9999 -9999 -9999 -9999 -9999 -9999 -9999 -9999 -9999 -9999 -9999 -9999 -9999 -9999 -9999 -9999 -9999 -9999 -9999 -9999 -9999 -9999 -9999 -9999 -9999 -9999 -9999 -9999 -9999 -9999 -9999 -9999 -9999 -9999 -9999 -9999 -9999 -9999 -9999 -9999 -9999 -9999 -9999 -9999 -9999 -9999 -9999 -9999 -9999 -9999 -9999 -9999 -9999 -9999 -9999 351 358 364 367 363 371 369 366 366 372 370 376 378 383 386 388 389 388 397 398 398 402 401 403 405 415 419 420 421 427 426 434 437 -9999 -9999 -9999 -9999 -9999 -9999 -9999 -9999 -9999 -9999 -9999 -9999 -9999 -9999 -9999 -9999 -9999 -9999 -9999 -9999 -9999 -9999 -9999 -9999 -9999 -9999 -9999 -9999 -9999 -9999 -9999 -9999 -9999 -9999 -9999 -9999 -9999 -9999 -9999 -9999 -9999 -9999 -9999 -9999 -9999 -9999 -9999 -9999 -9999 -9999 -9999 -9999 -9999 -9999 -9999 -9999 -9999 -9999 -9999 -9999 -9999 -9999 -9999 -9999 -9999 -9999 -9999 -9999 -9999 -9999 
-9999 -9999 -9999 -9999 -9999 -9999 -9999 -9999 -9999 -9999 -9999 -9999 -9999 -9999 -9999 -9999 -9999 -9999 -9999 -9999 -9999 -9999 -9999 -9999 -9999 -9999 -9999 -9999 -9999 -9999 -9999 -9999 -9999 -9999 -9999 -9999 -9999 -9999 -9999 -9999 -9999 -9999 -9999 -9999 -9999 -9999 -9999 -9999 -9999 -9999 -9999 -9999 -9999 -9999 -9999 -9999 -9999 -9999 -9999 -9999 -9999 -9999 -9999 -9999 -9999 -9999 -9999 -9999 353 357 359 362 362 372 377 372 370 365 367 375 381 383 386 389 393 394 395 394 400 405 410 403 408 413 427 420 426 429 -9999 -9999 -9999 -9999 -9999 -9999 -9999 -9999 -9999 -9999 -9999 -9999 -9999 -9999 -9999 -9999 -9999 -9999 -9999 -9999 -9999 -9999 -9999 -9999 -9999 -9999 -9999 -9999 -9999 -9999 -9999 -9999 -9999 -9999 -9999 -9999 -9999 -9999 -9999 -9999 -9999 -9999 -9999 -9999 -9999 -9999 -9999 -9999 -9999 -9999 -9999 -9999 -9999 -9999 -9999 -9999 -9999 -9999 -9999 -9999 -9999 -9999 -9999 -9999 -9999 -9999 -9999 -9999 -9999 -9999 -9999 -9999 
-9999 -9999 -9999 -9999 -9999 -9999 -9999 -9999 -9999 -9999 -9999 -9999 -9999 -9999 -9999 -9999 -9999 -9999 -9999 -9999 -9999 -9999 -9999 -9999 -9999 -9999 -9999 -9999 -9999 -9999 -9999 -9999 -9999 -9999 -9999 -9999 -9999 -9999 -9999 -9999 -9999 -9999 -9999 -9999 -9999 -9999 -9999 -9999 -9999 -9999 -9999 -9999 -9999 -9999 -9999 -9999 -9999 -9999 -9999 -9999 -9999 -9999 -9999 -9999 -9999 -9999 -9999 -9999 359 355 356 361 357 357 373 379 364 363 369 -9999 379 -9999 381 -9999 388 392 391 392 395 400 411 409 407 413 425 418 425 -9999 -9999 -9999 -9999 -9999 -9999 -9999 -9999 -9999 -9999 -9999 -9999 -9999 -9999 -9999 -9999 -9999 -9999 -9999 -9999 -9999 -9999 -9999 -9999 -9999 -9999 -9999 -9999 -9999 -9999 -9999 -9999 -9999 -9999 -9999 -9999 -9999 -9999 -9999 -9999 -9999 -9999 -9999 -9999 -9999 -9999 -9999 -9999 -9999 -9999 -9999 -9999 -9999 -9999 -9999 -9999 -9999 -9999 -9999 -9999 -9999 -9999 -9999 -9999 -9999 -9999 -9999 -9999 -9999 -9999 -9999 -9999 -9999 
-9999 -9999 -9999 -9999 -9999 -9999 -9999 -9999 -9999 -9999 -9999 -9999 -9999 -9999 -9999 -9999 -9999 -9999 -9999 -9999 -9999 -9999 -9999 -9999 -9999 -9999 -9999 -9999 -9999 -9999 -9999 -9999 -9999 -9999 -9999 -9999 -9999 -9999 -9999 -9999 -9999 -9999 -9999 -9999 -9999 -9999 -9999 -9999 -9999 -9999 -9999 -9999 -9999 -9999 -9999 -9999 -9999 -9999 -9999 -9999 -9999 -9999 -9999 -9999 -9999 -9999 -9999 -9999 -9999 -9999 -9999 362 358 366 -9999 360 361 370 -9999 -9999 -9999 -9999 -9999 -9999 -9999 -9999 393 392 400 403 411 418 413 420 426 415 424 430 -9999 -9999 -9999 -9999 -9999 -9999 -9999 -9999 -9999 -9999 -9999 -9999 -9999 -9999 -9999 -9999 -9999 -9999 -9999 -9999 -9999 -9999 -9999 -9999 -9999 -9999 -9999 -9999 -9999 -9999 -9999 -9999 -9999 -9999 -9999 -9999 -9999 -9999 -9999 -9999 -9999 -9999 -9999 -9999 -9999 -9999 -9999 -9999 -9999 -9999 -9999 -9999 -9999 -9999 -9999 -9999 -9999 -9999 -9999 -9999 -9999 -9999 -9999 -9999 -9999 -9999 -9999 -9999 -9999 -9999 -9999 -9999 
-9999 -9999 -9999 -9999 -9999 -9999 -9999 -9999 -9999 -9999 -9999 -9999 -9999 -9999 -9999 -9999 -9999 -9999 -9999 -9999 -9999 -9999 -9999 -9999 -9999 -9999 -9999 -9999 -9999 -9999 -9999 -9999 -9999 -9999 -9999 -9999 -9999 -9999 -9999 -9999 -9999 -9999 -9999 -9999 -9999 -9999 -9999 -9999 -9999 -9999 -9999 -9999 -9999 -9999 -9999 -9999 -9999 -9999 -9999 -9999 -9999 -9999 -9999 -9999 -9999 -9999 -9999 -9999 -9999 -9999 -9999 362 361 378 -9999 -9999 -9999 -9999 -9999 -9999 -9999 -9999 -9999 -9999 -9999 -9999 -9999 -9999 398 400 406 409 419 405 417 429 422 418 -9999 -9999 -9999 -9999 -9999 -9999 -9999 -9999 -9999 -9999 -9999 -9999 -9999 -9999 -9999 -9999 -9999 -9999 -9999 -9999 -9999 -9999 -9999 -9999 -9999 -9999 -9999 -9999 -9999 -9999 -9999 -9999 -9999 -9999 -9999 -9999 -9999 -9999 -9999 -9999 -9999 -9999 -9999 -9999 -9999 -9999 -9999 -9999 -9999 -9999 -9999 -9999 -9999 -9999 -9999 -9999 -9999 -9999 -9999 -9999 -9999 -9999 -9999 -9999 -9999 -9999 -9999 -9999 -9999 -9999 -9999 -9999 
-9999 -9999 -9999 -9999 -9999 -9999 -9999 -9999 -9999 -9999 -9999 -9999 -9999 -9999 -9999 -9999 -9999 -9999 -9999 -9999 -9999 -9999 -9999 -9999 -9999 -9999 -9999 -9999 -9999 -9999 -9999 -9999 -9999 -9999 -9999 -9999 -9999 -9999 -9999 -9999 -9999 -9999 -9999 -9999 -9999 -9999 -9999 -9999 -9999 -9999 -9999 -9999 -9999 -9999 -9999 -9999 -9999 -9999 -9999 -9999 -9999 -9999 -9999 -9999 -9999 -9999 -9999 -9999 -9999 -9999 -9999 359 386 -9999 -9999 -9999 -9999 -9999 -9999 -9999 -9999 -9999 -9999 -9999 -9999 -9999 -9999 -9999 -9999 -9999 404 407 416 410 407 417 418 426 -9999 -9999 -9999 -9999 -9999 -9999 -9999 -9999 -9999 -9999 -9999 -9999 -9999 -9999 -9999 -9999 -9999 -9999 -9999 -9999 -9999 -9999 -9999 -9999 -9999 -9999 -9999 -9999 -9999 -9999 -9999 -9999 -9999 -9999 -9999 -9999 -9999 -9999 -9999 -9999 -9999 -9999 -9999 -9999 -9999 -9999 -9999 -9999 -9999 -9999 -9999 -9999 -9999 -9999 -9999 -9999 -9999 -9999 -9999 -9999 -9999 -9999 -9999 -9999 -9999 -9999 -9999 -9999 -9999 -9999 -9999 -9999 
-9999 -9999 -9999 -9999 -9999 -9999 -9999 -9999 -9999 -9999 -9999 -9999 -9999 -9999 -9999 -9999 -9999 -9999 -9999 -9999 -9999 -9999 -9999 -9999 -9999 -9999 -9999 -9999 -9999 -9999 -9999 -9999 -9999 -9999 -9999 -9999 -9999 -9999 -9999 -9999 -9999 -9999 -9999 -9999 -9999 -9999 -9999 -9999 -9999 -9999 -9999 -9999 -9999 -9999 -9999 -9999 -9999 -9999 -9999 -9999 -9999 -9999 -9999 -9999 -9999 -9999 -9999 -9999 -9999 -9999 -9999 384 -9999 -9999 -9999 -9999 -9999 -9999 -9999 -9999 -9999 -9999 -9999 -9999 -9999 -9999 -9999 -9999 -9999 -9999 -9999 -9999 413 412 410 -9999 -9999 -9999 -9999 -9999 -9999 -9999 -9999 -9999 -9999 -9999 -9999 -9999 -9999 -9999 -9999 -9999 -9999 -9999 -9999 -9999 -9999 -9999 -9999 -9999 -9999 -9999 -9999 -9999 -9999 -9999 -9999 -9999 -9999 -9999 -9999 -9999 -9999 -9999 -9999 -9999 -9999 -9999 -9999 -9999 -9999 -9999 -9999 -9999 -9999 -9999 -9999 -9999 -9999 -9999 -9999 -9999 -9999 -9999 -9999 -9999 -9999 -9999 -9999 -9999 -9999 -9999 -9999 -9999 -9999 -9999 -9999 -9999 -9999 -9999 
-9999 -9999 -9999 -9999 -9999 -9999 -9999 -9999 -9999 -9999 -9999 -9999 -9999 -9999 -9999 -9999 -9999 -9999 -9999 -9999 -9999 -9999 -9999 -9999 -9999 -9999 -9999 -9999 -9999 -9999 -9999 -9999 -9999 -9999 -9999 -9999 -9999 -9999 -9999 -9999 -9999 -9999 -9999 -9999 -9999 -9999 -9999 -9999 -9999 -9999 -9999 -9999 -9999 -9999 -9999 -9999 -9999 -9999 -9999 -9999 -9999 -9999 -9999 -9999 -9999 -9999 -9999 -9999 -9999 -9999 -9999 -9999 -9999 -9999 -9999 -9999 -9999 -9999 -9999 -9999 -9999 -9999 -9999 -9999 -9999 -9999 -9999 -9999 -9999 -9999 -9999 -9999 408 -9999 -9999 -9999 -9999 -9999 -9999 -9999 -9999 -9999 -9999 -9999 -9999 -9999 -9999 -9999 -9999 -9999 -9999 -9999 -9999 -9999 -9999 -9999 -9999 -9999 -9999 -9999 -9999 -9999 -9999 -9999 -9999 -9999 -9999 -9999 -9999 -9999 -9999 -9999 -9999 -9999 -9999 -9999 -9999 -9999 -9999 -9999 -9999 -9999 -9999 -9999 -9999 -9999 -9999 -9999 -9999 -9999 -9999 -9999 -9999 -9999 -9999 -9999 -9999 -9999 -9999 -9999 -9999 -9999 -9999 -9999 -9999 -9999 -9999 -9999 -9999 -9999 
