# Supplementary material for: Spatiotemporal prediction of alpine wetlands under multi-climate scenarios in the west of Sichuan, China
Source: PeerJ. 2024 Nov 27;12:e18586. doi: 10.7717/peerj.18586 (PMC11608022; doi:10.7717/peerj.18586)
Supplement: Supplemental Information 1 [file peerj-12-18586-s001.zip › Maxent_data1/2.5mBIOssp126_2021-2040/2.5mbiossp126_2021-2040_19.asc]

ncols         170
nrows         159
xllcorner     97.34749306
yllcorner     27.673839575
cellsize      0.041666666666667
NODATA_value  -9999
-9999 -9999 -9999 -9999 -9999 -9999 -9999 -9999 -9999 -9999 -9999 -9999 -9999 -9999 -9999 -9999 -9999 -9999 -9999 -9999 -9999 -9999 -9999 -9999 -9999 -9999 -9999 -9999 -9999 -9999 -9999 -9999 -9999 -9999 -9999 -9999 -9999 -9999 -9999 -9999 -9999 -9999 -9999 -9999 -9999 -9999 -9999 -9999 -9999 -9999 -9999 -9999 -9999 -9999 -9999 -9999 -9999 -9999 -9999 -9999 -9999 -9999 -9999 -9999 -9999 -9999 -9999 -9999 -9999 -9999 -9999 -9999 -9999 -9999 -9999 -9999 -9999 -9999 -9999 -9999 -9999 -9999 -9999 -9999 -9999 -9999 -9999 -9999 -9999 -9999 -9999 -9999 -9999 -9999 -9999 -9999 -9999 -9999 -9999 -9999 -9999 -9999 -9999 -9999 -9999 -9999 -9999 -9999 -9999 -9999 -9999 -9999 -9999 -9999 -9999 -9999 -9999 -9999 -9999 -9999 -9999 -9999 -9999 -9999 -9999 -9999 -9999 -9999 -9999 -9999 -9999 -9999 13 10 14 -9999 -9999 -9999 -9999 -9999 -9999 -9999 -9999 -9999 -9999 -9999 -9999 -9999 -9999 -9999 -9999 -9999 -9999 -9999 -9999 -9999 -9999 -9999 -9999 -9999 -9999 -9999 -9999 -9999 -9999 -9999 -9999 -9999 -9999 -9999 
-9999 -9999 -9999 -9999 -9999 -9999 -9999 -9999 -9999 -9999 -9999 -9999 -9999 -9999 -9999 -9999 -9999 -9999 -9999 -9999 -9999 -9999 -9999 -9999 -9999 -9999 -9999 -9999 -9999 -9999 -9999 -9999 -9999 -9999 -9999 -9999 -9999 -9999 -9999 -9999 -9999 -9999 -9999 -9999 -9999 -9999 -9999 -9999 -9999 -9999 -9999 -9999 -9999 -9999 -9999 -9999 -9999 -9999 -9999 -9999 -9999 -9999 -9999 -9999 -9999 -9999 -9999 -9999 -9999 -9999 -9999 -9999 -9999 -9999 -9999 -9999 -9999 -9999 -9999 -9999 -9999 -9999 -9999 -9999 -9999 -9999 -9999 -9999 -9999 -9999 -9999 -9999 -9999 -9999 -9999 -9999 -9999 -9999 -9999 -9999 -9999 -9999 -9999 -9999 -9999 -9999 -9999 -9999 -9999 -9999 -9999 -9999 -9999 -9999 -9999 -9999 -9999 -9999 -9999 -9999 -9999 -9999 -9999 -9999 -9999 -9999 -9999 -9999 -9999 13 13 12 11 9 9 -9999 -9999 -9999 -9999 -9999 -9999 -9999 -9999 -9999 -9999 -9999 -9999 -9999 -9999 -9999 -9999 -9999 -9999 -9999 -9999 -9999 -9999 -9999 -9999 -9999 -9999 -9999 -9999 -9999 -9999 -9999 -9999 -9999 -9999 -9999 
-9999 -9999 -9999 -9999 -9999 -9999 -9999 -9999 -9999 -9999 -9999 18 18 16 -9999 -9999 -9999 -9999 -9999 -9999 -9999 -9999 -9999 -9999 -9999 -9999 -9999 -9999 -9999 -9999 -9999 -9999 -9999 -9999 -9999 -9999 -9999 -9999 -9999 -9999 -9999 -9999 -9999 -9999 -9999 -9999 -9999 -9999 -9999 -9999 -9999 -9999 -9999 -9999 -9999 -9999 -9999 -9999 -9999 -9999 -9999 -9999 -9999 -9999 -9999 -9999 -9999 -9999 -9999 -9999 -9999 -9999 -9999 -9999 -9999 -9999 -9999 -9999 -9999 -9999 -9999 -9999 -9999 -9999 -9999 -9999 -9999 -9999 -9999 -9999 -9999 -9999 -9999 -9999 -9999 -9999 -9999 -9999 -9999 -9999 -9999 -9999 -9999 -9999 -9999 -9999 -9999 -9999 -9999 -9999 -9999 -9999 -9999 -9999 -9999 -9999 -9999 -9999 -9999 -9999 -9999 -9999 -9999 -9999 -9999 -9999 -9999 -9999 13 11 11 11 11 11 11 -9999 -9999 -9999 -9999 -9999 -9999 -9999 -9999 -9999 -9999 -9999 -9999 -9999 -9999 -9999 -9999 -9999 -9999 -9999 -9999 -9999 -9999 -9999 -9999 -9999 -9999 -9999 -9999 -9999 -9999 -9999 -9999 -9999 -9999 -9999 
-9999 -9999 -9999 -9999 -9999 -9999 -9999 -9999 -9999 19 19 19 19 19 19 16 -9999 -9999 -9999 -9999 -9999 -9999 -9999 -9999 -9999 -9999 -9999 -9999 -9999 -9999 -9999 -9999 -9999 -9999 -9999 -9999 -9999 -9999 -9999 -9999 -9999 -9999 -9999 -9999 -9999 -9999 -9999 -9999 -9999 -9999 -9999 -9999 -9999 -9999 -9999 -9999 -9999 -9999 -9999 -9999 -9999 -9999 -9999 -9999 -9999 -9999 -9999 -9999 -9999 -9999 -9999 -9999 -9999 -9999 -9999 -9999 -9999 -9999 -9999 -9999 -9999 -9999 -9999 -9999 -9999 -9999 -9999 -9999 -9999 -9999 -9999 -9999 -9999 -9999 -9999 -9999 -9999 -9999 -9999 -9999 -9999 -9999 -9999 -9999 -9999 -9999 -9999 -9999 -9999 -9999 -9999 -9999 -9999 -9999 -9999 -9999 -9999 -9999 -9999 -9999 -9999 -9999 -9999 -9999 -9999 -9999 12 12 12 12 11 9 11 9 9 8 9 9 11 -9999 -9999 -9999 -9999 -9999 -9999 -9999 -9999 -9999 -9999 -9999 -9999 -9999 -9999 -9999 -9999 -9999 -9999 -9999 -9999 -9999 -9999 -9999 -9999 -9999 -9999 -9999 -9999 -9999 -9999 -9999 
-9999 -9999 -9999 -9999 -9999 -9999 -9999 -9999 21 21 20 21 19 18 17 16 16 16 16 -9999 -9999 -9999 -9999 -9999 -9999 -9999 -9999 -9999 -9999 -9999 -9999 -9999 -9999 -9999 -9999 -9999 -9999 -9999 -9999 -9999 -9999 -9999 -9999 -9999 -9999 -9999 -9999 -9999 -9999 -9999 -9999 -9999 -9999 -9999 -9999 -9999 -9999 -9999 -9999 -9999 -9999 -9999 -9999 -9999 -9999 -9999 -9999 -9999 -9999 -9999 -9999 -9999 -9999 -9999 -9999 -9999 -9999 -9999 -9999 -9999 -9999 -9999 -9999 -9999 -9999 -9999 -9999 -9999 -9999 -9999 -9999 -9999 -9999 -9999 -9999 -9999 -9999 -9999 -9999 -9999 -9999 -9999 -9999 -9999 -9999 -9999 -9999 -9999 -9999 -9999 -9999 -9999 -9999 -9999 -9999 -9999 -9999 -9999 -9999 -9999 -9999 -9999 -9999 -9999 -9999 -9999 -9999 12 11 11 11 11 12 11 11 9 9 9 8 -9999 -9999 -9999 -9999 -9999 -9999 -9999 -9999 -9999 -9999 -9999 -9999 -9999 -9999 -9999 -9999 -9999 -9999 -9999 -9999 -9999 -9999 -9999 -9999 -9999 -9999 -9999 -9999 -9999 -9999 -9999 
-9999 -9999 -9999 -9999 -9999 -9999 -9999 -9999 22 21 20 19 19 19 18 18 18 19 18 17 16 16 15 15 15 -9999 -9999 -9999 -9999 -9999 -9999 -9999 -9999 -9999 -9999 -9999 -9999 -9999 -9999 -9999 -9999 -9999 -9999 -9999 -9999 -9999 -9999 -9999 -9999 -9999 -9999 -9999 -9999 -9999 -9999 -9999 -9999 -9999 -9999 -9999 -9999 -9999 -9999 -9999 -9999 -9999 -9999 -9999 -9999 -9999 -9999 -9999 -9999 -9999 -9999 -9999 -9999 -9999 -9999 -9999 -9999 -9999 -9999 -9999 -9999 -9999 -9999 -9999 -9999 -9999 -9999 -9999 -9999 -9999 -9999 -9999 -9999 -9999 -9999 -9999 -9999 -9999 -9999 -9999 -9999 -9999 -9999 -9999 -9999 -9999 -9999 -9999 -9999 -9999 -9999 -9999 -9999 -9999 -9999 -9999 -9999 -9999 13 14 14 15 13 13 12 12 11 12 12 14 12 11 9 9 8 9 -9999 -9999 -9999 -9999 -9999 -9999 -9999 -9999 -9999 -9999 -9999 -9999 -9999 -9999 -9999 -9999 -9999 -9999 -9999 -9999 -9999 -9999 -9999 -9999 -9999 -9999 -9999 -9999 -9999 -9999 
-9999 -9999 -9999 -9999 -9999 -9999 -9999 -9999 22 22 20 19 19 18 18 18 18 19 19 16 16 16 16 16 16 15 -9999 -9999 -9999 -9999 -9999 -9999 -9999 -9999 -9999 -9999 -9999 -9999 -9999 -9999 -9999 -9999 -9999 -9999 -9999 -9999 -9999 -9999 -9999 -9999 -9999 -9999 -9999 -9999 -9999 -9999 -9999 -9999 -9999 -9999 -9999 -9999 -9999 -9999 -9999 -9999 -9999 -9999 -9999 -9999 -9999 -9999 -9999 -9999 -9999 -9999 -9999 -9999 -9999 -9999 -9999 -9999 -9999 -9999 -9999 -9999 -9999 -9999 -9999 -9999 -9999 -9999 -9999 -9999 -9999 -9999 -9999 -9999 -9999 -9999 -9999 -9999 -9999 -9999 -9999 -9999 -9999 -9999 -9999 -9999 -9999 -9999 -9999 -9999 -9999 -9999 -9999 -9999 -9999 -9999 -9999 11 11 11 11 13 13 13 12 12 13 13 15 16 15 12 11 9 11 -9999 -9999 -9999 -9999 -9999 -9999 -9999 -9999 -9999 -9999 -9999 -9999 -9999 -9999 -9999 -9999 -9999 -9999 -9999 -9999 -9999 -9999 -9999 -9999 -9999 -9999 -9999 -9999 -9999 -9999 -9999 
-9999 -9999 -9999 -9999 -9999 -9999 -9999 21 20 20 20 19 18 18 18 19 19 19 19 16 17 16 17 16 16 16 -9999 -9999 -9999 -9999 -9999 -9999 -9999 -9999 -9999 -9999 -9999 -9999 -9999 -9999 -9999 -9999 -9999 -9999 -9999 -9999 -9999 -9999 -9999 -9999 -9999 -9999 -9999 -9999 -9999 -9999 -9999 -9999 -9999 -9999 -9999 -9999 -9999 -9999 -9999 -9999 -9999 -9999 -9999 -9999 -9999 -9999 -9999 -9999 -9999 -9999 -9999 -9999 -9999 -9999 -9999 -9999 -9999 -9999 -9999 -9999 -9999 -9999 -9999 -9999 -9999 -9999 -9999 -9999 -9999 -9999 -9999 -9999 -9999 -9999 -9999 -9999 -9999 -9999 -9999 -9999 -9999 -9999 -9999 -9999 -9999 -9999 -9999 -9999 -9999 -9999 -9999 12 -9999 -9999 -9999 11 11 11 12 11 11 12 12 12 11 12 13 13 15 14 14 12 12 -9999 -9999 -9999 -9999 -9999 -9999 -9999 -9999 -9999 -9999 -9999 -9999 -9999 -9999 -9999 -9999 -9999 -9999 -9999 -9999 -9999 -9999 -9999 -9999 -9999 -9999 -9999 -9999 -9999 -9999 -9999 
-9999 -9999 -9999 -9999 -9999 -9999 -9999 22 21 19 19 19 19 20 22 21 19 19 19 19 19 19 19 17 17 -9999 -9999 -9999 -9999 -9999 -9999 -9999 -9999 -9999 -9999 -9999 -9999 -9999 -9999 -9999 -9999 -9999 -9999 -9999 -9999 -9999 -9999 -9999 -9999 -9999 -9999 -9999 -9999 -9999 -9999 -9999 -9999 -9999 -9999 -9999 -9999 -9999 -9999 -9999 -9999 -9999 -9999 -9999 -9999 -9999 -9999 -9999 -9999 -9999 -9999 -9999 -9999 -9999 -9999 -9999 -9999 -9999 -9999 -9999 -9999 -9999 -9999 -9999 -9999 -9999 -9999 -9999 -9999 -9999 -9999 -9999 -9999 -9999 -9999 -9999 -9999 -9999 -9999 -9999 -9999 -9999 -9999 -9999 -9999 -9999 -9999 -9999 -9999 -9999 -9999 -9999 15 12 12 12 12 12 12 12 12 12 12 11 11 11 11 12 12 13 13 13 14 13 12 -9999 -9999 -9999 -9999 -9999 -9999 -9999 -9999 -9999 -9999 -9999 -9999 -9999 -9999 -9999 -9999 -9999 -9999 -9999 -9999 -9999 -9999 -9999 -9999 -9999 -9999 -9999 -9999 -9999 -9999 -9999 
-9999 -9999 -9999 21 20 20 20 21 19 20 20 19 22 22 23 22 20 19 17 17 17 16 17 17 18 18 -9999 -9999 -9999 -9999 -9999 -9999 -9999 -9999 -9999 -9999 -9999 -9999 -9999 -9999 -9999 -9999 -9999 -9999 -9999 -9999 -9999 -9999 -9999 -9999 -9999 -9999 -9999 -9999 -9999 -9999 -9999 -9999 -9999 -9999 -9999 -9999 -9999 -9999 -9999 -9999 -9999 -9999 -9999 -9999 -9999 -9999 -9999 -9999 -9999 -9999 -9999 -9999 -9999 -9999 -9999 -9999 -9999 -9999 -9999 -9999 -9999 -9999 -9999 -9999 -9999 -9999 -9999 -9999 -9999 -9999 -9999 -9999 -9999 -9999 -9999 -9999 -9999 -9999 -9999 -9999 -9999 -9999 -9999 -9999 -9999 -9999 -9999 -9999 -9999 -9999 -9999 15 12 12 12 12 12 12 12 12 12 12 12 12 13 15 15 13 13 13 15 14 12 12 -9999 -9999 -9999 -9999 -9999 -9999 -9999 -9999 -9999 -9999 -9999 -9999 -9999 -9999 -9999 -9999 -9999 -9999 -9999 -9999 -9999 -9999 -9999 -9999 -9999 -9999 -9999 -9999 -9999 -9999 
-9999 19 19 19 17 17 19 19 22 23 22 22 22 22 22 19 20 20 19 19 18 18 18 19 20 19 -9999 -9999 -9999 -9999 -9999 -9999 -9999 -9999 -9999 -9999 -9999 -9999 -9999 -9999 -9999 -9999 -9999 -9999 -9999 -9999 -9999 -9999 -9999 -9999 -9999 -9999 -9999 -9999 -9999 -9999 -9999 -9999 -9999 -9999 -9999 -9999 -9999 -9999 -9999 -9999 -9999 -9999 -9999 -9999 -9999 -9999 -9999 -9999 -9999 -9999 -9999 -9999 -9999 -9999 -9999 -9999 -9999 -9999 -9999 -9999 -9999 -9999 -9999 -9999 -9999 -9999 -9999 -9999 -9999 -9999 -9999 -9999 -9999 -9999 -9999 -9999 -9999 -9999 -9999 -9999 -9999 -9999 -9999 -9999 -9999 -9999 -9999 -9999 -9999 -9999 -9999 -9999 12 12 12 12 12 12 15 14 13 12 12 13 13 15 13 13 12 13 13 16 13 12 -9999 -9999 -9999 -9999 -9999 -9999 -9999 -9999 -9999 -9999 -9999 -9999 -9999 -9999 -9999 -9999 -9999 -9999 -9999 -9999 -9999 -9999 -9999 -9999 -9999 -9999 -9999 -9999 -9999 -9999 
-9999 21 19 16 16 16 19 21 22 23 21 19 21 21 19 19 20 21 19 19 19 18 18 18 18 18 18 -9999 -9999 -9999 -9999 -9999 -9999 -9999 -9999 -9999 -9999 -9999 -9999 -9999 -9999 -9999 -9999 -9999 -9999 -9999 -9999 -9999 -9999 -9999 -9999 -9999 -9999 -9999 -9999 -9999 -9999 -9999 -9999 -9999 -9999 -9999 -9999 -9999 -9999 -9999 -9999 -9999 -9999 -9999 -9999 -9999 -9999 -9999 -9999 -9999 -9999 -9999 -9999 -9999 -9999 -9999 -9999 -9999 -9999 -9999 -9999 -9999 -9999 -9999 -9999 -9999 -9999 -9999 -9999 -9999 -9999 -9999 -9999 -9999 -9999 -9999 -9999 -9999 -9999 -9999 -9999 -9999 -9999 -9999 -9999 -9999 -9999 -9999 -9999 -9999 -9999 -9999 15 13 12 12 14 15 15 14 14 13 13 13 14 16 15 13 13 13 13 14 16 -9999 -9999 -9999 -9999 -9999 -9999 -9999 -9999 -9999 -9999 -9999 -9999 -9999 -9999 -9999 -9999 -9999 -9999 -9999 -9999 -9999 -9999 -9999 -9999 -9999 -9999 -9999 -9999 -9999 -9999 -9999 
-9999 -9999 21 18 16 16 18 18 19 19 19 19 19 18 19 18 19 19 18 18 18 16 16 17 19 20 21 -9999 -9999 -9999 -9999 -9999 -9999 -9999 -9999 -9999 -9999 -9999 -9999 -9999 -9999 -9999 -9999 -9999 -9999 -9999 -9999 -9999 -9999 -9999 -9999 -9999 -9999 -9999 -9999 -9999 -9999 -9999 -9999 -9999 -9999 -9999 -9999 -9999 -9999 -9999 -9999 -9999 -9999 -9999 -9999 -9999 -9999 -9999 -9999 -9999 -9999 -9999 -9999 -9999 -9999 -9999 -9999 -9999 -9999 -9999 -9999 -9999 -9999 -9999 -9999 -9999 -9999 -9999 -9999 -9999 -9999 -9999 -9999 -9999 -9999 -9999 -9999 -9999 -9999 -9999 -9999 -9999 -9999 -9999 -9999 -9999 -9999 -9999 -9999 -9999 -9999 -9999 -9999 15 13 13 13 14 15 15 14 13 14 13 14 14 16 13 13 13 13 14 16 15 14 13 -9999 -9999 -9999 -9999 15 14 -9999 -9999 -9999 -9999 -9999 -9999 -9999 -9999 -9999 -9999 -9999 -9999 -9999 -9999 -9999 -9999 -9999 -9999 -9999 -9999 -9999 -9999 
-9999 -9999 19 19 17 16 16 16 17 19 19 19 17 18 18 18 18 18 18 18 18 18 17 17 18 19 18 18 21 21 -9999 -9999 -9999 -9999 -9999 -9999 -9999 -9999 -9999 -9999 -9999 -9999 -9999 -9999 -9999 -9999 -9999 -9999 -9999 -9999 -9999 -9999 -9999 -9999 -9999 -9999 -9999 -9999 -9999 -9999 -9999 -9999 -9999 -9999 -9999 -9999 -9999 -9999 -9999 -9999 -9999 -9999 -9999 -9999 -9999 -9999 -9999 -9999 -9999 -9999 -9999 -9999 -9999 -9999 -9999 -9999 -9999 -9999 -9999 -9999 -9999 -9999 -9999 -9999 -9999 -9999 -9999 -9999 -9999 -9999 -9999 -9999 -9999 -9999 -9999 -9999 -9999 -9999 -9999 -9999 -9999 -9999 -9999 -9999 -9999 -9999 -9999 -9999 -9999 -9999 15 13 13 13 13 14 14 13 13 13 13 14 14 13 13 13 14 16 16 13 13 13 12 12 10 12 15 19 14 -9999 -9999 -9999 -9999 -9999 -9999 -9999 -9999 -9999 -9999 -9999 -9999 -9999 -9999 -9999 -9999 -9999 -9999 -9999 -9999 -9999 
-9999 -9999 20 19 19 19 16 16 16 16 16 18 18 17 17 18 18 18 18 18 19 18 18 18 18 18 19 22 22 22 -9999 -9999 -9999 -9999 -9999 -9999 -9999 -9999 -9999 -9999 -9999 -9999 -9999 -9999 -9999 -9999 -9999 -9999 -9999 -9999 -9999 -9999 -9999 -9999 -9999 -9999 -9999 -9999 -9999 -9999 -9999 -9999 -9999 -9999 -9999 -9999 -9999 -9999 -9999 -9999 -9999 -9999 -9999 -9999 -9999 -9999 -9999 -9999 -9999 -9999 -9999 -9999 -9999 -9999 -9999 -9999 -9999 -9999 -9999 -9999 -9999 -9999 -9999 -9999 -9999 -9999 -9999 -9999 -9999 -9999 -9999 -9999 -9999 -9999 -9999 -9999 -9999 -9999 -9999 -9999 -9999 -9999 -9999 -9999 -9999 -9999 -9999 -9999 -9999 15 15 13 13 13 13 13 14 14 14 13 13 14 14 13 14 14 14 16 16 12 12 12 12 12 10 10 12 15 -9999 17 16 19 -9999 -9999 -9999 -9999 -9999 -9999 -9999 -9999 -9999 -9999 -9999 -9999 -9999 -9999 -9999 -9999 -9999 -9999 
-9999 -9999 24 22 22 19 19 18 16 16 17 17 18 18 18 17 17 17 18 19 19 19 18 18 17 18 19 20 20 22 22 -9999 -9999 -9999 -9999 -9999 -9999 -9999 -9999 -9999 -9999 -9999 -9999 -9999 -9999 -9999 -9999 -9999 -9999 -9999 -9999 -9999 -9999 -9999 -9999 -9999 -9999 -9999 -9999 -9999 -9999 -9999 -9999 -9999 -9999 -9999 -9999 -9999 -9999 -9999 -9999 -9999 -9999 -9999 -9999 -9999 -9999 -9999 -9999 -9999 -9999 -9999 -9999 -9999 -9999 -9999 -9999 -9999 -9999 -9999 -9999 -9999 -9999 -9999 -9999 -9999 -9999 -9999 -9999 -9999 -9999 -9999 -9999 -9999 -9999 -9999 -9999 -9999 -9999 -9999 -9999 -9999 -9999 -9999 -9999 -9999 -9999 -9999 -9999 15 14 14 14 14 14 14 14 15 15 13 13 13 14 13 14 14 14 15 15 15 12 12 12 12 10 12 12 15 19 18 17 15 15 15 15 15 15 13 17 17 15 14 -9999 -9999 -9999 -9999 -9999 -9999 -9999 -9999 
-9999 -9999 24 24 24 24 20 19 18 15 18 19 19 18 18 17 17 18 18 19 19 19 18 17 17 18 19 20 20 20 21 -9999 -9999 -9999 -9999 -9999 -9999 -9999 -9999 -9999 -9999 -9999 -9999 -9999 -9999 -9999 -9999 -9999 -9999 -9999 -9999 -9999 -9999 -9999 -9999 -9999 -9999 -9999 -9999 -9999 -9999 -9999 -9999 -9999 -9999 -9999 -9999 -9999 -9999 -9999 -9999 -9999 -9999 -9999 -9999 -9999 -9999 -9999 -9999 -9999 -9999 -9999 -9999 -9999 -9999 -9999 -9999 -9999 -9999 -9999 -9999 -9999 -9999 -9999 -9999 -9999 -9999 -9999 -9999 -9999 -9999 -9999 -9999 -9999 -9999 -9999 -9999 -9999 -9999 -9999 -9999 -9999 -9999 -9999 -9999 -9999 -9999 -9999 -9999 -9999 15 14 15 14 15 15 15 15 15 15 14 13 14 15 13 14 14 16 15 15 12 12 12 12 12 12 12 15 15 15 13 15 12 12 12 10 10 12 15 16 16 13 12 15 -9999 -9999 -9999 -9999 -9999 -9999 
-9999 -9999 -9999 -9999 22 22 21 18 18 18 17 18 18 19 18 17 17 19 21 22 19 21 19 19 18 18 19 20 21 21 22 -9999 -9999 -9999 -9999 -9999 -9999 -9999 -9999 -9999 -9999 -9999 -9999 -9999 -9999 -9999 -9999 -9999 -9999 -9999 -9999 -9999 -9999 -9999 -9999 -9999 -9999 -9999 -9999 -9999 -9999 -9999 -9999 -9999 -9999 -9999 -9999 -9999 -9999 -9999 -9999 -9999 -9999 -9999 -9999 -9999 -9999 -9999 -9999 -9999 -9999 -9999 -9999 -9999 -9999 -9999 -9999 -9999 -9999 -9999 -9999 -9999 -9999 -9999 -9999 -9999 -9999 -9999 -9999 -9999 -9999 -9999 -9999 -9999 -9999 -9999 -9999 -9999 16 -9999 -9999 -9999 -9999 -9999 -9999 -9999 -9999 -9999 -9999 -9999 -9999 -9999 15 15 15 14 14 14 14 14 15 13 15 15 14 14 16 16 14 14 13 12 12 13 12 12 14 15 15 13 12 12 12 15 15 15 15 10 11 13 14 11 12 15 -9999 -9999 -9999 -9999 -9999 -9999 
-9999 -9999 -9999 -9999 20 19 19 18 17 16 15 16 16 18 18 17 16 18 18 19 21 22 19 19 19 19 19 18 20 21 21 23 -9999 -9999 -9999 -9999 -9999 -9999 -9999 -9999 -9999 -9999 -9999 -9999 -9999 -9999 -9999 -9999 -9999 -9999 -9999 -9999 -9999 -9999 -9999 -9999 -9999 -9999 -9999 -9999 -9999 -9999 -9999 -9999 -9999 -9999 -9999 -9999 -9999 -9999 -9999 -9999 -9999 -9999 -9999 -9999 -9999 -9999 -9999 -9999 -9999 -9999 -9999 -9999 -9999 -9999 -9999 -9999 -9999 -9999 -9999 -9999 -9999 -9999 -9999 -9999 -9999 -9999 -9999 -9999 -9999 -9999 -9999 -9999 -9999 -9999 17 16 16 -9999 -9999 -9999 -9999 -9999 -9999 -9999 -9999 -9999 -9999 -9999 -9999 -9999 15 13 13 14 14 15 15 15 15 14 14 14 14 13 16 16 16 16 14 12 12 13 12 14 17 15 15 15 15 16 12 17 19 17 15 13 13 9 11 11 15 -9999 -9999 -9999 -9999 -9999 -9999 -9999 
-9999 -9999 -9999 -9999 -9999 19 19 18 18 16 15 18 18 18 16 17 17 16 18 18 18 21 22 20 19 19 18 18 18 18 20 20 21 -9999 -9999 -9999 -9999 -9999 -9999 -9999 -9999 -9999 -9999 -9999 -9999 -9999 -9999 -9999 -9999 -9999 -9999 -9999 -9999 -9999 -9999 -9999 -9999 -9999 -9999 -9999 -9999 -9999 -9999 -9999 -9999 -9999 -9999 -9999 -9999 -9999 -9999 -9999 -9999 -9999 -9999 -9999 -9999 -9999 -9999 -9999 -9999 -9999 -9999 -9999 -9999 -9999 -9999 -9999 -9999 -9999 -9999 -9999 -9999 -9999 -9999 -9999 -9999 -9999 -9999 -9999 -9999 -9999 -9999 -9999 -9999 -9999 16 16 16 -9999 -9999 -9999 -9999 -9999 -9999 -9999 -9999 -9999 -9999 -9999 -9999 -9999 14 15 15 15 15 15 15 15 15 17 15 15 15 16 15 16 16 16 16 14 15 17 12 13 17 14 14 16 17 15 15 17 17 16 15 15 12 15 11 11 14 15 -9999 -9999 -9999 -9999 -9999 -9999 
-9999 -9999 -9999 -9999 -9999 -9999 -9999 -9999 18 17 16 15 16 18 16 15 15 15 15 15 18 18 22 22 22 21 19 17 17 18 17 18 20 -9999 -9999 -9999 -9999 -9999 -9999 -9999 -9999 -9999 -9999 -9999 -9999 -9999 -9999 -9999 -9999 -9999 -9999 -9999 -9999 -9999 -9999 -9999 -9999 -9999 -9999 -9999 -9999 -9999 -9999 -9999 -9999 -9999 -9999 -9999 -9999 -9999 -9999 -9999 -9999 -9999 -9999 -9999 -9999 -9999 -9999 -9999 -9999 -9999 -9999 -9999 -9999 -9999 -9999 -9999 -9999 -9999 -9999 -9999 -9999 -9999 -9999 -9999 -9999 -9999 -9999 -9999 -9999 -9999 -9999 -9999 -9999 16 16 16 16 16 -9999 -9999 -9999 -9999 -9999 -9999 -9999 -9999 -9999 -9999 -9999 -9999 15 15 15 15 15 15 15 15 16 17 16 13 15 16 16 16 16 16 17 17 14 14 12 14 17 17 17 20 17 15 14 20 20 17 15 18 18 17 13 11 14 15 15 -9999 -9999 -9999 -9999 -9999 
-9999 -9999 -9999 -9999 -9999 -9999 -9999 -9999 -9999 -9999 17 15 16 16 17 16 15 15 15 15 15 17 18 19 20 22 21 19 18 18 17 18 21 24 -9999 -9999 -9999 -9999 -9999 -9999 -9999 -9999 -9999 -9999 -9999 -9999 -9999 -9999 -9999 -9999 -9999 -9999 -9999 -9999 -9999 -9999 -9999 -9999 -9999 -9999 -9999 -9999 -9999 -9999 -9999 -9999 -9999 -9999 -9999 -9999 -9999 -9999 -9999 -9999 -9999 -9999 -9999 -9999 -9999 -9999 -9999 -9999 -9999 -9999 -9999 -9999 -9999 -9999 -9999 -9999 -9999 -9999 -9999 -9999 -9999 -9999 -9999 -9999 -9999 -9999 -9999 -9999 -9999 -9999 16 16 16 16 16 -9999 -9999 -9999 -9999 -9999 -9999 -9999 -9999 -9999 15 -9999 15 15 15 15 15 15 15 14 14 14 16 16 16 16 16 16 15 15 15 16 17 17 15 16 14 13 15 18 20 19 15 16 15 19 20 21 20 18 17 15 14 11 14 15 18 18 -9999 -9999 -9999 -9999 
-9999 -9999 -9999 -9999 -9999 -9999 -9999 -9999 16 16 16 16 14 16 18 18 17 16 15 15 15 15 15 17 18 20 21 20 18 19 20 23 25 22 -9999 -9999 -9999 -9999 -9999 -9999 -9999 -9999 -9999 -9999 -9999 -9999 -9999 -9999 -9999 -9999 -9999 -9999 -9999 -9999 -9999 -9999 -9999 -9999 -9999 -9999 -9999 -9999 -9999 -9999 -9999 -9999 -9999 -9999 -9999 -9999 -9999 -9999 -9999 -9999 -9999 -9999 -9999 -9999 -9999 -9999 -9999 -9999 -9999 -9999 -9999 -9999 -9999 -9999 -9999 -9999 -9999 -9999 -9999 -9999 -9999 -9999 -9999 -9999 -9999 -9999 -9999 -9999 -9999 17 17 16 16 16 15 -9999 -9999 -9999 -9999 -9999 -9999 -9999 -9999 15 14 15 16 16 15 15 14 16 16 15 14 14 14 15 14 14 16 16 15 16 16 16 17 18 17 15 14 16 17 20 20 17 17 17 15 17 19 17 19 19 19 19 15 11 14 14 17 16 -9999 -9999 -9999 -9999 
-9999 -9999 -9999 -9999 -9999 -9999 -9999 16 16 15 15 16 17 15 15 16 16 17 16 15 15 15 15 15 15 18 18 18 18 20 22 23 25 24 -9999 -9999 -9999 -9999 -9999 -9999 -9999 -9999 -9999 -9999 -9999 -9999 -9999 -9999 -9999 -9999 -9999 -9999 -9999 -9999 -9999 -9999 -9999 -9999 -9999 -9999 -9999 -9999 -9999 -9999 -9999 -9999 -9999 -9999 -9999 -9999 -9999 -9999 -9999 -9999 -9999 -9999 -9999 -9999 -9999 -9999 -9999 -9999 -9999 -9999 -9999 -9999 -9999 -9999 -9999 -9999 -9999 -9999 -9999 -9999 -9999 -9999 -9999 -9999 -9999 -9999 -9999 -9999 -9999 17 17 17 16 16 16 -9999 -9999 -9999 -9999 -9999 -9999 -9999 -9999 16 16 16 16 16 15 15 15 16 15 14 14 15 15 16 14 14 15 15 16 16 16 17 18 19 17 17 14 15 16 17 20 18 17 14 15 18 15 13 14 16 13 11 14 15 12 11 14 11 17 19 19 -9999 
-9999 -9999 -9999 -9999 -9999 -9999 16 16 16 17 17 16 16 16 15 15 15 16 17 16 16 15 15 14 15 15 17 18 17 17 18 21 25 28 28 -9999 -9999 -9999 -9999 -9999 -9999 -9999 -9999 -9999 -9999 -9999 -9999 -9999 -9999 -9999 -9999 -9999 -9999 -9999 -9999 -9999 -9999 -9999 -9999 -9999 -9999 -9999 -9999 -9999 -9999 -9999 -9999 -9999 -9999 -9999 -9999 -9999 -9999 -9999 -9999 -9999 -9999 -9999 -9999 -9999 -9999 -9999 -9999 -9999 -9999 -9999 -9999 -9999 -9999 -9999 -9999 -9999 -9999 -9999 -9999 -9999 -9999 -9999 -9999 -9999 -9999 -9999 -9999 -9999 -9999 17 17 -9999 -9999 -9999 -9999 -9999 -9999 -9999 14 -9999 -9999 16 16 16 16 16 16 14 15 16 16 15 15 16 16 16 16 16 16 16 16 16 16 19 19 18 19 19 16 17 19 20 20 17 16 17 17 20 16 15 15 12 11 15 18 20 19 12 14 8 14 -9999 -9999 -9999 
-9999 -9999 -9999 -9999 -9999 -9999 16 15 15 16 16 18 17 16 15 14 13 16 16 16 16 16 17 15 15 15 15 16 17 18 22 21 24 26 24 -9999 -9999 -9999 -9999 -9999 -9999 -9999 -9999 -9999 -9999 -9999 -9999 -9999 -9999 -9999 -9999 -9999 -9999 -9999 -9999 -9999 -9999 -9999 -9999 -9999 -9999 -9999 -9999 -9999 -9999 -9999 -9999 -9999 -9999 -9999 -9999 -9999 -9999 -9999 -9999 -9999 -9999 -9999 -9999 -9999 -9999 -9999 -9999 -9999 -9999 -9999 -9999 -9999 -9999 -9999 -9999 21 19 21 20 21 -9999 -9999 -9999 -9999 -9999 -9999 -9999 -9999 -9999 17 -9999 -9999 -9999 -9999 -9999 -9999 -9999 -9999 14 16 -9999 16 16 16 16 16 14 14 14 16 16 16 16 16 16 16 16 16 16 16 16 16 16 19 19 19 19 20 17 17 20 20 17 17 19 17 20 17 17 21 20 14 15 15 19 21 15 16 20 12 11 -9999 -9999 -9999 
-9999 -9999 -9999 -9999 19 16 16 16 16 15 15 16 16 17 16 16 15 14 13 15 16 17 18 18 17 17 15 16 16 17 20 22 23 25 24 24 -9999 -9999 -9999 -9999 -9999 -9999 -9999 -9999 -9999 -9999 -9999 -9999 -9999 -9999 -9999 -9999 -9999 -9999 -9999 -9999 -9999 -9999 -9999 -9999 -9999 -9999 -9999 -9999 -9999 -9999 -9999 -9999 -9999 -9999 -9999 -9999 -9999 -9999 -9999 -9999 -9999 -9999 -9999 -9999 -9999 -9999 -9999 -9999 -9999 -9999 -9999 -9999 -9999 -9999 23 23 19 21 19 17 -9999 18 18 18 -9999 -9999 -9999 -9999 17 17 17 17 -9999 -9999 -9999 15 16 14 15 16 16 16 16 16 16 15 15 16 16 16 16 16 16 16 16 16 16 16 16 16 16 16 17 19 19 19 19 19 17 17 20 20 19 19 17 19 20 17 22 21 18 15 18 20 17 21 21 21 17 11 13 16 -9999 -9999 
-9999 -9999 -9999 20 18 16 16 16 16 16 15 15 15 16 16 16 16 16 16 16 14 16 19 19 19 20 19 17 16 16 18 19 22 26 23 21 -9999 -9999 -9999 -9999 -9999 -9999 -9999 -9999 -9999 -9999 -9999 -9999 -9999 -9999 -9999 -9999 -9999 -9999 -9999 -9999 -9999 -9999 -9999 -9999 -9999 -9999 -9999 -9999 -9999 -9999 -9999 -9999 -9999 -9999 -9999 -9999 -9999 -9999 -9999 -9999 -9999 -9999 -9999 -9999 -9999 -9999 -9999 -9999 -9999 -9999 -9999 -9999 -9999 -9999 -9999 27 23 20 19 16 19 20 18 18 18 -9999 -9999 17 17 17 17 17 -9999 -9999 16 14 14 14 16 16 16 17 16 16 16 16 16 15 16 15 15 16 16 16 16 16 16 16 16 16 16 16 17 19 18 18 19 19 19 20 20 22 20 19 18 19 17 17 22 20 20 15 18 20 21 21 19 21 14 11 11 11 -9999 -9999 
-9999 -9999 -9999 17 19 17 16 16 16 16 17 16 16 16 15 16 16 16 16 16 16 15 16 17 17 19 19 18 18 17 18 18 18 23 24 21 24 26 25 -9999 -9999 -9999 -9999 -9999 -9999 -9999 -9999 -9999 -9999 -9999 -9999 -9999 -9999 -9999 -9999 -9999 -9999 -9999 -9999 -9999 -9999 -9999 -9999 -9999 -9999 -9999 -9999 -9999 -9999 -9999 -9999 -9999 -9999 -9999 -9999 -9999 -9999 -9999 -9999 -9999 -9999 -9999 -9999 -9999 -9999 -9999 -9999 -9999 -9999 -9999 -9999 -9999 24 19 16 16 16 18 18 18 16 17 19 18 17 17 17 17 -9999 16 16 16 14 14 14 16 16 16 16 16 17 16 16 16 16 16 16 16 16 16 16 16 16 16 16 16 16 16 17 19 19 19 19 19 20 20 20 20 21 19 21 19 19 16 19 22 17 17 17 22 21 21 15 16 16 11 16 11 11 -9999 
-9999 -9999 -9999 -9999 19 19 16 16 19 19 17 16 16 16 16 16 16 16 17 16 16 16 16 16 16 19 17 18 19 16 17 17 17 21 22 21 21 23 23 25 25 25 -9999 -9999 -9999 -9999 -9999 -9999 -9999 -9999 -9999 -9999 -9999 -9999 -9999 -9999 -9999 -9999 -9999 -9999 -9999 -9999 -9999 -9999 -9999 -9999 -9999 -9999 -9999 -9999 -9999 -9999 -9999 -9999 -9999 -9999 -9999 -9999 -9999 -9999 -9999 -9999 -9999 -9999 -9999 -9999 -9999 -9999 -9999 -9999 -9999 24 20 18 17 16 16 16 16 18 16 16 16 16 17 18 18 18 16 16 16 17 17 16 16 16 15 17 17 17 17 17 16 16 16 16 16 16 17 17 16 16 16 19 18 16 16 17 17 19 19 19 19 20 20 20 19 19 18 18 19 19 19 18 24 22 17 19 17 22 22 19 16 14 12 18 18 15 -9999 -9999 
-9999 -9999 -9999 -9999 23 20 19 19 19 20 17 16 16 16 16 16 16 16 16 16 16 16 16 16 15 17 19 17 17 17 16 17 16 18 21 21 19 18 21 22 21 21 22 23 21 -9999 -9999 -9999 -9999 -9999 -9999 -9999 -9999 -9999 -9999 -9999 -9999 -9999 -9999 -9999 -9999 -9999 -9999 -9999 -9999 -9999 -9999 -9999 -9999 -9999 -9999 -9999 -9999 -9999 -9999 -9999 -9999 -9999 -9999 -9999 -9999 -9999 -9999 -9999 -9999 -9999 -9999 -9999 -9999 -9999 -9999 -9999 19 16 16 16 16 17 16 16 16 16 16 16 16 17 18 18 18 17 17 17 17 16 15 16 17 17 17 17 17 17 16 16 16 16 16 16 16 17 17 17 17 19 18 16 17 17 17 19 19 19 19 21 20 20 19 19 19 17 19 24 19 19 22 22 21 22 18 -9999 -9999 20 18 18 14 15 20 21 16 15 
-9999 -9999 -9999 -9999 23 23 20 20 19 20 20 18 16 16 16 16 16 16 16 16 16 16 16 16 13 16 17 17 16 15 17 17 17 17 18 20 21 18 18 19 19 19 21 24 21 -9999 -9999 -9999 -9999 -9999 -9999 -9999 -9999 -9999 -9999 -9999 -9999 -9999 -9999 -9999 16 17 -9999 -9999 -9999 -9999 -9999 -9999 -9999 -9999 -9999 -9999 -9999 -9999 -9999 -9999 -9999 -9999 -9999 -9999 -9999 -9999 -9999 -9999 -9999 -9999 -9999 -9999 -9999 -9999 -9999 -9999 16 16 16 16 16 16 16 16 17 16 16 15 15 15 16 18 18 17 16 16 16 16 16 17 17 17 17 17 17 17 16 16 16 16 16 16 16 17 17 17 17 17 17 17 18 19 18 19 19 19 19 20 20 18 19 17 19 17 19 20 19 18 19 27 23 25 19 -9999 -9999 -9999 -9999 18 15 13 18 21 16 -9999 
15 14 13 14 18 21 23 23 19 20 21 19 18 17 18 17 16 16 16 16 16 16 16 14 13 14 15 17 17 15 17 16 17 17 16 17 18 17 17 17 18 18 19 19 18 21 -9999 -9999 -9999 -9999 -9999 -9999 -9999 -9999 -9999 -9999 -9999 -9999 18 17 17 17 17 -9999 -9999 -9999 -9999 -9999 -9999 -9999 -9999 -9999 -9999 -9999 -9999 -9999 -9999 -9999 -9999 -9999 -9999 -9999 -9999 -9999 -9999 -9999 -9999 -9999 -9999 -9999 -9999 18 17 17 16 17 17 18 18 18 18 16 16 16 16 17 16 15 16 17 17 17 18 17 17 17 17 17 17 17 17 18 16 16 16 16 16 16 16 17 16 17 17 19 19 17 17 17 19 19 19 19 20 20 20 19 19 19 17 17 18 17 17 17 19 22 27 26 23 -9999 -9999 -9999 -9999 -9999 20 17 20 -9999 -9999 -9999 
11 14 18 20 17 20 23 23 20 22 20 19 19 19 18 19 16 19 19 19 17 16 16 16 15 13 13 14 15 16 15 15 17 17 15 16 17 16 17 17 15 18 18 19 21 21 -9999 -9999 -9999 -9999 -9999 -9999 -9999 -9999 -9999 -9999 -9999 -9999 18 18 16 15 16 16 -9999 -9999 -9999 -9999 -9999 -9999 -9999 -9999 -9999 -9999 -9999 -9999 -9999 -9999 -9999 -9999 -9999 -9999 -9999 -9999 -9999 -9999 -9999 -9999 -9999 -9999 -9999 -9999 16 16 16 17 16 17 20 20 18 18 18 18 17 17 16 18 18 17 17 17 17 18 17 17 17 17 17 18 17 17 16 16 16 16 16 16 16 17 17 17 17 18 19 19 18 19 19 19 19 20 21 21 19 18 18 17 17 17 17 17 17 19 19 19 25 32 27 -9999 -9999 -9999 -9999 -9999 -9999 20 -9999 -9999 -9999 -9999 
-9999 13 16 21 18 17 18 20 20 22 20 23 22 19 19 19 16 20 23 19 17 17 16 16 15 14 13 13 13 15 14 17 15 15 15 16 15 15 16 15 15 15 18 21 20 20 21 18 18 18 15 -9999 -9999 -9999 -9999 -9999 -9999 -9999 17 17 17 17 17 17 16 17 -9999 -9999 -9999 -9999 -9999 -9999 -9999 -9999 -9999 -9999 -9999 -9999 -9999 -9999 -9999 -9999 -9999 -9999 -9999 -9999 -9999 -9999 -9999 -9999 -9999 -9999 -9999 18 18 17 17 17 17 17 18 19 19 20 19 19 18 17 18 18 18 17 14 18 18 18 18 18 18 17 17 18 16 16 16 16 16 16 16 17 17 19 17 19 19 19 18 19 18 20 20 20 20 18 17 17 18 19 17 17 17 17 17 19 25 27 26 26 22 25 -9999 -9999 -9999 -9999 -9999 -9999 -9999 -9999 -9999 -9999 
-9999 13 16 23 22 18 20 23 25 25 23 24 23 19 20 19 17 21 24 19 17 16 16 14 15 15 14 14 15 16 16 17 18 16 15 15 16 15 15 15 15 18 17 20 20 18 20 18 18 18 15 16 15 -9999 -9999 -9999 -9999 -9999 17 17 17 17 16 16 16 16 -9999 -9999 -9999 -9999 -9999 -9999 -9999 -9999 -9999 -9999 -9999 -9999 -9999 -9999 -9999 -9999 -9999 -9999 -9999 -9999 -9999 -9999 -9999 -9999 -9999 -9999 -9999 17 17 18 17 17 17 17 17 18 18 18 19 19 19 18 15 15 18 18 17 17 18 18 18 18 18 19 17 16 16 16 16 16 16 16 16 17 19 19 19 19 19 19 18 18 17 17 20 21 18 17 17 17 19 19 17 17 19 19 17 18 19 23 22 21 21 -9999 26 26 -9999 -9999 -9999 -9999 -9999 -9999 -9999 -9999 
-9999 13 16 20 25 24 23 20 21 25 25 24 23 20 25 22 19 24 24 19 19 16 15 15 15 14 13 14 15 16 16 17 20 18 20 18 16 15 15 15 15 15 18 18 18 18 18 18 18 17 17 16 15 16 16 16 -9999 -9999 16 17 18 16 17 17 17 18 18 -9999 -9999 -9999 -9999 -9999 -9999 -9999 -9999 -9999 -9999 -9999 -9999 -9999 -9999 -9999 -9999 -9999 -9999 -9999 -9999 -9999 -9999 -9999 -9999 -9999 -9999 19 17 20 20 19 17 14 16 17 17 17 18 18 18 18 18 15 15 14 17 14 17 18 18 17 17 17 17 16 16 16 16 16 16 16 19 19 19 19 19 19 19 19 21 21 19 17 18 19 18 17 17 19 20 20 19 18 17 19 19 19 25 23 19 19 19 23 26 27 26 -9999 -9999 -9999 -9999 -9999 -9999 -9999 
-9999 -9999 14 20 23 23 23 24 25 27 25 25 25 23 23 21 23 23 23 21 19 16 16 15 15 15 15 15 16 16 17 17 20 21 21 18 17 17 18 16 15 15 16 18 19 19 18 18 17 17 17 16 15 16 17 17 16 15 16 18 18 17 17 18 18 19 20 -9999 -9999 -9999 -9999 -9999 16 -9999 -9999 -9999 -9999 -9999 -9999 -9999 -9999 -9999 -9999 -9999 -9999 -9999 -9999 -9999 -9999 -9999 -9999 -9999 -9999 19 16 19 20 17 17 14 16 17 17 17 17 18 18 18 14 14 14 14 14 14 17 17 17 17 17 17 17 16 16 16 16 16 17 19 19 19 18 19 20 19 21 22 19 19 19 17 18 17 17 17 17 19 19 19 18 19 19 19 19 22 22 20 20 22 20 22 24 26 27 -9999 -9999 -9999 -9999 -9999 -9999 -9999 
-9999 -9999 13 13 17 20 19 23 23 20 20 24 27 25 26 23 25 24 23 19 16 16 16 15 14 15 16 16 18 19 16 16 18 18 21 21 21 21 20 17 18 15 16 16 18 18 18 18 17 17 17 17 15 16 17 17 15 15 16 18 19 17 17 18 18 21 -9999 -9999 -9999 18 18 18 17 16 16 -9999 -9999 -9999 -9999 -9999 -9999 -9999 -9999 -9999 -9999 -9999 -9999 -9999 -9999 -9999 -9999 -9999 18 19 16 17 18 18 17 14 14 16 14 14 14 16 17 17 14 14 14 14 14 14 14 18 18 17 17 17 17 16 16 16 16 17 18 19 18 18 19 20 22 19 19 19 19 17 17 17 17 17 17 17 17 19 19 19 18 18 18 18 19 23 27 30 25 26 27 27 26 23 25 -9999 -9999 -9999 -9999 -9999 -9999 -9999 
-9999 -9999 -9999 13 12 13 14 18 18 18 23 25 25 24 23 23 23 22 23 20 19 18 16 15 14 15 15 16 16 19 19 19 16 17 18 17 19 21 20 20 20 17 15 17 18 18 18 17 17 18 17 17 17 17 17 17 17 16 16 16 18 18 18 18 20 21 -9999 -9999 -9999 21 18 18 18 16 16 16 -9999 -9999 -9999 -9999 -9999 17 -9999 -9999 -9999 -9999 -9999 -9999 14 16 14 15 16 17 16 16 16 17 16 16 14 14 14 16 17 16 14 14 14 17 16 17 16 17 14 17 17 17 17 17 18 17 16 16 17 18 18 18 18 19 21 22 22 19 19 19 17 17 17 17 20 19 17 17 17 17 19 19 18 18 18 17 18 19 20 24 29 27 24 26 27 27 23 26 -9999 -9999 -9999 -9999 -9999 -9999 
-9999 -9999 -9999 -9999 -9999 -9999 12 13 13 16 23 22 22 19 21 19 21 19 19 20 22 20 16 16 15 15 16 16 19 19 19 17 19 19 17 16 16 17 17 17 20 17 15 17 17 17 18 19 17 17 17 17 17 18 18 18 18 17 16 16 19 20 18 19 21 21 21 21 21 21 20 21 18 17 17 16 -9999 -9999 -9999 17 18 18 16 16 16 17 17 15 16 17 16 15 15 15 14 15 15 15 15 16 15 15 16 16 14 14 14 14 14 14 14 17 16 16 14 17 18 18 18 16 17 16 17 17 18 18 17 17 20 22 22 23 21 23 22 22 19 17 17 19 19 20 21 18 17 17 19 19 16 16 16 19 19 17 20 22 -9999 -9999 -9999 -9999 -9999 30 29 23 -9999 -9999 -9999 -9999 -9999 -9999 
-9999 -9999 -9999 -9999 -9999 -9999 -9999 12 13 16 16 16 19 16 18 16 18 15 17 21 22 19 19 16 15 14 15 16 16 19 19 19 19 19 17 16 16 17 16 16 17 16 17 17 17 17 17 18 18 17 17 17 18 21 21 20 19 18 17 16 17 18 18 18 18 18 19 19 20 21 22 22 18 16 16 16 16 -9999 -9999 17 16 17 18 18 16 14 15 17 17 15 15 15 17 15 15 15 16 15 15 15 15 16 16 15 15 16 17 17 14 17 14 14 16 14 16 16 18 18 18 18 16 17 17 17 17 17 17 19 20 22 24 25 24 23 22 18 17 18 20 20 19 20 21 19 19 16 16 17 16 17 17 18 17 17 22 24 -9999 -9999 -9999 -9999 -9999 -9999 27 23 -9999 -9999 -9999 -9999 -9999 -9999 
-9999 -9999 -9999 -9999 -9999 -9999 -9999 -9999 -9999 -9999 12 12 12 13 14 14 13 16 19 24 24 21 19 17 16 16 16 17 17 19 20 19 19 19 19 17 20 22 16 15 16 16 15 17 19 18 17 16 19 19 18 17 17 18 21 20 21 20 19 17 16 17 17 17 17 17 17 18 18 20 20 20 18 17 17 17 17 17 14 -9999 14 14 16 17 17 16 16 17 15 15 16 16 17 17 16 17 16 15 16 16 15 15 15 15 15 15 15 16 16 17 16 16 16 14 15 17 18 18 17 18 18 17 17 17 17 17 18 20 20 22 24 23 24 22 17 17 16 18 20 19 19 19 18 19 19 16 16 18 17 16 16 17 17 19 22 23 24 -9999 -9999 -9999 -9999 -9999 -9999 20 -9999 -9999 -9999 -9999 -9999 -9999 
-9999 -9999 -9999 -9999 -9999 -9999 -9999 -9999 -9999 -9999 -9999 -9999 -9999 -9999 12 12 12 16 21 23 22 22 20 19 19 18 17 16 18 17 19 19 18 18 19 19 17 17 15 14 15 15 16 17 19 18 16 16 16 19 18 18 17 18 19 21 21 20 18 19 17 17 17 17 16 17 18 17 17 18 20 22 22 20 19 18 17 16 18 18 14 14 15 16 16 17 16 15 15 15 15 16 16 17 17 17 16 16 17 15 15 14 15 17 17 17 16 16 17 17 17 18 17 16 15 15 18 18 18 18 18 17 17 18 17 18 20 21 24 24 26 24 22 19 19 19 18 17 17 19 17 19 17 19 17 16 16 17 17 16 16 16 16 18 20 27 25 -9999 -9999 -9999 -9999 -9999 30 -9999 -9999 -9999 -9999 -9999 -9999 -9999 
-9999 -9999 -9999 -9999 -9999 -9999 -9999 -9999 -9999 -9999 -9999 -9999 -9999 -9999 -9999 -9999 12 12 14 19 20 19 21 21 21 21 21 19 16 16 19 19 16 19 19 19 18 16 15 15 14 14 14 17 20 20 17 17 15 16 18 18 17 17 18 18 19 19 19 20 17 17 17 17 17 17 17 17 17 18 20 20 20 19 21 20 18 18 18 18 18 18 16 15 15 18 18 15 15 15 15 15 15 16 16 17 17 17 16 17 15 15 16 16 16 18 17 16 16 17 17 17 17 18 16 15 18 18 18 18 18 17 17 20 17 17 19 22 25 25 22 22 23 22 22 23 21 20 17 17 17 19 19 17 19 16 16 16 18 18 18 16 16 17 22 27 24 23 -9999 -9999 -9999 -9999 -9999 -9999 -9999 -9999 -9999 -9999 -9999 -9999 
-9999 -9999 -9999 -9999 -9999 -9999 -9999 -9999 -9999 -9999 -9999 -9999 -9999 -9999 -9999 -9999 -9999 -9999 12 12 13 15 16 19 19 16 16 18 18 16 16 17 16 19 15 15 16 15 15 15 14 14 14 15 16 18 20 19 16 15 17 17 17 17 17 17 18 17 18 18 17 17 16 16 17 17 18 18 18 17 17 17 18 20 19 20 19 18 18 18 18 18 16 15 17 17 18 18 16 15 15 15 15 15 16 18 17 18 18 17 14 14 16 16 17 17 17 17 17 17 15 14 17 18 15 15 17 17 18 18 18 17 17 17 18 20 21 22 23 22 25 27 26 23 23 21 20 20 19 18 18 19 18 16 19 16 16 16 16 17 18 18 18 16 19 25 27 -9999 -9999 -9999 -9999 -9999 -9999 -9999 -9999 -9999 -9999 -9999 -9999 -9999 
-9999 -9999 -9999 -9999 -9999 -9999 -9999 -9999 -9999 -9999 -9999 -9999 -9999 -9999 -9999 -9999 -9999 -9999 -9999 -9999 13 13 13 13 13 16 15 15 15 16 15 15 16 18 18 15 15 15 15 14 14 15 16 17 16 16 17 17 17 16 16 16 17 17 17 16 17 17 17 17 17 16 16 15 16 18 18 18 18 16 14 16 18 18 18 18 19 18 17 16 15 15 15 15 15 15 16 18 17 16 15 15 15 15 15 17 19 19 21 18 16 15 13 15 16 18 16 17 17 15 15 15 17 17 18 18 18 18 18 18 18 17 19 19 20 20 25 24 25 26 22 23 23 22 27 24 19 20 18 16 18 19 18 17 18 19 16 16 16 16 16 16 16 16 17 20 25 -9999 -9999 -9999 -9999 -9999 -9999 -9999 -9999 -9999 -9999 -9999 -9999 -9999 
-9999 -9999 -9999 -9999 -9999 -9999 -9999 -9999 -9999 -9999 -9999 -9999 -9999 -9999 -9999 -9999 -9999 -9999 -9999 -9999 -9999 13 14 13 13 14 14 14 15 15 15 14 14 15 17 15 15 15 15 15 15 15 16 15 15 15 16 17 17 16 16 15 16 16 16 16 16 16 16 17 16 16 15 15 15 15 16 18 16 14 15 15 15 16 18 18 18 18 17 16 15 15 15 15 15 15 15 15 15 16 15 15 15 15 15 15 15 16 18 18 18 17 14 15 17 18 17 16 18 18 15 14 15 14 18 20 18 20 20 20 19 17 20 18 19 20 24 28 25 22 23 21 21 19 21 22 21 22 19 18 20 21 17 17 17 16 16 16 16 16 17 16 16 16 18 23 23 25 -9999 -9999 -9999 -9999 -9999 -9999 -9999 -9999 -9999 -9999 -9999 -9999 
-9999 -9999 -9999 -9999 -9999 -9999 -9999 -9999 -9999 -9999 -9999 -9999 -9999 -9999 -9999 -9999 -9999 -9999 -9999 -9999 -9999 13 16 16 14 15 16 17 16 15 15 15 15 15 15 17 15 15 14 14 15 15 15 16 16 16 15 16 16 16 16 17 17 16 16 16 16 16 16 16 16 15 16 16 15 15 15 15 16 16 17 17 15 15 17 17 18 19 18 18 16 15 15 15 15 15 14 14 15 17 16 15 15 15 15 15 15 15 17 17 17 16 15 16 18 18 16 14 16 15 17 16 14 14 17 18 16 17 20 18 19 17 17 19 18 19 23 28 30 28 22 19 17 17 21 22 22 18 18 17 19 19 16 16 19 18 16 18 16 16 16 18 17 16 17 24 28 29 30 30 -9999 -9999 -9999 -9999 30 -9999 -9999 -9999 -9999 -9999 
-9999 -9999 -9999 -9999 -9999 -9999 -9999 -9999 -9999 -9999 -9999 -9999 -9999 -9999 -9999 -9999 -9999 -9999 -9999 -9999 -9999 12 14 17 17 15 16 19 20 19 19 16 16 15 15 15 15 15 15 15 15 16 16 19 22 19 16 16 16 17 15 16 16 17 17 16 16 16 16 15 15 16 16 18 16 16 16 16 16 17 17 17 17 16 15 16 18 18 19 19 19 17 16 15 15 16 16 15 15 15 15 16 15 15 15 15 16 17 17 17 15 15 12 15 16 16 17 13 13 14 14 15 14 14 13 14 14 17 19 20 21 20 17 17 18 19 23 28 27 31 26 23 21 17 19 21 23 21 20 17 19 16 17 19 19 17 19 19 21 22 21 22 21 18 16 22 29 29 29 26 32 32 -9999 23 26 29 -9999 -9999 -9999 -9999 
-9999 -9999 -9999 -9999 -9999 -9999 -9999 -9999 -9999 -9999 -9999 -9999 -9999 -9999 -9999 -9999 -9999 -9999 -9999 -9999 -9999 -9999 11 14 19 19 18 18 16 19 22 19 18 17 15 15 16 18 16 17 19 16 19 20 21 22 19 15 15 17 15 14 14 15 17 17 17 16 16 16 15 15 16 16 15 17 17 16 16 16 17 15 15 15 15 16 17 16 18 19 22 22 18 17 16 18 18 15 15 18 19 18 17 15 15 17 17 17 16 15 15 14 13 12 15 15 12 11 13 11 11 11 14 11 11 11 14 14 17 18 20 17 17 16 17 19 24 19 19 23 31 28 21 17 17 20 20 21 20 17 17 16 17 19 21 21 19 16 19 20 21 19 22 19 16 20 27 29 25 29 26 26 20 23 -9999 -9999 -9999 -9999 -9999 -9999 
-9999 -9999 -9999 -9999 -9999 -9999 -9999 -9999 -9999 -9999 -9999 -9999 -9999 -9999 -9999 -9999 -9999 -9999 -9999 -9999 -9999 -9999 -9999 13 17 19 16 19 18 16 16 16 19 20 19 15 15 16 19 20 20 19 22 22 19 15 15 16 14 16 15 14 17 19 17 17 18 16 16 16 16 16 16 15 16 16 16 16 16 15 16 16 17 15 15 17 16 16 16 17 20 20 19 17 15 15 15 15 14 15 19 20 17 17 17 19 18 16 15 15 15 15 17 15 12 11 15 12 12 18 15 14 11 11 11 11 11 13 14 14 17 20 20 16 15 19 23 19 19 19 21 21 20 19 16 18 20 19 18 16 15 18 19 17 19 22 21 19 18 18 19 21 22 17 18 18 -9999 30 30 30 32 32 27 -9999 -9999 -9999 -9999 -9999 -9999 -9999 
-9999 -9999 -9999 -9999 -9999 -9999 -9999 -9999 -9999 -9999 -9999 -9999 -9999 -9999 -9999 -9999 -9999 -9999 -9999 -9999 -9999 -9999 -9999 -9999 14 14 14 15 18 18 15 15 16 22 26 19 15 16 16 19 22 19 19 19 19 16 16 15 15 15 15 14 17 19 17 16 17 17 19 16 16 16 15 16 16 16 17 16 15 15 16 17 17 17 16 16 16 17 15 16 18 21 19 18 17 18 15 14 15 15 17 19 17 17 18 18 19 15 15 15 15 18 18 15 14 14 14 15 12 15 16 15 11 15 15 14 13 13 14 18 18 17 20 20 16 15 19 21 17 16 16 17 17 16 16 16 19 21 18 17 14 15 18 19 19 19 21 19 19 20 18 18 21 16 18 -9999 -9999 -9999 -9999 -9999 -9999 -9999 -9999 -9999 -9999 -9999 -9999 -9999 -9999 -9999 
-9999 -9999 -9999 -9999 -9999 -9999 -9999 -9999 -9999 -9999 -9999 -9999 -9999 -9999 -9999 -9999 -9999 -9999 -9999 -9999 -9999 -9999 -9999 -9999 -9999 11 15 18 20 24 19 14 16 22 27 25 25 22 19 21 19 18 16 17 16 16 16 16 16 16 15 14 15 16 15 15 15 18 18 18 16 17 17 15 15 15 16 16 15 15 16 16 17 17 16 15 15 16 15 16 16 17 19 20 19 18 15 13 15 16 16 18 17 16 18 17 15 15 15 18 18 18 15 15 15 15 15 18 16 15 15 12 12 15 19 18 18 17 16 19 21 22 22 22 17 15 16 21 19 16 15 18 19 19 18 15 15 15 15 15 15 15 16 17 17 19 20 20 18 18 19 17 17 18 18 -9999 -9999 -9999 -9999 -9999 -9999 -9999 -9999 -9999 -9999 -9999 -9999 -9999 -9999 -9999 
-9999 -9999 -9999 -9999 -9999 -9999 -9999 -9999 -9999 -9999 -9999 -9999 -9999 -9999 -9999 -9999 -9999 -9999 -9999 -9999 -9999 -9999 -9999 -9999 -9999 11 13 17 22 21 20 19 14 17 22 28 32 27 24 22 17 16 16 16 16 16 16 17 18 16 15 14 15 15 15 15 15 15 17 18 17 17 17 17 16 15 16 17 15 15 16 15 16 17 17 15 15 15 15 15 15 15 18 18 18 18 16 13 15 17 18 19 18 18 18 18 17 15 15 17 17 15 15 15 18 18 18 20 19 18 18 12 12 15 18 18 19 18 20 20 22 24 25 23 20 18 15 18 20 15 18 20 19 18 17 16 15 18 18 17 17 17 15 16 17 20 19 19 21 20 18 18 16 18 -9999 -9999 -9999 -9999 -9999 -9999 -9999 -9999 -9999 -9999 -9999 -9999 -9999 -9999 -9999 -9999 
-9999 -9999 -9999 -9999 -9999 -9999 -9999 -9999 -9999 -9999 -9999 -9999 -9999 -9999 -9999 -9999 -9999 -9999 -9999 -9999 -9999 -9999 -9999 -9999 -9999 -9999 12 14 20 19 16 15 14 15 17 19 23 30 28 25 22 17 16 16 16 16 16 18 19 16 15 15 14 15 15 15 16 16 15 16 18 17 17 17 18 18 17 16 16 15 15 16 17 19 18 17 15 15 15 15 14 15 18 18 17 15 13 13 13 15 15 17 18 18 19 19 19 18 15 18 18 15 18 20 22 20 20 20 21 18 18 15 12 12 15 15 16 16 16 18 21 20 22 22 23 20 16 15 18 15 20 25 23 18 18 18 15 19 18 18 20 17 17 15 15 16 18 19 21 21 21 18 16 21 -9999 -9999 -9999 -9999 -9999 -9999 -9999 -9999 -9999 -9999 -9999 -9999 -9999 -9999 -9999 -9999 
-9999 -9999 -9999 -9999 -9999 -9999 -9999 -9999 -9999 -9999 -9999 -9999 -9999 -9999 -9999 -9999 -9999 -9999 -9999 -9999 -9999 -9999 -9999 -9999 -9999 -9999 13 15 18 17 15 15 15 17 15 15 19 22 27 28 27 20 19 16 15 16 15 16 19 19 18 17 15 15 15 15 18 15 16 16 15 17 17 17 17 16 16 16 16 15 15 15 17 17 19 17 16 15 15 17 15 15 16 16 15 14 13 15 12 12 13 15 15 16 16 18 15 18 18 18 18 19 18 18 18 18 18 18 18 15 14 15 12 12 12 12 13 13 14 18 21 17 19 19 17 20 18 15 18 15 20 22 23 22 18 21 20 21 20 21 24 20 18 19 17 16 14 19 18 20 21 18 18 22 25 -9999 -9999 -9999 -9999 -9999 -9999 -9999 -9999 -9999 -9999 -9999 -9999 -9999 -9999 -9999 
-9999 -9999 -9999 -9999 -9999 -9999 -9999 -9999 -9999 -9999 -9999 -9999 -9999 -9999 -9999 -9999 -9999 -9999 -9999 -9999 -9999 -9999 -9999 -9999 -9999 12 13 17 19 14 14 15 19 19 19 16 18 23 27 25 22 22 20 16 16 16 16 16 16 17 19 18 17 15 15 15 16 18 16 17 18 16 17 17 17 16 16 16 16 16 15 15 15 16 17 15 16 15 16 17 15 15 14 15 14 14 15 16 15 13 12 13 15 15 15 16 15 18 15 16 15 18 17 13 15 15 15 15 18 18 15 12 11 11 11 12 12 11 13 13 16 15 15 15 15 19 18 15 19 19 21 24 28 23 20 20 20 20 20 17 17 20 20 19 17 15 14 14 14 17 20 20 15 21 25 23 24 28 30 -9999 -9999 -9999 -9999 -9999 -9999 -9999 -9999 -9999 -9999 -9999 
-9999 -9999 -9999 -9999 -9999 -9999 -9999 -9999 -9999 -9999 -9999 -9999 -9999 -9999 -9999 -9999 -9999 -9999 -9999 -9999 -9999 -9999 -9999 -9999 -9999 -9999 12 14 17 14 14 15 17 18 20 19 20 25 27 28 26 22 19 17 18 16 16 15 16 16 17 18 18 16 15 15 15 16 16 18 19 17 18 19 20 17 16 16 16 18 16 15 14 15 15 15 15 16 16 15 13 13 14 13 14 14 18 18 15 15 13 13 15 14 15 15 15 18 16 14 14 15 18 15 12 12 12 12 14 15 11 11 14 14 12 11 13 13 12 13 13 13 13 13 13 15 15 16 19 19 22 23 21 23 26 27 25 23 20 17 18 17 17 16 17 17 15 16 17 16 15 19 16 19 24 22 22 28 27 31 -9999 -9999 -9999 -9999 -9999 -9999 -9999 -9999 -9999 -9999 
-9999 -9999 -9999 -9999 -9999 -9999 -9999 -9999 -9999 -9999 -9999 -9999 -9999 -9999 -9999 -9999 -9999 -9999 -9999 -9999 -9999 -9999 -9999 -9999 -9999 -9999 12 13 15 14 14 15 16 21 19 20 22 25 27 22 30 29 23 21 19 18 18 18 16 15 15 15 15 15 15 14 16 16 16 17 19 20 20 20 20 17 17 16 16 16 18 17 15 13 15 15 15 16 15 16 14 15 15 14 16 15 16 17 15 14 15 12 11 12 14 13 15 18 16 12 12 12 12 12 12 12 12 12 12 12 11 13 16 18 18 15 12 13 13 13 13 16 15 13 13 15 15 20 18 22 22 21 19 22 22 24 24 22 21 23 19 17 17 17 18 18 17 18 20 18 15 16 17 16 22 19 19 24 25 26 26 27 22 -9999 -9999 -9999 -9999 -9999 -9999 -9999 
-9999 -9999 -9999 -9999 -9999 -9999 -9999 -9999 -9999 -9999 -9999 -9999 -9999 -9999 -9999 -9999 -9999 -9999 -9999 -9999 -9999 -9999 -9999 -9999 -9999 -9999 -9999 12 14 14 15 19 19 19 19 18 21 21 22 24 29 32 30 25 23 19 19 22 23 19 19 16 15 15 15 16 13 13 16 18 18 18 19 17 17 19 16 15 15 16 16 16 15 13 13 13 14 16 13 13 14 15 15 14 15 14 14 13 13 13 12 12 12 12 11 11 12 13 12 13 11 12 10 12 13 12 13 12 13 12 12 11 12 15 15 18 18 14 13 16 16 18 17 15 15 18 17 23 19 17 20 23 19 23 20 20 21 24 24 25 27 24 21 19 19 19 18 18 18 16 18 19 21 18 17 19 20 26 28 23 20 20 19 21 -9999 -9999 -9999 -9999 -9999 -9999 
-9999 -9999 -9999 -9999 -9999 -9999 -9999 -9999 -9999 -9999 -9999 -9999 -9999 -9999 -9999 -9999 -9999 -9999 -9999 -9999 -9999 -9999 -9999 -9999 -9999 -9999 -9999 -9999 13 13 14 16 18 18 17 17 17 17 18 22 25 24 27 24 25 26 20 19 23 19 21 24 19 16 14 14 14 14 14 16 16 17 16 16 16 19 16 14 14 14 15 16 14 13 13 13 14 15 13 13 13 13 14 13 14 13 13 13 15 15 13 15 17 16 13 13 13 13 13 14 12 12 13 15 12 12 15 17 15 13 14 12 10 12 12 15 17 15 13 17 18 19 16 19 15 21 19 24 24 17 19 19 21 26 24 23 20 20 24 24 24 26 26 25 21 21 20 19 19 18 20 19 18 21 22 22 20 28 23 22 22 24 24 28 -9999 -9999 -9999 -9999 -9999 -9999 
-9999 -9999 -9999 -9999 -9999 -9999 -9999 -9999 -9999 -9999 -9999 -9999 -9999 -9999 -9999 -9999 -9999 -9999 -9999 -9999 -9999 -9999 -9999 -9999 -9999 -9999 -9999 -9999 -9999 13 13 13 14 15 15 15 17 15 16 18 18 19 22 25 22 22 22 23 23 23 23 23 25 21 18 15 14 14 14 15 15 15 15 15 15 16 16 15 13 13 13 14 14 13 13 13 13 13 13 13 13 13 13 13 13 13 14 14 14 13 13 17 17 14 14 15 17 18 15 14 12 12 15 16 13 12 16 16 15 16 17 15 11 12 15 17 20 18 17 18 21 21 21 20 15 20 24 24 19 17 17 19 22 25 26 21 22 22 20 21 24 24 24 24 22 22 20 22 22 22 21 22 22 25 24 24 18 22 25 27 -9999 30 -9999 -9999 -9999 -9999 -9999 -9999 -9999 -9999 
-9999 -9999 -9999 -9999 -9999 -9999 -9999 -9999 -9999 -9999 -9999 -9999 -9999 -9999 -9999 -9999 -9999 -9999 -9999 -9999 -9999 -9999 -9999 -9999 -9999 -9999 -9999 -9999 -9999 13 13 14 15 17 15 15 16 18 15 15 15 18 18 19 19 22 22 19 23 23 23 23 26 26 23 20 14 14 14 15 15 15 15 15 15 15 15 13 13 13 13 13 14 13 13 13 13 13 13 15 13 13 13 13 13 13 13 14 15 14 14 16 14 14 17 18 18 16 13 12 14 14 16 18 15 12 16 16 16 15 14 13 10 10 12 17 19 21 18 14 14 20 21 21 17 20 23 21 17 18 17 17 20 21 21 24 26 25 21 20 20 21 20 23 24 22 24 23 24 20 22 24 24 26 24 19 20 22 -9999 -9999 -9999 -9999 -9999 -9999 -9999 -9999 -9999 -9999 -9999 -9999 
-9999 -9999 -9999 -9999 -9999 -9999 -9999 -9999 -9999 -9999 -9999 -9999 -9999 -9999 -9999 -9999 -9999 -9999 -9999 -9999 -9999 -9999 -9999 -9999 -9999 -9999 -9999 -9999 -9999 -9999 13 13 15 17 15 15 18 18 15 15 15 15 16 18 18 19 19 18 22 23 23 20 21 22 22 25 17 18 19 16 15 15 15 15 15 15 15 15 15 15 14 13 13 14 13 13 13 13 12 13 13 13 12 13 13 13 13 13 15 16 16 16 14 15 18 20 17 14 13 13 15 17 18 16 12 15 18 15 13 13 12 12 11 10 12 15 18 21 21 18 14 17 18 21 21 23 24 21 20 18 17 17 18 21 19 24 27 23 26 21 18 20 19 24 24 19 23 24 24 22 22 27 27 22 19 21 21 21 -9999 -9999 -9999 -9999 -9999 -9999 -9999 -9999 -9999 -9999 -9999 -9999 
-9999 -9999 -9999 -9999 -9999 -9999 -9999 -9999 -9999 -9999 -9999 -9999 -9999 -9999 -9999 -9999 -9999 -9999 -9999 -9999 -9999 -9999 -9999 -9999 -9999 -9999 -9999 -9999 -9999 -9999 -9999 13 13 15 17 14 15 19 20 16 14 15 17 15 16 16 15 15 18 23 23 23 20 17 19 19 18 17 19 22 24 19 18 16 15 15 15 15 15 16 16 15 13 12 12 12 13 12 11 12 13 11 12 13 13 13 14 14 15 16 16 14 14 16 16 17 16 13 13 13 17 18 17 15 14 15 17 15 13 12 12 13 13 10 12 12 15 17 19 18 18 14 14 16 19 21 24 24 24 21 16 16 17 20 19 21 23 26 26 22 23 18 19 19 19 19 19 21 21 19 23 24 22 18 19 22 21 -9999 -9999 -9999 -9999 -9999 -9999 -9999 -9999 -9999 -9999 -9999 -9999 -9999 
-9999 -9999 -9999 -9999 -9999 -9999 -9999 -9999 -9999 -9999 -9999 -9999 -9999 -9999 -9999 -9999 -9999 -9999 -9999 -9999 -9999 -9999 -9999 -9999 -9999 -9999 -9999 -9999 -9999 -9999 -9999 -9999 -9999 13 14 15 14 18 18 15 14 15 16 15 15 15 14 14 15 17 19 23 23 21 17 16 17 21 19 23 26 25 24 19 21 16 14 16 16 16 18 16 15 13 12 12 12 12 11 10 11 11 12 13 13 12 13 14 14 15 16 15 16 17 15 13 13 13 16 14 15 18 16 15 14 17 16 14 12 12 14 14 13 11 11 12 12 15 18 21 18 16 13 13 14 15 17 21 25 17 20 20 16 16 16 18 18 20 23 24 22 19 18 18 20 19 18 19 20 22 24 22 19 22 21 21 -9999 -9999 -9999 -9999 -9999 -9999 -9999 -9999 -9999 -9999 -9999 -9999 -9999 -9999 
-9999 -9999 -9999 -9999 -9999 -9999 -9999 -9999 -9999 -9999 -9999 -9999 -9999 -9999 -9999 -9999 -9999 -9999 -9999 -9999 -9999 -9999 -9999 -9999 -9999 -9999 -9999 -9999 -9999 -9999 -9999 -9999 -9999 -9999 12 13 13 15 15 14 14 14 14 15 15 15 14 14 14 14 15 19 20 23 20 18 16 18 20 20 25 25 26 21 23 17 14 16 19 17 18 18 16 16 13 13 12 12 12 12 11 11 12 13 13 12 12 13 14 14 15 14 13 14 15 14 13 14 17 17 19 17 15 17 17 17 17 14 13 16 16 14 13 12 11 11 12 15 18 21 21 19 17 13 14 21 24 24 24 22 21 17 20 20 19 18 19 21 24 22 18 18 17 19 20 18 20 24 24 22 19 20 22 21 21 -9999 -9999 -9999 -9999 -9999 -9999 -9999 -9999 -9999 -9999 -9999 -9999 -9999 -9999 -9999 
-9999 -9999 -9999 -9999 -9999 -9999 -9999 -9999 -9999 -9999 -9999 -9999 -9999 -9999 -9999 -9999 -9999 -9999 -9999 -9999 -9999 -9999 -9999 -9999 -9999 -9999 -9999 -9999 -9999 -9999 -9999 -9999 -9999 -9999 -9999 13 13 13 13 13 14 14 15 14 14 13 14 15 14 15 15 16 17 22 23 21 19 17 18 20 21 21 23 23 21 17 13 13 17 21 18 16 19 16 16 12 13 12 12 12 10 10 12 13 15 12 12 13 14 13 13 13 13 13 12 13 13 16 18 17 20 18 18 17 16 17 17 16 15 16 13 14 13 9 11 12 16 18 21 19 18 21 21 14 13 17 21 21 24 22 19 20 23 22 22 21 18 20 20 18 17 20 19 17 17 20 24 27 24 19 22 20 22 22 18 -9999 -9999 -9999 -9999 -9999 -9999 -9999 -9999 -9999 -9999 -9999 -9999 -9999 -9999 -9999 
-9999 -9999 -9999 -9999 -9999 -9999 -9999 -9999 -9999 -9999 -9999 -9999 -9999 -9999 -9999 -9999 -9999 -9999 -9999 -9999 -9999 -9999 -9999 -9999 -9999 -9999 -9999 -9999 -9999 -9999 -9999 -9999 -9999 -9999 -9999 -9999 13 13 13 13 13 13 13 13 13 12 14 19 15 15 15 16 16 19 21 19 19 18 17 17 17 18 18 21 21 21 18 14 13 15 16 15 16 19 18 16 14 12 12 12 9 12 12 14 13 13 11 12 12 13 12 12 14 16 16 17 18 16 16 17 19 19 18 17 16 14 16 17 17 16 13 13 10 10 10 12 16 20 22 21 16 18 20 17 13 14 16 21 24 24 20 19 20 20 19 16 17 16 17 17 17 17 20 24 24 23 26 27 22 23 21 21 21 -9999 -9999 -9999 -9999 -9999 -9999 -9999 -9999 -9999 -9999 -9999 -9999 -9999 -9999 -9999 -9999 -9999 
-9999 -9999 -9999 -9999 -9999 -9999 -9999 -9999 -9999 -9999 -9999 -9999 -9999 -9999 -9999 -9999 -9999 -9999 -9999 -9999 -9999 -9999 -9999 -9999 -9999 -9999 -9999 -9999 -9999 -9999 -9999 -9999 -9999 -9999 -9999 -9999 -9999 13 13 13 13 13 12 12 15 15 14 17 19 19 18 16 16 16 18 16 16 17 16 16 16 17 17 18 21 22 18 15 14 13 15 16 14 15 17 18 16 13 12 12 10 9 12 12 12 12 11 12 12 13 13 12 13 13 17 17 16 18 16 15 18 20 18 17 16 13 16 16 16 13 13 9 10 11 13 12 12 19 18 14 14 13 17 13 13 13 14 21 25 25 25 23 18 18 18 18 22 21 17 17 19 24 26 25 28 28 29 25 24 24 21 20 -9999 -9999 -9999 -9999 -9999 -9999 -9999 -9999 -9999 -9999 -9999 -9999 -9999 -9999 -9999 -9999 -9999 -9999 
-9999 -9999 -9999 -9999 -9999 -9999 -9999 -9999 -9999 -9999 -9999 -9999 -9999 -9999 -9999 -9999 -9999 -9999 -9999 -9999 -9999 -9999 -9999 -9999 -9999 -9999 -9999 -9999 -9999 -9999 -9999 13 13 -9999 -9999 13 13 13 15 14 15 15 15 15 13 15 16 15 16 17 18 17 17 16 16 16 19 17 17 17 17 17 17 18 17 18 15 15 13 12 13 16 16 14 15 15 15 16 14 14 12 10 9 12 11 9 12 12 12 13 12 12 13 16 18 18 16 14 16 13 16 20 16 16 16 13 16 17 16 13 13 10 10 10 13 12 16 18 19 17 17 13 12 12 13 17 16 20 21 25 25 20 20 22 18 18 24 19 20 20 22 22 22 23 23 23 25 24 29 -9999 -9999 -9999 -9999 -9999 -9999 -9999 -9999 -9999 -9999 -9999 -9999 -9999 -9999 -9999 -9999 -9999 -9999 -9999 -9999 -9999 
-9999 -9999 -9999 -9999 -9999 -9999 -9999 -9999 -9999 -9999 -9999 -9999 -9999 -9999 -9999 -9999 -9999 -9999 -9999 -9999 -9999 -9999 -9999 -9999 -9999 -9999 -9999 -9999 -9999 -9999 13 15 14 -9999 -9999 13 13 18 16 14 15 15 15 14 13 15 19 19 17 17 18 18 17 14 16 16 17 18 18 17 17 17 19 19 19 18 15 17 16 13 12 13 16 15 13 15 15 16 15 12 12 11 9 10 10 9 12 12 12 14 13 13 12 15 17 19 17 16 14 13 14 17 16 14 13 13 16 17 19 17 13 11 10 9 11 12 12 14 16 12 13 13 13 11 13 16 16 17 22 24 23 23 23 20 18 21 20 20 24 23 20 20 24 23 27 28 24 24 28 -9999 -9999 -9999 -9999 -9999 -9999 -9999 -9999 -9999 -9999 -9999 -9999 -9999 -9999 -9999 -9999 -9999 -9999 -9999 -9999 -9999 
-9999 -9999 -9999 -9999 -9999 -9999 -9999 -9999 -9999 -9999 -9999 -9999 -9999 -9999 -9999 -9999 -9999 -9999 -9999 -9999 -9999 -9999 -9999 -9999 -9999 -9999 -9999 -9999 -9999 -9999 13 14 16 15 13 13 14 18 18 15 18 18 17 15 14 15 16 17 16 17 17 17 17 15 17 17 15 17 18 18 17 17 19 18 18 18 17 16 15 15 12 13 15 16 13 13 15 15 15 12 11 12 10 9 9 9 9 10 12 15 16 15 12 12 15 19 20 18 16 13 12 16 16 14 12 16 17 13 16 15 14 11 10 11 10 10 12 12 16 16 13 12 10 12 13 14 13 16 20 21 21 25 23 22 22 21 21 20 20 21 20 19 20 28 31 26 26 28 29 32 -9999 -9999 -9999 -9999 -9999 -9999 -9999 -9999 -9999 -9999 -9999 -9999 -9999 -9999 -9999 -9999 -9999 -9999 -9999 -9999 
-9999 -9999 -9999 -9999 -9999 -9999 -9999 -9999 -9999 -9999 -9999 -9999 -9999 -9999 -9999 -9999 -9999 -9999 -9999 -9999 -9999 -9999 -9999 -9999 -9999 -9999 -9999 -9999 -9999 -9999 13 13 15 17 14 13 13 15 18 18 15 16 18 18 15 14 21 17 15 16 17 17 17 14 17 17 17 17 17 18 18 19 18 17 17 17 17 16 13 13 13 12 13 14 13 12 14 15 13 11 9 10 9 9 9 9 9 9 11 14 15 13 13 14 13 18 21 16 18 13 12 16 16 13 13 17 16 13 13 12 10 10 10 11 13 13 11 16 19 17 14 13 10 12 13 13 13 15 20 21 21 23 23 27 23 19 21 21 21 22 25 26 26 29 29 27 33 31 29 33 -9999 -9999 -9999 -9999 -9999 -9999 -9999 -9999 -9999 -9999 -9999 -9999 -9999 -9999 -9999 -9999 -9999 -9999 -9999 -9999 
-9999 -9999 -9999 -9999 -9999 -9999 -9999 -9999 -9999 -9999 -9999 -9999 -9999 -9999 -9999 -9999 -9999 -9999 -9999 -9999 -9999 -9999 -9999 -9999 -9999 -9999 -9999 -9999 -9999 -9999 -9999 -9999 13 14 15 14 13 13 14 15 14 15 15 15 15 17 20 19 15 14 17 17 17 14 14 17 17 17 16 16 18 21 18 15 15 14 15 18 15 15 12 12 12 12 13 12 13 15 13 12 11 9 9 9 9 9 9 9 10 12 13 16 13 18 17 15 17 15 16 13 11 16 14 13 12 16 16 13 11 10 9 10 11 10 13 16 17 16 19 16 12 13 10 12 12 12 16 20 21 21 17 22 21 23 21 19 20 18 21 23 26 29 31 30 29 30 33 32 34 -9999 -9999 -9999 -9999 -9999 -9999 -9999 -9999 -9999 -9999 -9999 -9999 -9999 -9999 -9999 -9999 -9999 -9999 -9999 -9999 -9999 
-9999 -9999 -9999 -9999 -9999 -9999 -9999 -9999 -9999 -9999 -9999 -9999 -9999 -9999 -9999 -9999 -9999 -9999 -9999 -9999 -9999 -9999 -9999 -9999 -9999 -9999 -9999 -9999 -9999 -9999 -9999 -9999 -9999 13 15 15 13 13 13 13 13 13 13 15 15 19 17 15 14 16 17 17 17 14 14 14 15 15 15 16 19 25 18 17 16 15 13 15 17 15 12 12 11 12 12 12 13 14 13 13 13 12 12 11 11 10 9 9 9 9 10 13 14 17 22 15 12 12 15 12 11 12 13 12 12 16 16 13 11 10 13 13 13 12 13 13 14 14 15 12 12 11 10 12 10 11 17 20 19 20 15 22 19 23 22 21 20 21 20 21 26 27 27 27 31 34 35 33 -9999 -9999 -9999 -9999 -9999 -9999 -9999 -9999 -9999 -9999 -9999 -9999 -9999 -9999 -9999 -9999 -9999 -9999 -9999 -9999 -9999 -9999 
-9999 -9999 -9999 -9999 -9999 -9999 -9999 -9999 -9999 -9999 -9999 -9999 -9999 -9999 -9999 -9999 -9999 -9999 -9999 -9999 -9999 -9999 -9999 -9999 -9999 -9999 -9999 -9999 -9999 -9999 -9999 -9999 -9999 13 13 14 15 13 15 13 13 14 13 13 13 13 13 14 17 16 14 16 14 14 14 14 14 14 14 16 18 25 24 18 16 16 15 12 13 13 12 11 11 11 12 12 12 13 15 12 12 14 12 12 15 13 10 9 9 9 9 10 13 15 21 18 13 10 11 12 10 9 11 10 11 16 16 12 11 11 13 13 14 13 13 9 9 10 12 10 11 10 10 11 10 11 13 17 17 16 16 19 19 21 21 23 22 22 23 27 29 27 28 28 30 33 36 36 -9999 -9999 -9999 -9999 -9999 -9999 -9999 -9999 -9999 -9999 -9999 -9999 -9999 -9999 -9999 -9999 -9999 -9999 -9999 -9999 -9999 -9999 
-9999 -9999 -9999 -9999 -9999 -9999 -9999 -9999 -9999 -9999 -9999 -9999 -9999 -9999 -9999 -9999 -9999 -9999 -9999 -9999 -9999 -9999 -9999 -9999 -9999 -9999 -9999 -9999 -9999 -9999 -9999 -9999 -9999 -9999 13 13 14 13 15 15 13 14 15 14 13 13 13 13 17 17 13 16 14 14 14 14 14 14 14 16 17 18 23 21 18 13 14 13 12 12 11 9 10 11 13 12 12 13 14 13 12 12 14 15 18 14 12 13 10 9 9 9 9 13 16 20 15 12 13 13 12 9 11 8 11 13 13 11 10 10 11 13 10 9 9 9 9 9 9 9 9 9 10 9 9 10 11 17 13 16 15 15 15 15 19 21 21 23 26 27 24 25 30 27 29 37 39 36 -9999 -9999 -9999 -9999 -9999 -9999 -9999 -9999 -9999 -9999 -9999 -9999 -9999 -9999 -9999 -9999 -9999 -9999 -9999 -9999 -9999 -9999 
-9999 -9999 -9999 -9999 -9999 -9999 -9999 -9999 -9999 -9999 -9999 -9999 -9999 -9999 -9999 -9999 -9999 -9999 -9999 -9999 -9999 -9999 -9999 -9999 -9999 -9999 -9999 -9999 -9999 -9999 -9999 -9999 -9999 -9999 -9999 13 13 15 15 17 15 13 16 16 15 14 15 16 13 16 13 15 14 14 12 14 14 14 14 14 15 16 19 17 14 14 12 12 11 11 11 9 10 11 13 12 11 12 12 14 12 11 11 12 14 12 12 12 12 9 9 9 9 12 12 18 16 16 13 17 13 13 12 11 8 11 13 12 10 10 11 10 9 9 9 9 10 10 10 9 9 10 10 11 11 10 10 10 10 10 10 11 13 16 19 19 21 23 24 24 29 34 35 35 37 39 36 34 -9999 -9999 -9999 -9999 -9999 -9999 -9999 -9999 -9999 -9999 -9999 -9999 -9999 -9999 -9999 -9999 -9999 -9999 -9999 -9999 -9999 -9999 
-9999 -9999 -9999 -9999 -9999 -9999 -9999 -9999 -9999 -9999 -9999 -9999 -9999 -9999 -9999 -9999 -9999 -9999 -9999 -9999 -9999 -9999 -9999 -9999 -9999 -9999 -9999 -9999 -9999 -9999 -9999 -9999 -9999 -9999 -9999 13 13 17 19 16 15 13 13 16 16 13 13 17 18 15 15 16 14 14 12 14 14 14 14 14 14 15 17 17 14 13 14 11 11 11 10 10 10 10 13 12 12 12 13 12 14 12 11 10 12 14 11 11 12 9 9 9 9 9 13 15 16 21 15 13 16 19 13 11 8 8 10 12 10 10 10 10 9 10 10 10 14 15 11 10 11 9 11 14 17 13 10 10 11 13 13 17 16 18 20 21 23 22 22 26 31 34 35 36 36 36 35 -9999 -9999 -9999 -9999 -9999 -9999 -9999 -9999 -9999 -9999 -9999 -9999 -9999 -9999 -9999 -9999 -9999 -9999 -9999 -9999 -9999 -9999 -9999 
-9999 -9999 -9999 -9999 -9999 -9999 -9999 -9999 -9999 -9999 -9999 -9999 -9999 -9999 -9999 -9999 -9999 -9999 -9999 -9999 -9999 -9999 -9999 -9999 -9999 -9999 -9999 -9999 -9999 -9999 -9999 -9999 -9999 -9999 13 13 16 16 16 16 15 14 13 14 16 16 13 13 17 17 17 17 14 14 12 12 14 14 14 14 14 15 17 17 14 11 12 11 10 10 9 9 9 10 12 12 11 11 10 11 13 13 12 11 10 11 11 12 11 10 9 9 9 9 11 12 17 18 18 12 14 17 19 13 13 11 8 10 10 10 10 10 12 13 16 13 16 17 14 11 14 10 10 11 17 19 16 12 -9999 -9999 -9999 -9999 -9999 18 20 20 18 20 28 34 36 36 36 35 34 33 -9999 -9999 -9999 -9999 -9999 -9999 -9999 -9999 -9999 -9999 -9999 -9999 -9999 -9999 -9999 -9999 -9999 -9999 -9999 -9999 -9999 -9999 -9999 -9999 
-9999 -9999 -9999 -9999 -9999 -9999 -9999 -9999 -9999 -9999 -9999 -9999 -9999 -9999 -9999 -9999 -9999 -9999 -9999 -9999 -9999 -9999 -9999 -9999 -9999 -9999 -9999 -9999 -9999 -9999 -9999 -9999 -9999 -9999 -9999 -9999 13 16 15 14 15 15 15 14 16 18 16 13 16 17 17 17 14 14 12 13 14 14 14 13 14 14 17 16 11 11 11 10 10 11 11 10 10 11 12 11 11 11 11 11 10 12 13 12 11 9 9 12 13 11 7 9 9 9 9 13 16 15 17 12 11 15 16 16 14 12 8 8 8 8 10 11 12 16 13 13 13 15 15 18 15 11 11 10 11 17 17 18 -9999 -9999 -9999 -9999 -9999 18 20 17 16 26 33 31 32 34 35 35 35 -9999 -9999 -9999 -9999 -9999 -9999 -9999 -9999 -9999 -9999 -9999 -9999 -9999 -9999 -9999 -9999 -9999 -9999 -9999 -9999 -9999 -9999 -9999 -9999 -9999 
-9999 -9999 -9999 -9999 -9999 -9999 -9999 -9999 -9999 -9999 -9999 -9999 -9999 -9999 -9999 -9999 -9999 -9999 -9999 -9999 -9999 -9999 -9999 -9999 -9999 -9999 -9999 -9999 -9999 -9999 -9999 -9999 -9999 -9999 -9999 -9999 -9999 13 15 13 13 13 15 16 19 17 20 13 17 20 20 17 17 14 12 13 14 14 14 13 13 15 18 16 11 11 10 10 10 14 14 12 11 13 14 14 12 11 11 11 10 10 12 12 12 11 9 9 9 9 6 8 11 13 9 11 14 13 16 13 11 13 13 13 13 12 10 8 8 8 10 11 10 14 13 11 13 12 16 17 15 15 14 13 15 -9999 -9999 -9999 -9999 -9999 -9999 -9999 -9999 17 16 15 15 22 26 -9999 -9999 -9999 -9999 -9999 -9999 -9999 -9999 -9999 -9999 -9999 -9999 -9999 -9999 -9999 -9999 -9999 -9999 -9999 -9999 -9999 -9999 -9999 -9999 -9999 -9999 -9999 -9999 -9999 -9999 -9999 
-9999 -9999 -9999 -9999 -9999 -9999 -9999 -9999 -9999 -9999 -9999 -9999 -9999 -9999 -9999 -9999 -9999 -9999 -9999 -9999 -9999 -9999 -9999 -9999 -9999 -9999 -9999 -9999 -9999 -9999 -9999 -9999 -9999 -9999 -9999 -9999 -9999 -9999 13 13 13 13 13 16 20 23 21 19 14 17 20 18 17 14 12 13 13 14 14 15 15 16 18 14 11 11 11 9 9 11 14 14 16 16 14 13 14 14 11 11 10 10 9 11 11 12 12 9 6 6 6 6 9 11 12 11 11 13 14 12 9 9 9 9 9 8 8 8 11 11 10 10 11 11 10 10 9 10 12 16 17 17 17 -9999 -9999 -9999 -9999 -9999 -9999 -9999 -9999 -9999 -9999 15 15 -9999 -9999 -9999 -9999 -9999 -9999 -9999 -9999 -9999 -9999 -9999 -9999 -9999 -9999 -9999 -9999 -9999 -9999 -9999 -9999 -9999 -9999 -9999 -9999 -9999 -9999 -9999 -9999 -9999 -9999 -9999 -9999 -9999 -9999 -9999 
-9999 -9999 -9999 -9999 -9999 -9999 -9999 -9999 -9999 -9999 -9999 -9999 -9999 -9999 -9999 -9999 -9999 -9999 -9999 -9999 -9999 -9999 -9999 -9999 -9999 -9999 -9999 -9999 -9999 -9999 -9999 -9999 -9999 -9999 -9999 -9999 -9999 -9999 -9999 13 14 13 13 13 19 19 20 21 17 16 17 18 17 14 11 14 13 12 13 14 15 16 17 15 12 11 11 10 9 10 11 14 14 14 14 12 12 12 12 11 11 10 10 10 10 11 11 9 6 9 9 9 9 9 13 11 11 12 11 13 11 9 10 11 12 9 11 16 12 11 10 10 11 10 10 10 9 10 12 16 15 15 14 -9999 -9999 -9999 -9999 -9999 -9999 -9999 -9999 -9999 -9999 -9999 -9999 -9999 -9999 -9999 -9999 -9999 -9999 -9999 -9999 -9999 -9999 -9999 -9999 -9999 -9999 -9999 -9999 -9999 -9999 -9999 -9999 -9999 -9999 -9999 -9999 -9999 -9999 -9999 -9999 -9999 -9999 -9999 -9999 -9999 -9999 -9999 
-9999 -9999 -9999 -9999 -9999 -9999 -9999 -9999 -9999 -9999 -9999 -9999 -9999 -9999 -9999 -9999 -9999 -9999 -9999 -9999 -9999 -9999 -9999 -9999 -9999 -9999 -9999 -9999 -9999 -9999 -9999 -9999 -9999 -9999 -9999 -9999 -9999 15 13 15 16 16 13 15 16 16 20 21 20 20 18 20 17 14 16 14 14 13 13 14 15 16 14 14 13 12 13 11 10 10 11 11 14 11 14 14 10 11 11 11 11 10 10 11 11 10 11 11 6 9 11 11 9 9 11 11 12 11 12 11 11 11 13 13 15 10 10 15 16 12 14 11 11 11 10 10 12 10 12 16 16 14 15 -9999 -9999 -9999 -9999 -9999 -9999 -9999 -9999 -9999 -9999 -9999 -9999 -9999 -9999 -9999 -9999 -9999 -9999 -9999 -9999 -9999 -9999 -9999 -9999 -9999 -9999 -9999 -9999 -9999 -9999 -9999 -9999 -9999 -9999 -9999 -9999 -9999 -9999 -9999 -9999 -9999 -9999 -9999 -9999 -9999 -9999 -9999 
-9999 -9999 -9999 -9999 -9999 -9999 -9999 -9999 -9999 -9999 -9999 -9999 -9999 -9999 -9999 -9999 -9999 -9999 -9999 -9999 -9999 -9999 -9999 -9999 -9999 -9999 -9999 -9999 -9999 -9999 -9999 -9999 -9999 -9999 -9999 -9999 -9999 -9999 14 15 19 19 13 13 13 13 16 20 20 22 25 24 18 14 17 15 17 14 12 14 16 14 13 14 14 11 14 11 10 9 9 10 11 11 13 14 12 10 11 10 10 10 10 10 11 11 9 11 8 6 11 11 11 14 11 10 11 9 11 11 13 12 13 12 13 10 11 12 15 20 18 14 12 12 10 13 17 16 16 15 12 12 15 -9999 -9999 -9999 -9999 -9999 -9999 -9999 -9999 -9999 -9999 -9999 -9999 -9999 -9999 -9999 -9999 -9999 -9999 -9999 -9999 -9999 -9999 -9999 -9999 -9999 -9999 -9999 -9999 -9999 -9999 -9999 -9999 -9999 -9999 -9999 -9999 -9999 -9999 -9999 -9999 -9999 -9999 -9999 -9999 -9999 -9999 -9999 
-9999 -9999 -9999 -9999 -9999 -9999 -9999 -9999 -9999 -9999 -9999 -9999 -9999 -9999 -9999 -9999 -9999 -9999 -9999 -9999 -9999 -9999 -9999 -9999 -9999 -9999 -9999 -9999 -9999 -9999 -9999 -9999 -9999 -9999 -9999 -9999 -9999 -9999 13 13 16 16 16 15 13 15 15 16 23 24 23 26 24 18 15 18 17 15 13 13 16 17 11 11 16 11 11 10 10 10 6 8 10 10 11 11 13 11 10 10 10 10 11 11 10 9 9 6 6 6 9 11 13 11 11 10 10 9 9 10 11 14 13 9 9 9 11 13 16 19 15 14 13 14 14 13 17 16 16 15 15 12 -9999 -9999 -9999 -9999 -9999 -9999 -9999 -9999 -9999 -9999 -9999 -9999 -9999 -9999 -9999 -9999 -9999 -9999 -9999 -9999 -9999 -9999 -9999 -9999 -9999 -9999 -9999 -9999 -9999 -9999 -9999 -9999 -9999 -9999 -9999 -9999 -9999 -9999 -9999 -9999 -9999 -9999 -9999 -9999 -9999 -9999 -9999 -9999 
-9999 -9999 -9999 -9999 -9999 -9999 -9999 -9999 -9999 -9999 -9999 -9999 -9999 -9999 -9999 -9999 -9999 -9999 -9999 -9999 -9999 -9999 -9999 -9999 -9999 -9999 -9999 -9999 -9999 -9999 -9999 -9999 -9999 -9999 -9999 -9999 -9999 -9999 14 14 18 19 17 17 14 13 16 16 21 23 20 21 27 24 17 19 16 14 13 13 14 17 16 11 9 11 10 10 10 10 8 8 9 10 10 10 10 12 10 9 10 11 10 10 10 10 11 11 8 6 9 11 12 11 11 8 10 9 8 9 9 11 12 12 11 10 9 14 16 16 16 16 15 14 14 16 16 16 15 15 14 13 -9999 -9999 -9999 -9999 -9999 -9999 -9999 -9999 -9999 -9999 -9999 -9999 -9999 -9999 -9999 -9999 -9999 -9999 -9999 -9999 -9999 -9999 -9999 -9999 -9999 -9999 -9999 -9999 -9999 -9999 -9999 -9999 -9999 -9999 -9999 -9999 -9999 -9999 -9999 -9999 -9999 -9999 -9999 -9999 -9999 -9999 -9999 -9999 
-9999 -9999 -9999 -9999 -9999 -9999 -9999 -9999 -9999 -9999 -9999 -9999 -9999 -9999 -9999 -9999 -9999 -9999 -9999 -9999 -9999 -9999 -9999 -9999 -9999 -9999 -9999 -9999 -9999 -9999 -9999 -9999 -9999 -9999 -9999 -9999 -9999 -9999 14 14 16 19 20 19 20 13 16 16 21 21 17 15 19 22 21 20 19 15 13 12 13 15 16 14 9 8 10 11 13 12 10 8 6 6 7 8 8 10 10 10 8 10 11 10 10 9 9 10 9 6 6 10 11 11 11 9 10 10 8 8 10 11 10 14 17 12 11 14 16 16 15 16 14 14 15 15 13 16 16 16 14 13 -9999 -9999 -9999 -9999 -9999 -9999 -9999 -9999 -9999 -9999 -9999 -9999 -9999 -9999 -9999 -9999 -9999 -9999 -9999 -9999 -9999 -9999 -9999 -9999 -9999 -9999 -9999 -9999 -9999 -9999 -9999 -9999 -9999 -9999 -9999 -9999 -9999 -9999 -9999 -9999 -9999 -9999 -9999 -9999 -9999 -9999 -9999 -9999 
-9999 -9999 -9999 -9999 -9999 -9999 -9999 -9999 -9999 -9999 -9999 -9999 -9999 -9999 -9999 -9999 -9999 -9999 -9999 -9999 -9999 -9999 -9999 -9999 -9999 -9999 -9999 -9999 -9999 -9999 -9999 -9999 -9999 -9999 -9999 -9999 -9999 -9999 14 14 14 16 21 26 26 20 13 16 21 24 20 15 13 14 16 17 21 17 13 12 13 14 14 14 11 9 8 10 11 10 9 7 9 6 6 6 6 6 6 6 8 6 10 10 10 11 10 7 6 9 11 11 9 10 9 8 8 8 8 8 8 11 13 11 17 16 12 15 13 13 18 15 15 14 14 14 11 15 14 14 15 15 -9999 -9999 -9999 -9999 -9999 -9999 -9999 -9999 -9999 -9999 -9999 -9999 -9999 -9999 -9999 -9999 -9999 -9999 -9999 -9999 -9999 -9999 -9999 -9999 -9999 -9999 -9999 -9999 -9999 -9999 -9999 -9999 -9999 -9999 -9999 -9999 -9999 -9999 -9999 -9999 -9999 -9999 -9999 -9999 -9999 -9999 -9999 -9999 
-9999 -9999 -9999 -9999 -9999 -9999 -9999 -9999 -9999 -9999 -9999 -9999 -9999 -9999 -9999 -9999 -9999 -9999 -9999 -9999 -9999 -9999 -9999 -9999 -9999 -9999 -9999 -9999 -9999 -9999 -9999 -9999 -9999 -9999 -9999 -9999 -9999 -9999 -9999 14 14 16 22 21 19 21 13 16 17 19 17 13 15 17 14 14 17 17 14 13 13 13 14 14 9 9 10 10 11 10 10 6 10 10 6 6 6 6 6 6 8 6 10 9 9 9 10 9 8 10 11 11 8 9 10 10 10 10 9 9 8 10 14 13 14 17 15 15 13 12 15 16 16 16 14 14 14 16 16 15 14 15 -9999 -9999 -9999 -9999 -9999 -9999 -9999 -9999 -9999 -9999 -9999 -9999 -9999 -9999 -9999 -9999 -9999 -9999 -9999 -9999 -9999 -9999 -9999 -9999 -9999 -9999 -9999 -9999 -9999 -9999 -9999 -9999 -9999 -9999 -9999 -9999 -9999 -9999 -9999 -9999 -9999 -9999 -9999 -9999 -9999 -9999 -9999 -9999 
-9999 -9999 -9999 -9999 -9999 -9999 -9999 -9999 -9999 -9999 -9999 -9999 -9999 -9999 -9999 -9999 -9999 -9999 -9999 -9999 -9999 -9999 -9999 -9999 -9999 -9999 -9999 -9999 -9999 -9999 -9999 -9999 -9999 -9999 -9999 -9999 -9999 -9999 -9999 14 14 17 24 19 16 16 14 13 13 13 17 19 21 23 17 17 14 14 14 11 11 12 14 14 11 6 10 11 12 11 9 7 11 10 6 8 6 6 6 6 6 6 6 11 10 9 9 6 6 9 8 6 10 11 10 10 10 10 9 8 9 9 11 14 16 15 14 13 12 12 12 13 13 15 15 16 14 15 17 15 14 13 -9999 -9999 -9999 -9999 -9999 -9999 -9999 -9999 -9999 -9999 -9999 -9999 -9999 -9999 -9999 -9999 -9999 -9999 -9999 -9999 -9999 -9999 -9999 -9999 -9999 -9999 -9999 -9999 -9999 -9999 -9999 -9999 -9999 -9999 -9999 -9999 -9999 -9999 -9999 -9999 -9999 -9999 -9999 -9999 -9999 -9999 -9999 -9999 
-9999 -9999 -9999 -9999 -9999 -9999 -9999 -9999 -9999 -9999 -9999 -9999 -9999 -9999 -9999 -9999 -9999 -9999 -9999 -9999 -9999 -9999 -9999 -9999 -9999 -9999 -9999 -9999 -9999 -9999 -9999 -9999 -9999 -9999 -9999 -9999 -9999 -9999 -9999 14 14 14 18 19 15 16 13 13 13 13 17 20 20 22 21 20 17 14 11 12 12 13 14 15 11 11 12 11 14 11 9 7 12 10 9 11 10 8 6 6 6 6 6 10 10 11 10 6 6 10 10 8 9 10 10 10 10 10 10 9 8 8 11 15 18 20 13 14 14 11 12 12 14 16 15 17 16 17 17 14 14 12 -9999 -9999 -9999 -9999 -9999 -9999 -9999 -9999 -9999 -9999 -9999 -9999 -9999 -9999 -9999 -9999 -9999 -9999 -9999 -9999 -9999 -9999 -9999 -9999 -9999 -9999 -9999 -9999 -9999 -9999 -9999 -9999 -9999 -9999 -9999 -9999 -9999 -9999 -9999 -9999 -9999 -9999 -9999 -9999 -9999 -9999 -9999 -9999 
-9999 -9999 -9999 -9999 -9999 -9999 -9999 -9999 -9999 -9999 -9999 -9999 -9999 -9999 -9999 -9999 -9999 -9999 -9999 -9999 -9999 -9999 -9999 -9999 -9999 -9999 -9999 -9999 -9999 -9999 -9999 -9999 -9999 -9999 -9999 -9999 -9999 -9999 -9999 14 14 17 19 17 15 14 13 13 12 12 13 13 14 17 16 14 14 14 14 12 12 12 11 11 11 13 13 11 14 11 9 9 12 12 12 10 10 9 10 9 6 6 6 8 9 9 9 6 6 10 6 8 10 10 11 10 10 9 10 9 8 8 10 11 21 18 15 11 14 14 13 15 15 16 15 16 17 14 14 14 14 14 -9999 -9999 -9999 -9999 -9999 -9999 -9999 -9999 -9999 -9999 -9999 -9999 -9999 -9999 -9999 -9999 -9999 -9999 -9999 -9999 -9999 -9999 -9999 -9999 -9999 -9999 -9999 -9999 -9999 -9999 -9999 -9999 -9999 -9999 -9999 -9999 -9999 -9999 -9999 -9999 -9999 -9999 -9999 -9999 -9999 -9999 -9999 -9999 
-9999 -9999 -9999 -9999 -9999 -9999 -9999 -9999 -9999 -9999 -9999 -9999 -9999 -9999 -9999 -9999 -9999 -9999 -9999 -9999 -9999 -9999 -9999 -9999 -9999 -9999 -9999 -9999 -9999 -9999 -9999 -9999 -9999 -9999 -9999 -9999 -9999 -9999 -9999 14 14 14 18 16 14 13 13 12 12 11 12 13 17 17 15 14 11 11 11 14 13 14 13 9 14 14 14 13 13 10 7 10 11 11 10 10 10 7 6 10 8 6 6 6 10 10 8 6 8 6 6 9 11 11 11 10 10 10 10 10 8 10 11 11 12 15 14 12 12 13 19 19 15 14 15 18 17 16 16 14 13 -9999 -9999 -9999 -9999 -9999 -9999 -9999 -9999 -9999 -9999 -9999 -9999 -9999 -9999 -9999 -9999 -9999 -9999 -9999 -9999 -9999 -9999 -9999 -9999 -9999 -9999 -9999 -9999 -9999 -9999 -9999 -9999 -9999 -9999 -9999 -9999 -9999 -9999 -9999 -9999 -9999 -9999 -9999 -9999 -9999 -9999 -9999 -9999 -9999 
-9999 -9999 -9999 -9999 -9999 -9999 -9999 -9999 -9999 -9999 -9999 -9999 -9999 -9999 -9999 -9999 -9999 -9999 -9999 -9999 -9999 -9999 -9999 -9999 -9999 -9999 -9999 -9999 -9999 -9999 -9999 -9999 -9999 -9999 -9999 -9999 -9999 -9999 -9999 14 14 17 17 14 14 13 12 12 12 15 16 19 21 21 18 14 12 10 10 10 11 11 14 14 12 12 13 12 11 11 10 10 10 10 11 11 11 10 6 6 6 6 6 6 6 6 6 6 6 6 6 9 10 11 10 10 10 10 10 8 8 10 11 9 11 12 14 15 14 12 15 17 15 15 15 20 20 18 18 13 13 -9999 -9999 -9999 -9999 -9999 -9999 -9999 -9999 -9999 -9999 -9999 -9999 -9999 -9999 -9999 -9999 -9999 -9999 -9999 -9999 -9999 -9999 -9999 -9999 -9999 -9999 -9999 -9999 -9999 -9999 -9999 -9999 -9999 -9999 -9999 -9999 -9999 -9999 -9999 -9999 -9999 -9999 -9999 -9999 -9999 -9999 -9999 -9999 -9999 
-9999 -9999 -9999 -9999 -9999 -9999 -9999 -9999 -9999 -9999 -9999 -9999 -9999 -9999 -9999 -9999 -9999 -9999 -9999 -9999 -9999 -9999 -9999 -9999 -9999 -9999 -9999 -9999 -9999 -9999 -9999 -9999 -9999 -9999 -9999 -9999 -9999 -9999 -9999 14 14 15 17 17 14 12 12 12 12 12 15 16 16 19 20 17 14 11 10 9 9 9 9 11 11 9 12 12 11 10 10 8 8 9 10 10 9 7 6 6 6 6 6 6 6 6 6 6 6 6 8 7 9 9 8 8 8 10 10 8 8 9 8 8 10 11 14 14 14 13 13 17 17 16 16 21 21 19 16 13 -9999 -9999 -9999 -9999 -9999 -9999 -9999 -9999 -9999 -9999 -9999 -9999 -9999 -9999 -9999 -9999 -9999 -9999 -9999 -9999 -9999 -9999 -9999 -9999 -9999 -9999 -9999 -9999 -9999 -9999 -9999 -9999 -9999 -9999 -9999 -9999 -9999 -9999 -9999 -9999 -9999 -9999 -9999 -9999 -9999 -9999 -9999 -9999 -9999 -9999 
-9999 -9999 -9999 -9999 -9999 -9999 -9999 -9999 -9999 -9999 -9999 -9999 -9999 -9999 -9999 -9999 -9999 -9999 -9999 -9999 -9999 -9999 -9999 -9999 -9999 -9999 -9999 -9999 -9999 -9999 -9999 -9999 -9999 -9999 -9999 -9999 -9999 -9999 -9999 14 14 14 16 14 13 12 12 13 15 13 16 22 23 20 20 18 15 13 10 10 9 9 11 9 8 8 8 11 11 10 9 6 9 9 10 8 7 7 9 10 9 8 6 6 6 6 6 6 6 6 7 7 7 7 8 8 10 10 9 8 8 8 8 8 10 11 15 12 11 13 13 14 16 16 19 22 20 17 15 -9999 -9999 -9999 -9999 -9999 -9999 -9999 -9999 -9999 -9999 -9999 -9999 -9999 -9999 -9999 -9999 -9999 -9999 -9999 -9999 -9999 -9999 -9999 -9999 -9999 -9999 -9999 -9999 -9999 -9999 -9999 -9999 -9999 -9999 -9999 -9999 -9999 -9999 -9999 -9999 -9999 -9999 -9999 -9999 -9999 -9999 -9999 -9999 -9999 -9999 -9999 
-9999 -9999 -9999 -9999 -9999 -9999 -9999 -9999 -9999 -9999 -9999 -9999 -9999 -9999 -9999 -9999 -9999 -9999 -9999 -9999 -9999 -9999 -9999 -9999 -9999 -9999 -9999 -9999 -9999 -9999 -9999 -9999 -9999 -9999 -9999 -9999 -9999 -9999 -9999 -9999 14 14 14 13 13 13 18 14 14 16 18 22 22 23 21 17 14 14 10 11 11 11 14 14 12 8 7 7 8 7 8 8 6 9 6 8 6 6 8 8 6 9 7 6 6 8 6 6 6 6 7 7 7 8 8 8 10 10 8 8 8 8 8 8 9 11 13 17 14 13 13 15 20 21 20 22 21 16 12 -9999 -9999 -9999 -9999 -9999 -9999 -9999 -9999 -9999 -9999 -9999 -9999 -9999 -9999 -9999 -9999 -9999 -9999 -9999 -9999 -9999 -9999 -9999 -9999 -9999 -9999 -9999 -9999 -9999 -9999 -9999 -9999 -9999 -9999 -9999 -9999 -9999 -9999 -9999 -9999 -9999 -9999 -9999 -9999 -9999 -9999 -9999 -9999 -9999 -9999 -9999 
-9999 -9999 -9999 -9999 -9999 -9999 -9999 -9999 -9999 -9999 -9999 -9999 -9999 -9999 -9999 -9999 -9999 -9999 -9999 -9999 -9999 -9999 -9999 -9999 -9999 -9999 -9999 -9999 -9999 -9999 -9999 -9999 -9999 -9999 -9999 -9999 -9999 -9999 -9999 -9999 -9999 14 13 13 12 15 24 22 16 18 18 18 18 20 19 17 17 17 14 14 14 14 14 14 11 8 7 6 7 7 8 8 6 8 10 9 9 6 6 6 6 9 10 8 9 8 8 6 6 6 7 7 7 7 8 8 10 9 8 8 8 8 8 9 11 11 11 13 14 14 14 14 16 18 22 23 21 -9999 -9999 -9999 -9999 -9999 -9999 -9999 -9999 -9999 -9999 -9999 -9999 -9999 -9999 -9999 -9999 -9999 -9999 -9999 -9999 -9999 -9999 -9999 -9999 -9999 -9999 -9999 -9999 -9999 -9999 -9999 -9999 -9999 -9999 -9999 -9999 -9999 -9999 -9999 -9999 -9999 -9999 -9999 -9999 -9999 -9999 -9999 -9999 -9999 -9999 -9999 -9999 -9999 
-9999 -9999 -9999 -9999 -9999 -9999 -9999 -9999 -9999 -9999 -9999 -9999 -9999 -9999 -9999 -9999 -9999 -9999 -9999 -9999 -9999 -9999 -9999 -9999 -9999 -9999 -9999 -9999 -9999 -9999 -9999 -9999 -9999 -9999 -9999 -9999 -9999 -9999 -9999 -9999 -9999 14 14 13 14 17 20 21 19 20 18 19 22 24 20 17 24 22 16 16 15 11 15 17 14 8 6 6 6 6 7 8 8 8 9 9 9 8 6 6 6 6 8 9 10 8 8 6 6 7 7 8 8 7 8 10 11 9 9 8 8 8 8 8 11 11 12 14 12 12 13 13 18 19 -9999 -9999 -9999 -9999 -9999 -9999 -9999 -9999 -9999 -9999 -9999 -9999 -9999 -9999 -9999 -9999 -9999 -9999 -9999 -9999 -9999 -9999 -9999 -9999 -9999 -9999 -9999 -9999 -9999 -9999 -9999 -9999 -9999 -9999 -9999 -9999 -9999 -9999 -9999 -9999 -9999 -9999 -9999 -9999 -9999 -9999 -9999 -9999 -9999 -9999 -9999 -9999 -9999 -9999 -9999 -9999 
-9999 -9999 -9999 -9999 -9999 -9999 -9999 -9999 -9999 -9999 -9999 -9999 -9999 -9999 -9999 -9999 -9999 -9999 -9999 -9999 -9999 -9999 -9999 -9999 -9999 -9999 -9999 -9999 -9999 -9999 -9999 -9999 -9999 -9999 -9999 -9999 -9999 -9999 -9999 -9999 -9999 15 13 12 14 17 17 21 23 19 16 18 23 27 26 25 26 25 19 19 14 10 13 15 14 11 8 6 6 6 6 6 8 8 6 8 8 6 8 6 6 6 6 10 11 8 9 6 6 7 7 7 9 8 11 11 9 9 9 8 8 8 8 8 11 11 13 14 12 12 13 14 19 -9999 -9999 -9999 -9999 -9999 -9999 -9999 -9999 -9999 -9999 -9999 -9999 -9999 -9999 -9999 -9999 -9999 -9999 -9999 -9999 -9999 -9999 -9999 -9999 -9999 -9999 -9999 -9999 -9999 -9999 -9999 -9999 -9999 -9999 -9999 -9999 -9999 -9999 -9999 -9999 -9999 -9999 -9999 -9999 -9999 -9999 -9999 -9999 -9999 -9999 -9999 -9999 -9999 -9999 -9999 -9999 -9999 
-9999 -9999 -9999 -9999 -9999 -9999 -9999 -9999 -9999 -9999 -9999 -9999 -9999 -9999 -9999 -9999 -9999 -9999 -9999 -9999 -9999 -9999 -9999 -9999 -9999 -9999 -9999 -9999 -9999 -9999 -9999 -9999 -9999 -9999 -9999 -9999 -9999 -9999 -9999 -9999 -9999 15 13 13 14 14 15 19 21 17 15 21 24 29 28 25 22 18 19 16 10 10 11 14 14 11 9 8 6 6 6 6 6 8 8 6 6 6 6 8 6 6 6 6 9 11 8 6 6 7 8 8 11 11 10 11 8 8 8 8 8 8 8 9 10 11 11 14 14 14 13 13 17 -9999 -9999 -9999 -9999 -9999 -9999 -9999 -9999 -9999 -9999 -9999 -9999 -9999 -9999 -9999 -9999 -9999 -9999 -9999 -9999 -9999 -9999 -9999 -9999 -9999 -9999 -9999 -9999 -9999 -9999 -9999 -9999 -9999 -9999 -9999 -9999 -9999 -9999 -9999 -9999 -9999 -9999 -9999 -9999 -9999 -9999 -9999 -9999 -9999 -9999 -9999 -9999 -9999 -9999 -9999 -9999 -9999 
-9999 -9999 -9999 -9999 -9999 -9999 -9999 -9999 -9999 -9999 -9999 -9999 -9999 -9999 -9999 -9999 -9999 -9999 -9999 -9999 -9999 -9999 -9999 -9999 -9999 -9999 -9999 -9999 -9999 -9999 -9999 -9999 -9999 -9999 -9999 -9999 -9999 -9999 -9999 -9999 -9999 15 14 16 14 14 17 20 18 15 14 19 25 23 25 26 21 16 14 14 10 10 10 11 14 13 11 11 11 8 6 6 6 6 9 8 6 6 6 8 8 10 8 6 6 8 10 9 6 7 7 7 9 9 9 9 8 8 9 11 11 9 8 8 10 12 13 16 17 14 14 15 -9999 -9999 -9999 -9999 -9999 -9999 -9999 -9999 -9999 -9999 -9999 -9999 -9999 -9999 -9999 -9999 -9999 -9999 -9999 -9999 -9999 -9999 -9999 -9999 -9999 -9999 -9999 -9999 -9999 -9999 -9999 -9999 -9999 -9999 -9999 -9999 -9999 -9999 -9999 -9999 -9999 -9999 -9999 -9999 -9999 -9999 -9999 -9999 -9999 -9999 -9999 -9999 -9999 -9999 -9999 -9999 -9999 -9999 
-9999 -9999 -9999 -9999 -9999 -9999 -9999 -9999 -9999 -9999 -9999 -9999 -9999 -9999 -9999 -9999 -9999 -9999 -9999 -9999 -9999 -9999 -9999 -9999 -9999 -9999 -9999 -9999 -9999 -9999 -9999 -9999 -9999 -9999 -9999 -9999 -9999 -9999 -9999 -9999 15 14 14 15 17 17 17 21 21 17 16 21 22 24 20 22 20 13 10 10 9 10 10 11 14 14 12 12 13 11 7 6 6 6 6 8 6 6 8 11 11 11 11 8 6 6 8 9 8 7 7 7 8 8 8 8 8 8 9 9 9 8 8 8 10 12 14 16 16 15 19 -9999 -9999 -9999 -9999 -9999 -9999 -9999 -9999 -9999 -9999 -9999 -9999 -9999 -9999 -9999 -9999 -9999 -9999 -9999 -9999 -9999 -9999 -9999 -9999 -9999 -9999 -9999 -9999 -9999 -9999 -9999 -9999 -9999 -9999 -9999 -9999 -9999 -9999 -9999 -9999 -9999 -9999 -9999 -9999 -9999 -9999 -9999 -9999 -9999 -9999 -9999 -9999 -9999 -9999 -9999 -9999 -9999 -9999 -9999 
-9999 -9999 -9999 -9999 -9999 -9999 -9999 -9999 -9999 -9999 -9999 -9999 -9999 -9999 -9999 -9999 -9999 -9999 -9999 -9999 -9999 -9999 -9999 -9999 -9999 -9999 -9999 -9999 -9999 -9999 -9999 -9999 -9999 -9999 -9999 -9999 -9999 -9999 -9999 -9999 15 14 15 17 19 20 20 18 19 16 16 20 18 23 25 17 13 10 10 10 10 10 10 11 16 13 12 13 11 8 6 7 6 6 6 8 8 10 9 8 11 11 11 11 8 6 6 8 9 7 7 7 8 8 8 8 8 8 8 9 8 8 10 8 11 13 16 17 16 23 22 -9999 -9999 -9999 -9999 -9999 -9999 -9999 -9999 -9999 -9999 -9999 -9999 -9999 -9999 -9999 -9999 -9999 -9999 -9999 -9999 -9999 -9999 -9999 -9999 -9999 -9999 -9999 -9999 -9999 -9999 -9999 -9999 -9999 -9999 -9999 -9999 -9999 -9999 -9999 -9999 -9999 -9999 -9999 -9999 -9999 -9999 -9999 -9999 -9999 -9999 -9999 -9999 -9999 -9999 -9999 -9999 -9999 -9999 -9999 
-9999 -9999 -9999 -9999 -9999 -9999 -9999 -9999 -9999 -9999 -9999 -9999 -9999 -9999 -9999 -9999 -9999 -9999 -9999 -9999 -9999 -9999 -9999 -9999 -9999 -9999 -9999 -9999 -9999 -9999 -9999 -9999 -9999 -9999 -9999 -9999 -9999 -9999 -9999 -9999 15 14 14 17 19 19 19 18 21 16 16 17 14 14 17 15 11 11 10 10 12 13 15 16 17 16 13 10 7 6 6 7 6 6 6 6 8 9 11 9 9 11 11 11 11 8 6 6 8 8 8 7 8 8 8 11 11 11 9 10 8 8 8 10 11 13 16 19 25 -9999 -9999 -9999 -9999 -9999 -9999 -9999 -9999 -9999 -9999 -9999 -9999 -9999 -9999 -9999 -9999 -9999 -9999 -9999 -9999 -9999 -9999 -9999 -9999 -9999 -9999 -9999 -9999 -9999 -9999 -9999 -9999 -9999 -9999 -9999 -9999 -9999 -9999 -9999 -9999 -9999 -9999 -9999 -9999 -9999 -9999 -9999 -9999 -9999 -9999 -9999 -9999 -9999 -9999 -9999 -9999 -9999 -9999 -9999 -9999 -9999 
-9999 -9999 -9999 -9999 -9999 -9999 -9999 -9999 -9999 -9999 -9999 -9999 -9999 -9999 -9999 -9999 -9999 -9999 -9999 -9999 -9999 -9999 -9999 -9999 -9999 -9999 -9999 -9999 -9999 -9999 -9999 -9999 -9999 -9999 -9999 -9999 -9999 -9999 -9999 -9999 15 14 15 19 19 17 17 17 20 17 14 14 14 14 13 13 15 15 12 10 12 13 13 15 16 13 11 11 7 6 6 6 6 6 6 6 6 8 11 9 8 9 11 13 14 14 10 8 8 8 8 8 10 10 11 12 12 11 9 8 8 8 8 10 13 13 16 19 -9999 -9999 -9999 -9999 -9999 -9999 -9999 -9999 -9999 -9999 -9999 -9999 -9999 -9999 -9999 -9999 -9999 -9999 -9999 -9999 -9999 -9999 -9999 -9999 -9999 -9999 -9999 -9999 -9999 -9999 -9999 -9999 -9999 -9999 -9999 -9999 -9999 -9999 -9999 -9999 -9999 -9999 -9999 -9999 -9999 -9999 -9999 -9999 -9999 -9999 -9999 -9999 -9999 -9999 -9999 -9999 -9999 -9999 -9999 -9999 -9999 -9999 
-9999 -9999 -9999 -9999 -9999 -9999 -9999 -9999 -9999 -9999 -9999 -9999 -9999 -9999 -9999 -9999 -9999 -9999 -9999 -9999 -9999 -9999 -9999 -9999 -9999 -9999 -9999 -9999 -9999 -9999 -9999 -9999 -9999 -9999 -9999 -9999 -9999 -9999 -9999 -9999 15 15 16 19 19 19 17 16 17 19 16 16 17 19 17 15 15 15 12 12 13 13 12 13 14 13 11 11 11 7 6 6 6 6 6 8 8 6 8 11 10 8 10 12 13 11 10 9 9 8 8 8 10 12 11 12 10 9 8 8 11 11 10 12 13 12 13 22 -9999 -9999 -9999 -9999 -9999 -9999 -9999 -9999 -9999 -9999 -9999 -9999 -9999 -9999 -9999 -9999 -9999 -9999 -9999 -9999 -9999 -9999 -9999 -9999 -9999 -9999 -9999 -9999 -9999 -9999 -9999 -9999 -9999 -9999 -9999 -9999 -9999 -9999 -9999 -9999 -9999 -9999 -9999 -9999 -9999 -9999 -9999 -9999 -9999 -9999 -9999 -9999 -9999 -9999 -9999 -9999 -9999 -9999 -9999 -9999 -9999 -9999 
-9999 -9999 -9999 -9999 -9999 -9999 -9999 -9999 -9999 -9999 -9999 -9999 -9999 -9999 -9999 -9999 -9999 -9999 -9999 -9999 -9999 -9999 -9999 -9999 -9999 -9999 -9999 -9999 -9999 -9999 -9999 -9999 -9999 -9999 -9999 -9999 -9999 -9999 -9999 -9999 16 15 15 15 18 18 17 16 16 16 16 16 16 19 19 18 17 14 12 11 12 13 14 13 15 13 13 13 13 11 7 7 6 6 6 8 11 8 8 8 11 11 9 9 11 11 9 11 11 8 8 10 13 13 13 13 9 8 9 8 8 9 11 12 13 12 14 26 -9999 -9999 -9999 -9999 -9999 -9999 -9999 -9999 -9999 -9999 -9999 -9999 -9999 -9999 -9999 -9999 -9999 -9999 -9999 -9999 -9999 -9999 -9999 -9999 -9999 -9999 -9999 -9999 -9999 -9999 -9999 -9999 -9999 -9999 -9999 -9999 -9999 -9999 -9999 -9999 -9999 -9999 -9999 -9999 -9999 -9999 -9999 -9999 -9999 -9999 -9999 -9999 -9999 -9999 -9999 -9999 -9999 -9999 -9999 -9999 -9999 -9999 
-9999 -9999 -9999 -9999 -9999 -9999 -9999 -9999 -9999 -9999 -9999 -9999 -9999 -9999 -9999 -9999 -9999 -9999 -9999 -9999 -9999 -9999 -9999 -9999 -9999 -9999 -9999 -9999 -9999 -9999 -9999 -9999 -9999 -9999 -9999 -9999 -9999 -9999 -9999 -9999 17 15 15 15 16 18 17 16 16 16 16 17 18 18 18 17 18 16 12 12 12 13 14 13 14 13 13 14 12 12 13 11 7 7 6 8 11 10 8 8 8 11 10 8 9 9 9 11 9 9 8 10 13 14 13 11 8 10 12 11 9 11 12 13 11 13 13 19 -9999 -9999 -9999 -9999 -9999 -9999 -9999 -9999 -9999 -9999 -9999 -9999 -9999 -9999 -9999 -9999 -9999 -9999 -9999 -9999 -9999 -9999 -9999 -9999 -9999 -9999 -9999 -9999 -9999 -9999 -9999 -9999 -9999 -9999 -9999 -9999 -9999 -9999 -9999 -9999 -9999 -9999 -9999 -9999 -9999 -9999 -9999 -9999 -9999 -9999 -9999 -9999 -9999 -9999 -9999 -9999 -9999 -9999 -9999 -9999 -9999 -9999 
-9999 -9999 -9999 -9999 -9999 -9999 -9999 -9999 -9999 -9999 -9999 -9999 -9999 -9999 -9999 -9999 -9999 -9999 -9999 -9999 -9999 -9999 -9999 -9999 -9999 -9999 -9999 -9999 -9999 -9999 -9999 -9999 -9999 -9999 -9999 -9999 -9999 -9999 -9999 -9999 -9999 16 15 15 18 19 17 16 15 16 15 16 19 16 17 17 15 16 12 11 11 12 14 13 13 13 13 13 13 13 13 11 11 11 11 11 11 11 9 8 8 9 12 11 10 11 12 9 9 11 8 8 11 14 13 9 8 11 12 13 11 11 13 12 12 11 12 18 27 -9999 -9999 -9999 -9999 -9999 -9999 -9999 -9999 -9999 -9999 -9999 -9999 -9999 -9999 -9999 -9999 -9999 -9999 -9999 -9999 -9999 -9999 -9999 -9999 -9999 -9999 -9999 -9999 -9999 -9999 -9999 -9999 -9999 -9999 -9999 -9999 -9999 -9999 -9999 -9999 -9999 -9999 -9999 -9999 -9999 -9999 -9999 -9999 -9999 -9999 -9999 -9999 -9999 -9999 -9999 -9999 -9999 -9999 -9999 -9999 -9999 
-9999 -9999 -9999 -9999 -9999 -9999 -9999 -9999 -9999 -9999 -9999 -9999 -9999 -9999 -9999 -9999 -9999 -9999 -9999 -9999 -9999 -9999 -9999 -9999 -9999 -9999 -9999 -9999 -9999 -9999 -9999 -9999 -9999 -9999 -9999 -9999 -9999 -9999 -9999 -9999 -9999 16 15 16 17 18 18 18 15 16 15 15 16 16 16 17 17 17 14 11 11 12 14 13 13 13 13 13 13 13 13 13 11 11 12 13 11 11 10 9 11 11 12 12 13 13 11 9 12 13 9 9 13 16 13 9 11 9 11 12 11 12 13 11 13 13 11 14 20 22 -9999 -9999 -9999 -9999 -9999 -9999 -9999 -9999 -9999 -9999 -9999 -9999 -9999 -9999 -9999 -9999 -9999 -9999 -9999 -9999 -9999 -9999 -9999 -9999 -9999 -9999 -9999 -9999 -9999 -9999 -9999 -9999 -9999 -9999 -9999 -9999 -9999 -9999 -9999 -9999 -9999 -9999 -9999 -9999 -9999 -9999 -9999 -9999 -9999 -9999 -9999 -9999 -9999 -9999 -9999 -9999 -9999 -9999 -9999 -9999 
-9999 -9999 -9999 -9999 -9999 -9999 -9999 -9999 -9999 -9999 -9999 -9999 -9999 -9999 -9999 -9999 -9999 -9999 -9999 -9999 -9999 -9999 -9999 -9999 -9999 -9999 -9999 -9999 -9999 -9999 -9999 -9999 -9999 -9999 -9999 -9999 -9999 -9999 -9999 -9999 -9999 17 15 15 17 18 20 18 17 15 16 15 15 16 16 16 14 17 14 12 12 12 12 12 13 13 13 13 14 13 13 14 12 11 11 13 11 9 9 9 10 12 13 11 13 13 13 11 14 13 11 9 11 13 13 9 11 13 8 11 11 11 11 11 13 13 14 14 16 16 -9999 -9999 -9999 -9999 -9999 -9999 -9999 -9999 -9999 -9999 -9999 -9999 -9999 -9999 -9999 -9999 -9999 -9999 -9999 -9999 -9999 -9999 -9999 -9999 -9999 -9999 -9999 -9999 -9999 -9999 -9999 -9999 -9999 -9999 -9999 -9999 -9999 -9999 -9999 -9999 -9999 -9999 -9999 -9999 -9999 -9999 -9999 -9999 -9999 -9999 -9999 -9999 -9999 -9999 -9999 -9999 -9999 -9999 -9999 -9999 
-9999 -9999 -9999 -9999 -9999 -9999 -9999 -9999 -9999 -9999 -9999 -9999 -9999 -9999 -9999 -9999 -9999 -9999 -9999 -9999 -9999 -9999 -9999 -9999 -9999 -9999 -9999 -9999 -9999 -9999 -9999 -9999 -9999 -9999 -9999 -9999 -9999 -9999 -9999 -9999 -9999 19 16 17 18 20 20 18 16 15 15 15 15 15 15 15 14 14 17 13 12 12 12 12 13 13 13 13 14 13 11 14 12 11 11 11 12 9 9 11 11 11 12 11 11 11 13 13 13 13 11 9 10 11 9 8 13 13 11 10 11 12 10 13 16 15 20 16 16 18 -9999 -9999 -9999 -9999 -9999 -9999 -9999 -9999 -9999 -9999 -9999 -9999 -9999 -9999 -9999 -9999 -9999 -9999 -9999 -9999 -9999 -9999 -9999 -9999 -9999 -9999 -9999 -9999 -9999 -9999 -9999 -9999 -9999 -9999 -9999 -9999 -9999 -9999 -9999 -9999 -9999 -9999 -9999 -9999 -9999 -9999 -9999 -9999 -9999 -9999 -9999 -9999 -9999 -9999 -9999 -9999 -9999 -9999 -9999 -9999 
-9999 -9999 -9999 -9999 -9999 -9999 -9999 -9999 -9999 -9999 -9999 -9999 -9999 -9999 -9999 -9999 -9999 -9999 -9999 -9999 -9999 -9999 -9999 -9999 -9999 -9999 -9999 -9999 -9999 -9999 -9999 -9999 -9999 -9999 -9999 -9999 -9999 -9999 -9999 -9999 -9999 19 16 18 18 17 17 16 16 15 18 15 15 15 15 14 14 14 16 13 13 14 15 14 12 14 13 13 14 14 12 11 12 11 11 11 13 11 11 11 11 11 11 11 11 11 11 11 11 11 11 8 8 8 9 8 11 14 11 12 13 11 13 14 17 16 17 15 15 18 24 -9999 -9999 -9999 -9999 -9999 -9999 -9999 -9999 -9999 -9999 -9999 -9999 -9999 -9999 -9999 -9999 -9999 -9999 -9999 -9999 -9999 -9999 -9999 -9999 -9999 -9999 -9999 -9999 -9999 -9999 -9999 -9999 -9999 -9999 -9999 -9999 -9999 -9999 -9999 -9999 -9999 -9999 -9999 -9999 -9999 -9999 -9999 -9999 -9999 -9999 -9999 -9999 -9999 -9999 -9999 -9999 -9999 -9999 -9999 
-9999 -9999 -9999 -9999 -9999 -9999 -9999 -9999 -9999 -9999 -9999 -9999 -9999 -9999 -9999 -9999 -9999 -9999 -9999 -9999 -9999 -9999 -9999 -9999 -9999 -9999 -9999 -9999 -9999 -9999 -9999 -9999 -9999 -9999 -9999 -9999 -9999 -9999 -9999 -9999 -9999 19 16 16 16 17 16 16 16 15 18 18 16 15 15 14 14 14 16 16 13 14 17 14 14 12 13 13 14 14 14 11 10 11 11 11 12 12 13 12 11 11 11 12 11 11 11 11 11 9 8 11 12 11 14 11 12 14 12 14 13 13 13 14 15 17 15 14 17 18 16 -9999 -9999 -9999 -9999 -9999 -9999 -9999 -9999 -9999 -9999 -9999 -9999 -9999 -9999 -9999 -9999 -9999 -9999 -9999 -9999 -9999 -9999 -9999 -9999 -9999 -9999 -9999 -9999 -9999 -9999 -9999 -9999 -9999 -9999 -9999 -9999 -9999 -9999 -9999 -9999 -9999 -9999 -9999 -9999 -9999 -9999 -9999 -9999 -9999 -9999 -9999 -9999 -9999 -9999 -9999 -9999 -9999 -9999 -9999 
-9999 -9999 -9999 -9999 -9999 -9999 -9999 -9999 -9999 -9999 -9999 -9999 -9999 -9999 -9999 -9999 -9999 -9999 -9999 -9999 -9999 -9999 -9999 -9999 -9999 -9999 -9999 -9999 -9999 -9999 -9999 -9999 -9999 -9999 -9999 -9999 -9999 -9999 -9999 -9999 -9999 20 17 17 17 16 16 16 15 15 17 17 17 17 15 15 15 15 15 16 14 14 17 16 14 14 12 13 14 14 14 12 12 11 11 11 11 12 14 13 12 11 11 11 12 11 11 11 10 9 11 12 15 13 17 13 13 15 14 14 13 15 16 17 17 16 15 14 15 17 17 -9999 -9999 -9999 -9999 -9999 -9999 -9999 -9999 -9999 -9999 -9999 -9999 -9999 -9999 -9999 -9999 -9999 -9999 -9999 -9999 -9999 -9999 -9999 -9999 -9999 -9999 -9999 -9999 -9999 -9999 -9999 -9999 -9999 -9999 -9999 -9999 -9999 -9999 -9999 -9999 -9999 -9999 -9999 -9999 -9999 -9999 -9999 -9999 -9999 -9999 -9999 -9999 -9999 -9999 -9999 -9999 -9999 -9999 -9999 
-9999 -9999 -9999 -9999 -9999 -9999 -9999 -9999 -9999 -9999 -9999 -9999 -9999 -9999 -9999 -9999 -9999 -9999 -9999 -9999 -9999 -9999 -9999 -9999 -9999 -9999 -9999 -9999 -9999 -9999 -9999 -9999 -9999 -9999 -9999 -9999 -9999 -9999 -9999 -9999 -9999 -9999 20 18 16 16 16 17 15 15 17 18 18 16 15 15 15 15 15 14 14 16 14 17 14 14 14 14 14 14 14 14 12 12 11 11 11 12 13 12 12 12 11 11 11 12 12 11 11 10 11 12 15 17 18 14 16 17 13 13 13 15 14 15 17 15 13 13 17 18 16 17 23 24 -9999 -9999 -9999 -9999 -9999 -9999 -9999 -9999 -9999 -9999 -9999 -9999 -9999 -9999 -9999 -9999 -9999 -9999 -9999 -9999 -9999 -9999 -9999 -9999 -9999 -9999 -9999 -9999 -9999 -9999 -9999 -9999 -9999 -9999 -9999 -9999 -9999 -9999 -9999 -9999 -9999 -9999 -9999 -9999 -9999 -9999 -9999 -9999 -9999 -9999 -9999 -9999 -9999 -9999 -9999 -9999 
-9999 -9999 -9999 -9999 -9999 -9999 -9999 -9999 -9999 -9999 -9999 -9999 -9999 -9999 -9999 -9999 -9999 -9999 -9999 -9999 -9999 -9999 -9999 -9999 -9999 -9999 -9999 -9999 -9999 -9999 -9999 -9999 -9999 -9999 -9999 -9999 -9999 -9999 -9999 -9999 -9999 -9999 20 17 16 16 16 16 16 16 16 18 18 16 15 15 15 15 15 15 15 16 14 16 14 14 14 14 14 14 14 14 13 14 12 12 11 12 13 12 12 11 11 11 11 12 11 11 11 11 12 14 16 23 20 16 18 16 12 13 13 12 14 17 17 15 15 14 14 16 21 24 28 28 31 -9999 -9999 -9999 -9999 -9999 -9999 -9999 -9999 -9999 -9999 -9999 -9999 -9999 -9999 -9999 -9999 -9999 -9999 -9999 -9999 -9999 -9999 -9999 -9999 -9999 -9999 -9999 -9999 -9999 -9999 -9999 -9999 -9999 -9999 -9999 -9999 -9999 -9999 -9999 -9999 -9999 -9999 -9999 -9999 -9999 -9999 -9999 -9999 -9999 -9999 -9999 -9999 -9999 -9999 -9999 
-9999 -9999 -9999 -9999 -9999 -9999 -9999 -9999 -9999 -9999 -9999 -9999 -9999 -9999 -9999 -9999 -9999 -9999 -9999 -9999 -9999 -9999 -9999 -9999 -9999 -9999 -9999 -9999 -9999 -9999 -9999 -9999 -9999 -9999 -9999 -9999 -9999 -9999 -9999 -9999 -9999 -9999 21 18 17 16 16 16 16 16 16 16 17 16 15 15 15 15 16 16 18 15 16 15 16 14 11 14 15 14 14 14 13 14 14 12 12 12 12 12 12 11 12 11 11 12 12 12 11 11 11 13 17 21 16 23 16 14 12 13 14 13 16 19 17 17 15 13 14 15 14 22 22 -9999 -9999 -9999 -9999 -9999 -9999 -9999 -9999 -9999 -9999 -9999 -9999 -9999 -9999 -9999 -9999 -9999 -9999 -9999 -9999 -9999 -9999 -9999 -9999 -9999 -9999 -9999 -9999 -9999 -9999 -9999 -9999 -9999 -9999 -9999 -9999 -9999 -9999 -9999 -9999 -9999 -9999 -9999 -9999 -9999 -9999 -9999 -9999 -9999 -9999 -9999 -9999 -9999 -9999 -9999 -9999 -9999 
-9999 -9999 -9999 -9999 -9999 -9999 -9999 -9999 -9999 -9999 -9999 -9999 -9999 -9999 -9999 -9999 -9999 -9999 -9999 -9999 -9999 -9999 -9999 -9999 -9999 -9999 -9999 -9999 -9999 -9999 -9999 -9999 -9999 -9999 -9999 -9999 -9999 -9999 -9999 -9999 -9999 -9999 21 18 16 18 18 18 18 18 16 16 16 16 15 15 15 15 17 17 18 17 15 16 17 15 14 11 11 13 14 14 14 14 14 14 12 12 12 12 12 12 12 12 11 14 14 12 11 11 11 11 14 15 18 18 13 11 14 11 11 13 16 19 15 15 14 14 13 15 15 19 21 29 31 -9999 -9999 -9999 -9999 -9999 -9999 -9999 -9999 -9999 -9999 -9999 -9999 -9999 -9999 -9999 -9999 -9999 -9999 -9999 -9999 -9999 -9999 -9999 -9999 -9999 -9999 -9999 -9999 -9999 -9999 -9999 -9999 -9999 -9999 -9999 -9999 -9999 -9999 -9999 -9999 -9999 -9999 -9999 -9999 -9999 -9999 -9999 -9999 -9999 -9999 -9999 -9999 -9999 -9999 -9999 
-9999 -9999 -9999 -9999 -9999 -9999 -9999 -9999 -9999 -9999 -9999 -9999 -9999 -9999 -9999 -9999 -9999 -9999 -9999 -9999 -9999 -9999 -9999 -9999 -9999 -9999 -9999 -9999 -9999 -9999 -9999 -9999 -9999 -9999 -9999 -9999 -9999 -9999 -9999 -9999 -9999 -9999 21 19 17 17 18 19 20 18 17 17 17 16 15 16 16 17 17 19 17 17 15 15 16 15 13 13 13 11 12 13 14 13 14 12 12 12 12 12 12 12 12 13 11 14 14 12 12 12 11 11 11 15 16 17 13 11 14 13 11 14 15 16 17 14 12 17 16 14 14 15 24 30 25 -9999 -9999 -9999 -9999 -9999 -9999 -9999 -9999 -9999 -9999 -9999 -9999 -9999 -9999 -9999 -9999 -9999 -9999 -9999 -9999 -9999 -9999 -9999 -9999 -9999 -9999 -9999 -9999 -9999 -9999 -9999 -9999 -9999 -9999 -9999 -9999 -9999 -9999 -9999 -9999 -9999 -9999 -9999 -9999 -9999 -9999 -9999 -9999 -9999 -9999 -9999 -9999 -9999 -9999 -9999 
-9999 -9999 -9999 -9999 -9999 -9999 -9999 -9999 -9999 -9999 -9999 -9999 -9999 -9999 -9999 -9999 -9999 -9999 -9999 -9999 -9999 -9999 -9999 -9999 -9999 -9999 -9999 -9999 -9999 -9999 -9999 -9999 -9999 -9999 -9999 -9999 -9999 -9999 -9999 -9999 -9999 -9999 21 18 16 17 18 20 20 19 18 17 16 16 16 16 18 17 19 20 16 16 15 15 15 17 13 12 13 13 12 12 12 12 13 12 12 12 12 12 12 13 14 12 12 13 14 14 13 11 11 11 12 14 14 14 13 11 12 13 11 15 15 16 17 14 13 16 17 15 15 24 29 27 16 14 -9999 -9999 -9999 -9999 -9999 -9999 -9999 -9999 -9999 -9999 -9999 -9999 -9999 -9999 -9999 -9999 -9999 -9999 -9999 -9999 -9999 -9999 -9999 -9999 -9999 -9999 -9999 -9999 -9999 -9999 -9999 -9999 -9999 -9999 -9999 -9999 -9999 -9999 -9999 -9999 -9999 -9999 -9999 -9999 -9999 -9999 -9999 -9999 -9999 -9999 -9999 -9999 -9999 -9999 
-9999 -9999 -9999 -9999 -9999 -9999 -9999 -9999 -9999 -9999 -9999 -9999 -9999 -9999 -9999 -9999 -9999 -9999 -9999 -9999 -9999 -9999 -9999 -9999 -9999 -9999 -9999 -9999 -9999 -9999 -9999 -9999 -9999 -9999 -9999 -9999 -9999 -9999 -9999 -9999 -9999 -9999 -9999 20 18 18 20 20 21 17 18 16 16 16 19 18 18 18 18 17 16 16 15 14 14 17 17 15 13 13 13 12 13 12 12 13 13 13 12 12 12 12 15 12 11 12 14 14 13 12 12 11 11 11 13 14 14 12 11 11 11 13 15 17 17 17 15 13 14 16 18 23 28 23 17 -9999 -9999 -9999 -9999 -9999 -9999 -9999 -9999 -9999 -9999 -9999 -9999 -9999 -9999 -9999 -9999 -9999 -9999 -9999 -9999 -9999 -9999 -9999 -9999 -9999 -9999 -9999 -9999 -9999 -9999 -9999 -9999 -9999 -9999 -9999 -9999 -9999 -9999 -9999 -9999 -9999 -9999 -9999 -9999 -9999 -9999 -9999 -9999 -9999 -9999 -9999 -9999 -9999 -9999 -9999 
-9999 -9999 -9999 -9999 -9999 -9999 -9999 -9999 -9999 -9999 -9999 -9999 -9999 -9999 -9999 -9999 -9999 -9999 -9999 -9999 -9999 -9999 -9999 -9999 -9999 -9999 -9999 -9999 -9999 -9999 -9999 -9999 -9999 -9999 -9999 -9999 -9999 -9999 -9999 -9999 -9999 -9999 -9999 21 18 19 20 21 20 20 18 17 16 17 17 17 19 16 17 17 16 15 15 16 17 18 18 15 15 13 11 13 14 15 15 15 16 16 15 13 12 12 15 15 13 12 13 14 14 15 14 11 11 12 14 18 17 14 14 13 10 11 14 17 17 14 14 13 15 17 18 24 22 17 -9999 -9999 -9999 -9999 -9999 -9999 -9999 -9999 -9999 -9999 -9999 -9999 -9999 -9999 -9999 -9999 -9999 -9999 -9999 -9999 -9999 -9999 -9999 -9999 -9999 -9999 -9999 -9999 -9999 -9999 -9999 -9999 -9999 -9999 -9999 -9999 -9999 -9999 -9999 -9999 -9999 -9999 -9999 -9999 -9999 -9999 -9999 -9999 -9999 -9999 -9999 -9999 -9999 -9999 -9999 -9999 
-9999 -9999 -9999 -9999 -9999 -9999 -9999 -9999 -9999 -9999 -9999 -9999 -9999 -9999 -9999 -9999 -9999 -9999 -9999 -9999 -9999 -9999 -9999 -9999 -9999 -9999 -9999 -9999 -9999 -9999 -9999 -9999 -9999 -9999 -9999 -9999 -9999 -9999 -9999 -9999 -9999 -9999 -9999 24 20 19 22 21 21 22 18 17 17 17 17 17 17 17 18 19 17 17 19 17 17 18 18 17 15 15 14 14 15 15 17 17 17 17 17 15 13 12 13 13 12 12 12 15 15 15 13 11 11 11 13 18 15 14 14 13 11 11 14 16 17 17 16 13 13 16 21 19 16 -9999 -9999 -9999 -9999 -9999 -9999 -9999 -9999 -9999 -9999 -9999 -9999 -9999 -9999 -9999 -9999 -9999 -9999 -9999 -9999 -9999 -9999 -9999 -9999 -9999 -9999 -9999 -9999 -9999 -9999 -9999 -9999 -9999 -9999 -9999 -9999 -9999 -9999 -9999 -9999 -9999 -9999 -9999 -9999 -9999 -9999 -9999 -9999 -9999 -9999 -9999 -9999 -9999 -9999 -9999 -9999 -9999 
-9999 -9999 -9999 -9999 -9999 -9999 -9999 -9999 -9999 -9999 -9999 -9999 -9999 -9999 -9999 -9999 -9999 -9999 -9999 -9999 -9999 -9999 -9999 -9999 -9999 -9999 -9999 -9999 -9999 -9999 -9999 -9999 -9999 -9999 -9999 -9999 -9999 -9999 -9999 -9999 -9999 -9999 -9999 23 20 22 22 23 22 19 17 18 18 17 17 18 18 21 20 19 17 18 20 19 17 17 18 17 15 17 15 15 15 16 16 16 16 16 15 14 13 12 12 13 12 12 12 12 15 14 14 12 11 11 15 16 14 13 15 14 11 11 13 16 17 17 17 14 13 17 16 15 -9999 -9999 -9999 -9999 -9999 -9999 -9999 -9999 -9999 -9999 -9999 -9999 -9999 -9999 -9999 -9999 -9999 -9999 -9999 -9999 -9999 -9999 -9999 -9999 -9999 -9999 -9999 -9999 -9999 -9999 -9999 -9999 -9999 -9999 -9999 -9999 -9999 -9999 -9999 -9999 -9999 -9999 -9999 -9999 -9999 -9999 -9999 -9999 -9999 -9999 -9999 -9999 -9999 -9999 -9999 -9999 -9999 -9999 
-9999 -9999 -9999 -9999 -9999 -9999 -9999 -9999 -9999 -9999 -9999 -9999 -9999 -9999 -9999 -9999 -9999 -9999 -9999 -9999 -9999 -9999 -9999 -9999 -9999 -9999 -9999 -9999 -9999 -9999 -9999 -9999 -9999 -9999 -9999 -9999 -9999 -9999 -9999 -9999 -9999 -9999 27 22 22 23 24 24 22 18 19 20 17 17 18 20 21 22 21 20 19 17 18 20 19 17 16 17 17 17 16 16 15 14 14 15 16 14 14 14 12 12 14 15 14 12 12 14 14 12 12 12 12 11 15 14 12 15 14 14 13 11 11 12 13 16 16 13 13 17 16 -9999 -9999 -9999 -9999 -9999 -9999 -9999 -9999 -9999 -9999 -9999 -9999 -9999 -9999 -9999 -9999 -9999 -9999 -9999 -9999 -9999 -9999 -9999 -9999 -9999 -9999 -9999 -9999 -9999 -9999 -9999 -9999 -9999 -9999 -9999 -9999 -9999 -9999 -9999 -9999 -9999 -9999 -9999 -9999 -9999 -9999 -9999 -9999 -9999 -9999 -9999 -9999 -9999 -9999 -9999 -9999 -9999 -9999 -9999 
-9999 -9999 -9999 -9999 -9999 -9999 -9999 -9999 -9999 -9999 -9999 -9999 -9999 -9999 -9999 -9999 -9999 -9999 -9999 -9999 -9999 -9999 -9999 -9999 -9999 -9999 -9999 -9999 -9999 -9999 -9999 -9999 -9999 -9999 -9999 -9999 -9999 -9999 -9999 -9999 -9999 -9999 27 23 25 23 25 22 21 22 21 20 18 18 20 20 -9999 22 21 20 18 17 17 18 17 17 17 17 17 17 17 16 16 16 15 15 15 16 14 13 12 12 15 15 15 13 13 15 15 14 12 12 12 14 14 11 13 14 14 14 15 14 11 11 11 14 16 13 13 21 24 -9999 -9999 -9999 -9999 -9999 -9999 -9999 -9999 -9999 -9999 -9999 -9999 -9999 -9999 -9999 -9999 -9999 -9999 -9999 -9999 -9999 -9999 -9999 -9999 -9999 -9999 -9999 -9999 -9999 -9999 -9999 -9999 -9999 -9999 -9999 -9999 -9999 -9999 -9999 -9999 -9999 -9999 -9999 -9999 -9999 -9999 -9999 -9999 -9999 -9999 -9999 -9999 -9999 -9999 -9999 -9999 -9999 -9999 -9999 
-9999 -9999 -9999 -9999 -9999 -9999 -9999 -9999 -9999 -9999 -9999 -9999 -9999 -9999 -9999 -9999 -9999 -9999 -9999 -9999 -9999 -9999 -9999 -9999 -9999 -9999 -9999 -9999 -9999 -9999 -9999 -9999 -9999 -9999 -9999 -9999 -9999 -9999 -9999 -9999 -9999 -9999 30 25 24 23 24 25 22 24 21 19 19 18 -9999 -9999 -9999 22 21 21 18 18 18 18 18 16 17 16 17 17 17 18 17 16 16 16 15 14 14 13 13 13 15 15 15 15 15 13 14 14 12 12 12 12 12 12 14 14 14 14 17 17 16 13 11 14 14 11 13 24 25 -9999 -9999 -9999 -9999 -9999 -9999 -9999 -9999 -9999 -9999 -9999 -9999 -9999 -9999 -9999 -9999 -9999 -9999 -9999 -9999 -9999 -9999 -9999 -9999 -9999 -9999 -9999 -9999 -9999 -9999 -9999 -9999 -9999 -9999 -9999 -9999 -9999 -9999 -9999 -9999 -9999 -9999 -9999 -9999 -9999 -9999 -9999 -9999 -9999 -9999 -9999 -9999 -9999 -9999 -9999 -9999 -9999 -9999 -9999 
-9999 -9999 -9999 -9999 -9999 -9999 -9999 -9999 -9999 -9999 -9999 -9999 -9999 -9999 -9999 -9999 -9999 -9999 -9999 -9999 -9999 -9999 -9999 -9999 -9999 -9999 -9999 -9999 -9999 -9999 -9999 -9999 -9999 -9999 -9999 -9999 -9999 -9999 -9999 -9999 -9999 -9999 -9999 31 24 23 26 24 23 25 21 20 19 22 -9999 -9999 -9999 22 22 20 18 18 20 20 19 16 16 19 17 17 17 19 19 19 16 17 17 16 15 15 15 16 16 16 16 15 15 12 12 15 14 15 12 11 12 15 15 14 14 12 15 16 15 12 12 12 11 14 20 22 19 17 -9999 -9999 -9999 -9999 -9999 -9999 -9999 -9999 -9999 -9999 -9999 -9999 -9999 -9999 -9999 -9999 -9999 -9999 -9999 -9999 -9999 -9999 -9999 -9999 -9999 -9999 -9999 -9999 -9999 -9999 -9999 -9999 -9999 -9999 -9999 -9999 -9999 -9999 -9999 -9999 -9999 -9999 -9999 -9999 -9999 -9999 -9999 -9999 -9999 -9999 -9999 -9999 -9999 -9999 -9999 -9999 -9999 -9999 
-9999 -9999 -9999 -9999 -9999 -9999 -9999 -9999 -9999 -9999 -9999 -9999 -9999 -9999 -9999 -9999 -9999 -9999 -9999 -9999 -9999 -9999 -9999 -9999 -9999 -9999 -9999 -9999 -9999 -9999 -9999 -9999 -9999 -9999 -9999 -9999 -9999 -9999 -9999 -9999 -9999 -9999 -9999 31 25 23 27 23 26 23 21 22 22 -9999 -9999 -9999 -9999 -9999 -9999 19 18 19 19 19 19 19 18 16 19 18 18 19 19 19 19 17 17 17 16 16 16 17 17 16 15 15 15 15 14 16 15 15 13 12 13 18 18 14 13 13 13 13 14 14 12 11 12 17 18 17 14 -9999 -9999 -9999 -9999 -9999 -9999 -9999 -9999 -9999 -9999 -9999 -9999 -9999 -9999 -9999 -9999 -9999 -9999 -9999 -9999 -9999 -9999 -9999 -9999 -9999 -9999 -9999 -9999 -9999 -9999 -9999 -9999 -9999 -9999 -9999 -9999 -9999 -9999 -9999 -9999 -9999 -9999 -9999 -9999 -9999 -9999 -9999 -9999 -9999 -9999 -9999 -9999 -9999 -9999 -9999 -9999 -9999 -9999 -9999 
-9999 -9999 -9999 -9999 -9999 -9999 -9999 -9999 -9999 -9999 -9999 -9999 -9999 -9999 -9999 -9999 -9999 -9999 -9999 -9999 -9999 -9999 -9999 -9999 -9999 -9999 -9999 -9999 -9999 -9999 -9999 -9999 -9999 -9999 -9999 -9999 -9999 -9999 -9999 -9999 -9999 -9999 -9999 33 27 24 27 25 24 22 22 23 23 -9999 -9999 -9999 -9999 -9999 -9999 -9999 19 21 20 20 20 20 19 18 19 18 19 19 19 19 19 17 17 16 16 16 16 16 18 18 16 15 15 15 15 16 15 15 13 12 13 18 18 14 14 15 14 14 13 12 12 11 15 15 15 15 -9999 -9999 -9999 -9999 -9999 -9999 -9999 -9999 -9999 -9999 -9999 -9999 -9999 -9999 -9999 -9999 -9999 -9999 -9999 -9999 -9999 -9999 -9999 -9999 -9999 -9999 -9999 -9999 -9999 -9999 -9999 -9999 -9999 -9999 -9999 -9999 -9999 -9999 -9999 -9999 -9999 -9999 -9999 -9999 -9999 -9999 -9999 -9999 -9999 -9999 -9999 -9999 -9999 -9999 -9999 -9999 -9999 -9999 -9999 -9999 
-9999 -9999 -9999 -9999 -9999 -9999 -9999 -9999 -9999 -9999 -9999 -9999 -9999 -9999 -9999 -9999 -9999 -9999 -9999 -9999 -9999 -9999 -9999 -9999 -9999 -9999 -9999 -9999 -9999 -9999 -9999 -9999 -9999 -9999 -9999 -9999 -9999 -9999 -9999 -9999 -9999 -9999 -9999 -9999 33 25 25 28 24 22 23 23 -9999 -9999 -9999 -9999 -9999 -9999 -9999 -9999 -9999 24 22 23 20 20 19 19 18 19 18 18 18 19 19 18 17 17 16 16 16 17 18 18 16 16 16 17 16 16 15 15 14 14 13 15 18 15 15 15 17 17 15 11 12 12 13 13 -9999 -9999 -9999 -9999 -9999 -9999 -9999 -9999 -9999 -9999 -9999 -9999 -9999 -9999 -9999 -9999 -9999 -9999 -9999 -9999 -9999 -9999 -9999 -9999 -9999 -9999 -9999 -9999 -9999 -9999 -9999 -9999 -9999 -9999 -9999 -9999 -9999 -9999 -9999 -9999 -9999 -9999 -9999 -9999 -9999 -9999 -9999 -9999 -9999 -9999 -9999 -9999 -9999 -9999 -9999 -9999 -9999 -9999 -9999 -9999 -9999 -9999 
-9999 -9999 -9999 -9999 -9999 -9999 -9999 -9999 -9999 -9999 -9999 -9999 -9999 -9999 -9999 -9999 -9999 -9999 -9999 -9999 -9999 -9999 -9999 -9999 -9999 -9999 -9999 -9999 -9999 -9999 -9999 -9999 -9999 -9999 -9999 -9999 -9999 -9999 -9999 -9999 -9999 -9999 -9999 -9999 32 25 30 26 23 25 25 -9999 -9999 -9999 -9999 -9999 -9999 -9999 -9999 -9999 -9999 -9999 -9999 23 22 20 19 19 18 19 19 19 18 18 18 17 17 17 17 16 16 16 18 18 16 16 16 17 16 16 15 15 14 14 12 14 19 18 15 15 15 17 20 16 14 14 12 -9999 -9999 -9999 -9999 -9999 -9999 -9999 -9999 -9999 -9999 -9999 -9999 -9999 -9999 -9999 -9999 -9999 -9999 -9999 -9999 -9999 -9999 -9999 -9999 -9999 -9999 -9999 -9999 -9999 -9999 -9999 -9999 -9999 -9999 -9999 -9999 -9999 -9999 -9999 -9999 -9999 -9999 -9999 -9999 -9999 -9999 -9999 -9999 -9999 -9999 -9999 -9999 -9999 -9999 -9999 -9999 -9999 -9999 -9999 -9999 -9999 -9999 -9999 
-9999 -9999 -9999 -9999 -9999 -9999 -9999 -9999 -9999 -9999 -9999 -9999 -9999 -9999 -9999 -9999 -9999 -9999 -9999 -9999 -9999 -9999 -9999 -9999 -9999 -9999 -9999 -9999 -9999 -9999 -9999 -9999 -9999 -9999 -9999 -9999 -9999 -9999 -9999 -9999 -9999 -9999 -9999 -9999 35 29 30 24 24 -9999 -9999 -9999 -9999 -9999 -9999 -9999 -9999 -9999 -9999 -9999 -9999 -9999 -9999 24 23 23 23 22 21 20 18 18 18 18 19 19 19 19 17 17 17 17 18 18 17 17 16 16 16 16 16 16 15 15 14 18 20 18 18 14 14 16 19 17 15 14 -9999 -9999 -9999 -9999 -9999 -9999 -9999 -9999 -9999 -9999 -9999 -9999 -9999 -9999 -9999 -9999 -9999 -9999 -9999 -9999 -9999 -9999 -9999 -9999 -9999 -9999 -9999 -9999 -9999 -9999 -9999 -9999 -9999 -9999 -9999 -9999 -9999 -9999 -9999 -9999 -9999 -9999 -9999 -9999 -9999 -9999 -9999 -9999 -9999 -9999 -9999 -9999 -9999 -9999 -9999 -9999 -9999 -9999 -9999 -9999 -9999 -9999 -9999 -9999 
-9999 -9999 -9999 -9999 -9999 -9999 -9999 -9999 -9999 -9999 -9999 -9999 -9999 -9999 -9999 -9999 -9999 -9999 -9999 -9999 -9999 -9999 -9999 -9999 -9999 -9999 -9999 -9999 -9999 -9999 -9999 -9999 -9999 -9999 -9999 -9999 -9999 -9999 -9999 -9999 -9999 -9999 -9999 -9999 36 30 30 24 27 -9999 -9999 -9999 -9999 -9999 -9999 -9999 -9999 -9999 -9999 -9999 -9999 -9999 -9999 25 23 23 23 24 21 21 21 21 19 19 19 19 20 20 19 17 18 18 18 19 19 17 16 16 16 16 16 16 16 15 15 15 18 18 17 15 15 14 16 18 17 14 -9999 -9999 -9999 -9999 -9999 -9999 -9999 -9999 -9999 -9999 -9999 -9999 -9999 -9999 -9999 -9999 -9999 -9999 -9999 -9999 -9999 -9999 -9999 -9999 -9999 -9999 -9999 -9999 -9999 -9999 -9999 -9999 -9999 -9999 -9999 -9999 -9999 -9999 -9999 -9999 -9999 -9999 -9999 -9999 -9999 -9999 -9999 -9999 -9999 -9999 -9999 -9999 -9999 -9999 -9999 -9999 -9999 -9999 -9999 -9999 -9999 -9999 -9999 -9999 
-9999 -9999 -9999 -9999 -9999 -9999 -9999 -9999 -9999 -9999 -9999 -9999 -9999 -9999 -9999 -9999 -9999 -9999 -9999 -9999 -9999 -9999 -9999 -9999 -9999 -9999 -9999 -9999 -9999 -9999 -9999 -9999 -9999 -9999 -9999 -9999 -9999 -9999 -9999 -9999 -9999 -9999 -9999 -9999 35 29 33 31 31 -9999 -9999 -9999 -9999 -9999 -9999 -9999 -9999 -9999 -9999 -9999 -9999 -9999 -9999 -9999 -9999 23 23 24 24 23 22 22 20 20 23 21 20 21 20 19 18 18 18 18 18 17 16 16 16 16 16 16 16 15 14 15 15 16 19 17 16 15 14 17 15 -9999 -9999 -9999 -9999 -9999 -9999 -9999 -9999 -9999 -9999 -9999 -9999 -9999 -9999 -9999 -9999 -9999 -9999 -9999 -9999 -9999 -9999 -9999 -9999 -9999 -9999 -9999 -9999 -9999 -9999 -9999 -9999 -9999 -9999 -9999 -9999 -9999 -9999 -9999 -9999 -9999 -9999 -9999 -9999 -9999 -9999 -9999 -9999 -9999 -9999 -9999 -9999 -9999 -9999 -9999 -9999 -9999 -9999 -9999 -9999 -9999 -9999 -9999 -9999 -9999 
-9999 -9999 -9999 -9999 -9999 -9999 -9999 -9999 -9999 -9999 -9999 -9999 -9999 -9999 -9999 -9999 -9999 -9999 -9999 -9999 -9999 -9999 -9999 -9999 -9999 -9999 -9999 -9999 -9999 -9999 -9999 -9999 -9999 -9999 -9999 -9999 -9999 -9999 -9999 -9999 -9999 -9999 -9999 -9999 38 32 31 29 27 28 -9999 -9999 -9999 -9999 -9999 -9999 -9999 -9999 -9999 -9999 -9999 -9999 -9999 -9999 -9999 25 24 24 23 24 22 23 24 21 21 20 21 21 22 19 19 18 18 20 19 17 17 18 17 18 19 18 16 16 17 15 15 17 19 17 18 15 15 14 14 -9999 -9999 -9999 -9999 -9999 -9999 -9999 -9999 -9999 -9999 -9999 -9999 -9999 -9999 -9999 -9999 -9999 -9999 -9999 -9999 -9999 -9999 -9999 -9999 -9999 -9999 -9999 -9999 -9999 -9999 -9999 -9999 -9999 -9999 -9999 -9999 -9999 -9999 -9999 -9999 -9999 -9999 -9999 -9999 -9999 -9999 -9999 -9999 -9999 -9999 -9999 -9999 -9999 -9999 -9999 -9999 -9999 -9999 -9999 -9999 -9999 -9999 -9999 -9999 -9999 
-9999 -9999 -9999 -9999 -9999 -9999 -9999 -9999 -9999 -9999 -9999 -9999 -9999 -9999 -9999 -9999 -9999 -9999 -9999 -9999 -9999 -9999 -9999 -9999 -9999 -9999 -9999 -9999 -9999 -9999 -9999 -9999 -9999 -9999 -9999 -9999 -9999 -9999 -9999 -9999 -9999 -9999 -9999 -9999 -9999 41 29 29 29 -9999 -9999 -9999 -9999 -9999 -9999 -9999 -9999 -9999 -9999 -9999 -9999 -9999 -9999 -9999 -9999 -9999 25 24 25 25 23 24 26 25 23 21 20 20 21 22 19 19 18 20 18 17 17 17 18 18 19 19 17 16 16 15 15 15 17 17 15 15 15 14 -9999 -9999 -9999 -9999 -9999 -9999 -9999 -9999 -9999 -9999 -9999 -9999 -9999 -9999 -9999 -9999 -9999 -9999 -9999 -9999 -9999 -9999 -9999 -9999 -9999 -9999 -9999 -9999 -9999 -9999 -9999 -9999 -9999 -9999 -9999 -9999 -9999 -9999 -9999 -9999 -9999 -9999 -9999 -9999 -9999 -9999 -9999 -9999 -9999 -9999 -9999 -9999 -9999 -9999 -9999 -9999 -9999 -9999 -9999 -9999 -9999 -9999 -9999 -9999 -9999 -9999 
-9999 -9999 -9999 -9999 -9999 -9999 -9999 -9999 -9999 -9999 -9999 -9999 -9999 -9999 -9999 -9999 -9999 -9999 -9999 -9999 -9999 -9999 -9999 -9999 -9999 -9999 -9999 -9999 -9999 -9999 -9999 -9999 -9999 -9999 -9999 -9999 -9999 -9999 -9999 -9999 -9999 -9999 -9999 -9999 -9999 40 40 33 32 -9999 -9999 -9999 -9999 -9999 -9999 -9999 -9999 -9999 -9999 -9999 -9999 -9999 -9999 -9999 -9999 -9999 -9999 -9999 27 25 23 25 24 24 23 23 23 23 22 22 21 20 20 20 20 17 17 18 18 18 19 19 19 19 17 17 16 15 17 19 17 18 17 -9999 -9999 -9999 -9999 -9999 -9999 -9999 -9999 -9999 -9999 -9999 -9999 -9999 -9999 -9999 -9999 -9999 -9999 -9999 -9999 -9999 -9999 -9999 -9999 -9999 -9999 -9999 -9999 -9999 -9999 -9999 -9999 -9999 -9999 -9999 -9999 -9999 -9999 -9999 -9999 -9999 -9999 -9999 -9999 -9999 -9999 -9999 -9999 -9999 -9999 -9999 -9999 -9999 -9999 -9999 -9999 -9999 -9999 -9999 -9999 -9999 -9999 -9999 -9999 -9999 -9999 -9999 
-9999 -9999 -9999 -9999 -9999 -9999 -9999 -9999 -9999 -9999 -9999 -9999 -9999 -9999 -9999 -9999 -9999 -9999 -9999 -9999 -9999 -9999 -9999 -9999 -9999 -9999 -9999 -9999 -9999 -9999 -9999 -9999 -9999 -9999 -9999 -9999 -9999 -9999 -9999 -9999 -9999 -9999 -9999 -9999 -9999 -9999 -9999 39 33 42 -9999 -9999 -9999 -9999 -9999 -9999 -9999 -9999 -9999 -9999 -9999 -9999 -9999 -9999 -9999 -9999 -9999 28 28 24 24 25 24 24 24 22 24 25 25 23 21 19 19 20 21 19 19 21 21 19 18 19 19 20 19 19 16 16 17 17 18 17 15 -9999 -9999 -9999 -9999 -9999 -9999 -9999 -9999 -9999 -9999 -9999 -9999 -9999 -9999 -9999 -9999 -9999 -9999 -9999 -9999 -9999 -9999 -9999 -9999 -9999 -9999 -9999 -9999 -9999 -9999 -9999 -9999 -9999 -9999 -9999 -9999 -9999 -9999 -9999 -9999 -9999 -9999 -9999 -9999 -9999 -9999 -9999 -9999 -9999 -9999 -9999 -9999 -9999 -9999 -9999 -9999 -9999 -9999 -9999 -9999 -9999 -9999 -9999 -9999 -9999 -9999 -9999 
-9999 -9999 -9999 -9999 -9999 -9999 -9999 -9999 -9999 -9999 -9999 -9999 -9999 -9999 -9999 -9999 -9999 -9999 -9999 -9999 -9999 -9999 -9999 -9999 -9999 -9999 -9999 -9999 -9999 -9999 -9999 -9999 -9999 -9999 -9999 -9999 -9999 -9999 -9999 -9999 -9999 -9999 -9999 -9999 -9999 -9999 -9999 46 40 -9999 -9999 -9999 -9999 -9999 -9999 -9999 -9999 -9999 -9999 -9999 -9999 -9999 -9999 -9999 -9999 -9999 -9999 -9999 29 27 25 24 25 23 23 23 23 25 25 23 20 18 19 20 21 20 20 20 21 19 19 20 20 21 22 20 19 17 17 19 19 19 17 -9999 -9999 -9999 -9999 -9999 -9999 -9999 -9999 -9999 -9999 -9999 -9999 -9999 -9999 -9999 -9999 -9999 -9999 -9999 -9999 -9999 -9999 -9999 -9999 -9999 -9999 -9999 -9999 -9999 -9999 -9999 -9999 -9999 -9999 -9999 -9999 -9999 -9999 -9999 -9999 -9999 -9999 -9999 -9999 -9999 -9999 -9999 -9999 -9999 -9999 -9999 -9999 -9999 -9999 -9999 -9999 -9999 -9999 -9999 -9999 -9999 -9999 -9999 -9999 -9999 -9999 -9999 
-9999 -9999 -9999 -9999 -9999 -9999 -9999 -9999 -9999 -9999 -9999 -9999 -9999 -9999 -9999 -9999 -9999 -9999 -9999 -9999 -9999 -9999 -9999 -9999 -9999 -9999 -9999 -9999 -9999 -9999 -9999 -9999 -9999 -9999 -9999 -9999 -9999 -9999 -9999 -9999 -9999 -9999 -9999 -9999 -9999 -9999 -9999 -9999 47 -9999 -9999 -9999 -9999 -9999 -9999 -9999 -9999 -9999 -9999 -9999 -9999 -9999 -9999 -9999 -9999 -9999 27 26 28 32 27 24 26 26 23 24 24 26 24 22 20 19 20 21 23 22 20 20 21 21 18 19 20 20 21 20 19 17 21 21 19 18 16 -9999 -9999 -9999 -9999 -9999 -9999 -9999 -9999 -9999 -9999 -9999 -9999 -9999 -9999 -9999 -9999 -9999 -9999 -9999 -9999 -9999 -9999 -9999 -9999 -9999 -9999 -9999 -9999 -9999 -9999 -9999 -9999 -9999 -9999 -9999 -9999 -9999 -9999 -9999 -9999 -9999 -9999 -9999 -9999 -9999 -9999 -9999 -9999 -9999 -9999 -9999 -9999 -9999 -9999 -9999 -9999 -9999 -9999 -9999 -9999 -9999 -9999 -9999 -9999 -9999 -9999 -9999 
-9999 -9999 -9999 -9999 -9999 -9999 -9999 -9999 -9999 -9999 -9999 -9999 -9999 -9999 -9999 -9999 -9999 -9999 -9999 -9999 -9999 -9999 -9999 -9999 -9999 -9999 -9999 -9999 -9999 -9999 -9999 -9999 -9999 -9999 -9999 -9999 -9999 -9999 -9999 -9999 -9999 -9999 -9999 -9999 -9999 -9999 -9999 -9999 -9999 -9999 -9999 -9999 -9999 -9999 -9999 -9999 -9999 -9999 -9999 -9999 -9999 -9999 -9999 -9999 30 29 28 27 29 31 31 25 26 26 25 25 25 26 23 22 21 21 22 23 24 23 22 20 21 21 21 19 20 20 19 19 20 19 18 18 18 18 -9999 -9999 -9999 -9999 -9999 -9999 -9999 -9999 -9999 -9999 -9999 -9999 -9999 -9999 -9999 -9999 -9999 -9999 -9999 -9999 -9999 -9999 -9999 -9999 -9999 -9999 -9999 -9999 -9999 -9999 -9999 -9999 -9999 -9999 -9999 -9999 -9999 -9999 -9999 -9999 -9999 -9999 -9999 -9999 -9999 -9999 -9999 -9999 -9999 -9999 -9999 -9999 -9999 -9999 -9999 -9999 -9999 -9999 -9999 -9999 -9999 -9999 -9999 -9999 -9999 -9999 -9999 -9999 
-9999 -9999 -9999 -9999 -9999 -9999 -9999 -9999 -9999 -9999 -9999 -9999 -9999 -9999 -9999 -9999 -9999 -9999 -9999 -9999 -9999 -9999 -9999 -9999 -9999 -9999 -9999 -9999 -9999 -9999 -9999 -9999 -9999 -9999 -9999 -9999 -9999 -9999 -9999 -9999 -9999 -9999 -9999 -9999 -9999 -9999 -9999 -9999 -9999 -9999 -9999 -9999 -9999 -9999 -9999 -9999 -9999 -9999 -9999 -9999 -9999 -9999 -9999 -9999 -9999 31 29 28 29 33 33 27 28 28 27 28 31 28 24 23 23 25 22 24 23 21 23 22 21 21 21 21 21 22 22 22 20 20 20 17 17 -9999 -9999 -9999 -9999 -9999 -9999 -9999 -9999 -9999 -9999 -9999 -9999 -9999 -9999 -9999 -9999 -9999 -9999 -9999 -9999 -9999 -9999 -9999 -9999 -9999 -9999 -9999 -9999 -9999 -9999 -9999 -9999 -9999 -9999 -9999 -9999 -9999 -9999 -9999 -9999 -9999 -9999 -9999 -9999 -9999 -9999 -9999 -9999 -9999 -9999 -9999 -9999 -9999 -9999 -9999 -9999 -9999 -9999 -9999 -9999 -9999 -9999 -9999 -9999 -9999 -9999 -9999 -9999 -9999 
-9999 -9999 -9999 -9999 -9999 -9999 -9999 -9999 -9999 -9999 -9999 -9999 -9999 -9999 -9999 -9999 -9999 -9999 -9999 -9999 -9999 -9999 -9999 -9999 -9999 -9999 -9999 -9999 -9999 -9999 -9999 -9999 -9999 -9999 -9999 -9999 -9999 -9999 -9999 -9999 -9999 -9999 -9999 -9999 -9999 -9999 -9999 -9999 -9999 -9999 -9999 -9999 -9999 -9999 -9999 -9999 -9999 -9999 -9999 -9999 -9999 -9999 -9999 -9999 -9999 31 31 30 30 32 34 33 31 27 28 32 32 25 23 23 23 25 25 23 21 23 23 23 22 22 21 21 21 22 23 22 22 20 19 19 -9999 -9999 -9999 -9999 -9999 -9999 -9999 -9999 -9999 -9999 -9999 -9999 -9999 -9999 -9999 -9999 -9999 -9999 -9999 -9999 -9999 -9999 -9999 -9999 -9999 -9999 -9999 -9999 -9999 -9999 -9999 -9999 -9999 -9999 -9999 -9999 -9999 -9999 -9999 -9999 -9999 -9999 -9999 -9999 -9999 -9999 -9999 -9999 -9999 -9999 -9999 -9999 -9999 -9999 -9999 -9999 -9999 -9999 -9999 -9999 -9999 -9999 -9999 -9999 -9999 -9999 -9999 -9999 -9999 -9999 
-9999 -9999 -9999 -9999 -9999 -9999 -9999 -9999 -9999 -9999 -9999 -9999 -9999 -9999 -9999 -9999 -9999 -9999 -9999 -9999 -9999 -9999 -9999 -9999 -9999 -9999 -9999 -9999 -9999 -9999 -9999 -9999 -9999 -9999 -9999 -9999 -9999 -9999 -9999 -9999 -9999 -9999 -9999 -9999 -9999 -9999 -9999 -9999 -9999 -9999 -9999 -9999 -9999 -9999 -9999 -9999 -9999 -9999 -9999 -9999 -9999 -9999 -9999 -9999 -9999 -9999 32 31 31 30 30 32 33 28 29 32 32 27 25 25 27 27 27 25 24 24 23 23 22 21 21 21 21 22 22 23 22 20 19 -9999 -9999 -9999 -9999 -9999 -9999 -9999 -9999 -9999 -9999 -9999 -9999 -9999 -9999 -9999 -9999 -9999 -9999 -9999 -9999 -9999 -9999 -9999 -9999 -9999 -9999 -9999 -9999 -9999 -9999 -9999 -9999 -9999 -9999 -9999 -9999 -9999 -9999 -9999 -9999 -9999 -9999 -9999 -9999 -9999 -9999 -9999 -9999 -9999 -9999 -9999 -9999 -9999 -9999 -9999 -9999 -9999 -9999 -9999 -9999 -9999 -9999 -9999 -9999 -9999 -9999 -9999 -9999 -9999 -9999 -9999 
-9999 -9999 -9999 -9999 -9999 -9999 -9999 -9999 -9999 -9999 -9999 -9999 -9999 -9999 -9999 -9999 -9999 -9999 -9999 -9999 -9999 -9999 -9999 -9999 -9999 -9999 -9999 -9999 -9999 -9999 -9999 -9999 -9999 -9999 -9999 -9999 -9999 -9999 -9999 -9999 -9999 -9999 -9999 -9999 -9999 -9999 -9999 -9999 -9999 -9999 -9999 -9999 -9999 -9999 -9999 -9999 -9999 -9999 -9999 -9999 -9999 -9999 -9999 -9999 -9999 -9999 -9999 32 30 30 30 31 37 35 35 32 33 29 28 29 27 28 27 26 25 25 23 23 23 23 22 22 21 21 22 22 23 23 21 20 -9999 -9999 -9999 -9999 -9999 -9999 -9999 -9999 -9999 -9999 -9999 -9999 -9999 -9999 -9999 -9999 -9999 -9999 -9999 -9999 -9999 -9999 -9999 -9999 -9999 -9999 -9999 -9999 -9999 -9999 -9999 -9999 -9999 -9999 -9999 -9999 -9999 -9999 -9999 -9999 -9999 -9999 -9999 -9999 -9999 -9999 -9999 -9999 -9999 -9999 -9999 -9999 -9999 -9999 -9999 -9999 -9999 -9999 -9999 -9999 -9999 -9999 -9999 -9999 -9999 -9999 -9999 -9999 -9999 -9999 
-9999 -9999 -9999 -9999 -9999 -9999 -9999 -9999 -9999 -9999 -9999 -9999 -9999 -9999 -9999 -9999 -9999 -9999 -9999 -9999 -9999 -9999 -9999 -9999 -9999 -9999 -9999 -9999 -9999 -9999 -9999 -9999 -9999 -9999 -9999 -9999 -9999 -9999 -9999 -9999 -9999 -9999 -9999 -9999 -9999 -9999 -9999 -9999 -9999 -9999 -9999 -9999 -9999 -9999 -9999 -9999 -9999 -9999 -9999 -9999 -9999 -9999 -9999 -9999 -9999 -9999 -9999 -9999 32 33 34 35 35 38 38 35 33 29 29 26 27 28 28 26 26 25 26 23 23 23 23 22 23 22 23 22 22 22 -9999 -9999 -9999 -9999 -9999 -9999 -9999 -9999 -9999 -9999 -9999 -9999 -9999 -9999 -9999 -9999 -9999 -9999 -9999 -9999 -9999 -9999 -9999 -9999 -9999 -9999 -9999 -9999 -9999 -9999 -9999 -9999 -9999 -9999 -9999 -9999 -9999 -9999 -9999 -9999 -9999 -9999 -9999 -9999 -9999 -9999 -9999 -9999 -9999 -9999 -9999 -9999 -9999 -9999 -9999 -9999 -9999 -9999 -9999 -9999 -9999 -9999 -9999 -9999 -9999 -9999 -9999 -9999 -9999 -9999 -9999 -9999 
-9999 -9999 -9999 -9999 -9999 -9999 -9999 -9999 -9999 -9999 -9999 -9999 -9999 -9999 -9999 -9999 -9999 -9999 -9999 -9999 -9999 -9999 -9999 -9999 -9999 -9999 -9999 -9999 -9999 -9999 -9999 -9999 -9999 -9999 -9999 -9999 -9999 -9999 -9999 -9999 -9999 -9999 -9999 -9999 -9999 -9999 -9999 -9999 -9999 -9999 -9999 -9999 -9999 -9999 -9999 -9999 -9999 -9999 -9999 -9999 -9999 -9999 -9999 -9999 -9999 -9999 -9999 -9999 32 33 35 34 32 32 38 37 31 29 28 -9999 28 -9999 28 -9999 27 26 26 23 23 22 23 22 23 23 23 21 21 -9999 -9999 -9999 -9999 -9999 -9999 -9999 -9999 -9999 -9999 -9999 -9999 -9999 -9999 -9999 -9999 -9999 -9999 -9999 -9999 -9999 -9999 -9999 -9999 -9999 -9999 -9999 -9999 -9999 -9999 -9999 -9999 -9999 -9999 -9999 -9999 -9999 -9999 -9999 -9999 -9999 -9999 -9999 -9999 -9999 -9999 -9999 -9999 -9999 -9999 -9999 -9999 -9999 -9999 -9999 -9999 -9999 -9999 -9999 -9999 -9999 -9999 -9999 -9999 -9999 -9999 -9999 -9999 -9999 -9999 -9999 -9999 -9999 
-9999 -9999 -9999 -9999 -9999 -9999 -9999 -9999 -9999 -9999 -9999 -9999 -9999 -9999 -9999 -9999 -9999 -9999 -9999 -9999 -9999 -9999 -9999 -9999 -9999 -9999 -9999 -9999 -9999 -9999 -9999 -9999 -9999 -9999 -9999 -9999 -9999 -9999 -9999 -9999 -9999 -9999 -9999 -9999 -9999 -9999 -9999 -9999 -9999 -9999 -9999 -9999 -9999 -9999 -9999 -9999 -9999 -9999 -9999 -9999 -9999 -9999 -9999 -9999 -9999 -9999 -9999 -9999 -9999 -9999 -9999 33 35 38 -9999 32 30 27 -9999 -9999 -9999 -9999 -9999 -9999 -9999 -9999 27 25 24 24 25 25 25 25 23 22 22 22 -9999 -9999 -9999 -9999 -9999 -9999 -9999 -9999 -9999 -9999 -9999 -9999 -9999 -9999 -9999 -9999 -9999 -9999 -9999 -9999 -9999 -9999 -9999 -9999 -9999 -9999 -9999 -9999 -9999 -9999 -9999 -9999 -9999 -9999 -9999 -9999 -9999 -9999 -9999 -9999 -9999 -9999 -9999 -9999 -9999 -9999 -9999 -9999 -9999 -9999 -9999 -9999 -9999 -9999 -9999 -9999 -9999 -9999 -9999 -9999 -9999 -9999 -9999 -9999 -9999 -9999 -9999 -9999 -9999 -9999 -9999 -9999 
-9999 -9999 -9999 -9999 -9999 -9999 -9999 -9999 -9999 -9999 -9999 -9999 -9999 -9999 -9999 -9999 -9999 -9999 -9999 -9999 -9999 -9999 -9999 -9999 -9999 -9999 -9999 -9999 -9999 -9999 -9999 -9999 -9999 -9999 -9999 -9999 -9999 -9999 -9999 -9999 -9999 -9999 -9999 -9999 -9999 -9999 -9999 -9999 -9999 -9999 -9999 -9999 -9999 -9999 -9999 -9999 -9999 -9999 -9999 -9999 -9999 -9999 -9999 -9999 -9999 -9999 -9999 -9999 -9999 -9999 -9999 37 39 41 -9999 -9999 -9999 -9999 -9999 -9999 -9999 -9999 -9999 -9999 -9999 -9999 -9999 -9999 27 26 25 25 26 23 23 23 22 22 -9999 -9999 -9999 -9999 -9999 -9999 -9999 -9999 -9999 -9999 -9999 -9999 -9999 -9999 -9999 -9999 -9999 -9999 -9999 -9999 -9999 -9999 -9999 -9999 -9999 -9999 -9999 -9999 -9999 -9999 -9999 -9999 -9999 -9999 -9999 -9999 -9999 -9999 -9999 -9999 -9999 -9999 -9999 -9999 -9999 -9999 -9999 -9999 -9999 -9999 -9999 -9999 -9999 -9999 -9999 -9999 -9999 -9999 -9999 -9999 -9999 -9999 -9999 -9999 -9999 -9999 -9999 -9999 -9999 -9999 -9999 -9999 
-9999 -9999 -9999 -9999 -9999 -9999 -9999 -9999 -9999 -9999 -9999 -9999 -9999 -9999 -9999 -9999 -9999 -9999 -9999 -9999 -9999 -9999 -9999 -9999 -9999 -9999 -9999 -9999 -9999 -9999 -9999 -9999 -9999 -9999 -9999 -9999 -9999 -9999 -9999 -9999 -9999 -9999 -9999 -9999 -9999 -9999 -9999 -9999 -9999 -9999 -9999 -9999 -9999 -9999 -9999 -9999 -9999 -9999 -9999 -9999 -9999 -9999 -9999 -9999 -9999 -9999 -9999 -9999 -9999 -9999 -9999 39 46 -9999 -9999 -9999 -9999 -9999 -9999 -9999 -9999 -9999 -9999 -9999 -9999 -9999 -9999 -9999 -9999 -9999 26 25 26 25 23 23 24 25 -9999 -9999 -9999 -9999 -9999 -9999 -9999 -9999 -9999 -9999 -9999 -9999 -9999 -9999 -9999 -9999 -9999 -9999 -9999 -9999 -9999 -9999 -9999 -9999 -9999 -9999 -9999 -9999 -9999 -9999 -9999 -9999 -9999 -9999 -9999 -9999 -9999 -9999 -9999 -9999 -9999 -9999 -9999 -9999 -9999 -9999 -9999 -9999 -9999 -9999 -9999 -9999 -9999 -9999 -9999 -9999 -9999 -9999 -9999 -9999 -9999 -9999 -9999 -9999 -9999 -9999 -9999 -9999 -9999 -9999 -9999 -9999 
-9999 -9999 -9999 -9999 -9999 -9999 -9999 -9999 -9999 -9999 -9999 -9999 -9999 -9999 -9999 -9999 -9999 -9999 -9999 -9999 -9999 -9999 -9999 -9999 -9999 -9999 -9999 -9999 -9999 -9999 -9999 -9999 -9999 -9999 -9999 -9999 -9999 -9999 -9999 -9999 -9999 -9999 -9999 -9999 -9999 -9999 -9999 -9999 -9999 -9999 -9999 -9999 -9999 -9999 -9999 -9999 -9999 -9999 -9999 -9999 -9999 -9999 -9999 -9999 -9999 -9999 -9999 -9999 -9999 -9999 -9999 48 -9999 -9999 -9999 -9999 -9999 -9999 -9999 -9999 -9999 -9999 -9999 -9999 -9999 -9999 -9999 -9999 -9999 -9999 -9999 -9999 28 25 25 -9999 -9999 -9999 -9999 -9999 -9999 -9999 -9999 -9999 -9999 -9999 -9999 -9999 -9999 -9999 -9999 -9999 -9999 -9999 -9999 -9999 -9999 -9999 -9999 -9999 -9999 -9999 -9999 -9999 -9999 -9999 -9999 -9999 -9999 -9999 -9999 -9999 -9999 -9999 -9999 -9999 -9999 -9999 -9999 -9999 -9999 -9999 -9999 -9999 -9999 -9999 -9999 -9999 -9999 -9999 -9999 -9999 -9999 -9999 -9999 -9999 -9999 -9999 -9999 -9999 -9999 -9999 -9999 -9999 -9999 -9999 -9999 -9999 -9999 -9999 
-9999 -9999 -9999 -9999 -9999 -9999 -9999 -9999 -9999 -9999 -9999 -9999 -9999 -9999 -9999 -9999 -9999 -9999 -9999 -9999 -9999 -9999 -9999 -9999 -9999 -9999 -9999 -9999 -9999 -9999 -9999 -9999 -9999 -9999 -9999 -9999 -9999 -9999 -9999 -9999 -9999 -9999 -9999 -9999 -9999 -9999 -9999 -9999 -9999 -9999 -9999 -9999 -9999 -9999 -9999 -9999 -9999 -9999 -9999 -9999 -9999 -9999 -9999 -9999 -9999 -9999 -9999 -9999 -9999 -9999 -9999 -9999 -9999 -9999 -9999 -9999 -9999 -9999 -9999 -9999 -9999 -9999 -9999 -9999 -9999 -9999 -9999 -9999 -9999 -9999 -9999 -9999 26 -9999 -9999 -9999 -9999 -9999 -9999 -9999 -9999 -9999 -9999 -9999 -9999 -9999 -9999 -9999 -9999 -9999 -9999 -9999 -9999 -9999 -9999 -9999 -9999 -9999 -9999 -9999 -9999 -9999 -9999 -9999 -9999 -9999 -9999 -9999 -9999 -9999 -9999 -9999 -9999 -9999 -9999 -9999 -9999 -9999 -9999 -9999 -9999 -9999 -9999 -9999 -9999 -9999 -9999 -9999 -9999 -9999 -9999 -9999 -9999 -9999 -9999 -9999 -9999 -9999 -9999 -9999 -9999 -9999 -9999 -9999 -9999 -9999 -9999 -9999 -9999 -9999 
