# Supplementary material for: Spatiotemporal prediction of alpine wetlands under multi-climate scenarios in the west of Sichuan, China
Source: PeerJ. 2024 Nov 27;12:e18586. doi: 10.7717/peerj.18586 (PMC11608022; doi:10.7717/peerj.18586)
Supplement: Supplemental Information 1 [file peerj-12-18586-s001.zip › Maxent_data1/2.5mBIOssp126_2021-2040/2.5mbiossp126_2021-2040_2.asc]

ncols         170
nrows         159
xllcorner     97.34749306
yllcorner     27.673839575
cellsize      0.041666666666667
NODATA_value  -9999
-9999 -9999 -9999 -9999 -9999 -9999 -9999 -9999 -9999 -9999 -9999 -9999 -9999 -9999 -9999 -9999 -9999 -9999 -9999 -9999 -9999 -9999 -9999 -9999 -9999 -9999 -9999 -9999 -9999 -9999 -9999 -9999 -9999 -9999 -9999 -9999 -9999 -9999 -9999 -9999 -9999 -9999 -9999 -9999 -9999 -9999 -9999 -9999 -9999 -9999 -9999 -9999 -9999 -9999 -9999 -9999 -9999 -9999 -9999 -9999 -9999 -9999 -9999 -9999 -9999 -9999 -9999 -9999 -9999 -9999 -9999 -9999 -9999 -9999 -9999 -9999 -9999 -9999 -9999 -9999 -9999 -9999 -9999 -9999 -9999 -9999 -9999 -9999 -9999 -9999 -9999 -9999 -9999 -9999 -9999 -9999 -9999 -9999 -9999 -9999 -9999 -9999 -9999 -9999 -9999 -9999 -9999 -9999 -9999 -9999 -9999 -9999 -9999 -9999 -9999 -9999 -9999 -9999 -9999 -9999 -9999 -9999 -9999 -9999 -9999 -9999 -9999 -9999 -9999 -9999 -9999 -9999 11.95833 11.95 11.45833 -9999 -9999 -9999 -9999 -9999 -9999 -9999 -9999 -9999 -9999 -9999 -9999 -9999 -9999 -9999 -9999 -9999 -9999 -9999 -9999 -9999 -9999 -9999 -9999 -9999 -9999 -9999 -9999 -9999 -9999 -9999 -9999 -9999 -9999 -9999 
-9999 -9999 -9999 -9999 -9999 -9999 -9999 -9999 -9999 -9999 -9999 -9999 -9999 -9999 -9999 -9999 -9999 -9999 -9999 -9999 -9999 -9999 -9999 -9999 -9999 -9999 -9999 -9999 -9999 -9999 -9999 -9999 -9999 -9999 -9999 -9999 -9999 -9999 -9999 -9999 -9999 -9999 -9999 -9999 -9999 -9999 -9999 -9999 -9999 -9999 -9999 -9999 -9999 -9999 -9999 -9999 -9999 -9999 -9999 -9999 -9999 -9999 -9999 -9999 -9999 -9999 -9999 -9999 -9999 -9999 -9999 -9999 -9999 -9999 -9999 -9999 -9999 -9999 -9999 -9999 -9999 -9999 -9999 -9999 -9999 -9999 -9999 -9999 -9999 -9999 -9999 -9999 -9999 -9999 -9999 -9999 -9999 -9999 -9999 -9999 -9999 -9999 -9999 -9999 -9999 -9999 -9999 -9999 -9999 -9999 -9999 -9999 -9999 -9999 -9999 -9999 -9999 -9999 -9999 -9999 -9999 -9999 -9999 -9999 -9999 -9999 -9999 -9999 -9999 13.475 13.3 12.59167 12.125 12.25 12.23333 -9999 -9999 -9999 -9999 -9999 -9999 -9999 -9999 -9999 -9999 -9999 -9999 -9999 -9999 -9999 -9999 -9999 -9999 -9999 -9999 -9999 -9999 -9999 -9999 -9999 -9999 -9999 -9999 -9999 -9999 -9999 -9999 -9999 -9999 -9999 
-9999 -9999 -9999 -9999 -9999 -9999 -9999 -9999 -9999 -9999 -9999 12.50833 12.45833 12.59167 -9999 -9999 -9999 -9999 -9999 -9999 -9999 -9999 -9999 -9999 -9999 -9999 -9999 -9999 -9999 -9999 -9999 -9999 -9999 -9999 -9999 -9999 -9999 -9999 -9999 -9999 -9999 -9999 -9999 -9999 -9999 -9999 -9999 -9999 -9999 -9999 -9999 -9999 -9999 -9999 -9999 -9999 -9999 -9999 -9999 -9999 -9999 -9999 -9999 -9999 -9999 -9999 -9999 -9999 -9999 -9999 -9999 -9999 -9999 -9999 -9999 -9999 -9999 -9999 -9999 -9999 -9999 -9999 -9999 -9999 -9999 -9999 -9999 -9999 -9999 -9999 -9999 -9999 -9999 -9999 -9999 -9999 -9999 -9999 -9999 -9999 -9999 -9999 -9999 -9999 -9999 -9999 -9999 -9999 -9999 -9999 -9999 -9999 -9999 -9999 -9999 -9999 -9999 -9999 -9999 -9999 -9999 -9999 -9999 -9999 -9999 -9999 -9999 -9999 13.74167 13.61667 13.25833 12.6 12.29167 12.125 11.95 -9999 -9999 -9999 -9999 -9999 -9999 -9999 -9999 -9999 -9999 -9999 -9999 -9999 -9999 -9999 -9999 -9999 -9999 -9999 -9999 -9999 -9999 -9999 -9999 -9999 -9999 -9999 -9999 -9999 -9999 -9999 -9999 -9999 -9999 -9999 
-9999 -9999 -9999 -9999 -9999 -9999 -9999 -9999 -9999 12.49167 12.45 12.48333 12.46667 12.65833 12.71667 13.05 -9999 -9999 -9999 -9999 -9999 -9999 -9999 -9999 -9999 -9999 -9999 -9999 -9999 -9999 -9999 -9999 -9999 -9999 -9999 -9999 -9999 -9999 -9999 -9999 -9999 -9999 -9999 -9999 -9999 -9999 -9999 -9999 -9999 -9999 -9999 -9999 -9999 -9999 -9999 -9999 -9999 -9999 -9999 -9999 -9999 -9999 -9999 -9999 -9999 -9999 -9999 -9999 -9999 -9999 -9999 -9999 -9999 -9999 -9999 -9999 -9999 -9999 -9999 -9999 -9999 -9999 -9999 -9999 -9999 -9999 -9999 -9999 -9999 -9999 -9999 -9999 -9999 -9999 -9999 -9999 -9999 -9999 -9999 -9999 -9999 -9999 -9999 -9999 -9999 -9999 -9999 -9999 -9999 -9999 -9999 -9999 -9999 -9999 -9999 -9999 -9999 -9999 -9999 -9999 -9999 -9999 -9999 -9999 -9999 -9999 13.65 13.78333 13.825 13.69167 13.45 12.7 12.01667 12.05 12.11667 12.25 12.25833 12.4 12.20833 -9999 -9999 -9999 -9999 -9999 -9999 -9999 -9999 -9999 -9999 -9999 -9999 -9999 -9999 -9999 -9999 -9999 -9999 -9999 -9999 -9999 -9999 -9999 -9999 -9999 -9999 -9999 -9999 -9999 -9999 -9999 
-9999 -9999 -9999 -9999 -9999 -9999 -9999 -9999 12.175 12.23333 12.40833 12.475 12.76667 12.94167 13.00833 13.125 13.05833 12.95833 13.025 -9999 -9999 -9999 -9999 -9999 -9999 -9999 -9999 -9999 -9999 -9999 -9999 -9999 -9999 -9999 -9999 -9999 -9999 -9999 -9999 -9999 -9999 -9999 -9999 -9999 -9999 -9999 -9999 -9999 -9999 -9999 -9999 -9999 -9999 -9999 -9999 -9999 -9999 -9999 -9999 -9999 -9999 -9999 -9999 -9999 -9999 -9999 -9999 -9999 -9999 -9999 -9999 -9999 -9999 -9999 -9999 -9999 -9999 -9999 -9999 -9999 -9999 -9999 -9999 -9999 -9999 -9999 -9999 -9999 -9999 -9999 -9999 -9999 -9999 -9999 -9999 -9999 -9999 -9999 -9999 -9999 -9999 -9999 -9999 -9999 -9999 -9999 -9999 -9999 -9999 -9999 -9999 -9999 -9999 -9999 -9999 -9999 -9999 -9999 -9999 -9999 -9999 -9999 -9999 -9999 -9999 -9999 -9999 13.58333 13.94167 14.05833 13.75833 12.79167 11.95 11.73333 11.55 11.60833 11.65833 11.95 12.54167 -9999 -9999 -9999 -9999 -9999 -9999 -9999 -9999 -9999 -9999 -9999 -9999 -9999 -9999 -9999 -9999 -9999 -9999 -9999 -9999 -9999 -9999 -9999 -9999 -9999 -9999 -9999 -9999 -9999 -9999 -9999 
-9999 -9999 -9999 -9999 -9999 -9999 -9999 -9999 12.21667 12.31667 12.54167 12.69167 12.875 12.925 13.05 13.06667 12.90833 12.59167 12.56667 12.79167 13.05 13.30833 13.50833 13.61667 13.55 -9999 -9999 -9999 -9999 -9999 -9999 -9999 -9999 -9999 -9999 -9999 -9999 -9999 -9999 -9999 -9999 -9999 -9999 -9999 -9999 -9999 -9999 -9999 -9999 -9999 -9999 -9999 -9999 -9999 -9999 -9999 -9999 -9999 -9999 -9999 -9999 -9999 -9999 -9999 -9999 -9999 -9999 -9999 -9999 -9999 -9999 -9999 -9999 -9999 -9999 -9999 -9999 -9999 -9999 -9999 -9999 -9999 -9999 -9999 -9999 -9999 -9999 -9999 -9999 -9999 -9999 -9999 -9999 -9999 -9999 -9999 -9999 -9999 -9999 -9999 -9999 -9999 -9999 -9999 -9999 -9999 -9999 -9999 -9999 -9999 -9999 -9999 -9999 -9999 -9999 -9999 -9999 -9999 -9999 -9999 -9999 -9999 14.175 14.09167 13.78333 13.25 12.925 13.23333 13.68333 14.06667 13.75 12.99167 12.09167 11.46667 11.2 11.41667 11.81667 12.2 12.11667 11.74167 -9999 -9999 -9999 -9999 -9999 -9999 -9999 -9999 -9999 -9999 -9999 -9999 -9999 -9999 -9999 -9999 -9999 -9999 -9999 -9999 -9999 -9999 -9999 -9999 -9999 -9999 -9999 -9999 -9999 -9999 
-9999 -9999 -9999 -9999 -9999 -9999 -9999 -9999 12.21667 12.31667 12.55 12.68333 12.875 13 13.03333 12.91667 12.91667 12.75833 12.675 12.85833 13.11667 13.15833 13.23333 13.35833 13.375 13.35 -9999 -9999 -9999 -9999 -9999 -9999 -9999 -9999 -9999 -9999 -9999 -9999 -9999 -9999 -9999 -9999 -9999 -9999 -9999 -9999 -9999 -9999 -9999 -9999 -9999 -9999 -9999 -9999 -9999 -9999 -9999 -9999 -9999 -9999 -9999 -9999 -9999 -9999 -9999 -9999 -9999 -9999 -9999 -9999 -9999 -9999 -9999 -9999 -9999 -9999 -9999 -9999 -9999 -9999 -9999 -9999 -9999 -9999 -9999 -9999 -9999 -9999 -9999 -9999 -9999 -9999 -9999 -9999 -9999 -9999 -9999 -9999 -9999 -9999 -9999 -9999 -9999 -9999 -9999 -9999 -9999 -9999 -9999 -9999 -9999 -9999 -9999 -9999 -9999 -9999 -9999 -9999 -9999 -9999 -9999 15.11667 15.08333 14.94167 14.88333 14.46667 14.00833 13.75 13.74167 13.61667 13.48333 13.35833 12.95833 12.5 11.88333 11.33333 11.35833 11.65 11.64167 -9999 -9999 -9999 -9999 -9999 -9999 -9999 -9999 -9999 -9999 -9999 -9999 -9999 -9999 -9999 -9999 -9999 -9999 -9999 -9999 -9999 -9999 -9999 -9999 -9999 -9999 -9999 -9999 -9999 -9999 -9999 
-9999 -9999 -9999 -9999 -9999 -9999 -9999 12.71667 12.65833 12.59167 12.49167 12.7 12.90833 12.85 12.58333 12.50833 12.61667 12.68333 12.58333 12.70833 12.875 12.95 12.94167 12.925 13.03333 13.08333 -9999 -9999 -9999 -9999 -9999 -9999 -9999 -9999 -9999 -9999 -9999 -9999 -9999 -9999 -9999 -9999 -9999 -9999 -9999 -9999 -9999 -9999 -9999 -9999 -9999 -9999 -9999 -9999 -9999 -9999 -9999 -9999 -9999 -9999 -9999 -9999 -9999 -9999 -9999 -9999 -9999 -9999 -9999 -9999 -9999 -9999 -9999 -9999 -9999 -9999 -9999 -9999 -9999 -9999 -9999 -9999 -9999 -9999 -9999 -9999 -9999 -9999 -9999 -9999 -9999 -9999 -9999 -9999 -9999 -9999 -9999 -9999 -9999 -9999 -9999 -9999 -9999 -9999 -9999 -9999 -9999 -9999 -9999 -9999 -9999 -9999 -9999 -9999 -9999 -9999 -9999 15.34167 -9999 -9999 -9999 15.56667 15.73333 15.45 15.01667 15.03333 14.95833 14.65 14.40833 14.1 13.99167 14.28333 14.31667 13.70833 12.86667 12.05833 11.63333 11.38333 11.38333 -9999 -9999 -9999 -9999 -9999 -9999 -9999 -9999 -9999 -9999 -9999 -9999 -9999 -9999 -9999 -9999 -9999 -9999 -9999 -9999 -9999 -9999 -9999 -9999 -9999 -9999 -9999 -9999 -9999 -9999 -9999 
-9999 -9999 -9999 -9999 -9999 -9999 -9999 12.60833 12.78333 12.925 12.825 12.84167 12.8 12.425 11.85 11.66667 12.125 12.51667 12.41667 12.39167 12.55833 12.68333 12.75 12.89167 12.85833 -9999 -9999 -9999 -9999 -9999 -9999 -9999 -9999 -9999 -9999 -9999 -9999 -9999 -9999 -9999 -9999 -9999 -9999 -9999 -9999 -9999 -9999 -9999 -9999 -9999 -9999 -9999 -9999 -9999 -9999 -9999 -9999 -9999 -9999 -9999 -9999 -9999 -9999 -9999 -9999 -9999 -9999 -9999 -9999 -9999 -9999 -9999 -9999 -9999 -9999 -9999 -9999 -9999 -9999 -9999 -9999 -9999 -9999 -9999 -9999 -9999 -9999 -9999 -9999 -9999 -9999 -9999 -9999 -9999 -9999 -9999 -9999 -9999 -9999 -9999 -9999 -9999 -9999 -9999 -9999 -9999 -9999 -9999 -9999 -9999 -9999 -9999 -9999 -9999 -9999 -9999 15.2 15.20833 15.36667 15.45833 15.4 15.46667 15.5 15.41667 15.225 15.15 15.11667 14.98333 14.88333 14.71667 14.44167 14.35 14.48333 14.41667 14.01667 13.46667 12.93333 12.55 12.125 -9999 -9999 -9999 -9999 -9999 -9999 -9999 -9999 -9999 -9999 -9999 -9999 -9999 -9999 -9999 -9999 -9999 -9999 -9999 -9999 -9999 -9999 -9999 -9999 -9999 -9999 -9999 -9999 -9999 -9999 -9999 
-9999 -9999 -9999 12.75 12.73333 12.75 12.84167 12.875 12.95 12.69167 12.625 12.56667 12.325 11.98333 11.75833 11.90833 12.125 12.45 12.75833 12.96667 13.13333 13.14167 13.025 13.05 12.84167 12.71667 -9999 -9999 -9999 -9999 -9999 -9999 -9999 -9999 -9999 -9999 -9999 -9999 -9999 -9999 -9999 -9999 -9999 -9999 -9999 -9999 -9999 -9999 -9999 -9999 -9999 -9999 -9999 -9999 -9999 -9999 -9999 -9999 -9999 -9999 -9999 -9999 -9999 -9999 -9999 -9999 -9999 -9999 -9999 -9999 -9999 -9999 -9999 -9999 -9999 -9999 -9999 -9999 -9999 -9999 -9999 -9999 -9999 -9999 -9999 -9999 -9999 -9999 -9999 -9999 -9999 -9999 -9999 -9999 -9999 -9999 -9999 -9999 -9999 -9999 -9999 -9999 -9999 -9999 -9999 -9999 -9999 -9999 -9999 -9999 -9999 -9999 -9999 -9999 -9999 -9999 -9999 15.275 15.45833 15.45 15.34167 15.35833 15.34167 15.26667 15.15 15.075 15 15.09167 15.08333 14.83333 14.30833 13.59167 13.725 14.55833 14.65 14.175 13.38333 12.54167 12.3 12.325 -9999 -9999 -9999 -9999 -9999 -9999 -9999 -9999 -9999 -9999 -9999 -9999 -9999 -9999 -9999 -9999 -9999 -9999 -9999 -9999 -9999 -9999 -9999 -9999 -9999 -9999 -9999 -9999 -9999 -9999 
-9999 13.14167 13.2 13.16667 13.45833 13.65833 13.625 13.29167 12.79167 12.425 12.39167 12.36667 12.21667 12.38333 12.26667 12.60833 12.54167 12.41667 12.56667 12.78333 13.125 13.125 12.875 12.625 12.49167 12.525 -9999 -9999 -9999 -9999 -9999 -9999 -9999 -9999 -9999 -9999 -9999 -9999 -9999 -9999 -9999 -9999 -9999 -9999 -9999 -9999 -9999 -9999 -9999 -9999 -9999 -9999 -9999 -9999 -9999 -9999 -9999 -9999 -9999 -9999 -9999 -9999 -9999 -9999 -9999 -9999 -9999 -9999 -9999 -9999 -9999 -9999 -9999 -9999 -9999 -9999 -9999 -9999 -9999 -9999 -9999 -9999 -9999 -9999 -9999 -9999 -9999 -9999 -9999 -9999 -9999 -9999 -9999 -9999 -9999 -9999 -9999 -9999 -9999 -9999 -9999 -9999 -9999 -9999 -9999 -9999 -9999 -9999 -9999 -9999 -9999 -9999 -9999 -9999 -9999 -9999 -9999 -9999 15.3 15.43333 15.20833 15.175 15.2 15.11667 15.06667 15.05833 14.99167 14.96667 14.90833 14.66667 14.24167 13.63333 13.60833 14.35 14.86667 14.65 14.01667 12.95833 12.05 11.78333 -9999 -9999 -9999 -9999 -9999 -9999 -9999 -9999 -9999 -9999 -9999 -9999 -9999 -9999 -9999 -9999 -9999 -9999 -9999 -9999 -9999 -9999 -9999 -9999 -9999 -9999 -9999 -9999 -9999 -9999 
-9999 12.975 13.28333 13.8 14.11667 14.175 13.83333 13.18333 12.55833 12.4 12.61667 12.75 12.58333 12.64167 12.84167 13.13333 12.90833 12.66667 12.73333 12.80833 12.95 13.10833 13.15833 13.19167 13.175 13.09167 12.95833 -9999 -9999 -9999 -9999 -9999 -9999 -9999 -9999 -9999 -9999 -9999 -9999 -9999 -9999 -9999 -9999 -9999 -9999 -9999 -9999 -9999 -9999 -9999 -9999 -9999 -9999 -9999 -9999 -9999 -9999 -9999 -9999 -9999 -9999 -9999 -9999 -9999 -9999 -9999 -9999 -9999 -9999 -9999 -9999 -9999 -9999 -9999 -9999 -9999 -9999 -9999 -9999 -9999 -9999 -9999 -9999 -9999 -9999 -9999 -9999 -9999 -9999 -9999 -9999 -9999 -9999 -9999 -9999 -9999 -9999 -9999 -9999 -9999 -9999 -9999 -9999 -9999 -9999 -9999 -9999 -9999 -9999 -9999 -9999 -9999 -9999 -9999 -9999 -9999 -9999 -9999 15.225 15.53333 15.45 15.3 15.20833 15.175 15.08333 15.1 15.03333 14.83333 14.68333 14.48333 14.29167 13.825 13.75 14.35833 14.65 14.66667 14.49167 13.84167 12.89167 -9999 -9999 -9999 -9999 -9999 -9999 -9999 -9999 -9999 -9999 -9999 -9999 -9999 -9999 -9999 -9999 -9999 -9999 -9999 -9999 -9999 -9999 -9999 -9999 -9999 -9999 -9999 -9999 -9999 -9999 -9999 
-9999 -9999 13.11667 13.60833 14.09167 14.2 13.99167 13.53333 13.06667 12.95833 13.11667 13.35 13.2 13.25 13.14167 13.375 13.21667 12.975 13.04167 13.125 13.275 13.58333 13.79167 13.575 13.15833 12.81667 12.63333 -9999 -9999 -9999 -9999 -9999 -9999 -9999 -9999 -9999 -9999 -9999 -9999 -9999 -9999 -9999 -9999 -9999 -9999 -9999 -9999 -9999 -9999 -9999 -9999 -9999 -9999 -9999 -9999 -9999 -9999 -9999 -9999 -9999 -9999 -9999 -9999 -9999 -9999 -9999 -9999 -9999 -9999 -9999 -9999 -9999 -9999 -9999 -9999 -9999 -9999 -9999 -9999 -9999 -9999 -9999 -9999 -9999 -9999 -9999 -9999 -9999 -9999 -9999 -9999 -9999 -9999 -9999 -9999 -9999 -9999 -9999 -9999 -9999 -9999 -9999 -9999 -9999 -9999 -9999 -9999 -9999 -9999 -9999 -9999 -9999 -9999 -9999 -9999 -9999 -9999 -9999 -9999 15.34167 15.66667 15.58333 15.29167 15.10833 15.00833 14.86667 14.86667 14.79167 14.73333 14.55 14.40833 13.725 13.525 14.04167 14.34167 14.58333 14.525 14.1 13.55 13.09167 12.575 12.21667 -9999 -9999 -9999 -9999 11.19167 11.20833 -9999 -9999 -9999 -9999 -9999 -9999 -9999 -9999 -9999 -9999 -9999 -9999 -9999 -9999 -9999 -9999 -9999 -9999 -9999 -9999 -9999 -9999 
-9999 -9999 13.1 13.475 13.80833 14.10833 14.18333 14.04167 13.8 13.58333 13.525 13.71667 13.79167 13.91667 13.775 13.725 13.59167 13.325 13.43333 13.46667 13.48333 13.64167 13.875 13.65833 13.175 12.76667 12.775 12.725 12.425 12.24167 -9999 -9999 -9999 -9999 -9999 -9999 -9999 -9999 -9999 -9999 -9999 -9999 -9999 -9999 -9999 -9999 -9999 -9999 -9999 -9999 -9999 -9999 -9999 -9999 -9999 -9999 -9999 -9999 -9999 -9999 -9999 -9999 -9999 -9999 -9999 -9999 -9999 -9999 -9999 -9999 -9999 -9999 -9999 -9999 -9999 -9999 -9999 -9999 -9999 -9999 -9999 -9999 -9999 -9999 -9999 -9999 -9999 -9999 -9999 -9999 -9999 -9999 -9999 -9999 -9999 -9999 -9999 -9999 -9999 -9999 -9999 -9999 -9999 -9999 -9999 -9999 -9999 -9999 -9999 -9999 -9999 -9999 -9999 -9999 -9999 -9999 -9999 -9999 -9999 -9999 15.59167 15.7 15.25833 15.01667 14.84167 14.66667 14.66667 14.725 14.725 14.68333 14.50833 14.06667 13.89167 14.10833 14.275 14.6 14.55833 14.18333 13.6 13.56667 13.20833 13.05833 12.53333 12.03333 11.88333 11.80833 11.61667 11.025 10.93333 -9999 -9999 -9999 -9999 -9999 -9999 -9999 -9999 -9999 -9999 -9999 -9999 -9999 -9999 -9999 -9999 -9999 -9999 -9999 -9999 -9999 
-9999 -9999 12.71667 12.95 13.125 13.48333 13.73333 13.96667 14.1 13.95833 13.85 13.84167 13.84167 13.91667 13.99167 13.98333 13.89167 13.8 13.7 13.43333 13.15833 13.18333 13.49167 13.63333 13.4 12.99167 12.89167 12.875 12.61667 12.26667 -9999 -9999 -9999 -9999 -9999 -9999 -9999 -9999 -9999 -9999 -9999 -9999 -9999 -9999 -9999 -9999 -9999 -9999 -9999 -9999 -9999 -9999 -9999 -9999 -9999 -9999 -9999 -9999 -9999 -9999 -9999 -9999 -9999 -9999 -9999 -9999 -9999 -9999 -9999 -9999 -9999 -9999 -9999 -9999 -9999 -9999 -9999 -9999 -9999 -9999 -9999 -9999 -9999 -9999 -9999 -9999 -9999 -9999 -9999 -9999 -9999 -9999 -9999 -9999 -9999 -9999 -9999 -9999 -9999 -9999 -9999 -9999 -9999 -9999 -9999 -9999 -9999 -9999 -9999 -9999 -9999 -9999 -9999 -9999 -9999 -9999 -9999 -9999 -9999 14.975 15.425 15.68333 15.525 15.26667 14.89167 14.61667 14.59167 14.6 14.53333 14.51667 14.55833 14.48333 14.43333 14.4 14.38333 14.525 14.5 14.2 13.63333 13.34167 12.975 12.79167 12.39167 11.80833 11.76667 11.74167 11.65 11.30833 -9999 11.08333 11.1 10.79167 -9999 -9999 -9999 -9999 -9999 -9999 -9999 -9999 -9999 -9999 -9999 -9999 -9999 -9999 -9999 -9999 -9999 -9999 
-9999 -9999 12.25 12.275 12.36667 12.63333 12.94167 13.35833 13.825 14.04167 13.84167 13.69167 13.50833 13.525 13.75 14.00833 14.01667 13.90833 13.68333 13.3 12.96667 12.925 13.225 13.5 13.425 13.075 12.84167 12.725 12.55833 12.40833 12.15 -9999 -9999 -9999 -9999 -9999 -9999 -9999 -9999 -9999 -9999 -9999 -9999 -9999 -9999 -9999 -9999 -9999 -9999 -9999 -9999 -9999 -9999 -9999 -9999 -9999 -9999 -9999 -9999 -9999 -9999 -9999 -9999 -9999 -9999 -9999 -9999 -9999 -9999 -9999 -9999 -9999 -9999 -9999 -9999 -9999 -9999 -9999 -9999 -9999 -9999 -9999 -9999 -9999 -9999 -9999 -9999 -9999 -9999 -9999 -9999 -9999 -9999 -9999 -9999 -9999 -9999 -9999 -9999 -9999 -9999 -9999 -9999 -9999 -9999 -9999 -9999 -9999 -9999 -9999 -9999 -9999 -9999 -9999 -9999 -9999 -9999 -9999 -9999 15.19167 15.25833 15.5 15.64167 15.35833 14.8 14.59167 14.56667 14.475 14.14167 14.08333 14.375 14.55833 14.55833 14.46667 14.39167 14.375 14.31667 14.18333 13.95833 13.09167 12.30833 12.06667 11.74167 11.45833 11.525 11.28333 11.15 11.39167 11.46667 11.41667 11.41667 11.25833 11.11667 10.825 10.66667 10.61667 10.7 10.94167 10.725 10.55833 10.525 10.7 -9999 -9999 -9999 -9999 -9999 -9999 -9999 -9999 
-9999 -9999 12.41667 12.53333 12.43333 12.39167 12.7 12.925 13.41667 13.94167 13.69167 13.375 13.4 13.425 13.56667 14.00833 14.06667 13.775 13.45833 13.21667 13.075 13.01667 13.13333 13.35 13.325 13.15833 12.95833 12.64167 12.55833 12.55 12.36667 -9999 -9999 -9999 -9999 -9999 -9999 -9999 -9999 -9999 -9999 -9999 -9999 -9999 -9999 -9999 -9999 -9999 -9999 -9999 -9999 -9999 -9999 -9999 -9999 -9999 -9999 -9999 -9999 -9999 -9999 -9999 -9999 -9999 -9999 -9999 -9999 -9999 -9999 -9999 -9999 -9999 -9999 -9999 -9999 -9999 -9999 -9999 -9999 -9999 -9999 -9999 -9999 -9999 -9999 -9999 -9999 -9999 -9999 -9999 -9999 -9999 -9999 -9999 -9999 -9999 -9999 -9999 -9999 -9999 -9999 -9999 -9999 -9999 -9999 -9999 -9999 -9999 -9999 -9999 -9999 -9999 -9999 -9999 -9999 -9999 -9999 -9999 -9999 -9999 15.175 15.31667 15.39167 15.175 14.71667 14.68333 14.55 14.26667 13.90833 13.89167 14.175 14.49167 14.60833 14.525 14.45833 14.35833 14.18333 14.04167 14.00833 13.25 12.61667 12.30833 11.58333 11.26667 11.41667 11.10833 11.375 11.43333 11.40833 11.36667 11.4 11.175 11.23333 10.91667 10.56667 10.525 10.59167 10.775 10.775 10.76667 10.68333 10.81667 10.74167 10.34167 -9999 -9999 -9999 -9999 -9999 -9999 
-9999 -9999 -9999 -9999 12.90833 12.85833 12.975 13.15 13.3 13.88333 13.91667 13.725 13.68333 13.275 13.43333 14.00833 14.19167 13.78333 13.225 12.94167 12.85833 12.70833 12.775 12.99167 13.14167 13.075 12.975 12.825 12.64167 12.375 12.3 -9999 -9999 -9999 -9999 -9999 -9999 -9999 -9999 -9999 -9999 -9999 -9999 -9999 -9999 -9999 -9999 -9999 -9999 -9999 -9999 -9999 -9999 -9999 -9999 -9999 -9999 -9999 -9999 -9999 -9999 -9999 -9999 -9999 -9999 -9999 -9999 -9999 -9999 -9999 -9999 -9999 -9999 -9999 -9999 -9999 -9999 -9999 -9999 -9999 -9999 -9999 -9999 -9999 -9999 -9999 -9999 -9999 -9999 -9999 -9999 -9999 -9999 -9999 -9999 -9999 -9999 -9999 -9999 -9999 -9999 -9999 -9999 -9999 -9999 -9999 -9999 -9999 14.25833 -9999 -9999 -9999 -9999 -9999 -9999 -9999 -9999 -9999 -9999 -9999 -9999 -9999 15.14167 15.09167 14.85 14.69167 14.46667 14.25 14.025 14.11667 14.33333 14.50833 14.55 14.6 14.45833 14.38333 14.06667 13.93333 13.91667 13.28333 12.45833 12.175 11.74167 11.45833 11.38333 11.38333 11.51667 11.39167 11.24167 11.21667 11.04167 10.875 10.95833 10.625 10.56667 10.35 10.13333 10.41667 10.7 10.98333 10.9 10.91667 10.70833 10.40833 -9999 -9999 -9999 -9999 -9999 -9999 
-9999 -9999 -9999 -9999 13.4 13.30833 13.23333 13.50833 13.95 14.225 14.33333 14.15 14.01667 13.625 13.675 14.00833 14.26667 14.09167 13.73333 13.40833 12.975 12.63333 12.58333 12.7 12.84167 12.85833 13.15 13.225 12.825 12.75 12.45833 12.31667 -9999 -9999 -9999 -9999 -9999 -9999 -9999 -9999 -9999 -9999 -9999 -9999 -9999 -9999 -9999 -9999 -9999 -9999 -9999 -9999 -9999 -9999 -9999 -9999 -9999 -9999 -9999 -9999 -9999 -9999 -9999 -9999 -9999 -9999 -9999 -9999 -9999 -9999 -9999 -9999 -9999 -9999 -9999 -9999 -9999 -9999 -9999 -9999 -9999 -9999 -9999 -9999 -9999 -9999 -9999 -9999 -9999 -9999 -9999 -9999 -9999 -9999 -9999 -9999 -9999 -9999 -9999 -9999 -9999 -9999 -9999 -9999 -9999 -9999 14.09167 14.28333 14.36667 -9999 -9999 -9999 -9999 -9999 -9999 -9999 -9999 -9999 -9999 -9999 -9999 -9999 15.225 15.13333 14.93333 14.69167 14.55 14.35833 14.25833 14.36667 14.56667 14.425 14.44167 14.61667 14.425 14.29167 14.16667 13.79167 13.83333 13.56667 12.69167 12.20833 11.81667 11.575 11.48333 11.375 11.65833 11.55833 11.39167 11.28333 11.075 10.925 11.06667 10.91667 10.925 10.83333 10.625 10.49167 10.475 10.9 11.04167 11.03333 10.81667 -9999 -9999 -9999 -9999 -9999 -9999 -9999 
-9999 -9999 -9999 -9999 -9999 13.83333 13.41667 13.5 13.85 14.13333 14.45 14.1 13.875 13.80833 14.05833 14.15833 14.15 14.45833 14.225 14.075 13.81667 13.06667 12.45 12.45 12.55833 12.9 13.2 13.58333 13.55833 13.45833 13.20833 13.075 12.84167 -9999 -9999 -9999 -9999 -9999 -9999 -9999 -9999 -9999 -9999 -9999 -9999 -9999 -9999 -9999 -9999 -9999 -9999 -9999 -9999 -9999 -9999 -9999 -9999 -9999 -9999 -9999 -9999 -9999 -9999 -9999 -9999 -9999 -9999 -9999 -9999 -9999 -9999 -9999 -9999 -9999 -9999 -9999 -9999 -9999 -9999 -9999 -9999 -9999 -9999 -9999 -9999 -9999 -9999 -9999 -9999 -9999 -9999 -9999 -9999 -9999 -9999 -9999 -9999 -9999 -9999 -9999 -9999 -9999 -9999 -9999 -9999 -9999 14.85 14.78333 14.70833 -9999 -9999 -9999 -9999 -9999 -9999 -9999 -9999 -9999 -9999 -9999 -9999 -9999 15.21667 14.975 14.975 14.64167 14.58333 14.40833 14.4 14.40833 14.38333 14.28333 14.35 14.54167 14.24167 14.175 14.26667 14.08333 13.85 13.76667 13.25 12.48333 12.00833 11.66667 11.59167 11.38333 11.49167 11.54167 11.475 11.14167 11.00833 10.98333 10.98333 10.925 10.65833 10.44167 10.46667 10.575 10.50833 10.26667 10.78333 10.96667 10.88333 10.65833 -9999 -9999 -9999 -9999 -9999 -9999 
-9999 -9999 -9999 -9999 -9999 -9999 -9999 -9999 13.96667 14.15833 14.63333 14.64167 14.29167 14 14.28333 14.625 14.66667 14.675 14.85833 14.83333 14.35 13.65 12.94167 12.55833 12.46667 12.69167 13.025 13.55 13.85833 13.85833 13.79167 13.56667 13.14167 -9999 -9999 -9999 -9999 -9999 -9999 -9999 -9999 -9999 -9999 -9999 -9999 -9999 -9999 -9999 -9999 -9999 -9999 -9999 -9999 -9999 -9999 -9999 -9999 -9999 -9999 -9999 -9999 -9999 -9999 -9999 -9999 -9999 -9999 -9999 -9999 -9999 -9999 -9999 -9999 -9999 -9999 -9999 -9999 -9999 -9999 -9999 -9999 -9999 -9999 -9999 -9999 -9999 -9999 -9999 -9999 -9999 -9999 -9999 -9999 -9999 -9999 -9999 -9999 -9999 -9999 -9999 -9999 -9999 -9999 -9999 -9999 15.00833 14.94167 15 14.93333 14.85 -9999 -9999 -9999 -9999 -9999 -9999 -9999 -9999 -9999 -9999 -9999 -9999 15.20833 14.99167 14.875 14.78333 14.675 14.575 14.49167 14.35 14.01667 13.99167 14.46667 14.625 14.23333 14.06667 14.24167 14.25 14.075 13.81667 13.45 12.75 12.30833 11.85 11.59167 11.61667 11.76667 11.53333 11.53333 11.36667 11.325 11.03333 11.11667 11.125 11 10.78333 10.46667 10.13333 10.21667 10.35833 10.53333 10.85 10.75833 10.73333 10.35833 -9999 -9999 -9999 -9999 -9999 
-9999 -9999 -9999 -9999 -9999 -9999 -9999 -9999 -9999 -9999 14.675 14.76667 14.5 14.30833 14.03333 14.2 14.475 14.725 14.8 14.89167 14.9 14.40833 13.75 13.24167 12.74167 12.58333 12.76667 13.2 13.68333 13.85 13.8 13.525 13.13333 12.75833 -9999 -9999 -9999 -9999 -9999 -9999 -9999 -9999 -9999 -9999 -9999 -9999 -9999 -9999 -9999 -9999 -9999 -9999 -9999 -9999 -9999 -9999 -9999 -9999 -9999 -9999 -9999 -9999 -9999 -9999 -9999 -9999 -9999 -9999 -9999 -9999 -9999 -9999 -9999 -9999 -9999 -9999 -9999 -9999 -9999 -9999 -9999 -9999 -9999 -9999 -9999 -9999 -9999 -9999 -9999 -9999 -9999 -9999 -9999 -9999 -9999 -9999 -9999 -9999 -9999 -9999 -9999 -9999 -9999 -9999 14.725 14.925 15.00833 14.95833 15.075 -9999 -9999 -9999 -9999 -9999 -9999 -9999 -9999 -9999 15.09167 -9999 15.05833 15.09167 15.25 15.19167 15.23333 14.91667 14.85 14.86667 14.875 14.76667 14.325 14.25833 14.54167 14.56667 14.35 14.225 14.30833 14.34167 14.20833 14.025 13.66667 12.96667 12.43333 12.01667 11.84167 11.725 11.90833 11.66667 11.58333 11.53333 11.40833 10.99167 11.14167 11.325 11.16667 10.83333 10.63333 10.65833 10.60833 10.3 9.958334 10.35 10.35 10.26667 10.025 9.825 -9999 -9999 -9999 -9999 
-9999 -9999 -9999 -9999 -9999 -9999 -9999 -9999 14.89167 14.93333 14.85 14.81667 14.83333 14.66667 13.99167 13.81667 14.15833 14.325 14.58333 14.80833 14.96667 15.01667 14.74167 14.25 13.68333 13.26667 12.86667 13.05 13.5 13.45 13.2 12.78333 12.3 12.33333 -9999 -9999 -9999 -9999 -9999 -9999 -9999 -9999 -9999 -9999 -9999 -9999 -9999 -9999 -9999 -9999 -9999 -9999 -9999 -9999 -9999 -9999 -9999 -9999 -9999 -9999 -9999 -9999 -9999 -9999 -9999 -9999 -9999 -9999 -9999 -9999 -9999 -9999 -9999 -9999 -9999 -9999 -9999 -9999 -9999 -9999 -9999 -9999 -9999 -9999 -9999 -9999 -9999 -9999 -9999 -9999 -9999 -9999 -9999 -9999 -9999 -9999 -9999 -9999 -9999 -9999 -9999 -9999 -9999 14.41667 14.70833 14.85 14.975 15 15.19167 -9999 -9999 -9999 -9999 -9999 -9999 -9999 -9999 14.96667 14.925 14.90833 14.7 14.60833 15.03333 15.26667 15.41667 15.125 14.96667 15.08333 14.95 14.68333 14.34167 14.4 14.60833 14.625 14.46667 14.3 14.41667 14.5 14.33333 14.075 13.76667 13.275 12.76667 12.225 11.89167 11.75833 11.91667 11.78333 11.475 11.40833 11.3 11.2 11.15 11.00833 10.98333 10.95 10.9 10.73333 10.55833 10.44167 10.39167 10.64167 10.81667 10.675 10.13333 10.125 -9999 -9999 -9999 -9999 
-9999 -9999 -9999 -9999 -9999 -9999 -9999 14.75833 14.49167 14.51667 14.55 14.375 14.10833 14.69167 14.55 14.45 14.375 14.11667 14.25 14.54167 14.85 15.15833 15.3 15.05 14.59167 14.03333 13.54167 13.50833 13.70833 13.325 12.975 12.56667 12.11667 11.925 -9999 -9999 -9999 -9999 -9999 -9999 -9999 -9999 -9999 -9999 -9999 -9999 -9999 -9999 -9999 -9999 -9999 -9999 -9999 -9999 -9999 -9999 -9999 -9999 -9999 -9999 -9999 -9999 -9999 -9999 -9999 -9999 -9999 -9999 -9999 -9999 -9999 -9999 -9999 -9999 -9999 -9999 -9999 -9999 -9999 -9999 -9999 -9999 -9999 -9999 -9999 -9999 -9999 -9999 -9999 -9999 -9999 -9999 -9999 -9999 -9999 -9999 -9999 -9999 -9999 -9999 -9999 -9999 -9999 14.35 14.24167 14.45 14.85 15.05 15.16667 -9999 -9999 -9999 -9999 -9999 -9999 -9999 -9999 14.79167 14.46667 14.4 14.64167 14.86667 15.13333 15.31667 15.46667 15.34167 15.125 15.13333 14.88333 14.6 14.44167 14.46667 14.575 14.58333 14.525 14.4 14.425 14.375 14.175 13.84167 13.66667 13.39167 12.83333 12.2 11.94167 12.09167 12.33333 12.09167 11.625 11.6 11.64167 11.60833 11.16667 10.675 10.78333 11.025 11.10833 10.80833 10.73333 10.425 9.925 9.783334 10.11667 10.56667 10.65833 10.51667 9.983333 9.75 10.19167 -9999 
-9999 -9999 -9999 -9999 -9999 -9999 14.74167 14.525 14.05833 13.775 13.96667 14.19167 14.30833 15.01667 15.26667 15.14167 14.875 14.73333 14.375 14.3 14.475 14.88333 15.25833 15.24167 15.08333 14.71667 14.18333 13.875 13.95833 13.925 13.625 13.25833 12.58333 11.925 11.7 -9999 -9999 -9999 -9999 -9999 -9999 -9999 -9999 -9999 -9999 -9999 -9999 -9999 -9999 -9999 -9999 -9999 -9999 -9999 -9999 -9999 -9999 -9999 -9999 -9999 -9999 -9999 -9999 -9999 -9999 -9999 -9999 -9999 -9999 -9999 -9999 -9999 -9999 -9999 -9999 -9999 -9999 -9999 -9999 -9999 -9999 -9999 -9999 -9999 -9999 -9999 -9999 -9999 -9999 -9999 -9999 -9999 -9999 -9999 -9999 -9999 -9999 -9999 -9999 -9999 -9999 -9999 -9999 -9999 -9999 14.18333 14.4 -9999 -9999 -9999 -9999 -9999 -9999 -9999 15.15 -9999 -9999 14.79167 14.34167 14.16667 14.41667 14.79167 15.06667 15.24167 15.33333 15.38333 15.11667 14.96667 14.78333 14.69167 14.5 14.49167 14.525 14.45 14.425 14.40833 14.375 14.2 14.06667 13.63333 13.46667 13.55833 13.1 12.53333 12.33333 12.1 12 11.96667 11.89167 11.9 11.75833 11.56667 11.25833 10.875 10.575 10.43333 10.30833 10.49167 10.48333 10.19167 9.958333 9.808333 9.708333 10.025 10.13333 10.55 10.31667 -9999 -9999 -9999 
-9999 -9999 -9999 -9999 -9999 -9999 14.375 14.6 14.48333 14.3 14.13333 14.1 14.43333 14.85 15.08333 15.275 15.45 15.28333 14.90833 14.7 14.475 14.49167 14.5 14.65833 14.79167 14.78333 14.65833 14.39167 14.13333 13.96667 13.35 12.98333 12.71667 12.28333 12.025 -9999 -9999 -9999 -9999 -9999 -9999 -9999 -9999 -9999 -9999 -9999 -9999 -9999 -9999 -9999 -9999 -9999 -9999 -9999 -9999 -9999 -9999 -9999 -9999 -9999 -9999 -9999 -9999 -9999 -9999 -9999 -9999 -9999 -9999 -9999 -9999 -9999 -9999 -9999 -9999 -9999 -9999 -9999 -9999 -9999 -9999 -9999 -9999 -9999 -9999 -9999 -9999 -9999 -9999 -9999 -9999 12.23333 12.41667 12.625 13.19167 13.5 -9999 -9999 -9999 -9999 -9999 -9999 -9999 -9999 -9999 14.61667 -9999 -9999 -9999 -9999 -9999 -9999 -9999 -9999 15.275 15.23333 -9999 14.725 14.3 14.19167 14.14167 14.54167 14.91667 15.10833 15.25 15.30833 15.06667 14.84167 14.8 14.59167 14.38333 14.475 14.53333 14.46667 14.34167 14.33333 14.28333 14.01667 13.90833 13.48333 13.325 13.45833 13.225 12.70833 12.68333 12.36667 12.08333 12.00833 12.06667 11.91667 11.78333 11.65833 11.125 10.84167 10.36667 10.10833 10.025 10.34167 10.20833 10.30833 10.275 9.9 9.7 9.716666 9.991667 10.49167 10.45833 -9999 -9999 -9999 
-9999 -9999 -9999 -9999 13.80833 13.81667 14.30833 14.70833 14.775 14.85833 14.925 14.85 14.65 14.54167 14.8 15.24167 15.40833 15.43333 15.24167 15.14167 14.86667 14.29167 13.64167 13.775 13.88333 14.075 14.35 14.525 14.475 14.26667 13.54167 12.98333 12.85 12.58333 12.43333 12.34167 -9999 -9999 -9999 -9999 -9999 -9999 -9999 -9999 -9999 -9999 -9999 -9999 -9999 -9999 -9999 -9999 -9999 -9999 -9999 -9999 -9999 -9999 -9999 -9999 -9999 -9999 -9999 -9999 -9999 -9999 -9999 -9999 -9999 -9999 -9999 -9999 -9999 -9999 -9999 -9999 -9999 -9999 -9999 -9999 -9999 -9999 -9999 -9999 -9999 -9999 -9999 -9999 -9999 -9999 12.2 12.10833 12.3 12.31667 13.35 14.025 -9999 13.625 14.33333 14.66667 -9999 -9999 -9999 -9999 15.16667 15.00833 14.74167 14.55833 -9999 -9999 -9999 15.40833 15.5 15.575 15.375 15.15 15.04167 14.71667 14.425 14.24167 14.26667 14.625 14.89167 15.10833 15.16667 15.16667 15.15833 15.01667 14.86667 14.49167 14.49167 14.575 14.54167 14.35833 14.21667 14.25833 14.13333 13.94167 13.78333 13.40833 13.31667 13.45 13.15833 12.84167 12.7 12.65833 12.28333 11.89167 11.90833 11.875 11.99167 11.69167 11.36667 10.81667 10.4 10.35833 10.275 10.23333 9.975 9.983334 10.2 9.983334 9.658334 9.85 10.375 10.66667 10.55 10.09167 -9999 -9999 
-9999 -9999 -9999 13.775 13.7 13.98333 14.44167 14.7 14.65 14.775 15.15 15.30833 15.275 15.05833 15.075 15.30833 15.25833 15.34167 15.15833 15.01667 15.10833 14.475 13.61667 13.43333 13.39167 13.25833 13.625 14.35 14.68333 14.54167 14.01667 13.525 13.175 12.725 12.74167 12.66667 -9999 -9999 -9999 -9999 -9999 -9999 -9999 -9999 -9999 -9999 -9999 -9999 -9999 -9999 -9999 -9999 -9999 -9999 -9999 -9999 -9999 -9999 -9999 -9999 -9999 -9999 -9999 -9999 -9999 -9999 -9999 -9999 -9999 -9999 -9999 -9999 -9999 -9999 -9999 -9999 -9999 -9999 -9999 -9999 -9999 -9999 -9999 -9999 -9999 -9999 -9999 -9999 -9999 -9999 -9999 12.08333 12.21667 12.65833 13.70833 14.425 14.00833 13.725 14.15 14.675 14.48333 -9999 -9999 14.64167 14.89167 14.75833 14.66667 14.5 -9999 -9999 15.175 15.575 15.775 15.61667 15.45 15.15833 14.96667 14.775 14.45833 14.275 14.40833 14.56667 14.85 15.1 15 14.975 15 15.06667 14.975 14.65833 14.425 14.46667 14.48333 14.25 14.15 14.20833 14.00833 13.89167 13.56667 13.6 13.51667 13.59167 13.45 13.15833 12.78333 12.55 12.34167 11.84167 11.85 11.75 11.80833 11.575 11.35833 10.85833 10.50833 10.43333 10.225 9.983334 10.01667 9.875 9.925 9.975 9.933333 9.891666 10.40833 10.45833 10.28333 10.26667 -9999 -9999 
-9999 -9999 -9999 13.35 13.375 13.775 14.15833 14.325 14.15833 14.20833 14.4 14.84167 15.10833 15.1 15.125 15.15 14.98333 14.825 14.76667 14.75 15.00833 14.825 14.21667 14.03333 13.95833 13.54167 13.64167 13.925 14.10833 14.23333 14.00833 13.95 13.74167 13.2 12.975 13.03333 12.625 12.30833 12.45833 -9999 -9999 -9999 -9999 -9999 -9999 -9999 -9999 -9999 -9999 -9999 -9999 -9999 -9999 -9999 -9999 -9999 -9999 -9999 -9999 -9999 -9999 -9999 -9999 -9999 -9999 -9999 -9999 -9999 -9999 -9999 -9999 -9999 -9999 -9999 -9999 -9999 -9999 -9999 -9999 -9999 -9999 -9999 -9999 -9999 -9999 -9999 -9999 -9999 -9999 -9999 -9999 -9999 12.425 13.14167 14.13333 14.625 14.46667 14.15 14.375 14.8 14.89167 14.65833 14.575 14.50833 14.35833 14.275 14.225 14.25833 -9999 14.825 15.14167 15.35 15.48333 15.4 15.44167 15.25833 15.05 15.03333 14.91667 14.54167 14.45 14.375 14.6 14.85 14.86667 14.88333 14.84167 14.80833 14.64167 14.36667 14.03333 14.11667 14.29167 14.23333 14.225 14.21667 14.13333 13.88333 13.63333 13.6 13.58333 13.53333 13.45833 13.28333 12.91667 12.53333 12.375 12.15833 12 12.05 11.83333 11.59167 11.25 10.94167 10.69167 10.35 10.19167 9.974999 10.13333 9.9 9.766666 9.808333 9.974999 9.933333 9.958333 9.883333 9.616667 9.808333 9.833333 -9999 
-9999 -9999 -9999 -9999 12.95833 13.21667 13.58333 13.76667 13.55833 13.41667 13.775 14.21667 14.56667 14.49167 14.75833 14.925 14.66667 14.33333 14.31667 14.65 15.04167 14.76667 14.66667 14.89167 14.68333 14.13333 14.08333 13.84167 13.74167 14.06667 14.05833 14.075 14.18333 13.85833 13.23333 13.15 13.26667 13.01667 12.98333 12.51667 12.55 12.525 -9999 -9999 -9999 -9999 -9999 -9999 -9999 -9999 -9999 -9999 -9999 -9999 -9999 -9999 -9999 -9999 -9999 -9999 -9999 -9999 -9999 -9999 -9999 -9999 -9999 -9999 -9999 -9999 -9999 -9999 -9999 -9999 -9999 -9999 -9999 -9999 -9999 -9999 -9999 -9999 -9999 -9999 -9999 -9999 -9999 -9999 -9999 -9999 -9999 12.73333 13.025 13.85833 14.525 14.99167 14.90833 14.60833 14.75 14.78333 15.26667 15.49167 15.525 15.075 14.49167 14.09167 13.825 14.08333 14.45 14.625 14.825 14.93333 15.05833 14.99167 15.20833 15.25833 15.26667 15.31667 15.18333 14.90833 14.375 14.2 14.46667 14.59167 14.725 14.79167 14.79167 14.45833 14.15833 13.88333 13.825 13.79167 13.89167 14.00833 14.09167 14.25 14.29167 14.06667 13.88333 13.775 13.55833 13.325 13.225 13.05833 12.78333 12.5 12.35833 12.40833 12.34167 12.29167 12.14167 11.55 11.50833 11.525 11.11667 10.65 10.3 10.05833 10.11667 9.975 9.875 9.741667 9.758333 9.775 9.85 9.7 9.35 9.325 -9999 -9999 
-9999 -9999 -9999 -9999 12.6 12.875 13.10833 13.375 13.475 13.225 13.59167 13.99167 14.2 14.15833 14.5 14.6 14.55 14.35833 14.43333 14.79167 14.925 14.78333 14.81667 14.88333 15.03333 14.54167 14 14.18333 14.26667 14.33333 14.225 14 14.175 14.1 13.525 13.225 13.50833 13.74167 13.45833 13.125 13.34167 13.20833 12.96667 12.76667 13.025 -9999 -9999 -9999 -9999 -9999 -9999 -9999 -9999 -9999 -9999 -9999 -9999 -9999 -9999 -9999 -9999 -9999 -9999 -9999 -9999 -9999 -9999 -9999 -9999 -9999 -9999 -9999 -9999 -9999 -9999 -9999 -9999 -9999 -9999 -9999 -9999 -9999 -9999 -9999 -9999 -9999 -9999 -9999 -9999 -9999 -9999 -9999 14.21667 14.80833 15.05833 15.05 15.075 14.74167 14.85833 15.025 15.19167 15.50833 15.74167 15.74167 15.36667 14.66667 14.25833 14.15 13.975 14.05833 14.41667 14.475 14.79167 14.80833 15.15 15.075 15.075 15.21667 15.14167 14.76667 14.4 14.35833 14.15 14.53333 14.81667 14.875 14.78333 14.41667 14.15 13.91667 13.98333 13.68333 13.36667 13.525 13.83333 14.15 14.325 14.225 14.03333 13.93333 13.60833 13.35833 13.275 13.05833 12.74167 12.525 12.36667 12.21667 12.14167 12.18333 11.84167 11.49167 11.85833 12.025 11.61667 10.90833 10.41667 10.175 10.125 -9999 -9999 9.75 9.583333 9.508333 9.908333 10.075 9.583334 9.266666 9.408334 9.416667 
-9999 -9999 -9999 -9999 12.8 12.85 12.85 12.93333 13.23333 12.98333 13.11667 13.65833 13.80833 14.05833 14.23333 14.13333 14.425 14.625 14.675 14.7 14.53333 14.55 14.86667 14.85 15.08333 14.65833 14.35 14.21667 14.14167 14.40833 14.24167 14.04167 14.25833 14.125 13.925 13.63333 13.66667 13.96667 14.15 13.84167 13.81667 13.76667 13.425 13.10833 13.40833 -9999 -9999 -9999 -9999 -9999 -9999 -9999 -9999 -9999 -9999 -9999 -9999 -9999 -9999 -9999 14.05833 14.375 -9999 -9999 -9999 -9999 -9999 -9999 -9999 -9999 -9999 -9999 -9999 -9999 -9999 -9999 -9999 -9999 -9999 -9999 -9999 -9999 -9999 -9999 -9999 -9999 -9999 -9999 -9999 -9999 -9999 -9999 14.925 14.89167 14.93333 14.625 14.825 14.96667 14.93333 14.94167 14.85833 15.275 15.75833 15.91667 15.99167 15.75833 15.26667 14.58333 14.15 14.225 14.26667 14.175 14.56667 14.75833 14.93333 14.85833 14.89167 15.05 14.975 14.775 14.39167 14.15 14.00833 14.60833 14.75833 14.7 14.63333 14.34167 13.99167 14.025 14.05833 13.575 13.13333 13.24167 13.53333 13.75 14.05833 14.10833 14.01667 13.95833 13.65833 13.525 13.24167 12.95833 12.71667 12.60833 12.375 12.35 12.10833 12.05833 11.71667 11.7 11.975 12.00833 11.55833 10.95 10.59167 10.23333 10.175 -9999 -9999 -9999 -9999 9.7 9.691667 9.908334 9.583333 9.216666 9.216667 -9999 
13.60833 13.9 13.83333 13.35833 13.14167 13.25 12.85833 12.70833 12.96667 12.89167 13.06667 13.56667 13.71667 13.84167 13.86667 13.89167 14.51667 14.525 14.125 14.09167 14.075 14.325 14.59167 15.00833 15.10833 14.99167 15.04167 14.6 14.38333 14.70833 14.375 14.4 14.24167 14.08333 14.29167 14.23333 14.15833 14.45 14.58333 14.275 14.11667 13.99167 13.875 13.725 13.775 13.35833 -9999 -9999 -9999 -9999 -9999 -9999 -9999 -9999 -9999 -9999 -9999 -9999 13.475 13.71667 14.00833 14.26667 14.23333 -9999 -9999 -9999 -9999 -9999 -9999 -9999 -9999 -9999 -9999 -9999 -9999 -9999 -9999 -9999 -9999 -9999 -9999 -9999 -9999 -9999 -9999 -9999 -9999 -9999 -9999 -9999 -9999 14.48333 14.61667 14.76667 14.625 14.39167 14.525 14.51667 14.58333 14.60833 14.875 15.13333 15.575 15.85 15.94167 15.98333 15.93333 15.75833 15.25833 14.69167 14.31667 14.325 14.28333 14.49167 14.775 14.98333 15.04167 15.06667 14.85 14.79167 14.54167 14.20833 14.30833 14.6 14.71667 14.63333 14.625 14.51667 14.40833 14.4 14.38333 13.975 13.45 13.36667 13.56667 13.46667 13.73333 13.90833 13.63333 13.575 13.49167 13.25 13.025 12.78333 12.74167 12.75833 12.61667 12.425 12.21667 11.7 11.55 11.69167 11.775 11.7 11.3 11.00833 10.64167 10.35 10.26667 -9999 -9999 -9999 -9999 -9999 9.758333 9.733334 9.5 -9999 -9999 -9999 
13.825 13.83333 13.25833 12.71667 13.11667 13.2 12.84167 12.99167 13.20833 12.91667 13.24167 13.25833 13.19167 13.525 13.73333 13.75 14.18333 13.75 13.19167 13.40833 13.65 14.10833 14.48333 14.95833 14.925 15.16667 15.425 15.50833 15.24167 15.10833 14.99167 14.79167 14.39167 14.3 14.58333 14.725 14.775 14.85833 14.5 14.55833 14.68333 14.34167 14.06667 13.69167 13.5 13.31667 -9999 -9999 -9999 -9999 -9999 -9999 -9999 -9999 -9999 -9999 -9999 -9999 13.68333 13.775 14.16667 14.575 14.49167 14.34167 -9999 -9999 -9999 -9999 -9999 -9999 -9999 -9999 -9999 -9999 -9999 -9999 -9999 -9999 -9999 -9999 -9999 -9999 -9999 -9999 -9999 -9999 -9999 -9999 -9999 -9999 -9999 -9999 14.5 14.61667 14.61667 14.7 14.94167 14.84167 14.46667 14.40833 14.54167 14.575 14.89167 15.21667 15.48333 15.70833 15.775 15.59167 15.48333 15.65833 15.58333 15.44167 15.075 14.8 14.73333 14.80833 15.01667 15.08333 15.03333 14.875 14.625 14.425 14.78333 14.81667 14.81667 14.75 14.81667 14.59167 14.53333 14.34167 14.2 14.23333 13.95 13.75833 13.44167 13.34167 13.50833 13.53333 13.33333 12.98333 12.94167 12.95 12.75 12.70833 12.91667 12.875 12.6 12.475 12.11667 11.6 11.30833 11.53333 11.64167 11.23333 10.825 10.76667 10.75833 10.50833 10.675 -9999 -9999 -9999 -9999 -9999 -9999 9.816667 -9999 -9999 -9999 -9999 
-9999 13.78333 13.5 12.90833 13.18333 13.375 13.28333 13.425 13.35 12.95 12.825 12.58333 12.95 13.46667 13.56667 13.45833 13.85 13.39167 12.825 13.03333 13.575 13.95 14.425 15.10833 15.10833 15.33333 15.55833 15.68333 15.54167 15.28333 15.03333 14.34167 14.40833 14.55 14.73333 14.78333 15.01667 15.01667 14.71667 14.85 14.63333 14.49167 14.29167 13.775 13.55 13.35 13.2 13.3 13.64167 14.16667 14.6 -9999 -9999 -9999 -9999 -9999 -9999 -9999 13.91667 13.85833 14.2 14.44167 14.31667 14.25 14.6 14.125 -9999 -9999 -9999 -9999 -9999 -9999 -9999 -9999 -9999 -9999 -9999 -9999 -9999 -9999 -9999 -9999 -9999 -9999 -9999 -9999 -9999 -9999 -9999 -9999 -9999 -9999 -9999 14.13333 14.14167 14.31667 14.725 15.00833 14.83333 14.93333 14.69167 14.55833 14.85 14.85833 15.1 14.95833 15.19167 15.63333 15.56667 15.44167 15.40833 15.48333 15.44167 15 14.78333 14.8 14.78333 14.76667 14.64167 14.61667 14.425 14.575 15 14.95 14.91667 15.15 15.1 14.65 14.44167 14.175 14.3 14.425 14.43333 13.99167 13.46667 13.26667 13.65 13.55 13.2 12.975 12.625 12.6 12.74167 12.975 13 12.75833 12.35 12.04167 11.84167 11.6 11.40833 12.01667 11.88333 11.325 10.625 10.525 10.60833 10.48333 10.65 10.35833 -9999 -9999 -9999 -9999 -9999 -9999 -9999 -9999 -9999 -9999 
-9999 13.61667 13.40833 12.86667 12.73333 12.975 13.11667 12.94167 12.65833 12.675 12.7 12.5 12.875 13.45 13.14167 13.225 13.675 13.2 12.80833 13.16667 13.60833 13.94167 14.55833 15.2 15.30833 15.425 15.56667 15.525 15.53333 15.36667 14.98333 14.40833 14.03333 14.31667 14.64167 14.875 14.74167 14.78333 15.18333 15 14.91667 14.33333 14.2 13.93333 13.675 13.63333 13.53333 13.56667 13.775 14.15 14.53333 14.65833 14.68333 -9999 -9999 -9999 -9999 -9999 14.15833 14.15 14.35833 14.5 14.65833 14.71667 14.78333 14.63333 -9999 -9999 -9999 -9999 -9999 -9999 -9999 -9999 -9999 -9999 -9999 -9999 -9999 -9999 -9999 -9999 -9999 -9999 -9999 -9999 -9999 -9999 -9999 -9999 -9999 -9999 -9999 14.39167 14.39167 13.975 13.65833 14.06667 14.85 14.99167 14.8 14.63333 15.01667 15.05833 15.19167 14.93333 14.86667 15.15 15.75833 15.85 15.55833 15.40833 15.275 15.13333 14.66667 14.54167 14.35833 14.325 14.3 14.45833 14.61667 14.9 15.18333 15.33333 15.23333 15.25833 15.15833 14.78333 14.525 14.33333 14.175 14.24167 14.275 13.85833 13.61667 13.49167 13.25833 13.125 13.21667 13.18333 12.96667 12.64167 12.65833 12.85 13.00833 12.76667 12.29167 11.875 11.625 11.55 11.875 12.43333 12.1 11.35 10.9 10.86667 10.76667 10.73333 10.75833 -9999 10.11667 10.05833 -9999 -9999 -9999 -9999 -9999 -9999 -9999 -9999 
-9999 13.96667 13.50833 13.125 12.53333 12.45 12.59167 12.90833 12.85833 12.625 12.50833 12.53333 12.73333 13.025 12.775 13.05833 13.43333 13.10833 12.79167 13.075 13.34167 14.04167 14.83333 15.03333 15.28333 15.59167 15.725 15.525 15.24167 15 14.775 14.31667 13.725 13.70833 13.70833 14.15 14.56667 14.65 15.19167 15.25 15.2 14.725 14.31667 14.2 13.96667 13.95 13.86667 13.9 13.925 13.925 14.21667 14.7 14.85 14.70833 14.41667 14.50833 -9999 -9999 14.35 14.13333 14.11667 14.475 14.775 14.75833 14.63333 14.48333 14.4 -9999 -9999 -9999 -9999 -9999 -9999 -9999 -9999 -9999 -9999 -9999 -9999 -9999 -9999 -9999 -9999 -9999 -9999 -9999 -9999 -9999 -9999 -9999 -9999 -9999 -9999 13.83333 14.19167 13.60833 13.06667 13.55833 14.34167 14.83333 14.78333 14.35833 14.73333 15.19167 15.275 15.25 15.20833 15.25833 15.44167 15.75833 15.76667 15.7 15.375 15.41667 14.83333 14.475 14.28333 14.60833 14.875 14.95833 15.1 15.18333 15.225 15.19167 15.175 15.08333 14.86667 14.64167 14.475 14.14167 14 14.05833 14.325 13.98333 13.56667 13.08333 12.76667 12.675 13.075 13.325 13.2 13.01667 12.7 12.59167 12.53333 12.45 12.08333 11.88333 11.475 11.29167 11.64167 12.025 11.78333 11.20833 10.90833 10.95833 10.925 10.725 10.65833 10.44167 10.19167 10.09167 10.05833 -9999 -9999 -9999 -9999 -9999 -9999 -9999 
-9999 -9999 14.325 13.43333 12.85 12.76667 12.625 12.59167 12.5 12.34167 12.30833 12.375 12.275 12.60833 12.61667 12.99167 12.9 12.85833 12.81667 12.99167 13.30833 14.05 14.89167 15.05 15.28333 15.39167 15.46667 15.23333 14.88333 14.48333 14.34167 14.41667 13.94167 13.45 13.31667 13.73333 14.1 14.21667 14.23333 14.5 14.75833 14.84167 14.43333 14.11667 13.76667 13.675 13.875 14.09167 14.11667 14.01667 14.11667 14.45833 14.66667 14.525 14.13333 14.44167 14.69167 14.78333 14.51667 14.11667 14.00833 14.28333 14.53333 14.5 14.2 14.04167 13.80833 -9999 -9999 -9999 -9999 -9999 13.94167 -9999 -9999 -9999 -9999 -9999 -9999 -9999 -9999 -9999 -9999 -9999 -9999 -9999 -9999 -9999 -9999 -9999 -9999 -9999 -9999 13.58333 14.21667 13.88333 13.54167 13.775 14.05833 14.58333 14.29167 14.26667 14.43333 15.01667 15.00833 15.13333 15.225 15.05833 15.21667 15.23333 15.49167 15.675 15.675 15.40833 14.81667 14.79167 15.03333 15.25 15.35833 15.23333 15.31667 15.15833 14.8 14.775 14.81667 14.7 14.575 14.30833 14.15833 14.04167 14.10833 14.19167 13.84167 13.55833 13.15833 12.875 13.04167 13.03333 13.10833 13.20833 13.3 13.175 12.78333 12.48333 12.46667 12.40833 12.08333 11.8 11.5 11.51667 11.91667 12.18333 12.025 11.625 11.25 10.85 10.66667 10.425 10.20833 9.975 9.974999 10.06667 10.03333 -9999 -9999 -9999 -9999 -9999 -9999 -9999 
-9999 -9999 13.95 14.4 14 13.45 13.425 12.89167 12.54167 12.725 12.775 12.35 12.175 12.2 12.19167 12.66667 12.56667 12.59167 12.81667 13.28333 13.725 14.33333 14.83333 15.075 15.33333 15.075 14.85 14.54167 14.18333 14.08333 14.31667 14.38333 14.39167 14.04167 13.43333 13.15 13.225 13.225 13.34167 13.75833 13.96667 14.49167 14.39167 14.35 14.05833 13.99167 14.08333 14.275 14.10833 14.025 14.10833 14.35833 14.48333 14.41667 14.09167 14.175 14.70833 14.93333 14.79167 14.28333 13.85833 14.05833 14.29167 14.34167 14.09167 13.69167 -9999 -9999 -9999 13.76667 13.875 13.90833 13.96667 13.95 14.175 -9999 -9999 -9999 -9999 -9999 -9999 -9999 -9999 -9999 -9999 -9999 -9999 -9999 -9999 -9999 -9999 -9999 13.66667 13.75 14.35833 14.1 13.90833 13.74167 14.00833 14.275 14.41667 14.575 14.90833 14.93333 14.74167 14.54167 14.575 14.55 14.56667 14.06667 14.4 14.75833 14.90833 14.7 14.83333 14.78333 15.14167 15.55833 15.63333 15.425 15.325 15.00833 14.48333 14.3 14.30833 14.05 14.15 14.03333 14.35 14.425 14.275 13.7 13.19167 13.275 13.38333 13.38333 13.33333 13.33333 13.10833 13.09167 12.85 12.6 12.54167 12.50833 12.475 12.39167 12.14167 11.64167 11.56667 11.76667 12.14167 12.23333 11.93333 11.75833 11.29167 10.65 10.125 10.325 10.35833 10.175 10.1 10.26667 10.30833 -9999 -9999 -9999 -9999 -9999 -9999 -9999 
-9999 -9999 -9999 13.76667 14.54167 14.675 14.38333 13.425 12.95 12.81667 12.25 12.14167 12.175 12.3 12.43333 12.375 12.44167 12.825 12.93333 13.25833 13.68333 14.00833 14.58333 14.95833 15.28333 15.15 15 14.65 14.30833 13.95 13.94167 13.90833 14.225 14.21667 13.975 13.84167 13.55833 13.35833 13.49167 13.45833 13.71667 14.23333 14.53333 14.275 14.29167 14.125 14.10833 14.3 14.18333 13.96667 14.16667 14.31667 14.425 14.23333 14.19167 13.99167 14.43333 14.86667 14.86667 14.45833 14.125 14.00833 14.15833 14.04167 13.84167 13.61667 -9999 -9999 -9999 13.54167 13.65833 13.70833 13.61667 13.93333 14.03333 14.175 -9999 -9999 -9999 -9999 -9999 14.15833 -9999 -9999 -9999 -9999 -9999 -9999 13.98333 13.65 13.95 14.3 14.44167 14 14.46667 14.44167 14.45833 14.11667 14.31667 14.13333 14.6 14.73333 14.625 14.09167 14.29167 14.63333 15.06667 14.89167 14.65833 14.35833 14.56667 14.69167 14.86667 14.61667 14.73333 14.78333 15.275 15.525 15.63333 15.55833 15.15833 14.875 14.54167 14.39167 14.09167 13.575 13.89167 14.3 14.43333 14.18333 13.73333 13.19167 13.1 13.35833 13.31667 13.26667 13.34167 13.24167 13.2 12.90833 12.58333 12.45 12.15 12.025 12.175 12.34167 12.21667 11.625 11.50833 12.03333 12.29167 12.20833 11.775 11.71667 11.575 11.20833 10.53333 10.175 10.1 10.03333 9.916667 9.9 10.025 10.025 -9999 -9999 -9999 -9999 -9999 -9999 
-9999 -9999 -9999 -9999 -9999 -9999 14.39167 13.79167 13.48333 12.83333 12.30833 12.35833 12.125 12.44167 12.43333 12.70833 12.61667 13.06667 13.14167 13.275 13.24167 13.56667 14.05 14.61667 15 15.03333 14.95 14.575 14.15 13.71667 13.61667 13.90833 13.90833 13.76667 14.05833 14.46667 14.55 14.40833 14.325 14.05 13.775 14.41667 14.625 14.33333 14.41667 14.40833 14.1 14.04167 14.25833 14.325 14.40833 14.48333 14.575 14.13333 13.925 13.85833 13.925 14.325 14.825 14.91667 14.28333 13.825 13.96667 13.925 13.725 13.48333 13.38333 13.35 13.48333 13.41667 13.49167 13.50833 13.63333 13.76667 13.86667 13.85 -9999 -9999 -9999 14.38333 14.35 14.20833 14.26667 14.68333 14.74167 14.39167 14.025 14.13333 13.81667 13.775 14.03333 13.79167 13.99167 14.16667 14.375 14.60833 14.7 14.90833 14.89167 14.58333 14.74167 14.51667 13.95833 14.35 14.83333 14.79167 14.125 14.18333 14.4 14.85833 15.00833 15.05833 15.35833 15.35 15.05 14.90833 15.175 15.39167 15.55 15.53333 15.35 14.98333 14.60833 14.375 13.88333 13.78333 14.25833 14.30833 14.05 13.26667 12.91667 12.88333 13.01667 12.84167 12.95833 13.1 13.54167 13.49167 12.9 12.55833 12.75 12.66667 12.175 11.86667 11.90833 12.2 12.025 11.56667 11.4 11.86667 12.23333 12.05833 11.775 11.53333 11.3 11.375 -9999 -9999 -9999 -9999 -9999 9.908333 9.933333 10.00833 -9999 -9999 -9999 -9999 -9999 -9999 
-9999 -9999 -9999 -9999 -9999 -9999 -9999 13.525 13.36667 13.25 13.60833 13.91667 13.60833 14 13.56667 13.78333 13.15833 13.40833 13.225 12.99167 12.94167 13.2 13.75 14.24167 14.63333 14.78333 14.56667 14.33333 14.14167 13.775 13.53333 13.70833 13.75 13.7 13.91667 14.03333 13.95 14.01667 14.575 14.66667 14.425 14.69167 14.40833 14.25833 14.18333 14.175 14.18333 14.19167 14.21667 14.29167 14.475 14.575 14.49167 14.01667 13.73333 13.7 13.68333 13.75833 14.225 14.70833 14.54167 14.29167 14.28333 14.325 14.25833 14.08333 13.85 13.8 13.95833 13.725 13.60833 13.53333 13.725 13.89167 13.93333 13.98333 13.93333 -9999 -9999 14.15 14.275 14.19167 14.38333 14.66667 14.89167 15.00833 14.98333 14.675 14.43333 14.68333 14.275 13.975 13.625 13.71667 13.88333 13.9 13.85833 14.225 14.51667 14.66667 14.49167 13.78333 14.09167 14.64167 14.40833 14.1 13.94167 14.125 14.5 14.69167 15.19167 15.44167 15.61667 15.80833 15.55 15.23333 15.09167 15.20833 15.375 15.36667 15.40833 15.16667 14.81667 14.50833 14.29167 14.45 14.25 13.84167 13.175 12.55833 12.225 12.24167 12.61667 12.73333 12.84167 13 13.34167 12.94167 12.45 12.49167 12.71667 12.55 12.10833 11.83333 11.725 11.84167 11.8 11.4 11.275 11.51667 11.925 11.9 11.75833 11.525 11.325 11.29167 -9999 -9999 -9999 -9999 -9999 -9999 9.908333 9.883333 -9999 -9999 -9999 -9999 -9999 -9999 
-9999 -9999 -9999 -9999 -9999 -9999 -9999 -9999 -9999 -9999 14.3 15.01667 15.20833 15.2 14.875 14.6 14.23333 13.74167 13.15 12.76667 12.80833 13.2 13.50833 13.80833 14.125 14.21667 14.16667 14.175 14.11667 13.93333 13.61667 13.60833 13.79167 13.96667 13.75833 13.625 13.33333 13.49167 14.35833 14.90833 14.675 14.89167 14.55833 14.2 13.7 13.7 14.225 14.575 14.3 14.05833 14.26667 14.5 14.375 14.09167 13.8 13.76667 13.59167 13.63333 13.8 14.175 14.675 14.78333 14.775 14.85833 14.84167 14.58333 14.35 14.35833 14.40833 14.125 13.91667 13.65 13.54167 13.69167 13.8 13.80833 13.73333 13.58333 13.66667 -9999 13.85 14.00833 14.50833 14.675 14.53333 14.71667 15.01667 15.18333 15.43333 15.375 14.925 14.9 14.4 14.01667 14.01667 13.625 13.925 14.125 13.90833 14.14167 14.29167 13.75833 14.13333 13.95833 14.11667 14.5 14.83333 14.88333 14.9 14.98333 15.25 15.43333 15.675 15.76667 15.84167 15.35833 15.025 15.18333 15.29167 15.28333 15.33333 15.18333 14.95 14.88333 14.90833 14.55833 13.975 13.11667 12.44167 12.05833 11.83333 12.06667 12.325 12.7 12.96667 12.50833 12.5 12.26667 12.15 12.24167 12.35 12.16667 11.95833 11.70833 11.675 11.53333 11.63333 11.40833 11.25833 11.275 11.45 11.65 11.63333 11.475 11.375 10.96667 10.71667 -9999 -9999 -9999 -9999 -9999 -9999 9.616667 -9999 -9999 -9999 -9999 -9999 -9999 
-9999 -9999 -9999 -9999 -9999 -9999 -9999 -9999 -9999 -9999 -9999 -9999 -9999 -9999 14.875 15.06667 14.83333 14.375 13.71667 13.25 13.31667 13.35833 13.45833 13.55 13.55833 13.69167 13.84167 13.95833 14 14.18333 13.86667 13.69167 14.04167 14.13333 13.73333 13.64167 13.95833 14.25 14.63333 14.81667 14.75 15 14.66667 14.075 13.525 13.60833 14.03333 14.5 14.6 14.33333 14.25833 14.4 14.625 14.3 14.00833 13.84167 13.81667 13.85833 14.075 13.88333 14.34167 14.7 14.84167 14.925 15 14.70833 14.59167 14.64167 14.64167 14.28333 14.125 13.7 13.60833 13.84167 13.76667 13.68333 13.71667 13.74167 13.70833 13.5 13.475 13.70833 14.33333 14.30833 14.275 14.38333 14.8 15.1 15.61667 15.7 15.64167 15.69167 15.14167 14.625 14.09167 13.775 14.05833 13.75833 14.075 14.075 13.975 14 13.725 13.65833 13.88333 13.9 14.41667 15.05 15.025 15.11667 15.23333 15.40833 15.45 15.575 15.75 15.44167 15.23333 15.36667 15.31667 15.06667 15.325 15.23333 15.18333 14.75833 14.725 14.34167 13.65833 12.78333 12.125 12.03333 11.875 12.16667 12.59167 12.79167 12.625 12.34167 12.31667 11.93333 11.95 11.84167 11.875 11.78333 11.775 11.6 11.6 11.65 11.65833 11.55 11.425 11.35 11.225 11.28333 11.59167 11.75833 11.48333 11.025 10.98333 -9999 -9999 -9999 -9999 -9999 9.525 -9999 -9999 -9999 -9999 -9999 -9999 -9999 
-9999 -9999 -9999 -9999 -9999 -9999 -9999 -9999 -9999 -9999 -9999 -9999 -9999 -9999 -9999 -9999 14.15833 14.53333 14.6 14.15833 13.90833 13.95833 13.66667 13.75 13.64167 13.68333 13.775 13.79167 14.08333 14.225 14.15833 14.20833 14.49167 14.25833 13.89167 13.99167 14.01667 14.275 14.56667 14.88333 14.90833 14.86667 14.55833 13.975 13.675 13.63333 13.725 13.83333 14.59167 14.80833 14.49167 14.6 14.70833 14.64167 14.31667 14.21667 13.99167 14.00833 14.10833 13.8 14.09167 14.63333 14.96667 15.05 15.025 15.06667 14.84167 14.675 14.78333 14.69167 14.575 14.29167 14.20833 14.15833 14.05 13.8 13.76667 13.80833 13.58333 13.50833 13.475 13.5 13.66667 14.025 14.03333 14.04167 14.33333 14.91667 15.45833 15.78333 15.95 15.94167 15.7 15.25 14.675 13.93333 13.7 13.71667 13.58333 13.4 13.79167 13.3 13.24167 14.15833 14.59167 14.35833 14.46667 15.225 15.40833 15.2 15.125 15.11667 14.975 15.325 15.575 15.53333 15.39167 15.275 15.39167 15.3 15.35833 15.21667 15.04167 14.725 14.61667 14.275 13.60833 12.93333 12.48333 12.40833 12.55833 12.3 12.13333 12.33333 12.44167 12.35833 12.35833 12.075 11.875 11.78333 11.75833 11.64167 11.54167 11.58333 11.49167 11.63333 11.66667 11.59167 11.51667 11.46667 11.20833 11.09167 11.325 11.725 11.8 11.45833 10.99167 10.525 -9999 -9999 -9999 -9999 -9999 -9999 -9999 -9999 -9999 -9999 -9999 -9999 
-9999 -9999 -9999 -9999 -9999 -9999 -9999 -9999 -9999 -9999 -9999 -9999 -9999 -9999 -9999 -9999 -9999 -9999 13.64167 13.99167 14.30833 14.65833 14.60833 14.30833 14.44167 14.69167 14.78333 14.60833 14.13333 14.25833 14.51667 14.55833 14.63333 14.025 14.18333 14.50833 14.35 14.5 14.825 14.79167 14.85833 14.56667 14.31667 14.075 14.16667 14.075 13.75833 13.61667 14.35 14.94167 14.83333 14.74167 14.86667 14.95833 14.75833 14.55 14.25833 14.425 14.25833 14.1 14.34167 14.66667 15.04167 15.15 15.125 15.26667 15.125 14.83333 14.88333 15.325 15.39167 15.25 15.08333 14.475 14.30833 14.125 13.85 13.74167 13.68333 13.50833 13.56667 13.41667 13.45833 13.89167 14.00833 14.20833 14.16667 14.48333 15.125 15.65833 15.875 15.85 15.59167 15.31667 14.93333 14.11667 13.55833 13.38333 13.04167 12.89167 13.125 12.93333 13.08333 13.75833 14.51667 14.63333 14.61667 14.91667 15.18333 15.125 15.05833 14.94167 14.64167 14.925 15.175 15.18333 15.09167 15.15833 15.31667 15.275 15.2 14.99167 14.88333 14.8 14.6 14.075 13.24167 12.76667 12.70833 12.525 12.2 12.14167 12.28333 12.21667 11.93333 12.28333 12.575 12.325 11.775 11.75833 11.60833 11.675 11.58333 11.45833 11.35 11.45833 11.64167 11.69167 11.28333 11.15833 11.15833 11.18333 11.175 11.6 11.8 11.525 11.00833 -9999 -9999 -9999 -9999 -9999 -9999 -9999 -9999 -9999 -9999 -9999 -9999 -9999 
-9999 -9999 -9999 -9999 -9999 -9999 -9999 -9999 -9999 -9999 -9999 -9999 -9999 -9999 -9999 -9999 -9999 -9999 -9999 -9999 13.1 13.98333 14.825 15.30833 15.4 15.175 15.08333 15.20833 15.05 14.70833 14.525 14.55833 14.55 14.10833 14 14.38333 14.675 14.53333 14.95833 14.8 14.625 14.25833 13.95 13.88333 14.14167 14.25833 14.04167 13.91667 14.13333 14.46667 14.80833 14.84167 14.775 14.75 14.98333 14.89167 14.775 14.79167 14.56667 14.43333 14.65833 14.81667 14.91667 15.15833 15.23333 15.26667 15.34167 15.19167 15.30833 15.58333 15.83333 15.775 15.60833 14.91667 14.63333 14.54167 14.09167 13.75833 13.7 13.525 13.49167 13.55 13.8 13.96667 14.24167 14.09167 14.05833 14.3 14.96667 15.33333 15.54167 15.75 15.84167 15.80833 15.625 14.975 14.33333 14.01667 13.48333 13.125 12.90833 12.89167 13.325 13.78333 14.23333 14.55833 14.60833 14.20833 14.2 14.21667 14.15833 14.325 14.1 14.19167 14.13333 14.3 14.4 14.48333 14.71667 14.78333 14.7 14.5 14.45833 14.71667 14.275 13.64167 12.825 12.275 12.125 12.05833 12.41667 12.35833 12.41667 12.575 11.99167 12.09167 12.38333 11.86667 11.74167 11.85 11.68333 11.64167 11.8 11.45833 11.49167 11.45833 11.4 11.175 11 11.05833 11.04167 11.10833 11.28333 11.59167 11.15 10.79167 10.59167 -9999 -9999 -9999 -9999 -9999 -9999 -9999 -9999 -9999 -9999 -9999 -9999 -9999 
-9999 -9999 -9999 -9999 -9999 -9999 -9999 -9999 -9999 -9999 -9999 -9999 -9999 -9999 -9999 -9999 -9999 -9999 -9999 -9999 -9999 13.09167 13.53333 14.60833 14.91667 14.96667 14.96667 15 14.78333 14.86667 15.01667 15.15833 15.19167 14.69167 14.25833 14.20833 14.38333 14.55 14.86667 14.63333 14.25 14.075 13.80833 14.25833 14.28333 14.275 14.41667 14.11667 14.14167 14.55 14.78333 14.68333 14.58333 14.8 15.14167 15.29167 15.29167 15.05 14.9 14.60833 14.825 14.775 14.825 14.875 15.25 15.28333 15.4 15.26667 15.44167 15.575 15.79167 16.03333 16.05833 15.65833 15.15 14.90833 14.41667 13.90833 13.81667 13.58333 13.43333 13.33333 13.45833 13.75833 13.56667 13.76667 13.76667 14.10833 14.61667 14.76667 15.35 15.68333 15.73333 15.55 15.875 15.88333 15.78333 15.51667 14.85833 14.34167 13.975 13.70833 13.90833 13.19167 13.86667 14.2 14.35 14.49167 14 13.8 13.79167 13.86667 14.275 14.10833 13.75833 13.81667 13.85 13.825 14.075 14.25 14.30833 14.30833 14.325 14.58333 13.95833 13.40833 12.96667 12.13333 12.00833 12.15833 11.88333 12.25833 12.24167 12.79167 12.59167 12.45833 12.39167 12.275 12.05 12.15833 12.45833 12.275 11.925 11.50833 11.5 11.59167 11.55 11.21667 10.925 10.7 10.45 10.45833 10.65833 11.325 11.2 10.98333 10.58333 10.3 -9999 -9999 -9999 -9999 -9999 -9999 -9999 -9999 -9999 -9999 -9999 -9999 
-9999 -9999 -9999 -9999 -9999 -9999 -9999 -9999 -9999 -9999 -9999 -9999 -9999 -9999 -9999 -9999 -9999 -9999 -9999 -9999 -9999 13.39167 13.08333 13.39167 13.85 13.8 13.74167 13.68333 13.975 14.31667 14.55833 14.74167 14.85 14.95 14.73333 14.09167 13.80833 13.84167 13.71667 13.85 14.04167 14.325 14.06667 13.58333 13.74167 14.2 14.55 14.48333 14.275 14.45833 14.35833 13.83333 13.88333 14.48333 15.09167 15.19167 15.3 15.48333 15.36667 15.10833 15.1 15.11667 14.85 14.74167 15.16667 15.45833 15.50833 15.51667 15.475 15.54167 15.6 15.56667 15.81667 15.75 15.275 14.95 14.475 14.00833 13.80833 13.58333 13.45833 13.30833 13.18333 13.13333 13.175 13.225 13.46667 13.75833 13.86667 14.325 15.1 15.65833 15.925 15.56667 15.61667 15.975 15.875 15.50833 14.90833 14.58333 14.50833 14.69167 14.6 13.49167 13.4 13.51667 13.99167 14.48333 13.83333 14.05 13.73333 13.675 14.16667 13.81667 13.91667 13.725 14.025 13.8 13.68333 13.84167 13.84167 13.96667 14 14.375 13.85 13.45833 13.09167 12.19167 11.80833 11.625 11.91667 12.20833 12.56667 12.71667 12.30833 12.35833 12.225 12.09167 12.05 12.24167 12.325 12.33333 11.80833 11.54167 11.58333 11.75 11.625 11.25 10.89167 10.66667 10.60833 10.58333 10.7 10.99167 11.34167 11.14167 10.69167 10.35 10 9.708333 -9999 -9999 -9999 -9999 9.708333 -9999 -9999 -9999 -9999 -9999 
-9999 -9999 -9999 -9999 -9999 -9999 -9999 -9999 -9999 -9999 -9999 -9999 -9999 -9999 -9999 -9999 -9999 -9999 -9999 -9999 -9999 13.125 13.28333 12.95833 12.79167 13.275 13.475 13.33333 13.28333 13.125 13.30833 14.06667 14.56667 14.86667 14.65 14.40833 14.26667 14.09167 13.75833 13.28333 13.425 13.9 13.94167 13.35 12.81667 12.84167 13.48333 14.30833 14.09167 13.825 14.46667 14.41667 14.275 14.2 14.375 14.69167 15.075 15.30833 15.33333 15.31667 15.325 15.2 14.94167 14.63333 14.75833 15.08333 15.36667 15.425 15.29167 15.425 15.45 15.44167 15.50833 15.66667 15.35 15.075 14.69167 14.39167 13.975 13.65833 13.5 13.275 13.1 13.09167 13.18333 13.375 13.20833 13.76667 13.90833 14.38333 14.74167 15.25 15.74167 15.89167 15.875 15.74167 15.3 14.80833 14.51667 14.675 14.51667 14.68333 15.2 14.68333 13.73333 13.84167 13.56667 14.55 14.35833 14.19167 14.125 13.95833 13.65833 13.89167 13.75833 13.65 13.8 13.35833 13.61667 13.41667 13.49167 13.61667 13.7 14.075 13.9 13.375 13.05 12.29167 12.21667 11.69167 11.51667 11.525 12.2 12.60833 12.675 12.40833 12.175 12.01667 12.31667 12.58333 12.74167 12.31667 11.925 11.68333 11.725 12 12.04167 12.06667 11.81667 11.70833 11.4 11.24167 11.025 11.03333 11.36667 11.08333 10.475 10.15833 10.00833 9.833333 9.825 9.866667 -9999 9.85 9.725 9.508333 -9999 -9999 -9999 -9999 
-9999 -9999 -9999 -9999 -9999 -9999 -9999 -9999 -9999 -9999 -9999 -9999 -9999 -9999 -9999 -9999 -9999 -9999 -9999 -9999 -9999 -9999 12.91667 12.85833 12.60833 12.88333 13 13.3 13.76667 13.34167 13.18333 13.45833 13.56667 14.14167 14.6 14.84167 14.49167 13.76667 13.55833 13.40833 13.175 13.50833 13.51667 13.25 13.09167 12.98333 13.35833 14.30833 14.28333 13.775 13.96667 14.29167 14.075 13.975 14.13333 14.325 14.65 15.16667 15.275 15.15 15.29167 15.26667 15.14167 14.95 14.90833 14.74167 14.99167 15.15 14.94167 15.14167 15.35833 15.45 15.45 15.46667 15.46667 15.34167 14.99167 14.725 14.41667 13.81667 13.09167 12.65833 12.79167 12.93333 13.30833 13.50833 13.39167 13.425 13.65 13.35 13.85833 14.53333 15.15833 15.575 15.66667 14.93333 14.88333 14.675 14.65 15.1 14.88333 14.11667 13.7 14.51667 14.25833 13.96667 14.025 14.275 13.35 12.80833 13.51667 14.2 13.73333 13.88333 14.00833 14.35833 14.14167 14.56667 13.89167 13.70833 13.19167 13.225 13.325 13.71667 13.6 13.05 12.65 12.95 12.83333 12.43333 11.675 11.78333 11.96667 12.31667 12.70833 12.36667 12.21667 12.35833 12.59167 12.70833 12.78333 12.3 11.91667 12.04167 12.30833 12.075 11.96667 11.93333 12.06667 12.14167 11.875 11.65 11.25 11.325 11.28333 10.94167 10.325 10 9.908333 9.816667 9.725 9.741667 9.75 9.858334 -9999 -9999 -9999 -9999 -9999 -9999 
-9999 -9999 -9999 -9999 -9999 -9999 -9999 -9999 -9999 -9999 -9999 -9999 -9999 -9999 -9999 -9999 -9999 -9999 -9999 -9999 -9999 -9999 -9999 12.76667 12.64167 12.81667 13.04167 12.93333 13.30833 13.69167 13.475 13.675 13.45 13.175 13.88333 14.98333 15.15833 14.45833 13.58333 13.24167 13.30833 13.34167 13.275 13.125 13.23333 13.56667 13.85833 13.93333 14.24167 13.85833 13.79167 14.11667 13.85 13.38333 13.90833 14.225 14.35 14.79167 15.08333 15.16667 15.20833 15.23333 15.18333 15.16667 15.00833 14.79167 14.89167 15.14167 15.04167 15.18333 15.36667 15.54167 15.48333 15.54167 15.625 15.475 15.09167 14.84167 14.80833 14.33333 13.44167 13.1 13.13333 13.26667 13.14167 13.30833 13.43333 13.45833 13.725 13.675 13.64167 14.14167 14.69167 14.98333 14.95833 14.50833 14.125 14.45 14.93333 14.625 14.15833 13.83333 13.2 13.775 14.25 14.125 13.31667 13.44167 13.60833 12.59167 12.36667 12.53333 13.825 13.98333 13.71667 13.46667 14.025 14.09167 13.925 13.825 13.56667 13.10833 12.81667 13.025 13.55833 13.25 12.73333 12.725 12.73333 13.04167 12.99167 12.99167 12.58333 12.46667 12.6 12.43333 11.78333 11.7 12.03333 12.43333 12.55833 12.30833 12.1 12.26667 12.11667 11.88333 11.75 11.58333 11.41667 11.4 11.49167 11.45833 11.525 11.29167 10.75833 10.46667 -9999 10.08333 9.925 9.775 9.666667 9.666667 9.708333 -9999 -9999 -9999 -9999 -9999 -9999 -9999 
-9999 -9999 -9999 -9999 -9999 -9999 -9999 -9999 -9999 -9999 -9999 -9999 -9999 -9999 -9999 -9999 -9999 -9999 -9999 -9999 -9999 -9999 -9999 -9999 12.93333 12.83333 12.84167 12.83333 12.825 13.09167 13.44167 13.51667 13.48333 12.975 12.85833 13.45 14.05 14.38333 14.15833 13.675 13.36667 13.66667 13.55833 13.65833 13.65 13.91667 14.08333 14.1 13.73333 13.75 14.1 14.49167 14.04167 13.54167 14.09167 14.45 14.375 14.55 14.55 14.84167 15.04167 15.05833 15.15833 15.14167 14.95833 14.79167 14.675 14.94167 14.93333 15.1 15.13333 15.325 15.26667 15.34167 15.39167 15.325 14.825 14.54167 14.88333 14.76667 13.88333 13.38333 13.20833 13.29167 13.1 12.88333 13.24167 13.91667 13.40833 13.65833 13.6 13.99167 14.36667 14.58333 14.2 14.225 14.16667 14.86667 14.9 13.91667 13.875 13.35833 13.48333 13.78333 12.98333 13.21667 12.90833 12.74167 13.48333 13.54167 13.20833 13.45 14.05 12.95833 12.78333 12.75 12.73333 13.375 13.05833 13.05 12.95 13.09167 12.975 12.68333 13.05833 13.54167 13.21667 12.65833 12.68333 12.925 13.34167 13.05 12.56667 12.125 12.53333 12.78333 12.46667 11.925 12.23333 12.53333 12.35 12.2 11.975 11.99167 12.34167 12.34167 11.83333 11.925 11.79167 11.5 11.13333 11.025 11.09167 10.89167 10.51667 -9999 -9999 -9999 -9999 -9999 -9999 -9999 -9999 -9999 -9999 -9999 -9999 -9999 -9999 -9999 
-9999 -9999 -9999 -9999 -9999 -9999 -9999 -9999 -9999 -9999 -9999 -9999 -9999 -9999 -9999 -9999 -9999 -9999 -9999 -9999 -9999 -9999 -9999 -9999 -9999 13.25 12.36667 12.28333 12.45833 12.40833 12.625 13.40833 13.56667 12.90833 12.125 11.71667 12.04167 12.78333 13.6 13.625 13.71667 14.24167 14.4 14.325 14.45 14.4 14.29167 14.125 13.69167 13.85 14.46667 14.95 14.75 14.28333 14.31667 14.39167 14.55 14.44167 14.125 14.35 14.76667 14.96667 14.89167 14.88333 14.94167 14.86667 14.46667 14.425 14.39167 14.54167 14.39167 14.70833 14.775 14.94167 15.1 14.99167 14.39167 14.3 14.59167 14.95 14.51667 14.04167 13.525 13.2 13.09167 13.125 13.04167 13.75 13.64167 13.69167 13.76667 13.93333 14.24167 14.39167 14.05833 14.15 14.325 14.525 14.46667 13.84167 13.725 13.54167 13.9 13.425 12.5 12.68333 12.96667 12.63333 12.675 13.05 13.15 13.8 14.18333 12.98333 12.61667 12.675 12.5 12.41667 12.875 12.93333 12.85833 12.85833 13 12.65 12.85833 13.23333 13.53333 12.70833 12.30833 12.9 12.68333 12.41667 12.075 11.975 12.38333 12.76667 12.725 12.225 12.18333 12.11667 11.95 11.78333 11.88333 11.81667 12.01667 12.16667 12.20833 11.8 11.4 11.16667 10.875 10.86667 10.81667 10.54167 10.36667 -9999 -9999 -9999 -9999 -9999 -9999 -9999 -9999 -9999 -9999 -9999 -9999 -9999 -9999 -9999 
-9999 -9999 -9999 -9999 -9999 -9999 -9999 -9999 -9999 -9999 -9999 -9999 -9999 -9999 -9999 -9999 -9999 -9999 -9999 -9999 -9999 -9999 -9999 -9999 -9999 12.9 13.03333 12.725 12.44167 12.69167 12.84167 12.875 13.775 13.50833 12.70833 11.58333 11.23333 11.75 12.44167 12.875 13.94167 14.80833 15.34167 15.275 15.20833 14.95 14.59167 14.15 13.95 14.35833 14.79167 15.05 14.95833 14.65833 14.325 14.26667 14.30833 14.325 14.29167 14.09167 14.45 14.64167 14.75 14.53333 14.25833 14.40833 14.575 14.16667 13.95 14.13333 14.10833 14.225 14.14167 14.3 14.45 14.525 14.4 14.1 14.55833 15.13333 15.18333 14.74167 13.9 13.7 13.66667 13.48333 13.525 14.14167 14.30833 14.00833 14.01667 13.98333 14.025 14.05 13.95833 13.84167 13.85 13.64167 13.88333 13.73333 13.95833 14.11667 13.44167 12.80833 12.49167 12.56667 12.91667 12.9 12.78333 12.9 12.5 13.46667 14.45833 13.36667 12.775 13.11667 12.725 12.94167 12.8 13.25 13.025 13.00833 12.89167 12.725 12.64167 12.78333 13.50833 13.18333 12.725 13.11667 12.58333 12.175 12.00833 12.30833 12.31667 12.09167 12.08333 11.5 11.575 11.34167 11.33333 11.725 11.85 11.95 11.95833 12.03333 12.11667 11.675 11.23333 11.00833 10.64167 10.68333 10.80833 10.64167 -9999 -9999 -9999 -9999 -9999 -9999 -9999 -9999 -9999 -9999 -9999 -9999 -9999 -9999 -9999 -9999 
-9999 -9999 -9999 -9999 -9999 -9999 -9999 -9999 -9999 -9999 -9999 -9999 -9999 -9999 -9999 -9999 -9999 -9999 -9999 -9999 -9999 -9999 -9999 -9999 -9999 -9999 13.83333 13.40833 13.14167 13.10833 13.25833 13.05833 13.38333 13.575 13.4 12.75833 12.15 11.75833 12.025 12.20833 12.69167 13.825 14.75 15.2 15.39167 15.29167 15.125 14.75833 14.13333 13.95833 14.3 14.44167 14.64167 14.6 14.59167 14.425 14.24167 14.06667 14.29167 14 14.05 14.36667 14.375 14.13333 13.81667 13.975 14.50833 14.36667 14.05833 14.05 14.13333 13.95833 13.91667 13.9 13.91667 14.04167 14.06667 14.00833 14.25 14.53333 15.34167 15.05 14.21667 14.15 14.53333 14.5 14.44167 14.38333 14.09167 13.825 13.90833 13.88333 13.89167 13.925 13.79167 13.68333 13.775 13.83333 14.05833 13.86667 14.01667 13.93333 13.41667 13.10833 12.96667 13.13333 13.175 13.29167 13.175 12.96667 12.68333 12.95833 14.34167 13.80833 13.18333 14.08333 13.68333 13.36667 13.43333 13.13333 12.76667 13.01667 12.70833 12.725 12.58333 12.625 13.025 13.35 12.74167 13.03333 12.65 11.80833 11.58333 12.175 11.81667 11.91667 12.075 11.775 11.64167 11.18333 11.29167 11.55 11.5 11.55833 11.63333 11.80833 11.93333 11.725 11.55 11.00833 10.65833 10.675 10.875 10.9 -9999 -9999 -9999 -9999 -9999 -9999 -9999 -9999 -9999 -9999 -9999 -9999 -9999 -9999 -9999 -9999 
-9999 -9999 -9999 -9999 -9999 -9999 -9999 -9999 -9999 -9999 -9999 -9999 -9999 -9999 -9999 -9999 -9999 -9999 -9999 -9999 -9999 -9999 -9999 -9999 -9999 -9999 14.76667 14.03333 13.54167 13.66667 13.625 13.15833 13.15 13.14167 13.4 13.325 12.95833 12.3 11.83333 11.83333 11.96667 12.7 13.39167 14.24167 14.8 14.93333 15.18333 15.25833 14.35 13.5 13.46667 13.6 13.90833 14.24167 14.46667 14.40833 13.98333 13.775 13.95 13.8 13.875 14.00833 13.90833 13.76667 13.69167 13.98333 14.3 14.46667 14.30833 13.9 14.08333 13.975 13.88333 14.21667 13.925 14.01667 13.81667 13.60833 13.76667 14.09167 15.125 15.06667 14.675 14.74167 14.65833 14.44167 14.275 13.625 13.73333 13.63333 13.88333 13.85 13.91667 13.89167 13.85 13.58333 14.125 14.01667 14 14.00833 14.15833 13.95833 13.85 13.71667 13.78333 13.44167 13.33333 13.525 13.4 13.13333 13.2 12.89167 13.68333 13.60833 14.19167 14.81667 14.59167 13.5 13.69167 12.55 12.375 12.74167 12.64167 12.81667 12.95833 12.54167 12.74167 13.11667 12.69167 12.83333 12.575 12.10833 11.65 11.475 12.04167 11.71667 11.725 12.04167 11.95 11.55 11.33333 11.23333 11.15 11.24167 11.49167 11.73333 11.75833 11.65 11.63333 11.50833 10.95833 10.73333 10.98333 11.04167 10.64167 -9999 -9999 -9999 -9999 -9999 -9999 -9999 -9999 -9999 -9999 -9999 -9999 -9999 -9999 -9999 
-9999 -9999 -9999 -9999 -9999 -9999 -9999 -9999 -9999 -9999 -9999 -9999 -9999 -9999 -9999 -9999 -9999 -9999 -9999 -9999 -9999 -9999 -9999 -9999 -9999 14.95 14.93333 14.18333 13.625 13.95833 14.40833 14.06667 13.39167 13.34167 13.08333 13.225 12.9 12.33333 11.64167 11.94167 12.24167 12.4 12.79167 13.775 13.825 13.80833 14.14167 14.65833 14.55 13.975 13.61667 13.51667 13.59167 13.84167 14.125 14.08333 13.51667 13.48333 13.83333 13.675 13.50833 13.63333 13.69167 13.59167 13.45833 13.76667 14.04167 14.50833 14.28333 13.94167 13.96667 14.01667 14.21667 14.45833 14.23333 14.10833 13.71667 13.65833 13.70833 13.8 14.625 14.95833 14.66667 14.425 14.25833 14.01667 13.625 13.61667 13.625 13.65833 14.15 13.94167 13.675 13.71667 13.83333 13.50833 13.94167 13.56667 13.86667 13.75833 13.975 13.725 13.83333 14.29167 14.40833 13.6 13.34167 13.25 12.975 12.83333 12.80833 13.525 13.80833 13.4 13.90833 13.94167 13.75 14.13333 13.79167 13.15833 12.45 12.625 12.8 12.90833 13.05833 12.325 12.60833 12.99167 12.45833 12.59167 12.71667 12.58333 12.175 11.93333 11.86667 11.66667 11.61667 11.275 11.10833 11.375 11.50833 11.58333 11.38333 11.24167 11.28333 11.45 11.34167 11.18333 11.24167 11.575 11.55833 11.3 11.325 11.20833 10.58333 10.29167 10.34167 10.13333 9.891666 -9999 -9999 -9999 -9999 -9999 -9999 -9999 -9999 -9999 -9999 -9999 
-9999 -9999 -9999 -9999 -9999 -9999 -9999 -9999 -9999 -9999 -9999 -9999 -9999 -9999 -9999 -9999 -9999 -9999 -9999 -9999 -9999 -9999 -9999 -9999 -9999 -9999 15.20833 14.775 13.96667 14.29167 14.4 14.00833 13.76667 13.36667 13.18333 13.15833 12.7 12.375 11.90833 11.79167 11.31667 11.76667 12.65833 13.24167 13.29167 13.25833 13.28333 13.53333 14.16667 14.475 14.2 13.775 13.9 13.98333 13.84167 13.79167 13.5 13.80833 13.71667 13.66667 13.525 13.45833 13.54167 13.54167 13.40833 13.59167 13.80833 14.35 14.54167 13.91667 13.75 13.73333 13.8 14.14167 14.14167 13.99167 13.7 13.68333 13.64167 13.675 13.90833 14.225 14.11667 13.94167 13.65833 13.90833 13.73333 13.95833 14.44167 14.40833 14.15 13.90833 13.50833 13.94167 13.45 13.45 13.50833 13.225 13.39167 13.85833 13.85833 13.7 13.68333 14.26667 14.95 14.50833 13.825 13.56667 13.575 13.43333 14.08333 13.81667 12.775 12.775 12.81667 13.24167 12.86667 12.34167 13.10833 13.30833 12.94167 12.84167 12.94167 12.98333 13.00833 12.70833 12.60833 12.675 12.83333 12.78333 12.55 12.74167 13.14167 12.41667 11.83333 11.54167 11.5 11.29167 11.425 11.28333 11.18333 11.31667 11.18333 10.90833 10.725 10.86667 10.925 10.775 10.8 11.225 11.75 11.825 11.39167 11.34167 10.75833 10.60833 10.61667 10.25833 9.883333 9.85 -9999 -9999 -9999 -9999 -9999 -9999 -9999 -9999 -9999 -9999 
-9999 -9999 -9999 -9999 -9999 -9999 -9999 -9999 -9999 -9999 -9999 -9999 -9999 -9999 -9999 -9999 -9999 -9999 -9999 -9999 -9999 -9999 -9999 -9999 -9999 -9999 15.025 14.93333 14.3 14.68333 14.18333 13.31667 13.16667 13.16667 13.825 13.825 13.24167 12.525 11.94167 12.25833 11.43333 10.95833 11.71667 12.65 12.93333 13.2 13.33333 12.94167 13.18333 13.925 14.08333 14.15833 14.2 14.26667 13.9 13.90833 13.83333 13.825 13.98333 13.76667 13.5 13.39167 13.44167 13.63333 13.625 13.675 13.94167 14.35 14.50833 14.20833 13.90833 13.60833 13.53333 13.69167 13.89167 13.9 13.7 13.5 13.60833 13.725 13.9 14.18333 14.34167 14.20833 14.09167 14.06667 14.35833 14.46667 14.69167 14.91667 13.86667 13.66667 13.96667 13.95 13.31667 13.55 13.10833 13.075 13.25 14.14167 14.56667 14.4 14.31667 14.33333 13.70833 13.45 12.70833 12.75833 13.53333 13.7 13.4 12.9 13.025 13.11667 12.76667 12.59167 12.69167 12.375 12.91667 12.525 12.54167 12.575 12.34167 12.56667 12.53333 12.4 12.59167 12.21667 13.06667 12.71667 12.31667 12.55 12.7 12.14167 12.075 11.71667 11.725 11.375 11.25833 11.19167 11.125 10.94167 10.85 10.68333 10.625 10.69167 10.65 10.70833 10.95833 11.26667 11.21667 10.89167 10.81667 10.975 11.00833 10.99167 10.93333 10.45833 9.891666 9.825 9.791667 9.6 9.316667 -9999 -9999 -9999 -9999 -9999 -9999 -9999 
-9999 -9999 -9999 -9999 -9999 -9999 -9999 -9999 -9999 -9999 -9999 -9999 -9999 -9999 -9999 -9999 -9999 -9999 -9999 -9999 -9999 -9999 -9999 -9999 -9999 -9999 -9999 15.025 14.26667 14.39167 13.86667 13.45 13.4 13.63333 14.08333 14.14167 13.63333 13.15 12.4 12.25833 11.84167 11.8 11.61667 12.3 12.375 12.84167 13.16667 12.66667 12.65833 12.925 12.725 13.20833 14.05833 14.56667 14.78333 14.61667 14.225 14.18333 14.05833 13.825 13.65 13.69167 13.79167 14.18333 14.04167 13.55833 14.1 14.54167 14.83333 14.89167 14.425 13.825 13.45833 13.625 13.95833 14.20833 13.95833 13.45 13.575 13.73333 14.325 14.575 14.8 15.03333 15.08333 15.14167 15.16667 15.20833 14.75 13.91667 13.78333 13.54167 12.93333 12.76667 13.10833 13.45833 13.29167 13.28333 13.50833 12.89167 13.65833 13.34167 13.56667 13.29167 12.68333 13.21667 12.775 12.55833 12.3 12.55833 12.91667 13.7 13.975 13.38333 13.26667 12.63333 12.66667 12.54167 12.94167 12.45 12.725 12.54167 12.44167 12.54167 12.73333 12.25833 12.54167 12.15 12.66667 12.975 12.69167 12.23333 12.3 11.69167 12.00833 12.08333 12.06667 11.825 11.75 11.425 11.01667 11.06667 11.03333 10.975 10.94167 10.90833 10.725 10.59167 10.51667 10.45 10.39167 10.55 10.7 10.55833 10.48333 10.8 10.94167 10.475 9.975 9.766666 9.525 9.233334 8.958333 8.866667 -9999 -9999 -9999 -9999 -9999 -9999 
-9999 -9999 -9999 -9999 -9999 -9999 -9999 -9999 -9999 -9999 -9999 -9999 -9999 -9999 -9999 -9999 -9999 -9999 -9999 -9999 -9999 -9999 -9999 -9999 -9999 -9999 -9999 -9999 14.79167 14.51667 14.33333 14.3 14.125 14.00833 14.20833 14.14167 13.975 13.73333 13.33333 12.75 12.48333 12.625 12.54167 12.63333 12.4 12.25 12.675 13.15833 13.05833 13.14167 12.93333 12.38333 13.11667 14.175 14.95 15.28333 15.35833 15.03333 14.65833 14.43333 14.44167 14.225 14.45833 14.86667 14.73333 14.04167 13.91667 14.59167 15.13333 15.20833 14.93333 13.81667 13.425 13.375 13.94167 14.45 14.46667 14.16667 14.13333 13.69167 14.21667 14.98333 15.425 15.89167 16.25833 16.08333 15.81667 14.975 14.23333 14.10833 14.13333 13.45 13.08333 12.69167 12.9 12.86667 12.79167 12.75 12.675 12.93333 13.36667 13.28333 12.98333 12.59167 12.85833 13.2 12.98333 12.75 12.71667 12.525 12.2 12.83333 13.96667 14.11667 13.31667 12.65833 12.60833 12.66667 12.98333 12.90833 12.85833 12.69167 12.95 12.48333 13.1 12.51667 12.43333 12.2 12.53333 13 12.74167 12.73333 11.65 11.48333 11.6 11.69167 12.025 11.90833 11.975 11.85 11.45 11.475 11.525 11.38333 11.35833 11.25 10.94167 10.675 10.51667 10.43333 10.425 10.46667 10.35833 10.125 9.966667 10.13333 10.49167 10.45 9.95 9.533334 9.141666 9.008333 8.925 8.891666 -9999 -9999 -9999 -9999 -9999 -9999 
-9999 -9999 -9999 -9999 -9999 -9999 -9999 -9999 -9999 -9999 -9999 -9999 -9999 -9999 -9999 -9999 -9999 -9999 -9999 -9999 -9999 -9999 -9999 -9999 -9999 -9999 -9999 -9999 -9999 13.96667 14.075 14.375 14.06667 13.89167 13.875 14.05 13.75 13.79167 13.88333 13.50833 13.30833 13.13333 12.88333 12.86667 13.40833 13.45833 13.36667 13.55 13.45833 12.99167 12.8 12.45833 12.05833 12.775 13.71667 14.575 15.23333 15.36667 15.05 14.90833 14.925 14.86667 15.1 15.29167 15.30833 14.81667 14.225 14.50833 15.06667 15.39167 15.40833 14.80833 13.775 13.41667 13.25833 13.825 14.4 14.74167 14.44167 13.86667 13.975 14.23333 15.01667 15.975 16.63333 16.61667 16.21667 15.23333 14.74167 14.26667 14.01667 13.41667 13.175 13.24167 12.95 12.94167 13.1 12.61667 13.04167 13.4 13.71667 13.03333 12.8 12.5 12.74167 13.5 13.13333 13.04167 12.84167 12.60833 12.48333 12.53333 13.75 13.78333 12.90833 12.61667 12.65 12.91667 13.15 13.44167 13.26667 13.00833 12.94167 12.7 13.25833 13.05 12.225 12.23333 12.78333 12.95833 12.975 12.7 11.96667 11.675 11.375 11.7 11.40833 11.3 11.58333 11.80833 11.71667 11.5 11.54167 11.50833 11.3 11.26667 11.13333 10.90833 10.91667 10.825 10.55 10.39167 10.26667 10.175 10.06667 10.45 10.53333 10.425 9.941667 9.525 -9999 9.158334 -9999 -9999 -9999 -9999 -9999 -9999 -9999 -9999 
-9999 -9999 -9999 -9999 -9999 -9999 -9999 -9999 -9999 -9999 -9999 -9999 -9999 -9999 -9999 -9999 -9999 -9999 -9999 -9999 -9999 -9999 -9999 -9999 -9999 -9999 -9999 -9999 -9999 13.74167 13.96667 13.69167 13.56667 13.58333 13.99167 14.14167 13.85 13.51667 14.06667 14.55833 13.85 13.125 13.46667 13.725 14.05 13.49167 13.18333 13.46667 13.38333 13.23333 13.05833 12.43333 12.11667 11.93333 11.9 12.95 14.2 14.525 14.75833 14.98333 15.10833 15.15833 15.28333 15.4 15.54167 15.55833 15.33333 15.3 15.35 15.375 15.25 15.19167 14.625 13.75 13.33333 13.33333 13.85 14.30833 14.25 13.775 13.775 14.20833 14.40833 15.39167 16.16667 16.5 16.425 16.06667 15.36667 14.45833 14.09167 13.375 13.44167 13.51667 13.4 13.175 12.975 13.21667 14.13333 13.99167 13.06667 12.99167 12.875 12.64167 12.925 13.31667 13.35 13.25833 12.88333 13.06667 13.16667 13.325 13.74167 14.23333 13.525 12.675 12.825 12.90833 12.975 13.35 13.675 13.33333 13.175 12.78333 12.5 12.41667 12.36667 12.71667 12.75 12.43333 12.44167 12.90833 12.45833 12.16667 12.175 11.375 10.94167 11.25833 11.275 11.29167 11.36667 11.4 11.28333 11.19167 11.06667 11.06667 11.3 11.13333 10.80833 10.75 10.725 10.525 10.13333 10.18333 10.31667 10.36667 10.46667 10.41667 -9999 -9999 -9999 -9999 -9999 -9999 -9999 -9999 -9999 -9999 -9999 -9999 
-9999 -9999 -9999 -9999 -9999 -9999 -9999 -9999 -9999 -9999 -9999 -9999 -9999 -9999 -9999 -9999 -9999 -9999 -9999 -9999 -9999 -9999 -9999 -9999 -9999 -9999 -9999 -9999 -9999 -9999 13.71667 14.29167 14.225 13.89167 13.81667 13.575 13.30833 13.2 13.425 13.425 13.75833 13.64167 14 13.83333 13.95 14.075 13.96667 13.925 13.3 12.95833 13 13.325 13.26667 12.725 12.60833 12.34167 13.11667 13.36667 13.34167 13.825 14.34167 14.55833 14.73333 14.95 15.125 15.35833 15.425 15.33333 15.00833 14.59167 14.54167 14.50833 14.55833 14.24167 14.11667 14.11667 13.84167 13.675 14.00833 13.83333 14.01667 14.375 14.45833 14.68333 15.43333 15.76667 16.01667 16.09167 15.65833 14.84167 14.23333 13.8 13.8 13.65833 13.68333 13.46667 13.38333 13.30833 13.25 13.41667 13.2 13.05 12.96667 13.1 13.56667 13.45833 13.05833 13.14167 13.21667 13.08333 13.25 13.03333 13.06667 13.96667 13.925 13.15833 12.79167 12.64167 12.69167 12.775 13.3 13.38333 13.35833 12.84167 12.53333 11.88333 12.09167 12.46667 12.41667 12.3 12.55833 12.68333 12.5 12.08333 12.24167 11.38333 11.025 11.39167 10.975 11.16667 11.03333 11.21667 11.28333 11.23333 11.20833 11.20833 11.44167 11.3 11.10833 10.775 10.50833 10.38333 10.26667 10.275 10.40833 10.39167 10.3 10.49167 -9999 -9999 -9999 -9999 -9999 -9999 -9999 -9999 -9999 -9999 -9999 -9999 
-9999 -9999 -9999 -9999 -9999 -9999 -9999 -9999 -9999 -9999 -9999 -9999 -9999 -9999 -9999 -9999 -9999 -9999 -9999 -9999 -9999 -9999 -9999 -9999 -9999 -9999 -9999 -9999 -9999 -9999 -9999 13.41667 14.35 14.28333 13.38333 13.36667 13.3 12.91667 12.675 12.7 13.23333 13.33333 14.05 14.84167 14.88333 14.88333 14.90833 14.725 13.6 12.9 12.95833 13.11667 13.49167 13.70833 13.68333 13.525 13.45833 13.16667 13.18333 12.63333 12.63333 13.28333 13.85 14.31667 14.425 14.55 14.675 14.61667 14.45833 13.84167 13.5 13.675 13.88333 14.01667 14.54167 15.06667 14.475 14.025 14.45 14.55833 14.5 14.40833 13.95 13.86667 14.25833 14.7 15.125 15.60833 15.80833 15.44167 14.675 14.10833 14.00833 13.825 14 13.81667 13.66667 13.65 12.93333 13.30833 13.16667 13.29167 13.44167 13.39167 13.55833 13.31667 13.15 12.96667 12.79167 13.45 12.925 12.51667 12.83333 13.94167 13.875 13.40833 12.71667 12.85 12.625 12.55833 12.59167 13.09167 13.25 13.175 13.025 12.65 12.175 11.95 11.75833 12.375 12.475 12.33333 12.51667 12.35833 12.33333 12 11.33333 11.19167 10.96667 11.1 11.16667 11.25833 11.44167 11.50833 11.34167 11.25833 11.44167 11.525 11.325 10.93333 10.69167 10.45833 10.31667 10.34167 10.56667 10.45833 10.225 -9999 -9999 -9999 -9999 -9999 -9999 -9999 -9999 -9999 -9999 -9999 -9999 -9999 
-9999 -9999 -9999 -9999 -9999 -9999 -9999 -9999 -9999 -9999 -9999 -9999 -9999 -9999 -9999 -9999 -9999 -9999 -9999 -9999 -9999 -9999 -9999 -9999 -9999 -9999 -9999 -9999 -9999 -9999 -9999 -9999 -9999 14.36667 14.00833 13.075 13.35833 12.9 12.825 12.79167 13.025 12.99167 13.75 14.6 14.86667 15 15.25 15.44167 14.48333 13.43333 13.1 12.8 12.93333 13.24167 13.75 14.00833 13.58333 13.025 13.33333 12.95833 12.43333 12.31667 12.575 13.3 13.29167 13.35833 13.49167 13.55 13.475 13.425 13.10833 13.20833 13.10833 13.18333 13.71667 14.43333 14.65 14.1 13.96667 14.49167 14.66667 14.3 14.05833 13.775 13.71667 13.875 14.20833 14.89167 15.54167 15.70833 14.95833 14.375 14.05833 13.79167 13.68333 13.53333 13.24167 13.35833 12.90833 13.175 13.125 13.31667 13.66667 13.54167 13.45833 13.29167 13.2 12.96667 12.95833 12.725 12.4 12.60833 13.68333 14.11667 14.15 13.625 12.89167 12.75833 12.78333 12.43333 12.35833 12.43333 13.04167 13.21667 13.05833 12.80833 12.54167 12.225 11.975 12.44167 11.825 11.9 11.90833 11.975 12.05 12.20833 11.875 11.31667 11.4 11.43333 11.45 11.60833 11.625 11.40833 10.99167 10.70833 10.73333 10.91667 11 11.09167 11.06667 10.61667 10.36667 10.45833 10.34167 10.40833 -9999 -9999 -9999 -9999 -9999 -9999 -9999 -9999 -9999 -9999 -9999 -9999 -9999 -9999 
-9999 -9999 -9999 -9999 -9999 -9999 -9999 -9999 -9999 -9999 -9999 -9999 -9999 -9999 -9999 -9999 -9999 -9999 -9999 -9999 -9999 -9999 -9999 -9999 -9999 -9999 -9999 -9999 -9999 -9999 -9999 -9999 -9999 -9999 14.38333 13.95833 13.45833 13.30833 13.15833 13.15833 13.40833 13.625 13.49167 13.54167 13.76667 14 14.60833 14.96667 14.11667 13.05833 13.18333 13.03333 12.99167 13.08333 13.39167 13.7 13.8 13.66667 13.29167 13.49167 13.16667 12.64167 12.38333 12.725 12.425 12.58333 13.06667 13 12.40833 12.76667 12.95833 13.075 12.91667 12.83333 12.975 13.28333 14.03333 14.20833 13.70833 13.94167 14.35 14.35833 14.06667 13.80833 13.525 13.44167 13.75833 14.10833 15.04167 15.66667 15.03333 14.7 14.60833 14.35 13.83333 13.73333 13.75833 13.3 13.28333 13.14167 13.11667 13.50833 13.63333 13.20833 13.50833 13.46667 13.2 13.01667 12.95 12.70833 12.89167 12.675 13.48333 14.03333 14.04167 13.50833 12.8 12.44167 12.60833 12.425 12.18333 12.05833 12.31667 13.08333 12.725 12.38333 12.15 11.98333 12 11.98333 12.04167 12.15 11.425 11.46667 11.35 11.76667 12.01667 11.96667 11.675 11.34167 11.26667 11.49167 11.29167 11.11667 10.85 10.525 10.26667 10.44167 10.86667 10.975 10.74167 10.56667 10.41667 10.18333 10.48333 -9999 -9999 -9999 -9999 -9999 -9999 -9999 -9999 -9999 -9999 -9999 -9999 -9999 -9999 -9999 
-9999 -9999 -9999 -9999 -9999 -9999 -9999 -9999 -9999 -9999 -9999 -9999 -9999 -9999 -9999 -9999 -9999 -9999 -9999 -9999 -9999 -9999 -9999 -9999 -9999 -9999 -9999 -9999 -9999 -9999 -9999 -9999 -9999 -9999 -9999 14.18333 14.18333 14.05833 13.64167 12.975 13.45833 13.68333 13.425 13.88333 13.725 13.575 13.25 13.14167 13.05833 12.60833 12.88333 13.38333 13.375 13.10833 13.24167 13.43333 13.54167 13.76667 13.725 13.71667 13.73333 13.49167 12.825 12.425 12.35 12.25833 12.66667 13.18333 12.95 12.425 12.95833 13.075 12.69167 12.66667 12.625 12.84167 13.11667 13.85833 14.41667 14.64167 14.73333 14.18333 13.925 13.63333 13.40833 13.125 13.41667 13.70833 14.45833 15.075 14.9 14.66667 14.15833 13.975 13.90833 13.70833 13.61667 13.54167 13.60833 13.94167 13.68333 13.73333 13.48333 13.69167 14.05 14.00833 13.58333 13.04167 12.86667 13.025 13.225 12.7 13.18333 13.65 13.64167 12.90833 12.01667 12.06667 12.25833 12.58333 12.85833 12.325 12.15833 12.575 12.925 12.51667 12.45833 12.34167 11.75833 11.91667 12.09167 11.84167 11.575 11.51667 11.525 11.71667 11.89167 11.91667 11.69167 11.24167 11.34167 11.33333 11.025 10.975 10.90833 10.45833 10.41667 10.31667 10.34167 10.33333 10.60833 10.225 10.16667 10.15833 10.31667 -9999 -9999 -9999 -9999 -9999 -9999 -9999 -9999 -9999 -9999 -9999 -9999 -9999 -9999 -9999 
-9999 -9999 -9999 -9999 -9999 -9999 -9999 -9999 -9999 -9999 -9999 -9999 -9999 -9999 -9999 -9999 -9999 -9999 -9999 -9999 -9999 -9999 -9999 -9999 -9999 -9999 -9999 -9999 -9999 -9999 -9999 -9999 -9999 -9999 -9999 -9999 14.4 13.85833 13.6 13.36667 13.08333 13.33333 13.525 13.725 13.41667 13.26667 12.70833 12.58333 12.925 13.16667 13.19167 13.56667 13.525 13.3 13.575 13.64167 13.71667 13.90833 13.975 14.09167 14.21667 14.13333 13.48333 12.84167 12.74167 12.525 12.48333 12.84167 13.15 12.93333 13.09167 13.2 13.01667 13 13.20833 13.2 13.03333 13.34167 14.10833 14.83333 15.18333 14.6 14.5 14.15833 13.90833 13.475 13.63333 13.51667 14.00833 14.03333 14.4 14.36667 13.68333 13.40833 13.49167 13.5 13.60833 13.89167 14.13333 14.35833 13.94167 13.74167 13.81667 14.025 14.39167 14.51667 13.725 12.94167 12.46667 12.54167 12.71667 13.025 12.975 13.2 12.925 12.75833 12.01667 12.05833 12.38333 12.4 13.00833 12.625 12.59167 12.4 12.85833 12.425 12.49167 12.24167 11.74167 11.90833 12.11667 12.20833 12.13333 11.99167 11.9 11.65 11.48333 11.4 11.13333 11.2 11.40833 11.44167 11.15833 10.85 10.71667 10.625 10.55833 10.38333 9.958333 10.21667 10.25833 10.275 10.1 -9999 -9999 -9999 -9999 -9999 -9999 -9999 -9999 -9999 -9999 -9999 -9999 -9999 -9999 -9999 -9999 -9999 
-9999 -9999 -9999 -9999 -9999 -9999 -9999 -9999 -9999 -9999 -9999 -9999 -9999 -9999 -9999 -9999 -9999 -9999 -9999 -9999 -9999 -9999 -9999 -9999 -9999 -9999 -9999 -9999 -9999 -9999 -9999 -9999 -9999 -9999 -9999 -9999 -9999 13.025 13.26667 13.15 12.56667 12.23333 12.64167 12.89167 12.88333 12.79167 12.9 13.08333 13.5 13.59167 13.75 13.85833 13.64167 13.78333 14.16667 14.06667 13.96667 14 14.00833 14.08333 14.175 14.10833 13.825 13.34167 12.96667 12.81667 12.75833 12.71667 12.55 12.95 13.00833 13.075 13.48333 13.74167 13.90833 13.825 13.55 13.325 13.4 14.00833 15.04167 15.55 15.625 15.30833 14.83333 14.225 13.925 13.425 13.56667 13.79167 13.9 14.21667 14 14.05 14.10833 13.93333 14.10833 14.14167 14.09167 14.225 13.93333 13.725 13.84167 14 14.01667 14.34167 13.575 12.76667 12.575 12.36667 12.20833 12.54167 13.13333 13.14167 12.75833 12.50833 12.55833 12.38333 12.8 12.95 12.84167 12.93333 12.70833 12.90833 12.81667 12.36667 12.24167 12.05833 11.825 11.71667 11.65 11.6 11.76667 11.65833 11.54167 11.45833 11 11.15833 11.01667 11.01667 11.18333 11.23333 10.99167 10.75 10.65 10.59167 10.76667 10.15833 10.04167 10.25 10.16667 10.08333 -9999 -9999 -9999 -9999 -9999 -9999 -9999 -9999 -9999 -9999 -9999 -9999 -9999 -9999 -9999 -9999 -9999 -9999 
-9999 -9999 -9999 -9999 -9999 -9999 -9999 -9999 -9999 -9999 -9999 -9999 -9999 -9999 -9999 -9999 -9999 -9999 -9999 -9999 -9999 -9999 -9999 -9999 -9999 -9999 -9999 -9999 -9999 -9999 -9999 13.3 13.25 -9999 -9999 14.21667 13.25833 12.86667 12.69167 12.75833 12.45833 12.45 12.45833 12.35 12.74167 12.65 13.00833 13.36667 13.91667 14.05833 13.78333 13.925 13.91667 14.11667 14.38333 14.25833 14.025 13.78333 13.75833 13.80833 13.84167 13.85 13.625 13.2 13.08333 12.75 12.875 12.84167 12.70833 12.75 12.94167 13.14167 13.58333 14.01667 14.15 14.25 14.01667 13.55833 13.44167 13.5 14.275 15.275 15.79167 15.79167 15.54167 14.95833 13.80833 13.50833 13.74167 13.675 13.875 14.175 14.45833 14.16667 14.13333 13.75833 14.05833 14.33333 13.96667 14.11667 13.75833 13.675 13.95 13.91667 13.68333 13.86667 13.325 13 12.4 12.06667 12.15833 12.45 13.1 13.71667 13.63333 12.88333 12.475 12.60833 12.69167 12.65833 12.38333 12.50833 13.05 13.23333 12.59167 12.18333 12.325 12.29167 12.15833 11.74167 11.54167 11.63333 11.40833 11.35 11.65 11.21667 10.73333 11.24167 10.80833 10.93333 11.06667 11.025 10.69167 10.4 10.41667 10.55833 10.50833 10.04167 10.30833 -9999 -9999 -9999 -9999 -9999 -9999 -9999 -9999 -9999 -9999 -9999 -9999 -9999 -9999 -9999 -9999 -9999 -9999 -9999 -9999 -9999 
-9999 -9999 -9999 -9999 -9999 -9999 -9999 -9999 -9999 -9999 -9999 -9999 -9999 -9999 -9999 -9999 -9999 -9999 -9999 -9999 -9999 -9999 -9999 -9999 -9999 -9999 -9999 -9999 -9999 -9999 14.10833 12.84167 12.93333 -9999 -9999 13.63333 13.16667 12.79167 12.53333 12.54167 12.59167 12.625 12.55833 12.675 12.65 12.64167 13.14167 13.64167 14.225 14.475 14.23333 14.05 14.075 14.225 14.15 14.43333 14.5 13.85 13.525 13.53333 13.625 13.69167 13.525 13.275 13.05 12.825 13.06667 13.06667 12.90833 12.69167 13.01667 13.34167 13.58333 13.975 14.40833 14.19167 14.16667 13.85833 13.49167 13.48333 13.66667 14.05833 14.75833 15.39167 15.70833 15.5 14.4 13.86667 13.70833 13.39167 13.625 13.625 14.525 14.475 13.99167 13.55 13.46667 13.73333 13.81667 13.76667 13.525 13.46667 13.66667 13.78333 13.51667 13.44167 13.175 13.05 12.53333 12.06667 11.95833 12.55 13.06667 13.11667 13.41667 13.08333 12.725 12.69167 12.525 12.74167 12.69167 12.79167 12.94167 13.08333 12.49167 12.33333 12.45833 12.39167 11.825 11.68333 11.40833 11.25833 11.3 11.475 11.45833 11.34167 11.375 11.04167 10.725 11.025 11.275 11.125 10.95833 10.56667 10.4 10.40833 9.966666 9.816667 9.883333 -9999 -9999 -9999 -9999 -9999 -9999 -9999 -9999 -9999 -9999 -9999 -9999 -9999 -9999 -9999 -9999 -9999 -9999 -9999 -9999 -9999 
-9999 -9999 -9999 -9999 -9999 -9999 -9999 -9999 -9999 -9999 -9999 -9999 -9999 -9999 -9999 -9999 -9999 -9999 -9999 -9999 -9999 -9999 -9999 -9999 -9999 -9999 -9999 -9999 -9999 -9999 13.73333 12.75 12.34167 12.74167 13.425 13.525 13.13333 12.84167 12.73333 12.78333 12.81667 12.93333 12.83333 12.73333 12.61667 12.81667 13.1 13.76667 14.525 14.85 14.93333 14.43333 14.13333 14.275 14.04167 14.10833 14.51667 14.04167 13.58333 13.41667 13.41667 13.43333 13.4 13.4 13.44167 13.50833 13.525 13.20833 13.20833 12.875 12.91667 13.19167 13.43333 13.8 14.51667 14.65833 14.29167 13.9 13.50833 13.59167 13.73333 13.425 13.74167 14.475 15.18333 15.35 14.66667 14.025 13.53333 13.31667 13.5 13.53333 13.875 14.125 13.775 13.15 13.20833 13.475 13.34167 13.125 13.55 13.14167 13.3 13.19167 13.44167 13.05833 12.86667 12.90833 12.43333 12.325 12.15 12.6 12.84167 12.75833 12.68333 12.79167 12.6 12.48333 12.59167 12.625 12.25833 12.25833 12.86667 12.73333 12.25833 12.34167 12.35833 12.075 11.975 11.78333 11.975 11.61667 11.49167 11.30833 11.48333 11.85833 11.8 11.38333 11.275 11.18333 11.19167 11.06667 11.04167 10.79167 10.36667 9.883333 9.875 9.566667 9.691667 9.733334 -9999 -9999 -9999 -9999 -9999 -9999 -9999 -9999 -9999 -9999 -9999 -9999 -9999 -9999 -9999 -9999 -9999 -9999 -9999 -9999 
-9999 -9999 -9999 -9999 -9999 -9999 -9999 -9999 -9999 -9999 -9999 -9999 -9999 -9999 -9999 -9999 -9999 -9999 -9999 -9999 -9999 -9999 -9999 -9999 -9999 -9999 -9999 -9999 -9999 -9999 13.075 13.1 12.74167 12.525 12.79167 13.21667 13.15 12.71667 12.75 12.83333 12.86667 12.98333 13.15 13.075 13.05 13.025 12.875 13.525 14.53333 15.05833 14.95833 14.69167 14.34167 14.425 14.46667 14.475 14.45833 13.93333 13.625 13.39167 13.125 12.95833 13.16667 13.45833 13.54167 13.8 13.90833 13.09167 12.9 12.775 12.75 13.29167 13.45833 13.84167 14.65 15.05 14.45833 13.65 13.40833 13.53333 14.025 14.05833 13.79167 13.89167 14.25833 15.08333 14.96667 14.25 13.6 13.46667 13.6 13.71667 13.63333 13.58333 13.975 13.39167 13.075 13.81667 13.29167 13.19167 13.24167 12.71667 13.18333 13.375 13.31667 12.95833 12.78333 12.475 12.35 12.38333 12.375 12.375 12.575 12.91667 12.48333 12.25833 12.16667 12.10833 12.31667 12.65833 12.66667 12.55833 12.9 12.5 12.26667 12.40833 12.08333 11.96667 11.575 11.71667 11.85833 11.70833 11.575 11.225 11.55833 11.68333 11.56667 11.34167 11.26667 11.08333 10.925 10.94167 11.19167 10.86667 10.33333 9.933333 9.916667 9.541667 9.55 9.633333 -9999 -9999 -9999 -9999 -9999 -9999 -9999 -9999 -9999 -9999 -9999 -9999 -9999 -9999 -9999 -9999 -9999 -9999 -9999 -9999 
-9999 -9999 -9999 -9999 -9999 -9999 -9999 -9999 -9999 -9999 -9999 -9999 -9999 -9999 -9999 -9999 -9999 -9999 -9999 -9999 -9999 -9999 -9999 -9999 -9999 -9999 -9999 -9999 -9999 -9999 -9999 -9999 13.71667 13.24167 12.425 12.45 13.10833 12.875 12.98333 12.95833 13.18333 13.06667 13.21667 13.34167 13.31667 13.275 13.21667 13.34167 14.25 14.96667 14.53333 14.075 14.1 14.54167 15 14.84167 14.46667 14.1 13.85833 13.31667 12.94167 12.65 13 13.3 13.24167 13.53333 13.91667 13.11667 13.11667 13.11667 13.11667 13.5 13.625 13.65 14.55 15.15833 14.80833 14.20833 13.825 13.28333 13 13.15 13.125 12.98333 12.9 13.775 14.49167 14.21667 13.69167 13.83333 14.025 13.75833 13.7 13.025 13.36667 13.75833 13.33333 13.65833 13.16667 13.025 13.125 12.6 13.075 13.10833 13.2 12.725 12.125 11.94167 12.30833 12.35 12.21667 12.2 12.10833 12.65 12.61667 12.54167 12.46667 12.4 12.575 12.775 12.825 12.65833 12.99167 12.6 12.36667 12.43333 12.375 12.10833 12.09167 11.95833 12.04167 11.575 11.53333 11.20833 11.325 11.38333 11.13333 11.21667 10.93333 10.65833 10.49167 10.53333 10.83333 10.675 10.55 10.19167 9.891666 9.349999 9.591666 -9999 -9999 -9999 -9999 -9999 -9999 -9999 -9999 -9999 -9999 -9999 -9999 -9999 -9999 -9999 -9999 -9999 -9999 -9999 -9999 -9999 
-9999 -9999 -9999 -9999 -9999 -9999 -9999 -9999 -9999 -9999 -9999 -9999 -9999 -9999 -9999 -9999 -9999 -9999 -9999 -9999 -9999 -9999 -9999 -9999 -9999 -9999 -9999 -9999 -9999 -9999 -9999 -9999 -9999 13.73333 12.81667 12.29167 12.4 12.80833 12.20833 12.51667 12.975 13.35 13.33333 12.99167 13.06667 13.29167 13.675 13.775 14.29167 14.76667 14.60833 14.15833 14.35833 14.875 15.48333 15.36667 14.98333 14.70833 14.24167 13.375 12.85833 12.325 12.55833 12.69167 12.79167 13.23333 13.65 13.29167 13.3 13.33333 13.4 13.775 13.875 14.03333 14.68333 15.225 14.94167 14.46667 14.36667 14 13.31667 12.90833 12.71667 12.83333 12.6 12.75 13.20833 13.9 14.10833 14.625 14.64167 14.18333 13.89167 13.26667 12.61667 13.36667 13.91667 13.81667 12.95833 12.86667 13.01667 13 12.83333 12.95 13.08333 12.40833 12.06667 12.18333 12.30833 12.38333 12.09167 12.05 12.11667 12.35833 12.625 13.05 13.08333 12.9 12.925 13.225 13.04167 13.09167 12.88333 12.43333 12.4 12.41667 12.25833 12.49167 12.45833 12.2 12.06667 11.43333 11.44167 11.025 11.125 11.16667 11.41667 11.43333 11.23333 11.19167 10.9 10.475 10.46667 10.475 10.625 10.06667 9.658333 9.108334 -9999 -9999 -9999 -9999 -9999 -9999 -9999 -9999 -9999 -9999 -9999 -9999 -9999 -9999 -9999 -9999 -9999 -9999 -9999 -9999 -9999 -9999 
-9999 -9999 -9999 -9999 -9999 -9999 -9999 -9999 -9999 -9999 -9999 -9999 -9999 -9999 -9999 -9999 -9999 -9999 -9999 -9999 -9999 -9999 -9999 -9999 -9999 -9999 -9999 -9999 -9999 -9999 -9999 -9999 -9999 13.65833 13.125 12.60833 12.34167 12.61667 12.29167 12.3 12.71667 12.7 12.79167 12.56667 12.91667 13.45 14.2 14.23333 14.14167 14.65833 14.78333 14.53333 14.94167 15.48333 15.84167 15.49167 15.25833 15.225 14.56667 13.60833 12.96667 12.45833 12.3 12.425 12.68333 13.16667 13.4 13.225 13.45833 13.5 13.575 13.84167 13.575 13.69167 14.30833 15.24167 15.25833 14.625 14.08333 13.93333 13.88333 13.33333 13.04167 12.875 12.49167 12.58333 12.925 13.125 14.23333 14.91667 15.15 15.15833 14.55833 13.68333 12.78333 12.54167 13.14167 13.59167 12.975 12.8 12.725 13.14167 13.025 13.03333 12.78333 12.225 12.08333 12.11667 12.20833 12.36667 12.21667 12.325 12.575 12.74167 13 13.33333 13.45833 13.30833 13.36667 13.54167 13.25 13.1 12.80833 12.69167 12.71667 12.71667 12.51667 12.44167 12.375 12.175 12.00833 11.83333 11.76667 11.83333 11.94167 11.75 11.76667 11.575 11.3 11.20833 10.90833 10.675 10.43333 10.05833 9.75 9.333333 9.216666 8.958333 -9999 -9999 -9999 -9999 -9999 -9999 -9999 -9999 -9999 -9999 -9999 -9999 -9999 -9999 -9999 -9999 -9999 -9999 -9999 -9999 -9999 -9999 
-9999 -9999 -9999 -9999 -9999 -9999 -9999 -9999 -9999 -9999 -9999 -9999 -9999 -9999 -9999 -9999 -9999 -9999 -9999 -9999 -9999 -9999 -9999 -9999 -9999 -9999 -9999 -9999 -9999 -9999 -9999 -9999 -9999 -9999 12.93333 12.95833 12.43333 12.69167 12.68333 12.60833 12.83333 13.01667 12.79167 12.91667 12.85833 13.24167 13.86667 14.25833 14.18333 14.54167 14.83333 14.54167 15.21667 15.83333 15.99167 15.375 15.425 15.19167 14.5 13.71667 13.19167 12.81667 12.41667 12.16667 12.33333 13.23333 13.4 13.125 13.39167 13.51667 13.64167 14.13333 13.74167 13.59167 13.975 14.95833 15.20833 14.48333 14.16667 14.04167 13.88333 13.96667 13.475 13.075 12.69167 13.15833 13.525 13.275 13.5 14.28333 15.4 16.05 15.58333 14.24167 13.34167 12.75 12.825 13.06667 12.84167 12.70833 12.61667 12.70833 12.425 12.79167 13.14167 12.69167 12.11667 11.98333 11.93333 12.375 12.25833 12.40833 12.66667 12.79167 12.91667 12.925 12.79167 12.78333 13.1 13.375 13.31667 13.14167 12.89167 12.8 12.79167 13.03333 12.83333 12.63333 12.475 12.23333 12.26667 12.45833 12.61667 12.21667 11.71667 11.525 11.44167 11.38333 11.21667 11.03333 10.86667 10.58333 10.19167 10.2 9.925 9.55 9.233334 8.75 -9999 -9999 -9999 -9999 -9999 -9999 -9999 -9999 -9999 -9999 -9999 -9999 -9999 -9999 -9999 -9999 -9999 -9999 -9999 -9999 -9999 -9999 
-9999 -9999 -9999 -9999 -9999 -9999 -9999 -9999 -9999 -9999 -9999 -9999 -9999 -9999 -9999 -9999 -9999 -9999 -9999 -9999 -9999 -9999 -9999 -9999 -9999 -9999 -9999 -9999 -9999 -9999 -9999 -9999 -9999 -9999 -9999 13.19167 12.89167 12.55833 12.81667 12.85 12.85 13.38333 13.375 13.2 12.96667 13.44167 13.625 13.625 14.13333 14.475 14.70833 14.45833 15.2 15.74167 15.88333 15.45833 15.33333 15.21667 14.95833 14.41667 13.79167 13.28333 12.7 12.40833 12.55833 12.76667 12.975 13.20833 13.55833 13.54167 13.375 13.96667 13.775 13.75833 14.04167 14.83333 15.08333 14.88333 14.64167 14.34167 13.98333 13.975 13.9 13.75 13.54167 13.56667 14.2 13.90833 13.40833 13.95 15.30833 16.26667 15.925 14.925 14.025 12.79167 12.70833 12.75 13.28333 12.91667 12.93333 12.21667 12.41667 12.7 12.73333 12.99167 12.3 12 12.16667 12.39167 12.43333 12.35833 12.14167 12.20833 12.3 12.49167 12.325 12.325 12.69167 12.80833 12.725 12.86667 12.58333 12.125 11.98333 12.275 12.73333 13.1 12.79167 12.48333 12.2 12.075 12.11667 11.9 11.65833 11.50833 11.44167 11.2 10.775 10.7 10.55 10.10833 9.891666 9.983334 9.758333 9.291667 8.908334 8.641666 -9999 -9999 -9999 -9999 -9999 -9999 -9999 -9999 -9999 -9999 -9999 -9999 -9999 -9999 -9999 -9999 -9999 -9999 -9999 -9999 -9999 -9999 
-9999 -9999 -9999 -9999 -9999 -9999 -9999 -9999 -9999 -9999 -9999 -9999 -9999 -9999 -9999 -9999 -9999 -9999 -9999 -9999 -9999 -9999 -9999 -9999 -9999 -9999 -9999 -9999 -9999 -9999 -9999 -9999 -9999 -9999 -9999 12.43333 12.66667 12.66667 12.41667 12.775 12.74167 13.11667 13.475 13.41667 13.38333 13.25833 13.54167 13.43333 13.75833 14.31667 14.525 14.45833 15.01667 15.61667 15.79167 15.40833 15.28333 15.4 15.34167 15.00833 14.41667 13.98333 13.25 12.58333 12.65 12.91667 12.86667 13.19167 13.98333 14.025 14.03333 14.20833 14.025 13.96667 13.975 14.55833 14.55833 14.24167 14.025 14.325 14.09167 13.88333 13.54167 13.825 13.83333 13.525 13.78333 13.825 13.55 13.84167 14.85833 15.70833 15.7 15.03333 13.83333 13.11667 12.91667 12.55833 13.125 13.575 12.95 12.225 12.48333 12.375 12.40833 12.60833 12.89167 12.625 12.4 12.45 12.5 12.125 12.10833 12.00833 11.89167 12.11667 12.06667 12.04167 12.38333 12.36667 12.25833 12.49167 12.675 12.24167 11.76667 11.84167 12.08333 12.35 12.225 12.075 12 11.98333 11.93333 11.8 11.79167 11.68333 11.36667 10.81667 10.6 10.44167 10.19167 9.85 9.75 9.433333 9.283333 9.075 8.75 -9999 -9999 -9999 -9999 -9999 -9999 -9999 -9999 -9999 -9999 -9999 -9999 -9999 -9999 -9999 -9999 -9999 -9999 -9999 -9999 -9999 -9999 -9999 
-9999 -9999 -9999 -9999 -9999 -9999 -9999 -9999 -9999 -9999 -9999 -9999 -9999 -9999 -9999 -9999 -9999 -9999 -9999 -9999 -9999 -9999 -9999 -9999 -9999 -9999 -9999 -9999 -9999 -9999 -9999 -9999 -9999 -9999 12.71667 12.86667 12.48333 12.65833 12.65 12.65833 12.775 12.83333 13.15833 13.88333 13.65833 13.08333 13.18333 13.55833 13.60833 14.03333 14.33333 14.29167 14.86667 15.49167 15.76667 15.43333 15.23333 15.275 15.225 15.29167 15.03333 14.65 13.65833 12.725 12.95833 13.6 13.44167 13.44167 14.10833 14.33333 14.15 13.775 13.45833 13.79167 13.975 14.39167 14.88333 14.84167 14.59167 14.78333 14.45833 14.03333 13.65 13.55833 13.5 13.5 13.35833 13.275 13.35833 13.38333 14.3 14.84167 14.31667 14.475 13.59167 13.40833 12.74167 12.93333 12.81667 13.41667 13.23333 12.7 12.05 12.36667 12.125 12.40833 12.25833 12.33333 12.36667 12.275 12.40833 12.39167 11.9 11.83333 11.90833 12.35 12.48333 12.29167 12.08333 12.2 11.95 12.2 12.5 12.83333 12.63333 12.30833 12.30833 12.23333 -9999 -9999 -9999 -9999 -9999 12.10833 11.96667 11.51667 11.10833 11.05833 10.66667 10.20833 9.825 9.591666 9.266666 9.108334 8.991667 8.858334 -9999 -9999 -9999 -9999 -9999 -9999 -9999 -9999 -9999 -9999 -9999 -9999 -9999 -9999 -9999 -9999 -9999 -9999 -9999 -9999 -9999 -9999 -9999 -9999 
-9999 -9999 -9999 -9999 -9999 -9999 -9999 -9999 -9999 -9999 -9999 -9999 -9999 -9999 -9999 -9999 -9999 -9999 -9999 -9999 -9999 -9999 -9999 -9999 -9999 -9999 -9999 -9999 -9999 -9999 -9999 -9999 -9999 -9999 -9999 -9999 13.25 12.39167 12.51667 12.86667 12.90833 12.95833 13.16667 13.99167 13.84167 13.375 12.98333 13.24167 13.55833 13.7 13.85 13.9 14.525 15.21667 15.69167 15.65833 15.15 14.98333 15.01667 15.225 15.31667 15.09167 14.01667 13.06667 13.30833 13.75833 13.73333 13.93333 13.63333 13.2 13.05 12.94167 13.1 13.4 13.675 14.2 14.48333 14.48333 14.28333 14.54167 14.81667 14.375 13.94167 13.61667 13.19167 13.19167 13.23333 13.3 13.35833 13.43333 13.825 13.975 13.25 13.55833 13.80833 13.21667 13.05833 13.375 12.725 13.05833 13.50833 13.03333 12.64167 12.3 12.19167 12.025 12.04167 12.16667 12.18333 12.40833 12.275 12.43333 12.26667 11.95833 12.375 12.65833 12.725 12.64167 12.4 12.00833 12.20833 12.00833 12.06667 12.40833 12.93333 12.95833 12.78333 12.48333 -9999 -9999 -9999 -9999 -9999 12.26667 12.025 11.3 11.09167 10.98333 10.24167 9.883333 9.783333 9.625 9.408333 9.166667 9.25 -9999 -9999 -9999 -9999 -9999 -9999 -9999 -9999 -9999 -9999 -9999 -9999 -9999 -9999 -9999 -9999 -9999 -9999 -9999 -9999 -9999 -9999 -9999 -9999 -9999 
-9999 -9999 -9999 -9999 -9999 -9999 -9999 -9999 -9999 -9999 -9999 -9999 -9999 -9999 -9999 -9999 -9999 -9999 -9999 -9999 -9999 -9999 -9999 -9999 -9999 -9999 -9999 -9999 -9999 -9999 -9999 -9999 -9999 -9999 -9999 -9999 -9999 12.875 12.175 12.8 13.11667 13.375 13.33333 13.7 13.3 13.025 12.73333 12.91667 13.3 13.45 13.45833 13.675 13.86667 14.625 15.18333 15.275 15 14.73333 14.65833 14.775 14.93333 14.68333 13.70833 12.96667 13.09167 13.075 13.4 13.76667 13.31667 12.86667 12.975 13.14167 13.30833 13.34167 13.58333 13.95833 13.975 13.73333 13.84167 13.98333 14.44167 14.63333 14.40833 14.16667 13.8 13.4 13.39167 13.43333 13.40833 13.35 13.50833 13.625 13.25 13.15 13.775 14 13.93333 13.73333 12.95833 12.9 13.275 12.84167 12.8 12.45833 12.1 11.96667 11.60833 12.05833 12.35 12.18333 11.78333 12.28333 12.28333 12.2 12.425 12.50833 12.60833 12.61667 12.45833 12.3 12.51667 12.275 12.175 12.28333 12.7 -9999 -9999 -9999 -9999 -9999 -9999 -9999 -9999 11.94167 11.71667 11.35 11.15833 10.86667 10.4 -9999 -9999 -9999 -9999 -9999 -9999 -9999 -9999 -9999 -9999 -9999 -9999 -9999 -9999 -9999 -9999 -9999 -9999 -9999 -9999 -9999 -9999 -9999 -9999 -9999 -9999 -9999 -9999 -9999 -9999 -9999 
-9999 -9999 -9999 -9999 -9999 -9999 -9999 -9999 -9999 -9999 -9999 -9999 -9999 -9999 -9999 -9999 -9999 -9999 -9999 -9999 -9999 -9999 -9999 -9999 -9999 -9999 -9999 -9999 -9999 -9999 -9999 -9999 -9999 -9999 -9999 -9999 -9999 -9999 12.89167 12.81667 12.875 13.2 13.31667 13.125 12.90833 12.48333 12.66667 12.65833 13.21667 13.38333 13.28333 13.41667 13.55833 14.03333 14.5 14.625 14.76667 14.59167 14.29167 14.33333 14.35833 13.89167 13.2 12.91667 12.93333 12.725 12.75 13.11667 13.3 13.15833 13.5 13.74167 13.775 13.7 13.86667 14.06667 13.91667 13.85833 13.74167 13.90833 14.04167 14.375 14.78333 14.625 14.5 14.1 13.48333 12.93333 13.01667 13.16667 13.38333 13.68333 13.75833 13.46667 13.75 14.33333 14.55 13.78333 13.35 13.31667 13.14167 12.80833 12.625 12.25833 11.95 11.70833 12.11667 12.23333 11.96667 11.73333 11.16667 11.23333 12.1 12.175 11.8 11.96667 11.95833 12.25 12.60833 12.71667 12.925 13.04167 12.9 -9999 -9999 -9999 -9999 -9999 -9999 -9999 -9999 -9999 -9999 11.66667 11.45833 -9999 -9999 -9999 -9999 -9999 -9999 -9999 -9999 -9999 -9999 -9999 -9999 -9999 -9999 -9999 -9999 -9999 -9999 -9999 -9999 -9999 -9999 -9999 -9999 -9999 -9999 -9999 -9999 -9999 -9999 -9999 -9999 -9999 -9999 -9999 
-9999 -9999 -9999 -9999 -9999 -9999 -9999 -9999 -9999 -9999 -9999 -9999 -9999 -9999 -9999 -9999 -9999 -9999 -9999 -9999 -9999 -9999 -9999 -9999 -9999 -9999 -9999 -9999 -9999 -9999 -9999 -9999 -9999 -9999 -9999 -9999 -9999 -9999 -9999 12.61667 12.425 12.61667 13.075 12.9 12.85833 12.8 12.78333 12.76667 12.74167 12.76667 13.125 13.15 13.54167 13.86667 13.975 14.16667 14.38333 14.35833 14.31667 14.425 14.15 13.65833 13.35833 13.175 12.83333 12.96667 12.825 12.8 13.29167 13.175 13.36667 13.74167 13.93333 13.86667 13.875 13.9 13.925 13.975 14.075 13.975 13.975 14.38333 14.56667 14.35833 14.13333 13.675 13.46667 13.01667 13.05 12.84167 12.88333 13.15833 13.83333 13.79167 13.55833 14.10833 14.31667 13.85833 13.675 13.225 13.29167 13.05833 12.85 12.43333 12.05 11.95833 12.41667 12.19167 12.15833 11.5 11.475 11.21667 11.175 11.49167 11.68333 11.81667 11.68333 12.13333 12.475 12.70833 13.10833 13.225 13.11667 -9999 -9999 -9999 -9999 -9999 -9999 -9999 -9999 -9999 -9999 -9999 -9999 -9999 -9999 -9999 -9999 -9999 -9999 -9999 -9999 -9999 -9999 -9999 -9999 -9999 -9999 -9999 -9999 -9999 -9999 -9999 -9999 -9999 -9999 -9999 -9999 -9999 -9999 -9999 -9999 -9999 -9999 -9999 -9999 -9999 -9999 -9999 
-9999 -9999 -9999 -9999 -9999 -9999 -9999 -9999 -9999 -9999 -9999 -9999 -9999 -9999 -9999 -9999 -9999 -9999 -9999 -9999 -9999 -9999 -9999 -9999 -9999 -9999 -9999 -9999 -9999 -9999 -9999 -9999 -9999 -9999 -9999 -9999 -9999 13.775 12.85 12.55833 12.75833 12.3 12.39167 12.45833 12.65833 12.59167 12.44167 12.75 12.51667 12.00833 12.23333 12.58333 13.175 13.75 13.475 13.775 13.81667 13.975 14.325 14.325 13.95833 13.46667 13.64167 13.58333 13.09167 13.11667 12.98333 12.83333 13.65 13.78333 13.84167 13.88333 13.69167 13.70833 13.69167 13.74167 14.04167 14.06667 14.06667 14.01667 14.175 14.525 14.66667 14.175 13.675 13.51667 13.05 12.81667 13.20833 13.15833 12.93333 12.84167 13.15 13.475 13.75 14.23333 13.98333 14.44167 14.08333 13.825 13.36667 13.58333 12.85 12.54167 12.125 12.26667 12.475 12.275 12.16667 12.075 11.75 11.375 11.225 11.13333 11.74167 12.00833 11.89167 11.93333 12.15833 12.31667 12.6 12.74167 12.875 -9999 -9999 -9999 -9999 -9999 -9999 -9999 -9999 -9999 -9999 -9999 -9999 -9999 -9999 -9999 -9999 -9999 -9999 -9999 -9999 -9999 -9999 -9999 -9999 -9999 -9999 -9999 -9999 -9999 -9999 -9999 -9999 -9999 -9999 -9999 -9999 -9999 -9999 -9999 -9999 -9999 -9999 -9999 -9999 -9999 -9999 -9999 
-9999 -9999 -9999 -9999 -9999 -9999 -9999 -9999 -9999 -9999 -9999 -9999 -9999 -9999 -9999 -9999 -9999 -9999 -9999 -9999 -9999 -9999 -9999 -9999 -9999 -9999 -9999 -9999 -9999 -9999 -9999 -9999 -9999 -9999 -9999 -9999 -9999 -9999 13.75 13.34167 13.18333 12.43333 12.15 12.375 12.48333 12.45833 12.69167 12.84167 12.51667 11.88333 11.575 12 12.875 13.50833 13.39167 13.5 13.4 13.8 14.35 14.35833 13.9 13.28333 13.38333 13.35833 13.29167 13.38333 13.06667 12.89167 13.65833 13.89167 13.975 13.63333 13.44167 13.35833 13.33333 13.68333 13.81667 14.15833 14.025 14.15 14.425 14.49167 14.55833 14.39167 13.94167 13.45 13.55 13.25 13.55833 13.80833 13.11667 13.01667 12.9 12.83333 13.53333 14.35833 14.2 15.00833 15.00833 14.61667 14.19167 13.8 12.85833 12.85 12.475 12.5 12.63333 12.46667 12.30833 11.90833 11.93333 11.68333 11.075 10.88333 11.65833 11.83333 11.6 11.70833 11.90833 12.43333 12.475 12.225 12.08333 -9999 -9999 -9999 -9999 -9999 -9999 -9999 -9999 -9999 -9999 -9999 -9999 -9999 -9999 -9999 -9999 -9999 -9999 -9999 -9999 -9999 -9999 -9999 -9999 -9999 -9999 -9999 -9999 -9999 -9999 -9999 -9999 -9999 -9999 -9999 -9999 -9999 -9999 -9999 -9999 -9999 -9999 -9999 -9999 -9999 -9999 -9999 
-9999 -9999 -9999 -9999 -9999 -9999 -9999 -9999 -9999 -9999 -9999 -9999 -9999 -9999 -9999 -9999 -9999 -9999 -9999 -9999 -9999 -9999 -9999 -9999 -9999 -9999 -9999 -9999 -9999 -9999 -9999 -9999 -9999 -9999 -9999 -9999 -9999 -9999 13.95833 13.14167 12.94167 12.60833 11.86667 11.85833 12.4 12.275 12.59167 12.625 12.325 12.21667 12.4 12.125 12.00833 12.625 13.15 13.275 13.66667 13.90833 14.525 14.55 13.825 13.04167 12.96667 13.05 12.68333 13.01667 13.05833 12.81667 13.08333 12.75833 13.25 13.76667 13.30833 13.13333 13 13.5 13.45 13.65833 14.15 14.05 13.83333 13.81667 13.55833 13.59167 13.65833 13.475 13.4 13.60833 13.9 14.225 13.875 13.08333 13.01667 13.23333 13.53333 14.16667 14.66667 15.23333 15.65833 15.71667 15.28333 14.275 13.24167 12.73333 12.41667 12.49167 12.93333 12.7 12.225 11.825 12 11.58333 11.15 10.69167 11.56667 11.8 11.95 12.13333 12.025 11.85833 11.94167 11.70833 -9999 -9999 -9999 -9999 -9999 -9999 -9999 -9999 -9999 -9999 -9999 -9999 -9999 -9999 -9999 -9999 -9999 -9999 -9999 -9999 -9999 -9999 -9999 -9999 -9999 -9999 -9999 -9999 -9999 -9999 -9999 -9999 -9999 -9999 -9999 -9999 -9999 -9999 -9999 -9999 -9999 -9999 -9999 -9999 -9999 -9999 -9999 -9999 
-9999 -9999 -9999 -9999 -9999 -9999 -9999 -9999 -9999 -9999 -9999 -9999 -9999 -9999 -9999 -9999 -9999 -9999 -9999 -9999 -9999 -9999 -9999 -9999 -9999 -9999 -9999 -9999 -9999 -9999 -9999 -9999 -9999 -9999 -9999 -9999 -9999 -9999 13.9 12.80833 12.88333 12.70833 12.23333 11.76667 11.825 11.99167 12.35833 12.64167 12.61667 12.90833 13.31667 12.70833 11.74167 11.84167 12.625 12.98333 13.675 14.11667 14.76667 14.80833 14.25833 13.50833 12.9 12.66667 13.23333 13.46667 13.38333 12.63333 12.65 12.50833 12.61667 13.55 13.425 13.2 13.1 13.1 13.375 13.175 13.45 13.75833 13.38333 13.2 13.125 13 13.25833 13.24167 12.96667 12.81667 13.50833 13.99167 13.90833 13.48333 13.33333 13.41667 13.48333 13.925 14.71667 14.96667 15.53333 15.80833 15.81667 15.1 13.925 12.86667 12.11667 12.225 12.575 12.56667 12.58333 12.46667 11.88333 11.75833 11.30833 10.825 11.63333 11.6 12.08333 12.06667 11.96667 11.875 11.75833 11.56667 -9999 -9999 -9999 -9999 -9999 -9999 -9999 -9999 -9999 -9999 -9999 -9999 -9999 -9999 -9999 -9999 -9999 -9999 -9999 -9999 -9999 -9999 -9999 -9999 -9999 -9999 -9999 -9999 -9999 -9999 -9999 -9999 -9999 -9999 -9999 -9999 -9999 -9999 -9999 -9999 -9999 -9999 -9999 -9999 -9999 -9999 -9999 -9999 
-9999 -9999 -9999 -9999 -9999 -9999 -9999 -9999 -9999 -9999 -9999 -9999 -9999 -9999 -9999 -9999 -9999 -9999 -9999 -9999 -9999 -9999 -9999 -9999 -9999 -9999 -9999 -9999 -9999 -9999 -9999 -9999 -9999 -9999 -9999 -9999 -9999 -9999 13.69167 12.525 12.75 12.64167 12.50833 11.91667 11.625 11.96667 12.15833 12.525 12.60833 13.08333 13.95 14.29167 13.40833 12.575 13 13.35833 13.25 13.99167 14.75833 14.9 14.59167 13.9 13.05 12.73333 13.7 14.43333 13.96667 12.98333 12.89167 12.875 12.74167 13.38333 13.55 13.775 13.90833 13.5 13.24167 12.86667 12.79167 12.84167 12.9 13.15833 13.33333 13.09167 12.98333 12.99167 12.8 12.85833 13.50833 13.74167 13.65 13.44167 13.54167 13.75 13.725 13.85833 14.49167 14.775 15.325 15.66667 15.53333 14.79167 13.96667 12.775 11.9 12.15 12.43333 12.68333 12.875 12.425 11.94167 11.14167 10.65 10.71667 11.44167 11.85833 12.06667 11.975 11.625 11.33333 11.45833 11.775 -9999 -9999 -9999 -9999 -9999 -9999 -9999 -9999 -9999 -9999 -9999 -9999 -9999 -9999 -9999 -9999 -9999 -9999 -9999 -9999 -9999 -9999 -9999 -9999 -9999 -9999 -9999 -9999 -9999 -9999 -9999 -9999 -9999 -9999 -9999 -9999 -9999 -9999 -9999 -9999 -9999 -9999 -9999 -9999 -9999 -9999 -9999 -9999 
-9999 -9999 -9999 -9999 -9999 -9999 -9999 -9999 -9999 -9999 -9999 -9999 -9999 -9999 -9999 -9999 -9999 -9999 -9999 -9999 -9999 -9999 -9999 -9999 -9999 -9999 -9999 -9999 -9999 -9999 -9999 -9999 -9999 -9999 -9999 -9999 -9999 -9999 13.29167 12.88333 12.8 12.91667 12.55833 12.1 11.775 11.80833 12.21667 12.39167 12.40833 12.61667 13.26667 13.9 14.41667 14.44167 14.4 14.05833 13.21667 13.625 14.35833 14.825 14.69167 14.375 13.53333 13.21667 13.95 14.4 14.35 13.66667 13.05 12.825 12.75 13.1 12.66667 12.84167 13.61667 14.03333 13.53333 13.075 12.78333 12.83333 12.6 12.96667 13.225 13.24167 13.23333 13.24167 12.75833 12.70833 13.06667 13.05833 12.65833 12.775 13.175 13.56667 13.68333 13.65 13.91667 14.24167 14.71667 15.08333 15.325 15.01667 14.05833 13.39167 12.40833 12.275 12.69167 12.69167 13.11667 12.70833 12 11.88333 11.56667 11.075 10.59167 11.23333 11.78333 11.68333 10.99167 11.3 11.95833 11.69167 -9999 -9999 -9999 -9999 -9999 -9999 -9999 -9999 -9999 -9999 -9999 -9999 -9999 -9999 -9999 -9999 -9999 -9999 -9999 -9999 -9999 -9999 -9999 -9999 -9999 -9999 -9999 -9999 -9999 -9999 -9999 -9999 -9999 -9999 -9999 -9999 -9999 -9999 -9999 -9999 -9999 -9999 -9999 -9999 -9999 -9999 -9999 -9999 
-9999 -9999 -9999 -9999 -9999 -9999 -9999 -9999 -9999 -9999 -9999 -9999 -9999 -9999 -9999 -9999 -9999 -9999 -9999 -9999 -9999 -9999 -9999 -9999 -9999 -9999 -9999 -9999 -9999 -9999 -9999 -9999 -9999 -9999 -9999 -9999 -9999 -9999 -9999 12.81667 12.33333 12.73333 12.38333 12.16667 12.16667 12.06667 12.41667 12.15 12.30833 12.45 12.95 13.10833 13.2 13.44167 14.20833 14.34167 13.875 13.69167 14.11667 14.71667 14.825 14.61667 13.825 13.375 13.86667 14.31667 14 13.31667 12.88333 12.66667 12.40833 12.75833 12.71667 12.625 12.89167 13.15833 13.45833 13.60833 13.425 12.975 12.475 12.775 13.10833 13.21667 13.23333 13.225 12.725 12.44167 12.89167 12.74167 12.59167 12.63333 13.15 13.375 13.64167 14.06667 14.43333 14.59167 14.81667 15.01667 15.24167 15.3 14.30833 13.39167 13.03333 12.80833 12.88333 12.65 12.69167 12.45833 12.30833 11.83333 11.26667 10.63333 10.36667 10.85 11.70833 11.74167 10.98333 11.39167 12.05 11.925 -9999 -9999 -9999 -9999 -9999 -9999 -9999 -9999 -9999 -9999 -9999 -9999 -9999 -9999 -9999 -9999 -9999 -9999 -9999 -9999 -9999 -9999 -9999 -9999 -9999 -9999 -9999 -9999 -9999 -9999 -9999 -9999 -9999 -9999 -9999 -9999 -9999 -9999 -9999 -9999 -9999 -9999 -9999 -9999 -9999 -9999 -9999 -9999 
-9999 -9999 -9999 -9999 -9999 -9999 -9999 -9999 -9999 -9999 -9999 -9999 -9999 -9999 -9999 -9999 -9999 -9999 -9999 -9999 -9999 -9999 -9999 -9999 -9999 -9999 -9999 -9999 -9999 -9999 -9999 -9999 -9999 -9999 -9999 -9999 -9999 -9999 -9999 13.03333 12.55833 12.55833 12.13333 11.95 12.05833 12.61667 12.75 12.24167 12.56667 12.51667 12.08333 11.93333 11.91667 11.80833 12.61667 13.33333 14 14.25833 14.375 14.78333 14.975 14.80833 13.96667 13.075 12.95 13.18333 13.20833 13.08333 12.93333 12.83333 12.58333 12.54167 12.80833 12.94167 12.60833 12.25 12.50833 12.51667 13.03333 13.05 12.60833 12.59167 13.10833 13.19167 13.21667 13.10833 12.75833 12.56667 12.75833 12.64167 12.76667 13.11667 13.28333 13.73333 14.11667 14.60833 14.95 15.08333 15.13333 15.25 15.425 15.33333 14.60833 13.29167 12.46667 12.91667 13.2 12.99167 12.58333 11.99167 11.76667 11.25833 11.24167 11.13333 10.45 10.83333 11.60833 11.79167 10.90833 11.20833 11.45833 11.875 -9999 -9999 -9999 -9999 -9999 -9999 -9999 -9999 -9999 -9999 -9999 -9999 -9999 -9999 -9999 -9999 -9999 -9999 -9999 -9999 -9999 -9999 -9999 -9999 -9999 -9999 -9999 -9999 -9999 -9999 -9999 -9999 -9999 -9999 -9999 -9999 -9999 -9999 -9999 -9999 -9999 -9999 -9999 -9999 -9999 -9999 -9999 -9999 
-9999 -9999 -9999 -9999 -9999 -9999 -9999 -9999 -9999 -9999 -9999 -9999 -9999 -9999 -9999 -9999 -9999 -9999 -9999 -9999 -9999 -9999 -9999 -9999 -9999 -9999 -9999 -9999 -9999 -9999 -9999 -9999 -9999 -9999 -9999 -9999 -9999 -9999 -9999 12.775 12.23333 12.54167 12.275 11.8 11.825 12.38333 12.875 12.45833 13.08333 13.1 12.7 12.30833 12.15 11.8 12.03333 12.44167 13.34167 14.075 14.45833 14.73333 14.50833 14.2 13.45833 12.70833 12.75833 12.775 13.06667 13.29167 13.025 12.975 12.68333 12.75833 13.09167 13.1 12.58333 12.48333 12.29167 11.95 12.30833 12.65833 12.81667 12.50833 12.78333 12.96667 13.18333 13.025 12.7 12.725 12.8 12.64167 12.56667 13.15833 13.50833 14.05833 14.34167 14.71667 14.95 15.08333 15.15833 15.35 15.525 15.48333 15.11667 13.48333 12.21667 12.50833 13.38333 13.21667 12.725 12.48333 12.20833 11.80833 11.75 11.41667 10.49167 10.4 11.50833 11.31667 10.56667 10.98333 11.625 11.83333 -9999 -9999 -9999 -9999 -9999 -9999 -9999 -9999 -9999 -9999 -9999 -9999 -9999 -9999 -9999 -9999 -9999 -9999 -9999 -9999 -9999 -9999 -9999 -9999 -9999 -9999 -9999 -9999 -9999 -9999 -9999 -9999 -9999 -9999 -9999 -9999 -9999 -9999 -9999 -9999 -9999 -9999 -9999 -9999 -9999 -9999 -9999 -9999 
-9999 -9999 -9999 -9999 -9999 -9999 -9999 -9999 -9999 -9999 -9999 -9999 -9999 -9999 -9999 -9999 -9999 -9999 -9999 -9999 -9999 -9999 -9999 -9999 -9999 -9999 -9999 -9999 -9999 -9999 -9999 -9999 -9999 -9999 -9999 -9999 -9999 -9999 -9999 12.80833 12.40833 12.25833 12.15833 11.775 11.625 12.51667 13.19167 12.7 13.49167 13.90833 13.54167 13.55 13.33333 12.95833 13.10833 13.575 14.21667 14.33333 14.35 14.59167 14.31667 13.80833 13.54167 13.2 13.03333 13.29167 13.63333 13.69167 13.25 13.2 12.98333 12.99167 13.35 13.50833 13.36667 13.35833 12.90833 12.39167 12.10833 12 12.325 12.64167 12.78333 12.96667 12.81667 12.98333 12.7 12.7 12.60833 12.39167 12.75 12.73333 13.1 13.88333 14.25 14.54167 14.83333 15.01667 15.025 15.29167 15.39167 15.45833 15.36667 13.95833 12.38333 12.63333 12.96667 13.375 13.225 12.675 12.25 11.99167 12.225 11.21667 10.54167 10.45833 10.45 10.44167 10.65 10.8 11.46667 11.83333 -9999 -9999 -9999 -9999 -9999 -9999 -9999 -9999 -9999 -9999 -9999 -9999 -9999 -9999 -9999 -9999 -9999 -9999 -9999 -9999 -9999 -9999 -9999 -9999 -9999 -9999 -9999 -9999 -9999 -9999 -9999 -9999 -9999 -9999 -9999 -9999 -9999 -9999 -9999 -9999 -9999 -9999 -9999 -9999 -9999 -9999 -9999 -9999 
-9999 -9999 -9999 -9999 -9999 -9999 -9999 -9999 -9999 -9999 -9999 -9999 -9999 -9999 -9999 -9999 -9999 -9999 -9999 -9999 -9999 -9999 -9999 -9999 -9999 -9999 -9999 -9999 -9999 -9999 -9999 -9999 -9999 -9999 -9999 -9999 -9999 -9999 -9999 12.825 12.525 12.25 12 11.83333 12.175 12.54167 13.05833 12.70833 13.19167 13.54167 13.55 13.55 13.45 13.54167 13.94167 14.525 15.26667 15.275 14.825 14.38333 14.24167 13.65833 13.36667 13.54167 13.38333 13.69167 13.85 14.01667 13.68333 13.61667 13.35833 13.21667 13.93333 14.325 14.28333 13.71667 12.88333 12.55 12.7 12.29167 12.175 12.725 12.90833 12.8 12.59167 12.55833 12.58333 12.475 12.36667 12.525 12.74167 12.825 13.01667 13.49167 13.96667 14.325 14.56667 14.66667 14.73333 14.94167 14.89167 14.93333 14.875 14.41667 13.44167 12.875 13.04167 13.21667 13.31667 13.13333 12.175 11.91667 11.975 11.68333 11.51667 10.31667 10.025 10.725 10.94167 11.20833 11.45833 -9999 -9999 -9999 -9999 -9999 -9999 -9999 -9999 -9999 -9999 -9999 -9999 -9999 -9999 -9999 -9999 -9999 -9999 -9999 -9999 -9999 -9999 -9999 -9999 -9999 -9999 -9999 -9999 -9999 -9999 -9999 -9999 -9999 -9999 -9999 -9999 -9999 -9999 -9999 -9999 -9999 -9999 -9999 -9999 -9999 -9999 -9999 -9999 -9999 
-9999 -9999 -9999 -9999 -9999 -9999 -9999 -9999 -9999 -9999 -9999 -9999 -9999 -9999 -9999 -9999 -9999 -9999 -9999 -9999 -9999 -9999 -9999 -9999 -9999 -9999 -9999 -9999 -9999 -9999 -9999 -9999 -9999 -9999 -9999 -9999 -9999 -9999 -9999 12.79167 12.16667 12.18333 12.33333 11.825 12.15 12.99167 12.9 12.675 12.63333 12.675 12.675 12.48333 12.625 12.94167 13.34167 13.88333 14.6 15.18333 15.51667 15.49167 15.55 15.01667 14.21667 13.98333 14.08333 14.18333 14.25 14.26667 14.19167 14.1 14.08333 14.3 14.99167 15.05833 14.73333 14.40833 13.51667 12.78333 12.83333 12.80833 12.31667 12.4 12.54167 12.60833 12.83333 12.725 12.45 12.33333 12.49167 12.63333 12.85 13.05833 13.24167 13.275 13.50833 13.93333 14.25833 14.375 14.51667 14.78333 14.69167 14.725 14.85 15.075 14.59167 13.70833 13.35833 13.03333 12.94167 12.88333 12.65833 11.94167 11.86667 11.84167 11.78333 10.64167 9.875 10.15833 11.09167 11.475 11.48333 -9999 -9999 -9999 -9999 -9999 -9999 -9999 -9999 -9999 -9999 -9999 -9999 -9999 -9999 -9999 -9999 -9999 -9999 -9999 -9999 -9999 -9999 -9999 -9999 -9999 -9999 -9999 -9999 -9999 -9999 -9999 -9999 -9999 -9999 -9999 -9999 -9999 -9999 -9999 -9999 -9999 -9999 -9999 -9999 -9999 -9999 -9999 -9999 -9999 
-9999 -9999 -9999 -9999 -9999 -9999 -9999 -9999 -9999 -9999 -9999 -9999 -9999 -9999 -9999 -9999 -9999 -9999 -9999 -9999 -9999 -9999 -9999 -9999 -9999 -9999 -9999 -9999 -9999 -9999 -9999 -9999 -9999 -9999 -9999 -9999 -9999 -9999 -9999 12.93333 12.65 12.54167 12.4 12.1 12.88333 13.06667 12.675 12.18333 12.43333 12.50833 12.175 11.90833 11.98333 12.275 12.425 12.91667 13.475 14.375 15.55833 16.15 16.375 16.10833 15.375 14.69167 14.61667 14.91667 14.775 14.61667 14.55 14.65 15.00833 15.50833 15.45 15.19167 15.1 15.225 14.90833 14.2 13.81667 13.325 12.64167 12.28333 12.15833 12.25833 12.39167 12.36667 12.275 12.39167 12.65 12.9 12.78333 12.95833 12.89167 13.075 13.25 13.69167 13.99167 14.08333 14.325 14.73333 14.94167 15.11667 15.375 15.45833 15.1 14.13333 13.39167 13.175 12.81667 12.425 12.9 12.4 12.15 12.10833 11.64167 10.7 9.908334 10.1 11.16667 11.475 -9999 -9999 -9999 -9999 -9999 -9999 -9999 -9999 -9999 -9999 -9999 -9999 -9999 -9999 -9999 -9999 -9999 -9999 -9999 -9999 -9999 -9999 -9999 -9999 -9999 -9999 -9999 -9999 -9999 -9999 -9999 -9999 -9999 -9999 -9999 -9999 -9999 -9999 -9999 -9999 -9999 -9999 -9999 -9999 -9999 -9999 -9999 -9999 -9999 -9999 
-9999 -9999 -9999 -9999 -9999 -9999 -9999 -9999 -9999 -9999 -9999 -9999 -9999 -9999 -9999 -9999 -9999 -9999 -9999 -9999 -9999 -9999 -9999 -9999 -9999 -9999 -9999 -9999 -9999 -9999 -9999 -9999 -9999 -9999 -9999 -9999 -9999 -9999 -9999 12.65 12.96667 12.5 12.40833 12.825 13.66667 12.725 11.99167 12.025 11.83333 12.39167 12.13333 11.49167 11.60833 12.03333 12.28333 12.56667 13.24167 13.95833 14.8 15.15 15.23333 15.19167 14.525 14.125 14.49167 14.91667 15.175 15.03333 14.94167 14.96667 15.25 15.425 15.25 15.11667 15.08333 15.25 15.3 15.09167 14.69167 14.225 13.575 12.79167 12.13333 12.05833 12.025 11.94167 11.95833 12.2 12.69167 12.8 12.86667 12.93333 13.05 13 13.14167 13.66667 13.9 13.9 14.225 14.80833 15.10833 15.35833 15.36667 15.2 14.88333 14.05833 13.05 13.03333 12.975 12.64167 12.33333 12.85 12.41667 11.93333 11.15 10.23333 9.991667 10.11667 11 -9999 -9999 -9999 -9999 -9999 -9999 -9999 -9999 -9999 -9999 -9999 -9999 -9999 -9999 -9999 -9999 -9999 -9999 -9999 -9999 -9999 -9999 -9999 -9999 -9999 -9999 -9999 -9999 -9999 -9999 -9999 -9999 -9999 -9999 -9999 -9999 -9999 -9999 -9999 -9999 -9999 -9999 -9999 -9999 -9999 -9999 -9999 -9999 -9999 -9999 -9999 
-9999 -9999 -9999 -9999 -9999 -9999 -9999 -9999 -9999 -9999 -9999 -9999 -9999 -9999 -9999 -9999 -9999 -9999 -9999 -9999 -9999 -9999 -9999 -9999 -9999 -9999 -9999 -9999 -9999 -9999 -9999 -9999 -9999 -9999 -9999 -9999 -9999 -9999 -9999 -9999 12.80833 12.85833 12.80833 13.525 13.69167 12.75833 11.90833 11.75833 12.19167 12.8 12.78333 12.49167 12.475 12.36667 12.49167 12.775 13.5 13.73333 14.175 14.34167 14.1 14.00833 13.49167 13.15833 13.45833 14.4 15.33333 15.50833 15.56667 15.50833 15.40833 15.4 15.45833 15.325 15.3 15.06667 15.04167 14.98333 14.71667 14.15833 13.7 13.43333 12.71667 12.225 12.19167 12.05833 12.04167 12.08333 12.24167 12.56667 12.525 12.725 12.83333 12.98333 13.24167 13.875 14.18333 13.99167 14.125 14.78333 15.29167 15.41667 15.24167 14.99167 14.74167 14.33333 13.49167 12.68333 12.74167 12.775 12.025 12.58333 11.28333 10.69167 11.06667 10.225 10.08333 11.225 11.41667 -9999 -9999 -9999 -9999 -9999 -9999 -9999 -9999 -9999 -9999 -9999 -9999 -9999 -9999 -9999 -9999 -9999 -9999 -9999 -9999 -9999 -9999 -9999 -9999 -9999 -9999 -9999 -9999 -9999 -9999 -9999 -9999 -9999 -9999 -9999 -9999 -9999 -9999 -9999 -9999 -9999 -9999 -9999 -9999 -9999 -9999 -9999 -9999 -9999 -9999 -9999 
-9999 -9999 -9999 -9999 -9999 -9999 -9999 -9999 -9999 -9999 -9999 -9999 -9999 -9999 -9999 -9999 -9999 -9999 -9999 -9999 -9999 -9999 -9999 -9999 -9999 -9999 -9999 -9999 -9999 -9999 -9999 -9999 -9999 -9999 -9999 -9999 -9999 -9999 -9999 -9999 -9999 13.11667 13.5 13.85833 13 12.38333 11.525 11.225 12.36667 13.06667 13 12.88333 12.85 12.86667 12.80833 12.9 13.13333 13.05 13.575 13.50833 13.55 13.69167 13.56667 13.34167 13.63333 14.38333 15.24167 15.59167 15.7 15.74167 15.58333 15.49167 15.48333 15.3 14.98333 14.81667 14.56667 14.64167 14.425 13.86667 13.74167 13.69167 13.45 12.83333 12.49167 12.30833 12.09167 11.99167 12.16667 12.45833 12.55833 12.575 12.84167 13.28333 13.40833 13.79167 14.10833 14.09167 14.08333 14.63333 15.04167 15.225 15.04167 14.59167 14.225 14.125 13.775 13.225 12.85 12.875 12.325 11.45833 11 10.45 9.525 9.75 10.175 -9999 -9999 -9999 -9999 -9999 -9999 -9999 -9999 -9999 -9999 -9999 -9999 -9999 -9999 -9999 -9999 -9999 -9999 -9999 -9999 -9999 -9999 -9999 -9999 -9999 -9999 -9999 -9999 -9999 -9999 -9999 -9999 -9999 -9999 -9999 -9999 -9999 -9999 -9999 -9999 -9999 -9999 -9999 -9999 -9999 -9999 -9999 -9999 -9999 -9999 -9999 -9999 -9999 
-9999 -9999 -9999 -9999 -9999 -9999 -9999 -9999 -9999 -9999 -9999 -9999 -9999 -9999 -9999 -9999 -9999 -9999 -9999 -9999 -9999 -9999 -9999 -9999 -9999 -9999 -9999 -9999 -9999 -9999 -9999 -9999 -9999 -9999 -9999 -9999 -9999 -9999 -9999 -9999 -9999 13.7 14.21667 13.35 12.48333 12.275 11.94167 11.825 12.425 12.90833 12.85 12.45 12.05 11.9 12.04167 12.36667 12.18333 12.29167 12.8 13.06667 13.25833 13.575 13.44167 13.19167 13.38333 14.2 15.11667 15.69167 15.89167 16.00833 15.95 15.73333 15.39167 15.14167 15 14.96667 14.99167 14.83333 14.24167 13.66667 13.75 13.85 13.55 13.475 13.18333 12.49167 12.13333 11.96667 12.125 12.55833 12.61667 12.425 12.53333 12.88333 13.075 13.49167 13.94167 14.36667 14.59167 14.70833 14.70833 14.875 15.075 14.68333 13.98333 13.79167 13.5 13 13.04167 13.125 12.5 12.15833 11.51667 10.925 -9999 -9999 -9999 -9999 -9999 -9999 -9999 -9999 -9999 -9999 -9999 -9999 -9999 -9999 -9999 -9999 -9999 -9999 -9999 -9999 -9999 -9999 -9999 -9999 -9999 -9999 -9999 -9999 -9999 -9999 -9999 -9999 -9999 -9999 -9999 -9999 -9999 -9999 -9999 -9999 -9999 -9999 -9999 -9999 -9999 -9999 -9999 -9999 -9999 -9999 -9999 -9999 -9999 -9999 -9999 -9999 
-9999 -9999 -9999 -9999 -9999 -9999 -9999 -9999 -9999 -9999 -9999 -9999 -9999 -9999 -9999 -9999 -9999 -9999 -9999 -9999 -9999 -9999 -9999 -9999 -9999 -9999 -9999 -9999 -9999 -9999 -9999 -9999 -9999 -9999 -9999 -9999 -9999 -9999 -9999 -9999 -9999 13.93333 13.625 12.79167 12.60833 12.375 12.43333 12.125 12.35833 12.90833 12.975 12.28333 11.94167 11.46667 11.45 11.61667 11.84167 11.81667 12.175 12.425 13.03333 13.5 13.475 13.10833 13.125 13.675 14.28333 15.08333 15.63333 16 16.075 16.08333 15.625 15.19167 15.06667 14.95833 15.09167 15.30833 14.66667 13.93333 13.65 13.54167 13.425 13.525 13.40833 13.05 12.425 12.04167 12.05833 12.50833 12.74167 12.89167 12.8 12.96667 13.15 13.73333 14.55833 14.74167 14.75833 14.48333 14.4 14.525 14.68333 14.46667 13.975 13.75 13.55833 12.99167 12.7 12.53333 12.21667 12.39167 11.70833 -9999 -9999 -9999 -9999 -9999 -9999 -9999 -9999 -9999 -9999 -9999 -9999 -9999 -9999 -9999 -9999 -9999 -9999 -9999 -9999 -9999 -9999 -9999 -9999 -9999 -9999 -9999 -9999 -9999 -9999 -9999 -9999 -9999 -9999 -9999 -9999 -9999 -9999 -9999 -9999 -9999 -9999 -9999 -9999 -9999 -9999 -9999 -9999 -9999 -9999 -9999 -9999 -9999 -9999 -9999 -9999 -9999 
-9999 -9999 -9999 -9999 -9999 -9999 -9999 -9999 -9999 -9999 -9999 -9999 -9999 -9999 -9999 -9999 -9999 -9999 -9999 -9999 -9999 -9999 -9999 -9999 -9999 -9999 -9999 -9999 -9999 -9999 -9999 -9999 -9999 -9999 -9999 -9999 -9999 -9999 -9999 -9999 -9999 13.60833 12.79167 12.275 12.14167 12.13333 12.44167 12.41667 12.55 13.025 13.03333 11.99167 11.7 11.58333 11.30833 11.25 11.41667 11.76667 12.09167 12.375 13.03333 13.68333 13.83333 13.41667 13.24167 13.525 13.88333 14.09167 14.31667 14.91667 15.49167 15.925 15.81667 15.35 14.93333 14.78333 15.06667 15.475 15.01667 13.98333 13.325 12.99167 13.05833 13.275 13.31667 13.14167 12.70833 12.13333 11.975 12.34167 12.68333 12.89167 13.325 13.75833 14.00833 14.4 14.99167 15.01667 14.625 13.95 13.625 13.79167 14.075 14.08333 13.86667 13.75833 13.59167 12.74167 12.2 12.13333 12.51667 12.44167 11.90833 -9999 -9999 -9999 -9999 -9999 -9999 -9999 -9999 -9999 -9999 -9999 -9999 -9999 -9999 -9999 -9999 -9999 -9999 -9999 -9999 -9999 -9999 -9999 -9999 -9999 -9999 -9999 -9999 -9999 -9999 -9999 -9999 -9999 -9999 -9999 -9999 -9999 -9999 -9999 -9999 -9999 -9999 -9999 -9999 -9999 -9999 -9999 -9999 -9999 -9999 -9999 -9999 -9999 -9999 -9999 -9999 -9999 
-9999 -9999 -9999 -9999 -9999 -9999 -9999 -9999 -9999 -9999 -9999 -9999 -9999 -9999 -9999 -9999 -9999 -9999 -9999 -9999 -9999 -9999 -9999 -9999 -9999 -9999 -9999 -9999 -9999 -9999 -9999 -9999 -9999 -9999 -9999 -9999 -9999 -9999 -9999 -9999 -9999 13.16667 12.4 12.325 12.2 12 12.20833 12.34167 12.625 13.14167 13.01667 12.28333 11.51667 11.725 11.56667 11.125 11.41667 11.9 12.65833 13.00833 13.51667 14.1 14.425 13.91667 13.225 13.05 13.25 13.24167 12.90833 13.45 14.625 15.24167 15.36667 15.06667 14.85 14.80833 14.73333 14.69167 14.58333 14.01667 13.3 12.8 12.61667 12.71667 12.95833 13.08333 12.85 12.39167 12.14167 12.125 12.65 13.15833 13.725 14.25833 14.60833 15.01667 15.125 14.825 14.33333 13.975 13.74167 13.81667 13.73333 13.69167 13.625 13.59167 13.36667 12.21667 11.625 11.96667 12.25833 12.20833 -9999 -9999 -9999 -9999 -9999 -9999 -9999 -9999 -9999 -9999 -9999 -9999 -9999 -9999 -9999 -9999 -9999 -9999 -9999 -9999 -9999 -9999 -9999 -9999 -9999 -9999 -9999 -9999 -9999 -9999 -9999 -9999 -9999 -9999 -9999 -9999 -9999 -9999 -9999 -9999 -9999 -9999 -9999 -9999 -9999 -9999 -9999 -9999 -9999 -9999 -9999 -9999 -9999 -9999 -9999 -9999 -9999 -9999 
-9999 -9999 -9999 -9999 -9999 -9999 -9999 -9999 -9999 -9999 -9999 -9999 -9999 -9999 -9999 -9999 -9999 -9999 -9999 -9999 -9999 -9999 -9999 -9999 -9999 -9999 -9999 -9999 -9999 -9999 -9999 -9999 -9999 -9999 -9999 -9999 -9999 -9999 -9999 -9999 13.10833 12.575 12.025 12.18333 12.36667 12.14167 12.1 12.35833 12.34167 12.56667 12.71667 12.15 11.70833 11.45833 11.88333 11.45 11.94167 13.36667 14.5 14.725 14.64167 14.45 14.30833 13.75 13.075 12.75833 12.85 13 12.83333 12.95833 13.76667 14.21667 14.63333 14.64167 14.48333 14.5 14.36667 14.23333 14.275 13.8 13.275 13.23333 12.975 12.54167 12.34167 12.65833 12.63333 12.58333 12.30833 12.23333 12.325 13.025 13.63333 14.35833 14.83333 15.14167 14.98333 14.84167 14.2 13.75 13.78333 14.025 14.01667 13.68333 13.46667 13.34167 13.125 12.6 12.1 12.00833 11.48333 -9999 -9999 -9999 -9999 -9999 -9999 -9999 -9999 -9999 -9999 -9999 -9999 -9999 -9999 -9999 -9999 -9999 -9999 -9999 -9999 -9999 -9999 -9999 -9999 -9999 -9999 -9999 -9999 -9999 -9999 -9999 -9999 -9999 -9999 -9999 -9999 -9999 -9999 -9999 -9999 -9999 -9999 -9999 -9999 -9999 -9999 -9999 -9999 -9999 -9999 -9999 -9999 -9999 -9999 -9999 -9999 -9999 -9999 -9999 
-9999 -9999 -9999 -9999 -9999 -9999 -9999 -9999 -9999 -9999 -9999 -9999 -9999 -9999 -9999 -9999 -9999 -9999 -9999 -9999 -9999 -9999 -9999 -9999 -9999 -9999 -9999 -9999 -9999 -9999 -9999 -9999 -9999 -9999 -9999 -9999 -9999 -9999 -9999 -9999 13.15 12.35833 12.25833 12.44167 12.5 12.375 12.325 12.76667 12.325 12.28333 12.66667 12.53333 12.40833 11.76667 11.35 12.075 13.425 14.53333 15.33333 15.275 14.575 14.09167 13.61667 13.09167 12.60833 12.49167 12.69167 12.91667 13.41667 13.73333 14.24167 14.10833 14.4 14.60833 14.30833 14.14167 14.23333 14.09167 13.86667 13.75833 13.45 13.74167 13.51667 12.84167 12.53333 12.4 12.43333 12.625 12.43333 12.325 12.275 13.03333 13.54167 14.36667 14.78333 14.825 14.54167 14.225 13.69167 13.48333 13.75833 13.75 13.39167 13.46667 13.45 13.25833 12.975 12.325 11.96667 11.075 10.85 -9999 -9999 -9999 -9999 -9999 -9999 -9999 -9999 -9999 -9999 -9999 -9999 -9999 -9999 -9999 -9999 -9999 -9999 -9999 -9999 -9999 -9999 -9999 -9999 -9999 -9999 -9999 -9999 -9999 -9999 -9999 -9999 -9999 -9999 -9999 -9999 -9999 -9999 -9999 -9999 -9999 -9999 -9999 -9999 -9999 -9999 -9999 -9999 -9999 -9999 -9999 -9999 -9999 -9999 -9999 -9999 -9999 -9999 -9999 
-9999 -9999 -9999 -9999 -9999 -9999 -9999 -9999 -9999 -9999 -9999 -9999 -9999 -9999 -9999 -9999 -9999 -9999 -9999 -9999 -9999 -9999 -9999 -9999 -9999 -9999 -9999 -9999 -9999 -9999 -9999 -9999 -9999 -9999 -9999 -9999 -9999 -9999 -9999 -9999 13.25 12.225 12.13333 12.25 12.40833 12.775 12.71667 12.99167 12.45833 12.51667 13.09167 13.53333 13.88333 13.56667 13.05833 13.575 14.11667 14.1 14.61667 14.725 14.2 13.88333 13.21667 12.64167 12.41667 12.375 12.54167 12.94167 13.95 14.55833 14.59167 14.16667 14.425 14.85 14.6 14.39167 14.36667 14.41667 14.00833 13.725 13.775 13.8 13.61667 13.30833 12.81667 12.38333 12.1 12.25833 12.45833 12.49167 12.28333 12.84167 13.31667 14.06667 14.34167 14 13.73333 13.50833 13.4 13.44167 13.85 13.80833 13.61667 13.41667 13.425 13.45 13.13333 12.13333 11.13333 -9999 -9999 -9999 -9999 -9999 -9999 -9999 -9999 -9999 -9999 -9999 -9999 -9999 -9999 -9999 -9999 -9999 -9999 -9999 -9999 -9999 -9999 -9999 -9999 -9999 -9999 -9999 -9999 -9999 -9999 -9999 -9999 -9999 -9999 -9999 -9999 -9999 -9999 -9999 -9999 -9999 -9999 -9999 -9999 -9999 -9999 -9999 -9999 -9999 -9999 -9999 -9999 -9999 -9999 -9999 -9999 -9999 -9999 -9999 -9999 -9999 
-9999 -9999 -9999 -9999 -9999 -9999 -9999 -9999 -9999 -9999 -9999 -9999 -9999 -9999 -9999 -9999 -9999 -9999 -9999 -9999 -9999 -9999 -9999 -9999 -9999 -9999 -9999 -9999 -9999 -9999 -9999 -9999 -9999 -9999 -9999 -9999 -9999 -9999 -9999 -9999 13.1 12.10833 11.93333 12.00833 12.21667 12.80833 12.99167 13.04167 12.40833 12.16667 13.025 13.68333 13.95833 13.75 13.65833 14.025 13.725 13.36667 13.45 13.68333 13.76667 13.76667 13.41667 12.925 12.70833 12.68333 12.86667 13.03333 13.84167 14.575 14.675 14.55 14.66667 15.25833 14.78333 14.2 14.54167 14.7 14.225 13.75833 13.58333 13.675 13.73333 13.3 12.7 12.05833 11.88333 11.89167 11.825 12.05833 12.525 12.79167 13.125 13.76667 13.98333 13.49167 13.25 13.175 13.375 13.525 13.675 13.55833 13.39167 13.375 13.50833 13.7 13.19167 12.225 -9999 -9999 -9999 -9999 -9999 -9999 -9999 -9999 -9999 -9999 -9999 -9999 -9999 -9999 -9999 -9999 -9999 -9999 -9999 -9999 -9999 -9999 -9999 -9999 -9999 -9999 -9999 -9999 -9999 -9999 -9999 -9999 -9999 -9999 -9999 -9999 -9999 -9999 -9999 -9999 -9999 -9999 -9999 -9999 -9999 -9999 -9999 -9999 -9999 -9999 -9999 -9999 -9999 -9999 -9999 -9999 -9999 -9999 -9999 -9999 -9999 -9999 
-9999 -9999 -9999 -9999 -9999 -9999 -9999 -9999 -9999 -9999 -9999 -9999 -9999 -9999 -9999 -9999 -9999 -9999 -9999 -9999 -9999 -9999 -9999 -9999 -9999 -9999 -9999 -9999 -9999 -9999 -9999 -9999 -9999 -9999 -9999 -9999 -9999 -9999 -9999 -9999 13.04167 12.20833 12.06667 12.04167 12.09167 12.35 12.75 12.70833 12.425 12.20833 12.775 13.14167 13.34167 13 12.91667 13.20833 13.5 13.40833 13.20833 13.05 13.36667 13.71667 13.60833 13.40833 13.15 12.95833 13.1 13.25833 13.44167 13.95 14.275 14.69167 15.21667 15.7 15.41667 14.45 14.41667 14.96667 14.80833 13.95833 13.29167 13.63333 13.725 13.39167 13.025 12.55833 12.23333 11.88333 11.70833 12.11667 12.53333 12.91667 13.19167 13.53333 13.68333 13.18333 13.06667 13.15833 13.475 13.29167 13.06667 13.2 13.20833 13.29167 13.60833 13.86667 13.46667 12.21667 -9999 -9999 -9999 -9999 -9999 -9999 -9999 -9999 -9999 -9999 -9999 -9999 -9999 -9999 -9999 -9999 -9999 -9999 -9999 -9999 -9999 -9999 -9999 -9999 -9999 -9999 -9999 -9999 -9999 -9999 -9999 -9999 -9999 -9999 -9999 -9999 -9999 -9999 -9999 -9999 -9999 -9999 -9999 -9999 -9999 -9999 -9999 -9999 -9999 -9999 -9999 -9999 -9999 -9999 -9999 -9999 -9999 -9999 -9999 -9999 -9999 -9999 
-9999 -9999 -9999 -9999 -9999 -9999 -9999 -9999 -9999 -9999 -9999 -9999 -9999 -9999 -9999 -9999 -9999 -9999 -9999 -9999 -9999 -9999 -9999 -9999 -9999 -9999 -9999 -9999 -9999 -9999 -9999 -9999 -9999 -9999 -9999 -9999 -9999 -9999 -9999 -9999 12.75 12.13333 11.925 11.90833 11.91667 12.15833 12.46667 12.475 12.51667 12.51667 12.78333 12.8 12.83333 12.59167 12.78333 12.96667 13.16667 13.06667 12.85833 12.8 12.925 13.06667 13.33333 13.625 13.49167 13.3 13.28333 13.19167 12.875 13.08333 13.14167 13.55833 14.50833 14.95 15.15833 14.78333 14.44167 14.65833 15.00833 14.66667 14 13.64167 13.6 13.38333 13.13333 12.78333 12.675 12.24167 12.10833 12.15 12.45 12.84167 12.96667 13.18333 12.975 12.58333 12.78333 12.99167 13.1 12.98333 12.85833 13.13333 13.1 13.4 13.76667 13.74167 13.45833 12.23333 -9999 -9999 -9999 -9999 -9999 -9999 -9999 -9999 -9999 -9999 -9999 -9999 -9999 -9999 -9999 -9999 -9999 -9999 -9999 -9999 -9999 -9999 -9999 -9999 -9999 -9999 -9999 -9999 -9999 -9999 -9999 -9999 -9999 -9999 -9999 -9999 -9999 -9999 -9999 -9999 -9999 -9999 -9999 -9999 -9999 -9999 -9999 -9999 -9999 -9999 -9999 -9999 -9999 -9999 -9999 -9999 -9999 -9999 -9999 -9999 -9999 -9999 
-9999 -9999 -9999 -9999 -9999 -9999 -9999 -9999 -9999 -9999 -9999 -9999 -9999 -9999 -9999 -9999 -9999 -9999 -9999 -9999 -9999 -9999 -9999 -9999 -9999 -9999 -9999 -9999 -9999 -9999 -9999 -9999 -9999 -9999 -9999 -9999 -9999 -9999 -9999 -9999 12.7 12.26667 11.75 11.6 11.89167 12.30833 12.575 12.53333 12.55833 12.46667 12.60833 12.8 12.44167 12.38333 12.99167 13.075 12.875 12.6 12.4 12.49167 12.33333 12.6 13.275 13.80833 13.59167 13.64167 13.69167 13.65833 13.23333 12.65833 12.275 12.68333 13.24167 13.71667 14.10833 14.19167 14.05833 14.29167 14.425 14.54167 14.59167 13.975 13.41667 13.15 13.00833 13 12.69167 12.41667 12.35833 12.14167 12.58333 12.96667 12.725 12.75 12.4 12.35 12.675 12.525 12.60833 12.675 12.8 12.75 12.925 13.46667 13.90833 13.41667 13.04167 12.40833 -9999 -9999 -9999 -9999 -9999 -9999 -9999 -9999 -9999 -9999 -9999 -9999 -9999 -9999 -9999 -9999 -9999 -9999 -9999 -9999 -9999 -9999 -9999 -9999 -9999 -9999 -9999 -9999 -9999 -9999 -9999 -9999 -9999 -9999 -9999 -9999 -9999 -9999 -9999 -9999 -9999 -9999 -9999 -9999 -9999 -9999 -9999 -9999 -9999 -9999 -9999 -9999 -9999 -9999 -9999 -9999 -9999 -9999 -9999 -9999 -9999 -9999 
-9999 -9999 -9999 -9999 -9999 -9999 -9999 -9999 -9999 -9999 -9999 -9999 -9999 -9999 -9999 -9999 -9999 -9999 -9999 -9999 -9999 -9999 -9999 -9999 -9999 -9999 -9999 -9999 -9999 -9999 -9999 -9999 -9999 -9999 -9999 -9999 -9999 -9999 -9999 -9999 -9999 12.54167 11.9 11.80833 12.10833 12.35833 12.50833 12.38333 12.55 12.375 12.43333 12.58333 12.31667 12.325 12.85 12.90833 13.10833 12.84167 12.575 12.375 12.375 12.56667 13.1 13.68333 13.58333 13.75 13.90833 13.95 13.89167 13.28333 12.75833 12.725 13.09167 13.58333 13.65833 13.375 13.60833 14.15833 14.075 13.93333 14.09167 14.05 13.59167 13.21667 12.96667 12.56667 12.425 12.36667 12.2 12.175 12.55833 12.675 12.65 12.46667 12.29167 12.225 12.35833 12.43333 12.55833 12.65 12.95 13.03333 13.05 13.44167 13.64167 13.24167 12.94167 12.30833 11.475 -9999 -9999 -9999 -9999 -9999 -9999 -9999 -9999 -9999 -9999 -9999 -9999 -9999 -9999 -9999 -9999 -9999 -9999 -9999 -9999 -9999 -9999 -9999 -9999 -9999 -9999 -9999 -9999 -9999 -9999 -9999 -9999 -9999 -9999 -9999 -9999 -9999 -9999 -9999 -9999 -9999 -9999 -9999 -9999 -9999 -9999 -9999 -9999 -9999 -9999 -9999 -9999 -9999 -9999 -9999 -9999 -9999 -9999 -9999 -9999 -9999 
-9999 -9999 -9999 -9999 -9999 -9999 -9999 -9999 -9999 -9999 -9999 -9999 -9999 -9999 -9999 -9999 -9999 -9999 -9999 -9999 -9999 -9999 -9999 -9999 -9999 -9999 -9999 -9999 -9999 -9999 -9999 -9999 -9999 -9999 -9999 -9999 -9999 -9999 -9999 -9999 -9999 12.425 11.875 11.95833 12.30833 12.28333 12.03333 11.85833 12.28333 12.18333 12.16667 12.15833 12.15833 12.24167 12.64167 12.83333 13.10833 13.06667 12.79167 12.31667 12.20833 12.50833 12.725 13.3 13.64167 13.75833 13.70833 13.73333 14.05833 13.975 13.23333 12.7 12.975 13.475 13.775 13.43333 13.99167 14.55 14.04167 13.98333 14.225 13.86667 13.54167 13.35833 13.09167 12.48333 12.44167 12.50833 12.4 12.50833 12.65 12.575 12.48333 12.05833 11.85 12.025 11.98333 12.21667 12.60833 12.73333 13.14167 13.15833 13.14167 13.56667 13.5 13.025 12.86667 12.83333 12.28333 12.05833 -9999 -9999 -9999 -9999 -9999 -9999 -9999 -9999 -9999 -9999 -9999 -9999 -9999 -9999 -9999 -9999 -9999 -9999 -9999 -9999 -9999 -9999 -9999 -9999 -9999 -9999 -9999 -9999 -9999 -9999 -9999 -9999 -9999 -9999 -9999 -9999 -9999 -9999 -9999 -9999 -9999 -9999 -9999 -9999 -9999 -9999 -9999 -9999 -9999 -9999 -9999 -9999 -9999 -9999 -9999 -9999 -9999 -9999 -9999 -9999 
-9999 -9999 -9999 -9999 -9999 -9999 -9999 -9999 -9999 -9999 -9999 -9999 -9999 -9999 -9999 -9999 -9999 -9999 -9999 -9999 -9999 -9999 -9999 -9999 -9999 -9999 -9999 -9999 -9999 -9999 -9999 -9999 -9999 -9999 -9999 -9999 -9999 -9999 -9999 -9999 -9999 12.575 12.13333 12.16667 12.26667 12.15833 11.96667 11.775 12.24167 12.41667 12.00833 11.93333 12.06667 12.36667 12.575 12.89167 13.01667 13.16667 12.88333 12.35833 12.2 12.16667 12.79167 13.30833 13.58333 13.64167 13.53333 13.45833 13.65833 13.95 13.70833 13.05 13.09167 13.7 14.20833 14.06667 14.15 14.60833 14.26667 14.05833 14.11667 13.74167 13.21667 13.04167 12.86667 12.85 12.775 12.73333 12.85833 12.83333 12.41667 12.19167 12.48333 12.11667 11.925 12.33333 12.325 12.41667 12.69167 12.9 13.1 13.33333 13.48333 13.7 13.35 12.80833 11.99167 12.375 12.75833 12.475 -9999 -9999 -9999 -9999 -9999 -9999 -9999 -9999 -9999 -9999 -9999 -9999 -9999 -9999 -9999 -9999 -9999 -9999 -9999 -9999 -9999 -9999 -9999 -9999 -9999 -9999 -9999 -9999 -9999 -9999 -9999 -9999 -9999 -9999 -9999 -9999 -9999 -9999 -9999 -9999 -9999 -9999 -9999 -9999 -9999 -9999 -9999 -9999 -9999 -9999 -9999 -9999 -9999 -9999 -9999 -9999 -9999 -9999 -9999 -9999 
-9999 -9999 -9999 -9999 -9999 -9999 -9999 -9999 -9999 -9999 -9999 -9999 -9999 -9999 -9999 -9999 -9999 -9999 -9999 -9999 -9999 -9999 -9999 -9999 -9999 -9999 -9999 -9999 -9999 -9999 -9999 -9999 -9999 -9999 -9999 -9999 -9999 -9999 -9999 -9999 -9999 12.575 11.96667 11.83333 11.96667 11.86667 11.875 11.85833 12.375 12.49167 11.925 11.7 11.925 12.14167 12.425 12.89167 13.01667 13.30833 13.06667 12.46667 12.16667 11.95833 12.83333 13.83333 13.80833 13.55833 13.475 13.375 13.11667 13.33333 13.89167 13.44167 13 13.69167 14.65 14.875 14.25833 14.11667 14.09167 13.85833 13.74167 13.51667 13.15 12.74167 12.58333 12.48333 12.725 12.85 12.675 12.675 12.3 12.175 12.275 12.28333 12.375 12.69167 12.65833 12.7 12.55833 12.65 12.76667 13.08333 13.39167 13.075 12.86667 12.51667 11.65 11.9 12.20833 12.16667 -9999 -9999 -9999 -9999 -9999 -9999 -9999 -9999 -9999 -9999 -9999 -9999 -9999 -9999 -9999 -9999 -9999 -9999 -9999 -9999 -9999 -9999 -9999 -9999 -9999 -9999 -9999 -9999 -9999 -9999 -9999 -9999 -9999 -9999 -9999 -9999 -9999 -9999 -9999 -9999 -9999 -9999 -9999 -9999 -9999 -9999 -9999 -9999 -9999 -9999 -9999 -9999 -9999 -9999 -9999 -9999 -9999 -9999 -9999 -9999 
-9999 -9999 -9999 -9999 -9999 -9999 -9999 -9999 -9999 -9999 -9999 -9999 -9999 -9999 -9999 -9999 -9999 -9999 -9999 -9999 -9999 -9999 -9999 -9999 -9999 -9999 -9999 -9999 -9999 -9999 -9999 -9999 -9999 -9999 -9999 -9999 -9999 -9999 -9999 -9999 -9999 12.48333 11.89167 11.65 11.36667 11.48333 11.61667 12.06667 12.46667 12.38333 11.85 11.44167 11.76667 12 12.45 12.89167 13.35833 13.51667 13.25833 12.525 12.05833 11.70833 12.675 13.775 13.63333 13.275 13.39167 13.5 13.05 12.63333 12.95 13.76667 13.5 13.94167 14.83333 15.03333 14.25 13.80833 13.61667 13.54167 13.85 13.51667 13.33333 13.00833 12.425 12.30833 12.46667 12.55833 12.58333 12.825 12.44167 12 12.08333 12.08333 11.99167 12.28333 12.45833 12.38333 12.60833 12.71667 12.89167 13.28333 13.13333 12.975 12.80833 12.59167 12.25 12.4 12.35 12.05833 11.26667 -9999 -9999 -9999 -9999 -9999 -9999 -9999 -9999 -9999 -9999 -9999 -9999 -9999 -9999 -9999 -9999 -9999 -9999 -9999 -9999 -9999 -9999 -9999 -9999 -9999 -9999 -9999 -9999 -9999 -9999 -9999 -9999 -9999 -9999 -9999 -9999 -9999 -9999 -9999 -9999 -9999 -9999 -9999 -9999 -9999 -9999 -9999 -9999 -9999 -9999 -9999 -9999 -9999 -9999 -9999 -9999 -9999 -9999 -9999 
-9999 -9999 -9999 -9999 -9999 -9999 -9999 -9999 -9999 -9999 -9999 -9999 -9999 -9999 -9999 -9999 -9999 -9999 -9999 -9999 -9999 -9999 -9999 -9999 -9999 -9999 -9999 -9999 -9999 -9999 -9999 -9999 -9999 -9999 -9999 -9999 -9999 -9999 -9999 -9999 -9999 12.46667 12.2 11.69167 11.73333 12.225 12.35833 12.93333 12.95833 12.8 12.51667 11.51667 11.475 12.16667 12.275 12.91667 13.25833 13.09167 13.25 12.85 12.28333 11.91667 12.49167 13.59167 13.8 13.775 13.675 13.65833 13.29167 12.89167 12.525 13.14167 13.86667 14.425 15.13333 15.55833 14.74167 13.78333 13.45 13.33333 13.51667 13.58333 13.425 12.95833 12.50833 12.15833 12.25 12.275 12.325 12.64167 12.625 11.79167 11.75833 12.225 12.11667 12.23333 12.14167 12.29167 12.81667 12.975 13.275 13.13333 13.19167 13.06667 12.84167 12.7 13.09167 12.80833 12.475 11.81667 11.45833 -9999 -9999 -9999 -9999 -9999 -9999 -9999 -9999 -9999 -9999 -9999 -9999 -9999 -9999 -9999 -9999 -9999 -9999 -9999 -9999 -9999 -9999 -9999 -9999 -9999 -9999 -9999 -9999 -9999 -9999 -9999 -9999 -9999 -9999 -9999 -9999 -9999 -9999 -9999 -9999 -9999 -9999 -9999 -9999 -9999 -9999 -9999 -9999 -9999 -9999 -9999 -9999 -9999 -9999 -9999 -9999 -9999 -9999 -9999 
-9999 -9999 -9999 -9999 -9999 -9999 -9999 -9999 -9999 -9999 -9999 -9999 -9999 -9999 -9999 -9999 -9999 -9999 -9999 -9999 -9999 -9999 -9999 -9999 -9999 -9999 -9999 -9999 -9999 -9999 -9999 -9999 -9999 -9999 -9999 -9999 -9999 -9999 -9999 -9999 -9999 12.54167 12.38333 12.76667 12.45833 12.01667 12.05 12.675 13.15 13.75833 13.4 11.99167 11.53333 12.225 11.94167 12.45833 12.69167 12.85833 13.04167 12.7 12.20833 12.00833 12.45 13.43333 13.73333 13.74167 13.58333 13.70833 13.43333 13.175 12.69167 12.825 13.60833 14.34167 14.8 15.3 15.05 14.28333 13.875 13.56667 13.1 13.15 13.375 13.09167 12.625 12.1 11.94167 11.94167 12.175 12.48333 12.34167 12 11.725 12.24167 11.94167 12.225 12.2 12.30833 12.675 13.23333 13.44167 13.19167 12.83333 12.45833 12.51667 12.80833 13.08333 13.05 12.175 11.3 11.03333 -9999 -9999 -9999 -9999 -9999 -9999 -9999 -9999 -9999 -9999 -9999 -9999 -9999 -9999 -9999 -9999 -9999 -9999 -9999 -9999 -9999 -9999 -9999 -9999 -9999 -9999 -9999 -9999 -9999 -9999 -9999 -9999 -9999 -9999 -9999 -9999 -9999 -9999 -9999 -9999 -9999 -9999 -9999 -9999 -9999 -9999 -9999 -9999 -9999 -9999 -9999 -9999 -9999 -9999 -9999 -9999 -9999 -9999 -9999 
-9999 -9999 -9999 -9999 -9999 -9999 -9999 -9999 -9999 -9999 -9999 -9999 -9999 -9999 -9999 -9999 -9999 -9999 -9999 -9999 -9999 -9999 -9999 -9999 -9999 -9999 -9999 -9999 -9999 -9999 -9999 -9999 -9999 -9999 -9999 -9999 -9999 -9999 -9999 -9999 -9999 -9999 12.58333 12.675 11.875 11.48333 11.7 12.39167 13.40833 14.425 13.89167 12.28333 11.81667 12.11667 11.93333 12.39167 12.475 12.70833 12.78333 12.38333 11.90833 11.9 12.35 13.26667 13.8 13.45833 13.05833 13.28333 13.43333 13.25 12.88333 12.63333 13.29167 13.34167 13.74167 14.24167 14.49167 14.28333 13.975 14.175 13.725 13.375 13.21667 13.16667 12.85833 12.49167 12.21667 11.975 12.2 12.46667 12.35 11.96667 11.9 11.975 11.91667 12.16667 12.05 12.025 12.65 13.15 13.25833 13.09167 12.63333 12.48333 12.56667 13.05 13.4 13.03333 12 11.7 11.96667 12.31667 11.98333 11.53333 -9999 -9999 -9999 -9999 -9999 -9999 -9999 -9999 -9999 -9999 -9999 -9999 -9999 -9999 -9999 -9999 -9999 -9999 -9999 -9999 -9999 -9999 -9999 -9999 -9999 -9999 -9999 -9999 -9999 -9999 -9999 -9999 -9999 -9999 -9999 -9999 -9999 -9999 -9999 -9999 -9999 -9999 -9999 -9999 -9999 -9999 -9999 -9999 -9999 -9999 -9999 -9999 -9999 -9999 -9999 -9999 
-9999 -9999 -9999 -9999 -9999 -9999 -9999 -9999 -9999 -9999 -9999 -9999 -9999 -9999 -9999 -9999 -9999 -9999 -9999 -9999 -9999 -9999 -9999 -9999 -9999 -9999 -9999 -9999 -9999 -9999 -9999 -9999 -9999 -9999 -9999 -9999 -9999 -9999 -9999 -9999 -9999 -9999 12.725 12.73333 12.39167 11.8 11.61667 11.875 13.64167 15.08333 14.26667 12.60833 12.04167 11.83333 11.75833 12.19167 12.30833 12.61667 12.675 12.20833 11.68333 11.63333 12.11667 12.88333 13.55 13.51667 12.975 13.00833 13.225 13.24167 12.93333 12.83333 13.15 13.04167 13.2 13.61667 14.00833 13.98333 13.86667 14.00833 13.575 13.36667 13.06667 13.01667 12.71667 12.79167 12.61667 12.29167 12.18333 12.44167 12.45 11.96667 12.03333 11.84167 12.00833 12 11.7 12.05833 12.9 12.9 12.80833 12.55833 12.29167 12.24167 12.475 12.90833 13.01667 12.83333 12.95 12.725 12.15833 11.775 11.1 10.64167 10.175 -9999 -9999 -9999 -9999 -9999 -9999 -9999 -9999 -9999 -9999 -9999 -9999 -9999 -9999 -9999 -9999 -9999 -9999 -9999 -9999 -9999 -9999 -9999 -9999 -9999 -9999 -9999 -9999 -9999 -9999 -9999 -9999 -9999 -9999 -9999 -9999 -9999 -9999 -9999 -9999 -9999 -9999 -9999 -9999 -9999 -9999 -9999 -9999 -9999 -9999 -9999 -9999 -9999 -9999 -9999 
-9999 -9999 -9999 -9999 -9999 -9999 -9999 -9999 -9999 -9999 -9999 -9999 -9999 -9999 -9999 -9999 -9999 -9999 -9999 -9999 -9999 -9999 -9999 -9999 -9999 -9999 -9999 -9999 -9999 -9999 -9999 -9999 -9999 -9999 -9999 -9999 -9999 -9999 -9999 -9999 -9999 -9999 12.93333 12.88333 12.48333 11.94167 11.6 11.825 13.80833 15.35 14.425 12.79167 12.05833 11.79167 11.74167 12.2 12.09167 12.575 12.85 12.59167 12.06667 11.80833 12.20833 12.99167 13.4 13.575 13.575 13.15833 12.875 13.06667 13.125 13.25833 13.6 13.29167 12.90833 13.10833 13.375 13.475 13.65 13.625 13.36667 12.81667 12.525 12.58333 12.6 12.64167 12.3 11.94167 11.875 12.21667 12.64167 12.35 12.03333 11.86667 12.36667 11.70833 11.88333 12.21667 12.63333 12.875 12.56667 12.24167 12.1 12.25 12.575 12.8 13.04167 12.975 12.98333 12.13333 11.91667 11.58333 11.04167 -9999 -9999 -9999 -9999 -9999 -9999 -9999 -9999 -9999 -9999 -9999 -9999 -9999 -9999 -9999 -9999 -9999 -9999 -9999 -9999 -9999 -9999 -9999 -9999 -9999 -9999 -9999 -9999 -9999 -9999 -9999 -9999 -9999 -9999 -9999 -9999 -9999 -9999 -9999 -9999 -9999 -9999 -9999 -9999 -9999 -9999 -9999 -9999 -9999 -9999 -9999 -9999 -9999 -9999 -9999 -9999 -9999 
-9999 -9999 -9999 -9999 -9999 -9999 -9999 -9999 -9999 -9999 -9999 -9999 -9999 -9999 -9999 -9999 -9999 -9999 -9999 -9999 -9999 -9999 -9999 -9999 -9999 -9999 -9999 -9999 -9999 -9999 -9999 -9999 -9999 -9999 -9999 -9999 -9999 -9999 -9999 -9999 -9999 -9999 12.84167 12.66667 12.21667 11.95833 12.05 12.20833 13.03333 13.78333 13.38333 12.26667 11.875 12.04167 11.875 12.11667 11.91667 12.25833 12.65 12.64167 12.125 11.80833 12.21667 13 13.41667 13.51667 13.75833 13.85833 13.775 13.69167 13.45 13.43333 13.55833 13.64167 13.00833 12.71667 12.96667 13.39167 13.58333 13.375 13.38333 13 12.76667 12.55 12.53333 12.56667 12.43333 12.35 12.15833 11.975 12.44167 12.91667 12.40833 12.45 12.25 11.85 12.21667 12.63333 12.25833 12.85 12.98333 12.3 12.05 12.3 12.94167 13.23333 13.24167 12.79167 12.70833 11.95833 12.38333 11.78333 11.49167 11.23333 10.49167 -9999 -9999 -9999 -9999 -9999 -9999 -9999 -9999 -9999 -9999 -9999 -9999 -9999 -9999 -9999 -9999 -9999 -9999 -9999 -9999 -9999 -9999 -9999 -9999 -9999 -9999 -9999 -9999 -9999 -9999 -9999 -9999 -9999 -9999 -9999 -9999 -9999 -9999 -9999 -9999 -9999 -9999 -9999 -9999 -9999 -9999 -9999 -9999 -9999 -9999 -9999 -9999 -9999 -9999 -9999 
-9999 -9999 -9999 -9999 -9999 -9999 -9999 -9999 -9999 -9999 -9999 -9999 -9999 -9999 -9999 -9999 -9999 -9999 -9999 -9999 -9999 -9999 -9999 -9999 -9999 -9999 -9999 -9999 -9999 -9999 -9999 -9999 -9999 -9999 -9999 -9999 -9999 -9999 -9999 -9999 -9999 -9999 12.425 12.36667 12 11.96667 12.16667 12.125 12.38333 12.725 12.46667 11.88333 11.76667 11.725 11.575 11.70833 11.675 12.075 12.38333 12.175 11.91667 11.99167 12.13333 12.63333 13.25833 13.43333 13.75 14.25 14.73333 15.05 14.99167 14.66667 14.43333 14.55833 14.05833 13.59167 13.35 13.25 13.40833 13.44167 13.43333 13.23333 12.875 12.325 12.66667 12.79167 12.775 12.91667 12.40833 11.91667 12.24167 12.88333 12.675 12.35 12.425 12.24167 12.7 12.83333 12.425 12.975 13.01667 12.525 12.38333 12.48333 12.8 13.15 13.14167 12.50833 12.45833 12.31667 12.61667 11.98333 11.775 11.13333 11.3 -9999 -9999 -9999 -9999 -9999 -9999 -9999 -9999 -9999 -9999 -9999 -9999 -9999 -9999 -9999 -9999 -9999 -9999 -9999 -9999 -9999 -9999 -9999 -9999 -9999 -9999 -9999 -9999 -9999 -9999 -9999 -9999 -9999 -9999 -9999 -9999 -9999 -9999 -9999 -9999 -9999 -9999 -9999 -9999 -9999 -9999 -9999 -9999 -9999 -9999 -9999 -9999 -9999 -9999 -9999 
-9999 -9999 -9999 -9999 -9999 -9999 -9999 -9999 -9999 -9999 -9999 -9999 -9999 -9999 -9999 -9999 -9999 -9999 -9999 -9999 -9999 -9999 -9999 -9999 -9999 -9999 -9999 -9999 -9999 -9999 -9999 -9999 -9999 -9999 -9999 -9999 -9999 -9999 -9999 -9999 -9999 -9999 11.90833 11.8 11.70833 11.95 11.96667 11.84167 12.16667 12.59167 12.34167 11.625 11.35833 11.3 11.4 11.45 11.7 12.10833 12.06667 11.69167 11.86667 12.36667 12.29167 12.375 12.91667 13.275 13.6 14.20833 15.05 15.74167 15.90833 15.64167 15.14167 14.875 14.33333 13.975 13.31667 12.69167 12.76667 13.16667 13.38333 12.95833 12.725 12.35 12.46667 12.78333 12.95833 12.975 12.68333 12.49167 12.33333 12.6 12.33333 12.50833 12.43333 12.60833 12.775 12.94167 12.8 13.04167 13.05833 12.68333 12.7 12.625 12.55 12.63333 12.64167 12.4 12.29167 12.25 12.44167 12.10833 11.44167 11.09167 11.75833 11.575 -9999 -9999 -9999 -9999 -9999 -9999 -9999 -9999 -9999 -9999 -9999 -9999 -9999 -9999 -9999 -9999 -9999 -9999 -9999 -9999 -9999 -9999 -9999 -9999 -9999 -9999 -9999 -9999 -9999 -9999 -9999 -9999 -9999 -9999 -9999 -9999 -9999 -9999 -9999 -9999 -9999 -9999 -9999 -9999 -9999 -9999 -9999 -9999 -9999 -9999 -9999 -9999 -9999 -9999 
-9999 -9999 -9999 -9999 -9999 -9999 -9999 -9999 -9999 -9999 -9999 -9999 -9999 -9999 -9999 -9999 -9999 -9999 -9999 -9999 -9999 -9999 -9999 -9999 -9999 -9999 -9999 -9999 -9999 -9999 -9999 -9999 -9999 -9999 -9999 -9999 -9999 -9999 -9999 -9999 -9999 -9999 -9999 11.99167 11.79167 12.025 11.90833 11.89167 12.175 12.26667 12.175 11.475 11.18333 11.11667 11.48333 11.54167 11.65833 12.14167 12.15833 12.00833 12.30833 12.26667 11.96667 12.30833 12.875 13.275 13.4 13.83333 14.53333 15.4 15.6 15.15833 14.225 13.75 13.39167 12.91667 12.50833 11.90833 12.03333 12.425 12.75 12.775 12.61667 12.31667 12.5 12.625 12.975 13.08333 12.89167 12.43333 12.33333 12.36667 12.475 12.475 12.39167 12.33333 12.35833 12.71667 12.70833 13.14167 13.34167 13.025 12.65 12.48333 12.35833 12.125 12.2 12.40833 12.35833 12.28333 12.60833 12.15 11.425 11.375 11.70833 -9999 -9999 -9999 -9999 -9999 -9999 -9999 -9999 -9999 -9999 -9999 -9999 -9999 -9999 -9999 -9999 -9999 -9999 -9999 -9999 -9999 -9999 -9999 -9999 -9999 -9999 -9999 -9999 -9999 -9999 -9999 -9999 -9999 -9999 -9999 -9999 -9999 -9999 -9999 -9999 -9999 -9999 -9999 -9999 -9999 -9999 -9999 -9999 -9999 -9999 -9999 -9999 -9999 -9999 -9999 
-9999 -9999 -9999 -9999 -9999 -9999 -9999 -9999 -9999 -9999 -9999 -9999 -9999 -9999 -9999 -9999 -9999 -9999 -9999 -9999 -9999 -9999 -9999 -9999 -9999 -9999 -9999 -9999 -9999 -9999 -9999 -9999 -9999 -9999 -9999 -9999 -9999 -9999 -9999 -9999 -9999 -9999 -9999 12.075 11.775 11.66667 11.73333 11.86667 12.20833 12.56667 11.99167 11.41667 11.26667 11.20833 11.5 11.49167 11.8 12.18333 12.34167 12.64167 12.4 11.91667 12.1 12.68333 13.14167 13.48333 13.64167 13.8 14.03333 14.55 14.89167 14.65 13.95 13.225 12.6 12.38333 12.05833 11.86667 11.53333 11.58333 12.38333 12.45833 12.35833 12.275 12.24167 12.56667 12.89167 13.025 12.89167 12.61667 12.36667 12.25 12.59167 12.39167 12.35 12.175 12.15 12.65833 12.6 12.725 13.48333 13 12.54167 12.33333 12.125 11.95 12.04167 12.30833 12.31667 12.28333 12.55 11.975 11.625 11.73333 -9999 -9999 -9999 -9999 -9999 -9999 -9999 -9999 -9999 -9999 -9999 -9999 -9999 -9999 -9999 -9999 -9999 -9999 -9999 -9999 -9999 -9999 -9999 -9999 -9999 -9999 -9999 -9999 -9999 -9999 -9999 -9999 -9999 -9999 -9999 -9999 -9999 -9999 -9999 -9999 -9999 -9999 -9999 -9999 -9999 -9999 -9999 -9999 -9999 -9999 -9999 -9999 -9999 -9999 -9999 -9999 
-9999 -9999 -9999 -9999 -9999 -9999 -9999 -9999 -9999 -9999 -9999 -9999 -9999 -9999 -9999 -9999 -9999 -9999 -9999 -9999 -9999 -9999 -9999 -9999 -9999 -9999 -9999 -9999 -9999 -9999 -9999 -9999 -9999 -9999 -9999 -9999 -9999 -9999 -9999 -9999 -9999 -9999 -9999 11.93333 11.38333 11.14167 11.275 11.4 11.95 12.4 11.76667 11.225 11.25 11.40833 11.725 11.74167 11.95 12 11.93333 12.45833 12.28333 11.81667 11.99167 12.81667 13.46667 13.75 13.85 13.9 14.11667 13.88333 13.925 13.85 13.68333 13.00833 12.5 12.21667 11.95 11.85 11.69167 11.9 12.6 12.30833 12.11667 12.125 12.46667 12.35833 12.7 12.74167 12.69167 12.59167 12.325 12.16667 12.53333 12.53333 12.2 12.11667 12.475 12.80833 12.78333 12.68333 12.99167 12.75833 12.30833 12.63333 12.40833 11.7 11.675 11.98333 12.24167 12.25833 12.23333 11.8 11.74167 -9999 -9999 -9999 -9999 -9999 -9999 -9999 -9999 -9999 -9999 -9999 -9999 -9999 -9999 -9999 -9999 -9999 -9999 -9999 -9999 -9999 -9999 -9999 -9999 -9999 -9999 -9999 -9999 -9999 -9999 -9999 -9999 -9999 -9999 -9999 -9999 -9999 -9999 -9999 -9999 -9999 -9999 -9999 -9999 -9999 -9999 -9999 -9999 -9999 -9999 -9999 -9999 -9999 -9999 -9999 -9999 -9999 
-9999 -9999 -9999 -9999 -9999 -9999 -9999 -9999 -9999 -9999 -9999 -9999 -9999 -9999 -9999 -9999 -9999 -9999 -9999 -9999 -9999 -9999 -9999 -9999 -9999 -9999 -9999 -9999 -9999 -9999 -9999 -9999 -9999 -9999 -9999 -9999 -9999 -9999 -9999 -9999 -9999 -9999 -9999 11.225 11.00833 11.09167 11 11.35 11.73333 11.54167 11.225 11.225 11.475 11.53333 11.48333 11.39167 11.625 11.90833 11.70833 12.29167 12.70833 12.29167 11.91667 12.45 13.44167 13.91667 13.91667 13.96667 14.11667 13.90833 13.66667 13.30833 13.25833 13.31667 13 12.5 12.125 11.89167 12.03333 12.34167 12.625 12.15833 12 12.04167 12.49167 12.56667 12.46667 12.60833 12.475 12.46667 11.88333 12.29167 12.50833 12.68333 12.13333 12.13333 12.6 12.825 12.85833 12.6 12.46667 12.55833 12.475 12.48333 12.525 11.975 11.65 11.975 12.09167 11.91667 12.31667 11.85 -9999 -9999 -9999 -9999 -9999 -9999 -9999 -9999 -9999 -9999 -9999 -9999 -9999 -9999 -9999 -9999 -9999 -9999 -9999 -9999 -9999 -9999 -9999 -9999 -9999 -9999 -9999 -9999 -9999 -9999 -9999 -9999 -9999 -9999 -9999 -9999 -9999 -9999 -9999 -9999 -9999 -9999 -9999 -9999 -9999 -9999 -9999 -9999 -9999 -9999 -9999 -9999 -9999 -9999 -9999 -9999 -9999 -9999 
-9999 -9999 -9999 -9999 -9999 -9999 -9999 -9999 -9999 -9999 -9999 -9999 -9999 -9999 -9999 -9999 -9999 -9999 -9999 -9999 -9999 -9999 -9999 -9999 -9999 -9999 -9999 -9999 -9999 -9999 -9999 -9999 -9999 -9999 -9999 -9999 -9999 -9999 -9999 -9999 -9999 -9999 11.25 10.91667 11.05833 10.80833 11.18333 11.54167 11.63333 11.625 11.475 11.3 11.48333 11.75833 11.71667 11.35 11.675 11.775 11.51667 12.3 13.03333 12.7 12.25 12.60833 13.41667 13.71667 13.98333 13.98333 14.00833 14.025 14.01667 13.675 13.025 13.03333 13.23333 12.95833 12.55 12.49167 12.73333 12.89167 12.76667 12.3 12.1 11.91667 12.13333 12.475 12.34167 12.33333 12.53333 12.575 12.25833 12.53333 12.55 12.50833 12.13333 12.575 12.75833 12.83333 13.11667 13.025 12.475 12.375 12.4 12.56667 12.575 12.23333 11.78333 12.09167 12.16667 11.9 11.88333 -9999 -9999 -9999 -9999 -9999 -9999 -9999 -9999 -9999 -9999 -9999 -9999 -9999 -9999 -9999 -9999 -9999 -9999 -9999 -9999 -9999 -9999 -9999 -9999 -9999 -9999 -9999 -9999 -9999 -9999 -9999 -9999 -9999 -9999 -9999 -9999 -9999 -9999 -9999 -9999 -9999 -9999 -9999 -9999 -9999 -9999 -9999 -9999 -9999 -9999 -9999 -9999 -9999 -9999 -9999 -9999 -9999 -9999 -9999 
-9999 -9999 -9999 -9999 -9999 -9999 -9999 -9999 -9999 -9999 -9999 -9999 -9999 -9999 -9999 -9999 -9999 -9999 -9999 -9999 -9999 -9999 -9999 -9999 -9999 -9999 -9999 -9999 -9999 -9999 -9999 -9999 -9999 -9999 -9999 -9999 -9999 -9999 -9999 -9999 -9999 -9999 10.90833 10.95833 10.96667 10.63333 10.95 10.99167 10.94167 11.03333 11.16667 11.40833 12.16667 12.75 12.11667 11.24167 -9999 11.35 11.54167 12.61667 13.15833 12.73333 12.6 13.18333 13.775 13.925 13.85 13.91667 13.93333 14.01667 14.16667 13.96667 13.125 12.80833 12.90833 12.73333 12.75833 12.84167 12.76667 12.31667 12.34167 12.38333 12.16667 12.125 12.00833 12.35833 12.475 12.35 12.525 12.65 12.43333 12.43333 12.575 12.10833 12.38333 12.86667 12.50833 13.04167 13.35 13.25833 12.73333 12.21667 12.13333 12.2 12.475 12.13333 11.9 12.2 12.25 11.73333 11.35 -9999 -9999 -9999 -9999 -9999 -9999 -9999 -9999 -9999 -9999 -9999 -9999 -9999 -9999 -9999 -9999 -9999 -9999 -9999 -9999 -9999 -9999 -9999 -9999 -9999 -9999 -9999 -9999 -9999 -9999 -9999 -9999 -9999 -9999 -9999 -9999 -9999 -9999 -9999 -9999 -9999 -9999 -9999 -9999 -9999 -9999 -9999 -9999 -9999 -9999 -9999 -9999 -9999 -9999 -9999 -9999 -9999 -9999 -9999 
-9999 -9999 -9999 -9999 -9999 -9999 -9999 -9999 -9999 -9999 -9999 -9999 -9999 -9999 -9999 -9999 -9999 -9999 -9999 -9999 -9999 -9999 -9999 -9999 -9999 -9999 -9999 -9999 -9999 -9999 -9999 -9999 -9999 -9999 -9999 -9999 -9999 -9999 -9999 -9999 -9999 -9999 10.84167 11.175 11.025 10.79167 10.83333 11.28333 10.94167 10.675 10.8 11.56667 12.91667 13.25833 -9999 -9999 -9999 11.01667 11.54167 12.56667 12.725 12.375 12.18333 12.68333 13.5 13.925 13.76667 13.7 13.94167 13.88333 13.86667 13.74167 13.40833 13.06667 12.71667 12.29167 12.18333 12.425 12.66667 11.96667 12.00833 12.28333 12.59167 12.34167 12.18333 12.54167 12.59167 12.65 12.39167 12.14167 12.01667 12.18333 12.475 12.68333 12.74167 12.55833 12.70833 13.28333 13.40833 13.40833 13.04167 12.53333 12.06667 12.175 12.35833 12.03333 11.91667 12 12.03333 11.94167 11.875 -9999 -9999 -9999 -9999 -9999 -9999 -9999 -9999 -9999 -9999 -9999 -9999 -9999 -9999 -9999 -9999 -9999 -9999 -9999 -9999 -9999 -9999 -9999 -9999 -9999 -9999 -9999 -9999 -9999 -9999 -9999 -9999 -9999 -9999 -9999 -9999 -9999 -9999 -9999 -9999 -9999 -9999 -9999 -9999 -9999 -9999 -9999 -9999 -9999 -9999 -9999 -9999 -9999 -9999 -9999 -9999 -9999 -9999 -9999 
-9999 -9999 -9999 -9999 -9999 -9999 -9999 -9999 -9999 -9999 -9999 -9999 -9999 -9999 -9999 -9999 -9999 -9999 -9999 -9999 -9999 -9999 -9999 -9999 -9999 -9999 -9999 -9999 -9999 -9999 -9999 -9999 -9999 -9999 -9999 -9999 -9999 -9999 -9999 -9999 -9999 -9999 -9999 11.55833 11.23333 10.85 11.125 11.33333 11.23333 11.275 10.98333 11.31667 12.2 12.75833 -9999 -9999 -9999 11.35 11.525 11.96667 12.21667 12.275 12.06667 12.41667 13.08333 13.31667 13.19167 13.23333 13.4 13.28333 13.05833 12.8 12.625 12.55833 12.74167 12.59167 12.31667 12.66667 12.8 12.35 12.40833 12.8 13.29167 12.81667 12.14167 12.50833 12.39167 12.31667 12.35 12.15 12.2 11.84167 12.175 12.53333 12.60833 12.625 13.025 13.25833 13.15833 13.09167 12.94167 12.79167 12.30833 12.275 12.075 12 11.91667 11.80833 11.79167 12.075 12.1 11.85 -9999 -9999 -9999 -9999 -9999 -9999 -9999 -9999 -9999 -9999 -9999 -9999 -9999 -9999 -9999 -9999 -9999 -9999 -9999 -9999 -9999 -9999 -9999 -9999 -9999 -9999 -9999 -9999 -9999 -9999 -9999 -9999 -9999 -9999 -9999 -9999 -9999 -9999 -9999 -9999 -9999 -9999 -9999 -9999 -9999 -9999 -9999 -9999 -9999 -9999 -9999 -9999 -9999 -9999 -9999 -9999 -9999 -9999 
-9999 -9999 -9999 -9999 -9999 -9999 -9999 -9999 -9999 -9999 -9999 -9999 -9999 -9999 -9999 -9999 -9999 -9999 -9999 -9999 -9999 -9999 -9999 -9999 -9999 -9999 -9999 -9999 -9999 -9999 -9999 -9999 -9999 -9999 -9999 -9999 -9999 -9999 -9999 -9999 -9999 -9999 -9999 11.58333 11.48333 10.86667 11.11667 11.3 11.60833 11.3 10.95 11.125 11.79167 -9999 -9999 -9999 -9999 -9999 -9999 11.4 11.69167 11.7 12.11667 12.68333 12.91667 13.06667 12.79167 12.725 12.75 12.83333 12.74167 12.525 12.55833 12.48333 12.53333 12.36667 12.45833 12.73333 12.41667 12.55833 12.93333 13.125 13.15833 12.6 11.925 12.30833 12.66667 12.075 12.20833 12.26667 12.35833 11.925 12.15833 12.35 12.4 12.58333 12.89167 13.10833 13.075 12.775 12.63333 12.475 12.10833 11.875 12.14167 12.075 11.9 11.6 11.61667 11.64167 11.93333 -9999 -9999 -9999 -9999 -9999 -9999 -9999 -9999 -9999 -9999 -9999 -9999 -9999 -9999 -9999 -9999 -9999 -9999 -9999 -9999 -9999 -9999 -9999 -9999 -9999 -9999 -9999 -9999 -9999 -9999 -9999 -9999 -9999 -9999 -9999 -9999 -9999 -9999 -9999 -9999 -9999 -9999 -9999 -9999 -9999 -9999 -9999 -9999 -9999 -9999 -9999 -9999 -9999 -9999 -9999 -9999 -9999 -9999 -9999 
-9999 -9999 -9999 -9999 -9999 -9999 -9999 -9999 -9999 -9999 -9999 -9999 -9999 -9999 -9999 -9999 -9999 -9999 -9999 -9999 -9999 -9999 -9999 -9999 -9999 -9999 -9999 -9999 -9999 -9999 -9999 -9999 -9999 -9999 -9999 -9999 -9999 -9999 -9999 -9999 -9999 -9999 -9999 11.425 11.60833 10.925 11 11.31667 11.35833 10.85 10.65833 10.725 11.08333 -9999 -9999 -9999 -9999 -9999 -9999 -9999 11.55833 11.975 12.375 12.675 12.85833 12.9 12.78333 12.34167 12.38333 12.56667 13.025 12.80833 12.64167 12.55 12.46667 12.30833 12.5 12.48333 12.31667 12.44167 12.56667 12.70833 12.75833 12.34167 11.75833 12.05 12.2 12.175 12.60833 13.00833 12.71667 12.075 12.15833 12.525 12.48333 12.60833 12.86667 13.16667 13.13333 12.775 12.35 11.8 11.76667 11.63333 12 11.90833 11.76667 11.48333 11.51667 11.51667 -9999 -9999 -9999 -9999 -9999 -9999 -9999 -9999 -9999 -9999 -9999 -9999 -9999 -9999 -9999 -9999 -9999 -9999 -9999 -9999 -9999 -9999 -9999 -9999 -9999 -9999 -9999 -9999 -9999 -9999 -9999 -9999 -9999 -9999 -9999 -9999 -9999 -9999 -9999 -9999 -9999 -9999 -9999 -9999 -9999 -9999 -9999 -9999 -9999 -9999 -9999 -9999 -9999 -9999 -9999 -9999 -9999 -9999 -9999 -9999 
-9999 -9999 -9999 -9999 -9999 -9999 -9999 -9999 -9999 -9999 -9999 -9999 -9999 -9999 -9999 -9999 -9999 -9999 -9999 -9999 -9999 -9999 -9999 -9999 -9999 -9999 -9999 -9999 -9999 -9999 -9999 -9999 -9999 -9999 -9999 -9999 -9999 -9999 -9999 -9999 -9999 -9999 -9999 -9999 11.86667 11.00833 10.65 11.10833 10.875 10.525 10.60833 10.68333 -9999 -9999 -9999 -9999 -9999 -9999 -9999 -9999 -9999 12.23333 12.425 12.41667 12.68333 12.66667 12.575 12.29167 12.31667 12.4 12.95 13.3 12.98333 12.6 12.59167 12.85 12.725 12.41667 12.25833 12.13333 12.28333 12.4 12.38333 12.05833 11.85833 12.11667 11.99167 12.26667 13.08333 13.29167 12.55833 11.75 12.225 12.44167 12.41667 12.53333 12.70833 13.30833 13.34167 13.16667 12.49167 11.86667 11.58333 11.70833 11.63333 11.66667 11.8 11.36667 -9999 -9999 -9999 -9999 -9999 -9999 -9999 -9999 -9999 -9999 -9999 -9999 -9999 -9999 -9999 -9999 -9999 -9999 -9999 -9999 -9999 -9999 -9999 -9999 -9999 -9999 -9999 -9999 -9999 -9999 -9999 -9999 -9999 -9999 -9999 -9999 -9999 -9999 -9999 -9999 -9999 -9999 -9999 -9999 -9999 -9999 -9999 -9999 -9999 -9999 -9999 -9999 -9999 -9999 -9999 -9999 -9999 -9999 -9999 -9999 -9999 -9999 
-9999 -9999 -9999 -9999 -9999 -9999 -9999 -9999 -9999 -9999 -9999 -9999 -9999 -9999 -9999 -9999 -9999 -9999 -9999 -9999 -9999 -9999 -9999 -9999 -9999 -9999 -9999 -9999 -9999 -9999 -9999 -9999 -9999 -9999 -9999 -9999 -9999 -9999 -9999 -9999 -9999 -9999 -9999 -9999 11.53333 10.84167 11.03333 11.13333 10.85833 10.58333 10.6 -9999 -9999 -9999 -9999 -9999 -9999 -9999 -9999 -9999 -9999 -9999 -9999 12.36667 12.41667 12.24167 12.1 12.175 12.35833 12.50833 12.7 13.225 13.19167 12.94167 12.66667 12.61667 12.4 12.48333 12.45833 12.28333 12.21667 12.45 12.325 12.25 12.41667 12.625 12.3 12.45 13 13.15 12.48333 11.75833 12.05833 12.39167 12.41667 12.31667 12.25833 12.64167 13.03333 12.875 12.55833 12.18333 11.56667 11.55833 11.63333 11.34167 11.2 -9999 -9999 -9999 -9999 -9999 -9999 -9999 -9999 -9999 -9999 -9999 -9999 -9999 -9999 -9999 -9999 -9999 -9999 -9999 -9999 -9999 -9999 -9999 -9999 -9999 -9999 -9999 -9999 -9999 -9999 -9999 -9999 -9999 -9999 -9999 -9999 -9999 -9999 -9999 -9999 -9999 -9999 -9999 -9999 -9999 -9999 -9999 -9999 -9999 -9999 -9999 -9999 -9999 -9999 -9999 -9999 -9999 -9999 -9999 -9999 -9999 -9999 -9999 
-9999 -9999 -9999 -9999 -9999 -9999 -9999 -9999 -9999 -9999 -9999 -9999 -9999 -9999 -9999 -9999 -9999 -9999 -9999 -9999 -9999 -9999 -9999 -9999 -9999 -9999 -9999 -9999 -9999 -9999 -9999 -9999 -9999 -9999 -9999 -9999 -9999 -9999 -9999 -9999 -9999 -9999 -9999 -9999 11.575 11.20833 11.40833 11.18333 10.93333 -9999 -9999 -9999 -9999 -9999 -9999 -9999 -9999 -9999 -9999 -9999 -9999 -9999 -9999 12 11.925 11.83333 11.725 11.8 12.075 12.275 12.31667 12.43333 12.50833 12.63333 12.425 12.26667 11.83333 12.2 12.45833 11.98333 12.10833 12.4 12.40833 12.375 12.56667 12.9 12.61667 12.45833 12.49167 12.75833 12.3 11.65833 11.95833 12.2 12.34167 11.88333 12 12.28333 12.41667 12.525 12.03333 11.98333 11.58333 11.44167 11.575 11.38333 -9999 -9999 -9999 -9999 -9999 -9999 -9999 -9999 -9999 -9999 -9999 -9999 -9999 -9999 -9999 -9999 -9999 -9999 -9999 -9999 -9999 -9999 -9999 -9999 -9999 -9999 -9999 -9999 -9999 -9999 -9999 -9999 -9999 -9999 -9999 -9999 -9999 -9999 -9999 -9999 -9999 -9999 -9999 -9999 -9999 -9999 -9999 -9999 -9999 -9999 -9999 -9999 -9999 -9999 -9999 -9999 -9999 -9999 -9999 -9999 -9999 -9999 -9999 -9999 
-9999 -9999 -9999 -9999 -9999 -9999 -9999 -9999 -9999 -9999 -9999 -9999 -9999 -9999 -9999 -9999 -9999 -9999 -9999 -9999 -9999 -9999 -9999 -9999 -9999 -9999 -9999 -9999 -9999 -9999 -9999 -9999 -9999 -9999 -9999 -9999 -9999 -9999 -9999 -9999 -9999 -9999 -9999 -9999 11.56667 11.425 11.55833 11.325 10.81667 -9999 -9999 -9999 -9999 -9999 -9999 -9999 -9999 -9999 -9999 -9999 -9999 -9999 -9999 11.76667 11.58333 11.58333 11.63333 11.70833 11.71667 11.76667 11.79167 11.90833 12.03333 12.10833 12.20833 12.01667 11.88333 12.11667 12.325 11.875 11.875 12.3 12.21667 11.975 12.26667 12.61667 12.525 12.175 12.21667 12.55 12.20833 11.95 11.95 12.04167 12.375 12.18333 12.14167 12.35 12.4 12.275 11.79167 11.48333 11.69167 11.39167 11.68333 11.6 -9999 -9999 -9999 -9999 -9999 -9999 -9999 -9999 -9999 -9999 -9999 -9999 -9999 -9999 -9999 -9999 -9999 -9999 -9999 -9999 -9999 -9999 -9999 -9999 -9999 -9999 -9999 -9999 -9999 -9999 -9999 -9999 -9999 -9999 -9999 -9999 -9999 -9999 -9999 -9999 -9999 -9999 -9999 -9999 -9999 -9999 -9999 -9999 -9999 -9999 -9999 -9999 -9999 -9999 -9999 -9999 -9999 -9999 -9999 -9999 -9999 -9999 -9999 -9999 
-9999 -9999 -9999 -9999 -9999 -9999 -9999 -9999 -9999 -9999 -9999 -9999 -9999 -9999 -9999 -9999 -9999 -9999 -9999 -9999 -9999 -9999 -9999 -9999 -9999 -9999 -9999 -9999 -9999 -9999 -9999 -9999 -9999 -9999 -9999 -9999 -9999 -9999 -9999 -9999 -9999 -9999 -9999 -9999 11.275 11.325 11.68333 11.38333 10.75 -9999 -9999 -9999 -9999 -9999 -9999 -9999 -9999 -9999 -9999 -9999 -9999 -9999 -9999 -9999 -9999 11.40833 11.46667 11.60833 11.51667 11.66667 11.825 11.98333 11.9 11.86667 11.75 11.58333 11.86667 12.3 12.475 11.9 11.79167 11.9 11.91667 11.81667 12.08333 12.275 11.96667 12.08333 12.39167 12.70833 12.25 11.79167 11.91667 11.91667 12.08333 12.3 12.18333 12.225 12.34167 12.30833 11.925 11.65 11.825 11.875 11.89167 -9999 -9999 -9999 -9999 -9999 -9999 -9999 -9999 -9999 -9999 -9999 -9999 -9999 -9999 -9999 -9999 -9999 -9999 -9999 -9999 -9999 -9999 -9999 -9999 -9999 -9999 -9999 -9999 -9999 -9999 -9999 -9999 -9999 -9999 -9999 -9999 -9999 -9999 -9999 -9999 -9999 -9999 -9999 -9999 -9999 -9999 -9999 -9999 -9999 -9999 -9999 -9999 -9999 -9999 -9999 -9999 -9999 -9999 -9999 -9999 -9999 -9999 -9999 -9999 -9999 
-9999 -9999 -9999 -9999 -9999 -9999 -9999 -9999 -9999 -9999 -9999 -9999 -9999 -9999 -9999 -9999 -9999 -9999 -9999 -9999 -9999 -9999 -9999 -9999 -9999 -9999 -9999 -9999 -9999 -9999 -9999 -9999 -9999 -9999 -9999 -9999 -9999 -9999 -9999 -9999 -9999 -9999 -9999 -9999 10.83333 11.21667 11.24167 10.875 10.31667 10.06667 -9999 -9999 -9999 -9999 -9999 -9999 -9999 -9999 -9999 -9999 -9999 -9999 -9999 -9999 -9999 11.425 11.43333 11.63333 11.45 11.54167 11.74167 11.83333 11.38333 11.45833 11.575 11.85 11.63333 11.775 12.425 12.21667 11.98333 11.9 11.9 11.675 11.85 12.10833 12.11667 12.39167 12.78333 12.88333 12.375 11.78333 11.63333 11.56667 11.725 12.15833 12.35833 12.21667 12.25 12.23333 11.91667 11.84167 11.86667 12.225 12 -9999 -9999 -9999 -9999 -9999 -9999 -9999 -9999 -9999 -9999 -9999 -9999 -9999 -9999 -9999 -9999 -9999 -9999 -9999 -9999 -9999 -9999 -9999 -9999 -9999 -9999 -9999 -9999 -9999 -9999 -9999 -9999 -9999 -9999 -9999 -9999 -9999 -9999 -9999 -9999 -9999 -9999 -9999 -9999 -9999 -9999 -9999 -9999 -9999 -9999 -9999 -9999 -9999 -9999 -9999 -9999 -9999 -9999 -9999 -9999 -9999 -9999 -9999 -9999 -9999 
-9999 -9999 -9999 -9999 -9999 -9999 -9999 -9999 -9999 -9999 -9999 -9999 -9999 -9999 -9999 -9999 -9999 -9999 -9999 -9999 -9999 -9999 -9999 -9999 -9999 -9999 -9999 -9999 -9999 -9999 -9999 -9999 -9999 -9999 -9999 -9999 -9999 -9999 -9999 -9999 -9999 -9999 -9999 -9999 -9999 10.91667 10.95833 11.06667 10.66667 -9999 -9999 -9999 -9999 -9999 -9999 -9999 -9999 -9999 -9999 -9999 -9999 -9999 -9999 -9999 -9999 -9999 11.775 11.325 11.475 11.8 11.98333 12.03333 11.56667 11.55 11.875 12.1 11.725 11.19167 11.86667 12.59167 12.24167 11.94167 11.7 11.46667 11.7 11.90833 12.075 12.275 12.75 13.05833 12.51667 11.93333 11.81667 11.575 11.64167 11.825 12.24167 12.26667 12.05833 12.1 11.975 11.76667 12.05833 11.775 -9999 -9999 -9999 -9999 -9999 -9999 -9999 -9999 -9999 -9999 -9999 -9999 -9999 -9999 -9999 -9999 -9999 -9999 -9999 -9999 -9999 -9999 -9999 -9999 -9999 -9999 -9999 -9999 -9999 -9999 -9999 -9999 -9999 -9999 -9999 -9999 -9999 -9999 -9999 -9999 -9999 -9999 -9999 -9999 -9999 -9999 -9999 -9999 -9999 -9999 -9999 -9999 -9999 -9999 -9999 -9999 -9999 -9999 -9999 -9999 -9999 -9999 -9999 -9999 -9999 -9999 
-9999 -9999 -9999 -9999 -9999 -9999 -9999 -9999 -9999 -9999 -9999 -9999 -9999 -9999 -9999 -9999 -9999 -9999 -9999 -9999 -9999 -9999 -9999 -9999 -9999 -9999 -9999 -9999 -9999 -9999 -9999 -9999 -9999 -9999 -9999 -9999 -9999 -9999 -9999 -9999 -9999 -9999 -9999 -9999 -9999 10.76667 11.4 11.05 10.55833 -9999 -9999 -9999 -9999 -9999 -9999 -9999 -9999 -9999 -9999 -9999 -9999 -9999 -9999 -9999 -9999 -9999 -9999 -9999 11.70833 11.78333 11.76667 11.78333 11.93333 12.10833 12.11667 12.03333 11.63333 11.05 11.38333 12.30833 12.26667 11.80833 11.50833 11.525 11.875 11.83333 11.75 11.86667 12.33333 12.88333 12.60833 12.24167 11.99167 11.79167 11.83333 11.85833 11.98333 12.375 12.21667 12.09167 11.9 11.65 11.78333 -9999 -9999 -9999 -9999 -9999 -9999 -9999 -9999 -9999 -9999 -9999 -9999 -9999 -9999 -9999 -9999 -9999 -9999 -9999 -9999 -9999 -9999 -9999 -9999 -9999 -9999 -9999 -9999 -9999 -9999 -9999 -9999 -9999 -9999 -9999 -9999 -9999 -9999 -9999 -9999 -9999 -9999 -9999 -9999 -9999 -9999 -9999 -9999 -9999 -9999 -9999 -9999 -9999 -9999 -9999 -9999 -9999 -9999 -9999 -9999 -9999 -9999 -9999 -9999 -9999 -9999 -9999 
-9999 -9999 -9999 -9999 -9999 -9999 -9999 -9999 -9999 -9999 -9999 -9999 -9999 -9999 -9999 -9999 -9999 -9999 -9999 -9999 -9999 -9999 -9999 -9999 -9999 -9999 -9999 -9999 -9999 -9999 -9999 -9999 -9999 -9999 -9999 -9999 -9999 -9999 -9999 -9999 -9999 -9999 -9999 -9999 -9999 -9999 -9999 11.475 10.74167 10.18333 -9999 -9999 -9999 -9999 -9999 -9999 -9999 -9999 -9999 -9999 -9999 -9999 -9999 -9999 -9999 -9999 -9999 11.74167 12.18333 12.1 11.79167 11.78333 11.75 12 12.09167 12.025 11.41667 11.25 11.725 12.00833 11.75 11.64167 11.49167 11.55833 12.125 12.11667 11.79167 11.93333 12.075 12.55833 12.5 12.55833 12.50833 12.19167 11.86667 11.70833 11.775 12.08333 12.2 12.20833 11.89167 11.53333 11.19167 -9999 -9999 -9999 -9999 -9999 -9999 -9999 -9999 -9999 -9999 -9999 -9999 -9999 -9999 -9999 -9999 -9999 -9999 -9999 -9999 -9999 -9999 -9999 -9999 -9999 -9999 -9999 -9999 -9999 -9999 -9999 -9999 -9999 -9999 -9999 -9999 -9999 -9999 -9999 -9999 -9999 -9999 -9999 -9999 -9999 -9999 -9999 -9999 -9999 -9999 -9999 -9999 -9999 -9999 -9999 -9999 -9999 -9999 -9999 -9999 -9999 -9999 -9999 -9999 -9999 -9999 -9999 
-9999 -9999 -9999 -9999 -9999 -9999 -9999 -9999 -9999 -9999 -9999 -9999 -9999 -9999 -9999 -9999 -9999 -9999 -9999 -9999 -9999 -9999 -9999 -9999 -9999 -9999 -9999 -9999 -9999 -9999 -9999 -9999 -9999 -9999 -9999 -9999 -9999 -9999 -9999 -9999 -9999 -9999 -9999 -9999 -9999 -9999 -9999 11.5 11.25833 -9999 -9999 -9999 -9999 -9999 -9999 -9999 -9999 -9999 -9999 -9999 -9999 -9999 -9999 -9999 -9999 -9999 -9999 -9999 11.7 11.99167 11.81667 11.58333 11.53333 11.61667 11.61667 11.60833 11.4 11.63333 12.03333 11.825 11.525 11.675 11.43333 11.51667 12.03333 11.88333 11.75 11.81667 11.875 12.11667 12.58333 12.66667 12.73333 12.56667 12.10833 11.48333 11.43333 11.64167 11.7 11.78333 11.975 11.775 11.33333 -9999 -9999 -9999 -9999 -9999 -9999 -9999 -9999 -9999 -9999 -9999 -9999 -9999 -9999 -9999 -9999 -9999 -9999 -9999 -9999 -9999 -9999 -9999 -9999 -9999 -9999 -9999 -9999 -9999 -9999 -9999 -9999 -9999 -9999 -9999 -9999 -9999 -9999 -9999 -9999 -9999 -9999 -9999 -9999 -9999 -9999 -9999 -9999 -9999 -9999 -9999 -9999 -9999 -9999 -9999 -9999 -9999 -9999 -9999 -9999 -9999 -9999 -9999 -9999 -9999 -9999 -9999 
-9999 -9999 -9999 -9999 -9999 -9999 -9999 -9999 -9999 -9999 -9999 -9999 -9999 -9999 -9999 -9999 -9999 -9999 -9999 -9999 -9999 -9999 -9999 -9999 -9999 -9999 -9999 -9999 -9999 -9999 -9999 -9999 -9999 -9999 -9999 -9999 -9999 -9999 -9999 -9999 -9999 -9999 -9999 -9999 -9999 -9999 -9999 -9999 11.43333 -9999 -9999 -9999 -9999 -9999 -9999 -9999 -9999 -9999 -9999 -9999 -9999 -9999 -9999 -9999 -9999 -9999 11.24167 10.86667 11.25 11.9 11.95 11.675 11.76667 11.50833 11.26667 11.15 11.18333 11.575 11.75833 11.675 11.40833 11.49167 11.53333 11.38333 12.1 12.23333 12.15 11.8 11.75 11.89167 12.39167 12.725 12.575 12.40833 12.30833 11.80833 11.50833 11.7 11.65 11.7 11.725 11.5 11.45 -9999 -9999 -9999 -9999 -9999 -9999 -9999 -9999 -9999 -9999 -9999 -9999 -9999 -9999 -9999 -9999 -9999 -9999 -9999 -9999 -9999 -9999 -9999 -9999 -9999 -9999 -9999 -9999 -9999 -9999 -9999 -9999 -9999 -9999 -9999 -9999 -9999 -9999 -9999 -9999 -9999 -9999 -9999 -9999 -9999 -9999 -9999 -9999 -9999 -9999 -9999 -9999 -9999 -9999 -9999 -9999 -9999 -9999 -9999 -9999 -9999 -9999 -9999 -9999 -9999 -9999 -9999 
-9999 -9999 -9999 -9999 -9999 -9999 -9999 -9999 -9999 -9999 -9999 -9999 -9999 -9999 -9999 -9999 -9999 -9999 -9999 -9999 -9999 -9999 -9999 -9999 -9999 -9999 -9999 -9999 -9999 -9999 -9999 -9999 -9999 -9999 -9999 -9999 -9999 -9999 -9999 -9999 -9999 -9999 -9999 -9999 -9999 -9999 -9999 -9999 -9999 -9999 -9999 -9999 -9999 -9999 -9999 -9999 -9999 -9999 -9999 -9999 -9999 -9999 -9999 -9999 11.85833 11.76667 11.45833 11.09167 11.20833 11.8 12.025 11.63333 11.55833 11.55 11.275 10.98333 11.15 11.49167 11.48333 11.65 11.80833 11.89167 11.875 11.88333 12.40833 12.6 12.5 11.95833 11.8 11.88333 12.375 12.78333 12.58333 12.23333 12.09167 11.68333 11.425 11.70833 11.93333 11.78333 11.59167 11.65 -9999 -9999 -9999 -9999 -9999 -9999 -9999 -9999 -9999 -9999 -9999 -9999 -9999 -9999 -9999 -9999 -9999 -9999 -9999 -9999 -9999 -9999 -9999 -9999 -9999 -9999 -9999 -9999 -9999 -9999 -9999 -9999 -9999 -9999 -9999 -9999 -9999 -9999 -9999 -9999 -9999 -9999 -9999 -9999 -9999 -9999 -9999 -9999 -9999 -9999 -9999 -9999 -9999 -9999 -9999 -9999 -9999 -9999 -9999 -9999 -9999 -9999 -9999 -9999 -9999 -9999 -9999 -9999 
-9999 -9999 -9999 -9999 -9999 -9999 -9999 -9999 -9999 -9999 -9999 -9999 -9999 -9999 -9999 -9999 -9999 -9999 -9999 -9999 -9999 -9999 -9999 -9999 -9999 -9999 -9999 -9999 -9999 -9999 -9999 -9999 -9999 -9999 -9999 -9999 -9999 -9999 -9999 -9999 -9999 -9999 -9999 -9999 -9999 -9999 -9999 -9999 -9999 -9999 -9999 -9999 -9999 -9999 -9999 -9999 -9999 -9999 -9999 -9999 -9999 -9999 -9999 -9999 -9999 11.975 11.63333 11.11667 11.025 11.68333 12.19167 11.78333 11.55 11.65833 11.58333 11.15 11.10833 11.425 11.63333 11.75 12.03333 11.99167 11.66667 11.89167 11.96667 12.05833 12.23333 12.24167 12.25 12.375 12.31667 12.225 12.36667 12.275 12.03333 11.625 11.475 11.6 11.75 12.04167 12 -9999 -9999 -9999 -9999 -9999 -9999 -9999 -9999 -9999 -9999 -9999 -9999 -9999 -9999 -9999 -9999 -9999 -9999 -9999 -9999 -9999 -9999 -9999 -9999 -9999 -9999 -9999 -9999 -9999 -9999 -9999 -9999 -9999 -9999 -9999 -9999 -9999 -9999 -9999 -9999 -9999 -9999 -9999 -9999 -9999 -9999 -9999 -9999 -9999 -9999 -9999 -9999 -9999 -9999 -9999 -9999 -9999 -9999 -9999 -9999 -9999 -9999 -9999 -9999 -9999 -9999 -9999 -9999 -9999 
-9999 -9999 -9999 -9999 -9999 -9999 -9999 -9999 -9999 -9999 -9999 -9999 -9999 -9999 -9999 -9999 -9999 -9999 -9999 -9999 -9999 -9999 -9999 -9999 -9999 -9999 -9999 -9999 -9999 -9999 -9999 -9999 -9999 -9999 -9999 -9999 -9999 -9999 -9999 -9999 -9999 -9999 -9999 -9999 -9999 -9999 -9999 -9999 -9999 -9999 -9999 -9999 -9999 -9999 -9999 -9999 -9999 -9999 -9999 -9999 -9999 -9999 -9999 -9999 -9999 12.24167 12.21667 11.75833 11.21667 11.35833 11.89167 12.08333 11.95 11.60833 11.33333 11.175 11.13333 11.23333 11.25833 11.51667 11.825 11.84167 11.4 11.31667 11.15833 11.25 11.79167 12.2 12.58333 12.625 12.20833 11.825 12.05 12.13333 12.04167 11.89167 11.78333 11.78333 12.00833 12.075 -9999 -9999 -9999 -9999 -9999 -9999 -9999 -9999 -9999 -9999 -9999 -9999 -9999 -9999 -9999 -9999 -9999 -9999 -9999 -9999 -9999 -9999 -9999 -9999 -9999 -9999 -9999 -9999 -9999 -9999 -9999 -9999 -9999 -9999 -9999 -9999 -9999 -9999 -9999 -9999 -9999 -9999 -9999 -9999 -9999 -9999 -9999 -9999 -9999 -9999 -9999 -9999 -9999 -9999 -9999 -9999 -9999 -9999 -9999 -9999 -9999 -9999 -9999 -9999 -9999 -9999 -9999 -9999 -9999 -9999 
-9999 -9999 -9999 -9999 -9999 -9999 -9999 -9999 -9999 -9999 -9999 -9999 -9999 -9999 -9999 -9999 -9999 -9999 -9999 -9999 -9999 -9999 -9999 -9999 -9999 -9999 -9999 -9999 -9999 -9999 -9999 -9999 -9999 -9999 -9999 -9999 -9999 -9999 -9999 -9999 -9999 -9999 -9999 -9999 -9999 -9999 -9999 -9999 -9999 -9999 -9999 -9999 -9999 -9999 -9999 -9999 -9999 -9999 -9999 -9999 -9999 -9999 -9999 -9999 -9999 -9999 11.76667 11.56667 11.04167 10.80833 10.98333 11.35833 11.79167 11.51667 11.09167 10.89167 11.00833 11.325 11.25833 11.35833 11.54167 11.85 11.41667 11.24167 11.01667 11.14167 11.375 11.90833 12.38333 12.21667 11.875 11.95 12 11.9 11.79167 11.81667 11.64167 11.49167 11.69167 -9999 -9999 -9999 -9999 -9999 -9999 -9999 -9999 -9999 -9999 -9999 -9999 -9999 -9999 -9999 -9999 -9999 -9999 -9999 -9999 -9999 -9999 -9999 -9999 -9999 -9999 -9999 -9999 -9999 -9999 -9999 -9999 -9999 -9999 -9999 -9999 -9999 -9999 -9999 -9999 -9999 -9999 -9999 -9999 -9999 -9999 -9999 -9999 -9999 -9999 -9999 -9999 -9999 -9999 -9999 -9999 -9999 -9999 -9999 -9999 -9999 -9999 -9999 -9999 -9999 -9999 -9999 -9999 -9999 -9999 -9999 
-9999 -9999 -9999 -9999 -9999 -9999 -9999 -9999 -9999 -9999 -9999 -9999 -9999 -9999 -9999 -9999 -9999 -9999 -9999 -9999 -9999 -9999 -9999 -9999 -9999 -9999 -9999 -9999 -9999 -9999 -9999 -9999 -9999 -9999 -9999 -9999 -9999 -9999 -9999 -9999 -9999 -9999 -9999 -9999 -9999 -9999 -9999 -9999 -9999 -9999 -9999 -9999 -9999 -9999 -9999 -9999 -9999 -9999 -9999 -9999 -9999 -9999 -9999 -9999 -9999 -9999 -9999 11.08333 10.93333 10.825 10.73333 10.80833 11.3 11.54167 11.5 11.14167 11.18333 11.43333 11.34167 11.33333 11.55 12.15 12.025 11.55833 11.16667 11.15833 11.51667 11.7 12.13333 12.425 12.14167 11.825 12.09167 12.15 12 11.85 11.64167 11.28333 11.28333 11.53333 -9999 -9999 -9999 -9999 -9999 -9999 -9999 -9999 -9999 -9999 -9999 -9999 -9999 -9999 -9999 -9999 -9999 -9999 -9999 -9999 -9999 -9999 -9999 -9999 -9999 -9999 -9999 -9999 -9999 -9999 -9999 -9999 -9999 -9999 -9999 -9999 -9999 -9999 -9999 -9999 -9999 -9999 -9999 -9999 -9999 -9999 -9999 -9999 -9999 -9999 -9999 -9999 -9999 -9999 -9999 -9999 -9999 -9999 -9999 -9999 -9999 -9999 -9999 -9999 -9999 -9999 -9999 -9999 -9999 -9999 
-9999 -9999 -9999 -9999 -9999 -9999 -9999 -9999 -9999 -9999 -9999 -9999 -9999 -9999 -9999 -9999 -9999 -9999 -9999 -9999 -9999 -9999 -9999 -9999 -9999 -9999 -9999 -9999 -9999 -9999 -9999 -9999 -9999 -9999 -9999 -9999 -9999 -9999 -9999 -9999 -9999 -9999 -9999 -9999 -9999 -9999 -9999 -9999 -9999 -9999 -9999 -9999 -9999 -9999 -9999 -9999 -9999 -9999 -9999 -9999 -9999 -9999 -9999 -9999 -9999 -9999 -9999 -9999 11.075 10.85833 10.725 10.75 10.95 11.425 11.75833 11.64167 11.475 11.375 11.48333 11.725 11.79167 12.40833 12.325 11.91667 11.675 11.425 11.875 11.86667 11.91667 12.05833 12.00833 11.85833 11.89167 12.3 12.41667 12.15833 11.93333 11.75 -9999 -9999 -9999 -9999 -9999 -9999 -9999 -9999 -9999 -9999 -9999 -9999 -9999 -9999 -9999 -9999 -9999 -9999 -9999 -9999 -9999 -9999 -9999 -9999 -9999 -9999 -9999 -9999 -9999 -9999 -9999 -9999 -9999 -9999 -9999 -9999 -9999 -9999 -9999 -9999 -9999 -9999 -9999 -9999 -9999 -9999 -9999 -9999 -9999 -9999 -9999 -9999 -9999 -9999 -9999 -9999 -9999 -9999 -9999 -9999 -9999 -9999 -9999 -9999 -9999 -9999 -9999 -9999 -9999 -9999 -9999 -9999 
-9999 -9999 -9999 -9999 -9999 -9999 -9999 -9999 -9999 -9999 -9999 -9999 -9999 -9999 -9999 -9999 -9999 -9999 -9999 -9999 -9999 -9999 -9999 -9999 -9999 -9999 -9999 -9999 -9999 -9999 -9999 -9999 -9999 -9999 -9999 -9999 -9999 -9999 -9999 -9999 -9999 -9999 -9999 -9999 -9999 -9999 -9999 -9999 -9999 -9999 -9999 -9999 -9999 -9999 -9999 -9999 -9999 -9999 -9999 -9999 -9999 -9999 -9999 -9999 -9999 -9999 -9999 -9999 11.06667 10.925 10.825 10.725 10.875 11.31667 11.75 11.75833 11.53333 11.35833 11.69167 -9999 12.51667 -9999 12.48333 -9999 12.14167 12.05833 12.21667 11.96667 11.51667 11.45833 11.81667 12.05833 11.93333 12.26667 12.475 12.23333 11.80833 -9999 -9999 -9999 -9999 -9999 -9999 -9999 -9999 -9999 -9999 -9999 -9999 -9999 -9999 -9999 -9999 -9999 -9999 -9999 -9999 -9999 -9999 -9999 -9999 -9999 -9999 -9999 -9999 -9999 -9999 -9999 -9999 -9999 -9999 -9999 -9999 -9999 -9999 -9999 -9999 -9999 -9999 -9999 -9999 -9999 -9999 -9999 -9999 -9999 -9999 -9999 -9999 -9999 -9999 -9999 -9999 -9999 -9999 -9999 -9999 -9999 -9999 -9999 -9999 -9999 -9999 -9999 -9999 -9999 -9999 -9999 -9999 -9999 
-9999 -9999 -9999 -9999 -9999 -9999 -9999 -9999 -9999 -9999 -9999 -9999 -9999 -9999 -9999 -9999 -9999 -9999 -9999 -9999 -9999 -9999 -9999 -9999 -9999 -9999 -9999 -9999 -9999 -9999 -9999 -9999 -9999 -9999 -9999 -9999 -9999 -9999 -9999 -9999 -9999 -9999 -9999 -9999 -9999 -9999 -9999 -9999 -9999 -9999 -9999 -9999 -9999 -9999 -9999 -9999 -9999 -9999 -9999 -9999 -9999 -9999 -9999 -9999 -9999 -9999 -9999 -9999 -9999 -9999 -9999 10.825 10.98333 11.5 -9999 11.55 11.4 11.43333 -9999 -9999 -9999 -9999 -9999 -9999 -9999 -9999 12.16667 11.99167 11.63333 11.45833 11.825 12.13333 12.15 12.08333 12.08333 11.95 11.51667 11.325 -9999 -9999 -9999 -9999 -9999 -9999 -9999 -9999 -9999 -9999 -9999 -9999 -9999 -9999 -9999 -9999 -9999 -9999 -9999 -9999 -9999 -9999 -9999 -9999 -9999 -9999 -9999 -9999 -9999 -9999 -9999 -9999 -9999 -9999 -9999 -9999 -9999 -9999 -9999 -9999 -9999 -9999 -9999 -9999 -9999 -9999 -9999 -9999 -9999 -9999 -9999 -9999 -9999 -9999 -9999 -9999 -9999 -9999 -9999 -9999 -9999 -9999 -9999 -9999 -9999 -9999 -9999 -9999 -9999 -9999 -9999 -9999 
-9999 -9999 -9999 -9999 -9999 -9999 -9999 -9999 -9999 -9999 -9999 -9999 -9999 -9999 -9999 -9999 -9999 -9999 -9999 -9999 -9999 -9999 -9999 -9999 -9999 -9999 -9999 -9999 -9999 -9999 -9999 -9999 -9999 -9999 -9999 -9999 -9999 -9999 -9999 -9999 -9999 -9999 -9999 -9999 -9999 -9999 -9999 -9999 -9999 -9999 -9999 -9999 -9999 -9999 -9999 -9999 -9999 -9999 -9999 -9999 -9999 -9999 -9999 -9999 -9999 -9999 -9999 -9999 -9999 -9999 -9999 11.175 11.45 11.8 -9999 -9999 -9999 -9999 -9999 -9999 -9999 -9999 -9999 -9999 -9999 -9999 -9999 -9999 11.90833 11.575 11.575 11.79167 11.96667 11.9 11.775 11.91667 11.85833 11.675 -9999 -9999 -9999 -9999 -9999 -9999 -9999 -9999 -9999 -9999 -9999 -9999 -9999 -9999 -9999 -9999 -9999 -9999 -9999 -9999 -9999 -9999 -9999 -9999 -9999 -9999 -9999 -9999 -9999 -9999 -9999 -9999 -9999 -9999 -9999 -9999 -9999 -9999 -9999 -9999 -9999 -9999 -9999 -9999 -9999 -9999 -9999 -9999 -9999 -9999 -9999 -9999 -9999 -9999 -9999 -9999 -9999 -9999 -9999 -9999 -9999 -9999 -9999 -9999 -9999 -9999 -9999 -9999 -9999 -9999 -9999 -9999 
-9999 -9999 -9999 -9999 -9999 -9999 -9999 -9999 -9999 -9999 -9999 -9999 -9999 -9999 -9999 -9999 -9999 -9999 -9999 -9999 -9999 -9999 -9999 -9999 -9999 -9999 -9999 -9999 -9999 -9999 -9999 -9999 -9999 -9999 -9999 -9999 -9999 -9999 -9999 -9999 -9999 -9999 -9999 -9999 -9999 -9999 -9999 -9999 -9999 -9999 -9999 -9999 -9999 -9999 -9999 -9999 -9999 -9999 -9999 -9999 -9999 -9999 -9999 -9999 -9999 -9999 -9999 -9999 -9999 -9999 -9999 11.24167 11.78333 -9999 -9999 -9999 -9999 -9999 -9999 -9999 -9999 -9999 -9999 -9999 -9999 -9999 -9999 -9999 -9999 -9999 11.44167 11.40833 11.83333 12.08333 11.9 12.05833 12.34167 11.86667 -9999 -9999 -9999 -9999 -9999 -9999 -9999 -9999 -9999 -9999 -9999 -9999 -9999 -9999 -9999 -9999 -9999 -9999 -9999 -9999 -9999 -9999 -9999 -9999 -9999 -9999 -9999 -9999 -9999 -9999 -9999 -9999 -9999 -9999 -9999 -9999 -9999 -9999 -9999 -9999 -9999 -9999 -9999 -9999 -9999 -9999 -9999 -9999 -9999 -9999 -9999 -9999 -9999 -9999 -9999 -9999 -9999 -9999 -9999 -9999 -9999 -9999 -9999 -9999 -9999 -9999 -9999 -9999 -9999 -9999 -9999 -9999 
-9999 -9999 -9999 -9999 -9999 -9999 -9999 -9999 -9999 -9999 -9999 -9999 -9999 -9999 -9999 -9999 -9999 -9999 -9999 -9999 -9999 -9999 -9999 -9999 -9999 -9999 -9999 -9999 -9999 -9999 -9999 -9999 -9999 -9999 -9999 -9999 -9999 -9999 -9999 -9999 -9999 -9999 -9999 -9999 -9999 -9999 -9999 -9999 -9999 -9999 -9999 -9999 -9999 -9999 -9999 -9999 -9999 -9999 -9999 -9999 -9999 -9999 -9999 -9999 -9999 -9999 -9999 -9999 -9999 -9999 -9999 11.48333 -9999 -9999 -9999 -9999 -9999 -9999 -9999 -9999 -9999 -9999 -9999 -9999 -9999 -9999 -9999 -9999 -9999 -9999 -9999 -9999 11.45833 11.96667 12.125 -9999 -9999 -9999 -9999 -9999 -9999 -9999 -9999 -9999 -9999 -9999 -9999 -9999 -9999 -9999 -9999 -9999 -9999 -9999 -9999 -9999 -9999 -9999 -9999 -9999 -9999 -9999 -9999 -9999 -9999 -9999 -9999 -9999 -9999 -9999 -9999 -9999 -9999 -9999 -9999 -9999 -9999 -9999 -9999 -9999 -9999 -9999 -9999 -9999 -9999 -9999 -9999 -9999 -9999 -9999 -9999 -9999 -9999 -9999 -9999 -9999 -9999 -9999 -9999 -9999 -9999 -9999 -9999 -9999 -9999 -9999 -9999 -9999 -9999 -9999 
-9999 -9999 -9999 -9999 -9999 -9999 -9999 -9999 -9999 -9999 -9999 -9999 -9999 -9999 -9999 -9999 -9999 -9999 -9999 -9999 -9999 -9999 -9999 -9999 -9999 -9999 -9999 -9999 -9999 -9999 -9999 -9999 -9999 -9999 -9999 -9999 -9999 -9999 -9999 -9999 -9999 -9999 -9999 -9999 -9999 -9999 -9999 -9999 -9999 -9999 -9999 -9999 -9999 -9999 -9999 -9999 -9999 -9999 -9999 -9999 -9999 -9999 -9999 -9999 -9999 -9999 -9999 -9999 -9999 -9999 -9999 -9999 -9999 -9999 -9999 -9999 -9999 -9999 -9999 -9999 -9999 -9999 -9999 -9999 -9999 -9999 -9999 -9999 -9999 -9999 -9999 -9999 11.475 -9999 -9999 -9999 -9999 -9999 -9999 -9999 -9999 -9999 -9999 -9999 -9999 -9999 -9999 -9999 -9999 -9999 -9999 -9999 -9999 -9999 -9999 -9999 -9999 -9999 -9999 -9999 -9999 -9999 -9999 -9999 -9999 -9999 -9999 -9999 -9999 -9999 -9999 -9999 -9999 -9999 -9999 -9999 -9999 -9999 -9999 -9999 -9999 -9999 -9999 -9999 -9999 -9999 -9999 -9999 -9999 -9999 -9999 -9999 -9999 -9999 -9999 -9999 -9999 -9999 -9999 -9999 -9999 -9999 -9999 -9999 -9999 -9999 -9999 -9999 -9999 -9999 
