# Supplementary material for: Spatiotemporal prediction of alpine wetlands under multi-climate scenarios in the west of Sichuan, China
Source: PeerJ. 2024 Nov 27;12:e18586. doi: 10.7717/peerj.18586 (PMC11608022; doi:10.7717/peerj.18586)
Supplement: Supplemental Information 1 [file peerj-12-18586-s001.zip › Maxent_data1/2.5mBIOssp126_2021-2040/2.5mbiossp126_2021-2040_3.asc]

ncols         170
nrows         159
xllcorner     97.34749306
yllcorner     27.673839575
cellsize      0.041666666666667
NODATA_value  -9999
-9999 -9999 -9999 -9999 -9999 -9999 -9999 -9999 -9999 -9999 -9999 -9999 -9999 -9999 -9999 -9999 -9999 -9999 -9999 -9999 -9999 -9999 -9999 -9999 -9999 -9999 -9999 -9999 -9999 -9999 -9999 -9999 -9999 -9999 -9999 -9999 -9999 -9999 -9999 -9999 -9999 -9999 -9999 -9999 -9999 -9999 -9999 -9999 -9999 -9999 -9999 -9999 -9999 -9999 -9999 -9999 -9999 -9999 -9999 -9999 -9999 -9999 -9999 -9999 -9999 -9999 -9999 -9999 -9999 -9999 -9999 -9999 -9999 -9999 -9999 -9999 -9999 -9999 -9999 -9999 -9999 -9999 -9999 -9999 -9999 -9999 -9999 -9999 -9999 -9999 -9999 -9999 -9999 -9999 -9999 -9999 -9999 -9999 -9999 -9999 -9999 -9999 -9999 -9999 -9999 -9999 -9999 -9999 -9999 -9999 -9999 -9999 -9999 -9999 -9999 -9999 -9999 -9999 -9999 -9999 -9999 -9999 -9999 -9999 -9999 -9999 -9999 -9999 -9999 -9999 -9999 -9999 36.34752 35.77844 35.14826 -9999 -9999 -9999 -9999 -9999 -9999 -9999 -9999 -9999 -9999 -9999 -9999 -9999 -9999 -9999 -9999 -9999 -9999 -9999 -9999 -9999 -9999 -9999 -9999 -9999 -9999 -9999 -9999 -9999 -9999 -9999 -9999 -9999 -9999 -9999 
-9999 -9999 -9999 -9999 -9999 -9999 -9999 -9999 -9999 -9999 -9999 -9999 -9999 -9999 -9999 -9999 -9999 -9999 -9999 -9999 -9999 -9999 -9999 -9999 -9999 -9999 -9999 -9999 -9999 -9999 -9999 -9999 -9999 -9999 -9999 -9999 -9999 -9999 -9999 -9999 -9999 -9999 -9999 -9999 -9999 -9999 -9999 -9999 -9999 -9999 -9999 -9999 -9999 -9999 -9999 -9999 -9999 -9999 -9999 -9999 -9999 -9999 -9999 -9999 -9999 -9999 -9999 -9999 -9999 -9999 -9999 -9999 -9999 -9999 -9999 -9999 -9999 -9999 -9999 -9999 -9999 -9999 -9999 -9999 -9999 -9999 -9999 -9999 -9999 -9999 -9999 -9999 -9999 -9999 -9999 -9999 -9999 -9999 -9999 -9999 -9999 -9999 -9999 -9999 -9999 -9999 -9999 -9999 -9999 -9999 -9999 -9999 -9999 -9999 -9999 -9999 -9999 -9999 -9999 -9999 -9999 -9999 -9999 -9999 -9999 -9999 -9999 -9999 -9999 39.63235 39.46587 37.9267 36.74242 36.56717 36.40873 -9999 -9999 -9999 -9999 -9999 -9999 -9999 -9999 -9999 -9999 -9999 -9999 -9999 -9999 -9999 -9999 -9999 -9999 -9999 -9999 -9999 -9999 -9999 -9999 -9999 -9999 -9999 -9999 -9999 -9999 -9999 -9999 -9999 -9999 -9999 
-9999 -9999 -9999 -9999 -9999 -9999 -9999 -9999 -9999 -9999 -9999 33.99004 33.76242 34.03153 -9999 -9999 -9999 -9999 -9999 -9999 -9999 -9999 -9999 -9999 -9999 -9999 -9999 -9999 -9999 -9999 -9999 -9999 -9999 -9999 -9999 -9999 -9999 -9999 -9999 -9999 -9999 -9999 -9999 -9999 -9999 -9999 -9999 -9999 -9999 -9999 -9999 -9999 -9999 -9999 -9999 -9999 -9999 -9999 -9999 -9999 -9999 -9999 -9999 -9999 -9999 -9999 -9999 -9999 -9999 -9999 -9999 -9999 -9999 -9999 -9999 -9999 -9999 -9999 -9999 -9999 -9999 -9999 -9999 -9999 -9999 -9999 -9999 -9999 -9999 -9999 -9999 -9999 -9999 -9999 -9999 -9999 -9999 -9999 -9999 -9999 -9999 -9999 -9999 -9999 -9999 -9999 -9999 -9999 -9999 -9999 -9999 -9999 -9999 -9999 -9999 -9999 -9999 -9999 -9999 -9999 -9999 -9999 -9999 -9999 -9999 -9999 -9999 -9999 40.06317 40.04902 39.22584 37.72455 36.91191 36.63142 36.21212 -9999 -9999 -9999 -9999 -9999 -9999 -9999 -9999 -9999 -9999 -9999 -9999 -9999 -9999 -9999 -9999 -9999 -9999 -9999 -9999 -9999 -9999 -9999 -9999 -9999 -9999 -9999 -9999 -9999 -9999 -9999 -9999 -9999 -9999 -9999 
-9999 -9999 -9999 -9999 -9999 -9999 -9999 -9999 -9999 33.85276 33.73984 33.9221 34.06193 34.39764 34.46251 35.08065 -9999 -9999 -9999 -9999 -9999 -9999 -9999 -9999 -9999 -9999 -9999 -9999 -9999 -9999 -9999 -9999 -9999 -9999 -9999 -9999 -9999 -9999 -9999 -9999 -9999 -9999 -9999 -9999 -9999 -9999 -9999 -9999 -9999 -9999 -9999 -9999 -9999 -9999 -9999 -9999 -9999 -9999 -9999 -9999 -9999 -9999 -9999 -9999 -9999 -9999 -9999 -9999 -9999 -9999 -9999 -9999 -9999 -9999 -9999 -9999 -9999 -9999 -9999 -9999 -9999 -9999 -9999 -9999 -9999 -9999 -9999 -9999 -9999 -9999 -9999 -9999 -9999 -9999 -9999 -9999 -9999 -9999 -9999 -9999 -9999 -9999 -9999 -9999 -9999 -9999 -9999 -9999 -9999 -9999 -9999 -9999 -9999 -9999 -9999 -9999 -9999 -9999 -9999 -9999 -9999 -9999 -9999 -9999 -9999 -9999 39.79592 40.06783 40.18895 39.9174 39.09884 37.46313 36.41414 36.07785 35.9545 35.92375 35.94819 36.1516 36.22651 -9999 -9999 -9999 -9999 -9999 -9999 -9999 -9999 -9999 -9999 -9999 -9999 -9999 -9999 -9999 -9999 -9999 -9999 -9999 -9999 -9999 -9999 -9999 -9999 -9999 -9999 -9999 -9999 -9999 -9999 -9999 
-9999 -9999 -9999 -9999 -9999 -9999 -9999 -9999 32.99458 33.42441 33.90255 34.17808 34.69203 34.97748 35.06289 35.18767 35.00894 34.83423 35.01344 -9999 -9999 -9999 -9999 -9999 -9999 -9999 -9999 -9999 -9999 -9999 -9999 -9999 -9999 -9999 -9999 -9999 -9999 -9999 -9999 -9999 -9999 -9999 -9999 -9999 -9999 -9999 -9999 -9999 -9999 -9999 -9999 -9999 -9999 -9999 -9999 -9999 -9999 -9999 -9999 -9999 -9999 -9999 -9999 -9999 -9999 -9999 -9999 -9999 -9999 -9999 -9999 -9999 -9999 -9999 -9999 -9999 -9999 -9999 -9999 -9999 -9999 -9999 -9999 -9999 -9999 -9999 -9999 -9999 -9999 -9999 -9999 -9999 -9999 -9999 -9999 -9999 -9999 -9999 -9999 -9999 -9999 -9999 -9999 -9999 -9999 -9999 -9999 -9999 -9999 -9999 -9999 -9999 -9999 -9999 -9999 -9999 -9999 -9999 -9999 -9999 -9999 -9999 -9999 -9999 -9999 -9999 -9999 39.25819 39.60701 39.71281 39.30952 37.84517 36.43293 35.77236 35 34.75549 34.80099 35.25074 35.93601 -9999 -9999 -9999 -9999 -9999 -9999 -9999 -9999 -9999 -9999 -9999 -9999 -9999 -9999 -9999 -9999 -9999 -9999 -9999 -9999 -9999 -9999 -9999 -9999 -9999 -9999 -9999 -9999 -9999 -9999 -9999 
-9999 -9999 -9999 -9999 -9999 -9999 -9999 -9999 33.19746 33.6521 34.26685 34.5822 34.7035 34.74463 34.89305 34.84444 34.60679 34.03153 34.14855 34.66576 35.08065 35.58378 36.02222 36.11848 35.75198 -9999 -9999 -9999 -9999 -9999 -9999 -9999 -9999 -9999 -9999 -9999 -9999 -9999 -9999 -9999 -9999 -9999 -9999 -9999 -9999 -9999 -9999 -9999 -9999 -9999 -9999 -9999 -9999 -9999 -9999 -9999 -9999 -9999 -9999 -9999 -9999 -9999 -9999 -9999 -9999 -9999 -9999 -9999 -9999 -9999 -9999 -9999 -9999 -9999 -9999 -9999 -9999 -9999 -9999 -9999 -9999 -9999 -9999 -9999 -9999 -9999 -9999 -9999 -9999 -9999 -9999 -9999 -9999 -9999 -9999 -9999 -9999 -9999 -9999 -9999 -9999 -9999 -9999 -9999 -9999 -9999 -9999 -9999 -9999 -9999 -9999 -9999 -9999 -9999 -9999 -9999 -9999 -9999 -9999 -9999 -9999 -9999 41.32653 41.08358 40.42033 39.55224 38.93072 39.15187 39.43324 39.29237 39.0625 38.09873 36.42068 34.95935 34.46154 34.59596 35.37924 35.88235 35.42885 34.53431 -9999 -9999 -9999 -9999 -9999 -9999 -9999 -9999 -9999 -9999 -9999 -9999 -9999 -9999 -9999 -9999 -9999 -9999 -9999 -9999 -9999 -9999 -9999 -9999 -9999 -9999 -9999 -9999 -9999 -9999 
-9999 -9999 -9999 -9999 -9999 -9999 -9999 -9999 33.19746 33.5604 34.01084 34.27928 34.7035 34.75936 34.75555 34.44444 34.53654 34.38904 34.44294 34.94112 35.45045 35.46721 35.57348 35.71747 35.57181 35.41114 -9999 -9999 -9999 -9999 -9999 -9999 -9999 -9999 -9999 -9999 -9999 -9999 -9999 -9999 -9999 -9999 -9999 -9999 -9999 -9999 -9999 -9999 -9999 -9999 -9999 -9999 -9999 -9999 -9999 -9999 -9999 -9999 -9999 -9999 -9999 -9999 -9999 -9999 -9999 -9999 -9999 -9999 -9999 -9999 -9999 -9999 -9999 -9999 -9999 -9999 -9999 -9999 -9999 -9999 -9999 -9999 -9999 -9999 -9999 -9999 -9999 -9999 -9999 -9999 -9999 -9999 -9999 -9999 -9999 -9999 -9999 -9999 -9999 -9999 -9999 -9999 -9999 -9999 -9999 -9999 -9999 -9999 -9999 -9999 -9999 -9999 -9999 -9999 -9999 -9999 -9999 -9999 -9999 -9999 -9999 42.58216 42.85038 42.32767 42.2822 41.93237 41.20098 40.32258 39.83092 39.24112 39.42495 39.75695 39.14904 38.10976 36.5641 35.08772 34.62907 34.67262 34.64782 -9999 -9999 -9999 -9999 -9999 -9999 -9999 -9999 -9999 -9999 -9999 -9999 -9999 -9999 -9999 -9999 -9999 -9999 -9999 -9999 -9999 -9999 -9999 -9999 -9999 -9999 -9999 -9999 -9999 -9999 -9999 
-9999 -9999 -9999 -9999 -9999 -9999 -9999 33.73121 33.75555 33.75782 33.67026 34.2318 34.51426 34.35829 34.00901 33.99004 34.28442 34.55949 34.47489 34.81735 34.98641 35.09485 35.07227 34.93243 35.13028 35.17025 -9999 -9999 -9999 -9999 -9999 -9999 -9999 -9999 -9999 -9999 -9999 -9999 -9999 -9999 -9999 -9999 -9999 -9999 -9999 -9999 -9999 -9999 -9999 -9999 -9999 -9999 -9999 -9999 -9999 -9999 -9999 -9999 -9999 -9999 -9999 -9999 -9999 -9999 -9999 -9999 -9999 -9999 -9999 -9999 -9999 -9999 -9999 -9999 -9999 -9999 -9999 -9999 -9999 -9999 -9999 -9999 -9999 -9999 -9999 -9999 -9999 -9999 -9999 -9999 -9999 -9999 -9999 -9999 -9999 -9999 -9999 -9999 -9999 -9999 -9999 -9999 -9999 -9999 -9999 -9999 -9999 -9999 -9999 -9999 -9999 -9999 -9999 -9999 -9999 -9999 -9999 42.03196 -9999 -9999 -9999 42.76557 43.10502 42.67956 41.946 42.34742 42.61633 42.0977 41.16667 40.17094 39.97619 40.92646 41.49759 40.20039 38.29365 36.76321 35.57594 34.9182 35.02564 -9999 -9999 -9999 -9999 -9999 -9999 -9999 -9999 -9999 -9999 -9999 -9999 -9999 -9999 -9999 -9999 -9999 -9999 -9999 -9999 -9999 -9999 -9999 -9999 -9999 -9999 -9999 -9999 -9999 -9999 -9999 
-9999 -9999 -9999 -9999 -9999 -9999 -9999 33.71212 34.08889 34.28382 34.10904 34.24445 34.13334 33.67208 32.82549 32.58846 33.58726 34.38645 34.11172 34.04304 34.40639 34.46558 34.45946 34.74843 34.75225 -9999 -9999 -9999 -9999 -9999 -9999 -9999 -9999 -9999 -9999 -9999 -9999 -9999 -9999 -9999 -9999 -9999 -9999 -9999 -9999 -9999 -9999 -9999 -9999 -9999 -9999 -9999 -9999 -9999 -9999 -9999 -9999 -9999 -9999 -9999 -9999 -9999 -9999 -9999 -9999 -9999 -9999 -9999 -9999 -9999 -9999 -9999 -9999 -9999 -9999 -9999 -9999 -9999 -9999 -9999 -9999 -9999 -9999 -9999 -9999 -9999 -9999 -9999 -9999 -9999 -9999 -9999 -9999 -9999 -9999 -9999 -9999 -9999 -9999 -9999 -9999 -9999 -9999 -9999 -9999 -9999 -9999 -9999 -9999 -9999 -9999 -9999 -9999 -9999 -9999 -9999 41.19241 41.55282 41.98543 42.23588 42.0765 42.14351 42.34973 42.12204 41.94215 42.20056 42.34361 41.85289 41.34259 40.76639 40.11574 40.19608 41.02927 41.3085 40.62802 39.72468 38.72255 37.91541 36.8541 -9999 -9999 -9999 -9999 -9999 -9999 -9999 -9999 -9999 -9999 -9999 -9999 -9999 -9999 -9999 -9999 -9999 -9999 -9999 -9999 -9999 -9999 -9999 -9999 -9999 -9999 -9999 -9999 -9999 -9999 -9999 
-9999 -9999 -9999 34.1823 34.32165 34.55285 34.80127 34.8916 34.7185 34.02592 33.75668 33.78136 33.58311 33.10313 32.93651 33.17085 33.49448 34.2033 34.85883 35.33152 35.59169 35.42228 34.91957 34.89305 34.52061 34.36937 -9999 -9999 -9999 -9999 -9999 -9999 -9999 -9999 -9999 -9999 -9999 -9999 -9999 -9999 -9999 -9999 -9999 -9999 -9999 -9999 -9999 -9999 -9999 -9999 -9999 -9999 -9999 -9999 -9999 -9999 -9999 -9999 -9999 -9999 -9999 -9999 -9999 -9999 -9999 -9999 -9999 -9999 -9999 -9999 -9999 -9999 -9999 -9999 -9999 -9999 -9999 -9999 -9999 -9999 -9999 -9999 -9999 -9999 -9999 -9999 -9999 -9999 -9999 -9999 -9999 -9999 -9999 -9999 -9999 -9999 -9999 -9999 -9999 -9999 -9999 -9999 -9999 -9999 -9999 -9999 -9999 -9999 -9999 -9999 -9999 -9999 -9999 -9999 -9999 -9999 -9999 41.62125 42.1208 41.9837 41.91712 41.96266 41.91712 41.82648 41.73554 41.759 41.55125 41.80517 41.55188 40.86317 39.74537 38.17884 38.77119 40.77964 41.2676 40.5 39.13255 37.5499 36.93694 37.01201 -9999 -9999 -9999 -9999 -9999 -9999 -9999 -9999 -9999 -9999 -9999 -9999 -9999 -9999 -9999 -9999 -9999 -9999 -9999 -9999 -9999 -9999 -9999 -9999 -9999 -9999 -9999 -9999 -9999 -9999 
-9999 35.04445 35.38874 35.48967 36.17831 36.61752 36.43048 35.63449 34.57207 33.76359 33.76476 33.88128 33.7477 34.2081 34.07407 34.54338 34.17348 33.74094 34.2416 34.64318 35.47297 35.28226 34.61021 34.02965 33.94475 34.03533 -9999 -9999 -9999 -9999 -9999 -9999 -9999 -9999 -9999 -9999 -9999 -9999 -9999 -9999 -9999 -9999 -9999 -9999 -9999 -9999 -9999 -9999 -9999 -9999 -9999 -9999 -9999 -9999 -9999 -9999 -9999 -9999 -9999 -9999 -9999 -9999 -9999 -9999 -9999 -9999 -9999 -9999 -9999 -9999 -9999 -9999 -9999 -9999 -9999 -9999 -9999 -9999 -9999 -9999 -9999 -9999 -9999 -9999 -9999 -9999 -9999 -9999 -9999 -9999 -9999 -9999 -9999 -9999 -9999 -9999 -9999 -9999 -9999 -9999 -9999 -9999 -9999 -9999 -9999 -9999 -9999 -9999 -9999 -9999 -9999 -9999 -9999 -9999 -9999 -9999 -9999 -9999 41.68937 42.05268 41.78114 41.80441 41.98895 41.87442 41.96843 41.94522 41.64352 41.45891 41.18324 40.51565 39.56018 38.18861 38.22566 39.97215 41.2963 41.2676 40.27777 38.45203 36.51515 35.8156 -9999 -9999 -9999 -9999 -9999 -9999 -9999 -9999 -9999 -9999 -9999 -9999 -9999 -9999 -9999 -9999 -9999 -9999 -9999 -9999 -9999 -9999 -9999 -9999 -9999 -9999 -9999 -9999 -9999 -9999 
-9999 34.69251 35.51693 36.70213 37.34568 37.5 36.88889 35.43907 33.94144 33.69565 34.28442 34.64674 34.38069 34.6347 35.08652 35.59169 34.88739 34.42029 34.60145 34.80525 35 35.23745 35.37186 35.46147 35.22727 34.91111 34.64795 -9999 -9999 -9999 -9999 -9999 -9999 -9999 -9999 -9999 -9999 -9999 -9999 -9999 -9999 -9999 -9999 -9999 -9999 -9999 -9999 -9999 -9999 -9999 -9999 -9999 -9999 -9999 -9999 -9999 -9999 -9999 -9999 -9999 -9999 -9999 -9999 -9999 -9999 -9999 -9999 -9999 -9999 -9999 -9999 -9999 -9999 -9999 -9999 -9999 -9999 -9999 -9999 -9999 -9999 -9999 -9999 -9999 -9999 -9999 -9999 -9999 -9999 -9999 -9999 -9999 -9999 -9999 -9999 -9999 -9999 -9999 -9999 -9999 -9999 -9999 -9999 -9999 -9999 -9999 -9999 -9999 -9999 -9999 -9999 -9999 -9999 -9999 -9999 -9999 -9999 -9999 41.37228 42.21014 42.32877 42.14876 42.01197 41.91989 41.89815 41.71271 41.41414 41.08957 40.78704 40.23148 39.92086 38.50975 38.19444 39.77378 40.58172 40.96834 40.70693 39.7749 38.14103 -9999 -9999 -9999 -9999 -9999 -9999 -9999 -9999 -9999 -9999 -9999 -9999 -9999 -9999 -9999 -9999 -9999 -9999 -9999 -9999 -9999 -9999 -9999 -9999 -9999 -9999 -9999 -9999 -9999 -9999 -9999 
-9999 -9999 35.16533 36.38592 37.18118 37.46702 37.11317 36.08889 35.12545 34.92812 35.45045 35.98383 35.67567 35.81081 35.71105 36.05121 35.62444 35.35422 35.53588 35.76294 35.87838 36.31907 36.58267 36.10373 35.18271 34.36103 33.86953 -9999 -9999 -9999 -9999 -9999 -9999 -9999 -9999 -9999 -9999 -9999 -9999 -9999 -9999 -9999 -9999 -9999 -9999 -9999 -9999 -9999 -9999 -9999 -9999 -9999 -9999 -9999 -9999 -9999 -9999 -9999 -9999 -9999 -9999 -9999 -9999 -9999 -9999 -9999 -9999 -9999 -9999 -9999 -9999 -9999 -9999 -9999 -9999 -9999 -9999 -9999 -9999 -9999 -9999 -9999 -9999 -9999 -9999 -9999 -9999 -9999 -9999 -9999 -9999 -9999 -9999 -9999 -9999 -9999 -9999 -9999 -9999 -9999 -9999 -9999 -9999 -9999 -9999 -9999 -9999 -9999 -9999 -9999 -9999 -9999 -9999 -9999 -9999 -9999 -9999 -9999 -9999 41.68931 42.45709 42.34602 41.89498 41.50641 41.45948 41.2963 41.1819 40.97415 40.81256 40.41667 40.13463 38.44538 37.77933 38.89658 39.83796 40.73557 40.68628 40.28571 39.50437 38.84768 37.99094 37.13272 -9999 -9999 -9999 -9999 34.97396 34.80849 -9999 -9999 -9999 -9999 -9999 -9999 -9999 -9999 -9999 -9999 -9999 -9999 -9999 -9999 -9999 -9999 -9999 -9999 -9999 -9999 -9999 -9999 
-9999 -9999 35.21505 36.02941 36.82222 37.42263 37.62157 37.44444 36.8984 36.31907 36.1631 36.77391 37.07437 37.3101 37.02957 36.79625 36.43879 36.01352 36.50362 36.5942 36.34322 36.47504 36.80371 36.229 35.22727 34.319 34.24933 34.11528 33.49057 33.08559 -9999 -9999 -9999 -9999 -9999 -9999 -9999 -9999 -9999 -9999 -9999 -9999 -9999 -9999 -9999 -9999 -9999 -9999 -9999 -9999 -9999 -9999 -9999 -9999 -9999 -9999 -9999 -9999 -9999 -9999 -9999 -9999 -9999 -9999 -9999 -9999 -9999 -9999 -9999 -9999 -9999 -9999 -9999 -9999 -9999 -9999 -9999 -9999 -9999 -9999 -9999 -9999 -9999 -9999 -9999 -9999 -9999 -9999 -9999 -9999 -9999 -9999 -9999 -9999 -9999 -9999 -9999 -9999 -9999 -9999 -9999 -9999 -9999 -9999 -9999 -9999 -9999 -9999 -9999 -9999 -9999 -9999 -9999 -9999 -9999 -9999 -9999 -9999 -9999 -9999 42.13964 42.43243 41.80365 41.59741 41.5733 41.43126 41.0831 40.78947 40.78947 40.5617 40.07827 39.18291 38.69545 39.08126 39.54293 40.44321 40.55246 40.29356 39.53489 39.66861 39.19387 38.86409 37.86506 36.57548 35.68568 35.78283 35.63395 34.66981 34.06023 -9999 -9999 -9999 -9999 -9999 -9999 -9999 -9999 -9999 -9999 -9999 -9999 -9999 -9999 -9999 -9999 -9999 -9999 -9999 -9999 -9999 
-9999 -9999 34.46251 35 35.66576 36.44144 37.01707 37.44415 37.6 37.22222 36.83511 37.0098 37.20878 37.3101 37.51117 37.38859 37.14349 36.8984 36.72922 36.20845 35.37186 35.34406 35.88209 36.16269 35.6383 34.73708 34.37778 34.33333 33.7344 33.06379 -9999 -9999 -9999 -9999 -9999 -9999 -9999 -9999 -9999 -9999 -9999 -9999 -9999 -9999 -9999 -9999 -9999 -9999 -9999 -9999 -9999 -9999 -9999 -9999 -9999 -9999 -9999 -9999 -9999 -9999 -9999 -9999 -9999 -9999 -9999 -9999 -9999 -9999 -9999 -9999 -9999 -9999 -9999 -9999 -9999 -9999 -9999 -9999 -9999 -9999 -9999 -9999 -9999 -9999 -9999 -9999 -9999 -9999 -9999 -9999 -9999 -9999 -9999 -9999 -9999 -9999 -9999 -9999 -9999 -9999 -9999 -9999 -9999 -9999 -9999 -9999 -9999 -9999 -9999 -9999 -9999 -9999 -9999 -9999 -9999 -9999 -9999 -9999 -9999 41.14011 42.02998 42.61775 42.41803 42.05693 41.48096 41.05805 40.75885 40.66853 40.25854 40.21237 40.1056 40.12004 40.09259 40 39.84303 40.23546 40.16621 40 39.4027 39.12512 38.38757 38.07044 37.1008 35.78283 35.33533 35.47331 35.30303 34.68814 -9999 34.63542 34.47205 34.25926 -9999 -9999 -9999 -9999 -9999 -9999 -9999 -9999 -9999 -9999 -9999 -9999 -9999 -9999 -9999 -9999 -9999 -9999 
-9999 -9999 33.46994 33.63014 33.97436 34.61187 35.35975 36.39873 37.46613 37.84816 37.30907 36.80556 36.50901 36.55405 36.96236 37.55585 37.57819 37.28776 36.58645 35.65684 34.76318 34.55882 35.17287 35.62005 35.42216 34.6817 33.97266 33.75332 33.48889 33.26631 32.74932 -9999 -9999 -9999 -9999 -9999 -9999 -9999 -9999 -9999 -9999 -9999 -9999 -9999 -9999 -9999 -9999 -9999 -9999 -9999 -9999 -9999 -9999 -9999 -9999 -9999 -9999 -9999 -9999 -9999 -9999 -9999 -9999 -9999 -9999 -9999 -9999 -9999 -9999 -9999 -9999 -9999 -9999 -9999 -9999 -9999 -9999 -9999 -9999 -9999 -9999 -9999 -9999 -9999 -9999 -9999 -9999 -9999 -9999 -9999 -9999 -9999 -9999 -9999 -9999 -9999 -9999 -9999 -9999 -9999 -9999 -9999 -9999 -9999 -9999 -9999 -9999 -9999 -9999 -9999 -9999 -9999 -9999 -9999 -9999 -9999 -9999 -9999 -9999 41.62101 41.80365 42.23433 42.62035 42.19323 41.22563 40.64531 40.57567 40.43296 39.50186 39.12037 39.70995 40.32779 40.55246 40.40968 40.20018 40.15363 39.99069 39.95305 39.76733 38.73274 37.29798 36.6768 35.68896 35.14826 35.0304 34.71795 34.62733 35.26832 35.83333 35.90147 35.78892 35.51525 35.06835 34.36508 33.97028 33.7037 33.86076 34.40776 34.70874 34.2803 33.95161 34.07644 -9999 -9999 -9999 -9999 -9999 -9999 -9999 -9999 
-9999 -9999 34.11172 34.3379 34.06393 34.23112 35.08287 35.90278 36.96051 38.09198 37.51141 36.54372 36.41304 36.38211 36.76603 37.65681 37.81362 37.22973 36.27583 35.62444 35.14785 34.80392 34.92908 35.22427 35.15831 34.81041 34.2813 33.62145 33.48889 33.55615 33.24373 -9999 -9999 -9999 -9999 -9999 -9999 -9999 -9999 -9999 -9999 -9999 -9999 -9999 -9999 -9999 -9999 -9999 -9999 -9999 -9999 -9999 -9999 -9999 -9999 -9999 -9999 -9999 -9999 -9999 -9999 -9999 -9999 -9999 -9999 -9999 -9999 -9999 -9999 -9999 -9999 -9999 -9999 -9999 -9999 -9999 -9999 -9999 -9999 -9999 -9999 -9999 -9999 -9999 -9999 -9999 -9999 -9999 -9999 -9999 -9999 -9999 -9999 -9999 -9999 -9999 -9999 -9999 -9999 -9999 -9999 -9999 -9999 -9999 -9999 -9999 -9999 -9999 -9999 -9999 -9999 -9999 -9999 -9999 -9999 -9999 -9999 -9999 -9999 -9999 41.46175 41.84882 42.05373 42.15278 41.69027 41.59584 40.98592 40.07491 39.06835 38.80354 39.48468 40.36676 40.4663 40.34722 40.27391 40.21942 39.95305 39.77809 39.68367 38.97059 37.88789 37.0733 35.86171 35.20833 35.02045 34.6054 35.10802 35.50724 35.53998 35.52083 35.40372 35.14151 34.67078 33.79773 32.91796 32.68634 32.79154 33.46273 34.31528 34.61951 34.79913 34.44798 34.10053 33.68621 -9999 -9999 -9999 -9999 -9999 -9999 
-9999 -9999 -9999 -9999 35.56015 35.52026 36.04167 36.42659 37.04736 38.14103 38.2326 37.80992 37.59158 36.57025 36.80365 37.65681 38.04736 37.45471 36.13388 35.2634 34.84643 34.25427 34.24933 34.5523 34.76632 34.58995 34.50798 34.29144 33.80125 33.17694 33.15364 -9999 -9999 -9999 -9999 -9999 -9999 -9999 -9999 -9999 -9999 -9999 -9999 -9999 -9999 -9999 -9999 -9999 -9999 -9999 -9999 -9999 -9999 -9999 -9999 -9999 -9999 -9999 -9999 -9999 -9999 -9999 -9999 -9999 -9999 -9999 -9999 -9999 -9999 -9999 -9999 -9999 -9999 -9999 -9999 -9999 -9999 -9999 -9999 -9999 -9999 -9999 -9999 -9999 -9999 -9999 -9999 -9999 -9999 -9999 -9999 -9999 -9999 -9999 -9999 -9999 -9999 -9999 -9999 -9999 -9999 -9999 -9999 -9999 -9999 -9999 -9999 -9999 40.62203 -9999 -9999 -9999 -9999 -9999 -9999 -9999 -9999 -9999 -9999 -9999 -9999 -9999 41.71258 41.9213 42.06799 41.73769 40.98206 40.25424 39.50704 39.65356 40.14939 40.41319 40.52925 40.55556 40.27391 40.17691 40.07597 39.69611 39.53598 38.84016 37.63847 36.89394 36.12821 35.58488 35.02564 35.24252 35.76604 35.59896 35.13021 34.94289 34.50521 33.98438 34.03209 33.51735 33.22851 33.17308 32.58307 32.55208 33.33333 34.43051 34.71338 34.22153 34.21193 33.79329 -9999 -9999 -9999 -9999 -9999 -9999 
-9999 -9999 -9999 -9999 36.81319 36.66208 36.55617 37.52315 38.64266 39.07967 39.26941 38.76712 38.40182 37.43132 37.36339 37.96296 38.35125 38.1888 37.62557 36.83608 35.6456 34.42325 34.00901 34.13979 34.33601 34.38057 35.16043 35.36096 34.47581 34.27419 33.58041 33.4692 -9999 -9999 -9999 -9999 -9999 -9999 -9999 -9999 -9999 -9999 -9999 -9999 -9999 -9999 -9999 -9999 -9999 -9999 -9999 -9999 -9999 -9999 -9999 -9999 -9999 -9999 -9999 -9999 -9999 -9999 -9999 -9999 -9999 -9999 -9999 -9999 -9999 -9999 -9999 -9999 -9999 -9999 -9999 -9999 -9999 -9999 -9999 -9999 -9999 -9999 -9999 -9999 -9999 -9999 -9999 -9999 -9999 -9999 -9999 -9999 -9999 -9999 -9999 -9999 -9999 -9999 -9999 -9999 -9999 -9999 -9999 -9999 -9999 -9999 41.32454 41.52132 41.4025 -9999 -9999 -9999 -9999 -9999 -9999 -9999 -9999 -9999 -9999 -9999 -9999 -9999 41.82692 41.92059 42.06573 41.73769 41.33523 40.79072 40.39188 40.24276 40.46296 39.95845 40.00462 40.48938 40.2933 40.14513 40.47619 40.09206 39.75096 39.32367 37.999 36.88318 36.35897 35.83591 35.33333 35.43614 36.20601 36.11979 35.48806 35.15057 34.71787 34.57278 34.36853 34.43744 34.68254 34.50106 33.83758 33.30688 33.04416 33.64198 34.39772 34.47917 34.78028 -9999 -9999 -9999 -9999 -9999 -9999 -9999 
-9999 -9999 -9999 -9999 -9999 38.10836 37.06261 37.19008 38.15427 38.72146 39.3733 38.63014 38.22314 37.93498 38.51598 38.57856 38.34689 38.86649 38.65489 38.24728 37.75045 35.79909 33.92371 33.73984 34.03342 34.86486 35.48387 36.41644 36.25223 36.08132 35.41108 35.14785 34.61366 -9999 -9999 -9999 -9999 -9999 -9999 -9999 -9999 -9999 -9999 -9999 -9999 -9999 -9999 -9999 -9999 -9999 -9999 -9999 -9999 -9999 -9999 -9999 -9999 -9999 -9999 -9999 -9999 -9999 -9999 -9999 -9999 -9999 -9999 -9999 -9999 -9999 -9999 -9999 -9999 -9999 -9999 -9999 -9999 -9999 -9999 -9999 -9999 -9999 -9999 -9999 -9999 -9999 -9999 -9999 -9999 -9999 -9999 -9999 -9999 -9999 -9999 -9999 -9999 -9999 -9999 -9999 -9999 -9999 -9999 -9999 -9999 -9999 42.67241 42.48084 42.14422 -9999 -9999 -9999 -9999 -9999 -9999 -9999 -9999 -9999 -9999 -9999 -9999 -9999 42.03499 41.82961 42.1831 41.9532 41.66667 40.93277 40.67797 40.24674 40.06499 39.67593 39.86111 40.50603 40.2307 39.70588 40.30132 40.35339 40.0289 39.67339 38.97059 37.714 37.06276 36.68763 35.66667 35.35197 35.6884 35.62243 35.30769 34.81771 34.7266 34.53878 34.64774 34.57278 33.7289 33.25372 33.54701 33.89423 33.25422 32.80085 33.59294 34.27083 34.55027 34.49299 -9999 -9999 -9999 -9999 -9999 -9999 
-9999 -9999 -9999 -9999 -9999 -9999 -9999 -9999 38.58195 38.78996 39.65673 39.89555 39.37098 38.56749 38.81341 39.20912 39.42652 39.44893 39.72816 39.76765 38.99456 37.39726 35.45662 34.21889 33.87681 34.48822 35.2981 36.42473 37.15371 37.15371 36.87611 36.27451 35.23235 -9999 -9999 -9999 -9999 -9999 -9999 -9999 -9999 -9999 -9999 -9999 -9999 -9999 -9999 -9999 -9999 -9999 -9999 -9999 -9999 -9999 -9999 -9999 -9999 -9999 -9999 -9999 -9999 -9999 -9999 -9999 -9999 -9999 -9999 -9999 -9999 -9999 -9999 -9999 -9999 -9999 -9999 -9999 -9999 -9999 -9999 -9999 -9999 -9999 -9999 -9999 -9999 -9999 -9999 -9999 -9999 -9999 -9999 -9999 -9999 -9999 -9999 -9999 -9999 -9999 -9999 -9999 -9999 -9999 -9999 -9999 -9999 42.39642 42.32767 42.25352 42.06573 42.06799 -9999 -9999 -9999 -9999 -9999 -9999 -9999 -9999 -9999 -9999 -9999 -9999 42.01197 41.87616 42.13881 42.11776 41.80912 41.40625 40.93691 40.30899 39.26237 39.08287 39.96317 40.625 40.32106 39.62441 40.2307 40.48295 40.4454 40.04831 39.44281 38.40361 37.52541 36.80124 35.88751 36.07661 36.54244 35.92939 35.70691 35.74424 35.83861 34.91561 34.84848 35.2057 34.81013 34.2328 33.22751 32.68817 33.17099 33.41398 33.43915 33.80062 34.48184 34.962 34.18592 -9999 -9999 -9999 -9999 -9999 
-9999 -9999 -9999 -9999 -9999 -9999 -9999 -9999 -9999 -9999 39.66216 39.90991 39.61749 39.4169 38.44749 38.48238 38.80697 39.26667 39.2573 39.50044 39.62766 39.04697 37.77473 36.3782 34.90868 34.47489 34.8816 35.86956 36.78315 37.03209 36.8984 36.26006 35.49549 34.57543 -9999 -9999 -9999 -9999 -9999 -9999 -9999 -9999 -9999 -9999 -9999 -9999 -9999 -9999 -9999 -9999 -9999 -9999 -9999 -9999 -9999 -9999 -9999 -9999 -9999 -9999 -9999 -9999 -9999 -9999 -9999 -9999 -9999 -9999 -9999 -9999 -9999 -9999 -9999 -9999 -9999 -9999 -9999 -9999 -9999 -9999 -9999 -9999 -9999 -9999 -9999 -9999 -9999 -9999 -9999 -9999 -9999 -9999 -9999 -9999 -9999 -9999 -9999 -9999 -9999 -9999 -9999 -9999 -9999 -9999 41.95156 42.16102 42.15824 42.25518 42.46479 -9999 -9999 -9999 -9999 -9999 -9999 -9999 -9999 -9999 41.68969 -9999 41.48301 41.57484 42.01102 42.08218 42.43268 42.3769 42.1875 41.99623 41.78371 41.36321 40.12605 39.82775 40.39352 40.68901 40.53672 40.07042 40.30516 40.51318 40.47958 40.41787 39.72868 38.82236 37.90651 37.31884 36.54836 36.30031 36.64103 36.34476 36.19792 36.26834 35.53998 34.78376 35.03669 35.61321 35.44973 34.61129 34.0812 34.05218 34.22043 33.33333 32.12366 32.64984 33.49515 33.5512 33.08581 32.53311 -9999 -9999 -9999 -9999 
-9999 -9999 -9999 -9999 -9999 -9999 -9999 -9999 39.81729 40.03575 40.02695 39.82975 39.87455 39.96367 38.75808 38.16759 38.78996 38.82114 38.88889 39.17548 39.48989 39.93794 39.84234 38.82834 37.48859 36.44689 35.34798 35.75343 36.68478 36.35135 35.77236 34.83197 33.79121 33.51449 -9999 -9999 -9999 -9999 -9999 -9999 -9999 -9999 -9999 -9999 -9999 -9999 -9999 -9999 -9999 -9999 -9999 -9999 -9999 -9999 -9999 -9999 -9999 -9999 -9999 -9999 -9999 -9999 -9999 -9999 -9999 -9999 -9999 -9999 -9999 -9999 -9999 -9999 -9999 -9999 -9999 -9999 -9999 -9999 -9999 -9999 -9999 -9999 -9999 -9999 -9999 -9999 -9999 -9999 -9999 -9999 -9999 -9999 -9999 -9999 -9999 -9999 -9999 -9999 -9999 -9999 -9999 -9999 -9999 41.07312 41.54897 41.83099 42.06461 42.01681 42.31662 -9999 -9999 -9999 -9999 -9999 -9999 -9999 -9999 41.68988 41.68995 41.64339 40.94707 40.5787 41.52855 42.05693 42.47015 42.60563 42.51894 42.60829 41.99438 41.24532 40.39906 40.33613 40.69174 40.73816 40.52288 39.83287 40.0463 40.50279 40.60434 40.56196 40.01938 39.39169 38.56999 37.61538 36.8163 36.51656 36.77983 36.36831 35.74767 35.7628 35.75949 35.66879 35.1735 34.94709 34.86773 34.87261 35.27508 34.84848 34.61749 34.12309 33.09448 33.35946 34.33862 34.10543 33.0076 32.76699 -9999 -9999 -9999 -9999 
-9999 -9999 -9999 -9999 -9999 -9999 -9999 39.56658 39.27281 39.34056 39.53804 39.16894 38.54736 39.81482 40.08265 39.91713 39.60055 38.6758 38.51351 38.77778 39.28571 39.9956 40.69149 40.45699 39.65127 38.44749 37.20238 37.00913 37.45446 36.50685 35.54795 34.52381 33.47145 32.76099 -9999 -9999 -9999 -9999 -9999 -9999 -9999 -9999 -9999 -9999 -9999 -9999 -9999 -9999 -9999 -9999 -9999 -9999 -9999 -9999 -9999 -9999 -9999 -9999 -9999 -9999 -9999 -9999 -9999 -9999 -9999 -9999 -9999 -9999 -9999 -9999 -9999 -9999 -9999 -9999 -9999 -9999 -9999 -9999 -9999 -9999 -9999 -9999 -9999 -9999 -9999 -9999 -9999 -9999 -9999 -9999 -9999 -9999 -9999 -9999 -9999 -9999 -9999 -9999 -9999 -9999 -9999 -9999 -9999 41.11748 40.80706 41.16809 41.83099 42.27528 42.36499 -9999 -9999 -9999 -9999 -9999 -9999 -9999 -9999 41.78437 41.69068 41.37931 41.36064 41.2963 41.80479 42.19467 42.49084 42.61574 42.48595 42.39029 42.16242 41.47727 40.79567 40.6367 40.71229 40.50926 40.34722 40.11142 40.2933 40.49296 40.61605 40.12077 39.72868 39.38726 38.7714 37.53846 36.9711 37.4355 37.94872 37.20513 36.32813 36.59306 36.84072 36.61935 35.44974 34.21474 33.90985 34.45313 34.93187 34.42144 33.8591 32.99051 31.8109 31.86754 32.42521 33.43882 33.94374 33.49257 32.519 32.28477 32.77063 -9999 
-9999 -9999 -9999 -9999 -9999 -9999 39.41622 39.25676 38.6218 38.15789 38.47567 39.0955 39.30861 40.36739 40.9294 41.03433 40.64208 40.47619 39.38356 38.75339 38.80697 39.58333 40.36596 40.42883 40.32977 39.88256 38.85845 38.11813 38.24201 38.15068 37.32877 36.52433 34.85688 33.03324 32.32044 -9999 -9999 -9999 -9999 -9999 -9999 -9999 -9999 -9999 -9999 -9999 -9999 -9999 -9999 -9999 -9999 -9999 -9999 -9999 -9999 -9999 -9999 -9999 -9999 -9999 -9999 -9999 -9999 -9999 -9999 -9999 -9999 -9999 -9999 -9999 -9999 -9999 -9999 -9999 -9999 -9999 -9999 -9999 -9999 -9999 -9999 -9999 -9999 -9999 -9999 -9999 -9999 -9999 -9999 -9999 -9999 -9999 -9999 -9999 -9999 -9999 -9999 -9999 -9999 -9999 -9999 -9999 -9999 -9999 -9999 40.75671 41.14286 -9999 -9999 -9999 -9999 -9999 -9999 -9999 42.08333 -9999 -9999 42.26191 41.69089 41.423 41.4272 41.43324 41.73592 42.10405 42.35728 42.4954 42.1077 41.92344 42.11776 41.8566 41.19318 40.70693 40.34722 40.13889 40.51966 40.70151 40.72238 40.57143 40.53794 39.98045 39.49169 39.41376 38.98809 38.32824 37.94872 37.4613 37.1517 37.0485 37.16146 37.42138 36.97589 36.60337 35.74074 34.74441 33.57143 33.22718 32.93398 32.99266 32.96646 32.6656 32.54357 32.47792 32.0407 32.13141 32.47863 33.28076 33.06624 -9999 -9999 -9999 
-9999 -9999 -9999 -9999 -9999 -9999 38.85135 39.3531 39.35688 39.39394 39.15051 39.05817 39.43534 40.02695 40.32977 40.625 41.31016 41.19497 40.73315 40.27397 39.54918 39.16667 39.08356 39.29848 39.54991 39.6336 39.61712 39.3215 38.82784 38.47567 37.08334 35.96491 35.12891 34.02585 33.21823 -9999 -9999 -9999 -9999 -9999 -9999 -9999 -9999 -9999 -9999 -9999 -9999 -9999 -9999 -9999 -9999 -9999 -9999 -9999 -9999 -9999 -9999 -9999 -9999 -9999 -9999 -9999 -9999 -9999 -9999 -9999 -9999 -9999 -9999 -9999 -9999 -9999 -9999 -9999 -9999 -9999 -9999 -9999 -9999 -9999 -9999 -9999 -9999 -9999 -9999 -9999 -9999 -9999 -9999 -9999 -9999 35.87488 36.41251 36.91521 38.23672 38.9049 -9999 -9999 -9999 -9999 -9999 -9999 -9999 -9999 -9999 41.52462 -9999 -9999 -9999 -9999 -9999 -9999 -9999 -9999 42.54875 42.43269 -9999 42.19198 41.81287 41.61779 41.47116 41.66667 41.66666 41.73573 42.01102 42.17172 41.85185 41.92561 42.16524 41.5717 41.33142 41.12216 40.70962 40.6367 40.85945 41.06972 40.92646 40.62802 40.31401 39.77384 39.19118 39.00966 39.0118 38.62715 38.55116 38.05128 37.29424 37.29296 37.59086 37.35632 37.1714 36.5465 35.42994 34.41799 33.2265 32.60753 32.44337 32.83069 32.71902 33.14577 33.57843 32.78146 31.69935 31.75381 32.44048 33.20148 33.09599 -9999 -9999 -9999 
-9999 -9999 -9999 -9999 37.93498 37.95787 38.98729 39.6451 39.8248 40.37591 40.77869 40.68493 40.24725 39.84018 40.1084 40.75312 40.97961 41.0461 41.08266 41.14583 40.73059 39.26282 37.47711 37.53406 37.72645 38.14363 38.88889 39.57766 39.76648 39.41068 37.82588 36.26629 35.69444 34.9537 34.34622 34.18744 -9999 -9999 -9999 -9999 -9999 -9999 -9999 -9999 -9999 -9999 -9999 -9999 -9999 -9999 -9999 -9999 -9999 -9999 -9999 -9999 -9999 -9999 -9999 -9999 -9999 -9999 -9999 -9999 -9999 -9999 -9999 -9999 -9999 -9999 -9999 -9999 -9999 -9999 -9999 -9999 -9999 -9999 -9999 -9999 -9999 -9999 -9999 -9999 -9999 -9999 -9999 -9999 -9999 -9999 35.88235 35.7178 36.28319 36.33235 38.69565 40.18624 -9999 39.1523 40.7197 41.31455 -9999 -9999 -9999 -9999 41.78145 41.57433 41.17784 41.12523 -9999 -9999 -9999 43.28183 43.53933 43.3844 42.8273 42.67606 42.73201 42.28927 41.8116 41.6423 41.83773 42.14697 42.06686 41.85134 41.78145 42.01293 42.22377 42.41996 42.1152 41.5234 41.5234 41.40625 40.84738 40.79072 40.97022 41.0903 40.84779 40.64626 40.30215 39.66962 39.16667 38.98551 38.81514 38.67972 38.71951 38.59248 37.56371 37.04569 37.21354 37.2257 37.47396 36.76625 36.08466 34.33862 33.44051 33.41398 33.25243 32.90461 32.49186 32.73224 33.11688 32.73224 32.08749 32.29508 33.46774 33.75528 33.38608 32.65911 -9999 -9999 
-9999 -9999 -9999 38.47765 38.16156 38.735 39.56621 39.94565 39.91825 40.25885 40.94595 41.26236 41.39566 41.03088 40.85366 40.93137 40.90706 41.13047 40.96847 40.80616 41.16712 39.87603 37.7193 37.21145 37.09603 36.72668 37.63812 39.20765 40.00908 39.84018 38.82733 37.6741 36.80167 35.54469 35.29548 35.08772 -9999 -9999 -9999 -9999 -9999 -9999 -9999 -9999 -9999 -9999 -9999 -9999 -9999 -9999 -9999 -9999 -9999 -9999 -9999 -9999 -9999 -9999 -9999 -9999 -9999 -9999 -9999 -9999 -9999 -9999 -9999 -9999 -9999 -9999 -9999 -9999 -9999 -9999 -9999 -9999 -9999 -9999 -9999 -9999 -9999 -9999 -9999 -9999 -9999 -9999 -9999 -9999 -9999 -9999 -9999 35.64405 36.25124 37.23039 39.61946 41.33238 40.48652 39.66763 40.66092 41.80912 41.49952 -9999 -9999 40.6713 41.02387 40.99537 40.96834 41.19318 -9999 -9999 42.86723 43.3844 43.57735 43.25946 43.15643 42.82015 42.64008 42.33524 41.90821 41.61808 41.88469 42.10019 42.30769 42.17877 42.01681 42.06461 42.01681 42.08566 41.82961 41.40772 40.98011 40.98206 41.14583 40.94828 40.89595 40.94621 40.7219 40.50048 40.01966 40 39.63832 39.16907 39.21283 39.0455 38.62034 38.3792 37.85787 36.77536 37.03125 37.06625 37.01672 36.51419 35.94409 34.4709 33.68055 33.5477 33.30619 32.519 32.52164 32.59076 32.64803 32.70492 32.56831 32.53838 33.25346 33.30679 32.74947 32.90598 -9999 -9999 
-9999 -9999 -9999 37.60563 37.57022 38.05249 38.89652 39.24657 39.11142 39.35826 39.66942 40.33062 40.83333 40.81081 40.76819 40.72581 40.71558 40.50546 40.45662 40.52198 41.00637 40.61644 39.38135 39.09007 38.77315 37.82589 38.31929 38.89665 39.08126 39.42752 39.12942 39.07563 38.60019 37.1831 36.34454 36.40596 35.56338 34.7693 34.99532 -9999 -9999 -9999 -9999 -9999 -9999 -9999 -9999 -9999 -9999 -9999 -9999 -9999 -9999 -9999 -9999 -9999 -9999 -9999 -9999 -9999 -9999 -9999 -9999 -9999 -9999 -9999 -9999 -9999 -9999 -9999 -9999 -9999 -9999 -9999 -9999 -9999 -9999 -9999 -9999 -9999 -9999 -9999 -9999 -9999 -9999 -9999 -9999 -9999 -9999 -9999 -9999 -9999 36.76035 38.65196 40.73007 41.78571 41.45177 40.89595 41.42651 42.16524 42.30587 42.12165 42.00288 41.57116 40.90693 40.66952 40.52707 40.97223 -9999 42.35714 42.89424 42.87709 42.77164 42.89693 43.013 42.98122 42.75568 42.95238 42.74117 42.14976 41.88406 42.03216 42.19653 42.30769 42.23485 42.04332 41.80751 41.59644 41.36064 41.04762 40.44188 40.56513 40.83333 41.01825 40.99424 40.85249 40.61303 40.24155 39.98045 40.11799 39.83382 39.34109 39.23713 39.06863 38.67265 38.21138 38.19445 37.7588 37.61755 37.77429 37.44726 36.45178 35.71429 34.84607 34.04989 33.3871 32.87634 32.49186 32.79396 33 32.4474 32.37074 32.49186 32.25108 32.33225 31.77921 31.42702 31.53805 31.72043 -9999 
-9999 -9999 -9999 -9999 36.19646 36.61126 37.41965 37.9247 37.66204 37.68727 38.58543 39.27256 39.79964 39.59472 39.99548 40.44715 40.29304 39.70452 39.76852 40.46961 41.21004 40.67952 40.51566 41.25115 41.0149 40.03777 39.89613 39.32292 39.15005 39.62441 39.71281 39.64789 39.95305 39.37027 37.5947 37.14689 37.58263 37.08452 36.67608 35.15918 35.25281 35.18258 -9999 -9999 -9999 -9999 -9999 -9999 -9999 -9999 -9999 -9999 -9999 -9999 -9999 -9999 -9999 -9999 -9999 -9999 -9999 -9999 -9999 -9999 -9999 -9999 -9999 -9999 -9999 -9999 -9999 -9999 -9999 -9999 -9999 -9999 -9999 -9999 -9999 -9999 -9999 -9999 -9999 -9999 -9999 -9999 -9999 -9999 -9999 -9999 -9999 37.56145 38.5355 40.40331 41.61891 42.46931 42.47388 42.09894 42.38506 42.60326 43.37121 43.88574 44.35714 43.56936 42.24976 41.08358 40.30612 40.82125 41.52299 41.90545 42.23647 42.18456 42.18021 42.46931 42.72004 42.74043 43.0047 43.26742 43.13447 42.71729 42.03217 42.01184 42.17687 42.17245 42.07143 41.90274 41.78437 41.30952 41.15794 40.71359 40.66176 40.56373 40.38275 40.48651 40.49329 40.59829 40.37194 40.07597 40.35853 40.39589 39.99508 39.30679 39.0118 38.86409 38.38839 38.2263 38.49948 38.5352 38.44756 38.53187 37.94271 36.55063 36.41878 36.24214 35.4034 34.02556 33.01282 32.65693 32.84632 33.13953 32.80731 32.15071 31.88998 31.84039 31.87702 31.80328 31.06312 30.67434 -9999 -9999 
-9999 -9999 -9999 -9999 35.39326 35.76389 36.31117 36.94751 37.22375 36.94134 37.85979 38.75808 39.22652 39.21976 39.72603 39.89071 39.97253 39.99536 40.20427 40.74839 40.77869 40.72543 41.0434 41.45775 41.99255 41.07816 39.88604 40.29356 40.5303 40.60434 40.18362 39.77273 40.15581 39.94334 38.42329 37.67806 38.37595 38.92823 38.12559 36.86798 37.47659 37.31168 36.629 36.06403 36.69014 -9999 -9999 -9999 -9999 -9999 -9999 -9999 -9999 -9999 -9999 -9999 -9999 -9999 -9999 -9999 -9999 -9999 -9999 -9999 -9999 -9999 -9999 -9999 -9999 -9999 -9999 -9999 -9999 -9999 -9999 -9999 -9999 -9999 -9999 -9999 -9999 -9999 -9999 -9999 -9999 -9999 -9999 -9999 -9999 -9999 -9999 -9999 41.44801 42.30952 42.65817 42.51413 42.70538 42.23973 42.33144 42.92857 43.15815 43.68545 44.21816 44.72064 44.28434 42.75996 41.69103 41.25364 40.86257 40.9864 41.66667 41.59483 42.02178 42.43075 42.79661 42.70538 42.70538 42.98494 42.89424 42.43295 41.98251 41.98343 41.61765 42.49512 42.57663 42.25852 41.87913 41.4272 41.37427 41.17357 41.00684 40.48323 39.9005 39.89676 40.09662 40.42857 40.4661 40.41193 40.44188 40.62196 40.14257 39.63897 39.39169 38.86409 38.37851 38.30275 38.64584 38.41719 38.30179 38.19227 37.47363 36.71459 37.17346 37.46106 36.7616 34.73991 33.28009 32.9288 32.76699 -9999 -9999 32.28477 31.62816 31.48455 32.16991 32.81759 32.05128 31.0962 30.94847 30.77342 
-9999 -9999 -9999 -9999 36.67622 36.19718 35.79387 35.82641 36.55617 36.26629 36.74136 38.15177 38.57076 39.05093 39.10257 39.04236 40.06944 40.625 40.53868 40.27397 40.03673 40.41667 41.1819 41.3649 41.78209 41.17509 40.76704 40.38826 40.17519 40.81681 40.34467 40.00475 40.50663 40.12784 39.55966 38.8414 39.04762 39.79107 39.97175 39.21152 39.1407 39.22127 38.24786 37.34568 37.87665 -9999 -9999 -9999 -9999 -9999 -9999 -9999 -9999 -9999 -9999 -9999 -9999 -9999 -9999 -9999 39.26909 39.81994 -9999 -9999 -9999 -9999 -9999 -9999 -9999 -9999 -9999 -9999 -9999 -9999 -9999 -9999 -9999 -9999 -9999 -9999 -9999 -9999 -9999 -9999 -9999 -9999 -9999 -9999 -9999 -9999 -9999 -9999 42.04226 42.06686 42.18456 41.66666 41.99717 42.39849 42.42424 42.44792 42.21117 43.02817 43.89508 44.5845 45.1742 45.02381 44.25121 42.76637 41.61765 41.59357 41.7154 41.56892 41.97887 42.409 42.54511 42.45238 42.54762 42.87749 42.66382 42.45689 41.83624 41.61765 41.56775 42.46608 42.409 42 41.92932 41.69089 41.27335 41.49408 41.47001 40.64371 39.79798 39.88454 40.03945 40.20468 40.39751 40.30952 40.39385 40.342 40.05376 39.77941 39.06096 38.33826 38.18819 38.67587 38.7931 38.71473 38.31751 38.03891 37.43344 37.38019 37.42188 37.52604 36.80998 35.09615 33.73142 32.90461 32.82258 -9999 -9999 -9999 -9999 32.0132 31.77596 32.2747 31.94444 31.03255 30.51876 -9999 
39.79045 40.52478 40.09662 38.71981 38.3139 38.18444 36.32298 35.39926 35.81952 35.81018 36.60131 37.79016 38.20798 38.34257 38.41182 38.69545 40.4364 40.45961 39.45531 39.3622 39.53652 40.23877 40.87302 41.80594 41.85134 41.99347 42.25187 41.47727 41.09524 41.54897 41.07143 41.14286 40.69048 40.35339 40.717 40.43561 40.33713 41.05114 41.07981 40.43909 40.33334 40.09074 39.64286 39.21429 38.91243 37.8423 -9999 -9999 -9999 -9999 -9999 -9999 -9999 -9999 -9999 -9999 -9999 -9999 38.39031 38.9678 39.46009 39.74002 39.75792 -9999 -9999 -9999 -9999 -9999 -9999 -9999 -9999 -9999 -9999 -9999 -9999 -9999 -9999 -9999 -9999 -9999 -9999 -9999 -9999 -9999 -9999 -9999 -9999 -9999 -9999 -9999 -9999 41.26306 41.64293 41.95076 41.78571 41.59441 41.85879 41.83477 41.90613 41.85769 42.25852 42.87063 43.50559 44.02777 44.40575 44.897 45.13692 45.02381 44.35562 42.95809 42.10784 42.0088 41.76413 42.00483 42.33524 42.56629 42.73201 42.80303 42.55014 42.62728 42.39553 42.03649 42.20747 42.5656 42.65701 42.29287 42.02586 41.95568 42.0068 42.10526 42.05653 41.46884 40.51205 40.14014 40.25717 40.07936 40.2737 40.31401 39.98045 39.80938 39.68137 39.08554 38.42183 37.93274 38.26326 39.01631 39.30426 39.07233 38.66034 37.62058 37.25806 37.35357 37.26266 36.79245 36.10224 35.39657 34.10791 33.17308 33.01179 -9999 -9999 -9999 -9999 -9999 32.31236 32.12321 31.98653 -9999 -9999 -9999 
39.95665 40.09662 38.76706 36.96706 38.01932 38.37209 37.11464 36.90815 37.10206 36.18114 36.88486 37.03445 37.05524 37.88515 38.36127 38.6236 39.84082 38.95184 37.5831 37.98395 38.88889 40.08049 40.91337 41.78305 41.57381 42.01293 42.72853 42.95937 42.69374 42.32026 42.11142 41.90274 41.11905 41.09195 41.42992 41.59605 41.73729 41.85446 41.07649 41.3589 41.71402 40.97619 40.19048 38.78659 37.81512 37.40637 -9999 -9999 -9999 -9999 -9999 -9999 -9999 -9999 -9999 -9999 -9999 -9999 39.20726 39.13352 39.68254 40.26243 40.25463 40.17274 -9999 -9999 -9999 -9999 -9999 -9999 -9999 -9999 -9999 -9999 -9999 -9999 -9999 -9999 -9999 -9999 -9999 -9999 -9999 -9999 -9999 -9999 -9999 -9999 -9999 -9999 -9999 -9999 41.78674 41.88157 42.12296 42.48555 42.93583 42.89499 42.05426 41.88469 42.02794 41.88218 42.18602 42.62372 43.37068 44.00093 44.56215 44.29451 44.36485 44.73809 44.77969 44.6291 43.82267 43.02326 42.58189 42.43076 42.66098 42.85038 42.95238 42.74426 42.51453 42.55162 43.22612 43.0717 42.82273 42.63006 42.57663 42.05091 42.00385 41.69089 41.64223 41.86275 41.51786 40.94742 40.12438 39.94511 40.20337 40.03945 39.68254 39.22457 38.98092 38.77245 38.40361 38.39376 39.26038 39.49387 39.25234 38.98438 38.46561 37.54045 36.71537 36.84771 36.84072 35.88924 34.80707 34.61951 34.59271 34.00755 34.32476 -9999 -9999 -9999 -9999 -9999 -9999 32.83166 -9999 -9999 -9999 -9999 
-9999 40.06783 39.24418 37.63363 38.54776 39.22287 38.84016 38.68876 37.71186 36.27451 36.02528 35.74811 36.78977 37.82772 38.00187 38.01789 39.01408 38.1529 36.95965 37.3448 38.89685 40.0862 41.09687 42.20205 42.20205 42.47461 42.74268 42.73388 42.69689 42.4537 41.99255 40.62795 40.81681 41.45299 41.73749 41.87913 42.30047 42.30047 41.80871 42.06799 41.57197 41.05288 40.60133 38.91243 37.63889 37.08333 37.07865 37.35955 38.31929 39.5717 40 -9999 -9999 -9999 -9999 -9999 -9999 -9999 39.87584 39.59524 40 40.22748 40.10271 40.14085 40.66853 40.12784 -9999 -9999 -9999 -9999 -9999 -9999 -9999 -9999 -9999 -9999 -9999 -9999 -9999 -9999 -9999 -9999 -9999 -9999 -9999 -9999 -9999 -9999 -9999 -9999 -9999 -9999 -9999 41.08527 41.22935 41.61822 42.43516 43.12739 43.12016 43.41085 42.95809 42.44412 42.79539 42.69636 42.89773 42.73809 43.40476 44.66667 44.47619 44.24546 44.14995 44.49234 44.50048 43.60465 42.9748 42.6513 42.48084 42.43295 42.43961 42.61419 42.55162 42.86765 43.3526 43.20809 43.11175 43.16239 42.7762 42.34104 42.2271 41.69118 41.93548 42.05539 41.95736 41.03128 40.19901 39.95984 40.625 40.08876 39.75904 39.6789 38.84615 38.65031 39.08487 39.6789 39.8773 39.37757 38.59375 38.10654 37.8328 37.17949 36.80107 37.90747 37.36897 36.29808 34.72222 34.06149 34.33118 34.14766 34.46602 34.07346 -9999 -9999 -9999 -9999 -9999 -9999 -9999 -9999 -9999 -9999 
-9999 39.69874 39.20565 37.4031 37.0155 37.71802 38.35283 37.51208 36.06363 35.60394 35.67416 35.31073 36.37006 37.36111 36.91479 37.46459 38.52113 37.5 36.80556 37.94428 39.1044 40.17771 41.47673 42.4581 42.6416 42.72853 43.00184 42.7686 42.55708 42.21612 41.62037 40.93277 40.21012 40.67235 41.36064 42.01978 41.7611 41.87913 42.64981 42.49292 42.25685 41.06973 40.57143 39.4712 38.30532 38.08194 38.01498 38.10861 38.58543 39.41504 39.81735 39.72448 40.1184 -9999 -9999 -9999 -9999 -9999 40.33713 40.08498 40.3324 40.50279 40.83101 40.87963 40.95106 40.76137 -9999 -9999 -9999 -9999 -9999 -9999 -9999 -9999 -9999 -9999 -9999 -9999 -9999 -9999 -9999 -9999 -9999 -9999 -9999 -9999 -9999 -9999 -9999 -9999 -9999 -9999 -9999 41.83624 41.83624 40.74344 40.05376 41.25122 42.91908 43.32852 43.14869 42.78753 43.52657 43.52119 43.65422 43.15992 42.96724 43.53448 44.89553 45.28571 44.70786 44.27682 44.40407 44.12051 42.88499 42.27229 41.86103 42.0088 42.05882 42.52451 42.9902 43.56725 43.63027 43.56061 43.27652 42.98122 42.69953 42.60327 42.47076 42.15686 41.81416 41.52089 41.49709 40.88004 40.52579 40.27363 39.81482 39.53313 39.80924 40.07092 40.02058 39.38214 39.43406 39.78328 40.02564 39.52528 38.65304 37.9393 37.5 37.13826 38.0609 38.85417 38.05032 36.49518 35.16129 35.16721 35.18518 35.19126 35.38925 -9999 33.94855 33.7528 -9999 -9999 -9999 -9999 -9999 -9999 -9999 -9999 
-9999 40.71914 39.61388 38.2653 36.43411 35.87896 36.28722 37.09291 36.84336 35.76487 35.13577 35.20599 35.76779 36.18055 36.08757 36.88795 37.84037 37.23959 36.65234 37.68011 38.55973 40.34962 42.02077 42.22847 42.57196 43.19021 43.31956 43.00554 42.22068 41.78273 41.38655 40.78822 39.55331 39.27889 39.27889 40.42857 41.50047 41.85714 42.67322 43.0791 42.8169 41.95156 40.90476 40 39.01303 38.96648 39.06103 39.15493 38.7883 38.46685 39.05677 39.8374 40.2439 40.1867 40.0463 40.63959 -9999 -9999 40.65156 40.03777 39.99055 40.43296 40.92798 40.76888 40.42357 40.12004 40.11142 -9999 -9999 -9999 -9999 -9999 -9999 -9999 -9999 -9999 -9999 -9999 -9999 -9999 -9999 -9999 -9999 -9999 -9999 -9999 -9999 -9999 -9999 -9999 -9999 -9999 -9999 40.80629 41.4961 40.02451 39.00497 40.35218 42.05767 43.24587 43.35288 42.35497 42.95433 43.78002 43.89368 44.07515 43.95472 43.97215 44.24546 44.89553 45.04762 45.24496 44.69477 44.94655 43.49951 42.44868 42.13372 42.96569 43.75 43.86608 43.89535 43.756 43.5 43.15814 42.98867 42.72899 42.47619 42.43961 42.20116 41.71583 41.54303 41.34804 41.52174 41.00684 40.25717 39.52669 38.92276 38.88037 40.10736 40.625 40.4908 40.29928 39.6875 39.34896 39.16667 38.90625 38.48195 38.33334 37.5 36.78067 37.31303 37.81446 37.40741 36.15591 35.30205 35.579 35.81967 35.27961 35.17602 34.68992 34.31538 33.86465 33.52778 -9999 -9999 -9999 -9999 -9999 -9999 -9999 
-9999 -9999 41.76385 39.39394 37.35465 36.79155 36.38329 36.07927 35.71429 35.26191 34.96686 34.95763 34.77337 35.41667 35.8428 36.59624 36.44068 36.42587 36.61905 37.33237 38.46339 40.37356 42.18602 42.39437 42.81046 42.75463 42.7256 42.31482 41.69001 40.91337 40.74337 40.95644 40.06226 38.76081 38.59903 39.69172 40.17094 40.38826 40.55081 41.07649 41.69021 42.04438 41.23809 39.99055 38.77934 38.41292 38.97472 39.47245 39.32219 38.72007 38.88889 39.50364 39.96367 39.90385 39.58917 40.45285 41.03817 41.4099 41.1237 40.33333 39.90978 40.12172 40.37037 40.16621 39.88764 39.44288 38.89671 -9999 -9999 -9999 -9999 -9999 40.17772 -9999 -9999 -9999 -9999 -9999 -9999 -9999 -9999 -9999 -9999 -9999 -9999 -9999 -9999 -9999 -9999 -9999 -9999 -9999 -9999 40.42659 41.93707 41.07495 40.30258 41.1194 41.84028 43.14596 42.66169 42.58707 42.95635 43.90838 43.75607 43.86473 43.75 43.64734 44.2345 44.15459 44.77361 45.17291 45.30347 44.79167 43.57843 43.12439 43.70155 44.2029 44.38824 43.9001 43.88729 43.43362 42.77457 42.57925 42.57663 42.36311 42.36919 41.83723 41.64216 41.42085 41.6175 41.37512 40.5914 40.23244 39.51451 39.13374 39.88277 40.10257 40.20961 40.51636 40.79755 40.78947 40.19916 39.50422 39.20335 39.14301 38.72863 38.31169 37.5817 37.51357 38.19444 38.55485 38.29618 36.90476 35.60126 34.77564 34.63203 34.29276 33.91473 33.36121 33.25 33.33333 33.33333 -9999 -9999 -9999 -9999 -9999 -9999 -9999 
-9999 -9999 40.78947 42.10526 41.05572 39.44281 39.13994 37.58503 36.56462 37.2076 37.02898 35.48851 34.58807 34.56091 34.73409 35.78154 35.49906 35.56968 36.61905 38.2805 39.78261 41.06973 42.14015 42.46479 42.83054 42.22689 41.71348 40.96244 40.29356 40.35339 41.02197 40.97816 41.0019 40.34962 38.9372 38.22675 38.33333 38.22255 38.6715 39.76397 40.36609 41.64272 41.35537 41 39.93845 39.52448 39.67136 40.09831 39.63015 39.17598 39.18982 39.55464 39.78938 39.93536 39.69484 40.04237 41.19981 41.83006 41.66667 40.57765 39.48243 39.71281 40.03268 40.06052 39.69484 38.78659 -9999 -9999 -9999 39.55939 39.87069 40.08165 40.24976 40.43478 40.73276 -9999 -9999 -9999 -9999 -9999 -9999 -9999 -9999 -9999 -9999 -9999 -9999 -9999 -9999 -9999 -9999 -9999 40.55391 40.92262 42.35497 41.83976 41.39385 41.14272 41.94112 42.61194 43.03483 43.50746 44.23838 44.05113 43.48574 42.89577 42.9941 43.17508 43.35318 42.11577 42.60355 43.27957 43.46453 43.23529 43.62745 43.35288 43.76204 44.45238 44.53941 44.19771 43.78571 43.37669 42.59804 42.30769 42.08334 41.44543 41.74041 41.51874 41.95906 41.81159 41.49709 40.53255 39.61462 40.10574 40.55556 40.67883 41.02564 41.27967 40.70911 40.53148 39.90683 39.25233 39.31557 39.58333 39.47785 39.21413 38.9156 38.1694 37.79956 38.20346 38.66773 38.71308 38.12567 37.44692 35.96072 34.35484 33.19672 33.96381 34.64326 34.14429 33.66667 33.5512 33.79781 -9999 -9999 -9999 -9999 -9999 -9999 -9999 
-9999 -9999 -9999 40.37146 42.39553 42.90936 42.30392 39.95536 38.65672 38.14484 36.13569 35.29554 35.08646 35.54913 35.93449 35.45845 35.44634 36.53846 37.16475 38.20845 39.43324 40.36983 41.54796 42.25518 42.57196 42.43697 42.13483 41.38418 40.76448 40.08621 40.17772 40.08165 40.87644 40.85249 40.39017 40.2374 39.52867 39.174 39.44932 39.23712 39.99028 41.25604 42.00385 41.13833 40.717 40.01416 39.96695 40.28169 39.95305 39.56563 39.9061 40.10271 39.95845 39.53704 39.64153 39.63645 40.54307 41.41133 41.87793 41.30952 40.47278 39.7964 39.6592 39.44288 39.21152 38.68371 -9999 -9999 -9999 38.91283 39.47495 39.84981 39.81482 40.50388 40.79457 40.85015 -9999 -9999 -9999 -9999 -9999 41.03865 -9999 -9999 -9999 -9999 -9999 -9999 41.37081 40.86826 41.27219 42.30769 42.60079 41.79105 42.80079 42.85361 42.90307 42.26547 42.86427 42.44244 43.58209 43.9801 43.65672 42.44478 42.91792 43.81237 44.57594 44.18892 43.75622 42.98902 43.22453 43.33825 43.59726 43.24458 43.58974 43.48039 43.89368 44.23077 44.16196 44.0746 43.55843 43.11594 42.89577 42.70524 41.81503 40.76577 41.22156 41.69096 41.83575 41.11111 40.2737 39.49601 39.57704 40.4798 40.47619 40.32421 41.05128 41.2513 40.99379 40.21288 39.20042 39.02821 38.44937 38.29618 38.65079 39.17989 39.15598 38.24013 37.73224 38.69239 39.02116 38.88004 37.86174 37.7957 37.33871 36.27292 34.53552 33.80399 34.00673 34.0113 33.61582 33.22148 33.19536 33.30564 -9999 -9999 -9999 -9999 -9999 -9999 
-9999 -9999 -9999 -9999 -9999 -9999 42.2043 41.29242 40.36926 38.19444 36.30777 36.24145 35.87278 36.91889 36.89417 37.37745 36.89084 38.20663 38.53861 38.59011 38.38164 39.09702 40.37357 41.52462 42.13483 42.22846 41.99438 41.28895 40.31339 39.41571 39.4686 40.31401 40.31401 40.01938 40.86725 41.93237 42.17391 42.0068 41.88597 41.20235 40.63422 42.0311 42.26879 41.66667 41.3085 41.04938 40.28571 39.8911 40.39188 40.81197 40.93277 40.91337 40.82633 39.70037 39.0056 39.14783 39.78571 40.58073 41.87853 42.3769 41.16234 39.5 39.01303 39.0056 38.77119 38.41405 38.02084 37.92614 38.30492 38.33333 38.76916 39.15459 39.86355 40.4902 40.78431 40.61584 -9999 -9999 -9999 41.69082 41.71512 41.3033 41.59378 42.43738 42.72947 42.32843 41.61721 41.93867 41.12103 40.99702 41.76587 41.41642 41.89122 42.1627 42.78274 43.34817 43.75 44.10749 44.32043 43.66267 44.00497 43.33334 42.17019 43.09309 44.27861 44.15423 42.67372 42.72088 43.24324 44.09001 44.27237 44.28922 44.64632 44.75219 44.39528 43.84804 43.85838 43.72633 43.80282 43.87947 43.85714 43.5562 42.96569 42.52959 41.56686 41.39139 41.69104 41.35357 40.84303 39.36697 38.78879 38.92246 39.32528 39.27115 39.74949 40.18405 41.66667 41.51282 40.06211 39.24479 39.59628 39.46002 38.52848 37.91267 38.0458 38.8535 39.04221 38.17382 37.37705 38.27957 38.95966 38.64851 38.1068 37.56786 36.80782 37.05212 -9999 -9999 -9999 -9999 -9999 33.70181 33.44557 33.14017 -9999 -9999 -9999 -9999 -9999 -9999 
-9999 -9999 -9999 -9999 -9999 -9999 -9999 40.25298 39.9005 39.43452 40.02451 40.81134 40.50099 41.54303 40.61876 41.02182 39.51451 40.02488 39.36012 38.3235 37.40366 37.93103 39.51149 40.80707 41.57197 41.64319 41.14878 40.60434 40.17519 39.46991 39.00096 39.84981 40.08746 39.94169 40.57337 40.91351 40.55233 40.86492 42.24638 42.75996 42.30205 42.70834 42.25318 41.81329 41.23062 40.96821 40.63992 40.78065 40.73544 40.83333 41.35714 41.52422 41.16951 40.16237 39.23809 39.14286 39.31992 39.53544 40.41193 41.66667 41.66667 40.95033 40.80952 40.81197 40.73809 40.46935 39.79885 39.54155 39.76733 39.32665 39.10441 39.11368 39.66763 40.38275 40.86021 41.00684 40.86021 -9999 -9999 41.25364 41.61808 41.61779 42.17986 42.88499 43.16425 43.37669 43.42995 43.16177 42.70217 43.05963 42.23373 41.34615 40.91592 41.44008 41.81727 41.74174 42.12259 42.84639 43.33334 44.04404 43.51852 42.02236 42.44478 43.57639 43.26827 42.72727 42.50508 42.80303 43.54354 43.85572 44.68137 44.88857 45.0048 45.42625 44.9422 44.28294 43.87112 43.82805 43.80342 43.77968 44.02381 43.8343 43.45063 42.67157 42.15831 42.25146 41.42442 40.47271 39.21131 38.17123 37.38532 37.55112 38.58308 39.30041 39.88095 40 41.30547 40.56949 39.27445 39.40589 39.98952 39.71519 38.93355 38.29558 38.19218 38.44697 38.43648 37.62376 37.33444 37.63617 38.46774 38.51133 38.17641 37.54072 36.76948 36.54261 -9999 -9999 -9999 -9999 -9999 -9999 33.36139 33.05463 -9999 -9999 -9999 -9999 -9999 -9999 
-9999 -9999 -9999 -9999 -9999 -9999 -9999 -9999 -9999 -9999 41.69096 43.52657 43.95472 44.18605 43.87906 43.32344 42.48756 41.26627 39.25373 37.4389 37.1256 38.15029 38.92891 39.67912 40.35714 40.50332 40.36087 40.38462 40.21843 39.92359 38.90476 39.2171 39.97585 40.60078 40.22905 39.95601 39.33137 39.91617 41.73934 43.21256 42.90936 43.16425 42.56823 41.76471 40.17595 40.05848 41.23188 42.00288 41.21037 40.63102 41.11432 41.54728 41.54624 40.96415 40.11628 39.78805 39.39613 39.51691 40 40.5 41.69034 42.48084 42.70231 42.8194 42.77137 42.14836 41.47399 41.49807 41.28462 40.70605 40.10567 39.22414 39.02497 39.68599 40.23324 40.61274 40.51131 40.06883 39.96101 -9999 40.49708 41.08016 42.42203 42.90936 42.61975 42.65701 43.15134 43.50525 44.47646 44.43642 43.38663 43.06358 42.10526 41.8408 41.8408 41.16314 42.19697 42.41742 42.14647 42.72407 43.04719 42.07441 42.69889 42.04317 42.13931 43.28358 44.27861 44.42786 44.21365 44.32939 44.59064 44.7343 45.0431 45.04762 45.00473 44.38824 43.80466 44.00966 44.0682 44.04419 43.93505 43.756 43.4593 43.2655 42.84004 42.07611 40.9824 39.27145 37.81662 37.10256 36.41026 37.2428 38.39564 39.6875 40.14448 38.96677 39.18495 39.06582 38.94231 39.36227 39.58333 39.37432 39.20765 38.51426 38.40461 38.06381 38.14208 37.77594 37.4031 37.33444 37.54099 38.0719 38.26754 37.99669 37.41776 35.72204 35.25219 -9999 -9999 -9999 -9999 -9999 -9999 32.37935 -9999 -9999 -9999 -9999 -9999 -9999 
-9999 -9999 -9999 -9999 -9999 -9999 -9999 -9999 -9999 -9999 -9999 -9999 -9999 -9999 42.99133 43.54528 43.24587 42.52959 40.82341 39.20118 38.93762 38.83236 38.78482 39.04899 39.07301 39.34387 39.66094 40.11015 40.34582 40.7567 39.84674 39.57129 40.8188 41.20505 40.39215 40.24091 41.17503 42.15976 42.78753 43.0717 43.00291 43.3526 42.63566 41.39706 39.77941 39.79045 40.79457 41.78674 41.95403 41.54589 41.3285 41.6185 42.26879 41.69096 41.20098 40.5914 40.39961 40.52144 41.03498 40.47619 41.0936 42.24138 42.89499 43.13584 42.97994 42.50963 42.05091 42.07375 42.07375 41.40097 40.94203 39.71014 39.2171 39.88953 39.90338 39.8931 40.46214 40.65582 40.20039 39.94083 39.63235 40.31863 41.66667 41.95992 41.98529 41.93392 42.52874 43.26648 44.61905 44.98567 44.94732 44.83333 43.76204 43.01471 42.06468 41.36637 42.21722 41.69192 42.39458 42.52266 42.60671 42.55319 41.71732 41.38889 41.81727 41.99396 43.29329 44.65875 44.32153 44.46078 44.54191 44.79167 44.65318 44.75574 44.74432 44.50048 44.28295 44.41233 44.26782 43.79845 43.78571 43.64852 43.63027 42.90213 42.43516 41.81244 40.6498 38.85512 37.30769 37.02564 36.87888 37.78468 38.86317 39.48045 39.08669 38.56771 38.61024 38.24786 38.67314 38.5722 38.68078 38.76096 38.86139 38.5382 38.41059 38.44884 38.47635 38.37209 37.95681 37.70764 37.29236 37.36203 38.13048 38.67873 37.77412 36.02941 36.12939 -9999 -9999 -9999 -9999 -9999 32.84483 -9999 -9999 -9999 -9999 -9999 -9999 -9999 
-9999 -9999 -9999 -9999 -9999 -9999 -9999 -9999 -9999 -9999 -9999 -9999 -9999 -9999 -9999 -9999 41.52004 42.61975 43.19527 42.39022 41.39385 40.81384 39.61353 39.62536 39.54106 39.66183 39.92754 39.97585 40.70327 41.35175 41.03865 41.18357 42.12694 41.56948 40.97837 41.39547 41.46943 42.10915 42.59259 43.14009 43.21256 43.21705 42.56823 41.34615 40.45858 40.21632 40.13158 40.33042 42.17245 42.79865 42.12694 42.31884 42.63285 42.68708 42.10784 41.93707 41.27335 41.44477 41.6175 40.70797 41.08358 42.17099 43.1316 43.49711 43.42485 43.17096 42.64847 42.04871 42.48084 42.58454 42.36919 41.54554 41.06454 40.80211 40.60694 40 40.37146 40.73255 40.18737 39.96548 39.98516 40.05935 40.43393 41.12903 41.15347 41.42085 41.78814 43.11175 44.4205 45.09524 45.57143 45.80939 45.50725 44.59064 43.28909 41.46825 41.14114 41.31526 40.91365 40.85366 42.17635 41.17647 40.86934 42.90404 43.81882 43.11812 43.18408 44.77941 45.0536 44.70588 44.74852 44.72387 44.30473 44.54942 44.62751 44.63601 44.48458 44.02017 44.1022 43.96552 43.63163 43.22917 43.34774 42.93003 42.36715 41.86217 40.62189 39.43089 38.29243 38.06237 38.5225 37.73006 37.33334 38.06585 38.40021 38.37992 38.98528 38.82637 38.55519 38.63388 38.55191 38.42134 38.34441 38.61111 38.30555 38.39384 38.63135 38.63889 38.64653 38.47875 37.73849 37.22036 37.62458 38.69637 39.07285 38.06755 36.88479 35.79932 -9999 -9999 -9999 -9999 -9999 -9999 -9999 -9999 -9999 -9999 -9999 -9999 
-9999 -9999 -9999 -9999 -9999 -9999 -9999 -9999 -9999 -9999 -9999 -9999 -9999 -9999 -9999 -9999 -9999 -9999 40.84331 41.76617 42.71144 43.49654 42.96569 41.83723 41.85991 42.46147 42.7264 42.22062 41.08527 41.44864 42.19961 42.32074 42.53876 41.12903 41.83874 43.05143 42.70833 42.77286 43.34795 42.99903 43.06763 42.46841 42.23206 41.76558 42.03759 42.01493 40.70513 40.04902 41.5942 43.05956 42.99517 42.72947 42.96724 43.23218 43.27957 42.92035 42.30959 42.67751 42.3096 41.96429 42.18137 42.63566 43.34774 43.78613 43.71387 43.74403 43.33811 42.62452 42.89145 43.66097 44.1022 43.82184 43.34291 42.07849 41.47343 41.06105 40.61584 40.77646 40.72421 40.44411 40.61876 40.29029 40.29441 41.34425 41.81592 42.28671 42.03759 42.34893 43.33811 44.4839 45.22792 45.41547 45.19324 44.65501 43.92157 41.88922 40.59381 40.06986 39.28213 39.42406 40.26073 40.29076 40.88542 42.20348 43.46307 43.81237 43.63184 44.00197 44.39571 44.74852 44.95025 44.73553 43.83733 43.89706 43.98551 43.88247 43.74396 43.55843 43.63723 43.64286 43.55301 43.32852 43.1401 42.89855 42.31884 41.51917 39.64571 38.56999 38.5101 38.18598 37.65432 37.35897 37.91152 37.93996 37.52621 38.87131 40.17572 40.01623 38.73355 38.80638 38.43819 38.65894 38.61111 38.32219 37.95987 38.06755 38.54856 38.84275 37.99102 37.69707 37.69707 37.65432 37.62626 38.28383 39.33333 38.6745 37.31638 -9999 -9999 -9999 -9999 -9999 -9999 -9999 -9999 -9999 -9999 -9999 -9999 -9999 
-9999 -9999 -9999 -9999 -9999 -9999 -9999 -9999 -9999 -9999 -9999 -9999 -9999 -9999 -9999 -9999 -9999 -9999 -9999 -9999 39.69697 41.99199 43.9911 45.02451 45.02924 44.11337 43.59345 43.70211 43.37176 42.63285 42.22384 42.44412 42.54386 41.6175 41.54303 42.80754 43.54599 43.12562 43.73782 43.27485 42.76316 42.18442 41.39466 41.56686 42.21393 42.56219 41.91542 41.54229 41.56863 42.17687 43.04748 42.89499 42.57925 42.75362 43.42995 43.54288 43.58407 43.63323 43.35318 42.95635 43.23992 43.32359 43.3624 43.68396 43.9001 43.86973 43.83333 43.52913 43.48958 43.77341 44.47565 44.56215 44.46819 43.23671 42.53876 42.14976 41.44608 40.82592 40.77381 40.61562 40.51551 40.69069 41.56627 41.81637 42.51244 42.44478 42.21722 42.43324 43.38164 43.93505 44.532 45.25862 45.52203 45.68882 45.28986 43.91496 42.40631 41.71627 40.24876 39.77273 39.47503 39.91228 41.12654 42.02236 42.74274 43.58783 43.86887 42.79618 42.77108 43.08081 43.29766 43.67378 42.9878 42.87513 42.18906 42.43324 42.60355 42.59804 42.78101 42.97481 42.98246 42.77286 42.52451 42.65701 41.98529 40.84332 38.74622 37.31003 37.07951 37.21708 38.32304 38.61979 39.16929 39.54403 38.06878 38.63152 39.81779 38.9071 38.87969 39.23841 38.55886 38.67663 39.33333 38.45078 38.43367 38.32219 38 37.5 37.16216 37.23344 37.17733 37.27629 37.61111 38.25632 37.16667 36.45833 36.02608 -9999 -9999 -9999 -9999 -9999 -9999 -9999 -9999 -9999 -9999 -9999 -9999 -9999 
-9999 -9999 -9999 -9999 -9999 -9999 -9999 -9999 -9999 -9999 -9999 -9999 -9999 -9999 -9999 -9999 -9999 -9999 -9999 -9999 -9999 40.03568 40.76305 42.96569 43.61599 43.6346 43.50775 43.60465 42.85024 43.21706 43.6531 44.06492 44.03382 43.21078 42.30959 42.16122 42.55424 42.92035 43.46979 43.03922 42.28487 42.01493 41.21891 42.43552 42.63681 42.61194 42.90675 42.13931 42.08829 42.79412 43.1001 42.68411 42.39341 42.89855 43.51054 44.0682 44.32367 44.00585 43.69501 43.21992 43.60294 43.32845 43.22157 43.11594 43.82184 43.91763 44 43.61905 43.62053 43.75 44.23436 44.66109 44.98132 44.61063 43.65994 42.9635 41.90892 40.7869 40.87771 40.54726 40.46185 40.40404 40.53715 41.19262 40.74074 41.46586 41.84397 42.62336 43.50198 43.17739 44.1092 44.93792 45.08118 44.81268 45.74928 45.90559 45.74879 44.97585 43.44542 42.55687 42.22054 42.17949 42.92696 40.84107 41.64164 42.77108 43.61702 44.04762 42.68293 42.20184 42.4359 42.79836 43.78834 43.14475 41.69192 41.49149 41.71687 41.51652 41.88988 42.15976 42.20747 42.33235 42.38166 42.76637 41.91692 40.63131 39.29293 37.33333 37.1775 37.7588 37.48685 38.54822 39.36227 40.60847 39.84705 39.55027 40.10248 40.37829 40.16667 39.99452 40.84699 40.78073 39.61794 38.48941 38.33333 38.51052 38.5 37.76656 37.0339 36.14865 35.54422 35.57256 36.00788 37.5 37.58389 37.35828 36.12059 35.39519 -9999 -9999 -9999 -9999 -9999 -9999 -9999 -9999 -9999 -9999 -9999 -9999 
-9999 -9999 -9999 -9999 -9999 -9999 -9999 -9999 -9999 -9999 -9999 -9999 -9999 -9999 -9999 -9999 -9999 -9999 -9999 -9999 -9999 40.82825 39.76697 40.33635 41.59159 41.56627 41.0199 40.60336 41.22419 41.98436 42.32074 42.72947 43.04348 43.4593 43.20626 42.19062 41.46647 41.19543 40.70227 41.09792 41.66666 42.38166 41.86508 40.30663 40.53589 41.76471 42.92035 43.10516 42.61194 42.77613 42.60633 41.17064 41.07495 42.10271 43.2426 43.40476 43.83954 44.36485 44.41233 44.17641 44.02332 44.07191 43.42105 42.97862 43.70797 44.4205 44.43649 44.46036 43.96307 43.90302 43.82022 43.60411 44.05757 44.3662 43.89368 43.20809 41.95652 40.84062 40.73255 40.42659 40.53715 40.45086 39.9495 39.79798 39.80363 40.07576 40.68479 41.56596 41.76707 42.50742 43.76812 44.73809 45.63037 44.99036 45.0048 45.64286 45.61782 44.82177 43.71945 43.79379 44.23272 44.92865 44.78527 41.76987 41.10429 41.58974 43.05128 44.4274 43.0945 43.49845 42.6501 42.46894 43.72428 42.90891 43.08566 42.49226 43.02147 42.07317 41.21486 41.56657 41.44212 41.56746 41.91617 42.78274 41.8429 41.03151 40.03568 37.51282 36.78608 36.67192 37.59201 39.12927 40.53764 40.49894 39.32375 39.61004 39.95098 39.90649 40.03322 40.26864 40.54276 40.70407 39.23034 38.47223 38.61111 38.90728 38.62126 37.75168 36.67228 36.03604 35.83897 35.87571 36.39456 36.88479 38.05928 37.76836 36.6153 35.81315 34.36426 33.36197 -9999 -9999 -9999 -9999 33.02154 -9999 -9999 -9999 -9999 -9999 
-9999 -9999 -9999 -9999 -9999 -9999 -9999 -9999 -9999 -9999 -9999 -9999 -9999 -9999 -9999 -9999 -9999 -9999 -9999 -9999 -9999 40.63467 40.8718 39.50711 38.99898 40.34954 40.83333 40.16064 39.77046 39.0625 39.37377 41.01069 42.34496 43.21706 43.08823 42.6282 42.33432 41.93948 41.31632 40.01004 40.07463 41.12426 41.49306 39.73214 38.03165 37.9931 39.65686 42.20747 41.93948 41.39222 43.18408 43.29329 42.73952 42.01183 41.90962 42.46146 43.31897 43.86342 43.93505 44.26782 44.54942 44.44445 43.68908 42.78753 42.90213 43.34291 44.15709 44.19771 43.81566 43.82102 43.76771 43.7441 43.80885 44.13145 44.10919 43.82267 42.95809 41.95821 41.10294 40.40927 40.41916 39.98494 39.81763 39.7923 39.8288 40.16516 40.14691 41.84397 42.40345 43.32329 43.48574 43.82184 44.84805 45.40476 45.61782 45.23467 44.47675 43.55392 43.7249 44.87767 44.66667 45.0409 45.78313 44.63019 42.78297 43.12046 42.66247 44.90741 44.45304 44.2108 44.00311 43.61979 42.95073 43.41146 43.12957 42.92453 43.26019 41.48551 41.26263 40.65657 40.76032 41.13797 41.64134 42.39458 42.24924 41.02761 40.03068 38.53187 38.41719 37.23461 36.44515 37.29773 39.61039 40.80367 40.75563 40.02688 39.78758 39.79029 40.51535 40.98806 41.36905 40.51535 39.35644 38.68653 38.56908 39.08795 39.74147 39.95585 39.25803 38.89812 37.74834 37.47222 37.12121 37.27478 38.01561 37.4437 35.75085 34.67008 34.15813 33.56086 33.76289 33.90607 -9999 33.16498 32.74411 32.34127 -9999 -9999 -9999 -9999 
-9999 -9999 -9999 -9999 -9999 -9999 -9999 -9999 -9999 -9999 -9999 -9999 -9999 -9999 -9999 -9999 -9999 -9999 -9999 -9999 -9999 -9999 40.36458 39.80908 38.55759 39.04041 39.15663 39.82036 41.46586 40.42929 39.70884 40.17413 40.13807 41.22935 42.81525 43.78073 42.87475 41.21756 40.71572 40.26526 39.56456 40.32338 40.34826 39.20118 38.84768 38.87225 39.87562 42.45796 42.63681 41.61631 42.06827 43.04719 42.26727 41.84132 41.93867 42.13235 42.46377 43.33333 43.89368 43.78613 44.32367 44.37984 44.27388 43.97059 43.59162 42.97862 43.45411 43.78613 43.43508 43.76204 44.13314 44.01709 43.89205 44.06458 44.3171 44.2123 43.70749 43.05555 42.40196 40.99901 39.31432 38.35859 38.99899 39.55148 40.32828 40.81068 40.70415 41.18098 41.74312 40.95092 41.49202 42.37123 43.55843 44.5 44.89016 43.66472 43.51852 43.54599 44.39394 45.89666 45.51478 43.70485 42.67913 44.52965 44.14345 43.64583 43.82813 44.19505 42.11357 40.79087 42.63933 44.09938 43.32282 43.52142 43.77604 44.5911 44.19271 44.68303 42.74359 41.92151 40.34149 40.44342 41 41.94699 41.71779 40.27778 39.28571 40.72327 41.00106 39.97857 37.78317 38.13376 39.10675 40.25055 41.26082 40.41394 40.18641 40.78658 41.41996 41.26082 41.50433 40.32787 39.32893 39.61074 40.22331 39.72039 39.49395 39.51435 39.82398 40.07151 39.45183 38.96321 38.00676 38.13131 37.86353 37.0904 35.35959 34.01361 33.4741 33.39002 32.9661 33.0226 32.82828 33.19304 -9999 -9999 -9999 -9999 -9999 -9999 
-9999 -9999 -9999 -9999 -9999 -9999 -9999 -9999 -9999 -9999 -9999 -9999 -9999 -9999 -9999 -9999 -9999 -9999 -9999 -9999 -9999 -9999 -9999 39.89583 39.01749 39.4359 40.00511 39.31104 40.45086 41.74289 41.20795 41.56535 40.75758 39.56456 40.95378 43.5562 44.19339 42.90307 40.66866 39.52736 39.25762 39.47239 39.04412 38.60294 39.26805 40.74074 41.61662 41.84184 42.63972 41.99495 41.91996 42.77778 41.8429 40.55556 42.01913 42.46269 42.08211 42.62728 43.34291 43.8343 43.95472 44.15459 44.26628 44.47703 43.88401 43.37732 43.41594 43.88889 43.85326 44.26628 44.41233 44.40476 44.23809 44.27825 44.51567 44.34097 43.74396 43.27016 43.17299 42.28122 40.12438 39.57704 40.04065 40.44715 40.4359 40.69827 41.08053 41.53807 42.10123 42.07692 41.33838 41.47116 42.58454 43.30443 43.48353 42.79744 42.29042 43.5241 45.25253 44.86197 43.83385 43.0945 41.50943 42.91277 44.11765 43.86646 42.14135 42.26939 42.52604 39.72135 39.38429 40.0426 43.33856 43.56179 42.99895 42.4816 43.69159 43.89927 43.38006 42.93478 42.00206 40.70911 39.92731 40.70313 41.97626 41.40625 40.04193 40.39682 41.07527 41.93462 41.9086 41.9086 40.98806 40.87432 41.04235 40.63181 38.88889 38.87043 39.71397 40.49946 40.90662 40.35519 40.06622 40.48405 40.12141 39.34879 38.77888 38.61111 38.18283 38.12709 38.43367 38.58025 39.0678 38.01908 36.59297 35.84475 -9999 34.65063 33.98973 33.59106 33.33333 33.10502 33.02154 -9999 -9999 -9999 -9999 -9999 -9999 -9999 
-9999 -9999 -9999 -9999 -9999 -9999 -9999 -9999 -9999 -9999 -9999 -9999 -9999 -9999 -9999 -9999 -9999 -9999 -9999 -9999 -9999 -9999 -9999 -9999 40.54337 40.22989 40.25601 39.97923 39.58333 40.03568 41.23211 41.46217 41.23343 39.55793 38.84693 40.02976 41.32353 42.30392 42.01286 40.33923 39.4297 40.31465 39.64425 39.93665 40.50445 41.66667 42.41968 42.72727 41.86992 41.66667 42.72727 43.6496 42.42195 41.03535 42.57301 43.39339 42.52958 42.54386 42.54386 43.14438 43.59903 43.77422 44.32261 44.53431 44.12488 43.63324 43.28909 43.56171 43.79277 44.15205 44.12051 44.16426 43.99616 44.08525 44.1022 44.03735 43.22157 42.89577 43.64614 43.43137 41.31944 40.19019 39.90433 40.4002 40.18405 39.76337 40.86934 42.68916 41.51187 41.7686 41.21212 41.5183 42.37955 42.64133 41.76471 42.0858 42.67068 45.18744 45.56575 42.95267 42.95666 41.61475 42.00415 42.93873 41.21693 41.82489 40.84916 40.44974 42.2675 42.18588 41.66667 42.56329 43.90625 41.13757 40.45359 40.60509 40.55202 42.19243 41.45502 41.16719 40.72327 40.91146 40.42056 39.8847 40.93521 42.31771 41.56184 40.31316 40.91398 41.82848 42.76175 42.09678 40.93377 39.88487 40.82519 41.50433 40.87432 39.61794 40.50773 40.95861 40.35948 40.13158 39.78405 39.97222 41.00221 40.59759 39.05391 39.48676 39.43701 38.72054 37.48597 37.24662 37.72676 36.79617 35.89306 -9999 -9999 -9999 -9999 -9999 -9999 -9999 -9999 -9999 -9999 -9999 -9999 -9999 -9999 -9999 
-9999 -9999 -9999 -9999 -9999 -9999 -9999 -9999 -9999 -9999 -9999 -9999 -9999 -9999 -9999 -9999 -9999 -9999 -9999 -9999 -9999 -9999 -9999 -9999 -9999 41.40625 39.01157 38.38542 38.45164 38.06237 38.84615 40.87907 41.48828 39.59612 37.30769 36.05128 36.82467 38.50402 40.35608 39.95601 40.34314 42.13511 42.47787 42.13235 42.25146 42.10526 42.15831 42.29042 41.74289 41.8429 43.31337 44.49405 44.02985 43.15207 43.51571 43.47936 43.69369 43.10945 41.78994 42.20588 43.17739 43.76218 43.79902 43.90364 44.33729 44.24603 43.31337 42.93155 42.9602 43.02268 42.83234 43.2598 43.32845 43.43508 43.64162 43.58043 42.83234 42.81437 43.42758 44.1003 43.20436 42.04092 40.86103 40.12158 40.03568 40.38462 40.50207 42.30769 42.10391 41.87054 41.46586 41.46825 42.38591 42.45329 41.5927 42.23881 43.67378 44.69231 44.51282 42.7212 42.36111 42.05487 43.1677 42.35016 40.0641 40.39278 40.64786 39.9789 40.11076 41.16719 41.61392 43.39623 44.04762 41.0865 39.80021 39.60938 39.43218 39.41799 40.3605 40.16563 39.93271 39.93271 40 39.53125 40.56256 41.74553 42.6919 40.4724 39.7043 41.6129 41.31379 40.44517 39.72039 39.52145 40.33659 41.31607 41.31493 40.21382 39.94535 39.59695 39.18033 38.76096 39.34879 39.25803 39.79029 40.55556 40.42495 39.20266 38.38384 37.85311 36.86441 36.5881 36.54279 35.73446 35.62428 -9999 -9999 -9999 -9999 -9999 -9999 -9999 -9999 -9999 -9999 -9999 -9999 -9999 -9999 -9999 
-9999 -9999 -9999 -9999 -9999 -9999 -9999 -9999 -9999 -9999 -9999 -9999 -9999 -9999 -9999 -9999 -9999 -9999 -9999 -9999 -9999 -9999 -9999 -9999 -9999 40.694 40.85685 39.64174 38.51909 38.93149 39.39162 39.49387 41.74242 41.30989 39.10257 36.31139 35.21421 36.15385 37.58812 38.43283 41.24753 43.6824 44.85867 44.66374 44.33916 43.33333 42.17245 41.4956 41.64179 43.24799 44.28643 44.79167 44.78543 44.41919 43.67378 43.36373 43.35859 43.14759 42.66169 41.93948 42.5 43.06372 43.51033 43.25397 42.68962 43.13872 43.76877 42.79959 42.27273 42.44244 42.62336 42.71772 42.46747 42.55952 42.62537 42.72059 42.85714 42.59819 43.45771 44.77317 45.0544 44.00497 41.99396 41.38973 41.79409 41.61523 41.87307 43.37934 43.62297 42.57852 41.71627 41.37081 41.61721 41.69139 41.41939 41.69177 42.35474 42.23426 42.98246 42.38683 42.94872 43.56996 42.26939 40.40484 39.53059 39.76793 40.23884 40.18692 40.07315 40.69401 39.80892 42.4816 44.48718 42.43386 40.42722 40.86189 40.14196 40.56949 40.12539 40.64417 39.8318 39.53901 39.1844 39.15385 39.62905 40.58201 42.47903 41.85185 40.78526 42.17578 40.85498 39.78758 39.63147 40.48794 40.25055 39.64481 39.74781 38.33333 38.58333 37.80555 37.77778 38.8245 38.98026 39.30921 39.46645 39.97785 40.25471 39.04682 37.95045 37.44331 36.31968 36.09234 36.26957 36.07345 -9999 -9999 -9999 -9999 -9999 -9999 -9999 -9999 -9999 -9999 -9999 -9999 -9999 -9999 -9999 -9999 
-9999 -9999 -9999 -9999 -9999 -9999 -9999 -9999 -9999 -9999 -9999 -9999 -9999 -9999 -9999 -9999 -9999 -9999 -9999 -9999 -9999 -9999 -9999 -9999 -9999 -9999 43.0945 41.77051 40.5607 40.83593 41.43229 40.3035 40.92763 41.51376 41.23077 39.49949 37.73292 36.40351 36.66158 37.22053 38.6941 41.39222 43.38235 44.44444 44.87366 44.58212 44.22514 43.40686 42.06349 41.79142 42.81437 43.36837 44.10141 44.3769 44.48679 43.97866 43.15657 42.88618 43.43972 42.42424 42.31927 42.75794 42.91045 42.57028 41.7422 42.22054 43.6998 43.40383 42.86077 42.70517 42.82828 42.55589 42.2999 42.37805 42.04431 42.29418 42.49748 42.4495 42.79279 43.64364 45.38955 44.92537 43.3435 43.40491 44.30894 44.20732 44.16412 43.98573 43.35897 42.53846 42.40345 42.19858 42.09596 42.06948 41.79293 41.59068 42.38462 42.30377 42.7305 42.27642 42.99591 43.00411 41.92708 41.35121 40.77568 41.04167 41.30094 41.40706 41.17188 41.03376 40.65171 41.80107 44.40144 43.55941 42.25427 43.73706 43.02935 42.43386 42.24319 41.17032 40.14675 40.67709 39.83804 40.01572 40.07431 40.20701 41.48089 42.38095 40.96999 41.7735 40.67524 38.21467 37.73073 39.65798 38.87061 38.8165 39.46078 39.1196 38.93534 37.78153 37.76477 38.37209 38.33333 38.39978 38.52097 38.9714 39.64563 39.21405 38.75839 37.82933 36.75287 36.18644 36.37123 37.07483 -9999 -9999 -9999 -9999 -9999 -9999 -9999 -9999 -9999 -9999 -9999 -9999 -9999 -9999 -9999 -9999 
-9999 -9999 -9999 -9999 -9999 -9999 -9999 -9999 -9999 -9999 -9999 -9999 -9999 -9999 -9999 -9999 -9999 -9999 -9999 -9999 -9999 -9999 -9999 -9999 -9999 -9999 44.88349 42.91539 41.79527 42.57529 42.7116 41.11979 40.58642 40.4359 41.23077 41.12654 39.99486 37.84615 36.29857 36.6357 37.16356 38.83792 40.33635 42.38591 43.65782 44.18146 44.9211 45.27695 42.83582 40.29851 40.56225 41.21212 42.14647 43.15657 43.97163 43.92785 42.63211 42.2546 43.05556 42.46154 42.17325 42.44949 42.14647 41.71717 41.61601 42.37374 43.20242 43.83838 43.49038 42.50764 42.80648 42.60671 42.98246 43.60941 42.84615 42.99591 42.51282 41.74335 42.0999 42.9624 45.14925 45.24525 44.74085 45.08155 44.82671 44.16412 43.52134 41.79448 42.12679 42.20846 43.11594 43.14642 43.08566 43.14182 43.01242 42.18427 43.73065 42.73374 42.81346 42.83894 43.43047 42.94872 42.74691 42.86459 43.20794 42.40273 42.32804 42.39812 41.875 41.56118 42.17252 41.85606 43.43915 43.20106 44.2108 45.4499 45.03601 42.99363 43.32806 40.87948 40.57377 41.5038 41.31264 41.7481 41.66667 40.19765 40.83868 41.77282 40.41932 40.61182 39.92064 38.31751 37.22045 37.25649 38.71918 37.91801 38.19218 39.22367 39.56953 38.75839 38.15937 37.82267 37.79661 37.9786 38.43367 38.46994 38.55191 38.70432 38.64895 38.87951 37.65751 36.50793 36.73356 37.55669 36.95023 -9999 -9999 -9999 -9999 -9999 -9999 -9999 -9999 -9999 -9999 -9999 -9999 -9999 -9999 -9999 
-9999 -9999 -9999 -9999 -9999 -9999 -9999 -9999 -9999 -9999 -9999 -9999 -9999 -9999 -9999 -9999 -9999 -9999 -9999 -9999 -9999 -9999 -9999 -9999 -9999 45.44073 45.11581 43.37411 42.05247 43.08128 44.19734 43.41564 41.58903 41.05128 40.38066 40.56749 39.57055 37.94872 36.15424 36.9711 37.8999 38.39009 39.35897 41.8693 41.76737 41.71702 42.34032 43.62599 43.43283 42.09337 41.26263 41.0841 41.43801 42.2002 43.06403 43.33334 41.71811 41.74407 42.96066 42.20679 41.30989 41.56504 41.61601 41.18687 41.03151 42.0999 42.67984 43.96465 43.67992 42.76585 42.5813 42.86443 43.60941 44.48718 43.93004 43.54424 42.59834 42.02564 42.17949 42.46154 44.31818 45.05522 44.71545 44.24847 43.73722 42.86443 41.53963 41.26263 41.66667 42.15535 43.67284 43.43198 42.86834 43.13417 43.22917 42.61304 43.43198 42.00206 42.93086 43.2652 43.94654 43.16038 43.0945 44.38406 45.16719 43.7299 42.89925 42.6045 41.58654 41.26474 41.45092 43.21086 43.28631 42.53968 43.59979 43.70428 43.37539 44.16667 43.50684 42.44624 41.08911 41.25817 41.69381 42.04669 42.12366 40.01624 40.80367 41.50692 39.55027 39.59644 39.86416 39.44619 38.52848 38.12566 38.03419 37.7562 37.83931 37.21122 37.40179 38.17114 38.7486 39.00112 38.71882 38.10735 37.61111 37.78878 37.30811 37.03091 37.10121 38.32781 38.65663 38.04714 37.37624 37.48606 36.36884 35.36655 35.53838 34.82245 34.1092 -9999 -9999 -9999 -9999 -9999 -9999 -9999 -9999 -9999 -9999 -9999 
-9999 -9999 -9999 -9999 -9999 -9999 -9999 -9999 -9999 -9999 -9999 -9999 -9999 -9999 -9999 -9999 -9999 -9999 -9999 -9999 -9999 -9999 -9999 -9999 -9999 -9999 46.22594 45.18349 43.107 43.97436 44.30769 43.50414 42.88681 41.25514 40.31601 39.99493 38.60182 37.72866 36.9824 36.84896 35.587 36.65628 39.18988 40.37094 40.6473 40.66973 40.49797 40.8862 42.67068 43.86364 43.29268 42.2546 42.76923 43.02564 42.72119 42.83126 42.1875 43.01661 42.73105 42.18107 41.23476 40.90679 41.16008 40.91138 41.00408 41.82051 42.48718 43.75 44.46993 43.08566 42.30769 42.38683 42.72446 43.64712 43.91822 43.58775 42.67913 42.36326 42.23426 42.20679 42.79487 43.3689 43.30266 43.02983 42.41718 42.6636 42.12679 42.29798 44.02947 44.47017 43.9441 43.32814 42.74789 43.84172 42.56329 42.56329 42.34587 41.32813 42.11216 43.85548 43.99471 43.63057 43.5775 44.86373 46.14198 45.48067 44.02866 43.48291 43.50962 43.33334 44.42692 43.5857 41.07717 40.81469 40.94782 42.03704 41.50537 40.59759 42.14898 42.51863 41.74731 41.42473 41.61308 41.88172 41.96237 41.39522 41.06949 40.36624 40.74074 40.32597 39.21875 39.94253 41.06771 39.41799 38.17204 37.59501 37.5817 37.38963 38.08333 37.7369 37.65432 37.84838 37.52797 36.85248 36.47959 36.5881 36.90878 36.64966 36.61017 37.16887 38.27362 39.0264 37.34973 37.55519 36.59297 36.08277 35.9887 35.01138 33.73151 33.73288 -9999 -9999 -9999 -9999 -9999 -9999 -9999 -9999 -9999 -9999 
-9999 -9999 -9999 -9999 -9999 -9999 -9999 -9999 -9999 -9999 -9999 -9999 -9999 -9999 -9999 -9999 -9999 -9999 -9999 -9999 -9999 -9999 -9999 -9999 -9999 -9999 45.80793 45.80777 44.27245 45.45924 43.77572 41.48494 40.89027 40.38855 41.89394 41.89394 40.24823 38.42025 37.31771 38.18795 36.0673 35.01065 36.72936 38.56707 39.31104 40.36697 40.8998 39.69836 40.31601 42.32523 42.93699 43.5641 43.82716 44.03292 43.03405 43.32814 43.22917 43.20313 43.69792 42.48971 41.2844 40.82825 41.10601 41.82004 42.05247 42.33746 43.2971 44.01841 44.50409 43.85288 42.92696 42.26191 42.42424 42.78646 43.27622 43.4375 42.8125 42.31975 42.52604 42.62422 43.03406 43.64103 43.99284 43.71795 43.35897 43.01733 44.04397 44.37628 45.06646 45.75665 43.60587 42.84222 43.64583 43.86792 42.54526 42.87975 41.74628 41.64013 42.46795 44.61094 45.37902 45.14106 45.02097 44.65213 43.3808 42.97124 41.26082 41.42316 43.09979 43.49206 43.08681 41.88312 42.01613 41.77282 40.78807 40.35791 40.80922 40.57377 41.80151 40.93137 40.85233 40.69579 40.46448 41.06754 40.95861 40.39088 40.61828 39.03088 41.21977 40.75854 39.35037 39.84127 40.44586 39.04073 39.33225 38.66887 38.69637 37.66556 37.15622 37.18162 36.96013 36.5942 36.65541 36.46189 36.2628 36.49033 36.72414 36.7984 37.14689 37.55555 37.0187 36.06512 36.29754 36.22112 36.69444 36.63889 36.44444 35.45198 33.64513 33.41837 33.41866 32.87671 32.01604 -9999 -9999 -9999 -9999 -9999 -9999 -9999 
-9999 -9999 -9999 -9999 -9999 -9999 -9999 -9999 -9999 -9999 -9999 -9999 -9999 -9999 -9999 -9999 -9999 -9999 -9999 -9999 -9999 -9999 -9999 -9999 -9999 -9999 -9999 45.80793 44.44445 44.83385 43.06418 41.51234 40.97859 41.31313 42.80648 43.24669 42.07819 40.83851 38.99371 38.42738 36.88993 37.10692 36.41588 37.5 37.61398 39.15142 40.14228 39.09465 38.94872 39.52599 38.91437 40.14691 42.47231 44.14141 44.93414 44.56301 43.90432 44.18484 43.93229 42.80186 42.12963 42.38906 43.09896 43.91125 43.47265 42.10662 43.65325 44.60634 45.22358 45.54026 44.65944 43.06853 42.45531 42.84591 43.4839 44.12526 43.48391 42.42902 42.68868 42.91667 43.94172 44.30091 44.71299 45.41793 45.56898 45.88384 46.23984 46.22594 45.2454 43.3541 42.80539 41.92466 40.54337 40.5291 41.74628 42.72487 42.46539 42.43877 42.8836 41.31944 43.35979 42.76175 43.06878 42.46539 41.04639 42.36111 40.8147 40.38049 40.19608 41.17486 41.93723 43.63057 44.64856 43.45238 43.07359 41.15092 40.46858 40.58792 42.0184 40.68628 41.04839 40.3269 40.5266 40.98584 41.34199 39.67098 40.19765 38.81789 40.21164 41.45367 41.07335 39.97821 39.54984 37.95996 39.11509 39.87899 39.95585 39.5485 39.16667 37.95681 36.47903 36.64459 36.77778 36.95286 37.21655 37.35731 36.85567 36.27283 35.77097 35.42373 35.5879 36.13013 36.51877 35.54995 35.17897 35.8804 36.23068 35.62925 34.16096 33.21996 32.28814 31.51308 30.78465 30.57471 -9999 -9999 -9999 -9999 -9999 -9999 
-9999 -9999 -9999 -9999 -9999 -9999 -9999 -9999 -9999 -9999 -9999 -9999 -9999 -9999 -9999 -9999 -9999 -9999 -9999 -9999 -9999 -9999 -9999 -9999 -9999 -9999 -9999 -9999 45.65329 45.08281 44.51346 44.54829 43.73065 42.97035 43.58384 43.78225 43.40062 43.0512 41.92872 39.96865 39.01042 39.08669 38.70885 38.63404 38.2716 37.80864 38.64329 39.63353 39.57071 40.06606 39.55148 38.22017 39.86829 42.56757 45.16616 46.4539 46.96738 46.25641 45.66459 44.68524 44.8499 44.31464 44.76264 45.88477 45.33333 43.33848 42.95267 44.75971 46.27931 46.36687 45.80777 43.17709 42.35016 42.19243 43.56771 44.73684 44.92754 44.40961 44.44444 43.05556 43.8786 45.26687 45.90774 46.7402 47.95969 48.00995 47.4975 45.65549 43.93004 43.95119 43.48718 41.38462 41.01358 40.67842 41.21406 40.84656 40.60847 40.3481 40.11076 41.32055 42.70501 42.71168 41.61325 40.61828 41.34512 41.77215 40.95689 40.73483 41.15426 40.79805 40.26403 41.80239 44.19831 44.673 43.09601 41.09848 40.41132 40.72883 41.74705 41.24068 40.69093 40.54846 41.63987 40.5303 42.12219 40.24652 39.72311 39.10257 40.30011 41.66667 41.36905 40.68158 37.70227 37.28355 37.9085 38.58636 39.55592 39.43157 39.65232 39.36877 38.29432 38.37793 38.6745 38.32772 38.50283 38.3959 37.60023 36.55822 36.26437 35.97701 36.07267 36.09195 35.47374 35.0346 34.48674 34.7032 35.32548 35.42373 33.72881 32.4263 31.41466 31.27893 30.98958 31.08974 -9999 -9999 -9999 -9999 -9999 -9999 
-9999 -9999 -9999 -9999 -9999 -9999 -9999 -9999 -9999 -9999 -9999 -9999 -9999 -9999 -9999 -9999 -9999 -9999 -9999 -9999 -9999 -9999 -9999 -9999 -9999 -9999 -9999 -9999 -9999 43.92033 44.12226 45.06269 44.09613 43.14182 43.2243 43.63354 42.83489 42.96469 43.38542 42.47904 41.98212 41.43007 39.88648 39.4683 41.12986 41.15698 40.01996 39.9705 39.7001 38.89721 38.90578 38.33333 37.3323 38.94817 41.56566 44.30091 46.8718 47.28205 46.59443 46.01337 46.20743 45.88477 46.46154 47.05128 46.67175 45.17276 43.50153 44.23272 45.65657 46.64141 46.83384 45.70473 43.04688 42.32387 41.95675 43.20313 44.7205 45.92419 44.98962 43.74343 43.94654 44.06605 45.09509 46.84751 47.93468 48.16425 47.69608 45.88353 44.94411 44.16925 43.39525 41.79647 41.69304 41.90401 40.72327 40.56949 40.80997 40.05291 41.2711 42.67516 43.40717 41.7735 40.89457 40.19292 41.23517 42.58675 41.69312 41.80021 41.42473 41.06949 41.0636 41.63898 43.78981 44.17735 42.04669 40.83064 40.28662 40.74658 41.61392 42.13689 41.45833 40.65104 40.69706 40.57508 42.35889 41.56051 39.05751 39.08413 41.10397 41.80107 41.85484 41.10032 39.23497 38.27869 37.41776 38.11075 37.52741 37.29373 38.61111 39.49275 39.45006 39.11565 39.12429 39.4121 38.96552 38.58448 38.12785 37.87616 37.64368 37.45675 36.63194 36.2079 36.02339 35.82747 34.9537 35.54422 35.22854 35.10101 33.81519 33.07292 -9999 32.3616 -9999 -9999 -9999 -9999 -9999 -9999 -9999 -9999 
-9999 -9999 -9999 -9999 -9999 -9999 -9999 -9999 -9999 -9999 -9999 -9999 -9999 -9999 -9999 -9999 -9999 -9999 -9999 -9999 -9999 -9999 -9999 -9999 -9999 -9999 -9999 -9999 -9999 43.48629 43.92034 43.32806 42.66248 42.18427 43.31785 43.91822 43.01242 42.23958 43.6853 45.07224 43.41693 41.40379 41.82195 42.23077 42.57576 40.76032 39.47106 40.44044 39.71316 39.03638 39.21421 38.25641 37.39712 37.29166 37.42138 39.96914 43.69231 44.41896 45.13252 46.10256 46.77502 46.64103 47.02564 47.23926 47.67382 47.28977 46.46465 46.08434 46.23494 46.17117 46.07251 46.31606 45.27864 43.10345 42.32804 42.32804 43.28125 44.57425 44.67085 43.73016 43.59177 44.54023 44.47017 45.6726 46.72447 47.41379 47.74709 47.53452 46.00798 44.35072 43.62745 42.32595 42.67196 42.23958 41.48606 40.78947 40.67398 41.82489 44.44445 44.13775 41.74654 41.37474 40.74367 40.77957 41.69355 42.27513 42.38095 42.76882 42.24044 42.98246 43.1694 43.12298 43.76327 44.75891 43.62903 41.1526 40.84395 40.72029 41.19048 42.51592 43.00315 41.79728 41.17188 40.32597 39.9361 39.54352 39.38429 40.62833 41.26213 40.76503 40.79235 41.77454 40.71351 40.02193 39.78758 37.1732 36.5942 37.77964 37.83557 38.01908 38.4009 38.51351 38.24859 38.32763 38.02978 38.02978 38.96552 38.65741 37.79137 37.19723 37.36934 36.92982 35.68075 35.60606 35.45247 34.9046 35.00557 35.31073 -9999 -9999 -9999 -9999 -9999 -9999 -9999 -9999 -9999 -9999 -9999 -9999 
-9999 -9999 -9999 -9999 -9999 -9999 -9999 -9999 -9999 -9999 -9999 -9999 -9999 -9999 -9999 -9999 -9999 -9999 -9999 -9999 -9999 -9999 -9999 -9999 -9999 -9999 -9999 -9999 -9999 -9999 43.54498 44.80146 44.31464 43.41146 43.17708 42.55486 41.71891 41.50943 42.21698 42.08464 43.12957 42.63021 43.47826 42.5641 42.27273 42.52266 42.32323 42.45427 40.18127 38.68159 39.27493 40.37879 40.57085 39.39629 39.15631 38.68861 40.86189 41.25514 40.67581 42.02127 43.85831 44.65746 45.47325 46.28483 46.6821 47.25641 47.31595 46.46465 44.93513 43.68762 43.66867 44.23272 45.07224 44.36656 44.39203 44.673 43.9418 43.4127 43.91327 43.63828 44.35654 45.06269 45.04154 44.76626 45.66075 46.37255 46.9697 47.18964 46.4639 44.83887 43.93004 43.53312 43.53312 42.41718 41.84505 41.4359 41.95402 42.38323 42.6045 42.72824 41.90476 41.16719 40.90431 41.85303 43.20594 42.72487 41.85363 42.66775 43.19172 42.89618 43.01948 42.45386 42.56243 44.19831 44.34713 42.72186 41.39698 40.13227 40.1635 41.20968 42.6282 42.75826 42.40741 40.89703 39.91507 38.21008 38.38624 39.57672 39.92497 40.06515 40.90662 41.31379 40.98361 40.14397 40.00545 37.56876 36.87291 37.47259 36.82886 37.72522 37.40113 37.89415 38.11937 38.20862 38.2537 38.12358 38.91723 38.69863 38.3046 37.15517 36.6144 36.30536 35.89744 35.30928 35.04489 34.98878 35.03402 36.17816 -9999 -9999 -9999 -9999 -9999 -9999 -9999 -9999 -9999 -9999 -9999 -9999 
-9999 -9999 -9999 -9999 -9999 -9999 -9999 -9999 -9999 -9999 -9999 -9999 -9999 -9999 -9999 -9999 -9999 -9999 -9999 -9999 -9999 -9999 -9999 -9999 -9999 -9999 -9999 -9999 -9999 -9999 -9999 42.72824 44.98433 44.91614 42.8953 42.569 42.08861 40.74658 40.11076 40.44586 42.14437 42.06099 43.49845 45.24899 45.10101 45.10101 45.31408 45.16871 41.59021 38.85542 39.03112 39.86829 41.13313 41.7937 42.10257 41.74383 41.92627 40.89027 40.6893 39.23396 39.11249 40.99794 42.48466 43.91616 44.38462 45.3271 45.43344 44.8364 44.21509 42.4591 41.2844 42.20679 43.38542 44.07757 45.16045 46.50206 45.37617 44.52381 45.15625 45.49479 45.45455 45.02604 43.86792 43.33333 43.60347 44.54546 45.42042 46.45337 46.77022 46.09453 45.01534 44.22675 43.63967 42.93478 43.20988 43.04258 43.24894 43.47134 41.58628 42.24868 41.53523 41.53646 42.00521 42.64862 42.90612 42.14135 42.28296 42.51366 42.21672 43.52751 42.37705 41.30913 42.21491 44.25926 44.1879 43.39267 41.83114 41.05431 40.07936 40.38049 40.88203 42.36785 42.88026 42.63754 41.88103 40.67524 39.14791 38.30128 38.30076 40.44118 40.90164 40.43716 41.03825 40.78658 40.57018 39.60396 37.77778 36.93619 36.8009 37.88396 38.24201 37.90685 38.13889 38.23367 37.67995 37.4031 38.13889 38.54515 38.13131 37.06215 36.99539 36.188 35.33105 34.93806 35.45861 35.69397 35.38062 -9999 -9999 -9999 -9999 -9999 -9999 -9999 -9999 -9999 -9999 -9999 -9999 -9999 
-9999 -9999 -9999 -9999 -9999 -9999 -9999 -9999 -9999 -9999 -9999 -9999 -9999 -9999 -9999 -9999 -9999 -9999 -9999 -9999 -9999 -9999 -9999 -9999 -9999 -9999 -9999 -9999 -9999 -9999 -9999 -9999 -9999 45.32071 44.4709 42.31392 42.67838 40.95238 40.58544 41.13076 41.88103 41.50692 43.23899 45.06173 45.3252 45.45454 46.4939 47.22222 44.70164 41.71843 40.18405 39.02439 39.55148 40.49439 41.79331 42.83894 42.18427 40.57632 41.27967 40.11868 38.97597 38.85384 39.7943 41.17647 41.15067 42.00734 42.69515 42.08075 41.71827 41.69255 40.58308 41.14746 41.35121 41.85185 43.13417 44.82402 45.78125 44.76191 44.19831 45.42842 45.83334 44.96855 44.34805 43.73016 43.13417 43.35938 43.98865 44.98993 46.25496 46.47436 45.46606 44.36728 43.38992 42.83126 42.89446 42.827 42.44124 42.54246 41.37286 41.8254 41.53481 41.74504 42.84222 42.98942 42.58966 42.06224 42.44373 42.51366 42.48634 41.58497 40.92409 41.88815 43.99786 44.53207 44.77848 43.81029 42.4068 41.55809 40.97222 40.23732 40.25516 40.76503 42.481 42.91125 42.53529 41.72095 40.85234 39.56311 38.87987 40.39502 39.15563 39.14474 39.43157 39.65232 39.90066 40.15899 39.19142 37.97539 38.77551 39.15525 38.81356 38.69445 38.36634 37.90144 37.13401 36.29943 36.50793 37.00565 36.91275 37.22036 37.64172 36.11111 35.02252 35.33221 35.17574 35.76747 -9999 -9999 -9999 -9999 -9999 -9999 -9999 -9999 -9999 -9999 -9999 -9999 -9999 -9999 
-9999 -9999 -9999 -9999 -9999 -9999 -9999 -9999 -9999 -9999 -9999 -9999 -9999 -9999 -9999 -9999 -9999 -9999 -9999 -9999 -9999 -9999 -9999 -9999 -9999 -9999 -9999 -9999 -9999 -9999 -9999 -9999 -9999 -9999 45.51688 44.59531 43.27438 42.65491 42.44624 42.44624 43.11361 43.81029 43.24252 42.85337 43.15569 43.75 45.36749 46.19342 44.25287 41.85363 41.5878 40.22634 39.72987 39.76697 40.58081 41.76829 42.33129 42.18107 41.27847 41.25892 40.51282 39.25983 39.18776 40.01572 39.44445 40.72276 42.28695 41.13924 39.14301 39.77155 40.11868 40.47988 40.49112 40.74074 41.32166 42.16931 44.26919 44.96308 43.79659 44.40021 45.41139 45.29443 44.51477 43.83598 43.21086 42.80785 43.2652 43.8147 45.4431 46.62698 45.83333 45.51084 45.3675 44.84375 43.91534 43.73673 43.53903 42.08861 41.90326 41.45636 41.24738 42.08204 42.73772 41.93122 42.08204 42.08334 42.30769 42.39957 42.04546 41.39522 42.12963 42.10963 43.63538 44.40928 44.43565 43.57527 41.96722 40.65904 40.28222 39.82372 39.55628 39.66557 40.64907 42.34089 41.72131 40.46841 39.57655 38.78101 38.58521 38.90693 39.61074 39.57655 37.83113 37.96909 37.83333 39.09192 40.05556 40.42793 39.98288 38.9748 38.06306 38.56264 37.8915 37.55631 37.15754 36.41869 35.89743 36.38211 36.96145 36.82886 36.16723 35.578 35.43084 34.87443 36.0252 -9999 -9999 -9999 -9999 -9999 -9999 -9999 -9999 -9999 -9999 -9999 -9999 -9999 -9999 -9999 
-9999 -9999 -9999 -9999 -9999 -9999 -9999 -9999 -9999 -9999 -9999 -9999 -9999 -9999 -9999 -9999 -9999 -9999 -9999 -9999 -9999 -9999 -9999 -9999 -9999 -9999 -9999 -9999 -9999 -9999 -9999 -9999 -9999 -9999 -9999 45.02645 45.16985 44.9148 43.86388 41.99029 43.27438 43.85684 43.02885 44.21444 43.84984 43.50962 42.33227 41.85244 41.85363 40.80367 41.42551 42.21872 41.40867 40.08665 39.88454 40.34034 41.28557 42.22904 42.10123 41.94699 41.74265 41.25892 40.07813 39.69648 39.83871 40.19126 41.2595 42.52688 41.63987 40.08065 40.87802 40.98746 40.291 40.21164 40.46474 41.15919 42.17578 43.85548 45.33543 45.89864 46.33124 45.02645 44.34713 43.41826 42.83813 42.33871 42.59259 43.10797 44.48718 45.68182 45.70552 45.40764 44.38349 43.94654 43.87487 43.3808 42.95478 42.31771 42.13106 42.76585 41.97342 42.12679 42.13542 42.38906 42.96636 42.83894 42.58098 42.06989 41.6397 42.28896 43.07817 42.19269 43.08279 43.61022 43.5836 42.04669 39.92248 39.3051 39.54301 40.46088 41.08094 40.14658 40.12651 41.50165 42.10098 40.90414 40.44913 39.94067 38.17641 38.56527 39.51525 39.08141 38.58334 38.77666 38.93581 39.45006 39.77146 40.25901 39.63277 38.10735 38.05928 38.41808 37.62799 37.45734 37.48568 36.82512 36.67841 35.94658 35.41667 35.14739 35.96045 34.77891 35.05747 35.14994 35.94658 -9999 -9999 -9999 -9999 -9999 -9999 -9999 -9999 -9999 -9999 -9999 -9999 -9999 -9999 -9999 
-9999 -9999 -9999 -9999 -9999 -9999 -9999 -9999 -9999 -9999 -9999 -9999 -9999 -9999 -9999 -9999 -9999 -9999 -9999 -9999 -9999 -9999 -9999 -9999 -9999 -9999 -9999 -9999 -9999 -9999 -9999 -9999 -9999 -9999 -9999 -9999 45.56962 44.13482 43.3121 42.84188 42.0686 42.87246 43.34936 43.99039 43.41964 42.9342 41.12729 40.46088 41.03175 41.79894 41.87831 42.79705 42.26563 41.30435 41.13636 41.21349 41.31526 41.76677 42.22054 42.31732 42.82129 42.69889 41.61523 40.63819 40.57856 40.40322 40.92896 42.38174 43.11475 42.12812 41.96047 41.77215 41.32275 41.66666 42.06475 41.90476 41.77351 42.48938 44.22675 45.78189 46.71795 45.91195 45.88608 44.94709 44.29406 43.60841 43.41826 43.18424 43.77604 43.99164 44.85981 44.75597 42.89446 42.43143 42.56046 42.1875 42.39356 42.74359 42.95846 43.90928 42.89743 42.28205 42.51282 43.15385 44.14622 44.39347 43.02508 41.88242 41.28035 41.66667 41.9692 42.84539 42.40196 42.71844 42.23856 41.8306 40.05556 39.79648 40.60109 41.47157 42.65027 41.52961 41.69426 41.33333 42.0207 41.14238 41.22662 40.26864 38.37146 38.29046 39.08602 39.89651 40.04401 40.10591 40.06734 39.09396 38.27778 38.38384 37.61261 37.71044 38.4119 39.18379 38.61015 37.54325 37.08189 37.15035 36.91725 35.68156 34.10388 35.10882 35.37356 35.80139 35.68904 -9999 -9999 -9999 -9999 -9999 -9999 -9999 -9999 -9999 -9999 -9999 -9999 -9999 -9999 -9999 -9999 -9999 
-9999 -9999 -9999 -9999 -9999 -9999 -9999 -9999 -9999 -9999 -9999 -9999 -9999 -9999 -9999 -9999 -9999 -9999 -9999 -9999 -9999 -9999 -9999 -9999 -9999 -9999 -9999 -9999 -9999 -9999 -9999 -9999 -9999 -9999 -9999 -9999 -9999 41.88103 42.52137 42.28296 40.93377 40.37404 41.31264 41.85606 42.1024 41.53139 41.4791 41.40295 42.05608 42.21014 42.83489 43.17238 42.76384 43.20794 43.45603 42.88618 41.81637 41.54303 41.81592 42.0398 42.56757 42.49498 42.14939 41.69271 41.16402 41.34409 41.9682 41.83114 41.41914 42.45901 42.09817 41.90705 42.66878 43.76327 44.01371 43.47484 42.61007 42.16772 42.40506 43.50414 45.99898 47.55352 48.07692 47.54141 46.49948 45.30255 44.34713 43.1672 43.34398 43.78307 43.84858 44.28868 43.75 43.49845 43.2771 42.47968 43.41026 43.51282 43.62745 44.17702 43.54167 42.49226 42.85346 43.61371 44.21661 44.81771 43.23248 41.72113 41.50165 41.08527 40.83055 41.39164 42.77959 42.94662 42.24614 41.69444 41.58389 41.00441 42.10526 42.88079 42.66335 42.68427 42.36111 42.60176 42.02186 40.81408 40.53532 39.79648 39.0264 38.16504 38.0719 38.41059 39.09192 38.99108 38.86083 37.9415 36.7893 37.44407 36.96868 37.09315 37.9096 38.73563 38.29849 37.32639 36.97917 36.64936 36.87215 34.78881 34.62643 35.83916 36.05201 36.14098 -9999 -9999 -9999 -9999 -9999 -9999 -9999 -9999 -9999 -9999 -9999 -9999 -9999 -9999 -9999 -9999 -9999 -9999 
-9999 -9999 -9999 -9999 -9999 -9999 -9999 -9999 -9999 -9999 -9999 -9999 -9999 -9999 -9999 -9999 -9999 -9999 -9999 -9999 -9999 -9999 -9999 -9999 -9999 -9999 -9999 -9999 -9999 -9999 -9999 43.04207 42.74194 -9999 -9999 44.98945 42.49466 41.50537 41.20671 41.55809 40.847 41.22517 40.98136 40.625 41.77596 41.20521 41.2963 41.77083 42.82051 42.99184 42.54115 43.11146 43.21946 43.97715 44.39301 43.47053 42.5 41.51606 41.31631 41.59137 41.81773 42.09726 41.53963 40.99379 41.27235 41.12903 41.93811 41.55879 41.39522 41.80328 42.43169 42.52966 43.25902 44.07757 44.49685 44.53125 43.66563 42.63627 42.67196 43.13099 44.74922 46.85583 47.85353 48.14532 47.52803 46.74479 44.39979 43.57527 44.18542 43.69009 43.63208 44.15888 44.62449 43.85965 43.2212 42.33333 43.12372 44.37564 43.92034 44.39204 43.53903 42.86834 43.59375 44.04008 43.71672 43.74343 42.57188 41.80064 40.39088 39.95585 40.79978 41.22517 42.53247 43.96368 44.12082 42.80177 41.72241 41.74945 41.88669 42.19444 41.55481 41.97427 42.78688 42.96537 41.69426 40.47619 40.94684 40.97222 40.25938 38.75138 37.96601 38.26754 38.02778 38.08725 38.70432 37.51394 36.75799 37.47222 36.39169 36.81257 37.64172 37.8866 37.12384 36.23693 36.04383 36.28293 35.98744 34.50745 35.79282 -9999 -9999 -9999 -9999 -9999 -9999 -9999 -9999 -9999 -9999 -9999 -9999 -9999 -9999 -9999 -9999 -9999 -9999 -9999 -9999 -9999 
-9999 -9999 -9999 -9999 -9999 -9999 -9999 -9999 -9999 -9999 -9999 -9999 -9999 -9999 -9999 -9999 -9999 -9999 -9999 -9999 -9999 -9999 -9999 -9999 -9999 -9999 -9999 -9999 -9999 -9999 44.78836 41.82953 41.99134 -9999 -9999 43.69658 42.33655 40.86795 40.43011 40.85233 40.74973 41.12378 41.17486 41.69408 41.61184 41.17807 41.71957 42.23426 42.97583 43.5994 43.52701 43.23077 43.30769 43.90432 43.40491 44.00407 44.07295 42.35474 41.23476 41.13475 41.41338 41.87054 41.10942 40.22727 39.90826 40.07813 41.48148 42.015 42.04669 41.7489 42.6776 43.4582 43.8172 44.08517 44.74638 44.34896 43.85965 43.44305 43.38157 43.77706 43.94427 44.4884 45.69144 46.92581 47.89126 47.69231 46.00639 44.87595 44.22043 43.06002 43.11709 43.25397 44.96904 44.67593 43.31785 41.95046 41.95223 42.91667 43.31244 43.42797 43.07325 42.61604 43.11251 43.61814 43.04671 42.53692 42.09265 42.09678 40.95861 40.22222 40.39977 41.69435 42.56243 42.44876 43.27957 42.89618 42.55853 42.165 41.47351 42.33112 42.30555 42.49723 42.71177 42.47836 41.63889 41.66667 41.80649 41.58278 39.81482 38.94445 38.02778 37.52778 37.79264 38.25 38.06755 38.44633 38.55932 37.42938 36.85567 37.62799 38.61301 38.36207 38.04977 37.07602 36.36364 36.015 34.24971 33.85057 34.31713 -9999 -9999 -9999 -9999 -9999 -9999 -9999 -9999 -9999 -9999 -9999 -9999 -9999 -9999 -9999 -9999 -9999 -9999 -9999 -9999 -9999 
-9999 -9999 -9999 -9999 -9999 -9999 -9999 -9999 -9999 -9999 -9999 -9999 -9999 -9999 -9999 -9999 -9999 -9999 -9999 -9999 -9999 -9999 -9999 -9999 -9999 -9999 -9999 -9999 -9999 -9999 44.01709 41.66667 40.46448 41.36905 43.16721 43.62903 42.5027 41.29153 40.81197 40.97222 41.21115 41.58628 41.53182 41.34199 41.09663 41.61256 41.71975 42.75362 44.01515 44.86405 45.25253 44.00407 43.48718 44.05864 42.94088 43.01321 44.12361 43.20513 41.79487 41.15542 41.02956 41.08053 40.60606 40.11976 40.24451 40.81067 42.00311 42.60753 43.30601 42.63245 42.62926 43.39364 43.61472 44.08946 45.22326 45.38184 44.38406 43.71069 43.57527 44.27253 44.44444 43.4466 44.0438 45.23438 46.71795 47.37654 46.26709 45.09646 43.9394 42.95699 42.99363 43.23749 43.63207 44.00312 43.04688 41.3522 41.40543 42.24138 42.08728 41.79936 42.74448 41.85244 42.22222 42.28098 42.67196 41.98821 41.91096 42.32241 41.44444 41.35906 41.32653 41.72186 42.10382 42.10671 41.72149 41.93989 41.72186 41.0636 41.14924 41.80463 41.41329 41.27385 42.18579 41.88596 41.13535 41.55444 41.47092 40.79392 40.31987 39.54139 39.78405 38.9821 38.1783 37.69444 38.53468 40.06194 40 39.11798 39.01384 38.96632 39.1317 38.83041 38.74269 38.1331 36.63133 34.4367 34.28819 33.10265 33.76888 34.39341 -9999 -9999 -9999 -9999 -9999 -9999 -9999 -9999 -9999 -9999 -9999 -9999 -9999 -9999 -9999 -9999 -9999 -9999 -9999 -9999 
-9999 -9999 -9999 -9999 -9999 -9999 -9999 -9999 -9999 -9999 -9999 -9999 -9999 -9999 -9999 -9999 -9999 -9999 -9999 -9999 -9999 -9999 -9999 -9999 -9999 -9999 -9999 -9999 -9999 -9999 42.4513 42.53247 41.77596 41.06557 41.80283 43.05103 42.69481 41.28788 40.99678 41.26474 41.91096 42.15368 42.41935 42.0418 41.96141 41.88103 40.87302 41.74383 44.17427 45.63131 45.19134 44.3857 43.99284 44.24847 43.83838 43.46847 43.81313 43.00412 42.31367 41.58903 40.63467 39.99486 40.26503 40.90679 41.28557 42.20184 43.05986 42.09539 42.29508 42.16172 42.21854 43.72259 43.98148 44.50697 45.63863 46.02447 44.62449 43.05994 42.97543 43.65591 44.80831 45.05876 44.48925 44.24098 44.97897 46.69763 46.62513 45.38217 44.01295 43.58144 43.58974 43.54497 43.28042 42.84963 43.53582 42.51323 41.50793 43.44864 42.46539 42.28098 42.44124 41.15426 42.39014 42.86859 42.40977 42.07251 42.05044 41.58333 41.44296 41.69473 41.52684 41.25 41.50165 42.48904 41.61111 40.99777 40.55556 40.09382 40.78366 42.33556 42.64871 42.14206 42.29508 41.66666 41.58192 41.49944 40.5481 40.0223 39.23729 39.31767 39.92705 39.422 38.58334 37.79461 38.78635 39.20581 39.07658 38.9748 38.985 38.75291 38.46831 38.39181 39.40728 38.53428 36.38498 34.97652 34.79532 33.24622 33.27526 34.04005 -9999 -9999 -9999 -9999 -9999 -9999 -9999 -9999 -9999 -9999 -9999 -9999 -9999 -9999 -9999 -9999 -9999 -9999 -9999 -9999 
-9999 -9999 -9999 -9999 -9999 -9999 -9999 -9999 -9999 -9999 -9999 -9999 -9999 -9999 -9999 -9999 -9999 -9999 -9999 -9999 -9999 -9999 -9999 -9999 -9999 -9999 -9999 -9999 -9999 -9999 -9999 -9999 43.96367 42.99242 41.0066 41.08911 42.83769 42.21312 42.42919 42.20956 42.80303 42.70152 43.19172 43.4582 42.95699 42.27707 41.69296 41.69271 43.84615 45.49139 44.17427 42.65152 42.72727 44.33435 45.45454 44.43613 43.44344 42.9878 42.90506 41.74504 40.56949 39.65517 40.49844 41.5625 41.50993 42.42424 43.62592 42.44876 42.58658 42.86492 43.43267 44.26229 44.52614 44.17476 45.46875 46.35576 45.42434 44.40104 43.61199 42.71169 42.20779 42.55663 42.47573 42.29099 42.01954 43.86943 45.57128 45.13227 44.16667 44.62365 44.38291 43.53903 43.21767 41.61342 42.16614 43.2652 42.87246 43.77671 42.61057 42.1521 42.33871 41.31147 42.58958 42.55952 42.44373 41.72131 40.68792 40.61791 41.4422 41.44295 40.85842 40.80267 40.63199 41.74918 41.91584 41.5287 41.14412 41.0596 42.05685 43.01347 42.89298 42.47763 42.31813 41.86047 41.63861 41.58305 41.52684 40.4961 40.44036 40.26375 40.54433 39.50512 38.70246 37.86599 38.38983 38.1991 38.25888 38.41324 37.70115 37.13705 36.68415 36.70151 37.74681 37.06597 36.63194 36.01296 35.07683 32.5784 33.42044 -9999 -9999 -9999 -9999 -9999 -9999 -9999 -9999 -9999 -9999 -9999 -9999 -9999 -9999 -9999 -9999 -9999 -9999 -9999 -9999 -9999 
-9999 -9999 -9999 -9999 -9999 -9999 -9999 -9999 -9999 -9999 -9999 -9999 -9999 -9999 -9999 -9999 -9999 -9999 -9999 -9999 -9999 -9999 -9999 -9999 -9999 -9999 -9999 -9999 -9999 -9999 -9999 -9999 -9999 44.01709 42.02186 40.97222 41.19601 41.99454 40.29153 41.03825 41.99029 43.20388 43.43105 42.59563 42.42424 42.46539 43.1388 43.45426 44.38406 45.02032 44.5376 42.90404 43.37865 45.07576 46.63655 46.14615 44.995 44.57071 43.95576 42.05975 40.69093 39.12698 39.74156 40.67842 40.99893 42.41453 43.75 43.15476 43.32248 43.57298 44.22442 45.01634 45.0487 44.97863 45.88542 46.55963 45.69317 44.78844 44.75597 44.3038 42.81886 41.91017 41.9692 42.21491 41.31147 41.53094 42.60752 44.12698 45.07455 46.42857 46.18822 44.74237 43.82229 42.25053 40.69893 42.70501 44.17989 44.28419 42.48634 42.04793 42.26191 42.34528 42.21491 42.32026 42.2043 41.2237 41.04308 41.29943 41.30313 41.27778 40.30556 40.43624 40.65995 41.33222 42.08333 43.5 43.75697 43.28859 43.37248 43.79139 43.47222 43.06469 41.96526 41.7226 41.47157 41.52731 41.27385 41.50055 41.38981 41.07744 40.76577 39.56171 38.91723 37.8866 37.96928 38.63898 39.36782 39.69907 39.4152 39.54652 38.5159 36.49826 35.96793 35.87329 36.76471 35.57126 34.24941 32.0716 -9999 -9999 -9999 -9999 -9999 -9999 -9999 -9999 -9999 -9999 -9999 -9999 -9999 -9999 -9999 -9999 -9999 -9999 -9999 -9999 -9999 -9999 
-9999 -9999 -9999 -9999 -9999 -9999 -9999 -9999 -9999 -9999 -9999 -9999 -9999 -9999 -9999 -9999 -9999 -9999 -9999 -9999 -9999 -9999 -9999 -9999 -9999 -9999 -9999 -9999 -9999 -9999 -9999 -9999 -9999 43.91747 42.89215 41.61166 41.00222 41.50219 40.70088 40.72848 41.55773 41.63934 41.80283 41.33772 42.21133 43.24759 45.07936 44.9001 43.78225 44.15161 44.26148 43.7751 45.14099 46.63655 47.28856 46.80262 46.09768 45.99698 44.54638 42.39356 40.90431 39.55027 39.42308 40.21036 41.17965 42.61057 43.50649 43.64686 44.27083 44.40789 44.80198 45.23421 44.36274 44.59826 45.1367 46.46849 46.23737 45 44.28721 44.37367 44.3557 43.01075 42.34307 41.93811 40.82244 40.98806 41.96428 42.47573 44.90011 46.61458 47.34375 47.07557 45.49479 43.30169 41.23656 40.58792 42.25616 43.28556 41.99029 41.42395 41.44951 42.80673 42.70492 42.59259 41.7756 41.02349 41.09977 41.07345 40.96756 41.22222 40.85842 41.35906 42.19799 42.75727 43.04636 43.57298 44.12568 43.77741 44.11441 44.10966 43.44262 42.67101 42.13268 42.30555 42.10817 42.24806 42.14366 41.75056 41.80743 41.41156 40.98407 40.66438 40.2968 40.113 40.48022 40.37801 40.57471 40.33101 39.78873 39.74586 38.27485 37.19512 36.22685 34.92477 34.09091 32.86385 32.68322 31.76714 -9999 -9999 -9999 -9999 -9999 -9999 -9999 -9999 -9999 -9999 -9999 -9999 -9999 -9999 -9999 -9999 -9999 -9999 -9999 -9999 -9999 -9999 
-9999 -9999 -9999 -9999 -9999 -9999 -9999 -9999 -9999 -9999 -9999 -9999 -9999 -9999 -9999 -9999 -9999 -9999 -9999 -9999 -9999 -9999 -9999 -9999 -9999 -9999 -9999 -9999 -9999 -9999 -9999 -9999 -9999 -9999 42.40437 42.3475 41.0341 41.7489 41.5847 41.47478 42.21491 42.67759 41.93989 42.48903 42.0207 42.71505 43.88186 44.83752 43.64103 43.66867 44.27861 43.93253 45.83333 47.12302 47.31262 46.59091 46.60121 45.89627 44.20732 42.59835 41.48323 40.81741 40.05376 39.89071 40.70407 43.24619 44.07895 43.75 44.49059 44.60946 45.022 46.18736 44.76113 44.27253 44.50637 45.88446 45.94662 44.84004 44.40961 44.57672 44.49786 44.62194 43.32798 42.0418 41.20671 42.5836 43.34936 42.96116 43.26923 44.91614 47.38462 48.93293 47.94872 45.06857 42.89925 41.53094 41.63961 42.15054 41.69372 41.39522 41.36612 41.5305 41.0066 42.21672 43.08743 42.30556 41.21315 40.75964 40.45198 41.38796 41.27385 42.06215 42.79279 42.92506 42.91251 42.51645 41.93989 41.91257 42.81046 43.28479 43.09601 42.52967 41.9924 41.96721 41.93989 42.73224 42.63566 42.53648 42.28814 41.89498 41.86576 42.66552 42.62387 41.13356 39.98862 39.74138 39.59054 39.66318 39.4953 38.44367 37.60093 36.74768 35.6352 36.0424 35.44643 34.10714 32.85884 31.36201 -9999 -9999 -9999 -9999 -9999 -9999 -9999 -9999 -9999 -9999 -9999 -9999 -9999 -9999 -9999 -9999 -9999 -9999 -9999 -9999 -9999 -9999 
-9999 -9999 -9999 -9999 -9999 -9999 -9999 -9999 -9999 -9999 -9999 -9999 -9999 -9999 -9999 -9999 -9999 -9999 -9999 -9999 -9999 -9999 -9999 -9999 -9999 -9999 -9999 -9999 -9999 -9999 -9999 -9999 -9999 -9999 -9999 42.9696 41.9924 41.04031 41.7481 41.85668 42.13115 43.59392 43.28479 42.85714 42.09957 43.50054 43.81029 43.25397 43.89234 43.86364 43.90547 43.54919 45.78313 46.8502 47.13155 46.98582 46.60588 45.83333 45.05522 44.2229 43.09896 42.03587 40.83601 40.68306 41.72204 42.55556 43.39465 44.32327 45.0443 44.83996 44.43521 45.79235 45.01634 44.96187 45.00534 45.92363 45.98577 45.51478 45.47101 45.09958 44.81838 45.08065 44.69453 44.49838 43.82417 43.90507 44.93671 44.57799 43.67535 44.56869 47.24794 48.99598 49 46.93396 44.38291 41.39698 41.12729 41.26213 42.43877 41.93723 41.85545 40.45254 41.11479 42.05298 42.16336 43.01876 41.69492 40.95563 40.96521 41.58277 42.00451 42.32306 41.15819 41.38418 41.27517 41.50055 41.35906 41.49832 42.30556 42.13268 41.58496 42.18579 41.94444 40.96284 40.62147 41.05351 42.0242 43.37748 42.92506 42.31639 41.78082 41.21161 41.07345 40.47619 40.20115 40.09872 40.28756 39.16084 37.80702 37.28223 37.01754 35.59272 34.58625 35.27679 35.10192 33.30346 31.70226 30.97371 -9999 -9999 -9999 -9999 -9999 -9999 -9999 -9999 -9999 -9999 -9999 -9999 -9999 -9999 -9999 -9999 -9999 -9999 -9999 -9999 -9999 -9999 
-9999 -9999 -9999 -9999 -9999 -9999 -9999 -9999 -9999 -9999 -9999 -9999 -9999 -9999 -9999 -9999 -9999 -9999 -9999 -9999 -9999 -9999 -9999 -9999 -9999 -9999 -9999 -9999 -9999 -9999 -9999 -9999 -9999 -9999 -9999 41.0341 41.39434 41.12554 40.44517 41.47727 41.63943 43.14693 43.89251 43.14041 43.03323 43.04654 43.96645 43.33333 43.53903 43.91615 43.75 43.68077 45.36757 46.47818 46.85954 46.83384 46.59553 46.52568 46.34945 45.75711 44.49588 43.56179 42.19745 41.52915 42.44967 43.49046 43.46847 44.11929 46.14962 46.13487 46.46799 46.43246 45.68404 45.6427 45.08065 45.63741 45.21222 44.36656 44.10378 45.04717 45.0213 45.07576 44.39891 44.7411 44.62366 44.19934 44.60626 44.7411 44.28104 44.79504 46.43229 47.89126 48.15951 46.97917 44.33761 42.58658 41.80151 40.90662 42.20257 43.37061 42.18241 40.48013 40.92896 41.11296 41.2237 42.02778 42.82946 42.36577 41.75084 41.91919 41.94631 41.10169 41.18481 40.84467 40.44785 40.79686 40.62851 40.95805 41.83559 41.63861 41.27385 41.36313 42.25 41.35698 40.02267 40.27778 41.09977 41.72297 41.44068 41.07143 40.95563 40.75964 40.58957 40.54983 40.80162 40.70848 39.74359 37.95322 37.32394 36.89635 36.39881 34.92908 34.33099 33.21596 32.91962 32.18085 31.13879 -9999 -9999 -9999 -9999 -9999 -9999 -9999 -9999 -9999 -9999 -9999 -9999 -9999 -9999 -9999 -9999 -9999 -9999 -9999 -9999 -9999 -9999 -9999 
-9999 -9999 -9999 -9999 -9999 -9999 -9999 -9999 -9999 -9999 -9999 -9999 -9999 -9999 -9999 -9999 -9999 -9999 -9999 -9999 -9999 -9999 -9999 -9999 -9999 -9999 -9999 -9999 -9999 -9999 -9999 -9999 -9999 -9999 42.10817 42.46425 41.19912 41.3671 41.47541 41.3671 41.47727 41.939 43.00109 44.3557 43.49788 42.34089 42.80303 43.73656 43.4771 43.58178 43.69918 43.43972 45.18744 46.24378 46.78536 46.90983 46.72802 46.57012 46.41768 46.19839 45.55556 44.66463 42.81609 41.85855 43.33891 45.18272 44.80555 44.80555 46.56215 46.84096 46.54605 45.3125 44.41694 45.0708 45.22654 45.54325 46.51042 46.5256 45.88575 46.48847 45.89947 45.12326 44.60785 44.59978 43.83117 43.97394 43.79781 43.81188 44.08691 43.87978 45.6869 46.5256 45.44973 45.80696 43.98598 43.39267 41.91338 41.85545 41.7481 43.27957 43.10532 41.63934 40.16666 41.08527 41.2415 41.49944 41.27385 41.52637 41.63861 41.46959 41.6387 41.58278 40.33898 40.113 40.36723 41.58249 41.61111 41.2472 41.09977 41.21622 40.78498 41.21622 41.66667 42.77778 42.39373 41.30313 41.72316 41.60998 -9999 -9999 -9999 -9999 -9999 41.4669 41.40715 39.98843 38.70499 38.80117 38.09524 36.58901 35.08928 33.77348 32.62911 32.18493 31.6608 31.52432 -9999 -9999 -9999 -9999 -9999 -9999 -9999 -9999 -9999 -9999 -9999 -9999 -9999 -9999 -9999 -9999 -9999 -9999 -9999 -9999 -9999 -9999 -9999 -9999 
-9999 -9999 -9999 -9999 -9999 -9999 -9999 -9999 -9999 -9999 -9999 -9999 -9999 -9999 -9999 -9999 -9999 -9999 -9999 -9999 -9999 -9999 -9999 -9999 -9999 -9999 -9999 -9999 -9999 -9999 -9999 -9999 -9999 -9999 -9999 -9999 43.15961 41.16833 41.58361 42.18579 41.91018 42.07251 42.47312 44.41799 43.9418 42.86859 42.01726 42.99242 43.17941 42.94671 42.87926 42.90123 44.69231 46.11111 46.98104 47.30614 46.61538 46.24486 45.92253 45.72072 45.85828 45.59416 43.66563 42.70152 44.06733 45.25768 45.47461 46.13686 45.14349 43.85382 43.35548 42.99557 43.5216 44.07895 44.39935 45.36741 46.12526 46.27263 45.77991 46.16402 46.59329 45.78025 45.11866 44.64481 43.53685 43.25137 43.24619 43.89439 44.08691 44.04372 44.7411 44.79166 43.30066 44.02056 44.11608 43.05103 42.53529 43.14516 41.85855 42.81421 44.00108 43.0143 41.85982 41.27517 41.18806 40.625 40.54433 41.1036 41.15991 41.6387 41.32997 41.7226 41.30191 40.53672 41.66667 42.47763 42.84512 42.4217 41.47157 40.84467 41.80936 41.12443 41.04308 41.92004 43.11111 43.19444 42.75362 42.17342 -9999 -9999 -9999 -9999 -9999 41.86576 41.32302 39.23611 38.64692 38.81037 36.70848 35.29762 34.69267 33.89085 33.12793 32.39105 32.91815 -9999 -9999 -9999 -9999 -9999 -9999 -9999 -9999 -9999 -9999 -9999 -9999 -9999 -9999 -9999 -9999 -9999 -9999 -9999 -9999 -9999 -9999 -9999 -9999 -9999 
-9999 -9999 -9999 -9999 -9999 -9999 -9999 -9999 -9999 -9999 -9999 -9999 -9999 -9999 -9999 -9999 -9999 -9999 -9999 -9999 -9999 -9999 -9999 -9999 -9999 -9999 -9999 -9999 -9999 -9999 -9999 -9999 -9999 -9999 -9999 -9999 -9999 42.35197 40.85571 42.24422 42.7253 43.42533 43.01075 43.63057 42.49201 41.61342 40.81197 41.2673 42.49201 42.69841 42.18913 42.60125 43.46917 45.13889 46.43221 46.71254 46.58385 46.186 45.52278 45.18349 45.25253 44.76626 43.3808 42.79428 43.63889 43.7291 44.66667 45.88889 44.53735 43.32211 43.39465 43.37184 43.34962 43.17691 43.67631 44.59531 44.93569 44.73398 44.79504 45.25351 45.99257 46.30802 46.03301 45.84682 45.2459 43.93443 43.62107 43.89978 43.96175 43.91447 44.00109 44.09385 43.44262 43.54305 44.2926 44.3038 44.65812 44.15863 42.90839 43 43.52459 42.66335 42.38411 41.52778 40.74074 40.42793 39.75457 40.87571 41.72297 41.15991 40.35388 41.49775 41.49775 41.63823 41.97635 42.25788 42.59572 42.48036 41.52778 41.13712 42.14366 41.61017 41.13176 41.49775 42.9054 -9999 -9999 -9999 -9999 -9999 -9999 -9999 -9999 41.17816 40.68287 39.82456 39.56856 38.80952 37.01068 -9999 -9999 -9999 -9999 -9999 -9999 -9999 -9999 -9999 -9999 -9999 -9999 -9999 -9999 -9999 -9999 -9999 -9999 -9999 -9999 -9999 -9999 -9999 -9999 -9999 -9999 -9999 -9999 -9999 -9999 -9999 
-9999 -9999 -9999 -9999 -9999 -9999 -9999 -9999 -9999 -9999 -9999 -9999 -9999 -9999 -9999 -9999 -9999 -9999 -9999 -9999 -9999 -9999 -9999 -9999 -9999 -9999 -9999 -9999 -9999 -9999 -9999 -9999 -9999 -9999 -9999 -9999 -9999 -9999 42.68764 42.29923 42.21312 43.27869 43.51852 42.75245 41.63979 40.39914 40.59829 40.44196 42.22577 42.8953 42.03587 42.05851 42.90612 44.40928 45.45454 45.8464 46.14583 46.03049 45.37037 45.07338 44.59109 43.14182 42.44373 42.91251 43.25529 42.84512 42.92929 44.16386 44.78114 44.30415 44.55445 44.6158 44.00959 43.76997 44.16136 44.94143 44.89248 44.84898 44.76113 45.15693 45.2957 45.78025 46.48847 46.57643 46.47436 45.63107 44.49945 43.11111 43.24474 43.45435 43.45238 44.13979 44.52535 44.44444 44.35484 45.07338 45.75472 44.75108 43.91447 43.94939 43.37184 42.5526 41.94352 41.13535 40.50848 39.96018 40.65995 41.05145 40.98174 40.18265 38.90825 39.14053 41.15646 41.5529 40.68966 40.98174 40.6746 41.38514 42.02778 42.24806 42.9402 43.18433 43 -9999 -9999 -9999 -9999 -9999 -9999 -9999 -9999 -9999 -9999 41.22497 40.77699 -9999 -9999 -9999 -9999 -9999 -9999 -9999 -9999 -9999 -9999 -9999 -9999 -9999 -9999 -9999 -9999 -9999 -9999 -9999 -9999 -9999 -9999 -9999 -9999 -9999 -9999 -9999 -9999 -9999 -9999 -9999 -9999 -9999 -9999 -9999 
-9999 -9999 -9999 -9999 -9999 -9999 -9999 -9999 -9999 -9999 -9999 -9999 -9999 -9999 -9999 -9999 -9999 -9999 -9999 -9999 -9999 -9999 -9999 -9999 -9999 -9999 -9999 -9999 -9999 -9999 -9999 -9999 -9999 -9999 -9999 -9999 -9999 -9999 -9999 41.50219 41.0066 41.63916 43.15181 42.57426 42.0207 42.10526 41.50433 41.05038 40.83868 41.1828 41.93291 41.87898 42.98942 44.30245 44.22468 44.83122 45.23061 45.29443 45.16299 45.36163 44.35737 42.95073 42.81517 43.48185 42.92085 43.07862 42.89298 43.09764 44.75309 44.51014 44.55556 45.20285 45.23809 45.02164 44.90291 44.83871 45.06472 45.37338 45.55016 45.37337 45.37337 45.95314 46.09705 45.72718 45.15442 44.68954 44.29824 43.10154 43.21192 42.80556 42.66005 43.14208 44.48017 44.3462 43.8781 44.78836 45.30591 44.99459 44.54397 43.93688 43.72259 43.09681 42.54967 41.58305 40.84746 40.6746 41.66667 41.46825 41.07545 39.38356 39.29795 38.94676 39.07343 39.90162 40.14891 40.46804 40.28736 40.99099 41.86242 42.36111 43.26183 43.93688 44.01566 -9999 -9999 -9999 -9999 -9999 -9999 -9999 -9999 -9999 -9999 -9999 -9999 -9999 -9999 -9999 -9999 -9999 -9999 -9999 -9999 -9999 -9999 -9999 -9999 -9999 -9999 -9999 -9999 -9999 -9999 -9999 -9999 -9999 -9999 -9999 -9999 -9999 -9999 -9999 -9999 -9999 -9999 -9999 -9999 -9999 -9999 -9999 
-9999 -9999 -9999 -9999 -9999 -9999 -9999 -9999 -9999 -9999 -9999 -9999 -9999 -9999 -9999 -9999 -9999 -9999 -9999 -9999 -9999 -9999 -9999 -9999 -9999 -9999 -9999 -9999 -9999 -9999 -9999 -9999 -9999 -9999 -9999 -9999 -9999 45.01634 42.54967 41.17486 41.55809 40.72848 41.58278 41.66667 42.19444 42.1126 41.19757 41.26213 40.37634 39.11509 39.46236 40.3312 42.09265 43.65079 42.77778 43.59177 43.86243 44.22469 44.48758 44.76563 43.75653 42.61604 43.5836 44.38998 43.49391 43.43267 43.42252 43.65079 45.65218 46.2528 46.60494 46.12403 45.33664 45.24202 44.89071 44.76113 45.2957 45.671 45.671 45.8061 46.17264 46.55449 46.85836 45.72581 44.68954 44.17212 43.5 42.72222 43.59186 43.86111 43.25529 42.66335 42.83388 43.1891 44.07051 45.32909 44.96249 45.99257 45.57713 44.88636 43.9693 43.95901 42.69103 42.08613 41.66666 41.72336 42.00337 41.61017 40.96521 40.38462 39.96599 39.22414 38.84083 38.92774 40.21119 40.84467 40.44785 40.31532 40.79978 41.3311 42.14047 42.61427 43.2047 -9999 -9999 -9999 -9999 -9999 -9999 -9999 -9999 -9999 -9999 -9999 -9999 -9999 -9999 -9999 -9999 -9999 -9999 -9999 -9999 -9999 -9999 -9999 -9999 -9999 -9999 -9999 -9999 -9999 -9999 -9999 -9999 -9999 -9999 -9999 -9999 -9999 -9999 -9999 -9999 -9999 -9999 -9999 -9999 -9999 -9999 -9999 
-9999 -9999 -9999 -9999 -9999 -9999 -9999 -9999 -9999 -9999 -9999 -9999 -9999 -9999 -9999 -9999 -9999 -9999 -9999 -9999 -9999 -9999 -9999 -9999 -9999 -9999 -9999 -9999 -9999 -9999 -9999 -9999 -9999 -9999 -9999 -9999 -9999 -9999 44.93464 43.4582 42.52688 41.30676 40.90909 41.66667 42.03143 41.80649 42.165 42.24232 40.63853 38.58225 37.70358 38.83495 41.13419 42.8836 42.92201 42.85714 42.67516 43.67089 44.29012 44.45304 43.57367 42.30361 43.17204 43.94189 44.01214 44.61111 44.29379 43.99886 45.68004 46.30555 46.58333 45.59643 45.10627 44.6767 44.44444 45.01096 45.30054 45.96862 45.83334 46.09121 46.68285 46.74731 46.51225 46.42473 45.86074 44.53642 44.57237 44.46309 44.89514 45.42215 43.86845 42.81798 42.15686 41.939 43.7972 45.58201 45.65916 47.04807 47.49472 46.54989 45.48611 44.37299 42.71872 42.69103 42.43197 42.08754 42.11111 41.4175 41.02778 40.36723 40.86758 40.01141 38.58885 38.45701 39.78954 40.113 39.72603 40.09703 40.92211 42.00451 42.28814 41.58163 41.38128 -9999 -9999 -9999 -9999 -9999 -9999 -9999 -9999 -9999 -9999 -9999 -9999 -9999 -9999 -9999 -9999 -9999 -9999 -9999 -9999 -9999 -9999 -9999 -9999 -9999 -9999 -9999 -9999 -9999 -9999 -9999 -9999 -9999 -9999 -9999 -9999 -9999 -9999 -9999 -9999 -9999 -9999 -9999 -9999 -9999 -9999 -9999 
-9999 -9999 -9999 -9999 -9999 -9999 -9999 -9999 -9999 -9999 -9999 -9999 -9999 -9999 -9999 -9999 -9999 -9999 -9999 -9999 -9999 -9999 -9999 -9999 -9999 -9999 -9999 -9999 -9999 -9999 -9999 -9999 -9999 -9999 -9999 -9999 -9999 -9999 45.46688 43.08743 42.0184 41.61166 39.82103 39.79306 41.61074 41.19128 41.69426 41.66667 40.14658 39.4086 40.12945 39.1129 38.73656 40.59486 42.14743 42.00949 43.11251 43.87487 44.69231 44.6319 43.33856 41.80021 42.65351 43.79195 43.14059 44.12429 44.4161 43.74289 44.20045 43.39569 44.76352 46.04236 44.96059 44.36937 44.06779 45 44.83333 45.22627 46.09121 46.06557 45.20697 45.00543 44.45355 44.85699 44.92873 44.47195 44.07895 44.47168 45.57377 46.48693 45.0487 42.89618 42.81798 43.38798 44.37159 45.55198 46.4135 47.7534 48.62836 48.96158 48.21241 46.04839 43.70187 42.44444 41.66667 41.91834 42.68427 42.33333 41.02349 40.49657 40.81633 39.94253 38.85017 38.18452 39.61187 40.13605 40.92466 41.41069 41.18151 41.0323 41.03666 40.23482 -9999 -9999 -9999 -9999 -9999 -9999 -9999 -9999 -9999 -9999 -9999 -9999 -9999 -9999 -9999 -9999 -9999 -9999 -9999 -9999 -9999 -9999 -9999 -9999 -9999 -9999 -9999 -9999 -9999 -9999 -9999 -9999 -9999 -9999 -9999 -9999 -9999 -9999 -9999 -9999 -9999 -9999 -9999 -9999 -9999 -9999 -9999 -9999 
-9999 -9999 -9999 -9999 -9999 -9999 -9999 -9999 -9999 -9999 -9999 -9999 -9999 -9999 -9999 -9999 -9999 -9999 -9999 -9999 -9999 -9999 -9999 -9999 -9999 -9999 -9999 -9999 -9999 -9999 -9999 -9999 -9999 -9999 -9999 -9999 -9999 -9999 45.42484 42.4117 42.24044 41.39522 40.37404 39.48546 39.81482 40.37598 41.05759 41.58443 40.9632 41.24068 42.68163 41.26082 38.6239 38.5722 40.46474 41.34819 43.00314 44.25287 45.29652 45.14736 44.41848 43.15762 42.43421 42.79279 44.55668 45.34231 45.06173 42.97052 42.88136 42.83676 43.20776 45.4698 45.20202 44.59459 44.10774 44.40678 44.88255 44.36027 44.68439 45.40704 44.4629 44.2953 44.19192 43.91892 44.34225 44.28651 43.36678 43.00895 44.43531 45.7244 45.45207 44.06318 43.57299 44.13377 44.6468 45.21104 46.71957 47.21346 48.09082 48.64103 48.81687 47.78481 45.50653 42.7464 41.07345 41.30067 41.77741 41.88889 42.22595 42.40363 41.1188 40.68628 39.53963 38.52313 39.97709 40.27778 41.38128 41.6092 41.55093 41.66667 40.9698 40.16204 -9999 -9999 -9999 -9999 -9999 -9999 -9999 -9999 -9999 -9999 -9999 -9999 -9999 -9999 -9999 -9999 -9999 -9999 -9999 -9999 -9999 -9999 -9999 -9999 -9999 -9999 -9999 -9999 -9999 -9999 -9999 -9999 -9999 -9999 -9999 -9999 -9999 -9999 -9999 -9999 -9999 -9999 -9999 -9999 -9999 -9999 -9999 -9999 
-9999 -9999 -9999 -9999 -9999 -9999 -9999 -9999 -9999 -9999 -9999 -9999 -9999 -9999 -9999 -9999 -9999 -9999 -9999 -9999 -9999 -9999 -9999 -9999 -9999 -9999 -9999 -9999 -9999 -9999 -9999 -9999 -9999 -9999 -9999 -9999 -9999 -9999 45.03838 41.88963 41.94079 41.31264 40.74376 39.32893 38.75 39.88889 40.52778 41.20066 40.80367 41.53439 43.86792 45.08412 43.25269 40.96091 41.80064 42.67838 42.06349 43.72396 45.27096 45.42683 45.31573 44.26751 42.92763 42.87318 45.51495 47.3224 46.40089 43.71493 43.40628 43.94198 43.63585 45.21396 45.4698 46.07023 46.36111 45.45454 44.73536 43.91354 43.50907 43.53107 43.58108 44.15548 44.59309 44.2286 43.71493 43.45039 42.95302 43.29405 44.72958 45.35204 44.60784 44.07104 44.69197 45.23026 45.44702 45.28867 46.74731 47.05414 47.74143 48.20513 48.09081 46.66141 44.76496 42.02303 40.47619 41.18644 41.58305 42.41917 43.2047 41.97635 40.75654 39.23122 38.03571 38.27381 39.72801 40.75029 41.6092 41.72474 40.9331 40.18913 39.92451 40.46392 -9999 -9999 -9999 -9999 -9999 -9999 -9999 -9999 -9999 -9999 -9999 -9999 -9999 -9999 -9999 -9999 -9999 -9999 -9999 -9999 -9999 -9999 -9999 -9999 -9999 -9999 -9999 -9999 -9999 -9999 -9999 -9999 -9999 -9999 -9999 -9999 -9999 -9999 -9999 -9999 -9999 -9999 -9999 -9999 -9999 -9999 -9999 -9999 
-9999 -9999 -9999 -9999 -9999 -9999 -9999 -9999 -9999 -9999 -9999 -9999 -9999 -9999 -9999 -9999 -9999 -9999 -9999 -9999 -9999 -9999 -9999 -9999 -9999 -9999 -9999 -9999 -9999 -9999 -9999 -9999 -9999 -9999 -9999 -9999 -9999 -9999 44.30556 43.37823 42.80936 42.48904 40.64186 39.28571 38.73355 39.10044 40.58693 41.16833 40.41803 40.43803 42.25053 43.84858 45.05208 45.27168 45.42587 44.62963 42.36111 43.11709 44.73001 45.75617 45.76843 45.347 43.93939 43.7638 45.88816 47.05882 47.35973 45.8613 44.23729 43.77133 43.51536 44.55782 43.379 43.67914 45.69351 46.77778 45.72072 44.62457 43.62912 43.65079 43.15068 43.8063 44.52862 44.73536 44.40716 44.58474 43.5438 43.07909 43.84787 43.52778 42.76464 43.15878 44.06355 44.92274 45.15952 44.7541 45.33116 46.08953 46.57173 46.98858 47.44582 47.22222 45.34946 43.33873 41.6387 41.46959 42.30556 42.44705 43.57697 42.789 41.09589 40.69635 39.88506 38.85965 37.96296 39.27739 40.63218 40.70848 39.25595 39.78873 40.9532 40.17755 -9999 -9999 -9999 -9999 -9999 -9999 -9999 -9999 -9999 -9999 -9999 -9999 -9999 -9999 -9999 -9999 -9999 -9999 -9999 -9999 -9999 -9999 -9999 -9999 -9999 -9999 -9999 -9999 -9999 -9999 -9999 -9999 -9999 -9999 -9999 -9999 -9999 -9999 -9999 -9999 -9999 -9999 -9999 -9999 -9999 -9999 -9999 -9999 
-9999 -9999 -9999 -9999 -9999 -9999 -9999 -9999 -9999 -9999 -9999 -9999 -9999 -9999 -9999 -9999 -9999 -9999 -9999 -9999 -9999 -9999 -9999 -9999 -9999 -9999 -9999 -9999 -9999 -9999 -9999 -9999 -9999 -9999 -9999 -9999 -9999 -9999 -9999 42.8651 41.38702 41.74863 40.33659 39.76035 40.02193 39.95585 41.11479 40.77181 40.89148 41.36213 42.45901 42.42179 42.17252 42.67196 44.54023 45.09958 44.1879 43.32806 44.53207 45.70393 46.04037 45.82027 44.45338 44.14191 46.06866 47.24972 46.51163 44.83726 43.82086 43.37899 42.78736 43.5438 43.25397 43.2363 43.99886 44.60452 45.31425 45.81931 45.50848 44.13265 43.01724 43.60068 44.28491 44.6509 44.40716 44.23077 43.43003 42.60845 43.55293 43.19209 42.97497 42.97052 43.39934 43.99671 44.58061 45.37634 46.11288 46.61874 46.88819 47.07419 47.33437 47.51553 46.0075 43.9071 42.59259 42.27172 42.66005 42.44967 42.87725 42.23164 42.00797 40.94579 39.53217 38.11231 37.56039 38.47518 40.23482 40.76968 39.36679 40.1115 41.55172 41.40625 -9999 -9999 -9999 -9999 -9999 -9999 -9999 -9999 -9999 -9999 -9999 -9999 -9999 -9999 -9999 -9999 -9999 -9999 -9999 -9999 -9999 -9999 -9999 -9999 -9999 -9999 -9999 -9999 -9999 -9999 -9999 -9999 -9999 -9999 -9999 -9999 -9999 -9999 -9999 -9999 -9999 -9999 -9999 -9999 -9999 -9999 -9999 -9999 
-9999 -9999 -9999 -9999 -9999 -9999 -9999 -9999 -9999 -9999 -9999 -9999 -9999 -9999 -9999 -9999 -9999 -9999 -9999 -9999 -9999 -9999 -9999 -9999 -9999 -9999 -9999 -9999 -9999 -9999 -9999 -9999 -9999 -9999 -9999 -9999 -9999 -9999 -9999 43.73602 42.14206 41.58389 40.1766 39.96656 40.60045 41.77704 42.3588 41.35698 41.88889 41.58361 40.01104 39.25439 38.94336 38.8432 40.69893 42.46284 44.16404 44.83753 45.49051 46.34274 46.36223 45.98861 44.47983 43.2947 43.75 44.38833 44.4725 44.50113 43.99093 43.79977 43.2417 42.80433 43.56576 44.16951 43.47701 42.38754 42.98396 42.8653 44.18079 44.38775 43.47701 43.12215 44.28491 44.41639 44.50056 44.1358 43.24859 42.74376 43.39569 43.14562 43.27684 43.72222 43.83939 44.58875 45.24572 46.2289 47.01258 47.43187 46.99793 47.21362 47.46154 47.3251 46.37566 43.43682 41.55555 42.34973 43.70861 43.74298 42.51126 41.06735 40.57471 39.3648 39.16957 38.92774 37.86232 38.69048 40.16724 40.94329 39.38026 39.88731 40.34624 41.52098 -9999 -9999 -9999 -9999 -9999 -9999 -9999 -9999 -9999 -9999 -9999 -9999 -9999 -9999 -9999 -9999 -9999 -9999 -9999 -9999 -9999 -9999 -9999 -9999 -9999 -9999 -9999 -9999 -9999 -9999 -9999 -9999 -9999 -9999 -9999 -9999 -9999 -9999 -9999 -9999 -9999 -9999 -9999 -9999 -9999 -9999 -9999 -9999 
-9999 -9999 -9999 -9999 -9999 -9999 -9999 -9999 -9999 -9999 -9999 -9999 -9999 -9999 -9999 -9999 -9999 -9999 -9999 -9999 -9999 -9999 -9999 -9999 -9999 -9999 -9999 -9999 -9999 -9999 -9999 -9999 -9999 -9999 -9999 -9999 -9999 -9999 -9999 43.01347 41.18967 41.80556 40.91667 39.73064 40.35836 41.69473 42.91667 42.08897 43.3223 43.09211 41.91419 40.75607 40.23179 39.20266 39.71397 40.79235 42.48938 44.26101 45.60989 46.186 45.62369 44.93671 43.69588 42.789 43.10248 42.86913 43.84787 44.75309 44.15254 44.13265 43.58534 43.39569 44.2286 44.40678 43.2417 42.89805 42.53172 41.78321 42.44253 43.49943 43.8927 43.13218 43.62912 44.10431 44.68927 44.30272 43.49315 43.57877 43.686 43.29338 43.18442 44.15548 44.72958 45.64394 45.96688 46.42482 46.8652 47.28318 47.36979 47.67081 47.6227 47.34964 47.09242 44.20765 41.13356 41.97427 43.87978 44.2029 42.98986 42.31638 41.52494 40.30148 40.37801 39.77932 37.73981 37.95621 40.23893 39.98822 38.42424 39.08659 40.50523 41.08796 -9999 -9999 -9999 -9999 -9999 -9999 -9999 -9999 -9999 -9999 -9999 -9999 -9999 -9999 -9999 -9999 -9999 -9999 -9999 -9999 -9999 -9999 -9999 -9999 -9999 -9999 -9999 -9999 -9999 -9999 -9999 -9999 -9999 -9999 -9999 -9999 -9999 -9999 -9999 -9999 -9999 -9999 -9999 -9999 -9999 -9999 -9999 -9999 
-9999 -9999 -9999 -9999 -9999 -9999 -9999 -9999 -9999 -9999 -9999 -9999 -9999 -9999 -9999 -9999 -9999 -9999 -9999 -9999 -9999 -9999 -9999 -9999 -9999 -9999 -9999 -9999 -9999 -9999 -9999 -9999 -9999 -9999 -9999 -9999 -9999 -9999 -9999 43.2714 41.7789 41.13535 40.66332 40.05102 40.08621 42.28603 43.97222 42.61745 44.23497 44.72133 43.6828 43.70968 43.01075 41.93635 42.28495 43.79032 45.13227 45.50264 45.55556 45.88574 45.16299 44.39978 44.39891 44 43.30011 43.86689 44.84649 45.48727 44.61279 44.74576 44.161 43.89077 44.64883 45.02778 45.00561 45.12951 44.20662 43.02662 42.33683 42.10526 42.79514 43.59195 43.92898 44.40639 44.1954 44.31172 43.7931 43.7931 43.32761 42.87774 43.36735 43.01802 43.95973 45.51913 45.96774 46.459 46.94093 47.07419 47.24843 47.78646 47.50514 47.27319 47.42798 45.02688 41.83559 42.11111 42.93598 43.99671 44.23077 42.82095 41.52542 41.20848 42.01031 39.77541 37.91966 37.89251 38.13868 37.9697 38.30935 38.70967 40.23392 41.37529 -9999 -9999 -9999 -9999 -9999 -9999 -9999 -9999 -9999 -9999 -9999 -9999 -9999 -9999 -9999 -9999 -9999 -9999 -9999 -9999 -9999 -9999 -9999 -9999 -9999 -9999 -9999 -9999 -9999 -9999 -9999 -9999 -9999 -9999 -9999 -9999 -9999 -9999 -9999 -9999 -9999 -9999 -9999 -9999 -9999 -9999 -9999 -9999 
-9999 -9999 -9999 -9999 -9999 -9999 -9999 -9999 -9999 -9999 -9999 -9999 -9999 -9999 -9999 -9999 -9999 -9999 -9999 -9999 -9999 -9999 -9999 -9999 -9999 -9999 -9999 -9999 -9999 -9999 -9999 -9999 -9999 -9999 -9999 -9999 -9999 -9999 -9999 43.47458 42.17172 40.9699 40.40404 40.52512 41.5529 42.51413 43.52778 42.789 43.53685 43.82417 43.56913 43.42949 42.56329 42.31771 43.56771 45.24922 46.97436 47.43789 46.76656 45.66138 45.21164 44.05914 43.9693 44.39891 44.02412 44.45346 45.11401 45.8061 45.45958 45.84736 44.97755 44.35123 45.68306 46.66124 46.67756 46.02908 44.27262 43.42561 43.64261 42.97786 42.56993 43.87931 44.35853 43.98625 43.8734 43.75726 43.54095 43.4669 42.93982 43.3391 43.48692 43.47458 43.97522 44.82281 45.49403 46.06109 46.53887 46.56084 46.77249 47.43386 46.68234 46.66667 46.6301 45.91295 44.21601 42.77409 43.18433 43.61936 44.24142 43.77778 41.5529 41.09195 41.2931 40.56713 40.26807 37.51515 37.12963 38.57914 38.80024 39.32748 39.92451 -9999 -9999 -9999 -9999 -9999 -9999 -9999 -9999 -9999 -9999 -9999 -9999 -9999 -9999 -9999 -9999 -9999 -9999 -9999 -9999 -9999 -9999 -9999 -9999 -9999 -9999 -9999 -9999 -9999 -9999 -9999 -9999 -9999 -9999 -9999 -9999 -9999 -9999 -9999 -9999 -9999 -9999 -9999 -9999 -9999 -9999 -9999 -9999 -9999 
-9999 -9999 -9999 -9999 -9999 -9999 -9999 -9999 -9999 -9999 -9999 -9999 -9999 -9999 -9999 -9999 -9999 -9999 -9999 -9999 -9999 -9999 -9999 -9999 -9999 -9999 -9999 -9999 -9999 -9999 -9999 -9999 -9999 -9999 -9999 -9999 -9999 -9999 -9999 43.36158 41.52446 41.29943 41.66667 41.05903 41.89655 43.5962 43.14381 42.3913 42.25195 42.3913 42.3913 41.47287 40.99026 41.34718 42.3545 43.79601 45.48286 47.00722 47.74359 47.52045 47.40854 46.34774 45.42066 45.40043 45.72511 45.75269 46.1165 46.32035 46.68311 46.84385 46.32676 46.73203 47.8967 48.10969 47.83549 47.24044 45.51066 43.92898 43.79977 44.01489 43.06527 43.05556 43.39677 43.32761 43.94977 43.87931 43.22917 43.12354 43.22376 43.41352 43.70748 44.11599 44.73536 44.84797 45.02778 45.68306 46.44408 46.52104 46.82796 47.23109 46.93823 47.04473 47.14286 47.55521 46.61874 44.65255 44.08691 43.88328 43.87006 43.37823 42.9096 41.17816 40.91954 41.1169 41.20047 38.55676 36.98502 37.34681 39.19317 40.26316 40.72104 -9999 -9999 -9999 -9999 -9999 -9999 -9999 -9999 -9999 -9999 -9999 -9999 -9999 -9999 -9999 -9999 -9999 -9999 -9999 -9999 -9999 -9999 -9999 -9999 -9999 -9999 -9999 -9999 -9999 -9999 -9999 -9999 -9999 -9999 -9999 -9999 -9999 -9999 -9999 -9999 -9999 -9999 -9999 -9999 -9999 -9999 -9999 -9999 -9999 
-9999 -9999 -9999 -9999 -9999 -9999 -9999 -9999 -9999 -9999 -9999 -9999 -9999 -9999 -9999 -9999 -9999 -9999 -9999 -9999 -9999 -9999 -9999 -9999 -9999 -9999 -9999 -9999 -9999 -9999 -9999 -9999 -9999 -9999 -9999 -9999 -9999 -9999 -9999 43.84181 43.02721 42.65873 42.46576 42.01389 43.97042 43.99551 42.53356 41.15991 41.86308 42.1156 41.13176 39.96085 39.94444 40.64569 40.73771 42.21133 43.60841 45.78025 47.579 48.35329 48.73512 48.22854 47.30769 46.64021 46.84829 47.80983 47.66129 47.61129 47.54902 47.71987 47.94995 48.92219 48.73817 48.3811 48.39743 48.64217 48.0914 46.71053 45.90255 45.16949 43.89468 42.65046 42.36353 42.71196 43.17654 43.24009 42.91958 43.02662 43.62069 43.87755 43.77854 44.22639 44.45402 44.62457 44.76352 45.79153 46.33002 46.63355 46.96721 47.52688 47.73695 48.45086 48.80952 48.76446 47.63407 45.5914 44.05154 43.91667 43.29955 42.55137 43.43434 42.75862 42.1875 42.04282 41.13663 39.05109 37.10986 37.26937 39.45819 40.98214 -9999 -9999 -9999 -9999 -9999 -9999 -9999 -9999 -9999 -9999 -9999 -9999 -9999 -9999 -9999 -9999 -9999 -9999 -9999 -9999 -9999 -9999 -9999 -9999 -9999 -9999 -9999 -9999 -9999 -9999 -9999 -9999 -9999 -9999 -9999 -9999 -9999 -9999 -9999 -9999 -9999 -9999 -9999 -9999 -9999 -9999 -9999 -9999 -9999 -9999 
-9999 -9999 -9999 -9999 -9999 -9999 -9999 -9999 -9999 -9999 -9999 -9999 -9999 -9999 -9999 -9999 -9999 -9999 -9999 -9999 -9999 -9999 -9999 -9999 -9999 -9999 -9999 -9999 -9999 -9999 -9999 -9999 -9999 -9999 -9999 -9999 -9999 -9999 -9999 43.02721 43.8063 42.51701 42.64032 43.77133 45.70792 42.98986 40.64972 40.76271 40.52511 41.4437 40.44444 38.8232 38.95414 39.84548 40.53905 41.61148 43.55811 45.02688 46.39499 46.90403 46.8718 46.88786 45.53291 44.84127 46.15181 47.65708 48.63782 48.65156 48.35491 48.43581 48.56688 48.81329 48.56688 48.45086 48.49947 48.72204 48.72612 48.21619 47.85559 47.25914 46.17347 44.1092 42.42424 42.30994 42.19298 42.1967 42.2556 42.80701 43.9158 43.98625 44.06393 44.29224 44.53925 44.3686 44.69955 46.01571 46.4883 46.48829 47.10265 47.92341 48.42414 48.91189 48.93843 48.40764 47.70299 45.64394 43.21192 43.0143 43.10631 42.85311 42.23744 43.70749 43.26365 42.16726 40.10791 38.04213 37.28234 37.05739 39.14591 -9999 -9999 -9999 -9999 -9999 -9999 -9999 -9999 -9999 -9999 -9999 -9999 -9999 -9999 -9999 -9999 -9999 -9999 -9999 -9999 -9999 -9999 -9999 -9999 -9999 -9999 -9999 -9999 -9999 -9999 -9999 -9999 -9999 -9999 -9999 -9999 -9999 -9999 -9999 -9999 -9999 -9999 -9999 -9999 -9999 -9999 -9999 -9999 -9999 -9999 -9999 
-9999 -9999 -9999 -9999 -9999 -9999 -9999 -9999 -9999 -9999 -9999 -9999 -9999 -9999 -9999 -9999 -9999 -9999 -9999 -9999 -9999 -9999 -9999 -9999 -9999 -9999 -9999 -9999 -9999 -9999 -9999 -9999 -9999 -9999 -9999 -9999 -9999 -9999 -9999 -9999 43.56576 43.44032 43.2714 45.38591 45.48727 42.67001 40.23085 39.7241 40.91163 42.24422 42.05044 41.22662 41.03618 40.67982 41.22662 42.16172 43.97394 44.01709 45 45.5291 45.19231 45.04287 44.09041 43.42684 44.41694 46.60194 48.67725 49.54739 49.57537 49.2328 48.91534 48.73418 49.07407 49.11859 48.88179 48.2906 48.21047 48.48975 48.41009 47.51118 46.28378 45.84755 44.00231 42.59582 42.6282 42.76005 42.55006 42.69729 42.95322 43.48328 43.18966 43.57877 43.94977 44.61626 45.03968 46.40468 46.96468 46.79487 46.77152 47.8425 48.85517 48.9418 48.8515 48.36021 47.70766 46.5368 44.52695 42.56152 42.75727 43.01347 41.609 42.94653 40.44205 39.02068 39.95186 37.87037 37.48451 39.94662 40.48463 -9999 -9999 -9999 -9999 -9999 -9999 -9999 -9999 -9999 -9999 -9999 -9999 -9999 -9999 -9999 -9999 -9999 -9999 -9999 -9999 -9999 -9999 -9999 -9999 -9999 -9999 -9999 -9999 -9999 -9999 -9999 -9999 -9999 -9999 -9999 -9999 -9999 -9999 -9999 -9999 -9999 -9999 -9999 -9999 -9999 -9999 -9999 -9999 -9999 -9999 -9999 
-9999 -9999 -9999 -9999 -9999 -9999 -9999 -9999 -9999 -9999 -9999 -9999 -9999 -9999 -9999 -9999 -9999 -9999 -9999 -9999 -9999 -9999 -9999 -9999 -9999 -9999 -9999 -9999 -9999 -9999 -9999 -9999 -9999 -9999 -9999 -9999 -9999 -9999 -9999 -9999 -9999 44.16386 45.1505 45.88852 43.33333 41.55481 39.20068 38.44178 40.81408 42.42424 42.20779 42.10239 41.99347 41.77489 41.99454 42.43421 42.77959 42.50814 43.93204 43.71629 43.99351 44.45346 44.04762 43.74317 44.9945 47.00436 48.69542 49.65499 49.84127 49.65825 49.31435 49.33652 49.15344 48.88179 48.17792 47.95038 47.75956 48.16338 47.92359 46.53244 46.11297 46.25563 45.43919 43.94977 43.67715 43.49234 42.87825 42.37338 42.69006 43.40882 43.3046 43.51211 44.12944 45.02825 45.45198 46.12598 46.71634 46.81617 46.63355 47.51082 48.36549 48.79808 48.5215 47.37554 46.63934 46.16013 45.16393 44.08333 43.55932 43.49662 42.35395 40.34624 38.86926 37.58993 35.67416 36.3806 37.68518 -9999 -9999 -9999 -9999 -9999 -9999 -9999 -9999 -9999 -9999 -9999 -9999 -9999 -9999 -9999 -9999 -9999 -9999 -9999 -9999 -9999 -9999 -9999 -9999 -9999 -9999 -9999 -9999 -9999 -9999 -9999 -9999 -9999 -9999 -9999 -9999 -9999 -9999 -9999 -9999 -9999 -9999 -9999 -9999 -9999 -9999 -9999 -9999 -9999 -9999 -9999 -9999 -9999 
-9999 -9999 -9999 -9999 -9999 -9999 -9999 -9999 -9999 -9999 -9999 -9999 -9999 -9999 -9999 -9999 -9999 -9999 -9999 -9999 -9999 -9999 -9999 -9999 -9999 -9999 -9999 -9999 -9999 -9999 -9999 -9999 -9999 -9999 -9999 -9999 -9999 -9999 -9999 -9999 -9999 45.8194 47.07505 44.5 42.31638 41.4696 40.34347 39.68121 40.87171 42.04669 42.13115 41.08911 39.90066 39.79933 40.40828 41.08527 40.61111 40.56656 41.83007 42.70152 43.18675 44.21824 43.78393 43.11002 44.02412 46.25407 47.98942 49.34486 49.97379 50.18287 50.31546 49.78903 49.01805 48.68703 48.85994 49.07104 48.83279 48.47495 47.31451 46.17117 46.14094 46.16667 45.62289 45.52365 45.1484 43.98474 42.87397 42.28504 42.69366 43.15578 43.50574 43.59649 43.67015 44.121 44.32203 45.27405 46.47222 47.57174 47.9989 47.90988 47.90988 48.29545 48.94481 47.98475 46.30243 45.66777 44.70199 43.62416 44.05968 44.34122 42.51701 41.49602 39.71264 38.33333 -9999 -9999 -9999 -9999 -9999 -9999 -9999 -9999 -9999 -9999 -9999 -9999 -9999 -9999 -9999 -9999 -9999 -9999 -9999 -9999 -9999 -9999 -9999 -9999 -9999 -9999 -9999 -9999 -9999 -9999 -9999 -9999 -9999 -9999 -9999 -9999 -9999 -9999 -9999 -9999 -9999 -9999 -9999 -9999 -9999 -9999 -9999 -9999 -9999 -9999 -9999 -9999 -9999 -9999 -9999 -9999 
-9999 -9999 -9999 -9999 -9999 -9999 -9999 -9999 -9999 -9999 -9999 -9999 -9999 -9999 -9999 -9999 -9999 -9999 -9999 -9999 -9999 -9999 -9999 -9999 -9999 -9999 -9999 -9999 -9999 -9999 -9999 -9999 -9999 -9999 -9999 -9999 -9999 -9999 -9999 -9999 -9999 46.44444 45.26578 43.21509 43.03185 42.09184 41.86308 40.68792 40.92163 42.60176 42.96357 40.94445 39.93869 38.73874 38.94558 39.51247 40.00563 39.92117 40.71906 41.69463 43.15673 44.55445 44.18033 43.26183 43.46026 44.83607 46.22438 47.73207 48.85417 49.38272 49.6142 50.26042 49.76115 49.00537 48.91775 49.04372 48.99892 49.06517 48.08743 46.75615 46.11486 45.74887 45.50848 46.0034 46.07675 45.15571 43.59649 42.55006 42.91222 43.58304 44.2419 44.60784 44.44444 44.40639 45.03425 46.24018 48.04731 48.33333 48.38798 47.79978 47.52475 47.46732 48.14207 47.58772 46.42857 45.83333 45.3456 43.89077 42.9054 42.19978 41.69511 42.14853 40.51326 -9999 -9999 -9999 -9999 -9999 -9999 -9999 -9999 -9999 -9999 -9999 -9999 -9999 -9999 -9999 -9999 -9999 -9999 -9999 -9999 -9999 -9999 -9999 -9999 -9999 -9999 -9999 -9999 -9999 -9999 -9999 -9999 -9999 -9999 -9999 -9999 -9999 -9999 -9999 -9999 -9999 -9999 -9999 -9999 -9999 -9999 -9999 -9999 -9999 -9999 -9999 -9999 -9999 -9999 -9999 -9999 -9999 
-9999 -9999 -9999 -9999 -9999 -9999 -9999 -9999 -9999 -9999 -9999 -9999 -9999 -9999 -9999 -9999 -9999 -9999 -9999 -9999 -9999 -9999 -9999 -9999 -9999 -9999 -9999 -9999 -9999 -9999 -9999 -9999 -9999 -9999 -9999 -9999 -9999 -9999 -9999 -9999 -9999 45.66555 43.21509 41.8942 41.86782 41.55251 42.03266 41.38889 41.69435 43.41667 43.44444 40.64972 39.52703 39.26554 38.72717 38.7931 39.23253 40.2968 41.12812 41.94915 43.73602 45.15952 45.20697 44.13377 43.70187 44.49013 45.37037 45.75216 45.88675 46.90776 48.26064 49.45652 49.89485 49.19872 48.80174 48.62939 48.75944 49.12698 48.59763 46.767 45.47782 44.49201 44.72032 45.46233 45.91954 45.78978 44.27991 43.026 42.76786 43.61013 44.1928 44.76273 45.63356 46.63842 47.00783 47.52475 49.15301 48.91422 48.26733 46.5 45.41667 45.81949 46.91666 47.10145 46.37681 45.86111 45.30555 43.19209 41.78082 41.55251 42.28604 42.17514 41.63753 -9999 -9999 -9999 -9999 -9999 -9999 -9999 -9999 -9999 -9999 -9999 -9999 -9999 -9999 -9999 -9999 -9999 -9999 -9999 -9999 -9999 -9999 -9999 -9999 -9999 -9999 -9999 -9999 -9999 -9999 -9999 -9999 -9999 -9999 -9999 -9999 -9999 -9999 -9999 -9999 -9999 -9999 -9999 -9999 -9999 -9999 -9999 -9999 -9999 -9999 -9999 -9999 -9999 -9999 -9999 -9999 -9999 
-9999 -9999 -9999 -9999 -9999 -9999 -9999 -9999 -9999 -9999 -9999 -9999 -9999 -9999 -9999 -9999 -9999 -9999 -9999 -9999 -9999 -9999 -9999 -9999 -9999 -9999 -9999 -9999 -9999 -9999 -9999 -9999 -9999 -9999 -9999 -9999 -9999 -9999 -9999 -9999 -9999 44.78458 42.32082 41.77966 41.78082 41.23711 41.38418 41.00222 42.08333 43.80556 43.534 41.49775 39.71264 39.88095 39.748 38.76307 39.6412 41.03448 42.9096 44.09605 45.20625 46.07843 46.38264 45.18398 43.79139 43.35548 43.87417 43.99225 43.31656 44.53642 46.875 48.23312 48.93843 48.75944 48.52941 48.39325 47.99131 47.54585 47.34848 46.567 45.08475 44.13793 43.80787 44.15509 44.68391 45.27105 44.93007 43.94208 43.05556 43.30357 44.38596 45.21764 46.68367 48.33333 48.69444 49.07407 49.2671 48.44771 47.46137 46.58333 45.80556 46.20959 46.24018 46.25563 45.87542 45.45708 44.55556 41.98167 40.64685 41.55093 41.83731 41.38418 -9999 -9999 -9999 -9999 -9999 -9999 -9999 -9999 -9999 -9999 -9999 -9999 -9999 -9999 -9999 -9999 -9999 -9999 -9999 -9999 -9999 -9999 -9999 -9999 -9999 -9999 -9999 -9999 -9999 -9999 -9999 -9999 -9999 -9999 -9999 -9999 -9999 -9999 -9999 -9999 -9999 -9999 -9999 -9999 -9999 -9999 -9999 -9999 -9999 -9999 -9999 -9999 -9999 -9999 -9999 -9999 -9999 -9999 
-9999 -9999 -9999 -9999 -9999 -9999 -9999 -9999 -9999 -9999 -9999 -9999 -9999 -9999 -9999 -9999 -9999 -9999 -9999 -9999 -9999 -9999 -9999 -9999 -9999 -9999 -9999 -9999 -9999 -9999 -9999 -9999 -9999 -9999 -9999 -9999 -9999 -9999 -9999 -9999 44.89155 43.21306 41.32302 41.58134 42.06349 41.43914 40.87838 41.05759 41.55443 42.45496 42.81706 41.32653 40.23482 39.64821 40.69635 40.03497 41.60859 44.85459 47.38562 48.12091 47.69273 46.91558 46.30529 44.78827 43.43854 42.8132 42.97659 43.33333 43.35585 43.63075 45.58499 46.76535 47.82135 48.16338 47.64254 47.54099 47.10382 46.66667 46.95724 45.84718 44.69697 44.85876 44.89619 43.85198 43.45657 44.25991 44.17249 44.62175 43.95833 43.53499 43.70567 44.9138 46.53015 48.34455 48.9549 49.16125 48.64719 48.6612 47.33334 46.4527 46.56532 47.22222 47.19416 46.38418 45.49549 44.62096 43.75 43.00341 41.72414 40.98407 39.5977 -9999 -9999 -9999 -9999 -9999 -9999 -9999 -9999 -9999 -9999 -9999 -9999 -9999 -9999 -9999 -9999 -9999 -9999 -9999 -9999 -9999 -9999 -9999 -9999 -9999 -9999 -9999 -9999 -9999 -9999 -9999 -9999 -9999 -9999 -9999 -9999 -9999 -9999 -9999 -9999 -9999 -9999 -9999 -9999 -9999 -9999 -9999 -9999 -9999 -9999 -9999 -9999 -9999 -9999 -9999 -9999 -9999 -9999 -9999 
-9999 -9999 -9999 -9999 -9999 -9999 -9999 -9999 -9999 -9999 -9999 -9999 -9999 -9999 -9999 -9999 -9999 -9999 -9999 -9999 -9999 -9999 -9999 -9999 -9999 -9999 -9999 -9999 -9999 -9999 -9999 -9999 -9999 -9999 -9999 -9999 -9999 -9999 -9999 -9999 45.03424 42.4685 41.98059 42.31859 41.94631 41.38796 41.08333 41.99561 41.63852 41.92264 42.79279 42.63039 42.34926 40.71511 39.82456 41.78201 45.35473 47.65027 48.83227 48.80192 47.63072 46.35417 44.9395 43.34989 42.4523 42.48866 43.16893 43.93424 45.17396 46.24018 47.47223 47.3434 47.84053 48.21232 47.37859 46.82671 46.66667 46.35417 46.06866 46.01449 45.28619 46.11298 45.81921 44.74448 44.2874 43.66197 43.93404 44.29825 44.08983 43.86121 43.83929 45.09804 46.37557 48.21029 48.46995 48.44771 47.67759 47.25914 46.09989 45.70621 46.63842 46.61017 46.01947 45.80499 45.28619 44.19444 43.10631 41.92177 41.12257 38.72377 38.33922 -9999 -9999 -9999 -9999 -9999 -9999 -9999 -9999 -9999 -9999 -9999 -9999 -9999 -9999 -9999 -9999 -9999 -9999 -9999 -9999 -9999 -9999 -9999 -9999 -9999 -9999 -9999 -9999 -9999 -9999 -9999 -9999 -9999 -9999 -9999 -9999 -9999 -9999 -9999 -9999 -9999 -9999 -9999 -9999 -9999 -9999 -9999 -9999 -9999 -9999 -9999 -9999 -9999 -9999 -9999 -9999 -9999 -9999 -9999 
-9999 -9999 -9999 -9999 -9999 -9999 -9999 -9999 -9999 -9999 -9999 -9999 -9999 -9999 -9999 -9999 -9999 -9999 -9999 -9999 -9999 -9999 -9999 -9999 -9999 -9999 -9999 -9999 -9999 -9999 -9999 -9999 -9999 -9999 -9999 -9999 -9999 -9999 -9999 -9999 45.22184 42.15517 41.83908 41.95205 41.7789 42.30133 42.24806 42.87679 42.23164 42.42938 43.93177 44.81236 45.81958 45.37347 44.4161 45.55369 46.58966 46.38158 47.30313 47.96417 47.01987 46.27778 44.2029 42.13889 41.80696 42.09184 42.80433 43.87006 46.65552 48.36656 48.4773 47.86036 48.08333 48.68852 48.02631 47.34101 47.25877 47.11329 46.69445 46.52542 46.53716 46.46465 46.00225 45.42093 44.81352 43.60329 42.9078 43.62396 44.3357 44.61309 44.02628 44.74448 45.76174 47.36251 47.64673 46.66667 45.93088 45.79096 45.57823 45.71995 46.94915 47.12742 46.63242 45.79067 45.35473 44.83333 43.48786 40.99099 38.92774 -9999 -9999 -9999 -9999 -9999 -9999 -9999 -9999 -9999 -9999 -9999 -9999 -9999 -9999 -9999 -9999 -9999 -9999 -9999 -9999 -9999 -9999 -9999 -9999 -9999 -9999 -9999 -9999 -9999 -9999 -9999 -9999 -9999 -9999 -9999 -9999 -9999 -9999 -9999 -9999 -9999 -9999 -9999 -9999 -9999 -9999 -9999 -9999 -9999 -9999 -9999 -9999 -9999 -9999 -9999 -9999 -9999 -9999 -9999 -9999 -9999 
-9999 -9999 -9999 -9999 -9999 -9999 -9999 -9999 -9999 -9999 -9999 -9999 -9999 -9999 -9999 -9999 -9999 -9999 -9999 -9999 -9999 -9999 -9999 -9999 -9999 -9999 -9999 -9999 -9999 -9999 -9999 -9999 -9999 -9999 -9999 -9999 -9999 -9999 -9999 -9999 44.55782 41.75287 41.29181 41.26575 41.41243 42.98098 43.45039 43.61761 42.34926 41.80985 43.56187 44.86339 45.76503 45.37954 45.52778 46.28713 45.44702 45.00561 45.13423 45.76366 46.19687 46.35241 44.72222 42.9402 42.64542 42.99435 43.76417 44.48237 46.60494 48.26159 48.43234 48.33887 48.40484 49.06216 48.31155 47.17608 47.83443 48.35526 47.41667 46.79705 46.3595 46.51361 46.24018 45.23809 43.94464 42.60895 42.59259 42.62246 42.53597 43.68961 44.41489 44.41551 45.25862 46.8254 47.08193 45.57995 45.37671 45.27491 45.8048 46.0034 46.5136 46.11678 46.01947 45.49319 45.32998 45.36424 43.97222 41.72355 -9999 -9999 -9999 -9999 -9999 -9999 -9999 -9999 -9999 -9999 -9999 -9999 -9999 -9999 -9999 -9999 -9999 -9999 -9999 -9999 -9999 -9999 -9999 -9999 -9999 -9999 -9999 -9999 -9999 -9999 -9999 -9999 -9999 -9999 -9999 -9999 -9999 -9999 -9999 -9999 -9999 -9999 -9999 -9999 -9999 -9999 -9999 -9999 -9999 -9999 -9999 -9999 -9999 -9999 -9999 -9999 -9999 -9999 -9999 -9999 -9999 -9999 
-9999 -9999 -9999 -9999 -9999 -9999 -9999 -9999 -9999 -9999 -9999 -9999 -9999 -9999 -9999 -9999 -9999 -9999 -9999 -9999 -9999 -9999 -9999 -9999 -9999 -9999 -9999 -9999 -9999 -9999 -9999 -9999 -9999 -9999 -9999 -9999 -9999 -9999 -9999 -9999 44.35941 42.0977 41.75317 41.66666 41.55212 42.29452 43.36735 43.22562 42.55137 42.0977 43.01347 43.66002 44.1777 43.47826 43.49046 44.17503 45 45.29842 44.9263 44.38776 45.31073 46.18406 45.51282 44.39846 43.68771 43.77815 44.40678 44.79167 45.41104 46.65552 47.26821 48.01198 48.77137 49.68354 49.57127 48.00665 47.8959 49.07104 48.87239 47.15653 45.51941 46.21469 46.52542 45.54988 44.30272 43.60532 43.53499 42.7458 42.26835 43.74248 44.44444 44.69435 45.33219 46.18885 46.38418 45.30355 45.21338 45.68866 46.30584 45.67583 44.90264 45.36082 45.54598 45.20975 45.51282 46.06866 45.19016 42.12644 -9999 -9999 -9999 -9999 -9999 -9999 -9999 -9999 -9999 -9999 -9999 -9999 -9999 -9999 -9999 -9999 -9999 -9999 -9999 -9999 -9999 -9999 -9999 -9999 -9999 -9999 -9999 -9999 -9999 -9999 -9999 -9999 -9999 -9999 -9999 -9999 -9999 -9999 -9999 -9999 -9999 -9999 -9999 -9999 -9999 -9999 -9999 -9999 -9999 -9999 -9999 -9999 -9999 -9999 -9999 -9999 -9999 -9999 -9999 -9999 -9999 -9999 
-9999 -9999 -9999 -9999 -9999 -9999 -9999 -9999 -9999 -9999 -9999 -9999 -9999 -9999 -9999 -9999 -9999 -9999 -9999 -9999 -9999 -9999 -9999 -9999 -9999 -9999 -9999 -9999 -9999 -9999 -9999 -9999 -9999 -9999 -9999 -9999 -9999 -9999 -9999 -9999 44.11765 42.27642 41.55052 41.49245 41.23414 41.78122 42.84078 42.86942 42.8653 42.8653 43.33333 43.38983 43.20988 42.8288 43.48072 43.8063 44.18344 44.29379 44.03539 43.68601 44.2637 44.90263 45.04505 44.81908 44.09042 43.75 44.13068 44.11929 43.79251 44.05163 44.09955 45.3456 46.95254 47.91667 48.5844 48.46994 48.29989 48.69878 49.20765 48.08743 47.13805 46.55859 46.41638 45.67691 45.13173 44.54123 44.31818 43.56465 43.39904 43.86282 44.62366 44.90093 44.86736 44.99431 45.05208 44.62175 45.01174 45.42541 45.01718 44.77011 44.4925 45.44406 45.48611 45.89041 46.19687 46.26824 45.62147 42.7739 -9999 -9999 -9999 -9999 -9999 -9999 -9999 -9999 -9999 -9999 -9999 -9999 -9999 -9999 -9999 -9999 -9999 -9999 -9999 -9999 -9999 -9999 -9999 -9999 -9999 -9999 -9999 -9999 -9999 -9999 -9999 -9999 -9999 -9999 -9999 -9999 -9999 -9999 -9999 -9999 -9999 -9999 -9999 -9999 -9999 -9999 -9999 -9999 -9999 -9999 -9999 -9999 -9999 -9999 -9999 -9999 -9999 -9999 -9999 -9999 -9999 -9999 
-9999 -9999 -9999 -9999 -9999 -9999 -9999 -9999 -9999 -9999 -9999 -9999 -9999 -9999 -9999 -9999 -9999 -9999 -9999 -9999 -9999 -9999 -9999 -9999 -9999 -9999 -9999 -9999 -9999 -9999 -9999 -9999 -9999 -9999 -9999 -9999 -9999 -9999 -9999 -9999 44.40559 43.04094 41.37324 40.70176 41.29051 42.15182 43.21306 42.92237 42.86121 42.84078 43.32761 43.98626 42.9023 42.70115 44.18934 44.32203 43.64407 43.00341 42.75862 42.92669 42.82407 43.44828 44.54698 44.83225 44.12879 44.00537 44.16667 44.34524 43.96457 42.62065 41.8942 43.14059 44.43512 45.12061 45.80628 46.53006 47.33446 47.79821 47.7649 47.83443 48.31678 47.37288 46.10538 45.50173 44.85632 44.82759 44.22183 44.03073 44.1369 43.83273 44.94048 45.33799 44.33798 44.27083 44.28571 44.26523 45.10676 44.10211 43.77893 43.7069 44.44445 44.58042 44.72318 45.96132 46.98761 45.94749 44.97126 42.93541 -9999 -9999 -9999 -9999 -9999 -9999 -9999 -9999 -9999 -9999 -9999 -9999 -9999 -9999 -9999 -9999 -9999 -9999 -9999 -9999 -9999 -9999 -9999 -9999 -9999 -9999 -9999 -9999 -9999 -9999 -9999 -9999 -9999 -9999 -9999 -9999 -9999 -9999 -9999 -9999 -9999 -9999 -9999 -9999 -9999 -9999 -9999 -9999 -9999 -9999 -9999 -9999 -9999 -9999 -9999 -9999 -9999 -9999 -9999 -9999 -9999 -9999 
-9999 -9999 -9999 -9999 -9999 -9999 -9999 -9999 -9999 -9999 -9999 -9999 -9999 -9999 -9999 -9999 -9999 -9999 -9999 -9999 -9999 -9999 -9999 -9999 -9999 -9999 -9999 -9999 -9999 -9999 -9999 -9999 -9999 -9999 -9999 -9999 -9999 -9999 -9999 -9999 -9999 43.85198 41.90141 41.43275 42.18931 42.61494 43.13218 42.55441 42.83276 42.82007 43.1713 43.69213 43.06527 42.79514 44.00685 44.05575 44.1358 43.53107 43.21306 42.82007 42.67241 43.18442 44.55782 45.15952 44.24538 44.21222 44.57799 44.71154 45.10281 44.27778 43.24859 43.28231 44.07969 44.82948 44.92873 44.43522 46.12994 47.83221 47.23154 46.59978 46.66115 46.83333 46.23016 45.57471 44.71264 43.63426 43.75 43.85343 43.26241 43.3274 44.85119 44.94681 44.07666 43.74269 43.89881 44.13358 44.13691 44.08983 44.06433 43.92361 44.65517 45.09804 45 45.56497 46.24294 45.66092 44.78085 43.03613 40.69149 -9999 -9999 -9999 -9999 -9999 -9999 -9999 -9999 -9999 -9999 -9999 -9999 -9999 -9999 -9999 -9999 -9999 -9999 -9999 -9999 -9999 -9999 -9999 -9999 -9999 -9999 -9999 -9999 -9999 -9999 -9999 -9999 -9999 -9999 -9999 -9999 -9999 -9999 -9999 -9999 -9999 -9999 -9999 -9999 -9999 -9999 -9999 -9999 -9999 -9999 -9999 -9999 -9999 -9999 -9999 -9999 -9999 -9999 -9999 -9999 -9999 
-9999 -9999 -9999 -9999 -9999 -9999 -9999 -9999 -9999 -9999 -9999 -9999 -9999 -9999 -9999 -9999 -9999 -9999 -9999 -9999 -9999 -9999 -9999 -9999 -9999 -9999 -9999 -9999 -9999 -9999 -9999 -9999 -9999 -9999 -9999 -9999 -9999 -9999 -9999 -9999 -9999 43.75 41.96113 41.95906 43.03613 42.79907 42.22223 41.7547 42.65046 42.59907 42.54079 42.66082 42.81103 42.95322 43.89468 44.25287 44.43503 44.29379 43.95761 42.7662 42.39005 43.13218 43.87931 44.48161 44.58061 44.52535 44.36354 44.58875 45.34946 45.81967 44.25864 43.19728 43.68687 44.47195 45.3125 45.0783 46.9519 48.9899 47.43806 46.92394 47.10265 46.53244 46.06009 45.90493 45.14368 43.80117 43.96349 44.19906 43.66197 44.19906 45.3405 45.23381 44.11072 42.91222 42.93478 43.56884 42.95102 43.47568 44.7104 44.83568 45.63079 45.53057 45.4729 45.9887 45.76271 44.75945 44.83159 45.34747 44.18465 43.06548 -9999 -9999 -9999 -9999 -9999 -9999 -9999 -9999 -9999 -9999 -9999 -9999 -9999 -9999 -9999 -9999 -9999 -9999 -9999 -9999 -9999 -9999 -9999 -9999 -9999 -9999 -9999 -9999 -9999 -9999 -9999 -9999 -9999 -9999 -9999 -9999 -9999 -9999 -9999 -9999 -9999 -9999 -9999 -9999 -9999 -9999 -9999 -9999 -9999 -9999 -9999 -9999 -9999 -9999 -9999 -9999 -9999 -9999 -9999 -9999 
-9999 -9999 -9999 -9999 -9999 -9999 -9999 -9999 -9999 -9999 -9999 -9999 -9999 -9999 -9999 -9999 -9999 -9999 -9999 -9999 -9999 -9999 -9999 -9999 -9999 -9999 -9999 -9999 -9999 -9999 -9999 -9999 -9999 -9999 -9999 -9999 -9999 -9999 -9999 -9999 -9999 44.12281 42.723 42.84038 43.04094 42.81103 42.28504 42.05357 43.10446 43.26365 42.43227 42.01878 42.6384 43.69847 43.96853 44.60784 44.57763 44.93743 44.42529 43.21096 42.50871 42.54079 43.65757 44.36111 44.68202 44.4354 44.08252 43.98148 44.34524 45.73771 45.54264 44.08784 44.2286 45.21452 46.43246 46.57837 47.48322 49.02125 48.03592 47.33446 47.53086 46.74036 45.73241 45.44135 45.30516 45.08772 44.5122 44.52214 44.4925 44.71545 44.66427 45.15432 44.74313 43.74248 43.5219 44.52467 43.39789 43.56725 44.84688 45.26316 45.48611 45.97701 46.65513 46.44068 45.40816 44.16667 41.78281 43.42105 45.08245 44.55357 -9999 -9999 -9999 -9999 -9999 -9999 -9999 -9999 -9999 -9999 -9999 -9999 -9999 -9999 -9999 -9999 -9999 -9999 -9999 -9999 -9999 -9999 -9999 -9999 -9999 -9999 -9999 -9999 -9999 -9999 -9999 -9999 -9999 -9999 -9999 -9999 -9999 -9999 -9999 -9999 -9999 -9999 -9999 -9999 -9999 -9999 -9999 -9999 -9999 -9999 -9999 -9999 -9999 -9999 -9999 -9999 -9999 -9999 -9999 -9999 
-9999 -9999 -9999 -9999 -9999 -9999 -9999 -9999 -9999 -9999 -9999 -9999 -9999 -9999 -9999 -9999 -9999 -9999 -9999 -9999 -9999 -9999 -9999 -9999 -9999 -9999 -9999 -9999 -9999 -9999 -9999 -9999 -9999 -9999 -9999 -9999 -9999 -9999 -9999 -9999 -9999 44.27817 42.28504 42.11151 42.73809 42.53286 42.87004 42.80987 43.42105 43.37384 42.13781 41.48936 41.98944 42.75235 43.44406 44.76273 44.73082 45.42093 44.90264 43.74269 42.54079 41.81236 43.65079 45.65456 45.12527 44.16395 44.18033 43.99671 43.57697 44.44444 45.9989 45.25814 44.21769 45.33664 47.411 48.13916 47.84676 47.69144 47.28747 46.9774 46.74036 46.28996 45.97902 45.02356 44.78054 44.42467 44.96466 45.40636 45.10676 45.26786 44.89051 45.4291 45.12868 45.15931 45 45.48985 44.4152 44.09722 44.21948 44.23077 44.17532 45.11494 45.86187 44.62457 43.61582 42.719 41.16608 42.19858 43.44603 43.92299 -9999 -9999 -9999 -9999 -9999 -9999 -9999 -9999 -9999 -9999 -9999 -9999 -9999 -9999 -9999 -9999 -9999 -9999 -9999 -9999 -9999 -9999 -9999 -9999 -9999 -9999 -9999 -9999 -9999 -9999 -9999 -9999 -9999 -9999 -9999 -9999 -9999 -9999 -9999 -9999 -9999 -9999 -9999 -9999 -9999 -9999 -9999 -9999 -9999 -9999 -9999 -9999 -9999 -9999 -9999 -9999 -9999 -9999 -9999 -9999 
-9999 -9999 -9999 -9999 -9999 -9999 -9999 -9999 -9999 -9999 -9999 -9999 -9999 -9999 -9999 -9999 -9999 -9999 -9999 -9999 -9999 -9999 -9999 -9999 -9999 -9999 -9999 -9999 -9999 -9999 -9999 -9999 -9999 -9999 -9999 -9999 -9999 -9999 -9999 -9999 -9999 44.11072 42.16903 42.05776 41.48418 41.60628 42.08937 42.94188 43.43786 42.70115 41.87279 40.86309 41.57833 42.10526 43.22917 44.45402 45.28249 45.66442 45.25028 43.48959 42.30994 41.22652 43.25939 45.46205 44.55338 43.52459 43.76361 44.26229 43.64548 42.97052 43.75 45.88889 45.60811 46.16446 47.84946 48.49463 47.65886 46.80791 46.31519 46.53494 47.26962 46.44903 46.1361 45.80399 44.69424 44.11589 44.84413 45.50121 46.0928 46.80657 45.91021 43.95605 44.09976 43.62214 43.29121 43.86905 43.86737 43.45029 44.08508 44.30894 44.45402 45.64719 45.28736 44.28328 43.56576 43.12215 42.98246 44.12811 44.42446 43.53189 41.57442 -9999 -9999 -9999 -9999 -9999 -9999 -9999 -9999 -9999 -9999 -9999 -9999 -9999 -9999 -9999 -9999 -9999 -9999 -9999 -9999 -9999 -9999 -9999 -9999 -9999 -9999 -9999 -9999 -9999 -9999 -9999 -9999 -9999 -9999 -9999 -9999 -9999 -9999 -9999 -9999 -9999 -9999 -9999 -9999 -9999 -9999 -9999 -9999 -9999 -9999 -9999 -9999 -9999 -9999 -9999 -9999 -9999 -9999 -9999 
-9999 -9999 -9999 -9999 -9999 -9999 -9999 -9999 -9999 -9999 -9999 -9999 -9999 -9999 -9999 -9999 -9999 -9999 -9999 -9999 -9999 -9999 -9999 -9999 -9999 -9999 -9999 -9999 -9999 -9999 -9999 -9999 -9999 -9999 -9999 -9999 -9999 -9999 -9999 -9999 -9999 44.20804 43.41637 42.05635 42.51208 43.66071 43.66902 44.90741 44.37785 43.83562 43.61208 41.27837 40.8363 42.54079 42.47405 44.23516 44.9435 44.52948 45.06803 44.46367 42.94872 41.81287 43.07471 45.15504 44.95114 44.72403 44.39935 44.48969 44.30555 43.40628 43.04124 44.54802 46.06866 47.29508 48.66024 49.54883 48.49232 46.40853 45.7483 45.97701 46.28996 46.51826 46.45329 45.62793 44.83274 44.21212 44.54546 44.96337 46.33459 46.99504 45.74275 42.56919 42.29616 43.35106 43.11981 43.53499 42.90342 43.12865 44.65738 44.74138 45.30717 45.13173 45.17694 44.59613 43.53107 43.64261 45.45718 45.58126 44.55357 42.50599 41.06929 -9999 -9999 -9999 -9999 -9999 -9999 -9999 -9999 -9999 -9999 -9999 -9999 -9999 -9999 -9999 -9999 -9999 -9999 -9999 -9999 -9999 -9999 -9999 -9999 -9999 -9999 -9999 -9999 -9999 -9999 -9999 -9999 -9999 -9999 -9999 -9999 -9999 -9999 -9999 -9999 -9999 -9999 -9999 -9999 -9999 -9999 -9999 -9999 -9999 -9999 -9999 -9999 -9999 -9999 -9999 -9999 -9999 -9999 -9999 
-9999 -9999 -9999 -9999 -9999 -9999 -9999 -9999 -9999 -9999 -9999 -9999 -9999 -9999 -9999 -9999 -9999 -9999 -9999 -9999 -9999 -9999 -9999 -9999 -9999 -9999 -9999 -9999 -9999 -9999 -9999 -9999 -9999 -9999 -9999 -9999 -9999 -9999 -9999 -9999 -9999 43.69919 43.45029 44.79532 43.86737 42.46172 42.2807 43.7069 44.72789 46.1689 45.89041 42.82738 41.33811 42.74475 41.90059 43.2581 43.9158 44.18671 44.97126 44.25087 42.98709 42.28286 43.07958 44.92754 45.32453 45.20285 44.82948 44.79847 44.48124 43.91667 43.46461 43.92123 45.66555 46.86819 47.58842 48.57143 48.7055 47.61111 47.0339 46.78161 45.6446 45.34483 45.9622 45.93567 45.2509 43.84058 43.58273 43.90319 45.4291 46.23457 44.71618 43.01075 42.32852 42.95322 42.49704 43.35106 43.10954 43.03613 43.85813 45.16496 45.71996 45.17694 44.1008 42.66553 42.719 44.01489 45.42824 45.78947 43.3274 40.79422 40.26764 -9999 -9999 -9999 -9999 -9999 -9999 -9999 -9999 -9999 -9999 -9999 -9999 -9999 -9999 -9999 -9999 -9999 -9999 -9999 -9999 -9999 -9999 -9999 -9999 -9999 -9999 -9999 -9999 -9999 -9999 -9999 -9999 -9999 -9999 -9999 -9999 -9999 -9999 -9999 -9999 -9999 -9999 -9999 -9999 -9999 -9999 -9999 -9999 -9999 -9999 -9999 -9999 -9999 -9999 -9999 -9999 -9999 -9999 -9999 
-9999 -9999 -9999 -9999 -9999 -9999 -9999 -9999 -9999 -9999 -9999 -9999 -9999 -9999 -9999 -9999 -9999 -9999 -9999 -9999 -9999 -9999 -9999 -9999 -9999 -9999 -9999 -9999 -9999 -9999 -9999 -9999 -9999 -9999 -9999 -9999 -9999 -9999 -9999 -9999 -9999 -9999 43.99767 44.16376 42.25978 41.30695 41.78571 43.47953 45.60658 47.45066 47.0904 43.86905 42.05219 42.51462 42.16726 43.32751 43.61888 44.12616 44.38657 43.29837 42.07892 41.90141 42.88194 45.12472 45.84718 45.01115 43.96745 44.27778 44.33443 44.01994 43.67232 43.41352 44.75309 44.92144 45.50221 46.54139 47.51366 47.77034 47.69625 48.05085 47.16495 46.28028 45.57471 45.5594 44.95921 44.61309 44.10349 43.54545 44.85294 46.17284 44.58484 43.04556 42.5 42.16549 42.25768 43.14421 42.7305 42.49117 44.23077 45.50173 45.87659 45.45718 44.01858 43.34491 43.48328 45.15571 46.52778 45.41231 43.01075 43.01471 44.15744 45.44896 44.54771 42.87485 -9999 -9999 -9999 -9999 -9999 -9999 -9999 -9999 -9999 -9999 -9999 -9999 -9999 -9999 -9999 -9999 -9999 -9999 -9999 -9999 -9999 -9999 -9999 -9999 -9999 -9999 -9999 -9999 -9999 -9999 -9999 -9999 -9999 -9999 -9999 -9999 -9999 -9999 -9999 -9999 -9999 -9999 -9999 -9999 -9999 -9999 -9999 -9999 -9999 -9999 -9999 -9999 -9999 -9999 -9999 -9999 
-9999 -9999 -9999 -9999 -9999 -9999 -9999 -9999 -9999 -9999 -9999 -9999 -9999 -9999 -9999 -9999 -9999 -9999 -9999 -9999 -9999 -9999 -9999 -9999 -9999 -9999 -9999 -9999 -9999 -9999 -9999 -9999 -9999 -9999 -9999 -9999 -9999 -9999 -9999 -9999 -9999 -9999 44.64912 44.36702 43.63263 42.29391 41.78657 42.41071 46.08671 48.65591 47.7146 44.55241 42.70094 41.8139 41.8446 42.92841 43.03613 43.80787 44.16376 43.13899 41.72619 41.25296 42.21835 44.121 45.62289 45.66441 44.13265 43.7991 44.08333 44.13889 43.54658 43.65079 44.42567 44.35941 44.74576 45.69351 46.38521 46.92394 47.32651 47.64739 46.48973 45.93356 45.21338 45.04037 44.46387 45.36052 45.54753 44.8601 45.2912 46.25155 44.94585 43.04556 42.37089 41.54971 42.28286 42.55319 41.93548 42.91222 45.42253 45.42253 45.25913 44.5331 43.58747 42.95322 43.4669 44.8206 45.19676 45.34747 46.41577 46.4416 45.19827 44.10112 41.88679 40.30934 38.98468 -9999 -9999 -9999 -9999 -9999 -9999 -9999 -9999 -9999 -9999 -9999 -9999 -9999 -9999 -9999 -9999 -9999 -9999 -9999 -9999 -9999 -9999 -9999 -9999 -9999 -9999 -9999 -9999 -9999 -9999 -9999 -9999 -9999 -9999 -9999 -9999 -9999 -9999 -9999 -9999 -9999 -9999 -9999 -9999 -9999 -9999 -9999 -9999 -9999 -9999 -9999 -9999 -9999 -9999 -9999 
-9999 -9999 -9999 -9999 -9999 -9999 -9999 -9999 -9999 -9999 -9999 -9999 -9999 -9999 -9999 -9999 -9999 -9999 -9999 -9999 -9999 -9999 -9999 -9999 -9999 -9999 -9999 -9999 -9999 -9999 -9999 -9999 -9999 -9999 -9999 -9999 -9999 -9999 -9999 -9999 -9999 -9999 45.06388 44.57901 43.64802 42.34634 41.72662 42.23214 46.18172 48.73016 47.7649 44.72611 42.76005 41.81442 41.78529 42.95775 42.4269 43.81533 44.77352 44.18129 42.94188 42.02254 42.83626 44.6449 45.73379 46.01695 45.40134 44.60452 43.94198 44.29379 44.49152 44.64085 45.33333 45.0565 44.35853 45.04582 45.4932 45.83333 46.27119 46.8213 45.93356 44.65738 43.94737 44.15205 44.21053 44.82861 44.56522 43.74237 43.98148 46.10063 45.9697 44.42446 42.97619 42.38095 43.5446 42.11631 43.05555 44.10349 45.11905 45.98214 45.20384 44.19374 43.36917 43.43972 43.96853 44.5993 45.44135 45.84806 46.20403 43.96135 43.65079 42.90123 40.89506 -9999 -9999 -9999 -9999 -9999 -9999 -9999 -9999 -9999 -9999 -9999 -9999 -9999 -9999 -9999 -9999 -9999 -9999 -9999 -9999 -9999 -9999 -9999 -9999 -9999 -9999 -9999 -9999 -9999 -9999 -9999 -9999 -9999 -9999 -9999 -9999 -9999 -9999 -9999 -9999 -9999 -9999 -9999 -9999 -9999 -9999 -9999 -9999 -9999 -9999 -9999 -9999 -9999 -9999 -9999 -9999 -9999 
-9999 -9999 -9999 -9999 -9999 -9999 -9999 -9999 -9999 -9999 -9999 -9999 -9999 -9999 -9999 -9999 -9999 -9999 -9999 -9999 -9999 -9999 -9999 -9999 -9999 -9999 -9999 -9999 -9999 -9999 -9999 -9999 -9999 -9999 -9999 -9999 -9999 -9999 -9999 -9999 -9999 -9999 44.90093 44.13472 43.01643 42.55635 43.03571 43.44603 44.78809 45.94444 45.52154 43.49882 42.41071 42.55006 41.96113 42.51462 42.10836 43.0117 44.38596 44.35673 43.14946 42.32378 42.86549 44.67354 45.63492 45.97506 46.48085 46.34894 46.07023 46.25563 45.59322 45.23008 45.49776 45.7774 45.01154 44.46387 44.86736 45.70535 46.3595 46.12069 45.99084 45.29617 44.79532 44.34629 44.13145 44.40518 44.56392 44.74638 45.19827 45.18868 46.77319 47.14112 44.95773 44.46429 43.90681 42.77979 44.42424 45.6077 44.41425 46.05735 46.53524 44.40433 43.34533 43.77224 45.40936 46.10918 46.13821 45.36052 45.06501 43.3273 45.0303 43.32108 42.40467 42.23058 40.19796 -9999 -9999 -9999 -9999 -9999 -9999 -9999 -9999 -9999 -9999 -9999 -9999 -9999 -9999 -9999 -9999 -9999 -9999 -9999 -9999 -9999 -9999 -9999 -9999 -9999 -9999 -9999 -9999 -9999 -9999 -9999 -9999 -9999 -9999 -9999 -9999 -9999 -9999 -9999 -9999 -9999 -9999 -9999 -9999 -9999 -9999 -9999 -9999 -9999 -9999 -9999 -9999 -9999 -9999 -9999 
-9999 -9999 -9999 -9999 -9999 -9999 -9999 -9999 -9999 -9999 -9999 -9999 -9999 -9999 -9999 -9999 -9999 -9999 -9999 -9999 -9999 -9999 -9999 -9999 -9999 -9999 -9999 -9999 -9999 -9999 -9999 -9999 -9999 -9999 -9999 -9999 -9999 -9999 -9999 -9999 -9999 -9999 44.06028 43.5446 42.25352 42.43499 43.45238 43.45878 43.75736 44.33798 43.58974 42.28944 42.02381 41.72598 41.33929 41.66667 41.84588 43.125 43.91253 43.3274 42.40807 42.67497 42.723 43.86574 45.25028 45.84755 46.76871 47.65886 48.46491 48.7055 48.36021 47.77416 48.11111 48.69008 48.31042 47.02999 46.03448 45.68966 45.91895 46.1913 46.32184 45.94907 45.4947 44.01786 44.60094 45.04108 45.46263 45.80378 45.28589 44.63171 46.19497 47.53997 46.25912 45.2381 45.01812 44.35386 45.68346 46.49759 45.34671 46.67266 46.82254 45.38044 44.54436 44.26714 44.91228 46.14035 46.11111 44.67262 44.3357 44.4645 46.04623 44.21894 43.61111 41.85464 42.00743 -9999 -9999 -9999 -9999 -9999 -9999 -9999 -9999 -9999 -9999 -9999 -9999 -9999 -9999 -9999 -9999 -9999 -9999 -9999 -9999 -9999 -9999 -9999 -9999 -9999 -9999 -9999 -9999 -9999 -9999 -9999 -9999 -9999 -9999 -9999 -9999 -9999 -9999 -9999 -9999 -9999 -9999 -9999 -9999 -9999 -9999 -9999 -9999 -9999 -9999 -9999 -9999 -9999 -9999 -9999 
-9999 -9999 -9999 -9999 -9999 -9999 -9999 -9999 -9999 -9999 -9999 -9999 -9999 -9999 -9999 -9999 -9999 -9999 -9999 -9999 -9999 -9999 -9999 -9999 -9999 -9999 -9999 -9999 -9999 -9999 -9999 -9999 -9999 -9999 -9999 -9999 -9999 -9999 -9999 -9999 -9999 -9999 42.83573 42.29391 41.81548 42.52669 43.04556 43.06061 43.45238 44.18129 43.3041 41.37011 41.00481 40.79422 41.15524 41.03943 41.78572 43.24405 43.2497 42.36111 42.38095 43.69847 42.97786 42.96875 44.54023 45.61856 46.2585 47.51951 48.86364 50.1327 49.86938 48.72793 48.06878 48.13916 48.09843 47.21284 45.76174 44.06829 44.3287 45.4023 46.14943 45.62793 45.44643 44.26523 44.52381 45.33097 46.11507 45.84806 45.78821 45.75702 46.54088 47.54717 45.67901 45.81807 45.04831 45.35372 45.78853 46.72082 46.37681 47.08183 47.142 45.95411 45.51971 44.61131 44.19014 44.64075 45.14881 44.60432 43.89881 44.22383 45.74142 45.18035 42.85268 41.38681 42.75758 42.55515 -9999 -9999 -9999 -9999 -9999 -9999 -9999 -9999 -9999 -9999 -9999 -9999 -9999 -9999 -9999 -9999 -9999 -9999 -9999 -9999 -9999 -9999 -9999 -9999 -9999 -9999 -9999 -9999 -9999 -9999 -9999 -9999 -9999 -9999 -9999 -9999 -9999 -9999 -9999 -9999 -9999 -9999 -9999 -9999 -9999 -9999 -9999 -9999 -9999 -9999 -9999 -9999 -9999 -9999 
-9999 -9999 -9999 -9999 -9999 -9999 -9999 -9999 -9999 -9999 -9999 -9999 -9999 -9999 -9999 -9999 -9999 -9999 -9999 -9999 -9999 -9999 -9999 -9999 -9999 -9999 -9999 -9999 -9999 -9999 -9999 -9999 -9999 -9999 -9999 -9999 -9999 -9999 -9999 -9999 -9999 -9999 -9999 42.98088 42.26404 43.10036 42.99037 43.08575 43.48214 43.34511 42.86972 41.27698 40.81509 40.57178 41.45608 41.36798 41.78614 42.90342 43.26809 43.04062 43.95833 43.34511 42.43499 43.03613 44.39655 45.46233 46.04811 46.89265 48.12362 49.04459 49.21136 48.27495 46.63934 45.5298 45.08979 44.38717 43.58304 42.37841 42.52061 43.75 44.73684 44.9824 45.38369 44.4645 44.96403 44.92883 46.01064 46.3948 46.04167 45.21212 45.84882 47.38187 46.2037 45.69597 44.89734 44.36451 44.45444 45.90854 45.87846 47.61473 48.16486 47.02166 45.66787 44.74313 44.13691 43.77256 44.36364 45.12121 44.61492 44.82969 46.52522 45.16729 42.95113 42.12963 42.88767 -9999 -9999 -9999 -9999 -9999 -9999 -9999 -9999 -9999 -9999 -9999 -9999 -9999 -9999 -9999 -9999 -9999 -9999 -9999 -9999 -9999 -9999 -9999 -9999 -9999 -9999 -9999 -9999 -9999 -9999 -9999 -9999 -9999 -9999 -9999 -9999 -9999 -9999 -9999 -9999 -9999 -9999 -9999 -9999 -9999 -9999 -9999 -9999 -9999 -9999 -9999 -9999 -9999 -9999 -9999 
-9999 -9999 -9999 -9999 -9999 -9999 -9999 -9999 -9999 -9999 -9999 -9999 -9999 -9999 -9999 -9999 -9999 -9999 -9999 -9999 -9999 -9999 -9999 -9999 -9999 -9999 -9999 -9999 -9999 -9999 -9999 -9999 -9999 -9999 -9999 -9999 -9999 -9999 -9999 -9999 -9999 -9999 -9999 43.27957 42.2043 41.96643 42.3586 42.53286 43.60119 43.93939 42.37338 41.06715 40.9697 41.05616 41.51625 41.33693 42.29391 42.74854 43.61013 44.82861 43.97163 42.10836 42.60563 44.03935 45.00571 45.86168 46.55859 46.77966 47.25028 47.70492 48.03764 48.03279 46.81208 45.2911 44.05595 43.75736 43.3753 42.83995 42.09246 42.27494 44.22619 44.33571 44.77657 44.63636 44.51515 44.72123 45.71513 46.18794 46.20669 45.71256 45.80247 46.93486 47.1598 45.5576 44.74638 44.27273 44.18182 45.86353 45.48737 46.10507 48.85265 47.10145 45.44082 44.68599 44.09091 43.93382 44.43419 45.08547 44.6256 44.82968 46.48148 44.68283 43.05556 43.13726 -9999 -9999 -9999 -9999 -9999 -9999 -9999 -9999 -9999 -9999 -9999 -9999 -9999 -9999 -9999 -9999 -9999 -9999 -9999 -9999 -9999 -9999 -9999 -9999 -9999 -9999 -9999 -9999 -9999 -9999 -9999 -9999 -9999 -9999 -9999 -9999 -9999 -9999 -9999 -9999 -9999 -9999 -9999 -9999 -9999 -9999 -9999 -9999 -9999 -9999 -9999 -9999 -9999 -9999 -9999 -9999 
-9999 -9999 -9999 -9999 -9999 -9999 -9999 -9999 -9999 -9999 -9999 -9999 -9999 -9999 -9999 -9999 -9999 -9999 -9999 -9999 -9999 -9999 -9999 -9999 -9999 -9999 -9999 -9999 -9999 -9999 -9999 -9999 -9999 -9999 -9999 -9999 -9999 -9999 -9999 -9999 -9999 -9999 -9999 42.92566 41.24396 40.81197 41 41.45454 42.98561 43.66197 42.17443 40.67029 40.76087 41.33454 41.875 42.08483 42.07747 42.25352 42.61905 44.17849 43.40401 42.35365 42.67497 44.04353 45.64972 46.2963 46.79054 47.11864 47.37136 46.74523 46.72819 46.79054 46.86073 45.48368 44.48399 43.94484 43.61314 43.40659 43.30247 43.27272 45.16129 44.27458 44.0606 44.25182 45.16908 44.2951 45.03546 45.50595 45.9843 46.12332 45.81784 46.43766 47.83715 46.24846 44.36364 44.38339 45.69597 46.40701 46.14922 45.95411 47.41484 46.73382 45.08547 45.77295 44.95773 43.33333 43.40149 44.54771 44.67762 44.90232 45.14145 43.54243 43.16789 -9999 -9999 -9999 -9999 -9999 -9999 -9999 -9999 -9999 -9999 -9999 -9999 -9999 -9999 -9999 -9999 -9999 -9999 -9999 -9999 -9999 -9999 -9999 -9999 -9999 -9999 -9999 -9999 -9999 -9999 -9999 -9999 -9999 -9999 -9999 -9999 -9999 -9999 -9999 -9999 -9999 -9999 -9999 -9999 -9999 -9999 -9999 -9999 -9999 -9999 -9999 -9999 -9999 -9999 -9999 -9999 -9999 
-9999 -9999 -9999 -9999 -9999 -9999 -9999 -9999 -9999 -9999 -9999 -9999 -9999 -9999 -9999 -9999 -9999 -9999 -9999 -9999 -9999 -9999 -9999 -9999 -9999 -9999 -9999 -9999 -9999 -9999 -9999 -9999 -9999 -9999 -9999 -9999 -9999 -9999 -9999 -9999 -9999 -9999 -9999 41.26838 40.47181 41.23296 41.04478 41.88192 42.3586 41.36798 40.96715 40.96715 41.12903 41.04389 41.01191 40.97722 41.2234 42.07891 41.96535 43.89881 44.74765 43.89881 42.55952 43.53147 45.876 47.01577 47.3356 47.50567 47.69144 47.30725 46.80365 45.8908 45.56128 45.76174 45.45454 44.80287 44.09091 43.40024 43.75758 44.55475 45.41367 43.8929 43.47826 43.94769 45.25966 45.20384 44.68339 45.19116 45.5292 45.83333 44.67419 46.38365 47.92465 46.6299 44.44444 44.93827 46.32353 46.46739 46.08722 45.65218 45.83333 46.85946 46.03321 45.7265 45.71168 44.35185 43.63296 44.85019 44.45465 43.81128 45.44896 43.88889 -9999 -9999 -9999 -9999 -9999 -9999 -9999 -9999 -9999 -9999 -9999 -9999 -9999 -9999 -9999 -9999 -9999 -9999 -9999 -9999 -9999 -9999 -9999 -9999 -9999 -9999 -9999 -9999 -9999 -9999 -9999 -9999 -9999 -9999 -9999 -9999 -9999 -9999 -9999 -9999 -9999 -9999 -9999 -9999 -9999 -9999 -9999 -9999 -9999 -9999 -9999 -9999 -9999 -9999 -9999 -9999 -9999 -9999 
-9999 -9999 -9999 -9999 -9999 -9999 -9999 -9999 -9999 -9999 -9999 -9999 -9999 -9999 -9999 -9999 -9999 -9999 -9999 -9999 -9999 -9999 -9999 -9999 -9999 -9999 -9999 -9999 -9999 -9999 -9999 -9999 -9999 -9999 -9999 -9999 -9999 -9999 -9999 -9999 -9999 -9999 41.82156 40.4321 40.80566 40.63283 41.72886 42.4326 42.30303 42.27273 42.03297 41.09091 41.01191 41.69622 42.14628 41.12319 41.69643 41.90392 41.72705 44.08602 45.89202 44.71831 43.43972 44.39554 45.94749 46.65533 47.24099 47.56236 47.64739 47.86689 47.67574 47.15517 45.06921 44.78809 45.47537 45.15099 44.50355 44.6131 45.31435 45.87782 45.59524 44.24461 44.16058 43.81128 44.28224 45.19928 44.55475 44.84848 45.57576 46.40221 46.25786 47.47475 47.71863 45.98652 44.93827 46.74721 46.73382 46.16307 46.67853 47.02166 45.86397 46.34832 46.61654 46.71623 46.40221 45.30864 44.29825 45.62893 45.06173 43.91144 44.01234 -9999 -9999 -9999 -9999 -9999 -9999 -9999 -9999 -9999 -9999 -9999 -9999 -9999 -9999 -9999 -9999 -9999 -9999 -9999 -9999 -9999 -9999 -9999 -9999 -9999 -9999 -9999 -9999 -9999 -9999 -9999 -9999 -9999 -9999 -9999 -9999 -9999 -9999 -9999 -9999 -9999 -9999 -9999 -9999 -9999 -9999 -9999 -9999 -9999 -9999 -9999 -9999 -9999 -9999 -9999 -9999 -9999 -9999 -9999 
-9999 -9999 -9999 -9999 -9999 -9999 -9999 -9999 -9999 -9999 -9999 -9999 -9999 -9999 -9999 -9999 -9999 -9999 -9999 -9999 -9999 -9999 -9999 -9999 -9999 -9999 -9999 -9999 -9999 -9999 -9999 -9999 -9999 -9999 -9999 -9999 -9999 -9999 -9999 -9999 -9999 -9999 41.16352 40.8893 40.76828 40.12579 41.01123 41.01368 40.82711 41.16916 41.20541 41.18532 42.84037 44.73684 43.27381 41.02798 -9999 41.12319 41.9697 45.22103 46.16959 44.52214 43.90244 45.1484 46.53716 46.88552 46.94915 47.17514 47.55404 47.67574 48.18594 47.6678 45.73171 44.94152 44.8206 44.36702 44.92371 45.53783 45.27187 44.14576 44.55475 44.54436 44.40389 44.41392 44.14828 45.1034 45.19928 45.07299 45.87912 46.67897 47.09596 47.45547 47.27444 45.01239 46.55389 47.65432 45.65085 46.57738 47.00704 47.01537 46.13527 44.91422 45.61404 46.38783 46.72285 45.27363 45.24715 46.38783 45.53903 43.45679 42.35075 -9999 -9999 -9999 -9999 -9999 -9999 -9999 -9999 -9999 -9999 -9999 -9999 -9999 -9999 -9999 -9999 -9999 -9999 -9999 -9999 -9999 -9999 -9999 -9999 -9999 -9999 -9999 -9999 -9999 -9999 -9999 -9999 -9999 -9999 -9999 -9999 -9999 -9999 -9999 -9999 -9999 -9999 -9999 -9999 -9999 -9999 -9999 -9999 -9999 -9999 -9999 -9999 -9999 -9999 -9999 -9999 -9999 -9999 -9999 
-9999 -9999 -9999 -9999 -9999 -9999 -9999 -9999 -9999 -9999 -9999 -9999 -9999 -9999 -9999 -9999 -9999 -9999 -9999 -9999 -9999 -9999 -9999 -9999 -9999 -9999 -9999 -9999 -9999 -9999 -9999 -9999 -9999 -9999 -9999 -9999 -9999 -9999 -9999 -9999 -9999 -9999 41.22307 41.85393 41.29214 40.57018 40.72682 41.79012 41.13409 40.28302 40 41.75692 45.00581 45.56128 -9999 -9999 -9999 40.80247 42.58918 44.88095 44.49301 43.57394 42.89906 43.58534 45.60811 47.04392 46.8254 46.75768 47.58248 47.38339 47.32651 46.89989 46.23563 45.84795 44.61988 43.58747 43.35706 44.21708 45.23809 43.51515 43.66667 44.18465 45.62198 45.04258 44.79166 45.77251 45.78788 45.83333 45.22506 44.96914 45.17544 46.32446 48.16602 47.86164 47.901 46.00122 46.04469 47.78178 48.23141 48.23141 47.08183 46.07843 45.19351 46.11742 46.63522 45.58081 45.83334 45.97701 45.2381 45.06289 45.67308 -9999 -9999 -9999 -9999 -9999 -9999 -9999 -9999 -9999 -9999 -9999 -9999 -9999 -9999 -9999 -9999 -9999 -9999 -9999 -9999 -9999 -9999 -9999 -9999 -9999 -9999 -9999 -9999 -9999 -9999 -9999 -9999 -9999 -9999 -9999 -9999 -9999 -9999 -9999 -9999 -9999 -9999 -9999 -9999 -9999 -9999 -9999 -9999 -9999 -9999 -9999 -9999 -9999 -9999 -9999 -9999 -9999 -9999 -9999 
-9999 -9999 -9999 -9999 -9999 -9999 -9999 -9999 -9999 -9999 -9999 -9999 -9999 -9999 -9999 -9999 -9999 -9999 -9999 -9999 -9999 -9999 -9999 -9999 -9999 -9999 -9999 -9999 -9999 -9999 -9999 -9999 -9999 -9999 -9999 -9999 -9999 -9999 -9999 -9999 -9999 -9999 -9999 42.96778 41.7596 40.48507 41.5112 41.97531 41.7596 41.75926 40.5289 41.15152 43.10954 44.45412 -9999 -9999 -9999 42.03704 42.37132 42.89128 43.32151 43.37456 43.2497 43.56725 45.11494 45.91954 45.6459 46.2704 46.36678 45.8046 45.02874 44.75525 44.45423 44.37574 44.86502 44.6513 44.4645 45.40024 45.5516 44.42446 44.63429 45.71429 47.3013 46.26955 44.63848 45.81807 45.22506 44.95134 45.07299 44.83395 45.52239 45.02535 47.37354 47.47475 46.35417 45.57762 46.51786 47.69185 47.84848 47.77981 47.40537 47.20172 46.62247 46.85115 46.44231 46.33205 46.0103 45.06997 45.35257 47.35294 47.82609 46.47059 -9999 -9999 -9999 -9999 -9999 -9999 -9999 -9999 -9999 -9999 -9999 -9999 -9999 -9999 -9999 -9999 -9999 -9999 -9999 -9999 -9999 -9999 -9999 -9999 -9999 -9999 -9999 -9999 -9999 -9999 -9999 -9999 -9999 -9999 -9999 -9999 -9999 -9999 -9999 -9999 -9999 -9999 -9999 -9999 -9999 -9999 -9999 -9999 -9999 -9999 -9999 -9999 -9999 -9999 -9999 -9999 -9999 -9999 
-9999 -9999 -9999 -9999 -9999 -9999 -9999 -9999 -9999 -9999 -9999 -9999 -9999 -9999 -9999 -9999 -9999 -9999 -9999 -9999 -9999 -9999 -9999 -9999 -9999 -9999 -9999 -9999 -9999 -9999 -9999 -9999 -9999 -9999 -9999 -9999 -9999 -9999 -9999 -9999 -9999 -9999 -9999 43.06072 42.53086 40.69912 41.79198 42.16418 42.36618 41.54412 40.55556 40.90073 42.41607 -9999 -9999 -9999 -9999 -9999 -9999 41.45454 42.05635 42.23827 42.81507 43.88697 44.54023 45.21338 44.88304 44.64912 45.21276 45.34747 44.86502 44.57295 44.37574 44.58333 44.76191 44.645 45.13889 45.80336 44.50418 44.85119 46.0261 46.54255 46.82681 45.65217 44.16667 45.41821 46.56863 44.39338 44.71917 44.93285 45.60271 45.68966 47.30869 46.95818 45.25547 45.4272 46.3729 47.84063 47.89377 47.14022 46.96407 47.25379 46.75032 46.02713 46.69872 46.98444 45.94595 45.3125 46.09789 47.13226 47.54316 -9999 -9999 -9999 -9999 -9999 -9999 -9999 -9999 -9999 -9999 -9999 -9999 -9999 -9999 -9999 -9999 -9999 -9999 -9999 -9999 -9999 -9999 -9999 -9999 -9999 -9999 -9999 -9999 -9999 -9999 -9999 -9999 -9999 -9999 -9999 -9999 -9999 -9999 -9999 -9999 -9999 -9999 -9999 -9999 -9999 -9999 -9999 -9999 -9999 -9999 -9999 -9999 -9999 -9999 -9999 -9999 -9999 -9999 -9999 
-9999 -9999 -9999 -9999 -9999 -9999 -9999 -9999 -9999 -9999 -9999 -9999 -9999 -9999 -9999 -9999 -9999 -9999 -9999 -9999 -9999 -9999 -9999 -9999 -9999 -9999 -9999 -9999 -9999 -9999 -9999 -9999 -9999 -9999 -9999 -9999 -9999 -9999 -9999 -9999 -9999 -9999 -9999 42.79026 43.15366 41.22642 41.66667 42.38452 42.0679 40.63671 40.37247 40.31955 41.04938 -9999 -9999 -9999 -9999 -9999 -9999 -9999 41.87802 42.92115 43.26923 43.85813 44.80256 44.94773 44.8538 44.07738 44.22619 44.72123 45.86267 45.58126 45.47362 45.47101 45.16908 44.92092 45.62044 44.90408 44.4645 44.91576 45.20384 45.54958 46.05896 45.37378 44.0387 45.13109 45.18518 44.59707 45.51745 46.62485 46.75245 46.26437 47.49349 47.98851 46.23457 46.18437 46.95864 48.40686 48.28431 47.14022 46.08209 44.69697 45.43114 45.62091 46.51163 46.51693 45.96354 46.30376 46.62618 47.0068 -9999 -9999 -9999 -9999 -9999 -9999 -9999 -9999 -9999 -9999 -9999 -9999 -9999 -9999 -9999 -9999 -9999 -9999 -9999 -9999 -9999 -9999 -9999 -9999 -9999 -9999 -9999 -9999 -9999 -9999 -9999 -9999 -9999 -9999 -9999 -9999 -9999 -9999 -9999 -9999 -9999 -9999 -9999 -9999 -9999 -9999 -9999 -9999 -9999 -9999 -9999 -9999 -9999 -9999 -9999 -9999 -9999 -9999 -9999 -9999 
-9999 -9999 -9999 -9999 -9999 -9999 -9999 -9999 -9999 -9999 -9999 -9999 -9999 -9999 -9999 -9999 -9999 -9999 -9999 -9999 -9999 -9999 -9999 -9999 -9999 -9999 -9999 -9999 -9999 -9999 -9999 -9999 -9999 -9999 -9999 -9999 -9999 -9999 -9999 -9999 -9999 -9999 -9999 -9999 43.62745 41.54088 40.64886 41.60424 40.73034 39.56767 40.03145 40.16291 -9999 -9999 -9999 -9999 -9999 -9999 -9999 -9999 -9999 43.38062 43.44405 43.87515 44.65963 44.91726 44.75089 44.37425 43.98809 44.44444 45.75972 46.83099 46.20403 45.65217 45.78788 47.0696 46.4416 45.3163 44.57576 44.28224 44.50483 45.09091 45.52696 44.99378 44.5802 45.72327 44.41358 45.09804 46.89367 47.64038 46.34071 45.19231 47.38372 48.03732 46.6792 46.41975 46.55067 48.57056 49.05024 48.40686 46.78527 44.94949 44.72329 46.0958 46.16402 46.2963 46.64032 46.39455 -9999 -9999 -9999 -9999 -9999 -9999 -9999 -9999 -9999 -9999 -9999 -9999 -9999 -9999 -9999 -9999 -9999 -9999 -9999 -9999 -9999 -9999 -9999 -9999 -9999 -9999 -9999 -9999 -9999 -9999 -9999 -9999 -9999 -9999 -9999 -9999 -9999 -9999 -9999 -9999 -9999 -9999 -9999 -9999 -9999 -9999 -9999 -9999 -9999 -9999 -9999 -9999 -9999 -9999 -9999 -9999 -9999 -9999 -9999 -9999 -9999 -9999 
-9999 -9999 -9999 -9999 -9999 -9999 -9999 -9999 -9999 -9999 -9999 -9999 -9999 -9999 -9999 -9999 -9999 -9999 -9999 -9999 -9999 -9999 -9999 -9999 -9999 -9999 -9999 -9999 -9999 -9999 -9999 -9999 -9999 -9999 -9999 -9999 -9999 -9999 -9999 -9999 -9999 -9999 -9999 -9999 42.87484 41.06692 41.79293 41.85464 40.8208 39.78697 39.84962 -9999 -9999 -9999 -9999 -9999 -9999 -9999 -9999 -9999 -9999 -9999 -9999 43.69847 43.87515 43.72024 43.52518 43.79496 44.2951 44.83274 45.68345 46.73145 46.61366 46.22024 45.56355 45.54753 45.09091 45.89461 45.63492 44.99389 44.42424 45.27273 45.81784 45.88015 46.6792 47.28464 45.38745 45.6044 47.10145 47.47292 46.40644 45.22436 46.37821 48.2166 47.21166 45.78687 45.2337 46.82099 48.63184 48.22097 47.21178 46.14899 44.48718 44.97406 45.98156 45.73253 45.34413 -9999 -9999 -9999 -9999 -9999 -9999 -9999 -9999 -9999 -9999 -9999 -9999 -9999 -9999 -9999 -9999 -9999 -9999 -9999 -9999 -9999 -9999 -9999 -9999 -9999 -9999 -9999 -9999 -9999 -9999 -9999 -9999 -9999 -9999 -9999 -9999 -9999 -9999 -9999 -9999 -9999 -9999 -9999 -9999 -9999 -9999 -9999 -9999 -9999 -9999 -9999 -9999 -9999 -9999 -9999 -9999 -9999 -9999 -9999 -9999 -9999 -9999 -9999 
-9999 -9999 -9999 -9999 -9999 -9999 -9999 -9999 -9999 -9999 -9999 -9999 -9999 -9999 -9999 -9999 -9999 -9999 -9999 -9999 -9999 -9999 -9999 -9999 -9999 -9999 -9999 -9999 -9999 -9999 -9999 -9999 -9999 -9999 -9999 -9999 -9999 -9999 -9999 -9999 -9999 -9999 -9999 -9999 43.1903 42.13659 42.72784 42.04261 41.57161 -9999 -9999 -9999 -9999 -9999 -9999 -9999 -9999 -9999 -9999 -9999 -9999 -9999 -9999 43.3213 43.36364 43.0303 42.94872 43.22344 43.90909 44.31408 44.30456 44.40476 44.99401 44.95848 44.53405 44.60606 43.99009 45.35316 45.97171 44.05637 44.35287 45.25547 45.95679 46.17537 46.89055 47.95539 46.55597 45.97171 45.92525 46.39394 45.89552 44.49746 45.99359 47.84314 47.28608 45.01263 45.28302 46.00499 46.6792 47.44318 46.46075 46.08974 44.72329 44.86928 46.3 46.08637 -9999 -9999 -9999 -9999 -9999 -9999 -9999 -9999 -9999 -9999 -9999 -9999 -9999 -9999 -9999 -9999 -9999 -9999 -9999 -9999 -9999 -9999 -9999 -9999 -9999 -9999 -9999 -9999 -9999 -9999 -9999 -9999 -9999 -9999 -9999 -9999 -9999 -9999 -9999 -9999 -9999 -9999 -9999 -9999 -9999 -9999 -9999 -9999 -9999 -9999 -9999 -9999 -9999 -9999 -9999 -9999 -9999 -9999 -9999 -9999 -9999 -9999 -9999 -9999 
-9999 -9999 -9999 -9999 -9999 -9999 -9999 -9999 -9999 -9999 -9999 -9999 -9999 -9999 -9999 -9999 -9999 -9999 -9999 -9999 -9999 -9999 -9999 -9999 -9999 -9999 -9999 -9999 -9999 -9999 -9999 -9999 -9999 -9999 -9999 -9999 -9999 -9999 -9999 -9999 -9999 -9999 -9999 -9999 43.32085 42.79026 43.12811 42.89773 41.76319 -9999 -9999 -9999 -9999 -9999 -9999 -9999 -9999 -9999 -9999 -9999 -9999 -9999 -9999 43.41943 43.22139 43.38327 43.24659 43.5254 43.23493 43.74226 43.51168 43.62027 43.75758 44.191 44.23309 44.01709 44.17596 45.21144 45.81784 43.81919 43.81919 45.05494 45.24691 45.18868 46.11529 47.25343 46.91011 45.4291 45.07995 45.9707 45.55348 45.61069 45.96154 47.22222 48.15175 46.67944 46.51979 46.60378 46.79245 46.85115 46.24183 45.56878 45.67057 45.02635 46.73333 46.58635 -9999 -9999 -9999 -9999 -9999 -9999 -9999 -9999 -9999 -9999 -9999 -9999 -9999 -9999 -9999 -9999 -9999 -9999 -9999 -9999 -9999 -9999 -9999 -9999 -9999 -9999 -9999 -9999 -9999 -9999 -9999 -9999 -9999 -9999 -9999 -9999 -9999 -9999 -9999 -9999 -9999 -9999 -9999 -9999 -9999 -9999 -9999 -9999 -9999 -9999 -9999 -9999 -9999 -9999 -9999 -9999 -9999 -9999 -9999 -9999 -9999 -9999 -9999 -9999 
-9999 -9999 -9999 -9999 -9999 -9999 -9999 -9999 -9999 -9999 -9999 -9999 -9999 -9999 -9999 -9999 -9999 -9999 -9999 -9999 -9999 -9999 -9999 -9999 -9999 -9999 -9999 -9999 -9999 -9999 -9999 -9999 -9999 -9999 -9999 -9999 -9999 -9999 -9999 -9999 -9999 -9999 -9999 -9999 42.70833 42.73585 43.59452 42.63421 40.7197 -9999 -9999 -9999 -9999 -9999 -9999 -9999 -9999 -9999 -9999 -9999 -9999 -9999 -9999 -9999 -9999 43.05032 43.10777 43.64035 43.29574 43.85965 44.28839 43.895 43.43066 43.78844 43.51852 43.06072 44.27861 45.89552 46.54851 44.40298 43.99875 44.23792 44.63171 45.10178 46.2963 46.49621 44.65174 44.91946 45.5576 46.55067 45.88015 45.1788 46.18863 46.73203 47.76021 47.85992 46.85897 46.48289 46.92649 47.52252 46.94882 46.41434 46.9246 46.75197 47.56667 -9999 -9999 -9999 -9999 -9999 -9999 -9999 -9999 -9999 -9999 -9999 -9999 -9999 -9999 -9999 -9999 -9999 -9999 -9999 -9999 -9999 -9999 -9999 -9999 -9999 -9999 -9999 -9999 -9999 -9999 -9999 -9999 -9999 -9999 -9999 -9999 -9999 -9999 -9999 -9999 -9999 -9999 -9999 -9999 -9999 -9999 -9999 -9999 -9999 -9999 -9999 -9999 -9999 -9999 -9999 -9999 -9999 -9999 -9999 -9999 -9999 -9999 -9999 -9999 -9999 
-9999 -9999 -9999 -9999 -9999 -9999 -9999 -9999 -9999 -9999 -9999 -9999 -9999 -9999 -9999 -9999 -9999 -9999 -9999 -9999 -9999 -9999 -9999 -9999 -9999 -9999 -9999 -9999 -9999 -9999 -9999 -9999 -9999 -9999 -9999 -9999 -9999 -9999 -9999 -9999 -9999 -9999 -9999 -9999 41.66667 42.8117 42.10362 40.57836 38.93082 38.42239 -9999 -9999 -9999 -9999 -9999 -9999 -9999 -9999 -9999 -9999 -9999 -9999 -9999 -9999 -9999 42.95113 43.14465 43.89937 43.86973 43.88467 43.97628 43.82716 42.47512 42.43827 43.02974 43.56618 43.57054 44.77186 46.71053 45.92732 44.8814 44.40298 44.73684 44.90384 45.7529 46.39208 45.55138 45.89506 46.8254 47.1917 46.52256 45.32051 45.09044 45.18229 46.52778 47.86745 47.53205 46.80715 46.75573 47.05128 46.54948 46.805 47.27755 48.32016 47.80877 -9999 -9999 -9999 -9999 -9999 -9999 -9999 -9999 -9999 -9999 -9999 -9999 -9999 -9999 -9999 -9999 -9999 -9999 -9999 -9999 -9999 -9999 -9999 -9999 -9999 -9999 -9999 -9999 -9999 -9999 -9999 -9999 -9999 -9999 -9999 -9999 -9999 -9999 -9999 -9999 -9999 -9999 -9999 -9999 -9999 -9999 -9999 -9999 -9999 -9999 -9999 -9999 -9999 -9999 -9999 -9999 -9999 -9999 -9999 -9999 -9999 -9999 -9999 -9999 -9999 
-9999 -9999 -9999 -9999 -9999 -9999 -9999 -9999 -9999 -9999 -9999 -9999 -9999 -9999 -9999 -9999 -9999 -9999 -9999 -9999 -9999 -9999 -9999 -9999 -9999 -9999 -9999 -9999 -9999 -9999 -9999 -9999 -9999 -9999 -9999 -9999 -9999 -9999 -9999 -9999 -9999 -9999 -9999 -9999 -9999 41.82631 41.8257 41.91919 40.71247 -9999 -9999 -9999 -9999 -9999 -9999 -9999 -9999 -9999 -9999 -9999 -9999 -9999 -9999 -9999 -9999 -9999 44.60227 43.22519 43.96552 44.86692 44.71393 44.73358 43.32085 43.09702 43.81919 44.48529 43.42593 42.39268 44.94949 47.51572 45.84894 44.55846 44.15094 44.10256 45.34883 45.80128 45.56604 45.80224 47.04797 48.3642 47.05514 45.54707 45.27459 44.69112 45.29831 46.37255 48.38603 47.73022 46.3782 46.36015 46.59533 46.32546 47.47375 47.28916 -9999 -9999 -9999 -9999 -9999 -9999 -9999 -9999 -9999 -9999 -9999 -9999 -9999 -9999 -9999 -9999 -9999 -9999 -9999 -9999 -9999 -9999 -9999 -9999 -9999 -9999 -9999 -9999 -9999 -9999 -9999 -9999 -9999 -9999 -9999 -9999 -9999 -9999 -9999 -9999 -9999 -9999 -9999 -9999 -9999 -9999 -9999 -9999 -9999 -9999 -9999 -9999 -9999 -9999 -9999 -9999 -9999 -9999 -9999 -9999 -9999 -9999 -9999 -9999 -9999 -9999 
-9999 -9999 -9999 -9999 -9999 -9999 -9999 -9999 -9999 -9999 -9999 -9999 -9999 -9999 -9999 -9999 -9999 -9999 -9999 -9999 -9999 -9999 -9999 -9999 -9999 -9999 -9999 -9999 -9999 -9999 -9999 -9999 -9999 -9999 -9999 -9999 -9999 -9999 -9999 -9999 -9999 -9999 -9999 -9999 -9999 41.41026 43.51145 42.5 41.40523 -9999 -9999 -9999 -9999 -9999 -9999 -9999 -9999 -9999 -9999 -9999 -9999 -9999 -9999 -9999 -9999 -9999 -9999 -9999 45.20592 44.80355 44.23559 44.46541 44.52736 45.01239 44.87654 44.9005 44.06565 42.5 43.44784 46.27193 46.64132 44.22597 43.75792 44.49807 46.56863 45.68855 44.84733 45.29262 46.71717 48.07214 47.22222 46.19497 45.42298 45.00636 45.33844 45.78507 47.93333 48.52941 47.16859 46.68597 46.8504 46.41434 47.51344 -9999 -9999 -9999 -9999 -9999 -9999 -9999 -9999 -9999 -9999 -9999 -9999 -9999 -9999 -9999 -9999 -9999 -9999 -9999 -9999 -9999 -9999 -9999 -9999 -9999 -9999 -9999 -9999 -9999 -9999 -9999 -9999 -9999 -9999 -9999 -9999 -9999 -9999 -9999 -9999 -9999 -9999 -9999 -9999 -9999 -9999 -9999 -9999 -9999 -9999 -9999 -9999 -9999 -9999 -9999 -9999 -9999 -9999 -9999 -9999 -9999 -9999 -9999 -9999 -9999 -9999 -9999 
-9999 -9999 -9999 -9999 -9999 -9999 -9999 -9999 -9999 -9999 -9999 -9999 -9999 -9999 -9999 -9999 -9999 -9999 -9999 -9999 -9999 -9999 -9999 -9999 -9999 -9999 -9999 -9999 -9999 -9999 -9999 -9999 -9999 -9999 -9999 -9999 -9999 -9999 -9999 -9999 -9999 -9999 -9999 -9999 -9999 -9999 -9999 43.79771 42.12418 40.25033 -9999 -9999 -9999 -9999 -9999 -9999 -9999 -9999 -9999 -9999 -9999 -9999 -9999 -9999 -9999 -9999 -9999 44.98723 46.32446 45.83333 45.00636 44.97456 44.33962 45.11278 45.62893 45.37736 44.42283 43.94531 45.44574 46.1859 44.67681 43.76566 43.86132 44.62677 47.17899 46.7825 45.52767 46.25323 46.44231 47.38994 46.99248 47.21178 47.02381 46.35615 45.64103 46.0958 47.47984 48.33334 47.28682 47.13642 46.81758 46.50538 45.68027 -9999 -9999 -9999 -9999 -9999 -9999 -9999 -9999 -9999 -9999 -9999 -9999 -9999 -9999 -9999 -9999 -9999 -9999 -9999 -9999 -9999 -9999 -9999 -9999 -9999 -9999 -9999 -9999 -9999 -9999 -9999 -9999 -9999 -9999 -9999 -9999 -9999 -9999 -9999 -9999 -9999 -9999 -9999 -9999 -9999 -9999 -9999 -9999 -9999 -9999 -9999 -9999 -9999 -9999 -9999 -9999 -9999 -9999 -9999 -9999 -9999 -9999 -9999 -9999 -9999 -9999 -9999 
-9999 -9999 -9999 -9999 -9999 -9999 -9999 -9999 -9999 -9999 -9999 -9999 -9999 -9999 -9999 -9999 -9999 -9999 -9999 -9999 -9999 -9999 -9999 -9999 -9999 -9999 -9999 -9999 -9999 -9999 -9999 -9999 -9999 -9999 -9999 -9999 -9999 -9999 -9999 -9999 -9999 -9999 -9999 -9999 -9999 -9999 -9999 43.72624 43.13538 -9999 -9999 -9999 -9999 -9999 -9999 -9999 -9999 -9999 -9999 -9999 -9999 -9999 -9999 -9999 -9999 -9999 -9999 -9999 45 45.42298 45.27459 44.21119 43.68687 44.00253 44.33842 44.64743 44.35798 45.44271 46.82231 46.01167 44.15709 44.22348 43.80587 44.81193 47.37533 46.05943 45.71984 46.15885 46.02713 46.24682 47.48428 47.61905 47.86967 47.60101 46.75032 45.75033 46.85793 46.9422 45.70313 45.67183 47.33202 47.47984 46.44809 -9999 -9999 -9999 -9999 -9999 -9999 -9999 -9999 -9999 -9999 -9999 -9999 -9999 -9999 -9999 -9999 -9999 -9999 -9999 -9999 -9999 -9999 -9999 -9999 -9999 -9999 -9999 -9999 -9999 -9999 -9999 -9999 -9999 -9999 -9999 -9999 -9999 -9999 -9999 -9999 -9999 -9999 -9999 -9999 -9999 -9999 -9999 -9999 -9999 -9999 -9999 -9999 -9999 -9999 -9999 -9999 -9999 -9999 -9999 -9999 -9999 -9999 -9999 -9999 -9999 -9999 -9999 
-9999 -9999 -9999 -9999 -9999 -9999 -9999 -9999 -9999 -9999 -9999 -9999 -9999 -9999 -9999 -9999 -9999 -9999 -9999 -9999 -9999 -9999 -9999 -9999 -9999 -9999 -9999 -9999 -9999 -9999 -9999 -9999 -9999 -9999 -9999 -9999 -9999 -9999 -9999 -9999 -9999 -9999 -9999 -9999 -9999 -9999 -9999 -9999 43.47275 -9999 -9999 -9999 -9999 -9999 -9999 -9999 -9999 -9999 -9999 -9999 -9999 -9999 -9999 -9999 -9999 -9999 43.23718 42.44792 43.43629 45.76923 45.61069 44.56107 44.74018 43.92493 43.50064 43.38521 44.02887 46.11554 46.11111 44.56107 43.54326 43.69455 43.85298 44.12144 47.45098 47.60052 47.64706 46.27451 45.89844 45.73718 46.93813 47.83834 47.27444 47.36005 47.52252 47.04515 47.75242 47.36842 46.78715 46.61354 47.27822 46.93877 46.92623 -9999 -9999 -9999 -9999 -9999 -9999 -9999 -9999 -9999 -9999 -9999 -9999 -9999 -9999 -9999 -9999 -9999 -9999 -9999 -9999 -9999 -9999 -9999 -9999 -9999 -9999 -9999 -9999 -9999 -9999 -9999 -9999 -9999 -9999 -9999 -9999 -9999 -9999 -9999 -9999 -9999 -9999 -9999 -9999 -9999 -9999 -9999 -9999 -9999 -9999 -9999 -9999 -9999 -9999 -9999 -9999 -9999 -9999 -9999 -9999 -9999 -9999 -9999 -9999 -9999 -9999 -9999 
-9999 -9999 -9999 -9999 -9999 -9999 -9999 -9999 -9999 -9999 -9999 -9999 -9999 -9999 -9999 -9999 -9999 -9999 -9999 -9999 -9999 -9999 -9999 -9999 -9999 -9999 -9999 -9999 -9999 -9999 -9999 -9999 -9999 -9999 -9999 -9999 -9999 -9999 -9999 -9999 -9999 -9999 -9999 -9999 -9999 -9999 -9999 -9999 -9999 -9999 -9999 -9999 -9999 -9999 -9999 -9999 -9999 -9999 -9999 -9999 -9999 -9999 -9999 -9999 43.91975 44.23559 43.90166 43.49673 43.78255 45.55984 46.0728 44.57216 44.45513 44.25287 43.87159 42.90365 44.24603 45.96667 44.50904 44.46565 44.72853 45.04419 45.67308 46.23865 48.28145 48.83721 48.82813 46.71224 46.27451 46.05943 47.05323 47.87765 47.48428 46.69211 46.50641 45.99738 46.44309 48.18244 48.9071 47.32262 46.74059 47.7459 -9999 -9999 -9999 -9999 -9999 -9999 -9999 -9999 -9999 -9999 -9999 -9999 -9999 -9999 -9999 -9999 -9999 -9999 -9999 -9999 -9999 -9999 -9999 -9999 -9999 -9999 -9999 -9999 -9999 -9999 -9999 -9999 -9999 -9999 -9999 -9999 -9999 -9999 -9999 -9999 -9999 -9999 -9999 -9999 -9999 -9999 -9999 -9999 -9999 -9999 -9999 -9999 -9999 -9999 -9999 -9999 -9999 -9999 -9999 -9999 -9999 -9999 -9999 -9999 -9999 -9999 -9999 -9999 
-9999 -9999 -9999 -9999 -9999 -9999 -9999 -9999 -9999 -9999 -9999 -9999 -9999 -9999 -9999 -9999 -9999 -9999 -9999 -9999 -9999 -9999 -9999 -9999 -9999 -9999 -9999 -9999 -9999 -9999 -9999 -9999 -9999 -9999 -9999 -9999 -9999 -9999 -9999 -9999 -9999 -9999 -9999 -9999 -9999 -9999 -9999 -9999 -9999 -9999 -9999 -9999 -9999 -9999 -9999 -9999 -9999 -9999 -9999 -9999 -9999 -9999 -9999 -9999 -9999 44.68283 44.06566 43.08786 43.06641 45.28424 46.71136 45.32051 44.76744 44.83974 44.89664 43.89764 44.79166 45.88353 45.44271 45.19231 45.75412 45.76972 45.57291 46.81758 46.5629 46.91958 48.16273 47.81901 47.85156 47.96511 47.5547 47.01923 47.38186 47.21154 46.64083 45.76772 45.71713 46.96357 48.35391 48.94986 48.3871 -9999 -9999 -9999 -9999 -9999 -9999 -9999 -9999 -9999 -9999 -9999 -9999 -9999 -9999 -9999 -9999 -9999 -9999 -9999 -9999 -9999 -9999 -9999 -9999 -9999 -9999 -9999 -9999 -9999 -9999 -9999 -9999 -9999 -9999 -9999 -9999 -9999 -9999 -9999 -9999 -9999 -9999 -9999 -9999 -9999 -9999 -9999 -9999 -9999 -9999 -9999 -9999 -9999 -9999 -9999 -9999 -9999 -9999 -9999 -9999 -9999 -9999 -9999 -9999 -9999 -9999 -9999 -9999 -9999 
-9999 -9999 -9999 -9999 -9999 -9999 -9999 -9999 -9999 -9999 -9999 -9999 -9999 -9999 -9999 -9999 -9999 -9999 -9999 -9999 -9999 -9999 -9999 -9999 -9999 -9999 -9999 -9999 -9999 -9999 -9999 -9999 -9999 -9999 -9999 -9999 -9999 -9999 -9999 -9999 -9999 -9999 -9999 -9999 -9999 -9999 -9999 -9999 -9999 -9999 -9999 -9999 -9999 -9999 -9999 -9999 -9999 -9999 -9999 -9999 -9999 -9999 -9999 -9999 -9999 45.1722 45.58458 44.70849 43.81511 44.36849 46.27108 46.83463 46.31783 44.99354 44.27083 45.06049 45.44218 44.57672 44.15033 44.63824 45.48077 45.89793 44.88189 44.55381 43.93045 44.82072 47.16666 48.22134 48.96238 48.74517 47.6888 46.55512 47.44094 47.39584 47.03776 46.27108 46.57444 47.51344 49.0136 49.28571 -9999 -9999 -9999 -9999 -9999 -9999 -9999 -9999 -9999 -9999 -9999 -9999 -9999 -9999 -9999 -9999 -9999 -9999 -9999 -9999 -9999 -9999 -9999 -9999 -9999 -9999 -9999 -9999 -9999 -9999 -9999 -9999 -9999 -9999 -9999 -9999 -9999 -9999 -9999 -9999 -9999 -9999 -9999 -9999 -9999 -9999 -9999 -9999 -9999 -9999 -9999 -9999 -9999 -9999 -9999 -9999 -9999 -9999 -9999 -9999 -9999 -9999 -9999 -9999 -9999 -9999 -9999 -9999 -9999 -9999 
-9999 -9999 -9999 -9999 -9999 -9999 -9999 -9999 -9999 -9999 -9999 -9999 -9999 -9999 -9999 -9999 -9999 -9999 -9999 -9999 -9999 -9999 -9999 -9999 -9999 -9999 -9999 -9999 -9999 -9999 -9999 -9999 -9999 -9999 -9999 -9999 -9999 -9999 -9999 -9999 -9999 -9999 -9999 -9999 -9999 -9999 -9999 -9999 -9999 -9999 -9999 -9999 -9999 -9999 -9999 -9999 -9999 -9999 -9999 -9999 -9999 -9999 -9999 -9999 -9999 -9999 44.57071 44.31673 43.30066 42.72069 43.0719 44.8946 46.42389 44.98698 43.84058 44.27507 44.74932 44.58661 44.32415 44.71785 45.43963 46.28906 44.77124 44.25853 43.54414 44.56667 45.68273 47.82463 48.75328 47.53567 46.38672 47.04725 47.61905 47.22222 46.79233 46.52231 46.19709 46.52497 47.14382 -9999 -9999 -9999 -9999 -9999 -9999 -9999 -9999 -9999 -9999 -9999 -9999 -9999 -9999 -9999 -9999 -9999 -9999 -9999 -9999 -9999 -9999 -9999 -9999 -9999 -9999 -9999 -9999 -9999 -9999 -9999 -9999 -9999 -9999 -9999 -9999 -9999 -9999 -9999 -9999 -9999 -9999 -9999 -9999 -9999 -9999 -9999 -9999 -9999 -9999 -9999 -9999 -9999 -9999 -9999 -9999 -9999 -9999 -9999 -9999 -9999 -9999 -9999 -9999 -9999 -9999 -9999 -9999 -9999 -9999 -9999 
-9999 -9999 -9999 -9999 -9999 -9999 -9999 -9999 -9999 -9999 -9999 -9999 -9999 -9999 -9999 -9999 -9999 -9999 -9999 -9999 -9999 -9999 -9999 -9999 -9999 -9999 -9999 -9999 -9999 -9999 -9999 -9999 -9999 -9999 -9999 -9999 -9999 -9999 -9999 -9999 -9999 -9999 -9999 -9999 -9999 -9999 -9999 -9999 -9999 -9999 -9999 -9999 -9999 -9999 -9999 -9999 -9999 -9999 -9999 -9999 -9999 -9999 -9999 -9999 -9999 -9999 -9999 43.12581 43.21476 42.95635 42.59259 43.06109 45.2 45.98273 46 45.29133 45.4607 45.19104 44.65223 44.79578 45.65217 47.46094 46.97266 45.68511 44.66667 44.81258 46.25167 47.17742 48.33997 48.91732 47.80184 46.55512 47.60498 48.40637 47.80876 47.21115 46.38114 45.49731 45.68151 46.88347 -9999 -9999 -9999 -9999 -9999 -9999 -9999 -9999 -9999 -9999 -9999 -9999 -9999 -9999 -9999 -9999 -9999 -9999 -9999 -9999 -9999 -9999 -9999 -9999 -9999 -9999 -9999 -9999 -9999 -9999 -9999 -9999 -9999 -9999 -9999 -9999 -9999 -9999 -9999 -9999 -9999 -9999 -9999 -9999 -9999 -9999 -9999 -9999 -9999 -9999 -9999 -9999 -9999 -9999 -9999 -9999 -9999 -9999 -9999 -9999 -9999 -9999 -9999 -9999 -9999 -9999 -9999 -9999 -9999 -9999 
-9999 -9999 -9999 -9999 -9999 -9999 -9999 -9999 -9999 -9999 -9999 -9999 -9999 -9999 -9999 -9999 -9999 -9999 -9999 -9999 -9999 -9999 -9999 -9999 -9999 -9999 -9999 -9999 -9999 -9999 -9999 -9999 -9999 -9999 -9999 -9999 -9999 -9999 -9999 -9999 -9999 -9999 -9999 -9999 -9999 -9999 -9999 -9999 -9999 -9999 -9999 -9999 -9999 -9999 -9999 -9999 -9999 -9999 -9999 -9999 -9999 -9999 -9999 -9999 -9999 -9999 -9999 -9999 43.7747 43.08862 42.72908 43 43.8 45.88353 47.41264 46.75368 45.9 44.96047 45.20997 45.98039 46.24183 47.90862 47.77132 46.73203 46.32936 45.51793 46.75197 46.71916 47.10145 47.85053 48.03333 47.43333 47.18916 48.6166 49.46879 48.43958 47.92503 47.57085 -9999 -9999 -9999 -9999 -9999 -9999 -9999 -9999 -9999 -9999 -9999 -9999 -9999 -9999 -9999 -9999 -9999 -9999 -9999 -9999 -9999 -9999 -9999 -9999 -9999 -9999 -9999 -9999 -9999 -9999 -9999 -9999 -9999 -9999 -9999 -9999 -9999 -9999 -9999 -9999 -9999 -9999 -9999 -9999 -9999 -9999 -9999 -9999 -9999 -9999 -9999 -9999 -9999 -9999 -9999 -9999 -9999 -9999 -9999 -9999 -9999 -9999 -9999 -9999 -9999 -9999 -9999 -9999 -9999 -9999 -9999 -9999 
-9999 -9999 -9999 -9999 -9999 -9999 -9999 -9999 -9999 -9999 -9999 -9999 -9999 -9999 -9999 -9999 -9999 -9999 -9999 -9999 -9999 -9999 -9999 -9999 -9999 -9999 -9999 -9999 -9999 -9999 -9999 -9999 -9999 -9999 -9999 -9999 -9999 -9999 -9999 -9999 -9999 -9999 -9999 -9999 -9999 -9999 -9999 -9999 -9999 -9999 -9999 -9999 -9999 -9999 -9999 -9999 -9999 -9999 -9999 -9999 -9999 -9999 -9999 -9999 -9999 -9999 -9999 -9999 44.44444 43.7 43.4739 42.9 43.5 45.26667 47.18876 47.03333 45.5863 44.54248 45.67057 -9999 48.14103 -9999 48.01282 -9999 47.24384 46.91959 47.35142 46.5629 44.98698 45.28986 47.45649 48.62231 47.92503 49.06667 49.70119 48.93333 48.19728 -9999 -9999 -9999 -9999 -9999 -9999 -9999 -9999 -9999 -9999 -9999 -9999 -9999 -9999 -9999 -9999 -9999 -9999 -9999 -9999 -9999 -9999 -9999 -9999 -9999 -9999 -9999 -9999 -9999 -9999 -9999 -9999 -9999 -9999 -9999 -9999 -9999 -9999 -9999 -9999 -9999 -9999 -9999 -9999 -9999 -9999 -9999 -9999 -9999 -9999 -9999 -9999 -9999 -9999 -9999 -9999 -9999 -9999 -9999 -9999 -9999 -9999 -9999 -9999 -9999 -9999 -9999 -9999 -9999 -9999 -9999 -9999 -9999 
-9999 -9999 -9999 -9999 -9999 -9999 -9999 -9999 -9999 -9999 -9999 -9999 -9999 -9999 -9999 -9999 -9999 -9999 -9999 -9999 -9999 -9999 -9999 -9999 -9999 -9999 -9999 -9999 -9999 -9999 -9999 -9999 -9999 -9999 -9999 -9999 -9999 -9999 -9999 -9999 -9999 -9999 -9999 -9999 -9999 -9999 -9999 -9999 -9999 -9999 -9999 -9999 -9999 -9999 -9999 -9999 -9999 -9999 -9999 -9999 -9999 -9999 -9999 -9999 -9999 -9999 -9999 -9999 -9999 -9999 -9999 43.82591 44.6477 46.5587 -9999 45.83334 45.23809 44.8366 -9999 -9999 -9999 -9999 -9999 -9999 -9999 -9999 47.52604 46.84245 45.80053 45.28986 47.3 49.12281 49.19028 48.72312 48.72312 47.99197 47.19945 47.1875 -9999 -9999 -9999 -9999 -9999 -9999 -9999 -9999 -9999 -9999 -9999 -9999 -9999 -9999 -9999 -9999 -9999 -9999 -9999 -9999 -9999 -9999 -9999 -9999 -9999 -9999 -9999 -9999 -9999 -9999 -9999 -9999 -9999 -9999 -9999 -9999 -9999 -9999 -9999 -9999 -9999 -9999 -9999 -9999 -9999 -9999 -9999 -9999 -9999 -9999 -9999 -9999 -9999 -9999 -9999 -9999 -9999 -9999 -9999 -9999 -9999 -9999 -9999 -9999 -9999 -9999 -9999 -9999 -9999 -9999 -9999 -9999 
-9999 -9999 -9999 -9999 -9999 -9999 -9999 -9999 -9999 -9999 -9999 -9999 -9999 -9999 -9999 -9999 -9999 -9999 -9999 -9999 -9999 -9999 -9999 -9999 -9999 -9999 -9999 -9999 -9999 -9999 -9999 -9999 -9999 -9999 -9999 -9999 -9999 -9999 -9999 -9999 -9999 -9999 -9999 -9999 -9999 -9999 -9999 -9999 -9999 -9999 -9999 -9999 -9999 -9999 -9999 -9999 -9999 -9999 -9999 -9999 -9999 -9999 -9999 -9999 -9999 -9999 -9999 -9999 -9999 -9999 -9999 45.79918 46.35627 47.38956 -9999 -9999 -9999 -9999 -9999 -9999 -9999 -9999 -9999 -9999 -9999 -9999 -9999 -9999 46.8832 45.93254 46.48594 47.93361 48.84354 47.6 47.47984 48.44173 47.62383 47.2672 -9999 -9999 -9999 -9999 -9999 -9999 -9999 -9999 -9999 -9999 -9999 -9999 -9999 -9999 -9999 -9999 -9999 -9999 -9999 -9999 -9999 -9999 -9999 -9999 -9999 -9999 -9999 -9999 -9999 -9999 -9999 -9999 -9999 -9999 -9999 -9999 -9999 -9999 -9999 -9999 -9999 -9999 -9999 -9999 -9999 -9999 -9999 -9999 -9999 -9999 -9999 -9999 -9999 -9999 -9999 -9999 -9999 -9999 -9999 -9999 -9999 -9999 -9999 -9999 -9999 -9999 -9999 -9999 -9999 -9999 -9999 -9999 
-9999 -9999 -9999 -9999 -9999 -9999 -9999 -9999 -9999 -9999 -9999 -9999 -9999 -9999 -9999 -9999 -9999 -9999 -9999 -9999 -9999 -9999 -9999 -9999 -9999 -9999 -9999 -9999 -9999 -9999 -9999 -9999 -9999 -9999 -9999 -9999 -9999 -9999 -9999 -9999 -9999 -9999 -9999 -9999 -9999 -9999 -9999 -9999 -9999 -9999 -9999 -9999 -9999 -9999 -9999 -9999 -9999 -9999 -9999 -9999 -9999 -9999 -9999 -9999 -9999 -9999 -9999 -9999 -9999 -9999 -9999 45.51282 46.94555 -9999 -9999 -9999 -9999 -9999 -9999 -9999 -9999 -9999 -9999 -9999 -9999 -9999 -9999 -9999 -9999 -9999 45.95047 46.56462 48.69684 48.52744 47.41036 48.04117 48.58924 47.6573 -9999 -9999 -9999 -9999 -9999 -9999 -9999 -9999 -9999 -9999 -9999 -9999 -9999 -9999 -9999 -9999 -9999 -9999 -9999 -9999 -9999 -9999 -9999 -9999 -9999 -9999 -9999 -9999 -9999 -9999 -9999 -9999 -9999 -9999 -9999 -9999 -9999 -9999 -9999 -9999 -9999 -9999 -9999 -9999 -9999 -9999 -9999 -9999 -9999 -9999 -9999 -9999 -9999 -9999 -9999 -9999 -9999 -9999 -9999 -9999 -9999 -9999 -9999 -9999 -9999 -9999 -9999 -9999 -9999 -9999 -9999 -9999 
-9999 -9999 -9999 -9999 -9999 -9999 -9999 -9999 -9999 -9999 -9999 -9999 -9999 -9999 -9999 -9999 -9999 -9999 -9999 -9999 -9999 -9999 -9999 -9999 -9999 -9999 -9999 -9999 -9999 -9999 -9999 -9999 -9999 -9999 -9999 -9999 -9999 -9999 -9999 -9999 -9999 -9999 -9999 -9999 -9999 -9999 -9999 -9999 -9999 -9999 -9999 -9999 -9999 -9999 -9999 -9999 -9999 -9999 -9999 -9999 -9999 -9999 -9999 -9999 -9999 -9999 -9999 -9999 -9999 -9999 -9999 46.30376 -9999 -9999 -9999 -9999 -9999 -9999 -9999 -9999 -9999 -9999 -9999 -9999 -9999 -9999 -9999 -9999 -9999 -9999 -9999 -9999 47.15363 48.0589 47.9249 -9999 -9999 -9999 -9999 -9999 -9999 -9999 -9999 -9999 -9999 -9999 -9999 -9999 -9999 -9999 -9999 -9999 -9999 -9999 -9999 -9999 -9999 -9999 -9999 -9999 -9999 -9999 -9999 -9999 -9999 -9999 -9999 -9999 -9999 -9999 -9999 -9999 -9999 -9999 -9999 -9999 -9999 -9999 -9999 -9999 -9999 -9999 -9999 -9999 -9999 -9999 -9999 -9999 -9999 -9999 -9999 -9999 -9999 -9999 -9999 -9999 -9999 -9999 -9999 -9999 -9999 -9999 -9999 -9999 -9999 -9999 -9999 -9999 -9999 -9999 
-9999 -9999 -9999 -9999 -9999 -9999 -9999 -9999 -9999 -9999 -9999 -9999 -9999 -9999 -9999 -9999 -9999 -9999 -9999 -9999 -9999 -9999 -9999 -9999 -9999 -9999 -9999 -9999 -9999 -9999 -9999 -9999 -9999 -9999 -9999 -9999 -9999 -9999 -9999 -9999 -9999 -9999 -9999 -9999 -9999 -9999 -9999 -9999 -9999 -9999 -9999 -9999 -9999 -9999 -9999 -9999 -9999 -9999 -9999 -9999 -9999 -9999 -9999 -9999 -9999 -9999 -9999 -9999 -9999 -9999 -9999 -9999 -9999 -9999 -9999 -9999 -9999 -9999 -9999 -9999 -9999 -9999 -9999 -9999 -9999 -9999 -9999 -9999 -9999 -9999 -9999 -9999 47.02869 -9999 -9999 -9999 -9999 -9999 -9999 -9999 -9999 -9999 -9999 -9999 -9999 -9999 -9999 -9999 -9999 -9999 -9999 -9999 -9999 -9999 -9999 -9999 -9999 -9999 -9999 -9999 -9999 -9999 -9999 -9999 -9999 -9999 -9999 -9999 -9999 -9999 -9999 -9999 -9999 -9999 -9999 -9999 -9999 -9999 -9999 -9999 -9999 -9999 -9999 -9999 -9999 -9999 -9999 -9999 -9999 -9999 -9999 -9999 -9999 -9999 -9999 -9999 -9999 -9999 -9999 -9999 -9999 -9999 -9999 -9999 -9999 -9999 -9999 -9999 -9999 -9999 
