# Supplementary material for: Spatiotemporal prediction of alpine wetlands under multi-climate scenarios in the west of Sichuan, China
Source: PeerJ. 2024 Nov 27;12:e18586. doi: 10.7717/peerj.18586 (PMC11608022; doi:10.7717/peerj.18586)
Supplement: Supplemental Information 1 [file peerj-12-18586-s001.zip › Maxent_data1/2.5mBIOssp126_2021-2040/2.5mbiossp126_2021-2040_4.asc]

ncols         170
nrows         159
xllcorner     97.34749306
yllcorner     27.673839575
cellsize      0.041666666666667
NODATA_value  -9999
-9999 -9999 -9999 -9999 -9999 -9999 -9999 -9999 -9999 -9999 -9999 -9999 -9999 -9999 -9999 -9999 -9999 -9999 -9999 -9999 -9999 -9999 -9999 -9999 -9999 -9999 -9999 -9999 -9999 -9999 -9999 -9999 -9999 -9999 -9999 -9999 -9999 -9999 -9999 -9999 -9999 -9999 -9999 -9999 -9999 -9999 -9999 -9999 -9999 -9999 -9999 -9999 -9999 -9999 -9999 -9999 -9999 -9999 -9999 -9999 -9999 -9999 -9999 -9999 -9999 -9999 -9999 -9999 -9999 -9999 -9999 -9999 -9999 -9999 -9999 -9999 -9999 -9999 -9999 -9999 -9999 -9999 -9999 -9999 -9999 -9999 -9999 -9999 -9999 -9999 -9999 -9999 -9999 -9999 -9999 -9999 -9999 -9999 -9999 -9999 -9999 -9999 -9999 -9999 -9999 -9999 -9999 -9999 -9999 -9999 -9999 -9999 -9999 -9999 -9999 -9999 -9999 -9999 -9999 -9999 -9999 -9999 -9999 -9999 -9999 -9999 -9999 -9999 -9999 -9999 -9999 -9999 711.8748 729.9948 718.0512 -9999 -9999 -9999 -9999 -9999 -9999 -9999 -9999 -9999 -9999 -9999 -9999 -9999 -9999 -9999 -9999 -9999 -9999 -9999 -9999 -9999 -9999 -9999 -9999 -9999 -9999 -9999 -9999 -9999 -9999 -9999 -9999 -9999 -9999 -9999 
-9999 -9999 -9999 -9999 -9999 -9999 -9999 -9999 -9999 -9999 -9999 -9999 -9999 -9999 -9999 -9999 -9999 -9999 -9999 -9999 -9999 -9999 -9999 -9999 -9999 -9999 -9999 -9999 -9999 -9999 -9999 -9999 -9999 -9999 -9999 -9999 -9999 -9999 -9999 -9999 -9999 -9999 -9999 -9999 -9999 -9999 -9999 -9999 -9999 -9999 -9999 -9999 -9999 -9999 -9999 -9999 -9999 -9999 -9999 -9999 -9999 -9999 -9999 -9999 -9999 -9999 -9999 -9999 -9999 -9999 -9999 -9999 -9999 -9999 -9999 -9999 -9999 -9999 -9999 -9999 -9999 -9999 -9999 -9999 -9999 -9999 -9999 -9999 -9999 -9999 -9999 -9999 -9999 -9999 -9999 -9999 -9999 -9999 -9999 -9999 -9999 -9999 -9999 -9999 -9999 -9999 -9999 -9999 -9999 -9999 -9999 -9999 -9999 -9999 -9999 -9999 -9999 -9999 -9999 -9999 -9999 -9999 -9999 -9999 -9999 -9999 -9999 -9999 -9999 697.7402 695.7664 700.2796 710.2671 719.9979 724.173 -9999 -9999 -9999 -9999 -9999 -9999 -9999 -9999 -9999 -9999 -9999 -9999 -9999 -9999 -9999 -9999 -9999 -9999 -9999 -9999 -9999 -9999 -9999 -9999 -9999 -9999 -9999 -9999 -9999 -9999 -9999 -9999 -9999 -9999 -9999 
-9999 -9999 -9999 -9999 -9999 -9999 -9999 -9999 -9999 -9999 -9999 854.2287 856.9266 855.5765 -9999 -9999 -9999 -9999 -9999 -9999 -9999 -9999 -9999 -9999 -9999 -9999 -9999 -9999 -9999 -9999 -9999 -9999 -9999 -9999 -9999 -9999 -9999 -9999 -9999 -9999 -9999 -9999 -9999 -9999 -9999 -9999 -9999 -9999 -9999 -9999 -9999 -9999 -9999 -9999 -9999 -9999 -9999 -9999 -9999 -9999 -9999 -9999 -9999 -9999 -9999 -9999 -9999 -9999 -9999 -9999 -9999 -9999 -9999 -9999 -9999 -9999 -9999 -9999 -9999 -9999 -9999 -9999 -9999 -9999 -9999 -9999 -9999 -9999 -9999 -9999 -9999 -9999 -9999 -9999 -9999 -9999 -9999 -9999 -9999 -9999 -9999 -9999 -9999 -9999 -9999 -9999 -9999 -9999 -9999 -9999 -9999 -9999 -9999 -9999 -9999 -9999 -9999 -9999 -9999 -9999 -9999 -9999 -9999 -9999 -9999 -9999 -9999 -9999 701.6813 698.3032 703.4529 710.4843 714.156 711.0634 711.3777 -9999 -9999 -9999 -9999 -9999 -9999 -9999 -9999 -9999 -9999 -9999 -9999 -9999 -9999 -9999 -9999 -9999 -9999 -9999 -9999 -9999 -9999 -9999 -9999 -9999 -9999 -9999 -9999 -9999 -9999 -9999 -9999 -9999 -9999 -9999 
-9999 -9999 -9999 -9999 -9999 -9999 -9999 -9999 -9999 858.2994 857.5158 855.1564 848.3647 847.4841 848.0218 849.1863 -9999 -9999 -9999 -9999 -9999 -9999 -9999 -9999 -9999 -9999 -9999 -9999 -9999 -9999 -9999 -9999 -9999 -9999 -9999 -9999 -9999 -9999 -9999 -9999 -9999 -9999 -9999 -9999 -9999 -9999 -9999 -9999 -9999 -9999 -9999 -9999 -9999 -9999 -9999 -9999 -9999 -9999 -9999 -9999 -9999 -9999 -9999 -9999 -9999 -9999 -9999 -9999 -9999 -9999 -9999 -9999 -9999 -9999 -9999 -9999 -9999 -9999 -9999 -9999 -9999 -9999 -9999 -9999 -9999 -9999 -9999 -9999 -9999 -9999 -9999 -9999 -9999 -9999 -9999 -9999 -9999 -9999 -9999 -9999 -9999 -9999 -9999 -9999 -9999 -9999 -9999 -9999 -9999 -9999 -9999 -9999 -9999 -9999 -9999 -9999 -9999 -9999 -9999 -9999 -9999 -9999 -9999 -9999 -9999 -9999 706.4073 703.4153 703.2601 704.1224 715.0678 722.7672 715.8857 724.5861 730.9593 740.215 737.8022 743.0093 727.5804 -9999 -9999 -9999 -9999 -9999 -9999 -9999 -9999 -9999 -9999 -9999 -9999 -9999 -9999 -9999 -9999 -9999 -9999 -9999 -9999 -9999 -9999 -9999 -9999 -9999 -9999 -9999 -9999 -9999 -9999 -9999 
-9999 -9999 -9999 -9999 -9999 -9999 -9999 -9999 864.6057 854.4625 848.7347 843.8955 844.4291 846.2953 844.0688 849.147 852.6335 851.3015 848.8257 -9999 -9999 -9999 -9999 -9999 -9999 -9999 -9999 -9999 -9999 -9999 -9999 -9999 -9999 -9999 -9999 -9999 -9999 -9999 -9999 -9999 -9999 -9999 -9999 -9999 -9999 -9999 -9999 -9999 -9999 -9999 -9999 -9999 -9999 -9999 -9999 -9999 -9999 -9999 -9999 -9999 -9999 -9999 -9999 -9999 -9999 -9999 -9999 -9999 -9999 -9999 -9999 -9999 -9999 -9999 -9999 -9999 -9999 -9999 -9999 -9999 -9999 -9999 -9999 -9999 -9999 -9999 -9999 -9999 -9999 -9999 -9999 -9999 -9999 -9999 -9999 -9999 -9999 -9999 -9999 -9999 -9999 -9999 -9999 -9999 -9999 -9999 -9999 -9999 -9999 -9999 -9999 -9999 -9999 -9999 -9999 -9999 -9999 -9999 -9999 -9999 -9999 -9999 -9999 -9999 -9999 -9999 -9999 718.092 718.7714 721.663 722.6628 715.7782 710.8472 714.9725 725.3458 738.5873 736.4322 740.7271 762.1813 -9999 -9999 -9999 -9999 -9999 -9999 -9999 -9999 -9999 -9999 -9999 -9999 -9999 -9999 -9999 -9999 -9999 -9999 -9999 -9999 -9999 -9999 -9999 -9999 -9999 -9999 -9999 -9999 -9999 -9999 -9999 
-9999 -9999 -9999 -9999 -9999 -9999 -9999 -9999 857.207 849.8217 843.6648 844.1064 850.1563 852.9667 852.8224 854.9521 853.7621 851.4919 847.9261 842.3842 841.1797 838.6871 838.0039 843.1659 848.9387 -9999 -9999 -9999 -9999 -9999 -9999 -9999 -9999 -9999 -9999 -9999 -9999 -9999 -9999 -9999 -9999 -9999 -9999 -9999 -9999 -9999 -9999 -9999 -9999 -9999 -9999 -9999 -9999 -9999 -9999 -9999 -9999 -9999 -9999 -9999 -9999 -9999 -9999 -9999 -9999 -9999 -9999 -9999 -9999 -9999 -9999 -9999 -9999 -9999 -9999 -9999 -9999 -9999 -9999 -9999 -9999 -9999 -9999 -9999 -9999 -9999 -9999 -9999 -9999 -9999 -9999 -9999 -9999 -9999 -9999 -9999 -9999 -9999 -9999 -9999 -9999 -9999 -9999 -9999 -9999 -9999 -9999 -9999 -9999 -9999 -9999 -9999 -9999 -9999 -9999 -9999 -9999 -9999 -9999 -9999 -9999 -9999 687.7614 690.0938 689.9138 691.2203 695.9758 704.5066 715.16 730.3294 726.7106 718.2506 718.9453 726.0567 722.8207 727.8981 730.1334 739.7435 752.1751 753.5345 -9999 -9999 -9999 -9999 -9999 -9999 -9999 -9999 -9999 -9999 -9999 -9999 -9999 -9999 -9999 -9999 -9999 -9999 -9999 -9999 -9999 -9999 -9999 -9999 -9999 -9999 -9999 -9999 -9999 -9999 
-9999 -9999 -9999 -9999 -9999 -9999 -9999 -9999 855.5164 853.1053 853.1754 850.2352 850.6293 854.3707 859.4523 857.9861 855.2521 847.7085 839.3516 834.3128 835.4499 836.2863 836.895 841.2854 844.3514 846.5313 -9999 -9999 -9999 -9999 -9999 -9999 -9999 -9999 -9999 -9999 -9999 -9999 -9999 -9999 -9999 -9999 -9999 -9999 -9999 -9999 -9999 -9999 -9999 -9999 -9999 -9999 -9999 -9999 -9999 -9999 -9999 -9999 -9999 -9999 -9999 -9999 -9999 -9999 -9999 -9999 -9999 -9999 -9999 -9999 -9999 -9999 -9999 -9999 -9999 -9999 -9999 -9999 -9999 -9999 -9999 -9999 -9999 -9999 -9999 -9999 -9999 -9999 -9999 -9999 -9999 -9999 -9999 -9999 -9999 -9999 -9999 -9999 -9999 -9999 -9999 -9999 -9999 -9999 -9999 -9999 -9999 -9999 -9999 -9999 -9999 -9999 -9999 -9999 -9999 -9999 -9999 -9999 -9999 -9999 -9999 696.4466 692.009 697.8456 698.9126 688.9858 686.0342 695.1254 706.5445 711.7105 701.1819 690.2617 687.4474 690.4176 701.3558 710.5322 721.2377 742.4269 743.0847 -9999 -9999 -9999 -9999 -9999 -9999 -9999 -9999 -9999 -9999 -9999 -9999 -9999 -9999 -9999 -9999 -9999 -9999 -9999 -9999 -9999 -9999 -9999 -9999 -9999 -9999 -9999 -9999 -9999 -9999 -9999 
-9999 -9999 -9999 -9999 -9999 -9999 -9999 873.5945 870.1057 868.1 864.532 854.6207 859.5518 860.0727 858.0033 851.0033 844.1497 836.7261 830.5215 830.3043 834.2674 836.5061 835.5441 837.074 838.2607 840.3674 -9999 -9999 -9999 -9999 -9999 -9999 -9999 -9999 -9999 -9999 -9999 -9999 -9999 -9999 -9999 -9999 -9999 -9999 -9999 -9999 -9999 -9999 -9999 -9999 -9999 -9999 -9999 -9999 -9999 -9999 -9999 -9999 -9999 -9999 -9999 -9999 -9999 -9999 -9999 -9999 -9999 -9999 -9999 -9999 -9999 -9999 -9999 -9999 -9999 -9999 -9999 -9999 -9999 -9999 -9999 -9999 -9999 -9999 -9999 -9999 -9999 -9999 -9999 -9999 -9999 -9999 -9999 -9999 -9999 -9999 -9999 -9999 -9999 -9999 -9999 -9999 -9999 -9999 -9999 -9999 -9999 -9999 -9999 -9999 -9999 -9999 -9999 -9999 -9999 -9999 -9999 722.194 -9999 -9999 -9999 709.1843 707.8949 710.3019 711.7595 702.6875 690.9528 689.4047 699.7547 709.6057 711.961 700.436 689.9879 694.1578 704.05 705.4285 712.9176 720.826 717.5933 -9999 -9999 -9999 -9999 -9999 -9999 -9999 -9999 -9999 -9999 -9999 -9999 -9999 -9999 -9999 -9999 -9999 -9999 -9999 -9999 -9999 -9999 -9999 -9999 -9999 -9999 -9999 -9999 -9999 -9999 -9999 
-9999 -9999 -9999 -9999 -9999 -9999 -9999 866.9761 864.8419 867.9088 869.2302 865.9111 865.5826 858.7291 851.5587 845.5131 837.2804 831.1124 833.3471 837.3745 837.0252 839.7763 843.1834 843.2301 840.0112 -9999 -9999 -9999 -9999 -9999 -9999 -9999 -9999 -9999 -9999 -9999 -9999 -9999 -9999 -9999 -9999 -9999 -9999 -9999 -9999 -9999 -9999 -9999 -9999 -9999 -9999 -9999 -9999 -9999 -9999 -9999 -9999 -9999 -9999 -9999 -9999 -9999 -9999 -9999 -9999 -9999 -9999 -9999 -9999 -9999 -9999 -9999 -9999 -9999 -9999 -9999 -9999 -9999 -9999 -9999 -9999 -9999 -9999 -9999 -9999 -9999 -9999 -9999 -9999 -9999 -9999 -9999 -9999 -9999 -9999 -9999 -9999 -9999 -9999 -9999 -9999 -9999 -9999 -9999 -9999 -9999 -9999 -9999 -9999 -9999 -9999 -9999 -9999 -9999 -9999 -9999 735.1005 726.7407 720.6116 717.8455 718.9608 721.0756 718.9039 722.2938 721.9464 713.9816 706.3763 708.5158 711.0342 716.5067 717.9373 714.058 704.1436 697.1908 693.9555 692.2952 693.848 696.4765 706.7064 -9999 -9999 -9999 -9999 -9999 -9999 -9999 -9999 -9999 -9999 -9999 -9999 -9999 -9999 -9999 -9999 -9999 -9999 -9999 -9999 -9999 -9999 -9999 -9999 -9999 -9999 -9999 -9999 -9999 -9999 -9999 
-9999 -9999 -9999 861.8818 854.6849 847.7197 843.4008 842.9344 854.149 860.4345 866.7008 862.8099 856.274 848.8999 841.9551 839.3408 840.8314 838.5386 833.8041 830.0748 831.6504 836.4167 842.743 847.1941 846.6837 847.2974 -9999 -9999 -9999 -9999 -9999 -9999 -9999 -9999 -9999 -9999 -9999 -9999 -9999 -9999 -9999 -9999 -9999 -9999 -9999 -9999 -9999 -9999 -9999 -9999 -9999 -9999 -9999 -9999 -9999 -9999 -9999 -9999 -9999 -9999 -9999 -9999 -9999 -9999 -9999 -9999 -9999 -9999 -9999 -9999 -9999 -9999 -9999 -9999 -9999 -9999 -9999 -9999 -9999 -9999 -9999 -9999 -9999 -9999 -9999 -9999 -9999 -9999 -9999 -9999 -9999 -9999 -9999 -9999 -9999 -9999 -9999 -9999 -9999 -9999 -9999 -9999 -9999 -9999 -9999 -9999 -9999 -9999 -9999 -9999 -9999 -9999 -9999 -9999 -9999 -9999 -9999 727.2899 719.6783 720.1557 718.9306 719.0465 717.7599 717.8941 718.3024 719.7363 720.8623 717.2964 715.1796 717.5067 723.6935 729.9506 724.6832 710.5614 704.6227 702.4604 704.1818 707.3225 711.6525 711.7726 -9999 -9999 -9999 -9999 -9999 -9999 -9999 -9999 -9999 -9999 -9999 -9999 -9999 -9999 -9999 -9999 -9999 -9999 -9999 -9999 -9999 -9999 -9999 -9999 -9999 -9999 -9999 -9999 -9999 -9999 
-9999 854.9387 848.1392 839.5246 837.8149 834.1466 836.039 844.4241 850.0707 849.9852 850.3701 847.7988 840.0618 835.619 833.7711 835.9846 844.6627 850.454 845.017 839.687 838.2028 841.5573 848.6499 851.1155 846.7759 844.3156 -9999 -9999 -9999 -9999 -9999 -9999 -9999 -9999 -9999 -9999 -9999 -9999 -9999 -9999 -9999 -9999 -9999 -9999 -9999 -9999 -9999 -9999 -9999 -9999 -9999 -9999 -9999 -9999 -9999 -9999 -9999 -9999 -9999 -9999 -9999 -9999 -9999 -9999 -9999 -9999 -9999 -9999 -9999 -9999 -9999 -9999 -9999 -9999 -9999 -9999 -9999 -9999 -9999 -9999 -9999 -9999 -9999 -9999 -9999 -9999 -9999 -9999 -9999 -9999 -9999 -9999 -9999 -9999 -9999 -9999 -9999 -9999 -9999 -9999 -9999 -9999 -9999 -9999 -9999 -9999 -9999 -9999 -9999 -9999 -9999 -9999 -9999 -9999 -9999 -9999 -9999 -9999 727.2999 721.6474 718.9211 717.0218 710.9863 712.0745 709.8111 710.9131 717.3324 717.7395 717.5287 719.8122 724.7574 731.6865 731.0001 718.8533 712.3085 706.7124 701.9664 702.5327 710.5642 715.8069 -9999 -9999 -9999 -9999 -9999 -9999 -9999 -9999 -9999 -9999 -9999 -9999 -9999 -9999 -9999 -9999 -9999 -9999 -9999 -9999 -9999 -9999 -9999 -9999 -9999 -9999 -9999 -9999 -9999 -9999 
-9999 855.2887 845.7429 839.7493 835.6172 832.9606 833.4316 844.015 854.5629 850.3738 844.6794 842.8685 840.2133 834.9373 831.402 830.9246 842.1899 843.77 839.6125 839.7902 838.3683 839.9309 836.6124 836.5626 840.3069 846.2201 849.7498 -9999 -9999 -9999 -9999 -9999 -9999 -9999 -9999 -9999 -9999 -9999 -9999 -9999 -9999 -9999 -9999 -9999 -9999 -9999 -9999 -9999 -9999 -9999 -9999 -9999 -9999 -9999 -9999 -9999 -9999 -9999 -9999 -9999 -9999 -9999 -9999 -9999 -9999 -9999 -9999 -9999 -9999 -9999 -9999 -9999 -9999 -9999 -9999 -9999 -9999 -9999 -9999 -9999 -9999 -9999 -9999 -9999 -9999 -9999 -9999 -9999 -9999 -9999 -9999 -9999 -9999 -9999 -9999 -9999 -9999 -9999 -9999 -9999 -9999 -9999 -9999 -9999 -9999 -9999 -9999 -9999 -9999 -9999 -9999 -9999 -9999 -9999 -9999 -9999 -9999 -9999 733.9127 726.365 718.6762 714.8167 711.2136 713.0381 711.7041 715.1398 717.6313 716.809 715.9022 718.6883 719.1571 730.0222 735.0139 723.258 716.9771 708.9814 709.1548 707.6544 706.0296 -9999 -9999 -9999 -9999 -9999 -9999 -9999 -9999 -9999 -9999 -9999 -9999 -9999 -9999 -9999 -9999 -9999 -9999 -9999 -9999 -9999 -9999 -9999 -9999 -9999 -9999 -9999 -9999 -9999 -9999 -9999 
-9999 -9999 843.5679 837.1329 838.9373 836.6949 838.4522 842.4081 844.6862 841.7356 835.3642 833.3403 835.9086 832.6027 829.889 829.6452 834.5735 831.2344 825.8727 825.5342 828.7755 831.3557 832.0897 835.9248 844.1253 851.9523 857.1371 -9999 -9999 -9999 -9999 -9999 -9999 -9999 -9999 -9999 -9999 -9999 -9999 -9999 -9999 -9999 -9999 -9999 -9999 -9999 -9999 -9999 -9999 -9999 -9999 -9999 -9999 -9999 -9999 -9999 -9999 -9999 -9999 -9999 -9999 -9999 -9999 -9999 -9999 -9999 -9999 -9999 -9999 -9999 -9999 -9999 -9999 -9999 -9999 -9999 -9999 -9999 -9999 -9999 -9999 -9999 -9999 -9999 -9999 -9999 -9999 -9999 -9999 -9999 -9999 -9999 -9999 -9999 -9999 -9999 -9999 -9999 -9999 -9999 -9999 -9999 -9999 -9999 -9999 -9999 -9999 -9999 -9999 -9999 -9999 -9999 -9999 -9999 -9999 -9999 -9999 -9999 -9999 733.2197 725.4278 720.9742 717.9531 717.8127 718.105 716.008 717.4096 717.5193 716.1465 716.3412 717.6301 729.6744 736.5494 728.963 719.0149 709.8954 709.2285 703.6948 699.8631 696.3056 696.4209 702.3688 -9999 -9999 -9999 -9999 710.9867 717.5277 -9999 -9999 -9999 -9999 -9999 -9999 -9999 -9999 -9999 -9999 -9999 -9999 -9999 -9999 -9999 -9999 -9999 -9999 -9999 -9999 -9999 -9999 
-9999 -9999 841.127 835.1078 831.4421 830.6062 829.4873 826.6346 828.2402 833.0571 834.3655 828.4743 826.7391 823.7677 823.3509 825.0128 829.0441 826.0488 818.7907 820.3694 826.8405 830.244 832.1061 836.0798 841.1666 847.5146 849.9397 852.1313 857.4198 860.791 -9999 -9999 -9999 -9999 -9999 -9999 -9999 -9999 -9999 -9999 -9999 -9999 -9999 -9999 -9999 -9999 -9999 -9999 -9999 -9999 -9999 -9999 -9999 -9999 -9999 -9999 -9999 -9999 -9999 -9999 -9999 -9999 -9999 -9999 -9999 -9999 -9999 -9999 -9999 -9999 -9999 -9999 -9999 -9999 -9999 -9999 -9999 -9999 -9999 -9999 -9999 -9999 -9999 -9999 -9999 -9999 -9999 -9999 -9999 -9999 -9999 -9999 -9999 -9999 -9999 -9999 -9999 -9999 -9999 -9999 -9999 -9999 -9999 -9999 -9999 -9999 -9999 -9999 -9999 -9999 -9999 -9999 -9999 -9999 -9999 -9999 -9999 -9999 -9999 -9999 732.7226 725.7546 719.7426 715.089 708.5692 704.8689 710.1435 715.5464 716.8369 717.8799 721.4048 727.4192 729.8323 727.9094 722.6816 713.8925 712.8256 707.4891 701.8266 697.2348 693.4579 697.2265 698.7548 711.6514 735.9883 724.04 714.0452 706.3965 718.2027 -9999 -9999 -9999 -9999 -9999 -9999 -9999 -9999 -9999 -9999 -9999 -9999 -9999 -9999 -9999 -9999 -9999 -9999 -9999 -9999 -9999 
-9999 -9999 843.7021 840.4233 830.7758 827.1592 821.1669 818.614 821.4354 827.7529 832.8033 825.6268 821.2853 821.9844 819.871 820.8735 821.928 825.6866 823.2847 831.2787 843.3873 844.5085 842.1009 839.5503 842.7952 848.416 850.3514 850.5696 857.9 862.2877 -9999 -9999 -9999 -9999 -9999 -9999 -9999 -9999 -9999 -9999 -9999 -9999 -9999 -9999 -9999 -9999 -9999 -9999 -9999 -9999 -9999 -9999 -9999 -9999 -9999 -9999 -9999 -9999 -9999 -9999 -9999 -9999 -9999 -9999 -9999 -9999 -9999 -9999 -9999 -9999 -9999 -9999 -9999 -9999 -9999 -9999 -9999 -9999 -9999 -9999 -9999 -9999 -9999 -9999 -9999 -9999 -9999 -9999 -9999 -9999 -9999 -9999 -9999 -9999 -9999 -9999 -9999 -9999 -9999 -9999 -9999 -9999 -9999 -9999 -9999 -9999 -9999 -9999 -9999 -9999 -9999 -9999 -9999 -9999 -9999 -9999 -9999 -9999 -9999 727.3003 724.8995 721.4626 718.105 715.9255 710.3855 709.6249 712.1898 713.3802 718.712 719.7311 723.148 722.2985 719.9321 718.8991 720.5017 716.4225 718.7673 713.9185 705.5285 703.3635 706.3107 708.8033 716.1782 721.014 740.6631 731.8235 727.681 720.85 -9999 711.0598 716.7266 704.5161 -9999 -9999 -9999 -9999 -9999 -9999 -9999 -9999 -9999 -9999 -9999 -9999 -9999 -9999 -9999 -9999 -9999 -9999 
-9999 -9999 855.4434 847.3608 841.9418 837.1945 827.003 818.1283 809.6982 812.8685 818.817 824.1951 820.9099 821.3389 819.8734 814.9711 813.6864 823.3426 830.1041 836.6378 848.4835 851.5016 850.6641 851.5316 852.9498 856.1678 864.6661 867.1963 867.2985 862.0311 865.5446 -9999 -9999 -9999 -9999 -9999 -9999 -9999 -9999 -9999 -9999 -9999 -9999 -9999 -9999 -9999 -9999 -9999 -9999 -9999 -9999 -9999 -9999 -9999 -9999 -9999 -9999 -9999 -9999 -9999 -9999 -9999 -9999 -9999 -9999 -9999 -9999 -9999 -9999 -9999 -9999 -9999 -9999 -9999 -9999 -9999 -9999 -9999 -9999 -9999 -9999 -9999 -9999 -9999 -9999 -9999 -9999 -9999 -9999 -9999 -9999 -9999 -9999 -9999 -9999 -9999 -9999 -9999 -9999 -9999 -9999 -9999 -9999 -9999 -9999 -9999 -9999 -9999 -9999 -9999 -9999 -9999 -9999 -9999 -9999 -9999 -9999 -9999 -9999 720.9698 719.2835 719.4458 719.1866 715.9867 713.5517 715.1641 716.7139 713.4374 720.7544 726.9498 726.6646 717.7916 713.4534 712.8937 714.0202 714.8791 717.2306 713.5491 710.011 699.9203 700.7803 708.8814 718.2158 720.7491 731.5565 724.6379 714.7292 710.7299 697.3875 693.8327 696.8022 697.0244 703.1358 707.2336 709.9595 716.4728 718.103 718.724 691.3627 692.4565 702.7396 714.7806 -9999 -9999 -9999 -9999 -9999 -9999 -9999 -9999 
-9999 -9999 843.6415 839.6396 840.5446 833.7006 821.1102 809.0458 803.4103 799.2253 802.2302 812.6401 814.8676 817.339 811.5889 808.9503 810.3923 817.7004 829.1985 832.3484 839.1891 847.3229 851.6108 854.8135 857.3014 859.2371 865.2704 867.935 865.0043 864.6544 861.6765 -9999 -9999 -9999 -9999 -9999 -9999 -9999 -9999 -9999 -9999 -9999 -9999 -9999 -9999 -9999 -9999 -9999 -9999 -9999 -9999 -9999 -9999 -9999 -9999 -9999 -9999 -9999 -9999 -9999 -9999 -9999 -9999 -9999 -9999 -9999 -9999 -9999 -9999 -9999 -9999 -9999 -9999 -9999 -9999 -9999 -9999 -9999 -9999 -9999 -9999 -9999 -9999 -9999 -9999 -9999 -9999 -9999 -9999 -9999 -9999 -9999 -9999 -9999 -9999 -9999 -9999 -9999 -9999 -9999 -9999 -9999 -9999 -9999 -9999 -9999 -9999 -9999 -9999 -9999 -9999 -9999 -9999 -9999 -9999 -9999 -9999 -9999 -9999 -9999 721.0266 720.6163 720.3885 712.0621 702.0112 701.1592 706.6937 712.814 721.7827 725.2255 722.5087 715.7973 713.9205 715.593 714.1337 712.5609 712.5243 711.4692 709.55 699.0101 699.4603 712.1301 704.121 704.3302 724.1196 711.8237 715.9105 705.6069 703.2106 699.8761 712.4207 703.4572 727.8216 739.9432 742.7789 749.0189 752.6724 740.5745 708.97 696.5886 688.2802 712.2276 720.2939 702.3903 -9999 -9999 -9999 -9999 -9999 -9999 
-9999 -9999 -9999 -9999 821.1636 816.1842 806.2233 803.6418 795.633 793.5144 791.7286 791.7342 796.4063 803.8217 803.4155 811.3918 809.6252 806.8284 817.6559 829.3164 838.6139 847.2374 853.4293 856.3881 859.3429 863.1183 860.5692 854.3351 860.5111 864.6425 860.5495 -9999 -9999 -9999 -9999 -9999 -9999 -9999 -9999 -9999 -9999 -9999 -9999 -9999 -9999 -9999 -9999 -9999 -9999 -9999 -9999 -9999 -9999 -9999 -9999 -9999 -9999 -9999 -9999 -9999 -9999 -9999 -9999 -9999 -9999 -9999 -9999 -9999 -9999 -9999 -9999 -9999 -9999 -9999 -9999 -9999 -9999 -9999 -9999 -9999 -9999 -9999 -9999 -9999 -9999 -9999 -9999 -9999 -9999 -9999 -9999 -9999 -9999 -9999 -9999 -9999 -9999 -9999 -9999 -9999 -9999 -9999 -9999 -9999 -9999 -9999 -9999 -9999 709.4272 -9999 -9999 -9999 -9999 -9999 -9999 -9999 -9999 -9999 -9999 -9999 -9999 -9999 719.1898 711.2892 695.4054 695.5512 702.131 708.7003 715.7242 715.8048 713.9312 713.9183 711.2745 712.6115 714.0159 713.1779 705.9289 708.0056 710.4171 701.9794 701.1434 709.4346 705.3018 706.3129 721.5004 711.0774 703.8353 702.5229 704.1021 711.6157 717.6301 723.7574 730.4185 720.7607 727.4092 713.9041 718.8148 749.3204 743.7614 723.8716 706.0126 730.4601 716.2131 702.4226 -9999 -9999 -9999 -9999 -9999 -9999 
-9999 -9999 -9999 -9999 806.5071 806.4948 803.2939 789.4833 777.5101 781.1718 788.0913 789.5635 795.7453 799.5722 799.3618 802.1887 804.7812 797.7282 796.5579 802.2085 816.6046 837.8268 851.258 854.0106 857.8703 858.2552 849.696 844.2761 848.031 848.7986 854.077 849.8979 -9999 -9999 -9999 -9999 -9999 -9999 -9999 -9999 -9999 -9999 -9999 -9999 -9999 -9999 -9999 -9999 -9999 -9999 -9999 -9999 -9999 -9999 -9999 -9999 -9999 -9999 -9999 -9999 -9999 -9999 -9999 -9999 -9999 -9999 -9999 -9999 -9999 -9999 -9999 -9999 -9999 -9999 -9999 -9999 -9999 -9999 -9999 -9999 -9999 -9999 -9999 -9999 -9999 -9999 -9999 -9999 -9999 -9999 -9999 -9999 -9999 -9999 -9999 -9999 -9999 -9999 -9999 -9999 -9999 -9999 -9999 -9999 -9999 -9999 685.1978 686.7557 690.2206 -9999 -9999 -9999 -9999 -9999 -9999 -9999 -9999 -9999 -9999 -9999 -9999 -9999 715.7496 711.5231 699.2864 694.5746 696.5934 702.5488 705.757 711.0806 713.4089 717.3313 719.7584 715.492 711.5012 710.17 699.8826 695.2244 705.6004 703.8089 700.2568 709.4752 703.9671 703.7641 716.8344 703.9901 695.3105 694.8364 702.6879 710.2059 711.4426 705.2341 727.3301 706.7081 700.6138 705.0446 713.8217 727.4524 733.415 750.4918 736.4086 733.1077 700.2023 -9999 -9999 -9999 -9999 -9999 -9999 -9999 
-9999 -9999 -9999 -9999 -9999 790.5334 803.1991 799.1387 789.7996 788.3623 788.7643 791.9935 795.6743 794.2553 787.355 792.1101 799.515 799.7541 789.9179 792.8558 797.2932 816.0864 842.1653 849.7869 849.9905 843.0568 836.0291 828.7706 828.4857 829.3411 837.2776 839.7875 843.1232 -9999 -9999 -9999 -9999 -9999 -9999 -9999 -9999 -9999 -9999 -9999 -9999 -9999 -9999 -9999 -9999 -9999 -9999 -9999 -9999 -9999 -9999 -9999 -9999 -9999 -9999 -9999 -9999 -9999 -9999 -9999 -9999 -9999 -9999 -9999 -9999 -9999 -9999 -9999 -9999 -9999 -9999 -9999 -9999 -9999 -9999 -9999 -9999 -9999 -9999 -9999 -9999 -9999 -9999 -9999 -9999 -9999 -9999 -9999 -9999 -9999 -9999 -9999 -9999 -9999 -9999 -9999 -9999 -9999 -9999 -9999 -9999 -9999 680.845 682.275 688.1446 -9999 -9999 -9999 -9999 -9999 -9999 -9999 -9999 -9999 -9999 -9999 -9999 -9999 712.5031 706.9733 700.7435 691.1797 691.9795 698.7211 702.1812 708.97 712.2914 719.3047 718.7247 709.361 706.6903 713.8578 704.4464 700.0725 699.9264 705.9906 702.6002 701.6533 695.3813 690.7846 714.6628 709.1539 703.5638 709.1132 717.4654 715.3558 706.7546 712.7487 712.5541 705.7989 716.3675 716.1464 711.0822 711.5522 729.5436 724.2153 748.0819 737.7063 719.054 700.4591 -9999 -9999 -9999 -9999 -9999 -9999 
-9999 -9999 -9999 -9999 -9999 -9999 -9999 -9999 782.468 784.6108 784.5144 779.7944 781.3463 786.1731 795.3344 795.0428 791.7702 792.4916 788.9333 784.7114 785.14 796.9958 817.313 834.6105 842.4824 834.7131 831.0977 823.9755 816.9653 817.4381 821.3666 827.9081 838.0455 -9999 -9999 -9999 -9999 -9999 -9999 -9999 -9999 -9999 -9999 -9999 -9999 -9999 -9999 -9999 -9999 -9999 -9999 -9999 -9999 -9999 -9999 -9999 -9999 -9999 -9999 -9999 -9999 -9999 -9999 -9999 -9999 -9999 -9999 -9999 -9999 -9999 -9999 -9999 -9999 -9999 -9999 -9999 -9999 -9999 -9999 -9999 -9999 -9999 -9999 -9999 -9999 -9999 -9999 -9999 -9999 -9999 -9999 -9999 -9999 -9999 -9999 -9999 -9999 -9999 -9999 -9999 -9999 -9999 -9999 -9999 -9999 695.8659 694.3542 698.8052 699.2588 699.0199 -9999 -9999 -9999 -9999 -9999 -9999 -9999 -9999 -9999 -9999 -9999 -9999 711.3404 706.8478 697.3666 692.3489 693.6414 693.8434 700.0989 707.1582 717.0246 722.9374 719.4079 708.9572 706.9246 715.9953 707.4285 703.8299 698.2298 699.392 698.7955 695.2969 697.5817 693.6967 707.089 698.9538 692.5754 702.2701 709.7887 697.9641 691.5928 699.8696 713.772 700.206 702.2054 711.3575 721.7697 715.3586 707.5662 708.4825 728.2446 748.6761 708.0686 688.0583 688.9159 -9999 -9999 -9999 -9999 -9999 
-9999 -9999 -9999 -9999 -9999 -9999 -9999 -9999 -9999 -9999 790.4902 789.4023 783.3301 778.0642 790.2469 796.7943 800.3506 799.9758 798.1664 795.7599 794.0355 787.1856 788.8845 805.0479 821.2079 826.4473 822.4064 816.6056 816.3593 818.4376 822.7872 824.9438 829.1311 836.4059 -9999 -9999 -9999 -9999 -9999 -9999 -9999 -9999 -9999 -9999 -9999 -9999 -9999 -9999 -9999 -9999 -9999 -9999 -9999 -9999 -9999 -9999 -9999 -9999 -9999 -9999 -9999 -9999 -9999 -9999 -9999 -9999 -9999 -9999 -9999 -9999 -9999 -9999 -9999 -9999 -9999 -9999 -9999 -9999 -9999 -9999 -9999 -9999 -9999 -9999 -9999 -9999 -9999 -9999 -9999 -9999 -9999 -9999 -9999 -9999 -9999 -9999 -9999 -9999 -9999 -9999 -9999 -9999 -9999 -9999 694.064 698.1506 701.7482 696.0194 693.0449 -9999 -9999 -9999 -9999 -9999 -9999 -9999 -9999 -9999 714.4487 -9999 718.4752 717.4179 713.9518 710.9068 699.0264 688.9551 687.7428 690.1329 695.1176 697.8273 709.393 715.1069 714.3671 709.4124 703.4213 712.5024 710.0399 706.3558 701.8238 697.0211 698.8172 693.7557 693.8359 687.6508 700.7025 701.1434 703.3409 700.2267 701.1997 693.7595 705.4092 703.6511 707.3707 697.2581 696.1642 699.9605 701.1511 709.1815 705.7689 713.6048 725.8489 743.9575 711.86 701.3429 699.8619 702.8162 -9999 -9999 -9999 -9999 
-9999 -9999 -9999 -9999 -9999 -9999 -9999 -9999 793.8956 790.5388 786.5325 790.9684 791.6376 783.6188 781.2591 786.985 785.8159 796.056 800.9648 798.5511 796.2383 788.5934 780.5751 780.6374 791.0187 800.6257 812.3712 808.6169 809.111 816.4581 826.6141 832.1208 837.2977 848.6902 -9999 -9999 -9999 -9999 -9999 -9999 -9999 -9999 -9999 -9999 -9999 -9999 -9999 -9999 -9999 -9999 -9999 -9999 -9999 -9999 -9999 -9999 -9999 -9999 -9999 -9999 -9999 -9999 -9999 -9999 -9999 -9999 -9999 -9999 -9999 -9999 -9999 -9999 -9999 -9999 -9999 -9999 -9999 -9999 -9999 -9999 -9999 -9999 -9999 -9999 -9999 -9999 -9999 -9999 -9999 -9999 -9999 -9999 -9999 -9999 -9999 -9999 -9999 -9999 -9999 -9999 -9999 -9999 -9999 703.8347 703.3506 702.0743 698.9455 701.5789 701.8627 -9999 -9999 -9999 -9999 -9999 -9999 -9999 -9999 709.4359 706.4286 708.0461 715.8911 720.6346 716.0731 711.0907 705.4861 693.0143 686.8026 687.637 692.3718 698.5369 705.4446 707.6096 709.0117 711.498 710.0624 716.2285 714.5352 710.4459 702.9575 695.4249 696.427 694.2015 691.9861 689.7446 695.0249 694.5255 696.9457 701.4444 701.5549 700.9003 693.4559 687.4651 701.3553 700.4948 701.9011 703.8428 687.9069 688.8308 684.305 693.707 726.2684 741.7408 723.0522 720.0993 713.3654 726.9846 -9999 -9999 -9999 -9999 
-9999 -9999 -9999 -9999 -9999 -9999 -9999 795.8828 790.7116 787.3917 785.7592 790.357 793.6112 786.4163 770.4706 765.8952 773.403 785.2214 795.5654 800.6847 799.9711 794.199 783.0433 778.0229 775.2569 782.8745 793.1443 794.3993 795.3343 804.7994 816.0115 830.1187 838.5372 850.6071 -9999 -9999 -9999 -9999 -9999 -9999 -9999 -9999 -9999 -9999 -9999 -9999 -9999 -9999 -9999 -9999 -9999 -9999 -9999 -9999 -9999 -9999 -9999 -9999 -9999 -9999 -9999 -9999 -9999 -9999 -9999 -9999 -9999 -9999 -9999 -9999 -9999 -9999 -9999 -9999 -9999 -9999 -9999 -9999 -9999 -9999 -9999 -9999 -9999 -9999 -9999 -9999 -9999 -9999 -9999 -9999 -9999 -9999 -9999 -9999 -9999 -9999 -9999 -9999 -9999 -9999 -9999 -9999 -9999 703.2759 705.8698 701.4395 700.6647 698.654 699.405 -9999 -9999 -9999 -9999 -9999 -9999 -9999 -9999 701.6835 694.0898 695.0796 700.1075 709.8768 711.2276 711.6605 708.4052 702.8108 692.7004 694.3206 689.8792 692.5267 700.8484 704.3206 705.9524 710.0571 713.8992 714.5559 709.7069 706.9443 698.4803 695.6307 697.6568 697.7576 694.0112 692.5884 694.4241 688.6729 691.3376 697.0244 693.7528 686.7755 682.5491 687.54 695.6417 698.5292 725.8954 730.1166 721.2776 712.9297 730.3797 741.05 738.6119 725.3427 737.3519 739.1021 722.8053 734.9083 723.3016 710.1435 729.9236 -9999 
-9999 -9999 -9999 -9999 -9999 -9999 799.7598 794.3907 789.8911 786.7977 784.4883 779.0587 775.7083 785.3454 781.5922 775.2608 769.1971 768.6011 778.8758 792.16 799.4358 796.1465 790.1854 785.3414 780.9226 776.2849 777.8652 783.0838 785.2922 787.3781 796.1131 801.4177 817.5267 842.2196 852.4443 -9999 -9999 -9999 -9999 -9999 -9999 -9999 -9999 -9999 -9999 -9999 -9999 -9999 -9999 -9999 -9999 -9999 -9999 -9999 -9999 -9999 -9999 -9999 -9999 -9999 -9999 -9999 -9999 -9999 -9999 -9999 -9999 -9999 -9999 -9999 -9999 -9999 -9999 -9999 -9999 -9999 -9999 -9999 -9999 -9999 -9999 -9999 -9999 -9999 -9999 -9999 -9999 -9999 -9999 -9999 -9999 -9999 -9999 -9999 -9999 -9999 -9999 -9999 -9999 -9999 -9999 -9999 -9999 -9999 -9999 701.5432 697.9771 -9999 -9999 -9999 -9999 -9999 -9999 -9999 704.8124 -9999 -9999 694.2604 688.5859 685.3267 688.3027 699.7189 705.0725 707.285 706.9375 704.5001 699.4636 697.1495 688.8374 688.675 696.4809 704.3871 710.8397 712.908 706.3847 700.0599 701.1175 697.4939 697.1631 693.908 696.8185 702.3611 695.3084 689.5266 689.281 687.9003 694.5709 696.0571 686.4052 680.431 683.544 686.4048 691.103 697.0635 722.5317 729.7597 726.1338 740.9468 743.9875 725.9241 712.178 704.4678 712.7139 741.1543 732.868 749.9268 731.0837 -9999 -9999 -9999 
-9999 -9999 -9999 -9999 -9999 -9999 795.9075 791.1212 784.8359 775.9901 772.8955 773.2218 780.6257 787.0269 791.4716 790.9731 781.2776 774.1574 768.9548 771.1586 778.4166 791.9514 793.3426 791.6509 790.009 786.0093 779.8994 774.2811 775.7821 779.3349 789.2459 803.6857 815.3439 828.2155 841.6248 -9999 -9999 -9999 -9999 -9999 -9999 -9999 -9999 -9999 -9999 -9999 -9999 -9999 -9999 -9999 -9999 -9999 -9999 -9999 -9999 -9999 -9999 -9999 -9999 -9999 -9999 -9999 -9999 -9999 -9999 -9999 -9999 -9999 -9999 -9999 -9999 -9999 -9999 -9999 -9999 -9999 -9999 -9999 -9999 -9999 -9999 -9999 -9999 -9999 -9999 -9999 -9999 -9999 -9999 -9999 -9999 748.5031 744.322 740.2563 732.5157 728.1541 -9999 -9999 -9999 -9999 -9999 -9999 -9999 -9999 -9999 701.3623 -9999 -9999 -9999 -9999 -9999 -9999 -9999 -9999 698.9845 698.1285 -9999 689.6776 684.0532 680.2789 677.7853 684.0259 697.8327 704.3613 706.3634 705.8107 700.2775 693.1694 690.0538 692.6906 690.0132 695.7712 704.8431 705.6842 698.0984 691.296 693.6852 691.3387 696.496 694.0178 699.2121 706.4105 699.9365 691.4723 690.7237 687.48 693.3794 689.9016 687.4387 686.9194 683.9574 691.6497 695.1536 712.379 717.8546 718.6903 717.288 735.5861 728.1591 722.6722 702.7159 704.3351 732.0778 727.9844 719.1834 739.7649 744.6307 -9999 -9999 -9999 
-9999 -9999 -9999 -9999 795.439 789.6849 783.4378 785.3964 785.243 774.9764 768.669 766.2477 766.9153 774.8962 780.0826 787.0085 787.1038 782.3967 773.4284 768.0302 765.0906 782.0751 797.9675 797.9418 799.5496 795.2048 784.4366 772.7267 766.6904 768.679 778.5168 793.4901 800.8712 813.2287 828.1112 829.5822 -9999 -9999 -9999 -9999 -9999 -9999 -9999 -9999 -9999 -9999 -9999 -9999 -9999 -9999 -9999 -9999 -9999 -9999 -9999 -9999 -9999 -9999 -9999 -9999 -9999 -9999 -9999 -9999 -9999 -9999 -9999 -9999 -9999 -9999 -9999 -9999 -9999 -9999 -9999 -9999 -9999 -9999 -9999 -9999 -9999 -9999 -9999 -9999 -9999 -9999 -9999 -9999 -9999 -9999 750.3726 749.8398 747.2703 741.3389 726.5485 717.9721 -9999 719.9373 710.1649 708.3089 -9999 -9999 -9999 -9999 712.4409 711.0506 712.9297 709.1335 -9999 -9999 -9999 687.6722 684.3953 692.6403 697.9107 693.3975 688.9104 686.8864 685.8443 678.7303 674.1207 678.5684 688.8169 699.9723 703.4552 705.7137 700.7543 691.7632 691.0231 689.7237 687.9464 692.6633 702.51 699.9561 692.1355 689.6786 691.5179 690.2354 690.8553 689.1435 699.7316 707.3376 699.8229 694.1099 688.6807 691.3605 697.7317 696.2773 688.2095 686.2794 687.4793 689.4633 691.3026 712.5828 710.6682 711.1273 715.1291 726.7122 714.6183 707.9992 712.629 708.7083 704.3871 715.0043 724.5002 738.4053 739.6969 729.0949 -9999 -9999 
-9999 -9999 -9999 777.9678 783.3437 778.2965 773.9288 776.3463 775.9462 772.0264 772.3312 772.5267 766.5847 766.5135 772.4532 784.2758 783.7994 777.962 772.9561 771.5976 767.674 772.5444 785.9269 789.6442 793.2828 796.2044 784.5066 773.4598 770.2489 769.3931 770.4111 774.3632 783.1622 800.6317 811.6859 816.2145 -9999 -9999 -9999 -9999 -9999 -9999 -9999 -9999 -9999 -9999 -9999 -9999 -9999 -9999 -9999 -9999 -9999 -9999 -9999 -9999 -9999 -9999 -9999 -9999 -9999 -9999 -9999 -9999 -9999 -9999 -9999 -9999 -9999 -9999 -9999 -9999 -9999 -9999 -9999 -9999 -9999 -9999 -9999 -9999 -9999 -9999 -9999 -9999 -9999 -9999 -9999 -9999 -9999 -9999 -9999 753.7191 743.4237 734.6256 717.8676 705.7689 707.3418 711.7939 705.0092 699.524 701.6145 -9999 -9999 719.4709 719.7889 716.0406 713.9052 705.9568 -9999 -9999 686.8377 688.7355 692.4182 694.5775 693.3625 689.8302 687.1483 686.2992 683.176 678.6086 677.5875 676.9797 680.968 691.8333 693.4706 696.2534 699.4879 697.8305 698.4933 697.1244 696.7396 696.3884 696.4635 692.7728 687.4409 688.488 687.5785 687.8165 687.637 690.4868 695.6717 705.218 700.7215 696.0978 694.1492 689.464 697.952 701.0267 694.9766 689.2596 691.791 692.6436 695.6688 711.4213 709.4987 711.71 708.4045 718.0767 718.0081 702.8431 708.5339 713.7114 716.6457 708.629 733.0275 739.2476 741.8047 742.1324 -9999 -9999 
-9999 -9999 -9999 786.2521 785.7639 790.5813 785.4774 781.6255 775.9426 772.3354 769.5138 771.8262 773.1531 774.3267 778.692 784.0788 775.4276 770.6445 768.3024 764.7802 762.4764 765.7452 771.3197 766.7948 772.3816 776.7916 765.1712 762.8181 767.1537 765.4841 759.6095 758.8563 761.2613 773.6596 784.354 789.2728 794.7073 802.908 804.8351 -9999 -9999 -9999 -9999 -9999 -9999 -9999 -9999 -9999 -9999 -9999 -9999 -9999 -9999 -9999 -9999 -9999 -9999 -9999 -9999 -9999 -9999 -9999 -9999 -9999 -9999 -9999 -9999 -9999 -9999 -9999 -9999 -9999 -9999 -9999 -9999 -9999 -9999 -9999 -9999 -9999 -9999 -9999 -9999 -9999 -9999 -9999 -9999 -9999 -9999 -9999 -9999 -9999 737.9059 719.2203 708.1565 701.4254 700.8171 700.9847 695.6405 696.6424 694.9901 689.9916 689.6127 695.0129 703.8029 709.598 709.9503 700.7965 -9999 688.2899 684.7344 691.9663 699.9659 696.1692 694.6826 690.8146 686.2177 682.2806 682.7018 680.7397 679.3775 672.3786 675.2283 685.0443 686.979 690.8488 696.9755 699.7666 700.0469 698.5293 698.0096 697.9722 695.8724 692.0911 692.102 692.4211 695.0534 694.4095 690.9474 689.3871 694.7198 702.9111 701.7655 699.6714 700.0319 695.6406 691.5248 691.6793 686.8748 687.3032 685.5699 697.4221 700.2045 707.7829 712.0057 710.2731 719.6763 714.6586 718.6572 694.3647 701.1284 709.7357 725.1524 728.7983 727.9874 748.0454 734.8464 752.3522 749.4114 -9999 
-9999 -9999 -9999 -9999 807.5565 811.4446 807.1086 798.988 791.7285 781.8102 769.5555 767.4421 771.9834 779.3882 780.4752 777.6172 770.3305 766.0198 760.5928 755.004 755.4423 761.5097 761.3888 751.6088 743.5464 741.8538 742.1667 745.0324 745.5813 748.7819 744.2888 747.8438 745.8441 746.1003 760.3149 768.1733 761.0873 762.7105 776.3619 800.8688 800.2315 797.5591 -9999 -9999 -9999 -9999 -9999 -9999 -9999 -9999 -9999 -9999 -9999 -9999 -9999 -9999 -9999 -9999 -9999 -9999 -9999 -9999 -9999 -9999 -9999 -9999 -9999 -9999 -9999 -9999 -9999 -9999 -9999 -9999 -9999 -9999 -9999 -9999 -9999 -9999 -9999 -9999 -9999 -9999 -9999 -9999 -9999 -9999 -9999 -9999 -9999 730.1878 716.9573 703.6478 700.9749 701.1812 697.9498 690.0762 688.1151 685.3013 687.9229 683.1759 671.1934 670.8682 679.4866 693.9297 701.7461 697.5248 693.4941 692.8273 692.2727 697.0049 701.084 692.5287 692.9825 693.1454 690.1987 687.1395 684.6411 684.8693 677.9753 668.7551 674.9966 677.5607 682.872 688.5265 693.435 693.6414 689.2853 688.8935 689.2699 689.6984 694.1393 697.0994 697.4677 698.3124 704.5151 703.7007 693.4597 689.2139 691.423 698.5281 699.2673 698.1929 699.5859 693.5968 683.1493 684.4323 682.3204 679.1989 689.9982 694.2043 692.3723 703.5466 700.9193 711.9973 722.8914 712.6757 716.4443 696.1913 700.7252 719.195 727.5471 734.2914 738.8607 727.6701 721.8358 741.0101 -9999 -9999 
-9999 -9999 -9999 -9999 809.1691 815.9029 814.1321 810.0995 805.6179 795.3905 783.7965 773.3853 772.4661 770.2306 773.8432 775.5594 766.3817 756.882 753.9256 757.035 761.4713 758.9916 751.7867 743.9768 738.2684 736.1987 739.5386 738.9684 736.5702 737.2903 741.7795 743.3656 742.2645 741.6965 750.6738 757.4373 749.6043 742.9899 756.2891 776.4677 775.9641 770.3397 777.1276 783.8971 776.2559 -9999 -9999 -9999 -9999 -9999 -9999 -9999 -9999 -9999 -9999 -9999 -9999 -9999 -9999 -9999 -9999 -9999 -9999 -9999 -9999 -9999 -9999 -9999 -9999 -9999 -9999 -9999 -9999 -9999 -9999 -9999 -9999 -9999 -9999 -9999 -9999 -9999 -9999 -9999 -9999 -9999 -9999 -9999 -9999 -9999 -9999 -9999 691.8809 694.2168 698.746 701.062 697.7044 691.744 694.4961 692.7693 690.8705 692.6731 688.1149 676.7552 672.0756 676.6825 684.0525 691.8185 695.8681 693.5628 690.6513 695.6394 695.83 685.6288 689.1508 690.3736 689.8994 690.5745 689.326 684.8634 678.8755 677.9261 676.9551 666.7009 675.6848 686.4847 692.8378 691.7747 684.6924 679.9025 685.6063 688.2829 687.8177 691.6399 696.7419 700.7993 705.161 703.6629 696.98 691.8809 689.0577 690.1596 694.9344 698.5779 699.029 692.602 679.2203 676.6372 676.557 684.6842 687.2413 688.3593 690.57 693.6906 690.5861 706.6678 720.416 716.1866 718.4088 -9999 -9999 710.3083 720.6683 715.7845 731.4933 724.4197 706.5151 718.5887 740.4333 748.4403 
-9999 -9999 -9999 -9999 781.9275 799.0008 815.8375 823.4802 819.3133 808.3283 795.8067 780.8565 771.9783 768.5675 776.8697 773.3398 757.9471 751.6349 759.3542 767.8226 763.3087 753.433 747.0649 741.7097 743.1149 738.5862 732.992 736.1906 739.4084 737.0779 742.0012 735.6273 734.9988 736.8189 741.9951 745.1093 738.3222 732.01 736.4575 742.6227 746.5933 744.0858 750.5073 760.6769 761.8472 -9999 -9999 -9999 -9999 -9999 -9999 -9999 -9999 -9999 -9999 -9999 -9999 -9999 -9999 -9999 757.9342 757.2092 -9999 -9999 -9999 -9999 -9999 -9999 -9999 -9999 -9999 -9999 -9999 -9999 -9999 -9999 -9999 -9999 -9999 -9999 -9999 -9999 -9999 -9999 -9999 -9999 -9999 -9999 -9999 -9999 -9999 -9999 705.3737 706.5262 708.6842 708.0173 704.5677 697.9005 699.028 702.0375 703.3312 700.127 696.2142 687.2419 677.4298 669.1994 665.628 672.5286 682.9642 685.1691 686.0421 685.2254 689.7491 685.5869 690.2168 686.9976 685.8123 687.9829 688.7454 685.1293 683.7645 680.7277 671.8714 672.4451 680.1653 687.3461 689.032 686.021 678.881 673.5201 676.0921 680.7831 682.7967 682.9197 688.6922 692.344 698.4641 700.3878 700.363 699.9842 694.9705 697.0309 700.9932 709.2168 704.3985 692.3187 676.9824 677.2219 675.3701 684.7631 679.0145 678.08 691.1534 691.1589 687.5532 701.3796 720.3097 720.6005 723.7752 -9999 -9999 -9999 -9999 715.5555 725.4574 731.2302 714.6879 715.5475 736.8663 -9999 
732.5344 727.3436 742.7524 756.6887 752.6875 758.6212 797.9817 819.7841 822.9833 818.8613 799.1667 786.7323 781.5961 779.5204 781.2689 771.3009 752.5351 756.4885 764.8801 762.9472 751.4969 744.0281 740.7985 736.0165 738.2734 731.5347 725.6234 721.7513 723.3942 727.7439 724.6393 723.1544 729.9485 731.7818 728.9484 731.1914 727.4377 725.8454 731.76 727.7397 725.1264 728.8174 735.1668 740.7739 753.3545 759.2165 -9999 -9999 -9999 -9999 -9999 -9999 -9999 -9999 -9999 -9999 -9999 -9999 748.4058 749.149 748.597 751.7369 746.2994 -9999 -9999 -9999 -9999 -9999 -9999 -9999 -9999 -9999 -9999 -9999 -9999 -9999 -9999 -9999 -9999 -9999 -9999 -9999 -9999 -9999 -9999 -9999 -9999 -9999 -9999 -9999 -9999 709.6505 706.4685 705.5844 706.3547 702.222 696.2762 698.1789 697.0696 698.9216 697.2102 695.823 699.5923 698.989 692.6611 685.434 675.3899 669.1768 664.8973 670.2582 675.0028 675.6954 682.7784 685.6719 690.6984 687.9509 683.6681 688.4413 687.5181 683.7867 677.7607 670.7395 667.7374 672.5759 678.0704 679.7693 685.5869 685.4837 680.0082 677.5602 677.686 677.2721 678.5312 680.6575 687.0881 687.2419 689.2513 694.0825 696.2187 699.0225 697.9487 701.0814 710.5475 713.342 704.5538 690.063 677.1045 672.5138 673.9397 674.242 674.8939 679.7709 688.5045 696.6201 692.4725 696.1238 710.17 717.788 716.9538 -9999 -9999 -9999 -9999 -9999 710.9131 719.4026 705.5634 -9999 -9999 -9999 
742.1849 738.3273 748.8459 771.1365 758.8683 752.3171 771.1458 782.2998 795.5428 810.4081 799.2301 797.2523 789.42 779.0538 779.4427 766.5369 755.675 759.7333 768.0854 762.6343 745.5352 734.375 729.6818 734.5359 741.8173 739.6416 731.1638 724.5076 719.196 727.1659 726.4519 726.5624 727.1346 724.0145 723.4764 721.8866 719.7552 723.6946 727.9355 718.899 716.8534 722.9594 730.7328 751.1248 770.2179 772.2061 -9999 -9999 -9999 -9999 -9999 -9999 -9999 -9999 -9999 -9999 -9999 -9999 736.1057 746.2435 750.8354 749.8499 746.2374 741.4282 -9999 -9999 -9999 -9999 -9999 -9999 -9999 -9999 -9999 -9999 -9999 -9999 -9999 -9999 -9999 -9999 -9999 -9999 -9999 -9999 -9999 -9999 -9999 -9999 -9999 -9999 -9999 -9999 699.0204 698.7662 695.5846 691.7895 692.3427 688.8081 690.2991 688.4649 690.5832 696.4329 702.8787 709.4279 707.6771 699.459 689.0643 682.0928 676.0984 671.7079 666.4628 662.4694 667.1257 677.4227 684.9032 686.2551 686.7529 685.7577 683.7259 683.3744 677.0237 666.1165 663.9922 670.3453 677.5871 679.3814 685.2913 689.8005 687.8997 685.6996 682.1518 677.8453 673.5012 679.6137 689.2468 688.8576 685.2122 688.5872 691.548 689.5601 694.0476 698.8622 701.0571 700.9673 692.4758 682.1561 677.9766 679.4164 677.3237 671.3843 679.0383 685.0829 695.159 696.328 704.0192 704.1656 703.4368 703.5175 699.7839 -9999 -9999 -9999 -9999 -9999 -9999 697.7296 -9999 -9999 -9999 -9999 
-9999 739.9631 747.0984 758.3369 750.095 740.0403 743.6453 757.4163 781.6063 805.9236 807.5228 801.6484 787.6908 779.7402 784.2527 774.9676 761.5594 763.7481 772.258 765.0827 743.4058 724.896 720.0172 725.5284 727.0367 733.2416 738.2734 741.7082 736.6924 731.876 735.7572 744.1452 737.0646 724.5401 722.8888 721.6689 718.8922 719.8779 718.3124 719.2051 724.2912 728.6459 730.3521 750.6395 779.2532 780.8722 776.5668 770.1973 755.4152 747.623 754.5764 -9999 -9999 -9999 -9999 -9999 -9999 -9999 730.9147 737.9932 744.1815 745.5203 742.1891 736.3264 740.0763 736.6924 -9999 -9999 -9999 -9999 -9999 -9999 -9999 -9999 -9999 -9999 -9999 -9999 -9999 -9999 -9999 -9999 -9999 -9999 -9999 -9999 -9999 -9999 -9999 -9999 -9999 -9999 -9999 701.1997 701.2331 696.9897 694.8364 691.0076 679.2972 675.1476 675.8613 681.4894 686.2431 689.26 696.9099 697.5687 690.6402 679.1656 672.274 672.5916 675.1816 672.1962 668.5958 671.7797 679.314 684.7937 688.9083 691.176 685.5504 679.0044 669.5525 665.0887 669.65 674.2487 675.8323 680.7794 689.5239 685.6528 684.0038 682.2327 681.7152 680.4158 683.3889 688.818 690.3535 681.33 681.4584 687.5054 683.1938 676.9902 684.2031 689.9308 685.9437 683.0928 681.9719 683.2214 682.9648 676.9902 676.5939 684.19 682.1861 689.7332 695.3564 691.0372 693.7103 702.9983 701.3832 695.1809 698.462 692.4051 -9999 -9999 -9999 -9999 -9999 -9999 -9999 -9999 -9999 -9999 
-9999 736.1658 744.0047 762.1486 767.753 760.5096 750.7083 763.4534 791.8289 810.2117 816.3328 812.4794 795.5515 797.422 796.3795 778.5538 768.668 774.423 773.8318 754.2576 737.2496 725.4501 719.2182 724.5165 724.6236 725.5504 728.399 734.9535 741.3987 744.3667 743.5082 734.1676 737.3781 737.1074 731.3358 723.9981 722.9531 721.9083 719.1404 715.5412 719.6711 724.7962 731.0779 742.4601 763.8106 768.6909 763.6376 762.3285 754.5904 750.1419 757.8734 763.0862 758.314 -9999 -9999 -9999 -9999 -9999 727.2534 733.2488 740.8946 745.0961 740.3729 737.731 742.5734 740.8497 -9999 -9999 -9999 -9999 -9999 -9999 -9999 -9999 -9999 -9999 -9999 -9999 -9999 -9999 -9999 -9999 -9999 -9999 -9999 -9999 -9999 -9999 -9999 -9999 -9999 -9999 -9999 697.0635 695.4249 706.2367 711.5618 697.4836 686.61 680.7164 679.9861 676.8202 674.4756 676.9186 678.4322 680.3843 682.9576 682.8411 676.6813 667.6616 668.8767 672.1983 668.7917 666.1041 673.6434 683.8742 685.4012 684.4843 681.4434 674.5452 665.55 664.2095 672.8969 678.0101 681.1999 689.7281 691.0219 684.1219 679.9169 679.951 685.4233 687.5994 690.0048 688.9566 687.3351 685.5139 685.968 688.785 685.0774 677.9917 670.2623 673.5471 676.7507 677.8051 680.2789 679.9995 681.137 678.3652 675.2018 680.2133 674.0991 689.8035 694.7999 688.7087 696.0604 694.5748 688.6443 686.5852 682.6501 -9999 682.7379 686.5696 -9999 -9999 -9999 -9999 -9999 -9999 -9999 -9999 
-9999 726.5355 733.1205 752.0864 774.1873 785.1095 780.4965 775.5969 781.3318 801.9846 818.3588 815.1961 809.5228 811.8818 802.2028 786.9286 778.9324 777.9999 778.5635 760.7247 740.6338 722.7361 714.1725 722.6603 723.588 721.619 723.1783 727.119 737.34 742.5692 738.978 733.038 737.0009 740.8875 738.9257 733.8189 721.5193 716.3179 717.4274 713.1614 716.7762 717.0524 725.8203 741.3787 758.7859 758.3925 750.9086 751.374 757.3622 762.3243 761.1594 761.0245 761.9846 755.71 748.5698 735.9949 -9999 -9999 729.9045 737.8455 742.4402 743.8082 744.0719 746.3409 750.6734 753.7537 749.6484 -9999 -9999 -9999 -9999 -9999 -9999 -9999 -9999 -9999 -9999 -9999 -9999 -9999 -9999 -9999 -9999 -9999 -9999 -9999 -9999 -9999 -9999 -9999 -9999 -9999 -9999 696.7729 696.0096 709.1143 713.4912 695.4434 682.1605 675.3108 672.4176 675.2018 678.3748 677.7284 676.389 670.3182 666.8769 670.6187 674.6159 676.2109 669.7195 663.4477 664.6854 662.2219 667.6088 677.5372 677.8486 670.3813 659.6503 659.2539 664.0201 669.9825 678.5416 682.9763 687.4771 692.3839 691.6345 686.382 684.285 684.1954 682.8511 685.4764 690.2869 690.2667 691.0889 689.7859 685.8267 684.1599 672.8314 670.9021 671.4418 667.3415 670.2402 677.8726 679.2158 682.1002 674.4959 666.364 666.8258 675.9442 687.3482 696.7928 692.9641 690.9396 693.035 689.4633 685.3736 688.6068 688.2756 684.1433 677.8647 685.3769 696.2936 -9999 -9999 -9999 -9999 -9999 -9999 -9999 
-9999 -9999 714.0902 732.9501 759.7767 772.7063 776.0129 787.8667 795.8024 800.4633 805.7411 809.2995 812.2512 810.5791 799.7978 794.611 789.0078 789.8517 782.6785 765.5483 743.1642 722.2529 713.5107 717.4254 719.1104 726.1995 730.1785 733.8266 735.8663 736.6247 736.5937 731.0448 730.3552 740.4293 737.6652 732.7238 737.4182 738.2699 736.3418 733.5277 728.6105 721.5969 727.5061 743.5949 759.1857 763.5695 757.3352 751.2902 753.6301 761.7578 761.144 759.406 758.7894 755.7039 745.9842 737.2403 732.1082 727.1249 724.6216 727.9844 735.3554 743.5399 745.1978 748.2125 748.7712 753.2177 755.4904 -9999 -9999 -9999 -9999 -9999 728.754 -9999 -9999 -9999 -9999 -9999 -9999 -9999 -9999 -9999 -9999 -9999 -9999 -9999 -9999 -9999 -9999 -9999 -9999 -9999 -9999 695.2626 688.3192 693.2975 698.22 686.7263 674.79 671.9268 668.4904 666.4708 665.3172 668.1465 670.4865 672.1719 674.1138 672.5239 670.7283 672.7584 670.3836 668.2217 666.2825 668.1559 668.0093 669.6249 664.7687 661.2797 663.4704 666.6367 673.8723 681.1658 683.8621 682.316 686.3005 688.6147 685.5858 686.3091 685.431 684.7543 682.8121 692.9913 699.7709 695.4172 693.412 689.5292 676.2747 672.1027 673.6078 671.6143 669.1237 667.3266 665.6194 667.7109 675.858 675.4576 667.2416 663.1256 665.6946 670.9756 680.2333 682.9642 682.387 695.196 709.5517 708.2244 701.4347 688.9335 688.4847 693.5879 702.869 707.396 700.8496 -9999 -9999 -9999 -9999 -9999 -9999 -9999 
-9999 -9999 722.8369 709.8554 714.6354 728.9948 736.751 755.4874 770.0269 760.5952 768.187 794.119 811.4198 816.6617 808.614 802.4772 801.3138 802.4172 780.8717 752.224 729.7119 718.8005 719.1552 721.1747 722.698 724.2502 729.3895 734.972 737.7094 734.0759 728.0048 728.9766 726.1463 725.1493 731.4074 741.9181 747.1232 749.2495 741.467 733.1722 726.8597 718.5722 721.2472 728.633 741.2841 750.165 747.5409 742.5145 743.6992 752.4006 755.3751 757.1912 757.4009 752.8758 743.0816 736.0278 728.808 722.8678 723.7784 728.1759 739.2968 743.8967 744.8046 746.8706 747.9319 752.9592 -9999 -9999 -9999 735.4091 730.1934 727.5305 724.3806 718.1458 722.8336 -9999 -9999 -9999 -9999 -9999 -9999 -9999 -9999 -9999 -9999 -9999 -9999 -9999 -9999 -9999 -9999 -9999 697.5064 690.4012 684.4091 684.1064 683.6714 683.3456 673.9879 673.9508 671.0643 663.9258 658.3224 661.9994 670.8885 671.0218 666.5394 663.9722 665.7549 675.1128 676.0245 675.7861 677.0461 677.0922 670.0593 669.9231 669.7708 668.7283 669.7184 672.4901 677.5875 676.8111 675.3361 672.5286 680.329 685.1935 683.4549 683.6095 683.6533 689.5897 693.1432 697.2946 695.7407 685.0165 676.2138 670.8926 661.1469 658.6361 659.9901 664.7606 673.8739 674.8665 675.4946 671.1099 669.6691 669.7946 665.0648 657.6478 664.8679 667.9917 679.5134 680.2417 678.8839 684.9965 700.1368 708.9055 706.3483 695.062 682.8687 685.8885 696.3716 716.8597 709.9972 -9999 -9999 -9999 -9999 -9999 -9999 -9999 
-9999 -9999 -9999 726.7059 710.506 699.1991 699.1125 714.0488 727.8814 740.592 770.1136 789.8114 795.1104 790.3922 783.6536 792.9418 794.055 781.7205 770.681 754.1465 740.7485 727.6367 721.5209 721.1989 724.9059 722.2529 722.0063 724.6201 730.2971 731.8827 729.9827 727.8116 722.7708 718.4859 716.2247 717.8359 725.1848 728.337 724.0107 725.8792 723.3079 714.8919 711.1194 721.0413 729.9858 734.9061 740.5622 740.4063 742.1268 739.6354 739.8459 744.5988 753.3565 759.9068 750.0307 739.0641 734.3885 729.903 723.3414 718.5701 724.8212 738.6703 751.4454 754.1987 753.3273 755.2478 -9999 -9999 -9999 740.5039 732.5623 725.6485 722.2136 717.117 713.9386 715.6956 -9999 -9999 -9999 -9999 -9999 705.4607 -9999 -9999 -9999 -9999 -9999 -9999 694.9766 694.7181 698.571 688.2218 682.467 680.4009 679.1567 675.5776 673.1286 674.5431 667.762 668.998 668.981 661.7825 664.7834 664.9794 660.644 652.9282 652.5051 658.395 659.5056 663.5686 665.847 668.088 672.3004 671.7864 669.0829 668.9691 673.465 674.8854 678.9514 678.4891 677.905 675.498 668.6354 667.759 676.9365 682.4869 682.4736 685.356 692.3259 700.7231 705.4496 702.8032 693.4253 682.2294 678.4586 676.6439 665.8401 656.6425 658.3082 667.1211 674.3948 676.8242 678.1487 677.4634 677.4835 669.8794 661.3702 653.7936 662.3791 670.1622 680.299 675.2007 673.1657 673.3273 676.9264 686.3853 691.1842 687.0406 680.5696 676.4961 682.4138 694.4826 712.3982 707.3525 -9999 -9999 -9999 -9999 -9999 -9999 
-9999 -9999 -9999 -9999 -9999 -9999 709.079 703.5024 712.2797 739.6144 764.2032 767.0589 766.1982 754.2549 751.7974 752.9139 761.6693 745.8872 739.1779 741.8235 748.5363 744.3799 727.2567 720.4208 722.0704 722.7436 722.6351 725.3561 730.8723 734.817 731.7921 720.6693 721.7072 724.3116 710.0879 699.7288 698.4442 698.028 700.0729 705.1783 704.2021 701.3861 708.5211 712.9941 719.9695 722.8934 730.2086 737.0923 733.257 724.7898 724.6957 726.8685 735.6335 751.752 761.5479 754.2289 736.3468 731.7304 722.2076 712.2659 716.7646 739.0272 758.8284 762.7535 759.6743 758.355 759.9402 757.0157 753.4371 749.1343 742.7971 734.3255 720.7651 707.5727 704.448 706.2159 -9999 -9999 -9999 701.2797 701.3407 701.2817 698.8513 694.1852 688.8466 685.3239 685.5139 687.1808 692.6115 691.4887 688.0038 686.0398 684.3581 682.2867 679.3963 674.8741 670.8198 666.7849 661.9169 660.3764 665.2425 670.4131 671.7147 661.8271 651.0161 657.5521 664.0901 665.7287 662.7537 660.4938 661.1564 661.2676 662.3562 660.3609 660.1119 666.6895 672.8505 680.192 683.9868 682.7695 676.5084 668.6826 667.3323 670.0219 673.3476 674.5099 683.085 693.9122 703.67 711.8079 714.0468 706.2266 700.535 690.5481 681.2604 672.6491 657.3401 660.1588 669.5261 673.4695 672.5781 674.137 677.2386 677.8743 678.8943 671.4886 656.5732 656.9016 669.2805 672.8934 680.7193 670.7225 664.8244 669.4724 676.0088 673.0025 -9999 -9999 -9999 -9999 -9999 679.8611 693.6426 714.4551 -9999 -9999 -9999 -9999 -9999 -9999 
-9999 -9999 -9999 -9999 -9999 -9999 -9999 712.8947 715.6831 727.5801 728.2372 720.6626 715.8248 707.4067 707.6931 707.9366 718.181 717.9594 724.6048 738.1276 757.3322 756.3845 734.851 724.2848 721.8033 726.4734 730.2578 733.2628 734.5256 737.2033 739.5909 727.671 722.7504 723.4681 712.5429 709.5336 714.3428 709.9723 698.7504 692.8121 693.6578 694.2986 700.1119 703.8179 716.6526 720.9478 722.9077 719.9541 722.6886 723.2391 717.4243 716.1263 723.3051 731.0495 746.5116 747.5987 737.4265 734.5875 730.9504 723.3899 717.0566 720.6472 726.439 727.7252 727.7303 730.6826 732.7594 733.2555 734.2079 735.2997 736.4908 737.5384 730.6549 716.7428 708.0474 709.3718 710.0064 -9999 -9999 707.9692 702.9401 698.1766 690.8591 684.6581 685.494 683.5385 682.1135 676.3117 677.6172 680.5306 685.2841 694.9508 690.6654 680.1699 681.8436 681.6435 669.4552 669.6374 670.7097 658.4014 665.8116 668.7058 670.4277 667.6875 663.7375 663.3638 659.8879 657.6835 660.3127 658.9919 658.7538 662.5209 663.8398 661.7073 663.1359 667.2121 673.6248 677.1166 682.0839 684.7489 678.6633 670.7487 666.2787 668.5822 674.5115 679.0228 692.4408 704.0956 707.3611 712.2036 717.3672 713.8546 702.2335 684.9115 673.5696 678.8186 662.3756 656.7947 666.2474 665.5795 664.1793 666.5294 665.1981 666.9991 663.9178 666.3246 663.732 662.2374 668.0301 672.5151 673.4009 666.9026 664.5679 668.9186 677.8245 684.3016 -9999 -9999 -9999 -9999 -9999 -9999 698.5313 710.7374 -9999 -9999 -9999 -9999 -9999 -9999 
-9999 -9999 -9999 -9999 -9999 -9999 -9999 -9999 -9999 -9999 714.8342 707.6123 704.1935 700.5009 693.4765 694.8474 695.7975 702.1605 725.8876 753.1278 760.5156 750.1227 740.8946 735.0246 732.9097 733.3764 734.984 730.2224 731.7688 735.7803 749.1799 743.2794 727.4128 717.3927 713.8568 714.8314 715.9143 709.8318 696.5939 693.8839 691.8753 694.3619 697.5068 702.8589 720.5832 721.8107 714.2069 707.3461 714.9232 721.0959 716.8391 715.071 710.6573 712.8659 721.3939 729.5012 731.3079 729.741 726.3295 728.7737 719.8531 705.253 699.693 700.1833 701.312 709.3355 711.7499 709.2285 715.3176 716.6953 724.6985 740.1607 738.8386 727.0909 717.8989 713.3132 710.7198 716.9453 723.8214 -9999 715.0635 706.3461 693.2241 687.1387 687.1499 692.8608 692.0556 686.6867 677.7822 678.5796 684.7532 689.5634 692.443 683.6893 686.6895 683.3644 672.5735 678.0469 671.868 667.0098 668.9514 668.8121 670.5301 679.1019 683.6461 670.1029 653.4483 649.8176 658.5084 660.1957 663.2873 665.8914 667.5843 671.0434 672.7739 668.5482 669.17 673.0916 677.1513 680.0863 679.1382 673.9369 669.4887 674.5127 683.698 688.1248 699.8055 708.0634 713.8483 714.9098 719.9353 708.5768 686.2992 672.7465 678.2056 683.0129 673.0426 663.7582 656.7649 656.2709 658.7586 654.5881 652.8659 652.657 656.9366 657.0037 663.0708 658.1291 664.1654 667.1835 672.2261 667.3165 660.0975 653.4505 665.1286 688.7928 687.113 -9999 -9999 -9999 -9999 -9999 -9999 718.9428 -9999 -9999 -9999 -9999 -9999 -9999 
-9999 -9999 -9999 -9999 -9999 -9999 -9999 -9999 -9999 -9999 -9999 -9999 -9999 -9999 715.8671 707.5561 705.1821 700.0166 709.3478 729.3381 735.9765 737.6913 743.9436 741.8951 741.8787 741.8174 738.5288 730.3926 725.7624 724.0401 738.353 738.9903 720.2287 713.257 712.4622 704.1741 694.6531 686.3435 687.1466 690.9376 691.0121 692.1486 698.989 705.2706 720.0993 722.5034 715.9254 712.3978 708.8691 710.0224 713.2293 708.5928 703.9385 702.6503 705.319 712.2249 715.0106 715.0094 712.7161 718.8896 721.515 708.2255 699.5468 696.9135 704.4356 707.1307 713.0264 710.5518 708.7124 707.5914 713.6763 726.4703 736.0937 729.4252 726.6454 725.6888 713.6457 709.9279 719.2308 714.1805 718.4805 713.9788 706.6497 696.447 695.1176 697.2962 698.3373 689.3112 681.5151 679.0696 677.2654 676.7551 679.5569 679.8311 683.7933 684.4423 680.752 677.8983 671.462 673.3109 664.7537 671.6646 677.3851 677.6378 675.9741 671.9696 663.5641 656.9431 661.3638 663.8107 664.0606 666.2291 670.0418 672.0642 675.9034 670.8479 667.0128 670.4527 673.1709 674.1353 681.2859 677.8403 676.0659 679.6427 685.7128 689.1512 695.2865 703.0141 713.6317 714.858 708.0204 698.0215 688.8796 685.9083 688.0753 685.5338 679.2325 669.5928 658.2484 652.4132 656.3344 651.9127 650.9764 644.2731 653.1804 657.8143 658.5606 657.1818 656.2824 655.4544 659.9189 667.3234 664.5406 654.1307 661.0443 679.0416 680.9085 -9999 -9999 -9999 -9999 -9999 683.6083 -9999 -9999 -9999 -9999 -9999 -9999 -9999 
-9999 -9999 -9999 -9999 -9999 -9999 -9999 -9999 -9999 -9999 -9999 -9999 -9999 -9999 -9999 -9999 717.2838 707.9607 691.8317 688.6629 697.3373 712.2376 727.6113 732.0948 732.7733 732.0638 729.204 727.3315 723.3597 712.816 718.2126 716.8569 704.9934 709.5137 704.9966 692.8644 692.4216 691.058 690.281 689.9648 691.5906 692.3636 697.5361 702.4388 706.4136 712.4728 722.0083 721.0046 707.3964 699.5468 701.9781 700.9598 699.6659 696.2577 692.1459 692.9919 702.6102 697.6783 702.2695 706.587 710.8684 709.1496 699.3774 693.2477 695.5131 703.5569 708.7552 715.2277 705.1885 695.0751 693.3683 700.7727 710.7917 716.8506 720.3566 727.353 717.446 710.1807 711.8712 710.878 708.2419 706.5795 708.4774 705.8333 704.3383 696.9124 696.2872 690.3189 683.0396 679.1082 676.3583 670.0999 666.099 667.9083 675.084 690.4818 693.7213 688.9595 693.3969 684.1219 668.8223 670.0571 671.4213 661.6868 659.5435 666.4099 665.6536 660.4388 658.0911 659.088 657.1926 658.2391 664.7401 668.3532 675.0167 672.6525 670.875 675.3017 677.6915 678.4893 687.7504 689.7837 680.3156 676.9253 687.3081 687.6788 690.1947 693.8245 704.022 703.4896 699.4645 706.3843 709.6136 698.2733 696.1467 689.138 672.2772 657.559 657.6697 653.1862 654.9374 652.9947 649.5259 646.5972 646.246 656.4921 661.723 652.8543 645.1808 644.4748 643.2568 651.7266 666.0107 658.5215 643.8479 651.2928 656.9401 656.4625 -9999 -9999 -9999 -9999 -9999 -9999 -9999 -9999 -9999 -9999 -9999 -9999 
-9999 -9999 -9999 -9999 -9999 -9999 -9999 -9999 -9999 -9999 -9999 -9999 -9999 -9999 -9999 -9999 -9999 -9999 709.8286 702.9531 688.084 678.2949 685.2653 700.1119 704.3936 698.7341 697.6791 703.8276 714.0139 713.6594 704.1091 701.1953 702.254 711.679 699.3628 682.3071 683.4167 686.142 684.7244 694.0313 700.3488 700.9485 697.4135 695.4281 688.3605 686.8741 704.3645 714.6296 708.6944 699.5652 695.4114 696.5449 698.3047 694.6106 686.223 687.5197 687.8275 687.5267 690.1255 692.1388 692.5528 697.7252 697.3699 690.9019 692.5593 699.8371 703.5154 708.3046 697.6758 695.4379 687.5267 685.4179 692.2603 700.644 709.3599 713.2038 712.873 704.4129 703.5269 701.6975 696.1496 698.397 699.8749 694.6106 683.7867 682.5891 686.7606 692.7706 691.2487 688.2173 684.4655 678.544 672.98 670.425 671.9612 689.0293 700.2547 704.1936 708.5852 697.0928 686.6799 678.0386 668.5239 666.1711 665.3024 660.7417 662.6668 668.5834 665.4299 655.6622 649.6472 651.8974 660.0429 670.187 678.9312 680.7098 678.3138 682.0472 687.3235 688.9929 690.6711 688.3483 684.0283 684.1966 690.2881 691.137 701.949 706.7783 706.7375 709.2296 705.3105 705.4317 699.3547 693.2657 692.7104 673.2334 650.061 643.5924 645.4824 650.2603 653.3253 648.0757 648.4661 650.5736 648.9058 654.4132 658.7216 655.9707 652.1625 648.6774 647.0508 649.1393 650.442 660.5846 638.814 640.3945 648.0161 -9999 -9999 -9999 -9999 -9999 -9999 -9999 -9999 -9999 -9999 -9999 -9999 -9999 
-9999 -9999 -9999 -9999 -9999 -9999 -9999 -9999 -9999 -9999 -9999 -9999 -9999 -9999 -9999 -9999 -9999 -9999 -9999 -9999 710 689.9341 676.7417 670.3712 671.9944 682.7622 691.3831 691.2652 690.1493 696.0782 701.6619 699.354 694.6707 700.2547 697.4483 685.0492 678.3607 678.6428 683.2048 693.4739 698.5585 694.447 696.7158 688.7516 684.8904 686.6292 688.6266 695.1368 699.1158 699.3211 696.5025 697.4449 703.664 699.3661 693.0379 686.2727 679.8578 682.8898 681.6724 682.0201 681.4827 690.1608 693.8267 695.9432 694.5715 698.0242 699.8716 698.0703 699.289 702.0587 696.7859 692.6304 690.2913 691.0856 699.2832 701.3109 701.5615 705.5273 701.7009 697.2982 698.1191 699.2463 684.875 684.5812 678.9245 678.2379 677.8223 678.8376 684.5038 686.317 685.8686 680.5807 673.4729 666.0551 667.2233 672.9192 683.2626 690.3617 701.1819 695.512 692.4149 684.2053 672.7267 673.5433 673.2953 663.2066 658.6848 671.55 673.1219 663.8284 653.965 653.5861 656.8583 666.0994 681.017 686.6829 684.0189 686.4064 689.8814 691.2795 689.2299 685.1089 684.3824 689.5381 686.4306 688.1545 707.316 719.2993 717.9203 708.1136 693.8359 680.5494 670.1136 670.6119 682.74 670.9507 651.1121 645.1914 644.3371 648.7383 653.2413 647.8337 645.3481 643.6842 643.7113 643.218 657.5817 658.7297 659.7159 664.0172 665.6455 669.5865 667.5952 669.0262 665.1635 655.988 660.2483 -9999 -9999 -9999 -9999 -9999 -9999 -9999 -9999 -9999 -9999 -9999 -9999 -9999 
-9999 -9999 -9999 -9999 -9999 -9999 -9999 -9999 -9999 -9999 -9999 -9999 -9999 -9999 -9999 -9999 -9999 -9999 -9999 -9999 -9999 694.0771 700.0417 690.8004 690.6716 692.7656 693.4466 689.8561 695.5682 693.4007 685.4141 681.614 682.8621 684.4788 689.0281 692.2574 693.3707 691.0658 689.7458 688.3522 692.0293 690.4888 693.3235 688.9896 687.6883 686.5707 682.8044 686.8268 689.2831 689.309 694.7656 700.7085 701.6129 697.3472 697.2885 694.1753 689.9455 687.979 685.1288 684.9932 685.8951 689.4216 694.6106 696.757 697.0403 694.463 700.2413 699.0286 700.5078 702.0861 701.7223 702.118 696.7896 690.041 693.7759 698.092 706.2964 707.6255 702.3532 700.3597 698.6074 693.6203 694.2866 694.6564 698.2343 692.2504 681.1621 671.9999 674.1133 685.0193 687.788 682.1168 680.6125 678.6026 670.5881 661.9302 661.3565 666.3912 676.4865 673.5606 668.7623 660.0314 656.7728 675.8176 686.9283 672.5596 653.3057 653.607 665.3906 665.3309 659.5319 655.2614 647.2429 654.9964 674.7563 683.9003 680.1131 683.9639 688.8444 687.0953 688.9797 684.7532 680.1252 679.5202 672.7391 680.8856 693.8561 711.3623 708.4761 700.7576 693.274 680.9267 656.1877 655.4265 666.3371 662.7747 644.7943 630.4777 630.461 642.3093 627.9709 625.3525 643.324 648.7942 647.8145 649.5667 655.9223 651.147 658.6469 672.1996 669.272 673.0678 668.0709 674.0059 652.3326 644.3813 654.5048 659.8221 -9999 -9999 -9999 -9999 -9999 -9999 -9999 -9999 -9999 -9999 -9999 -9999 
-9999 -9999 -9999 -9999 -9999 -9999 -9999 -9999 -9999 -9999 -9999 -9999 -9999 -9999 -9999 -9999 -9999 -9999 -9999 -9999 -9999 684.2396 699.8604 701.8454 693.4171 692.9362 701.6198 710.4827 706.761 703.0173 704.2289 699.406 696.4564 690.9819 687.8474 687.6027 691.9224 701.5604 711.2393 710.2379 702.5283 691.7943 697.1642 717.1735 721.9642 707.2284 692.6311 683.2709 684.1633 690.5645 693.8642 705.0661 706.3666 704.8415 702.7558 705.7817 701.1041 694.1028 688.7714 685.3415 687.8882 688.5718 692.4359 694.4819 695.2202 690.7916 695.8071 694.849 698.7818 701.3702 706.3586 711.6099 712.0372 702.9435 697.8998 698.5092 706.2785 714.1348 708.0258 705.8618 700.1183 695.8038 698.996 701.5842 702.5865 696.584 694.3555 685.7029 684.4252 686.4813 686.3888 683.6936 676.0496 673.5658 674.8277 674.1227 671.5963 671.9041 675.397 656.267 644.8237 636.725 641.7784 665.8253 678.8359 670.1317 655.6727 644.5394 644.6188 645.1967 651.5576 651.308 645.6509 646.4407 645.6586 649.7078 651.2137 668.1107 685.1692 685.8852 690.0872 687.5726 677.2454 669.9122 668.0836 670.0784 684.6171 707.9819 708.9572 701.4869 691.3771 663.6645 645.024 656.5884 665.914 657.6132 641.7464 637.6251 634.2724 644.5298 635.8928 633.2259 647.981 652.5305 645.5353 647.0135 648.8292 649.0389 661.752 666.3907 669.5197 664.9909 660.846 668.2762 651.6708 642.5852 652.1298 651.3163 672.9886 684.9954 -9999 -9999 -9999 -9999 700.1692 -9999 -9999 -9999 -9999 -9999 
-9999 -9999 -9999 -9999 -9999 -9999 -9999 -9999 -9999 -9999 -9999 -9999 -9999 -9999 -9999 -9999 -9999 -9999 -9999 -9999 -9999 678.2881 681.0681 696.8342 706.2335 695.5327 691.0021 701.9194 709.2602 722.2318 726.2402 714.2319 701.1576 691.0779 689.403 691.0712 693.3608 697.8098 695.7581 706.6835 713.5075 707.5464 702.8302 718.5349 738.4653 741.1768 727.7623 701.2244 695.0097 692.5068 680.4489 678.152 684.7609 694.35 704.8935 704.6989 700.0718 699.2966 701.6469 693.4744 689.2172 690.5213 694.0313 695.8492 698.2167 702.6686 699.3179 700.7868 700.1086 699.3161 702.2027 705.1997 706.4587 709.3525 697.6563 693.1727 690.4943 699.2045 705.6669 709.5596 706.7976 708.2002 704.727 702.0202 702.5063 704.7989 694.1 682.3472 672.5634 672.6035 682.1161 689.5596 684.5507 675.0739 667.6841 674.7226 676.5465 677.735 660.8357 635.8189 639.8254 639.4417 641.691 650.2675 651.8011 647.4921 645.0699 637.4285 641.9789 641.0223 639.3088 637.3173 645.3615 645.3627 642.071 639.0399 642.4468 659.5457 676.3634 686.0454 688.7191 683.5934 674.7704 668.7079 663.7428 669.3047 679.2175 683.2625 683.3086 689.2007 701.1365 675.5473 647.628 644.0643 645.3909 649.1852 643.0048 631.7058 630.1906 644.1832 634.9987 645.2026 641.8951 646.6182 657.7076 656.4851 639.8383 638.3513 639.3083 645.1514 654.3109 655.1282 652.5734 653.9791 659.0196 644.8761 661.7474 680.4626 681.8873 695.608 682.1328 681.1438 -9999 710.3307 713.1602 708.8417 -9999 -9999 -9999 -9999 
-9999 -9999 -9999 -9999 -9999 -9999 -9999 -9999 -9999 -9999 -9999 -9999 -9999 -9999 -9999 -9999 -9999 -9999 -9999 -9999 -9999 -9999 678.9196 687.7416 707.0782 707.9334 709.7081 708.5784 691.5195 694.8418 705.725 706.3322 713.3213 714.0064 694.0112 677.6769 689.5457 703.824 706.9432 707.1597 714.4275 707.9777 710.9016 726.1788 726.1369 720.8245 705.0085 686.5078 683.3002 685.7128 683.1456 680.6462 688.5925 695.8724 693.7786 696.1097 701.4201 700.0552 697.4221 696.5255 694.6193 691.439 688.7158 685.6445 690.8113 695.5153 699.03 698.5141 694.7317 693.4907 694.2244 697.8207 699.3937 701.3018 696.2687 692.3361 686.8675 685.4974 691.2275 705.4979 719.5688 724.1896 715.9179 702.8023 696.6743 691.469 691.3309 683.3888 681.5952 685.0161 692.0757 694.6435 690.2288 682.3804 676.9999 683.0391 681.9985 671.9289 648.6805 633.3814 636.988 650.8485 661.0574 651.0988 642.3517 643.8427 643.5806 645.331 654.4249 659.6192 651.5919 640.9965 641.5659 642.6625 639.4616 633.4231 633.9204 641.5901 652.3563 663.0272 681.7828 681.6873 674.016 666.5594 663.2935 674.6189 679.2643 657.7072 644.0156 653.2501 672.8989 668.2145 648.3259 643.9491 642.5746 643.4136 638.8638 628.9619 627.4025 647.2194 645.7484 649.0932 645.0159 638.9141 642.5062 642.7161 642.1531 647.4314 644.8356 639.2341 636.4299 640.9468 643.2941 649.2938 660.5524 650.6342 664.8141 686.4064 700.325 699.0979 707.8118 706.7739 713.8771 710.0655 -9999 -9999 -9999 -9999 -9999 -9999 
-9999 -9999 -9999 -9999 -9999 -9999 -9999 -9999 -9999 -9999 -9999 -9999 -9999 -9999 -9999 -9999 -9999 -9999 -9999 -9999 -9999 -9999 -9999 682.592 693.2012 692.0112 688.7751 704.6969 697.145 680.7965 679.1387 679.4097 688.701 710.5891 711.6652 693.7458 684.98 688.9071 707.6733 722.0692 728.2299 721.9086 727.8594 733.603 720.9805 698.2814 690.4197 689.4607 685.1978 681.4138 678.7839 677.8157 688.2802 699.0768 684.0891 686.17 699.0557 702.4323 700.3533 695.3248 694.0018 693.0281 688.9006 685.1753 686.4151 690.0081 692.5397 693.8511 689.2622 685.6948 686.4583 692.847 693.6771 696.3067 696.5634 695.5915 690.119 690.423 689.1468 694.3244 710.1743 711.5407 704.285 695.547 688.5991 690.142 683.917 674.2587 674.3194 675.2916 688.2569 701.7547 694.8941 688.262 689.2501 687.6953 683.8642 661.101 641.8085 643.3298 648.4438 653.6361 659.9133 655.6057 647.6227 649.6717 654.1366 653.8955 656.8917 671.4518 671.3583 661.4527 643.3558 643.5178 647.8701 650.3105 644.9846 641.7275 643.0095 647.9424 658.9293 670.8965 676.668 665.7957 657.5763 653.989 663.9408 652.196 638.3217 636.05 635.0917 636.343 634.864 636.0585 642.3424 639.987 647.1171 644.1008 643.5555 652.2862 649.9352 637.8163 632.0829 634.0861 634.5077 643.6219 649.088 646.7149 652.981 655.9945 650.8262 640.9243 629.0594 652.2355 654.0206 654.6437 -9999 670.6809 678.4456 676.8593 680.6058 693.304 704.5936 -9999 -9999 -9999 -9999 -9999 -9999 -9999 
-9999 -9999 -9999 -9999 -9999 -9999 -9999 -9999 -9999 -9999 -9999 -9999 -9999 -9999 -9999 -9999 -9999 -9999 -9999 -9999 -9999 -9999 -9999 -9999 674.3021 672.5596 675.5743 686.5687 697.813 697.6882 681.1336 675.2974 679.4661 699.406 715.8417 719.45 713.6042 701.9384 697.6208 714.2207 724.3524 712.6774 722.9583 719.3951 703.9241 686.1321 676.4222 673.567 678.7834 682.8649 676.6579 674.0014 684.9766 693.4219 675.9184 674.4572 685.095 693.8054 699.3959 698.0138 693.933 694.0345 687.757 683.7379 683.1127 686.5067 690.0267 693.3585 688.564 684.1661 687.1064 692.0176 691.387 692.9694 692.9454 697.9433 692.7682 686.3356 684.2431 687.8755 700.9036 709.8154 704.6516 701.4351 696.4466 692.7689 679.4365 667.4987 674.7125 679.3194 687.1808 695.9835 688.3489 691.3962 697.678 694.8058 673.4995 642.6113 638.2321 655.8542 659.2355 666.8428 661.278 656.8895 660.0838 658.9034 666.3212 664.9657 658.3566 658.6779 652.9251 639.4298 637.0903 655.6265 663.3552 660.8483 658.9265 652.9147 652.6419 657.5448 664.2306 667.3289 671.665 670.8926 658.2224 646.9022 646.9521 654.4688 644.3884 633.2532 631.0145 638.1484 643.6096 645.7136 648.0612 642.8541 632.4178 634.791 634.2079 641.3333 654.5817 649.088 634.3983 635.279 624.2867 634.2406 644.2767 638.1239 635.143 640.0195 657.5033 654.7349 640.7067 665.0226 660.1188 -9999 -9999 -9999 -9999 -9999 -9999 -9999 -9999 -9999 -9999 -9999 -9999 -9999 -9999 -9999 
-9999 -9999 -9999 -9999 -9999 -9999 -9999 -9999 -9999 -9999 -9999 -9999 -9999 -9999 -9999 -9999 -9999 -9999 -9999 -9999 -9999 -9999 -9999 -9999 -9999 670.1136 685.5273 700.689 710.8876 714.402 705.189 687.899 677.2097 692.684 723.5439 738.5182 737.226 727.3936 718.0524 724.0494 715.654 690.9319 689.955 695.3398 696.2671 696.0408 691.0416 684.5905 681.5295 680.9664 675.4527 674.5128 674.1476 672.3416 666.0603 669.8851 670.2476 678.2144 699.1178 698.9727 692.9614 690.8027 688.8081 686.6133 683.2758 679.9476 682.4432 687.6755 684.96 690.3571 689.1347 691.4066 690.9626 692.812 690.8652 689.738 682.9064 678.6233 678.8263 679.4695 681.3184 688.1644 695.9182 702.2869 698.7374 691.4909 680.7921 669.732 669.0364 679.1911 690.416 694.8752 686.6866 691.8786 697.9205 685.8798 656.6898 640.6192 647.3524 661.3901 665.2186 663.1129 651.4593 654.2222 666.3071 668.2236 673.7581 673.8183 669.2719 661.8065 653.384 638.1804 637.9685 656.6542 673.581 677.678 676.3012 674.2701 672.3741 677.1649 680.3858 679.9313 685.8002 683.3468 660.129 649.7913 641.8132 654.5244 656.5352 636.6615 633.4968 640.8954 640.5837 642.7113 648.9304 649.0657 646.6175 649.5994 655.7103 655.8755 663.9562 663.1256 654.4672 644.8179 641.4378 626.5593 629.4314 642.0557 643.4048 646.2514 657.1199 669.9791 664.3635 669.3194 658.6326 -9999 -9999 -9999 -9999 -9999 -9999 -9999 -9999 -9999 -9999 -9999 -9999 -9999 -9999 -9999 
-9999 -9999 -9999 -9999 -9999 -9999 -9999 -9999 -9999 -9999 -9999 -9999 -9999 -9999 -9999 -9999 -9999 -9999 -9999 -9999 -9999 -9999 -9999 -9999 -9999 673.635 674.142 688.3229 706.3815 706.716 696.348 694.4426 679.1543 678.5148 698.2753 720.5406 734.1414 738.0636 735.5099 732.6523 705.9406 677.9731 668.5096 671.2724 678.4981 692.7148 705.5176 710.1793 692.1765 670.822 667.0575 669.5974 667.33 662.8776 663.2648 669.2499 670.4819 673.8069 683.0817 692.474 694.6527 688.8279 687.7494 687.8309 689.0358 683.319 674.983 678.9056 680.8428 684.1578 680.1385 684.2983 684.3083 689.436 690.4654 692.0341 685.1377 674.6964 675.4408 670.5403 664.514 669.6453 682.6347 689.5233 680.407 672.5781 665.5738 660.1944 661.7383 673.1286 695.8279 703.0739 695.708 696.501 699.5425 686.905 668.857 662.7609 660.6247 667.7518 662.7644 654.1545 656.2501 672.0946 679.9882 677.6329 681.5885 681.7352 677.3461 669.7591 668.1158 645.5348 634.2693 645.5278 661.8264 667.4777 668.3668 669.0941 669.5821 679.2621 691.745 699.3453 704.6677 696.5775 675.222 654.462 642.38 645.2337 649.1409 634.2402 638.8211 648.3807 642.3199 637.9944 647.8876 652.246 649.8054 649.3645 652.9147 656.9263 656.1002 655.8483 664.6832 656.9852 650.0226 636.79 634.9171 640.5554 642.9525 643.3487 655.5062 668.2179 676.8055 659.1045 -9999 -9999 -9999 -9999 -9999 -9999 -9999 -9999 -9999 -9999 -9999 -9999 -9999 -9999 -9999 -9999 
-9999 -9999 -9999 -9999 -9999 -9999 -9999 -9999 -9999 -9999 -9999 -9999 -9999 -9999 -9999 -9999 -9999 -9999 -9999 -9999 -9999 -9999 -9999 -9999 -9999 -9999 661.2861 673.1792 684.7709 673.6573 665.4952 684.0536 686.8058 678.9479 677.8637 691.492 712.8586 730.3615 736.6523 731.5844 717.5468 696.8798 685.487 677.2566 674.0991 677.1815 681.3838 685.6189 692.4408 692.2015 682.8467 676.2803 670.4243 664.2112 653.673 657.6213 671.4349 669.2358 666.0244 679.5403 682.405 682.5365 680.6997 681.5302 685.7969 680.3958 673.5201 672.706 672.0597 676.6814 678.405 678.4523 679.2236 675.2469 682.9293 683.9495 680.3203 677.6445 676.6344 668.7397 662.6958 664.6035 662.3323 656.0447 649.3522 651.8412 654.2488 659.0104 663.7512 668.0074 674.2441 680.1849 678.4121 679.723 683.6382 686.418 668.7623 675.8709 673.483 675.5834 663.2958 662.0521 662.4038 662.9587 668.1992 672.7938 666.7133 667.8032 669.5672 662.2036 655.1139 641.685 628.3388 634.2335 641.0113 639.582 642.9808 645.2619 652.5556 663.8929 671.7204 669.4604 673.6877 667.7079 658.8173 656.8605 645.6151 639.3285 641.9199 640.5052 653.1335 668.4802 668.7352 655.4958 655.1388 662.3884 653.8701 640.4135 636.4906 641.897 655.5895 656.1527 660.3615 661.2664 662.2974 661.0877 648.1647 638.8311 640.0089 632.2775 645.3099 665.9345 673.2828 643.393 -9999 -9999 -9999 -9999 -9999 -9999 -9999 -9999 -9999 -9999 -9999 -9999 -9999 -9999 -9999 -9999 
-9999 -9999 -9999 -9999 -9999 -9999 -9999 -9999 -9999 -9999 -9999 -9999 -9999 -9999 -9999 -9999 -9999 -9999 -9999 -9999 -9999 -9999 -9999 -9999 -9999 -9999 662.5444 675.6478 673.7451 655.0607 652.088 673.1894 689.1524 690.604 678.991 675.4105 690.1135 716.7408 734.9454 725.2706 718.3008 709.3066 705.3544 688.5595 682.5004 675.2322 667.2308 659.6227 682.6397 706.9262 701.1673 688.1904 680.5261 672.6512 660.475 660.957 676.4597 675.4509 661.9902 673.6142 681.5594 678.4255 678.4646 682.0302 681.3038 675.5649 671.5095 669.1429 672.7672 676.8018 679.6606 678.7068 663.7645 658.7241 663.7718 667.8505 670.1187 677.5327 674.4167 663.435 660.1565 656.9396 645.9224 640.288 642.0297 652.9042 670.3542 678.6332 676.0396 668.1736 656.5988 654.8467 656.1943 654.3044 659.6366 664.9504 652.8206 671.787 666.6652 663.5834 655.7651 660.4766 659.8743 649.3353 646.3394 649.0557 644.6047 650.5631 660.6654 655.7086 642.5605 636.5192 629.467 634.8066 629.4158 624.3888 628.3654 635.8381 634.4269 644.1479 642.6771 634.2681 631.557 630.7997 637.6357 657.0266 647.3774 641.9672 655.8563 659.8398 667.1291 683.6515 689.748 675.7828 672.9192 673.0876 662.634 652.6152 641.0503 639.9745 645.7953 645.7835 643.4419 645.9048 649.0743 669.0784 670.3735 653.0743 655.9044 636.8868 635.2742 661.4012 670.0503 642.5557 632.8057 -9999 -9999 -9999 -9999 -9999 -9999 -9999 -9999 -9999 -9999 -9999 -9999 -9999 -9999 -9999 
-9999 -9999 -9999 -9999 -9999 -9999 -9999 -9999 -9999 -9999 -9999 -9999 -9999 -9999 -9999 -9999 -9999 -9999 -9999 -9999 -9999 -9999 -9999 -9999 -9999 651.9266 661.2815 672.5219 672.7908 657.0842 653.5223 658.4601 672.6726 681.7028 684.1545 685.1923 695.6254 715.3956 729.0876 722.7256 714.1697 705.1348 698.7406 681.2771 686.1602 686.9469 685.9536 675.9711 672.9526 681.3738 687.7709 687.2277 678.5729 676.0989 672.2197 666.3674 682.5198 676.6965 664.7841 672.676 688.6497 688.0853 684.2496 688.2106 685.5604 676.8051 671.3018 668.0449 669.4027 674.1475 678.4502 672.7972 659.7256 650.8228 651.6703 659.1815 662.8223 672.355 668.1968 661.2643 661.6169 656.8743 652.317 648.5384 657.4346 666.9997 683.7512 689.1497 677.5506 667.5309 656.8416 656.8605 654.5209 645.1791 652.7924 649.1327 653.2418 671.25 657.2613 641.5657 636.0715 644.4429 651.5157 640.5187 624.1047 625.3302 631.7021 640.0651 648.9378 646.4478 641.502 631.227 637.1497 645.0529 637.6714 635.1752 638.6954 631.1101 629.9475 633.7747 638.2837 635.9297 634.0992 630.8236 638.0835 649.4092 643.3134 646.3621 664.829 674.7035 677.6564 679.2805 677.3191 677.4026 679.4678 677.2286 671.7526 667.3266 651.6813 651.8928 644.3441 637.0558 634.3441 646.4535 667.1627 675.6069 683.7612 681.564 680.8755 664.5577 647.8535 646.4724 674.5587 655.9418 651.5919 668.8291 667.0155 672.2469 679.0651 -9999 -9999 -9999 -9999 -9999 -9999 -9999 -9999 -9999 -9999 -9999 
-9999 -9999 -9999 -9999 -9999 -9999 -9999 -9999 -9999 -9999 -9999 -9999 -9999 -9999 -9999 -9999 -9999 -9999 -9999 -9999 -9999 -9999 -9999 -9999 -9999 -9999 646.4781 650.5748 661.3187 649.941 652.8672 654.7211 656.5434 675.7656 688.9567 694.4797 712.1797 721.4079 719.1803 719.0507 726.8691 722.5958 699.1688 693.7397 693.0055 687.9761 688.2999 689.7804 676.1147 659.9396 660.9681 665.9868 658.1787 655.6791 662.5883 661.8619 668.444 658.9011 664.5311 674.0746 687.9828 694.6423 691.8162 691.4953 685.7592 675.646 668.9186 662.7183 657.4657 665.406 675.8026 672.7184 665.7885 658.7113 652.4202 655.7766 661.0936 666.058 663.3597 665.914 666.8315 664.0628 663.7114 664.0696 664.3764 666.3337 671.325 675.7166 654.5833 643.2109 650.9899 658.0381 650.1135 644.0972 653.8621 651.2692 663.1541 673.6922 658.7469 636.5073 630.8585 633.1721 633.8351 626.7189 615.5443 617.8817 627.394 628.5879 628.1181 624.3518 622.8083 633.9695 653.4737 658.2212 655.1503 648.9296 647.003 646.4698 639.1405 638.7753 643.1437 645.3169 643.0895 639.1359 639.6239 639.5576 643.5182 658.7194 655.4139 666.0057 684.2365 673.8271 659.0436 668.9714 672.6063 671.5601 670.0729 660.098 659.3229 661.3273 655.8599 662.0262 661.826 667.9291 666.0812 670.4437 669.0103 659.9327 662.7971 674.2924 675.8289 655.1421 678.6722 669.5163 661.6272 671.8714 672.3754 677.5775 692.2717 687.8766 -9999 -9999 -9999 -9999 -9999 -9999 -9999 -9999 -9999 -9999 
-9999 -9999 -9999 -9999 -9999 -9999 -9999 -9999 -9999 -9999 -9999 -9999 -9999 -9999 -9999 -9999 -9999 -9999 -9999 -9999 -9999 -9999 -9999 -9999 -9999 -9999 649.5924 645.3693 647.1663 637.8812 658.8138 675.9667 682.1857 691.6761 680.0606 674.1981 690.808 707.0429 708.1959 704.4935 720.4213 723.6569 720.2677 715.421 711.4496 694.4564 682.9814 692.8842 692.0862 678.516 669.6024 658.6365 653.9472 653.2396 662.9565 658.9229 659.5022 660.1187 651.9656 671.6003 690.5657 697.4927 686.7197 675.3383 674.0216 671.2487 657.9944 654.845 656.5248 659.6422 665.4099 667.3527 660.5249 659.1873 656.8501 654.7397 657.8184 659.038 658.5008 658.7538 658.8627 656.6368 653.8017 657.7583 662.9529 662.7948 649.0674 646.0099 643.1367 637.6448 646.9608 659.4678 655.7571 649.5891 650.9969 653.0186 656.1266 657.43 644.0508 632.9481 627.457 628.6813 628.0031 635.4222 643.7078 642.573 649.1537 645.8872 635.9704 631.3004 633.489 637.3489 638.2022 646.4741 650.8101 657.7307 657.2998 648.6716 638.6367 642.7302 645.1443 652.4341 645.7781 638.5851 641.1224 651.493 653.4285 671.633 656.7061 650.3804 666.7452 665.0353 657.1385 662.5986 655.7142 653.417 653.4088 658.0531 667.2267 665.28 669.9495 671.1799 665.8584 661.5901 658.3224 658.7642 650.7531 645.9927 656.8432 667.7552 682.7767 689.0291 675.5301 688.9588 672.4733 678.7191 680.8996 681.7206 696.7493 699.3161 699.2251 700.2516 710.4667 -9999 -9999 -9999 -9999 -9999 -9999 -9999 
-9999 -9999 -9999 -9999 -9999 -9999 -9999 -9999 -9999 -9999 -9999 -9999 -9999 -9999 -9999 -9999 -9999 -9999 -9999 -9999 -9999 -9999 -9999 -9999 -9999 -9999 -9999 647.1071 645.4438 643.3522 664.2369 675.8776 686.5444 690.5674 671.5868 657.8447 661.2929 668.5154 682.2384 696.3948 716.5589 709.9034 719.9269 724.1604 725.1462 710.3397 696.457 699.6666 701.678 701.5377 710.0431 702.856 683.4188 666.5765 653.6714 657.3881 659.9396 652.9751 655.215 668.6875 675.9247 673.6112 656.9147 650.6413 662.7393 670.4661 658.6551 654.2986 653.3301 650.3721 648.8386 659.2677 658.3673 655.8182 655.3502 650.938 655.1514 657.0694 655.6865 656.6714 653.6974 653.0609 652.314 650.8398 648.6507 641.8491 635.4163 635.0714 640.0527 649.6275 662.2991 675.7054 679.006 669.7116 660.2036 656.2305 654.5313 650.113 649.4874 655.1444 644.7496 645.3052 647.9788 652.0497 651.89 649.1877 661.0201 660.5684 651.0499 643.4511 638.8638 625.9659 614.571 619.3563 626.1184 642.6101 659.2385 651.873 639.7565 644.741 647.7705 657.9598 641.7322 636.4227 636.6175 657.241 658.7952 673.2817 664.6918 645.5071 641.0873 646.4829 664.8679 670.5847 657.9702 642.2575 637.6852 636.8262 642.8576 656.5975 673.6907 673.9313 667.5169 659.0609 649.4128 646.457 647.2756 658.3765 672.858 679.4611 667.145 657.9111 658.7988 682.8354 693.1204 690.4363 684.72 673.537 687.7845 705.3717 715.3685 719.2036 725.9772 722.5722 -9999 -9999 -9999 -9999 -9999 -9999 
-9999 -9999 -9999 -9999 -9999 -9999 -9999 -9999 -9999 -9999 -9999 -9999 -9999 -9999 -9999 -9999 -9999 -9999 -9999 -9999 -9999 -9999 -9999 -9999 -9999 -9999 -9999 -9999 640.3495 641.8859 644.0603 638.967 648.8292 665.3313 657.1154 645.3087 641.6071 639.5234 653.0709 679.8908 689.838 694.1393 703.7544 709.2933 706.8041 711.0342 710.6766 707.724 702.7709 696.1434 699.444 710.2699 706.1306 685.9315 657.1956 640.3597 634.0817 639.733 642.3446 652.1357 647.4301 649.5107 646.0068 638.0754 651.8192 667.6149 669.4056 654.632 644.5271 647.0743 647.1669 661.2162 663.041 663.9521 654.0936 646.4852 643.1192 638.0219 642.3619 653.0295 652.0016 648.1366 647.7904 646.7557 637.3708 634.7918 637.2342 645.9318 649.743 642.4106 657.1818 679.9877 670.4069 659.0838 662.3746 671.2229 670.2017 674.7081 675.1873 659.7968 649.046 644.7245 656.5244 658.3328 654.1596 660.1136 665.6775 657.3045 643.022 644.6827 641.7164 632.6759 619.0566 614.4023 630.3564 645.5986 658.6779 654.7935 644.3525 650.9799 659.1125 655.7419 642.3973 645.0969 631.8047 654.0202 666.161 664.996 653.9333 640.9681 635.1645 657.6525 678.7154 678.847 664.9419 651.0497 649.3229 649.1969 646.1194 645.0047 650.3804 647.8056 643.4723 643.1362 643.3051 637.4999 639.3325 652.5699 650.9934 653.4292 648.3702 660.7394 673.1511 665.1878 669.7433 679.858 683.7246 679.6601 702.2572 711.8664 711.3574 710.3439 709.6194 705.7184 -9999 -9999 -9999 -9999 -9999 -9999 
-9999 -9999 -9999 -9999 -9999 -9999 -9999 -9999 -9999 -9999 -9999 -9999 -9999 -9999 -9999 -9999 -9999 -9999 -9999 -9999 -9999 -9999 -9999 -9999 -9999 -9999 -9999 -9999 -9999 644.7756 645.5986 634.3911 643.0444 656.3171 651.9485 646.4196 650.2738 642.4578 640.1326 647.2323 647.0602 656.1614 681.5452 691.9193 677.8356 680.4515 703.9316 712.9527 719.4615 721.0266 711.0135 707.4585 717.8929 712.4141 693.8769 667.3255 638.0184 631.0453 635.7005 643.1261 638.5013 639.8147 635.965 632.6296 643.1791 656.6876 667.4016 659.788 655.8305 649.8792 644.4887 646.703 660.5248 665.2341 666.2757 661.1496 644.1708 632.0114 642.8775 645.4503 642.7549 649.9942 653.8569 652.361 653.9269 649.8182 649.0967 651.6843 651.6836 648.8077 657.5914 664.5464 655.3849 659.0643 673.2565 679.7408 678.4792 676.4709 664.7161 646.2567 644.4465 654.5331 668.1396 661.7842 653.1989 655.4088 655.5549 646.2378 644.6568 639.3479 631.3688 626.2424 619.7959 620.3988 635.515 648.8188 663.3278 664.3976 653.9125 650.0436 660.132 669.3839 664.3148 653.7219 635.9691 644.1291 671.8409 669.1084 645.577 636.1978 638.6508 646.8959 654.4839 662.4374 666.4701 669.0342 670.7372 666.0649 655.1873 645.0915 636.8417 635.3614 637.8781 628.8499 626.5828 642.3195 637.9614 628.8209 636.9435 636.3978 639.7318 647.5202 645.3728 645.8907 673.1844 679.1265 694.1995 694.3619 696.3132 683.5284 -9999 678.7236 -9999 -9999 -9999 -9999 -9999 -9999 -9999 -9999 
-9999 -9999 -9999 -9999 -9999 -9999 -9999 -9999 -9999 -9999 -9999 -9999 -9999 -9999 -9999 -9999 -9999 -9999 -9999 -9999 -9999 -9999 -9999 -9999 -9999 -9999 -9999 -9999 -9999 641.881 643.562 645.7746 654.8456 664.3788 653.6417 642.7585 649.3242 650.2721 639.6353 631.0314 639.0085 659.2125 658.9972 659.8707 665.4999 691.0547 710.1281 696.5532 713.7651 731.3976 715.5676 711.9276 718.7753 710.6176 707.4329 699.158 666.4589 667.4152 660.9708 647.3232 637.5359 635.8333 634.4337 634.8121 632.5901 638.5535 642.9702 645.6738 650.2272 658.9803 660.9153 650.2253 647.3903 659.2265 659.7894 658.9932 655.9778 646.5589 642.4822 640.9562 640.3779 640.1046 646.8787 657.7526 660.3437 658.4124 652.5734 645.6633 653.4987 655.7836 655.2739 649.2039 647.9974 661.6835 677.0474 684.5407 677.1401 654.6547 633.8566 637.2031 656.6721 662.3459 671.5364 657.9668 649.4979 653.7369 647.4636 629.4338 622.2996 616.9218 614.1106 618.008 620.76 619.6675 630.1531 645.6537 657.5556 666.7133 659.9982 639.8029 640.1259 653.8499 660.4285 665.2648 661.5197 663.9534 667.0179 652.5057 642.9566 640.3952 639.7056 642.5817 645.0163 646.2022 651.6324 673.5674 666.9417 652.7092 657.196 654.9606 656.1036 645.2618 652.7366 641.5445 639.3652 645.692 626.9297 620.2181 628.1483 644.2184 634.9307 632.3709 651.0458 652.3849 669.4819 695.0158 694.0445 675.313 -9999 -9999 -9999 -9999 -9999 -9999 -9999 -9999 -9999 -9999 -9999 -9999 
-9999 -9999 -9999 -9999 -9999 -9999 -9999 -9999 -9999 -9999 -9999 -9999 -9999 -9999 -9999 -9999 -9999 -9999 -9999 -9999 -9999 -9999 -9999 -9999 -9999 -9999 -9999 -9999 -9999 -9999 640.3828 634.5702 643.4971 651.0497 648.6326 651.4615 660.2793 655.9448 647.2861 649.5224 641.0755 646.4745 642.0009 657.9974 670.6656 665.7922 664.7556 661.6627 696.6995 728.3526 715.009 696.2903 687.5665 692.3909 692.218 695.2974 679.2905 684.7224 698.9585 690.8376 674.9662 662.5861 653.0047 644.8972 640.6724 634.2371 636.7643 646.7418 669.1224 686.2518 683.3844 666.3484 650.6761 650.421 646.5075 638.572 640.3909 644.7626 647.8933 645.3306 635.8137 637.1401 640.8746 653.6865 657.199 656.488 653.6227 651.0811 652.4864 658.5871 654.0931 644.3507 647.0996 666.6315 680.9552 682.1601 665.2505 648.2428 644.6752 650.4608 660.0562 672.2345 674.2819 652.6949 639.0743 646.3515 643.5735 628.299 623.7988 623.4563 623.6525 627.3984 630.4742 625.65 622.6025 630.3503 643.5677 669.119 671.0184 647.0989 633.9498 632.4663 637.8912 654.957 659.1293 673.0319 677.3728 669.7574 658.881 651.8604 644.799 643.7103 639.916 636.9167 653.3241 668.7437 664.8005 669.1224 665.1365 654.8484 657.1039 659.0282 657.2896 644.1003 646.2167 651.8265 637.4504 634.7601 638.6899 651.28 646.0408 644.282 649.2828 672.151 691.2411 684.4589 675.0253 647.4605 -9999 -9999 -9999 -9999 -9999 -9999 -9999 -9999 -9999 -9999 -9999 -9999 
-9999 -9999 -9999 -9999 -9999 -9999 -9999 -9999 -9999 -9999 -9999 -9999 -9999 -9999 -9999 -9999 -9999 -9999 -9999 -9999 -9999 -9999 -9999 -9999 -9999 -9999 -9999 -9999 -9999 -9999 -9999 644.8273 634.4486 629.7276 638.4706 643.2687 654.5002 671.1958 670.8762 653.8673 638.5388 645.9219 643.6237 633.9754 637.6537 638.4101 634.452 632.7554 677.2589 719.9363 718.4626 707.8199 691.1359 677.9564 667.396 670.1406 664.8312 681.0447 685.9229 696.9979 704.6754 692.7935 678.1252 672.7741 671.9142 656.1666 654.4676 664.6428 670.1372 684.0802 690.6217 673.2805 652.6328 645.604 644.6298 636.997 634.6263 637.3826 637.5504 629.713 627.4274 643.9595 651.0074 654.8612 659.1746 654.5331 653.5084 651.7847 649.9352 651.8347 645.9505 642.2809 655.134 663.066 659.9908 656.4534 644.2396 643.1522 653.8604 657.1684 667.9389 674.7372 668.9344 648.4368 646.1405 651.0545 638.3282 625.22 624.6179 622.5698 632.7195 633.816 625.0994 619.432 622.0316 625.6419 631.0753 657.9232 670.0796 654.809 641.8597 629.7635 622.2826 625.9761 634.3123 645.7219 664.1985 675.6596 668.4246 645.5916 640.6334 646.4923 641.5848 637.1544 645.3306 648.2296 660.0321 676.6869 663.8022 641.8369 636.6478 656.8248 662.881 665.823 668.8642 676.1874 668.5958 662.2635 662.2761 663.3866 644.4746 659.5572 676.4608 691.9344 688.7549 663.943 652.9935 -9999 -9999 -9999 -9999 -9999 -9999 -9999 -9999 -9999 -9999 -9999 -9999 -9999 
-9999 -9999 -9999 -9999 -9999 -9999 -9999 -9999 -9999 -9999 -9999 -9999 -9999 -9999 -9999 -9999 -9999 -9999 -9999 -9999 -9999 -9999 -9999 -9999 -9999 -9999 -9999 -9999 -9999 -9999 -9999 -9999 -9999 627.6284 629.7238 637.2756 642.0367 663.4083 659.3746 641.137 639.2519 645.7852 634.4014 632.0817 637.1985 636.6312 624.5356 620.0603 640.2077 666.1945 690.2036 710.0154 708.9407 695.8159 681.8152 665.2527 663.6772 678.5283 677.8268 686.488 694.2 695.6586 683.7302 686.3275 688.8928 671.0579 664.7902 682.8999 689.2567 684.6647 690.3923 677.9396 664.3262 657.9007 652.9426 647.1154 636.1223 636.0728 641.2943 635.5544 633.5392 643.0008 643.6383 646.8085 650.618 651.6033 647.6957 650.9019 650.5119 650.9904 647.4161 651.0846 662.1297 664.6478 659.6022 653.1422 648.4648 653.6974 658.6526 661.0292 667.7011 672.3849 659.0345 648.0652 650.4059 650.6552 637.9329 626.7533 629.8249 638.3506 639.8271 624.3522 613.3082 620.0837 619.119 625.2834 628.4401 639.5078 656.1434 658.9915 647.0181 636.442 623.8121 620.2303 625.3343 630.9389 643.6548 658.3121 664.2441 650.6155 649.4699 653.9299 651.2103 650.8751 650.0455 650.9194 655.4855 659.0006 639.5098 628.8933 639.4938 657.566 666.1199 661.5803 660.5351 666.1711 662.7999 659.915 674.9489 673.6517 658.3738 672.9711 690.6431 681.1102 676.4427 660.4135 -9999 -9999 -9999 -9999 -9999 -9999 -9999 -9999 -9999 -9999 -9999 -9999 -9999 -9999 
-9999 -9999 -9999 -9999 -9999 -9999 -9999 -9999 -9999 -9999 -9999 -9999 -9999 -9999 -9999 -9999 -9999 -9999 -9999 -9999 -9999 -9999 -9999 -9999 -9999 -9999 -9999 -9999 -9999 -9999 -9999 -9999 -9999 -9999 622.1937 622.7412 627.7538 632.7398 631.1838 629.5999 628.2122 621.4772 627.3289 636.8856 639.2538 633.3939 626.6776 626.873 639.0488 647.7904 660.1544 686.7214 703.7964 708.9685 701.2568 684.4971 670.8436 667.9191 671.8782 680.1887 688.6971 699.1861 687.5875 685.1956 684.4522 658.5084 648.3575 675.7437 696.6852 701.0101 696.7015 689.171 681.6807 667.4846 660.9513 654.9578 643.3771 638.6935 642.3187 636.312 630.5349 638.9141 642.2628 645.338 646.2706 648.8643 648.3456 650.7913 650.5782 647.1716 637.5818 636.6853 636.6263 640.1237 639.9947 638.1555 645.9224 662.1773 662.1378 667.996 674.2971 672.0168 660.4125 658.5641 666.2325 661.1812 641.3386 631.0669 636.0919 640.0691 630.1892 622.0255 617.5078 624.1522 623.0842 625.4724 634.1058 648.6949 665.2458 667.9122 657.5344 647.4792 634.8944 626.2225 633.057 643.7914 653.0256 663.6036 670.6792 664.5829 652.3018 660.9044 666.0175 663.0662 657.6968 654.3224 642.7003 631.2505 622.858 634.717 655.7589 653.0667 659.8741 653.8777 645.6516 647.7904 643.9861 647.7916 663.1085 677.0472 685.7349 686.0587 671.2895 675.8524 652.019 -9999 -9999 -9999 -9999 -9999 -9999 -9999 -9999 -9999 -9999 -9999 -9999 -9999 -9999 -9999 
-9999 -9999 -9999 -9999 -9999 -9999 -9999 -9999 -9999 -9999 -9999 -9999 -9999 -9999 -9999 -9999 -9999 -9999 -9999 -9999 -9999 -9999 -9999 -9999 -9999 -9999 -9999 -9999 -9999 -9999 -9999 -9999 -9999 -9999 -9999 628.0085 620.7193 618.4443 625.1489 637.7094 628.1447 623.5759 630.1952 622.0342 623.1012 627.4279 641.4006 652.304 650.3721 652.6257 650.8572 654.8259 675.0526 703.37 714.6555 710.3931 691.653 671.7543 670.3746 673.4758 678.1353 685.2387 684.0292 678.5461 670.2945 655.6449 648.5029 647.5928 659.1558 670.8999 673.9114 678.3752 678.7906 676.678 667.9802 657.3608 649.2542 646.8928 641.1099 631.371 629.1113 639.6643 642.0604 649.1404 648.9331 648.2475 652.1985 653.4261 652.8033 647.9845 635.7845 634.371 642.5321 644.8694 644.8577 646.1921 653.6019 666.6724 671.1539 671.9176 680.8645 679.7989 670.525 666.1529 667.2308 665.765 651.5715 638.6508 639.5838 628.8342 621.6442 619.8002 618.7555 626.3633 629.2545 638.0384 646.8994 658.9638 664.4391 655.1313 649.92 647.7693 636.3978 628.7775 633.3513 641.6049 643.5524 650.1904 667.9666 667.069 653.0817 654.1805 655.5375 645.7724 638.7741 637.0862 645.7148 632.7621 635.8583 656.167 661.1404 647.6812 645.8907 647.5553 642.0757 629.2316 635.0298 656.1937 678.4155 691.4899 676.4058 682.326 665.6416 658.7009 645.6498 -9999 -9999 -9999 -9999 -9999 -9999 -9999 -9999 -9999 -9999 -9999 -9999 -9999 -9999 -9999 
-9999 -9999 -9999 -9999 -9999 -9999 -9999 -9999 -9999 -9999 -9999 -9999 -9999 -9999 -9999 -9999 -9999 -9999 -9999 -9999 -9999 -9999 -9999 -9999 -9999 -9999 -9999 -9999 -9999 -9999 -9999 -9999 -9999 -9999 -9999 -9999 623.7679 633.2616 640.6312 642.5511 643.2958 635.2445 633.4506 626.2822 626.0657 631.83 647.9833 660.3718 661.192 653.7839 648.8176 645.6756 657.4277 675.2115 691.7155 696.3524 696.501 690.7455 680.3491 678.4222 672.1652 674.2448 676.5756 670.8694 669.1088 662.108 645.0981 633.2221 628.2148 644.1638 654.2673 663.7491 664.1581 653.5822 654.5834 657.1385 651.1575 651.073 650.0948 642.0452 637.2485 635.0352 629.1185 634.9426 637.6785 634.1212 644.5906 646.4372 653.1501 647.2067 637.858 639.4523 653.8551 653.1304 656.8743 664.2819 661.9478 670.4865 674.3937 662.1469 670.5362 679.8544 676.0715 663.1346 653.1791 651.5524 650.0261 635.9464 627.4854 625.7594 626.3253 622.5916 628.1736 630.0757 634.2251 637.9529 643.7709 649.0779 640.3562 622.2114 619.3329 625.5632 621.3784 621.7875 628.6221 636.0536 633.9109 643.059 666.7644 674.8079 666.1707 653.8781 645.6087 639.2128 637.17 647.4296 661.8203 655.7658 662.1602 663.6418 651.0707 632.6081 627.0112 637.2752 641.0804 635.3314 640.0644 669.9711 694.9377 675.7858 668.8835 648.7662 641.6716 -9999 -9999 -9999 -9999 -9999 -9999 -9999 -9999 -9999 -9999 -9999 -9999 -9999 -9999 -9999 -9999 -9999 
-9999 -9999 -9999 -9999 -9999 -9999 -9999 -9999 -9999 -9999 -9999 -9999 -9999 -9999 -9999 -9999 -9999 -9999 -9999 -9999 -9999 -9999 -9999 -9999 -9999 -9999 -9999 -9999 -9999 -9999 -9999 -9999 -9999 -9999 -9999 -9999 -9999 648.3176 643.592 643.257 648.1033 641.5955 640.8994 639.0741 636.1401 644.4288 651.3895 660.1136 662.0698 659.1953 651.2401 648.9483 651.7371 643.6767 652.7094 668.308 689.4695 698.924 694.5768 687.6486 678.9869 676.7854 672.8956 666.3985 662.6788 651.836 632.1265 634.1147 640.7341 639.1981 647.2615 654.6516 651.3477 633.136 632.4608 643.3087 650.8718 654.1735 657.861 654.4722 642.8327 632.3112 623.6019 619.6533 624.6266 625.7219 641.0259 642.3187 643.1893 642.6653 639.8627 640.9545 649.204 660.721 668.2183 673.8739 658.7975 654.9987 654.1654 647.0192 654.6836 672.1724 665.2971 652.0092 639.1898 638.5405 641.2327 635.8924 632.8416 634.5304 634.6741 634.9426 629.9351 625.4433 625.1998 628.322 634.7099 638.0148 628.9433 612.5339 612.7859 615.2322 612.8812 617.1751 629.4743 643.4265 639.2519 646.0056 654.4259 670.0899 670.1962 657.7867 651.1581 648.5279 644.6721 666.3575 670.4256 659.8455 669.7891 665.176 650.4841 627.7153 628.8968 641.9484 650.6564 657.8378 657.5604 688.3823 680.7965 650.7927 637.9881 630.7697 -9999 -9999 -9999 -9999 -9999 -9999 -9999 -9999 -9999 -9999 -9999 -9999 -9999 -9999 -9999 -9999 -9999 -9999 
-9999 -9999 -9999 -9999 -9999 -9999 -9999 -9999 -9999 -9999 -9999 -9999 -9999 -9999 -9999 -9999 -9999 -9999 -9999 -9999 -9999 -9999 -9999 -9999 -9999 -9999 -9999 -9999 -9999 -9999 -9999 634.96 635.595 -9999 -9999 629.8773 646.1042 651.3564 644.4252 637.8781 641.9648 632.7891 638.6389 636.3693 632.7733 645.8363 658.2143 663.6555 662.2791 659.1987 661.1543 654.7256 651.543 638.868 644.1726 659.9809 677.1077 692.1634 695.4804 695.123 687.0064 679.1974 681.5939 678.0704 662.5433 650.1171 638.1904 647.629 646.4113 639.1519 637.9446 638.5286 642.4645 637.6335 633.0027 635.713 649.5115 655.5167 650.6935 638.7019 635.8618 637.221 637.1259 628.7197 626.5313 627.6814 634.3517 635.9119 631.8088 641.059 650.1613 645.3099 647.5272 660.9715 673.3965 676.9857 661.9534 646.5075 636.9363 636.9904 641.8243 657.9426 651.7523 637.2473 634.636 643.5001 645.0598 647.6279 652.3315 643.347 635.2468 633.4514 628.3938 618.4946 617.1317 619.9645 623.6882 631.1298 628.9438 618.4896 617.8923 617.9014 618.3899 621.3567 632.1145 637.1647 631.8172 629.5903 639.9271 659.478 667.0916 665.698 660.8951 653.7653 655.1648 662.1968 653.13 662.1297 667.9314 660.9852 643.3571 640.3708 647.0461 659.2862 666.111 668.538 675.7099 688.1545 662.0473 -9999 -9999 -9999 -9999 -9999 -9999 -9999 -9999 -9999 -9999 -9999 -9999 -9999 -9999 -9999 -9999 -9999 -9999 -9999 -9999 -9999 
-9999 -9999 -9999 -9999 -9999 -9999 -9999 -9999 -9999 -9999 -9999 -9999 -9999 -9999 -9999 -9999 -9999 -9999 -9999 -9999 -9999 -9999 -9999 -9999 -9999 -9999 -9999 -9999 -9999 -9999 627.5788 640.4595 636.8239 -9999 -9999 634.9886 647.2453 659.4814 655.1105 645.7957 652.6698 644.1042 638.8133 628.5642 632.2249 643.2274 654.8055 663.5378 666.7303 662.3665 657.9905 656.4782 653.6024 644.1031 657.6191 655.9218 655.5757 674.3038 691.4449 696.3438 690.0212 682.5203 690.6303 700.5619 697.6758 681.8495 655.4036 643.3112 632.2919 631.3314 631.439 627.4351 632.4567 640.2111 640.981 641.1618 649.508 649.9002 637.0295 620.9139 624.0823 635.7963 645.0703 640.8073 631.5222 627.2849 621.5901 621.0292 630.3443 642.6229 654.0728 648.1622 645.5493 651.0392 667.0734 677.4562 669.4785 656.6974 645.7923 640.5815 638.2165 650.4311 650.6652 643.5978 645.5665 657.1672 652.131 644.0209 644.3507 638.8905 631.8604 628.7662 626.824 633.3497 627.5687 627.1019 619.9283 626.7272 628.7016 620.4072 614.2973 611.91 614.4453 627.8329 628.5847 614.4818 612.1885 615.7742 635.7367 653.2437 658.4697 660.4009 655.4156 656.0712 659.5607 639.4225 634.6812 645.6655 646.5273 637.821 625.8937 630.2457 632.3961 642.5264 650.9695 663.3231 691.4768 693.4395 683.42 -9999 -9999 -9999 -9999 -9999 -9999 -9999 -9999 -9999 -9999 -9999 -9999 -9999 -9999 -9999 -9999 -9999 -9999 -9999 -9999 -9999 
-9999 -9999 -9999 -9999 -9999 -9999 -9999 -9999 -9999 -9999 -9999 -9999 -9999 -9999 -9999 -9999 -9999 -9999 -9999 -9999 -9999 -9999 -9999 -9999 -9999 -9999 -9999 -9999 -9999 -9999 630.3047 638.9136 645.6479 641.5504 631.7596 629.8489 637.0558 650.343 657.9352 653.1479 647.5314 649.0004 643.1009 642.6979 642.9153 640.3012 653.7369 660.717 656.7429 648.1565 645.5823 654.8085 653.1724 644.2124 668.2784 671.2758 655.8322 660.0969 678.1923 688.9083 690.1032 689.5843 702.8201 713.3877 709.4112 693.5399 662.6775 634.0423 619.2534 621.4224 628.3342 628.8245 630.5643 633.1248 636.4098 636.6357 644.9775 646.9632 631.515 620.0054 620.4941 629.2147 636.3823 645.3627 639.0186 628.806 624.618 625.5959 631.6099 641.7477 648.9975 647.2875 650.2778 653.6058 659.1436 675.225 673.817 658.8044 655.0369 648.4613 648.493 656.7671 657.6093 649.1899 655.267 654.7766 640.6986 631.4094 626.8077 624.6761 623.0126 627.7388 630.8128 631.0685 636.4473 632.6584 633.3168 644.9436 644.0654 626.1685 618.4038 621.2541 624.5689 630.9619 624.5815 615.3607 621.8354 626.0681 633.2616 640.7092 639.6346 638.8514 657.0046 658.6216 640.4757 622.1777 622.5071 621.9374 615.9033 611.6365 610.3741 613.1952 615.9304 621.4211 641.7643 677.7145 683.6803 698.0443 688.5628 664.6359 -9999 -9999 -9999 -9999 -9999 -9999 -9999 -9999 -9999 -9999 -9999 -9999 -9999 -9999 -9999 -9999 -9999 -9999 -9999 -9999 
-9999 -9999 -9999 -9999 -9999 -9999 -9999 -9999 -9999 -9999 -9999 -9999 -9999 -9999 -9999 -9999 -9999 -9999 -9999 -9999 -9999 -9999 -9999 -9999 -9999 -9999 -9999 -9999 -9999 -9999 635.9798 631.2878 631.4958 637.3969 634.1511 627.5928 635.7816 647.5174 650.8276 644.4518 630.5781 634.6331 633.929 640.8108 642.1183 646.5695 667.9427 675.1614 655.678 642.2975 651.6324 656.7878 652.9147 645.9951 662.5547 675.397 666.7087 663.7166 667.9314 678.5762 690.0004 697.7609 699.8165 693.7976 687.7635 673.884 656.4175 643.8431 633.0087 631.9863 629.505 627.8515 624.4493 626.79 632.4531 636.8096 645.5035 649.1982 642.3128 631.3148 626.4333 620.6135 626.3898 640.7433 643.7219 634.9153 631.9756 630.9691 630.0253 632.9201 639.8414 647.811 654.8242 660.2737 658.8079 659.6296 665.7889 649.5628 648.2896 641.8385 645.4261 653.5544 650.1486 646.0303 653.869 646.4957 631.5043 624.4323 625.3193 623.7035 627.8575 633.124 636.9867 628.1864 632.2813 638.2877 644.376 650.9822 640.5301 618.9634 608.1878 610.6124 619.6511 626.5121 615.0585 623.8375 632.874 640.0018 640.7859 639.2462 631.9935 634.3481 650.1938 652.6431 639.2768 636.2562 637.997 628.6727 621.1677 615.1066 617.1567 623.7003 604.5752 616.8303 646.153 661.3719 666.0176 696.4405 692.0687 666.1689 -9999 -9999 -9999 -9999 -9999 -9999 -9999 -9999 -9999 -9999 -9999 -9999 -9999 -9999 -9999 -9999 -9999 -9999 -9999 -9999 
-9999 -9999 -9999 -9999 -9999 -9999 -9999 -9999 -9999 -9999 -9999 -9999 -9999 -9999 -9999 -9999 -9999 -9999 -9999 -9999 -9999 -9999 -9999 -9999 -9999 -9999 -9999 -9999 -9999 -9999 -9999 -9999 630.1136 630.3623 637.2079 636.79 629.2894 629.2473 628.3179 631.8712 626.801 624.1194 616.8118 616.432 629.5735 648.064 661.8151 665.0432 653.7665 645.5418 659.8944 673.7248 671.4621 649.5877 644.4324 665.149 673.3948 667.7671 660.4169 668.9589 682.0439 694.849 686.173 670.6493 669.0635 658.276 644.6035 643.9944 636.4461 624.8727 616.6343 622.4049 625.2386 629.1854 632.02 634.0531 638.436 640.4513 641.0613 641.4951 641.2872 640.7482 641.1866 641.6527 643.8838 646.9478 639.291 636.6758 629.6263 623.2606 635.3469 647.6781 657.7251 669.608 669.3954 656.7694 646.7623 638.4479 641.7814 638.9247 641.5823 640.8074 637.6179 638.9247 648.9029 645.8027 634.9963 623.3358 624.7452 629.3858 638.6492 639.4132 636.343 635.1945 630.7944 633.3645 640.113 638.5406 620.5073 606.4844 608.4909 612.7822 624.6859 624.6921 619.7855 624.9212 626.5543 635.1812 629.5722 624.8859 624.3195 623.7028 646.8555 651.3603 641.6673 647.4121 633.9731 634.9153 636.23 642.868 647.3704 652.2281 641.4324 652.9982 651.8714 643.6018 656.1959 698.3807 691.4712 -9999 -9999 -9999 -9999 -9999 -9999 -9999 -9999 -9999 -9999 -9999 -9999 -9999 -9999 -9999 -9999 -9999 -9999 -9999 -9999 -9999 
-9999 -9999 -9999 -9999 -9999 -9999 -9999 -9999 -9999 -9999 -9999 -9999 -9999 -9999 -9999 -9999 -9999 -9999 -9999 -9999 -9999 -9999 -9999 -9999 -9999 -9999 -9999 -9999 -9999 -9999 -9999 -9999 -9999 627.0342 632.446 630.7756 631.6063 634.0602 641.8597 639.4541 637.6844 625.5627 619.7189 621.8196 629.6025 640.5577 638.169 634.1893 639.0231 645.7477 653.1501 668.8325 663.1506 642.9553 635.7881 644.5982 655.9154 651.4615 650.8716 664.381 679.5101 694.8887 688.6168 669.8319 661.641 647.3858 631.5979 633.6694 630.8814 619.2731 610.6622 618.901 624.5706 628.6559 631.5559 633.6622 638.1939 639.2058 636.4336 635.4592 638.321 643.0943 636.3723 636.183 644.4642 649.2875 646.035 643.6414 629.6901 617.7395 623.4197 638.314 650.7319 664.2289 672.1517 657.2077 640.8085 632.304 637.5288 639.0523 643.1663 637.0023 630.3192 637.6127 650.0501 639.959 622.4438 621.9739 629.9187 638.846 643.013 640.2018 633.9702 632.2092 621.0711 611.325 606.1072 605.6401 604.0813 605.867 606.5643 615.4616 630.9493 625.7178 624.1194 630.3733 627.9734 627.5546 622.0767 621.5151 622.0129 617.1428 636.6941 639.0883 638.131 624.0204 616.6736 609.9863 606.0266 602.7719 616.7474 655.2357 671.9386 678.2312 652.9077 652.5667 665.724 701.7202 -9999 -9999 -9999 -9999 -9999 -9999 -9999 -9999 -9999 -9999 -9999 -9999 -9999 -9999 -9999 -9999 -9999 -9999 -9999 -9999 -9999 -9999 
-9999 -9999 -9999 -9999 -9999 -9999 -9999 -9999 -9999 -9999 -9999 -9999 -9999 -9999 -9999 -9999 -9999 -9999 -9999 -9999 -9999 -9999 -9999 -9999 -9999 -9999 -9999 -9999 -9999 -9999 -9999 -9999 -9999 628.604 629.5758 631.6793 634.9736 635.2326 639.1168 635.1736 634.3459 634.5143 632.2955 633.5249 632.2471 628.269 620.1021 627.0198 648.6949 658.2016 656.4274 658.196 643.6277 632.9219 635.143 639.9756 641.1866 638.5226 649.4572 665.0033 676.0222 688.642 685.5367 669.2549 655.133 639.1039 626.2297 619.2718 614.3738 613.0976 608.4498 617.2267 628.3364 627.8286 631.413 634.8388 638.4728 643.344 638.894 631.9804 629.44 634.1004 640.4229 647.299 658.2292 656.2808 646.2952 644.33 641.2446 630.4706 623.1859 625.7545 638.1346 657.9542 668.2196 669.0715 654.4063 647.127 649.3148 652.4389 648.9506 640.0975 631.852 641.6385 646.0211 631.5474 620.3988 624.5684 635.6569 640.4041 638.0735 628.4582 621.2029 612.4521 613.3712 613.4009 607.4816 607.5552 605.2923 610.0452 613.2255 622.739 627.6415 619.1066 620.0782 623.4508 614.2253 621.8209 613.2419 612.6524 612.3964 608.9683 616.2786 624.5325 617.8057 606.9103 598.8259 595.626 601.0004 599.9095 629.1569 650.4059 662.2665 677.3281 680.1554 686.797 688.3654 700.9478 -9999 -9999 -9999 -9999 -9999 -9999 -9999 -9999 -9999 -9999 -9999 -9999 -9999 -9999 -9999 -9999 -9999 -9999 -9999 -9999 -9999 -9999 
-9999 -9999 -9999 -9999 -9999 -9999 -9999 -9999 -9999 -9999 -9999 -9999 -9999 -9999 -9999 -9999 -9999 -9999 -9999 -9999 -9999 -9999 -9999 -9999 -9999 -9999 -9999 -9999 -9999 -9999 -9999 -9999 -9999 -9999 634.7059 635.1144 638.4231 633.9754 640.5218 638.0016 627.7624 625.5792 634.2514 627.5831 633.5187 635.2969 635.7434 633.1528 653.4987 663.7159 655.9789 653.4783 635.6219 634.2587 639.2554 639.5386 636.7726 642.3305 649.989 661.0884 668.9481 675.7286 673.8779 667.7569 653.3776 631.5565 616.7928 609.2586 608.3788 614.6082 607.6686 611.7499 627.7996 630.1207 634.9772 637.9695 641.293 642.8906 639.8129 631.353 625.4634 625.0182 634.1689 649.2728 656.4625 644.8976 636.8369 635.4721 642.903 642.4698 630.67 618.0652 623.2935 635.6616 650.0086 658.1097 657.0958 651.3552 649.0638 651.8242 646.1195 646.8049 645.5352 637.8888 630.3623 623.3504 622.3574 630.4718 636.0401 638.4301 629.3869 619.0258 613.3175 608.7635 611.4303 622.51 632.5578 634.325 623.9968 619.0479 620.223 628.1905 633.2257 631.4072 630.2686 622.8235 617.2642 612.2203 608.8518 605.679 602.3565 590.6563 601.9023 622.1785 623.6051 613.6718 612.0289 609.4371 606.8055 631.322 649.0529 654.4406 659.3746 644.2908 645.1044 664.9157 684.3273 698.8654 -9999 -9999 -9999 -9999 -9999 -9999 -9999 -9999 -9999 -9999 -9999 -9999 -9999 -9999 -9999 -9999 -9999 -9999 -9999 -9999 -9999 -9999 
-9999 -9999 -9999 -9999 -9999 -9999 -9999 -9999 -9999 -9999 -9999 -9999 -9999 -9999 -9999 -9999 -9999 -9999 -9999 -9999 -9999 -9999 -9999 -9999 -9999 -9999 -9999 -9999 -9999 -9999 -9999 -9999 -9999 -9999 -9999 634.0005 639.6808 644.873 640.8085 639.1679 628.4824 619.7813 629.802 636.7882 641.8026 625.4797 627.8262 640.2738 646.9474 653.965 658.0462 654.1064 636.571 638.309 641.8841 637.3042 638.7606 644.5906 646.0795 649.8654 657.4092 665.9955 666.0074 653.8782 638.3197 626.7333 612.1625 604.3935 608.9763 615.8455 611.1035 615.2432 625.1526 625.4397 630.9485 637.5623 637.2556 637.3881 634.0101 631.4886 622.5151 616.4578 619.7928 621.7132 630.1808 627.5488 625.6324 624.5015 625.075 628.0471 630.0413 627.027 615.3656 618.9597 642.2314 659.2436 661.2332 658.5861 649.8461 648.2862 648.9724 646.9081 640.8724 633.6385 634.6235 629.8898 621.7382 621.8807 632.1656 632.3242 622.1517 613.0715 623.9153 626.9495 632.4801 637.3101 633.9025 626.7416 621.8708 629.6685 636.0822 633.0296 631.9589 632.2906 631.5829 631.6553 625.8994 611.1948 606.7704 609.4502 612.6204 616.0226 624.1643 622.2935 611.7949 600.982 593.9855 610.7794 635.4101 646.2438 643.5884 656.2859 674.198 656.0447 650.1158 674.4306 696.7961 698.5867 -9999 -9999 -9999 -9999 -9999 -9999 -9999 -9999 -9999 -9999 -9999 -9999 -9999 -9999 -9999 -9999 -9999 -9999 -9999 -9999 -9999 -9999 
-9999 -9999 -9999 -9999 -9999 -9999 -9999 -9999 -9999 -9999 -9999 -9999 -9999 -9999 -9999 -9999 -9999 -9999 -9999 -9999 -9999 -9999 -9999 -9999 -9999 -9999 -9999 -9999 -9999 -9999 -9999 -9999 -9999 -9999 -9999 643.0232 645.2096 648.5222 652.1044 642.4496 635.4471 623.1202 621.4662 633.7192 638.0985 629.8741 622.0292 631.8563 640.6795 651.3582 657.1234 653.2371 639.1661 639.8396 642.7891 638.0669 636.2115 634.362 637.3077 639.9839 651.0237 657.6162 656.5492 642.4438 626.0028 612.9653 607.4942 608.1135 606.3958 608.6478 599.988 613.3865 624.9853 624.7521 631.7692 637.7878 636.543 641.0401 638.601 631.5042 624.7258 617.9597 615.5798 618.4112 625.3381 620.1043 620.7888 619.8575 616.7836 620.2766 632.3602 637.6595 628.3124 625.2175 634.7059 644.5417 655.6826 660.2655 652.5943 640.637 642.1973 652.3714 649.1918 640.3815 639.3585 633.6993 625.9688 619.811 626.8131 630.1058 625.0927 631.1982 634.8387 635.3243 635.1287 634.6951 635.1193 621.0772 618.8987 627.1847 629.9295 634.3899 626.0898 626.2604 632.0457 628.6655 621.4493 619.0547 620.02 620.6465 619.6896 620.3695 621.9666 614.8146 603.1287 597.7078 605.283 628.0664 632.525 634.7374 633.9073 658.5861 672.586 682.658 685.1742 693.6403 702.0792 -9999 -9999 -9999 -9999 -9999 -9999 -9999 -9999 -9999 -9999 -9999 -9999 -9999 -9999 -9999 -9999 -9999 -9999 -9999 -9999 -9999 -9999 -9999 
-9999 -9999 -9999 -9999 -9999 -9999 -9999 -9999 -9999 -9999 -9999 -9999 -9999 -9999 -9999 -9999 -9999 -9999 -9999 -9999 -9999 -9999 -9999 -9999 -9999 -9999 -9999 -9999 -9999 -9999 -9999 -9999 -9999 -9999 625.063 630.4015 638.6112 639.3479 635.2899 636.9974 640.5223 635.1873 627.3433 624.883 635.8654 640.3544 631.6735 626.0233 638.0942 650.2167 655.0532 655.1039 640.0864 639.8951 641.8947 637.4719 635.6815 632.5937 636.019 639.1583 647.0978 655.5353 656.2963 639.2484 616.5267 605.144 607.9005 608.7784 607.0911 607.5061 610.5599 622.8835 626.0704 624.6895 627.8153 628.9655 622.6057 618.721 621.1175 621.3347 621.9402 622.3081 615.9841 612.6784 626.6191 623.2442 626.1697 622.6317 619.2718 621.6967 629.7919 636.0834 634.5519 632.7793 629.6227 637.2756 644.5698 651.7808 649.8689 637.6674 633.9827 642.6767 645.7319 638.7986 622.2435 629.8345 636.2501 632.8112 631.2806 631.1046 632.4524 638.0704 639.0903 642.0894 632.7158 624.4701 629.1492 628.6619 623.8948 628.2111 622.0945 627.2088 626.937 617.6176 615.7048 619.7964 609.3232 610.5989 -9999 -9999 -9999 -9999 -9999 602.406 594.7166 611.8762 622.5478 615.1365 614.3542 633.2688 656.9631 677.1479 689.8496 694.6531 701.0818 698.6821 -9999 -9999 -9999 -9999 -9999 -9999 -9999 -9999 -9999 -9999 -9999 -9999 -9999 -9999 -9999 -9999 -9999 -9999 -9999 -9999 -9999 -9999 -9999 -9999 
-9999 -9999 -9999 -9999 -9999 -9999 -9999 -9999 -9999 -9999 -9999 -9999 -9999 -9999 -9999 -9999 -9999 -9999 -9999 -9999 -9999 -9999 -9999 -9999 -9999 -9999 -9999 -9999 -9999 -9999 -9999 -9999 -9999 -9999 -9999 -9999 626.8609 631.6721 624.1224 626.6155 634.939 637.6607 640.9776 629.311 638.2616 643.5253 644.5594 634.7779 639.9661 654.635 658.95 655.9373 641.7818 637.482 639.419 637.4147 634.0108 634.2043 639.7419 642.2491 644.533 648.9728 653.3788 636.8471 614.3417 607.7434 606.3433 604.099 616.3984 625.601 632.7083 632.2224 626.8476 626.1819 630.2782 630.0806 617.1133 611.4024 615.3898 616.2575 619.5233 620.4841 619.3048 616.7854 623.4294 633.9647 635.7202 625.63 618.6917 622.0999 630.5173 638.08 635.7351 633.0199 638.2556 636.0496 641.502 641.8845 641.554 631.3338 627.4013 628.2913 635.0416 626.9183 623.2653 629.7671 634.9605 634.2838 636.6918 638.8145 636.2227 636.9208 635.6237 634.2084 625.694 619.3378 615.7705 621.126 635.6528 629.9042 613.263 620.7551 627.3864 618.7173 610.0764 607.1486 605.9903 607.5634 -9999 -9999 -9999 -9999 -9999 597.8782 598.0212 620.2382 623.6189 612.0829 632.202 649.6759 662.421 672.1791 684.3625 690.7435 683.1522 -9999 -9999 -9999 -9999 -9999 -9999 -9999 -9999 -9999 -9999 -9999 -9999 -9999 -9999 -9999 -9999 -9999 -9999 -9999 -9999 -9999 -9999 -9999 -9999 -9999 
-9999 -9999 -9999 -9999 -9999 -9999 -9999 -9999 -9999 -9999 -9999 -9999 -9999 -9999 -9999 -9999 -9999 -9999 -9999 -9999 -9999 -9999 -9999 -9999 -9999 -9999 -9999 -9999 -9999 -9999 -9999 -9999 -9999 -9999 -9999 -9999 -9999 629.2183 629.8309 627.8782 629.6078 626.2169 635.1145 636.1157 648.4468 659.6284 665.1805 659.0242 647.9192 651.1261 663.2328 660.7025 648.1506 640.0395 635.5718 636.9153 632.4118 630.7151 635.6652 640.9846 645.1456 650.9812 646.0584 627.8583 614.9395 615.5466 610.9642 603.8024 615.7664 623.9865 623.3893 631.0901 639.8276 644.069 642.9266 633.5762 622.2264 619.6823 620.7161 615.2894 616.3386 619.0327 617.2316 612.6816 611.7387 625.7408 630.9989 628.1593 625.298 626.416 635.1275 641.2527 632.132 624.8745 632.2583 639.4505 630.3156 633.7318 627.5498 619.1306 625.6964 624.1702 629.7523 631.6193 631.6207 640.7288 642.3623 634.6741 629.018 635.0644 639.0719 633.6421 630.1298 619.6823 619.3366 616.9296 615.5244 625.2054 639.7601 640.0189 623.6786 622.5405 626.0898 621.2811 604.1536 -9999 -9999 -9999 -9999 -9999 -9999 -9999 -9999 605.2928 604.9693 609.2556 597.2188 603.4572 627.0258 -9999 -9999 -9999 -9999 -9999 -9999 -9999 -9999 -9999 -9999 -9999 -9999 -9999 -9999 -9999 -9999 -9999 -9999 -9999 -9999 -9999 -9999 -9999 -9999 -9999 -9999 -9999 -9999 -9999 -9999 -9999 
-9999 -9999 -9999 -9999 -9999 -9999 -9999 -9999 -9999 -9999 -9999 -9999 -9999 -9999 -9999 -9999 -9999 -9999 -9999 -9999 -9999 -9999 -9999 -9999 -9999 -9999 -9999 -9999 -9999 -9999 -9999 -9999 -9999 -9999 -9999 -9999 -9999 -9999 625.1986 632.4172 632.4824 621.5925 622.0056 631.882 650.7902 660.0533 665.5494 667.5173 653.9576 646.6727 657.9819 664.0966 649.8022 635.9007 631.7472 633.1288 630.7463 628.6293 629.3436 634.0413 645.3298 657.4933 646.6938 626.0875 615.7177 618.0632 620.0599 613.4033 612.7985 613.694 620.7089 628.7799 640.5944 644.4342 644.2573 632.2339 624.0751 622.4017 617.6107 613.9235 614.926 617.8351 622.0524 615.3163 612.4764 618.6826 615.8512 621.5267 629.7432 636.1639 642.4539 642.5777 630.9173 621.078 630.9193 637.1504 626.4069 623.7728 619.1857 619.0406 624.3887 629.7262 635.7653 637.2209 639.2379 642.6724 647.5636 639.8366 620.7925 631.779 645.56 644.2661 628.6415 621.2651 627.7099 627.7805 632.8918 634.6903 637.1259 633.4101 623.704 618.0803 614.2179 -9999 -9999 -9999 -9999 -9999 -9999 -9999 -9999 -9999 -9999 590.7699 591.2755 -9999 -9999 -9999 -9999 -9999 -9999 -9999 -9999 -9999 -9999 -9999 -9999 -9999 -9999 -9999 -9999 -9999 -9999 -9999 -9999 -9999 -9999 -9999 -9999 -9999 -9999 -9999 -9999 -9999 -9999 -9999 -9999 -9999 -9999 -9999 
-9999 -9999 -9999 -9999 -9999 -9999 -9999 -9999 -9999 -9999 -9999 -9999 -9999 -9999 -9999 -9999 -9999 -9999 -9999 -9999 -9999 -9999 -9999 -9999 -9999 -9999 -9999 -9999 -9999 -9999 -9999 -9999 -9999 -9999 -9999 -9999 -9999 -9999 -9999 639.1199 639.5564 632.7519 622.8215 626.1208 636.8797 633.2091 643.5054 658.9569 665.8458 661.9593 659.9224 663.9426 649.3334 635.4484 642.1996 638.4296 635.0996 633.2831 633.9319 633.7029 649.0284 660.2667 647.4254 624.658 619.5013 621.8533 619.767 618.2453 614.1567 610.8345 616.9242 615.8775 619.7354 623.2278 629.1786 629.807 623.9007 617.2672 612.6302 612.0066 612.525 616.1642 621.8624 628.1073 632.1656 622.0767 618.9886 627.1762 630.7511 630.3984 637.7493 636.3299 637.085 636.3799 633.9969 632.6871 630.8616 618.6806 625.516 619.8587 625.585 626.5325 633.1499 633.8585 628.0574 634.8495 635.1515 626.0063 632.9313 646.9714 648.0464 643.35 638.2948 635.2504 636.9667 629.021 636.0793 636.9316 631.967 626.4564 616.6127 604.3609 598.5582 -9999 -9999 -9999 -9999 -9999 -9999 -9999 -9999 -9999 -9999 -9999 -9999 -9999 -9999 -9999 -9999 -9999 -9999 -9999 -9999 -9999 -9999 -9999 -9999 -9999 -9999 -9999 -9999 -9999 -9999 -9999 -9999 -9999 -9999 -9999 -9999 -9999 -9999 -9999 -9999 -9999 -9999 -9999 -9999 -9999 -9999 -9999 
-9999 -9999 -9999 -9999 -9999 -9999 -9999 -9999 -9999 -9999 -9999 -9999 -9999 -9999 -9999 -9999 -9999 -9999 -9999 -9999 -9999 -9999 -9999 -9999 -9999 -9999 -9999 -9999 -9999 -9999 -9999 -9999 -9999 -9999 -9999 -9999 -9999 612.4916 629.908 643.9772 643.1708 639.415 625.6928 628.1157 622.9236 622.1777 634.3517 650.6354 667.4834 680.8867 685.0392 678.2944 657.7664 645.0294 654.861 650.2883 646.9895 643.8289 648.2545 644.7203 654.7743 661.4373 643.5453 621.7911 617.8204 619.7213 615.386 607.6663 607.7186 602.4206 594.09 601.5322 606.6318 611.5608 619.646 625.0435 623.0185 612.0618 612.0068 610.1372 604.3747 607.9977 607.5298 618.2899 622.869 624.6229 620.3915 625.3557 627.9384 619.1091 625.5162 636.8749 641.4378 648.5244 635.2505 623.7078 624.3754 618.2433 616.0627 623.7805 626.5828 634.4641 631.0255 627.8334 612.3221 623.2187 630.7263 624.9526 634.5751 647.9494 636.6014 638.8666 640.5021 642.7568 637.3505 630.766 635.614 643.6031 639.8087 628.1152 620.3201 614.4527 608.4822 -9999 -9999 -9999 -9999 -9999 -9999 -9999 -9999 -9999 -9999 -9999 -9999 -9999 -9999 -9999 -9999 -9999 -9999 -9999 -9999 -9999 -9999 -9999 -9999 -9999 -9999 -9999 -9999 -9999 -9999 -9999 -9999 -9999 -9999 -9999 -9999 -9999 -9999 -9999 -9999 -9999 -9999 -9999 -9999 -9999 -9999 -9999 
-9999 -9999 -9999 -9999 -9999 -9999 -9999 -9999 -9999 -9999 -9999 -9999 -9999 -9999 -9999 -9999 -9999 -9999 -9999 -9999 -9999 -9999 -9999 -9999 -9999 -9999 -9999 -9999 -9999 -9999 -9999 -9999 -9999 -9999 -9999 -9999 -9999 -9999 612.5759 623.642 638.3395 634.4785 628.0519 623.2921 619.0052 623.0878 621.6564 630.3214 656.3599 682.7767 691.9377 683.2676 667.2676 653.1583 650.4944 655.8929 657.395 648.8119 650.9155 652.2669 658.3876 661.1898 647.3436 625.7146 616.1579 606.0659 598.4595 601.4885 604.6091 607.3768 601.224 604.4601 601.2265 610.1432 613.4509 616.1163 611.9022 610.7352 608.9675 609.4707 606.1633 607.1373 612.7192 611.3155 605.2014 610.0906 618.8314 608.4668 611.9348 619.1971 621.5517 641.2039 649.8525 649.179 632.804 622.6025 615.0197 614.9666 608.5469 615.8641 623.4257 633.7335 631.0289 625.5283 613.3149 628.7632 632.7513 642.2086 643.8807 636.4716 622.4579 626.3198 639.2554 645.9525 644.0219 640.481 639.252 635.2145 620.0164 615.7682 613.0455 620.4084 619.6877 -9999 -9999 -9999 -9999 -9999 -9999 -9999 -9999 -9999 -9999 -9999 -9999 -9999 -9999 -9999 -9999 -9999 -9999 -9999 -9999 -9999 -9999 -9999 -9999 -9999 -9999 -9999 -9999 -9999 -9999 -9999 -9999 -9999 -9999 -9999 -9999 -9999 -9999 -9999 -9999 -9999 -9999 -9999 -9999 -9999 -9999 -9999 
-9999 -9999 -9999 -9999 -9999 -9999 -9999 -9999 -9999 -9999 -9999 -9999 -9999 -9999 -9999 -9999 -9999 -9999 -9999 -9999 -9999 -9999 -9999 -9999 -9999 -9999 -9999 -9999 -9999 -9999 -9999 -9999 -9999 -9999 -9999 -9999 -9999 -9999 610.9089 628.176 638.8951 635.0643 642.4633 640.9881 626.8022 631.3566 631.9287 635.6688 662.1937 675.8345 667.6071 679.8511 685.4145 670.3678 661.6794 668.1662 661.8426 651.1649 649.7953 651.6599 656.3794 663.7341 642.5547 621.2524 616.9352 606.2996 599.8148 608.7444 615.5165 617.6733 613.6719 603.4158 603.6158 610.1354 610.437 608.1691 607.178 609.2996 606.4308 607.0714 616.0431 619.2756 618.5214 611.5794 614.2233 617.6769 624.1297 627.1163 618.3642 612.9714 629.9932 645.3112 640.8937 630.2573 615.5793 610.8836 611.9077 607.8458 607.2009 602.0527 605.0125 612.9269 620.8698 631.8785 633.1307 636.8297 637.6091 635.0048 640.0478 629.4495 627.5004 628.389 636.4152 645.3486 643.2375 640.3065 626.2479 616.5925 614.5341 612.4075 615.2991 628.863 -9999 -9999 -9999 -9999 -9999 -9999 -9999 -9999 -9999 -9999 -9999 -9999 -9999 -9999 -9999 -9999 -9999 -9999 -9999 -9999 -9999 -9999 -9999 -9999 -9999 -9999 -9999 -9999 -9999 -9999 -9999 -9999 -9999 -9999 -9999 -9999 -9999 -9999 -9999 -9999 -9999 -9999 -9999 -9999 -9999 -9999 -9999 -9999 
-9999 -9999 -9999 -9999 -9999 -9999 -9999 -9999 -9999 -9999 -9999 -9999 -9999 -9999 -9999 -9999 -9999 -9999 -9999 -9999 -9999 -9999 -9999 -9999 -9999 -9999 -9999 -9999 -9999 -9999 -9999 -9999 -9999 -9999 -9999 -9999 -9999 -9999 609.856 625.7957 634.377 641.0236 647.7426 649.2315 644.2701 639.689 638.8643 640.4312 657.7596 660.4835 643.1133 650.7773 673.7518 681.6406 672.5972 667.1695 663.6166 650.9428 648.7009 649.2109 647.3143 651.4045 642.3424 621.1292 606.9653 599.1794 605.4387 618.3758 619.8087 610.8394 614.1414 610.5059 608.7747 609.066 613.1458 605.7208 607.0363 607.0849 609.9398 612.3036 616.2546 611.5474 610.739 606.901 610.9734 608.9389 616.9733 622.6057 624.9962 620.6978 622.6719 635.0692 637.5147 622.6641 607.743 615.1661 608.9254 608.1598 611.2109 612.6339 609.5223 606.8773 610.3816 627.4292 627.9578 629.7118 641.0271 633.5123 624.9285 614.7265 614.5132 618.4296 629.228 639.8596 639.1382 624.5556 621.6638 609.7242 607.2398 599.9941 612.5807 624.285 -9999 -9999 -9999 -9999 -9999 -9999 -9999 -9999 -9999 -9999 -9999 -9999 -9999 -9999 -9999 -9999 -9999 -9999 -9999 -9999 -9999 -9999 -9999 -9999 -9999 -9999 -9999 -9999 -9999 -9999 -9999 -9999 -9999 -9999 -9999 -9999 -9999 -9999 -9999 -9999 -9999 -9999 -9999 -9999 -9999 -9999 -9999 -9999 
-9999 -9999 -9999 -9999 -9999 -9999 -9999 -9999 -9999 -9999 -9999 -9999 -9999 -9999 -9999 -9999 -9999 -9999 -9999 -9999 -9999 -9999 -9999 -9999 -9999 -9999 -9999 -9999 -9999 -9999 -9999 -9999 -9999 -9999 -9999 -9999 -9999 -9999 608.4523 625.3767 634.8867 644.0195 652.1205 663.6584 664.2498 649.0272 641.1051 645.595 662.5346 662.6268 641.351 626.3983 634.4771 652.8961 654.4909 653.4678 667.2546 662.8638 651.6708 645.9331 639.003 639.9053 639.9656 622.9615 603.1106 596.3919 601.5561 616.9567 615.4063 600.33 606.2495 606.4945 610.095 607.3095 605.2578 606.1591 609.1927 608.7786 611.9422 615.6167 615.9029 613.6421 608.2744 605.912 608.9969 617.1285 622.54 616.7294 616.0596 622.7473 634.2939 631.8568 619.3819 612.4745 606.3582 615.9156 606.9938 604.7781 614.9579 614.9279 615.7571 619.2057 632.4897 642.7927 632.4154 626.4178 633.3599 626.9564 613.731 618.4822 627.9673 628.9329 638.0581 641.2925 633.9682 621.9561 611.7226 603.7062 607.3768 616.2626 626.4055 625.2931 -9999 -9999 -9999 -9999 -9999 -9999 -9999 -9999 -9999 -9999 -9999 -9999 -9999 -9999 -9999 -9999 -9999 -9999 -9999 -9999 -9999 -9999 -9999 -9999 -9999 -9999 -9999 -9999 -9999 -9999 -9999 -9999 -9999 -9999 -9999 -9999 -9999 -9999 -9999 -9999 -9999 -9999 -9999 -9999 -9999 -9999 -9999 -9999 
-9999 -9999 -9999 -9999 -9999 -9999 -9999 -9999 -9999 -9999 -9999 -9999 -9999 -9999 -9999 -9999 -9999 -9999 -9999 -9999 -9999 -9999 -9999 -9999 -9999 -9999 -9999 -9999 -9999 -9999 -9999 -9999 -9999 -9999 -9999 -9999 -9999 -9999 606.9501 609.9584 616.4168 631.0687 657.407 670.83 668.8303 659.5814 642.8835 638.404 657.2813 668.3233 655.6757 642.6732 632.7405 632.19 630.7565 638.5962 656.0603 660.9753 648.5898 639.618 636.8904 636.0536 634.0879 620.2853 603.245 596.6986 596.1525 599.928 603.1144 603.8492 607.1805 608.7729 613.7842 613.8198 609.0803 603.1653 601.9281 606.222 610.2825 614.6673 612.8467 616.45 608.9725 603.2128 606.2865 601.05 602.8121 616.3951 623.009 629.5854 625.7231 618.1073 613.652 613.0098 614.48 623.984 615.8783 610.5193 615.3799 618.3807 617.088 612.7453 619.1531 640.6157 636.3763 627.8757 627.1344 621.3967 610.8055 617.2574 622.5291 622.5004 624.5046 633.6658 639.2199 631.9175 621.5517 615.0327 621.8683 623.3116 621.8818 628.3822 -9999 -9999 -9999 -9999 -9999 -9999 -9999 -9999 -9999 -9999 -9999 -9999 -9999 -9999 -9999 -9999 -9999 -9999 -9999 -9999 -9999 -9999 -9999 -9999 -9999 -9999 -9999 -9999 -9999 -9999 -9999 -9999 -9999 -9999 -9999 -9999 -9999 -9999 -9999 -9999 -9999 -9999 -9999 -9999 -9999 -9999 -9999 -9999 
-9999 -9999 -9999 -9999 -9999 -9999 -9999 -9999 -9999 -9999 -9999 -9999 -9999 -9999 -9999 -9999 -9999 -9999 -9999 -9999 -9999 -9999 -9999 -9999 -9999 -9999 -9999 -9999 -9999 -9999 -9999 -9999 -9999 -9999 -9999 -9999 -9999 -9999 -9999 619.7372 630.933 640.2219 657.8685 659.2328 652.1259 647.5233 635.744 633.114 638.3802 638.3762 639.0743 645.6268 656.9005 658.6526 645.8133 641.8243 645.2183 656.9977 645.0576 634.4623 629.9692 630.7607 634.1009 619.976 595.8531 592.1008 602.7054 605.7971 607.3022 607.41 605.9158 614.5636 613.3552 609.9272 609.4538 612.337 612.7155 607.2421 609.7557 616.0288 611.3403 614.8113 610.6869 607.7747 611.3354 609.3008 608.5619 613.6606 621.6954 619.5787 615.9341 614.9532 631.4731 629.9259 625.2216 620.7577 613.6768 606.4519 610.8749 610.383 617.1174 616.9807 616.6864 629.7166 640.1201 636.1441 631.0627 620.4116 608.9116 617.5297 615.4862 618.2343 623.3232 633.0961 636.9042 634.2228 623.0186 614.6043 617.991 619.3917 610.0726 609.5271 -9999 -9999 -9999 -9999 -9999 -9999 -9999 -9999 -9999 -9999 -9999 -9999 -9999 -9999 -9999 -9999 -9999 -9999 -9999 -9999 -9999 -9999 -9999 -9999 -9999 -9999 -9999 -9999 -9999 -9999 -9999 -9999 -9999 -9999 -9999 -9999 -9999 -9999 -9999 -9999 -9999 -9999 -9999 -9999 -9999 -9999 -9999 -9999 
-9999 -9999 -9999 -9999 -9999 -9999 -9999 -9999 -9999 -9999 -9999 -9999 -9999 -9999 -9999 -9999 -9999 -9999 -9999 -9999 -9999 -9999 -9999 -9999 -9999 -9999 -9999 -9999 -9999 -9999 -9999 -9999 -9999 -9999 -9999 -9999 -9999 -9999 -9999 609.9609 623.744 636.2263 652.0231 642.3406 631.8244 627.0669 618.7757 621.8428 628.8421 639.9 655.7831 669.6974 679.0836 677.4936 669.2533 658.2449 650.0123 640.7859 629.2364 624.6848 627.5546 630.6434 635.5057 624.7258 607.7511 609.8988 610.5293 605.6233 610.0087 604.5359 603.574 615.4431 610.9796 598.7011 605.9482 612.37 617.688 619.0438 618.5534 615.3633 609.8365 611.7466 613.5495 612.8379 609.5111 609.2822 614.8446 617.3158 620.9064 616.7294 618.6159 624.4191 629.9074 629.9351 626.6717 620.76 611.3157 606.7736 612.6761 611.6811 614.884 617.6415 616.196 630.8777 640.6383 639.6851 620.6302 609.9645 613.3823 625.1998 628.7717 632.4752 630.8477 631.8797 633.8889 631.9019 624.1556 608.1683 616.8669 615.7779 614.677 604.0524 -9999 -9999 -9999 -9999 -9999 -9999 -9999 -9999 -9999 -9999 -9999 -9999 -9999 -9999 -9999 -9999 -9999 -9999 -9999 -9999 -9999 -9999 -9999 -9999 -9999 -9999 -9999 -9999 -9999 -9999 -9999 -9999 -9999 -9999 -9999 -9999 -9999 -9999 -9999 -9999 -9999 -9999 -9999 -9999 -9999 -9999 -9999 -9999 
-9999 -9999 -9999 -9999 -9999 -9999 -9999 -9999 -9999 -9999 -9999 -9999 -9999 -9999 -9999 -9999 -9999 -9999 -9999 -9999 -9999 -9999 -9999 -9999 -9999 -9999 -9999 -9999 -9999 -9999 -9999 -9999 -9999 -9999 -9999 -9999 -9999 -9999 -9999 615.6265 629.7402 628.2122 637.6809 639.5542 625.1259 619.6345 613.5606 617.223 622.7189 632.0889 644.8961 655.3976 661.1709 666.676 667.9389 665.0784 658.6216 644.4676 630.6182 623.5486 627.3264 633.8465 633.8212 621.8562 616.1149 624.0136 615.5775 606.2907 613.8754 603.9772 603.1596 612.7996 607.3868 598.7595 604.6631 607.867 609.0385 612.9319 618.9965 616.1321 613.0698 610.1768 612.3403 612.4609 606.4352 606.1258 605.959 609.6613 614.0378 614.5636 613.562 622.5331 621.1297 622.7777 622.9893 619.571 614.414 608.4475 608.939 607.526 612.5955 616.3234 614.2858 623.9112 639.7833 631.0098 623.6981 609.1649 610.6757 617.0193 623.0441 629.5168 620.5838 619.1796 630.6723 634.2426 619.0797 617.5483 624.3609 624.4028 615.1661 609.5987 -9999 -9999 -9999 -9999 -9999 -9999 -9999 -9999 -9999 -9999 -9999 -9999 -9999 -9999 -9999 -9999 -9999 -9999 -9999 -9999 -9999 -9999 -9999 -9999 -9999 -9999 -9999 -9999 -9999 -9999 -9999 -9999 -9999 -9999 -9999 -9999 -9999 -9999 -9999 -9999 -9999 -9999 -9999 -9999 -9999 -9999 -9999 -9999 
-9999 -9999 -9999 -9999 -9999 -9999 -9999 -9999 -9999 -9999 -9999 -9999 -9999 -9999 -9999 -9999 -9999 -9999 -9999 -9999 -9999 -9999 -9999 -9999 -9999 -9999 -9999 -9999 -9999 -9999 -9999 -9999 -9999 -9999 -9999 -9999 -9999 -9999 -9999 611.7652 624.4905 629.4603 637.3755 631.1118 618.7247 613.7065 610.2388 618.0995 619.103 628.3063 639.2401 636.8976 643.5302 654.8541 651.7545 643.8219 635.9561 631.9804 628.184 627.5208 629.9044 631.3314 622.6755 616.9641 622.0068 623.5764 617.1169 609.9036 612.919 603.4026 600.9424 612.5931 608.2931 604.5451 598.3253 594.884 594.4495 601.0236 607.8855 609.7497 612.2814 609.7483 607.3914 604.8848 601.981 604.3359 598.9308 607.0476 614.5217 611.7429 623.5748 628.618 624.1886 619.5447 620.7523 617.3347 613.4083 611.7275 609.5085 606.3882 615.5638 617.2647 610.3762 621.4918 630.3312 633.2271 626.0918 620.9028 607.8294 612.5189 626.2109 619.602 606.6655 616.6841 628.3183 630.1628 627.2137 628.4871 627.6736 627.1973 616.8646 603.7622 -9999 -9999 -9999 -9999 -9999 -9999 -9999 -9999 -9999 -9999 -9999 -9999 -9999 -9999 -9999 -9999 -9999 -9999 -9999 -9999 -9999 -9999 -9999 -9999 -9999 -9999 -9999 -9999 -9999 -9999 -9999 -9999 -9999 -9999 -9999 -9999 -9999 -9999 -9999 -9999 -9999 -9999 -9999 -9999 -9999 -9999 -9999 -9999 
-9999 -9999 -9999 -9999 -9999 -9999 -9999 -9999 -9999 -9999 -9999 -9999 -9999 -9999 -9999 -9999 -9999 -9999 -9999 -9999 -9999 -9999 -9999 -9999 -9999 -9999 -9999 -9999 -9999 -9999 -9999 -9999 -9999 -9999 -9999 -9999 -9999 -9999 -9999 606.7366 621.0516 634.2079 635.4734 618.5754 610.9324 612.671 615.1772 618.9218 624.9914 634.2908 640.058 643.8073 655.7468 666.0994 652.9634 637.3327 627.3206 624.995 619.0185 623.9148 628.9642 632.9493 627.6888 623.8024 626.8077 627.5099 621.5231 614.8867 611.5417 597.8174 600.7626 610.108 607.4568 602.6813 598.5392 591.7226 593.7343 599.0441 604.0181 602.1569 605.787 610.2476 607.7921 608.8477 600.2315 598.7947 603.9673 608.6813 612.1918 613.2234 619.4063 626.137 622.9341 619.0112 619.0529 616.1358 615.234 617.6329 611.5938 605.987 615.7779 617.4041 613.2185 618.0909 624.6979 629.5505 625.5596 619.571 612.4609 615.4525 621.5784 620.7632 612.3259 614.5779 614.2839 627.1581 628.9438 623.8424 626.7175 626.097 620.7014 -9999 -9999 -9999 -9999 -9999 -9999 -9999 -9999 -9999 -9999 -9999 -9999 -9999 -9999 -9999 -9999 -9999 -9999 -9999 -9999 -9999 -9999 -9999 -9999 -9999 -9999 -9999 -9999 -9999 -9999 -9999 -9999 -9999 -9999 -9999 -9999 -9999 -9999 -9999 -9999 -9999 -9999 -9999 -9999 -9999 -9999 -9999 -9999 -9999 
-9999 -9999 -9999 -9999 -9999 -9999 -9999 -9999 -9999 -9999 -9999 -9999 -9999 -9999 -9999 -9999 -9999 -9999 -9999 -9999 -9999 -9999 -9999 -9999 -9999 -9999 -9999 -9999 -9999 -9999 -9999 -9999 -9999 -9999 -9999 -9999 -9999 -9999 -9999 605.7057 617.3839 620.7614 617.7194 605.0862 604.9017 609.0807 620.4501 626.3971 629.6464 628.0674 630.2397 642.9401 658.9872 663.6999 660.8344 643.8574 638.0682 625.4708 618.963 623.0696 628.7825 631.6195 626.269 621.7351 621.7875 620.5563 618.4873 614.1747 605.5218 596.1525 600.9513 601.2884 602.7303 601.5868 598.0251 597.4547 595.4734 597.9948 603.1527 599.3195 604.0808 611.0287 612.5078 615.955 610.7986 606.8453 608.9534 612.6241 614.6585 616.4168 618.2116 617.2524 614.9592 609.8116 615.1871 614.7924 611.9732 610.1246 603.3913 602.8732 607.8843 605.3754 603.855 606.7504 615.8529 625.4433 621.3821 609.1754 602.6424 613.6861 615.192 617.6095 617.3563 606.8328 603.4748 613.6371 623.2374 626.912 623.3868 609.7297 594.4491 -9999 -9999 -9999 -9999 -9999 -9999 -9999 -9999 -9999 -9999 -9999 -9999 -9999 -9999 -9999 -9999 -9999 -9999 -9999 -9999 -9999 -9999 -9999 -9999 -9999 -9999 -9999 -9999 -9999 -9999 -9999 -9999 -9999 -9999 -9999 -9999 -9999 -9999 -9999 -9999 -9999 -9999 -9999 -9999 -9999 -9999 -9999 -9999 -9999 
-9999 -9999 -9999 -9999 -9999 -9999 -9999 -9999 -9999 -9999 -9999 -9999 -9999 -9999 -9999 -9999 -9999 -9999 -9999 -9999 -9999 -9999 -9999 -9999 -9999 -9999 -9999 -9999 -9999 -9999 -9999 -9999 -9999 -9999 -9999 -9999 -9999 -9999 -9999 602.425 606.4421 608.6428 601.0402 598.1252 597.9998 612.1732 625.1017 630.3582 626.004 624.5597 635.9404 651.6533 656.6039 655.891 661.35 650.6198 637.6381 623.5059 622.185 625.5834 626.7417 624.5779 625.1125 622.0657 614.1525 607.41 605.7682 602.9813 600.0619 598.6531 600.2517 601.5225 606.7574 605.5105 602.7286 598.9313 594.7783 596.9995 601.0969 596.7277 596.5258 608.5247 612.478 614.3442 614.4638 614.1303 611.4146 613.5051 616.813 621.239 613.7293 612.2108 606.032 607.6562 613.7978 610.6497 603.3962 598.4367 591.5214 593.5123 599.2917 592.5593 592.1166 600.6378 612.5147 620.8932 628.1483 616.014 609.1313 615.0109 610.4035 604.4118 604.0074 603.8329 599.5811 605.5926 618.5729 628.4481 620.9627 593.4432 -9999 -9999 -9999 -9999 -9999 -9999 -9999 -9999 -9999 -9999 -9999 -9999 -9999 -9999 -9999 -9999 -9999 -9999 -9999 -9999 -9999 -9999 -9999 -9999 -9999 -9999 -9999 -9999 -9999 -9999 -9999 -9999 -9999 -9999 -9999 -9999 -9999 -9999 -9999 -9999 -9999 -9999 -9999 -9999 -9999 -9999 -9999 -9999 -9999 -9999 
-9999 -9999 -9999 -9999 -9999 -9999 -9999 -9999 -9999 -9999 -9999 -9999 -9999 -9999 -9999 -9999 -9999 -9999 -9999 -9999 -9999 -9999 -9999 -9999 -9999 -9999 -9999 -9999 -9999 -9999 -9999 -9999 -9999 -9999 -9999 -9999 -9999 -9999 -9999 604.1442 601.2292 607.5154 600.0724 598.4644 599.0826 620.2277 637.7842 634.563 626.1619 631.3446 645.0522 657.5383 659.5882 663.9905 660.8907 646.555 631.3926 622.8057 623.0199 622.0908 623.5092 623.9189 632.7626 635.4542 620.3168 607.8103 597.8945 594.1221 596.3962 598.6456 600.1364 605.1539 605.3355 605.1496 601.3199 600.0714 597.882 596.5054 590.8794 586.5208 586.8074 597.8654 606.354 611.3304 611.7751 607.6088 603.9722 608.0271 613.2531 615.4839 613.4731 612.4164 615.4039 615.1404 610.4598 602.4778 597.9086 595.8359 588.1267 590.1597 594.4636 594.4802 597.1498 601.8148 607.0695 617.1469 627.46 634.2043 622.5113 611.5236 616.2638 598.4487 588.6772 590.4216 602.0112 608.5975 618.8973 632.7262 617.314 -9999 -9999 -9999 -9999 -9999 -9999 -9999 -9999 -9999 -9999 -9999 -9999 -9999 -9999 -9999 -9999 -9999 -9999 -9999 -9999 -9999 -9999 -9999 -9999 -9999 -9999 -9999 -9999 -9999 -9999 -9999 -9999 -9999 -9999 -9999 -9999 -9999 -9999 -9999 -9999 -9999 -9999 -9999 -9999 -9999 -9999 -9999 -9999 -9999 -9999 -9999 
-9999 -9999 -9999 -9999 -9999 -9999 -9999 -9999 -9999 -9999 -9999 -9999 -9999 -9999 -9999 -9999 -9999 -9999 -9999 -9999 -9999 -9999 -9999 -9999 -9999 -9999 -9999 -9999 -9999 -9999 -9999 -9999 -9999 -9999 -9999 -9999 -9999 -9999 -9999 -9999 600.4864 606.4694 605.6907 596.8762 606.9875 626.8831 644.551 650.1263 637.985 630.9889 635.4365 643.4923 650.075 658.1684 654.4514 640.9526 632.2524 638.0291 631.7513 624.4724 620.7614 621.6746 627.5981 630.6146 616.9836 605.6777 597.4904 591.3484 591.9108 597.8717 604.3496 605.2648 601.0337 596.4559 602.332 604.2664 599.2551 590.3459 581.6805 581.696 589.5003 588.6882 600.0019 608.71 607.9491 594.5833 600.4183 608.8402 612.9553 617.0531 620.1764 619.7047 613.9385 606.4202 609.092 605.7232 599.4973 590.7986 593.8528 592.6667 593.8439 598.5203 596.7124 596.3352 602.1066 610.3625 617.9749 625.5119 621.9147 612.2021 617.4844 604.0971 608.2308 612.9306 601.141 610.6608 618.8718 611.8048 597.5132 -9999 -9999 -9999 -9999 -9999 -9999 -9999 -9999 -9999 -9999 -9999 -9999 -9999 -9999 -9999 -9999 -9999 -9999 -9999 -9999 -9999 -9999 -9999 -9999 -9999 -9999 -9999 -9999 -9999 -9999 -9999 -9999 -9999 -9999 -9999 -9999 -9999 -9999 -9999 -9999 -9999 -9999 -9999 -9999 -9999 -9999 -9999 -9999 -9999 -9999 -9999 
-9999 -9999 -9999 -9999 -9999 -9999 -9999 -9999 -9999 -9999 -9999 -9999 -9999 -9999 -9999 -9999 -9999 -9999 -9999 -9999 -9999 -9999 -9999 -9999 -9999 -9999 -9999 -9999 -9999 -9999 -9999 -9999 -9999 -9999 -9999 -9999 -9999 -9999 -9999 -9999 -9999 605.6902 601.9753 602.0047 622.832 632.8393 646.1511 652.1577 645.9296 639.3534 642.0664 642.6095 649.8857 655.1127 649.7253 642.5429 644.9871 646.4565 635.1287 634.4055 630.0643 623.4039 632.78 634.5881 613.7268 599.791 598.1504 595.6259 592.7683 598.2745 602.2282 600.2062 600.6316 601.4219 602.0055 600.7022 591.5036 586.9623 586.5944 591.4363 596.1929 591.137 594.851 603.132 595.9807 591.4714 598.0048 607.3506 614.295 617.1494 618.9965 617.8535 615.5786 615.8125 610.2202 607.0549 600.0838 596.2361 597.5499 597.5531 596.0569 598.4733 595.6526 604.609 607.2721 608.6801 612.6227 614.6265 608.9683 606.6605 613.2815 620.7368 632.4783 632.804 632.4177 624.4373 617.8818 -9999 -9999 -9999 -9999 -9999 -9999 -9999 -9999 -9999 -9999 -9999 -9999 -9999 -9999 -9999 -9999 -9999 -9999 -9999 -9999 -9999 -9999 -9999 -9999 -9999 -9999 -9999 -9999 -9999 -9999 -9999 -9999 -9999 -9999 -9999 -9999 -9999 -9999 -9999 -9999 -9999 -9999 -9999 -9999 -9999 -9999 -9999 -9999 -9999 -9999 -9999 -9999 -9999 
-9999 -9999 -9999 -9999 -9999 -9999 -9999 -9999 -9999 -9999 -9999 -9999 -9999 -9999 -9999 -9999 -9999 -9999 -9999 -9999 -9999 -9999 -9999 -9999 -9999 -9999 -9999 -9999 -9999 -9999 -9999 -9999 -9999 -9999 -9999 -9999 -9999 -9999 -9999 -9999 -9999 595.4563 591.5478 610.4445 620.873 628.9149 640.6192 649.9072 650.6901 642.1559 638.5934 648.8831 663.2113 660.2697 650.0424 652.6223 660.3471 661.9912 654.8404 643.4071 637.5751 628.2242 635.9155 643.5394 627.2517 614.5872 610.2917 603.774 595.1755 598.4847 596.4986 600.723 605.1576 601.0072 589.5562 584.4435 585.6547 591.4959 595.0457 594.5504 597.04 600.7621 601.9658 597.4648 590.2882 589.0676 598.2392 609.1157 614.8631 620.3523 615.1977 604.1164 604.5691 614.4097 616.1444 606.9351 596.2933 590.0443 588.3649 596.0303 597.3177 594.0098 586.6215 594.8466 604.3002 607.4841 612.7076 612.4355 606.242 599.3916 613.3681 624.1993 631.3976 634.7015 -9999 -9999 -9999 -9999 -9999 -9999 -9999 -9999 -9999 -9999 -9999 -9999 -9999 -9999 -9999 -9999 -9999 -9999 -9999 -9999 -9999 -9999 -9999 -9999 -9999 -9999 -9999 -9999 -9999 -9999 -9999 -9999 -9999 -9999 -9999 -9999 -9999 -9999 -9999 -9999 -9999 -9999 -9999 -9999 -9999 -9999 -9999 -9999 -9999 -9999 -9999 -9999 -9999 -9999 -9999 -9999 
-9999 -9999 -9999 -9999 -9999 -9999 -9999 -9999 -9999 -9999 -9999 -9999 -9999 -9999 -9999 -9999 -9999 -9999 -9999 -9999 -9999 -9999 -9999 -9999 -9999 -9999 -9999 -9999 -9999 -9999 -9999 -9999 -9999 -9999 -9999 -9999 -9999 -9999 -9999 -9999 -9999 592.1871 608.4797 614.7448 610.2103 615.4616 624.8927 642.2385 645.6197 627.7816 623.3358 645.5142 653.9013 660.0683 654.1633 657.0284 655.3294 656.3824 652.7081 637.9315 626.6917 617.4907 628.5317 637.0616 632.0294 624.0901 613.4089 612.6321 608.9496 608.2626 608.405 602.9944 597.3329 597.2974 593.4388 584.8988 586.9275 594.6241 598.0017 597.3952 594.6676 599.4889 600.2744 592.6103 582.153 585.6808 596.3987 602.8359 606.9052 608.2842 608.5245 605.7019 605.1634 607.7617 601.0666 594.9083 584.6812 587.6086 591.114 592.2108 593.4446 597.6448 592.0995 596.5297 599.3575 601.8211 602.3632 606.8865 616.6675 622.9688 620.0073 621.7575 624.5925 -9999 -9999 -9999 -9999 -9999 -9999 -9999 -9999 -9999 -9999 -9999 -9999 -9999 -9999 -9999 -9999 -9999 -9999 -9999 -9999 -9999 -9999 -9999 -9999 -9999 -9999 -9999 -9999 -9999 -9999 -9999 -9999 -9999 -9999 -9999 -9999 -9999 -9999 -9999 -9999 -9999 -9999 -9999 -9999 -9999 -9999 -9999 -9999 -9999 -9999 -9999 -9999 -9999 -9999 -9999 -9999 -9999 
-9999 -9999 -9999 -9999 -9999 -9999 -9999 -9999 -9999 -9999 -9999 -9999 -9999 -9999 -9999 -9999 -9999 -9999 -9999 -9999 -9999 -9999 -9999 -9999 -9999 -9999 -9999 -9999 -9999 -9999 -9999 -9999 -9999 -9999 -9999 -9999 -9999 -9999 -9999 -9999 -9999 595.355 616.7269 620.3168 612.2368 614.2673 620.2534 637.4606 635.5616 615.6523 623.0509 641.4264 652.2403 654.3155 654.5382 652.6218 649.9941 642.6431 639.1666 630.4921 619.119 611.2778 619.119 632.6795 634.0615 626.0571 617.6121 618.0668 623.7873 620.837 612.8898 607.4142 598.8076 595.1101 594.5236 591.6938 591.6957 596.8952 596.7881 598.3139 599.0679 603.0684 600.0383 592.1396 584.0409 576.2501 590.3586 600.5275 606.5031 605.8032 602.8392 601.8738 600.4056 593.9472 591.7275 587.3625 581.3912 587.0684 590.1982 598.8315 604.916 602.983 592.6537 588.1397 595.5396 598.9744 606.553 618.7725 623.0314 620.1955 618.3005 623.755 608.0226 -9999 -9999 -9999 -9999 -9999 -9999 -9999 -9999 -9999 -9999 -9999 -9999 -9999 -9999 -9999 -9999 -9999 -9999 -9999 -9999 -9999 -9999 -9999 -9999 -9999 -9999 -9999 -9999 -9999 -9999 -9999 -9999 -9999 -9999 -9999 -9999 -9999 -9999 -9999 -9999 -9999 -9999 -9999 -9999 -9999 -9999 -9999 -9999 -9999 -9999 -9999 -9999 -9999 -9999 -9999 -9999 -9999 
-9999 -9999 -9999 -9999 -9999 -9999 -9999 -9999 -9999 -9999 -9999 -9999 -9999 -9999 -9999 -9999 -9999 -9999 -9999 -9999 -9999 -9999 -9999 -9999 -9999 -9999 -9999 -9999 -9999 -9999 -9999 -9999 -9999 -9999 -9999 -9999 -9999 -9999 -9999 -9999 -9999 598.2278 618.6196 622.4017 613.6404 614.06 622.7156 642.2067 630.5642 612.2516 619.8038 632.3046 638.5792 644.1113 644.2102 642.9175 639.2959 626.4819 615.5834 606.0396 606.2228 609.9329 616.2501 624.3372 631.7345 630.8328 626.601 623.3577 624.8544 617.6642 612.2479 604.6278 599.7379 593.4561 590.7949 593.1968 596.3995 602.0211 603.326 599.7935 604.1993 603.8024 597.1993 598.1962 595.8052 587.7899 585.5165 589.11 600.0396 602.9252 605.587 604.9535 594.1704 582.2961 581.7078 583.4647 588.7755 593.8018 590.8751 594.2584 593.6232 593.5212 591.2673 594.0365 597.8198 603.7501 615.0628 620.8016 622.9529 615.0905 620.5183 625.9954 -9999 -9999 -9999 -9999 -9999 -9999 -9999 -9999 -9999 -9999 -9999 -9999 -9999 -9999 -9999 -9999 -9999 -9999 -9999 -9999 -9999 -9999 -9999 -9999 -9999 -9999 -9999 -9999 -9999 -9999 -9999 -9999 -9999 -9999 -9999 -9999 -9999 -9999 -9999 -9999 -9999 -9999 -9999 -9999 -9999 -9999 -9999 -9999 -9999 -9999 -9999 -9999 -9999 -9999 -9999 -9999 -9999 -9999 
-9999 -9999 -9999 -9999 -9999 -9999 -9999 -9999 -9999 -9999 -9999 -9999 -9999 -9999 -9999 -9999 -9999 -9999 -9999 -9999 -9999 -9999 -9999 -9999 -9999 -9999 -9999 -9999 -9999 -9999 -9999 -9999 -9999 -9999 -9999 -9999 -9999 -9999 -9999 -9999 586.6719 607.0587 618.53 623.2442 619.0236 619.147 628.175 642.1606 631.017 615.6771 620.0715 628.4137 631.3242 634.902 635.2642 628.0809 615.1366 600.0221 595.4499 588.9209 596.3378 605.9247 614.9037 623.8748 631.5402 633.4052 630.5084 626.1529 619.7177 613.0048 605.124 600.7659 595.063 594.2125 597.3401 598.4823 602.7563 603.1201 598.4353 600.8605 608.2855 605.1459 593.0371 594.433 596.2692 597.3444 595.072 584.9534 589.0496 599.2413 606.2795 607.6412 594.5969 584.4583 584.9042 590.0313 593.2703 586.8771 590.6212 591.7136 588.7731 588.2928 589.7104 590.6019 598.557 610.9213 617.8499 615.0899 618.8657 632.3062 636.1329 -9999 -9999 -9999 -9999 -9999 -9999 -9999 -9999 -9999 -9999 -9999 -9999 -9999 -9999 -9999 -9999 -9999 -9999 -9999 -9999 -9999 -9999 -9999 -9999 -9999 -9999 -9999 -9999 -9999 -9999 -9999 -9999 -9999 -9999 -9999 -9999 -9999 -9999 -9999 -9999 -9999 -9999 -9999 -9999 -9999 -9999 -9999 -9999 -9999 -9999 -9999 -9999 -9999 -9999 -9999 -9999 -9999 -9999 -9999 
-9999 -9999 -9999 -9999 -9999 -9999 -9999 -9999 -9999 -9999 -9999 -9999 -9999 -9999 -9999 -9999 -9999 -9999 -9999 -9999 -9999 -9999 -9999 -9999 -9999 -9999 -9999 -9999 -9999 -9999 -9999 -9999 -9999 -9999 -9999 -9999 -9999 -9999 -9999 -9999 592.3739 611.6129 615.2511 616.9443 625.7281 630.8621 636.1513 637.8099 624.1253 616.5797 617.4557 615.7276 614.3861 624.9412 626.5393 617.569 596.32 589.8645 594.1393 593.7418 598.5606 604.7556 614.915 628.7582 633.4052 627.8515 619.6937 614.5502 599.3785 589.9538 585.9897 586.1552 589.8536 592.7266 599.6026 604.9322 608.651 604.4424 598.3475 597.8654 599.6754 598.5328 596.3691 591.0717 588.1655 596.7145 596.9639 596.7962 591.3486 598.3099 602.4098 607.1219 598.0541 590.1515 588.2344 594.2928 594.2316 591.5137 597.2378 595.9897 590.7332 592.1398 587.0437 592.308 599.2072 612.2986 623.4598 622.4236 628.4445 641.137 636.0603 -9999 -9999 -9999 -9999 -9999 -9999 -9999 -9999 -9999 -9999 -9999 -9999 -9999 -9999 -9999 -9999 -9999 -9999 -9999 -9999 -9999 -9999 -9999 -9999 -9999 -9999 -9999 -9999 -9999 -9999 -9999 -9999 -9999 -9999 -9999 -9999 -9999 -9999 -9999 -9999 -9999 -9999 -9999 -9999 -9999 -9999 -9999 -9999 -9999 -9999 -9999 -9999 -9999 -9999 -9999 -9999 -9999 -9999 -9999 
-9999 -9999 -9999 -9999 -9999 -9999 -9999 -9999 -9999 -9999 -9999 -9999 -9999 -9999 -9999 -9999 -9999 -9999 -9999 -9999 -9999 -9999 -9999 -9999 -9999 -9999 -9999 -9999 -9999 -9999 -9999 -9999 -9999 -9999 -9999 -9999 -9999 -9999 -9999 -9999 596.5297 616.1075 615.6476 618.8179 625.3416 623.6165 622.5765 627.1513 616.7809 611.5417 608.8568 605.4143 598.574 596.1906 597.5219 593.4764 597.2963 601.1901 600.8744 595.9464 594.6306 598.0416 615.8125 637.2007 640.287 630.6326 622.4857 614.5476 594.5714 580.8241 580.7106 580.9273 586.792 593.4963 602.0677 605.3967 604.789 600.5698 591.8658 587.8754 588.7601 591.7463 595.6179 595.7518 590.9673 597.7306 601.9036 599.3713 593.313 593.752 599.1472 606.8041 603.071 594.4662 592.9898 599.0693 599.008 594.4139 594.6536 593.0013 589.0259 580.9689 579.7936 587.0316 597.7551 605.9397 620.5527 632.5867 637.2056 -9999 -9999 -9999 -9999 -9999 -9999 -9999 -9999 -9999 -9999 -9999 -9999 -9999 -9999 -9999 -9999 -9999 -9999 -9999 -9999 -9999 -9999 -9999 -9999 -9999 -9999 -9999 -9999 -9999 -9999 -9999 -9999 -9999 -9999 -9999 -9999 -9999 -9999 -9999 -9999 -9999 -9999 -9999 -9999 -9999 -9999 -9999 -9999 -9999 -9999 -9999 -9999 -9999 -9999 -9999 -9999 -9999 -9999 -9999 -9999 -9999 
-9999 -9999 -9999 -9999 -9999 -9999 -9999 -9999 -9999 -9999 -9999 -9999 -9999 -9999 -9999 -9999 -9999 -9999 -9999 -9999 -9999 -9999 -9999 -9999 -9999 -9999 -9999 -9999 -9999 -9999 -9999 -9999 -9999 -9999 -9999 -9999 -9999 -9999 -9999 -9999 603.5627 618.6733 618.6624 623.0076 625.16 613.7853 607.6562 608.6092 610.3444 611.1799 611.4332 610.9115 606.2532 600.479 594.4445 595.3282 603.9396 599.4366 598.5475 598.2468 592.2875 589.8607 610.1931 633.3944 636.0858 627.6176 616.7872 605.3267 589.7437 585.916 588.3971 587.069 590.2612 599.9095 601.3199 601.3766 599.202 590.0783 587.5416 582.7422 585.9678 587.8484 591.9459 601.0685 603.4798 604.6566 598.1328 599.1564 599.6418 593.0716 598.0744 609.2474 602.0273 593.6443 593.7969 600.1418 595.6865 593.2427 589.2424 592.0245 595.2786 590.0518 585.5344 590.5164 595.1679 599.9811 608.8904 621.0858 -9999 -9999 -9999 -9999 -9999 -9999 -9999 -9999 -9999 -9999 -9999 -9999 -9999 -9999 -9999 -9999 -9999 -9999 -9999 -9999 -9999 -9999 -9999 -9999 -9999 -9999 -9999 -9999 -9999 -9999 -9999 -9999 -9999 -9999 -9999 -9999 -9999 -9999 -9999 -9999 -9999 -9999 -9999 -9999 -9999 -9999 -9999 -9999 -9999 -9999 -9999 -9999 -9999 -9999 -9999 -9999 -9999 -9999 -9999 -9999 -9999 -9999 
-9999 -9999 -9999 -9999 -9999 -9999 -9999 -9999 -9999 -9999 -9999 -9999 -9999 -9999 -9999 -9999 -9999 -9999 -9999 -9999 -9999 -9999 -9999 -9999 -9999 -9999 -9999 -9999 -9999 -9999 -9999 -9999 -9999 -9999 -9999 -9999 -9999 -9999 -9999 -9999 604.6128 614.5267 616.214 616.2735 617.5408 613.8361 603.3235 600.9896 606.0757 606.8865 612.2702 616.298 615.8824 613.2384 606.2959 604.921 603.2067 592.8876 592.2496 597.7933 592.5688 589.8838 603.0307 623.6554 629.7865 619.5726 610.5599 608.1945 602.1833 594.702 595.2481 598.1998 600.4998 604.0331 600.672 593.1177 589.6333 584.8362 586.1862 586.0983 589.8168 589.9801 589.5844 597.116 602.7794 601.3865 592.3234 595.8187 597.3786 591.9703 598.3285 610.3203 605.0637 595.6242 595.553 596.3309 589.9781 586.2831 590.0942 597.0285 599.2773 591.2198 585.2251 591.1793 594.614 592.2837 600.1262 613.1396 -9999 -9999 -9999 -9999 -9999 -9999 -9999 -9999 -9999 -9999 -9999 -9999 -9999 -9999 -9999 -9999 -9999 -9999 -9999 -9999 -9999 -9999 -9999 -9999 -9999 -9999 -9999 -9999 -9999 -9999 -9999 -9999 -9999 -9999 -9999 -9999 -9999 -9999 -9999 -9999 -9999 -9999 -9999 -9999 -9999 -9999 -9999 -9999 -9999 -9999 -9999 -9999 -9999 -9999 -9999 -9999 -9999 -9999 -9999 -9999 -9999 -9999 
-9999 -9999 -9999 -9999 -9999 -9999 -9999 -9999 -9999 -9999 -9999 -9999 -9999 -9999 -9999 -9999 -9999 -9999 -9999 -9999 -9999 -9999 -9999 -9999 -9999 -9999 -9999 -9999 -9999 -9999 -9999 -9999 -9999 -9999 -9999 -9999 -9999 -9999 -9999 -9999 600.5105 607.7729 614.449 614.2603 618.4119 615.6056 603.4968 600.2315 601.9722 603.8362 609.5751 608.8831 615.3264 615.1735 607.7822 606.0266 602.8015 596.1575 594.8649 604.5002 601.1748 592.7453 598.6937 617.8682 627.4822 625.441 617.3305 617.596 613.6902 613.3088 616.9099 608.2182 612.1031 612.6971 609.0534 593.6712 581.9525 578.1965 584.8911 595.0471 587.0684 584.2885 586.4214 591.8839 590.8776 588.7023 592.3226 588.9222 588.392 586.2593 590.5718 597.5903 603.1144 605.0576 591.8364 586.6075 585.512 593.175 601.3161 604.9887 599.7163 589.3808 582.1154 582.2136 585.9685 584.0667 589.6653 603.1954 -9999 -9999 -9999 -9999 -9999 -9999 -9999 -9999 -9999 -9999 -9999 -9999 -9999 -9999 -9999 -9999 -9999 -9999 -9999 -9999 -9999 -9999 -9999 -9999 -9999 -9999 -9999 -9999 -9999 -9999 -9999 -9999 -9999 -9999 -9999 -9999 -9999 -9999 -9999 -9999 -9999 -9999 -9999 -9999 -9999 -9999 -9999 -9999 -9999 -9999 -9999 -9999 -9999 -9999 -9999 -9999 -9999 -9999 -9999 -9999 -9999 -9999 
-9999 -9999 -9999 -9999 -9999 -9999 -9999 -9999 -9999 -9999 -9999 -9999 -9999 -9999 -9999 -9999 -9999 -9999 -9999 -9999 -9999 -9999 -9999 -9999 -9999 -9999 -9999 -9999 -9999 -9999 -9999 -9999 -9999 -9999 -9999 -9999 -9999 -9999 -9999 -9999 590.7308 602.1779 611.1868 615.1804 618.6317 612.0883 600.5015 599.0953 602.1758 603.9905 604.594 595.3246 604.1051 609.1157 606.3094 602.8058 602.4626 605.2228 604.4431 610.2239 608.0271 604.03 603.9659 618.0632 628.8173 630.9557 629.4603 628.2387 623.5365 625.3658 626.9024 621.225 615.3951 615.7386 619.2167 612.5894 583.7164 575.995 586.6796 596.1942 590.2906 586.358 587.2173 589.5292 593.1329 598.0797 596.4343 585.7745 588.2619 589.9748 587.9664 593.6475 603.253 605.2078 585.3535 582.637 588.1074 598.0668 606.197 610.8915 595.4614 587.6784 590.7127 583.2407 578.3406 577.3765 586.3774 606.8565 -9999 -9999 -9999 -9999 -9999 -9999 -9999 -9999 -9999 -9999 -9999 -9999 -9999 -9999 -9999 -9999 -9999 -9999 -9999 -9999 -9999 -9999 -9999 -9999 -9999 -9999 -9999 -9999 -9999 -9999 -9999 -9999 -9999 -9999 -9999 -9999 -9999 -9999 -9999 -9999 -9999 -9999 -9999 -9999 -9999 -9999 -9999 -9999 -9999 -9999 -9999 -9999 -9999 -9999 -9999 -9999 -9999 -9999 -9999 -9999 -9999 -9999 
-9999 -9999 -9999 -9999 -9999 -9999 -9999 -9999 -9999 -9999 -9999 -9999 -9999 -9999 -9999 -9999 -9999 -9999 -9999 -9999 -9999 -9999 -9999 -9999 -9999 -9999 -9999 -9999 -9999 -9999 -9999 -9999 -9999 -9999 -9999 -9999 -9999 -9999 -9999 -9999 -9999 597.2645 610.0348 610.2016 606.117 608.4349 601.5565 603.38 605.0895 602.5104 599.3551 589.772 594.147 605.1451 602.877 597.6144 600.4334 605.1426 605.9532 609.4314 612.4298 609.8789 600.5729 611.5492 626.7079 629.4749 625.6868 624.1716 615.7484 614.0273 616.3423 619.7744 615.5133 612.8337 612.0499 615.8701 594.2775 571.5388 580.0958 596.1581 603.3773 600.7319 591.4445 589.6224 600.1155 605.1797 590.1507 587.759 595.9707 592.756 586.6357 592.9515 607.8894 607.8719 589.1151 583.0112 592.9183 596.3525 598.7618 607.6776 595.8474 589.2869 592.4641 593.2363 584.2172 577.6013 586.6525 601.016 613.7261 -9999 -9999 -9999 -9999 -9999 -9999 -9999 -9999 -9999 -9999 -9999 -9999 -9999 -9999 -9999 -9999 -9999 -9999 -9999 -9999 -9999 -9999 -9999 -9999 -9999 -9999 -9999 -9999 -9999 -9999 -9999 -9999 -9999 -9999 -9999 -9999 -9999 -9999 -9999 -9999 -9999 -9999 -9999 -9999 -9999 -9999 -9999 -9999 -9999 -9999 -9999 -9999 -9999 -9999 -9999 -9999 -9999 -9999 -9999 -9999 -9999 
-9999 -9999 -9999 -9999 -9999 -9999 -9999 -9999 -9999 -9999 -9999 -9999 -9999 -9999 -9999 -9999 -9999 -9999 -9999 -9999 -9999 -9999 -9999 -9999 -9999 -9999 -9999 -9999 -9999 -9999 -9999 -9999 -9999 -9999 -9999 -9999 -9999 -9999 -9999 -9999 -9999 594.9081 608.2169 604.3421 596.9752 600.0903 601.4257 601.103 604.5603 600.7205 599.077 594.2609 592.7751 596.9904 590.6563 590.9885 595.2162 598.8259 600.4813 606.4258 612.1205 610.2128 601.7492 612.2734 623.3139 627.7176 626.1539 620.7418 614.5895 607.7434 613.3267 617.7611 615.2289 612.6672 605.3178 602.1017 587.0553 567.1413 577.2759 590.9501 595.0801 597.6387 592.1166 587.0514 593.886 595.0624 585.4387 589.1074 597.2754 591.3677 579.8975 581.3755 596.7602 601.583 591.7943 587.8948 601.1536 600.967 591.4061 586.8264 584.1329 583.911 582.8228 591.2653 590.6423 584.8016 583.3771 570.2883 566.0429 583.9733 -9999 -9999 -9999 -9999 -9999 -9999 -9999 -9999 -9999 -9999 -9999 -9999 -9999 -9999 -9999 -9999 -9999 -9999 -9999 -9999 -9999 -9999 -9999 -9999 -9999 -9999 -9999 -9999 -9999 -9999 -9999 -9999 -9999 -9999 -9999 -9999 -9999 -9999 -9999 -9999 -9999 -9999 -9999 -9999 -9999 -9999 -9999 -9999 -9999 -9999 -9999 -9999 -9999 -9999 -9999 -9999 -9999 -9999 -9999 -9999 
-9999 -9999 -9999 -9999 -9999 -9999 -9999 -9999 -9999 -9999 -9999 -9999 -9999 -9999 -9999 -9999 -9999 -9999 -9999 -9999 -9999 -9999 -9999 -9999 -9999 -9999 -9999 -9999 -9999 -9999 -9999 -9999 -9999 -9999 -9999 -9999 -9999 -9999 -9999 -9999 -9999 590.5331 607.6682 596.5043 593.948 595.7557 594.2426 590.8563 595.8205 599.2382 592.366 600.8113 598.5089 585.3146 586.7532 583.9733 591.1968 589.8998 590.6635 600.2403 610.3538 608.6155 611.9645 616.738 619.9468 622.3823 623.4708 623.5145 620.5464 607.5977 603.4753 607.498 608.2107 604.9167 596.9219 591.2891 581.4988 572.6115 575.5643 588.1035 585.8379 586.5402 583.451 583.4438 580.4361 580.9612 583.9305 588.5569 595.7887 593.2914 579.5119 573.5672 586.2219 585.0499 581.3482 587.6855 606.042 601.5831 592.1972 586.9348 588.0998 586.4506 575.509 589.0143 592.8258 598.2289 609.1703 590.8409 571.988 566.2374 -9999 -9999 -9999 -9999 -9999 -9999 -9999 -9999 -9999 -9999 -9999 -9999 -9999 -9999 -9999 -9999 -9999 -9999 -9999 -9999 -9999 -9999 -9999 -9999 -9999 -9999 -9999 -9999 -9999 -9999 -9999 -9999 -9999 -9999 -9999 -9999 -9999 -9999 -9999 -9999 -9999 -9999 -9999 -9999 -9999 -9999 -9999 -9999 -9999 -9999 -9999 -9999 -9999 -9999 -9999 -9999 -9999 -9999 -9999 -9999 
-9999 -9999 -9999 -9999 -9999 -9999 -9999 -9999 -9999 -9999 -9999 -9999 -9999 -9999 -9999 -9999 -9999 -9999 -9999 -9999 -9999 -9999 -9999 -9999 -9999 -9999 -9999 -9999 -9999 -9999 -9999 -9999 -9999 -9999 -9999 -9999 -9999 -9999 -9999 -9999 -9999 588.1924 606.9553 594.0685 583.6659 581.9403 576.0463 580.417 594.7401 602.7002 599.3536 603.5419 603.868 600.7008 596.9142 585.8423 591.4594 591.3715 591.5324 592.2159 605.2848 617.0904 612.9857 607.8028 614.6857 620.0591 619.3366 622.577 622.4877 614.6945 604.4286 598.0858 601.9356 603.307 595.4919 587.5545 574.7429 582.8203 589.1331 584.7356 586.4316 588.3528 579.3132 576.9005 578.642 579.7818 573.9119 569.1461 572.8019 573.9673 570.2545 569.2264 572.2502 573.747 578.6837 585.5707 600.6075 602.3546 593.9141 597.1555 598.2316 590.3094 587.1779 599.3536 608.9597 614.0458 611.5424 594.189 580.2394 570.4816 -9999 -9999 -9999 -9999 -9999 -9999 -9999 -9999 -9999 -9999 -9999 -9999 -9999 -9999 -9999 -9999 -9999 -9999 -9999 -9999 -9999 -9999 -9999 -9999 -9999 -9999 -9999 -9999 -9999 -9999 -9999 -9999 -9999 -9999 -9999 -9999 -9999 -9999 -9999 -9999 -9999 -9999 -9999 -9999 -9999 -9999 -9999 -9999 -9999 -9999 -9999 -9999 -9999 -9999 -9999 -9999 -9999 -9999 -9999 -9999 
-9999 -9999 -9999 -9999 -9999 -9999 -9999 -9999 -9999 -9999 -9999 -9999 -9999 -9999 -9999 -9999 -9999 -9999 -9999 -9999 -9999 -9999 -9999 -9999 -9999 -9999 -9999 -9999 -9999 -9999 -9999 -9999 -9999 -9999 -9999 -9999 -9999 -9999 -9999 -9999 -9999 589.5967 601.719 589.7451 586.1779 590.5422 583.636 587.2831 599.9141 614.2506 606.0884 606.5443 607.0302 606.7886 601.6203 595.5 594.4878 595.2858 590.3099 598.3214 605.2502 613.9815 612.1663 606.8977 615.1361 622.4272 624.4432 622.3903 622.1967 621.4987 616.2675 602.5306 594.5657 596.5435 596.4929 591.7091 580.1763 587.0901 588.9089 580.9337 577.7182 586.6255 582.1661 576.2002 573.4087 580.1729 571.4913 563.2352 557.8306 554.8237 564.9958 586.6371 588.526 596.0419 596.1828 591.7559 600.9215 604.5653 592.5617 592.1161 593.3781 586.4583 586.4899 600.8458 607.0437 607.0212 592.9926 573.5872 561.9952 568.6885 581.5471 -9999 -9999 -9999 -9999 -9999 -9999 -9999 -9999 -9999 -9999 -9999 -9999 -9999 -9999 -9999 -9999 -9999 -9999 -9999 -9999 -9999 -9999 -9999 -9999 -9999 -9999 -9999 -9999 -9999 -9999 -9999 -9999 -9999 -9999 -9999 -9999 -9999 -9999 -9999 -9999 -9999 -9999 -9999 -9999 -9999 -9999 -9999 -9999 -9999 -9999 -9999 -9999 -9999 -9999 -9999 -9999 -9999 -9999 -9999 
-9999 -9999 -9999 -9999 -9999 -9999 -9999 -9999 -9999 -9999 -9999 -9999 -9999 -9999 -9999 -9999 -9999 -9999 -9999 -9999 -9999 -9999 -9999 -9999 -9999 -9999 -9999 -9999 -9999 -9999 -9999 -9999 -9999 -9999 -9999 -9999 -9999 -9999 -9999 -9999 -9999 583.1121 593.2301 594.113 587.5817 584.8483 589.0032 587.318 598.572 604.5522 596.3615 599.3399 605.9033 607.1724 610.9473 601.957 600.9996 600.4283 592.4404 590.2022 597.5835 607.2416 604.6278 607.9304 611.2462 618.2323 621.6637 623.3467 618.1845 622.8434 616.5648 609.7371 600.8322 592.6422 591.3557 588.3199 584.5956 590.3209 590.741 582.2794 583.327 587.1329 585.0659 578.4205 574.8008 577.209 572.4641 564.0766 549.8242 551.5781 578.7936 600.7361 603.2543 602.4852 597.3426 590.3536 602.5632 601.4847 590.163 592.3878 588.1074 589.24 590.4741 598.2563 607.6686 594.6804 571.4898 559.1693 566.1652 584.0876 595.439 -9999 -9999 -9999 -9999 -9999 -9999 -9999 -9999 -9999 -9999 -9999 -9999 -9999 -9999 -9999 -9999 -9999 -9999 -9999 -9999 -9999 -9999 -9999 -9999 -9999 -9999 -9999 -9999 -9999 -9999 -9999 -9999 -9999 -9999 -9999 -9999 -9999 -9999 -9999 -9999 -9999 -9999 -9999 -9999 -9999 -9999 -9999 -9999 -9999 -9999 -9999 -9999 -9999 -9999 -9999 -9999 -9999 -9999 -9999 
-9999 -9999 -9999 -9999 -9999 -9999 -9999 -9999 -9999 -9999 -9999 -9999 -9999 -9999 -9999 -9999 -9999 -9999 -9999 -9999 -9999 -9999 -9999 -9999 -9999 -9999 -9999 -9999 -9999 -9999 -9999 -9999 -9999 -9999 -9999 -9999 -9999 -9999 -9999 -9999 -9999 591.2178 594.6746 582.9035 590.0005 602.6533 609.2295 603.6234 598.0594 587.2321 577.53 582.8631 598.0005 605.5218 611.6351 607.5414 603.4828 600.3072 589.5162 588.007 592.5988 603.7765 601.9646 604.8459 605.2648 611.0205 615.6224 618.6402 618.4487 619.8843 616.3362 612.4187 601.7265 597.2226 597.2874 599.027 592.9427 585.066 580.2982 573.8381 577.6422 591.8378 591.6021 581.7025 573.2858 577.7693 577.1421 573.0082 561.1843 561.5111 581.4459 599.2773 599.2551 605.882 600.8761 589.0496 596.9182 604.837 598.2795 591.0853 583.8059 585.2872 595.0338 612.0251 613.0636 593.8375 571.1703 565.1602 586.4316 599.8251 595.1808 -9999 -9999 -9999 -9999 -9999 -9999 -9999 -9999 -9999 -9999 -9999 -9999 -9999 -9999 -9999 -9999 -9999 -9999 -9999 -9999 -9999 -9999 -9999 -9999 -9999 -9999 -9999 -9999 -9999 -9999 -9999 -9999 -9999 -9999 -9999 -9999 -9999 -9999 -9999 -9999 -9999 -9999 -9999 -9999 -9999 -9999 -9999 -9999 -9999 -9999 -9999 -9999 -9999 -9999 -9999 -9999 -9999 -9999 -9999 
-9999 -9999 -9999 -9999 -9999 -9999 -9999 -9999 -9999 -9999 -9999 -9999 -9999 -9999 -9999 -9999 -9999 -9999 -9999 -9999 -9999 -9999 -9999 -9999 -9999 -9999 -9999 -9999 -9999 -9999 -9999 -9999 -9999 -9999 -9999 -9999 -9999 -9999 -9999 -9999 -9999 -9999 590.0764 593.2708 605.0099 602.4225 601.0533 598.3593 592.1345 581.976 571.5826 572.5455 595.0128 605.1746 607.1393 601.5943 602.0362 599.7731 593.3431 597.1733 602.0424 609.0878 608.2364 595.8849 600.46 607.8257 617.5445 619.6755 620.8444 618.7059 613.7404 609.4925 607.7496 602.5896 602.983 602.2513 597.3354 584.4844 571.0123 571.0018 570.7058 573.229 588.3876 592.0067 590.805 575.2791 571.8623 574.0294 568.2329 562.6917 580.002 596.5482 604.8604 613.4791 604.6837 591.9069 600.8157 604.9285 589.535 581.0786 575.9516 574.2431 584.7157 599.8068 595.2189 576.9965 566.2148 577.4966 583.2153 566.5298 551.1765 539.2791 543.7448 555.9322 -9999 -9999 -9999 -9999 -9999 -9999 -9999 -9999 -9999 -9999 -9999 -9999 -9999 -9999 -9999 -9999 -9999 -9999 -9999 -9999 -9999 -9999 -9999 -9999 -9999 -9999 -9999 -9999 -9999 -9999 -9999 -9999 -9999 -9999 -9999 -9999 -9999 -9999 -9999 -9999 -9999 -9999 -9999 -9999 -9999 -9999 -9999 -9999 -9999 -9999 -9999 -9999 -9999 -9999 -9999 -9999 
-9999 -9999 -9999 -9999 -9999 -9999 -9999 -9999 -9999 -9999 -9999 -9999 -9999 -9999 -9999 -9999 -9999 -9999 -9999 -9999 -9999 -9999 -9999 -9999 -9999 -9999 -9999 -9999 -9999 -9999 -9999 -9999 -9999 -9999 -9999 -9999 -9999 -9999 -9999 -9999 -9999 -9999 584.6851 593.0289 592.4338 593.985 597.146 598.8112 591.3677 577.8716 571.6517 577.8701 597.2416 608.2607 605.6857 603.6484 606.0157 602.6507 590.3047 594.1321 598.5171 606.916 611.0423 604.0275 595.3889 598.4981 611.3774 617.504 618.1293 614.9998 612.3848 610.2136 607.8664 604.0863 599.9956 597.7895 601.9871 592.7971 575.584 574.7982 580.4039 582.9899 590.6193 598.1404 595.5212 575.9634 566.4041 565.4743 559.7294 557.1088 578.6046 596.7024 612.5147 618.1943 606.0132 602.7997 601.5976 593.8528 574.1733 572.8392 572.5704 576.0148 583.0775 596.7378 596.2133 580.511 575.4208 565.2808 546.1136 537.0294 541.8674 543.3655 559.1931 575.3713 578.1362 -9999 -9999 -9999 -9999 -9999 -9999 -9999 -9999 -9999 -9999 -9999 -9999 -9999 -9999 -9999 -9999 -9999 -9999 -9999 -9999 -9999 -9999 -9999 -9999 -9999 -9999 -9999 -9999 -9999 -9999 -9999 -9999 -9999 -9999 -9999 -9999 -9999 -9999 -9999 -9999 -9999 -9999 -9999 -9999 -9999 -9999 -9999 -9999 -9999 -9999 -9999 -9999 -9999 -9999 -9999 
-9999 -9999 -9999 -9999 -9999 -9999 -9999 -9999 -9999 -9999 -9999 -9999 -9999 -9999 -9999 -9999 -9999 -9999 -9999 -9999 -9999 -9999 -9999 -9999 -9999 -9999 -9999 -9999 -9999 -9999 -9999 -9999 -9999 -9999 -9999 -9999 -9999 -9999 -9999 -9999 -9999 -9999 581.6805 592.9983 598.0328 599.5458 597.9092 596.574 592.8173 584.0201 577.9842 586.6861 600.311 610.2066 609.844 607.1462 608.4834 596.6274 587.4612 589.0727 589.157 598.424 603.1965 598.3669 592.8584 592.7061 605.6256 609.506 610.6187 609.4589 607.5253 606.9801 606.1109 600.1293 599.1641 595.8726 596.6515 596.7048 589.6975 577.15 581.1033 589.641 590.9294 592.5689 594.2636 581.184 572.1451 570.7894 566.1558 552.0121 565.3845 582.174 595.1661 595.2228 595.4563 596.5093 585.5663 573.2278 568.2289 562.0921 562.9145 572.6035 581.9794 590.1996 590.8178 580.47 572.5308 559.8057 551.0651 565.2326 558.6768 557.6975 577.2432 -9999 -9999 -9999 -9999 -9999 -9999 -9999 -9999 -9999 -9999 -9999 -9999 -9999 -9999 -9999 -9999 -9999 -9999 -9999 -9999 -9999 -9999 -9999 -9999 -9999 -9999 -9999 -9999 -9999 -9999 -9999 -9999 -9999 -9999 -9999 -9999 -9999 -9999 -9999 -9999 -9999 -9999 -9999 -9999 -9999 -9999 -9999 -9999 -9999 -9999 -9999 -9999 -9999 -9999 -9999 -9999 -9999 
-9999 -9999 -9999 -9999 -9999 -9999 -9999 -9999 -9999 -9999 -9999 -9999 -9999 -9999 -9999 -9999 -9999 -9999 -9999 -9999 -9999 -9999 -9999 -9999 -9999 -9999 -9999 -9999 -9999 -9999 -9999 -9999 -9999 -9999 -9999 -9999 -9999 -9999 -9999 -9999 -9999 -9999 581.3351 593.9595 602.6978 598.6201 592.2044 587.2979 594.1794 598.091 593.5059 592.5727 602.6248 606.9376 612.1997 610.2253 609.6957 600.3274 587.3554 585.7531 591.2716 596.0264 604.1542 600.6202 592.3317 591.0142 590.5331 600.5797 607.2034 597.7323 599.683 605.632 603.8944 598.5112 589.6434 591.2827 593.119 595.0457 592.4315 580.2708 582.7521 583.6458 580.7871 583.9092 591.3057 583.9417 575.2114 565.4276 554.295 553.7125 547.9692 553.0227 565.087 576.2615 580.5947 587.5114 571.6974 562.7886 566.6734 558.5289 555.5846 568.4628 581.162 581.364 574.5214 566.5519 565.2518 564.5612 567.0944 570.9938 550.5858 558.2175 561.3152 560.0176 565.8239 -9999 -9999 -9999 -9999 -9999 -9999 -9999 -9999 -9999 -9999 -9999 -9999 -9999 -9999 -9999 -9999 -9999 -9999 -9999 -9999 -9999 -9999 -9999 -9999 -9999 -9999 -9999 -9999 -9999 -9999 -9999 -9999 -9999 -9999 -9999 -9999 -9999 -9999 -9999 -9999 -9999 -9999 -9999 -9999 -9999 -9999 -9999 -9999 -9999 -9999 -9999 -9999 -9999 -9999 -9999 
-9999 -9999 -9999 -9999 -9999 -9999 -9999 -9999 -9999 -9999 -9999 -9999 -9999 -9999 -9999 -9999 -9999 -9999 -9999 -9999 -9999 -9999 -9999 -9999 -9999 -9999 -9999 -9999 -9999 -9999 -9999 -9999 -9999 -9999 -9999 -9999 -9999 -9999 -9999 -9999 -9999 -9999 583.3698 598.4557 609.9155 604.7927 587.9987 579.4804 589.9859 600.2088 601.7336 606.5488 606.354 608.2618 608.8456 609.1255 601.5981 587.5854 585.4926 583.7903 598.072 598.8757 605.1822 603.7986 598.553 591.4351 585.8677 585.6465 586.0435 590.768 597.5764 599.592 586.9522 579.1077 570.4203 576.7626 585.574 593.881 596.0989 590.2778 586.1967 583.0127 571.4275 580.4014 586.1217 578.2424 571.145 567.9322 556.781 555.7509 545.8915 543.0323 552.2905 555.5273 565.7475 569.5671 565.5562 555.2614 555.2987 550.675 552.6712 557.5031 569.7388 580.4752 577.5117 562.3826 562.4438 563.7031 567.6725 567.0057 538.3033 544.6559 550.0928 562.0491 565.3914 -9999 -9999 -9999 -9999 -9999 -9999 -9999 -9999 -9999 -9999 -9999 -9999 -9999 -9999 -9999 -9999 -9999 -9999 -9999 -9999 -9999 -9999 -9999 -9999 -9999 -9999 -9999 -9999 -9999 -9999 -9999 -9999 -9999 -9999 -9999 -9999 -9999 -9999 -9999 -9999 -9999 -9999 -9999 -9999 -9999 -9999 -9999 -9999 -9999 -9999 -9999 -9999 -9999 -9999 -9999 
-9999 -9999 -9999 -9999 -9999 -9999 -9999 -9999 -9999 -9999 -9999 -9999 -9999 -9999 -9999 -9999 -9999 -9999 -9999 -9999 -9999 -9999 -9999 -9999 -9999 -9999 -9999 -9999 -9999 -9999 -9999 -9999 -9999 -9999 -9999 -9999 -9999 -9999 -9999 -9999 -9999 -9999 588.5593 600.9418 607.4778 601.6581 587.8904 578.986 588.4681 597.4382 604.4173 614.6117 609.583 606.6856 601.284 606.5851 606.3209 587.8329 583.5854 585.185 597.0851 597.0585 611.4865 616.6311 600.3578 590.7742 588.6689 585.7556 585.235 584.2612 592.8493 607.6425 606.8303 596.1561 585.246 589.0032 593.8625 601.0879 603.9899 598.1005 593.0059 581.95 570.148 578.348 579.868 573.4578 565.4381 566.7656 558.0438 553.4169 541.3535 537.566 552.2962 555.8536 562.3079 569.2957 566.2 551.7553 549.9373 545.4 547.86 548.8045 559.6021 577.213 580.0549 572.9106 560.4035 558.8536 568.1367 561.6467 537.1408 535.2702 556.7905 574.5926 571.5627 567.4002 -9999 -9999 -9999 -9999 -9999 -9999 -9999 -9999 -9999 -9999 -9999 -9999 -9999 -9999 -9999 -9999 -9999 -9999 -9999 -9999 -9999 -9999 -9999 -9999 -9999 -9999 -9999 -9999 -9999 -9999 -9999 -9999 -9999 -9999 -9999 -9999 -9999 -9999 -9999 -9999 -9999 -9999 -9999 -9999 -9999 -9999 -9999 -9999 -9999 -9999 -9999 -9999 -9999 -9999 
-9999 -9999 -9999 -9999 -9999 -9999 -9999 -9999 -9999 -9999 -9999 -9999 -9999 -9999 -9999 -9999 -9999 -9999 -9999 -9999 -9999 -9999 -9999 -9999 -9999 -9999 -9999 -9999 -9999 -9999 -9999 -9999 -9999 -9999 -9999 -9999 -9999 -9999 -9999 -9999 -9999 -9999 -9999 591.6891 602.3192 593.7189 586.7067 583.8954 592.1588 601.575 607.8257 610.7799 602.5457 600.2102 599.2742 604.9773 599.9033 600.1002 593.7648 589.5933 590.3817 603.9504 605.8909 611.1469 604.6429 596.1167 588.2427 584.037 584.5602 593.2703 598.879 604.8533 610.6683 612.9542 610.4151 602.1527 602.6801 600.2202 606.4983 600.0547 596.6288 586.7261 566.6783 570.1655 570.8387 577.8544 567.5244 560.3672 559.1205 559.3503 548.4019 530.7363 549.4769 559.6473 568.6672 578.1154 574.0029 557.3436 555.9191 541.7793 539.3365 547.2595 556.6594 564.5225 572.0397 566.7389 555.8204 554.9125 563.687 551.798 530.4263 535.8461 556.5565 569.2597 563.9852 -9999 -9999 -9999 -9999 -9999 -9999 -9999 -9999 -9999 -9999 -9999 -9999 -9999 -9999 -9999 -9999 -9999 -9999 -9999 -9999 -9999 -9999 -9999 -9999 -9999 -9999 -9999 -9999 -9999 -9999 -9999 -9999 -9999 -9999 -9999 -9999 -9999 -9999 -9999 -9999 -9999 -9999 -9999 -9999 -9999 -9999 -9999 -9999 -9999 -9999 -9999 -9999 -9999 -9999 -9999 
-9999 -9999 -9999 -9999 -9999 -9999 -9999 -9999 -9999 -9999 -9999 -9999 -9999 -9999 -9999 -9999 -9999 -9999 -9999 -9999 -9999 -9999 -9999 -9999 -9999 -9999 -9999 -9999 -9999 -9999 -9999 -9999 -9999 -9999 -9999 -9999 -9999 -9999 -9999 -9999 -9999 -9999 -9999 589.2372 599.6115 600.4089 593.8358 593.7797 592.5847 597.1745 609.1031 609.9565 605.2366 597.8235 601.1932 602.5984 596.2947 603.228 595.6984 585.3481 596.3233 615.5984 609.9329 601.4635 603.9546 596.3964 588.3778 583.9346 584.8427 595.9199 599.2626 593.3954 591.9651 591.6635 592.1641 590.5365 582.1803 583.1783 585.8715 588.8619 590.7795 587.0746 567.519 562.5771 567.276 579.4799 573.5236 563.7756 557.7816 551.7198 545.8951 533.6169 540.225 558.0165 568.9764 572.5876 568.5121 558.311 557.007 547.5128 532.2736 548.3999 557.3005 558.1585 561.4677 561.7863 551.9036 551.0917 558.8557 548.1263 528.929 543.5202 561.2018 558.6076 -9999 -9999 -9999 -9999 -9999 -9999 -9999 -9999 -9999 -9999 -9999 -9999 -9999 -9999 -9999 -9999 -9999 -9999 -9999 -9999 -9999 -9999 -9999 -9999 -9999 -9999 -9999 -9999 -9999 -9999 -9999 -9999 -9999 -9999 -9999 -9999 -9999 -9999 -9999 -9999 -9999 -9999 -9999 -9999 -9999 -9999 -9999 -9999 -9999 -9999 -9999 -9999 -9999 -9999 -9999 -9999 
-9999 -9999 -9999 -9999 -9999 -9999 -9999 -9999 -9999 -9999 -9999 -9999 -9999 -9999 -9999 -9999 -9999 -9999 -9999 -9999 -9999 -9999 -9999 -9999 -9999 -9999 -9999 -9999 -9999 -9999 -9999 -9999 -9999 -9999 -9999 -9999 -9999 -9999 -9999 -9999 -9999 -9999 -9999 589.7875 606.6219 606.317 597.0437 594.8663 594.0858 598.3892 605.6602 608.756 606.3989 602.4777 604.9686 605.0098 612.9437 607.7467 599.1395 590.2328 602.0715 603.083 600.6251 606.8411 603.5062 595.2113 587.7918 581.3751 583.7626 584.9508 590.9525 590.9097 581.5295 578.8316 578.3008 577.0084 570.6648 568.4781 567.6325 581.1815 581.2285 585.9922 575.6439 569.6708 569.1774 581.3248 575.2411 567.7646 556.0308 547.3329 545.3611 540.4242 534.9278 556.739 573.0058 566.4703 553.2635 554.4836 557.2552 553.9097 540.8514 545.3125 551.8541 551.1036 555.1677 559.7578 556.6681 547.7239 553.3881 548.9471 539.8667 558.6523 560.4265 -9999 -9999 -9999 -9999 -9999 -9999 -9999 -9999 -9999 -9999 -9999 -9999 -9999 -9999 -9999 -9999 -9999 -9999 -9999 -9999 -9999 -9999 -9999 -9999 -9999 -9999 -9999 -9999 -9999 -9999 -9999 -9999 -9999 -9999 -9999 -9999 -9999 -9999 -9999 -9999 -9999 -9999 -9999 -9999 -9999 -9999 -9999 -9999 -9999 -9999 -9999 -9999 -9999 -9999 -9999 -9999 -9999 
-9999 -9999 -9999 -9999 -9999 -9999 -9999 -9999 -9999 -9999 -9999 -9999 -9999 -9999 -9999 -9999 -9999 -9999 -9999 -9999 -9999 -9999 -9999 -9999 -9999 -9999 -9999 -9999 -9999 -9999 -9999 -9999 -9999 -9999 -9999 -9999 -9999 -9999 -9999 -9999 -9999 -9999 -9999 599.7404 607.4741 587.5648 582.0373 587.2354 600.9494 608.9763 602.4928 603.4163 613.0974 616.4648 613.4694 609.5656 610.5181 603.0583 596.6058 589.2578 591.4061 589.47 597.9428 605.435 596.6819 588.6502 581.9436 580.967 580.0934 578.8355 577.8008 584.2301 589.7308 586.6133 578.5948 571.0928 568.1407 571.2763 576.8127 581.4929 582.0033 588.4976 580.9507 572.5797 569.8423 574.0875 577.6677 574.156 560.5779 547.847 547.259 538.3158 531.9324 555.0246 565.6888 553.5936 548.2859 557.0395 559.1733 558.3085 549.6335 536.7895 544.0385 541.1471 543.0196 548.9348 547.8733 542.1595 554.7213 554.0163 543.2848 551.3345 -9999 -9999 -9999 -9999 -9999 -9999 -9999 -9999 -9999 -9999 -9999 -9999 -9999 -9999 -9999 -9999 -9999 -9999 -9999 -9999 -9999 -9999 -9999 -9999 -9999 -9999 -9999 -9999 -9999 -9999 -9999 -9999 -9999 -9999 -9999 -9999 -9999 -9999 -9999 -9999 -9999 -9999 -9999 -9999 -9999 -9999 -9999 -9999 -9999 -9999 -9999 -9999 -9999 -9999 -9999 -9999 -9999 -9999 
-9999 -9999 -9999 -9999 -9999 -9999 -9999 -9999 -9999 -9999 -9999 -9999 -9999 -9999 -9999 -9999 -9999 -9999 -9999 -9999 -9999 -9999 -9999 -9999 -9999 -9999 -9999 -9999 -9999 -9999 -9999 -9999 -9999 -9999 -9999 -9999 -9999 -9999 -9999 -9999 -9999 -9999 581.8525 599.137 595.7849 587.5029 582.1922 588.374 596.0895 590.7986 585.8384 603.0302 613.0061 608.0076 596.2001 598.9113 601.7328 598.6403 593.8625 585.169 583.3011 593.1075 596.7088 594.0059 590.9776 588.3078 582.6364 578.0001 577.461 575.1579 573.5931 572.421 590.0313 595.6159 592.5056 588.9402 585.444 580.785 579.4799 577.0778 580.8119 583.7801 568.6707 565.3773 567.682 570.7788 574.7732 567.2875 555.9731 543.2665 537.6821 531.5793 533.888 554.7704 550.0613 539.8378 547.712 558.512 553.6443 546.7236 546.6986 539.0949 535.0503 537.2333 539.7072 541.4515 537.509 531.8811 544.04 550.2369 552.1213 -9999 -9999 -9999 -9999 -9999 -9999 -9999 -9999 -9999 -9999 -9999 -9999 -9999 -9999 -9999 -9999 -9999 -9999 -9999 -9999 -9999 -9999 -9999 -9999 -9999 -9999 -9999 -9999 -9999 -9999 -9999 -9999 -9999 -9999 -9999 -9999 -9999 -9999 -9999 -9999 -9999 -9999 -9999 -9999 -9999 -9999 -9999 -9999 -9999 -9999 -9999 -9999 -9999 -9999 -9999 -9999 -9999 -9999 -9999 
-9999 -9999 -9999 -9999 -9999 -9999 -9999 -9999 -9999 -9999 -9999 -9999 -9999 -9999 -9999 -9999 -9999 -9999 -9999 -9999 -9999 -9999 -9999 -9999 -9999 -9999 -9999 -9999 -9999 -9999 -9999 -9999 -9999 -9999 -9999 -9999 -9999 -9999 -9999 -9999 -9999 -9999 580.1846 587.2785 586.2219 587.4379 586.3362 591.0358 590.6473 586.2819 591.3236 607.4991 603.5363 586.4996 585.1606 591.5329 -9999 595.9313 592.3392 578.2903 580.871 597.3819 602.5017 596.712 591.789 588.2773 581.7327 579.7955 573.0514 574.5927 571.5562 571.869 581.4094 581.9056 592.9911 595.4792 587.6924 581.571 585.5954 589.7084 584.9299 583.928 569.1115 560.1385 567.264 567.3802 568.5446 566.7511 554.6926 542.0199 530.3151 528.6683 537.923 548.6075 533.4962 537.2164 557.117 553.3704 554.9256 552.5333 551.9669 552.7363 540.2265 531.9966 533.6345 538.6529 526.1539 523.8725 540.0498 552.0121 557.2878 -9999 -9999 -9999 -9999 -9999 -9999 -9999 -9999 -9999 -9999 -9999 -9999 -9999 -9999 -9999 -9999 -9999 -9999 -9999 -9999 -9999 -9999 -9999 -9999 -9999 -9999 -9999 -9999 -9999 -9999 -9999 -9999 -9999 -9999 -9999 -9999 -9999 -9999 -9999 -9999 -9999 -9999 -9999 -9999 -9999 -9999 -9999 -9999 -9999 -9999 -9999 -9999 -9999 -9999 -9999 -9999 -9999 -9999 -9999 
-9999 -9999 -9999 -9999 -9999 -9999 -9999 -9999 -9999 -9999 -9999 -9999 -9999 -9999 -9999 -9999 -9999 -9999 -9999 -9999 -9999 -9999 -9999 -9999 -9999 -9999 -9999 -9999 -9999 -9999 -9999 -9999 -9999 -9999 -9999 -9999 -9999 -9999 -9999 -9999 -9999 -9999 576.8138 579.4451 586.9391 587.6267 584.0571 588.6271 585.0504 592.0782 604.8228 601.3709 586.8076 584.4233 -9999 -9999 -9999 587.4947 581.6908 579.7975 592.1575 599.7214 604.4093 612.4832 596.9614 580.7837 578.7932 576.4481 569.829 574.7206 576.6873 581.8757 580.5658 575.1357 586.2451 589.7321 591.7533 588.9801 581.1346 586.1295 582.9749 581.0766 559.1164 554.0476 562.3826 563.0657 563.6655 563.2535 563.9611 558.3137 547.8608 534.2873 519.6566 526.0847 531.2954 554.1993 554.8237 539.9509 531.5605 533.6813 538.8039 541.1827 538.4905 530.8917 528.1921 527.6398 522.2845 526.9222 535.5449 530.4292 515.2866 -9999 -9999 -9999 -9999 -9999 -9999 -9999 -9999 -9999 -9999 -9999 -9999 -9999 -9999 -9999 -9999 -9999 -9999 -9999 -9999 -9999 -9999 -9999 -9999 -9999 -9999 -9999 -9999 -9999 -9999 -9999 -9999 -9999 -9999 -9999 -9999 -9999 -9999 -9999 -9999 -9999 -9999 -9999 -9999 -9999 -9999 -9999 -9999 -9999 -9999 -9999 -9999 -9999 -9999 -9999 -9999 -9999 -9999 -9999 
-9999 -9999 -9999 -9999 -9999 -9999 -9999 -9999 -9999 -9999 -9999 -9999 -9999 -9999 -9999 -9999 -9999 -9999 -9999 -9999 -9999 -9999 -9999 -9999 -9999 -9999 -9999 -9999 -9999 -9999 -9999 -9999 -9999 -9999 -9999 -9999 -9999 -9999 -9999 -9999 -9999 -9999 -9999 575.6359 589.2207 593.481 583.097 586.1236 586.4144 590.2752 601.1479 599.6287 597.5341 591.3587 -9999 -9999 -9999 580.9625 588.2465 596.3119 597.9675 599.9941 595.8658 601.0685 592.0182 583.2855 584.9882 575.7834 577.909 583.5815 590.1507 587.0413 588.1151 584.1666 576.7705 571.2564 569.8119 573.6896 576.6636 579.6825 573.8524 561.8146 546.9355 544.0546 560.1628 559.8503 567.8967 569.7806 568.2429 565.3116 551.8042 540.41 521.512 532.2565 553.2567 562.0234 555.1213 538.5353 531.5891 531.4152 528.7999 523.8384 517.9993 517.7638 521.2621 519.457 522.024 528.1319 512.0301 486.8799 485.9729 504.4927 -9999 -9999 -9999 -9999 -9999 -9999 -9999 -9999 -9999 -9999 -9999 -9999 -9999 -9999 -9999 -9999 -9999 -9999 -9999 -9999 -9999 -9999 -9999 -9999 -9999 -9999 -9999 -9999 -9999 -9999 -9999 -9999 -9999 -9999 -9999 -9999 -9999 -9999 -9999 -9999 -9999 -9999 -9999 -9999 -9999 -9999 -9999 -9999 -9999 -9999 -9999 -9999 -9999 -9999 -9999 -9999 -9999 -9999 
-9999 -9999 -9999 -9999 -9999 -9999 -9999 -9999 -9999 -9999 -9999 -9999 -9999 -9999 -9999 -9999 -9999 -9999 -9999 -9999 -9999 -9999 -9999 -9999 -9999 -9999 -9999 -9999 -9999 -9999 -9999 -9999 -9999 -9999 -9999 -9999 -9999 -9999 -9999 -9999 -9999 -9999 -9999 575.3141 584.0195 590.1772 579.1569 581.8049 588.6365 596.6764 596.005 592.2087 588.1614 -9999 -9999 -9999 -9999 -9999 -9999 601.5863 603.4602 599.1282 606.4158 607.4175 599.1313 592.3892 587.2333 585.4465 572.2179 575.7841 583.9655 582.8774 584.5334 578.0151 569.8418 566.0931 567.6325 569.762 584.3541 576.7508 563.5581 555.2455 554.4959 550.1894 559.092 557.2598 553.4739 567.3161 568.5606 561.3532 550.8112 531.6019 521.0281 536.4827 563.0692 566.7064 553.8726 532.0036 525.9672 527.2159 525.5711 517.9218 512.6467 517.0786 518.185 512.2239 517.6696 510.8742 492.8227 482.6464 487.7841 -9999 -9999 -9999 -9999 -9999 -9999 -9999 -9999 -9999 -9999 -9999 -9999 -9999 -9999 -9999 -9999 -9999 -9999 -9999 -9999 -9999 -9999 -9999 -9999 -9999 -9999 -9999 -9999 -9999 -9999 -9999 -9999 -9999 -9999 -9999 -9999 -9999 -9999 -9999 -9999 -9999 -9999 -9999 -9999 -9999 -9999 -9999 -9999 -9999 -9999 -9999 -9999 -9999 -9999 -9999 -9999 -9999 -9999 -9999 
-9999 -9999 -9999 -9999 -9999 -9999 -9999 -9999 -9999 -9999 -9999 -9999 -9999 -9999 -9999 -9999 -9999 -9999 -9999 -9999 -9999 -9999 -9999 -9999 -9999 -9999 -9999 -9999 -9999 -9999 -9999 -9999 -9999 -9999 -9999 -9999 -9999 -9999 -9999 -9999 -9999 -9999 -9999 572.4236 574.2233 583.2087 578.642 577.3332 587.713 593.5576 587.3069 587.4874 582.28 -9999 -9999 -9999 -9999 -9999 -9999 -9999 596.2386 592.7138 606.317 606.7728 597.6816 593.0928 587.5837 579.5392 579.4492 576.5296 578.3262 569.4779 566.7776 557.9481 556.1945 556.8395 560.6949 577.368 577.425 568.3487 568.5181 565.8841 553.2156 544.4866 551.3309 549.2053 558.2841 565.7261 563.2756 551.2731 539.3065 529.6373 517.2631 526.1702 548.9225 551.9406 544.4068 524.4543 522.3178 526.9989 529.2405 531.9554 524.4904 517.715 516.5371 512.886 507.5715 492.4836 487.2464 486.4178 -9999 -9999 -9999 -9999 -9999 -9999 -9999 -9999 -9999 -9999 -9999 -9999 -9999 -9999 -9999 -9999 -9999 -9999 -9999 -9999 -9999 -9999 -9999 -9999 -9999 -9999 -9999 -9999 -9999 -9999 -9999 -9999 -9999 -9999 -9999 -9999 -9999 -9999 -9999 -9999 -9999 -9999 -9999 -9999 -9999 -9999 -9999 -9999 -9999 -9999 -9999 -9999 -9999 -9999 -9999 -9999 -9999 -9999 -9999 -9999 
-9999 -9999 -9999 -9999 -9999 -9999 -9999 -9999 -9999 -9999 -9999 -9999 -9999 -9999 -9999 -9999 -9999 -9999 -9999 -9999 -9999 -9999 -9999 -9999 -9999 -9999 -9999 -9999 -9999 -9999 -9999 -9999 -9999 -9999 -9999 -9999 -9999 -9999 -9999 -9999 -9999 -9999 -9999 -9999 574.2103 584.0005 582.4907 583.1788 594.498 601.0273 593.9638 587.5366 -9999 -9999 -9999 -9999 -9999 -9999 -9999 -9999 -9999 591.7687 603.7815 596.4002 590.2978 580.8979 574.8812 570.7867 578.3729 571.9359 572.7519 566.4536 566.9689 561.5495 556.9415 549.8257 558.4006 569.0596 573.0585 570.0837 573.0256 562.8795 549.8574 543.4171 545.9456 544.5425 559.283 556.8819 550.051 540.7422 537.2762 534.9745 520.238 519.1359 537.6457 541.0358 542.0295 522.5337 514.3242 519.0923 525.1556 531.1879 528.3458 513.9838 512.1183 507.9698 498.199 492.3252 -9999 -9999 -9999 -9999 -9999 -9999 -9999 -9999 -9999 -9999 -9999 -9999 -9999 -9999 -9999 -9999 -9999 -9999 -9999 -9999 -9999 -9999 -9999 -9999 -9999 -9999 -9999 -9999 -9999 -9999 -9999 -9999 -9999 -9999 -9999 -9999 -9999 -9999 -9999 -9999 -9999 -9999 -9999 -9999 -9999 -9999 -9999 -9999 -9999 -9999 -9999 -9999 -9999 -9999 -9999 -9999 -9999 -9999 -9999 -9999 -9999 -9999 
-9999 -9999 -9999 -9999 -9999 -9999 -9999 -9999 -9999 -9999 -9999 -9999 -9999 -9999 -9999 -9999 -9999 -9999 -9999 -9999 -9999 -9999 -9999 -9999 -9999 -9999 -9999 -9999 -9999 -9999 -9999 -9999 -9999 -9999 -9999 -9999 -9999 -9999 -9999 -9999 -9999 -9999 -9999 -9999 576.6097 585.6094 579.4623 585.7972 590.764 593.0219 592.5708 -9999 -9999 -9999 -9999 -9999 -9999 -9999 -9999 -9999 -9999 -9999 -9999 599.2053 592.1533 583.0216 578.5483 576.886 576.421 574.1323 565.8193 569.8264 569.08 569.446 570.3641 572.0418 568.5701 559.0285 562.1528 566.7785 570.9495 565.3981 544.1985 535.5831 533.0423 535.1273 554.8171 551.8536 542.7029 539.7951 536.2941 532.5672 525.8865 515.3218 528.1766 544.6537 549.4851 529.4342 513.4723 513.8157 521.7037 523.0063 526.2467 519.5123 506.942 505.3058 504.6886 -9999 -9999 -9999 -9999 -9999 -9999 -9999 -9999 -9999 -9999 -9999 -9999 -9999 -9999 -9999 -9999 -9999 -9999 -9999 -9999 -9999 -9999 -9999 -9999 -9999 -9999 -9999 -9999 -9999 -9999 -9999 -9999 -9999 -9999 -9999 -9999 -9999 -9999 -9999 -9999 -9999 -9999 -9999 -9999 -9999 -9999 -9999 -9999 -9999 -9999 -9999 -9999 -9999 -9999 -9999 -9999 -9999 -9999 -9999 -9999 -9999 -9999 -9999 
-9999 -9999 -9999 -9999 -9999 -9999 -9999 -9999 -9999 -9999 -9999 -9999 -9999 -9999 -9999 -9999 -9999 -9999 -9999 -9999 -9999 -9999 -9999 -9999 -9999 -9999 -9999 -9999 -9999 -9999 -9999 -9999 -9999 -9999 -9999 -9999 -9999 -9999 -9999 -9999 -9999 -9999 -9999 -9999 572.131 578.6012 577.8544 581.0883 575.2858 -9999 -9999 -9999 -9999 -9999 -9999 -9999 -9999 -9999 -9999 -9999 -9999 -9999 -9999 585.6736 579.0135 576.433 575.8451 573.099 575.4739 578.808 582.793 582.7385 577.6105 582.3535 583.4775 574.1291 562.6998 556.0576 557.117 570.7922 567.8727 558.8781 540.5179 530.6434 532.1668 529.7377 545.3564 548.5869 551.6729 547.712 542.9604 539.5219 528.7397 514.1667 524.379 541.1407 537.5407 531.4938 522.9737 515.1851 518.3643 517.3834 523.8856 514.5613 499.5049 500.9937 -9999 -9999 -9999 -9999 -9999 -9999 -9999 -9999 -9999 -9999 -9999 -9999 -9999 -9999 -9999 -9999 -9999 -9999 -9999 -9999 -9999 -9999 -9999 -9999 -9999 -9999 -9999 -9999 -9999 -9999 -9999 -9999 -9999 -9999 -9999 -9999 -9999 -9999 -9999 -9999 -9999 -9999 -9999 -9999 -9999 -9999 -9999 -9999 -9999 -9999 -9999 -9999 -9999 -9999 -9999 -9999 -9999 -9999 -9999 -9999 -9999 -9999 -9999 -9999 
-9999 -9999 -9999 -9999 -9999 -9999 -9999 -9999 -9999 -9999 -9999 -9999 -9999 -9999 -9999 -9999 -9999 -9999 -9999 -9999 -9999 -9999 -9999 -9999 -9999 -9999 -9999 -9999 -9999 -9999 -9999 -9999 -9999 -9999 -9999 -9999 -9999 -9999 -9999 -9999 -9999 -9999 -9999 -9999 570.0797 574.9603 574.5491 567.8366 566.7023 -9999 -9999 -9999 -9999 -9999 -9999 -9999 -9999 -9999 -9999 -9999 -9999 -9999 -9999 567.005 562.5086 559.0204 563.6139 564.69 571.4409 565.5381 571.8834 573.3691 579.5172 577.579 578.4637 567.8161 558.8523 554.3608 550.4232 568.9003 563.8563 554.6108 541.3444 533.4158 535.0694 533.8489 538.4874 548.4004 554.3157 551.5494 545.1249 535.0722 530.0807 515.939 511.9191 524.0916 524.1232 529.0085 523.5803 515.0572 507.5854 507.3908 512.4856 506.0743 494.8202 500.3726 -9999 -9999 -9999 -9999 -9999 -9999 -9999 -9999 -9999 -9999 -9999 -9999 -9999 -9999 -9999 -9999 -9999 -9999 -9999 -9999 -9999 -9999 -9999 -9999 -9999 -9999 -9999 -9999 -9999 -9999 -9999 -9999 -9999 -9999 -9999 -9999 -9999 -9999 -9999 -9999 -9999 -9999 -9999 -9999 -9999 -9999 -9999 -9999 -9999 -9999 -9999 -9999 -9999 -9999 -9999 -9999 -9999 -9999 -9999 -9999 -9999 -9999 -9999 -9999 
-9999 -9999 -9999 -9999 -9999 -9999 -9999 -9999 -9999 -9999 -9999 -9999 -9999 -9999 -9999 -9999 -9999 -9999 -9999 -9999 -9999 -9999 -9999 -9999 -9999 -9999 -9999 -9999 -9999 -9999 -9999 -9999 -9999 -9999 -9999 -9999 -9999 -9999 -9999 -9999 -9999 -9999 -9999 -9999 571.5945 574.901 572.6209 577.4467 586.7121 -9999 -9999 -9999 -9999 -9999 -9999 -9999 -9999 -9999 -9999 -9999 -9999 -9999 -9999 -9999 -9999 560.444 559.0814 553.785 557.1328 558.303 556.0022 566.7224 579.2622 573.6103 570.0319 567.0117 557.2212 545.5037 541.9806 554.0942 558.562 556.0834 547.0167 534.049 527.5695 535.9703 551.8928 551.8372 550.1878 544.9498 539.0986 533.6004 524.9647 515.8135 507.852 510.1025 522.0916 527.9727 518.4116 506.2389 498.1927 498.1511 499.6793 498.2627 492.851 -9999 -9999 -9999 -9999 -9999 -9999 -9999 -9999 -9999 -9999 -9999 -9999 -9999 -9999 -9999 -9999 -9999 -9999 -9999 -9999 -9999 -9999 -9999 -9999 -9999 -9999 -9999 -9999 -9999 -9999 -9999 -9999 -9999 -9999 -9999 -9999 -9999 -9999 -9999 -9999 -9999 -9999 -9999 -9999 -9999 -9999 -9999 -9999 -9999 -9999 -9999 -9999 -9999 -9999 -9999 -9999 -9999 -9999 -9999 -9999 -9999 -9999 -9999 -9999 -9999 
-9999 -9999 -9999 -9999 -9999 -9999 -9999 -9999 -9999 -9999 -9999 -9999 -9999 -9999 -9999 -9999 -9999 -9999 -9999 -9999 -9999 -9999 -9999 -9999 -9999 -9999 -9999 -9999 -9999 -9999 -9999 -9999 -9999 -9999 -9999 -9999 -9999 -9999 -9999 -9999 -9999 -9999 -9999 -9999 571.1584 570.7206 586.5931 600.2858 601.9042 590.6411 -9999 -9999 -9999 -9999 -9999 -9999 -9999 -9999 -9999 -9999 -9999 -9999 -9999 -9999 -9999 564.4324 557.7003 554.2433 545.4266 552.902 562.1083 567.2374 574.1832 580.9532 570.7947 567.2862 557.8951 550.3737 536.8516 542.2715 553.1768 556.8921 545.5099 531.5805 526.2014 532.7479 544.8867 545.7458 546.7687 537.7957 529.2882 530.8484 532.5212 525.7484 514.2756 508.9344 514.916 523.0107 518.674 510.0379 507.3864 504.485 499.0073 491.4332 495.2265 -9999 -9999 -9999 -9999 -9999 -9999 -9999 -9999 -9999 -9999 -9999 -9999 -9999 -9999 -9999 -9999 -9999 -9999 -9999 -9999 -9999 -9999 -9999 -9999 -9999 -9999 -9999 -9999 -9999 -9999 -9999 -9999 -9999 -9999 -9999 -9999 -9999 -9999 -9999 -9999 -9999 -9999 -9999 -9999 -9999 -9999 -9999 -9999 -9999 -9999 -9999 -9999 -9999 -9999 -9999 -9999 -9999 -9999 -9999 -9999 -9999 -9999 -9999 -9999 -9999 
-9999 -9999 -9999 -9999 -9999 -9999 -9999 -9999 -9999 -9999 -9999 -9999 -9999 -9999 -9999 -9999 -9999 -9999 -9999 -9999 -9999 -9999 -9999 -9999 -9999 -9999 -9999 -9999 -9999 -9999 -9999 -9999 -9999 -9999 -9999 -9999 -9999 -9999 -9999 -9999 -9999 -9999 -9999 -9999 -9999 572.6526 580.5384 575.6116 575.1653 -9999 -9999 -9999 -9999 -9999 -9999 -9999 -9999 -9999 -9999 -9999 -9999 -9999 -9999 -9999 -9999 -9999 542.8354 546.7679 545.4736 551.1799 557.5854 556.7758 564.1204 564.8505 566.6774 560.332 563.4396 561.7564 546.7022 529.573 547.0103 558.6027 549.69 537.9655 527.8623 531.0758 542.499 545.8124 538.6614 526.7761 524.8376 531.101 535.1954 537.1521 529.5558 517.9423 501.4364 512.5242 526.7056 521.4069 513.6343 509.4427 500.3701 501.3805 -9999 -9999 -9999 -9999 -9999 -9999 -9999 -9999 -9999 -9999 -9999 -9999 -9999 -9999 -9999 -9999 -9999 -9999 -9999 -9999 -9999 -9999 -9999 -9999 -9999 -9999 -9999 -9999 -9999 -9999 -9999 -9999 -9999 -9999 -9999 -9999 -9999 -9999 -9999 -9999 -9999 -9999 -9999 -9999 -9999 -9999 -9999 -9999 -9999 -9999 -9999 -9999 -9999 -9999 -9999 -9999 -9999 -9999 -9999 -9999 -9999 -9999 -9999 -9999 -9999 -9999 
-9999 -9999 -9999 -9999 -9999 -9999 -9999 -9999 -9999 -9999 -9999 -9999 -9999 -9999 -9999 -9999 -9999 -9999 -9999 -9999 -9999 -9999 -9999 -9999 -9999 -9999 -9999 -9999 -9999 -9999 -9999 -9999 -9999 -9999 -9999 -9999 -9999 -9999 -9999 -9999 -9999 -9999 -9999 -9999 -9999 571.2659 561.944 566.4436 555.3997 -9999 -9999 -9999 -9999 -9999 -9999 -9999 -9999 -9999 -9999 -9999 -9999 -9999 -9999 -9999 -9999 -9999 -9999 -9999 537.8047 549.5859 556.1652 547.1448 553.1932 552.7018 554.815 551.8845 547.1891 547.4334 550.8313 540.9691 537.6224 560.2332 550.163 537.5046 518.4832 532.4578 543.9669 541.1667 532.1839 523.1779 526.2739 534.4005 539.3394 537.8456 535.0397 520.9016 498.9299 504.2011 520.4216 516.0711 504.7584 499.3966 490.774 -9999 -9999 -9999 -9999 -9999 -9999 -9999 -9999 -9999 -9999 -9999 -9999 -9999 -9999 -9999 -9999 -9999 -9999 -9999 -9999 -9999 -9999 -9999 -9999 -9999 -9999 -9999 -9999 -9999 -9999 -9999 -9999 -9999 -9999 -9999 -9999 -9999 -9999 -9999 -9999 -9999 -9999 -9999 -9999 -9999 -9999 -9999 -9999 -9999 -9999 -9999 -9999 -9999 -9999 -9999 -9999 -9999 -9999 -9999 -9999 -9999 -9999 -9999 -9999 -9999 -9999 -9999 
-9999 -9999 -9999 -9999 -9999 -9999 -9999 -9999 -9999 -9999 -9999 -9999 -9999 -9999 -9999 -9999 -9999 -9999 -9999 -9999 -9999 -9999 -9999 -9999 -9999 -9999 -9999 -9999 -9999 -9999 -9999 -9999 -9999 -9999 -9999 -9999 -9999 -9999 -9999 -9999 -9999 -9999 -9999 -9999 -9999 -9999 -9999 562.2888 552.3838 562.5873 -9999 -9999 -9999 -9999 -9999 -9999 -9999 -9999 -9999 -9999 -9999 -9999 -9999 -9999 -9999 -9999 -9999 541.1609 536.988 544.6677 539.6314 541.7313 552.7657 546.6732 536.4465 534.616 527.002 530.8027 533.2424 534.0984 553.2151 561.5419 549.401 535.2631 517.0566 528.3307 533.251 524.5922 525.1412 526.0839 529.2161 531.2269 531.3938 528.403 529.2934 513.4396 498.7323 500.2037 516.8714 516.0755 503.228 497.3246 500.5291 -9999 -9999 -9999 -9999 -9999 -9999 -9999 -9999 -9999 -9999 -9999 -9999 -9999 -9999 -9999 -9999 -9999 -9999 -9999 -9999 -9999 -9999 -9999 -9999 -9999 -9999 -9999 -9999 -9999 -9999 -9999 -9999 -9999 -9999 -9999 -9999 -9999 -9999 -9999 -9999 -9999 -9999 -9999 -9999 -9999 -9999 -9999 -9999 -9999 -9999 -9999 -9999 -9999 -9999 -9999 -9999 -9999 -9999 -9999 -9999 -9999 -9999 -9999 -9999 -9999 -9999 -9999 
-9999 -9999 -9999 -9999 -9999 -9999 -9999 -9999 -9999 -9999 -9999 -9999 -9999 -9999 -9999 -9999 -9999 -9999 -9999 -9999 -9999 -9999 -9999 -9999 -9999 -9999 -9999 -9999 -9999 -9999 -9999 -9999 -9999 -9999 -9999 -9999 -9999 -9999 -9999 -9999 -9999 -9999 -9999 -9999 -9999 -9999 -9999 560.9502 560.8818 -9999 -9999 -9999 -9999 -9999 -9999 -9999 -9999 -9999 -9999 -9999 -9999 -9999 -9999 -9999 -9999 -9999 -9999 -9999 541.5753 542.1609 539.1442 548.2755 552.5965 550.7041 540.9539 532.9398 530.4493 526.8388 520.6617 533.5833 552.6553 555.6669 552.3051 532.2892 514.2043 526.2704 522.839 521.3982 525.2941 527.9757 525.2921 523.8486 524.4196 520.5344 517.4155 509.9904 493.8017 505.2968 528.3594 526.7432 500.0233 490.6958 494.8255 -9999 -9999 -9999 -9999 -9999 -9999 -9999 -9999 -9999 -9999 -9999 -9999 -9999 -9999 -9999 -9999 -9999 -9999 -9999 -9999 -9999 -9999 -9999 -9999 -9999 -9999 -9999 -9999 -9999 -9999 -9999 -9999 -9999 -9999 -9999 -9999 -9999 -9999 -9999 -9999 -9999 -9999 -9999 -9999 -9999 -9999 -9999 -9999 -9999 -9999 -9999 -9999 -9999 -9999 -9999 -9999 -9999 -9999 -9999 -9999 -9999 -9999 -9999 -9999 -9999 -9999 -9999 
-9999 -9999 -9999 -9999 -9999 -9999 -9999 -9999 -9999 -9999 -9999 -9999 -9999 -9999 -9999 -9999 -9999 -9999 -9999 -9999 -9999 -9999 -9999 -9999 -9999 -9999 -9999 -9999 -9999 -9999 -9999 -9999 -9999 -9999 -9999 -9999 -9999 -9999 -9999 -9999 -9999 -9999 -9999 -9999 -9999 -9999 -9999 -9999 561.2256 -9999 -9999 -9999 -9999 -9999 -9999 -9999 -9999 -9999 -9999 -9999 -9999 -9999 -9999 -9999 -9999 -9999 549.7663 546.285 548.0461 532.5197 538.4215 546.79 544.4507 544.7287 540.1634 539.9193 532.8987 519.2847 528.0688 552.8937 557.5519 555.9518 552.7137 537.6506 513.6117 514.5607 510.7118 520.1172 524.9668 531.817 529.105 525.9384 526.543 522.9438 511.8747 498.591 483.4933 497.5341 503.3434 506.5652 495.7965 491.3825 491.2569 -9999 -9999 -9999 -9999 -9999 -9999 -9999 -9999 -9999 -9999 -9999 -9999 -9999 -9999 -9999 -9999 -9999 -9999 -9999 -9999 -9999 -9999 -9999 -9999 -9999 -9999 -9999 -9999 -9999 -9999 -9999 -9999 -9999 -9999 -9999 -9999 -9999 -9999 -9999 -9999 -9999 -9999 -9999 -9999 -9999 -9999 -9999 -9999 -9999 -9999 -9999 -9999 -9999 -9999 -9999 -9999 -9999 -9999 -9999 -9999 -9999 -9999 -9999 -9999 -9999 -9999 -9999 
-9999 -9999 -9999 -9999 -9999 -9999 -9999 -9999 -9999 -9999 -9999 -9999 -9999 -9999 -9999 -9999 -9999 -9999 -9999 -9999 -9999 -9999 -9999 -9999 -9999 -9999 -9999 -9999 -9999 -9999 -9999 -9999 -9999 -9999 -9999 -9999 -9999 -9999 -9999 -9999 -9999 -9999 -9999 -9999 -9999 -9999 -9999 -9999 -9999 -9999 -9999 -9999 -9999 -9999 -9999 -9999 -9999 -9999 -9999 -9999 -9999 -9999 -9999 -9999 563.2016 552.2262 541.6324 535.4202 541.438 534.1149 532.7734 546.8332 540.8892 539.5172 533.9821 539.9761 529.4651 522.1697 546.2885 552.7555 550.9831 543.3083 529.7747 518.3423 506.2359 502.5292 506.1276 518.5299 520.4056 525.0599 525.5234 520.6181 522.4976 529.0379 524.1752 513.2893 496.7186 484.0053 481.1295 494.8178 494.7932 484.9758 -9999 -9999 -9999 -9999 -9999 -9999 -9999 -9999 -9999 -9999 -9999 -9999 -9999 -9999 -9999 -9999 -9999 -9999 -9999 -9999 -9999 -9999 -9999 -9999 -9999 -9999 -9999 -9999 -9999 -9999 -9999 -9999 -9999 -9999 -9999 -9999 -9999 -9999 -9999 -9999 -9999 -9999 -9999 -9999 -9999 -9999 -9999 -9999 -9999 -9999 -9999 -9999 -9999 -9999 -9999 -9999 -9999 -9999 -9999 -9999 -9999 -9999 -9999 -9999 -9999 -9999 -9999 -9999 
-9999 -9999 -9999 -9999 -9999 -9999 -9999 -9999 -9999 -9999 -9999 -9999 -9999 -9999 -9999 -9999 -9999 -9999 -9999 -9999 -9999 -9999 -9999 -9999 -9999 -9999 -9999 -9999 -9999 -9999 -9999 -9999 -9999 -9999 -9999 -9999 -9999 -9999 -9999 -9999 -9999 -9999 -9999 -9999 -9999 -9999 -9999 -9999 -9999 -9999 -9999 -9999 -9999 -9999 -9999 -9999 -9999 -9999 -9999 -9999 -9999 -9999 -9999 -9999 -9999 551.3762 547.1219 545.5308 546.1773 537.4216 527.4688 540.1389 534.3745 531.6232 530.1651 529.1689 517.7594 519.9583 534.4064 543.3141 538.5601 528.5549 521.412 513.9661 522.2932 520.5117 505.5727 509.6187 510.4558 511.5313 517.2495 519.3854 519.9104 520.0399 516.5745 513.9573 506.9986 495.5576 481.9437 481.666 487.7655 -9999 -9999 -9999 -9999 -9999 -9999 -9999 -9999 -9999 -9999 -9999 -9999 -9999 -9999 -9999 -9999 -9999 -9999 -9999 -9999 -9999 -9999 -9999 -9999 -9999 -9999 -9999 -9999 -9999 -9999 -9999 -9999 -9999 -9999 -9999 -9999 -9999 -9999 -9999 -9999 -9999 -9999 -9999 -9999 -9999 -9999 -9999 -9999 -9999 -9999 -9999 -9999 -9999 -9999 -9999 -9999 -9999 -9999 -9999 -9999 -9999 -9999 -9999 -9999 -9999 -9999 -9999 -9999 -9999 
-9999 -9999 -9999 -9999 -9999 -9999 -9999 -9999 -9999 -9999 -9999 -9999 -9999 -9999 -9999 -9999 -9999 -9999 -9999 -9999 -9999 -9999 -9999 -9999 -9999 -9999 -9999 -9999 -9999 -9999 -9999 -9999 -9999 -9999 -9999 -9999 -9999 -9999 -9999 -9999 -9999 -9999 -9999 -9999 -9999 -9999 -9999 -9999 -9999 -9999 -9999 -9999 -9999 -9999 -9999 -9999 -9999 -9999 -9999 -9999 -9999 -9999 -9999 -9999 -9999 553.2841 546.4402 541.8212 538.064 538.7758 526.1659 521.2543 526.0703 532.8332 531.2393 513.4972 509.6203 535.0099 543.1856 539.2749 532.0691 522.1827 525.0923 531.1409 532.8531 522.2874 505.9755 504.0382 504.6706 510.005 513.9307 515.5115 508.5869 511.4522 511.0838 515.7392 507.5879 493.491 481.2222 480.9624 -9999 -9999 -9999 -9999 -9999 -9999 -9999 -9999 -9999 -9999 -9999 -9999 -9999 -9999 -9999 -9999 -9999 -9999 -9999 -9999 -9999 -9999 -9999 -9999 -9999 -9999 -9999 -9999 -9999 -9999 -9999 -9999 -9999 -9999 -9999 -9999 -9999 -9999 -9999 -9999 -9999 -9999 -9999 -9999 -9999 -9999 -9999 -9999 -9999 -9999 -9999 -9999 -9999 -9999 -9999 -9999 -9999 -9999 -9999 -9999 -9999 -9999 -9999 -9999 -9999 -9999 -9999 -9999 -9999 -9999 
-9999 -9999 -9999 -9999 -9999 -9999 -9999 -9999 -9999 -9999 -9999 -9999 -9999 -9999 -9999 -9999 -9999 -9999 -9999 -9999 -9999 -9999 -9999 -9999 -9999 -9999 -9999 -9999 -9999 -9999 -9999 -9999 -9999 -9999 -9999 -9999 -9999 -9999 -9999 -9999 -9999 -9999 -9999 -9999 -9999 -9999 -9999 -9999 -9999 -9999 -9999 -9999 -9999 -9999 -9999 -9999 -9999 -9999 -9999 -9999 -9999 -9999 -9999 -9999 -9999 -9999 548.004 543.3831 541.3135 543.6846 545.6724 530.5549 519.3796 534.5807 530.322 516.0226 516.4673 537.1817 536.421 528.4517 518.5709 513.8749 525.37 529.1808 528.7829 518.8513 514.4523 499.611 502.0654 515.6145 517.7199 508.9785 503.5638 505.5308 507.2361 510.2086 506.8177 499.7793 498.992 -9999 -9999 -9999 -9999 -9999 -9999 -9999 -9999 -9999 -9999 -9999 -9999 -9999 -9999 -9999 -9999 -9999 -9999 -9999 -9999 -9999 -9999 -9999 -9999 -9999 -9999 -9999 -9999 -9999 -9999 -9999 -9999 -9999 -9999 -9999 -9999 -9999 -9999 -9999 -9999 -9999 -9999 -9999 -9999 -9999 -9999 -9999 -9999 -9999 -9999 -9999 -9999 -9999 -9999 -9999 -9999 -9999 -9999 -9999 -9999 -9999 -9999 -9999 -9999 -9999 -9999 -9999 -9999 -9999 -9999 -9999 
-9999 -9999 -9999 -9999 -9999 -9999 -9999 -9999 -9999 -9999 -9999 -9999 -9999 -9999 -9999 -9999 -9999 -9999 -9999 -9999 -9999 -9999 -9999 -9999 -9999 -9999 -9999 -9999 -9999 -9999 -9999 -9999 -9999 -9999 -9999 -9999 -9999 -9999 -9999 -9999 -9999 -9999 -9999 -9999 -9999 -9999 -9999 -9999 -9999 -9999 -9999 -9999 -9999 -9999 -9999 -9999 -9999 -9999 -9999 -9999 -9999 -9999 -9999 -9999 -9999 -9999 -9999 546.3259 538.2843 539.2466 540.7676 536.3193 523.1635 517.5486 512.1716 512.2609 514.518 530.8712 532.7137 526.6208 516.6339 507.9385 512.3096 518.8673 518.8734 513.8025 507.7759 504.3553 498.3511 499.5883 506.0608 514.3683 505.7673 498.6132 498.2804 502.7033 504.7297 507.984 504.1434 497.0527 -9999 -9999 -9999 -9999 -9999 -9999 -9999 -9999 -9999 -9999 -9999 -9999 -9999 -9999 -9999 -9999 -9999 -9999 -9999 -9999 -9999 -9999 -9999 -9999 -9999 -9999 -9999 -9999 -9999 -9999 -9999 -9999 -9999 -9999 -9999 -9999 -9999 -9999 -9999 -9999 -9999 -9999 -9999 -9999 -9999 -9999 -9999 -9999 -9999 -9999 -9999 -9999 -9999 -9999 -9999 -9999 -9999 -9999 -9999 -9999 -9999 -9999 -9999 -9999 -9999 -9999 -9999 -9999 -9999 -9999 
-9999 -9999 -9999 -9999 -9999 -9999 -9999 -9999 -9999 -9999 -9999 -9999 -9999 -9999 -9999 -9999 -9999 -9999 -9999 -9999 -9999 -9999 -9999 -9999 -9999 -9999 -9999 -9999 -9999 -9999 -9999 -9999 -9999 -9999 -9999 -9999 -9999 -9999 -9999 -9999 -9999 -9999 -9999 -9999 -9999 -9999 -9999 -9999 -9999 -9999 -9999 -9999 -9999 -9999 -9999 -9999 -9999 -9999 -9999 -9999 -9999 -9999 -9999 -9999 -9999 -9999 -9999 -9999 537.8456 539.425 539.3267 538.5157 533.751 514.6864 497.0388 501.5799 514.1385 530.1292 528.6683 521.6689 517.5706 511.3668 511.3816 514.8389 512.691 515.2601 511.9487 513.1247 510.2807 504.2973 499.5291 504.8963 505.0358 497.9542 489.0963 498.3813 496.9566 494.4947 -9999 -9999 -9999 -9999 -9999 -9999 -9999 -9999 -9999 -9999 -9999 -9999 -9999 -9999 -9999 -9999 -9999 -9999 -9999 -9999 -9999 -9999 -9999 -9999 -9999 -9999 -9999 -9999 -9999 -9999 -9999 -9999 -9999 -9999 -9999 -9999 -9999 -9999 -9999 -9999 -9999 -9999 -9999 -9999 -9999 -9999 -9999 -9999 -9999 -9999 -9999 -9999 -9999 -9999 -9999 -9999 -9999 -9999 -9999 -9999 -9999 -9999 -9999 -9999 -9999 -9999 -9999 -9999 -9999 -9999 -9999 -9999 
-9999 -9999 -9999 -9999 -9999 -9999 -9999 -9999 -9999 -9999 -9999 -9999 -9999 -9999 -9999 -9999 -9999 -9999 -9999 -9999 -9999 -9999 -9999 -9999 -9999 -9999 -9999 -9999 -9999 -9999 -9999 -9999 -9999 -9999 -9999 -9999 -9999 -9999 -9999 -9999 -9999 -9999 -9999 -9999 -9999 -9999 -9999 -9999 -9999 -9999 -9999 -9999 -9999 -9999 -9999 -9999 -9999 -9999 -9999 -9999 -9999 -9999 -9999 -9999 -9999 -9999 -9999 -9999 527.2068 531.6375 537.0392 539.3815 536.366 522.7419 497.333 500.5427 527.2305 537.437 526.6682 -9999 513.4457 -9999 514.4392 -9999 518.2508 518.5781 517.2077 522.1241 529.2955 522.9424 500.8984 494.2401 497.9085 489.9041 486.5095 495.0184 488.8443 -9999 -9999 -9999 -9999 -9999 -9999 -9999 -9999 -9999 -9999 -9999 -9999 -9999 -9999 -9999 -9999 -9999 -9999 -9999 -9999 -9999 -9999 -9999 -9999 -9999 -9999 -9999 -9999 -9999 -9999 -9999 -9999 -9999 -9999 -9999 -9999 -9999 -9999 -9999 -9999 -9999 -9999 -9999 -9999 -9999 -9999 -9999 -9999 -9999 -9999 -9999 -9999 -9999 -9999 -9999 -9999 -9999 -9999 -9999 -9999 -9999 -9999 -9999 -9999 -9999 -9999 -9999 -9999 -9999 -9999 -9999 -9999 -9999 
-9999 -9999 -9999 -9999 -9999 -9999 -9999 -9999 -9999 -9999 -9999 -9999 -9999 -9999 -9999 -9999 -9999 -9999 -9999 -9999 -9999 -9999 -9999 -9999 -9999 -9999 -9999 -9999 -9999 -9999 -9999 -9999 -9999 -9999 -9999 -9999 -9999 -9999 -9999 -9999 -9999 -9999 -9999 -9999 -9999 -9999 -9999 -9999 -9999 -9999 -9999 -9999 -9999 -9999 -9999 -9999 -9999 -9999 -9999 -9999 -9999 -9999 -9999 -9999 -9999 -9999 -9999 -9999 -9999 -9999 -9999 528.5922 519.9993 499.7332 -9999 521.3633 533.3336 533.4891 -9999 -9999 -9999 -9999 -9999 -9999 -9999 -9999 512.689 517.3188 519.7217 518.5796 503.2145 487.1454 486.6342 492.5413 492.3529 497.544 495.5736 491.4564 -9999 -9999 -9999 -9999 -9999 -9999 -9999 -9999 -9999 -9999 -9999 -9999 -9999 -9999 -9999 -9999 -9999 -9999 -9999 -9999 -9999 -9999 -9999 -9999 -9999 -9999 -9999 -9999 -9999 -9999 -9999 -9999 -9999 -9999 -9999 -9999 -9999 -9999 -9999 -9999 -9999 -9999 -9999 -9999 -9999 -9999 -9999 -9999 -9999 -9999 -9999 -9999 -9999 -9999 -9999 -9999 -9999 -9999 -9999 -9999 -9999 -9999 -9999 -9999 -9999 -9999 -9999 -9999 -9999 -9999 -9999 -9999 
-9999 -9999 -9999 -9999 -9999 -9999 -9999 -9999 -9999 -9999 -9999 -9999 -9999 -9999 -9999 -9999 -9999 -9999 -9999 -9999 -9999 -9999 -9999 -9999 -9999 -9999 -9999 -9999 -9999 -9999 -9999 -9999 -9999 -9999 -9999 -9999 -9999 -9999 -9999 -9999 -9999 -9999 -9999 -9999 -9999 -9999 -9999 -9999 -9999 -9999 -9999 -9999 -9999 -9999 -9999 -9999 -9999 -9999 -9999 -9999 -9999 -9999 -9999 -9999 -9999 -9999 -9999 -9999 -9999 -9999 -9999 510.1446 504.3538 491.2661 -9999 -9999 -9999 -9999 -9999 -9999 -9999 -9999 -9999 -9999 -9999 -9999 -9999 -9999 511.7726 514.5671 506.0069 492.6373 487.3389 504.4326 502.7792 495.6599 500.7742 497.9342 -9999 -9999 -9999 -9999 -9999 -9999 -9999 -9999 -9999 -9999 -9999 -9999 -9999 -9999 -9999 -9999 -9999 -9999 -9999 -9999 -9999 -9999 -9999 -9999 -9999 -9999 -9999 -9999 -9999 -9999 -9999 -9999 -9999 -9999 -9999 -9999 -9999 -9999 -9999 -9999 -9999 -9999 -9999 -9999 -9999 -9999 -9999 -9999 -9999 -9999 -9999 -9999 -9999 -9999 -9999 -9999 -9999 -9999 -9999 -9999 -9999 -9999 -9999 -9999 -9999 -9999 -9999 -9999 -9999 -9999 -9999 -9999 
-9999 -9999 -9999 -9999 -9999 -9999 -9999 -9999 -9999 -9999 -9999 -9999 -9999 -9999 -9999 -9999 -9999 -9999 -9999 -9999 -9999 -9999 -9999 -9999 -9999 -9999 -9999 -9999 -9999 -9999 -9999 -9999 -9999 -9999 -9999 -9999 -9999 -9999 -9999 -9999 -9999 -9999 -9999 -9999 -9999 -9999 -9999 -9999 -9999 -9999 -9999 -9999 -9999 -9999 -9999 -9999 -9999 -9999 -9999 -9999 -9999 -9999 -9999 -9999 -9999 -9999 -9999 -9999 -9999 -9999 -9999 508.726 493.5332 -9999 -9999 -9999 -9999 -9999 -9999 -9999 -9999 -9999 -9999 -9999 -9999 -9999 -9999 -9999 -9999 -9999 506.218 495.4496 484.0048 494.0778 504.0698 500.3111 494.329 492.0035 -9999 -9999 -9999 -9999 -9999 -9999 -9999 -9999 -9999 -9999 -9999 -9999 -9999 -9999 -9999 -9999 -9999 -9999 -9999 -9999 -9999 -9999 -9999 -9999 -9999 -9999 -9999 -9999 -9999 -9999 -9999 -9999 -9999 -9999 -9999 -9999 -9999 -9999 -9999 -9999 -9999 -9999 -9999 -9999 -9999 -9999 -9999 -9999 -9999 -9999 -9999 -9999 -9999 -9999 -9999 -9999 -9999 -9999 -9999 -9999 -9999 -9999 -9999 -9999 -9999 -9999 -9999 -9999 -9999 -9999 -9999 -9999 
-9999 -9999 -9999 -9999 -9999 -9999 -9999 -9999 -9999 -9999 -9999 -9999 -9999 -9999 -9999 -9999 -9999 -9999 -9999 -9999 -9999 -9999 -9999 -9999 -9999 -9999 -9999 -9999 -9999 -9999 -9999 -9999 -9999 -9999 -9999 -9999 -9999 -9999 -9999 -9999 -9999 -9999 -9999 -9999 -9999 -9999 -9999 -9999 -9999 -9999 -9999 -9999 -9999 -9999 -9999 -9999 -9999 -9999 -9999 -9999 -9999 -9999 -9999 -9999 -9999 -9999 -9999 -9999 -9999 -9999 -9999 495.8548 -9999 -9999 -9999 -9999 -9999 -9999 -9999 -9999 -9999 -9999 -9999 -9999 -9999 -9999 -9999 -9999 -9999 -9999 -9999 -9999 490.3545 497.0976 500.8725 -9999 -9999 -9999 -9999 -9999 -9999 -9999 -9999 -9999 -9999 -9999 -9999 -9999 -9999 -9999 -9999 -9999 -9999 -9999 -9999 -9999 -9999 -9999 -9999 -9999 -9999 -9999 -9999 -9999 -9999 -9999 -9999 -9999 -9999 -9999 -9999 -9999 -9999 -9999 -9999 -9999 -9999 -9999 -9999 -9999 -9999 -9999 -9999 -9999 -9999 -9999 -9999 -9999 -9999 -9999 -9999 -9999 -9999 -9999 -9999 -9999 -9999 -9999 -9999 -9999 -9999 -9999 -9999 -9999 -9999 -9999 -9999 -9999 -9999 -9999 
-9999 -9999 -9999 -9999 -9999 -9999 -9999 -9999 -9999 -9999 -9999 -9999 -9999 -9999 -9999 -9999 -9999 -9999 -9999 -9999 -9999 -9999 -9999 -9999 -9999 -9999 -9999 -9999 -9999 -9999 -9999 -9999 -9999 -9999 -9999 -9999 -9999 -9999 -9999 -9999 -9999 -9999 -9999 -9999 -9999 -9999 -9999 -9999 -9999 -9999 -9999 -9999 -9999 -9999 -9999 -9999 -9999 -9999 -9999 -9999 -9999 -9999 -9999 -9999 -9999 -9999 -9999 -9999 -9999 -9999 -9999 -9999 -9999 -9999 -9999 -9999 -9999 -9999 -9999 -9999 -9999 -9999 -9999 -9999 -9999 -9999 -9999 -9999 -9999 -9999 -9999 -9999 497.5004 -9999 -9999 -9999 -9999 -9999 -9999 -9999 -9999 -9999 -9999 -9999 -9999 -9999 -9999 -9999 -9999 -9999 -9999 -9999 -9999 -9999 -9999 -9999 -9999 -9999 -9999 -9999 -9999 -9999 -9999 -9999 -9999 -9999 -9999 -9999 -9999 -9999 -9999 -9999 -9999 -9999 -9999 -9999 -9999 -9999 -9999 -9999 -9999 -9999 -9999 -9999 -9999 -9999 -9999 -9999 -9999 -9999 -9999 -9999 -9999 -9999 -9999 -9999 -9999 -9999 -9999 -9999 -9999 -9999 -9999 -9999 -9999 -9999 -9999 -9999 -9999 -9999 
