# Supplementary material for: Spatiotemporal prediction of alpine wetlands under multi-climate scenarios in the west of Sichuan, China
Source: PeerJ. 2024 Nov 27;12:e18586. doi: 10.7717/peerj.18586 (PMC11608022; doi:10.7717/peerj.18586)
Supplement: Supplemental Information 1 [file peerj-12-18586-s001.zip › Maxent_data1/2.5mBIOssp126_2021-2040/2.5mbiossp126_2021-2040_6.asc]

ncols         170
nrows         159
xllcorner     97.34749306
yllcorner     27.673839575
cellsize      0.041666666666667
NODATA_value  -9999
-9999 -9999 -9999 -9999 -9999 -9999 -9999 -9999 -9999 -9999 -9999 -9999 -9999 -9999 -9999 -9999 -9999 -9999 -9999 -9999 -9999 -9999 -9999 -9999 -9999 -9999 -9999 -9999 -9999 -9999 -9999 -9999 -9999 -9999 -9999 -9999 -9999 -9999 -9999 -9999 -9999 -9999 -9999 -9999 -9999 -9999 -9999 -9999 -9999 -9999 -9999 -9999 -9999 -9999 -9999 -9999 -9999 -9999 -9999 -9999 -9999 -9999 -9999 -9999 -9999 -9999 -9999 -9999 -9999 -9999 -9999 -9999 -9999 -9999 -9999 -9999 -9999 -9999 -9999 -9999 -9999 -9999 -9999 -9999 -9999 -9999 -9999 -9999 -9999 -9999 -9999 -9999 -9999 -9999 -9999 -9999 -9999 -9999 -9999 -9999 -9999 -9999 -9999 -9999 -9999 -9999 -9999 -9999 -9999 -9999 -9999 -9999 -9999 -9999 -9999 -9999 -9999 -9999 -9999 -9999 -9999 -9999 -9999 -9999 -9999 -9999 -9999 -9999 -9999 -9999 -9999 -9999 -16 -15.3 -16.5 -9999 -9999 -9999 -9999 -9999 -9999 -9999 -9999 -9999 -9999 -9999 -9999 -9999 -9999 -9999 -9999 -9999 -9999 -9999 -9999 -9999 -9999 -9999 -9999 -9999 -9999 -9999 -9999 -9999 -9999 -9999 -9999 -9999 -9999 -9999 
-9999 -9999 -9999 -9999 -9999 -9999 -9999 -9999 -9999 -9999 -9999 -9999 -9999 -9999 -9999 -9999 -9999 -9999 -9999 -9999 -9999 -9999 -9999 -9999 -9999 -9999 -9999 -9999 -9999 -9999 -9999 -9999 -9999 -9999 -9999 -9999 -9999 -9999 -9999 -9999 -9999 -9999 -9999 -9999 -9999 -9999 -9999 -9999 -9999 -9999 -9999 -9999 -9999 -9999 -9999 -9999 -9999 -9999 -9999 -9999 -9999 -9999 -9999 -9999 -9999 -9999 -9999 -9999 -9999 -9999 -9999 -9999 -9999 -9999 -9999 -9999 -9999 -9999 -9999 -9999 -9999 -9999 -9999 -9999 -9999 -9999 -9999 -9999 -9999 -9999 -9999 -9999 -9999 -9999 -9999 -9999 -9999 -9999 -9999 -9999 -9999 -9999 -9999 -9999 -9999 -9999 -9999 -9999 -9999 -9999 -9999 -9999 -9999 -9999 -9999 -9999 -9999 -9999 -9999 -9999 -9999 -9999 -9999 -9999 -9999 -9999 -9999 -9999 -9999 -16.8 -16.1 -15.5 -14.9 -14.5 -14.2 -9999 -9999 -9999 -9999 -9999 -9999 -9999 -9999 -9999 -9999 -9999 -9999 -9999 -9999 -9999 -9999 -9999 -9999 -9999 -9999 -9999 -9999 -9999 -9999 -9999 -9999 -9999 -9999 -9999 -9999 -9999 -9999 -9999 -9999 -9999 
-9999 -9999 -9999 -9999 -9999 -9999 -9999 -9999 -9999 -9999 -9999 -24.3 -24.4 -24.4 -9999 -9999 -9999 -9999 -9999 -9999 -9999 -9999 -9999 -9999 -9999 -9999 -9999 -9999 -9999 -9999 -9999 -9999 -9999 -9999 -9999 -9999 -9999 -9999 -9999 -9999 -9999 -9999 -9999 -9999 -9999 -9999 -9999 -9999 -9999 -9999 -9999 -9999 -9999 -9999 -9999 -9999 -9999 -9999 -9999 -9999 -9999 -9999 -9999 -9999 -9999 -9999 -9999 -9999 -9999 -9999 -9999 -9999 -9999 -9999 -9999 -9999 -9999 -9999 -9999 -9999 -9999 -9999 -9999 -9999 -9999 -9999 -9999 -9999 -9999 -9999 -9999 -9999 -9999 -9999 -9999 -9999 -9999 -9999 -9999 -9999 -9999 -9999 -9999 -9999 -9999 -9999 -9999 -9999 -9999 -9999 -9999 -9999 -9999 -9999 -9999 -9999 -9999 -9999 -9999 -9999 -9999 -9999 -9999 -9999 -9999 -9999 -9999 -9999 -16.2 -15.6 -15.2 -15 -14.6 -14.6 -14.6 -9999 -9999 -9999 -9999 -9999 -9999 -9999 -9999 -9999 -9999 -9999 -9999 -9999 -9999 -9999 -9999 -9999 -9999 -9999 -9999 -9999 -9999 -9999 -9999 -9999 -9999 -9999 -9999 -9999 -9999 -9999 -9999 -9999 -9999 -9999 
-9999 -9999 -9999 -9999 -9999 -9999 -9999 -9999 -9999 -24.4 -24.5 -24.5 -24.8 -24.7 -24.6 -24.3 -9999 -9999 -9999 -9999 -9999 -9999 -9999 -9999 -9999 -9999 -9999 -9999 -9999 -9999 -9999 -9999 -9999 -9999 -9999 -9999 -9999 -9999 -9999 -9999 -9999 -9999 -9999 -9999 -9999 -9999 -9999 -9999 -9999 -9999 -9999 -9999 -9999 -9999 -9999 -9999 -9999 -9999 -9999 -9999 -9999 -9999 -9999 -9999 -9999 -9999 -9999 -9999 -9999 -9999 -9999 -9999 -9999 -9999 -9999 -9999 -9999 -9999 -9999 -9999 -9999 -9999 -9999 -9999 -9999 -9999 -9999 -9999 -9999 -9999 -9999 -9999 -9999 -9999 -9999 -9999 -9999 -9999 -9999 -9999 -9999 -9999 -9999 -9999 -9999 -9999 -9999 -9999 -9999 -9999 -9999 -9999 -9999 -9999 -9999 -9999 -9999 -9999 -9999 -9999 -9999 -9999 -9999 -9999 -9999 -9999 -15.9 -15.7 -15.5 -15.4 -15 -14.7 -14.5 -13.9 -13.5 -13 -12.9 -12.7 -13.4 -9999 -9999 -9999 -9999 -9999 -9999 -9999 -9999 -9999 -9999 -9999 -9999 -9999 -9999 -9999 -9999 -9999 -9999 -9999 -9999 -9999 -9999 -9999 -9999 -9999 -9999 -9999 -9999 -9999 -9999 -9999 
-9999 -9999 -9999 -9999 -9999 -9999 -9999 -9999 -25 -24.8 -24.5 -24.7 -24.5 -24.6 -24.4 -24.2 -24.2 -24 -23.8 -9999 -9999 -9999 -9999 -9999 -9999 -9999 -9999 -9999 -9999 -9999 -9999 -9999 -9999 -9999 -9999 -9999 -9999 -9999 -9999 -9999 -9999 -9999 -9999 -9999 -9999 -9999 -9999 -9999 -9999 -9999 -9999 -9999 -9999 -9999 -9999 -9999 -9999 -9999 -9999 -9999 -9999 -9999 -9999 -9999 -9999 -9999 -9999 -9999 -9999 -9999 -9999 -9999 -9999 -9999 -9999 -9999 -9999 -9999 -9999 -9999 -9999 -9999 -9999 -9999 -9999 -9999 -9999 -9999 -9999 -9999 -9999 -9999 -9999 -9999 -9999 -9999 -9999 -9999 -9999 -9999 -9999 -9999 -9999 -9999 -9999 -9999 -9999 -9999 -9999 -9999 -9999 -9999 -9999 -9999 -9999 -9999 -9999 -9999 -9999 -9999 -9999 -9999 -9999 -9999 -9999 -9999 -9999 -15.6 -15.4 -15.2 -15.2 -15.3 -15.1 -14.6 -14.1 -13.3 -13.4 -13.3 -12.2 -9999 -9999 -9999 -9999 -9999 -9999 -9999 -9999 -9999 -9999 -9999 -9999 -9999 -9999 -9999 -9999 -9999 -9999 -9999 -9999 -9999 -9999 -9999 -9999 -9999 -9999 -9999 -9999 -9999 -9999 -9999 
-9999 -9999 -9999 -9999 -9999 -9999 -9999 -9999 -25.2 -24.7 -24.5 -24.4 -24.4 -24.6 -24.6 -24.5 -24.7 -24.7 -24.3 -23.9 -23.7 -23.6 -23.4 -23.4 -23.4 -9999 -9999 -9999 -9999 -9999 -9999 -9999 -9999 -9999 -9999 -9999 -9999 -9999 -9999 -9999 -9999 -9999 -9999 -9999 -9999 -9999 -9999 -9999 -9999 -9999 -9999 -9999 -9999 -9999 -9999 -9999 -9999 -9999 -9999 -9999 -9999 -9999 -9999 -9999 -9999 -9999 -9999 -9999 -9999 -9999 -9999 -9999 -9999 -9999 -9999 -9999 -9999 -9999 -9999 -9999 -9999 -9999 -9999 -9999 -9999 -9999 -9999 -9999 -9999 -9999 -9999 -9999 -9999 -9999 -9999 -9999 -9999 -9999 -9999 -9999 -9999 -9999 -9999 -9999 -9999 -9999 -9999 -9999 -9999 -9999 -9999 -9999 -9999 -9999 -9999 -9999 -9999 -9999 -9999 -9999 -9999 -9999 -17 -17.1 -17.1 -17.1 -16.6 -15.8 -15.5 -15.4 -15.5 -15.7 -15.8 -15.8 -15.3 -14 -13.3 -12.9 -12.7 -13.1 -9999 -9999 -9999 -9999 -9999 -9999 -9999 -9999 -9999 -9999 -9999 -9999 -9999 -9999 -9999 -9999 -9999 -9999 -9999 -9999 -9999 -9999 -9999 -9999 -9999 -9999 -9999 -9999 -9999 -9999 
-9999 -9999 -9999 -9999 -9999 -9999 -9999 -9999 -25.5 -25.2 -25 -24.8 -24.7 -24.7 -24.6 -24.7 -24.6 -24.6 -24.1 -23.7 -23.5 -23.6 -23.4 -23.3 -23.4 -23.5 -9999 -9999 -9999 -9999 -9999 -9999 -9999 -9999 -9999 -9999 -9999 -9999 -9999 -9999 -9999 -9999 -9999 -9999 -9999 -9999 -9999 -9999 -9999 -9999 -9999 -9999 -9999 -9999 -9999 -9999 -9999 -9999 -9999 -9999 -9999 -9999 -9999 -9999 -9999 -9999 -9999 -9999 -9999 -9999 -9999 -9999 -9999 -9999 -9999 -9999 -9999 -9999 -9999 -9999 -9999 -9999 -9999 -9999 -9999 -9999 -9999 -9999 -9999 -9999 -9999 -9999 -9999 -9999 -9999 -9999 -9999 -9999 -9999 -9999 -9999 -9999 -9999 -9999 -9999 -9999 -9999 -9999 -9999 -9999 -9999 -9999 -9999 -9999 -9999 -9999 -9999 -9999 -9999 -9999 -9999 -16.3 -16.2 -16 -15.9 -16 -16.3 -16 -15.7 -15.7 -16 -16.3 -17.2 -17.4 -16.7 -15.6 -14.4 -13.4 -13.7 -9999 -9999 -9999 -9999 -9999 -9999 -9999 -9999 -9999 -9999 -9999 -9999 -9999 -9999 -9999 -9999 -9999 -9999 -9999 -9999 -9999 -9999 -9999 -9999 -9999 -9999 -9999 -9999 -9999 -9999 -9999 
-9999 -9999 -9999 -9999 -9999 -9999 -9999 -25.9 -25.6 -25.6 -25.4 -25 -24.8 -24.6 -24.5 -24.2 -24.2 -24.2 -24 -23.6 -23.7 -23.7 -23.5 -23.5 -23.4 -23.4 -9999 -9999 -9999 -9999 -9999 -9999 -9999 -9999 -9999 -9999 -9999 -9999 -9999 -9999 -9999 -9999 -9999 -9999 -9999 -9999 -9999 -9999 -9999 -9999 -9999 -9999 -9999 -9999 -9999 -9999 -9999 -9999 -9999 -9999 -9999 -9999 -9999 -9999 -9999 -9999 -9999 -9999 -9999 -9999 -9999 -9999 -9999 -9999 -9999 -9999 -9999 -9999 -9999 -9999 -9999 -9999 -9999 -9999 -9999 -9999 -9999 -9999 -9999 -9999 -9999 -9999 -9999 -9999 -9999 -9999 -9999 -9999 -9999 -9999 -9999 -9999 -9999 -9999 -9999 -9999 -9999 -9999 -9999 -9999 -9999 -9999 -9999 -9999 -9999 -9999 -9999 -17 -9999 -9999 -9999 -16.8 -16.8 -16.5 -16.2 -16 -16 -15.9 -15.9 -15.9 -15.9 -15.9 -16.1 -16.3 -16.5 -16.5 -16.4 -15.9 -15.6 -9999 -9999 -9999 -9999 -9999 -9999 -9999 -9999 -9999 -9999 -9999 -9999 -9999 -9999 -9999 -9999 -9999 -9999 -9999 -9999 -9999 -9999 -9999 -9999 -9999 -9999 -9999 -9999 -9999 -9999 -9999 
-9999 -9999 -9999 -9999 -9999 -9999 -9999 -25.6 -25.4 -25.4 -25.4 -25 -24.8 -24.6 -24.5 -24.2 -24 -24 -24.3 -24.2 -24 -24 -23.9 -23.7 -23.6 -9999 -9999 -9999 -9999 -9999 -9999 -9999 -9999 -9999 -9999 -9999 -9999 -9999 -9999 -9999 -9999 -9999 -9999 -9999 -9999 -9999 -9999 -9999 -9999 -9999 -9999 -9999 -9999 -9999 -9999 -9999 -9999 -9999 -9999 -9999 -9999 -9999 -9999 -9999 -9999 -9999 -9999 -9999 -9999 -9999 -9999 -9999 -9999 -9999 -9999 -9999 -9999 -9999 -9999 -9999 -9999 -9999 -9999 -9999 -9999 -9999 -9999 -9999 -9999 -9999 -9999 -9999 -9999 -9999 -9999 -9999 -9999 -9999 -9999 -9999 -9999 -9999 -9999 -9999 -9999 -9999 -9999 -9999 -9999 -9999 -9999 -9999 -9999 -9999 -9999 -9999 -17.3 -17.1 -17.1 -17.1 -17.1 -17.2 -17.1 -17 -16.7 -16.4 -16.3 -16.3 -16.4 -16.4 -16.3 -16.1 -16 -16.1 -16.3 -16.6 -16.7 -16.3 -15.7 -9999 -9999 -9999 -9999 -9999 -9999 -9999 -9999 -9999 -9999 -9999 -9999 -9999 -9999 -9999 -9999 -9999 -9999 -9999 -9999 -9999 -9999 -9999 -9999 -9999 -9999 -9999 -9999 -9999 -9999 -9999 
-9999 -9999 -9999 -25.1 -25 -24.8 -24.6 -24.9 -24.6 -25.1 -25.2 -24.9 -24.8 -24.7 -24.3 -24 -24.3 -24.2 -24 -23.8 -23.9 -24 -24.1 -23.9 -23.8 -23.8 -9999 -9999 -9999 -9999 -9999 -9999 -9999 -9999 -9999 -9999 -9999 -9999 -9999 -9999 -9999 -9999 -9999 -9999 -9999 -9999 -9999 -9999 -9999 -9999 -9999 -9999 -9999 -9999 -9999 -9999 -9999 -9999 -9999 -9999 -9999 -9999 -9999 -9999 -9999 -9999 -9999 -9999 -9999 -9999 -9999 -9999 -9999 -9999 -9999 -9999 -9999 -9999 -9999 -9999 -9999 -9999 -9999 -9999 -9999 -9999 -9999 -9999 -9999 -9999 -9999 -9999 -9999 -9999 -9999 -9999 -9999 -9999 -9999 -9999 -9999 -9999 -9999 -9999 -9999 -9999 -9999 -9999 -9999 -9999 -9999 -9999 -9999 -9999 -9999 -9999 -9999 -17.2 -17.1 -17.1 -17 -17 -17.1 -17 -16.8 -16.7 -16.7 -16.7 -16.7 -16.6 -16.3 -16.2 -16.1 -16.2 -16.3 -16.4 -16.7 -16.3 -15.4 -15 -9999 -9999 -9999 -9999 -9999 -9999 -9999 -9999 -9999 -9999 -9999 -9999 -9999 -9999 -9999 -9999 -9999 -9999 -9999 -9999 -9999 -9999 -9999 -9999 -9999 -9999 -9999 -9999 -9999 -9999 
-9999 -24.7 -24.5 -24.6 -24 -23.9 -24 -24.2 -24.6 -25.1 -25 -24.8 -24.9 -24.2 -24.4 -24 -24.8 -24.9 -24.6 -24.4 -23.8 -24 -24.2 -24.4 -24.3 -24.1 -9999 -9999 -9999 -9999 -9999 -9999 -9999 -9999 -9999 -9999 -9999 -9999 -9999 -9999 -9999 -9999 -9999 -9999 -9999 -9999 -9999 -9999 -9999 -9999 -9999 -9999 -9999 -9999 -9999 -9999 -9999 -9999 -9999 -9999 -9999 -9999 -9999 -9999 -9999 -9999 -9999 -9999 -9999 -9999 -9999 -9999 -9999 -9999 -9999 -9999 -9999 -9999 -9999 -9999 -9999 -9999 -9999 -9999 -9999 -9999 -9999 -9999 -9999 -9999 -9999 -9999 -9999 -9999 -9999 -9999 -9999 -9999 -9999 -9999 -9999 -9999 -9999 -9999 -9999 -9999 -9999 -9999 -9999 -9999 -9999 -9999 -9999 -9999 -9999 -9999 -9999 -9999 -17.2 -17.1 -16.9 -16.8 -16.8 -16.7 -16.6 -16.5 -16.6 -16.8 -16.8 -16.7 -16.5 -16.4 -16.3 -16.3 -16.4 -16.4 -16.6 -16.7 -16 -15.4 -9999 -9999 -9999 -9999 -9999 -9999 -9999 -9999 -9999 -9999 -9999 -9999 -9999 -9999 -9999 -9999 -9999 -9999 -9999 -9999 -9999 -9999 -9999 -9999 -9999 -9999 -9999 -9999 -9999 -9999 
-9999 -24.8 -24.2 -23.9 -23.8 -23.9 -24.3 -24.7 -25 -25.1 -24.8 -24.6 -24.8 -24.7 -24.2 -24.2 -24.8 -24.5 -24.3 -24.2 -24 -23.6 -24 -23.7 -23.7 -23.8 -24 -9999 -9999 -9999 -9999 -9999 -9999 -9999 -9999 -9999 -9999 -9999 -9999 -9999 -9999 -9999 -9999 -9999 -9999 -9999 -9999 -9999 -9999 -9999 -9999 -9999 -9999 -9999 -9999 -9999 -9999 -9999 -9999 -9999 -9999 -9999 -9999 -9999 -9999 -9999 -9999 -9999 -9999 -9999 -9999 -9999 -9999 -9999 -9999 -9999 -9999 -9999 -9999 -9999 -9999 -9999 -9999 -9999 -9999 -9999 -9999 -9999 -9999 -9999 -9999 -9999 -9999 -9999 -9999 -9999 -9999 -9999 -9999 -9999 -9999 -9999 -9999 -9999 -9999 -9999 -9999 -9999 -9999 -9999 -9999 -9999 -9999 -9999 -9999 -9999 -9999 -9999 -17.4 -17.3 -16.9 -16.8 -16.7 -16.6 -16.5 -16.6 -16.8 -16.8 -16.7 -16.7 -16.5 -16.5 -16.6 -16.5 -16.5 -16.6 -16.7 -16.6 -16.5 -9999 -9999 -9999 -9999 -9999 -9999 -9999 -9999 -9999 -9999 -9999 -9999 -9999 -9999 -9999 -9999 -9999 -9999 -9999 -9999 -9999 -9999 -9999 -9999 -9999 -9999 -9999 -9999 -9999 -9999 -9999 
-9999 -9999 -24.5 -24 -23.7 -23.9 -24.1 -24.2 -24.6 -24.7 -24.5 -24.2 -24.4 -24.2 -24.4 -23.9 -24.4 -23.9 -23.6 -23.6 -23.1 -23 -23.2 -23.4 -23.9 -24.2 -24.4 -9999 -9999 -9999 -9999 -9999 -9999 -9999 -9999 -9999 -9999 -9999 -9999 -9999 -9999 -9999 -9999 -9999 -9999 -9999 -9999 -9999 -9999 -9999 -9999 -9999 -9999 -9999 -9999 -9999 -9999 -9999 -9999 -9999 -9999 -9999 -9999 -9999 -9999 -9999 -9999 -9999 -9999 -9999 -9999 -9999 -9999 -9999 -9999 -9999 -9999 -9999 -9999 -9999 -9999 -9999 -9999 -9999 -9999 -9999 -9999 -9999 -9999 -9999 -9999 -9999 -9999 -9999 -9999 -9999 -9999 -9999 -9999 -9999 -9999 -9999 -9999 -9999 -9999 -9999 -9999 -9999 -9999 -9999 -9999 -9999 -9999 -9999 -9999 -9999 -9999 -9999 -9999 -17.4 -17.3 -17 -16.8 -16.8 -16.7 -16.7 -16.8 -16.8 -16.8 -16.7 -16.5 -16.5 -16.5 -16.6 -16.5 -16.5 -16.6 -16.6 -16.6 -16.4 -16.1 -15.6 -9999 -9999 -9999 -9999 -15.4 -14.7 -9999 -9999 -9999 -9999 -9999 -9999 -9999 -9999 -9999 -9999 -9999 -9999 -9999 -9999 -9999 -9999 -9999 -9999 -9999 -9999 -9999 -9999 
-9999 -9999 -24.5 -24 -23.9 -23.5 -23.3 -23.5 -23.7 -24.1 -24.2 -23.9 -23.7 -23.5 -23.6 -23.7 -23.9 -23.8 -22.8 -22.7 -23.1 -23.5 -23.3 -23.4 -23.8 -24.1 -23.9 -24 -24.3 -24.4 -9999 -9999 -9999 -9999 -9999 -9999 -9999 -9999 -9999 -9999 -9999 -9999 -9999 -9999 -9999 -9999 -9999 -9999 -9999 -9999 -9999 -9999 -9999 -9999 -9999 -9999 -9999 -9999 -9999 -9999 -9999 -9999 -9999 -9999 -9999 -9999 -9999 -9999 -9999 -9999 -9999 -9999 -9999 -9999 -9999 -9999 -9999 -9999 -9999 -9999 -9999 -9999 -9999 -9999 -9999 -9999 -9999 -9999 -9999 -9999 -9999 -9999 -9999 -9999 -9999 -9999 -9999 -9999 -9999 -9999 -9999 -9999 -9999 -9999 -9999 -9999 -9999 -9999 -9999 -9999 -9999 -9999 -9999 -9999 -9999 -9999 -9999 -9999 -9999 -9999 -17.4 -17.2 -16.9 -16.7 -16.6 -16.5 -16.6 -16.8 -16.8 -16.8 -16.7 -16.6 -16.6 -16.7 -16.6 -16.6 -16.6 -16.5 -16.3 -15.5 -15.5 -15 -14.9 -13.7 -12.1 -13.8 -15.6 -16.3 -14.8 -9999 -9999 -9999 -9999 -9999 -9999 -9999 -9999 -9999 -9999 -9999 -9999 -9999 -9999 -9999 -9999 -9999 -9999 -9999 -9999 -9999 
-9999 -9999 -24.6 -24 -23.9 -23.5 -23 -22.7 -22.6 -22.9 -23.5 -23.8 -23.5 -23.2 -22.9 -22.9 -23.1 -22.8 -22.8 -23.2 -23.5 -23.7 -23.6 -23.5 -23.5 -23.8 -24.2 -24.6 -24.6 -24.6 -9999 -9999 -9999 -9999 -9999 -9999 -9999 -9999 -9999 -9999 -9999 -9999 -9999 -9999 -9999 -9999 -9999 -9999 -9999 -9999 -9999 -9999 -9999 -9999 -9999 -9999 -9999 -9999 -9999 -9999 -9999 -9999 -9999 -9999 -9999 -9999 -9999 -9999 -9999 -9999 -9999 -9999 -9999 -9999 -9999 -9999 -9999 -9999 -9999 -9999 -9999 -9999 -9999 -9999 -9999 -9999 -9999 -9999 -9999 -9999 -9999 -9999 -9999 -9999 -9999 -9999 -9999 -9999 -9999 -9999 -9999 -9999 -9999 -9999 -9999 -9999 -9999 -9999 -9999 -9999 -9999 -9999 -9999 -9999 -9999 -9999 -9999 -9999 -9999 -17.1 -17.3 -17.2 -16.9 -16.7 -16.5 -16.4 -16.5 -16.6 -16.7 -16.7 -16.9 -16.7 -16.5 -16.5 -16.7 -16.8 -16.7 -16.5 -16.4 -15.4 -14.4 -13.8 -13.3 -13.3 -12 -12.9 -14 -15.7 -9999 -16.4 -15.8 -16.1 -9999 -9999 -9999 -9999 -9999 -9999 -9999 -9999 -9999 -9999 -9999 -9999 -9999 -9999 -9999 -9999 -9999 -9999 
-9999 -9999 -24.6 -24.4 -24.2 -23.8 -23.5 -23.1 -22.7 -22.4 -22.7 -22.9 -23.2 -23.3 -22.7 -22.4 -22.3 -22.4 -23.2 -23.6 -24 -24 -23.9 -23.8 -23.8 -24.3 -24.8 -24.8 -24.6 -24.7 -24.7 -9999 -9999 -9999 -9999 -9999 -9999 -9999 -9999 -9999 -9999 -9999 -9999 -9999 -9999 -9999 -9999 -9999 -9999 -9999 -9999 -9999 -9999 -9999 -9999 -9999 -9999 -9999 -9999 -9999 -9999 -9999 -9999 -9999 -9999 -9999 -9999 -9999 -9999 -9999 -9999 -9999 -9999 -9999 -9999 -9999 -9999 -9999 -9999 -9999 -9999 -9999 -9999 -9999 -9999 -9999 -9999 -9999 -9999 -9999 -9999 -9999 -9999 -9999 -9999 -9999 -9999 -9999 -9999 -9999 -9999 -9999 -9999 -9999 -9999 -9999 -9999 -9999 -9999 -9999 -9999 -9999 -9999 -9999 -9999 -9999 -9999 -9999 -9999 -17.1 -17.2 -17.2 -17.1 -16.8 -16.5 -16.6 -16.6 -16.5 -16.5 -16.6 -16.8 -16.7 -16.6 -16.6 -16.6 -16.7 -16.6 -16.5 -16.4 -16.1 -15 -14 -13.5 -13.3 -12.4 -13 -14.2 -15.5 -16.7 -16.2 -15.3 -14.5 -13.4 -13.1 -12.8 -12.3 -11.9 -11.7 -14.5 -15 -13.7 -12.5 -9999 -9999 -9999 -9999 -9999 -9999 -9999 -9999 
-9999 -9999 -24.8 -24.5 -24.6 -24.4 -23.9 -23.6 -22.9 -22 -22.7 -23.2 -23 -22.7 -22.6 -21.8 -21.9 -22.5 -22.7 -23.2 -23.7 -23.8 -23.8 -23.7 -23.9 -24.5 -24.6 -24.7 -24.6 -24.4 -24.5 -9999 -9999 -9999 -9999 -9999 -9999 -9999 -9999 -9999 -9999 -9999 -9999 -9999 -9999 -9999 -9999 -9999 -9999 -9999 -9999 -9999 -9999 -9999 -9999 -9999 -9999 -9999 -9999 -9999 -9999 -9999 -9999 -9999 -9999 -9999 -9999 -9999 -9999 -9999 -9999 -9999 -9999 -9999 -9999 -9999 -9999 -9999 -9999 -9999 -9999 -9999 -9999 -9999 -9999 -9999 -9999 -9999 -9999 -9999 -9999 -9999 -9999 -9999 -9999 -9999 -9999 -9999 -9999 -9999 -9999 -9999 -9999 -9999 -9999 -9999 -9999 -9999 -9999 -9999 -9999 -9999 -9999 -9999 -9999 -9999 -9999 -9999 -9999 -9999 -17.1 -17.1 -17 -16.6 -16.4 -16.3 -16.4 -16.4 -16.4 -16.5 -16.6 -16.6 -16.7 -16.7 -16.6 -16.6 -16.6 -16.6 -16.4 -15.8 -14.5 -13.4 -14.4 -14.3 -12.6 -14.3 -14.4 -15.5 -14.9 -14.1 -12.6 -13.2 -11.1 -10.9 -11.4 -10.8 -9.9 -10.4 -12.2 -12.8 -13.2 -11.5 -11.8 -14 -9999 -9999 -9999 -9999 -9999 -9999 
-9999 -9999 -9999 -9999 -24.4 -24.1 -23.6 -22.9 -23 -22.2 -22.4 -23 -22.6 -23.1 -22.5 -21.4 -21.6 -22.5 -23.2 -23.3 -23.3 -23.9 -23.7 -23.6 -23.9 -24.2 -24.4 -24.4 -24.3 -24.7 -24.5 -9999 -9999 -9999 -9999 -9999 -9999 -9999 -9999 -9999 -9999 -9999 -9999 -9999 -9999 -9999 -9999 -9999 -9999 -9999 -9999 -9999 -9999 -9999 -9999 -9999 -9999 -9999 -9999 -9999 -9999 -9999 -9999 -9999 -9999 -9999 -9999 -9999 -9999 -9999 -9999 -9999 -9999 -9999 -9999 -9999 -9999 -9999 -9999 -9999 -9999 -9999 -9999 -9999 -9999 -9999 -9999 -9999 -9999 -9999 -9999 -9999 -9999 -9999 -9999 -9999 -9999 -9999 -9999 -9999 -9999 -9999 -9999 -9999 -9999 -9999 -9999 -9999 -17.7 -9999 -9999 -9999 -9999 -9999 -9999 -9999 -9999 -9999 -9999 -9999 -9999 -9999 -16.7 -16.6 -16.5 -16.4 -16.3 -16.3 -16.3 -16.4 -16.5 -16.4 -16.6 -16.7 -16.6 -16.5 -16.4 -16.5 -16.3 -15.8 -14.9 -13.7 -14.2 -14.2 -12.9 -14.4 -15.6 -15.5 -14.4 -13.2 -12.9 -12.3 -11.7 -14 -13.7 -14 -12.6 -9.7 -9.6 -10.4 -11.6 -10.1 -11.8 -14.1 -9999 -9999 -9999 -9999 -9999 -9999 
-9999 -9999 -9999 -9999 -24 -23.6 -23.4 -22.9 -22.3 -21.7 -21.3 -22.1 -22 -22.7 -22.3 -21.7 -21.2 -21.8 -22.4 -22.8 -23.5 -23.7 -23.5 -23.5 -23.6 -24 -23.8 -23.7 -24.4 -24 -24.6 -24.4 -9999 -9999 -9999 -9999 -9999 -9999 -9999 -9999 -9999 -9999 -9999 -9999 -9999 -9999 -9999 -9999 -9999 -9999 -9999 -9999 -9999 -9999 -9999 -9999 -9999 -9999 -9999 -9999 -9999 -9999 -9999 -9999 -9999 -9999 -9999 -9999 -9999 -9999 -9999 -9999 -9999 -9999 -9999 -9999 -9999 -9999 -9999 -9999 -9999 -9999 -9999 -9999 -9999 -9999 -9999 -9999 -9999 -9999 -9999 -9999 -9999 -9999 -9999 -9999 -9999 -9999 -9999 -9999 -9999 -9999 -9999 -9999 -9999 -9999 -19 -18.3 -17.9 -9999 -9999 -9999 -9999 -9999 -9999 -9999 -9999 -9999 -9999 -9999 -9999 -9999 -16.7 -16.6 -16.5 -16.4 -16.3 -16.2 -16.2 -16.4 -16.5 -16.6 -16.7 -16.7 -16.5 -16.3 -16.2 -16.5 -16.3 -16.1 -15.4 -14.2 -14.7 -15 -13.4 -14.9 -15.7 -14.9 -14.1 -13.7 -14 -13.6 -12 -15.3 -15.3 -13.7 -11.9 -10.6 -10.5 -8.6 -9.4 -9.6 -12.5 -9999 -9999 -9999 -9999 -9999 -9999 -9999 
-9999 -9999 -9999 -9999 -9999 -23.3 -23.2 -22.9 -22.2 -21.9 -21 -22.1 -22.3 -22.3 -21.9 -21.7 -21.5 -20.8 -22 -22 -22.4 -23.1 -23.7 -23.5 -23.6 -23.5 -23.4 -23.1 -23.4 -23.5 -23.9 -23.9 -24.1 -9999 -9999 -9999 -9999 -9999 -9999 -9999 -9999 -9999 -9999 -9999 -9999 -9999 -9999 -9999 -9999 -9999 -9999 -9999 -9999 -9999 -9999 -9999 -9999 -9999 -9999 -9999 -9999 -9999 -9999 -9999 -9999 -9999 -9999 -9999 -9999 -9999 -9999 -9999 -9999 -9999 -9999 -9999 -9999 -9999 -9999 -9999 -9999 -9999 -9999 -9999 -9999 -9999 -9999 -9999 -9999 -9999 -9999 -9999 -9999 -9999 -9999 -9999 -9999 -9999 -9999 -9999 -9999 -9999 -9999 -9999 -9999 -9999 -18 -17.9 -17.6 -9999 -9999 -9999 -9999 -9999 -9999 -9999 -9999 -9999 -9999 -9999 -9999 -9999 -16.6 -16.5 -16.3 -16.4 -16.3 -16.2 -16.3 -16.4 -16.4 -16.5 -16.6 -16.5 -16.3 -16.3 -16.3 -16.2 -16.4 -16.2 -16.1 -15.3 -15.8 -16 -13.5 -14.7 -15.7 -14.4 -14.4 -15.6 -15.2 -12.6 -13.2 -15.3 -14.9 -14.4 -13.4 -12.3 -10.9 -11.4 -8.4 -9.2 -10.6 -12.3 -9999 -9999 -9999 -9999 -9999 -9999 
-9999 -9999 -9999 -9999 -9999 -9999 -9999 -9999 -22.6 -22.1 -21 -21.4 -21.6 -22.1 -21.4 -20.9 -21.1 -21 -20.9 -21.3 -22.1 -22.2 -23 -23.5 -23.5 -23.3 -23.1 -22.7 -22.6 -22.9 -23.2 -23.3 -23.8 -9999 -9999 -9999 -9999 -9999 -9999 -9999 -9999 -9999 -9999 -9999 -9999 -9999 -9999 -9999 -9999 -9999 -9999 -9999 -9999 -9999 -9999 -9999 -9999 -9999 -9999 -9999 -9999 -9999 -9999 -9999 -9999 -9999 -9999 -9999 -9999 -9999 -9999 -9999 -9999 -9999 -9999 -9999 -9999 -9999 -9999 -9999 -9999 -9999 -9999 -9999 -9999 -9999 -9999 -9999 -9999 -9999 -9999 -9999 -9999 -9999 -9999 -9999 -9999 -9999 -9999 -9999 -9999 -9999 -9999 -9999 -9999 -18.1 -17.9 -17.6 -17.5 -17.2 -9999 -9999 -9999 -9999 -9999 -9999 -9999 -9999 -9999 -9999 -9999 -9999 -16.7 -16.5 -16.3 -16.3 -16.3 -16.3 -16.2 -16.2 -16.2 -16.3 -16.6 -16.4 -16.2 -16.2 -16.3 -16.1 -16.2 -16.3 -16.2 -15.9 -15.2 -15.1 -13.6 -14.8 -15.7 -15.6 -15.7 -16.6 -15.2 -13.4 -12.6 -16 -15.7 -13.7 -13.2 -14.8 -15 -12.9 -9.7 -7.8 -11.1 -12.4 -13.1 -9999 -9999 -9999 -9999 -9999 
-9999 -9999 -9999 -9999 -9999 -9999 -9999 -9999 -9999 -9999 -21.2 -20.4 -21.4 -21.5 -21.9 -21.4 -20.9 -20.7 -20.8 -21.1 -21.4 -21.8 -22.1 -22.6 -23.3 -23.4 -23.1 -22.6 -22.3 -22.4 -22.6 -22.9 -23.1 -23.6 -9999 -9999 -9999 -9999 -9999 -9999 -9999 -9999 -9999 -9999 -9999 -9999 -9999 -9999 -9999 -9999 -9999 -9999 -9999 -9999 -9999 -9999 -9999 -9999 -9999 -9999 -9999 -9999 -9999 -9999 -9999 -9999 -9999 -9999 -9999 -9999 -9999 -9999 -9999 -9999 -9999 -9999 -9999 -9999 -9999 -9999 -9999 -9999 -9999 -9999 -9999 -9999 -9999 -9999 -9999 -9999 -9999 -9999 -9999 -9999 -9999 -9999 -9999 -9999 -9999 -9999 -9999 -9999 -9999 -9999 -18.4 -18 -17.7 -17.8 -17.5 -9999 -9999 -9999 -9999 -9999 -9999 -9999 -9999 -9999 -16.8 -9999 -16.8 -16.9 -16.8 -16.6 -16.4 -16.3 -16.3 -16.2 -16.2 -16.3 -16.2 -16.3 -16.5 -16.3 -16.3 -16.2 -16.2 -16.1 -16 -16.2 -16.3 -16.4 -15.7 -15.7 -13.9 -14.5 -15.3 -16.5 -16.1 -15.2 -13.4 -13.8 -12.6 -14.8 -15.6 -16 -16.2 -13.7 -12.4 -11.2 -10.4 -8.3 -11 -11.7 -12.2 -12.4 -9999 -9999 -9999 -9999 
-9999 -9999 -9999 -9999 -9999 -9999 -9999 -9999 -21.1 -21 -21.1 -20.6 -20.2 -20.7 -22 -22.1 -21.1 -21.3 -21.1 -21.1 -21.3 -21.2 -21.1 -21.6 -22.1 -22.6 -23.1 -22.6 -21.9 -22.4 -22.7 -23.2 -23.8 -23.3 -9999 -9999 -9999 -9999 -9999 -9999 -9999 -9999 -9999 -9999 -9999 -9999 -9999 -9999 -9999 -9999 -9999 -9999 -9999 -9999 -9999 -9999 -9999 -9999 -9999 -9999 -9999 -9999 -9999 -9999 -9999 -9999 -9999 -9999 -9999 -9999 -9999 -9999 -9999 -9999 -9999 -9999 -9999 -9999 -9999 -9999 -9999 -9999 -9999 -9999 -9999 -9999 -9999 -9999 -9999 -9999 -9999 -9999 -9999 -9999 -9999 -9999 -9999 -9999 -9999 -9999 -9999 -9999 -9999 -18.9 -18.1 -18 -17.8 -17.7 -17.4 -9999 -9999 -9999 -9999 -9999 -9999 -9999 -9999 -16.5 -16.5 -16.5 -16.5 -16.6 -16.7 -16.7 -16.6 -16.3 -16.2 -16.1 -16.2 -16.1 -16.1 -16.2 -16.4 -16.4 -16.4 -16.4 -16.4 -16.2 -15.9 -15.9 -16.3 -16.4 -15.9 -15.4 -14.2 -15.3 -16.4 -16.6 -16.3 -15.1 -15.4 -14.7 -12.6 -13.4 -12.9 -12.2 -13.7 -13.2 -13.1 -11.8 -9 -7.1 -8.3 -8.5 -10.2 -9 -9999 -9999 -9999 -9999 
-9999 -9999 -9999 -9999 -9999 -9999 -9999 -21.3 -21.4 -21.3 -21 -21.1 -21.4 -20 -20.9 -21 -20.7 -21.8 -21.7 -21.5 -21.2 -21 -20.9 -20.9 -21.2 -21.6 -22.1 -22 -21.5 -22.4 -22.9 -23.3 -24 -24 -9999 -9999 -9999 -9999 -9999 -9999 -9999 -9999 -9999 -9999 -9999 -9999 -9999 -9999 -9999 -9999 -9999 -9999 -9999 -9999 -9999 -9999 -9999 -9999 -9999 -9999 -9999 -9999 -9999 -9999 -9999 -9999 -9999 -9999 -9999 -9999 -9999 -9999 -9999 -9999 -9999 -9999 -9999 -9999 -9999 -9999 -9999 -9999 -9999 -9999 -9999 -9999 -9999 -9999 -9999 -9999 -9999 -9999 -9999 -9999 -9999 -9999 -9999 -9999 -9999 -9999 -9999 -9999 -9999 -19.2 -18.7 -18.3 -17.7 -17.5 -17.4 -9999 -9999 -9999 -9999 -9999 -9999 -9999 -9999 -16.5 -16.7 -16.7 -16.4 -16.3 -16.5 -16.6 -16.6 -16.3 -16.2 -16.1 -16.1 -15.9 -16 -16.1 -16.3 -16.4 -16.4 -16.3 -16.2 -16 -15.8 -15.9 -16.3 -16.4 -16.4 -16.4 -14.9 -14.8 -15.5 -16.2 -16.7 -15.5 -14.6 -13.1 -13.1 -13.8 -10.2 -9.2 -9.6 -10.5 -8.5 -8.2 -9.8 -10.8 -8.2 -6.5 -8 -7 -9.8 -11.4 -9 -9999 
-9999 -9999 -9999 -9999 -9999 -9999 -21.6 -21.7 -21.9 -22 -21.6 -21 -21.2 -19.8 -19.7 -19.6 -20.3 -20.4 -21.4 -21.8 -21.5 -21.1 -20.8 -20.8 -20.9 -20.9 -21.5 -21.5 -21 -21.3 -21.7 -22.5 -23.4 -24.2 -24.4 -9999 -9999 -9999 -9999 -9999 -9999 -9999 -9999 -9999 -9999 -9999 -9999 -9999 -9999 -9999 -9999 -9999 -9999 -9999 -9999 -9999 -9999 -9999 -9999 -9999 -9999 -9999 -9999 -9999 -9999 -9999 -9999 -9999 -9999 -9999 -9999 -9999 -9999 -9999 -9999 -9999 -9999 -9999 -9999 -9999 -9999 -9999 -9999 -9999 -9999 -9999 -9999 -9999 -9999 -9999 -9999 -9999 -9999 -9999 -9999 -9999 -9999 -9999 -9999 -9999 -9999 -9999 -9999 -9999 -9999 -18.8 -18.3 -9999 -9999 -9999 -9999 -9999 -9999 -9999 -16.5 -9999 -9999 -16.6 -17 -16.8 -16.5 -16.3 -16.3 -16.4 -16.4 -16.4 -16.2 -16.1 -16 -15.9 -15.9 -16.1 -16.4 -16.3 -16.1 -16 -15.8 -15.8 -15.6 -16 -16.4 -16.3 -16.6 -16.5 -15.1 -15.7 -16.6 -16.5 -16.1 -14.7 -14.2 -14 -14 -13.5 -10.7 -10.5 -10.9 -9 -8.3 -11.3 -13.1 -12.6 -11 -7 -8 -4.9 -7.8 -9999 -9999 -9999 
-9999 -9999 -9999 -9999 -9999 -9999 -21.5 -21.5 -21.6 -21.3 -21.5 -21.4 -20.8 -20.2 -19.8 -19.4 -19.2 -19.3 -20.2 -20.5 -21.5 -21 -21.5 -21.2 -21 -21 -21 -20.9 -21.1 -21 -22.3 -22.7 -23 -23.7 -23.4 -9999 -9999 -9999 -9999 -9999 -9999 -9999 -9999 -9999 -9999 -9999 -9999 -9999 -9999 -9999 -9999 -9999 -9999 -9999 -9999 -9999 -9999 -9999 -9999 -9999 -9999 -9999 -9999 -9999 -9999 -9999 -9999 -9999 -9999 -9999 -9999 -9999 -9999 -9999 -9999 -9999 -9999 -9999 -9999 -9999 -9999 -9999 -9999 -9999 -9999 -9999 -9999 -9999 -9999 -9999 -9999 -20.7 -20.3 -20.3 -20.4 -20.5 -9999 -9999 -9999 -9999 -9999 -9999 -9999 -9999 -9999 -18.6 -9999 -9999 -9999 -9999 -9999 -9999 -9999 -9999 -16.4 -16.5 -9999 -16.8 -17.3 -17 -17 -16.3 -16.2 -16.3 -16.3 -16.4 -16.2 -16.1 -15.9 -15.8 -16 -15.9 -16.2 -16 -15.8 -15.8 -15.5 -15.6 -15.5 -16.2 -16.6 -16.3 -16.5 -16.6 -15.3 -16.1 -16.9 -16.4 -15.4 -14.9 -15.2 -14.7 -15.2 -11.8 -12.8 -14.1 -13.1 -9.4 -9.8 -10.7 -13.5 -13.1 -9.4 -9.6 -10 -6.1 -6 -9999 -9999 -9999 
-9999 -9999 -9999 -9999 -21.9 -21.9 -21.3 -21.3 -21.4 -20.8 -20.6 -20.6 -20.9 -21 -20.4 -19.6 -19.5 -19.3 -19 -19.1 -20.2 -20.7 -22 -22 -21.8 -21.7 -21.3 -20.8 -20.4 -20.2 -21.7 -22.5 -22.6 -23.3 -23.1 -23.3 -9999 -9999 -9999 -9999 -9999 -9999 -9999 -9999 -9999 -9999 -9999 -9999 -9999 -9999 -9999 -9999 -9999 -9999 -9999 -9999 -9999 -9999 -9999 -9999 -9999 -9999 -9999 -9999 -9999 -9999 -9999 -9999 -9999 -9999 -9999 -9999 -9999 -9999 -9999 -9999 -9999 -9999 -9999 -9999 -9999 -9999 -9999 -9999 -9999 -9999 -9999 -9999 -9999 -9999 -21.6 -21.1 -20.4 -21 -20.1 -19.6 -9999 -20 -18.8 -18.5 -9999 -9999 -9999 -9999 -18.5 -18.5 -18.5 -18.2 -9999 -9999 -9999 -16.9 -16.7 -16.3 -16.5 -16.5 -16.4 -17 -17.4 -17.4 -16.9 -16.2 -16.1 -16.2 -16.3 -16.1 -16 -16 -15.8 -16 -15.7 -15.8 -16 -15.7 -15.6 -15.5 -15.5 -15.5 -15.4 -16.3 -16.6 -16.2 -16.5 -16.5 -15.9 -15.6 -16.4 -16.7 -16.2 -15.6 -14.7 -15.2 -14.3 -11.9 -15.2 -14.6 -11.9 -9.3 -12.1 -13.2 -12 -12.7 -13 -11.1 -8.1 -5.5 -6 -8.1 -9999 -9999 
-9999 -9999 -9999 -21.5 -21.6 -21.3 -21 -20.8 -21 -21 -20.3 -20.1 -19.8 -19.9 -19.8 -19.5 -19.8 -19.7 -19.7 -19.4 -18.7 -20.1 -21.9 -22 -22.2 -22.5 -22 -20.8 -20.1 -20.1 -20.9 -21.5 -22.2 -23.1 -22.8 -22.6 -9999 -9999 -9999 -9999 -9999 -9999 -9999 -9999 -9999 -9999 -9999 -9999 -9999 -9999 -9999 -9999 -9999 -9999 -9999 -9999 -9999 -9999 -9999 -9999 -9999 -9999 -9999 -9999 -9999 -9999 -9999 -9999 -9999 -9999 -9999 -9999 -9999 -9999 -9999 -9999 -9999 -9999 -9999 -9999 -9999 -9999 -9999 -9999 -9999 -9999 -9999 -9999 -9999 -9999 -9999 -21.4 -20.9 -20.5 -19.8 -18.9 -19.9 -20 -19 -18.1 -18.8 -9999 -9999 -18.9 -18.6 -18.8 -18.7 -18.4 -9999 -9999 -17 -16.6 -16.5 -16.6 -16.4 -16.6 -16.7 -17 -17.4 -17.5 -17 -16.6 -16 -16 -16.1 -15.9 -15.8 -15.9 -16 -15.8 -15.7 -15.9 -15.7 -15.6 -15.7 -15.5 -15.6 -15.4 -15.6 -15.5 -16.1 -16.1 -16 -16.2 -16.3 -16.6 -16.2 -17 -16.3 -16.2 -15.3 -15.6 -14.2 -12.8 -15.6 -14.4 -12.4 -10.6 -11.8 -14.1 -11.8 -10.3 -10.2 -11.1 -6.8 -5.1 -5.5 -5 -9999 -9999 
-9999 -9999 -9999 -20.6 -21.7 -21.2 -21 -20.8 -20.9 -20.6 -20.9 -20.3 -20.1 -19.9 -19.6 -20 -20.3 -20.4 -20 -19.7 -19.2 -18.6 -19.8 -21 -20.7 -21.4 -21.8 -21.3 -20.8 -20.2 -20.9 -20.6 -21.3 -22.5 -22.6 -21.6 -22.4 -23.2 -22.8 -9999 -9999 -9999 -9999 -9999 -9999 -9999 -9999 -9999 -9999 -9999 -9999 -9999 -9999 -9999 -9999 -9999 -9999 -9999 -9999 -9999 -9999 -9999 -9999 -9999 -9999 -9999 -9999 -9999 -9999 -9999 -9999 -9999 -9999 -9999 -9999 -9999 -9999 -9999 -9999 -9999 -9999 -9999 -9999 -9999 -9999 -9999 -9999 -9999 -9999 -9999 -9999 -9999 -20.5 -20.2 -19.3 -18.9 -19.1 -19.4 -18.7 -17.7 -17.9 -18.7 -18.9 -18.9 -18.9 -18.8 -18.7 -18.5 -9999 -17.3 -17 -16.8 -16.6 -16.5 -16.2 -16.4 -16.7 -16.6 -16.7 -17.2 -16.8 -16.7 -16.3 -15.6 -15.5 -15.6 -15.6 -15.8 -15.7 -15.5 -15.5 -15.6 -15.6 -15.7 -15.5 -15.7 -15.5 -15.5 -15.4 -15.8 -15.9 -15.9 -16 -15.9 -16.1 -16.5 -16.4 -16.4 -16.4 -15.7 -16.1 -15.7 -14.4 -13.9 -15.9 -15.5 -12.3 -12.7 -12.1 -14.7 -12.3 -10.1 -7.8 -7.9 -7.7 -5.6 -7.6 -5 -5.1 -9999 
-9999 -9999 -9999 -9999 -21.4 -21.7 -21.3 -21.2 -21.7 -21.6 -21 -20.4 -20.1 -20 -20.1 -20.1 -20.6 -20.7 -20.3 -19.6 -19.1 -19.2 -18.4 -18.7 -20 -21.4 -20.6 -21.4 -21.1 -19.6 -20.2 -20.2 -20.1 -21.2 -22.1 -21.7 -21.2 -22.2 -22 -22.9 -22.8 -22.7 -9999 -9999 -9999 -9999 -9999 -9999 -9999 -9999 -9999 -9999 -9999 -9999 -9999 -9999 -9999 -9999 -9999 -9999 -9999 -9999 -9999 -9999 -9999 -9999 -9999 -9999 -9999 -9999 -9999 -9999 -9999 -9999 -9999 -9999 -9999 -9999 -9999 -9999 -9999 -9999 -9999 -9999 -9999 -9999 -9999 -9999 -9999 -9999 -9999 -20.6 -20.2 -19.5 -19 -18.2 -18.5 -18.7 -18.1 -18.1 -16.9 -16.8 -17.2 -17.9 -18.5 -18.8 -19 -18.3 -17.5 -17.1 -16.8 -16.7 -16.4 -16.5 -16.2 -16.2 -16.2 -16.2 -16.5 -16.4 -16.9 -16.8 -15.9 -15.8 -15.7 -15.7 -15.6 -15.8 -15.8 -15.9 -15.8 -15.7 -15.6 -15.5 -15.7 -15.9 -15.8 -15.5 -15.4 -15.7 -15.7 -16 -16.1 -16.2 -16.4 -16.3 -16.3 -15.4 -15.1 -15.1 -15.1 -16.2 -15 -14.2 -16.7 -15.8 -13.5 -14.8 -13.2 -14.4 -12.4 -9 -8.1 -7.1 -6.3 -8.8 -9.7 -7.4 -9999 -9999 
-9999 -9999 -9999 -9999 -22.3 -21.8 -21.7 -21.6 -21.7 -21.9 -21 -20.4 -20.1 -20.6 -20.2 -20.3 -20.6 -20.8 -20.4 -19.3 -19.1 -19.6 -18.9 -18.8 -18.7 -20.1 -21.2 -20.2 -19.9 -19.4 -19.8 -20.3 -19.7 -20.4 -21.6 -21.6 -20.9 -20.2 -21.4 -22.5 -21.8 -21.9 -22.2 -22.2 -21.9 -9999 -9999 -9999 -9999 -9999 -9999 -9999 -9999 -9999 -9999 -9999 -9999 -9999 -9999 -9999 -9999 -9999 -9999 -9999 -9999 -9999 -9999 -9999 -9999 -9999 -9999 -9999 -9999 -9999 -9999 -9999 -9999 -9999 -9999 -9999 -9999 -9999 -9999 -9999 -9999 -9999 -9999 -9999 -9999 -9999 -9999 -9999 -19.6 -18.7 -18.3 -18.1 -18 -18.6 -17.8 -17.3 -16.9 -16.1 -16.2 -16.7 -17.2 -18.3 -18.7 -18.2 -18.1 -17.9 -17.2 -16.9 -16.5 -16.7 -16.1 -16.3 -16.2 -16.1 -16.1 -16.6 -17.1 -16.4 -16.4 -16.1 -15.7 -15.6 -15.5 -15.6 -15.8 -16.3 -16.2 -15.9 -15.8 -15.7 -15.7 -15.6 -15.6 -15.4 -15.3 -15.4 -15.7 -16.1 -16 -16.3 -16.5 -15.9 -15.7 -15.8 -15.3 -14.3 -15.4 -16.6 -14.7 -14.3 -15.9 -16.3 -15.9 -15.9 -13.8 -9999 -9999 -11.2 -9.6 -9.7 -7.3 -8 -10.5 -9.3 -6.3 -5.7 
-9999 -9999 -9999 -9999 -21.7 -21.9 -21.9 -22.3 -21.7 -22.1 -21.8 -20.8 -21 -20.7 -20.4 -20.7 -20.5 -20.1 -19.3 -19.2 -19.9 -19.8 -18.8 -19.1 -17.9 -19.6 -20.4 -20.1 -19.5 -19 -19.6 -20.1 -19.4 -19.9 -20.2 -21.2 -21 -20.4 -20 -21.2 -20.9 -20.7 -21.6 -22.1 -21.1 -9999 -9999 -9999 -9999 -9999 -9999 -9999 -9999 -9999 -9999 -9999 -9999 -9999 -9999 -9999 -20.6 -20.5 -9999 -9999 -9999 -9999 -9999 -9999 -9999 -9999 -9999 -9999 -9999 -9999 -9999 -9999 -9999 -9999 -9999 -9999 -9999 -9999 -9999 -9999 -9999 -9999 -9999 -9999 -9999 -9999 -9999 -9999 -18.4 -18.6 -18.4 -18.6 -17.8 -17.5 -17.3 -17.1 -17.2 -16 -15.6 -16 -16 -16.5 -17.2 -18.1 -18.4 -17.7 -17.2 -17.3 -16.5 -16.4 -16.3 -16.6 -16.4 -15.9 -16.2 -16.6 -17 -16.9 -17.2 -15.8 -15.6 -15.6 -15.4 -15.7 -15.9 -16.1 -16.1 -16.4 -16.4 -16.2 -15.8 -15.6 -15.3 -15.3 -15.1 -15.2 -15.5 -15.6 -16.2 -16.5 -16.5 -15.4 -15.5 -14.6 -15 -13.7 -15.1 -15.3 -13.7 -13.9 -15.2 -16.7 -16.8 -17 -14.6 -9999 -9999 -9999 -9999 -9.4 -8.5 -7.6 -9.2 -9.2 -7.1 -9999 
-17.9 -16.5 -16.4 -17.3 -19.4 -20.6 -21.9 -22.6 -22.2 -22.1 -22.1 -21.3 -21 -20.9 -21.1 -20.9 -19.9 -19.6 -20 -19.7 -20.1 -19.2 -19.3 -18.5 -17.6 -18.9 -18.9 -20.1 -19.9 -18.4 -20.1 -19.5 -19.5 -19.7 -19.1 -20 -20.4 -19.5 -19 -20.1 -20.3 -20.2 -20.5 -20.8 -20.5 -21.7 -9999 -9999 -9999 -9999 -9999 -9999 -9999 -9999 -9999 -9999 -9999 -9999 -20.9 -20.5 -20.7 -20.6 -20.4 -9999 -9999 -9999 -9999 -9999 -9999 -9999 -9999 -9999 -9999 -9999 -9999 -9999 -9999 -9999 -9999 -9999 -9999 -9999 -9999 -9999 -9999 -9999 -9999 -9999 -9999 -9999 -9999 -19.3 -19 -18.7 -18.8 -19 -18.6 -18.4 -18.1 -18 -17.4 -16.5 -15.5 -15.3 -15.3 -15.5 -15.9 -16.3 -17.1 -17.9 -17.9 -17.4 -17.3 -16.9 -16.4 -16.3 -16.4 -16 -16.5 -16.7 -16.8 -17.2 -16.8 -15.9 -15.6 -15.7 -15.5 -15.5 -15.7 -15.7 -15.7 -16.1 -16.8 -16.7 -15.9 -15.8 -15.4 -15 -15.2 -15.1 -15 -15.8 -16.2 -16.5 -15.8 -14.7 -14.5 -14.3 -13.6 -14.5 -14.3 -13.7 -13.5 -13.4 -14.9 -16.3 -17.5 -17 -16.4 -9999 -9999 -9999 -9999 -9999 -10 -8.9 -10 -9999 -9999 -9999 
-14.4 -16.3 -19.2 -20.8 -18.5 -19.7 -21.6 -21.8 -21.5 -22.4 -21.6 -21.3 -21.8 -21.2 -21.3 -21.2 -20 -20.6 -21.3 -20.4 -20.5 -19.4 -19.6 -18.4 -18.1 -17.5 -17.5 -17.9 -18.6 -18 -18.1 -18.1 -19.1 -19.2 -18.7 -19.1 -19.3 -18.4 -19.5 -19.4 -18.6 -19.5 -20 -20.6 -21.5 -21.7 -9999 -9999 -9999 -9999 -9999 -9999 -9999 -9999 -9999 -9999 -9999 -9999 -20.6 -20.4 -20.1 -20 -19.9 -19.7 -9999 -9999 -9999 -9999 -9999 -9999 -9999 -9999 -9999 -9999 -9999 -9999 -9999 -9999 -9999 -9999 -9999 -9999 -9999 -9999 -9999 -9999 -9999 -9999 -9999 -9999 -9999 -9999 -18.9 -18.6 -18.5 -18.2 -17.9 -18.2 -18.6 -18.4 -17.9 -17.8 -17 -15.9 -15.1 -14.9 -15.1 -16.4 -17 -16.5 -16.4 -16.3 -16.8 -16.8 -16.7 -16.5 -16.1 -16.2 -16.3 -16.4 -16.5 -16.8 -16 -15.8 -15.6 -15.7 -15.3 -15.4 -15.4 -15.8 -16 -15.9 -16.6 -16.5 -16.3 -16.1 -15.5 -15.1 -15.3 -15.3 -15.2 -15.2 -16 -16 -15 -14.4 -14.3 -13.3 -12.7 -13.6 -13.2 -12.9 -12.5 -14.8 -15.5 -15.7 -16.9 -17.5 -16.2 -9999 -9999 -9999 -9999 -9999 -9999 -11 -9999 -9999 -9999 -9999 
-9999 -14.8 -17.7 -20.8 -19 -18.4 -19.6 -20.1 -21 -22 -21.5 -21.9 -21.8 -21.5 -21.4 -21.4 -20.3 -21.4 -21.7 -21.1 -20.5 -20.2 -19.8 -18.4 -18.8 -18.3 -17.9 -17.5 -17.3 -17.7 -17.6 -18.8 -18.1 -18.4 -18.1 -18.8 -18.2 -17.9 -19.1 -18.1 -18.5 -18.7 -19.3 -21.3 -21.6 -21.9 -21.8 -21.3 -21.1 -20.3 -20 -9999 -9999 -9999 -9999 -9999 -9999 -9999 -20.2 -20.4 -20 -20.1 -20.2 -20.4 -19.4 -20.5 -9999 -9999 -9999 -9999 -9999 -9999 -9999 -9999 -9999 -9999 -9999 -9999 -9999 -9999 -9999 -9999 -9999 -9999 -9999 -9999 -9999 -9999 -9999 -9999 -9999 -9999 -9999 -19.2 -18.9 -18.4 -17.7 -17.1 -17.8 -17.5 -18 -18.1 -17.5 -17.6 -17 -16.9 -15.9 -15.1 -16.5 -16.9 -16.6 -16 -15.9 -16.7 -16.7 -16.4 -16.2 -16.1 -16.5 -16.3 -16.6 -16.5 -15.6 -15.7 -15.6 -15.4 -15.3 -15.8 -15.6 -16.1 -15.9 -15.9 -15.7 -16.3 -16.6 -16.7 -15.3 -15.1 -15.2 -15.6 -16.1 -15.6 -15.3 -14.5 -14.3 -14.3 -14.4 -14.4 -13.1 -12.1 -13.3 -11.9 -12.9 -14.3 -16.7 -16.8 -16.2 -16.1 -14.6 -15.8 -9999 -9999 -9999 -9999 -9999 -9999 -9999 -9999 -9999 -9999 
-9999 -15.5 -18.3 -21 -20.9 -19.7 -19.7 -20.9 -22 -22.3 -21.8 -22.3 -22 -21.4 -22 -21.6 -20.7 -21.6 -22 -21.1 -20.5 -20.2 -19.4 -18.4 -18.6 -18.6 -18.3 -18 -17.5 -17.5 -17.9 -19.3 -19.1 -17.9 -17.7 -17.6 -18.3 -18.3 -17.7 -18.1 -17.9 -19.4 -19.5 -20.8 -21.4 -21.4 -21.4 -21.2 -20.7 -20.4 -20 -19.9 -19.7 -9999 -9999 -9999 -9999 -9999 -20.1 -20.1 -19.9 -20 -19.7 -19.7 -19.5 -19.7 -9999 -9999 -9999 -9999 -9999 -9999 -9999 -9999 -9999 -9999 -9999 -9999 -9999 -9999 -9999 -9999 -9999 -9999 -9999 -9999 -9999 -9999 -9999 -9999 -9999 -9999 -9999 -18.6 -18.5 -18.7 -18.7 -18 -16.5 -16.8 -17.4 -17.8 -16.8 -17.2 -16.8 -17.2 -17 -15.7 -14.6 -15.3 -16.3 -16.4 -16 -15.7 -16.8 -16.7 -16.8 -16.7 -17 -16.6 -16.3 -15.8 -15.5 -15.2 -15.2 -15.3 -15.4 -15.7 -15.7 -16.1 -16.2 -16.2 -15.7 -16.4 -16.4 -15.9 -15.7 -15.4 -14.9 -14.8 -15.7 -15.7 -14.5 -13.9 -13.6 -14.2 -14.5 -14.5 -13.5 -12.2 -13.1 -11.4 -12.4 -14.3 -15.2 -15.6 -14.2 -12.4 -12.7 -9999 -15 -13.7 -9999 -9999 -9999 -9999 -9999 -9999 -9999 -9999 
-9999 -15.3 -18.2 -19.7 -21.7 -21.8 -21.3 -20.4 -21.1 -22 -22.2 -22.3 -21.9 -21.7 -22.3 -21.8 -21 -21.8 -22.1 -21.4 -21.1 -20 -19 -18.8 -18.6 -18.2 -18 -18 -17.9 -18.1 -18.1 -19.2 -20.1 -19.4 -19.8 -18.5 -17.9 -18.3 -17.3 -17.4 -17.2 -18.5 -19.7 -20.2 -20.8 -20.8 -20.9 -20.8 -20.8 -21 -20.7 -20.1 -19.9 -19.9 -20 -19.7 -9999 -9999 -19.6 -20.1 -20.2 -19.7 -19.7 -19.7 -19.9 -20.1 -20 -9999 -9999 -9999 -9999 -9999 -9999 -9999 -9999 -9999 -9999 -9999 -9999 -9999 -9999 -9999 -9999 -9999 -9999 -9999 -9999 -9999 -9999 -9999 -9999 -9999 -9999 -19.1 -18 -19.4 -19.5 -18.4 -16.4 -16.1 -16.6 -17.7 -16.8 -16.2 -16.5 -16.7 -16.8 -16.4 -15.5 -14.5 -15.3 -15.6 -15.8 -14.8 -16.1 -16.9 -17.2 -16.7 -16.2 -16 -15.6 -15.4 -15.2 -15.3 -15.3 -15.3 -15.5 -15.6 -15.7 -16.4 -16.4 -16.5 -15.7 -15.9 -16.1 -16.4 -16.5 -16.3 -15.1 -14.3 -14.7 -14.6 -14.3 -13.4 -13.9 -14.2 -15.5 -14.7 -14.3 -12.7 -11.6 -11.9 -14.1 -15.2 -16.3 -14.6 -11.8 -10.8 -10.6 -11.3 -12 -11.5 -11.4 -9999 -9999 -9999 -9999 -9999 -9999 -9999 
-9999 -9999 -15.6 -20.5 -21.9 -21.6 -21.8 -21.6 -21.9 -22.1 -22.3 -22.1 -22.3 -21.8 -22.2 -21.5 -22 -22 -22.1 -21.8 -21 -20.1 -19.2 -19 -18.4 -17.9 -17.8 -17.9 -18.3 -18.9 -18.7 -18.2 -20 -20.5 -20.3 -19.1 -18 -17.9 -18.2 -18 -17.3 -17.4 -18.8 -20.2 -21 -21 -20.6 -20.4 -20.9 -20.8 -20.7 -20.3 -20 -20.1 -20.4 -19.4 -19.2 -18.9 -19.3 -20.2 -20.2 -19.9 -19.9 -19.8 -20.3 -20.4 -20.8 -9999 -9999 -9999 -9999 -9999 -19.4 -9999 -9999 -9999 -9999 -9999 -9999 -9999 -9999 -9999 -9999 -9999 -9999 -9999 -9999 -9999 -9999 -9999 -9999 -9999 -9999 -19.2 -17.2 -19 -19.3 -18.1 -17.1 -15.2 -17 -17.6 -17.2 -15.8 -16.5 -16.4 -16 -15.7 -14.6 -14 -14.2 -14.2 -14.3 -14.4 -15.9 -16.6 -16.4 -16 -15.6 -15.7 -15.2 -15.1 -15.5 -15.4 -15.2 -15.4 -15.4 -15.8 -16.1 -16.4 -16.1 -15.5 -16.1 -16.1 -16.7 -16.9 -15.9 -16 -15.1 -14.1 -14 -13.4 -14 -13.7 -13.2 -14.3 -15.1 -14.2 -13.6 -13.3 -11.2 -12.1 -13.6 -15.4 -15.3 -14.7 -14.7 -15.5 -13.7 -11.4 -8.6 -8.1 -10.4 -9999 -9999 -9999 -9999 -9999 -9999 -9999 
-9999 -9999 -14.8 -15.4 -18.6 -20.6 -19.5 -21.1 -21.6 -19.9 -19.9 -21.8 -22.5 -22.3 -22.5 -21.8 -22.4 -22.2 -21.8 -20.9 -20.2 -19.4 -18.8 -18.7 -17.9 -18.4 -18.6 -18.8 -19.5 -19.5 -18.7 -18.5 -18.6 -19.5 -20.4 -20.3 -20 -20.3 -20.1 -18.9 -18.8 -17.2 -18.4 -18.9 -20.2 -20.4 -20.4 -20.2 -20.7 -20.6 -20.6 -20.2 -20.2 -20.2 -20.4 -19.7 -18.9 -18.6 -18.8 -19.8 -20.5 -20 -20 -20 -20.3 -20.9 -9999 -9999 -9999 -20.4 -20 -19.7 -19.4 -19.6 -18.6 -9999 -9999 -9999 -9999 -9999 -9999 -9999 -9999 -9999 -9999 -9999 -9999 -9999 -9999 -9999 -9999 -9999 -19.1 -18.9 -16.5 -18.2 -18.9 -18.8 -17 -15.1 -15.7 -16 -15.4 -15.3 -15.5 -16.2 -16.4 -15.7 -14.1 -14.9 -14.9 -14.9 -14.7 -15.2 -14.9 -16.4 -16.3 -15.7 -15.4 -15.3 -15.1 -15.3 -15.8 -15.8 -15.2 -15.7 -15.5 -16.2 -15.9 -15.8 -15.8 -16.3 -16.9 -16.6 -16.2 -16.1 -15.6 -14.3 -14 -13.4 -14.1 -13.9 -12.8 -12.6 -12.9 -14.5 -14.8 -14 -12.4 -12.3 -10.8 -12 -13.8 -16 -17.4 -18.3 -18.4 -14.6 -12 -10.1 -8.8 -6.2 -7 -9999 -9999 -9999 -9999 -9999 -9999 -9999 
-9999 -9999 -9999 -15.4 -13.8 -15.4 -16.2 -18.8 -18.9 -17.8 -21.3 -21.9 -22 -21.6 -21.2 -22 -21.9 -21.1 -21.3 -20.8 -20 -20.2 -19 -18.7 -18.1 -18.2 -18.4 -18.9 -19.2 -19.8 -19.4 -19.6 -18.5 -19 -19.5 -19.1 -19.8 -20.3 -19.8 -20 -19.2 -17.8 -17.2 -18.8 -19.4 -20.2 -20.3 -19.9 -20 -20.6 -20.1 -20.2 -20.1 -20.6 -20.2 -20.3 -19.1 -18.6 -18.5 -19.6 -20 -20.1 -20 -20.5 -20.6 -20.8 -9999 -9999 -9999 -20.6 -20.4 -20.3 -20.2 -19.1 -18.9 -18.4 -9999 -9999 -9999 -9999 -9999 -18.8 -9999 -9999 -9999 -9999 -9999 -9999 -15.2 -16.4 -14.9 -15.1 -16.4 -18 -15.8 -16.5 -16.8 -18.1 -16.3 -15.6 -14.5 -15 -15.1 -16.7 -16.7 -16.1 -14.4 -14.1 -14 -15.5 -15.2 -15.6 -15.2 -15.9 -14.8 -16 -15.9 -15.8 -15.5 -15 -15.2 -15.4 -15.6 -15.4 -15.6 -16.6 -16.2 -15.8 -15.9 -16.2 -16.6 -17.3 -17 -16 -15.9 -15.7 -14.9 -14.4 -12.9 -13.3 -15.4 -15.1 -13.9 -12.6 -11.6 -13.7 -14.5 -13.6 -12.3 -11.4 -10.3 -11.9 -14 -13.8 -15.1 -16.6 -18.9 -17.9 -14.9 -12.8 -11.1 -9.8 -6.6 -6.9 -9999 -9999 -9999 -9999 -9999 -9999 
-9999 -9999 -9999 -9999 -9999 -9999 -13.4 -15.6 -15.6 -18.2 -21.1 -20.4 -21.2 -19.5 -20 -19.4 -20.8 -19.3 -19.4 -19.7 -20.7 -20.5 -19.8 -19.1 -18.3 -18.5 -18.8 -19.2 -19.9 -20.2 -19.9 -19.1 -19.4 -19.7 -19 -18.2 -17.7 -18.2 -18.3 -18.7 -19.6 -17.2 -16.5 -18.3 -19 -19.2 -20 -20.4 -19.6 -19.8 -19.6 -19.7 -19.4 -20.5 -20.6 -20.5 -20 -19.2 -18.2 -18.4 -20 -20.5 -20.3 -20.8 -20.9 -21.1 -21.3 -21.3 -21 -21 -20.7 -20.7 -20.1 -19.9 -19.5 -19.1 -9999 -9999 -9999 -19.1 -19 -19 -18.6 -17.6 -17.5 -18 -17.7 -16.1 -16.5 -16.8 -15 -15.1 -14.7 -14.3 -13.9 -14 -13.8 -14.4 -14 -15.2 -13.6 -14.2 -16.5 -15.9 -14.6 -13.7 -14.9 -14.5 -14.4 -14.5 -15.1 -15.9 -15.6 -15.4 -14.7 -15.6 -15.9 -15.9 -15.6 -15.2 -14.9 -15.3 -15.8 -15.7 -16.2 -16.5 -15.9 -16.1 -16.4 -17.3 -17.3 -17.3 -16.8 -17.1 -16.6 -16.3 -14.4 -13 -13.9 -14.8 -15.3 -15.7 -15.6 -13.8 -11.9 -12.4 -14.5 -12.9 -11 -11.2 -10 -13.4 -14.4 -13.2 -15.5 -15.9 -9999 -9999 -9999 -9999 -9999 -10.5 -8.2 -5.6 -9999 -9999 -9999 -9999 -9999 -9999 
-9999 -9999 -9999 -9999 -9999 -9999 -9999 -13.9 -13.6 -16 -16.4 -16.1 -18.3 -16.2 -18.5 -16 -18.4 -16.7 -18 -20 -20.9 -20.6 -19.8 -19.2 -18.7 -18.3 -18.6 -19 -19.4 -20.2 -20.4 -20 -19.9 -19.9 -19.1 -18.3 -18 -18.1 -17 -17.7 -18.1 -16.4 -17.8 -18.3 -18.3 -18.6 -18.9 -19.8 -19.7 -19.6 -19 -19 -19 -20.5 -20.8 -20.7 -20.2 -20.2 -18.7 -17.8 -19.3 -20.1 -20.3 -20.4 -20.3 -20.4 -20.8 -20.8 -20.4 -20.9 -20.8 -20.8 -20 -19.4 -18.8 -18.2 -17.7 -9999 -9999 -17.7 -17.6 -18.4 -18.6 -18.5 -17.8 -17.1 -16.9 -17.7 -17.7 -15.4 -16.2 -16.7 -17.4 -16.5 -15.6 -16.3 -16.5 -15.1 -13.7 -14 -13.1 -15.5 -15.1 -13.5 -14.5 -15.6 -16.4 -16.3 -15.2 -15.7 -15.1 -15.1 -15.5 -15 -14.9 -15.3 -15.7 -15.7 -15.5 -15.5 -14.9 -14.9 -15.5 -16.2 -16.4 -15.6 -16.1 -16.3 -16.7 -17.3 -17.7 -17.8 -17 -17 -16 -14.4 -12.5 -14.2 -15.4 -15.2 -14.6 -15.1 -15.1 -14.5 -13.1 -11.5 -12.5 -12.7 -10.9 -10.9 -10.9 -12.4 -12.4 -13.8 -16.2 -14.5 -9999 -9999 -9999 -9999 -9999 -9999 -6.2 -4.5 -9999 -9999 -9999 -9999 -9999 -9999 
-9999 -9999 -9999 -9999 -9999 -9999 -9999 -9999 -9999 -9999 -12.7 -12.3 -12.9 -13.1 -14.9 -14.4 -14.8 -16.7 -19.1 -20.6 -20.9 -20.3 -20.1 -19.5 -18.8 -18.7 -19.1 -19.3 -19.4 -20 -20.7 -20.2 -19.8 -19.5 -19.6 -18.7 -19.5 -19.5 -18 -16.3 -17.5 -16 -17.5 -18.1 -19.2 -19.1 -18.3 -18.5 -19.7 -19.9 -19.4 -18.6 -19.3 -19.8 -20.5 -20.2 -20.7 -20.6 -20.1 -18.3 -17.8 -18.9 -19.3 -19.1 -19.1 -19.5 -20.2 -20.2 -19.9 -20.3 -20.5 -20.6 -20.7 -20.1 -19.4 -18.9 -18.5 -17.9 -17.3 -9999 -16.3 -16.8 -17.6 -17.6 -18.3 -17.8 -17.6 -17.6 -16.2 -15.2 -17.4 -18.3 -18.7 -17.9 -16.5 -18 -16.4 -15 -15.7 -14.7 -13 -14.3 -12.8 -14.6 -15.1 -14.7 -15 -15.9 -16 -15.8 -15.5 -15.4 -15.1 -15.1 -14.9 -15.5 -16 -15.5 -15.3 -15.2 -14.9 -15.1 -15.6 -15.4 -15.5 -15.6 -16.1 -16.7 -17.1 -17.6 -18.1 -17.5 -17.4 -16.2 -14.1 -14.8 -13.3 -13.7 -14.5 -14.3 -13.7 -14.7 -13 -14.4 -12.4 -11.9 -11.2 -13 -12.3 -10.9 -10 -10.3 -11.3 -15 -16 -15.8 -12.6 -9999 -9999 -9999 -9999 -9999 -9999 -3.2 -9999 -9999 -9999 -9999 -9999 -9999 
-9999 -9999 -9999 -9999 -9999 -9999 -9999 -9999 -9999 -9999 -9999 -9999 -9999 -9999 -12 -12 -12.8 -16 -19.5 -20.4 -19.7 -20 -19.9 -19.6 -19.6 -19.1 -19.4 -19.1 -19.6 -19.2 -20.1 -20.3 -19.6 -19.2 -19.7 -19.4 -18.3 -17.8 -17 -16.4 -17.1 -15.8 -16.7 -18.5 -19.7 -19.2 -18.3 -17.6 -18.3 -19.6 -19.4 -19.1 -18.2 -19.3 -19.7 -20.1 -20.2 -20.3 -19.8 -19.6 -17.9 -18.1 -18.5 -18.8 -18.5 -19.5 -20 -19.6 -19.4 -20.1 -20 -20.7 -20.6 -20.3 -20.2 -19.8 -19.2 -18.7 -18.6 -18.8 -17.6 -16.7 -15.9 -16.7 -17.5 -18 -17.7 -17.6 -15.7 -15.8 -17.2 -17.8 -18.4 -17.8 -18 -17.9 -15.8 -17 -16 -15.1 -14.4 -12.2 -13.7 -16.6 -17.3 -16.9 -15.7 -15.1 -16.2 -16 -15.6 -15.2 -15.1 -15.1 -14.8 -15.4 -15.9 -15.2 -15.1 -15.7 -15.1 -15.1 -14.9 -15.6 -15.6 -15.9 -16.7 -17.5 -18.1 -18 -18.3 -17.4 -16 -15.1 -15.8 -16.5 -14.7 -13.6 -11.4 -13 -12.8 -13.8 -12 -13.6 -12.7 -11 -10.7 -11.6 -12.7 -12.4 -12 -9.6 -10.1 -11.8 -14.6 -17.5 -13.7 -9999 -9999 -9999 -9999 -9999 -9.5 -9999 -9999 -9999 -9999 -9999 -9999 -9999 
-9999 -9999 -9999 -9999 -9999 -9999 -9999 -9999 -9999 -9999 -9999 -9999 -9999 -9999 -9999 -9999 -12.8 -12.6 -14.7 -17.5 -18.7 -18.4 -20 -19.7 -19.8 -19.7 -19.6 -19.3 -18.4 -18.8 -19.6 -19.4 -18.5 -18.8 -19.6 -18.8 -18.6 -17.6 -16.9 -16.2 -16 -15.7 -16.5 -18.4 -19.5 -19.5 -18.7 -18.6 -17.4 -18.4 -19.3 -18.7 -18.1 -18.4 -19.2 -19.1 -19.9 -19.9 -19.3 -20.1 -19 -17.5 -17.7 -18.1 -18.4 -18.6 -19.8 -19.6 -18.9 -19.3 -19.6 -20.3 -20.2 -20 -20.3 -20.3 -19.7 -19.2 -19.7 -19.4 -18.9 -18.4 -16.9 -15.7 -17 -17.9 -17.8 -16.2 -15.3 -15.2 -15.8 -16.3 -16.8 -17.2 -17.6 -17.8 -17.3 -17.1 -16.7 -16.8 -13.1 -13.8 -15.7 -15.6 -16.2 -17.1 -16.8 -15.4 -15.6 -16.1 -15.5 -15 -15.2 -15.1 -14.9 -15.1 -15.4 -15.6 -15.1 -15.4 -15.1 -14.9 -14.9 -15.7 -15.8 -16 -16.7 -17.4 -17.9 -17.8 -16.7 -17.1 -17.8 -17.4 -16.9 -17.1 -16.3 -14.9 -11.1 -10.6 -11 -12.7 -11.8 -11.3 -13.3 -11.5 -9.8 -11.8 -12.8 -12.8 -13.7 -11.5 -9.2 -10.4 -14.9 -16.5 -14.8 -15 -9999 -9999 -9999 -9999 -9999 -9999 -9999 -9999 -9999 -9999 -9999 -9999 
-9999 -9999 -9999 -9999 -9999 -9999 -9999 -9999 -9999 -9999 -9999 -9999 -9999 -9999 -9999 -9999 -9999 -9999 -12.7 -12.7 -14.2 -15.3 -17.1 -18.6 -18.6 -18.3 -18 -18.7 -19.2 -18.2 -18.4 -18.6 -17.8 -19.2 -18.1 -17.1 -17.6 -16.9 -16.4 -16.2 -15.1 -16.2 -16.7 -17.6 -17.1 -18.3 -19.4 -19.2 -17.6 -17 -18 -18.6 -18 -17.5 -18.2 -18.4 -19.6 -18.6 -19.3 -19.6 -18.9 -18.1 -17.3 -17.7 -18.1 -18 -19 -19.6 -19.2 -18.3 -18.7 -19.1 -19.2 -19.8 -19.8 -20.2 -20 -19.6 -19.1 -18.9 -18.4 -18.3 -17.5 -15.7 -18.1 -17.6 -17.8 -17.2 -16.1 -15 -14.6 -15.2 -15.9 -16.9 -17.5 -18.4 -18.4 -18.3 -18.3 -16.5 -13 -13.2 -13.9 -15.5 -16.6 -16.7 -16.5 -15.9 -15.3 -14.9 -14.3 -14 -15.2 -14.9 -14.7 -15 -15.3 -15.4 -15 -15 -14.9 -14.8 -14.7 -15.4 -15.6 -16.1 -17.2 -17.7 -17.5 -17.4 -17.9 -18 -18 -17.9 -17.9 -16.3 -14.7 -13.3 -12.1 -9.4 -11.7 -13.5 -11.1 -10.2 -12.7 -12 -9.7 -9.6 -10.3 -11.2 -11 -11.3 -11.1 -9.6 -12.6 -13.5 -11.6 -9999 -9999 -9999 -9999 -9999 -9999 -9999 -9999 -9999 -9999 -9999 -9999 -9999 
-9999 -9999 -9999 -9999 -9999 -9999 -9999 -9999 -9999 -9999 -9999 -9999 -9999 -9999 -9999 -9999 -9999 -9999 -9999 -9999 -13.2 -12.9 -13.9 -14.5 -15.5 -16.7 -17.2 -17.1 -17.4 -18.2 -17.9 -17.4 -17.6 -18.9 -18.7 -17.5 -16.6 -17.4 -15.4 -15.3 -15.6 -17.1 -17.4 -18.1 -16.8 -16.6 -18.1 -18.4 -18 -17.7 -17.4 -18.1 -18.5 -18 -17.1 -17.8 -18.5 -17.7 -18.4 -18.9 -18.4 -18 -17.5 -16.9 -17.6 -17.9 -18.2 -18.9 -18.7 -18.3 -18 -18.3 -18.5 -19.6 -19.3 -19.5 -19.9 -19.3 -18.5 -18.1 -17.5 -16.9 -16.5 -15.6 -15.6 -16.4 -17.2 -17.8 -16.9 -15.9 -15.4 -15 -15.3 -15.7 -16.4 -18.1 -18.8 -18.6 -18.5 -17.2 -16.7 -15.2 -12.1 -13.7 -16.5 -16.3 -15.2 -16.5 -16.1 -15.1 -14.3 -13.6 -14.9 -15 -15.5 -15.5 -15.4 -15.4 -15 -14.9 -14.8 -15.1 -15.1 -15.1 -15.5 -16.4 -17.9 -18.4 -18.1 -18.1 -16.6 -16.6 -16.7 -16.4 -17.9 -16.6 -13.7 -13.6 -10 -8.3 -11.4 -13.4 -10.4 -11.2 -12.2 -12.7 -10.2 -10.3 -9.9 -9 -8.8 -8.1 -8.4 -8.2 -10.5 -13.4 -11.6 -9999 -9999 -9999 -9999 -9999 -9999 -9999 -9999 -9999 -9999 -9999 -9999 -9999 
-9999 -9999 -9999 -9999 -9999 -9999 -9999 -9999 -9999 -9999 -9999 -9999 -9999 -9999 -9999 -9999 -9999 -9999 -9999 -9999 -9999 -13.9 -14.7 -13.8 -14.2 -14.4 -15.2 -16.1 -17.4 -17 -16.8 -16.6 -15.9 -17.4 -17.9 -17.2 -16.4 -15.9 -14.7 -15.8 -16.7 -17.2 -17.9 -15.8 -16.1 -16.5 -16.3 -18.1 -18.2 -17.1 -16.7 -17.5 -18.2 -17.8 -16.8 -16.7 -17 -17.4 -17.6 -18.5 -17.6 -18.4 -17.6 -17.8 -16.8 -17.9 -17.6 -18.7 -18.5 -18.5 -17.9 -17.8 -18 -18.6 -18.9 -19.1 -19.4 -19.7 -18.9 -18.5 -17.9 -17.6 -16.6 -15 -14.9 -14.3 -15.7 -16.5 -16.1 -16.7 -16 -16 -15.8 -16.3 -15.6 -16.4 -17.3 -17.6 -18.3 -18 -17.7 -16.7 -11.9 -15.6 -17 -16.6 -15 -14.7 -16.6 -16.2 -14.5 -13.6 -13 -14.1 -16.2 -16.5 -16.2 -16.3 -15.7 -15.4 -15.3 -15.5 -15.3 -14.9 -15.6 -16.7 -17.7 -18.6 -17.9 -16.9 -17.5 -15.5 -15.6 -14.2 -16.3 -16.4 -14.9 -13.7 -10.1 -8.7 -12.4 -13 -9.4 -10.2 -11.8 -11.5 -9.8 -11 -10 -9.1 -10.2 -9.4 -9.9 -8.2 -11.7 -14.3 -12.9 -12 -9999 -9999 -9999 -9999 -9999 -9999 -9999 -9999 -9999 -9999 -9999 -9999 
-9999 -9999 -9999 -9999 -9999 -9999 -9999 -9999 -9999 -9999 -9999 -9999 -9999 -9999 -9999 -9999 -9999 -9999 -9999 -9999 -9999 -12.9 -16.8 -16.8 -15 -16.3 -17.3 -17.6 -16.9 -17 -17.1 -17 -16.7 -16.2 -16.2 -17.5 -16.9 -15.4 -16.1 -15.4 -15.1 -15.3 -15.7 -16.8 -16 -15.1 -14.7 -16.4 -17.8 -16.3 -16.6 -18.8 -18.9 -17.9 -17 -17 -16.5 -16.3 -17 -17.7 -17.3 -17.8 -18.2 -18.2 -16.9 -16.9 -17.1 -17.8 -18.3 -18.1 -18 -17.9 -17.5 -18 -18.6 -18.6 -19.3 -19.7 -19.4 -19.4 -18.6 -17.9 -16.9 -16.8 -16.3 -16.2 -14.4 -14.1 -16.4 -17.5 -17 -16.3 -15.7 -17 -16.7 -15.7 -16.2 -16.8 -17.5 -16.4 -15.2 -13.8 -11.5 -15.9 -17.5 -16.7 -14.6 -12.9 -14.9 -13.4 -14.9 -14.7 -11.9 -14.4 -15.1 -16 -14.5 -15.5 -16.6 -16.1 -16.2 -15.9 -15.6 -14.6 -15.5 -16.4 -16.9 -18.3 -18.5 -18.2 -16.5 -14.6 -12.4 -12.4 -16.3 -16.3 -13.7 -10.6 -9.1 -7.1 -10.6 -10 -9.2 -10.7 -13.7 -13.1 -11.8 -13 -11.7 -11.5 -11.2 -11.6 -10.1 -8.6 -9.7 -11.8 -9.9 -11 -8.4 -7.7 -9999 -9999 -9999 -9999 -6.9 -9999 -9999 -9999 -9999 -9999 
-9999 -9999 -9999 -9999 -9999 -9999 -9999 -9999 -9999 -9999 -9999 -9999 -9999 -9999 -9999 -9999 -9999 -9999 -9999 -9999 -9999 -12.2 -14.4 -17.2 -17.7 -15.7 -16.6 -18.6 -19 -19.2 -18.5 -17.1 -16.6 -16.3 -16.4 -16 -15.8 -16 -17 -17.2 -16.8 -16.6 -16.9 -18.9 -19.6 -18.8 -16.9 -14.9 -16.7 -18.2 -15.6 -16.8 -17.5 -18.4 -18.3 -17.7 -17.1 -16.3 -16.2 -16.6 -16.7 -17.4 -17.7 -18.4 -17.9 -16.8 -16.3 -16.7 -17.8 -18 -18 -18.1 -17.8 -17.4 -18.1 -18.2 -18.9 -19 -19.5 -19.5 -19 -18.7 -18.3 -17.4 -16.7 -16.8 -16.9 -14 -15.6 -15.7 -16.7 -17 -16.2 -16.3 -16.4 -16.1 -16.9 -17.6 -17.2 -15.2 -12.5 -11.9 -9.6 -12.2 -15.2 -13.9 -14.6 -10.4 -9.7 -9.7 -11 -12 -11.5 -11.3 -12.2 -12.9 -12.4 -15.8 -16.7 -17.2 -16.9 -16.5 -15.8 -14.6 -14.9 -16.3 -16.8 -17.9 -16.7 -18.2 -17.8 -16.9 -13.6 -11.5 -13.3 -15.7 -15 -13.3 -9.7 -6.7 -9.3 -8 -11 -13.8 -14.8 -13.3 -12.8 -11.7 -13.7 -14.2 -14.9 -15 -13.1 -10.3 -8.1 -11.1 -9.5 -7.2 -7.3 -5.3 -7.6 -7 -9999 -3.6 -4.7 -6.1 -9999 -9999 -9999 -9999 
-9999 -9999 -9999 -9999 -9999 -9999 -9999 -9999 -9999 -9999 -9999 -9999 -9999 -9999 -9999 -9999 -9999 -9999 -9999 -9999 -9999 -9999 -11.6 -14.3 -18.1 -17.5 -17.8 -18.2 -17 -18.9 -19.1 -18.1 -18.1 -16.6 -16.5 -16.3 -16.6 -18.2 -17.5 -17.7 -18.6 -17.5 -18.4 -19.6 -19.7 -19.6 -18.4 -14.5 -15.6 -17.8 -16.1 -14.9 -16.1 -17.3 -18.1 -18.1 -17.6 -16.6 -16.6 -16.5 -15.8 -16.8 -17.1 -17.9 -17.6 -17.9 -16.8 -16.4 -17.9 -17.6 -17.5 -18.1 -17.9 -17.4 -17.2 -17.4 -18 -18 -17.9 -18.8 -19.5 -19.6 -18.8 -18.5 -17.4 -17.8 -17.4 -14.7 -13.3 -17.1 -17.9 -17.9 -17.1 -16.6 -16 -17.3 -17.1 -17.3 -16.3 -13.1 -11.3 -11.8 -12 -10.1 -11.9 -11.3 -10.2 -8.9 -11.4 -12 -9.3 -8.7 -10.6 -10.2 -10.1 -9.9 -11.5 -12 -15.6 -16 -17.5 -17.1 -16.2 -14.6 -15.1 -16.7 -17.1 -14.8 -13.9 -15.2 -18.1 -16.6 -13.6 -10.4 -10.3 -14 -12.5 -10.7 -9.2 -6.3 -7 -7.8 -11 -14.5 -14.8 -14.6 -12.4 -10.3 -10.7 -11.2 -13.1 -12.9 -12.2 -9.1 -7.9 -10.2 -9.2 -7.3 -5.7 -6.2 -4.7 -3.7 -2 -3.4 -9999 -9999 -9999 -9999 -9999 -9999 
-9999 -9999 -9999 -9999 -9999 -9999 -9999 -9999 -9999 -9999 -9999 -9999 -9999 -9999 -9999 -9999 -9999 -9999 -9999 -9999 -9999 -9999 -9999 -12.6 -16.6 -17.1 -15.4 -18.3 -17.4 -16.1 -17.4 -16.4 -18.3 -18.9 -17.8 -15.4 -14.9 -16.8 -18.9 -19.1 -19.3 -19 -19.5 -20 -19.2 -17.3 -16.2 -16.2 -14.4 -16.6 -16 -14.7 -17.3 -19.3 -18.1 -17.4 -18.5 -17.6 -16.8 -16.6 -16 -15.8 -16.5 -16.7 -17.2 -17.7 -17.2 -16.1 -17.2 -17.1 -17.1 -17.3 -17.5 -16.9 -16.3 -17 -17.6 -17.3 -17.3 -18.3 -19.6 -19.5 -18.6 -17.8 -17.1 -15.7 -15.3 -14.7 -13.4 -15.4 -18.2 -18.6 -17.8 -17.1 -16.8 -17.6 -17.9 -16 -12.9 -12.2 -12.9 -13.3 -15.1 -12.2 -9.3 -9.2 -11.6 -10.8 -10.9 -15.3 -14.1 -12.8 -8.8 -9 -9.7 -10.5 -9.8 -11 -12.7 -13.8 -15.5 -17.2 -17.1 -15.3 -13.9 -15.8 -16.9 -15.1 -13 -11.2 -13.4 -12.7 -11.7 -9.9 -8.4 -11.4 -13.8 -11.5 -8.6 -6.3 -6.2 -9.8 -11.6 -11.6 -14.5 -15.7 -14.5 -12.7 -10.5 -9.8 -10 -11.6 -12.2 -7.8 -9.9 -10.8 -9999 -9.3 -8.6 -9.6 -9.3 -6.5 -3.9 -9999 -9999 -9999 -9999 -9999 -9999 -9999 
-9999 -9999 -9999 -9999 -9999 -9999 -9999 -9999 -9999 -9999 -9999 -9999 -9999 -9999 -9999 -9999 -9999 -9999 -9999 -9999 -9999 -9999 -9999 -9999 -12.1 -13 -12.7 -15.1 -17.6 -17.2 -15.5 -15.5 -16.6 -18.8 -19.6 -17.8 -16.4 -16 -17 -18.8 -19.8 -18.8 -19.6 -19.3 -19.1 -17.7 -16.9 -15.8 -16.1 -14.9 -14.6 -14.1 -17.5 -19.1 -17.3 -16.5 -18.2 -18 -18 -16.8 -16.5 -16.4 -15.7 -15.9 -16.9 -17.1 -17.4 -16.2 -16.1 -16.4 -16.9 -16.8 -17.3 -17.1 -17.1 -16.6 -17.6 -17.5 -16.3 -17 -19 -19.6 -19.1 -18.3 -17.9 -18.3 -16.1 -12.9 -15.9 -15.3 -17.6 -18.8 -18 -17.3 -18.2 -18 -17.5 -14.8 -12.8 -15.2 -14.4 -16.1 -15.2 -11.4 -12.2 -11.2 -12.8 -13.2 -11 -12.5 -13.8 -11.7 -8.8 -12.9 -13.9 -13.4 -12.8 -11.5 -14 -15 -15.9 -16 -16.8 -16.8 -14.7 -13.9 -15.8 -15.7 -12.1 -10.4 -9.4 -9.2 -8.6 -9.8 -7.6 -8.2 -11.8 -11.7 -8.9 -7.5 -5.1 -6.8 -10.5 -10.5 -11.9 -13.5 -15.7 -13.7 -12.6 -11.3 -9.1 -9.3 -10.9 -7.1 -9.3 -9999 -9999 -9999 -9999 -9999 -9999 -9999 -9999 -9999 -9999 -9999 -9999 -9999 -9999 -9999 
-9999 -9999 -9999 -9999 -9999 -9999 -9999 -9999 -9999 -9999 -9999 -9999 -9999 -9999 -9999 -9999 -9999 -9999 -9999 -9999 -9999 -9999 -9999 -9999 -9999 -10.3 -14.9 -17.5 -18.4 -19.2 -17.5 -14.7 -15.9 -19.1 -19.9 -20.3 -20 -18.8 -17 -18.5 -18.7 -17.6 -17.3 -18.3 -18.1 -18.3 -18 -17 -17.6 -16.9 -15.4 -13.9 -15.9 -17.5 -16.1 -16.3 -16.7 -17.6 -18.8 -18 -16.9 -16.3 -16.5 -15.7 -15.6 -16.1 -17.4 -17.1 -16.7 -15.5 -17.3 -16.5 -17.5 -17.4 -17.2 -16.4 -17.8 -17 -15.9 -15.9 -17.4 -18.5 -19.3 -19.5 -18.9 -17.9 -16.5 -12.9 -16.4 -17.2 -18 -18.9 -18.1 -17.8 -18.5 -17.6 -15.7 -14.1 -13.4 -16.5 -16.2 -16.4 -13.3 -12.1 -13.6 -13 -13.4 -15.4 -14.7 -13.1 -12.9 -9.9 -8.6 -13.7 -16.5 -16.2 -15.4 -15 -14.7 -16.3 -17.1 -17.4 -17.3 -17.7 -15.6 -13.7 -13.6 -16.2 -14.9 -11 -11.6 -12.7 -12.9 -11.7 -9.4 -7.1 -7.3 -7.4 -6.8 -7.7 -6.1 -6.4 -6.7 -9.3 -9.1 -13.1 -14.3 -14.7 -13.5 -11.1 -9.8 -7 -7.5 -8.3 -10.4 -9999 -9999 -9999 -9999 -9999 -9999 -9999 -9999 -9999 -9999 -9999 -9999 -9999 -9999 -9999 
-9999 -9999 -9999 -9999 -9999 -9999 -9999 -9999 -9999 -9999 -9999 -9999 -9999 -9999 -9999 -9999 -9999 -9999 -9999 -9999 -9999 -9999 -9999 -9999 -9999 -11.1 -11.7 -15.4 -19 -18.5 -17.7 -17.6 -14.2 -16.5 -18.4 -20.7 -21.3 -19.8 -19 -19.5 -17.2 -16.2 -15.7 -16.5 -17 -17.9 -18.5 -18.6 -18.4 -16.3 -15.3 -13.7 -15.2 -15.8 -15.5 -15.6 -16.2 -16.8 -17.4 -18.3 -17.2 -17.2 -16 -16 -16.9 -16.1 -15.7 -17.5 -17.2 -15.7 -17.2 -16.1 -18 -17.9 -17.8 -16.7 -15.7 -16.8 -15.5 -14.6 -15.7 -16.9 -18.8 -18.7 -18.3 -18.1 -16.3 -12.7 -15.1 -18.2 -18.7 -18.8 -18.6 -18.6 -18.6 -18 -16.8 -16.3 -14.7 -16.8 -15.9 -13.9 -14 -15.4 -16.3 -15.8 -15.7 -16.9 -16.6 -14.7 -15 -10.5 -7.9 -12 -16.4 -15.6 -16.4 -15.5 -16.5 -16.3 -17.6 -17.7 -18 -17.8 -17.1 -15.4 -12.6 -14.3 -14.7 -11 -13.5 -14.8 -13.5 -10 -8.3 -9.1 -9.2 -11.6 -9.3 -10.1 -10.3 -7.5 -5.2 -6.3 -8 -10.1 -11.2 -15.2 -15.6 -13.2 -11 -8.4 -6.4 -10.9 -9999 -9999 -9999 -9999 -9999 -9999 -9999 -9999 -9999 -9999 -9999 -9999 -9999 -9999 -9999 -9999 
-9999 -9999 -9999 -9999 -9999 -9999 -9999 -9999 -9999 -9999 -9999 -9999 -9999 -9999 -9999 -9999 -9999 -9999 -9999 -9999 -9999 -9999 -9999 -9999 -9999 -9999 -10.8 -14.8 -17.7 -17.8 -15.5 -15 -13.9 -14.5 -15.4 -17 -18.3 -20.2 -19.7 -19.5 -19.2 -17 -15.6 -15.2 -15.5 -16.7 -17.6 -18.5 -18.6 -17.4 -15.9 -15.1 -13.8 -14.4 -15.7 -16.9 -16.9 -17.5 -16 -16.8 -17.7 -17.3 -16.9 -16.2 -17 -17 -15.2 -16.7 -17.3 -15.7 -15.3 -15.6 -17.4 -18.5 -18.3 -17.8 -16.2 -15.2 -15.3 -16.6 -14.2 -15.5 -17.8 -18.3 -17.3 -15.5 -13.1 -12.4 -13.4 -15.9 -17 -17.8 -18 -18.1 -18.4 -18 -17.6 -17.2 -16 -17.3 -17 -16.2 -16.5 -16.9 -17.6 -17.1 -17.1 -17.3 -17.4 -16.1 -14.9 -12.5 -8.2 -9.6 -13.6 -11.6 -12.8 -13.5 -13.5 -15.7 -17.3 -15.7 -17.1 -16.2 -16.5 -16.5 -14.2 -12.4 -14.6 -11.7 -13.7 -16.6 -14.9 -10.6 -12.3 -12.3 -11.6 -13.8 -12.6 -13.6 -11.7 -9.1 -7.5 -6.3 -5.6 -6 -8.4 -11.6 -12.1 -13.9 -11.4 -7.7 -6.8 -11.9 -9999 -9999 -9999 -9999 -9999 -9999 -9999 -9999 -9999 -9999 -9999 -9999 -9999 -9999 -9999 -9999 
-9999 -9999 -9999 -9999 -9999 -9999 -9999 -9999 -9999 -9999 -9999 -9999 -9999 -9999 -9999 -9999 -9999 -9999 -9999 -9999 -9999 -9999 -9999 -9999 -9999 -9999 -10.6 -15.1 -17.2 -15.7 -13.7 -15.3 -15.4 -16.6 -15.1 -15 -16.9 -18.9 -20.2 -20.2 -20.3 -18.9 -17.6 -16.5 -15 -15 -15.2 -16.4 -18.2 -19 -18.5 -17.8 -15.6 -13.7 -15.2 -16 -17 -16.8 -16 -16.2 -16.3 -16.9 -17.6 -16.9 -16.8 -16.2 -15.7 -16.2 -16.1 -16.8 -14.9 -14.9 -17.6 -17.4 -18.5 -17.5 -16.5 -15.7 -16.1 -16.9 -13.9 -15.4 -16.2 -16.1 -15.5 -14.5 -12.7 -15.8 -12.9 -12.4 -13.5 -15.9 -16.3 -16.9 -17.1 -17.9 -15.9 -17.5 -17.3 -17.6 -16.9 -17.5 -16.7 -15.7 -15.5 -17 -16.2 -15.7 -16.9 -16.1 -13.2 -12.6 -9 -8.9 -8.8 -8.4 -8.8 -11.4 -10.8 -15.3 -15.9 -13.6 -14.8 -13.8 -13.1 -16.3 -14.9 -12 -14.3 -13.4 -15.3 -16.5 -16.2 -16 -13.3 -16 -15.4 -13.3 -12.1 -12.4 -13.5 -12.8 -11.3 -9.2 -8.7 -6 -5.2 -8.1 -6.8 -10 -11.2 -7.3 -6.6 -10.3 -11.8 -9999 -9999 -9999 -9999 -9999 -9999 -9999 -9999 -9999 -9999 -9999 -9999 -9999 -9999 -9999 
-9999 -9999 -9999 -9999 -9999 -9999 -9999 -9999 -9999 -9999 -9999 -9999 -9999 -9999 -9999 -9999 -9999 -9999 -9999 -9999 -9999 -9999 -9999 -9999 -9999 -10.1 -11.7 -15.8 -17.1 -14.1 -12.2 -14.9 -17.4 -17.4 -17.9 -15.9 -17.7 -19.3 -20.6 -19.3 -18.3 -19 -19.1 -16.6 -16.6 -16.2 -15.2 -14.5 -16.2 -18.6 -18.8 -18 -17.3 -16 -13.8 -12.7 -16 -16.8 -14.7 -17.1 -18 -16.9 -17.1 -17.6 -17.8 -16.4 -16 -14.4 -16.5 -17 -15.9 -14.8 -15 -16.1 -17.7 -16.8 -17 -16.2 -16.4 -16.7 -13.5 -13.8 -14.1 -14.3 -12.9 -13.4 -16.4 -17.1 -17 -15 -11.4 -13.8 -15.7 -15.8 -15.2 -16.8 -14.4 -17.7 -15.9 -16.3 -15 -16.5 -15.8 -13.1 -12.9 -15 -13.5 -13.4 -15.7 -15.8 -14.2 -9.8 -7.9 -9.3 -8.3 -9.5 -9.8 -8.2 -9.2 -10.8 -12.8 -12 -12 -12.1 -11.2 -15.6 -14 -11.7 -15.6 -15.8 -16.4 -17.4 -18.1 -17 -15.7 -15.7 -14.7 -15 -13.8 -9.6 -9.6 -10.3 -11 -8.4 -5.7 -5.5 -4.7 -5.1 -4.8 -6 -8.3 -8.7 -4.6 -8.3 -9.2 -7.2 -7.7 -7.5 -7 -9999 -9999 -9999 -9999 -9999 -9999 -9999 -9999 -9999 -9999 -9999 
-9999 -9999 -9999 -9999 -9999 -9999 -9999 -9999 -9999 -9999 -9999 -9999 -9999 -9999 -9999 -9999 -9999 -9999 -9999 -9999 -9999 -9999 -9999 -9999 -9999 -9999 -10.3 -13.6 -16.3 -13 -12.7 -14.6 -14.9 -16.7 -18.5 -18.3 -19.1 -19.6 -19.9 -19.8 -20.8 -18.8 -16.7 -17.3 -17.7 -16.9 -17 -16 -14.8 -15.8 -16.4 -18 -17 -16.9 -16.1 -14 -15.7 -14.4 -16.2 -17.8 -18.5 -18.2 -17.7 -18.2 -18.4 -17.1 -16.7 -14.6 -15.3 -17.7 -16.9 -16 -14.4 -14.6 -16.4 -16.1 -16.8 -16.5 -16.6 -15.3 -13.6 -13.6 -14 -13 -15.7 -14.8 -18.1 -18.3 -16.9 -16.3 -13.1 -11.3 -15 -12.9 -14.5 -14.2 -14.5 -17.7 -15.8 -13.1 -13.3 -14.6 -15.9 -13 -8.5 -8.4 -8.7 -9.1 -9.8 -10.7 -7.8 -8.2 -13.5 -14.1 -12.9 -10.3 -10.9 -12 -9.3 -9.1 -10.2 -10.8 -10.2 -10.4 -10.2 -12.1 -12.3 -13.3 -14.5 -15.5 -16.8 -17.5 -16.1 -16.8 -16.6 -17 -16.8 -16.1 -11.3 -10.7 -10.7 -7.4 -6.9 -6.3 -8.3 -7.9 -7 -8.8 -8 -6.5 -4.6 -6.7 -4.3 -6.2 -7.9 -6.4 -6.8 -6.9 -5.2 -6.5 -9999 -9999 -9999 -9999 -9999 -9999 -9999 -9999 -9999 -9999 
-9999 -9999 -9999 -9999 -9999 -9999 -9999 -9999 -9999 -9999 -9999 -9999 -9999 -9999 -9999 -9999 -9999 -9999 -9999 -9999 -9999 -9999 -9999 -9999 -9999 -9999 -9.7 -11.2 -14.5 -11.9 -12.7 -14.9 -16 -18.4 -17.8 -18.2 -19.2 -19.7 -19.8 -17.8 -21.3 -22.5 -19 -18.5 -18.6 -17.6 -17.6 -18.4 -17 -14.2 -13.9 -14 -14.9 -13.9 -14.2 -13.2 -14.5 -14.7 -15.6 -17.3 -18.6 -18.9 -18.8 -18.2 -17.9 -16.8 -16.8 -16.2 -13.6 -16.5 -17.4 -17.4 -14.9 -13.5 -15.2 -15.6 -16.4 -16.8 -15.8 -16.1 -15 -14.9 -15.3 -15.4 -17.2 -17 -17.2 -17.5 -15.7 -13.4 -14.2 -11.6 -10.4 -10.6 -13.4 -11.7 -15 -16.4 -14.8 -10.6 -8.8 -9.7 -9.8 -8.2 -9.2 -9.1 -11.7 -10.9 -7.3 -6.3 -8.9 -12.3 -14.6 -15.3 -15.7 -14.7 -12.7 -12.5 -10.3 -12 -12.6 -13.5 -13.2 -11.1 -11.2 -12.6 -11.9 -15.7 -12.9 -15.6 -17.8 -16.3 -15 -16.3 -14.5 -15.9 -15.1 -15.8 -15.7 -15.8 -12.9 -10.9 -10.3 -10.3 -11.6 -10.8 -10.2 -11 -8.2 -6.4 -4.8 -4.9 -7 -4.3 -6.4 -5.1 -5.3 -6.1 -4.5 -3.7 -3 -2.6 -1 -9999 -9999 -9999 -9999 -9999 -9999 -9999 
-9999 -9999 -9999 -9999 -9999 -9999 -9999 -9999 -9999 -9999 -9999 -9999 -9999 -9999 -9999 -9999 -9999 -9999 -9999 -9999 -9999 -9999 -9999 -9999 -9999 -9999 -9999 -9.8 -12.8 -11.3 -15.4 -18 -18.6 -18.7 -17.7 -17.6 -18.4 -17.6 -18.6 -17.9 -20.3 -21.2 -21.5 -19.9 -20.1 -18.2 -17.5 -19.4 -18.5 -16.7 -17.6 -16 -14.5 -14.4 -15.9 -16.1 -14.3 -13.3 -14.7 -17.9 -18.1 -17.9 -18.4 -16.9 -17 -18 -15.4 -15.2 -13.6 -14.7 -16.5 -16.8 -15.5 -13.6 -14.6 -14.9 -16 -17.1 -15 -15.7 -15.8 -16.2 -16 -15.6 -17.5 -16.5 -15.3 -14.1 -13.9 -14.9 -12.9 -12.7 -14.6 -13.2 -10.5 -10 -10.3 -11.4 -10.4 -13 -9.8 -11 -9.7 -11.3 -13.7 -10.8 -13.4 -13.1 -12.6 -9.5 -8 -6.9 -9.8 -12.5 -11.5 -14.9 -16 -14.2 -11.4 -14.5 -13.6 -15.1 -15.2 -12.5 -11.6 -15.4 -13.7 -16.5 -14 -12.2 -14.8 -16.4 -14.2 -16.4 -13.6 -12.2 -11.7 -13.8 -13.9 -15.8 -17 -15.3 -14.9 -13.9 -14.5 -13.9 -12.3 -8.8 -7.4 -6.9 -8.4 -9 -7.7 -5.2 -4 -3.7 -5 -7.2 -4.7 -2.1 -1.3 -1 -0.8 -2.1 -9999 -9999 -9999 -9999 -9999 -9999 
-9999 -9999 -9999 -9999 -9999 -9999 -9999 -9999 -9999 -9999 -9999 -9999 -9999 -9999 -9999 -9999 -9999 -9999 -9999 -9999 -9999 -9999 -9999 -9999 -9999 -9999 -9999 -9999 -9.8 -10.1 -13.5 -15.2 -16.7 -17.7 -16.7 -16.8 -16.6 -15 -15.2 -18.5 -19.1 -18.3 -19 -18.6 -19.7 -19.9 -18.7 -18.4 -19 -17.4 -17.9 -19 -17.2 -15.4 -14 -14 -14.1 -14.4 -13 -16.5 -15.9 -17.1 -16.7 -15 -15.4 -17.9 -16.6 -14.1 -12.7 -13.9 -14.6 -17.3 -15.2 -13.5 -13.7 -14.2 -15.3 -16.8 -14.7 -16.1 -15 -15.4 -16.4 -16 -15.8 -16.2 -15 -15.5 -16.6 -16 -14 -16.2 -17.1 -15.6 -11.9 -13.2 -13.6 -13.5 -14.6 -13.2 -10.1 -11.4 -13.4 -14.6 -13.1 -12.6 -16 -16.1 -13.8 -12 -12.4 -9.2 -6.1 -8.1 -9.9 -13.4 -15.9 -14.6 -12.5 -14.8 -15.8 -16.3 -14.4 -15.6 -12.7 -16.6 -15.3 -16.9 -15.7 -11.3 -12.6 -12.3 -16.8 -17.1 -16.2 -14.5 -9.9 -9.5 -8.9 -11.3 -15.1 -14.3 -13.4 -14.8 -12 -12.2 -14.3 -12.5 -12.3 -10.8 -10.5 -7.7 -7.1 -8.4 -7.5 -5.9 -4.7 -5.2 -3 -3 -4 -4.1 -4.3 -4.9 -9999 -9999 -9999 -9999 -9999 -9999 
-9999 -9999 -9999 -9999 -9999 -9999 -9999 -9999 -9999 -9999 -9999 -9999 -9999 -9999 -9999 -9999 -9999 -9999 -9999 -9999 -9999 -9999 -9999 -9999 -9999 -9999 -9999 -9999 -9999 -9.7 -10.7 -10.9 -13.2 -16 -16.4 -15.1 -16.4 -14.4 -14.7 -16.8 -15.4 -15.3 -18.5 -19 -17.4 -18 -19 -18.7 -18.5 -19.3 -18.4 -18.6 -19.8 -18 -15.9 -13.5 -11.5 -11.4 -11.6 -14.2 -13.9 -15.3 -14.2 -13.1 -14 -16.1 -18 -16.3 -14 -11.8 -13 -15.5 -16 -14.2 -14.9 -13.2 -14.6 -14.5 -14.1 -15.8 -15 -15.1 -15.8 -15.8 -14.7 -14.8 -15.1 -17.3 -16.9 -15.4 -14.7 -17.4 -16.3 -13.4 -14.5 -15.9 -16.4 -17.2 -15.5 -13.9 -10.3 -12.2 -14.6 -16.1 -14.3 -13.1 -16.9 -15.8 -14.4 -14.9 -14.1 -11.1 -6.1 -9 -12.6 -15.1 -16.8 -16.3 -15.6 -15.2 -16.5 -16.9 -16.5 -16.6 -13.5 -15.7 -17.3 -17 -13.6 -10.8 -9.3 -12.4 -16.9 -17.1 -17.2 -13.8 -14.2 -13.8 -8.5 -7.8 -9.8 -10.5 -9.7 -12.5 -12.5 -9.2 -13.2 -14.7 -11.3 -10.9 -11.7 -10.4 -10 -9.3 -5.6 -4.8 -2.8 -4.6 -6.2 -8 -9999 -7.6 -9999 -9999 -9999 -9999 -9999 -9999 -9999 -9999 
-9999 -9999 -9999 -9999 -9999 -9999 -9999 -9999 -9999 -9999 -9999 -9999 -9999 -9999 -9999 -9999 -9999 -9999 -9999 -9999 -9999 -9999 -9999 -9999 -9999 -9999 -9999 -9999 -9999 -9.9 -10 -12.7 -14.8 -16.9 -15 -14.5 -16 -16.1 -13.7 -12.7 -13.4 -16 -17 -16.8 -16.6 -18.7 -19 -17.7 -18.8 -19.4 -19 -19.5 -19.8 -20.2 -20 -17 -12.6 -12.6 -11.2 -10.6 -11.2 -12.5 -11.9 -11 -11.4 -13.8 -15.3 -15.6 -14.4 -12.9 -12.2 -12.3 -15 -15.4 -15.7 -15.3 -13.3 -12.8 -13.8 -16.2 -15 -13.9 -14.7 -15.5 -15.3 -14.7 -14.7 -16.1 -17.3 -17.2 -16.1 -16.9 -14.2 -15.1 -17.2 -18 -17.8 -14.8 -11.5 -10.9 -14.3 -14.6 -16.2 -16.7 -14.2 -13.7 -15.8 -15.1 -14.4 -11.6 -10.2 -7.8 -5.4 -6 -10.4 -14.9 -16.5 -17 -16.2 -14.4 -13.9 -16.4 -16.9 -16.9 -15.9 -16.1 -17.2 -15.6 -13.3 -13.1 -11.8 -9.7 -13.7 -14.7 -14.3 -17.2 -17.2 -14 -10.1 -8 -5.5 -8 -6.5 -9.5 -8.5 -6.6 -10.9 -12 -11.4 -7.9 -9.9 -10.8 -7.7 -8 -5.2 -2.8 -5.3 -10.2 -9999 -9999 -9999 -9999 -9999 -9999 -9999 -9999 -9999 -9999 -9999 -9999 
-9999 -9999 -9999 -9999 -9999 -9999 -9999 -9999 -9999 -9999 -9999 -9999 -9999 -9999 -9999 -9999 -9999 -9999 -9999 -9999 -9999 -9999 -9999 -9999 -9999 -9999 -9999 -9999 -9999 -9999 -9.7 -10.8 -14.8 -17.1 -15.1 -15 -17.4 -17 -14.7 -14.2 -12.4 -14.8 -14.9 -17.4 -17.5 -17.3 -17.1 -16 -18.6 -19.8 -19.5 -18.3 -18.6 -19 -18.4 -19.4 -15.5 -16.6 -17.1 -14.2 -12.2 -12 -11.4 -9.8 -9.7 -10.4 -11.8 -13.4 -14.8 -15.7 -15.3 -13.7 -12.1 -13.9 -13.6 -15.3 -15.6 -13.9 -13.2 -16.2 -15 -13.3 -13.8 -15.4 -15.5 -15.4 -15 -15.3 -17 -17.7 -17.3 -16.8 -14.8 -16.4 -18 -18.1 -16.4 -12.9 -12.4 -12.5 -15.5 -16.7 -17.6 -16 -13.4 -15.1 -16.2 -12.8 -10.1 -9.4 -8.2 -7.9 -7.7 -4.6 -8.3 -12.1 -14.9 -17.2 -17.6 -15.9 -13.3 -14.2 -14.7 -16.7 -16.9 -18.1 -17.5 -15.5 -15.2 -13.5 -9.8 -9 -12.2 -14.7 -11 -17.1 -16.9 -13.7 -14.9 -9.8 -7.2 -5.6 -5.9 -8.5 -6.6 -5.2 -7.9 -8 -7.4 -6.6 -8.6 -7.8 -7.7 -4.2 -3 -6.7 -9.4 -13.3 -9999 -9999 -9999 -9999 -9999 -9999 -9999 -9999 -9999 -9999 -9999 -9999 
-9999 -9999 -9999 -9999 -9999 -9999 -9999 -9999 -9999 -9999 -9999 -9999 -9999 -9999 -9999 -9999 -9999 -9999 -9999 -9999 -9999 -9999 -9999 -9999 -9999 -9999 -9999 -9999 -9999 -9999 -9999 -10.6 -10.3 -13.7 -15.5 -13.5 -15.7 -18.1 -17.9 -16.1 -12.2 -14 -14.6 -14 -15.5 -15.1 -14.5 -14 -17.5 -19.1 -19.4 -19.3 -18.1 -17.2 -16.8 -17.2 -15.8 -16.9 -17.6 -19 -17.8 -15.1 -16.1 -13.1 -12.6 -11 -11.4 -13.2 -14.8 -16.7 -17.7 -16.1 -13.5 -11.7 -11.1 -12.3 -14.5 -13.2 -12.1 -14.9 -14 -12.4 -14.2 -15.5 -15.4 -15.1 -15.6 -15.4 -16.2 -17.3 -16.8 -15.7 -15.7 -17.3 -16.7 -16.6 -14.5 -11.5 -14 -14 -16.8 -17.7 -17.1 -15.6 -14.1 -16.1 -15.9 -12.8 -12 -8.9 -9.3 -10.8 -10.3 -4.9 -7.6 -9.6 -13.7 -15.6 -17.5 -16.5 -14.9 -12.2 -12.5 -13.9 -14.7 -15.9 -17.5 -17.6 -17.7 -13.5 -10.1 -9.5 -8.7 -10.4 -9 -13.7 -16.8 -16.7 -16.8 -13.8 -9.7 -5.3 -4.1 -3.5 -4.1 -3.2 -2.9 -3.5 -3.9 -6 -9 -5.9 -3.6 -2.9 -4.9 -10.6 -14.2 -9999 -9999 -9999 -9999 -9999 -9999 -9999 -9999 -9999 -9999 -9999 -9999 -9999 
-9999 -9999 -9999 -9999 -9999 -9999 -9999 -9999 -9999 -9999 -9999 -9999 -9999 -9999 -9999 -9999 -9999 -9999 -9999 -9999 -9999 -9999 -9999 -9999 -9999 -9999 -9999 -9999 -9999 -9999 -9999 -9999 -9999 -10 -12.5 -14.9 -13 -17.2 -17 -14.3 -12 -15.5 -15.4 -13.2 -13.8 -13.6 -12.3 -12 -14.1 -15.9 -17.3 -19.3 -19.2 -18.6 -17.3 -15.8 -16.2 -18.5 -17.2 -19.4 -20.3 -18.7 -18.4 -16.2 -17.2 -14.9 -12.8 -15.4 -16.5 -16.8 -18.4 -17.2 -15.7 -14.5 -13 -11.9 -11.9 -13.5 -13 -12.1 -11.7 -13.2 -14.7 -16.2 -15.6 -14.4 -15.6 -15.9 -16.1 -16.6 -17.1 -16.3 -17.2 -17.4 -15.9 -15 -14 -12.8 -15.9 -14.6 -16.3 -17.7 -16.7 -15.3 -15.2 -16.6 -14.6 -12.1 -10 -11.2 -13.1 -11.9 -8 -4.2 -6.6 -8.2 -11 -14.4 -16.6 -17 -15.6 -13.6 -11.1 -11.2 -11.8 -13 -14.4 -16.1 -16.3 -12.2 -15.3 -12.5 -10.1 -8.3 -7.5 -7.7 -12.8 -16.9 -14.7 -11.1 -6.3 -4.2 -4.5 -6.8 -7.6 -6.7 -6.9 -6.8 -3.5 -3.6 -5.2 -3.7 -3 -6.4 -8.5 -10.8 -9999 -9999 -9999 -9999 -9999 -9999 -9999 -9999 -9999 -9999 -9999 -9999 -9999 -9999 
-9999 -9999 -9999 -9999 -9999 -9999 -9999 -9999 -9999 -9999 -9999 -9999 -9999 -9999 -9999 -9999 -9999 -9999 -9999 -9999 -9999 -9999 -9999 -9999 -9999 -9999 -9999 -9999 -9999 -9999 -9999 -9999 -9999 -9999 -9.7 -11.6 -11.8 -14.4 -13.1 -11.3 -12.6 -12.6 -13.3 -14.9 -15.2 -14.5 -11.5 -10.8 -11.7 -13.1 -13.8 -17.8 -18.5 -19.1 -18.4 -17.8 -16.6 -16.4 -17.9 -17.9 -19.6 -19.5 -19.3 -17.4 -18.3 -14.8 -12 -17.3 -19.5 -18.1 -18.4 -18.1 -17.6 -16.8 -15.4 -13.9 -11.3 -10.8 -12.6 -13.8 -12.2 -12.3 -14.5 -15.7 -15.8 -14.3 -14 -16 -16.3 -15.7 -16.9 -15.8 -15.2 -15 -15.6 -14.1 -12.1 -14.7 -16.6 -16.8 -17.4 -17.4 -16.3 -17.1 -17 -17.3 -15.8 -12.9 -11.8 -14.3 -13.6 -11.9 -7.7 -4.4 -4.8 -7 -9.2 -13.4 -16 -17 -17.1 -15.8 -13.5 -10.2 -12.4 -15.5 -17 -17.4 -16.3 -14.9 -14.8 -12.8 -14.9 -13.7 -13.1 -8.1 -10.9 -12.3 -11.5 -7.4 -4.5 -6.6 -6.3 -8.2 -11.2 -12 -12.6 -8.9 -5.8 -2.7 -1.9 -3.6 -8.7 -8.2 -12.6 -9999 -9999 -9999 -9999 -9999 -9999 -9999 -9999 -9999 -9999 -9999 -9999 -9999 -9999 -9999 
-9999 -9999 -9999 -9999 -9999 -9999 -9999 -9999 -9999 -9999 -9999 -9999 -9999 -9999 -9999 -9999 -9999 -9999 -9999 -9999 -9999 -9999 -9999 -9999 -9999 -9999 -9999 -9999 -9999 -9999 -9999 -9999 -9999 -9999 -9999 -10.3 -10.4 -11.2 -10.4 -13.1 -13.2 -13.3 -14.9 -13 -12.2 -10.9 -12.7 -14 -11.9 -13.6 -13.9 -13.9 -16.5 -18.5 -18.7 -18.7 -18.2 -17.3 -17.1 -18.3 -18.7 -18.8 -18.9 -18.5 -17.3 -15.2 -13.4 -11.9 -16.6 -19.1 -16.6 -16.7 -18.9 -17.6 -17.5 -14.5 -13.7 -11.8 -10.4 -12.1 -10.8 -11.9 -14 -15.7 -16.6 -15.2 -13.5 -15.4 -16.5 -15.9 -15.1 -13.9 -14.5 -13.9 -13 -13.1 -13.4 -15.8 -17.6 -17.2 -17.9 -17.6 -17.6 -17.5 -17.3 -17.3 -16.7 -15.2 -14.2 -14.3 -10.6 -11.4 -7.6 -4.3 -6.1 -8.5 -13 -15.5 -16.7 -16 -15.3 -16.6 -15.6 -11.9 -10.3 -15 -15.6 -15.8 -17.5 -16 -14.6 -15.9 -16.8 -16 -13.8 -9.4 -6.6 -8.6 -7.5 -4.7 -5 -8.7 -9.8 -9.2 -11.9 -15.7 -10.7 -6.1 -3.5 -2.2 -5.7 -5.5 -8.7 -10.5 -12.8 -9999 -9999 -9999 -9999 -9999 -9999 -9999 -9999 -9999 -9999 -9999 -9999 -9999 -9999 -9999 
-9999 -9999 -9999 -9999 -9999 -9999 -9999 -9999 -9999 -9999 -9999 -9999 -9999 -9999 -9999 -9999 -9999 -9999 -9999 -9999 -9999 -9999 -9999 -9999 -9999 -9999 -9999 -9999 -9999 -9999 -9999 -9999 -9999 -9999 -9999 -9999 -9.6 -9.9 -10.2 -10.6 -11 -10.6 -11.1 -10.9 -12.6 -11.3 -13.3 -16.2 -15.9 -14.1 -15.3 -13.6 -14.5 -17.2 -18.5 -18.1 -18.5 -18.4 -18.1 -17.9 -17.2 -17.1 -17.5 -18.3 -17.7 -17.2 -16 -13.3 -11.1 -13.8 -14.3 -15.2 -16.8 -18.2 -17.7 -16.7 -16 -14.3 -12.1 -11.1 -10.2 -13 -14.8 -16.2 -15.2 -15.3 -13.3 -15.2 -15.3 -16.5 -14.6 -13.2 -15 -16.2 -16.2 -16.4 -16.7 -16.9 -16.9 -16.6 -18 -18 -17.7 -17.6 -17 -16 -16.9 -16.4 -14.8 -12.2 -7.9 -7 -4.8 -5.7 -8.4 -8.4 -13.4 -16.1 -16.3 -15.8 -13 -14.9 -14.4 -12.4 -9.4 -12.3 -12.4 -15.6 -17.3 -15.2 -13.3 -11.2 -10.5 -9.9 -8.4 -8.2 -8 -6.3 -6.5 -6.3 -9.2 -10.1 -11.4 -10.1 -11 -11.3 -8.5 -4.5 -2.5 -5.8 -7.3 -10.6 -10.2 -9999 -9999 -9999 -9999 -9999 -9999 -9999 -9999 -9999 -9999 -9999 -9999 -9999 -9999 -9999 -9999 -9999 
-9999 -9999 -9999 -9999 -9999 -9999 -9999 -9999 -9999 -9999 -9999 -9999 -9999 -9999 -9999 -9999 -9999 -9999 -9999 -9999 -9999 -9999 -9999 -9999 -9999 -9999 -9999 -9999 -9999 -9999 -9999 -9999 -9999 -9999 -9999 -9999 -9999 -11.1 -10.9 -10.9 -12.3 -13.3 -11.1 -10.7 -13 -14.4 -14.1 -16.6 -17.6 -17.5 -15.4 -14.2 -14.3 -14.4 -17 -16.7 -17.9 -18.4 -18.3 -17.7 -17 -17.4 -16.7 -16.2 -17.6 -17.7 -15.8 -13 -12.5 -10 -14 -17.2 -15.3 -16.3 -17.5 -18.2 -17.4 -15.6 -14.9 -14.5 -11.8 -10.7 -13.4 -15.3 -13.8 -14.1 -13.3 -15.3 -15.4 -15.6 -15.4 -13.9 -15.2 -15.8 -17.3 -17.8 -17.6 -17.6 -17 -15.6 -17.3 -18.2 -17.9 -17.3 -16.8 -15.1 -16.5 -16.1 -12.5 -9.1 -7.7 -4.1 -6.5 -8.7 -11.3 -11.8 -12.4 -15.7 -15.2 -13.3 -12 -10.5 -12.4 -10.1 -9.2 -11.4 -13.1 -16.4 -17.5 -16.5 -15.8 -14.6 -11.2 -11.9 -11.7 -11 -14.9 -11.8 -11 -12.6 -12.5 -11.6 -10.4 -8.3 -7 -5.7 -5.7 -2.2 -4.4 -9.4 -11.3 -11.9 -9999 -9999 -9999 -9999 -9999 -9999 -9999 -9999 -9999 -9999 -9999 -9999 -9999 -9999 -9999 -9999 -9999 -9999 
-9999 -9999 -9999 -9999 -9999 -9999 -9999 -9999 -9999 -9999 -9999 -9999 -9999 -9999 -9999 -9999 -9999 -9999 -9999 -9999 -9999 -9999 -9999 -9999 -9999 -9999 -9999 -9999 -9999 -9999 -9999 -11.3 -10.7 -9999 -9999 -9.6 -12 -12.8 -13.9 -11.5 -14.8 -13.3 -13.3 -13.6 -11.1 -14.7 -16.4 -16.6 -16.9 -17.6 -16.9 -15.4 -16.1 -14 -14.8 -16.8 -17.9 -18 -18 -17.9 -17.4 -17.4 -17.7 -17.5 -15.3 -15.8 -13.3 -14.5 -13.1 -10.6 -12.3 -16.6 -16.3 -15.1 -16.5 -16.7 -16.7 -17.1 -16.3 -16.3 -14.1 -10.4 -10.6 -13.3 -14.3 -12.3 -15.2 -15.2 -14.8 -16.1 -15 -14.1 -15 -17.2 -17.5 -18 -16.9 -16.1 -16.4 -13.9 -16.4 -17.9 -17.1 -16.2 -16 -15 -16.8 -15.3 -14.4 -12.9 -8.9 -5.9 -3.6 -6.4 -8.9 -11.8 -14.4 -15.5 -15.5 -14.5 -14.3 -12 -9.1 -8.1 -10.9 -15.7 -15 -15.6 -15.8 -17.4 -16.7 -14.2 -15.3 -16 -12 -15.6 -18.9 -13.8 -16.6 -16.8 -15.6 -11.4 -8.5 -6.1 -5.2 -4.5 -3.3 -2.3 -6.4 -9999 -9999 -9999 -9999 -9999 -9999 -9999 -9999 -9999 -9999 -9999 -9999 -9999 -9999 -9999 -9999 -9999 -9999 -9999 -9999 -9999 
-9999 -9999 -9999 -9999 -9999 -9999 -9999 -9999 -9999 -9999 -9999 -9999 -9999 -9999 -9999 -9999 -9999 -9999 -9999 -9999 -9999 -9999 -9999 -9999 -9999 -9999 -9999 -9999 -9999 -9999 -9.5 -13.3 -13.6 -9999 -9999 -10.4 -13.9 -17.1 -15.7 -13 -16.2 -14.8 -15.4 -12.8 -11.8 -15.4 -17.2 -17.9 -17.5 -17.7 -17.7 -17 -16.6 -13.8 -14.8 -15.4 -17.2 -17.9 -18.1 -18.1 -17.8 -17.4 -18.3 -18.9 -18.5 -16.9 -14.5 -17 -16.7 -13.2 -10.4 -13.8 -16.6 -15.9 -15 -17.1 -16.8 -17.4 -16.7 -14.8 -13.9 -11.9 -10 -10.3 -12.8 -11.9 -14 -14.5 -13.9 -16.4 -16 -16 -14.2 -16.4 -17.7 -18 -17.9 -17.1 -15.6 -13.6 -15.1 -17.2 -17.1 -15.1 -14.9 -15.8 -17 -16.5 -16.3 -14.6 -12.1 -8.4 -4.2 -4.2 -6.5 -9.6 -10.8 -13 -14.7 -11.7 -10.6 -9.9 -10.3 -7.9 -11.5 -14.7 -13.9 -13.8 -16.5 -17.1 -17.6 -17.2 -16.7 -15 -14.8 -17.7 -16.4 -17.5 -19 -17.5 -15.5 -14.2 -11.2 -7.9 -7.1 -5.4 -2 -1.8 -3.5 -9999 -9999 -9999 -9999 -9999 -9999 -9999 -9999 -9999 -9999 -9999 -9999 -9999 -9999 -9999 -9999 -9999 -9999 -9999 -9999 -9999 
-9999 -9999 -9999 -9999 -9999 -9999 -9999 -9999 -9999 -9999 -9999 -9999 -9999 -9999 -9999 -9999 -9999 -9999 -9999 -9999 -9999 -9999 -9999 -9999 -9999 -9999 -9999 -9999 -9999 -9999 -8.8 -12.1 -15.3 -13.8 -10.3 -9.6 -12.8 -16.9 -17.5 -15.7 -16.7 -16.9 -16 -15.2 -14.6 -14.5 -16.2 -17.2 -17.2 -17.3 -16.6 -17.5 -16.4 -14.1 -16.4 -17.2 -16.1 -17.2 -18 -18.3 -18 -18 -18.7 -19.5 -19.5 -19.1 -17.4 -16.4 -14.6 -14.6 -10.6 -11.7 -15.7 -16.9 -15.4 -15.9 -17.2 -17 -16.5 -14.2 -12.8 -13.4 -11.8 -10.1 -10.7 -11.5 -12.7 -12.8 -13.9 -16.3 -17.3 -16.8 -15.1 -15 -16.8 -17.9 -18.2 -18.1 -17.3 -15 -12.7 -16.7 -17.5 -15.9 -13.9 -17.1 -16.7 -14.6 -14.8 -11.4 -10.8 -5.6 -4.7 -9.1 -6.6 -6.7 -8.8 -12.9 -15.8 -14.8 -13.6 -11.2 -7.6 -9.2 -12.6 -11.9 -10.7 -13.5 -15.1 -16.3 -15.1 -17 -16.1 -16.7 -16.8 -15.3 -13 -15.3 -15.4 -14.5 -13.4 -14.8 -14.1 -10.2 -6.3 -3.6 -3.8 -1.9 -3.1 -6.5 -9999 -9999 -9999 -9999 -9999 -9999 -9999 -9999 -9999 -9999 -9999 -9999 -9999 -9999 -9999 -9999 -9999 -9999 -9999 -9999 
-9999 -9999 -9999 -9999 -9999 -9999 -9999 -9999 -9999 -9999 -9999 -9999 -9999 -9999 -9999 -9999 -9999 -9999 -9999 -9999 -9999 -9999 -9999 -9999 -9999 -9999 -9999 -9999 -9999 -9999 -8.7 -9.8 -12.7 -15.2 -13.4 -9.9 -10.3 -14.4 -17.2 -16.5 -13.6 -15.8 -16.7 -16.8 -16.1 -15.1 -17.6 -17.6 -16.6 -16.3 -16.2 -16.7 -16.6 -14.3 -16.9 -17.6 -16.9 -17.4 -17.3 -17.7 -18.3 -18.5 -18.9 -18.9 -18.6 -18.2 -17.5 -16.8 -13.9 -13.3 -11.5 -10.3 -14.1 -15.5 -15.4 -15.4 -16.7 -17.5 -16.3 -14.2 -11.9 -12.2 -11.7 -10.5 -10.1 -10.4 -10.8 -11.6 -13.6 -15.8 -16.9 -16.2 -15.9 -16.8 -16.2 -17.5 -18.1 -16.9 -17.5 -14.5 -12.7 -16.8 -16.9 -14.2 -14.1 -17.3 -15.6 -12.8 -10.4 -8 -4.7 -4.4 -5.2 -8 -11.3 -11.1 -11 -14.6 -16.6 -15 -13.3 -11.1 -7.4 -10.3 -11.9 -9.7 -13.4 -14.3 -16.7 -16.2 -14.9 -16.4 -16.3 -17.9 -15.5 -13.6 -11.7 -11.3 -10.5 -11.6 -10.8 -9.5 -12 -9.1 -6.9 -6.3 -6 -2.1 -3.1 -6.2 -9999 -9999 -9999 -9999 -9999 -9999 -9999 -9999 -9999 -9999 -9999 -9999 -9999 -9999 -9999 -9999 -9999 -9999 -9999 -9999 
-9999 -9999 -9999 -9999 -9999 -9999 -9999 -9999 -9999 -9999 -9999 -9999 -9999 -9999 -9999 -9999 -9999 -9999 -9999 -9999 -9999 -9999 -9999 -9999 -9999 -9999 -9999 -9999 -9999 -9999 -9999 -9999 -9.6 -12.4 -14.7 -12.7 -9.7 -11.8 -11.5 -12.8 -11.5 -13.9 -14 -14 -15.6 -16.4 -17.5 -17.9 -16.4 -15.5 -16.8 -17.9 -17.5 -15.7 -15.4 -17.4 -17.7 -18 -16.8 -17.2 -17.6 -18.5 -17.9 -17.3 -17.2 -16.9 -16.1 -17.6 -16.1 -16.2 -12.9 -9.6 -12 -14.7 -15.7 -15.6 -16.6 -17.5 -17 -15.9 -14.4 -12.1 -11.7 -12 -12.2 -10 -9.8 -11.5 -13.4 -14.3 -15.6 -17.3 -16.4 -18.2 -17.8 -16.5 -17.2 -16.1 -16.7 -13.6 -11.2 -15.9 -15.7 -13.6 -13 -16.9 -15.9 -12.7 -6.3 -4.3 -6.7 -7.8 -11.3 -8.3 -12.7 -15.2 -16 -16.1 -15.6 -14.1 -11 -11.1 -6.9 -10.2 -10.2 -10 -13.6 -16.5 -16.5 -16.1 -13.5 -16.3 -15.3 -17.5 -16.4 -14.9 -16.6 -13.2 -11.6 -8.8 -7.2 -5.6 -6.3 -4.8 -7.3 -9.5 -6.2 -1.3 -2.8 -9999 -9999 -9999 -9999 -9999 -9999 -9999 -9999 -9999 -9999 -9999 -9999 -9999 -9999 -9999 -9999 -9999 -9999 -9999 -9999 -9999 
-9999 -9999 -9999 -9999 -9999 -9999 -9999 -9999 -9999 -9999 -9999 -9999 -9999 -9999 -9999 -9999 -9999 -9999 -9999 -9999 -9999 -9999 -9999 -9999 -9999 -9999 -9999 -9999 -9999 -9999 -9999 -9999 -9999 -10.9 -14.3 -15 -12 -10.2 -12.5 -10.9 -11 -11.4 -11.4 -13.5 -15.5 -17 -16.6 -15.7 -15.2 -16.2 -16.6 -18 -17.6 -16.1 -14.4 -16.3 -17.6 -17.4 -16.6 -17.4 -17.7 -18.7 -17.6 -17.7 -17.7 -17 -15 -16.5 -17.3 -14.8 -12.3 -9.5 -12.1 -14.7 -15.7 -15.6 -16.8 -17.4 -16.8 -16.3 -16.4 -15.1 -14.8 -13.2 -14.1 -13 -11.8 -9.7 -12.3 -12.1 -13.5 -16.2 -16.8 -17.6 -18.7 -16.9 -14.6 -14.4 -15.7 -13.3 -9.4 -11.7 -14 -12.4 -11.9 -16.7 -14.8 -10.8 -4.8 -5.4 -12.2 -12.1 -14.2 -11.9 -12.4 -11.9 -13 -13.8 -13.5 -10.4 -10.5 -9.1 -7.3 -10.5 -9.3 -10.6 -15.1 -16 -15 -15.6 -13.3 -16.6 -14.6 -18.2 -17 -17.1 -16.1 -15.8 -15.5 -13.2 -9.6 -5.2 -3.8 -3.1 -7.1 -6.8 -4.4 -0.4 -9999 -9999 -9999 -9999 -9999 -9999 -9999 -9999 -9999 -9999 -9999 -9999 -9999 -9999 -9999 -9999 -9999 -9999 -9999 -9999 -9999 -9999 
-9999 -9999 -9999 -9999 -9999 -9999 -9999 -9999 -9999 -9999 -9999 -9999 -9999 -9999 -9999 -9999 -9999 -9999 -9999 -9999 -9999 -9999 -9999 -9999 -9999 -9999 -9999 -9999 -9999 -9999 -9999 -9999 -9999 -8.9 -11.1 -13.1 -13 -11.7 -14.5 -13 -12 -13.8 -12 -12.1 -12.2 -14.1 -13.1 -14 -17.2 -17.1 -17 -17.7 -16.5 -15.1 -14.5 -15.7 -17.1 -16.3 -16.6 -17.1 -17.8 -18.8 -18.6 -17.8 -17.4 -17.2 -15.7 -13.1 -15.6 -14.8 -12.7 -9.8 -12.4 -13.7 -15.9 -15.6 -16.4 -17.2 -17.4 -16.5 -15.5 -16.7 -15 -15.3 -16.7 -15.8 -13.1 -12.2 -9.4 -10.4 -11.8 -13.9 -16.4 -17.3 -18.2 -18.5 -15.9 -13.1 -13.3 -12.6 -11.2 -7.5 -10 -8.4 -14 -16.9 -14.3 -9.7 -4.8 -7.1 -13.3 -14.6 -14.8 -13.4 -10.5 -7.6 -8.4 -8.5 -9.8 -7.6 -8.6 -7.1 -9.1 -10.3 -8.4 -10 -12.7 -15.3 -13.9 -14.5 -13.3 -14.3 -15.6 -15.7 -15.4 -14.8 -12.4 -13.6 -11.1 -10.5 -6.1 -5 -5.4 -4 -3.5 -2.3 -1.1 0.8 -9999 -9999 -9999 -9999 -9999 -9999 -9999 -9999 -9999 -9999 -9999 -9999 -9999 -9999 -9999 -9999 -9999 -9999 -9999 -9999 -9999 -9999 
-9999 -9999 -9999 -9999 -9999 -9999 -9999 -9999 -9999 -9999 -9999 -9999 -9999 -9999 -9999 -9999 -9999 -9999 -9999 -9999 -9999 -9999 -9999 -9999 -9999 -9999 -9999 -9999 -9999 -9999 -9999 -9999 -9999 -9999 -8.7 -10.7 -13.9 -13.3 -15.2 -15.6 -13.4 -13.8 -15.3 -14.6 -13.3 -13.3 -13.3 -13.6 -16.8 -17.6 -16.6 -17.6 -16.1 -14.5 -14.6 -16.4 -15.9 -16 -16.6 -17.3 -17.5 -17.7 -18.3 -17.9 -17.9 -16.1 -15.6 -14.3 -11.9 -13.7 -13 -9.5 -11.4 -13.8 -16.2 -16 -16.1 -17.4 -17.4 -16.9 -16.1 -14.9 -16.4 -17 -17.5 -16.3 -15.3 -15.3 -12.6 -9.8 -10.5 -12.1 -13.8 -16.5 -17.1 -18.3 -16.8 -14.9 -15.6 -15.7 -13.7 -10.4 -11 -7.6 -11.3 -13.7 -12.8 -8.5 -3.8 -7.4 -13.2 -11.7 -9.7 -7.1 -5.7 -5.1 -5.4 -5.6 -5.5 -5 -5.8 -5.6 -6.3 -6.3 -6 -7.5 -10.3 -14.8 -11 -13.5 -12 -12.7 -12.2 -13.8 -16 -13 -10.6 -9.1 -9.6 -5.8 -5.1 -5.8 -5.6 -8.5 -7.5 -3.8 -0.8 1.5 -9999 -9999 -9999 -9999 -9999 -9999 -9999 -9999 -9999 -9999 -9999 -9999 -9999 -9999 -9999 -9999 -9999 -9999 -9999 -9999 -9999 -9999 
-9999 -9999 -9999 -9999 -9999 -9999 -9999 -9999 -9999 -9999 -9999 -9999 -9999 -9999 -9999 -9999 -9999 -9999 -9999 -9999 -9999 -9999 -9999 -9999 -9999 -9999 -9999 -9999 -9999 -9999 -9999 -9999 -9999 -9999 -9999 -9.3 -12.7 -15.5 -14.5 -16.1 -14.7 -13 -15.6 -16.2 -16.7 -14.3 -14.9 -16.1 -15.3 -17.1 -16.6 -17.7 -15.9 -14.8 -14.5 -15.1 -15.9 -16.7 -16.6 -16.7 -17.1 -17.4 -18 -17 -15.7 -15.7 -13.5 -12.9 -11.7 -13.4 -12.5 -9.1 -12.1 -14.1 -16.6 -16.6 -16.4 -16.4 -16.7 -17.3 -16.8 -14.7 -14.1 -15.5 -16.7 -16.1 -14.2 -15 -14.8 -12 -8.8 -9.8 -12.4 -14.3 -14.9 -18.2 -17.8 -17.2 -16.1 -17 -14.7 -15.9 -13.9 -10.1 -5.9 -9.7 -14.6 -12.3 -4.7 -5.8 -11.4 -8.9 -3.8 -7.1 -7 -8.4 -11 -11.2 -10.2 -7.1 -6.9 -7.9 -10.3 -11.6 -11 -8.3 -7.2 -8.8 -8.4 -8.7 -9 -10.9 -12.2 -15.6 -14.9 -14.5 -13.2 -9.4 -5.7 -5.8 -7.1 -5 -3.6 -5.3 -5 -1.8 0.6 0.8 -9999 -9999 -9999 -9999 -9999 -9999 -9999 -9999 -9999 -9999 -9999 -9999 -9999 -9999 -9999 -9999 -9999 -9999 -9999 -9999 -9999 -9999 
-9999 -9999 -9999 -9999 -9999 -9999 -9999 -9999 -9999 -9999 -9999 -9999 -9999 -9999 -9999 -9999 -9999 -9999 -9999 -9999 -9999 -9999 -9999 -9999 -9999 -9999 -9999 -9999 -9999 -9999 -9999 -9999 -9999 -9999 -9999 -12.1 -13.9 -16.6 -16.8 -14.9 -15.8 -13.6 -14.3 -17 -16.9 -14.9 -13.3 -16.4 -16.9 -16.5 -17.2 -17.3 -16 -15 -14.6 -15.5 -16.1 -16.1 -16 -16.5 -17.5 -17.6 -17.7 -16.8 -14.7 -14.7 -14.4 -11.7 -10.2 -13.2 -11.4 -9.2 -10.8 -12.4 -16.3 -16.5 -17.2 -17 -16.9 -15.9 -17.1 -15.6 -15 -12.9 -13.9 -16.2 -13.9 -13.9 -14.4 -11.9 -9.2 -10.4 -9.7 -12 -15.8 -17.1 -16.9 -18 -16.9 -15.8 -16.6 -17.9 -15.2 -11.8 -9.1 -6.1 -7.9 -11.1 -4.8 -5.4 -4.6 -4.4 -8 -9.8 -11.7 -12 -14.6 -15 -11.1 -9.5 -11 -7 -11.3 -14.9 -15.1 -12.7 -10.9 -8.8 -11.6 -12.8 -13.9 -14.7 -15.8 -15.5 -12.1 -11 -9.2 -6.7 -8.5 -8.1 -7.5 -5.1 -4.4 -2.5 -1.1 0.3 0.9 -9999 -9999 -9999 -9999 -9999 -9999 -9999 -9999 -9999 -9999 -9999 -9999 -9999 -9999 -9999 -9999 -9999 -9999 -9999 -9999 -9999 -9999 -9999 
-9999 -9999 -9999 -9999 -9999 -9999 -9999 -9999 -9999 -9999 -9999 -9999 -9999 -9999 -9999 -9999 -9999 -9999 -9999 -9999 -9999 -9999 -9999 -9999 -9999 -9999 -9999 -9999 -9999 -9999 -9999 -9999 -9999 -9999 -9.5 -11.4 -15.6 -15.3 -14.4 -13.8 -15.6 -14.9 -14.4 -14.9 -17.3 -16.7 -14.2 -14.2 -17.1 -17.3 -16.7 -17.3 -16.3 -15.6 -14.9 -15 -15.6 -15.9 -16.4 -16.2 -17 -17.6 -17.7 -16.9 -14.9 -12.2 -13.5 -12.3 -9.1 -10 -9.3 -10.6 -12.4 -12.4 -15.9 -16.7 -15.7 -15.3 -14.7 -14.3 -16.7 -16.8 -16.3 -14.2 -12.1 -13.5 -13.4 -15.2 -14.8 -12.8 -9.1 -10.5 -12.3 -11.2 -15 -14.9 -17.5 -17.3 -17.4 -14.7 -15.4 -16.8 -17.7 -14.2 -12.9 -9.8 -5.3 -4 -3.2 -2.5 -3.3 -9.2 -13.4 -14.3 -15.4 -14.6 -15.8 -15.9 -14.5 -12.6 -13.9 -9 -8.4 -12.2 -15.5 -15.3 -13.7 -11 -9999 -9999 -9999 -9999 -9999 -14.5 -12.9 -8.8 -7.9 -10.4 -8.9 -6 -3.9 -3.1 -2 -0.9 0.1 0.1 -9999 -9999 -9999 -9999 -9999 -9999 -9999 -9999 -9999 -9999 -9999 -9999 -9999 -9999 -9999 -9999 -9999 -9999 -9999 -9999 -9999 -9999 -9999 -9999 
-9999 -9999 -9999 -9999 -9999 -9999 -9999 -9999 -9999 -9999 -9999 -9999 -9999 -9999 -9999 -9999 -9999 -9999 -9999 -9999 -9999 -9999 -9999 -9999 -9999 -9999 -9999 -9999 -9999 -9999 -9999 -9999 -9999 -9999 -9999 -9999 -10.5 -14.9 -12.7 -11.1 -14 -15.2 -16.4 -15 -16.2 -17.2 -16.5 -14.5 -15.7 -17.3 -17.5 -17.7 -16.6 -15.7 -15.4 -14.8 -16.1 -16.3 -16.5 -16.2 -16.4 -17.3 -17.5 -16.5 -13.8 -12.2 -13.4 -10.2 -10.2 -13.2 -12.9 -12.9 -12.4 -13.6 -16.2 -16.1 -15.6 -14.7 -14.6 -14.4 -14.1 -16.2 -16.9 -15.8 -14 -11.5 -11.1 -14.1 -15.6 -13 -8.9 -11 -13.7 -13.1 -12.2 -15.8 -17.5 -16.6 -17.1 -13.7 -12.1 -15.2 -16.2 -16.4 -14.4 -12.2 -10.2 -4.8 -3.2 -4.6 -2.7 -7.5 -12.5 -16.3 -14.3 -11.8 -13.8 -14.9 -14.8 -16.5 -14.3 -11.7 -11.1 -10.1 -11.9 -14.2 -12.8 -12.3 -9999 -9999 -9999 -9999 -9999 -14.7 -11.1 -9.1 -10.9 -10 -5.4 -5.1 -4.9 -4.5 -3.1 -1.9 -2.8 -9999 -9999 -9999 -9999 -9999 -9999 -9999 -9999 -9999 -9999 -9999 -9999 -9999 -9999 -9999 -9999 -9999 -9999 -9999 -9999 -9999 -9999 -9999 -9999 -9999 
-9999 -9999 -9999 -9999 -9999 -9999 -9999 -9999 -9999 -9999 -9999 -9999 -9999 -9999 -9999 -9999 -9999 -9999 -9999 -9999 -9999 -9999 -9999 -9999 -9999 -9999 -9999 -9999 -9999 -9999 -9999 -9999 -9999 -9999 -9999 -9999 -9999 -10.1 -13.1 -10.3 -10.7 -12.9 -16.1 -16 -17.4 -17.4 -18 -16.1 -16.1 -17.7 -18 -17.3 -17.7 -16.1 -15.3 -15.1 -15.9 -16.6 -16.3 -16.2 -16.2 -16.6 -17.2 -15.9 -12.7 -11.8 -10.7 -8.6 -11.4 -15.6 -16.3 -15.6 -15 -16.1 -17.1 -17.1 -16.7 -16.1 -14.4 -14 -13.2 -13.7 -15.7 -15.9 -15.6 -15.1 -12.9 -10.8 -12 -11.9 -9.8 -10.1 -14.1 -15.6 -13.5 -14.9 -16.7 -16 -16.9 -14.1 -10.7 -13.3 -12.8 -13 -12.9 -8.3 -6.3 -8 -8.7 -8.5 -2.6 -8.4 -10.7 -14 -9.5 -9.2 -10.6 -10.5 -14.5 -16.5 -15.3 -15.7 -15.1 -13.4 -13.6 -9999 -9999 -9999 -9999 -9999 -9999 -9999 -9999 -14.4 -12.2 -12.9 -14.8 -11.5 -8.4 -9999 -9999 -9999 -9999 -9999 -9999 -9999 -9999 -9999 -9999 -9999 -9999 -9999 -9999 -9999 -9999 -9999 -9999 -9999 -9999 -9999 -9999 -9999 -9999 -9999 -9999 -9999 -9999 -9999 -9999 -9999 
-9999 -9999 -9999 -9999 -9999 -9999 -9999 -9999 -9999 -9999 -9999 -9999 -9999 -9999 -9999 -9999 -9999 -9999 -9999 -9999 -9999 -9999 -9999 -9999 -9999 -9999 -9999 -9999 -9999 -9999 -9999 -9999 -9999 -9999 -9999 -9999 -9999 -9999 -9.2 -9.8 -10.8 -10.8 -13.3 -15.8 -17.2 -18.5 -18 -17.8 -15.6 -16.5 -18.2 -18.2 -17.9 -16.4 -15.1 -15.5 -15.4 -16.4 -16.7 -17 -16.6 -17.3 -17 -14.9 -11.9 -11 -12 -10.1 -10.2 -14.8 -15.9 -17.1 -17.6 -17.8 -17.5 -16.8 -17.3 -16.8 -16.2 -14.5 -14.1 -13.9 -13.1 -14.2 -14.5 -16.1 -15.7 -12.9 -8.9 -9.4 -10.4 -10.3 -12.9 -16 -15.2 -14.5 -14.9 -16.1 -15.9 -13.8 -10.8 -9.5 -8.9 -9.3 -7.5 -5.9 -8.7 -11.3 -12.2 -8.5 -3 -2.6 -8.4 -8.3 -5.7 -6.8 -6.7 -9 -12.7 -16.1 -16.4 -16.2 -16 -9999 -9999 -9999 -9999 -9999 -9999 -9999 -9999 -9999 -9999 -15.3 -15.1 -9999 -9999 -9999 -9999 -9999 -9999 -9999 -9999 -9999 -9999 -9999 -9999 -9999 -9999 -9999 -9999 -9999 -9999 -9999 -9999 -9999 -9999 -9999 -9999 -9999 -9999 -9999 -9999 -9999 -9999 -9999 -9999 -9999 -9999 -9999 
-9999 -9999 -9999 -9999 -9999 -9999 -9999 -9999 -9999 -9999 -9999 -9999 -9999 -9999 -9999 -9999 -9999 -9999 -9999 -9999 -9999 -9999 -9999 -9999 -9999 -9999 -9999 -9999 -9999 -9999 -9999 -9999 -9999 -9999 -9999 -9999 -9999 -9999 -9999 -10.9 -14.1 -11.5 -10.3 -13.3 -16.2 -16.6 -16.9 -17.8 -16.8 -16.8 -16.7 -18.3 -17.4 -16.1 -15.5 -16.4 -15.8 -15.8 -16.8 -16.7 -17.3 -17.7 -17.5 -16.1 -14.2 -12.4 -14.7 -12 -8.5 -12.2 -15 -16.5 -16.9 -17.1 -17.4 -16.7 -16.4 -16.8 -16.3 -16.1 -15.2 -14.1 -13.8 -13.4 -12.8 -15 -14.7 -12.6 -9.1 -12.6 -14.2 -14.1 -11.7 -14 -16.3 -15.1 -14.2 -15.4 -14.5 -14.9 -12.6 -11.4 -12.5 -14 -13.1 -8.1 -12 -15.6 -10.8 -6.8 -7.4 -5.3 -2.1 -3.1 -6.5 -10.9 -8.1 -11 -15.1 -16.3 -15.1 -14.9 -14.8 -9999 -9999 -9999 -9999 -9999 -9999 -9999 -9999 -9999 -9999 -9999 -9999 -9999 -9999 -9999 -9999 -9999 -9999 -9999 -9999 -9999 -9999 -9999 -9999 -9999 -9999 -9999 -9999 -9999 -9999 -9999 -9999 -9999 -9999 -9999 -9999 -9999 -9999 -9999 -9999 -9999 -9999 -9999 -9999 -9999 -9999 -9999 
-9999 -9999 -9999 -9999 -9999 -9999 -9999 -9999 -9999 -9999 -9999 -9999 -9999 -9999 -9999 -9999 -9999 -9999 -9999 -9999 -9999 -9999 -9999 -9999 -9999 -9999 -9999 -9999 -9999 -9999 -9999 -9999 -9999 -9999 -9999 -9999 -9999 -8.5 -11 -15.1 -15.7 -15.7 -11 -13 -15.4 -14.2 -16.6 -17.3 -17.4 -18.3 -18.1 -18.6 -18.2 -16.2 -17 -16.3 -16.5 -16.4 -16.9 -17 -17.9 -17.9 -16.9 -16.5 -15.3 -14.3 -14.9 -12.5 -8.4 -10.8 -13.7 -14.3 -16.5 -15.6 -17.1 -17.4 -15.6 -15.9 -15.9 -15.9 -15.6 -14.5 -14.4 -15 -15.2 -13.2 -14.6 -14.3 -9.2 -12.2 -15.3 -16 -14.2 -14.1 -15.8 -15.3 -15.2 -13.7 -15.3 -14.1 -15.1 -13 -15.4 -15.7 -14.8 -9.1 -9.7 -15.2 -15 -12.1 -13.5 -8 -6.1 -3.2 -8.2 -11.9 -13.4 -12.8 -14.6 -16.4 -15.3 -14.5 -12.4 -9999 -9999 -9999 -9999 -9999 -9999 -9999 -9999 -9999 -9999 -9999 -9999 -9999 -9999 -9999 -9999 -9999 -9999 -9999 -9999 -9999 -9999 -9999 -9999 -9999 -9999 -9999 -9999 -9999 -9999 -9999 -9999 -9999 -9999 -9999 -9999 -9999 -9999 -9999 -9999 -9999 -9999 -9999 -9999 -9999 -9999 -9999 
-9999 -9999 -9999 -9999 -9999 -9999 -9999 -9999 -9999 -9999 -9999 -9999 -9999 -9999 -9999 -9999 -9999 -9999 -9999 -9999 -9999 -9999 -9999 -9999 -9999 -9999 -9999 -9999 -9999 -9999 -9999 -9999 -9999 -9999 -9999 -9999 -9999 -9999 -9.7 -14.7 -17 -16.1 -12.2 -10.9 -12 -12.2 -13.5 -16.2 -17.8 -18.8 -20.4 -19.8 -17.8 -16.4 -17.8 -17.4 -18.3 -17.1 -17 -17.2 -17.6 -17.6 -16.1 -16.8 -16.1 -14.7 -15.2 -12 -9.3 -8.3 -10.4 -13.2 -15.4 -14 -16.4 -16.9 -16.4 -14.5 -15.7 -15 -14.9 -14.6 -13.6 -13.6 -15.3 -15.2 -11.7 -13.4 -11.5 -8.8 -14.8 -15.9 -16.2 -16.4 -15.4 -14.3 -15.4 -13.2 -14.1 -14.9 -15.9 -15.3 -16.4 -13.8 -13 -8.5 -12.2 -13.6 -15.3 -16.6 -14.9 -11 -6.3 -2.6 -7.8 -13.2 -16.9 -17 -16.7 -13.8 -12.8 -12.7 -12.6 -9999 -9999 -9999 -9999 -9999 -9999 -9999 -9999 -9999 -9999 -9999 -9999 -9999 -9999 -9999 -9999 -9999 -9999 -9999 -9999 -9999 -9999 -9999 -9999 -9999 -9999 -9999 -9999 -9999 -9999 -9999 -9999 -9999 -9999 -9999 -9999 -9999 -9999 -9999 -9999 -9999 -9999 -9999 -9999 -9999 -9999 -9999 
-9999 -9999 -9999 -9999 -9999 -9999 -9999 -9999 -9999 -9999 -9999 -9999 -9999 -9999 -9999 -9999 -9999 -9999 -9999 -9999 -9999 -9999 -9999 -9999 -9999 -9999 -9999 -9999 -9999 -9999 -9999 -9999 -9999 -9999 -9999 -9999 -9999 -9999 -8.5 -12.4 -16.4 -16 -15.4 -13.5 -11.5 -14.9 -14.3 -15.9 -17.8 -18.9 -18.9 -19.3 -19.4 -18.1 -17.1 -18.5 -18.2 -18 -17.1 -17.3 -18 -18.1 -15.8 -14.5 -16.2 -13.7 -12.5 -10.4 -9.3 -11.5 -8.8 -9.8 -13.5 -12.6 -14.6 -15.3 -16.4 -15.3 -14.1 -15.1 -15.1 -15 -15.2 -14.7 -13.6 -13 -11.8 -9.5 -8.4 -8 -12.1 -16.3 -16.9 -15.8 -14.9 -14.1 -13.9 -12.6 -12.5 -13.4 -14.8 -16 -15.4 -11.4 -9.2 -7.7 -10.4 -14.9 -16.8 -16.9 -12.3 -8.9 -6.4 -1.8 -8.3 -15 -16.7 -16.1 -15.6 -15.5 -13.3 -10.7 -9999 -9999 -9999 -9999 -9999 -9999 -9999 -9999 -9999 -9999 -9999 -9999 -9999 -9999 -9999 -9999 -9999 -9999 -9999 -9999 -9999 -9999 -9999 -9999 -9999 -9999 -9999 -9999 -9999 -9999 -9999 -9999 -9999 -9999 -9999 -9999 -9999 -9999 -9999 -9999 -9999 -9999 -9999 -9999 -9999 -9999 -9999 -9999 
-9999 -9999 -9999 -9999 -9999 -9999 -9999 -9999 -9999 -9999 -9999 -9999 -9999 -9999 -9999 -9999 -9999 -9999 -9999 -9999 -9999 -9999 -9999 -9999 -9999 -9999 -9999 -9999 -9999 -9999 -9999 -9999 -9999 -9999 -9999 -9999 -9999 -9999 -8.5 -14.1 -17.2 -17.4 -16.3 -16 -13.7 -14.4 -15.7 -16.2 -18 -18.5 -17.3 -18.2 -20.2 -19.3 -18 -18.9 -17.6 -17.9 -17.1 -17.1 -17.6 -18.1 -16.6 -15 -13.1 -13.2 -10.3 -11.6 -12.5 -13.3 -11 -8.3 -11.7 -11.9 -12.1 -13.9 -14.3 -15.6 -13.8 -12.9 -13.4 -15.5 -14.2 -13.2 -12 -12.9 -13.9 -14.7 -10.4 -8.2 -12.3 -15.1 -16.6 -16.2 -15 -13.3 -14.3 -12.6 -11.9 -12.1 -12.5 -14.2 -14 -12.6 -13 -11.4 -10.4 -15.6 -16.4 -15.1 -14.9 -10.2 -6.1 -1.9 -7.8 -15.7 -14.3 -14.3 -12.5 -13.4 -11.3 -10.4 -9999 -9999 -9999 -9999 -9999 -9999 -9999 -9999 -9999 -9999 -9999 -9999 -9999 -9999 -9999 -9999 -9999 -9999 -9999 -9999 -9999 -9999 -9999 -9999 -9999 -9999 -9999 -9999 -9999 -9999 -9999 -9999 -9999 -9999 -9999 -9999 -9999 -9999 -9999 -9999 -9999 -9999 -9999 -9999 -9999 -9999 -9999 -9999 
-9999 -9999 -9999 -9999 -9999 -9999 -9999 -9999 -9999 -9999 -9999 -9999 -9999 -9999 -9999 -9999 -9999 -9999 -9999 -9999 -9999 -9999 -9999 -9999 -9999 -9999 -9999 -9999 -9999 -9999 -9999 -9999 -9999 -9999 -9999 -9999 -9999 -9999 -8.4 -12.7 -15.8 -18 -17.3 -17.4 -17.2 -14.2 -15.1 -16.3 -18 -18 -16.5 -15.5 -16.6 -18 -18.6 -18.5 -18.6 -17.5 -17 -16.9 -17.4 -18.1 -17.2 -16.6 -14.2 -11.3 -10.4 -13.8 -15.6 -14.9 -11.9 -9 -8.8 -8.8 -9.5 -12 -11.6 -12.4 -12.6 -12.8 -12.4 -13.6 -15.3 -14.5 -13.9 -12 -10.5 -12.3 -11 -8.1 -11.1 -14.6 -15.4 -15.5 -14.7 -12.8 -13.7 -13.2 -11.5 -11.7 -12.6 -14.7 -13.5 -14.4 -16 -13.4 -12.1 -15.1 -15.9 -15.2 -11.6 -6.6 -3.4 -1.8 -5.9 -10.2 -12.7 -12.5 -9.1 -7.4 -9.7 -12.4 -9999 -9999 -9999 -9999 -9999 -9999 -9999 -9999 -9999 -9999 -9999 -9999 -9999 -9999 -9999 -9999 -9999 -9999 -9999 -9999 -9999 -9999 -9999 -9999 -9999 -9999 -9999 -9999 -9999 -9999 -9999 -9999 -9999 -9999 -9999 -9999 -9999 -9999 -9999 -9999 -9999 -9999 -9999 -9999 -9999 -9999 -9999 -9999 
-9999 -9999 -9999 -9999 -9999 -9999 -9999 -9999 -9999 -9999 -9999 -9999 -9999 -9999 -9999 -9999 -9999 -9999 -9999 -9999 -9999 -9999 -9999 -9999 -9999 -9999 -9999 -9999 -9999 -9999 -9999 -9999 -9999 -9999 -9999 -9999 -9999 -9999 -9 -9.8 -12.9 -16 -18.2 -18.6 -18.1 -16.4 -13.4 -15.8 -17.8 -18 -17.1 -16.1 -14.8 -15.3 -16.6 -17.5 -19 -17.9 -17.3 -16.5 -17.3 -17.5 -17.5 -16.6 -14.9 -13.2 -10.6 -13.2 -15.4 -12.2 -10.6 -9.3 -12.2 -10.8 -8 -8.7 -11 -9.5 -10.8 -10 -12.4 -11.9 -15.2 -14.7 -13.8 -14.4 -13.4 -8.9 -7.8 -11.3 -15.2 -15.5 -13.6 -13.1 -12.1 -11.8 -12.5 -12.3 -11.6 -11.8 -12 -14.1 -15.3 -14 -16.1 -16 -14.1 -16 -13.5 -13.5 -15.6 -11.9 -10.7 -6.5 -2 -6.2 -11 -9.5 -4.6 -6.5 -10.9 -15.2 -9999 -9999 -9999 -9999 -9999 -9999 -9999 -9999 -9999 -9999 -9999 -9999 -9999 -9999 -9999 -9999 -9999 -9999 -9999 -9999 -9999 -9999 -9999 -9999 -9999 -9999 -9999 -9999 -9999 -9999 -9999 -9999 -9999 -9999 -9999 -9999 -9999 -9999 -9999 -9999 -9999 -9999 -9999 -9999 -9999 -9999 -9999 -9999 
-9999 -9999 -9999 -9999 -9999 -9999 -9999 -9999 -9999 -9999 -9999 -9999 -9999 -9999 -9999 -9999 -9999 -9999 -9999 -9999 -9999 -9999 -9999 -9999 -9999 -9999 -9999 -9999 -9999 -9999 -9999 -9999 -9999 -9999 -9999 -9999 -9999 -9999 -9999 -9.8 -14 -15.9 -18.2 -18 -16 -17.1 -12.9 -15.1 -15.7 -15.7 -14.9 -16 -16.6 -17.3 -16.1 -16.2 -18 -18.4 -17.4 -16.6 -16.9 -17.3 -17.4 -16.7 -14.7 -13.1 -11.4 -13.3 -15.3 -12.8 -12.6 -9.9 -13.9 -13 -9.8 -8.4 -7.7 -7.8 -7.2 -8.8 -12.5 -11.6 -14.8 -14.7 -13.5 -12.7 -12.4 -11.3 -7.8 -13.3 -14.6 -13.3 -11.3 -13.8 -14.6 -15.1 -14.7 -13.9 -13.2 -13.1 -12.4 -13 -15.5 -15.3 -15.1 -16.7 -15.8 -16 -13.6 -10.7 -12.8 -9 -7.2 -4 -1.5 -4.5 -12.4 -10.8 -4.8 -7.6 -11.9 -14.2 -9999 -9999 -9999 -9999 -9999 -9999 -9999 -9999 -9999 -9999 -9999 -9999 -9999 -9999 -9999 -9999 -9999 -9999 -9999 -9999 -9999 -9999 -9999 -9999 -9999 -9999 -9999 -9999 -9999 -9999 -9999 -9999 -9999 -9999 -9999 -9999 -9999 -9999 -9999 -9999 -9999 -9999 -9999 -9999 -9999 -9999 -9999 -9999 
-9999 -9999 -9999 -9999 -9999 -9999 -9999 -9999 -9999 -9999 -9999 -9999 -9999 -9999 -9999 -9999 -9999 -9999 -9999 -9999 -9999 -9999 -9999 -9999 -9999 -9999 -9999 -9999 -9999 -9999 -9999 -9999 -9999 -9999 -9999 -9999 -9999 -9999 -9999 -8.3 -12.3 -16.5 -18.1 -16.8 -14.2 -16 -12.6 -13.9 -13.1 -13.9 -16.6 -17.7 -18.5 -19.8 -17.9 -17.8 -16.9 -17.4 -17.3 -16.6 -16.2 -16.7 -17.2 -16.7 -14 -11.8 -12.8 -14.7 -15.9 -14.8 -12 -11.4 -14.7 -13.4 -10.5 -12.3 -10 -10.2 -7.7 -8.3 -12 -11.2 -11.4 -15.1 -15.2 -13.7 -12 -9.7 -7.5 -12.9 -12.1 -10.1 -14.4 -16.1 -16.1 -15.7 -15.1 -14.5 -14.2 -13.8 -13.1 -13.1 -15 -15.8 -16.2 -16 -15.6 -14.2 -12.1 -8.6 -8.9 -7.2 -8.1 -8.1 -2.9 -4 -10.3 -12.4 -3.4 -6 -8.4 -10.9 -9999 -9999 -9999 -9999 -9999 -9999 -9999 -9999 -9999 -9999 -9999 -9999 -9999 -9999 -9999 -9999 -9999 -9999 -9999 -9999 -9999 -9999 -9999 -9999 -9999 -9999 -9999 -9999 -9999 -9999 -9999 -9999 -9999 -9999 -9999 -9999 -9999 -9999 -9999 -9999 -9999 -9999 -9999 -9999 -9999 -9999 -9999 -9999 
-9999 -9999 -9999 -9999 -9999 -9999 -9999 -9999 -9999 -9999 -9999 -9999 -9999 -9999 -9999 -9999 -9999 -9999 -9999 -9999 -9999 -9999 -9999 -9999 -9999 -9999 -9999 -9999 -9999 -9999 -9999 -9999 -9999 -9999 -9999 -9999 -9999 -9999 -9999 -8.6 -13.2 -14.3 -16.9 -16.4 -12.3 -13.7 -11.7 -13.3 -12.3 -14.9 -16.5 -17.5 -17.4 -18.7 -18.4 -18.7 -18.2 -17.5 -16.9 -16.5 -17.1 -16.7 -17.2 -16.5 -13.7 -14.9 -16.1 -15.7 -16.6 -15 -12.1 -11.8 -15.2 -13.8 -13.4 -14.5 -13.2 -11.4 -9.5 -8.2 -7.3 -11.4 -9.8 -13.4 -13.7 -14.2 -13.3 -9.8 -8.3 -12.6 -12.6 -9.5 -14.4 -15.7 -16.2 -15.8 -15.4 -14.9 -14.3 -13.6 -13.2 -13.3 -14.4 -16.1 -17.1 -16.7 -14 -14.8 -14.7 -11.9 -12.5 -13.9 -13.8 -11.6 -4.8 -1.5 -8.6 -7.1 -2.8 -6.1 -10.8 -13.4 -9999 -9999 -9999 -9999 -9999 -9999 -9999 -9999 -9999 -9999 -9999 -9999 -9999 -9999 -9999 -9999 -9999 -9999 -9999 -9999 -9999 -9999 -9999 -9999 -9999 -9999 -9999 -9999 -9999 -9999 -9999 -9999 -9999 -9999 -9999 -9999 -9999 -9999 -9999 -9999 -9999 -9999 -9999 -9999 -9999 -9999 -9999 -9999 
-9999 -9999 -9999 -9999 -9999 -9999 -9999 -9999 -9999 -9999 -9999 -9999 -9999 -9999 -9999 -9999 -9999 -9999 -9999 -9999 -9999 -9999 -9999 -9999 -9999 -9999 -9999 -9999 -9999 -9999 -9999 -9999 -9999 -9999 -9999 -9999 -9999 -9999 -9999 -8.2 -13 -15.7 -17.3 -15.8 -13.1 -9.9 -9.2 -13.1 -11.6 -13.4 -16.4 -16.5 -16.8 -17.2 -17.1 -16.9 -17.2 -17.6 -17.3 -16.6 -17.1 -16.6 -15.3 -14.8 -15.3 -16.9 -16.9 -16.4 -17.1 -15.2 -13 -12.7 -15.7 -15.9 -15.6 -14.2 -12.9 -11.8 -12.4 -11.6 -9.1 -8.8 -8.6 -11.1 -13.2 -12 -12.3 -7.3 -9.6 -12.7 -9.2 -12.4 -15 -15.2 -16 -15.7 -15 -14.7 -14.6 -13.5 -13.2 -13.4 -13.8 -15.1 -17.4 -15.6 -14.9 -12.5 -14.7 -15.2 -15.2 -15.8 -12.2 -7.7 -6.1 -4.1 -1.7 -2.4 -4 -4.7 -8.9 -14.3 -9999 -9999 -9999 -9999 -9999 -9999 -9999 -9999 -9999 -9999 -9999 -9999 -9999 -9999 -9999 -9999 -9999 -9999 -9999 -9999 -9999 -9999 -9999 -9999 -9999 -9999 -9999 -9999 -9999 -9999 -9999 -9999 -9999 -9999 -9999 -9999 -9999 -9999 -9999 -9999 -9999 -9999 -9999 -9999 -9999 -9999 -9999 -9999 
-9999 -9999 -9999 -9999 -9999 -9999 -9999 -9999 -9999 -9999 -9999 -9999 -9999 -9999 -9999 -9999 -9999 -9999 -9999 -9999 -9999 -9999 -9999 -9999 -9999 -9999 -9999 -9999 -9999 -9999 -9999 -9999 -9999 -9999 -9999 -9999 -9999 -9999 -9999 -8.2 -11.4 -14.4 -17.2 -13.4 -9.9 -9.6 -9.7 -12.1 -12.6 -14 -15.3 -16.2 -17.6 -18 -17.4 -16.6 -16.2 -16.3 -16.8 -17.3 -17.1 -17.4 -16.5 -15.3 -17.1 -17.3 -17.6 -17 -17.1 -15.1 -13.3 -14.2 -15.9 -16.4 -15.2 -14.5 -13.8 -11.9 -10.2 -11.4 -10.7 -7.2 -7.5 -11 -13.3 -12.1 -9.6 -7.1 -10.4 -8.2 -10.4 -14.1 -15.6 -15.7 -15.9 -15.6 -15.3 -15.3 -14.7 -13.4 -13.1 -13.7 -14.5 -14.2 -15.2 -15.9 -14.3 -12.8 -11.4 -12.7 -16.8 -15.9 -11 -10.9 -11 -4.7 -0.6 -4.8 -6.6 -8.4 -10.1 -9999 -9999 -9999 -9999 -9999 -9999 -9999 -9999 -9999 -9999 -9999 -9999 -9999 -9999 -9999 -9999 -9999 -9999 -9999 -9999 -9999 -9999 -9999 -9999 -9999 -9999 -9999 -9999 -9999 -9999 -9999 -9999 -9999 -9999 -9999 -9999 -9999 -9999 -9999 -9999 -9999 -9999 -9999 -9999 -9999 -9999 -9999 -9999 -9999 
-9999 -9999 -9999 -9999 -9999 -9999 -9999 -9999 -9999 -9999 -9999 -9999 -9999 -9999 -9999 -9999 -9999 -9999 -9999 -9999 -9999 -9999 -9999 -9999 -9999 -9999 -9999 -9999 -9999 -9999 -9999 -9999 -9999 -9999 -9999 -9999 -9999 -9999 -9999 -8.4 -13.6 -15.9 -16 -13.5 -10.8 -8.5 -10.4 -11.2 -13.3 -16 -16.1 -17.3 -18.1 -18.6 -18.2 -17.5 -17 -16.1 -15.9 -16.1 -16.1 -16.2 -17.1 -17.2 -17 -17.4 -17.4 -17.4 -16.9 -16.1 -15.1 -15.6 -15.3 -16.1 -16.2 -15.8 -15.1 -13.3 -11 -9.4 -8.7 -7.7 -5.9 -7.9 -9.4 -9.1 -8.9 -6.1 -7.3 -8.6 -10.3 -12.6 -12.9 -13.7 -13.7 -13.4 -13.7 -14.5 -14.4 -12.1 -12.5 -13.8 -14.3 -13.3 -14 -14.8 -14.7 -15 -14 -9.9 -14.4 -16.7 -14.6 -14.9 -12.2 -6.5 -0.1 -1.7 -7.8 -13.4 -14.7 -9999 -9999 -9999 -9999 -9999 -9999 -9999 -9999 -9999 -9999 -9999 -9999 -9999 -9999 -9999 -9999 -9999 -9999 -9999 -9999 -9999 -9999 -9999 -9999 -9999 -9999 -9999 -9999 -9999 -9999 -9999 -9999 -9999 -9999 -9999 -9999 -9999 -9999 -9999 -9999 -9999 -9999 -9999 -9999 -9999 -9999 -9999 -9999 -9999 
-9999 -9999 -9999 -9999 -9999 -9999 -9999 -9999 -9999 -9999 -9999 -9999 -9999 -9999 -9999 -9999 -9999 -9999 -9999 -9999 -9999 -9999 -9999 -9999 -9999 -9999 -9999 -9999 -9999 -9999 -9999 -9999 -9999 -9999 -9999 -9999 -9999 -9999 -9999 -7.9 -11.8 -14.7 -16 -13.2 -9.7 -8.9 -10.4 -13.4 -12.5 -13.5 -16.1 -16.4 -17 -17.5 -18.4 -17.5 -17.9 -16.6 -15.8 -15.8 -15.6 -15.2 -14.9 -15.9 -16.7 -16.2 -17 -17.1 -16.8 -16.4 -16.1 -15.1 -15.1 -15.9 -16.4 -16 -15 -13.4 -11.6 -12.6 -11.8 -9.1 -7.3 -6.3 -5.8 -5.7 -6.4 -7.9 -5.8 -9.2 -10.3 -9.7 -12.1 -11.2 -10.7 -11.8 -12.7 -13.6 -13.8 -11.8 -11.5 -12.9 -12.5 -12.3 -13.4 -14.6 -14.9 -15.1 -13.5 -8.9 -11 -16.4 -15.5 -12.8 -12.1 -6.8 0.5 -1.8 -8.9 -14.2 -9999 -9999 -9999 -9999 -9999 -9999 -9999 -9999 -9999 -9999 -9999 -9999 -9999 -9999 -9999 -9999 -9999 -9999 -9999 -9999 -9999 -9999 -9999 -9999 -9999 -9999 -9999 -9999 -9999 -9999 -9999 -9999 -9999 -9999 -9999 -9999 -9999 -9999 -9999 -9999 -9999 -9999 -9999 -9999 -9999 -9999 -9999 -9999 -9999 -9999 
-9999 -9999 -9999 -9999 -9999 -9999 -9999 -9999 -9999 -9999 -9999 -9999 -9999 -9999 -9999 -9999 -9999 -9999 -9999 -9999 -9999 -9999 -9999 -9999 -9999 -9999 -9999 -9999 -9999 -9999 -9999 -9999 -9999 -9999 -9999 -9999 -9999 -9999 -9999 -8.6 -9.1 -12.4 -14.5 -10.2 -8.2 -11.4 -14.1 -13.7 -16.1 -14.4 -16.5 -19.8 -18.9 -17.8 -18.4 -18.2 -17.8 -16.6 -15.8 -15.9 -15.6 -15.3 -15.7 -15.6 -15 -15 -15.7 -16.7 -16.4 -16 -15.7 -15 -15.3 -15.7 -16 -15.5 -15 -14.6 -14.4 -14 -13.1 -12 -10.5 -7.7 -10 -11 -10.3 -7.3 -6.4 -7.4 -8.1 -8.2 -8.6 -10.1 -11.9 -13.8 -14.5 -13.7 -12.6 -11.1 -11.5 -11.7 -11.9 -12.1 -13 -14.3 -15.6 -14.1 -13.1 -11.6 -7.5 -13.9 -12.6 -13.6 -9.1 -3.7 -0.2 -3.2 -10.3 -9999 -9999 -9999 -9999 -9999 -9999 -9999 -9999 -9999 -9999 -9999 -9999 -9999 -9999 -9999 -9999 -9999 -9999 -9999 -9999 -9999 -9999 -9999 -9999 -9999 -9999 -9999 -9999 -9999 -9999 -9999 -9999 -9999 -9999 -9999 -9999 -9999 -9999 -9999 -9999 -9999 -9999 -9999 -9999 -9999 -9999 -9999 -9999 -9999 -9999 -9999 
-9999 -9999 -9999 -9999 -9999 -9999 -9999 -9999 -9999 -9999 -9999 -9999 -9999 -9999 -9999 -9999 -9999 -9999 -9999 -9999 -9999 -9999 -9999 -9999 -9999 -9999 -9999 -9999 -9999 -9999 -9999 -9999 -9999 -9999 -9999 -9999 -9999 -9999 -9999 -9999 -8 -10.6 -12.8 -9 -8.7 -12.8 -17.2 -15.4 -15.5 -16.7 -16.9 -18.4 -18.1 -18.5 -18.5 -18 -16.3 -16.4 -16.4 -16.3 -16.7 -16.1 -17 -17.2 -16.5 -15.2 -14.5 -15.5 -15.7 -15.6 -15.4 -15.2 -14.9 -15.6 -15.3 -15.6 -15 -14.5 -14.1 -13.4 -12.5 -13.2 -11.5 -9.2 -10.7 -11.9 -9.5 -6.6 -4.5 -7 -7.1 -8.7 -10.4 -11.4 -12.2 -13.5 -14.3 -13.9 -12.2 -10.9 -11.4 -11.4 -11.9 -12.5 -13 -13.4 -14.7 -15.8 -15 -12.3 -6.5 -10 -6.1 -5.1 -8 -3.1 0.1 -7.8 -14 -9999 -9999 -9999 -9999 -9999 -9999 -9999 -9999 -9999 -9999 -9999 -9999 -9999 -9999 -9999 -9999 -9999 -9999 -9999 -9999 -9999 -9999 -9999 -9999 -9999 -9999 -9999 -9999 -9999 -9999 -9999 -9999 -9999 -9999 -9999 -9999 -9999 -9999 -9999 -9999 -9999 -9999 -9999 -9999 -9999 -9999 -9999 -9999 -9999 -9999 -9999 
-9999 -9999 -9999 -9999 -9999 -9999 -9999 -9999 -9999 -9999 -9999 -9999 -9999 -9999 -9999 -9999 -9999 -9999 -9999 -9999 -9999 -9999 -9999 -9999 -9999 -9999 -9999 -9999 -9999 -9999 -9999 -9999 -9999 -9999 -9999 -9999 -9999 -9999 -9999 -9999 -9999 -9.6 -10.1 -8 -10.9 -14.6 -19 -19.3 -16.5 -17.4 -17.6 -17 -17.3 -17.9 -17.8 -17.3 -17.4 -18.6 -17.3 -17.8 -17.1 -16.9 -16.9 -17 -16 -14.8 -14 -14.3 -14.9 -15.1 -15.8 -15.6 -15 -15 -15.9 -16 -15.9 -14.5 -13.8 -12.6 -11.6 -12.9 -13.1 -12.1 -13.3 -11.2 -8.5 -7.2 -5.7 -6.5 -7.8 -8 -8.3 -8.6 -11.7 -13.4 -14.8 -13.4 -12 -10.5 -10.9 -10.6 -11.3 -12.7 -13.8 -13.4 -14 -14.4 -15 -13.9 -7.8 -6.1 -7.7 -7 -2.1 0 -0.2 -9999 -9999 -9999 -9999 -9999 -9999 -9999 -9999 -9999 -9999 -9999 -9999 -9999 -9999 -9999 -9999 -9999 -9999 -9999 -9999 -9999 -9999 -9999 -9999 -9999 -9999 -9999 -9999 -9999 -9999 -9999 -9999 -9999 -9999 -9999 -9999 -9999 -9999 -9999 -9999 -9999 -9999 -9999 -9999 -9999 -9999 -9999 -9999 -9999 -9999 -9999 -9999 -9999 
-9999 -9999 -9999 -9999 -9999 -9999 -9999 -9999 -9999 -9999 -9999 -9999 -9999 -9999 -9999 -9999 -9999 -9999 -9999 -9999 -9999 -9999 -9999 -9999 -9999 -9999 -9999 -9999 -9999 -9999 -9999 -9999 -9999 -9999 -9999 -9999 -9999 -9999 -9999 -9999 -9999 -8.2 -7 -8.9 -12.8 -16.9 -18.1 -17.8 -17.6 -18.1 -17.4 -16.7 -18.2 -18.7 -18.1 -17.2 -19 -19.2 -18.2 -18.7 -17.6 -16.1 -17 -17.1 -16.3 -14.7 -13.9 -13.4 -14.1 -13.9 -14.6 -15.1 -15 -14.8 -15.6 -16 -15.5 -14.5 -13.6 -12.9 -11.8 -11 -12.7 -13.9 -14.1 -12.1 -9.9 -7.5 -5.3 -8.7 -10.3 -12.4 -12.1 -10.5 -12.5 -14.8 -15.1 -14.2 -12.8 -11.7 -10.7 -11.1 -11.4 -12.5 -14.4 -14.2 -14.7 -15 -12.4 -12.6 -8.5 -9.6 -15.9 -15.6 -9999 -9999 -9999 -9999 -9999 -9999 -9999 -9999 -9999 -9999 -9999 -9999 -9999 -9999 -9999 -9999 -9999 -9999 -9999 -9999 -9999 -9999 -9999 -9999 -9999 -9999 -9999 -9999 -9999 -9999 -9999 -9999 -9999 -9999 -9999 -9999 -9999 -9999 -9999 -9999 -9999 -9999 -9999 -9999 -9999 -9999 -9999 -9999 -9999 -9999 -9999 -9999 -9999 -9999 -9999 -9999 
-9999 -9999 -9999 -9999 -9999 -9999 -9999 -9999 -9999 -9999 -9999 -9999 -9999 -9999 -9999 -9999 -9999 -9999 -9999 -9999 -9999 -9999 -9999 -9999 -9999 -9999 -9999 -9999 -9999 -9999 -9999 -9999 -9999 -9999 -9999 -9999 -9999 -9999 -9999 -9999 -9999 -6.8 -7.6 -9.8 -10.7 -15.9 -16.7 -18 -18.2 -17.4 -16.1 -16.8 -18.4 -19.3 -19.2 -18.8 -18.7 -18.8 -18.4 -18.8 -16.9 -15.9 -16.3 -17 -16.7 -15.9 -15.3 -13.5 -13.1 -13.2 -13.2 -13.9 -15.3 -14.8 -14.3 -14.7 -14.8 -14.3 -14.2 -13 -12.9 -11 -11.7 -13.8 -14.8 -12.4 -10.6 -9.1 -5.2 -8.7 -9.9 -11.3 -13.2 -13.5 -15 -15 -13.7 -13.6 -12.8 -12.8 -12.2 -10.2 -10.8 -12.2 -14.3 -14.6 -14.6 -14.5 -11.6 -10.3 -8.4 -10.3 -16.2 -9999 -9999 -9999 -9999 -9999 -9999 -9999 -9999 -9999 -9999 -9999 -9999 -9999 -9999 -9999 -9999 -9999 -9999 -9999 -9999 -9999 -9999 -9999 -9999 -9999 -9999 -9999 -9999 -9999 -9999 -9999 -9999 -9999 -9999 -9999 -9999 -9999 -9999 -9999 -9999 -9999 -9999 -9999 -9999 -9999 -9999 -9999 -9999 -9999 -9999 -9999 -9999 -9999 -9999 -9999 -9999 -9999 
-9999 -9999 -9999 -9999 -9999 -9999 -9999 -9999 -9999 -9999 -9999 -9999 -9999 -9999 -9999 -9999 -9999 -9999 -9999 -9999 -9999 -9999 -9999 -9999 -9999 -9999 -9999 -9999 -9999 -9999 -9999 -9999 -9999 -9999 -9999 -9999 -9999 -9999 -9999 -9999 -9999 -6.5 -10.1 -13.9 -11.6 -13.3 -15.3 -17.7 -17.8 -16.4 -15.4 -18.1 -18.5 -19.2 -19.4 -19.4 -18.8 -17.4 -17.4 -17.2 -15 -15 -15.7 -16.6 -16.7 -16.1 -15.5 -15 -14.3 -13.3 -12.9 -13.4 -14.6 -15.5 -15 -13.9 -13.9 -13.7 -14 -13.5 -12 -12.1 -11 -11.6 -12.7 -14 -10.8 -8.1 -5.5 -5.6 -10.4 -12.7 -14.2 -15.1 -14.7 -14.7 -12.7 -11.7 -11.7 -12.4 -12.4 -11 -10.5 -11.7 -13.5 -14.7 -14.1 -14.9 -14.3 -15.1 -12.3 -10.8 -16.4 -9999 -9999 -9999 -9999 -9999 -9999 -9999 -9999 -9999 -9999 -9999 -9999 -9999 -9999 -9999 -9999 -9999 -9999 -9999 -9999 -9999 -9999 -9999 -9999 -9999 -9999 -9999 -9999 -9999 -9999 -9999 -9999 -9999 -9999 -9999 -9999 -9999 -9999 -9999 -9999 -9999 -9999 -9999 -9999 -9999 -9999 -9999 -9999 -9999 -9999 -9999 -9999 -9999 -9999 -9999 -9999 -9999 
-9999 -9999 -9999 -9999 -9999 -9999 -9999 -9999 -9999 -9999 -9999 -9999 -9999 -9999 -9999 -9999 -9999 -9999 -9999 -9999 -9999 -9999 -9999 -9999 -9999 -9999 -9999 -9999 -9999 -9999 -9999 -9999 -9999 -9999 -9999 -9999 -9999 -9999 -9999 -9999 -9999 -7.5 -12.3 -15.9 -14.4 -13.5 -16.3 -18 -17.5 -15.4 -15.3 -17.3 -18.7 -18 -18.8 -19.6 -18 -16.5 -15.5 -15.5 -15 -15.4 -15.2 -16 -16.6 -16.7 -16 -16.6 -16.4 -15.5 -13.2 -13.1 -13.9 -14.4 -14.9 -14.6 -13.7 -13.5 -14.1 -14.2 -13.5 -14.8 -13.6 -10.6 -10 -11.9 -13 -12 -8.9 -5 -7 -10.4 -13.8 -14.3 -13.5 -13.1 -11.8 -12.3 -13.1 -14 -14.2 -11.4 -11.4 -11.2 -13 -14.8 -14.9 -16.7 -16.6 -15.2 -12.3 -13.6 -9999 -9999 -9999 -9999 -9999 -9999 -9999 -9999 -9999 -9999 -9999 -9999 -9999 -9999 -9999 -9999 -9999 -9999 -9999 -9999 -9999 -9999 -9999 -9999 -9999 -9999 -9999 -9999 -9999 -9999 -9999 -9999 -9999 -9999 -9999 -9999 -9999 -9999 -9999 -9999 -9999 -9999 -9999 -9999 -9999 -9999 -9999 -9999 -9999 -9999 -9999 -9999 -9999 -9999 -9999 -9999 -9999 -9999 
-9999 -9999 -9999 -9999 -9999 -9999 -9999 -9999 -9999 -9999 -9999 -9999 -9999 -9999 -9999 -9999 -9999 -9999 -9999 -9999 -9999 -9999 -9999 -9999 -9999 -9999 -9999 -9999 -9999 -9999 -9999 -9999 -9999 -9999 -9999 -9999 -9999 -9999 -9999 -9999 -7.2 -9.2 -12.4 -15.6 -16.7 -15.7 -16.4 -18 -17.6 -15.7 -16.1 -18 -17.5 -18.3 -16.9 -18.8 -17.6 -15.3 -13.4 -13.9 -13.3 -14.3 -15.2 -16.1 -16.7 -17 -16.8 -17 -16.7 -15.9 -13.9 -13.9 -13.6 -12.9 -13.3 -14.1 -14 -13.7 -14.1 -15.5 -15.6 -15.8 -15.3 -12.3 -11.5 -9.2 -11.4 -12.6 -10.9 -7.4 -5.8 -10.2 -13.3 -13.1 -12.5 -12.1 -12.9 -12.9 -12.2 -12.6 -11.7 -9.6 -10.4 -11.6 -13 -15 -16.1 -16.2 -15.2 -14.4 -16.8 -9999 -9999 -9999 -9999 -9999 -9999 -9999 -9999 -9999 -9999 -9999 -9999 -9999 -9999 -9999 -9999 -9999 -9999 -9999 -9999 -9999 -9999 -9999 -9999 -9999 -9999 -9999 -9999 -9999 -9999 -9999 -9999 -9999 -9999 -9999 -9999 -9999 -9999 -9999 -9999 -9999 -9999 -9999 -9999 -9999 -9999 -9999 -9999 -9999 -9999 -9999 -9999 -9999 -9999 -9999 -9999 -9999 -9999 -9999 
-9999 -9999 -9999 -9999 -9999 -9999 -9999 -9999 -9999 -9999 -9999 -9999 -9999 -9999 -9999 -9999 -9999 -9999 -9999 -9999 -9999 -9999 -9999 -9999 -9999 -9999 -9999 -9999 -9999 -9999 -9999 -9999 -9999 -9999 -9999 -9999 -9999 -9999 -9999 -9999 -7.1 -10.5 -14.8 -16.6 -17.7 -17.7 -17.7 -17.5 -17.3 -14.8 -16 -17.5 -15.8 -17.6 -18.7 -15.9 -14.4 -13.5 -12.9 -12.9 -13.8 -15 -15.7 -16 -16.9 -16.8 -16.2 -16.5 -15.8 -14.9 -13.2 -14.1 -13.2 -12.5 -13.2 -13.7 -14.5 -15.5 -14.9 -13.8 -15.6 -15.5 -15.4 -15 -12.7 -9.3 -8.6 -9.2 -11.6 -8.2 -5.7 -9.2 -12.9 -12.7 -12.7 -12.8 -13.8 -13.3 -12.3 -12.5 -10.1 -10.2 -12.4 -11.3 -13.6 -15.9 -16.4 -17.1 -15.8 -18.2 -18.8 -9999 -9999 -9999 -9999 -9999 -9999 -9999 -9999 -9999 -9999 -9999 -9999 -9999 -9999 -9999 -9999 -9999 -9999 -9999 -9999 -9999 -9999 -9999 -9999 -9999 -9999 -9999 -9999 -9999 -9999 -9999 -9999 -9999 -9999 -9999 -9999 -9999 -9999 -9999 -9999 -9999 -9999 -9999 -9999 -9999 -9999 -9999 -9999 -9999 -9999 -9999 -9999 -9999 -9999 -9999 -9999 -9999 -9999 -9999 
-9999 -9999 -9999 -9999 -9999 -9999 -9999 -9999 -9999 -9999 -9999 -9999 -9999 -9999 -9999 -9999 -9999 -9999 -9999 -9999 -9999 -9999 -9999 -9999 -9999 -9999 -9999 -9999 -9999 -9999 -9999 -9999 -9999 -9999 -9999 -9999 -9999 -9999 -9999 -9999 -7 -12.1 -14.1 -16.7 -17.9 -17.4 -17.5 -16.8 -17 -14.6 -15.9 -16.4 -14.8 -15.3 -15.9 -14.3 -13 -13.8 -12.7 -12.7 -14.5 -15.5 -16.5 -16.9 -17.3 -16.8 -16.3 -15.3 -13.8 -13.2 -12.6 -13.6 -12.3 -11.6 -11.6 -12.1 -14.2 -15.4 -15.6 -14 -13.8 -14.9 -15.9 -15.6 -14 -11.8 -10.2 -6.7 -8.2 -7.9 -5 -9.1 -12.2 -13.3 -13.2 -14.6 -15.2 -14.7 -12.5 -12.2 -9.8 -12 -11.5 -12.4 -14.3 -15.9 -16.4 -17.4 -18.9 -9999 -9999 -9999 -9999 -9999 -9999 -9999 -9999 -9999 -9999 -9999 -9999 -9999 -9999 -9999 -9999 -9999 -9999 -9999 -9999 -9999 -9999 -9999 -9999 -9999 -9999 -9999 -9999 -9999 -9999 -9999 -9999 -9999 -9999 -9999 -9999 -9999 -9999 -9999 -9999 -9999 -9999 -9999 -9999 -9999 -9999 -9999 -9999 -9999 -9999 -9999 -9999 -9999 -9999 -9999 -9999 -9999 -9999 -9999 -9999 -9999 
-9999 -9999 -9999 -9999 -9999 -9999 -9999 -9999 -9999 -9999 -9999 -9999 -9999 -9999 -9999 -9999 -9999 -9999 -9999 -9999 -9999 -9999 -9999 -9999 -9999 -9999 -9999 -9999 -9999 -9999 -9999 -9999 -9999 -9999 -9999 -9999 -9999 -9999 -9999 -9999 -8.2 -13.3 -16.1 -17.4 -17.6 -16.9 -16.1 -15.8 -16.7 -15.3 -13.6 -15.5 -15.6 -15.3 -14.5 -13.7 -14.8 -15.6 -13.3 -12.2 -13.8 -15.4 -16.1 -16.8 -16.9 -16.2 -15.5 -15.4 -14 -12.8 -12 -12.1 -11.9 -11.3 -12.1 -12.4 -12.2 -14.7 -15.6 -14.5 -12.7 -13.4 -14.8 -15.8 -15.5 -15.3 -12.1 -8.7 -8.9 -4.3 -7.2 -11.4 -13.9 -14.3 -14.1 -15.8 -15.3 -13.7 -11.9 -11.2 -9.7 -11.6 -11.7 -12.8 -15.3 -15.2 -16.5 -17.5 -9999 -9999 -9999 -9999 -9999 -9999 -9999 -9999 -9999 -9999 -9999 -9999 -9999 -9999 -9999 -9999 -9999 -9999 -9999 -9999 -9999 -9999 -9999 -9999 -9999 -9999 -9999 -9999 -9999 -9999 -9999 -9999 -9999 -9999 -9999 -9999 -9999 -9999 -9999 -9999 -9999 -9999 -9999 -9999 -9999 -9999 -9999 -9999 -9999 -9999 -9999 -9999 -9999 -9999 -9999 -9999 -9999 -9999 -9999 -9999 -9999 -9999 
-9999 -9999 -9999 -9999 -9999 -9999 -9999 -9999 -9999 -9999 -9999 -9999 -9999 -9999 -9999 -9999 -9999 -9999 -9999 -9999 -9999 -9999 -9999 -9999 -9999 -9999 -9999 -9999 -9999 -9999 -9999 -9999 -9999 -9999 -9999 -9999 -9999 -9999 -9999 -9999 -8.3 -11.4 -15.8 -17.2 -17.5 -17.4 -15.6 -14.7 -15.2 -15.7 -12.9 -15.2 -16.6 -16.7 -16.1 -16.2 -16 -15.6 -13.3 -13.1 -13.8 -13.8 -14.6 -15.7 -16.6 -15.9 -14.9 -14.3 -14.4 -14.1 -13 -12 -11.5 -11.3 -12 -14.1 -13.6 -12.2 -13.7 -14.9 -14.2 -12.1 -13.3 -15.6 -15.6 -14.6 -12 -11 -11.2 -5.2 -7 -10.3 -14.4 -15.5 -14.8 -15.5 -13 -10.9 -9.3 -10.1 -13.4 -13.5 -12.7 -14.3 -15.6 -14.8 -14.9 -17.5 -9999 -9999 -9999 -9999 -9999 -9999 -9999 -9999 -9999 -9999 -9999 -9999 -9999 -9999 -9999 -9999 -9999 -9999 -9999 -9999 -9999 -9999 -9999 -9999 -9999 -9999 -9999 -9999 -9999 -9999 -9999 -9999 -9999 -9999 -9999 -9999 -9999 -9999 -9999 -9999 -9999 -9999 -9999 -9999 -9999 -9999 -9999 -9999 -9999 -9999 -9999 -9999 -9999 -9999 -9999 -9999 -9999 -9999 -9999 -9999 -9999 -9999 
-9999 -9999 -9999 -9999 -9999 -9999 -9999 -9999 -9999 -9999 -9999 -9999 -9999 -9999 -9999 -9999 -9999 -9999 -9999 -9999 -9999 -9999 -9999 -9999 -9999 -9999 -9999 -9999 -9999 -9999 -9999 -9999 -9999 -9999 -9999 -9999 -9999 -9999 -9999 -9999 -8 -11 -13.2 -14.3 -16.2 -17.4 -16.2 -13.8 -13.3 -14.2 -13 -16.3 -16.7 -16.8 -17 -17.1 -16.5 -15.1 -13 -11.9 -12.7 -14.2 -15.9 -16.3 -16.8 -16.5 -16.3 -16 -15.8 -14.7 -14.3 -14.6 -12.9 -11.8 -11.7 -14.1 -14.7 -13.5 -11.9 -12.4 -14.3 -14.3 -12.9 -13.2 -13.9 -13.5 -10.3 -12.1 -11.2 -7.8 -6.1 -13.1 -15.5 -16 -15.8 -14.7 -11.1 -9.1 -11.8 -10.5 -11.6 -11.7 -13.3 -15 -14.9 -14.1 -14.2 -18.4 -9999 -9999 -9999 -9999 -9999 -9999 -9999 -9999 -9999 -9999 -9999 -9999 -9999 -9999 -9999 -9999 -9999 -9999 -9999 -9999 -9999 -9999 -9999 -9999 -9999 -9999 -9999 -9999 -9999 -9999 -9999 -9999 -9999 -9999 -9999 -9999 -9999 -9999 -9999 -9999 -9999 -9999 -9999 -9999 -9999 -9999 -9999 -9999 -9999 -9999 -9999 -9999 -9999 -9999 -9999 -9999 -9999 -9999 -9999 -9999 -9999 -9999 
-9999 -9999 -9999 -9999 -9999 -9999 -9999 -9999 -9999 -9999 -9999 -9999 -9999 -9999 -9999 -9999 -9999 -9999 -9999 -9999 -9999 -9999 -9999 -9999 -9999 -9999 -9999 -9999 -9999 -9999 -9999 -9999 -9999 -9999 -9999 -9999 -9999 -9999 -9999 -9999 -6.4 -9.1 -11.4 -13.8 -15.3 -17.2 -16.3 -13.9 -12.6 -13.1 -13.6 -16.4 -16.6 -16.4 -16.8 -16.9 -16.3 -14.7 -12.6 -11 -13.2 -13.9 -15.9 -16.6 -16.8 -17 -17.1 -17 -15.7 -15.8 -16.2 -15 -14.8 -14.1 -12.7 -13.4 -15.3 -14.3 -12.8 -10.8 -11.9 -14.5 -14.4 -12.1 -11.3 -10.9 -12 -11.6 -7.8 -7.1 -6.3 -11.9 -15.5 -16.1 -15.1 -11.7 -8.1 -11.9 -14.6 -13.7 -12.2 -13.2 -14.2 -15.3 -13.2 -13.7 -14.3 -17 -9999 -9999 -9999 -9999 -9999 -9999 -9999 -9999 -9999 -9999 -9999 -9999 -9999 -9999 -9999 -9999 -9999 -9999 -9999 -9999 -9999 -9999 -9999 -9999 -9999 -9999 -9999 -9999 -9999 -9999 -9999 -9999 -9999 -9999 -9999 -9999 -9999 -9999 -9999 -9999 -9999 -9999 -9999 -9999 -9999 -9999 -9999 -9999 -9999 -9999 -9999 -9999 -9999 -9999 -9999 -9999 -9999 -9999 -9999 -9999 -9999 -9999 
-9999 -9999 -9999 -9999 -9999 -9999 -9999 -9999 -9999 -9999 -9999 -9999 -9999 -9999 -9999 -9999 -9999 -9999 -9999 -9999 -9999 -9999 -9999 -9999 -9999 -9999 -9999 -9999 -9999 -9999 -9999 -9999 -9999 -9999 -9999 -9999 -9999 -9999 -9999 -9999 -9999 -7.3 -10.6 -14.6 -17.1 -17.5 -16.4 -14.6 -12.7 -13.4 -12.5 -15.4 -15.5 -15.3 -16.3 -16.4 -15.2 -15.1 -13.6 -11.7 -12.1 -13.3 -15.1 -15.7 -16.4 -16.8 -17 -17.3 -16.8 -16.5 -16.1 -15.3 -15.5 -15.3 -15.4 -15.2 -15 -14.2 -12.9 -11.5 -12 -13 -15.1 -14.3 -13 -14.5 -15 -9.8 -11.1 -13.5 -7.8 -8.4 -13.8 -15.8 -13.5 -9.2 -8.6 -11 -14.3 -15.3 -13.5 -13.9 -15.3 -14.8 -13.7 -13.1 -11.7 -16.4 -19.6 -9999 -9999 -9999 -9999 -9999 -9999 -9999 -9999 -9999 -9999 -9999 -9999 -9999 -9999 -9999 -9999 -9999 -9999 -9999 -9999 -9999 -9999 -9999 -9999 -9999 -9999 -9999 -9999 -9999 -9999 -9999 -9999 -9999 -9999 -9999 -9999 -9999 -9999 -9999 -9999 -9999 -9999 -9999 -9999 -9999 -9999 -9999 -9999 -9999 -9999 -9999 -9999 -9999 -9999 -9999 -9999 -9999 -9999 -9999 -9999 -9999 
-9999 -9999 -9999 -9999 -9999 -9999 -9999 -9999 -9999 -9999 -9999 -9999 -9999 -9999 -9999 -9999 -9999 -9999 -9999 -9999 -9999 -9999 -9999 -9999 -9999 -9999 -9999 -9999 -9999 -9999 -9999 -9999 -9999 -9999 -9999 -9999 -9999 -9999 -9999 -9999 -9999 -7.4 -11.9 -15.2 -16.5 -17.5 -17.3 -15.4 -12.3 -13.7 -11.7 -12.8 -13.3 -15.6 -16 -15.3 -14.7 -15.6 -14.6 -12.2 -11.7 -12.6 -14.5 -14.4 -15.9 -16.4 -16.6 -16.8 -16.6 -16 -16.1 -16.3 -15.8 -15.6 -16.2 -16.5 -14.6 -13.5 -12.9 -11.3 -13.5 -14.7 -15.2 -14.8 -14.9 -15.7 -13.9 -10.7 -14 -14.4 -8 -7.2 -14 -16.1 -14.1 -8.8 -12.3 -11.1 -11 -14.7 -12.8 -14.2 -15.5 -13.6 -14.2 -13.9 -10.2 -12.9 -17 -16.6 -9999 -9999 -9999 -9999 -9999 -9999 -9999 -9999 -9999 -9999 -9999 -9999 -9999 -9999 -9999 -9999 -9999 -9999 -9999 -9999 -9999 -9999 -9999 -9999 -9999 -9999 -9999 -9999 -9999 -9999 -9999 -9999 -9999 -9999 -9999 -9999 -9999 -9999 -9999 -9999 -9999 -9999 -9999 -9999 -9999 -9999 -9999 -9999 -9999 -9999 -9999 -9999 -9999 -9999 -9999 -9999 -9999 -9999 -9999 -9999 
-9999 -9999 -9999 -9999 -9999 -9999 -9999 -9999 -9999 -9999 -9999 -9999 -9999 -9999 -9999 -9999 -9999 -9999 -9999 -9999 -9999 -9999 -9999 -9999 -9999 -9999 -9999 -9999 -9999 -9999 -9999 -9999 -9999 -9999 -9999 -9999 -9999 -9999 -9999 -9999 -9999 -5.9 -10.8 -14.9 -16 -16.4 -17 -15 -11.5 -12.4 -13.4 -10.5 -11.8 -14.8 -13.9 -14.6 -14 -14.8 -14.6 -12.4 -10.7 -12.4 -12.3 -13.4 -15.4 -16.3 -16.3 -16.5 -16.8 -16.3 -16.1 -16.3 -15.6 -15.5 -15.7 -16 -14.9 -12.2 -12.3 -11.2 -12.2 -14.4 -15.2 -13.1 -14.1 -14.2 -14 -13.8 -15.2 -14.8 -11 -4.8 -9.8 -14 -13 -7.9 -13.5 -14.8 -10.3 -11.7 -11.5 -11.9 -12.9 -12.5 -14.8 -13.8 -14.5 -11.9 -9.3 -14.5 -9999 -9999 -9999 -9999 -9999 -9999 -9999 -9999 -9999 -9999 -9999 -9999 -9999 -9999 -9999 -9999 -9999 -9999 -9999 -9999 -9999 -9999 -9999 -9999 -9999 -9999 -9999 -9999 -9999 -9999 -9999 -9999 -9999 -9999 -9999 -9999 -9999 -9999 -9999 -9999 -9999 -9999 -9999 -9999 -9999 -9999 -9999 -9999 -9999 -9999 -9999 -9999 -9999 -9999 -9999 -9999 -9999 -9999 -9999 -9999 
-9999 -9999 -9999 -9999 -9999 -9999 -9999 -9999 -9999 -9999 -9999 -9999 -9999 -9999 -9999 -9999 -9999 -9999 -9999 -9999 -9999 -9999 -9999 -9999 -9999 -9999 -9999 -9999 -9999 -9999 -9999 -9999 -9999 -9999 -9999 -9999 -9999 -9999 -9999 -9999 -9999 -5.6 -11.5 -15.1 -15 -14.9 -15.8 -13.5 -10 -12.4 -13.8 -10.4 -10.5 -12.1 -13.8 -14.2 -13.2 -14 -15.2 -13.5 -10.7 -11.4 -14 -15.5 -15.6 -16 -16 -16.2 -16.5 -15.8 -15.3 -16.1 -15.7 -15.1 -14.9 -15.1 -15.4 -12.5 -11.8 -12.9 -11.7 -12.7 -14.3 -13.4 -10.5 -11.5 -14.3 -13.6 -13.6 -13 -11.1 -4.6 -8.4 -8.1 -7.2 -7.2 -14.1 -14.9 -11.1 -11.6 -13.6 -14.3 -12 -15 -16.2 -15.5 -17.3 -15.3 -11.9 -7.7 -9999 -9999 -9999 -9999 -9999 -9999 -9999 -9999 -9999 -9999 -9999 -9999 -9999 -9999 -9999 -9999 -9999 -9999 -9999 -9999 -9999 -9999 -9999 -9999 -9999 -9999 -9999 -9999 -9999 -9999 -9999 -9999 -9999 -9999 -9999 -9999 -9999 -9999 -9999 -9999 -9999 -9999 -9999 -9999 -9999 -9999 -9999 -9999 -9999 -9999 -9999 -9999 -9999 -9999 -9999 -9999 -9999 -9999 -9999 -9999 
-9999 -9999 -9999 -9999 -9999 -9999 -9999 -9999 -9999 -9999 -9999 -9999 -9999 -9999 -9999 -9999 -9999 -9999 -9999 -9999 -9999 -9999 -9999 -9999 -9999 -9999 -9999 -9999 -9999 -9999 -9999 -9999 -9999 -9999 -9999 -9999 -9999 -9999 -9999 -9999 -9999 -5.5 -11.3 -13.4 -13.1 -11.1 -13 -10.9 -9.1 -12.1 -15.4 -12.1 -9.5 -11.9 -13.3 -13.2 -12.8 -13.7 -15.1 -13.4 -11 -13 -14.9 -15.9 -15.6 -15.6 -15.8 -16 -16.3 -16.3 -15.4 -14.7 -15.3 -14.8 -14.4 -14.9 -15.7 -13.6 -13.8 -14.2 -11.7 -11.7 -12.3 -13.1 -11.9 -9.2 -11.9 -9 -7.7 -7.2 -4.2 -7 -6.4 -8.7 -10.6 -9.2 -12.7 -15.8 -13 -14 -15.4 -13.1 -14.3 -15.7 -16.9 -16.4 -16.6 -15.5 -14.6 -9.7 -5.8 -9999 -9999 -9999 -9999 -9999 -9999 -9999 -9999 -9999 -9999 -9999 -9999 -9999 -9999 -9999 -9999 -9999 -9999 -9999 -9999 -9999 -9999 -9999 -9999 -9999 -9999 -9999 -9999 -9999 -9999 -9999 -9999 -9999 -9999 -9999 -9999 -9999 -9999 -9999 -9999 -9999 -9999 -9999 -9999 -9999 -9999 -9999 -9999 -9999 -9999 -9999 -9999 -9999 -9999 -9999 -9999 -9999 -9999 -9999 
-9999 -9999 -9999 -9999 -9999 -9999 -9999 -9999 -9999 -9999 -9999 -9999 -9999 -9999 -9999 -9999 -9999 -9999 -9999 -9999 -9999 -9999 -9999 -9999 -9999 -9999 -9999 -9999 -9999 -9999 -9999 -9999 -9999 -9999 -9999 -9999 -9999 -9999 -9999 -9999 -9999 -5.5 -8.7 -12.6 -10.3 -8.4 -9.4 -8.4 -10 -13.9 -15.9 -14.5 -10.7 -9.3 -11.7 -12.5 -12.6 -14 -14.9 -14.6 -12.3 -12.1 -15.3 -15.8 -15.7 -15.5 -15.7 -15.9 -16.2 -16.5 -16.2 -14.8 -14.6 -14.5 -14.1 -14.1 -15 -15.5 -15.6 -15.2 -12.4 -10 -11.2 -13.6 -12.3 -8.4 -7.6 -6.7 -1.9 -2.2 -6.6 -12.7 -13.1 -13 -15.3 -12.1 -13.5 -16 -14 -15.1 -14.4 -14.3 -14 -15.6 -16.5 -17.1 -15 -14 -9.3 -9.6 -11.6 -9999 -9999 -9999 -9999 -9999 -9999 -9999 -9999 -9999 -9999 -9999 -9999 -9999 -9999 -9999 -9999 -9999 -9999 -9999 -9999 -9999 -9999 -9999 -9999 -9999 -9999 -9999 -9999 -9999 -9999 -9999 -9999 -9999 -9999 -9999 -9999 -9999 -9999 -9999 -9999 -9999 -9999 -9999 -9999 -9999 -9999 -9999 -9999 -9999 -9999 -9999 -9999 -9999 -9999 -9999 -9999 -9999 -9999 -9999 
-9999 -9999 -9999 -9999 -9999 -9999 -9999 -9999 -9999 -9999 -9999 -9999 -9999 -9999 -9999 -9999 -9999 -9999 -9999 -9999 -9999 -9999 -9999 -9999 -9999 -9999 -9999 -9999 -9999 -9999 -9999 -9999 -9999 -9999 -9999 -9999 -9999 -9999 -9999 -9999 -9999 -5.4 -8.1 -7.8 -7.5 -8.8 -9.2 -8.1 -11.4 -14.5 -15.5 -14.7 -11.7 -8.7 -11.8 -12 -12.9 -13.8 -14.5 -13.3 -12 -10.6 -14.3 -15.5 -15.6 -15 -15.1 -15.6 -16.1 -16.4 -16.4 -15.4 -14.9 -14.5 -14.2 -13.4 -14 -15.3 -15.7 -15.2 -14 -11 -10 -12.6 -13.3 -11.3 -8.9 -6.5 -3.3 -3.8 -9.7 -13.1 -16.2 -14.9 -16.9 -13.9 -14.6 -16 -15.5 -14.5 -14.3 -15.3 -15.6 -16.8 -17 -16.1 -14.9 -12.9 -12.3 -16.6 -17 -9999 -9999 -9999 -9999 -9999 -9999 -9999 -9999 -9999 -9999 -9999 -9999 -9999 -9999 -9999 -9999 -9999 -9999 -9999 -9999 -9999 -9999 -9999 -9999 -9999 -9999 -9999 -9999 -9999 -9999 -9999 -9999 -9999 -9999 -9999 -9999 -9999 -9999 -9999 -9999 -9999 -9999 -9999 -9999 -9999 -9999 -9999 -9999 -9999 -9999 -9999 -9999 -9999 -9999 -9999 -9999 -9999 -9999 -9999 
-9999 -9999 -9999 -9999 -9999 -9999 -9999 -9999 -9999 -9999 -9999 -9999 -9999 -9999 -9999 -9999 -9999 -9999 -9999 -9999 -9999 -9999 -9999 -9999 -9999 -9999 -9999 -9999 -9999 -9999 -9999 -9999 -9999 -9999 -9999 -9999 -9999 -9999 -9999 -9999 -9999 -9999 -5.4 -6.5 -11.1 -12.9 -10.6 -8.6 -11.6 -14.4 -14.8 -13 -9.1 -8.7 -11.8 -12.2 -13 -13.6 -14.4 -12.4 -11.5 -9.4 -12.7 -15.4 -14.7 -14.7 -14.9 -15.7 -16 -16.4 -16.3 -16.1 -14.9 -15.3 -14.4 -13.3 -13.2 -14.3 -15.2 -13.1 -13.4 -13.6 -10.7 -9.8 -11.8 -14.3 -12 -10.3 -6.5 -3.7 -10.6 -14.1 -15.8 -16.5 -16.9 -14.8 -15.3 -16.7 -14.5 -13.4 -13.9 -14.6 -14.6 -15.4 -16.9 -15.7 -14.2 -13.5 -17 -17.1 -15.1 -12.1 -8.6 -8 -9999 -9999 -9999 -9999 -9999 -9999 -9999 -9999 -9999 -9999 -9999 -9999 -9999 -9999 -9999 -9999 -9999 -9999 -9999 -9999 -9999 -9999 -9999 -9999 -9999 -9999 -9999 -9999 -9999 -9999 -9999 -9999 -9999 -9999 -9999 -9999 -9999 -9999 -9999 -9999 -9999 -9999 -9999 -9999 -9999 -9999 -9999 -9999 -9999 -9999 -9999 -9999 -9999 -9999 -9999 -9999 
-9999 -9999 -9999 -9999 -9999 -9999 -9999 -9999 -9999 -9999 -9999 -9999 -9999 -9999 -9999 -9999 -9999 -9999 -9999 -9999 -9999 -9999 -9999 -9999 -9999 -9999 -9999 -9999 -9999 -9999 -9999 -9999 -9999 -9999 -9999 -9999 -9999 -9999 -9999 -9999 -9999 -9999 -5.1 -8 -10.8 -13.1 -10.7 -10.7 -12.6 -13.9 -13.7 -11.4 -8.1 -9.5 -12.4 -11.6 -12.2 -13.5 -15.1 -13.1 -12.7 -10.7 -10.8 -14.1 -14.9 -14 -14.3 -16 -16.1 -16.5 -16 -15.7 -15.5 -16 -15 -13.9 -12.7 -13.3 -14.6 -13.2 -11.4 -11 -10.2 -9.2 -11.4 -13.3 -10.7 -7.9 -4.5 -3.4 -10.8 -15.4 -15.8 -17.6 -16.6 -15.6 -16.6 -15 -12 -13.8 -12.9 -13 -14.2 -16 -16.6 -15.2 -15.1 -15.5 -14 -10.7 -8 -6.4 -3.6 -3.4 -2.2 -9999 -9999 -9999 -9999 -9999 -9999 -9999 -9999 -9999 -9999 -9999 -9999 -9999 -9999 -9999 -9999 -9999 -9999 -9999 -9999 -9999 -9999 -9999 -9999 -9999 -9999 -9999 -9999 -9999 -9999 -9999 -9999 -9999 -9999 -9999 -9999 -9999 -9999 -9999 -9999 -9999 -9999 -9999 -9999 -9999 -9999 -9999 -9999 -9999 -9999 -9999 -9999 -9999 -9999 -9999 
-9999 -9999 -9999 -9999 -9999 -9999 -9999 -9999 -9999 -9999 -9999 -9999 -9999 -9999 -9999 -9999 -9999 -9999 -9999 -9999 -9999 -9999 -9999 -9999 -9999 -9999 -9999 -9999 -9999 -9999 -9999 -9999 -9999 -9999 -9999 -9999 -9999 -9999 -9999 -9999 -9999 -9999 -4.3 -6.4 -9.2 -13.2 -12.4 -12.1 -13.2 -13.5 -12.9 -10.9 -8.6 -9.7 -12.1 -11 -12 -13.6 -15.1 -14.5 -13.6 -9.9 -11.5 -14.8 -15.3 -14.3 -13.2 -14.5 -15.8 -16 -16.1 -15.6 -15.4 -16.2 -15.6 -14.6 -13.2 -11.7 -12.4 -14.1 -12.5 -11.5 -12 -10.6 -11.2 -13.1 -12.9 -12 -8.5 -2.5 -9 -12.9 -15.4 -17.1 -14.5 -16.9 -15.1 -13.3 -12.1 -11.8 -12.1 -12.8 -14.7 -16.1 -15.8 -15.8 -14.7 -13.4 -11.5 -13.8 -12.6 -7.3 -6.2 -9999 -9999 -9999 -9999 -9999 -9999 -9999 -9999 -9999 -9999 -9999 -9999 -9999 -9999 -9999 -9999 -9999 -9999 -9999 -9999 -9999 -9999 -9999 -9999 -9999 -9999 -9999 -9999 -9999 -9999 -9999 -9999 -9999 -9999 -9999 -9999 -9999 -9999 -9999 -9999 -9999 -9999 -9999 -9999 -9999 -9999 -9999 -9999 -9999 -9999 -9999 -9999 -9999 -9999 -9999 -9999 -9999 
-9999 -9999 -9999 -9999 -9999 -9999 -9999 -9999 -9999 -9999 -9999 -9999 -9999 -9999 -9999 -9999 -9999 -9999 -9999 -9999 -9999 -9999 -9999 -9999 -9999 -9999 -9999 -9999 -9999 -9999 -9999 -9999 -9999 -9999 -9999 -9999 -9999 -9999 -9999 -9999 -9999 -9999 -4.1 -7.5 -10.9 -14.3 -14.4 -13.6 -12.9 -12.6 -12.6 -12.4 -9.1 -8.3 -11 -11 -11.8 -12.6 -14.7 -14.7 -12.8 -9.4 -10.8 -14.4 -15.6 -15.3 -14.8 -13.4 -13.2 -14.1 -15.4 -15.5 -15.7 -15.3 -15.9 -15.2 -13.3 -10.9 -10.6 -13.5 -13 -13.1 -13.8 -10.9 -10.9 -14.1 -14.4 -12.1 -7.2 -4.8 -3.3 -8.7 -13.7 -13.4 -14.8 -15.3 -12.6 -10.3 -13.5 -10.4 -9.4 -13 -14.9 -15.8 -14.1 -14.3 -13.8 -14.4 -13.6 -15.9 -12 -8.7 -8.6 -4.9 -2.7 -9999 -9999 -9999 -9999 -9999 -9999 -9999 -9999 -9999 -9999 -9999 -9999 -9999 -9999 -9999 -9999 -9999 -9999 -9999 -9999 -9999 -9999 -9999 -9999 -9999 -9999 -9999 -9999 -9999 -9999 -9999 -9999 -9999 -9999 -9999 -9999 -9999 -9999 -9999 -9999 -9999 -9999 -9999 -9999 -9999 -9999 -9999 -9999 -9999 -9999 -9999 -9999 -9999 -9999 -9999 
-9999 -9999 -9999 -9999 -9999 -9999 -9999 -9999 -9999 -9999 -9999 -9999 -9999 -9999 -9999 -9999 -9999 -9999 -9999 -9999 -9999 -9999 -9999 -9999 -9999 -9999 -9999 -9999 -9999 -9999 -9999 -9999 -9999 -9999 -9999 -9999 -9999 -9999 -9999 -9999 -9999 -9999 -4.4 -7.1 -10.5 -13.3 -14.8 -13.8 -10.6 -10 -10.6 -9.2 -7.6 -8.8 -11 -10.3 -12.7 -13.8 -13.9 -14.5 -10.9 -8.7 -11.7 -14 -15.3 -15.8 -15.1 -14.2 -13.6 -12.7 -12.9 -14 -15.2 -14.5 -14.8 -13.8 -12.2 -11 -9.1 -10.7 -12.3 -13.3 -13.6 -11.1 -9.5 -14.3 -15.1 -11.5 -10.7 -9.6 -4.3 -6.8 -10.9 -12.9 -13.7 -14.8 -11.9 -9.5 -13.5 -10.3 -9.7 -13.2 -14.2 -14.7 -15.3 -14 -12 -15.5 -15.3 -13.5 -11.7 -11.6 -7.4 -2.7 -5.4 -9999 -9999 -9999 -9999 -9999 -9999 -9999 -9999 -9999 -9999 -9999 -9999 -9999 -9999 -9999 -9999 -9999 -9999 -9999 -9999 -9999 -9999 -9999 -9999 -9999 -9999 -9999 -9999 -9999 -9999 -9999 -9999 -9999 -9999 -9999 -9999 -9999 -9999 -9999 -9999 -9999 -9999 -9999 -9999 -9999 -9999 -9999 -9999 -9999 -9999 -9999 -9999 -9999 -9999 -9999 
-9999 -9999 -9999 -9999 -9999 -9999 -9999 -9999 -9999 -9999 -9999 -9999 -9999 -9999 -9999 -9999 -9999 -9999 -9999 -9999 -9999 -9999 -9999 -9999 -9999 -9999 -9999 -9999 -9999 -9999 -9999 -9999 -9999 -9999 -9999 -9999 -9999 -9999 -9999 -9999 -9999 -9999 -5.1 -8.1 -12.5 -13.4 -13.7 -12.7 -10.3 -7.6 -7.2 -9 -9.3 -9.6 -11.3 -11.4 -11.2 -13.3 -13.3 -13.7 -10 -7.5 -10.2 -12.3 -15.3 -16.2 -15.3 -14.4 -13.5 -13.1 -12.5 -11.9 -12.1 -12.4 -13.4 -12.5 -11.6 -10.5 -8.9 -9.1 -9.7 -13.5 -13.5 -9.2 -9.7 -13.5 -14.7 -14 -12.5 -8.2 -4.5 -3.3 -10.3 -9.8 -12.4 -13.2 -13.3 -9.5 -10.3 -9.4 -9.4 -12.7 -12.7 -14.6 -16 -14.6 -12.6 -13.3 -14 -13.6 -12 -7.2 -3.8 -3.7 -10.3 -14 -9999 -9999 -9999 -9999 -9999 -9999 -9999 -9999 -9999 -9999 -9999 -9999 -9999 -9999 -9999 -9999 -9999 -9999 -9999 -9999 -9999 -9999 -9999 -9999 -9999 -9999 -9999 -9999 -9999 -9999 -9999 -9999 -9999 -9999 -9999 -9999 -9999 -9999 -9999 -9999 -9999 -9999 -9999 -9999 -9999 -9999 -9999 -9999 -9999 -9999 -9999 -9999 -9999 -9999 
-9999 -9999 -9999 -9999 -9999 -9999 -9999 -9999 -9999 -9999 -9999 -9999 -9999 -9999 -9999 -9999 -9999 -9999 -9999 -9999 -9999 -9999 -9999 -9999 -9999 -9999 -9999 -9999 -9999 -9999 -9999 -9999 -9999 -9999 -9999 -9999 -9999 -9999 -9999 -9999 -9999 -9999 -9999 -6.4 -11 -13.9 -12.5 -11.4 -8.2 -8.3 -7.4 -10.9 -11.6 -11.7 -11.3 -11.8 -12.6 -11.8 -10.6 -11 -7.8 -8.4 -13 -13.2 -14.3 -16.2 -16.4 -15.6 -14.3 -12.6 -12.3 -12.5 -13.6 -13.4 -13.3 -14.2 -13.4 -12.9 -10.4 -8.6 -9.5 -12.1 -14.1 -11 -7.7 -10.9 -13.5 -14.5 -12.5 -10.9 -8.1 -1.7 -7.8 -9 -11.9 -13.3 -14.4 -11.1 -10.1 -7.3 -7.5 -9.4 -12.7 -15.1 -15.1 -15.1 -13.4 -10 -12.2 -14 -10.4 -7.9 -4 -6.2 -11.7 -9999 -9999 -9999 -9999 -9999 -9999 -9999 -9999 -9999 -9999 -9999 -9999 -9999 -9999 -9999 -9999 -9999 -9999 -9999 -9999 -9999 -9999 -9999 -9999 -9999 -9999 -9999 -9999 -9999 -9999 -9999 -9999 -9999 -9999 -9999 -9999 -9999 -9999 -9999 -9999 -9999 -9999 -9999 -9999 -9999 -9999 -9999 -9999 -9999 -9999 -9999 -9999 -9999 -9999 -9999 
-9999 -9999 -9999 -9999 -9999 -9999 -9999 -9999 -9999 -9999 -9999 -9999 -9999 -9999 -9999 -9999 -9999 -9999 -9999 -9999 -9999 -9999 -9999 -9999 -9999 -9999 -9999 -9999 -9999 -9999 -9999 -9999 -9999 -9999 -9999 -9999 -9999 -9999 -9999 -9999 -9999 -9999 -9999 -6.1 -10.6 -13.1 -13.3 -9.2 -8 -6.6 -8.3 -10.5 -11.1 -11.3 -10.4 -11.3 -12.2 -12.6 -9.2 -7.5 -7.7 -10.1 -12.9 -14.7 -15.2 -16.4 -16.4 -15.9 -15.3 -13.4 -12.6 -13.6 -14.8 -15.1 -15.2 -14.9 -15.3 -14.4 -13.3 -11 -7.9 -10.2 -13 -11.8 -9.3 -9.3 -12.5 -14 -13.7 -12.8 -9 -2.4 -5.6 -9.4 -12.5 -14.8 -15.1 -12.6 -13.3 -10.5 -5.4 -8.7 -12.8 -15 -14.1 -12.6 -11.3 -9.2 -12.8 -13.8 -10.4 -5.8 -6.7 -10.8 -9999 -9999 -9999 -9999 -9999 -9999 -9999 -9999 -9999 -9999 -9999 -9999 -9999 -9999 -9999 -9999 -9999 -9999 -9999 -9999 -9999 -9999 -9999 -9999 -9999 -9999 -9999 -9999 -9999 -9999 -9999 -9999 -9999 -9999 -9999 -9999 -9999 -9999 -9999 -9999 -9999 -9999 -9999 -9999 -9999 -9999 -9999 -9999 -9999 -9999 -9999 -9999 -9999 -9999 -9999 -9999 
-9999 -9999 -9999 -9999 -9999 -9999 -9999 -9999 -9999 -9999 -9999 -9999 -9999 -9999 -9999 -9999 -9999 -9999 -9999 -9999 -9999 -9999 -9999 -9999 -9999 -9999 -9999 -9999 -9999 -9999 -9999 -9999 -9999 -9999 -9999 -9999 -9999 -9999 -9999 -9999 -9999 -9999 -9999 -4.6 -8.9 -12.1 -14.1 -9.6 -7.5 -6.1 -8.1 -9.8 -10.4 -10.3 -9.6 -9.6 -10.3 -13.2 -10.6 -6.7 -8.9 -12.9 -15.2 -15.2 -16.2 -16.7 -16.3 -16.1 -15.4 -15.7 -14.2 -13.8 -14.3 -14.9 -14.9 -14.7 -14.7 -13.8 -13 -10.3 -6.3 -8.6 -10.9 -8.7 -6.7 -11.3 -12 -13 -13.6 -12.7 -8.4 -3.8 -2.6 -7.8 -12.3 -14.3 -13.1 -12.3 -13.2 -10.6 -6.2 -8 -12.7 -13.2 -13.9 -14.3 -12.6 -9.7 -10.6 -12.1 -8.1 -8.5 -10.7 -9999 -9999 -9999 -9999 -9999 -9999 -9999 -9999 -9999 -9999 -9999 -9999 -9999 -9999 -9999 -9999 -9999 -9999 -9999 -9999 -9999 -9999 -9999 -9999 -9999 -9999 -9999 -9999 -9999 -9999 -9999 -9999 -9999 -9999 -9999 -9999 -9999 -9999 -9999 -9999 -9999 -9999 -9999 -9999 -9999 -9999 -9999 -9999 -9999 -9999 -9999 -9999 -9999 -9999 -9999 -9999 -9999 
-9999 -9999 -9999 -9999 -9999 -9999 -9999 -9999 -9999 -9999 -9999 -9999 -9999 -9999 -9999 -9999 -9999 -9999 -9999 -9999 -9999 -9999 -9999 -9999 -9999 -9999 -9999 -9999 -9999 -9999 -9999 -9999 -9999 -9999 -9999 -9999 -9999 -9999 -9999 -9999 -9999 -9999 -9999 -6.5 -12 -13.4 -11.2 -7.7 -6.5 -8.6 -11.3 -9.7 -9.3 -10.1 -11.1 -10.4 -13.4 -15.3 -12.5 -7 -8 -12.5 -15.2 -15.9 -16.4 -16.2 -16.1 -15.4 -14.9 -15.6 -15.3 -13.6 -12.4 -12.1 -12.5 -12.7 -12.4 -11.3 -9.4 -8 -6.2 -9 -10.7 -8.5 -6.1 -8 -10.9 -11 -12.2 -9.7 -9.4 -5.7 -1.3 -7 -13.5 -13 -10 -11 -13.7 -13.2 -9.1 -5.5 -8.5 -12.3 -13.2 -13.8 -12.8 -8.3 -10.5 -13.4 -8.4 -12.7 -9999 -9999 -9999 -9999 -9999 -9999 -9999 -9999 -9999 -9999 -9999 -9999 -9999 -9999 -9999 -9999 -9999 -9999 -9999 -9999 -9999 -9999 -9999 -9999 -9999 -9999 -9999 -9999 -9999 -9999 -9999 -9999 -9999 -9999 -9999 -9999 -9999 -9999 -9999 -9999 -9999 -9999 -9999 -9999 -9999 -9999 -9999 -9999 -9999 -9999 -9999 -9999 -9999 -9999 -9999 -9999 -9999 -9999 
-9999 -9999 -9999 -9999 -9999 -9999 -9999 -9999 -9999 -9999 -9999 -9999 -9999 -9999 -9999 -9999 -9999 -9999 -9999 -9999 -9999 -9999 -9999 -9999 -9999 -9999 -9999 -9999 -9999 -9999 -9999 -9999 -9999 -9999 -9999 -9999 -9999 -9999 -9999 -9999 -9999 -9999 -4.3 -8.8 -13.5 -10.9 -7.5 -5.8 -7.1 -12.8 -12.6 -9.7 -10.6 -12.3 -12.8 -11.3 -13.6 -15.5 -12.3 -7.2 -6.7 -10.4 -13.9 -16.3 -16.4 -16.2 -15.8 -15.1 -14.5 -15 -15.2 -14.6 -12.1 -10.5 -9.6 -9.1 -8.4 -7.7 -7.4 -6.1 -6.7 -10.9 -13.2 -10.7 -7.6 -6.1 -9.5 -12.9 -12.5 -8.3 -6.2 -4.2 -1.7 -8.6 -12.6 -8.9 -8.3 -12.6 -14.2 -13.1 -10.6 -6.2 -4.5 -7.6 -10.4 -13.1 -11.9 -6.7 -10.8 -13.2 -10.3 -9999 -9999 -9999 -9999 -9999 -9999 -9999 -9999 -9999 -9999 -9999 -9999 -9999 -9999 -9999 -9999 -9999 -9999 -9999 -9999 -9999 -9999 -9999 -9999 -9999 -9999 -9999 -9999 -9999 -9999 -9999 -9999 -9999 -9999 -9999 -9999 -9999 -9999 -9999 -9999 -9999 -9999 -9999 -9999 -9999 -9999 -9999 -9999 -9999 -9999 -9999 -9999 -9999 -9999 -9999 -9999 -9999 -9999 -9999 
-9999 -9999 -9999 -9999 -9999 -9999 -9999 -9999 -9999 -9999 -9999 -9999 -9999 -9999 -9999 -9999 -9999 -9999 -9999 -9999 -9999 -9999 -9999 -9999 -9999 -9999 -9999 -9999 -9999 -9999 -9999 -9999 -9999 -9999 -9999 -9999 -9999 -9999 -9999 -9999 -9999 -9999 -4.8 -10.1 -12.6 -11.1 -6.6 -8 -10.1 -11.1 -10.1 -9.6 -13 -14.3 -13.6 -12.3 -9999 -14.7 -9.4 -6.3 -6.1 -9.1 -12.2 -14.8 -15.8 -16.3 -15.8 -14.6 -14.5 -13.9 -14.7 -14.9 -13.4 -12.9 -9.9 -8.7 -6.8 -6.2 -6.3 -7.9 -7.9 -9.5 -13.2 -11.2 -8.7 -6.2 -7.5 -11.3 -11.8 -8.3 -3.5 -2.5 -4.2 -11.5 -8.2 -5.9 -11.8 -13.5 -14.4 -14.4 -13.9 -12.1 -6.8 -3.9 -6.2 -10.4 -10.4 -6 -9.4 -14 -12.9 -9999 -9999 -9999 -9999 -9999 -9999 -9999 -9999 -9999 -9999 -9999 -9999 -9999 -9999 -9999 -9999 -9999 -9999 -9999 -9999 -9999 -9999 -9999 -9999 -9999 -9999 -9999 -9999 -9999 -9999 -9999 -9999 -9999 -9999 -9999 -9999 -9999 -9999 -9999 -9999 -9999 -9999 -9999 -9999 -9999 -9999 -9999 -9999 -9999 -9999 -9999 -9999 -9999 -9999 -9999 -9999 -9999 -9999 -9999 
-9999 -9999 -9999 -9999 -9999 -9999 -9999 -9999 -9999 -9999 -9999 -9999 -9999 -9999 -9999 -9999 -9999 -9999 -9999 -9999 -9999 -9999 -9999 -9999 -9999 -9999 -9999 -9999 -9999 -9999 -9999 -9999 -9999 -9999 -9999 -9999 -9999 -9999 -9999 -9999 -9999 -9999 -4.3 -7 -8.9 -10.7 -8.2 -6.6 -10.6 -7.9 -9.3 -12.2 -14.5 -15 -9999 -9999 -9999 -11.7 -7.1 -4.9 -6.6 -9.9 -14 -15.6 -16.1 -15.5 -15.3 -14.8 -13.9 -13.5 -14.2 -15.2 -15.5 -14.4 -11.9 -10.7 -9.4 -8.1 -6.5 -10.8 -9.9 -11.6 -14 -12.2 -8 -6.4 -7.9 -7.9 -10 -9.4 -7 -4.8 -2 -6.4 -4.2 -9.4 -13.3 -12.2 -12.3 -12.3 -14.2 -14.3 -11.8 -6.9 -5.1 -10.3 -7.2 -5 -9.3 -12.3 -10 -9999 -9999 -9999 -9999 -9999 -9999 -9999 -9999 -9999 -9999 -9999 -9999 -9999 -9999 -9999 -9999 -9999 -9999 -9999 -9999 -9999 -9999 -9999 -9999 -9999 -9999 -9999 -9999 -9999 -9999 -9999 -9999 -9999 -9999 -9999 -9999 -9999 -9999 -9999 -9999 -9999 -9999 -9999 -9999 -9999 -9999 -9999 -9999 -9999 -9999 -9999 -9999 -9999 -9999 -9999 -9999 -9999 -9999 -9999 
-9999 -9999 -9999 -9999 -9999 -9999 -9999 -9999 -9999 -9999 -9999 -9999 -9999 -9999 -9999 -9999 -9999 -9999 -9999 -9999 -9999 -9999 -9999 -9999 -9999 -9999 -9999 -9999 -9999 -9999 -9999 -9999 -9999 -9999 -9999 -9999 -9999 -9999 -9999 -9999 -9999 -9999 -9999 -4 -8.7 -10.3 -6.4 -7.6 -9.4 -6.1 -9.6 -12.2 -14 -15.6 -9999 -9999 -9999 -7.4 -6.2 -6.9 -8.6 -9.1 -14.1 -16.4 -15.9 -14.7 -13.8 -14.5 -14.1 -13.1 -13.3 -15.2 -15.7 -15.3 -14.2 -13.6 -12 -7.7 -6.9 -11.8 -12.8 -14.1 -13.9 -12.7 -9.3 -5.9 -8 -8.1 -8.4 -10.3 -8.4 -8.7 -1.5 -3.4 -7.6 -12.6 -14 -13.4 -12.2 -9.6 -12.2 -12.4 -9.9 -5.7 -3.6 -5.3 -4.3 -9.1 -10.1 -6.3 -4.7 -6.4 -9999 -9999 -9999 -9999 -9999 -9999 -9999 -9999 -9999 -9999 -9999 -9999 -9999 -9999 -9999 -9999 -9999 -9999 -9999 -9999 -9999 -9999 -9999 -9999 -9999 -9999 -9999 -9999 -9999 -9999 -9999 -9999 -9999 -9999 -9999 -9999 -9999 -9999 -9999 -9999 -9999 -9999 -9999 -9999 -9999 -9999 -9999 -9999 -9999 -9999 -9999 -9999 -9999 -9999 -9999 -9999 -9999 -9999 
-9999 -9999 -9999 -9999 -9999 -9999 -9999 -9999 -9999 -9999 -9999 -9999 -9999 -9999 -9999 -9999 -9999 -9999 -9999 -9999 -9999 -9999 -9999 -9999 -9999 -9999 -9999 -9999 -9999 -9999 -9999 -9999 -9999 -9999 -9999 -9999 -9999 -9999 -9999 -9999 -9999 -9999 -9999 -3.5 -7.1 -9.6 -6 -7.5 -5.8 -7.9 -13 -14.4 -14.3 -9999 -9999 -9999 -9999 -9999 -9999 -9.9 -10.8 -12.7 -13.9 -15.9 -16.5 -15.4 -15.2 -12.9 -13.8 -11.9 -12.5 -15.1 -15.5 -15.4 -14.6 -12.1 -8.9 -5.7 -9.8 -12.6 -13.7 -14.5 -14 -12.8 -9.1 -6 -5.7 -10.5 -10.1 -12.2 -9.3 -7.6 -1.9 -3.4 -10.3 -13.6 -14.3 -11.9 -10.2 -9.2 -8.1 -6.4 -5.4 -3 -4.6 -2.8 -7.5 -8.7 -5.7 -0.7 -2.7 -9999 -9999 -9999 -9999 -9999 -9999 -9999 -9999 -9999 -9999 -9999 -9999 -9999 -9999 -9999 -9999 -9999 -9999 -9999 -9999 -9999 -9999 -9999 -9999 -9999 -9999 -9999 -9999 -9999 -9999 -9999 -9999 -9999 -9999 -9999 -9999 -9999 -9999 -9999 -9999 -9999 -9999 -9999 -9999 -9999 -9999 -9999 -9999 -9999 -9999 -9999 -9999 -9999 -9999 -9999 -9999 -9999 -9999 -9999 
-9999 -9999 -9999 -9999 -9999 -9999 -9999 -9999 -9999 -9999 -9999 -9999 -9999 -9999 -9999 -9999 -9999 -9999 -9999 -9999 -9999 -9999 -9999 -9999 -9999 -9999 -9999 -9999 -9999 -9999 -9999 -9999 -9999 -9999 -9999 -9999 -9999 -9999 -9999 -9999 -9999 -9999 -9999 -3.2 -6.2 -8.7 -5.5 -5.9 -6.6 -9.4 -10.9 -12 -12.9 -9999 -9999 -9999 -9999 -9999 -9999 -9999 -13.4 -14.7 -14.9 -16.4 -16.5 -16.3 -15.6 -13.8 -11.8 -11.4 -10.7 -13.1 -13.9 -14.3 -12.5 -9.7 -5.6 -8 -11 -12.2 -11.2 -12.9 -14.4 -13 -9.4 -5.3 -7.1 -11.4 -12.2 -12.8 -8.8 -4.7 -1.3 -3.2 -9.5 -13.4 -14.1 -12.3 -12.6 -12.8 -10.8 -9.8 -5.9 -2.1 -4.1 -2.6 -7.1 -3.1 -3.4 1.1 -9999 -9999 -9999 -9999 -9999 -9999 -9999 -9999 -9999 -9999 -9999 -9999 -9999 -9999 -9999 -9999 -9999 -9999 -9999 -9999 -9999 -9999 -9999 -9999 -9999 -9999 -9999 -9999 -9999 -9999 -9999 -9999 -9999 -9999 -9999 -9999 -9999 -9999 -9999 -9999 -9999 -9999 -9999 -9999 -9999 -9999 -9999 -9999 -9999 -9999 -9999 -9999 -9999 -9999 -9999 -9999 -9999 -9999 -9999 -9999 
-9999 -9999 -9999 -9999 -9999 -9999 -9999 -9999 -9999 -9999 -9999 -9999 -9999 -9999 -9999 -9999 -9999 -9999 -9999 -9999 -9999 -9999 -9999 -9999 -9999 -9999 -9999 -9999 -9999 -9999 -9999 -9999 -9999 -9999 -9999 -9999 -9999 -9999 -9999 -9999 -9999 -9999 -9999 -9999 -2.7 -8.3 -7.4 -4.8 -7.1 -9.5 -12.2 -13.7 -9999 -9999 -9999 -9999 -9999 -9999 -9999 -9999 -9999 -15.1 -15.5 -16.6 -15 -14.7 -13.7 -13.2 -11.4 -12.5 -9.8 -9.6 -10.3 -11.1 -8.9 -6.2 -5.9 -5.8 -8.5 -10.6 -10.2 -13.3 -14.1 -11.8 -7.5 -4.7 -10.1 -13.2 -12.8 -12.4 -9 -6 -2.7 -1.5 -8.4 -11.4 -13.9 -11.1 -12.1 -11.7 -12.7 -12 -8.7 -2.7 0 -1.3 -4.3 -0.3 -9999 -9999 -9999 -9999 -9999 -9999 -9999 -9999 -9999 -9999 -9999 -9999 -9999 -9999 -9999 -9999 -9999 -9999 -9999 -9999 -9999 -9999 -9999 -9999 -9999 -9999 -9999 -9999 -9999 -9999 -9999 -9999 -9999 -9999 -9999 -9999 -9999 -9999 -9999 -9999 -9999 -9999 -9999 -9999 -9999 -9999 -9999 -9999 -9999 -9999 -9999 -9999 -9999 -9999 -9999 -9999 -9999 -9999 -9999 -9999 -9999 -9999 
-9999 -9999 -9999 -9999 -9999 -9999 -9999 -9999 -9999 -9999 -9999 -9999 -9999 -9999 -9999 -9999 -9999 -9999 -9999 -9999 -9999 -9999 -9999 -9999 -9999 -9999 -9999 -9999 -9999 -9999 -9999 -9999 -9999 -9999 -9999 -9999 -9999 -9999 -9999 -9999 -9999 -9999 -9999 -9999 -3.3 -8.6 -5.4 -6.2 -11.3 -13.5 -13.8 -9999 -9999 -9999 -9999 -9999 -9999 -9999 -9999 -9999 -9999 -9999 -9999 -15.3 -15.1 -14 -12.7 -11.6 -11.2 -11.2 -10.7 -8 -7.3 -7.3 -7 -7.6 -8.9 -4.8 -6.4 -7.3 -9.3 -11.4 -13.5 -9.8 -5.2 -4 -9.4 -12.2 -12.6 -12.3 -9 -5.5 -4.7 -0.7 -4.8 -9.2 -13.6 -11.6 -8.3 -8 -10 -11.7 -12.2 -7.4 -3.3 0 0.1 -9999 -9999 -9999 -9999 -9999 -9999 -9999 -9999 -9999 -9999 -9999 -9999 -9999 -9999 -9999 -9999 -9999 -9999 -9999 -9999 -9999 -9999 -9999 -9999 -9999 -9999 -9999 -9999 -9999 -9999 -9999 -9999 -9999 -9999 -9999 -9999 -9999 -9999 -9999 -9999 -9999 -9999 -9999 -9999 -9999 -9999 -9999 -9999 -9999 -9999 -9999 -9999 -9999 -9999 -9999 -9999 -9999 -9999 -9999 -9999 -9999 -9999 -9999 
-9999 -9999 -9999 -9999 -9999 -9999 -9999 -9999 -9999 -9999 -9999 -9999 -9999 -9999 -9999 -9999 -9999 -9999 -9999 -9999 -9999 -9999 -9999 -9999 -9999 -9999 -9999 -9999 -9999 -9999 -9999 -9999 -9999 -9999 -9999 -9999 -9999 -9999 -9999 -9999 -9999 -9999 -9999 -9999 -2.7 -6 -4.7 -8.6 -11.7 -9999 -9999 -9999 -9999 -9999 -9999 -9999 -9999 -9999 -9999 -9999 -9999 -9999 -9999 -14.6 -14.9 -13.7 -13.8 -13.5 -10.3 -10.8 -10.4 -10.9 -9.4 -9.6 -11.6 -11.4 -11.1 -5.5 -6.3 -9.4 -9.8 -12.2 -12.9 -9.6 -5.9 -3.2 -7.2 -8.5 -10.7 -10.9 -9.6 -7.6 -5.5 -0.6 -5.4 -10.3 -12.7 -11.2 -10.3 -6.3 -6.4 -7 -10.3 -8.3 -4.1 0.4 -9999 -9999 -9999 -9999 -9999 -9999 -9999 -9999 -9999 -9999 -9999 -9999 -9999 -9999 -9999 -9999 -9999 -9999 -9999 -9999 -9999 -9999 -9999 -9999 -9999 -9999 -9999 -9999 -9999 -9999 -9999 -9999 -9999 -9999 -9999 -9999 -9999 -9999 -9999 -9999 -9999 -9999 -9999 -9999 -9999 -9999 -9999 -9999 -9999 -9999 -9999 -9999 -9999 -9999 -9999 -9999 -9999 -9999 -9999 -9999 -9999 -9999 -9999 -9999 
-9999 -9999 -9999 -9999 -9999 -9999 -9999 -9999 -9999 -9999 -9999 -9999 -9999 -9999 -9999 -9999 -9999 -9999 -9999 -9999 -9999 -9999 -9999 -9999 -9999 -9999 -9999 -9999 -9999 -9999 -9999 -9999 -9999 -9999 -9999 -9999 -9999 -9999 -9999 -9999 -9999 -9999 -9999 -9999 -2.5 -5.1 -4.7 -10.1 -9.1 -9999 -9999 -9999 -9999 -9999 -9999 -9999 -9999 -9999 -9999 -9999 -9999 -9999 -9999 -13.3 -13.1 -12 -12.8 -14 -10.4 -12.1 -14 -14.6 -11.6 -13.5 -14.3 -13.1 -10 -6.7 -4.7 -9.9 -11.5 -12.7 -12.3 -9.7 -5.9 -2.9 -4.2 -7.2 -9.2 -9.6 -9.4 -6.4 -5.6 -2 -2.9 -7.2 -8.8 -9.7 -11.8 -9.8 -6.4 -2.8 -5.9 -8.7 -5.2 0 -9999 -9999 -9999 -9999 -9999 -9999 -9999 -9999 -9999 -9999 -9999 -9999 -9999 -9999 -9999 -9999 -9999 -9999 -9999 -9999 -9999 -9999 -9999 -9999 -9999 -9999 -9999 -9999 -9999 -9999 -9999 -9999 -9999 -9999 -9999 -9999 -9999 -9999 -9999 -9999 -9999 -9999 -9999 -9999 -9999 -9999 -9999 -9999 -9999 -9999 -9999 -9999 -9999 -9999 -9999 -9999 -9999 -9999 -9999 -9999 -9999 -9999 -9999 -9999 
-9999 -9999 -9999 -9999 -9999 -9999 -9999 -9999 -9999 -9999 -9999 -9999 -9999 -9999 -9999 -9999 -9999 -9999 -9999 -9999 -9999 -9999 -9999 -9999 -9999 -9999 -9999 -9999 -9999 -9999 -9999 -9999 -9999 -9999 -9999 -9999 -9999 -9999 -9999 -9999 -9999 -9999 -9999 -9999 -2.8 -5.2 -3.1 -4.6 -5.3 -9999 -9999 -9999 -9999 -9999 -9999 -9999 -9999 -9999 -9999 -9999 -9999 -9999 -9999 -9999 -9999 -10.8 -9.8 -12.3 -11.8 -8.6 -12.8 -13.9 -13.1 -15.4 -15.7 -12.9 -8 -4.8 -4 -10.7 -10.1 -11.8 -11.5 -8.1 -3.5 -4 -8.5 -10.1 -10.8 -10.9 -10.5 -8.1 -4.5 -2.6 -1 -3.6 -5.8 -9.7 -12.2 -10.6 -7.3 -3.1 -2.1 -6 -3.3 -9999 -9999 -9999 -9999 -9999 -9999 -9999 -9999 -9999 -9999 -9999 -9999 -9999 -9999 -9999 -9999 -9999 -9999 -9999 -9999 -9999 -9999 -9999 -9999 -9999 -9999 -9999 -9999 -9999 -9999 -9999 -9999 -9999 -9999 -9999 -9999 -9999 -9999 -9999 -9999 -9999 -9999 -9999 -9999 -9999 -9999 -9999 -9999 -9999 -9999 -9999 -9999 -9999 -9999 -9999 -9999 -9999 -9999 -9999 -9999 -9999 -9999 -9999 -9999 -9999 
-9999 -9999 -9999 -9999 -9999 -9999 -9999 -9999 -9999 -9999 -9999 -9999 -9999 -9999 -9999 -9999 -9999 -9999 -9999 -9999 -9999 -9999 -9999 -9999 -9999 -9999 -9999 -9999 -9999 -9999 -9999 -9999 -9999 -9999 -9999 -9999 -9999 -9999 -9999 -9999 -9999 -9999 -9999 -9999 -2.7 -4 -5 -7.3 -10.3 -13.1 -9999 -9999 -9999 -9999 -9999 -9999 -9999 -9999 -9999 -9999 -9999 -9999 -9999 -9999 -9999 -11.7 -9 -7.5 -10.3 -7.9 -9.9 -13.8 -15.8 -15.3 -14.7 -12.1 -9.3 -5.1 -2.9 -7.9 -8.2 -10.7 -10.9 -8.8 -3.9 -3.8 -8 -11.3 -11.5 -12.5 -11.4 -8.4 -7.1 -4.6 -0.8 -2.4 -5.6 -8.1 -10.6 -10.2 -7 -3.3 -1 -3 -1.8 -9999 -9999 -9999 -9999 -9999 -9999 -9999 -9999 -9999 -9999 -9999 -9999 -9999 -9999 -9999 -9999 -9999 -9999 -9999 -9999 -9999 -9999 -9999 -9999 -9999 -9999 -9999 -9999 -9999 -9999 -9999 -9999 -9999 -9999 -9999 -9999 -9999 -9999 -9999 -9999 -9999 -9999 -9999 -9999 -9999 -9999 -9999 -9999 -9999 -9999 -9999 -9999 -9999 -9999 -9999 -9999 -9999 -9999 -9999 -9999 -9999 -9999 -9999 -9999 -9999 
-9999 -9999 -9999 -9999 -9999 -9999 -9999 -9999 -9999 -9999 -9999 -9999 -9999 -9999 -9999 -9999 -9999 -9999 -9999 -9999 -9999 -9999 -9999 -9999 -9999 -9999 -9999 -9999 -9999 -9999 -9999 -9999 -9999 -9999 -9999 -9999 -9999 -9999 -9999 -9999 -9999 -9999 -9999 -9999 -9999 -2.1 -7 -11.4 -12.6 -9999 -9999 -9999 -9999 -9999 -9999 -9999 -9999 -9999 -9999 -9999 -9999 -9999 -9999 -9999 -9999 -9999 -11.8 -10.6 -6.3 -6.3 -11.5 -14.7 -15.4 -15.4 -14.2 -14.1 -12 -9.5 -4.9 -1.7 -7.4 -9.1 -9.9 -8 -4.3 -3.9 -7.2 -10.8 -12 -11.5 -11.1 -8.6 -6.7 -6.6 -5.2 -2.5 -0.7 -5.1 -8.4 -9.7 -6.7 -5.6 -3.4 0.6 -9999 -9999 -9999 -9999 -9999 -9999 -9999 -9999 -9999 -9999 -9999 -9999 -9999 -9999 -9999 -9999 -9999 -9999 -9999 -9999 -9999 -9999 -9999 -9999 -9999 -9999 -9999 -9999 -9999 -9999 -9999 -9999 -9999 -9999 -9999 -9999 -9999 -9999 -9999 -9999 -9999 -9999 -9999 -9999 -9999 -9999 -9999 -9999 -9999 -9999 -9999 -9999 -9999 -9999 -9999 -9999 -9999 -9999 -9999 -9999 -9999 -9999 -9999 -9999 -9999 -9999 
-9999 -9999 -9999 -9999 -9999 -9999 -9999 -9999 -9999 -9999 -9999 -9999 -9999 -9999 -9999 -9999 -9999 -9999 -9999 -9999 -9999 -9999 -9999 -9999 -9999 -9999 -9999 -9999 -9999 -9999 -9999 -9999 -9999 -9999 -9999 -9999 -9999 -9999 -9999 -9999 -9999 -9999 -9999 -9999 -9999 -3.1 -2.6 -6.3 -10.5 -9999 -9999 -9999 -9999 -9999 -9999 -9999 -9999 -9999 -9999 -9999 -9999 -9999 -9999 -9999 -9999 -9999 -9999 -9999 -5.8 -6.6 -10.9 -14.1 -12.8 -14.2 -13.8 -13.6 -13.6 -11.8 -7.2 -3.2 -2.4 -8.1 -9.7 -6.4 -2 -4.6 -7.4 -9.6 -10.7 -10.2 -10.7 -9.2 -9.6 -9.1 -8.4 -8.5 -1.1 -4.3 -8.8 -11.2 -9.1 -6.4 -1.6 -9999 -9999 -9999 -9999 -9999 -9999 -9999 -9999 -9999 -9999 -9999 -9999 -9999 -9999 -9999 -9999 -9999 -9999 -9999 -9999 -9999 -9999 -9999 -9999 -9999 -9999 -9999 -9999 -9999 -9999 -9999 -9999 -9999 -9999 -9999 -9999 -9999 -9999 -9999 -9999 -9999 -9999 -9999 -9999 -9999 -9999 -9999 -9999 -9999 -9999 -9999 -9999 -9999 -9999 -9999 -9999 -9999 -9999 -9999 -9999 -9999 -9999 -9999 -9999 -9999 -9999 -9999 
-9999 -9999 -9999 -9999 -9999 -9999 -9999 -9999 -9999 -9999 -9999 -9999 -9999 -9999 -9999 -9999 -9999 -9999 -9999 -9999 -9999 -9999 -9999 -9999 -9999 -9999 -9999 -9999 -9999 -9999 -9999 -9999 -9999 -9999 -9999 -9999 -9999 -9999 -9999 -9999 -9999 -9999 -9999 -9999 -9999 -9999 -9999 -3.9 -8.6 -5.8 -9999 -9999 -9999 -9999 -9999 -9999 -9999 -9999 -9999 -9999 -9999 -9999 -9999 -9999 -9999 -9999 -9999 -5 -3.6 -7.8 -11.6 -11.2 -12.2 -13.3 -13.4 -11.3 -11.7 -9.2 -4.9 -1.9 -5.7 -8.4 -10 -6.9 -1.5 -3.8 -7.8 -7.4 -9.2 -9.1 -10 -8.8 -9.7 -10.7 -10.9 -7.6 -2.5 -1.7 -7.8 -9.1 -8.2 -4.5 -2.6 -9999 -9999 -9999 -9999 -9999 -9999 -9999 -9999 -9999 -9999 -9999 -9999 -9999 -9999 -9999 -9999 -9999 -9999 -9999 -9999 -9999 -9999 -9999 -9999 -9999 -9999 -9999 -9999 -9999 -9999 -9999 -9999 -9999 -9999 -9999 -9999 -9999 -9999 -9999 -9999 -9999 -9999 -9999 -9999 -9999 -9999 -9999 -9999 -9999 -9999 -9999 -9999 -9999 -9999 -9999 -9999 -9999 -9999 -9999 -9999 -9999 -9999 -9999 -9999 -9999 -9999 -9999 
-9999 -9999 -9999 -9999 -9999 -9999 -9999 -9999 -9999 -9999 -9999 -9999 -9999 -9999 -9999 -9999 -9999 -9999 -9999 -9999 -9999 -9999 -9999 -9999 -9999 -9999 -9999 -9999 -9999 -9999 -9999 -9999 -9999 -9999 -9999 -9999 -9999 -9999 -9999 -9999 -9999 -9999 -9999 -9999 -9999 -9999 -9999 -1.4 -3.9 -9999 -9999 -9999 -9999 -9999 -9999 -9999 -9999 -9999 -9999 -9999 -9999 -9999 -9999 -9999 -9999 -9999 -9999 -9999 -3 -5.1 -7 -10.1 -13.6 -11.8 -9.6 -8.8 -8.2 -4.9 -1.3 -2.1 -5.9 -7.3 -9.7 -6.2 -1.2 -6.2 -6.6 -5.4 -6.9 -8.9 -8.3 -8.7 -7.8 -9.2 -11 -9.2 -2.9 -2.6 -8.2 -9.2 -7.2 -4.9 -2.8 -9999 -9999 -9999 -9999 -9999 -9999 -9999 -9999 -9999 -9999 -9999 -9999 -9999 -9999 -9999 -9999 -9999 -9999 -9999 -9999 -9999 -9999 -9999 -9999 -9999 -9999 -9999 -9999 -9999 -9999 -9999 -9999 -9999 -9999 -9999 -9999 -9999 -9999 -9999 -9999 -9999 -9999 -9999 -9999 -9999 -9999 -9999 -9999 -9999 -9999 -9999 -9999 -9999 -9999 -9999 -9999 -9999 -9999 -9999 -9999 -9999 -9999 -9999 -9999 -9999 -9999 -9999 
-9999 -9999 -9999 -9999 -9999 -9999 -9999 -9999 -9999 -9999 -9999 -9999 -9999 -9999 -9999 -9999 -9999 -9999 -9999 -9999 -9999 -9999 -9999 -9999 -9999 -9999 -9999 -9999 -9999 -9999 -9999 -9999 -9999 -9999 -9999 -9999 -9999 -9999 -9999 -9999 -9999 -9999 -9999 -9999 -9999 -9999 -9999 -9999 -1.8 -9999 -9999 -9999 -9999 -9999 -9999 -9999 -9999 -9999 -9999 -9999 -9999 -9999 -9999 -9999 -9999 -9999 -12.5 -8.7 -5.4 -2 -4.6 -10.3 -13.5 -13.6 -10.8 -7 -5.4 -1.5 -1.5 -6.7 -10.7 -9.9 -10.4 -9.1 -2.1 -3.4 -3.7 -5.3 -5.5 -8.3 -8.7 -8.5 -8.6 -7.5 -7.9 -7.7 -0.4 -3.4 -6.2 -7.4 -5.2 -2.6 -0.7 -9999 -9999 -9999 -9999 -9999 -9999 -9999 -9999 -9999 -9999 -9999 -9999 -9999 -9999 -9999 -9999 -9999 -9999 -9999 -9999 -9999 -9999 -9999 -9999 -9999 -9999 -9999 -9999 -9999 -9999 -9999 -9999 -9999 -9999 -9999 -9999 -9999 -9999 -9999 -9999 -9999 -9999 -9999 -9999 -9999 -9999 -9999 -9999 -9999 -9999 -9999 -9999 -9999 -9999 -9999 -9999 -9999 -9999 -9999 -9999 -9999 -9999 -9999 -9999 -9999 -9999 -9999 
-9999 -9999 -9999 -9999 -9999 -9999 -9999 -9999 -9999 -9999 -9999 -9999 -9999 -9999 -9999 -9999 -9999 -9999 -9999 -9999 -9999 -9999 -9999 -9999 -9999 -9999 -9999 -9999 -9999 -9999 -9999 -9999 -9999 -9999 -9999 -9999 -9999 -9999 -9999 -9999 -9999 -9999 -9999 -9999 -9999 -9999 -9999 -9999 -9999 -9999 -9999 -9999 -9999 -9999 -9999 -9999 -9999 -9999 -9999 -9999 -9999 -9999 -9999 -9999 -12.6 -12.9 -11.4 -8.5 -5.8 -3.4 -3 -9 -12.4 -13.1 -12.1 -8.7 -4.5 -0.9 -5.5 -7.5 -12.2 -11.8 -10 -6.6 -1.3 -0.4 -1.9 -4.8 -4.7 -6.8 -8 -8.7 -8.6 -8.6 -8.9 -7.8 -3.1 0.2 -0.8 -5 -4.3 -0.4 -9999 -9999 -9999 -9999 -9999 -9999 -9999 -9999 -9999 -9999 -9999 -9999 -9999 -9999 -9999 -9999 -9999 -9999 -9999 -9999 -9999 -9999 -9999 -9999 -9999 -9999 -9999 -9999 -9999 -9999 -9999 -9999 -9999 -9999 -9999 -9999 -9999 -9999 -9999 -9999 -9999 -9999 -9999 -9999 -9999 -9999 -9999 -9999 -9999 -9999 -9999 -9999 -9999 -9999 -9999 -9999 -9999 -9999 -9999 -9999 -9999 -9999 -9999 -9999 -9999 -9999 -9999 -9999 
-9999 -9999 -9999 -9999 -9999 -9999 -9999 -9999 -9999 -9999 -9999 -9999 -9999 -9999 -9999 -9999 -9999 -9999 -9999 -9999 -9999 -9999 -9999 -9999 -9999 -9999 -9999 -9999 -9999 -9999 -9999 -9999 -9999 -9999 -9999 -9999 -9999 -9999 -9999 -9999 -9999 -9999 -9999 -9999 -9999 -9999 -9999 -9999 -9999 -9999 -9999 -9999 -9999 -9999 -9999 -9999 -9999 -9999 -9999 -9999 -9999 -9999 -9999 -9999 -9999 -11.8 -11.7 -9.5 -6.5 -2.6 -1.5 -7.2 -9.8 -11 -10.5 -7.2 -1.7 -0.9 -4.2 -8.3 -12 -11.6 -7.9 -3.4 -4.1 -3.1 -0.5 -3.1 -2.7 -3.1 -5.1 -6.8 -7.5 -9.3 -9.7 -8.4 -5.8 -2.9 0.1 -0.9 -3.1 -9999 -9999 -9999 -9999 -9999 -9999 -9999 -9999 -9999 -9999 -9999 -9999 -9999 -9999 -9999 -9999 -9999 -9999 -9999 -9999 -9999 -9999 -9999 -9999 -9999 -9999 -9999 -9999 -9999 -9999 -9999 -9999 -9999 -9999 -9999 -9999 -9999 -9999 -9999 -9999 -9999 -9999 -9999 -9999 -9999 -9999 -9999 -9999 -9999 -9999 -9999 -9999 -9999 -9999 -9999 -9999 -9999 -9999 -9999 -9999 -9999 -9999 -9999 -9999 -9999 -9999 -9999 -9999 -9999 
-9999 -9999 -9999 -9999 -9999 -9999 -9999 -9999 -9999 -9999 -9999 -9999 -9999 -9999 -9999 -9999 -9999 -9999 -9999 -9999 -9999 -9999 -9999 -9999 -9999 -9999 -9999 -9999 -9999 -9999 -9999 -9999 -9999 -9999 -9999 -9999 -9999 -9999 -9999 -9999 -9999 -9999 -9999 -9999 -9999 -9999 -9999 -9999 -9999 -9999 -9999 -9999 -9999 -9999 -9999 -9999 -9999 -9999 -9999 -9999 -9999 -9999 -9999 -9999 -9999 -11 -11.7 -11.3 -8.1 -4.2 -1.2 -1.5 -4.2 -9.6 -9.1 -2.3 0.3 -4.3 -7.4 -8.9 -10.4 -10.7 -8 -6.4 -8.6 -6.4 -1.3 -1 -2 -2.8 -4 -6.1 -4.7 -6.8 -8.7 -8.6 -6.7 -2.8 0.6 1.9 -9999 -9999 -9999 -9999 -9999 -9999 -9999 -9999 -9999 -9999 -9999 -9999 -9999 -9999 -9999 -9999 -9999 -9999 -9999 -9999 -9999 -9999 -9999 -9999 -9999 -9999 -9999 -9999 -9999 -9999 -9999 -9999 -9999 -9999 -9999 -9999 -9999 -9999 -9999 -9999 -9999 -9999 -9999 -9999 -9999 -9999 -9999 -9999 -9999 -9999 -9999 -9999 -9999 -9999 -9999 -9999 -9999 -9999 -9999 -9999 -9999 -9999 -9999 -9999 -9999 -9999 -9999 -9999 -9999 -9999 
-9999 -9999 -9999 -9999 -9999 -9999 -9999 -9999 -9999 -9999 -9999 -9999 -9999 -9999 -9999 -9999 -9999 -9999 -9999 -9999 -9999 -9999 -9999 -9999 -9999 -9999 -9999 -9999 -9999 -9999 -9999 -9999 -9999 -9999 -9999 -9999 -9999 -9999 -9999 -9999 -9999 -9999 -9999 -9999 -9999 -9999 -9999 -9999 -9999 -9999 -9999 -9999 -9999 -9999 -9999 -9999 -9999 -9999 -9999 -9999 -9999 -9999 -9999 -9999 -9999 -9999 -10.3 -10 -7.1 -6 -5.4 -2.7 -1.2 -6.8 -7.3 -2.8 -0.7 -5.8 -10.4 -10.2 -9.3 -7.3 -8.9 -9.2 -9.6 -5.7 -3.7 -0 -1.4 -5.3 -5.9 -4.7 -3.2 -4.4 -5.4 -8 -8.3 -3.3 -3.3 -9999 -9999 -9999 -9999 -9999 -9999 -9999 -9999 -9999 -9999 -9999 -9999 -9999 -9999 -9999 -9999 -9999 -9999 -9999 -9999 -9999 -9999 -9999 -9999 -9999 -9999 -9999 -9999 -9999 -9999 -9999 -9999 -9999 -9999 -9999 -9999 -9999 -9999 -9999 -9999 -9999 -9999 -9999 -9999 -9999 -9999 -9999 -9999 -9999 -9999 -9999 -9999 -9999 -9999 -9999 -9999 -9999 -9999 -9999 -9999 -9999 -9999 -9999 -9999 -9999 -9999 -9999 -9999 -9999 -9999 -9999 
-9999 -9999 -9999 -9999 -9999 -9999 -9999 -9999 -9999 -9999 -9999 -9999 -9999 -9999 -9999 -9999 -9999 -9999 -9999 -9999 -9999 -9999 -9999 -9999 -9999 -9999 -9999 -9999 -9999 -9999 -9999 -9999 -9999 -9999 -9999 -9999 -9999 -9999 -9999 -9999 -9999 -9999 -9999 -9999 -9999 -9999 -9999 -9999 -9999 -9999 -9999 -9999 -9999 -9999 -9999 -9999 -9999 -9999 -9999 -9999 -9999 -9999 -9999 -9999 -9999 -9999 -9999 -9.1 -9.1 -9 -8.3 -5.4 -1.4 -2.2 -2.6 -2.3 -0.7 -5.1 -8.3 -8.2 -7.8 -5 -5.1 -7.2 -8.5 -5.7 -3 -1.4 -0.4 -2.3 -4.1 -6.3 -4.2 -2 -2.4 -5.6 -7.1 -6.9 -4.4 -2 -9999 -9999 -9999 -9999 -9999 -9999 -9999 -9999 -9999 -9999 -9999 -9999 -9999 -9999 -9999 -9999 -9999 -9999 -9999 -9999 -9999 -9999 -9999 -9999 -9999 -9999 -9999 -9999 -9999 -9999 -9999 -9999 -9999 -9999 -9999 -9999 -9999 -9999 -9999 -9999 -9999 -9999 -9999 -9999 -9999 -9999 -9999 -9999 -9999 -9999 -9999 -9999 -9999 -9999 -9999 -9999 -9999 -9999 -9999 -9999 -9999 -9999 -9999 -9999 -9999 -9999 -9999 -9999 -9999 -9999 
-9999 -9999 -9999 -9999 -9999 -9999 -9999 -9999 -9999 -9999 -9999 -9999 -9999 -9999 -9999 -9999 -9999 -9999 -9999 -9999 -9999 -9999 -9999 -9999 -9999 -9999 -9999 -9999 -9999 -9999 -9999 -9999 -9999 -9999 -9999 -9999 -9999 -9999 -9999 -9999 -9999 -9999 -9999 -9999 -9999 -9999 -9999 -9999 -9999 -9999 -9999 -9999 -9999 -9999 -9999 -9999 -9999 -9999 -9999 -9999 -9999 -9999 -9999 -9999 -9999 -9999 -9999 -9999 -7.8 -6.8 -6.2 -4 -2.6 -0.5 0.7 0.5 -0.4 -4.3 -4.7 -6.2 -6.9 -4.7 -4 -6 -6 -6.6 -4.6 -4 -1.8 -1.3 -0.6 -3.4 -4.4 -3.4 -0.3 -2.8 -2.6 -3.8 -9999 -9999 -9999 -9999 -9999 -9999 -9999 -9999 -9999 -9999 -9999 -9999 -9999 -9999 -9999 -9999 -9999 -9999 -9999 -9999 -9999 -9999 -9999 -9999 -9999 -9999 -9999 -9999 -9999 -9999 -9999 -9999 -9999 -9999 -9999 -9999 -9999 -9999 -9999 -9999 -9999 -9999 -9999 -9999 -9999 -9999 -9999 -9999 -9999 -9999 -9999 -9999 -9999 -9999 -9999 -9999 -9999 -9999 -9999 -9999 -9999 -9999 -9999 -9999 -9999 -9999 -9999 -9999 -9999 -9999 -9999 -9999 
-9999 -9999 -9999 -9999 -9999 -9999 -9999 -9999 -9999 -9999 -9999 -9999 -9999 -9999 -9999 -9999 -9999 -9999 -9999 -9999 -9999 -9999 -9999 -9999 -9999 -9999 -9999 -9999 -9999 -9999 -9999 -9999 -9999 -9999 -9999 -9999 -9999 -9999 -9999 -9999 -9999 -9999 -9999 -9999 -9999 -9999 -9999 -9999 -9999 -9999 -9999 -9999 -9999 -9999 -9999 -9999 -9999 -9999 -9999 -9999 -9999 -9999 -9999 -9999 -9999 -9999 -9999 -9999 -8.3 -6.2 -4.7 -4 -4 -3.1 0.9 1.7 -2.2 -4.8 -6.4 -9999 -4.7 -9999 -3.7 -9999 -4.4 -4.7 -4.1 -5.5 -7.8 -6.1 -1 -2 -3.7 -0.9 0.6 -1.6 -0.1 -9999 -9999 -9999 -9999 -9999 -9999 -9999 -9999 -9999 -9999 -9999 -9999 -9999 -9999 -9999 -9999 -9999 -9999 -9999 -9999 -9999 -9999 -9999 -9999 -9999 -9999 -9999 -9999 -9999 -9999 -9999 -9999 -9999 -9999 -9999 -9999 -9999 -9999 -9999 -9999 -9999 -9999 -9999 -9999 -9999 -9999 -9999 -9999 -9999 -9999 -9999 -9999 -9999 -9999 -9999 -9999 -9999 -9999 -9999 -9999 -9999 -9999 -9999 -9999 -9999 -9999 -9999 -9999 -9999 -9999 -9999 -9999 -9999 
-9999 -9999 -9999 -9999 -9999 -9999 -9999 -9999 -9999 -9999 -9999 -9999 -9999 -9999 -9999 -9999 -9999 -9999 -9999 -9999 -9999 -9999 -9999 -9999 -9999 -9999 -9999 -9999 -9999 -9999 -9999 -9999 -9999 -9999 -9999 -9999 -9999 -9999 -9999 -9999 -9999 -9999 -9999 -9999 -9999 -9999 -9999 -9999 -9999 -9999 -9999 -9999 -9999 -9999 -9999 -9999 -9999 -9999 -9999 -9999 -9999 -9999 -9999 -9999 -9999 -9999 -9999 -9999 -9999 -9999 -9999 -7 -3.6 0.2 -9999 -2.3 -5.2 -8 -9999 -9999 -9999 -9999 -9999 -9999 -9999 -9999 -3.1 -5.6 -6.8 -7.3 -3.7 0.2 -0.1 0.8 1.3 -3 -2.3 -0.2 -9999 -9999 -9999 -9999 -9999 -9999 -9999 -9999 -9999 -9999 -9999 -9999 -9999 -9999 -9999 -9999 -9999 -9999 -9999 -9999 -9999 -9999 -9999 -9999 -9999 -9999 -9999 -9999 -9999 -9999 -9999 -9999 -9999 -9999 -9999 -9999 -9999 -9999 -9999 -9999 -9999 -9999 -9999 -9999 -9999 -9999 -9999 -9999 -9999 -9999 -9999 -9999 -9999 -9999 -9999 -9999 -9999 -9999 -9999 -9999 -9999 -9999 -9999 -9999 -9999 -9999 -9999 -9999 -9999 -9999 -9999 -9999 
-9999 -9999 -9999 -9999 -9999 -9999 -9999 -9999 -9999 -9999 -9999 -9999 -9999 -9999 -9999 -9999 -9999 -9999 -9999 -9999 -9999 -9999 -9999 -9999 -9999 -9999 -9999 -9999 -9999 -9999 -9999 -9999 -9999 -9999 -9999 -9999 -9999 -9999 -9999 -9999 -9999 -9999 -9999 -9999 -9999 -9999 -9999 -9999 -9999 -9999 -9999 -9999 -9999 -9999 -9999 -9999 -9999 -9999 -9999 -9999 -9999 -9999 -9999 -9999 -9999 -9999 -9999 -9999 -9999 -9999 -9999 -3.1 -1.3 2.3 -9999 -9999 -9999 -9999 -9999 -9999 -9999 -9999 -9999 -9999 -9999 -9999 -9999 -9999 -6.8 -7 -4.5 -1.5 1 -4 -2.1 0.6 -2.7 -4 -9999 -9999 -9999 -9999 -9999 -9999 -9999 -9999 -9999 -9999 -9999 -9999 -9999 -9999 -9999 -9999 -9999 -9999 -9999 -9999 -9999 -9999 -9999 -9999 -9999 -9999 -9999 -9999 -9999 -9999 -9999 -9999 -9999 -9999 -9999 -9999 -9999 -9999 -9999 -9999 -9999 -9999 -9999 -9999 -9999 -9999 -9999 -9999 -9999 -9999 -9999 -9999 -9999 -9999 -9999 -9999 -9999 -9999 -9999 -9999 -9999 -9999 -9999 -9999 -9999 -9999 -9999 -9999 -9999 -9999 -9999 -9999 
-9999 -9999 -9999 -9999 -9999 -9999 -9999 -9999 -9999 -9999 -9999 -9999 -9999 -9999 -9999 -9999 -9999 -9999 -9999 -9999 -9999 -9999 -9999 -9999 -9999 -9999 -9999 -9999 -9999 -9999 -9999 -9999 -9999 -9999 -9999 -9999 -9999 -9999 -9999 -9999 -9999 -9999 -9999 -9999 -9999 -9999 -9999 -9999 -9999 -9999 -9999 -9999 -9999 -9999 -9999 -9999 -9999 -9999 -9999 -9999 -9999 -9999 -9999 -9999 -9999 -9999 -9999 -9999 -9999 -9999 -9999 -0.5 3.6 -9999 -9999 -9999 -9999 -9999 -9999 -9999 -9999 -9999 -9999 -9999 -9999 -9999 -9999 -9999 -9999 -9999 -7.6 -4.1 0.4 -1.9 -4.9 -4.5 -7.9 -6 -9999 -9999 -9999 -9999 -9999 -9999 -9999 -9999 -9999 -9999 -9999 -9999 -9999 -9999 -9999 -9999 -9999 -9999 -9999 -9999 -9999 -9999 -9999 -9999 -9999 -9999 -9999 -9999 -9999 -9999 -9999 -9999 -9999 -9999 -9999 -9999 -9999 -9999 -9999 -9999 -9999 -9999 -9999 -9999 -9999 -9999 -9999 -9999 -9999 -9999 -9999 -9999 -9999 -9999 -9999 -9999 -9999 -9999 -9999 -9999 -9999 -9999 -9999 -9999 -9999 -9999 -9999 -9999 -9999 -9999 -9999 -9999 
-9999 -9999 -9999 -9999 -9999 -9999 -9999 -9999 -9999 -9999 -9999 -9999 -9999 -9999 -9999 -9999 -9999 -9999 -9999 -9999 -9999 -9999 -9999 -9999 -9999 -9999 -9999 -9999 -9999 -9999 -9999 -9999 -9999 -9999 -9999 -9999 -9999 -9999 -9999 -9999 -9999 -9999 -9999 -9999 -9999 -9999 -9999 -9999 -9999 -9999 -9999 -9999 -9999 -9999 -9999 -9999 -9999 -9999 -9999 -9999 -9999 -9999 -9999 -9999 -9999 -9999 -9999 -9999 -9999 -9999 -9999 3.5 -9999 -9999 -9999 -9999 -9999 -9999 -9999 -9999 -9999 -9999 -9999 -9999 -9999 -9999 -9999 -9999 -9999 -9999 -9999 -9999 -1.6 -2.9 -7.2 -9999 -9999 -9999 -9999 -9999 -9999 -9999 -9999 -9999 -9999 -9999 -9999 -9999 -9999 -9999 -9999 -9999 -9999 -9999 -9999 -9999 -9999 -9999 -9999 -9999 -9999 -9999 -9999 -9999 -9999 -9999 -9999 -9999 -9999 -9999 -9999 -9999 -9999 -9999 -9999 -9999 -9999 -9999 -9999 -9999 -9999 -9999 -9999 -9999 -9999 -9999 -9999 -9999 -9999 -9999 -9999 -9999 -9999 -9999 -9999 -9999 -9999 -9999 -9999 -9999 -9999 -9999 -9999 -9999 -9999 -9999 -9999 -9999 -9999 -9999 
-9999 -9999 -9999 -9999 -9999 -9999 -9999 -9999 -9999 -9999 -9999 -9999 -9999 -9999 -9999 -9999 -9999 -9999 -9999 -9999 -9999 -9999 -9999 -9999 -9999 -9999 -9999 -9999 -9999 -9999 -9999 -9999 -9999 -9999 -9999 -9999 -9999 -9999 -9999 -9999 -9999 -9999 -9999 -9999 -9999 -9999 -9999 -9999 -9999 -9999 -9999 -9999 -9999 -9999 -9999 -9999 -9999 -9999 -9999 -9999 -9999 -9999 -9999 -9999 -9999 -9999 -9999 -9999 -9999 -9999 -9999 -9999 -9999 -9999 -9999 -9999 -9999 -9999 -9999 -9999 -9999 -9999 -9999 -9999 -9999 -9999 -9999 -9999 -9999 -9999 -9999 -9999 -3 -9999 -9999 -9999 -9999 -9999 -9999 -9999 -9999 -9999 -9999 -9999 -9999 -9999 -9999 -9999 -9999 -9999 -9999 -9999 -9999 -9999 -9999 -9999 -9999 -9999 -9999 -9999 -9999 -9999 -9999 -9999 -9999 -9999 -9999 -9999 -9999 -9999 -9999 -9999 -9999 -9999 -9999 -9999 -9999 -9999 -9999 -9999 -9999 -9999 -9999 -9999 -9999 -9999 -9999 -9999 -9999 -9999 -9999 -9999 -9999 -9999 -9999 -9999 -9999 -9999 -9999 -9999 -9999 -9999 -9999 -9999 -9999 -9999 -9999 -9999 -9999 -9999 
