# Supplementary material for: Spatiotemporal prediction of alpine wetlands under multi-climate scenarios in the west of Sichuan, China
Source: PeerJ. 2024 Nov 27;12:e18586. doi: 10.7717/peerj.18586 (PMC11608022; doi:10.7717/peerj.18586)
Supplement: Supplemental Information 1 [file peerj-12-18586-s001.zip › Maxent_data1/2.5mBIOssp126_2021-2040/RES/maxent.log]

Sat Oct 31 14:37:48 GMT+08:00 2020
MaxEnt version 3.4.1
Checking header of C:\Users\wangh\Desktop\Wetland Predict1028\SSP model\Maxent\2.5mBIOssp126_2021-2040\2.5mbiossp126_2021-2040_1.asc
Checking header of C:\Users\wangh\Desktop\Wetland Predict1028\SSP model\Maxent\2.5mBIOssp126_2021-2040\2.5mbiossp126_2021-2040_10.asc
Checking header of C:\Users\wangh\Desktop\Wetland Predict1028\SSP model\Maxent\2.5mBIOssp126_2021-2040\2.5mbiossp126_2021-2040_11.asc
Checking header of C:\Users\wangh\Desktop\Wetland Predict1028\SSP model\Maxent\2.5mBIOssp126_2021-2040\2.5mbiossp126_2021-2040_12.asc
Checking header of C:\Users\wangh\Desktop\Wetland Predict1028\SSP model\Maxent\2.5mBIOssp126_2021-2040\2.5mbiossp126_2021-2040_13.asc
Checking header of C:\Users\wangh\Desktop\Wetland Predict1028\SSP model\Maxent\2.5mBIOssp126_2021-2040\2.5mbiossp126_2021-2040_14.asc
Checking header of C:\Users\wangh\Desktop\Wetland Predict1028\SSP model\Maxent\2.5mBIOssp126_2021-2040\2.5mbiossp126_2021-2040_15.asc
Checking header of C:\Users\wangh\Desktop\Wetland Predict1028\SSP model\Maxent\2.5mBIOssp126_2021-2040\2.5mbiossp126_2021-2040_16.asc
Checking header of C:\Users\wangh\Desktop\Wetland Predict1028\SSP model\Maxent\2.5mBIOssp126_2021-2040\2.5mbiossp126_2021-2040_17.asc
Checking header of C:\Users\wangh\Desktop\Wetland Predict1028\SSP model\Maxent\2.5mBIOssp126_2021-2040\2.5mbiossp126_2021-2040_18.asc
Checking header of C:\Users\wangh\Desktop\Wetland Predict1028\SSP model\Maxent\2.5mBIOssp126_2021-2040\2.5mbiossp126_2021-2040_19.asc
Checking header of C:\Users\wangh\Desktop\Wetland Predict1028\SSP model\Maxent\2.5mBIOssp126_2021-2040\2.5mbiossp126_2021-2040_2.asc
Checking header of C:\Users\wangh\Desktop\Wetland Predict1028\SSP model\Maxent\2.5mBIOssp126_2021-2040\2.5mbiossp126_2021-2040_3.asc
Checking header of C:\Users\wangh\Desktop\Wetland Predict1028\SSP model\Maxent\2.5mBIOssp126_2021-2040\2.5mbiossp126_2021-2040_4.asc
Checking header of C:\Users\wangh\Desktop\Wetland Predict1028\SSP model\Maxent\2.5mBIOssp126_2021-2040\2.5mbiossp126_2021-2040_5.asc
Checking header of C:\Users\wangh\Desktop\Wetland Predict1028\SSP model\Maxent\2.5mBIOssp126_2021-2040\2.5mbiossp126_2021-2040_6.asc
Checking header of C:\Users\wangh\Desktop\Wetland Predict1028\SSP model\Maxent\2.5mBIOssp126_2021-2040\2.5mbiossp126_2021-2040_7.asc
Checking header of C:\Users\wangh\Desktop\Wetland Predict1028\SSP model\Maxent\2.5mBIOssp126_2021-2040\2.5mbiossp126_2021-2040_8.asc
Checking header of C:\Users\wangh\Desktop\Wetland Predict1028\SSP model\Maxent\2.5mBIOssp126_2021-2040\2.5mbiossp126_2021-2040_9.asc
Checking header of C:\Users\wangh\Desktop\Wetland Predict1028\SSP model\Maxent\2.5mBIOssp126_2021-2040\wc2.1_2.5m_elev.asc
Reading samples from WetlandPoint.csv
Read samples: max memory 1884815360, total allocated 128974848, free 105458208, used 23516640, increment 23516640
Reading samples from WetlandPoint.csv
Read samples: max memory 1884815360, total allocated 163053568, free 117537776, used 45515792, increment 21999152
Converting file C:\Users\wangh\Desktop\Wetland Predict1028\SSP model\Maxent\2.5mBIOssp126_2021-2040\2.5mbiossp126_2021-2040_1.asc size 195670, max memory = 1884815360
Reading file 2.5mbiossp126_2021-2040_1.asc
FLOAT, 13314 pixels with data
readGrid: max memory 1884815360, total allocated 163053568, free 130975512, used 32078056, increment -13437736
Writing file C:\Users\wangh\Desktop\Wetland Predict1028\SSP model\Maxent\2.5mBIOssp126_2021-2040\maxent.cache\2.5mbiossp126_2021-2040_1.mxe
Converting file C:\Users\wangh\Desktop\Wetland Predict1028\SSP model\Maxent\2.5mBIOssp126_2021-2040\2.5mbiossp126_2021-2040_10.asc size 185150, max memory = 1884815360
Reading file 2.5mbiossp126_2021-2040_10.asc
FLOAT, 13314 pixels with data
readGrid: max memory 1884815360, total allocated 163053568, free 123729224, used 39324344, increment 7246288
Writing file C:\Users\wangh\Desktop\Wetland Predict1028\SSP model\Maxent\2.5mBIOssp126_2021-2040\maxent.cache\2.5mbiossp126_2021-2040_10.mxe
Converting file C:\Users\wangh\Desktop\Wetland Predict1028\SSP model\Maxent\2.5mBIOssp126_2021-2040\2.5mbiossp126_2021-2040_11.asc size 196337, max memory = 1884815360
Reading file 2.5mbiossp126_2021-2040_11.asc
FLOAT, 13314 pixels with data
readGrid: max memory 1884815360, total allocated 163053568, free 115720808, used 47332760, increment 8008416
Writing file C:\Users\wangh\Desktop\Wetland Predict1028\SSP model\Maxent\2.5mBIOssp126_2021-2040\maxent.cache\2.5mbiossp126_2021-2040_11.mxe
Converting file C:\Users\wangh\Desktop\Wetland Predict1028\SSP model\Maxent\2.5mBIOssp126_2021-2040\2.5mbiossp126_2021-2040_12.asc size 136017, max memory = 1884815360
Reading file 2.5mbiossp126_2021-2040_12.asc
SHORT, 13314 pixels with data
readGrid: max memory 1884815360, total allocated 163053568, free 110870840, used 52182728, increment 4849968
Writing file C:\Users\wangh\Desktop\Wetland Predict1028\SSP model\Maxent\2.5mBIOssp126_2021-2040\maxent.cache\2.5mbiossp126_2021-2040_12.mxe
Converting file C:\Users\wangh\Desktop\Wetland Predict1028\SSP model\Maxent\2.5mBIOssp126_2021-2040\2.5mbiossp126_2021-2040_13.asc size 136016, max memory = 1884815360
Reading file 2.5mbiossp126_2021-2040_13.asc
BYTE, 13314 pixels with data
readGrid: max memory 1884815360, total allocated 163053568, free 106534656, used 56518912, increment 4336184
Writing file C:\Users\wangh\Desktop\Wetland Predict1028\SSP model\Maxent\2.5mBIOssp126_2021-2040\maxent.cache\2.5mbiossp126_2021-2040_13.mxe
Converting file C:\Users\wangh\Desktop\Wetland Predict1028\SSP model\Maxent\2.5mBIOssp126_2021-2040\2.5mbiossp126_2021-2040_14.asc size 109411, max memory = 1884815360
Reading file 2.5mbiossp126_2021-2040_14.asc
SIGNEDBYTE, 13314 pixels with data
readGrid: max memory 1884815360, total allocated 163053568, free 101228144, used 61825424, increment 5306512
Writing file C:\Users\wangh\Desktop\Wetland Predict1028\SSP model\Maxent\2.5mBIOssp126_2021-2040\maxent.cache\2.5mbiossp126_2021-2040_14.mxe
Converting file C:\Users\wangh\Desktop\Wetland Predict1028\SSP model\Maxent\2.5mBIOssp126_2021-2040\2.5mbiossp126_2021-2040_15.asc size 201110, max memory = 1884815360
Reading file 2.5mbiossp126_2021-2040_15.asc
FLOAT, 13314 pixels with data
readGrid: max memory 1884815360, total allocated 163053568, free 93981920, used 69071648, increment 7246224
Writing file C:\Users\wangh\Desktop\Wetland Predict1028\SSP model\Maxent\2.5mBIOssp126_2021-2040\maxent.cache\2.5mbiossp126_2021-2040_15.mxe
Converting file C:\Users\wangh\Desktop\Wetland Predict1028\SSP model\Maxent\2.5mBIOssp126_2021-2040\2.5mbiossp126_2021-2040_16.asc size 136017, max memory = 1884815360
Reading file 2.5mbiossp126_2021-2040_16.asc
SHORT, 13314 pixels with data
readGrid: max memory 1884815360, total allocated 163053568, free 89645704, used 73407864, increment 4336216
Writing file C:\Users\wangh\Desktop\Wetland Predict1028\SSP model\Maxent\2.5mBIOssp126_2021-2040\maxent.cache\2.5mbiossp126_2021-2040_16.mxe
Converting file C:\Users\wangh\Desktop\Wetland Predict1028\SSP model\Maxent\2.5mBIOssp126_2021-2040\2.5mbiossp126_2021-2040_17.asc size 121881, max memory = 1884815360
Reading file 2.5mbiossp126_2021-2040_17.asc
SIGNEDBYTE, 13314 pixels with data
readGrid: max memory 1884815360, total allocated 163053568, free 84319504, used 78734064, increment 5326200
Writing file C:\Users\wangh\Desktop\Wetland Predict1028\SSP model\Maxent\2.5mBIOssp126_2021-2040\maxent.cache\2.5mbiossp126_2021-2040_17.mxe
Converting file C:\Users\wangh\Desktop\Wetland Predict1028\SSP model\Maxent\2.5mBIOssp126_2021-2040\2.5mbiossp126_2021-2040_18.asc size 136017, max memory = 1884815360
Reading file 2.5mbiossp126_2021-2040_18.asc
SHORT, 13314 pixels with data
readGrid: max memory 1884815360, total allocated 163053568, free 80439536, used 82614032, increment 3879968
Writing file C:\Users\wangh\Desktop\Wetland Predict1028\SSP model\Maxent\2.5mBIOssp126_2021-2040\maxent.cache\2.5mbiossp126_2021-2040_18.mxe
Converting file C:\Users\wangh\Desktop\Wetland Predict1028\SSP model\Maxent\2.5mBIOssp126_2021-2040\2.5mbiossp126_2021-2040_19.asc size 121881, max memory = 1884815360
Reading file 2.5mbiossp126_2021-2040_19.asc
SIGNEDBYTE, 13314 pixels with data
readGrid: max memory 1884815360, total allocated 163053568, free 75133072, used 87920496, increment 5306464
Writing file C:\Users\wangh\Desktop\Wetland Predict1028\SSP model\Maxent\2.5mBIOssp126_2021-2040\maxent.cache\2.5mbiossp126_2021-2040_19.mxe
Converting file C:\Users\wangh\Desktop\Wetland Predict1028\SSP model\Maxent\2.5mBIOssp126_2021-2040\2.5mbiossp126_2021-2040_2.asc size 190190, max memory = 1884815360
Reading file 2.5mbiossp126_2021-2040_2.asc
FLOAT, 13314 pixels with data
readGrid: max memory 1884815360, total allocated 238026752, free 206693648, used 31333104, increment -56587392
Writing file C:\Users\wangh\Desktop\Wetland Predict1028\SSP model\Maxent\2.5mBIOssp126_2021-2040\maxent.cache\2.5mbiossp126_2021-2040_2.mxe
Converting file C:\Users\wangh\Desktop\Wetland Predict1028\SSP model\Maxent\2.5mBIOssp126_2021-2040\2.5mbiossp126_2021-2040_3.asc size 200862, max memory = 1884815360
Reading file 2.5mbiossp126_2021-2040_3.asc
FLOAT, 13314 pixels with data
readGrid: max memory 1884815360, total allocated 238026752, free 200279608, used 37747144, increment 6414040
Writing file C:\Users\wangh\Desktop\Wetland Predict1028\SSP model\Maxent\2.5mBIOssp126_2021-2040\maxent.cache\2.5mbiossp126_2021-2040_3.mxe
Converting file C:\Users\wangh\Desktop\Wetland Predict1028\SSP model\Maxent\2.5mBIOssp126_2021-2040\2.5mbiossp126_2021-2040_4.asc size 201119, max memory = 1884815360
Reading file 2.5mbiossp126_2021-2040_4.asc
FLOAT, 13314 pixels with data
readGrid: max memory 1884815360, total allocated 238026752, free 193208080, used 44818672, increment 7071528
Writing file C:\Users\wangh\Desktop\Wetland Predict1028\SSP model\Maxent\2.5mBIOssp126_2021-2040\maxent.cache\2.5mbiossp126_2021-2040_4.mxe
Converting file C:\Users\wangh\Desktop\Wetland Predict1028\SSP model\Maxent\2.5mBIOssp126_2021-2040\2.5mbiossp126_2021-2040_5.asc size 146702, max memory = 1884815360
Reading file 2.5mbiossp126_2021-2040_5.asc
FLOAT, 13314 pixels with data
readGrid: max memory 1884815360, total allocated 238026752, free 186794072, used 51232680, increment 6414008
Writing file C:\Users\wangh\Desktop\Wetland Predict1028\SSP model\Maxent\2.5mBIOssp126_2021-2040\maxent.cache\2.5mbiossp126_2021-2040_5.mxe
Converting file C:\Users\wangh\Desktop\Wetland Predict1028\SSP model\Maxent\2.5mBIOssp126_2021-2040\2.5mbiossp126_2021-2040_6.asc size 157768, max memory = 1884815360
Reading file 2.5mbiossp126_2021-2040_6.asc
FLOAT, 13314 pixels with data
readGrid: max memory 1884815360, total allocated 238026752, free 179722560, used 58304192, increment 7071512
Writing file C:\Users\wangh\Desktop\Wetland Predict1028\SSP model\Maxent\2.5mBIOssp126_2021-2040\maxent.cache\2.5mbiossp126_2021-2040_6.mxe
Converting file C:\Users\wangh\Desktop\Wetland Predict1028\SSP model\Maxent\2.5mBIOssp126_2021-2040\2.5mbiossp126_2021-2040_7.asc size 146743, max memory = 1884815360
Reading file 2.5mbiossp126_2021-2040_7.asc
FLOAT, 13314 pixels with data
readGrid: max memory 1884815360, total allocated 238026752, free 173308456, used 64718296, increment 6414104
Writing file C:\Users\wangh\Desktop\Wetland Predict1028\SSP model\Maxent\2.5mBIOssp126_2021-2040\maxent.cache\2.5mbiossp126_2021-2040_7.mxe
Converting file C:\Users\wangh\Desktop\Wetland Predict1028\SSP model\Maxent\2.5mBIOssp126_2021-2040\2.5mbiossp126_2021-2040_8.asc size 184754, max memory = 1884815360
Reading file 2.5mbiossp126_2021-2040_8.asc
FLOAT, 13314 pixels with data
readGrid: max memory 1884815360, total allocated 238026752, free 166237000, used 71789752, increment 7071456
Writing file C:\Users\wangh\Desktop\Wetland Predict1028\SSP model\Maxent\2.5mBIOssp126_2021-2040\maxent.cache\2.5mbiossp126_2021-2040_8.mxe
Converting file C:\Users\wangh\Desktop\Wetland Predict1028\SSP model\Maxent\2.5mBIOssp126_2021-2040\2.5mbiossp126_2021-2040_9.asc size 195963, max memory = 1884815360
Reading file 2.5mbiossp126_2021-2040_9.asc
FLOAT, 13314 pixels with data
readGrid: max memory 1884815360, total allocated 238026752, free 159822960, used 78203792, increment 6414040
Writing file C:\Users\wangh\Desktop\Wetland Predict1028\SSP model\Maxent\2.5mBIOssp126_2021-2040\maxent.cache\2.5mbiossp126_2021-2040_9.mxe
Converting file C:\Users\wangh\Desktop\Wetland Predict1028\SSP model\Maxent\2.5mBIOssp126_2021-2040\wc2.1_2.5m_elev.asc size 149331, max memory = 1884815360
Reading file wc2.1_2.5m_elev.asc
SHORT, 13314 pixels with data
readGrid: max memory 1884815360, total allocated 238026752, free 154889272, used 83137480, increment 4933688
Writing file C:\Users\wangh\Desktop\Wetland Predict1028\SSP model\Maxent\2.5mBIOssp126_2021-2040\maxent.cache\wc2.1_2.5m_elev.mxe
Extractor: max memory 1884815360, total allocated 238026752, free 154889272, used 83137480, increment 0
Extracting random background and sample data
Warning: Sample at 97.7903253799, 34.1782213392 in WetlandPoint.csv is missing some environmental data (e.g. 2.5mbiossp126_2021-2040_1)
Warning: Skipping sample at 97.7903253799, 34.1782213392 which has no environmental data
Warning: Sample at 97.8011743216, 34.1783278179 in WetlandPoint.csv is missing some environmental data (e.g. 2.5mbiossp126_2021-2040_1)
Warning: Skipping sample at 97.8011743216, 34.1783278179 which has no environmental data
Warning: Sample at 97.8010467537, 34.1873444889 in WetlandPoint.csv is missing some environmental data (e.g. 2.5mbiossp126_2021-2040_1)
Warning: Skipping sample at 97.8010467537, 34.1873444889 which has no environmental data
Warning: Sample at 97.8009191291, 34.1963611461 in WetlandPoint.csv is missing some environmental data (e.g. 2.5mbiossp126_2021-2040_1)
Warning: Skipping sample at 97.8009191291, 34.1963611461 which has no environmental data
Warning: Sample at 97.7903253799, 34.1782213392 in WetlandPoint.csv is missing some environmental data (e.g. 2.5mbiossp126_2021-2040_1)
Warning: Skipping sample at 97.7903253799, 34.1782213392 which has no environmental data
Warning: Sample at 97.8011743216, 34.1783278179 in WetlandPoint.csv is missing some environmental data (e.g. 2.5mbiossp126_2021-2040_1)
Warning: Skipping sample at 97.8011743216, 34.1783278179 which has no environmental data
Warning: Sample at 97.8010467537, 34.1873444889 in WetlandPoint.csv is missing some environmental data (e.g. 2.5mbiossp126_2021-2040_1)
Warning: Skipping sample at 97.8010467537, 34.1873444889 which has no environmental data
Warning: Sample at 97.8009191291, 34.1963611461 in WetlandPoint.csv is missing some environmental data (e.g. 2.5mbiossp126_2021-2040_1)
Warning: Skipping sample at 97.8009191291, 34.1963611461 which has no environmental data
Warning: Sample at 97.931365897, 34.1795307686 in WetlandPoint.csv is missing some environmental data (e.g. 2.5mbiossp126_2021-2040_1)
Warning: Skipping sample at 97.931365897, 34.1795307686 which has no environmental data
Warning: Sample at 97.9422155357, 34.1796247812 in WetlandPoint.csv is missing some environmental data (e.g. 2.5mbiossp126_2021-2040_1)
Warning: Skipping sample at 97.9422155357, 34.1796247812 which has no environmental data
Warning: Sample at 97.9530652244, 34.1797178348 in WetlandPoint.csv is missing some environmental data (e.g. 2.5mbiossp126_2021-2040_1)
Warning: Skipping sample at 97.9530652244, 34.1797178348 which has no environmental data
Warning: Sample at 97.9312521761, 34.1885478445 in WetlandPoint.csv is missing some environmental data (e.g. 2.5mbiossp126_2021-2040_1)
Warning: Skipping sample at 97.9312521761, 34.1885478445 which has no environmental data
Warning: Sample at 97.931365897, 34.1795307686 in WetlandPoint.csv is missing some environmental data (e.g. 2.5mbiossp126_2021-2040_1)
Warning: Skipping sample at 97.931365897, 34.1795307686 which has no environmental data
Warning: Sample at 97.9422155357, 34.1796247812 in WetlandPoint.csv is missing some environmental data (e.g. 2.5mbiossp126_2021-2040_1)
Warning: Skipping sample at 97.9422155357, 34.1796247812 which has no environmental data
Warning: Sample at 97.9530652244, 34.1797178348 in WetlandPoint.csv is missing some environmental data (e.g. 2.5mbiossp126_2021-2040_1)
Warning: Skipping sample at 97.9530652244, 34.1797178348 which has no environmental data
Warning: Sample at 97.9312521761, 34.1885478445 in WetlandPoint.csv is missing some environmental data (e.g. 2.5mbiossp126_2021-2040_1)
Warning: Skipping sample at 97.9312521761, 34.1885478445 which has no environmental data
Warning: Sample at 97.7150674936, 34.1323670608 in WetlandPoint.csv is missing some environmental data (e.g. 2.5mbiossp126_2021-2040_1)
Warning: Skipping sample at 97.7150674936, 34.1323670608 which has no environmental data
Warning: Sample at 97.714931, 34.1413835047 in WetlandPoint.csv is missing some environmental data (e.g. 2.5mbiossp126_2021-2040_1)
Warning: Skipping sample at 97.714931, 34.1413835047 which has no environmental data
Warning: Sample at 97.7150674936, 34.1323670608 in WetlandPoint.csv is missing some environmental data (e.g. 2.5mbiossp126_2021-2040_1)
Warning: Skipping sample at 97.7150674936, 34.1323670608 which has no environmental data
Warning: Sample at 97.714931, 34.1413835047 in WetlandPoint.csv is missing some environmental data (e.g. 2.5mbiossp126_2021-2040_1)
Warning: Skipping sample at 97.714931, 34.1413835047 which has no environmental data
Warning: Sample at 98.1492717374, 34.0910515701 in WetlandPoint.csv is missing some environmental data (e.g. 2.5mbiossp126_2021-2040_1)
Warning: Skipping sample at 98.1492717374, 34.0910515701 which has no environmental data
Warning: Sample at 98.1601107629, 34.0911261477 in WetlandPoint.csv is missing some environmental data (e.g. 2.5mbiossp126_2021-2040_1)
Warning: Skipping sample at 98.1601107629, 34.0911261477 which has no environmental data
Warning: Sample at 98.170949828, 34.0911997693 in WetlandPoint.csv is missing some environmental data (e.g. 2.5mbiossp126_2021-2040_1)
Warning: Skipping sample at 98.170949828, 34.0911997693 which has no environmental data
Warning: Sample at 98.1491815036, 34.1000693525 in WetlandPoint.csv is missing some environmental data (e.g. 2.5mbiossp126_2021-2040_1)
Warning: Skipping sample at 98.1491815036, 34.1000693525 which has no environmental data
Warning: Sample at 98.1600216784, 34.1001439554 in WetlandPoint.csv is missing some environmental data (e.g. 2.5mbiossp126_2021-2040_1)
Warning: Skipping sample at 98.1600216784, 34.1001439554 which has no environmental data
Warning: Sample at 98.1490912296, 34.1090871216 in WetlandPoint.csv is missing some environmental data (e.g. 2.5mbiossp126_2021-2040_1)
Warning: Skipping sample at 98.1490912296, 34.1090871216 which has no environmental data
Warning: Sample at 98.1492717374, 34.0910515701 in WetlandPoint.csv is missing some environmental data (e.g. 2.5mbiossp126_2021-2040_1)
Warning: Skipping sample at 98.1492717374, 34.0910515701 which has no environmental data
Warning: Sample at 98.1601107629, 34.0911261477 in WetlandPoint.csv is missing some environmental data (e.g. 2.5mbiossp126_2021-2040_1)
Warning: Skipping sample at 98.1601107629, 34.0911261477 which has no environmental data
Warning: Sample at 98.170949828, 34.0911997693 in WetlandPoint.csv is missing some environmental data (e.g. 2.5mbiossp126_2021-2040_1)
Warning: Skipping sample at 98.170949828, 34.0911997693 which has no environmental data
Warning: Sample at 98.1491815036, 34.1000693525 in WetlandPoint.csv is missing some environmental data (e.g. 2.5mbiossp126_2021-2040_1)
Warning: Skipping sample at 98.1491815036, 34.1000693525 which has no environmental data
Warning: Sample at 98.1600216784, 34.1001439554 in WetlandPoint.csv is missing some environmental data (e.g. 2.5mbiossp126_2021-2040_1)
Warning: Skipping sample at 98.1600216784, 34.1001439554 which has no environmental data
Warning: Sample at 98.1490912296, 34.1090871216 in WetlandPoint.csv is missing some environmental data (e.g. 2.5mbiossp126_2021-2040_1)
Warning: Skipping sample at 98.1490912296, 34.1090871216 which has no environmental data
Warning: Sample at 98.1817889322, 34.0912724348 in WetlandPoint.csv is missing some environmental data (e.g. 2.5mbiossp126_2021-2040_1)
Warning: Skipping sample at 98.1817889322, 34.0912724348 which has no environmental data
Warning: Sample at 98.1926280749, 34.0913441442 in WetlandPoint.csv is missing some environmental data (e.g. 2.5mbiossp126_2021-2040_1)
Warning: Skipping sample at 98.1926280749, 34.0913441442 which has no environmental data
Warning: Sample at 98.1817889322, 34.0912724348 in WetlandPoint.csv is missing some environmental data (e.g. 2.5mbiossp126_2021-2040_1)
Warning: Skipping sample at 98.1817889322, 34.0912724348 which has no environmental data
Warning: Sample at 98.1926280749, 34.0913441442 in WetlandPoint.csv is missing some environmental data (e.g. 2.5mbiossp126_2021-2040_1)
Warning: Skipping sample at 98.1926280749, 34.0913441442 which has no environmental data
Warning: Sample at 98.3986422045, 34.0835066586 in WetlandPoint.csv is missing some environmental data (e.g. 2.5mbiossp126_2021-2040_1)
Warning: Skipping sample at 98.3986422045, 34.0835066586 which has no environmental data
Warning: Sample at 98.3986422045, 34.0835066586 in WetlandPoint.csv is missing some environmental data (e.g. 2.5mbiossp126_2021-2040_1)
Warning: Skipping sample at 98.3986422045, 34.0835066586 which has no environmental data
Warning: Sample at 98.4316398535, 34.0115142546 in WetlandPoint.csv is missing some environmental data (e.g. 2.5mbiossp126_2021-2040_1)
Warning: Skipping sample at 98.4316398535, 34.0115142546 which has no environmental data
Warning: Sample at 98.4316398535, 34.0115142546 in WetlandPoint.csv is missing some environmental data (e.g. 2.5mbiossp126_2021-2040_1)
Warning: Skipping sample at 98.4316398535, 34.0115142546 which has no environmental data
Warning: Sample at 98.4318800079, 33.9754403148 in WetlandPoint.csv is missing some environmental data (e.g. 2.5mbiossp126_2021-2040_1)
Warning: Skipping sample at 98.4318800079, 33.9754403148 which has no environmental data
Warning: Sample at 98.4318200093, 33.9844588198 in WetlandPoint.csv is missing some environmental data (e.g. 2.5mbiossp126_2021-2040_1)
Warning: Skipping sample at 98.4318200093, 33.9844588198 which has no environmental data
Warning: Sample at 98.4317599841, 33.9934773114 in WetlandPoint.csv is missing some environmental data (e.g. 2.5mbiossp126_2021-2040_1)
Warning: Skipping sample at 98.4317599841, 33.9934773114 which has no environmental data
Warning: Sample at 98.4316999321, 34.0024957896 in WetlandPoint.csv is missing some environmental data (e.g. 2.5mbiossp126_2021-2040_1)
Warning: Skipping sample at 98.4316999321, 34.0024957896 which has no environmental data
Warning: Sample at 98.4318800079, 33.9754403148 in WetlandPoint.csv is missing some environmental data (e.g. 2.5mbiossp126_2021-2040_1)
Warning: Skipping sample at 98.4318800079, 33.9754403148 which has no environmental data
Warning: Sample at 98.4318200093, 33.9844588198 in WetlandPoint.csv is missing some environmental data (e.g. 2.5mbiossp126_2021-2040_1)
Warning: Skipping sample at 98.4318200093, 33.9844588198 which has no environmental data
Warning: Sample at 98.4317599841, 33.9934773114 in WetlandPoint.csv is missing some environmental data (e.g. 2.5mbiossp126_2021-2040_1)
Warning: Skipping sample at 98.4317599841, 33.9934773114 which has no environmental data
Warning: Sample at 98.4316999321, 34.0024957896 in WetlandPoint.csv is missing some environmental data (e.g. 2.5mbiossp126_2021-2040_1)
Warning: Skipping sample at 98.4316999321, 34.0024957896 which has no environmental data
Warning: Sample at 98.3997219175, 33.9301936411 in WetlandPoint.csv is missing some environmental data (e.g. 2.5mbiossp126_2021-2040_1)
Warning: Skipping sample at 98.3997219175, 33.9301936411 which has no environmental data
Warning: Sample at 98.3996586307, 33.9392121607 in WetlandPoint.csv is missing some environmental data (e.g. 2.5mbiossp126_2021-2040_1)
Warning: Skipping sample at 98.3996586307, 33.9392121607 which has no environmental data
Warning: Sample at 98.3995953158, 33.9482306669 in WetlandPoint.csv is missing some environmental data (e.g. 2.5mbiossp126_2021-2040_1)
Warning: Skipping sample at 98.3995953158, 33.9482306669 which has no environmental data
Warning: Sample at 98.4104167975, 33.9482829691 in WetlandPoint.csv is missing some environmental data (e.g. 2.5mbiossp126_2021-2040_1)
Warning: Skipping sample at 98.4104167975, 33.9482829691 which has no environmental data
Warning: Sample at 98.3995319726, 33.9572491598 in WetlandPoint.csv is missing some environmental data (e.g. 2.5mbiossp126_2021-2040_1)
Warning: Skipping sample at 98.3995319726, 33.9572491598 which has no environmental data
Warning: Sample at 98.4103545959, 33.9573014796 in WetlandPoint.csv is missing some environmental data (e.g. 2.5mbiossp126_2021-2040_1)
Warning: Skipping sample at 98.4103545959, 33.9573014796 which has no environmental data
Warning: Sample at 98.3997219175, 33.9301936411 in WetlandPoint.csv is missing some environmental data (e.g. 2.5mbiossp126_2021-2040_1)
Warning: Skipping sample at 98.3997219175, 33.9301936411 which has no environmental data
Warning: Sample at 98.3996586307, 33.9392121607 in WetlandPoint.csv is missing some environmental data (e.g. 2.5mbiossp126_2021-2040_1)
Warning: Skipping sample at 98.3996586307, 33.9392121607 which has no environmental data
Warning: Sample at 98.3995953158, 33.9482306669 in WetlandPoint.csv is missing some environmental data (e.g. 2.5mbiossp126_2021-2040_1)
Warning: Skipping sample at 98.3995953158, 33.9482306669 which has no environmental data
Warning: Sample at 98.4104167975, 33.9482829691 in WetlandPoint.csv is missing some environmental data (e.g. 2.5mbiossp126_2021-2040_1)
Warning: Skipping sample at 98.4104167975, 33.9482829691 which has no environmental data
Warning: Sample at 98.3995319726, 33.9572491598 in WetlandPoint.csv is missing some environmental data (e.g. 2.5mbiossp126_2021-2040_1)
Warning: Skipping sample at 98.3995319726, 33.9572491598 which has no environmental data
Warning: Sample at 98.4103545959, 33.9573014796 in WetlandPoint.csv is missing some environmental data (e.g. 2.5mbiossp126_2021-2040_1)
Warning: Skipping sample at 98.4103545959, 33.9573014796 which has no environmental data
Warning: Sample at 97.416023383, 33.8853976114 in WetlandPoint.csv is missing some environmental data (e.g. 2.5mbiossp126_2021-2040_1)
Warning: Skipping sample at 97.416023383, 33.8853976114 which has no environmental data
Warning: Sample at 97.416023383, 33.8853976114 in WetlandPoint.csv is missing some environmental data (e.g. 2.5mbiossp126_2021-2040_1)
Warning: Skipping sample at 97.416023383, 33.8853976114 which has no environmental data
Warning: Sample at 98.4543352972, 33.8492774293 in WetlandPoint.csv is missing some environmental data (e.g. 2.5mbiossp126_2021-2040_1)
Warning: Skipping sample at 98.4543352972, 33.8492774293 which has no environmental data
Warning: Sample at 98.4543352972, 33.8492774293 in WetlandPoint.csv is missing some environmental data (e.g. 2.5mbiossp126_2021-2040_1)
Warning: Skipping sample at 98.4543352972, 33.8492774293 which has no environmental data
Warning: Sample at 98.476228548, 33.8042772411 in WetlandPoint.csv is missing some environmental data (e.g. 2.5mbiossp126_2021-2040_1)
Warning: Skipping sample at 98.476228548, 33.8042772411 which has no environmental data
Warning: Sample at 98.4870320162, 33.8043226388 in WetlandPoint.csv is missing some environmental data (e.g. 2.5mbiossp126_2021-2040_1)
Warning: Skipping sample at 98.4870320162, 33.8043226388 which has no environmental data
Warning: Sample at 98.4761735883, 33.8132960638 in WetlandPoint.csv is missing some environmental data (e.g. 2.5mbiossp126_2021-2040_1)
Warning: Skipping sample at 98.4761735883, 33.8132960638 which has no environmental data
Warning: Sample at 98.4761186041, 33.8223148731 in WetlandPoint.csv is missing some environmental data (e.g. 2.5mbiossp126_2021-2040_1)
Warning: Skipping sample at 98.4761186041, 33.8223148731 which has no environmental data
Warning: Sample at 98.4760635954, 33.8313336692 in WetlandPoint.csv is missing some environmental data (e.g. 2.5mbiossp126_2021-2040_1)
Warning: Skipping sample at 98.4760635954, 33.8313336692 which has no environmental data
Warning: Sample at 98.476228548, 33.8042772411 in WetlandPoint.csv is missing some environmental data (e.g. 2.5mbiossp126_2021-2040_1)
Warning: Skipping sample at 98.476228548, 33.8042772411 which has no environmental data
Warning: Sample at 98.4870320162, 33.8043226388 in WetlandPoint.csv is missing some environmental data (e.g. 2.5mbiossp126_2021-2040_1)
Warning: Skipping sample at 98.4870320162, 33.8043226388 which has no environmental data
Warning: Sample at 98.4761735883, 33.8132960638 in WetlandPoint.csv is missing some environmental data (e.g. 2.5mbiossp126_2021-2040_1)
Warning: Skipping sample at 98.4761735883, 33.8132960638 which has no environmental data
Warning: Sample at 98.4761186041, 33.8223148731 in WetlandPoint.csv is missing some environmental data (e.g. 2.5mbiossp126_2021-2040_1)
Warning: Skipping sample at 98.4761186041, 33.8223148731 which has no environmental data
Warning: Sample at 98.4760635954, 33.8313336692 in WetlandPoint.csv is missing some environmental data (e.g. 2.5mbiossp126_2021-2040_1)
Warning: Skipping sample at 98.4760635954, 33.8313336692 which has no environmental data
Warning: Sample at 97.4181837238, 33.7681932299 in WetlandPoint.csv is missing some environmental data (e.g. 2.5mbiossp126_2021-2040_1)
Warning: Skipping sample at 97.4181837238, 33.7681932299 which has no environmental data
Warning: Sample at 97.4180179868, 33.7772090351 in WetlandPoint.csv is missing some environmental data (e.g. 2.5mbiossp126_2021-2040_1)
Warning: Skipping sample at 97.4180179868, 33.7772090351 which has no environmental data
Warning: Sample at 97.4178521761, 33.7862248264 in WetlandPoint.csv is missing some environmental data (e.g. 2.5mbiossp126_2021-2040_1)
Warning: Skipping sample at 97.4178521761, 33.7862248264 which has no environmental data
Warning: Sample at 97.4068876875, 33.7951016039 in WetlandPoint.csv is missing some environmental data (e.g. 2.5mbiossp126_2021-2040_1)
Warning: Skipping sample at 97.4068876875, 33.7951016039 which has no environmental data
Warning: Sample at 97.4181837238, 33.7681932299 in WetlandPoint.csv is missing some environmental data (e.g. 2.5mbiossp126_2021-2040_1)
Warning: Skipping sample at 97.4181837238, 33.7681932299 which has no environmental data
Warning: Sample at 97.4180179868, 33.7772090351 in WetlandPoint.csv is missing some environmental data (e.g. 2.5mbiossp126_2021-2040_1)
Warning: Skipping sample at 97.4180179868, 33.7772090351 which has no environmental data
Warning: Sample at 97.4178521761, 33.7862248264 in WetlandPoint.csv is missing some environmental data (e.g. 2.5mbiossp126_2021-2040_1)
Warning: Skipping sample at 97.4178521761, 33.7862248264 which has no environmental data
Warning: Sample at 97.4068876875, 33.7951016039 in WetlandPoint.csv is missing some environmental data (e.g. 2.5mbiossp126_2021-2040_1)
Warning: Skipping sample at 97.4068876875, 33.7951016039 which has no environmental data
Warning: Sample at 98.4765029803, 33.7591829286 in WetlandPoint.csv is missing some environmental data (e.g. 2.5mbiossp126_2021-2040_1)
Warning: Skipping sample at 98.4765029803, 33.7591829286 which has no environmental data
Warning: Sample at 98.4873007886, 33.7592282495 in WetlandPoint.csv is missing some environmental data (e.g. 2.5mbiossp126_2021-2040_1)
Warning: Skipping sample at 98.4873007886, 33.7592282495 which has no environmental data
Warning: Sample at 98.4764481427, 33.7682018177 in WetlandPoint.csv is missing some environmental data (e.g. 2.5mbiossp126_2021-2040_1)
Warning: Skipping sample at 98.4764481427, 33.7682018177 which has no environmental data
Warning: Sample at 98.4872470819, 33.7682471539 in WetlandPoint.csv is missing some environmental data (e.g. 2.5mbiossp126_2021-2040_1)
Warning: Skipping sample at 98.4872470819, 33.7682471539 which has no environmental data
Warning: Sample at 98.4980460451, 33.7682915454 in WetlandPoint.csv is missing some environmental data (e.g. 2.5mbiossp126_2021-2040_1)
Warning: Skipping sample at 98.4980460451, 33.7682915454 which has no environmental data
Warning: Sample at 98.5088450316, 33.7683349921 in WetlandPoint.csv is missing some environmental data (e.g. 2.5mbiossp126_2021-2040_1)
Warning: Skipping sample at 98.5088450316, 33.7683349921 which has no environmental data
Warning: Sample at 98.4871933514, 33.7772660451 in WetlandPoint.csv is missing some environmental data (e.g. 2.5mbiossp126_2021-2040_1)
Warning: Skipping sample at 98.4871933514, 33.7772660451 which has no environmental data
Warning: Sample at 98.4763383942, 33.786239556 in WetlandPoint.csv is missing some environmental data (e.g. 2.5mbiossp126_2021-2040_1)
Warning: Skipping sample at 98.4763383942, 33.786239556 which has no environmental data
Warning: Sample at 98.4871395969, 33.7862849229 in WetlandPoint.csv is missing some environmental data (e.g. 2.5mbiossp126_2021-2040_1)
Warning: Skipping sample at 98.4871395969, 33.7862849229 which has no environmental data
Warning: Sample at 98.4762834833, 33.7952584052 in WetlandPoint.csv is missing some environmental data (e.g. 2.5mbiossp126_2021-2040_1)
Warning: Skipping sample at 98.4762834833, 33.7952584052 which has no environmental data
Warning: Sample at 98.4870858185, 33.7953037875 in WetlandPoint.csv is missing some environmental data (e.g. 2.5mbiossp126_2021-2040_1)
Warning: Skipping sample at 98.4870858185, 33.7953037875 which has no environmental data
Warning: Sample at 98.4765029803, 33.7591829286 in WetlandPoint.csv is missing some environmental data (e.g. 2.5mbiossp126_2021-2040_1)
Warning: Skipping sample at 98.4765029803, 33.7591829286 which has no environmental data
Warning: Sample at 98.4873007886, 33.7592282495 in WetlandPoint.csv is missing some environmental data (e.g. 2.5mbiossp126_2021-2040_1)
Warning: Skipping sample at 98.4873007886, 33.7592282495 which has no environmental data
Warning: Sample at 98.4764481427, 33.7682018177 in WetlandPoint.csv is missing some environmental data (e.g. 2.5mbiossp126_2021-2040_1)
Warning: Skipping sample at 98.4764481427, 33.7682018177 which has no environmental data
Warning: Sample at 98.4872470819, 33.7682471539 in WetlandPoint.csv is missing some environmental data (e.g. 2.5mbiossp126_2021-2040_1)
Warning: Skipping sample at 98.4872470819, 33.7682471539 which has no environmental data
Warning: Sample at 98.4980460451, 33.7682915454 in WetlandPoint.csv is missing some environmental data (e.g. 2.5mbiossp126_2021-2040_1)
Warning: Skipping sample at 98.4980460451, 33.7682915454 which has no environmental data
Warning: Sample at 98.5088450316, 33.7683349921 in WetlandPoint.csv is missing some environmental data (e.g. 2.5mbiossp126_2021-2040_1)
Warning: Skipping sample at 98.5088450316, 33.7683349921 which has no environmental data
Warning: Sample at 98.4871933514, 33.7772660451 in WetlandPoint.csv is missing some environmental data (e.g. 2.5mbiossp126_2021-2040_1)
Warning: Skipping sample at 98.4871933514, 33.7772660451 which has no environmental data
Warning: Sample at 98.4763383942, 33.786239556 in WetlandPoint.csv is missing some environmental data (e.g. 2.5mbiossp126_2021-2040_1)
Warning: Skipping sample at 98.4763383942, 33.786239556 which has no environmental data
Warning: Sample at 98.4871395969, 33.7862849229 in WetlandPoint.csv is missing some environmental data (e.g. 2.5mbiossp126_2021-2040_1)
Warning: Skipping sample at 98.4871395969, 33.7862849229 which has no environmental data
Warning: Sample at 98.4762834833, 33.7952584052 in WetlandPoint.csv is missing some environmental data (e.g. 2.5mbiossp126_2021-2040_1)
Warning: Skipping sample at 98.4762834833, 33.7952584052 which has no environmental data
Warning: Sample at 98.4870858185, 33.7953037875 in WetlandPoint.csv is missing some environmental data (e.g. 2.5mbiossp126_2021-2040_1)
Warning: Skipping sample at 98.4870858185, 33.7953037875 which has no environmental data
Warning: Sample at 98.5196943547, 33.7593585454 in WetlandPoint.csv is missing some environmental data (e.g. 2.5mbiossp126_2021-2040_1)
Warning: Skipping sample at 98.5196943547, 33.7593585454 which has no environmental data
Warning: Sample at 98.5196440411, 33.7683774939 in WetlandPoint.csv is missing some environmental data (e.g. 2.5mbiossp126_2021-2040_1)
Warning: Skipping sample at 98.5196440411, 33.7683774939 which has no environmental data
Warning: Sample at 98.5196943547, 33.7593585454 in WetlandPoint.csv is missing some environmental data (e.g. 2.5mbiossp126_2021-2040_1)
Warning: Skipping sample at 98.5196943547, 33.7593585454 which has no environmental data
Warning: Sample at 98.5196440411, 33.7683774939 in WetlandPoint.csv is missing some environmental data (e.g. 2.5mbiossp126_2021-2040_1)
Warning: Skipping sample at 98.5196440411, 33.7683774939 which has no environmental data
Warning: Sample at 97.4186804926, 33.741145731 in WetlandPoint.csv is missing some environmental data (e.g. 2.5mbiossp126_2021-2040_1)
Warning: Skipping sample at 97.4186804926, 33.741145731 which has no environmental data
Warning: Sample at 97.4294723923, 33.741283506 in WetlandPoint.csv is missing some environmental data (e.g. 2.5mbiossp126_2021-2040_1)
Warning: Skipping sample at 97.4294723923, 33.741283506 which has no environmental data
Warning: Sample at 97.4185149766, 33.7501615779 in WetlandPoint.csv is missing some environmental data (e.g. 2.5mbiossp126_2021-2040_1)
Warning: Skipping sample at 97.4185149766, 33.7501615779 which has no environmental data
Warning: Sample at 97.4186804926, 33.741145731 in WetlandPoint.csv is missing some environmental data (e.g. 2.5mbiossp126_2021-2040_1)
Warning: Skipping sample at 97.4186804926, 33.741145731 which has no environmental data
Warning: Sample at 97.4294723923, 33.741283506 in WetlandPoint.csv is missing some environmental data (e.g. 2.5mbiossp126_2021-2040_1)
Warning: Skipping sample at 97.4294723923, 33.741283506 which has no environmental data
Warning: Sample at 97.4185149766, 33.7501615779 in WetlandPoint.csv is missing some environmental data (e.g. 2.5mbiossp126_2021-2040_1)
Warning: Skipping sample at 97.4185149766, 33.7501615779 which has no environmental data
Warning: Sample at 102.319671791, 33.7516978196 in WetlandPoint.csv is missing some environmental data (e.g. 2.5mbiossp126_2021-2040_1)
Warning: Skipping sample at 102.319671791, 33.7516978196 which has no environmental data
Warning: Sample at 102.319671791, 33.7516978196 in WetlandPoint.csv is missing some environmental data (e.g. 2.5mbiossp126_2021-2040_1)
Warning: Skipping sample at 102.319671791, 33.7516978196 which has no environmental data
Warning: Sample at 97.4301292116, 33.7052197928 in WetlandPoint.csv is missing some environmental data (e.g. 2.5mbiossp126_2021-2040_1)
Warning: Skipping sample at 97.4301292116, 33.7052197928 which has no environmental data
Warning: Sample at 97.4301292116, 33.7052197928 in WetlandPoint.csv is missing some environmental data (e.g. 2.5mbiossp126_2021-2040_1)
Warning: Skipping sample at 97.4301292116, 33.7052197928 which has no environmental data
Warning: Sample at 98.6064487083, 33.6784923774 in WetlandPoint.csv is missing some environmental data (e.g. 2.5mbiossp126_2021-2040_1)
Warning: Skipping sample at 98.6064487083, 33.6784923774 which has no environmental data
Warning: Sample at 98.6172366129, 33.6785262607 in WetlandPoint.csv is missing some environmental data (e.g. 2.5mbiossp126_2021-2040_1)
Warning: Skipping sample at 98.6172366129, 33.6785262607 which has no environmental data
Warning: Sample at 98.6064076079, 33.6875115487 in WetlandPoint.csv is missing some environmental data (e.g. 2.5mbiossp126_2021-2040_1)
Warning: Skipping sample at 98.6064076079, 33.6875115487 which has no environmental data
Warning: Sample at 98.6064487083, 33.6784923774 in WetlandPoint.csv is missing some environmental data (e.g. 2.5mbiossp126_2021-2040_1)
Warning: Skipping sample at 98.6064487083, 33.6784923774 which has no environmental data
Warning: Sample at 98.6172366129, 33.6785262607 in WetlandPoint.csv is missing some environmental data (e.g. 2.5mbiossp126_2021-2040_1)
Warning: Skipping sample at 98.6172366129, 33.6785262607 which has no environmental data
Warning: Sample at 98.6064076079, 33.6875115487 in WetlandPoint.csv is missing some environmental data (e.g. 2.5mbiossp126_2021-2040_1)
Warning: Skipping sample at 98.6064076079, 33.6875115487 which has no environmental data
Warning: Sample at 101.850375174, 33.5921514056 in WetlandPoint.csv is missing some environmental data (e.g. 2.5mbiossp126_2021-2040_1)
Warning: Skipping sample at 101.850375174, 33.5921514056 which has no environmental data
Warning: Sample at 101.850375174, 33.5921514056 in WetlandPoint.csv is missing some environmental data (e.g. 2.5mbiossp126_2021-2040_1)
Warning: Skipping sample at 101.850375174, 33.5921514056 which has no environmental data
Warning: Sample at 98.6393388052, 33.5523209467 in WetlandPoint.csv is missing some environmental data (e.g. 2.5mbiossp126_2021-2040_1)
Warning: Skipping sample at 98.6393388052, 33.5523209467 which has no environmental data
Warning: Sample at 98.6392262961, 33.5793790766 in WetlandPoint.csv is missing some environmental data (e.g. 2.5mbiossp126_2021-2040_1)
Warning: Skipping sample at 98.6392262961, 33.5793790766 which has no environmental data
Warning: Sample at 98.6500018932, 33.5794100191 in WetlandPoint.csv is missing some environmental data (e.g. 2.5mbiossp126_2021-2040_1)
Warning: Skipping sample at 98.6500018932, 33.5794100191 which has no environmental data
Warning: Sample at 98.6391887597, 33.5883984268 in WetlandPoint.csv is missing some environmental data (e.g. 2.5mbiossp126_2021-2040_1)
Warning: Skipping sample at 98.6391887597, 33.5883984268 which has no environmental data
Warning: Sample at 98.6499654778, 33.5884293799 in WetlandPoint.csv is missing some environmental data (e.g. 2.5mbiossp126_2021-2040_1)
Warning: Skipping sample at 98.6499654778, 33.5884293799 which has no environmental data
Warning: Sample at 98.6393388052, 33.5523209467 in WetlandPoint.csv is missing some environmental data (e.g. 2.5mbiossp126_2021-2040_1)
Warning: Skipping sample at 98.6393388052, 33.5523209467 which has no environmental data
Warning: Sample at 98.6392262961, 33.5793790766 in WetlandPoint.csv is missing some environmental data (e.g. 2.5mbiossp126_2021-2040_1)
Warning: Skipping sample at 98.6392262961, 33.5793790766 which has no environmental data
Warning: Sample at 98.6500018932, 33.5794100191 in WetlandPoint.csv is missing some environmental data (e.g. 2.5mbiossp126_2021-2040_1)
Warning: Skipping sample at 98.6500018932, 33.5794100191 which has no environmental data
Warning: Sample at 98.6391887597, 33.5883984268 in WetlandPoint.csv is missing some environmental data (e.g. 2.5mbiossp126_2021-2040_1)
Warning: Skipping sample at 98.6391887597, 33.5883984268 which has no environmental data
Warning: Sample at 98.6499654778, 33.5884293799 in WetlandPoint.csv is missing some environmental data (e.g. 2.5mbiossp126_2021-2040_1)
Warning: Skipping sample at 98.6499654778, 33.5884293799 which has no environmental data
Warning: Sample at 98.6933593751, 33.5073687362 in WetlandPoint.csv is missing some environmental data (e.g. 2.5mbiossp126_2021-2040_1)
Warning: Skipping sample at 98.6933593751, 33.5073687362 which has no environmental data
Warning: Sample at 98.6933593751, 33.5073687362 in WetlandPoint.csv is missing some environmental data (e.g. 2.5mbiossp126_2021-2040_1)
Warning: Skipping sample at 98.6933593751, 33.5073687362 which has no environmental data
Warning: Sample at 97.5525659232, 33.4812556208 in WetlandPoint.csv is missing some environmental data (e.g. 2.5mbiossp126_2021-2040_1)
Warning: Skipping sample at 97.5525659232, 33.4812556208 which has no environmental data
Warning: Sample at 97.5522658083, 33.4992891772 in WetlandPoint.csv is missing some environmental data (e.g. 2.5mbiossp126_2021-2040_1)
Warning: Skipping sample at 97.5522658083, 33.4992891772 which has no environmental data
Warning: Sample at 97.5525659232, 33.4812556208 in WetlandPoint.csv is missing some environmental data (e.g. 2.5mbiossp126_2021-2040_1)
Warning: Skipping sample at 97.5525659232, 33.4812556208 which has no environmental data
Warning: Sample at 97.5522658083, 33.4992891772 in WetlandPoint.csv is missing some environmental data (e.g. 2.5mbiossp126_2021-2040_1)
Warning: Skipping sample at 97.5522658083, 33.4992891772 which has no environmental data
Warning: Sample at 98.7365356177, 33.4713895571 in WetlandPoint.csv is missing some environmental data (e.g. 2.5mbiossp126_2021-2040_1)
Warning: Skipping sample at 98.7365356177, 33.4713895571 which has no environmental data
Warning: Sample at 98.7365356177, 33.4713895571 in WetlandPoint.csv is missing some environmental data (e.g. 2.5mbiossp126_2021-2040_1)
Warning: Skipping sample at 98.7365356177, 33.4713895571 which has no environmental data
Warning: Sample at 97.6066564218, 33.4638383612 in WetlandPoint.csv is missing some environmental data (e.g. 2.5mbiossp126_2021-2040_1)
Warning: Skipping sample at 97.6066564218, 33.4638383612 which has no environmental data
Warning: Sample at 97.6389315871, 33.4641969739 in WetlandPoint.csv is missing some environmental data (e.g. 2.5mbiossp126_2021-2040_1)
Warning: Skipping sample at 97.6389315871, 33.4641969739 which has no environmental data
Warning: Sample at 97.6066564218, 33.4638383612 in WetlandPoint.csv is missing some environmental data (e.g. 2.5mbiossp126_2021-2040_1)
Warning: Skipping sample at 97.6066564218, 33.4638383612 which has no environmental data
Warning: Sample at 97.6389315871, 33.4641969739 in WetlandPoint.csv is missing some environmental data (e.g. 2.5mbiossp126_2021-2040_1)
Warning: Skipping sample at 97.6389315871, 33.4641969739 which has no environmental data
Warning: Sample at 98.7259152068, 33.4262681004 in WetlandPoint.csv is missing some environmental data (e.g. 2.5mbiossp126_2021-2040_1)
Warning: Skipping sample at 98.7259152068, 33.4262681004 which has no environmental data
Warning: Sample at 98.7258868546, 33.4352877497 in WetlandPoint.csv is missing some environmental data (e.g. 2.5mbiossp126_2021-2040_1)
Warning: Skipping sample at 98.7258868546, 33.4352877497 which has no environmental data
Warning: Sample at 98.7366174454, 33.4443307037 in WetlandPoint.csv is missing some environmental data (e.g. 2.5mbiossp126_2021-2040_1)
Warning: Skipping sample at 98.7366174454, 33.4443307037 which has no environmental data
Warning: Sample at 98.7365901816, 33.4533503347 in WetlandPoint.csv is missing some environmental data (e.g. 2.5mbiossp126_2021-2040_1)
Warning: Skipping sample at 98.7365901816, 33.4533503347 which has no environmental data
Warning: Sample at 98.7258017223, 33.4623466187 in WetlandPoint.csv is missing some environmental data (e.g. 2.5mbiossp126_2021-2040_1)
Warning: Skipping sample at 98.7258017223, 33.4623466187 which has no environmental data
Warning: Sample at 98.7259152068, 33.4262681004 in WetlandPoint.csv is missing some environmental data (e.g. 2.5mbiossp126_2021-2040_1)
Warning: Skipping sample at 98.7259152068, 33.4262681004 which has no environmental data
Warning: Sample at 98.7258868546, 33.4352877497 in WetlandPoint.csv is missing some environmental data (e.g. 2.5mbiossp126_2021-2040_1)
Warning: Skipping sample at 98.7258868546, 33.4352877497 which has no environmental data
Warning: Sample at 98.7366174454, 33.4443307037 in WetlandPoint.csv is missing some environmental data (e.g. 2.5mbiossp126_2021-2040_1)
Warning: Skipping sample at 98.7366174454, 33.4443307037 which has no environmental data
Warning: Sample at 98.7365901816, 33.4533503347 in WetlandPoint.csv is missing some environmental data (e.g. 2.5mbiossp126_2021-2040_1)
Warning: Skipping sample at 98.7365901816, 33.4533503347 which has no environmental data
Warning: Sample at 98.7258017223, 33.4623466187 in WetlandPoint.csv is missing some environmental data (e.g. 2.5mbiossp126_2021-2040_1)
Warning: Skipping sample at 98.7258017223, 33.4623466187 which has no environmental data
Warning: Sample at 101.705096427, 33.4241173038 in WetlandPoint.csv is missing some environmental data (e.g. 2.5mbiossp126_2021-2040_1)
Warning: Skipping sample at 101.705096427, 33.4241173038 which has no environmental data
Warning: Sample at 101.705096427, 33.4241173038 in WetlandPoint.csv is missing some environmental data (e.g. 2.5mbiossp126_2021-2040_1)
Warning: Skipping sample at 101.705096427, 33.4241173038 which has no environmental data
Warning: Sample at 102.40391063, 33.4249221669 in WetlandPoint.csv is missing some environmental data (e.g. 2.5mbiossp126_2021-2040_1)
Warning: Skipping sample at 102.40391063, 33.4249221669 which has no environmental data
Warning: Sample at 102.40391063, 33.4249221669 in WetlandPoint.csv is missing some environmental data (e.g. 2.5mbiossp126_2021-2040_1)
Warning: Skipping sample at 102.40391063, 33.4249221669 which has no environmental data
Warning: Sample at 102.251888706, 33.3839352698 in WetlandPoint.csv is missing some environmental data (e.g. 2.5mbiossp126_2021-2040_1)
Warning: Skipping sample at 102.251888706, 33.3839352698 which has no environmental data
Warning: Sample at 102.262959665, 33.3926584142 in WetlandPoint.csv is missing some environmental data (e.g. 2.5mbiossp126_2021-2040_1)
Warning: Skipping sample at 102.262959665, 33.3926584142 which has no environmental data
Warning: Sample at 102.251888706, 33.3839352698 in WetlandPoint.csv is missing some environmental data (e.g. 2.5mbiossp126_2021-2040_1)
Warning: Skipping sample at 102.251888706, 33.3839352698 which has no environmental data
Warning: Sample at 102.262959665, 33.3926584142 in WetlandPoint.csv is missing some environmental data (e.g. 2.5mbiossp126_2021-2040_1)
Warning: Skipping sample at 102.262959665, 33.3926584142 which has no environmental data
Warning: Sample at 102.306240661, 33.4005255027 in WetlandPoint.csv is missing some environmental data (e.g. 2.5mbiossp126_2021-2040_1)
Warning: Skipping sample at 102.306240661, 33.4005255027 which has no environmental data
Warning: Sample at 102.32771179, 33.3999509218 in WetlandPoint.csv is missing some environmental data (e.g. 2.5mbiossp126_2021-2040_1)
Warning: Skipping sample at 102.32771179, 33.3999509218 which has no environmental data
Warning: Sample at 102.306240661, 33.4005255027 in WetlandPoint.csv is missing some environmental data (e.g. 2.5mbiossp126_2021-2040_1)
Warning: Skipping sample at 102.306240661, 33.4005255027 which has no environmental data
Warning: Sample at 102.32771179, 33.3999509218 in WetlandPoint.csv is missing some environmental data (e.g. 2.5mbiossp126_2021-2040_1)
Warning: Skipping sample at 102.32771179, 33.3999509218 which has no environmental data
Warning: Sample at 98.7690853818, 33.3722373604 in WetlandPoint.csv is missing some environmental data (e.g. 2.5mbiossp126_2021-2040_1)
Warning: Skipping sample at 98.7690853818, 33.3722373604 which has no environmental data
Warning: Sample at 98.7690853818, 33.3722373604 in WetlandPoint.csv is missing some environmental data (e.g. 2.5mbiossp126_2021-2040_1)
Warning: Skipping sample at 98.7690853818, 33.3722373604 which has no environmental data
Warning: Sample at 102.218689061, 33.3577590372 in WetlandPoint.csv is missing some environmental data (e.g. 2.5mbiossp126_2021-2040_1)
Warning: Skipping sample at 102.218689061, 33.3577590372 which has no environmental data
Warning: Sample at 102.218689061, 33.3577590372 in WetlandPoint.csv is missing some environmental data (e.g. 2.5mbiossp126_2021-2040_1)
Warning: Skipping sample at 102.218689061, 33.3577590372 which has no environmental data
Warning: Sample at 102.206635804, 33.3220142083 in WetlandPoint.csv is missing some environmental data (e.g. 2.5mbiossp126_2021-2040_1)
Warning: Skipping sample at 102.206635804, 33.3220142083 which has no environmental data
Warning: Sample at 102.217362875, 33.3217365743 in WetlandPoint.csv is missing some environmental data (e.g. 2.5mbiossp126_2021-2040_1)
Warning: Skipping sample at 102.217362875, 33.3217365743 which has no environmental data
Warning: Sample at 102.218025673, 33.3397478378 in WetlandPoint.csv is missing some environmental data (e.g. 2.5mbiossp126_2021-2040_1)
Warning: Skipping sample at 102.218025673, 33.3397478378 which has no environmental data
Warning: Sample at 102.206635804, 33.3220142083 in WetlandPoint.csv is missing some environmental data (e.g. 2.5mbiossp126_2021-2040_1)
Warning: Skipping sample at 102.206635804, 33.3220142083 which has no environmental data
Warning: Sample at 102.217362875, 33.3217365743 in WetlandPoint.csv is missing some environmental data (e.g. 2.5mbiossp126_2021-2040_1)
Warning: Skipping sample at 102.217362875, 33.3217365743 which has no environmental data
Warning: Sample at 102.218025673, 33.3397478378 in WetlandPoint.csv is missing some environmental data (e.g. 2.5mbiossp126_2021-2040_1)
Warning: Skipping sample at 102.218025673, 33.3397478378 which has no environmental data
Warning: Sample at 101.818916262, 33.2863482966 in WetlandPoint.csv is missing some environmental data (e.g. 2.5mbiossp126_2021-2040_1)
Warning: Skipping sample at 101.818916262, 33.2863482966 which has no environmental data
Warning: Sample at 101.808478425, 33.29560038 in WetlandPoint.csv is missing some environmental data (e.g. 2.5mbiossp126_2021-2040_1)
Warning: Skipping sample at 101.808478425, 33.29560038 which has no environmental data
Warning: Sample at 101.818916262, 33.2863482966 in WetlandPoint.csv is missing some environmental data (e.g. 2.5mbiossp126_2021-2040_1)
Warning: Skipping sample at 101.818916262, 33.2863482966 which has no environmental data
Warning: Sample at 101.808478425, 33.29560038 in WetlandPoint.csv is missing some environmental data (e.g. 2.5mbiossp126_2021-2040_1)
Warning: Skipping sample at 101.808478425, 33.29560038 which has no environmental data
Warning: Sample at 102.215708458, 33.2767081359 in WetlandPoint.csv is missing some environmental data (e.g. 2.5mbiossp126_2021-2040_1)
Warning: Skipping sample at 102.215708458, 33.2767081359 which has no environmental data
Warning: Sample at 102.215708458, 33.2767081359 in WetlandPoint.csv is missing some environmental data (e.g. 2.5mbiossp126_2021-2040_1)
Warning: Skipping sample at 102.215708458, 33.2767081359 which has no environmental data
Warning: Sample at 101.462845891, 33.2217859037 in WetlandPoint.csv is missing some environmental data (e.g. 2.5mbiossp126_2021-2040_1)
Warning: Skipping sample at 101.462845891, 33.2217859037 which has no environmental data
Warning: Sample at 101.462845891, 33.2217859037 in WetlandPoint.csv is missing some environmental data (e.g. 2.5mbiossp126_2021-2040_1)
Warning: Skipping sample at 101.462845891, 33.2217859037 which has no environmental data
Warning: Sample at 101.556979464, 33.1387373768 in WetlandPoint.csv is missing some environmental data (e.g. 2.5mbiossp126_2021-2040_1)
Warning: Skipping sample at 101.556979464, 33.1387373768 which has no environmental data
Warning: Sample at 101.556979464, 33.1387373768 in WetlandPoint.csv is missing some environmental data (e.g. 2.5mbiossp126_2021-2040_1)
Warning: Skipping sample at 101.556979464, 33.1387373768 which has no environmental data
Warning: Sample at 99.8835218195, 33.0175410981 in WetlandPoint.csv is missing some environmental data (e.g. 2.5mbiossp126_2021-2040_1)
Warning: Skipping sample at 99.8835218195, 33.0175410981 which has no environmental data
Warning: Sample at 99.8837918845, 33.0445988691 in WetlandPoint.csv is missing some environmental data (e.g. 2.5mbiossp126_2021-2040_1)
Warning: Skipping sample at 99.8837918845, 33.0445988691 which has no environmental data
Warning: Sample at 99.8835218195, 33.0175410981 in WetlandPoint.csv is missing some environmental data (e.g. 2.5mbiossp126_2021-2040_1)
Warning: Skipping sample at 99.8835218195, 33.0175410981 which has no environmental data
Warning: Sample at 99.8837918845, 33.0445988691 in WetlandPoint.csv is missing some environmental data (e.g. 2.5mbiossp126_2021-2040_1)
Warning: Skipping sample at 99.8837918845, 33.0445988691 which has no environmental data
Warning: Sample at 101.156198612, 32.9659696905 in WetlandPoint.csv is missing some environmental data (e.g. 2.5mbiossp126_2021-2040_1)
Warning: Skipping sample at 101.156198612, 32.9659696905 which has no environmental data
Warning: Sample at 101.156198612, 32.9659696905 in WetlandPoint.csv is missing some environmental data (e.g. 2.5mbiossp126_2021-2040_1)
Warning: Skipping sample at 101.156198612, 32.9659696905 which has no environmental data
Warning: Sample at 99.4011220396, 32.8847185334 in WetlandPoint.csv is missing some environmental data (e.g. 2.5mbiossp126_2021-2040_1)
Warning: Skipping sample at 99.4011220396, 32.8847185334 which has no environmental data
Warning: Sample at 99.4118127094, 32.8846837884 in WetlandPoint.csv is missing some environmental data (e.g. 2.5mbiossp126_2021-2040_1)
Warning: Skipping sample at 99.4118127094, 32.8846837884 which has no environmental data
Warning: Sample at 99.3904709149, 32.8937726929 in WetlandPoint.csv is missing some environmental data (e.g. 2.5mbiossp126_2021-2040_1)
Warning: Skipping sample at 99.3904709149, 32.8937726929 which has no environmental data
Warning: Sample at 99.4011220396, 32.8847185334 in WetlandPoint.csv is missing some environmental data (e.g. 2.5mbiossp126_2021-2040_1)
Warning: Skipping sample at 99.4011220396, 32.8847185334 which has no environmental data
Warning: Sample at 99.4118127094, 32.8846837884 in WetlandPoint.csv is missing some environmental data (e.g. 2.5mbiossp126_2021-2040_1)
Warning: Skipping sample at 99.4118127094, 32.8846837884 which has no environmental data
Warning: Sample at 99.3904709149, 32.8937726929 in WetlandPoint.csv is missing some environmental data (e.g. 2.5mbiossp126_2021-2040_1)
Warning: Skipping sample at 99.3904709149, 32.8937726929 which has no environmental data
Warning: Sample at 101.176258971, 32.9115149038 in WetlandPoint.csv is missing some environmental data (e.g. 2.5mbiossp126_2021-2040_1)
Warning: Skipping sample at 101.176258971, 32.9115149038 which has no environmental data
Warning: Sample at 101.176258971, 32.9115149038 in WetlandPoint.csv is missing some environmental data (e.g. 2.5mbiossp126_2021-2040_1)
Warning: Skipping sample at 101.176258971, 32.9115149038 which has no environmental data
Warning: Sample at 99.4757636195, 32.8483750919 in WetlandPoint.csv is missing some environmental data (e.g. 2.5mbiossp126_2021-2040_1)
Warning: Skipping sample at 99.4757636195, 32.8483750919 which has no environmental data
Warning: Sample at 99.486449821, 32.848334007 in WetlandPoint.csv is missing some environmental data (e.g. 2.5mbiossp126_2021-2040_1)
Warning: Skipping sample at 99.486449821, 32.848334007 which has no environmental data
Warning: Sample at 99.4971360006, 32.8482920095 in WetlandPoint.csv is missing some environmental data (e.g. 2.5mbiossp126_2021-2040_1)
Warning: Skipping sample at 99.4971360006, 32.8482920095 which has no environmental data
Warning: Sample at 99.4758117625, 32.8573953708 in WetlandPoint.csv is missing some environmental data (e.g. 2.5mbiossp126_2021-2040_1)
Warning: Skipping sample at 99.4758117625, 32.8573953708 which has no environmental data
Warning: Sample at 99.4757636195, 32.8483750919 in WetlandPoint.csv is missing some environmental data (e.g. 2.5mbiossp126_2021-2040_1)
Warning: Skipping sample at 99.4757636195, 32.8483750919 which has no environmental data
Warning: Sample at 99.486449821, 32.848334007 in WetlandPoint.csv is missing some environmental data (e.g. 2.5mbiossp126_2021-2040_1)
Warning: Skipping sample at 99.486449821, 32.848334007 which has no environmental data
Warning: Sample at 99.4971360006, 32.8482920095 in WetlandPoint.csv is missing some environmental data (e.g. 2.5mbiossp126_2021-2040_1)
Warning: Skipping sample at 99.4971360006, 32.8482920095 which has no environmental data
Warning: Sample at 99.4758117625, 32.8573953708 in WetlandPoint.csv is missing some environmental data (e.g. 2.5mbiossp126_2021-2040_1)
Warning: Skipping sample at 99.4758117625, 32.8573953708 which has no environmental data
Warning: Sample at 100.10563744, 32.7992953219 in WetlandPoint.csv is missing some environmental data (e.g. 2.5mbiossp126_2021-2040_1)
Warning: Skipping sample at 100.10563744, 32.7992953219 which has no environmental data
Warning: Sample at 100.10563744, 32.7992953219 in WetlandPoint.csv is missing some environmental data (e.g. 2.5mbiossp126_2021-2040_1)
Warning: Skipping sample at 100.10563744, 32.7992953219 which has no environmental data
Warning: Sample at 99.6995323963, 32.7661408518 in WetlandPoint.csv is missing some environmental data (e.g. 2.5mbiossp126_2021-2040_1)
Warning: Skipping sample at 99.6995323963, 32.7661408518 which has no environmental data
Warning: Sample at 99.6995323963, 32.7661408518 in WetlandPoint.csv is missing some environmental data (e.g. 2.5mbiossp126_2021-2040_1)
Warning: Skipping sample at 99.6995323963, 32.7661408518 which has no environmental data
Warning: Sample at 100.275332516, 32.716503827 in WetlandPoint.csv is missing some environmental data (e.g. 2.5mbiossp126_2021-2040_1)
Warning: Skipping sample at 100.275332516, 32.716503827 which has no environmental data
Warning: Sample at 100.275332516, 32.716503827 in WetlandPoint.csv is missing some environmental data (e.g. 2.5mbiossp126_2021-2040_1)
Warning: Skipping sample at 100.275332516, 32.716503827 which has no environmental data
Warning: Sample at 100.103857559, 32.6549898842 in WetlandPoint.csv is missing some environmental data (e.g. 2.5mbiossp126_2021-2040_1)
Warning: Skipping sample at 100.103857559, 32.6549898842 which has no environmental data
Warning: Sample at 100.103857559, 32.6549898842 in WetlandPoint.csv is missing some environmental data (e.g. 2.5mbiossp126_2021-2040_1)
Warning: Skipping sample at 100.103857559, 32.6549898842 which has no environmental data
Warning: Sample at 100.666499209, 32.5225089071 in WetlandPoint.csv is missing some environmental data (e.g. 2.5mbiossp126_2021-2040_1)
Warning: Skipping sample at 100.666499209, 32.5225089071 which has no environmental data
Warning: Sample at 100.666499209, 32.5225089071 in WetlandPoint.csv is missing some environmental data (e.g. 2.5mbiossp126_2021-2040_1)
Warning: Skipping sample at 100.666499209, 32.5225089071 which has no environmental data
Warning: Sample at 97.8878005603, 32.5015717012 in WetlandPoint.csv is missing some environmental data (e.g. 2.5mbiossp126_2021-2040_1)
Warning: Skipping sample at 97.8878005603, 32.5015717012 which has no environmental data
Warning: Sample at 97.8878005603, 32.5015717012 in WetlandPoint.csv is missing some environmental data (e.g. 2.5mbiossp126_2021-2040_1)
Warning: Skipping sample at 97.8878005603, 32.5015717012 which has no environmental data
Warning: Sample at 97.9090873778, 32.5017580742 in WetlandPoint.csv is missing some environmental data (e.g. 2.5mbiossp126_2021-2040_1)
Warning: Skipping sample at 97.9090873778, 32.5017580742 which has no environmental data
Warning: Sample at 97.9090873778, 32.5017580742 in WetlandPoint.csv is missing some environmental data (e.g. 2.5mbiossp126_2021-2040_1)
Warning: Skipping sample at 97.9090873778, 32.5017580742 which has no environmental data
Warning: Sample at 98.3058204269, 32.1256872183 in WetlandPoint.csv is missing some environmental data (e.g. 2.5mbiossp126_2021-2040_1)
Warning: Skipping sample at 98.3058204269, 32.1256872183 which has no environmental data
Warning: Sample at 98.3058204269, 32.1256872183 in WetlandPoint.csv is missing some environmental data (e.g. 2.5mbiossp126_2021-2040_1)
Warning: Skipping sample at 98.3058204269, 32.1256872183 which has no environmental data
Warning: Sample at 98.3697351601, 32.0809143944 in WetlandPoint.csv is missing some environmental data (e.g. 2.5mbiossp126_2021-2040_1)
Warning: Skipping sample at 98.3697351601, 32.0809143944 which has no environmental data
Warning: Sample at 98.3590765265, 32.0898823702 in WetlandPoint.csv is missing some environmental data (e.g. 2.5mbiossp126_2021-2040_1)
Warning: Skipping sample at 98.3590765265, 32.0898823702 which has no environmental data
Warning: Sample at 98.3697351601, 32.0809143944 in WetlandPoint.csv is missing some environmental data (e.g. 2.5mbiossp126_2021-2040_1)
Warning: Skipping sample at 98.3697351601, 32.0809143944 which has no environmental data
Warning: Sample at 98.3590765265, 32.0898823702 in WetlandPoint.csv is missing some environmental data (e.g. 2.5mbiossp126_2021-2040_1)
Warning: Skipping sample at 98.3590765265, 32.0898823702 which has no environmental data
Warning: Sample at 98.7323663861, 31.261175948 in WetlandPoint.csv is missing some environmental data (e.g. 2.5mbiossp126_2021-2040_1)
Warning: Skipping sample at 98.7323663861, 31.261175948 which has no environmental data
Warning: Sample at 98.7323663861, 31.261175948 in WetlandPoint.csv is missing some environmental data (e.g. 2.5mbiossp126_2021-2040_1)
Warning: Skipping sample at 98.7323663861, 31.261175948 which has no environmental data
Warning: Sample at 98.6591656794, 31.1707741946 in WetlandPoint.csv is missing some environmental data (e.g. 2.5mbiossp126_2021-2040_1)
Warning: Skipping sample at 98.6591656794, 31.1707741946 which has no environmental data
Warning: Sample at 98.6591656794, 31.1707741946 in WetlandPoint.csv is missing some environmental data (e.g. 2.5mbiossp126_2021-2040_1)
Warning: Skipping sample at 98.6591656794, 31.1707741946 which has no environmental data
Warning: Sample at 98.7222584101, 31.1258109324 in WetlandPoint.csv is missing some environmental data (e.g. 2.5mbiossp126_2021-2040_1)
Warning: Skipping sample at 98.7222584101, 31.1258109324 which has no environmental data
Warning: Sample at 98.7222584101, 31.1258109324 in WetlandPoint.csv is missing some environmental data (e.g. 2.5mbiossp126_2021-2040_1)
Warning: Skipping sample at 98.7222584101, 31.1258109324 which has no environmental data
Time since start: 1.549
13314 points with values for all grids
Adding samples to background in feature space
Command line used: 
Command line to repeat: java density.MaxEnt nowarnings noprefixes outputformat=logistic "outputdirectory=C:\Users\wangh\Desktop\Wetland Predict1028\SSP model\Maxent\2.5mBIOssp126_2021-2040\RES" "samplesfile=C:\Users\wangh\Desktop\Wetland Predict1028\SSP model\WetlandPoint.csv" "environmentallayers=C:\Users\wangh\Desktop\Wetland Predict1028\SSP model\Maxent\2.5mBIOssp126_2021-2040" "testsamplesfile=C:\Users\wangh\Desktop\Wetland Predict1028\SSP model\WetlandPoint.csv" replicates=10 -N wc2.1_2.5m_bioc_bcc-csm2-mr_ssp126_2021-2040
Species: wetland_0 wetland_1 wetland_2 wetland_3 wetland_4 wetland_5 wetland_6 wetland_7 wetland_8 wetland_9
Layers: 2.5mbiossp126_2021-2040_1 2.5mbiossp126_2021-2040_10 2.5mbiossp126_2021-2040_11 2.5mbiossp126_2021-2040_12 2.5mbiossp126_2021-2040_13 2.5mbiossp126_2021-2040_14 2.5mbiossp126_2021-2040_15 2.5mbiossp126_2021-2040_16 2.5mbiossp126_2021-2040_17 2.5mbiossp126_2021-2040_18 2.5mbiossp126_2021-2040_19 2.5mbiossp126_2021-2040_2 2.5mbiossp126_2021-2040_3 2.5mbiossp126_2021-2040_4 2.5mbiossp126_2021-2040_5 2.5mbiossp126_2021-2040_6 2.5mbiossp126_2021-2040_7 2.5mbiossp126_2021-2040_8 2.5mbiossp126_2021-2040_9 wc2.1_2.5m_elev
Layertypes: Continuous Continuous Continuous Continuous Continuous Continuous Continuous Continuous Continuous Continuous Continuous Continuous Continuous Continuous Continuous Continuous Continuous Continuous Continuous Continuous
outputformat: logistic
outputdirectory: C:\Users\wangh\Desktop\Wetland Predict1028\SSP model\Maxent\2.5mBIOssp126_2021-2040\RES
samplesfile: C:\Users\wangh\Desktop\Wetland Predict1028\SSP model\WetlandPoint.csv
environmentallayers: C:\Users\wangh\Desktop\Wetland Predict1028\SSP model\Maxent\2.5mBIOssp126_2021-2040
testsamplesfile: C:\Users\wangh\Desktop\Wetland Predict1028\SSP model\WetlandPoint.csv
replicates: 10

getSamples: max memory 1884815360, total allocated 238026752, free 109942520, used 128084232, increment 44946752
Making features
makeFeatures: max memory 1884815360, total allocated 238026752, free 88328352, used 149698400, increment 21614168
wetland_0: 
Regularization values: linear/quadratic/product: 0.050, categorical: 0.250, threshold: 1.000, hinge: 0.500
Time since start: 2.712
2309 samples
Density: max memory 1884815360, total allocated 283115520, free 197540432, used 85575088, increment -64123312
linearPredictor: max memory 1884815360, total allocated 283115520, free 197540432, used 85575088, increment 0
FeaturedSpace: max memory 1884815360, total allocated 283115520, free 197540432, used 85575088, increment 0
Sequential: max memory 1884815360, total allocated 283115520, free 197540432, used 85575088, increment 0
Initial loss: 9.267571005430455
Initial test loss: 9.267571005430455
Time since start: 13.151
500: time = 10.251000 loss = 8.653831 testLoss 8.671072
Resulting gain: 0.6137402265391216
Time since start: 14.195
Projecting...
Writing file C:\Users\wangh\Desktop\Wetland Predict1028\SSP model\Maxent\2.5mBIOssp126_2021-2040\RES\wetland_0.asc
Writing C:\Users\wangh\Desktop\Wetland Predict1028\SSP model\Maxent\2.5mBIOssp126_2021-2040\RES\plots\wetland_0.png
Time since start: 16.764
getSamples: max memory 1884815360, total allocated 394264576, free 76557000, used 317707576, increment 232132488
Making features
makeFeatures: max memory 1884815360, total allocated 397934592, free 296463816, used 101470776, increment -216236800
wetland_1: 
Regularization values: linear/quadratic/product: 0.050, categorical: 0.250, threshold: 1.000, hinge: 0.500
2309 samples
Density: max memory 1884815360, total allocated 397934592, free 271968096, used 125966496, increment 24495720
linearPredictor: max memory 1884815360, total allocated 397934592, free 271968096, used 125966496, increment 0
FeaturedSpace: max memory 1884815360, total allocated 397934592, free 271968096, used 125966496, increment 0
Sequential: max memory 1884815360, total allocated 397934592, free 271968096, used 125966496, increment 0
Initial loss: 9.266437111328052
Initial test loss: 9.266437111328052
Time since start: 27.379
500: time = 9.980000 loss = 8.647556 testLoss 8.710505
Resulting gain: 0.6188809376892088
Projecting...
Writing file C:\Users\wangh\Desktop\Wetland Predict1028\SSP model\Maxent\2.5mBIOssp126_2021-2040\RES\wetland_1.asc
Writing C:\Users\wangh\Desktop\Wetland Predict1028\SSP model\Maxent\2.5mBIOssp126_2021-2040\RES\plots\wetland_1.png
Time since start: 29.79
getSamples: max memory 1884815360, total allocated 196608000, free 57049320, used 139558680, increment 13592184
Making features
makeFeatures: max memory 1884815360, total allocated 196608000, free 36376968, used 160231032, increment 20672352
wetland_2: 
Regularization values: linear/quadratic/product: 0.050, categorical: 0.250, threshold: 1.000, hinge: 0.500
2309 samples
Density: max memory 1884815360, total allocated 188219392, free 106164384, used 82055008, increment -78176024
linearPredictor: max memory 1884815360, total allocated 188219392, free 106164384, used 82055008, increment 0
FeaturedSpace: max memory 1884815360, total allocated 188219392, free 106164384, used 82055008, increment 0
Sequential: max memory 1884815360, total allocated 188219392, free 106164384, used 82055008, increment 0
Initial loss: 9.266815218904162
Initial test loss: 9.266815218904162
Time since start: 40.14
500: time = 9.804000 loss = 8.658509 testLoss 8.612061
Resulting gain: 0.6083059522444607
Projecting...
Writing file C:\Users\wangh\Desktop\Wetland Predict1028\SSP model\Maxent\2.5mBIOssp126_2021-2040\RES\wetland_2.asc
Writing C:\Users\wangh\Desktop\Wetland Predict1028\SSP model\Maxent\2.5mBIOssp126_2021-2040\RES\plots\wetland_2.png
Time since start: 42.444
getSamples: max memory 1884815360, total allocated 195035136, free 39608248, used 155426888, increment 73371880
Making features
makeFeatures: max memory 1884815360, total allocated 190840832, free 84963096, used 105877736, increment -49549152
wetland_3: 
Regularization values: linear/quadratic/product: 0.050, categorical: 0.250, threshold: 1.000, hinge: 0.500
2309 samples
Density: max memory 1884815360, total allocated 190840832, free 60251896, used 130588936, increment 24711200
linearPredictor: max memory 1884815360, total allocated 190840832, free 60251896, used 130588936, increment 0
FeaturedSpace: max memory 1884815360, total allocated 190840832, free 60251896, used 130588936, increment 0
Sequential: max memory 1884815360, total allocated 190840832, free 60251896, used 130588936, increment 0
Initial loss: 9.266815218904162
Initial test loss: 9.266815218904162
Time since start: 53.067
500: time = 10.147000 loss = 8.654515 testLoss 8.628799
Resulting gain: 0.6123007085167487
Projecting...
Writing file C:\Users\wangh\Desktop\Wetland Predict1028\SSP model\Maxent\2.5mBIOssp126_2021-2040\RES\wetland_3.asc
Writing C:\Users\wangh\Desktop\Wetland Predict1028\SSP model\Maxent\2.5mBIOssp126_2021-2040\RES\plots\wetland_3.png
Time since start: 55.379
getSamples: max memory 1884815360, total allocated 251133952, free 154266976, used 96866976, increment -33721960
Making features
makeFeatures: max memory 1884815360, total allocated 251133952, free 133968368, used 117165584, increment 20298608
wetland_4: 
Regularization values: linear/quadratic/product: 0.050, categorical: 0.250, threshold: 1.000, hinge: 0.500
2309 samples
Density: max memory 1884815360, total allocated 251133952, free 108445752, used 142688200, increment 25522616
linearPredictor: max memory 1884815360, total allocated 251133952, free 108445752, used 142688200, increment 0
FeaturedSpace: max memory 1884815360, total allocated 251133952, free 108445752, used 142688200, increment 0
Sequential: max memory 1884815360, total allocated 251133952, free 108445752, used 142688200, increment 0
Initial loss: 9.267571005430455
Initial test loss: 9.267571005430455
Time since start: 65.66
500: time = 9.811000 loss = 8.652427 testLoss 8.683734
Resulting gain: 0.6151444829022754
Projecting...
Writing file C:\Users\wangh\Desktop\Wetland Predict1028\SSP model\Maxent\2.5mBIOssp126_2021-2040\RES\wetland_4.asc
Writing C:\Users\wangh\Desktop\Wetland Predict1028\SSP model\Maxent\2.5mBIOssp126_2021-2040\RES\plots\wetland_4.png
Time since start: 67.908
getSamples: max memory 1884815360, total allocated 244842496, free 19538208, used 225304288, increment 82616088
Making features
makeFeatures: max memory 1884815360, total allocated 242745344, free 101696752, used 141048592, increment -84255696
wetland_5: 
Regularization values: linear/quadratic/product: 0.050, categorical: 0.250, threshold: 1.000, hinge: 0.500
2309 samples
Density: max memory 1884815360, total allocated 242745344, free 76841184, used 165904160, increment 24855568
linearPredictor: max memory 1884815360, total allocated 242745344, free 76841184, used 165904160, increment 0
FeaturedSpace: max memory 1884815360, total allocated 242745344, free 76841184, used 165904160, increment 0
Sequential: max memory 1884815360, total allocated 242745344, free 76841184, used 165904160, increment 0
Initial loss: 9.267476563346992
Initial test loss: 9.267476563346992
Time since start: 78.219
500: time = 9.851000 loss = 8.650252 testLoss 8.731219
Resulting gain: 0.6172242862195425
Projecting...
Writing file C:\Users\wangh\Desktop\Wetland Predict1028\SSP model\Maxent\2.5mBIOssp126_2021-2040\RES\wetland_5.asc
Writing C:\Users\wangh\Desktop\Wetland Predict1028\SSP model\Maxent\2.5mBIOssp126_2021-2040\RES\plots\wetland_5.png
Time since start: 80.398
getSamples: max memory 1884815360, total allocated 204472320, free 77476784, used 126995536, increment -38908624
Making features
makeFeatures: max memory 1884815360, total allocated 204472320, free 56469128, used 148003192, increment 21007656
wetland_6: 
Regularization values: linear/quadratic/product: 0.050, categorical: 0.250, threshold: 1.000, hinge: 0.500
2310 samples
Density: max memory 1884815360, total allocated 213385216, free 87807976, used 125577240, increment -22425952
linearPredictor: max memory 1884815360, total allocated 213385216, free 87807976, used 125577240, increment 0
FeaturedSpace: max memory 1884815360, total allocated 213385216, free 87807976, used 125577240, increment 0
Sequential: max memory 1884815360, total allocated 213385216, free 87807976, used 125577240, increment 0
Initial loss: 9.266058860732526
Initial test loss: 9.266058860732526
Time since start: 90.589
500: time = 9.703000 loss = 8.659276 testLoss 8.592745
Resulting gain: 0.6067832412159948
Projecting...
Writing file C:\Users\wangh\Desktop\Wetland Predict1028\SSP model\Maxent\2.5mBIOssp126_2021-2040\RES\wetland_6.asc
Writing C:\Users\wangh\Desktop\Wetland Predict1028\SSP model\Maxent\2.5mBIOssp126_2021-2040\RES\plots\wetland_6.png
Time since start: 92.939
getSamples: max memory 1884815360, total allocated 231735296, free 79288376, used 152446920, increment 26869680
Making features
makeFeatures: max memory 1884815360, total allocated 231735296, free 57200504, used 174534792, increment 22087872
wetland_7: 
Regularization values: linear/quadratic/product: 0.050, categorical: 0.250, threshold: 1.000, hinge: 0.500
2310 samples
Density: max memory 1884815360, total allocated 231735296, free 33957512, used 197777784, increment 23242992
linearPredictor: max memory 1884815360, total allocated 231735296, free 33957512, used 197777784, increment 0
FeaturedSpace: max memory 1884815360, total allocated 231735296, free 33957512, used 197777784, increment 0
Sequential: max memory 1884815360, total allocated 231735296, free 33957512, used 197777784, increment 0
Initial loss: 9.266342562091468
Initial test loss: 9.266342562091468
Time since start: 103.286
500: time = 9.847000 loss = 8.659231 testLoss 8.557781
Resulting gain: 0.6071118836252669
Projecting...
Writing file C:\Users\wangh\Desktop\Wetland Predict1028\SSP model\Maxent\2.5mBIOssp126_2021-2040\RES\wetland_7.asc
Writing C:\Users\wangh\Desktop\Wetland Predict1028\SSP model\Maxent\2.5mBIOssp126_2021-2040\RES\plots\wetland_7.png
Time since start: 105.687
getSamples: max memory 1884815360, total allocated 211812352, free 54935968, used 156876384, increment -40901400
Making features
makeFeatures: max memory 1884815360, total allocated 209190912, free 100188896, used 109002016, increment -47874368
wetland_8: 
Regularization values: linear/quadratic/product: 0.050, categorical: 0.250, threshold: 1.000, hinge: 0.500
2310 samples
Density: max memory 1884815360, total allocated 209190912, free 75814136, used 133376776, increment 24374760
linearPredictor: max memory 1884815360, total allocated 209190912, free 75814136, used 133376776, increment 0
FeaturedSpace: max memory 1884815360, total allocated 209190912, free 75814136, used 133376776, increment 0
Sequential: max memory 1884815360, total allocated 209190912, free 75814136, used 133376776, increment 0
Initial loss: 9.267287652417933
Initial test loss: 9.267287652417933
Time since start: 115.982
500: time = 9.836000 loss = 8.666832 testLoss 8.542197
Resulting gain: 0.6004560390956737
Projecting...
Writing file C:\Users\wangh\Desktop\Wetland Predict1028\SSP model\Maxent\2.5mBIOssp126_2021-2040\RES\wetland_8.asc
Writing C:\Users\wangh\Desktop\Wetland Predict1028\SSP model\Maxent\2.5mBIOssp126_2021-2040\RES\plots\wetland_8.png
Time since start: 118.197
getSamples: max memory 1884815360, total allocated 220725248, free 84284584, used 136440664, increment 3063888
Making features
makeFeatures: max memory 1884815360, total allocated 220725248, free 64214680, used 156510568, increment 20069904
wetland_9: 
Regularization values: linear/quadratic/product: 0.050, categorical: 0.250, threshold: 1.000, hinge: 0.500
2310 samples
Density: max memory 1884815360, total allocated 220725248, free 38735256, used 181989992, increment 25479424
linearPredictor: max memory 1884815360, total allocated 220725248, free 38735256, used 181989992, increment 0
FeaturedSpace: max memory 1884815360, total allocated 220725248, free 38735256, used 181989992, increment 0
Sequential: max memory 1884815360, total allocated 220725248, free 38735256, used 181989992, increment 0
Initial loss: 9.267004219093725
Initial test loss: 9.267004219093725
Time since start: 128.486
500: time = 9.836000 loss = 8.660984 testLoss 8.566894
Resulting gain: 0.6060204358722086
Projecting...
Writing file C:\Users\wangh\Desktop\Wetland Predict1028\SSP model\Maxent\2.5mBIOssp126_2021-2040\RES\wetland_9.asc
Writing C:\Users\wangh\Desktop\Wetland Predict1028\SSP model\Maxent\2.5mBIOssp126_2021-2040\RES\plots\wetland_9.png
Time since start: 130.864
Creating average grid, stddev grid etc.
Writing file C:\Users\wangh\Desktop\Wetland Predict1028\SSP model\Maxent\2.5mBIOssp126_2021-2040\RES\wetland_avg.asc
Writing file C:\Users\wangh\Desktop\Wetland Predict1028\SSP model\Maxent\2.5mBIOssp126_2021-2040\RES\wetland_stddev.asc
Writing file C:\Users\wangh\Desktop\Wetland Predict1028\SSP model\Maxent\2.5mBIOssp126_2021-2040\RES\wetland_min.asc
Writing file C:\Users\wangh\Desktop\Wetland Predict1028\SSP model\Maxent\2.5mBIOssp126_2021-2040\RES\wetland_max.asc
Writing file C:\Users\wangh\Desktop\Wetland Predict1028\SSP model\Maxent\2.5mBIOssp126_2021-2040\RES\wetland_median.asc
Writing C:\Users\wangh\Desktop\Wetland Predict1028\SSP model\Maxent\2.5mBIOssp126_2021-2040\RES\plots\wetland_avg.png
Writing C:\Users\wangh\Desktop\Wetland Predict1028\SSP model\Maxent\2.5mBIOssp126_2021-2040\RES\plots\wetland_stddev.png
Writing C:\Users\wangh\Desktop\Wetland Predict1028\SSP model\Maxent\2.5mBIOssp126_2021-2040\RES\plots\wetland_min.png
Time since start: 131.912
Writing C:\Users\wangh\Desktop\Wetland Predict1028\SSP model\Maxent\2.5mBIOssp126_2021-2040\RES\plots\wetland_max.png
Writing C:\Users\wangh\Desktop\Wetland Predict1028\SSP model\Maxent\2.5mBIOssp126_2021-2040\RES\plots\wetland_median.png
Ending
