# Supplementary material for: Spatiotemporal prediction of alpine wetlands under multi-climate scenarios in the west of Sichuan, China
Source: PeerJ. 2024 Nov 27;12:e18586. doi: 10.7717/peerj.18586 (PMC11608022; doi:10.7717/peerj.18586)
Supplement: Supplemental Information 1 [file peerj-12-18586-s001.zip › Maxent_data1/2.5mBIOssp126_2021-2040/RES/maxentResults.csv]

Species	#Training samples	Regularized training gain	Unregularized training gain	Iterations	Training AUC	#Test samples	Test gain	Test AUC	AUC Standard Deviation	#Background points	2.5mbiossp126_2021-2040_1 contribution	2.5mbiossp126_2021-2040_10 contribution	2.5mbiossp126_2021-2040_11 contribution	2.5mbiossp126_2021-2040_12 contribution	2.5mbiossp126_2021-2040_13 contribution	2.5mbiossp126_2021-2040_14 contribution	2.5mbiossp126_2021-2040_15 contribution	2.5mbiossp126_2021-2040_16 contribution	2.5mbiossp126_2021-2040_17 contribution	2.5mbiossp126_2021-2040_18 contribution	2.5mbiossp126_2021-2040_19 contribution	2.5mbiossp126_2021-2040_2 contribution	2.5mbiossp126_2021-2040_3 contribution	2.5mbiossp126_2021-2040_4 contribution	2.5mbiossp126_2021-2040_5 contribution	2.5mbiossp126_2021-2040_6 contribution	2.5mbiossp126_2021-2040_7 contribution	2.5mbiossp126_2021-2040_8 contribution	2.5mbiossp126_2021-2040_9 contribution	wc2.1_2.5m_elev contribution	2.5mbiossp126_2021-2040_1 permutation importance	2.5mbiossp126_2021-2040_10 permutation importance	2.5mbiossp126_2021-2040_11 permutation importance	2.5mbiossp126_2021-2040_12 permutation importance	2.5mbiossp126_2021-2040_13 permutation importance	2.5mbiossp126_2021-2040_14 permutation importance	2.5mbiossp126_2021-2040_15 permutation importance	2.5mbiossp126_2021-2040_16 permutation importance	2.5mbiossp126_2021-2040_17 permutation importance	2.5mbiossp126_2021-2040_18 permutation importance	2.5mbiossp126_2021-2040_19 permutation importance	2.5mbiossp126_2021-2040_2 permutation importance	2.5mbiossp126_2021-2040_3 permutation importance	2.5mbiossp126_2021-2040_4 permutation importance	2.5mbiossp126_2021-2040_5 permutation importance	2.5mbiossp126_2021-2040_6 permutation importance	2.5mbiossp126_2021-2040_7 permutation importance	2.5mbiossp126_2021-2040_8 permutation importance	2.5mbiossp126_2021-2040_9 permutation importance
wetland_0	2309	0.6137	0.6590	500	0.8080	257	0.5965	0.7946	0.0111	10589	0.0005	0.0000	1.3723	4.4347	4.6364	0.0418	3.0733	0.0000	0.1265	0.0410	0.0105	7.8015	0.8144	1.1649	0.3060	2.3569	73.4472	0.2727	0.0053	0.0941	0.0000	0.0000	0.7685	6.3518	7.7607	0.4448	5.0217	0.0000	0.2327	0.4470	0.5210	21.8322	2.0252	4.1178	2.7664	10.4503	28.2013	6.7755	0.0089
wetland_1	2309	0.6189	0.6616	500	0.8081	257	0.5559	0.7891	0.0118	10577	0.0554	0.0000	1.3209	4.7623	4.7274	0.0433	3.7614	0.0000	0.0529	0.1307	0.0285	6.4408	0.9929	0.2427	0.3664	2.3762	74.1819	0.2171	0.0198	0.2793	0.0000	0.0000	0.5364	6.0967	8.2075	0.1099	5.3419	0.0000	0.1832	0.5567	0.4537	19.6408	1.8798	1.3600	2.7425	8.7931	36.6377	5.1653	0.0378
wetland_2	2309	0.6083	0.6537	500	0.8072	257	0.6548	0.8045	0.0104	10581	0.0334	0.0000	1.4365	4.4006	4.3968	0.1608	2.5511	0.0012	0.0721	0.1176	0.0553	8.3676	0.3289	0.3951	0.8323	2.1846	74.0821	0.4337	0.0078	0.1425	0.0202	0.0000	1.1226	4.9620	7.9595	0.4945	5.4968	0.0165	0.0677	1.0474	0.6122	17.5448	0.8970	3.3917	2.7958	6.8249	36.0128	7.3243	0.0005
wetland_3	2309	0.6123	0.6568	500	0.8074	257	0.6380	0.8030	0.0116	10581	0.0804	0.0000	1.7858	3.1500	4.5488	0.1783	3.2299	0.0000	0.0140	1.2082	0.3978	6.5459	1.1176	0.1983	0.1709	1.6077	75.1707	0.2473	0.0015	0.3468	0.0000	0.0000	0.8873	4.3429	6.8204	0.2203	6.5767	0.0000	0.0595	1.5628	0.7974	20.4081	2.0915	3.2264	2.3387	5.5917	37.1263	5.5345	0.0003
wetland_4	2309	0.6151	0.6606	500	0.8082	257	0.5838	0.7921	0.0111	10589	0.0000	0.0000	0.9484	5.0791	4.6014	0.0657	2.1736	0.0012	0.0609	0.0893	0.0410	6.1549	1.1552	0.9874	0.5184	2.6107	74.9319	0.3348	0.0001	0.2460	0.0000	0.0000	0.5831	4.7966	7.6215	0.2359	5.9957	0.0855	0.0919	0.5619	0.4790	19.6323	1.3827	2.7846	3.6952	8.9059	34.4517	6.3949	0.0002
wetland_5	2309	0.6172	0.6619	500	0.8078	257	0.5363	0.7869	0.0128	10588	0.4091	0.0000	0.7419	5.0693	4.7902	0.0385	3.7801	0.0000	0.0634	0.0832	0.0550	6.9782	1.8237	0.1910	0.3395	2.2502	72.6782	0.5053	0.1762	0.0270	0.0000	0.0000	0.0652	4.1097	6.8790	0.0945	6.9511	0.0000	0.0869	1.1292	0.9368	23.1530	2.5167	2.1336	2.3821	9.8380	34.4989	4.5972	0.1221
wetland_6	2310	0.6068	0.6508	500	0.8062	256	0.6733	0.8103	0.0104	10573	0.0000	0.0000	1.3870	4.9051	5.5831	0.0441	3.5860	0.0000	0.0983	0.1178	0.0359	6.5464	1.6690	0.3783	0.2648	2.0183	72.7463	0.3971	0.1581	0.0646	0.0000	0.0000	1.2085	5.6095	9.4451	0.3506	3.0581	0.0000	0.2192	0.9372	0.5237	18.4117	1.7122	4.4507	1.7314	10.7633	34.1814	6.1347	0.0609
wetland_7	2310	0.6071	0.6537	500	0.8070	256	0.7086	0.8181	0.0109	10576	0.0049	0.0034	0.7132	5.1563	5.2423	0.0359	2.0232	0.0358	0.0231	0.1331	0.0499	4.4717	2.0040	1.5512	0.4886	1.9275	75.1401	0.3947	0.2934	0.3077	0.0009	0.0000	0.8063	3.9426	7.6710	0.3036	5.4165	0.0581	0.0308	1.2488	0.5799	13.5421	1.2805	4.3299	3.7548	8.9554	38.0498	7.5065	0.0000
wetland_8	2310	0.6005	0.6447	500	0.8052	256	0.7251	0.8213	0.0103	10586	0.0349	0.0000	1.1637	3.3770	5.2255	0.2587	2.5496	0.0000	0.0779	1.1911	0.0521	7.2367	0.2830	0.7565	0.3710	1.4144	75.3621	0.2960	0.2365	0.1131	0.0308	0.0000	0.1029	3.8335	7.9650	0.4750	5.6346	0.0000	0.1172	1.9173	0.6190	21.6895	2.4630	4.5533	2.7395	4.3522	36.6881	5.0405	0.0545
wetland_9	2310	0.6060	0.6497	500	0.8062	256	0.7001	0.8162	0.0107	10583	0.0000	0.0000	1.2493	3.4751	5.0729	0.0317	2.9864	0.0000	0.0000	1.1452	0.0317	5.4416	1.5483	0.5771	0.2670	1.6483	75.9921	0.4294	0.0050	0.0990	0.0000	0.0000	1.6775	4.9138	6.9531	0.2008	5.7611	0.0000	0.0000	0.8130	0.4728	17.0881	1.8755	3.8932	2.3722	8.6808	38.0624	5.4847	0.0000
wetland (average)	2309.4000	0.6106	0.6552	500.0000	0.8071	256.6000	0.6372	0.8036	0.0111	10582.3000	0.0619	0.0003	1.2119	4.3810	4.8825	0.0899	2.9715	0.0038	0.0589	0.4257	0.0758	6.5985	1.1737	0.6442	0.3925	2.0395	74.3733	0.3528	0.0904	0.1720	0.0052	0.0000	0.7758	4.8959	7.7283	0.2930	5.5254	0.0160	0.1089	1.0221	0.5996	19.2943	1.8124	3.4241	2.7319	8.3156	35.3910	5.9958	0.0285
[truncated: 69 more columns]
