# Supplementary material for: Spatiotemporal prediction of alpine wetlands under multi-climate scenarios in the west of Sichuan, China
Source: PeerJ. 2024 Nov 27;12:e18586. doi: 10.7717/peerj.18586 (PMC11608022; doi:10.7717/peerj.18586)
Supplement: Supplemental Information 1 [file peerj-12-18586-s001.zip › Maxent_data1/2.5mBIOssp126_2021-2040/RES/wetland_0.asc]

ncols         170
nrows         159
xllcorner     97.34749306
yllcorner     27.673839575
cellsize      0.041666666666667
NODATA_value  -9999
-9999 -9999 -9999 -9999 -9999 -9999 -9999 -9999 -9999 -9999 -9999 -9999 -9999 -9999 -9999 -9999 -9999 -9999 -9999 -9999 -9999 -9999 -9999 -9999 -9999 -9999 -9999 -9999 -9999 -9999 -9999 -9999 -9999 -9999 -9999 -9999 -9999 -9999 -9999 -9999 -9999 -9999 -9999 -9999 -9999 -9999 -9999 -9999 -9999 -9999 -9999 -9999 -9999 -9999 -9999 -9999 -9999 -9999 -9999 -9999 -9999 -9999 -9999 -9999 -9999 -9999 -9999 -9999 -9999 -9999 -9999 -9999 -9999 -9999 -9999 -9999 -9999 -9999 -9999 -9999 -9999 -9999 -9999 -9999 -9999 -9999 -9999 -9999 -9999 -9999 -9999 -9999 -9999 -9999 -9999 -9999 -9999 -9999 -9999 -9999 -9999 -9999 -9999 -9999 -9999 -9999 -9999 -9999 -9999 -9999 -9999 -9999 -9999 -9999 -9999 -9999 -9999 -9999 -9999 -9999 -9999 -9999 -9999 -9999 -9999 -9999 -9999 -9999 -9999 -9999 -9999 -9999 1.56072E-1 1.54098E-1 1.21833E-1 -9999 -9999 -9999 -9999 -9999 -9999 -9999 -9999 -9999 -9999 -9999 -9999 -9999 -9999 -9999 -9999 -9999 -9999 -9999 -9999 -9999 -9999 -9999 -9999 -9999 -9999 -9999 -9999 -9999 -9999 -9999 -9999 -9999 -9999 -9999
-9999 -9999 -9999 -9999 -9999 -9999 -9999 -9999 -9999 -9999 -9999 -9999 -9999 -9999 -9999 -9999 -9999 -9999 -9999 -9999 -9999 -9999 -9999 -9999 -9999 -9999 -9999 -9999 -9999 -9999 -9999 -9999 -9999 -9999 -9999 -9999 -9999 -9999 -9999 -9999 -9999 -9999 -9999 -9999 -9999 -9999 -9999 -9999 -9999 -9999 -9999 -9999 -9999 -9999 -9999 -9999 -9999 -9999 -9999 -9999 -9999 -9999 -9999 -9999 -9999 -9999 -9999 -9999 -9999 -9999 -9999 -9999 -9999 -9999 -9999 -9999 -9999 -9999 -9999 -9999 -9999 -9999 -9999 -9999 -9999 -9999 -9999 -9999 -9999 -9999 -9999 -9999 -9999 -9999 -9999 -9999 -9999 -9999 -9999 -9999 -9999 -9999 -9999 -9999 -9999 -9999 -9999 -9999 -9999 -9999 -9999 -9999 -9999 -9999 -9999 -9999 -9999 -9999 -9999 -9999 -9999 -9999 -9999 -9999 -9999 -9999 -9999 -9999 -9999 4.56554E-1 3.96773E-1 2.31048E-1 1.5074E-1 1.59319E-1 1.56172E-1 -9999 -9999 -9999 -9999 -9999 -9999 -9999 -9999 -9999 -9999 -9999 -9999 -9999 -9999 -9999 -9999 -9999 -9999 -9999 -9999 -9999 -9999 -9999 -9999 -9999 -9999 -9999 -9999 -9999 -9999 -9999 -9999 -9999 -9999 -9999
-9999 -9999 -9999 -9999 -9999 -9999 -9999 -9999 -9999 -9999 -9999 6.53301E-1 6.60785E-1 6.94061E-1 -9999 -9999 -9999 -9999 -9999 -9999 -9999 -9999 -9999 -9999 -9999 -9999 -9999 -9999 -9999 -9999 -9999 -9999 -9999 -9999 -9999 -9999 -9999 -9999 -9999 -9999 -9999 -9999 -9999 -9999 -9999 -9999 -9999 -9999 -9999 -9999 -9999 -9999 -9999 -9999 -9999 -9999 -9999 -9999 -9999 -9999 -9999 -9999 -9999 -9999 -9999 -9999 -9999 -9999 -9999 -9999 -9999 -9999 -9999 -9999 -9999 -9999 -9999 -9999 -9999 -9999 -9999 -9999 -9999 -9999 -9999 -9999 -9999 -9999 -9999 -9999 -9999 -9999 -9999 -9999 -9999 -9999 -9999 -9999 -9999 -9999 -9999 -9999 -9999 -9999 -9999 -9999 -9999 -9999 -9999 -9999 -9999 -9999 -9999 -9999 -9999 -9999 -9999 -9999 -9999 -9999 -9999 -9999 -9999 -9999 -9999 -9999 -9999 -9999 4.79498E-1 4.47434E-1 3.5773E-1 2.19254E-1 1.67691E-1 1.4648E-1 1.34734E-1 -9999 -9999 -9999 -9999 -9999 -9999 -9999 -9999 -9999 -9999 -9999 -9999 -9999 -9999 -9999 -9999 -9999 -9999 -9999 -9999 -9999 -9999 -9999 -9999 -9999 -9999 -9999 -9999 -9999 -9999 -9999 -9999 -9999 -9999 -9999
-9999 -9999 -9999 -9999 -9999 -9999 -9999 -9999 -9999 6.56365E-1 6.57889E-1 6.57883E-1 6.72326E-1 6.94704E-1 6.97081E-1 7.3208E-1 -9999 -9999 -9999 -9999 -9999 -9999 -9999 -9999 -9999 -9999 -9999 -9999 -9999 -9999 -9999 -9999 -9999 -9999 -9999 -9999 -9999 -9999 -9999 -9999 -9999 -9999 -9999 -9999 -9999 -9999 -9999 -9999 -9999 -9999 -9999 -9999 -9999 -9999 -9999 -9999 -9999 -9999 -9999 -9999 -9999 -9999 -9999 -9999 -9999 -9999 -9999 -9999 -9999 -9999 -9999 -9999 -9999 -9999 -9999 -9999 -9999 -9999 -9999 -9999 -9999 -9999 -9999 -9999 -9999 -9999 -9999 -9999 -9999 -9999 -9999 -9999 -9999 -9999 -9999 -9999 -9999 -9999 -9999 -9999 -9999 -9999 -9999 -9999 -9999 -9999 -9999 -9999 -9999 -9999 -9999 -9999 -9999 -9999 -9999 -9999 -9999 -9999 -9999 -9999 -9999 -9999 -9999 -9999 -9999 -9999 4.77496E-1 4.69835E-1 4.65625E-1 4.5438E-1 4.09076E-1 2.24567E-1 1.29099E-1 1.23438E-1 1.38192E-1 1.79278E-1 1.80151E-1 2.12434E-1 1.72086E-1 -9999 -9999 -9999 -9999 -9999 -9999 -9999 -9999 -9999 -9999 -9999 -9999 -9999 -9999 -9999 -9999 -9999 -9999 -9999 -9999 -9999 -9999 -9999 -9999 -9999 -9999 -9999 -9999 -9999 -9999 -9999
-9999 -9999 -9999 -9999 -9999 -9999 -9999 -9999 6.44112E-1 6.18847E-1 6.39105E-1 6.51664E-1 6.70945E-1 6.99829E-1 6.95446E-1 7.05084E-1 7.23828E-1 7.14104E-1 7.02576E-1 -9999 -9999 -9999 -9999 -9999 -9999 -9999 -9999 -9999 -9999 -9999 -9999 -9999 -9999 -9999 -9999 -9999 -9999 -9999 -9999 -9999 -9999 -9999 -9999 -9999 -9999 -9999 -9999 -9999 -9999 -9999 -9999 -9999 -9999 -9999 -9999 -9999 -9999 -9999 -9999 -9999 -9999 -9999 -9999 -9999 -9999 -9999 -9999 -9999 -9999 -9999 -9999 -9999 -9999 -9999 -9999 -9999 -9999 -9999 -9999 -9999 -9999 -9999 -9999 -9999 -9999 -9999 -9999 -9999 -9999 -9999 -9999 -9999 -9999 -9999 -9999 -9999 -9999 -9999 -9999 -9999 -9999 -9999 -9999 -9999 -9999 -9999 -9999 -9999 -9999 -9999 -9999 -9999 -9999 -9999 -9999 -9999 -9999 -9999 -9999 -9999 -9999 -9999 -9999 -9999 -9999 -9999 -9999 4.68732E-1 5.16703E-1 5.26886E-1 4.87816E-1 2.80574E-1 1.29553E-1 1.13016E-1 1.00614E-1 9.6552E-2 1.07006E-1 1.48248E-1 3.29192E-1 -9999 -9999 -9999 -9999 -9999 -9999 -9999 -9999 -9999 -9999 -9999 -9999 -9999 -9999 -9999 -9999 -9999 -9999 -9999 -9999 -9999 -9999 -9999 -9999 -9999 -9999 -9999 -9999 -9999 -9999 -9999
-9999 -9999 -9999 -9999 -9999 -9999 -9999 -9999 6.44555E-1 6.06316E-1 6.34655E-1 6.47371E-1 6.79008E-1 7.06437E-1 7.35569E-1 7.35619E-1 7.43556E-1 7.02807E-1 6.80652E-1 6.72164E-1 6.83135E-1 6.7888E-1 6.8127E-1 7.10871E-1 7.26356E-1 -9999 -9999 -9999 -9999 -9999 -9999 -9999 -9999 -9999 -9999 -9999 -9999 -9999 -9999 -9999 -9999 -9999 -9999 -9999 -9999 -9999 -9999 -9999 -9999 -9999 -9999 -9999 -9999 -9999 -9999 -9999 -9999 -9999 -9999 -9999 -9999 -9999 -9999 -9999 -9999 -9999 -9999 -9999 -9999 -9999 -9999 -9999 -9999 -9999 -9999 -9999 -9999 -9999 -9999 -9999 -9999 -9999 -9999 -9999 -9999 -9999 -9999 -9999 -9999 -9999 -9999 -9999 -9999 -9999 -9999 -9999 -9999 -9999 -9999 -9999 -9999 -9999 -9999 -9999 -9999 -9999 -9999 -9999 -9999 -9999 -9999 -9999 -9999 -9999 -9999 -9999 -9999 -9999 -9999 -9999 -9999 -9999 5.3055E-1 5.35225E-1 5.11765E-1 4.04689E-1 3.3746E-1 3.85893E-1 4.85994E-1 5.53519E-1 5.20479E-1 3.51597E-1 1.79291E-1 1.27718E-1 9.3585E-2 9.81611E-2 1.11602E-1 1.78548E-1 1.97101E-1 1.46593E-1 -9999 -9999 -9999 -9999 -9999 -9999 -9999 -9999 -9999 -9999 -9999 -9999 -9999 -9999 -9999 -9999 -9999 -9999 -9999 -9999 -9999 -9999 -9999 -9999 -9999 -9999 -9999 -9999 -9999 -9999
-9999 -9999 -9999 -9999 -9999 -9999 -9999 -9999 6.74432E-1 6.45578E-1 6.80422E-1 6.69509E-1 6.97917E-1 7.34924E-1 7.32648E-1 7.3617E-1 7.2796E-1 6.96895E-1 6.50337E-1 6.46232E-1 6.50181E-1 6.69465E-1 6.60056E-1 6.77138E-1 6.93018E-1 7.20712E-1 -9999 -9999 -9999 -9999 -9999 -9999 -9999 -9999 -9999 -9999 -9999 -9999 -9999 -9999 -9999 -9999 -9999 -9999 -9999 -9999 -9999 -9999 -9999 -9999 -9999 -9999 -9999 -9999 -9999 -9999 -9999 -9999 -9999 -9999 -9999 -9999 -9999 -9999 -9999 -9999 -9999 -9999 -9999 -9999 -9999 -9999 -9999 -9999 -9999 -9999 -9999 -9999 -9999 -9999 -9999 -9999 -9999 -9999 -9999 -9999 -9999 -9999 -9999 -9999 -9999 -9999 -9999 -9999 -9999 -9999 -9999 -9999 -9999 -9999 -9999 -9999 -9999 -9999 -9999 -9999 -9999 -9999 -9999 -9999 -9999 -9999 -9999 -9999 -9999 -9999 -9999 -9999 -9999 -9999 -9999 6.20509E-1 6.05845E-1 6.03502E-1 5.95802E-1 5.363E-1 4.98911E-1 4.83346E-1 4.90736E-1 4.94545E-1 4.47552E-1 4.06241E-1 3.40999E-1 2.59081E-1 1.49092E-1 9.58744E-2 9.49678E-2 1.18177E-1 1.38347E-1 -9999 -9999 -9999 -9999 -9999 -9999 -9999 -9999 -9999 -9999 -9999 -9999 -9999 -9999 -9999 -9999 -9999 -9999 -9999 -9999 -9999 -9999 -9999 -9999 -9999 -9999 -9999 -9999 -9999 -9999 -9999
-9999 -9999 -9999 -9999 -9999 -9999 -9999 7.63942E-1 7.4714E-1 7.36602E-1 7.14603E-1 7.00558E-1 7.23758E-1 7.12196E-1 6.84916E-1 6.32232E-1 6.39912E-1 6.34794E-1 6.13344E-1 6.02017E-1 6.42686E-1 6.63987E-1 6.54735E-1 6.51165E-1 6.62469E-1 6.80151E-1 -9999 -9999 -9999 -9999 -9999 -9999 -9999 -9999 -9999 -9999 -9999 -9999 -9999 -9999 -9999 -9999 -9999 -9999 -9999 -9999 -9999 -9999 -9999 -9999 -9999 -9999 -9999 -9999 -9999 -9999 -9999 -9999 -9999 -9999 -9999 -9999 -9999 -9999 -9999 -9999 -9999 -9999 -9999 -9999 -9999 -9999 -9999 -9999 -9999 -9999 -9999 -9999 -9999 -9999 -9999 -9999 -9999 -9999 -9999 -9999 -9999 -9999 -9999 -9999 -9999 -9999 -9999 -9999 -9999 -9999 -9999 -9999 -9999 -9999 -9999 -9999 -9999 -9999 -9999 -9999 -9999 -9999 -9999 -9999 -9999 -9999 -9999 -9999 -9999 -9999 -9999 6.74452E-1 -9999 -9999 -9999 6.40235E-1 6.27172E-1 6.39858E-1 6.3944E-1 6.17073E-1 5.95173E-1 5.5172E-1 5.50149E-1 5.41693E-1 5.34769E-1 5.24566E-1 5.13201E-1 4.86219E-1 3.51303E-1 1.75836E-1 1.47494E-1 1.18993E-1 1.13644E-1 -9999 -9999 -9999 -9999 -9999 -9999 -9999 -9999 -9999 -9999 -9999 -9999 -9999 -9999 -9999 -9999 -9999 -9999 -9999 -9999 -9999 -9999 -9999 -9999 -9999 -9999 -9999 -9999 -9999 -9999 -9999
-9999 -9999 -9999 -9999 -9999 -9999 -9999 7.40619E-1 7.24243E-1 7.50611E-1 7.41269E-1 7.27877E-1 7.1281E-1 6.50421E-1 5.51129E-1 4.96641E-1 5.21978E-1 5.84371E-1 6.02692E-1 6.01166E-1 6.15103E-1 6.50501E-1 6.54745E-1 6.70778E-1 6.73132E-1 -9999 -9999 -9999 -9999 -9999 -9999 -9999 -9999 -9999 -9999 -9999 -9999 -9999 -9999 -9999 -9999 -9999 -9999 -9999 -9999 -9999 -9999 -9999 -9999 -9999 -9999 -9999 -9999 -9999 -9999 -9999 -9999 -9999 -9999 -9999 -9999 -9999 -9999 -9999 -9999 -9999 -9999 -9999 -9999 -9999 -9999 -9999 -9999 -9999 -9999 -9999 -9999 -9999 -9999 -9999 -9999 -9999 -9999 -9999 -9999 -9999 -9999 -9999 -9999 -9999 -9999 -9999 -9999 -9999 -9999 -9999 -9999 -9999 -9999 -9999 -9999 -9999 -9999 -9999 -9999 -9999 -9999 -9999 -9999 -9999 -9999 -9999 -9999 -9999 -9999 -9999 6.94094E-1 6.90355E-1 6.68095E-1 6.55537E-1 6.58513E-1 6.53159E-1 6.4567E-1 6.50741E-1 6.55955E-1 6.38156E-1 6.22688E-1 6.39152E-1 6.51498E-1 6.5027E-1 6.32435E-1 5.99225E-1 5.60496E-1 5.42547E-1 5.32117E-1 4.71077E-1 3.7041E-1 2.58965E-1 1.79424E-1 -9999 -9999 -9999 -9999 -9999 -9999 -9999 -9999 -9999 -9999 -9999 -9999 -9999 -9999 -9999 -9999 -9999 -9999 -9999 -9999 -9999 -9999 -9999 -9999 -9999 -9999 -9999 -9999 -9999 -9999 -9999
-9999 -9999 -9999 7.19049E-1 7.17965E-1 6.94891E-1 6.80742E-1 6.90381E-1 6.77513E-1 7.12333E-1 7.16037E-1 6.83718E-1 6.34247E-1 5.84531E-1 4.99116E-1 4.85194E-1 5.75192E-1 5.91702E-1 6.35339E-1 6.55369E-1 6.64872E-1 6.88622E-1 7.01365E-1 6.91136E-1 6.74614E-1 6.68047E-1 -9999 -9999 -9999 -9999 -9999 -9999 -9999 -9999 -9999 -9999 -9999 -9999 -9999 -9999 -9999 -9999 -9999 -9999 -9999 -9999 -9999 -9999 -9999 -9999 -9999 -9999 -9999 -9999 -9999 -9999 -9999 -9999 -9999 -9999 -9999 -9999 -9999 -9999 -9999 -9999 -9999 -9999 -9999 -9999 -9999 -9999 -9999 -9999 -9999 -9999 -9999 -9999 -9999 -9999 -9999 -9999 -9999 -9999 -9999 -9999 -9999 -9999 -9999 -9999 -9999 -9999 -9999 -9999 -9999 -9999 -9999 -9999 -9999 -9999 -9999 -9999 -9999 -9999 -9999 -9999 -9999 -9999 -9999 -9999 -9999 -9999 -9999 -9999 -9999 -9999 -9999 6.77257E-1 6.72828E-1 6.71856E-1 6.69005E-1 6.75716E-1 6.68831E-1 6.6177E-1 6.60101E-1 6.4932E-1 6.50667E-1 6.44722E-1 6.52437E-1 6.54986E-1 6.33957E-1 6.04938E-1 5.87505E-1 6.13351E-1 6.01556E-1 5.83529E-1 5.12575E-1 2.81523E-1 2.13601E-1 2.03683E-1 -9999 -9999 -9999 -9999 -9999 -9999 -9999 -9999 -9999 -9999 -9999 -9999 -9999 -9999 -9999 -9999 -9999 -9999 -9999 -9999 -9999 -9999 -9999 -9999 -9999 -9999 -9999 -9999 -9999 -9999
-9999 7.05743E-1 6.75072E-1 6.81182E-1 6.29104E-1 6.1215E-1 6.18484E-1 6.42175E-1 6.64681E-1 6.92604E-1 6.78405E-1 6.50517E-1 6.34791E-1 5.57548E-1 5.66302E-1 5.91621E-1 6.64296E-1 6.59825E-1 6.46082E-1 6.63519E-1 6.59508E-1 6.93835E-1 7.11114E-1 6.96431E-1 6.55764E-1 6.57041E-1 -9999 -9999 -9999 -9999 -9999 -9999 -9999 -9999 -9999 -9999 -9999 -9999 -9999 -9999 -9999 -9999 -9999 -9999 -9999 -9999 -9999 -9999 -9999 -9999 -9999 -9999 -9999 -9999 -9999 -9999 -9999 -9999 -9999 -9999 -9999 -9999 -9999 -9999 -9999 -9999 -9999 -9999 -9999 -9999 -9999 -9999 -9999 -9999 -9999 -9999 -9999 -9999 -9999 -9999 -9999 -9999 -9999 -9999 -9999 -9999 -9999 -9999 -9999 -9999 -9999 -9999 -9999 -9999 -9999 -9999 -9999 -9999 -9999 -9999 -9999 -9999 -9999 -9999 -9999 -9999 -9999 -9999 -9999 -9999 -9999 -9999 -9999 -9999 -9999 -9999 -9999 -9999 6.84561E-1 6.67058E-1 6.81699E-1 6.81052E-1 6.75508E-1 6.7832E-1 6.53984E-1 6.47004E-1 6.40918E-1 6.50606E-1 6.45054E-1 6.4595E-1 6.39636E-1 6.28327E-1 5.78284E-1 6.14518E-1 6.41659E-1 6.18495E-1 5.7881E-1 4.2754E-1 1.9036E-1 1.57505E-1 -9999 -9999 -9999 -9999 -9999 -9999 -9999 -9999 -9999 -9999 -9999 -9999 -9999 -9999 -9999 -9999 -9999 -9999 -9999 -9999 -9999 -9999 -9999 -9999 -9999 -9999 -9999 -9999 -9999 -9999
-9999 7.23653E-1 6.55867E-1 6.01584E-1 5.51073E-1 5.59507E-1 6.35666E-1 6.99753E-1 7.01059E-1 6.92947E-1 6.69123E-1 6.6638E-1 6.5726E-1 6.63246E-1 6.22907E-1 6.42329E-1 6.9689E-1 6.33373E-1 6.467E-1 6.38555E-1 6.41565E-1 6.58481E-1 6.90774E-1 6.72732E-1 6.83376E-1 6.92664E-1 7.07448E-1 -9999 -9999 -9999 -9999 -9999 -9999 -9999 -9999 -9999 -9999 -9999 -9999 -9999 -9999 -9999 -9999 -9999 -9999 -9999 -9999 -9999 -9999 -9999 -9999 -9999 -9999 -9999 -9999 -9999 -9999 -9999 -9999 -9999 -9999 -9999 -9999 -9999 -9999 -9999 -9999 -9999 -9999 -9999 -9999 -9999 -9999 -9999 -9999 -9999 -9999 -9999 -9999 -9999 -9999 -9999 -9999 -9999 -9999 -9999 -9999 -9999 -9999 -9999 -9999 -9999 -9999 -9999 -9999 -9999 -9999 -9999 -9999 -9999 -9999 -9999 -9999 -9999 -9999 -9999 -9999 -9999 -9999 -9999 -9999 -9999 -9999 -9999 -9999 -9999 -9999 -9999 6.81001E-1 6.54631E-1 6.63226E-1 6.68021E-1 6.61404E-1 6.66732E-1 6.69538E-1 6.72619E-1 6.6259E-1 6.39599E-1 6.28916E-1 6.31479E-1 6.2493E-1 6.49571E-1 6.43972E-1 6.49233E-1 6.51654E-1 6.42691E-1 6.3331E-1 6.0283E-1 4.15943E-1 -9999 -9999 -9999 -9999 -9999 -9999 -9999 -9999 -9999 -9999 -9999 -9999 -9999 -9999 -9999 -9999 -9999 -9999 -9999 -9999 -9999 -9999 -9999 -9999 -9999 -9999 -9999 -9999 -9999 -9999 -9999
-9999 -9999 6.84971E-1 6.45482E-1 5.5122E-1 5.65512E-1 6.23482E-1 6.73218E-1 7.00585E-1 7.03389E-1 6.77017E-1 6.43938E-1 6.60779E-1 6.55341E-1 6.58933E-1 6.37793E-1 6.7289E-1 6.31776E-1 6.06963E-1 6.23873E-1 5.9993E-1 6.08114E-1 6.12402E-1 6.59301E-1 6.87147E-1 6.97639E-1 6.96467E-1 -9999 -9999 -9999 -9999 -9999 -9999 -9999 -9999 -9999 -9999 -9999 -9999 -9999 -9999 -9999 -9999 -9999 -9999 -9999 -9999 -9999 -9999 -9999 -9999 -9999 -9999 -9999 -9999 -9999 -9999 -9999 -9999 -9999 -9999 -9999 -9999 -9999 -9999 -9999 -9999 -9999 -9999 -9999 -9999 -9999 -9999 -9999 -9999 -9999 -9999 -9999 -9999 -9999 -9999 -9999 -9999 -9999 -9999 -9999 -9999 -9999 -9999 -9999 -9999 -9999 -9999 -9999 -9999 -9999 -9999 -9999 -9999 -9999 -9999 -9999 -9999 -9999 -9999 -9999 -9999 -9999 -9999 -9999 -9999 -9999 -9999 -9999 -9999 -9999 -9999 -9999 -9999 6.71179E-1 6.49291E-1 6.53743E-1 6.69828E-1 6.81605E-1 6.84961E-1 6.81364E-1 6.70363E-1 6.47191E-1 6.64606E-1 6.36071E-1 6.50417E-1 6.23423E-1 6.26008E-1 6.45703E-1 6.39403E-1 6.38901E-1 6.54202E-1 6.10822E-1 5.76012E-1 4.42376E-1 2.79141E-1 2.04656E-1 -9999 -9999 -9999 -9999 1.19579E-1 1.16111E-1 -9999 -9999 -9999 -9999 -9999 -9999 -9999 -9999 -9999 -9999 -9999 -9999 -9999 -9999 -9999 -9999 -9999 -9999 -9999 -9999 -9999 -9999
-9999 -9999 7.01193E-1 6.43306E-1 6.09804E-1 5.34288E-1 5.06441E-1 5.39209E-1 5.90112E-1 6.47075E-1 6.61533E-1 6.08552E-1 5.89356E-1 5.56323E-1 5.84638E-1 6.15046E-1 6.55932E-1 6.34621E-1 5.64891E-1 5.7558E-1 6.1432E-1 6.46906E-1 6.14413E-1 6.5142E-1 6.8293E-1 6.76648E-1 6.8616E-1 6.82758E-1 6.81384E-1 6.72608E-1 -9999 -9999 -9999 -9999 -9999 -9999 -9999 -9999 -9999 -9999 -9999 -9999 -9999 -9999 -9999 -9999 -9999 -9999 -9999 -9999 -9999 -9999 -9999 -9999 -9999 -9999 -9999 -9999 -9999 -9999 -9999 -9999 -9999 -9999 -9999 -9999 -9999 -9999 -9999 -9999 -9999 -9999 -9999 -9999 -9999 -9999 -9999 -9999 -9999 -9999 -9999 -9999 -9999 -9999 -9999 -9999 -9999 -9999 -9999 -9999 -9999 -9999 -9999 -9999 -9999 -9999 -9999 -9999 -9999 -9999 -9999 -9999 -9999 -9999 -9999 -9999 -9999 -9999 -9999 -9999 -9999 -9999 -9999 -9999 -9999 -9999 -9999 -9999 -9999 -9999 6.68366E-1 6.51712E-1 6.7559E-1 6.72108E-1 6.44883E-1 6.14282E-1 6.43868E-1 6.58317E-1 6.54522E-1 6.57583E-1 6.53408E-1 6.50948E-1 6.46068E-1 6.42932E-1 6.44429E-1 6.61774E-1 6.88484E-1 6.46651E-1 6.00421E-1 5.04349E-1 4.28645E-1 3.96106E-1 2.64833E-1 1.64635E-1 1.98303E-1 1.61832E-1 1.90269E-1 1.36101E-1 1.04397E-1 -9999 -9999 -9999 -9999 -9999 -9999 -9999 -9999 -9999 -9999 -9999 -9999 -9999 -9999 -9999 -9999 -9999 -9999 -9999 -9999 -9999
-9999 -9999 7.15156E-1 6.59959E-1 6.38474E-1 5.95469E-1 5.25138E-1 4.807E-1 4.67133E-1 5.07601E-1 5.76687E-1 6.14483E-1 5.78265E-1 5.24781E-1 5.14309E-1 5.19746E-1 5.56555E-1 5.53376E-1 5.69293E-1 6.09516E-1 6.36756E-1 6.69769E-1 6.69971E-1 6.66773E-1 6.66569E-1 6.89425E-1 7.06588E-1 7.36876E-1 7.23501E-1 7.03947E-1 -9999 -9999 -9999 -9999 -9999 -9999 -9999 -9999 -9999 -9999 -9999 -9999 -9999 -9999 -9999 -9999 -9999 -9999 -9999 -9999 -9999 -9999 -9999 -9999 -9999 -9999 -9999 -9999 -9999 -9999 -9999 -9999 -9999 -9999 -9999 -9999 -9999 -9999 -9999 -9999 -9999 -9999 -9999 -9999 -9999 -9999 -9999 -9999 -9999 -9999 -9999 -9999 -9999 -9999 -9999 -9999 -9999 -9999 -9999 -9999 -9999 -9999 -9999 -9999 -9999 -9999 -9999 -9999 -9999 -9999 -9999 -9999 -9999 -9999 -9999 -9999 -9999 -9999 -9999 -9999 -9999 -9999 -9999 -9999 -9999 -9999 -9999 -9999 -9999 6.92217E-1 6.73112E-1 6.45979E-1 6.5357E-1 6.69902E-1 6.65317E-1 6.23064E-1 6.58109E-1 6.63357E-1 6.68372E-1 6.58561E-1 6.67059E-1 6.65461E-1 6.45474E-1 6.41347E-1 6.70884E-1 6.72022E-1 6.84129E-1 6.70267E-1 6.21607E-1 4.54868E-1 3.55026E-1 2.94615E-1 2.20512E-1 1.54538E-1 2.1704E-1 1.82906E-1 1.72468E-1 1.77217E-1 -9999 1.46468E-1 1.46429E-1 1.10898E-1 -9999 -9999 -9999 -9999 -9999 -9999 -9999 -9999 -9999 -9999 -9999 -9999 -9999 -9999 -9999 -9999 -9999 -9999
-9999 -9999 6.92921E-1 6.501E-1 6.35332E-1 6.20675E-1 5.99439E-1 5.4657E-1 4.7686E-1 4.53484E-1 4.89705E-1 5.33065E-1 5.73566E-1 5.81855E-1 5.25687E-1 4.74793E-1 4.70609E-1 5.15694E-1 6.11329E-1 6.31627E-1 6.81178E-1 6.781E-1 6.89868E-1 6.97895E-1 6.99439E-1 7.41432E-1 7.62043E-1 7.55735E-1 7.25121E-1 7.28421E-1 7.20533E-1 -9999 -9999 -9999 -9999 -9999 -9999 -9999 -9999 -9999 -9999 -9999 -9999 -9999 -9999 -9999 -9999 -9999 -9999 -9999 -9999 -9999 -9999 -9999 -9999 -9999 -9999 -9999 -9999 -9999 -9999 -9999 -9999 -9999 -9999 -9999 -9999 -9999 -9999 -9999 -9999 -9999 -9999 -9999 -9999 -9999 -9999 -9999 -9999 -9999 -9999 -9999 -9999 -9999 -9999 -9999 -9999 -9999 -9999 -9999 -9999 -9999 -9999 -9999 -9999 -9999 -9999 -9999 -9999 -9999 -9999 -9999 -9999 -9999 -9999 -9999 -9999 -9999 -9999 -9999 -9999 -9999 -9999 -9999 -9999 -9999 -9999 -9999 -9999 6.87422E-1 6.75229E-1 6.69957E-1 6.61836E-1 6.76693E-1 6.83325E-1 6.79168E-1 6.67764E-1 6.66159E-1 6.58735E-1 6.56363E-1 6.74449E-1 6.63253E-1 6.77809E-1 6.43375E-1 6.48142E-1 6.63361E-1 6.58713E-1 6.61495E-1 6.46274E-1 4.73809E-1 2.18653E-1 1.75982E-1 1.39995E-1 1.16691E-1 1.57819E-1 1.2384E-1 1.05652E-1 1.60752E-1 1.82521E-1 1.50819E-1 1.44115E-1 1.12716E-1 9.61812E-2 7.75908E-2 6.9116E-2 6.9167E-2 8.07411E-2 9.36045E-2 7.32863E-2 6.79011E-2 6.23436E-2 7.19758E-2 -9999 -9999 -9999 -9999 -9999 -9999 -9999 -9999
-9999 -9999 7.1852E-1 6.89931E-1 6.849E-1 6.68665E-1 6.43013E-1 6.15828E-1 5.40956E-1 4.31784E-1 5.19362E-1 5.69069E-1 5.36825E-1 5.14816E-1 5.06691E-1 4.39422E-1 4.47169E-1 5.11938E-1 5.66365E-1 5.94828E-1 6.50823E-1 6.57865E-1 6.81053E-1 6.88383E-1 7.05836E-1 7.55155E-1 7.52462E-1 7.48551E-1 7.37559E-1 7.21326E-1 7.28368E-1 -9999 -9999 -9999 -9999 -9999 -9999 -9999 -9999 -9999 -9999 -9999 -9999 -9999 -9999 -9999 -9999 -9999 -9999 -9999 -9999 -9999 -9999 -9999 -9999 -9999 -9999 -9999 -9999 -9999 -9999 -9999 -9999 -9999 -9999 -9999 -9999 -9999 -9999 -9999 -9999 -9999 -9999 -9999 -9999 -9999 -9999 -9999 -9999 -9999 -9999 -9999 -9999 -9999 -9999 -9999 -9999 -9999 -9999 -9999 -9999 -9999 -9999 -9999 -9999 -9999 -9999 -9999 -9999 -9999 -9999 -9999 -9999 -9999 -9999 -9999 -9999 -9999 -9999 -9999 -9999 -9999 -9999 -9999 -9999 -9999 -9999 -9999 -9999 -9999 6.90836E-1 7.02623E-1 6.95715E-1 6.91963E-1 6.33271E-1 6.31312E-1 6.51545E-1 6.54061E-1 6.37083E-1 6.49243E-1 6.58702E-1 6.54586E-1 6.83881E-1 6.73534E-1 6.47142E-1 6.47757E-1 6.50187E-1 6.6254E-1 6.50347E-1 4.95063E-1 2.74481E-1 2.0535E-1 1.24077E-1 1.02466E-1 1.37266E-1 1.04011E-1 1.27899E-1 1.54829E-1 1.40619E-1 1.26694E-1 1.23075E-1 1.02154E-1 1.46162E-1 1.23974E-1 9.64466E-2 1.03386E-1 1.16182E-1 1.27354E-1 7.31012E-2 6.54803E-2 5.58233E-2 7.01723E-2 7.05556E-2 5.47835E-2 -9999 -9999 -9999 -9999 -9999 -9999
-9999 -9999 -9999 -9999 7.11818E-1 6.67061E-1 6.25694E-1 5.58553E-1 5.70415E-1 4.69583E-1 4.81454E-1 5.6253E-1 5.07493E-1 5.54707E-1 5.02212E-1 4.2349E-1 4.38301E-1 4.80739E-1 5.77421E-1 6.00202E-1 6.02349E-1 6.66989E-1 6.47916E-1 6.72794E-1 7.08899E-1 7.2731E-1 7.39531E-1 7.33424E-1 7.27762E-1 7.6178E-1 7.29779E-1 -9999 -9999 -9999 -9999 -9999 -9999 -9999 -9999 -9999 -9999 -9999 -9999 -9999 -9999 -9999 -9999 -9999 -9999 -9999 -9999 -9999 -9999 -9999 -9999 -9999 -9999 -9999 -9999 -9999 -9999 -9999 -9999 -9999 -9999 -9999 -9999 -9999 -9999 -9999 -9999 -9999 -9999 -9999 -9999 -9999 -9999 -9999 -9999 -9999 -9999 -9999 -9999 -9999 -9999 -9999 -9999 -9999 -9999 -9999 -9999 -9999 -9999 -9999 -9999 -9999 -9999 -9999 -9999 -9999 -9999 -9999 -9999 -9999 -9999 -9999 -9999 -9999 6.32183E-1 -9999 -9999 -9999 -9999 -9999 -9999 -9999 -9999 -9999 -9999 -9999 -9999 -9999 6.93804E-1 7.00368E-1 6.52014E-1 6.15782E-1 6.38042E-1 6.43893E-1 6.40138E-1 6.48431E-1 6.7198E-1 6.68982E-1 6.99033E-1 6.92835E-1 6.69658E-1 6.72587E-1 6.33398E-1 6.33732E-1 6.29861E-1 5.0112E-1 2.42462E-1 1.90066E-1 1.46362E-1 1.16634E-1 1.22487E-1 1.33814E-1 1.53766E-1 1.44424E-1 1.20707E-1 1.13345E-1 1.04853E-1 9.59964E-2 1.18568E-1 8.87238E-2 8.65101E-2 6.40513E-2 5.28858E-2 9.09588E-2 1.10277E-1 1.06509E-1 7.9117E-2 1.11466E-1 6.80338E-2 6.02914E-2 -9999 -9999 -9999 -9999 -9999 -9999
-9999 -9999 -9999 -9999 6.74847E-1 6.3255E-1 6.07639E-1 5.58146E-1 4.99092E-1 4.24613E-1 4.01955E-1 4.52094E-1 4.35341E-1 5.34323E-1 4.79566E-1 4.10072E-1 4.4362E-1 4.43837E-1 4.95464E-1 5.31428E-1 6.38937E-1 6.33702E-1 6.16555E-1 6.29221E-1 6.53727E-1 6.9877E-1 6.80431E-1 6.98715E-1 7.47903E-1 7.1894E-1 7.58979E-1 7.15097E-1 -9999 -9999 -9999 -9999 -9999 -9999 -9999 -9999 -9999 -9999 -9999 -9999 -9999 -9999 -9999 -9999 -9999 -9999 -9999 -9999 -9999 -9999 -9999 -9999 -9999 -9999 -9999 -9999 -9999 -9999 -9999 -9999 -9999 -9999 -9999 -9999 -9999 -9999 -9999 -9999 -9999 -9999 -9999 -9999 -9999 -9999 -9999 -9999 -9999 -9999 -9999 -9999 -9999 -9999 -9999 -9999 -9999 -9999 -9999 -9999 -9999 -9999 -9999 -9999 -9999 -9999 -9999 -9999 -9999 -9999 -9999 -9999 -9999 -9999 5.78499E-1 5.83959E-1 6.08386E-1 -9999 -9999 -9999 -9999 -9999 -9999 -9999 -9999 -9999 -9999 -9999 -9999 -9999 7.10972E-1 6.74935E-1 6.53026E-1 6.23324E-1 6.28798E-1 6.2659E-1 6.39093E-1 6.72172E-1 7.027E-1 7.11897E-1 6.85681E-1 6.87788E-1 6.66546E-1 6.4186E-1 6.34981E-1 6.2023E-1 6.48643E-1 6.18768E-1 3.50596E-1 2.01875E-1 1.59181E-1 1.38683E-1 1.37873E-1 1.3437E-1 1.82455E-1 1.41119E-1 1.31974E-1 1.26176E-1 1.11756E-1 9.20694E-2 1.24133E-1 1.16387E-1 1.10228E-1 8.40089E-2 6.96228E-2 8.68539E-2 8.30268E-2 1.38559E-1 1.31984E-1 1.23775E-1 7.01076E-2 -9999 -9999 -9999 -9999 -9999 -9999 -9999
-9999 -9999 -9999 -9999 -9999 6.02814E-1 6.00966E-1 5.76955E-1 4.94863E-1 4.49599E-1 4.04066E-1 4.65339E-1 4.93633E-1 4.88135E-1 4.32513E-1 4.21799E-1 4.16049E-1 4.42389E-1 4.51582E-1 4.43768E-1 5.00183E-1 6.11897E-1 6.38243E-1 6.22088E-1 6.39621E-1 6.50896E-1 6.5845E-1 6.30379E-1 6.84054E-1 6.83266E-1 7.18054E-1 7.15964E-1 7.39775E-1 -9999 -9999 -9999 -9999 -9999 -9999 -9999 -9999 -9999 -9999 -9999 -9999 -9999 -9999 -9999 -9999 -9999 -9999 -9999 -9999 -9999 -9999 -9999 -9999 -9999 -9999 -9999 -9999 -9999 -9999 -9999 -9999 -9999 -9999 -9999 -9999 -9999 -9999 -9999 -9999 -9999 -9999 -9999 -9999 -9999 -9999 -9999 -9999 -9999 -9999 -9999 -9999 -9999 -9999 -9999 -9999 -9999 -9999 -9999 -9999 -9999 -9999 -9999 -9999 -9999 -9999 -9999 -9999 -9999 -9999 -9999 -9999 -9999 6.29054E-1 6.26834E-1 6.31018E-1 -9999 -9999 -9999 -9999 -9999 -9999 -9999 -9999 -9999 -9999 -9999 -9999 -9999 7.06507E-1 6.94494E-1 6.55007E-1 6.08411E-1 6.13988E-1 6.33169E-1 6.53427E-1 6.85748E-1 6.93819E-1 7.18929E-1 6.97849E-1 7.0348E-1 6.61683E-1 6.94914E-1 6.50262E-1 6.48097E-1 6.43094E-1 6.48572E-1 5.42782E-1 2.87848E-1 1.96093E-1 1.49173E-1 1.5185E-1 1.37892E-1 1.72618E-1 1.54889E-1 1.64576E-1 1.39246E-1 1.17923E-1 9.92812E-2 9.78693E-2 1.153E-1 9.95345E-2 7.86342E-2 6.47755E-2 6.3862E-2 8.52134E-2 6.31175E-2 1.10734E-1 1.22761E-1 9.72512E-2 5.52929E-2 -9999 -9999 -9999 -9999 -9999 -9999
-9999 -9999 -9999 -9999 -9999 -9999 -9999 -9999 5.49326E-1 4.70788E-1 4.03275E-1 4.24615E-1 4.23842E-1 4.7273E-1 4.08557E-1 4.55152E-1 4.43935E-1 4.57687E-1 4.70118E-1 4.60033E-1 4.72586E-1 4.97781E-1 5.94339E-1 6.46532E-1 6.32605E-1 6.30499E-1 6.20673E-1 5.86788E-1 5.38109E-1 5.81541E-1 6.22255E-1 6.68626E-1 7.15824E-1 -9999 -9999 -9999 -9999 -9999 -9999 -9999 -9999 -9999 -9999 -9999 -9999 -9999 -9999 -9999 -9999 -9999 -9999 -9999 -9999 -9999 -9999 -9999 -9999 -9999 -9999 -9999 -9999 -9999 -9999 -9999 -9999 -9999 -9999 -9999 -9999 -9999 -9999 -9999 -9999 -9999 -9999 -9999 -9999 -9999 -9999 -9999 -9999 -9999 -9999 -9999 -9999 -9999 -9999 -9999 -9999 -9999 -9999 -9999 -9999 -9999 -9999 -9999 -9999 -9999 -9999 -9999 -9999 -9999 -9999 -9999 -9999 6.76176E-1 6.70687E-1 6.81374E-1 6.79365E-1 6.64089E-1 -9999 -9999 -9999 -9999 -9999 -9999 -9999 -9999 -9999 -9999 -9999 -9999 7.22936E-1 7.00598E-1 6.60516E-1 6.39884E-1 6.42407E-1 6.46681E-1 6.53834E-1 6.72781E-1 6.86169E-1 7.06612E-1 7.31821E-1 6.97954E-1 6.54866E-1 6.73522E-1 6.90981E-1 6.71978E-1 6.65203E-1 6.55165E-1 6.08328E-1 4.10849E-1 2.41861E-1 1.57298E-1 1.33325E-1 1.492E-1 1.93457E-1 1.66776E-1 1.87292E-1 1.77111E-1 1.25163E-1 9.28275E-2 1.19555E-1 1.40581E-1 1.26978E-1 8.69422E-2 7.24021E-2 6.35207E-2 6.08267E-2 5.90668E-2 9.00516E-2 1.12365E-1 8.37598E-2 5.41188E-2 4.14784E-2 -9999 -9999 -9999 -9999 -9999
-9999 -9999 -9999 -9999 -9999 -9999 -9999 -9999 -9999 -9999 4.10425E-1 4.33403E-1 4.15201E-1 4.30411E-1 4.57124E-1 4.0864E-1 4.495E-1 4.83966E-1 4.98467E-1 4.95184E-1 4.87326E-1 4.50177E-1 4.88254E-1 5.50173E-1 6.33551E-1 6.43081E-1 6.1594E-1 5.63244E-1 5.38313E-1 5.3183E-1 5.66464E-1 6.42828E-1 6.7415E-1 7.32422E-1 -9999 -9999 -9999 -9999 -9999 -9999 -9999 -9999 -9999 -9999 -9999 -9999 -9999 -9999 -9999 -9999 -9999 -9999 -9999 -9999 -9999 -9999 -9999 -9999 -9999 -9999 -9999 -9999 -9999 -9999 -9999 -9999 -9999 -9999 -9999 -9999 -9999 -9999 -9999 -9999 -9999 -9999 -9999 -9999 -9999 -9999 -9999 -9999 -9999 -9999 -9999 -9999 -9999 -9999 -9999 -9999 -9999 -9999 -9999 -9999 -9999 -9999 -9999 -9999 -9999 -9999 -9999 -9999 -9999 -9999 6.29965E-1 6.78277E-1 6.94306E-1 6.77748E-1 6.77596E-1 -9999 -9999 -9999 -9999 -9999 -9999 -9999 -9999 -9999 7.12153E-1 -9999 7.3104E-1 7.23999E-1 7.21225E-1 7.19051E-1 7.03535E-1 6.65181E-1 6.59242E-1 6.6953E-1 6.8844E-1 6.92962E-1 6.96883E-1 7.09462E-1 7.31937E-1 7.18737E-1 6.90418E-1 6.94252E-1 6.88265E-1 6.87556E-1 6.83954E-1 6.75293E-1 6.61876E-1 4.84871E-1 2.92804E-1 1.91984E-1 1.63779E-1 1.60397E-1 2.10127E-1 2.02203E-1 1.87404E-1 1.49073E-1 1.37599E-1 9.66056E-2 1.22572E-1 1.43952E-1 1.29112E-1 1.10928E-1 1.14168E-1 7.724E-2 6.30878E-2 5.49649E-2 5.66562E-2 8.39414E-2 5.47571E-2 4.40563E-2 3.54388E-2 3.07114E-2 -9999 -9999 -9999 -9999
-9999 -9999 -9999 -9999 -9999 -9999 -9999 -9999 4.26813E-1 4.23328E-1 4.18719E-1 4.24924E-1 4.61749E-1 4.02568E-1 4.93083E-1 5.00493E-1 4.0638E-1 4.16688E-1 4.65416E-1 5.03198E-1 4.97076E-1 4.84788E-1 4.53721E-1 4.37353E-1 5.07608E-1 5.62257E-1 6.18102E-1 5.58482E-1 5.05116E-1 5.51393E-1 6.07208E-1 6.67885E-1 6.83687E-1 6.70124E-1 -9999 -9999 -9999 -9999 -9999 -9999 -9999 -9999 -9999 -9999 -9999 -9999 -9999 -9999 -9999 -9999 -9999 -9999 -9999 -9999 -9999 -9999 -9999 -9999 -9999 -9999 -9999 -9999 -9999 -9999 -9999 -9999 -9999 -9999 -9999 -9999 -9999 -9999 -9999 -9999 -9999 -9999 -9999 -9999 -9999 -9999 -9999 -9999 -9999 -9999 -9999 -9999 -9999 -9999 -9999 -9999 -9999 -9999 -9999 -9999 -9999 -9999 -9999 -9999 -9999 -9999 -9999 -9999 -9999 6.02514E-1 6.32143E-1 6.74543E-1 6.90649E-1 7.01798E-1 7.07149E-1 -9999 -9999 -9999 -9999 -9999 -9999 -9999 -9999 6.97791E-1 6.86559E-1 6.97246E-1 7.0942E-1 7.23242E-1 7.32848E-1 7.2669E-1 7.11173E-1 6.92901E-1 6.61993E-1 6.7401E-1 6.89843E-1 6.88127E-1 6.81507E-1 7.01677E-1 7.15512E-1 7.13241E-1 7.12789E-1 7.24054E-1 7.36774E-1 7.42652E-1 7.17833E-1 6.75129E-1 6.73825E-1 5.71348E-1 4.1337E-1 2.25034E-1 1.69034E-1 1.78611E-1 2.34908E-1 2.41892E-1 1.92156E-1 1.45094E-1 1.272E-1 1.06877E-1 1.1488E-1 9.87141E-2 9.81314E-2 8.93052E-2 7.35231E-2 6.27971E-2 5.25071E-2 5.14868E-2 8.62801E-2 8.58159E-2 9.43079E-2 8.30233E-2 4.9349E-2 5.31587E-2 -9999 -9999 -9999 -9999
-9999 -9999 -9999 -9999 -9999 -9999 -9999 4.29846E-1 4.21215E-1 4.30758E-1 4.18759E-1 4.15585E-1 4.41753E-1 4.3328E-1 4.29039E-1 4.21189E-1 3.97437E-1 4.65802E-1 4.36771E-1 4.50871E-1 4.97275E-1 5.07629E-1 4.71735E-1 4.6937E-1 4.4841E-1 4.60815E-1 5.16811E-1 5.05487E-1 4.61417E-1 5.6095E-1 6.25933E-1 6.67095E-1 6.98704E-1 6.99713E-1 -9999 -9999 -9999 -9999 -9999 -9999 -9999 -9999 -9999 -9999 -9999 -9999 -9999 -9999 -9999 -9999 -9999 -9999 -9999 -9999 -9999 -9999 -9999 -9999 -9999 -9999 -9999 -9999 -9999 -9999 -9999 -9999 -9999 -9999 -9999 -9999 -9999 -9999 -9999 -9999 -9999 -9999 -9999 -9999 -9999 -9999 -9999 -9999 -9999 -9999 -9999 -9999 -9999 -9999 -9999 -9999 -9999 -9999 -9999 -9999 -9999 -9999 -9999 -9999 -9999 -9999 -9999 -9999 -9999 5.50626E-1 5.59413E-1 6.20618E-1 6.83699E-1 6.8941E-1 7.07329E-1 -9999 -9999 -9999 -9999 -9999 -9999 -9999 -9999 6.80196E-1 6.19782E-1 6.2939E-1 6.78625E-1 7.26152E-1 7.31163E-1 7.28636E-1 7.19224E-1 7.14246E-1 6.92113E-1 7.00156E-1 6.68769E-1 6.56474E-1 6.83291E-1 7.04517E-1 7.1179E-1 7.34502E-1 7.2912E-1 7.32183E-1 7.39457E-1 7.16977E-1 6.85628E-1 6.74134E-1 6.78057E-1 6.18422E-1 4.61069E-1 2.62183E-1 1.76981E-1 1.97834E-1 2.66978E-1 2.58841E-1 2.08015E-1 1.51938E-1 1.33209E-1 1.21102E-1 9.84028E-2 8.04081E-2 1.29664E-1 1.45481E-1 1.44518E-1 1.01817E-1 1.03119E-1 8.39692E-2 5.88356E-2 4.30238E-2 5.89077E-2 6.63449E-2 8.61249E-2 6.76712E-2 4.5414E-2 3.05711E-2 6.20412E-2 -9999
-9999 -9999 -9999 -9999 -9999 -9999 4.52936E-1 4.50248E-1 4.75747E-1 5.04725E-1 4.58749E-1 4.16181E-1 4.41263E-1 4.42982E-1 4.5136E-1 4.41396E-1 4.24804E-1 3.99605E-1 4.40693E-1 4.57312E-1 4.43981E-1 4.71821E-1 5.02784E-1 5.0048E-1 4.80966E-1 4.67009E-1 4.66222E-1 4.63911E-1 4.37234E-1 4.54289E-1 5.08934E-1 5.96263E-1 6.68926E-1 7.06259E-1 7.05133E-1 -9999 -9999 -9999 -9999 -9999 -9999 -9999 -9999 -9999 -9999 -9999 -9999 -9999 -9999 -9999 -9999 -9999 -9999 -9999 -9999 -9999 -9999 -9999 -9999 -9999 -9999 -9999 -9999 -9999 -9999 -9999 -9999 -9999 -9999 -9999 -9999 -9999 -9999 -9999 -9999 -9999 -9999 -9999 -9999 -9999 -9999 -9999 -9999 -9999 -9999 -9999 -9999 -9999 -9999 -9999 -9999 -9999 -9999 -9999 -9999 -9999 -9999 -9999 -9999 -9999 -9999 -9999 -9999 -9999 -9999 5.4632E-1 6.01142E-1 -9999 -9999 -9999 -9999 -9999 -9999 -9999 7.02614E-1 -9999 -9999 6.54404E-1 6.00883E-1 5.83149E-1 6.31347E-1 7.06198E-1 7.31911E-1 7.28221E-1 7.27861E-1 7.26525E-1 7.28465E-1 7.08151E-1 6.62172E-1 6.62243E-1 6.75456E-1 7.13547E-1 7.54441E-1 7.4841E-1 7.24626E-1 7.07517E-1 7.09465E-1 6.87278E-1 6.70872E-1 6.55656E-1 6.38652E-1 6.69707E-1 5.56456E-1 3.62703E-1 2.57029E-1 2.31224E-1 2.41114E-1 2.48853E-1 2.10322E-1 1.62668E-1 1.47386E-1 1.27615E-1 1.10765E-1 9.14076E-2 9.3981E-2 8.92117E-2 7.5668E-2 1.15956E-1 1.03977E-1 7.19639E-2 4.36062E-2 3.58311E-2 3.14712E-2 5.11791E-2 6.55536E-2 3.85219E-2 6.65198E-2 -9999 -9999 -9999
-9999 -9999 -9999 -9999 -9999 -9999 4.42793E-1 4.59155E-1 4.6316E-1 4.41152E-1 4.70065E-1 4.81443E-1 4.43229E-1 4.34676E-1 4.62908E-1 4.87216E-1 4.64705E-1 4.34686E-1 4.18356E-1 4.15942E-1 4.59999E-1 4.33678E-1 4.62862E-1 4.72791E-1 4.86384E-1 4.75352E-1 4.73198E-1 4.40992E-1 4.6113E-1 4.53438E-1 5.50654E-1 6.3025E-1 6.55927E-1 6.90787E-1 6.58541E-1 -9999 -9999 -9999 -9999 -9999 -9999 -9999 -9999 -9999 -9999 -9999 -9999 -9999 -9999 -9999 -9999 -9999 -9999 -9999 -9999 -9999 -9999 -9999 -9999 -9999 -9999 -9999 -9999 -9999 -9999 -9999 -9999 -9999 -9999 -9999 -9999 -9999 -9999 -9999 -9999 -9999 -9999 -9999 -9999 -9999 -9999 -9999 -9999 -9999 -9999 -9999 -9999 -9999 -9999 -9999 -9999 2.88892E-1 2.95295E-1 3.27888E-1 4.19701E-1 4.62343E-1 -9999 -9999 -9999 -9999 -9999 -9999 -9999 -9999 -9999 5.89496E-1 -9999 -9999 -9999 -9999 -9999 -9999 -9999 -9999 7.00748E-1 7.03679E-1 -9999 6.5619E-1 5.98826E-1 5.78527E-1 5.87375E-1 6.51444E-1 7.15889E-1 7.36006E-1 7.33385E-1 7.3798E-1 7.41269E-1 7.02274E-1 6.85444E-1 6.75185E-1 6.51703E-1 6.83045E-1 7.32214E-1 7.25061E-1 6.87525E-1 6.85368E-1 6.80074E-1 6.63273E-1 6.60573E-1 6.29867E-1 6.22637E-1 6.78626E-1 6.00291E-1 4.31218E-1 3.7704E-1 3.07622E-1 2.92528E-1 2.44934E-1 2.13928E-1 1.79093E-1 1.68456E-1 1.60993E-1 1.20212E-1 9.00707E-2 6.55878E-2 6.20932E-2 5.37745E-2 9.86146E-2 7.42389E-2 6.90259E-2 5.47791E-2 3.58066E-2 3.99444E-2 4.46106E-2 5.92342E-2 6.53385E-2 5.94803E-2 -9999 -9999 -9999
-9999 -9999 -9999 -9999 5.05146E-1 5.07954E-1 4.39429E-1 4.50351E-1 4.53311E-1 4.43089E-1 4.38579E-1 4.25509E-1 4.36788E-1 4.42787E-1 4.31876E-1 4.44486E-1 4.51596E-1 4.71754E-1 4.80573E-1 4.47454E-1 4.22196E-1 4.21981E-1 5.28742E-1 5.13304E-1 5.01052E-1 4.9193E-1 4.7975E-1 4.46373E-1 4.43298E-1 4.37896E-1 5.14996E-1 5.85526E-1 6.12463E-1 6.70738E-1 6.73133E-1 6.87489E-1 -9999 -9999 -9999 -9999 -9999 -9999 -9999 -9999 -9999 -9999 -9999 -9999 -9999 -9999 -9999 -9999 -9999 -9999 -9999 -9999 -9999 -9999 -9999 -9999 -9999 -9999 -9999 -9999 -9999 -9999 -9999 -9999 -9999 -9999 -9999 -9999 -9999 -9999 -9999 -9999 -9999 -9999 -9999 -9999 -9999 -9999 -9999 -9999 -9999 -9999 -9999 -9999 -9999 -9999 3.21589E-1 2.81951E-1 2.53708E-1 2.8725E-1 3.97963E-1 4.61591E-1 -9999 4.64491E-1 5.11294E-1 5.58195E-1 -9999 -9999 -9999 -9999 6.79123E-1 6.73823E-1 6.68688E-1 6.53971E-1 -9999 -9999 -9999 6.8441E-1 6.87229E-1 6.91973E-1 6.96299E-1 6.89598E-1 6.74882E-1 6.43269E-1 6.23713E-1 5.98028E-1 5.8849E-1 6.29058E-1 6.90998E-1 7.4332E-1 7.53618E-1 7.48794E-1 7.43631E-1 7.04307E-1 6.98493E-1 6.71746E-1 6.60904E-1 6.89434E-1 7.27121E-1 6.94098E-1 6.64627E-1 6.77163E-1 6.67996E-1 6.4517E-1 6.46424E-1 6.19588E-1 6.24032E-1 6.81576E-1 5.94577E-1 4.88644E-1 4.02836E-1 3.90302E-1 3.26132E-1 2.47431E-1 2.20276E-1 1.88337E-1 1.88806E-1 1.65464E-1 1.26242E-1 9.18655E-2 8.2417E-2 6.95127E-2 5.53015E-2 7.77642E-2 4.2379E-2 4.5496E-2 5.26117E-2 4.24685E-2 3.03819E-2 3.66459E-2 6.71712E-2 6.02982E-2 6.15211E-2 5.19865E-2 -9999 -9999
-9999 -9999 -9999 4.86595E-1 4.925E-1 4.62928E-1 4.35204E-1 4.39511E-1 4.45285E-1 4.45563E-1 4.44836E-1 4.25817E-1 4.15075E-1 4.20395E-1 4.23815E-1 4.42014E-1 4.38078E-1 4.36076E-1 4.4798E-1 4.48986E-1 4.78343E-1 4.12798E-1 5.05947E-1 5.08756E-1 5.34333E-1 5.81441E-1 5.27892E-1 4.53806E-1 4.55775E-1 4.50667E-1 4.79934E-1 4.97331E-1 5.54232E-1 6.63839E-1 6.55398E-1 6.45115E-1 -9999 -9999 -9999 -9999 -9999 -9999 -9999 -9999 -9999 -9999 -9999 -9999 -9999 -9999 -9999 -9999 -9999 -9999 -9999 -9999 -9999 -9999 -9999 -9999 -9999 -9999 -9999 -9999 -9999 -9999 -9999 -9999 -9999 -9999 -9999 -9999 -9999 -9999 -9999 -9999 -9999 -9999 -9999 -9999 -9999 -9999 -9999 -9999 -9999 -9999 -9999 -9999 -9999 -9999 -9999 3.09338E-1 2.57601E-1 2.91364E-1 4.15186E-1 4.24798E-1 4.51033E-1 4.3229E-1 4.46018E-1 4.94227E-1 4.90143E-1 -9999 -9999 6.45864E-1 6.79753E-1 6.59078E-1 6.45725E-1 6.07612E-1 -9999 -9999 6.91126E-1 6.87733E-1 6.8372E-1 7.03146E-1 6.90665E-1 6.85805E-1 6.72136E-1 6.6217E-1 6.28266E-1 6.01857E-1 6.1611E-1 6.35628E-1 6.69348E-1 7.16659E-1 7.22309E-1 7.10927E-1 7.23519E-1 7.295E-1 7.45495E-1 7.10336E-1 6.86249E-1 7.03126E-1 6.98881E-1 6.78882E-1 6.65794E-1 6.77042E-1 6.62078E-1 6.43839E-1 6.18988E-1 6.41757E-1 6.5326E-1 7.10205E-1 6.69322E-1 5.80813E-1 4.62631E-1 4.0525E-1 3.22415E-1 2.62017E-1 2.25745E-1 1.91307E-1 1.83584E-1 1.60881E-1 1.26102E-1 8.97498E-2 9.46764E-2 7.88803E-2 4.9323E-2 5.0212E-2 4.83322E-2 4.36512E-2 3.61579E-2 3.76869E-2 4.05587E-2 3.53679E-2 6.04558E-2 4.86807E-2 5.14437E-2 3.55725E-2 -9999 -9999
-9999 -9999 -9999 3.83176E-1 4.70884E-1 4.62512E-1 4.45137E-1 4.38465E-1 4.42872E-1 4.25706E-1 4.4974E-1 4.42612E-1 4.36542E-1 4.24113E-1 4.27241E-1 4.43766E-1 4.39871E-1 4.45584E-1 4.27304E-1 4.23885E-1 4.51492E-1 4.47134E-1 4.10081E-1 4.60376E-1 4.40595E-1 4.59188E-1 5.05207E-1 4.95337E-1 4.71505E-1 4.48589E-1 4.83974E-1 4.61557E-1 5.16794E-1 5.93213E-1 6.18426E-1 5.20529E-1 5.70913E-1 6.39198E-1 6.04177E-1 -9999 -9999 -9999 -9999 -9999 -9999 -9999 -9999 -9999 -9999 -9999 -9999 -9999 -9999 -9999 -9999 -9999 -9999 -9999 -9999 -9999 -9999 -9999 -9999 -9999 -9999 -9999 -9999 -9999 -9999 -9999 -9999 -9999 -9999 -9999 -9999 -9999 -9999 -9999 -9999 -9999 -9999 -9999 -9999 -9999 -9999 -9999 -9999 -9999 -9999 -9999 -9999 -9999 2.63742E-1 3.56442E-1 3.76336E-1 3.98914E-1 4.16122E-1 4.11303E-1 4.16231E-1 5.00789E-1 5.27664E-1 4.85374E-1 4.86336E-1 5.28539E-1 5.32372E-1 5.62009E-1 5.66624E-1 5.38896E-1 -9999 6.46831E-1 6.85561E-1 7.12183E-1 7.04767E-1 6.96117E-1 6.89378E-1 6.82934E-1 6.74014E-1 6.58243E-1 6.49954E-1 6.2753E-1 6.46694E-1 6.21066E-1 6.37858E-1 6.59413E-1 6.66951E-1 6.95632E-1 7.09561E-1 7.1803E-1 7.06919E-1 6.85963E-1 6.4136E-1 6.67247E-1 6.88587E-1 6.67589E-1 6.72362E-1 6.91956E-1 6.89937E-1 6.63981E-1 6.437E-1 6.49083E-1 6.67199E-1 6.84901E-1 6.75949E-1 6.19783E-1 5.29954E-1 4.1042E-1 3.43366E-1 2.81773E-1 2.31525E-1 2.29878E-1 1.91375E-1 1.69419E-1 1.1893E-1 9.40013E-2 1.12308E-1 7.99554E-2 5.22921E-2 4.41585E-2 5.09658E-2 4.2711E-2 2.91686E-2 3.19162E-2 4.5367E-2 4.73676E-2 5.09475E-2 3.52157E-2 4.58998E-2 2.91656E-2 2.84918E-2 -9999
-9999 -9999 -9999 -9999 4.72515E-1 5.1795E-1 4.84258E-1 4.6982E-1 5.02264E-1 4.61179E-1 4.65389E-1 4.30964E-1 4.25878E-1 4.23295E-1 4.43719E-1 4.48171E-1 4.42064E-1 4.52804E-1 4.39755E-1 4.21937E-1 4.35567E-1 4.25936E-1 4.41967E-1 4.29371E-1 4.2173E-1 4.89309E-1 4.39292E-1 5.04961E-1 4.69113E-1 4.04364E-1 4.34434E-1 4.38795E-1 4.4672E-1 5.24489E-1 5.3982E-1 5.12428E-1 4.67067E-1 5.56279E-1 5.47218E-1 6.29378E-1 6.13988E-1 6.01544E-1 -9999 -9999 -9999 -9999 -9999 -9999 -9999 -9999 -9999 -9999 -9999 -9999 -9999 -9999 -9999 -9999 -9999 -9999 -9999 -9999 -9999 -9999 -9999 -9999 -9999 -9999 -9999 -9999 -9999 -9999 -9999 -9999 -9999 -9999 -9999 -9999 -9999 -9999 -9999 -9999 -9999 -9999 -9999 -9999 -9999 -9999 -9999 -9999 -9999 3.00736E-1 3.25704E-1 3.90389E-1 3.95395E-1 4.41888E-1 4.25086E-1 3.97711E-1 4.34961E-1 4.72459E-1 5.47341E-1 5.38753E-1 5.26201E-1 5.16804E-1 4.50201E-1 4.82422E-1 4.7966E-1 5.02556E-1 5.59407E-1 5.70933E-1 6.55778E-1 6.947E-1 7.01389E-1 6.85977E-1 6.86067E-1 6.9139E-1 6.9035E-1 6.79545E-1 6.86672E-1 6.68429E-1 6.38292E-1 6.01089E-1 5.99117E-1 6.44997E-1 6.5936E-1 6.91498E-1 7.03049E-1 6.88394E-1 6.51249E-1 6.29343E-1 5.98807E-1 6.02346E-1 6.37891E-1 6.79122E-1 7.06243E-1 7.23235E-1 7.49627E-1 7.2946E-1 6.72322E-1 6.6739E-1 6.4224E-1 6.17867E-1 6.03771E-1 5.74456E-1 5.03603E-1 3.80608E-1 3.16514E-1 2.96133E-1 2.74142E-1 2.59009E-1 2.32034E-1 1.78345E-1 1.46644E-1 1.46346E-1 1.67868E-1 1.11267E-1 6.77218E-2 5.97176E-2 5.06592E-2 4.0149E-2 3.13264E-2 3.44275E-2 4.23886E-2 4.17106E-2 3.79946E-2 4.37638E-2 2.45253E-2 2.908E-2 -9999 -9999
-9999 -9999 -9999 -9999 5.59266E-1 5.36915E-1 5.26015E-1 5.11944E-1 5.23727E-1 5.22186E-1 4.61955E-1 4.30614E-1 4.22314E-1 4.43134E-1 4.38704E-1 4.50189E-1 4.52554E-1 4.68089E-1 4.49954E-1 4.33133E-1 4.3694E-1 4.37355E-1 4.3172E-1 4.22716E-1 4.21771E-1 4.16817E-1 4.70236E-1 4.27867E-1 4.18074E-1 4.02515E-1 4.28944E-1 4.47049E-1 4.31234E-1 4.80366E-1 5.50224E-1 5.0134E-1 5.01339E-1 4.62783E-1 5.28781E-1 6.17267E-1 5.56302E-1 5.65347E-1 5.90158E-1 5.83961E-1 5.85306E-1 -9999 -9999 -9999 -9999 -9999 -9999 -9999 -9999 -9999 -9999 -9999 -9999 -9999 -9999 -9999 -9999 -9999 -9999 -9999 -9999 -9999 -9999 -9999 -9999 -9999 -9999 -9999 -9999 -9999 -9999 -9999 -9999 -9999 -9999 -9999 -9999 -9999 -9999 -9999 -9999 -9999 -9999 -9999 -9999 -9999 -9999 -9999 3.98641E-1 4.16023E-1 4.36218E-1 4.57912E-1 4.49063E-1 4.08097E-1 4.61776E-1 5.0846E-1 5.69759E-1 5.49407E-1 5.63574E-1 5.33726E-1 5.1291E-1 4.79888E-1 4.80182E-1 4.82054E-1 4.73149E-1 5.04501E-1 5.76145E-1 6.30939E-1 6.73102E-1 6.53738E-1 6.81603E-1 6.87837E-1 6.97639E-1 6.90747E-1 6.8936E-1 6.81269E-1 6.47524E-1 6.33271E-1 6.04353E-1 6.17963E-1 6.5163E-1 6.90324E-1 7.0656E-1 6.75826E-1 6.29325E-1 6.13992E-1 6.27293E-1 5.98146E-1 5.39695E-1 6.19502E-1 6.78271E-1 7.10542E-1 7.53638E-1 7.38589E-1 6.98174E-1 6.80151E-1 6.56258E-1 6.17377E-1 6.02695E-1 5.65665E-1 4.84322E-1 3.77707E-1 2.86703E-1 2.58562E-1 2.30362E-1 2.21284E-1 1.79818E-1 1.83232E-1 1.86605E-1 2.13414E-1 1.81868E-1 1.446E-1 1.05108E-1 9.00939E-2 6.46655E-2 -9999 -9999 3.09624E-2 3.15032E-2 2.89314E-2 4.8787E-2 4.81697E-2 2.27501E-2 1.89268E-2 2.92659E-2 2.93894E-2
-9999 -9999 -9999 -9999 4.45809E-1 5.14798E-1 5.52717E-1 6.19787E-1 5.35153E-1 5.63332E-1 5.03908E-1 4.38792E-1 4.71391E-1 4.5572E-1 4.48205E-1 4.64747E-1 4.54891E-1 4.43584E-1 4.39601E-1 4.46695E-1 4.49799E-1 4.41002E-1 4.34249E-1 4.38195E-1 4.7957E-1 4.14828E-1 4.47004E-1 4.24329E-1 3.96098E-1 4.10044E-1 4.14203E-1 4.37154E-1 4.09143E-1 4.33867E-1 4.73869E-1 5.38393E-1 5.19862E-1 4.96687E-1 4.70311E-1 5.60904E-1 5.27943E-1 5.23162E-1 5.64234E-1 5.81472E-1 5.30243E-1 -9999 -9999 -9999 -9999 -9999 -9999 -9999 -9999 -9999 -9999 -9999 -9999 -9999 -9999 -9999 6.01061E-1 6.04604E-1 -9999 -9999 -9999 -9999 -9999 -9999 -9999 -9999 -9999 -9999 -9999 -9999 -9999 -9999 -9999 -9999 -9999 -9999 -9999 -9999 -9999 -9999 -9999 -9999 -9999 -9999 -9999 -9999 -9999 -9999 4.8019E-1 4.73494E-1 4.57782E-1 4.26733E-1 4.58913E-1 4.59158E-1 4.78632E-1 4.91932E-1 5.29816E-1 5.57882E-1 5.75518E-1 5.68121E-1 5.72798E-1 5.45354E-1 5.35448E-1 5.11785E-1 4.96261E-1 4.75329E-1 4.87603E-1 5.23816E-1 6.29031E-1 6.41036E-1 6.74258E-1 6.89387E-1 6.89232E-1 6.88248E-1 6.9819E-1 6.80982E-1 6.63728E-1 6.27123E-1 5.93834E-1 6.22905E-1 6.57689E-1 6.9469E-1 6.75152E-1 6.50844E-1 6.10092E-1 6.14042E-1 6.24376E-1 5.77938E-1 4.97306E-1 5.30078E-1 6.17299E-1 6.59945E-1 6.98612E-1 7.24309E-1 7.00631E-1 7.03934E-1 6.70514E-1 6.53514E-1 6.24299E-1 5.6631E-1 4.84014E-1 3.83734E-1 2.80224E-1 2.53479E-1 2.0685E-1 1.80252E-1 1.383E-1 1.55252E-1 1.88546E-1 1.93958E-1 1.41338E-1 1.57853E-1 1.42001E-1 1.28167E-1 7.25203E-2 -9999 -9999 -9999 -9999 3.37468E-2 4.123E-2 4.93706E-2 2.50293E-2 1.70873E-2 2.44991E-2 -9999
3.26086E-1 3.14177E-1 3.1983E-1 2.8841E-1 2.9839E-1 3.70285E-1 5.19582E-1 6.35047E-1 6.04611E-1 5.91212E-1 5.49185E-1 4.90669E-1 4.6714E-1 4.57273E-1 4.83017E-1 4.8125E-1 4.36222E-1 4.29999E-1 4.28402E-1 4.24075E-1 4.22484E-1 3.99832E-1 4.2661E-1 4.53176E-1 4.88383E-1 4.52582E-1 4.41171E-1 4.46466E-1 4.3066E-1 4.22746E-1 4.53066E-1 4.23554E-1 4.1248E-1 4.23609E-1 4.2303E-1 4.73303E-1 5.01904E-1 4.48446E-1 4.64722E-1 4.83532E-1 5.08827E-1 5.02006E-1 5.34563E-1 5.55853E-1 5.51852E-1 5.85318E-1 -9999 -9999 -9999 -9999 -9999 -9999 -9999 -9999 -9999 -9999 -9999 -9999 5.82203E-1 5.6089E-1 5.87379E-1 5.98663E-1 5.84898E-1 -9999 -9999 -9999 -9999 -9999 -9999 -9999 -9999 -9999 -9999 -9999 -9999 -9999 -9999 -9999 -9999 -9999 -9999 -9999 -9999 -9999 -9999 -9999 -9999 -9999 -9999 -9999 -9999 4.05915E-1 4.32437E-1 4.28828E-1 4.06314E-1 3.65794E-1 3.6808E-1 3.73097E-1 4.23058E-1 4.43279E-1 5.22633E-1 5.40295E-1 5.83098E-1 6.15967E-1 6.15201E-1 5.89004E-1 6.04352E-1 6.00598E-1 5.68543E-1 5.17089E-1 5.07223E-1 5.27905E-1 5.97983E-1 6.26539E-1 6.66481E-1 6.97375E-1 7.00685E-1 6.96994E-1 6.84783E-1 6.8241E-1 6.52058E-1 6.24579E-1 6.134E-1 6.36647E-1 6.42456E-1 6.71355E-1 6.77936E-1 6.66091E-1 6.41924E-1 6.39387E-1 6.33945E-1 6.24317E-1 5.83455E-1 5.9367E-1 6.21592E-1 5.98332E-1 6.51674E-1 6.78367E-1 6.58221E-1 6.50749E-1 6.3189E-1 6.09499E-1 5.83904E-1 5.15633E-1 4.8134E-1 4.12654E-1 3.32244E-1 2.7008E-1 2.01421E-1 1.27467E-1 1.1306E-1 1.21782E-1 1.45521E-1 1.49406E-1 1.29266E-1 1.43301E-1 1.64485E-1 1.31572E-1 1.07632E-1 -9999 -9999 -9999 -9999 -9999 3.0007E-2 3.23824E-2 1.87304E-2 -9999 -9999 -9999
3.19507E-1 3.22535E-1 3.13903E-1 3.47926E-1 2.56444E-1 3.18635E-1 4.44746E-1 4.83233E-1 4.83926E-1 6.12306E-1 5.2586E-1 4.79631E-1 5.11076E-1 4.72165E-1 5.14694E-1 4.84063E-1 4.33867E-1 4.47264E-1 4.32748E-1 3.94122E-1 4.45031E-1 3.88462E-1 4.15159E-1 4.32433E-1 4.49075E-1 4.80192E-1 4.61311E-1 4.46274E-1 4.36526E-1 4.33695E-1 4.47547E-1 4.27894E-1 4.12185E-1 4.03189E-1 4.37372E-1 4.62524E-1 4.60039E-1 4.59598E-1 4.60158E-1 4.6513E-1 4.65031E-1 4.66172E-1 4.99714E-1 5.5444E-1 6.23421E-1 6.03057E-1 -9999 -9999 -9999 -9999 -9999 -9999 -9999 -9999 -9999 -9999 -9999 -9999 5.82288E-1 5.79372E-1 5.82142E-1 6.15741E-1 5.96234E-1 5.64855E-1 -9999 -9999 -9999 -9999 -9999 -9999 -9999 -9999 -9999 -9999 -9999 -9999 -9999 -9999 -9999 -9999 -9999 -9999 -9999 -9999 -9999 -9999 -9999 -9999 -9999 -9999 -9999 -9999 3.77889E-1 3.93345E-1 3.91361E-1 3.63513E-1 3.82643E-1 3.43518E-1 3.50787E-1 3.80802E-1 4.10039E-1 4.68829E-1 5.68829E-1 6.06015E-1 6.42774E-1 6.49555E-1 6.01527E-1 6.55945E-1 6.31491E-1 6.22981E-1 6.31401E-1 6.26403E-1 6.47804E-1 6.40703E-1 6.50327E-1 6.77555E-1 6.93262E-1 6.98658E-1 6.92619E-1 6.91912E-1 6.64351E-1 6.22518E-1 6.42181E-1 6.51924E-1 6.72504E-1 6.72207E-1 6.90713E-1 6.80594E-1 6.65207E-1 6.61206E-1 6.49849E-1 6.40757E-1 6.40237E-1 6.37957E-1 6.10825E-1 5.99042E-1 6.11756E-1 6.18598E-1 5.84031E-1 4.95767E-1 4.9601E-1 5.30101E-1 4.70267E-1 4.56903E-1 4.72607E-1 4.24472E-1 3.31595E-1 2.67832E-1 1.71416E-1 9.78114E-2 7.85554E-2 1.07604E-1 1.24212E-1 1.24868E-1 1.04382E-1 1.09026E-1 1.52337E-1 1.45497E-1 1.23108E-1 -9999 -9999 -9999 -9999 -9999 -9999 2.20307E-2 -9999 -9999 -9999 -9999
-9999 2.91418E-1 3.06048E-1 3.68021E-1 2.85598E-1 2.83867E-1 3.38782E-1 3.80304E-1 4.42738E-1 5.64567E-1 5.04744E-1 5.09101E-1 4.87285E-1 4.84485E-1 4.99947E-1 4.78701E-1 4.41159E-1 4.84179E-1 4.51365E-1 3.99642E-1 4.40894E-1 4.33273E-1 4.20487E-1 4.32143E-1 4.45626E-1 4.53745E-1 4.48702E-1 4.56781E-1 4.47433E-1 4.5716E-1 4.6653E-1 4.22736E-1 4.21263E-1 4.31163E-1 4.45789E-1 4.45936E-1 4.65674E-1 4.65227E-1 4.64638E-1 4.7175E-1 4.67363E-1 4.76117E-1 4.72901E-1 6.02253E-1 6.50033E-1 6.59571E-1 6.07964E-1 5.75386E-1 6.14012E-1 5.74553E-1 6.17037E-1 -9999 -9999 -9999 -9999 -9999 -9999 -9999 5.58347E-1 5.65967E-1 5.57085E-1 5.87081E-1 5.63805E-1 5.62505E-1 5.89504E-1 5.4417E-1 -9999 -9999 -9999 -9999 -9999 -9999 -9999 -9999 -9999 -9999 -9999 -9999 -9999 -9999 -9999 -9999 -9999 -9999 -9999 -9999 -9999 -9999 -9999 -9999 -9999 -9999 -9999 3.50053E-1 3.30026E-1 3.35784E-1 3.65495E-1 3.64923E-1 3.62014E-1 3.57961E-1 3.5178E-1 3.76528E-1 4.8747E-1 5.16278E-1 6.01647E-1 6.40728E-1 6.27224E-1 6.15188E-1 6.53576E-1 6.53369E-1 6.67428E-1 6.45595E-1 6.24167E-1 6.51675E-1 6.4116E-1 6.62757E-1 6.71981E-1 6.732E-1 6.77578E-1 6.55063E-1 6.26279E-1 6.51882E-1 6.65709E-1 6.78934E-1 6.76709E-1 7.18345E-1 7.25085E-1 6.87895E-1 6.58486E-1 6.65809E-1 6.69104E-1 6.7787E-1 6.75537E-1 6.92745E-1 6.30893E-1 5.79361E-1 6.3904E-1 6.20074E-1 5.53212E-1 5.03196E-1 4.03598E-1 3.94723E-1 4.23745E-1 4.57465E-1 4.48931E-1 3.78198E-1 2.69814E-1 1.99211E-1 1.30554E-1 9.78568E-2 9.28116E-2 1.6434E-1 1.58096E-1 1.10473E-1 1.22523E-1 1.27131E-1 1.21326E-1 1.0242E-1 7.89261E-2 8.57819E-2 -9999 -9999 -9999 -9999 -9999 -9999 -9999 -9999 -9999 -9999
-9999 2.84237E-1 2.95537E-1 3.92457E-1 3.61565E-1 3.14158E-1 3.16291E-1 3.84239E-1 5.00824E-1 5.82342E-1 5.46616E-1 5.60021E-1 5.42113E-1 5.02937E-1 5.59747E-1 4.82128E-1 4.71382E-1 4.81076E-1 4.77547E-1 4.1701E-1 4.41336E-1 4.31873E-1 4.10337E-1 4.54887E-1 4.35049E-1 4.30133E-1 4.36583E-1 4.5377E-1 4.22508E-1 4.43394E-1 4.72724E-1 4.30832E-1 4.08878E-1 4.11218E-1 4.47805E-1 4.56606E-1 4.48401E-1 4.63599E-1 4.83322E-1 4.7952E-1 4.78577E-1 4.65695E-1 4.88413E-1 5.87585E-1 6.30045E-1 6.32381E-1 6.21057E-1 6.163E-1 5.86604E-1 5.92805E-1 6.18396E-1 6.18848E-1 6.36356E-1 -9999 -9999 -9999 -9999 -9999 5.56712E-1 5.54817E-1 5.45676E-1 5.98805E-1 5.9076E-1 5.80492E-1 6.13572E-1 5.87005E-1 -9999 -9999 -9999 -9999 -9999 -9999 -9999 -9999 -9999 -9999 -9999 -9999 -9999 -9999 -9999 -9999 -9999 -9999 -9999 -9999 -9999 -9999 -9999 -9999 -9999 -9999 -9999 3.51618E-1 3.40602E-1 3.25201E-1 3.0547E-1 2.97209E-1 3.75978E-1 3.73494E-1 3.66464E-1 3.48717E-1 4.26331E-1 4.78567E-1 5.54413E-1 5.79313E-1 5.97134E-1 6.45509E-1 5.90623E-1 5.93203E-1 6.51086E-1 6.59792E-1 6.35491E-1 6.27165E-1 6.31824E-1 6.42515E-1 6.43856E-1 6.29757E-1 6.30306E-1 6.46558E-1 6.36726E-1 6.41186E-1 6.77685E-1 7.03443E-1 7.10719E-1 7.41671E-1 7.55192E-1 7.07579E-1 6.73294E-1 6.70063E-1 6.72087E-1 6.8075E-1 6.84304E-1 6.82441E-1 6.60924E-1 6.24716E-1 5.73225E-1 5.44234E-1 5.34054E-1 5.14766E-1 4.69769E-1 3.55222E-1 3.43799E-1 3.87088E-1 4.24882E-1 3.73741E-1 2.5963E-1 1.60728E-1 1.08895E-1 8.15313E-2 1.414E-1 2.20798E-1 1.85461E-1 1.09482E-1 1.01794E-1 1.07827E-1 7.00256E-2 5.7879E-2 6.02623E-2 -9999 4.72067E-2 3.1465E-2 -9999 -9999 -9999 -9999 -9999 -9999 -9999 -9999
-9999 2.82693E-1 3.06962E-1 3.23892E-1 4.24416E-1 4.71146E-1 4.12137E-1 3.47868E-1 4.20699E-1 5.2185E-1 5.61118E-1 5.75342E-1 5.49257E-1 5.70309E-1 5.65235E-1 5.27271E-1 4.50674E-1 4.97376E-1 4.9479E-1 4.34728E-1 4.3788E-1 4.25361E-1 4.26692E-1 4.43179E-1 4.46038E-1 4.29613E-1 4.35523E-1 4.49011E-1 4.56365E-1 4.66287E-1 4.62183E-1 4.39015E-1 4.62552E-1 4.28945E-1 4.59605E-1 4.35167E-1 4.37514E-1 4.56301E-1 4.77552E-1 4.73134E-1 4.76274E-1 4.78695E-1 4.96502E-1 5.42869E-1 5.83031E-1 5.89123E-1 6.04863E-1 5.96475E-1 6.0743E-1 6.16731E-1 6.15951E-1 6.23052E-1 6.51366E-1 6.51682E-1 6.16045E-1 5.82614E-1 -9999 -9999 5.51445E-1 5.64013E-1 5.64409E-1 5.86739E-1 5.8995E-1 5.99561E-1 5.80832E-1 5.67907E-1 5.54137E-1 -9999 -9999 -9999 -9999 -9999 -9999 -9999 -9999 -9999 -9999 -9999 -9999 -9999 -9999 -9999 -9999 -9999 -9999 -9999 -9999 -9999 -9999 -9999 -9999 -9999 -9999 3.20327E-1 3.04256E-1 3.30491E-1 2.58196E-1 2.70762E-1 3.03004E-1 3.51857E-1 3.57189E-1 3.35618E-1 4.04523E-1 4.8186E-1 4.97047E-1 5.47785E-1 5.48668E-1 6.2229E-1 6.26984E-1 5.87576E-1 6.1191E-1 5.88982E-1 6.302E-1 5.75015E-1 6.26818E-1 6.29041E-1 6.19283E-1 6.21609E-1 6.39493E-1 6.47941E-1 6.61856E-1 6.69535E-1 6.92014E-1 7.07704E-1 7.29789E-1 7.35474E-1 7.26715E-1 6.94957E-1 6.85601E-1 6.78875E-1 6.66E-1 6.76675E-1 7.23589E-1 6.91605E-1 6.55914E-1 5.47498E-1 4.60937E-1 4.44023E-1 4.99208E-1 5.03407E-1 4.93626E-1 4.44637E-1 3.5871E-1 3.08134E-1 3.09116E-1 2.97542E-1 2.20134E-1 1.60552E-1 9.2783E-2 7.35423E-2 8.75432E-2 1.74412E-1 1.56225E-1 1.06161E-1 1.33989E-1 8.74854E-2 5.59589E-2 4.63116E-2 4.37402E-2 3.62601E-2 2.52706E-2 2.63664E-2 2.92866E-2 -9999 -9999 -9999 -9999 -9999 -9999 -9999
-9999 -9999 3.03999E-1 4.4901E-1 4.76743E-1 4.50337E-1 4.64973E-1 4.56689E-1 5.04031E-1 4.99256E-1 5.25352E-1 5.18949E-1 5.1421E-1 5.28929E-1 5.32532E-1 5.01704E-1 5.54473E-1 5.50026E-1 5.29433E-1 4.74854E-1 4.3107E-1 4.37174E-1 4.31661E-1 4.51478E-1 4.40627E-1 4.38469E-1 4.37446E-1 4.55016E-1 4.59924E-1 4.52398E-1 4.40156E-1 4.38091E-1 4.83438E-1 4.89322E-1 4.56324E-1 4.31799E-1 4.40556E-1 4.52652E-1 4.54079E-1 4.74945E-1 4.83425E-1 4.79094E-1 4.74328E-1 5.44049E-1 6.00527E-1 6.23715E-1 5.84103E-1 5.84E-1 6.23793E-1 6.19316E-1 6.2146E-1 6.4255E-1 6.55901E-1 6.50355E-1 6.01299E-1 5.76278E-1 6.03056E-1 6.00293E-1 5.70546E-1 5.7339E-1 5.59875E-1 5.5513E-1 5.82257E-1 6.02832E-1 5.38145E-1 5.09333E-1 5.2604E-1 -9999 -9999 -9999 -9999 -9999 4.11326E-1 -9999 -9999 -9999 -9999 -9999 -9999 -9999 -9999 -9999 -9999 -9999 -9999 -9999 -9999 -9999 -9999 -9999 -9999 -9999 -9999 3.02267E-1 2.60175E-1 2.98016E-1 3.13504E-1 2.65815E-1 2.63679E-1 2.91812E-1 2.96858E-1 2.88108E-1 3.10329E-1 4.05005E-1 4.39303E-1 5.00278E-1 5.50054E-1 5.61138E-1 5.25123E-1 5.68521E-1 5.68328E-1 5.67592E-1 5.58163E-1 5.60664E-1 6.15431E-1 6.52274E-1 6.67449E-1 6.6355E-1 6.61249E-1 6.85627E-1 6.81607E-1 6.87099E-1 6.66501E-1 6.73583E-1 6.89572E-1 6.93968E-1 6.76605E-1 6.92741E-1 6.82197E-1 6.81545E-1 6.67726E-1 6.91343E-1 6.83085E-1 6.53818E-1 5.69116E-1 5.05067E-1 5.12475E-1 4.98819E-1 4.98266E-1 4.8409E-1 5.06701E-1 4.42458E-1 3.5666E-1 2.68528E-1 2.24547E-1 2.74165E-1 2.01112E-1 1.29919E-1 8.57981E-2 9.25115E-2 1.11711E-1 1.7231E-1 1.82836E-1 1.74899E-1 1.5536E-1 1.08592E-1 7.79106E-2 7.71217E-2 4.27419E-2 2.54777E-2 2.84935E-2 3.40873E-2 2.9049E-2 -9999 -9999 -9999 -9999 -9999 -9999 -9999
-9999 -9999 2.71518E-1 2.91783E-1 3.52215E-1 4.64753E-1 3.68957E-1 3.95487E-1 4.25863E-1 2.9427E-1 2.99176E-1 4.4732E-1 5.22557E-1 5.27021E-1 5.30397E-1 5.18569E-1 5.67133E-1 5.53761E-1 4.91508E-1 4.26184E-1 4.31556E-1 4.02063E-1 4.26324E-1 4.50786E-1 4.47738E-1 4.6015E-1 4.5684E-1 4.52988E-1 4.2382E-1 4.2153E-1 4.27289E-1 4.48523E-1 4.57214E-1 4.66685E-1 4.859E-1 4.41689E-1 4.34731E-1 4.52404E-1 4.51497E-1 4.33205E-1 4.55526E-1 4.48757E-1 4.55649E-1 4.82099E-1 5.54867E-1 5.72523E-1 5.8068E-1 5.92709E-1 6.19786E-1 6.13979E-1 6.25542E-1 6.30453E-1 6.52904E-1 6.24454E-1 6.01522E-1 5.53242E-1 5.85973E-1 5.98856E-1 5.87673E-1 5.46438E-1 5.70294E-1 5.2723E-1 5.47365E-1 5.28263E-1 5.04984E-1 4.96561E-1 -9999 -9999 -9999 4.58717E-1 4.39936E-1 4.21078E-1 4.03675E-1 4.01678E-1 3.91451E-1 -9999 -9999 -9999 -9999 -9999 -9999 -9999 -9999 -9999 -9999 -9999 -9999 -9999 -9999 -9999 -9999 -9999 3.12508E-1 2.84905E-1 2.66705E-1 2.88368E-1 2.86894E-1 2.79704E-1 2.51558E-1 2.76365E-1 3.0071E-1 3.02711E-1 3.47623E-1 3.77654E-1 3.74526E-1 4.06977E-1 4.38728E-1 4.41251E-1 4.33132E-1 4.16043E-1 4.79724E-1 5.48449E-1 5.64067E-1 5.63077E-1 5.60387E-1 6.36558E-1 6.82156E-1 6.74348E-1 6.75197E-1 6.84768E-1 6.97592E-1 6.691E-1 6.2099E-1 6.02735E-1 6.18716E-1 6.33988E-1 6.40484E-1 6.63459E-1 6.87602E-1 7.10493E-1 7.0929E-1 6.7916E-1 5.76234E-1 5.72512E-1 5.85409E-1 5.75417E-1 5.30118E-1 4.78268E-1 4.27245E-1 4.17949E-1 3.94048E-1 3.13529E-1 2.34125E-1 2.13006E-1 2.11986E-1 2.737E-1 2.04988E-1 1.01194E-1 6.72407E-2 8.87915E-2 1.39343E-1 1.72733E-1 1.63221E-1 1.79576E-1 2.08851E-1 1.78375E-1 1.32445E-1 5.64972E-2 2.9457E-2 2.30685E-2 2.72915E-2 4.00994E-2 4.22915E-2 -9999 -9999 -9999 -9999 -9999 -9999 -9999
-9999 -9999 -9999 2.83209E-1 3.1678E-1 3.13763E-1 3.2609E-1 3.41191E-1 2.92344E-1 2.05209E-1 3.36149E-1 4.18717E-1 4.46989E-1 4.0379E-1 3.78041E-1 4.87892E-1 4.83751E-1 4.25251E-1 4.36174E-1 4.18675E-1 4.21721E-1 4.40103E-1 4.22422E-1 4.48456E-1 4.64474E-1 4.5565E-1 4.5937E-1 4.49939E-1 4.26538E-1 4.35809E-1 4.17446E-1 4.44678E-1 4.27322E-1 4.36664E-1 4.66503E-1 4.25198E-1 4.78319E-1 4.74501E-1 4.6371E-1 4.80734E-1 4.54803E-1 4.31434E-1 4.39247E-1 4.52351E-1 5.17071E-1 5.76165E-1 5.83868E-1 5.68495E-1 5.91724E-1 6.21054E-1 5.94086E-1 6.01153E-1 6.22204E-1 6.14245E-1 5.96667E-1 5.77805E-1 5.61102E-1 5.89971E-1 5.68089E-1 5.28628E-1 5.40261E-1 5.16807E-1 5.09269E-1 5.355E-1 4.84475E-1 4.88916E-1 -9999 -9999 -9999 4.15091E-1 4.37118E-1 4.26595E-1 4.09738E-1 3.56384E-1 3.40076E-1 3.69971E-1 -9999 -9999 -9999 -9999 -9999 3.3029E-1 -9999 -9999 -9999 -9999 -9999 -9999 2.82772E-1 2.80887E-1 2.81079E-1 2.92967E-1 2.98837E-1 2.66996E-1 2.71495E-1 2.93957E-1 2.96287E-1 2.81415E-1 2.63481E-1 2.68801E-1 2.82798E-1 3.05477E-1 3.42008E-1 3.21542E-1 3.21022E-1 3.75616E-1 3.95645E-1 3.96574E-1 4.16122E-1 4.20881E-1 4.45479E-1 5.45583E-1 5.62014E-1 5.98824E-1 5.47725E-1 6.2613E-1 6.75795E-1 6.89689E-1 7.03969E-1 7.00299E-1 6.9892E-1 6.62152E-1 6.07813E-1 5.86041E-1 6.04365E-1 5.96632E-1 6.33242E-1 6.81107E-1 7.09107E-1 7.27836E-1 6.92861E-1 5.90592E-1 5.53711E-1 5.64023E-1 5.59526E-1 5.48481E-1 5.10068E-1 4.53193E-1 3.6331E-1 3.19578E-1 3.59446E-1 3.04578E-1 2.03615E-1 1.3041E-1 1.42073E-1 2.33289E-1 2.14466E-1 9.38511E-2 6.19444E-2 1.19233E-1 1.66321E-1 1.5646E-1 1.29115E-1 1.21072E-1 1.23013E-1 1.52277E-1 1.6178E-1 1.06476E-1 3.84172E-2 2.1373E-2 1.71249E-2 2.15705E-2 3.01115E-2 2.81819E-2 -9999 -9999 -9999 -9999 -9999 -9999
-9999 -9999 -9999 -9999 -9999 -9999 2.87301E-1 2.77968E-1 2.48642E-1 2.14573E-1 3.26271E-1 2.7356E-1 3.21241E-1 2.204E-1 2.55434E-1 2.50983E-1 3.44212E-1 3.0468E-1 3.18296E-1 3.54778E-1 4.12374E-1 4.81362E-1 4.46655E-1 4.41048E-1 4.62499E-1 4.68377E-1 4.76247E-1 4.46867E-1 4.46975E-1 4.69861E-1 4.45232E-1 4.16879E-1 4.43314E-1 4.67452E-1 4.34798E-1 4.20384E-1 4.16115E-1 4.22095E-1 4.16408E-1 4.30122E-1 4.95191E-1 4.26353E-1 4.43744E-1 4.39327E-1 5.00843E-1 5.2471E-1 5.74751E-1 5.84084E-1 5.66509E-1 5.69591E-1 5.6989E-1 5.76213E-1 6.02035E-1 6.24499E-1 6.03642E-1 5.88123E-1 5.5576E-1 5.27224E-1 5.43526E-1 5.48295E-1 5.57412E-1 5.13834E-1 5.11431E-1 5.44031E-1 5.15953E-1 4.70448E-1 4.68002E-1 4.4909E-1 4.39183E-1 4.32981E-1 4.57549E-1 4.22779E-1 3.80414E-1 3.64094E-1 3.47267E-1 3.35952E-1 -9999 -9999 -9999 3.54839E-1 3.27674E-1 3.15167E-1 3.06307E-1 3.41108E-1 3.36859E-1 3.19357E-1 2.9502E-1 2.89021E-1 2.81061E-1 2.83634E-1 2.43546E-1 2.45157E-1 2.59345E-1 2.68896E-1 2.65425E-1 2.83039E-1 3.0444E-1 3.22798E-1 3.06123E-1 3.14684E-1 2.99478E-1 2.97315E-1 2.88642E-1 3.03571E-1 3.33181E-1 3.57093E-1 3.17125E-1 3.33224E-1 3.87038E-1 4.31202E-1 4.73239E-1 5.36783E-1 5.92871E-1 5.94225E-1 5.62632E-1 6.21772E-1 6.76263E-1 7.07686E-1 7.24429E-1 7.09831E-1 6.98356E-1 6.57674E-1 6.29085E-1 6.10735E-1 6.0161E-1 6.0004E-1 6.61168E-1 7.03163E-1 6.98812E-1 6.14722E-1 5.3403E-1 5.04067E-1 5.31905E-1 4.69753E-1 4.98868E-1 5.18537E-1 5.39502E-1 4.29877E-1 3.93126E-1 3.30197E-1 3.99018E-1 3.89063E-1 2.34628E-1 1.48449E-1 1.08509E-1 1.54548E-1 1.63863E-1 6.58825E-2 5.11391E-2 9.51455E-2 1.50571E-1 1.50461E-1 1.31533E-1 8.92933E-2 1.03526E-1 1.24975E-1 -9999 -9999 -9999 -9999 -9999 1.49104E-2 2.09094E-2 2.76612E-2 -9999 -9999 -9999 -9999 -9999 -9999
-9999 -9999 -9999 -9999 -9999 -9999 -9999 2.35665E-1 2.08209E-1 2.36613E-1 3.16372E-1 3.2694E-1 3.5783E-1 3.16138E-1 3.74581E-1 2.87595E-1 2.98258E-1 2.76747E-1 2.60551E-1 3.49639E-1 4.01077E-1 4.29148E-1 4.27759E-1 4.15533E-1 4.31722E-1 4.61715E-1 4.50055E-1 4.48092E-1 4.48132E-1 4.86348E-1 4.74791E-1 4.73648E-1 4.80457E-1 4.86499E-1 4.45064E-1 4.1926E-1 4.20838E-1 4.32382E-1 4.21877E-1 4.31574E-1 4.22734E-1 4.20336E-1 4.25741E-1 4.27963E-1 4.44837E-1 4.75194E-1 5.13354E-1 5.63534E-1 5.60474E-1 5.31768E-1 5.31913E-1 5.56188E-1 5.57404E-1 5.99962E-1 5.8485E-1 5.43164E-1 5.17814E-1 5.28392E-1 4.88406E-1 5.21144E-1 5.33963E-1 5.56825E-1 5.39075E-1 5.2397E-1 4.97104E-1 4.94985E-1 5.10712E-1 5.10437E-1 4.98199E-1 4.88944E-1 4.58188E-1 4.17057E-1 3.83356E-1 3.76171E-1 3.33856E-1 3.06743E-1 3.0516E-1 -9999 -9999 3.26383E-1 3.29709E-1 3.04807E-1 3.17728E-1 3.15694E-1 3.32846E-1 3.90594E-1 3.85396E-1 3.29087E-1 3.10819E-1 3.24437E-1 3.19196E-1 3.09374E-1 2.59332E-1 2.49222E-1 2.43951E-1 2.64782E-1 2.47564E-1 2.59036E-1 2.63432E-1 2.7931E-1 2.8823E-1 2.73429E-1 2.8108E-1 3.16775E-1 3.12686E-1 3.29845E-1 3.18906E-1 3.32972E-1 3.64525E-1 4.37824E-1 4.63107E-1 4.89728E-1 5.80116E-1 5.92506E-1 5.99137E-1 6.11553E-1 6.6645E-1 6.89283E-1 7.08499E-1 7.15947E-1 6.94645E-1 6.71703E-1 6.51678E-1 6.40139E-1 6.35423E-1 6.56568E-1 6.83339E-1 6.90367E-1 5.73193E-1 4.10687E-1 3.1242E-1 3.14317E-1 4.13703E-1 4.28523E-1 4.31274E-1 4.33666E-1 3.73981E-1 3.39991E-1 3.01985E-1 3.09752E-1 3.44034E-1 2.9608E-1 1.86939E-1 1.35842E-1 8.69217E-2 8.51578E-2 8.65722E-2 5.33816E-2 4.02479E-2 5.75202E-2 9.89545E-2 1.08774E-1 8.78645E-2 8.61967E-2 1.39909E-1 1.02157E-1 -9999 -9999 -9999 -9999 -9999 -9999 2.09767E-2 2.00702E-2 -9999 -9999 -9999 -9999 -9999 -9999
-9999 -9999 -9999 -9999 -9999 -9999 -9999 -9999 -9999 -9999 3.24897E-1 3.69241E-1 3.75969E-1 3.39394E-1 3.2212E-1 2.84158E-1 2.80647E-1 3.01109E-1 3.15506E-1 3.22904E-1 3.71734E-1 4.07506E-1 4.38675E-1 3.98268E-1 4.15276E-1 4.3261E-1 4.35606E-1 4.22333E-1 4.32279E-1 4.82563E-1 5.20334E-1 4.98201E-1 4.80347E-1 4.77989E-1 4.77848E-1 4.19278E-1 4.21646E-1 4.71031E-1 4.47064E-1 4.41427E-1 4.2452E-1 4.20847E-1 4.36374E-1 4.23403E-1 4.71472E-1 4.97099E-1 4.80337E-1 5.16979E-1 5.59249E-1 5.29188E-1 5.14601E-1 5.28229E-1 5.10799E-1 5.49469E-1 5.72919E-1 5.27461E-1 5.29579E-1 5.242E-1 5.03465E-1 4.76418E-1 5.20192E-1 4.97772E-1 4.92901E-1 4.78572E-1 4.63508E-1 4.64821E-1 4.80036E-1 4.95889E-1 5.0213E-1 4.7058E-1 4.86979E-1 4.77771E-1 4.5579E-1 4.15233E-1 3.55362E-1 3.1314E-1 3.01846E-1 2.8613E-1 3.2185E-1 -9999 3.42265E-1 3.21683E-1 3.39733E-1 3.29935E-1 3.04442E-1 3.45181E-1 4.03735E-1 4.14048E-1 4.06726E-1 3.69392E-1 3.96506E-1 4.0098E-1 3.50621E-1 2.62873E-1 2.51175E-1 2.54819E-1 2.38262E-1 2.42084E-1 2.31656E-1 2.32985E-1 2.60921E-1 2.47252E-1 2.81416E-1 2.97471E-1 3.27406E-1 3.39606E-1 3.73541E-1 4.02857E-1 4.34374E-1 4.38193E-1 4.77887E-1 5.14987E-1 5.75206E-1 6.17639E-1 6.36207E-1 6.48996E-1 6.54182E-1 6.57559E-1 6.77975E-1 6.83972E-1 6.41192E-1 6.8618E-1 6.8281E-1 6.71234E-1 6.97798E-1 6.9301E-1 6.70407E-1 5.42614E-1 3.52012E-1 3.01947E-1 2.84524E-1 2.70867E-1 3.08734E-1 3.91358E-1 3.5051E-1 2.51665E-1 2.12644E-1 2.04167E-1 1.96754E-1 2.03313E-1 1.76778E-1 1.83778E-1 9.4268E-2 1.04829E-1 7.02434E-2 5.55075E-2 6.18657E-2 5.13656E-2 4.12582E-2 4.04877E-2 5.08555E-2 6.39008E-2 6.47591E-2 9.557E-2 1.23453E-1 1.12013E-1 5.49592E-2 -9999 -9999 -9999 -9999 -9999 -9999 1.2117E-2 -9999 -9999 -9999 -9999 -9999 -9999
-9999 -9999 -9999 -9999 -9999 -9999 -9999 -9999 -9999 -9999 -9999 -9999 -9999 -9999 3.96851E-1 3.94395E-1 3.51496E-1 3.25038E-1 4.47681E-1 4.29489E-1 3.76744E-1 3.98798E-1 4.23772E-1 3.98724E-1 4.04612E-1 3.9806E-1 4.13685E-1 4.18907E-1 4.39556E-1 4.25827E-1 4.99483E-1 5.20011E-1 4.7616E-1 4.45354E-1 4.77903E-1 4.63694E-1 4.14689E-1 4.139E-1 4.24909E-1 4.51486E-1 4.38232E-1 4.37318E-1 4.24578E-1 4.39683E-1 5.08847E-1 5.10839E-1 4.79547E-1 5.07464E-1 5.31456E-1 5.54061E-1 5.32376E-1 5.10079E-1 5.02405E-1 5.40603E-1 5.35001E-1 5.34229E-1 5.28162E-1 5.07567E-1 4.77926E-1 4.31387E-1 4.80481E-1 4.94141E-1 4.76308E-1 4.7328E-1 4.80268E-1 4.79659E-1 4.8306E-1 4.62472E-1 4.59873E-1 4.84928E-1 4.46464E-1 4.33169E-1 4.18796E-1 4.36667E-1 4.1006E-1 3.83224E-1 3.2491E-1 2.96821E-1 2.91892E-1 2.64767E-1 2.87458E-1 3.16855E-1 3.43953E-1 3.23422E-1 2.9448E-1 3.28212E-1 3.85583E-1 4.35092E-1 4.1004E-1 4.17384E-1 4.30362E-1 4.20512E-1 4.2081E-1 3.37095E-1 2.8993E-1 2.55166E-1 2.387E-1 2.51151E-1 2.60734E-1 2.55441E-1 2.33971E-1 2.62619E-1 2.5436E-1 2.98783E-1 3.1163E-1 2.90672E-1 3.31957E-1 3.9816E-1 4.3827E-1 4.73173E-1 5.05609E-1 5.35392E-1 5.83246E-1 6.04391E-1 5.65881E-1 6.18312E-1 6.55726E-1 5.96208E-1 6.53925E-1 6.71366E-1 6.48598E-1 6.96768E-1 6.4478E-1 6.85123E-1 7.02397E-1 6.80272E-1 6.14985E-1 4.16324E-1 2.85688E-1 2.99496E-1 2.55486E-1 2.8346E-1 3.73245E-1 3.97738E-1 3.67929E-1 2.93369E-1 2.03752E-1 1.12053E-1 9.1935E-2 9.19489E-2 9.16839E-2 8.54661E-2 6.96113E-2 7.75849E-2 6.00633E-2 5.77352E-2 5.79101E-2 5.14601E-2 4.89854E-2 4.33908E-2 3.92037E-2 3.8655E-2 5.62156E-2 7.67857E-2 8.69638E-2 1.32271E-1 6.63072E-2 -9999 -9999 -9999 -9999 -9999 9.11971E-3 -9999 -9999 -9999 -9999 -9999 -9999 -9999
-9999 -9999 -9999 -9999 -9999 -9999 -9999 -9999 -9999 -9999 -9999 -9999 -9999 -9999 -9999 -9999 3.05924E-1 3.21958E-1 3.02987E-1 3.47489E-1 4.03191E-1 3.68249E-1 4.46644E-1 4.31367E-1 4.35254E-1 4.33021E-1 4.37085E-1 4.18908E-1 4.05941E-1 4.20196E-1 4.69859E-1 4.63116E-1 4.39618E-1 4.30522E-1 4.85058E-1 4.36417E-1 4.21982E-1 4.20367E-1 4.24293E-1 4.38965E-1 4.55817E-1 4.38881E-1 4.33812E-1 4.31806E-1 5.22142E-1 5.39563E-1 4.80416E-1 4.85999E-1 5.08842E-1 5.32711E-1 5.42699E-1 4.96872E-1 5.21797E-1 5.19135E-1 5.2269E-1 4.95074E-1 5.28737E-1 4.88024E-1 4.20217E-1 4.26884E-1 4.14867E-1 4.56866E-1 4.71401E-1 4.57788E-1 4.59904E-1 4.8305E-1 4.90669E-1 4.65921E-1 4.25664E-1 4.2152E-1 4.34465E-1 4.50376E-1 4.23717E-1 4.39807E-1 4.32408E-1 4.3272E-1 3.7176E-1 3.17738E-1 3.30142E-1 2.81809E-1 2.55728E-1 2.48902E-1 2.82142E-1 3.22032E-1 3.33794E-1 2.97865E-1 3.43479E-1 4.07087E-1 4.04694E-1 4.14234E-1 4.35879E-1 4.28653E-1 4.1667E-1 3.79595E-1 3.30074E-1 2.84884E-1 2.42729E-1 2.48903E-1 2.41226E-1 2.04647E-1 2.0154E-1 1.65482E-1 2.09072E-1 2.84799E-1 3.23819E-1 3.01635E-1 3.58994E-1 3.95259E-1 4.13289E-1 4.81406E-1 4.65094E-1 4.81779E-1 5.07473E-1 5.80225E-1 6.18313E-1 6.17861E-1 6.47343E-1 6.66662E-1 6.24194E-1 6.9944E-1 6.53678E-1 6.69047E-1 6.37966E-1 6.49757E-1 6.88679E-1 6.59564E-1 6.13244E-1 4.44818E-1 3.29128E-1 3.07955E-1 3.70474E-1 3.06997E-1 2.57628E-1 3.12606E-1 3.01057E-1 2.51012E-1 2.58898E-1 1.83237E-1 8.02248E-2 6.55039E-2 6.6925E-2 6.65674E-2 5.01126E-2 4.66565E-2 5.06734E-2 5.79786E-2 5.1535E-2 4.98302E-2 4.51254E-2 4.2355E-2 4.24025E-2 2.83025E-2 3.62745E-2 6.25193E-2 1.29579E-1 1.17635E-1 5.67339E-2 3.90214E-2 -9999 -9999 -9999 -9999 -9999 -9999 -9999 -9999 -9999 -9999 -9999 -9999
-9999 -9999 -9999 -9999 -9999 -9999 -9999 -9999 -9999 -9999 -9999 -9999 -9999 -9999 -9999 -9999 -9999 -9999 2.53467E-1 2.5928E-1 2.67936E-1 3.08458E-1 3.67925E-1 3.90012E-1 4.05723E-1 4.25114E-1 4.29814E-1 4.1931E-1 4.27696E-1 4.06214E-1 4.16505E-1 4.38521E-1 4.3058E-1 4.55781E-1 4.14148E-1 4.09179E-1 4.08643E-1 4.09696E-1 4.3411E-1 4.32661E-1 4.09245E-1 4.36785E-1 4.16595E-1 4.13491E-1 4.13431E-1 4.63839E-1 5.3002E-1 5.00549E-1 5.06262E-1 5.33229E-1 5.21176E-1 5.10891E-1 5.25046E-1 5.43008E-1 5.06491E-1 4.63675E-1 5.17318E-1 4.46811E-1 4.71391E-1 4.67944E-1 4.06156E-1 4.24301E-1 4.49681E-1 4.57823E-1 4.78006E-1 4.93264E-1 4.84604E-1 4.82474E-1 4.20552E-1 4.42846E-1 4.65098E-1 4.56266E-1 4.38016E-1 4.43514E-1 4.13423E-1 4.284E-1 4.04871E-1 3.47597E-1 2.96814E-1 2.80935E-1 2.45604E-1 2.2454E-1 2.3459E-1 2.79449E-1 2.95732E-1 2.92682E-1 2.77845E-1 3.36443E-1 4.30847E-1 4.31135E-1 4.44455E-1 4.30003E-1 4.135E-1 4.09665E-1 3.64768E-1 3.01645E-1 2.67712E-1 2.456E-1 1.99875E-1 1.49564E-1 1.52316E-1 1.23322E-1 1.31634E-1 2.47339E-1 3.20749E-1 3.47764E-1 3.60135E-1 4.11287E-1 4.36155E-1 4.27535E-1 3.54661E-1 3.60531E-1 4.94292E-1 4.82889E-1 5.943E-1 6.20899E-1 6.39491E-1 6.69267E-1 6.35196E-1 6.58076E-1 6.58971E-1 6.22999E-1 6.14447E-1 6.30965E-1 6.39206E-1 5.94097E-1 5.25697E-1 4.17227E-1 3.88258E-1 3.3151E-1 2.50844E-1 2.77058E-1 2.94965E-1 2.59573E-1 1.81598E-1 2.17029E-1 2.5423E-1 1.56308E-1 7.44954E-2 5.71553E-2 5.47892E-2 6.81139E-2 4.43002E-2 3.38625E-2 3.94247E-2 4.49041E-2 4.99811E-2 5.07692E-2 2.68524E-2 2.34157E-2 2.47037E-2 2.76219E-2 2.79605E-2 5.46234E-2 8.46169E-2 6.52222E-2 2.81858E-2 -9999 -9999 -9999 -9999 -9999 -9999 -9999 -9999 -9999 -9999 -9999 -9999 -9999
-9999 -9999 -9999 -9999 -9999 -9999 -9999 -9999 -9999 -9999 -9999 -9999 -9999 -9999 -9999 -9999 -9999 -9999 -9999 -9999 1.60962E-1 2.3259E-1 2.9484E-1 3.26297E-1 3.73727E-1 4.06583E-1 4.30269E-1 4.35432E-1 4.3979E-1 4.20944E-1 4.22937E-1 4.19797E-1 4.16538E-1 4.43711E-1 4.34309E-1 4.01408E-1 4.08894E-1 4.2353E-1 3.9724E-1 3.96438E-1 3.96165E-1 4.05677E-1 4.04494E-1 4.33376E-1 4.06096E-1 4.10058E-1 4.48088E-1 4.71782E-1 4.67356E-1 4.96982E-1 4.9394E-1 5.16182E-1 5.22677E-1 5.21217E-1 5.35255E-1 5.16267E-1 4.74385E-1 4.45565E-1 4.62828E-1 4.53813E-1 4.18536E-1 4.23395E-1 4.28199E-1 4.73473E-1 4.81486E-1 4.7393E-1 4.81579E-1 4.71052E-1 4.5674E-1 4.76534E-1 4.8379E-1 4.73027E-1 4.58451E-1 4.64803E-1 4.03186E-1 4.01146E-1 4.14881E-1 3.59775E-1 3.00529E-1 2.36304E-1 2.21827E-1 2.34524E-1 2.37321E-1 2.58723E-1 2.90823E-1 2.71854E-1 2.63782E-1 3.00082E-1 3.85856E-1 4.19496E-1 4.2661E-1 4.12657E-1 4.21429E-1 3.85603E-1 4.10612E-1 3.89724E-1 3.28952E-1 3.00934E-1 2.50141E-1 1.67651E-1 1.58472E-1 1.46149E-1 1.82609E-1 2.30962E-1 2.99039E-1 3.12477E-1 3.17479E-1 3.49418E-1 3.2403E-1 3.0003E-1 2.6749E-1 2.98529E-1 3.84703E-1 4.30618E-1 4.73348E-1 4.90736E-1 5.38814E-1 5.71064E-1 5.67729E-1 6.0207E-1 5.82936E-1 5.42544E-1 5.72995E-1 6.20381E-1 5.86268E-1 5.29753E-1 4.26739E-1 2.99876E-1 2.48458E-1 2.35134E-1 2.99368E-1 2.5379E-1 2.55901E-1 3.08549E-1 1.81301E-1 1.77216E-1 1.65715E-1 9.17421E-2 5.23499E-2 6.20132E-2 5.92421E-2 6.20169E-2 5.43271E-2 3.44349E-2 4.27627E-2 4.41623E-2 3.50245E-2 2.5684E-2 1.97021E-2 2.12492E-2 2.11428E-2 2.61015E-2 3.41063E-2 5.86163E-2 3.09102E-2 3.33442E-2 2.01292E-2 -9999 -9999 -9999 -9999 -9999 -9999 -9999 -9999 -9999 -9999 -9999 -9999 -9999
-9999 -9999 -9999 -9999 -9999 -9999 -9999 -9999 -9999 -9999 -9999 -9999 -9999 -9999 -9999 -9999 -9999 -9999 -9999 -9999 -9999 1.63885E-1 2.41251E-1 2.98744E-1 3.38839E-1 3.29931E-1 3.61708E-1 4.07164E-1 4.25994E-1 4.1841E-1 4.2543E-1 4.37067E-1 4.27161E-1 4.31676E-1 4.01651E-1 3.93665E-1 3.86079E-1 3.84124E-1 3.65203E-1 3.83455E-1 3.95436E-1 3.97836E-1 4.10737E-1 3.78031E-1 3.86043E-1 4.07202E-1 4.16223E-1 4.59392E-1 4.59419E-1 4.69459E-1 4.75724E-1 4.9318E-1 4.82776E-1 5.05693E-1 5.45441E-1 5.28639E-1 5.17786E-1 5.05547E-1 4.92672E-1 4.50032E-1 4.20507E-1 4.38346E-1 4.36766E-1 4.55835E-1 4.63191E-1 4.85226E-1 4.99254E-1 4.98478E-1 5.00704E-1 5.31529E-1 5.04039E-1 4.95122E-1 5.0876E-1 4.77757E-1 4.40082E-1 4.25304E-1 3.91292E-1 3.87661E-1 3.34313E-1 2.93166E-1 2.22504E-1 2.00175E-1 2.1887E-1 2.27668E-1 2.33951E-1 2.31319E-1 2.57984E-1 2.77414E-1 3.0966E-1 3.66424E-1 4.34569E-1 4.13549E-1 4.25645E-1 4.37642E-1 4.09245E-1 4.02755E-1 3.74759E-1 3.81424E-1 3.43901E-1 2.83351E-1 2.54159E-1 2.27182E-1 2.03365E-1 2.00679E-1 2.96567E-1 2.86285E-1 2.90652E-1 2.92929E-1 3.11869E-1 2.80389E-1 2.69838E-1 2.35954E-1 2.90203E-1 3.15089E-1 4.1717E-1 4.44254E-1 4.92322E-1 5.14953E-1 4.86464E-1 4.94511E-1 5.3047E-1 5.32904E-1 5.6117E-1 5.77456E-1 5.27963E-1 5.16815E-1 4.41278E-1 2.72707E-1 2.07798E-1 2.19747E-1 1.67216E-1 1.91288E-1 1.93454E-1 2.73089E-1 3.0218E-1 2.50059E-1 1.54051E-1 1.22548E-1 6.91119E-2 9.20032E-2 1.48709E-1 1.15406E-1 6.05778E-2 3.55143E-2 4.24457E-2 4.92415E-2 3.88916E-2 2.59504E-2 1.71681E-2 1.64989E-2 1.34416E-2 1.29815E-2 1.76183E-2 4.19607E-2 3.17353E-2 3.71696E-2 2.21674E-2 1.41191E-2 -9999 -9999 -9999 -9999 -9999 -9999 -9999 -9999 -9999 -9999 -9999 -9999
-9999 -9999 -9999 -9999 -9999 -9999 -9999 -9999 -9999 -9999 -9999 -9999 -9999 -9999 -9999 -9999 -9999 -9999 -9999 -9999 -9999 1.76124E-1 2.31731E-1 2.87407E-1 2.74992E-1 3.12093E-1 3.44086E-1 3.43333E-1 3.62347E-1 3.8418E-1 4.11628E-1 4.33077E-1 4.4116E-1 4.38137E-1 4.07285E-1 3.87087E-1 3.76273E-1 3.33036E-1 3.79405E-1 3.53015E-1 3.31844E-1 3.55688E-1 3.6762E-1 4.02479E-1 3.89953E-1 3.71619E-1 3.681E-1 4.35635E-1 4.5678E-1 4.43444E-1 4.24125E-1 4.74065E-1 4.66724E-1 4.67212E-1 5.23369E-1 5.42821E-1 5.2841E-1 5.15848E-1 4.99624E-1 4.98388E-1 4.83813E-1 4.76942E-1 4.48679E-1 4.47114E-1 4.75341E-1 4.76836E-1 4.93637E-1 4.8526E-1 4.7498E-1 4.83647E-1 4.89275E-1 5.10145E-1 5.20227E-1 5.02343E-1 4.54895E-1 4.14458E-1 3.89587E-1 3.97069E-1 3.64625E-1 3.4298E-1 2.60467E-1 2.18342E-1 1.67626E-1 1.68338E-1 1.79257E-1 1.97319E-1 2.25526E-1 2.27392E-1 2.65436E-1 3.00683E-1 4.2404E-1 4.28116E-1 3.96286E-1 4.15559E-1 4.28819E-1 4.22601E-1 4.10071E-1 4.00565E-1 3.71518E-1 3.10204E-1 2.49231E-1 2.43757E-1 2.0569E-1 2.32295E-1 2.46853E-1 2.36092E-1 2.41049E-1 2.2957E-1 2.35721E-1 2.11217E-1 2.82875E-1 2.81637E-1 2.72772E-1 2.76542E-1 3.35679E-1 3.32669E-1 3.34391E-1 3.83734E-1 4.9698E-1 4.85419E-1 4.52971E-1 4.77599E-1 4.77356E-1 5.26623E-1 4.76562E-1 4.31877E-1 4.3517E-1 2.66105E-1 1.89983E-1 1.43963E-1 1.53482E-1 1.34377E-1 1.72435E-1 2.10585E-1 2.15353E-1 2.15126E-1 1.12979E-1 8.04906E-2 6.80037E-2 1.12597E-1 1.18611E-1 1.10186E-1 5.29299E-2 4.04453E-2 5.66189E-2 7.11948E-2 5.34786E-2 3.40082E-2 2.23304E-2 1.91622E-2 1.82013E-2 1.77231E-2 1.48402E-2 2.33349E-2 3.01507E-2 2.69473E-2 1.48914E-2 1.11402E-2 1.10552E-2 1.05642E-2 -9999 -9999 -9999 -9999 1.31743E-2 -9999 -9999 -9999 -9999 -9999
-9999 -9999 -9999 -9999 -9999 -9999 -9999 -9999 -9999 -9999 -9999 -9999 -9999 -9999 -9999 -9999 -9999 -9999 -9999 -9999 -9999 1.42896E-1 1.90148E-1 2.22282E-1 2.13555E-1 2.40391E-1 2.90738E-1 3.55054E-1 3.57475E-1 3.58711E-1 3.41437E-1 4.05527E-1 4.22456E-1 4.34249E-1 4.11423E-1 3.69255E-1 3.55615E-1 3.56718E-1 3.82474E-1 3.35564E-1 3.6171E-1 4.02962E-1 4.14357E-1 4.51328E-1 3.94994E-1 3.51732E-1 4.23634E-1 3.71719E-1 4.37114E-1 4.65892E-1 4.023E-1 4.39758E-1 4.20907E-1 4.44034E-1 4.50998E-1 4.8531E-1 5.22884E-1 5.03083E-1 5.11401E-1 5.04101E-1 4.92835E-1 4.7565E-1 4.62339E-1 4.31906E-1 4.37881E-1 4.79671E-1 4.56165E-1 4.91315E-1 4.82456E-1 4.73746E-1 4.80938E-1 4.91403E-1 4.79228E-1 4.85717E-1 4.54181E-1 4.17849E-1 3.67103E-1 3.64598E-1 3.88741E-1 3.67566E-1 3.00987E-1 2.41537E-1 2.04451E-1 1.61427E-1 1.67647E-1 1.93465E-1 1.84289E-1 1.99764E-1 2.40265E-1 2.6271E-1 3.52734E-1 4.08491E-1 4.23034E-1 4.11169E-1 4.009E-1 4.13276E-1 4.07959E-1 3.43262E-1 2.83363E-1 2.42794E-1 1.64844E-1 1.95573E-1 3.23203E-1 2.27297E-1 2.1863E-1 1.92617E-1 1.99284E-1 2.37335E-1 2.52032E-1 2.40928E-1 2.13281E-1 2.24008E-1 2.22624E-1 2.40354E-1 2.34972E-1 2.18247E-1 2.68657E-1 3.4838E-1 4.57157E-1 3.97961E-1 3.63689E-1 4.00531E-1 3.95097E-1 4.26767E-1 4.31946E-1 3.89267E-1 3.41281E-1 2.43494E-1 1.88048E-1 1.53279E-1 1.3291E-1 9.95189E-2 1.18437E-1 1.65418E-1 2.16094E-1 1.59428E-1 9.00279E-2 7.68741E-2 1.11597E-1 1.75512E-1 1.91331E-1 1.16225E-1 7.39697E-2 7.21071E-2 8.37253E-2 1.02532E-1 1.02434E-1 9.06478E-2 8.34193E-2 7.2283E-2 7.07535E-2 6.89578E-2 2.84726E-2 2.08915E-2 3.33025E-2 2.33101E-2 1.61831E-2 1.4178E-2 1.36015E-2 1.14661E-2 1.10781E-2 1.16801E-2 -9999 1.52478E-2 1.58304E-2 1.27116E-2 -9999 -9999 -9999 -9999
-9999 -9999 -9999 -9999 -9999 -9999 -9999 -9999 -9999 -9999 -9999 -9999 -9999 -9999 -9999 -9999 -9999 -9999 -9999 -9999 -9999 -9999 1.23851E-1 1.42464E-1 2.05369E-1 2.22485E-1 2.52391E-1 3.09185E-1 3.38392E-1 4.08298E-1 3.88102E-1 3.51532E-1 3.68372E-1 3.97044E-1 4.16867E-1 4.15534E-1 3.96606E-1 4.14729E-1 3.87879E-1 3.606E-1 4.01734E-1 4.09959E-1 4.45312E-1 5.06435E-1 4.75387E-1 4.34725E-1 4.26334E-1 3.5507E-1 3.98271E-1 4.38384E-1 3.94825E-1 3.67198E-1 4.06237E-1 3.92721E-1 3.96087E-1 4.32249E-1 4.60579E-1 5.03023E-1 5.04501E-1 5.12295E-1 4.83822E-1 4.88955E-1 4.67307E-1 4.58895E-1 4.55622E-1 4.45135E-1 4.52557E-1 4.74648E-1 4.65414E-1 4.49828E-1 4.64577E-1 4.95472E-1 4.99523E-1 4.93376E-1 4.8158E-1 4.27014E-1 4.05461E-1 3.84513E-1 3.25496E-1 3.22507E-1 2.66378E-1 1.96949E-1 1.84307E-1 1.98794E-1 1.87356E-1 2.34099E-1 1.9847E-1 1.77773E-1 1.81723E-1 1.91982E-1 2.39066E-1 3.04038E-1 3.62743E-1 4.09327E-1 3.81208E-1 3.70758E-1 3.63986E-1 3.26671E-1 2.89788E-1 2.11092E-1 2.12628E-1 1.90011E-1 1.71754E-1 2.51116E-1 1.90591E-1 1.70314E-1 2.21789E-1 2.6732E-1 1.49424E-1 1.12451E-1 2.08127E-1 2.65022E-1 2.34823E-1 2.47156E-1 2.69155E-1 2.9144E-1 3.08609E-1 3.53192E-1 3.45144E-1 3.17225E-1 3.51782E-1 3.19051E-1 2.84781E-1 3.691E-1 3.75896E-1 2.7746E-1 2.05762E-1 2.73121E-1 2.12918E-1 1.40948E-1 1.14477E-1 1.10425E-1 7.72909E-2 1.07944E-1 1.62747E-1 1.32181E-1 1.11856E-1 1.09108E-1 1.48704E-1 2.02135E-1 2.19495E-1 1.20316E-1 7.43579E-2 1.1134E-1 1.4264E-1 1.00098E-1 9.02676E-2 6.63462E-2 8.70702E-2 1.02223E-1 8.51849E-2 5.62075E-2 2.9343E-2 2.69336E-2 3.80477E-2 1.90311E-2 1.33633E-2 1.5158E-2 1.58693E-2 1.37395E-2 1.35224E-2 1.2653E-2 5.01709E-3 1.53403E-2 -9999 -9999 -9999 -9999 -9999 -9999
-9999 -9999 -9999 -9999 -9999 -9999 -9999 -9999 -9999 -9999 -9999 -9999 -9999 -9999 -9999 -9999 -9999 -9999 -9999 -9999 -9999 -9999 -9999 1.07779E-1 1.56254E-1 2.0702E-1 2.06004E-1 2.87796E-1 2.89813E-1 3.08778E-1 3.46242E-1 3.33642E-1 3.99166E-1 3.77918E-1 4.08327E-1 4.06504E-1 3.85603E-1 4.01348E-1 4.69875E-1 4.54704E-1 4.84325E-1 4.59451E-1 4.90982E-1 4.89893E-1 4.49726E-1 4.17156E-1 4.10953E-1 4.10815E-1 3.40978E-1 4.14297E-1 3.75761E-1 3.56905E-1 4.09037E-1 4.41441E-1 3.978E-1 3.83597E-1 4.26393E-1 4.95675E-1 5.09748E-1 4.93091E-1 4.77236E-1 4.6584E-1 4.64713E-1 4.3828E-1 4.41059E-1 4.22424E-1 4.41018E-1 4.5445E-1 4.55882E-1 4.60061E-1 4.51424E-1 4.81893E-1 4.848E-1 4.97599E-1 4.85229E-1 4.75095E-1 4.52186E-1 3.75764E-1 3.68356E-1 3.27478E-1 3.11701E-1 2.55314E-1 2.14371E-1 1.85E-1 1.52603E-1 1.76782E-1 1.87932E-1 1.8393E-1 1.93817E-1 2.21117E-1 2.76411E-1 2.39505E-1 2.90432E-1 3.481E-1 3.70136E-1 3.07176E-1 2.75916E-1 2.87896E-1 2.16625E-1 1.90252E-1 1.79076E-1 1.61328E-1 1.49715E-1 1.56316E-1 2.48114E-1 2.61673E-1 1.44979E-1 1.76278E-1 1.9831E-1 1.20444E-1 7.20031E-2 9.46336E-2 2.35022E-1 2.51674E-1 2.3064E-1 1.98223E-1 2.61863E-1 2.96641E-1 3.08385E-1 2.91801E-1 2.80995E-1 3.26406E-1 2.50361E-1 2.08399E-1 3.11156E-1 2.71884E-1 2.30104E-1 1.81587E-1 1.92427E-1 2.30437E-1 2.40352E-1 2.27533E-1 1.50382E-1 1.21989E-1 1.52272E-1 1.31262E-1 6.82501E-2 5.63798E-2 7.95118E-2 1.51215E-1 1.73475E-1 1.1183E-1 9.70456E-2 1.08424E-1 1.00352E-1 1.1723E-1 7.01411E-2 5.20736E-2 3.273E-2 3.08773E-2 3.65642E-2 3.53907E-2 3.74076E-2 2.70634E-2 1.4492E-2 1.1802E-2 -9999 1.10653E-2 1.18949E-2 9.90081E-3 8.85213E-3 1.23629E-2 1.30201E-2 -9999 -9999 -9999 -9999 -9999 -9999 -9999
-9999 -9999 -9999 -9999 -9999 -9999 -9999 -9999 -9999 -9999 -9999 -9999 -9999 -9999 -9999 -9999 -9999 -9999 -9999 -9999 -9999 -9999 -9999 -9999 1.17057E-1 1.16065E-1 1.12666E-1 1.5818E-1 2.32767E-1 2.62418E-1 2.62387E-1 2.72913E-1 3.13481E-1 3.50544E-1 3.81509E-1 3.68155E-1 3.99562E-1 3.88018E-1 4.01061E-1 4.65274E-1 4.92188E-1 4.71797E-1 5.26655E-1 5.2098E-1 5.07161E-1 4.46707E-1 4.24421E-1 3.91099E-1 3.91019E-1 3.57474E-1 3.49147E-1 3.69052E-1 4.28731E-1 4.73458E-1 3.89772E-1 4.01552E-1 4.10617E-1 4.37118E-1 4.28314E-1 4.5617E-1 4.66512E-1 4.73823E-1 4.23895E-1 4.08512E-1 4.22886E-1 4.06558E-1 3.82633E-1 4.06381E-1 4.16734E-1 4.32469E-1 4.57557E-1 4.7395E-1 4.76939E-1 4.68625E-1 4.80198E-1 4.59412E-1 4.04694E-1 3.39967E-1 3.68834E-1 3.45967E-1 3.28091E-1 2.82722E-1 2.60381E-1 2.18491E-1 1.89462E-1 1.63342E-1 1.60307E-1 1.83479E-1 2.12264E-1 2.26138E-1 2.61723E-1 2.96893E-1 2.80517E-1 3.03545E-1 2.95653E-1 2.8303E-1 2.57458E-1 2.58678E-1 2.07195E-1 2.4083E-1 2.14658E-1 1.86715E-1 1.46151E-1 1.49288E-1 1.11022E-1 1.27736E-1 1.18572E-1 8.98112E-2 1.83518E-1 2.07676E-1 1.54232E-1 1.63141E-1 2.54786E-1 1.68674E-1 1.55772E-1 1.21734E-1 1.16206E-1 2.13948E-1 1.94473E-1 1.91392E-1 1.8908E-1 2.00727E-1 2.69775E-1 2.29219E-1 1.96568E-1 2.95125E-1 2.62176E-1 1.73189E-1 1.4627E-1 1.86117E-1 2.53004E-1 2.14233E-1 1.39943E-1 7.80399E-2 1.50124E-1 1.89632E-1 1.43615E-1 7.20552E-2 9.30929E-2 1.61214E-1 1.37605E-1 1.13381E-1 7.21751E-2 6.92474E-2 1.14702E-1 1.41211E-1 1.09807E-1 8.10856E-2 6.04917E-2 3.82419E-2 2.09052E-2 1.76836E-2 1.90077E-2 2.40745E-2 1.11638E-2 -9999 -9999 -9999 -9999 -9999 -9999 -9999 -9999 -9999 -9999 -9999 -9999 -9999 -9999 -9999
-9999 -9999 -9999 -9999 -9999 -9999 -9999 -9999 -9999 -9999 -9999 -9999 -9999 -9999 -9999 -9999 -9999 -9999 -9999 -9999 -9999 -9999 -9999 -9999 -9999 1.61681E-1 9.32188E-2 1.46266E-1 2.04973E-1 2.30816E-1 2.11655E-1 2.51302E-1 3.06486E-1 3.68897E-1 2.19989E-1 2.0921E-1 2.18757E-1 3.16734E-1 4.08784E-1 4.57728E-1 4.57666E-1 4.15591E-1 4.39663E-1 4.71551E-1 4.79145E-1 4.98593E-1 4.76599E-1 4.32524E-1 4.2209E-1 4.15309E-1 4.2001E-1 4.01866E-1 4.50832E-1 4.33406E-1 3.87936E-1 3.85766E-1 3.82068E-1 4.06864E-1 4.26128E-1 4.0054E-1 4.50785E-1 4.59498E-1 4.51532E-1 4.24576E-1 3.79379E-1 3.79573E-1 3.4521E-1 3.25084E-1 3.43188E-1 3.43913E-1 3.61719E-1 3.90821E-1 4.0953E-1 4.24455E-1 4.34318E-1 4.13559E-1 3.38452E-1 3.0239E-1 3.47043E-1 3.72581E-1 3.29071E-1 3.12008E-1 3.11435E-1 2.40556E-1 2.17993E-1 1.75441E-1 1.42938E-1 1.82854E-1 2.38415E-1 2.48111E-1 2.70319E-1 3.0566E-1 2.79154E-1 2.97144E-1 2.91062E-1 2.65208E-1 2.4423E-1 2.24252E-1 1.88468E-1 2.34757E-1 2.1749E-1 2.05805E-1 1.60737E-1 1.30287E-1 6.46546E-2 7.62822E-2 1.27063E-1 1.06999E-1 8.77906E-2 1.17573E-1 1.27567E-1 2.03997E-1 2.74167E-1 1.66424E-1 1.72239E-1 1.43964E-1 1.09209E-1 9.29144E-2 1.66021E-1 2.09406E-1 2.08239E-1 2.59416E-1 2.95795E-1 2.36584E-1 1.5858E-1 2.1445E-1 2.80071E-1 1.6968E-1 9.58615E-2 1.75225E-1 1.51756E-1 1.2655E-1 8.25899E-2 7.34304E-2 1.23094E-1 2.00849E-1 1.86846E-1 1.07782E-1 1.11623E-1 1.05864E-1 9.15168E-2 7.43707E-2 7.38229E-2 5.52446E-2 7.22703E-2 1.00257E-1 9.46514E-2 6.07156E-2 3.09669E-2 2.08508E-2 1.61656E-2 1.971E-2 2.29868E-2 1.38853E-2 9.71463E-3 -9999 -9999 -9999 -9999 -9999 -9999 -9999 -9999 -9999 -9999 -9999 -9999 -9999 -9999 -9999
-9999 -9999 -9999 -9999 -9999 -9999 -9999 -9999 -9999 -9999 -9999 -9999 -9999 -9999 -9999 -9999 -9999 -9999 -9999 -9999 -9999 -9999 -9999 -9999 -9999 1.29025E-1 1.32627E-1 1.42302E-1 2.41095E-1 2.59996E-1 2.45075E-1 2.68665E-1 2.71764E-1 3.17787E-1 2.76315E-1 1.95219E-1 1.94753E-1 1.86462E-1 2.50977E-1 3.86753E-1 4.04461E-1 4.26224E-1 4.28907E-1 4.65228E-1 4.91369E-1 5.22962E-1 5.30324E-1 5.04424E-1 4.51017E-1 4.22969E-1 4.412E-1 4.07326E-1 4.20017E-1 4.14575E-1 3.56607E-1 3.63816E-1 3.7642E-1 3.84434E-1 3.93098E-1 4.24831E-1 4.23215E-1 4.30903E-1 3.97571E-1 3.80023E-1 3.62425E-1 3.40234E-1 3.18712E-1 3.24732E-1 3.10412E-1 3.04734E-1 3.29192E-1 3.29274E-1 3.41205E-1 3.22966E-1 3.28682E-1 3.45031E-1 3.08364E-1 3.11988E-1 3.21349E-1 3.22222E-1 3.51429E-1 3.38576E-1 3.12738E-1 2.9472E-1 2.5351E-1 2.18509E-1 1.81476E-1 2.09138E-1 2.4492E-1 2.88619E-1 3.11436E-1 3.18926E-1 2.94805E-1 2.84211E-1 3.03399E-1 2.72337E-1 2.19881E-1 2.16573E-1 2.12545E-1 2.27147E-1 2.19915E-1 1.68875E-1 1.35553E-1 1.21496E-1 9.40408E-2 9.70093E-2 1.41527E-1 1.73163E-1 1.50248E-1 1.05825E-1 7.44533E-2 1.63813E-1 3.05044E-1 1.52853E-1 1.75653E-1 1.75229E-1 1.50848E-1 1.77079E-1 1.8678E-1 2.97779E-1 3.4443E-1 3.1138E-1 2.82773E-1 2.60506E-1 1.98769E-1 1.3849E-1 2.6886E-1 2.32167E-1 1.48343E-1 1.96127E-1 1.31964E-1 7.83683E-2 6.6648E-2 9.7411E-2 1.12691E-1 7.87041E-2 7.78115E-2 4.10783E-2 3.88114E-2 3.07842E-2 3.19346E-2 6.16588E-2 7.9666E-2 8.79306E-2 7.85049E-2 7.0934E-2 8.3816E-2 5.50999E-2 3.85018E-2 1.65509E-2 1.33833E-2 1.617E-2 2.78965E-2 1.6008E-2 -9999 -9999 -9999 -9999 -9999 -9999 -9999 -9999 -9999 -9999 -9999 -9999 -9999 -9999 -9999 -9999
-9999 -9999 -9999 -9999 -9999 -9999 -9999 -9999 -9999 -9999 -9999 -9999 -9999 -9999 -9999 -9999 -9999 -9999 -9999 -9999 -9999 -9999 -9999 -9999 -9999 -9999 2.1047E-1 2.30905E-1 2.96512E-1 3.29468E-1 2.3802E-1 2.00084E-1 2.20299E-1 2.61589E-1 2.53627E-1 2.23723E-1 1.66699E-1 1.98175E-1 2.21419E-1 2.3149E-1 3.20199E-1 3.86083E-1 4.0975E-1 4.14332E-1 4.32651E-1 4.85786E-1 5.10061E-1 4.9429E-1 4.89447E-1 4.38523E-1 4.23673E-1 3.9606E-1 3.62085E-1 3.65589E-1 4.11912E-1 4.20426E-1 4.04619E-1 3.78937E-1 3.51682E-1 3.53188E-1 3.98458E-1 3.9871E-1 3.82779E-1 3.29014E-1 3.15389E-1 3.21653E-1 3.18291E-1 3.27661E-1 3.10887E-1 2.94419E-1 3.01641E-1 2.84098E-1 3.10923E-1 3.29351E-1 3.02681E-1 2.81703E-1 2.666E-1 2.54757E-1 2.66291E-1 3.29311E-1 3.10815E-1 3.26646E-1 2.82266E-1 2.93336E-1 2.75282E-1 2.33101E-1 2.25347E-1 2.49332E-1 2.2771E-1 2.38018E-1 2.44438E-1 2.60982E-1 2.63247E-1 2.69016E-1 2.92757E-1 2.69296E-1 2.43407E-1 2.27194E-1 2.4946E-1 2.40801E-1 2.43451E-1 2.42256E-1 1.90171E-1 1.43106E-1 1.82992E-1 1.76689E-1 1.77087E-1 1.95715E-1 2.07459E-1 1.52508E-1 7.79054E-2 8.43782E-2 2.86082E-1 2.16017E-1 1.2769E-1 1.96194E-1 2.0211E-1 1.77112E-1 1.92397E-1 1.9412E-1 1.99907E-1 1.9801E-1 2.1111E-1 1.49096E-1 1.85963E-1 1.29944E-1 1.64755E-1 2.32121E-1 1.48667E-1 1.89106E-1 1.37235E-1 8.07126E-2 3.70112E-2 8.19246E-2 5.95927E-2 7.93901E-2 8.58172E-2 5.70163E-2 4.14839E-2 2.05515E-2 2.90166E-2 3.87463E-2 3.95307E-2 4.75018E-2 7.0829E-2 7.27544E-2 6.74095E-2 5.27641E-2 3.52573E-2 1.13913E-2 9.52073E-3 1.56078E-2 3.08817E-2 1.73595E-2 -9999 -9999 -9999 -9999 -9999 -9999 -9999 -9999 -9999 -9999 -9999 -9999 -9999 -9999 -9999 -9999
-9999 -9999 -9999 -9999 -9999 -9999 -9999 -9999 -9999 -9999 -9999 -9999 -9999 -9999 -9999 -9999 -9999 -9999 -9999 -9999 -9999 -9999 -9999 -9999 -9999 -9999 2.82441E-1 2.76753E-1 3.26956E-1 2.84819E-1 2.2035E-1 2.14915E-1 2.30291E-1 2.63458E-1 2.66324E-1 2.50819E-1 2.69514E-1 2.29687E-1 2.1596E-1 1.9891E-1 2.00215E-1 3.23002E-1 3.84643E-1 4.13551E-1 3.9049E-1 3.95639E-1 4.16067E-1 4.67843E-1 4.74481E-1 4.93812E-1 4.41565E-1 4.13905E-1 3.69813E-1 3.09406E-1 3.92465E-1 4.28317E-1 4.04485E-1 3.43204E-1 3.267E-1 3.40278E-1 3.75957E-1 3.58688E-1 3.52145E-1 3.23914E-1 2.89346E-1 2.81483E-1 2.94038E-1 3.28736E-1 2.98351E-1 3.03981E-1 2.74302E-1 2.97414E-1 3.3241E-1 3.24374E-1 3.42134E-1 2.8849E-1 2.22869E-1 2.25174E-1 2.41979E-1 2.55522E-1 2.90118E-1 3.26429E-1 3.08285E-1 2.95099E-1 2.78332E-1 2.56543E-1 2.50131E-1 2.64655E-1 2.12334E-1 1.99744E-1 2.01261E-1 2.11871E-1 2.25006E-1 2.25059E-1 2.32618E-1 2.45543E-1 2.34905E-1 2.49963E-1 2.41748E-1 2.55171E-1 2.47591E-1 2.63033E-1 2.36189E-1 2.00864E-1 1.96494E-1 1.97824E-1 1.5667E-1 1.85673E-1 1.9908E-1 1.53879E-1 1.15383E-1 8.04748E-2 1.97311E-1 2.07442E-1 2.74274E-1 3.37456E-1 3.39566E-1 1.81777E-1 1.9546E-1 8.55597E-2 9.09956E-2 8.429E-2 9.72531E-2 1.09842E-1 1.36853E-1 1.27997E-1 1.28038E-1 1.81014E-1 1.48077E-1 1.51714E-1 1.286E-1 9.99821E-2 6.30025E-2 4.20306E-2 8.25141E-2 5.62763E-2 5.60468E-2 9.13162E-2 7.12046E-2 3.24154E-2 2.08826E-2 2.21424E-2 2.10528E-2 2.20474E-2 3.45882E-2 9.02043E-2 9.60544E-2 5.40597E-2 5.42061E-2 2.9379E-2 1.29838E-2 1.43717E-2 3.32978E-2 1.65977E-2 7.2523E-3 -9999 -9999 -9999 -9999 -9999 -9999 -9999 -9999 -9999 -9999 -9999 -9999 -9999 -9999 -9999
-9999 -9999 -9999 -9999 -9999 -9999 -9999 -9999 -9999 -9999 -9999 -9999 -9999 -9999 -9999 -9999 -9999 -9999 -9999 -9999 -9999 -9999 -9999 -9999 -9999 3.03346E-1 3.04807E-1 2.9955E-1 3.33011E-1 2.57106E-1 2.54395E-1 2.93076E-1 3.51044E-1 3.40383E-1 3.4802E-1 2.89589E-1 3.02305E-1 2.44742E-1 2.0985E-1 1.84165E-1 1.90994E-1 2.55042E-1 3.65964E-1 3.81234E-1 3.83811E-1 3.69408E-1 3.51162E-1 3.60332E-1 4.40343E-1 5.12766E-1 5.06899E-1 4.1489E-1 3.8994E-1 3.67003E-1 3.10654E-1 2.82084E-1 3.49048E-1 3.30855E-1 2.63047E-1 3.62884E-1 3.83579E-1 3.30813E-1 3.31773E-1 3.17468E-1 2.93384E-1 2.67631E-1 2.9509E-1 2.94431E-1 3.36619E-1 2.94404E-1 2.95799E-1 2.69308E-1 2.95496E-1 3.17526E-1 3.45975E-1 2.82306E-1 2.47499E-1 2.35018E-1 2.36969E-1 2.56232E-1 2.59658E-1 3.06243E-1 2.93844E-1 2.62431E-1 2.21135E-1 2.23905E-1 2.8549E-1 2.52355E-1 2.53567E-1 2.3593E-1 2.27594E-1 2.11278E-1 2.054E-1 1.80001E-1 1.9046E-1 2.01096E-1 1.94626E-1 2.45831E-1 2.20436E-1 2.13633E-1 2.19586E-1 2.32863E-1 1.99381E-1 1.80881E-1 1.84052E-1 1.72413E-1 1.07063E-1 1.04038E-1 1.33117E-1 1.04511E-1 7.50363E-2 1.5093E-1 2.22352E-1 1.69293E-1 2.20935E-1 2.35154E-1 2.35237E-1 2.53713E-1 2.46625E-1 1.36726E-1 6.12755E-2 7.80836E-2 9.27091E-2 1.11558E-1 1.35069E-1 8.46259E-2 9.98963E-2 1.73741E-1 1.26837E-1 1.40963E-1 1.57306E-1 1.56309E-1 1.63891E-1 8.95991E-2 6.5145E-2 5.21801E-2 4.22941E-2 3.3514E-2 1.74704E-2 2.58976E-2 2.76315E-2 3.32259E-2 2.34117E-2 2.165E-2 3.36048E-2 6.67015E-2 6.10909E-2 5.05046E-2 5.38344E-2 6.70161E-2 3.92083E-2 2.44107E-2 5.11939E-2 2.66124E-2 8.33639E-3 1.15189E-2 1.23086E-2 1.14864E-2 9.82539E-3 -9999 -9999 -9999 -9999 -9999 -9999 -9999 -9999 -9999 -9999 -9999
-9999 -9999 -9999 -9999 -9999 -9999 -9999 -9999 -9999 -9999 -9999 -9999 -9999 -9999 -9999 -9999 -9999 -9999 -9999 -9999 -9999 -9999 -9999 -9999 -9999 -9999 3.06384E-1 2.821E-1 3.03119E-1 2.40836E-1 2.40281E-1 2.70678E-1 2.58062E-1 2.96996E-1 3.96849E-1 3.73988E-1 3.33893E-1 2.74095E-1 2.04704E-1 1.89478E-1 1.87511E-1 1.45714E-1 2.0419E-1 3.37499E-1 3.64652E-1 3.32232E-1 3.43423E-1 3.60545E-1 3.45725E-1 4.20956E-1 4.24129E-1 4.61154E-1 4.00363E-1 4.01406E-1 3.68873E-1 2.74778E-1 3.17341E-1 2.60624E-1 3.35921E-1 4.05516E-1 4.13649E-1 3.76368E-1 3.22229E-1 3.31088E-1 3.35041E-1 2.90052E-1 2.93421E-1 2.69916E-1 3.19416E-1 3.27615E-1 2.60506E-1 2.73579E-1 2.64422E-1 2.82452E-1 3.10151E-1 2.8943E-1 2.62056E-1 2.21512E-1 2.33183E-1 2.3118E-1 2.16416E-1 2.64004E-1 2.63114E-1 2.16347E-1 2.64774E-1 2.38535E-1 2.77738E-1 2.69526E-1 2.74079E-1 2.67278E-1 2.17343E-1 2.1434E-1 1.72409E-1 1.78072E-1 1.62323E-1 1.48609E-1 1.65656E-1 1.99522E-1 1.49702E-1 1.416E-1 1.45696E-1 1.86222E-1 1.91149E-1 1.72466E-1 2.61967E-1 2.26414E-1 1.80027E-1 1.56947E-1 1.48533E-1 1.19781E-1 2.15822E-1 2.13133E-1 1.07133E-1 1.1153E-1 1.2121E-1 1.39813E-1 1.05784E-1 5.59537E-2 1.4626E-1 1.81313E-1 1.36039E-1 1.21615E-1 1.38351E-1 1.4741E-1 1.46576E-1 1.10183E-1 9.73145E-2 1.43276E-1 1.81278E-1 1.70669E-1 1.48838E-1 1.88709E-1 2.53625E-1 1.41407E-1 7.12301E-2 5.45635E-2 5.10965E-2 3.39918E-2 2.90687E-2 2.48737E-2 2.15384E-2 2.98485E-2 2.47567E-2 1.8541E-2 1.3127E-2 1.95584E-2 1.91508E-2 1.32116E-2 1.58705E-2 5.14837E-2 9.38875E-2 1.02306E-1 5.58483E-2 5.5674E-2 1.93172E-2 1.93624E-2 2.07887E-2 1.57283E-2 1.29152E-2 1.27996E-2 -9999 -9999 -9999 -9999 -9999 -9999 -9999 -9999 -9999 -9999
-9999 -9999 -9999 -9999 -9999 -9999 -9999 -9999 -9999 -9999 -9999 -9999 -9999 -9999 -9999 -9999 -9999 -9999 -9999 -9999 -9999 -9999 -9999 -9999 -9999 -9999 3.09048E-1 2.97635E-1 2.77776E-1 2.50716E-1 2.29238E-1 2.18877E-1 2.4353E-1 3.55709E-1 3.90217E-1 4.21447E-1 4.37271E-1 3.05056E-1 1.83399E-1 1.85623E-1 2.11483E-1 2.25247E-1 1.48896E-1 3.02945E-1 3.7747E-1 3.55601E-1 3.86202E-1 3.70515E-1 3.37344E-1 3.24012E-1 3.11825E-1 3.26363E-1 3.59446E-1 3.0975E-1 3.07286E-1 2.64096E-1 3.0712E-1 3.03049E-1 3.33709E-1 4.08296E-1 4.39615E-1 4.00015E-1 3.60701E-1 3.54568E-1 3.41278E-1 2.93365E-1 3.01078E-1 3.20315E-1 2.53443E-1 3.23113E-1 3.22993E-1 3.09345E-1 2.41172E-1 2.1927E-1 2.85316E-1 2.92149E-1 2.68202E-1 2.22925E-1 2.03402E-1 2.39225E-1 2.40946E-1 2.61762E-1 2.82532E-1 2.82271E-1 2.84898E-1 2.76235E-1 2.85182E-1 2.94678E-1 2.89022E-1 2.73382E-1 2.10123E-1 2.00208E-1 2.15728E-1 2.07687E-1 1.50595E-1 1.64771E-1 1.30373E-1 1.51565E-1 1.22124E-1 1.3986E-1 2.10334E-1 1.88622E-1 1.84325E-1 2.1878E-1 1.73684E-1 1.4505E-1 7.90625E-2 7.73299E-2 1.7973E-1 1.98401E-1 1.48831E-1 1.06768E-1 1.22612E-1 1.56722E-1 1.24809E-1 8.63966E-2 9.60663E-2 5.29716E-2 9.65636E-2 7.14306E-2 7.87935E-2 9.14734E-2 6.07981E-2 7.91709E-2 7.26581E-2 8.16712E-2 1.05532E-1 9.28478E-2 2.26828E-1 1.4658E-1 1.58354E-1 1.44084E-1 1.5757E-1 9.60904E-2 6.73233E-2 5.5006E-2 4.30902E-2 3.1721E-2 3.36019E-2 2.82019E-2 2.61509E-2 2.177E-2 1.59612E-2 1.17313E-2 1.30935E-2 1.26671E-2 9.03702E-3 1.15567E-2 1.69728E-2 4.46604E-2 5.05112E-2 3.97876E-2 2.91665E-2 4.01804E-2 4.22208E-2 3.75514E-2 3.65747E-2 2.02087E-2 1.35191E-2 1.20916E-2 9.38139E-3 8.35793E-3 1.92397E-3 -9999 -9999 -9999 -9999 -9999 -9999 -9999
-9999 -9999 -9999 -9999 -9999 -9999 -9999 -9999 -9999 -9999 -9999 -9999 -9999 -9999 -9999 -9999 -9999 -9999 -9999 -9999 -9999 -9999 -9999 -9999 -9999 -9999 -9999 3.09027E-1 2.32406E-1 2.3184E-1 2.85128E-1 3.63875E-1 4.00661E-1 4.41871E-1 4.01172E-1 4.03778E-1 4.61106E-1 3.51923E-1 2.49118E-1 1.93312E-1 2.00789E-1 2.03356E-1 2.37855E-1 2.76383E-1 2.96856E-1 3.22745E-1 3.63416E-1 3.5732E-1 3.06991E-1 3.02193E-1 2.85579E-1 3.32891E-1 3.45958E-1 3.68009E-1 4.45287E-1 4.40326E-1 3.63E-1 3.16915E-1 3.13775E-1 4.41712E-1 4.39777E-1 4.1567E-1 3.99379E-1 3.49846E-1 3.58313E-1 3.47599E-1 2.85473E-1 3.1941E-1 3.02338E-1 3.3865E-1 3.56171E-1 3.13487E-1 2.22454E-1 2.16968E-1 2.85334E-1 3.21294E-1 3.1607E-1 2.61039E-1 2.0987E-1 2.41369E-1 2.83644E-1 3.2409E-1 3.23957E-1 3.39088E-1 3.7647E-1 3.5826E-1 3.18903E-1 3.24343E-1 2.92197E-1 2.5525E-1 2.1316E-1 2.10619E-1 1.42154E-1 1.05297E-1 1.49688E-1 1.35282E-1 1.03333E-1 1.4633E-1 1.22353E-1 1.16649E-1 1.51936E-1 1.14233E-1 1.51437E-1 1.24936E-1 8.28299E-2 1.10241E-1 9.92529E-2 7.70651E-2 4.79576E-2 5.8674E-2 1.0509E-1 2.03472E-1 1.9822E-1 1.35418E-1 1.12735E-1 9.00656E-2 1.31249E-1 7.75115E-2 9.30033E-2 7.21108E-2 1.03643E-1 9.70299E-2 6.35576E-2 6.66102E-2 8.8413E-2 6.93177E-2 1.00786E-1 9.66026E-2 1.58603E-1 1.8719E-1 1.10988E-1 1.0081E-1 8.6126E-2 5.64409E-2 6.73684E-2 6.45045E-2 6.08618E-2 3.59284E-2 3.62392E-2 3.36653E-2 4.55148E-2 2.7882E-2 2.44039E-2 1.73844E-2 1.46061E-2 1.1295E-2 9.84418E-3 1.00626E-2 1.31993E-2 1.44297E-2 9.90894E-3 1.03463E-2 1.2647E-2 2.31926E-2 2.09662E-2 3.24022E-2 4.37336E-2 2.02272E-2 1.16936E-2 6.2844E-3 3.2094E-3 1.98502E-3 1.11195E-3 2.14156E-3 -9999 -9999 -9999 -9999 -9999 -9999
-9999 -9999 -9999 -9999 -9999 -9999 -9999 -9999 -9999 -9999 -9999 -9999 -9999 -9999 -9999 -9999 -9999 -9999 -9999 -9999 -9999 -9999 -9999 -9999 -9999 -9999 -9999 -9999 2.74878E-1 2.56257E-1 2.52118E-1 3.02213E-1 3.33988E-1 3.81962E-1 3.49366E-1 3.59694E-1 3.61234E-1 2.9179E-1 2.63377E-1 3.32957E-1 2.82609E-1 2.93889E-1 2.96851E-1 3.08E-1 2.97892E-1 2.70302E-1 3.30952E-1 4.20083E-1 4.41574E-1 3.58054E-1 3.29543E-1 2.57463E-1 3.2411E-1 3.90182E-1 3.82013E-1 3.78114E-1 3.82176E-1 4.08661E-1 3.2932E-1 4.36683E-1 3.97718E-1 4.40633E-1 3.97721E-1 3.62905E-1 3.78347E-1 4.38226E-1 3.50486E-1 3.20864E-1 3.35274E-1 3.65959E-1 3.62455E-1 3.84016E-1 2.22004E-1 1.82895E-1 2.53867E-1 3.05011E-1 3.56302E-1 3.37481E-1 2.82181E-1 2.80801E-1 2.57081E-1 3.62559E-1 3.95735E-1 3.8494E-1 3.4792E-1 3.62038E-1 3.35283E-1 3.58908E-1 2.85673E-1 2.2682E-1 2.27057E-1 2.35959E-1 1.67565E-1 8.38002E-2 1.04322E-1 1.29798E-1 1.19545E-1 1.16374E-1 1.22341E-1 1.20963E-1 1.07827E-1 1.07813E-1 1.25911E-1 9.70047E-2 9.98876E-2 1.47216E-1 1.63575E-1 8.6972E-2 6.0933E-2 5.75442E-2 3.5323E-2 8.62838E-2 2.19334E-1 2.242E-1 1.37322E-1 8.0014E-2 1.12708E-1 8.94678E-2 1.14034E-1 1.33315E-1 1.36419E-1 1.29812E-1 1.20176E-1 8.73884E-2 1.31595E-1 1.3442E-1 8.36973E-2 9.51104E-2 1.02823E-1 1.88108E-1 1.47238E-1 1.50814E-1 5.87078E-2 5.26717E-2 4.80834E-2 3.75565E-2 6.03543E-2 4.95516E-2 5.84408E-2 3.95592E-2 2.78107E-2 2.19427E-2 1.95039E-2 2.08296E-2 1.74917E-2 1.41099E-2 1.0833E-2 1.03569E-2 8.71497E-3 8.63082E-3 8.10932E-3 8.70238E-3 1.36277E-2 6.68625E-3 7.14784E-3 1.32501E-2 2.15962E-2 2.00545E-2 1.22159E-2 9.3356E-3 6.86106E-3 4.75331E-3 4.68818E-3 4.09285E-3 -9999 -9999 -9999 -9999 -9999 -9999
-9999 -9999 -9999 -9999 -9999 -9999 -9999 -9999 -9999 -9999 -9999 -9999 -9999 -9999 -9999 -9999 -9999 -9999 -9999 -9999 -9999 -9999 -9999 -9999 -9999 -9999 -9999 -9999 -9999 2.10276E-1 2.24211E-1 2.38674E-1 2.28079E-1 3.05227E-1 3.26526E-1 3.09901E-1 3.36833E-1 2.86486E-1 3.01749E-1 3.68389E-1 2.74617E-1 2.48754E-1 3.72719E-1 3.86657E-1 3.88553E-1 4.33045E-1 4.88418E-1 4.88784E-1 4.7265E-1 4.47973E-1 3.35874E-1 2.6211E-1 2.28775E-1 2.97521E-1 3.82663E-1 3.39388E-1 3.62418E-1 3.63831E-1 3.64373E-1 3.91784E-1 3.61912E-1 4.16853E-1 3.65972E-1 3.38734E-1 3.78133E-1 4.34278E-1 4.39525E-1 3.90804E-1 3.6993E-1 3.53727E-1 3.62929E-1 4.18362E-1 3.21555E-1 2.19795E-1 2.14163E-1 2.22263E-1 3.24566E-1 3.34473E-1 2.8766E-1 2.98253E-1 2.61456E-1 2.99785E-1 3.79276E-1 3.87722E-1 3.74049E-1 3.59582E-1 3.39582E-1 4.24571E-1 3.64225E-1 2.82392E-1 2.45522E-1 2.38714E-1 1.6087E-1 1.17026E-1 1.28775E-1 1.55183E-1 1.55599E-1 1.19484E-1 1.40035E-1 1.48377E-1 1.34241E-1 9.97104E-2 1.19665E-1 8.93651E-2 9.69299E-2 1.63711E-1 1.76232E-1 1.01431E-1 7.0721E-2 5.52557E-2 4.16704E-2 4.22074E-2 2.03676E-1 2.00672E-1 1.04235E-1 9.16044E-2 1.74075E-1 1.57714E-1 1.66185E-1 2.20908E-1 2.19368E-1 1.73944E-1 1.77718E-1 1.30207E-1 1.56283E-1 1.60097E-1 1.04571E-1 9.66137E-2 1.31347E-1 1.57083E-1 1.90498E-1 1.41368E-1 7.36806E-2 5.59945E-2 3.99203E-2 3.94957E-2 2.52495E-2 2.30731E-2 3.67508E-2 4.92268E-2 2.50994E-2 1.46561E-2 1.80698E-2 1.34916E-2 1.16738E-2 1.52957E-2 1.09041E-2 1.00535E-2 8.35618E-3 7.99378E-3 6.37496E-3 5.33917E-3 4.80551E-3 4.49436E-3 8.63661E-3 1.73985E-2 1.84644E-2 2.36048E-2 1.49031E-2 7.37759E-3 -9999 3.74373E-3 -9999 -9999 -9999 -9999 -9999 -9999 -9999 -9999
-9999 -9999 -9999 -9999 -9999 -9999 -9999 -9999 -9999 -9999 -9999 -9999 -9999 -9999 -9999 -9999 -9999 -9999 -9999 -9999 -9999 -9999 -9999 -9999 -9999 -9999 -9999 -9999 -9999 1.98963E-1 2.16931E-1 1.90624E-1 2.40476E-1 3.09223E-1 2.83393E-1 2.83289E-1 3.38052E-1 3.14074E-1 2.81209E-1 2.8007E-1 2.54745E-1 2.58338E-1 3.67979E-1 3.89189E-1 4.14283E-1 4.80973E-1 4.48165E-1 4.19642E-1 4.63356E-1 5.01106E-1 4.41907E-1 3.02226E-1 2.41637E-1 2.25302E-1 2.14516E-1 3.08805E-1 3.10985E-1 3.44563E-1 3.75221E-1 3.74673E-1 3.62436E-1 3.63641E-1 3.69383E-1 3.75454E-1 3.57435E-1 3.86726E-1 4.38558E-1 4.73524E-1 4.12838E-1 4.02573E-1 4.16533E-1 3.80891E-1 3.85523E-1 3.21291E-1 2.51925E-1 2.22895E-1 2.24727E-1 2.49754E-1 2.8131E-1 2.84198E-1 2.57118E-1 2.58499E-1 2.95424E-1 4.06581E-1 4.23868E-1 4.02482E-1 3.68899E-1 3.92442E-1 3.87986E-1 3.26852E-1 2.59819E-1 1.93861E-1 1.47904E-1 2.13987E-1 2.27624E-1 2.16379E-1 1.79037E-1 1.29524E-1 1.55254E-1 1.42778E-1 1.40699E-1 1.3309E-1 1.30963E-1 1.10118E-1 7.91024E-2 1.36636E-1 1.3814E-1 1.22257E-1 6.3461E-2 6.76118E-2 7.52873E-2 1.30988E-1 2.09635E-1 2.45806E-1 1.48391E-1 8.5983E-2 1.4702E-1 1.8818E-1 1.58432E-1 1.72861E-1 2.23993E-1 2.25011E-1 2.12005E-1 1.51193E-1 9.58031E-2 9.60564E-2 1.17309E-1 1.11432E-1 1.18335E-1 8.11744E-2 9.90773E-2 1.6633E-1 9.94687E-2 6.16477E-2 6.35199E-2 4.06929E-2 3.29922E-2 1.71769E-2 2.00672E-2 2.34619E-2 2.76319E-2 2.56454E-2 2.18346E-2 1.008E-2 9.82772E-3 1.3849E-2 1.09794E-2 7.57177E-3 5.14475E-3 7.91894E-3 5.69818E-3 4.0895E-3 4.21881E-3 5.82256E-3 1.25248E-2 1.71758E-2 2.64837E-2 1.55507E-2 -9999 -9999 -9999 -9999 -9999 -9999 -9999 -9999 -9999 -9999 -9999 -9999
-9999 -9999 -9999 -9999 -9999 -9999 -9999 -9999 -9999 -9999 -9999 -9999 -9999 -9999 -9999 -9999 -9999 -9999 -9999 -9999 -9999 -9999 -9999 -9999 -9999 -9999 -9999 -9999 -9999 -9999 1.96935E-1 2.34236E-1 2.87824E-1 3.49602E-1 2.83281E-1 2.7184E-1 3.52261E-1 3.2364E-1 2.6469E-1 2.56911E-1 2.21173E-1 2.88005E-1 3.17402E-1 4.10921E-1 4.1622E-1 4.31571E-1 4.27169E-1 3.81519E-1 4.4076E-1 4.52488E-1 4.53609E-1 4.39534E-1 4.60692E-1 3.73085E-1 3.02616E-1 2.65302E-1 2.82521E-1 3.51745E-1 3.75181E-1 3.40068E-1 3.3665E-1 3.45785E-1 3.56251E-1 3.73667E-1 3.63072E-1 3.63734E-1 3.68394E-1 3.82599E-1 4.46716E-1 4.56129E-1 4.50393E-1 3.67964E-1 3.31026E-1 3.28718E-1 2.87134E-1 3.27033E-1 2.95257E-1 2.29713E-1 2.42307E-1 3.27837E-1 2.80983E-1 2.58319E-1 2.93043E-1 3.53767E-1 4.07336E-1 4.05893E-1 3.88183E-1 4.01627E-1 3.95657E-1 3.69779E-1 2.96856E-1 2.36995E-1 2.00823E-1 2.35627E-1 2.63103E-1 2.35537E-1 1.68886E-1 1.32917E-1 1.27871E-1 1.26768E-1 1.64165E-1 1.62783E-1 1.60464E-1 1.37177E-1 1.45787E-1 1.43155E-1 1.47015E-1 8.71412E-2 7.97883E-2 7.67501E-2 1.14774E-1 9.73573E-2 1.17273E-1 2.24133E-1 2.07977E-1 1.11606E-1 1.01764E-1 1.82528E-1 1.37207E-1 1.16319E-1 1.58172E-1 1.84718E-1 1.87776E-1 1.7531E-1 1.28143E-1 8.88186E-2 9.39416E-2 1.02761E-1 8.40934E-2 6.58105E-2 1.01232E-1 1.37311E-1 1.05722E-1 5.56284E-2 7.70316E-2 4.17175E-2 2.49759E-2 2.5852E-2 1.46285E-2 1.47971E-2 1.68407E-2 2.33011E-2 2.67701E-2 1.80877E-2 1.8931E-2 3.30661E-2 2.43135E-2 1.82078E-2 1.31431E-2 1.03438E-2 6.02449E-3 5.20243E-3 5.6312E-3 1.2761E-2 1.92621E-2 2.28829E-2 1.52293E-2 9.53443E-3 -9999 -9999 -9999 -9999 -9999 -9999 -9999 -9999 -9999 -9999 -9999 -9999
-9999 -9999 -9999 -9999 -9999 -9999 -9999 -9999 -9999 -9999 -9999 -9999 -9999 -9999 -9999 -9999 -9999 -9999 -9999 -9999 -9999 -9999 -9999 -9999 -9999 -9999 -9999 -9999 -9999 -9999 -9999 1.64623E-1 2.44796E-1 2.52141E-1 2.33364E-1 1.85667E-1 2.4797E-1 3.39823E-1 2.62516E-1 2.11507E-1 1.64579E-1 2.14681E-1 2.97691E-1 3.49051E-1 4.09734E-1 4.0169E-1 3.81005E-1 3.44958E-1 4.09073E-1 3.99086E-1 4.48713E-1 4.66812E-1 4.54123E-1 4.47039E-1 4.02472E-1 3.9689E-1 3.25962E-1 3.48297E-1 3.6907E-1 3.05566E-1 2.40488E-1 2.84718E-1 4.06798E-1 3.30436E-1 3.4156E-1 3.26939E-1 3.37136E-1 3.49366E-1 3.92809E-1 3.91954E-1 3.47436E-1 3.22735E-1 2.76751E-1 2.65284E-1 3.28661E-1 3.58012E-1 3.41154E-1 2.43963E-1 2.72518E-1 3.56828E-1 2.96384E-1 2.6418E-1 2.8365E-1 3.13041E-1 3.36045E-1 3.58213E-1 3.977E-1 3.69812E-1 3.671E-1 3.81355E-1 3.14388E-1 2.40147E-1 2.4053E-1 2.62763E-1 2.48668E-1 2.26224E-1 1.70707E-1 1.74169E-1 1.26008E-1 1.66689E-1 1.92285E-1 2.22331E-1 2.04866E-1 1.63376E-1 1.39854E-1 1.71617E-1 1.3429E-1 6.50246E-2 5.98335E-2 1.13836E-1 7.69962E-2 5.13692E-2 7.12748E-2 2.21213E-1 2.06862E-1 1.45628E-1 7.12582E-2 1.20375E-1 1.41339E-1 1.03227E-1 8.14991E-2 1.22383E-1 1.38015E-1 1.3976E-1 1.37916E-1 1.06007E-1 9.67397E-2 8.01486E-2 6.07767E-2 6.59686E-2 7.39147E-2 7.43549E-2 1.12652E-1 8.19166E-2 9.0298E-2 5.88191E-2 3.2462E-2 3.22441E-2 2.18546E-2 9.3757E-3 1.05754E-2 2.68419E-2 6.27414E-2 5.51437E-2 4.84696E-2 4.281E-2 4.65324E-2 4.93156E-2 3.52593E-2 2.35614E-2 8.09334E-3 1.12593E-2 1.37035E-2 1.66948E-2 2.85203E-2 1.06013E-2 1.06497E-2 -9999 -9999 -9999 -9999 -9999 -9999 -9999 -9999 -9999 -9999 -9999 -9999 -9999
-9999 -9999 -9999 -9999 -9999 -9999 -9999 -9999 -9999 -9999 -9999 -9999 -9999 -9999 -9999 -9999 -9999 -9999 -9999 -9999 -9999 -9999 -9999 -9999 -9999 -9999 -9999 -9999 -9999 -9999 -9999 -9999 -9999 2.42875E-1 2.092E-1 1.73199E-1 1.69812E-1 2.68488E-1 2.49463E-1 1.5128E-1 1.30589E-1 2.23803E-1 3.19525E-1 2.92488E-1 3.37688E-1 3.46567E-1 3.38946E-1 3.29851E-1 3.29423E-1 3.07741E-1 3.2606E-1 3.94068E-1 4.19277E-1 4.2445E-1 4.36668E-1 4.01367E-1 3.85386E-1 3.85829E-1 3.72128E-1 3.74147E-1 2.7812E-1 2.02882E-1 2.58032E-1 3.15073E-1 3.2275E-1 2.72491E-1 2.34759E-1 3.30232E-1 3.41761E-1 3.3378E-1 3.23859E-1 2.54401E-1 1.88627E-1 2.09704E-1 2.60374E-1 3.04947E-1 3.15178E-1 2.89258E-1 2.56612E-1 2.91657E-1 2.96319E-1 2.7365E-1 2.97027E-1 3.24515E-1 2.45349E-1 2.32112E-1 3.03229E-1 3.80189E-1 3.89275E-1 3.91158E-1 3.57383E-1 2.98352E-1 2.92614E-1 2.80684E-1 2.26876E-1 2.06572E-1 1.59695E-1 1.6792E-1 1.2642E-1 1.59024E-1 1.76431E-1 2.35044E-1 2.16506E-1 1.7483E-1 1.77748E-1 1.7557E-1 1.09586E-1 7.56927E-2 6.69711E-2 6.37714E-2 4.80811E-2 4.81682E-2 1.55021E-1 2.35872E-1 2.23274E-1 1.8458E-1 9.32282E-2 8.56151E-2 1.27517E-1 9.83816E-2 6.09979E-2 5.41166E-2 1.03483E-1 1.33609E-1 1.19656E-1 9.53307E-2 7.55715E-2 7.11958E-2 5.32274E-2 6.83299E-2 3.58913E-2 4.13007E-2 4.12702E-2 5.84743E-2 6.92543E-2 9.50089E-2 4.97515E-2 3.93968E-2 1.61948E-2 1.20485E-2 2.88272E-2 7.20283E-2 8.87254E-2 4.0181E-2 1.8789E-2 1.63599E-2 1.43309E-2 1.80437E-2 2.88788E-2 3.20691E-2 2.37202E-2 1.86236E-2 1.81646E-2 2.29096E-2 1.17502E-2 7.51593E-3 -9999 -9999 -9999 -9999 -9999 -9999 -9999 -9999 -9999 -9999 -9999 -9999 -9999 -9999
-9999 -9999 -9999 -9999 -9999 -9999 -9999 -9999 -9999 -9999 -9999 -9999 -9999 -9999 -9999 -9999 -9999 -9999 -9999 -9999 -9999 -9999 -9999 -9999 -9999 -9999 -9999 -9999 -9999 -9999 -9999 -9999 -9999 -9999 2.43961E-1 2.07351E-1 1.61423E-1 1.88432E-1 1.49219E-1 1.3034E-1 1.75512E-1 1.98303E-1 2.01077E-1 2.68854E-1 3.20788E-1 3.11275E-1 2.96304E-1 3.31031E-1 2.57887E-1 1.61571E-1 2.00976E-1 3.45819E-1 4.09121E-1 4.62453E-1 4.80401E-1 4.6199E-1 4.14225E-1 3.86835E-1 4.30518E-1 4.21874E-1 4.03228E-1 2.89244E-1 2.34557E-1 2.48198E-1 1.96338E-1 1.26015E-1 1.39425E-1 3.41219E-1 2.67073E-1 3.02004E-1 3.24896E-1 2.91577E-1 2.51378E-1 2.03481E-1 2.04755E-1 2.10881E-1 2.56086E-1 2.71913E-1 2.36613E-1 2.91953E-1 2.69949E-1 2.70342E-1 3.15518E-1 3.1481E-1 2.54413E-1 1.90078E-1 2.19787E-1 3.40539E-1 4.08127E-1 3.72778E-1 3.70446E-1 3.35311E-1 3.29197E-1 2.71415E-1 2.17723E-1 2.01884E-1 1.98249E-1 2.04914E-1 2.07285E-1 1.82809E-1 1.90052E-1 2.27789E-1 2.11063E-1 1.73546E-1 2.07657E-1 2.14259E-1 1.29506E-1 7.89475E-2 8.40456E-2 6.20916E-2 6.80888E-2 4.87397E-2 1.42776E-1 2.21079E-1 2.17702E-1 1.66702E-1 8.56601E-2 6.59263E-2 1.09037E-1 1.08621E-1 6.85571E-2 4.32865E-2 4.22345E-2 1.05923E-1 8.65151E-2 7.5602E-2 6.84561E-2 6.50725E-2 5.45573E-2 3.82957E-2 3.52569E-2 4.81241E-2 2.39528E-2 2.23026E-2 1.66011E-2 4.56707E-2 4.63746E-2 3.22912E-2 1.74947E-2 1.58893E-2 2.52518E-2 3.61387E-2 2.89683E-2 1.9127E-2 8.19164E-3 6.45702E-3 3.82764E-3 4.77947E-3 1.69318E-2 2.95068E-2 1.86952E-2 2.16475E-2 1.20771E-2 9.2236E-3 8.19047E-3 -9999 -9999 -9999 -9999 -9999 -9999 -9999 -9999 -9999 -9999 -9999 -9999 -9999 -9999 -9999
-9999 -9999 -9999 -9999 -9999 -9999 -9999 -9999 -9999 -9999 -9999 -9999 -9999 -9999 -9999 -9999 -9999 -9999 -9999 -9999 -9999 -9999 -9999 -9999 -9999 -9999 -9999 -9999 -9999 -9999 -9999 -9999 -9999 -9999 -9999 2.35281E-1 2.24303E-1 2.10838E-1 1.88463E-1 1.44635E-1 1.95414E-1 2.25214E-1 2.34533E-1 2.26058E-1 2.04607E-1 2.01683E-1 1.70471E-1 1.95927E-1 1.47391E-1 1.18487E-1 1.59721E-1 2.23701E-1 3.29845E-1 4.26073E-1 4.58787E-1 5.05455E-1 4.95833E-1 4.5205E-1 4.32858E-1 5.02456E-1 4.93276E-1 4.464E-1 3.3084E-1 2.25782E-1 1.6489E-1 9.64527E-2 1.23081E-1 1.51639E-1 2.73892E-1 2.27764E-1 2.33926E-1 2.63183E-1 2.56752E-1 2.20456E-1 2.06596E-1 1.56206E-1 1.83206E-1 2.39944E-1 2.8944E-1 3.2832E-1 3.27905E-1 2.59887E-1 2.74068E-1 2.97428E-1 2.5772E-1 1.82973E-1 1.83597E-1 2.77035E-1 3.60415E-1 3.98687E-1 3.52104E-1 3.03437E-1 2.88441E-1 2.57314E-1 2.18724E-1 1.98868E-1 2.13826E-1 2.34624E-1 2.78517E-1 2.59003E-1 2.63007E-1 2.31017E-1 2.3222E-1 2.54555E-1 2.64365E-1 2.59847E-1 2.19563E-1 8.46095E-2 7.52608E-2 7.0933E-2 8.33071E-2 5.36969E-2 1.10207E-1 2.00897E-1 1.94524E-1 9.65237E-2 2.71117E-2 4.90314E-2 7.8844E-2 8.4606E-2 1.05859E-1 7.341E-2 4.55982E-2 5.39558E-2 9.26968E-2 7.79461E-2 7.22262E-2 7.49553E-2 5.10976E-2 4.03973E-2 3.96652E-2 3.92227E-2 3.37885E-2 2.30296E-2 1.35259E-2 2.22751E-2 5.61871E-2 4.10891E-2 3.45215E-2 2.41967E-2 3.11676E-2 1.94931E-2 1.08558E-2 1.17101E-2 9.13234E-3 8.40017E-3 2.85118E-3 6.65643E-3 1.43861E-2 1.36123E-2 2.28693E-2 1.55017E-2 6.85851E-3 6.06423E-3 4.6691E-3 -9999 -9999 -9999 -9999 -9999 -9999 -9999 -9999 -9999 -9999 -9999 -9999 -9999 -9999 -9999
-9999 -9999 -9999 -9999 -9999 -9999 -9999 -9999 -9999 -9999 -9999 -9999 -9999 -9999 -9999 -9999 -9999 -9999 -9999 -9999 -9999 -9999 -9999 -9999 -9999 -9999 -9999 -9999 -9999 -9999 -9999 -9999 -9999 -9999 -9999 -9999 2.48621E-1 2.09496E-1 1.9953E-1 1.65551E-1 1.30449E-1 1.50014E-1 1.82303E-1 2.03194E-1 1.78607E-1 1.47893E-1 1.15666E-1 1.75154E-1 2.41054E-1 2.27306E-1 2.58355E-1 2.5627E-1 2.76927E-1 3.69228E-1 5.16892E-1 4.87227E-1 5.15226E-1 4.92529E-1 4.9975E-1 4.95398E-1 4.70073E-1 4.41265E-1 4.15255E-1 3.08556E-1 2.43785E-1 1.70488E-1 1.38263E-1 1.19571E-1 1.35479E-1 1.60222E-1 2.02309E-1 2.29201E-1 2.8692E-1 3.00315E-1 2.97729E-1 2.5502E-1 2.2248E-1 2.22786E-1 2.64219E-1 3.57859E-1 3.90039E-1 3.24989E-1 3.57636E-1 3.76461E-1 2.92647E-1 2.43902E-1 2.07205E-1 2.55853E-1 3.06498E-1 3.09722E-1 2.86435E-1 2.60288E-1 2.55468E-1 2.09041E-1 1.99886E-1 2.06063E-1 2.03265E-1 2.68318E-1 2.85148E-1 3.03244E-1 2.94357E-1 2.56983E-1 2.62555E-1 2.9091E-1 2.8331E-1 2.91646E-1 2.43619E-1 1.23477E-1 3.4393E-2 2.96673E-2 5.66395E-2 9.0045E-2 1.07126E-1 1.30279E-1 1.01429E-1 8.17764E-2 2.7745E-2 5.23762E-2 7.38334E-2 5.21321E-2 6.685E-2 6.01509E-2 4.58741E-2 3.85742E-2 8.40251E-2 5.03856E-2 5.0565E-2 5.69379E-2 5.13991E-2 4.43074E-2 4.77722E-2 5.05691E-2 4.96712E-2 3.3874E-2 3.20999E-2 3.01141E-2 3.31072E-2 2.73813E-2 1.96285E-2 2.31972E-2 2.41726E-2 1.72408E-2 9.18483E-3 5.21773E-3 4.79903E-3 3.29533E-3 3.80818E-3 1.7177E-2 1.01645E-2 1.45521E-2 7.9527E-3 5.22654E-3 3.34945E-3 -9999 -9999 -9999 -9999 -9999 -9999 -9999 -9999 -9999 -9999 -9999 -9999 -9999 -9999 -9999 -9999 -9999
-9999 -9999 -9999 -9999 -9999 -9999 -9999 -9999 -9999 -9999 -9999 -9999 -9999 -9999 -9999 -9999 -9999 -9999 -9999 -9999 -9999 -9999 -9999 -9999 -9999 -9999 -9999 -9999 -9999 -9999 -9999 -9999 -9999 -9999 -9999 -9999 -9999 1.29724E-1 1.50562E-1 1.35724E-1 8.11009E-2 6.22969E-2 8.44629E-2 1.13165E-1 1.18819E-1 1.45464E-1 1.57409E-1 2.77038E-1 4.25791E-1 4.5494E-1 3.45592E-1 2.95541E-1 2.80223E-1 2.96694E-1 4.12812E-1 4.04882E-1 4.6876E-1 5.12706E-1 4.84052E-1 4.75467E-1 4.67338E-1 4.67918E-1 4.45304E-1 3.35279E-1 3.10537E-1 2.6922E-1 1.74636E-1 1.01708E-1 8.97044E-2 1.37663E-1 1.79079E-1 3.33159E-1 2.91871E-1 3.44685E-1 4.0473E-1 3.95579E-1 3.36528E-1 2.463E-1 2.60549E-1 3.33418E-1 3.87758E-1 3.83706E-1 3.37395E-1 4.10025E-1 3.22817E-1 2.84642E-1 2.29453E-1 2.33153E-1 2.55423E-1 2.65764E-1 2.6153E-1 2.54887E-1 2.87478E-1 3.14459E-1 2.96975E-1 2.89832E-1 3.00014E-1 2.77801E-1 2.68797E-1 2.74136E-1 2.87381E-1 2.7588E-1 2.72652E-1 2.92582E-1 2.51975E-1 2.81406E-1 2.29741E-1 1.01737E-1 3.87993E-2 2.75446E-2 2.6616E-2 7.00487E-2 1.22301E-1 1.12499E-1 7.12045E-2 5.6326E-2 6.8292E-2 5.96649E-2 8.42397E-2 7.39087E-2 5.55556E-2 6.80835E-2 4.69894E-2 7.61803E-2 8.95666E-2 5.52248E-2 4.06687E-2 5.21595E-2 4.59154E-2 3.9373E-2 2.71937E-2 1.93873E-2 2.71251E-2 2.38275E-2 1.8429E-2 2.48625E-2 1.58131E-2 1.37666E-2 1.63999E-2 1.43328E-2 1.36555E-2 8.47032E-3 5.03254E-3 4.04432E-3 5.65324E-3 8.17108E-3 1.25798E-2 1.1401E-2 1.03817E-2 3.51153E-3 2.64212E-3 1.99022E-3 -9999 -9999 -9999 -9999 -9999 -9999 -9999 -9999 -9999 -9999 -9999 -9999 -9999 -9999 -9999 -9999 -9999 -9999
-9999 -9999 -9999 -9999 -9999 -9999 -9999 -9999 -9999 -9999 -9999 -9999 -9999 -9999 -9999 -9999 -9999 -9999 -9999 -9999 -9999 -9999 -9999 -9999 -9999 -9999 -9999 -9999 -9999 -9999 -9999 1.44306E-1 1.4163E-1 -9999 -9999 2.3908E-1 1.47345E-1 1.27145E-1 1.17671E-1 9.17184E-2 1.05288E-1 7.83477E-2 7.90935E-2 7.63953E-2 9.46575E-2 1.24383E-1 2.60828E-1 3.21792E-1 3.8814E-1 4.36521E-1 3.98187E-1 3.51883E-1 3.77742E-1 3.01935E-1 3.5353E-1 4.17172E-1 4.44679E-1 4.73242E-1 4.60551E-1 4.61548E-1 4.55199E-1 4.61681E-1 4.83558E-1 3.83271E-1 2.45817E-1 1.89077E-1 1.29817E-1 1.52556E-1 1.16469E-1 1.12315E-1 1.46154E-1 3.1594E-1 3.50305E-1 3.26833E-1 3.89365E-1 3.90315E-1 3.6655E-1 3.49258E-1 3.21975E-1 3.16599E-1 3.15376E-1 3.91225E-1 3.81296E-1 3.57727E-1 3.85536E-1 3.44032E-1 3.14334E-1 2.52821E-1 2.61159E-1 3.07474E-1 2.70691E-1 2.7035E-1 3.31997E-1 3.27896E-1 2.85442E-1 2.6903E-1 2.55569E-1 3.0262E-1 2.50754E-1 2.37975E-1 2.74897E-1 2.63084E-1 2.68896E-1 2.35994E-1 2.17986E-1 2.43468E-1 2.10422E-1 8.57139E-2 3.68425E-2 2.55508E-2 1.78395E-2 5.63368E-2 1.24026E-1 1.92461E-1 1.50206E-1 8.30499E-2 4.90574E-2 7.90389E-2 7.45048E-2 4.54454E-2 2.78748E-2 3.35313E-2 8.57612E-2 1.32708E-1 6.56135E-2 4.95207E-2 4.11959E-2 4.83576E-2 4.71119E-2 4.45016E-2 3.05556E-2 2.3213E-2 1.77362E-2 1.91192E-2 2.36648E-2 1.9858E-2 2.17935E-2 1.47229E-2 1.83754E-2 1.8441E-2 1.35852E-2 7.36194E-3 4.4037E-3 5.34431E-3 1.20394E-2 1.63917E-2 1.69852E-2 9.69596E-3 6.62986E-3 -9999 -9999 -9999 -9999 -9999 -9999 -9999 -9999 -9999 -9999 -9999 -9999 -9999 -9999 -9999 -9999 -9999 -9999 -9999 -9999 -9999
-9999 -9999 -9999 -9999 -9999 -9999 -9999 -9999 -9999 -9999 -9999 -9999 -9999 -9999 -9999 -9999 -9999 -9999 -9999 -9999 -9999 -9999 -9999 -9999 -9999 -9999 -9999 -9999 -9999 -9999 2.318E-1 1.12631E-1 1.32862E-1 -9999 -9999 1.96591E-1 1.71142E-1 2.5922E-1 1.50925E-1 8.99877E-2 1.79935E-1 1.32298E-1 1.4228E-1 1.00275E-1 8.71795E-2 1.50356E-1 3.31429E-1 4.36909E-1 4.14278E-1 4.52571E-1 4.57955E-1 4.10621E-1 4.09475E-1 3.18938E-1 3.33184E-1 3.90239E-1 4.53778E-1 4.42946E-1 4.36725E-1 4.56055E-1 4.57483E-1 4.58042E-1 4.89754E-1 4.92752E-1 4.10673E-1 2.66196E-1 2.06289E-1 3.13643E-1 2.62502E-1 1.09232E-1 1.40389E-1 2.41121E-1 3.91282E-1 3.46308E-1 3.83986E-1 4.39244E-1 4.02295E-1 4.02738E-1 3.44454E-1 2.49353E-1 2.51576E-1 2.66011E-1 3.70622E-1 3.93375E-1 3.71429E-1 3.72105E-1 3.28521E-1 2.76794E-1 2.26195E-1 2.69284E-1 2.84537E-1 2.74439E-1 2.8669E-1 3.36544E-1 3.20578E-1 2.51684E-1 2.65539E-1 2.59764E-1 2.37211E-1 2.0746E-1 2.21863E-1 2.43567E-1 2.58562E-1 2.06845E-1 1.90057E-1 2.1466E-1 1.85941E-1 1.49044E-1 7.64847E-2 2.15482E-2 1.61583E-2 4.84592E-2 1.17894E-1 1.29437E-1 1.62874E-1 9.25211E-2 5.45865E-2 6.49469E-2 5.50987E-2 5.97717E-2 4.9227E-2 5.13727E-2 7.98023E-2 1.18516E-1 4.45671E-2 3.44695E-2 3.32489E-2 3.41294E-2 3.66854E-2 3.6297E-2 2.79052E-2 2.45465E-2 2.10503E-2 1.84632E-2 2.11154E-2 3.28339E-2 2.01355E-2 1.83129E-2 2.28374E-2 2.35532E-2 1.40247E-2 8.30363E-3 5.1397E-3 3.35599E-3 4.42705E-3 8.29745E-3 9.85204E-3 6.33399E-3 8.32138E-3 -9999 -9999 -9999 -9999 -9999 -9999 -9999 -9999 -9999 -9999 -9999 -9999 -9999 -9999 -9999 -9999 -9999 -9999 -9999 -9999 -9999
-9999 -9999 -9999 -9999 -9999 -9999 -9999 -9999 -9999 -9999 -9999 -9999 -9999 -9999 -9999 -9999 -9999 -9999 -9999 -9999 -9999 -9999 -9999 -9999 -9999 -9999 -9999 -9999 -9999 -9999 2.01253E-1 8.94233E-2 9.30623E-2 1.10876E-1 1.65817E-1 1.74663E-1 1.38144E-1 2.51305E-1 2.636E-1 1.77266E-1 2.42366E-1 2.82586E-1 2.09392E-1 1.53425E-1 1.26468E-1 1.45159E-1 2.67632E-1 3.80283E-1 4.41074E-1 4.74006E-1 4.6885E-1 4.65828E-1 3.97985E-1 3.19556E-1 3.91553E-1 4.29879E-1 4.26759E-1 4.25191E-1 4.50165E-1 4.43783E-1 4.41541E-1 4.52895E-1 4.87883E-1 5.36978E-1 5.26017E-1 5.10106E-1 4.21164E-1 2.98928E-1 1.91524E-1 1.523E-1 1.16444E-1 1.55965E-1 3.06389E-1 4.30904E-1 4.28252E-1 4.67022E-1 4.75936E-1 4.14728E-1 3.53344E-1 2.40517E-1 2.13382E-1 2.07475E-1 2.43085E-1 3.32693E-1 3.89004E-1 3.78999E-1 3.41997E-1 2.59736E-1 2.25138E-1 2.59561E-1 2.84822E-1 2.63601E-1 2.65776E-1 2.92902E-1 2.80778E-1 2.16304E-1 2.23788E-1 2.45617E-1 2.104E-1 1.63911E-1 1.81316E-1 2.05228E-1 2.23782E-1 1.69064E-1 1.79093E-1 1.79192E-1 1.38193E-1 1.01339E-1 4.59426E-2 2.24871E-2 1.64722E-2 6.82479E-2 9.59848E-2 7.4324E-2 7.64728E-2 8.86482E-2 6.02027E-2 6.38087E-2 7.91201E-2 5.82308E-2 2.46255E-2 2.79551E-2 8.96318E-2 6.63627E-2 3.07542E-2 3.05497E-2 2.92366E-2 2.27383E-2 2.56573E-2 2.76267E-2 2.96166E-2 2.95577E-2 2.63561E-2 2.78289E-2 2.9703E-2 2.82462E-2 1.74978E-2 1.42334E-2 1.2061E-2 8.60026E-3 5.86656E-3 7.57949E-3 5.90699E-3 2.91526E-3 3.1562E-3 7.40696E-3 8.79127E-3 5.04522E-3 6.81588E-3 2.56743E-3 -9999 -9999 -9999 -9999 -9999 -9999 -9999 -9999 -9999 -9999 -9999 -9999 -9999 -9999 -9999 -9999 -9999 -9999 -9999 -9999
-9999 -9999 -9999 -9999 -9999 -9999 -9999 -9999 -9999 -9999 -9999 -9999 -9999 -9999 -9999 -9999 -9999 -9999 -9999 -9999 -9999 -9999 -9999 -9999 -9999 -9999 -9999 -9999 -9999 -9999 1.22938E-1 1.29251E-1 9.19405E-2 1.13057E-1 1.11316E-1 1.32786E-1 1.27749E-1 1.21417E-1 2.45143E-1 2.32503E-1 1.35846E-1 2.20685E-1 2.92783E-1 2.81685E-1 2.43572E-1 1.97289E-1 3.03027E-1 3.88119E-1 4.18827E-1 4.38279E-1 4.46814E-1 4.42977E-1 4.19151E-1 3.55392E-1 4.30418E-1 4.58591E-1 4.4121E-1 4.36339E-1 4.17045E-1 3.9338E-1 3.87683E-1 3.90015E-1 4.49821E-1 5.07674E-1 5.17897E-1 5.00846E-1 4.60462E-1 3.0999E-1 1.6346E-1 1.40885E-1 1.01269E-1 1.71989E-1 2.59164E-1 3.64164E-1 4.36181E-1 4.67241E-1 4.58334E-1 4.2454E-1 3.23428E-1 2.3367E-1 2.30103E-1 2.46457E-1 2.40549E-1 2.65077E-1 2.94985E-1 3.74128E-1 3.64665E-1 2.89293E-1 2.24602E-1 2.70733E-1 3.2464E-1 2.91635E-1 2.64407E-1 2.877E-1 2.94147E-1 2.3731E-1 1.84799E-1 2.49105E-1 2.09843E-1 1.3487E-1 1.39667E-1 1.53547E-1 1.95802E-1 1.65816E-1 1.77861E-1 1.92796E-1 1.08258E-1 3.78195E-2 2.57858E-2 2.90463E-2 4.24019E-2 4.71668E-2 6.85213E-2 9.0882E-2 4.59411E-2 3.29833E-2 3.03019E-2 3.12087E-2 6.10312E-2 5.00076E-2 3.1491E-2 3.0117E-2 8.45556E-2 4.10581E-2 2.13457E-2 3.08212E-2 2.68689E-2 2.27384E-2 2.32449E-2 3.00174E-2 2.55039E-2 2.8035E-2 2.86491E-2 3.26404E-2 2.01956E-2 1.58973E-2 1.47256E-2 9.94548E-3 7.53878E-3 4.91222E-3 3.71092E-3 3.44647E-3 3.05321E-3 2.27968E-3 2.96189E-3 3.35399E-3 4.08617E-3 4.10173E-3 6.66484E-3 3.09719E-3 -9999 -9999 -9999 -9999 -9999 -9999 -9999 -9999 -9999 -9999 -9999 -9999 -9999 -9999 -9999 -9999 -9999 -9999 -9999 -9999
-9999 -9999 -9999 -9999 -9999 -9999 -9999 -9999 -9999 -9999 -9999 -9999 -9999 -9999 -9999 -9999 -9999 -9999 -9999 -9999 -9999 -9999 -9999 -9999 -9999 -9999 -9999 -9999 -9999 -9999 -9999 -9999 2.08204E-1 1.4742E-1 8.63103E-2 7.00169E-2 1.21393E-1 1.07609E-1 1.18896E-1 1.36095E-1 1.38701E-1 1.52974E-1 1.68444E-1 1.86645E-1 2.39662E-1 2.67398E-1 3.44272E-1 3.93307E-1 3.85489E-1 4.05398E-1 4.24415E-1 4.4581E-1 4.29895E-1 4.17357E-1 4.29338E-1 4.61958E-1 4.52277E-1 4.64215E-1 3.84824E-1 3.62485E-1 3.29126E-1 3.01981E-1 3.47606E-1 3.90006E-1 3.78983E-1 4.22971E-1 3.9317E-1 3.39667E-1 2.72689E-1 2.6557E-1 1.6801E-1 1.96828E-1 2.1837E-1 3.09502E-1 4.26686E-1 4.87471E-1 4.98499E-1 4.67882E-1 4.33452E-1 2.85838E-1 1.6999E-1 1.59403E-1 1.64811E-1 1.51926E-1 1.43142E-1 2.55802E-1 3.12543E-1 2.90133E-1 2.6189E-1 2.71425E-1 3.29124E-1 3.57024E-1 3.09343E-1 2.30613E-1 2.753E-1 2.76718E-1 2.42129E-1 2.43928E-1 1.9658E-1 1.09333E-1 1.17487E-1 1.0924E-1 1.62274E-1 1.35837E-1 1.43185E-1 1.50047E-1 4.93528E-2 1.4363E-2 2.91467E-2 4.40423E-2 3.77084E-2 3.19157E-2 2.98978E-2 6.27454E-2 5.93698E-2 6.01717E-2 6.54552E-2 6.07466E-2 5.05375E-2 3.31072E-2 4.14817E-2 3.60219E-2 9.68818E-2 4.52128E-2 2.79866E-2 3.42593E-2 3.31966E-2 4.45673E-2 4.57627E-2 3.19501E-2 1.74311E-2 2.13607E-2 2.00993E-2 2.06832E-2 1.67848E-2 1.4184E-2 1.41469E-2 7.40504E-3 5.68827E-3 3.75854E-3 4.12115E-3 5.296E-3 5.19146E-3 1.06881E-2 4.31915E-3 1.74374E-3 2.45112E-3 1.77392E-3 5.61961E-3 -9999 -9999 -9999 -9999 -9999 -9999 -9999 -9999 -9999 -9999 -9999 -9999 -9999 -9999 -9999 -9999 -9999 -9999 -9999 -9999 -9999
-9999 -9999 -9999 -9999 -9999 -9999 -9999 -9999 -9999 -9999 -9999 -9999 -9999 -9999 -9999 -9999 -9999 -9999 -9999 -9999 -9999 -9999 -9999 -9999 -9999 -9999 -9999 -9999 -9999 -9999 -9999 -9999 -9999 1.9613E-1 1.18236E-1 7.52162E-2 5.72517E-2 9.54427E-2 5.66404E-2 7.67246E-2 1.25211E-1 1.51893E-1 1.47329E-1 1.35403E-1 2.01204E-1 3.20235E-1 3.38478E-1 3.08088E-1 3.31456E-1 4.03987E-1 4.15071E-1 4.4943E-1 4.35762E-1 4.55486E-1 3.77657E-1 4.47761E-1 4.66515E-1 4.56125E-1 4.09231E-1 3.8544E-1 3.26368E-1 2.18629E-1 2.46212E-1 2.97E-1 3.24942E-1 3.66086E-1 3.27186E-1 3.65401E-1 4.1553E-1 2.42583E-1 1.80663E-1 2.21332E-1 2.332E-1 3.3419E-1 4.32566E-1 4.82022E-1 5.17543E-1 4.98879E-1 4.63913E-1 3.70083E-1 3.0286E-1 1.72958E-1 1.39658E-1 1.22536E-1 1.14315E-1 1.17922E-1 1.78747E-1 2.58915E-1 2.81602E-1 3.04263E-1 3.07589E-1 3.58385E-1 3.60358E-1 2.60543E-1 1.63033E-1 2.55931E-1 2.50688E-1 2.42109E-1 1.47022E-1 1.02191E-1 1.09919E-1 1.01086E-1 1.00024E-1 1.01681E-1 9.51217E-2 9.4757E-2 2.66409E-2 1.67619E-2 3.6956E-2 4.99797E-2 2.92268E-2 2.53347E-2 3.20329E-2 3.58731E-2 5.62838E-2 8.21744E-2 6.11659E-2 4.62615E-2 4.29643E-2 7.37065E-2 6.19311E-2 9.01148E-2 1.01027E-1 3.58373E-2 3.4793E-2 3.59957E-2 3.03473E-2 6.064E-2 4.75026E-2 3.21508E-2 1.71931E-2 1.57752E-2 1.29997E-2 1.68671E-2 1.65692E-2 1.39904E-2 1.3687E-2 1.19446E-2 8.10908E-3 3.34045E-3 2.479E-3 5.26574E-3 1.56731E-2 1.79617E-2 4.21076E-3 1.90796E-3 4.41671E-3 6.67385E-4 -9999 -9999 -9999 -9999 -9999 -9999 -9999 -9999 -9999 -9999 -9999 -9999 -9999 -9999 -9999 -9999 -9999 -9999 -9999 -9999 -9999 -9999
-9999 -9999 -9999 -9999 -9999 -9999 -9999 -9999 -9999 -9999 -9999 -9999 -9999 -9999 -9999 -9999 -9999 -9999 -9999 -9999 -9999 -9999 -9999 -9999 -9999 -9999 -9999 -9999 -9999 -9999 -9999 -9999 -9999 2.04224E-1 1.19762E-1 8.63333E-2 5.64226E-2 8.00189E-2 7.12024E-2 6.58666E-2 1.0041E-1 1.11633E-1 9.98107E-2 7.77229E-2 1.12612E-1 2.20691E-1 2.57913E-1 2.78393E-1 4.08367E-1 4.26558E-1 4.53294E-1 4.30704E-1 4.59408E-1 3.98104E-1 3.59771E-1 4.11902E-1 4.63423E-1 4.56973E-1 4.41661E-1 3.96196E-1 3.45285E-1 2.60664E-1 2.29318E-1 2.26388E-1 2.85182E-1 3.73711E-1 3.11823E-1 1.9509E-1 3.4974E-1 2.88221E-1 2.03038E-1 2.14924E-1 2.08749E-1 2.53395E-1 4.01055E-1 4.5857E-1 5.15666E-1 5.13232E-1 4.80612E-1 4.18249E-1 3.14325E-1 3.40812E-1 1.99736E-1 1.90826E-1 1.75868E-1 1.58051E-1 1.37371E-1 1.69109E-1 2.88461E-1 3.52257E-1 3.54395E-1 3.85226E-1 4.172E-1 3.68908E-1 2.06169E-1 1.75389E-1 2.1899E-1 2.06336E-1 1.37015E-1 1.02723E-1 8.62298E-2 1.01159E-1 1.09913E-1 8.40689E-2 1.19696E-1 7.78146E-2 2.20254E-2 1.72416E-2 3.60667E-2 4.03496E-2 3.4624E-2 4.2478E-2 5.32409E-2 5.44769E-2 7.62079E-2 1.31576E-1 1.17052E-1 9.50009E-2 8.35531E-2 1.42496E-1 1.12569E-1 1.16909E-1 7.02538E-2 5.05731E-2 6.91788E-2 5.72006E-2 3.24115E-2 4.65846E-2 2.05682E-2 2.01418E-2 1.08615E-2 1.12416E-2 1.76336E-2 2.42605E-2 2.5687E-2 1.18171E-2 6.41258E-3 5.02809E-3 2.98325E-3 2.22262E-3 3.89085E-3 5.43347E-3 5.97036E-3 9.80289E-3 7.18616E-3 2.97008E-3 1.48424E-3 1.74345E-4 -9999 -9999 -9999 -9999 -9999 -9999 -9999 -9999 -9999 -9999 -9999 -9999 -9999 -9999 -9999 -9999 -9999 -9999 -9999 -9999 -9999 -9999
-9999 -9999 -9999 -9999 -9999 -9999 -9999 -9999 -9999 -9999 -9999 -9999 -9999 -9999 -9999 -9999 -9999 -9999 -9999 -9999 -9999 -9999 -9999 -9999 -9999 -9999 -9999 -9999 -9999 -9999 -9999 -9999 -9999 -9999 1.10578E-1 1.06211E-1 7.77769E-2 9.8975E-2 1.25553E-1 1.37393E-1 1.24472E-1 1.45031E-1 1.50981E-1 1.47623E-1 1.23192E-1 1.68365E-1 2.3741E-1 2.74109E-1 3.85271E-1 4.40546E-1 4.67257E-1 4.23822E-1 4.47177E-1 3.60436E-1 3.55022E-1 4.33097E-1 4.19299E-1 4.42853E-1 4.29571E-1 4.03931E-1 3.63222E-1 3.08797E-1 2.46732E-1 1.86811E-1 2.31548E-1 3.3928E-1 3.2982E-1 1.77351E-1 1.46333E-1 2.36964E-1 2.04785E-1 2.30239E-1 2.08269E-1 2.48864E-1 3.98385E-1 4.72008E-1 4.99896E-1 5.24751E-1 5.09596E-1 4.66667E-1 3.67355E-1 3.12938E-1 3.53691E-1 2.88496E-1 2.34013E-1 2.79434E-1 2.73058E-1 2.25035E-1 2.04817E-1 2.93413E-1 3.64294E-1 3.14583E-1 3.66306E-1 4.16098E-1 2.91207E-1 2.12177E-1 1.82156E-1 1.68652E-1 1.42445E-1 1.28692E-1 8.15868E-2 8.42293E-2 5.48508E-2 7.63736E-2 1.15475E-1 7.58808E-2 2.59292E-2 1.52886E-2 2.37162E-2 3.59479E-2 3.48456E-2 2.89564E-2 3.51771E-2 5.15013E-2 8.49072E-2 1.02371E-1 9.37113E-2 9.03782E-2 1.20024E-1 1.50171E-1 1.46029E-1 1.28701E-1 1.05024E-1 9.52853E-2 9.21157E-2 1.11847E-1 6.697E-2 3.87419E-2 1.76412E-2 1.46236E-2 1.12537E-2 1.20354E-2 2.46523E-2 2.43925E-2 2.45622E-2 7.08295E-3 5.27582E-3 4.57352E-3 2.57163E-3 5.01549E-3 6.37837E-3 5.56413E-3 3.8634E-3 1.46665E-3 1.29873E-3 3.30361E-3 1.08217E-3 5.86944E-5 -9999 -9999 -9999 -9999 -9999 -9999 -9999 -9999 -9999 -9999 -9999 -9999 -9999 -9999 -9999 -9999 -9999 -9999 -9999 -9999 -9999 -9999
-9999 -9999 -9999 -9999 -9999 -9999 -9999 -9999 -9999 -9999 -9999 -9999 -9999 -9999 -9999 -9999 -9999 -9999 -9999 -9999 -9999 -9999 -9999 -9999 -9999 -9999 -9999 -9999 -9999 -9999 -9999 -9999 -9999 -9999 -9999 1.3274E-1 1.10281E-1 1.23085E-1 1.23374E-1 1.78386E-1 1.31053E-1 1.72268E-1 2.31682E-1 2.64483E-1 2.60487E-1 2.10728E-1 2.48002E-1 2.98614E-1 3.35135E-1 4.08101E-1 4.55638E-1 4.34095E-1 4.29876E-1 3.69516E-1 3.69294E-1 3.73364E-1 4.13767E-1 4.58036E-1 4.6139E-1 4.31715E-1 4.07335E-1 3.69456E-1 3.07264E-1 2.10631E-1 1.73543E-1 2.01873E-1 1.43677E-1 1.19562E-1 1.58971E-1 2.15159E-1 1.6005E-1 2.25389E-1 2.1984E-1 2.68127E-1 4.27914E-1 4.73929E-1 4.90591E-1 4.97021E-1 4.96479E-1 5.2063E-1 4.54184E-1 3.04881E-1 2.95271E-1 3.32511E-1 3.74783E-1 3.43755E-1 2.99837E-1 2.95507E-1 2.28995E-1 2.44616E-1 3.4865E-1 3.13956E-1 3.06207E-1 3.67494E-1 3.07275E-1 2.34338E-1 1.83099E-1 1.56822E-1 1.96755E-1 1.7328E-1 1.22626E-1 7.73953E-2 6.21995E-2 6.88218E-2 7.41921E-2 6.36869E-2 5.10622E-2 1.91329E-2 3.27669E-2 4.11232E-2 3.22749E-2 1.96456E-2 2.73981E-2 2.78711E-2 3.78381E-2 5.34407E-2 3.51808E-2 3.58283E-2 5.48685E-2 9.11487E-2 8.96051E-2 9.5287E-2 5.23818E-2 2.59136E-2 1.96298E-2 3.59413E-2 7.92308E-2 8.72332E-2 4.50053E-2 2.79984E-2 1.90208E-2 1.79413E-2 2.2648E-2 2.55649E-2 1.24439E-2 6.09889E-3 2.3956E-3 2.83912E-3 3.82907E-3 3.93068E-3 2.20429E-3 2.91184E-3 6.61932E-3 4.01242E-3 2.34444E-3 1.28372E-3 1.70993E-4 9.66673E-5 -9999 -9999 -9999 -9999 -9999 -9999 -9999 -9999 -9999 -9999 -9999 -9999 -9999 -9999 -9999 -9999 -9999 -9999 -9999 -9999 -9999 -9999
-9999 -9999 -9999 -9999 -9999 -9999 -9999 -9999 -9999 -9999 -9999 -9999 -9999 -9999 -9999 -9999 -9999 -9999 -9999 -9999 -9999 -9999 -9999 -9999 -9999 -9999 -9999 -9999 -9999 -9999 -9999 -9999 -9999 -9999 -9999 6.20837E-2 1.04088E-1 1.74449E-1 1.51338E-1 1.27236E-1 1.59571E-1 1.47665E-1 2.12315E-1 3.37772E-1 3.17707E-1 2.04732E-1 2.08577E-1 3.25098E-1 3.90983E-1 3.77716E-1 4.12315E-1 4.15637E-1 4.31306E-1 3.82129E-1 3.80226E-1 3.92352E-1 4.21259E-1 4.26646E-1 4.28159E-1 4.55654E-1 4.6954E-1 4.65021E-1 3.97127E-1 2.31913E-1 1.29994E-1 1.72701E-1 1.27239E-1 1.12781E-1 1.73799E-1 2.21543E-1 1.51022E-1 2.29916E-1 2.20851E-1 2.28317E-1 4.10894E-1 4.54486E-1 5.10998E-1 4.86333E-1 4.66257E-1 4.23933E-1 4.97219E-1 3.52528E-1 2.7262E-1 2.35965E-1 2.66151E-1 3.35271E-1 2.39881E-1 2.56849E-1 2.41224E-1 2.18097E-1 3.37481E-1 3.53655E-1 3.31795E-1 3.47718E-1 3.19917E-1 2.52522E-1 2.04805E-1 1.3488E-1 2.13543E-1 2.47409E-1 1.77909E-1 1.03415E-1 8.08883E-2 4.27146E-2 3.70426E-2 5.68976E-2 6.73598E-2 4.19193E-2 4.33009E-2 4.76918E-2 4.86376E-2 2.71964E-2 1.96046E-2 1.65094E-2 1.80699E-2 2.77723E-2 2.69495E-2 2.31057E-2 2.73893E-2 2.82445E-2 2.88071E-2 5.66879E-2 5.55359E-2 3.18749E-2 1.51715E-2 1.28484E-2 1.93933E-2 2.90186E-2 2.59408E-2 1.89573E-2 1.59495E-2 1.95034E-2 2.14917E-2 1.8989E-2 5.35876E-3 3.33883E-3 2.89524E-3 2.92199E-3 1.73033E-3 1.30039E-3 1.05382E-3 1.88807E-3 4.46877E-3 2.62249E-3 7.11975E-4 1.86696E-4 9.23257E-5 -9999 -9999 -9999 -9999 -9999 -9999 -9999 -9999 -9999 -9999 -9999 -9999 -9999 -9999 -9999 -9999 -9999 -9999 -9999 -9999 -9999 -9999 -9999
-9999 -9999 -9999 -9999 -9999 -9999 -9999 -9999 -9999 -9999 -9999 -9999 -9999 -9999 -9999 -9999 -9999 -9999 -9999 -9999 -9999 -9999 -9999 -9999 -9999 -9999 -9999 -9999 -9999 -9999 -9999 -9999 -9999 -9999 7.63866E-2 8.81161E-2 1.18868E-1 1.24569E-1 1.0366E-1 9.61886E-2 1.52972E-1 1.39661E-1 1.68955E-1 2.61186E-1 3.69375E-1 2.62891E-1 1.75871E-1 2.36689E-1 3.83881E-1 3.96492E-1 3.84039E-1 3.94969E-1 4.33035E-1 4.15408E-1 3.90231E-1 3.87803E-1 3.97573E-1 4.13671E-1 4.38564E-1 4.41673E-1 4.59021E-1 4.72449E-1 4.41993E-1 2.6873E-1 1.92436E-1 1.65779E-1 1.76932E-1 1.49126E-1 1.85558E-1 2.05035E-1 2.09678E-1 2.03197E-1 1.9034E-1 2.23933E-1 3.97861E-1 4.6932E-1 4.39847E-1 4.18542E-1 3.86657E-1 3.6853E-1 4.84247E-1 4.81975E-1 4.20442E-1 2.3824E-1 2.00185E-1 2.12476E-1 1.89149E-1 2.53864E-1 2.19829E-1 1.69369E-1 2.75326E-1 3.4354E-1 3.02265E-1 3.01803E-1 2.6581E-1 2.09988E-1 1.87766E-1 1.84792E-1 1.69531E-1 1.93497E-1 1.75501E-1 1.3329E-1 6.30238E-2 5.24802E-2 2.60856E-2 3.14911E-2 3.72946E-2 4.13626E-2 4.51166E-2 3.94937E-2 4.63824E-2 3.12665E-2 2.49091E-2 2.19285E-2 2.46382E-2 3.73669E-2 5.76134E-2 4.12034E-2 2.11658E-2 2.39944E-2 1.46342E-2 1.98991E-2 4.09632E-2 6.10975E-2 5.01596E-2 2.74215E-2 2.0135E-2 1.88605E-2 -9999 -9999 -9999 -9999 -9999 1.31246E-2 5.40603E-3 4.41841E-3 3.9917E-3 2.92991E-3 1.24449E-3 1.205E-3 2.7265E-3 4.81948E-3 1.8244E-3 7.46248E-4 2.37948E-4 2.17462E-4 -9999 -9999 -9999 -9999 -9999 -9999 -9999 -9999 -9999 -9999 -9999 -9999 -9999 -9999 -9999 -9999 -9999 -9999 -9999 -9999 -9999 -9999 -9999 -9999
-9999 -9999 -9999 -9999 -9999 -9999 -9999 -9999 -9999 -9999 -9999 -9999 -9999 -9999 -9999 -9999 -9999 -9999 -9999 -9999 -9999 -9999 -9999 -9999 -9999 -9999 -9999 -9999 -9999 -9999 -9999 -9999 -9999 -9999 -9999 -9999 1.40746E-1 7.97031E-2 6.38822E-2 9.13029E-2 1.26676E-1 1.57703E-1 2.41413E-1 2.70415E-1 3.13676E-1 3.33828E-1 2.44055E-1 1.95053E-1 2.72434E-1 4.00694E-1 4.15627E-1 4.2702E-1 4.11985E-1 4.20583E-1 4.03311E-1 3.63444E-1 4.21246E-1 4.23925E-1 4.34784E-1 4.5573E-1 4.55241E-1 4.76676E-1 4.36532E-1 3.00824E-1 2.1427E-1 1.94005E-1 2.02032E-1 1.60438E-1 1.78841E-1 1.60978E-1 1.45442E-1 1.33329E-1 1.3631E-1 2.08265E-1 4.24253E-1 4.33818E-1 4.15664E-1 3.686E-1 3.61245E-1 3.64873E-1 3.6951E-1 4.5742E-1 4.91598E-1 3.60563E-1 1.87544E-1 1.50642E-1 1.6006E-1 2.10067E-1 2.83135E-1 1.79586E-1 2.43158E-1 2.57205E-1 2.12072E-1 2.36169E-1 2.36141E-1 2.51448E-1 2.4601E-1 2.26519E-1 1.57302E-1 1.23907E-1 1.37504E-1 1.30686E-1 9.62559E-2 6.52757E-2 3.25528E-2 2.47931E-2 2.12767E-2 3.52808E-2 3.5934E-2 5.12541E-2 4.0256E-2 3.51252E-2 3.36865E-2 4.62515E-2 3.42491E-2 4.12979E-2 4.83977E-2 4.78787E-2 3.86996E-2 3.05812E-2 1.78425E-2 1.26199E-2 1.71476E-2 3.03416E-2 5.32238E-2 5.04607E-2 3.37645E-2 2.2409E-2 -9999 -9999 -9999 -9999 -9999 1.54467E-2 6.34081E-3 3.56911E-3 2.95257E-3 2.34445E-3 1.35354E-3 2.20225E-3 2.77354E-3 4.0334E-3 3.9198E-3 1.80059E-3 3.24046E-3 -9999 -9999 -9999 -9999 -9999 -9999 -9999 -9999 -9999 -9999 -9999 -9999 -9999 -9999 -9999 -9999 -9999 -9999 -9999 -9999 -9999 -9999 -9999 -9999 -9999
-9999 -9999 -9999 -9999 -9999 -9999 -9999 -9999 -9999 -9999 -9999 -9999 -9999 -9999 -9999 -9999 -9999 -9999 -9999 -9999 -9999 -9999 -9999 -9999 -9999 -9999 -9999 -9999 -9999 -9999 -9999 -9999 -9999 -9999 -9999 -9999 -9999 1.0066E-1 4.20386E-2 8.76562E-2 1.23937E-1 1.63266E-1 2.51547E-1 2.83281E-1 3.14326E-1 2.76091E-1 2.77935E-1 2.2682E-1 2.65553E-1 3.9581E-1 4.14853E-1 3.77853E-1 4.09669E-1 3.91972E-1 4.09259E-1 3.83448E-1 4.02617E-1 4.23365E-1 4.05706E-1 4.27271E-1 4.4862E-1 4.33279E-1 4.37006E-1 2.56511E-1 1.51254E-1 1.1414E-1 1.29368E-1 1.38135E-1 1.24255E-1 1.89097E-1 2.83609E-1 2.8603E-1 2.56477E-1 3.49692E-1 4.91518E-1 5.16412E-1 4.95053E-1 4.30122E-1 3.20409E-1 3.10129E-1 3.06983E-1 3.41523E-1 4.24258E-1 4.3558E-1 3.77062E-1 2.82971E-1 2.11715E-1 1.86157E-1 1.80461E-1 1.7762E-1 2.43447E-1 2.05062E-1 1.98586E-1 2.27593E-1 2.44915E-1 3.1341E-1 3.54853E-1 2.92824E-1 1.81852E-1 8.93601E-2 1.14197E-1 8.93824E-2 7.89106E-2 4.92514E-2 2.60819E-2 1.47853E-2 1.07661E-2 2.26065E-2 3.3724E-2 2.72104E-2 1.81189E-2 2.79764E-2 2.68984E-2 2.52059E-2 2.24704E-2 2.61512E-2 3.21E-2 3.50863E-2 3.58099E-2 4.99822E-2 4.57127E-2 3.07483E-2 2.82592E-2 2.24345E-2 2.69246E-2 -9999 -9999 -9999 -9999 -9999 -9999 -9999 -9999 9.49958E-3 4.70956E-3 3.47253E-3 3.14462E-3 1.27432E-3 8.94503E-4 -9999 -9999 -9999 -9999 -9999 -9999 -9999 -9999 -9999 -9999 -9999 -9999 -9999 -9999 -9999 -9999 -9999 -9999 -9999 -9999 -9999 -9999 -9999 -9999 -9999 -9999 -9999 -9999 -9999 -9999 -9999
-9999 -9999 -9999 -9999 -9999 -9999 -9999 -9999 -9999 -9999 -9999 -9999 -9999 -9999 -9999 -9999 -9999 -9999 -9999 -9999 -9999 -9999 -9999 -9999 -9999 -9999 -9999 -9999 -9999 -9999 -9999 -9999 -9999 -9999 -9999 -9999 -9999 -9999 9.95296E-2 9.18494E-2 9.81478E-2 1.25455E-1 1.67424E-1 2.09876E-1 2.65594E-1 2.31422E-1 2.41657E-1 2.29822E-1 2.21524E-1 2.97958E-1 3.7357E-1 4.20478E-1 4.13773E-1 3.64158E-1 3.47817E-1 3.57521E-1 3.65877E-1 4.08919E-1 4.25442E-1 4.36011E-1 3.99027E-1 4.12985E-1 3.48127E-1 1.84665E-1 1.04049E-1 6.80751E-2 7.38642E-2 9.70896E-2 1.09589E-1 1.84299E-1 3.55224E-1 4.68651E-1 4.89067E-1 4.80103E-1 5.27238E-1 4.81559E-1 5.16606E-1 4.78421E-1 4.30335E-1 3.2703E-1 3.24521E-1 3.33754E-1 3.44235E-1 3.67951E-1 3.6349E-1 4.50964E-1 3.34314E-1 1.28133E-1 1.56851E-1 1.84314E-1 2.23213E-1 2.70767E-1 2.60771E-1 3.40905E-1 2.69319E-1 3.14408E-1 3.61398E-1 3.37965E-1 2.19902E-1 1.45678E-1 1.07425E-1 8.24674E-2 7.60529E-2 4.06729E-2 1.78563E-2 1.47758E-2 2.54298E-2 4.34858E-2 2.36453E-2 1.04305E-2 6.66547E-3 7.58353E-3 1.94025E-2 1.90917E-2 1.17489E-2 1.50943E-2 1.85732E-2 2.28321E-2 4.98854E-2 8.22208E-2 1.00039E-1 1.06008E-1 8.5676E-2 -9999 -9999 -9999 -9999 -9999 -9999 -9999 -9999 -9999 -9999 5.76808E-3 3.64727E-3 -9999 -9999 -9999 -9999 -9999 -9999 -9999 -9999 -9999 -9999 -9999 -9999 -9999 -9999 -9999 -9999 -9999 -9999 -9999 -9999 -9999 -9999 -9999 -9999 -9999 -9999 -9999 -9999 -9999 -9999 -9999 -9999 -9999 -9999 -9999
-9999 -9999 -9999 -9999 -9999 -9999 -9999 -9999 -9999 -9999 -9999 -9999 -9999 -9999 -9999 -9999 -9999 -9999 -9999 -9999 -9999 -9999 -9999 -9999 -9999 -9999 -9999 -9999 -9999 -9999 -9999 -9999 -9999 -9999 -9999 -9999 -9999 -9999 -9999 7.32668E-2 7.6667E-2 7.19416E-2 1.12208E-1 1.18936E-1 1.96381E-1 2.17143E-1 2.2959E-1 2.57318E-1 2.18056E-1 2.11415E-1 2.58378E-1 3.63669E-1 3.74571E-1 3.32658E-1 3.14482E-1 3.64262E-1 3.53441E-1 3.54736E-1 4.24278E-1 4.28869E-1 4.53266E-1 4.72562E-1 4.26931E-1 3.32644E-1 1.48582E-1 1.33526E-1 1.51371E-1 8.27924E-2 1.17873E-1 1.03348E-1 2.37002E-1 4.30026E-1 4.68402E-1 4.81497E-1 5.18681E-1 4.79753E-1 4.61964E-1 5.05961E-1 4.62423E-1 4.29198E-1 3.54348E-1 3.42075E-1 3.44444E-1 3.16475E-1 2.78158E-1 3.38895E-1 2.57992E-1 1.38555E-1 1.68366E-1 1.22117E-1 1.70017E-1 2.09825E-1 2.43353E-1 2.93088E-1 3.46437E-1 3.19959E-1 3.10899E-1 3.23337E-1 2.4313E-1 1.53866E-1 1.20798E-1 1.04464E-1 9.41311E-2 5.84328E-2 2.87693E-2 2.61932E-2 5.02467E-2 4.84711E-2 1.96039E-2 8.27641E-3 9.31925E-3 6.61151E-3 6.51201E-3 1.03064E-2 1.20206E-2 1.33852E-2 8.43088E-3 2.20131E-2 5.70817E-2 7.59328E-2 8.19166E-2 6.55849E-2 4.6291E-2 -9999 -9999 -9999 -9999 -9999 -9999 -9999 -9999 -9999 -9999 -9999 -9999 -9999 -9999 -9999 -9999 -9999 -9999 -9999 -9999 -9999 -9999 -9999 -9999 -9999 -9999 -9999 -9999 -9999 -9999 -9999 -9999 -9999 -9999 -9999 -9999 -9999 -9999 -9999 -9999 -9999 -9999 -9999 -9999 -9999 -9999 -9999
-9999 -9999 -9999 -9999 -9999 -9999 -9999 -9999 -9999 -9999 -9999 -9999 -9999 -9999 -9999 -9999 -9999 -9999 -9999 -9999 -9999 -9999 -9999 -9999 -9999 -9999 -9999 -9999 -9999 -9999 -9999 -9999 -9999 -9999 -9999 -9999 -9999 1.88912E-1 8.85773E-2 1.05971E-1 1.49954E-1 9.93682E-2 4.52835E-2 6.10212E-2 1.36946E-1 8.5873E-2 1.65124E-1 2.42615E-1 2.06552E-1 1.4378E-1 1.6361E-1 2.53705E-1 3.51568E-1 3.24158E-1 3.37756E-1 3.38571E-1 3.52342E-1 3.6938E-1 4.21412E-1 4.45643E-1 5.08383E-1 4.58775E-1 4.2494E-1 4.33759E-1 2.46796E-1 2.02719E-1 2.02844E-1 7.88359E-2 1.48559E-1 1.21832E-1 1.40979E-1 2.09541E-1 3.90839E-1 3.61377E-1 4.93977E-1 5.06796E-1 3.90461E-1 4.23816E-1 4.23862E-1 4.0784E-1 3.5839E-1 3.40207E-1 3.44321E-1 3.57999E-1 3.44277E-1 2.40568E-1 1.83142E-1 1.45462E-1 1.88993E-1 1.57672E-1 2.26846E-1 2.43445E-1 2.06721E-1 2.60454E-1 3.45349E-1 3.36733E-1 3.19801E-1 3.02624E-1 3.21219E-1 2.41217E-1 2.0945E-1 1.78089E-1 1.43431E-1 1.00383E-1 3.0735E-2 2.99682E-2 4.7633E-2 4.66485E-2 3.2978E-2 2.14008E-2 1.72747E-2 6.03805E-3 6.50162E-3 6.20913E-3 1.15511E-2 2.14724E-2 1.68844E-2 2.10785E-2 3.23674E-2 6.91369E-2 4.89543E-2 4.55296E-2 2.99671E-2 -9999 -9999 -9999 -9999 -9999 -9999 -9999 -9999 -9999 -9999 -9999 -9999 -9999 -9999 -9999 -9999 -9999 -9999 -9999 -9999 -9999 -9999 -9999 -9999 -9999 -9999 -9999 -9999 -9999 -9999 -9999 -9999 -9999 -9999 -9999 -9999 -9999 -9999 -9999 -9999 -9999 -9999 -9999 -9999 -9999 -9999 -9999
-9999 -9999 -9999 -9999 -9999 -9999 -9999 -9999 -9999 -9999 -9999 -9999 -9999 -9999 -9999 -9999 -9999 -9999 -9999 -9999 -9999 -9999 -9999 -9999 -9999 -9999 -9999 -9999 -9999 -9999 -9999 -9999 -9999 -9999 -9999 -9999 -9999 -9999 1.83345E-1 1.83969E-1 2.68004E-1 1.29532E-1 3.69845E-2 4.09957E-2 5.27035E-2 5.65101E-2 8.61187E-2 2.08085E-1 2.08474E-1 1.31039E-1 1.25705E-1 1.62252E-1 2.65503E-1 3.06053E-1 3.84929E-1 3.71418E-1 4.00018E-1 3.96046E-1 4.03527E-1 4.55217E-1 4.6404E-1 4.07484E-1 3.314E-1 4.03536E-1 3.42769E-1 2.00485E-1 1.55775E-1 6.80692E-2 1.31493E-1 1.57444E-1 1.37421E-1 1.82887E-1 2.39024E-1 1.94563E-1 3.79459E-1 4.81363E-1 4.48622E-1 3.36725E-1 3.92534E-1 3.48458E-1 3.34626E-1 3.37372E-1 3.30794E-1 3.13294E-1 3.4082E-1 2.97111E-1 2.12102E-1 1.61646E-1 1.79146E-1 2.78967E-1 2.28323E-1 2.76231E-1 2.60756E-1 2.50641E-1 3.01867E-1 3.21806E-1 3.48527E-1 3.45966E-1 3.35396E-1 3.53782E-1 3.22404E-1 2.81344E-1 1.89847E-1 8.89043E-2 4.04447E-2 5.01672E-2 7.34215E-2 7.51023E-2 6.14104E-2 3.77573E-2 2.15365E-2 8.81558E-3 4.41341E-3 3.77702E-3 1.07639E-2 1.63668E-2 2.82325E-2 3.32271E-2 3.16458E-2 2.61455E-2 2.71126E-2 1.86164E-2 1.16736E-2 -9999 -9999 -9999 -9999 -9999 -9999 -9999 -9999 -9999 -9999 -9999 -9999 -9999 -9999 -9999 -9999 -9999 -9999 -9999 -9999 -9999 -9999 -9999 -9999 -9999 -9999 -9999 -9999 -9999 -9999 -9999 -9999 -9999 -9999 -9999 -9999 -9999 -9999 -9999 -9999 -9999 -9999 -9999 -9999 -9999 -9999 -9999
-9999 -9999 -9999 -9999 -9999 -9999 -9999 -9999 -9999 -9999 -9999 -9999 -9999 -9999 -9999 -9999 -9999 -9999 -9999 -9999 -9999 -9999 -9999 -9999 -9999 -9999 -9999 -9999 -9999 -9999 -9999 -9999 -9999 -9999 -9999 -9999 -9999 -9999 2.14074E-1 1.23171E-1 2.12552E-1 1.57912E-1 5.14729E-2 3.02767E-2 4.39898E-2 6.71262E-2 9.39694E-2 1.60048E-1 1.74432E-1 1.82694E-1 2.31645E-1 1.79074E-1 1.59457E-1 2.33452E-1 2.92636E-1 3.82098E-1 4.37849E-1 4.52005E-1 4.25936E-1 4.82108E-1 4.70444E-1 3.74008E-1 2.48923E-1 1.61464E-1 1.93225E-1 1.15346E-1 8.49393E-2 6.00562E-2 9.43225E-2 6.19098E-2 1.29548E-1 1.25572E-1 1.35936E-1 1.25728E-1 1.61497E-1 2.91709E-1 3.70197E-1 3.40494E-1 2.9156E-1 3.36559E-1 3.5183E-1 3.45007E-1 3.37538E-1 3.0189E-1 2.78545E-1 2.36586E-1 1.98362E-1 2.67348E-1 2.83939E-1 3.05909E-1 2.50348E-1 3.40811E-1 3.54237E-1 3.01329E-1 2.83667E-1 2.92468E-1 3.24956E-1 2.92139E-1 2.82106E-1 2.50436E-1 3.26468E-1 3.26E-1 1.95026E-1 6.2082E-2 4.87487E-2 5.98949E-2 9.7436E-2 1.02005E-1 7.09417E-2 3.42612E-2 1.59905E-2 5.55449E-3 4.26707E-3 3.90442E-3 8.40874E-3 3.00851E-2 3.88455E-2 4.12663E-2 2.5596E-2 2.03384E-2 9.855E-3 7.78765E-3 -9999 -9999 -9999 -9999 -9999 -9999 -9999 -9999 -9999 -9999 -9999 -9999 -9999 -9999 -9999 -9999 -9999 -9999 -9999 -9999 -9999 -9999 -9999 -9999 -9999 -9999 -9999 -9999 -9999 -9999 -9999 -9999 -9999 -9999 -9999 -9999 -9999 -9999 -9999 -9999 -9999 -9999 -9999 -9999 -9999 -9999 -9999 -9999
-9999 -9999 -9999 -9999 -9999 -9999 -9999 -9999 -9999 -9999 -9999 -9999 -9999 -9999 -9999 -9999 -9999 -9999 -9999 -9999 -9999 -9999 -9999 -9999 -9999 -9999 -9999 -9999 -9999 -9999 -9999 -9999 -9999 -9999 -9999 -9999 -9999 -9999 1.96295E-1 1.08317E-1 2.59706E-1 2.26672E-1 1.16521E-1 6.04868E-2 2.86433E-2 4.14349E-2 9.81564E-2 1.66153E-1 2.31463E-1 3.21194E-1 3.27183E-1 2.63937E-1 1.51246E-1 1.31479E-1 2.41958E-1 3.54649E-1 3.99197E-1 4.73573E-1 4.49488E-1 4.44697E-1 4.76933E-1 4.70511E-1 2.98617E-1 1.32062E-1 1.34238E-1 1.45681E-1 1.10073E-1 6.17515E-2 7.1609E-2 5.62586E-2 4.24399E-2 1.29893E-1 1.32917E-1 1.16312E-1 1.28184E-1 1.326E-1 2.06221E-1 2.65246E-1 2.28952E-1 2.51795E-1 2.34096E-1 2.68814E-1 1.73649E-1 1.20805E-1 1.4552E-1 1.5162E-1 1.64754E-1 1.65591E-1 1.89317E-1 3.05619E-1 2.55899E-1 3.06912E-1 4.1203E-1 3.87114E-1 2.35706E-1 2.40953E-1 3.294E-1 3.04281E-1 3.12306E-1 3.34042E-1 2.98917E-1 3.22844E-1 2.20197E-1 8.72045E-2 3.27528E-2 3.58113E-2 6.35245E-2 1.01799E-1 9.00607E-2 4.21652E-2 1.78642E-2 5.85394E-3 4.17458E-3 4.74606E-3 8.10946E-3 2.1517E-2 2.14068E-2 1.76131E-2 7.3381E-3 5.61867E-3 5.50671E-3 4.87047E-3 -9999 -9999 -9999 -9999 -9999 -9999 -9999 -9999 -9999 -9999 -9999 -9999 -9999 -9999 -9999 -9999 -9999 -9999 -9999 -9999 -9999 -9999 -9999 -9999 -9999 -9999 -9999 -9999 -9999 -9999 -9999 -9999 -9999 -9999 -9999 -9999 -9999 -9999 -9999 -9999 -9999 -9999 -9999 -9999 -9999 -9999 -9999 -9999
-9999 -9999 -9999 -9999 -9999 -9999 -9999 -9999 -9999 -9999 -9999 -9999 -9999 -9999 -9999 -9999 -9999 -9999 -9999 -9999 -9999 -9999 -9999 -9999 -9999 -9999 -9999 -9999 -9999 -9999 -9999 -9999 -9999 -9999 -9999 -9999 -9999 -9999 1.77752E-1 6.03706E-2 1.5241E-1 2.34996E-1 1.80478E-1 1.04136E-1 6.59975E-2 4.2014E-2 6.16511E-2 1.48579E-1 2.30811E-1 3.26663E-1 3.44465E-1 3.07258E-1 3.00516E-1 2.21695E-1 3.24741E-1 3.83428E-1 3.91729E-1 4.00349E-1 4.19699E-1 4.32475E-1 4.84962E-1 5.14494E-1 3.55333E-1 2.39777E-1 2.19705E-1 1.76195E-1 1.48606E-1 1.3598E-1 2.2728E-1 1.32418E-1 6.09202E-2 9.41648E-2 1.66853E-1 1.81767E-1 1.58986E-1 1.46492E-1 1.15161E-1 9.45868E-2 1.05555E-1 1.09289E-1 1.1031E-1 1.83131E-1 2.65829E-1 1.711E-1 1.47243E-1 1.34569E-1 9.16851E-2 1.15176E-1 1.91503E-1 2.79705E-1 2.74278E-1 2.82595E-1 3.55931E-1 3.55529E-1 2.38872E-1 2.42814E-1 2.83422E-1 2.87081E-1 3.49246E-1 3.43173E-1 3.43593E-1 3.9448E-1 2.73292E-1 1.16501E-1 4.2201E-2 3.39987E-2 4.90334E-2 8.58769E-2 1.01781E-1 4.4845E-2 1.11925E-2 2.34336E-3 1.76867E-3 3.58869E-3 5.73951E-3 7.47605E-3 1.39226E-2 6.00285E-3 2.72027E-3 2.13949E-3 4.16006E-3 9.49077E-3 -9999 -9999 -9999 -9999 -9999 -9999 -9999 -9999 -9999 -9999 -9999 -9999 -9999 -9999 -9999 -9999 -9999 -9999 -9999 -9999 -9999 -9999 -9999 -9999 -9999 -9999 -9999 -9999 -9999 -9999 -9999 -9999 -9999 -9999 -9999 -9999 -9999 -9999 -9999 -9999 -9999 -9999 -9999 -9999 -9999 -9999 -9999 -9999
-9999 -9999 -9999 -9999 -9999 -9999 -9999 -9999 -9999 -9999 -9999 -9999 -9999 -9999 -9999 -9999 -9999 -9999 -9999 -9999 -9999 -9999 -9999 -9999 -9999 -9999 -9999 -9999 -9999 -9999 -9999 -9999 -9999 -9999 -9999 -9999 -9999 -9999 1.10964E-1 6.63727E-2 8.06374E-2 1.87616E-1 2.11817E-1 1.44723E-1 9.42959E-2 6.54202E-2 5.17218E-2 1.07962E-1 1.88975E-1 2.40101E-1 3.03947E-1 3.06416E-1 3.0757E-1 3.19624E-1 3.54617E-1 3.96288E-1 3.75292E-1 4.0143E-1 4.25583E-1 4.09024E-1 4.69698E-1 4.94103E-1 4.74361E-1 3.65354E-1 2.72941E-1 2.11426E-1 1.61564E-1 1.52163E-1 1.78033E-1 6.60649E-2 4.61311E-2 7.85081E-2 5.83712E-2 8.36493E-2 1.75039E-1 1.95196E-1 1.47869E-1 9.78244E-2 8.50855E-2 9.83264E-2 6.55011E-2 1.47146E-1 2.4865E-1 2.01655E-1 1.66426E-1 1.67416E-1 8.11599E-2 8.04573E-2 1.59732E-1 1.35564E-1 1.6568E-1 2.07967E-1 1.78521E-1 2.25483E-1 2.18905E-1 1.99603E-1 2.32781E-1 2.33055E-1 3.05787E-1 3.36411E-1 3.41952E-1 3.93463E-1 3.2306E-1 1.89867E-1 8.57094E-2 6.69792E-2 7.60419E-2 9.65615E-2 8.36158E-2 5.24445E-2 2.58621E-2 1.11751E-2 5.50941E-3 2.87556E-3 2.66141E-3 3.67905E-3 1.04235E-2 4.74557E-3 2.18527E-3 3.6335E-3 9.07613E-3 1.9451E-2 -9999 -9999 -9999 -9999 -9999 -9999 -9999 -9999 -9999 -9999 -9999 -9999 -9999 -9999 -9999 -9999 -9999 -9999 -9999 -9999 -9999 -9999 -9999 -9999 -9999 -9999 -9999 -9999 -9999 -9999 -9999 -9999 -9999 -9999 -9999 -9999 -9999 -9999 -9999 -9999 -9999 -9999 -9999 -9999 -9999 -9999 -9999 -9999
-9999 -9999 -9999 -9999 -9999 -9999 -9999 -9999 -9999 -9999 -9999 -9999 -9999 -9999 -9999 -9999 -9999 -9999 -9999 -9999 -9999 -9999 -9999 -9999 -9999 -9999 -9999 -9999 -9999 -9999 -9999 -9999 -9999 -9999 -9999 -9999 -9999 -9999 -9999 7.80955E-2 5.43268E-2 1.50784E-1 1.81091E-1 1.45444E-1 9.40745E-2 1.11837E-1 6.50463E-2 6.19827E-2 9.8821E-2 1.19734E-1 1.42818E-1 2.27272E-1 2.5915E-1 3.25292E-1 3.27555E-1 3.42766E-1 4.14489E-1 4.2215E-1 4.20213E-1 4.06234E-1 4.41029E-1 4.85679E-1 4.81493E-1 3.94492E-1 2.20775E-1 1.81739E-1 1.55915E-1 1.28166E-1 1.66984E-1 6.63237E-2 3.95469E-2 7.94456E-2 1.15092E-1 6.98762E-2 8.26538E-2 1.23693E-1 1.75615E-1 1.72487E-1 1.50353E-1 1.12906E-1 4.71591E-2 1.06129E-1 2.17407E-1 2.16174E-1 1.87015E-1 1.61723E-1 7.22173E-2 5.09435E-2 9.22076E-2 1.13677E-1 1.23173E-1 8.44888E-2 1.46266E-1 2.57946E-1 3.26436E-1 3.77291E-1 3.51852E-1 3.00904E-1 2.94614E-1 2.96693E-1 3.58611E-1 3.53564E-1 3.5474E-1 2.24488E-1 1.43032E-1 1.67262E-1 1.41759E-1 9.05796E-2 4.27155E-2 2.77958E-2 2.29175E-2 8.06556E-3 2.70905E-3 1.35682E-3 1.85495E-3 2.40943E-3 1.35095E-2 5.99673E-3 1.65006E-3 3.09609E-3 1.02294E-2 1.38155E-2 -9999 -9999 -9999 -9999 -9999 -9999 -9999 -9999 -9999 -9999 -9999 -9999 -9999 -9999 -9999 -9999 -9999 -9999 -9999 -9999 -9999 -9999 -9999 -9999 -9999 -9999 -9999 -9999 -9999 -9999 -9999 -9999 -9999 -9999 -9999 -9999 -9999 -9999 -9999 -9999 -9999 -9999 -9999 -9999 -9999 -9999 -9999 -9999
-9999 -9999 -9999 -9999 -9999 -9999 -9999 -9999 -9999 -9999 -9999 -9999 -9999 -9999 -9999 -9999 -9999 -9999 -9999 -9999 -9999 -9999 -9999 -9999 -9999 -9999 -9999 -9999 -9999 -9999 -9999 -9999 -9999 -9999 -9999 -9999 -9999 -9999 -9999 8.97097E-2 5.58762E-2 1.58196E-1 1.34732E-1 8.41624E-2 3.83362E-2 1.44224E-1 8.32085E-2 4.73746E-2 7.15475E-2 7.81756E-2 1.07212E-1 1.12799E-1 1.27468E-1 1.52672E-1 2.31583E-1 3.48782E-1 3.6859E-1 4.08273E-1 4.34751E-1 4.21645E-1 4.28585E-1 4.41581E-1 4.69868E-1 3.4867E-1 1.16095E-1 1.27516E-1 1.24685E-1 1.41469E-1 2.24564E-1 1.379E-1 4.03347E-2 5.29344E-2 1.48485E-1 8.52656E-2 4.83588E-2 3.46956E-2 5.82007E-2 6.27603E-2 1.2719E-1 1.26053E-1 7.85514E-2 7.85324E-2 1.62357E-1 2.51403E-1 2.61865E-1 1.56476E-1 9.10036E-2 7.38709E-2 1.01408E-1 8.82802E-2 8.66992E-2 1.74636E-1 2.44166E-1 4.3527E-1 4.68621E-1 4.56914E-1 4.35648E-1 3.63184E-1 4.04216E-1 3.79411E-1 3.93491E-1 3.85133E-1 3.86177E-1 2.23734E-1 1.00053E-1 1.66417E-1 1.83296E-1 7.95494E-2 3.87692E-2 1.61005E-2 1.15031E-2 3.53551E-3 3.70101E-3 2.58219E-3 1.72459E-3 3.00659E-3 6.78312E-3 9.17683E-3 1.48439E-3 2.4173E-3 3.22374E-3 5.35316E-3 -9999 -9999 -9999 -9999 -9999 -9999 -9999 -9999 -9999 -9999 -9999 -9999 -9999 -9999 -9999 -9999 -9999 -9999 -9999 -9999 -9999 -9999 -9999 -9999 -9999 -9999 -9999 -9999 -9999 -9999 -9999 -9999 -9999 -9999 -9999 -9999 -9999 -9999 -9999 -9999 -9999 -9999 -9999 -9999 -9999 -9999 -9999 -9999
-9999 -9999 -9999 -9999 -9999 -9999 -9999 -9999 -9999 -9999 -9999 -9999 -9999 -9999 -9999 -9999 -9999 -9999 -9999 -9999 -9999 -9999 -9999 -9999 -9999 -9999 -9999 -9999 -9999 -9999 -9999 -9999 -9999 -9999 -9999 -9999 -9999 -9999 -9999 7.11271E-2 4.20632E-2 7.59044E-2 1.24429E-1 5.97666E-2 1.90051E-2 5.08917E-2 8.26587E-2 5.13043E-2 1.0681E-1 1.69014E-1 1.81144E-1 1.50612E-1 1.24378E-1 1.08038E-1 1.31417E-1 2.34271E-1 3.93173E-1 4.22531E-1 4.24527E-1 4.05911E-1 4.51637E-1 4.32447E-1 4.14713E-1 2.14821E-1 1.00048E-1 1.44626E-1 2.89503E-1 2.4742E-1 3.03897E-1 1.61183E-1 4.75336E-2 7.38512E-2 2.182E-1 1.22807E-1 5.52685E-2 9.11159E-2 4.77465E-2 2.16733E-2 4.78424E-2 7.05092E-2 9.07659E-2 6.65826E-2 1.01774E-1 1.37583E-1 1.57602E-1 1.46293E-1 7.53792E-2 8.0238E-2 1.03799E-1 8.41456E-2 6.98977E-2 1.22927E-1 2.83356E-1 4.36015E-1 5.00012E-1 4.73202E-1 4.484E-1 3.91119E-1 3.83762E-1 3.1792E-1 3.5445E-1 3.62871E-1 4.06463E-1 2.79058E-1 8.33143E-2 1.09331E-1 1.59869E-1 1.31803E-1 7.09354E-2 3.61238E-2 2.73312E-2 2.09642E-2 1.52605E-2 4.6311E-3 1.39631E-3 1.45841E-3 3.53192E-3 2.26426E-3 1.65388E-3 2.07559E-3 5.59076E-3 1.22629E-2 -9999 -9999 -9999 -9999 -9999 -9999 -9999 -9999 -9999 -9999 -9999 -9999 -9999 -9999 -9999 -9999 -9999 -9999 -9999 -9999 -9999 -9999 -9999 -9999 -9999 -9999 -9999 -9999 -9999 -9999 -9999 -9999 -9999 -9999 -9999 -9999 -9999 -9999 -9999 -9999 -9999 -9999 -9999 -9999 -9999 -9999 -9999 -9999
-9999 -9999 -9999 -9999 -9999 -9999 -9999 -9999 -9999 -9999 -9999 -9999 -9999 -9999 -9999 -9999 -9999 -9999 -9999 -9999 -9999 -9999 -9999 -9999 -9999 -9999 -9999 -9999 -9999 -9999 -9999 -9999 -9999 -9999 -9999 -9999 -9999 -9999 -9999 6.56366E-2 5.00117E-2 8.49148E-2 1.11945E-1 4.51407E-2 1.55264E-2 4.59822E-2 1.0408E-1 7.14969E-2 1.34047E-1 2.00108E-1 3.02857E-1 3.1328E-1 2.94878E-1 2.6014E-1 2.70701E-1 3.40431E-1 3.96136E-1 4.37522E-1 4.28144E-1 3.9332E-1 4.39477E-1 4.04023E-1 2.90104E-1 1.9681E-1 2.07967E-1 3.58648E-1 4.55987E-1 4.03577E-1 3.61126E-1 2.02003E-1 8.54935E-2 1.09678E-1 2.95437E-1 3.18458E-1 2.32002E-1 1.50821E-1 7.19062E-2 3.17197E-2 3.1445E-2 2.48765E-2 4.21393E-2 6.7446E-2 8.11027E-2 7.47961E-2 8.1392E-2 9.4486E-2 5.79118E-2 7.10308E-2 7.10953E-2 5.24265E-2 9.42506E-2 8.921E-2 2.42305E-1 3.96414E-1 4.68004E-1 4.53227E-1 4.27265E-1 3.88731E-1 3.88004E-1 3.02135E-1 3.61779E-1 3.75343E-1 3.63447E-1 2.99233E-1 9.63004E-2 8.84231E-2 1.15103E-1 1.29419E-1 1.19095E-1 8.49287E-2 5.87036E-2 3.9263E-2 1.265E-2 1.54004E-3 1.25695E-3 1.28866E-3 1.46351E-3 1.56237E-3 2.14815E-3 1.70259E-3 3.76764E-3 1.31313E-2 -9999 -9999 -9999 -9999 -9999 -9999 -9999 -9999 -9999 -9999 -9999 -9999 -9999 -9999 -9999 -9999 -9999 -9999 -9999 -9999 -9999 -9999 -9999 -9999 -9999 -9999 -9999 -9999 -9999 -9999 -9999 -9999 -9999 -9999 -9999 -9999 -9999 -9999 -9999 -9999 -9999 -9999 -9999 -9999 -9999 -9999 -9999 -9999
-9999 -9999 -9999 -9999 -9999 -9999 -9999 -9999 -9999 -9999 -9999 -9999 -9999 -9999 -9999 -9999 -9999 -9999 -9999 -9999 -9999 -9999 -9999 -9999 -9999 -9999 -9999 -9999 -9999 -9999 -9999 -9999 -9999 -9999 -9999 -9999 -9999 -9999 -9999 5.66976E-2 4.29843E-2 5.49977E-2 9.12037E-2 2.04149E-2 2.44043E-2 4.24675E-2 9.4747E-2 5.61515E-2 1.15699E-1 1.95622E-1 2.27836E-1 2.93035E-1 3.31686E-1 3.81163E-1 3.83559E-1 3.62504E-1 3.91517E-1 3.8803E-1 4.16148E-1 4.27215E-1 4.28293E-1 4.30458E-1 3.46094E-1 2.96734E-1 3.92237E-1 4.56695E-1 4.96699E-1 4.81567E-1 4.61412E-1 2.3911E-1 1.4302E-1 1.76246E-1 3.78535E-1 4.18202E-1 3.08655E-1 1.96331E-1 8.28816E-2 4.1227E-2 6.88271E-2 2.82847E-2 2.18462E-2 7.52796E-2 8.98437E-2 8.61596E-2 5.6707E-2 4.09487E-2 3.87992E-2 4.72719E-2 3.30549E-2 6.19451E-2 9.22043E-2 1.35485E-1 2.59342E-1 3.89929E-1 4.53625E-1 4.32446E-1 4.38033E-1 4.4564E-1 3.93971E-1 3.17453E-1 3.51169E-1 4.09659E-1 4.04653E-1 3.2672E-1 2.44813E-1 1.6006E-1 1.21548E-1 1.28396E-1 1.01696E-1 9.01425E-2 5.90919E-2 2.57224E-2 8.15307E-3 7.03612E-3 5.50173E-3 7.88654E-4 7.64184E-4 1.20792E-3 1.51376E-3 2.63809E-3 4.49836E-3 -9999 -9999 -9999 -9999 -9999 -9999 -9999 -9999 -9999 -9999 -9999 -9999 -9999 -9999 -9999 -9999 -9999 -9999 -9999 -9999 -9999 -9999 -9999 -9999 -9999 -9999 -9999 -9999 -9999 -9999 -9999 -9999 -9999 -9999 -9999 -9999 -9999 -9999 -9999 -9999 -9999 -9999 -9999 -9999 -9999 -9999 -9999 -9999 -9999
-9999 -9999 -9999 -9999 -9999 -9999 -9999 -9999 -9999 -9999 -9999 -9999 -9999 -9999 -9999 -9999 -9999 -9999 -9999 -9999 -9999 -9999 -9999 -9999 -9999 -9999 -9999 -9999 -9999 -9999 -9999 -9999 -9999 -9999 -9999 -9999 -9999 -9999 -9999 5.1459E-2 3.36935E-2 7.55205E-2 9.03435E-2 1.5555E-2 1.62079E-2 7.92195E-2 7.5373E-2 5.60638E-2 6.71274E-2 1.47972E-1 1.48789E-1 1.82642E-1 2.34551E-1 3.28103E-1 3.82038E-1 4.23075E-1 4.20492E-1 4.02331E-1 3.68087E-1 3.85945E-1 3.91926E-1 4.23429E-1 4.36673E-1 4.42232E-1 4.4632E-1 4.86151E-1 5.11356E-1 5.12655E-1 4.44472E-1 3.33746E-1 2.91687E-1 3.38959E-1 3.50499E-1 3.96315E-1 4.01659E-1 3.65309E-1 2.33204E-1 7.61769E-2 9.03005E-2 6.59907E-2 3.21949E-2 4.74951E-2 6.04052E-2 7.73188E-2 1.03912E-1 7.75555E-2 5.01483E-2 4.06384E-2 5.77536E-2 7.63103E-2 1.11852E-1 1.54694E-1 1.764E-1 1.90361E-1 2.50388E-1 2.96511E-1 3.28847E-1 3.64144E-1 3.05739E-1 2.26562E-1 2.82207E-1 3.49873E-1 3.46308E-1 3.28394E-1 3.45499E-1 2.86291E-1 1.87718E-1 1.13236E-1 5.56392E-2 5.9411E-2 5.49147E-2 3.8918E-2 1.91831E-2 1.82175E-2 5.59857E-3 7.69271E-4 4.87284E-4 8.5207E-4 1.39417E-3 8.01522E-3 8.06048E-3 -9999 -9999 -9999 -9999 -9999 -9999 -9999 -9999 -9999 -9999 -9999 -9999 -9999 -9999 -9999 -9999 -9999 -9999 -9999 -9999 -9999 -9999 -9999 -9999 -9999 -9999 -9999 -9999 -9999 -9999 -9999 -9999 -9999 -9999 -9999 -9999 -9999 -9999 -9999 -9999 -9999 -9999 -9999 -9999 -9999 -9999 -9999 -9999 -9999
-9999 -9999 -9999 -9999 -9999 -9999 -9999 -9999 -9999 -9999 -9999 -9999 -9999 -9999 -9999 -9999 -9999 -9999 -9999 -9999 -9999 -9999 -9999 -9999 -9999 -9999 -9999 -9999 -9999 -9999 -9999 -9999 -9999 -9999 -9999 -9999 -9999 -9999 -9999 5.85983E-2 3.77855E-2 6.26864E-2 6.645E-2 1.6152E-2 4.00208E-2 7.85153E-2 5.1174E-2 3.60417E-2 4.3049E-2 5.42824E-2 8.11848E-2 7.1073E-2 9.52347E-2 1.35648E-1 2.0467E-1 2.90408E-1 4.1745E-1 4.01657E-1 3.80386E-1 3.54819E-1 3.2864E-1 3.37506E-1 3.60506E-1 3.80846E-1 4.48228E-1 4.01591E-1 4.38402E-1 4.41981E-1 4.14075E-1 3.96034E-1 3.82313E-1 2.93043E-1 3.21822E-1 3.76251E-1 4.30987E-1 3.75026E-1 2.90661E-1 2.42852E-1 2.3262E-1 1.53415E-1 5.55897E-2 3.91717E-2 3.45508E-2 3.94428E-2 4.55914E-2 4.27881E-2 3.56029E-2 4.74247E-2 7.90223E-2 1.26442E-1 7.60235E-2 1.03046E-1 9.17175E-2 8.43048E-2 1.17879E-1 1.79094E-1 1.98169E-1 2.1473E-1 2.21745E-1 1.81485E-1 2.39966E-1 2.46879E-1 2.04595E-1 2.39679E-1 3.87421E-1 3.28096E-1 1.86998E-1 1.52162E-1 5.06756E-2 2.40682E-2 5.05964E-2 5.42105E-2 2.70336E-2 8.98466E-3 3.56101E-3 5.56209E-4 3.8607E-4 7.753E-4 1.58141E-3 6.44527E-3 -9999 -9999 -9999 -9999 -9999 -9999 -9999 -9999 -9999 -9999 -9999 -9999 -9999 -9999 -9999 -9999 -9999 -9999 -9999 -9999 -9999 -9999 -9999 -9999 -9999 -9999 -9999 -9999 -9999 -9999 -9999 -9999 -9999 -9999 -9999 -9999 -9999 -9999 -9999 -9999 -9999 -9999 -9999 -9999 -9999 -9999 -9999 -9999 -9999 -9999
-9999 -9999 -9999 -9999 -9999 -9999 -9999 -9999 -9999 -9999 -9999 -9999 -9999 -9999 -9999 -9999 -9999 -9999 -9999 -9999 -9999 -9999 -9999 -9999 -9999 -9999 -9999 -9999 -9999 -9999 -9999 -9999 -9999 -9999 -9999 -9999 -9999 -9999 -9999 3.86953E-2 5.59448E-2 3.69087E-2 3.9129E-2 3.76203E-2 1.10445E-1 5.03664E-2 3.15522E-2 3.05838E-2 5.68134E-2 6.5625E-2 9.31482E-2 8.49406E-2 8.60454E-2 1.19789E-1 1.76435E-1 2.40452E-1 3.70907E-1 3.78784E-1 3.7862E-1 3.97708E-1 3.93778E-1 3.82287E-1 3.53427E-1 3.28198E-1 3.05308E-1 2.94831E-1 2.6845E-1 3.52469E-1 3.68653E-1 3.57836E-1 3.01885E-1 3.79945E-1 3.14544E-1 3.51856E-1 3.87968E-1 3.16343E-1 3.12003E-1 3.09941E-1 2.44991E-1 2.00391E-1 1.06471E-1 5.70949E-2 2.96953E-2 2.81132E-2 2.67288E-2 2.15565E-2 1.97542E-2 3.18868E-2 8.15869E-2 1.03376E-1 9.19756E-2 9.75643E-2 1.15925E-1 1.06194E-1 1.16919E-1 2.09616E-1 2.41128E-1 1.79189E-1 1.43387E-1 1.77406E-1 2.14339E-1 2.08385E-1 2.29499E-1 2.54504E-1 3.06914E-1 3.13127E-1 1.80581E-1 1.1803E-1 8.61147E-2 3.66901E-2 2.39883E-2 4.71959E-2 8.78134E-3 6.32496E-3 1.03314E-3 3.33251E-4 4.6571E-4 6.51204E-4 1.7769E-3 -9999 -9999 -9999 -9999 -9999 -9999 -9999 -9999 -9999 -9999 -9999 -9999 -9999 -9999 -9999 -9999 -9999 -9999 -9999 -9999 -9999 -9999 -9999 -9999 -9999 -9999 -9999 -9999 -9999 -9999 -9999 -9999 -9999 -9999 -9999 -9999 -9999 -9999 -9999 -9999 -9999 -9999 -9999 -9999 -9999 -9999 -9999 -9999 -9999 -9999 -9999
-9999 -9999 -9999 -9999 -9999 -9999 -9999 -9999 -9999 -9999 -9999 -9999 -9999 -9999 -9999 -9999 -9999 -9999 -9999 -9999 -9999 -9999 -9999 -9999 -9999 -9999 -9999 -9999 -9999 -9999 -9999 -9999 -9999 -9999 -9999 -9999 -9999 -9999 -9999 -9999 4.57967E-2 5.33652E-2 6.05253E-2 9.05862E-2 1.38739E-1 7.14132E-2 8.28989E-2 3.97174E-2 7.09608E-2 2.12721E-1 2.20397E-1 2.12678E-1 1.93885E-1 1.94471E-1 2.07654E-1 2.6364E-1 3.11758E-1 3.42867E-1 3.74888E-1 3.81567E-1 3.96375E-1 3.58176E-1 3.98393E-1 3.60059E-1 3.84084E-1 2.89726E-1 2.44618E-1 2.2709E-1 2.33362E-1 2.73283E-1 2.95698E-1 3.06075E-1 3.43031E-1 2.75526E-1 3.88622E-1 3.55609E-1 3.90924E-1 3.19145E-1 1.87631E-1 1.39405E-1 1.77221E-1 1.0142E-1 5.55655E-2 3.73846E-2 3.485E-2 1.47969E-2 1.91151E-2 2.70765E-2 4.17313E-2 7.56962E-2 5.62925E-2 7.83642E-2 8.58607E-2 8.74885E-2 1.39549E-1 2.44153E-1 2.79396E-1 1.6221E-1 1.44725E-1 1.93126E-1 2.11503E-1 2.39395E-1 2.38527E-1 2.43378E-1 3.00209E-1 3.02637E-1 2.38147E-1 1.1532E-1 9.48059E-2 4.91663E-2 1.4667E-2 2.13859E-2 1.54535E-3 6.42067E-4 7.36619E-4 4.13256E-4 5.586E-4 2.41625E-3 7.46407E-3 -9999 -9999 -9999 -9999 -9999 -9999 -9999 -9999 -9999 -9999 -9999 -9999 -9999 -9999 -9999 -9999 -9999 -9999 -9999 -9999 -9999 -9999 -9999 -9999 -9999 -9999 -9999 -9999 -9999 -9999 -9999 -9999 -9999 -9999 -9999 -9999 -9999 -9999 -9999 -9999 -9999 -9999 -9999 -9999 -9999 -9999 -9999 -9999 -9999 -9999 -9999
-9999 -9999 -9999 -9999 -9999 -9999 -9999 -9999 -9999 -9999 -9999 -9999 -9999 -9999 -9999 -9999 -9999 -9999 -9999 -9999 -9999 -9999 -9999 -9999 -9999 -9999 -9999 -9999 -9999 -9999 -9999 -9999 -9999 -9999 -9999 -9999 -9999 -9999 -9999 -9999 -9999 7.51632E-2 9.76487E-2 1.50278E-1 8.19896E-2 6.32401E-2 6.96778E-2 4.76151E-2 1.19016E-1 2.87881E-1 3.1126E-1 2.42921E-1 2.51773E-1 2.74533E-1 2.56352E-1 2.57625E-1 3.16113E-1 3.68806E-1 4.03765E-1 4.45163E-1 4.03382E-1 4.15001E-1 4.2016E-1 3.84958E-1 3.8249E-1 2.48763E-1 2.43153E-1 2.59493E-1 2.10116E-1 2.45824E-1 2.85109E-1 2.73685E-1 3.3999E-1 2.85512E-1 3.7934E-1 4.02676E-1 3.44589E-1 2.86008E-1 2.4018E-1 1.99642E-1 2.03143E-1 1.37684E-1 1.48866E-1 7.8516E-2 4.65938E-2 1.80637E-2 1.29158E-2 2.39127E-2 3.99915E-2 6.44179E-2 6.01415E-2 5.63028E-2 8.84153E-2 1.59366E-1 1.59452E-1 2.48404E-1 3.1351E-1 2.00296E-1 1.52266E-1 2.05408E-1 2.29358E-1 2.53891E-1 2.43908E-1 3.15298E-1 3.10605E-1 2.7817E-1 2.51728E-1 1.42336E-1 9.88034E-2 6.48244E-2 1.91412E-2 5.54474E-3 2.23853E-3 7.50692E-4 2.29717E-4 3.48064E-4 6.01193E-4 -9999 -9999 -9999 -9999 -9999 -9999 -9999 -9999 -9999 -9999 -9999 -9999 -9999 -9999 -9999 -9999 -9999 -9999 -9999 -9999 -9999 -9999 -9999 -9999 -9999 -9999 -9999 -9999 -9999 -9999 -9999 -9999 -9999 -9999 -9999 -9999 -9999 -9999 -9999 -9999 -9999 -9999 -9999 -9999 -9999 -9999 -9999 -9999 -9999 -9999 -9999 -9999 -9999
-9999 -9999 -9999 -9999 -9999 -9999 -9999 -9999 -9999 -9999 -9999 -9999 -9999 -9999 -9999 -9999 -9999 -9999 -9999 -9999 -9999 -9999 -9999 -9999 -9999 -9999 -9999 -9999 -9999 -9999 -9999 -9999 -9999 -9999 -9999 -9999 -9999 -9999 -9999 -9999 -9999 1.09587E-1 1.47027E-1 1.15185E-1 4.6149E-2 1.11111E-1 9.28605E-2 8.26462E-2 1.58136E-1 2.83328E-1 2.68529E-1 1.40014E-1 1.28887E-1 1.08131E-1 1.13025E-1 1.45938E-1 1.60617E-1 2.02611E-1 2.82031E-1 3.64968E-1 3.6028E-1 3.57278E-1 3.7072E-1 3.38979E-1 3.43233E-1 2.94175E-1 3.74112E-1 2.78071E-1 2.38545E-1 2.45917E-1 2.03163E-1 2.44854E-1 2.97796E-1 2.78212E-1 2.90709E-1 2.93541E-1 2.75575E-1 2.41265E-1 2.65981E-1 1.88367E-1 1.94405E-1 2.34988E-1 1.71035E-1 1.78038E-1 1.23606E-1 2.54088E-2 1.38866E-2 2.45411E-2 3.79419E-2 6.69078E-2 6.61413E-2 3.59228E-2 4.42812E-2 9.54573E-2 1.44276E-1 2.94846E-1 2.75901E-1 2.08636E-1 1.85457E-1 2.0678E-1 2.21967E-1 2.29162E-1 1.87029E-1 2.30043E-1 2.59496E-1 2.25036E-1 2.09316E-1 1.05991E-1 5.8707E-2 6.0539E-2 2.96878E-2 1.88927E-2 2.56853E-2 7.84524E-3 -9999 -9999 -9999 -9999 -9999 -9999 -9999 -9999 -9999 -9999 -9999 -9999 -9999 -9999 -9999 -9999 -9999 -9999 -9999 -9999 -9999 -9999 -9999 -9999 -9999 -9999 -9999 -9999 -9999 -9999 -9999 -9999 -9999 -9999 -9999 -9999 -9999 -9999 -9999 -9999 -9999 -9999 -9999 -9999 -9999 -9999 -9999 -9999 -9999 -9999 -9999 -9999 -9999 -9999 -9999 -9999
-9999 -9999 -9999 -9999 -9999 -9999 -9999 -9999 -9999 -9999 -9999 -9999 -9999 -9999 -9999 -9999 -9999 -9999 -9999 -9999 -9999 -9999 -9999 -9999 -9999 -9999 -9999 -9999 -9999 -9999 -9999 -9999 -9999 -9999 -9999 -9999 -9999 -9999 -9999 -9999 -9999 1.37494E-1 1.63413E-1 5.70527E-2 3.49004E-2 8.83569E-2 1.19178E-1 1.11521E-1 1.65824E-1 2.51443E-1 1.97967E-1 1.17986E-1 1.08904E-1 6.24113E-2 6.24319E-2 7.12596E-2 8.73072E-2 9.57534E-2 1.45218E-1 1.99857E-1 2.87203E-1 3.23629E-1 3.31796E-1 3.10636E-1 2.95491E-1 3.53E-1 3.22836E-1 3.7888E-1 3.16569E-1 3.03535E-1 2.95275E-1 2.71987E-1 2.4365E-1 2.49559E-1 2.77274E-1 1.97895E-1 2.27155E-1 3.12395E-1 2.5435E-1 2.23481E-1 1.84459E-1 1.68618E-1 1.69628E-1 1.56369E-1 1.4254E-1 6.29173E-2 2.11561E-2 2.19708E-2 2.67508E-2 4.53078E-2 6.42268E-2 7.69008E-2 8.19827E-2 1.27321E-1 1.81451E-1 2.48164E-1 1.97768E-1 2.16657E-1 2.3061E-1 2.08086E-1 2.06867E-1 2.31943E-1 2.09072E-1 2.09661E-1 2.1745E-1 1.92477E-1 1.56427E-1 8.02303E-2 4.40321E-2 3.64523E-2 2.08304E-2 2.20204E-2 3.11169E-2 -9999 -9999 -9999 -9999 -9999 -9999 -9999 -9999 -9999 -9999 -9999 -9999 -9999 -9999 -9999 -9999 -9999 -9999 -9999 -9999 -9999 -9999 -9999 -9999 -9999 -9999 -9999 -9999 -9999 -9999 -9999 -9999 -9999 -9999 -9999 -9999 -9999 -9999 -9999 -9999 -9999 -9999 -9999 -9999 -9999 -9999 -9999 -9999 -9999 -9999 -9999 -9999 -9999 -9999 -9999 -9999 -9999
-9999 -9999 -9999 -9999 -9999 -9999 -9999 -9999 -9999 -9999 -9999 -9999 -9999 -9999 -9999 -9999 -9999 -9999 -9999 -9999 -9999 -9999 -9999 -9999 -9999 -9999 -9999 -9999 -9999 -9999 -9999 -9999 -9999 -9999 -9999 -9999 -9999 -9999 -9999 -9999 -9999 1.19867E-1 5.74722E-2 3.80049E-2 1.91828E-2 2.7344E-2 7.6807E-2 1.53993E-1 1.90064E-1 2.11556E-1 1.52818E-1 1.01046E-1 7.41137E-2 7.13282E-2 5.02605E-2 4.38822E-2 5.37331E-2 6.22707E-2 9.55295E-2 1.33713E-1 1.61311E-1 2.50986E-1 3.19156E-1 3.35311E-1 3.12677E-1 3.40791E-1 3.40367E-1 3.0057E-1 3.81106E-1 3.90228E-1 3.6008E-1 3.06457E-1 2.95903E-1 2.67135E-1 2.54004E-1 2.61741E-1 2.95201E-1 3.09986E-1 3.2808E-1 1.88015E-1 1.32278E-1 1.16091E-1 1.0328E-1 1.18617E-1 8.04124E-2 7.25777E-2 3.26798E-2 2.15215E-2 2.23288E-2 3.26606E-2 4.72582E-2 8.06821E-2 1.76858E-1 2.61685E-1 2.62706E-1 2.62485E-1 1.68459E-1 1.89015E-1 1.83964E-1 1.93079E-1 1.82456E-1 1.77688E-1 1.52982E-1 1.38506E-1 1.74056E-1 2.03882E-1 1.67886E-1 7.58289E-2 3.05021E-2 4.06531E-2 3.76831E-2 2.84784E-2 3.80641E-2 -9999 -9999 -9999 -9999 -9999 -9999 -9999 -9999 -9999 -9999 -9999 -9999 -9999 -9999 -9999 -9999 -9999 -9999 -9999 -9999 -9999 -9999 -9999 -9999 -9999 -9999 -9999 -9999 -9999 -9999 -9999 -9999 -9999 -9999 -9999 -9999 -9999 -9999 -9999 -9999 -9999 -9999 -9999 -9999 -9999 -9999 -9999 -9999 -9999 -9999 -9999 -9999 -9999 -9999 -9999 -9999 -9999
-9999 -9999 -9999 -9999 -9999 -9999 -9999 -9999 -9999 -9999 -9999 -9999 -9999 -9999 -9999 -9999 -9999 -9999 -9999 -9999 -9999 -9999 -9999 -9999 -9999 -9999 -9999 -9999 -9999 -9999 -9999 -9999 -9999 -9999 -9999 -9999 -9999 -9999 -9999 -9999 -9999 6.84533E-2 3.56806E-2 8.70342E-2 4.10553E-2 2.41276E-2 8.2768E-2 1.60195E-1 1.84614E-1 1.67393E-1 1.56898E-1 1.11691E-1 5.70868E-2 7.0163E-2 5.67386E-2 3.65825E-2 4.3104E-2 5.88527E-2 1.1379E-1 1.41732E-1 1.85335E-1 2.72221E-1 2.97505E-1 3.40106E-1 3.02979E-1 2.84054E-1 2.8832E-1 3.43252E-1 2.58573E-1 2.99022E-1 3.64778E-1 3.3149E-1 3.16375E-1 3.03896E-1 2.46863E-1 2.31779E-1 3.00893E-1 3.38556E-1 3.66827E-1 2.27966E-1 1.3933E-1 1.30415E-1 5.43899E-2 6.13699E-2 9.08448E-2 6.13858E-2 5.4917E-2 2.45582E-2 2.21897E-2 2.02578E-2 5.1996E-2 1.02216E-1 1.82879E-1 1.75322E-1 1.94727E-1 2.38058E-1 2.18497E-1 2.37609E-1 2.25938E-1 2.01234E-1 1.89647E-1 1.34519E-1 1.21718E-1 1.06657E-1 1.44381E-1 1.9455E-1 1.6297E-1 6.8416E-2 3.2698E-2 3.20349E-2 2.04773E-2 2.75009E-2 -9999 -9999 -9999 -9999 -9999 -9999 -9999 -9999 -9999 -9999 -9999 -9999 -9999 -9999 -9999 -9999 -9999 -9999 -9999 -9999 -9999 -9999 -9999 -9999 -9999 -9999 -9999 -9999 -9999 -9999 -9999 -9999 -9999 -9999 -9999 -9999 -9999 -9999 -9999 -9999 -9999 -9999 -9999 -9999 -9999 -9999 -9999 -9999 -9999 -9999 -9999 -9999 -9999 -9999 -9999 -9999 -9999 -9999
-9999 -9999 -9999 -9999 -9999 -9999 -9999 -9999 -9999 -9999 -9999 -9999 -9999 -9999 -9999 -9999 -9999 -9999 -9999 -9999 -9999 -9999 -9999 -9999 -9999 -9999 -9999 -9999 -9999 -9999 -9999 -9999 -9999 -9999 -9999 -9999 -9999 -9999 -9999 -9999 4.77157E-2 3.18186E-2 2.09395E-2 6.16495E-2 1.04897E-1 6.04701E-2 7.76018E-2 1.53276E-1 1.40718E-1 1.02789E-1 1.35803E-1 1.15874E-1 5.54053E-2 4.85282E-2 5.7125E-2 4.41733E-2 7.0209E-2 1.62068E-1 1.67006E-1 1.56241E-1 1.69895E-1 2.30182E-1 2.99616E-1 3.39202E-1 2.85827E-1 2.2795E-1 2.4755E-1 3.11874E-1 2.44048E-1 2.30696E-1 2.22034E-1 2.86544E-1 2.76709E-1 2.41807E-1 2.73714E-1 2.46006E-1 3.2551E-1 3.15461E-1 2.45278E-1 3.09154E-1 2.8454E-1 2.55312E-1 1.30927E-1 3.45859E-2 3.47906E-2 5.56175E-2 3.8809E-2 3.29282E-2 1.62878E-2 2.07936E-2 3.17884E-2 9.27119E-2 1.44242E-1 1.5127E-1 1.98081E-1 2.38364E-1 2.79082E-1 2.31617E-1 1.72804E-1 1.20843E-1 1.07891E-1 1.15503E-1 1.19782E-1 1.03296E-1 1.21122E-1 1.90735E-1 2.03701E-1 9.46965E-2 3.62051E-2 2.686E-2 3.67563E-2 -9999 -9999 -9999 -9999 -9999 -9999 -9999 -9999 -9999 -9999 -9999 -9999 -9999 -9999 -9999 -9999 -9999 -9999 -9999 -9999 -9999 -9999 -9999 -9999 -9999 -9999 -9999 -9999 -9999 -9999 -9999 -9999 -9999 -9999 -9999 -9999 -9999 -9999 -9999 -9999 -9999 -9999 -9999 -9999 -9999 -9999 -9999 -9999 -9999 -9999 -9999 -9999 -9999 -9999 -9999 -9999 -9999 -9999 -9999
-9999 -9999 -9999 -9999 -9999 -9999 -9999 -9999 -9999 -9999 -9999 -9999 -9999 -9999 -9999 -9999 -9999 -9999 -9999 -9999 -9999 -9999 -9999 -9999 -9999 -9999 -9999 -9999 -9999 -9999 -9999 -9999 -9999 -9999 -9999 -9999 -9999 -9999 -9999 -9999 5.52921E-2 2.35638E-2 5.01309E-2 1.10199E-1 1.56044E-1 1.43136E-1 1.41436E-1 2.10786E-1 1.18377E-1 4.92325E-2 1.21411E-1 1.50085E-1 8.31638E-2 5.85022E-2 4.57284E-2 5.27536E-2 1.05603E-1 1.44612E-1 1.55542E-1 1.57244E-1 1.88836E-1 2.36336E-1 3.16578E-1 2.45754E-1 1.77544E-1 1.61567E-1 1.65861E-1 2.44402E-1 2.26285E-1 1.8431E-1 1.87178E-1 1.51336E-1 2.08664E-1 2.18891E-1 2.67673E-1 2.34465E-1 2.90171E-1 3.44332E-1 2.60349E-1 1.83383E-1 2.66273E-1 2.94994E-1 2.37437E-1 1.0103E-1 2.8892E-2 3.28874E-2 3.34331E-2 3.54245E-2 2.8014E-2 2.24998E-2 2.39929E-2 9.09469E-2 1.33319E-1 1.77325E-1 2.26032E-1 2.72977E-1 3.03457E-1 2.07825E-1 1.20481E-1 9.98009E-2 8.52172E-2 9.85717E-2 7.08736E-2 7.12653E-2 1.30468E-1 2.32197E-1 1.67966E-1 9.21948E-2 4.12769E-2 3.01229E-2 3.33348E-2 -9999 -9999 -9999 -9999 -9999 -9999 -9999 -9999 -9999 -9999 -9999 -9999 -9999 -9999 -9999 -9999 -9999 -9999 -9999 -9999 -9999 -9999 -9999 -9999 -9999 -9999 -9999 -9999 -9999 -9999 -9999 -9999 -9999 -9999 -9999 -9999 -9999 -9999 -9999 -9999 -9999 -9999 -9999 -9999 -9999 -9999 -9999 -9999 -9999 -9999 -9999 -9999 -9999 -9999 -9999 -9999 -9999 -9999 -9999
-9999 -9999 -9999 -9999 -9999 -9999 -9999 -9999 -9999 -9999 -9999 -9999 -9999 -9999 -9999 -9999 -9999 -9999 -9999 -9999 -9999 -9999 -9999 -9999 -9999 -9999 -9999 -9999 -9999 -9999 -9999 -9999 -9999 -9999 -9999 -9999 -9999 -9999 -9999 -9999 7.14199E-2 2.42381E-2 3.24456E-2 8.72163E-2 1.42032E-1 2.08197E-1 1.96226E-1 2.26011E-1 1.21299E-1 6.03449E-2 1.63181E-1 2.57173E-1 1.67514E-1 1.58756E-1 1.18555E-1 1.07998E-1 1.43425E-1 1.74424E-1 1.82347E-1 1.61576E-1 1.68464E-1 2.2249E-1 2.83575E-1 1.95844E-1 1.64478E-1 1.31581E-1 1.44595E-1 1.90342E-1 1.51873E-1 1.70412E-1 1.55965E-1 1.11267E-1 1.6804E-1 2.19191E-1 2.59652E-1 2.88073E-1 2.65942E-1 3.24065E-1 2.66266E-1 1.4696E-1 1.52039E-1 2.11721E-1 2.88502E-1 2.14611E-1 7.17582E-2 2.95518E-2 2.41658E-2 3.0798E-2 2.42076E-2 2.35956E-2 2.21777E-2 7.23617E-2 1.23366E-1 2.06397E-1 2.41735E-1 3.03044E-1 2.99377E-1 1.86282E-1 8.38696E-2 8.18956E-2 8.66944E-2 8.66452E-2 6.36466E-2 7.58771E-2 1.48709E-1 2.23508E-1 2.0837E-1 9.21943E-2 3.71281E-2 -9999 -9999 -9999 -9999 -9999 -9999 -9999 -9999 -9999 -9999 -9999 -9999 -9999 -9999 -9999 -9999 -9999 -9999 -9999 -9999 -9999 -9999 -9999 -9999 -9999 -9999 -9999 -9999 -9999 -9999 -9999 -9999 -9999 -9999 -9999 -9999 -9999 -9999 -9999 -9999 -9999 -9999 -9999 -9999 -9999 -9999 -9999 -9999 -9999 -9999 -9999 -9999 -9999 -9999 -9999 -9999 -9999 -9999 -9999 -9999 -9999
-9999 -9999 -9999 -9999 -9999 -9999 -9999 -9999 -9999 -9999 -9999 -9999 -9999 -9999 -9999 -9999 -9999 -9999 -9999 -9999 -9999 -9999 -9999 -9999 -9999 -9999 -9999 -9999 -9999 -9999 -9999 -9999 -9999 -9999 -9999 -9999 -9999 -9999 -9999 -9999 6.99373E-2 2.60347E-2 5.05315E-2 7.66733E-2 1.10118E-1 1.87293E-1 1.64595E-1 1.58543E-1 9.83621E-2 4.96809E-2 9.72741E-2 2.41816E-1 2.49288E-1 2.06493E-1 1.35423E-1 1.47473E-1 1.93525E-1 1.80516E-1 1.11058E-1 1.12846E-1 1.16286E-1 1.76932E-1 2.86138E-1 2.49102E-1 1.89821E-1 1.65583E-1 1.69034E-1 1.60746E-1 1.39256E-1 1.84798E-1 1.86677E-1 1.72061E-1 1.98493E-1 2.83659E-1 2.88492E-1 2.49343E-1 2.53357E-1 2.24007E-1 2.61492E-1 1.44985E-1 9.63071E-2 1.30118E-1 1.92879E-1 2.38236E-1 1.2014E-1 4.60609E-2 1.38029E-2 1.14299E-2 1.01433E-2 1.29772E-2 3.30731E-2 7.13477E-2 1.37289E-1 2.19643E-1 2.31677E-1 3.02103E-1 1.61976E-1 8.42583E-2 6.26509E-2 7.43601E-2 1.02581E-1 9.20135E-2 5.95413E-2 8.6846E-2 1.93194E-1 2.13286E-1 1.90621E-1 8.19484E-2 -9999 -9999 -9999 -9999 -9999 -9999 -9999 -9999 -9999 -9999 -9999 -9999 -9999 -9999 -9999 -9999 -9999 -9999 -9999 -9999 -9999 -9999 -9999 -9999 -9999 -9999 -9999 -9999 -9999 -9999 -9999 -9999 -9999 -9999 -9999 -9999 -9999 -9999 -9999 -9999 -9999 -9999 -9999 -9999 -9999 -9999 -9999 -9999 -9999 -9999 -9999 -9999 -9999 -9999 -9999 -9999 -9999 -9999 -9999 -9999 -9999 -9999
-9999 -9999 -9999 -9999 -9999 -9999 -9999 -9999 -9999 -9999 -9999 -9999 -9999 -9999 -9999 -9999 -9999 -9999 -9999 -9999 -9999 -9999 -9999 -9999 -9999 -9999 -9999 -9999 -9999 -9999 -9999 -9999 -9999 -9999 -9999 -9999 -9999 -9999 -9999 -9999 6.55467E-2 2.05265E-2 5.00798E-2 7.05635E-2 8.39081E-2 1.13226E-1 8.94505E-2 5.77542E-2 5.46359E-2 4.9811E-2 6.19493E-2 1.61292E-1 2.88503E-1 2.33577E-1 1.62198E-1 2.11496E-1 2.46712E-1 1.64858E-1 7.06606E-2 6.3871E-2 8.82765E-2 1.07968E-1 1.73419E-1 2.8077E-1 3.01458E-1 2.13245E-1 1.5833E-1 1.44022E-1 1.59595E-1 1.7575E-1 2.30058E-1 2.51521E-1 2.93463E-1 3.07018E-1 2.84998E-1 2.08217E-1 1.76831E-1 2.14477E-1 1.91699E-1 1.89912E-1 1.15033E-1 1.13528E-1 1.38932E-1 2.34653E-1 2.10378E-1 8.55302E-2 1.91701E-2 1.1469E-2 1.02376E-2 1.47347E-2 3.55466E-2 9.07313E-2 1.9245E-1 2.53363E-1 2.53252E-1 1.77405E-1 5.38977E-2 3.62575E-2 5.62284E-2 7.11508E-2 9.91014E-2 7.37015E-2 5.41222E-2 1.00024E-1 2.16187E-1 1.57437E-1 1.35224E-1 8.22572E-2 -9999 -9999 -9999 -9999 -9999 -9999 -9999 -9999 -9999 -9999 -9999 -9999 -9999 -9999 -9999 -9999 -9999 -9999 -9999 -9999 -9999 -9999 -9999 -9999 -9999 -9999 -9999 -9999 -9999 -9999 -9999 -9999 -9999 -9999 -9999 -9999 -9999 -9999 -9999 -9999 -9999 -9999 -9999 -9999 -9999 -9999 -9999 -9999 -9999 -9999 -9999 -9999 -9999 -9999 -9999 -9999 -9999 -9999 -9999 -9999 -9999 -9999
-9999 -9999 -9999 -9999 -9999 -9999 -9999 -9999 -9999 -9999 -9999 -9999 -9999 -9999 -9999 -9999 -9999 -9999 -9999 -9999 -9999 -9999 -9999 -9999 -9999 -9999 -9999 -9999 -9999 -9999 -9999 -9999 -9999 -9999 -9999 -9999 -9999 -9999 -9999 -9999 3.5542E-2 1.456E-2 1.7171E-2 2.45654E-2 5.01379E-2 9.29548E-2 7.48283E-2 2.92118E-2 2.96502E-2 4.23848E-2 5.64473E-2 1.40329E-1 1.81702E-1 1.47497E-1 1.75048E-1 2.09663E-1 2.11606E-1 1.08879E-1 4.75052E-2 4.78614E-2 5.18164E-2 6.98054E-2 1.95824E-1 3.76201E-1 3.74351E-1 3.38192E-1 3.20388E-1 2.69515E-1 1.88274E-1 1.73603E-1 1.67479E-1 2.32732E-1 3.55466E-1 3.92151E-1 3.73457E-1 2.44234E-1 1.86829E-1 1.46151E-1 1.71789E-1 2.14043E-1 1.77412E-1 1.39934E-1 1.117E-1 1.15847E-1 1.03712E-1 5.72647E-2 3.68589E-2 1.94477E-2 1.40907E-2 1.15682E-2 2.41176E-2 7.38047E-2 1.75981E-1 2.40753E-1 1.40404E-1 4.85133E-2 2.60887E-2 3.60915E-2 1.0031E-1 5.74661E-2 4.06855E-2 4.00009E-2 4.91334E-2 1.00073E-1 1.2812E-1 9.60157E-2 8.10948E-2 9.1113E-2 -9999 -9999 -9999 -9999 -9999 -9999 -9999 -9999 -9999 -9999 -9999 -9999 -9999 -9999 -9999 -9999 -9999 -9999 -9999 -9999 -9999 -9999 -9999 -9999 -9999 -9999 -9999 -9999 -9999 -9999 -9999 -9999 -9999 -9999 -9999 -9999 -9999 -9999 -9999 -9999 -9999 -9999 -9999 -9999 -9999 -9999 -9999 -9999 -9999 -9999 -9999 -9999 -9999 -9999 -9999 -9999 -9999 -9999 -9999 -9999 -9999 -9999
-9999 -9999 -9999 -9999 -9999 -9999 -9999 -9999 -9999 -9999 -9999 -9999 -9999 -9999 -9999 -9999 -9999 -9999 -9999 -9999 -9999 -9999 -9999 -9999 -9999 -9999 -9999 -9999 -9999 -9999 -9999 -9999 -9999 -9999 -9999 -9999 -9999 -9999 -9999 -9999 2.55565E-2 1.33544E-2 8.46324E-3 1.36598E-2 3.32959E-2 1.02573E-1 8.28373E-2 3.29235E-2 2.97733E-2 2.87452E-2 3.85414E-2 1.01365E-1 7.85501E-2 8.11219E-2 1.94697E-1 1.96441E-1 1.48073E-1 6.05811E-2 2.89957E-2 3.29052E-2 3.34205E-2 5.20562E-2 2.14897E-1 4.01629E-1 3.88663E-1 4.18774E-1 4.26894E-1 4.34543E-1 2.63784E-1 1.60032E-1 1.17912E-1 1.22597E-1 2.12675E-1 2.87503E-1 3.53063E-1 3.02743E-1 2.22125E-1 1.58235E-1 1.86398E-1 2.28762E-1 1.84899E-1 1.8663E-1 1.34242E-1 6.5487E-2 7.19002E-2 7.90943E-2 5.35669E-2 2.12523E-2 1.75228E-2 1.47609E-2 2.65649E-2 6.9668E-2 1.38774E-1 1.66085E-1 4.08538E-2 1.10011E-2 1.27279E-2 3.34417E-2 7.86863E-2 7.36011E-2 3.80259E-2 3.39392E-2 6.01645E-2 1.05123E-1 7.30212E-2 4.85526E-2 4.88906E-2 7.92782E-2 -9999 -9999 -9999 -9999 -9999 -9999 -9999 -9999 -9999 -9999 -9999 -9999 -9999 -9999 -9999 -9999 -9999 -9999 -9999 -9999 -9999 -9999 -9999 -9999 -9999 -9999 -9999 -9999 -9999 -9999 -9999 -9999 -9999 -9999 -9999 -9999 -9999 -9999 -9999 -9999 -9999 -9999 -9999 -9999 -9999 -9999 -9999 -9999 -9999 -9999 -9999 -9999 -9999 -9999 -9999 -9999 -9999 -9999 -9999 -9999 -9999 -9999
-9999 -9999 -9999 -9999 -9999 -9999 -9999 -9999 -9999 -9999 -9999 -9999 -9999 -9999 -9999 -9999 -9999 -9999 -9999 -9999 -9999 -9999 -9999 -9999 -9999 -9999 -9999 -9999 -9999 -9999 -9999 -9999 -9999 -9999 -9999 -9999 -9999 -9999 -9999 -9999 -9999 2.27961E-2 8.81685E-3 2.15211E-2 6.13337E-2 9.45108E-2 7.707E-2 3.71431E-2 3.24369E-2 2.41244E-2 2.06256E-2 4.72974E-2 3.75279E-2 4.58484E-2 1.30717E-1 1.3411E-1 1.183E-1 9.37346E-2 4.53209E-2 2.698E-2 3.31251E-2 5.28187E-2 1.30316E-1 3.31902E-1 3.75137E-1 4.072E-1 4.29729E-1 4.71407E-1 4.3998E-1 3.33077E-1 1.90849E-1 1.46079E-1 2.3164E-1 3.3087E-1 3.53937E-1 2.83157E-1 2.09654E-1 1.20356E-1 1.27541E-1 1.68255E-1 2.28446E-1 2.44642E-1 2.08059E-1 1.11953E-1 9.41442E-2 9.21289E-2 4.92455E-2 1.75664E-2 2.20011E-2 2.79508E-2 2.31546E-2 3.26919E-2 9.13984E-2 1.01545E-1 2.31431E-2 6.17459E-3 1.05787E-2 1.73154E-2 5.32006E-2 1.11235E-1 6.16399E-2 6.52461E-2 9.2229E-2 1.20145E-1 7.56083E-2 2.92025E-2 2.02092E-2 5.14639E-2 8.39038E-2 -9999 -9999 -9999 -9999 -9999 -9999 -9999 -9999 -9999 -9999 -9999 -9999 -9999 -9999 -9999 -9999 -9999 -9999 -9999 -9999 -9999 -9999 -9999 -9999 -9999 -9999 -9999 -9999 -9999 -9999 -9999 -9999 -9999 -9999 -9999 -9999 -9999 -9999 -9999 -9999 -9999 -9999 -9999 -9999 -9999 -9999 -9999 -9999 -9999 -9999 -9999 -9999 -9999 -9999 -9999 -9999 -9999 -9999 -9999 -9999 -9999
-9999 -9999 -9999 -9999 -9999 -9999 -9999 -9999 -9999 -9999 -9999 -9999 -9999 -9999 -9999 -9999 -9999 -9999 -9999 -9999 -9999 -9999 -9999 -9999 -9999 -9999 -9999 -9999 -9999 -9999 -9999 -9999 -9999 -9999 -9999 -9999 -9999 -9999 -9999 -9999 -9999 1.65711E-2 9.16991E-3 2.44947E-2 5.05861E-2 7.18105E-2 5.10326E-2 2.26123E-2 1.76567E-2 1.87508E-2 1.1873E-2 1.23159E-2 1.29168E-2 3.88788E-2 6.81389E-2 6.71495E-2 8.39448E-2 1.27166E-1 6.86649E-2 2.37203E-2 2.30589E-2 4.0626E-2 6.95223E-2 1.70269E-1 3.36689E-1 3.78878E-1 4.05262E-1 4.25989E-1 4.31309E-1 3.66222E-1 3.0789E-1 1.93046E-1 2.40627E-1 3.33506E-1 3.93672E-1 3.21003E-1 1.84657E-1 1.06111E-1 1.20491E-1 1.37187E-1 2.31486E-1 2.53973E-1 2.15756E-1 1.39353E-1 1.41297E-1 7.89661E-2 3.46997E-2 2.52408E-2 4.24464E-2 4.89757E-2 1.75661E-2 1.72622E-2 5.21913E-2 4.84302E-2 1.65793E-2 5.44746E-3 1.68651E-2 1.52576E-2 1.93215E-2 5.79733E-2 4.11283E-2 6.81073E-2 9.13796E-2 8.34631E-2 9.05983E-2 3.54633E-2 1.15019E-2 1.15209E-2 2.02183E-2 2.53567E-2 -9999 -9999 -9999 -9999 -9999 -9999 -9999 -9999 -9999 -9999 -9999 -9999 -9999 -9999 -9999 -9999 -9999 -9999 -9999 -9999 -9999 -9999 -9999 -9999 -9999 -9999 -9999 -9999 -9999 -9999 -9999 -9999 -9999 -9999 -9999 -9999 -9999 -9999 -9999 -9999 -9999 -9999 -9999 -9999 -9999 -9999 -9999 -9999 -9999 -9999 -9999 -9999 -9999 -9999 -9999 -9999 -9999 -9999 -9999 -9999
-9999 -9999 -9999 -9999 -9999 -9999 -9999 -9999 -9999 -9999 -9999 -9999 -9999 -9999 -9999 -9999 -9999 -9999 -9999 -9999 -9999 -9999 -9999 -9999 -9999 -9999 -9999 -9999 -9999 -9999 -9999 -9999 -9999 -9999 -9999 -9999 -9999 -9999 -9999 -9999 -9999 2.05386E-2 1.15648E-2 2.35655E-2 3.70925E-2 3.92077E-2 3.39561E-2 1.25851E-2 9.81184E-3 1.8058E-2 1.03241E-2 7.7096E-3 9.51784E-3 2.419E-2 2.45713E-2 4.55474E-2 5.72767E-2 7.98108E-2 6.02683E-2 2.04207E-2 1.92249E-2 2.09804E-2 6.33062E-2 1.54353E-1 2.95224E-1 3.8412E-1 3.68723E-1 3.70549E-1 4.26245E-1 3.81388E-1 3.29353E-1 2.39912E-1 2.07114E-1 3.14019E-1 3.31021E-1 3.20674E-1 1.89493E-1 1.01174E-1 1.04301E-1 1.37462E-1 1.46227E-1 1.6452E-1 1.30305E-1 5.89489E-2 5.31666E-2 5.80859E-2 5.55662E-2 5.64954E-2 1.00696E-1 8.9612E-2 1.42879E-2 5.12654E-3 1.61156E-2 1.98382E-2 1.02224E-2 7.86715E-3 4.83443E-2 6.50421E-2 2.03668E-2 2.9489E-2 3.80478E-2 5.64544E-2 5.49486E-2 8.41871E-2 1.10463E-1 4.09032E-2 2.53094E-2 8.63518E-3 3.7691E-3 1.1505E-2 -9999 -9999 -9999 -9999 -9999 -9999 -9999 -9999 -9999 -9999 -9999 -9999 -9999 -9999 -9999 -9999 -9999 -9999 -9999 -9999 -9999 -9999 -9999 -9999 -9999 -9999 -9999 -9999 -9999 -9999 -9999 -9999 -9999 -9999 -9999 -9999 -9999 -9999 -9999 -9999 -9999 -9999 -9999 -9999 -9999 -9999 -9999 -9999 -9999 -9999 -9999 -9999 -9999 -9999 -9999 -9999 -9999 -9999 -9999 -9999
-9999 -9999 -9999 -9999 -9999 -9999 -9999 -9999 -9999 -9999 -9999 -9999 -9999 -9999 -9999 -9999 -9999 -9999 -9999 -9999 -9999 -9999 -9999 -9999 -9999 -9999 -9999 -9999 -9999 -9999 -9999 -9999 -9999 -9999 -9999 -9999 -9999 -9999 -9999 -9999 -9999 1.75212E-2 9.79526E-3 1.50012E-2 1.30641E-2 1.07192E-2 1.20276E-2 5.81383E-3 1.15384E-2 2.30353E-2 1.3719E-2 5.56068E-3 8.22491E-3 1.17958E-2 2.67747E-2 4.27229E-2 4.45946E-2 7.31251E-2 8.48391E-2 2.47351E-2 1.50848E-2 1.54433E-2 9.37076E-2 3.14447E-1 3.39114E-1 3.44407E-1 3.40998E-1 3.46828E-1 3.07942E-1 2.94174E-1 2.95935E-1 2.61562E-1 1.75232E-1 2.90013E-1 3.04639E-1 2.72994E-1 1.89547E-1 1.19584E-1 1.41544E-1 1.22878E-1 1.15094E-1 1.07187E-1 7.42778E-2 3.2478E-2 1.53213E-2 1.60737E-2 4.28989E-2 3.22252E-2 2.59559E-2 2.28462E-2 8.68373E-3 4.1415E-3 6.71817E-3 5.31274E-3 7.29914E-3 1.62203E-2 7.30989E-2 1.02733E-1 2.13007E-2 3.10643E-2 6.85056E-2 8.64784E-2 5.46952E-2 1.13743E-1 1.34987E-1 7.68677E-2 4.06614E-2 1.71317E-2 3.58169E-3 9.69796E-4 -9999 -9999 -9999 -9999 -9999 -9999 -9999 -9999 -9999 -9999 -9999 -9999 -9999 -9999 -9999 -9999 -9999 -9999 -9999 -9999 -9999 -9999 -9999 -9999 -9999 -9999 -9999 -9999 -9999 -9999 -9999 -9999 -9999 -9999 -9999 -9999 -9999 -9999 -9999 -9999 -9999 -9999 -9999 -9999 -9999 -9999 -9999 -9999 -9999 -9999 -9999 -9999 -9999 -9999 -9999 -9999 -9999 -9999 -9999 -9999
-9999 -9999 -9999 -9999 -9999 -9999 -9999 -9999 -9999 -9999 -9999 -9999 -9999 -9999 -9999 -9999 -9999 -9999 -9999 -9999 -9999 -9999 -9999 -9999 -9999 -9999 -9999 -9999 -9999 -9999 -9999 -9999 -9999 -9999 -9999 -9999 -9999 -9999 -9999 -9999 -9999 1.52742E-2 7.40445E-3 5.62871E-3 3.08904E-3 2.39325E-3 3.88606E-3 5.75551E-3 1.79823E-2 2.67446E-2 2.76883E-2 5.26982E-3 6.96967E-3 1.20367E-2 2.56945E-2 3.97494E-2 6.86044E-2 9.51541E-2 9.96194E-2 3.09411E-2 1.2797E-2 1.51355E-2 1.00015E-1 3.07536E-1 3.39205E-1 2.65131E-1 3.0578E-1 3.52092E-1 2.79481E-1 1.75169E-1 1.93218E-1 2.36153E-1 1.98263E-1 2.45966E-1 2.91608E-1 2.95607E-1 2.51523E-1 1.3803E-1 1.40273E-1 1.19398E-1 9.93958E-2 9.27044E-2 6.70027E-2 4.03916E-2 1.22307E-2 1.0612E-2 1.24511E-2 7.76669E-3 6.31679E-3 8.72906E-3 6.10801E-3 6.91649E-3 8.13065E-3 1.14457E-2 1.09382E-2 1.35446E-2 3.87632E-2 8.33571E-2 3.35578E-2 5.48401E-2 1.13364E-1 5.95012E-2 6.74137E-2 1.2739E-1 1.47771E-1 1.0401E-1 4.6641E-2 2.12802E-2 8.04758E-3 8.67525E-4 2.24264E-4 -9999 -9999 -9999 -9999 -9999 -9999 -9999 -9999 -9999 -9999 -9999 -9999 -9999 -9999 -9999 -9999 -9999 -9999 -9999 -9999 -9999 -9999 -9999 -9999 -9999 -9999 -9999 -9999 -9999 -9999 -9999 -9999 -9999 -9999 -9999 -9999 -9999 -9999 -9999 -9999 -9999 -9999 -9999 -9999 -9999 -9999 -9999 -9999 -9999 -9999 -9999 -9999 -9999 -9999 -9999 -9999 -9999 -9999 -9999
-9999 -9999 -9999 -9999 -9999 -9999 -9999 -9999 -9999 -9999 -9999 -9999 -9999 -9999 -9999 -9999 -9999 -9999 -9999 -9999 -9999 -9999 -9999 -9999 -9999 -9999 -9999 -9999 -9999 -9999 -9999 -9999 -9999 -9999 -9999 -9999 -9999 -9999 -9999 -9999 -9999 1.307E-2 8.50603E-3 5.15721E-3 2.87838E-3 6.54317E-3 8.96576E-3 2.58446E-2 3.8545E-2 5.42308E-2 6.51128E-2 1.1749E-2 4.78768E-3 1.37653E-2 2.1108E-2 4.87051E-2 7.16572E-2 7.85842E-2 1.01214E-1 5.76959E-2 1.75397E-2 1.40936E-2 7.61039E-2 2.92084E-1 3.24501E-1 3.39032E-1 3.41922E-1 3.64311E-1 3.20803E-1 2.53258E-1 1.46464E-1 1.80896E-1 2.49812E-1 2.53512E-1 2.56739E-1 2.30357E-1 2.43807E-1 2.51707E-1 2.13059E-1 1.40248E-1 1.00983E-1 1.09219E-1 7.69276E-2 5.34651E-2 1.66977E-2 7.13877E-3 7.05292E-3 5.46551E-3 2.72377E-3 5.14181E-3 1.4724E-2 1.39172E-2 1.54529E-2 3.02552E-2 3.97485E-2 1.43201E-2 3.08995E-2 7.76859E-2 6.23097E-2 1.12595E-1 9.20144E-2 7.81127E-2 7.74185E-2 1.45201E-1 1.70035E-1 9.90057E-2 4.28199E-2 1.36318E-2 1.52864E-3 9.18583E-4 1.82431E-3 -9999 -9999 -9999 -9999 -9999 -9999 -9999 -9999 -9999 -9999 -9999 -9999 -9999 -9999 -9999 -9999 -9999 -9999 -9999 -9999 -9999 -9999 -9999 -9999 -9999 -9999 -9999 -9999 -9999 -9999 -9999 -9999 -9999 -9999 -9999 -9999 -9999 -9999 -9999 -9999 -9999 -9999 -9999 -9999 -9999 -9999 -9999 -9999 -9999 -9999 -9999 -9999 -9999 -9999 -9999 -9999 -9999 -9999 -9999
-9999 -9999 -9999 -9999 -9999 -9999 -9999 -9999 -9999 -9999 -9999 -9999 -9999 -9999 -9999 -9999 -9999 -9999 -9999 -9999 -9999 -9999 -9999 -9999 -9999 -9999 -9999 -9999 -9999 -9999 -9999 -9999 -9999 -9999 -9999 -9999 -9999 -9999 -9999 -9999 -9999 2.49263E-2 1.38445E-2 1.66159E-2 1.21029E-2 8.80246E-3 1.16162E-2 3.3369E-2 4.89838E-2 1.03912E-1 8.47803E-2 1.28952E-2 4.36049E-3 1.50134E-2 1.25316E-2 2.44314E-2 3.55903E-2 5.54839E-2 6.66487E-2 2.91133E-2 1.28738E-2 1.14986E-2 4.89464E-2 2.07855E-1 2.85447E-1 2.80978E-1 3.03764E-1 3.4226E-1 3.5451E-1 3.2008E-1 1.9241E-1 1.64136E-1 2.34757E-1 2.78608E-1 3.05094E-1 2.9435E-1 2.72291E-1 2.50762E-1 2.08767E-1 1.40494E-1 7.44337E-2 7.77571E-2 9.84197E-2 4.86662E-2 2.16082E-2 7.57599E-3 5.12504E-3 3.91487E-3 3.19705E-3 5.80651E-3 1.02009E-2 1.79506E-2 2.96193E-2 6.10588E-2 4.6194E-2 2.34E-2 4.0947E-2 7.99227E-2 1.00068E-1 9.90968E-2 1.03745E-1 1.04611E-1 9.39612E-2 1.27989E-1 1.39891E-1 9.05677E-2 3.89981E-2 1.22308E-2 4.49356E-3 1.3285E-2 1.1563E-2 -9999 -9999 -9999 -9999 -9999 -9999 -9999 -9999 -9999 -9999 -9999 -9999 -9999 -9999 -9999 -9999 -9999 -9999 -9999 -9999 -9999 -9999 -9999 -9999 -9999 -9999 -9999 -9999 -9999 -9999 -9999 -9999 -9999 -9999 -9999 -9999 -9999 -9999 -9999 -9999 -9999 -9999 -9999 -9999 -9999 -9999 -9999 -9999 -9999 -9999 -9999 -9999 -9999 -9999 -9999 -9999 -9999 -9999 -9999
-9999 -9999 -9999 -9999 -9999 -9999 -9999 -9999 -9999 -9999 -9999 -9999 -9999 -9999 -9999 -9999 -9999 -9999 -9999 -9999 -9999 -9999 -9999 -9999 -9999 -9999 -9999 -9999 -9999 -9999 -9999 -9999 -9999 -9999 -9999 -9999 -9999 -9999 -9999 -9999 -9999 -9999 2.2935E-2 2.5228E-2 8.30127E-3 5.86246E-3 5.09929E-3 1.72189E-2 5.47809E-2 1.18145E-1 7.65631E-2 7.74371E-3 5.45841E-3 1.23941E-2 1.02586E-2 1.8046E-2 2.46206E-2 3.84596E-2 5.05579E-2 1.94934E-2 9.51785E-3 1.09381E-2 3.04234E-2 1.34553E-1 1.88072E-1 1.92463E-1 1.76793E-1 2.73528E-1 3.48207E-1 3.42804E-1 2.45872E-1 1.55904E-1 2.13008E-1 2.28862E-1 2.57846E-1 2.71212E-1 2.62474E-1 1.73804E-1 1.44979E-1 1.00336E-1 8.10365E-2 6.83357E-2 6.91082E-2 6.86167E-2 4.37555E-2 2.91383E-2 8.23204E-3 4.95816E-3 5.30771E-3 5.30376E-3 1.10557E-2 2.21899E-2 4.1105E-2 6.70627E-2 5.38807E-2 3.45597E-2 3.84808E-2 6.13467E-2 4.56681E-2 4.95167E-2 5.53689E-2 5.16973E-2 4.48914E-2 6.28813E-2 9.62381E-2 7.37051E-2 3.93251E-2 2.77524E-2 2.40648E-2 8.19719E-3 3.49534E-3 9.35695E-4 1.57617E-4 1.3022E-4 -9999 -9999 -9999 -9999 -9999 -9999 -9999 -9999 -9999 -9999 -9999 -9999 -9999 -9999 -9999 -9999 -9999 -9999 -9999 -9999 -9999 -9999 -9999 -9999 -9999 -9999 -9999 -9999 -9999 -9999 -9999 -9999 -9999 -9999 -9999 -9999 -9999 -9999 -9999 -9999 -9999 -9999 -9999 -9999 -9999 -9999 -9999 -9999 -9999 -9999 -9999 -9999 -9999 -9999 -9999 -9999
-9999 -9999 -9999 -9999 -9999 -9999 -9999 -9999 -9999 -9999 -9999 -9999 -9999 -9999 -9999 -9999 -9999 -9999 -9999 -9999 -9999 -9999 -9999 -9999 -9999 -9999 -9999 -9999 -9999 -9999 -9999 -9999 -9999 -9999 -9999 -9999 -9999 -9999 -9999 -9999 -9999 -9999 2.70654E-2 3.0028E-2 1.38067E-2 7.48505E-3 4.14104E-3 6.36222E-3 8.96455E-2 1.21391E-1 7.57731E-2 1.18796E-2 8.54881E-3 8.00835E-3 8.06594E-3 1.30056E-2 1.98249E-2 3.62258E-2 5.21356E-2 1.43846E-2 7.28481E-3 6.51494E-3 1.73653E-2 7.58933E-2 1.59896E-1 1.28978E-1 1.25016E-1 2.48462E-1 3.12834E-1 3.48643E-1 2.51703E-1 1.82002E-1 2.2174E-1 2.22571E-1 1.75782E-1 1.88023E-1 2.42846E-1 1.812E-1 1.37287E-1 1.06313E-1 7.77667E-2 6.91415E-2 6.30147E-2 7.23695E-2 3.99004E-2 3.19688E-2 1.04384E-2 5.83833E-3 3.49899E-3 4.67543E-3 1.20375E-2 3.37753E-2 6.2176E-2 7.99998E-2 6.16495E-2 4.12322E-2 3.01949E-2 2.60789E-2 1.92994E-2 3.78699E-2 1.66281E-2 1.62441E-2 2.01718E-2 4.48662E-2 7.65639E-2 5.38078E-2 4.61295E-2 3.5603E-2 1.04146E-2 1.0074E-3 1.99038E-4 1.13526E-4 7.68091E-5 6.53727E-5 3.50072E-5 -9999 -9999 -9999 -9999 -9999 -9999 -9999 -9999 -9999 -9999 -9999 -9999 -9999 -9999 -9999 -9999 -9999 -9999 -9999 -9999 -9999 -9999 -9999 -9999 -9999 -9999 -9999 -9999 -9999 -9999 -9999 -9999 -9999 -9999 -9999 -9999 -9999 -9999 -9999 -9999 -9999 -9999 -9999 -9999 -9999 -9999 -9999 -9999 -9999 -9999 -9999 -9999 -9999 -9999 -9999
-9999 -9999 -9999 -9999 -9999 -9999 -9999 -9999 -9999 -9999 -9999 -9999 -9999 -9999 -9999 -9999 -9999 -9999 -9999 -9999 -9999 -9999 -9999 -9999 -9999 -9999 -9999 -9999 -9999 -9999 -9999 -9999 -9999 -9999 -9999 -9999 -9999 -9999 -9999 -9999 -9999 -9999 3.68574E-2 4.11717E-2 1.78347E-2 1.15441E-2 4.98706E-3 6.55992E-3 1.20287E-1 1.51016E-1 9.79657E-2 1.78314E-2 9.53132E-3 7.25999E-3 8.2464E-3 1.32309E-2 1.51687E-2 3.16524E-2 6.43542E-2 3.78225E-2 1.34102E-2 6.19477E-3 1.481E-2 9.02453E-2 1.51037E-1 1.25229E-1 1.6075E-1 1.4956E-1 1.84645E-1 2.30328E-1 2.49092E-1 2.4371E-1 3.04902E-1 2.61121E-1 1.49658E-1 1.2743E-1 1.32288E-1 1.2009E-1 1.31244E-1 1.17879E-1 7.77209E-2 4.42501E-2 3.07964E-2 3.15814E-2 3.27145E-2 2.97505E-2 1.23626E-2 5.46083E-3 2.90214E-3 2.04427E-3 9.39954E-3 1.6918E-2 2.96928E-2 4.04195E-2 3.86215E-2 2.92433E-2 1.49133E-2 9.47428E-3 1.12277E-2 1.03857E-2 5.81333E-3 7.72496E-3 1.65686E-2 3.6468E-2 5.82314E-2 5.79935E-2 3.81755E-2 1.21764E-2 4.48138E-3 5.68381E-3 1.88282E-3 1.56528E-4 1.66343E-4 -9999 -9999 -9999 -9999 -9999 -9999 -9999 -9999 -9999 -9999 -9999 -9999 -9999 -9999 -9999 -9999 -9999 -9999 -9999 -9999 -9999 -9999 -9999 -9999 -9999 -9999 -9999 -9999 -9999 -9999 -9999 -9999 -9999 -9999 -9999 -9999 -9999 -9999 -9999 -9999 -9999 -9999 -9999 -9999 -9999 -9999 -9999 -9999 -9999 -9999 -9999 -9999 -9999 -9999 -9999 -9999 -9999
-9999 -9999 -9999 -9999 -9999 -9999 -9999 -9999 -9999 -9999 -9999 -9999 -9999 -9999 -9999 -9999 -9999 -9999 -9999 -9999 -9999 -9999 -9999 -9999 -9999 -9999 -9999 -9999 -9999 -9999 -9999 -9999 -9999 -9999 -9999 -9999 -9999 -9999 -9999 -9999 -9999 -9999 2.81646E-2 2.9286E-2 1.57362E-2 1.85636E-2 1.99643E-2 1.53966E-2 5.37336E-2 1.37131E-1 6.69741E-2 1.13167E-2 6.73687E-3 1.11506E-2 9.34343E-3 1.32847E-2 1.06931E-2 1.62038E-2 3.92749E-2 4.22764E-2 1.07398E-2 5.4115E-3 1.38193E-2 8.20825E-2 1.55506E-1 1.55554E-1 1.60945E-1 1.69388E-1 1.89724E-1 1.48602E-1 2.06222E-1 2.53896E-1 3.01534E-1 2.62814E-1 1.42094E-1 8.58574E-2 7.38354E-2 1.11272E-1 1.2195E-1 8.00725E-2 8.24188E-2 5.833E-2 5.15419E-2 2.03502E-2 2.59618E-2 4.11942E-2 2.58941E-2 8.12131E-3 2.13001E-3 1.7688E-3 2.39135E-3 7.23458E-3 1.31531E-2 1.66736E-2 2.03129E-2 1.56142E-2 7.25643E-3 4.13487E-3 1.05685E-2 5.87923E-3 4.9163E-3 8.99304E-3 1.49763E-2 2.64724E-2 3.05932E-2 3.84731E-2 2.92563E-2 2.0888E-2 1.44853E-2 1.17474E-2 1.56464E-3 2.85946E-4 2.01969E-4 7.83936E-5 3.86774E-5 -9999 -9999 -9999 -9999 -9999 -9999 -9999 -9999 -9999 -9999 -9999 -9999 -9999 -9999 -9999 -9999 -9999 -9999 -9999 -9999 -9999 -9999 -9999 -9999 -9999 -9999 -9999 -9999 -9999 -9999 -9999 -9999 -9999 -9999 -9999 -9999 -9999 -9999 -9999 -9999 -9999 -9999 -9999 -9999 -9999 -9999 -9999 -9999 -9999 -9999 -9999 -9999 -9999 -9999 -9999
-9999 -9999 -9999 -9999 -9999 -9999 -9999 -9999 -9999 -9999 -9999 -9999 -9999 -9999 -9999 -9999 -9999 -9999 -9999 -9999 -9999 -9999 -9999 -9999 -9999 -9999 -9999 -9999 -9999 -9999 -9999 -9999 -9999 -9999 -9999 -9999 -9999 -9999 -9999 -9999 -9999 -9999 1.83596E-2 2.42574E-2 1.52477E-2 1.51398E-2 2.44669E-2 1.32427E-2 1.70711E-2 3.50231E-2 2.07157E-2 8.91528E-3 7.87205E-3 6.54091E-3 5.29622E-3 6.49265E-3 7.13653E-3 1.1975E-2 1.89669E-2 1.8825E-2 6.83348E-3 8.17856E-3 1.43866E-2 5.04278E-2 1.42085E-1 1.7043E-1 1.5756E-1 1.48778E-1 1.73885E-1 1.91393E-1 2.20216E-1 2.59597E-1 2.44912E-1 1.64288E-1 1.232E-1 9.69628E-2 7.8364E-2 8.34372E-2 1.2703E-1 9.45446E-2 8.11755E-2 7.53406E-2 3.95878E-2 1.19067E-2 2.58857E-2 4.8359E-2 4.68981E-2 2.03052E-2 5.43123E-3 1.82591E-3 1.70473E-3 5.07091E-3 6.64614E-3 6.30654E-3 1.17364E-2 1.42071E-2 1.05184E-2 4.12909E-3 9.63819E-3 4.67817E-3 4.78831E-3 8.81261E-3 1.29322E-2 2.22599E-2 4.51643E-2 2.91373E-2 1.26425E-2 2.10968E-2 1.96904E-2 5.28737E-3 1.54582E-3 7.51144E-4 1.60579E-4 9.42411E-5 1.32666E-4 -9999 -9999 -9999 -9999 -9999 -9999 -9999 -9999 -9999 -9999 -9999 -9999 -9999 -9999 -9999 -9999 -9999 -9999 -9999 -9999 -9999 -9999 -9999 -9999 -9999 -9999 -9999 -9999 -9999 -9999 -9999 -9999 -9999 -9999 -9999 -9999 -9999 -9999 -9999 -9999 -9999 -9999 -9999 -9999 -9999 -9999 -9999 -9999 -9999 -9999 -9999 -9999 -9999 -9999 -9999
-9999 -9999 -9999 -9999 -9999 -9999 -9999 -9999 -9999 -9999 -9999 -9999 -9999 -9999 -9999 -9999 -9999 -9999 -9999 -9999 -9999 -9999 -9999 -9999 -9999 -9999 -9999 -9999 -9999 -9999 -9999 -9999 -9999 -9999 -9999 -9999 -9999 -9999 -9999 -9999 -9999 -9999 8.45743E-3 7.91417E-3 1.07499E-2 1.65847E-2 1.29218E-2 6.76241E-3 1.14089E-2 3.32983E-2 2.5372E-2 8.0455E-3 3.67125E-3 3.23949E-3 3.42018E-3 4.77912E-3 6.69471E-3 1.09842E-2 1.02384E-2 7.79133E-3 6.03158E-3 1.52363E-2 2.02981E-2 3.05967E-2 1.12007E-1 1.66373E-1 1.71358E-1 1.52988E-1 1.76045E-1 1.45461E-1 1.84503E-1 2.99965E-1 3.05283E-1 2.28595E-1 1.54665E-1 1.39329E-1 8.66682E-2 5.04881E-2 6.89992E-2 9.90147E-2 9.38063E-2 5.43583E-2 2.64094E-2 1.05045E-2 1.37197E-2 3.5298E-2 4.51718E-2 4.03499E-2 1.28512E-2 3.79391E-3 1.63893E-3 1.94456E-3 3.25356E-3 3.5429E-3 7.67644E-3 1.66394E-2 2.32852E-2 4.90591E-3 4.01287E-3 3.75372E-3 4.2362E-3 6.50178E-3 7.01069E-3 2.46773E-2 4.39876E-2 2.60049E-2 6.22939E-3 4.67399E-3 7.12656E-3 4.62902E-3 1.30276E-3 1.4068E-4 8.54617E-5 1.40814E-4 7.47124E-4 3.29475E-3 -9999 -9999 -9999 -9999 -9999 -9999 -9999 -9999 -9999 -9999 -9999 -9999 -9999 -9999 -9999 -9999 -9999 -9999 -9999 -9999 -9999 -9999 -9999 -9999 -9999 -9999 -9999 -9999 -9999 -9999 -9999 -9999 -9999 -9999 -9999 -9999 -9999 -9999 -9999 -9999 -9999 -9999 -9999 -9999 -9999 -9999 -9999 -9999 -9999 -9999 -9999 -9999 -9999 -9999
-9999 -9999 -9999 -9999 -9999 -9999 -9999 -9999 -9999 -9999 -9999 -9999 -9999 -9999 -9999 -9999 -9999 -9999 -9999 -9999 -9999 -9999 -9999 -9999 -9999 -9999 -9999 -9999 -9999 -9999 -9999 -9999 -9999 -9999 -9999 -9999 -9999 -9999 -9999 -9999 -9999 -9999 -9999 9.97955E-3 9.44105E-3 1.88866E-2 9.74683E-3 7.08805E-3 1.57387E-2 1.95336E-2 2.06989E-2 5.37282E-3 2.68757E-3 2.27907E-3 4.28314E-3 5.88967E-3 7.20859E-3 1.31162E-2 8.64817E-3 5.97193E-3 9.57324E-3 1.50573E-2 1.64432E-2 3.26462E-2 8.46174E-2 1.9677E-1 1.87803E-1 1.85392E-1 1.6562E-1 1.9497E-1 2.22729E-1 2.75232E-1 2.84582E-1 2.61173E-1 1.79594E-1 1.05904E-1 5.11634E-2 1.7035E-2 2.03014E-2 3.35369E-2 4.63178E-2 3.63352E-2 2.31757E-2 7.91095E-3 1.0257E-2 1.64905E-2 3.28566E-2 3.8931E-2 1.76312E-2 5.94829E-3 2.54636E-3 8.72963E-4 3.29735E-3 4.15961E-3 8.23139E-3 1.46486E-2 2.03284E-2 5.78183E-3 4.08484E-3 2.52848E-3 3.29929E-3 3.91567E-3 6.9757E-3 1.7422E-2 1.72132E-2 9.67708E-3 3.84737E-3 1.28267E-3 3.02445E-3 4.35567E-3 5.91342E-4 1.68466E-4 9.20065E-5 1.4593E-4 8.3988E-4 -9999 -9999 -9999 -9999 -9999 -9999 -9999 -9999 -9999 -9999 -9999 -9999 -9999 -9999 -9999 -9999 -9999 -9999 -9999 -9999 -9999 -9999 -9999 -9999 -9999 -9999 -9999 -9999 -9999 -9999 -9999 -9999 -9999 -9999 -9999 -9999 -9999 -9999 -9999 -9999 -9999 -9999 -9999 -9999 -9999 -9999 -9999 -9999 -9999 -9999 -9999 -9999 -9999 -9999 -9999
-9999 -9999 -9999 -9999 -9999 -9999 -9999 -9999 -9999 -9999 -9999 -9999 -9999 -9999 -9999 -9999 -9999 -9999 -9999 -9999 -9999 -9999 -9999 -9999 -9999 -9999 -9999 -9999 -9999 -9999 -9999 -9999 -9999 -9999 -9999 -9999 -9999 -9999 -9999 -9999 -9999 -9999 -9999 1.26991E-2 9.41095E-3 1.23206E-2 1.30987E-2 1.03597E-2 1.69788E-2 4.11151E-2 1.75896E-2 5.59205E-3 3.24046E-3 2.40387E-3 4.20817E-3 5.22694E-3 8.19711E-3 1.73853E-2 1.34269E-2 1.65083E-2 1.46664E-2 1.16354E-2 1.91599E-2 6.69277E-2 1.45956E-1 2.42461E-1 2.39339E-1 2.05502E-1 1.92606E-1 2.14025E-1 2.41794E-1 2.17292E-1 2.10216E-1 1.4676E-1 7.58189E-2 4.86636E-2 2.38028E-2 1.35679E-2 6.86828E-3 4.73625E-3 1.98355E-2 1.73316E-2 1.14077E-2 5.84517E-3 4.70062E-3 1.40529E-2 2.50467E-2 3.65064E-2 2.31269E-2 8.91051E-3 2.40397E-3 8.61597E-4 2.25356E-3 3.8864E-3 8.88707E-3 1.3166E-2 1.39415E-2 9.99856E-3 1.22138E-2 3.68347E-3 1.74803E-3 4.07388E-3 6.48846E-3 1.03242E-2 4.93256E-3 2.09016E-3 9.93194E-4 7.836E-4 3.60413E-3 3.06366E-3 4.58174E-4 1.46432E-4 2.01823E-4 5.30053E-4 -9999 -9999 -9999 -9999 -9999 -9999 -9999 -9999 -9999 -9999 -9999 -9999 -9999 -9999 -9999 -9999 -9999 -9999 -9999 -9999 -9999 -9999 -9999 -9999 -9999 -9999 -9999 -9999 -9999 -9999 -9999 -9999 -9999 -9999 -9999 -9999 -9999 -9999 -9999 -9999 -9999 -9999 -9999 -9999 -9999 -9999 -9999 -9999 -9999 -9999 -9999 -9999 -9999 -9999 -9999 -9999
-9999 -9999 -9999 -9999 -9999 -9999 -9999 -9999 -9999 -9999 -9999 -9999 -9999 -9999 -9999 -9999 -9999 -9999 -9999 -9999 -9999 -9999 -9999 -9999 -9999 -9999 -9999 -9999 -9999 -9999 -9999 -9999 -9999 -9999 -9999 -9999 -9999 -9999 -9999 -9999 -9999 -9999 -9999 1.33895E-2 6.44636E-3 5.4204E-3 1.14265E-2 4.73889E-3 1.28496E-2 3.67089E-2 1.02156E-2 4.0769E-3 3.77624E-3 3.94761E-3 8.12419E-3 7.17681E-3 1.46233E-2 1.95809E-2 8.15311E-3 1.80934E-2 1.4729E-2 1.06589E-2 3.29819E-2 1.05661E-1 2.49182E-1 3.0147E-1 2.59745E-1 2.14066E-1 2.02844E-1 2.17568E-1 1.65062E-1 1.49573E-1 1.27791E-1 8.1165E-2 3.94678E-2 2.28554E-2 1.17194E-2 6.93336E-3 3.42986E-3 4.73293E-3 1.70304E-2 1.19798E-2 5.86262E-3 4.28995E-3 7.74652E-3 1.28276E-2 1.89403E-2 1.76246E-2 1.41293E-2 6.57528E-3 1.81833E-3 9.60881E-4 1.26882E-3 3.913E-3 7.58438E-3 8.95775E-3 7.29381E-3 1.00669E-2 1.36189E-2 3.74226E-3 1.53494E-3 2.18065E-3 4.38984E-3 5.9602E-3 6.02203E-3 2.76474E-3 1.00604E-3 4.64513E-4 1.39908E-3 1.52659E-3 2.73199E-4 2.65485E-4 5.86165E-4 -9999 -9999 -9999 -9999 -9999 -9999 -9999 -9999 -9999 -9999 -9999 -9999 -9999 -9999 -9999 -9999 -9999 -9999 -9999 -9999 -9999 -9999 -9999 -9999 -9999 -9999 -9999 -9999 -9999 -9999 -9999 -9999 -9999 -9999 -9999 -9999 -9999 -9999 -9999 -9999 -9999 -9999 -9999 -9999 -9999 -9999 -9999 -9999 -9999 -9999 -9999 -9999 -9999 -9999 -9999 -9999 -9999
-9999 -9999 -9999 -9999 -9999 -9999 -9999 -9999 -9999 -9999 -9999 -9999 -9999 -9999 -9999 -9999 -9999 -9999 -9999 -9999 -9999 -9999 -9999 -9999 -9999 -9999 -9999 -9999 -9999 -9999 -9999 -9999 -9999 -9999 -9999 -9999 -9999 -9999 -9999 -9999 -9999 -9999 -9999 5.24744E-3 4.86692E-3 5.05023E-3 1.85177E-3 3.5194E-3 1.22525E-2 1.00025E-2 3.85061E-3 3.99967E-3 8.87834E-3 8.8517E-3 8.11839E-3 6.11774E-3 1.51734E-2 3.95734E-2 8.79461E-3 1.37972E-2 2.37804E-2 1.36115E-2 2.94586E-2 9.1099E-2 2.31881E-1 2.44241E-1 2.05204E-1 1.68083E-1 1.53595E-1 1.83055E-1 1.51136E-1 8.47087E-2 8.47954E-2 8.02576E-2 4.40862E-2 1.52922E-2 6.70226E-3 4.30947E-3 5.08354E-3 1.0302E-2 1.7028E-2 1.00154E-2 6.3228E-3 4.32678E-3 8.47813E-3 1.1889E-2 1.22598E-2 1.14086E-2 6.94466E-3 2.83812E-3 1.05401E-3 1.29981E-3 9.69454E-4 4.55687E-3 7.38038E-3 4.10932E-3 2.60556E-3 8.85487E-3 2.05815E-2 1.13351E-2 1.53099E-3 6.54226E-4 1.21439E-3 2.54006E-3 3.01473E-3 2.20641E-3 8.35491E-4 2.49213E-4 9.00508E-4 1.9083E-3 3.959E-4 1.23537E-3 -9999 -9999 -9999 -9999 -9999 -9999 -9999 -9999 -9999 -9999 -9999 -9999 -9999 -9999 -9999 -9999 -9999 -9999 -9999 -9999 -9999 -9999 -9999 -9999 -9999 -9999 -9999 -9999 -9999 -9999 -9999 -9999 -9999 -9999 -9999 -9999 -9999 -9999 -9999 -9999 -9999 -9999 -9999 -9999 -9999 -9999 -9999 -9999 -9999 -9999 -9999 -9999 -9999 -9999 -9999 -9999 -9999 -9999
-9999 -9999 -9999 -9999 -9999 -9999 -9999 -9999 -9999 -9999 -9999 -9999 -9999 -9999 -9999 -9999 -9999 -9999 -9999 -9999 -9999 -9999 -9999 -9999 -9999 -9999 -9999 -9999 -9999 -9999 -9999 -9999 -9999 -9999 -9999 -9999 -9999 -9999 -9999 -9999 -9999 -9999 2.70652E-3 2.70373E-3 6.59986E-3 1.54729E-3 2.39347E-3 6.47644E-3 8.18419E-3 7.54987E-3 5.35123E-3 5.17612E-3 8.37505E-3 1.28642E-2 9.7195E-3 5.44159E-3 1.63534E-2 3.42533E-2 6.11837E-3 1.34874E-2 3.50356E-2 2.2365E-2 2.56198E-2 1.01354E-1 2.04515E-1 2.18873E-1 2.04215E-1 1.46034E-1 1.2312E-1 1.4342E-1 1.51491E-1 1.12055E-1 5.76988E-2 6.5361E-2 7.73704E-2 5.01577E-2 2.21941E-2 1.7393E-2 2.35385E-2 2.59888E-2 2.32346E-2 1.13876E-2 8.1676E-3 2.93228E-3 3.93109E-3 8.50612E-3 8.12574E-3 1.01156E-2 7.79409E-3 2.72712E-3 1.23595E-3 1.44948E-3 1.1394E-3 3.80384E-3 3.5293E-3 1.64193E-3 3.02756E-3 1.28123E-2 2.793E-2 1.27255E-2 2.18792E-3 5.30776E-4 4.57852E-4 8.5938E-4 1.38038E-3 2.00781E-3 5.0589E-4 1.6284E-4 7.16107E-4 1.37123E-3 3.99041E-4 -9999 -9999 -9999 -9999 -9999 -9999 -9999 -9999 -9999 -9999 -9999 -9999 -9999 -9999 -9999 -9999 -9999 -9999 -9999 -9999 -9999 -9999 -9999 -9999 -9999 -9999 -9999 -9999 -9999 -9999 -9999 -9999 -9999 -9999 -9999 -9999 -9999 -9999 -9999 -9999 -9999 -9999 -9999 -9999 -9999 -9999 -9999 -9999 -9999 -9999 -9999 -9999 -9999 -9999 -9999 -9999 -9999 -9999 -9999
-9999 -9999 -9999 -9999 -9999 -9999 -9999 -9999 -9999 -9999 -9999 -9999 -9999 -9999 -9999 -9999 -9999 -9999 -9999 -9999 -9999 -9999 -9999 -9999 -9999 -9999 -9999 -9999 -9999 -9999 -9999 -9999 -9999 -9999 -9999 -9999 -9999 -9999 -9999 -9999 -9999 -9999 1.77046E-3 1.95384E-3 3.70001E-3 1.33437E-3 2.2223E-3 2.22989E-3 1.90043E-3 1.99709E-3 2.86229E-3 7.15826E-3 2.5105E-2 5.59601E-2 1.99652E-2 4.71797E-3 -9999 1.37181E-2 5.13029E-3 2.01804E-2 4.17125E-2 3.1313E-2 3.27371E-2 1.13376E-1 2.09E-1 2.52077E-1 1.80516E-1 1.26478E-1 1.08564E-1 9.69973E-2 1.2105E-1 1.29003E-1 6.20224E-2 3.81578E-2 5.1118E-2 4.51261E-2 3.78464E-2 3.38102E-2 3.12164E-2 1.58344E-2 1.3156E-2 1.21698E-2 8.6988E-3 3.56278E-3 2.99156E-3 5.71403E-3 7.16818E-3 5.48911E-3 5.54156E-3 2.97263E-3 1.0761E-3 1.01529E-3 1.83804E-3 2.50924E-3 1.11472E-3 1.98652E-3 6.31118E-3 2.16032E-2 4.06803E-2 3.23125E-2 1.31112E-2 2.38896E-3 3.88689E-4 2.9644E-4 5.07439E-4 6.43743E-4 2.44367E-4 1.84997E-4 5.05797E-4 1.93221E-3 5.80228E-4 -9999 -9999 -9999 -9999 -9999 -9999 -9999 -9999 -9999 -9999 -9999 -9999 -9999 -9999 -9999 -9999 -9999 -9999 -9999 -9999 -9999 -9999 -9999 -9999 -9999 -9999 -9999 -9999 -9999 -9999 -9999 -9999 -9999 -9999 -9999 -9999 -9999 -9999 -9999 -9999 -9999 -9999 -9999 -9999 -9999 -9999 -9999 -9999 -9999 -9999 -9999 -9999 -9999 -9999 -9999 -9999 -9999 -9999 -9999
-9999 -9999 -9999 -9999 -9999 -9999 -9999 -9999 -9999 -9999 -9999 -9999 -9999 -9999 -9999 -9999 -9999 -9999 -9999 -9999 -9999 -9999 -9999 -9999 -9999 -9999 -9999 -9999 -9999 -9999 -9999 -9999 -9999 -9999 -9999 -9999 -9999 -9999 -9999 -9999 -9999 -9999 1.24945E-3 2.35775E-3 1.99049E-3 1.55447E-3 1.46941E-3 4.36916E-3 1.78096E-3 1.37641E-3 2.39864E-3 9.57309E-3 7.84775E-2 1.30834E-1 -9999 -9999 -9999 2.52287E-3 3.5642E-3 2.05508E-2 3.77404E-2 2.06122E-2 3.63011E-2 1.55864E-1 2.50775E-1 1.63027E-1 1.45365E-1 1.18826E-1 8.17972E-2 8.33714E-2 1.07825E-1 1.674E-1 1.51198E-1 6.86012E-2 3.46567E-2 1.67056E-2 1.42724E-2 2.14584E-2 2.06865E-2 7.2196E-3 5.8677E-3 1.07315E-2 1.71218E-2 5.49375E-3 3.32446E-3 6.06762E-3 7.2219E-3 7.74694E-3 4.71601E-3 2.17497E-3 1.20771E-3 9.76824E-4 5.83212E-4 1.44739E-3 1.61557E-3 4.02255E-3 1.2969E-2 1.02523E-2 8.61363E-3 8.5954E-3 1.26258E-2 6.23071E-3 8.56219E-4 2.93175E-4 3.78159E-4 4.20529E-4 1.08737E-4 1.47133E-4 3.59373E-4 4.5047E-4 5.73761E-5 -9999 -9999 -9999 -9999 -9999 -9999 -9999 -9999 -9999 -9999 -9999 -9999 -9999 -9999 -9999 -9999 -9999 -9999 -9999 -9999 -9999 -9999 -9999 -9999 -9999 -9999 -9999 -9999 -9999 -9999 -9999 -9999 -9999 -9999 -9999 -9999 -9999 -9999 -9999 -9999 -9999 -9999 -9999 -9999 -9999 -9999 -9999 -9999 -9999 -9999 -9999 -9999 -9999 -9999 -9999 -9999 -9999 -9999 -9999
-9999 -9999 -9999 -9999 -9999 -9999 -9999 -9999 -9999 -9999 -9999 -9999 -9999 -9999 -9999 -9999 -9999 -9999 -9999 -9999 -9999 -9999 -9999 -9999 -9999 -9999 -9999 -9999 -9999 -9999 -9999 -9999 -9999 -9999 -9999 -9999 -9999 -9999 -9999 -9999 -9999 -9999 -9999 3.43832E-3 3.07475E-3 2.14173E-3 3.07412E-3 3.85596E-3 2.94191E-3 4.28311E-3 3.00394E-3 6.71624E-3 3.81688E-2 1.45509E-1 -9999 -9999 -9999 2.98323E-3 5.06047E-3 1.41149E-2 1.86886E-2 1.97861E-2 3.02951E-2 1.28671E-1 1.77582E-1 9.57155E-2 6.22709E-2 7.34828E-2 8.14103E-2 5.9008E-2 6.38294E-2 9.36E-2 7.6915E-2 5.57122E-2 4.63189E-2 2.65176E-2 1.02014E-2 1.81311E-2 2.27852E-2 1.24177E-2 1.45837E-2 2.63926E-2 2.85749E-2 1.04548E-2 2.83947E-3 5.17158E-3 6.07616E-3 5.68669E-3 5.05822E-3 3.34119E-3 1.94018E-3 7.7264E-4 3.86336E-4 1.43082E-3 4.15611E-3 1.06381E-2 2.50507E-2 1.47618E-2 6.72148E-3 2.41727E-3 4.35788E-3 2.65885E-3 3.624E-4 2.15104E-4 1.96896E-4 1.55051E-4 1.37924E-4 2.07271E-4 9.45378E-5 2.00006E-5 1.83315E-5 2.37207E-5 -9999 -9999 -9999 -9999 -9999 -9999 -9999 -9999 -9999 -9999 -9999 -9999 -9999 -9999 -9999 -9999 -9999 -9999 -9999 -9999 -9999 -9999 -9999 -9999 -9999 -9999 -9999 -9999 -9999 -9999 -9999 -9999 -9999 -9999 -9999 -9999 -9999 -9999 -9999 -9999 -9999 -9999 -9999 -9999 -9999 -9999 -9999 -9999 -9999 -9999 -9999 -9999 -9999 -9999 -9999 -9999 -9999 -9999
-9999 -9999 -9999 -9999 -9999 -9999 -9999 -9999 -9999 -9999 -9999 -9999 -9999 -9999 -9999 -9999 -9999 -9999 -9999 -9999 -9999 -9999 -9999 -9999 -9999 -9999 -9999 -9999 -9999 -9999 -9999 -9999 -9999 -9999 -9999 -9999 -9999 -9999 -9999 -9999 -9999 -9999 -9999 3.96978E-3 4.95781E-3 1.79738E-3 2.56284E-3 3.03142E-3 8.76883E-3 5.33378E-3 4.96269E-3 9.92838E-3 2.21873E-2 -9999 -9999 -9999 -9999 -9999 -9999 4.93613E-3 8.74622E-3 1.20778E-2 3.75367E-2 1.74927E-1 2.37864E-1 1.62E-1 9.09561E-2 3.05633E-2 3.42468E-2 2.45558E-2 3.1817E-2 5.73105E-2 6.89228E-2 4.76052E-2 3.21257E-2 9.43099E-3 8.87918E-3 1.60571E-2 1.4311E-2 1.93511E-2 3.07774E-2 3.53748E-2 3.19137E-2 9.18834E-3 1.86637E-3 3.4406E-3 5.09537E-3 3.45547E-3 4.08541E-3 6.02441E-3 2.54876E-3 5.25073E-4 4.08309E-4 1.12774E-3 5.42201E-3 1.45394E-2 1.9932E-2 5.48758E-3 2.4661E-3 1.40761E-3 8.67593E-4 3.39434E-4 1.28492E-4 1.12697E-4 2.08011E-4 1.49718E-4 1.66355E-4 5.07379E-5 1.07614E-5 1.10962E-5 2.22193E-5 -9999 -9999 -9999 -9999 -9999 -9999 -9999 -9999 -9999 -9999 -9999 -9999 -9999 -9999 -9999 -9999 -9999 -9999 -9999 -9999 -9999 -9999 -9999 -9999 -9999 -9999 -9999 -9999 -9999 -9999 -9999 -9999 -9999 -9999 -9999 -9999 -9999 -9999 -9999 -9999 -9999 -9999 -9999 -9999 -9999 -9999 -9999 -9999 -9999 -9999 -9999 -9999 -9999 -9999 -9999 -9999 -9999 -9999 -9999
-9999 -9999 -9999 -9999 -9999 -9999 -9999 -9999 -9999 -9999 -9999 -9999 -9999 -9999 -9999 -9999 -9999 -9999 -9999 -9999 -9999 -9999 -9999 -9999 -9999 -9999 -9999 -9999 -9999 -9999 -9999 -9999 -9999 -9999 -9999 -9999 -9999 -9999 -9999 -9999 -9999 -9999 -9999 2.53073E-3 5.25676E-3 1.39205E-3 1.73365E-3 2.78226E-3 4.7135E-3 1.87974E-3 1.35065E-3 2.10806E-3 4.33759E-3 -9999 -9999 -9999 -9999 -9999 -9999 -9999 1.17476E-2 3.75995E-2 9.02247E-2 2.23852E-1 2.13462E-1 1.88001E-1 1.01887E-1 2.56302E-2 1.3805E-2 1.61943E-2 3.39348E-2 2.99425E-2 2.80815E-2 2.1829E-2 9.67065E-3 4.64285E-3 7.66756E-3 1.38288E-2 9.97048E-3 1.04888E-2 9.54645E-3 1.54227E-2 1.95218E-2 5.48869E-3 9.99675E-4 1.46347E-3 2.6879E-3 4.76044E-3 1.07137E-2 1.60125E-2 3.18897E-3 5.99239E-4 3.45751E-4 9.39945E-4 2.90564E-3 9.13307E-3 1.34143E-2 5.40542E-3 5.5461E-3 4.54528E-3 1.13118E-3 3.1788E-4 1.04142E-4 8.68161E-5 1.75981E-4 1.29091E-4 6.45354E-5 1.28937E-5 1.20236E-5 1.02332E-5 -9999 -9999 -9999 -9999 -9999 -9999 -9999 -9999 -9999 -9999 -9999 -9999 -9999 -9999 -9999 -9999 -9999 -9999 -9999 -9999 -9999 -9999 -9999 -9999 -9999 -9999 -9999 -9999 -9999 -9999 -9999 -9999 -9999 -9999 -9999 -9999 -9999 -9999 -9999 -9999 -9999 -9999 -9999 -9999 -9999 -9999 -9999 -9999 -9999 -9999 -9999 -9999 -9999 -9999 -9999 -9999 -9999 -9999 -9999 -9999
-9999 -9999 -9999 -9999 -9999 -9999 -9999 -9999 -9999 -9999 -9999 -9999 -9999 -9999 -9999 -9999 -9999 -9999 -9999 -9999 -9999 -9999 -9999 -9999 -9999 -9999 -9999 -9999 -9999 -9999 -9999 -9999 -9999 -9999 -9999 -9999 -9999 -9999 -9999 -9999 -9999 -9999 -9999 -9999 5.307E-3 1.74689E-3 9.39063E-4 2.95365E-3 2.14959E-3 1.5608E-3 2.3834E-3 3.73849E-3 -9999 -9999 -9999 -9999 -9999 -9999 -9999 -9999 -9999 6.91185E-2 1.2333E-1 1.4022E-1 9.20194E-2 6.29541E-2 3.13846E-2 1.52436E-2 1.16248E-2 1.35031E-2 2.51795E-2 3.22379E-2 2.11381E-2 1.07897E-2 8.44226E-3 9.12912E-3 1.04815E-2 8.83199E-3 7.35558E-3 5.39516E-3 6.37084E-3 1.04717E-2 9.49554E-3 1.91403E-3 9.42729E-4 1.20467E-3 2.22074E-3 7.08367E-3 1.63104E-2 1.29044E-2 2.25408E-3 4.34558E-4 4.9553E-4 5.4394E-4 1.59414E-3 2.69592E-3 9.51382E-3 4.07622E-3 3.91842E-3 3.18424E-3 2.21334E-3 7.59009E-4 1.04974E-4 7.24723E-5 5.9647E-5 5.79704E-5 3.97025E-5 1.52351E-5 -9999 -9999 -9999 -9999 -9999 -9999 -9999 -9999 -9999 -9999 -9999 -9999 -9999 -9999 -9999 -9999 -9999 -9999 -9999 -9999 -9999 -9999 -9999 -9999 -9999 -9999 -9999 -9999 -9999 -9999 -9999 -9999 -9999 -9999 -9999 -9999 -9999 -9999 -9999 -9999 -9999 -9999 -9999 -9999 -9999 -9999 -9999 -9999 -9999 -9999 -9999 -9999 -9999 -9999 -9999 -9999 -9999 -9999 -9999 -9999 -9999 -9999
-9999 -9999 -9999 -9999 -9999 -9999 -9999 -9999 -9999 -9999 -9999 -9999 -9999 -9999 -9999 -9999 -9999 -9999 -9999 -9999 -9999 -9999 -9999 -9999 -9999 -9999 -9999 -9999 -9999 -9999 -9999 -9999 -9999 -9999 -9999 -9999 -9999 -9999 -9999 -9999 -9999 -9999 -9999 -9999 4.68029E-3 1.46123E-3 2.29711E-3 3.10893E-3 2.44563E-3 4.32665E-3 4.56227E-3 -9999 -9999 -9999 -9999 -9999 -9999 -9999 -9999 -9999 -9999 -9999 -9999 1.03333E-1 8.12263E-2 3.22068E-2 1.31016E-2 1.00552E-2 1.1374E-2 1.35992E-2 1.37483E-2 3.77549E-2 3.67632E-2 2.42714E-2 1.52228E-2 1.42553E-2 9.03339E-3 6.53828E-3 7.14482E-3 5.61062E-3 5.74117E-3 6.63993E-3 5.85547E-3 1.29395E-3 1.39761E-3 2.15687E-3 2.82902E-3 5.08474E-3 1.0818E-2 1.02308E-2 1.67057E-3 3.87475E-4 5.92357E-4 3.95423E-4 9.09244E-4 1.62859E-3 5.36848E-3 2.56313E-3 1.15414E-3 7.75156E-4 8.02809E-4 7.74862E-4 4.54181E-4 6.70831E-5 4.37732E-5 2.68653E-5 2.03388E-5 -9999 -9999 -9999 -9999 -9999 -9999 -9999 -9999 -9999 -9999 -9999 -9999 -9999 -9999 -9999 -9999 -9999 -9999 -9999 -9999 -9999 -9999 -9999 -9999 -9999 -9999 -9999 -9999 -9999 -9999 -9999 -9999 -9999 -9999 -9999 -9999 -9999 -9999 -9999 -9999 -9999 -9999 -9999 -9999 -9999 -9999 -9999 -9999 -9999 -9999 -9999 -9999 -9999 -9999 -9999 -9999 -9999 -9999 -9999 -9999 -9999 -9999 -9999
-9999 -9999 -9999 -9999 -9999 -9999 -9999 -9999 -9999 -9999 -9999 -9999 -9999 -9999 -9999 -9999 -9999 -9999 -9999 -9999 -9999 -9999 -9999 -9999 -9999 -9999 -9999 -9999 -9999 -9999 -9999 -9999 -9999 -9999 -9999 -9999 -9999 -9999 -9999 -9999 -9999 -9999 -9999 -9999 2.39255E-3 3.56895E-3 4.99241E-3 2.38951E-3 2.11692E-3 -9999 -9999 -9999 -9999 -9999 -9999 -9999 -9999 -9999 -9999 -9999 -9999 -9999 -9999 3.5696E-2 2.6726E-2 1.4134E-2 1.27674E-2 1.14559E-2 7.46438E-3 1.09001E-2 1.18028E-2 1.64483E-2 1.42358E-2 2.25441E-2 2.00917E-2 1.06285E-2 3.5405E-3 3.87733E-3 5.76487E-3 3.86687E-3 4.36516E-3 7.27359E-3 5.66318E-3 1.56648E-3 2.16845E-3 2.9145E-3 3.62036E-3 2.71222E-3 3.66883E-3 5.60083E-3 1.54294E-3 3.99315E-4 4.75003E-4 2.50952E-4 7.30971E-4 7.58087E-4 2.18374E-3 1.23735E-3 9.49236E-4 4.59085E-4 1.88429E-4 1.52352E-4 1.72672E-4 5.23351E-5 2.50852E-5 2.1873E-5 -9999 -9999 -9999 -9999 -9999 -9999 -9999 -9999 -9999 -9999 -9999 -9999 -9999 -9999 -9999 -9999 -9999 -9999 -9999 -9999 -9999 -9999 -9999 -9999 -9999 -9999 -9999 -9999 -9999 -9999 -9999 -9999 -9999 -9999 -9999 -9999 -9999 -9999 -9999 -9999 -9999 -9999 -9999 -9999 -9999 -9999 -9999 -9999 -9999 -9999 -9999 -9999 -9999 -9999 -9999 -9999 -9999 -9999 -9999 -9999 -9999 -9999 -9999 -9999
-9999 -9999 -9999 -9999 -9999 -9999 -9999 -9999 -9999 -9999 -9999 -9999 -9999 -9999 -9999 -9999 -9999 -9999 -9999 -9999 -9999 -9999 -9999 -9999 -9999 -9999 -9999 -9999 -9999 -9999 -9999 -9999 -9999 -9999 -9999 -9999 -9999 -9999 -9999 -9999 -9999 -9999 -9999 -9999 2.4123E-3 4.20139E-3 6.43719E-3 2.16603E-3 9.18498E-4 -9999 -9999 -9999 -9999 -9999 -9999 -9999 -9999 -9999 -9999 -9999 -9999 -9999 -9999 9.85226E-3 5.57942E-3 3.40904E-3 5.9717E-3 9.46794E-3 4.01362E-3 4.95697E-3 1.19015E-2 1.68661E-2 8.32184E-3 1.57958E-2 2.51475E-2 9.83392E-3 3.03314E-3 3.73561E-3 3.17436E-3 2.78699E-3 2.9993E-3 6.781E-3 3.68359E-3 9.2935E-4 1.36269E-3 1.99893E-3 1.99306E-3 1.61308E-3 2.38E-3 3.36973E-3 1.50892E-3 5.2664E-4 4.85032E-4 2.57972E-4 3.77985E-4 5.15801E-4 4.38913E-4 8.53201E-4 1.42964E-3 5.21729E-4 7.95263E-5 4.63509E-5 8.35982E-5 5.82861E-5 3.05739E-5 3.00552E-5 -9999 -9999 -9999 -9999 -9999 -9999 -9999 -9999 -9999 -9999 -9999 -9999 -9999 -9999 -9999 -9999 -9999 -9999 -9999 -9999 -9999 -9999 -9999 -9999 -9999 -9999 -9999 -9999 -9999 -9999 -9999 -9999 -9999 -9999 -9999 -9999 -9999 -9999 -9999 -9999 -9999 -9999 -9999 -9999 -9999 -9999 -9999 -9999 -9999 -9999 -9999 -9999 -9999 -9999 -9999 -9999 -9999 -9999 -9999 -9999 -9999 -9999 -9999 -9999
-9999 -9999 -9999 -9999 -9999 -9999 -9999 -9999 -9999 -9999 -9999 -9999 -9999 -9999 -9999 -9999 -9999 -9999 -9999 -9999 -9999 -9999 -9999 -9999 -9999 -9999 -9999 -9999 -9999 -9999 -9999 -9999 -9999 -9999 -9999 -9999 -9999 -9999 -9999 -9999 -9999 -9999 -9999 -9999 1.84293E-3 3.36758E-3 5.15601E-3 4.56638E-3 2.22117E-3 -9999 -9999 -9999 -9999 -9999 -9999 -9999 -9999 -9999 -9999 -9999 -9999 -9999 -9999 -9999 -9999 2.08842E-3 1.93841E-3 3.70654E-3 2.99824E-3 2.21196E-3 5.73808E-3 1.44339E-2 1.12243E-2 1.97623E-2 1.73335E-2 5.25034E-3 2.91453E-3 3.95254E-3 3.36802E-3 2.27712E-3 1.7404E-3 2.65052E-3 2.06434E-3 5.34006E-4 5.88292E-4 1.2085E-3 1.3996E-3 1.71325E-3 3.33367E-3 4.37392E-3 1.43948E-3 4.09762E-4 3.3657E-4 2.25444E-4 1.90552E-4 3.36601E-4 4.19719E-4 7.01867E-4 1.45984E-3 3.95256E-4 7.16404E-5 4.42223E-5 6.92482E-5 7.37495E-5 4.60719E-5 -9999 -9999 -9999 -9999 -9999 -9999 -9999 -9999 -9999 -9999 -9999 -9999 -9999 -9999 -9999 -9999 -9999 -9999 -9999 -9999 -9999 -9999 -9999 -9999 -9999 -9999 -9999 -9999 -9999 -9999 -9999 -9999 -9999 -9999 -9999 -9999 -9999 -9999 -9999 -9999 -9999 -9999 -9999 -9999 -9999 -9999 -9999 -9999 -9999 -9999 -9999 -9999 -9999 -9999 -9999 -9999 -9999 -9999 -9999 -9999 -9999 -9999 -9999 -9999 -9999
-9999 -9999 -9999 -9999 -9999 -9999 -9999 -9999 -9999 -9999 -9999 -9999 -9999 -9999 -9999 -9999 -9999 -9999 -9999 -9999 -9999 -9999 -9999 -9999 -9999 -9999 -9999 -9999 -9999 -9999 -9999 -9999 -9999 -9999 -9999 -9999 -9999 -9999 -9999 -9999 -9999 -9999 -9999 -9999 9.2821E-4 3.23409E-3 5.40077E-3 3.94069E-3 1.93297E-3 2.08662E-3 -9999 -9999 -9999 -9999 -9999 -9999 -9999 -9999 -9999 -9999 -9999 -9999 -9999 -9999 -9999 3.40407E-3 1.70067E-3 2.02739E-3 1.24691E-3 1.64694E-3 3.04993E-3 1.2342E-2 1.3592E-2 1.44739E-2 1.02645E-2 6.07019E-3 2.06239E-3 1.84809E-3 2.50859E-3 2.24623E-3 1.9543E-3 2.48397E-3 1.80011E-3 5.10478E-4 3.92112E-4 7.52546E-4 1.3054E-3 3.37692E-3 5.69306E-3 8.31856E-3 1.97121E-3 3.40307E-4 2.83734E-4 1.99293E-4 1.18746E-4 2.30196E-4 5.13904E-4 4.52931E-4 6.81585E-4 3.60961E-4 8.90623E-5 7.60481E-5 6.12126E-5 1.19683E-4 7.40444E-5 -9999 -9999 -9999 -9999 -9999 -9999 -9999 -9999 -9999 -9999 -9999 -9999 -9999 -9999 -9999 -9999 -9999 -9999 -9999 -9999 -9999 -9999 -9999 -9999 -9999 -9999 -9999 -9999 -9999 -9999 -9999 -9999 -9999 -9999 -9999 -9999 -9999 -9999 -9999 -9999 -9999 -9999 -9999 -9999 -9999 -9999 -9999 -9999 -9999 -9999 -9999 -9999 -9999 -9999 -9999 -9999 -9999 -9999 -9999 -9999 -9999 -9999 -9999 -9999 -9999
-9999 -9999 -9999 -9999 -9999 -9999 -9999 -9999 -9999 -9999 -9999 -9999 -9999 -9999 -9999 -9999 -9999 -9999 -9999 -9999 -9999 -9999 -9999 -9999 -9999 -9999 -9999 -9999 -9999 -9999 -9999 -9999 -9999 -9999 -9999 -9999 -9999 -9999 -9999 -9999 -9999 -9999 -9999 -9999 -9999 7.90714E-4 1.93407E-3 3.23037E-3 2.54157E-3 -9999 -9999 -9999 -9999 -9999 -9999 -9999 -9999 -9999 -9999 -9999 -9999 -9999 -9999 -9999 -9999 -9999 3.15203E-3 1.31695E-3 1.26786E-3 2.50406E-3 5.78092E-3 1.60271E-2 1.30169E-2 1.18406E-2 1.15888E-2 1.37294E-2 4.77311E-3 1.14274E-3 1.93406E-3 2.31266E-3 3.13128E-3 2.43504E-3 1.23087E-3 4.38864E-4 3.56414E-4 5.44801E-4 1.22439E-3 2.60001E-3 6.31279E-3 4.62171E-3 2.03142E-3 5.09917E-4 4.04712E-4 3.045E-4 2.37462E-4 1.85284E-4 1.4589E-4 3.26178E-4 3.91413E-4 3.92394E-4 1.53508E-4 8.83168E-5 1.18582E-4 3.99987E-5 -9999 -9999 -9999 -9999 -9999 -9999 -9999 -9999 -9999 -9999 -9999 -9999 -9999 -9999 -9999 -9999 -9999 -9999 -9999 -9999 -9999 -9999 -9999 -9999 -9999 -9999 -9999 -9999 -9999 -9999 -9999 -9999 -9999 -9999 -9999 -9999 -9999 -9999 -9999 -9999 -9999 -9999 -9999 -9999 -9999 -9999 -9999 -9999 -9999 -9999 -9999 -9999 -9999 -9999 -9999 -9999 -9999 -9999 -9999 -9999 -9999 -9999 -9999 -9999 -9999 -9999
-9999 -9999 -9999 -9999 -9999 -9999 -9999 -9999 -9999 -9999 -9999 -9999 -9999 -9999 -9999 -9999 -9999 -9999 -9999 -9999 -9999 -9999 -9999 -9999 -9999 -9999 -9999 -9999 -9999 -9999 -9999 -9999 -9999 -9999 -9999 -9999 -9999 -9999 -9999 -9999 -9999 -9999 -9999 -9999 -9999 8.93663E-4 1.63555E-3 1.50727E-3 6.2878E-4 -9999 -9999 -9999 -9999 -9999 -9999 -9999 -9999 -9999 -9999 -9999 -9999 -9999 -9999 -9999 -9999 -9999 -9999 -9999 1.32755E-3 2.42661E-3 3.33807E-3 7.11021E-3 6.8197E-3 1.41171E-2 1.3774E-2 8.25343E-3 3.91585E-3 8.96603E-4 9.51488E-4 2.91308E-3 1.78929E-3 2.41318E-3 1.02319E-3 4.83072E-4 2.9603E-4 5.52331E-4 7.16061E-4 7.64278E-4 1.70422E-3 2.62152E-3 2.31885E-3 1.09511E-3 9.29071E-4 5.24806E-4 4.24172E-4 3.09156E-4 8.21866E-5 2.54124E-4 4.046E-4 5.83708E-4 1.11864E-4 3.98196E-5 3.11245E-5 -9999 -9999 -9999 -9999 -9999 -9999 -9999 -9999 -9999 -9999 -9999 -9999 -9999 -9999 -9999 -9999 -9999 -9999 -9999 -9999 -9999 -9999 -9999 -9999 -9999 -9999 -9999 -9999 -9999 -9999 -9999 -9999 -9999 -9999 -9999 -9999 -9999 -9999 -9999 -9999 -9999 -9999 -9999 -9999 -9999 -9999 -9999 -9999 -9999 -9999 -9999 -9999 -9999 -9999 -9999 -9999 -9999 -9999 -9999 -9999 -9999 -9999 -9999 -9999 -9999 -9999 -9999
-9999 -9999 -9999 -9999 -9999 -9999 -9999 -9999 -9999 -9999 -9999 -9999 -9999 -9999 -9999 -9999 -9999 -9999 -9999 -9999 -9999 -9999 -9999 -9999 -9999 -9999 -9999 -9999 -9999 -9999 -9999 -9999 -9999 -9999 -9999 -9999 -9999 -9999 -9999 -9999 -9999 -9999 -9999 -9999 -9999 -9999 -9999 3.33268E-3 5.85689E-4 3.68957E-4 -9999 -9999 -9999 -9999 -9999 -9999 -9999 -9999 -9999 -9999 -9999 -9999 -9999 -9999 -9999 -9999 -9999 1.84876E-3 3.48028E-3 3.39913E-3 2.51515E-3 2.34221E-3 4.11726E-3 7.25672E-3 6.49208E-3 2.92785E-3 9.46971E-4 4.35248E-4 9.92573E-4 1.13663E-3 1.79384E-3 1.73331E-3 9.32714E-4 5.31584E-4 4.54014E-4 6.73215E-4 4.98957E-4 4.69825E-4 6.82334E-4 1.43456E-3 1.67147E-3 1.50258E-3 1.59641E-3 1.11852E-3 6.9294E-4 1.41566E-4 6.62559E-5 9.44407E-5 3.31252E-4 3.23235E-4 1.00803E-4 3.02476E-5 1.76781E-5 -9999 -9999 -9999 -9999 -9999 -9999 -9999 -9999 -9999 -9999 -9999 -9999 -9999 -9999 -9999 -9999 -9999 -9999 -9999 -9999 -9999 -9999 -9999 -9999 -9999 -9999 -9999 -9999 -9999 -9999 -9999 -9999 -9999 -9999 -9999 -9999 -9999 -9999 -9999 -9999 -9999 -9999 -9999 -9999 -9999 -9999 -9999 -9999 -9999 -9999 -9999 -9999 -9999 -9999 -9999 -9999 -9999 -9999 -9999 -9999 -9999 -9999 -9999 -9999 -9999 -9999 -9999
-9999 -9999 -9999 -9999 -9999 -9999 -9999 -9999 -9999 -9999 -9999 -9999 -9999 -9999 -9999 -9999 -9999 -9999 -9999 -9999 -9999 -9999 -9999 -9999 -9999 -9999 -9999 -9999 -9999 -9999 -9999 -9999 -9999 -9999 -9999 -9999 -9999 -9999 -9999 -9999 -9999 -9999 -9999 -9999 -9999 -9999 -9999 1.39665E-3 2.08568E-3 -9999 -9999 -9999 -9999 -9999 -9999 -9999 -9999 -9999 -9999 -9999 -9999 -9999 -9999 -9999 -9999 -9999 -9999 -9999 1.8027E-3 3.07014E-3 1.76621E-3 1.71042E-3 5.02432E-3 3.00566E-3 1.31773E-3 9.43028E-4 5.86175E-4 7.70778E-4 9.10847E-4 9.1885E-4 1.2407E-3 1.51076E-3 8.04873E-4 4.09661E-4 3.17993E-4 5.52495E-4 3.36417E-4 3.46223E-4 3.87052E-4 7.3801E-4 1.22094E-3 1.62554E-3 1.48919E-3 1.02654E-3 7.32069E-4 1.08766E-4 2.60742E-5 5.53944E-5 1.99656E-4 2.57299E-4 9.10782E-5 3.42393E-5 1.75682E-5 -9999 -9999 -9999 -9999 -9999 -9999 -9999 -9999 -9999 -9999 -9999 -9999 -9999 -9999 -9999 -9999 -9999 -9999 -9999 -9999 -9999 -9999 -9999 -9999 -9999 -9999 -9999 -9999 -9999 -9999 -9999 -9999 -9999 -9999 -9999 -9999 -9999 -9999 -9999 -9999 -9999 -9999 -9999 -9999 -9999 -9999 -9999 -9999 -9999 -9999 -9999 -9999 -9999 -9999 -9999 -9999 -9999 -9999 -9999 -9999 -9999 -9999 -9999 -9999 -9999 -9999 -9999
-9999 -9999 -9999 -9999 -9999 -9999 -9999 -9999 -9999 -9999 -9999 -9999 -9999 -9999 -9999 -9999 -9999 -9999 -9999 -9999 -9999 -9999 -9999 -9999 -9999 -9999 -9999 -9999 -9999 -9999 -9999 -9999 -9999 -9999 -9999 -9999 -9999 -9999 -9999 -9999 -9999 -9999 -9999 -9999 -9999 -9999 -9999 -9999 1.50924E-3 -9999 -9999 -9999 -9999 -9999 -9999 -9999 -9999 -9999 -9999 -9999 -9999 -9999 -9999 -9999 -9999 -9999 2.37147E-3 4.52912E-4 1.06405E-3 1.87924E-3 2.61503E-3 2.00302E-3 5.59439E-3 3.46991E-3 9.27543E-4 5.34557E-4 4.5859E-4 4.56654E-4 7.03855E-4 1.76719E-3 1.42319E-3 1.23223E-3 1.18518E-3 4.95149E-4 4.36307E-4 6.18866E-4 3.97329E-4 3.29315E-4 3.50573E-4 6.04344E-4 1.16696E-3 1.9105E-3 1.72766E-3 7.73464E-4 4.12644E-4 1.17231E-4 1.63004E-5 4.84415E-5 5.61806E-5 7.22431E-5 3.73852E-5 2.28933E-5 1.89724E-5 -9999 -9999 -9999 -9999 -9999 -9999 -9999 -9999 -9999 -9999 -9999 -9999 -9999 -9999 -9999 -9999 -9999 -9999 -9999 -9999 -9999 -9999 -9999 -9999 -9999 -9999 -9999 -9999 -9999 -9999 -9999 -9999 -9999 -9999 -9999 -9999 -9999 -9999 -9999 -9999 -9999 -9999 -9999 -9999 -9999 -9999 -9999 -9999 -9999 -9999 -9999 -9999 -9999 -9999 -9999 -9999 -9999 -9999 -9999 -9999 -9999 -9999 -9999 -9999 -9999 -9999 -9999
-9999 -9999 -9999 -9999 -9999 -9999 -9999 -9999 -9999 -9999 -9999 -9999 -9999 -9999 -9999 -9999 -9999 -9999 -9999 -9999 -9999 -9999 -9999 -9999 -9999 -9999 -9999 -9999 -9999 -9999 -9999 -9999 -9999 -9999 -9999 -9999 -9999 -9999 -9999 -9999 -9999 -9999 -9999 -9999 -9999 -9999 -9999 -9999 -9999 -9999 -9999 -9999 -9999 -9999 -9999 -9999 -9999 -9999 -9999 -9999 -9999 -9999 -9999 -9999 1.02027E-2 6.58545E-3 1.89351E-3 4.44933E-4 7.57679E-4 1.75766E-3 2.48105E-3 1.66172E-3 2.57043E-3 3.12378E-3 1.19231E-3 3.90182E-4 3.50821E-4 3.79547E-4 1.19158E-3 1.6951E-3 3.49331E-3 2.69014E-3 9.83948E-4 5.47657E-4 6.54639E-4 5.82644E-4 5.9005E-4 5.18099E-4 3.39986E-4 4.76692E-4 1.36596E-3 2.2969E-3 1.65216E-3 9.28198E-4 6.09983E-4 1.58651E-4 3.2973E-5 2.12633E-5 2.64284E-5 5.45185E-5 3.85267E-5 1.96973E-5 -9999 -9999 -9999 -9999 -9999 -9999 -9999 -9999 -9999 -9999 -9999 -9999 -9999 -9999 -9999 -9999 -9999 -9999 -9999 -9999 -9999 -9999 -9999 -9999 -9999 -9999 -9999 -9999 -9999 -9999 -9999 -9999 -9999 -9999 -9999 -9999 -9999 -9999 -9999 -9999 -9999 -9999 -9999 -9999 -9999 -9999 -9999 -9999 -9999 -9999 -9999 -9999 -9999 -9999 -9999 -9999 -9999 -9999 -9999 -9999 -9999 -9999 -9999 -9999 -9999 -9999 -9999 -9999
-9999 -9999 -9999 -9999 -9999 -9999 -9999 -9999 -9999 -9999 -9999 -9999 -9999 -9999 -9999 -9999 -9999 -9999 -9999 -9999 -9999 -9999 -9999 -9999 -9999 -9999 -9999 -9999 -9999 -9999 -9999 -9999 -9999 -9999 -9999 -9999 -9999 -9999 -9999 -9999 -9999 -9999 -9999 -9999 -9999 -9999 -9999 -9999 -9999 -9999 -9999 -9999 -9999 -9999 -9999 -9999 -9999 -9999 -9999 -9999 -9999 -9999 -9999 -9999 -9999 6.8329E-3 3.24207E-3 8.17875E-4 6.37114E-4 1.6695E-3 2.58996E-3 1.7427E-3 9.81891E-4 1.4989E-3 1.02924E-3 3.51883E-4 1.85071E-4 3.22383E-4 9.90416E-4 1.39534E-3 4.11635E-3 2.21258E-3 4.57063E-4 4.35709E-4 7.23394E-4 7.1436E-4 3.63693E-4 5.96721E-4 5.12349E-4 6.4632E-4 7.34459E-4 6.14623E-4 9.66532E-4 7.75051E-4 5.07814E-4 1.47595E-4 7.17103E-5 4.48096E-5 2.41634E-5 3.89117E-5 5.93652E-5 -9999 -9999 -9999 -9999 -9999 -9999 -9999 -9999 -9999 -9999 -9999 -9999 -9999 -9999 -9999 -9999 -9999 -9999 -9999 -9999 -9999 -9999 -9999 -9999 -9999 -9999 -9999 -9999 -9999 -9999 -9999 -9999 -9999 -9999 -9999 -9999 -9999 -9999 -9999 -9999 -9999 -9999 -9999 -9999 -9999 -9999 -9999 -9999 -9999 -9999 -9999 -9999 -9999 -9999 -9999 -9999 -9999 -9999 -9999 -9999 -9999 -9999 -9999 -9999 -9999 -9999 -9999 -9999 -9999
-9999 -9999 -9999 -9999 -9999 -9999 -9999 -9999 -9999 -9999 -9999 -9999 -9999 -9999 -9999 -9999 -9999 -9999 -9999 -9999 -9999 -9999 -9999 -9999 -9999 -9999 -9999 -9999 -9999 -9999 -9999 -9999 -9999 -9999 -9999 -9999 -9999 -9999 -9999 -9999 -9999 -9999 -9999 -9999 -9999 -9999 -9999 -9999 -9999 -9999 -9999 -9999 -9999 -9999 -9999 -9999 -9999 -9999 -9999 -9999 -9999 -9999 -9999 -9999 -9999 9.88353E-3 8.35438E-3 3.20573E-3 6.36663E-4 9.81062E-4 1.532E-3 1.77391E-3 1.60395E-3 1.09215E-3 5.66985E-4 1.88121E-4 1.16566E-4 5.00047E-4 6.1782E-4 8.47446E-4 1.37698E-3 1.14512E-3 3.2369E-4 3.36634E-4 2.73804E-4 1.99613E-4 1.96906E-4 3.40521E-4 6.89013E-4 8.43065E-4 4.70227E-4 2.54317E-4 2.48219E-4 2.90505E-4 2.83386E-4 2.56065E-4 1.31501E-4 5.46688E-5 3.38882E-5 2.88994E-5 -9999 -9999 -9999 -9999 -9999 -9999 -9999 -9999 -9999 -9999 -9999 -9999 -9999 -9999 -9999 -9999 -9999 -9999 -9999 -9999 -9999 -9999 -9999 -9999 -9999 -9999 -9999 -9999 -9999 -9999 -9999 -9999 -9999 -9999 -9999 -9999 -9999 -9999 -9999 -9999 -9999 -9999 -9999 -9999 -9999 -9999 -9999 -9999 -9999 -9999 -9999 -9999 -9999 -9999 -9999 -9999 -9999 -9999 -9999 -9999 -9999 -9999 -9999 -9999 -9999 -9999 -9999 -9999 -9999 -9999
-9999 -9999 -9999 -9999 -9999 -9999 -9999 -9999 -9999 -9999 -9999 -9999 -9999 -9999 -9999 -9999 -9999 -9999 -9999 -9999 -9999 -9999 -9999 -9999 -9999 -9999 -9999 -9999 -9999 -9999 -9999 -9999 -9999 -9999 -9999 -9999 -9999 -9999 -9999 -9999 -9999 -9999 -9999 -9999 -9999 -9999 -9999 -9999 -9999 -9999 -9999 -9999 -9999 -9999 -9999 -9999 -9999 -9999 -9999 -9999 -9999 -9999 -9999 -9999 -9999 -9999 3.23044E-3 1.82594E-3 5.5216E-4 4.29477E-4 6.18525E-4 7.11482E-4 9.3963E-4 9.28766E-4 3.35621E-4 1.46602E-4 1.49368E-4 6.27337E-4 6.5239E-4 5.41436E-4 4.0292E-4 5.38441E-4 3.79548E-4 3.08618E-4 2.3162E-4 1.38125E-4 1.70069E-4 1.76063E-4 4.07336E-4 6.61391E-4 3.80269E-4 2.47012E-4 1.89377E-4 1.67682E-4 1.37935E-4 1.79921E-4 1.35092E-4 4.07418E-5 6.01872E-5 -9999 -9999 -9999 -9999 -9999 -9999 -9999 -9999 -9999 -9999 -9999 -9999 -9999 -9999 -9999 -9999 -9999 -9999 -9999 -9999 -9999 -9999 -9999 -9999 -9999 -9999 -9999 -9999 -9999 -9999 -9999 -9999 -9999 -9999 -9999 -9999 -9999 -9999 -9999 -9999 -9999 -9999 -9999 -9999 -9999 -9999 -9999 -9999 -9999 -9999 -9999 -9999 -9999 -9999 -9999 -9999 -9999 -9999 -9999 -9999 -9999 -9999 -9999 -9999 -9999 -9999 -9999 -9999 -9999 -9999 -9999
-9999 -9999 -9999 -9999 -9999 -9999 -9999 -9999 -9999 -9999 -9999 -9999 -9999 -9999 -9999 -9999 -9999 -9999 -9999 -9999 -9999 -9999 -9999 -9999 -9999 -9999 -9999 -9999 -9999 -9999 -9999 -9999 -9999 -9999 -9999 -9999 -9999 -9999 -9999 -9999 -9999 -9999 -9999 -9999 -9999 -9999 -9999 -9999 -9999 -9999 -9999 -9999 -9999 -9999 -9999 -9999 -9999 -9999 -9999 -9999 -9999 -9999 -9999 -9999 -9999 -9999 -9999 7.98758E-4 4.21921E-4 3.4521E-4 2.99492E-4 3.14547E-4 4.81837E-4 5.8347E-4 4.27418E-4 2.12938E-4 2.17335E-4 6.41296E-4 4.83451E-4 3.84265E-4 3.54991E-4 8.36091E-4 7.06367E-4 3.28533E-4 1.88111E-4 1.17209E-4 1.83386E-4 1.83137E-4 2.7115E-4 4.6481E-4 3.98765E-4 3.21833E-4 2.85439E-4 1.61975E-4 1.21523E-4 1.25166E-4 9.42843E-5 5.42831E-5 3.33977E-5 3.53397E-5 -9999 -9999 -9999 -9999 -9999 -9999 -9999 -9999 -9999 -9999 -9999 -9999 -9999 -9999 -9999 -9999 -9999 -9999 -9999 -9999 -9999 -9999 -9999 -9999 -9999 -9999 -9999 -9999 -9999 -9999 -9999 -9999 -9999 -9999 -9999 -9999 -9999 -9999 -9999 -9999 -9999 -9999 -9999 -9999 -9999 -9999 -9999 -9999 -9999 -9999 -9999 -9999 -9999 -9999 -9999 -9999 -9999 -9999 -9999 -9999 -9999 -9999 -9999 -9999 -9999 -9999 -9999 -9999 -9999 -9999
-9999 -9999 -9999 -9999 -9999 -9999 -9999 -9999 -9999 -9999 -9999 -9999 -9999 -9999 -9999 -9999 -9999 -9999 -9999 -9999 -9999 -9999 -9999 -9999 -9999 -9999 -9999 -9999 -9999 -9999 -9999 -9999 -9999 -9999 -9999 -9999 -9999 -9999 -9999 -9999 -9999 -9999 -9999 -9999 -9999 -9999 -9999 -9999 -9999 -9999 -9999 -9999 -9999 -9999 -9999 -9999 -9999 -9999 -9999 -9999 -9999 -9999 -9999 -9999 -9999 -9999 -9999 -9999 4.77802E-4 3.75295E-4 2.97343E-4 3.07824E-4 3.84383E-4 4.18408E-4 3.62289E-4 4.30628E-4 4.28438E-4 6.25881E-4 7.0436E-4 6.70056E-4 6.37869E-4 1.64531E-3 1.34803E-3 5.75648E-4 3.25327E-4 2.29051E-4 5.18834E-4 5.14319E-4 3.44219E-4 2.71395E-4 1.573E-4 2.08884E-4 2.26034E-4 3.23539E-4 1.28786E-4 1.57197E-4 8.53359E-5 6.36545E-5 -9999 -9999 -9999 -9999 -9999 -9999 -9999 -9999 -9999 -9999 -9999 -9999 -9999 -9999 -9999 -9999 -9999 -9999 -9999 -9999 -9999 -9999 -9999 -9999 -9999 -9999 -9999 -9999 -9999 -9999 -9999 -9999 -9999 -9999 -9999 -9999 -9999 -9999 -9999 -9999 -9999 -9999 -9999 -9999 -9999 -9999 -9999 -9999 -9999 -9999 -9999 -9999 -9999 -9999 -9999 -9999 -9999 -9999 -9999 -9999 -9999 -9999 -9999 -9999 -9999 -9999 -9999 -9999 -9999 -9999 -9999 -9999
-9999 -9999 -9999 -9999 -9999 -9999 -9999 -9999 -9999 -9999 -9999 -9999 -9999 -9999 -9999 -9999 -9999 -9999 -9999 -9999 -9999 -9999 -9999 -9999 -9999 -9999 -9999 -9999 -9999 -9999 -9999 -9999 -9999 -9999 -9999 -9999 -9999 -9999 -9999 -9999 -9999 -9999 -9999 -9999 -9999 -9999 -9999 -9999 -9999 -9999 -9999 -9999 -9999 -9999 -9999 -9999 -9999 -9999 -9999 -9999 -9999 -9999 -9999 -9999 -9999 -9999 -9999 -9999 3.2728E-4 3.3459E-4 3.15196E-4 3.27652E-4 3.63654E-4 5.1487E-4 4.68103E-4 4.44196E-4 8.69946E-4 8.31811E-4 9.86349E-4 -9999 2.47972E-3 -9999 2.31416E-3 -9999 1.20512E-3 9.75627E-4 1.20275E-3 9.06373E-4 4.50011E-4 2.82194E-4 1.40338E-4 1.62773E-4 2.00832E-4 1.89988E-4 1.27111E-4 1.57852E-4 4.39882E-5 -9999 -9999 -9999 -9999 -9999 -9999 -9999 -9999 -9999 -9999 -9999 -9999 -9999 -9999 -9999 -9999 -9999 -9999 -9999 -9999 -9999 -9999 -9999 -9999 -9999 -9999 -9999 -9999 -9999 -9999 -9999 -9999 -9999 -9999 -9999 -9999 -9999 -9999 -9999 -9999 -9999 -9999 -9999 -9999 -9999 -9999 -9999 -9999 -9999 -9999 -9999 -9999 -9999 -9999 -9999 -9999 -9999 -9999 -9999 -9999 -9999 -9999 -9999 -9999 -9999 -9999 -9999 -9999 -9999 -9999 -9999 -9999 -9999
-9999 -9999 -9999 -9999 -9999 -9999 -9999 -9999 -9999 -9999 -9999 -9999 -9999 -9999 -9999 -9999 -9999 -9999 -9999 -9999 -9999 -9999 -9999 -9999 -9999 -9999 -9999 -9999 -9999 -9999 -9999 -9999 -9999 -9999 -9999 -9999 -9999 -9999 -9999 -9999 -9999 -9999 -9999 -9999 -9999 -9999 -9999 -9999 -9999 -9999 -9999 -9999 -9999 -9999 -9999 -9999 -9999 -9999 -9999 -9999 -9999 -9999 -9999 -9999 -9999 -9999 -9999 -9999 -9999 -9999 -9999 2.0007E-4 2.38016E-4 3.48633E-4 -9999 7.57158E-4 7.16929E-4 7.00449E-4 -9999 -9999 -9999 -9999 -9999 -9999 -9999 -9999 8.65354E-4 7.71214E-4 3.36038E-4 2.35018E-4 2.0041E-4 1.06325E-4 1.3486E-4 1.01938E-4 7.07177E-5 1.42552E-4 4.4766E-5 1.6504E-5 -9999 -9999 -9999 -9999 -9999 -9999 -9999 -9999 -9999 -9999 -9999 -9999 -9999 -9999 -9999 -9999 -9999 -9999 -9999 -9999 -9999 -9999 -9999 -9999 -9999 -9999 -9999 -9999 -9999 -9999 -9999 -9999 -9999 -9999 -9999 -9999 -9999 -9999 -9999 -9999 -9999 -9999 -9999 -9999 -9999 -9999 -9999 -9999 -9999 -9999 -9999 -9999 -9999 -9999 -9999 -9999 -9999 -9999 -9999 -9999 -9999 -9999 -9999 -9999 -9999 -9999 -9999 -9999 -9999 -9999 -9999 -9999
-9999 -9999 -9999 -9999 -9999 -9999 -9999 -9999 -9999 -9999 -9999 -9999 -9999 -9999 -9999 -9999 -9999 -9999 -9999 -9999 -9999 -9999 -9999 -9999 -9999 -9999 -9999 -9999 -9999 -9999 -9999 -9999 -9999 -9999 -9999 -9999 -9999 -9999 -9999 -9999 -9999 -9999 -9999 -9999 -9999 -9999 -9999 -9999 -9999 -9999 -9999 -9999 -9999 -9999 -9999 -9999 -9999 -9999 -9999 -9999 -9999 -9999 -9999 -9999 -9999 -9999 -9999 -9999 -9999 -9999 -9999 2.4608E-4 4.08122E-4 3.99076E-4 -9999 -9999 -9999 -9999 -9999 -9999 -9999 -9999 -9999 -9999 -9999 -9999 -9999 -9999 4.49445E-4 2.56045E-4 1.55387E-4 1.23469E-4 7.15572E-5 2.30695E-4 1.11711E-4 5.06958E-5 9.79305E-5 7.67227E-5 -9999 -9999 -9999 -9999 -9999 -9999 -9999 -9999 -9999 -9999 -9999 -9999 -9999 -9999 -9999 -9999 -9999 -9999 -9999 -9999 -9999 -9999 -9999 -9999 -9999 -9999 -9999 -9999 -9999 -9999 -9999 -9999 -9999 -9999 -9999 -9999 -9999 -9999 -9999 -9999 -9999 -9999 -9999 -9999 -9999 -9999 -9999 -9999 -9999 -9999 -9999 -9999 -9999 -9999 -9999 -9999 -9999 -9999 -9999 -9999 -9999 -9999 -9999 -9999 -9999 -9999 -9999 -9999 -9999 -9999 -9999 -9999
-9999 -9999 -9999 -9999 -9999 -9999 -9999 -9999 -9999 -9999 -9999 -9999 -9999 -9999 -9999 -9999 -9999 -9999 -9999 -9999 -9999 -9999 -9999 -9999 -9999 -9999 -9999 -9999 -9999 -9999 -9999 -9999 -9999 -9999 -9999 -9999 -9999 -9999 -9999 -9999 -9999 -9999 -9999 -9999 -9999 -9999 -9999 -9999 -9999 -9999 -9999 -9999 -9999 -9999 -9999 -9999 -9999 -9999 -9999 -9999 -9999 -9999 -9999 -9999 -9999 -9999 -9999 -9999 -9999 -9999 -9999 3.4363E-4 4.48566E-4 -9999 -9999 -9999 -9999 -9999 -9999 -9999 -9999 -9999 -9999 -9999 -9999 -9999 -9999 -9999 -9999 -9999 1.50202E-4 8.08586E-5 5.96315E-5 1.68665E-4 2.17032E-4 1.74306E-4 2.72741E-4 1.00779E-4 -9999 -9999 -9999 -9999 -9999 -9999 -9999 -9999 -9999 -9999 -9999 -9999 -9999 -9999 -9999 -9999 -9999 -9999 -9999 -9999 -9999 -9999 -9999 -9999 -9999 -9999 -9999 -9999 -9999 -9999 -9999 -9999 -9999 -9999 -9999 -9999 -9999 -9999 -9999 -9999 -9999 -9999 -9999 -9999 -9999 -9999 -9999 -9999 -9999 -9999 -9999 -9999 -9999 -9999 -9999 -9999 -9999 -9999 -9999 -9999 -9999 -9999 -9999 -9999 -9999 -9999 -9999 -9999 -9999 -9999 -9999 -9999
-9999 -9999 -9999 -9999 -9999 -9999 -9999 -9999 -9999 -9999 -9999 -9999 -9999 -9999 -9999 -9999 -9999 -9999 -9999 -9999 -9999 -9999 -9999 -9999 -9999 -9999 -9999 -9999 -9999 -9999 -9999 -9999 -9999 -9999 -9999 -9999 -9999 -9999 -9999 -9999 -9999 -9999 -9999 -9999 -9999 -9999 -9999 -9999 -9999 -9999 -9999 -9999 -9999 -9999 -9999 -9999 -9999 -9999 -9999 -9999 -9999 -9999 -9999 -9999 -9999 -9999 -9999 -9999 -9999 -9999 -9999 2.99328E-4 -9999 -9999 -9999 -9999 -9999 -9999 -9999 -9999 -9999 -9999 -9999 -9999 -9999 -9999 -9999 -9999 -9999 -9999 -9999 -9999 5.58721E-5 1.64833E-4 3.1112E-4 -9999 -9999 -9999 -9999 -9999 -9999 -9999 -9999 -9999 -9999 -9999 -9999 -9999 -9999 -9999 -9999 -9999 -9999 -9999 -9999 -9999 -9999 -9999 -9999 -9999 -9999 -9999 -9999 -9999 -9999 -9999 -9999 -9999 -9999 -9999 -9999 -9999 -9999 -9999 -9999 -9999 -9999 -9999 -9999 -9999 -9999 -9999 -9999 -9999 -9999 -9999 -9999 -9999 -9999 -9999 -9999 -9999 -9999 -9999 -9999 -9999 -9999 -9999 -9999 -9999 -9999 -9999 -9999 -9999 -9999 -9999 -9999 -9999 -9999 -9999
-9999 -9999 -9999 -9999 -9999 -9999 -9999 -9999 -9999 -9999 -9999 -9999 -9999 -9999 -9999 -9999 -9999 -9999 -9999 -9999 -9999 -9999 -9999 -9999 -9999 -9999 -9999 -9999 -9999 -9999 -9999 -9999 -9999 -9999 -9999 -9999 -9999 -9999 -9999 -9999 -9999 -9999 -9999 -9999 -9999 -9999 -9999 -9999 -9999 -9999 -9999 -9999 -9999 -9999 -9999 -9999 -9999 -9999 -9999 -9999 -9999 -9999 -9999 -9999 -9999 -9999 -9999 -9999 -9999 -9999 -9999 -9999 -9999 -9999 -9999 -9999 -9999 -9999 -9999 -9999 -9999 -9999 -9999 -9999 -9999 -9999 -9999 -9999 -9999 -9999 -9999 -9999 8.47094E-5 -9999 -9999 -9999 -9999 -9999 -9999 -9999 -9999 -9999 -9999 -9999 -9999 -9999 -9999 -9999 -9999 -9999 -9999 -9999 -9999 -9999 -9999 -9999 -9999 -9999 -9999 -9999 -9999 -9999 -9999 -9999 -9999 -9999 -9999 -9999 -9999 -9999 -9999 -9999 -9999 -9999 -9999 -9999 -9999 -9999 -9999 -9999 -9999 -9999 -9999 -9999 -9999 -9999 -9999 -9999 -9999 -9999 -9999 -9999 -9999 -9999 -9999 -9999 -9999 -9999 -9999 -9999 -9999 -9999 -9999 -9999 -9999 -9999 -9999 -9999 -9999 -9999
