# Supplementary material for: Spatiotemporal prediction of alpine wetlands under multi-climate scenarios in the west of Sichuan, China
Source: PeerJ. 2024 Nov 27;12:e18586. doi: 10.7717/peerj.18586 (PMC11608022; doi:10.7717/peerj.18586)
Supplement: Supplemental Information 1 [file peerj-12-18586-s001.zip › Maxent_data1/2.5mBIOssp126_2021-2040/RES/wetland_0.lambdas]

2.5mbiossp126_2021-2040_1	0.0	-5.891666889190674	17.575000762939453
2.5mbiossp126_2021-2040_10	0.0	3.066667079925537	23.899999618530273
2.5mbiossp126_2021-2040_11	0.0	-16.633329391479492	11.116669654846191
2.5mbiossp126_2021-2040_12	0.0	470.0	974.0
2.5mbiossp126_2021-2040_13	0.0	99.0	190.0
2.5mbiossp126_2021-2040_14	0.0	1.0	11.0
2.5mbiossp126_2021-2040_15	0.0	69.4654769897461	105.19989776611328
2.5mbiossp126_2021-2040_16	0.0	279.0	537.0
2.5mbiossp126_2021-2040_17	0.0	6.0	39.0
2.5mbiossp126_2021-2040_18	0.0	279.0	512.0
2.5mbiossp126_2021-2040_19	0.0	6.0	48.0
2.5mbiossp126_2021-2040_2	0.0	8.641666412353516	16.5
2.5mbiossp126_2021-2040_3	0.0	30.574710845947266	50.315460205078125
2.5mbiossp126_2021-2040_4	0.0	480.96240234375	873.594482421875
2.5mbiossp126_2021-2040_5	0.0	8.600000381469727	29.399999618530273
2.5mbiossp126_2021-2040_6	0.0	-25.899999618530273	3.5999999046325684
2.5mbiossp126_2021-2040_7	0.3013596567084457	24.0	37.900001525878906
2.5mbiossp126_2021-2040_8	0.0	3.066667079925537	23.183330535888672
2.5mbiossp126_2021-2040_9	0.0	-15.75	11.483329772949219
wc2.1_2.5m_elev	0.0	1075.0	5259.0
2.5mbiossp126_2021-2040_2^2	0.3874345465419719	74.67839838239888	272.25
2.5mbiossp126_2021-2040_7^2	0.23237433178904954	576.0	1436.4101156616234
2.5mbiossp126_2021-2040_9^2	0.05550393695068382	0.0	248.0625
2.5mbiossp126_2021-2040_1*2.5mbiossp126_2021-2040_11	0.03291850252112681	-24.07708578904476	195.37547766526768
2.5mbiossp126_2021-2040_1*2.5mbiossp126_2021-2040_6	-2.6009180990175314E-4	-84.85166333357483	150.23750567436218
2.5mbiossp126_2021-2040_11*2.5mbiossp126_2021-2040_9	0.007733950948166445	-0.20833329856395721	261.974937915802
2.5mbiossp126_2021-2040_12*2.5mbiossp126_2021-2040_2	0.010486107628453067	5968.451597213745	12009.74391078949
2.5mbiossp126_2021-2040_12*2.5mbiossp126_2021-2040_7	2.654569390108277	15971.999769210815	27914.69941329956
2.5mbiossp126_2021-2040_18*2.5mbiossp126_2021-2040_7	0.10794525114947319	7867.1998863220215	14284.7998046875
2.5mbiossp126_2021-2040_2*2.5mbiossp126_2021-2040_6	-0.26297223967146255	-339.3799900245667	42.41998674551678
2.5mbiossp126_2021-2040_4*2.5mbiossp126_2021-2040_6	-0.38716961395375377	-22626.096761476714	1776.719484183006
2.5mbiossp126_2021-2040_6*2.5mbiossp126_2021-2040_9	0.003854046215592217	-21.116668224334717	406.6299890708924
2.5mbiossp126_2021-2040_8*wc2.1_2.5m_elev	1.3030692476429597	16127.6021733284	52322.212005615234
`2.5mbiossp126_2021-2040_7	-1.5060977950601342	24.0	30.25
'2.5mbiossp126_2021-2040_13	-1.948274910598898	137.5	190.0
`2.5mbiossp126_2021-2040_2	-0.3107554155391974	8.641666412353516	12.612499713897705
`2.5mbiossp126_2021-2040_11	0.0951096842094482	-16.633329391479492	-12.708334922790527
`2.5mbiossp126_2021-2040_2	-1.7258752946080427	8.641666412353516	12.94583511352539
`2.5mbiossp126_2021-2040_11	0.3617535112320721	-16.633329391479492	-12.125
'2.5mbiossp126_2021-2040_13	-1.2480474981095895	136.5	190.0
`2.5mbiossp126_2021-2040_13	0.6374554423005059	99.0	114.5
'2.5mbiossp126_2021-2040_2	-0.34512047105029364	15.204164981842041	16.5
'2.5mbiossp126_2021-2040_3	0.3639022146514413	42.66208076477051	50.315460205078125
'2.5mbiossp126_2021-2040_6	-1.2620727366067563	-16.15000057220459	3.5999999046325684
`2.5mbiossp126_2021-2040_4	-3.2966214286131548	480.96240234375	613.7264404296875
`2.5mbiossp126_2021-2040_17	0.1906449662711328	6.0	6.5
`2.5mbiossp126_2021-2040_2	-0.9877622772560425	8.641666412353516	13.587500095367432
`2.5mbiossp126_2021-2040_5	0.6345052443914776	8.600000381469727	15.849999904632568
`2.5mbiossp126_2021-2040_15	1.0199068917651626	69.4654769897461	86.022216796875
'2.5mbiossp126_2021-2040_8	1.1625549571932812	12.541665077209473	23.183330535888672
`2.5mbiossp126_2021-2040_2	-0.6397772562719426	8.641666412353516	13.645834922790527
`2.5mbiossp126_2021-2040_3	0.4599223251929305	30.574710845947266	37.46535873413086
'2.5mbiossp126_2021-2040_7	-0.30782238950117385	36.04999923706055	37.900001525878906
'2.5mbiossp126_2021-2040_7	0.362239651211411	33.85000038146973	37.900001525878906
`2.5mbiossp126_2021-2040_14	-0.1550359830974967	1.0	2.5
'2.5mbiossp126_2021-2040_18	0.8379634763473341	352.5	512.0
`2.5mbiossp126_2021-2040_2	-1.074847301929236	8.641666412353516	13.620834827423096
`2.5mbiossp126_2021-2040_3	0.44862547172623507	30.574710845947266	37.5898494720459
`2.5mbiossp126_2021-2040_15	0.6332256464465186	69.4654769897461	85.50567245483398
`2.5mbiossp126_2021-2040_5	0.2599272640160442	8.600000381469727	15.349999904632568
'2.5mbiossp126_2021-2040_14	-0.6289851706494309	3.5	11.0
`2.5mbiossp126_2021-2040_5	0.5956755696865734	8.600000381469727	15.449999809265137
'2.5mbiossp126_2021-2040_3	-0.2607038040617123	47.40695381164551	50.315460205078125
`2.5mbiossp126_2021-2040_7	-0.5524490409840432	24.0	30.34999942779541
`2.5mbiossp126_2021-2040_19	0.2960197248132433	6.0	15.5
`2.5mbiossp126_2021-2040_15	0.16445390867842027	69.4654769897461	85.9969367980957
`2.5mbiossp126_2021-2040_15	-0.5566815869652489	69.4654769897461	80.63132095336914
`2.5mbiossp126_2021-2040_3	0.20344853734289617	30.574710845947266	36.842041015625
`2.5mbiossp126_2021-2040_15	0.16481313157166524	69.4654769897461	85.53047943115234
'2.5mbiossp126_2021-2040_8	0.5728713508188986	11.924999713897705	23.183330535888672
'2.5mbiossp126_2021-2040_6	-0.746194121855404	-16.550000190734863	3.5999999046325684
`2.5mbiossp126_2021-2040_11	0.29540094194511873	-16.633329391479492	-11.641664981842041
'2.5mbiossp126_2021-2040_17	0.2597995337731495	15.5	39.0
`2.5mbiossp126_2021-2040_18	-0.029418806220495943	279.0	368.5
`2.5mbiossp126_2021-2040_3	0.14857346558354234	30.574710845947266	37.5948543548584
'2.5mbiossp126_2021-2040_6	-0.20620303728104386	-16.65000057220459	3.5999999046325684
'2.5mbiossp126_2021-2040_8	0.4754722057175986	11.908334732055664	23.183330535888672
`2.5mbiossp126_2021-2040_2	-0.06158984557424861	8.641666412353516	14.204164981842041
`2.5mbiossp126_2021-2040_3	0.07339727028368401	30.574710845947266	36.94442558288574
`2.5mbiossp126_2021-2040_13	0.33166893438337086	99.0	115.5
'2.5mbiossp126_2021-2040_4	0.08756633447229897	781.7653503417969	873.594482421875
`2.5mbiossp126_2021-2040_3	0.18041728515344374	30.574710845947266	37.63080978393555
'2.5mbiossp126_2021-2040_6	-0.36452241454832307	-17.34999942779541	3.5999999046325684
`2.5mbiossp126_2021-2040_15	0.10923200710789654	69.4654769897461	85.95466613769531
'2.5mbiossp126_2021-2040_2	-0.21799138382152392	14.94583511352539	16.5
'2.5mbiossp126_2021-2040_12	-0.2603159438025183	688.5	974.0
'wc2.1_2.5m_elev	0.03979353413314968	3393.5	5259.0
'2.5mbiossp126_2021-2040_12	-0.1107203460947529	687.5	974.0
`2.5mbiossp126_2021-2040_6	0.0666046391649361	-25.899999618530273	-12.949999809265137
`2.5mbiossp126_2021-2040_15	0.05952322743790004	69.4654769897461	86.10953521728516
`2.5mbiossp126_2021-2040_5	0.04055650971369283	8.600000381469727	15.949999809265137
'2.5mbiossp126_2021-2040_12	-0.40584235956355946	686.5	974.0
'2.5mbiossp126_2021-2040_12	-0.44245162538848565	685.5	974.0
`2.5mbiossp126_2021-2040_2	-0.14340202167043462	8.641666412353516	13.57083511352539
`2.5mbiossp126_2021-2040_15	0.04432487748982181	69.4654769897461	86.09273147583008
`2.5mbiossp126_2021-2040_15	0.04224683718164741	69.4654769897461	86.13490676879883
`2.5mbiossp126_2021-2040_15	0.04032937690621282	69.4654769897461	86.17461013793945
'2.5mbiossp126_2021-2040_6	-0.13612195649022923	-17.449999809265137	3.5999999046325684
'2.5mbiossp126_2021-2040_12	-0.9705376071113778	684.5	974.0
'2.5mbiossp126_2021-2040_3	0.05213377687254852	43.063650131225586	50.315460205078125
'wc2.1_2.5m_elev	0.030423720129513467	3386.5	5259.0
'2.5mbiossp126_2021-2040_4	0.03293083685625057	781.8688354492188	873.594482421875
'2.5mbiossp126_2021-2040_2	-0.1463875816695646	14.970835208892822	16.5
`2.5mbiossp126_2021-2040_5	0.04939252328369893	8.600000381469727	15.550000190734863
'2.5mbiossp126_2021-2040_4	0.018713245716135415	778.4667053222656	873.594482421875
`2.5mbiossp126_2021-2040_15	-0.09985630528476308	69.4654769897461	80.77205276489258
`2.5mbiossp126_2021-2040_15	0.03762130754721301	69.4654769897461	86.02537536621094
'wc2.1_2.5m_elev	0.050369276681885636	3381.5	5259.0
`2.5mbiossp126_2021-2040_14	-0.029002805207217562	1.0	1.5
`2.5mbiossp126_2021-2040_19	0.08026177480807514	6.0	16.5
'2.5mbiossp126_2021-2040_3	0.07432560048132715	43.04109001159668	50.315460205078125
'wc2.1_2.5m_elev	0.05113740391593717	3380.5	5259.0
`2.5mbiossp126_2021-2040_17	0.09449705114116567	6.0	7.5
`2.5mbiossp126_2021-2040_5	0.04156421531725541	8.600000381469727	16.25
`2.5mbiossp126_2021-2040_15	0.0377768862634678	69.4654769897461	86.45869064331055
`2.5mbiossp126_2021-2040_11	0.025619348907771226	-16.633329391479492	-12.208334922790527
'2.5mbiossp126_2021-2040_6	-0.07913215004674325	-17.25	3.5999999046325684
'2.5mbiossp126_2021-2040_7	0.014904208040318676	34.25	37.900001525878906
'2.5mbiossp126_2021-2040_12	-0.06784409326744728	683.5	974.0
`2.5mbiossp126_2021-2040_11	0.047773868026269525	-16.633329391479492	-12.141664981842041
'wc2.1_2.5m_elev	0.017093066401438956	3367.0	5259.0
'wc2.1_2.5m_elev	0.01328810698559117	3363.5	5259.0
`2.5mbiossp126_2021-2040_15	-0.0783227586505741	69.4654769897461	80.87671661376953
'2.5mbiossp126_2021-2040_7	0.008647106830465125	34.14999961853027	37.900001525878906
`2.5mbiossp126_2021-2040_2	-0.01983924125098457	8.641666412353516	14.212500095367432
'wc2.1_2.5m_elev	0.01069395702836087	3364.5	5259.0
linearPredictorNormalizer	4.114716834019399
densityNormalizer	1772.1191583910709
numBackgroundPoints	10589
entropy	8.65434479348351
