# Supplementary material for: Spatiotemporal prediction of alpine wetlands under multi-climate scenarios in the west of Sichuan, China
Source: PeerJ. 2024 Nov 27;12:e18586. doi: 10.7717/peerj.18586 (PMC11608022; doi:10.7717/peerj.18586)
Supplement: Supplemental Information 1 [file peerj-12-18586-s001.zip › Maxent_data1/2.5mBIOssp126_2021-2040/RES/wetland_0_omission.csv]

Raw value	Corresponding cumulative value	Corresponding Logistic value	Fractional area	Training omission	Test omission
1.78435E-9	0.000000178	0.000010233	1	0	0
1.93484E-9	0.000000372	0.000011096	0.999905562	0	0
2.65654E-9	0.000001072	0.000015235	0.99962225	0	0
3.48753E-9	0.00000263	0.000020001	0.999150061	0	0
5.82367E-9	0.000010426	0.000033398	0.997544622	0	0
9.65953E-9	0.000025029	0.000055394	0.995750307	0	0
1.32613E-8	0.000050175	0.000076048	0.993672679	0	0
2.07079E-8	0.000100103	0.000118746	0.990933988	0	0
3.4813E-8	0.000250415	0.000199613	0.985834356	0	0
5.68934E-8	0.00050172	0.000326178	0.980734725	0	0
7.92305E-8	0.001003277	0.000454181	0.973746341	0	0
1.58967E-7	0.002507371	0.000910847	0.961186137	0	0
2.7841E-7	0.005019885	0.001594137	0.95032581	0	0
4.5454E-7	0.010000398	0.002600011	0.937482293	0.000433088	0
8.80502E-7	0.025070579	0.005024316	0.915667202	0.001299264	0
1.44605E-6	0.050090946	0.008224912	0.894890925	0.001299264	0
2.31894E-6	0.100068668	0.013124609	0.869959392	0.001299264	0
3.71989E-6	0.200042967	0.020887992	0.838322788	0.004330879	0.003891051
4.99984E-6	0.300341865	0.027874836	0.816413259	0.005197055	0.003891051
6.18564E-6	0.400378808	0.03425934	0.799508924	0.005197055	0.003891051
7.33155E-6	0.500285972	0.040349949	0.785532156	0.005630143	0.003891051
8.46856E-6	0.600610958	0.046317763	0.77344414	0.005630143	0.007782101
9.40434E-6	0.700241829	0.051173995	0.762961564	0.005630143	0.007782101
9.99349E-6	0.75055685	0.054206062	0.758050807	0.006063231	0.007782101
1.03845E-5	0.80051155	0.056207523	0.753423364	0.006496319	0.007782101
1.12336E-5	0.900773667	0.060525325	0.744640665	0.007795583	0.007782101
1.22177E-5	1.000214861	0.065480257	0.736613467	0.00822867	0.007782101
1.30575E-5	1.10005143	0.069668043	0.729152895	0.008661758	0.011673152
1.39081E-5	1.201057468	0.073870923	0.722070073	0.009527934	0.011673152
1.47055E-5	1.30007772	0.077776929	0.715553877	0.010827198	0.011673152
1.54899E-5	1.401204851	0.08158687	0.709226556	0.011693374	0.011673152
1.61854E-5	1.501251837	0.084939314	0.703276986	0.012126462	0.011673152
1.80298E-5	1.751214892	0.09371126	0.689489092	0.015158077	0.011673152
1.97073E-5	2.001837231	0.101544934	0.676928888	0.016457341	0.015564202
2.1532E-5	2.251019928	0.109913385	0.665501936	0.019488956	0.015564202
2.29927E-5	2.501841455	0.116501057	0.654830484	0.021654396	0.019455253
2.45301E-5	2.751484731	0.123330327	0.644914534	0.02295366	0.027237354
2.61495E-5	3.000353564	0.130410493	0.635659647	0.025119099	0.035019455
2.77559E-5	3.250635797	0.137321524	0.626876948	0.026851451	0.035019455
2.91666E-5	3.501329649	0.143300757	0.618566437	0.027717627	0.035019455
3.03487E-5	3.751384285	0.148247543	0.610633676	0.03118233	0.035019455
3.14177E-5	4.001609815	0.15267237	0.602984229	0.03334777	0.038910506
3.2906E-5	4.253056201	0.158756175	0.595618094	0.035513209	0.038910506
3.43498E-5	4.502150999	0.164575809	0.58862971	0.036379385	0.038910506
3.54697E-5	4.750046614	0.169034386	0.581924639	0.037245561	0.038910506
3.70665E-5	5.001026174	0.175309759	0.575408443	0.038977913	0.038910506
3.82288E-5	5.253239601	0.179818477	0.569081122	0.041143352	0.038910506
3.94703E-5	5.502178766	0.184580486	0.563037114	0.043308792	0.038910506
4.0656E-5	5.750863556	0.189077027	0.557181981	0.045041143	0.038910506
4.18238E-5	6.001967197	0.193457105	0.551421286	0.047639671	0.038910506
4.31821E-5	6.253101159	0.198492893	0.545849466	0.048938935	0.042801556
4.4619E-5	6.503435324	0.203752252	0.540466522	0.050238198	0.046692607
4.57374E-5	6.751817762	0.207798202	0.535272453	0.05197055	0.046692607
4.67085E-5	7.001142603	0.21127806	0.530172821	0.05413599	0.062256809
4.76664E-5	7.251238257	0.214680623	0.525167627	0.055868341	0.062256809
4.89995E-5	7.503055717	0.219367688	0.52025687	0.058466869	0.06614786
5.00219E-5	7.750773702	0.222924523	0.515534989	0.058466869	0.070038911
5.11687E-5	8.004071788	0.226875659	0.510813108	0.059333045	0.073929961
5.21804E-5	8.252170325	0.230328089	0.506280102	0.061931572	0.073929961
5.29995E-5	8.504567394	0.23310089	0.501747096	0.062797748	0.077821012
5.3908E-5	8.750641254	0.236153099	0.497402965	0.0645301	0.077821012
5.52293E-5	9.001827963	0.24054905	0.493058835	0.067128627	0.081712062
5.59258E-5	9.251876808	0.242845969	0.488809142	0.068860979	0.081712062
5.67718E-5	9.50543971	0.24561729	0.484559448	0.071026418	0.081712062
5.78815E-5	9.752050557	0.249221585	0.480498631	0.075357298	0.085603113
5.87364E-5	10.003135362	0.251974953	0.476437813	0.078822001	0.093385214
5.97811E-5	10.252314292	0.255312447	0.472471433	0.081853616	0.093385214
6.0749E-5	10.505264311	0.25837802	0.468505052	0.086617583	0.101167315
6.151E-5	10.756097459	0.260770816	0.46463311	0.088783023	0.105058366
6.23781E-5	11.00407056	0.263481484	0.460855605	0.091814638	0.108949416
6.32246E-5	11.255413963	0.266105432	0.4570781	0.09571243	0.108949416
6.4258E-5	11.504093728	0.269283847	0.453395033	0.097011693	0.112840467
6.55711E-5	11.750864744	0.273282853	0.449806403	0.099610221	0.124513619
6.67078E-5	12.001869121	0.276709267	0.446217773	0.100476397	0.128404669
6.8003E-5	12.250962183	0.280574476	0.442723581	0.10177566	0.128404669
6.87187E-5	12.503837195	0.282692587	0.439229389	0.1039411	0.13618677
6.94416E-5	12.752432877	0.284819289	0.435829635	0.105673452	0.13618677
7.0327E-5	13.003833077	0.287407243	0.43242988	0.108271979	0.13618677
7.12565E-5	13.251453731	0.290103767	0.429124563	0.110437419	0.140077821
7.2187E-5	13.502490001	0.292783119	0.425819246	0.11216977	0.140077821
7.29603E-5	13.756537807	0.294994315	0.42251393	0.115201386	0.147859922
7.36151E-5	14.005670512	0.296855784	0.41930305	0.11650065	0.147859922
7.45074E-5	14.250016949	0.299376878	0.416186609	0.118233001	0.147859922
7.54033E-5	14.505021436	0.301889799	0.41297573	0.125162408	0.147859922
7.59934E-5	14.754759858	0.303535292	0.409859288	0.129926375	0.147859922
7.69096E-5	15.007216523	0.306074774	0.406742846	0.132524903	0.147859922
7.77127E-5	15.254522134	0.308285469	0.403720842	0.13512343	0.151750973
7.86642E-5	15.50475934	0.31088673	0.400698838	0.136855782	0.151750973
7.95462E-5	15.750000976	0.313280262	0.397771272	0.139454309	0.151750973
8.03284E-5	16.005722437	0.315389322	0.394749268	0.141186661	0.155642023
8.14751E-5	16.256576165	0.318457877	0.391821702	0.142485925	0.155642023
8.24342E-5	16.502552665	0.321003242	0.388988573	0.145084452	0.155642023
8.33547E-5	16.751410135	0.323428231	0.386155444	0.148116068	0.163424125
8.415E-5	17.002789581	0.325509828	0.383322316	0.151580771	0.163424125
8.49824E-5	17.256592618	0.327674483	0.380489187	0.152446947	0.167315175
8.58125E-5	17.504407673	0.329819604	0.377750496	0.15591165	0.171206226
8.68616E-5	17.754601812	0.33251098	0.375011805	0.158510178	0.175097276
8.7692E-5	18.007601715	0.334626208	0.372273114	0.160242529	0.175097276
8.87781E-5	18.2548268	0.3373723	0.36962886	0.161974881	0.178988327
8.96521E-5	18.504606826	0.339566011	0.366984607	0.165006496	0.178988327
9.03394E-5	18.756693134	0.341280753	0.364340353	0.166738848	0.178988327
9.12415E-5	19.002088208	0.343517978	0.361790537	0.1684712	0.178988327
9.21375E-5	19.25875757	0.345724968	0.359146284	0.171935903	0.178988327
9.33313E-5	19.5000752	0.348642724	0.356690906	0.174967518	0.182879377
9.45089E-5	19.753584458	0.351495498	0.35414109	0.177132958	0.194552529
9.52773E-5	20.00011157	0.353343661	0.351685712	0.179298398	0.19844358
9.61214E-5	20.258728962	0.355361669	0.349135896	0.181030749	0.20233463
9.70307E-5	20.500294464	0.357521278	0.346774955	0.183196189	0.214007782
9.82673E-5	20.7539821	0.360435502	0.344319577	0.185361628	0.214007782
9.93095E-5	21.001015589	0.362871087	0.341958636	0.188393244	0.217898833
9.99222E-5	21.250053266	0.36429429	0.339597696	0.192724123	0.221789883
1.01096E-4	21.501050766	0.367002671	0.337236755	0.194456475	0.221789883
1.01912E-4	21.754971535	0.368873409	0.334875815	0.196188826	0.221789883
1.02466E-4	22.00016412	0.370135666	0.332609312	0.19748809	0.221789883
1.04054E-4	22.258369772	0.373727271	0.330248371	0.201385881	0.225680934
1.05048E-4	22.509364671	0.375956636	0.327981868	0.204417497	0.225680934
1.05984E-4	22.752006002	0.378040648	0.325809803	0.208748376	0.225680934
1.07255E-4	23.007765788	0.380845748	0.3235433	0.210480728	0.233463035
1.0834E-4	23.255561188	0.383223802	0.321371234	0.213945431	0.241245136
1.09282E-4	23.505694587	0.385271393	0.319199169	0.216543958	0.241245136
1.10135E-4	23.757964843	0.387114363	0.317027104	0.217843222	0.245136187
1.11101E-4	24.001432099	0.389189095	0.314949476	0.22044175	0.245136187
1.11943E-4	24.258061628	0.390983458	0.312777411	0.223906453	0.245136187
1.12953E-4	24.50535534	0.393125592	0.310699783	0.227371156	0.245136187
1.14031E-4	24.754896077	0.395394661	0.308622155	0.23083586	0.245136187
1.14556E-4	25.006459701	0.396491948	0.306544527	0.233001299	0.245136187
1.15309E-4	25.25950939	0.398060152	0.3044669	0.234300563	0.245136187
1.16072E-4	25.502421232	0.399641672	0.30248371	0.237332178	0.245136187
1.1705E-4	25.759176688	0.401657486	0.300406082	0.240796882	0.245136187
1.17893E-4	26.00600135	0.403382173	0.298422892	0.242096146	0.245136187
1.18537E-4	26.254306976	0.404694431	0.296439702	0.244261585	0.249027237
1.19369E-4	26.50429827	0.406380188	0.294456511	0.245560849	0.252918288
1.2032E-4	26.755898859	0.408296487	0.292473321	0.248159376	0.252918288
1.20793E-4	27.009106674	0.409244617	0.290490131	0.249891728	0.252918288
1.21384E-4	27.251272569	0.41042538	0.288601379	0.251190992	0.256809339
1.22586E-4	27.507431869	0.412811884	0.286618189	0.253356431	0.26459144
1.23303E-4	27.753485045	0.414225387	0.284729436	0.254222607	0.26459144
1.23791E-4	28.000599382	0.415185899	0.282840684	0.255521871	0.26459144
1.243E-4	28.261177673	0.416181476	0.280857494	0.255954959	0.26848249
1.24836E-4	28.510320458	0.417227007	0.278968741	0.256821135	0.26848249
1.25644E-4	28.753759338	0.418796436	0.277079989	0.260285838	0.26848249
1.26514E-4	29.000752012	0.420478125	0.275285674	0.26201819	0.272373541
1.27E-4	29.254222633	0.421412413	0.273396921	0.265482893	0.272373541
1.27559E-4	29.508810917	0.42248363	0.271508169	0.267215245	0.276264591
1.28041E-4	29.751646386	0.423403431	0.269713854	0.271113036	0.284046693
1.28487E-4	30.008197827	0.424252757	0.267825102	0.2724123	0.284046693
1.28791E-4	30.252566125	0.424830689	0.266030787	0.273278476	0.284046693
1.29344E-4	30.510789745	0.425877702	0.264142034	0.275443915	0.291828794
1.29772E-4	30.757006174	0.426685531	0.262347719	0.279341706	0.295719844
1.30342E-4	31.004075944	0.427758618	0.260553404	0.282373322	0.295719844
1.30955E-4	31.252405029	0.428907286	0.25875909	0.284971849	0.303501946
1.31612E-4	31.501971278	0.430133089	0.256964775	0.286704201	0.303501946
1.32116E-4	31.752576235	0.431070466	0.25517046	0.288869641	0.303501946
1.32752E-4	32.004188278	0.432249436	0.253376145	0.290168904	0.315175097
1.33183E-4	32.256799147	0.433044757	0.25158183	0.293633608	0.315175097
1.33838E-4	32.510293642	0.43424851	0.249787515	0.294499783	0.319066148
1.34387E-4	32.751760238	0.43525443	0.248087638	0.295799047	0.3307393
1.35081E-4	33.00779503	0.436520905	0.246293323	0.298830663	0.3307393
1.35409E-4	33.251208	0.437117538	0.244593446	0.300129926	0.3307393
1.35971E-4	33.509010495	0.43813705	0.242799131	0.301862278	0.3307393
1.36333E-4	33.754035692	0.43879151	0.241099254	0.303161542	0.33463035
1.36791E-4	34.013631621	0.439617629	0.239304939	0.304027718	0.338521401
1.37389E-4	34.260391647	0.440692824	0.237605062	0.307059333	0.338521401
1.37781E-4	34.508146583	0.441395935	0.235905185	0.309224773	0.338521401
1.3833E-4	34.756596576	0.442375943	0.234205307	0.310957124	0.342412451
1.39081E-4	35.006286181	0.443711465	0.23250543	0.31398874	0.346303502
1.39716E-4	35.257213114	0.444836872	0.230805553	0.316154179	0.354085603
1.40385E-4	35.509375796	0.446017568	0.229105676	0.317020355	0.354085603
1.41009E-4	35.762816716	0.447113774	0.227405798	0.319185795	0.354085603
1.41633E-4	36.003135514	0.448204789	0.225800359	0.321351234	0.354085603
1.4237E-4	36.258652987	0.44948835	0.224100482	0.323949762	0.357976654
1.42859E-4	36.501140266	0.450337132	0.222495042	0.325682113	0.361867704
1.43579E-4	36.759038285	0.451582426	0.220795165	0.328713729	0.361867704
1.44342E-4	37.003856272	0.452894562	0.219189725	0.331312256	0.361867704
1.45033E-4	37.264278952	0.454079203	0.217489848	0.334343872	0.369649805
1.45882E-4	37.511546634	0.45552619	0.215884408	0.338674751	0.369649805
1.46318E-4	37.759879961	0.456266366	0.214278969	0.341706366	0.373540856
1.46936E-4	38.009220284	0.457311616	0.212673529	0.344737982	0.377431907
1.47683E-4	38.259535658	0.458570016	0.21106809	0.349068861	0.377431907
1.48295E-4	38.511161377	0.459598192	0.20946265	0.352100476	0.377431907
1.49198E-4	38.764046538	0.461106447	0.20785721	0.353832828	0.381322957
1.4994E-4	39.003293847	0.462339164	0.206346208	0.355132092	0.385214008
1.50647E-4	39.258759874	0.463508021	0.204740769	0.357297531	0.385214008
1.51444E-4	39.500586036	0.464820592	0.203229767	0.361195323	0.385214008
1.52043E-4	39.758557449	0.465802098	0.201624327	0.362927674	0.389105058
1.52781E-4	40.002378077	0.467008725	0.200113325	0.365093114	0.389105058
1.53774E-4	40.262717517	0.468621169	0.198507886	0.368990905	0.389105058
1.5454E-4	40.509448877	0.469858595	0.196996884	0.371156345	0.389105058
1.55298E-4	40.757206086	0.471076918	0.195485882	0.373754872	0.389105058
1.56155E-4	41.006268714	0.472449368	0.19397488	0.3763534	0.40077821
1.56677E-4	41.256602505	0.473280474	0.192463878	0.380251191	0.404669261
1.5717E-4	41.507726057	0.474064642	0.190952876	0.382849718	0.408560311
1.58173E-4	41.760061336	0.475649593	0.189441874	0.384148982	0.416342412
1.58942E-4	42.013858449	0.47685951	0.187930872	0.388046773	0.416342412
1.59874E-4	42.253089734	0.478318839	0.186514307	0.390212213	0.420233463
1.60735E-4	42.509645761	0.479658753	0.185003305	0.391944565	0.420233463
1.61191E-4	42.751076884	0.480365577	0.183586741	0.394543092	0.424124514
1.61923E-4	43.009619248	0.481497386	0.182075739	0.396708532	0.424124514
1.62754E-4	43.253089683	0.482775618	0.180659175	0.398440883	0.424124514
1.63588E-4	43.514357248	0.484051827	0.179148173	0.401905587	0.428015564
1.64361E-4	43.76036936	0.485229339	0.177731608	0.404504114	0.431906615
1.65099E-4	44.007529636	0.486348324	0.176315044	0.40753573	0.439688716
1.6621E-4	44.256040478	0.48802411	0.17489848	0.410134257	0.439688716
1.67458E-4	44.50637638	0.489892739	0.173481915	0.413598961	0.443579767
1.69233E-4	44.759126521	0.49252874	0.172065351	0.416197488	0.451361868
1.70387E-4	45.013928944	0.494227311	0.170648786	0.418796016	0.451361868
1.71377E-4	45.253250715	0.495674943	0.16932666	0.421827631	0.451361868
1.72356E-4	45.511232681	0.497099426	0.167910095	0.425725422	0.455252918
1.73309E-4	45.753160303	0.498477564	0.166587969	0.42832395	0.459143969
1.74194E-4	46.013860388	0.49975044	0.165171404	0.430056301	0.459143969
1.75304E-4	46.258603132	0.501339403	0.163849278	0.432654829	0.46692607
1.76611E-4	46.505020599	0.503195928	0.162527151	0.435253356	0.474708171
1.77695E-4	46.753095582	0.504725485	0.161205024	0.438284972	0.482490272
1.78919E-4	47.002598356	0.506441397	0.159882897	0.440017324	0.490272374
1.80005E-4	47.253944668	0.507954495	0.158560771	0.442182763	0.490272374
1.81534E-4	47.507128704	0.510068481	0.157238644	0.444781291	0.490272374
1.82898E-4	47.762230444	0.51193805	0.155916517	0.447379818	0.494163424
1.84642E-4	48.001101419	0.514308888	0.154688828	0.449978346	0.494163424
1.86095E-4	48.260693356	0.516266734	0.153366701	0.452576873	0.494163424
1.87313E-4	48.503398411	0.51789679	0.152139012	0.453876137	0.498054475
1.89151E-4	48.767187287	0.520333979	0.150816885	0.456907752	0.498054475
1.90936E-4	49.014287196	0.522677427	0.149589196	0.45950628	0.501945525
1.92553E-4	49.263762299	0.52478122	0.148361507	0.462537895	0.505836576
1.94005E-4	49.515110804	0.526654806	0.147133818	0.466868774	0.505836576
1.95478E-4	49.768405433	0.528539305	0.145906129	0.46990039	0.505836576
1.96643E-4	50.003682216	0.530019638	0.144772878	0.471632741	0.509727626
1.98306E-4	50.260421097	0.53211665	0.143545188	0.474664357	0.517509728
2.00431E-4	50.519822274	0.534769474	0.142317499	0.476396709	0.517509728
2.0317E-4	50.761873893	0.538144677	0.141184248	0.479861412	0.517509728
2.04907E-4	51.006707056	0.540260763	0.140050996	0.481593764	0.521400778
2.07188E-4	51.254396481	0.543008315	0.138917745	0.484625379	0.521400778
2.10224E-4	51.505262326	0.546616234	0.137784493	0.487656994	0.525291829
2.12536E-4	51.75912574	0.549325638	0.136651242	0.490255522	0.525291829
2.14364E-4	52.015505991	0.551445087	0.13551799	0.492420961	0.529182879
2.17006E-4	52.25345739	0.554473206	0.134479177	0.495885665	0.529182879
2.19083E-4	52.515283169	0.556824942	0.133345925	0.49891728	0.53307393
2.21389E-4	52.757785973	0.559406564	0.132307111	0.501515808	0.536964981
2.2278E-4	53.002168166	0.560950254	0.131268297	0.504547423	0.536964981
2.24946E-4	53.270795822	0.563332159	0.130135046	0.506712863	0.540856031
2.26797E-4	53.519369376	0.56534699	0.129096232	0.50931139	0.544747082
2.2888E-4	53.76991497	0.567592073	0.128057418	0.512776094	0.548638132
2.30753E-4	54.022759348	0.56959071	0.127018604	0.515374621	0.552529183
2.33521E-4	54.254675891	0.57251166	0.126074228	0.517973149	0.552529183
2.35669E-4	54.512577547	0.574751498	0.125035414	0.521004764	0.552529183
2.37037E-4	54.772655662	0.576164854	0.1239966	0.523170204	0.556420233
2.39104E-4	55.010757845	0.578284341	0.123052224	0.525335643	0.560311284
2.41599E-4	55.251166979	0.580813222	0.122107848	0.528367259	0.560311284
2.43716E-4	55.518270474	0.582935768	0.121069034	0.531398874	0.560311284
2.44746E-4	55.76257311	0.583961458	0.120124658	0.533997401	0.568093385
2.46118E-4	56.007969034	0.585318265	0.119180281	0.537029017	0.575875486
2.48218E-4	56.255273177	0.587378858	0.118235905	0.54049372	0.575875486
2.50397E-4	56.504531166	0.589495515	0.117291529	0.543092248	0.575875486
2.52607E-4	56.75591886	0.591620638	0.116347153	0.545257687	0.575875486
2.54933E-4	57.009788614	0.593833485	0.115402776	0.548289303	0.575875486
2.57486E-4	57.265849411	0.596234311	0.1144584	0.55088783	0.579766537
2.60255E-4	57.52477767	0.59880707	0.113514024	0.554785621	0.587548638
2.61475E-4	57.759393272	0.599930129	0.112664085	0.558250325	0.587548638
2.62711E-4	58.021451916	0.601061104	0.111719709	0.560415764	0.587548638
2.63285E-4	58.258191607	0.601584088	0.110869771	0.562581204	0.591439689
2.64309E-4	58.522010579	0.602514242	0.109925394	0.565179731	0.59922179
2.65557E-4	58.760376406	0.603641812	0.109075456	0.568211347	0.60311284
2.67E-4	59.000132319	0.604937708	0.108225517	0.57167605	0.60311284
2.70407E-4	59.269540547	0.607964472	0.107281141	0.574707666	0.607003891
2.73573E-4	59.51407456	0.610734784	0.106431202	0.578172369	0.607003891
2.755E-4	59.76133025	0.612402322	0.105581264	0.580770896	0.607003891
2.77348E-4	60.010410664	0.613988014	0.104731325	0.583369424	0.607003891
2.77969E-4	60.260302518	0.614517912	0.103881386	0.587267215	0.610894942
2.79457E-4	60.511243306	0.615782249	0.103031448	0.590298831	0.610894942
2.80944E-4	60.763282263	0.617036561	0.102181509	0.594196622	0.610894942
2.82214E-4	61.016741272	0.618101747	0.10133157	0.597228237	0.614785992
2.82949E-4	61.271122077	0.618715837	0.100481632	0.599826765	0.618677043
2.84232E-4	61.52633812	0.619782611	0.099631693	0.601992204	0.622568093
2.85309E-4	61.754182657	0.620673448	0.098876192	0.604590732	0.630350195
2.86444E-4	62.011487757	0.621607247	0.098026254	0.607189259	0.638132296
2.87764E-4	62.269969976	0.622688332	0.097176315	0.610653963	0.642023346
2.88663E-4	62.500566859	0.623420994	0.096420814	0.61325249	0.645914397
2.89767E-4	62.760923211	0.624316995	0.095570875	0.615851018	0.649805447
2.91866E-4	63.022480438	0.626008433	0.094720937	0.619315721	0.649805447
2.93261E-4	63.256554129	0.627123401	0.093965436	0.621481161	0.657587549
2.95665E-4	63.52140599	0.629030593	0.093115497	0.6236466	0.661478599
2.96105E-4	63.758105542	0.629377751	0.092359996	0.626678216	0.661478599
2.97474E-4	64.025351849	0.630452802	0.091510058	0.630142919	0.661478599
2.98788E-4	64.263948633	0.631479456	0.090754557	0.632741447	0.66536965
2.99756E-4	64.503407393	0.632231919	0.089999056	0.634906886	0.66536965
3.0115E-4	64.773982219	0.633310186	0.089149117	0.638804677	0.66536965
3.02032E-4	65.015313653	0.633988486	0.088393616	0.641403205	0.6692607
3.03796E-4	65.257894899	0.635339296	0.087638115	0.644001732	0.677042802
3.05517E-4	65.501623713	0.636646875	0.086882614	0.645300996	0.684824903
3.07367E-4	65.777682315	0.638042069	0.086032675	0.648765699	0.688715953
3.08561E-4	66.024092213	0.638936925	0.085277174	0.650931139	0.696498054
3.09185E-4	66.271220424	0.639403129	0.084521673	0.653962754	0.696498054
3.09831E-4	66.518809702	0.639884205	0.083766172	0.657427458	0.696498054
3.11008E-4	66.767216498	0.64075713	0.083010671	0.660025985	0.704280156
3.12102E-4	67.016524221	0.641565008	0.08225517	0.663490689	0.704280156
3.13141E-4	67.266695674	0.642328851	0.081499669	0.664356864	0.715953307
3.13821E-4	67.517518413	0.642827596	0.080744168	0.66738848	0.719844358
3.15016E-4	67.769006491	0.643699506	0.079988667	0.670853183	0.719844358
3.16021E-4	68.021337238	0.644429438	0.079233166	0.673018623	0.73151751
3.17466E-4	68.274733937	0.645474435	0.078477666	0.676483326	0.73151751
3.18127E-4	68.528940788	0.645950145	0.077722165	0.679081854	0.73151751
3.18937E-4	68.751899638	0.64653152	0.077061101	0.682113469	0.73151751
3.19598E-4	69.00729707	0.647004311	0.0763056	0.685145084	0.73540856
3.2072E-4	69.263419716	0.647804215	0.075550099	0.688609788	0.73540856
3.21902E-4	69.520545558	0.648643103	0.074794598	0.691208315	0.739299611
3.23611E-4	69.778976872	0.649849179	0.074039097	0.692940667	0.750972763
3.24211E-4	70.005795362	0.650270445	0.073378034	0.695539194	0.750972763
3.24563E-4	70.265315005	0.650517187	0.072622533	0.69857081	0.750972763
3.25377E-4	70.525330701	0.651086371	0.071867032	0.701602425	0.754863813
3.26034E-4	70.753392922	0.651544726	0.071205968	0.704200953	0.758754864
3.26261E-4	71.01436405	0.651702522	0.070450467	0.70679948	0.766536965
3.27994E-4	71.275889118	0.652904374	0.069694966	0.709831096	0.770428016
3.28751E-4	71.505864593	0.653426612	0.069033903	0.712862711	0.770428016
3.2932E-4	71.769148949	0.653818093	0.068278402	0.716327414	0.770428016
3.30175E-4	72.032899101	0.654404255	0.067522901	0.71935903	0.774319066
3.31025E-4	72.26434869	0.654985886	0.066861838	0.722390645	0.774319066
3.32009E-4	72.529557358	0.655656124	0.066106337	0.725422261	0.778210117
3.32407E-4	72.762152487	0.655926636	0.065445273	0.728020788	0.782101167
3.34054E-4	73.028635524	0.657041415	0.064689772	0.731485492	0.782101167
3.35313E-4	73.263146182	0.657888658	0.064028709	0.734517107	0.785992218
3.36287E-4	73.531929654	0.658540723	0.063273208	0.73798181	0.785992218
3.37338E-4	73.767662232	0.659242314	0.062612145	0.741013426	0.789883268
3.38214E-4	74.004110511	0.659824762	0.061951081	0.743611953	0.793774319
3.39845E-4	74.275353426	0.66090355	0.06119558	0.746643569	0.79766537
3.40801E-4	74.513647974	0.6615332	0.060534517	0.749675184	0.79766537
3.41502E-4	74.752522277	0.661993039	0.059873454	0.752273712	0.80155642
3.43391E-4	75.026366782	0.663225951	0.059117953	0.755305327	0.809338521
3.43841E-4	75.266876495	0.663518567	0.058456889	0.758336942	0.809338521
3.45041E-4	75.508003252	0.664295785	0.057795826	0.761368558	0.809338521
3.46449E-4	75.750066838	0.665203418	0.057134762	0.764400173	0.809338521
3.47834E-4	76.027812139	0.666091378	0.056379261	0.767864877	0.809338521
3.48728E-4	76.271697191	0.666661886	0.055718198	0.770463404	0.817120623
3.49355E-4	76.51611939	0.667061115	0.055057135	0.773495019	0.817120623
3.50187E-4	76.760978102	0.667589503	0.054396071	0.775660459	0.817120623
3.50986E-4	77.006489686	0.668094605	0.053735008	0.778258987	0.817120623
3.52056E-4	77.252695514	0.668769399	0.053073945	0.780857514	0.817120623
3.52619E-4	77.534652446	0.669123478	0.052318444	0.783889129	0.821011673
3.53276E-4	77.781822609	0.669535005	0.05165738	0.786920745	0.821011673
3.53951E-4	78.029373509	0.669957349	0.050996317	0.78995236	0.821011673
3.54843E-4	78.277460708	0.670513694	0.050335254	0.792983976	0.821011673
3.56002E-4	78.526330598	0.671233968	0.04967419	0.795582503	0.821011673
3.57211E-4	78.776172375	0.671981423	0.049013127	0.798614119	0.821011673
3.57764E-4	79.026420983	0.672322157	0.048352063	0.801212646	0.828793774
3.5843E-4	79.27709652	0.672732195	0.047691	0.804244262	0.828793774
3.59083E-4	79.528247722	0.673132677	0.047029937	0.805976613	0.836575875
3.60212E-4	79.779972886	0.673822953	0.046368873	0.808575141	0.836575875
3.61073E-4	80.032445989	0.674347558	0.04570781	0.810307492	0.840466926
3.62041E-4	80.285570735	0.674934862	0.045046747	0.813339108	0.840466926
3.62527E-4	80.503018994	0.675229264	0.044480121	0.815504547	0.840466926
3.63464E-4	80.7571669	0.675795407	0.043819058	0.818536163	0.840466926
3.64958E-4	81.012272333	0.676693204	0.043157994	0.82113469	0.844357977
3.66329E-4	81.268241916	0.677513247	0.042496931	0.822867042	0.852140078
3.66929E-4	81.524881872	0.677870409	0.041835867	0.82546557	0.852140078
3.67686E-4	81.782042045	0.678320101	0.041174804	0.828497185	0.852140078
3.68631E-4	82.002966834	0.678880044	0.040608178	0.830662625	0.856031128
3.69118E-4	82.261217655	0.679168086	0.039947115	0.833261152	0.856031128
3.70994E-4	82.520613908	0.680271718	0.039286052	0.836292767	0.856031128
3.72328E-4	82.780916534	0.681051533	0.038624988	0.838458207	0.86381323
3.72865E-4	83.004472899	0.681364455	0.038058362	0.840190559	0.871595331
3.73439E-4	83.265718522	0.681698846	0.037397299	0.843222174	0.875486381
3.75567E-4	83.527076218	0.68293014	0.036736236	0.84625379	0.875486381
3.76253E-4	83.753741798	0.683325045	0.03616961	0.848852317	0.879377432
3.7722E-4	84.017492092	0.683880665	0.035508547	0.851450845	0.883268482
3.78773E-4	84.282059359	0.684768079	0.034847483	0.854049372	0.891050584
3.7913E-4	84.509468094	0.684971312	0.034280857	0.8566479	0.891050584
3.8038E-4	84.775526043	0.685680992	0.033619794	0.858813339	0.902723735
3.81226E-4	85.00404235	0.686159526	0.033053168	0.861411867	0.902723735
3.82979E-4	85.27142529	0.687146764	0.032392105	0.864010394	0.906614786
3.83708E-4	85.501501179	0.687555766	0.031825479	0.86487657	0.914396887
3.84948E-4	85.770515439	0.688248119	0.031164416	0.867908185	0.914396887
3.85618E-4	86.001699866	0.688621538	0.03059779	0.870073625	0.922178988
3.8704E-4	86.272422066	0.689410224	0.029936727	0.87310524	0.922178988
3.87983E-4	86.504935434	0.689930759	0.029370101	0.875703768	0.929961089
3.88868E-4	86.776998641	0.690417962	0.028709038	0.878302295	0.929961089
3.89894E-4	87.010694695	0.690981179	0.028142412	0.880900823	0.93385214
3.91035E-4	87.284028355	0.691604623	0.027481349	0.883932438	0.93385214
3.9197E-4	87.519072436	0.692113437	0.026914723	0.886530966	0.93385214
3.93134E-4	87.754790368	0.692745276	0.026348097	0.888696405	0.93385214
3.93623E-4	88.030210039	0.693009782	0.025687034	0.891294933	0.937743191
3.95402E-4	88.267060554	0.693968127	0.025120408	0.893460372	0.937743191
3.96664E-4	88.504683233	0.694644568	0.024553782	0.8960589	0.937743191
3.98167E-4	88.782683084	0.69544603	0.023892719	0.898657427	0.941634241
4.00093E-4	89.022334401	0.696467403	0.023326093	0.899956691	0.949416342
4.01258E-4	89.262903488	0.697081466	0.022759467	0.901689043	0.957198444
4.02609E-4	89.504189931	0.697791091	0.022192842	0.903421395	0.964980545
4.03373E-4	89.786253447	0.698190332	0.021531778	0.90645301	0.964980545
4.04379E-4	90.028736591	0.698715046	0.020965153	0.909051537	0.964980545
4.05772E-4	90.271664881	0.699438778	0.020398527	0.911650065	0.964980545
4.07571E-4	90.51574214	0.700367915	0.019831901	0.914248592	0.964980545
4.0831E-4	90.760595626	0.700747729	0.019265275	0.91684712	0.964980545
4.11298E-4	91.006573271	0.702274243	0.01869865	0.91901256	0.968871595
4.12348E-4	91.253759826	0.702807122	0.018132024	0.921611087	0.968871595
4.13605E-4	91.501657224	0.70344274	0.017565398	0.924209615	0.968871595
4.1465E-4	91.75019503	0.70396852	0.016998772	0.926808142	0.968871595
4.18201E-4	92.000131331	0.705742793	0.016432147	0.928540494	0.972762646
4.19743E-4	92.251662004	0.706506644	0.015865521	0.930272845	0.976653696
4.21412E-4	92.503937089	0.707328729	0.015298895	0.932438285	0.980544747
4.23091E-4	92.75721506	0.708150956	0.014732269	0.935036812	0.980544747
4.25787E-4	93.012255202	0.709462065	0.014165644	0.93763534	0.980544747
4.27925E-4	93.268373277	0.710493385	0.013599018	0.93980078	0.984435798
4.29343E-4	93.525625323	0.711173346	0.013032392	0.942399307	0.984435798
4.31488E-4	93.784278608	0.712196222	0.012465766	0.944131659	0.992217899
4.34346E-4	94.000812404	0.713547174	0.011993578	0.946297098	0.992217899
4.38549E-4	94.263007541	0.71551189	0.011426952	0.948895626	0.992217899
4.4103E-4	94.52683861	0.716658553	0.010860327	0.951494153	0.992217899
4.44715E-4	94.79303964	0.718344983	0.010293701	0.954092681	0.992217899
4.46265E-4	95.015936589	0.719048779	0.009821513	0.95625812	0.992217899
4.51338E-4	95.285426144	0.721326418	0.009254887	0.95842356	0.992217899
4.5626E-4	95.513036534	0.723501443	0.008782699	0.960589	0.992217899
4.57398E-4	95.78709826	0.723999466	0.008216073	0.962754439	0.996108949
4.58834E-4	96.016178514	0.724625561	0.007743885	0.964919879	0.996108949
4.63233E-4	96.292992485	0.726525253	0.007177259	0.967518406	0.996108949
4.66128E-4	96.525303617	0.727761598	0.006705071	0.969683846	0.996108949
4.67559E-4	96.758710467	0.728368355	0.006232883	0.971849285	0.996108949
4.70246E-4	97.040050486	0.729500497	0.005666257	0.974447813	0.996108949
4.75823E-4	97.276633943	0.731820591	0.005194069	0.976613252	0.996108949
4.76778E-4	97.514841492	0.732214063	0.004721881	0.978778692	0.996108949
4.79733E-4	97.754122343	0.733423874	0.004249693	0.980944132	0.996108949
4.86131E-4	98.044818313	0.736006209	0.003683067	0.983542659	0.996108949
4.9004E-4	98.288876211	0.737559237	0.003210879	0.985708099	0.996108949
4.95696E-4	98.535816958	0.739774603	0.002738691	0.987873538	0.996108949
5.00614E-4	98.785578756	0.741670567	0.002266503	0.990038978	0.996108949
5.10758E-4	99.038603545	0.745495444	0.001794315	0.992204417	0.996108949
5.19755E-4	99.297608184	0.748794361	0.001322127	0.994369857	0.996108949
5.33346E-4	99.508634334	0.753618456	0.000944376	0.996102209	0.996108949
5.39478E-4	99.777062194	0.755734978	0.000472188	0.99783456	1
5.64296E-4	100	0.763941835	0.000094438	1	1
