# Supplementary material for: Spatiotemporal prediction of alpine wetlands under multi-climate scenarios in the west of Sichuan, China
Source: PeerJ. 2024 Nov 27;12:e18586. doi: 10.7717/peerj.18586 (PMC11608022; doi:10.7717/peerj.18586)
Supplement: Supplemental Information 1 [file peerj-12-18586-s001.zip › Maxent_data1/2.5mBIOssp126_2021-2040/RES/wetland_0_sampleAverages.csv]

Predictor variable	Categorical	Sample average
2.5mbiossp126_2021-2040_1	false	1.1121427037957392
2.5mbiossp126_2021-2040_10	false	9.522701019123552
2.5mbiossp126_2021-2040_11	false	-7.967446225547285
2.5mbiossp126_2021-2040_12	false	659.6478995236033
2.5mbiossp126_2021-2040_13	false	129.67994802944997
2.5mbiossp126_2021-2040_14	false	3.660892161108705
2.5mbiossp126_2021-2040_15	false	88.90983600707321
2.5mbiossp126_2021-2040_16	false	352.2819402338675
2.5mbiossp126_2021-2040_17	false	15.780857514075358
2.5mbiossp126_2021-2040_18	false	350.0281507145951
2.5mbiossp126_2021-2040_19	false	16.400606323083586
2.5mbiossp126_2021-2040_2	false	14.03456398727265
2.5mbiossp126_2021-2040_3	false	40.99720871216191
2.5mbiossp126_2021-2040_4	false	709.3511535988168
2.5mbiossp126_2021-2040_5	false	16.617929825797233
2.5mbiossp126_2021-2040_6	false	-17.720268530678368
2.5mbiossp126_2021-2040_7	false	34.33819834088391
2.5mbiossp126_2021-2040_8	false	9.361563400460199
2.5mbiossp126_2021-2040_9	false	-7.491533179875123
wc2.1_2.5m_elev	false	4094.164573408402
