# Supplementary material for: Spatiotemporal prediction of alpine wetlands under multi-climate scenarios in the west of Sichuan, China
Source: PeerJ. 2024 Nov 27;12:e18586. doi: 10.7717/peerj.18586 (PMC11608022; doi:10.7717/peerj.18586)
Supplement: Supplemental Information 1 [file peerj-12-18586-s001.zip › Maxent_data1/2.5mBIOssp126_2021-2040/RES/wetland_0_samplePredictions.csv]

X	Y	Test or train	Raw prediction	Cumulative prediction	Logistic prediction
101.194681438	28.1482989818	train	2.8856051700695727E-7	0.005306916067449451	0.0016521633232121895
100.289760198	29.08940812	train	3.94498704204687E-5	5.4980823322748105	0.1845025513196016
100.38306165	29.1516495211	train	7.527615584099102E-5	14.468831759648697	0.3015342921525199
100.270100613	29.16179269	train	4.5300467391178024E-5	6.654780577968435	0.2062223523351214
100.342297416	29.1791374782	train	5.618908219651195E-5	9.33078768009516	0.24371048166104078
100.301283292	29.1885668757	train	5.784147217001012E-5	9.743155092408331	0.249092205805107
100.352697673	29.1880571989	train	7.648549196106865E-5	14.89035459208066	0.30490152104783663
100.39407234	29.2056812934	train	6.162175108789156E-5	10.788019200509726	0.2611208875466353
100.312025956	29.2245597833	train	3.879621239800465E-5	5.367014203150563	0.1820018621932687
100.188687839	29.2347373586	train	7.938129040125004E-5	15.704147574878068	0.3128340287276445
100.260813662	29.2431013186	train	9.333126431655136E-5	19.50006798686107	0.34864272401853447
100.137446541	29.253232403	train	2.491337762364126E-5	2.8103867038977484	0.12501633035428714
100.158128312	29.2620794835	train	6.565219344122803E-5	11.768771675199284	0.2735282374480023
100.240454057	29.261340783	train	9.095307240391363E-5	18.923628268652635	0.34280430765633696
100.055587951	29.2990277912	train	6.965577721600353E-5	12.813246288947967	0.28544713837661334
100.096767482	29.2986959704	train	4.155753602253878E-5	5.9447143675706	0.19246269844887018
100.076272463	29.3078874289	train	6.813917369731575E-5	12.29907581349155	0.28097842466325734
100.117455265	29.3075491379	train	7.607577848677123E-5	14.777459048174645	0.30376437298434683
100.230704188	29.3065533766	train	8.208552949829108E-5	16.413130550868413	0.3200800351461652
100.148544026	29.3253345326	train	9.073333801057733E-5	18.863854698413075	0.34225957743739793
100.004554611	29.3445454321	train	7.194345744466803E-5	13.436785525259207	0.2920837401308153
100.045753105	29.3442288966	train	8.376402247551477E-5	16.880789309060418	0.3245011937648902
100.107549577	29.3437302511	train	9.059742836995782E-5	18.826883679327455	0.34192219985192873
100.241436313	29.3425517137	train	5.9136762944268185E-5	10.098628814727476	0.2532576264829051
100.056145686	29.3531717353	train	8.94387827420519E-5	18.44364299277743	0.3390319023056817
100.190047217	29.3520444351	train	8.235833469408993E-5	16.48309579666595	0.3208025398399398
100.159249729	29.3613401386	train	9.992945366341876E-5	21.251604340615735	0.36431106039021743
100.427181135	29.3677662762	train	5.921646989738877E-5	10.1176402948578	0.25351244076523194
100.437481529	29.3676556373	train	6.023038324266844E-5	10.369729525773492	0.2567386989783591
100.015301869	29.3895877497	train	8.950797977293646E-5	18.46341877787293	0.33920523031275085
100.468641447	29.3853639207	train	7.177793311477155E-5	13.392129307772414	0.2916076910272718
99.994781196	29.3987671943	train	7.743992278460757E-5	15.170523458966375	0.3075361658883211
100.06691656	29.3982092495	train	6.290965504061183E-5	11.161900273867904	0.26513140804227214
100.489376788	29.3941577022	train	7.317556638890996E-5	13.838440521973613	0.2956072869025287
100.551466448	29.4114967571	train	5.859554486728334E-5	9.96176609830669	0.25152280075981187
99.0672195669	29.4295389628	train	3.109607854793163E-6	0.15649214101815215	0.01752116646060743
100.077602249	29.4342215783	train	9.160149008318902E-5	19.105211450163452	0.3444065137304885
100.118835909	29.4338815463	train	9.022564509407756E-5	18.714970372104354	0.34099752654002574
100.479596718	29.4303620127	train	6.547586931323765E-5	11.732968031391117	0.27299416205397753
100.026149953	29.4436525946	train	8.947146232068197E-5	18.4529824733265	0.3391137709949336
100.139553247	29.4427303302	train	9.258736646002629E-5	19.349694668299577	0.3468276490940646
100.551877893	29.4385629755	train	4.0780703958873554E-5	5.777677752026943	0.18954693833621628
100.428316143	29.4489697197	train	7.122514165542418E-5	13.243099805456994	0.2900132090336104
99.0672433613	29.4656403961	train	3.656355994336848E-6	0.19550906666177548	0.02053856063673772
100.459370839	29.4576567322	train	7.639088348729564E-5	14.86428545895528	0.304639267890891
100.119232	29.469976069	train	1.0184663806993439E-4	21.734632378694137	0.36872333432801163
100.232660882	29.4689737165	train	1.0750162660512048E-4	23.064091076724857	0.38138829332088736
99.9852599486	29.4800600485	train	3.1826615239987655E-5	4.070695523039521	0.15435260322431402
100.067766149	29.4794234892	train	1.0875186459268864E-4	23.36492540296493	0.384120044147352
100.15026959	29.4787357872	train	1.026478090404814E-4	22.029725909569898	0.37054908302815937
100.552427364	29.4746510873	train	4.076645850139786E-5	5.7746146536883085	0.1894932728485768
100.202045767	29.4963266398	train	1.2953852124576905E-4	30.62269237700441	0.42624517397850775
100.006243523	29.5160013017	train	3.578196274475118E-5	4.799127003705689	0.17026902550027764
100.119728131	29.5150939401	train	1.1881614944433318E-4	26.338183094759895	0.40526170406965384
100.140361125	29.514918562	train	1.2940305306843912E-4	30.544761323580786	0.4259893048960409
100.563292079	29.510618109	train	2.0698612294359377E-5	2.137211742469133	0.10611069505210576
100.511854362	29.5202366559	train	8.243421951542104E-5	16.50255794100033	0.32100324237490385
100.099485352	29.55136044	train	1.3139490863438378E-4	31.419507537045465	0.4297286330772721
100.182046247	29.550651491	train	1.369921093597379E-4	34.096617826414324	0.43998019460920373
99.9758121916	29.5703754854	train	8.662336512382755E-5	17.697786475307847	0.33190176596481175
100.017102401	29.5700656654	train	1.0468157130436887E-4	22.416837776180444	0.3751366382459782
100.068714233	29.5696603435	train	1.1977471874048077E-4	26.611636938846793	0.4071998741882476
99.9656613175	29.5884987329	train	2.612773751326166E-5	2.997009112550235	0.13031593003271358
99.9657472653	29.597522613	train	4.772763207447753E-5	7.262804760237162	0.21489714007844918
99.9760726718	29.5974470807	train	1.1703603892615536E-4	25.755511471352527	0.40162859959531144
100.027699103	29.5970573739	train	1.1085595998433414E-4	23.939673071852624	0.38866339301135283
100.058674465	29.5968139143	train	1.2563224671997085E-4	28.75021824229873	0.4187743575090785
100.461445007	29.602013691	train	9.516020567966662E-5	19.962543995008602	0.35306265472886317
100.430600173	29.6113735114	train	7.035980383607483E-5	13.012572084361546	0.2875027488648328
100.513198909	29.610457135	train	7.570874766876891E-5	14.634291083181708	0.30274252535595386
99.9764205327	29.6335423659	train	1.0515778334034497E-4	22.537824046879198	0.37620118358656784
100.028065355	29.6331520901	train	1.0433128994354308E-4	22.32838824420655	0.3743512817565013
100.090037761	29.632657223	train	8.910381010191523E-5	18.3479113282893	0.3381915598134669
100.399998898	29.6387711617	train	1.1249230138212457E-4	24.392555467398335	0.3921506540845371
99.5323346008	29.6541180994	train	3.871800657394187E-5	5.351332775409665	0.18170164381223453
100.431110282	29.6474626812	train	1.039336128369878E-4	22.238795057945847	0.3734572642218752
100.111091277	29.6685793781	train	8.220177085248323E-5	16.442942501092002	0.32038807976779815
100.255737451	29.6672877329	train	3.662970737807734E-5	4.932372604322272	0.1736027171021539
100.266068951	29.6671894344	train	3.507761369919194E-5	4.663256298193331	0.16747870059730635
100.379711974	29.6660550248	train	9.61654025950493E-5	20.270418733211248	0.3554664257907421
100.018190619	29.6783500118	train	7.524898533842012E-5	14.461098083937541	0.30145826489807637
100.121523587	29.6775156738	train	3.280101803140023E-5	4.235319631357067	0.1583300451605761
100.235184573	29.6765048691	train	3.717931273748797E-5	5.025505987413999	0.17574972246874931
100.266181993	29.6762122823	train	5.21008844082036E-5	8.232670767825566	0.23005798151272364
100.307511165	29.6758108925	train	5.859513148138934E-5	9.961644686543226	0.25152147260786845
100.431493474	29.6745294244	train	6.950236593905048E-5	12.76968673879182	0.2849976346314324
100.142393743	29.6953856188	train	2.9338062576973852E-5	3.5375998564890607	0.14402182515766615
100.380081684	29.6931222901	train	7.242430156285528E-5	13.580449320027226	0.2934630291412195
100.008127303	29.7054999056	train	6.806890360717885E-5	12.27424760350607	0.2807700166539948
99.9256838552	29.7331750242	train	3.748307266103175E-5	5.091420408219502	0.17693156526310225
100.256523361	29.7304476524	train	3.952728421208199E-5	5.5141304458641525	0.1847976997856739
99.5123112967	29.7805443633	train	6.0367563258165525E-5	10.405580013971042	0.2571730633555754
99.5640370912	29.7803338491	train	3.2905958645304365E-5	4.253049214176939	0.15875617456473926
100.153761067	29.7855273887	train	4.099184465248721E-5	5.823077817902653	0.1903415151188524
100.257198993	29.7845842311	train	3.5818126749691135E-5	4.804811138254579	0.17041178682987876
99.1812886214	29.7994622467	train	3.2239853977988314E-5	4.14051168055176	0.15604399548310488
99.9366947119	29.805292044	train	8.077131281618535E-5	16.102614676573623	0.3165777778077577
100.278115307	29.8024311736	train	4.015357779701338E-5	5.645487187575386	0.18717767902830706
99.1709717943	29.8175256984	train	2.159483383815318E-5	2.261809329816151	0.11019883991472086
99.9264310836	29.8143886595	train	5.3962571128842125E-5	8.76101553861384	0.2363356922925651
99.9266808397	29.8414596456	train	5.213723976159329E-5	8.241586167635884	0.23018156171137175
99.1606946188	29.8626626555	train	1.1455934497903882E-5	0.9232400910818539	0.06164953212463949
99.2021107499	29.8626057467	train	2.0434202500462868E-5	2.101103699746304	0.10489739479893317
99.9371999163	29.8594338194	train	7.459238329841226E-5	14.274206169242424	0.2996159450756955
99.3574841928	29.8803258461	train	2.8554929161469195E-5	3.3926303375465676	0.14071837193547343
99.937537485	29.8955280852	train	7.384439040932846E-5	14.06845914200973	0.297505320712159
101.532347269	29.9016131775	train	4.080722304998612E-5	5.783379961595684	0.18964682213027653
100.18649945	29.9296188006	train	1.0737325927947584E-4	23.03477418013035	0.3811064402444801
100.238292743	29.9291424414	train	1.1158770456803524E-4	24.149772673889586	0.39022777118575597
99.9275995294	29.940718961	train	5.842872138768018E-5	9.912769910629088	0.2509864367599311
100.279841942	29.9377691524	train	9.811584316632416E-5	20.722910835167987	0.3600800066299661
101.284585294	29.9332029461	train	6.212901706857508E-5	10.932919924230381	0.26270572300175216
101.31564422	29.9326607529	train	6.205823163577433E-5	10.91270003795319	0.262484978541597
100.114288531	29.9573204563	train	8.997257094687157E-5	18.62214842038108	0.34036661038804406
99.9279347375	29.9768128804	train	8.343118888084881E-5	16.775586838750705	0.3236290845931131
99.93829926	29.9767394477	train	8.658205467359407E-5	17.687934571268322	0.3317960005904176
101.326837084	29.9685472467	train	5.755477842841296E-5	9.67944256970411	0.24816396180181147
99.6483729	30.0236074506	train	2.9795064433260246E-5	3.6342714010496042	0.14593786401421938
99.2646883862	30.033963144	train	1.784937265408637E-5	1.726762403065868	0.09286053981972366
101.390054448	30.0125181936	train	4.5970537726950615E-5	6.811674652848588	0.20863630953429937
99.9388939065	30.0399031357	train	1.0272289211435023E-4	22.041934268538704	0.37071964502704186
100.084183161	30.0478095709	train	7.267313848872524E-5	13.662198285589165	0.2941747031861675
99.7730923109	30.0590303697	train	1.1808008088049446E-4	26.078133702707774	0.40376479307020474
99.9079451328	30.0581683525	train	1.2369716833873158E-4	27.953084732893537	0.4150009590335623
100.042791644	30.0571680768	train	1.0800451755732635E-4	23.178942749220926	0.38249001052755716
100.063826173	30.0840707775	train	5.7739833107602826E-5	9.720567640602845	0.24876338582608695
100.354315222	30.0813981813	train	8.982154193762144E-5	18.5667543488799	0.33998951777448044
99.6903538119	30.0955875006	train	7.898451543839599E-5	15.593823605474249	0.3117578575543484
99.7837502842	30.0950636016	train	1.0457046825271481E-4	22.38878314919	0.3748877506537642
99.8148818761	30.0948742191	train	1.0758328204817021E-4	23.082739780109822	0.3815674486796265
100.032793918	30.0933420747	train	1.0873506765833535E-4	23.360465239183007	0.38408350300503624
99.5658730591	30.1052068083	train	4.2095780903533226E-5	6.052253320752219	0.1944706722660712
99.9187350542	30.1032129971	train	9.730734150512756E-5	20.557047277727392	0.3581756117742025
99.960420238	30.1209625061	train	1.1546883300544303E-4	25.31039448798763	0.398393080983933
99.8671612393	30.1396592594	train	1.1326255046056053E-4	24.577011601657667	0.39377842288260967
101.734870938	30.1140334728	train	7.56710428884946E-5	14.618333902487649	0.302637381852317
101.330848324	30.139871284	train	4.624362052738032E-5	6.881787232188481	0.2096158961739988
99.90901872	30.1754714049	train	8.883128686483216E-5	18.270027047689513	0.3375063055002255
99.9505597138	30.1751769739	train	9.829732806190116E-5	20.761099675224866	0.36050593529736175
99.5559494675	30.1864669632	train	2.7364569786730934E-5	3.1896653042103162	0.1356480160358126
99.5456119014	30.1955345178	train	1.835375660057645E-5	1.799614749508768	0.09523467503898998
100.085860386	30.2011974364	train	1.1701792664268513E-4	25.75075643290508	0.40159140532480425
101.663985988	30.1786281177	train	5.496664596245838E-5	8.951895923875165	0.23967917935131064
99.1093099578	30.2146726276	train	1.241146992542385E-5	1.0232504939241522	0.06645000079557904
99.8470149963	30.2119818123	train	9.589385181010896E-5	20.189012199265797	0.3548188173687146
101.612344153	30.1886870813	train	4.485107797480377E-5	6.554976895162253	0.20459514035254464
99.0989282524	30.223705176	train	1.7317512460863424E-5	1.6546818355474893	0.09034354024475576
99.6600620502	30.2220804736	train	1.2786845998573058E-4	29.66471934183739	0.42307478564014045
99.7224065746	30.2217516766	train	1.2652134715394423E-4	29.004583879639565	0.42049182822664777
99.7535784394	30.2215761594	train	1.1737873923661875E-4	25.855429298871364	0.4023314775100428
99.8886531308	30.220729936	train	1.1238610203021962E-4	24.36655305953242	0.39192553683524206
100.16927869	30.227550179	train	1.834235702772723E-4	47.8342163869834	0.5126553728486588
99.5978257247	30.2404272186	train	1.0779789494409378E-4	23.13175368646055	0.3820378236866448
101.550776852	30.2169593779	train	6.855411434259866E-5	12.44568489642463	0.28220660332371494
101.73761122	30.2131881152	train	8.514512000147521E-5	17.305170459362703	0.32809612236292623
99.0054044464	30.2508152526	train	9.459564872932487E-6	0.7049581841579741	0.051459012763971974
101.436805733	30.2281492406	train	7.67880484008027E-5	14.97372327768373	0.3057388763495514
101.696341564	30.2230634305	train	9.204538644365917E-5	19.232370597078624	0.3454988612051693
98.9742184303	30.2598370863	train	1.0480434077221187E-5	0.8118394897887617	0.05669756583792079
99.6395139699	30.2582783493	train	9.915184268644417E-5	20.963645951469715	0.3625038079450355
101.603153957	30.233968386	train	9.237503712259766E-5	19.306773900593306	0.346307718536842
101.675825409	30.2325035994	train	8.526007525838513E-5	17.3394887864482	0.32839362100284486
99.6916135666	30.2760614346	train	1.1219348961536732E-4	24.319392822853107	0.3915168187941842
101.416702177	30.2555826035	train	9.985729100900135E-5	21.223670396186524	0.36414377798329794
99.837237503	30.2842349552	train	1.300528703698545E-4	30.878751047122392	0.42721459066517103
99.8476344461	30.2841680456	train	1.3062711787303045E-4	31.11957848972071	0.42829303747907754
101.323438586	30.2662916799	train	1.328589217114799E-4	32.06685553194873	0.4324461221478336
101.406536311	30.2647901884	train	1.4017100731159542E-4	35.428716647664444	0.4456400586816846
101.54155643	30.2622379711	train	9.437369548122705E-5	19.72447814241544	0.35116929925343426
101.593482567	30.2612193405	train	1.2100017394119806E-4	27.09399747415382	0.40965935027120326
101.614252274	30.2608061327	train	1.1851646333212003E-4	26.24638869933247	0.4046531533675445
99.5877552547	30.2946168261	train	1.073990456414706E-4	23.040663343158034	0.3811630793574495
101.437919227	30.273229597	train	1.1335385285636552E-4	24.59814672887385	0.39397079463713164
101.510629015	30.2718548309	train	8.109845875134959E-5	16.174181588090143	0.31745295784318506
99.8373908131	30.3022814355	train	1.1304500980558644E-4	24.526654221908412	0.3933195778965534
101.365420863	30.2835805495	train	1.3591302999858707E-4	33.482418304609595	0.43803258416111374
99.5254593527	30.312929763	train	7.291959354269677E-5	13.743164748461378	0.2948781533041686
99.5566612441	30.312800731	train	6.130884412075421E-5	10.689794486030317	0.2601398798160804
99.4734991599	30.3221521465	train	7.954617746043208E-5	15.749994708833887	0.3132802619860739
101.230762634	30.3039873246	train	1.145182613403325E-4	24.98837651244598	0.3964135085991476
101.272330881	30.303271761	train	1.5339354421076503E-4	40.16297164880847	0.468004041459013
101.365853888	30.3016135269	train	1.300794500936774E-4	30.89027218089711	0.42726459764519775
101.397245982	30.310062213	train	1.1088751540229755E-4	23.947626188854162	0.38873102013008853
101.438811838	30.3092936317	train	1.1054879259761745E-4	23.862255679744337	0.3880043131300394
101.58451612	30.3155147419	train	1.0477358720081353E-4	22.440072706396265	0.375342617740316
99.4424156132	30.3493330124	train	3.857299256284645E-5	5.322255315212005	0.18114437701491332
99.484078442	30.3582093602	train	3.091861239043572E-5	3.884786183924551	0.15061221460111335
101.335536241	30.338240283	train	1.4453562259914975E-4	37.076828364878644	0.4532272125169762
101.491451648	30.3353611868	train	7.549099732750947E-5	14.542136149075466	0.3021348694683159
101.626559591	30.3327158444	train	9.955691033406554E-5	21.101577845996044	0.3634465095467874
101.346146445	30.3470706663	train	1.5662764857363108E-4	41.232935206811895	0.4732020931306496
101.418915735	30.3457439375	train	1.1200614978528625E-4	24.273523553559844	0.39111876159661046
101.46049599	30.3449676485	train	1.0858733090329098E-4	23.321236049483986	0.38376191998280157
101.502074612	30.3441781558	train	8.127345155929212E-5	16.212463264418368	0.3179201786539715
101.616407181	30.3419389846	train	1.19409535567757E-4	26.515022531538495	0.4064629869424732
99.7235319967	30.3751508208	train	1.275837988375998E-4	29.52130477044233	0.42253089616061523
101.221591903	30.3582682581	train	6.894364986733404E-5	12.581194458363834	0.28335577344035806
101.252785623	30.3577341449	train	1.348031746508657E-4	32.90529797599722	0.4360152443113118
98.9741853247	30.3861754012	train	1.7184041556935526E-5	1.6365931373803733	0.08970970247951666
99.1823619841	30.3860506841	train	6.9510704152349595E-6	0.4671135271537444	0.03833620699148793
101.596096657	30.3603831956	train	9.930951549674096E-5	21.0010218877961	0.36287108678296487
99.6716207864	30.3934754891	train	9.338850268871523E-5	19.512389577693448	0.3487819650240016
99.9006092419	30.392097449	train	1.378845804987187E-4	34.555021945808015	0.4415808287466274
99.6925022076	30.4023901984	train	1.017882636161862E-4	21.71646756719206	0.36858989363667616
99.9527372878	30.400751104	train	1.545459365910906E-4	40.51138929024483	0.4698679601017775
101.253406224	30.3847854364	train	1.3439531307955066E-4	32.75482715095913	0.4352702464750987
101.295007974	30.3840609406	train	1.5377419655056225E-4	40.2627808266443	0.46862116949061666
99.8591341622	30.4104239317	train	1.30782707889594E-4	31.182608712311836	0.4285845393747752
99.8383907178	30.419582325	train	1.2712127215137276E-4	29.30945424107689	0.4216449766858598
101.305831914	30.4019112236	train	1.467003256986858E-4	37.914134351293725	0.45691366208380374
101.378643962	30.4006047986	train	1.3460205870939447E-4	32.831101033284725	0.435648132788505
99.9009406441	30.428189155	train	1.646569936814894E-4	43.859499278714324	0.48567859827579807
101.389484686	30.4184472025	train	9.944411068379453E-5	21.05572936734433	0.36318427456555674
101.306468243	30.4289613313	train	1.056469197496244E-4	22.66462395007164	0.3772908510221365
101.441723997	30.4265002046	train	7.282703340792352E-5	13.712756499189155	0.2946141258454965
101.847384539	30.418277542	train	1.5069614044999729E-5	1.347020362437057	0.07954938223883676
101.285868593	30.4383443492	train	8.450531393635395E-5	17.111126625852304	0.32643550768117985
99.5575316294	30.4662027168	train	8.191364596065198E-5	16.369048274780326	0.31962402423342634
99.8596089364	30.464561867	train	1.3757653387075648E-4	34.37891828513037	0.4410293866158072
99.8909389085	30.4733750772	train	1.7030256239850913E-4	44.99528517844352	0.494102990808923
101.359143188	30.45508029	train	9.465679787256347E-5	19.80103479037118	0.351852083114095
99.5263780322	30.4843796858	train	7.745229372024213E-5	15.17433294943549	0.3075701839521739
99.807751959	30.4919638235	train	1.2068285711688889E-4	26.95014464700135	0.4090244588139293
101.203428907	30.4758457133	train	3.789309285475687E-5	5.1803927890150065	0.17852147180979733
101.578149345	30.4689733123	train	1.1311296428868545E-4	24.542384659566093	0.3934629846459454
99.9849615775	30.4997687663	train	1.0038033066915036E-4	21.348016848066848	0.36535426212010863
99.0262634359	30.5125111877	train	3.135396014494745E-5	3.98668994688714	0.15240968808481586
99.7974801069	30.5100740439	train	1.2611032690195862E-4	28.886149370727466	0.4196991257798376
99.8079011025	30.5100098632	train	1.328744754725942E-4	32.07597165517681	0.4324748538805272
101.245484915	30.4931691939	train	5.076318318626984E-5	7.914503744087662	0.22548307476553953
99.7454434865	30.5194055855	train	1.1641413027387697E-4	25.59224108320725	0.4003488343925202
99.8496632151	30.5187677161	train	1.641854551154379E-4	43.70450109634939	0.48496224860374937
101.006351017	30.5151126843	train	2.2697202860113415E-5	2.4511006842390732	0.1151763355246906
99.7143089533	30.5376270515	train	1.1229347563120356E-4	24.3438739248375	0.39172905481892106
100.933793223	30.5342526925	train	1.7600617992506965E-5	1.693049827076994	0.09168505795341673
99.8082745518	30.5551247408	train	1.3963665089920734E-4	35.22585748171936	0.444696677245516
99.8604030937	30.5547907445	train	1.589888396166227E-4	42.02588151946519	0.4769334458773153
100.902712796	30.543731939	train	2.7112978971282485E-5	3.1504666543766953	0.13456869110948458
99.0158499411	30.5666560686	train	6.117056593603538E-5	10.644216624830907	0.25970552765847865
100.861204876	30.553353405	train	2.9695199257296504E-5	3.6131464960291413	0.14551989923987202
101.090450055	30.5498741311	train	7.674482899990805E-5	14.961814277669363	0.30561938585318427
99.6728610586	30.5739419007	train	9.5822605445703E-5	20.16718356645908	0.35464868976514685
99.693717255	30.5738324269	train	1.1585654906436334E-4	25.43382937926589	0.3991967792888249
101.226099414	30.5566457493	train	1.101350751371573E-4	23.75798378030591	0.38711436264542365
101.351121801	30.5544474293	train	8.564955727492382E-5	17.455763340538123	0.3293996261479224
99.0575781998	30.5937157262	train	3.269813229130025E-5	4.217937216844485	0.15791184060488586
99.7981442471	30.5912808023	train	1.2937462622016028E-4	30.528408152854286	0.42593558396736375
99.8398627302	30.591018237	train	1.6231940824487146E-4	43.12576086992111	0.4821077144644635
99.8503710554	30.599973298	train	1.549039563578579E-4	40.62841036963941	0.4704443771672112
101.341353691	30.5816840047	train	5.535137936420715E-5	9.045655391597748	0.24095256479572724
101.2477695	30.5923550964	train	7.520289220997798E-5	14.447978366812178	0.30132925135762734
99.047160353	30.6207912323	train	4.706628452620352E-5	7.094555647234209	0.21255230549187956
99.7567058005	30.6276219152	train	1.4382419856733288E-4	36.83771327801405	0.45200471937908016
99.7672106611	30.6365837095	train	1.1796335820684339E-4	26.033129204960378	0.403526726716146
99.8506865758	30.6360643374	train	1.5096920360449574E-4	39.35652306227826	0.4640397209279392
99.8298948348	30.64522198	train	1.4570027934184788E-4	37.458621256010844	0.45521679859353315
99.0054274061	30.6659182816	train	3.93101905925047E-5	5.47007445491621	0.18396946578756915
99.8927552859	30.6718749943	train	1.1991569455663725E-4	26.648934098026317	0.4074838538793137
99.9553830825	30.6714295755	train	8.642768728047425E-5	17.651120333339346	0.3314004838344102
99.8719601015	30.6810393883	train	1.8031417617098616E-4	47.30514052856593	0.5083829614199002
99.8928382781	30.6808975714	train	1.4780448933466412E-4	38.309486378891656	0.4587749535771424
101.332878986	30.663017407	train	8.273835272862869E-5	16.584780452659025	0.3218064344303523
99.6945546331	30.6911323757	train	9.486029014816757E-5	19.866321572020045	0.3523419769738453
101.291372213	30.6727764646	train	7.539519691651306E-5	14.502715014917618	0.30186719243709725
101.281153095	30.6819765911	train	9.198453378169039E-5	19.214938661896117	0.34534932932537554
101.333529505	30.6900659108	train	8.852459735867965E-5	18.19712289423796	0.33673344172074643
99.8827276672	30.7170591821	train	1.4455838948530225E-4	37.08540870280497	0.4532662444989201
99.9036135383	30.7169154829	train	1.5622572538005397E-4	41.04018624754181	0.4725616316474592
99.934942059	30.7166936354	train	1.299020221229775E-4	30.813365009120993	0.42693061991662173
100.989387458	30.7048165844	train	2.968136026367704E-5	3.6102190749039225	0.1454619467556201
101.334180904	30.7171142894	train	8.203996860754994E-5	16.40144573339225	0.3199592206228474
99.4024312586	30.7465070375	train	4.674697403610018E-5	7.0111876904000345	0.2114151561183932
99.9875234339	30.752396099	train	8.691382502564578E-5	17.77051333225838	0.33264447372123945
99.8622433247	30.7623123389	train	1.1577450741703608E-4	25.407710260428434	0.39902689396986196
99.8935868952	30.7621001916	train	1.226737484925442E-4	27.537544554187892	0.41298541603268707
99.9458254215	30.761729786	train	9.311944527888889E-5	19.457250372388305	0.3481269238356706
99.8414259242	30.7714721377	train	1.3480112511530967E-4	32.904541848605604	0.43601150555417606
100.906957724	30.7601808779	train	1.4322123181826978E-4	36.63088869426465	0.45096430834862705
99.7998538067	30.7988045131	train	1.2911387307810825E-4	30.403331866464114	0.4254423443162072
101.325261897	30.7804144603	train	7.996399581296283E-5	15.886589259930629	0.31440841163188765
99.7999285386	30.8078271305	train	1.1903510859004174E-4	26.403973816116647	0.4057055424580144
99.8208344682	30.8076964044	train	1.3008273762604472E-4	30.89169718066178	0.4272707821879177
99.8940041089	30.8072123117	train	1.3331034216627262E-4	32.30608241132288	0.4332788286479611
99.9462670166	30.8068412457	train	1.3534743027372384E-4	33.205516323369004	0.437006322676362
99.9776242863	30.8066084925	train	6.0158684067316324E-5	10.350991734919475	0.25651146977638706
100.855780642	30.8150508883	train	1.055439790269196E-4	22.63793840095711	0.3770618425329069
101.315684298	30.8166658487	train	7.959401452500252E-5	15.765632783965566	0.3134096148230411
99.852511914	30.8435838609	train	1.4571459687233405E-4	37.462791176594216	0.45524116717747165
99.9361645979	30.84300619	train	1.350869624779261E-4	33.01221986067242	0.43653245111063615
99.9884462561	30.8426177153	train	7.502251522319516E-5	14.396636765091944	0.3008239221072368
99.9153373183	30.8521779545	train	1.5882512525372403E-4	41.97528566202022	0.47667643694846723
100.84584904	30.8422564595	train	9.83215801041717E-5	20.7668481559555	0.3605628097086836
100.020101221	30.8694404781	train	4.755034792417793E-5	7.220938518195554	0.21426994300293611
101.348120992	30.8611809708	train	5.689220906914649E-5	9.532198457885643	0.24600991910283537
99.863372851	30.8886265299	train	1.4795094405496668E-4	38.369701696370534	0.4590208747694196
99.9052189319	30.8883405624	train	1.5615537452826831E-4	41.00644832526675	0.47244936793099396
99.947064401	30.8880410663	train	1.3811539531794156E-4	34.659477210325704	0.4419933037241227
99.9993703338	30.8876476727	train	6.407720709102967E-5	11.460587304430806	0.2687297137062649
100.533252116	30.9094884649	train	1.3691821598181133E-4	34.06612630156752	0.4398472564801897
100.596018703	30.9087291061	train	1.2551235552117837E-4	28.71409673344242	0.4185419850689238
99.8427657727	30.9248539454	train	1.4595748873481127E-4	37.55454289240987	0.4556542396733557
99.8636968842	30.9247158388	train	1.543424411856075E-4	40.44581447105346	0.46953976984886153
99.9055586654	30.9244294644	train	1.515658008690858E-4	39.55304203316643	0.46502075701385037
99.9474198337	30.9241295422	train	1.1485998654671064E-4	25.108616010568806	0.397126651887366
99.9788152907	30.9238957102	train	5.2647685787385456E-5	8.396159536477777	0.23191250571334665
100.5649294	30.9271525154	train	1.650885914047128E-4	44.00404373995128	0.486332526369907
100.50229092	30.9369173909	train	1.4527141902468817E-4	37.33371749096271	0.45448586189228696
100.554612271	30.9362987297	train	1.8221064017696562E-4	47.63367715451161	0.510997630209274
100.617395717	30.9355284046	train	1.5232087348412632E-4	39.850361361471855	0.4662572504869381
98.8378938152	30.9726149418	train	2.668822132592928E-5	3.084288061272349	0.13274035037013748
99.8326912774	30.9700334426	train	1.3246384172086375E-4	31.890188131269127	0.43171533271798673
99.8536322938	30.9698967872	train	1.1984192698240416E-4	26.629417836064015	0.40733529146549846
99.8955138891	30.9696132969	train	1.0216766942248707E-4	21.868127214792533	0.3694561869433006
101.465386645	30.9491937992	train	4.7345255297814086E-5	7.167391410437914	0.21354311354399938
100.000309241	30.9778670774	train	4.652738361161864E-5	6.9546419184817445	0.21063122852107663
100.523792377	30.9727528151	train	1.6792642040069805E-4	44.573076843280965	0.4905911471079107
100.57613273	30.9721247982	train	1.7230221975314205E-4	45.49706073634589	0.49702110075675
99.7595395357	30.9885299309	train	1.4736547304801043E-4	38.153134215239156	0.4580364326615763
100.471727318	30.9914001663	train	1.3042504458699974E-4	31.037717683484253	0.4279140037218495
100.492668231	30.991159809	train	1.570847439772732E-4	41.46429848041471	0.4739285833785225
101.099830259	30.9827139869	train	9.333404861853696E-5	19.500666912165276	0.3486494986323893
98.8064052931	31.0086644554	train	2.0720586502652767E-5	2.140212560404677	0.10621138033321399
99.4349529245	31.0080770067	train	1.5293395805897355E-4	40.04247980450923	0.4672570301392958
99.4140408778	31.0171688528	train	1.3730674274407354E-4	34.22644883326906	0.44054553123645673
99.7073751989	31.0158948377	train	1.259030352175767E-4	28.827299339206252	0.419298515370232
99.7388026527	31.0157188111	train	1.385977131324736E-4	34.84560481341764	0.4428532602478619
99.8540341452	31.015007939	train	9.94602401891032E-5	21.062285356463363	0.36322178544205996
99.9064106825	31.0146508224	train	7.78994205463409E-5	15.303628206326998	0.30879747055728657
99.9797362072	31.0141151699	train	4.005693259949318E-5	5.625217144014772	0.18681132463029312
100.587197983	31.0080757161	train	1.9252984563762136E-4	49.260189981783356	0.5247511078213756
100.796619449	31.0053309365	train	7.305755613426385E-5	13.793540989356439	0.2952713244571233
100.828030128	31.004889947	train	8.686157045138137E-5	17.75459476511105	0.3325109802921454
100.922257933	31.0035211728	train	9.13376116856907E-5	19.029620490418502	0.3437554276950135
100.932727288	31.003364846	train	7.467100872681303E-5	14.296585717221545	0.29983706739369287
101.089757529	31.0009181892	train	5.646534710368478E-5	9.41358972688417	0.24461562214595436
99.7703024081	31.0245575143	train	1.3131063746474274E-4	31.387496517705802	0.4295714173260657
99.9588766051	31.023294393	train	5.711390459559426E-5	9.581466297439933	0.2467320339081066
100.074110067	31.0223869073	train	8.953779177049951E-5	18.47193873385281	0.3392798768035996
100.545455917	31.0176038493	train	1.7429531627620774E-4	46.036199508226076	0.4998963290169149
100.911968545	31.0126948241	train	6.761939928286237E-5	12.177188034438226	0.2794340069634604
98.7853930152	31.035700735	train	2.1678421223568668E-5	2.2761623904362986	0.11057822098419634
98.8692233405	31.0358129079	train	1.4705527970085749E-5	1.3000813259848618	0.07777692921659826
101.058740771	31.0194575147	train	7.240698672200739E-5	13.574760974845995	0.29341345525708035
101.236722342	31.0164951905	train	1.2425706655735564E-4	28.239198256278947	0.4160977870857514
100.608596056	31.0348753964	train	1.8119156388682139E-4	47.45042539647436	0.5095960893146688
98.816794772	31.0537954138	train	1.6476171355435676E-5	1.5406587423953548	0.08633328970865295
99.5085206354	31.0529233075	train	1.3191897838324835E-4	31.654610771122783	0.43070439233223023
99.5190009298	31.0528815728	train	1.48181473012235E-4	38.464484400002824	0.4594075177974162
99.9696268335	31.0502817766	train	5.1883349672325964E-5	8.179324865168727	0.22931770118501352
100.042978266	31.0497096268	train	6.956533045466429E-5	12.787564863727685	0.28518219264048256
99.1626768189	31.0628460581	train	1.4694448056885558E-5	1.2987053019008254	0.07772288266834308
99.4142361591	31.0622835188	train	1.297042116929892E-4	30.718009456990288	0.4265578162140992
100.525084781	31.0539328283	train	1.8564772452502065E-4	48.18078344070579	0.5156661602303738
98.7328985483	31.0716951834	train	4.474875634683738E-5	6.53225256092189	0.2042237070271424
100.095577589	31.0673184011	train	1.0404622456669238E-4	22.25710550195795	0.37371068575762895
100.10605794	31.0672289449	train	7.900856836549006E-5	15.600511563740849	0.3118231921815613
101.237565879	31.0525602895	train	1.019275593440375E-4	21.761857881183143	0.3689082225128226
98.7643243309	31.0807795202	train	2.3723897442202698E-5	2.6205734212249916	0.11976231540824754
99.0578752942	31.0900050006	train	2.1911087238120523E-5	2.3161142252079157	0.11163252909214345
98.9530229854	31.0990325238	train	1.0469242171660898E-5	0.8105179444528312	0.05664044870080076
99.0159376573	31.0990400982	train	2.4957795900974346E-5	2.8172128894255706	0.12521131436734706
99.519246059	31.0979953131	train	1.3466427906403953E-4	32.85405575311141	0.43576175916399934
99.7499150426	31.0968597801	train	1.4623470596040832E-4	37.71243802069938	0.4561249225553173
99.9910523934	31.0952314074	train	7.366601421905907E-5	14.019612804972903	0.2970001137039935
100.022503563	31.0949857655	train	8.393241991370547E-5	16.93401658772281	0.3249415819021545
100.074921304	31.0945593157	train	1.0069740094115547E-4	21.415817023222413	0.36608582480405416
100.599026656	31.0891232446	train	1.6134983041882128E-4	42.80717578011634	0.4806120016483318
98.8900979952	31.1080173072	train	1.8398067599637435E-5	1.80623491417529	0.09544265322383891
100.609811481	31.1070318328	train	1.5089224472290851E-4	39.33317215767844	0.46391290877078434
98.7327470147	31.1258331151	train	4.2542577987308846E-5	6.134860934577307	0.1961299219305048
98.9949646695	31.1261101882	train	1.4490029801149328E-5	1.2733208684967599	0.07672461603166333
100.588996593	31.1163116346	train	1.7358728037717377E-4	45.835135125579704	0.4988786932159046
98.9320257238	31.1351153956	train	2.352921670662661E-5	2.588961129951865	0.11889638277118898
99.0054539411	31.1351332136	train	2.7468966528498443E-5	3.2059306488613974	0.136095088281016
99.015943689	31.1351323424	train	2.807967464130409E-5	3.308173410956505	0.13870116789585074
99.9075240559	31.1319366687	train	4.8788237791347324E-5	7.463149098759128	0.21862854391363495
101.406706382	31.112649994	train	5.570195810213073E-5	9.171515848883246	0.24210919709403197
98.8271121865	31.1440403275	train	1.3127854128999787E-5	1.1084057585060068	0.07001691629567305
98.9215285571	31.1441324549	train	2.1026110325331588E-5	2.181935172413697	0.10760893659584106
99.9915212426	31.140339933	train	1.1148389393985965E-4	24.11813268266168	0.3900063246041378
100.022987285	31.1400938558	train	1.064101321852938E-4	22.8377553934386	0.37898350430993394
100.075429812	31.1396666505	train	1.2781393558944674E-4	29.637249513323844	0.4229706876248746
100.599782885	31.1342209492	train	1.3340435759774926E-4	32.34246774616926	0.43345194556983957
98.8795542656	31.153123051	train	2.4091665204664867E-5	2.680291613646122	0.12139349664394783
99.9076959231	31.1499804523	train	7.543587731143603E-5	14.518808601482185	0.30198088307756865
100.117488821	31.1483308198	train	1.1297411038653718E-4	24.51024207600635	0.3931698840421158
99.5720507853	31.1609316301	train	1.2490224774054865E-4	28.530279957705066	0.4173565931848241
99.9392549033	31.1587765818	train	9.29060592877252E-5	19.414116010130954	0.3476064813113451
99.8974609514	31.1771196216	train	1.1148811647150434E-4	24.11941964977233	0.39001533515516174
99.9604187365	31.1766652509	train	1.4256142366717763E-4	36.353576921949085	0.44982128203182337
100.00238978	31.1763452343	train	1.7980323613184007E-4	47.20724797908945	0.5076737363874639
100.044360139	31.1760115365	train	1.873134697093119E-4	48.50346582345453	0.5178967904990653
100.065345053	31.1758395574	train	1.7495833841998503E-4	46.18238857020879	0.5008455279262685
100.107314333	31.1754853392	train	1.488118329470124E-4	38.65590045010669	0.46046194081408875
99.8871361247	31.1952361153	train	1.1039943211731095E-4	23.82461138751342	0.3876833210325566
101.387558103	31.185161158	train	3.9527647809466134E-5	5.514206705574973	0.1847990855360112
101.136065636	31.1986032765	train	8.381725571625775E-5	16.89761534020182	0.32464046990197387
99.9188829423	31.2220804942	train	1.4434172314501214E-4	37.003767439652925	0.4528945616202934
99.9818701154	31.2216150397	train	2.0221866469375093E-4	50.67780224236493	0.5369783206750196
100.055353236	31.2210330336	train	1.9350972440813596E-4	49.42937610732093	0.5260169816825908
100.107839835	31.2205916189	train	1.268708803008122E-4	29.186880965641027	0.4211642433471909
101.440450323	31.2022067993	train	4.630711404196939E-5	6.898088859651617	0.20984330901039566
98.7849456138	31.2342061332	train	3.466039433035142E-5	4.57090264873478	0.16581699017576798
98.8164474655	31.2342549578	train	3.690070328989268E-5	4.974966814435757	0.174662744907823
98.6379038472	31.2428989596	train	4.39337186271428E-5	6.384046820788739	0.20125264082678554
98.7219157403	31.243108117	train	1.7892133352650476E-5	1.7325575640109006	0.09306229769472991
99.9505573313	31.2398949335	train	1.661165710552673E-4	44.23514209301108	0.48788337584071767
98.9529472043	31.252423117	train	6.241626121070164E-5	11.0154014147671	0.2636001397630876
101.3152513	31.2315804212	train	4.81263699105087E-5	7.338124803051104	0.216304145415565
99.7511960724	31.25925936	train	1.3865007079872055E-4	34.863012489854285	0.44294645275728883
99.8037083862	31.258941714	train	1.3519278184632338E-4	33.090749759285536	0.43672506548234025
99.8142107476	31.2588756107	train	1.4619325417580448E-4	37.68882825101874	0.4560545939682369
100.003246863	31.2575390431	train	1.6938444087975785E-4	44.79256456528384	0.49275179906785843
100.024250066	31.2573733783	train	1.2150798803250374E-4	27.27769577001043	0.41067255752411785
101.231525926	31.2420810521	train	7.222856806677634E-5	13.516146119148443	0.29290222177911795
99.8878107366	31.2674106339	train	1.4703705222961623E-4	38.0430823009343	0.45748263820883794
99.9088168364	31.2672637901	train	1.473685720074712E-4	38.15417265860788	0.4580416528488755
99.9508285658	31.266959804	train	1.6736474443870627E-4	44.48767027819473	0.48975387576137286
100.076962217	31.2749867115	train	6.325390527032212E-5	11.262466050997839	0.2661960367340378
101.326406297	31.2584372598	train	5.864582192799439E-5	9.976532510734582	0.2516842988909726
103.496015553	31.2008121166	train	7.181545102012618E-7	0.019326859944866822	0.0041017299002507526
99.4888096768	31.2966158179	train	1.2148205368047013E-4	27.272168876946466	0.41062089674062535
99.8251057563	31.3039181107	train	1.4946355452945883E-4	38.84967080560888	0.46154778009583247
99.8776418465	31.3035698205	train	1.4568994936070337E-4	37.455612692415194	0.4551992155055664
99.9616976126	31.3029678648	train	1.6326518538139058E-4	43.41322896340709	0.48355843457038356
99.9827111513	31.302808782	train	1.083621117771232E-4	23.261432625335203	0.38327103207175156
100.014231142	31.3025637128	train	5.683309877490535E-5	9.519062259156954	0.2458171490373057
101.26408271	31.2866094913	train	8.844966510054215E-5	18.180066330489428	0.33654433671925976
101.390054613	31.2843264557	train	6.118924031308071E-5	10.650371884727386	0.2597642164130493
98.8478190754	31.3155013367	train	3.0131899738884356E-5	3.7055236045347453	0.14734460715383357
99.8041677097	31.3130733111	train	1.4886546720141566E-4	38.67092072370567	0.4605514666815854
101.264729798	31.3136566917	train	6.96539427619895E-5	12.812725414647067	0.2854417666610529
101.422237308	31.3107805816	train	7.566470110304331E-5	14.615649971812735	0.3026196940418538
101.432736996	31.3105819806	train	5.835637724600334E-5	9.891522379098124	0.2507535998088577
99.7308173176	31.3405790295	train	1.8346094735631282E-4	47.83933582466291	0.5127062785640889
99.131630762	31.3516150331	train	1.6086289120155654E-5	1.486994835119001	0.08446290310420174
99.6993490774	31.3497767955	train	1.538599925428234E-4	40.290416024886	0.46876006754139904
99.9095967003	31.3484586707	train	1.5334073292449154E-4	40.14912586764621	0.4679183085456523
99.9516444675	31.3481537179	train	1.3998022783794667E-4	35.356807135338855	0.4453036145089793
101.254658384	31.331873098	train	8.506788847931015E-5	17.28211403975896	0.32789610285990456
101.727204081	31.3226982387	train	5.6115209227572625E-5	9.30864649288049	0.24346808028556366
103.069905068	31.2871228993	train	3.2527396753439236E-6	0.16670628386704472	0.01831287746307714
103.321372784	31.2788960107	train	5.87145924967074E-7	0.014691885247515564	0.003355987244337783
99.6783883653	31.3589117576	train	1.18629079406635E-4	26.2819741034224	0.4048819806122086
99.8571179465	31.3578422069	train	1.5298352984407704E-4	40.05547627054512	0.4673377050382198
101.359911959	31.3389994541	train	5.986185184298609E-5	10.273417897969228	0.25556926825464865
98.8897946359	31.3696806456	train	2.599130750954544E-5	2.9760425966733424	0.12972373776534193
101.34963274	31.3482073871	train	7.473392235322974E-5	14.314493136609537	0.30001390207223055
99.7941897375	31.376291801	train	1.6358805793281056E-4	43.51437568548135	0.48405182711365663
99.8152205383	31.3761598488	train	1.580570642158666E-4	41.730894149125234	0.4754673075676439
101.265810219	31.3587350786	train	7.365705431829702E-5	14.01715923573937	0.29697471780529744
99.8047820712	31.3852480537	train	1.741936348112843E-4	46.013752812034774	0.49975043995202023
99.8678798644	31.3848365371	train	1.5467299839055785E-4	40.5529202622851	0.4700726750502869
101.087389753	31.3707833771	train	6.311410121783066E-5	11.222604583274308	0.2657640507599589
99.815376415	31.3942033847	train	1.711872063511321E-4	45.207370157250885	0.4953981217412542
99.6997501899	31.4039089245	train	1.8532104461030954E-4	48.12241904164258	0.5152262738564304
99.7418249029	31.4036723539	train	1.6923334485148325E-4	44.75920266397531	0.4925287403489847
101.39256349	31.3834900409	train	6.394287647648008E-5	11.428261674801911	0.2683175120069838
99.2158843399	31.4146595524	train	3.791522573661312E-5	5.185195516350765	0.17860712021965275
101.182591217	31.3962571675	train	5.9829930755042055E-5	10.26507567273734	0.25546780246253026
101.056649112	31.4073601464	train	7.823730535820524E-5	15.392489321693018	0.30972202437074464
101.634724142	31.3967773855	train	6.208059087383834E-5	10.919086962960368	0.26255472013391207
99.594732123	31.4315063948	train	1.2944708531205054E-4	30.570091841765038	0.42607249698404
99.7315162941	31.430798496	train	1.4385023586657516E-4	36.84606766751263	0.45204955758456433
99.8367313207	31.4301546154	train	1.760892647967177E-4	46.4066543654594	0.502456302321552
101.561413334	31.4072824482	train	6.030749629971622E-5	10.389882175061006	0.25698293089677754
99.6684497633	31.4401653578	train	1.7821397634645346E-4	46.85888482879781	0.5054545781410865
101.057042771	31.4253937598	train	1.156102838856079E-4	25.3554273763931	0.39868654414224397
103.084276136	31.3767877533	train	2.433955702999317E-6	0.10827639438662973	0.013766595961800788
99.5527496717	31.4497392065	train	8.582227861584388E-5	17.506739721776732	0.32984478947449747
99.7106090378	31.4489607287	train	1.714850365201213E-4	45.2817200447862	0.4958326584282997
101.046723563	31.4345790324	train	9.825866740962439E-5	20.752211130046142	0.3604152497698389
101.183426735	31.4323214559	train	7.068265860573967E-5	13.098581238973086	0.2884414670241746
101.225486105	31.4315975071	train	6.0412002953636234E-5	10.417193839586984	0.2573136675699483
101.435759422	31.4277709503	train	6.731183899244382E-5	12.11803799236753	0.278517017586953
99.7843496558	31.4575526138	train	1.330822177874612E-4	32.19773027857967	0.4328583277921393
98.858098239	31.4688983617	train	3.3565072207068634E-5	4.3667640956441165	0.16142278383264785
99.7107453011	31.4670044998	train	1.2330252715666144E-4	27.753322779162897	0.4142253867298537
99.5950172306	31.4766168925	train	1.5000897874666843E-4	39.02821849531517	0.4624531625799021
99.742393656	31.4758471398	train	1.1000553176161739E-4	23.719675293597128	0.3868351686464937
99.984497882	31.4742143499	train	5.756519693499932E-5	9.681757895227888	0.24819773455204092
103.117317768	31.4117773628	train	3.4910922435663163E-6	0.18371554966731127	0.019628459133039237
99.3634509077	31.4865061367	train	6.059340135808201E-5	10.464600317375112	0.25788704830088105
101.121147753	31.4694470767	train	1.0260237560646382E-4	22.022338523264413	0.3704458295410648
101.142392253	31.4781129094	train	8.796208520811454E-5	18.069080251537482	0.3353112028102711
99.6373088457	31.5034802026	train	1.6121370159000672E-4	42.7590950844739	0.4804013114884776
101.594928508	31.478754798	train	5.143538510035304E-5	8.069470802764542	0.227788765008148
99.6479010711	31.5124492607	train	1.1690860260101404E-4	25.722055467495036	0.4013668059802815
99.7005556654	31.5121717952	train	1.0933495981643408E-4	23.521357173693477	0.38538586511786654
101.184892508	31.4954334235	train	8.55710560103907E-5	17.432327856635165	0.329197105382511
101.237501705	31.4945240977	train	6.495613178944529E-5	11.63529370590215	0.2714153290758015
100.090486795	31.5365078285	train	6.530989727333058E-5	11.701776889120566	0.27249072456433143
103.193976509	31.481379921	train	4.5171704651433794E-6	0.2625191200144211	0.025251843591174123
99.5744596124	31.5579114026	train	1.4096683873684234E-4	35.74569269464898	0.44703913533106293
100.101443099	31.572500677	train	8.868428244549453E-5	18.2334714433228	0.33713607626355807
102.911916935	31.5263767225	train	1.0829261482253667E-5	0.8530291895840425	0.05847432232353428
99.6379222932	31.5936991373	train	7.566344738727645E-5	14.615119382086835	0.30261619720950567
99.9962681566	31.5914073989	train	1.0402668472355375E-4	22.253928362198764	0.3736667279781509
100.027884779	31.5911569475	train	9.939603303005807E-5	21.036187752847614	0.3630724386557761
100.175423532	31.5898847661	train	9.3628820736105E-5	19.56412433472282	0.34936592596296145
103.679465333	31.5185762564	train	3.308969780247629E-6	0.17071896477674486	0.018623556396366446
98.942212441	31.6313680434	train	6.27671188428888E-5	11.11957832113738	0.26468969553565336
98.5941911481	31.6397584847	train	4.330975059419836E-5	6.275340218719117	0.1989630466307506
99.4378663045	31.6396525595	train	1.3806700973997835E-4	34.63758031322869	0.44190688731918437
99.8491284165	31.6375795812	train	9.91227868827713E-5	20.956758831380473	0.36243607992059473
100.123273753	31.6354617878	train	1.3620357393325313E-4	33.66643169337683	0.4385583129900103
99.4273618957	31.6487103605	train	1.7514058333061198E-4	46.222571560755526	0.5011058032623488
99.7015686313	31.647497778	train	7.870017959136099E-5	15.514763528036259	0.31098457892480214
99.9652096727	31.645776455	train	1.0213562859445254E-4	21.853946396288332	0.369383120363402
99.9757548183	31.6456962789	train	1.048234747687088E-4	22.45266981410776	0.3754542353363293
100.017934973	31.6453668653	train	9.699418896567018E-5	20.49059490792783	0.35743494400606635
98.6046605175	31.6578357645	train	4.8304469216815525E-5	7.371767076655446	0.21693096710485074
98.6468517624	31.6579594841	train	4.106710089373001E-5	5.839259626589107	0.19062434723243415
99.026580477	31.6584453059	train	5.960277977383592E-5	10.20978184904707	0.25474497073886737
98.931640999	31.6674520562	train	6.821705268502968E-5	12.326592440503859	0.2812092581879512
99.385249372	31.6668888222	train	1.5055484325954098E-4	39.22546013376473	0.46335623265325476
99.7228003615	31.6654232702	train	9.166505307578835E-5	19.123419790294346	0.3445631542107688
100.165784972	31.6621450595	train	1.5683005079507873E-4	41.334563274364285	0.4735240309932432
103.220244459	31.5976623352	train	2.986763136958278E-6	0.14772572212283439	0.01684065132127015
99.3536370435	31.6760025486	train	1.562808464819487E-4	41.0666204896901	0.47264955882082604
99.7228702351	31.6744448322	train	9.972257652148958E-5	21.168914425845124	0.3638312565954899
99.8072617092	31.6739387722	train	1.1231951603230688E-4	24.350249793600675	0.3917843053621919
98.667851162	31.6850824981	train	5.466390518968185E-5	8.89434316644396	0.23867416432582658
99.6490888066	31.6838635388	train	8.958092065412553E-5	18.484264516087887	0.33938783770555625
99.6912897476	31.6836418262	train	9.911484246154039E-5	20.954875758942595	0.3624175592574932
100.018525585	31.6994919609	train	1.0602618376614037E-4	22.76049452363709	0.3781331349074463
100.081831177	31.6989706199	train	1.3385364445695852E-4	32.51717454139534	0.4342777893211447
99.0793669908	31.7125569354	train	5.773680178588803E-5	9.719893983924809	0.24875357455254674
98.5621731579	31.7208520348	train	6.0078337053263795E-5	10.329993926539291	0.25625666868274677
98.5199074054	31.7297219356	train	6.609907043030913E-5	11.867450376914721	0.2748782935764929
99.5755703666	31.7383485506	train	1.1156624160030118E-4	24.143231069019592	0.39018200003394266
99.3961431802	31.7480546573	train	9.725578534701498E-5	20.546470567495444	0.35805378868988386
99.5545108527	31.7474639091	train	8.361449513422167E-5	16.833526514874436	0.3241096722638672
100.145689772	31.7435198699	train	8.238149226877397E-5	16.489034926234574	0.3208638002916707
99.2694723101	31.7574076127	train	9.954357328611843E-5	21.09615687743266	0.36341551503111813
101.285530732	31.7371908248	train	2.0308998547458945E-5	2.0840057336781403	0.10432172016559596
99.4067800676	31.7660652591	train	7.551195241338129E-5	14.551004629127155	0.3021933929572726
100.198699656	31.7610747668	train	7.55638079554552E-5	14.572950606503014	0.30233817323480017
100.473173181	31.7581961168	train	8.254409046665919E-5	16.53226158787879	0.3212936223765947
100.114346917	31.770862006	train	6.966472658931437E-5	12.815787371216116	0.2854733431019034
100.76905459	31.7724708462	train	8.355605831219192E-5	16.815055729073055	0.3239565382640056
99.1322533734	31.7937124329	train	5.441772886830936E-5	8.847543635679347	0.23785496675155268
99.6815317646	31.7919571219	train	9.936491016297951E-5	21.023537570835497	0.3630000212027444
99.1428306492	31.8027230953	train	7.578155485697749E-5	14.665104084865265	0.30294546569546077
99.1956526784	31.802652874	train	1.0572748793682099E-4	22.68550981778279	0.37746997071355726
100.748281905	31.7907982287	train	8.360680654330256E-5	16.831096295176504	0.3240895282343495
99.2801946877	31.8115169141	train	1.0971202583060305E-4	23.632872460825137	0.38620165785305594
99.6500336692	31.8191873152	train	6.257586639257086E-5	11.0627915028326	0.2640961788861717
99.8507753409	31.8180036682	train	1.3678916590665808E-4	34.012592050770806	0.43961493708514415
99.1217372919	31.8298112111	train	3.0504660584601368E-5	3.7878906647389963	0.14889599596014583
99.9777430187	31.8351344873	train	9.578873059882696E-5	20.156804909246095	0.35456776929935446
100.189065938	31.8333349105	train	5.919485490331378E-5	10.112484746762114	0.25344335721508127
100.833457261	31.8256799867	train	6.85757682434205E-5	12.4533357702966	0.2822705813058097
99.2485953501	31.8476706232	train	8.675229808153332E-5	17.728534993410907	0.3322316522703146
100.654059081	31.8371594	train	5.482983955233683E-5	8.925888240587089	0.23922534898455933
99.946227182	31.8534157598	train	8.289877420135957E-5	16.628150449223373	0.32222932998842924
100.147137806	31.8607835469	train	6.446475451142727E-5	11.542949124274077	0.26991632807132465
100.6226827	31.8556043788	train	5.302376404385698E-5	8.511139487484972	0.23318283097741405
99.7455585615	31.8727937068	train	6.146310079578795E-5	10.740639016120626	0.26062382171812465
99.9252697409	31.8716129202	train	1.0523260996573384E-4	22.5572215169418	0.37636812465897146
100.358770781	31.8767400323	train	6.2680805933842E-5	11.093950228659354	0.26442195794491813
100.728678017	31.8722479222	train	6.254628072533815E-5	11.05400690474365	0.26400427964963236
101.700513934	31.8553155799	train	6.189244639877619E-5	10.865343420837132	0.2619674593928177
98.8574517717	31.8929435899	train	7.555196111747158E-5	14.567936862012722	0.3023051022486665
99.7668510544	31.8907103148	train	6.223847476757418E-5	10.964186558315316	0.2630468069411487
100.559739826	31.8834535482	train	5.3569278652325526E-5	8.658896103216666	0.23501803181974146
102.534587677	31.8438692648	train	2.9947701438959874E-5	3.6665593554530815	0.14657590473181822
102.882617133	31.833710159	train	3.261412152346467E-5	4.203743704812407	0.1575700497001113
100.750154046	31.8899942694	train	7.697068996144219E-5	15.026028489430614	0.3062433793869862
100.834707222	31.8888016378	train	6.204081870505427E-5	10.90772602755329	0.2624306560366303
100.549472176	31.9016201321	train	5.7349693575315937E-5	9.633866153259008	0.24749853810702832
102.482518602	31.863336302	train	3.0147542438397833E-5	3.708832571232064	0.14740982399484742
98.7727878227	31.9198861944	train	9.307561208909231E-5	19.448389824995903	0.3480200836765408
100.634204219	31.9095789074	train	5.415199929937483E-5	8.79702692039542	0.2369687212652469
98.8679749648	31.9290426751	train	6.433328299990291E-5	11.518241669796948	0.26951421309307283
100.655510268	31.9183233087	train	6.007041499442993E-5	10.327923583598343	0.25623153633290724
102.250976958	31.8875044832	train	5.9279228371158457E-5	10.132609270968034	0.25371295030555513
98.6881053328	31.9377502437	train	5.216958129051445E-5	8.249517259866469	0.23029146466056702
98.6457519821	31.9466609981	train	4.77326877789557E-5	7.263759763357862	0.2149150115000865
100.391430143	31.9395320834	train	8.371532706337844E-5	16.865397600616344	0.32437373980259787
98.8256085247	31.9560572103	train	5.837655386538E-5	9.89744826813982	0.2508185520691732
99.6086602559	31.9547181288	train	1.1264053221807791E-4	24.42884908487929	0.3924645894885305
99.9049221917	31.9529523106	train	9.752441533917267E-5	20.601579824869845	0.35868803313415765
100.708875938	31.9446769499	train	7.126148465966474E-5	13.252798524519028	0.2901182578802209
101.977318138	31.9212650262	train	3.099538649171653E-5	3.9027570353588485	0.1509297546905129
102.188564646	31.9161342033	train	5.363464984122485E-5	8.676602367151995	0.235237362018746
100.804232614	31.9523775495	train	7.771269459726164E-5	15.254520470287499	0.3082854692362342
103.634366629	31.8805797062	train	1.806721935656404E-5	1.7568054295057849	0.09388747107769775
99.5452791148	31.9730495041	train	9.897247086019556E-5	20.92112930584844	0.3620854687963611
99.8945167785	31.9710688056	train	1.1562156235953574E-4	25.35901803809265	0.398709930871165
101.460032445	31.9503801315	train	5.5592412006163065E-5	9.132187959764835	0.24174816051749393
102.89657371	31.9143972397	train	1.716077681679513E-5	1.6334401740756266	0.08959913052871475
98.5080121062	31.9822889425	train	5.235039470426735E-5	8.30455240911989	0.2309053269289343
99.3230539745	31.982831385	train	1.7043018613399616E-4	45.024368723869294	0.4942902439382815
101.39683554	31.9606078045	train	5.8111093963292E-5	9.819482485298456	0.2499630860350479
101.703412412	31.9544463047	train	4.264093889876689E-5	6.153046729615509	0.196494282663922
99.3548432529	31.9917682419	train	1.6715909603268411E-4	44.44641933330978	0.4894466338951745
100.339199154	31.9851975364	train	6.919604943241409E-5	12.66799130719158	0.2840984158052475
101.418218113	31.9692204113	train	5.126145965489142E-5	8.026819178205779	0.22719350844836037
101.523952961	31.9671609593	train	5.610992947743048E-5	9.307064047528389	0.24345074974853315
100.296995975	31.9946567424	train	7.531415083236711E-5	14.479646463616136	0.3016405802473827
100.720292673	31.9896230708	train	7.863780399611698E-5	15.49781739332501	0.3108147100411354
101.270393694	31.9809705977	train	7.21780082821028E-5	13.500064157559047	0.2927572153018466
99.3125608836	32.0099229398	train	1.7748064235899915E-4	46.70403952282361	0.5044238298992979
99.7572388811	32.0080479169	train	1.0889635626866458E-4	23.40329291256054	0.38443420174597465
100.085417943	32.0056643782	train	8.268006225657922E-5	16.569021604859635	0.32165264107783587
99.27023527	32.0190419129	train	1.9688348992225892E-4	50.04080976472672	0.5303243293706466
100.381934147	32.011801278	train	9.030916956898776E-5	18.74560528627248	0.3412054890062212
100.434859777	32.0112135566	train	8.53715133983622E-5	17.372757126151264	0.3286817661426996
98.4230536936	32.0270391899	train	2.5830572847711278E-5	2.951340949326598	0.12902501233432961
99.852687644	32.025484941	train	1.2794193245618295E-4	29.701735362212677	0.4232149999403527
100.826635608	32.015195821	train	7.286419973866762E-5	13.724966540289127	0.2947201664268567
101.34511507	32.0066666936	train	6.426208591797246E-5	11.504861594978417	0.26929626680396745
99.683329888	32.0355320707	train	1.052559687483398E-4	22.563276865341425	0.37642022070013315
99.842181412	32.0345764893	train	1.2879114012838202E-4	30.2526315580164	0.4248306889122207
101.398243026	32.0146912434	train	4.820271927387452E-5	7.352546903985317	0.216572980350149
103.395783291	31.9701623298	train	1.3681396578288793E-5	1.1741371594788477	0.07275442141089528
99.2703412858	32.0551285544	train	1.5877607629346223E-4	41.95909777579123	0.47659938768173365
99.8529385302	32.0525472075	train	1.4311769687726356E-4	36.59380333845522	0.45078526265126406
98.6558948489	32.0639714345	train	5.852677495473046E-5	9.941568320691522	0.25130178765196176
98.7088659485	32.0641041823	train	7.705862671084097E-5	15.053107622215348	0.30648602193374747
100.033096087	32.0602280032	train	1.065892488169272E-4	22.87379853378132	0.3793794169915711
99.2174176352	32.0732737635	train	1.6040435258260775E-4	42.41112126884673	0.4791451230038135
99.9061642762	32.0792415548	train	1.482357249771423E-4	38.486790265488054	0.4594984288367918
100.001515868	32.0785237122	train	1.2865701238165976E-4	30.144861104451056	0.42457610179848615
100.308733921	32.0757227424	train	1.1186606571207599E-4	24.234613159978753	0.39082077232563345
101.367664639	32.0603578624	train	5.634769908450767E-5	9.378328292892327	0.24423043107817177
101.558175264	32.0566538146	train	4.5184954024487874E-5	6.629126526072791	0.2058047214619778
99.8320814136	32.0887710163	train	1.1650676512734057E-4	25.616560616993073	0.400539805488111
100.224108687	32.0855894281	train	9.140125383095067E-5	19.047851504726747	0.3439125748189988
100.457315728	32.0921416214	train	1.6108262661076458E-4	42.69369813604731	0.48019828170898976
100.160769203	32.104227385	train	1.1936903288498231E-4	26.50430697019024	0.4063811454628997
100.478649275	32.100914716	train	1.4818388395173207E-4	38.46547566533683	0.4594115585034639
99.6309352109	32.1169967897	train	1.1137432818005282E-4	24.084738609818743	0.3897724267687545
100.330573413	32.1205982986	train	1.570983684317649E-4	41.47123848326668	0.47395020682276395
101.220556525	32.1081155225	train	6.798348319154005E-5	12.247208707413405	0.280516512848299
102.987613495	32.0647755262	train	4.3823411047729956E-5	6.364829230291497	0.20084883003823198
99.7158739518	32.1345877292	train	1.2961686314660835E-4	30.667760281363577	0.4263930402277552
99.779483566	32.1342120199	train	1.8130206034733303E-4	47.46872228322128	0.5097484438758322
100.288307519	32.1300560975	train	1.4708109596607433E-4	38.05784110195688	0.4575569719714489
103.252192944	32.0651714177	train	1.4009748109700488E-5	1.2136800180851088	0.0743706586849925
98.3268894346	32.1438436854	train	2.106331080518372E-5	2.1870153038869513	0.10777880416773247
100.150625027	32.1404033307	train	1.4525051115345036E-4	37.32762816133194	0.45445017699631796
100.299034653	32.1389670727	train	1.4348729060855765E-4	36.72618874281017	0.4514238758187161
100.532226631	32.13635872	train	1.4392921451365437E-4	36.87140894325826	0.45218551993620537
103.125801454	32.0783680199	train	2.190907315334025E-5	2.315768380188339	0.11162341314731876
99.4827248106	32.1537344604	train	9.67706399228172E-5	20.431206656791353	0.3569051596471626
100.034112252	32.1504299109	train	1.3759291427325164E-4	34.38927115648711	0.4410587370077798
100.574776822	32.144856541	train	1.0496189404644808E-4	22.487622060220257	0.37576372349565296
100.331097422	32.1566749959	train	1.6217991207922755E-4	43.08489060261647	0.4818930523927462
100.426655466	32.1646539439	train	1.727009425714791E-4	45.59879945544334	0.4975989380846115
99.4828675533	32.1807982225	train	1.0118070278990042E-4	21.527408361034265	0.3671976875156237
101.25366076	32.1616418969	train	9.310854730000847E-5	19.45504742848211	0.3481003640887305
99.6208243537	32.1892176787	train	1.1436193804873093E-4	24.913471267206173	0.39608671617989616
99.7481210464	32.1885287441	train	1.7648858543249418E-4	46.48194096040116	0.503022572688123
100.129979369	32.1856934185	train	1.441453384300475E-4	36.940754974914775	0.45255723421640315
100.416331908	32.1828106752	train	1.6980804179034806E-4	44.88609536112733	0.4933761047079687
103.624580976	32.1061584825	train	3.7230283359467594E-6	0.20028889194786026	0.02090524463963577
100.321015947	32.1928627315	train	1.7123784792979767E-4	45.219612210071574	0.4954720610706832
101.285903058	32.1791001147	train	1.0741946957576949E-4	23.04532781962731	0.3812079326725298
100.215068474	32.2029458385	train	1.5180554774956795E-4	39.65629385540403	0.4654139825202407
103.150199318	32.1496602838	train	3.106439918940399E-5	3.918911140930013	0.15121499080706394
99.8863702647	32.2237195933	train	1.6944112730740915E-4	44.8050808903417	0.4928354330347395
100.109204284	32.221960483	train	1.4625825240545398E-4	37.72584941298656	0.456164864201251
100.172867368	32.2213857511	train	1.6841343448175078E-4	44.64242494336832	0.4913149014965576
100.38506361	32.219238512	train	1.604578684003172E-4	42.42706761678307	0.4792283722681439
100.395672811	32.2191218039	train	1.6468234907323734E-4	43.867990939449435	0.48571706110502083
100.204817209	32.2301058564	train	1.625460719379002E-4	43.19216990474712	0.4824561342074581
101.308011754	32.214771838	train	1.0273972414438098E-4	22.044671123254428	0.3707578687208095
100.066972039	32.2403656587	train	1.6074294953538705E-4	42.5138546760347	0.47967139670614817
100.693038077	32.2335277971	train	7.508066490032771E-5	14.413188197825956	0.3009869092572224
101.19158703	32.225863437	train	1.2784708293790353E-4	29.65394941354918	0.42303397704201495
102.463395078	32.1973962085	train	6.942846357368919E-5	12.74791543495023	0.2847808946095781
98.8887397741	32.2538428959	train	9.622781309336198E-5	20.286998765494292	0.3556150818961345
99.1329292341	32.2628433901	train	1.0136477038649922E-4	21.584686039559205	0.3676201203149681
101.170805056	32.2442595652	train	1.2041665153700984E-4	26.807638657102864	0.4084907770410562
102.400521048	32.2171338321	train	1.1650234962583015E-4	25.615401410342997	0.4005307054854526
102.443233065	32.2249907599	train	1.1388977119383249E-4	24.722203738988245	0.39509750356745416
102.47501374	32.2241199892	train	1.298152317631577E-4	30.7757452297545	0.42676711004335577
99.5683441526	32.2796772674	train	1.529062796030403E-4	40.03522321466258	0.46721197459609304
100.173563249	32.2755031212	train	1.6438157566518223E-4	43.767260263909655	0.4852604323089662
102.305827622	32.2376784025	train	1.152609740083724E-4	25.243369997907994	0.3979613231455526
98.9205573947	32.2899525974	train	8.706703827730567E-5	17.81719317065947	0.3330355760918081
99.5365406052	32.288837632	train	1.526066046011129E-4	39.944761280689754	0.4667236692618224
100.69387531	32.2786152709	train	6.14130054616465E-5	10.72412709711562	0.2604667295125851
101.33059923	32.2684666183	train	1.276202495032474E-4	29.539668908384037	0.4226005980795892
102.263761826	32.2477881295	train	9.322339288160476E-5	19.478262593138492	0.34838014850740306
102.295556329	32.2469619667	train	1.4684417353186415E-4	37.97217167360366	0.45715687169581504
102.380335237	32.2447198501	train	9.966133535218449E-5	21.1440223766522	0.3636890828632532
99.6428027418	32.2973625269	train	2.0703168873618922E-4	51.23742293998539	0.5428213688650693
99.8445916065	32.2961738116	train	1.7324696443305894E-4	45.73741201633739	0.49838809361565994
100.025128189	32.2948369039	train	1.579773525637757E-4	41.71084024885614	0.4753415004324119
100.290598673	32.2924020608	train	1.6704448046737108E-4	44.4234286354525	0.4892752358558851
100.948795765	32.2839568701	train	5.077560897476117E-5	7.917248275341494	0.22552582081667052
101.150440153	32.2806826889	train	1.3053251090016851E-4	31.081252775193104	0.42811564343556807
101.192887336	32.2799524024	train	1.1445730890612631E-4	24.95917000722592	0.39628613016446945
102.518428074	32.2499598208	train	1.3258818137413308E-4	31.939378939736116	0.4319455297716522
99.5472689721	32.3068340098	train	1.6275417985828187E-4	43.25314602728699	0.48277561808913344
99.6322445931	32.3064369894	train	2.0922973626282738E-4	51.423105931870005	0.5454410438250458
100.16329206	32.3026599482	train	1.7330897824223472E-4	45.75315477959558	0.4984775643082754
100.503098543	32.2990707731	train	1.2904091599398829E-4	30.3692645204133	0.4253041871854698
101.384115943	32.2855033509	train	1.2120646808646957E-4	27.17852777250058	0.41007137496926016
102.402200855	32.2621614578	train	1.5941325327098279E-4	42.134822532237834	0.47759854269076407
102.476387052	32.2601392578	train	1.9398084391168276E-4	49.51092926358321	0.5266232083211887
102.5293726	32.2586682278	train	1.5875207323894937E-4	41.95117592151483	0.47656167386862247
100.099680962	32.3122508255	train	1.7384834933846486E-4	45.912039871793766	0.4992544003482476
101.702658713	32.2881005601	train	5.715095826136995E-5	9.589700807579067	0.24685259158007875
101.73448368	32.2874148618	train	5.388968609367888E-5	8.74568079872194	0.23609184597885788
102.275331376	32.2745336046	train	1.7227362143389257E-4	45.48952462743447	0.4969796043913886
102.317735694	32.2734255826	train	1.6448599841733814E-4	43.80223202033721	0.4854190569219781
98.4849186095	32.3250118679	train	1.1975686717857782E-4	26.606914053999944	0.40716389483593696
99.6961131238	32.3241430807	train	1.8723014851271854E-4	48.48688899000043	0.5177857018225118
99.8554660035	32.3231634047	train	1.265293356791353E-4	29.008750250917455	0.42050721361262333
101.151079028	32.3077277396	train	1.229593013538441E-4	27.635537843502707	0.41354918503034654
101.384588099	32.3035304634	train	1.0451282152505803E-4	22.37422677636717	0.37475853514889823
101.395200972	32.3033294276	train	1.0751771625509975E-4	23.067765676957553	0.3814236028774739
98.2723670131	32.3329862986	train	5.544159458566208E-5	9.07804334841932	0.2412505408187628
98.4636170006	32.3339442947	train	9.881092317925407E-5	20.882837531464602	0.3617082297342958
98.5379942282	32.3342385652	train	1.2940530515081756E-4	30.5460568835832	0.4259935604412604
101.448506266	32.3113239948	train	9.13965072499342E-5	19.046491792761145	0.34390085701388434
102.212356249	32.2941833737	train	8.759945261754576E-5	17.979405088333543	0.3343910954532444
98.9523907866	32.3440967729	train	1.1491438743911172E-4	25.12689772225993	0.3972400251652616
100.42933775	32.3360082042	train	1.595146470441956E-4	42.160848887019704	0.47775718620647056
102.329324616	32.3001647504	train	1.705810576636733E-4	45.060840281117585	0.49451142816626176
99.8769733835	32.3500784005	train	1.255093190025767E-4	28.71318187368068	0.4185360972932561
100.248868177	32.3469443816	train	1.587342672232108E-4	41.94529930852591	0.4765336933865357
101.523296987	32.3278852725	train	5.941884193390439E-5	10.16590950852764	0.25415862110273746
102.372072408	32.3080435154	train	1.9699847878727164E-4	50.05856208735499	0.5304697585686932
102.594727582	32.3018918056	train	1.8650407265166283E-4	48.342207313652565	0.5168154839311562
102.605328496	32.3015890988	train	1.3771525015297378E-4	34.466590845392886	0.4412778409065499
98.4422005273	32.360914832	train	1.3168478742834147E-4	31.538163520757248	0.4302687679631471
100.195862719	32.3564785444	train	1.4659794843827794E-4	37.872828883368236	0.4567404357353729
100.333996288	32.3550930091	train	1.5651784510220879E-4	41.18027712392664	0.47302727662469
100.355246745	32.354866428	train	1.4761183530549957E-4	38.23568878099937	0.4584511155563966
100.461495344	32.3536798438	train	1.177966558496224E-4	25.977792438549667	0.4031863924839019
101.311211244	32.3409687277	train	1.1135184555616806E-4	24.077886228371913	0.38972440932784486
102.436035368	32.3153309542	train	2.22979251752848E-4	53.026879399297066	0.5611702870394485
102.510262203	32.3132858893	train	2.3829388430376806E-4	54.91743887269454	0.577456070714021
102.542071386	32.3123961062	train	1.9502657540488642E-4	49.69077921077273	0.5279633079775113
98.4846629596	32.3701166261	train	1.3448391159556265E-4	32.78751346597157	0.4354322473551881
101.353915337	32.3491967879	train	8.547617544661337E-5	17.404002555911262	0.3289521653042797
101.396388458	32.3483966077	train	7.50618168127309E-5	14.4078233726127	0.30093408846458
102.203020737	32.3304819468	train	1.690933789555864E-4	44.73924525978191	0.4923219376201594
99.0161585572	32.3801899078	train	1.1439940394698852E-4	24.931423757000637	0.3961650705370579
99.5902253137	32.3788094063	train	1.898212562100029E-4	48.85997173994028	0.5212165293409345
99.7815675834	32.3777684528	train	1.502355720537499E-4	39.11009528725986	0.4628284038677635
102.28821128	32.3373033203	train	1.6517571961920203E-4	44.024690443529984	0.48646433555619206
100.259993215	32.3829151529	train	1.3859354385696544E-4	34.84421862865762	0.4428458379264738
100.430047409	32.3811006234	train	1.5143310322857976E-4	39.497279731845985	0.4648028615929452
101.003849028	32.3732845846	train	7.47581892582782E-5	14.321400346870682	0.3000820864847268
102.203656026	32.3484963168	train	2.037172792837288E-4	50.83901385735216	0.538813599116729
102.288537377	32.3463097413	train	2.2900794039075448E-4	53.78718619718708	0.5677288593432248
102.309756268	32.3457541944	train	2.638189572936722E-4	58.39575807605127	0.6020699349277829
102.468879013	32.3414741241	train	2.3398275325010106E-4	54.310116732650116	0.572995092043062
102.490092804	32.3408883236	train	2.849546076339919E-4	61.67920924516208	0.6203806336390212
99.5584450384	32.3969963289	train	2.0718771123038406E-4	51.25436512406001	0.5430083146278206
99.6541371708	32.3965360241	train	1.5074795565149114E-4	39.28939189123	0.4636749887292175
99.7498269485	32.3960030799	train	1.4083693821395683E-4	35.692932906141635	0.44681125186252946
99.7923548927	32.3957429012	train	1.5549331580450655E-4	40.813969058649164	0.4713905292744376
100.366414678	32.390826629	train	1.3590370179267198E-4	33.478139239202505	0.43801568879375397
102.352524817	32.3536382444	train	2.4371573484257037E-4	55.518237018886076	0.5829357676832327
102.394962653	32.352501837	train	2.0680070387947726E-4	51.212340736415605	0.5425443223816385
102.532868856	32.3487101714	train	2.470833018104892E-4	56.1216467182759	0.586268283279036
99.941291656	32.4037393229	train	1.4248072075780726E-4	36.31355763994376	0.4496811486649059
100.430331717	32.3991374968	train	1.3896946196770272E-4	34.969202443014936	0.443514269336546
101.13175141	32.3892234236	train	1.3950029817426265E-4	35.17197626742556	0.4444554384327473
101.907078462	32.3737196522	train	7.473968418951485E-5	14.31613315681945	0.3000300927074015
102.246742096	32.3654237081	train	2.321444024517735E-4	54.139337833020605	0.5710640671487536
102.565043274	32.3568176145	train	1.964321311246316E-4	49.96109633562961	0.5297526130958409
102.798374575	32.3499975079	train	7.45043093874742E-5	14.249170619112263	0.2993680843956244
98.3248877514	32.4144673525	train	1.1148664289247314E-4	24.118970524009	0.39001219068343757
99.8137805128	32.4136480778	train	1.5335626527327663E-4	40.15319805594893	0.4679435263557337
100.271001079	32.4098655261	train	1.5161292930056684E-4	39.573338841282684	0.4650981013017915
102.045385991	32.3794680435	train	1.0902011112723672E-4	23.436154083916605	0.3847030181165021
102.109079338	32.3779120063	train	1.5671918385561497E-4	41.27809004994743	0.4733477364967798
102.607830946	32.3646129709	train	1.2980005679938929E-4	30.769167554652714	0.42673851138109903
99.0799849798	32.4252717461	train	1.3638204420579535E-4	33.78183411157535	0.43888076114063496
99.5267043677	32.4241961552	train	1.9026311685879538E-4	48.92113909350179	0.5217967206416907
99.9733824266	32.4215368712	train	1.4723888000590227E-4	38.11071361994987	0.4578231010930178
100.207328391	32.4195120947	train	1.2655255498992993E-4	29.020860154469524	0.42055192787485124
102.109388171	32.3869199486	train	2.554271926650695E-4	57.059355150501865	0.5943003308425981
102.162467425	32.3855982684	train	2.8558308783479907E-4	61.8163185140412	0.6208993484868981
102.226157897	32.3839828183	train	3.528479572610624E-4	77.62078852444266	0.6692669564792354
102.268615358	32.3828880172	train	3.03608647684398E-4	65.23213063700469	0.6351960868523067
102.640015959	32.372700339	train	7.468483260166111E-5	14.30052047569234	0.2998759305532016
99.9841147786	32.4304741277	train	1.472180229893881E-4	38.103724554502385	0.4577879372317671
100.33505751	32.4272434074	train	1.4288101071328595E-4	36.509024320657254	0.4503755160947303
102.08846237	32.3964504835	train	1.6282791743879832E-4	43.276245833174904	0.48288872419982026
102.332628217	32.3902250264	train	3.3559245216799376E-4	73.34026335240173	0.6580759512329815
102.396311031	32.3885234055	train	2.881447704938114E-4	62.36763904052868	0.6229990448596215
102.438763235	32.3873711644	train	2.778857373082034E-4	60.22679741587104	0.6144470565909885
102.608547368	32.3826196438	train	1.932612028849262E-4	49.38635578134358	0.525696563429273
99.5799986669	32.4420040718	train	1.8824514229545583E-4	48.637179024922936	0.5191354737574743
99.6544627317	32.4416391485	train	1.709655777336901E-4	45.153793840856444	0.495074277346855
99.7608374509	32.4410414717	train	1.6621016472561845E-4	44.256073520256635	0.4880241098469807
100.292650791	32.4367059523	train	1.3395588927805096E-4	32.562144867274796	0.43446539152010816
102.364804616	32.398383875	train	3.369306453665778E-4	73.67629519308767	0.65897085050718
102.555847342	32.3931328231	train	2.552119182887851E-4	57.03776356085633	0.5940970233343418
102.640738989	32.390706346	train	1.2483570189566383E-4	28.510181893551245	0.4172270073935049
102.693791041	32.3891608516	train	1.1066686721461796E-4	23.892014792585297	0.38825783037946343
99.9311225051	32.448918342	train	1.5550015715884628E-4	40.81595730332936	0.471401492469604
100.218325562	32.4464671902	train	1.2923077062787313E-4	30.45791723440158	0.42566357205230243
100.399137426	32.4445880002	train	1.3689577195571937E-4	34.056864949624384	0.439806865982717
100.441678865	32.4441081303	train	1.3283806583167383E-4	32.05463181519335	0.43240759149413804
101.270994518	32.4318816573	train	8.591121074169853E-5	17.52794865958785	0.33007376825826856
102.216502028	32.4112752583	train	3.093025697648745E-4	66.31628081595032	0.6394906767370263
99.5056340886	32.4603666069	train	1.7219934588870184E-4	45.46995184789001	0.4968717980537453
99.60139408	32.4599456417	train	1.9094562905284243E-4	49.015772792134605	0.522690144519166
100.175896383	32.4558909018	train	1.5211532332887052E-4	39.78245164881607	0.46592121177172463
102.046899994	32.4245102911	train	1.7965857770068622E-4	47.17376790250545	0.5074725672433745
102.524710953	32.412036289	train	3.089203382352573E-4	66.16640409637026	0.6392055505903127
98.3564065588	32.4687579195	train	1.1849608173804728E-4	26.23853021412267	0.40461172072104246
100.239845474	32.4642976663	train	1.2705589629020972E-4	29.279679771830875	0.4215195370400556
102.121555792	32.4316964215	train	2.824662554372311E-4	61.10404595388908	0.6183128651167951
102.259621033	32.4281960375	train	3.4872771597124465E-4	76.27161970736715	0.6666618864710245
102.312716593	32.4268095409	train	4.05774396684388E-4	90.27199004840196	0.6994397800806084
102.355190396	32.4256842711	train	3.2911655366252746E-4	71.67501144822316	0.6536780662511384
102.397661817	32.4245447177	train	3.524969276503702E-4	77.47351719700595	0.6690466017514203
100.133570959	32.4743198719	train	1.6293987956619916E-4	43.311320260510925	0.48306036841333466
100.176130845	32.4739293873	train	1.5002026708957938E-4	39.032297403539886	0.4624718686212919
101.175981438	32.4606147344	train	1.3081930747965907E-4	31.19743537252755	0.4286530664658946
101.824387483	32.4477328337	train	1.1396673043613588E-4	24.740018642553505	0.3952589579329907
102.079375919	32.4417512029	train	2.4101617426865713E-4	55.19500800932262	0.5802252859445938
102.153732991	32.4399095259	train	2.819262878994852E-4	60.95932141068205	0.6178611854780066
102.440473104	32.4323957727	train	3.0726591526013985E-4	65.76259836258416	0.6379662128020087
102.52541217	32.4300444605	train	3.8572143939233654E-4	86.02139279135865	0.6886787747120681
102.610341222	32.4276360389	train	2.764789715207738E-4	59.893279726021944	0.6132440249749436
102.642186986	32.4267181621	train	1.397050686764488E-4	35.25289348645303	0.44481764484878245
99.6228601076	32.4869040123	train	2.00616910808544E-4	50.53625163223208	0.5350005142986356
99.9527778285	32.4848388143	train	1.5859063082479261E-4	41.89789423279086	0.4763078728299542
101.18683219	32.4694450039	train	1.266865993176365E-4	29.090770234686214	0.4208099270165072
102.196537901	32.4478445719	train	3.200714604050871E-4	69.11537544052331	0.6473425754224735
98.1114100151	32.494329031	train	1.413332592465175E-4	35.88769747299275	0.447680933382362
100.197649391	32.4917670443	train	1.4845951864812795E-4	38.55723482641234	0.4598731211117737
101.176415313	32.4786439627	train	1.2653158429753439E-4	29.00992300544834	0.42051154415976927
102.685379113	32.4434867961	train	8.554427975754405E-5	17.42433417084805	0.3291279989325488
99.4845954875	32.5055542644	train	1.8154196260905764E-4	47.50861790885744	0.5100788998865678
100.272268211	32.5000548693	train	1.4063895813602877E-4	35.612522244135604	0.4464635754551648
100.719199842	32.494741388	train	7.03443377877744E-5	13.00845189824541	0.28745771830111627
97.8664007649	32.5104010471	train	1.050536887575162E-4	22.510839380076355	0.3759687958689998
99.8466100234	32.5126598184	train	1.5866094917918165E-4	41.92110176898702	0.4764184494388192
100.123379186	32.5104927284	train	1.6097799451004197E-4	42.63830022907514	0.4800360969502869
100.229820299	32.5094971621	train	1.5498857386346836E-4	40.65606814935259	0.4705804294967376
100.304325843	32.5087467049	train	1.655161427255937E-4	44.10083700771149	0.4869786861404222
100.314969263	32.5086358964	train	1.5952342126585628E-4	42.16310110625013	0.47777091006784217
100.357542353	32.5081836621	train	1.4603751007015195E-4	37.600120792492746	0.4557901902935928
102.356861222	32.4707125194	train	3.218372625425018E-4	69.50646292410138	0.648597547451454
102.399353694	32.4695709971	train	4.0066185366506753E-4	89.13980101631493	0.6967675221273775
102.537437376	32.4657622667	train	4.1153927485504675E-4	91.06337317597821	0.7023970640779766
99.7402270305	32.5223515274	train	1.9210478559987778E-4	49.194610577517885	0.5241998812756082
99.9425121854	32.5209984116	train	1.6948544243039287E-4	44.81486563965868	0.4929007954332468
102.197812225	32.4838728071	train	3.3211183648074026E-4	72.58965601253186	0.6557261891266705
102.261569598	32.4822350955	train	2.5745761868184913E-4	57.26300282151875	0.5962079154647106
102.590897254	32.4732605305	train	3.7099424505755414E-4	82.52066172593469	0.6802717177213861
102.612139082	32.4726520232	train	2.785173717865285E-4	60.35278158266964	0.6149847837021807
102.654620809	32.4714242869	train	1.243729114325078E-4	28.295068265077102	0.4163242112712577
102.718338517	32.4695558836	train	6.97379275694864E-5	12.836572034707697	0.28568761129277004
99.2185189751	32.5333608402	train	1.5554444478806735E-4	40.82882824069423	0.4714724519100321
99.2930620037	32.5332092302	train	1.6117227230816355E-4	42.74116142858054	0.4803371563709252
99.4740920806	32.5326571003	train	1.9523466061249677E-4	49.72656119682979	0.528229063523962
99.6444677828	32.5318994347	train	1.9463360373856787E-4	49.62320445691824	0.5274606076091704
99.7083568766	32.5315558125	train	1.9629554583348226E-4	49.9335123460101	0.5295793321115798
100.687785701	32.522225013	train	9.073551999161834E-5	18.864448255002173	0.34226499109335456
102.049329435	32.496577085	train	2.4402676638028063E-4	55.59198022728421	0.5832458104018197
102.059959028	32.4963188183	train	2.663897739824051E-4	58.89874264749285	0.6043909516420909
102.293774766	32.4904103248	train	3.294756088744669E-4	71.81715112945986	0.653924866626684
102.442529988	32.4864247709	train	3.1650473104471413E-4	68.10616481580927	0.6447801299789906
102.750568884	32.4776113782	train	7.454973659021796E-5	14.262067423907759	0.2994959491213133
100.145010973	32.5373585909	train	1.7152358767871359E-4	45.29187888409694	0.49588885018843604
100.634732246	32.531945374	train	8.275490068388663E-5	16.589254197666264	0.32185008178275537
98.2280252599	32.5492227851	train	1.3108378215368567E-4	31.301323870755663	0.4291477664362044
99.633946251	32.5499945225	train	2.456438945408894E-4	55.923170530201254	0.5848503972543183
99.8149990648	32.5489512501	train	1.8976600883194162E-4	48.85232377238206	0.5211438869642435
100.01733965	32.5474767849	train	1.5064677252474878E-4	39.258677678528045	0.4635080206049746
100.475202705	32.5429380315	train	7.949439497281264E-5	15.735596497972278	0.3131401856618793
102.071201428	32.5140758425	train	2.816608479880787E-4	60.906346499741794	0.6176387544178901
102.103095315	32.5132924382	train	3.049372087204756E-4	65.41951340450144	0.6362072685620839
102.177509525	32.5114331193	train	3.224004264503871E-4	69.59591653664592	0.6489959168399854
102.188139565	32.5111639171	train	3.2985043732005253E-4	71.93277809963196	0.6541821339048263
102.230658298	32.510078147	train	3.3482314195694386E-4	73.17190159740612	0.6575593557100584
102.783181462	32.4946595514	train	5.98355027493864E-5	10.266531852172477	0.2554855158445926
99.516841623	32.5595513148	train	2.1959801544193969E-4	52.569443051382336	0.5574040016868201
100.006791222	32.5565821313	train	1.9192810901586704E-4	49.16735243961203	0.5239703870839619
100.070691663	32.5560541069	train	1.7090439562050512E-4	45.1390037280474	0.4949848046345473
100.12394072	32.555589283	train	1.8200276814750978E-4	47.59479994306622	0.5107123934959786
100.187837926	32.5550017326	train	1.731156471159261E-4	45.704075934216334	0.49819852957572536
102.34790701	32.516024002	train	3.115954651049823E-4	66.90109180665183	0.6411916499011959
102.401049348	32.5145968753	train	3.8126209821466063E-4	85.00954836640885	0.6861801905974093
102.464815152	32.5128547677	train	3.7535931326035404E-4	83.50156845119379	0.6828104978005034
102.475442249	32.5125612824	train	3.560022943799325E-4	78.52639143208225	0.6712339676340766
102.539201565	32.5107815701	train	4.0262299553646554E-4	89.50935698626672	0.6977981834669622
102.560453415	32.5101811716	train	3.936231562661198E-4	88.03023084378411	0.6930097820639747
102.634829875	32.5080515881	train	3.546713343623731E-4	78.22971626046255	0.6704068556607108
98.1959144748	32.5670627991	train	1.1676783330398322E-4	25.685099143313085	0.40107735591088434
99.4636288518	32.5687797111	train	1.981432681811083E-4	50.23529807530105	0.5319127050000283
99.4849347153	32.5686993165	train	2.185182503290818E-4	52.44409105415737	0.5561876185896774
99.8045101285	32.567060082	train	1.6646465651534546E-4	44.30712194311954	0.48840639073370173
100.262508545	32.5632940437	train	1.6682333514509353E-4	44.37906916932636	0.48894420598950544
100.283808551	32.5630782807	train	1.4745531693639833E-4	38.18324038193719	0.4581877336111685
100.50744403	32.5605949744	train	7.715185310934781E-5	15.081815642940118	0.30674307484733027
101.688919658	32.5408691504	train	8.487870537160677E-5	17.224975593003858	0.32740563994088534
102.326981218	32.5255943964	train	3.7738000193367866E-4	84.04474983463237	0.6839721543659355
102.656443759	32.5164377409	train	2.0685904031231676E-4	51.21867537802304	0.5426143236065825
102.688319154	32.5155059533	train	9.472327170755723E-5	19.822361706774846	0.35201219585224547
102.730817381	32.5142510441	train	7.542363862034758E-5	14.513629019377834	0.30194668315889106
98.8563771941	32.5785737041	train	1.2670102683810228E-4	29.098294828455664	0.42083768240396474
99.9111199026	32.5753529995	train	2.190832536791169E-4	52.51530984631881	0.5568249420936769
102.274155448	32.535996928	train	3.671048788823694E-4	81.5846296181257	0.6779751275994728
97.6844030445	32.5807895357	train	4.585171543780134E-5	6.781167652179862	0.20820931864417208
98.6432548477	32.5871703424	train	1.5690806139276683E-4	41.374300187924284	0.4736480084196418
98.8457073192	32.5875820233	train	1.2588330013475966E-4	28.82169655658948	0.41926034665349315
100.3905834	32.579982015	train	1.0514408255738276E-4	22.53427236289021	0.37617060693284604
102.77406648	32.530984705	train	6.934097822580148E-5	12.717830388992072	0.2845241486613457
99.463768159	32.5958417642	train	2.3103487240140835E-4	54.04637599283444	0.5698901293231917
99.6555750951	32.5949873288	train	2.4898118914104506E-4	56.34257514603328	0.5881230569015378
99.7834412776	32.5942550502	train	2.076203816087231E-4	51.29012433924598	0.543525940234927
99.9006475308	32.5934695	train	1.842912581464389E-4	47.95306125355651	0.5138343846064397
99.9432668111	32.5931567428	train	1.8252691249540895E-4	47.69282790139484	0.5114309736875818
100.081774651	32.5920404663	train	1.5490643595230993E-4	40.629220841144544	0.4704483649798118
100.124390851	32.5916662872	train	1.5339217557054386E-4	40.16261282602021	0.46800181998126844
101.955723262	32.5619243109	train	1.5040381405583147E-4	39.17088753032393	0.46310667596454685
102.072736183	32.5591160383	train	2.535349503628137E-4	56.857199397545884	0.5925062726868963
102.157826109	32.557005395	train	2.745159355430835E-4	59.63506375477459	0.611552682302122
102.200367706	32.5559285238	train	3.483961043278856E-4	76.18115536409597	0.6664504356819588
102.253541489	32.5545622374	train	3.868100829977732E-4	86.22865016961447	0.6892827150791582
102.327978678	32.5526117438	train	4.394889164595665E-4	94.36295883656554	0.715947291302277
102.349245118	32.5520463847	train	3.9666401731811837E-4	88.50468643621645	0.6946445682202554
102.391776202	32.5509049018	train	3.5676021439978137E-4	78.683016812217	0.6717031171437122
98.0250961986	32.6019356346	train	9.152274572175574E-5	19.082654234750308	0.3442123574191696
99.2080364462	32.6055464091	train	1.7495690576545034E-4	46.182072685702465	0.5008434807870374
99.5916996589	32.6043251464	train	2.899925676056982E-4	62.789031280293685	0.6244992193181208
99.6023565834	32.6042744973	train	2.655567171045993E-4	58.76032237347104	0.6036418118030299
100.007295377	32.6016800676	train	2.0804333271613704E-4	51.32507295155002	0.5440308060432951
100.017950897	32.6015941704	train	1.858613144877598E-4	48.21894327012851	0.5159533355239758
100.177777959	32.6001972927	train	1.4214065240680498E-4	36.179138309317736	0.44908986544333906
100.263014313	32.5993691794	train	1.3314862097079134E-4	32.23664945687524	0.43298079291363906
101.998575236	32.5699243115	train	1.6734735894075563E-4	44.484182926983834	0.4897279158714456
102.264502243	32.5632926153	train	4.2380394938247275E-4	92.82465968601805	0.7084989977088428
102.434648233	32.5587538322	train	3.2622549860211356E-4	70.97354977752423	0.6516779672397321
102.562232104	32.5551990312	train	3.333527510842691E-4	72.91517411491867	0.656567625541943
102.604755021	32.5539854054	train	3.762772873978425E-4	83.76036621198288	0.6833392809813665
102.647275366	32.5527574385	train	3.887745270928121E-4	86.74826356879983	0.6903666097067456
102.689793112	32.5515151333	train	2.3417230299991007E-4	54.33287520302727	0.5731932089739812
99.2826676014	32.61442154	train	2.35669365218157E-4	54.512646980662154	0.5747514984988985
99.8263106999	32.6210420546	train	2.116533378055496E-4	51.66220721141353	0.548294955762529
99.8796021075	32.6206800945	train	2.1960491154011407E-4	52.57016825656185	0.5574117488907465
102.509776897	32.5747039525	train	3.1017363788763807E-4	66.59112370357721	0.6401387705404824
98.1420531398	32.6298503989	train	9.587667577171932E-5	20.183749763235443	0.3547778112960738
98.451188023	32.6315821017	train	1.585518219015716E-4	41.8850859198232	0.47624682524400797
100.785535746	32.6200856271	train	7.699379408822198E-5	15.033143145376195	0.30630714669866205
101.275535844	32.6121605322	train	6.300447414540372E-5	11.190054032246884	0.26542495385938875
102.159090312	32.5930343613	train	2.866437507141428E-4	62.050602914453385	0.6217715569050974
102.786584108	32.5756713047	train	7.922839180458997E-5	15.66163385380435	0.31241972127619605
102.80784533	32.5750279895	train	7.993012075304077E-5	15.875514624524428	0.3143170838163188
99.5386306972	32.640646924	train	2.8717169842354384E-4	62.153985562515466	0.6222042065994272
99.5706146066	32.6405056299	train	2.776484086466126E-4	60.131295806769174	0.6142446240210938
99.6025982859	32.6403561887	train	2.579486263298537E-4	57.30910944355925	0.5966665265128982
100.071657576	32.637228512	train	1.6680474440840124E-4	44.37534005967996	0.488916358177061
102.244530034	32.5998697202	train	4.221401634395008E-4	92.61378089990717	0.707685939954024
102.319005338	32.597922156	train	4.2654974699373496E-4	93.10362718130189	0.7098309658208374
102.350921112	32.5970740033	train	4.036903669468703E-4	89.8627505991658	0.698356192512267
102.393473381	32.5959305525	train	3.349929861503782E-4	73.2035380339111	0.6576735411331416
102.446660304	32.5944810239	train	2.957334871163149E-4	63.55824887579433	0.6290848707388552
102.542387033	32.5918152872	train	2.6331334218345853E-4	58.26549356569558	0.6016102405927023
102.584928157	32.5906071698	train	2.6159485242951644E-4	57.78480457067248	0.6000398560284169
98.1418809204	32.6478901679	train	1.2558093012409572E-4	28.73475728360411	0.41867491871360496
98.4190908003	32.6494791138	train	1.459551703138704E-4	37.55322238510337	0.4556502998267623
99.9438345522	32.6472749363	train	1.8095480108879235E-4	47.411220320751895	0.5092693173496904
99.9971397514	32.6468628129	train	2.0102017136303557E-4	50.57188867863351	0.5355000402831906
100.402218463	32.6429912922	train	9.655119621395711E-5	20.37290903258424	0.35638425406829866
102.20229031	32.609969651	train	3.6424084306891155E-4	80.8898154190547	0.6762627690869124
102.287417512	32.607768277	train	4.5838230600193046E-4	95.94412128850693	0.7244288704396542
102.606558847	32.5990007636	train	3.402456517348155E-4	74.37522071057455	0.6611676726436646
102.649100356	32.5977706802	train	4.1305116956853597E-4	91.39243437364746	0.7031630326206246
102.681004779	32.5968386919	train	4.045643740608244E-4	90.06106437535493	0.6988115807814594
102.734175526	32.5952674279	train	2.7820871681345566E-4	60.300729081216005	0.6147222050949686
102.776709127	32.5939942651	train	1.998358645465829E-4	50.44717340948667	0.5340299564709965
102.819240032	32.5927067486	train	1.7722748714539517E-4	46.64610458249965	0.504067005550296
98.3870424391	32.6583473726	train	1.5123320519844373E-4	39.43662656569899	0.4644742848538076
98.5150038938	32.6589070694	train	1.296935094537393E-4	30.711852758087453	0.4265376323922299
99.4747575635	32.6589462153	train	2.6281138501880926E-4	58.06285456118107	0.6011528201838637
102.032312612	32.6232079242	train	2.539182205409082E-4	56.89903117133281	0.5928709361493896
97.8218196238	32.6633342559	train	1.2560285618904785E-4	28.741363294364945	0.4187174101351985
98.0244112367	32.6650728064	train	1.6339141620109673E-4	43.452773350568464	0.48375144448965157
98.1203813983	32.6657822048	train	1.3489040728107844E-4	32.93748037993401	0.43617432789553956
99.7200864859	32.6667990289	train	2.22917653720611E-4	53.01924000178366	0.5611022476497198
102.139068148	32.6295975967	train	2.2430743111149807E-4	53.19160040939021	0.5626322410332186
102.490255839	32.6203177169	train	2.735727710062885E-4	59.514056873091846	0.6107347838695687
103.383382615	32.5922826464	train	2.122341312147076E-5	2.2088790222890733	0.10850913769091283
97.864354925	32.6727465154	train	1.4093846428749968E-4	35.73416826108184	0.44698937428493807
98.0563061005	32.6743370525	train	2.1638212511035197E-4	52.197268176225315	0.5537614139420342
99.4535214106	32.6770662236	train	2.9128617516764637E-4	62.9502282344287	0.625542377703604
99.4748529725	32.6769873088	train	2.974736330765495E-4	64.02528022085019	0.630452802167017
99.5281814962	32.6767741571	train	3.2799426403615906E-4	71.27596933179272	0.6529043739494358
99.5601783298	32.6766353877	train	2.8993680475512503E-4	62.78208264924769	0.624454121762907
99.6028404205	32.6764376708	train	2.632168515004262E-4	58.23008454300834	0.6015223926376404
99.7521541287	32.6756314494	train	2.6030807791106795E-4	57.53498497004763	0.598855850257053
99.9547833318	32.6742531569	train	2.1086061084247504E-4	51.57516379739279	0.5473654320419697
99.997440251	32.6739213049	train	1.9526105671390838E-4	49.73110022650671	0.5282627538587397
100.381316637	32.6702823613	train	1.2103957903652392E-4	27.110143954995017	0.4097380972703977
102.150028436	32.6383380189	train	2.9201751695275425E-4	63.04790418881022	0.6261295673262042
102.213898136	32.6367176971	train	3.634644044526435E-4	80.75723596162433	0.6757954073802042
102.224542586	32.6364444917	train	3.8754552490902476E-4	86.39706819453154	0.6896893873923681
102.309692953	32.6342264389	train	4.074376477749139E-4	90.49764973000525	0.7002990145202395
102.3522646	32.6330958101	train	4.0477306194414007E-4	90.09745790775808	0.698920111190164
97.9815542817	32.6827728061	train	1.8781809555206184E-4	48.57588948170239	0.5185684949189495
98.0242151397	32.6831118792	train	2.2845233694384622E-4	53.71847517430346	0.5671326343093711
99.2295589031	32.6866966492	train	2.3353153294536678E-4	54.2559405390692	0.5725227368331471
99.6668997685	32.6851341276	train	2.1592763631867959E-4	52.15633470014346	0.5532417805661562
99.8588891299	32.6839666377	train	2.3141622868705483E-4	54.07832788279776	0.5702943472529748
100.285483374	32.6803207184	train	1.3696765696485705E-4	34.086527736787964	0.43993621043223663
101.585897002	32.6602533781	train	7.669324668622698E-5	14.947600897528666	0.3054767202090589
101.649814363	32.6589192957	train	8.263818030069017E-5	16.557698804662785	0.32154209682017265
102.480314028	32.6386217622	train	2.4685188166992524E-4	56.09439378516394	0.5860409769595972
102.618644667	32.6347061575	train	3.0106197691887943E-4	64.75689697519931	0.6332419899917022
102.639923904	32.6340902684	train	3.72422922150271E-4	82.82043320229155	0.6811071171055846
102.693119141	32.6325348148	train	4.2505368366169285E-4	92.94288387297449	0.7091067485505508
97.8961238134	32.6910703057	train	1.9429082923523168E-4	49.564261523684564	0.527021245753176
99.0588887006	32.69591367	train	1.4194977756644108E-4	36.112962112751845	0.44875743071624846
99.9016424874	32.6926870125	train	1.9445396419714742E-4	49.59231394028699	0.5272304508993069
102.767963338	32.639320776	train	3.9334806017918115E-4	87.87535557070812	0.6928610248386465
102.81051611	32.6380346366	train	2.515339568782186E-4	56.63386011070263	0.590591763891425
98.0986920485	32.7017097638	train	1.6854379833975748E-4	44.660988032659866	0.49150828716581135
98.3760656393	32.7033963561	train	1.413660801545772E-4	35.90033766718213	0.4477383476334955
98.4614155614	32.7037919092	train	1.466565583771187E-4	37.89647584304715	0.4568396195760253
98.4827532934	32.7038817231	train	1.443960775118953E-4	37.0242368951194	0.4529878519510453
98.5147600644	32.7040096378	train	1.282592747767876E-4	29.877204028418863	0.42381983150153557
99.2189357389	32.7047572173	train	2.173525593006755E-4	52.2971445151175	0.5548669102026084
99.3896437819	32.7043430565	train	2.7733788671744074E-4	60.009047557611055	0.6139794390615484
100.445724741	32.6966156185	train	1.121623483422267E-4	24.31176802975276	0.3914506862992058
102.395855795	32.6589657878	train	3.4174523280543174E-4	74.78778324428598	0.6621521599559784
102.534230367	32.6551411037	train	2.663611454883749E-4	58.89398599418445	0.60436525399661
102.736421784	32.6492775975	train	4.6630319618915037E-4	96.55387943156435	0.7278358754713291
99.0482300317	32.7139598269	train	1.458821544879444E-4	37.51163462598443	0.45552618999901096
102.555873319	32.663542634	train	2.5791170843469496E-4	57.305657263595585	0.5966320806759201
97.8957905868	32.7181276792	train	1.957839535608403E-4	49.830194076383606	0.528929156337387
98.3866108328	32.721489526	train	1.3735230253089813E-4	34.2452487232045	0.4406272989561754
98.3972816549	32.7215412743	train	1.361544007384885E-4	33.633148069801344	0.43846940502026166
98.4613071395	32.7218326952	train	1.35589495458771E-4	33.33400547261091	0.4374460001892787
98.4826491665	32.721922571	train	1.4558260463129585E-4	37.42434899110128	0.4550164324026027
98.5146623801	32.7220505738	train	1.4848983914777782E-4	38.565726082708636	0.45992384602752123
99.0375632903	32.7229842596	train	1.6317812948714628E-4	43.38595692322951	0.48342523993270115
99.3256942398	32.7225668854	train	2.447848617886717E-4	55.76952392963511	0.5839995681863538
99.3790509334	32.7224169365	train	2.891213872725507E-4	62.60866834277222	0.6237934228525496
99.432407201	32.7222442834	train	2.862646455592826E-4	61.970828010476446	0.6214602709472514
99.4857629829	32.7220489266	train	3.1344157780005506E-4	67.37756589031237	0.6425495592405501
99.5604601471	32.7217372866	train	3.2433151531362274E-4	70.09464789372561	0.6503550932316361
99.9339241671	32.7195117161	train	2.4303602309959867E-4	55.432477272953015	0.5822566086279203
101.672192887	32.6945114071	train	1.0581024340472715E-4	22.70696269906514	0.37765384593233786
102.226161482	32.6814771557	train	3.6107320591189333E-4	80.03249983341703	0.6743475581920699
102.268759118	32.6803734337	train	3.624732053837576E-4	80.4789499700381	0.6751968103997152
102.332651171	32.6786907989	train	3.787731010691582E-4	84.28212373997874	0.6847680786411494
102.353947333	32.6781227082	train	4.0222893992659134E-4	89.43631180869127	0.6975916537515209
97.8529993864	32.7267635413	train	1.8456838985896683E-4	47.99101923656968	0.5142097493235338
99.6565636303	32.7302914062	train	2.3714646727783067E-4	54.785265433561946	0.5762778993538342
99.7205936865	32.7299397181	train	2.649077054037838E-4	58.63636226866531	0.603056208438635
99.9126764443	32.7286884794	train	2.1758386444321214E-4	52.326302747727695	0.5551295997951465
100.051394776	32.727601829	train	2.031696850153653E-4	50.7618460570961	0.538144677042134
100.126086021	32.7269531549	train	1.9352773769244294E-4	49.43249429745915	0.5260401893446299
102.215834858	32.6907574109	train	3.7422759606487653E-4	83.36257268111223	0.6821561559274338
102.641750917	32.6791032967	train	3.4374881527488905E-4	75.21760689104573	0.6634586346753484
102.684328678	32.6778585927	train	3.8379132035161397E-4	85.51957727797772	0.6876022228674256
102.737547167	32.6762824561	train	4.279247048920125E-4	93.26833792504037	0.7104933853741922
102.78011895	32.6750053452	train	4.2543144997279214E-4	92.97862036170801	0.7092899593591188
102.812046014	32.6740380631	train	3.6910470123142816E-4	82.25416546218283	0.679160086842055
97.8315420121	32.7355853615	train	1.8810490979177498E-4	48.61705292344054	0.5189494380361434
99.1763292583	32.7409073964	train	2.080582205552689E-4	51.32630313941038	0.5440485569259209
99.2083502757	32.7408582628	train	2.6212691324132447E-4	57.89761293221613	0.6005273836105043
99.2830656326	32.7407118078	train	2.44889212396358E-4	55.788188079630125	0.5841031082974976
101.448871855	32.7171077547	train	6.244174070615359E-5	11.022966805308881	0.26367937268583413
102.397220516	32.694985568	train	3.5258129866105767E-4	77.51577117804179	0.6690995914669484
102.471762957	32.6929422206	train	2.8569334006424093E-4	61.84131275273879	0.6209901988234057
102.599532183	32.6893365715	train	3.106390382478983E-4	66.68934682367023	0.6404840844591201
97.5859843332	32.742075308	train	1.4285885678375472E-4	36.50106924735454	0.4503371323423998
97.7994086823	32.7443016198	train	1.9299414846324337E-4	49.3401273174017	0.5253517675231274
98.0875650968	32.7467307946	train	2.1313830156733266E-4	51.84359960597945	0.5500259374169456
98.9308264068	32.7500330735	train	1.4503331827258367E-4	37.26437164755242	0.4540792026888058
98.9735256913	32.7500493666	train	1.577263573942259E-4	41.64769474921905	0.4749449658292978
102.493410554	32.7013542911	train	2.6455282465828435E-4	58.568580664188254	0.6027352671063247
102.866030971	32.690408423	train	2.3710404858451263E-4	54.78037913289478	0.5762342177599268
97.959386452	32.7547521746	train	1.986364551880667E-4	50.300760139226	0.5325316113186076
98.493115983	32.7580477456	train	1.4209560882542252E-4	36.163521725749604	0.4490114520161111
98.9308194333	32.7590537998	train	1.4633827800625547E-4	37.768061392439385	0.45630056714678097
99.0055507283	32.7590727726	train	1.5658459079867905E-4	41.21228613394644	0.473133555300258
99.229743881	32.7588622965	train	2.50011131737904E-4	56.46039130963058	0.589122658361052
99.4432569961	32.7582889591	train	2.7965674679412625E-4	60.54509937436293	0.6159509801400032
99.4752833691	32.7581715835	train	2.8820966657245624E-4	62.384285128909575	0.6230519352304634
99.5606860543	32.7578185702	train	3.262310712800274E-4	70.97995642087734	0.6516818447699304
99.6781120599	32.7572381542	train	2.4339304932802106E-4	55.47752354287191	0.5826136200999013
99.8595811237	32.7561247559	train	2.218101229120947E-4	52.83177227118853	0.5598752913023792
101.790530452	32.7279980942	train	2.131624777841143E-4	51.846990363379184	0.5500540092257202
101.939750953	32.7245852739	train	2.295682905246314E-4	53.86283028744993	0.5683285168432973
101.982380691	32.7235776251	train	2.2888033801675154E-4	53.76996060034453	0.5675920729709558
102.025008287	32.7225555109	train	2.2027453866462133E-4	52.640587361213825	0.5581627307609944
102.216805163	32.7177770547	train	3.4996546508426037E-4	76.69578008020788	0.6674487697995
102.238113092	32.7172280466	train	3.438887935526184E-4	75.27648008195699	0.6635495326951223
102.280727205	32.7161191933	train	3.403690990356709E-4	74.40599144149417	0.661248933481727
102.525711749	32.7094630051	train	2.829490737478244E-4	61.271136747013976	0.6187158365033626
97.7884927185	32.7622363558	train	2.2293185329646276E-4	53.0210010353835	0.5611179339582134
97.8311886905	32.7626419355	train	2.362397550520328E-4	54.621086975406	0.5753422268772
97.8632112234	32.7629365759	train	2.1247709386808548E-4	51.75265769858419	0.5492568269376209
97.8952342167	32.763223035	train	2.3143023857638236E-4	54.07950169966938	0.5703091825427091
98.2795413258	32.7660222705	train	1.2977555979937788E-4	30.75854918946235	0.42669233843313836
98.9414894271	32.7680799538	train	1.5938350286087797E-4	42.12718602060838	0.47755197608153205
99.1763825916	32.7679694668	train	2.0707139149029832E-4	51.24173418607755	0.5428689551128449
99.1870595011	32.7679539818	train	2.4381090003983656E-4	55.54077953214425	0.5830306793037693
99.4219485265	32.7673831379	train	2.805802395809145E-4	60.70162671718683	0.6167305563066529
99.8596677968	32.7651444613	train	2.2593405770817288E-4	53.40348356704464	0.5644094857686429
99.8916938842	32.764920629	train	2.475630465750825E-4	56.178143322021846	0.5867387056637248
102.131882893	32.7289442143	train	2.790427412142195E-4	60.44138146047602	0.6154309032578159
102.142539139	32.7286772969	train	3.270835925157685E-4	71.13850055526407	0.6522740232778061
102.366287005	32.7228633169	train	3.7328142330075956E-4	83.19400036352727	0.6816070173899528
102.398245654	32.7220002339	train	3.82894076890604E-4	85.25847207227939	0.6870992332128385
102.526066409	32.7184666634	train	3.8733391253264744E-4	86.3448914115602	0.6895724826597601
102.558018074	32.7175629671	train	3.9540183018007673E-4	88.26703794470473	0.6939681267121621
102.920033554	32.7067539543	train	2.3352096345186966E-4	54.254672828819345	0.5725116597438114
97.7349964221	32.7707274409	train	1.9030380751332724E-4	48.92677195458413	0.5218500793738794
99.6141857989	32.775608775	train	2.797676784305056E-4	60.563901724014144	0.6160447918023584
99.9665174701	32.773385952	train	2.508676548556929E-4	56.55806819715047	0.5899502612713086
99.998545532	32.7731347545	train	2.6107320402735844E-4	57.68212474412912	0.5995607126777804
100.094627239	32.772332049	train	2.2917393482200195E-4	53.809594504031836	0.5679066715246075
100.105302744	32.7722383123	train	2.1671146043948403E-4	52.226929721383186	0.5541372001786179
102.473159966	32.7289589317	train	3.5981933058805795E-4	79.69242215781674	0.6735831674313205
102.643582005	32.7241159103	train	3.9312593548615087E-4	87.75315724899046	0.6927408064656442
102.782019213	32.720010911	train	3.5040368185235436E-4	76.8275587087529	0.6677264708245727
102.813962232	32.7190419654	train	3.905567294796255E-4	87.16945567156085	0.6913434296627845
102.856550528	32.7177374203	train	3.7583534856205285E-4	83.6157429562797	0.6830849299866145
102.931073377	32.7154197769	train	2.4620934588839166E-4	56.01872628002156	0.5854085517126365
98.0338106153	32.782408647	train	1.430532578387055E-4	36.57072181013523	0.4506737675563796
98.5143197977	32.7851934383	train	1.4637620445429744E-4	37.78336332254461	0.4563648570486988
98.5783919919	32.785425483	train	1.523393150086585E-4	39.85645407704463	0.4662873784986016
98.8240074935	32.7860113807	train	1.3433878175949518E-4	32.73055241577813	0.4351668313226281
99.7850973155	32.7836746167	train	2.1436430304874008E-4	52.01553328504681	0.5514450873519066
102.334998374	32.7417291513	train	3.802841501052531E-4	84.75512474187342	0.6856268713580672
102.622646071	32.7337366059	train	3.6481045338923644E-4	80.98707826203177	0.6766047786766123
102.697202445	32.7315570364	train	3.7429852079265375E-4	83.37128354739102	0.6821972428232771
98.3113607009	32.7932624699	train	1.387807981666076E-4	34.90647622467507	0.44317900110305325
99.3152770486	32.7947588703	train	2.577429482412574E-4	57.28987655464821	0.5964745458807316
101.812982402	32.7635607791	train	2.8727698878839566E-4	62.174603507323205	0.6222903730078293
102.44189437	32.7478501388	train	3.484754565320489E-4	76.20280280977684	0.6665010586984713
102.740178917	32.7392932056	train	3.7317444415265377E-4	83.14531075691593	0.681544809546988
102.931864487	32.7334187302	train	2.3030664490250827E-4	53.96250394117009	0.569116129414471
97.8520737755	32.7989147878	train	2.0644188362216242E-4	51.173377131324564	0.5421132817504343
97.8947882259	32.7992990796	train	1.764282522166583E-4	46.47056593498246	0.5029370977731499
98.9201032403	32.8041508765	train	1.5070208707761886E-4	39.275474424258924	0.46359931122462045
99.0055535297	32.8041762413	train	1.6064529313287619E-4	42.482915403945526	0.47951972069833404
99.3473520624	32.8036946193	train	2.800696876767131E-4	60.615090759265314	0.6162999601697469
99.4648424025	32.8033136046	train	2.825651667755304E-4	61.13827880539955	0.6183954881794129
99.4755232264	32.8032735012	train	2.831081110200119E-4	61.30277264981771	0.6188483864741534
99.550288367	32.8029672711	train	3.0513282630522206E-4	65.4472168571033	0.6363556818903566
100.009527078	32.8001070494	train	2.412806181737473E-4	55.22048886311593	0.5804923552052258
100.073601084	32.7995740912	train	2.4783534726462007E-4	56.21021050710013	0.5870052394096602
101.75994144	32.7737575648	train	2.1121795658075233E-4	51.61440125807507	0.5477849161938864
102.303696177	32.7605879588	train	3.093061061907801E-4	66.31763620470677	0.6394933126348861
102.346328109	32.7594554917	train	3.2091182661184403E-4	69.30514863231845	0.6479409474949396
102.420928186	32.7574388625	train	3.532755948980607E-4	77.78167020548041	0.669535004842666
102.921611515	32.7427523197	train	3.2932020739571076E-4	71.7692129263687	0.6538180929749005
97.7665228316	32.8071210786	train	2.1022403715746361E-4	51.505266405982944	0.5466162341382509
97.8199193117	32.8076357544	train	2.2194106258152668E-4	52.85477681724639	0.560020707711449
98.332584395	32.8114181882	train	1.4550654476565546E-4	37.402196874882044	0.4548868458871736
98.5675822691	32.8124503182	train	1.3890184672977614E-4	34.94672198755572	0.4433941589509803
99.4221615435	32.8124853191	train	2.5384931027679336E-4	56.89151000546913	0.5928054194215974
99.8601017429	32.81024279	train	2.0942809298324583E-4	51.43949622379333	0.5456759730422845
99.9669078079	32.8094635175	train	2.5170876488544644E-4	56.65374453686993	0.5907597333971949
102.357324068	32.7681753012	train	3.4129342826840495E-4	74.68144891464583	0.6618561492512637
102.442588022	32.7658589383	train	3.917870138989181E-4	87.47307264994164	0.6920141569768761
102.485216304	32.7646790556	train	4.2217645576325577E-4	92.61925561469188	0.7077037236470262
102.623740771	32.7607445624	train	4.63674871369791E-4	96.32845073650762	0.7267147342530781
97.7557180104	32.8160339287	train	2.4312157134515378E-4	55.44327095995296	0.582342208964239
100.020412323	32.8180589374	train	2.768614524596375E-4	59.9448319503722	0.6135718557845281
101.995149643	32.7863820909	train	2.498661492159092E-4	56.44380661395707	0.5889822404143299
102.549511769	32.7718854662	train	4.7093459381967545E-4	97.0692615145687	0.7297892242689475
102.560168569	32.7715827086	train	4.8480341288193845E-4	97.98449880298993	0.7354744019154235
102.730655307	32.7666156793	train	3.686224962826803E-4	82.00097881076765	0.6788751634291758
102.794576886	32.7646934209	train	3.4769038575160877E-4	75.99901200712469	0.6659995430107704
102.837187872	32.7633938561	train	3.6492680609557555E-4	81.00694587082117	0.6766745511574382
102.84784019	32.763066708	train	4.56459844767855E-4	95.56116465527452	0.7235890610577537
102.890447728	32.7617490894	train	3.910351885969952E-4	87.2840757652753	0.6916046231887298
98.1615162565	32.8284299057	train	1.247241951377918E-4	28.458351475262887	0.41700973922988416
98.5140744399	32.8302950922	train	1.4485234914839615E-4	37.196195625055054	0.453769714493829
98.7277587903	32.8309422366	train	1.2178226303392816E-4	27.33614676200076	0.411218354772519
99.2619827236	32.8309641278	train	2.9994808364150065E-4	64.54069074872201	0.6323806875124859
101.72877106	32.8014901498	train	2.4011501364738414E-4	55.10817544637467	0.5793126193533125
98.599506849	32.8396181178	train	1.5632738244469982E-4	41.08893758542443	0.47272376847365494
98.7170458134	32.8399390486	train	1.2060964341663663E-4	26.910951663768916	0.4088777779908707
98.9414421321	32.8402452062	train	1.6311066061782198E-4	43.36482091939058	0.48332196597953586
99.1765251636	32.8401344149	train	2.484286797208898E-4	56.27937304095231	0.5875848168620165
99.3688631895	32.8397153368	train	2.4742509976315624E-4	56.16189817054422	0.5866035490408198
99.8283102638	32.8375178706	train	2.1730829279386558E-4	52.29156429719304	0.554816602060407
99.9244661382	32.8368445247	train	2.602535008937444E-4	57.524637489078074	0.5988054770682574
101.963753623	32.805160864	train	3.2537672342640265E-4	70.52524235520589	0.6510863705461133
102.187732018	32.7996543992	train	3.152315008754158E-4	67.82311345306252	0.6438563606208171
102.667467188	32.7865097577	train	3.9724865430533366E-4	88.61282282699152	0.6949568792778813
97.7873911106	32.8434040986	train	1.7770776622934458E-4	46.75569787745342	0.5047435261513189
97.84080971	32.8439103646	train	1.8083295670169984E-4	47.391044353657044	0.5091009820904774
97.8621775192	32.8441064883	train	1.65719031984877E-4	44.1462197085731	0.4872847449557462
97.90491375	32.8444877935	train	1.6387212552048002E-4	43.604781981979805	0.48448514152941535
98.5139761434	32.8483356621	train	1.4662201388591537E-4	37.8825384084282	0.4567811653530181
98.5246623457	32.8483767107	train	1.411916305383845E-4	35.8331525356517	0.4474330425709157
98.5994663361	32.8486385002	train	1.524879585508092E-4	39.90556296836622	0.4665300940662447
98.7063306752	32.8489349187	train	1.2692210604509126E-4	29.213597470195758	0.42126265789968154
99.0696764573	32.8492601101	train	1.584694242450728E-4	41.8578917880451	0.4761171640888246
99.2192894502	32.8490873672	train	3.2387301528604285E-4	69.87802672456193	0.6500333366512443
99.25134917	32.849027079	train	3.378316462591687E-4	73.90090630553337	0.6595707490136654
99.3582140917	32.8487667998	train	2.773763040235609E-4	60.021800269351516	0.6140122671077919
99.3902732749	32.8486709208	train	2.3547804746114586E-4	54.489650649426494	0.5745529906258736
99.4437048881	32.8484928717	train	2.809437634366829E-4	60.763242166717745	0.6170365613715072
99.7856527863	32.8468131817	train	2.2043907181948803E-4	52.6578899420491	0.5583468636124038
101.804015968	32.8178590076	train	2.5845030803931305E-4	57.35602153153414	0.5971340326364208
102.124059824	32.8102756762	train	2.9923070829477287E-4	64.37346348765705	0.6318238421389321
102.230713633	32.8075665106	train	2.9658699949590655E-4	63.85219800749079	0.6297570812854152
102.390666951	32.8033328508	train	3.1158742481008885E-4	66.89925953278333	0.641185713292362
102.550585966	32.7988954269	train	4.2839439611601463E-4	93.35353061919267	0.7107189780875458
103.157937113	32.7801776566	train	1.7676024434343961E-4	46.53917538494246	0.5034070717971663
101.708253698	32.8289852517	train	2.169532566051395E-4	52.24870706274979	0.5544126976666247
102.145709386	32.8187481054	train	3.1339407686968037E-4	67.36004484110408	0.6425147487398484
102.572266349	32.8072914619	train	5.006139710411328E-4	98.78557728531706	0.7416705670826474
102.60424814	32.8063737949	train	5.378948409319784E-4	99.7077595193965	0.7551919116124663
102.678866626	32.8042008983	train	4.219216599504869E-4	92.58081954174526	0.7075788247578224
102.742818886	32.802303132	train	3.541195150311399E-4	78.07624169517139	0.6700627112902802
102.94529394	32.7960787941	train	3.3238891781006734E-4	72.75158507669852	0.6559144291199865
97.7550887185	32.8611263103	train	2.2607879062683608E-4	53.4229199668139	0.5645669207875805
98.4604362714	32.8661570991	train	1.4191780767835443E-4	36.10187817107479	0.4487017115387771
99.0162463156	32.8673196194	train	1.5299911532786986E-4	40.05956238950056	0.4673630643644891
99.3048435006	32.8669492579	train	2.7040740813577286E-4	59.2695720703981	0.6079644716550966
99.914059706	32.8639813175	train	2.479132273641821E-4	56.21938196961391	0.5870814069037162
101.900627713	32.8336878285	train	2.5426751864441525E-4	56.93715508518062	0.5932027087942399
102.444672688	32.8198849472	train	3.666172958861344E-4	81.39155565522086	0.6776848905691847
102.508652702	32.8181060393	train	4.1360521219169926E-4	91.5017076906597	0.7034427399917922
102.796490974	32.8096975882	train	3.5738198992140894E-4	78.85355029509876	0.6720869951308388
102.849780984	32.808068082	train	3.7796023816873755E-4	84.14359820225884	0.6843041506763754
102.924379719	32.8057487976	train	3.7471943128072416E-4	83.42297912792876	0.6824408590514622
98.6421032163	32.875829221	train	1.2769097651164465E-4	29.57530174293821	0.4227357961316994
101.655427618	32.8481510488	train	1.8610343315936427E-4	48.262373791474	0.5162784566066081
102.274363149	32.8334750677	train	2.9728634572628046E-4	63.988719335015844	0.630306060016703
102.349030575	32.8314973225	train	3.056214569108741E-4	65.51721086369467	0.636725873122029
98.1289385862	32.8823283657	train	1.3302266441774183E-4	32.16282580415579	0.4327484505427972
98.1396280211	32.8824023607	train	1.1342570449978344E-4	24.614779300351742	0.3941220983414308
98.4175655617	32.884005582	train	1.6107868066829345E-4	42.691608940165516	0.4801921671453724
98.4389462177	32.8841033253	train	1.4932148811096246E-4	38.803863516761815	0.46131145462438733
99.1979964195	32.8852050615	train	2.8866300564585784E-4	62.50056819046282	0.6234209935196924
99.807350333	32.8827558839	train	2.401739446604344E-4	55.113853824656495	0.5793724240539898
99.9356232628	32.8818620271	train	2.2537904019937402E-4	53.32894943700987	0.5638047018068235
101.548929139	32.8593840726	train	9.462695052456266E-5	19.791458813661787	0.3517801653158885
101.879867571	32.8521993749	train	3.289675188735491E-4	71.60605094130267	0.653575522213411
102.082640061	32.8473640922	train	3.262216130168475E-4	70.96908270452938	0.6516752635559542
102.157333251	32.8455000223	train	3.4267065482593994E-4	74.92193980072969	0.6627568576211106
102.189342494	32.8446875173	train	3.5721084784064784E-4	78.77614093102736	0.6719814232942304
102.232019472	32.8435914701	train	3.591932464775319E-4	79.55282860121802	0.6732001475934072
102.296030563	32.8419201749	train	3.6643749606372694E-4	81.3146492910351	0.6775777314486051
102.317366411	32.8413558181	train	3.3113850155722866E-4	72.29493974366723	0.6550633015442013
102.701305806	32.830577236	train	3.593468577821555E-4	79.58707822995905	0.673294205661585
102.935830619	32.8234124644	train	3.3987624227432194E-4	74.28314094026572	0.6609242708664701
97.7760882291	32.8883926521	train	1.9338754227096597E-4	49.40822576467948	0.525859506639747
97.8509121063	32.8891026424	train	1.822677679654775E-4	47.644361464080326	0.5110759612605057
98.3319763477	32.8925979867	train	1.3285183096091834E-4	32.06269961394127	0.4324330227717586
99.8501947346	32.891492092	train	2.4292111712202462E-4	55.41797949864672	0.5821415774521741
99.892956719	32.8911940372	train	2.794090975872195E-4	60.50316489927268	0.6157413849054812
99.9357180576	32.8908813629	train	2.5748584874875694E-4	57.26583424080264	0.5962343111722493
100.010548753	32.8902990068	train	2.2634356193097647E-4	53.458476500615845	0.564854634713943
101.890833422	32.8609621327	train	3.2866739594012144E-4	71.48046580385534	0.6533688369340196
102.114967274	32.8555778752	train	3.115532264670766E-4	66.89146619546453	0.6411604605080283
102.445717113	32.8468977324	train	3.472362511149851E-4	75.9079406992954	0.6657087453617436
102.552379486	32.843911699	train	3.649850573888313E-4	81.01732402412779	0.6767094710284626
102.584375102	32.8429982102	train	4.4471459645892676E-4	94.79301048856192	0.718344983476528
102.605704706	32.8423846859	train	4.5989346206898714E-4	96.08284682553449	0.7250854312842517
98.3639854971	32.9017851859	train	1.4213191401230184E-4	36.176108713006315	0.4490746550883605
101.378559604	32.8807757739	train	1.0044130090555213E-4	21.36105431348792	0.36549506723709285
102.680725236	32.8492107411	train	3.8431405663546663E-4	85.63298333811947	0.6878945210816413
102.691389718	32.8488961691	train	3.362045208832767E-4	73.50916884972857	0.6584858463312717
102.734045977	32.84762882	train	3.4739305880354134E-4	75.93938661890347	0.6658092118058547
102.819350398	32.8450506368	train	3.6692885552423325E-4	81.5248200749093	0.6778704088303946
102.861998499	32.8437398091	train	3.6303589689145205E-4	80.64105002850636	0.6755368974935795
103.213736439	32.8323730338	train	1.5448469104187306E-4	40.49163366230177	0.4697692281544454
99.1659740369	32.9123131847	train	2.1697691494404516E-4	52.250837848079314	0.5544396351980654
101.218554116	32.8927356596	train	1.0591618707674406E-4	22.73442670931002	0.3778890847788689
101.966151609	32.8772287997	train	3.499331758489972E-4	76.68627731511413	0.667428289523245
102.926362296	32.8507457657	train	3.9313419083838866E-4	87.75489785398409	0.6927452761129171
103.032970367	32.8473498615	train	3.086992706243869E-4	66.07885274511312	0.6390404389456219
101.592687149	32.8945513119	train	1.53902558950001E-4	40.30412681801034	0.4688289527996412
101.678132491	32.8927492858	train	2.6820655035352214E-4	59.09554018302559	0.606014935231058
101.699492627	32.892289671	train	3.137479379790823E-4	67.49056897740668	0.6427739089498806
102.404080724	32.8750805956	train	3.2651913714563946E-4	71.05331923440086	0.6518821666425302
102.478772962	32.8730231699	train	3.6872235254923436E-4	82.05141010061236	0.6789342076567694
103.182613816	32.8514400818	train	1.1799829114881539E-4	26.046598220526185	0.4035979955140869
103.299844627	32.8474594596	train	1.2822018364194867E-4	29.854717734756864	0.42374539513223747
103.321156824	32.8467239579	train	1.4702635655470565E-4	38.03949824221218	0.45746458376487886
97.6151992472	32.9227920535	train	1.3966431023493492E-4	35.236787359330286	0.44474558730881525
97.8183652878	32.9248781975	train	1.6797907139092232E-4	44.58057405184602	0.49066949131888454
98.1391917669	32.9274998349	train	1.2839320831572188E-4	29.954246275979	0.4240747186754542
98.5563166533	32.9296767894	train	1.2769618437977903E-4	29.577925508707715	0.42274574871761333
99.8826242076	32.9273476657	train	2.482176422764413E-4	56.255231050086614	0.5873788583102371
101.892004395	32.8969982564	train	2.881226004745738E-4	62.3619523471669	0.6229809728696384
102.169606454	32.8902637494	train	3.663998433154704E-4	81.29854395827536	0.6775552817163513
102.190956562	32.8897202406	train	3.9409085629664437E-4	88.09249896806476	0.6932623587131623
102.222980643	32.8888981582	train	4.04269084961972E-4	90.00224300850108	0.6986578787126744
102.276351198	32.8875098393	train	3.9290067803383655E-4	87.707541079895	0.6926187964313265
102.329718058	32.8860987981	train	3.9159841663359774E-4	87.42566230672631	0.6919115266330953
102.383081164	32.88466504	train	3.4512587635336547E-4	75.5225952082942	0.6643507305895238
103.087094028	32.8636131237	train	2.845841660845834E-4	61.60084055128042	0.6200742250053118
97.6364457904	32.9320451131	train	1.8858219202633208E-4	48.685552240191676	0.5195820238280874
97.7647731971	32.9333795972	train	2.1241549426987975E-4	51.74589390779633	0.5491850409724661
99.7971455311	32.9369422338	train	2.4298207320255064E-4	55.42567037354044	0.5822026078368989
99.8292339117	32.936733412	train	2.2272565230821277E-4	52.99261992149715	0.5608900330477172
102.394097025	32.8933802277	train	2.875554698407408E-4	62.229135628807775	0.6225180840257125
102.490149249	32.8907331527	train	3.265793472379304E-4	71.06240547126218	0.6519240078127873
102.532835056	32.8895330566	train	3.5805898243877955E-4	79.13744933322016	0.6725039439728501
102.596858977	32.8877056692	train	3.5757611654125936E-4	78.94139824517708	0.6722066631337041
102.650207789	32.8861578798	train	3.7154382699871116E-4	82.62790132300016	0.6805935957377022
102.948883435	32.8770711095	train	2.98035738673942E-4	64.12735264127625	0.6308925207878587
97.593529173	32.9405887594	train	1.0253150228162861E-4	22.0108146611432	0.370284692883526
97.8502126135	32.9432147124	train	1.5286193837727916E-4	40.02359806875767	0.46713977917753774
98.1069260393	32.9453134661	train	1.3068511092457848E-4	31.14307173837859	0.42840172371332946
98.3422673065	32.9467740346	train	1.445060081158185E-4	37.06566731840117	0.45317643254414264
99.9148941172	32.9451555893	train	2.600994787518023E-4	57.51023493037077	0.5986632503230392
101.208765782	32.9289799838	train	1.3285381709309728E-4	32.063863694163246	0.4324366919918794
102.682587989	32.8942201659	train	3.4645388964168816E-4	75.75104739756856	0.6652065836819638
102.725266382	32.8929542738	train	3.4030404171903614E-4	74.38977511946324	0.6612061134908153
102.767942089	32.8916738601	train	3.2361097196443244E-4	69.77897263252162	0.6498491792788762
102.917285462	32.8870781005	train	3.072532056014315E-4	65.76070181630581	0.6379566589668355
102.949283157	32.8860701693	train	2.736762559179412E-4	59.52732345114537	0.6108246926478802
102.98127925	32.8850540792	train	2.605095230143283E-4	57.57372444887663	0.599041669466131
103.04526658	32.8829974277	train	2.7475153587117014E-4	59.66529391652098	0.6117564552131493
97.7217369372	32.9509858261	train	2.6663557586007277E-4	58.939582878676035	0.6046114521969759
98.235214236	32.955184727	train	1.1616390321516372E-4	25.526548687948086	0.39983237080336265
102.608259947	32.9054031072	train	3.8940436956246504E-4	86.89916964512649	0.6907125301617123
103.120327228	32.8895539291	train	2.448165281828604E-4	55.775187780992034	0.5840309940741591
103.152317779	32.8884939856	train	1.7143985748484467E-4	45.26981465526357	0.4957667900005317
103.226955829	32.8859890817	train	1.9670685748474648E-4	50.01354072422446	0.5301007624963497
102.096131638	32.9281665947	train	2.92528584485673E-4	63.1336586431332	0.6265388082719072
102.13885251	32.9270999413	train	3.4844412875001716E-4	76.1942565259403	0.6664810748660669
102.149532375	32.9268310012	train	4.018168236164233E-4	89.36270849367816	0.6973753559745889
102.224287418	32.9249229244	train	4.010921125809136E-4	89.22864822194472	0.6969942425603575
103.056751937	32.9006472061	train	2.828075938185392E-4	61.22218191608575	0.6185978422285461
103.184730325	32.8964222967	train	1.7160689018378897E-4	45.31383041017669	0.4960102282719284
103.291358277	32.892801875	train	1.547935655642031E-4	40.59232842381461	0.47026678008087885
97.6893822094	32.9686894877	train	2.007401252671092E-4	50.547140372348885	0.5351532561769564
98.342066797	32.9738335523	train	1.3600248833105742E-4	33.530323850029134	0.43819456068011226
98.3527677695	32.973889468	train	1.606777454271143E-4	42.492585359435374	0.479570134109412
99.9044728782	32.9722913931	train	2.6662719223223417E-4	58.93818993041082	0.6046039355767591
102.192574228	32.9347525685	train	4.081885156962429E-4	90.72034413037184	0.700685304950553
102.416827974	32.9288160487	train	2.900911023619361E-4	62.80130973556034	0.6245788816799365
102.544942705	32.9252435697	train	3.133132914000402E-4	67.33024655762385	0.6424555304807273
102.566292942	32.9246354237	train	3.561971174843622E-4	78.56665193713715	0.6713546903581696
102.843786031	32.9163986999	train	3.110076713355595E-4	66.76714713310567	0.6407571298066098
97.5715601329	32.9764166482	train	1.8500348340906656E-4	48.065683785381935	0.5147978995932482
97.6357531226	32.9771345123	train	2.1546942551516052E-4	52.11506600153094	0.5527166651340103
97.6678504587	32.9774810758	train	2.842376116176365E-4	61.52752528473743	0.6197871262794575
98.5346410827	32.9837198709	train	1.1436749413851525E-4	24.916133572123147	0.3960983371999713
102.289024701	32.9412630686	train	3.788000779471898E-4	84.29930799126004	0.6847834518693746
102.310384525	32.9406984012	train	3.7466692727349123E-4	83.41653066629287	0.6824104909665062
102.363781458	32.9392707973	train	3.2677162919585444E-4	71.09142252384224	0.6520575609816845
102.481241253	32.9360499603	train	3.05517099924863E-4	65.50163862387458	0.6366468745786437
102.620032796	32.932101574	train	3.6703875617521894E-4	81.56216709922208	0.6779357982570176
102.844175715	32.9253988313	train	2.897673308526555E-4	62.76096443868133	0.6243169952074314
102.854847314	32.9250696582	train	2.442364622386546E-4	55.64171736413764	0.5834545795791378
99.0269734658	32.9936044649	train	1.950108224650042E-4	49.688070361442705	0.5279431769546806
102.897927202	32.9327434316	train	2.547605224184681E-4	56.99096366077816	0.5936700577869545
102.972626081	32.9303875627	train	2.597407892602816E-4	57.47669399661813	0.5983316389666687
103.025977055	32.9286775583	train	3.2621992858189274E-4	70.96714618959466	0.6516740914725164
97.7424905828	32.9962940889	train	2.2494645154925189E-4	53.2708564612233	0.5633321586283994
98.9734505092	33.0026249365	train	2.227385978825994E-4	52.99489430529173	0.5609043479353881
99.0912070062	33.0025944419	train	1.9130687285750334E-4	49.071506456560016	0.5231616710731828
99.2089630022	33.0024528723	train	1.9681949666332772E-4	50.030930295280214	0.5302433565233484
102.033277497	32.9657703641	train	2.9566470454183634E-4	63.521373438983154	0.6290305925609871
102.941013056	32.9404017413	train	2.8642516236122395E-4	62.007217254331245	0.6215921349662357
103.133084383	32.9341864209	train	3.3580816259218423E-4	73.39979045379856	0.658220522154899
103.143753266	32.9338325011	train	3.248942651286732E-4	70.37113089319716	0.6507492002462485
103.218430188	32.9313296569	train	2.9931612640347546E-4	64.39459377111932	0.6318902343511638
103.282431564	32.9291489853	train	2.446889620834248E-4	55.749044456241485	0.5839043678683732
103.325095292	32.9276770686	train	1.8562341020586854E-4	48.176439461899506	0.5156334476155118
98.5452047979	33.0108195885	train	1.2527120583452424E-4	28.641441771027285	0.41807402694305246
98.9734478068	33.0116453035	train	2.812174857014986E-4	60.81786290463584	0.6172666514711257
99.134041103	33.0115761569	train	2.5108317886202733E-4	56.582584071790315	0.59015798344521
102.001524864	32.9755534586	train	1.918092075283397E-4	49.14900799876619	0.5238158152307771
102.087017616	32.9734675941	train	3.113845182799701E-4	66.85301989383841	0.6410358307538734
102.16181645	32.9715945586	train	3.869989832712523E-4	86.26461324810732	0.6893872716753866
102.215239907	32.9702293105	train	3.867189407560612E-4	86.21129839170362	0.689232242527442
102.225924164	32.9699535249	train	3.849477291476627E-4	85.77045667840235	0.6882481188636115
102.781293211	32.9543570954	train	3.019756076091636E-4	64.99988365691472	0.6339454352436878
103.240194739	32.9396020959	train	2.7215529304544983E-4	59.404574379692306	0.6094990692789198
97.6994192002	33.0138916077	train	1.917410839345776E-4	49.13849770775163	0.5237272093642438
99.0805182733	33.0206425091	train	2.2679746983546845E-4	53.51942588834111	0.5653469904334674
99.1982983195	33.0205109471	train	2.4610539669682837E-4	56.00571480715798	0.5853060565576038
101.264045286	33.0001306102	train	1.5681109390672365E-4	41.32490704487424	0.47349389515997076
102.098018397	32.9822099396	train	3.609267632278652E-4	79.98956462821768	0.6742584681135324
102.268991838	32.9778469553	train	4.0337269413538967E-4	89.78614052390131	0.6981903324607618
102.375831135	32.975001513	train	3.441637970632131E-4	75.33173900251809	0.663727969446717
102.397197178	32.9744214837	train	2.9326058073984293E-4	63.256483779342325	0.6271234013301897
102.54674205	32.9702592084	train	3.3501615222166896E-4	73.2078531178044	0.6576891096686127
102.610823165	32.9684207154	train	3.623998892073516E-4	80.44614652370882	0.6751524460743092
97.6029458092	33.0218681548	train	1.935084878088978E-4	49.42916204577148	0.526015388409625
98.6843173705	33.0292895216	train	1.3220410413999524E-4	31.78743167943547	0.43123386336342223
98.8770668184	33.029628271	train	1.75304312139334E-4	46.258661981719996	0.5013394032388825
101.189390387	33.0104805184	train	1.1558824310397681E-4	25.34841038181233	0.3986408357404702
102.440276966	32.9822545895	train	2.549331884850262E-4	57.00980751867138	0.5938334849068232
102.707310321	32.9746029973	train	2.728340317740351E-4	59.45699848110717	0.6100917507031846
102.91018601	32.9684071651	train	1.9668860085621034E-4	50.01072221166812	0.5300776426142217
97.5813929167	33.0306441878	train	2.0216739717427785E-4	50.67327161582584	0.5369152774716286
101.959677841	33.0035994581	train	1.6593020701211728E-4	44.19345578762698	0.4876029152552338
102.312402674	32.9947302839	train	3.7220772301716935E-4	82.7574469579294	0.6809815617283752
102.793124563	32.9810348562	train	2.8984011619619636E-4	62.77003424936393	0.6243759003378243
102.825160822	32.98005623	train	2.387652608004119E-4	54.971737746843445	0.5779381850451564
103.006669848	32.9743559779	train	3.3839556355165013E-4	74.03430537734417	0.6599451400617636
103.017345243	32.9740124819	train	4.041814938036647E-4	89.98113030526753	0.6986122561279454
103.081393783	32.9719324123	train	4.581073394575916E-4	95.90025679977529	0.7243090667360742
103.124089128	32.9705275181	train	4.080825304149314E-4	90.68522793876994	0.7006308402847845
103.145435685	32.969819618	train	4.145816727895716E-4	91.73394441280384	0.703934423212226
103.348190076	32.9629133445	train	1.6182115186002554E-4	42.97364648996995	0.4813401601373181
103.710834717	32.9497372296	train	2.9695505544889682E-5	3.6132112863452086	0.14552118176785073
97.8489253392	33.0424189206	train	1.2747018066914268E-4	29.468359466143127	0.4223135244986744
98.8449101019	33.0476330666	train	1.753045506818335E-4	46.25870695573568	0.5013397434196546
101.628464464	33.0200354331	train	2.251680697782658E-4	53.300617904128316	0.5635743736767095
101.885131623	33.0143618001	train	1.565943271776388E-4	41.2169553765817	0.47314905488135844
101.959978986	33.0126077513	train	2.3701776499005563E-4	54.76899878690618	0.5761453375098374
101.981362747	33.0120983663	train	2.9809469366335115E-4	64.13805771804472	0.6309385789123217
102.024128644	33.0110686277	train	3.5903322343439444E-4	79.50910309063205	0.6731021059261932
102.088273368	33.0094966027	train	3.292034257502693E-4	71.7152083931713	0.6537378109690738
102.109653829	33.0089652843	train	3.732744284735518E-4	83.19081679559754	0.6816029506752994
102.141723462	33.0081614548	train	3.842108388118791E-4	85.61059054261044	0.6878368481649627
102.729426456	32.9919687589	train	2.7741109565237565E-4	60.035800502247156	0.614041992151933
103.188551925	32.9773891608	train	3.548428798814194E-4	78.27742730006032	0.6705136944861616
103.305947933	32.9733894183	train	2.2768806238522714E-4	53.62654736668545	0.5663097892691955
97.8380991534	33.0513381065	train	1.3205875329154752E-4	31.724111336368804	0.43096407378010326
97.8595169008	33.0515357834	train	1.2934400360370803E-4	30.510791818112445	0.4258777022344401
97.9344806238	33.052198701	train	1.3908469248441973E-4	35.00774530507967	0.44371884316816573
97.9773181131	33.0525572897	train	1.416135329580749E-4	35.99563824458325	0.44817083766568905
98.1593853632	33.0539171997	train	1.272736754226004E-4	29.378864057352082	0.42193718866782004
99.0162810192	33.0567487091	train	2.77347307411959E-4	60.010317314370134	0.6139874896741191
102.270321759	33.0138695618	train	3.8695003095439194E-4	86.2552936426815	0.6893601832469768
102.345141138	33.011884611	train	3.72700549181852E-4	82.93601102353178	0.6812689493803925
102.4306399	33.0095613172	train	3.0109896966447797E-4	64.76407725188767	0.6332705248801189
102.505443169	33.0074805209	train	2.820478277893631E-4	60.98357761543987	0.6179629460796835
103.295712862	32.9827525604	train	2.8974521676213466E-4	62.755786069382815	0.6242990946291265
97.5702506307	33.0575744958	train	1.873532349695067E-4	48.50917291447229	0.5179497898213337
98.1164548296	33.0626403423	train	1.3686696528801247E-4	34.044978103349585	0.4397550166741558
98.9841443443	33.0657690534	train	2.9610497942936985E-4	63.75809447595695	0.6293777509677642
102.388236508	33.0197348042	train	3.203261453585211E-4	69.1735132160758	0.647524135304752
102.430988991	33.0185654549	train	2.6634799805803406E-4	58.891801535303664	0.6043534514187495
102.559231397	33.0149697755	train	3.8869639155251107E-4	86.72424344939307	0.6903236423491566
102.687450593	33.011242711	train	2.9603757378291606E-4	63.72183337068903	0.6293246434910298
102.74086821	33.0096510099	train	2.7735291624409044E-4	60.012388972132804	0.6139922826362526
103.242778715	32.9935759293	train	3.2887771152789177E-4	71.56449581095914	0.6535137005499634
97.9021290974	33.0699573662	train	1.2798379876414215E-4	29.72282794422216	0.42329486680334727
101.907405209	33.040891293	train	1.775353339072571E-4	46.716555763510264	0.5045008506477441
102.613026573	33.0224351601	train	4.1985068960340757E-4	92.26793965759693	0.7065596781167975
102.944217182	33.0123936906	train	3.676034708393605E-4	81.75400609621849	0.6782713777452496
102.997619331	33.0106920747	train	4.2802635688286736E-4	93.28676133447095	0.7105422386586242
103.018978927	33.0100050532	train	5.334017976953925E-4	99.51107687411206	0.7536378273078871
103.072374729	33.0082715654	train	4.926573499500335E-4	98.40314961125137	0.7385890790698729
98.834131894	33.083700273	train	1.832564044217447E-4	47.81132013073536	0.512427571083291
98.9198513494	33.0837848409	train	2.1859944435826054E-4	52.45432634059929	0.556279318174064
101.308475521	33.0624379161	train	1.3805664903214612E-4	34.63289157408772	0.44188837966640154
101.82212111	33.0518670381	train	1.7615971477318682E-4	46.41993677154336	0.5025563000662165
101.875609805	33.0506444793	train	2.213886473536438E-4	52.757748888121334	0.5594065638861133
101.950488484	33.0488944374	train	3.32187903547195E-4	72.63411035709142	0.6557778871108312
102.773684643	33.0266865172	train	2.934736613449417E-4	63.279983310768124	0.6272932298091065
103.104827511	33.0162176957	train	4.03340714565835E-4	89.7743338879998	0.6981736255121752
103.158221307	33.0144471936	train	3.707888873084183E-4	82.49225278665723	0.6801512776626861
103.190255331	33.0133739697	train	3.328960025128868E-4	72.84127262952259	0.6562583933342258
103.232964708	33.0119302643	train	2.8134843349250063E-4	60.84399668206742	0.617376628039622
103.318374239	33.0089991864	train	2.2709138785962708E-4	53.55477868044391	0.5656652106124914
103.350399605	33.0078850263	train	1.637653291303074E-4	43.57079335908156	0.484322320580019
98.8448309626	33.0927342842	train	1.892988661266316E-4	48.78765659032484	0.5205287790135193
101.180246659	33.0737641898	train	7.499127620293944E-5	14.38774504689271	0.30073633118114945
101.89729967	33.0591577771	train	2.320202740990769E-4	54.12893775410237	0.5709330516509828
102.089846206	33.0545325107	train	3.8090172840859186E-4	84.91645210587045	0.6859765215375667
102.10054193	33.0542668544	train	3.810611855998721E-4	84.95952369981366	0.6860666740510529
102.154018429	33.0529248454	train	3.9064248892940463E-4	87.18999988215482	0.6913902787682294
102.186102615	33.0521086596	train	3.8874423832993256E-4	86.7389523168619	0.6903499550893955
102.228879504	33.0510076038	train	3.697578409339144E-4	82.34968905200076	0.6795452062764687
102.27165405	33.0498919124	train	3.821334822193459E-4	85.1424594999181	0.6866715778861547
102.848865475	33.0333990752	train	2.044413396479367E-4	50.94107142164229	0.5396951168179841
102.891602582	33.0320714952	train	2.8389408492977E-4	61.45911961096324	0.6195021073241319
98.4911574917	33.1008124853	train	1.7114526590648446E-4	45.19723150928159	0.49533687011013533
98.9198349785	33.101825311	train	3.08909625060669E-4	66.16216126356554	0.6391975525849097
102.325457758	33.0574817851	train	3.515148160817625E-4	77.12816968718695	0.6684285298293462
102.35753811	33.0566214042	train	3.0770029102296294E-4	65.84646473290002	0.6382924297157705
102.41100231	33.0551691463	train	2.627419009809367E-4	58.034196669795385	0.6010894184231337
102.432386911	33.0545818428	train	2.605907850909619E-4	57.58935178578578	0.5991165794047489
102.517919048	33.0521960648	train	3.375145579724894E-4	73.81531842919047	0.659359868199775
102.603440975	33.0497518018	train	4.1282491045308104E-4	91.34781301645171	0.7030486543418163
103.276541117	33.0284623154	train	2.6450850548865267E-4	58.56011577995652	0.602695149992371
98.7697720739	33.1106586674	train	2.826021125588244E-4	61.15106560552975	0.6184263407215855
98.9519815079	33.110862063	train	2.6615169417636933E-4	58.85918544634041	0.6041771437002436
101.74807218	33.080569781	train	1.6252356920892774E-4	43.18557694540703	0.4824215647378316
101.801581658	33.0793780584	train	1.6073541379354477E-4	42.50986484573728	0.47965969564180677
102.00488814	33.0746404933	train	3.9676699167133435E-4	88.52373291316313	0.6946996231548825
102.486200971	33.0621011354	train	3.168043328104773E-4	68.15870329225145	0.6449968046122324
102.561044183	33.0599840678	train	3.908392079712906E-4	87.23712515446891	0.6914976897315852
102.796213418	33.053038951	train	2.6025522646637325E-4	57.52482122126598	0.5988070699212591
102.881709122	33.0504038793	train	3.071656284883855E-4	65.74763348366004	0.6378908136457768
102.913767122	33.04940067	train	3.6904038911442385E-4	82.22006144366821	0.6791221155679544
98.2123741155	33.1174024036	train	1.4352674222744866E-4	36.740319984974526	0.45149195572047773
98.2230921594	33.1174696877	train	1.4102073212638515E-4	35.76733506617767	0.4471336249853107
101.341541529	33.0978899695	train	1.1571994519095779E-4	25.390339604019132	0.39891385764674264
102.753843969	33.063335457	train	2.960608267753278E-4	63.73434239997657	0.6293429657492131
102.828665739	33.0610577443	train	2.6412296465837487E-4	58.47408123077421	0.6023458215209269
102.967597765	33.0567090228	train	4.19209390844695E-4	92.16461980558702	0.7062426460985187
102.978283599	33.0563681175	train	4.5565290907742745E-4	95.48496253935306	0.7232350315530759
103.021025125	33.0549953738	train	5.220638472703648E-4	99.333457433533	0.7496270347503301
103.063763736	33.053608036	train	4.7015001140915966E-4	97.03000008333129	0.7294602920332024
103.117182853	33.0518533461	train	3.5776360605035604E-4	79.02624270931098	0.6723221568504922
98.8662083163	33.1288398906	train	2.3200086582588717E-4	54.1273116342961	0.57091255929227
101.737928761	33.098825213	train	2.2373985173541127E-4	53.12120912712237	0.5620086884892321
101.962695331	33.0936816936	train	3.8016710433462644E-4	84.73021197573578	0.6855605165488206
101.973397056	33.0934266745	train	4.3146127939597224E-4	93.78105652314733	0.7121834033513409
102.016202598	33.092397429	train	4.1624263294450013E-4	91.86229212574743	0.7047670419031821
102.690080593	33.0742536761	train	3.2560969105250806E-4	70.60610397077446	0.6512489490871883
103.171022231	33.0590721961	train	3.498730455011657E-4	76.6685808733808	0.6673901435830772
103.288529204	33.0550801832	train	2.656997350616167E-4	58.78409198120099	0.6037706246747925
103.331253218	33.0536012059	train	2.3538504199652928E-4	54.47848386016129	0.5744564228630875
103.406012673	33.0509779301	train	1.0714676524912338E-4	22.985986010878076	0.380608505823848
97.8477495995	33.1326031547	train	1.2373494095066143E-4	27.97221209755297	0.41507508433633894
101.577610598	33.1112624457	train	1.6445610077762428E-4	43.79221913567132	0.48537365054925996
101.71679692	33.1083040255	train	1.9850879698750007E-4	50.28517675688215	0.5323715685473156
101.834553694	33.1056795473	train	2.037850881262946E-4	50.848571631333016	0.5388962972339466
102.08072125	33.0998332204	train	3.994303167681756E-4	88.93987702339847	0.6961166972145648
102.144926931	33.0982283055	train	3.7557273163061635E-4	83.5289700421662	0.6829335912738409
102.679764288	33.0835716443	train	3.8520905288117477E-4	85.86059209683745	0.6883937077901993
103.256917911	33.0651751754	train	2.819331942722703E-4	60.96069974328198	0.6178669693668173
103.353057531	33.0618504423	train	1.768987981856829E-4	46.57088363407446	0.503602948365145
98.1799686651	33.1442528085	train	1.420809413527162E-4	36.1584365214603	0.44898591355342304
98.7482328637	33.1466976439	train	3.4433562249341454E-4	75.36626542648025	0.6638393627884897
98.7911229473	33.1467769494	train	3.316289635150121E-4	72.42712954298472	0.6553976483317389
101.781313881	33.1158958184	train	2.279795628284603E-4	53.66160936942242	0.5666239977378754
102.123844559	33.1077737263	train	3.869820487030159E-4	86.26138922309397	0.6893779012368849
102.380648009	33.1010658613	train	3.1916434994208484E-4	68.83974319529776	0.646694391988621
102.455532647	33.0990099901	train	3.071217420519326E-4	65.74108471160926	0.6378578083845596
102.509016975	33.0975140399	train	3.3759455396835446E-4	73.83691079853885	0.6594130944898415
102.530409594	33.0969092514	train	3.4918201685171573E-4	76.44868570340736	0.6669511346932953
102.605278685	33.094763661	train	4.2599047219247084E-4	93.03662980735625	0.7095606534288171
102.680139754	33.0925732348	train	4.440234060753037E-4	94.74307952735525	0.7180301709481139
102.744299875	33.0906600536	train	3.808777449497231E-4	84.90997384174543	0.6859629574993815
103.203928782	33.0759862747	train	3.130194197653716E-4	67.23742146422804	0.6422399478501265
101.910076228	33.1219686961	train	3.193558415086947E-4	68.91373177980884	0.6468314222316388
102.691210247	33.1012581233	train	4.20578354069546E-4	92.37792864204663	0.7069185780985051
102.808842531	33.0977142101	train	3.496481570870225E-4	76.60239591252645	0.6672473995894476
102.915762833	33.0943964572	train	3.501874524597702E-4	76.76111713092975	0.6675895027373292
102.937144776	33.0937219383	train	3.578279756517467E-4	79.05050075906084	0.6723617898214655
102.990596498	33.0920196506	train	3.916807980600274E-4	87.44637168284035	0.6919563651444275
98.2548654636	33.1627630608	train	1.2257896154763953E-4	27.505931898093394	0.4127980378151975
98.2655891287	33.1628267668	train	1.7856553549054952E-4	46.93054739552741	0.5059471982536238
101.471288382	33.1404678574	train	1.403853486071344E-4	35.50951738464241	0.4460175681704638
101.685502036	33.1360313072	train	3.7011076991001274E-4	82.39848886755249	0.6797529239502478
101.76046546	33.1343916357	train	3.3709095594856647E-4	73.71225183131114	0.659077742023337
101.781882457	33.133914887	train	3.178133593965954E-4	68.40832113575003	0.6457246012673218
102.392039032	33.1187836475	train	2.8578543178909476E-4	61.862189995445995	0.6210660511230826
102.777148619	33.1076922798	train	3.118237565448878E-4	66.95311632133485	0.6413601285718268
102.852005921	33.105397868	train	3.855571731012628E-4	85.9807114604317	0.6885874417604472
103.087215166	33.097895213	train	3.445547895852691E-4	75.41030463489693	0.6639813403741411
103.204786445	33.0939780753	train	3.4957144901766367E-4	76.57982062519086	0.6671986824549372
103.236847361	33.0928905939	train	3.790070596032071E-4	84.43115515250119	0.6849013539832035
103.268906547	33.0917948992	train	3.637197435573372E-4	80.80083595684837	0.675949252494877
101.942794372	33.1392303853	train	3.901590019332002E-4	87.07417755942478	0.6911259709671466
101.974916295	33.1384667756	train	3.840253429614882E-4	85.57034777734755	0.6877331488450936
102.081980496	33.135861713	train	4.130176029366716E-4	91.38581457993322	0.7031460696174543
102.156917122	33.1339835393	train	3.8059930377407726E-4	84.83476302711738	0.6858053970370555
102.210438983	33.1326144511	train	3.5746210769588483E-4	78.88980592175093	0.6721363937623186
103.365518949	33.0974525392	train	1.9659077987490843E-4	49.99313613613785	0.5299537250333101
98.0938292455	33.1797346784	train	1.5572052453825694E-4	40.88000080232761	0.4717543857006044
98.1045545452	33.179812286	train	1.6132440902527428E-4	42.79819694516577	0.4805726692662338
98.4048777457	33.1816101991	train	1.6882846890401036E-4	44.70152353984492	0.4919300653627163
98.7803104461	33.1828387996	train	3.590831111268592E-4	79.5282724991717	0.6731326770380126
101.675339723	33.1542824812	train	3.1800655027588694E-4	68.48261832949682	0.6458636068884339
102.039467271	33.1459222012	train	3.769408596586537E-4	83.94135626253015	0.6837204238102487
102.103709012	33.144336584	train	3.8931728158926045E-4	86.87933327505947	0.6906647459841545
102.232177133	33.141066178	train	3.4177219642537483E-4	74.791692105671	0.6621698094390575
102.317810832	33.1388124756	train	2.635844459592176E-4	58.335339580760106	0.6018568542729945
102.360624074	33.1376636033	train	2.798447096755394E-4	60.5769581292964	0.6161099079309309
102.44624319	33.1353218301	train	3.5297641846046313E-4	77.6691169500059	0.6693475231705437
102.478347785	33.1344285341	train	4.4102985732488687E-4	94.52682343784053	0.7166585526429214
102.542552692	33.1326171891	train	4.5355114959705096E-4	95.38776987478283	0.7223086483409916
103.323216889	33.1079394725	train	2.842321651328861E-4	61.526373054657356	0.619782610743828
101.332741202	33.1701922785	train	1.287739043883065E-4	30.23882393574734	0.4247979864669395
101.825581847	33.1599778635	train	2.7000746845311414E-4	59.23794762475855	0.6076116378152914
102.575018401	33.1407017142	train	4.2882791121698387E-4	93.43217846594601	0.7109268836294061
102.607120487	33.1397751039	train	4.563010404470618E-4	95.52292020338275	0.7235194599265168
102.660620677	33.1382124225	train	4.702458071859138E-4	97.0400302975673	0.7295004968456179
102.682019592	33.1375809353	train	5.107580784532168E-4	99.0386058035025	0.7454954441296316
102.724815407	33.1363069664	train	4.275965923309016E-4	93.22903223863483	0.7103355840354819
102.767608513	33.1350183408	train	3.813841861793984E-4	85.02817029393321	0.6862491307648998
102.821096038	33.1333869527	train	4.1297703051958884E-4	91.37781315063697	0.703125563630558
101.322262414	33.1794053864	train	1.4948971518284073E-4	38.858105934885565	0.4615912753662723
102.971243633	33.1376957697	train	3.4737006293012146E-4	75.93477506960039	0.6657944821639661
102.992634631	33.1370109461	train	3.655412000544269E-4	81.12115743492357	0.6770424821844537
103.110272045	33.1331789988	train	2.832751501253068E-4	61.33600028775975	0.6189875063952551
98.0506365712	33.2064715809	train	1.4358726146373237E-4	36.76168907781866	0.4515963582349439
101.708306187	33.1806176546	train	3.69041164394327E-4	82.22047256619696	0.6791225733636093
101.740449764	33.1799137372	train	3.602120317267694E-4	79.77998218931697	0.6738229525861277
101.794019887	33.17872213	train	3.5192714594419096E-4	77.22304633689568	0.6686883021669303
101.997556796	33.1739842094	train	3.7814606401509194E-4	84.17525527650736	0.6844103280458863
103.228318915	33.1382319516	train	4.2732627207655395E-4	93.19664968336026	0.7102054478298525
103.271086551	33.1367703592	train	3.52936319021711E-4	77.65403112837338	0.6693223783194531
97.696492017	33.212284918	train	1.4458469450271828E-4	37.09532248447346	0.4533113353818343
98.7051013223	33.2187635212	train	3.3240689658075505E-4	72.7620920477723	0.6559266361973177
98.7265638333	33.2188125376	train	3.8953953499981826E-4	86.92995680823238	0.6907866646652263
98.7694890012	33.2188994642	train	3.362865757322815E-4	73.5318125737634	0.6585407227881085
101.44065115	33.1951731917	train	1.8242725660792144E-4	47.674189785339635	0.511294512138816
101.815735442	33.1872482325	train	3.2954310685558017E-4	71.83797288709533	0.6539712228006919
102.06213506	33.1814262368	train	3.91712185815227E-4	87.4542620636698	0.6919734454187894
102.17995262	33.1784697802	train	3.8738013411920456E-4	86.35628816316645	0.6895980251787023
102.190662448	33.1781954947	train	3.6195388915312833E-4	80.26279190133445	0.6748823058184434
102.276335793	33.1759681215	train	2.890225645631371E-4	62.585362980346794	0.6237131929396266
102.854368599	33.1593962419	train	4.0469855329557157E-4	90.08446418300076	0.6988813711340228
98.3723773226	33.2265499145	train	1.6512277183215632E-4	44.01284696995594	0.4863842432220407
101.19431657	33.208779677	train	5.9277634836280775E-5	10.132229185473886	0.2537078603905014
101.430181445	33.2043949826	train	1.512431162945498E-4	39.439633795727275	0.46449058544350613
102.458713707	33.1800433526	train	3.8992603332303565E-4	87.01836847714486	0.6909984523351848
102.50154068	33.1788447467	train	5.049511363092295E-4	98.89376122834888	0.7433198921636258
102.533659237	33.1779361501	train	5.333461510655566E-4	99.50864094688392	0.7536184561646254
102.565776346	33.1770192901	train	5.197553788477701E-4	99.2976140663329	0.7487943608661746
102.597891993	33.176094168	train	5.05774447975818E-4	98.91429733449239	0.7436306033235643
102.64071056	33.1748478219	train	4.15324375133667E-4	91.7976607653971	0.7043073104209762
98.0288809563	33.2333623155	train	1.5137359362186477E-4	39.479223295467044	0.46470508651570175
98.3401146488	33.2354027728	train	1.5636966139336313E-4	41.109213159176115	0.4727911714751842
98.6621071086	33.2366941644	train	2.9721532446177714E-4	63.97485507595304	0.6302503834235764
101.162371078	33.2183566134	train	7.083784859421204E-5	13.1399241614473	0.2888918108368033
101.183818217	33.2179818673	train	7.306584235884775E-5	13.79669366123308	0.2952949249042355
102.426942784	33.1899365916	train	2.957000150588317E-4	63.54024246440617	0.6290584590229665
102.705312747	33.1819519787	train	4.039535366925219E-4	89.92618422474361	0.69849345798271
102.748128984	33.1806684936	train	3.568290574948347E-4	78.69724334753737	0.6717456644241248
102.780239371	33.1796962458	train	3.3984481954800407E-4	74.27532341599056	0.6609035504730069
102.865859461	33.177063225	train	4.6462386672847106E-4	96.4046034777987	0.7271206026546907
102.908665299	33.1757247062	train	3.9564392443755677E-4	88.31261264034532	0.6940981040105456
103.218920573	33.1655819906	train	3.285099224520569E-4	71.43262559220733	0.6532602911849358
103.069578099	33.1795719597	train	3.17043778398371E-4	68.20069271893821	0.6451697838126536
103.219352306	33.1745775967	train	2.894151000990032E-4	62.67793464714793	0.6240316738588934
97.6637603509	33.2480139177	train	1.4803073909053043E-4	38.40250967544955	0.4591547695267238
97.8569463079	33.2499397701	train	1.3880903524213518E-4	34.915864379448486	0.4432292059855172
98.6190954479	33.254609778	train	2.1368031473006346E-4	51.9196179159938	0.5506544470675866
101.291518046	33.234078381	train	1.261111753400769E-4	28.88639024199132	0.41970076432940523
101.763294072	33.224487696	train	2.50396589760228E-4	56.50448423826224	0.5894955145671255
102.106252846	33.2163912346	train	4.083100374293602E-4	90.76059870725364	0.7007477292442075
102.245539289	33.212832626	train	3.144250884106891E-4	67.64464898483789	0.6432687931884331
102.9415749	33.1927086117	train	3.4555438980416516E-4	75.59626530953697	0.6646273686758103
103.102095635	33.1875137835	train	3.1878681089953886E-4	68.7105589106897	0.6464239155300013
97.7602236682	33.2580322337	train	1.7769494157788329E-4	46.75308221201327	0.5047254853467644
97.7709573583	33.2581387992	train	1.477891758558406E-4	38.3031901940561	0.45874922685436753
98.6083196808	33.2635962234	train	1.8071246860063686E-4	47.37109297123906	0.5089344070155651
102.14943581	33.2243192417	train	4.1407354411942204E-4	91.61309351821565	0.7036787656888167
102.224442863	33.2223959667	train	3.327951200768808E-4	72.82494994711406	0.6561900178628687
102.449420098	33.2163555156	train	4.3936306620589516E-4	94.34957584303066	0.7158890440826
102.99549564	33.1999980257	train	3.657422286719406E-4	81.15869004717453	0.6771626868147455
97.6634857281	33.2660490059	train	1.4280767249753726E-4	36.47568777845387	0.45024843028014516
97.6849543167	33.2662779589	train	1.5823447393919246E-4	41.780349903349524	0.47574709294689427
98.6512304162	33.2727439115	train	2.575160908506701E-4	57.26866319632894	0.5962625843465377
102.417635132	33.2262472444	train	3.25889996582583E-4	70.70340549550424	0.651444362104705
102.481911199	33.2244628279	train	4.86131292648363E-4	98.04483658446183	0.7360062092941541
102.589025218	33.2214152096	train	4.911057041428978E-4	98.33540481374544	0.7379795622770086
102.599735727	33.2211053898	train	4.995676171559987E-4	98.73243795475679	0.7412694840179936
102.67470467	33.2189109101	train	4.1129757000654655E-4	91.00653787314958	0.7022742429249501
102.728248898	33.2173158508	train	3.624543324759254E-4	80.47050577055171	0.6751853913793839
102.781788876	33.2156978201	train	3.262607903772326E-4	71.01412305665171	0.6517025221848194
103.883665946	33.1772668418	train	1.0207263698958959E-5	0.777868174516982	0.055301480447959205
98.5867615248	33.2815662236	train	1.4515637800179067E-4	37.300212276514216	0.4542894556534492
98.6941502231	33.2818768306	train	3.5230500422839717E-4	77.37739972056109	0.6689259998686902
102.514407589	33.2325612303	train	4.7963665761719434E-4	97.74632102748559	0.7333846005228557
102.857133037	33.2223935629	train	4.767778950220545E-4	97.51481530714231	0.7322140631745694
102.910668024	33.2207198564	train	4.5983700946236947E-4	96.07929445676633	0.725060960248318
103.017724568	33.2173035768	train	3.706569136307714E-4	82.47400466433514	0.6800738286481088
103.349481349	33.2061301005	train	1.1762505585312444E-4	25.92754912759497	0.40283565349152006
98.1678826519	33.2884875552	train	1.4693576495474023E-4	38.00912545186248	0.4573116157121921
102.279024199	33.2480102574	train	2.602759561813926E-4	57.52880770861726	0.5988262042551815
102.321892296	33.2468714125	train	2.3934239617679084E-4	55.033728834343165	0.5785269713968002
102.814693135	33.2327159935	train	3.757663228098576E-4	83.59293572281575	0.6830451663948136
103.007430627	33.2266472673	train	3.798279562644931E-4	84.6580255437782	0.6853680907144732
103.060958435	33.2249087036	train	3.4346368208491417E-4	75.06521288729543	0.6632733250682329
103.157296787	33.2217214668	train	2.9672737879265994E-4	63.879601841410874	0.6298674081662637
103.189406178	33.2206425395	train	2.8770063032016363E-4	62.257560933983775	0.6226366713928265
103.232216025	33.2191911288	train	3.6820136351839125E-4	81.90252519479776	0.6786259118187383
97.8563585597	33.2950306771	train	1.377068182892601E-4	34.46126167229406	0.4412627449272214
98.1248378185	33.2972114456	train	1.373888214848619E-4	34.26031798412355	0.440692823525801
98.2537172427	33.2980522281	train	1.5576240173945625E-4	40.892171217478115	0.4718213939917956
102.118568032	33.2611562061	train	4.1196627251665924E-4	91.1638951578516	0.7026137934224536
102.225766957	33.258418754	train	3.301745080948812E-4	72.03274735825163	0.6544042550322352
103.27546112	33.2267199206	train	2.618689124112436E-4	57.84291119460944	0.6002911258429225
97.7488468468	33.3030138178	train	1.3194794327380844E-4	31.66901304325239	0.4307582243523952
102.397603307	33.2628511813	train	4.1911993519930946E-4	92.1500278220024	0.7061983684149369
102.45119055	33.2613736563	train	4.760414350189094E-4	97.3311186241206	0.7319108483995423
102.579783737	33.257733631	train	4.6323279359493716E-4	96.29297949663786	0.7265252529702233
98.2105943241	33.3158249643	train	1.724769747844369E-4	45.54194321816766	0.4972745228871653
98.6080778091	33.3177146945	train	2.917727680270861E-4	63.010862764677896	0.6259332651149001
98.6832809155	33.3179291651	train	4.043580860595568E-4	90.02369555915894	0.6987042215306699
101.786735851	33.2870745112	train	2.627998895561151E-4	58.0581133899509	0.6011423323665073
102.376514211	33.2724400223	train	2.9861872318979484E-4	64.23321126426276	0.6313474682790295
102.494416455	33.2691782226	train	4.6721147490199553E-4	96.70202651282729	0.7282211761879752
102.623015029	33.2654927355	train	4.6778776173671163E-4	96.78266276746629	0.7284650775322916
102.64444583	33.2648655928	train	4.230906056120677E-4	92.75715556638755	0.7081509559227251
102.730162339	33.2623201938	train	3.4188398018064506E-4	74.80789717032374	0.6622429596785057
102.77301652	33.2610254027	train	3.629013623042557E-4	80.60455943766267	0.67545565046107
102.815867945	33.2597158882	train	4.343455645310881E-4	94.0007794110901	0.7135471739543368
102.890851213	33.2573888192	train	5.186937306740753E-4	99.26705648024954	0.7484095579737833
98.7477153066	33.3270965899	train	4.0630250295897925E-4	90.34364026072154	0.6997131327723279
101.754837631	33.2968019051	train	2.0997279787096892E-4	51.48450539768472	0.5463198619330748
102.934098878	33.2650375101	train	4.5883425690715487E-4	96.01619468028547	0.7246255606710272
103.073335059	33.2605469405	train	3.832128771069758E-4	85.34523802429933	0.6872781362316636
97.641038817	33.3289381719	train	1.3145766965214187E-4	31.443347768073334	0.4298456633357759
98.2319206347	33.3339978065	train	1.7977087244419837E-4	47.19975765355404	0.5076287441195793
101.701471645	33.3069901976	train	2.2139417626338475E-4	52.75869538104997	0.5594127191073426
101.819496268	33.304366291	train	3.870404678948557E-4	86.27253743377176	0.6894102240564751
102.988064531	33.2723268358	train	4.217964080180097E-4	92.56192522648519	0.7075173881124242
103.202264377	33.2652596089	train	3.0817939935762537E-4	65.94533997232641	0.638651559725341
103.223680206	33.2645326669	train	3.5355084104446704E-4	77.88261838368851	0.6697073026975291
98.1673683278	33.342601349	train	1.766123149887933E-4	46.50532153610567	0.5031977701635797
98.1888592249	33.3427435778	train	1.7234037640795238E-4	45.50711561767781	0.49707645567517655
98.2318414619	33.3430168804	train	1.6407081449467108E-4	43.668015997726066	0.4847877877757637
98.618703203	33.3448072122	train	2.695512253303421E-4	59.201870239597646	0.6072083557782034
98.6401963999	33.3448713419	train	3.5065489955224985E-4	76.90475126874061	0.6678854601829686
98.6939296726	33.3450153929	train	3.76883044137956E-4	83.92558701684061	0.6836872522062093
98.7369165468	33.3451138951	train	3.542181190407639E-4	78.10366590207475	0.6701242588082736
101.658823535	33.3169267778	train	2.136558250256448E-4	51.916183191395454	0.5506260870799782
102.227425392	33.3034468784	train	3.708653419705001E-4	82.50282424341012	0.6801961280811212
102.334664439	33.300612407	train	2.961209161398788E-4	63.76121257604259	0.6293903049391762
102.356110433	33.3000344342	train	3.682001352596128E-4	81.90223804896553	0.6786251842956791
102.399000575	33.2988674131	train	4.62363371164675E-4	96.23826972728179	0.7261518376870274
103.127726977	33.2767714746	train	3.554185410606007E-4	78.4010455573893	0.6708717115374383
98.3392313248	33.352654334	train	1.355384741230564E-4	33.31060079708519	0.43735338420634134
101.862999802	33.3214016626	train	4.2141211314169845E-4	92.50395415648053	0.707328728503794
102.431519549	33.3069861733	train	4.7423200335585113E-4	97.2091418350301	0.7311629463188329
102.517297322	33.3045848796	train	4.466517183713367E-4	95.03647996802658	0.7192235392322597
102.560182363	33.3033620882	train	4.3583475239838997E-4	94.09368502809112	0.7142462569148007
102.635224895	33.3011866912	train	3.919695743858869E-4	87.51896544340312	0.6921134371356892
102.657040334	33.3095583598	train	4.0716073067591707E-4	90.46007932061482	0.7001563003619751
102.69992118	33.30828718	train	3.520560008429236E-4	77.25269593614591	0.668769398710658
102.742799317	33.3070012463	train	3.332144173773211E-4	72.89279185241293	0.6564740283083909
102.796393134	33.3053730861	train	3.7619422663189E-4	83.73432211932477	0.6832915078155216
102.807111378	33.3050446888	train	4.1574205107546317E-4	91.82705878846363	0.7045165998649794
102.892851026	33.3023843362	train	4.8238934207629227E-4	97.87481442435661	0.7345020733806503
102.935716594	33.3010320489	train	4.693407191319793E-4	96.94526383300064	0.7291201601957683
102.978579283	33.2996650254	train	4.7670139013613315E-4	97.49573254131838	0.7321825965672147
103.150000635	33.2940496371	train	3.320087815699274E-4	72.5294984865075	0.6556561244325927
97.8446680446	33.3670758655	train	1.2884033829820208E-4	30.275604667434685	0.42492401521754775
101.724053701	33.3425601918	train	3.61394292372863E-4	80.11646153680236	0.674542724346719
101.777723933	33.3413705113	train	3.892888265570688E-4	86.87285196049842	0.6906491298320804
102.507297504	33.3228942246	train	4.6819188007781186E-4	96.82497563005036	0.7286358512027912
102.861097188	33.3123882723	train	4.306339745014662E-4	93.68129655640581	0.7117898306967791
103.032568284	33.3069330657	train	4.948786863228114E-4	98.50013307363326	0.7394567440703275
103.06471392	33.3058839637	train	4.417229328400283E-4	94.57689544466386	0.7169772996554736
103.182566848	33.3019663744	train	3.672421843905676E-4	81.63127361844552	0.6780567653196891
98.3497771622	33.3797688512	train	1.7975630367331107E-4	47.19638582405782	0.507608487808816
101.713598962	33.3518050771	train	2.9964188450219736E-4	64.47517810002418	0.6321432139625222
98.113184393	33.3873233381	train	1.7330179139005207E-4	45.75133033252505	0.4984671970812191
98.4249714617	33.3891596235	train	3.1416780125362564E-4	67.59050283201448	0.6430809207104914
98.4357232059	33.3892089745	train	2.796441181487778E-4	60.54295888303681	0.6159402975549925
98.5862501245	33.3898020911	train	1.9807742952686252E-4	50.22513370824296	0.5318299592673522
98.6077543062	33.3898719191	train	2.2783094483212594E-4	53.64373342887001	0.5664638592377621
98.6400107127	33.3899696749	train	3.138213068701072E-4	67.5175829938983	0.6428275957119267
98.6830194844	33.3900869752	train	3.607489782872212E-4	79.93743232202596	0.6741502450826705
98.7260284893	33.3901893715	train	4.7728269837727874E-4	97.55570939630239	0.7324215045551941
101.670931011	33.3617467894	train	2.643087599461212E-4	58.52194873254734	0.602514242429344
101.810503898	33.3586635654	train	4.1036179008002396E-4	90.92950275180945	0.7017977733175637
102.239817596	33.3481948349	train	4.0260945348924687E-4	89.50435735609351	0.6977910905831424
102.357838535	33.3450563449	train	4.256999378943983E-4	93.00401917389337	0.7094200316068856
102.39002286	33.3441809747	train	4.5566774511157545E-4	95.48564860914553	0.7232415487977001
102.432933116	33.3430008726	train	4.783221876872885E-4	97.63988194679463	0.7328476564379552
102.508019991	33.340900112	train	4.6361752457629114E-4	96.32384890627807	0.7266901693645202
103.226286192	33.3185048431	train	2.825965036370886E-4	61.149124378283034	0.6184216571660647
97.9088152682	33.3947138391	train	1.3176104584759998E-4	31.576081651469885	0.430410691309777
98.0915891466	33.3961865038	train	1.6353218470014787E-4	43.49687196324927	0.48396651279010316
101.86447542	33.3664445532	train	4.2104618230179774E-4	92.44864248689785	0.7071488578897672
102.690720889	33.3446109343	train	3.878238957630598E-4	86.4657054636988	0.6898430386474244
102.72289343	33.3436493253	train	3.8473057808274585E-4	85.72334640982427	0.6881270359222337
102.776510915	33.3420281786	train	3.731099686236102E-4	83.11596589671863	0.6815073056057668
102.808679334	33.3410444138	train	4.1012511154740907E-4	90.91001894053949	0.7016770223432831
102.873410466	33.3480511784	train	4.385494253445383E-4	94.26305277240033	0.7155118898022632
102.894855287	33.3473794202	train	4.3369556680760064E-4	93.95153291897738	0.713240966158328
102.937742786	33.3460248307	train	4.3273797172152387E-4	93.87898158971946	0.7127886576134296
102.980627401	33.3446554799	train	4.575232688059806E-4	95.80708197162417	0.7240542395360647
103.0235091	33.3432713713	train	4.880581684915923E-4	98.1651408228874	0.7367741191122248
103.066387852	33.3418725083	train	5.031874014383657E-4	98.84976786837726	0.7426517314238301
103.098544964	33.3408136804	train	4.435922672489026E-4	94.71193445282039	0.7178334459730743
103.109263627	33.3404588942	train	3.8028631825438695E-4	84.75558622452276	0.6856281002465568
98.0268781283	33.4137344437	train	1.4237671950266474E-4	36.26198508090062	0.44950045450193116
101.736198707	33.3873717936	train	3.676125522890075E-4	81.75709115191508	0.6782767686478934
102.594935247	33.3654500069	train	3.9342230548213746E-4	87.9171727832102	0.692901186922702
102.68075502	33.3629320274	train	3.6051912928708577E-4	79.87003314631674	0.674010222466594
98.2526386252	33.4243194244	train	1.7282659619288014E-4	45.63069775745934	0.49778076287295714
98.3494411561	33.4248649077	train	3.002374178796676E-4	64.59685040521259	0.6326047998748712
98.3924653036	33.4250830982	train	2.97532527370366E-4	64.03597927848654	0.6304989225632263
98.4892712239	33.4255194685	train	2.476135801310673E-4	56.18409434952449	0.5867881949852984
98.6721317574	33.4261375987	train	3.5182883857053787E-4	77.20042591789682	0.6686264044041433
98.6828884191	33.4261655646	train	4.39222052045903E-4	94.33458031035237	0.71582375017308
101.779443659	33.3954257386	train	3.9603084439164354E-4	88.3854660128086	0.694305607286375
101.865362368	33.3934701027	train	3.6646834337506E-4	81.32784371207381	0.6775961212395574
103.174431656	33.3563025658	train	3.623610559680719E-4	80.4287715848761	0.6751289427967303
97.9944091607	33.431513923	train	1.45662130986052E-4	37.44751070770724	0.4551518590556729
98.3386167895	33.4338271808	train	3.18936938717356E-4	68.7518827694718	0.6465315196586643
98.4677035654	33.4344483895	train	2.853091731573237E-4	61.754221911856824	0.6206734479481261
102.38103787	33.3894942017	train	4.739350084419095E-4	97.19654293177534	0.7310397889606683
102.391771331	33.3892009888	train	4.573978666123502E-4	95.78706613658214	0.7239994657235731
102.542023221	33.3849987991	train	4.137879519336398E-4	91.54516963757924	0.7035348802362933
102.563485208	33.3843836776	train	3.464144755936458E-4	75.74413139651803	0.6651812457062689
102.617137306	33.3828296825	train	3.3733796955494604E-4	73.76765540336912	0.6592423140741631
97.9512777227	33.4401758457	train	1.2044983435080016E-4	26.82540218305508	0.40855735363230333
98.5321999303	33.4437280528	train	2.0314053815197956E-4	50.75927028291892	0.5381090178540786
98.5752346639	33.443882928	train	2.423223346172119E-4	55.34243065604855	0.5815411158454004
98.6182697107	33.4440228695	train	2.872342856703948E-4	62.16624138861179	0.6222554308228706
102.660433714	33.3905711945	train	3.532678018495847E-4	77.77873838042397	0.6695301239539401
102.735542657	33.3883300969	train	3.9353530702832874E-4	87.98081869052001	0.6929622935656653
102.778458294	33.387029123	train	4.008812916448999E-4	89.18511431628181	0.6968831950514287
102.810643204	33.3860436842	train	4.2578675223421675E-4	93.0122317634909	0.7094620649732346
102.896461906	33.3833751753	train	4.455779775755121E-4	94.91713968428198	0.7187372366484652
98.2954429941	33.4516283616	train	2.554684653269004E-4	57.06349471598668	0.5943392859379485
102.295845253	33.409816227	train	4.313972162032701E-4	93.77333150904943	0.7121529650536138
102.86468002	33.3933820358	train	4.761037361924334E-4	97.34665852971743	0.7319365255779209
102.939773486	33.3910171766	train	3.8886793905361773E-4	86.77697990510372	0.6904179620445586
102.982680075	33.3896454963	train	3.9593092729347585E-4	88.36665256705226	0.6942520492028159
103.014858101	33.3886070346	train	3.849772787813929E-4	85.78061812302921	0.6882645884052268
103.057759555	33.3872094864	train	3.8370832919560195E-4	85.50157259699294	0.6875557663712791
103.100658034	33.3857971613	train	3.773488146815812E-4	84.03943681077361	0.6839542900434805
98.3060584664	33.4697271242	train	2.8703017458189356E-4	62.12627238324943	0.622088325869231
98.359865961	33.4700166747	train	3.0947687368974706E-4	66.38308543346079	0.6396205494384433
98.3921508161	33.470179195	train	3.2510429274008374E-4	70.43821992951182	0.6508960599815793
98.4674831027	33.4705257118	train	3.3615120559795167E-4	73.49445604942021	0.658450180800376
98.5105306749	33.4707031681	train	2.9737962784119935E-4	64.00692919675524	0.6303791623688115
98.6073889849	33.4710477889	train	4.440758226513289E-4	94.7468660528714	0.7180540694847161
98.6504376151	33.4711766613	train	4.3952450150413813E-4	94.36674297213578	0.7159637567823364
98.6827242588	33.471263505	train	4.956961551119205E-4	98.53582483539572	0.7397746033419785
102.511279146	33.4219257862	train	4.4627060700519586E-4	95.0162344461526	0.7190511246148062
103.165859837	33.4016427835	train	3.626327269669487E-4	80.53169592810644	0.6752932965945759
98.5642955026	33.4799233934	train	3.761497998445115E-4	83.71964278473486	0.6832659494215018
102.468692164	33.4321386432	train	4.5497214696574225E-4	95.45348173282362	0.7229356525568271
102.51164208	33.4309285561	train	4.0801868344093845E-4	90.66407346765664	0.7005980204619084
102.62974094	33.4275243426	train	3.132468926174143E-4	67.30575490391138	0.642406843418622
102.64047621	33.4272093084	train	3.191463132135259E-4	68.83277415724082	0.6466814795315117
102.726352304	33.4246556852	train	3.585098032798749E-4	79.30778976603999	0.6727810096620787
103.187742419	33.4099151437	train	3.413241730484227E-4	74.6919255735583	0.6618763088866756
101.802951771	33.4580049816	train	3.5512163276251775E-4	78.3372909970062	0.6706871545864747
101.921170188	33.4552737686	train	3.447207801450704E-4	75.44365860604485	0.6640887901391715
102.565694457	33.4383973207	train	3.098311155894674E-4	66.51883409725	0.6398842046171426
102.769675845	33.4323568258	train	3.8124258288955716E-4	85.00657171780576	0.6861691679493428
102.812611442	33.4310425252	train	4.199559043278609E-4	92.28384322473575	0.7066116266632239
102.855544238	33.4297134085	train	4.758225366382119E-4	97.27661428660163	0.7318205912930855
102.8984742	33.4283694787	train	4.029205072412282E-4	89.61919625000561	0.6979539264575614
102.941401298	33.4270107393	train	3.3084984408015335E-4	72.21665484804774	0.6548662209473759
102.973594723	33.425981968	train	3.5971941996677684E-4	79.67014579153921	0.6735221052695639
103.037976634	33.4238994452	train	3.8989449134048745E-4	87.0108123986755	0.6909811792958958
97.8322310032	33.4932256529	train	1.5175961953296945E-4	39.63651394399754	0.46533869723194404
98.2197256027	33.4962717843	train	1.7449537912982664E-4	46.08031115846676	0.5001831240367456
98.2520192462	33.4964709386	train	2.749145705297657E-4	59.686213089849964	0.6118973402887161
101.79249293	33.4672566552	train	2.956947715630468E-4	63.53742170735343	0.6290543212095867
102.523107718	33.4486289993	train	3.3925817560175476E-4	74.1777617887387	0.6605162473325163
103.070585721	33.431842629	train	3.5720466234815263E-4	78.77486268914429	0.6719776063975357
103.134964191	33.4297094409	train	3.4644896519745203E-4	75.75006085474037	0.6652034181308047
98.6610592956	33.5072845812	train	4.3765587308267214E-4	94.20729173456479	0.7150965381010715
101.825032138	33.4755341787	train	2.9289776378085033E-4	63.195604994576165	0.6268338743042919
103.221227733	33.4358086132	train	2.708203747882359E-4	59.30146859369626	0.6083281328629009
103.231956381	33.4354423247	train	1.215967884405703E-4	27.296620104760883	0.4108493778372248
97.541352147	33.5081796505	train	3.6189578081434324E-4	80.24759700619452	0.6748470767696462
98.2410972406	33.5144431899	train	3.016586653380097E-4	64.91316241792062	0.6337017130555656
98.2733977915	33.5146368657	train	2.8037172969850465E-4	60.66628534981173	0.6165548172405947
98.3379997863	33.5149989535	train	2.959064107950389E-4	63.651273778712884	0.6292212593250472
98.3487668954	33.5150560265	train	3.291871827786503E-4	71.70769254023237	0.6537266417239311
98.3918356276	33.5152749606	train	4.0448428978953307E-4	90.04709830566311	0.698769911305837
98.4349048094	33.5154789221	train	3.7126614500962126E-4	82.57371740174604	0.6804310445666001
98.4887418702	33.515712818	train	4.0437887815649587E-4	90.02870722221674	0.6987150459091762
98.5210443942	33.5158419254	train	5.173005067362126E-4	99.22694850391606	0.7479027804911595
98.5641147335	33.5160009663	train	4.460255563914847E-4	94.98150352461575	0.7189401519313454
98.6071853952	33.5161450328	train	5.490873652712896E-4	99.86338223633354	0.758979321453017
102.459385525	33.4684518143	train	4.197433144566354E-4	92.25170953520097	0.706506643916615
97.5950245673	33.5178186373	train	3.0016694663093237E-4	64.58317196485066	0.6325502394677532
97.8426338024	33.5203800145	train	1.4387592220713725E-4	36.854309447577904	0.45209378422330687
98.1979470999	33.5231905945	train	3.085607789946011E-4	66.02404660335361	0.6389369248860478
102.502716405	33.4762465858	train	3.9638197809710533E-4	88.45158117269689	0.6944936750613315
102.620877859	33.4728467982	train	2.77347920527898E-4	60.01039995245018	0.6139880136109941
102.717540447	33.4699816162	train	3.287512532373916E-4	71.50598176952647	0.6534266116562204
102.728279887	33.4696586233	train	3.804975965794462E-4	84.80729050641712	0.6857478049384166
102.792712903	33.467701187	train	3.951241860186124E-4	88.2300732664419	0.6938189270860684
102.814189185	33.4670412887	train	4.4600110330263843E-4	94.97798706081093	0.7189290733883715
103.168443623	33.4556177789	train	3.3128715527964E-4	72.33500504418953	0.6551647069454178
102.535310335	33.4843329752	train	3.3105670482027667E-4	72.27289380499468	0.6550074777628119
102.642736796	33.4812179921	train	3.009669855988913E-4	64.73845919910369	0.6331686967201786
102.857538933	33.4747095612	train	4.027199092149555E-4	89.54513684608789	0.6978489339836095
102.889753228	33.473701292	train	4.1367950396619784E-4	91.51937689126996	0.7034802059781233
102.954176974	33.4716597201	train	3.410290552469279E-4	74.59136058192496	0.6616826981644327
102.986386399	33.4706264201	train	3.971685177302378E-4	88.59800050101927	0.6949141083841104
103.02932973	33.4692357125	train	3.2419909728873767E-4	70.00129577034096	0.6502622284506424
103.115207469	33.466409827	train	3.141851625493565E-4	67.59415652146632	0.6430936042485896
98.1761550032	33.5501052566	train	2.617712677981403E-4	57.822208431742325	0.6002016373325622
98.1869260727	33.5501764614	train	2.6412591578403523E-4	58.47484154614331	0.6023484977918053
98.2407819744	33.5505184321	train	3.492420093210819E-4	76.47207245186976	0.6669892937017635
98.2730959409	33.5507123714	train	3.208774255659983E-4	69.29766521617736	0.6479164925306959
98.3161816979	33.5509578397	train	3.5853042601211976E-4	79.31572150262778	0.6727936727780657
98.3484963495	33.5511321024	train	4.2462564234183086E-4	92.9023913956008	0.7088988758724095
98.3915829712	33.5513513344	train	4.6506666006173187E-4	96.44013571285635	0.7273095652796632
98.4346700432	33.5515555734	train	4.950695698850845E-4	98.5084670427736	0.7395310354697398
98.4993014258	33.551833819	train	4.7973300987726533E-4	97.75412279177795	0.7334238742914143
98.5531615529	33.5520399193	train	4.661283955567285E-4	96.52536813527394	0.7277615979414592
98.5639336423	33.5520783278	train	5.575913874353695E-4	99.93977308343787	0.7617795400487247
98.6070221967	33.5522225904	train	4.709104354613922E-4	97.06823668618102	0.7297791079341508
103.191208158	33.481879549	train	2.069988898673665E-4	51.23386137358498	0.5427820498844924
97.5298257513	33.5531355823	train	4.306939702009447E-4	93.68853109475359	0.7118184085660509
102.514915754	33.5119527385	train	3.2816995173629086E-4	71.3293429939981	0.6530257189732978
102.654614405	33.5079051787	train	2.9259220639111833E-4	63.14433406552463	0.6265896912641007
103.170169977	33.4916007493	train	3.2180184518047696E-4	69.49875842407427	0.6485724637874354
101.848598406	33.5381011931	train	2.708866792118312E-4	59.30658978345665	0.608386458134756
102.504531998	33.5212602887	train	3.620406013238462E-4	80.28546648417337	0.6749348621747272
102.590513887	33.5187946753	train	2.885439002458824E-4	62.470017323888115	0.623324101149727
102.68723084	33.5159497255	train	3.0876946855679864E-4	66.10665385000544	0.6390928849615899
102.773189924	33.5133576781	train	4.1213551394034617E-4	91.20373725736061	0.7026996072281101
102.848395005	33.511040861	train	3.803796520275627E-4	84.77545197833362	0.6856809919283368
102.891365449	33.5096965332	train	3.8412272575157156E-4	85.59147467993706	0.6877875981620081
97.917324345	33.57516915	train	2.1721171686568864E-4	52.279389974791705	0.5547068056614288
98.0789299536	33.5764774296	train	1.614320455785415E-4	42.83621417048615	0.4807391654696551
101.784341217	33.5485792259	train	2.3931534513257598E-4	55.031122294017116	0.5784994109536502
102.633877789	33.526540978	train	2.95370704670523E-4	63.488983084136606	0.6287984101842546
102.97771006	33.5159611535	train	3.125021189968463E-4	67.11286527086905	0.6418598265581581
103.085119928	33.51245992	train	2.8477219683571144E-4	61.64061936226699	0.6202298153679394
103.106599661	33.5117485376	train	3.2190159862511235E-4	69.52045824509311	0.6486431030831183
103.139246975	33.5196705348	train	2.830112459283689E-4	61.283504118723435	0.6187676650205974
97.8847725057	33.5929178114	train	2.0209416167010527E-4	50.66679962884035	0.5368251906532707
97.9386503315	33.5933917295	train	1.7909741855351847E-4	47.04389195215031	0.5066906333806542
98.2080566488	33.5954094693	train	3.250005058408861E-4	70.40506732161187	0.6508235034558926
98.2296102481	33.5955455516	train	3.3527769041805957E-4	73.2565691579376	0.6578647757112728
98.2942718865	33.5959312739	train	3.723294687558138E-4	82.78152798597543	0.6810526049751894
98.3158260328	33.5960523395	train	3.8518966670059754E-4	85.85390286840689	0.6883829120126891
98.3481574888	33.5962268985	train	4.183878877919497E-4	92.03061642314306	0.7058355261908816
98.3912665173	33.5964465032	train	5.377871767401727E-4	99.70304652712562	0.7551549013086372
98.4343759971	33.5966510893	train	5.300404948968711E-4	99.45731007414284	0.7524622334209727
98.4774858961	33.5968406566	train	5.190834232151698E-4	99.2782749059389	0.7485509420285346
98.5313738109	33.5970564946	train	4.900398807182876E-4	98.28886876366207	0.7375592366113805
98.5637068243	33.5971747324	train	4.513379474704246E-4	95.28542335350681	0.7213264178270627
98.6068177896	33.5973192402	train	4.675591024500761E-4	96.75872119394691	0.7283683546812457
97.4751890425	33.5975660619	train	3.879829433202523E-4	86.50492145860336	0.6899307592104599
97.5829348449	33.5988472697	train	3.5189054107702156E-4	77.2146235970543	0.6686652571638358
101.871305693	33.5736368823	train	2.9969290024853094E-4	64.48779810762491	0.6321828006568957
102.602756226	33.5544891801	train	3.0736685259636606E-4	65.7776603193021	0.6380420693766097
102.645760301	33.5532286264	train	3.1528207555600336E-4	67.8358115097112	0.6438931457988389
102.688761685	33.5519531783	train	3.101721878062883E-4	66.59081766274286	0.6401376935844489
102.785504795	33.5490289789	train	3.5720889177919587E-4	78.77573670781058	0.6719802162723006
97.453479733	33.6063147745	train	4.4509942346366E-4	94.84832145753151	0.7185199539765601
97.539683693	33.6073626042	train	3.7900513142412275E-4	84.42992690385576	0.6849002560494336
102.53861272	33.5653543897	train	3.267096255771916E-4	71.08206562794666	0.652014506360903
102.732147923	33.5596632221	train	3.2160268909006923E-4	69.45543509291055	0.6484313486148514
97.6580814089	33.617722333	train	2.7951090065929526E-4	60.52037919433247	0.615827572523266
102.495960908	33.5755808199	train	4.075714346424012E-4	90.51588615042908	0.7003679153037264
102.592751237	33.5728055481	train	2.794573591582608E-4	60.51130418150333	0.615782248510974
102.807792224	33.5663681159	train	3.523933865904137E-4	77.42166263288276	0.6689815489742497
102.850792113	33.5650359392	train	4.0499015083157237E-4	90.13531650948238	0.6990329276615255
102.926035057	33.5626688048	train	3.9330037206267724E-4	87.84849617324775	0.6928352229972077
102.947531419	33.5619841081	train	3.53471334802847E-4	77.85346009973496	0.669657552046656
103.076494153	33.5577978138	train	3.0169851005869866E-4	64.92406466687889	0.6337323706729764
103.097985332	33.5570870831	train	2.967195243397206E-4	63.87806855175307	0.62986123693207
97.604048744	33.6261426654	train	3.140743832110659E-4	67.5708429793167	0.6430126573705465
97.8196292491	33.6283884389	train	2.302622942555557E-4	53.95651685534915	0.5690689011244194
98.3478858568	33.6323024962	train	4.0577246260070627E-4	90.27172764381957	0.6994387780663615
98.3910128466	33.6325223993	train	4.999925377491556E-4	98.75401764799675	0.7414325125197406
98.4449222158	33.6327761296	train	5.584031637866015E-4	99.9470651955624	0.7620434448645558
98.4772681504	33.6329170883	train	5.394783896525953E-4	99.77706569421333	0.7557349776743897
98.5203964002	33.6330918734	train	4.599745821935501E-4	96.08795143653887	0.7251205875522366
98.5635250061	33.6332516181	train	4.67684006571046E-4	96.77179917227474	0.7284211976475704
103.033928544	33.5682052647	train	3.0126473055635573E-4	64.80537461093759	0.633398332431987
97.5392272408	33.6344122115	train	3.037866468184817E-4	65.2566086708669	0.6353318898487179
97.8087255169	33.637302575	train	1.9906296627773644E-4	50.35282483506783	0.5330655270319558
97.8734105367	33.6379088905	train	2.3452907512626323E-4	54.375711386547344	0.5735656080967603
97.8949726334	33.6381034783	train	2.4263549946213663E-4	55.381942901958105	0.5818553739623985
97.9596601378	33.6386646882	train	1.9325394212296862E-4	49.38509890691989	0.5256871956314914
98.1860793778	33.6403624708	train	3.7254372632786973E-4	82.87072471592431	0.6811775555660635
98.2399913488	33.6407056047	train	3.673143222891835E-4	81.65577955568187	0.6780996397577927
98.3370350763	33.6412640174	train	4.0280861820011084E-4	89.57788758987546	0.697895373031476
98.6281797515	33.6424822941	train	4.4956196061396317E-4	95.19107880242588	0.7205331862773856
102.421381981	33.5956939644	train	4.119853487383157E-4	91.16838600119796	0.7026234684912358
102.980601692	33.5789455377	train	3.5819418623434185E-4	79.1883386486211	0.6725870868310594
97.4420554293	33.6422440832	train	3.9345977206590467E-4	87.93827510258579	0.6929214500234154
97.6145383994	33.6442974948	train	2.609409810094931E-4	57.65669721713343	0.599439081053022
102.507810249	33.6022839082	train	3.916928224491352E-4	87.4493944223991	0.6919629086799294
102.615385975	33.5991831422	train	3.260340838127336E-4	70.7534892775226	0.6515447263064371
102.658411615	33.5979167197	train	3.2967363195722554E-4	71.87823723259098	0.6540608294393359
102.776718081	33.5943571424	train	3.36528092887358E-4	73.58600524664925	0.6587021417880046
102.808979845	33.5933667764	train	3.3043964891600006E-4	72.10496131610296	0.6545857729050621
97.4957976194	33.6519279274	train	3.2396751182898657E-4	69.91374932986312	0.6500996989011992
102.529693995	33.6106735519	train	3.010997668577847E-4	64.76423198678026	0.6332711397578119
102.561970799	33.6097472057	train	2.9857368497847363E-4	64.22503320309201	0.6313123614891414
102.906161812	33.599343866	train	3.597384113575434E-4	79.67438016793895	0.6735337139559339
102.981429525	33.5969409176	train	3.206525441177758E-4	69.24802133895587	0.6477565454081413
103.088939156	33.5934289865	train	3.423378739489827E-4	74.87369723083883	0.6625396583220317
103.110438832	33.5927154307	train	3.2432051154059765E-4	70.08653512313718	0.6503473781627642
97.8729403507	33.6739795884	train	2.390858869259556E-4	55.00867136097929	0.5782654867753144
98.1965264634	33.6765071031	train	3.056608701219046E-4	65.52309213717436	0.6367557001020004
98.2612481502	33.6769109505	train	3.5364879794673573E-4	77.91854330119641	0.6697685781599209
98.2720352211	33.6769749635	train	3.539724406624507E-4	78.03533668600906	0.6699708664291919
98.347545636	33.6773966942	train	3.485822570031207E-4	76.23193819953183	0.6665691681796408
98.3906951226	33.6776169706	train	3.870672704179859E-4	86.27914607101874	0.6894250514032662
98.4769954224	33.6780123297	train	4.883143269277368E-4	98.18113404096886	0.7368758685735766
98.5201461717	33.6781874115	train	4.5625994646578263E-4	95.51303405839168	0.7235014434506363
98.5632972776	33.6783474275	train	4.1460587615313476E-4	91.73970082512712	0.7039465897748598
102.347461899	33.6337722139	train	3.8347027689204343E-4	85.42647462838416	0.6874224336029864
97.4521893069	33.6784439376	train	4.3778426640166926E-4	94.2153012762884	0.7151562940253002
97.4737578418	33.6787122508	train	3.3841666607556603E-4	74.03781482559727	0.6599591342814914
97.5276804108	33.6793665726	train	3.0794289385496803E-4	65.89653151605654	0.638474369110492
97.5600347769	33.6797478773	train	2.5666921822116776E-4	57.18392783118689	0.5954693477935514
98.325900685	33.6862996674	train	3.4890253923581E-4	76.33973748418732	0.6667732539117956
102.369340858	33.6421907426	train	3.6252685137485376E-4	80.50295249548293	0.6752292644299055
102.412399287	33.6410085614	train	3.539508012477E-4	78.02930061816924	0.6699573487527941
102.520034232	33.6379876804	train	3.7625253393254297E-4	83.7535878017165	0.683325045305058
102.573845625	33.6364422002	train	3.6911825074179043E-4	82.26125232529898	0.67916808562188
102.627652884	33.6348733681	train	3.5046273645675843E-4	76.84570462798911	0.6677638586814283
102.692216049	33.6329599536	train	3.3657702814587947E-4	73.59698111215482	0.6587348292803842
[truncated: 567 more rows]
