# Supplementary material for: Spatiotemporal prediction of alpine wetlands under multi-climate scenarios in the west of Sichuan, China
Source: PeerJ. 2024 Nov 27;12:e18586. doi: 10.7717/peerj.18586 (PMC11608022; doi:10.7717/peerj.18586)
Supplement: Supplemental Information 1 [file peerj-12-18586-s001.zip › Maxent_data1/2.5mBIOssp126_2021-2040/RES/wetland_1.asc]

ncols         170
nrows         159
xllcorner     97.34749306
yllcorner     27.673839575
cellsize      0.041666666666667
NODATA_value  -9999
-9999 -9999 -9999 -9999 -9999 -9999 -9999 -9999 -9999 -9999 -9999 -9999 -9999 -9999 -9999 -9999 -9999 -9999 -9999 -9999 -9999 -9999 -9999 -9999 -9999 -9999 -9999 -9999 -9999 -9999 -9999 -9999 -9999 -9999 -9999 -9999 -9999 -9999 -9999 -9999 -9999 -9999 -9999 -9999 -9999 -9999 -9999 -9999 -9999 -9999 -9999 -9999 -9999 -9999 -9999 -9999 -9999 -9999 -9999 -9999 -9999 -9999 -9999 -9999 -9999 -9999 -9999 -9999 -9999 -9999 -9999 -9999 -9999 -9999 -9999 -9999 -9999 -9999 -9999 -9999 -9999 -9999 -9999 -9999 -9999 -9999 -9999 -9999 -9999 -9999 -9999 -9999 -9999 -9999 -9999 -9999 -9999 -9999 -9999 -9999 -9999 -9999 -9999 -9999 -9999 -9999 -9999 -9999 -9999 -9999 -9999 -9999 -9999 -9999 -9999 -9999 -9999 -9999 -9999 -9999 -9999 -9999 -9999 -9999 -9999 -9999 -9999 -9999 -9999 -9999 -9999 -9999 1.65857E-1 1.75387E-1 1.30426E-1 -9999 -9999 -9999 -9999 -9999 -9999 -9999 -9999 -9999 -9999 -9999 -9999 -9999 -9999 -9999 -9999 -9999 -9999 -9999 -9999 -9999 -9999 -9999 -9999 -9999 -9999 -9999 -9999 -9999 -9999 -9999 -9999 -9999 -9999 -9999
-9999 -9999 -9999 -9999 -9999 -9999 -9999 -9999 -9999 -9999 -9999 -9999 -9999 -9999 -9999 -9999 -9999 -9999 -9999 -9999 -9999 -9999 -9999 -9999 -9999 -9999 -9999 -9999 -9999 -9999 -9999 -9999 -9999 -9999 -9999 -9999 -9999 -9999 -9999 -9999 -9999 -9999 -9999 -9999 -9999 -9999 -9999 -9999 -9999 -9999 -9999 -9999 -9999 -9999 -9999 -9999 -9999 -9999 -9999 -9999 -9999 -9999 -9999 -9999 -9999 -9999 -9999 -9999 -9999 -9999 -9999 -9999 -9999 -9999 -9999 -9999 -9999 -9999 -9999 -9999 -9999 -9999 -9999 -9999 -9999 -9999 -9999 -9999 -9999 -9999 -9999 -9999 -9999 -9999 -9999 -9999 -9999 -9999 -9999 -9999 -9999 -9999 -9999 -9999 -9999 -9999 -9999 -9999 -9999 -9999 -9999 -9999 -9999 -9999 -9999 -9999 -9999 -9999 -9999 -9999 -9999 -9999 -9999 -9999 -9999 -9999 -9999 -9999 -9999 4.67563E-1 4.1315E-1 2.43236E-1 1.56846E-1 1.79998E-1 1.75853E-1 -9999 -9999 -9999 -9999 -9999 -9999 -9999 -9999 -9999 -9999 -9999 -9999 -9999 -9999 -9999 -9999 -9999 -9999 -9999 -9999 -9999 -9999 -9999 -9999 -9999 -9999 -9999 -9999 -9999 -9999 -9999 -9999 -9999 -9999 -9999
-9999 -9999 -9999 -9999 -9999 -9999 -9999 -9999 -9999 -9999 -9999 6.50364E-1 6.53428E-1 6.81968E-1 -9999 -9999 -9999 -9999 -9999 -9999 -9999 -9999 -9999 -9999 -9999 -9999 -9999 -9999 -9999 -9999 -9999 -9999 -9999 -9999 -9999 -9999 -9999 -9999 -9999 -9999 -9999 -9999 -9999 -9999 -9999 -9999 -9999 -9999 -9999 -9999 -9999 -9999 -9999 -9999 -9999 -9999 -9999 -9999 -9999 -9999 -9999 -9999 -9999 -9999 -9999 -9999 -9999 -9999 -9999 -9999 -9999 -9999 -9999 -9999 -9999 -9999 -9999 -9999 -9999 -9999 -9999 -9999 -9999 -9999 -9999 -9999 -9999 -9999 -9999 -9999 -9999 -9999 -9999 -9999 -9999 -9999 -9999 -9999 -9999 -9999 -9999 -9999 -9999 -9999 -9999 -9999 -9999 -9999 -9999 -9999 -9999 -9999 -9999 -9999 -9999 -9999 -9999 -9999 -9999 -9999 -9999 -9999 -9999 -9999 -9999 -9999 -9999 -9999 4.86074E-1 4.55046E-1 3.71912E-1 2.29422E-1 1.74514E-1 1.52802E-1 1.40651E-1 -9999 -9999 -9999 -9999 -9999 -9999 -9999 -9999 -9999 -9999 -9999 -9999 -9999 -9999 -9999 -9999 -9999 -9999 -9999 -9999 -9999 -9999 -9999 -9999 -9999 -9999 -9999 -9999 -9999 -9999 -9999 -9999 -9999 -9999 -9999
-9999 -9999 -9999 -9999 -9999 -9999 -9999 -9999 -9999 6.46075E-1 6.49363E-1 6.53093E-1 6.77824E-1 7.03745E-1 7.05256E-1 7.30457E-1 -9999 -9999 -9999 -9999 -9999 -9999 -9999 -9999 -9999 -9999 -9999 -9999 -9999 -9999 -9999 -9999 -9999 -9999 -9999 -9999 -9999 -9999 -9999 -9999 -9999 -9999 -9999 -9999 -9999 -9999 -9999 -9999 -9999 -9999 -9999 -9999 -9999 -9999 -9999 -9999 -9999 -9999 -9999 -9999 -9999 -9999 -9999 -9999 -9999 -9999 -9999 -9999 -9999 -9999 -9999 -9999 -9999 -9999 -9999 -9999 -9999 -9999 -9999 -9999 -9999 -9999 -9999 -9999 -9999 -9999 -9999 -9999 -9999 -9999 -9999 -9999 -9999 -9999 -9999 -9999 -9999 -9999 -9999 -9999 -9999 -9999 -9999 -9999 -9999 -9999 -9999 -9999 -9999 -9999 -9999 -9999 -9999 -9999 -9999 -9999 -9999 -9999 -9999 -9999 -9999 -9999 -9999 -9999 -9999 -9999 4.84774E-1 4.76429E-1 4.714E-1 4.60939E-1 4.16515E-1 2.47811E-1 1.34208E-1 1.39151E-1 1.5146E-1 1.91058E-1 1.9141E-1 2.20799E-1 1.69775E-1 -9999 -9999 -9999 -9999 -9999 -9999 -9999 -9999 -9999 -9999 -9999 -9999 -9999 -9999 -9999 -9999 -9999 -9999 -9999 -9999 -9999 -9999 -9999 -9999 -9999 -9999 -9999 -9999 -9999 -9999 -9999
-9999 -9999 -9999 -9999 -9999 -9999 -9999 -9999 6.3037E-1 6.23655E-1 6.44364E-1 6.55797E-1 6.74416E-1 7.02159E-1 7.01078E-1 7.0776E-1 7.20486E-1 7.04174E-1 7.01844E-1 -9999 -9999 -9999 -9999 -9999 -9999 -9999 -9999 -9999 -9999 -9999 -9999 -9999 -9999 -9999 -9999 -9999 -9999 -9999 -9999 -9999 -9999 -9999 -9999 -9999 -9999 -9999 -9999 -9999 -9999 -9999 -9999 -9999 -9999 -9999 -9999 -9999 -9999 -9999 -9999 -9999 -9999 -9999 -9999 -9999 -9999 -9999 -9999 -9999 -9999 -9999 -9999 -9999 -9999 -9999 -9999 -9999 -9999 -9999 -9999 -9999 -9999 -9999 -9999 -9999 -9999 -9999 -9999 -9999 -9999 -9999 -9999 -9999 -9999 -9999 -9999 -9999 -9999 -9999 -9999 -9999 -9999 -9999 -9999 -9999 -9999 -9999 -9999 -9999 -9999 -9999 -9999 -9999 -9999 -9999 -9999 -9999 -9999 -9999 -9999 -9999 -9999 -9999 -9999 -9999 -9999 -9999 -9999 4.72994E-1 5.18423E-1 5.24607E-1 4.8883E-1 2.87365E-1 1.35509E-1 1.17623E-1 1.04682E-1 1.05708E-1 1.16978E-1 1.5901E-1 3.2749E-1 -9999 -9999 -9999 -9999 -9999 -9999 -9999 -9999 -9999 -9999 -9999 -9999 -9999 -9999 -9999 -9999 -9999 -9999 -9999 -9999 -9999 -9999 -9999 -9999 -9999 -9999 -9999 -9999 -9999 -9999 -9999
-9999 -9999 -9999 -9999 -9999 -9999 -9999 -9999 6.51042E-1 6.22779E-1 6.43625E-1 6.51179E-1 6.84691E-1 7.05767E-1 7.3529E-1 7.35084E-1 7.38467E-1 7.14733E-1 6.80861E-1 6.67333E-1 6.85421E-1 6.95072E-1 6.89113E-1 7.21288E-1 7.41812E-1 -9999 -9999 -9999 -9999 -9999 -9999 -9999 -9999 -9999 -9999 -9999 -9999 -9999 -9999 -9999 -9999 -9999 -9999 -9999 -9999 -9999 -9999 -9999 -9999 -9999 -9999 -9999 -9999 -9999 -9999 -9999 -9999 -9999 -9999 -9999 -9999 -9999 -9999 -9999 -9999 -9999 -9999 -9999 -9999 -9999 -9999 -9999 -9999 -9999 -9999 -9999 -9999 -9999 -9999 -9999 -9999 -9999 -9999 -9999 -9999 -9999 -9999 -9999 -9999 -9999 -9999 -9999 -9999 -9999 -9999 -9999 -9999 -9999 -9999 -9999 -9999 -9999 -9999 -9999 -9999 -9999 -9999 -9999 -9999 -9999 -9999 -9999 -9999 -9999 -9999 -9999 -9999 -9999 -9999 -9999 -9999 -9999 5.43205E-1 5.39106E-1 5.16993E-1 4.19072E-1 3.43961E-1 4.04784E-1 4.90255E-1 5.47464E-1 5.21577E-1 3.56007E-1 1.88785E-1 1.32961E-1 9.97272E-2 1.02198E-1 1.21947E-1 1.87732E-1 2.05143E-1 1.5551E-1 -9999 -9999 -9999 -9999 -9999 -9999 -9999 -9999 -9999 -9999 -9999 -9999 -9999 -9999 -9999 -9999 -9999 -9999 -9999 -9999 -9999 -9999 -9999 -9999 -9999 -9999 -9999 -9999 -9999 -9999
-9999 -9999 -9999 -9999 -9999 -9999 -9999 -9999 6.8399E-1 6.57975E-1 6.85552E-1 6.80905E-1 7.00394E-1 7.26128E-1 7.17224E-1 7.24006E-1 7.18903E-1 7.10092E-1 6.59175E-1 6.34592E-1 6.49819E-1 6.73335E-1 6.70497E-1 6.89967E-1 7.09461E-1 7.34505E-1 -9999 -9999 -9999 -9999 -9999 -9999 -9999 -9999 -9999 -9999 -9999 -9999 -9999 -9999 -9999 -9999 -9999 -9999 -9999 -9999 -9999 -9999 -9999 -9999 -9999 -9999 -9999 -9999 -9999 -9999 -9999 -9999 -9999 -9999 -9999 -9999 -9999 -9999 -9999 -9999 -9999 -9999 -9999 -9999 -9999 -9999 -9999 -9999 -9999 -9999 -9999 -9999 -9999 -9999 -9999 -9999 -9999 -9999 -9999 -9999 -9999 -9999 -9999 -9999 -9999 -9999 -9999 -9999 -9999 -9999 -9999 -9999 -9999 -9999 -9999 -9999 -9999 -9999 -9999 -9999 -9999 -9999 -9999 -9999 -9999 -9999 -9999 -9999 -9999 -9999 -9999 -9999 -9999 -9999 -9999 6.24372E-1 6.10003E-1 6.08236E-1 6.03746E-1 5.52545E-1 5.15768E-1 4.96986E-1 4.98593E-1 4.9763E-1 4.57871E-1 4.21735E-1 3.36733E-1 2.66676E-1 1.54294E-1 1.03742E-1 9.8506E-2 1.26823E-1 1.37607E-1 -9999 -9999 -9999 -9999 -9999 -9999 -9999 -9999 -9999 -9999 -9999 -9999 -9999 -9999 -9999 -9999 -9999 -9999 -9999 -9999 -9999 -9999 -9999 -9999 -9999 -9999 -9999 -9999 -9999 -9999 -9999
-9999 -9999 -9999 -9999 -9999 -9999 -9999 7.49626E-1 7.2867E-1 7.20544E-1 7.02025E-1 7.03006E-1 7.03586E-1 6.91778E-1 6.6778E-1 6.3736E-1 6.49874E-1 6.42251E-1 6.1931E-1 5.87139E-1 6.29767E-1 6.51881E-1 6.44049E-1 6.42917E-1 6.59575E-1 6.81453E-1 -9999 -9999 -9999 -9999 -9999 -9999 -9999 -9999 -9999 -9999 -9999 -9999 -9999 -9999 -9999 -9999 -9999 -9999 -9999 -9999 -9999 -9999 -9999 -9999 -9999 -9999 -9999 -9999 -9999 -9999 -9999 -9999 -9999 -9999 -9999 -9999 -9999 -9999 -9999 -9999 -9999 -9999 -9999 -9999 -9999 -9999 -9999 -9999 -9999 -9999 -9999 -9999 -9999 -9999 -9999 -9999 -9999 -9999 -9999 -9999 -9999 -9999 -9999 -9999 -9999 -9999 -9999 -9999 -9999 -9999 -9999 -9999 -9999 -9999 -9999 -9999 -9999 -9999 -9999 -9999 -9999 -9999 -9999 -9999 -9999 -9999 -9999 -9999 -9999 -9999 -9999 6.91607E-1 -9999 -9999 -9999 6.58514E-1 6.51262E-1 6.49749E-1 6.37969E-1 6.20182E-1 6.00313E-1 5.61726E-1 5.57683E-1 5.46007E-1 5.3757E-1 5.32182E-1 5.2154E-1 4.93894E-1 3.46903E-1 1.81856E-1 1.52479E-1 1.2678E-1 1.18273E-1 -9999 -9999 -9999 -9999 -9999 -9999 -9999 -9999 -9999 -9999 -9999 -9999 -9999 -9999 -9999 -9999 -9999 -9999 -9999 -9999 -9999 -9999 -9999 -9999 -9999 -9999 -9999 -9999 -9999 -9999 -9999
-9999 -9999 -9999 -9999 -9999 -9999 -9999 7.3669E-1 7.21073E-1 7.31763E-1 7.19031E-1 7.09068E-1 6.96068E-1 6.38391E-1 5.45758E-1 4.87945E-1 5.15108E-1 5.87497E-1 6.07428E-1 6.02059E-1 6.17037E-1 6.56048E-1 6.61731E-1 6.65674E-1 6.66358E-1 -9999 -9999 -9999 -9999 -9999 -9999 -9999 -9999 -9999 -9999 -9999 -9999 -9999 -9999 -9999 -9999 -9999 -9999 -9999 -9999 -9999 -9999 -9999 -9999 -9999 -9999 -9999 -9999 -9999 -9999 -9999 -9999 -9999 -9999 -9999 -9999 -9999 -9999 -9999 -9999 -9999 -9999 -9999 -9999 -9999 -9999 -9999 -9999 -9999 -9999 -9999 -9999 -9999 -9999 -9999 -9999 -9999 -9999 -9999 -9999 -9999 -9999 -9999 -9999 -9999 -9999 -9999 -9999 -9999 -9999 -9999 -9999 -9999 -9999 -9999 -9999 -9999 -9999 -9999 -9999 -9999 -9999 -9999 -9999 -9999 -9999 -9999 -9999 -9999 -9999 -9999 7.11768E-1 7.03921E-1 6.86016E-1 6.75866E-1 6.75845E-1 6.74468E-1 6.65492E-1 6.68338E-1 6.58389E-1 6.36303E-1 6.22817E-1 6.3804E-1 6.50246E-1 6.50288E-1 6.31144E-1 6.00562E-1 5.66437E-1 5.47703E-1 5.35397E-1 4.81187E-1 3.64555E-1 2.74618E-1 1.89476E-1 -9999 -9999 -9999 -9999 -9999 -9999 -9999 -9999 -9999 -9999 -9999 -9999 -9999 -9999 -9999 -9999 -9999 -9999 -9999 -9999 -9999 -9999 -9999 -9999 -9999 -9999 -9999 -9999 -9999 -9999 -9999
-9999 -9999 -9999 7.14915E-1 7.14831E-1 6.97185E-1 6.81567E-1 7.02307E-1 6.76847E-1 7.06055E-1 6.97139E-1 6.72411E-1 6.35525E-1 5.86801E-1 4.99948E-1 4.85199E-1 5.69665E-1 5.91965E-1 6.21069E-1 6.39966E-1 6.63372E-1 6.93926E-1 7.04849E-1 6.96689E-1 6.72048E-1 6.62442E-1 -9999 -9999 -9999 -9999 -9999 -9999 -9999 -9999 -9999 -9999 -9999 -9999 -9999 -9999 -9999 -9999 -9999 -9999 -9999 -9999 -9999 -9999 -9999 -9999 -9999 -9999 -9999 -9999 -9999 -9999 -9999 -9999 -9999 -9999 -9999 -9999 -9999 -9999 -9999 -9999 -9999 -9999 -9999 -9999 -9999 -9999 -9999 -9999 -9999 -9999 -9999 -9999 -9999 -9999 -9999 -9999 -9999 -9999 -9999 -9999 -9999 -9999 -9999 -9999 -9999 -9999 -9999 -9999 -9999 -9999 -9999 -9999 -9999 -9999 -9999 -9999 -9999 -9999 -9999 -9999 -9999 -9999 -9999 -9999 -9999 -9999 -9999 -9999 -9999 -9999 -9999 6.88891E-1 6.98429E-1 6.97593E-1 6.83933E-1 6.95144E-1 6.832E-1 6.69993E-1 6.61763E-1 6.46145E-1 6.46265E-1 6.41659E-1 6.56146E-1 6.5998E-1 6.24334E-1 5.8685E-1 5.71432E-1 6.08783E-1 6.01503E-1 5.83235E-1 5.12425E-1 2.85851E-1 2.19785E-1 2.08886E-1 -9999 -9999 -9999 -9999 -9999 -9999 -9999 -9999 -9999 -9999 -9999 -9999 -9999 -9999 -9999 -9999 -9999 -9999 -9999 -9999 -9999 -9999 -9999 -9999 -9999 -9999 -9999 -9999 -9999 -9999
-9999 7.10982E-1 6.86815E-1 6.886E-1 6.21722E-1 6.0696E-1 6.35914E-1 6.64138E-1 6.79977E-1 7.12943E-1 6.9655E-1 6.62774E-1 6.43627E-1 5.63164E-1 5.67601E-1 5.95109E-1 6.76462E-1 6.72605E-1 6.55798E-1 6.7067E-1 6.58448E-1 6.98666E-1 7.07678E-1 6.96366E-1 6.61411E-1 6.5367E-1 -9999 -9999 -9999 -9999 -9999 -9999 -9999 -9999 -9999 -9999 -9999 -9999 -9999 -9999 -9999 -9999 -9999 -9999 -9999 -9999 -9999 -9999 -9999 -9999 -9999 -9999 -9999 -9999 -9999 -9999 -9999 -9999 -9999 -9999 -9999 -9999 -9999 -9999 -9999 -9999 -9999 -9999 -9999 -9999 -9999 -9999 -9999 -9999 -9999 -9999 -9999 -9999 -9999 -9999 -9999 -9999 -9999 -9999 -9999 -9999 -9999 -9999 -9999 -9999 -9999 -9999 -9999 -9999 -9999 -9999 -9999 -9999 -9999 -9999 -9999 -9999 -9999 -9999 -9999 -9999 -9999 -9999 -9999 -9999 -9999 -9999 -9999 -9999 -9999 -9999 -9999 -9999 7.0282E-1 6.89391E-1 6.87839E-1 6.84999E-1 6.75411E-1 6.80804E-1 6.53056E-1 6.50632E-1 6.36133E-1 6.44876E-1 6.44571E-1 6.38124E-1 6.26124E-1 6.09215E-1 5.6931E-1 6.0788E-1 6.38085E-1 6.15924E-1 5.77908E-1 4.20679E-1 2.01685E-1 1.63922E-1 -9999 -9999 -9999 -9999 -9999 -9999 -9999 -9999 -9999 -9999 -9999 -9999 -9999 -9999 -9999 -9999 -9999 -9999 -9999 -9999 -9999 -9999 -9999 -9999 -9999 -9999 -9999 -9999 -9999 -9999
-9999 7.3124E-1 6.70347E-1 6.01245E-1 5.62141E-1 5.76963E-1 6.60336E-1 7.28226E-1 7.15064E-1 7.11696E-1 6.89731E-1 6.69321E-1 6.76574E-1 6.68212E-1 6.24639E-1 6.57448E-1 7.03271E-1 6.50533E-1 6.54107E-1 6.43616E-1 6.43933E-1 6.61805E-1 6.9848E-1 6.79677E-1 6.9198E-1 6.98547E-1 7.04197E-1 -9999 -9999 -9999 -9999 -9999 -9999 -9999 -9999 -9999 -9999 -9999 -9999 -9999 -9999 -9999 -9999 -9999 -9999 -9999 -9999 -9999 -9999 -9999 -9999 -9999 -9999 -9999 -9999 -9999 -9999 -9999 -9999 -9999 -9999 -9999 -9999 -9999 -9999 -9999 -9999 -9999 -9999 -9999 -9999 -9999 -9999 -9999 -9999 -9999 -9999 -9999 -9999 -9999 -9999 -9999 -9999 -9999 -9999 -9999 -9999 -9999 -9999 -9999 -9999 -9999 -9999 -9999 -9999 -9999 -9999 -9999 -9999 -9999 -9999 -9999 -9999 -9999 -9999 -9999 -9999 -9999 -9999 -9999 -9999 -9999 -9999 -9999 -9999 -9999 -9999 -9999 6.95926E-1 6.82708E-1 6.8252E-1 6.73958E-1 6.70004E-1 6.70081E-1 6.68784E-1 6.78772E-1 6.63149E-1 6.37443E-1 6.24916E-1 6.26719E-1 6.09991E-1 6.3529E-1 6.22592E-1 6.42928E-1 6.46186E-1 6.3645E-1 6.27213E-1 5.90077E-1 4.09532E-1 -9999 -9999 -9999 -9999 -9999 -9999 -9999 -9999 -9999 -9999 -9999 -9999 -9999 -9999 -9999 -9999 -9999 -9999 -9999 -9999 -9999 -9999 -9999 -9999 -9999 -9999 -9999 -9999 -9999 -9999 -9999
-9999 -9999 7.05879E-1 6.41417E-1 5.58138E-1 5.77727E-1 6.37471E-1 6.82762E-1 7.11786E-1 7.07443E-1 6.86662E-1 6.62127E-1 6.76309E-1 6.66557E-1 6.69191E-1 6.4937E-1 6.97517E-1 6.30683E-1 5.99618E-1 6.20604E-1 6.05027E-1 6.13329E-1 6.30259E-1 6.71314E-1 7.07153E-1 7.07412E-1 7.00698E-1 -9999 -9999 -9999 -9999 -9999 -9999 -9999 -9999 -9999 -9999 -9999 -9999 -9999 -9999 -9999 -9999 -9999 -9999 -9999 -9999 -9999 -9999 -9999 -9999 -9999 -9999 -9999 -9999 -9999 -9999 -9999 -9999 -9999 -9999 -9999 -9999 -9999 -9999 -9999 -9999 -9999 -9999 -9999 -9999 -9999 -9999 -9999 -9999 -9999 -9999 -9999 -9999 -9999 -9999 -9999 -9999 -9999 -9999 -9999 -9999 -9999 -9999 -9999 -9999 -9999 -9999 -9999 -9999 -9999 -9999 -9999 -9999 -9999 -9999 -9999 -9999 -9999 -9999 -9999 -9999 -9999 -9999 -9999 -9999 -9999 -9999 -9999 -9999 -9999 -9999 -9999 -9999 6.90992E-1 6.88733E-1 6.8667E-1 6.83102E-1 6.85731E-1 6.83933E-1 6.69162E-1 6.6561E-1 6.45928E-1 6.57997E-1 6.3093E-1 6.35182E-1 6.06342E-1 6.06692E-1 6.37326E-1 6.30815E-1 6.31678E-1 6.47204E-1 6.06549E-1 5.68082E-1 4.42452E-1 2.95283E-1 2.14115E-1 -9999 -9999 -9999 -9999 1.19748E-1 1.18502E-1 -9999 -9999 -9999 -9999 -9999 -9999 -9999 -9999 -9999 -9999 -9999 -9999 -9999 -9999 -9999 -9999 -9999 -9999 -9999 -9999 -9999 -9999
-9999 -9999 7.0822E-1 6.58652E-1 6.1085E-1 5.40433E-1 5.20419E-1 5.47019E-1 5.997E-1 6.71021E-1 6.84104E-1 6.29883E-1 5.86892E-1 5.64278E-1 5.96613E-1 6.30659E-1 6.69688E-1 6.48853E-1 5.61566E-1 5.6911E-1 6.19932E-1 6.57851E-1 6.3397E-1 6.67561E-1 6.97651E-1 6.91137E-1 6.91733E-1 6.8543E-1 6.83204E-1 6.62795E-1 -9999 -9999 -9999 -9999 -9999 -9999 -9999 -9999 -9999 -9999 -9999 -9999 -9999 -9999 -9999 -9999 -9999 -9999 -9999 -9999 -9999 -9999 -9999 -9999 -9999 -9999 -9999 -9999 -9999 -9999 -9999 -9999 -9999 -9999 -9999 -9999 -9999 -9999 -9999 -9999 -9999 -9999 -9999 -9999 -9999 -9999 -9999 -9999 -9999 -9999 -9999 -9999 -9999 -9999 -9999 -9999 -9999 -9999 -9999 -9999 -9999 -9999 -9999 -9999 -9999 -9999 -9999 -9999 -9999 -9999 -9999 -9999 -9999 -9999 -9999 -9999 -9999 -9999 -9999 -9999 -9999 -9999 -9999 -9999 -9999 -9999 -9999 -9999 -9999 -9999 7.03653E-1 6.97882E-1 6.89938E-1 6.75807E-1 6.50817E-1 6.20384E-1 6.43005E-1 6.54676E-1 6.49311E-1 6.5583E-1 6.51958E-1 6.33021E-1 6.26758E-1 6.33043E-1 6.36443E-1 6.54193E-1 6.7315E-1 6.31983E-1 5.90782E-1 5.0748E-1 4.38699E-1 3.98075E-1 2.74381E-1 1.68009E-1 1.90216E-1 1.65888E-1 1.92263E-1 1.4109E-1 1.09884E-1 -9999 -9999 -9999 -9999 -9999 -9999 -9999 -9999 -9999 -9999 -9999 -9999 -9999 -9999 -9999 -9999 -9999 -9999 -9999 -9999 -9999
-9999 -9999 7.15805E-1 6.5122E-1 6.37224E-1 6.01229E-1 5.13976E-1 4.85565E-1 4.80801E-1 5.14753E-1 5.90599E-1 6.289E-1 5.84669E-1 5.29126E-1 5.22531E-1 5.33619E-1 5.70768E-1 5.65508E-1 5.7799E-1 6.16972E-1 6.53993E-1 6.82335E-1 6.85843E-1 6.82968E-1 6.82351E-1 6.92432E-1 7.25329E-1 7.59409E-1 7.36869E-1 7.015E-1 -9999 -9999 -9999 -9999 -9999 -9999 -9999 -9999 -9999 -9999 -9999 -9999 -9999 -9999 -9999 -9999 -9999 -9999 -9999 -9999 -9999 -9999 -9999 -9999 -9999 -9999 -9999 -9999 -9999 -9999 -9999 -9999 -9999 -9999 -9999 -9999 -9999 -9999 -9999 -9999 -9999 -9999 -9999 -9999 -9999 -9999 -9999 -9999 -9999 -9999 -9999 -9999 -9999 -9999 -9999 -9999 -9999 -9999 -9999 -9999 -9999 -9999 -9999 -9999 -9999 -9999 -9999 -9999 -9999 -9999 -9999 -9999 -9999 -9999 -9999 -9999 -9999 -9999 -9999 -9999 -9999 -9999 -9999 -9999 -9999 -9999 -9999 -9999 -9999 6.94539E-1 6.913E-1 6.89795E-1 6.86712E-1 6.83745E-1 6.7128E-1 6.27188E-1 6.4757E-1 6.49371E-1 6.53948E-1 6.52387E-1 6.66532E-1 6.49684E-1 6.29477E-1 6.34519E-1 6.54531E-1 6.56244E-1 6.68921E-1 6.54869E-1 6.08325E-1 4.641E-1 3.51401E-1 2.91881E-1 2.20175E-1 1.55959E-1 2.06699E-1 1.80383E-1 1.77253E-1 1.80495E-1 -9999 1.49988E-1 1.50647E-1 1.14827E-1 -9999 -9999 -9999 -9999 -9999 -9999 -9999 -9999 -9999 -9999 -9999 -9999 -9999 -9999 -9999 -9999 -9999 -9999
-9999 -9999 6.92769E-1 6.57315E-1 6.43197E-1 6.10948E-1 5.8279E-1 5.50074E-1 4.68121E-1 4.57764E-1 4.85985E-1 5.36767E-1 5.74333E-1 5.8385E-1 5.3615E-1 4.91451E-1 4.86384E-1 5.21856E-1 6.25751E-1 6.5836E-1 6.91406E-1 6.87613E-1 7.11136E-1 7.16283E-1 7.15424E-1 7.45506E-1 7.5912E-1 7.47304E-1 7.14639E-1 7.32171E-1 7.12185E-1 -9999 -9999 -9999 -9999 -9999 -9999 -9999 -9999 -9999 -9999 -9999 -9999 -9999 -9999 -9999 -9999 -9999 -9999 -9999 -9999 -9999 -9999 -9999 -9999 -9999 -9999 -9999 -9999 -9999 -9999 -9999 -9999 -9999 -9999 -9999 -9999 -9999 -9999 -9999 -9999 -9999 -9999 -9999 -9999 -9999 -9999 -9999 -9999 -9999 -9999 -9999 -9999 -9999 -9999 -9999 -9999 -9999 -9999 -9999 -9999 -9999 -9999 -9999 -9999 -9999 -9999 -9999 -9999 -9999 -9999 -9999 -9999 -9999 -9999 -9999 -9999 -9999 -9999 -9999 -9999 -9999 -9999 -9999 -9999 -9999 -9999 -9999 -9999 6.95361E-1 6.8299E-1 6.91176E-1 6.89673E-1 6.83151E-1 6.77522E-1 6.67906E-1 6.54192E-1 6.53481E-1 6.43422E-1 6.47881E-1 6.70535E-1 6.57327E-1 6.63993E-1 6.36426E-1 6.31669E-1 6.45744E-1 6.41146E-1 6.46232E-1 6.33785E-1 4.73318E-1 2.23261E-1 1.79969E-1 1.43077E-1 1.19968E-1 1.52726E-1 1.23581E-1 1.07037E-1 1.62538E-1 1.86864E-1 1.57343E-1 1.47476E-1 1.15325E-1 9.70085E-2 7.74976E-2 6.74808E-2 6.57469E-2 7.41243E-2 8.9427E-2 7.18101E-2 6.66662E-2 6.16542E-2 6.71973E-2 -9999 -9999 -9999 -9999 -9999 -9999 -9999 -9999
-9999 -9999 7.4085E-1 7.13373E-1 7.0902E-1 6.77823E-1 6.333E-1 5.96683E-1 5.2478E-1 4.14154E-1 5.08388E-1 5.79458E-1 5.48892E-1 5.16083E-1 5.09446E-1 4.61037E-1 4.64265E-1 5.12625E-1 5.72167E-1 6.176E-1 6.65343E-1 6.73066E-1 6.94465E-1 7.03139E-1 7.15745E-1 7.59745E-1 7.41308E-1 7.3628E-1 7.3195E-1 7.12008E-1 7.21612E-1 -9999 -9999 -9999 -9999 -9999 -9999 -9999 -9999 -9999 -9999 -9999 -9999 -9999 -9999 -9999 -9999 -9999 -9999 -9999 -9999 -9999 -9999 -9999 -9999 -9999 -9999 -9999 -9999 -9999 -9999 -9999 -9999 -9999 -9999 -9999 -9999 -9999 -9999 -9999 -9999 -9999 -9999 -9999 -9999 -9999 -9999 -9999 -9999 -9999 -9999 -9999 -9999 -9999 -9999 -9999 -9999 -9999 -9999 -9999 -9999 -9999 -9999 -9999 -9999 -9999 -9999 -9999 -9999 -9999 -9999 -9999 -9999 -9999 -9999 -9999 -9999 -9999 -9999 -9999 -9999 -9999 -9999 -9999 -9999 -9999 -9999 -9999 -9999 -9999 7.00165E-1 7.13839E-1 7.12382E-1 6.83553E-1 6.34989E-1 6.29402E-1 6.43189E-1 6.42514E-1 6.22205E-1 6.32493E-1 6.42238E-1 6.47696E-1 6.69518E-1 6.56138E-1 6.40416E-1 6.32469E-1 6.34959E-1 6.47185E-1 6.37161E-1 4.98212E-1 2.83136E-1 2.06861E-1 1.27023E-1 1.05089E-1 1.3514E-1 1.06158E-1 1.30059E-1 1.58129E-1 1.42957E-1 1.26462E-1 1.24257E-1 1.01412E-1 1.36907E-1 1.13301E-1 8.94794E-2 9.29557E-2 9.96775E-2 1.12359E-1 6.86346E-2 6.35731E-2 5.45798E-2 6.56529E-2 6.75736E-2 5.38635E-2 -9999 -9999 -9999 -9999 -9999 -9999
-9999 -9999 -9999 -9999 7.18569E-1 6.67949E-1 6.10294E-1 5.31609E-1 5.52425E-1 4.54487E-1 4.65892E-1 5.51588E-1 4.94398E-1 5.60183E-1 4.94586E-1 4.43754E-1 4.66894E-1 4.92242E-1 5.95413E-1 6.03407E-1 6.03347E-1 6.78434E-1 6.53851E-1 6.73942E-1 7.09759E-1 7.15563E-1 7.32001E-1 7.39175E-1 7.24158E-1 7.53579E-1 7.30373E-1 -9999 -9999 -9999 -9999 -9999 -9999 -9999 -9999 -9999 -9999 -9999 -9999 -9999 -9999 -9999 -9999 -9999 -9999 -9999 -9999 -9999 -9999 -9999 -9999 -9999 -9999 -9999 -9999 -9999 -9999 -9999 -9999 -9999 -9999 -9999 -9999 -9999 -9999 -9999 -9999 -9999 -9999 -9999 -9999 -9999 -9999 -9999 -9999 -9999 -9999 -9999 -9999 -9999 -9999 -9999 -9999 -9999 -9999 -9999 -9999 -9999 -9999 -9999 -9999 -9999 -9999 -9999 -9999 -9999 -9999 -9999 -9999 -9999 -9999 -9999 -9999 -9999 6.34134E-1 -9999 -9999 -9999 -9999 -9999 -9999 -9999 -9999 -9999 -9999 -9999 -9999 -9999 6.90738E-1 6.95439E-1 6.58995E-1 6.26308E-1 6.32182E-1 6.34469E-1 6.28776E-1 6.35402E-1 6.60159E-1 6.66938E-1 6.8803E-1 6.78905E-1 6.63992E-1 6.59979E-1 6.20491E-1 6.19839E-1 6.25973E-1 5.11543E-1 2.49918E-1 1.95542E-1 1.50955E-1 1.21209E-1 1.2391E-1 1.37798E-1 1.63853E-1 1.49301E-1 1.22597E-1 1.16004E-1 1.05915E-1 9.41472E-2 1.12351E-1 8.80979E-2 8.45257E-2 6.40276E-2 5.05382E-2 7.78352E-2 9.45673E-2 9.37765E-2 7.21498E-2 9.81642E-2 6.49357E-2 5.94356E-2 -9999 -9999 -9999 -9999 -9999 -9999
-9999 -9999 -9999 -9999 6.82254E-1 6.35574E-1 6.08838E-1 5.37805E-1 4.8221E-1 4.1881E-1 3.90771E-1 4.40857E-1 4.23631E-1 5.2108E-1 4.73047E-1 4.2189E-1 4.67397E-1 4.60295E-1 4.91288E-1 5.35799E-1 6.32699E-1 6.48953E-1 6.25676E-1 6.3328E-1 6.4775E-1 6.91204E-1 6.99636E-1 7.14676E-1 7.60632E-1 7.31844E-1 7.68643E-1 7.32088E-1 -9999 -9999 -9999 -9999 -9999 -9999 -9999 -9999 -9999 -9999 -9999 -9999 -9999 -9999 -9999 -9999 -9999 -9999 -9999 -9999 -9999 -9999 -9999 -9999 -9999 -9999 -9999 -9999 -9999 -9999 -9999 -9999 -9999 -9999 -9999 -9999 -9999 -9999 -9999 -9999 -9999 -9999 -9999 -9999 -9999 -9999 -9999 -9999 -9999 -9999 -9999 -9999 -9999 -9999 -9999 -9999 -9999 -9999 -9999 -9999 -9999 -9999 -9999 -9999 -9999 -9999 -9999 -9999 -9999 -9999 -9999 -9999 -9999 -9999 5.87549E-1 5.89314E-1 6.1313E-1 -9999 -9999 -9999 -9999 -9999 -9999 -9999 -9999 -9999 -9999 -9999 -9999 -9999 7.13451E-1 6.78571E-1 6.59599E-1 6.24356E-1 6.27024E-1 6.22143E-1 6.32172E-1 6.65851E-1 6.9637E-1 7.02639E-1 6.80381E-1 6.83374E-1 6.62004E-1 6.38069E-1 6.23519E-1 6.15346E-1 6.37829E-1 6.11294E-1 3.60574E-1 2.06831E-1 1.6454E-1 1.44636E-1 1.42536E-1 1.41322E-1 1.87876E-1 1.44984E-1 1.3293E-1 1.2774E-1 1.12826E-1 9.12162E-2 1.19529E-1 1.17109E-1 1.10286E-1 8.30013E-2 6.51443E-2 7.45075E-2 7.32489E-2 1.14142E-1 1.12812E-1 1.0642E-1 6.69299E-2 -9999 -9999 -9999 -9999 -9999 -9999 -9999
-9999 -9999 -9999 -9999 -9999 6.05993E-1 5.95535E-1 5.59396E-1 4.83136E-1 4.4432E-1 4.09816E-1 4.61374E-1 4.83105E-1 4.83362E-1 4.28586E-1 4.33311E-1 4.37753E-1 4.66964E-1 4.6592E-1 4.58076E-1 5.02072E-1 6.11484E-1 6.55111E-1 6.32302E-1 6.49763E-1 6.51919E-1 6.70893E-1 6.41676E-1 7.00721E-1 6.98709E-1 7.42789E-1 7.30604E-1 7.48225E-1 -9999 -9999 -9999 -9999 -9999 -9999 -9999 -9999 -9999 -9999 -9999 -9999 -9999 -9999 -9999 -9999 -9999 -9999 -9999 -9999 -9999 -9999 -9999 -9999 -9999 -9999 -9999 -9999 -9999 -9999 -9999 -9999 -9999 -9999 -9999 -9999 -9999 -9999 -9999 -9999 -9999 -9999 -9999 -9999 -9999 -9999 -9999 -9999 -9999 -9999 -9999 -9999 -9999 -9999 -9999 -9999 -9999 -9999 -9999 -9999 -9999 -9999 -9999 -9999 -9999 -9999 -9999 -9999 -9999 -9999 -9999 -9999 -9999 6.32192E-1 6.31203E-1 6.34808E-1 -9999 -9999 -9999 -9999 -9999 -9999 -9999 -9999 -9999 -9999 -9999 -9999 -9999 7.04051E-1 6.89537E-1 6.5066E-1 6.12503E-1 6.1625E-1 6.30744E-1 6.47496E-1 6.75644E-1 6.84716E-1 7.01903E-1 6.83363E-1 6.91828E-1 6.50652E-1 6.8097E-1 6.4759E-1 6.37341E-1 6.36883E-1 6.39032E-1 5.49898E-1 3.02806E-1 2.03502E-1 1.52852E-1 1.57488E-1 1.43243E-1 1.76915E-1 1.61505E-1 1.71935E-1 1.44634E-1 1.19731E-1 9.73188E-2 9.7999E-2 1.15139E-1 9.86264E-2 7.81874E-2 6.39266E-2 6.11878E-2 7.64095E-2 5.6097E-2 9.12595E-2 1.04361E-1 8.29709E-2 5.29754E-2 -9999 -9999 -9999 -9999 -9999 -9999
-9999 -9999 -9999 -9999 -9999 -9999 -9999 -9999 5.41434E-1 4.69357E-1 4.24133E-1 4.29221E-1 4.20223E-1 4.69468E-1 4.24755E-1 4.78575E-1 4.69974E-1 4.81147E-1 5.01389E-1 4.94739E-1 4.95541E-1 4.90971E-1 5.94293E-1 6.6567E-1 6.52082E-1 6.37241E-1 6.25586E-1 5.993E-1 5.56059E-1 5.9577E-1 6.45381E-1 6.87152E-1 7.36685E-1 -9999 -9999 -9999 -9999 -9999 -9999 -9999 -9999 -9999 -9999 -9999 -9999 -9999 -9999 -9999 -9999 -9999 -9999 -9999 -9999 -9999 -9999 -9999 -9999 -9999 -9999 -9999 -9999 -9999 -9999 -9999 -9999 -9999 -9999 -9999 -9999 -9999 -9999 -9999 -9999 -9999 -9999 -9999 -9999 -9999 -9999 -9999 -9999 -9999 -9999 -9999 -9999 -9999 -9999 -9999 -9999 -9999 -9999 -9999 -9999 -9999 -9999 -9999 -9999 -9999 -9999 -9999 -9999 -9999 -9999 -9999 -9999 6.71928E-1 6.66293E-1 6.78217E-1 6.76555E-1 6.64347E-1 -9999 -9999 -9999 -9999 -9999 -9999 -9999 -9999 -9999 -9999 -9999 -9999 7.20251E-1 6.9269E-1 6.61197E-1 6.48179E-1 6.4724E-1 6.51107E-1 6.4941E-1 6.63407E-1 6.70751E-1 6.8952E-1 7.21246E-1 6.94232E-1 6.43723E-1 6.58698E-1 6.7805E-1 6.59989E-1 6.56133E-1 6.50236E-1 6.08721E-1 4.12814E-1 2.5467E-1 1.68631E-1 1.39524E-1 1.5866E-1 2.00883E-1 1.72735E-1 1.93684E-1 1.7672E-1 1.27528E-1 9.40968E-2 1.15269E-1 1.41345E-1 1.26665E-1 8.55523E-2 7.17473E-2 6.28756E-2 6.00855E-2 5.65087E-2 7.6648E-2 9.09645E-2 7.30444E-2 5.21614E-2 3.96279E-2 -9999 -9999 -9999 -9999 -9999
-9999 -9999 -9999 -9999 -9999 -9999 -9999 -9999 -9999 -9999 4.31738E-1 4.42545E-1 4.1942E-1 4.23982E-1 4.57385E-1 4.25757E-1 4.72509E-1 5.1174E-1 5.34988E-1 5.33106E-1 5.25294E-1 4.79555E-1 4.89451E-1 5.59044E-1 6.38384E-1 6.60045E-1 6.19032E-1 5.78378E-1 5.53327E-1 5.53033E-1 5.86369E-1 6.58266E-1 6.88514E-1 7.48429E-1 -9999 -9999 -9999 -9999 -9999 -9999 -9999 -9999 -9999 -9999 -9999 -9999 -9999 -9999 -9999 -9999 -9999 -9999 -9999 -9999 -9999 -9999 -9999 -9999 -9999 -9999 -9999 -9999 -9999 -9999 -9999 -9999 -9999 -9999 -9999 -9999 -9999 -9999 -9999 -9999 -9999 -9999 -9999 -9999 -9999 -9999 -9999 -9999 -9999 -9999 -9999 -9999 -9999 -9999 -9999 -9999 -9999 -9999 -9999 -9999 -9999 -9999 -9999 -9999 -9999 -9999 -9999 -9999 -9999 -9999 6.21132E-1 6.7718E-1 6.90677E-1 6.75766E-1 6.74776E-1 -9999 -9999 -9999 -9999 -9999 -9999 -9999 -9999 -9999 7.16312E-1 -9999 7.335E-1 7.24852E-1 7.20619E-1 7.13519E-1 7.01634E-1 6.66329E-1 6.6315E-1 6.70371E-1 6.85831E-1 6.85399E-1 6.83479E-1 6.97002E-1 7.22858E-1 7.08762E-1 6.80372E-1 6.80531E-1 6.76887E-1 6.76495E-1 6.78191E-1 6.68612E-1 6.57208E-1 4.81622E-1 3.04837E-1 1.97379E-1 1.72683E-1 1.68921E-1 2.19537E-1 2.07019E-1 1.91317E-1 1.53317E-1 1.42229E-1 9.81158E-2 1.17711E-1 1.43862E-1 1.28503E-1 1.13467E-1 1.10773E-1 7.61849E-2 6.09516E-2 4.94389E-2 4.80163E-2 6.80518E-2 4.75234E-2 4.08009E-2 3.24478E-2 2.78541E-2 -9999 -9999 -9999 -9999
-9999 -9999 -9999 -9999 -9999 -9999 -9999 -9999 4.58292E-1 4.49994E-1 4.43623E-1 4.5062E-1 4.73536E-1 4.13242E-1 4.85567E-1 4.93079E-1 4.16827E-1 4.35423E-1 4.98461E-1 5.46653E-1 5.41868E-1 5.23365E-1 4.78772E-1 4.59944E-1 5.06891E-1 5.73697E-1 6.14259E-1 5.58368E-1 5.11936E-1 5.6842E-1 6.20676E-1 6.75221E-1 7.02559E-1 6.87512E-1 -9999 -9999 -9999 -9999 -9999 -9999 -9999 -9999 -9999 -9999 -9999 -9999 -9999 -9999 -9999 -9999 -9999 -9999 -9999 -9999 -9999 -9999 -9999 -9999 -9999 -9999 -9999 -9999 -9999 -9999 -9999 -9999 -9999 -9999 -9999 -9999 -9999 -9999 -9999 -9999 -9999 -9999 -9999 -9999 -9999 -9999 -9999 -9999 -9999 -9999 -9999 -9999 -9999 -9999 -9999 -9999 -9999 -9999 -9999 -9999 -9999 -9999 -9999 -9999 -9999 -9999 -9999 -9999 -9999 6.00115E-1 6.25582E-1 6.63751E-1 6.85642E-1 6.97299E-1 7.01867E-1 -9999 -9999 -9999 -9999 -9999 -9999 -9999 -9999 6.96529E-1 6.88075E-1 6.97619E-1 7.10031E-1 7.18918E-1 7.30025E-1 7.27744E-1 7.16316E-1 6.88175E-1 6.60531E-1 6.77587E-1 6.82378E-1 6.79482E-1 6.73245E-1 6.90604E-1 7.03527E-1 7.0027E-1 6.98164E-1 7.07947E-1 7.23301E-1 7.29029E-1 7.06908E-1 6.69814E-1 6.69276E-1 5.81167E-1 4.18216E-1 2.36917E-1 1.79262E-1 1.84955E-1 2.43179E-1 2.46763E-1 1.95757E-1 1.48908E-1 1.29715E-1 1.07646E-1 1.11604E-1 9.67245E-2 9.68011E-2 8.50289E-2 7.19774E-2 6.08089E-2 4.99779E-2 4.88223E-2 6.83629E-2 6.84726E-2 7.31191E-2 6.46309E-2 4.14578E-2 4.16113E-2 -9999 -9999 -9999 -9999
-9999 -9999 -9999 -9999 -9999 -9999 -9999 4.53897E-1 4.34682E-1 4.41682E-1 4.22108E-1 4.21768E-1 4.42842E-1 4.37047E-1 4.20457E-1 4.12878E-1 3.97152E-1 4.72806E-1 4.58316E-1 4.83276E-1 5.42832E-1 5.53129E-1 5.13032E-1 5.00337E-1 4.7387E-1 4.73793E-1 5.10202E-1 5.04637E-1 4.68016E-1 5.71321E-1 6.28496E-1 6.77491E-1 7.10525E-1 7.05181E-1 -9999 -9999 -9999 -9999 -9999 -9999 -9999 -9999 -9999 -9999 -9999 -9999 -9999 -9999 -9999 -9999 -9999 -9999 -9999 -9999 -9999 -9999 -9999 -9999 -9999 -9999 -9999 -9999 -9999 -9999 -9999 -9999 -9999 -9999 -9999 -9999 -9999 -9999 -9999 -9999 -9999 -9999 -9999 -9999 -9999 -9999 -9999 -9999 -9999 -9999 -9999 -9999 -9999 -9999 -9999 -9999 -9999 -9999 -9999 -9999 -9999 -9999 -9999 -9999 -9999 -9999 -9999 -9999 -9999 5.51033E-1 5.5709E-1 6.15637E-1 6.75579E-1 6.86069E-1 6.98815E-1 -9999 -9999 -9999 -9999 -9999 -9999 -9999 -9999 6.82059E-1 6.23504E-1 6.32233E-1 6.81759E-1 7.26163E-1 7.32409E-1 7.32435E-1 7.29557E-1 7.12556E-1 6.91099E-1 6.9831E-1 6.65692E-1 6.52966E-1 6.78298E-1 6.93224E-1 6.99908E-1 7.21765E-1 7.15941E-1 7.18397E-1 7.26089E-1 7.049E-1 6.75721E-1 6.68109E-1 6.77659E-1 6.30301E-1 4.62261E-1 2.69575E-1 1.89472E-1 2.0317E-1 2.7736E-1 2.65224E-1 2.09026E-1 1.54631E-1 1.35733E-1 1.27014E-1 9.94912E-2 7.75881E-2 1.06787E-1 1.21994E-1 1.18567E-1 8.48597E-2 8.39037E-2 6.87107E-2 4.85293E-2 3.74226E-2 4.7904E-2 5.22016E-2 6.62228E-2 5.30662E-2 3.77024E-2 2.62755E-2 4.83435E-2 -9999
-9999 -9999 -9999 -9999 -9999 -9999 4.80357E-1 4.6492E-1 4.61337E-1 4.83786E-1 4.51218E-1 4.08812E-1 4.40748E-1 4.65684E-1 4.70166E-1 4.4717E-1 4.27184E-1 4.05363E-1 4.501E-1 4.78017E-1 4.7709E-1 5.09941E-1 5.46432E-1 5.44458E-1 5.22374E-1 4.98576E-1 4.80251E-1 4.71458E-1 4.54339E-1 4.67331E-1 5.054E-1 6.00645E-1 6.82949E-1 7.20261E-1 7.13923E-1 -9999 -9999 -9999 -9999 -9999 -9999 -9999 -9999 -9999 -9999 -9999 -9999 -9999 -9999 -9999 -9999 -9999 -9999 -9999 -9999 -9999 -9999 -9999 -9999 -9999 -9999 -9999 -9999 -9999 -9999 -9999 -9999 -9999 -9999 -9999 -9999 -9999 -9999 -9999 -9999 -9999 -9999 -9999 -9999 -9999 -9999 -9999 -9999 -9999 -9999 -9999 -9999 -9999 -9999 -9999 -9999 -9999 -9999 -9999 -9999 -9999 -9999 -9999 -9999 -9999 -9999 -9999 -9999 -9999 -9999 5.44699E-1 5.96035E-1 -9999 -9999 -9999 -9999 -9999 -9999 -9999 7.015E-1 -9999 -9999 6.57068E-1 6.04081E-1 5.87312E-1 6.36085E-1 7.08406E-1 7.32538E-1 7.29326E-1 7.28517E-1 7.27824E-1 7.23278E-1 7.04723E-1 6.64849E-1 6.60646E-1 6.69434E-1 7.02656E-1 7.43059E-1 7.34864E-1 7.12397E-1 6.96105E-1 7.0083E-1 6.77274E-1 6.62221E-1 6.60708E-1 6.46407E-1 6.73826E-1 5.6589E-1 3.78804E-1 2.67953E-1 2.39912E-1 2.48541E-1 2.53347E-1 2.13712E-1 1.65306E-1 1.49989E-1 1.27276E-1 1.10014E-1 8.782E-2 7.95031E-2 7.48898E-2 6.46015E-2 9.55979E-2 8.47585E-2 6.25257E-2 4.16754E-2 3.17693E-2 2.7081E-2 4.0362E-2 5.02218E-2 3.14781E-2 5.07028E-2 -9999 -9999 -9999
-9999 -9999 -9999 -9999 -9999 -9999 4.58896E-1 4.73442E-1 4.66411E-1 4.31776E-1 4.52762E-1 4.76149E-1 4.54803E-1 4.56564E-1 4.84657E-1 5.13151E-1 4.89436E-1 4.54056E-1 4.23476E-1 4.24754E-1 4.77353E-1 4.63304E-1 4.95666E-1 5.05021E-1 5.29459E-1 5.1473E-1 5.05069E-1 4.65042E-1 4.72086E-1 4.59171E-1 5.56973E-1 6.18384E-1 6.59575E-1 6.994E-1 6.58177E-1 -9999 -9999 -9999 -9999 -9999 -9999 -9999 -9999 -9999 -9999 -9999 -9999 -9999 -9999 -9999 -9999 -9999 -9999 -9999 -9999 -9999 -9999 -9999 -9999 -9999 -9999 -9999 -9999 -9999 -9999 -9999 -9999 -9999 -9999 -9999 -9999 -9999 -9999 -9999 -9999 -9999 -9999 -9999 -9999 -9999 -9999 -9999 -9999 -9999 -9999 -9999 -9999 -9999 -9999 -9999 -9999 2.91503E-1 3.03777E-1 3.31451E-1 4.264E-1 4.75475E-1 -9999 -9999 -9999 -9999 -9999 -9999 -9999 -9999 -9999 5.85733E-1 -9999 -9999 -9999 -9999 -9999 -9999 -9999 -9999 7.01515E-1 7.00329E-1 -9999 6.5868E-1 6.01011E-1 5.81787E-1 5.90152E-1 6.56553E-1 7.16255E-1 7.37122E-1 7.33693E-1 7.39073E-1 7.34391E-1 7.03341E-1 6.85588E-1 6.714E-1 6.52523E-1 6.78164E-1 7.20241E-1 7.1227E-1 6.77388E-1 6.78867E-1 6.72147E-1 6.57855E-1 6.54235E-1 6.41241E-1 6.35551E-1 6.84325E-1 6.17407E-1 4.39782E-1 3.85461E-1 3.20666E-1 2.94387E-1 2.48466E-1 2.22182E-1 1.80328E-1 1.66942E-1 1.62224E-1 1.19246E-1 8.29699E-2 6.33698E-2 6.15332E-2 5.06518E-2 7.85364E-2 6.01839E-2 5.86632E-2 5.18482E-2 3.32333E-2 3.3065E-2 3.66811E-2 4.899E-2 5.05178E-2 4.62555E-2 -9999 -9999 -9999
-9999 -9999 -9999 -9999 5.05868E-1 4.938E-1 4.49749E-1 4.74468E-1 4.76889E-1 4.49479E-1 4.32939E-1 4.24927E-1 4.38268E-1 4.55362E-1 4.51506E-1 4.74289E-1 4.93152E-1 5.0598E-1 4.8731E-1 4.56228E-1 4.30686E-1 4.30539E-1 5.19912E-1 5.18753E-1 5.15138E-1 5.15742E-1 5.07846E-1 4.72761E-1 4.56239E-1 4.39646E-1 5.18704E-1 5.86361E-1 6.11942E-1 6.86656E-1 6.76834E-1 6.87894E-1 -9999 -9999 -9999 -9999 -9999 -9999 -9999 -9999 -9999 -9999 -9999 -9999 -9999 -9999 -9999 -9999 -9999 -9999 -9999 -9999 -9999 -9999 -9999 -9999 -9999 -9999 -9999 -9999 -9999 -9999 -9999 -9999 -9999 -9999 -9999 -9999 -9999 -9999 -9999 -9999 -9999 -9999 -9999 -9999 -9999 -9999 -9999 -9999 -9999 -9999 -9999 -9999 -9999 -9999 3.3409E-1 2.91674E-1 2.62447E-1 2.90865E-1 4.00796E-1 4.57233E-1 -9999 4.62383E-1 5.10715E-1 5.55214E-1 -9999 -9999 -9999 -9999 6.75511E-1 6.64871E-1 6.60645E-1 6.44787E-1 -9999 -9999 -9999 6.812E-1 6.85695E-1 6.96394E-1 6.97092E-1 6.87806E-1 6.75263E-1 6.45214E-1 6.24883E-1 5.99461E-1 5.92721E-1 6.37516E-1 6.94832E-1 7.43145E-1 7.56274E-1 7.43401E-1 7.35107E-1 7.02968E-1 6.96303E-1 6.71566E-1 6.58901E-1 6.84165E-1 7.17927E-1 6.84385E-1 6.56586E-1 6.70001E-1 6.63351E-1 6.43237E-1 6.42219E-1 6.3097E-1 6.35881E-1 6.86719E-1 6.06273E-1 4.92615E-1 4.14896E-1 3.98661E-1 3.34511E-1 2.49065E-1 2.23633E-1 1.91874E-1 1.90241E-1 1.6792E-1 1.23433E-1 8.49138E-2 8.24307E-2 6.96343E-2 5.104E-2 6.10845E-2 4.0402E-2 4.27608E-2 4.90704E-2 4.01096E-2 2.7847E-2 3.26425E-2 5.1951E-2 4.61968E-2 4.74487E-2 3.92851E-2 -9999 -9999
-9999 -9999 -9999 4.88481E-1 4.71922E-1 4.44328E-1 4.37742E-1 4.5067E-1 4.54997E-1 4.56852E-1 4.51931E-1 4.3369E-1 4.15768E-1 4.25167E-1 4.37546E-1 4.77541E-1 4.72932E-1 4.71928E-1 4.72976E-1 4.66616E-1 4.77715E-1 4.14075E-1 5.04099E-1 5.05089E-1 5.30836E-1 5.84548E-1 5.32516E-1 4.72335E-1 4.77896E-1 4.6258E-1 4.76839E-1 5.02678E-1 5.67102E-1 6.75777E-1 6.55068E-1 6.36814E-1 -9999 -9999 -9999 -9999 -9999 -9999 -9999 -9999 -9999 -9999 -9999 -9999 -9999 -9999 -9999 -9999 -9999 -9999 -9999 -9999 -9999 -9999 -9999 -9999 -9999 -9999 -9999 -9999 -9999 -9999 -9999 -9999 -9999 -9999 -9999 -9999 -9999 -9999 -9999 -9999 -9999 -9999 -9999 -9999 -9999 -9999 -9999 -9999 -9999 -9999 -9999 -9999 -9999 -9999 -9999 3.20849E-1 2.6432E-1 2.95342E-1 4.14342E-1 4.23954E-1 4.51359E-1 4.44442E-1 4.47183E-1 4.93427E-1 4.91463E-1 -9999 -9999 6.39218E-1 6.77638E-1 6.52265E-1 6.38726E-1 6.00804E-1 -9999 -9999 6.81678E-1 6.90929E-1 6.97435E-1 7.08748E-1 6.91608E-1 6.81715E-1 6.70236E-1 6.66606E-1 6.2978E-1 6.03729E-1 6.19353E-1 6.40132E-1 6.74307E-1 7.19328E-1 7.21023E-1 7.08366E-1 7.19161E-1 7.23888E-1 7.36851E-1 7.0646E-1 6.80883E-1 6.95796E-1 6.92745E-1 6.74467E-1 6.6215E-1 6.70295E-1 6.58459E-1 6.39858E-1 6.19565E-1 6.42478E-1 6.60976E-1 7.1076E-1 6.76592E-1 5.92515E-1 4.70377E-1 4.14196E-1 3.31392E-1 2.64093E-1 2.28184E-1 1.95031E-1 1.84683E-1 1.62097E-1 1.24284E-1 8.656E-2 9.52701E-2 7.58532E-2 4.57683E-2 4.25455E-2 4.55761E-2 4.06055E-2 3.36817E-2 3.31526E-2 3.47051E-2 3.14082E-2 4.55249E-2 3.64156E-2 3.96776E-2 2.58567E-2 -9999 -9999
-9999 -9999 -9999 3.70775E-1 4.7441E-1 4.44935E-1 4.39635E-1 4.3771E-1 4.32674E-1 4.13597E-1 4.47794E-1 4.55303E-1 4.51867E-1 4.39171E-1 4.46875E-1 4.68196E-1 4.52701E-1 4.63043E-1 4.3617E-1 4.32323E-1 4.63143E-1 4.52875E-1 4.02108E-1 4.56603E-1 4.37892E-1 4.66435E-1 5.11896E-1 4.94114E-1 4.7096E-1 4.44132E-1 4.80966E-1 4.57063E-1 5.17766E-1 6.09034E-1 6.21551E-1 5.12604E-1 5.81554E-1 6.58685E-1 6.22552E-1 -9999 -9999 -9999 -9999 -9999 -9999 -9999 -9999 -9999 -9999 -9999 -9999 -9999 -9999 -9999 -9999 -9999 -9999 -9999 -9999 -9999 -9999 -9999 -9999 -9999 -9999 -9999 -9999 -9999 -9999 -9999 -9999 -9999 -9999 -9999 -9999 -9999 -9999 -9999 -9999 -9999 -9999 -9999 -9999 -9999 -9999 -9999 -9999 -9999 -9999 -9999 -9999 -9999 2.73752E-1 3.63244E-1 3.80862E-1 4.00488E-1 4.17256E-1 4.13229E-1 4.19173E-1 4.97095E-1 5.20748E-1 4.88489E-1 4.95432E-1 5.26526E-1 5.32439E-1 5.58428E-1 5.61649E-1 5.35824E-1 -9999 6.32252E-1 6.7724E-1 7.06329E-1 7.11279E-1 6.96067E-1 6.92426E-1 6.791E-1 6.72107E-1 6.55572E-1 6.49455E-1 6.2988E-1 6.46906E-1 6.25312E-1 6.43885E-1 6.64729E-1 6.70778E-1 6.9479E-1 7.1061E-1 7.1793E-1 7.04798E-1 6.85499E-1 6.38868E-1 6.65062E-1 6.84635E-1 6.66578E-1 6.67364E-1 6.85301E-1 6.81406E-1 6.56789E-1 6.39952E-1 6.53234E-1 6.69754E-1 6.85882E-1 6.79534E-1 6.31366E-1 5.27048E-1 4.19717E-1 3.49658E-1 2.87487E-1 2.4251E-1 2.34739E-1 1.97027E-1 1.71375E-1 1.17415E-1 9.27551E-2 1.13177E-1 8.10545E-2 4.86056E-2 4.16693E-2 4.82122E-2 3.95751E-2 2.68833E-2 2.72633E-2 3.50073E-2 3.62012E-2 3.87437E-2 2.62435E-2 3.36965E-2 2.11061E-2 2.06309E-2 -9999
-9999 -9999 -9999 -9999 4.50557E-1 5.0601E-1 4.51995E-1 4.49604E-1 4.96277E-1 4.64928E-1 4.53488E-1 4.20259E-1 4.26609E-1 4.24269E-1 4.59951E-1 4.64091E-1 4.4759E-1 4.52746E-1 4.36273E-1 4.17674E-1 4.43563E-1 4.28728E-1 4.39681E-1 4.22179E-1 4.21476E-1 5.03596E-1 4.40901E-1 5.0952E-1 4.82262E-1 4.01783E-1 4.32695E-1 4.38038E-1 4.48878E-1 5.36599E-1 5.64125E-1 5.16943E-1 4.84823E-1 5.65097E-1 5.52042E-1 6.47538E-1 6.3332E-1 6.21786E-1 -9999 -9999 -9999 -9999 -9999 -9999 -9999 -9999 -9999 -9999 -9999 -9999 -9999 -9999 -9999 -9999 -9999 -9999 -9999 -9999 -9999 -9999 -9999 -9999 -9999 -9999 -9999 -9999 -9999 -9999 -9999 -9999 -9999 -9999 -9999 -9999 -9999 -9999 -9999 -9999 -9999 -9999 -9999 -9999 -9999 -9999 -9999 -9999 -9999 3.06526E-1 3.26966E-1 3.8972E-1 3.99547E-1 4.35296E-1 4.21364E-1 3.98234E-1 4.33253E-1 4.71062E-1 5.33325E-1 5.33263E-1 5.2077E-1 5.07509E-1 4.53652E-1 4.80562E-1 4.77302E-1 4.96716E-1 5.50327E-1 5.61922E-1 6.42936E-1 6.92336E-1 7.0138E-1 6.83286E-1 6.82549E-1 6.89237E-1 6.87421E-1 6.758E-1 6.8042E-1 6.6894E-1 6.39217E-1 6.01466E-1 6.08306E-1 6.51363E-1 6.64061E-1 6.93587E-1 7.04052E-1 6.928E-1 6.56601E-1 6.35088E-1 6.05414E-1 6.07763E-1 6.40036E-1 6.82052E-1 7.03039E-1 7.16621E-1 7.39493E-1 7.19929E-1 6.68248E-1 6.70031E-1 6.45721E-1 6.27506E-1 6.16524E-1 5.73956E-1 5.0349E-1 3.88958E-1 3.22926E-1 3.03422E-1 2.76762E-1 2.58716E-1 2.33977E-1 1.78737E-1 1.45838E-1 1.44677E-1 1.67821E-1 1.12493E-1 6.44849E-2 5.7764E-2 4.83551E-2 3.78051E-2 2.8411E-2 2.79691E-2 3.33502E-2 3.1501E-2 2.9676E-2 3.45372E-2 1.94981E-2 2.10802E-2 -9999 -9999
-9999 -9999 -9999 -9999 5.67706E-1 5.07137E-1 5.0659E-1 4.97958E-1 5.12342E-1 5.20697E-1 4.42424E-1 4.12829E-1 4.07178E-1 4.35057E-1 4.40095E-1 4.58013E-1 4.59694E-1 4.64267E-1 4.50817E-1 4.30664E-1 4.45384E-1 4.40926E-1 4.29307E-1 4.17328E-1 4.06637E-1 4.176E-1 4.84888E-1 4.28432E-1 4.20658E-1 4.02104E-1 4.25748E-1 4.47334E-1 4.2728E-1 4.80457E-1 5.61493E-1 5.17712E-1 5.05656E-1 4.59908E-1 5.40751E-1 6.30644E-1 5.61868E-1 5.70812E-1 5.94395E-1 5.92061E-1 5.82585E-1 -9999 -9999 -9999 -9999 -9999 -9999 -9999 -9999 -9999 -9999 -9999 -9999 -9999 -9999 -9999 -9999 -9999 -9999 -9999 -9999 -9999 -9999 -9999 -9999 -9999 -9999 -9999 -9999 -9999 -9999 -9999 -9999 -9999 -9999 -9999 -9999 -9999 -9999 -9999 -9999 -9999 -9999 -9999 -9999 -9999 -9999 -9999 3.99076E-1 4.16792E-1 4.31353E-1 4.51089E-1 4.42113E-1 4.11693E-1 4.57733E-1 4.97133E-1 5.52786E-1 5.46736E-1 5.65965E-1 5.35254E-1 5.01528E-1 4.78046E-1 4.79353E-1 4.75747E-1 4.6583E-1 4.97222E-1 5.6649E-1 6.24279E-1 6.76565E-1 6.54604E-1 6.80807E-1 6.8694E-1 6.95059E-1 6.85309E-1 6.86061E-1 6.8189E-1 6.47152E-1 6.37255E-1 6.10358E-1 6.26783E-1 6.56888E-1 6.92089E-1 7.05438E-1 6.78344E-1 6.36502E-1 6.17803E-1 6.29732E-1 6.01426E-1 5.46449E-1 6.27562E-1 6.82183E-1 7.05538E-1 7.45929E-1 7.28028E-1 6.89651E-1 6.76573E-1 6.56545E-1 6.24352E-1 6.11811E-1 5.69939E-1 4.83202E-1 3.85028E-1 2.9243E-1 2.6313E-1 2.32743E-1 2.19136E-1 1.78583E-1 1.83259E-1 1.83065E-1 2.092E-1 1.83354E-1 1.42181E-1 1.05678E-1 8.7649E-2 6.07495E-2 -9999 -9999 2.6232E-2 2.57129E-2 2.35162E-2 3.69413E-2 3.81254E-2 1.81089E-2 1.46186E-2 2.02869E-2 2.05237E-2
-9999 -9999 -9999 -9999 4.58891E-1 5.15446E-1 5.28685E-1 5.91335E-1 5.20001E-1 5.42318E-1 4.9736E-1 4.31675E-1 4.59909E-1 4.46336E-1 4.47303E-1 4.66638E-1 4.52582E-1 4.38021E-1 4.35378E-1 4.51126E-1 4.55554E-1 4.38642E-1 4.30652E-1 4.32571E-1 4.63602E-1 4.14424E-1 4.49508E-1 4.24879E-1 3.98299E-1 4.04065E-1 4.15252E-1 4.37514E-1 4.08175E-1 4.36422E-1 4.74053E-1 5.50495E-1 5.31212E-1 4.98057E-1 4.72766E-1 5.64408E-1 5.2894E-1 5.24341E-1 5.76311E-1 5.91778E-1 5.42327E-1 -9999 -9999 -9999 -9999 -9999 -9999 -9999 -9999 -9999 -9999 -9999 -9999 -9999 -9999 -9999 5.84062E-1 5.96913E-1 -9999 -9999 -9999 -9999 -9999 -9999 -9999 -9999 -9999 -9999 -9999 -9999 -9999 -9999 -9999 -9999 -9999 -9999 -9999 -9999 -9999 -9999 -9999 -9999 -9999 -9999 -9999 -9999 -9999 -9999 4.72606E-1 4.67731E-1 4.50404E-1 4.25369E-1 4.53858E-1 4.49321E-1 4.69184E-1 4.8217E-1 5.25085E-1 5.48279E-1 5.68855E-1 5.7716E-1 5.84155E-1 5.50153E-1 5.21401E-1 5.05106E-1 4.9226E-1 4.70366E-1 4.81109E-1 5.12997E-1 6.31756E-1 6.44569E-1 6.73317E-1 6.88029E-1 6.8826E-1 6.85567E-1 6.9513E-1 6.81533E-1 6.63405E-1 6.27323E-1 5.92588E-1 6.31364E-1 6.61652E-1 6.98091E-1 6.77226E-1 6.55561E-1 6.17913E-1 6.17696E-1 6.29456E-1 5.78626E-1 4.98641E-1 5.37701E-1 6.18871E-1 6.6037E-1 7.00408E-1 7.20473E-1 6.93076E-1 6.92737E-1 6.69544E-1 6.55209E-1 6.32751E-1 5.67844E-1 4.85133E-1 3.84886E-1 2.83898E-1 2.53414E-1 2.07013E-1 1.76362E-1 1.36218E-1 1.50899E-1 1.81785E-1 1.9044E-1 1.39408E-1 1.56968E-1 1.40864E-1 1.24297E-1 6.96991E-2 -9999 -9999 -9999 -9999 2.72817E-2 3.26901E-2 3.786E-2 1.98059E-2 1.30808E-2 1.75092E-2 -9999
3.04059E-1 2.9229E-1 2.92382E-1 2.66926E-1 2.94791E-1 4.0132E-1 5.20239E-1 6.34133E-1 5.79325E-1 5.62837E-1 5.50711E-1 4.90207E-1 4.65652E-1 4.57626E-1 4.88652E-1 4.74952E-1 4.29736E-1 4.17282E-1 4.22501E-1 4.18738E-1 4.24136E-1 3.96442E-1 4.25297E-1 4.37287E-1 4.68085E-1 4.41473E-1 4.32454E-1 4.48755E-1 4.33535E-1 4.1396E-1 4.57266E-1 4.23852E-1 4.15722E-1 4.23767E-1 4.17394E-1 4.75153E-1 5.04197E-1 4.49767E-1 4.60728E-1 4.85622E-1 5.12878E-1 5.03905E-1 5.35764E-1 5.57419E-1 5.5021E-1 5.95966E-1 -9999 -9999 -9999 -9999 -9999 -9999 -9999 -9999 -9999 -9999 -9999 -9999 5.72931E-1 5.48943E-1 5.75697E-1 5.87787E-1 5.77263E-1 -9999 -9999 -9999 -9999 -9999 -9999 -9999 -9999 -9999 -9999 -9999 -9999 -9999 -9999 -9999 -9999 -9999 -9999 -9999 -9999 -9999 -9999 -9999 -9999 -9999 -9999 -9999 -9999 4.09211E-1 4.34975E-1 4.30781E-1 4.06385E-1 3.72756E-1 3.73065E-1 3.77891E-1 4.16198E-1 4.40804E-1 5.12484E-1 5.29487E-1 5.70189E-1 6.04728E-1 6.07426E-1 5.88366E-1 6.06418E-1 6.0003E-1 5.50309E-1 5.09663E-1 5.02066E-1 5.21008E-1 5.87365E-1 6.22524E-1 6.6713E-1 6.93939E-1 6.97373E-1 6.95151E-1 6.8527E-1 6.82453E-1 6.53125E-1 6.22047E-1 6.17899E-1 6.44166E-1 6.47826E-1 6.74739E-1 6.79786E-1 6.68363E-1 6.47436E-1 6.44152E-1 6.41007E-1 6.25539E-1 5.81875E-1 5.97648E-1 6.2732E-1 6.0125E-1 6.5414E-1 6.72089E-1 6.56128E-1 6.47648E-1 6.30797E-1 6.16398E-1 5.86939E-1 5.21367E-1 4.7957E-1 4.03819E-1 3.29047E-1 2.67322E-1 1.96516E-1 1.2501E-1 1.07553E-1 1.16584E-1 1.3846E-1 1.43454E-1 1.2561E-1 1.39223E-1 1.62579E-1 1.31103E-1 1.07311E-1 -9999 -9999 -9999 -9999 -9999 2.48761E-2 2.62576E-2 1.44434E-2 -9999 -9999 -9999
2.88764E-1 2.9954E-1 3.13577E-1 3.52756E-1 2.43316E-1 3.32432E-1 4.55515E-1 4.89987E-1 4.84343E-1 6.07146E-1 5.23615E-1 4.78762E-1 5.09328E-1 4.8038E-1 5.09443E-1 4.9359E-1 4.28285E-1 4.56472E-1 4.50484E-1 4.05963E-1 4.43681E-1 3.89851E-1 4.17549E-1 4.26456E-1 4.33484E-1 4.56817E-1 4.50044E-1 4.41639E-1 4.30434E-1 4.2309E-1 4.3291E-1 4.19789E-1 4.12749E-1 4.06779E-1 4.31623E-1 4.56708E-1 4.60264E-1 4.53727E-1 4.61307E-1 4.68796E-1 4.59602E-1 4.70011E-1 5.00122E-1 5.52893E-1 6.29372E-1 6.08043E-1 -9999 -9999 -9999 -9999 -9999 -9999 -9999 -9999 -9999 -9999 -9999 -9999 5.70686E-1 5.64832E-1 5.67669E-1 6.0671E-1 5.80927E-1 5.50738E-1 -9999 -9999 -9999 -9999 -9999 -9999 -9999 -9999 -9999 -9999 -9999 -9999 -9999 -9999 -9999 -9999 -9999 -9999 -9999 -9999 -9999 -9999 -9999 -9999 -9999 -9999 -9999 -9999 3.80138E-1 3.93794E-1 3.91469E-1 3.66826E-1 3.74574E-1 3.45857E-1 3.50619E-1 3.76328E-1 4.0963E-1 4.63278E-1 5.57091E-1 5.8988E-1 6.23037E-1 6.28599E-1 5.94703E-1 6.48676E-1 6.18458E-1 6.13973E-1 6.21278E-1 6.14877E-1 6.32428E-1 6.32452E-1 6.50039E-1 6.77599E-1 6.90999E-1 6.95036E-1 6.8826E-1 6.95231E-1 6.67105E-1 6.2577E-1 6.49299E-1 6.54741E-1 6.73736E-1 6.75374E-1 6.91395E-1 6.80504E-1 6.6743E-1 6.63101E-1 6.53628E-1 6.44495E-1 6.39598E-1 6.41312E-1 6.1527E-1 6.07739E-1 6.13434E-1 6.21477E-1 5.89616E-1 4.88882E-1 4.84183E-1 5.13936E-1 4.76283E-1 4.61809E-1 4.57378E-1 4.06456E-1 3.23173E-1 2.59507E-1 1.63824E-1 9.41727E-2 7.47736E-2 1.01868E-1 1.16446E-1 1.21351E-1 1.02313E-1 1.06257E-1 1.4779E-1 1.47142E-1 1.22982E-1 -9999 -9999 -9999 -9999 -9999 -9999 1.90992E-2 -9999 -9999 -9999 -9999
-9999 2.62172E-1 2.93602E-1 3.73391E-1 2.80058E-1 2.78244E-1 3.43441E-1 3.93197E-1 4.55116E-1 5.57567E-1 4.88482E-1 5.22243E-1 4.9285E-1 4.89382E-1 5.0276E-1 4.88458E-1 4.33686E-1 4.9922E-1 4.63589E-1 4.05924E-1 4.41226E-1 4.35998E-1 4.23395E-1 4.25016E-1 4.40827E-1 4.41316E-1 4.54315E-1 4.75971E-1 4.50939E-1 4.39719E-1 4.49628E-1 4.19219E-1 4.12598E-1 4.25678E-1 4.37263E-1 4.44696E-1 4.53083E-1 4.50775E-1 4.59906E-1 4.62834E-1 4.61453E-1 4.71321E-1 4.7351E-1 6.10826E-1 6.43586E-1 6.52774E-1 6.1182E-1 5.75705E-1 6.11994E-1 5.78112E-1 6.30676E-1 -9999 -9999 -9999 -9999 -9999 -9999 -9999 5.47384E-1 5.55686E-1 5.49639E-1 5.76701E-1 5.57195E-1 5.55174E-1 5.73415E-1 5.43576E-1 -9999 -9999 -9999 -9999 -9999 -9999 -9999 -9999 -9999 -9999 -9999 -9999 -9999 -9999 -9999 -9999 -9999 -9999 -9999 -9999 -9999 -9999 -9999 -9999 -9999 -9999 -9999 3.5329E-1 3.34521E-1 3.34342E-1 3.62012E-1 3.54796E-1 3.56583E-1 3.49833E-1 3.53259E-1 3.76849E-1 4.7697E-1 5.15528E-1 5.84473E-1 6.23851E-1 6.11595E-1 6.09102E-1 6.4549E-1 6.39638E-1 6.63342E-1 6.43126E-1 6.28411E-1 6.45289E-1 6.39575E-1 6.68009E-1 6.76902E-1 6.78936E-1 6.83267E-1 6.588E-1 6.29318E-1 6.53983E-1 6.6297E-1 6.74237E-1 6.72144E-1 7.06544E-1 7.18677E-1 6.89892E-1 6.61025E-1 6.6625E-1 6.7057E-1 6.81903E-1 6.75588E-1 6.9727E-1 6.35581E-1 5.87261E-1 6.33694E-1 6.1963E-1 5.52295E-1 4.90531E-1 4.03724E-1 3.93429E-1 4.15085E-1 4.3887E-1 4.28852E-1 3.64667E-1 2.63572E-1 1.95589E-1 1.25021E-1 8.93694E-2 8.77946E-2 1.47576E-1 1.48393E-1 1.06197E-1 1.18601E-1 1.25855E-1 1.16844E-1 9.90003E-2 7.63617E-2 8.23429E-2 -9999 -9999 -9999 -9999 -9999 -9999 -9999 -9999 -9999 -9999
-9999 2.61931E-1 2.89505E-1 4.04612E-1 3.80419E-1 3.03136E-1 3.27368E-1 3.94393E-1 5.2319E-1 5.93582E-1 5.43251E-1 5.78159E-1 5.43316E-1 4.94302E-1 5.57513E-1 4.909E-1 4.64781E-1 5.01815E-1 5.02352E-1 4.36925E-1 4.4083E-1 4.31936E-1 4.11728E-1 4.35218E-1 4.30042E-1 4.29146E-1 4.35072E-1 4.59947E-1 4.36407E-1 4.43708E-1 4.58289E-1 4.31745E-1 4.07643E-1 4.05324E-1 4.36607E-1 4.43333E-1 4.44669E-1 4.54901E-1 4.65431E-1 4.67419E-1 4.65536E-1 4.72676E-1 4.89041E-1 5.86172E-1 6.2695E-1 6.29653E-1 6.1961E-1 6.15676E-1 5.85652E-1 5.95861E-1 6.31517E-1 6.47986E-1 6.50386E-1 -9999 -9999 -9999 -9999 -9999 5.45668E-1 5.44211E-1 5.38731E-1 5.87774E-1 5.75857E-1 5.66966E-1 5.98961E-1 5.75686E-1 -9999 -9999 -9999 -9999 -9999 -9999 -9999 -9999 -9999 -9999 -9999 -9999 -9999 -9999 -9999 -9999 -9999 -9999 -9999 -9999 -9999 -9999 -9999 -9999 -9999 -9999 -9999 3.50229E-1 3.40418E-1 3.30292E-1 3.05603E-1 2.95503E-1 3.73014E-1 3.64691E-1 3.60441E-1 3.51978E-1 4.19118E-1 4.65397E-1 5.35776E-1 5.61575E-1 5.82995E-1 6.31167E-1 5.89048E-1 5.95115E-1 6.53197E-1 6.51463E-1 6.27641E-1 6.24147E-1 6.31377E-1 6.43757E-1 6.47777E-1 6.34435E-1 6.34107E-1 6.51801E-1 6.40162E-1 6.43501E-1 6.69865E-1 6.9092E-1 6.94266E-1 7.23821E-1 7.40914E-1 7.07359E-1 6.76043E-1 6.70675E-1 6.7485E-1 6.82089E-1 6.87224E-1 6.84949E-1 6.6039E-1 6.27622E-1 5.77787E-1 5.40088E-1 5.3511E-1 5.10764E-1 4.54921E-1 3.61976E-1 3.33252E-1 3.67776E-1 4.01548E-1 3.59191E-1 2.53798E-1 1.56814E-1 1.03114E-1 7.57646E-2 1.33598E-1 2.05528E-1 1.72266E-1 1.03546E-1 9.75039E-2 1.0454E-1 6.66699E-2 5.1698E-2 5.42012E-2 -9999 4.17073E-2 2.78902E-2 -9999 -9999 -9999 -9999 -9999 -9999 -9999 -9999
-9999 2.61783E-1 2.98098E-1 3.36073E-1 4.59168E-1 4.83722E-1 4.34046E-1 3.47271E-1 4.22546E-1 5.39511E-1 5.7209E-1 5.89917E-1 5.48423E-1 5.49441E-1 5.77472E-1 5.36233E-1 4.62437E-1 5.17366E-1 5.19938E-1 4.44395E-1 4.62712E-1 4.22892E-1 4.24211E-1 4.34522E-1 4.38159E-1 4.26923E-1 4.40977E-1 4.45436E-1 4.47991E-1 4.53946E-1 4.55201E-1 4.39623E-1 4.71993E-1 4.32083E-1 4.66347E-1 4.29575E-1 4.32883E-1 4.50482E-1 4.56102E-1 4.51312E-1 4.54352E-1 4.73227E-1 5.00791E-1 5.45187E-1 5.82085E-1 5.87813E-1 6.04182E-1 5.97024E-1 6.05189E-1 6.21234E-1 6.29823E-1 6.53113E-1 6.75661E-1 6.57005E-1 6.001E-1 5.67623E-1 -9999 -9999 5.38627E-1 5.52902E-1 5.51643E-1 5.71932E-1 5.80817E-1 5.95313E-1 5.77631E-1 5.64195E-1 5.50749E-1 -9999 -9999 -9999 -9999 -9999 -9999 -9999 -9999 -9999 -9999 -9999 -9999 -9999 -9999 -9999 -9999 -9999 -9999 -9999 -9999 -9999 -9999 -9999 -9999 -9999 -9999 3.22189E-1 3.02525E-1 3.30369E-1 2.56862E-1 2.70068E-1 3.05739E-1 3.56485E-1 3.55448E-1 3.36598E-1 3.98848E-1 4.68742E-1 4.85264E-1 5.31825E-1 5.31409E-1 6.06939E-1 6.17463E-1 5.8832E-1 6.20382E-1 6.03203E-1 6.26798E-1 5.78139E-1 6.27682E-1 6.24175E-1 6.19341E-1 6.20266E-1 6.4204E-1 6.4927E-1 6.59917E-1 6.62286E-1 6.78233E-1 6.92014E-1 7.12995E-1 7.21959E-1 7.23127E-1 6.94358E-1 6.90083E-1 6.82011E-1 6.69872E-1 6.80053E-1 7.21382E-1 6.92515E-1 6.55748E-1 5.47943E-1 4.65456E-1 4.40888E-1 4.87389E-1 4.96597E-1 4.85755E-1 4.2443E-1 3.45284E-1 2.97429E-1 2.98912E-1 2.90611E-1 2.16207E-1 1.54695E-1 8.87401E-2 6.76976E-2 7.8836E-2 1.55988E-1 1.47231E-1 1.02697E-1 1.31127E-1 8.34679E-2 5.01045E-2 3.91872E-2 3.62779E-2 3.10236E-2 2.16007E-2 2.21591E-2 2.51486E-2 -9999 -9999 -9999 -9999 -9999 -9999 -9999
-9999 -9999 2.88723E-1 4.68377E-1 4.91987E-1 4.66487E-1 4.86202E-1 4.84649E-1 5.28168E-1 5.29712E-1 5.45512E-1 5.3516E-1 5.31497E-1 5.32626E-1 5.46376E-1 5.02699E-1 5.58233E-1 5.55859E-1 5.43167E-1 4.8565E-1 4.55284E-1 4.38719E-1 4.31063E-1 4.51721E-1 4.34299E-1 4.30943E-1 4.38211E-1 4.435E-1 4.54266E-1 4.52915E-1 4.3903E-1 4.34769E-1 4.92528E-1 5.03449E-1 4.74497E-1 4.3468E-1 4.32578E-1 4.44966E-1 4.47809E-1 4.62774E-1 4.69293E-1 4.65947E-1 4.70908E-1 5.42152E-1 5.99488E-1 6.20924E-1 5.82937E-1 5.84829E-1 6.22728E-1 6.25856E-1 6.28844E-1 6.4951E-1 6.7205E-1 6.55128E-1 5.90426E-1 5.64542E-1 5.85862E-1 5.84331E-1 5.55459E-1 5.62305E-1 5.48134E-1 5.46024E-1 5.72285E-1 5.91705E-1 5.34765E-1 5.17282E-1 5.3583E-1 -9999 -9999 -9999 -9999 -9999 4.13116E-1 -9999 -9999 -9999 -9999 -9999 -9999 -9999 -9999 -9999 -9999 -9999 -9999 -9999 -9999 -9999 -9999 -9999 -9999 -9999 -9999 3.02061E-1 2.61287E-1 2.98141E-1 3.11423E-1 2.62557E-1 2.60348E-1 2.95599E-1 2.94381E-1 2.8646E-1 3.07324E-1 3.98778E-1 4.29877E-1 4.89067E-1 5.36862E-1 5.49844E-1 5.07233E-1 5.52112E-1 5.62077E-1 5.65619E-1 5.58089E-1 5.54196E-1 6.16837E-1 6.47967E-1 6.64637E-1 6.61797E-1 6.59267E-1 6.78279E-1 6.69208E-1 6.72888E-1 6.65134E-1 6.72822E-1 6.84883E-1 6.9186E-1 6.78809E-1 6.94585E-1 6.8395E-1 6.86324E-1 6.71452E-1 6.91734E-1 6.90945E-1 6.54587E-1 5.78106E-1 5.00981E-1 5.06453E-1 4.93758E-1 4.89906E-1 4.75538E-1 4.95324E-1 4.29089E-1 3.39129E-1 2.58592E-1 2.17403E-1 2.65968E-1 1.96998E-1 1.26325E-1 8.21595E-2 8.63227E-2 1.022E-1 1.60462E-1 1.72184E-1 1.69422E-1 1.50825E-1 1.02112E-1 7.3802E-2 7.31115E-2 3.78587E-2 2.15889E-2 2.20935E-2 2.72916E-2 2.47282E-2 -9999 -9999 -9999 -9999 -9999 -9999 -9999
-9999 -9999 2.51738E-1 2.69961E-1 3.50361E-1 4.85914E-1 3.85328E-1 4.10523E-1 4.49879E-1 3.03754E-1 3.05747E-1 4.71602E-1 5.48275E-1 5.41265E-1 5.4906E-1 5.24444E-1 5.89055E-1 5.75044E-1 5.0362E-1 4.48935E-1 4.31742E-1 4.02651E-1 4.23731E-1 4.45763E-1 4.35388E-1 4.56035E-1 4.54652E-1 4.52341E-1 4.36937E-1 4.36152E-1 4.29567E-1 4.48544E-1 4.55446E-1 4.69489E-1 5.0143E-1 4.5716E-1 4.51652E-1 4.70165E-1 4.68867E-1 4.36357E-1 4.56309E-1 4.40234E-1 4.50061E-1 4.80463E-1 5.53722E-1 5.70619E-1 5.78602E-1 5.94804E-1 6.17431E-1 6.10046E-1 6.24273E-1 6.30258E-1 6.50184E-1 6.14284E-1 5.88501E-1 5.43099E-1 5.70259E-1 5.78744E-1 5.70843E-1 5.38874E-1 5.64046E-1 5.24536E-1 5.43032E-1 5.23397E-1 5.03266E-1 5.08322E-1 -9999 -9999 -9999 4.6379E-1 4.43297E-1 4.23366E-1 4.09179E-1 4.04138E-1 3.9209E-1 -9999 -9999 -9999 -9999 -9999 -9999 -9999 -9999 -9999 -9999 -9999 -9999 -9999 -9999 -9999 -9999 -9999 3.11856E-1 2.84839E-1 2.71103E-1 2.87362E-1 2.86005E-1 2.77197E-1 2.47457E-1 2.79485E-1 3.01954E-1 3.03088E-1 3.49049E-1 3.78276E-1 3.77161E-1 4.05726E-1 4.3259E-1 4.3373E-1 4.23541E-1 4.12944E-1 4.77791E-1 5.45548E-1 5.61573E-1 5.70302E-1 5.66482E-1 6.37795E-1 6.79425E-1 6.75667E-1 6.72316E-1 6.7577E-1 6.81387E-1 6.62206E-1 6.25785E-1 6.0672E-1 6.19661E-1 6.39015E-1 6.42765E-1 6.64991E-1 6.89915E-1 7.10116E-1 7.10618E-1 6.78797E-1 5.87065E-1 5.81058E-1 5.89015E-1 5.80516E-1 5.36987E-1 4.7713E-1 4.17996E-1 4.02912E-1 3.74985E-1 3.04917E-1 2.27508E-1 2.04792E-1 2.04458E-1 2.65094E-1 2.00589E-1 9.85814E-2 6.43525E-2 8.41013E-2 1.26846E-1 1.62538E-1 1.53913E-1 1.83275E-1 2.0774E-1 1.7862E-1 1.27795E-1 5.37398E-2 2.6418E-2 1.90494E-2 2.22604E-2 3.25865E-2 3.38146E-2 -9999 -9999 -9999 -9999 -9999 -9999 -9999
-9999 -9999 -9999 2.64691E-1 2.82695E-1 2.93204E-1 3.14007E-1 3.43644E-1 2.84978E-1 2.00355E-1 3.60062E-1 4.47968E-1 4.7258E-1 4.29021E-1 3.97069E-1 5.0557E-1 4.99891E-1 4.37084E-1 4.40782E-1 4.41541E-1 4.33753E-1 4.57156E-1 4.20484E-1 4.38857E-1 4.50743E-1 4.46305E-1 4.52666E-1 4.51455E-1 4.29733E-1 4.48539E-1 4.30573E-1 4.56753E-1 4.29599E-1 4.40872E-1 4.67862E-1 4.29845E-1 4.80974E-1 4.93013E-1 4.7809E-1 4.96234E-1 4.63923E-1 4.29988E-1 4.33147E-1 4.5585E-1 5.18488E-1 5.74603E-1 5.82383E-1 5.71682E-1 5.85622E-1 6.08539E-1 5.87684E-1 5.92333E-1 6.108E-1 6.04935E-1 5.87045E-1 5.66887E-1 5.49588E-1 5.75835E-1 5.50367E-1 5.20842E-1 5.30887E-1 5.12141E-1 5.08422E-1 5.33372E-1 4.96225E-1 5.00064E-1 -9999 -9999 -9999 4.30961E-1 4.42704E-1 4.33298E-1 4.15133E-1 3.60594E-1 3.46714E-1 3.71204E-1 -9999 -9999 -9999 -9999 -9999 3.33144E-1 -9999 -9999 -9999 -9999 -9999 -9999 2.88107E-1 2.78267E-1 2.85526E-1 2.96709E-1 3.02575E-1 2.65247E-1 2.74854E-1 2.9337E-1 2.93747E-1 2.77112E-1 2.62437E-1 2.68681E-1 2.8207E-1 3.07575E-1 3.42098E-1 3.19224E-1 3.18762E-1 3.77832E-1 3.9895E-1 3.92464E-1 4.09246E-1 4.11662E-1 4.37395E-1 5.35306E-1 5.5128E-1 5.97348E-1 5.51628E-1 6.25186E-1 6.73906E-1 6.87527E-1 6.97677E-1 6.86466E-1 6.88513E-1 6.61381E-1 6.09982E-1 5.88289E-1 6.08544E-1 5.96676E-1 6.35447E-1 6.83018E-1 7.09172E-1 7.26946E-1 7.00371E-1 5.99495E-1 5.57909E-1 5.69465E-1 5.6596E-1 5.5487E-1 5.08322E-1 4.56378E-1 3.59904E-1 3.04162E-1 3.58492E-1 3.03023E-1 1.96972E-1 1.24473E-1 1.33418E-1 2.23205E-1 2.10799E-1 9.10593E-2 5.92119E-2 1.09631E-1 1.44995E-1 1.47497E-1 1.23502E-1 1.14015E-1 1.20242E-1 1.49632E-1 1.532E-1 9.28871E-2 3.44181E-2 1.83634E-2 1.46114E-2 1.77138E-2 2.36935E-2 2.23139E-2 -9999 -9999 -9999 -9999 -9999 -9999
-9999 -9999 -9999 -9999 -9999 -9999 2.53542E-1 2.60125E-1 2.35519E-1 2.10549E-1 3.49371E-1 2.9713E-1 3.43029E-1 2.34305E-1 2.7129E-1 2.61456E-1 3.6017E-1 3.15053E-1 3.33249E-1 3.71732E-1 4.44899E-1 4.95838E-1 4.4678E-1 4.39988E-1 4.51054E-1 4.62556E-1 4.73113E-1 4.50481E-1 4.57759E-1 4.82143E-1 4.56283E-1 4.25203E-1 4.53997E-1 4.79368E-1 4.42765E-1 4.26732E-1 4.19353E-1 4.274E-1 4.21341E-1 4.36675E-1 5.0818E-1 4.27026E-1 4.42033E-1 4.43256E-1 5.03594E-1 5.26759E-1 5.73922E-1 5.92809E-1 5.59577E-1 5.59965E-1 5.61066E-1 5.66756E-1 5.8914E-1 6.09873E-1 5.91282E-1 5.78535E-1 5.44194E-1 5.17928E-1 5.31709E-1 5.29492E-1 5.49771E-1 5.24228E-1 5.17814E-1 5.44632E-1 5.26203E-1 4.86003E-1 4.83986E-1 4.66848E-1 4.56301E-1 4.5201E-1 4.63752E-1 4.31176E-1 3.87966E-1 3.7441E-1 3.55417E-1 3.3904E-1 -9999 -9999 -9999 3.60144E-1 3.36707E-1 3.23784E-1 3.11649E-1 3.42001E-1 3.37506E-1 3.19628E-1 2.91597E-1 2.93781E-1 2.81036E-1 2.8007E-1 2.44373E-1 2.44905E-1 2.59506E-1 2.68587E-1 2.68306E-1 2.76863E-1 2.94854E-1 3.17161E-1 2.9813E-1 3.14606E-1 2.90076E-1 2.94225E-1 2.85343E-1 3.04518E-1 3.38991E-1 3.52625E-1 3.18299E-1 3.34235E-1 3.8495E-1 4.29561E-1 4.70261E-1 5.24721E-1 5.82849E-1 5.88177E-1 5.65435E-1 6.17064E-1 6.72075E-1 7.0514E-1 7.19288E-1 6.98199E-1 6.80931E-1 6.49275E-1 6.34396E-1 6.17313E-1 6.04104E-1 6.01273E-1 6.65691E-1 7.03887E-1 7.06184E-1 6.28392E-1 5.32192E-1 5.07874E-1 5.35086E-1 4.77886E-1 4.93162E-1 5.22282E-1 5.34327E-1 4.21688E-1 3.73404E-1 3.2733E-1 3.92138E-1 3.85534E-1 2.40117E-1 1.42263E-1 1.01624E-1 1.4536E-1 1.6242E-1 6.30559E-2 4.60459E-2 8.76095E-2 1.30067E-1 1.43208E-1 1.26538E-1 8.43906E-2 1.03011E-1 1.20545E-1 -9999 -9999 -9999 -9999 -9999 1.2486E-2 1.63897E-2 2.14454E-2 -9999 -9999 -9999 -9999 -9999 -9999
-9999 -9999 -9999 -9999 -9999 -9999 -9999 2.12129E-1 1.89866E-1 2.38241E-1 3.11389E-1 3.27078E-1 3.66086E-1 3.14556E-1 3.73328E-1 2.84061E-1 2.99402E-1 2.71027E-1 2.66309E-1 3.59232E-1 4.12086E-1 4.50381E-1 4.39204E-1 4.15362E-1 4.30272E-1 4.58252E-1 4.47177E-1 4.49333E-1 4.52374E-1 4.98047E-1 4.89006E-1 4.86359E-1 4.93613E-1 4.99139E-1 4.49117E-1 4.24459E-1 4.24176E-1 4.35261E-1 4.24798E-1 4.35209E-1 4.27627E-1 4.23172E-1 4.29474E-1 4.31951E-1 4.47891E-1 4.76563E-1 5.14372E-1 5.63535E-1 5.4761E-1 5.25376E-1 5.2137E-1 5.44576E-1 5.43781E-1 5.95613E-1 5.8412E-1 5.51632E-1 5.20416E-1 5.18855E-1 4.78704E-1 5.08854E-1 5.27769E-1 5.50551E-1 5.35523E-1 5.28305E-1 5.00933E-1 5.00529E-1 5.17311E-1 5.16648E-1 5.01288E-1 4.94083E-1 4.70324E-1 4.33544E-1 3.89633E-1 3.79255E-1 3.37898E-1 3.0876E-1 3.06622E-1 -9999 -9999 3.25767E-1 3.31134E-1 3.07784E-1 3.26189E-1 3.20923E-1 3.30286E-1 3.8701E-1 3.80288E-1 3.25775E-1 3.09377E-1 3.27268E-1 3.22993E-1 3.09973E-1 2.51159E-1 2.47621E-1 2.43873E-1 2.64352E-1 2.43523E-1 2.57077E-1 2.55546E-1 2.77166E-1 2.76393E-1 2.69501E-1 2.80476E-1 3.07085E-1 3.12998E-1 3.26953E-1 3.13413E-1 3.27805E-1 3.66384E-1 4.29083E-1 4.58668E-1 4.87194E-1 5.74022E-1 5.96495E-1 5.94956E-1 6.02996E-1 6.64493E-1 6.81689E-1 6.99748E-1 7.05141E-1 6.77719E-1 6.58239E-1 6.53818E-1 6.47669E-1 6.43392E-1 6.61191E-1 6.85967E-1 6.89586E-1 5.86863E-1 4.10439E-1 3.11234E-1 3.22656E-1 4.20053E-1 4.31622E-1 4.32067E-1 4.22829E-1 3.67248E-1 3.32874E-1 3.01622E-1 3.07626E-1 3.36973E-1 3.02294E-1 1.90766E-1 1.33635E-1 8.39445E-2 7.92893E-2 8.28078E-2 5.04084E-2 3.50692E-2 5.25963E-2 9.0823E-2 1.02277E-1 8.38948E-2 8.25482E-2 1.36199E-1 9.70257E-2 -9999 -9999 -9999 -9999 -9999 -9999 1.54349E-2 1.49821E-2 -9999 -9999 -9999 -9999 -9999 -9999
-9999 -9999 -9999 -9999 -9999 -9999 -9999 -9999 -9999 -9999 2.86093E-1 3.15981E-1 3.23478E-1 2.9821E-1 3.0938E-1 2.68622E-1 2.69485E-1 2.97329E-1 3.28106E-1 3.49833E-1 3.94232E-1 4.26585E-1 4.54232E-1 4.10653E-1 4.13572E-1 4.31629E-1 4.36403E-1 4.3598E-1 4.48049E-1 4.93839E-1 5.40088E-1 5.08527E-1 4.92459E-1 4.89713E-1 4.90821E-1 4.24428E-1 4.48333E-1 4.91577E-1 4.52941E-1 4.34521E-1 4.24894E-1 4.19288E-1 4.35774E-1 4.26669E-1 4.80347E-1 4.95844E-1 4.82042E-1 5.20689E-1 5.60109E-1 5.29238E-1 5.05426E-1 5.16895E-1 5.0394E-1 5.39759E-1 5.71874E-1 5.28864E-1 5.35073E-1 5.31446E-1 4.98465E-1 4.66192E-1 5.08294E-1 4.90778E-1 4.8978E-1 4.76327E-1 4.65533E-1 4.68544E-1 4.89568E-1 5.02818E-1 5.05125E-1 4.7713E-1 4.92387E-1 4.81117E-1 4.63795E-1 4.22347E-1 3.58136E-1 3.15399E-1 3.05263E-1 2.85491E-1 3.2438E-1 -9999 3.48866E-1 3.2795E-1 3.40988E-1 3.2808E-1 3.07315E-1 3.46179E-1 3.94334E-1 4.0007E-1 4.05156E-1 3.67356E-1 3.87121E-1 3.94688E-1 3.526E-1 2.60555E-1 2.51105E-1 2.45104E-1 2.35697E-1 2.41943E-1 2.29761E-1 2.31554E-1 2.4843E-1 2.428E-1 2.69086E-1 2.95779E-1 3.27322E-1 3.37392E-1 3.77202E-1 4.02799E-1 4.27685E-1 4.28208E-1 4.66049E-1 5.05806E-1 5.61839E-1 6.15852E-1 6.33456E-1 6.41533E-1 6.42952E-1 6.47E-1 6.66325E-1 6.71777E-1 6.35163E-1 6.73503E-1 6.7819E-1 6.68149E-1 6.93783E-1 6.93924E-1 6.71697E-1 5.4974E-1 3.61395E-1 2.9383E-1 2.85163E-1 2.6931E-1 3.16562E-1 3.93539E-1 3.38408E-1 2.5277E-1 2.12136E-1 2.02223E-1 1.97137E-1 2.03421E-1 1.77792E-1 1.86231E-1 9.54185E-2 1.04774E-1 6.73523E-2 5.25783E-2 5.74415E-2 4.95421E-2 3.70838E-2 3.54394E-2 4.41184E-2 5.83172E-2 6.04359E-2 9.2397E-2 1.19166E-1 1.07119E-1 4.94591E-2 -9999 -9999 -9999 -9999 -9999 -9999 8.48724E-3 -9999 -9999 -9999 -9999 -9999 -9999
-9999 -9999 -9999 -9999 -9999 -9999 -9999 -9999 -9999 -9999 -9999 -9999 -9999 -9999 3.40452E-1 3.36576E-1 3.14513E-1 3.28877E-1 4.58339E-1 4.6057E-1 4.03724E-1 4.26059E-1 4.37877E-1 4.12226E-1 4.17059E-1 4.10773E-1 4.30227E-1 4.22028E-1 4.52975E-1 4.41785E-1 5.11249E-1 5.32093E-1 4.9076E-1 4.58981E-1 4.91853E-1 4.76077E-1 4.22128E-1 4.17913E-1 4.30788E-1 4.51122E-1 4.40448E-1 4.2864E-1 4.26925E-1 4.46199E-1 5.22061E-1 5.06007E-1 4.72534E-1 5.0562E-1 5.31069E-1 5.5205E-1 5.20922E-1 5.03874E-1 4.92119E-1 5.2823E-1 5.2548E-1 5.35867E-1 5.31487E-1 5.14818E-1 4.7755E-1 4.40011E-1 4.70019E-1 4.84424E-1 4.66521E-1 4.63686E-1 4.70338E-1 4.81062E-1 4.89309E-1 4.68829E-1 4.68059E-1 4.91308E-1 4.52292E-1 4.49095E-1 4.32175E-1 4.42092E-1 4.16628E-1 3.89467E-1 3.27981E-1 2.9849E-1 2.98506E-1 2.69804E-1 2.93822E-1 3.22021E-1 3.5076E-1 3.26465E-1 2.96428E-1 3.28688E-1 3.84288E-1 4.26964E-1 4.14231E-1 4.23467E-1 4.29196E-1 4.20614E-1 4.11132E-1 3.32761E-1 2.87036E-1 2.51203E-1 2.39059E-1 2.44758E-1 2.59177E-1 2.54067E-1 2.3261E-1 2.46196E-1 2.4832E-1 2.91708E-1 3.01214E-1 2.82758E-1 3.29037E-1 3.92957E-1 4.27483E-1 4.60944E-1 4.89889E-1 5.24982E-1 5.6287E-1 5.84794E-1 5.77872E-1 6.1858E-1 6.41779E-1 5.92117E-1 6.44545E-1 6.65015E-1 6.42592E-1 6.80432E-1 6.37907E-1 6.84068E-1 7.02403E-1 6.82107E-1 6.09986E-1 4.07511E-1 2.86367E-1 2.98508E-1 2.60764E-1 2.82795E-1 3.84624E-1 3.9356E-1 3.71134E-1 2.86879E-1 2.09744E-1 1.11289E-1 8.81245E-2 9.27647E-2 9.08701E-2 8.68157E-2 6.73034E-2 7.58852E-2 5.78368E-2 5.34427E-2 5.2886E-2 4.66889E-2 4.60753E-2 4.0916E-2 3.55246E-2 3.22881E-2 5.06334E-2 7.28053E-2 8.71128E-2 1.26058E-1 6.31378E-2 -9999 -9999 -9999 -9999 -9999 7.11506E-3 -9999 -9999 -9999 -9999 -9999 -9999 -9999
-9999 -9999 -9999 -9999 -9999 -9999 -9999 -9999 -9999 -9999 -9999 -9999 -9999 -9999 -9999 -9999 2.73869E-1 2.90442E-1 2.94828E-1 3.55116E-1 4.11512E-1 3.79682E-1 4.68183E-1 4.51598E-1 4.54877E-1 4.53089E-1 4.57397E-1 4.30961E-1 4.0736E-1 4.29507E-1 4.826E-1 4.75468E-1 4.46819E-1 4.4677E-1 4.99395E-1 4.47699E-1 4.34775E-1 4.26061E-1 4.31994E-1 4.39546E-1 4.51816E-1 4.37404E-1 4.35755E-1 4.36288E-1 5.27715E-1 5.37318E-1 4.7548E-1 4.78778E-1 5.02718E-1 5.24884E-1 5.31269E-1 4.88065E-1 5.10185E-1 5.08631E-1 5.12192E-1 4.8531E-1 5.26209E-1 4.94946E-1 4.27536E-1 4.43548E-1 4.14048E-1 4.47109E-1 4.53978E-1 4.44086E-1 4.4954E-1 4.71476E-1 4.94043E-1 4.73002E-1 4.32335E-1 4.29095E-1 4.41119E-1 4.59706E-1 4.31613E-1 4.44184E-1 4.47109E-1 4.38116E-1 3.78838E-1 3.23891E-1 3.36484E-1 2.89844E-1 2.61122E-1 2.53469E-1 2.81766E-1 3.2747E-1 3.34761E-1 3.00241E-1 3.45239E-1 4.03606E-1 4.02481E-1 4.16662E-1 4.478E-1 4.39363E-1 4.19401E-1 3.6811E-1 3.26675E-1 2.79994E-1 2.35809E-1 2.42036E-1 2.3663E-1 2.0122E-1 1.93201E-1 1.64695E-1 2.10224E-1 2.83786E-1 3.23152E-1 2.9651E-1 3.50544E-1 3.89374E-1 4.11312E-1 4.6788E-1 4.54747E-1 4.68632E-1 4.896E-1 5.6261E-1 6.04822E-1 6.13777E-1 6.40039E-1 6.51232E-1 6.20955E-1 6.91661E-1 6.46886E-1 6.59256E-1 6.33337E-1 6.49884E-1 6.89072E-1 6.63312E-1 5.97987E-1 4.27028E-1 3.41785E-1 3.19391E-1 3.70207E-1 3.0729E-1 2.5945E-1 3.07592E-1 3.02332E-1 2.53793E-1 2.58944E-1 1.78994E-1 7.69887E-2 6.21721E-2 6.34052E-2 6.54109E-2 4.74818E-2 4.35533E-2 4.98047E-2 5.48973E-2 4.48187E-2 4.64121E-2 4.29796E-2 4.04104E-2 4.01417E-2 2.502E-2 2.99183E-2 5.72354E-2 1.29154E-1 1.13488E-1 5.04631E-2 3.39119E-2 -9999 -9999 -9999 -9999 -9999 -9999 -9999 -9999 -9999 -9999 -9999 -9999
-9999 -9999 -9999 -9999 -9999 -9999 -9999 -9999 -9999 -9999 -9999 -9999 -9999 -9999 -9999 -9999 -9999 -9999 2.28071E-1 2.34905E-1 2.55738E-1 3.08728E-1 3.69336E-1 4.07361E-1 4.19303E-1 4.31035E-1 4.34022E-1 4.34916E-1 4.42469E-1 4.11279E-1 4.22952E-1 4.45785E-1 4.36908E-1 4.68398E-1 4.21777E-1 4.1315E-1 4.11288E-1 4.18229E-1 4.38903E-1 4.35318E-1 3.99444E-1 4.393E-1 4.19917E-1 4.16679E-1 4.1574E-1 4.60177E-1 5.2879E-1 4.99211E-1 4.98318E-1 5.20233E-1 5.06518E-1 5.00848E-1 5.09323E-1 5.21009E-1 4.92946E-1 4.56694E-1 5.11772E-1 4.38605E-1 4.67566E-1 4.66783E-1 4.05217E-1 4.18767E-1 4.3537E-1 4.42359E-1 4.64055E-1 4.76811E-1 4.75307E-1 4.8759E-1 4.28053E-1 4.37456E-1 4.6048E-1 4.50852E-1 4.40211E-1 4.49465E-1 4.19538E-1 4.35136E-1 4.11389E-1 3.53975E-1 3.00158E-1 2.8382E-1 2.46362E-1 2.27055E-1 2.34626E-1 2.82889E-1 2.94454E-1 2.8938E-1 2.7893E-1 3.37795E-1 4.24306E-1 4.27253E-1 4.42365E-1 4.33531E-1 4.15982E-1 4.00962E-1 3.5549E-1 3.02398E-1 2.61231E-1 2.45442E-1 1.94598E-1 1.42971E-1 1.46732E-1 1.1672E-1 1.27004E-1 2.43718E-1 3.1569E-1 3.41387E-1 3.55038E-1 4.02027E-1 4.235E-1 4.18412E-1 3.53713E-1 3.57062E-1 4.79802E-1 4.71686E-1 5.66382E-1 5.99841E-1 6.2013E-1 6.47774E-1 6.29302E-1 6.52031E-1 6.49864E-1 6.18138E-1 6.11591E-1 6.34002E-1 6.41643E-1 6.02388E-1 5.25817E-1 4.09636E-1 3.95063E-1 3.30499E-1 2.61043E-1 2.79267E-1 3.02328E-1 2.63773E-1 1.8399E-1 2.16873E-1 2.52031E-1 1.59312E-1 7.38773E-2 5.13218E-2 5.23899E-2 6.82221E-2 4.14836E-2 3.06511E-2 3.76158E-2 4.27102E-2 4.35156E-2 4.37641E-2 2.3556E-2 2.12286E-2 2.19267E-2 2.49977E-2 2.47621E-2 4.74396E-2 7.99941E-2 6.33118E-2 2.46869E-2 -9999 -9999 -9999 -9999 -9999 -9999 -9999 -9999 -9999 -9999 -9999 -9999 -9999
-9999 -9999 -9999 -9999 -9999 -9999 -9999 -9999 -9999 -9999 -9999 -9999 -9999 -9999 -9999 -9999 -9999 -9999 -9999 -9999 1.45823E-1 2.1245E-1 2.78535E-1 3.11611E-1 3.63696E-1 4.00266E-1 4.25981E-1 4.24097E-1 4.33046E-1 4.27272E-1 4.30126E-1 4.24734E-1 4.23603E-1 4.57643E-1 4.45319E-1 4.05522E-1 4.14004E-1 4.26273E-1 3.95928E-1 3.9434E-1 3.97205E-1 4.12E-1 4.05265E-1 4.31703E-1 4.08151E-1 4.13143E-1 4.4932E-1 4.59205E-1 4.56794E-1 4.86756E-1 4.79681E-1 5.036E-1 5.12387E-1 5.08651E-1 5.13514E-1 4.95752E-1 4.67155E-1 4.34022E-1 4.4883E-1 4.45821E-1 4.15903E-1 4.1719E-1 4.16171E-1 4.58749E-1 4.62253E-1 4.57693E-1 4.69428E-1 4.61729E-1 4.53054E-1 4.80023E-1 4.87106E-1 4.75606E-1 4.62329E-1 4.64267E-1 4.09376E-1 4.08027E-1 4.21714E-1 3.6324E-1 2.97559E-1 2.36111E-1 2.23427E-1 2.35533E-1 2.39313E-1 2.62159E-1 2.95092E-1 2.73618E-1 2.60753E-1 3.00737E-1 3.79166E-1 4.14946E-1 4.24489E-1 4.12482E-1 4.28086E-1 3.96449E-1 4.14077E-1 3.78082E-1 3.30219E-1 2.98731E-1 2.56659E-1 1.66088E-1 1.51166E-1 1.40198E-1 1.79582E-1 2.27124E-1 2.96192E-1 3.15113E-1 3.18731E-1 3.38427E-1 3.1675E-1 2.97924E-1 2.67249E-1 2.94688E-1 3.72695E-1 4.13628E-1 4.6471E-1 4.82723E-1 5.29605E-1 5.65959E-1 5.62404E-1 5.9528E-1 5.82001E-1 5.46676E-1 5.85315E-1 6.29541E-1 5.92166E-1 5.30111E-1 4.21728E-1 3.04228E-1 2.58203E-1 2.40474E-1 2.99948E-1 2.60902E-1 2.58417E-1 3.08837E-1 1.91088E-1 1.77261E-1 1.67046E-1 9.40315E-2 4.95688E-2 5.2152E-2 5.7119E-2 6.15123E-2 5.00438E-2 3.25873E-2 4.10977E-2 4.28462E-2 3.12172E-2 2.21117E-2 1.64021E-2 1.68409E-2 1.65706E-2 1.96968E-2 2.69354E-2 4.71361E-2 2.66117E-2 2.92778E-2 1.73738E-2 -9999 -9999 -9999 -9999 -9999 -9999 -9999 -9999 -9999 -9999 -9999 -9999 -9999
-9999 -9999 -9999 -9999 -9999 -9999 -9999 -9999 -9999 -9999 -9999 -9999 -9999 -9999 -9999 -9999 -9999 -9999 -9999 -9999 -9999 1.56375E-1 2.38269E-1 2.82174E-1 3.19039E-1 3.17547E-1 3.55563E-1 4.04115E-1 4.25021E-1 4.17338E-1 4.21988E-1 4.31961E-1 4.20861E-1 4.36767E-1 4.05698E-1 3.99566E-1 3.97119E-1 3.92725E-1 3.60917E-1 3.89528E-1 4.01945E-1 4.00423E-1 4.12389E-1 3.86209E-1 3.93964E-1 4.13798E-1 4.19642E-1 4.60647E-1 4.49366E-1 4.59579E-1 4.64912E-1 4.84529E-1 4.75017E-1 4.93185E-1 5.25476E-1 5.09589E-1 4.98398E-1 4.86996E-1 4.76883E-1 4.41298E-1 4.11705E-1 4.3443E-1 4.29866E-1 4.46895E-1 4.49085E-1 4.70491E-1 4.82878E-1 4.84502E-1 4.98227E-1 5.28826E-1 5.10067E-1 4.99798E-1 5.13385E-1 4.7886E-1 4.36014E-1 4.26629E-1 3.97347E-1 3.94532E-1 3.34993E-1 2.91448E-1 2.25537E-1 2.0418E-1 2.2207E-1 2.30766E-1 2.35713E-1 2.31952E-1 2.573E-1 2.77187E-1 3.10371E-1 3.63904E-1 4.31039E-1 4.19268E-1 4.32101E-1 4.3746E-1 4.19339E-1 4.1625E-1 3.81801E-1 3.77353E-1 3.42418E-1 2.8512E-1 2.52045E-1 2.22138E-1 1.96347E-1 1.99933E-1 2.90301E-1 2.83572E-1 2.86954E-1 2.9364E-1 3.03786E-1 2.74277E-1 2.66497E-1 2.35386E-1 2.85868E-1 3.10917E-1 4.08535E-1 4.44646E-1 4.82307E-1 5.13936E-1 4.91257E-1 5.00149E-1 5.35511E-1 5.30259E-1 5.53537E-1 5.72064E-1 5.17785E-1 5.15064E-1 4.34833E-1 2.76241E-1 2.14699E-1 2.18217E-1 1.68358E-1 1.88687E-1 1.91599E-1 2.70639E-1 3.02121E-1 2.48395E-1 1.60887E-1 1.26541E-1 6.55542E-2 8.25577E-2 1.57558E-1 1.1968E-1 5.41904E-2 3.27353E-2 4.08222E-2 4.70034E-2 3.44647E-2 2.33438E-2 1.43592E-2 1.30982E-2 1.11226E-2 1.03247E-2 1.44825E-2 3.30146E-2 2.85593E-2 3.31427E-2 1.93235E-2 1.21301E-2 -9999 -9999 -9999 -9999 -9999 -9999 -9999 -9999 -9999 -9999 -9999 -9999
-9999 -9999 -9999 -9999 -9999 -9999 -9999 -9999 -9999 -9999 -9999 -9999 -9999 -9999 -9999 -9999 -9999 -9999 -9999 -9999 -9999 1.639E-1 2.29187E-1 2.89625E-1 2.73899E-1 3.137E-1 3.42666E-1 3.51731E-1 3.66285E-1 3.87122E-1 4.16261E-1 4.35028E-1 4.42878E-1 4.37524E-1 4.13823E-1 3.86442E-1 3.7944E-1 3.38245E-1 3.80461E-1 3.52972E-1 3.35769E-1 3.62651E-1 3.74537E-1 4.02747E-1 3.97242E-1 3.77847E-1 3.74603E-1 4.38096E-1 4.55757E-1 4.4083E-1 4.16549E-1 4.60708E-1 4.55357E-1 4.59362E-1 5.06117E-1 5.20801E-1 5.11361E-1 5.04792E-1 4.83507E-1 4.81035E-1 4.66335E-1 4.63246E-1 4.41167E-1 4.43274E-1 4.60174E-1 4.66858E-1 4.83369E-1 4.77531E-1 4.7039E-1 4.80412E-1 4.85774E-1 5.02546E-1 5.14339E-1 5.00363E-1 4.46021E-1 4.08196E-1 3.95815E-1 4.00916E-1 3.70138E-1 3.45857E-1 2.61588E-1 2.19732E-1 1.71137E-1 1.70086E-1 1.83923E-1 2.0281E-1 2.27653E-1 2.28325E-1 2.6629E-1 2.97979E-1 4.13034E-1 4.32095E-1 4.08567E-1 4.13721E-1 4.28812E-1 4.35539E-1 4.19802E-1 3.97975E-1 3.61379E-1 3.09494E-1 2.51001E-1 2.48091E-1 2.03296E-1 2.29296E-1 2.39858E-1 2.30694E-1 2.38269E-1 2.34032E-1 2.34103E-1 2.13189E-1 2.76203E-1 2.75924E-1 2.59576E-1 2.751E-1 3.28082E-1 3.30729E-1 3.28374E-1 3.72187E-1 4.93308E-1 4.77454E-1 4.58835E-1 4.75276E-1 4.72756E-1 5.14514E-1 4.68229E-1 4.27815E-1 4.27056E-1 2.70156E-1 1.98695E-1 1.52718E-1 1.52781E-1 1.32283E-1 1.74072E-1 2.04457E-1 2.13931E-1 2.14465E-1 1.16002E-1 7.96584E-2 6.20656E-2 9.19203E-2 1.14742E-1 1.04583E-1 4.64723E-2 3.75355E-2 5.41642E-2 7.09042E-2 5.07803E-2 3.2432E-2 1.99703E-2 1.65986E-2 1.55181E-2 1.51958E-2 1.23263E-2 1.82275E-2 2.59893E-2 2.42388E-2 1.25103E-2 9.57221E-3 8.59328E-3 7.97729E-3 -9999 -9999 -9999 -9999 1.0395E-2 -9999 -9999 -9999 -9999 -9999
-9999 -9999 -9999 -9999 -9999 -9999 -9999 -9999 -9999 -9999 -9999 -9999 -9999 -9999 -9999 -9999 -9999 -9999 -9999 -9999 -9999 1.26398E-1 1.90303E-1 2.23214E-1 2.16131E-1 2.45058E-1 2.92799E-1 3.66705E-1 3.8143E-1 3.71093E-1 3.58613E-1 4.0719E-1 4.28246E-1 4.38916E-1 4.20291E-1 3.78878E-1 3.62933E-1 3.64223E-1 3.84314E-1 3.4163E-1 3.67754E-1 4.07585E-1 4.1563E-1 4.63309E-1 4.06263E-1 3.56593E-1 4.28645E-1 3.80618E-1 4.3966E-1 4.49556E-1 3.94897E-1 4.24078E-1 4.07802E-1 4.36788E-1 4.44888E-1 4.78006E-1 5.05001E-1 4.87939E-1 4.95947E-1 4.89909E-1 4.7843E-1 4.54605E-1 4.4627E-1 4.28268E-1 4.30847E-1 4.64827E-1 4.45147E-1 4.78329E-1 4.69575E-1 4.64804E-1 4.70873E-1 4.81979E-1 4.71211E-1 4.76797E-1 4.45482E-1 4.12697E-1 3.72617E-1 3.72238E-1 3.92721E-1 3.69592E-1 3.02552E-1 2.4478E-1 2.02396E-1 1.62181E-1 1.72004E-1 1.9648E-1 1.85784E-1 1.99595E-1 2.39958E-1 2.63131E-1 3.52329E-1 4.01742E-1 4.30034E-1 4.22539E-1 4.11477E-1 4.20396E-1 3.96396E-1 3.37302E-1 2.76786E-1 2.47057E-1 1.69841E-1 1.98554E-1 2.85791E-1 2.25841E-1 2.16966E-1 1.91403E-1 1.96638E-1 2.25233E-1 2.28348E-1 2.13963E-1 2.02952E-1 2.18665E-1 2.07789E-1 2.25541E-1 2.27595E-1 2.15558E-1 2.59139E-1 3.41963E-1 4.3997E-1 3.86043E-1 3.66749E-1 4.0266E-1 3.90811E-1 4.17229E-1 4.23209E-1 3.86416E-1 3.38537E-1 2.47131E-1 1.91649E-1 1.54314E-1 1.36469E-1 9.87116E-2 1.17844E-1 1.65391E-1 2.17672E-1 1.67873E-1 9.80857E-2 7.85134E-2 1.0474E-1 1.43546E-1 1.718E-1 9.8174E-2 7.2466E-2 7.15132E-2 8.18049E-2 1.04295E-1 1.01316E-1 8.69982E-2 8.06594E-2 7.06828E-2 6.75609E-2 6.29243E-2 2.66261E-2 1.77823E-2 2.67591E-2 2.11107E-2 1.29585E-2 1.08325E-2 1.04637E-2 8.42799E-3 8.58393E-3 8.87525E-3 -9999 1.11171E-2 1.18114E-2 9.50927E-3 -9999 -9999 -9999 -9999
-9999 -9999 -9999 -9999 -9999 -9999 -9999 -9999 -9999 -9999 -9999 -9999 -9999 -9999 -9999 -9999 -9999 -9999 -9999 -9999 -9999 -9999 1.02151E-1 1.39341E-1 2.12846E-1 2.24602E-1 2.57428E-1 3.22939E-1 3.37986E-1 4.18064E-1 4.06569E-1 3.63969E-1 3.81572E-1 4.11241E-1 4.26548E-1 4.22705E-1 4.02052E-1 4.21237E-1 3.86231E-1 3.71984E-1 4.10722E-1 4.09799E-1 4.51015E-1 5.13707E-1 4.74518E-1 4.31753E-1 4.27368E-1 3.64587E-1 4.06875E-1 4.21176E-1 3.87921E-1 3.53825E-1 3.95912E-1 3.83155E-1 3.90385E-1 4.24552E-1 4.5145E-1 4.86109E-1 4.87247E-1 4.95245E-1 4.71378E-1 4.73123E-1 4.49551E-1 4.43175E-1 4.44661E-1 4.37757E-1 4.36704E-1 4.60025E-1 4.54116E-1 4.37778E-1 4.51093E-1 4.83801E-1 4.86497E-1 4.78783E-1 4.69714E-1 4.15972E-1 3.97283E-1 3.8442E-1 3.32274E-1 3.22589E-1 2.71618E-1 2.05546E-1 1.83357E-1 1.90318E-1 1.9008E-1 2.34126E-1 2.00407E-1 1.79018E-1 1.76027E-1 1.93191E-1 2.40485E-1 3.08793E-1 3.56164E-1 4.10588E-1 3.88698E-1 3.6328E-1 3.59268E-1 3.22094E-1 2.91054E-1 2.17768E-1 2.0216E-1 1.83984E-1 1.71011E-1 2.2607E-1 1.88345E-1 1.66363E-1 1.98324E-1 2.31493E-1 1.48934E-1 1.09639E-1 1.84071E-1 2.37665E-1 2.1056E-1 2.30584E-1 2.50201E-1 2.70573E-1 2.98605E-1 3.37417E-1 3.41061E-1 3.17636E-1 3.37128E-1 3.1597E-1 2.86184E-1 3.57225E-1 3.68961E-1 2.69104E-1 2.11752E-1 2.59892E-1 2.07416E-1 1.5097E-1 1.22075E-1 1.15925E-1 8.05281E-2 1.06466E-1 1.54901E-1 1.32043E-1 1.07961E-1 1.11017E-1 1.37401E-1 1.59846E-1 1.73841E-1 9.94372E-2 7.20178E-2 1.1115E-1 1.47121E-1 1.02928E-1 8.92712E-2 6.18994E-2 8.1858E-2 9.67793E-2 8.26563E-2 5.39286E-2 2.76064E-2 2.25333E-2 2.89311E-2 1.60747E-2 1.06212E-2 1.15846E-2 1.20069E-2 1.04324E-2 9.91779E-3 9.19862E-3 3.21923E-3 1.09947E-2 -9999 -9999 -9999 -9999 -9999 -9999
-9999 -9999 -9999 -9999 -9999 -9999 -9999 -9999 -9999 -9999 -9999 -9999 -9999 -9999 -9999 -9999 -9999 -9999 -9999 -9999 -9999 -9999 -9999 9.839E-2 1.63673E-1 2.09453E-1 2.04814E-1 2.85195E-1 3.01928E-1 3.07646E-1 3.44402E-1 3.34936E-1 4.0414E-1 3.97636E-1 4.19373E-1 4.03264E-1 3.80991E-1 4.04387E-1 4.76255E-1 4.59729E-1 4.98021E-1 4.71879E-1 5.07047E-1 5.09837E-1 4.58064E-1 4.13992E-1 4.15882E-1 4.10451E-1 3.48331E-1 4.03748E-1 3.67453E-1 3.43113E-1 3.92286E-1 4.42132E-1 3.83967E-1 3.73516E-1 4.3271E-1 4.87518E-1 4.94641E-1 4.76045E-1 4.62041E-1 4.50897E-1 4.48749E-1 4.24743E-1 4.2695E-1 4.16739E-1 4.30608E-1 4.4251E-1 4.41506E-1 4.4059E-1 4.38984E-1 4.72419E-1 4.73072E-1 4.84958E-1 4.7804E-1 4.64549E-1 4.3971E-1 3.74663E-1 3.67354E-1 3.31962E-1 3.24731E-1 2.56797E-1 2.14056E-1 1.85375E-1 1.53757E-1 1.81308E-1 1.90664E-1 1.84115E-1 1.88667E-1 2.18698E-1 2.69575E-1 2.53755E-1 2.95436E-1 3.43462E-1 3.64384E-1 3.07043E-1 2.76241E-1 2.8779E-1 2.2091E-1 1.9104E-1 1.80775E-1 1.61773E-1 1.49504E-1 1.53554E-1 2.16426E-1 2.25245E-1 1.40078E-1 1.60523E-1 1.76257E-1 1.18592E-1 7.18229E-2 9.29506E-2 2.08483E-1 2.24357E-1 2.09745E-1 1.84593E-1 2.35467E-1 2.74051E-1 2.94669E-1 2.85489E-1 2.77719E-1 3.0776E-1 2.32729E-1 2.01371E-1 3.02508E-1 2.77549E-1 2.26915E-1 1.81045E-1 1.87378E-1 2.27198E-1 2.38112E-1 2.22936E-1 1.52401E-1 1.1902E-1 1.34359E-1 1.32592E-1 6.67323E-2 5.42429E-2 7.04996E-2 1.20905E-1 1.39056E-1 1.05794E-1 9.44454E-2 1.08446E-1 1.00486E-1 1.14937E-1 7.02564E-2 4.87002E-2 2.99934E-2 2.74638E-2 3.25887E-2 3.37107E-2 3.59717E-2 2.14658E-2 1.23776E-2 1.01094E-2 -9999 8.93681E-3 9.41609E-3 8.02504E-3 7.17897E-3 9.24097E-3 9.22174E-3 -9999 -9999 -9999 -9999 -9999 -9999 -9999
-9999 -9999 -9999 -9999 -9999 -9999 -9999 -9999 -9999 -9999 -9999 -9999 -9999 -9999 -9999 -9999 -9999 -9999 -9999 -9999 -9999 -9999 -9999 -9999 1.05622E-1 1.11166E-1 1.05587E-1 1.55063E-1 2.31877E-1 2.68258E-1 2.63134E-1 2.76648E-1 3.14865E-1 3.55483E-1 3.89833E-1 3.78156E-1 4.09329E-1 3.99678E-1 4.04606E-1 4.74573E-1 5.19356E-1 4.81111E-1 5.39255E-1 5.30367E-1 5.12497E-1 4.44458E-1 4.1201E-1 3.82833E-1 3.89866E-1 3.5122E-1 3.43097E-1 3.63198E-1 4.13102E-1 4.67789E-1 3.7639E-1 3.90947E-1 4.07922E-1 4.31666E-1 4.31626E-1 4.46879E-1 4.54361E-1 4.61277E-1 4.13773E-1 3.98563E-1 4.09465E-1 3.98625E-1 3.78456E-1 3.99772E-1 4.04678E-1 4.20947E-1 4.43971E-1 4.57953E-1 4.58674E-1 4.53932E-1 4.63757E-1 4.4459E-1 4.00488E-1 3.42489E-1 3.67189E-1 3.45976E-1 3.30827E-1 2.94875E-1 2.6547E-1 2.21714E-1 1.84496E-1 1.58809E-1 1.64837E-1 1.75449E-1 2.13014E-1 2.24813E-1 2.55367E-1 2.97256E-1 2.85461E-1 3.06861E-1 2.99108E-1 2.85264E-1 2.54633E-1 2.62807E-1 2.11018E-1 2.39037E-1 2.10917E-1 1.86815E-1 1.4995E-1 1.40852E-1 1.04165E-1 1.21329E-1 1.11119E-1 8.80595E-2 1.66268E-1 1.96029E-1 1.54988E-1 1.59341E-1 2.29449E-1 1.52893E-1 1.48039E-1 1.17198E-1 1.11739E-1 1.97192E-1 1.87495E-1 1.86357E-1 1.82017E-1 1.98601E-1 2.49249E-1 2.16516E-1 1.91542E-1 2.90029E-1 2.69228E-1 1.79564E-1 1.38969E-1 1.76997E-1 2.332E-1 1.90461E-1 1.24333E-1 7.26891E-2 1.2401E-1 1.58403E-1 1.46373E-1 7.16349E-2 8.39852E-2 1.35436E-1 1.06886E-1 9.05535E-2 6.8749E-2 6.47119E-2 1.13997E-1 1.41027E-1 1.09804E-1 7.90414E-2 5.71556E-2 3.50482E-2 1.72987E-2 1.48504E-2 1.74447E-2 1.76434E-2 9.25783E-3 -9999 -9999 -9999 -9999 -9999 -9999 -9999 -9999 -9999 -9999 -9999 -9999 -9999 -9999 -9999
-9999 -9999 -9999 -9999 -9999 -9999 -9999 -9999 -9999 -9999 -9999 -9999 -9999 -9999 -9999 -9999 -9999 -9999 -9999 -9999 -9999 -9999 -9999 -9999 -9999 1.36539E-1 9.48364E-2 1.50426E-1 2.17567E-1 2.50366E-1 2.16045E-1 2.50864E-1 3.08849E-1 3.6509E-1 2.36022E-1 2.22014E-1 2.39006E-1 3.27032E-1 4.15181E-1 4.76403E-1 4.7E-1 4.28483E-1 4.45733E-1 4.7839E-1 4.85379E-1 5.04606E-1 4.8196E-1 4.20392E-1 4.02232E-1 4.01393E-1 4.23783E-1 3.92812E-1 4.41527E-1 4.16652E-1 3.78212E-1 3.7681E-1 3.72823E-1 3.93473E-1 4.19998E-1 3.96254E-1 4.41354E-1 4.45669E-1 4.39636E-1 4.13053E-1 3.6472E-1 3.67556E-1 3.38429E-1 3.22889E-1 3.36922E-1 3.39995E-1 3.57122E-1 3.88951E-1 4.03952E-1 4.13016E-1 4.26235E-1 4.05576E-1 3.39619E-1 3.0098E-1 3.454E-1 3.66001E-1 3.25313E-1 3.09119E-1 3.10798E-1 2.53137E-1 2.16931E-1 1.73668E-1 1.41048E-1 1.74706E-1 2.34879E-1 2.43109E-1 2.6569E-1 3.06795E-1 2.83195E-1 2.98782E-1 2.94495E-1 2.64769E-1 2.4608E-1 2.28262E-1 1.92449E-1 2.32773E-1 2.15611E-1 2.04748E-1 1.62302E-1 1.28113E-1 6.54017E-2 7.52032E-2 1.2054E-1 1.05317E-1 8.83474E-2 1.14705E-1 1.27819E-1 1.78382E-1 2.31746E-1 1.57739E-1 1.72926E-1 1.442E-1 1.09411E-1 9.24472E-2 1.55132E-1 1.99484E-1 2.03233E-1 2.46795E-1 2.82245E-1 2.31323E-1 1.56329E-1 2.1441E-1 2.74221E-1 1.73E-1 9.67354E-2 1.61008E-1 1.47735E-1 1.2438E-1 8.0663E-2 7.01315E-2 1.11935E-1 1.59893E-1 1.50777E-1 8.80683E-2 8.88524E-2 8.64189E-2 6.92836E-2 5.73214E-2 5.66684E-2 4.87832E-2 6.39843E-2 9.98717E-2 9.80645E-2 6.20087E-2 2.9167E-2 1.91309E-2 1.38001E-2 1.50037E-2 1.72046E-2 1.09108E-2 8.25012E-3 -9999 -9999 -9999 -9999 -9999 -9999 -9999 -9999 -9999 -9999 -9999 -9999 -9999 -9999 -9999
-9999 -9999 -9999 -9999 -9999 -9999 -9999 -9999 -9999 -9999 -9999 -9999 -9999 -9999 -9999 -9999 -9999 -9999 -9999 -9999 -9999 -9999 -9999 -9999 -9999 1.07499E-1 1.15588E-1 1.46926E-1 2.52766E-1 2.71415E-1 2.50405E-1 2.65218E-1 2.70553E-1 3.26465E-1 2.84435E-1 2.04973E-1 2.17298E-1 2.00813E-1 2.73094E-1 3.95434E-1 4.16263E-1 4.3311E-1 4.32665E-1 4.6477E-1 4.85131E-1 5.18677E-1 5.34799E-1 5.01076E-1 4.46628E-1 4.11107E-1 4.34217E-1 3.89639E-1 4.04933E-1 4.046E-1 3.47953E-1 3.53216E-1 3.66204E-1 3.74374E-1 3.83675E-1 4.14839E-1 4.16862E-1 4.21126E-1 3.92723E-1 3.72725E-1 3.5541E-1 3.31543E-1 3.12829E-1 3.18684E-1 3.0468E-1 3.01992E-1 3.23448E-1 3.24973E-1 3.41557E-1 3.26078E-1 3.35792E-1 3.48425E-1 3.08977E-1 3.10657E-1 3.18993E-1 3.11227E-1 3.42141E-1 3.35432E-1 3.12873E-1 2.93744E-1 2.50398E-1 2.16574E-1 1.80795E-1 1.97999E-1 2.44839E-1 2.85525E-1 3.1182E-1 3.1923E-1 2.95725E-1 2.85405E-1 3.02545E-1 2.68404E-1 2.17119E-1 2.1395E-1 2.09092E-1 2.22582E-1 2.17924E-1 1.70886E-1 1.38093E-1 1.17204E-1 9.45896E-2 9.76307E-2 1.37517E-1 1.65288E-1 1.42462E-1 1.02029E-1 7.47891E-2 1.49108E-1 2.60164E-1 1.49745E-1 1.68905E-1 1.74298E-1 1.48067E-1 1.68449E-1 1.8037E-1 2.98899E-1 3.31068E-1 3.07494E-1 2.78017E-1 2.53459E-1 1.9609E-1 1.38345E-1 2.61208E-1 2.3247E-1 1.52351E-1 1.86597E-1 1.33106E-1 8.26168E-2 6.55449E-2 9.49982E-2 9.92153E-2 7.09007E-2 6.86123E-2 3.79231E-2 3.41721E-2 2.83987E-2 2.9482E-2 4.9357E-2 5.99319E-2 6.81942E-2 6.59448E-2 6.7677E-2 8.00027E-2 5.34194E-2 3.66122E-2 1.48074E-2 1.17121E-2 1.27585E-2 2.03353E-2 1.41577E-2 -9999 -9999 -9999 -9999 -9999 -9999 -9999 -9999 -9999 -9999 -9999 -9999 -9999 -9999 -9999 -9999
-9999 -9999 -9999 -9999 -9999 -9999 -9999 -9999 -9999 -9999 -9999 -9999 -9999 -9999 -9999 -9999 -9999 -9999 -9999 -9999 -9999 -9999 -9999 -9999 -9999 -9999 1.81332E-1 2.33294E-1 3.04612E-1 3.26965E-1 2.43298E-1 1.99096E-1 2.21738E-1 2.63216E-1 2.63587E-1 2.23398E-1 1.78936E-1 2.12564E-1 2.4276E-1 2.42347E-1 3.31866E-1 3.95181E-1 4.17699E-1 4.12004E-1 4.3571E-1 4.82888E-1 5.0477E-1 5.07834E-1 4.94308E-1 4.24471E-1 4.20512E-1 3.90101E-1 3.50012E-1 3.53176E-1 4.05129E-1 4.09439E-1 3.889E-1 3.63295E-1 3.44395E-1 3.43037E-1 3.87553E-1 3.88894E-1 3.7249E-1 3.24013E-1 3.10747E-1 3.16111E-1 3.08653E-1 3.21446E-1 3.05722E-1 2.88664E-1 2.92254E-1 2.79832E-1 3.08051E-1 3.3533E-1 3.02707E-1 2.84753E-1 2.68073E-1 2.51601E-1 2.66099E-1 3.27006E-1 2.97623E-1 3.20539E-1 2.78398E-1 2.92466E-1 2.7641E-1 2.3912E-1 2.16864E-1 2.29463E-1 2.17296E-1 2.37576E-1 2.42185E-1 2.53099E-1 2.59359E-1 2.64355E-1 2.85411E-1 2.61168E-1 2.33668E-1 2.24418E-1 2.49135E-1 2.37343E-1 2.38739E-1 2.37999E-1 1.90965E-1 1.43545E-1 1.71904E-1 1.742E-1 1.74848E-1 1.94473E-1 2.034E-1 1.45608E-1 7.91247E-2 8.25988E-2 2.40946E-1 1.88067E-1 1.30941E-1 1.91152E-1 1.96539E-1 1.76584E-1 1.88101E-1 1.934E-1 1.96027E-1 1.90293E-1 2.04579E-1 1.51177E-1 1.85843E-1 1.34775E-1 1.63537E-1 2.27925E-1 1.49003E-1 1.7722E-1 1.38714E-1 8.49905E-2 3.94711E-2 7.59812E-2 5.60758E-2 7.39086E-2 8.32301E-2 5.54562E-2 3.95715E-2 1.92962E-2 2.6724E-2 3.37523E-2 3.12135E-2 3.6008E-2 5.12722E-2 5.47751E-2 5.66055E-2 5.01331E-2 3.34005E-2 1.0751E-2 8.18602E-3 1.19753E-2 2.30628E-2 1.5624E-2 -9999 -9999 -9999 -9999 -9999 -9999 -9999 -9999 -9999 -9999 -9999 -9999 -9999 -9999 -9999 -9999
-9999 -9999 -9999 -9999 -9999 -9999 -9999 -9999 -9999 -9999 -9999 -9999 -9999 -9999 -9999 -9999 -9999 -9999 -9999 -9999 -9999 -9999 -9999 -9999 -9999 -9999 2.43258E-1 2.74245E-1 3.2818E-1 2.95301E-1 2.22065E-1 2.17784E-1 2.34475E-1 2.70276E-1 2.71427E-1 2.56636E-1 2.65333E-1 2.41188E-1 2.30994E-1 2.09915E-1 2.11586E-1 3.18199E-1 3.93211E-1 4.19716E-1 3.97982E-1 3.94796E-1 4.16065E-1 4.68003E-1 4.81947E-1 5.00117E-1 4.36822E-1 3.94986E-1 3.62093E-1 2.9613E-1 3.83513E-1 4.18312E-1 3.872E-1 3.31959E-1 3.16719E-1 3.28048E-1 3.61829E-1 3.4664E-1 3.44258E-1 3.16264E-1 2.85771E-1 2.8193E-1 2.90785E-1 3.22179E-1 2.9481E-1 2.95161E-1 2.64958E-1 2.85353E-1 3.22688E-1 3.17875E-1 3.46909E-1 2.80758E-1 2.25437E-1 2.2349E-1 2.42775E-1 2.54776E-1 2.77359E-1 3.22509E-1 3.12385E-1 3.01652E-1 2.86206E-1 2.56757E-1 2.29219E-1 2.59283E-1 2.03111E-1 1.87427E-1 1.96897E-1 2.12069E-1 2.24416E-1 2.21036E-1 2.23622E-1 2.38248E-1 2.35212E-1 2.44583E-1 2.37197E-1 2.47962E-1 2.45375E-1 2.54691E-1 2.34487E-1 2.02429E-1 1.97799E-1 1.97732E-1 1.62292E-1 1.87975E-1 1.95689E-1 1.55753E-1 1.1886E-1 7.99362E-2 1.66202E-1 1.74567E-1 2.3956E-1 2.94478E-1 2.94901E-1 1.74679E-1 1.81139E-1 8.93805E-2 9.61225E-2 8.65046E-2 1.01622E-1 1.10997E-1 1.33661E-1 1.32978E-1 1.2931E-1 1.74043E-1 1.45528E-1 1.42894E-1 1.32773E-1 1.05389E-1 6.56432E-2 4.35906E-2 7.86353E-2 5.73155E-2 5.83389E-2 9.05177E-2 6.88312E-2 3.11048E-2 2.08284E-2 2.12231E-2 1.92955E-2 1.86459E-2 2.96125E-2 6.90315E-2 7.23508E-2 4.45232E-2 4.27986E-2 2.78436E-2 1.14952E-2 1.10365E-2 2.49421E-2 1.51907E-2 6.38994E-3 -9999 -9999 -9999 -9999 -9999 -9999 -9999 -9999 -9999 -9999 -9999 -9999 -9999 -9999 -9999
-9999 -9999 -9999 -9999 -9999 -9999 -9999 -9999 -9999 -9999 -9999 -9999 -9999 -9999 -9999 -9999 -9999 -9999 -9999 -9999 -9999 -9999 -9999 -9999 -9999 2.56077E-1 2.71744E-1 3.03016E-1 3.32578E-1 2.56785E-1 2.39224E-1 2.95126E-1 3.49801E-1 3.41583E-1 3.4528E-1 2.96501E-1 2.96622E-1 2.57866E-1 2.20541E-1 1.97704E-1 2.0073E-1 2.59451E-1 3.59036E-1 3.8039E-1 3.84326E-1 3.71606E-1 3.55522E-1 3.61283E-1 4.42716E-1 5.07371E-1 4.97958E-1 4.0634E-1 3.73376E-1 3.58892E-1 2.98613E-1 2.60897E-1 3.3595E-1 3.18121E-1 2.51093E-1 3.43271E-1 3.6762E-1 3.18033E-1 3.21446E-1 3.12652E-1 2.8953E-1 2.67093E-1 2.94131E-1 2.8473E-1 3.26401E-1 2.91178E-1 2.89859E-1 2.57009E-1 2.83902E-1 3.17001E-1 3.43014E-1 2.78701E-1 2.46238E-1 2.33101E-1 2.39181E-1 2.56755E-1 2.47162E-1 2.88707E-1 2.86533E-1 2.59495E-1 2.07331E-1 2.1127E-1 2.79771E-1 2.51604E-1 2.49242E-1 2.3067E-1 2.07655E-1 2.06309E-1 2.0451E-1 1.82293E-1 1.90322E-1 1.98499E-1 1.936E-1 2.3568E-1 2.19828E-1 2.15288E-1 2.21546E-1 2.31244E-1 2.00731E-1 1.85181E-1 1.8737E-1 1.74839E-1 1.13277E-1 1.09937E-1 1.30874E-1 1.04266E-1 7.74978E-2 1.34235E-1 1.84467E-1 1.4873E-1 1.90125E-1 2.07158E-1 2.05113E-1 2.19748E-1 2.13377E-1 1.30171E-1 6.10561E-2 7.84954E-2 9.04897E-2 1.075E-1 1.28125E-1 8.9839E-2 1.02813E-1 1.60461E-1 1.27038E-1 1.4201E-1 1.60575E-1 1.6803E-1 1.75455E-1 9.31649E-2 6.81185E-2 5.34905E-2 4.29431E-2 3.30843E-2 1.68021E-2 2.33748E-2 2.54876E-2 3.15512E-2 2.12331E-2 1.76024E-2 2.49197E-2 4.84855E-2 4.3782E-2 3.58379E-2 3.96499E-2 5.15142E-2 3.41262E-2 2.15687E-2 3.80886E-2 2.27854E-2 7.04753E-3 8.60641E-3 9.18747E-3 8.17537E-3 6.92986E-3 -9999 -9999 -9999 -9999 -9999 -9999 -9999 -9999 -9999 -9999 -9999
-9999 -9999 -9999 -9999 -9999 -9999 -9999 -9999 -9999 -9999 -9999 -9999 -9999 -9999 -9999 -9999 -9999 -9999 -9999 -9999 -9999 -9999 -9999 -9999 -9999 -9999 2.6176E-1 2.79587E-1 3.10067E-1 2.36869E-1 2.32318E-1 2.72109E-1 2.65308E-1 3.05611E-1 4.02409E-1 3.78434E-1 3.32599E-1 2.86419E-1 2.17234E-1 2.00968E-1 1.90656E-1 1.52937E-1 2.10006E-1 3.41207E-1 3.69804E-1 3.35656E-1 3.46585E-1 3.66719E-1 3.49366E-1 4.24066E-1 4.14187E-1 4.48309E-1 3.87393E-1 3.89164E-1 3.58836E-1 2.64205E-1 3.05275E-1 2.50235E-1 3.21806E-1 3.83832E-1 4.10431E-1 3.66852E-1 3.21328E-1 3.32577E-1 3.39365E-1 2.83057E-1 2.86426E-1 2.63027E-1 3.12153E-1 3.16448E-1 2.57992E-1 2.65487E-1 2.51516E-1 2.69613E-1 3.04224E-1 2.82378E-1 2.59128E-1 2.23484E-1 2.34561E-1 2.27232E-1 2.07249E-1 2.50604E-1 2.50629E-1 2.01209E-1 2.5871E-1 2.34266E-1 2.72892E-1 2.6831E-1 2.74951E-1 2.71978E-1 2.08161E-1 1.87881E-1 1.74161E-1 1.7447E-1 1.63399E-1 1.50417E-1 1.64341E-1 1.95111E-1 1.5041E-1 1.45214E-1 1.51294E-1 1.87137E-1 1.93911E-1 1.77762E-1 2.28739E-1 1.98418E-1 1.55563E-1 1.3845E-1 1.31325E-1 1.16201E-1 1.83475E-1 1.79871E-1 1.02101E-1 1.07947E-1 1.12571E-1 1.26674E-1 9.35957E-2 5.42593E-2 1.27612E-1 1.58047E-1 1.14157E-1 1.06798E-1 1.15531E-1 1.27722E-1 1.27741E-1 1.06827E-1 9.56473E-2 1.36558E-1 1.74226E-1 1.65296E-1 1.56758E-1 1.91386E-1 2.59792E-1 1.46997E-1 7.61548E-2 5.94643E-2 5.45012E-2 3.46723E-2 2.68655E-2 2.20304E-2 1.90052E-2 2.33217E-2 1.89994E-2 1.35199E-2 1.03185E-2 1.51733E-2 1.42332E-2 1.06379E-2 1.24718E-2 3.81405E-2 7.2785E-2 8.02368E-2 4.19498E-2 4.18618E-2 1.51857E-2 1.3897E-2 1.52451E-2 1.12736E-2 8.93122E-3 8.88119E-3 -9999 -9999 -9999 -9999 -9999 -9999 -9999 -9999 -9999 -9999
-9999 -9999 -9999 -9999 -9999 -9999 -9999 -9999 -9999 -9999 -9999 -9999 -9999 -9999 -9999 -9999 -9999 -9999 -9999 -9999 -9999 -9999 -9999 -9999 -9999 -9999 2.60354E-1 2.64409E-1 2.80967E-1 2.42257E-1 2.21668E-1 2.22057E-1 2.46174E-1 3.6783E-1 3.9226E-1 4.3157E-1 4.44253E-1 3.1823E-1 1.95778E-1 1.91672E-1 2.33114E-1 2.40477E-1 1.5509E-1 3.07567E-1 3.72713E-1 3.58623E-1 3.86932E-1 3.56578E-1 3.3853E-1 3.262E-1 3.10998E-1 3.18581E-1 3.49537E-1 3.01059E-1 2.94155E-1 2.53855E-1 2.91974E-1 2.88718E-1 3.22907E-1 3.84695E-1 4.3336E-1 4.02313E-1 3.65908E-1 3.50584E-1 3.36269E-1 2.8393E-1 2.93746E-1 3.16711E-1 2.45587E-1 3.14593E-1 3.0986E-1 2.94628E-1 2.30326E-1 2.09188E-1 2.72519E-1 2.82318E-1 2.63896E-1 2.23362E-1 2.02632E-1 2.39992E-1 2.34829E-1 2.54781E-1 2.78662E-1 2.76584E-1 2.80613E-1 2.73589E-1 2.89708E-1 2.9418E-1 2.93945E-1 2.63121E-1 2.05806E-1 1.81387E-1 1.89107E-1 1.8432E-1 1.5019E-1 1.50992E-1 1.29916E-1 1.46769E-1 1.25584E-1 1.33961E-1 1.86063E-1 1.73185E-1 1.69229E-1 1.85473E-1 1.49258E-1 1.24879E-1 7.50891E-2 7.2027E-2 1.4566E-1 1.61279E-1 1.29782E-1 9.96834E-2 1.23575E-1 1.58634E-1 1.26461E-1 8.73449E-2 9.08893E-2 5.32223E-2 8.5047E-2 6.99501E-2 7.8034E-2 8.93379E-2 6.06704E-2 7.65027E-2 7.0884E-2 7.88962E-2 1.00504E-1 9.63327E-2 2.12659E-1 1.51776E-1 1.61668E-1 1.47492E-1 1.54945E-1 1.01873E-1 7.26153E-2 5.80683E-2 4.53437E-2 3.30575E-2 3.26723E-2 2.82901E-2 2.359E-2 1.91105E-2 1.40135E-2 1.0178E-2 1.10036E-2 1.06737E-2 7.82164E-3 9.81854E-3 1.36676E-2 3.29823E-2 3.78192E-2 2.97057E-2 2.17168E-2 2.97718E-2 3.12463E-2 2.7362E-2 2.66637E-2 1.47897E-2 8.9521E-3 8.12619E-3 6.24877E-3 5.41196E-3 1.1264E-3 -9999 -9999 -9999 -9999 -9999 -9999 -9999
-9999 -9999 -9999 -9999 -9999 -9999 -9999 -9999 -9999 -9999 -9999 -9999 -9999 -9999 -9999 -9999 -9999 -9999 -9999 -9999 -9999 -9999 -9999 -9999 -9999 -9999 -9999 2.66112E-1 2.28041E-1 2.17968E-1 2.82596E-1 3.6605E-1 4.07283E-1 4.44553E-1 4.01181E-1 4.06625E-1 4.67868E-1 3.56189E-1 2.48839E-1 2.0389E-1 2.19342E-1 2.3037E-1 2.61431E-1 2.90071E-1 3.06322E-1 3.21425E-1 3.58149E-1 3.61247E-1 3.07056E-1 2.89584E-1 2.76738E-1 3.36863E-1 3.49288E-1 3.67587E-1 4.47759E-1 4.38586E-1 3.56372E-1 3.0534E-1 3.00334E-1 4.16885E-1 4.18667E-1 3.95079E-1 3.99346E-1 3.42937E-1 3.41953E-1 3.44052E-1 2.77266E-1 3.13792E-1 2.92685E-1 3.28462E-1 3.48825E-1 3.02015E-1 2.16768E-1 2.05942E-1 2.73253E-1 3.09925E-1 3.06093E-1 2.58368E-1 2.05771E-1 2.37562E-1 2.8213E-1 3.26501E-1 3.28508E-1 3.34007E-1 3.73353E-1 3.57765E-1 3.17744E-1 3.16076E-1 2.87241E-1 2.51022E-1 2.03051E-1 1.96527E-1 1.37942E-1 1.0151E-1 1.30026E-1 1.22045E-1 9.65254E-2 1.37301E-1 1.13473E-1 1.09749E-1 1.35032E-1 1.10877E-1 1.33106E-1 1.19279E-1 8.2675E-2 1.04828E-1 9.36843E-2 7.68687E-2 4.70507E-2 5.27402E-2 8.4721E-2 1.70008E-1 1.76203E-1 1.37338E-1 1.12662E-1 9.27749E-2 1.32367E-1 7.86115E-2 8.59081E-2 7.31972E-2 1.00741E-1 9.83188E-2 6.76939E-2 6.74314E-2 8.543E-2 7.14879E-2 9.98018E-2 9.74934E-2 1.51752E-1 1.74788E-1 1.17143E-1 1.08776E-1 8.42384E-2 5.91613E-2 6.82702E-2 6.44779E-2 5.99952E-2 3.7314E-2 3.73182E-2 3.57911E-2 4.67277E-2 2.7863E-2 2.33661E-2 1.59051E-2 1.30335E-2 1.0124E-2 8.59025E-3 8.11788E-3 9.93725E-3 1.07731E-2 7.69914E-3 8.42868E-3 1.00694E-2 1.66289E-2 1.48515E-2 2.2686E-2 3.20062E-2 1.45671E-2 7.72243E-3 3.81891E-3 1.90972E-3 1.15059E-3 6.39083E-4 1.26761E-3 -9999 -9999 -9999 -9999 -9999 -9999
-9999 -9999 -9999 -9999 -9999 -9999 -9999 -9999 -9999 -9999 -9999 -9999 -9999 -9999 -9999 -9999 -9999 -9999 -9999 -9999 -9999 -9999 -9999 -9999 -9999 -9999 -9999 -9999 2.41752E-1 2.27408E-1 2.55059E-1 3.0819E-1 3.44991E-1 3.81832E-1 3.56647E-1 3.72189E-1 3.75431E-1 3.05572E-1 2.7507E-1 3.2443E-1 2.9137E-1 3.0871E-1 3.19874E-1 3.25424E-1 3.11173E-1 2.83602E-1 3.35973E-1 4.22394E-1 4.36046E-1 3.52629E-1 3.16886E-1 2.70809E-1 3.29087E-1 3.94125E-1 3.80904E-1 3.80698E-1 3.90536E-1 4.09111E-1 3.20838E-1 4.21843E-1 3.8757E-1 4.19534E-1 3.89786E-1 3.56751E-1 3.6778E-1 4.22846E-1 3.33617E-1 3.0912E-1 3.1078E-1 3.47558E-1 3.50703E-1 3.6356E-1 2.13697E-1 1.7564E-1 2.42135E-1 2.96128E-1 3.45845E-1 3.29835E-1 2.73076E-1 2.74437E-1 2.52574E-1 3.54316E-1 3.96064E-1 4.0221E-1 3.79454E-1 3.86319E-1 3.44007E-1 3.51341E-1 2.8529E-1 2.32064E-1 2.21979E-1 2.35539E-1 1.6123E-1 8.58094E-2 9.10895E-2 1.17861E-1 1.11196E-1 1.08706E-1 1.18735E-1 1.10104E-1 9.93837E-2 1.0594E-1 1.16078E-1 9.59378E-2 9.59712E-2 1.4133E-1 1.56585E-1 8.85196E-2 6.33479E-2 5.60215E-2 3.53653E-2 7.23162E-2 1.80376E-1 1.92501E-1 1.23864E-1 8.03799E-2 1.15329E-1 9.12751E-2 1.0825E-1 1.29219E-1 1.34287E-1 1.28423E-1 1.18747E-1 9.03415E-2 1.30546E-1 1.39429E-1 8.43174E-2 9.9107E-2 1.11928E-1 1.7447E-1 1.42939E-1 1.40872E-1 5.92211E-2 5.53629E-2 5.08477E-2 4.03112E-2 5.70672E-2 4.4897E-2 5.19733E-2 3.91068E-2 2.82385E-2 2.31425E-2 2.03201E-2 2.15979E-2 1.63774E-2 1.31871E-2 1.02301E-2 9.01301E-3 7.39609E-3 7.12377E-3 6.55935E-3 6.5848E-3 9.79572E-3 5.26758E-3 5.31193E-3 9.22307E-3 1.56907E-2 1.40546E-2 7.63826E-3 5.793E-3 4.34649E-3 3.0076E-3 2.96855E-3 2.66432E-3 -9999 -9999 -9999 -9999 -9999 -9999
-9999 -9999 -9999 -9999 -9999 -9999 -9999 -9999 -9999 -9999 -9999 -9999 -9999 -9999 -9999 -9999 -9999 -9999 -9999 -9999 -9999 -9999 -9999 -9999 -9999 -9999 -9999 -9999 -9999 1.82394E-1 2.00934E-1 2.19074E-1 2.28506E-1 3.08102E-1 3.30811E-1 3.16449E-1 3.48242E-1 2.94282E-1 3.07615E-1 3.74929E-1 2.89344E-1 2.54493E-1 3.6939E-1 3.94647E-1 3.95525E-1 4.40686E-1 5.04104E-1 5.04162E-1 4.84167E-1 4.41648E-1 3.30225E-1 2.64104E-1 2.36971E-1 2.93332E-1 3.88714E-1 3.31736E-1 3.41444E-1 3.46676E-1 3.45163E-1 3.89056E-1 3.50794E-1 4.09169E-1 3.58227E-1 3.2484E-1 3.67316E-1 4.21957E-1 4.19153E-1 3.82175E-1 3.54252E-1 3.21221E-1 3.42009E-1 4.04245E-1 3.06283E-1 2.09584E-1 2.06559E-1 2.09465E-1 3.15365E-1 3.28099E-1 2.79334E-1 2.90089E-1 2.55414E-1 2.91511E-1 3.72107E-1 4.03079E-1 3.91039E-1 3.81183E-1 3.58052E-1 4.09951E-1 3.60664E-1 2.80672E-1 2.38703E-1 2.33594E-1 1.62914E-1 1.18768E-1 1.21671E-1 1.4839E-1 1.54022E-1 1.16332E-1 1.36171E-1 1.48567E-1 1.22317E-1 9.42242E-2 1.12457E-1 8.98983E-2 9.67892E-2 1.60095E-1 1.74464E-1 1.05472E-1 7.20364E-2 6.04462E-2 4.46489E-2 4.07507E-2 1.67305E-1 1.73937E-1 9.93629E-2 9.41675E-2 1.72586E-1 1.53034E-1 1.68243E-1 2.22179E-1 2.30188E-1 1.70156E-1 1.74936E-1 1.33974E-1 1.59115E-1 1.67393E-1 1.08146E-1 1.00091E-1 1.27853E-1 1.44726E-1 1.64401E-1 1.34937E-1 7.81598E-2 6.0717E-2 4.18273E-2 3.99986E-2 2.63938E-2 2.37801E-2 3.21761E-2 4.23616E-2 2.38185E-2 1.40049E-2 1.68224E-2 1.32876E-2 1.09827E-2 1.26239E-2 1.04722E-2 9.33341E-3 7.46216E-3 6.88717E-3 5.59281E-3 4.44452E-3 3.87929E-3 3.63524E-3 6.03307E-3 1.19951E-2 1.17446E-2 1.65412E-2 1.02392E-2 5.18809E-3 -9999 2.52811E-3 -9999 -9999 -9999 -9999 -9999 -9999 -9999 -9999
-9999 -9999 -9999 -9999 -9999 -9999 -9999 -9999 -9999 -9999 -9999 -9999 -9999 -9999 -9999 -9999 -9999 -9999 -9999 -9999 -9999 -9999 -9999 -9999 -9999 -9999 -9999 -9999 -9999 1.75774E-1 1.92107E-1 1.887E-1 2.42152E-1 3.12408E-1 2.87254E-1 2.9098E-1 3.42943E-1 3.27217E-1 2.8924E-1 2.83637E-1 2.6106E-1 2.65192E-1 3.71745E-1 3.93819E-1 4.20406E-1 4.90819E-1 4.63906E-1 4.25906E-1 4.78727E-1 5.22799E-1 4.42027E-1 3.09471E-1 2.51905E-1 2.3573E-1 2.18326E-1 2.93452E-1 2.9594E-1 3.28697E-1 3.45615E-1 3.32023E-1 3.35564E-1 3.49115E-1 3.4312E-1 3.41113E-1 3.31747E-1 3.87914E-1 4.30834E-1 4.62063E-1 3.99924E-1 3.69953E-1 3.70328E-1 3.42881E-1 3.71032E-1 3.05036E-1 2.44263E-1 2.16624E-1 2.14207E-1 2.35766E-1 2.71156E-1 2.78207E-1 2.51015E-1 2.51195E-1 2.89024E-1 3.98776E-1 4.3671E-1 4.13272E-1 3.84044E-1 4.08108E-1 3.84713E-1 3.25015E-1 2.58814E-1 1.97211E-1 1.50389E-1 2.11299E-1 2.21873E-1 2.11922E-1 1.67769E-1 1.34389E-1 1.48317E-1 1.35509E-1 1.36507E-1 1.27676E-1 1.2711E-1 1.07827E-1 7.82466E-2 1.40867E-1 1.47142E-1 1.30762E-1 6.70149E-2 6.74962E-2 7.24435E-2 1.09245E-1 1.6757E-1 2.01399E-1 1.341E-1 8.8303E-2 1.48167E-1 1.80471E-1 1.53387E-1 1.75836E-1 2.18698E-1 2.37867E-1 2.15642E-1 1.50158E-1 9.93683E-2 1.00826E-1 1.17722E-1 1.16536E-1 1.1632E-1 8.10258E-2 9.58713E-2 1.41274E-1 1.02567E-1 6.47833E-2 6.60607E-2 4.11776E-2 3.24403E-2 1.71464E-2 1.79158E-2 1.99744E-2 2.11453E-2 2.15536E-2 1.73952E-2 9.16455E-3 8.26213E-3 1.07902E-2 1.0326E-2 7.2807E-3 4.68708E-3 6.43263E-3 4.81268E-3 3.5643E-3 3.27143E-3 4.50443E-3 8.90672E-3 1.08543E-2 1.91643E-2 1.236E-2 -9999 -9999 -9999 -9999 -9999 -9999 -9999 -9999 -9999 -9999 -9999 -9999
-9999 -9999 -9999 -9999 -9999 -9999 -9999 -9999 -9999 -9999 -9999 -9999 -9999 -9999 -9999 -9999 -9999 -9999 -9999 -9999 -9999 -9999 -9999 -9999 -9999 -9999 -9999 -9999 -9999 -9999 1.74021E-1 2.18109E-1 2.90908E-1 3.52278E-1 2.88291E-1 2.77366E-1 3.56463E-1 3.30067E-1 2.73888E-1 2.64949E-1 2.20451E-1 2.95942E-1 3.2477E-1 4.13237E-1 4.21864E-1 4.35382E-1 4.30836E-1 3.9247E-1 4.46935E-1 4.59762E-1 4.61579E-1 4.42306E-1 4.52347E-1 3.60737E-1 2.94029E-1 2.75854E-1 2.70002E-1 3.47909E-1 3.68833E-1 3.30777E-1 3.0817E-1 3.16123E-1 3.22418E-1 3.20687E-1 3.12389E-1 3.22613E-1 3.42875E-1 3.6538E-1 4.36843E-1 4.44034E-1 4.32844E-1 3.46234E-1 2.9967E-1 3.12498E-1 2.73784E-1 3.16592E-1 2.85889E-1 2.19759E-1 2.3307E-1 3.2003E-1 2.74133E-1 2.51339E-1 2.85608E-1 3.45003E-1 4.02553E-1 4.11184E-1 3.98073E-1 4.16105E-1 4.02627E-1 3.70178E-1 2.92848E-1 2.3689E-1 1.99442E-1 2.31654E-1 2.55399E-1 2.35841E-1 1.70795E-1 1.31068E-1 1.23288E-1 1.2183E-1 1.649E-1 1.54543E-1 1.4902E-1 1.38152E-1 1.47881E-1 1.47958E-1 1.45797E-1 8.99823E-2 7.4087E-2 6.69262E-2 9.93579E-2 8.03437E-2 9.66814E-2 1.73123E-1 1.70107E-1 1.08839E-1 1.02047E-1 1.7704E-1 1.3566E-1 1.16243E-1 1.5976E-1 1.88744E-1 1.92972E-1 1.74624E-1 1.32152E-1 8.98603E-2 9.78908E-2 1.0676E-1 8.83102E-2 6.55371E-2 9.09923E-2 1.16912E-1 1.02686E-1 5.79124E-2 7.48434E-2 4.1955E-2 2.51131E-2 2.66018E-2 1.46424E-2 1.30344E-2 1.32088E-2 1.79613E-2 2.00001E-2 1.52576E-2 1.51408E-2 2.30079E-2 2.09167E-2 1.56449E-2 1.09001E-2 7.81609E-3 4.7868E-3 4.09224E-3 4.3482E-3 8.59628E-3 1.26184E-2 1.72424E-2 1.18259E-2 8.38541E-3 -9999 -9999 -9999 -9999 -9999 -9999 -9999 -9999 -9999 -9999 -9999 -9999
-9999 -9999 -9999 -9999 -9999 -9999 -9999 -9999 -9999 -9999 -9999 -9999 -9999 -9999 -9999 -9999 -9999 -9999 -9999 -9999 -9999 -9999 -9999 -9999 -9999 -9999 -9999 -9999 -9999 -9999 -9999 1.49913E-1 2.21395E-1 2.57397E-1 2.47007E-1 1.93959E-1 2.55868E-1 3.26111E-1 2.60981E-1 2.1549E-1 1.70697E-1 2.24439E-1 3.10844E-1 3.62681E-1 4.20997E-1 4.1185E-1 3.92748E-1 3.57822E-1 4.0554E-1 4.04741E-1 4.49723E-1 4.76985E-1 4.5341E-1 4.29763E-1 3.93423E-1 3.93101E-1 3.31139E-1 3.38522E-1 3.57419E-1 3.12053E-1 2.47919E-1 2.81175E-1 4.01252E-1 3.05985E-1 3.1514E-1 2.86994E-1 3.00619E-1 3.33158E-1 3.79066E-1 3.74602E-1 3.40636E-1 3.12811E-1 2.63844E-1 2.39799E-1 2.92125E-1 3.29795E-1 3.32451E-1 2.35667E-1 2.60776E-1 3.53304E-1 2.92303E-1 2.51824E-1 2.70745E-1 3.00244E-1 3.2604E-1 3.50075E-1 3.86404E-1 3.6917E-1 3.82081E-1 3.82358E-1 3.17349E-1 2.40983E-1 2.38332E-1 2.54929E-1 2.47862E-1 2.26003E-1 1.72198E-1 1.54588E-1 1.19504E-1 1.63337E-1 1.86267E-1 2.16376E-1 1.98357E-1 1.66158E-1 1.42268E-1 1.76356E-1 1.38528E-1 6.59923E-2 5.86562E-2 1.00631E-1 6.59688E-2 4.7608E-2 6.41905E-2 1.73859E-1 1.71337E-1 1.26308E-1 7.29827E-2 1.18806E-1 1.36595E-1 1.04706E-1 8.51601E-2 1.183E-1 1.39492E-1 1.46445E-1 1.39333E-1 1.12342E-1 1.00886E-1 8.33338E-2 6.29022E-2 6.88855E-2 7.00158E-2 6.51359E-2 9.69448E-2 7.93016E-2 8.22232E-2 5.96269E-2 3.26346E-2 3.34868E-2 2.22056E-2 9.53382E-3 9.66253E-3 2.02968E-2 4.39397E-2 4.04969E-2 3.5294E-2 3.01967E-2 3.25801E-2 3.6541E-2 2.58909E-2 1.69048E-2 6.90539E-3 8.08715E-3 9.23463E-3 1.10103E-2 2.01668E-2 8.9206E-3 8.97744E-3 -9999 -9999 -9999 -9999 -9999 -9999 -9999 -9999 -9999 -9999 -9999 -9999 -9999
-9999 -9999 -9999 -9999 -9999 -9999 -9999 -9999 -9999 -9999 -9999 -9999 -9999 -9999 -9999 -9999 -9999 -9999 -9999 -9999 -9999 -9999 -9999 -9999 -9999 -9999 -9999 -9999 -9999 -9999 -9999 -9999 -9999 2.21445E-1 2.10015E-1 1.77815E-1 1.77256E-1 2.60167E-1 2.46959E-1 1.54974E-1 1.29895E-1 2.25757E-1 3.28501E-1 3.00544E-1 3.46842E-1 3.5235E-1 3.3518E-1 3.29227E-1 3.37584E-1 3.17283E-1 3.25589E-1 4.00908E-1 4.19268E-1 4.40151E-1 4.30705E-1 3.97903E-1 3.65457E-1 3.77823E-1 3.60162E-1 3.75202E-1 2.98942E-1 2.1364E-1 2.69273E-1 3.10841E-1 3.24995E-1 2.61203E-1 2.18801E-1 3.15631E-1 3.28361E-1 3.21584E-1 3.25832E-1 2.51462E-1 1.86179E-1 2.02822E-1 2.46041E-1 2.7732E-1 2.88704E-1 2.7783E-1 2.52232E-1 2.78788E-1 2.77993E-1 2.68651E-1 2.86549E-1 3.12404E-1 2.44676E-1 2.26756E-1 2.99477E-1 3.73779E-1 3.89751E-1 4.0188E-1 3.52813E-1 2.95281E-1 2.8542E-1 2.70114E-1 2.22821E-1 2.03979E-1 1.5932E-1 1.58306E-1 1.23334E-1 1.56522E-1 1.72152E-1 2.27866E-1 2.1161E-1 1.74296E-1 1.8142E-1 1.78379E-1 1.15681E-1 7.27136E-2 6.05583E-2 6.11885E-2 4.75772E-2 4.69056E-2 1.24776E-1 1.82866E-1 1.83936E-1 1.54068E-1 8.44864E-2 8.66445E-2 1.24913E-1 1.00738E-1 6.30218E-2 5.56552E-2 9.69692E-2 1.28369E-1 1.14862E-1 9.43882E-2 7.83566E-2 7.4186E-2 5.81305E-2 6.70831E-2 3.67741E-2 4.1135E-2 3.72896E-2 4.8453E-2 5.56137E-2 8.01582E-2 4.70576E-2 3.68964E-2 1.61051E-2 1.16255E-2 2.28044E-2 5.18658E-2 6.5249E-2 3.25869E-2 1.50756E-2 1.2334E-2 1.10628E-2 1.37538E-2 2.09087E-2 2.24191E-2 1.75764E-2 1.28133E-2 1.20214E-2 1.68131E-2 9.5081E-3 6.35501E-3 -9999 -9999 -9999 -9999 -9999 -9999 -9999 -9999 -9999 -9999 -9999 -9999 -9999 -9999
-9999 -9999 -9999 -9999 -9999 -9999 -9999 -9999 -9999 -9999 -9999 -9999 -9999 -9999 -9999 -9999 -9999 -9999 -9999 -9999 -9999 -9999 -9999 -9999 -9999 -9999 -9999 -9999 -9999 -9999 -9999 -9999 -9999 -9999 2.18922E-1 1.99562E-1 1.5846E-1 2.0047E-1 1.56572E-1 1.31191E-1 1.83808E-1 2.04937E-1 2.10624E-1 2.7757E-1 3.28999E-1 3.2128E-1 2.90734E-1 3.12944E-1 2.498E-1 1.63651E-1 2.03984E-1 3.39764E-1 4.0021E-1 4.66497E-1 4.74341E-1 4.5616E-1 3.97556E-1 3.75832E-1 4.19122E-1 4.12351E-1 4.2514E-1 3.08388E-1 2.50715E-1 2.44396E-1 2.04881E-1 1.21836E-1 1.28487E-1 3.1151E-1 2.74256E-1 2.86347E-1 3.1403E-1 2.88202E-1 2.37816E-1 1.92801E-1 1.90021E-1 2.05295E-1 2.28099E-1 2.38696E-1 2.2213E-1 2.79916E-1 2.58324E-1 2.55474E-1 3.02691E-1 3.01798E-1 2.50651E-1 1.86467E-1 2.13664E-1 3.31821E-1 3.96876E-1 3.76416E-1 3.70407E-1 3.33205E-1 3.25077E-1 2.67394E-1 2.17701E-1 1.97307E-1 1.78039E-1 1.98677E-1 2.05089E-1 1.76836E-1 1.86404E-1 2.21299E-1 2.08284E-1 1.72835E-1 2.02563E-1 2.10022E-1 1.36022E-1 7.90466E-2 7.71744E-2 6.52673E-2 6.95196E-2 4.73297E-2 1.14449E-1 1.69294E-1 1.6765E-1 1.37563E-1 7.1096E-2 6.55494E-2 1.09927E-1 1.09744E-1 7.0915E-2 4.4212E-2 4.36015E-2 9.4921E-2 8.50003E-2 8.01871E-2 7.31279E-2 6.81778E-2 5.75446E-2 4.12092E-2 3.86608E-2 4.68389E-2 2.39591E-2 2.23077E-2 1.64767E-2 3.69568E-2 4.41462E-2 3.17653E-2 1.70493E-2 1.29335E-2 1.88464E-2 2.9064E-2 2.26789E-2 1.57033E-2 7.4268E-3 5.55553E-3 3.41378E-3 3.95254E-3 1.2839E-2 2.05903E-2 1.15656E-2 1.53449E-2 9.86107E-3 7.35634E-3 7.25778E-3 -9999 -9999 -9999 -9999 -9999 -9999 -9999 -9999 -9999 -9999 -9999 -9999 -9999 -9999 -9999
-9999 -9999 -9999 -9999 -9999 -9999 -9999 -9999 -9999 -9999 -9999 -9999 -9999 -9999 -9999 -9999 -9999 -9999 -9999 -9999 -9999 -9999 -9999 -9999 -9999 -9999 -9999 -9999 -9999 -9999 -9999 -9999 -9999 -9999 -9999 2.16094E-1 2.09063E-1 2.01997E-1 1.75159E-1 1.43205E-1 2.04178E-1 2.33898E-1 2.44921E-1 2.35214E-1 2.0852E-1 1.9204E-1 1.78764E-1 1.99152E-1 1.4329E-1 1.2137E-1 1.5767E-1 2.27207E-1 3.28269E-1 4.32137E-1 4.78427E-1 5.11811E-1 4.9228E-1 4.33171E-1 4.24279E-1 4.86815E-1 4.95076E-1 4.50509E-1 3.30391E-1 2.31216E-1 1.65098E-1 9.2521E-2 1.18297E-1 1.42997E-1 2.48514E-1 2.29665E-1 2.20421E-1 2.46756E-1 2.60485E-1 2.1223E-1 1.99182E-1 1.47839E-1 1.75226E-1 2.17551E-1 2.51175E-1 3.02945E-1 3.0014E-1 2.42528E-1 2.61893E-1 2.83229E-1 2.55023E-1 1.78955E-1 1.79029E-1 2.66115E-1 3.50424E-1 3.88729E-1 3.45995E-1 2.95713E-1 2.77083E-1 2.44716E-1 2.07477E-1 1.87799E-1 1.98757E-1 2.29948E-1 2.66034E-1 2.5571E-1 2.59768E-1 2.32642E-1 2.23345E-1 2.4688E-1 2.61205E-1 2.56621E-1 2.1782E-1 8.86071E-2 7.65022E-2 7.52481E-2 7.97774E-2 5.02629E-2 8.79959E-2 1.50508E-1 1.52985E-1 7.6553E-2 2.71705E-2 4.96388E-2 7.98809E-2 8.99978E-2 1.05904E-1 7.74489E-2 4.858E-2 5.40218E-2 8.16891E-2 8.23169E-2 7.73925E-2 7.92875E-2 5.33351E-2 4.33389E-2 4.23814E-2 4.05154E-2 3.44378E-2 2.37371E-2 1.3966E-2 2.06586E-2 4.46328E-2 3.58725E-2 2.90568E-2 1.75881E-2 2.36625E-2 1.64873E-2 9.42582E-3 9.72317E-3 8.0178E-3 7.44678E-3 2.51223E-3 5.00703E-3 9.80747E-3 8.28552E-3 1.6357E-2 1.13619E-2 5.29723E-3 5.01094E-3 3.9878E-3 -9999 -9999 -9999 -9999 -9999 -9999 -9999 -9999 -9999 -9999 -9999 -9999 -9999 -9999 -9999
-9999 -9999 -9999 -9999 -9999 -9999 -9999 -9999 -9999 -9999 -9999 -9999 -9999 -9999 -9999 -9999 -9999 -9999 -9999 -9999 -9999 -9999 -9999 -9999 -9999 -9999 -9999 -9999 -9999 -9999 -9999 -9999 -9999 -9999 -9999 -9999 2.27101E-1 1.88722E-1 1.79939E-1 1.55235E-1 1.21561E-1 1.41668E-1 1.73336E-1 1.91379E-1 1.82318E-1 1.42973E-1 1.18371E-1 1.80071E-1 2.36252E-1 2.30783E-1 2.66159E-1 2.58381E-1 2.78277E-1 3.69178E-1 5.22627E-1 4.85519E-1 5.14187E-1 4.94586E-1 4.90249E-1 4.82299E-1 4.4913E-1 4.31214E-1 3.99097E-1 3.04206E-1 2.43664E-1 1.75987E-1 1.41883E-1 1.12085E-1 1.25627E-1 1.49937E-1 1.92241E-1 2.22763E-1 2.65035E-1 2.97931E-1 3.01159E-1 2.49509E-1 2.12294E-1 2.186E-1 2.40137E-1 3.16811E-1 3.48921E-1 3.09873E-1 3.48798E-1 3.62903E-1 2.82658E-1 2.39305E-1 2.03877E-1 2.47208E-1 2.96022E-1 3.06022E-1 2.83155E-1 2.51035E-1 2.4448E-1 2.14218E-1 2.03481E-1 2.06265E-1 2.07666E-1 2.65658E-1 2.80034E-1 2.97605E-1 2.89923E-1 2.55486E-1 2.6134E-1 2.82591E-1 2.85892E-1 2.94778E-1 2.4114E-1 1.22505E-1 3.7037E-2 3.10676E-2 4.55083E-2 6.78209E-2 7.99119E-2 1.03913E-1 8.31248E-2 6.48112E-2 2.77371E-2 5.43564E-2 8.1596E-2 5.49272E-2 6.85654E-2 6.46569E-2 5.01217E-2 3.89108E-2 7.04761E-2 4.91343E-2 5.11875E-2 6.02015E-2 5.33699E-2 4.73254E-2 4.83917E-2 5.01774E-2 4.79692E-2 3.17404E-2 2.73853E-2 2.40764E-2 2.66511E-2 2.06144E-2 1.51472E-2 1.78117E-2 2.05192E-2 1.51591E-2 8.55205E-3 4.75645E-3 4.36292E-3 2.97485E-3 3.22779E-3 1.16917E-2 6.28072E-3 1.02825E-2 6.09798E-3 4.39174E-3 2.7554E-3 -9999 -9999 -9999 -9999 -9999 -9999 -9999 -9999 -9999 -9999 -9999 -9999 -9999 -9999 -9999 -9999 -9999
-9999 -9999 -9999 -9999 -9999 -9999 -9999 -9999 -9999 -9999 -9999 -9999 -9999 -9999 -9999 -9999 -9999 -9999 -9999 -9999 -9999 -9999 -9999 -9999 -9999 -9999 -9999 -9999 -9999 -9999 -9999 -9999 -9999 -9999 -9999 -9999 -9999 1.18482E-1 1.42747E-1 1.27101E-1 8.12579E-2 6.25056E-2 8.02711E-2 1.02524E-1 1.18921E-1 1.46884E-1 1.56317E-1 2.78497E-1 4.24486E-1 4.52087E-1 3.53475E-1 2.97205E-1 2.80298E-1 2.99641E-1 4.19434E-1 4.00303E-1 4.68556E-1 5.09916E-1 4.81671E-1 4.74297E-1 4.65894E-1 4.62518E-1 4.28234E-1 3.28514E-1 3.02207E-1 2.70754E-1 1.75921E-1 9.9649E-2 8.5634E-2 1.17431E-1 1.69391E-1 3.13554E-1 2.82339E-1 3.36835E-1 3.98174E-1 3.99863E-1 3.28414E-1 2.42143E-1 2.52147E-1 3.19865E-1 3.57355E-1 3.57706E-1 3.36489E-1 4.04622E-1 3.18198E-1 2.78935E-1 2.26554E-1 2.28222E-1 2.47536E-1 2.59333E-1 2.57974E-1 2.49638E-1 2.77078E-1 3.03006E-1 2.8781E-1 2.85999E-1 2.96728E-1 2.82024E-1 2.67575E-1 2.74299E-1 2.86209E-1 2.72329E-1 2.72136E-1 2.85923E-1 2.52526E-1 2.78316E-1 2.29538E-1 1.04182E-1 4.05358E-2 2.36769E-2 2.08159E-2 5.27511E-2 9.61929E-2 9.40299E-2 6.42752E-2 5.12544E-2 6.37497E-2 6.27575E-2 8.52917E-2 7.32244E-2 5.50052E-2 6.37679E-2 4.72693E-2 6.90981E-2 7.37399E-2 5.12317E-2 4.04378E-2 5.43932E-2 4.98717E-2 4.29059E-2 2.97756E-2 2.05144E-2 2.50617E-2 2.20091E-2 1.68837E-2 2.22109E-2 1.55688E-2 1.26909E-2 1.3999E-2 1.25684E-2 1.28104E-2 8.17952E-3 4.7637E-3 3.47762E-3 4.49589E-3 6.11466E-3 9.52316E-3 7.14769E-3 7.12831E-3 2.97008E-3 2.23916E-3 1.68477E-3 -9999 -9999 -9999 -9999 -9999 -9999 -9999 -9999 -9999 -9999 -9999 -9999 -9999 -9999 -9999 -9999 -9999 -9999
-9999 -9999 -9999 -9999 -9999 -9999 -9999 -9999 -9999 -9999 -9999 -9999 -9999 -9999 -9999 -9999 -9999 -9999 -9999 -9999 -9999 -9999 -9999 -9999 -9999 -9999 -9999 -9999 -9999 -9999 -9999 1.39593E-1 1.34474E-1 -9999 -9999 2.16229E-1 1.43823E-1 1.23714E-1 1.21039E-1 9.07602E-2 1.10206E-1 8.07501E-2 8.25276E-2 8.01382E-2 9.13735E-2 1.28099E-1 2.52976E-1 3.25073E-1 3.85265E-1 4.39735E-1 4.03413E-1 3.51528E-1 3.75978E-1 3.07432E-1 3.58941E-1 4.14807E-1 4.44794E-1 4.66065E-1 4.56005E-1 4.56173E-1 4.4909E-1 4.55371E-1 4.65684E-1 3.73091E-1 2.31906E-1 1.84976E-1 1.25223E-1 1.46009E-1 1.11772E-1 1.01032E-1 1.34655E-1 3.07687E-1 3.35854E-1 3.1818E-1 3.84223E-1 3.84288E-1 3.57382E-1 3.34359E-1 3.09469E-1 3.05317E-1 3.08491E-1 3.47682E-1 3.64236E-1 3.54095E-1 3.92493E-1 3.271E-1 3.03699E-1 2.46796E-1 2.543E-1 2.95942E-1 2.61588E-1 2.61764E-1 3.21376E-1 3.16107E-1 2.83134E-1 2.71762E-1 2.5501E-1 3.01999E-1 2.57376E-1 2.2877E-1 2.736E-1 2.58908E-1 2.64762E-1 2.41534E-1 2.22195E-1 2.37814E-1 2.143E-1 8.69997E-2 3.92213E-2 2.57949E-2 1.50023E-2 4.24794E-2 9.14455E-2 1.56516E-1 1.26451E-1 7.66081E-2 5.144E-2 8.05973E-2 7.88197E-2 4.76354E-2 2.92829E-2 3.41227E-2 7.59688E-2 1.10385E-1 6.04336E-2 5.02916E-2 4.25695E-2 5.08416E-2 4.93314E-2 4.76315E-2 3.28787E-2 2.38052E-2 1.76332E-2 1.88376E-2 2.22427E-2 1.86948E-2 2.08311E-2 1.44734E-2 1.72257E-2 1.75501E-2 1.36425E-2 6.79728E-3 3.66369E-3 3.9195E-3 8.32676E-3 1.12634E-2 1.13118E-2 6.01194E-3 4.98429E-3 -9999 -9999 -9999 -9999 -9999 -9999 -9999 -9999 -9999 -9999 -9999 -9999 -9999 -9999 -9999 -9999 -9999 -9999 -9999 -9999 -9999
-9999 -9999 -9999 -9999 -9999 -9999 -9999 -9999 -9999 -9999 -9999 -9999 -9999 -9999 -9999 -9999 -9999 -9999 -9999 -9999 -9999 -9999 -9999 -9999 -9999 -9999 -9999 -9999 -9999 -9999 2.08477E-1 1.11678E-1 1.28746E-1 -9999 -9999 1.79902E-1 1.71955E-1 2.53428E-1 1.54272E-1 9.43976E-2 1.8315E-1 1.36854E-1 1.48191E-1 1.05342E-1 8.86152E-2 1.5647E-1 3.32112E-1 4.33921E-1 4.20724E-1 4.62367E-1 4.57636E-1 4.15484E-1 4.06316E-1 3.27148E-1 3.34453E-1 3.93833E-1 4.49854E-1 4.40784E-1 4.37695E-1 4.48117E-1 4.45789E-1 4.4726E-1 4.87797E-1 4.9202E-1 3.97147E-1 2.51247E-1 1.98088E-1 2.98971E-1 2.54089E-1 1.06794E-1 1.24642E-1 2.35862E-1 3.75812E-1 3.395E-1 3.74859E-1 4.24638E-1 3.92568E-1 3.84966E-1 3.35584E-1 2.48007E-1 2.46466E-1 2.51553E-1 3.34012E-1 3.59581E-1 3.69528E-1 3.59337E-1 3.20566E-1 2.71159E-1 2.18867E-1 2.63597E-1 2.72638E-1 2.6785E-1 2.77461E-1 3.34326E-1 3.07E-1 2.50876E-1 2.61137E-1 2.54668E-1 2.35886E-1 1.97773E-1 2.20225E-1 2.41997E-1 2.53751E-1 2.06021E-1 1.88048E-1 2.14735E-1 1.8652E-1 1.47734E-1 8.18193E-2 2.22828E-2 1.55556E-2 4.01675E-2 8.80564E-2 9.66668E-2 1.28079E-1 8.03265E-2 5.01052E-2 6.47652E-2 5.87012E-2 5.72225E-2 4.62299E-2 4.8313E-2 7.22389E-2 9.82019E-2 4.32366E-2 3.49441E-2 3.50572E-2 3.53429E-2 3.6821E-2 3.69857E-2 2.85414E-2 2.46578E-2 2.1464E-2 1.84285E-2 2.06232E-2 3.13483E-2 2.02783E-2 1.75824E-2 2.19232E-2 2.28144E-2 1.39075E-2 7.90445E-3 4.832E-3 2.68262E-3 3.40019E-3 6.17647E-3 6.12959E-3 3.85846E-3 5.63522E-3 -9999 -9999 -9999 -9999 -9999 -9999 -9999 -9999 -9999 -9999 -9999 -9999 -9999 -9999 -9999 -9999 -9999 -9999 -9999 -9999 -9999
-9999 -9999 -9999 -9999 -9999 -9999 -9999 -9999 -9999 -9999 -9999 -9999 -9999 -9999 -9999 -9999 -9999 -9999 -9999 -9999 -9999 -9999 -9999 -9999 -9999 -9999 -9999 -9999 -9999 -9999 1.755E-1 8.98191E-2 9.55599E-2 1.13212E-1 1.54332E-1 1.57269E-1 1.42046E-1 2.49629E-1 2.59733E-1 1.79838E-1 2.43017E-1 2.77329E-1 2.14688E-1 1.58149E-1 1.32715E-1 1.47276E-1 2.66498E-1 3.81188E-1 4.41212E-1 4.7259E-1 4.66851E-1 4.60434E-1 3.98491E-1 3.26298E-1 3.86584E-1 4.21986E-1 4.32035E-1 4.15749E-1 4.45993E-1 4.47275E-1 4.35261E-1 4.45828E-1 4.88462E-1 5.4346E-1 5.25662E-1 5.05172E-1 3.98295E-1 2.97664E-1 1.93688E-1 1.46781E-1 1.02225E-1 1.47255E-1 2.99407E-1 4.15269E-1 4.1827E-1 4.57944E-1 4.60028E-1 3.96931E-1 3.46103E-1 2.35044E-1 2.1457E-1 2.03739E-1 2.27476E-1 2.97768E-1 3.54521E-1 3.57767E-1 3.38107E-1 2.56274E-1 2.17853E-1 2.59519E-1 2.80555E-1 2.63327E-1 2.56847E-1 2.82505E-1 2.75759E-1 2.15243E-1 2.25477E-1 2.52486E-1 2.12078E-1 1.62718E-1 1.70339E-1 2.03876E-1 2.24506E-1 1.74039E-1 1.71036E-1 1.74787E-1 1.35818E-1 1.01911E-1 4.71295E-2 2.22231E-2 1.51988E-2 5.01752E-2 7.19317E-2 6.12102E-2 6.03363E-2 6.99824E-2 4.93544E-2 6.21596E-2 8.38736E-2 6.22802E-2 2.53147E-2 2.64886E-2 7.20544E-2 5.6963E-2 3.08405E-2 2.9959E-2 2.78944E-2 2.27454E-2 2.60625E-2 2.80643E-2 3.07914E-2 3.1801E-2 2.73804E-2 2.72364E-2 2.96406E-2 2.89403E-2 1.78298E-2 1.41108E-2 1.18889E-2 8.33448E-3 5.69633E-3 6.88674E-3 5.52937E-3 2.65572E-3 2.37781E-3 4.95707E-3 5.9323E-3 3.13582E-3 4.31352E-3 1.88847E-3 -9999 -9999 -9999 -9999 -9999 -9999 -9999 -9999 -9999 -9999 -9999 -9999 -9999 -9999 -9999 -9999 -9999 -9999 -9999 -9999
-9999 -9999 -9999 -9999 -9999 -9999 -9999 -9999 -9999 -9999 -9999 -9999 -9999 -9999 -9999 -9999 -9999 -9999 -9999 -9999 -9999 -9999 -9999 -9999 -9999 -9999 -9999 -9999 -9999 -9999 1.06279E-1 1.1971E-1 9.35955E-2 1.1723E-1 1.13609E-1 1.24841E-1 1.19428E-1 1.23812E-1 2.45795E-1 2.35126E-1 1.38662E-1 2.20713E-1 3.0308E-1 2.85636E-1 2.45017E-1 1.99281E-1 2.98802E-1 3.88898E-1 4.22503E-1 4.43506E-1 4.45412E-1 4.43014E-1 4.17099E-1 3.59072E-1 4.26276E-1 4.52992E-1 4.34424E-1 4.23136E-1 4.01783E-1 3.91942E-1 3.86434E-1 3.80146E-1 4.54988E-1 5.02745E-1 5.05944E-1 4.869E-1 4.352E-1 2.9792E-1 1.54518E-1 1.33214E-1 9.33096E-2 1.57778E-1 2.6169E-1 3.63511E-1 4.31153E-1 4.58824E-1 4.43924E-1 4.04968E-1 3.13078E-1 2.32729E-1 2.20273E-1 2.43129E-1 2.28823E-1 2.41161E-1 2.6196E-1 3.39339E-1 3.30931E-1 2.70439E-1 2.21803E-1 2.62223E-1 3.17152E-1 2.81009E-1 2.51629E-1 2.73143E-1 2.82787E-1 2.39491E-1 1.87345E-1 2.46778E-1 2.18691E-1 1.38799E-1 1.36805E-1 1.52324E-1 1.97326E-1 1.64504E-1 1.71455E-1 1.83952E-1 1.09886E-1 3.86954E-2 2.38928E-2 2.34788E-2 3.07285E-2 3.48448E-2 5.24098E-2 7.04162E-2 4.172E-2 2.9252E-2 2.78251E-2 3.23622E-2 6.36794E-2 5.13758E-2 3.35437E-2 3.0911E-2 6.82522E-2 3.82414E-2 2.12793E-2 2.80371E-2 2.65341E-2 2.27899E-2 2.28987E-2 3.05038E-2 2.59369E-2 2.95881E-2 2.99011E-2 3.27536E-2 2.12004E-2 1.6439E-2 1.42955E-2 9.37633E-3 7.14213E-3 4.84654E-3 3.45472E-3 3.26626E-3 3.23518E-3 2.13017E-3 2.33598E-3 2.41293E-3 2.94887E-3 2.54359E-3 4.03741E-3 2.18952E-3 -9999 -9999 -9999 -9999 -9999 -9999 -9999 -9999 -9999 -9999 -9999 -9999 -9999 -9999 -9999 -9999 -9999 -9999 -9999 -9999
-9999 -9999 -9999 -9999 -9999 -9999 -9999 -9999 -9999 -9999 -9999 -9999 -9999 -9999 -9999 -9999 -9999 -9999 -9999 -9999 -9999 -9999 -9999 -9999 -9999 -9999 -9999 -9999 -9999 -9999 -9999 -9999 1.86624E-1 1.49413E-1 9.00298E-2 7.21257E-2 1.10682E-1 1.05395E-1 1.17533E-1 1.36721E-1 1.41123E-1 1.58955E-1 1.79967E-1 1.98083E-1 2.53832E-1 2.80438E-1 3.44665E-1 3.94928E-1 3.88912E-1 4.11287E-1 4.19073E-1 4.37283E-1 4.25097E-1 4.21493E-1 4.30207E-1 4.55419E-1 4.48092E-1 4.53776E-1 3.82184E-1 3.55747E-1 3.16146E-1 3.10211E-1 3.40284E-1 3.84744E-1 3.7504E-1 4.13053E-1 3.93808E-1 3.38554E-1 2.695E-1 2.67116E-1 1.61066E-1 1.77159E-1 2.11502E-1 3.101E-1 4.31667E-1 4.88196E-1 4.87689E-1 4.5281E-1 4.16218E-1 2.8284E-1 1.67021E-1 1.54573E-1 1.55553E-1 1.42779E-1 1.35406E-1 2.23652E-1 2.76104E-1 2.72944E-1 2.57031E-1 2.65467E-1 3.19796E-1 3.42752E-1 2.94035E-1 2.24739E-1 2.68434E-1 2.7101E-1 2.41281E-1 2.43264E-1 2.00409E-1 1.07107E-1 1.09798E-1 1.13857E-1 1.62842E-1 1.32611E-1 1.37092E-1 1.48828E-1 4.91383E-2 1.42628E-2 2.25994E-2 3.23772E-2 2.92768E-2 2.5415E-2 2.66266E-2 5.18054E-2 5.71529E-2 6.35018E-2 6.88298E-2 6.40115E-2 5.38444E-2 3.56516E-2 3.97084E-2 3.55258E-2 7.63053E-2 4.25099E-2 2.58238E-2 3.16019E-2 3.30808E-2 4.58987E-2 4.76223E-2 3.32655E-2 1.77647E-2 2.14278E-2 2.00396E-2 2.06007E-2 1.65943E-2 1.42511E-2 1.31007E-2 6.99293E-3 5.30463E-3 3.17416E-3 3.24238E-3 4.00996E-3 4.25383E-3 7.19745E-3 3.54089E-3 1.53302E-3 1.78787E-3 1.10916E-3 3.52255E-3 -9999 -9999 -9999 -9999 -9999 -9999 -9999 -9999 -9999 -9999 -9999 -9999 -9999 -9999 -9999 -9999 -9999 -9999 -9999 -9999 -9999
-9999 -9999 -9999 -9999 -9999 -9999 -9999 -9999 -9999 -9999 -9999 -9999 -9999 -9999 -9999 -9999 -9999 -9999 -9999 -9999 -9999 -9999 -9999 -9999 -9999 -9999 -9999 -9999 -9999 -9999 -9999 -9999 -9999 1.83582E-1 1.19544E-1 7.65358E-2 5.67961E-2 8.64212E-2 5.68953E-2 7.47017E-2 1.15064E-1 1.48315E-1 1.46833E-1 1.38999E-1 2.09083E-1 3.3108E-1 3.46859E-1 3.1787E-1 3.42053E-1 4.10574E-1 4.13398E-1 4.38903E-1 4.34272E-1 4.61036E-1 3.85031E-1 4.51556E-1 4.63884E-1 4.59598E-1 4.10668E-1 3.78042E-1 3.13905E-1 2.36713E-1 2.46869E-1 2.85747E-1 3.14031E-1 3.70188E-1 3.27781E-1 3.70351E-1 4.03849E-1 2.44115E-1 1.83015E-1 1.98061E-1 2.31627E-1 3.36947E-1 4.3942E-1 4.83767E-1 5.05043E-1 4.80881E-1 4.51856E-1 3.60993E-1 2.97858E-1 1.64617E-1 1.35666E-1 1.19999E-1 1.15625E-1 1.15288E-1 1.69933E-1 2.26049E-1 2.76244E-1 2.92885E-1 3.0709E-1 3.48812E-1 3.42025E-1 2.55114E-1 1.67316E-1 2.53452E-1 2.42888E-1 2.35792E-1 1.46511E-1 9.82481E-2 9.27811E-2 9.26562E-2 9.90611E-2 9.38998E-2 8.81664E-2 9.45653E-2 2.61728E-2 1.59179E-2 2.686E-2 3.71105E-2 2.74851E-2 2.30523E-2 3.19783E-2 3.39438E-2 5.30543E-2 7.45122E-2 6.26332E-2 4.78915E-2 4.51525E-2 7.22208E-2 5.735E-2 7.95962E-2 7.92252E-2 3.29392E-2 3.12769E-2 3.46347E-2 3.02226E-2 6.45966E-2 4.91184E-2 3.36883E-2 1.73248E-2 1.54481E-2 1.23429E-2 1.60178E-2 1.5931E-2 1.34327E-2 1.31349E-2 1.20351E-2 7.89207E-3 3.3505E-3 2.36493E-3 3.79126E-3 1.00028E-2 1.15017E-2 3.53158E-3 1.5323E-3 2.80106E-3 3.94908E-4 -9999 -9999 -9999 -9999 -9999 -9999 -9999 -9999 -9999 -9999 -9999 -9999 -9999 -9999 -9999 -9999 -9999 -9999 -9999 -9999 -9999 -9999
-9999 -9999 -9999 -9999 -9999 -9999 -9999 -9999 -9999 -9999 -9999 -9999 -9999 -9999 -9999 -9999 -9999 -9999 -9999 -9999 -9999 -9999 -9999 -9999 -9999 -9999 -9999 -9999 -9999 -9999 -9999 -9999 -9999 1.78863E-1 1.14184E-1 8.74045E-2 5.69905E-2 7.99801E-2 7.32104E-2 6.70717E-2 1.02019E-1 1.12828E-1 9.85025E-2 7.95577E-2 1.10734E-1 2.26183E-1 2.63376E-1 2.86533E-1 4.00938E-1 4.26887E-1 4.60147E-1 4.34186E-1 4.61199E-1 4.10218E-1 3.8011E-1 4.19989E-1 4.60306E-1 4.58542E-1 4.41018E-1 3.84262E-1 3.32385E-1 2.80841E-1 2.40102E-1 2.25357E-1 2.7947E-1 3.74865E-1 3.19135E-1 1.93907E-1 3.50606E-1 2.91714E-1 2.04259E-1 1.99083E-1 2.08531E-1 2.5664E-1 4.08073E-1 4.60544E-1 5.18857E-1 5.00753E-1 4.63644E-1 4.07013E-1 3.08515E-1 3.31093E-1 1.91724E-1 1.81306E-1 1.70064E-1 1.51552E-1 1.32484E-1 1.62335E-1 2.48693E-1 3.16909E-1 3.37995E-1 3.76006E-1 4.05944E-1 3.51073E-1 2.04619E-1 1.7855E-1 2.10679E-1 1.99291E-1 1.30425E-1 9.51784E-2 7.90537E-2 8.43036E-2 9.66857E-2 7.03723E-2 1.16171E-1 7.6879E-2 2.16673E-2 1.53771E-2 2.57288E-2 3.16898E-2 3.38658E-2 4.3086E-2 5.43181E-2 5.33484E-2 6.61279E-2 1.0958E-1 1.05566E-1 8.67601E-2 7.95708E-2 1.19257E-1 9.89366E-2 9.49715E-2 6.19921E-2 4.84731E-2 5.90354E-2 5.31406E-2 3.30084E-2 4.74565E-2 2.10647E-2 2.03563E-2 1.10291E-2 1.12333E-2 1.73036E-2 2.47761E-2 2.6442E-2 1.28657E-2 7.16573E-3 5.57278E-3 3.20965E-3 2.37625E-3 3.17208E-3 3.89609E-3 4.25782E-3 6.07175E-3 4.40123E-3 1.82718E-3 9.08449E-4 1.0294E-4 -9999 -9999 -9999 -9999 -9999 -9999 -9999 -9999 -9999 -9999 -9999 -9999 -9999 -9999 -9999 -9999 -9999 -9999 -9999 -9999 -9999 -9999
-9999 -9999 -9999 -9999 -9999 -9999 -9999 -9999 -9999 -9999 -9999 -9999 -9999 -9999 -9999 -9999 -9999 -9999 -9999 -9999 -9999 -9999 -9999 -9999 -9999 -9999 -9999 -9999 -9999 -9999 -9999 -9999 -9999 -9999 9.36408E-2 9.68321E-2 7.78452E-2 9.97774E-2 1.28953E-1 1.41868E-1 1.25369E-1 1.4516E-1 1.53335E-1 1.46235E-1 1.2217E-1 1.72855E-1 2.3614E-1 2.73834E-1 3.82329E-1 4.37882E-1 4.71851E-1 4.28703E-1 4.50905E-1 3.82495E-1 3.79844E-1 4.35533E-1 4.27142E-1 4.419E-1 4.30044E-1 3.95534E-1 3.53776E-1 2.99303E-1 2.58502E-1 1.89449E-1 2.3098E-1 3.4192E-1 3.32302E-1 1.79898E-1 1.46706E-1 2.36086E-1 2.12304E-1 2.06667E-1 1.96538E-1 2.49388E-1 3.95803E-1 4.7105E-1 4.98749E-1 5.15137E-1 4.91467E-1 4.50041E-1 3.60675E-1 3.0721E-1 3.41196E-1 2.79023E-1 2.29408E-1 2.69372E-1 2.66527E-1 2.23499E-1 1.98996E-1 2.56282E-1 3.33623E-1 3.31632E-1 3.71101E-1 4.00786E-1 2.83895E-1 2.07995E-1 1.76557E-1 1.61401E-1 1.38461E-1 1.27307E-1 8.02888E-2 7.53851E-2 5.03429E-2 6.17643E-2 1.06964E-1 7.36089E-2 2.43262E-2 1.273E-2 1.68552E-2 2.87693E-2 3.5118E-2 2.70007E-2 3.19933E-2 4.151E-2 6.46352E-2 7.6725E-2 7.14354E-2 6.86857E-2 9.30988E-2 1.16435E-1 1.1792E-1 1.01409E-1 8.05332E-2 7.51636E-2 7.2402E-2 9.23786E-2 6.30907E-2 3.94306E-2 1.82775E-2 1.52371E-2 1.22022E-2 1.43517E-2 2.69769E-2 2.46648E-2 2.38824E-2 6.94402E-3 5.18307E-3 4.60774E-3 2.66252E-3 4.04486E-3 4.76227E-3 4.06399E-3 2.8303E-3 1.23955E-3 1.02728E-3 2.08976E-3 6.69859E-4 3.36179E-5 -9999 -9999 -9999 -9999 -9999 -9999 -9999 -9999 -9999 -9999 -9999 -9999 -9999 -9999 -9999 -9999 -9999 -9999 -9999 -9999 -9999 -9999
-9999 -9999 -9999 -9999 -9999 -9999 -9999 -9999 -9999 -9999 -9999 -9999 -9999 -9999 -9999 -9999 -9999 -9999 -9999 -9999 -9999 -9999 -9999 -9999 -9999 -9999 -9999 -9999 -9999 -9999 -9999 -9999 -9999 -9999 -9999 1.18654E-1 1.06551E-1 1.27339E-1 1.24041E-1 1.83054E-1 1.33614E-1 1.76751E-1 2.39344E-1 2.69888E-1 2.56693E-1 2.20162E-1 2.52539E-1 3.02267E-1 3.37351E-1 4.04825E-1 4.60382E-1 4.36847E-1 4.32959E-1 3.87797E-1 3.88474E-1 3.78256E-1 4.15834E-1 4.53638E-1 4.60331E-1 4.30222E-1 3.93628E-1 3.62189E-1 3.01791E-1 2.06576E-1 1.71156E-1 1.96252E-1 1.35027E-1 1.2174E-1 1.59116E-1 2.13427E-1 1.61872E-1 1.95399E-1 2.13768E-1 2.70948E-1 4.23425E-1 4.76269E-1 4.98628E-1 4.9759E-1 4.99808E-1 5.05355E-1 4.44125E-1 3.04866E-1 2.95265E-1 3.2869E-1 3.65227E-1 3.35135E-1 2.95273E-1 2.91004E-1 2.26628E-1 2.33196E-1 2.95423E-1 3.07479E-1 3.23012E-1 3.55081E-1 2.95042E-1 2.32406E-1 1.79591E-1 1.52517E-1 2.00571E-1 1.67048E-1 1.16643E-1 7.78435E-2 6.11764E-2 6.06517E-2 5.62559E-2 5.53237E-2 4.92509E-2 1.78749E-2 2.35616E-2 3.09958E-2 3.09118E-2 1.70225E-2 1.95614E-2 2.15804E-2 2.96065E-2 4.47347E-2 3.30071E-2 3.36087E-2 5.10537E-2 7.15816E-2 7.23796E-2 7.71084E-2 4.84334E-2 2.44029E-2 1.82622E-2 2.98721E-2 6.64827E-2 7.82077E-2 4.03764E-2 2.57274E-2 1.71141E-2 1.76075E-2 2.17298E-2 2.54798E-2 1.20277E-2 6.31562E-3 2.65092E-3 2.81653E-3 2.95649E-3 2.99768E-3 1.8468E-3 2.16126E-3 4.23465E-3 2.74503E-3 1.57377E-3 7.7949E-4 1.00633E-4 5.39146E-5 -9999 -9999 -9999 -9999 -9999 -9999 -9999 -9999 -9999 -9999 -9999 -9999 -9999 -9999 -9999 -9999 -9999 -9999 -9999 -9999 -9999 -9999
-9999 -9999 -9999 -9999 -9999 -9999 -9999 -9999 -9999 -9999 -9999 -9999 -9999 -9999 -9999 -9999 -9999 -9999 -9999 -9999 -9999 -9999 -9999 -9999 -9999 -9999 -9999 -9999 -9999 -9999 -9999 -9999 -9999 -9999 -9999 6.08495E-2 1.03572E-1 1.80989E-1 1.54786E-1 1.27839E-1 1.64293E-1 1.48471E-1 2.16177E-1 3.4104E-1 3.20003E-1 2.134E-1 2.10209E-1 3.26272E-1 3.84131E-1 3.77616E-1 4.16892E-1 4.13487E-1 4.3509E-1 3.96366E-1 3.98628E-1 3.97044E-1 4.21996E-1 4.34291E-1 4.3408E-1 4.5549E-1 4.59824E-1 4.49699E-1 3.92355E-1 2.28954E-1 1.25001E-1 1.5918E-1 1.22755E-1 1.13704E-1 1.64873E-1 2.27117E-1 1.54941E-1 2.00438E-1 1.99547E-1 2.21803E-1 4.0557E-1 4.55933E-1 5.10034E-1 4.83944E-1 4.60971E-1 4.30831E-1 4.8244E-1 3.39681E-1 2.75858E-1 2.3308E-1 2.59788E-1 3.28215E-1 2.40749E-1 2.58094E-1 2.37821E-1 2.09869E-1 2.9392E-1 3.27625E-1 3.04503E-1 3.28434E-1 3.1008E-1 2.512E-1 1.9375E-1 1.40152E-1 2.13666E-1 2.46212E-1 1.73809E-1 1.03789E-1 8.25935E-2 4.14865E-2 3.33836E-2 4.40425E-2 5.43916E-2 3.94782E-2 3.15002E-2 3.59462E-2 3.64919E-2 1.9561E-2 1.57615E-2 1.47064E-2 1.67648E-2 2.65338E-2 2.65781E-2 2.29489E-2 2.67178E-2 2.51274E-2 2.70539E-2 4.43993E-2 5.30266E-2 3.20683E-2 1.48042E-2 1.26329E-2 1.86783E-2 2.53759E-2 2.60576E-2 1.88119E-2 1.61847E-2 1.92064E-2 2.15972E-2 1.84114E-2 5.75534E-3 3.6607E-3 3.01641E-3 2.37507E-3 1.45818E-3 1.14709E-3 9.03822E-4 1.3795E-3 2.89956E-3 1.65383E-3 4.50738E-4 1.12028E-4 5.42608E-5 -9999 -9999 -9999 -9999 -9999 -9999 -9999 -9999 -9999 -9999 -9999 -9999 -9999 -9999 -9999 -9999 -9999 -9999 -9999 -9999 -9999 -9999 -9999
-9999 -9999 -9999 -9999 -9999 -9999 -9999 -9999 -9999 -9999 -9999 -9999 -9999 -9999 -9999 -9999 -9999 -9999 -9999 -9999 -9999 -9999 -9999 -9999 -9999 -9999 -9999 -9999 -9999 -9999 -9999 -9999 -9999 -9999 6.86319E-2 8.15943E-2 1.21153E-1 1.27773E-1 1.07279E-1 9.89589E-2 1.55511E-1 1.39238E-1 1.72263E-1 2.68516E-1 3.66969E-1 2.6322E-1 1.80959E-1 2.3964E-1 3.75089E-1 3.88E-1 3.84595E-1 3.96136E-1 4.39341E-1 4.26348E-1 4.07984E-1 3.91558E-1 3.94013E-1 4.16136E-1 4.37836E-1 4.44736E-1 4.53973E-1 4.62701E-1 4.30454E-1 2.63654E-1 1.79672E-1 1.63233E-1 1.74502E-1 1.4992E-1 1.65347E-1 1.91663E-1 1.84177E-1 1.80278E-1 1.81076E-1 2.17924E-1 3.95843E-1 4.67983E-1 4.48884E-1 4.32046E-1 3.97736E-1 3.79552E-1 4.83501E-1 4.65554E-1 4.1007E-1 2.36222E-1 1.94556E-1 2.14092E-1 1.89597E-1 2.46884E-1 2.23463E-1 1.71073E-1 2.38526E-1 3.11313E-1 2.88172E-1 2.75898E-1 2.64654E-1 2.05701E-1 1.8321E-1 1.81486E-1 1.69345E-1 1.91522E-1 1.78937E-1 1.33045E-1 6.32614E-2 5.20069E-2 2.49106E-2 2.91138E-2 2.72542E-2 2.9248E-2 3.2254E-2 2.78926E-2 3.31419E-2 2.72665E-2 2.42842E-2 2.10521E-2 2.4413E-2 3.77455E-2 6.01588E-2 4.2564E-2 2.08731E-2 2.43385E-2 1.46017E-2 1.7455E-2 3.50401E-2 6.0488E-2 5.173E-2 2.91575E-2 2.0786E-2 1.88476E-2 -9999 -9999 -9999 -9999 -9999 1.40418E-2 6.26531E-3 4.16674E-3 3.31319E-3 2.74982E-3 1.19414E-3 9.63009E-4 1.74147E-3 2.96573E-3 1.14993E-3 4.57963E-4 1.46348E-4 1.25272E-4 -9999 -9999 -9999 -9999 -9999 -9999 -9999 -9999 -9999 -9999 -9999 -9999 -9999 -9999 -9999 -9999 -9999 -9999 -9999 -9999 -9999 -9999 -9999 -9999
-9999 -9999 -9999 -9999 -9999 -9999 -9999 -9999 -9999 -9999 -9999 -9999 -9999 -9999 -9999 -9999 -9999 -9999 -9999 -9999 -9999 -9999 -9999 -9999 -9999 -9999 -9999 -9999 -9999 -9999 -9999 -9999 -9999 -9999 -9999 -9999 1.34694E-1 8.0289E-2 6.54648E-2 8.79464E-2 1.2579E-1 1.57956E-1 2.46823E-1 2.75738E-1 3.16373E-1 3.30157E-1 2.38709E-1 2.00877E-1 2.76651E-1 3.88023E-1 4.04539E-1 4.19127E-1 4.14834E-1 4.21884E-1 4.16788E-1 3.71967E-1 4.19342E-1 4.22662E-1 4.32647E-1 4.5221E-1 4.54143E-1 4.70724E-1 4.26371E-1 2.99592E-1 2.10571E-1 1.95631E-1 2.07315E-1 1.51645E-1 1.56315E-1 1.58607E-1 1.35914E-1 1.23251E-1 1.27887E-1 2.07361E-1 4.21069E-1 4.32843E-1 4.25872E-1 3.74333E-1 3.64411E-1 3.74924E-1 3.79121E-1 4.59493E-1 4.75013E-1 3.50927E-1 1.86333E-1 1.37587E-1 1.45907E-1 2.03766E-1 2.74393E-1 1.8128E-1 2.08359E-1 2.38167E-1 2.13826E-1 2.31782E-1 2.22263E-1 2.44587E-1 2.43171E-1 2.30672E-1 1.55266E-1 1.20227E-1 1.35427E-1 1.30008E-1 9.79395E-2 6.59667E-2 3.23536E-2 2.30374E-2 2.00278E-2 2.56035E-2 2.51635E-2 3.81248E-2 2.81957E-2 2.7956E-2 3.23261E-2 4.46985E-2 3.5152E-2 3.9031E-2 4.81672E-2 4.84467E-2 3.86958E-2 2.99556E-2 1.74932E-2 1.26124E-2 1.63071E-2 2.82723E-2 5.3573E-2 5.18765E-2 3.59616E-2 2.36583E-2 -9999 -9999 -9999 -9999 -9999 1.73397E-2 7.22993E-3 3.24982E-3 2.74531E-3 2.31549E-3 1.02921E-3 1.46051E-3 1.8439E-3 2.55321E-3 2.43822E-3 1.08248E-3 1.93959E-3 -9999 -9999 -9999 -9999 -9999 -9999 -9999 -9999 -9999 -9999 -9999 -9999 -9999 -9999 -9999 -9999 -9999 -9999 -9999 -9999 -9999 -9999 -9999 -9999 -9999
-9999 -9999 -9999 -9999 -9999 -9999 -9999 -9999 -9999 -9999 -9999 -9999 -9999 -9999 -9999 -9999 -9999 -9999 -9999 -9999 -9999 -9999 -9999 -9999 -9999 -9999 -9999 -9999 -9999 -9999 -9999 -9999 -9999 -9999 -9999 -9999 -9999 9.0682E-2 4.11946E-2 7.93065E-2 1.16657E-1 1.64038E-1 2.57491E-1 2.86212E-1 3.20829E-1 2.72371E-1 2.73143E-1 2.18798E-1 2.68471E-1 3.96991E-1 4.13063E-1 3.68738E-1 4.03549E-1 3.96272E-1 4.06847E-1 3.77339E-1 4.01098E-1 4.23414E-1 4.08385E-1 4.28998E-1 4.46389E-1 4.31596E-1 4.25796E-1 2.5107E-1 1.41958E-1 1.05476E-1 1.18077E-1 1.20023E-1 1.14708E-1 1.75491E-1 2.66463E-1 2.79385E-1 2.57944E-1 3.46359E-1 4.7782E-1 5.05339E-1 4.91198E-1 4.30026E-1 3.12046E-1 3.05084E-1 3.10284E-1 3.49687E-1 4.34199E-1 4.30628E-1 3.68584E-1 2.86314E-1 2.07738E-1 1.68242E-1 1.76948E-1 1.72034E-1 2.29387E-1 1.94246E-1 2.01078E-1 2.20826E-1 2.43084E-1 3.11058E-1 3.47716E-1 2.8834E-1 1.75215E-1 8.49298E-2 1.08105E-1 8.49878E-2 7.5431E-2 4.86955E-2 2.57157E-2 1.21495E-2 7.9868E-3 1.85156E-2 2.8532E-2 2.26761E-2 1.20602E-2 2.3348E-2 2.48802E-2 2.49014E-2 1.97872E-2 2.29449E-2 2.96959E-2 3.16121E-2 3.71027E-2 5.04983E-2 4.62503E-2 3.17174E-2 2.84459E-2 2.29003E-2 2.97799E-2 -9999 -9999 -9999 -9999 -9999 -9999 -9999 -9999 9.80741E-3 4.75514E-3 3.33763E-3 3.25281E-3 1.24211E-3 8.06065E-4 -9999 -9999 -9999 -9999 -9999 -9999 -9999 -9999 -9999 -9999 -9999 -9999 -9999 -9999 -9999 -9999 -9999 -9999 -9999 -9999 -9999 -9999 -9999 -9999 -9999 -9999 -9999 -9999 -9999 -9999 -9999
-9999 -9999 -9999 -9999 -9999 -9999 -9999 -9999 -9999 -9999 -9999 -9999 -9999 -9999 -9999 -9999 -9999 -9999 -9999 -9999 -9999 -9999 -9999 -9999 -9999 -9999 -9999 -9999 -9999 -9999 -9999 -9999 -9999 -9999 -9999 -9999 -9999 -9999 8.56199E-2 8.0671E-2 8.94828E-2 1.20073E-1 1.70684E-1 2.13859E-1 2.58169E-1 2.38649E-1 2.45154E-1 2.2882E-1 2.29847E-1 2.95759E-1 3.78763E-1 4.11677E-1 4.05697E-1 3.63821E-1 3.47487E-1 3.57395E-1 3.67276E-1 4.08808E-1 4.21694E-1 4.31489E-1 3.98547E-1 4.03595E-1 3.4629E-1 1.72826E-1 9.34879E-2 6.0679E-2 6.8122E-2 8.11392E-2 9.27977E-2 1.77418E-1 3.49829E-1 4.59929E-1 4.80594E-1 4.70509E-1 5.13647E-1 4.72628E-1 5.10301E-1 4.64882E-1 4.23043E-1 3.25088E-1 3.29729E-1 3.43231E-1 3.43969E-1 3.77536E-1 3.64596E-1 4.39595E-1 3.24122E-1 1.17991E-1 1.37511E-1 1.6948E-1 2.12859E-1 2.54057E-1 2.54868E-1 3.40652E-1 2.62261E-1 3.13898E-1 3.64837E-1 3.33401E-1 2.26319E-1 1.45233E-1 1.00133E-1 7.03966E-2 6.39843E-2 3.4383E-2 1.42365E-2 1.07399E-2 2.1511E-2 3.91967E-2 2.18593E-2 8.60662E-3 4.14249E-3 4.8449E-3 1.61615E-2 1.55589E-2 8.43024E-3 1.14366E-2 1.3963E-2 1.93601E-2 4.80695E-2 8.43064E-2 9.86139E-2 1.08156E-1 8.4749E-2 -9999 -9999 -9999 -9999 -9999 -9999 -9999 -9999 -9999 -9999 6.39203E-3 3.95705E-3 -9999 -9999 -9999 -9999 -9999 -9999 -9999 -9999 -9999 -9999 -9999 -9999 -9999 -9999 -9999 -9999 -9999 -9999 -9999 -9999 -9999 -9999 -9999 -9999 -9999 -9999 -9999 -9999 -9999 -9999 -9999 -9999 -9999 -9999 -9999
-9999 -9999 -9999 -9999 -9999 -9999 -9999 -9999 -9999 -9999 -9999 -9999 -9999 -9999 -9999 -9999 -9999 -9999 -9999 -9999 -9999 -9999 -9999 -9999 -9999 -9999 -9999 -9999 -9999 -9999 -9999 -9999 -9999 -9999 -9999 -9999 -9999 -9999 -9999 6.88474E-2 7.58678E-2 6.94405E-2 1.01862E-1 1.15916E-1 1.99069E-1 2.1855E-1 2.2875E-1 2.5915E-1 2.08388E-1 2.0391E-1 2.5214E-1 3.53613E-1 3.65151E-1 3.27195E-1 3.17341E-1 3.62004E-1 3.55794E-1 3.60082E-1 4.26583E-1 4.23965E-1 4.40139E-1 4.5842E-1 4.23069E-1 3.30388E-1 1.37193E-1 1.20862E-1 1.43713E-1 7.5136E-2 9.31278E-2 9.45306E-2 2.30739E-1 4.25357E-1 4.64647E-1 4.75253E-1 5.09028E-1 4.6792E-1 4.57177E-1 5.02672E-1 4.60824E-1 4.36901E-1 3.6287E-1 3.48326E-1 3.51839E-1 3.18075E-1 2.75229E-1 3.47315E-1 2.58944E-1 1.28195E-1 1.47598E-1 1.16417E-1 1.68055E-1 2.09561E-1 2.21556E-1 2.89879E-1 3.36719E-1 3.20966E-1 3.10891E-1 3.19211E-1 2.42364E-1 1.52757E-1 1.23641E-1 9.80737E-2 9.0042E-2 5.85247E-2 2.72907E-2 2.04022E-2 4.74008E-2 4.72156E-2 1.79488E-2 6.13847E-3 6.97074E-3 4.44204E-3 4.17758E-3 6.81951E-3 8.74787E-3 1.21316E-2 6.65439E-3 2.03045E-2 5.73627E-2 7.79076E-2 8.45392E-2 7.29982E-2 5.15766E-2 -9999 -9999 -9999 -9999 -9999 -9999 -9999 -9999 -9999 -9999 -9999 -9999 -9999 -9999 -9999 -9999 -9999 -9999 -9999 -9999 -9999 -9999 -9999 -9999 -9999 -9999 -9999 -9999 -9999 -9999 -9999 -9999 -9999 -9999 -9999 -9999 -9999 -9999 -9999 -9999 -9999 -9999 -9999 -9999 -9999 -9999 -9999
-9999 -9999 -9999 -9999 -9999 -9999 -9999 -9999 -9999 -9999 -9999 -9999 -9999 -9999 -9999 -9999 -9999 -9999 -9999 -9999 -9999 -9999 -9999 -9999 -9999 -9999 -9999 -9999 -9999 -9999 -9999 -9999 -9999 -9999 -9999 -9999 -9999 1.69441E-1 8.01493E-2 1.09796E-1 1.49629E-1 1.00703E-1 4.29625E-2 6.18999E-2 1.37998E-1 8.77394E-2 1.67792E-1 2.46367E-1 2.03355E-1 1.43432E-1 1.64368E-1 2.55472E-1 3.4727E-1 3.19262E-1 3.32401E-1 3.29465E-1 3.42311E-1 3.60747E-1 4.12376E-1 4.31257E-1 4.94991E-1 4.51381E-1 4.0746E-1 4.26009E-1 2.36318E-1 1.98597E-1 1.87663E-1 7.202E-2 1.21834E-1 1.11816E-1 1.48868E-1 2.14655E-1 3.94446E-1 3.55251E-1 4.86374E-1 4.98196E-1 3.88739E-1 4.30761E-1 4.27738E-1 4.17564E-1 3.77449E-1 3.54565E-1 3.6169E-1 3.67171E-1 3.41755E-1 2.33255E-1 1.76583E-1 1.39196E-1 1.74413E-1 1.55428E-1 2.16609E-1 2.31886E-1 2.07094E-1 2.55815E-1 3.45752E-1 3.41101E-1 3.12932E-1 3.05118E-1 3.24922E-1 2.41621E-1 2.15884E-1 1.76209E-1 1.37672E-1 1.0013E-1 3.01853E-2 2.55439E-2 4.10479E-2 4.62488E-2 3.25167E-2 2.05185E-2 1.62805E-2 4.7388E-3 4.61444E-3 3.95231E-3 9.30022E-3 2.01602E-2 1.68269E-2 2.03138E-2 3.33706E-2 6.9386E-2 5.13524E-2 4.68087E-2 3.02738E-2 -9999 -9999 -9999 -9999 -9999 -9999 -9999 -9999 -9999 -9999 -9999 -9999 -9999 -9999 -9999 -9999 -9999 -9999 -9999 -9999 -9999 -9999 -9999 -9999 -9999 -9999 -9999 -9999 -9999 -9999 -9999 -9999 -9999 -9999 -9999 -9999 -9999 -9999 -9999 -9999 -9999 -9999 -9999 -9999 -9999 -9999 -9999
-9999 -9999 -9999 -9999 -9999 -9999 -9999 -9999 -9999 -9999 -9999 -9999 -9999 -9999 -9999 -9999 -9999 -9999 -9999 -9999 -9999 -9999 -9999 -9999 -9999 -9999 -9999 -9999 -9999 -9999 -9999 -9999 -9999 -9999 -9999 -9999 -9999 -9999 1.70756E-1 1.90667E-1 2.75194E-1 1.3264E-1 3.62021E-2 3.86191E-2 5.21729E-2 5.64012E-2 8.76341E-2 2.09426E-1 2.09787E-1 1.35511E-1 1.34115E-1 1.7497E-1 2.57147E-1 2.9911E-1 3.77539E-1 3.5978E-1 3.94603E-1 3.8523E-1 4.04454E-1 4.39528E-1 4.51369E-1 3.9938E-1 3.1644E-1 3.96268E-1 3.39955E-1 2.0235E-1 1.60531E-1 6.33371E-2 1.13118E-1 1.28245E-1 1.24515E-1 1.7603E-1 2.50458E-1 1.86583E-1 3.74478E-1 4.7355E-1 4.57226E-1 3.35762E-1 4.05218E-1 3.54204E-1 3.49195E-1 3.51179E-1 3.32105E-1 3.18419E-1 3.59009E-1 2.97697E-1 1.9893E-1 1.61659E-1 1.8582E-1 2.55307E-1 2.1634E-1 2.65514E-1 2.49877E-1 2.38021E-1 3.03331E-1 3.27131E-1 3.53718E-1 3.46862E-1 3.43E-1 3.58804E-1 3.25143E-1 2.76621E-1 1.83646E-1 8.68792E-2 3.93929E-2 4.18629E-2 7.12277E-2 7.20925E-2 6.11638E-2 3.68967E-2 2.12933E-2 8.09059E-3 3.06455E-3 2.31526E-3 8.5854E-3 1.58936E-2 2.60562E-2 3.09484E-2 3.06563E-2 2.67065E-2 2.76411E-2 1.86371E-2 1.14148E-2 -9999 -9999 -9999 -9999 -9999 -9999 -9999 -9999 -9999 -9999 -9999 -9999 -9999 -9999 -9999 -9999 -9999 -9999 -9999 -9999 -9999 -9999 -9999 -9999 -9999 -9999 -9999 -9999 -9999 -9999 -9999 -9999 -9999 -9999 -9999 -9999 -9999 -9999 -9999 -9999 -9999 -9999 -9999 -9999 -9999 -9999 -9999
-9999 -9999 -9999 -9999 -9999 -9999 -9999 -9999 -9999 -9999 -9999 -9999 -9999 -9999 -9999 -9999 -9999 -9999 -9999 -9999 -9999 -9999 -9999 -9999 -9999 -9999 -9999 -9999 -9999 -9999 -9999 -9999 -9999 -9999 -9999 -9999 -9999 -9999 1.9229E-1 1.21713E-1 2.08866E-1 1.62093E-1 5.02465E-2 2.99529E-2 4.19102E-2 6.69501E-2 9.74582E-2 1.63378E-1 1.77953E-1 1.93703E-1 2.3719E-1 1.94854E-1 1.71044E-1 2.3351E-1 2.87399E-1 3.85161E-1 4.22207E-1 4.40247E-1 4.21737E-1 4.705E-1 4.6145E-1 3.58233E-1 2.36541E-1 1.47529E-1 1.85E-1 1.07846E-1 8.13641E-2 5.00501E-2 7.5074E-2 5.29931E-2 1.0965E-1 1.1868E-1 1.35056E-1 1.14353E-1 1.47298E-1 2.90162E-1 3.74942E-1 3.34287E-1 2.97111E-1 3.47112E-1 3.55573E-1 3.46414E-1 3.38824E-1 3.00891E-1 2.73407E-1 2.31443E-1 1.92054E-1 2.45482E-1 2.52776E-1 2.7406E-1 2.4303E-1 3.32049E-1 3.3272E-1 3.04443E-1 2.87201E-1 3.01416E-1 3.3456E-1 2.94302E-1 2.97429E-1 2.85639E-1 3.44886E-1 3.30931E-1 1.99844E-1 5.93733E-2 4.2164E-2 4.7471E-2 8.46998E-2 9.90893E-2 6.88403E-2 3.32592E-2 1.56979E-2 4.75743E-3 3.01316E-3 2.13753E-3 6.6499E-3 2.81145E-2 3.6856E-2 4.08566E-2 2.51446E-2 1.93865E-2 9.66967E-3 7.29369E-3 -9999 -9999 -9999 -9999 -9999 -9999 -9999 -9999 -9999 -9999 -9999 -9999 -9999 -9999 -9999 -9999 -9999 -9999 -9999 -9999 -9999 -9999 -9999 -9999 -9999 -9999 -9999 -9999 -9999 -9999 -9999 -9999 -9999 -9999 -9999 -9999 -9999 -9999 -9999 -9999 -9999 -9999 -9999 -9999 -9999 -9999 -9999 -9999
-9999 -9999 -9999 -9999 -9999 -9999 -9999 -9999 -9999 -9999 -9999 -9999 -9999 -9999 -9999 -9999 -9999 -9999 -9999 -9999 -9999 -9999 -9999 -9999 -9999 -9999 -9999 -9999 -9999 -9999 -9999 -9999 -9999 -9999 -9999 -9999 -9999 -9999 1.77276E-1 1.05342E-1 2.52411E-1 2.30976E-1 1.16119E-1 5.792E-2 2.7918E-2 3.9754E-2 9.81944E-2 1.68915E-1 2.3811E-1 3.1851E-1 3.33554E-1 2.71116E-1 1.65711E-1 1.40499E-1 2.35089E-1 3.45684E-1 3.8455E-1 4.62781E-1 4.44203E-1 4.31758E-1 4.64307E-1 4.57324E-1 2.76512E-1 1.24273E-1 1.28102E-1 1.45476E-1 9.81144E-2 5.37602E-2 6.25028E-2 5.09483E-2 3.84114E-2 1.12018E-1 1.19665E-1 1.04544E-1 1.10683E-1 1.26577E-1 2.02562E-1 2.62523E-1 2.2309E-1 2.34583E-1 2.21889E-1 2.69656E-1 1.6734E-1 1.11102E-1 1.35646E-1 1.46488E-1 1.52371E-1 1.54799E-1 1.84601E-1 2.72907E-1 2.53876E-1 3.15734E-1 4.00029E-1 3.85662E-1 2.4088E-1 2.63315E-1 3.43883E-1 3.07195E-1 3.30329E-1 3.38258E-1 3.14876E-1 3.35601E-1 2.2335E-1 8.13002E-2 3.20752E-2 3.40599E-2 5.78752E-2 1.01516E-1 9.07745E-2 4.18856E-2 1.6957E-2 5.53915E-3 3.00131E-3 2.64016E-3 6.25661E-3 2.0009E-2 2.05342E-2 1.73609E-2 7.36294E-3 5.79473E-3 5.33165E-3 4.53522E-3 -9999 -9999 -9999 -9999 -9999 -9999 -9999 -9999 -9999 -9999 -9999 -9999 -9999 -9999 -9999 -9999 -9999 -9999 -9999 -9999 -9999 -9999 -9999 -9999 -9999 -9999 -9999 -9999 -9999 -9999 -9999 -9999 -9999 -9999 -9999 -9999 -9999 -9999 -9999 -9999 -9999 -9999 -9999 -9999 -9999 -9999 -9999 -9999
-9999 -9999 -9999 -9999 -9999 -9999 -9999 -9999 -9999 -9999 -9999 -9999 -9999 -9999 -9999 -9999 -9999 -9999 -9999 -9999 -9999 -9999 -9999 -9999 -9999 -9999 -9999 -9999 -9999 -9999 -9999 -9999 -9999 -9999 -9999 -9999 -9999 -9999 1.5989E-1 5.92363E-2 1.52865E-1 2.418E-1 1.89715E-1 1.02307E-1 6.53643E-2 4.04909E-2 6.00569E-2 1.51223E-1 2.36205E-1 3.28597E-1 3.44117E-1 3.19258E-1 3.07022E-1 2.29625E-1 3.27064E-1 3.8853E-1 3.93761E-1 3.8649E-1 4.03826E-1 4.22789E-1 4.76739E-1 5.05371E-1 3.36932E-1 2.22883E-1 2.17052E-1 1.73782E-1 1.35331E-1 1.20189E-1 2.07007E-1 1.29063E-1 5.36137E-2 8.50297E-2 1.43432E-1 1.60872E-1 1.46383E-1 1.4323E-1 1.11423E-1 8.13488E-2 8.98512E-2 9.58626E-2 1.02863E-1 1.70816E-1 2.69831E-1 1.60905E-1 1.3706E-1 1.21199E-1 7.53215E-2 1.07541E-1 1.79072E-1 2.46634E-1 2.67851E-1 2.90758E-1 3.51506E-1 3.52615E-1 2.45904E-1 2.44225E-1 2.96574E-1 3.05413E-1 3.54527E-1 3.6271E-1 3.41096E-1 3.98638E-1 2.7179E-1 1.13085E-1 4.04182E-2 3.27176E-2 4.81868E-2 8.45942E-2 9.75742E-2 4.53087E-2 1.09141E-2 1.77222E-3 1.092E-3 2.07636E-3 4.20731E-3 7.22565E-3 1.37478E-2 6.217E-3 2.63368E-3 1.79252E-3 3.77222E-3 9.11956E-3 -9999 -9999 -9999 -9999 -9999 -9999 -9999 -9999 -9999 -9999 -9999 -9999 -9999 -9999 -9999 -9999 -9999 -9999 -9999 -9999 -9999 -9999 -9999 -9999 -9999 -9999 -9999 -9999 -9999 -9999 -9999 -9999 -9999 -9999 -9999 -9999 -9999 -9999 -9999 -9999 -9999 -9999 -9999 -9999 -9999 -9999 -9999 -9999
-9999 -9999 -9999 -9999 -9999 -9999 -9999 -9999 -9999 -9999 -9999 -9999 -9999 -9999 -9999 -9999 -9999 -9999 -9999 -9999 -9999 -9999 -9999 -9999 -9999 -9999 -9999 -9999 -9999 -9999 -9999 -9999 -9999 -9999 -9999 -9999 -9999 -9999 1.0267E-1 5.81227E-2 7.72525E-2 1.84469E-1 2.22117E-1 1.57554E-1 1.00329E-1 6.6947E-2 5.04792E-2 1.08247E-1 1.95241E-1 2.47795E-1 3.07536E-1 3.12211E-1 3.07116E-1 3.2217E-1 3.56422E-1 3.88538E-1 3.89747E-1 3.84875E-1 4.12694E-1 4.04611E-1 4.59422E-1 4.82955E-1 4.60177E-1 3.4807E-1 2.81457E-1 2.20527E-1 1.53478E-1 1.47202E-1 1.77187E-1 5.80408E-2 4.2359E-2 6.76291E-2 5.33971E-2 7.10401E-2 1.46341E-1 1.7791E-1 1.40359E-1 8.57957E-2 7.53497E-2 8.38534E-2 6.23569E-2 1.32618E-1 2.45048E-1 2.011E-1 1.59476E-1 1.72723E-1 7.95381E-2 6.33084E-2 1.34702E-1 1.23782E-1 1.63902E-1 1.95496E-1 1.71565E-1 2.19944E-1 2.11342E-1 2.03256E-1 2.50386E-1 2.57429E-1 3.16234E-1 3.43455E-1 3.51074E-1 3.94689E-1 3.24246E-1 1.92636E-1 8.35154E-2 6.63897E-2 7.58616E-2 9.84318E-2 8.61536E-2 5.18238E-2 2.57679E-2 1.08824E-2 5.28014E-3 2.12425E-3 1.57164E-3 2.67784E-3 9.67694E-3 4.43251E-3 1.49454E-3 2.67865E-3 8.96322E-3 1.80789E-2 -9999 -9999 -9999 -9999 -9999 -9999 -9999 -9999 -9999 -9999 -9999 -9999 -9999 -9999 -9999 -9999 -9999 -9999 -9999 -9999 -9999 -9999 -9999 -9999 -9999 -9999 -9999 -9999 -9999 -9999 -9999 -9999 -9999 -9999 -9999 -9999 -9999 -9999 -9999 -9999 -9999 -9999 -9999 -9999 -9999 -9999 -9999 -9999
-9999 -9999 -9999 -9999 -9999 -9999 -9999 -9999 -9999 -9999 -9999 -9999 -9999 -9999 -9999 -9999 -9999 -9999 -9999 -9999 -9999 -9999 -9999 -9999 -9999 -9999 -9999 -9999 -9999 -9999 -9999 -9999 -9999 -9999 -9999 -9999 -9999 -9999 -9999 6.85466E-2 5.24066E-2 1.50232E-1 1.87359E-1 1.5068E-1 9.7122E-2 1.15422E-1 6.53394E-2 6.1391E-2 1.02561E-1 1.22483E-1 1.38569E-1 2.26564E-1 2.5451E-1 3.1709E-1 3.23823E-1 3.39822E-1 4.04782E-1 4.10008E-1 4.06278E-1 3.97286E-1 4.31982E-1 4.75676E-1 4.69086E-1 3.82359E-1 2.27376E-1 1.92354E-1 1.43498E-1 1.19474E-1 1.57565E-1 5.81624E-2 3.60797E-2 6.55257E-2 1.03395E-1 6.26913E-2 6.94992E-2 1.02246E-1 1.418E-1 1.44883E-1 1.22382E-1 9.13104E-2 4.47823E-2 9.48629E-2 2.04163E-1 2.09604E-1 1.70999E-1 1.52225E-1 6.41574E-2 4.49735E-2 7.75844E-2 1.09109E-1 1.1694E-1 7.98528E-2 1.4647E-1 2.64367E-1 3.22139E-1 3.78358E-1 3.56319E-1 3.18187E-1 3.26083E-1 3.27571E-1 3.68647E-1 3.49564E-1 3.57555E-1 2.26479E-1 1.44009E-1 1.62999E-1 1.40038E-1 9.2394E-2 4.35467E-2 2.61583E-2 2.2798E-2 7.02007E-3 2.22877E-3 8.99099E-4 1.07119E-3 1.58209E-3 1.27284E-2 5.69409E-3 1.20674E-3 2.55508E-3 1.01191E-2 1.31423E-2 -9999 -9999 -9999 -9999 -9999 -9999 -9999 -9999 -9999 -9999 -9999 -9999 -9999 -9999 -9999 -9999 -9999 -9999 -9999 -9999 -9999 -9999 -9999 -9999 -9999 -9999 -9999 -9999 -9999 -9999 -9999 -9999 -9999 -9999 -9999 -9999 -9999 -9999 -9999 -9999 -9999 -9999 -9999 -9999 -9999 -9999 -9999 -9999
-9999 -9999 -9999 -9999 -9999 -9999 -9999 -9999 -9999 -9999 -9999 -9999 -9999 -9999 -9999 -9999 -9999 -9999 -9999 -9999 -9999 -9999 -9999 -9999 -9999 -9999 -9999 -9999 -9999 -9999 -9999 -9999 -9999 -9999 -9999 -9999 -9999 -9999 -9999 7.5917E-2 5.43164E-2 1.57993E-1 1.41412E-1 8.3731E-2 3.81083E-2 1.4842E-1 8.27843E-2 4.66906E-2 7.15058E-2 7.77095E-2 1.03004E-1 1.10407E-1 1.3095E-1 1.55904E-1 2.24461E-1 3.43798E-1 3.55161E-1 4.0124E-1 4.27E-1 4.19917E-1 4.17622E-1 4.40042E-1 4.52813E-1 3.20182E-1 1.04548E-1 1.20057E-1 1.10796E-1 1.30243E-1 2.07255E-1 1.21933E-1 3.92273E-2 4.78877E-2 1.32543E-1 7.85916E-2 4.29558E-2 3.21238E-2 4.93134E-2 5.38626E-2 1.00461E-1 1.01307E-1 7.34226E-2 7.27998E-2 1.48736E-1 2.44505E-1 2.5744E-1 1.42357E-1 7.78009E-2 6.80279E-2 8.32686E-2 8.43381E-2 8.77758E-2 1.62181E-1 2.52118E-1 4.40551E-1 4.64738E-1 4.61336E-1 4.42282E-1 3.7852E-1 4.12159E-1 4.12149E-1 3.92519E-1 3.83356E-1 3.94942E-1 2.28952E-1 9.92791E-2 1.65137E-1 1.84634E-1 7.80874E-2 3.86038E-2 1.32573E-2 9.41834E-3 2.72104E-3 3.00279E-3 2.13559E-3 1.04426E-3 1.98641E-3 6.29926E-3 9.0331E-3 1.03426E-3 1.87722E-3 2.72923E-3 5.38498E-3 -9999 -9999 -9999 -9999 -9999 -9999 -9999 -9999 -9999 -9999 -9999 -9999 -9999 -9999 -9999 -9999 -9999 -9999 -9999 -9999 -9999 -9999 -9999 -9999 -9999 -9999 -9999 -9999 -9999 -9999 -9999 -9999 -9999 -9999 -9999 -9999 -9999 -9999 -9999 -9999 -9999 -9999 -9999 -9999 -9999 -9999 -9999 -9999
-9999 -9999 -9999 -9999 -9999 -9999 -9999 -9999 -9999 -9999 -9999 -9999 -9999 -9999 -9999 -9999 -9999 -9999 -9999 -9999 -9999 -9999 -9999 -9999 -9999 -9999 -9999 -9999 -9999 -9999 -9999 -9999 -9999 -9999 -9999 -9999 -9999 -9999 -9999 5.97359E-2 4.01765E-2 7.54735E-2 1.21388E-1 5.94601E-2 1.79634E-2 5.11151E-2 7.75231E-2 5.00945E-2 1.02775E-1 1.69054E-1 1.7585E-1 1.46558E-1 1.19841E-1 1.07021E-1 1.32422E-1 2.31103E-1 3.8561E-1 4.12197E-1 4.20142E-1 4.0403E-1 4.50586E-1 4.16553E-1 4.0469E-1 2.04302E-1 8.75049E-2 1.30079E-1 2.70659E-1 2.42211E-1 2.64437E-1 1.3991E-1 4.45449E-2 6.43105E-2 2.01792E-1 1.15984E-1 5.57503E-2 8.19674E-2 4.29146E-2 1.90307E-2 4.00578E-2 5.74761E-2 7.05819E-2 6.17416E-2 8.63643E-2 1.20704E-1 1.45298E-1 1.33208E-1 6.96324E-2 7.29953E-2 8.68947E-2 7.78987E-2 6.25937E-2 1.09494E-1 2.87619E-1 4.43899E-1 5.06562E-1 4.78582E-1 4.5219E-1 4.06859E-1 3.94048E-1 3.57899E-1 3.86211E-1 3.94625E-1 4.09261E-1 2.83785E-1 8.1803E-2 1.09185E-1 1.63763E-1 1.33881E-1 6.94373E-2 3.68001E-2 2.65322E-2 2.09631E-2 1.45573E-2 4.29544E-3 9.43885E-4 8.31444E-4 3.16672E-3 1.96436E-3 1.01142E-3 1.54112E-3 5.20364E-3 1.23095E-2 -9999 -9999 -9999 -9999 -9999 -9999 -9999 -9999 -9999 -9999 -9999 -9999 -9999 -9999 -9999 -9999 -9999 -9999 -9999 -9999 -9999 -9999 -9999 -9999 -9999 -9999 -9999 -9999 -9999 -9999 -9999 -9999 -9999 -9999 -9999 -9999 -9999 -9999 -9999 -9999 -9999 -9999 -9999 -9999 -9999 -9999 -9999 -9999
-9999 -9999 -9999 -9999 -9999 -9999 -9999 -9999 -9999 -9999 -9999 -9999 -9999 -9999 -9999 -9999 -9999 -9999 -9999 -9999 -9999 -9999 -9999 -9999 -9999 -9999 -9999 -9999 -9999 -9999 -9999 -9999 -9999 -9999 -9999 -9999 -9999 -9999 -9999 5.38881E-2 4.83571E-2 8.40795E-2 1.11596E-1 4.30743E-2 1.46005E-2 4.19822E-2 9.49187E-2 6.92818E-2 1.30815E-1 1.99321E-1 2.95574E-1 3.08314E-1 2.932E-1 2.45065E-1 2.61714E-1 3.30367E-1 3.88962E-1 4.33147E-1 4.20563E-1 3.90584E-1 4.3749E-1 3.95849E-1 2.75377E-1 1.83657E-1 1.92634E-1 3.58609E-1 4.35619E-1 3.89447E-1 3.31835E-1 1.84618E-1 7.9927E-2 9.69185E-2 2.84664E-1 3.21936E-1 2.42021E-1 1.5294E-1 6.76395E-2 3.12823E-2 2.68746E-2 2.09677E-2 3.49394E-2 5.6946E-2 6.77204E-2 7.05124E-2 7.42445E-2 8.16815E-2 5.44513E-2 6.10364E-2 6.45271E-2 4.90928E-2 7.83518E-2 9.11121E-2 2.36598E-1 4.02394E-1 4.64486E-1 4.58721E-1 4.31881E-1 4.20992E-1 3.99102E-1 3.40929E-1 3.8767E-1 4.07899E-1 3.76504E-1 3.07536E-1 9.7369E-2 9.07819E-2 1.13295E-1 1.35785E-1 1.22763E-1 8.29078E-2 5.68161E-2 3.72154E-2 1.30866E-2 1.30676E-3 9.01156E-4 8.35873E-4 8.47075E-4 9.49766E-4 1.40651E-3 1.19062E-3 3.29687E-3 1.29281E-2 -9999 -9999 -9999 -9999 -9999 -9999 -9999 -9999 -9999 -9999 -9999 -9999 -9999 -9999 -9999 -9999 -9999 -9999 -9999 -9999 -9999 -9999 -9999 -9999 -9999 -9999 -9999 -9999 -9999 -9999 -9999 -9999 -9999 -9999 -9999 -9999 -9999 -9999 -9999 -9999 -9999 -9999 -9999 -9999 -9999 -9999 -9999 -9999
-9999 -9999 -9999 -9999 -9999 -9999 -9999 -9999 -9999 -9999 -9999 -9999 -9999 -9999 -9999 -9999 -9999 -9999 -9999 -9999 -9999 -9999 -9999 -9999 -9999 -9999 -9999 -9999 -9999 -9999 -9999 -9999 -9999 -9999 -9999 -9999 -9999 -9999 -9999 4.75649E-2 4.01286E-2 5.39997E-2 8.67414E-2 1.97397E-2 2.25661E-2 3.81273E-2 8.28118E-2 5.44979E-2 1.16311E-1 1.94258E-1 2.30609E-1 2.87053E-1 3.24382E-1 3.70382E-1 3.74872E-1 3.61814E-1 3.91351E-1 3.84002E-1 4.21139E-1 4.24529E-1 4.21098E-1 4.23468E-1 3.40764E-1 2.78438E-1 3.86338E-1 4.42165E-1 4.72969E-1 4.57435E-1 4.29902E-1 2.22532E-1 1.37236E-1 1.63081E-1 3.75979E-1 4.29134E-1 3.17462E-1 1.91644E-1 7.49957E-2 4.07404E-2 6.13061E-2 2.52182E-2 2.06016E-2 5.93791E-2 7.14153E-2 7.77176E-2 5.18774E-2 3.73235E-2 3.67078E-2 3.89969E-2 3.10174E-2 5.24994E-2 8.53691E-2 1.26827E-1 2.47056E-1 3.89853E-1 4.49576E-1 4.38811E-1 4.41147E-1 4.50384E-1 4.02951E-1 3.29134E-1 3.78481E-1 4.11739E-1 4.10007E-1 3.32244E-1 2.45787E-1 1.56041E-1 1.18701E-1 1.31578E-1 9.85092E-2 8.94213E-2 5.82748E-2 2.50724E-2 7.91886E-3 6.5204E-3 5.06335E-3 5.3749E-4 4.07903E-4 8.64754E-4 1.20874E-3 2.25916E-3 4.16064E-3 -9999 -9999 -9999 -9999 -9999 -9999 -9999 -9999 -9999 -9999 -9999 -9999 -9999 -9999 -9999 -9999 -9999 -9999 -9999 -9999 -9999 -9999 -9999 -9999 -9999 -9999 -9999 -9999 -9999 -9999 -9999 -9999 -9999 -9999 -9999 -9999 -9999 -9999 -9999 -9999 -9999 -9999 -9999 -9999 -9999 -9999 -9999 -9999 -9999
-9999 -9999 -9999 -9999 -9999 -9999 -9999 -9999 -9999 -9999 -9999 -9999 -9999 -9999 -9999 -9999 -9999 -9999 -9999 -9999 -9999 -9999 -9999 -9999 -9999 -9999 -9999 -9999 -9999 -9999 -9999 -9999 -9999 -9999 -9999 -9999 -9999 -9999 -9999 4.39892E-2 3.17565E-2 7.39276E-2 8.96622E-2 1.54041E-2 1.57059E-2 6.74214E-2 6.7563E-2 5.40486E-2 6.72156E-2 1.453E-1 1.47452E-1 1.79388E-1 2.41224E-1 3.22136E-1 3.8506E-1 4.17604E-1 4.1193E-1 3.96325E-1 3.72977E-1 3.88392E-1 3.92779E-1 4.19846E-1 4.35171E-1 4.37604E-1 4.4276E-1 4.81782E-1 4.9762E-1 4.98077E-1 4.33454E-1 3.42363E-1 2.89202E-1 3.49495E-1 3.47462E-1 4.02371E-1 4.16323E-1 3.68134E-1 2.31197E-1 6.88738E-2 8.09217E-2 5.87198E-2 2.74351E-2 3.80805E-2 4.62775E-2 6.27282E-2 8.59194E-2 6.69293E-2 4.36945E-2 3.14247E-2 4.73924E-2 6.60341E-2 1.01904E-1 1.41745E-1 1.64872E-1 1.8425E-1 2.39878E-1 2.92684E-1 3.3022E-1 3.71409E-1 3.27445E-1 2.55359E-1 3.11382E-1 3.66774E-1 3.67905E-1 3.42254E-1 3.48699E-1 2.84071E-1 1.90189E-1 1.11183E-1 5.61498E-2 5.09365E-2 5.33443E-2 3.64908E-2 1.84399E-2 1.78241E-2 5.68796E-3 5.94289E-4 2.58126E-4 4.9655E-4 1.21153E-3 7.4232E-3 8.3831E-3 -9999 -9999 -9999 -9999 -9999 -9999 -9999 -9999 -9999 -9999 -9999 -9999 -9999 -9999 -9999 -9999 -9999 -9999 -9999 -9999 -9999 -9999 -9999 -9999 -9999 -9999 -9999 -9999 -9999 -9999 -9999 -9999 -9999 -9999 -9999 -9999 -9999 -9999 -9999 -9999 -9999 -9999 -9999 -9999 -9999 -9999 -9999 -9999 -9999
-9999 -9999 -9999 -9999 -9999 -9999 -9999 -9999 -9999 -9999 -9999 -9999 -9999 -9999 -9999 -9999 -9999 -9999 -9999 -9999 -9999 -9999 -9999 -9999 -9999 -9999 -9999 -9999 -9999 -9999 -9999 -9999 -9999 -9999 -9999 -9999 -9999 -9999 -9999 4.98164E-2 3.63721E-2 6.20067E-2 7.11074E-2 1.71445E-2 3.71191E-2 6.75503E-2 4.71964E-2 3.55086E-2 4.2987E-2 5.43904E-2 7.80284E-2 6.63842E-2 8.86099E-2 1.32979E-1 2.04748E-1 2.72758E-1 4.14753E-1 4.02432E-1 3.83196E-1 3.80858E-1 3.54876E-1 3.51147E-1 3.39044E-1 3.76944E-1 4.47695E-1 3.97165E-1 4.47128E-1 4.5277E-1 4.15348E-1 4.10778E-1 3.92686E-1 3.12257E-1 3.32449E-1 3.94591E-1 4.28067E-1 3.89917E-1 3.2689E-1 2.60623E-1 2.25681E-1 1.55786E-1 5.41599E-2 3.31916E-2 2.74151E-2 3.01813E-2 3.3987E-2 3.19377E-2 2.80082E-2 3.88106E-2 6.12913E-2 1.069E-1 6.95072E-2 8.64507E-2 8.05506E-2 8.34753E-2 1.10749E-1 1.78459E-1 2.17151E-1 2.3012E-1 2.55106E-1 2.17415E-1 2.70127E-1 2.81949E-1 2.56062E-1 2.81485E-1 3.87288E-1 3.34283E-1 1.89519E-1 1.50386E-1 4.97262E-2 2.10805E-2 4.69177E-2 5.47449E-2 2.71493E-2 9.20996E-3 3.61136E-3 4.62053E-4 2.02231E-4 4.4447E-4 1.4111E-3 6.6141E-3 -9999 -9999 -9999 -9999 -9999 -9999 -9999 -9999 -9999 -9999 -9999 -9999 -9999 -9999 -9999 -9999 -9999 -9999 -9999 -9999 -9999 -9999 -9999 -9999 -9999 -9999 -9999 -9999 -9999 -9999 -9999 -9999 -9999 -9999 -9999 -9999 -9999 -9999 -9999 -9999 -9999 -9999 -9999 -9999 -9999 -9999 -9999 -9999 -9999 -9999
-9999 -9999 -9999 -9999 -9999 -9999 -9999 -9999 -9999 -9999 -9999 -9999 -9999 -9999 -9999 -9999 -9999 -9999 -9999 -9999 -9999 -9999 -9999 -9999 -9999 -9999 -9999 -9999 -9999 -9999 -9999 -9999 -9999 -9999 -9999 -9999 -9999 -9999 -9999 3.461E-2 5.01281E-2 3.67941E-2 4.05052E-2 3.5911E-2 1.04283E-1 4.70142E-2 3.05784E-2 2.89296E-2 5.39922E-2 6.62299E-2 9.20768E-2 8.44548E-2 8.42438E-2 1.15441E-1 1.73827E-1 2.31811E-1 3.66636E-1 3.80592E-1 3.78114E-1 3.94046E-1 3.82531E-1 3.64385E-1 3.4701E-1 3.1236E-1 3.07165E-1 2.99628E-1 3.0232E-1 3.7944E-1 3.85754E-1 3.70651E-1 3.31518E-1 3.84947E-1 3.2515E-1 3.69908E-1 3.94575E-1 3.42485E-1 3.40135E-1 3.34469E-1 2.82534E-1 2.17856E-1 1.17802E-1 5.56143E-2 2.67974E-2 2.23178E-2 2.26411E-2 1.94222E-2 1.75383E-2 2.63966E-2 6.31349E-2 8.32176E-2 7.67857E-2 8.20052E-2 9.94824E-2 9.09646E-2 1.14131E-1 2.23375E-1 2.55424E-1 1.93512E-1 1.81062E-1 2.14605E-1 2.5162E-1 2.50252E-1 2.70309E-1 2.84737E-1 3.16656E-1 3.19965E-1 1.7678E-1 1.1601E-1 8.69833E-2 3.60657E-2 1.98864E-2 4.9434E-2 9.99372E-3 6.88861E-3 9.4926E-4 2.29133E-4 2.53829E-4 3.91733E-4 1.54893E-3 -9999 -9999 -9999 -9999 -9999 -9999 -9999 -9999 -9999 -9999 -9999 -9999 -9999 -9999 -9999 -9999 -9999 -9999 -9999 -9999 -9999 -9999 -9999 -9999 -9999 -9999 -9999 -9999 -9999 -9999 -9999 -9999 -9999 -9999 -9999 -9999 -9999 -9999 -9999 -9999 -9999 -9999 -9999 -9999 -9999 -9999 -9999 -9999 -9999 -9999 -9999
-9999 -9999 -9999 -9999 -9999 -9999 -9999 -9999 -9999 -9999 -9999 -9999 -9999 -9999 -9999 -9999 -9999 -9999 -9999 -9999 -9999 -9999 -9999 -9999 -9999 -9999 -9999 -9999 -9999 -9999 -9999 -9999 -9999 -9999 -9999 -9999 -9999 -9999 -9999 -9999 4.02522E-2 4.8575E-2 5.9469E-2 8.94325E-2 1.26126E-1 6.97294E-2 7.71948E-2 3.68273E-2 6.89539E-2 2.11546E-1 2.15167E-1 2.20923E-1 2.00376E-1 1.99162E-1 2.13266E-1 2.55544E-1 3.05683E-1 3.29949E-1 3.6963E-1 3.82108E-1 4.00976E-1 3.56077E-1 3.92433E-1 3.49131E-1 3.81948E-1 3.09497E-1 2.67023E-1 2.75308E-1 2.84328E-1 3.14227E-1 3.13136E-1 3.18893E-1 3.60594E-1 3.16422E-1 4.02281E-1 3.75496E-1 4.11609E-1 3.4901E-1 2.26226E-1 1.60409E-1 1.78116E-1 1.12978E-1 5.39192E-2 3.17228E-2 3.01098E-2 1.53221E-2 1.69412E-2 2.1535E-2 3.05745E-2 6.15064E-2 4.72237E-2 6.83737E-2 7.79015E-2 8.25844E-2 1.43516E-1 2.55403E-1 2.94989E-1 1.837E-1 1.72882E-1 2.26359E-1 2.5081E-1 2.77167E-1 2.76422E-1 2.88715E-1 3.18978E-1 3.10548E-1 2.38446E-1 1.12168E-1 9.14699E-2 4.78536E-2 1.15075E-2 2.12776E-2 1.26128E-3 4.64818E-4 6.81267E-4 2.76048E-4 3.02335E-4 1.93387E-3 7.80596E-3 -9999 -9999 -9999 -9999 -9999 -9999 -9999 -9999 -9999 -9999 -9999 -9999 -9999 -9999 -9999 -9999 -9999 -9999 -9999 -9999 -9999 -9999 -9999 -9999 -9999 -9999 -9999 -9999 -9999 -9999 -9999 -9999 -9999 -9999 -9999 -9999 -9999 -9999 -9999 -9999 -9999 -9999 -9999 -9999 -9999 -9999 -9999 -9999 -9999 -9999 -9999
-9999 -9999 -9999 -9999 -9999 -9999 -9999 -9999 -9999 -9999 -9999 -9999 -9999 -9999 -9999 -9999 -9999 -9999 -9999 -9999 -9999 -9999 -9999 -9999 -9999 -9999 -9999 -9999 -9999 -9999 -9999 -9999 -9999 -9999 -9999 -9999 -9999 -9999 -9999 -9999 -9999 6.79071E-2 9.54285E-2 1.41032E-1 7.3804E-2 6.05425E-2 6.83019E-2 4.60231E-2 1.19473E-1 2.81186E-1 2.99996E-1 2.33169E-1 2.38979E-1 2.66399E-1 2.52294E-1 2.45344E-1 3.06819E-1 3.61122E-1 3.8931E-1 4.33288E-1 3.95204E-1 4.06005E-1 3.99063E-1 3.65576E-1 3.70493E-1 2.72452E-1 2.54577E-1 2.86848E-1 2.50945E-1 2.84639E-1 3.25588E-1 3.10769E-1 3.56635E-1 2.9298E-1 3.76149E-1 4.04323E-1 3.65908E-1 3.25418E-1 2.64961E-1 2.00215E-1 1.92932E-1 1.42068E-1 1.45712E-1 7.50904E-2 4.49397E-2 1.80936E-2 1.12803E-2 1.87827E-2 3.0216E-2 5.05601E-2 5.17622E-2 4.86641E-2 7.48012E-2 1.37881E-1 1.61465E-1 2.61398E-1 3.31133E-1 2.17586E-1 1.76271E-1 2.26564E-1 2.61142E-1 2.79954E-1 2.79793E-1 3.2689E-1 3.2002E-1 2.89449E-1 2.61965E-1 1.43451E-1 9.39237E-2 6.39295E-2 1.6233E-2 4.18645E-3 1.72696E-3 5.59289E-4 1.36449E-4 1.92789E-4 3.35957E-4 -9999 -9999 -9999 -9999 -9999 -9999 -9999 -9999 -9999 -9999 -9999 -9999 -9999 -9999 -9999 -9999 -9999 -9999 -9999 -9999 -9999 -9999 -9999 -9999 -9999 -9999 -9999 -9999 -9999 -9999 -9999 -9999 -9999 -9999 -9999 -9999 -9999 -9999 -9999 -9999 -9999 -9999 -9999 -9999 -9999 -9999 -9999 -9999 -9999 -9999 -9999 -9999 -9999
-9999 -9999 -9999 -9999 -9999 -9999 -9999 -9999 -9999 -9999 -9999 -9999 -9999 -9999 -9999 -9999 -9999 -9999 -9999 -9999 -9999 -9999 -9999 -9999 -9999 -9999 -9999 -9999 -9999 -9999 -9999 -9999 -9999 -9999 -9999 -9999 -9999 -9999 -9999 -9999 -9999 1.02011E-1 1.40964E-1 1.04904E-1 4.37175E-2 1.07184E-1 8.98798E-2 7.86497E-2 1.59806E-1 2.79327E-1 2.58718E-1 1.4104E-1 1.28347E-1 1.09581E-1 1.08903E-1 1.39054E-1 1.59725E-1 2.0478E-1 2.6674E-1 3.50874E-1 3.57426E-1 3.34946E-1 3.67995E-1 3.22429E-1 3.31203E-1 2.91712E-1 3.57217E-1 2.86631E-1 2.7462E-1 2.76604E-1 2.4523E-1 2.81251E-1 3.07888E-1 2.76212E-1 3.05837E-1 3.22644E-1 3.07704E-1 2.75765E-1 2.73557E-1 1.82076E-1 1.92095E-1 2.24662E-1 1.67094E-1 1.77039E-1 1.26396E-1 2.63755E-2 1.27598E-2 1.90776E-2 2.81087E-2 5.83213E-2 6.01093E-2 3.6895E-2 4.69324E-2 8.53874E-2 1.40273E-1 2.97869E-1 2.95279E-1 2.40806E-1 2.19041E-1 2.40764E-1 2.49328E-1 2.6554E-1 2.33529E-1 2.76378E-1 2.72267E-1 2.36207E-1 2.16133E-1 1.00725E-1 5.85667E-2 6.46133E-2 2.59199E-2 1.68374E-2 2.35957E-2 7.18217E-3 -9999 -9999 -9999 -9999 -9999 -9999 -9999 -9999 -9999 -9999 -9999 -9999 -9999 -9999 -9999 -9999 -9999 -9999 -9999 -9999 -9999 -9999 -9999 -9999 -9999 -9999 -9999 -9999 -9999 -9999 -9999 -9999 -9999 -9999 -9999 -9999 -9999 -9999 -9999 -9999 -9999 -9999 -9999 -9999 -9999 -9999 -9999 -9999 -9999 -9999 -9999 -9999 -9999 -9999 -9999 -9999
-9999 -9999 -9999 -9999 -9999 -9999 -9999 -9999 -9999 -9999 -9999 -9999 -9999 -9999 -9999 -9999 -9999 -9999 -9999 -9999 -9999 -9999 -9999 -9999 -9999 -9999 -9999 -9999 -9999 -9999 -9999 -9999 -9999 -9999 -9999 -9999 -9999 -9999 -9999 -9999 -9999 1.26599E-1 1.4326E-1 4.97523E-2 3.16987E-2 8.61912E-2 1.15375E-1 1.12879E-1 1.68597E-1 2.49726E-1 1.93835E-1 1.12382E-1 1.07466E-1 6.57512E-2 6.22779E-2 6.96425E-2 9.03151E-2 9.18568E-2 1.36943E-1 1.90961E-1 2.66945E-1 3.10064E-1 3.21299E-1 2.97293E-1 2.80555E-1 3.39135E-1 3.32294E-1 3.54446E-1 3.0409E-1 3.0141E-1 2.95785E-1 2.97022E-1 2.86817E-1 2.55527E-1 2.83096E-1 2.27192E-1 2.68837E-1 3.40464E-1 2.74001E-1 2.16413E-1 1.86518E-1 1.60867E-1 1.59348E-1 1.55316E-1 1.54775E-1 6.73811E-2 2.05259E-2 1.88356E-2 1.96145E-2 3.98144E-2 5.75548E-2 7.07049E-2 7.72501E-2 1.26182E-1 1.82421E-1 2.62041E-1 2.35175E-1 2.59041E-1 2.64723E-1 2.51773E-1 2.46139E-1 2.54929E-1 2.4399E-1 2.47989E-1 2.37302E-1 2.0875E-1 1.62465E-1 7.76362E-2 4.25948E-2 3.43544E-2 1.79367E-2 2.02794E-2 2.97172E-2 -9999 -9999 -9999 -9999 -9999 -9999 -9999 -9999 -9999 -9999 -9999 -9999 -9999 -9999 -9999 -9999 -9999 -9999 -9999 -9999 -9999 -9999 -9999 -9999 -9999 -9999 -9999 -9999 -9999 -9999 -9999 -9999 -9999 -9999 -9999 -9999 -9999 -9999 -9999 -9999 -9999 -9999 -9999 -9999 -9999 -9999 -9999 -9999 -9999 -9999 -9999 -9999 -9999 -9999 -9999 -9999 -9999
-9999 -9999 -9999 -9999 -9999 -9999 -9999 -9999 -9999 -9999 -9999 -9999 -9999 -9999 -9999 -9999 -9999 -9999 -9999 -9999 -9999 -9999 -9999 -9999 -9999 -9999 -9999 -9999 -9999 -9999 -9999 -9999 -9999 -9999 -9999 -9999 -9999 -9999 -9999 -9999 -9999 1.01196E-1 5.03036E-2 3.68485E-2 1.75498E-2 2.54793E-2 7.35563E-2 1.53875E-1 1.89471E-1 2.04191E-1 1.46922E-1 9.57461E-2 7.44044E-2 7.59077E-2 5.0974E-2 4.31865E-2 5.11117E-2 5.85826E-2 9.04028E-2 1.23421E-1 1.43165E-1 2.39098E-1 3.1059E-1 3.30439E-1 3.05867E-1 3.2228E-1 3.21311E-1 3.02681E-1 3.6365E-1 3.52669E-1 3.27195E-1 3.06146E-1 3.31905E-1 3.08288E-1 2.83721E-1 2.66745E-1 3.12467E-1 3.31637E-1 3.45523E-1 1.95845E-1 1.28348E-1 1.07089E-1 9.68742E-2 1.19138E-1 8.00935E-2 7.94506E-2 3.31691E-2 1.78302E-2 1.62305E-2 2.57558E-2 4.63388E-2 7.9034E-2 1.81947E-1 2.79976E-1 2.90228E-1 3.03984E-1 2.21832E-1 2.3259E-1 2.20981E-1 2.2011E-1 2.02113E-1 1.90562E-1 1.73699E-1 1.57332E-1 1.93431E-1 2.22911E-1 1.75407E-1 7.10349E-2 2.88019E-2 3.87107E-2 3.74654E-2 2.66175E-2 3.60409E-2 -9999 -9999 -9999 -9999 -9999 -9999 -9999 -9999 -9999 -9999 -9999 -9999 -9999 -9999 -9999 -9999 -9999 -9999 -9999 -9999 -9999 -9999 -9999 -9999 -9999 -9999 -9999 -9999 -9999 -9999 -9999 -9999 -9999 -9999 -9999 -9999 -9999 -9999 -9999 -9999 -9999 -9999 -9999 -9999 -9999 -9999 -9999 -9999 -9999 -9999 -9999 -9999 -9999 -9999 -9999 -9999 -9999
-9999 -9999 -9999 -9999 -9999 -9999 -9999 -9999 -9999 -9999 -9999 -9999 -9999 -9999 -9999 -9999 -9999 -9999 -9999 -9999 -9999 -9999 -9999 -9999 -9999 -9999 -9999 -9999 -9999 -9999 -9999 -9999 -9999 -9999 -9999 -9999 -9999 -9999 -9999 -9999 -9999 6.12593E-2 3.30543E-2 8.33878E-2 3.78526E-2 2.25419E-2 7.97489E-2 1.60168E-1 1.86922E-1 1.67322E-1 1.48026E-1 1.09788E-1 5.67071E-2 6.74737E-2 5.6491E-2 3.62388E-2 3.89784E-2 5.54428E-2 1.09142E-1 1.37265E-1 1.82593E-1 2.71333E-1 2.86508E-1 3.3256E-1 2.87867E-1 2.6673E-1 2.73462E-1 3.35396E-1 2.35014E-1 3.02524E-1 3.36168E-1 3.06884E-1 3.24382E-1 3.19682E-1 2.70381E-1 2.63877E-1 3.07716E-1 3.40557E-1 3.79628E-1 2.37549E-1 1.36823E-1 1.18967E-1 5.48366E-2 5.55565E-2 8.02854E-2 6.36711E-2 5.42412E-2 2.34975E-2 1.92621E-2 1.54629E-2 4.35003E-2 9.59042E-2 1.96088E-1 2.06609E-1 2.39312E-1 2.92433E-1 2.62511E-1 2.84445E-1 2.54511E-1 2.23464E-1 2.14301E-1 1.46103E-1 1.43252E-1 1.22373E-1 1.55216E-1 2.02406E-1 1.60132E-1 6.42767E-2 2.90915E-2 2.96451E-2 1.97897E-2 2.71714E-2 -9999 -9999 -9999 -9999 -9999 -9999 -9999 -9999 -9999 -9999 -9999 -9999 -9999 -9999 -9999 -9999 -9999 -9999 -9999 -9999 -9999 -9999 -9999 -9999 -9999 -9999 -9999 -9999 -9999 -9999 -9999 -9999 -9999 -9999 -9999 -9999 -9999 -9999 -9999 -9999 -9999 -9999 -9999 -9999 -9999 -9999 -9999 -9999 -9999 -9999 -9999 -9999 -9999 -9999 -9999 -9999 -9999 -9999
-9999 -9999 -9999 -9999 -9999 -9999 -9999 -9999 -9999 -9999 -9999 -9999 -9999 -9999 -9999 -9999 -9999 -9999 -9999 -9999 -9999 -9999 -9999 -9999 -9999 -9999 -9999 -9999 -9999 -9999 -9999 -9999 -9999 -9999 -9999 -9999 -9999 -9999 -9999 -9999 4.47984E-2 2.76891E-2 1.91008E-2 5.75415E-2 1.00138E-1 5.7853E-2 7.49804E-2 1.5809E-1 1.36954E-1 1.01822E-1 1.32089E-1 1.11299E-1 5.32707E-2 4.61989E-2 5.35969E-2 4.21234E-2 6.59757E-2 1.70383E-1 1.82052E-1 1.81391E-1 1.76394E-1 2.30705E-1 2.94187E-1 3.33207E-1 2.66745E-1 2.09002E-1 2.25285E-1 2.82138E-1 2.20471E-1 2.10278E-1 2.16559E-1 2.90915E-1 2.85564E-1 2.41194E-1 2.69142E-1 2.56177E-1 3.26834E-1 3.14448E-1 2.61529E-1 3.10736E-1 2.74518E-1 2.50036E-1 1.27075E-1 3.46365E-2 3.47092E-2 4.8686E-2 3.82475E-2 3.33177E-2 1.69038E-2 1.7788E-2 2.51687E-2 8.50866E-2 1.64672E-1 1.92554E-1 2.60239E-1 2.94273E-1 3.4074E-1 2.92098E-1 1.95099E-1 1.36933E-1 1.2303E-1 1.31727E-1 1.38159E-1 1.23744E-1 1.32132E-1 1.94651E-1 1.98878E-1 9.06044E-2 3.4185E-2 2.55081E-2 3.42198E-2 -9999 -9999 -9999 -9999 -9999 -9999 -9999 -9999 -9999 -9999 -9999 -9999 -9999 -9999 -9999 -9999 -9999 -9999 -9999 -9999 -9999 -9999 -9999 -9999 -9999 -9999 -9999 -9999 -9999 -9999 -9999 -9999 -9999 -9999 -9999 -9999 -9999 -9999 -9999 -9999 -9999 -9999 -9999 -9999 -9999 -9999 -9999 -9999 -9999 -9999 -9999 -9999 -9999 -9999 -9999 -9999 -9999 -9999 -9999
-9999 -9999 -9999 -9999 -9999 -9999 -9999 -9999 -9999 -9999 -9999 -9999 -9999 -9999 -9999 -9999 -9999 -9999 -9999 -9999 -9999 -9999 -9999 -9999 -9999 -9999 -9999 -9999 -9999 -9999 -9999 -9999 -9999 -9999 -9999 -9999 -9999 -9999 -9999 -9999 4.96317E-2 2.0643E-2 4.63251E-2 1.05263E-1 1.56088E-1 1.421E-1 1.40813E-1 2.10182E-1 1.17059E-1 4.73162E-2 1.19164E-1 1.47106E-1 7.99097E-2 5.57352E-2 4.41299E-2 4.96199E-2 1.12323E-1 1.66876E-1 1.73848E-1 1.75361E-1 1.99911E-1 2.488E-1 3.08692E-1 2.35911E-1 1.6949E-1 1.5339E-1 1.45298E-1 2.17598E-1 2.25961E-1 1.84036E-1 1.96724E-1 1.67093E-1 2.13582E-1 2.17551E-1 2.57765E-1 2.29659E-1 2.88995E-1 3.45005E-1 2.55898E-1 1.87057E-1 2.67724E-1 2.95511E-1 2.37422E-1 1.00021E-1 3.07934E-2 2.90512E-2 2.8791E-2 3.22769E-2 2.78225E-2 1.95791E-2 1.97222E-2 8.14068E-2 1.49907E-1 2.16257E-1 2.90839E-1 3.36899E-1 3.62268E-1 2.53704E-1 1.42221E-1 1.10777E-1 9.78256E-2 1.09948E-1 8.15904E-2 8.69482E-2 1.42524E-1 2.32664E-1 1.61784E-1 8.75438E-2 3.87302E-2 2.71683E-2 3.00741E-2 -9999 -9999 -9999 -9999 -9999 -9999 -9999 -9999 -9999 -9999 -9999 -9999 -9999 -9999 -9999 -9999 -9999 -9999 -9999 -9999 -9999 -9999 -9999 -9999 -9999 -9999 -9999 -9999 -9999 -9999 -9999 -9999 -9999 -9999 -9999 -9999 -9999 -9999 -9999 -9999 -9999 -9999 -9999 -9999 -9999 -9999 -9999 -9999 -9999 -9999 -9999 -9999 -9999 -9999 -9999 -9999 -9999 -9999 -9999
-9999 -9999 -9999 -9999 -9999 -9999 -9999 -9999 -9999 -9999 -9999 -9999 -9999 -9999 -9999 -9999 -9999 -9999 -9999 -9999 -9999 -9999 -9999 -9999 -9999 -9999 -9999 -9999 -9999 -9999 -9999 -9999 -9999 -9999 -9999 -9999 -9999 -9999 -9999 -9999 6.12829E-2 2.16527E-2 2.93839E-2 8.17078E-2 1.41445E-1 2.08414E-1 1.97435E-1 2.22808E-1 1.2505E-1 6.00431E-2 1.62318E-1 2.62978E-1 1.83842E-1 1.71408E-1 1.23477E-1 1.19069E-1 1.61181E-1 1.90942E-1 1.95631E-1 1.76427E-1 1.88912E-1 2.37522E-1 2.75922E-1 1.82688E-1 1.49777E-1 1.20765E-1 1.30471E-1 1.6105E-1 1.50758E-1 1.87869E-1 1.69637E-1 1.2115E-1 1.78278E-1 2.2644E-1 2.49674E-1 2.83771E-1 2.77791E-1 3.26012E-1 2.8267E-1 1.49234E-1 1.52988E-1 2.18056E-1 2.98469E-1 2.26374E-1 6.94066E-2 2.94056E-2 2.25957E-2 2.50571E-2 2.27473E-2 2.17747E-2 1.78137E-2 6.40312E-2 1.34139E-1 2.41366E-1 2.9086E-1 3.29362E-1 3.18724E-1 2.02507E-1 9.42975E-2 9.23093E-2 9.99032E-2 1.11355E-1 8.32201E-2 8.89557E-2 1.62061E-1 2.29686E-1 2.07475E-1 8.96941E-2 3.56175E-2 -9999 -9999 -9999 -9999 -9999 -9999 -9999 -9999 -9999 -9999 -9999 -9999 -9999 -9999 -9999 -9999 -9999 -9999 -9999 -9999 -9999 -9999 -9999 -9999 -9999 -9999 -9999 -9999 -9999 -9999 -9999 -9999 -9999 -9999 -9999 -9999 -9999 -9999 -9999 -9999 -9999 -9999 -9999 -9999 -9999 -9999 -9999 -9999 -9999 -9999 -9999 -9999 -9999 -9999 -9999 -9999 -9999 -9999 -9999 -9999 -9999
-9999 -9999 -9999 -9999 -9999 -9999 -9999 -9999 -9999 -9999 -9999 -9999 -9999 -9999 -9999 -9999 -9999 -9999 -9999 -9999 -9999 -9999 -9999 -9999 -9999 -9999 -9999 -9999 -9999 -9999 -9999 -9999 -9999 -9999 -9999 -9999 -9999 -9999 -9999 -9999 5.97528E-2 2.36316E-2 4.62078E-2 7.29231E-2 1.08295E-1 1.75928E-1 1.62018E-1 1.55558E-1 9.84825E-2 4.78246E-2 9.2717E-2 2.40555E-1 2.57058E-1 2.21441E-1 1.5096E-1 1.65427E-1 2.0415E-1 1.91663E-1 1.17089E-1 1.16669E-1 1.27038E-1 1.97175E-1 2.73664E-1 2.22716E-1 1.72594E-1 1.45596E-1 1.44992E-1 1.49532E-1 1.50196E-1 1.98376E-1 1.93922E-1 1.80325E-1 2.0863E-1 2.82092E-1 2.85584E-1 2.49085E-1 2.63093E-1 2.62648E-1 2.83766E-1 1.53856E-1 1.01722E-1 1.29489E-1 1.99629E-1 2.3989E-1 1.15293E-1 4.37109E-2 1.28465E-2 1.00257E-2 9.59864E-3 1.07023E-2 2.98304E-2 6.97572E-2 1.36426E-1 2.33847E-1 2.56979E-1 3.15533E-1 1.75409E-1 9.34551E-2 7.23733E-2 9.03476E-2 1.10792E-1 1.12672E-1 7.64538E-2 1.00347E-1 2.07422E-1 2.27119E-1 1.95571E-1 7.98061E-2 -9999 -9999 -9999 -9999 -9999 -9999 -9999 -9999 -9999 -9999 -9999 -9999 -9999 -9999 -9999 -9999 -9999 -9999 -9999 -9999 -9999 -9999 -9999 -9999 -9999 -9999 -9999 -9999 -9999 -9999 -9999 -9999 -9999 -9999 -9999 -9999 -9999 -9999 -9999 -9999 -9999 -9999 -9999 -9999 -9999 -9999 -9999 -9999 -9999 -9999 -9999 -9999 -9999 -9999 -9999 -9999 -9999 -9999 -9999 -9999 -9999 -9999
-9999 -9999 -9999 -9999 -9999 -9999 -9999 -9999 -9999 -9999 -9999 -9999 -9999 -9999 -9999 -9999 -9999 -9999 -9999 -9999 -9999 -9999 -9999 -9999 -9999 -9999 -9999 -9999 -9999 -9999 -9999 -9999 -9999 -9999 -9999 -9999 -9999 -9999 -9999 -9999 5.45546E-2 1.83048E-2 4.63939E-2 6.67429E-2 8.08423E-2 1.09495E-1 8.93456E-2 5.92843E-2 5.47239E-2 5.06927E-2 5.92749E-2 1.58783E-1 2.85984E-1 2.25503E-1 1.59842E-1 2.21306E-1 2.57289E-1 1.79551E-1 7.87422E-2 6.69813E-2 9.6064E-2 1.17975E-1 1.72429E-1 2.62463E-1 2.81653E-1 1.88608E-1 1.38744E-1 1.29527E-1 1.51757E-1 1.86394E-1 2.33957E-1 2.46872E-1 2.8806E-1 3.14187E-1 2.9361E-1 2.36714E-1 1.95016E-1 2.38158E-1 2.27074E-1 2.03544E-1 1.1878E-1 1.18077E-1 1.40686E-1 2.36239E-1 2.02403E-1 8.50351E-2 1.8462E-2 1.05119E-2 9.42817E-3 1.23778E-2 3.14626E-2 8.18618E-2 1.90901E-1 2.65683E-1 2.67824E-1 1.87852E-1 5.93393E-2 4.10881E-2 6.2481E-2 7.8893E-2 1.01348E-1 8.34275E-2 6.39596E-2 1.14103E-1 2.31932E-1 1.83592E-1 1.42215E-1 7.96942E-2 -9999 -9999 -9999 -9999 -9999 -9999 -9999 -9999 -9999 -9999 -9999 -9999 -9999 -9999 -9999 -9999 -9999 -9999 -9999 -9999 -9999 -9999 -9999 -9999 -9999 -9999 -9999 -9999 -9999 -9999 -9999 -9999 -9999 -9999 -9999 -9999 -9999 -9999 -9999 -9999 -9999 -9999 -9999 -9999 -9999 -9999 -9999 -9999 -9999 -9999 -9999 -9999 -9999 -9999 -9999 -9999 -9999 -9999 -9999 -9999 -9999 -9999
-9999 -9999 -9999 -9999 -9999 -9999 -9999 -9999 -9999 -9999 -9999 -9999 -9999 -9999 -9999 -9999 -9999 -9999 -9999 -9999 -9999 -9999 -9999 -9999 -9999 -9999 -9999 -9999 -9999 -9999 -9999 -9999 -9999 -9999 -9999 -9999 -9999 -9999 -9999 -9999 2.97102E-2 1.32918E-2 1.52836E-2 2.17914E-2 4.58519E-2 8.64465E-2 7.57374E-2 3.03075E-2 3.06917E-2 4.30576E-2 5.42974E-2 1.36581E-1 1.7197E-1 1.4414E-1 1.64208E-1 2.00329E-1 2.13506E-1 1.15976E-1 4.97561E-2 4.76525E-2 5.00743E-2 7.34497E-2 2.05586E-1 3.67758E-1 3.60909E-1 3.397E-1 3.09927E-1 2.54613E-1 1.65743E-1 1.55131E-1 1.59186E-1 2.34643E-1 3.41244E-1 3.68694E-1 3.53253E-1 2.79247E-1 2.11785E-1 1.81087E-1 2.02665E-1 2.41155E-1 1.92769E-1 1.49253E-1 1.13223E-1 1.16711E-1 1.07869E-1 6.03238E-2 3.42849E-2 1.99416E-2 1.43914E-2 1.17177E-2 2.19118E-2 7.36247E-2 1.63414E-1 2.37335E-1 1.41292E-1 5.11307E-2 2.85162E-2 3.67065E-2 9.9804E-2 5.83141E-2 4.52569E-2 4.49045E-2 5.74541E-2 1.19133E-1 1.47616E-1 1.17218E-1 9.06277E-2 9.42608E-2 -9999 -9999 -9999 -9999 -9999 -9999 -9999 -9999 -9999 -9999 -9999 -9999 -9999 -9999 -9999 -9999 -9999 -9999 -9999 -9999 -9999 -9999 -9999 -9999 -9999 -9999 -9999 -9999 -9999 -9999 -9999 -9999 -9999 -9999 -9999 -9999 -9999 -9999 -9999 -9999 -9999 -9999 -9999 -9999 -9999 -9999 -9999 -9999 -9999 -9999 -9999 -9999 -9999 -9999 -9999 -9999 -9999 -9999 -9999 -9999 -9999 -9999
-9999 -9999 -9999 -9999 -9999 -9999 -9999 -9999 -9999 -9999 -9999 -9999 -9999 -9999 -9999 -9999 -9999 -9999 -9999 -9999 -9999 -9999 -9999 -9999 -9999 -9999 -9999 -9999 -9999 -9999 -9999 -9999 -9999 -9999 -9999 -9999 -9999 -9999 -9999 -9999 2.06724E-2 1.13692E-2 7.25539E-3 1.17915E-2 3.03599E-2 9.69388E-2 8.5136E-2 3.47749E-2 3.08788E-2 2.897E-2 3.88715E-2 1.05503E-1 8.16502E-2 8.1332E-2 1.83061E-1 1.90228E-1 1.48E-1 6.25039E-2 2.91901E-2 3.03035E-2 3.21955E-2 5.18418E-2 2.25014E-1 3.99994E-1 3.81153E-1 4.10596E-1 4.10523E-1 4.1488E-1 2.53989E-1 1.54553E-1 1.08987E-1 1.13459E-1 2.17882E-1 2.89513E-1 3.37824E-1 2.9928E-1 2.48545E-1 1.85546E-1 2.16569E-1 2.44162E-1 2.06233E-1 2.00423E-1 1.42517E-1 7.00885E-2 6.72981E-2 6.91691E-2 5.0467E-2 2.22097E-2 1.55913E-2 1.2713E-2 2.4527E-2 6.80449E-2 1.31685E-1 1.54757E-1 4.3164E-2 1.22917E-2 1.31548E-2 3.40074E-2 7.72423E-2 7.05729E-2 4.00644E-2 3.77572E-2 6.3449E-2 1.20561E-1 9.26124E-2 5.9788E-2 5.31519E-2 7.85037E-2 -9999 -9999 -9999 -9999 -9999 -9999 -9999 -9999 -9999 -9999 -9999 -9999 -9999 -9999 -9999 -9999 -9999 -9999 -9999 -9999 -9999 -9999 -9999 -9999 -9999 -9999 -9999 -9999 -9999 -9999 -9999 -9999 -9999 -9999 -9999 -9999 -9999 -9999 -9999 -9999 -9999 -9999 -9999 -9999 -9999 -9999 -9999 -9999 -9999 -9999 -9999 -9999 -9999 -9999 -9999 -9999 -9999 -9999 -9999 -9999 -9999 -9999
-9999 -9999 -9999 -9999 -9999 -9999 -9999 -9999 -9999 -9999 -9999 -9999 -9999 -9999 -9999 -9999 -9999 -9999 -9999 -9999 -9999 -9999 -9999 -9999 -9999 -9999 -9999 -9999 -9999 -9999 -9999 -9999 -9999 -9999 -9999 -9999 -9999 -9999 -9999 -9999 -9999 1.94247E-2 7.42036E-3 1.93403E-2 5.86629E-2 9.42629E-2 7.80417E-2 3.76185E-2 3.2221E-2 2.44214E-2 2.07982E-2 5.28967E-2 3.90106E-2 4.57527E-2 1.27881E-1 1.35207E-1 1.26825E-1 9.35616E-2 4.62165E-2 2.67425E-2 3.2154E-2 5.09422E-2 1.30892E-1 3.21156E-1 3.62118E-1 4.00115E-1 4.26211E-1 4.67123E-1 4.28597E-1 3.18522E-1 1.74117E-1 1.32999E-1 2.22058E-1 3.24963E-1 3.47075E-1 2.70703E-1 2.11704E-1 1.46476E-1 1.55103E-1 1.74173E-1 2.30812E-1 2.40311E-1 2.17242E-1 1.18486E-1 8.53508E-2 8.84464E-2 5.40422E-2 1.70685E-2 2.13344E-2 2.93233E-2 2.30686E-2 3.23916E-2 8.56796E-2 9.31018E-2 2.34974E-2 6.44723E-3 1.10272E-2 1.75241E-2 5.38128E-2 1.03071E-1 6.39941E-2 7.03905E-2 9.51997E-2 1.33804E-1 9.01426E-2 3.75237E-2 2.17414E-2 5.07169E-2 7.92889E-2 -9999 -9999 -9999 -9999 -9999 -9999 -9999 -9999 -9999 -9999 -9999 -9999 -9999 -9999 -9999 -9999 -9999 -9999 -9999 -9999 -9999 -9999 -9999 -9999 -9999 -9999 -9999 -9999 -9999 -9999 -9999 -9999 -9999 -9999 -9999 -9999 -9999 -9999 -9999 -9999 -9999 -9999 -9999 -9999 -9999 -9999 -9999 -9999 -9999 -9999 -9999 -9999 -9999 -9999 -9999 -9999 -9999 -9999 -9999 -9999 -9999
-9999 -9999 -9999 -9999 -9999 -9999 -9999 -9999 -9999 -9999 -9999 -9999 -9999 -9999 -9999 -9999 -9999 -9999 -9999 -9999 -9999 -9999 -9999 -9999 -9999 -9999 -9999 -9999 -9999 -9999 -9999 -9999 -9999 -9999 -9999 -9999 -9999 -9999 -9999 -9999 -9999 1.42358E-2 7.98279E-3 2.33814E-2 5.14288E-2 7.21603E-2 5.01876E-2 2.20769E-2 1.70198E-2 1.85419E-2 1.18365E-2 1.29805E-2 1.36821E-2 4.04073E-2 7.5053E-2 7.13845E-2 9.00006E-2 1.32314E-1 6.83029E-2 2.41265E-2 2.23498E-2 3.87584E-2 6.83261E-2 1.71117E-1 3.36582E-1 3.78276E-1 3.94476E-1 4.16255E-1 4.21328E-1 3.64863E-1 2.96746E-1 1.75552E-1 2.27232E-1 3.25116E-1 4.08758E-1 3.20051E-1 2.01166E-1 1.34172E-1 1.36593E-1 1.46127E-1 2.42738E-1 2.62527E-1 2.25839E-1 1.51321E-1 1.39921E-1 8.06089E-2 3.83826E-2 2.55324E-2 4.34659E-2 5.01118E-2 1.73048E-2 1.646E-2 5.0746E-2 4.59404E-2 1.60834E-2 5.34584E-3 1.61416E-2 1.6358E-2 2.01309E-2 6.22057E-2 4.73696E-2 7.80847E-2 1.02172E-1 9.49384E-2 1.00143E-1 3.97458E-2 1.26889E-2 1.37047E-2 2.5178E-2 2.87139E-2 -9999 -9999 -9999 -9999 -9999 -9999 -9999 -9999 -9999 -9999 -9999 -9999 -9999 -9999 -9999 -9999 -9999 -9999 -9999 -9999 -9999 -9999 -9999 -9999 -9999 -9999 -9999 -9999 -9999 -9999 -9999 -9999 -9999 -9999 -9999 -9999 -9999 -9999 -9999 -9999 -9999 -9999 -9999 -9999 -9999 -9999 -9999 -9999 -9999 -9999 -9999 -9999 -9999 -9999 -9999 -9999 -9999 -9999 -9999 -9999
-9999 -9999 -9999 -9999 -9999 -9999 -9999 -9999 -9999 -9999 -9999 -9999 -9999 -9999 -9999 -9999 -9999 -9999 -9999 -9999 -9999 -9999 -9999 -9999 -9999 -9999 -9999 -9999 -9999 -9999 -9999 -9999 -9999 -9999 -9999 -9999 -9999 -9999 -9999 -9999 -9999 1.66421E-2 1.00223E-2 2.31073E-2 3.83508E-2 4.00039E-2 3.63209E-2 1.29848E-2 9.68245E-3 1.76667E-2 1.07682E-2 7.27485E-3 9.39821E-3 2.70333E-2 2.74336E-2 5.02552E-2 6.06189E-2 8.79698E-2 6.32477E-2 2.06571E-2 1.76523E-2 2.00009E-2 5.8304E-2 1.56173E-1 2.93162E-1 3.83369E-1 3.67942E-1 3.71129E-1 4.19647E-1 3.81182E-1 3.28797E-1 2.24106E-1 2.01318E-1 3.18661E-1 3.59432E-1 3.44457E-1 2.17632E-1 1.31128E-1 1.31125E-1 1.37493E-1 1.55963E-1 1.77759E-1 1.40399E-1 6.37842E-2 5.59556E-2 6.1648E-2 5.94474E-2 6.01671E-2 1.00154E-1 8.92708E-2 1.58375E-2 4.59044E-3 1.63986E-2 2.03818E-2 1.04951E-2 7.47653E-3 4.55407E-2 6.23133E-2 2.26866E-2 3.1096E-2 4.16816E-2 6.45368E-2 6.69599E-2 9.61465E-2 1.19385E-1 4.07197E-2 2.37606E-2 9.24455E-3 4.27921E-3 1.44399E-2 -9999 -9999 -9999 -9999 -9999 -9999 -9999 -9999 -9999 -9999 -9999 -9999 -9999 -9999 -9999 -9999 -9999 -9999 -9999 -9999 -9999 -9999 -9999 -9999 -9999 -9999 -9999 -9999 -9999 -9999 -9999 -9999 -9999 -9999 -9999 -9999 -9999 -9999 -9999 -9999 -9999 -9999 -9999 -9999 -9999 -9999 -9999 -9999 -9999 -9999 -9999 -9999 -9999 -9999 -9999 -9999 -9999 -9999 -9999 -9999
-9999 -9999 -9999 -9999 -9999 -9999 -9999 -9999 -9999 -9999 -9999 -9999 -9999 -9999 -9999 -9999 -9999 -9999 -9999 -9999 -9999 -9999 -9999 -9999 -9999 -9999 -9999 -9999 -9999 -9999 -9999 -9999 -9999 -9999 -9999 -9999 -9999 -9999 -9999 -9999 -9999 1.45046E-2 8.58682E-3 1.52353E-2 1.43797E-2 1.24313E-2 1.45719E-2 6.28515E-3 1.09188E-2 2.19886E-2 1.32573E-2 4.99742E-3 7.52567E-3 1.14135E-2 2.70965E-2 4.50108E-2 4.66188E-2 8.01339E-2 8.93632E-2 2.61093E-2 1.4352E-2 1.39271E-2 8.77125E-2 3.21453E-1 3.40923E-1 3.48327E-1 3.4266E-1 3.46787E-1 2.92997E-1 2.80861E-1 2.95179E-1 2.64997E-1 1.72849E-1 2.96237E-1 3.32526E-1 3.16841E-1 2.30199E-1 1.39231E-1 1.56244E-1 1.33994E-1 1.20511E-1 1.12909E-1 8.3566E-2 3.71755E-2 1.69062E-2 1.80789E-2 4.89126E-2 3.7648E-2 2.99313E-2 2.56104E-2 9.98739E-3 3.76048E-3 7.0204E-3 5.44812E-3 7.89419E-3 1.64388E-2 6.86345E-2 9.80671E-2 2.2339E-2 3.20518E-2 7.01844E-2 9.32363E-2 6.36803E-2 1.13998E-1 1.28692E-1 7.28464E-2 3.67348E-2 1.7683E-2 4.09673E-3 1.08452E-3 -9999 -9999 -9999 -9999 -9999 -9999 -9999 -9999 -9999 -9999 -9999 -9999 -9999 -9999 -9999 -9999 -9999 -9999 -9999 -9999 -9999 -9999 -9999 -9999 -9999 -9999 -9999 -9999 -9999 -9999 -9999 -9999 -9999 -9999 -9999 -9999 -9999 -9999 -9999 -9999 -9999 -9999 -9999 -9999 -9999 -9999 -9999 -9999 -9999 -9999 -9999 -9999 -9999 -9999 -9999 -9999 -9999 -9999 -9999 -9999
-9999 -9999 -9999 -9999 -9999 -9999 -9999 -9999 -9999 -9999 -9999 -9999 -9999 -9999 -9999 -9999 -9999 -9999 -9999 -9999 -9999 -9999 -9999 -9999 -9999 -9999 -9999 -9999 -9999 -9999 -9999 -9999 -9999 -9999 -9999 -9999 -9999 -9999 -9999 -9999 -9999 1.23136E-2 6.78336E-3 5.6313E-3 3.14149E-3 2.37196E-3 4.08336E-3 5.89707E-3 1.58861E-2 2.3912E-2 2.59595E-2 4.67373E-3 5.8951E-3 1.11049E-2 2.53775E-2 3.90655E-2 7.30718E-2 1.00186E-1 1.09043E-1 3.24332E-2 1.23176E-2 1.35141E-2 9.40936E-2 3.15606E-1 3.41231E-1 2.70074E-1 3.1083E-1 3.5129E-1 2.58972E-1 1.60563E-1 1.78459E-1 2.37282E-1 2.09803E-1 2.67379E-1 3.26798E-1 3.43335E-1 2.83561E-1 1.50056E-1 1.51131E-1 1.33159E-1 1.12388E-1 9.70235E-2 7.49849E-2 4.55135E-2 1.4261E-2 1.11118E-2 1.49178E-2 9.21845E-3 7.32097E-3 9.7976E-3 5.79292E-3 6.81593E-3 7.77617E-3 1.13971E-2 1.15684E-2 1.45381E-2 3.83582E-2 7.84957E-2 3.65984E-2 5.79439E-2 1.14586E-1 6.94752E-2 7.34766E-2 1.24185E-1 1.40505E-1 1.02858E-1 4.82489E-2 2.51178E-2 1.02235E-2 1.05891E-3 2.19872E-4 -9999 -9999 -9999 -9999 -9999 -9999 -9999 -9999 -9999 -9999 -9999 -9999 -9999 -9999 -9999 -9999 -9999 -9999 -9999 -9999 -9999 -9999 -9999 -9999 -9999 -9999 -9999 -9999 -9999 -9999 -9999 -9999 -9999 -9999 -9999 -9999 -9999 -9999 -9999 -9999 -9999 -9999 -9999 -9999 -9999 -9999 -9999 -9999 -9999 -9999 -9999 -9999 -9999 -9999 -9999 -9999 -9999 -9999 -9999
-9999 -9999 -9999 -9999 -9999 -9999 -9999 -9999 -9999 -9999 -9999 -9999 -9999 -9999 -9999 -9999 -9999 -9999 -9999 -9999 -9999 -9999 -9999 -9999 -9999 -9999 -9999 -9999 -9999 -9999 -9999 -9999 -9999 -9999 -9999 -9999 -9999 -9999 -9999 -9999 -9999 1.1141E-2 7.4724E-3 4.87412E-3 2.8271E-3 6.17223E-3 8.50121E-3 2.30204E-2 3.36937E-2 5.07639E-2 6.72555E-2 1.10991E-2 4.24839E-3 1.16956E-2 1.92181E-2 4.5721E-2 7.27011E-2 7.97744E-2 1.10178E-1 5.94877E-2 1.80618E-2 1.33293E-2 7.5763E-2 2.92847E-1 3.30537E-1 3.44629E-1 3.40333E-1 3.63505E-1 3.07423E-1 2.28079E-1 1.32822E-1 1.74229E-1 2.68799E-1 2.91747E-1 3.029E-1 2.92417E-1 2.93665E-1 2.73111E-1 2.2128E-1 1.57042E-1 1.11884E-1 1.05314E-1 8.11673E-2 5.67218E-2 1.95201E-2 7.28114E-3 7.27031E-3 5.87981E-3 2.63924E-3 5.41547E-3 1.49632E-2 1.28216E-2 1.44326E-2 2.89735E-2 3.83828E-2 1.51978E-2 2.97925E-2 7.51301E-2 6.5308E-2 1.12968E-1 1.03005E-1 8.37937E-2 8.39015E-2 1.45635E-1 1.61556E-1 1.02809E-1 5.18174E-2 1.71988E-2 1.92144E-3 1.00421E-3 1.82443E-3 -9999 -9999 -9999 -9999 -9999 -9999 -9999 -9999 -9999 -9999 -9999 -9999 -9999 -9999 -9999 -9999 -9999 -9999 -9999 -9999 -9999 -9999 -9999 -9999 -9999 -9999 -9999 -9999 -9999 -9999 -9999 -9999 -9999 -9999 -9999 -9999 -9999 -9999 -9999 -9999 -9999 -9999 -9999 -9999 -9999 -9999 -9999 -9999 -9999 -9999 -9999 -9999 -9999 -9999 -9999 -9999 -9999 -9999 -9999
-9999 -9999 -9999 -9999 -9999 -9999 -9999 -9999 -9999 -9999 -9999 -9999 -9999 -9999 -9999 -9999 -9999 -9999 -9999 -9999 -9999 -9999 -9999 -9999 -9999 -9999 -9999 -9999 -9999 -9999 -9999 -9999 -9999 -9999 -9999 -9999 -9999 -9999 -9999 -9999 -9999 2.05667E-2 1.20804E-2 1.53586E-2 1.07514E-2 7.24258E-3 9.43153E-3 2.78023E-2 4.75768E-2 1.15074E-1 1.00377E-1 1.43205E-2 4.1649E-3 1.27751E-2 1.10105E-2 2.24742E-2 3.36153E-2 5.38231E-2 7.00836E-2 3.13498E-2 1.35062E-2 1.07847E-2 4.8464E-2 2.14637E-1 2.95547E-1 2.8436E-1 2.9774E-1 3.42748E-1 3.49279E-1 3.10391E-1 1.76489E-1 1.49701E-1 2.3805E-1 3.15117E-1 3.45712E-1 3.32799E-1 3.18036E-1 2.84911E-1 2.30016E-1 1.5773E-1 8.30829E-2 7.79343E-2 9.61189E-2 5.27317E-2 2.52743E-2 8.48324E-3 5.37608E-3 3.89129E-3 3.33794E-3 6.12582E-3 1.061E-2 1.72569E-2 2.76281E-2 5.67307E-2 4.36096E-2 2.43142E-2 4.01195E-2 7.56045E-2 9.99479E-2 1.081E-1 1.18214E-1 1.172E-1 9.6318E-2 1.20567E-1 1.31369E-1 9.46543E-2 4.7305E-2 1.54478E-2 4.90702E-3 1.24997E-2 1.07832E-2 -9999 -9999 -9999 -9999 -9999 -9999 -9999 -9999 -9999 -9999 -9999 -9999 -9999 -9999 -9999 -9999 -9999 -9999 -9999 -9999 -9999 -9999 -9999 -9999 -9999 -9999 -9999 -9999 -9999 -9999 -9999 -9999 -9999 -9999 -9999 -9999 -9999 -9999 -9999 -9999 -9999 -9999 -9999 -9999 -9999 -9999 -9999 -9999 -9999 -9999 -9999 -9999 -9999 -9999 -9999 -9999 -9999 -9999 -9999
-9999 -9999 -9999 -9999 -9999 -9999 -9999 -9999 -9999 -9999 -9999 -9999 -9999 -9999 -9999 -9999 -9999 -9999 -9999 -9999 -9999 -9999 -9999 -9999 -9999 -9999 -9999 -9999 -9999 -9999 -9999 -9999 -9999 -9999 -9999 -9999 -9999 -9999 -9999 -9999 -9999 -9999 1.91781E-2 2.1494E-2 7.06571E-3 5.06873E-3 4.54666E-3 1.46015E-2 5.67812E-2 1.41473E-1 9.39237E-2 9.05402E-3 5.05752E-3 1.04322E-2 9.2104E-3 1.70739E-2 2.37325E-2 3.69226E-2 5.10796E-2 1.99791E-2 9.20275E-3 9.25373E-3 2.89127E-2 1.44347E-1 2.00273E-1 1.9125E-1 1.64463E-1 2.68687E-1 3.45341E-1 3.37757E-1 2.18502E-1 1.44236E-1 2.12624E-1 2.40625E-1 2.7742E-1 2.98451E-1 2.91775E-1 2.00222E-1 1.73809E-1 1.25187E-1 9.93703E-2 8.38193E-2 7.35184E-2 6.76052E-2 4.45745E-2 3.43874E-2 9.90948E-3 5.72961E-3 5.41928E-3 5.51836E-3 1.21295E-2 2.17693E-2 3.74214E-2 5.85587E-2 4.95925E-2 3.5016E-2 3.69268E-2 5.65826E-2 4.81873E-2 5.69287E-2 6.57919E-2 6.02523E-2 4.95293E-2 6.25585E-2 9.97205E-2 8.46975E-2 5.01094E-2 3.13632E-2 2.59741E-2 9.52447E-3 4.58414E-3 1.3488E-3 2.29086E-4 1.68485E-4 -9999 -9999 -9999 -9999 -9999 -9999 -9999 -9999 -9999 -9999 -9999 -9999 -9999 -9999 -9999 -9999 -9999 -9999 -9999 -9999 -9999 -9999 -9999 -9999 -9999 -9999 -9999 -9999 -9999 -9999 -9999 -9999 -9999 -9999 -9999 -9999 -9999 -9999 -9999 -9999 -9999 -9999 -9999 -9999 -9999 -9999 -9999 -9999 -9999 -9999 -9999 -9999 -9999 -9999 -9999 -9999
-9999 -9999 -9999 -9999 -9999 -9999 -9999 -9999 -9999 -9999 -9999 -9999 -9999 -9999 -9999 -9999 -9999 -9999 -9999 -9999 -9999 -9999 -9999 -9999 -9999 -9999 -9999 -9999 -9999 -9999 -9999 -9999 -9999 -9999 -9999 -9999 -9999 -9999 -9999 -9999 -9999 -9999 2.20394E-2 2.5326E-2 1.32021E-2 6.99924E-3 3.75545E-3 5.73749E-3 9.11641E-2 1.50496E-1 9.34864E-2 1.30803E-2 7.46809E-3 6.62546E-3 7.27385E-3 1.19642E-2 1.84534E-2 3.48115E-2 5.50854E-2 1.45866E-2 7.11001E-3 5.80074E-3 1.56408E-2 7.09271E-2 1.70299E-1 1.34565E-1 1.13111E-1 2.32969E-1 3.0607E-1 3.41639E-1 2.29415E-1 1.69291E-1 2.17683E-1 2.11495E-1 1.82395E-1 2.00388E-1 2.58027E-1 1.93029E-1 1.5426E-1 1.26286E-1 8.84496E-2 7.80831E-2 6.27759E-2 6.55754E-2 4.01193E-2 3.63827E-2 1.27683E-2 6.45332E-3 3.48699E-3 4.53867E-3 1.32565E-2 3.20319E-2 5.55426E-2 7.2325E-2 5.84977E-2 3.92236E-2 2.78838E-2 2.61113E-2 2.17213E-2 4.22676E-2 1.92993E-2 1.93743E-2 2.19576E-2 4.51516E-2 7.74912E-2 5.88825E-2 5.31638E-2 4.31404E-2 1.39997E-2 1.49747E-3 2.78392E-4 1.50745E-4 8.23495E-5 5.99523E-5 3.04027E-5 -9999 -9999 -9999 -9999 -9999 -9999 -9999 -9999 -9999 -9999 -9999 -9999 -9999 -9999 -9999 -9999 -9999 -9999 -9999 -9999 -9999 -9999 -9999 -9999 -9999 -9999 -9999 -9999 -9999 -9999 -9999 -9999 -9999 -9999 -9999 -9999 -9999 -9999 -9999 -9999 -9999 -9999 -9999 -9999 -9999 -9999 -9999 -9999 -9999 -9999 -9999 -9999 -9999 -9999 -9999
-9999 -9999 -9999 -9999 -9999 -9999 -9999 -9999 -9999 -9999 -9999 -9999 -9999 -9999 -9999 -9999 -9999 -9999 -9999 -9999 -9999 -9999 -9999 -9999 -9999 -9999 -9999 -9999 -9999 -9999 -9999 -9999 -9999 -9999 -9999 -9999 -9999 -9999 -9999 -9999 -9999 -9999 2.99249E-2 3.39702E-2 1.56399E-2 1.05038E-2 4.54736E-3 6.07327E-3 1.24275E-1 1.79752E-1 1.16585E-1 1.75928E-2 7.93007E-3 5.8909E-3 7.07244E-3 1.15825E-2 1.38119E-2 3.18585E-2 6.67617E-2 4.07881E-2 1.38416E-2 5.73484E-3 1.39498E-2 8.81442E-2 1.59204E-1 1.334E-1 1.67849E-1 1.43098E-1 1.67146E-1 2.2006E-1 2.40311E-1 2.427E-1 3.03558E-1 2.58412E-1 1.39811E-1 1.27768E-1 1.41331E-1 1.20982E-1 1.39897E-1 1.3246E-1 8.86056E-2 4.58042E-2 3.25595E-2 3.21331E-2 3.35468E-2 3.2897E-2 1.44615E-2 6.35209E-3 3.19091E-3 1.96755E-3 1.05858E-2 1.76533E-2 2.90456E-2 3.97386E-2 3.87084E-2 2.90028E-2 1.53771E-2 1.07031E-2 1.39214E-2 1.24626E-2 7.23967E-3 8.73729E-3 1.78807E-2 3.90786E-2 6.10645E-2 6.44829E-2 4.45949E-2 1.53031E-2 6.0183E-3 6.82181E-3 2.34759E-3 1.90258E-4 1.64449E-4 -9999 -9999 -9999 -9999 -9999 -9999 -9999 -9999 -9999 -9999 -9999 -9999 -9999 -9999 -9999 -9999 -9999 -9999 -9999 -9999 -9999 -9999 -9999 -9999 -9999 -9999 -9999 -9999 -9999 -9999 -9999 -9999 -9999 -9999 -9999 -9999 -9999 -9999 -9999 -9999 -9999 -9999 -9999 -9999 -9999 -9999 -9999 -9999 -9999 -9999 -9999 -9999 -9999 -9999 -9999 -9999 -9999
-9999 -9999 -9999 -9999 -9999 -9999 -9999 -9999 -9999 -9999 -9999 -9999 -9999 -9999 -9999 -9999 -9999 -9999 -9999 -9999 -9999 -9999 -9999 -9999 -9999 -9999 -9999 -9999 -9999 -9999 -9999 -9999 -9999 -9999 -9999 -9999 -9999 -9999 -9999 -9999 -9999 -9999 2.33249E-2 2.50846E-2 1.38405E-2 1.72928E-2 1.94079E-2 1.53737E-2 5.16438E-2 1.37592E-1 6.75758E-2 1.08837E-2 5.54529E-3 8.8295E-3 7.88075E-3 1.14868E-2 9.3515E-3 1.56684E-2 4.19071E-2 4.58686E-2 1.09493E-2 4.8593E-3 1.25702E-2 7.75428E-2 1.67855E-1 1.66071E-1 1.74066E-1 1.81962E-1 1.93826E-1 1.59349E-1 2.10355E-1 2.52591E-1 2.99281E-1 2.62508E-1 1.41064E-1 8.39324E-2 7.30959E-2 1.109E-1 1.18388E-1 9.32933E-2 9.36718E-2 6.17053E-2 5.58652E-2 2.2606E-2 2.74765E-2 4.41575E-2 2.92563E-2 1.0153E-2 2.4554E-3 1.8277E-3 2.45317E-3 8.43204E-3 1.56427E-2 1.85967E-2 2.17422E-2 1.59073E-2 8.09393E-3 5.27965E-3 1.23965E-2 7.56236E-3 6.16698E-3 1.05139E-2 1.61822E-2 3.03484E-2 3.36859E-2 4.84989E-2 3.76455E-2 2.53154E-2 1.7585E-2 1.36452E-2 2.19797E-3 3.55037E-4 2.53237E-4 9.14956E-5 3.78599E-5 -9999 -9999 -9999 -9999 -9999 -9999 -9999 -9999 -9999 -9999 -9999 -9999 -9999 -9999 -9999 -9999 -9999 -9999 -9999 -9999 -9999 -9999 -9999 -9999 -9999 -9999 -9999 -9999 -9999 -9999 -9999 -9999 -9999 -9999 -9999 -9999 -9999 -9999 -9999 -9999 -9999 -9999 -9999 -9999 -9999 -9999 -9999 -9999 -9999 -9999 -9999 -9999 -9999 -9999 -9999
-9999 -9999 -9999 -9999 -9999 -9999 -9999 -9999 -9999 -9999 -9999 -9999 -9999 -9999 -9999 -9999 -9999 -9999 -9999 -9999 -9999 -9999 -9999 -9999 -9999 -9999 -9999 -9999 -9999 -9999 -9999 -9999 -9999 -9999 -9999 -9999 -9999 -9999 -9999 -9999 -9999 -9999 1.49955E-2 1.97563E-2 1.2361E-2 1.29408E-2 2.45851E-2 1.41234E-2 1.62744E-2 2.97953E-2 1.79744E-2 7.06272E-3 5.91257E-3 5.09838E-3 4.52634E-3 5.37016E-3 6.45879E-3 1.25106E-2 2.03652E-2 2.05346E-2 6.62006E-3 7.04906E-3 1.33024E-2 4.81369E-2 1.45896E-1 1.82578E-1 1.74295E-1 1.76942E-1 2.15167E-1 2.29223E-1 2.49998E-1 2.88662E-1 2.74819E-1 2.04367E-1 1.4375E-1 1.08812E-1 8.59372E-2 8.24833E-2 1.15764E-1 9.39258E-2 8.81623E-2 8.46698E-2 4.51432E-2 1.33172E-2 2.66794E-2 5.29104E-2 5.33629E-2 2.40725E-2 7.04151E-3 2.23891E-3 1.8468E-3 5.92754E-3 8.77273E-3 7.88668E-3 1.39935E-2 1.64389E-2 1.23272E-2 5.13507E-3 1.21147E-2 6.01744E-3 6.1978E-3 1.1099E-2 1.50218E-2 2.48082E-2 5.00065E-2 3.69348E-2 1.69985E-2 2.68773E-2 2.39599E-2 6.34661E-3 2.30301E-3 1.07355E-3 2.13422E-4 9.94514E-5 1.4383E-4 -9999 -9999 -9999 -9999 -9999 -9999 -9999 -9999 -9999 -9999 -9999 -9999 -9999 -9999 -9999 -9999 -9999 -9999 -9999 -9999 -9999 -9999 -9999 -9999 -9999 -9999 -9999 -9999 -9999 -9999 -9999 -9999 -9999 -9999 -9999 -9999 -9999 -9999 -9999 -9999 -9999 -9999 -9999 -9999 -9999 -9999 -9999 -9999 -9999 -9999 -9999 -9999 -9999 -9999 -9999
-9999 -9999 -9999 -9999 -9999 -9999 -9999 -9999 -9999 -9999 -9999 -9999 -9999 -9999 -9999 -9999 -9999 -9999 -9999 -9999 -9999 -9999 -9999 -9999 -9999 -9999 -9999 -9999 -9999 -9999 -9999 -9999 -9999 -9999 -9999 -9999 -9999 -9999 -9999 -9999 -9999 -9999 6.95953E-3 6.40587E-3 9.05251E-3 1.44611E-2 1.26094E-2 6.86668E-3 1.07296E-2 2.76793E-2 1.95603E-2 5.93522E-3 2.77166E-3 2.55408E-3 3.00079E-3 4.16143E-3 5.91062E-3 1.15466E-2 1.09839E-2 8.12004E-3 5.53249E-3 1.27962E-2 1.6981E-2 2.7304E-2 1.06907E-1 1.74409E-1 1.85321E-1 1.82812E-1 2.2101E-1 2.00876E-1 2.34802E-1 3.19681E-1 3.13775E-1 2.57644E-1 1.81732E-1 1.54717E-1 9.18091E-2 4.56824E-2 5.75896E-2 8.90323E-2 8.81624E-2 5.57511E-2 2.99051E-2 1.12498E-2 1.48014E-2 3.92231E-2 5.19898E-2 4.67219E-2 1.58488E-2 4.64322E-3 1.8499E-3 2.14606E-3 4.20063E-3 4.36091E-3 9.27868E-3 1.90609E-2 2.66863E-2 6.17748E-3 5.39453E-3 4.8823E-3 5.62209E-3 8.57705E-3 8.73984E-3 2.82106E-2 4.99326E-2 3.04526E-2 8.11043E-3 6.09989E-3 8.7334E-3 5.80429E-3 1.90285E-3 2.04306E-4 9.81883E-5 1.34641E-4 8.77293E-4 3.83139E-3 -9999 -9999 -9999 -9999 -9999 -9999 -9999 -9999 -9999 -9999 -9999 -9999 -9999 -9999 -9999 -9999 -9999 -9999 -9999 -9999 -9999 -9999 -9999 -9999 -9999 -9999 -9999 -9999 -9999 -9999 -9999 -9999 -9999 -9999 -9999 -9999 -9999 -9999 -9999 -9999 -9999 -9999 -9999 -9999 -9999 -9999 -9999 -9999 -9999 -9999 -9999 -9999 -9999 -9999
-9999 -9999 -9999 -9999 -9999 -9999 -9999 -9999 -9999 -9999 -9999 -9999 -9999 -9999 -9999 -9999 -9999 -9999 -9999 -9999 -9999 -9999 -9999 -9999 -9999 -9999 -9999 -9999 -9999 -9999 -9999 -9999 -9999 -9999 -9999 -9999 -9999 -9999 -9999 -9999 -9999 -9999 -9999 8.41357E-3 8.15136E-3 1.76114E-2 9.35392E-3 6.94433E-3 1.3456E-2 1.55565E-2 1.56036E-2 4.25399E-3 2.23485E-3 2.00318E-3 3.83013E-3 5.16226E-3 6.74365E-3 1.22979E-2 8.35933E-3 5.98886E-3 8.43877E-3 1.22615E-2 1.50372E-2 2.96855E-2 7.8218E-2 1.99272E-1 1.9743E-1 2.0616E-1 2.03077E-1 2.3009E-1 2.55351E-1 2.89955E-1 2.93086E-1 2.60643E-1 1.78809E-1 1.02898E-1 4.93905E-2 1.59163E-2 1.77976E-2 2.84146E-2 4.03829E-2 3.74128E-2 2.716E-2 9.50518E-3 1.10619E-2 1.89354E-2 3.75095E-2 4.82961E-2 2.1636E-2 7.60694E-3 3.12282E-3 9.54319E-4 4.03121E-3 4.97419E-3 9.48961E-3 1.57873E-2 2.2824E-2 7.48769E-3 5.40926E-3 3.35837E-3 4.58255E-3 4.97472E-3 8.734E-3 2.15702E-2 2.01863E-2 1.16825E-2 4.96468E-3 1.68547E-3 3.7813E-3 5.69264E-3 9.42126E-4 2.53786E-4 1.01296E-4 1.6055E-4 1.02266E-3 -9999 -9999 -9999 -9999 -9999 -9999 -9999 -9999 -9999 -9999 -9999 -9999 -9999 -9999 -9999 -9999 -9999 -9999 -9999 -9999 -9999 -9999 -9999 -9999 -9999 -9999 -9999 -9999 -9999 -9999 -9999 -9999 -9999 -9999 -9999 -9999 -9999 -9999 -9999 -9999 -9999 -9999 -9999 -9999 -9999 -9999 -9999 -9999 -9999 -9999 -9999 -9999 -9999 -9999 -9999
-9999 -9999 -9999 -9999 -9999 -9999 -9999 -9999 -9999 -9999 -9999 -9999 -9999 -9999 -9999 -9999 -9999 -9999 -9999 -9999 -9999 -9999 -9999 -9999 -9999 -9999 -9999 -9999 -9999 -9999 -9999 -9999 -9999 -9999 -9999 -9999 -9999 -9999 -9999 -9999 -9999 -9999 -9999 1.09212E-2 8.41801E-3 1.07443E-2 1.20377E-2 9.16781E-3 1.43111E-2 3.40342E-2 1.33972E-2 4.40716E-3 2.64526E-3 2.05898E-3 3.60428E-3 4.542E-3 7.77748E-3 1.63204E-2 1.17588E-2 1.44606E-2 1.22481E-2 9.4453E-3 1.73322E-2 6.42202E-2 1.3786E-1 2.47768E-1 2.49183E-1 2.29181E-1 2.15699E-1 2.4367E-1 2.67347E-1 2.52348E-1 2.25218E-1 1.56916E-1 7.60168E-2 4.83478E-2 2.50476E-2 1.42553E-2 6.79489E-3 4.68753E-3 1.77388E-2 1.74435E-2 1.30685E-2 7.10573E-3 5.41427E-3 1.51215E-2 2.86314E-2 4.32899E-2 2.79276E-2 1.16106E-2 3.00204E-3 9.4615E-4 2.69337E-3 4.73669E-3 1.00969E-2 1.46366E-2 1.6172E-2 1.21281E-2 1.54117E-2 4.95078E-3 2.41215E-3 5.1267E-3 8.15302E-3 1.32212E-2 6.08805E-3 2.50228E-3 1.2901E-3 1.01573E-3 4.54176E-3 4.20654E-3 7.37205E-4 1.88925E-4 2.29167E-4 6.64113E-4 -9999 -9999 -9999 -9999 -9999 -9999 -9999 -9999 -9999 -9999 -9999 -9999 -9999 -9999 -9999 -9999 -9999 -9999 -9999 -9999 -9999 -9999 -9999 -9999 -9999 -9999 -9999 -9999 -9999 -9999 -9999 -9999 -9999 -9999 -9999 -9999 -9999 -9999 -9999 -9999 -9999 -9999 -9999 -9999 -9999 -9999 -9999 -9999 -9999 -9999 -9999 -9999 -9999 -9999 -9999 -9999
-9999 -9999 -9999 -9999 -9999 -9999 -9999 -9999 -9999 -9999 -9999 -9999 -9999 -9999 -9999 -9999 -9999 -9999 -9999 -9999 -9999 -9999 -9999 -9999 -9999 -9999 -9999 -9999 -9999 -9999 -9999 -9999 -9999 -9999 -9999 -9999 -9999 -9999 -9999 -9999 -9999 -9999 -9999 1.03114E-2 4.90597E-3 4.3119E-3 1.05918E-2 4.07146E-3 1.04611E-2 2.91468E-2 7.72138E-3 3.10996E-3 3.0435E-3 3.28253E-3 6.57073E-3 5.77586E-3 1.15948E-2 1.70702E-2 7.30406E-3 1.54477E-2 1.21928E-2 9.76882E-3 3.13879E-2 9.81436E-2 2.46185E-1 3.11602E-1 2.77601E-1 2.38334E-1 2.29077E-1 2.43412E-1 1.81268E-1 1.60554E-1 1.4046E-1 8.40015E-2 4.14676E-2 2.39213E-2 1.29932E-2 7.99569E-3 3.88071E-3 4.88637E-3 1.5759E-2 1.1446E-2 6.58701E-3 4.70347E-3 8.02491E-3 1.41542E-2 2.21934E-2 2.03E-2 1.75062E-2 8.67279E-3 2.31459E-3 1.04851E-3 1.37821E-3 4.49228E-3 8.30973E-3 1.03006E-2 9.14474E-3 1.22848E-2 1.64241E-2 4.79318E-3 1.88172E-3 2.77813E-3 5.6349E-3 7.90705E-3 7.82281E-3 3.35576E-3 1.24908E-3 6.1821E-4 1.83776E-3 2.0617E-3 3.94037E-4 3.23091E-4 7.26738E-4 -9999 -9999 -9999 -9999 -9999 -9999 -9999 -9999 -9999 -9999 -9999 -9999 -9999 -9999 -9999 -9999 -9999 -9999 -9999 -9999 -9999 -9999 -9999 -9999 -9999 -9999 -9999 -9999 -9999 -9999 -9999 -9999 -9999 -9999 -9999 -9999 -9999 -9999 -9999 -9999 -9999 -9999 -9999 -9999 -9999 -9999 -9999 -9999 -9999 -9999 -9999 -9999 -9999 -9999 -9999 -9999 -9999
-9999 -9999 -9999 -9999 -9999 -9999 -9999 -9999 -9999 -9999 -9999 -9999 -9999 -9999 -9999 -9999 -9999 -9999 -9999 -9999 -9999 -9999 -9999 -9999 -9999 -9999 -9999 -9999 -9999 -9999 -9999 -9999 -9999 -9999 -9999 -9999 -9999 -9999 -9999 -9999 -9999 -9999 -9999 3.89458E-3 3.78674E-3 4.81944E-3 1.79521E-3 3.01876E-3 9.38038E-3 7.48728E-3 3.16445E-3 3.15336E-3 6.55914E-3 6.77872E-3 6.37945E-3 4.95574E-3 1.30102E-2 3.87217E-2 8.41699E-3 1.19653E-2 2.05427E-2 1.4025E-2 2.88366E-2 8.57114E-2 2.38655E-1 2.62775E-1 2.29197E-1 1.85554E-1 1.76268E-1 2.05267E-1 1.71649E-1 9.36098E-2 8.78811E-2 8.2838E-2 4.53184E-2 1.68977E-2 7.45572E-3 4.70988E-3 5.13411E-3 9.80955E-3 1.53474E-2 9.40572E-3 6.85702E-3 4.60135E-3 8.50586E-3 1.24564E-2 1.39172E-2 1.32721E-2 8.26048E-3 3.62312E-3 1.32186E-3 1.5665E-3 1.03779E-3 5.09181E-3 8.47739E-3 5.13101E-3 3.37385E-3 1.0491E-2 2.43981E-2 1.39365E-2 2.00964E-3 8.29317E-4 1.56491E-3 3.60089E-3 4.25835E-3 2.90607E-3 1.08564E-3 3.2496E-4 1.15534E-3 2.46288E-3 5.26406E-4 1.58512E-3 -9999 -9999 -9999 -9999 -9999 -9999 -9999 -9999 -9999 -9999 -9999 -9999 -9999 -9999 -9999 -9999 -9999 -9999 -9999 -9999 -9999 -9999 -9999 -9999 -9999 -9999 -9999 -9999 -9999 -9999 -9999 -9999 -9999 -9999 -9999 -9999 -9999 -9999 -9999 -9999 -9999 -9999 -9999 -9999 -9999 -9999 -9999 -9999 -9999 -9999 -9999 -9999 -9999 -9999 -9999 -9999 -9999 -9999
-9999 -9999 -9999 -9999 -9999 -9999 -9999 -9999 -9999 -9999 -9999 -9999 -9999 -9999 -9999 -9999 -9999 -9999 -9999 -9999 -9999 -9999 -9999 -9999 -9999 -9999 -9999 -9999 -9999 -9999 -9999 -9999 -9999 -9999 -9999 -9999 -9999 -9999 -9999 -9999 -9999 -9999 2.31869E-3 2.04181E-3 5.92984E-3 1.37687E-3 2.09759E-3 5.21064E-3 6.48709E-3 7.05241E-3 5.09393E-3 4.2059E-3 6.56925E-3 1.08743E-2 9.03426E-3 4.80561E-3 1.52908E-2 3.42461E-2 5.98247E-3 1.20674E-2 3.06092E-2 2.10946E-2 2.51233E-2 1.00577E-1 2.16057E-1 2.35429E-1 2.28954E-1 1.65552E-1 1.39954E-1 1.64193E-1 1.78943E-1 1.29142E-1 5.85617E-2 6.37342E-2 7.78884E-2 4.40527E-2 1.97924E-2 1.63508E-2 2.15987E-2 2.31537E-2 2.10484E-2 1.19721E-2 9.36244E-3 3.36925E-3 4.20861E-3 8.46858E-3 8.90629E-3 1.16445E-2 9.77279E-3 3.55317E-3 1.51884E-3 1.71348E-3 1.22374E-3 4.61536E-3 4.48139E-3 2.13987E-3 3.76794E-3 1.51784E-2 3.6137E-2 1.64391E-2 2.91403E-3 6.7194E-4 5.61505E-4 1.12394E-3 1.93653E-3 2.7947E-3 7.12254E-4 2.17506E-4 9.86471E-4 1.8174E-3 5.20982E-4 -9999 -9999 -9999 -9999 -9999 -9999 -9999 -9999 -9999 -9999 -9999 -9999 -9999 -9999 -9999 -9999 -9999 -9999 -9999 -9999 -9999 -9999 -9999 -9999 -9999 -9999 -9999 -9999 -9999 -9999 -9999 -9999 -9999 -9999 -9999 -9999 -9999 -9999 -9999 -9999 -9999 -9999 -9999 -9999 -9999 -9999 -9999 -9999 -9999 -9999 -9999 -9999 -9999 -9999 -9999 -9999 -9999 -9999 -9999
-9999 -9999 -9999 -9999 -9999 -9999 -9999 -9999 -9999 -9999 -9999 -9999 -9999 -9999 -9999 -9999 -9999 -9999 -9999 -9999 -9999 -9999 -9999 -9999 -9999 -9999 -9999 -9999 -9999 -9999 -9999 -9999 -9999 -9999 -9999 -9999 -9999 -9999 -9999 -9999 -9999 -9999 1.4597E-3 1.74597E-3 3.49943E-3 1.17341E-3 1.81235E-3 1.76599E-3 1.64553E-3 1.87732E-3 2.5215E-3 5.56405E-3 2.27468E-2 5.66272E-2 2.03014E-2 4.37159E-3 -9999 1.34299E-2 4.54684E-3 1.82597E-2 3.66837E-2 2.65021E-2 3.07891E-2 1.1406E-1 2.22596E-1 2.76882E-1 2.0641E-1 1.44609E-1 1.28179E-1 1.15569E-1 1.45669E-1 1.52909E-1 6.63404E-2 4.05872E-2 4.6589E-2 3.99261E-2 3.14321E-2 2.77549E-2 2.6328E-2 1.39181E-2 1.19941E-2 1.215E-2 9.84161E-3 4.29986E-3 3.15363E-3 5.77232E-3 7.63034E-3 6.26007E-3 6.94301E-3 3.68993E-3 1.27162E-3 1.15284E-3 2.1132E-3 3.23794E-3 1.4718E-3 2.3815E-3 7.83417E-3 2.72376E-2 5.37102E-2 4.32793E-2 1.65032E-2 3.01719E-3 4.98068E-4 3.5837E-4 6.71948E-4 8.96383E-4 3.65689E-4 2.50311E-4 7.02727E-4 2.53338E-3 7.82376E-4 -9999 -9999 -9999 -9999 -9999 -9999 -9999 -9999 -9999 -9999 -9999 -9999 -9999 -9999 -9999 -9999 -9999 -9999 -9999 -9999 -9999 -9999 -9999 -9999 -9999 -9999 -9999 -9999 -9999 -9999 -9999 -9999 -9999 -9999 -9999 -9999 -9999 -9999 -9999 -9999 -9999 -9999 -9999 -9999 -9999 -9999 -9999 -9999 -9999 -9999 -9999 -9999 -9999 -9999 -9999 -9999 -9999 -9999 -9999
-9999 -9999 -9999 -9999 -9999 -9999 -9999 -9999 -9999 -9999 -9999 -9999 -9999 -9999 -9999 -9999 -9999 -9999 -9999 -9999 -9999 -9999 -9999 -9999 -9999 -9999 -9999 -9999 -9999 -9999 -9999 -9999 -9999 -9999 -9999 -9999 -9999 -9999 -9999 -9999 -9999 -9999 1.06282E-3 1.98988E-3 1.6536E-3 1.36057E-3 1.2481E-3 3.56618E-3 1.64578E-3 1.07588E-3 1.79421E-3 8.43024E-3 7.67899E-2 1.42278E-1 -9999 -9999 -9999 2.43102E-3 3.14808E-3 1.79961E-2 3.13133E-2 1.82578E-2 3.35011E-2 1.41185E-1 2.57937E-1 1.88898E-1 1.69171E-1 1.38724E-1 1.01481E-1 9.80454E-2 1.23164E-1 1.87061E-1 1.63039E-1 7.44889E-2 3.5363E-2 1.63415E-2 1.35458E-2 1.98184E-2 1.84693E-2 7.11006E-3 5.89808E-3 1.17867E-2 2.11683E-2 6.97706E-3 3.53559E-3 6.09359E-3 7.62857E-3 8.55606E-3 5.4188E-3 2.48941E-3 1.41775E-3 1.16595E-3 7.02984E-4 1.93926E-3 1.89279E-3 5.03996E-3 1.60525E-2 1.48399E-2 1.34026E-2 1.31221E-2 1.78126E-2 8.73467E-3 1.18192E-3 3.83915E-4 4.97383E-4 6.16665E-4 1.51747E-4 1.92727E-4 5.07366E-4 6.86772E-4 1.00796E-4 -9999 -9999 -9999 -9999 -9999 -9999 -9999 -9999 -9999 -9999 -9999 -9999 -9999 -9999 -9999 -9999 -9999 -9999 -9999 -9999 -9999 -9999 -9999 -9999 -9999 -9999 -9999 -9999 -9999 -9999 -9999 -9999 -9999 -9999 -9999 -9999 -9999 -9999 -9999 -9999 -9999 -9999 -9999 -9999 -9999 -9999 -9999 -9999 -9999 -9999 -9999 -9999 -9999 -9999 -9999 -9999 -9999 -9999 -9999
-9999 -9999 -9999 -9999 -9999 -9999 -9999 -9999 -9999 -9999 -9999 -9999 -9999 -9999 -9999 -9999 -9999 -9999 -9999 -9999 -9999 -9999 -9999 -9999 -9999 -9999 -9999 -9999 -9999 -9999 -9999 -9999 -9999 -9999 -9999 -9999 -9999 -9999 -9999 -9999 -9999 -9999 -9999 3.02315E-3 2.49665E-3 1.79121E-3 2.57354E-3 3.26019E-3 2.58851E-3 3.41808E-3 2.33883E-3 5.75104E-3 3.5267E-2 1.50146E-1 -9999 -9999 -9999 2.6427E-3 4.14934E-3 1.13465E-2 1.573E-2 1.70186E-2 2.83353E-2 1.21542E-1 1.809E-1 1.07236E-1 6.83977E-2 8.39427E-2 9.08891E-2 6.6512E-2 6.66384E-2 9.57375E-2 7.94761E-2 5.99433E-2 5.14323E-2 3.10203E-2 1.16227E-2 1.70976E-2 2.11067E-2 1.28333E-2 1.6013E-2 3.1505E-2 3.9341E-2 1.39352E-2 3.1914E-3 5.20378E-3 6.20414E-3 6.03076E-3 5.48313E-3 3.71274E-3 2.21445E-3 9.58292E-4 4.39917E-4 1.63801E-3 4.85373E-3 1.26295E-2 3.10473E-2 2.14342E-2 9.99873E-3 3.61511E-3 6.13355E-3 4.06763E-3 5.72452E-4 2.98239E-4 2.43165E-4 2.05648E-4 1.79611E-4 2.98774E-4 1.60115E-4 3.7356E-5 3.13534E-5 3.65078E-5 -9999 -9999 -9999 -9999 -9999 -9999 -9999 -9999 -9999 -9999 -9999 -9999 -9999 -9999 -9999 -9999 -9999 -9999 -9999 -9999 -9999 -9999 -9999 -9999 -9999 -9999 -9999 -9999 -9999 -9999 -9999 -9999 -9999 -9999 -9999 -9999 -9999 -9999 -9999 -9999 -9999 -9999 -9999 -9999 -9999 -9999 -9999 -9999 -9999 -9999 -9999 -9999 -9999 -9999 -9999 -9999 -9999 -9999
-9999 -9999 -9999 -9999 -9999 -9999 -9999 -9999 -9999 -9999 -9999 -9999 -9999 -9999 -9999 -9999 -9999 -9999 -9999 -9999 -9999 -9999 -9999 -9999 -9999 -9999 -9999 -9999 -9999 -9999 -9999 -9999 -9999 -9999 -9999 -9999 -9999 -9999 -9999 -9999 -9999 -9999 -9999 3.29444E-3 3.99117E-3 1.51033E-3 2.15005E-3 2.47528E-3 7.23906E-3 3.99412E-3 4.2599E-3 9.63163E-3 2.30489E-2 -9999 -9999 -9999 -9999 -9999 -9999 4.11133E-3 7.59548E-3 1.0948E-2 3.35604E-2 1.61755E-1 2.26769E-1 1.562E-1 9.02963E-2 3.26607E-2 3.85338E-2 2.62922E-2 3.2654E-2 6.11877E-2 7.40151E-2 5.21333E-2 3.72643E-2 1.0867E-2 8.99619E-3 1.42055E-2 1.33264E-2 2.07935E-2 3.52539E-2 4.55712E-2 4.08767E-2 1.21159E-2 2.1063E-3 3.52379E-3 5.24043E-3 3.84318E-3 4.50978E-3 6.98913E-3 3.06324E-3 6.63455E-4 4.54813E-4 1.24457E-3 6.30282E-3 1.69978E-2 2.47939E-2 8.04743E-3 3.76287E-3 2.05146E-3 1.2578E-3 4.84831E-4 1.80043E-4 1.3952E-4 2.72844E-4 1.96575E-4 2.40969E-4 8.06508E-5 1.75513E-5 1.58707E-5 3.31551E-5 -9999 -9999 -9999 -9999 -9999 -9999 -9999 -9999 -9999 -9999 -9999 -9999 -9999 -9999 -9999 -9999 -9999 -9999 -9999 -9999 -9999 -9999 -9999 -9999 -9999 -9999 -9999 -9999 -9999 -9999 -9999 -9999 -9999 -9999 -9999 -9999 -9999 -9999 -9999 -9999 -9999 -9999 -9999 -9999 -9999 -9999 -9999 -9999 -9999 -9999 -9999 -9999 -9999 -9999 -9999 -9999 -9999 -9999 -9999
-9999 -9999 -9999 -9999 -9999 -9999 -9999 -9999 -9999 -9999 -9999 -9999 -9999 -9999 -9999 -9999 -9999 -9999 -9999 -9999 -9999 -9999 -9999 -9999 -9999 -9999 -9999 -9999 -9999 -9999 -9999 -9999 -9999 -9999 -9999 -9999 -9999 -9999 -9999 -9999 -9999 -9999 -9999 2.17012E-3 4.40264E-3 1.19002E-3 1.44355E-3 2.256E-3 3.57199E-3 1.47665E-3 1.15321E-3 1.88607E-3 4.30761E-3 -9999 -9999 -9999 -9999 -9999 -9999 -9999 1.09483E-2 3.66311E-2 8.32272E-2 2.08293E-1 2.01304E-1 1.79686E-1 1.02424E-1 2.78881E-2 1.50601E-2 1.78248E-2 3.4913E-2 3.34416E-2 3.29431E-2 2.7048E-2 1.20317E-2 5.40359E-3 7.36792E-3 1.29311E-2 1.016E-2 1.1965E-2 1.1016E-2 1.78494E-2 2.49382E-2 7.45852E-3 1.19523E-3 1.545E-3 2.83583E-3 5.4084E-3 1.28786E-2 2.00069E-2 4.05766E-3 6.94639E-4 4.01095E-4 1.10641E-3 3.59208E-3 1.1506E-2 1.72751E-2 8.32299E-3 8.66266E-3 6.68042E-3 1.67463E-3 4.53542E-4 1.36688E-4 1.06019E-4 2.27006E-4 1.66746E-4 9.84558E-5 1.84763E-5 1.80539E-5 1.33651E-5 -9999 -9999 -9999 -9999 -9999 -9999 -9999 -9999 -9999 -9999 -9999 -9999 -9999 -9999 -9999 -9999 -9999 -9999 -9999 -9999 -9999 -9999 -9999 -9999 -9999 -9999 -9999 -9999 -9999 -9999 -9999 -9999 -9999 -9999 -9999 -9999 -9999 -9999 -9999 -9999 -9999 -9999 -9999 -9999 -9999 -9999 -9999 -9999 -9999 -9999 -9999 -9999 -9999 -9999 -9999 -9999 -9999 -9999 -9999 -9999
-9999 -9999 -9999 -9999 -9999 -9999 -9999 -9999 -9999 -9999 -9999 -9999 -9999 -9999 -9999 -9999 -9999 -9999 -9999 -9999 -9999 -9999 -9999 -9999 -9999 -9999 -9999 -9999 -9999 -9999 -9999 -9999 -9999 -9999 -9999 -9999 -9999 -9999 -9999 -9999 -9999 -9999 -9999 -9999 4.3851E-3 1.43336E-3 7.46794E-4 2.3574E-3 1.55656E-3 1.13648E-3 1.99871E-3 3.43963E-3 -9999 -9999 -9999 -9999 -9999 -9999 -9999 -9999 -9999 7.11342E-2 1.19463E-1 1.414E-1 9.20659E-2 6.69324E-2 3.53554E-2 1.73663E-2 1.28835E-2 1.57312E-2 2.56601E-2 3.6227E-2 2.26372E-2 1.29733E-2 9.80593E-3 9.28782E-3 1.01479E-2 8.0217E-3 7.15038E-3 5.81699E-3 6.81958E-3 1.23739E-2 1.23151E-2 2.54917E-3 1.09191E-3 1.26281E-3 2.58156E-3 8.72715E-3 2.0926E-2 1.85618E-2 3.00954E-3 5.04576E-4 5.65375E-4 6.18553E-4 2.02285E-3 3.65963E-3 1.28117E-2 6.60198E-3 6.65463E-3 5.20584E-3 3.36521E-3 1.07961E-3 1.45301E-4 9.26195E-5 7.04719E-5 7.31889E-5 5.87649E-5 1.96671E-5 -9999 -9999 -9999 -9999 -9999 -9999 -9999 -9999 -9999 -9999 -9999 -9999 -9999 -9999 -9999 -9999 -9999 -9999 -9999 -9999 -9999 -9999 -9999 -9999 -9999 -9999 -9999 -9999 -9999 -9999 -9999 -9999 -9999 -9999 -9999 -9999 -9999 -9999 -9999 -9999 -9999 -9999 -9999 -9999 -9999 -9999 -9999 -9999 -9999 -9999 -9999 -9999 -9999 -9999 -9999 -9999 -9999 -9999 -9999 -9999 -9999 -9999
-9999 -9999 -9999 -9999 -9999 -9999 -9999 -9999 -9999 -9999 -9999 -9999 -9999 -9999 -9999 -9999 -9999 -9999 -9999 -9999 -9999 -9999 -9999 -9999 -9999 -9999 -9999 -9999 -9999 -9999 -9999 -9999 -9999 -9999 -9999 -9999 -9999 -9999 -9999 -9999 -9999 -9999 -9999 -9999 3.73306E-3 1.18782E-3 1.85139E-3 2.35597E-3 2.08677E-3 3.71233E-3 3.91267E-3 -9999 -9999 -9999 -9999 -9999 -9999 -9999 -9999 -9999 -9999 -9999 -9999 1.01756E-1 8.52652E-2 3.40245E-2 1.41689E-2 1.11628E-2 1.2565E-2 1.52963E-2 1.58912E-2 3.96522E-2 3.72426E-2 2.28452E-2 1.47404E-2 1.38676E-2 9.40311E-3 6.21535E-3 7.01087E-3 5.50412E-3 5.96488E-3 7.66714E-3 7.73588E-3 1.80936E-3 1.64113E-3 2.37328E-3 3.31344E-3 6.57745E-3 1.42605E-2 1.43721E-2 2.21901E-3 4.52432E-4 7.0664E-4 4.49806E-4 1.132E-3 2.0664E-3 6.81577E-3 3.83119E-3 1.74973E-3 1.14732E-3 1.22062E-3 1.162E-3 6.37226E-4 9.52737E-5 5.80903E-5 3.14399E-5 2.41043E-5 -9999 -9999 -9999 -9999 -9999 -9999 -9999 -9999 -9999 -9999 -9999 -9999 -9999 -9999 -9999 -9999 -9999 -9999 -9999 -9999 -9999 -9999 -9999 -9999 -9999 -9999 -9999 -9999 -9999 -9999 -9999 -9999 -9999 -9999 -9999 -9999 -9999 -9999 -9999 -9999 -9999 -9999 -9999 -9999 -9999 -9999 -9999 -9999 -9999 -9999 -9999 -9999 -9999 -9999 -9999 -9999 -9999 -9999 -9999 -9999 -9999 -9999 -9999
-9999 -9999 -9999 -9999 -9999 -9999 -9999 -9999 -9999 -9999 -9999 -9999 -9999 -9999 -9999 -9999 -9999 -9999 -9999 -9999 -9999 -9999 -9999 -9999 -9999 -9999 -9999 -9999 -9999 -9999 -9999 -9999 -9999 -9999 -9999 -9999 -9999 -9999 -9999 -9999 -9999 -9999 -9999 -9999 2.02235E-3 2.77078E-3 4.12521E-3 2.00526E-3 1.97929E-3 -9999 -9999 -9999 -9999 -9999 -9999 -9999 -9999 -9999 -9999 -9999 -9999 -9999 -9999 3.76658E-2 3.00729E-2 1.60838E-2 1.37725E-2 1.26778E-2 8.08367E-3 1.16574E-2 1.18518E-2 1.70589E-2 1.42687E-2 2.19157E-2 2.06931E-2 1.16549E-2 4.11173E-3 3.84518E-3 5.76146E-3 3.95402E-3 4.73356E-3 8.7144E-3 7.71635E-3 2.29859E-3 2.63733E-3 3.13655E-3 4.20558E-3 3.23744E-3 4.60961E-3 7.15787E-3 1.99303E-3 4.76655E-4 5.68321E-4 2.81609E-4 9.0717E-4 9.87536E-4 2.88091E-3 1.80395E-3 1.43763E-3 6.49652E-4 2.56688E-4 2.18325E-4 2.62135E-4 7.82751E-5 3.61242E-5 2.60739E-5 -9999 -9999 -9999 -9999 -9999 -9999 -9999 -9999 -9999 -9999 -9999 -9999 -9999 -9999 -9999 -9999 -9999 -9999 -9999 -9999 -9999 -9999 -9999 -9999 -9999 -9999 -9999 -9999 -9999 -9999 -9999 -9999 -9999 -9999 -9999 -9999 -9999 -9999 -9999 -9999 -9999 -9999 -9999 -9999 -9999 -9999 -9999 -9999 -9999 -9999 -9999 -9999 -9999 -9999 -9999 -9999 -9999 -9999 -9999 -9999 -9999 -9999 -9999 -9999
-9999 -9999 -9999 -9999 -9999 -9999 -9999 -9999 -9999 -9999 -9999 -9999 -9999 -9999 -9999 -9999 -9999 -9999 -9999 -9999 -9999 -9999 -9999 -9999 -9999 -9999 -9999 -9999 -9999 -9999 -9999 -9999 -9999 -9999 -9999 -9999 -9999 -9999 -9999 -9999 -9999 -9999 -9999 -9999 2.00881E-3 3.35209E-3 5.18369E-3 2.1223E-3 8.51626E-4 -9999 -9999 -9999 -9999 -9999 -9999 -9999 -9999 -9999 -9999 -9999 -9999 -9999 -9999 1.1658E-2 6.69073E-3 3.99697E-3 6.82703E-3 1.14553E-2 4.40227E-3 5.54405E-3 1.31668E-2 1.85318E-2 8.68313E-3 1.67035E-2 2.66573E-2 1.1148E-2 3.54612E-3 3.90798E-3 3.2827E-3 2.98391E-3 3.50115E-3 8.41957E-3 4.9983E-3 1.28115E-3 1.65046E-3 2.15669E-3 2.17282E-3 1.83277E-3 2.80863E-3 4.12121E-3 1.8829E-3 6.20101E-4 5.71523E-4 2.96907E-4 4.67605E-4 6.83202E-4 6.24009E-4 1.21472E-3 2.14848E-3 8.09803E-4 1.16107E-4 5.93005E-5 1.17956E-4 9.26602E-5 4.61504E-5 3.66884E-5 -9999 -9999 -9999 -9999 -9999 -9999 -9999 -9999 -9999 -9999 -9999 -9999 -9999 -9999 -9999 -9999 -9999 -9999 -9999 -9999 -9999 -9999 -9999 -9999 -9999 -9999 -9999 -9999 -9999 -9999 -9999 -9999 -9999 -9999 -9999 -9999 -9999 -9999 -9999 -9999 -9999 -9999 -9999 -9999 -9999 -9999 -9999 -9999 -9999 -9999 -9999 -9999 -9999 -9999 -9999 -9999 -9999 -9999 -9999 -9999 -9999 -9999 -9999 -9999
-9999 -9999 -9999 -9999 -9999 -9999 -9999 -9999 -9999 -9999 -9999 -9999 -9999 -9999 -9999 -9999 -9999 -9999 -9999 -9999 -9999 -9999 -9999 -9999 -9999 -9999 -9999 -9999 -9999 -9999 -9999 -9999 -9999 -9999 -9999 -9999 -9999 -9999 -9999 -9999 -9999 -9999 -9999 -9999 1.52396E-3 2.60216E-3 4.09613E-3 3.80445E-3 1.67438E-3 -9999 -9999 -9999 -9999 -9999 -9999 -9999 -9999 -9999 -9999 -9999 -9999 -9999 -9999 -9999 -9999 2.40568E-3 2.2718E-3 4.82502E-3 3.80178E-3 2.46534E-3 6.97723E-3 1.68329E-2 1.17104E-2 2.13331E-2 1.94543E-2 5.70333E-3 3.18854E-3 4.22094E-3 3.61588E-3 2.74025E-3 2.02445E-3 3.14743E-3 2.60517E-3 6.90332E-4 6.77689E-4 1.31579E-3 1.63022E-3 2.11806E-3 4.2567E-3 5.73103E-3 1.93223E-3 5.18792E-4 3.93063E-4 2.65269E-4 2.26084E-4 4.31997E-4 5.36367E-4 9.78533E-4 2.20157E-3 6.46074E-4 1.15651E-4 6.04685E-5 9.10306E-5 1.1353E-4 6.63479E-5 -9999 -9999 -9999 -9999 -9999 -9999 -9999 -9999 -9999 -9999 -9999 -9999 -9999 -9999 -9999 -9999 -9999 -9999 -9999 -9999 -9999 -9999 -9999 -9999 -9999 -9999 -9999 -9999 -9999 -9999 -9999 -9999 -9999 -9999 -9999 -9999 -9999 -9999 -9999 -9999 -9999 -9999 -9999 -9999 -9999 -9999 -9999 -9999 -9999 -9999 -9999 -9999 -9999 -9999 -9999 -9999 -9999 -9999 -9999 -9999 -9999 -9999 -9999 -9999 -9999
-9999 -9999 -9999 -9999 -9999 -9999 -9999 -9999 -9999 -9999 -9999 -9999 -9999 -9999 -9999 -9999 -9999 -9999 -9999 -9999 -9999 -9999 -9999 -9999 -9999 -9999 -9999 -9999 -9999 -9999 -9999 -9999 -9999 -9999 -9999 -9999 -9999 -9999 -9999 -9999 -9999 -9999 -9999 -9999 7.17437E-4 2.5398E-3 3.93252E-3 2.72938E-3 1.35937E-3 1.7372E-3 -9999 -9999 -9999 -9999 -9999 -9999 -9999 -9999 -9999 -9999 -9999 -9999 -9999 -9999 -9999 3.91111E-3 1.9261E-3 2.24821E-3 1.56477E-3 1.87133E-3 3.44318E-3 1.41401E-2 1.55635E-2 1.53117E-2 1.10046E-2 6.99735E-3 2.42298E-3 1.8496E-3 2.66524E-3 2.70196E-3 2.18887E-3 2.91762E-3 2.29952E-3 6.70139E-4 4.62382E-4 8.22739E-4 1.53876E-3 4.38686E-3 7.10715E-3 1.09757E-2 2.77659E-3 4.36871E-4 3.44789E-4 2.31585E-4 1.30281E-4 2.81357E-4 6.85014E-4 6.23519E-4 1.02022E-3 5.83064E-4 1.31713E-4 9.96177E-5 7.77396E-5 1.74102E-4 9.88583E-5 -9999 -9999 -9999 -9999 -9999 -9999 -9999 -9999 -9999 -9999 -9999 -9999 -9999 -9999 -9999 -9999 -9999 -9999 -9999 -9999 -9999 -9999 -9999 -9999 -9999 -9999 -9999 -9999 -9999 -9999 -9999 -9999 -9999 -9999 -9999 -9999 -9999 -9999 -9999 -9999 -9999 -9999 -9999 -9999 -9999 -9999 -9999 -9999 -9999 -9999 -9999 -9999 -9999 -9999 -9999 -9999 -9999 -9999 -9999 -9999 -9999 -9999 -9999 -9999 -9999
-9999 -9999 -9999 -9999 -9999 -9999 -9999 -9999 -9999 -9999 -9999 -9999 -9999 -9999 -9999 -9999 -9999 -9999 -9999 -9999 -9999 -9999 -9999 -9999 -9999 -9999 -9999 -9999 -9999 -9999 -9999 -9999 -9999 -9999 -9999 -9999 -9999 -9999 -9999 -9999 -9999 -9999 -9999 -9999 -9999 6.24186E-4 1.46305E-3 2.95741E-3 2.34662E-3 -9999 -9999 -9999 -9999 -9999 -9999 -9999 -9999 -9999 -9999 -9999 -9999 -9999 -9999 -9999 -9999 -9999 4.28212E-3 1.679E-3 1.42082E-3 2.67652E-3 6.89635E-3 2.07201E-2 1.55819E-2 1.37775E-2 1.33652E-2 1.61716E-2 5.6133E-3 1.32628E-3 2.00709E-3 2.47981E-3 3.55759E-3 2.69216E-3 1.50258E-3 5.35385E-4 4.15791E-4 6.11639E-4 1.41708E-3 3.24273E-3 8.3126E-3 6.73554E-3 3.01252E-3 6.64294E-4 4.89795E-4 3.50408E-4 2.73385E-4 2.14168E-4 1.82678E-4 4.27939E-4 5.26736E-4 5.80906E-4 2.13943E-4 1.21086E-4 1.59938E-4 4.76474E-5 -9999 -9999 -9999 -9999 -9999 -9999 -9999 -9999 -9999 -9999 -9999 -9999 -9999 -9999 -9999 -9999 -9999 -9999 -9999 -9999 -9999 -9999 -9999 -9999 -9999 -9999 -9999 -9999 -9999 -9999 -9999 -9999 -9999 -9999 -9999 -9999 -9999 -9999 -9999 -9999 -9999 -9999 -9999 -9999 -9999 -9999 -9999 -9999 -9999 -9999 -9999 -9999 -9999 -9999 -9999 -9999 -9999 -9999 -9999 -9999 -9999 -9999 -9999 -9999 -9999 -9999
-9999 -9999 -9999 -9999 -9999 -9999 -9999 -9999 -9999 -9999 -9999 -9999 -9999 -9999 -9999 -9999 -9999 -9999 -9999 -9999 -9999 -9999 -9999 -9999 -9999 -9999 -9999 -9999 -9999 -9999 -9999 -9999 -9999 -9999 -9999 -9999 -9999 -9999 -9999 -9999 -9999 -9999 -9999 -9999 -9999 7.19768E-4 1.41368E-3 1.26715E-3 6.42303E-4 -9999 -9999 -9999 -9999 -9999 -9999 -9999 -9999 -9999 -9999 -9999 -9999 -9999 -9999 -9999 -9999 -9999 -9999 -9999 1.5732E-3 2.64166E-3 4.03359E-3 9.38289E-3 9.16732E-3 1.87837E-2 1.73363E-2 1.04237E-2 5.03476E-3 1.11919E-3 1.02643E-3 3.02496E-3 1.81552E-3 2.52365E-3 1.21047E-3 5.5609E-4 3.34154E-4 6.16461E-4 8.06856E-4 9.59795E-4 2.32993E-3 3.77106E-3 3.36824E-3 1.43384E-3 1.19073E-3 6.68051E-4 5.41577E-4 4.40851E-4 1.02503E-4 3.4752E-4 5.81659E-4 8.60621E-4 1.78766E-4 5.95838E-5 4.1924E-5 -9999 -9999 -9999 -9999 -9999 -9999 -9999 -9999 -9999 -9999 -9999 -9999 -9999 -9999 -9999 -9999 -9999 -9999 -9999 -9999 -9999 -9999 -9999 -9999 -9999 -9999 -9999 -9999 -9999 -9999 -9999 -9999 -9999 -9999 -9999 -9999 -9999 -9999 -9999 -9999 -9999 -9999 -9999 -9999 -9999 -9999 -9999 -9999 -9999 -9999 -9999 -9999 -9999 -9999 -9999 -9999 -9999 -9999 -9999 -9999 -9999 -9999 -9999 -9999 -9999 -9999 -9999
-9999 -9999 -9999 -9999 -9999 -9999 -9999 -9999 -9999 -9999 -9999 -9999 -9999 -9999 -9999 -9999 -9999 -9999 -9999 -9999 -9999 -9999 -9999 -9999 -9999 -9999 -9999 -9999 -9999 -9999 -9999 -9999 -9999 -9999 -9999 -9999 -9999 -9999 -9999 -9999 -9999 -9999 -9999 -9999 -9999 -9999 -9999 2.89731E-3 6.01089E-4 3.42784E-4 -9999 -9999 -9999 -9999 -9999 -9999 -9999 -9999 -9999 -9999 -9999 -9999 -9999 -9999 -9999 -9999 -9999 2.0879E-3 3.96553E-3 3.99538E-3 3.53475E-3 3.16914E-3 5.36237E-3 9.57196E-3 9.30084E-3 4.16311E-3 1.35918E-3 5.90539E-4 1.13705E-3 1.15825E-3 1.79024E-3 1.81824E-3 1.10582E-3 6.3215E-4 5.13009E-4 7.52447E-4 6.18066E-4 6.01891E-4 9.39032E-4 1.97756E-3 2.37166E-3 1.98257E-3 2.19364E-3 1.55811E-3 9.30006E-4 1.96843E-4 8.40432E-5 1.18585E-4 4.663E-4 4.8952E-4 1.5804E-4 4.23995E-5 2.25671E-5 -9999 -9999 -9999 -9999 -9999 -9999 -9999 -9999 -9999 -9999 -9999 -9999 -9999 -9999 -9999 -9999 -9999 -9999 -9999 -9999 -9999 -9999 -9999 -9999 -9999 -9999 -9999 -9999 -9999 -9999 -9999 -9999 -9999 -9999 -9999 -9999 -9999 -9999 -9999 -9999 -9999 -9999 -9999 -9999 -9999 -9999 -9999 -9999 -9999 -9999 -9999 -9999 -9999 -9999 -9999 -9999 -9999 -9999 -9999 -9999 -9999 -9999 -9999 -9999 -9999 -9999 -9999
-9999 -9999 -9999 -9999 -9999 -9999 -9999 -9999 -9999 -9999 -9999 -9999 -9999 -9999 -9999 -9999 -9999 -9999 -9999 -9999 -9999 -9999 -9999 -9999 -9999 -9999 -9999 -9999 -9999 -9999 -9999 -9999 -9999 -9999 -9999 -9999 -9999 -9999 -9999 -9999 -9999 -9999 -9999 -9999 -9999 -9999 -9999 1.13815E-3 1.91751E-3 -9999 -9999 -9999 -9999 -9999 -9999 -9999 -9999 -9999 -9999 -9999 -9999 -9999 -9999 -9999 -9999 -9999 -9999 -9999 1.93155E-3 3.5359E-3 2.12901E-3 2.13697E-3 6.51307E-3 3.80642E-3 1.80204E-3 1.30018E-3 7.93021E-4 9.36243E-4 1.03824E-3 9.26794E-4 1.2551E-3 1.5595E-3 9.22782E-4 4.82111E-4 3.55211E-4 6.78898E-4 4.31591E-4 4.24882E-4 4.86059E-4 9.99761E-4 1.65275E-3 2.23032E-3 1.95285E-3 1.47901E-3 1.10098E-3 1.59254E-4 3.48926E-5 6.83681E-5 2.579E-4 3.46202E-4 1.44671E-4 5.23864E-5 2.33718E-5 -9999 -9999 -9999 -9999 -9999 -9999 -9999 -9999 -9999 -9999 -9999 -9999 -9999 -9999 -9999 -9999 -9999 -9999 -9999 -9999 -9999 -9999 -9999 -9999 -9999 -9999 -9999 -9999 -9999 -9999 -9999 -9999 -9999 -9999 -9999 -9999 -9999 -9999 -9999 -9999 -9999 -9999 -9999 -9999 -9999 -9999 -9999 -9999 -9999 -9999 -9999 -9999 -9999 -9999 -9999 -9999 -9999 -9999 -9999 -9999 -9999 -9999 -9999 -9999 -9999 -9999 -9999
-9999 -9999 -9999 -9999 -9999 -9999 -9999 -9999 -9999 -9999 -9999 -9999 -9999 -9999 -9999 -9999 -9999 -9999 -9999 -9999 -9999 -9999 -9999 -9999 -9999 -9999 -9999 -9999 -9999 -9999 -9999 -9999 -9999 -9999 -9999 -9999 -9999 -9999 -9999 -9999 -9999 -9999 -9999 -9999 -9999 -9999 -9999 -9999 1.29825E-3 -9999 -9999 -9999 -9999 -9999 -9999 -9999 -9999 -9999 -9999 -9999 -9999 -9999 -9999 -9999 -9999 -9999 2.88799E-3 5.61383E-4 1.14895E-3 2.05957E-3 2.93237E-3 2.53382E-3 7.50537E-3 4.44584E-3 1.18419E-3 6.49252E-4 5.53828E-4 5.17946E-4 7.27729E-4 1.8342E-3 1.59708E-3 1.39572E-3 1.36986E-3 6.17992E-4 5.02644E-4 7.47494E-4 4.93871E-4 4.0467E-4 4.16865E-4 7.60443E-4 1.56876E-3 2.54518E-3 2.35815E-3 1.01628E-3 6.16695E-4 1.8054E-4 2.14886E-5 6.45741E-5 8.08974E-5 1.06539E-4 5.6197E-5 3.09819E-5 2.47904E-5 -9999 -9999 -9999 -9999 -9999 -9999 -9999 -9999 -9999 -9999 -9999 -9999 -9999 -9999 -9999 -9999 -9999 -9999 -9999 -9999 -9999 -9999 -9999 -9999 -9999 -9999 -9999 -9999 -9999 -9999 -9999 -9999 -9999 -9999 -9999 -9999 -9999 -9999 -9999 -9999 -9999 -9999 -9999 -9999 -9999 -9999 -9999 -9999 -9999 -9999 -9999 -9999 -9999 -9999 -9999 -9999 -9999 -9999 -9999 -9999 -9999 -9999 -9999 -9999 -9999 -9999 -9999
-9999 -9999 -9999 -9999 -9999 -9999 -9999 -9999 -9999 -9999 -9999 -9999 -9999 -9999 -9999 -9999 -9999 -9999 -9999 -9999 -9999 -9999 -9999 -9999 -9999 -9999 -9999 -9999 -9999 -9999 -9999 -9999 -9999 -9999 -9999 -9999 -9999 -9999 -9999 -9999 -9999 -9999 -9999 -9999 -9999 -9999 -9999 -9999 -9999 -9999 -9999 -9999 -9999 -9999 -9999 -9999 -9999 -9999 -9999 -9999 -9999 -9999 -9999 -9999 1.21981E-2 8.49213E-3 2.49614E-3 5.85228E-4 8.47706E-4 2.02026E-3 2.70942E-3 2.04992E-3 3.45075E-3 4.12006E-3 1.60908E-3 5.15942E-4 4.13431E-4 4.11261E-4 1.29556E-3 1.79767E-3 4.10707E-3 3.33952E-3 1.31339E-3 7.1715E-4 8.02829E-4 7.36194E-4 7.3739E-4 6.35544E-4 4.05622E-4 5.99206E-4 1.80704E-3 3.23858E-3 2.3063E-3 1.21189E-3 8.40187E-4 2.23745E-4 4.43695E-5 2.80617E-5 3.74925E-5 8.06667E-5 5.5012E-5 2.628E-5 -9999 -9999 -9999 -9999 -9999 -9999 -9999 -9999 -9999 -9999 -9999 -9999 -9999 -9999 -9999 -9999 -9999 -9999 -9999 -9999 -9999 -9999 -9999 -9999 -9999 -9999 -9999 -9999 -9999 -9999 -9999 -9999 -9999 -9999 -9999 -9999 -9999 -9999 -9999 -9999 -9999 -9999 -9999 -9999 -9999 -9999 -9999 -9999 -9999 -9999 -9999 -9999 -9999 -9999 -9999 -9999 -9999 -9999 -9999 -9999 -9999 -9999 -9999 -9999 -9999 -9999 -9999 -9999
-9999 -9999 -9999 -9999 -9999 -9999 -9999 -9999 -9999 -9999 -9999 -9999 -9999 -9999 -9999 -9999 -9999 -9999 -9999 -9999 -9999 -9999 -9999 -9999 -9999 -9999 -9999 -9999 -9999 -9999 -9999 -9999 -9999 -9999 -9999 -9999 -9999 -9999 -9999 -9999 -9999 -9999 -9999 -9999 -9999 -9999 -9999 -9999 -9999 -9999 -9999 -9999 -9999 -9999 -9999 -9999 -9999 -9999 -9999 -9999 -9999 -9999 -9999 -9999 -9999 8.71659E-3 4.2495E-3 1.00602E-3 7.07689E-4 1.77566E-3 2.8077E-3 2.12861E-3 1.38208E-3 2.18877E-3 1.49499E-3 4.58249E-4 2.13006E-4 3.51107E-4 1.08405E-3 1.61613E-3 5.27273E-3 3.17137E-3 6.11293E-4 5.23134E-4 8.49233E-4 8.17169E-4 4.32849E-4 7.41873E-4 6.2221E-4 8.01137E-4 9.16328E-4 8.10049E-4 1.28174E-3 1.14622E-3 7.6791E-4 2.20078E-4 9.79372E-5 6.01604E-5 3.23757E-5 5.62131E-5 8.68543E-5 -9999 -9999 -9999 -9999 -9999 -9999 -9999 -9999 -9999 -9999 -9999 -9999 -9999 -9999 -9999 -9999 -9999 -9999 -9999 -9999 -9999 -9999 -9999 -9999 -9999 -9999 -9999 -9999 -9999 -9999 -9999 -9999 -9999 -9999 -9999 -9999 -9999 -9999 -9999 -9999 -9999 -9999 -9999 -9999 -9999 -9999 -9999 -9999 -9999 -9999 -9999 -9999 -9999 -9999 -9999 -9999 -9999 -9999 -9999 -9999 -9999 -9999 -9999 -9999 -9999 -9999 -9999 -9999 -9999
-9999 -9999 -9999 -9999 -9999 -9999 -9999 -9999 -9999 -9999 -9999 -9999 -9999 -9999 -9999 -9999 -9999 -9999 -9999 -9999 -9999 -9999 -9999 -9999 -9999 -9999 -9999 -9999 -9999 -9999 -9999 -9999 -9999 -9999 -9999 -9999 -9999 -9999 -9999 -9999 -9999 -9999 -9999 -9999 -9999 -9999 -9999 -9999 -9999 -9999 -9999 -9999 -9999 -9999 -9999 -9999 -9999 -9999 -9999 -9999 -9999 -9999 -9999 -9999 -9999 1.242E-2 1.09292E-2 4.20287E-3 8.09932E-4 1.07648E-3 1.61117E-3 1.98018E-3 1.98819E-3 1.49855E-3 7.996E-4 2.23077E-4 1.33452E-4 5.32645E-4 6.98019E-4 1.05351E-3 1.85014E-3 1.63896E-3 4.38153E-4 3.96462E-4 3.46044E-4 2.45636E-4 2.3103E-4 4.12542E-4 8.84611E-4 1.06308E-3 5.73362E-4 3.27843E-4 3.17123E-4 4.10281E-4 4.32784E-4 3.82444E-4 1.91024E-4 7.38082E-5 4.65845E-5 3.88077E-5 -9999 -9999 -9999 -9999 -9999 -9999 -9999 -9999 -9999 -9999 -9999 -9999 -9999 -9999 -9999 -9999 -9999 -9999 -9999 -9999 -9999 -9999 -9999 -9999 -9999 -9999 -9999 -9999 -9999 -9999 -9999 -9999 -9999 -9999 -9999 -9999 -9999 -9999 -9999 -9999 -9999 -9999 -9999 -9999 -9999 -9999 -9999 -9999 -9999 -9999 -9999 -9999 -9999 -9999 -9999 -9999 -9999 -9999 -9999 -9999 -9999 -9999 -9999 -9999 -9999 -9999 -9999 -9999 -9999 -9999
-9999 -9999 -9999 -9999 -9999 -9999 -9999 -9999 -9999 -9999 -9999 -9999 -9999 -9999 -9999 -9999 -9999 -9999 -9999 -9999 -9999 -9999 -9999 -9999 -9999 -9999 -9999 -9999 -9999 -9999 -9999 -9999 -9999 -9999 -9999 -9999 -9999 -9999 -9999 -9999 -9999 -9999 -9999 -9999 -9999 -9999 -9999 -9999 -9999 -9999 -9999 -9999 -9999 -9999 -9999 -9999 -9999 -9999 -9999 -9999 -9999 -9999 -9999 -9999 -9999 -9999 4.00992E-3 2.33209E-3 6.55323E-4 4.68312E-4 6.77248E-4 7.8452E-4 1.02942E-3 1.12746E-3 4.40522E-4 1.70508E-4 1.64831E-4 7.02518E-4 8.12058E-4 7.16548E-4 5.77915E-4 7.58695E-4 5.22257E-4 4.15546E-4 3.17661E-4 1.79193E-4 2.00773E-4 2.08768E-4 5.15674E-4 8.41025E-4 4.86834E-4 3.20652E-4 2.38659E-4 2.26986E-4 1.90618E-4 2.66947E-4 2.09849E-4 5.30537E-5 7.9551E-5 -9999 -9999 -9999 -9999 -9999 -9999 -9999 -9999 -9999 -9999 -9999 -9999 -9999 -9999 -9999 -9999 -9999 -9999 -9999 -9999 -9999 -9999 -9999 -9999 -9999 -9999 -9999 -9999 -9999 -9999 -9999 -9999 -9999 -9999 -9999 -9999 -9999 -9999 -9999 -9999 -9999 -9999 -9999 -9999 -9999 -9999 -9999 -9999 -9999 -9999 -9999 -9999 -9999 -9999 -9999 -9999 -9999 -9999 -9999 -9999 -9999 -9999 -9999 -9999 -9999 -9999 -9999 -9999 -9999 -9999 -9999
-9999 -9999 -9999 -9999 -9999 -9999 -9999 -9999 -9999 -9999 -9999 -9999 -9999 -9999 -9999 -9999 -9999 -9999 -9999 -9999 -9999 -9999 -9999 -9999 -9999 -9999 -9999 -9999 -9999 -9999 -9999 -9999 -9999 -9999 -9999 -9999 -9999 -9999 -9999 -9999 -9999 -9999 -9999 -9999 -9999 -9999 -9999 -9999 -9999 -9999 -9999 -9999 -9999 -9999 -9999 -9999 -9999 -9999 -9999 -9999 -9999 -9999 -9999 -9999 -9999 -9999 -9999 9.59283E-4 5.34372E-4 4.31811E-4 3.6791E-4 3.59694E-4 5.13336E-4 6.60034E-4 5.41869E-4 2.60496E-4 2.38385E-4 7.20225E-4 5.92069E-4 5.08407E-4 4.92188E-4 1.13285E-3 9.4593E-4 4.45956E-4 2.64097E-4 1.58247E-4 2.24428E-4 2.15999E-4 3.3538E-4 6.16391E-4 5.17286E-4 4.20092E-4 3.70827E-4 2.07136E-4 1.63224E-4 1.79944E-4 1.39749E-4 7.67882E-5 4.50874E-5 4.52194E-5 -9999 -9999 -9999 -9999 -9999 -9999 -9999 -9999 -9999 -9999 -9999 -9999 -9999 -9999 -9999 -9999 -9999 -9999 -9999 -9999 -9999 -9999 -9999 -9999 -9999 -9999 -9999 -9999 -9999 -9999 -9999 -9999 -9999 -9999 -9999 -9999 -9999 -9999 -9999 -9999 -9999 -9999 -9999 -9999 -9999 -9999 -9999 -9999 -9999 -9999 -9999 -9999 -9999 -9999 -9999 -9999 -9999 -9999 -9999 -9999 -9999 -9999 -9999 -9999 -9999 -9999 -9999 -9999 -9999 -9999
-9999 -9999 -9999 -9999 -9999 -9999 -9999 -9999 -9999 -9999 -9999 -9999 -9999 -9999 -9999 -9999 -9999 -9999 -9999 -9999 -9999 -9999 -9999 -9999 -9999 -9999 -9999 -9999 -9999 -9999 -9999 -9999 -9999 -9999 -9999 -9999 -9999 -9999 -9999 -9999 -9999 -9999 -9999 -9999 -9999 -9999 -9999 -9999 -9999 -9999 -9999 -9999 -9999 -9999 -9999 -9999 -9999 -9999 -9999 -9999 -9999 -9999 -9999 -9999 -9999 -9999 -9999 -9999 5.7352E-4 4.27489E-4 3.4508E-4 3.31604E-4 4.09921E-4 4.54322E-4 4.40866E-4 5.13547E-4 4.7481E-4 7.09951E-4 8.22452E-4 8.60139E-4 8.55329E-4 2.17645E-3 1.75563E-3 7.80433E-4 4.4209E-4 3.10783E-4 6.80997E-4 6.33995E-4 4.03253E-4 3.26323E-4 1.91371E-4 2.59377E-4 3.07696E-4 4.56948E-4 1.79665E-4 2.14332E-4 1.14714E-4 8.90198E-5 -9999 -9999 -9999 -9999 -9999 -9999 -9999 -9999 -9999 -9999 -9999 -9999 -9999 -9999 -9999 -9999 -9999 -9999 -9999 -9999 -9999 -9999 -9999 -9999 -9999 -9999 -9999 -9999 -9999 -9999 -9999 -9999 -9999 -9999 -9999 -9999 -9999 -9999 -9999 -9999 -9999 -9999 -9999 -9999 -9999 -9999 -9999 -9999 -9999 -9999 -9999 -9999 -9999 -9999 -9999 -9999 -9999 -9999 -9999 -9999 -9999 -9999 -9999 -9999 -9999 -9999 -9999 -9999 -9999 -9999 -9999 -9999
-9999 -9999 -9999 -9999 -9999 -9999 -9999 -9999 -9999 -9999 -9999 -9999 -9999 -9999 -9999 -9999 -9999 -9999 -9999 -9999 -9999 -9999 -9999 -9999 -9999 -9999 -9999 -9999 -9999 -9999 -9999 -9999 -9999 -9999 -9999 -9999 -9999 -9999 -9999 -9999 -9999 -9999 -9999 -9999 -9999 -9999 -9999 -9999 -9999 -9999 -9999 -9999 -9999 -9999 -9999 -9999 -9999 -9999 -9999 -9999 -9999 -9999 -9999 -9999 -9999 -9999 -9999 -9999 4.24236E-4 3.91161E-4 3.45517E-4 3.36662E-4 3.89016E-4 5.9309E-4 5.73901E-4 5.28306E-4 9.3636E-4 9.18636E-4 1.24104E-3 -9999 3.21463E-3 -9999 2.90058E-3 -9999 1.48291E-3 1.22296E-3 1.51164E-3 1.10949E-3 5.62063E-4 3.43536E-4 1.67043E-4 2.125E-4 2.7636E-4 2.63399E-4 1.7805E-4 2.0529E-4 5.67006E-5 -9999 -9999 -9999 -9999 -9999 -9999 -9999 -9999 -9999 -9999 -9999 -9999 -9999 -9999 -9999 -9999 -9999 -9999 -9999 -9999 -9999 -9999 -9999 -9999 -9999 -9999 -9999 -9999 -9999 -9999 -9999 -9999 -9999 -9999 -9999 -9999 -9999 -9999 -9999 -9999 -9999 -9999 -9999 -9999 -9999 -9999 -9999 -9999 -9999 -9999 -9999 -9999 -9999 -9999 -9999 -9999 -9999 -9999 -9999 -9999 -9999 -9999 -9999 -9999 -9999 -9999 -9999 -9999 -9999 -9999 -9999 -9999 -9999
-9999 -9999 -9999 -9999 -9999 -9999 -9999 -9999 -9999 -9999 -9999 -9999 -9999 -9999 -9999 -9999 -9999 -9999 -9999 -9999 -9999 -9999 -9999 -9999 -9999 -9999 -9999 -9999 -9999 -9999 -9999 -9999 -9999 -9999 -9999 -9999 -9999 -9999 -9999 -9999 -9999 -9999 -9999 -9999 -9999 -9999 -9999 -9999 -9999 -9999 -9999 -9999 -9999 -9999 -9999 -9999 -9999 -9999 -9999 -9999 -9999 -9999 -9999 -9999 -9999 -9999 -9999 -9999 -9999 -9999 -9999 2.51406E-4 2.81527E-4 4.29179E-4 -9999 8.79004E-4 7.99952E-4 8.49775E-4 -9999 -9999 -9999 -9999 -9999 -9999 -9999 -9999 1.07847E-3 1.02079E-3 4.52292E-4 3.2325E-4 2.64447E-4 1.43652E-4 1.83914E-4 1.295E-4 8.99418E-5 1.93767E-4 5.86348E-5 2.07124E-5 -9999 -9999 -9999 -9999 -9999 -9999 -9999 -9999 -9999 -9999 -9999 -9999 -9999 -9999 -9999 -9999 -9999 -9999 -9999 -9999 -9999 -9999 -9999 -9999 -9999 -9999 -9999 -9999 -9999 -9999 -9999 -9999 -9999 -9999 -9999 -9999 -9999 -9999 -9999 -9999 -9999 -9999 -9999 -9999 -9999 -9999 -9999 -9999 -9999 -9999 -9999 -9999 -9999 -9999 -9999 -9999 -9999 -9999 -9999 -9999 -9999 -9999 -9999 -9999 -9999 -9999 -9999 -9999 -9999 -9999 -9999 -9999
-9999 -9999 -9999 -9999 -9999 -9999 -9999 -9999 -9999 -9999 -9999 -9999 -9999 -9999 -9999 -9999 -9999 -9999 -9999 -9999 -9999 -9999 -9999 -9999 -9999 -9999 -9999 -9999 -9999 -9999 -9999 -9999 -9999 -9999 -9999 -9999 -9999 -9999 -9999 -9999 -9999 -9999 -9999 -9999 -9999 -9999 -9999 -9999 -9999 -9999 -9999 -9999 -9999 -9999 -9999 -9999 -9999 -9999 -9999 -9999 -9999 -9999 -9999 -9999 -9999 -9999 -9999 -9999 -9999 -9999 -9999 2.97083E-4 4.96268E-4 4.76649E-4 -9999 -9999 -9999 -9999 -9999 -9999 -9999 -9999 -9999 -9999 -9999 -9999 -9999 -9999 6.4229E-4 3.48785E-4 2.0741E-4 1.62213E-4 9.29711E-5 3.04951E-4 1.38847E-4 6.2977E-5 1.27386E-4 1.05779E-4 -9999 -9999 -9999 -9999 -9999 -9999 -9999 -9999 -9999 -9999 -9999 -9999 -9999 -9999 -9999 -9999 -9999 -9999 -9999 -9999 -9999 -9999 -9999 -9999 -9999 -9999 -9999 -9999 -9999 -9999 -9999 -9999 -9999 -9999 -9999 -9999 -9999 -9999 -9999 -9999 -9999 -9999 -9999 -9999 -9999 -9999 -9999 -9999 -9999 -9999 -9999 -9999 -9999 -9999 -9999 -9999 -9999 -9999 -9999 -9999 -9999 -9999 -9999 -9999 -9999 -9999 -9999 -9999 -9999 -9999 -9999 -9999
-9999 -9999 -9999 -9999 -9999 -9999 -9999 -9999 -9999 -9999 -9999 -9999 -9999 -9999 -9999 -9999 -9999 -9999 -9999 -9999 -9999 -9999 -9999 -9999 -9999 -9999 -9999 -9999 -9999 -9999 -9999 -9999 -9999 -9999 -9999 -9999 -9999 -9999 -9999 -9999 -9999 -9999 -9999 -9999 -9999 -9999 -9999 -9999 -9999 -9999 -9999 -9999 -9999 -9999 -9999 -9999 -9999 -9999 -9999 -9999 -9999 -9999 -9999 -9999 -9999 -9999 -9999 -9999 -9999 -9999 -9999 4.00455E-4 5.23072E-4 -9999 -9999 -9999 -9999 -9999 -9999 -9999 -9999 -9999 -9999 -9999 -9999 -9999 -9999 -9999 -9999 -9999 2.1715E-4 1.14913E-4 7.96334E-5 2.2902E-4 2.97634E-4 2.44154E-4 4.59765E-4 1.55073E-4 -9999 -9999 -9999 -9999 -9999 -9999 -9999 -9999 -9999 -9999 -9999 -9999 -9999 -9999 -9999 -9999 -9999 -9999 -9999 -9999 -9999 -9999 -9999 -9999 -9999 -9999 -9999 -9999 -9999 -9999 -9999 -9999 -9999 -9999 -9999 -9999 -9999 -9999 -9999 -9999 -9999 -9999 -9999 -9999 -9999 -9999 -9999 -9999 -9999 -9999 -9999 -9999 -9999 -9999 -9999 -9999 -9999 -9999 -9999 -9999 -9999 -9999 -9999 -9999 -9999 -9999 -9999 -9999 -9999 -9999 -9999 -9999
-9999 -9999 -9999 -9999 -9999 -9999 -9999 -9999 -9999 -9999 -9999 -9999 -9999 -9999 -9999 -9999 -9999 -9999 -9999 -9999 -9999 -9999 -9999 -9999 -9999 -9999 -9999 -9999 -9999 -9999 -9999 -9999 -9999 -9999 -9999 -9999 -9999 -9999 -9999 -9999 -9999 -9999 -9999 -9999 -9999 -9999 -9999 -9999 -9999 -9999 -9999 -9999 -9999 -9999 -9999 -9999 -9999 -9999 -9999 -9999 -9999 -9999 -9999 -9999 -9999 -9999 -9999 -9999 -9999 -9999 -9999 3.33449E-4 -9999 -9999 -9999 -9999 -9999 -9999 -9999 -9999 -9999 -9999 -9999 -9999 -9999 -9999 -9999 -9999 -9999 -9999 -9999 -9999 7.6943E-5 2.22352E-4 4.82621E-4 -9999 -9999 -9999 -9999 -9999 -9999 -9999 -9999 -9999 -9999 -9999 -9999 -9999 -9999 -9999 -9999 -9999 -9999 -9999 -9999 -9999 -9999 -9999 -9999 -9999 -9999 -9999 -9999 -9999 -9999 -9999 -9999 -9999 -9999 -9999 -9999 -9999 -9999 -9999 -9999 -9999 -9999 -9999 -9999 -9999 -9999 -9999 -9999 -9999 -9999 -9999 -9999 -9999 -9999 -9999 -9999 -9999 -9999 -9999 -9999 -9999 -9999 -9999 -9999 -9999 -9999 -9999 -9999 -9999 -9999 -9999 -9999 -9999 -9999 -9999
-9999 -9999 -9999 -9999 -9999 -9999 -9999 -9999 -9999 -9999 -9999 -9999 -9999 -9999 -9999 -9999 -9999 -9999 -9999 -9999 -9999 -9999 -9999 -9999 -9999 -9999 -9999 -9999 -9999 -9999 -9999 -9999 -9999 -9999 -9999 -9999 -9999 -9999 -9999 -9999 -9999 -9999 -9999 -9999 -9999 -9999 -9999 -9999 -9999 -9999 -9999 -9999 -9999 -9999 -9999 -9999 -9999 -9999 -9999 -9999 -9999 -9999 -9999 -9999 -9999 -9999 -9999 -9999 -9999 -9999 -9999 -9999 -9999 -9999 -9999 -9999 -9999 -9999 -9999 -9999 -9999 -9999 -9999 -9999 -9999 -9999 -9999 -9999 -9999 -9999 -9999 -9999 1.11169E-4 -9999 -9999 -9999 -9999 -9999 -9999 -9999 -9999 -9999 -9999 -9999 -9999 -9999 -9999 -9999 -9999 -9999 -9999 -9999 -9999 -9999 -9999 -9999 -9999 -9999 -9999 -9999 -9999 -9999 -9999 -9999 -9999 -9999 -9999 -9999 -9999 -9999 -9999 -9999 -9999 -9999 -9999 -9999 -9999 -9999 -9999 -9999 -9999 -9999 -9999 -9999 -9999 -9999 -9999 -9999 -9999 -9999 -9999 -9999 -9999 -9999 -9999 -9999 -9999 -9999 -9999 -9999 -9999 -9999 -9999 -9999 -9999 -9999 -9999 -9999 -9999 -9999
