# Supplementary material for: Spatiotemporal prediction of alpine wetlands under multi-climate scenarios in the west of Sichuan, China
Source: PeerJ. 2024 Nov 27;12:e18586. doi: 10.7717/peerj.18586 (PMC11608022; doi:10.7717/peerj.18586)
Supplement: Supplemental Information 1 [file peerj-12-18586-s001.zip › Maxent_data1/2.5mBIOssp126_2021-2040/RES/wetland_1.lambdas]

2.5mbiossp126_2021-2040_1	0.0	-5.891666889190674	17.575000762939453
2.5mbiossp126_2021-2040_10	0.0	3.066667079925537	23.899999618530273
2.5mbiossp126_2021-2040_11	0.0	-16.633329391479492	11.116669654846191
2.5mbiossp126_2021-2040_12	0.0	470.0	974.0
2.5mbiossp126_2021-2040_13	0.0	99.0	190.0
2.5mbiossp126_2021-2040_14	0.0	1.0	11.0
2.5mbiossp126_2021-2040_15	0.0	69.4654769897461	105.19989776611328
2.5mbiossp126_2021-2040_16	0.0	279.0	537.0
2.5mbiossp126_2021-2040_17	0.0	6.0	39.0
2.5mbiossp126_2021-2040_18	0.0	279.0	512.0
2.5mbiossp126_2021-2040_19	0.0	6.0	48.0
2.5mbiossp126_2021-2040_2	0.0	8.641666412353516	16.5
2.5mbiossp126_2021-2040_3	0.0	30.574710845947266	50.315460205078125
2.5mbiossp126_2021-2040_4	0.0	480.96240234375	873.594482421875
2.5mbiossp126_2021-2040_5	0.0	8.600000381469727	29.399999618530273
2.5mbiossp126_2021-2040_6	0.0	-25.899999618530273	3.5999999046325684
2.5mbiossp126_2021-2040_7	0.0	24.0	37.900001525878906
2.5mbiossp126_2021-2040_8	0.0	3.066667079925537	23.183330535888672
2.5mbiossp126_2021-2040_9	0.0	-15.75	11.483329772949219
wc2.1_2.5m_elev	0.0	1075.0	5259.0
2.5mbiossp126_2021-2040_6^2	0.044848668668795395	0.0	670.8099802398683
2.5mbiossp126_2021-2040_7^2	0.24549776333230044	576.0	1436.4101156616234
2.5mbiossp126_2021-2040_9^2	0.18114055462804976	0.0	248.0625
2.5mbiossp126_2021-2040_11*2.5mbiossp126_2021-2040_9	0.01322137431945091	-0.20833329856395721	261.974937915802
2.5mbiossp126_2021-2040_12*2.5mbiossp126_2021-2040_7	2.524893432873497	15971.999769210815	27914.69941329956
2.5mbiossp126_2021-2040_15*2.5mbiossp126_2021-2040_6	-0.21660355724143254	-2434.959203333332	253.47847839253518
2.5mbiossp126_2021-2040_18*2.5mbiossp126_2021-2040_7	0.7153499697307284	7867.1998863220215	14284.7998046875
2.5mbiossp126_2021-2040_2*2.5mbiossp126_2021-2040_6	-0.2805184155322121	-339.3799900245667	42.41998674551678
2.5mbiossp126_2021-2040_2*2.5mbiossp126_2021-2040_7	0.5830091722865733	241.10248960812896	580.8999929428101
2.5mbiossp126_2021-2040_6*2.5mbiossp126_2021-2040_9	0.0025956585412446145	-21.116668224334717	406.6299890708924
2.5mbiossp126_2021-2040_7*wc2.1_2.5m_elev	0.2934308084861008	29992.499589920044	182053.30368423462
2.5mbiossp126_2021-2040_8*wc2.1_2.5m_elev	1.1746743822702486	16127.6021733284	52322.212005615234
`2.5mbiossp126_2021-2040_7	-0.3800398455300679	24.0	30.550000190734863
`2.5mbiossp126_2021-2040_2	-0.4544988711657473	8.641666412353516	12.604165077209473
'2.5mbiossp126_2021-2040_13	-1.6307649858344042	136.5	190.0
`2.5mbiossp126_2021-2040_2	-0.5663462533305594	8.641666412353516	12.587500095367432
'2.5mbiossp126_2021-2040_3	0.28669341862398967	42.93044471740723	50.315460205078125
`2.5mbiossp126_2021-2040_15	0.2386882863500239	69.4654769897461	87.11405181884766
'2.5mbiossp126_2021-2040_13	-0.23077053924687213	137.5	190.0
`2.5mbiossp126_2021-2040_11	0.1705804457749864	-16.633329391479492	-12.724999904632568
'2.5mbiossp126_2021-2040_3	0.005459170251387469	40.779130935668945	50.315460205078125
`2.5mbiossp126_2021-2040_12	0.005646213083877983	470.0	516.5
'2.5mbiossp126_2021-2040_2	-0.2718607066065592	15.087500095367432	16.5
`2.5mbiossp126_2021-2040_11	0.406465630621401	-16.633329391479492	-12.141664981842041
`2.5mbiossp126_2021-2040_2	-1.442529610293074	8.641666412353516	13.237499713897705
'2.5mbiossp126_2021-2040_13	-1.243381830354895	135.5	190.0
`2.5mbiossp126_2021-2040_5	0.8742771079632878	8.600000381469727	15.849999904632568
`2.5mbiossp126_2021-2040_13	0.693454992976307	99.0	115.5
'2.5mbiossp126_2021-2040_6	-1.3406658290905662	-16.050000190734863	3.5999999046325684
`2.5mbiossp126_2021-2040_17	0.1698683671668231	6.0	6.5
'2.5mbiossp126_2021-2040_8	1.257742073151512	12.525000095367432	23.183330535888672
`2.5mbiossp126_2021-2040_4	-0.8478416662156336	480.96240234375	612.7637634277344
`2.5mbiossp126_2021-2040_7	-1.1775574906686097	24.0	30.25
`2.5mbiossp126_2021-2040_15	0.47956219808452366	69.4654769897461	85.353515625
`2.5mbiossp126_2021-2040_2	-1.0292125612962562	8.641666412353516	13.57083511352539
`2.5mbiossp126_2021-2040_3	0.7368932046625448	30.574710845947266	37.46535873413086
'2.5mbiossp126_2021-2040_7	0.218933110684646	33.75	37.900001525878906
'2.5mbiossp126_2021-2040_4	-0.24002333931688302	850.0305786132812	873.594482421875
'2.5mbiossp126_2021-2040_3	-0.19729068399670627	47.282615661621094	50.315460205078125
`2.5mbiossp126_2021-2040_2	-0.9341632402812945	8.641666412353516	13.637500286102295
'2.5mbiossp126_2021-2040_18	0.43079346484377545	352.5	512.0
`2.5mbiossp126_2021-2040_4	-1.2075773052140404	480.96240234375	614.6901245117188
`2.5mbiossp126_2021-2040_13	0.10698363466592399	99.0	124.5
`2.5mbiossp126_2021-2040_15	0.21339510422454758	69.4654769897461	85.12014389038086
'2.5mbiossp126_2021-2040_6	-1.1245524619962048	-16.449999809265137	3.5999999046325684
`2.5mbiossp126_2021-2040_19	0.25281856048881546	6.0	15.5
`2.5mbiossp126_2021-2040_14	-0.049260673724600315	1.0	2.5
'2.5mbiossp126_2021-2040_8	0.5574444496293248	12.108335018157959	23.183330535888672
`2.5mbiossp126_2021-2040_15	0.15047219771731318	69.4654769897461	85.45641326904297
`2.5mbiossp126_2021-2040_3	0.2113552634983764	30.574710845947266	37.230058670043945
`2.5mbiossp126_2021-2040_3	0.14869269989059097	30.574710845947266	37.221336364746094
`2.5mbiossp126_2021-2040_15	0.31211278707568996	69.4654769897461	85.82660675048828
`2.5mbiossp126_2021-2040_15	0.14036763449119394	69.4654769897461	86.02537536621094
`2.5mbiossp126_2021-2040_15	-0.7176727143573568	69.4654769897461	80.36410522460938
`2.5mbiossp126_2021-2040_15	0.1117858464871961	69.4654769897461	85.45772552490234
`2.5mbiossp126_2021-2040_3	0.15657340539500852	30.574710845947266	37.211334228515625
'2.5mbiossp126_2021-2040_15	-0.12035716387923223	94.24725341796875	105.19989776611328
`2.5mbiossp126_2021-2040_7	-0.9638044634719635	24.0	30.34999942779541
`2.5mbiossp126_2021-2040_5	0.41273951317068425	8.600000381469727	15.150000095367432
`2.5mbiossp126_2021-2040_5	0.21977416280794723	8.600000381469727	15.25
`2.5mbiossp126_2021-2040_13	0.2007201632799388	99.0	114.5
`2.5mbiossp126_2021-2040_3	0.16382126444534892	30.574710845947266	37.505584716796875
'2.5mbiossp126_2021-2040_14	-0.29438238073682377	3.5	11.0
`2.5mbiossp126_2021-2040_15	0.12232360806272256	69.4654769897461	85.46294403076172
`2.5mbiossp126_2021-2040_15	0.13401479387333765	69.4654769897461	85.97690963745117
`2.5mbiossp126_2021-2040_15	0.12570515186063694	69.4654769897461	86.01899337768555
`2.5mbiossp126_2021-2040_2	-0.3074117650182476	8.641666412353516	13.720835208892822
`2.5mbiossp126_2021-2040_19	0.15998124726194085	6.0	16.5
'2.5mbiossp126_2021-2040_12	-0.22577423757665038	709.5	974.0
`2.5mbiossp126_2021-2040_15	0.0796262153059504	69.4654769897461	86.022216796875
'2.5mbiossp126_2021-2040_12	-0.37896358492056986	708.5	974.0
'2.5mbiossp126_2021-2040_17	0.12051263282652198	15.5	39.0
'2.5mbiossp126_2021-2040_12	-0.1254208118563532	688.5	974.0
'2.5mbiossp126_2021-2040_15	-0.12070481964119904	94.10855484008789	105.19989776611328
'2.5mbiossp126_2021-2040_6	-0.19305759980245601	-16.550000190734863	3.5999999046325684
`2.5mbiossp126_2021-2040_15	0.07660731290919613	69.4654769897461	86.17461013793945
'2.5mbiossp126_2021-2040_12	-0.3705994785524544	687.5	974.0
`2.5mbiossp126_2021-2040_15	0.059879893267417675	69.4654769897461	86.46393966674805
`2.5mbiossp126_2021-2040_15	-0.19214888521690945	69.4654769897461	80.77205276489258
'2.5mbiossp126_2021-2040_3	0.0740443453387043	43.05755424499512	50.315460205078125
`2.5mbiossp126_2021-2040_4	-0.2539165627336673	480.96240234375	616.7281494140625
`2.5mbiossp126_2021-2040_15	0.06566925644512682	69.4654769897461	86.46817779541016
`2.5mbiossp126_2021-2040_2	-0.12604214118979287	8.641666412353516	14.354165077209473
`2.5mbiossp126_2021-2040_11	0.07157838433538392	-16.633329391479492	-12.125
'2.5mbiossp126_2021-2040_15	-0.11705284298588714	94.1021614074707	105.19989776611328
`2.5mbiossp126_2021-2040_17	0.10671108195989142	6.0	7.5
`2.5mbiossp126_2021-2040_11	0.06567961345853425	-16.633329391479492	-11.875
`2.5mbiossp126_2021-2040_15	0.0446271495844124	69.4654769897461	86.46200180053711
'2.5mbiossp126_2021-2040_12	-0.6536619573075159	686.5	974.0
'2.5mbiossp126_2021-2040_2	-0.16707506627491686	14.837500095367432	16.5
`2.5mbiossp126_2021-2040_15	0.059864682905429206	69.4654769897461	86.44150161743164
`2.5mbiossp126_2021-2040_3	0.06376829355952451	30.574710845947266	37.5948543548584
`2.5mbiossp126_2021-2040_11	0.04395580131896234	-16.633329391479492	-11.891664981842041
'2.5mbiossp126_2021-2040_3	0.04787077869273194	43.04451942443848	50.315460205078125
`2.5mbiossp126_2021-2040_4	0.18504180151084312	480.96240234375	667.7093811035156
'2.5mbiossp126_2021-2040_12	-0.4981723719061172	685.5	974.0
'wc2.1_2.5m_elev	0.0322261729069903	3365.5	5259.0
`2.5mbiossp126_2021-2040_12	0.10091939161451197	470.0	517.5
`2.5mbiossp126_2021-2040_4	0.07832364729593137	480.96240234375	667.7241516113281
`2.5mbiossp126_2021-2040_5	0.06536357956864258	8.600000381469727	15.349999904632568
'2.5mbiossp126_2021-2040_2	-0.055629991877682056	14.829164981842041	16.5
`2.5mbiossp126_2021-2040_4	0.0511752304380146	480.96240234375	668.8314208984375
`2.5mbiossp126_2021-2040_4	0.07812336504276207	480.96240234375	669.123046875
'wc2.1_2.5m_elev	0.025250499639265286	3380.5	5259.0
'wc2.1_2.5m_elev	0.020620974140262295	3364.5	5259.0
'wc2.1_2.5m_elev	0.028230232336765776	3381.5	5259.0
`2.5mbiossp126_2021-2040_1	0.04528963370330562	-5.891666889190674	-2.7937499284744263
'2.5mbiossp126_2021-2040_2	-0.05355326276793296	14.845835208892822	16.5
`2.5mbiossp126_2021-2040_5	0.04928613109829706	8.600000381469727	15.949999809265137
'wc2.1_2.5m_elev	0.02565520917663387	3384.5	5259.0
`2.5mbiossp126_2021-2040_4	-0.07980324099346349	480.96240234375	615.6244506835938
linearPredictorNormalizer	4.651495105955613
densityNormalizer	1716.2607578269556
numBackgroundPoints	10577
entropy	8.648565683609448
