# Supplementary material for: Spatiotemporal prediction of alpine wetlands under multi-climate scenarios in the west of Sichuan, China
Source: PeerJ. 2024 Nov 27;12:e18586. doi: 10.7717/peerj.18586 (PMC11608022; doi:10.7717/peerj.18586)
Supplement: Supplemental Information 1 [file peerj-12-18586-s001.zip › Maxent_data1/2.5mBIOssp126_2021-2040/RES/wetland_1_omission.csv]

Raw value	Corresponding cumulative value	Corresponding Logistic value	Fractional area	Training omission	Test omission
2.34398E-9	0.000000234	0.000013365	1	0	0
2.78342E-9	0.000000513	0.000015871	0.999905455	0	0
3.2404E-9	0.000001153	0.000018476	0.999716366	0	0
4.099E-9	0.000002648	0.000023372	0.999338187	0	0
6.43458E-9	0.000010352	0.000036688	0.99801456	0	0
1.04006E-8	0.000025521	0.000059301	0.996312754	0	0
1.59662E-8	0.000051296	0.000091031	0.994516404	0	0
2.31027E-8	0.000100862	0.000131713	0.99205824	0	0
3.75685E-8	0.000251742	0.000214168	0.987425546	0	0
6.06171E-8	0.000503646	0.000345517	0.982414673	0	0
8.63616E-8	0.001007057	0.000492188	0.975985629	0	0
1.57347E-7	0.00250115	0.000896383	0.963883899	0	0
2.69271E-7	0.005007765	0.001533019	0.952538527	0	0
4.35987E-7	0.010033688	0.002479815	0.938924081	0.000433088	0
8.34112E-7	0.025025218	0.004733563	0.916233336	0.000866176	0.003891051
1.41199E-6	0.050071301	0.007986798	0.894866219	0.000866176	0.003891051
2.25396E-6	0.100066558	0.0126889	0.868960953	0.001299264	0.003891051
3.60841E-6	0.200263815	0.020160237	0.836059374	0.004763967	0.007782101
4.86674E-6	0.300311366	0.027000716	0.813463175	0.004763967	0.007782101
6.02093E-6	0.400024154	0.03319159	0.796161482	0.004763967	0.007782101
7.20684E-6	0.500002903	0.039471114	0.781885223	0.005197055	0.007782101
8.49811E-6	0.600650926	0.046216461	0.769688948	0.005630143	0.011673152
9.28712E-6	0.700383814	0.05029164	0.759099934	0.006496319	0.011673152
9.69928E-6	0.750607679	0.052406599	0.754089061	0.007362495	0.011673152
1.0187E-5	0.800405439	0.054897307	0.749361823	0.007362495	0.015564202
1.1283E-5	0.90064933	0.060446171	0.740569159	0.00822867	0.019455253
1.20972E-5	1.000169834	0.064527061	0.732532854	0.00822867	0.019455253
1.29344E-5	1.100524741	0.068685663	0.724969273	0.00822867	0.019455253
1.37795E-5	1.20083318	0.072846424	0.717878415	0.009094846	0.023346304
1.46827E-5	1.300497023	0.077252467	0.711260282	0.009961022	0.027237354
1.53765E-5	1.401308863	0.080608925	0.704925782	0.011693374	0.027237354
1.61844E-5	1.501010904	0.084486421	0.698969462	0.011693374	0.027237354
1.81024E-5	1.751447637	0.093561637	0.685165926	0.015158077	0.027237354
1.96654E-5	2.001150514	0.100825691	0.672686017	0.016457341	0.035019455
2.15829E-5	2.250572227	0.109579538	0.6612461	0.017756605	0.042801556
2.3088E-5	2.500694145	0.116332054	0.650657086	0.020355132	0.046692607
2.46541E-5	2.750513214	0.123250641	0.640729886	0.022520572	0.046692607
2.63325E-5	3.002363106	0.130545977	0.631369954	0.024686011	0.050583658
2.79995E-5	3.250237611	0.137672406	0.62276638	0.028150715	0.050583658
2.93259E-5	3.502842135	0.143259782	0.61444644	0.030316154	0.050583658
3.06651E-5	3.752171103	0.148828372	0.606599225	0.031615418	0.050583658
3.20651E-5	4.000012064	0.154572671	0.599130188	0.032481594	0.050583658
3.34472E-5	4.251867962	0.160168156	0.591850241	0.035513209	0.058365759
3.49751E-5	4.501544131	0.166268307	0.584948473	0.036379385	0.058365759
3.64784E-5	4.751996597	0.172184499	0.578330339	0.038111737	0.062256809
3.74665E-5	5.003700297	0.176027473	0.571901295	0.038977913	0.06614786
3.86999E-5	5.251219764	0.180774546	0.565755885	0.039411	0.06614786
4.01785E-5	5.503131151	0.186393915	0.55970502	0.041143352	0.06614786
4.14164E-5	5.752002889	0.19103989	0.55393779	0.044608055	0.06614786
4.26938E-5	6.004019687	0.195778427	0.548265104	0.045474231	0.06614786
4.39477E-5	6.251136886	0.200376377	0.542876052	0.047639671	0.06614786
4.50299E-5	6.500275093	0.204302325	0.537581545	0.048072759	0.06614786
4.61674E-5	6.750950186	0.208387859	0.532381583	0.04980511	0.06614786
4.73424E-5	7.003320568	0.212564141	0.527276165	0.051537462	0.06614786
4.85379E-5	7.252935073	0.216768212	0.522359837	0.053269814	0.070038911
4.96712E-5	7.502845679	0.220712533	0.517538054	0.055868341	0.073929961
5.07463E-5	7.753878793	0.224417659	0.512810816	0.057167605	0.073929961
5.16935E-5	8.005025221	0.227652914	0.508178122	0.058899957	0.073929961
5.27124E-5	8.250605071	0.231102836	0.503734518	0.061498484	0.081712062
5.37623E-5	8.500766784	0.2346258	0.499290914	0.0645301	0.081712062
5.46326E-5	8.755364289	0.237522033	0.49484731	0.066262451	0.081712062
5.56276E-5	9.003310263	0.240806188	0.490592796	0.069727155	0.085603113
5.6751E-5	9.250700047	0.244480065	0.486432826	0.071892594	0.089494163
5.75682E-5	9.502317942	0.247130587	0.482272856	0.076223473	0.089494163
5.87328E-5	9.752664195	0.250875975	0.478207431	0.078388913	0.093385214
5.96603E-5	10.001044839	0.253832112	0.474236551	0.080121265	0.105058366
6.05422E-5	10.25340102	0.256621127	0.470265671	0.083585968	0.108949416
6.14058E-5	10.503241928	0.259332619	0.466389335	0.086617583	0.108949416
6.21843E-5	10.75068193	0.261759847	0.462607545	0.09138155	0.108949416
6.30262E-5	11.001064472	0.264366705	0.458825754	0.093980078	0.116731518
6.39961E-5	11.255037651	0.267347329	0.455043963	0.09571243	0.116731518
6.49567E-5	11.500185808	0.270275877	0.451451262	0.097877869	0.120622568
6.60625E-5	11.755782026	0.273617879	0.447764016	0.099177133	0.120622568
6.69835E-5	12.001690154	0.276378228	0.44426586	0.100043309	0.120622568
6.77934E-5	12.250794663	0.278788184	0.440767704	0.10177566	0.120622568
6.89965E-5	12.503976748	0.282339073	0.437269547	0.1039411	0.124513619
6.99618E-5	12.753931958	0.28516251	0.433865936	0.105240364	0.128404669
7.05921E-5	13.006764771	0.28699427	0.430462324	0.107838891	0.13229572
7.16178E-5	13.255914573	0.289955263	0.427153257	0.111303595	0.13229572
7.24816E-5	13.50108973	0.292429735	0.423938735	0.113902122	0.13229572
7.31928E-5	13.75618274	0.294454174	0.420629668	0.117366825	0.13618677
7.37838E-5	14.005979901	0.296127754	0.417415146	0.119532265	0.13618677
7.46286E-5	14.250901147	0.298506128	0.414295169	0.122130793	0.140077821
7.56677E-5	14.506108944	0.301409933	0.411080647	0.125595496	0.143968872
7.6596E-5	14.757194306	0.303983579	0.407960669	0.128627111	0.143968872
7.76504E-5	15.003861213	0.306883966	0.404935237	0.131225639	0.147859922
7.82384E-5	15.25310931	0.308490696	0.401909804	0.133391078	0.147859922
7.90992E-5	15.504956393	0.310829993	0.398884372	0.136855782	0.155642023
8.00565E-5	15.751553464	0.313412775	0.395953484	0.140320485	0.155642023
8.10157E-5	16.001172095	0.31598148	0.393022596	0.142052837	0.155642023
8.18029E-5	16.253362703	0.318075195	0.390091708	0.144651364	0.155642023
8.25503E-5	16.501090976	0.320051032	0.387160821	0.145084452	0.159533074
8.35165E-5	16.757585042	0.322588648	0.384324478	0.149415331	0.163424125
8.44965E-5	17.001260025	0.325143243	0.381582679	0.151147683	0.167315175
8.52522E-5	17.256168064	0.32709984	0.378746336	0.153313123	0.171206226
8.58012E-5	17.504217232	0.328514398	0.376004538	0.155478562	0.178988327
8.67982E-5	17.754703747	0.331067852	0.37326274	0.158510178	0.178988327
8.73908E-5	18.007435945	0.332576606	0.370520942	0.159376353	0.182879377
8.83269E-5	18.253491941	0.334945763	0.367873688	0.160675617	0.186770428
8.9473E-5	18.502428027	0.337823604	0.365226435	0.163274145	0.186770428
9.05149E-5	18.754486107	0.340418286	0.362579181	0.16630576	0.186770428
9.11939E-5	19.008999442	0.342098434	0.359931928	0.171502815	0.186770428
9.18843E-5	19.256123652	0.343797849	0.357379219	0.17453443	0.194552529
9.2903E-5	19.505844046	0.346289572	0.35482651	0.177999134	0.194552529
9.39647E-5	19.758078484	0.348866472	0.352273802	0.181030749	0.19844358
9.47978E-5	20.00342203	0.350874116	0.349815638	0.182763101	0.20233463
9.58847E-5	20.251393609	0.353475171	0.347357474	0.186660892	0.20233463
9.69809E-5	20.502245605	0.356077309	0.34489931	0.188393244	0.206225681
9.80558E-5	20.755744962	0.358608574	0.342441146	0.190991771	0.210116732
9.90398E-5	21.002219487	0.360908588	0.340077527	0.191857947	0.210116732
1.00159E-4	21.251206284	0.363504542	0.337713908	0.19532265	0.214007782
1.01281E-4	21.502999667	0.366086066	0.335350288	0.19748809	0.214007782
1.02117E-4	21.757462377	0.367995158	0.332986669	0.200519706	0.217898833
1.03343E-4	22.00431934	0.370774639	0.330717595	0.203984409	0.217898833
1.04512E-4	22.25397668	0.373404002	0.32844852	0.206582936	0.217898833
1.05744E-4	22.506461818	0.37614899	0.326179446	0.209181464	0.217898833
1.06816E-4	22.751295595	0.378520495	0.324004916	0.212213079	0.221789883
1.07882E-4	23.009015446	0.380858207	0.321735842	0.213945431	0.221789883
1.09249E-4	23.258671452	0.383831595	0.319561312	0.217410134	0.225680934
1.10004E-4	23.510889868	0.385461268	0.317386783	0.219142486	0.225680934
1.1115E-4	23.754157667	0.387920824	0.315306798	0.221741013	0.225680934
1.11954E-4	24.010847272	0.3896334	0.313132268	0.225205717	0.229571984
1.13241E-4	24.258451718	0.392355289	0.311052283	0.226938068	0.233463035
1.13938E-4	24.508422793	0.393818578	0.308972298	0.229536596	0.233463035
1.14497E-4	24.759772455	0.39498617	0.306892314	0.231702036	0.237354086
1.15486E-4	25.001263986	0.397044015	0.304906873	0.233434387	0.241245136
1.16221E-4	25.256100553	0.398563232	0.302826889	0.237332178	0.241245136
1.16953E-4	25.500933633	0.400070254	0.300841448	0.239497618	0.241245136
1.17869E-4	25.759289029	0.401944774	0.298761464	0.241663058	0.249027237
1.18591E-4	26.00746188	0.403413215	0.296776023	0.242962321	0.249027237
1.19188E-4	26.2572201	0.40462245	0.294790583	0.245127761	0.252918288
1.19853E-4	26.508210805	0.405962955	0.292805143	0.245560849	0.252918288
1.20624E-4	26.760777565	0.407511322	0.290819703	0.248159376	0.252918288
1.21559E-4	27.00310738	0.409376335	0.288928808	0.250757904	0.252918288
1.22444E-4	27.259422627	0.411132143	0.286943368	0.253356431	0.256809339
1.22984E-4	27.504900213	0.412196551	0.285052472	0.255954959	0.260700389
1.23531E-4	27.75154843	0.413271657	0.283161577	0.258553486	0.260700389
1.24482E-4	28.011975159	0.415132767	0.281176137	0.260718926	0.260700389
1.25039E-4	28.261578336	0.416218476	0.279285242	0.262451278	0.260700389
1.25616E-4	28.512324084	0.417337734	0.277394346	0.264616717	0.260700389
1.26557E-4	28.751822961	0.419152805	0.275597996	0.265915981	0.26459144
1.26955E-4	29.005268227	0.419916654	0.2737071	0.266782157	0.272373541
1.27692E-4	29.26001177	0.421327636	0.271816205	0.268947596	0.276264591
1.28112E-4	29.503082021	0.422128207	0.270019854	0.271113036	0.280155642
1.28816E-4	29.760108918	0.423467217	0.268128959	0.274144651	0.280155642
1.29245E-4	30.005305135	0.42427915	0.266332608	0.277176267	0.280155642
1.29679E-4	30.251291073	0.425096989	0.264536258	0.279774794	0.280155642
1.30483E-4	30.511648964	0.426608862	0.262645363	0.281940234	0.284046693
1.31086E-4	30.760116763	0.427737621	0.260849012	0.284105673	0.295719844
1.31812E-4	31.009974194	0.42908903	0.259052661	0.285838025	0.299610895
1.3225E-4	31.260869928	0.42990192	0.257256311	0.287137289	0.303501946
1.32755E-4	31.512669815	0.430836176	0.25545996	0.289735816	0.307392996
1.33209E-4	31.752108908	0.431674517	0.253758154	0.29103508	0.307392996
1.33697E-4	32.005564004	0.432570635	0.251961804	0.293633608	0.315175097
1.34093E-4	32.259990553	0.433297971	0.250165453	0.294932871	0.315175097
1.34713E-4	32.501967298	0.434430086	0.248463648	0.297531399	0.319066148
1.35233E-4	32.758564228	0.435377756	0.246667297	0.300563014	0.322957198
1.35809E-4	33.002571078	0.436421851	0.244965491	0.302728454	0.322957198
1.364E-4	33.261239431	0.437490422	0.243169141	0.304893893	0.326848249
1.37071E-4	33.507294704	0.43869874	0.241467335	0.305760069	0.33463035
1.37593E-4	33.754492089	0.439635041	0.239765529	0.308358597	0.33463035
1.38127E-4	34.002572234	0.440589839	0.238063723	0.312256388	0.338521401
1.38556E-4	34.251595583	0.441353667	0.236361917	0.31398874	0.346303502
1.39174E-4	34.501668293	0.44245203	0.234660112	0.316587267	0.357976654
1.3991E-4	34.752909164	0.443753516	0.232958306	0.318752707	0.357976654
1.40561E-4	35.00541958	0.444899364	0.2312565	0.321784322	0.357976654
1.41363E-4	35.259250999	0.446304573	0.229554694	0.323516674	0.361867704
1.41953E-4	35.500217878	0.447333814	0.227947433	0.325682113	0.361867704
1.42771E-4	35.756476869	0.448755148	0.226245627	0.327414465	0.361867704
1.43262E-4	36.014005091	0.449604467	0.224543821	0.329579905	0.365758755
1.43772E-4	36.258015987	0.450484265	0.22293656	0.33261152	0.365758755
1.44199E-4	36.50279843	0.451217516	0.221329299	0.334343872	0.365758755
1.44858E-4	36.762939344	0.452347416	0.219627494	0.338241663	0.365758755
1.45615E-4	37.009807695	0.453638348	0.218020233	0.339540927	0.365758755
1.46184E-4	37.257777657	0.454605378	0.216412972	0.342572542	0.377431907
1.46744E-4	37.50681612	0.455553855	0.214805711	0.345604158	0.381322957
1.47455E-4	37.756984172	0.456752692	0.213198449	0.348202685	0.381322957
1.48039E-4	38.008191319	0.457733341	0.211591188	0.349068861	0.381322957
1.48899E-4	38.260603117	0.459171396	0.209983927	0.351667388	0.385214008
1.49363E-4	38.514250505	0.459943891	0.208376666	0.352966652	0.389105058
1.49823E-4	38.75356532	0.460708388	0.20686395	0.35556518	0.39688716
1.50757E-4	39.008924644	0.462253212	0.205256689	0.359462971	0.39688716
1.51399E-4	39.25069134	0.463308884	0.203743973	0.362494586	0.404669261
1.51983E-4	39.50868619	0.464267489	0.202136712	0.364660026	0.408560311
1.52711E-4	39.752426272	0.465456027	0.200623995	0.366825466	0.416342412
1.53351E-4	40.012631189	0.466496519	0.199016734	0.369857081	0.420233463
1.54195E-4	40.25864557	0.4678621	0.197504018	0.373321784	0.428015564
1.54954E-4	40.505817342	0.469086105	0.195991302	0.375920312	0.428015564
1.5576E-4	40.754496348	0.470377024	0.194478586	0.377219576	0.428015564
1.56684E-4	41.004426211	0.471851137	0.192965869	0.379818103	0.428015564
1.57393E-4	41.255790775	0.472976041	0.191453153	0.381117367	0.435797665
1.58257E-4	41.508209687	0.474341189	0.189940437	0.381983543	0.443579767
1.59294E-4	41.762326616	0.475970917	0.188427721	0.383715894	0.447470817
1.59943E-4	42.001815436	0.476985182	0.187009549	0.386314422	0.447470817
1.60606E-4	42.258331603	0.478016646	0.185496833	0.388046773	0.447470817
1.61599E-4	42.516013424	0.4795554	0.183984116	0.391944565	0.451361868
1.62608E-4	42.759303094	0.481108787	0.182565945	0.393676916	0.459143969
1.6339E-4	43.003861015	0.482306776	0.181147773	0.396708532	0.459143969
1.64493E-4	43.266328434	0.483986253	0.179635057	0.400173235	0.459143969
1.65367E-4	43.51384118	0.48531019	0.178216886	0.403204851	0.459143969
1.6608E-4	43.762431314	0.486384293	0.176798714	0.404937202	0.46692607
1.67201E-4	44.012503468	0.488065168	0.175380543	0.407102642	0.470817121
1.68307E-4	44.264171568	0.489713009	0.173962371	0.411000433	0.474708171
1.69157E-4	44.500467921	0.490971479	0.172638744	0.412732785	0.474708171
1.70273E-4	44.755069767	0.49261535	0.171220573	0.416197488	0.474708171
1.7143E-4	45.011493259	0.494308072	0.169802401	0.418362928	0.482490272
1.72756E-4	45.252476122	0.496234122	0.168478775	0.421394543	0.482490272
1.74035E-4	45.51287297	0.498077474	0.167060603	0.423126895	0.482490272
1.75243E-4	45.757247653	0.499807822	0.165736976	0.425725422	0.482490272
1.76068E-4	46.0031865	0.500980645	0.16441335	0.427457774	0.486381323
1.77325E-4	46.25084691	0.502759536	0.163089723	0.428757038	0.490272374
1.78661E-4	46.500192356	0.504636543	0.161766096	0.431788653	0.490272374
1.79544E-4	46.750910858	0.505868325	0.16044247	0.433954093	0.494163424
1.80726E-4	47.003050031	0.50750875	0.159118843	0.436985708	0.494163424
1.81828E-4	47.256939537	0.509028189	0.157795216	0.440017324	0.498054475
1.8306E-4	47.51238494	0.51071505	0.156471589	0.442615851	0.501945525
1.8437E-4	47.751510655	0.512497069	0.155242507	0.445647466	0.505836576
1.85864E-4	48.010820431	0.514514138	0.153918881	0.447379818	0.509727626
1.87681E-4	48.253368592	0.51694262	0.152689799	0.451277609	0.509727626
1.89994E-4	48.517731219	0.520001164	0.151366172	0.453443049	0.517509728
1.91039E-4	48.765504101	0.521370279	0.15013709	0.455608489	0.517509728
1.92597E-4	49.014931967	0.523396713	0.148908008	0.458207016	0.517509728
1.94213E-4	49.266710574	0.525480091	0.147678926	0.461238631	0.517509728
1.96426E-4	49.501224742	0.528304543	0.146544389	0.463837159	0.517509728
1.97855E-4	49.757555962	0.530110676	0.145315307	0.466868774	0.525291829
1.99436E-4	50.016042416	0.532092975	0.144086225	0.469034214	0.525291829
2.0177E-4	50.256715844	0.534988048	0.142951688	0.472065829	0.525291829
2.02714E-4	50.519575741	0.536150097	0.141722606	0.475097445	0.53307393
2.05262E-4	50.764458533	0.539254593	0.140588068	0.47812906	0.53307393
2.08522E-4	51.013318374	0.543166836	0.139453531	0.481593764	0.536964981
2.10502E-4	51.264615254	0.545511779	0.138318994	0.485058467	0.540856031
2.12292E-4	51.518283232	0.547609918	0.137184457	0.488956258	0.544747082
2.14216E-4	51.753012906	0.549844326	0.136144464	0.491554786	0.556420233
2.15248E-4	52.010703177	0.551032975	0.135009927	0.494153313	0.556420233
2.16881E-4	52.270077681	0.552901792	0.13387539	0.495885665	0.556420233
2.20486E-4	52.510287064	0.556973437	0.132835398	0.498484192	0.556420233
2.21736E-4	52.75350889	0.558368145	0.131795405	0.50108272	0.556420233
2.24779E-4	53.022225993	0.56172643	0.130660868	0.502381984	0.564202335
2.26095E-4	53.270127166	0.563163622	0.129620875	0.505413599	0.564202335
2.28365E-4	53.520427097	0.565618945	0.128580883	0.508878302	0.568093385
2.29748E-4	53.772465386	0.567102474	0.127540891	0.511909918	0.568093385
2.32161E-4	54.003457414	0.569665283	0.126595443	0.514508445	0.571984436
2.3408E-4	54.26000034	0.571681886	0.125555451	0.516673885	0.571984436
2.36266E-4	54.518623504	0.573956352	0.124515458	0.519272412	0.575875486
2.38935E-4	54.756462039	0.576701037	0.12357001	0.52187094	0.579766537
2.40347E-4	55.020496948	0.578139302	0.122530018	0.524469467	0.583657588
2.43002E-4	55.261810524	0.580816677	0.12158457	0.527501083	0.583657588
2.44775E-4	55.505739503	0.582585115	0.120639123	0.531398874	0.583657588
2.46684E-4	55.751534105	0.584472827	0.119693675	0.534430489	0.587548638
2.48611E-4	56.023941442	0.58636117	0.118653683	0.537462105	0.591439689
2.49535E-4	56.273128161	0.587260935	0.117708235	0.540926808	0.591439689
2.50595E-4	56.523141196	0.588288537	0.116762787	0.543092248	0.591439689
2.52287E-4	56.774662132	0.589916944	0.11581734	0.546556951	0.591439689
2.54535E-4	57.002869742	0.592061056	0.114966437	0.550021654	0.591439689
2.57337E-4	57.258548078	0.594702698	0.114020989	0.552620182	0.595330739
2.58576E-4	57.516610801	0.595860533	0.113075541	0.554785621	0.595330739
2.60179E-4	57.750084046	0.597347782	0.112224638	0.557817237	0.59922179
2.62893E-4	58.012222878	0.599841096	0.111279191	0.56128194	0.59922179
2.64467E-4	58.276118349	0.60127319	0.110333743	0.564746644	0.607003891
2.66834E-4	58.515284161	0.603407306	0.10948284	0.568211347	0.607003891
2.70131E-4	58.757101072	0.606342346	0.108631937	0.571242962	0.610894942
2.71361E-4	59.000726923	0.607425809	0.107781034	0.57384149	0.610894942
2.72637E-4	59.272834307	0.608544078	0.106835587	0.576873105	0.610894942
2.74293E-4	59.518969342	0.609985697	0.105984684	0.578172369	0.614785992
2.75807E-4	59.766439196	0.611294407	0.105133781	0.58207016	0.614785992
2.77947E-4	60.015389556	0.613129531	0.104282878	0.584668688	0.614785992
2.8056E-4	60.266763603	0.615346119	0.103431975	0.587700303	0.614785992
2.82572E-4	60.520220571	0.61703652	0.102581072	0.591165006	0.618677043
2.83623E-4	60.775110156	0.617913499	0.101730169	0.594196622	0.618677043
2.85345E-4	61.002828469	0.619341101	0.100973811	0.596795149	0.618677043
2.86365E-4	61.260103197	0.62018245	0.100122908	0.599826765	0.622568093
2.87446E-4	61.518332409	0.621069494	0.099272005	0.601992204	0.622568093
2.89229E-4	61.777898773	0.622523819	0.098421102	0.604590732	0.626459144
2.90626E-4	62.009710571	0.623655059	0.097664744	0.607189259	0.626459144
2.92151E-4	62.272056677	0.624882563	0.096813841	0.609354699	0.638132296
2.93259E-4	62.506339862	0.62577003	0.096057483	0.612819402	0.638132296
2.94741E-4	62.770941841	0.62694982	0.09520658	0.616284106	0.638132296
2.9559E-4	63.00713364	0.627621665	0.094450222	0.619315721	0.638132296
2.97212E-4	63.274070487	0.628900178	0.093599319	0.621481161	0.638132296
2.98172E-4	63.512391179	0.629652515	0.092842961	0.624079688	0.645914397
2.98949E-4	63.751205793	0.630259243	0.092086603	0.626245128	0.649805447
2.99663E-4	64.02069111	0.630814574	0.0912357	0.629709831	0.649805447
3.00568E-4	64.26087898	0.631516956	0.090479342	0.632741447	0.649805447
3.01495E-4	64.501816307	0.632233243	0.089722984	0.63620615	0.649805447
3.02856E-4	64.773629875	0.633279612	0.088872081	0.639670853	0.657587549
3.038E-4	65.016257814	0.634002117	0.088115723	0.642269381	0.66536965
3.04574E-4	65.259660768	0.634592387	0.087359365	0.644867908	0.6692607
3.0564E-4	65.503864736	0.635401777	0.086603007	0.647466436	0.673151751
3.06606E-4	65.779346605	0.63613275	0.085752104	0.650931139	0.677042802
3.08056E-4	66.025206145	0.63722446	0.084995745	0.653096579	0.684824903
3.08817E-4	66.271848655	0.637794564	0.084239387	0.656561282	0.684824903
3.09607E-4	66.519176847	0.638384278	0.083483029	0.659159809	0.684824903
3.11209E-4	66.767530026	0.639574961	0.082726671	0.662191425	0.684824903
3.11963E-4	67.016851311	0.640132478	0.081970313	0.66522304	0.688715953
3.13867E-4	67.267396023	0.641532869	0.081213955	0.66738848	0.700389105
3.14848E-4	67.518932518	0.642250528	0.080457597	0.670853183	0.700389105
3.15811E-4	67.771370759	0.642952055	0.079701239	0.673884799	0.700389105
3.16685E-4	68.024420992	0.643585883	0.07894488	0.676483326	0.704280156
3.17325E-4	68.277980111	0.644048914	0.078188522	0.679514942	0.708171206
3.18049E-4	68.500456897	0.644571335	0.077526709	0.682113469	0.708171206
3.19682E-4	68.755721841	0.645743971	0.076770351	0.685578172	0.708171206
3.21312E-4	69.012141798	0.646906399	0.076013993	0.688609788	0.708171206
3.22247E-4	69.269668451	0.647569781	0.075257634	0.691641403	0.715953307
3.2261E-4	69.527632018	0.647826284	0.074501276	0.694673019	0.719844358
3.2466E-4	69.754069354	0.649270421	0.073839463	0.697704634	0.719844358
3.24923E-4	70.013895833	0.649454505	0.073083105	0.700303162	0.727626459
3.25536E-4	70.274192649	0.649883843	0.072326747	0.702901689	0.73151751
3.26256E-4	70.502434271	0.650386466	0.071664933	0.704634041	0.73540856
3.27396E-4	70.763946836	0.651179317	0.070908575	0.708098744	0.73540856
3.28464E-4	71.026254668	0.651918714	0.070152217	0.711130359	0.73540856
3.29706E-4	71.256555419	0.652774428	0.069490404	0.713728887	0.739299611
3.30659E-4	71.52075967	0.653427943	0.068734046	0.71719359	0.739299611
3.3147E-4	71.752568957	0.653982514	0.068072232	0.720225206	0.739299611
3.32382E-4	72.018109439	0.654604035	0.067315874	0.723256821	0.743190661
3.33793E-4	72.251207414	0.655561464	0.066654061	0.726288437	0.747081712
3.34647E-4	72.518704969	0.656138279	0.065897703	0.729320052	0.750972763
3.35615E-4	72.753328803	0.656789383	0.065235889	0.731918579	0.754863813
3.37199E-4	73.022386544	0.657850479	0.064479531	0.735383283	0.754863813
3.38097E-4	73.258802536	0.658448287	0.063817718	0.737548722	0.762645914
3.38778E-4	73.529551172	0.658900997	0.06306136	0.739714162	0.774319066
3.40314E-4	73.76728144	0.659916962	0.062399546	0.742745777	0.778210117
3.41003E-4	74.005719995	0.660370458	0.061737733	0.744911217	0.782101167
3.42262E-4	74.27902779	0.661196554	0.060981375	0.747509744	0.789883268
3.43498E-4	74.519125758	0.662003698	0.060319561	0.75054136	0.793774319
3.44684E-4	74.759909463	0.662774393	0.059657748	0.753572975	0.793774319
3.45575E-4	75.001589586	0.663351125	0.058995935	0.755738415	0.805447471
3.46796E-4	75.278562619	0.664138511	0.058239576	0.758336942	0.809338521
3.48125E-4	75.521934789	0.66499123	0.057577763	0.76093547	0.809338521
3.49195E-4	75.766099342	0.665674205	0.05691595	0.763533997	0.809338521
3.50224E-4	76.010961907	0.666328792	0.056254136	0.766132525	0.813229572
3.5181E-4	76.256706719	0.667332819	0.055592323	0.76916414	0.821011673
3.53043E-4	76.503515889	0.668109107	0.05493051	0.771762668	0.824902724
3.54339E-4	76.751078959	0.668921051	0.054268696	0.773928107	0.832684825
3.55296E-4	77.034979602	0.669518391	0.053512338	0.777392811	0.832684825
3.56059E-4	77.28399262	0.669992566	0.052850525	0.780424426	0.832684825
3.5663E-4	77.533402567	0.670346547	0.052188711	0.783456042	0.832684825
3.57283E-4	77.783308454	0.670750825	0.051526898	0.786487657	0.832684825
3.58419E-4	78.03387349	0.671451628	0.050865085	0.789086184	0.836575875
3.59457E-4	78.285277982	0.672089039	0.050203271	0.791684712	0.840466926
3.603E-4	78.501147333	0.672605304	0.049636003	0.793417064	0.844357977
3.61497E-4	78.753945176	0.673335095	0.048974189	0.796015591	0.848249027
3.62984E-4	79.007612649	0.674237251	0.048312376	0.799047207	0.848249027
3.63998E-4	79.262092079	0.674849803	0.047650563	0.800779558	0.856031128
3.65225E-4	79.517554798	0.675587624	0.046988749	0.803378086	0.859922179
3.6554E-4	79.773360865	0.675776884	0.046326936	0.805543525	0.86381323
3.66741E-4	80.029630484	0.676494859	0.045665122	0.808575141	0.86381323
3.67398E-4	80.286584843	0.676886714	0.045003309	0.811606756	0.86381323
3.68241E-4	80.507341283	0.677387922	0.04443604	0.813772196	0.86770428
3.68799E-4	80.765363088	0.677718768	0.043774227	0.815937635	0.871595331
3.6967E-4	81.023935731	0.678233438	0.043112414	0.818536163	0.875486381
3.70626E-4	81.283020328	0.678797092	0.0424506	0.821567778	0.875486381
3.71696E-4	81.505610311	0.6794251	0.041883332	0.823733218	0.879377432
3.73316E-4	81.765302659	0.680371833	0.041221518	0.826764833	0.879377432
3.74158E-4	82.02791884	0.680861332	0.040559705	0.829363361	0.887159533
3.75064E-4	82.252604432	0.681386546	0.039992436	0.8315288	0.891050584
3.75708E-4	82.51538748	0.681758736	0.039330623	0.834127328	0.894941634
3.76311E-4	82.778673795	0.682106637	0.03866881	0.837158943	0.894941634
3.76913E-4	83.004688748	0.682453356	0.038101541	0.839757471	0.894941634
3.77847E-4	83.268923547	0.68298972	0.037439728	0.842355998	0.894941634
3.78365E-4	83.533643553	0.683285798	0.036777914	0.845387614	0.894941634
3.79498E-4	83.760965412	0.683932751	0.036210646	0.847986141	0.894941634
3.80187E-4	84.02679057	0.684324553	0.035548832	0.850584669	0.898832685
3.81287E-4	84.255309887	0.684948694	0.034981564	0.853183196	0.898832685
3.82262E-4	84.522668899	0.685499431	0.03431975	0.856214812	0.902723735
3.82674E-4	84.752164425	0.68573139	0.033752482	0.858380251	0.902723735
3.83273E-4	85.020311236	0.686068742	0.033090668	0.861411867	0.902723735
3.84434E-4	85.250835173	0.68671935	0.0325234	0.864010394	0.902723735
3.8588E-4	85.52057523	0.6875265	0.031861586	0.866608922	0.902723735
3.86786E-4	85.752472154	0.68803047	0.031294318	0.868774361	0.902723735
3.88054E-4	86.023640565	0.688732488	0.030632504	0.871805977	0.902723735
3.89483E-4	86.2569863	0.689520037	0.030065236	0.873971416	0.902723735
3.9016E-4	86.529847562	0.689891504	0.029403423	0.877003032	0.902723735
3.91708E-4	86.764289907	0.690737742	0.028836154	0.879168471	0.910505837
3.9244E-4	87.038826011	0.69113664	0.028174341	0.881333911	0.910505837
3.93405E-4	87.274589896	0.691660764	0.027607072	0.88349935	0.914396887
3.93995E-4	87.510807919	0.691980399	0.027039803	0.886097878	0.914396887
3.9531E-4	87.787093099	0.692690103	0.02637799	0.889129493	0.914396887
3.96304E-4	88.024504289	0.693224357	0.025810721	0.891728021	0.914396887
3.98252E-4	88.263106284	0.694266242	0.025243453	0.894326548	0.918287938
3.99316E-4	88.502427938	0.694831884	0.024676184	0.896491988	0.918287938
4.00068E-4	88.757490335	0.695230661	0.024014371	0.899523603	0.918287938
4.01722E-4	89.023151229	0.696104577	0.023447102	0.901689043	0.922178988
4.02569E-4	89.264542863	0.696549722	0.022879834	0.90428757	0.922178988
4.03943E-4	89.506671482	0.69726958	0.022312565	0.90645301	0.926070039
4.04674E-4	89.789737845	0.697651039	0.021650752	0.90861845	0.929961089
4.0594E-4	90.033006708	0.698309531	0.021083483	0.910783889	0.93385214
4.06915E-4	90.276916001	0.698814836	0.020516214	0.913382417	0.93385214
4.09857E-4	90.522307854	0.700328529	0.019948946	0.915980944	0.93385214
4.11324E-4	90.768636891	0.701077986	0.019381677	0.918579472	0.937743191
4.1283E-4	91.016002469	0.701843516	0.018814409	0.921177999	0.937743191
4.13936E-4	91.264017287	0.702402901	0.01824714	0.923776527	0.937743191
4.15199E-4	91.512835387	0.703039145	0.017679871	0.926375054	0.941634241
4.16421E-4	91.762409081	0.70365251	0.017112603	0.928973582	0.941634241
4.17463E-4	92.012644786	0.704173508	0.016545334	0.931139021	0.941634241
4.19406E-4	92.263839015	0.705139863	0.015978066	0.933737549	0.941634241
4.20674E-4	92.515782277	0.705767243	0.015410797	0.936336076	0.941634241
4.22995E-4	92.768882986	0.70690819	0.014843528	0.938501516	0.949416342
4.24738E-4	93.023366198	0.707759685	0.01427626	0.940666955	0.953307393
4.27339E-4	93.279175551	0.709020511	0.013708991	0.942832395	0.957198444
4.29566E-4	93.536297451	0.710091723	0.013141723	0.945430922	0.957198444
4.30963E-4	93.751534007	0.710759849	0.012668999	0.947596362	0.957198444
4.3359E-4	94.01102185	0.712007837	0.01210173	0.95019489	0.957198444
4.35574E-4	94.271745093	0.712942859	0.011534462	0.952360329	0.957198444
4.39206E-4	94.531939747	0.714639163	0.010967193	0.954525769	0.957198444
4.41202E-4	94.75421213	0.715562987	0.010494469	0.956691208	0.964980545
4.4283E-4	95.019577085	0.716312277	0.009927201	0.959289736	0.964980545
4.47407E-4	95.286709265	0.718397068	0.009359932	0.961455175	0.968871595
4.48813E-4	95.510880838	0.719031361	0.008887208	0.963187527	0.972762646
4.51534E-4	95.78106264	0.720250977	0.008319939	0.965786055	0.972762646
4.5236E-4	96.007082776	0.720618902	0.007847216	0.967518406	0.972762646
4.546E-4	96.279379652	0.721612047	0.007279947	0.969250758	0.976653696
4.58393E-4	96.507799925	0.723278352	0.006807223	0.97098311	0.980544747
4.62017E-4	96.783837054	0.724851698	0.006239955	0.973148549	0.984435798
4.66906E-4	97.016335218	0.726945938	0.005767231	0.975313989	0.984435798
4.71842E-4	97.251340848	0.729028661	0.005294507	0.97704634	0.988326848
4.75628E-4	97.535927007	0.730604456	0.004727238	0.97921178	0.992217899
4.79021E-4	97.77514341	0.732001387	0.004254515	0.98137722	0.992217899
4.80335E-4	98.015053592	0.732538075	0.003781791	0.983542659	0.992217899
4.86087E-4	98.257260398	0.734863985	0.003309067	0.985275011	0.996108949
4.90661E-4	98.501338701	0.736684956	0.002836343	0.98744045	0.996108949
4.96756E-4	98.796999403	0.7390727	0.002269074	0.990038978	0.996108949
5.02563E-4	99.047031634	0.74130767	0.001796351	0.99177133	1
5.08093E-4	99.300335808	0.743400678	0.001323627	0.993936769	1
5.21189E-4	99.50718384	0.748224972	0.000945448	0.995669121	1
5.52695E-4	99.775188828	0.759120057	0.000472724	0.99783456	1
5.82662E-4	100	0.76864261	0.000094545	1	1
