# Supplementary material for: Spatiotemporal prediction of alpine wetlands under multi-climate scenarios in the west of Sichuan, China
Source: PeerJ. 2024 Nov 27;12:e18586. doi: 10.7717/peerj.18586 (PMC11608022; doi:10.7717/peerj.18586)
Supplement: Supplemental Information 1 [file peerj-12-18586-s001.zip › Maxent_data1/2.5mBIOssp126_2021-2040/RES/wetland_1_sampleAverages.csv]

Predictor variable	Categorical	Sample average
2.5mbiossp126_2021-2040_1	false	1.0503194003591942
2.5mbiossp126_2021-2040_10	false	9.470947033711562
2.5mbiossp126_2021-2040_11	false	-8.041013417882468
2.5mbiossp126_2021-2040_12	false	658.7427457773928
2.5mbiossp126_2021-2040_13	false	129.5560848852317
2.5mbiossp126_2021-2040_14	false	3.671719359029883
2.5mbiossp126_2021-2040_15	false	88.95856928174864
2.5mbiossp126_2021-2040_16	false	352.1546123863144
2.5mbiossp126_2021-2040_17	false	15.79558250324816
2.5mbiossp126_2021-2040_18	false	349.93980077955825
2.5mbiossp126_2021-2040_19	false	16.424859246427026
2.5mbiossp126_2021-2040_2	false	14.028984305661393
2.5mbiossp126_2021-2040_3	false	40.95661062221601
2.5mbiossp126_2021-2040_4	false	710.3077270719281
2.5mbiossp126_2021-2040_5	false	16.565006485332294
2.5mbiossp126_2021-2040_6	false	-17.796102218888134
2.5mbiossp126_2021-2040_7	false	34.361108697302264
2.5mbiossp126_2021-2040_8	false	9.311195274615711
2.5mbiossp126_2021-2040_9	false	-7.561245895333301
wc2.1_2.5m_elev	false	4103.2291035080125
