# Supplementary material for: Spatiotemporal prediction of alpine wetlands under multi-climate scenarios in the west of Sichuan, China
Source: PeerJ. 2024 Nov 27;12:e18586. doi: 10.7717/peerj.18586 (PMC11608022; doi:10.7717/peerj.18586)
Supplement: Supplemental Information 1 [file peerj-12-18586-s001.zip › Maxent_data1/2.5mBIOssp126_2021-2040/RES/wetland_1_samplePredictions.csv]

X	Y	Test or train	Raw prediction	Cumulative prediction	Logistic prediction
101.194681438	28.1482989818	train	4.054096019262268E-7	0.009111882964735644	0.0023062990153074584
100.289760198	29.08940812	train	5.381502187321916E-5	8.51619003733853	0.23480196206719223
100.331317082	29.1251002644	train	7.116865027884925E-5	13.14681292135423	0.2886617519883813
100.38306165	29.1516495211	train	7.49051483580747E-5	14.318822711072958	0.29928137110468156
100.270100613	29.16179269	train	4.671945012010064E-5	6.869521334674846	0.2103554305667111
100.342297416	29.1791374782	train	5.62053418514996E-5	9.130537814940755	0.24270005369684367
100.301283292	29.1885668757	train	5.5477129692189914E-5	8.965814276037133	0.24031121999571814
100.352697673	29.1880571989	train	7.644191407569327E-5	14.715517348029882	0.3035575994092639
100.39407234	29.2056812934	train	6.11117375813447E-5	10.41816918403808	0.25841155928640286
100.291452737	29.2247600013	train	5.221275632701475E-5	8.130178710939969	0.22941488347915426
100.312025956	29.2245597833	train	3.574053435192507E-5	4.6290668616597115	0.1692911422799708
100.188687839	29.2347373586	train	7.735346865050202E-5	14.934396932298176	0.3060695331938896
100.260813662	29.2431013186	train	9.100803930493404E-5	18.93933224708593	0.3416393961671855
100.137446541	29.253232403	train	2.2367235725488606E-5	2.3809154307838893	0.11311125269873328
100.158128312	29.2620794835	train	6.44345884675744E-5	11.366941294235083	0.268687023167751
100.199291569	29.2617164688	train	9.251410549599063E-5	19.41051186894527	0.3453406394225102
100.240454057	29.261340783	train	8.944637504716768E-5	18.49664501369574	0.3377570594821696
100.055587951	29.2990277912	train	7.357841968951566E-5	13.919172086305778	0.29554713244051345
100.096767482	29.2986959704	train	4.147266547319024E-5	5.763103440425833	0.19124969771874414
100.076272463	29.3078874289	train	6.96867811707966E-5	12.682718460426717	0.28436040259702766
100.117455265	29.3075491379	train	7.435575342545068E-5	14.171798491927259	0.2977398456755685
100.230704188	29.3065533766	train	7.893717064657263E-5	15.45755093293836	0.3103908567332569
100.148544026	29.3253345326	train	9.145724122042767E-5	19.10326072684737	0.3427477078126748
100.210326899	29.3247886088	train	9.413533932824234E-5	19.80833086412007	0.34927868218211283
100.004554611	29.3445454321	train	7.262782323722017E-5	13.55353703837238	0.29284699497773875
100.045753105	29.3442288966	train	8.659037874372998E-5	17.70249068558977	0.33053724981697263
100.107549577	29.3437302511	train	9.048046579467737E-5	18.746155730111674	0.34033293661192704
100.241436313	29.3425517137	train	5.181893663260012E-5	8.035258521047544	0.22807916429428965
100.056145686	29.3531717353	train	9.222323282534094E-5	19.33920840578784	0.34462904941568884
100.190047217	29.3520444351	train	7.784743165548557E-5	15.087381221807034	0.3074231716670125
100.159249729	29.3613401386	train	1.0015904596778477E-4	21.2512165998503	0.36350454150508393
100.427181135	29.3677662762	train	7.224272862317135E-5	13.433290091985679	0.2917472462699148
100.437481529	29.3676556373	train	7.620426019825308E-5	14.651237040103812	0.30289971480769373
99.0671958158	29.3934373337	train	2.186455016969204E-6	0.09605818599695323	0.01231357008249259
100.015301869	29.3895877497	train	9.084293909476214E-5	18.877446819839903	0.3412311060215429
100.468641447	29.3853639207	train	8.513517503124813E-5	17.216693927042773	0.32679769279564613
99.994781196	29.3987671943	train	8.08749332028753E-5	15.96453946865667	0.3156056171452203
100.06691656	29.3982092495	train	6.489033924410568E-5	11.48325033329188	0.27007420617705125
100.489376788	29.3941577022	train	9.169579212880054E-5	19.188648479999785	0.3433347665557169
100.551466448	29.4114967571	train	6.941347727052659E-5	12.61194902731182	0.2835614086001743
99.0672195669	29.4295389628	train	2.5812279566384224E-6	0.12427664442560808	0.014504585447635464
100.077602249	29.4342215783	train	9.374184987696895E-5	19.705134643422653	0.34832724077347166
100.118835909	29.4338815463	train	9.142179526089726E-5	19.090573075128592	0.34266038795812603
100.479596718	29.4303620127	train	8.1338361053263E-5	16.104541108211784	0.3168410941123994
100.026149953	29.4436525946	train	9.071844114938426E-5	18.830780564642886	0.34092288954579975
100.139553247	29.4427303302	train	9.310712133570331E-5	19.55433837622034	0.3467866154848687
100.252950981	29.4417115263	train	6.849412242463979E-5	12.398255692404504	0.2808605639866929
100.551877893	29.4385629755	train	5.244471692210485E-5	8.186086894420326	0.23019946376764203
100.428316143	29.4489697197	train	7.382259595958313E-5	14.017227480025646	0.2962373816917013
99.0672433613	29.4656403961	train	2.968049528000189E-6	0.15289228944674493	0.016642061577866258
100.459370839	29.4576567322	train	8.737078036542512E-5	17.9988979661791	0.33252564872141593
100.56259958	29.4655084145	train	2.646765272507302E-5	3.0224596355902076	0.13112803810368026
100.067766149	29.4794234892	train	1.0903530431729074E-4	23.219644085032456	0.3833689211157015
100.15026959	29.4787357872	train	1.0349952267357118E-4	22.037747085366522	0.37112866476744993
100.552427364	29.4746510873	train	4.878519488807473E-5	7.307467513959549	0.2176322833484977
100.006243523	29.5160013017	train	3.620570678518505E-5	4.706565420181087	0.17111747603987643
100.02687747	29.5158435295	train	8.897727732478296E-5	18.39475569255276	0.3365819121397965
100.119728131	29.5150939401	train	1.1425215059541818E-4	24.64967797363588	0.3944757314618421
100.140361125	29.514918562	train	1.250578958773434E-4	28.26978988001835	0.41625454151777824
100.563292079	29.510618109	train	2.7177252981098995E-5	3.127973620119489	0.1341719044117562
100.057921951	29.5246245907	train	1.0670538332566811E-4	22.726031884015057	0.3782757441292531
100.099485352	29.55136044	train	1.3027120015812586E-4	30.443062197651138	0.42621118641798994
99.9758121916	29.5703754854	train	8.297024953832593E-5	16.612573655155497	0.3211563477408093
100.017102401	29.5700656654	train	9.956024046139348E-5	21.118001119873092	0.3621182785913031
100.068714233	29.5696603435	train	1.1697478663012739E-4	25.507078494849416	0.4001148806421451
100.171934598	29.5687895491	train	1.5373759562953897E-4	40.12531849290798	0.4671230926629577
99.9656613175	29.5884987329	train	2.6412912816988924E-5	3.0143200869278854	0.13089233908320247
99.9657472653	29.597522613	train	5.092045189744436E-5	7.800054497151788	0.22501436901726377
99.9760726718	29.5974470807	train	1.1691608084620537E-4	25.488585231176867	0.39999439684683347
100.027699103	29.5970573739	train	1.0801697065042157E-4	23.033665214479498	0.3811531594587498
100.058674465	29.5968139143	train	1.2217380068794983E-4	27.181167029929522	0.4105964468790239
100.461445007	29.602013691	train	8.947298839908209E-5	18.502425507248585	0.33782360441062936
100.430600173	29.6113735114	train	7.14640182913378E-5	13.21855990568557	0.28951292952445523
100.513198909	29.610457135	train	7.490478124324966E-5	14.318732545963012	0.2992803432913662
99.9660914477	29.6336180085	train	4.538603695013274E-5	6.578758313303526	0.20558598779748152
99.9764205327	29.6335423659	train	1.0201289739777158E-4	21.725775498673332	0.3677583476301643
100.028065355	29.6331520901	train	9.903982924931883E-5	21.00222599405344	0.3609085884637183
100.090037761	29.632657223	train	9.022552966912323E-5	18.68448118329354	0.3396997641953778
100.399998898	29.6387711617	train	1.0242403726809633E-4	21.819284797497616	0.3686940482884491
99.5323346008	29.6541180994	train	3.6423500995212404E-5	4.742850324712366	0.1719698100876529
100.431110282	29.6474626812	train	9.579148224512666E-5	20.23012637754653	0.3532529002070681
100.255737451	29.6672877329	train	3.2202173279336234E-5	4.0249905126354335	0.15513109614384646
100.266068951	29.6671894344	train	3.3203288378839404E-5	4.207420685840505	0.15918615855464094
100.379711974	29.6660550248	train	9.084813540386472E-5	18.879394581193935	0.3412439641281359
100.018190619	29.6783500118	train	6.8763264136689E-5	12.454894259287627	0.2816533437271339
100.121523587	29.6775156738	train	2.825264040926869E-5	3.298446607221715	0.13874439733729485
100.235184573	29.6765048691	train	4.0178450938775856E-5	5.503122792362761	0.18639391472545092
100.266181993	29.6762122823	train	5.356213653541135E-5	8.453073446366405	0.23395673158497934
100.307511165	29.6758108925	train	5.748814432946688E-5	9.477668603646649	0.24687182950673733
100.142393743	29.6953856188	train	2.6096293920546083E-5	2.966919543321132	0.12952652904094694
100.380081684	29.6931222901	train	7.096010303789604E-5	13.096155317970068	0.2880595410543649
99.9256838552	29.7331750242	train	4.3073260695037456E-5	6.07880337316975	0.19717541582740078
100.256523361	29.7304476524	train	4.3400498207484414E-5	6.14329497336404	0.1983762379511413
99.5123112967	29.7805443633	train	6.257710630722318E-5	10.867503217226716	0.26297838510629756
99.5640370912	29.7803338491	train	3.627993592770006E-5	4.718932127951958	0.17140816760326744
100.153761067	29.7855273887	train	3.3666580053438684E-5	4.287717148005358	0.16104959672939878
100.257198993	29.7845842311	train	4.057008066974752E-5	5.5818558960095075	0.18786941760118034
99.1812886214	29.7994622467	train	3.243766252740005E-5	4.067903005248454	0.1560884702607078
100.278115307	29.8024311736	train	4.2950398480531395E-5	6.054589826386374	0.19672363443060828
99.9264310836	29.8143886595	train	5.808580490838855E-5	9.613583998456706	0.24879981402965703
99.1606946188	29.8626626555	train	1.070766994626876E-5	0.8480276847488517	0.05754154813757224
99.9371999163	29.8594338194	train	7.309879542218311E-5	13.722465205257187	0.29418735799314577
99.3574841928	29.8803258461	train	2.783020964426369E-5	3.225064987647024	0.13695401456899792
99.927097857	29.8865777047	train	6.530530409768545E-5	11.580762665431456	0.27133267850793835
99.937537485	29.8955280852	train	7.042452123428645E-5	12.93954374809912	0.2865082875580434
101.500852415	29.8841736131	train	5.0468565045006456E-5	7.689028387811014	0.22346373448386864
101.532347269	29.9016131775	train	4.783465319074052E-5	7.10610060693046	0.21430060654580058
100.18649945	29.9296188006	train	1.0022182655706348E-4	21.265305491972597	0.36364953262929134
100.238292743	29.9291424414	train	9.554694723203249E-5	20.174336761834184	0.35266915114216524
99.9275995294	29.940718961	train	5.5109158704588205E-5	8.874118874102814	0.23909838379860315
100.279841942	29.9377691524	train	8.528913873085065E-5	17.272857720565536	0.3271953210986877
101.284585294	29.9332029461	train	7.171256847035062E-5	13.282813015459901	0.29022761295204846
101.31564422	29.9326607529	train	7.659603444273897E-5	14.757202363553008	0.30398357927961633
100.114288531	29.9573204563	train	8.302923730870491E-5	16.628232952473628	0.3213113102738843
101.253728878	29.9427555192	train	6.819465537276364E-5	12.33523541762867	0.27997639915401695
99.9279347375	29.9768128804	train	7.881679955693501E-5	15.422333567925854	0.3100643003532379
99.93829926	29.9767394477	train	8.302437962524461E-5	16.626943398569598	0.3212985516759348
101.326837084	29.9685472467	train	6.227473746076934E-5	10.777578190030233	0.2620406632200385
101.399763696	29.9852795443	train	6.131248748023794E-5	10.476246461736542	0.25904053964979423
99.6483729	30.0236074506	train	2.8325883255084314E-5	3.312395245795042	0.13905406617380445
99.2646883862	30.033963144	train	1.7319646855540612E-5	1.6492421415652314	0.08987980783193515
101.390054448	30.0125181936	train	5.562763949573839E-5	9.003318960562924	0.24080618844118337
99.9388939065	30.0399031357	train	1.0211683511246083E-4	21.757412188327677	0.36799515816890294
100.084183161	30.0478095709	train	7.223028038196979E-5	13.429756867291344	0.2917116396520085
99.7730923109	30.0590303697	train	1.118019890644343E-4	23.962315397614375	0.3893095248630989
99.9079451328	30.0581683525	train	1.1987394639017784E-4	26.515072493587432	0.40600531269324697
100.042791644	30.0571680768	train	1.0321770747177853E-4	21.979091499051105	0.370492526592036
100.063826173	30.0840707775	train	6.567563355123385E-5	11.666361153169724	0.2724521253528326
100.354315222	30.0813981813	train	9.721712552309623E-5	20.557955920575292	0.3566353155163348
99.7837502842	30.0950636016	train	1.0283663873441669E-4	21.902362729720448	0.3696302950676101
99.8148818761	30.0948742191	train	1.0845487149150624E-4	23.113639300075135	0.38210792324144754
100.032793918	30.0933420747	train	1.0838149600044546E-4	23.10023869141638	0.38194814673799654
99.5658730591	30.1052068083	train	4.361522619019428E-5	6.185613322222947	0.1991622480336185
99.9187350542	30.1032129971	train	9.698090175015402E-5	20.502246017748085	0.3560773094742647
99.960420238	30.1209625061	train	1.1327841664967057E-4	24.27187077128702	0.3924330985576085
99.8671612393	30.1396592594	train	1.0864924726463674E-4	23.14913826070639	0.3825307811189226
101.734870938	30.1140334728	train	7.89949891209509E-5	15.474467073872002	0.3105476033867028
101.330848324	30.139871284	train	5.044265554662824E-5	7.682978585876254	0.2233746387993045
99.8882479962	30.1756136888	train	9.647359150332276E-5	20.386154244865676	0.35487566736476694
99.90901872	30.1754714049	train	9.491136765249433E-5	20.029332003421974	0.35114696792057826
99.9505597138	30.1751769739	train	8.996192491400696E-5	18.620709508033457	0.3390437824748439
99.5559494675	30.1864669632	train	2.6898584603762574E-5	3.086537035781505	0.13297908887336934
100.334902194	30.1808520846	train	7.962705893221822E-5	15.640930974203595	0.312256517238954
99.5456119014	30.1955345178	train	1.7051138990772294E-5	1.6141825834644057	0.08860986422129208
100.085860386	30.2011974364	train	1.1554419328777025E-4	25.021440554269134	0.3971649818669447
101.663985988	30.1786281177	train	6.870623202256405E-5	12.442892339608372	0.281485496783729
99.1093099578	30.2146726276	train	1.3425326698007822E-5	1.1587948755883197	0.07110738775315055
99.8470149963	30.2119818123	train	1.078819641018299E-4	23.0090067671341	0.38085820668385334
101.612344153	30.1886870813	train	6.036495369965152E-5	10.202681891468057	0.2560623659002263
99.0989282524	30.223705176	train	1.7273576534719358E-5	1.643226656354211	0.0896621637147738
99.7224065746	30.2217516766	train	1.2284862937892918E-4	27.443362336563357	0.41193015118761656
99.8886531308	30.220729936	train	1.1344262913316785E-4	24.330763699591515	0.3927785378552342
100.16927869	30.227550179	train	1.740347050753452E-4	45.51281292508169	0.49807747433138805
99.5978257247	30.2404272186	train	1.0981735337525578E-4	23.448537926218897	0.385059816089729
101.550776852	30.2169593779	train	7.93031805584435E-5	15.557501058468624	0.3113819137380749
101.73761122	30.2131881152	train	8.806429776801481E-5	18.18446635212815	0.33428278758374846
101.436805733	30.2281492406	train	8.538605239445939E-5	17.316645249938905	0.3274453705659844
101.571772639	30.225568663	train	1.0158171880665352E-4	21.594532827872037	0.366774057012798
98.9742184303	30.2598370863	train	8.758445747678162E-6	0.633558032330189	0.04756492096209578
99.6395139699	30.2582783493	train	9.942914617828158E-5	21.08883676528317	0.36181398307895346
101.603153957	30.233968386	train	1.0207731704484406E-4	21.745383630217958	0.3679051415459612
101.416702177	30.2555826035	train	1.036239508814872E-4	22.06432058015633	0.3714091261495722
99.837237503	30.2842349552	train	1.2937785511935973E-4	30.0806058058613	0.4245292137224317
99.8476344461	30.2841680456	train	1.275713753818337E-4	29.21831795371139	0.42109769790074575
101.323438586	30.2662916799	train	1.3713341378405447E-4	33.53685126378203	0.43881059406739237
101.406536311	30.2647901884	train	1.4371429814089974E-4	36.23040837456879	0.45038442429721964
101.54155643	30.2622379711	train	1.06798693790509E-4	22.747343034705935	0.37848133635656966
101.614252274	30.2608061327	train	1.2187630347700974E-4	27.095005367665205	0.4100065621107085
99.5877552547	30.2946168261	train	1.0316895612093637E-4	21.969275340477658	0.3703823501379225
101.437919227	30.273229597	train	1.183633963954268E-4	25.929227758885308	0.40295072786472275
101.510629015	30.2718548309	train	8.604233982210068E-5	17.564801257742946	0.32913379612543886
99.8373908131	30.3022814355	train	1.12402716471981E-4	24.097175316643302	0.3905843087870434
99.5254593527	30.312929763	train	7.275160904261228E-5	13.597936495195702	0.2931997760444855
99.5566612441	30.312800731	train	5.6930740858459364E-5	9.306042700513263	0.24506476936330962
99.4734991599	30.3221521465	train	7.817347295804015E-5	15.225587300387186	0.3083137539874445
101.230762634	30.3039873246	train	1.1808950781182517E-4	25.835084115327458	0.40239351163142717
101.272330881	30.303271761	train	1.5211666786903586E-4	39.553439235823575	0.46448563169673623
101.365853888	30.3016135269	train	1.3332158228598854E-4	31.810581354932637	0.4318810156617197
101.397245982	30.310062213	train	1.275159209273205E-4	29.19915015965735	0.42099171132821755
101.438811838	30.3092936317	train	1.1648180949296051E-4	25.343333874659507	0.39910162215091793
101.58451612	30.3155147419	train	1.2081809567546716E-4	26.811082558720063	0.40789871797197624
99.4424156132	30.3493330124	train	3.7420628523576356E-5	4.992015224294511	0.1758497733445747
99.484078442	30.3582093602	train	3.0116913488991326E-5	3.650111084286355	0.14655779730055035
101.335536241	30.338240283	train	1.4862855765435419E-4	38.18122772313977	0.45872052648339096
101.491451648	30.3353611868	train	9.07210970260872E-5	18.83177608163407	0.34092946764449983
101.522631988	30.3347630935	train	1.1103322803466505E-4	23.7293698319285	0.38767036187287296
101.346146445	30.3470706663	train	1.6097024404071472E-4	42.35285231568859	0.4785817784563994
101.418915735	30.3457439375	train	1.202988456005059E-4	26.654262398748415	0.40685890570608013
101.502074612	30.3441781558	train	9.77534040732115E-5	20.68442932984789	0.3578985258340741
101.616407181	30.3419389846	train	1.2150125010256359E-4	26.98813997683205	0.4092612123803455
99.7235319967	30.3751508208	train	1.2298378936560265E-4	27.504804461104833	0.41219655076792766
101.221591903	30.3582682581	train	7.080792854946647E-5	13.059191055845002	0.2876194708974295
101.252785623	30.3577341449	train	1.3999316892893208E-4	34.785168796631204	0.4438994016419524
98.9741853247	30.3861754012	train	1.4408009256604164E-5	1.2701862002327768	0.07591704435021664
99.1823619841	30.3860506841	train	6.948143297130954E-6	0.47819334517244827	0.038108276475177796
101.596096657	30.3603831956	train	1.1432377079179305E-4	24.681881394299918	0.3946254293204884
99.4842563352	30.3943044374	train	2.1766158405986893E-5	2.281026644643389	0.11040720033427262
99.6716207864	30.3934754891	train	9.18842663125887E-5	19.256111593809234	0.3437978485527352
99.9006092419	30.392097449	train	1.3782082651052544E-4	33.860333350734074	0.4400422987906379
99.6925022076	30.4023901984	train	9.659383382567913E-5	20.41367023334111	0.35516088508512383
99.9527372878	30.400751104	train	1.4513070719606399E-4	36.85187299763032	0.45281331292617283
101.253406224	30.3847854364	train	1.38105683663E-4	33.992669312700706	0.4405511222313316
99.8591341622	30.4104239317	train	1.2576317726139361E-4	28.54978294566175	0.41762168935770644
101.513622389	30.3890556945	train	1.229598861161929E-4	27.49393832784065	0.4121494551661066
99.8383907178	30.419582325	train	1.269545852747694E-4	29.005004131154816	0.41991667747640576
101.305831914	30.4019112236	train	1.502019395332212E-4	38.8571688992722	0.4613362857714238
101.441050441	30.3994527431	train	1.2296496976260798E-4	27.496249293118517	0.4121594719000577
99.9009406441	30.428189155	train	1.5910610797981354E-4	41.71628366213945	0.4756758290865884
99.6302747985	30.4388003697	train	8.398893316003417E-5	16.87505457489792	0.32382255629232987
101.389484686	30.4184472025	train	1.0681647344663028E-4	22.75141005709663	0.3785204950953333
101.306468243	30.4289613313	train	1.0674276287040005E-4	22.734568987671086	0.37835811932074553
101.441723997	30.4265002046	train	8.485875112727936E-5	17.123452329459866	0.3260826167932183
101.847384539	30.418277542	train	1.4854793778144711E-5	1.3255029186865381	0.0780873614910234
101.285868593	30.4383443492	train	8.334492702694684E-5	16.712038106092205	0.32213943503682857
99.5575316294	30.4662027168	train	8.335650560354211E-5	16.715111834294866	0.3221697698153731
99.8596089364	30.464561867	train	1.3337624050052045E-4	31.83896947585758	0.4319815886856961
99.8909389085	30.4733750772	train	1.6381528974476775E-4	43.1050620137637	0.48295526629573887
99.5263780322	30.4843796858	train	7.773503900589671E-5	15.039738953053956	0.30711563919553997
101.578149345	30.4689733123	train	1.1435417826635815E-4	24.695553860228742	0.39468896350666866
99.9849615775	30.4997687663	train	9.363560009312094E-5	19.679892244895267	0.34806985588933487
99.0262634359	30.5125111877	train	3.164700864758647E-5	3.9259976621657433	0.15286547206166626
99.7974801069	30.5100740439	train	1.1879460367773767E-4	26.09264059379768	0.40382590047446054
99.8079011025	30.5100098632	train	1.284593023008523E-4	29.629880362916236	0.4227894670440323
101.245484915	30.4931691939	train	4.944956572131337E-5	7.453971808977103	0.21994419644277657
101.391246238	30.4905760272	train	6.079893655482744E-5	10.327675329836591	0.2574293744166973
99.7454434865	30.5194055855	train	1.1048200303550531E-4	23.612358233063436	0.38648960504786684
99.8496632151	30.5187677161	train	1.5978600659090358E-4	41.943882976381694	0.4767394488045139
101.006351017	30.5151126843	train	2.113306332768196E-5	2.1920590414042844	0.10754122324649994
99.7143089533	30.5376270515	train	1.1391055859793161E-4	24.498581248129778	0.393760728797383
101.246106858	30.5202200599	train	9.55244129169823E-5	20.169195654386694	0.35261530464623175
101.277351646	30.5196775006	train	5.718931853670621E-5	9.385659405229928	0.24590413587166965
99.8604030937	30.5547907445	train	1.5200766375956607E-4	39.516943809202004	0.46430733058331414
100.902712796	30.543731939	train	2.4187141124780082E-5	2.6760254855862797	0.12119909743048907
100.861204876	30.553353405	train	2.7522759026611066E-5	3.179348629121176	0.13564626323044823
101.090450055	30.5498741311	train	6.582635477965473E-5	11.701199076805725	0.2729067473742423
99.6728610586	30.5739419007	train	9.265457150373942E-5	19.444945192591714	0.3456837220273558
99.693717255	30.5738324269	train	1.0958131671753778E-4	23.369686546182383	0.38455045104242375
99.7771408456	30.5733611226	train	1.4016548822104962E-4	34.852008145536615	0.44420308972150013
101.226099414	30.5566457493	train	1.1009678176340532E-4	23.530585169370813	0.38566173130447323
101.351121801	30.5544474293	train	9.191912118898175E-5	19.264659590973274	0.34388341560381125
99.0575781998	30.5937157262	train	3.3926855349860697E-5	4.330249080000899	0.1620928493548896
99.7981442471	30.5912808023	train	1.2790649320987128E-4	29.384147289907638	0.42173736246816457
99.8398627302	30.591018237	train	1.5583628075655856E-4	40.77512929067989	0.4704995778468686
99.6730480681	30.601011427	train	1.0986410692039653E-4	23.46415660846762	0.385160609805696
99.8503710554	30.599973298	train	1.5027094912175497E-4	38.876036395929056	0.46145043610648784
101.341353691	30.5816840047	train	6.268581017844109E-5	10.899831939878789	0.26331492105462806
101.2477695	30.5923550964	train	7.676230988193925E-5	14.796100929844357	0.3044425710889723
99.047160353	30.6207912323	train	4.630141731234956E-5	6.779734867116828	0.20886635675325552
99.7672106611	30.6365837095	train	1.1910486082350028E-4	26.222438370125904	0.4044540088081687
99.8506865758	30.6360643374	train	1.442869248589316E-4	36.53750685665522	0.4513689688201222
99.8298948348	30.64522198	train	1.3753362966340297E-4	33.72637677874453	0.4395283582393436
99.0471778664	30.6568861353	train	6.658738810956233E-5	11.895927794112847	0.27519361042627055
99.0054274061	30.6659182816	train	4.13165157884102E-5	5.731921818366578	0.19066691426155857
101.540981384	30.6410741381	train	8.449651178197446E-5	17.00126399922258	0.3251432434495546
99.8927552859	30.6718749943	train	1.1661713684442372E-4	25.388597006171775	0.3993801128366978
99.9553830825	30.6714295755	train	8.1187608717039E-5	16.056245473900614	0.3164396852290792
99.8719601015	30.6810393883	train	1.71898946718713E-4	45.096718087710336	0.49499064529508663
99.8928382781	30.6808975714	train	1.442940345744355E-4	36.54031342401404	0.45138117072549566
101.332878986	30.663017407	train	8.526431167978329E-5	17.261640362894948	0.327131234258026
99.6945546331	30.6911323757	train	9.12799968358894E-5	19.039817246972	0.3423108404201049
99.9346810895	30.6896263335	train	1.2059862785101795E-4	26.752466071533547	0.40745967288093454
101.291372213	30.6727764646	train	7.636017197790455E-5	14.693407853024047	0.30333145724898447
101.281153095	30.6819765911	train	9.268272439552065E-5	19.45184648956614	0.34575244108563546
101.333529505	30.6900659108	train	9.079044542488731E-5	18.85777032648757	0.3411011839011137
99.1412092809	30.7199835176	train	2.2994611745160954E-5	2.4851746118002027	0.11591613650947523
99.8827276672	30.7170591821	train	1.3787472326841203E-4	33.885372143826835	0.4401386423548796
99.934942059	30.7166936354	train	1.286063265078382E-4	29.683558169316054	0.42306863887381413
100.989387458	30.7048165844	train	2.835948668843435E-5	3.3187948079830334	0.13919606610296364
101.334180904	30.7171142894	train	8.289776829582232E-5	16.593332288359303	0.3209658405530274
99.4024312586	30.7465070375	train	4.492137255405902E-5	6.475290493765085	0.2039103790950376
99.8412689691	30.7534269768	train	1.290794416104029E-4	29.910679748468958	0.42396516728603756
99.9875234339	30.752396099	train	8.653192585567185E-5	17.687804968216284	0.33038783967590646
99.162173829	30.7650768574	train	4.770939668576029E-5	7.079947666329314	0.2138594616568508
99.8622433247	30.7623123389	train	1.1621247639167234E-4	25.25314527805487	0.39854659132154635
99.8935868952	30.7621001916	train	1.1868085229271889E-4	26.04505207881472	0.4035952814019125
99.9458254215	30.761729786	train	9.29029807432702E-5	19.50583932547565	0.3462895721994235
99.8414259242	30.7714721377	train	1.3310879077419463E-4	31.699258674217912	0.4314891323894212
100.906957724	30.7601808779	train	1.3757065214089573E-4	33.74390907687179	0.4395946631564567
99.7998538067	30.7988045131	train	1.278838356622597E-4	29.37103449041957	0.42169415886526307
101.325261897	30.7804144603	train	8.023715221167013E-5	15.798565721885968	0.3138979978754972
99.7999285386	30.8078271305	train	1.2106148521639885E-4	26.87416335275954	0.4083848581845574
99.8208344682	30.8076964044	train	1.317629253987605E-4	30.993084863706542	0.42899796793794504
99.873098679	30.8073548383	train	1.4141148547539074E-4	35.27905336117244	0.4463891501319959
99.8940041089	30.8072123117	train	1.3316670239813577E-4	31.729801200012236	0.4315958377202856
100.855780642	30.8150508883	train	1.0237544370733054E-4	21.809500410195824	0.3685836000437978
101.315684298	30.8166658487	train	7.918335391063511E-5	15.526634140702722	0.3110577689858828
99.8106846948	30.8438524385	train	1.4477751548252658E-4	36.7311679996322	0.45220966356177605
99.852511914	30.8435838609	train	1.4591132712220485E-4	37.138946930909846	0.4541427829970171
99.9361645979	30.84300619	train	1.303561324698617E-4	30.470565677204988	0.426370583655096
99.9884462561	30.8426177153	train	7.501618562836067E-5	14.346093981532562	0.29959210442531603
99.9153373183	30.8521779545	train	1.5597649406205263E-4	40.81305514807482	0.47072363684547264
100.84584904	30.8422564595	train	9.481977927537175E-5	20.008436507522504	0.35092702773854234
100.020101221	30.8694404781	train	4.678006896231249E-5	6.882541249879443	0.21057089558811268
101.348120992	30.8611809708	train	5.634934280917597E-5	9.162249018265797	0.24317065770363736
99.863372851	30.8886265299	train	1.458114115845153E-4	37.095403781377186	0.4539729779575432
99.9052189319	30.8883405624	train	1.510289379863672E-4	39.11133204038768	0.4627010660876963
99.9993703338	30.8876476727	train	6.279530590133438E-5	10.932396160613024	0.26365359793492804
99.8216032173	30.8979214114	train	1.4046826615621665E-4	34.969449900321024	0.44473588983337964
100.533252116	30.9094884649	train	1.428458040894038E-4	35.79571141918836	0.4488844185514783
100.596018703	30.9087291061	train	1.3341099008259028E-4	31.85701754688108	0.4320455106170068
99.8427657727	30.9248539454	train	1.4670626650789608E-4	37.49003560057646	0.4554900177280838
99.8636968842	30.9247158388	train	1.4929021390082764E-4	38.47446170340995	0.4598236240195066
99.9055586654	30.9244294644	train	1.4331708928097886E-4	36.04036270827773	0.4496994058083621
99.9474198337	30.9241295422	train	1.1324145406039903E-4	24.2586145615668	0.3923552894261237
99.9788152907	30.9238957102	train	5.207678509707576E-5	8.097406314971048	0.22895423233628295
100.627553789	30.9173577069	train	1.1581993412255718E-4	25.1170444287165	0.3977358173315373
100.020771152	30.9325939699	train	2.5054336299142283E-5	2.810570094787335	0.12500133361596183
100.5649294	30.9271525154	train	1.644653463901886E-4	43.25974804270967	0.48394427536527496
100.50229092	30.9369173909	train	1.4696878364902017E-4	37.58590710114884	0.4559334628482526
100.554612271	30.9362987297	train	1.8256151709348736E-4	47.409028473325705	0.5100342330592414
100.617395717	30.9355284046	train	1.4998100745163484E-4	38.7967651872767	0.4609705113067902
98.8378938152	30.9726149418	train	2.3610907945040135E-5	2.584106683153777	0.11865426367683331
99.7908088248	30.9702965736	train	1.4959562531916955E-4	38.635273733742125	0.4603312834441201
99.8326912774	30.9700334426	train	1.324226366343464E-4	31.34694890823859	0.4302217996890423
99.8536322938	30.9698967872	train	1.1384710123053487E-4	24.4758229893854	0.39362771710749306
99.8955138891	30.9696132969	train	9.959087011702345E-5	21.124815254834242	0.3621893342061618
99.9583351351	30.969162614	train	7.580459276098489E-5	14.543135517787643	0.30179052948479723
101.465386645	30.9491937992	train	4.7654593134156185E-5	7.068504954990209	0.21366629145114155
100.000309241	30.9778670774	train	4.566156911864995E-5	6.639478358989278	0.2065762467034452
100.523792377	30.9727528151	train	1.7441860879602165E-4	45.59047584907599	0.4986283367509559
100.57613273	30.9721247982	train	1.7369544344825497E-4	45.44374126101473	0.49758966023177886
99.7595395357	30.9885299309	train	1.4561469283529385E-4	37.00970752426751	0.4536383482820479
98.921647026	30.9997625966	train	2.5591184616715198E-5	2.891126095026325	0.12733871214822354
100.471727318	30.9914001663	train	1.2879416202909088E-4	29.7521359834836	0.4234249112077963
100.492668231	30.991159809	train	1.5948497106531764E-4	41.83279724017113	0.47626904769362405
101.099830259	30.9827139869	train	7.353441019729142E-5	13.900570654470469	0.29542258024921236
98.8064052931	31.0086644554	train	1.8802965046773963E-5	1.8633690110915533	0.09683206670740638
99.4349529245	31.0080770067	train	1.5668387493073823E-4	41.00439238140751	0.4718511367441786
99.4140408778	31.0171688528	train	1.3661710465577646E-4	33.34085157011572	0.43788190317340253
99.7073751989	31.0158948377	train	1.3076790434622565E-4	30.629044578978803	0.4271421252348984
99.7388026527	31.0157188111	train	1.3886332448679827E-4	34.375953944266996	0.44189996143439286
99.9064106825	31.0146508224	train	7.491284850608469E-5	14.320713903268324	0.299302928554897
99.9797362072	31.0141151699	train	4.099104561859601E-5	5.66648815908165	0.18944948727930594
100.587197983	31.0080757161	train	1.863285268448058E-4	48.07282930933945	0.5151370016969649
100.796619449	31.0053309365	train	7.347885712409321E-5	13.877090113066512	0.2952652954249153
100.828030128	31.004889947	train	8.586944858506138E-5	17.521364022597496	0.3286898232072657
100.922257933	31.0035211728	train	8.840194926424387E-5	18.26979284851073	0.3351349381344683
100.932727288	31.003364846	train	7.348168954945787E-5	13.87828729041818	0.29527331643758364
101.089757529	31.0009181892	train	5.3334947971327374E-5	8.39894078576515	0.2331957947530601
99.7703024081	31.0245575143	train	1.323264677282888E-4	31.298997780162907	0.4300437232762623
99.9588766051	31.023294393	train	6.114061194490168E-5	10.426522585160122	0.25850209285812986
100.074110067	31.0223869073	train	9.112147147710383E-5	18.981850657152535	0.3419196189102462
100.545455917	31.0176038493	train	1.7450247267884855E-4	45.60744125452382	0.4987485119301436
98.8692233405	31.0358129079	train	1.4804837869764807E-5	1.3182441307899546	0.07784520014993268
98.9425751745	31.0358663913	train	2.5963668972940078E-5	2.947018698033311	0.12895314363398322
100.503704982	31.0271187386	train	1.5618076736623952E-4	40.868308393670034	0.4710497237170508
101.058740771	31.0194575147	train	6.043450193542785E-5	10.222583158250915	0.25628177539815106
100.608596056	31.0348753964	train	1.6949292744558608E-4	44.57710568781746	0.49146740983540343
100.943745813	31.0302616491	train	6.372833217824357E-5	11.184921304030842	0.2665269217654511
98.816794772	31.0537954138	train	1.6796985759627933E-5	1.5809973358683747	0.08740454352387815
99.4456384313	31.0531558383	train	1.4948445458375266E-4	38.57743720335145	0.4601466042747659
99.5085206354	31.0529233075	train	1.3457924787939354E-4	32.44976584190129	0.43418618260729386
99.5190009298	31.0528815728	train	1.5011911066459383E-4	38.83452315633819	0.4611992127376162
99.9696268335	31.0502817766	train	5.541343260330026E-5	8.949941475287677	0.24010155052065052
100.042978266	31.0497096268	train	6.802361601742347E-5	12.299241651023998	0.27947043594226667
99.1626768189	31.0628460581	train	1.515867210061722E-5	1.3696576215181422	0.07955767660585246
99.4142361591	31.0622835188	train	1.3063159892086896E-4	30.57287955571158	0.4268869581371138
100.525084781	31.0539328283	train	1.8912510588753269E-4	48.41842160803731	0.5188570163562722
98.7328985483	31.0716951834	train	3.8201598188493005E-5	5.1512202514417496	0.1788633368206971
100.001252387	31.0680851951	train	5.10206026545841E-5	7.8266090842687035	0.22535719500143467
100.095577589	31.0673184011	train	1.0516639161322585E-4	22.38808719685988	0.3748651332948663
101.237565879	31.0525602895	train	9.488042607360257E-5	20.022272814743584	0.3510726815364318
98.7643243309	31.0807795202	train	2.2606624535899413E-5	2.42069776312572	0.11418361380444762
99.0159376573	31.0990400982	train	2.280370046869385E-5	2.4534484177680587	0.11506448676185276
99.0893380703	31.0990101263	train	3.054089940147898E-5	3.7290477405043103	0.14831502839053415
99.519246059	31.0979953131	train	1.3462647403010209E-4	32.46819750355827	0.4342723787504458
99.7499150426	31.0968597801	train	1.4915460149072935E-4	38.40032865685432	0.45959790071404727
99.9700847354	31.0953909069	train	5.748741933420219E-5	9.477445375817004	0.24686948474531623
99.9910523934	31.0952314074	train	7.016270363518386E-5	12.834520616139713	0.28574749914183245
100.022503563	31.0949857655	train	8.028658560957227E-5	15.811430085011498	0.31403065733076674
100.074921304	31.0945593157	train	1.0308312261883491E-4	21.951992634399016	0.3701882754839685
100.599026656	31.0891232446	train	1.516029298545043E-4	39.34078184038246	0.46364425569671
98.8900979952	31.1080173072	train	1.6590144634589643E-5	1.553989715636553	0.08642124465837941
100.609811481	31.1070318328	train	1.4457076425491706E-4	36.64955274421344	0.45185568110948177
98.7327470147	31.1258331151	train	3.9436122839739194E-5	5.37665119690936	0.1835823581842529
98.9949646695	31.1261101882	train	1.4158732142581388E-5	1.242679651123544	0.07470169961172733
100.588996593	31.1163116346	train	1.62459969849728E-4	42.72361012431742	0.48088101582849835
98.7117425364	31.1348108242	train	4.0239530760473195E-5	5.515400988168127	0.18662439164786426
98.9320257238	31.1351153956	train	2.3358140826385454E-5	2.54378611214546	0.1175333051053371
99.0054539411	31.1351332136	train	2.777530573878519E-5	3.2169010533980438	0.13672076931253568
99.015943689	31.1351323424	train	2.8816558338977737E-5	3.4058412243878937	0.14112289834793484
99.9075240559	31.1319366687	train	5.438871006876477E-5	8.68401674448993	0.23671252896083972
101.406706382	31.112649994	train	5.4111801592899314E-5	8.603009957096278	0.23579152693751948
98.8271121865	31.1440403275	train	1.3632528402586895E-5	1.1833885089387706	0.07212567977432009
98.9215285571	31.1441324549	train	2.066165153275586E-5	2.130739439099788	0.10539515163464169
99.9915212426	31.140339933	train	1.0967082472317753E-4	23.399587959959568	0.38474370782946127
100.022987285	31.1400938558	train	1.052446958062176E-4	22.40413479829941	0.3750395690919533
100.075429812	31.1396666505	train	1.2341915417852644E-4	27.70111593924067	0.4130530139249508
100.599782885	31.1342209492	train	1.250393353147941E-4	28.261724053086418	0.4162184762344462
98.8795542656	31.153123051	train	2.1827180393912976E-5	2.291167456988246	0.1106824702921811
99.9076959231	31.1499804523	train	7.887075863249158E-5	15.438120551871368	0.3102107249067492
100.117488821	31.1483308198	train	1.1393309119838648E-4	24.5066623074673	0.39380794488245346
99.5720507853	31.1609316301	train	1.2777863034834952E-4	29.310148104565563	0.4214934678752788
99.9392549033	31.1587765818	train	9.04606440915768E-5	18.74136043264948	0.34028374995544547
99.8974609514	31.1771196216	train	1.0755629881889045E-4	22.930272800722253	0.3801455577246149
99.9604187365	31.1766652509	train	1.4640931846214146E-4	37.357979377530775	0.4549875396704619
100.00238978	31.1763452343	train	1.7731442253391295E-4	46.24876288487042	0.5027448926210262
100.044360139	31.1760115365	train	1.7959789777012393E-4	46.76240809927376	0.5059436141144243
100.065345053	31.1758395574	train	1.664233363171904E-4	43.83902261853722	0.4869004699895011
100.107314333	31.1754853392	train	1.3513541235517357E-4	32.71040905479154	0.43519961814349484
99.8871361247	31.1952361153	train	1.1045603392791128E-4	23.606845626042148	0.3864338653404047
101.387558103	31.185161158	train	4.0430603311354357E-5	5.553814880907354	0.18734453715919672
101.136065636	31.1986032765	train	8.145531787471616E-5	16.142009873343923	0.3171521909270168
99.9818701154	31.2216150397	train	2.0876799247446337E-4	51.04453915245259	0.5434597245409554
100.055353236	31.2210330336	train	1.9435413211953747E-4	49.28166650784158	0.5256616935712876
100.097342608	31.2206816148	train	1.7904449169833122E-4	46.60908076385395	0.5051721798974437
100.107839835	31.2205916189	train	1.1609053392857312E-4	25.210865824085165	0.3982949598509727
101.440450323	31.2022067993	train	4.90889760841904E-5	7.374456080810932	0.21869109554677196
98.7849456138	31.2342061332	train	3.2005961441958154E-5	3.9895428089591105	0.1543317425853497
98.8164474655	31.2342549578	train	3.272869604090575E-5	4.120937161164867	0.15726866430395678
98.6379038472	31.2428989596	train	3.733024603808876E-5	4.968991637600427	0.17549958160657864
98.7219157403	31.243108117	train	1.852984395585029E-5	1.8197355356129736	0.09555994727269024
99.9505573313	31.2398949335	train	1.6746659015546216E-4	44.072937979576736	0.4884617975784469
98.9529472043	31.252423117	train	6.153401556842328E-5	10.543994221522272	0.25973338413401464
101.3152513	31.2315804212	train	4.810257071779344E-5	7.162040465480137	0.21524253377758384
101.44114548	31.2292509219	train	4.7204955050332774E-5	6.973799687615754	0.21207782642579412
99.7511960724	31.25925936	train	1.382360375326559E-4	34.06586568749341	0.4407836573452225
99.8142107476	31.2588756107	train	1.424035463290334E-4	35.64136280181033	0.44811742946687727
100.003246863	31.2575390431	train	1.6986798181354898E-4	44.662669786772405	0.49201984856049263
100.024250066	31.2573733783	train	1.155355414162875E-4	25.01844080838235	0.3971470533538555
101.231525926	31.2420810521	train	6.905295747393857E-5	12.518595871334078	0.28250470911339387
99.8878107366	31.2674106339	train	1.4106839803150427E-4	35.16601005672635	0.44578893220217464
99.9088168364	31.2672637901	train	1.4191061878235313E-4	35.482908607246465	0.4472600462501063
100.076962217	31.2749867115	train	5.88487105237932E-5	9.78370455138397	0.2512465644926585
99.4888096768	31.2966158179	train	1.246620027348459E-4	28.092638093445643	0.4154843086963663
99.8251057563	31.3039181107	train	1.4711055253504893E-4	37.63578902245971	0.45617263926150015
99.8776418465	31.3035698205	train	1.4296481282930572E-4	35.85813119350486	0.44909044653077107
99.9827111513	31.302808782	train	1.0437239414465348E-4	22.2241617728193	0.3730908547616856
100.014231142	31.3025637128	train	5.2950928997766856E-5	8.307439838769817	0.2319061330052405
101.26408271	31.2866094913	train	8.808150706745501E-5	18.188989855294714	0.3343262725108975
101.390054613	31.2843264557	train	5.9923857918364295E-5	10.076462085570727	0.2546677851092241
98.8478190754	31.3155013367	train	2.946042334753575E-5	3.5278873615628688	0.14382258877252538
99.7411168301	31.3134527148	train	1.5308511083953014E-4	39.90452858441991	0.4660645450294845
99.8041677097	31.3130733111	train	1.470112353117865E-4	37.600843880021436	0.4560051045508133
101.422237308	31.3107805816	train	7.587959803448732E-5	14.563422845428782	0.3019989583950108
101.432736996	31.3105819806	train	6.0782083508776264E-5	10.322799715746743	0.25737638254214645
99.7308173176	31.3405790295	train	1.82475496641423E-4	47.39119281663429	0.5099164556677668
99.131630762	31.3516150331	train	1.5306461432550863E-5	1.3911319865867515	0.0802710614362858
99.6993490774	31.3497767955	train	1.546252313224205E-4	40.39875233987164	0.4685564127301924
99.9095967003	31.3484586707	train	1.5091790163861745E-4	39.06951756853197	0.4625182269176833
99.9516444675	31.3481537179	train	1.313524739640111E-4	30.851825440790908	0.4282338820110809
101.254658384	31.331873098	train	8.106278126073642E-5	16.016255240033693	0.3161069494483903
101.727204081	31.3226982387	train	5.472080863969543E-5	8.777345170491957	0.23781417065217617
103.069905068	31.2871228993	train	3.1387584765943123E-6	0.16552071308326538	0.017582409130473178
103.321372784	31.2788960107	train	4.717383314603101E-7	0.011379916340664823	0.002682618452053202
99.6783883653	31.3589117576	train	1.170666744514044E-4	25.532995213685222	0.4003033679041621
99.8571179465	31.3578422069	train	1.529802649374102E-4	39.86190136682785	0.4658940577488068
101.359911959	31.3389994541	train	6.003187023392641E-5	10.107369870417333	0.25500976305836853
98.8897946359	31.3696806456	train	2.3572085101620687E-5	2.5779137921513	0.11848227927981099
99.7941897375	31.376291801	train	1.6297482020761342E-4	42.874020213379445	0.4816709262664938
101.265810219	31.3587350786	train	7.087367453174463E-5	13.075161221065727	0.28780966703196
99.8047820712	31.3852480537	train	1.686688808903713E-4	44.36477290284133	0.49024939482146973
101.087389753	31.3707833771	train	6.140582548401644E-5	10.503250027890918	0.2593326187804904
99.815376415	31.3942033847	train	1.6338532896139143E-4	43.00240022281199	0.4822990299260006
99.6997501899	31.4039089245	train	1.8562117350221538E-4	47.968673654060645	0.514186946176616
99.7418249029	31.4036723539	train	1.716211388653712E-4	45.04623020546133	0.4945863345581793
101.39256349	31.3834900409	train	6.344553956157214E-5	11.110870639164597	0.2656584119690517
99.2158843399	31.4146595524	train	3.910387683251984E-5	5.320045926718747	0.18231767683709707
101.182591217	31.3962571675	train	5.6750954535452386E-5	9.250690035014408	0.24448006460995758
101.056649112	31.4073601464	train	7.733610763982092E-5	14.930335488057754	0.3060218614430871
101.634724142	31.3967773855	train	6.204916453921297E-5	10.70773020400461	0.2613395492902801
99.7315162941	31.430798496	train	1.340242612587308E-4	32.215826510768366	0.4331712615196147
99.8367313207	31.4301546154	train	1.6636633972553304E-4	43.82630784561446	0.48681489459721505
101.561413334	31.4072824482	train	6.018229985026825E-5	10.150415389738484	0.2554855159461681
101.057042771	31.4253937598	train	1.1152915610855209E-4	23.875209199011906	0.38872879218127837
103.084276136	31.3767877533	train	2.254309586502901E-6	0.10009241913084638	0.01269086043194098
99.5527496717	31.4497392065	train	8.570566390597666E-5	17.46105211608659	0.3282686929481285
99.7106090378	31.4489607287	train	1.7004518805084312E-4	44.703097237612724	0.4922804483064302
101.046723563	31.4345790324	train	9.461056132895464E-5	19.948281231173212	0.3504240523340497
101.183426735	31.4323214559	train	6.721961115905373E-5	12.07431190279059	0.2770824950541839
101.225486105	31.4315975071	train	5.682360598674504E-5	9.273055609346041	0.2447164521601904
101.435759422	31.4277709503	train	6.35677268240721E-5	11.142865986613224	0.2660339244696448
99.7843496558	31.4575526138	train	1.2924548487673807E-4	30.005579957256288	0.4242791504231591
99.7107453011	31.4670044998	train	1.1573310466127049E-4	25.086939228949486	0.3975561806397397
99.5950172306	31.4766168925	train	1.5335106542675565E-4	40.012650259998566	0.4664965192760371
99.742393656	31.4758471398	train	1.0560081378147253E-4	22.477117343856648	0.3758316554041782
99.984497882	31.4742143499	train	5.6725197939991387E-5	9.245018040544343	0.2443962243034583
101.110425748	31.4606045514	train	9.278214897787467E-5	19.47621906822397	0.3459950134373731
103.117317768	31.4117773628	train	2.697340735486335E-6	0.13286624311379036	0.015147170052845584
99.3634509077	31.4865061367	train	5.839696226134634E-5	9.680471408216608	0.24979966980327975
101.121147753	31.4694470767	train	1.0317991757870293E-4	21.971482446655724	0.37040712603370046
99.8267646903	31.4933743328	train	1.23062279812676E-4	27.540197427302793	0.41235114425043484
101.142392253	31.4781129094	train	8.76385231404579E-5	18.07255053111005	0.3332051166361455
99.6373088457	31.5034802026	train	1.5825685715213623E-4	41.508167953779676	0.4743411890191596
101.594928508	31.478754798	train	4.984075224357697E-5	7.542435696385186	0.22129908817218993
99.6479010711	31.5124492607	train	1.159006048607017E-4	25.145014298058143	0.39790261660682075
99.7005556654	31.5121717952	train	1.010066761859836E-4	21.44143734866787	0.365456575788498
101.184892508	31.4954334235	train	8.44710630970651E-5	16.994935191438536	0.3250771504550451
101.237501705	31.4945240977	train	6.401144092135912E-5	11.25895270263218	0.267394347051173
100.090486795	31.5365078285	train	6.200530507346302E-5	10.693789823410022	0.26120307287172306
99.9747208297	31.5464644491	train	7.910318147015979E-5	15.50598200553492	0.31084072294392245
103.193976509	31.481379921	train	3.3687420347035424E-6	0.18253405553049118	0.018846430045675065
99.5744596124	31.5579114026	train	1.3217496682410492E-4	31.21788932585264	0.42976296243170825
102.911916935	31.5263767225	train	8.930305515427052E-6	0.6552815478351967	0.04845302570302482
99.6379222932	31.5936991373	train	7.304318433947414E-5	13.702518638218955	0.29402935628634247
99.9962681566	31.5914073989	train	8.279184403664858E-5	16.565212909427913	0.32068724050789343
100.027884779	31.5911569475	train	7.967600741333942E-5	15.653539928632078	0.3123885048550463
99.0476490665	31.6043051648	train	4.959562495788034E-5	7.486180184801995	0.2204506302344444
103.679465333	31.5185762564	train	2.2763370793446226E-6	0.10172193248410981	0.012813277474819688
99.9438459093	31.6188708741	train	8.345118541988708E-5	16.74024618646052	0.32241772016966386
98.942212441	31.6313680434	train	6.615231453740023E-5	11.77976261748673	0.2738880027884445
99.4378663045	31.6396525595	train	1.3893508524369052E-4	34.4049918195869	0.4420273810538287
99.8491284165	31.6375795812	train	8.857236395562146E-5	18.306807390233473	0.3355641956662235
100.123273753	31.6354617878	train	1.3275366168795068E-4	31.512002514360812	0.4308339105193247
99.4273618957	31.6487103605	train	1.9213642745901526E-4	48.941196648620014	0.5227993796677994
99.7015686313	31.647497778	train	7.371725138104365E-5	13.977851887321885	0.2959397545317686
99.9652096727	31.645776455	train	9.160833547425669E-5	19.15734393674458	0.3431196630449929
99.9757548183	31.6456962789	train	9.079540071121458E-5	18.859627743938283	0.3411134504523165
100.017934973	31.6453668653	train	8.70646487929608E-5	17.868338895665925	0.3317470603108059
98.6046605175	31.6578357645	train	4.1702739321554764E-5	5.808494449168878	0.1921068539552221
98.6468517624	31.6579594841	train	4.079108159396526E-5	5.6262866934161435	0.1886997002155374
99.026580477	31.6584453059	train	6.195941238329928E-5	10.679203198688247	0.26106021571609483
98.931640999	31.6674520562	train	7.136910361294396E-5	13.195504457378348	0.28923963110732676
99.385249372	31.6668888222	train	1.6106413304663796E-4	42.377216353974774	0.4787272876013519
99.7228003615	31.6654232702	train	8.587221628588137E-5	17.522059380403878	0.32869693510259423
100.165784972	31.6621450595	train	1.506419696086886E-4	38.9774748763718	0.4620633212296847
103.220244459	31.5976623352	train	2.3475520390087507E-6	0.10699015472613518	0.013208844552810135
99.3536370435	31.6760025486	train	1.6461220527924642E-4	43.30008681615558	0.48416718567608585
99.7228702351	31.6744448322	train	9.306157942319151E-5	19.54351871086491	0.3466757951543876
99.8072617092	31.6739387722	train	1.1168303693035041E-4	23.924338063893106	0.3890564675987756
99.6912897476	31.6836418262	train	9.092915736434258E-5	18.90976449190006	0.3414443855617976
99.6281096973	31.7020125723	train	1.1152238734697643E-4	23.873048165759176	0.38871437063939274
100.018525585	31.6994919609	train	1.0181915076072416E-4	21.666802658581855	0.3673164433815244
98.5621731579	31.7208520348	train	5.162164802880112E-5	7.985973947867231	0.2274082776187541
99.5755703666	31.7383485506	train	1.140844348793892E-4	24.57426600845525	0.39412488849101396
99.3961431802	31.7480546573	train	9.553021064264124E-5	20.170518380659818	0.3526291593605727
99.5545108527	31.7474639091	train	8.602395356774405E-5	17.560181890864616	0.32908660938365114
100.145689772	31.7435198699	train	7.84694282503853E-5	15.320702003947643	0.3091201755163949
99.2694723101	31.7574076127	train	9.785981050111518E-5	20.70952372100451	0.3581485778680798
99.9980033008	31.7537837364	train	9.726620334945688E-5	20.569530204160166	0.3567511254800322
101.285530732	31.7371908248	train	1.75761232395735E-5	1.682730727440544	0.09108954655671936
99.4067800676	31.7660652591	train	7.14885998227894E-5	13.224530933953117	0.28958367560765114
100.198699656	31.7610747668	train	7.257085487741978E-5	13.533103643580136	0.2926845206973099
100.473173181	31.7581961168	train	7.876554761948552E-5	15.407338620266987	0.30992516437420975
100.114346917	31.770862006	train	6.728133441683423E-5	12.093296396954429	0.27726637746677185
100.76905459	31.7724708462	train	8.579884569309979E-5	17.503153509107804	0.3285083507623536
99.1322533734	31.7937124329	train	6.20786169784978E-5	10.717091426400941	0.261431167424961
99.6815317646	31.7919571219	train	9.71057616331766E-5	20.531692384909046	0.35637237310554093
99.1428306492	31.8027230953	train	7.78999181715852E-5	15.109629800473687	0.3075666935111441
99.1956526784	31.802652874	train	1.042040241067046E-4	22.18820384654897	0.3727133174880388
100.748281905	31.7907982287	train	8.502023034580833E-5	17.177921498355555	0.3265005288585493
99.2801946877	31.8115169141	train	1.1068807013338216E-4	23.65610124296467	0.3869315456499885
99.6500336692	31.8191873152	train	5.966766419340043E-5	10.003152107083318	0.25385539292196163
99.8507753409	31.8180036682	train	1.3412758989009196E-4	32.2734904707651	0.4333604975103675
99.1217372919	31.8298112111	train	3.219200236714697E-5	4.023137098104715	0.15508969768354303
100.189065938	31.8333349105	train	5.709148061753067E-5	9.355534868673235	0.2455867647416861
100.833457261	31.8256799867	train	6.705228565309198E-5	12.022846860185606	0.27658353747000325
99.2485953501	31.8476706232	train	8.860869992817749E-5	18.314699663847556	0.33565565065782654
100.654059081	31.8371594	train	5.538024569401563E-5	8.941671565190562	0.2399922644699603
99.6608564533	31.8552186845	train	6.297364036722433E-5	10.985433144691578	0.2642045310994206
99.946227182	31.8534157598	train	8.303540972263177E-5	16.629871523727132	0.32132752129028763
100.6226827	31.8556043788	train	5.3742801408770287E-5	8.496120816781112	0.2345607665697483
99.7455585615	31.8727937068	train	5.853265894805225E-5	9.709641215069897	0.2502348770134163
99.9252697409	31.8716129202	train	1.0161564945581109E-4	21.604860680667127	0.3668516246776897
100.358770781	31.8767400323	train	5.893298737368342E-5	9.80627354141095	0.2515158754776348
98.8574517717	31.8929435899	train	7.395887735306413E-5	14.056737670245795	0.296622040665346
99.7668510544	31.8907103148	train	5.880060325227618E-5	9.770821624073479	0.2510927483406111
99.9465960012	31.8894988064	train	8.308059323509828E-5	16.641866248244515	0.3214461661394594
100.559739826	31.8834535482	train	5.330675292947411E-5	8.392222698358617	0.23310125387969022
102.882617133	31.833710159	train	3.2156407470163976E-5	4.016650747808883	0.15494478453742624
100.750154046	31.8899942694	train	7.118437347962935E-5	13.150632198297945	0.28870711375284663
100.834707222	31.8888016378	train	6.145770659354635E-5	10.519740023839333	0.2594948688528578
98.8151169132	31.9109329287	train	7.391581541981736E-5	14.04425331614309	0.29650054231018347
100.549472176	31.9016201321	train	5.729217878576508E-5	9.417330329541441	0.2462375108529262
102.482518602	31.863336302	train	2.567954149957602E-5	2.9043843596866887	0.1277222120552369
98.7727878227	31.9198861944	train	9.248912054550972E-5	19.40438714952035	0.34527957698789036
100.634204219	31.9095789074	train	5.5134252371308704E-5	8.880372013435723	0.23918121581079027
98.8679749648	31.9290426751	train	6.333973400198849E-5	11.083164922778026	0.2653329340452247
100.655510268	31.9183233087	train	6.0584607834029055E-5	10.265669676507796	0.25675488591081996
102.250976958	31.8875044832	train	4.939292352763166E-5	7.441481307831629	0.2197476228432445
98.6881053328	31.9377502437	train	5.371712719495938E-5	8.490003371970305	0.23447498546965884
98.6457519821	31.9466609981	train	4.882864046966009E-5	7.317047953050716	0.21778388629697662
100.391430143	31.9395320834	train	8.172763847049994E-5	16.22925161193848	0.31787544759031205
100.676983962	31.9360820209	train	5.995798386398054E-5	10.086227244102	0.25477586523747986
98.4552492951	31.9550084039	train	5.63759993191501E-5	9.168119187613042	0.2432577086723135
98.8256085247	31.9560572103	train	6.054686317345774E-5	10.254750083792084	0.25663597725266757
99.6086602559	31.9547181288	train	1.0910194746953475E-4	23.231815162732886	0.38351337490963755
99.9049221917	31.9529523106	train	9.304669610602421E-5	19.539982791922395	0.34663957038192295
100.708875938	31.9446769499	train	6.731229720954495E-5	12.102819759438036	0.2773585848261444
101.977318138	31.9212650262	train	2.7191924297422343E-5	3.1301551709721274	0.13423461275501242
102.188564646	31.9161342033	train	4.5254562255868604E-5	6.549784747403034	0.20511259784906055
100.804232614	31.9523775495	train	7.967474638384627E-5	15.65321509192524	0.31238510517535567
99.5452791148	31.9730495041	train	9.443933284933744E-5	19.897855349087664	0.3500118259888198
99.8945167785	31.9710688056	train	1.1160683809653254E-4	23.90001039156205	0.3888942529326014
101.460032445	31.9503801315	train	5.4534677092312316E-5	8.72671792799847	0.23719712466536363
102.89657371	31.9143972397	train	1.8017718563935923E-5	1.7403906285570199	0.0931649294133735
98.5080121062	31.9822889425	train	5.3364147367107056E-5	8.405898182533234	0.23329367876184162
99.3230539745	31.982831385	train	1.8096114876488574E-4	47.05722589647491	0.5078337304661512
101.39683554	31.9606078045	train	5.678271123226475E-5	9.260464013605866	0.2445834102411177
101.703412412	31.9544463047	train	4.324320614810528E-5	6.112296031551524	0.19779949185134132
98.4550361169	31.9910941756	train	3.8845697374017574E-5	5.276059489895932	0.18133221832129426
99.3548432529	31.9917682419	train	1.7143019895993897E-4	45.011529417322556	0.4943080724589738
101.418218113	31.9692204113	train	5.07463443368171E-5	7.753890548736111	0.22441765870099634
101.439365944	31.9688155571	train	5.8189919517839605E-5	9.635964817930027	0.24913466670085324
101.523952961	31.9671609593	train	5.500031119296576E-5	8.846994952206629	0.2387388787326045
100.296995975	31.9946567424	train	7.242011977629206E-5	13.483639598603856	0.29225426247907077
100.720292673	31.9896230708	train	7.431427302938006E-5	14.159772651148153	0.2976231820566708
101.270393694	31.9809705977	train	7.00472465247415E-5	12.78820720028378	0.28541148865160076
99.3125608836	32.0099229398	train	1.7613474426746525E-4	46.016336788500865	0.5010761033874227
99.7572388811	32.0080479169	train	1.0494615487067668E-4	22.34295204723715	0.3743739963080252
100.085417943	32.0056643782	train	8.106412602348385E-5	16.01668605372131	0.31611053572783016
99.27023527	32.0190419129	train	2.0161605493700265E-4	50.240841599768956	0.5347987241285177
100.381934147	32.011801278	train	9.097462535086654E-5	18.926807509405137	0.3415568048537606
100.434859777	32.0112135566	train	8.866303501415664E-5	18.326501394618102	0.3357923611424365
99.852687644	32.025484941	train	1.2537097980813223E-4	28.405846144164666	0.4168622283394066
100.403242052	32.0205879143	train	8.485697440637265E-5	17.122853016978482	0.3260780157125432
100.826635608	32.015195821	train	7.294295575328663E-5	13.666568677956558	0.2937444090178634
101.34511507	32.0066666936	train	6.199395210054363E-5	10.69018137171846	0.2611677378887528
99.2596970879	32.0371073934	train	1.8898866454074764E-4	48.402827145059575	0.5186768468616071
99.683329888	32.0355320707	train	1.0133245160100645E-4	21.518660568705673	0.3662036328116103
99.842181412	32.0345764893	train	1.2433088433440561E-4	27.970592868262454	0.41483853617655086
101.313831215	32.0252785351	train	6.434181759886446E-5	11.34326587523911	0.2684040074379942
99.2703412858	32.0551285544	train	1.6316388029913876E-4	42.93314571584429	0.48196038906382466
98.6558948489	32.0639714345	train	5.87291956652356E-5	9.751889395323866	0.25086431618868654
98.7088659485	32.0641041823	train	7.836981332080469E-5	15.291557336849445	0.3088489539217606
100.033096087	32.0602280032	train	1.0068622447684628E-4	21.36952324890689	0.3647200067298938
99.9061642762	32.0792415548	train	1.410000522289005E-4	35.144378744933825	0.44566920842819585
100.001515868	32.0785237122	train	1.2341899282519662E-4	27.70104318327887	0.413052696968005
101.367664639	32.0603578624	train	5.7243500504611186E-5	9.402342166746333	0.2460797789654239
101.558175264	32.0566538146	train	4.515346685323994E-5	6.527505978650671	0.2047482082020182
99.8320814136	32.0887710163	train	1.1510530994204806E-4	24.908308045725693	0.396254175482666
100.224108687	32.0855894281	train	9.034432235402517E-5	18.71321969569821	0.339994954954991
100.160769203	32.104227385	train	1.1680786559318721E-4	25.452390321751434	0.3997721762746844
100.478649275	32.100914716	train	1.4038514247253852E-4	34.93720781745617	0.4445897183506612
99.6309352109	32.1169967897	train	1.058525837302908E-4	22.531261225470004	0.3763904378437075
99.9171195411	32.1152474017	train	1.5016616375333535E-4	38.84738765840794	0.46127708918966903
101.379183706	32.0962151914	train	5.991273864608589E-5	10.073280299554536	0.2546325625403902
100.033806925	32.1233694767	train	1.2160393848711339E-4	27.01612254319127	0.4094654738517424
100.330573413	32.1205982986	train	1.4816983435117148E-4	38.0465914746039	0.45795310566907244
101.220556525	32.1081155225	train	7.006430222920851E-5	12.795048770548878	0.28546114512745596
102.987613495	32.0647755262	train	3.337885275496612E-5	4.239413250492993	0.15989328171271708
99.7158739518	32.1345877292	train	1.337725434305529E-4	32.05409999979595	0.4327097362126631
99.779483566	32.1342120199	train	1.7165858739736357E-4	45.053035978051575	0.49464087344181096
100.288307519	32.1300560975	train	1.400340320372189E-4	34.80101881271808	0.4439714470337613
100.542673711	32.1272116123	train	1.1715659325926946E-4	25.558356577455775	0.4004877015444279
103.252192944	32.0651714177	train	1.0664222068273678E-5	0.8440537939222822	0.05732144878645341
98.3268894346	32.1438436854	train	1.913849400946639E-5	1.9169726881876024	0.09838997399597472
100.150625027	32.1404033307	train	1.3920714379906431E-4	34.51298225624072	0.44250992488515467
100.299034653	32.1389670727	train	1.3723017894314704E-4	33.58267519919734	0.43898430527629717
100.436833578	32.1374776721	train	1.6062142913145485E-4	42.26233543652441	0.478040472974577
100.532226631	32.13635872	train	1.376350149716386E-4	33.774010965884415	0.4397098955821469
103.125801454	32.0783680199	train	1.7102369253951505E-5	1.6208718116924203	0.08885243807115649
100.034112252	32.1504299109	train	1.3066552845333648E-4	30.58686031235056	0.42695049630096565
100.574776822	32.144856541	train	1.0507563422415524E-4	22.36948744693779	0.3746628340276756
100.426655466	32.1646539439	train	1.6513433725877415E-4	43.44795217087792	0.484958148611558
99.4828675533	32.1807982225	train	9.603162751291398E-5	20.285016177766455	0.35382514642200097
100.140473267	32.1765784452	train	1.4941113070585598E-4	38.53929048536465	0.4600247279111811
101.25366076	32.1616418969	train	9.174735350315607E-5	19.20710454011584	0.3434615180382863
99.6208243537	32.1892176787	train	1.1230867790954706E-4	24.0790833460496	0.3903851041072313
99.7481210464	32.1885287441	train	1.6589694380994514E-4	43.69860808424506	0.48610905068883614
100.129979369	32.1856934185	train	1.3596461728771818E-4	33.07068151372316	0.4367038610966853
100.321015947	32.1928627315	train	1.6437079031835598E-4	43.237247690828724	0.4838006510976399
101.232905736	32.1800472063	train	1.221693336705581E-4	27.179873284544083	0.41058759829019115
101.285903058	32.1791001147	train	1.1151472702662162E-4	23.870602488388467	0.3886980487190805
100.215068474	32.2029458385	train	1.4589569580143012E-4	37.132134807854456	0.45411622475823427
103.150199318	32.1496602838	train	2.4120393672710048E-5	2.6653781537848253	0.12090507171617615
99.8863702647	32.2237195933	train	1.608724150744655E-4	42.32746586435964	0.4784300767168946
100.109204284	32.221960483	train	1.407021787979559E-4	35.05010239124421	0.44514680837542026
100.172867368	32.2213857511	train	1.608070192144327E-4	42.3104957492548	0.47832861921621145
100.38506361	32.219238512	train	1.562816577894265E-4	40.89559792791802	0.4712106295771979
100.395672811	32.2191218039	train	1.5982280400885345E-4	41.957461666988564	0.47679689086485166
100.204817209	32.2301058564	train	1.5525896541736896E-4	40.59990976986065	0.46957503356304287
101.223183048	32.2162928425	train	1.2832767777757066E-4	29.58182490441029	0.4225393070607501
101.308011754	32.214771838	train	1.0006178338088619E-4	21.229578644071196	0.3632797840441108
100.066972039	32.2403656587	train	1.5232531852236067E-4	39.62329710306361	0.4648265966578821
100.693038077	32.2335277971	train	7.607900294061513E-5	14.617357621944647	0.30255247136606145
101.19158703	32.225863437	train	1.3232133378060601E-4	31.296437923833427	0.43003421359153515
98.8887397741	32.2538428959	train	9.991206212635812E-5	21.19627037422866	0.3629334930298722
99.1329292341	32.2628433901	train	1.0501919664298584E-4	22.357921172205693	0.37453696796932395
102.400521048	32.2171338321	train	1.1822022873239136E-4	25.880016779513408	0.402659588212482
102.443233065	32.2249907599	train	1.1250982479494408E-4	24.117781763394866	0.39081104100058883
102.47501374	32.2241199892	train	1.255603059181711E-4	28.488121217089496	0.4172290913296743
99.5683441526	32.2796772674	train	1.4901277893389033E-4	38.322800809652385	0.4593616388920138
100.173563249	32.2755031212	train	1.602938474516206E-4	42.13755909134153	0.4775310937397775
102.305827622	32.2376784025	train	1.1027387148456375E-4	23.56817699021875	0.38604258968984323
98.9205573947	32.2899525974	train	8.96414490209807E-5	18.543179478008998	0.33824451901531616
100.69387531	32.2786152709	train	6.212905740801961E-5	10.73312351372497	0.2615880204284922
101.33059923	32.2684666183	train	1.3532237861962573E-4	32.79642706729204	0.435539490739459
102.263761826	32.2477881295	train	9.113891772379184E-5	18.988390130536626	0.3419626969387459
102.295556329	32.2469619667	train	1.377801299389039E-4	33.8414269623654	0.43996952934664857
102.380335237	32.2447198501	train	1.0157097149849998E-4	21.59126154897496	0.3667494840057092
99.6428027418	32.2973625269	train	1.9060411653619566E-4	48.662391824290964	0.5208014151254777
99.8445916065	32.2961738116	train	1.6256046526986304E-4	42.747841539184776	0.4810353902264385
100.290598673	32.2924020608	train	1.6567482536341863E-4	43.62116565172627	0.48577436767592047
100.948795765	32.2839568701	train	5.169354882328422E-5	8.005036988607042	0.22765291375292282
101.150440153	32.2806826889	train	1.334380891730305E-4	31.87109214230944	0.43209534946887823
101.192887336	32.2799524024	train	1.2115279905070567E-4	26.897829731983613	0.4085670402982217
102.518428074	32.2499598208	train	1.286801524596016E-4	29.71051165695784	0.42320871890876266
99.5472689721	32.3068340098	train	1.5868640985088335E-4	41.613436603671964	0.4750171006350903
99.6322445931	32.3064369894	train	1.942093124707367E-4	49.26613604368986	0.525475828243821
100.16329206	32.3026599482	train	1.6483283519183644E-4	43.36256818402159	0.484501707874701
102.359805428	32.2632974879	train	1.4869700570414984E-4	38.20131736885897	0.45883485032523497
102.476387052	32.2601392578	train	1.8586446811965688E-4	48.01088291947656	0.5145141381347488
102.5293726	32.2586682278	train	1.5442175571702085E-4	40.33248959159048	0.46822852972525164
100.099680962	32.3122508255	train	1.6376454884624037E-4	43.092987822762595	0.48287790856586776
101.702658713	32.2881005601	train	5.5339517322539434E-5	8.931522383547247	0.2398581010618304
101.73448368	32.2874148618	train	5.2591024828993006E-5	8.22135068265019	0.2306935124599979
102.275331376	32.2745336046	train	1.707456808268117E-4	44.85982903079646	0.49330798174678137
102.317735694	32.2734255826	train	1.6024431790405243E-4	42.11839599979488	0.4774539903097184
102.43433539	32.2703053006	train	1.5725388049194893E-4	41.20646818757383	0.4727561840702039
98.4849186095	32.3250118679	train	1.1893751606093588E-4	26.15242877209507	0.40411538775689815
99.6961131238	32.3241430807	train	1.7425784992502314E-4	45.55795482412591	0.49839781149781315
99.8554660035	32.3231634047	train	1.2273438893753116E-4	27.391429988826392	0.4117047955399266
101.151079028	32.3077277396	train	1.266171041022165E-4	28.790097082040084	0.41926843166916605
101.384588099	32.3035304634	train	1.0831405869976373E-4	23.087922577924335	0.3818012278669964
101.395200972	32.3033294276	train	1.0628740639264147E-4	22.63057025042197	0.37735313811247206
102.57246458	32.2754831397	train	1.3112783605408204E-4	30.7745149021131	0.42781483532348397
98.4636170006	32.3339442947	train	9.676359119546405E-5	20.45251713632073	0.35556312461360245
98.5379942282	32.3342385652	train	1.296382994715556E-4	30.22822250694818	0.42502059077478105
100.227375149	32.329114487	train	1.9683678505821853E-4	49.57491056084599	0.5288255031652201
101.448506266	32.3113239948	train	9.132335250440191E-5	19.055336127809447	0.34241775600136554
98.9523907866	32.3440967729	train	1.149485566683834E-4	24.870032425860636	0.39592820094823183
100.280614942	32.3376056889	train	1.8258539816751152E-4	47.413980024119674	0.5100669204841543
100.42933775	32.3360082042	train	1.61149892529979E-4	42.399470794896565	0.4788601266641306
102.329324616	32.3001647504	train	1.754830362715361E-4	45.82880431222396	0.5001493761100121
99.8769733835	32.3500784005	train	1.248771953769418E-4	28.189070350419005	0.4159032302921826
101.523296987	32.3278852725	train	5.9098604951861204E-5	9.850625240306387	0.252044550882166
102.372072408	32.3080435154	train	2.021941557441304E-4	50.37482340248948	0.5355109934930216
102.594727582	32.3018918056	train	1.8627401880406123E-4	48.065553126047035	0.5150639233925995
102.605328496	32.3015890988	train	1.3493386692053932E-4	32.61095532444027	0.4348327844144183
98.4422005273	32.360914832	train	1.3014872125316707E-4	30.40340007154783	0.42598116733598224
100.195862719	32.3564785444	train	1.4527146867953953E-4	36.89777729790762	0.4530535215200505
100.333996288	32.3550930091	train	1.5906134561324955E-4	41.70531464080289	0.475605652009914
100.355246745	32.354866428	train	1.5080286651965004E-4	39.02619722486107	0.46232867184204923
100.461495344	32.3536798438	train	1.2155911687766283E-4	27.00314123031301	0.40937633481466384
101.311211244	32.3409687277	train	1.066176456248176E-4	22.705993495316807	0.37808230633722995
102.436035368	32.3153309542	train	2.1743828637896115E-4	52.307210945145506	0.5535365373698095
102.510262203	32.3132858893	train	2.3444522887080177E-4	54.30321015068202	0.5720639753052609
102.542071386	32.3123961062	train	1.883145965312909E-4	48.32578503967408	0.5177847628587459
98.4846629596	32.3701166261	train	1.2914935074749803E-4	29.950636522243915	0.42409740522614386
101.353915337	32.3491967879	train	8.646591986601765E-5	17.67122160781748	0.3302190430242945
101.396388458	32.3483966077	train	7.470871868534788E-5	14.270578669073108	0.2987309947673918
102.203020737	32.3304819468	train	1.6339039772979983E-4	43.00395565789576	0.4823067759397046
99.0161585572	32.3801899078	train	1.1556366280870334E-4	25.028190956821142	0.39720532294491245
99.5902253137	32.3788094063	train	1.8155369873633468E-4	47.193743337066095	0.5086507857564471
99.7815675834	32.3777684528	train	1.4281436778879018E-4	35.77922316134054	0.44882997028338345
102.28821128	32.3373033203	train	1.6935023034562582E-4	44.54455107754082	0.4912569075496608
100.259993215	32.3829151529	train	1.3638104207046902E-4	33.25294194130783	0.4374562700995472
100.430047409	32.3811006234	train	1.519831416494598E-4	39.5087336153447	0.46426720271138333
101.003849028	32.3732845846	train	7.542601247777639E-5	14.446749363488905	0.3007366065066492
102.171823166	32.3493015897	train	1.6366268154542583E-4	43.068747707145825	0.4827225354764413
102.203656026	32.3484963168	train	1.9745380228968566E-4	49.68558990283549	0.5296052719875104
102.288537377	32.3463097413	train	2.2539785787502396E-4	53.13880319143368	0.5624034785011552
102.309756268	32.3457541944	train	2.579542053372336E-4	57.38710150009575	0.5952801886450225
102.468879013	32.3414741241	train	2.475407021108436E-4	55.872640457162525	0.5853148007564676
102.490092804	32.3408883236	train	2.980292187788547E-4	63.47694563792921	0.6295406389444888
99.5584450384	32.3969963289	train	1.9076269091930384E-4	48.699990323730276	0.5210089544050566
99.6541371708	32.3965360241	train	1.4741971927031278E-4	37.74457051318286	0.4566935017313467
99.7498269485	32.3960030799	train	1.3701891681900725E-4	33.4881958346738	0.438604912013658
100.366414678	32.390826629	train	1.3791502893186118E-4	33.9040969281579	0.4402106693897632
102.352524817	32.3536382444	train	2.441876232998147E-4	55.4249283361841	0.5820007269554004
102.394962653	32.352501837	train	2.1149355727226272E-4	51.40513275585815	0.5466761135114647
102.532868856	32.3487101714	train	2.5464522626228225E-4	57.012927724628064	0.5921659179882863
99.941291656	32.4037393229	train	1.352293406490011E-4	32.756758500630546	0.43537041481323974
100.430331717	32.3991374968	train	1.4318130184817453E-4	35.97167912041283	0.4494648376952114
101.907078462	32.3737196522	train	7.442115889107126E-5	14.19076059909464	0.29792371984441596
102.246742096	32.3654237081	train	2.2868108672049534E-4	53.578030825278574	0.5659592177539804
102.565043274	32.3568176145	train	1.9785481318499478E-4	49.75752245149041	0.5301106758409575
102.798374575	32.3499975079	train	7.51433512844905E-5	14.377326458632895	0.2999476340137409
98.3248877514	32.4144673525	train	1.2054911980404239E-4	26.736248059836345	0.4073605420780954
99.8137805128	32.4136480778	train	1.5352761329631167E-4	40.06411153351242	0.4667828897037422
100.483628496	32.407541218	train	1.3510062531242386E-4	32.69324319253509	0.43513633610158486
102.045385991	32.3794680435	train	1.0419570767330543E-4	22.186427748481627	0.3726946577079903
102.109079338	32.3779120063	train	1.5225370759566528E-4	39.599321205886646	0.4647096231255984
102.607830946	32.3646129709	train	1.2790139481069817E-4	29.38119664903453	0.42172764136047736
99.5267043677	32.4241961552	train	1.8267178253924087E-4	47.431891136659694	0.5101851234208176
99.9733824266	32.4215368712	train	1.3912215818511872E-4	34.480690585655864	0.4423592775720278
100.207328391	32.4195120947	train	1.31255364117465E-4	30.818404481034968	0.4280528055614228
102.109388171	32.3869199486	train	2.290750270504417E-4	53.64982261611572	0.5663819765574655
102.162467425	32.3855982684	train	2.628932159998853E-4	58.012259092352906	0.5998410961537434
102.226157897	32.3839828183	train	3.225362751529046E-4	69.47523993939599	0.6477744293092702
102.268615358	32.3828880172	train	2.977247978019715E-4	63.40137291098117	0.629302264642548
102.640015959	32.372700339	train	7.668447920862866E-5	14.777893179981639	0.3042278003033179
99.9841147786	32.4304741277	train	1.4009905254740707E-4	34.82623902174442	0.44408604565569887
100.047926592	32.4299594231	train	1.432247964347881E-4	35.99449191788171	0.44953999486067797
102.08846237	32.3964504835	train	1.5657993263265942E-4	40.97627735508853	0.47168576346790464
102.332628217	32.3902250264	train	3.286272595867635E-4	71.05652745820902	0.6520311300268387
102.396311031	32.3885234055	train	2.8389278929146145E-4	60.810787253745104	0.6181378449978592
102.438763235	32.3873711644	train	2.761519708417434E-4	59.80657032461754	0.6115913820971814
102.513048707	32.3853204347	train	3.0380000841099283E-4	65.0162604590394	0.6340021168088106
102.608547368	32.3826196438	train	1.9447489899170536E-4	49.29446431287927	0.5258165776356425
99.5799986669	32.4420040718	train	1.815395643342276E-4	47.19048691567901	0.5086313276970347
99.7608374509	32.4410414717	train	1.718682530178875E-4	45.0911399158393	0.49494600666678057
102.364804616	32.398383875	train	3.255075446120076E-4	70.26210970137771	0.6498638420333811
102.555847342	32.3931328231	train	2.6570064096520356E-4	58.400767585653725	0.6023880695118914
102.693791041	32.3891608516	train	1.1453342825667449E-4	24.768667415036383	0.395063222353093
99.9311225051	32.448918342	train	1.4581433793055666E-4	37.09667908175798	0.45397795274290603
100.218325562	32.4464671902	train	1.3356845092510954E-4	31.938798802940426	0.4323349799723154
100.399137426	32.4445880002	train	1.4015485656403108E-4	34.847884329658704	0.4441843625494805
100.441678865	32.4441081303	train	1.4182418316280475E-4	35.44760670643798	0.4471094281572931
102.216502028	32.4112752583	train	2.863012865914982E-4	61.244032755978175	0.6201299498341293
99.5056340886	32.4603666069	train	1.6720096578858295E-4	44.01249583613314	0.4880651680735105
99.60139408	32.4599456417	train	1.841451047778794E-4	47.71045857042773	0.5121923788876778
102.046899994	32.4245102911	train	1.682309215699296E-4	44.24686007256889	0.4895996739484549
102.524710953	32.412036289	train	3.1401748060652743E-4	67.30598049224707	0.6416433225313007
98.3564065588	32.4687579195	train	1.254725157532101E-4	28.44997041885694	0.4170590350563836
102.121555792	32.4316964215	train	2.6841677931966013E-4	58.631372364177096	0.60482155575379
102.259621033	32.4281960375	train	3.274718412878001E-4	70.7825739556432	0.6512315883060916
102.270240436	32.4279205242	train	2.8730656742984853E-4	61.48502476541318	0.6209552980980532
102.312716593	32.4268095409	train	3.934051090757038E-4	87.27463356658832	0.6916607642027366
102.355190396	32.4256842711	train	3.212829717613089E-4	69.00757528283623	0.6468856030560742
102.397661817	32.4245447177	train	3.393132013428918E-4	73.61238552009871	0.6592556046428888
100.133570959	32.4743198719	train	1.6803533173675043E-4	44.20235399508651	0.4893089774532991
100.176130845	32.4739293873	train	1.5479449391550245E-4	40.453873466439994	0.46882885656652445
100.388917092	32.4717612242	train	1.3348149955266683E-4	31.893638416772806	0.4321751687371734
101.175981438	32.4606147344	train	1.3744149561166456E-4	33.68274594223267	0.4393632838486525
101.824387483	32.4477328337	train	1.1183254917974773E-4	23.972072193545422	0.3893745042218956
102.079375919	32.4417512029	train	2.2558717592309108E-4	53.17446593169653	0.5626100921416918
102.153732991	32.4399095259	train	2.787066788341604E-4	60.08847166199432	0.6137765915424592
102.440473104	32.4323957727	train	3.029302269694621E-4	64.79270777396059	0.633336566845555
102.52541217	32.4300444605	train	3.886691484194194E-4	86.12409001221029	0.689071828268569
102.578494017	32.4285458881	train	3.4551456004218965E-4	74.9851954934773	0.6633122518432651
102.610341222	32.4276360389	train	2.608717228735173E-4	57.81699250766673	0.5979868415119269
102.642186986	32.4267181621	train	1.307069327675889E-4	30.603921073264996	0.4270280130372485
99.6228601076	32.4869040123	train	1.9421263297516388E-4	49.26665339021165	0.5254800914976835
99.9527778285	32.4848388143	train	1.533664314029751E-4	40.01712923052948	0.4665214559613039
101.18683219	32.4694450039	train	1.2244448536017356E-4	27.259643265969892	0.4111321431406573
102.196537901	32.4478445719	train	3.1183604396740845E-4	66.9748714155302	0.6400388284702133
98.1114100151	32.494329031	train	1.48400452631181E-4	38.114278421939794	0.45833919016037594
100.197649391	32.4917670443	train	1.5431648570223146E-4	40.298207936657725	0.4680587375196038
100.984970634	32.4818099248	train	1.3067286548575733E-4	30.58988355662386	0.4269642341475081
101.176415313	32.4786439627	train	1.273185162435744E-4	29.13091736651994	0.4206141091407736
102.685379113	32.4434867961	train	9.106691578336571E-5	18.961401243961774	0.34178487435129407
99.4845954875	32.5055542644	train	1.7811676993446365E-4	46.39861953532802	0.5038735404351026
100.272268211	32.5000548693	train	1.4482540830425793E-4	36.750073739266846	0.45229159650370104
100.719199842	32.494741388	train	7.29703585749033E-5	13.676397514076763	0.29382233737333097
102.112173879	32.4679907309	train	2.400839404864277E-4	54.97130651264048	0.5778719840427533
99.8466100234	32.5126598184	train	1.5316368345357411E-4	39.936473866475815	0.4661922386494967
100.123379186	32.5104927284	train	1.6820981981155122E-4	44.242058409424466	0.4895683272680014
100.219176427	32.5096007697	train	1.7901054701816835E-4	46.599442531281696	0.5051247834394959
100.229820299	32.5094971621	train	1.6003613641619026E-4	42.037850121504135	0.47712966189297207
100.304325843	32.5087467049	train	1.7011797583265056E-4	44.71970288601275	0.49238741266914804
100.314969263	32.5086358964	train	1.6261376343082567E-4	42.761105514282036	0.481117226071707
100.357542353	32.5081836621	train	1.5169503471802834E-4	39.381471190466634	0.46379529517354656
102.356861222	32.4707125194	train	3.1531715671344785E-4	67.64191600241965	0.642592480884225
102.399353694	32.4695709971	train	3.7341948572295117E-4	81.79757941119651	0.6804319419689452
102.537437376	32.4657622667	train	4.139360488703667E-4	91.26402691473696	0.7024029007284323
99.7402270305	32.5223515274	train	1.9891850013490395E-4	49.931433494384464	0.5314460205577908
99.9425121854	32.5209984116	train	1.6835252634499583E-4	44.276827696574045	0.4897802429498631
102.197812225	32.4838728071	train	3.1420318445057676E-4	67.35359649024932	0.6417792513319599
102.590897254	32.4732605305	train	3.763106088652729E-4	82.77850301486573	0.6821066371358432
102.612139082	32.4726520232	train	2.742930248934026E-4	59.518973410934414	0.6099856965176267
102.654620809	32.4714242869	train	1.2062442908745787E-4	26.760888774288006	0.4075113219906629
102.718338517	32.4695558836	train	7.037583600468845E-5	12.920014597613934	0.2863669409247064
103.599112395	32.4404159824	train	7.334397845494181E-6	0.5099453975728847	0.04014171601746166
99.2930620037	32.5332092302	train	1.6321717778209558E-4	42.9498136463129	0.4820419324275763
99.4740920806	32.5326571003	train	1.8764484036596014E-4	48.24854170551745	0.5168951041367973
99.6444677828	32.5318994347	train	1.9686693893505234E-4	49.580319504188566	0.5288636708554322
99.7083568766	32.5315558125	train	2.0183871970397329E-4	50.27585107102149	0.5350733245612295
100.687785701	32.522225013	train	9.396471941622468E-5	19.758084201975528	0.3488664715780038
102.049329435	32.496577085	train	2.2582549419347775E-4	53.21935907666324	0.5628699053083116
102.059959028	32.4963188183	train	2.470103680453877E-4	55.79767061259002	0.584794138749809
102.293774766	32.4904103248	train	3.180129565719394E-4	68.48938117043738	0.6445452907308867
102.442529988	32.4864247709	train	3.089676263973141E-4	66.31900581261414	0.6379070481198124
102.485026024	32.4852538326	train	3.797353362698753E-4	83.85253283063388	0.6840678540935112
102.750568884	32.4776113782	train	7.462931857681477E-5	14.251077632810674	0.2985082781389155
98.1961557348	32.5400024059	train	1.1413549049517185E-4	24.597222737918887	0.39423173430260844
100.145010973	32.5373585909	train	1.773659282770355E-4	46.25848559225407	0.5028174990533789
100.634732246	32.531945374	train	8.420279149284157E-5	16.928230009195115	0.32437963164372274
101.198782038	32.5233464173	train	9.55178227350536E-5	20.167692132610306	0.35259955549410316
98.2280252599	32.5492227851	train	1.437121310831008E-4	36.229371539833096	0.45038069165932637
99.633946251	32.5499945225	train	2.463259533168511E-4	55.70543355917391	0.5841202706031384
99.6445966659	32.5499403698	train	2.1576975008706105E-4	52.09357437727154	0.5516320394417196
100.01733965	32.5474767849	train	1.5275862269296993E-4	39.77178823898681	0.46553329228159657
100.475202705	32.5429380315	train	8.079759342960101E-5	15.944412854471329	0.31539899768891266
102.071201428	32.5140758425	train	2.811598336647956E-4	60.34232623818063	0.6158519187172558
102.177509525	32.5114331193	train	3.138666839326352E-4	67.26735443213504	0.6415328686562156
102.188139565	32.5111639171	train	3.1581132369986383E-4	67.77146448019677	0.6429520549029673
102.230658298	32.510078147	train	3.214446034889861E-4	69.04866472066814	0.6470004820186381
102.783181462	32.4946595514	train	6.186446388250313E-5	10.64902457668838	0.2607644796165795
99.9322386675	32.5571571175	train	2.0220418825684793E-4	50.37761698856955	0.5355233351482899
100.006791222	32.5565821313	train	1.9642569564130288E-4	49.501192488757056	0.5283045434785028
100.070691663	32.5560541069	train	1.7574999128910947E-4	45.90838565673651	0.5005294014951307
100.187837926	32.5550017326	train	1.7628439820540262E-4	46.04582235383713	0.5012884260026457
102.34790701	32.516024002	train	3.053250649137664E-4	65.43171802144028	0.6351632643904473
102.401049348	32.5145968753	train	3.617724761642437E-4	78.80093868134998	0.6735027649559322
102.464815152	32.5128547677	train	3.6959623897612256E-4	81.002038391282	0.6781900248886334
102.539201565	32.5107815701	train	3.973467426516887E-4	88.15222527306803	0.6937828304177719
102.634829875	32.5080515881	train	3.5881854278229915E-4	78.1306430952179	0.6716973420168996
98.1959144748	32.5670627991	train	1.2292745174214204E-4	27.479194046645407	0.41208553896692385
99.4636288518	32.5687797111	train	1.910390960003934E-4	48.765519470174105	0.5213702789237774
99.4849347153	32.5686993165	train	2.0970944402170605E-4	51.16402593856029	0.5445758614460623
99.8045101285	32.567060082	train	1.6104890144658993E-4	42.37326377951645	0.47870368719262535
100.262508545	32.5632940437	train	1.712758273485266E-4	44.97732429645747	0.4940828782652247
100.283808551	32.5630782807	train	1.5572618237282452E-4	40.744062434958714	0.4703235090872689
100.50744403	32.5605949744	train	7.833725542657931E-5	15.282031766810778	0.3087602623549727
102.326981218	32.5255943964	train	3.589476699505259E-4	78.1619178063272	0.6717766808505321
102.688319154	32.5155059533	train	9.924893403440457E-5	21.048745231612298	0.36139520121264646
102.730817381	32.5142510441	train	7.297310405290477E-5	13.677382261331097	0.2938301440370517
98.8563771941	32.5785737041	train	1.291908794996939E-4	29.974372403211657	0.4241759309745694
99.9111199026	32.5753529995	train	2.1482898096898424E-4	51.90607417733275	0.5505510477674601
102.274155448	32.535996928	train	3.502179771469431E-4	76.00952869878996	0.6663251787540995
97.6844030445	32.5807895357	train	4.110219059453668E-5	5.688833133095967	0.18986563864736616
98.3768793183	32.5861317417	train	1.324499644044762E-4	31.360574907111154	0.43027238234745296
98.6432548477	32.5871703424	train	1.6606311986407067E-4	43.75654599106505	0.4863591562305916
98.8457073192	32.5875820233	train	1.293408230141474E-4	30.059616457619896	0.4244592775123595
100.3905834	32.579982015	train	1.0715033034254396E-4	22.832124456224395	0.3792548818371067
102.77406648	32.530984705	train	6.996176458699093E-5	12.75392278813973	0.28516251002783755
99.1227632285	32.5966377402	train	1.3893800106947588E-4	34.40617170381996	0.4420325572135783
99.463768159	32.5958417642	train	2.2417692323016482E-4	52.9690586169324	0.5610662994699782
99.6555750951	32.5949873288	train	2.4073717874744367E-4	55.055960386352105	0.5785346612105625
99.7834412776	32.5942550502	train	1.9912873255907465E-4	49.96580555879921	0.5317090470234213
99.9006475308	32.5934695	train	1.9324009259900145E-4	49.11512810483948	0.5242281467083729
100.081774651	32.5920404663	train	1.6582643402988318E-4	43.674024584001145	0.48600285536634824
100.124390851	32.5916662872	train	1.6449299237086872E-4	43.26632661858894	0.48398625263859085
101.955723262	32.5619243109	train	1.485968780032606E-4	38.171929679311226	0.45866759789351247
102.072736183	32.5591160383	train	2.592585263170583E-4	57.616019181562386	0.5964947305598615
102.157826109	32.557005395	train	2.663764490553975E-4	58.469052414824574	0.6029963468676816
102.200367706	32.5559285238	train	3.4734753607503145E-4	75.37956226641435	0.6644928720266686
102.253541489	32.5545622374	train	3.7558599304582006E-4	82.46560276059535	0.6816885508863616
102.327978678	32.5526117438	train	4.194095126114605E-4	92.26453694779929	0.7051415028461313
102.349245118	32.5520463847	train	3.6879934765572496E-4	80.76546629610523	0.6777187677232237
102.391776202	32.5509049018	train	3.37782526635508E-4	73.17601129722055	0.6582392197470205
98.0250961986	32.6019356346	train	9.872291761165781E-5	20.92284607628099	0.36016968051611964
99.2080364462	32.6055464091	train	1.7791745121063823E-4	46.361419523285804	0.5035936409004068
99.5916996589	32.6043251464	train	2.741625932000153E-4	59.49958668361928	0.6098725360991684
99.6023565834	32.6042744973	train	2.537148839385517E-4	56.91961497051169	0.5912816686077192
100.007295377	32.6016800676	train	2.0975657821776784E-4	51.17000809836415	0.5446315979076265
100.017950897	32.6015941704	train	1.947763925481283E-4	49.3264139335489	0.5262028033997482
100.177777959	32.6001972927	train	1.5356793859517054E-4	40.07586580298802	0.46684825644856964
100.263014313	32.5993691794	train	1.4466089417031604E-4	36.68513161913094	0.4520100503711293
101.998575236	32.5699243115	train	1.6661902354112493E-4	43.88267643263141	0.48719406014494954
102.264502243	32.5632926153	train	4.0872606830544397E-4	90.42797698243524	0.6997484516071777
102.434648233	32.5587538322	train	3.312283356888021E-4	71.68349370216383	0.6538177107756877
102.562232104	32.5551990312	train	3.422528373531034E-4	74.27703873295498	0.6611906981597362
102.604755021	32.5539854054	train	3.83092156477998E-4	84.93935528655953	0.6859668400820619
102.647275366	32.5527574385	train	3.8960319410807264E-4	86.30542989824765	0.6895858648603014
102.689793112	32.5515151333	train	2.4912506227186794E-4	56.16257509014768	0.5868625172127382
102.732308227	32.550258493	train	1.2209410304332517E-4	27.158084858780047	0.41043853613587783
99.2826676014	32.61442154	train	2.3623231627423606E-4	54.51463842086533	0.5739219430194288
99.5171523123	32.6136749515	train	2.514782440587296E-4	56.65443810638305	0.5891400687824836
99.8263106999	32.6210420546	train	1.9736396018813884E-4	49.66947420269773	0.5294918926769421
99.8796021075	32.6206800945	train	2.1415332007343926E-4	51.74536590042415	0.549771457275591
102.509776897	32.5747039525	train	3.2238793927937817E-4	69.36982602466061	0.6476694649857927
98.1420531398	32.6298503989	train	1.0376712987734019E-4	22.09489858464609	0.3717315424518615
98.451188023	32.6315821017	train	1.574792437042851E-4	41.28098700416955	0.4731131577737744
99.2720635926	32.632486714	train	2.445718954214964E-4	55.47779641644354	0.5823832139776989
100.785535746	32.6200856271	train	7.940202515688264E-5	15.58296307503528	0.3116490701627147
101.275535844	32.6121605322	train	6.430977624802784E-5	11.335088821204767	0.2683062081128029
102.159090312	32.5930343613	train	2.826051030176539E-4	60.5282487483854	0.6170641843744407
102.786584108	32.5756713047	train	7.924835846047419E-5	15.543379081256353	0.3112336515689988
102.80784533	32.5750279895	train	8.354233476949607E-5	16.76400880426302	0.3226562535112725
99.5386306972	32.640646924	train	2.752337401740374E-4	59.67273739584476	0.610799905750592
99.5706146066	32.6405056299	train	2.685444742727213E-4	58.64073809032194	0.604935229359644
99.6025982859	32.6403561887	train	2.4931224029596185E-4	56.213053745659444	0.5870446033807144
99.9010991781	32.6385685673	train	1.8410735308825406E-4	47.70356742556199	0.5121411513461341
100.071657576	32.637228512	train	1.7542300303735324E-4	45.810907943258364	0.5000638357870081
100.316813241	32.6348964196	train	1.340934407264111E-4	32.260162561939346	0.43329797073378834
102.244530034	32.5998697202	train	4.1940620396311727E-4	92.26387954113021	0.705139862616418
102.350921112	32.5970740033	train	3.7427797468842324E-4	82.05767224385585	0.6809310642499956
102.446660304	32.5944810239	train	3.0431652471916716E-4	65.17869146058825	0.6343962088417207
102.584928157	32.5906071698	train	2.6446734084040907E-4	58.276152788109925	0.6012731898997045
98.1418809204	32.6478901679	train	1.3866145549224626E-4	34.2942679790039	0.44154120709861333
98.4190908003	32.6494791138	train	1.41363095613965E-4	35.259290049506326	0.44630457274548985
99.9438345522	32.6472749363	train	1.8138747597983639E-4	47.15544731752588	0.508421858416456
99.9971397514	32.6468628129	train	2.0046336590155486E-4	50.12198057938368	0.5333719729752858
100.402218463	32.6429912922	train	9.890474425619994E-5	20.968390421652803	0.360593834463158
102.287417512	32.607768277	train	4.4938431601892733E-4	95.5676096845657	0.719288198649066
102.606558847	32.5990007636	train	3.4922162517956484E-4	75.7724351143633	0.665691443211863
102.649100356	32.5977706802	train	4.1689017041801797E-4	91.8750800889826	0.7038872581989507
102.681004779	32.5968386919	train	4.2152069601926516E-4	92.60811289431301	0.7061843936181301
102.734175526	32.5952674279	train	2.965655955689223E-4	63.167689993338655	0.6283917459910521
102.776709127	32.5939942651	train	1.9951527494584798E-4	50.02421695454831	0.5321918889697009
102.819240032	32.5927067486	train	1.8098995515126984E-4	47.063862592671555	0.5078735138499809
98.3870424391	32.6583473726	train	1.4392239713073845E-4	36.344232795155385	0.45074262732442866
98.5150038938	32.6589070694	train	1.321586217777698E-4	31.208526534990728	0.4297326553280855
99.3148011795	32.6594493372	train	2.340796377190276E-4	54.25995190820182	0.5716818856155653
99.4747575635	32.6589462153	train	2.548219836035909E-4	57.029056569346686	0.5923334857117536
100.02922567	32.6556240985	train	1.7274990191161867E-4	45.251367875546784	0.49622507684806855
102.032312612	32.6232079242	train	2.4504047689470767E-4	55.539921162337286	0.5828486725604924
97.8218196238	32.6633342559	train	1.4231745428782138E-4	35.61439231328451	0.44796787534481664
98.1203813983	32.6657822048	train	1.382350290757776E-4	34.06528030448838	0.44078185912535583
99.7200864859	32.6667990289	train	2.139950676792366E-4	51.726058970641965	0.549588471570441
102.139068148	32.6295975967	train	2.2819399793414704E-4	53.50157167617011	0.5654353551323458
102.490255839	32.6203177169	train	2.829031880663423E-4	60.600540636449054	0.6173132615578236
103.383382615	32.5922826464	train	1.9838645351381725E-5	2.0236856651399826	0.10162362638753537
98.0563061005	32.6743370525	train	2.373187323714208E-4	54.612434041641734	0.575043584606388
99.4748529725	32.6769873088	train	2.989470890176359E-4	63.75061844355901	0.6302575174639634
99.5281814962	32.6767741571	train	3.2596663498772637E-4	70.41070491023419	0.6501844679261078
99.5601783298	32.6766353877	train	2.7930434654346517E-4	60.145968084056754	0.6142842715790039
99.6028404205	32.6764376708	train	2.508151607932179E-4	56.55586876620134	0.5885008417088359
99.7521541287	32.6756314494	train	2.409437993167229E-4	55.07474017861121	0.5787438344108556
99.9547833318	32.6742531569	train	2.084086176628723E-4	51.00466306406448	0.543032224008845
99.997440251	32.6739213049	train	1.9259703856970334E-4	49.014937976298384	0.523396713062384
100.381316637	32.6702823613	train	1.2448165975713246E-4	28.011881985143994	0.4151327668299146
102.150028436	32.6383380189	train	2.925292922583605E-4	62.352045409084425	0.6251861474477552
102.213898136	32.6367176971	train	3.624374053169725E-4	78.91436900945808	0.6739064303040273
102.224542586	32.6364444917	train	3.858796689680285E-4	85.52051347855956	0.687526499873893
102.277762662	32.6350649602	train	4.0472448238496587E-4	89.79943831292431	0.6976772970122584
102.309692953	32.6342264389	train	3.8398073269944004E-4	85.16083606650693	0.6864657011433697
102.3522646	32.6330958101	train	3.876567839418938E-4	85.93869383999973	0.6885127642026998
97.8535762173	32.681668578	train	2.128629840244452E-4	51.58794377977403	0.5482751036701898
97.9815542817	32.6827728061	train	1.9340708218457868E-4	49.14114568233957	0.5244435808514031
98.0242151397	32.6831118792	train	2.5138941578986573E-4	56.641233514581685	0.5890545515741875
99.2295589031	32.6866966492	train	2.330659464912227E-4	54.12443585106707	0.5706188705073583
99.6668997685	32.6851341276	train	2.0846453804342104E-4	51.00893187909884	0.5430987976556916
99.8588891299	32.6839666377	train	2.2690805141391471E-4	53.359777700274144	0.5640462276910797
100.285483374	32.6803207184	train	1.396518827989006E-4	34.66479830744525	0.4432969531075743
101.585897002	32.6602533781	train	7.790310063668044E-5	15.110978819808311	0.3075753938956044
101.649814363	32.6589192957	train	8.223697818127104E-5	16.39723939311675	0.3192240991081375
102.480314028	32.6386217622	train	2.5059538779350303E-4	56.52319884268135	0.5882885365245301
102.618644667	32.6347061575	train	3.0569930781705216E-4	65.52077801580108	0.6354470805167204
102.639923904	32.6340902684	train	3.778962601056475E-4	83.29409755368448	0.6830177003190928
102.693119141	32.6325348148	train	4.2765159775823373E-4	93.31526703260431	0.7091715670081015
97.8961238134	32.6910703057	train	2.0693049712448093E-4	50.89182722291021	0.54126544906381
99.0588887006	32.69591367	train	1.379280336302447E-4	33.910138515162885	0.44023390509418536
99.9016424874	32.6926870125	train	1.9347895234607195E-4	49.15234331176138	0.5245362408824525
102.767963338	32.639320776	train	4.099400830430972E-4	90.53625861473427	0.700371206449353
102.81051611	32.6380346366	train	2.625148018115046E-4	57.975693610720455	0.5994952906698261
98.0986920485	32.7017097638	train	1.7793592824270516E-4	46.364867999185115	0.5036196011297742
98.3760656393	32.7033963561	train	1.3523877527775238E-4	32.76101076850734	0.43538756477822255
98.4614155614	32.7037919092	train	1.462112519826286E-4	37.26989692819202	0.4546518672988256
98.4827532934	32.7038817231	train	1.448541282708632E-4	36.76141097502215	0.4523407176101549
98.5147600644	32.7040096378	train	1.3609363238686211E-4	33.127148727272555	0.4369371846142227
99.2189357389	32.7047572173	train	2.1760132211555327E-4	52.31807438861118	0.553721762025264
99.3683054813	32.7044075326	train	2.830442968775167E-4	60.63476248832353	0.6174310578466902
99.3896437819	32.7043430565	train	2.7436261591060404E-4	59.53034836395063	0.6100460457014124
100.083078538	32.7002717511	train	1.8131508202058548E-4	47.13876849125402	0.5083220884230796
100.445724741	32.6966156185	train	1.1311529675061429E-4	24.234267814795224	0.39208956829658614
102.395855795	32.6589657878	train	3.4254383469238206E-4	74.3337753118065	0.6613810600207246
102.736421784	32.6492775975	train	4.669056392856458E-4	97.01631806409836	0.7269459377906042
99.0482300317	32.7139598269	train	1.4719153063860982E-4	37.66428147593718	0.45630916200995336
97.8957905868	32.7181276792	train	1.998633513103327E-4	50.06010929895547	0.5326258306245768
98.3866108328	32.721489526	train	1.3464096632537565E-4	32.47385363007098	0.4342988245067314
98.3972816549	32.7215412743	train	1.3281255929519704E-4	31.543026523008148	0.4309426824992692
98.4826491665	32.721922571	train	1.3976655036934923E-4	34.70394121542755	0.4434995133044197
99.0375632903	32.7229842596	train	1.5508330745962217E-4	40.54571318632658	0.46929308435015665
99.3256942398	32.7225668854	train	2.470454762494401E-4	55.80263362887064	0.5848286470701959
99.3790509334	32.7224169365	train	2.894811820427564E-4	61.819744709116435	0.6227284711299745
99.432407201	32.7222442834	train	2.971401359153706E-4	63.262243623767255	0.6288435886216596
99.5284472183	32.7218762951	train	3.593930635075E-4	78.269792508573	0.6720500473481051
99.5604601471	32.7217372866	train	3.3315265268539653E-4	72.145421685913	0.6551276891948893
99.6351560772	32.7213811513	train	2.5281878719490163E-4	56.828646956189104	0.590426335283665
101.672192887	32.6945114071	train	1.0670546710227044E-4	22.726051017729585	0.37827592877639477
102.226161482	32.6814771557	train	3.653559672358866E-4	79.62391103139052	0.6756664896909914
102.268759118	32.6803734337	train	3.598267118549187E-4	78.37995112337403	0.672315767911731
102.332651171	32.6786907989	train	3.6552853750866545E-4	79.76405237348791	0.6757699646837032
102.353947333	32.6781227082	train	3.7506374871836847E-4	82.25254211482324	0.6813865456625411
97.8529993864	32.7267635413	train	1.9895947619577662E-4	49.938132897720244	0.5314973097995629
99.6565636303	32.7302914062	train	2.2736562816454313E-4	53.41023207433119	0.5645415358468701
99.7205936865	32.7299397181	train	2.480993654451007E-4	55.95161502445081	0.585861864937418
100.051394776	32.727601829	train	2.015890977428786E-4	50.23806187383961	0.5347654572625231
100.126086021	32.7269531549	train	2.0245397877238972E-4	50.44717197711499	0.5358304076192699
102.215834858	32.6907574109	train	3.7169585642129956E-4	81.50558044260703	0.6794251004884764
102.641750917	32.6791032967	train	3.481251413105188E-4	75.52196703481276	0.6649912300520087
102.684328678	32.6778585927	train	3.9020245352861416E-4	86.53627708706578	0.6899147632913731
102.737547167	32.6762824561	train	4.296165872032585E-4	93.5440914491439	0.7101161615705768
102.78011895	32.6750053452	train	4.306662320339201E-4	93.7058108037429	0.7106182288259418
102.812046014	32.6740380631	train	3.706262305667661E-4	81.28306829234818	0.6787970924142189
97.8315420121	32.7355853615	train	2.019091558363634E-4	50.295464243166776	0.5351601221572638
99.1763292583	32.7409073964	train	2.076705706377394E-4	50.94832249187886	0.542151752069795
99.2083502757	32.7408582628	train	2.625066455426701E-4	57.97490581603152	0.5994878306629432
99.2830656326	32.7407118078	train	2.451291664450151E-4	55.55134044610857	0.582936654282603
101.448871855	32.7171077547	train	6.173094325636694E-5	10.60658611297845	0.26034820219405896
102.397220516	32.694985568	train	3.438087427496601E-4	74.58221327112398	0.6622060457384149
102.471762957	32.6929422206	train	2.932782807143741E-4	62.50978231488794	0.6257851602660288
102.588885623	32.6896419989	train	3.104546565507914E-4	66.65058645941524	0.6390153369338648
102.599532183	32.6893365715	train	3.1555378680864937E-4	67.70394558185924	0.6427647519418115
97.5859843332	32.742075308	train	1.533454719078771E-4	40.01038363157499	0.46648744125122854
97.7994086823	32.7443016198	train	2.105024467790342E-4	51.264678568823584	0.5455117792899701
98.0875650968	32.7467307946	train	2.1949232345559245E-4	52.44407612651492	0.5558589504512705
98.9308264068	32.7500330735	train	1.4222584662538956E-4	35.5856939182446	0.44780865076765697
98.9735256913	32.7500493666	train	1.5107303690945384E-4	39.12793897330328	0.4627736475349175
102.493410554	32.7013542911	train	2.705595628761271E-4	58.841986434116635	0.6067204347295004
102.866030971	32.690408423	train	2.493328496374588E-4	56.2186117263828	0.5870646422718258
97.959386452	32.7547521746	train	2.1123776149447059E-4	51.36888292472213	0.5463761819437641
98.493115983	32.7580477456	train	1.4086723226671872E-4	35.10234148873416	0.445436394975077
98.9308194333	32.7590537998	train	1.4377100873651035E-4	36.25754171427004	0.45048208715919474
99.0055507283	32.7590727726	train	1.4425351870939667E-4	36.5243197454667	0.45131162892456606
99.229743881	32.7588622965	train	2.501044789075363E-4	56.40744622707702	0.587813516462753
99.3792037244	32.7584991565	train	2.6883016521611695E-4	58.66169195790842	0.6051893137756009
99.4752833691	32.7581715835	train	3.3019896325488745E-4	71.39322172280698	0.6531128717907118
99.5179848982	32.7580023517	train	3.6534737882694E-4	79.6169365326146	0.675661338263262
99.5606860543	32.7578185702	train	3.359355744055277E-4	72.8077814705339	0.657004721778394
99.8595811237	32.7561247559	train	2.1274162743390877E-4	51.57313817014078	0.5481338591699414
101.790530452	32.7279980942	train	2.0329581554223887E-4	50.57549277962341	0.5368623110456462
101.939750953	32.7245852739	train	2.2509930494522498E-4	53.0825633574673	0.562077253640007
101.982380691	32.7235776251	train	2.2836456632274716E-4	53.520379277887024	0.5656189447704006
102.025008287	32.7225555109	train	2.2148463769506628E-4	52.70459945096516	0.5580886087067489
102.216805163	32.7177770547	train	3.475724736343412E-4	75.4207537953261	0.6646371842076017
102.238113092	32.7172280466	train	3.431806848632158E-4	74.45748601725765	0.6617969231551569
102.280727205	32.7161191933	train	3.3932986564605796E-4	73.61496469279255	0.6592666366591176
102.525711749	32.7094630051	train	2.857325201261733E-4	61.100572719054675	0.6196613913536343
97.7884927185	32.7622363558	train	2.3446994128412175E-4	54.30613384808499	0.5720897783538698
97.8311886905	32.7626419355	train	2.5228689542302143E-4	56.774646586314695	0.5899169440413616
97.8952342167	32.763223035	train	2.138672094669672E-4	51.710460157500485	0.5494405216933506
97.9592815324	32.7637714077	train	2.396905565602942E-4	54.89774625121079	0.5774719096759285
98.2795413258	32.7660222705	train	1.2920952523605932E-4	29.98502942889925	0.42421118079700526
98.9414894271	32.7680799538	train	1.4706867109069363E-4	37.62105287710203	0.45610200351874325
99.1763825916	32.7679694668	train	2.1022729899689517E-4	51.22975085752873	0.5451874804374574
99.1870595011	32.7679539818	train	2.442723523960704E-4	55.4365853479953	0.5820851226487076
99.4219485265	32.7673831379	train	2.876474792610166E-4	61.54766344613039	0.6212343772611061
99.8596677968	32.7651444613	train	2.1577966166707054E-4	52.095148664564135	0.5516434006724961
99.8916938842	32.764920629	train	2.3431877023873205E-4	54.288248974313774	0.5719318869420206
102.131882893	32.7289442143	train	2.8233351395190036E-4	60.49017785198329	0.616836964546603
102.142539139	32.7286772969	train	3.228086158804962E-4	69.54957057939848	0.6479669782931428
102.366287005	32.7228633169	train	3.547991292115022E-4	76.88757945953141	0.6692083934197803
102.398245654	32.7220002339	train	3.607629645127869E-4	78.59892212850383	0.6728879963555824
102.526066409	32.7184666634	train	3.811704132136208E-4	84.23108958445944	0.6848824943869725
102.558018074	32.7175629671	train	3.9377323428769237E-4	87.42201968488051	0.691860196966276
102.920033554	32.7067539543	train	2.432433005056089E-4	55.29500859843055	0.581057807811919
97.7349964221	32.7707274409	train	2.054737426708302E-4	50.780622412569244	0.5395107945702645
99.9665174701	32.773385952	train	2.4300249247037953E-4	55.26187827797454	0.5808166766024562
99.998545532	32.7731347545	train	2.579896172187092E-4	57.394477195463104	0.5953132596043833
100.094627239	32.772332049	train	2.270456248972106E-4	53.374947142290175	0.5641952637892503
100.105302744	32.7722383123	train	2.1500112602726708E-4	51.949058776867844	0.550749240673202
102.473159966	32.7289589317	train	3.606548717684266E-4	78.57609371361809	0.6728220331995494
102.643582005	32.7241159103	train	3.988503491471418E-4	88.39769078358974	0.6945846542095416
102.782019213	32.720010911	train	3.584190284989925E-4	78.03388039248048	0.671451627745163
102.813962232	32.7190419654	train	3.9354018455024526E-4	87.32871367091369	0.6917339716584582
102.856550528	32.7177374203	train	3.920876701051423E-4	86.90668492267082	0.6909449183068714
102.931073377	32.7154197769	train	2.513487914944702E-4	56.635194589757674	0.5890154296789075
98.5143197977	32.7851934383	train	1.4233050953902773E-4	35.618482197760535	0.44799055938679905
98.8240074935	32.7860113807	train	1.3207373523107648E-4	31.159901712069853	0.4295752062521061
99.7850973155	32.7836746167	train	2.047445335149941E-4	50.71472594366928	0.5386274142793921
102.334998374	32.7417291513	train	3.697468900060387E-4	81.04477361408354	0.6782789604443086
102.622646071	32.7337366059	train	3.706460530890771E-4	81.2871919324456	0.6788087531629549
102.697202445	32.7315570364	train	3.7952759120245434E-4	83.77238208263547	0.6839495757404356
98.3113607009	32.7932624699	train	1.3476354922242674E-4	32.52691109663189	0.4345224167371295
99.3152770486	32.7947588703	train	2.598297497876134E-4	57.69921655978488	0.5970243432937231
101.812982402	32.7635607791	train	2.708072391844502E-4	58.89104363036685	0.6069387431252586
102.44189437	32.7478501388	train	3.483482648255894E-4	75.57288185100062	0.665133954044609
102.740178917	32.7392932056	train	3.8372729486211746E-4	85.11051437137829	0.6863235786760921
97.8520737755	32.7989147878	train	2.0864724536939113E-4	51.029214217718405	0.5433161769843481
97.8947882259	32.7992990796	train	1.7142609927967058E-4	45.010628750505454	0.4943020945194624
98.5249025236	32.8032751172	train	1.3580076910854293E-4	32.99908428303971	0.43640726315401107
98.9201032403	32.8041508765	train	1.463582281759776E-4	37.33525893763706	0.45490099416686197
99.0055535297	32.8041762413	train	1.5392073036598594E-4	40.17869974744186	0.4674194442703697
99.283265583	32.8038559848	train	2.856699620212823E-4	61.084793680407586	0.6196097844636739
99.3473520624	32.8036946193	train	2.8095037495351526E-4	60.31594016965066	0.6156755914747917
99.4648424025	32.8033136046	train	3.0056828572403414E-4	64.26095324276703	0.6315169558527687
99.4755232264	32.8032735012	train	3.228354108927127E-4	69.55253028241525	0.6479859113945553
99.550288367	32.8029672711	train	3.2625629920037886E-4	70.50250290666537	0.6503864656708068
100.009527078	32.8001070494	train	2.2962072725293372E-4	53.749271166616836	0.5669662384359664
100.073601084	32.7995740912	train	2.3794335478908186E-4	54.66809506852246	0.5756857899073932
101.75994144	32.7737575648	train	1.9922109934175305E-4	49.98090711611858	0.5318245158108637
102.303696177	32.7605879588	train	3.145595039864884E-4	67.44495975952887	0.6420397763860478
102.346328109	32.7594554917	train	3.246600647988698E-4	69.75413337096644	0.6492704208148413
102.420928186	32.7574388625	train	3.4393228406533085E-4	74.60729483580171	0.6622864051949529
97.7665228316	32.8071210786	train	2.0859264559693012E-4	51.02228454475469	0.5432512375961366
97.8199193117	32.8076357544	train	2.4036701969434737E-4	55.02231654273951	0.5781594092595123
98.332584395	32.8114181882	train	1.351457304108727E-4	32.71550055751455	0.43521838526877454
98.5675822691	32.8124503182	train	1.398844733716065E-4	34.74419539721838	0.44370767053464366
99.4221615435	32.8124853191	train	2.585764712533947E-4	57.51667943796773	0.5958605334408654
99.8601017429	32.81024279	train	2.0482983919049307E-4	50.722924488406186	0.5387309304978836
99.9669078079	32.8094635175	train	2.3810972125001015E-4	54.682920229759006	0.5758565123085749
102.357324068	32.7681753012	train	3.403141179517988E-4	73.76732225894989	0.6599169616235018
102.442588022	32.7658589383	train	3.6966976756646345E-4	81.02386672875674	0.678233438009229
102.485216304	32.7646790556	train	3.9405655220544624E-4	87.52374020961682	0.6920135095707991
102.623740771	32.7607445624	train	4.580454630009062E-4	96.48687071429327	0.7231265240114639
97.7557180104	32.8160339287	train	2.561430785552814E-4	57.14960452043384	0.5935815496686828
100.020412323	32.8180589374	train	2.6193131669365624E-4	57.91933616514854	0.598960912797369
101.995149643	32.7863820909	train	2.666065114828631E-4	58.49229832410869	0.6032029956918068
102.133776927	32.7829874386	train	2.956657456316557E-4	63.01959929973379	0.6276818511797123
102.549511769	32.7718854662	train	4.3568420614146976E-4	94.2796402055684	0.7129945985437647
102.560168569	32.7715827086	train	4.553859264179368E-4	96.32670934536753	0.7219591223012456
102.688037566	32.7678791214	train	3.905096340951599E-4	86.58279913639356	0.6900830866768729
102.730655307	32.7666156793	train	3.761453805817695E-4	82.70635982100605	0.6820114010026335
102.794576886	32.7646934209	train	3.55864139015037E-4	77.22039770262637	0.6698715489472197
102.837187872	32.7633938561	train	3.7276891917300935E-4	81.67760345868705	0.6800526637135996
102.84784019	32.763066708	train	4.540802456178548E-4	96.21619773479222	0.7213823842669472
102.890447728	32.7617490894	train	3.9498547685586327E-4	87.71890987824564	0.69251511275258
98.1615162565	32.8284299057	train	1.3608671157446504E-4	33.12411963227396	0.43692467324690043
98.5140744399	32.8302950922	train	1.4936451471021775E-4	38.5150385323816	0.4599472158298571
98.7277587903	32.8309422366	train	1.1953556830604415E-4	26.388402677698764	0.4053237752569476
99.2619827236	32.8309641278	train	2.981722278512106E-4	63.512461210144025	0.6296525151982064
102.230061586	32.7895539357	train	2.864663908238056E-4	61.284323430612716	0.6202657490880865
97.7020554778	32.8335283734	train	1.9243715235480957E-4	48.98934117301735	0.5231895376635999
98.599506849	32.8396181178	train	1.4837060080069732E-4	38.105516847281685	0.4582892453703067
98.7170458134	32.8399390486	train	1.2069011479411757E-4	26.777912950911524	0.4076427715024659
99.1765251636	32.8401344149	train	2.484171649870605E-4	55.996540258973425	0.5861724226160306
99.3688631895	32.8397153368	train	2.478853863170128E-4	55.92136620013529	0.5856524991506419
99.8283102638	32.8375178706	train	2.0940090599476618E-4	51.12486702768588	0.5442106761820759
99.9244661382	32.8368445247	train	2.500636658578981E-4	56.39782000593772	0.5877739750162188
101.963753623	32.805160864	train	3.303209512947689E-4	71.42704098692855	0.6531965501583912
102.667467188	32.7865097577	train	3.9842370431384397E-4	88.30172711143241	0.6943575656015256
97.7873911106	32.8434040986	train	1.67480250735774E-4	44.07604641745375	0.48848217890013196
97.84080971	32.8439103646	train	1.9170815699139454E-4	48.87263272768968	0.5222426416681735
97.90491375	32.8444877935	train	1.6808469265775744E-4	44.21358597447538	0.4893823716353489
97.9369664435	32.8447641974	train	1.7732480884929776E-4	46.25080924853518	0.5027595356720139
98.3216287195	32.8474407577	train	1.296361193369724E-4	30.2269868330993	0.4250164810253341
98.5139761434	32.8483356621	train	1.5929446087467234E-4	41.762496684307315	0.4759709173395305
98.5246623457	32.8483767107	train	1.440366313434649E-4	36.40971881310705	0.4509390614731033
98.5567210797	32.8484943814	train	1.3764017030114468E-4	33.77640597504431	0.4397191234110429
98.5994663361	32.8486385002	train	1.4327561449198193E-4	36.020518981955085	0.44962778074421117
98.7063306752	32.8489349187	train	1.2318773832799027E-4	27.596768028965926	0.41259807646750585
98.9841829568	32.8492785084	train	1.5110983147872666E-4	39.14179520608183	0.4628341919021988
99.0696764573	32.8492601101	train	1.563507917365791E-4	40.91429775252895	0.4713208318675338
99.2192894502	32.8490873672	train	3.166848298743373E-4	68.0243717353197	0.6435858834081446
99.25134917	32.849027079	train	3.2970617339595247E-4	71.25660349029879	0.6527744284282379
99.3582140917	32.8487667998	train	2.766203180483657E-4	59.86105406559586	0.6119938393567589
99.3902732749	32.8486709208	train	2.403199366308649E-4	55.015436272216135	0.5781116304873376
99.4437048881	32.8484928717	train	2.994842635649942E-4	63.95323054298741	0.6306757780328033
99.7856527863	32.8468131817	train	2.1209850974699033E-4	51.49086296314879	0.5473838706204177
101.804015968	32.8178590076	train	2.451877667586026E-4	55.55888556960532	0.5829947665500346
102.124059824	32.8102756762	train	3.0038744638740035E-4	64.21295987764518	0.6313768948215187
102.230713633	32.8075665106	train	3.043671704060416E-4	65.19461821742624	0.6344348048463173
102.316026241	32.805333925	train	3.2829355406778027E-4	70.98439202478487	0.6518005847802798
102.390666951	32.8033328508	train	3.1656768858722594E-4	67.99045568269105	0.6435010147101863
102.550585966	32.7988954269	train	3.9825230785605866E-4	88.2631755289447	0.6942662419559835
103.157937113	32.7801776566	train	1.7300740831469827E-4	45.303661370403766	0.4965974379889504
102.145709386	32.8187481054	train	3.169218022616685E-4	68.1182387620717	0.6437574460752314
102.572266349	32.8072914619	train	4.5963894971353883E-4	96.60270290011138	0.7238212992539336
102.60424814	32.8063737949	train	5.015326751162152E-4	99.00266889431556	0.7409138808746576
102.742818886	32.802303132	train	3.571598860946604E-4	77.73619223697713	0.6706748022260288
102.94529394	32.7960787941	train	3.34068691381847E-4	72.3375619462935	0.6557478055949384
97.7550887185	32.8611263103	train	2.2101700607439972E-4	52.61360887762608	0.5575672811812057
99.0162463156	32.8673196194	train	1.5027277236203112E-4	38.876534877090094	0.4614534513138467
99.1765787594	32.8671960555	train	2.7526376877082574E-4	59.67764569998151	0.6108258401577337
99.3048435006	32.8669492579	train	2.7641839063613966E-4	59.83756345719981	0.6118204226492212
99.3262207872	32.8668953398	train	2.3796230824790592E-4	54.66978403925304	0.5757052465574036
99.914059706	32.8639813175	train	2.3893467215143295E-4	54.7564328239296	0.576701037214193
101.900627713	32.8336878285	train	2.57777563871736E-4	57.35031007347668	0.5951151434027186
102.444672688	32.8198849472	train	3.5585418857000164E-4	77.2171502709767	0.6698653653541624
102.508652702	32.8181060393	train	3.9204238502590634E-4	86.88970078438835	0.6909202530341532
102.796490974	32.8096975882	train	3.639977933770453E-4	79.2620402236827	0.6748498028383318
102.849780984	32.808068082	train	3.853369527292237E-4	85.41927398396065	0.6872240567579139
102.924379719	32.8057487976	train	3.812873562343049E-4	84.25540757156594	0.6849486935464593
98.6421032163	32.875829221	train	1.2659129843859812E-4	28.77366410897459	0.4192188036014189
101.655427618	32.8481510488	train	1.8662076779861963E-4	48.11184004457139	0.5155284304897371
102.274363149	32.8334750677	train	3.039379391096852E-4	65.05963609147999	0.634107438407598
98.1289385862	32.8823283657	train	1.4377227372437565E-4	36.25817290250675	0.4504842652335344
98.1396280211	32.8824023607	train	1.1985289339335169E-4	26.508170568492005	0.40596295479842587
98.4175655617	32.884005582	train	1.4749288817321481E-4	37.77328174031907	0.45681662560320074
98.4389462177	32.8841033253	train	1.4351697615234792E-4	36.135999129025585	0.4500443400278114
99.1979964195	32.8852050615	train	2.9781413231769904E-4	63.423550268905835	0.6293722490850451
99.807350333	32.8827558839	train	2.276344620829663E-4	53.439874854609506	0.5648320130742236
99.9356232628	32.8818620271	train	2.2068375533884125E-4	52.54876579569138	0.55719501360753
101.548929139	32.8593840726	train	9.579398618468845E-5	20.23069764063132	0.3532588721158347
101.879867571	32.8521993749	train	3.1932758266619703E-4	68.70032054224565	0.6454898724149528
102.082640061	32.8473640922	train	3.1904740337954546E-4	68.65652387971224	0.6452889799230878
102.157333251	32.8455000223	train	3.528842529039091E-4	76.4717395394249	0.6680093208983634
102.189342494	32.8446875173	train	3.674234167458039E-4	80.29324072712818	0.6769018270902631
102.232019472	32.8435914701	train	3.708625449947057E-4	81.33222831524326	0.6789360510691222
102.296030563	32.8419201749	train	3.783319270596292E-4	83.51674187544519	0.6832671064655677
102.317366411	32.8413558181	train	3.386264750184094E-4	73.4693086138714	0.6588003594857144
102.701305806	32.830577236	train	3.6598401891598E-4	79.86810570965196	0.6760427593918269
102.935830619	32.8234124644	train	3.4103309615226207E-4	74.01225336514514	0.6603904452311052
97.7760882291	32.8883926521	train	1.9276581682677607E-4	49.04123423524495	0.5236152152381052
98.3319763477	32.8925979867	train	1.30401807523009E-4	30.485356548484525	0.4264562679774491
99.8501947346	32.891492092	train	2.3027937297338504E-4	53.82333273815359	0.5676693334644665
99.892956719	32.8911940372	train	2.7054772184954183E-4	58.83964108437798	0.6067099916639692
99.9357180576	32.8908813629	train	2.4311256290516275E-4	55.27702174598061	0.5809269291887014
100.010548753	32.8902990068	train	2.149910751508734E-4	51.9465490742887	0.5507376737698679
101.890833422	32.8609621327	train	3.112942366324229E-4	66.79571478292938	0.6396380874746778
102.552379486	32.843911699	train	3.5954653608260846E-4	78.30820573531408	0.6721441378226495
102.584375102	32.8429982102	train	4.222516771080038E-4	92.6878250148754	0.706543769302694
102.605704706	32.8423846859	train	4.4802719417045785E-4	95.38559255287836	0.7186771033446161
102.680725236	32.8492107411	train	3.901600336988042E-4	86.5298526656348	0.689891504452591
102.734045977	32.84762882	train	3.50099985086561E-4	75.98145111030134	0.666250254657157
102.819350398	32.8450506368	train	3.7595679682848274E-4	82.62401898937796	0.6819026332259835
103.213736439	32.8323730338	train	1.4637024971125961E-4	37.340605053118374	0.45492136078126866
99.1659740369	32.9123131847	train	2.168727507034832E-4	52.26876741940024	0.5528928397436851
101.218554116	32.8927356596	train	1.0755286568628857E-4	22.92944279469728	0.3801380363081491
101.966151609	32.8772287997	train	3.4555998140347065E-4	74.99751585282772	0.6633416081391428
102.361055895	32.8672312971	train	2.977454655518819E-4	63.40650369479444	0.6293184580574845
102.777081416	32.8553479113	train	3.5698982575984884E-4	77.67110942102829	0.6705696021594688
102.926362296	32.8507457657	train	4.0394319988868745E-4	89.5067488852336	0.6972695795868039
103.032970367	32.8473498615	train	3.033969548267935E-4	64.91266669143751	0.6336940040082465
97.7115638768	32.9148031708	train	1.6472836798175295E-4	43.332983554691246	0.48434336731040145
98.5563616697	32.9206565742	train	1.2861780748050074E-4	29.68774981530752	0.42309042775485306
101.592687149	32.8945513119	train	1.5137953807908513E-4	39.24336229900716	0.46327756979379636
101.678132491	32.8927492858	train	2.522480976399726E-4	56.76887917809533	0.5898797379271892
101.699492627	32.892289671	train	2.898621372123244E-4	61.882958669613906	0.6230373943314039
102.083888007	32.8833939769	train	3.0177942457971466E-4	64.55862046558865	0.632452252900869
102.404080724	32.8750805956	train	3.314696246810868E-4	71.75246167905959	0.6539825136397031
103.171955332	32.851796531	train	1.6885887502086707E-4	44.417590455932576	0.4905307405149264
103.182613816	32.8514400818	train	1.1874447631885651E-4	26.071669538642805	0.4037242944649477
103.299844627	32.8474594596	train	1.2445739136515604E-4	28.00523620392369	0.4150854282652659
103.321156824	32.8467239579	train	1.3716626270683232E-4	33.55240714081412	0.438869575968316
97.6151992472	32.9227920535	train	1.4672097647850112E-4	37.496577294273344	0.45551488499266574
97.8183652878	32.9248781975	train	1.6864049877023313E-4	44.356882795218915	0.49020733954276424
98.1391917669	32.9274998349	train	1.2634163458538037E-4	28.697009172534496	0.41873822510704667
98.3530963712	32.9287901102	train	1.5433255529785273E-4	40.30344107292259	0.4680846635181893
98.5563166533	32.9296767894	train	1.2388147819813715E-4	27.847525181552758	0.41395978384899806
99.9467922257	32.9268780099	train	2.3948525539801386E-4	54.859356255672346	0.5772628155664583
101.892004395	32.8969982564	train	2.7893801570164046E-4	60.11072657381933	0.6139732556880163
102.169606454	32.8902637494	train	3.68597899856521E-4	80.67237344282759	0.6775994190181777
102.190956562	32.8897202406	train	3.9218643756863566E-4	86.9437275929296	0.6909986999973329
102.222980643	32.8888981582	train	3.9970112519010196E-4	88.6330542067932	0.6950364876190875
102.276351198	32.8875098393	train	3.8719985735609087E-4	85.8409777073374	0.6882597738961234
102.383081164	32.88466504	train	3.5144963075008805E-4	76.2008688415913	0.6671052662127267
102.468454176	32.8823237894	train	3.2470015119002424E-4	69.79373605488082	0.649298535374542
103.087094028	32.8636131237	train	2.8569489543230927E-4	61.091082637799815	0.6196303547926862
97.6364457904	32.9320451131	train	1.9017525541981253E-4	48.560707465646	0.5202392274940689
97.7647731971	32.9333795972	train	2.149681984452994E-4	51.940836763766455	0.5507113442287466
99.7971455311	32.9369422338	train	2.352770617772225E-4	54.401623352044254	0.5729308124962409
102.394097025	32.8933802277	train	2.9325933278069436E-4	62.50639927794487	0.6257700300273438
102.490149249	32.8907331527	train	3.325828512940099E-4	72.05129018308918	0.6547408313521951
102.532835056	32.8895330566	train	3.6215691104781296E-4	78.86651946510793	0.6737362695592514
102.596858977	32.8877056692	train	3.648682508345602E-4	79.44327923825736	0.6753736922692998
102.650207789	32.8861578798	train	3.735436082887296E-4	81.83629270597163	0.6805042029095211
97.593529173	32.9405887594	train	1.1756305487416885E-4	25.672998009198277	0.4013195363231534
97.8502126135	32.9432147124	train	1.5283141450799341E-4	39.80138322052816	0.46565182872338395
98.1069260393	32.9453134661	train	1.28307423283397E-4	29.574430089370857	0.42250079297664633
98.3422673065	32.9467740346	train	1.3628737992063845E-4	33.21194797508937	0.4372872137267629
99.9148941172	32.9451555893	train	2.500769052848239E-4	56.40094267509562	0.587786802776576
101.208765782	32.9289799838	train	1.3501208259239E-4	32.64955128843021	0.43497520166688747
102.682587989	32.8942201659	train	3.5196431861898023E-4	76.28759662189218	0.66743017245478
102.725266382	32.8929542738	train	3.4518770100384286E-4	74.89653630987314	0.663100848387803
102.767942089	32.8916738601	train	3.309503599975047E-4	71.60403951375078	0.6536276558078623
102.949283157	32.8860701693	train	2.8046918219004613E-4	60.258026809878004	0.6152698984181558
102.98127925	32.8850540792	train	2.71717395751943E-4	59.07672842435573	0.6077389014699467
103.04526658	32.8829974277	train	2.783039965841748E-4	60.049733098338	0.6134337848224559
97.7217369372	32.9509858261	train	2.4151851189959083E-4	55.1269759407747	0.5793245566927802
98.235214236	32.955184727	train	1.1519571096104822E-4	24.930381939034397	0.396442008019404
102.608259947	32.9054031072	train	3.9291437801450263E-4	87.1547236313707	0.6913945076263391
102.885679638	32.8970776017	train	3.1123978762211303E-4	66.77771040996195	0.6395977656013466
103.120327228	32.8895539291	train	2.5197298100480164E-4	56.727982255171355	0.5896157140812549
103.152317779	32.8884939856	train	1.677481521012464E-4	44.13700684027097	0.4888815545692675
103.226955829	32.8859890817	train	1.8543496150724953E-4	47.93635331222456	0.513936223022227
102.096131638	32.9281665947	train	2.8922915417023155E-4	61.77792435530392	0.6225238188860526
102.13885251	32.9270999413	train	3.514886881964397E-4	76.20692064790333	0.6671299442065608
102.149532375	32.9268310012	train	3.9763941449665996E-4	88.18807336654363	0.6939392324886012
102.224287418	32.9249229244	train	3.9991768124380113E-4	88.70650541176843	0.6951512836659828
103.056751937	32.9006472061	train	2.8794479791691363E-4	61.590946633152576	0.6214774346585257
103.184730325	32.8964222967	train	1.6462247602853965E-4	43.30299544471513	0.4841827679664815
103.291358277	32.892801875	train	1.59493825928408E-4	41.83606479134643	0.4762828964636091
97.6893822094	32.9686894877	train	1.8999395319121016E-4	48.51772586902393	0.5200011642132316
98.2671608516	32.9734164733	train	1.3265543589545227E-4	31.463025794654705	0.4306524147966526
98.342066797	32.9738335523	train	1.336967576128292E-4	32.005438114115485	0.43257063547581637
98.3527677695	32.973889468	train	1.5157734040234763E-4	39.32947713683667	0.4636022773623404
99.9044728782	32.9722913931	train	2.5970947852138485E-4	57.681699327840626	0.5969129487561717
102.192574228	32.9347525685	train	4.041403065595245E-4	89.58307483384768	0.69737254469152
102.544942705	32.9252435697	train	3.22609589097496E-4	69.52734001283302	0.6478262840850798
102.843786031	32.9163986999	train	3.1794358722818465E-4	68.46806477728063	0.6444953078195893
97.5715601329	32.9764166482	train	1.8655903772880566E-4	48.10359980521432	0.5154458016265129
97.6678504587	32.9774810758	train	2.537709716171178E-4	56.92530875835689	0.5913350860743556
98.1172642728	32.9814669005	train	1.3523337897432082E-4	32.758724770240015	0.43537775567877496
98.5346410827	32.9837198709	train	1.1609262181184213E-4	25.211589727492747	0.39829927002449456
102.289024701	32.9412630686	train	3.818549688290232E-4	84.41105510235839	0.685269613216164
102.310384525	32.9406984012	train	3.7691298040504526E-4	83.00468139126782	0.6824533562503693
102.363781458	32.9392707973	train	3.302165826784E-4	71.39810643066866	0.6531249604262015
102.481241253	32.9360499603	train	3.1748746192051717E-4	68.3279027711161	0.6441663040068609
102.620032796	32.932101574	train	3.723119629063365E-4	81.60435157854779	0.6797857209309207
102.673406861	32.9305420389	train	3.534481349246084E-4	76.58090512179342	0.6683633190960067
102.844175715	32.9253988313	train	2.929704985050989E-4	62.445337110102265	0.6255392395094962
102.854847314	32.9250696582	train	2.4406128882375886E-4	55.40754726469127	0.5818748262746514
102.684454892	32.9392291723	train	3.2205787910644047E-4	69.21757896358743	0.6474356856550733
102.897927202	32.9327434316	train	2.605042432647414E-4	57.78149852261576	0.5976479161086037
102.972626081	32.9303875627	train	2.6444150653176306E-4	58.27184413628856	0.601249769323143
103.025977055	32.9286775583	train	3.317004442661101E-4	71.81966575688708	0.6541400190109975
103.079323487	32.9269448606	train	3.594566535686477E-4	78.28519407602876	0.6720890394908038
97.7424905828	32.9962940889	train	2.0781003625965815E-4	50.95896893129471	0.5423183910267999
98.9734505092	33.0026249365	train	2.2724176331761177E-4	53.39657420532668	0.5644075683370119
99.0912070062	33.0025944419	train	1.9332763777959273E-4	49.128767958564005	0.5243411135420273
99.2089630022	33.0024528723	train	2.078168521732946E-4	50.95948924024681	0.5423265318370069
102.033277497	32.9657703641	train	3.008766687813233E-4	64.3411053350166	0.6317555548286902
102.941013056	32.9404017413	train	2.952077634692965E-4	62.90079543760851	0.6273195049168984
103.133084383	32.9341864209	train	3.346317930780275E-4	72.51394172023336	0.6561278942034938
103.143753266	32.9338325011	train	3.2235770584078437E-4	69.34834082999855	0.6476480637504504
103.218430188	32.9313296569	train	2.9963981284810944E-4	64.01193957361689	0.6307967168488319
103.282431564	32.9291489853	train	2.492039489918453E-4	56.18384946560638	0.5869392775282377
103.325095292	32.9276770686	train	1.9103669223576213E-4	48.76495692263043	0.5213671390046035
98.5452047979	33.0108195885	train	1.2734149952759927E-4	29.138861522832382	0.4206580976549669
98.9734478068	33.0116453035	train	2.994430434308306E-4	63.93767281060385	0.6306437162965461
99.0376851846	33.0116424388	train	2.2490791438454428E-4	53.04651020815585	0.5618678677191301
99.134041103	33.0115761569	train	2.57008121123457E-4	57.22853836925622	0.5943946402547929
102.087017616	32.9734675941	train	3.180459420440068E-4	68.49951722266148	0.6445690529265555
102.16181645	32.9715945586	train	3.867839194644002E-4	85.75193962662046	0.6880291205591383
102.215239907	32.9702293105	train	3.8720051321430957E-4	85.84111796603693	0.6882601373250603
102.225924164	32.9699535249	train	3.8238274700097417E-4	84.58992835652788	0.6855674250734006
102.781293211	32.9543570954	train	3.131500410578452E-4	67.17305239291701	0.6410070179772145
103.240194739	32.9396020959	train	2.818098196804267E-4	60.42420669780502	0.616398063544867
97.5281673409	33.011989359	train	2.303137302841462E-4	53.82662169998092	0.5677059467598721
97.6994192002	33.0138916077	train	1.842554894146649E-4	47.730608040043265	0.5123421047512796
97.945619713	33.0162145441	train	1.3785022618504296E-4	33.87399154458662	0.4400948565151548
99.0805182733	33.0206425091	train	2.3324936180805312E-4	54.148955862558935	0.5708116011996635
99.1982983195	33.0205109471	train	2.4477502270910394E-4	55.50574242692623	0.5825851149920206
101.264045286	33.0001306102	train	1.5411337002431264E-4	40.234851555853346	0.46773082137599037
102.098018397	32.9822099396	train	3.6146708659042355E-4	78.7476276777396	0.6733170338877096
102.268991838	32.9778469553	train	3.99877113068015E-4	88.69274554985628	0.6951297851144804
102.375831135	32.975001513	train	3.456573889749639E-4	75.02027879507577	0.663404546403016
102.397197178	32.9744214837	train	2.9521214566486135E-4	62.90201456440949	0.6273229753636963
102.54674205	32.9702592084	train	3.429584389874923E-4	74.41431386259941	0.6616519126908054
102.55742264	32.9699550698	train	4.055199686305316E-4	89.95229537018412	0.6980912999450251
102.610823165	32.9684207154	train	3.679679384083418E-4	80.43583463427497	0.6772256242736011
102.642861524	32.9674891751	train	3.337930794351996E-4	72.25123229540714	0.655561463555736
97.6029458092	33.0218681548	train	1.800632932781192E-4	46.86168427398091	0.5065905042971515
98.8770668184	33.029628271	train	1.7939153857808354E-4	46.70762105130047	0.5056562359617319
101.189390387	33.0104805184	train	1.1646948858623512E-4	25.339212883481952	0.3990762540813517
102.440276966	32.9822545895	train	2.5509051616582647E-4	57.05355976658944	0.5925877939239822
102.707310321	32.9746029973	train	2.836231231157137E-4	60.77512643689583	0.617913498578153
102.888833621	32.9690748262	train	1.7442711702850448E-4	45.59219703832755	0.4986405314954958
102.91018601	32.9684071651	train	2.039829738283605E-4	50.64153408246933	0.5377012184230224
102.942213267	32.9673988521	train	2.8477631265236866E-4	60.92762491300287	0.6188710424648135
97.5813929167	33.0306441878	train	1.804575384576652E-4	46.94578296563063	0.507137173126671
101.959677841	33.0035994581	train	1.6260826676114132E-4	42.75938651925591	0.48110878748803204
102.312402674	32.9947302839	train	3.753159752568125E-4	82.35542248480401	0.6815324755997182
102.504730314	32.9894736199	train	3.003709577554907E-4	64.2085837788854	0.6313641189912411
102.825160822	32.98005623	train	2.4082747729988537E-4	55.06416764307426	0.5786261008776256
103.006669848	32.9743559779	train	3.410027057907751E-4	74.0056181795828	0.6603704583247256
103.081393783	32.9719324123	train	4.5203198959661096E-4	95.91732859200071	0.7204728035743828
103.124089128	32.9705275181	train	3.960269381096566E-4	87.9583296480643	0.6930755445128883
103.145435685	32.969819618	train	3.953975246181431E-4	87.80799785126122	0.6927370886544569
103.348190076	32.9629133445	train	1.616090656561466E-4	42.518440450919954	0.47957022297355734
103.710834717	32.9497372296	train	2.818531331614017E-5	3.285624586479832	0.13845954357960055
97.8489253392	33.0424189206	train	1.204579388981982E-4	26.70637871358092	0.4071778821774254
98.8449101019	33.0476330666	train	1.8825950783682338E-4	48.31948871801933	0.5177117104603078
101.628464464	33.0200354331	train	2.2868616958188795E-4	53.57895712729493	0.5659646776985221
101.885131623	33.0143618001	train	1.5294064617631857E-4	39.84579355988803	0.46582960633226883
101.959978986	33.0126077513	train	2.2917564302562016E-4	53.668158898277724	0.5664898210368675
102.024128644	33.0110686277	train	3.6685755402498377E-4	80.07521505748336	0.6765646504939836
102.088273368	33.0094966027	train	3.3238167018658947E-4	72.01801340960088	0.6546040351541748
102.109653829	33.0089652843	train	3.7406356024510964E-4	81.99846348636119	0.6808065506231957
102.141723462	33.0081614548	train	3.84828832726904E-4	85.32448814828392	0.6869403621606148
102.729426456	32.9919687589	train	2.8336228460375734E-4	60.711881193914934	0.6176962453066305
103.188551925	32.9773891608	train	3.5533783457917574E-4	77.04863275379202	0.6695441647120834
103.305947933	32.9733894183	train	2.3044334656716366E-4	53.83902962707417	0.567844018152726
97.9344806238	33.052198701	train	1.4936674506248215E-4	38.516198872250165	0.4599509249188211
97.9773181131	33.0525572897	train	1.5187560303056254E-4	39.46124121564987	0.46409115598000217
98.1593853632	33.0539171997	train	1.2579042526897788E-4	28.556717979898647	0.41767437959987297
99.0162810192	33.0567487091	train	3.029087878199135E-4	64.7871974596927	0.6333201312072883
102.184805017	33.0160832784	train	3.9974325438337817E-4	88.6473435326186	0.6950588270159346
102.248943453	33.0144284716	train	3.8192508785227296E-4	84.43028274623373	0.6853092120973618
102.270321759	33.0138695618	train	3.832600443759924E-4	85.01451155442713	0.6860612166596929
102.345141138	33.011884611	train	3.7593576991788843E-4	82.61483806432621	0.6818905011105901
102.4306399	33.0095613172	train	3.0809670688745954E-4	66.0383993761397	0.63725478302509
102.505443169	33.0074805209	train	2.945316099134847E-4	62.73355652974836	0.6267832547084533
102.516128719	33.0071796147	train	3.357617691225327E-4	72.77825895991742	0.6568880915143408
103.295712862	32.9827525604	train	3.02167989889994E-4	64.63622320136238	0.6327513156988228
97.5702506307	33.0575744958	train	1.7964580897735988E-4	46.77262831261548	0.5060102880188518
98.1164548296	33.0626403423	train	1.3572674705162233E-4	32.967726836963806	0.4362731659886084
98.9841443443	33.0657690534	train	3.2220162990256423E-4	69.25717218432736	0.6475375414704172
102.388236508	33.0197348042	train	3.216581321713667E-4	69.10747683499218	0.6471521319377623
102.430988991	33.0185654549	train	2.747225898517961E-4	59.58918766294047	0.6103579164203332
102.559231397	33.0149697755	train	3.941959877747552E-4	87.55303601293615	0.6920889067207595
102.687450593	33.011242711	train	3.0709545936548214E-4	65.86233850461802	0.6365020005037205
102.74086821	33.0096510099	train	2.834903807140134E-4	60.74294719237667	0.6178029678505045
97.9021290974	33.0699573662	train	1.292403220130987E-4	30.002631417770687	0.42426939274963377
101.907405209	33.040891293	train	1.734403524911123E-4	45.39180624835386	0.4972222476392761
102.613026573	33.0224351601	train	4.200077092754684E-4	92.38339469137	0.7054377533316647
102.826716831	33.0160570738	train	2.6463586977747356E-4	58.29318124610677	0.6014259054779191
102.944217182	33.0123936906	train	3.7644397593326315E-4	82.82859829550931	0.6821834671480863
102.997619331	33.0106920747	train	4.2021082330394197E-4	92.42375211320879	0.7055382080422781
103.018978927	33.0100050532	train	5.148941790825874E-4	99.40775872404404	0.7459289738068439
103.072374729	33.0082715654	train	4.6946077604325504E-4	97.1379694873586	0.7280278985282552
98.834131894	33.083700273	train	1.876805490658821E-4	48.25330839759107	0.5169426199921675
98.9198513494	33.0837848409	train	2.2788028636177185E-4	53.46698049338623	0.5650972892085148
101.82212111	33.0518670381	train	1.7308961321667475E-4	45.32039780305804	0.4967161925907575
101.875609805	33.0506444793	train	2.146348830959867E-4	51.85760796270749	0.5503273704450315
101.950488484	33.0488944374	train	3.1578906141798357E-4	67.76561983786371	0.6429358716139557
102.773684643	33.0266865172	train	2.982743687010983E-4	63.54385468200962	0.6297323788115333
103.104827511	33.0162176957	train	3.897212059537322E-4	86.35299394719539	0.6896506898160585
103.158221307	33.0144471936	train	3.6687116507280396E-4	80.08053837265528	0.6765727690721969
103.190255331	33.0133739697	train	3.3525073019712763E-4	72.66503709043766	0.6565447041243049
103.232964708	33.0119302643	train	2.914898494006206E-4	62.15831878504804	0.624351655626305
103.318374239	33.0089991864	train	2.3241986174054138E-4	54.03806353611983	0.5699385911844614
103.350399605	33.0078850263	train	1.639769999733762E-4	43.14354221895749	0.48320164949018535
98.8448309626	33.0927342842	train	1.8444901206990396E-4	47.765224578793905	0.5126043774295408
101.180246659	33.0737641898	train	7.751998653511756E-5	14.973352216401265	0.30652644365187026
101.89729967	33.0591577771	train	2.2495758487328513E-4	53.055866874130274	0.5619222276767274
102.089846206	33.0545325107	train	3.7836460459993914E-4	83.53344148677128	0.6832857975465472
102.10054193	33.0542668544	train	3.7707932278062596E-4	83.05174256653086	0.6825489680565271
102.154018429	33.0529248454	train	3.889693187759152E-4	86.1731057382157	0.6892372076039124
102.186102615	33.0521086596	train	3.856895975346112E-4	85.48505713050697	0.6874206440670305
102.228879504	33.0510076038	train	3.6557813215744176E-4	79.78149751234326	0.6757996899559698
102.27165405	33.0498919124	train	3.7339910414571E-4	81.79122248485704	0.6804200732185011
102.65651442	33.039192559	train	3.6985656772844266E-4	81.07449726315143	0.6783436768416126
102.848865475	33.0333990752	train	2.112998039619662E-4	51.37767520811863	0.5464489658610193
102.891602582	33.0320714952	train	2.955140653418176E-4	62.9860086181831	0.6275619228500297
98.9198349785	33.101825311	train	3.384530109550619E-4	73.40034362334812	0.6586851740454632
102.325457758	33.0574817851	train	3.543696069317526E-4	76.76015871616282	0.6689401858709956
102.35753811	33.0566214042	train	3.107260022010719E-4	66.69265234883783	0.6392168402628531
102.41100231	33.0551691463	train	2.6468025255969223E-4	58.29766575989982	0.6014661042890121
102.432386911	33.0545818428	train	2.7236519714207746E-4	59.214872265751545	0.6083064302769349
102.517919048	33.0521960648	train	3.466762930212826E-4	75.25140815137786	0.6640614863660224
102.603440975	33.0497518018	train	4.1722031290131797E-4	91.95436361783003	0.7040522255270788
103.276541117	33.0284623154	train	2.764070294762243E-4	59.83624179138162	0.6118106609974158
97.9874077107	33.1067577415	train	1.5440188106552547E-4	40.32601732172487	0.4681964817855768
98.7697720739	33.1106586674	train	2.880349114825595E-4	61.604065225739106	0.6215510407262868
98.9519815079	33.110862063	train	2.89263901277627E-4	61.783690131567795	0.6225520475052959
101.74807218	33.080569781	train	1.622523334029312E-4	42.673544908637375	0.48056176740258855
101.801581658	33.0793780584	train	1.6014684559848287E-4	42.080683749095996	0.4773021871504118
102.00488814	33.0746404933	train	3.946528320434344E-4	87.64902027225479	0.6923356782234449
102.036984745	33.0738622152	train	4.119165633829495E-4	90.8659674246819	0.7013795764209672
102.486200971	33.0621011354	train	3.276608907794594E-4	70.82900575554756	0.651362660602637
102.561044183	33.0599840678	train	3.969802381923422E-4	88.10733374577005	0.6935867470762603
102.796213418	33.053038951	train	2.690826601523497E-4	58.68021107999605	0.6054136028063339
102.881709122	33.0504038793	train	3.118319052742451E-4	66.97350289524147	0.6400357707159189
102.913767122	33.04940067	train	3.762163128422909E-4	82.73733078864667	0.6820522927246866
98.2230921594	33.1174696877	train	1.4516661341743212E-4	36.86358252161948	0.45287460671266216
101.341541529	33.0978899695	train	1.1715696592430517E-4	25.558461686651054	0.4004884652723012
101.598494433	33.0927955604	train	1.7220265732148968E-4	45.15191345013913	0.49543191438505363
102.753843969	33.063335457	train	3.052257533047024E-4	65.40896728128841	0.6350878748273221
102.828665739	33.0610577443	train	2.7174538031574883E-4	59.082696141009016	0.6077634523007199
102.967597765	33.0567090228	train	4.1519866625355957E-4	91.51276963707507	0.7030391451907776
102.978283599	33.0563681175	train	4.4350447398596517E-4	95.05894210711583	0.7166212294863215
103.063763736	33.053608036	train	4.508130776149062E-4	95.70947862342273	0.7199286902138547
103.117182853	33.0518533461	train	3.5326499762961997E-4	76.54592207319864	0.6682484305603573
98.8662083163	33.1288398906	train	2.4373989583750209E-4	55.36333008308079	0.5815541947044198
101.962695331	33.0936816936	train	3.6799145313175875E-4	80.441992435733	0.6772395925729133
102.016202598	33.092397429	train	4.3205273035304886E-4	93.85917457752315	0.7112787604335766
102.690080593	33.0742536761	train	3.353348342570738E-4	72.68542223196611	0.6566012642313865
103.171022231	33.0590721961	train	3.561210487817592E-4	77.31109521784586	0.6700311224951381
103.288529204	33.0550801832	train	2.8196021002248274E-4	60.443151767444185	0.6165242065129469
103.331253218	33.0536012059	train	2.362655599187182E-4	54.518571438486035	0.573956352351689
103.406012673	33.0509779301	train	1.1163677478718589E-4	23.9095681493964	0.38895799344899673
97.8263122769	33.1324030243	train	1.343076644211789E-4	32.34377087220029	0.43368998409421927
97.8477495995	33.1326031547	train	1.2480751095412165E-4	28.157843324703887	0.4157676394140861
101.577610598	33.1112624457	train	1.6748488345195493E-4	44.07710058280555	0.4884890904543136
101.71679692	33.1083040255	train	1.9971353275621657E-4	50.044660565023534	0.5324391527715543
102.08072125	33.0998332204	train	4.016504648289533E-4	89.01166144817007	0.6960667266403943
102.679764288	33.0835716443	train	3.955151310813837E-4	87.8360874794198	0.6928003861241026
103.256917911	33.0651751754	train	2.9544347936510425E-4	62.96637159954459	0.6275060866264299
103.353057531	33.0618504423	train	1.7784359973114383E-4	46.347636192378395	0.5034898524523298
98.7482328637	33.1466976439	train	3.65540080888159E-4	79.77337812493147	0.6757768838623749
98.7911229473	33.1467769494	train	3.330639862100435E-4	72.1307739354841	0.6550675474282707
101.256568156	33.1265101305	train	1.0004627650066892E-4	21.22612885097187	0.36324393558327833
101.781313881	33.1158958184	train	2.247082548085342E-4	53.01597872290408	0.561649221795768
102.123844559	33.1077737263	train	3.948199640313576E-4	87.68413517063281	0.6924258583600008
102.380648009	33.1010658613	train	3.213122228966774E-4	69.01220319033722	0.6469063986990402
102.455532647	33.0990099901	train	3.1709863304230996E-4	68.18829666355846	0.6438853600047287
102.509016975	33.0975140399	train	3.477150582923171E-4	75.4468645083587	0.6647285973355572
102.530409594	33.0969092514	train	3.573264136666269E-4	77.7928841115187	0.6707777518205134
102.573192905	33.0956886908	train	3.992369171530687E-4	88.48464012058399	0.6947901200847907
102.605278685	33.094763661	train	4.306496668557801E-4	93.70325859766389	0.7106103188588793
102.744299875	33.0906600536	train	3.822621599510182E-4	84.52275799619187	0.6854994305409448
103.203928782	33.0759862747	train	3.196504245063649E-4	68.75078606842526	0.6457210725772333
101.663810461	33.1274811056	train	1.9502877409127307E-4	49.35315909740301	0.5265256311835466
101.910076228	33.1219686961	train	3.0152006961333696E-4	64.50682311159184	0.6322523668108411
102.691210247	33.1012581233	train	4.187166721886728E-4	92.17472158417416	0.7047976354101416
102.808842531	33.0977142101	train	3.482351139237311E-4	75.54706181420268	0.6650615907319155
102.990596498	33.0920196506	train	3.81910024917252E-4	84.4261522729773	0.6853007063250443
98.2548654636	33.1627630608	train	1.2394008465413338E-4	27.863574274752946	0.4140745303917252
98.2655891287	33.1628267668	train	1.7827729441626756E-4	46.428579152475706	0.5040987325798711
101.471288382	33.1404678574	train	1.4186658673953192E-4	35.46492510905219	0.4471833286202953
101.685502036	33.1360313072	train	3.6866214883671516E-4	80.70208247121307	0.6776374932308511
101.76046546	33.1343916357	train	3.289666163471056E-4	71.11945347814759	0.6522652666351909
101.781882457	33.133914887	train	3.1006530008505836E-4	66.59022571283035	0.638725804355868
102.392039032	33.1187836475	train	2.92686608155468E-4	62.38530937065977	0.6253121218309137
102.777148619	33.1076922798	train	3.102565301607996E-4	66.61987152882956	0.6388680645470635
102.852005921	33.105397868	train	3.807335187338382E-4	84.14032701344037	0.6846349306508343
103.087215166	33.097895213	train	3.3561476294089983E-4	72.75327134461678	0.6567893825816388
103.097904401	33.0975436753	train	3.117180674199265E-4	66.93586072001553	0.6399516445238009
103.204786445	33.0939780753	train	3.556748836981063E-4	77.15863225355498	0.6697538986318304
103.236847361	33.0928905939	train	3.829415204249306E-4	84.87192193555511	0.6858821131546722
103.268906547	33.0917948992	train	3.7188236293041166E-4	81.53548501901159	0.6795343524751026
101.514392011	33.1486214325	train	1.6948987762121934E-4	44.5764099074288	0.49146291265194453
101.942794372	33.1392303853	train	3.7556820193797823E-4	82.45834313086557	0.6816782720041741
101.974916295	33.1384667756	train	3.920585256765696E-4	86.89575432448277	0.6909290447599248
102.081980496	33.135861713	train	4.2677450527225393E-4	93.2236572768452	0.7087479478423899
102.210438983	33.1326144511	train	3.564511295143849E-4	77.45527283260923	0.6702359182060401
103.141082096	33.1051249994	train	3.303760972711242E-4	71.44232934094597	0.6532343645958654
103.365518949	33.0974525392	train	1.954381250050224E-4	49.39653848690051	0.5270483081646816
98.0938292455	33.1797346784	train	1.796242382205536E-4	46.76802693124313	0.5059802720800197
98.1045545452	33.179812286	train	1.6669628897233698E-4	43.899912768771415	0.48730988921589913
98.4048777457	33.1816101991	train	1.867801065881914E-4	48.13310990169114	0.5157415834361648
98.7803104461	33.1828387996	train	3.6730940518965105E-4	80.25193518896052	0.6768339483989755
101.675339723	33.1542824812	train	3.1072722748726823E-4	66.69284230122362	0.6392177496594288
102.039467271	33.1459222012	train	4.042595845002118E-4	89.62926303200976	0.6974348194079939
102.103709012	33.144336584	train	3.9330775641278036E-4	87.25083183805778	0.691607979982339
102.232177133	33.141066178	train	3.5066013348853737E-4	76.07853917191017	0.666605645831212
102.317810832	33.1388124756	train	2.6719318318455394E-4	58.541628282374575	0.6037289889537605
102.360624074	33.1376636033	train	2.853593123419549E-4	61.00643847280734	0.619353308506572
102.403434871	33.1365000538	train	3.119628328189115E-4	67.01679603009308	0.6401324775967607
102.44624319	33.1353218301	train	3.6309854641482193E-4	79.03635989392349	0.6743068075827537
102.478347785	33.1344285341	train	4.4947322232878866E-4	95.57643764009951	0.7193281394235829
103.323216889	33.1079394725	train	3.0037351875631204E-4	64.20926347096534	0.6313661033808411
98.4477264554	33.190827596	train	1.8096973573145624E-4	47.05920424556803	0.5078455902657844
101.332741202	33.1701922785	train	1.2907346405108006E-4	29.907263256783978	0.42395385750319303
101.825581847	33.1599778635	train	2.6395022906349657E-4	58.189476983251794	0.6008038682982141
102.575018401	33.1407017142	train	4.25985324804205E-4	93.14604107348809	0.7083657324013746
102.607120487	33.1397751039	train	4.4910113968348313E-4	95.5394916792022	0.7191609071084601
102.660620677	33.1382124225	train	4.5979226637462835E-4	96.61438090534179	0.7238879629252751
102.682019592	33.1375809353	train	4.910808554015122E-4	98.52170535280469	0.7368507335260431
102.724815407	33.1363069664	train	4.220805142644322E-4	92.66916002691228	0.7064596985537178
102.767608513	33.1350183408	train	3.74195562032698E-4	82.03723412427536	0.680883217501442
102.821096038	33.1333869527	train	4.011376014173455E-4	88.9292867489998	0.6957963502676219
101.172203808	33.1821153719	train	7.22170732414517E-5	13.426008241741396	0.29167385838426846
101.322262414	33.1794053864	train	1.477404985269968E-4	37.87979114193077	0.4572328745593384
102.971243633	33.1376957697	train	3.437224609239378E-4	74.56469619045654	0.662149899637274
102.992634631	33.1370109461	train	3.5654620692029374E-4	77.49680216845621	0.6702948610034113
103.088885087	33.133883949	train	3.115917864894226E-4	66.89410405706562	0.639858276880718
103.110272045	33.1331789988	train	2.856153449885113E-4	61.071017619377855	0.6195647170557105
98.0506365712	33.2064715809	train	1.706394726420121E-4	44.8362903327625	0.49315245547941056
101.708306187	33.1806176546	train	3.6509661844992775E-4	79.49082562126742	0.6755108570938184
101.740449764	33.1799137372	train	3.4793744744134216E-4	75.48758936146831	0.6648710748633353
101.794019887	33.17872213	train	3.414209439506022E-4	74.09644862055416	0.6606453156496311
101.997556796	33.1739842094	train	3.747412798835143E-4	82.17257070084891	0.6811997809501192
103.228318915	33.1382319516	train	4.3096296905473946E-4	93.75152923924675	0.7107598492317754
103.271086551	33.1367703592	train	3.669029650103527E-4	80.09297540852909	0.6765917351844483
97.696492017	33.212284918	train	1.5988203017529184E-4	41.97931683603858	0.47688931850816624
98.0612687151	33.2155718247	train	1.4586009143259797E-4	37.116618438809915	0.4540557218641459
98.7051013223	33.2187635212	train	3.397964275172239E-4	73.68717555130223	0.6595752178318597
98.7265638333	33.2188125376	train	4.0804839194427575E-4	90.37145208168698	0.6993996958698043
101.44065115	33.1951731917	train	1.8305957311212073E-4	47.51229642819289	0.5107150496661127
101.815735442	33.1872482325	train	3.1834920611855413E-4	68.54738408502277	0.6447873706307538
102.06213506	33.1814262368	train	4.0227283330462014E-4	89.1801365317909	0.6963941881560849
102.126401319	33.1798274169	train	4.0360276842703465E-4	89.446715295026	0.6970915789920787
102.17995262	33.1784697802	train	3.863818976547729E-4	85.64903938265414	0.6878058596074907
102.276335793	33.1759681215	train	2.92150612170836E-4	62.27198995865839	0.6248825628685151
102.854368599	33.1593962419	train	3.954114349545411E-4	87.81132025520242	0.6927445767552917
103.04693633	33.1532780904	train	3.381130364229886E-4	73.26517821830616	0.6584591948340058
98.3723773226	33.2265499145	train	1.973378751617093E-4	49.664795121768115	0.5294589635474627
98.3938407586	33.2266563431	train	1.8602518885602856E-4	48.032337250264405	0.5147300399337766
101.19431657	33.208779677	train	6.240554712971284E-5	10.816481215838825	0.2624466296131672
101.430181445	33.2043949826	train	1.508359546765319E-4	39.03865768337518	0.4623832082628208
102.458713707	33.1800433526	train	3.993155572948843E-4	88.50232836194688	0.6948318844980629
102.50154068	33.1788447467	train	5.07412526646175E-4	99.26916641544672	0.7431450006298994
102.533659237	33.1779361501	train	5.4419205812454E-4	99.70285876911288	0.7562736787846835
102.565776346	33.1770192901	train	5.080928646850327E-4	99.30032960983615	0.7434006782021612
102.597891993	33.176094168	train	4.8669494452064364E-4	98.28970160196083	0.7351074983362232
98.3401146488	33.2354027728	train	1.7893619118252853E-4	46.57832997892997	0.5050209297447245
98.6621071086	33.2366941644	train	2.8418914963316714E-4	60.84997812311405	0.6183840957268693
101.162371078	33.2183566134	train	7.215719962133167E-5	13.40901411785498	0.29150252916145714
101.183818217	33.2179818673	train	7.652119934624388E-5	14.736962323638489	0.30377680446039523
102.426942784	33.1899365916	train	3.0844512569227063E-4	66.15132301418149	0.63751600906389
102.705312747	33.1819519787	train	4.02098974112929E-4	89.13058735307986	0.6963027825352713
102.748128984	33.1806684936	train	3.586056655855473E-4	78.07908405522967	0.6715664613817947
102.780239371	33.1796962458	train	3.387781259270051E-4	73.52957066201347	0.6589009966485926
102.812348209	33.1787157418	train	3.799055982949385E-4	83.9182221335567	0.6841647257212978
102.865859461	33.177063225	train	4.463699506153748E-4	95.22618288027581	0.7179272490102685
102.908665299	33.1757247062	train	3.802930516678198E-4	84.04882225608809	0.6843849484491622
103.218920573	33.1655819906	train	3.4192490509379116E-4	74.20585013668652	0.6609759178977124
103.069578099	33.1795719597	train	3.1620345418456857E-4	67.88499847392781	0.6432368689885055
103.219352306	33.1745775967	train	3.062732315842905E-4	65.68444840095877	0.6358814726193291
103.240745581	33.1738494647	train	3.844336191083043E-4	85.25075954453034	0.6867193496263733
97.6637603509	33.2480139177	train	1.5768721202933232E-4	41.34174526613585	0.4734421495121735
97.8569463079	33.2499397701	train	1.463006380665832E-4	37.3096479513378	0.45480340518639356
98.6190954479	33.254609778	train	2.2048566777203705E-4	52.5102649268921	0.5569734370354129
101.291518046	33.234078381	train	1.3037193767158797E-4	30.475683847588424	0.42640023639129804
101.763294072	33.224487696	train	2.4796727169957043E-4	55.93294179899453	0.585732644102293
102.106252846	33.2163912346	train	4.1218356932093826E-4	90.90982405029945	0.7015152786200105
102.245539289	33.212832626	train	3.18943313340694E-4	68.64025288281182	0.645214287882195
102.331241655	33.2105654018	train	2.6247701585849567E-4	57.97204395501383	0.5994607279855504
103.102095635	33.1875137835	train	3.1480538124750945E-4	67.50800471818069	0.642219330087734
97.7602236682	33.2580322337	train	1.6436137947214058E-4	43.23500830686067	0.48378635228537864
97.7709573583	33.2581387992	train	1.4419870361137292E-4	36.50262852196203	0.4512175157235552
98.2862315954	33.2621644654	train	2.1128523610841306E-4	51.37561073998756	0.5464318779645206
102.14943581	33.2243192417	train	4.09856726326459E-4	90.52228502692408	0.7003285294479518
102.224442863	33.2223959667	train	3.3844525783190013E-4	73.39726117471261	0.6586800239189726
102.449420098	33.2163555156	train	4.427051444409086E-4	94.99922555562667	0.716254752990879
102.99549564	33.1999980257	train	3.560731532307486E-4	77.29017468047442	0.6700013849836204
97.6634857281	33.2660490059	train	1.5238264579606282E-4	39.64249072173531	0.46492020158689057
97.6849543167	33.2662779589	train	1.50202369677016E-4	38.85728650230075	0.4613369974319606
98.6512304162	33.2727439115	train	2.6377562545296774E-4	58.16020309377352	0.6006451515129475
102.417635132	33.2262472444	train	3.3526368009640994E-4	72.66817588694545	0.6565534141646018
102.481911199	33.2244628279	train	4.91768422082928E-4	98.55505833848135	0.7371219372728979
102.589025218	33.2214152096	train	4.967561888602071E-4	98.79700753476148	0.7390726995889798
102.599735727	33.2211053898	train	4.8490819548680067E-4	98.20762297170647	0.7343906936081449
102.67470467	33.2189109101	train	4.1579955815706935E-4	91.6354896568213	0.7033409856543524
102.706831713	33.2179566314	train	3.824186602068888E-4	84.60993301692042	0.6855876695069884
103.883665946	33.1772668418	train	9.432755501846217E-6	0.7181302663096168	0.05104001911158777
98.5867615248	33.2815662236	train	1.538659697291725E-4	40.16273777567785	0.46733086426902887
98.6941502231	33.2818768306	train	3.777764873956716E-4	83.24897506324017	0.6829490652178541
102.857133037	33.2223935629	train	4.5151178334963465E-4	95.77885663682834	0.7202408461432509
102.910668024	33.2207198564	train	4.341452902714604E-4	94.08399416874069	0.7122699715806419
102.932080775	33.2200439452	train	3.6824128244754197E-4	80.507471888062	0.6773879224470719
103.017724568	33.2173035768	train	3.5955183902233175E-4	78.30956367381522	0.6721473879669623
103.349481349	33.2061301005	train	1.2436005956263473E-4	27.978582362747773	0.41489549326434133
98.1678826519	33.2884875552	train	1.606060917269365E-4	42.25835540598493	0.47801664595578064
102.321892296	33.2468714125	train	2.439729542965625E-4	55.39539421842535	0.5817867499983153
103.007430627	33.2266472673	train	3.7074442031439847E-4	81.30765507170918	0.6788666059045658
103.157296787	33.2217214668	train	3.134687469500756E-4	67.21499045803338	0.6412410650049822
103.189406178	33.2206425395	train	3.0583633311084227E-4	65.55985460382755	0.6355508865446519
103.232216025	33.2191911288	train	3.80186740582768E-4	84.02669048345909	0.6843245533896647
97.8563585597	33.2950306771	train	1.382158108544343E-4	34.05412462653795	0.4407475881345183
98.1248378185	33.2972114456	train	1.4354927745337582E-4	36.151453774919275	0.4501000400966561
98.2537172427	33.2980522281	train	1.8249366387001852E-4	47.39495964701576	0.5099413345707744
102.118568032	33.2611562061	train	4.121532254243515E-4	90.90483996297012	0.7014998629522106
102.225766957	33.258418754	train	3.3603062598066874E-4	72.82392690114372	0.6570684716372236
103.27546112	33.2267199206	train	2.8301569937644013E-4	60.627826993384005	0.6174071907852493
97.7488468468	33.3030138178	train	1.3874075521062677E-4	34.326356483013036	0.4416821907038911
97.8347616164	33.3038492407	train	1.279225603251739E-4	29.39344595121587	0.42176799546750726
98.5006977885	33.3083097681	train	1.7866125410096189E-4	46.500264505278054	0.5046365429386671
102.397603307	33.2628511813	train	4.2606841271895964E-4	93.15421280194465	0.7084060207362344
102.45119055	33.2613736563	train	4.803346146661064E-4	98.01498323771953	0.7325380752464677
102.579783737	33.257733631	train	4.689787216033953E-4	97.11501861472215	0.7278244315498715
98.2105943241	33.3158249643	train	2.0824095296512036E-4	50.99186398123507	0.5428325015489069
98.6080778091	33.3177146945	train	2.966976070687797E-4	63.18941547640873	0.6284956626938478
98.6832809155	33.3179291651	train	4.3047010199763654E-4	93.6755929415111	0.7105245478572524
101.786735851	33.2870745112	train	2.5876416773504317E-4	57.54401699669858	0.5960352585054154
102.376514211	33.2724400223	train	3.065425892382072E-4	65.76126325595922	0.6360849876186384
102.64444583	33.2648655928	train	4.185666141235652E-4	92.1553218312303	0.704723053574554
102.77301652	33.2610254027	train	3.5516029917490797E-4	76.99472301736128	0.6694335834655456
102.815867945	33.2597158882	train	4.1443767689018976E-4	91.36285045456209	0.7026560018155507
102.869428303	33.2580582951	train	5.071831120753514E-4	99.25865797632085	0.7430586695164199
102.890851213	33.2573888192	train	4.8608686451586194E-4	98.25725469299647	0.7348639845990698
98.7477153066	33.3270965899	train	4.1948970426311153E-4	92.28047050166532	0.7051812514846052
101.754837631	33.2968019051	train	2.098138809732767E-4	51.17728082749282	0.5446993403780389
102.934098878	33.2650375101	train	4.3441345885004333E-4	94.11923498601833	0.7123965068482717
103.019786341	33.2622924705	train	4.108380045516805E-4	90.68703171665035	0.7008301550915578
103.073335059	33.2605469405	train	3.680497398845343E-4	80.45725598975659	0.6772742110644361
97.641038817	33.3289381719	train	1.4576648943440763E-4	37.075826727150194	0.45389659896870926
98.2319206347	33.3339978065	train	2.170800631969406E-4	52.28334171642721	0.5531290200084955
101.701471645	33.3069901976	train	2.2058997208133853E-4	52.53051768758095	0.5570901372681056
101.755121096	33.3058113869	train	2.809047953430897E-4	60.310198385425466	0.6156372000458014
101.776579996	33.3053333877	train	3.652102650208107E-4	79.514486959493	0.6755790736387424
101.819496268	33.304366291	train	3.832734348015906E-4	85.02039756862229	0.6860687415169398
102.988064531	33.2723268358	train	4.0172233329519746E-4	89.02324621680677	0.6961045765752717
103.202264377	33.2652596089	train	3.206102669389578E-4	68.90175016527735	0.6464066771011711
103.223680206	33.2645326669	train	3.6230471042663005E-4	78.89173257535373	0.6738259535985748
98.1351322703	33.3423810342	train	1.7430197645360476E-4	45.566881485081225	0.49846110923044035
98.1673683278	33.342601349	train	2.114739006320937E-4	51.402347135653706	0.5466530793231
98.2318414619	33.3430168804	train	1.925723476117528E-4	49.01098524518209	0.5233647310710775
98.5327311554	33.344513498	train	1.8395645658330747E-4	47.67602297164111	0.5119362832917862
98.618703203	33.3448072122	train	2.869663325034912E-4	61.40374946760733	0.6206763627310403
98.6401963999	33.3448713419	train	3.646139161462023E-4	79.39032648273664	0.6752207942436783
98.6939296726	33.3450153929	train	4.1424443193129675E-4	91.32478011132667	0.7025585492686757
98.7369165468	33.3451138951	train	3.858544939923107E-4	85.51581728258094	0.687512483383688
101.658823535	33.3169267778	train	2.1524783480741803E-4	52.01066192843293	0.5510329752236071
102.227425392	33.3034468784	train	3.7622776985529955E-4	82.74233323431162	0.6820588965888827
102.334664439	33.300612407	train	3.0149527036089593E-4	64.50187030241497	0.6322332425217857
102.356110433	33.3000344342	train	3.757075027157787E-4	82.51518456406306	0.6817587358282569
102.399000575	33.2988674131	train	4.650688864731771E-4	96.92897061950421	0.7261628398344696
102.699160165	33.2902850079	train	3.47903438822753E-4	75.48136155762727	0.6648492944861812
103.127726977	33.2767714746	train	3.438322180697546E-4	74.58697926990006	0.6622213185848113
98.3392313248	33.352654334	train	1.4936251550823934E-4	38.51398565571206	0.4599438911018793
101.862999802	33.3214016626	train	4.0691545777335843E-4	90.27695418381873	0.6988148357350384
102.431519549	33.3069861733	train	4.8001765201403744E-4	97.95711218174915	0.7324087252685775
102.517297322	33.3045848796	train	4.7310750009445517E-4	97.34646599620262	0.7295573188062134
102.560182363	33.3033620882	train	4.3475225314930875E-4	94.16375693582397	0.7125562078120892
102.635224895	33.3011866912	train	3.923714732035921E-4	87.01312508244068	0.6910994067927155
102.657040334	33.3095583598	train	4.0594016766250316E-4	90.03304865101806	0.6983095310334254
102.69992118	33.30828718	train	3.492228169484999E-4	75.77271870969695	0.665692202681494
102.742799317	33.3070012463	train	3.299848634309433E-4	71.33386591627561	0.6529659111674571
102.796393134	33.3053730861	train	3.697798371390727E-4	81.0537025834187	0.6782984039540119
102.807111378	33.3050446888	train	3.963041193274952E-4	88.02451890490268	0.693224357392253
102.892851026	33.3023843362	train	4.549454323815733E-4	96.30018211941419	0.7217648168061788
102.935716594	33.3010320489	train	4.420223436562938E-4	94.88792862719713	0.715940951076782
102.978579283	33.2996650254	train	4.4740726001878437E-4	95.28675072219765	0.7183970684400048
103.150000635	33.2940496371	train	3.415160105444654E-4	74.11708598445162	0.6607077293743646
97.8446680446	33.3670758655	train	1.4385139069162794E-4	36.30352757352962	0.4506204556667603
101.777723933	33.3413705113	train	3.825152850692216E-4	84.66375576839066	0.6856421244309265
102.507297504	33.3228942246	train	4.800813846046009E-4	97.9687484811414	0.7324347440882623
102.861097188	33.3123882723	train	4.09036870010344E-4	90.45390091386997	0.6999081303961449
103.032568284	33.3069330657	train	4.6489607500674253E-4	96.92075250768909	0.7260889305710495
103.06471392	33.3058839637	train	4.1892347588885824E-4	92.20145750595617	0.704900359232344
103.182566848	33.3019663744	train	3.68698864065605E-4	80.71905976445528	0.6776592467905246
98.3497771622	33.3797688512	train	1.8027980802018157E-4	46.90787027060182	0.5068908783153662
101.713598962	33.3518050771	train	2.9302420618896046E-4	62.456693434320734	0.6255821757096596
98.113184393	33.3873233381	train	2.0176954367115706E-4	50.2566687890613	0.5349880482148673
98.4249714617	33.3891596235	train	3.4050844258329163E-4	73.83457114767856	0.6600450643957855
98.4357232059	33.3892089745	train	2.849704784470905E-4	60.953301514173816	0.6190317949723653
98.5862501245	33.3898020911	train	2.1699581477528757E-4	52.277728051688236	0.5530330702977008
98.6077543062	33.3898719191	train	2.486186493123656E-4	56.02600432841882	0.5863690744715124
98.6400107127	33.3899696749	train	3.378223090596573E-4	73.1864847952934	0.6582657124563257
98.6830194844	33.3900869752	train	3.8765907948374364E-4	85.93918475359263	0.6885140341576239
98.7260284893	33.3901893715	train	5.217534102129186E-4	99.51198498112677	0.7484288344176906
101.670931011	33.3617467894	train	2.631931743918676E-4	58.06254985546127	0.6001147825456252
102.239817596	33.3481948349	train	4.025302874937131E-4	89.25350995255275	0.6965294424180677
102.304194922	33.3464968033	train	3.868669750503892E-4	85.76978909070716	0.688075205300511
102.357838535	33.3450563449	train	4.294396563206268E-4	93.52171023640932	0.7100313601687545
102.39002286	33.3441809747	train	4.4856059100483624E-4	95.47063693936188	0.7189176024783503
102.432933116	33.3430008726	train	4.742319489729718E-4	97.43098860247017	0.7300254441313881
102.518746049	33.3405963073	train	4.428383816863306E-4	95.02006627401934	0.716315905401334
103.226286192	33.3185048431	train	2.990026768362453E-4	63.77146506363181	0.6303008437833305
97.9088152682	33.3947138391	train	1.2908814153441005E-4	29.91565221572942	0.4239816270989236
98.0915891466	33.3961865038	train	1.8381177521401189E-4	47.64961302058769	0.5117396917145587
101.86447542	33.3664445532	train	4.1287655501919934E-4	91.0264421928822	0.7018669045708126
102.336725428	33.3546398327	train	4.0461258803824467E-4	89.76595718746405	0.6976189716023862
102.690720889	33.3446109343	train	3.7678160752559767E-4	82.95535874147743	0.6823778038193629
102.72289343	33.3436493253	train	3.7179269883087947E-4	81.52111151250614	0.6794818382369485
102.808679334	33.3410444138	train	3.9146157788335365E-4	86.72696963640153	0.6906035573351386
102.873410466	33.3480511784	train	4.1617001682101495E-4	91.71114983459152	0.7035267691561216
102.894855287	33.3473794202	train	4.097431142921891E-4	90.51280866131818	0.7002703427375427
102.937742786	33.3460248307	train	4.056591021131235E-4	89.97903063409831	0.698163594111985
102.980627401	33.3446554799	train	4.2512375594783316E-4	93.06130544422496	0.7079473107903231
103.0235091	33.3432713713	train	4.584453680846993E-4	96.51178875936856	0.7233012147510468
103.066387852	33.3418725083	train	4.718423209225105E-4	97.25136497111268	0.7290286606007118
103.098544964	33.3408136804	train	4.2299475050138434E-4	92.7688557786426	0.7069081900393785
103.109263627	33.3404588942	train	3.654473499633151E-4	79.69812136820073	0.6757212919833581
98.0268781283	33.4137344437	train	1.5709820985645377E-4	41.151277663710864	0.47250932031211673
98.5108345038	33.4165867432	train	2.4058238341227552E-4	55.04189100184079	0.5783778173447736
101.736198707	33.3873717936	train	3.67890570796757E-4	80.41557437507596	0.6771796575566615
102.594935247	33.3654500069	train	3.870466781382734E-4	85.80821953297321	0.6881748698946815
102.68075502	33.3629320274	train	3.6857743386382196E-4	80.66290987225891	0.6775872888970144
103.184719983	33.3469453431	train	3.549069745818357E-4	76.91957253161317	0.6692756673017763
98.2526386252	33.4243194244	train	1.6915692984075128E-4	44.50044841702988	0.49097147862347806
98.3494411561	33.4248649077	train	3.2870133209481767E-4	71.07026252602972	0.6520822626844455
98.3924653036	33.4250830982	train	3.0807852822344403E-4	66.03250761356252	0.6372411432868804
98.4892712239	33.4255194685	train	2.6230143113255126E-4	57.955084642200234	0.5993000429301301
98.6721317574	33.4261375987	train	3.852072666969797E-4	85.39508206298582	0.6871516990670092
98.6828884191	33.4261655646	train	4.906612682199524E-4	98.50135171200893	0.7366849564787117
101.865362368	33.3934701027	train	3.6387608509349677E-4	79.23149559387629	0.6747764172902997
103.174431656	33.3563025658	train	3.5577150608983015E-4	77.19016598012057	0.6698139742882095
104.159765547	33.3191941827	train	9.659246820423622E-6	0.7457294253932337	0.05220157415254239
97.9944091607	33.431513923	train	1.6096605232336514E-4	42.351764572123884	0.47857528024009705
98.3386167895	33.4338271808	train	3.491876297521264E-4	75.76441751650697	0.66566977774816
98.4677035654	33.4344483895	train	2.9302864116714236E-4	62.457631196788114	0.6255857207792018
102.38103787	33.3894942017	train	4.827022042521336E-4	98.11473248300467	0.7335003285646222
102.391771331	33.3892009888	train	4.6201701708811673E-4	96.78383786663157	0.7248516984850845
102.542023221	33.3849987991	train	4.1241827514112213E-4	90.9483752726565	0.7016344628996655
102.563485208	33.3843836776	train	3.502236691898036E-4	76.01088318685109	0.6663287923092229
102.617137306	33.3828296825	train	3.4526433672904105E-4	74.91732343837155	0.6631504380932205
97.9512777227	33.4401758457	train	1.2949766320253725E-4	30.148511574802324	0.4247553583819509
98.5321999303	33.4437280528	train	2.19669834623788E-4	52.455904101046926	0.5560585211021967
98.5752346639	33.443882928	train	2.5847915418814103E-4	57.49643945804643	0.5957698822970358
98.6182697107	33.4440228695	train	3.191760641972426E-4	68.6766356962612	0.645381259803669
102.660433714	33.3905711945	train	3.566684710267451E-4	77.54812559312946	0.6703706271066838
102.703354128	33.3892961171	train	3.8284996880884407E-4	84.83093817279133	0.685830596586751
102.778458294	33.387029123	train	3.7870213785457337E-4	83.60128592179161	0.6834787326954989
102.810643204	33.3860436842	train	4.034311719391979E-4	89.41647626982572	0.697001777371214
98.2954429941	33.4516283616	train	2.568992658532596E-4	57.2186054876185	0.5942925015061571
102.295845253	33.409816227	train	4.4283047357024147E-4	95.01960472446929	0.7163122765187387
102.982680075	33.3896454963	train	3.735902351417178E-4	81.8508354210118	0.6805313394116983
103.057759555	33.3872094864	train	3.667405740052648E-4	80.02953958515863	0.6764948586434114
103.100658034	33.3857971613	train	3.6959786094086276E-4	81.00251990185573	0.67819098266358
98.3060584664	33.4697271242	train	3.0158444318220164E-4	64.5196795476227	0.6323020001042433
98.359865961	33.4700166747	train	3.2536383238571597E-4	70.20108550084917	0.6497633534745321
98.3921508161	33.470179195	train	3.284644870344852E-4	71.02634497750702	0.6519187144241669
98.4674831027	33.4705257118	train	3.5751255652914345E-4	77.83394123568033	0.6708927516945489
98.5105306749	33.4707031681	train	3.14061450951883E-4	67.31725485163004	0.6416755166257777
98.5212926257	33.4707451965	train	4.106244983383726E-4	90.65118115092598	0.7007211545371358
98.6073889849	33.4710477889	train	5.064668947584546E-4	99.22585131522483	0.7427887756248338
98.6504376151	33.4711766613	train	4.756281569283981E-4	97.53593807091008	0.7306044563170113
98.6827242588	33.471263505	train	5.211889430404428E-4	99.5071829403381	0.748224972287913
102.511279146	33.4219257862	train	4.368035446814669E-4	94.35982905582264	0.7135193711322856
103.165859837	33.4016427835	train	3.538452239197628E-4	76.65675741400302	0.6686121540237884
97.5634749926	33.4723640012	train	2.697358111269799E-4	58.7281161303757	0.6059926105984356
98.2736991051	33.4785611472	train	3.3312818352233706E-4	72.14137936673575	0.6551110940511098
98.5642955026	33.4799233934	train	4.0671145389737593E-4	90.22599622050366	0.6987092799347755
102.468692164	33.4321386432	train	4.5153448491965935E-4	95.78119532959728	0.7202509766957427
102.51164208	33.4309285561	train	3.953102565850896E-4	87.7871543828747	0.692690102897418
102.62974094	33.4275243426	train	3.217822463376137E-4	69.14166154710286	0.6472402190289555
102.64047621	33.4272093084	train	3.2729263584348374E-4	70.7402354099477	0.6511072500875735
102.726352304	33.4246556852	train	3.456616979311878E-4	75.02125624362155	0.6634073300190823
103.187742419	33.4099151437	train	3.3623897922187117E-4	72.85931771705782	0.6572081285841654
101.802951771	33.4580049816	train	3.5016701303364493E-4	75.99740119295406	0.6662928210416418
101.921170188	33.4552737686	train	3.471205960069875E-4	75.33800402952963	0.6643471491872163
102.565694457	33.4383973207	train	3.23108236000056E-4	69.58266578997657	0.6481785711572907
102.694531903	33.4346211904	train	3.248597963790958E-4	69.95145486615743	0.6494104577000681
102.769675845	33.4323568258	train	3.5728284751925383E-4	77.78325009896764	0.6707508248570591
102.812611442	33.4310425252	train	3.894834063725094E-4	86.2571500862862	0.6895200366912727
102.855544238	33.4297134085	train	4.5377167209159093E-4	96.17868719585563	0.7212457331734079
102.8984742	33.4283694787	train	3.9818712832730466E-4	88.25516043670838	0.6942314986046266
102.941401298	33.4270107393	train	3.1687469696112025E-4	68.09957629565412	0.6437233560533356
103.037976634	33.4238994452	train	3.6935960674806096E-4	80.93178968791935	0.6780502317472619
97.8322310032	33.4932256529	train	1.5022492014926417E-4	38.86345189132557	0.4613743039064793
98.2520192462	33.4964709386	train	2.76027240770561E-4	59.792060232970954	0.6114840589936055
101.79249293	33.4672566552	train	3.0144232261358577E-4	64.48812488448006	0.6321924044710316
102.523107718	33.4486289993	train	3.4226178429141904E-4	74.27898096328306	0.6611965541714905
103.070585721	33.431842629	train	3.404239514504312E-4	73.80533175198981	0.6599893779728498
103.134964191	33.4297094409	train	3.3463947770725685E-4	72.51634876886325	0.6561330754543985
98.6610592956	33.5072845812	train	4.792321345234362E-4	97.81369236125119	0.732087621841838
101.825032138	33.4755341787	train	3.00163505420741E-4	64.15352572981352	0.6312033037130178
103.221227733	33.4358086132	train	2.7283986880824603E-4	59.30298715797708	0.6087212413829495
103.231956381	33.4354423247	train	1.2329773633680045E-4	27.646367321007208	0.41281440805202285
97.541352147	33.5081796505	train	3.76567360820757E-4	82.87492193263196	0.6822545135679114
98.2410972406	33.5144431899	train	3.2420819525012914E-4	69.70416424963273	0.6489531903754125
98.2733977915	33.5146368657	train	2.931411920570484E-4	62.48142973556228	0.6256756651008728
98.3379997863	33.5149989535	train	3.028559410969819E-4	64.77361811112085	0.6332796116643917
98.3487668954	33.5150560265	train	3.225023403484304E-4	69.45112439336951	0.6477504221337999
98.4349048094	33.5154789221	train	4.0850736325654947E-4	90.40973482158932	0.6996359868847402
98.4887418702	33.515712818	train	4.392848836607668E-4	94.54072414542605	0.7146758673526874
98.5210443942	33.5158419254	train	5.572934024622923E-4	99.80968584961964	0.760631896544575
98.5641147335	33.5160009663	train	4.786383774230757E-4	97.74816740158313	0.7318443942563606
98.6071853952	33.5161450328	train	5.826620433052052E-4	100.0	0.7686426101890328
102.459385525	33.4684518143	train	4.1721857403694413E-4	91.95394603054358	0.7040513571237218
97.5950245673	33.5178186373	train	3.058670722117021E-4	65.5686207166187	0.6355741653971172
97.8426338024	33.5203800145	train	1.3827690623633774E-4	34.08958890768021	0.4408565222385531
98.1979470999	33.5231905945	train	3.0210015183759065E-4	64.62267485230292	0.6326991386010006
102.502716405	33.4762465858	train	3.895150477852205E-4	86.26990298998459	0.6895374276309293
102.620877859	33.4728467982	train	2.816335672732757E-4	60.40200371534021	0.6162501225787739
102.717540447	33.4699816162	train	3.22143197084522E-4	69.2410780580645	0.6474961455140282
102.728279887	33.4696586233	train	3.6531892853367297E-4	79.59383254015226	0.6756442722769834
102.792712903	33.467701187	train	3.80876230422431E-4	84.16997462944505	0.6847158401732376
102.814189185	33.4670412887	train	4.129478302847569E-4	91.04242530501163	0.7019030231749327
103.168443623	33.4556177789	train	3.260404468681945E-4	70.43410344262436	0.6502359629025959
102.535310335	33.4843329752	train	3.26649408248222E-4	70.59268093774097	0.6506602279839523
102.642736796	33.4812179921	train	2.9957231063617787E-4	63.98646218568889	0.6307442439345313
102.857538933	33.4747095612	train	3.784998172360327E-4	83.56069289520671	0.6833631137780205
102.889753228	33.473701292	train	3.9371342250995683E-4	87.39807287150965	0.6918278113394749
102.954176974	33.4716597201	train	3.266375802351737E-4	70.58996762718736	0.6506519971764455
103.02932973	33.4692357125	train	3.222757897119764E-4	69.29012767081909	0.6475900650077858
103.115207469	33.466409827	train	3.076018277076042E-4	65.94819746162814	0.6368831008864059
98.1654706713	33.5410144892	train	2.0242808251825248E-4	50.439961080192106	0.5357985917025316
101.836957744	33.5113228136	train	2.5165882979393217E-4	56.68128272408186	0.5893138135278825
103.061955743	33.4771799161	train	3.082115150540746E-4	66.07560906652397	0.6373409017134353
98.1761550032	33.5501052566	train	2.6683420615117764E-4	58.515299281060955	0.603407306013772
98.1869260727	33.5501764614	train	2.6676723025444095E-4	58.5085376293508	0.603347230417467
98.2407819744	33.5505184321	train	3.700093633125013E-4	81.1159062404728	0.6784337919591088
98.2730959409	33.5507123714	train	3.31276876728257E-4	71.6973682567215	0.6538508774178692
98.3161816979	33.5509578397	train	3.624963638777373E-4	78.92442675600881	0.6739421747103892
98.3484963495	33.5511321024	train	4.288728431546875E-4	93.45626790225067	0.7097593572647313
98.3915829712	33.5513513344	train	4.4120193312458954E-4	94.75420468282722	0.7155629871805892
98.4346700432	33.5515555734	train	4.79021497156255E-4	97.7752341808125	0.7320013865381507
98.4993014258	33.551833819	train	4.970202780837863E-4	98.80837843501197	0.7391751806159509
98.5531615529	33.5520399193	train	4.604131054528419E-4	96.66166971238403	0.7241575814885988
98.5639336423	33.5520783278	train	5.363239756404026E-4	99.63592912549757	0.7535792107582706
98.6070221967	33.5522225904	train	4.750686560782739E-4	97.49388222669253	0.730372727881913
103.191208158	33.481879549	train	2.1426276688659316E-4	51.76469059173645	0.5498979226152115
97.5298257513	33.5531355823	train	4.477866038994174E-4	95.34723302264533	0.7185684907435382
102.514915754	33.5119527385	train	3.398324191135445E-4	73.69274605380161	0.6595989992340855
102.654614405	33.5079051787	train	2.8876117656176755E-4	61.70979376522884	0.6221432211530493
103.170169977	33.4916007493	train	3.104772443433085E-4	66.65408817606831	0.639032119387376
101.848598406	33.5381011931	train	2.779471992627723E-4	60.01540872534156	0.6131295314416183
102.504531998	33.5212602887	train	3.702427047346464E-4	81.17914386423834	0.6785713136586785
102.590513887	33.5187946753	train	2.9149484220063193E-4	62.15917769759952	0.6243556728575981
102.68723084	33.5159497255	train	3.01416274886373E-4	64.48135479842928	0.63217231079943
102.730211757	33.5146611358	train	3.4947256106084804E-4	75.83214823733856	0.6658512791424429
102.773189924	33.5133576781	train	4.0222692813104684E-4	89.16705373975086	0.6963700590816825
102.826908718	33.5117074529	train	4.1440350653481386E-4	91.35611870246316	0.702638774509746
102.848395005	33.511040861	train	3.7333123292187116E-4	81.770053741859	0.6803805435898429
102.891365449	33.5096965332	train	3.7851842826739615E-4	83.56442695897321	0.6833737528369218
102.934333025	33.5083373498	train	3.434979223499639E-4	74.51911067416837	0.6620036983106174
97.917324345	33.57516915	train	2.2337462772812906E-4	52.898210597524915	0.5601831596016698
98.0789299536	33.5764774296	train	1.7001891402495842E-4	44.69710313770941	0.49224182657076543
101.784341217	33.5485792259	train	2.498311824077368E-4	56.34298614465273	0.5875485902317751
102.633877789	33.526540978	train	2.94834884771809E-4	62.79706058440668	0.6270239695150814
102.97771006	33.5159611535	train	3.091843203534274E-4	66.38684698271898	0.6380689742869976
103.085119928	33.51245992	train	2.80559510131012E-4	60.266716476957136	0.6153461190858811
103.106599661	33.5117485376	train	3.0886382408328397E-4	66.28650804216541	0.6378294297322876
103.139246975	33.5196705348	train	2.758069973996298E-4	59.76643877095824	0.6112944072540879
97.8847725057	33.5929178114	train	2.1339392084586333E-4	51.65271853393519	0.5488920135720866
97.9386503315	33.5933917295	train	1.8213250968735279E-4	47.32007719917795	0.5094462816277255
98.2080566488	33.5954094693	train	3.486759337840116E-4	75.64765301433252	0.6653433316606407
98.2296102481	33.5955455516	train	3.6105420291147384E-4	78.66042959632908	0.673065591095998
98.2942718865	33.5959312739	train	3.9862637134063767E-4	88.34731226938685	0.6944654804942647
98.3158260328	33.5960523395	train	4.1539830228284837E-4	91.55353964800908	0.7031394946192068
98.3481574888	33.5962268985	train	4.4159619007276866E-4	94.81846534309686	0.7157447471816123
98.3912665173	33.5964465032	train	5.545882624225672E-4	99.78939200296315	0.759744836302355
98.4343759971	33.5966510893	train	5.025630891733854E-4	99.04703571862763	0.7413076700968925
98.4774858961	33.5968406566	train	4.896392947791122E-4	98.44681835196621	0.7362803040044315
98.5313738109	33.5970564946	train	4.7889479986959655E-4	97.76624593247178	0.7319494897055653
98.5637068243	33.5971747324	train	4.335904938911693E-4	94.01108675368314	0.71200783729401
98.6068177896	33.5973192402	train	4.5459953175887405E-4	96.27932273209116	0.7216120467702326
97.4751890425	33.5975660619	train	4.3649150040814993E-4	94.3374743609635	0.7133732703573952
97.5829348449	33.5988472697	train	3.6897522133886023E-4	80.81767768885199	0.6778228926969446
101.871305693	33.5736368823	train	3.039730716080884E-4	65.07068435232331	0.6341342553165672
102.602756226	33.5544891801	train	3.0142945880382726E-4	64.48478144118097	0.6321824813779487
102.645760301	33.5532286264	train	3.044118278086656E-4	65.20866181395938	0.6344688305463633
102.688761685	33.5519531783	train	2.970540043167554E-4	63.24806871787243	0.6287759211474817
102.785504795	33.5490289789	train	3.406813834187564E-4	73.89441986017306	0.6601589893972483
97.453479733	33.6063147745	train	5.013658668590289E-4	98.9954866245216	0.7408500196528063
97.539683693	33.6073626042	train	4.273385467934801E-4	93.279130977964	0.7090205107787207
102.53861272	33.5653543897	train	3.3891996219778686E-4	73.55152298926936	0.6589950670005451
102.732147923	33.5596632221	train	3.0563953048399833E-4	65.50375717720952	0.635401776572205
97.6580814089	33.617722333	train	2.594609735507521E-4	57.64550515323535	0.5966825897215919
102.495960908	33.5755808199	train	4.0046122365864967E-4	88.82064882877197	0.695439034375844
102.592751237	33.5728055481	train	2.939344229975065E-4	62.626932481299825	0.6263083470696272
102.807792224	33.5663681159	train	3.511857127187776E-4	76.15997572243128	0.6669384167229797
102.850792113	33.5650359392	train	3.8678635186095565E-4	85.75254740129986	0.6880304704074502
102.926035057	33.5626688048	train	3.708099605410443E-4	81.32128927538668	0.6789051405275187
102.947531419	33.5619841081	train	3.465675626648245E-4	75.22674363327191	0.6639915045482743
103.076494153	33.5577978138	train	2.8594774017732903E-4	61.15485769956568	0.6198388287897196
103.097985332	33.5570870831	train	2.93513691324624E-4	62.55181343050853	0.6259730375624116
97.8196292491	33.6283884389	train	2.4165048296678534E-4	55.13897082218835	0.5794576817927412
98.3478858568	33.6323024962	train	4.4090061007190866E-4	94.72064967632812	0.7154239146935673
98.3910128466	33.6325223993	train	5.137472647092219E-4	99.3896434994714	0.7455061223522346
98.4449222158	33.6327761296	train	5.526949197240752E-4	99.77518814513489	0.759120056540771
98.4772681504	33.6329170883	train	5.186499325013189E-4	99.46707990633954	0.747303886521418
98.5635250061	33.6332516181	train	4.794360377601887E-4	97.85092102383847	0.7321710473335471
103.033928544	33.5682052647	train	2.867408130717923E-4	61.34987739994933	0.6204912484081453
97.5392272408	33.6344122115	train	3.161484883192688E-4	67.86908414323999	0.6431969733042161
97.8087255169	33.637302575	train	2.032177355514997E-4	50.56798867988576	0.5367667955327474
97.8734105367	33.6379088905	train	2.366295031396625E-4	54.55101580606265	0.5743326940809826
97.9596601378	33.6386646882	train	2.0271438418352424E-4	50.51961266405104	0.5361500972232963
98.1860793778	33.6403624708	train	3.929351412493051E-4	87.159796399145	0.6914057824771256
98.2399913488	33.6407056047	train	3.8603559444397767E-4	85.56040069683213	0.6876132853756903
98.2831215634	33.6409631897	train	4.317519004719166E-4	93.82945942831684	0.7111357005295026
98.3370350763	33.6412640174	train	4.42767599177655E-4	95.00940571435285	0.7162834213637429
98.6281797515	33.6424822941	train	4.339650801589085E-4	94.06031223075384	0.7121848769202772
102.421381981	33.5956939644	train	4.3748698252514805E-4	94.40879019934333	0.7138388405748625
97.4420554293	33.6422440832	train	3.954567505773768E-4	87.82214363140264	0.6927689681673401
97.6145383994	33.6442974948	train	2.4498143615954887E-4	55.53231933205958	0.5827900824438247
102.507810249	33.6022839082	train	3.788316677694966E-4	83.62727443110887	0.6835527100352192
102.615385975	33.5991831422	train	3.1613749550432846E-4	67.86590138078923	0.6431889933565701
102.658411615	33.5979167197	train	3.15208865247388E-4	67.61352876752093	0.6425135872775046
102.712189857	33.5963127125	train	2.88836735641499E-4	61.72079353841621	0.6222047239340301
102.722944992	33.5959891143	train	3.018322488319749E-4	64.56917031752383	0.6324929381673369
102.776718081	33.5943571424	train	3.148311278150807E-4	67.51460635056107	0.6422381212925847
102.808979845	33.5933667764	train	3.2242568562859566E-4	69.39665021993713	0.6476961807093523
97.4957976194	33.6519279274	train	3.3639823281000024E-4	72.88636848136854	0.6573147978841383
97.5604855001	33.6526982191	train	2.754055311029594E-4	59.70081736684797	0.6109482275261724
102.529693995	33.6106735519	train	3.0509497330681384E-4	65.37900762423455	0.634988549395535
102.561970799	33.6097472057	train	2.9785222301155414E-4	63.43300631111241	0.6294020812070721
102.86314771	33.6006964859	train	3.552964447606646E-4	77.03512475428754	0.6695183909036321
102.906161812	33.599343866	train	3.346471951401813E-4	72.51875226707594	0.656138278665589
98.1965264634	33.6765071031	train	3.3148443349242403E-4	71.7567714532009	0.653992623099698
98.2612481502	33.6769109505	train	3.767079752189974E-4	82.92771421935859	0.6823354422183716
98.2720352211	33.6769749635	train	3.8287120206537996E-4	84.84044339821244	0.6858425461550376
98.347545636	33.6773966942	train	3.767356311423567E-4	82.93809736257822	0.6823513543472094
98.3906951226	33.6776169706	train	3.948307263223763E-4	87.6863963580939	0.6924316636046721
98.433845062	33.6778221826	train	4.631240648027464E-4	96.83648392126683	0.7253287559799138
98.4769954224	33.6780123297	train	5.535680091704846E-4	99.78173810603195	0.7594085685452404
98.5201461717	33.6781874115	train	4.911273825426019E-4	98.52396232527337	0.7368691033388118
98.5632972776	33.6783474275	train	4.1215373102147546E-4	90.90492300900253	0.7015001198247289
102.347461899	33.6337722139	train	4.003130399656445E-4	88.7968479748663	0.6953606399792159
97.4521893069	33.6784439376	train	4.4172779627228747E-4	94.83991723081985	0.7158053684570355
97.4737578418	33.6787122508	train	3.274557058491044E-4	70.77861098565947	0.651220396675844
97.5276804108	33.6793665726	train	3.0805629508478063E-4	66.0253017829119	0.6372244600179311
97.5600347769	33.6797478773	train	2.644181607881839E-4	58.26793000922524	0.6012286024351574
97.8188902428	33.6824934616	train	2.9721219049819435E-4	63.27411777831407	0.6289001778372548
98.325900685	33.6862996674	train	3.778087930300525E-4	83.25811454162049	0.6829675807133695
102.369340858	33.6421907426	train	3.7784742561558786E-4	83.26914105464667	0.6829897195680086
102.412399287	33.6410085614	train	3.92511838934573E-4	87.05637733360021	0.6911757579406405
102.573845625	33.6364422002	train	3.5271994475997824E-4	76.43885003688814	0.6679060280328122
102.627652884	33.6348733681	train	3.317768877977528E-4	71.84192327030613	0.6541921505151836
102.692216049	33.6329599536	train	3.164590419889541E-4	67.95899910716776	0.6434222642669571
102.971917335	33.6242802795	train	3.1234719422805685E-4	67.06740689514946	0.6404160781334619
97.9158563381	33.6924010582	train	1.970743229996638E-4	49.617519651347706	0.5291260027145919
97.9805849316	33.6929521112	train	2.0066229975065615E-4	50.142493900466995	0.533618829645517
102.509637172	33.6472964485	train	3.781291946728702E-4	83.41313701320729	0.6831510971506629
102.649554827	33.6432403993	train	3.307356692989243E-4	71.54267416509055	0.6534807265835344
102.724883348	33.6409909824	train	3.226867027282957E-4	69.53610438944352	0.6478808098966796
102.90778854	33.635337672	train	3.069951047922392E-4	65.84532255343566	0.6364263771533716
102.983087398	33.6329314659	train	3.1968242219653853E-4	68.7557882579437	0.6457439709991378
[truncated: 567 more rows]
