# Supplementary material for: Spatiotemporal prediction of alpine wetlands under multi-climate scenarios in the west of Sichuan, China
Source: PeerJ. 2024 Nov 27;12:e18586. doi: 10.7717/peerj.18586 (PMC11608022; doi:10.7717/peerj.18586)
Supplement: Supplemental Information 1 [file peerj-12-18586-s001.zip › Maxent_data1/2.5mBIOssp126_2021-2040/RES/wetland_2.asc]

ncols         170
nrows         159
xllcorner     97.34749306
yllcorner     27.673839575
cellsize      0.041666666666667
NODATA_value  -9999
-9999 -9999 -9999 -9999 -9999 -9999 -9999 -9999 -9999 -9999 -9999 -9999 -9999 -9999 -9999 -9999 -9999 -9999 -9999 -9999 -9999 -9999 -9999 -9999 -9999 -9999 -9999 -9999 -9999 -9999 -9999 -9999 -9999 -9999 -9999 -9999 -9999 -9999 -9999 -9999 -9999 -9999 -9999 -9999 -9999 -9999 -9999 -9999 -9999 -9999 -9999 -9999 -9999 -9999 -9999 -9999 -9999 -9999 -9999 -9999 -9999 -9999 -9999 -9999 -9999 -9999 -9999 -9999 -9999 -9999 -9999 -9999 -9999 -9999 -9999 -9999 -9999 -9999 -9999 -9999 -9999 -9999 -9999 -9999 -9999 -9999 -9999 -9999 -9999 -9999 -9999 -9999 -9999 -9999 -9999 -9999 -9999 -9999 -9999 -9999 -9999 -9999 -9999 -9999 -9999 -9999 -9999 -9999 -9999 -9999 -9999 -9999 -9999 -9999 -9999 -9999 -9999 -9999 -9999 -9999 -9999 -9999 -9999 -9999 -9999 -9999 -9999 -9999 -9999 -9999 -9999 -9999 1.62456E-1 1.61646E-1 1.30589E-1 -9999 -9999 -9999 -9999 -9999 -9999 -9999 -9999 -9999 -9999 -9999 -9999 -9999 -9999 -9999 -9999 -9999 -9999 -9999 -9999 -9999 -9999 -9999 -9999 -9999 -9999 -9999 -9999 -9999 -9999 -9999 -9999 -9999 -9999 -9999
-9999 -9999 -9999 -9999 -9999 -9999 -9999 -9999 -9999 -9999 -9999 -9999 -9999 -9999 -9999 -9999 -9999 -9999 -9999 -9999 -9999 -9999 -9999 -9999 -9999 -9999 -9999 -9999 -9999 -9999 -9999 -9999 -9999 -9999 -9999 -9999 -9999 -9999 -9999 -9999 -9999 -9999 -9999 -9999 -9999 -9999 -9999 -9999 -9999 -9999 -9999 -9999 -9999 -9999 -9999 -9999 -9999 -9999 -9999 -9999 -9999 -9999 -9999 -9999 -9999 -9999 -9999 -9999 -9999 -9999 -9999 -9999 -9999 -9999 -9999 -9999 -9999 -9999 -9999 -9999 -9999 -9999 -9999 -9999 -9999 -9999 -9999 -9999 -9999 -9999 -9999 -9999 -9999 -9999 -9999 -9999 -9999 -9999 -9999 -9999 -9999 -9999 -9999 -9999 -9999 -9999 -9999 -9999 -9999 -9999 -9999 -9999 -9999 -9999 -9999 -9999 -9999 -9999 -9999 -9999 -9999 -9999 -9999 -9999 -9999 -9999 -9999 -9999 -9999 4.53994E-1 4.02161E-1 2.30088E-1 1.51896E-1 1.69525E-1 1.66295E-1 -9999 -9999 -9999 -9999 -9999 -9999 -9999 -9999 -9999 -9999 -9999 -9999 -9999 -9999 -9999 -9999 -9999 -9999 -9999 -9999 -9999 -9999 -9999 -9999 -9999 -9999 -9999 -9999 -9999 -9999 -9999 -9999 -9999 -9999 -9999
-9999 -9999 -9999 -9999 -9999 -9999 -9999 -9999 -9999 -9999 -9999 6.61579E-1 6.65444E-1 7.00269E-1 -9999 -9999 -9999 -9999 -9999 -9999 -9999 -9999 -9999 -9999 -9999 -9999 -9999 -9999 -9999 -9999 -9999 -9999 -9999 -9999 -9999 -9999 -9999 -9999 -9999 -9999 -9999 -9999 -9999 -9999 -9999 -9999 -9999 -9999 -9999 -9999 -9999 -9999 -9999 -9999 -9999 -9999 -9999 -9999 -9999 -9999 -9999 -9999 -9999 -9999 -9999 -9999 -9999 -9999 -9999 -9999 -9999 -9999 -9999 -9999 -9999 -9999 -9999 -9999 -9999 -9999 -9999 -9999 -9999 -9999 -9999 -9999 -9999 -9999 -9999 -9999 -9999 -9999 -9999 -9999 -9999 -9999 -9999 -9999 -9999 -9999 -9999 -9999 -9999 -9999 -9999 -9999 -9999 -9999 -9999 -9999 -9999 -9999 -9999 -9999 -9999 -9999 -9999 -9999 -9999 -9999 -9999 -9999 -9999 -9999 -9999 -9999 -9999 -9999 4.64298E-1 4.33997E-1 3.60892E-1 2.1982E-1 1.70279E-1 1.51164E-1 1.4055E-1 -9999 -9999 -9999 -9999 -9999 -9999 -9999 -9999 -9999 -9999 -9999 -9999 -9999 -9999 -9999 -9999 -9999 -9999 -9999 -9999 -9999 -9999 -9999 -9999 -9999 -9999 -9999 -9999 -9999 -9999 -9999 -9999 -9999 -9999 -9999
-9999 -9999 -9999 -9999 -9999 -9999 -9999 -9999 -9999 6.58393E-1 6.58888E-1 6.63762E-1 6.95316E-1 7.18191E-1 7.15484E-1 7.46469E-1 -9999 -9999 -9999 -9999 -9999 -9999 -9999 -9999 -9999 -9999 -9999 -9999 -9999 -9999 -9999 -9999 -9999 -9999 -9999 -9999 -9999 -9999 -9999 -9999 -9999 -9999 -9999 -9999 -9999 -9999 -9999 -9999 -9999 -9999 -9999 -9999 -9999 -9999 -9999 -9999 -9999 -9999 -9999 -9999 -9999 -9999 -9999 -9999 -9999 -9999 -9999 -9999 -9999 -9999 -9999 -9999 -9999 -9999 -9999 -9999 -9999 -9999 -9999 -9999 -9999 -9999 -9999 -9999 -9999 -9999 -9999 -9999 -9999 -9999 -9999 -9999 -9999 -9999 -9999 -9999 -9999 -9999 -9999 -9999 -9999 -9999 -9999 -9999 -9999 -9999 -9999 -9999 -9999 -9999 -9999 -9999 -9999 -9999 -9999 -9999 -9999 -9999 -9999 -9999 -9999 -9999 -9999 -9999 -9999 -9999 4.59283E-1 4.51636E-1 4.48456E-1 4.39296E-1 4.06005E-1 2.36686E-1 1.3275E-1 1.38108E-1 1.5718E-1 2.00984E-1 2.03104E-1 2.43895E-1 1.83746E-1 -9999 -9999 -9999 -9999 -9999 -9999 -9999 -9999 -9999 -9999 -9999 -9999 -9999 -9999 -9999 -9999 -9999 -9999 -9999 -9999 -9999 -9999 -9999 -9999 -9999 -9999 -9999 -9999 -9999 -9999 -9999
-9999 -9999 -9999 -9999 -9999 -9999 -9999 -9999 6.47498E-1 6.37877E-1 6.5433E-1 6.74881E-1 6.88204E-1 7.17287E-1 7.13087E-1 7.22587E-1 7.31189E-1 7.12504E-1 7.11456E-1 -9999 -9999 -9999 -9999 -9999 -9999 -9999 -9999 -9999 -9999 -9999 -9999 -9999 -9999 -9999 -9999 -9999 -9999 -9999 -9999 -9999 -9999 -9999 -9999 -9999 -9999 -9999 -9999 -9999 -9999 -9999 -9999 -9999 -9999 -9999 -9999 -9999 -9999 -9999 -9999 -9999 -9999 -9999 -9999 -9999 -9999 -9999 -9999 -9999 -9999 -9999 -9999 -9999 -9999 -9999 -9999 -9999 -9999 -9999 -9999 -9999 -9999 -9999 -9999 -9999 -9999 -9999 -9999 -9999 -9999 -9999 -9999 -9999 -9999 -9999 -9999 -9999 -9999 -9999 -9999 -9999 -9999 -9999 -9999 -9999 -9999 -9999 -9999 -9999 -9999 -9999 -9999 -9999 -9999 -9999 -9999 -9999 -9999 -9999 -9999 -9999 -9999 -9999 -9999 -9999 -9999 -9999 -9999 4.50571E-1 5.01705E-1 5.12289E-1 4.74703E-1 2.78806E-1 1.34699E-1 1.15767E-1 1.06929E-1 1.10861E-1 1.22653E-1 1.68844E-1 3.69005E-1 -9999 -9999 -9999 -9999 -9999 -9999 -9999 -9999 -9999 -9999 -9999 -9999 -9999 -9999 -9999 -9999 -9999 -9999 -9999 -9999 -9999 -9999 -9999 -9999 -9999 -9999 -9999 -9999 -9999 -9999 -9999
-9999 -9999 -9999 -9999 -9999 -9999 -9999 -9999 6.68787E-1 6.28306E-1 6.56829E-1 6.63382E-1 6.87809E-1 7.12786E-1 7.47695E-1 7.46614E-1 7.49123E-1 7.11815E-1 6.90026E-1 6.75728E-1 6.92332E-1 7.05816E-1 7.05021E-1 7.28896E-1 7.41542E-1 -9999 -9999 -9999 -9999 -9999 -9999 -9999 -9999 -9999 -9999 -9999 -9999 -9999 -9999 -9999 -9999 -9999 -9999 -9999 -9999 -9999 -9999 -9999 -9999 -9999 -9999 -9999 -9999 -9999 -9999 -9999 -9999 -9999 -9999 -9999 -9999 -9999 -9999 -9999 -9999 -9999 -9999 -9999 -9999 -9999 -9999 -9999 -9999 -9999 -9999 -9999 -9999 -9999 -9999 -9999 -9999 -9999 -9999 -9999 -9999 -9999 -9999 -9999 -9999 -9999 -9999 -9999 -9999 -9999 -9999 -9999 -9999 -9999 -9999 -9999 -9999 -9999 -9999 -9999 -9999 -9999 -9999 -9999 -9999 -9999 -9999 -9999 -9999 -9999 -9999 -9999 -9999 -9999 -9999 -9999 -9999 -9999 5.25451E-1 5.22897E-1 4.99765E-1 4.1297E-1 3.28457E-1 3.88698E-1 4.72715E-1 5.41516E-1 5.05762E-1 3.46777E-1 1.81337E-1 1.32526E-1 9.84002E-2 1.03174E-1 1.28238E-1 2.02673E-1 2.26744E-1 1.63706E-1 -9999 -9999 -9999 -9999 -9999 -9999 -9999 -9999 -9999 -9999 -9999 -9999 -9999 -9999 -9999 -9999 -9999 -9999 -9999 -9999 -9999 -9999 -9999 -9999 -9999 -9999 -9999 -9999 -9999 -9999
-9999 -9999 -9999 -9999 -9999 -9999 -9999 -9999 7.09893E-1 6.75701E-1 6.95039E-1 6.84616E-1 7.04537E-1 7.39161E-1 7.31108E-1 7.33036E-1 7.27505E-1 7.1023E-1 6.56092E-1 6.42856E-1 6.60763E-1 6.82399E-1 6.78735E-1 6.95145E-1 7.09682E-1 7.36514E-1 -9999 -9999 -9999 -9999 -9999 -9999 -9999 -9999 -9999 -9999 -9999 -9999 -9999 -9999 -9999 -9999 -9999 -9999 -9999 -9999 -9999 -9999 -9999 -9999 -9999 -9999 -9999 -9999 -9999 -9999 -9999 -9999 -9999 -9999 -9999 -9999 -9999 -9999 -9999 -9999 -9999 -9999 -9999 -9999 -9999 -9999 -9999 -9999 -9999 -9999 -9999 -9999 -9999 -9999 -9999 -9999 -9999 -9999 -9999 -9999 -9999 -9999 -9999 -9999 -9999 -9999 -9999 -9999 -9999 -9999 -9999 -9999 -9999 -9999 -9999 -9999 -9999 -9999 -9999 -9999 -9999 -9999 -9999 -9999 -9999 -9999 -9999 -9999 -9999 -9999 -9999 -9999 -9999 -9999 -9999 6.18598E-1 6.04528E-1 6.02128E-1 5.95257E-1 5.36961E-1 4.98003E-1 4.74018E-1 4.81083E-1 4.80304E-1 4.48161E-1 4.19139E-1 3.3608E-1 2.60566E-1 1.58721E-1 1.04671E-1 9.94264E-2 1.34805E-1 1.44665E-1 -9999 -9999 -9999 -9999 -9999 -9999 -9999 -9999 -9999 -9999 -9999 -9999 -9999 -9999 -9999 -9999 -9999 -9999 -9999 -9999 -9999 -9999 -9999 -9999 -9999 -9999 -9999 -9999 -9999 -9999 -9999
-9999 -9999 -9999 -9999 -9999 -9999 -9999 7.67676E-1 7.49422E-1 7.3966E-1 7.22882E-1 7.07195E-1 7.18371E-1 7.03582E-1 6.76635E-1 6.30587E-1 6.46059E-1 6.42532E-1 6.18277E-1 5.93656E-1 6.36733E-1 6.57816E-1 6.46904E-1 6.39573E-1 6.56937E-1 6.77945E-1 -9999 -9999 -9999 -9999 -9999 -9999 -9999 -9999 -9999 -9999 -9999 -9999 -9999 -9999 -9999 -9999 -9999 -9999 -9999 -9999 -9999 -9999 -9999 -9999 -9999 -9999 -9999 -9999 -9999 -9999 -9999 -9999 -9999 -9999 -9999 -9999 -9999 -9999 -9999 -9999 -9999 -9999 -9999 -9999 -9999 -9999 -9999 -9999 -9999 -9999 -9999 -9999 -9999 -9999 -9999 -9999 -9999 -9999 -9999 -9999 -9999 -9999 -9999 -9999 -9999 -9999 -9999 -9999 -9999 -9999 -9999 -9999 -9999 -9999 -9999 -9999 -9999 -9999 -9999 -9999 -9999 -9999 -9999 -9999 -9999 -9999 -9999 -9999 -9999 -9999 -9999 6.81401E-1 -9999 -9999 -9999 6.46835E-1 6.3714E-1 6.40452E-1 6.34682E-1 6.16316E-1 5.96159E-1 5.49349E-1 5.46862E-1 5.34604E-1 5.21575E-1 5.23441E-1 5.12314E-1 4.84344E-1 3.49618E-1 1.87121E-1 1.55608E-1 1.27989E-1 1.21344E-1 -9999 -9999 -9999 -9999 -9999 -9999 -9999 -9999 -9999 -9999 -9999 -9999 -9999 -9999 -9999 -9999 -9999 -9999 -9999 -9999 -9999 -9999 -9999 -9999 -9999 -9999 -9999 -9999 -9999 -9999 -9999
-9999 -9999 -9999 -9999 -9999 -9999 -9999 7.5034E-1 7.29925E-1 7.44017E-1 7.31151E-1 7.12986E-1 6.97145E-1 6.41689E-1 5.66473E-1 5.27394E-1 5.35098E-1 5.86618E-1 6.15649E-1 6.05308E-1 6.10546E-1 6.43947E-1 6.45712E-1 6.61827E-1 6.59915E-1 -9999 -9999 -9999 -9999 -9999 -9999 -9999 -9999 -9999 -9999 -9999 -9999 -9999 -9999 -9999 -9999 -9999 -9999 -9999 -9999 -9999 -9999 -9999 -9999 -9999 -9999 -9999 -9999 -9999 -9999 -9999 -9999 -9999 -9999 -9999 -9999 -9999 -9999 -9999 -9999 -9999 -9999 -9999 -9999 -9999 -9999 -9999 -9999 -9999 -9999 -9999 -9999 -9999 -9999 -9999 -9999 -9999 -9999 -9999 -9999 -9999 -9999 -9999 -9999 -9999 -9999 -9999 -9999 -9999 -9999 -9999 -9999 -9999 -9999 -9999 -9999 -9999 -9999 -9999 -9999 -9999 -9999 -9999 -9999 -9999 -9999 -9999 -9999 -9999 -9999 -9999 7.04565E-1 6.93609E-1 6.73767E-1 6.62414E-1 6.62916E-1 6.60831E-1 6.52041E-1 6.58846E-1 6.53587E-1 6.36012E-1 6.23011E-1 6.39432E-1 6.46283E-1 6.4404E-1 6.26529E-1 5.99628E-1 5.62565E-1 5.42518E-1 5.31414E-1 4.83685E-1 3.66108E-1 2.73962E-1 1.93637E-1 -9999 -9999 -9999 -9999 -9999 -9999 -9999 -9999 -9999 -9999 -9999 -9999 -9999 -9999 -9999 -9999 -9999 -9999 -9999 -9999 -9999 -9999 -9999 -9999 -9999 -9999 -9999 -9999 -9999 -9999 -9999
-9999 -9999 -9999 7.19514E-1 7.24485E-1 7.09889E-1 6.96855E-1 7.15499E-1 6.75845E-1 7.19864E-1 7.09882E-1 6.76186E-1 6.46556E-1 6.13384E-1 5.36199E-1 5.00216E-1 5.90415E-1 5.93655E-1 6.29388E-1 6.4931E-1 6.74424E-1 6.98078E-1 7.03271E-1 6.90904E-1 6.60681E-1 6.495E-1 -9999 -9999 -9999 -9999 -9999 -9999 -9999 -9999 -9999 -9999 -9999 -9999 -9999 -9999 -9999 -9999 -9999 -9999 -9999 -9999 -9999 -9999 -9999 -9999 -9999 -9999 -9999 -9999 -9999 -9999 -9999 -9999 -9999 -9999 -9999 -9999 -9999 -9999 -9999 -9999 -9999 -9999 -9999 -9999 -9999 -9999 -9999 -9999 -9999 -9999 -9999 -9999 -9999 -9999 -9999 -9999 -9999 -9999 -9999 -9999 -9999 -9999 -9999 -9999 -9999 -9999 -9999 -9999 -9999 -9999 -9999 -9999 -9999 -9999 -9999 -9999 -9999 -9999 -9999 -9999 -9999 -9999 -9999 -9999 -9999 -9999 -9999 -9999 -9999 -9999 -9999 6.81282E-1 6.86948E-1 6.84702E-1 6.73001E-1 6.84409E-1 6.71359E-1 6.60867E-1 6.55669E-1 6.44069E-1 6.47226E-1 6.40163E-1 6.54417E-1 6.54945E-1 6.26375E-1 5.89106E-1 5.69086E-1 6.15376E-1 6.06677E-1 5.81407E-1 5.16107E-1 2.89566E-1 2.20163E-1 2.10168E-1 -9999 -9999 -9999 -9999 -9999 -9999 -9999 -9999 -9999 -9999 -9999 -9999 -9999 -9999 -9999 -9999 -9999 -9999 -9999 -9999 -9999 -9999 -9999 -9999 -9999 -9999 -9999 -9999 -9999 -9999
-9999 7.15383E-1 6.91591E-1 7.02215E-1 6.4313E-1 6.23247E-1 6.38714E-1 6.7161E-1 6.79814E-1 7.21558E-1 7.03799E-1 6.76927E-1 6.68212E-1 5.72098E-1 5.91284E-1 5.91241E-1 6.8846E-1 6.79252E-1 6.57894E-1 6.64133E-1 6.64916E-1 7.00485E-1 6.99238E-1 6.89384E-1 6.54963E-1 6.51493E-1 -9999 -9999 -9999 -9999 -9999 -9999 -9999 -9999 -9999 -9999 -9999 -9999 -9999 -9999 -9999 -9999 -9999 -9999 -9999 -9999 -9999 -9999 -9999 -9999 -9999 -9999 -9999 -9999 -9999 -9999 -9999 -9999 -9999 -9999 -9999 -9999 -9999 -9999 -9999 -9999 -9999 -9999 -9999 -9999 -9999 -9999 -9999 -9999 -9999 -9999 -9999 -9999 -9999 -9999 -9999 -9999 -9999 -9999 -9999 -9999 -9999 -9999 -9999 -9999 -9999 -9999 -9999 -9999 -9999 -9999 -9999 -9999 -9999 -9999 -9999 -9999 -9999 -9999 -9999 -9999 -9999 -9999 -9999 -9999 -9999 -9999 -9999 -9999 -9999 -9999 -9999 -9999 6.90582E-1 6.78202E-1 6.79656E-1 6.76669E-1 6.67393E-1 6.75488E-1 6.57351E-1 6.53832E-1 6.39749E-1 6.44964E-1 6.45996E-1 6.42266E-1 6.29208E-1 6.08553E-1 5.69137E-1 6.1213E-1 6.49402E-1 6.21925E-1 5.74753E-1 4.21299E-1 2.03083E-1 1.6642E-1 -9999 -9999 -9999 -9999 -9999 -9999 -9999 -9999 -9999 -9999 -9999 -9999 -9999 -9999 -9999 -9999 -9999 -9999 -9999 -9999 -9999 -9999 -9999 -9999 -9999 -9999 -9999 -9999 -9999 -9999
-9999 7.27005E-1 6.72898E-1 6.11387E-1 5.75926E-1 5.95464E-1 6.73658E-1 7.3768E-1 7.15217E-1 7.17616E-1 6.94239E-1 6.82296E-1 6.82031E-1 6.8774E-1 6.31175E-1 6.60036E-1 7.1831E-1 6.49043E-1 6.52794E-1 6.39698E-1 6.3361E-1 6.55872E-1 7.00389E-1 6.75602E-1 6.83287E-1 6.8444E-1 6.87982E-1 -9999 -9999 -9999 -9999 -9999 -9999 -9999 -9999 -9999 -9999 -9999 -9999 -9999 -9999 -9999 -9999 -9999 -9999 -9999 -9999 -9999 -9999 -9999 -9999 -9999 -9999 -9999 -9999 -9999 -9999 -9999 -9999 -9999 -9999 -9999 -9999 -9999 -9999 -9999 -9999 -9999 -9999 -9999 -9999 -9999 -9999 -9999 -9999 -9999 -9999 -9999 -9999 -9999 -9999 -9999 -9999 -9999 -9999 -9999 -9999 -9999 -9999 -9999 -9999 -9999 -9999 -9999 -9999 -9999 -9999 -9999 -9999 -9999 -9999 -9999 -9999 -9999 -9999 -9999 -9999 -9999 -9999 -9999 -9999 -9999 -9999 -9999 -9999 -9999 -9999 -9999 6.92198E-1 6.69786E-1 6.72086E-1 6.67186E-1 6.66474E-1 6.6936E-1 6.73299E-1 6.82542E-1 6.68841E-1 6.39694E-1 6.25473E-1 6.26738E-1 6.14377E-1 6.31368E-1 6.23258E-1 6.47885E-1 6.54751E-1 6.42423E-1 6.30578E-1 5.85699E-1 4.10896E-1 -9999 -9999 -9999 -9999 -9999 -9999 -9999 -9999 -9999 -9999 -9999 -9999 -9999 -9999 -9999 -9999 -9999 -9999 -9999 -9999 -9999 -9999 -9999 -9999 -9999 -9999 -9999 -9999 -9999 -9999 -9999
-9999 -9999 6.98549E-1 6.51166E-1 5.68874E-1 5.97365E-1 6.57694E-1 6.99563E-1 7.21932E-1 7.16815E-1 7.01203E-1 6.77366E-1 6.94746E-1 6.8892E-1 6.88096E-1 6.59991E-1 7.06254E-1 6.32419E-1 6.0939E-1 6.32177E-1 6.03321E-1 6.02975E-1 6.16767E-1 6.57496E-1 6.95966E-1 6.91255E-1 6.92334E-1 -9999 -9999 -9999 -9999 -9999 -9999 -9999 -9999 -9999 -9999 -9999 -9999 -9999 -9999 -9999 -9999 -9999 -9999 -9999 -9999 -9999 -9999 -9999 -9999 -9999 -9999 -9999 -9999 -9999 -9999 -9999 -9999 -9999 -9999 -9999 -9999 -9999 -9999 -9999 -9999 -9999 -9999 -9999 -9999 -9999 -9999 -9999 -9999 -9999 -9999 -9999 -9999 -9999 -9999 -9999 -9999 -9999 -9999 -9999 -9999 -9999 -9999 -9999 -9999 -9999 -9999 -9999 -9999 -9999 -9999 -9999 -9999 -9999 -9999 -9999 -9999 -9999 -9999 -9999 -9999 -9999 -9999 -9999 -9999 -9999 -9999 -9999 -9999 -9999 -9999 -9999 -9999 6.8713E-1 6.78737E-1 6.7702E-1 6.76605E-1 6.88172E-1 6.92336E-1 6.75989E-1 6.71085E-1 6.47293E-1 6.62699E-1 6.33158E-1 6.40512E-1 6.08728E-1 6.16148E-1 6.39459E-1 6.35383E-1 6.3707E-1 6.51337E-1 6.03584E-1 5.68859E-1 4.43647E-1 2.9033E-1 2.18152E-1 -9999 -9999 -9999 -9999 1.26634E-1 1.24522E-1 -9999 -9999 -9999 -9999 -9999 -9999 -9999 -9999 -9999 -9999 -9999 -9999 -9999 -9999 -9999 -9999 -9999 -9999 -9999 -9999 -9999 -9999
-9999 -9999 7.07997E-1 6.54662E-1 6.19989E-1 5.52688E-1 5.27794E-1 5.63443E-1 6.1244E-1 6.78294E-1 6.92789E-1 6.37823E-1 6.07041E-1 5.81211E-1 6.07276E-1 6.37556E-1 6.78762E-1 6.64837E-1 5.65856E-1 5.71838E-1 6.22532E-1 6.55808E-1 6.21407E-1 6.52874E-1 6.95351E-1 6.76478E-1 6.73865E-1 6.67731E-1 6.72962E-1 6.61102E-1 -9999 -9999 -9999 -9999 -9999 -9999 -9999 -9999 -9999 -9999 -9999 -9999 -9999 -9999 -9999 -9999 -9999 -9999 -9999 -9999 -9999 -9999 -9999 -9999 -9999 -9999 -9999 -9999 -9999 -9999 -9999 -9999 -9999 -9999 -9999 -9999 -9999 -9999 -9999 -9999 -9999 -9999 -9999 -9999 -9999 -9999 -9999 -9999 -9999 -9999 -9999 -9999 -9999 -9999 -9999 -9999 -9999 -9999 -9999 -9999 -9999 -9999 -9999 -9999 -9999 -9999 -9999 -9999 -9999 -9999 -9999 -9999 -9999 -9999 -9999 -9999 -9999 -9999 -9999 -9999 -9999 -9999 -9999 -9999 -9999 -9999 -9999 -9999 -9999 -9999 6.98344E-1 6.85691E-1 6.84918E-1 6.78432E-1 6.47281E-1 6.18486E-1 6.43713E-1 6.57017E-1 6.55343E-1 6.60967E-1 6.57466E-1 6.37216E-1 6.31252E-1 6.35706E-1 6.40433E-1 6.61238E-1 6.77058E-1 6.31874E-1 5.92272E-1 5.09444E-1 4.44624E-1 4.04371E-1 2.815E-1 1.8345E-1 2.16181E-1 1.77363E-1 1.9809E-1 1.36295E-1 1.11088E-1 -9999 -9999 -9999 -9999 -9999 -9999 -9999 -9999 -9999 -9999 -9999 -9999 -9999 -9999 -9999 -9999 -9999 -9999 -9999 -9999 -9999
-9999 -9999 7.15942E-1 6.38932E-1 6.37352E-1 6.04232E-1 5.21766E-1 4.81792E-1 4.73874E-1 5.1104E-1 5.96037E-1 6.46525E-1 6.02231E-1 5.3926E-1 5.21725E-1 5.31837E-1 5.69767E-1 5.54702E-1 5.66977E-1 6.2383E-1 6.44957E-1 6.83853E-1 6.82588E-1 6.71279E-1 6.72994E-1 6.79322E-1 7.04361E-1 7.41087E-1 7.17905E-1 6.95106E-1 -9999 -9999 -9999 -9999 -9999 -9999 -9999 -9999 -9999 -9999 -9999 -9999 -9999 -9999 -9999 -9999 -9999 -9999 -9999 -9999 -9999 -9999 -9999 -9999 -9999 -9999 -9999 -9999 -9999 -9999 -9999 -9999 -9999 -9999 -9999 -9999 -9999 -9999 -9999 -9999 -9999 -9999 -9999 -9999 -9999 -9999 -9999 -9999 -9999 -9999 -9999 -9999 -9999 -9999 -9999 -9999 -9999 -9999 -9999 -9999 -9999 -9999 -9999 -9999 -9999 -9999 -9999 -9999 -9999 -9999 -9999 -9999 -9999 -9999 -9999 -9999 -9999 -9999 -9999 -9999 -9999 -9999 -9999 -9999 -9999 -9999 -9999 -9999 -9999 7.01475E-1 6.89969E-1 6.81758E-1 6.81627E-1 6.83248E-1 6.7483E-1 6.2737E-1 6.54188E-1 6.5654E-1 6.60244E-1 6.58341E-1 6.71822E-1 6.5704E-1 6.3759E-1 6.40191E-1 6.60913E-1 6.64616E-1 6.77722E-1 6.58167E-1 6.09294E-1 4.74549E-1 3.67989E-1 3.07665E-1 2.37439E-1 1.68903E-1 2.33487E-1 1.96665E-1 1.84527E-1 1.81821E-1 -9999 1.47269E-1 1.48751E-1 1.09639E-1 -9999 -9999 -9999 -9999 -9999 -9999 -9999 -9999 -9999 -9999 -9999 -9999 -9999 -9999 -9999 -9999 -9999 -9999
-9999 -9999 6.94065E-1 6.5425E-1 6.38218E-1 6.03105E-1 5.79262E-1 5.54369E-1 4.75153E-1 4.49371E-1 4.90256E-1 5.36098E-1 5.84673E-1 5.98483E-1 5.27582E-1 4.81497E-1 4.74431E-1 5.08755E-1 6.24249E-1 6.57975E-1 6.84572E-1 6.727E-1 7.04777E-1 7.03213E-1 7.0202E-1 7.39388E-1 7.50708E-1 7.41289E-1 7.05936E-1 7.18909E-1 7.10184E-1 -9999 -9999 -9999 -9999 -9999 -9999 -9999 -9999 -9999 -9999 -9999 -9999 -9999 -9999 -9999 -9999 -9999 -9999 -9999 -9999 -9999 -9999 -9999 -9999 -9999 -9999 -9999 -9999 -9999 -9999 -9999 -9999 -9999 -9999 -9999 -9999 -9999 -9999 -9999 -9999 -9999 -9999 -9999 -9999 -9999 -9999 -9999 -9999 -9999 -9999 -9999 -9999 -9999 -9999 -9999 -9999 -9999 -9999 -9999 -9999 -9999 -9999 -9999 -9999 -9999 -9999 -9999 -9999 -9999 -9999 -9999 -9999 -9999 -9999 -9999 -9999 -9999 -9999 -9999 -9999 -9999 -9999 -9999 -9999 -9999 -9999 -9999 -9999 6.99086E-1 6.87899E-1 6.94668E-1 6.89217E-1 6.9126E-1 6.87786E-1 6.74563E-1 6.60871E-1 6.57541E-1 6.44498E-1 6.50227E-1 6.73835E-1 6.63666E-1 6.70116E-1 6.40416E-1 6.36802E-1 6.49363E-1 6.4768E-1 6.50098E-1 6.3628E-1 4.82092E-1 2.351E-1 1.94861E-1 1.55027E-1 1.30049E-1 1.68064E-1 1.33131E-1 1.16687E-1 1.67901E-1 1.78563E-1 1.52934E-1 1.49167E-1 1.18589E-1 1.02792E-1 8.25199E-2 7.35859E-2 7.17277E-2 8.04073E-2 9.83217E-2 7.48429E-2 6.74427E-2 6.40781E-2 7.35404E-2 -9999 -9999 -9999 -9999 -9999 -9999 -9999 -9999
-9999 -9999 7.4356E-1 7.04856E-1 7.03148E-1 6.86298E-1 6.37321E-1 6.06829E-1 5.47927E-1 4.15008E-1 5.23895E-1 5.87997E-1 5.5065E-1 5.18895E-1 5.10327E-1 4.41381E-1 4.45836E-1 5.09303E-1 5.6921E-1 6.11818E-1 6.61019E-1 6.59676E-1 6.825E-1 6.89851E-1 7.06168E-1 7.58856E-1 7.33871E-1 7.31148E-1 7.22504E-1 7.01466E-1 7.17084E-1 -9999 -9999 -9999 -9999 -9999 -9999 -9999 -9999 -9999 -9999 -9999 -9999 -9999 -9999 -9999 -9999 -9999 -9999 -9999 -9999 -9999 -9999 -9999 -9999 -9999 -9999 -9999 -9999 -9999 -9999 -9999 -9999 -9999 -9999 -9999 -9999 -9999 -9999 -9999 -9999 -9999 -9999 -9999 -9999 -9999 -9999 -9999 -9999 -9999 -9999 -9999 -9999 -9999 -9999 -9999 -9999 -9999 -9999 -9999 -9999 -9999 -9999 -9999 -9999 -9999 -9999 -9999 -9999 -9999 -9999 -9999 -9999 -9999 -9999 -9999 -9999 -9999 -9999 -9999 -9999 -9999 -9999 -9999 -9999 -9999 -9999 -9999 -9999 -9999 7.04346E-1 7.1836E-1 7.135E-1 6.9361E-1 6.40521E-1 6.36027E-1 6.49222E-1 6.45342E-1 6.24389E-1 6.33977E-1 6.47401E-1 6.53626E-1 6.76034E-1 6.63983E-1 6.47424E-1 6.39919E-1 6.40184E-1 6.51503E-1 6.41901E-1 5.08797E-1 2.93065E-1 2.23148E-1 1.38839E-1 1.15789E-1 1.49381E-1 1.16613E-1 1.40323E-1 1.64196E-1 1.49978E-1 1.36484E-1 1.32278E-1 1.09991E-1 1.57284E-1 1.325E-1 9.85812E-2 1.1061E-1 1.29972E-1 1.34509E-1 7.58603E-2 6.82693E-2 5.78687E-2 7.45201E-2 7.55031E-2 5.50321E-2 -9999 -9999 -9999 -9999 -9999 -9999
-9999 -9999 -9999 -9999 7.27804E-1 6.71007E-1 6.21187E-1 5.42454E-1 5.77986E-1 4.55445E-1 4.71258E-1 5.66808E-1 5.04606E-1 5.69999E-1 5.04907E-1 4.32491E-1 4.53218E-1 4.90979E-1 5.94817E-1 5.91425E-1 5.92082E-1 6.67611E-1 6.30531E-1 6.46482E-1 7.0065E-1 7.13837E-1 7.25498E-1 7.2891E-1 7.10518E-1 7.51667E-1 7.21249E-1 -9999 -9999 -9999 -9999 -9999 -9999 -9999 -9999 -9999 -9999 -9999 -9999 -9999 -9999 -9999 -9999 -9999 -9999 -9999 -9999 -9999 -9999 -9999 -9999 -9999 -9999 -9999 -9999 -9999 -9999 -9999 -9999 -9999 -9999 -9999 -9999 -9999 -9999 -9999 -9999 -9999 -9999 -9999 -9999 -9999 -9999 -9999 -9999 -9999 -9999 -9999 -9999 -9999 -9999 -9999 -9999 -9999 -9999 -9999 -9999 -9999 -9999 -9999 -9999 -9999 -9999 -9999 -9999 -9999 -9999 -9999 -9999 -9999 -9999 -9999 -9999 -9999 6.24379E-1 -9999 -9999 -9999 -9999 -9999 -9999 -9999 -9999 -9999 -9999 -9999 -9999 -9999 7.03719E-1 7.05124E-1 6.58891E-1 6.31488E-1 6.3909E-1 6.41055E-1 6.33986E-1 6.40628E-1 6.64797E-1 6.7538E-1 6.9278E-1 6.85427E-1 6.68893E-1 6.66839E-1 6.26085E-1 6.23804E-1 6.28667E-1 5.19817E-1 2.60388E-1 2.11159E-1 1.62934E-1 1.31829E-1 1.34791E-1 1.50568E-1 1.68179E-1 1.55294E-1 1.30071E-1 1.25531E-1 1.14253E-1 1.00787E-1 1.20689E-1 9.1714E-2 8.82256E-2 6.58748E-2 5.36764E-2 1.03628E-1 1.24645E-1 1.13229E-1 8.15023E-2 1.23328E-1 7.18782E-2 6.08041E-2 -9999 -9999 -9999 -9999 -9999 -9999
-9999 -9999 -9999 -9999 7.03765E-1 6.50099E-1 6.19802E-1 5.61488E-1 4.85064E-1 4.15825E-1 3.93441E-1 4.36972E-1 4.21073E-1 5.36861E-1 4.77829E-1 4.10583E-1 4.60035E-1 4.53199E-1 5.02005E-1 5.47579E-1 6.3784E-1 6.30397E-1 6.00595E-1 6.06858E-1 6.25288E-1 6.7652E-1 6.8829E-1 7.15753E-1 7.53994E-1 7.16309E-1 7.61772E-1 7.22103E-1 -9999 -9999 -9999 -9999 -9999 -9999 -9999 -9999 -9999 -9999 -9999 -9999 -9999 -9999 -9999 -9999 -9999 -9999 -9999 -9999 -9999 -9999 -9999 -9999 -9999 -9999 -9999 -9999 -9999 -9999 -9999 -9999 -9999 -9999 -9999 -9999 -9999 -9999 -9999 -9999 -9999 -9999 -9999 -9999 -9999 -9999 -9999 -9999 -9999 -9999 -9999 -9999 -9999 -9999 -9999 -9999 -9999 -9999 -9999 -9999 -9999 -9999 -9999 -9999 -9999 -9999 -9999 -9999 -9999 -9999 -9999 -9999 -9999 -9999 5.71321E-1 5.7906E-1 6.05632E-1 -9999 -9999 -9999 -9999 -9999 -9999 -9999 -9999 -9999 -9999 -9999 -9999 -9999 7.2054E-1 6.88172E-1 6.71693E-1 6.3149E-1 6.36098E-1 6.27082E-1 6.38768E-1 6.70697E-1 7.04016E-1 7.09874E-1 6.86676E-1 6.91496E-1 6.68328E-1 6.46118E-1 6.29677E-1 6.19724E-1 6.4247E-1 6.17303E-1 3.6612E-1 2.21277E-1 1.77623E-1 1.54393E-1 1.53572E-1 1.50387E-1 1.93781E-1 1.54203E-1 1.42703E-1 1.34564E-1 1.18487E-1 9.6527E-2 1.28382E-1 1.17374E-1 1.07904E-1 8.60232E-2 7.06114E-2 8.68455E-2 8.63025E-2 1.69353E-1 1.5066E-1 1.40032E-1 7.27978E-2 -9999 -9999 -9999 -9999 -9999 -9999 -9999
-9999 -9999 -9999 -9999 -9999 6.13966E-1 6.10045E-1 5.76986E-1 4.82924E-1 4.40077E-1 4.11111E-1 4.59227E-1 4.87398E-1 4.89361E-1 4.29767E-1 4.31445E-1 4.26492E-1 4.63245E-1 4.6931E-1 4.57891E-1 5.12667E-1 6.13092E-1 6.36858E-1 6.06838E-1 6.24565E-1 6.37563E-1 6.71975E-1 6.42445E-1 7.01433E-1 7.05234E-1 7.38866E-1 7.23868E-1 7.40175E-1 -9999 -9999 -9999 -9999 -9999 -9999 -9999 -9999 -9999 -9999 -9999 -9999 -9999 -9999 -9999 -9999 -9999 -9999 -9999 -9999 -9999 -9999 -9999 -9999 -9999 -9999 -9999 -9999 -9999 -9999 -9999 -9999 -9999 -9999 -9999 -9999 -9999 -9999 -9999 -9999 -9999 -9999 -9999 -9999 -9999 -9999 -9999 -9999 -9999 -9999 -9999 -9999 -9999 -9999 -9999 -9999 -9999 -9999 -9999 -9999 -9999 -9999 -9999 -9999 -9999 -9999 -9999 -9999 -9999 -9999 -9999 -9999 -9999 6.30217E-1 6.29472E-1 6.3251E-1 -9999 -9999 -9999 -9999 -9999 -9999 -9999 -9999 -9999 -9999 -9999 -9999 -9999 7.10615E-1 7.01526E-1 6.63576E-1 6.18562E-1 6.2193E-1 6.37065E-1 6.54592E-1 6.81308E-1 6.90725E-1 7.10225E-1 6.90553E-1 7.00843E-1 6.58672E-1 6.88419E-1 6.54384E-1 6.43863E-1 6.43064E-1 6.42451E-1 5.606E-1 3.10743E-1 2.09936E-1 1.59256E-1 1.69279E-1 1.54834E-1 1.81813E-1 1.72421E-1 1.78196E-1 1.44247E-1 1.20943E-1 1.03199E-1 1.03475E-1 1.1581E-1 9.77528E-2 7.81648E-2 6.7337E-2 6.61296E-2 8.57755E-2 6.14126E-2 1.35272E-1 1.41976E-1 9.6968E-2 5.86001E-2 -9999 -9999 -9999 -9999 -9999 -9999
-9999 -9999 -9999 -9999 -9999 -9999 -9999 -9999 5.52084E-1 4.69832E-1 4.27615E-1 4.33481E-1 4.19997E-1 4.716E-1 4.13315E-1 4.83393E-1 4.77523E-1 4.8817E-1 5.10196E-1 5.03311E-1 4.99796E-1 5.01573E-1 5.83146E-1 6.41616E-1 6.22246E-1 6.18003E-1 6.11198E-1 5.94926E-1 5.4962E-1 5.98979E-1 6.46425E-1 6.88014E-1 7.29401E-1 -9999 -9999 -9999 -9999 -9999 -9999 -9999 -9999 -9999 -9999 -9999 -9999 -9999 -9999 -9999 -9999 -9999 -9999 -9999 -9999 -9999 -9999 -9999 -9999 -9999 -9999 -9999 -9999 -9999 -9999 -9999 -9999 -9999 -9999 -9999 -9999 -9999 -9999 -9999 -9999 -9999 -9999 -9999 -9999 -9999 -9999 -9999 -9999 -9999 -9999 -9999 -9999 -9999 -9999 -9999 -9999 -9999 -9999 -9999 -9999 -9999 -9999 -9999 -9999 -9999 -9999 -9999 -9999 -9999 -9999 -9999 -9999 6.79347E-1 6.7194E-1 6.82865E-1 6.80395E-1 6.65002E-1 -9999 -9999 -9999 -9999 -9999 -9999 -9999 -9999 -9999 -9999 -9999 -9999 7.19847E-1 7.0299E-1 6.67389E-1 6.52359E-1 6.50828E-1 6.53722E-1 6.57488E-1 6.70511E-1 6.76302E-1 6.99076E-1 7.29488E-1 7.06722E-1 6.53022E-1 6.66605E-1 6.87354E-1 6.67819E-1 6.64502E-1 6.58001E-1 6.21121E-1 4.16951E-1 2.64332E-1 1.77532E-1 1.53966E-1 1.67345E-1 2.03773E-1 1.77775E-1 1.92141E-1 1.69492E-1 1.30479E-1 9.93218E-2 1.21752E-1 1.32685E-1 1.21793E-1 8.94891E-2 7.43825E-2 6.19653E-2 5.86544E-2 5.9742E-2 9.55325E-2 1.43718E-1 8.10804E-2 5.67328E-2 4.211E-2 -9999 -9999 -9999 -9999 -9999
-9999 -9999 -9999 -9999 -9999 -9999 -9999 -9999 -9999 -9999 4.38238E-1 4.53754E-1 4.17984E-1 4.20882E-1 4.56118E-1 4.1629E-1 4.76318E-1 5.17086E-1 5.39575E-1 5.42081E-1 5.35659E-1 4.7815E-1 4.96561E-1 5.61178E-1 6.2516E-1 6.34352E-1 6.01832E-1 5.63484E-1 5.37434E-1 5.39599E-1 5.75413E-1 6.5493E-1 6.76176E-1 7.25193E-1 -9999 -9999 -9999 -9999 -9999 -9999 -9999 -9999 -9999 -9999 -9999 -9999 -9999 -9999 -9999 -9999 -9999 -9999 -9999 -9999 -9999 -9999 -9999 -9999 -9999 -9999 -9999 -9999 -9999 -9999 -9999 -9999 -9999 -9999 -9999 -9999 -9999 -9999 -9999 -9999 -9999 -9999 -9999 -9999 -9999 -9999 -9999 -9999 -9999 -9999 -9999 -9999 -9999 -9999 -9999 -9999 -9999 -9999 -9999 -9999 -9999 -9999 -9999 -9999 -9999 -9999 -9999 -9999 -9999 -9999 6.21425E-1 6.81157E-1 6.98656E-1 6.81687E-1 6.79611E-1 -9999 -9999 -9999 -9999 -9999 -9999 -9999 -9999 -9999 7.15748E-1 -9999 7.32607E-1 7.25745E-1 7.23807E-1 7.17275E-1 7.0848E-1 6.76793E-1 6.69678E-1 6.79812E-1 6.96256E-1 6.98027E-1 6.90988E-1 7.06222E-1 7.31668E-1 7.19553E-1 6.89395E-1 6.88852E-1 6.85072E-1 6.83473E-1 6.83772E-1 6.76826E-1 6.64367E-1 4.84547E-1 3.0674E-1 2.07333E-1 1.85843E-1 1.81694E-1 2.26677E-1 2.01062E-1 1.86835E-1 1.53471E-1 1.45553E-1 1.02918E-1 1.23172E-1 1.44616E-1 1.25205E-1 1.0155E-1 1.05068E-1 7.59604E-2 6.46181E-2 5.54307E-2 5.48501E-2 1.00197E-1 5.36766E-2 4.47618E-2 3.43496E-2 2.85187E-2 -9999 -9999 -9999 -9999
-9999 -9999 -9999 -9999 -9999 -9999 -9999 -9999 4.69108E-1 4.63783E-1 4.53696E-1 4.57077E-1 4.8586E-1 4.22484E-1 4.86443E-1 4.92065E-1 4.12738E-1 4.29089E-1 5.02716E-1 5.51109E-1 5.54377E-1 5.38417E-1 4.88135E-1 4.57339E-1 5.09269E-1 5.75545E-1 6.0729E-1 5.47584E-1 5.01902E-1 5.55121E-1 6.08818E-1 6.52489E-1 6.85141E-1 6.49991E-1 -9999 -9999 -9999 -9999 -9999 -9999 -9999 -9999 -9999 -9999 -9999 -9999 -9999 -9999 -9999 -9999 -9999 -9999 -9999 -9999 -9999 -9999 -9999 -9999 -9999 -9999 -9999 -9999 -9999 -9999 -9999 -9999 -9999 -9999 -9999 -9999 -9999 -9999 -9999 -9999 -9999 -9999 -9999 -9999 -9999 -9999 -9999 -9999 -9999 -9999 -9999 -9999 -9999 -9999 -9999 -9999 -9999 -9999 -9999 -9999 -9999 -9999 -9999 -9999 -9999 -9999 -9999 -9999 -9999 5.98698E-1 6.24873E-1 6.67343E-1 6.94015E-1 7.06451E-1 7.04405E-1 -9999 -9999 -9999 -9999 -9999 -9999 -9999 -9999 6.99895E-1 6.91593E-1 6.97949E-1 7.05794E-1 7.1544E-1 7.36225E-1 7.31996E-1 7.26181E-1 6.99782E-1 6.73924E-1 6.84189E-1 6.98164E-1 6.88515E-1 6.8189E-1 6.99085E-1 7.15695E-1 7.11745E-1 7.06924E-1 7.16763E-1 7.33172E-1 7.39891E-1 7.14671E-1 6.76543E-1 6.73786E-1 5.90484E-1 4.17971E-1 2.44628E-1 1.92956E-1 1.93886E-1 2.4314E-1 2.38942E-1 1.89701E-1 1.51965E-1 1.32053E-1 1.12467E-1 1.16969E-1 1.00945E-1 9.79422E-2 9.00362E-2 7.5466E-2 6.32471E-2 5.27202E-2 5.14403E-2 8.99228E-2 1.16293E-1 1.0677E-1 9.17104E-2 4.7478E-2 5.61063E-2 -9999 -9999 -9999 -9999
-9999 -9999 -9999 -9999 -9999 -9999 -9999 4.59753E-1 4.26604E-1 4.43393E-1 4.34098E-1 4.1539E-1 4.35968E-1 4.49593E-1 4.24661E-1 4.12425E-1 3.98081E-1 4.6872E-1 4.49023E-1 4.90669E-1 5.48962E-1 5.61631E-1 5.23823E-1 5.17348E-1 4.78273E-1 4.74394E-1 5.15576E-1 5.06738E-1 4.61579E-1 5.68277E-1 6.11747E-1 6.5243E-1 7.08633E-1 7.02628E-1 -9999 -9999 -9999 -9999 -9999 -9999 -9999 -9999 -9999 -9999 -9999 -9999 -9999 -9999 -9999 -9999 -9999 -9999 -9999 -9999 -9999 -9999 -9999 -9999 -9999 -9999 -9999 -9999 -9999 -9999 -9999 -9999 -9999 -9999 -9999 -9999 -9999 -9999 -9999 -9999 -9999 -9999 -9999 -9999 -9999 -9999 -9999 -9999 -9999 -9999 -9999 -9999 -9999 -9999 -9999 -9999 -9999 -9999 -9999 -9999 -9999 -9999 -9999 -9999 -9999 -9999 -9999 -9999 -9999 5.4485E-1 5.55306E-1 6.1536E-1 6.7963E-1 6.92197E-1 7.06748E-1 -9999 -9999 -9999 -9999 -9999 -9999 -9999 -9999 6.81152E-1 6.19199E-1 6.2724E-1 6.7892E-1 7.27254E-1 7.35043E-1 7.35508E-1 7.32539E-1 7.202E-1 7.03144E-1 7.07254E-1 6.77414E-1 6.60954E-1 6.86346E-1 7.02123E-1 7.11919E-1 7.3231E-1 7.26119E-1 7.27078E-1 7.3519E-1 7.13839E-1 6.82042E-1 6.75207E-1 6.74111E-1 6.28669E-1 4.61972E-1 2.78052E-1 1.99115E-1 2.18105E-1 2.81103E-1 2.64665E-1 2.00477E-1 1.57698E-1 1.45435E-1 1.3431E-1 1.04294E-1 8.16307E-2 1.24768E-1 1.60619E-1 1.50462E-1 9.77312E-2 1.19388E-1 1.02782E-1 5.98838E-2 4.1143E-2 7.06619E-2 9.53578E-2 9.93079E-2 9.12581E-2 4.52223E-2 2.78736E-2 6.52469E-2 -9999
-9999 -9999 -9999 -9999 -9999 -9999 4.78838E-1 4.54656E-1 4.50659E-1 4.76721E-1 4.4255E-1 4.01024E-1 4.3373E-1 4.82733E-1 4.86643E-1 4.67582E-1 4.50059E-1 4.18696E-1 4.48128E-1 4.7029E-1 4.7853E-1 5.21552E-1 5.55501E-1 5.56383E-1 5.3682E-1 5.09773E-1 4.77972E-1 4.70618E-1 4.47146E-1 4.61774E-1 5.02539E-1 6.03513E-1 6.62015E-1 7.18865E-1 7.11574E-1 -9999 -9999 -9999 -9999 -9999 -9999 -9999 -9999 -9999 -9999 -9999 -9999 -9999 -9999 -9999 -9999 -9999 -9999 -9999 -9999 -9999 -9999 -9999 -9999 -9999 -9999 -9999 -9999 -9999 -9999 -9999 -9999 -9999 -9999 -9999 -9999 -9999 -9999 -9999 -9999 -9999 -9999 -9999 -9999 -9999 -9999 -9999 -9999 -9999 -9999 -9999 -9999 -9999 -9999 -9999 -9999 -9999 -9999 -9999 -9999 -9999 -9999 -9999 -9999 -9999 -9999 -9999 -9999 -9999 -9999 5.42969E-1 5.96848E-1 -9999 -9999 -9999 -9999 -9999 -9999 -9999 7.03834E-1 -9999 -9999 6.56313E-1 5.98615E-1 5.80337E-1 6.31221E-1 7.07056E-1 7.36201E-1 7.36241E-1 7.36608E-1 7.34628E-1 7.33215E-1 7.18054E-1 6.72356E-1 6.7122E-1 6.77516E-1 7.09577E-1 7.52306E-1 7.45159E-1 7.20712E-1 7.02796E-1 7.10708E-1 6.8488E-1 6.68925E-1 6.50785E-1 6.46228E-1 6.71831E-1 5.56001E-1 3.65083E-1 2.76491E-1 2.46809E-1 2.44506E-1 2.49066E-1 2.13705E-1 1.74772E-1 1.58523E-1 1.36381E-1 1.17098E-1 9.00262E-2 8.87786E-2 8.43723E-2 6.98534E-2 1.27476E-1 1.23124E-1 6.69876E-2 4.32401E-2 3.35693E-2 2.95186E-2 6.81111E-2 7.43913E-2 7.25507E-2 7.79189E-2 -9999 -9999 -9999
-9999 -9999 -9999 -9999 -9999 -9999 4.43764E-1 4.68347E-1 4.62295E-1 4.2243E-1 4.40785E-1 4.66644E-1 4.55782E-1 4.72009E-1 5.03369E-1 5.3017E-1 5.0844E-1 4.66746E-1 4.44691E-1 4.39129E-1 4.75179E-1 4.68053E-1 4.93095E-1 5.18256E-1 5.39586E-1 5.2813E-1 5.17513E-1 4.65234E-1 4.68191E-1 4.57178E-1 5.56454E-1 6.16553E-1 6.39471E-1 6.89598E-1 6.44943E-1 -9999 -9999 -9999 -9999 -9999 -9999 -9999 -9999 -9999 -9999 -9999 -9999 -9999 -9999 -9999 -9999 -9999 -9999 -9999 -9999 -9999 -9999 -9999 -9999 -9999 -9999 -9999 -9999 -9999 -9999 -9999 -9999 -9999 -9999 -9999 -9999 -9999 -9999 -9999 -9999 -9999 -9999 -9999 -9999 -9999 -9999 -9999 -9999 -9999 -9999 -9999 -9999 -9999 -9999 -9999 -9999 3.01868E-1 2.98458E-1 3.3921E-1 4.36272E-1 4.74149E-1 -9999 -9999 -9999 -9999 -9999 -9999 -9999 -9999 -9999 5.89708E-1 -9999 -9999 -9999 -9999 -9999 -9999 -9999 -9999 7.03913E-1 7.03684E-1 -9999 6.57486E-1 5.95975E-1 5.75724E-1 5.84192E-1 6.53445E-1 7.20418E-1 7.43778E-1 7.43005E-1 7.45945E-1 7.45082E-1 7.08366E-1 6.92061E-1 6.80648E-1 6.57674E-1 6.84967E-1 7.2857E-1 7.18868E-1 6.83985E-1 6.86705E-1 6.80824E-1 6.62527E-1 6.60118E-1 6.34413E-1 6.29752E-1 6.79794E-1 6.09973E-1 4.27019E-1 3.86384E-1 3.1739E-1 2.84323E-1 2.46295E-1 2.28142E-1 1.87812E-1 1.75292E-1 1.68376E-1 1.1944E-1 8.80743E-2 6.57303E-2 5.894E-2 5.1033E-2 9.93571E-2 7.22383E-2 6.46198E-2 5.3117E-2 3.2407E-2 4.10401E-2 4.36931E-2 5.46203E-2 9.57267E-2 9.04759E-2 -9999 -9999 -9999
-9999 -9999 -9999 -9999 4.8545E-1 4.80508E-1 4.34395E-1 4.72281E-1 4.73212E-1 4.65847E-1 4.54551E-1 4.33025E-1 4.31707E-1 4.5108E-1 4.64154E-1 4.86844E-1 5.02449E-1 5.21785E-1 5.08359E-1 4.71399E-1 4.505E-1 4.32886E-1 5.16333E-1 5.10598E-1 5.05999E-1 5.04537E-1 5.07533E-1 4.8011E-1 4.65155E-1 4.4995E-1 5.13627E-1 5.74232E-1 5.9247E-1 6.68266E-1 6.55796E-1 6.74834E-1 -9999 -9999 -9999 -9999 -9999 -9999 -9999 -9999 -9999 -9999 -9999 -9999 -9999 -9999 -9999 -9999 -9999 -9999 -9999 -9999 -9999 -9999 -9999 -9999 -9999 -9999 -9999 -9999 -9999 -9999 -9999 -9999 -9999 -9999 -9999 -9999 -9999 -9999 -9999 -9999 -9999 -9999 -9999 -9999 -9999 -9999 -9999 -9999 -9999 -9999 -9999 -9999 -9999 -9999 3.61929E-1 3.0967E-1 2.63888E-1 3.09949E-1 4.04162E-1 4.45621E-1 -9999 4.54081E-1 5.13552E-1 5.6145E-1 -9999 -9999 -9999 -9999 6.8279E-1 6.76737E-1 6.64709E-1 6.48942E-1 -9999 -9999 -9999 6.84929E-1 6.87548E-1 6.9796E-1 6.98537E-1 6.91881E-1 6.81541E-1 6.45966E-1 6.21845E-1 5.94355E-1 5.86741E-1 6.33683E-1 6.93772E-1 7.44782E-1 7.57289E-1 7.47475E-1 7.42774E-1 7.12805E-1 7.0422E-1 6.74972E-1 6.66293E-1 6.92252E-1 7.25063E-1 6.91496E-1 6.62358E-1 6.77431E-1 6.68445E-1 6.45424E-1 6.41058E-1 6.25322E-1 6.2721E-1 6.78357E-1 5.95591E-1 4.80177E-1 4.06777E-1 3.87616E-1 3.282E-1 2.4263E-1 2.24754E-1 1.93417E-1 1.97389E-1 1.69919E-1 1.25271E-1 8.8539E-2 7.87323E-2 6.58409E-2 5.3595E-2 7.71722E-2 4.22753E-2 4.47503E-2 5.15314E-2 3.79225E-2 2.70327E-2 3.30508E-2 7.5313E-2 9.81815E-2 9.12491E-2 5.79784E-2 -9999 -9999
-9999 -9999 -9999 4.72977E-1 4.64213E-1 4.29272E-1 4.23854E-1 4.53706E-1 4.5098E-1 4.57333E-1 4.74669E-1 4.55477E-1 4.41144E-1 4.46323E-1 4.59446E-1 4.89499E-1 4.86533E-1 4.84054E-1 4.88009E-1 4.87797E-1 5.00331E-1 4.2732E-1 4.93633E-1 5.02379E-1 5.29382E-1 5.83307E-1 5.17491E-1 4.74464E-1 4.88898E-1 4.74072E-1 4.71858E-1 4.95397E-1 5.5477E-1 6.63929E-1 6.35213E-1 6.16849E-1 -9999 -9999 -9999 -9999 -9999 -9999 -9999 -9999 -9999 -9999 -9999 -9999 -9999 -9999 -9999 -9999 -9999 -9999 -9999 -9999 -9999 -9999 -9999 -9999 -9999 -9999 -9999 -9999 -9999 -9999 -9999 -9999 -9999 -9999 -9999 -9999 -9999 -9999 -9999 -9999 -9999 -9999 -9999 -9999 -9999 -9999 -9999 -9999 -9999 -9999 -9999 -9999 -9999 -9999 -9999 3.41846E-1 2.80989E-1 3.02729E-1 4.0558E-1 4.22787E-1 4.47973E-1 4.34521E-1 4.47551E-1 5.01737E-1 4.9861E-1 -9999 -9999 6.4474E-1 6.87444E-1 6.58313E-1 6.44559E-1 6.05355E-1 -9999 -9999 6.90046E-1 6.92255E-1 6.9574E-1 7.0995E-1 6.92024E-1 6.85604E-1 6.77436E-1 6.63825E-1 6.27542E-1 5.99963E-1 6.15533E-1 6.37771E-1 6.72754E-1 7.17636E-1 7.27008E-1 7.15607E-1 7.29631E-1 7.34929E-1 7.51279E-1 7.13765E-1 6.87101E-1 7.03076E-1 6.99394E-1 6.75429E-1 6.62765E-1 6.77069E-1 6.6184E-1 6.42771E-1 6.20107E-1 6.30513E-1 6.48584E-1 6.95943E-1 6.65141E-1 5.85929E-1 4.58664E-1 4.00688E-1 3.2398E-1 2.46498E-1 2.25788E-1 1.92895E-1 1.90142E-1 1.60827E-1 1.28684E-1 8.9728E-2 8.59312E-2 7.57208E-2 4.80446E-2 4.70467E-2 4.70477E-2 4.15543E-2 3.36763E-2 3.45824E-2 3.7835E-2 3.21207E-2 8.03446E-2 8.27043E-2 8.15386E-2 6.00119E-2 -9999 -9999
-9999 -9999 -9999 3.66815E-1 4.71692E-1 4.28357E-1 4.21641E-1 4.27594E-1 4.19434E-1 4.03263E-1 4.39137E-1 4.65602E-1 4.70016E-1 4.59668E-1 4.6492E-1 4.87315E-1 4.74977E-1 4.7769E-1 4.5333E-1 4.49055E-1 4.8575E-1 4.65052E-1 4.12028E-1 4.52542E-1 4.31861E-1 4.56154E-1 4.98626E-1 4.87262E-1 4.66096E-1 4.49648E-1 4.76473E-1 4.5123E-1 5.09683E-1 6.13425E-1 6.15081E-1 4.89239E-1 5.60232E-1 6.56567E-1 5.98129E-1 -9999 -9999 -9999 -9999 -9999 -9999 -9999 -9999 -9999 -9999 -9999 -9999 -9999 -9999 -9999 -9999 -9999 -9999 -9999 -9999 -9999 -9999 -9999 -9999 -9999 -9999 -9999 -9999 -9999 -9999 -9999 -9999 -9999 -9999 -9999 -9999 -9999 -9999 -9999 -9999 -9999 -9999 -9999 -9999 -9999 -9999 -9999 -9999 -9999 -9999 -9999 -9999 -9999 2.8862E-1 3.68431E-1 3.73163E-1 4.06214E-1 4.17552E-1 4.10247E-1 4.25725E-1 5.07534E-1 5.34537E-1 4.98429E-1 4.98434E-1 5.37636E-1 5.35721E-1 5.593E-1 5.63738E-1 5.37581E-1 -9999 6.42647E-1 6.85461E-1 7.11508E-1 7.14486E-1 7.00513E-1 6.93063E-1 6.82443E-1 6.78924E-1 6.6221E-1 6.54049E-1 6.28031E-1 6.46137E-1 6.2247E-1 6.42684E-1 6.62052E-1 6.70853E-1 6.98314E-1 7.13891E-1 7.23674E-1 7.08878E-1 6.84705E-1 6.40502E-1 6.63348E-1 6.85799E-1 6.66941E-1 6.73815E-1 6.91236E-1 6.86981E-1 6.60826E-1 6.35214E-1 6.37849E-1 6.53994E-1 6.75505E-1 6.69795E-1 6.23277E-1 5.16116E-1 4.06288E-1 3.39132E-1 2.82726E-1 2.2737E-1 2.33545E-1 1.84958E-1 1.68772E-1 1.18577E-1 9.61566E-2 1.05089E-1 7.33023E-2 5.10007E-2 4.42159E-2 5.05056E-2 3.88348E-2 2.70146E-2 2.90042E-2 5.22904E-2 5.37667E-2 5.86086E-2 5.48882E-2 5.07033E-2 4.82106E-2 4.66406E-2 -9999
-9999 -9999 -9999 -9999 4.2419E-1 4.89809E-1 4.37969E-1 4.30381E-1 4.81016E-1 4.57949E-1 4.40198E-1 4.16278E-1 4.33577E-1 4.32178E-1 4.70586E-1 4.82952E-1 4.54161E-1 4.44487E-1 4.37701E-1 4.3387E-1 4.65825E-1 4.48237E-1 4.54697E-1 4.46598E-1 4.33692E-1 4.88951E-1 4.34419E-1 5.04343E-1 4.64402E-1 4.02259E-1 4.2694E-1 4.28496E-1 4.3967E-1 5.21528E-1 5.65981E-1 5.11846E-1 4.79358E-1 5.65693E-1 5.382E-1 6.26795E-1 6.07617E-1 5.93597E-1 -9999 -9999 -9999 -9999 -9999 -9999 -9999 -9999 -9999 -9999 -9999 -9999 -9999 -9999 -9999 -9999 -9999 -9999 -9999 -9999 -9999 -9999 -9999 -9999 -9999 -9999 -9999 -9999 -9999 -9999 -9999 -9999 -9999 -9999 -9999 -9999 -9999 -9999 -9999 -9999 -9999 -9999 -9999 -9999 -9999 -9999 -9999 -9999 -9999 3.3336E-1 3.42473E-1 3.84355E-1 4.01181E-1 4.5047E-1 4.32709E-1 4.02767E-1 4.40862E-1 4.86598E-1 5.43405E-1 5.40402E-1 5.31371E-1 5.24018E-1 4.58241E-1 4.79165E-1 4.72276E-1 5.02332E-1 5.54558E-1 5.69773E-1 6.5219E-1 6.97299E-1 7.06636E-1 6.93138E-1 6.8533E-1 6.91089E-1 6.89568E-1 6.77126E-1 6.8331E-1 6.7359E-1 6.3812E-1 6.00101E-1 6.0119E-1 6.46863E-1 6.59671E-1 6.91403E-1 7.06491E-1 6.90175E-1 6.50368E-1 6.25463E-1 5.9324E-1 5.95285E-1 6.32663E-1 6.7338E-1 7.02363E-1 7.21428E-1 7.40954E-1 7.20612E-1 6.65681E-1 6.53854E-1 6.31788E-1 6.15612E-1 6.07239E-1 5.66099E-1 4.89117E-1 3.75338E-1 3.11382E-1 2.90601E-1 2.73272E-1 2.53574E-1 2.28031E-1 1.71331E-1 1.45555E-1 1.45365E-1 1.50204E-1 1.00495E-1 6.54156E-2 5.6894E-2 5.08263E-2 3.70333E-2 2.82849E-2 3.4995E-2 4.76161E-2 5.14065E-2 5.43011E-2 4.43143E-2 2.30603E-2 3.38439E-2 -9999 -9999
-9999 -9999 -9999 -9999 5.49962E-1 4.84745E-1 4.83874E-1 4.80181E-1 4.97889E-1 5.16371E-1 4.31305E-1 4.01985E-1 4.07073E-1 4.22756E-1 4.44319E-1 4.62913E-1 4.60408E-1 4.57934E-1 4.45821E-1 4.49491E-1 4.68781E-1 4.61654E-1 4.50978E-1 4.42194E-1 4.40979E-1 4.17804E-1 4.69629E-1 4.23296E-1 4.16733E-1 4.0935E-1 4.26437E-1 4.40184E-1 4.24314E-1 4.70866E-1 5.60817E-1 5.21263E-1 5.02622E-1 4.44265E-1 5.3853E-1 6.30068E-1 5.60896E-1 5.74109E-1 5.84772E-1 5.76279E-1 5.77716E-1 -9999 -9999 -9999 -9999 -9999 -9999 -9999 -9999 -9999 -9999 -9999 -9999 -9999 -9999 -9999 -9999 -9999 -9999 -9999 -9999 -9999 -9999 -9999 -9999 -9999 -9999 -9999 -9999 -9999 -9999 -9999 -9999 -9999 -9999 -9999 -9999 -9999 -9999 -9999 -9999 -9999 -9999 -9999 -9999 -9999 -9999 -9999 4.02919E-1 4.25854E-1 4.44621E-1 4.63612E-1 4.53039E-1 4.18138E-1 4.69531E-1 5.16197E-1 5.6598E-1 5.51427E-1 5.70167E-1 5.40429E-1 5.11955E-1 4.92321E-1 4.81323E-1 4.84465E-1 4.72666E-1 5.01004E-1 5.69286E-1 6.25008E-1 6.75259E-1 6.58183E-1 6.8222E-1 6.93879E-1 7.02786E-1 6.86574E-1 6.88227E-1 6.84333E-1 6.47757E-1 6.34797E-1 6.03904E-1 6.21422E-1 6.54246E-1 6.94573E-1 7.05723E-1 6.72949E-1 6.27917E-1 6.09813E-1 6.21306E-1 5.91048E-1 5.42706E-1 6.1297E-1 6.66067E-1 7.03343E-1 7.43223E-1 7.30615E-1 6.88217E-1 6.652E-1 6.39418E-1 6.13019E-1 6.01413E-1 5.45272E-1 4.63982E-1 3.67859E-1 2.78807E-1 2.54254E-1 2.28379E-1 2.18938E-1 1.80462E-1 1.68819E-1 1.82073E-1 2.09821E-1 1.71343E-1 1.29444E-1 9.22027E-2 7.80527E-2 6.21829E-2 -9999 -9999 2.77486E-2 3.00939E-2 2.72074E-2 5.88688E-2 5.6488E-2 2.0471E-2 1.71277E-2 3.65358E-2 3.93596E-2
-9999 -9999 -9999 -9999 4.52561E-1 5.00465E-1 5.11046E-1 5.81612E-1 5.01302E-1 5.35094E-1 4.88254E-1 4.07734E-1 4.44725E-1 4.319E-1 4.43785E-1 4.50996E-1 4.44045E-1 4.45207E-1 4.50544E-1 4.67346E-1 4.67184E-1 4.52355E-1 4.54097E-1 4.55833E-1 4.95119E-1 4.29357E-1 4.47898E-1 4.22549E-1 3.98019E-1 4.20055E-1 4.14612E-1 4.2922E-1 4.10253E-1 4.2864E-1 4.61378E-1 5.37708E-1 5.1751E-1 4.885E-1 4.59168E-1 5.5954E-1 5.16956E-1 5.1185E-1 5.78907E-1 5.96186E-1 5.35104E-1 -9999 -9999 -9999 -9999 -9999 -9999 -9999 -9999 -9999 -9999 -9999 -9999 -9999 -9999 -9999 5.82272E-1 5.93309E-1 -9999 -9999 -9999 -9999 -9999 -9999 -9999 -9999 -9999 -9999 -9999 -9999 -9999 -9999 -9999 -9999 -9999 -9999 -9999 -9999 -9999 -9999 -9999 -9999 -9999 -9999 -9999 -9999 -9999 -9999 4.83151E-1 4.76167E-1 4.60641E-1 4.28579E-1 4.58165E-1 4.60946E-1 4.82425E-1 4.94487E-1 5.34344E-1 5.56226E-1 5.79668E-1 5.74974E-1 5.79067E-1 5.50763E-1 5.3107E-1 5.18824E-1 4.93072E-1 4.75996E-1 4.85634E-1 5.17555E-1 6.30463E-1 6.46441E-1 6.79307E-1 6.92674E-1 6.94825E-1 6.91056E-1 7.03525E-1 6.84347E-1 6.6231E-1 6.23142E-1 5.88118E-1 6.24487E-1 6.57462E-1 6.93125E-1 6.74702E-1 6.46938E-1 6.05895E-1 6.07585E-1 6.19679E-1 5.69296E-1 4.95474E-1 5.33222E-1 6.10449E-1 6.4666E-1 6.84869E-1 7.09616E-1 6.80663E-1 6.78831E-1 6.50786E-1 6.40697E-1 6.21346E-1 5.38778E-1 4.6595E-1 3.6874E-1 2.68881E-1 2.47068E-1 2.02421E-1 1.79051E-1 1.38235E-1 1.5244E-1 1.81688E-1 1.91165E-1 1.38923E-1 1.33907E-1 1.20432E-1 1.09242E-1 6.73661E-2 -9999 -9999 -9999 -9999 3.2728E-2 4.40124E-2 5.89863E-2 2.48103E-2 1.56392E-2 2.85098E-2 -9999
3.13135E-1 3.09266E-1 3.11845E-1 2.88387E-1 2.9482E-1 3.89036E-1 5.08182E-1 6.21238E-1 5.62848E-1 5.48778E-1 5.39272E-1 4.73754E-1 4.40856E-1 4.30763E-1 4.64481E-1 4.61858E-1 4.35115E-1 4.23368E-1 4.21455E-1 4.2206E-1 4.15392E-1 4.06373E-1 4.4086E-1 4.76763E-1 4.9957E-1 4.82006E-1 4.66692E-1 4.51266E-1 4.32685E-1 4.35802E-1 4.54916E-1 4.24377E-1 4.08643E-1 4.15311E-1 4.22714E-1 4.64204E-1 4.97632E-1 4.4437E-1 4.62046E-1 4.74859E-1 5.03781E-1 4.9465E-1 5.26079E-1 5.47444E-1 5.38472E-1 5.99709E-1 -9999 -9999 -9999 -9999 -9999 -9999 -9999 -9999 -9999 -9999 -9999 -9999 5.80677E-1 5.43752E-1 5.73169E-1 5.8349E-1 5.74523E-1 -9999 -9999 -9999 -9999 -9999 -9999 -9999 -9999 -9999 -9999 -9999 -9999 -9999 -9999 -9999 -9999 -9999 -9999 -9999 -9999 -9999 -9999 -9999 -9999 -9999 -9999 -9999 -9999 4.10383E-1 4.35911E-1 4.33537E-1 4.10673E-1 3.65773E-1 3.78822E-1 3.88843E-1 4.3645E-1 4.56495E-1 5.31704E-1 5.45877E-1 5.81378E-1 6.14294E-1 6.15384E-1 5.89956E-1 6.07235E-1 6.01991E-1 5.62058E-1 5.2236E-1 5.089E-1 5.25666E-1 5.8867E-1 6.2664E-1 6.69728E-1 7.0456E-1 7.07147E-1 7.00102E-1 6.89106E-1 6.84551E-1 6.53459E-1 6.21983E-1 6.13547E-1 6.38853E-1 6.42929E-1 6.71506E-1 6.77387E-1 6.62405E-1 6.39402E-1 6.36855E-1 6.3166E-1 6.14934E-1 5.79243E-1 5.92605E-1 6.10133E-1 5.94454E-1 6.39446E-1 6.62804E-1 6.3808E-1 6.3054E-1 6.18676E-1 6.02321E-1 5.57004E-1 4.8722E-1 4.59931E-1 3.85311E-1 3.09552E-1 2.54321E-1 1.95436E-1 1.32351E-1 1.15508E-1 1.22641E-1 1.45496E-1 1.48267E-1 1.26098E-1 1.29266E-1 1.39886E-1 1.0903E-1 9.21723E-2 -9999 -9999 -9999 -9999 -9999 2.63654E-2 3.35889E-2 1.6698E-2 -9999 -9999 -9999
3.16678E-1 3.2117E-1 3.16472E-1 3.48575E-1 2.47307E-1 3.23751E-1 4.57463E-1 4.8502E-1 4.76885E-1 6.0003E-1 5.13865E-1 4.65481E-1 5.06245E-1 4.67586E-1 5.00351E-1 4.74488E-1 4.15858E-1 4.33984E-1 4.47617E-1 3.92108E-1 4.31432E-1 3.91358E-1 4.22807E-1 4.56538E-1 4.68256E-1 4.89622E-1 4.81261E-1 4.71545E-1 4.56256E-1 4.49968E-1 4.6718E-1 4.43599E-1 4.15976E-1 3.98078E-1 4.41162E-1 4.6989E-1 4.67412E-1 4.61349E-1 4.59744E-1 4.68518E-1 4.67196E-1 4.60162E-1 4.90938E-1 5.41807E-1 6.26148E-1 6.08577E-1 -9999 -9999 -9999 -9999 -9999 -9999 -9999 -9999 -9999 -9999 -9999 -9999 5.69371E-1 5.61154E-1 5.6631E-1 6.1668E-1 5.92845E-1 5.62466E-1 -9999 -9999 -9999 -9999 -9999 -9999 -9999 -9999 -9999 -9999 -9999 -9999 -9999 -9999 -9999 -9999 -9999 -9999 -9999 -9999 -9999 -9999 -9999 -9999 -9999 -9999 -9999 -9999 3.82315E-1 3.98121E-1 3.95361E-1 3.68891E-1 3.86685E-1 3.54219E-1 3.69387E-1 3.97284E-1 4.22454E-1 4.78568E-1 5.74769E-1 6.02749E-1 6.3145E-1 6.3995E-1 5.95769E-1 6.52875E-1 6.25794E-1 6.21685E-1 6.2768E-1 6.22413E-1 6.44211E-1 6.37373E-1 6.53846E-1 6.81119E-1 6.99887E-1 7.01929E-1 6.97886E-1 6.95499E-1 6.66663E-1 6.23867E-1 6.43921E-1 6.51739E-1 6.72056E-1 6.71222E-1 6.91404E-1 6.75503E-1 6.61144E-1 6.54988E-1 6.4328E-1 6.35068E-1 6.29732E-1 6.24849E-1 6.08695E-1 5.92301E-1 6.01811E-1 6.05264E-1 5.76949E-1 4.73526E-1 4.67185E-1 4.97056E-1 4.41201E-1 4.2464E-1 4.35709E-1 3.92902E-1 3.062E-1 2.50637E-1 1.67303E-1 1.02132E-1 8.102E-2 1.08945E-1 1.23439E-1 1.22383E-1 9.67696E-2 9.85296E-2 1.31795E-1 1.19218E-1 1.03347E-1 -9999 -9999 -9999 -9999 -9999 -9999 1.94643E-2 -9999 -9999 -9999 -9999
-9999 2.78466E-1 3.03379E-1 3.76889E-1 2.78044E-1 2.79176E-1 3.44064E-1 3.82263E-1 4.50542E-1 5.42882E-1 4.68461E-1 5.07001E-1 4.82612E-1 4.82846E-1 4.89078E-1 4.8321E-1 4.19461E-1 5.01427E-1 4.61246E-1 4.02051E-1 4.32327E-1 4.2647E-1 4.1676E-1 4.51985E-1 4.65384E-1 4.75414E-1 4.839E-1 5.02277E-1 4.80642E-1 4.73077E-1 4.87142E-1 4.299E-1 4.29955E-1 4.39036E-1 4.50661E-1 4.53253E-1 4.7926E-1 4.74445E-1 4.70309E-1 4.74967E-1 4.69181E-1 4.75458E-1 4.69962E-1 5.9806E-1 6.46346E-1 6.57953E-1 6.09555E-1 5.79835E-1 6.04091E-1 5.6548E-1 6.32281E-1 -9999 -9999 -9999 -9999 -9999 -9999 -9999 5.4418E-1 5.53096E-1 5.46991E-1 5.83459E-1 5.55604E-1 5.5959E-1 5.8751E-1 5.45599E-1 -9999 -9999 -9999 -9999 -9999 -9999 -9999 -9999 -9999 -9999 -9999 -9999 -9999 -9999 -9999 -9999 -9999 -9999 -9999 -9999 -9999 -9999 -9999 -9999 -9999 -9999 -9999 3.48947E-1 3.26186E-1 3.38342E-1 3.70219E-1 3.69839E-1 3.65697E-1 3.69398E-1 3.67028E-1 3.93483E-1 4.96771E-1 5.25357E-1 6.02784E-1 6.41672E-1 6.18629E-1 6.14049E-1 6.49593E-1 6.46329E-1 6.65313E-1 6.44734E-1 6.25559E-1 6.54321E-1 6.42358E-1 6.67171E-1 6.75217E-1 6.74846E-1 6.78534E-1 6.58553E-1 6.27891E-1 6.54958E-1 6.67568E-1 6.77616E-1 6.74741E-1 7.07766E-1 7.23286E-1 6.85793E-1 6.54988E-1 6.58498E-1 6.62598E-1 6.69516E-1 6.68942E-1 6.77675E-1 6.19206E-1 5.7633E-1 6.15465E-1 5.99963E-1 5.46168E-1 4.72874E-1 3.78054E-1 3.67898E-1 3.91941E-1 4.15407E-1 4.1113E-1 3.46436E-1 2.54876E-1 1.93905E-1 1.30496E-1 9.74637E-2 9.4401E-2 1.5677E-1 1.55068E-1 1.06666E-1 1.09286E-1 1.08161E-1 1.03061E-1 8.72913E-2 7.01596E-2 7.47429E-2 -9999 -9999 -9999 -9999 -9999 -9999 -9999 -9999 -9999 -9999
-9999 2.82835E-1 2.9626E-1 4.0444E-1 3.69304E-1 3.01771E-1 3.18512E-1 3.88532E-1 5.03545E-1 5.70806E-1 5.20324E-1 5.57844E-1 5.34704E-1 4.83165E-1 5.62738E-1 4.94219E-1 4.52869E-1 4.97947E-1 4.9386E-1 4.37213E-1 4.30798E-1 4.21732E-1 4.10989E-1 4.66645E-1 4.55254E-1 4.56322E-1 4.66628E-1 4.8943E-1 4.60009E-1 4.68828E-1 4.85506E-1 4.38459E-1 4.0433E-1 4.09165E-1 4.5419E-1 4.6349E-1 4.53199E-1 4.67639E-1 4.81938E-1 4.8894E-1 4.81314E-1 4.61574E-1 4.81148E-1 5.8013E-1 6.23564E-1 6.23596E-1 6.22593E-1 6.13169E-1 5.73282E-1 5.83757E-1 6.31932E-1 6.41378E-1 6.51602E-1 -9999 -9999 -9999 -9999 -9999 5.45208E-1 5.4347E-1 5.44575E-1 5.95191E-1 5.92029E-1 5.86629E-1 6.15551E-1 5.93116E-1 -9999 -9999 -9999 -9999 -9999 -9999 -9999 -9999 -9999 -9999 -9999 -9999 -9999 -9999 -9999 -9999 -9999 -9999 -9999 -9999 -9999 -9999 -9999 -9999 -9999 -9999 -9999 3.53506E-1 3.45991E-1 3.25672E-1 2.99337E-1 2.98197E-1 3.80995E-1 3.78303E-1 3.70567E-1 3.65715E-1 4.38519E-1 4.86771E-1 5.51216E-1 5.80105E-1 5.98803E-1 6.37057E-1 5.91752E-1 5.94619E-1 6.54687E-1 6.5588E-1 6.31243E-1 6.25435E-1 6.33733E-1 6.43394E-1 6.41365E-1 6.26934E-1 6.27426E-1 6.46881E-1 6.39223E-1 6.41396E-1 6.69436E-1 6.90072E-1 6.97095E-1 7.31776E-1 7.48736E-1 7.0685E-1 6.7037E-1 6.64328E-1 6.62919E-1 6.7119E-1 6.69517E-1 6.63283E-1 6.37998E-1 6.08533E-1 5.6691E-1 5.27646E-1 5.26436E-1 4.99044E-1 4.29613E-1 3.25581E-1 3.1421E-1 3.52607E-1 3.85688E-1 3.41408E-1 2.41828E-1 1.56893E-1 1.10328E-1 8.05999E-2 1.35795E-1 2.01147E-1 1.76034E-1 1.07051E-1 9.42726E-2 9.54253E-2 6.29353E-2 5.22948E-2 5.62081E-2 -9999 3.97197E-2 2.63481E-2 -9999 -9999 -9999 -9999 -9999 -9999 -9999 -9999
-9999 2.84181E-1 3.03205E-1 3.28785E-1 4.52429E-1 4.8697E-1 4.19001E-1 3.35011E-1 4.15415E-1 5.14993E-1 5.44696E-1 5.63577E-1 5.28706E-1 5.33268E-1 5.64012E-1 5.30934E-1 4.53122E-1 5.09339E-1 5.1044E-1 4.47842E-1 4.63899E-1 4.13559E-1 4.35179E-1 4.57544E-1 4.62155E-1 4.52899E-1 4.7031E-1 4.77921E-1 4.74649E-1 4.83745E-1 4.70366E-1 4.3987E-1 4.53615E-1 4.16231E-1 4.47833E-1 4.29364E-1 4.36483E-1 4.60421E-1 4.72786E-1 4.66385E-1 4.71529E-1 4.82437E-1 4.9097E-1 5.33733E-1 5.7104E-1 5.76441E-1 5.96196E-1 5.87131E-1 5.93465E-1 6.06856E-1 6.19065E-1 6.47588E-1 6.78446E-1 6.65618E-1 6.10235E-1 5.79899E-1 -9999 -9999 5.44864E-1 5.52423E-1 5.54439E-1 5.84805E-1 5.95371E-1 6.09441E-1 5.90118E-1 5.7864E-1 5.6273E-1 -9999 -9999 -9999 -9999 -9999 -9999 -9999 -9999 -9999 -9999 -9999 -9999 -9999 -9999 -9999 -9999 -9999 -9999 -9999 -9999 -9999 -9999 -9999 -9999 -9999 -9999 3.16767E-1 3.0536E-1 3.41224E-1 2.73033E-1 2.73792E-1 3.08311E-1 3.58337E-1 3.58907E-1 3.49386E-1 4.15802E-1 4.81003E-1 4.98193E-1 5.43661E-1 5.43839E-1 6.16062E-1 6.20485E-1 5.8805E-1 6.14664E-1 5.98754E-1 6.28457E-1 5.73285E-1 6.29218E-1 6.26529E-1 6.17369E-1 6.22937E-1 6.44104E-1 6.52258E-1 6.61131E-1 6.62777E-1 6.78976E-1 6.93361E-1 7.17456E-1 7.27468E-1 7.25247E-1 6.91193E-1 6.7379E-1 6.68599E-1 6.50822E-1 6.57933E-1 7.02124E-1 6.69405E-1 6.33699E-1 5.29996E-1 4.30609E-1 4.18564E-1 4.63547E-1 4.80666E-1 4.68782E-1 4.05992E-1 3.27783E-1 2.82788E-1 2.84519E-1 2.74507E-1 2.09977E-1 1.52975E-1 9.34855E-2 7.30956E-2 8.56133E-2 1.62845E-1 1.47986E-1 1.014E-1 1.19138E-1 7.87338E-2 5.1892E-2 4.29674E-2 4.00307E-2 3.10523E-2 2.0871E-2 2.12161E-2 2.36013E-2 -9999 -9999 -9999 -9999 -9999 -9999 -9999
-9999 -9999 3.14235E-1 4.75477E-1 5.08412E-1 4.63422E-1 4.82678E-1 4.60841E-1 5.11643E-1 5.07784E-1 5.30317E-1 5.10617E-1 5.14014E-1 5.04905E-1 5.37628E-1 4.83937E-1 5.53497E-1 5.51845E-1 5.46052E-1 4.89573E-1 4.55123E-1 4.29682E-1 4.45595E-1 4.74052E-1 4.58667E-1 4.59606E-1 4.65509E-1 4.72384E-1 4.77833E-1 4.60951E-1 4.43831E-1 4.43291E-1 4.77446E-1 4.97434E-1 4.70509E-1 4.21969E-1 4.30644E-1 4.43787E-1 4.47733E-1 4.70523E-1 4.80251E-1 4.7803E-1 4.75895E-1 5.3526E-1 5.92322E-1 6.14106E-1 5.72039E-1 5.73122E-1 6.14335E-1 6.1148E-1 6.18726E-1 6.55374E-1 6.76704E-1 6.60306E-1 5.87226E-1 5.70481E-1 6.00163E-1 5.98632E-1 5.69083E-1 5.66935E-1 5.51202E-1 5.49301E-1 5.8476E-1 6.02908E-1 5.38208E-1 5.07715E-1 5.25769E-1 -9999 -9999 -9999 -9999 -9999 4.1135E-1 -9999 -9999 -9999 -9999 -9999 -9999 -9999 -9999 -9999 -9999 -9999 -9999 -9999 -9999 -9999 -9999 -9999 -9999 -9999 -9999 3.01789E-1 2.63411E-1 3.01988E-1 3.2645E-1 2.56815E-1 2.62969E-1 2.94194E-1 2.96219E-1 2.97916E-1 3.20481E-1 4.13772E-1 4.51138E-1 5.04294E-1 5.4647E-1 5.60765E-1 5.1328E-1 5.61842E-1 5.66338E-1 5.66893E-1 5.58836E-1 5.59694E-1 6.17512E-1 6.54226E-1 6.71214E-1 6.6121E-1 6.57634E-1 6.79387E-1 6.71374E-1 6.74556E-1 6.65552E-1 6.7303E-1 6.85488E-1 6.90621E-1 6.72217E-1 6.81602E-1 6.71087E-1 6.68396E-1 6.56171E-1 6.72485E-1 6.5666E-1 6.33461E-1 5.48907E-1 4.69201E-1 4.8199E-1 4.69387E-1 4.66956E-1 4.60598E-1 4.85143E-1 4.18527E-1 3.20235E-1 2.45158E-1 2.03433E-1 2.49448E-1 1.8955E-1 1.25962E-1 8.58655E-2 9.07047E-2 1.04643E-1 1.54982E-1 1.68139E-1 1.59469E-1 1.37876E-1 9.78508E-2 7.15229E-2 6.91613E-2 3.88629E-2 2.15623E-2 2.58926E-2 3.23857E-2 2.28485E-2 -9999 -9999 -9999 -9999 -9999 -9999 -9999
-9999 -9999 2.7215E-1 2.96842E-1 3.44601E-1 4.92916E-1 3.76649E-1 4.10547E-1 4.52825E-1 2.95193E-1 2.91264E-1 4.54105E-1 5.27783E-1 5.24629E-1 5.42543E-1 5.04483E-1 5.71715E-1 5.50873E-1 4.99826E-1 4.48955E-1 4.1962E-1 3.93163E-1 4.33269E-1 4.65154E-1 4.61109E-1 4.8053E-1 4.74907E-1 4.64545E-1 4.23432E-1 4.16535E-1 4.28781E-1 4.49699E-1 4.57787E-1 4.60801E-1 4.9686E-1 4.54195E-1 4.44852E-1 4.63986E-1 4.61039E-1 4.25673E-1 4.54089E-1 4.46355E-1 4.54956E-1 4.83969E-1 5.48145E-1 5.63689E-1 5.72029E-1 5.87727E-1 6.13185E-1 6.02549E-1 6.15438E-1 6.32096E-1 6.57353E-1 6.18541E-1 5.87253E-1 5.44327E-1 5.84473E-1 6.00474E-1 5.88362E-1 5.4232E-1 5.70773E-1 5.26448E-1 5.50458E-1 5.37485E-1 5.0765E-1 5.03848E-1 -9999 -9999 -9999 4.65878E-1 4.44555E-1 4.23698E-1 4.0509E-1 4.07429E-1 3.9964E-1 -9999 -9999 -9999 -9999 -9999 -9999 -9999 -9999 -9999 -9999 -9999 -9999 -9999 -9999 -9999 -9999 -9999 3.07386E-1 2.81779E-1 2.72074E-1 2.83241E-1 2.84709E-1 2.75874E-1 2.49248E-1 2.76158E-1 2.98583E-1 3.00446E-1 3.48469E-1 3.80241E-1 3.76239E-1 4.1422E-1 4.48114E-1 4.44399E-1 4.2358E-1 4.12783E-1 4.8195E-1 5.50644E-1 5.65131E-1 5.68483E-1 5.64834E-1 6.38461E-1 6.80696E-1 6.73777E-1 6.71024E-1 6.76723E-1 6.83545E-1 6.68317E-1 6.211E-1 6.00019E-1 6.1304E-1 6.25736E-1 6.31887E-1 6.55435E-1 6.78198E-1 6.98642E-1 6.94042E-1 6.57523E-1 5.61668E-1 5.66387E-1 5.71883E-1 5.61831E-1 5.1599E-1 4.61904E-1 4.02988E-1 3.88081E-1 3.5907E-1 2.85799E-1 2.12882E-1 1.93031E-1 1.92119E-1 2.48241E-1 1.91893E-1 1.01367E-1 6.55765E-2 8.34574E-2 1.27705E-1 1.5587E-1 1.49978E-1 1.62715E-1 1.83845E-1 1.62557E-1 1.29256E-1 4.73393E-2 2.39584E-2 1.84328E-2 2.39536E-2 5.15159E-2 4.82602E-2 -9999 -9999 -9999 -9999 -9999 -9999 -9999
-9999 -9999 -9999 2.86568E-1 3.12053E-1 3.20922E-1 3.32813E-1 3.47436E-1 2.88203E-1 2.02891E-1 3.64563E-1 4.45003E-1 4.62929E-1 4.12919E-1 3.79593E-1 4.98958E-1 4.86155E-1 4.131E-1 4.35616E-1 4.43642E-1 4.15217E-1 4.40269E-1 4.25193E-1 4.57799E-1 4.74954E-1 4.69524E-1 4.77968E-1 4.62553E-1 4.32149E-1 4.29508E-1 4.09122E-1 4.38052E-1 4.27915E-1 4.3812E-1 4.62078E-1 4.17074E-1 4.78142E-1 4.91958E-1 4.68519E-1 4.89072E-1 4.45957E-1 4.29978E-1 4.39835E-1 4.53829E-1 5.15281E-1 5.70324E-1 5.7731E-1 5.63107E-1 5.80477E-1 6.09455E-1 5.82482E-1 5.89246E-1 6.17012E-1 6.02415E-1 5.85646E-1 5.67911E-1 5.59575E-1 5.90924E-1 5.72174E-1 5.30478E-1 5.37746E-1 5.21574E-1 5.17748E-1 5.38707E-1 4.89802E-1 4.98465E-1 -9999 -9999 -9999 4.33728E-1 4.46152E-1 4.3641E-1 4.19321E-1 3.60143E-1 3.47187E-1 3.79324E-1 -9999 -9999 -9999 -9999 -9999 3.37877E-1 -9999 -9999 -9999 -9999 -9999 -9999 2.85477E-1 2.78165E-1 2.81251E-1 2.93665E-1 3.04854E-1 2.6259E-1 2.75526E-1 2.95004E-1 2.96666E-1 2.75583E-1 2.64039E-1 2.67231E-1 2.79558E-1 3.04853E-1 3.38353E-1 3.23108E-1 3.28142E-1 3.82466E-1 4.0533E-1 3.97771E-1 4.10062E-1 4.18822E-1 4.42692E-1 5.41826E-1 5.56488E-1 5.97785E-1 5.49556E-1 6.26807E-1 6.69023E-1 6.86751E-1 6.97327E-1 6.927E-1 6.8897E-1 6.60457E-1 6.06914E-1 5.82898E-1 5.95484E-1 5.85535E-1 6.22519E-1 6.71946E-1 6.99934E-1 7.11362E-1 6.70102E-1 5.77223E-1 5.33103E-1 5.57499E-1 5.47883E-1 5.37143E-1 4.94387E-1 4.429E-1 3.41106E-1 2.87172E-1 3.3685E-1 2.86319E-1 1.94716E-1 1.23403E-1 1.34192E-1 2.15263E-1 1.99519E-1 9.4601E-2 6.10683E-2 1.07239E-1 1.47543E-1 1.40225E-1 1.23336E-1 1.13958E-1 1.15804E-1 1.37112E-1 1.55594E-1 9.78626E-2 3.30141E-2 1.8147E-2 1.37912E-2 1.71293E-2 3.52317E-2 3.07045E-2 -9999 -9999 -9999 -9999 -9999 -9999
-9999 -9999 -9999 -9999 -9999 -9999 2.84473E-1 2.76288E-1 2.55093E-1 2.07184E-1 3.48225E-1 2.79971E-1 3.47833E-1 2.25237E-1 2.68907E-1 2.5186E-1 3.56519E-1 3.06497E-1 3.25489E-1 3.66828E-1 4.38011E-1 4.89342E-1 4.40706E-1 4.46127E-1 4.75091E-1 4.84755E-1 4.94298E-1 4.57976E-1 4.39727E-1 4.64076E-1 4.40362E-1 4.12947E-1 4.37484E-1 4.63325E-1 4.34011E-1 4.28213E-1 4.2187E-1 4.29871E-1 4.22087E-1 4.26349E-1 4.95403E-1 4.29077E-1 4.49366E-1 4.42548E-1 5.06044E-1 5.2869E-1 5.70713E-1 5.78384E-1 5.6007E-1 5.58961E-1 5.60971E-1 5.71644E-1 5.99082E-1 6.12151E-1 5.96557E-1 5.84786E-1 5.48442E-1 5.28952E-1 5.46268E-1 5.54198E-1 5.6166E-1 5.20835E-1 5.2011E-1 5.48992E-1 5.22062E-1 4.97213E-1 4.99146E-1 4.82864E-1 4.64986E-1 4.62492E-1 4.78275E-1 4.4907E-1 3.93284E-1 3.77968E-1 3.58254E-1 3.42016E-1 -9999 -9999 -9999 3.63568E-1 3.35816E-1 3.22831E-1 3.15706E-1 3.52346E-1 3.49367E-1 3.28388E-1 2.97496E-1 2.92244E-1 2.81129E-1 2.82132E-1 2.42782E-1 2.41618E-1 2.56125E-1 2.65023E-1 2.66604E-1 2.76516E-1 2.95514E-1 3.18078E-1 2.97118E-1 3.1537E-1 2.91538E-1 2.93899E-1 2.86482E-1 3.05071E-1 3.39236E-1 3.59441E-1 3.16785E-1 3.34355E-1 3.83758E-1 4.3165E-1 4.80235E-1 5.38515E-1 5.84257E-1 5.89681E-1 5.68555E-1 6.2186E-1 6.69349E-1 7.02234E-1 7.15488E-1 7.02935E-1 6.87022E-1 6.55917E-1 6.27611E-1 6.07422E-1 5.91238E-1 5.86143E-1 6.52696E-1 6.93219E-1 6.87114E-1 6.11084E-1 5.09602E-1 4.72707E-1 5.08173E-1 4.31368E-1 4.62954E-1 4.94284E-1 5.11071E-1 4.01454E-1 3.6024E-1 3.07664E-1 3.68785E-1 3.60136E-1 2.23218E-1 1.4632E-1 1.03388E-1 1.39466E-1 1.58079E-1 6.54079E-2 5.02503E-2 8.95862E-2 1.36003E-1 1.36815E-1 1.26091E-1 8.78836E-2 9.8496E-2 1.14998E-1 -9999 -9999 -9999 -9999 -9999 1.161E-2 1.82279E-2 3.55233E-2 -9999 -9999 -9999 -9999 -9999 -9999
-9999 -9999 -9999 -9999 -9999 -9999 -9999 2.3587E-1 2.15304E-1 2.51141E-1 3.18346E-1 3.34357E-1 3.57086E-1 3.1923E-1 3.77348E-1 2.85491E-1 3.04761E-1 2.83392E-1 2.65593E-1 3.57147E-1 4.0606E-1 4.49458E-1 4.21078E-1 4.11073E-1 4.39172E-1 4.75349E-1 4.54911E-1 4.50044E-1 4.48393E-1 4.80705E-1 4.77516E-1 4.69861E-1 4.78284E-1 4.84346E-1 4.41765E-1 4.23465E-1 4.20924E-1 4.35197E-1 4.27731E-1 4.40596E-1 4.31069E-1 4.28388E-1 4.33093E-1 4.30955E-1 4.45614E-1 4.75563E-1 5.146E-1 5.61964E-1 5.49897E-1 5.25175E-1 5.30964E-1 5.54458E-1 5.54633E-1 5.94246E-1 5.85969E-1 5.5262E-1 5.198E-1 5.26137E-1 4.88933E-1 5.2135E-1 5.3388E-1 5.64442E-1 5.48994E-1 5.37925E-1 5.1006E-1 5.06953E-1 5.24786E-1 5.23664E-1 5.03387E-1 5.03679E-1 4.69871E-1 4.40336E-1 3.93701E-1 3.8249E-1 3.36983E-1 3.14077E-1 3.10365E-1 -9999 -9999 3.34036E-1 3.38595E-1 3.13469E-1 3.25184E-1 3.28454E-1 3.45836E-1 4.02409E-1 3.91437E-1 3.36701E-1 3.20398E-1 3.29165E-1 3.23741E-1 3.08597E-1 2.55246E-1 2.46643E-1 2.40502E-1 2.63103E-1 2.4334E-1 2.56086E-1 2.55743E-1 2.73137E-1 2.75736E-1 2.70817E-1 2.84344E-1 3.11906E-1 3.14018E-1 3.30323E-1 3.24857E-1 3.41345E-1 3.65172E-1 4.39629E-1 4.62201E-1 4.89904E-1 5.74387E-1 5.93942E-1 5.92197E-1 6.05152E-1 6.62993E-1 6.79838E-1 6.98225E-1 7.03719E-1 6.83269E-1 6.58367E-1 6.47658E-1 6.41878E-1 6.34404E-1 6.51789E-1 6.75336E-1 6.79578E-1 5.68059E-1 3.84788E-1 2.93516E-1 2.94284E-1 3.8232E-1 3.91981E-1 4.01338E-1 4.05443E-1 3.52706E-1 3.08745E-1 2.86202E-1 2.884E-1 3.14293E-1 2.69739E-1 1.78032E-1 1.34753E-1 8.38507E-2 7.99733E-2 8.26477E-2 5.47841E-2 3.93583E-2 5.5672E-2 9.10773E-2 9.97355E-2 8.24349E-2 8.51232E-2 1.33108E-1 9.18743E-2 -9999 -9999 -9999 -9999 -9999 -9999 2.25663E-2 2.8458E-2 -9999 -9999 -9999 -9999 -9999 -9999
-9999 -9999 -9999 -9999 -9999 -9999 -9999 -9999 -9999 -9999 3.35335E-1 3.95586E-1 3.86755E-1 3.52146E-1 3.3994E-1 2.96339E-1 2.93065E-1 2.99526E-1 3.24134E-1 3.35575E-1 3.76187E-1 4.2389E-1 4.44959E-1 3.88406E-1 4.12947E-1 4.31951E-1 4.36213E-1 4.23067E-1 4.30772E-1 4.78192E-1 5.16341E-1 4.93813E-1 4.76909E-1 4.76404E-1 4.77082E-1 4.14886E-1 4.37645E-1 4.82936E-1 4.57371E-1 4.50348E-1 4.31676E-1 4.25494E-1 4.44783E-1 4.27672E-1 4.63365E-1 4.90029E-1 4.82589E-1 5.26458E-1 5.55333E-1 5.24946E-1 5.0858E-1 5.26459E-1 5.06663E-1 5.45821E-1 5.72516E-1 5.29414E-1 5.44799E-1 5.35443E-1 5.09068E-1 4.75915E-1 5.20894E-1 5.10149E-1 5.02064E-1 4.91787E-1 4.78804E-1 4.79035E-1 4.96913E-1 5.10841E-1 5.10232E-1 4.83778E-1 4.96269E-1 4.85229E-1 4.77828E-1 4.23588E-1 3.62727E-1 3.19828E-1 3.04106E-1 2.93699E-1 3.25039E-1 -9999 3.48421E-1 3.3112E-1 3.50958E-1 3.42049E-1 3.18305E-1 3.56938E-1 4.1159E-1 4.14377E-1 4.08698E-1 3.69813E-1 4.01464E-1 4.07962E-1 3.51247E-1 2.58911E-1 2.50057E-1 2.43914E-1 2.34956E-1 2.3841E-1 2.26806E-1 2.31005E-1 2.48069E-1 2.41278E-1 2.72009E-1 2.94145E-1 3.24209E-1 3.3637E-1 3.78245E-1 4.12222E-1 4.39868E-1 4.45352E-1 4.73923E-1 5.10273E-1 5.63257E-1 6.17644E-1 6.3504E-1 6.45902E-1 6.51353E-1 6.4936E-1 6.69047E-1 6.70023E-1 6.29084E-1 6.73554E-1 6.79952E-1 6.67534E-1 6.95706E-1 6.88147E-1 6.59969E-1 5.35397E-1 3.49132E-1 2.8583E-1 2.67419E-1 2.54433E-1 2.85697E-1 3.68102E-1 3.24857E-1 2.44467E-1 2.02557E-1 1.96664E-1 1.93811E-1 1.95501E-1 1.65011E-1 1.79705E-1 9.33413E-2 1.08131E-1 6.82379E-2 5.59509E-2 5.98576E-2 5.33898E-2 4.19077E-2 4.01449E-2 4.96308E-2 6.21014E-2 6.21005E-2 9.64838E-2 1.20481E-1 1.01251E-1 4.7657E-2 -9999 -9999 -9999 -9999 -9999 -9999 2.14053E-2 -9999 -9999 -9999 -9999 -9999 -9999
-9999 -9999 -9999 -9999 -9999 -9999 -9999 -9999 -9999 -9999 -9999 -9999 -9999 -9999 4.29431E-1 4.24199E-1 3.73015E-1 3.43173E-1 4.54531E-1 4.62657E-1 3.90891E-1 4.12391E-1 4.31916E-1 3.98222E-1 4.01942E-1 3.93018E-1 4.0697E-1 4.14567E-1 4.362E-1 4.24077E-1 4.96351E-1 5.17592E-1 4.76973E-1 4.44306E-1 4.78628E-1 4.64368E-1 4.16991E-1 4.2402E-1 4.36326E-1 4.65416E-1 4.47422E-1 4.46921E-1 4.31682E-1 4.38082E-1 5.15416E-1 5.05758E-1 4.75983E-1 5.10958E-1 5.38705E-1 5.47862E-1 5.27234E-1 5.08542E-1 5.05188E-1 5.36929E-1 5.35422E-1 5.36755E-1 5.33148E-1 5.19306E-1 4.91879E-1 4.40405E-1 4.80836E-1 5.00993E-1 4.86845E-1 4.87328E-1 4.99178E-1 4.94305E-1 5.01526E-1 4.76822E-1 4.72023E-1 4.98665E-1 4.57992E-1 4.51984E-1 4.34061E-1 4.45675E-1 4.20612E-1 3.90758E-1 3.33599E-1 2.99545E-1 2.92468E-1 2.74809E-1 3.01611E-1 3.21223E-1 3.51857E-1 3.31877E-1 3.03633E-1 3.38057E-1 3.96324E-1 4.41268E-1 4.13822E-1 4.21416E-1 4.33213E-1 4.264E-1 4.23213E-1 3.42034E-1 2.83855E-1 2.47509E-1 2.36716E-1 2.43723E-1 2.59107E-1 2.5006E-1 2.30065E-1 2.51981E-1 2.43984E-1 2.96462E-1 3.11436E-1 2.91781E-1 3.3345E-1 4.05268E-1 4.50937E-1 4.75209E-1 5.01499E-1 5.28506E-1 5.72022E-1 5.88984E-1 5.65113E-1 6.15895E-1 6.46108E-1 5.88375E-1 6.4434E-1 6.67418E-1 6.37099E-1 6.8055E-1 6.33116E-1 6.83342E-1 6.99498E-1 6.74609E-1 5.91756E-1 3.89777E-1 2.73859E-1 2.81574E-1 2.42153E-1 2.6687E-1 3.56575E-1 3.7474E-1 3.5297E-1 2.7731E-1 1.97692E-1 1.14206E-1 8.96331E-2 9.3565E-2 9.2669E-2 8.77175E-2 7.02505E-2 8.18995E-2 6.16351E-2 5.61483E-2 5.6176E-2 5.04957E-2 5.07699E-2 4.52878E-2 3.99869E-2 3.87429E-2 5.60359E-2 7.273E-2 8.62609E-2 1.21626E-1 5.93021E-2 -9999 -9999 -9999 -9999 -9999 7.10867E-3 -9999 -9999 -9999 -9999 -9999 -9999 -9999
-9999 -9999 -9999 -9999 -9999 -9999 -9999 -9999 -9999 -9999 -9999 -9999 -9999 -9999 -9999 -9999 3.1801E-1 3.45368E-1 3.21855E-1 3.56713E-1 4.06729E-1 3.7258E-1 4.4644E-1 4.27888E-1 4.31233E-1 4.29403E-1 4.34254E-1 4.14143E-1 4.06633E-1 4.23028E-1 4.71389E-1 4.64213E-1 4.52085E-1 4.31598E-1 4.8951E-1 4.37235E-1 4.2189E-1 4.30686E-1 4.3692E-1 4.49862E-1 4.68987E-1 4.519E-1 4.4543E-1 4.28357E-1 5.21329E-1 5.35803E-1 4.69167E-1 4.77035E-1 5.10434E-1 5.39232E-1 5.40363E-1 5.04042E-1 5.23122E-1 5.21966E-1 5.23673E-1 4.97189E-1 5.40467E-1 4.99085E-1 4.31183E-1 4.44876E-1 4.2226E-1 4.62564E-1 4.78794E-1 4.67769E-1 4.76881E-1 4.99274E-1 5.09029E-1 4.81282E-1 4.48502E-1 4.39047E-1 4.53287E-1 4.70265E-1 4.40852E-1 4.49082E-1 4.41146E-1 4.41873E-1 3.80195E-1 3.25178E-1 3.42014E-1 2.98094E-1 2.68554E-1 2.56358E-1 2.85048E-1 3.25626E-1 3.35776E-1 3.02281E-1 3.48384E-1 4.13282E-1 4.02695E-1 4.1215E-1 4.41273E-1 4.36295E-1 4.17714E-1 3.75283E-1 3.32481E-1 2.81867E-1 2.36728E-1 2.42694E-1 2.36777E-1 2.08174E-1 1.91948E-1 1.67733E-1 2.17354E-1 2.84955E-1 3.26114E-1 3.06092E-1 3.64924E-1 3.97918E-1 4.21671E-1 4.8332E-1 4.68901E-1 4.81728E-1 5.06881E-1 5.6897E-1 6.08058E-1 6.11027E-1 6.4327E-1 6.57304E-1 6.16516E-1 6.91738E-1 6.43576E-1 6.56457E-1 6.33488E-1 6.47205E-1 6.86554E-1 6.53066E-1 5.92237E-1 4.1241E-1 3.0696E-1 2.86713E-1 3.48232E-1 2.88838E-1 2.45542E-1 2.92744E-1 2.80421E-1 2.33812E-1 2.39588E-1 1.7856E-1 7.97363E-2 6.62812E-2 6.68472E-2 6.8537E-2 5.12795E-2 4.80122E-2 5.3932E-2 5.80368E-2 4.9058E-2 5.03583E-2 4.65682E-2 4.40464E-2 4.66683E-2 2.91249E-2 3.66198E-2 5.95704E-2 1.22846E-1 1.12291E-1 5.4187E-2 3.75046E-2 -9999 -9999 -9999 -9999 -9999 -9999 -9999 -9999 -9999 -9999 -9999 -9999
-9999 -9999 -9999 -9999 -9999 -9999 -9999 -9999 -9999 -9999 -9999 -9999 -9999 -9999 -9999 -9999 -9999 -9999 2.58715E-1 2.70378E-1 2.81824E-1 3.23778E-1 3.79405E-1 3.9834E-1 4.19548E-1 4.42335E-1 4.46484E-1 4.34036E-1 4.29314E-1 4.14122E-1 4.28205E-1 4.52793E-1 4.44444E-1 4.57746E-1 4.21621E-1 4.16946E-1 4.17043E-1 4.22256E-1 4.45829E-1 4.44331E-1 4.15298E-1 4.50841E-1 4.26426E-1 4.15648E-1 4.1668E-1 4.59082E-1 5.24469E-1 4.91698E-1 5.05336E-1 5.36145E-1 5.21814E-1 5.16481E-1 5.27063E-1 5.40672E-1 5.07241E-1 4.63558E-1 5.29903E-1 4.50227E-1 4.84737E-1 4.8209E-1 4.19538E-1 4.36457E-1 4.56646E-1 4.60906E-1 4.85869E-1 4.96087E-1 4.98835E-1 5.00393E-1 4.42106E-1 4.59727E-1 4.79762E-1 4.67739E-1 4.51395E-1 4.59151E-1 4.26689E-1 4.42169E-1 4.16255E-1 3.58506E-1 3.02826E-1 2.90466E-1 2.49847E-1 2.34105E-1 2.45222E-1 2.81696E-1 2.95229E-1 2.97151E-1 2.83041E-1 3.41181E-1 4.30853E-1 4.31508E-1 4.40762E-1 4.2644E-1 4.12145E-1 4.05193E-1 3.66746E-1 2.97964E-1 2.63267E-1 2.47091E-1 1.99743E-1 1.46674E-1 1.51267E-1 1.18358E-1 1.29555E-1 2.43201E-1 3.21801E-1 3.54252E-1 3.67307E-1 4.21446E-1 4.3699E-1 4.33038E-1 3.59597E-1 3.64602E-1 4.87278E-1 4.77834E-1 5.75369E-1 6.10006E-1 6.34296E-1 6.61078E-1 6.27611E-1 6.482E-1 6.46727E-1 6.19378E-1 6.08984E-1 6.27176E-1 6.34368E-1 5.78778E-1 5.1916E-1 3.9295E-1 3.57754E-1 3.1368E-1 2.38757E-1 2.55791E-1 2.7341E-1 2.48581E-1 1.80754E-1 2.03284E-1 2.3915E-1 1.4939E-1 7.60582E-2 5.63026E-2 5.65593E-2 7.18474E-2 4.5072E-2 3.53861E-2 4.23053E-2 4.73402E-2 4.79658E-2 4.76659E-2 2.7616E-2 2.49264E-2 2.53818E-2 2.87083E-2 2.85168E-2 5.27345E-2 8.23272E-2 6.24308E-2 2.62866E-2 -9999 -9999 -9999 -9999 -9999 -9999 -9999 -9999 -9999 -9999 -9999 -9999 -9999
-9999 -9999 -9999 -9999 -9999 -9999 -9999 -9999 -9999 -9999 -9999 -9999 -9999 -9999 -9999 -9999 -9999 -9999 -9999 -9999 1.69004E-1 2.38499E-1 3.11667E-1 3.41106E-1 3.8829E-1 4.17336E-1 4.42459E-1 4.40131E-1 4.49312E-1 4.36937E-1 4.35749E-1 4.30916E-1 4.30087E-1 4.47405E-1 4.3477E-1 4.09962E-1 4.16825E-1 4.33159E-1 4.07952E-1 4.07666E-1 4.08436E-1 4.12532E-1 4.05205E-1 4.26228E-1 4.09103E-1 4.14044E-1 4.44332E-1 4.61195E-1 4.65678E-1 4.97107E-1 4.92723E-1 5.19248E-1 5.29449E-1 5.24593E-1 5.32856E-1 5.18266E-1 4.76863E-1 4.50202E-1 4.57748E-1 4.62621E-1 4.24832E-1 4.33577E-1 4.37325E-1 4.74042E-1 4.77373E-1 4.77915E-1 4.90069E-1 4.8388E-1 4.74158E-1 4.92793E-1 5.05704E-1 4.90204E-1 4.73141E-1 4.80009E-1 4.18098E-1 4.15891E-1 4.28887E-1 3.65279E-1 3.00825E-1 2.42499E-1 2.32778E-1 2.42904E-1 2.42812E-1 2.63632E-1 2.97806E-1 2.77999E-1 2.65631E-1 3.04439E-1 3.90754E-1 4.18926E-1 4.24307E-1 4.10759E-1 4.21458E-1 3.90964E-1 4.13059E-1 3.94902E-1 3.36302E-1 3.02038E-1 2.61699E-1 1.69814E-1 1.5375E-1 1.40356E-1 1.83656E-1 2.23742E-1 2.96848E-1 3.21832E-1 3.22651E-1 3.54291E-1 3.30002E-1 2.98499E-1 2.64446E-1 2.92881E-1 3.80198E-1 4.22031E-1 4.67241E-1 4.86721E-1 5.33427E-1 5.68358E-1 5.62475E-1 5.95352E-1 5.79661E-1 5.39229E-1 5.65731E-1 6.14451E-1 5.72723E-1 5.04678E-1 3.91048E-1 2.87774E-1 2.35754E-1 2.23187E-1 2.83913E-1 2.34684E-1 2.34885E-1 2.80967E-1 1.7328E-1 1.68208E-1 1.58494E-1 9.58667E-2 5.3597E-2 6.1497E-2 6.06834E-2 6.54789E-2 5.26672E-2 3.6756E-2 4.52382E-2 4.73149E-2 3.57678E-2 2.65118E-2 2.01319E-2 2.16107E-2 2.11463E-2 2.69222E-2 3.39893E-2 5.82557E-2 2.99214E-2 3.37493E-2 1.80666E-2 -9999 -9999 -9999 -9999 -9999 -9999 -9999 -9999 -9999 -9999 -9999 -9999 -9999
-9999 -9999 -9999 -9999 -9999 -9999 -9999 -9999 -9999 -9999 -9999 -9999 -9999 -9999 -9999 -9999 -9999 -9999 -9999 -9999 -9999 1.74595E-1 2.53579E-1 3.17671E-1 3.58829E-1 3.51407E-1 3.82573E-1 4.26755E-1 4.36911E-1 4.2906E-1 4.38466E-1 4.44455E-1 4.30697E-1 4.45304E-1 4.11744E-1 4.02266E-1 3.99964E-1 3.96655E-1 3.68724E-1 3.93749E-1 4.02954E-1 4.00654E-1 4.05561E-1 3.84698E-1 3.92908E-1 4.14682E-1 4.24566E-1 4.57323E-1 4.51198E-1 4.70968E-1 4.7572E-1 4.95232E-1 4.89408E-1 5.09871E-1 5.38902E-1 5.2163E-1 5.12375E-1 5.06802E-1 4.95166E-1 4.51215E-1 4.28182E-1 4.45629E-1 4.46364E-1 4.66765E-1 4.63713E-1 4.87075E-1 4.96689E-1 5.06646E-1 5.14068E-1 5.50236E-1 5.19415E-1 5.1484E-1 5.26054E-1 4.92971E-1 4.49732E-1 4.37167E-1 4.02764E-1 3.97504E-1 3.40555E-1 2.96359E-1 2.32278E-1 2.10266E-1 2.31674E-1 2.31615E-1 2.38771E-1 2.31854E-1 2.56266E-1 2.80002E-1 3.1287E-1 3.72584E-1 4.32605E-1 4.18017E-1 4.283E-1 4.38026E-1 4.11949E-1 4.12038E-1 3.82662E-1 3.8193E-1 3.51763E-1 2.91828E-1 2.52688E-1 2.26544E-1 1.9661E-1 2.03018E-1 2.98891E-1 2.93146E-1 2.97937E-1 2.9506E-1 3.13066E-1 2.81875E-1 2.69305E-1 2.32922E-1 2.85021E-1 3.10117E-1 4.09012E-1 4.35323E-1 4.7957E-1 5.01534E-1 4.72502E-1 4.83768E-1 5.16401E-1 5.19932E-1 5.48556E-1 5.67998E-1 5.05585E-1 5.04959E-1 4.01797E-1 2.58679E-1 1.99049E-1 2.13669E-1 1.67045E-1 1.83512E-1 1.86691E-1 2.52071E-1 2.73476E-1 2.31082E-1 1.45238E-1 1.17103E-1 6.72474E-2 8.69775E-2 1.40846E-1 1.10775E-1 5.80151E-2 3.69518E-2 4.50286E-2 5.12301E-2 3.90433E-2 2.77098E-2 1.77878E-2 1.63529E-2 1.32579E-2 1.27878E-2 1.74725E-2 4.34703E-2 3.23347E-2 3.71941E-2 2.16817E-2 1.30266E-2 -9999 -9999 -9999 -9999 -9999 -9999 -9999 -9999 -9999 -9999 -9999 -9999
-9999 -9999 -9999 -9999 -9999 -9999 -9999 -9999 -9999 -9999 -9999 -9999 -9999 -9999 -9999 -9999 -9999 -9999 -9999 -9999 -9999 1.87465E-1 2.36419E-1 2.99217E-1 2.82284E-1 3.15374E-1 3.43921E-1 3.43767E-1 3.68038E-1 3.9023E-1 4.2404E-1 4.44936E-1 4.53512E-1 4.5181E-1 4.20318E-1 3.91967E-1 3.79888E-1 3.3619E-1 3.83562E-1 3.57651E-1 3.35507E-1 3.64266E-1 3.72465E-1 4.04521E-1 3.91747E-1 3.78482E-1 3.79694E-1 4.43838E-1 4.59961E-1 4.50344E-1 4.23937E-1 4.64712E-1 4.62929E-1 4.73041E-1 5.24382E-1 5.37161E-1 5.24282E-1 5.1634E-1 4.98512E-1 4.99379E-1 4.82952E-1 4.8026E-1 4.60926E-1 4.61603E-1 4.76278E-1 4.77837E-1 4.94881E-1 4.90862E-1 4.90127E-1 4.98539E-1 5.02988E-1 5.19204E-1 5.30236E-1 5.15489E-1 4.66083E-1 4.33677E-1 4.01249E-1 4.04818E-1 3.71281E-1 3.51637E-1 2.72938E-1 2.28896E-1 1.80766E-1 1.78434E-1 1.92341E-1 2.10937E-1 2.33085E-1 2.29216E-1 2.68711E-1 3.07443E-1 4.23432E-1 4.35302E-1 4.02814E-1 4.1738E-1 4.2965E-1 4.27193E-1 4.16289E-1 4.00498E-1 3.74662E-1 3.14056E-1 2.51599E-1 2.48955E-1 1.99891E-1 2.35597E-1 2.50008E-1 2.4131E-1 2.42478E-1 2.29438E-1 2.39732E-1 2.12946E-1 2.84346E-1 2.81286E-1 2.64712E-1 2.73956E-1 3.3234E-1 3.30317E-1 3.25178E-1 3.68206E-1 4.79314E-1 4.73293E-1 4.36693E-1 4.62233E-1 4.59633E-1 5.09528E-1 4.53758E-1 4.22457E-1 4.11232E-1 2.49821E-1 1.83909E-1 1.42817E-1 1.5257E-1 1.31651E-1 1.69318E-1 1.99013E-1 2.03156E-1 2.024E-1 1.07745E-1 8.01356E-2 6.69145E-2 1.17201E-1 1.10162E-1 1.01799E-1 5.30222E-2 4.24067E-2 5.93908E-2 7.31348E-2 5.46912E-2 3.70281E-2 2.36349E-2 1.95398E-2 1.81816E-2 1.75563E-2 1.47591E-2 2.29388E-2 3.03499E-2 2.65369E-2 1.36288E-2 1.01492E-2 9.67466E-3 9.60547E-3 -9999 -9999 -9999 -9999 1.30768E-2 -9999 -9999 -9999 -9999 -9999
-9999 -9999 -9999 -9999 -9999 -9999 -9999 -9999 -9999 -9999 -9999 -9999 -9999 -9999 -9999 -9999 -9999 -9999 -9999 -9999 -9999 1.4667E-1 2.02652E-1 2.17036E-1 2.10827E-1 2.51741E-1 2.97774E-1 3.65784E-1 3.71093E-1 3.69146E-1 3.53361E-1 4.09015E-1 4.35839E-1 4.50485E-1 4.27313E-1 3.81359E-1 3.63762E-1 3.62193E-1 3.82515E-1 3.49479E-1 3.72785E-1 4.06406E-1 4.16231E-1 4.63273E-1 4.00261E-1 3.52323E-1 4.3616E-1 3.82661E-1 4.42854E-1 4.52159E-1 3.98687E-1 4.31168E-1 4.19462E-1 4.4287E-1 4.60865E-1 4.93917E-1 5.24279E-1 5.02164E-1 5.08373E-1 5.02016E-1 4.88774E-1 4.71384E-1 4.66612E-1 4.4672E-1 4.50574E-1 4.83608E-1 4.58008E-1 4.89807E-1 4.89549E-1 4.84486E-1 4.91138E-1 4.99183E-1 4.87557E-1 4.93851E-1 4.63311E-1 4.31833E-1 3.80515E-1 3.74606E-1 3.96305E-1 3.72966E-1 3.12297E-1 2.58841E-1 2.11143E-1 1.6635E-1 1.80867E-1 2.08069E-1 1.94716E-1 1.99744E-1 2.40723E-1 2.65121E-1 3.58612E-1 4.07972E-1 4.31206E-1 4.22641E-1 4.0965E-1 4.17233E-1 4.01949E-1 3.46806E-1 2.81028E-1 2.48437E-1 1.64897E-1 1.94026E-1 3.28434E-1 2.23406E-1 2.14203E-1 1.91019E-1 2.08673E-1 2.30278E-1 2.47786E-1 2.35545E-1 2.05153E-1 2.2085E-1 2.13955E-1 2.30574E-1 2.30568E-1 2.17122E-1 2.58344E-1 3.5147E-1 4.41072E-1 3.96712E-1 3.57446E-1 3.83516E-1 3.76273E-1 4.0838E-1 4.10974E-1 3.82781E-1 3.18053E-1 2.28423E-1 1.72865E-1 1.47368E-1 1.29151E-1 1.03243E-1 1.17957E-1 1.58384E-1 2.02863E-1 1.48868E-1 8.64768E-2 7.70371E-2 1.02723E-1 1.8206E-1 1.65683E-1 1.11883E-1 7.44125E-2 7.59068E-2 8.19959E-2 1.01007E-1 9.90619E-2 8.5541E-2 8.26683E-2 7.06105E-2 7.02211E-2 6.80901E-2 2.89515E-2 2.09771E-2 3.40568E-2 2.34919E-2 1.38989E-2 1.4083E-2 1.32433E-2 1.43854E-2 9.96555E-3 1.10625E-2 -9999 2.52841E-2 2.19725E-2 1.40157E-2 -9999 -9999 -9999 -9999
-9999 -9999 -9999 -9999 -9999 -9999 -9999 -9999 -9999 -9999 -9999 -9999 -9999 -9999 -9999 -9999 -9999 -9999 -9999 -9999 -9999 -9999 1.2295E-1 1.4672E-1 2.08846E-1 2.17859E-1 2.49938E-1 3.17946E-1 3.37274E-1 4.21023E-1 4.00396E-1 3.57308E-1 3.72799E-1 4.046E-1 4.34025E-1 4.3088E-1 4.08539E-1 4.08214E-1 3.89542E-1 3.64859E-1 4.09739E-1 4.17487E-1 4.46118E-1 5.25542E-1 4.84157E-1 4.30849E-1 4.31771E-1 3.67129E-1 4.07771E-1 4.21649E-1 3.92174E-1 3.64884E-1 4.06449E-1 3.91479E-1 3.97279E-1 4.41131E-1 4.69654E-1 5.04072E-1 5.01694E-1 5.09717E-1 4.78966E-1 4.86176E-1 4.65706E-1 4.6465E-1 4.63951E-1 4.588E-1 4.61033E-1 4.73953E-1 4.77766E-1 4.57587E-1 4.68351E-1 5.05899E-1 5.0818E-1 4.98331E-1 4.87036E-1 4.33749E-1 4.22035E-1 3.98948E-1 3.39725E-1 3.24724E-1 2.7575E-1 2.09638E-1 1.89581E-1 1.99442E-1 1.97391E-1 2.3703E-1 2.03754E-1 1.85206E-1 1.77931E-1 1.96259E-1 2.40408E-1 3.19671E-1 3.69459E-1 4.16E-1 3.89384E-1 3.74013E-1 3.66101E-1 3.26101E-1 2.94065E-1 2.14595E-1 2.07845E-1 1.81037E-1 1.66919E-1 2.42032E-1 1.85491E-1 1.64271E-1 2.0244E-1 2.65532E-1 1.54224E-1 1.09861E-1 2.06023E-1 2.77405E-1 2.2081E-1 2.38572E-1 2.62706E-1 2.90703E-1 3.03295E-1 3.43929E-1 3.379E-1 3.07725E-1 3.44783E-1 3.16364E-1 2.84895E-1 3.48897E-1 3.57294E-1 2.63334E-1 1.89781E-1 2.52545E-1 2.01707E-1 1.32555E-1 1.14614E-1 1.07269E-1 8.00538E-2 1.06815E-1 1.50392E-1 1.29144E-1 1.0616E-1 1.02274E-1 1.33341E-1 2.14087E-1 2.1689E-1 1.17175E-1 7.41615E-2 1.10901E-1 1.32385E-1 9.65492E-2 8.88194E-2 6.44557E-2 8.09658E-2 9.29545E-2 8.30647E-2 5.61654E-2 2.98476E-2 2.69995E-2 4.25838E-2 1.91747E-2 1.16113E-2 1.46676E-2 1.9019E-2 1.50119E-2 1.82563E-2 1.97767E-2 1.02519E-2 2.61299E-2 -9999 -9999 -9999 -9999 -9999 -9999
-9999 -9999 -9999 -9999 -9999 -9999 -9999 -9999 -9999 -9999 -9999 -9999 -9999 -9999 -9999 -9999 -9999 -9999 -9999 -9999 -9999 -9999 -9999 1.11881E-1 1.6065E-1 2.04223E-1 2.09986E-1 2.82501E-1 2.95437E-1 3.04561E-1 3.459E-1 3.34505E-1 4.06025E-1 3.90639E-1 4.16699E-1 4.19076E-1 3.90438E-1 4.11236E-1 4.71701E-1 4.68926E-1 5.04198E-1 4.74533E-1 5.07208E-1 5.08726E-1 4.62933E-1 4.19705E-1 4.15075E-1 4.14798E-1 3.49404E-1 4.10248E-1 3.70619E-1 3.5375E-1 3.99512E-1 4.5334E-1 3.92365E-1 3.8791E-1 4.35043E-1 5.0905E-1 5.15254E-1 4.92893E-1 4.75278E-1 4.63271E-1 4.63576E-1 4.38288E-1 4.4988E-1 4.34541E-1 4.51308E-1 4.54861E-1 4.61194E-1 4.62451E-1 4.54232E-1 4.86169E-1 4.89499E-1 5.00743E-1 4.92198E-1 4.78136E-1 4.60919E-1 3.91252E-1 3.8221E-1 3.37027E-1 3.2689E-1 2.6976E-1 2.24005E-1 1.96164E-1 1.57921E-1 1.88732E-1 1.98081E-1 1.90792E-1 1.91407E-1 2.19327E-1 2.71122E-1 2.49351E-1 3.10304E-1 3.61796E-1 3.77167E-1 3.15309E-1 2.71155E-1 2.87167E-1 2.20456E-1 1.87614E-1 1.74259E-1 1.55818E-1 1.57213E-1 1.49513E-1 2.41334E-1 2.51252E-1 1.4612E-1 1.66432E-1 1.78797E-1 1.25186E-1 7.6414E-2 9.68472E-2 2.39065E-1 2.55988E-1 2.24389E-1 1.96843E-1 2.54883E-1 2.77998E-1 2.95494E-1 2.83209E-1 2.75578E-1 3.13394E-1 2.37386E-1 2.00487E-1 2.9902E-1 2.74002E-1 2.09953E-1 1.74743E-1 1.80804E-1 2.18021E-1 2.19161E-1 2.0564E-1 1.39156E-1 1.15866E-1 1.46067E-1 1.2646E-1 7.17328E-2 5.85143E-2 7.78756E-2 1.65958E-1 1.87558E-1 1.03374E-1 9.48411E-2 1.04446E-1 9.8344E-2 1.15833E-1 6.92465E-2 5.32498E-2 3.38976E-2 3.15274E-2 3.6387E-2 3.53957E-2 3.75621E-2 2.88726E-2 1.50894E-2 1.21022E-2 -9999 9.20526E-3 1.02466E-2 8.17449E-3 7.02536E-3 1.22266E-2 1.92932E-2 -9999 -9999 -9999 -9999 -9999 -9999 -9999
-9999 -9999 -9999 -9999 -9999 -9999 -9999 -9999 -9999 -9999 -9999 -9999 -9999 -9999 -9999 -9999 -9999 -9999 -9999 -9999 -9999 -9999 -9999 -9999 1.17578E-1 1.18223E-1 1.11539E-1 1.57885E-1 2.2731E-1 2.61396E-1 2.67134E-1 2.79226E-1 3.21616E-1 3.49973E-1 3.87299E-1 3.81274E-1 4.11401E-1 4.02137E-1 4.08747E-1 4.64082E-1 5.12585E-1 4.70341E-1 5.34155E-1 5.19457E-1 5.07003E-1 4.46517E-1 4.22362E-1 3.88392E-1 3.90134E-1 3.54712E-1 3.49646E-1 3.73298E-1 4.15437E-1 4.72616E-1 3.88245E-1 4.01457E-1 4.18021E-1 4.50977E-1 4.40705E-1 4.65593E-1 4.76257E-1 4.80909E-1 4.25095E-1 4.10693E-1 4.29628E-1 4.13775E-1 3.99933E-1 4.20715E-1 4.26655E-1 4.43501E-1 4.61295E-1 4.75572E-1 4.76247E-1 4.72785E-1 4.85399E-1 4.65049E-1 4.20155E-1 3.54672E-1 3.83654E-1 3.58572E-1 3.33586E-1 3.01604E-1 2.76979E-1 2.30625E-1 1.93908E-1 1.65525E-1 1.72947E-1 1.84152E-1 2.20387E-1 2.25858E-1 2.56069E-1 3.00052E-1 2.92947E-1 3.1594E-1 3.02625E-1 2.88352E-1 2.56687E-1 2.64346E-1 2.09023E-1 2.36045E-1 2.07462E-1 1.92464E-1 1.52766E-1 1.3898E-1 1.05673E-1 1.25698E-1 1.13192E-1 8.90582E-2 1.70369E-1 2.03367E-1 1.61554E-1 1.68478E-1 2.62927E-1 1.61821E-1 1.51375E-1 1.2107E-1 1.1666E-1 2.11798E-1 1.90979E-1 1.86743E-1 1.8006E-1 1.95891E-1 2.53092E-1 2.19125E-1 1.91552E-1 2.86128E-1 2.64217E-1 1.64862E-1 1.39395E-1 1.77079E-1 2.46561E-1 1.98661E-1 1.34733E-1 7.94722E-2 1.4837E-1 1.78586E-1 1.38821E-1 7.23914E-2 8.74646E-2 1.60832E-1 1.71207E-1 1.21512E-1 7.1225E-2 6.68961E-2 1.09929E-1 1.33825E-1 1.10344E-1 8.04768E-2 6.06112E-2 3.88331E-2 2.14228E-2 1.82598E-2 1.98192E-2 2.9364E-2 1.14625E-2 -9999 -9999 -9999 -9999 -9999 -9999 -9999 -9999 -9999 -9999 -9999 -9999 -9999 -9999 -9999
-9999 -9999 -9999 -9999 -9999 -9999 -9999 -9999 -9999 -9999 -9999 -9999 -9999 -9999 -9999 -9999 -9999 -9999 -9999 -9999 -9999 -9999 -9999 -9999 -9999 1.78558E-1 1.00655E-1 1.54141E-1 2.13007E-1 2.46408E-1 2.1286E-1 2.58354E-1 3.11355E-1 3.65879E-1 2.43234E-1 2.32517E-1 2.43141E-1 3.20437E-1 4.12841E-1 4.56301E-1 4.56607E-1 4.25372E-1 4.53181E-1 4.82271E-1 4.93805E-1 5.13489E-1 4.89854E-1 4.30735E-1 4.05384E-1 4.12102E-1 4.28331E-1 4.07132E-1 4.49167E-1 4.18501E-1 3.81786E-1 3.861E-1 3.83339E-1 4.09322E-1 4.32539E-1 4.14393E-1 4.58575E-1 4.69424E-1 4.58692E-1 4.31313E-1 3.86456E-1 3.85576E-1 3.53613E-1 3.39764E-1 3.56262E-1 3.56238E-1 3.71149E-1 4.03142E-1 4.22071E-1 4.37831E-1 4.44594E-1 4.32611E-1 3.52849E-1 3.12782E-1 3.54046E-1 3.82861E-1 3.36747E-1 3.15595E-1 3.22494E-1 2.59956E-1 2.2776E-1 1.79718E-1 1.45419E-1 1.84526E-1 2.38697E-1 2.41086E-1 2.65889E-1 3.06947E-1 2.81613E-1 3.08046E-1 2.91958E-1 2.69064E-1 2.44601E-1 2.2671E-1 1.86726E-1 2.33197E-1 2.15539E-1 2.11834E-1 1.55271E-1 1.28574E-1 6.58877E-2 7.49011E-2 1.20857E-1 1.11306E-1 8.97513E-2 1.17216E-1 1.31688E-1 1.8653E-1 2.78678E-1 1.63078E-1 1.6782E-1 1.43458E-1 1.11339E-1 9.52789E-2 1.58195E-1 2.01416E-1 1.94268E-1 2.45706E-1 2.79535E-1 2.29761E-1 1.52879E-1 2.15568E-1 2.7204E-1 1.60795E-1 9.79469E-2 1.6221E-1 1.47831E-1 1.2593E-1 8.70064E-2 7.5469E-2 1.14629E-1 1.98993E-1 1.84117E-1 1.11622E-1 1.21604E-1 1.08886E-1 1.07098E-1 8.85597E-2 8.26721E-2 5.41667E-2 6.88533E-2 9.96849E-2 9.14155E-2 5.98816E-2 3.32928E-2 2.26951E-2 1.6996E-2 2.23169E-2 2.68773E-2 1.39252E-2 1.01184E-2 -9999 -9999 -9999 -9999 -9999 -9999 -9999 -9999 -9999 -9999 -9999 -9999 -9999 -9999 -9999
-9999 -9999 -9999 -9999 -9999 -9999 -9999 -9999 -9999 -9999 -9999 -9999 -9999 -9999 -9999 -9999 -9999 -9999 -9999 -9999 -9999 -9999 -9999 -9999 -9999 1.29765E-1 1.31728E-1 1.45047E-1 2.53404E-1 2.62228E-1 2.39566E-1 2.63892E-1 2.7236E-1 3.25066E-1 2.74532E-1 2.22818E-1 2.32839E-1 2.03652E-1 2.63659E-1 3.92223E-1 4.11139E-1 4.4164E-1 4.39268E-1 4.74321E-1 4.96809E-1 5.37399E-1 5.45955E-1 5.03982E-1 4.43608E-1 4.2343E-1 4.45146E-1 4.12525E-1 4.2068E-1 4.08818E-1 3.51181E-1 3.57347E-1 3.73528E-1 3.8448E-1 3.98976E-1 4.24675E-1 4.35513E-1 4.41255E-1 4.07095E-1 3.8542E-1 3.68428E-1 3.4723E-1 3.21834E-1 3.27324E-1 3.17418E-1 3.16031E-1 3.34196E-1 3.3898E-1 3.43832E-1 3.35086E-1 3.49981E-1 3.65557E-1 3.21406E-1 3.19645E-1 3.3057E-1 3.2878E-1 3.56246E-1 3.46126E-1 3.15965E-1 2.95208E-1 2.52893E-1 2.24669E-1 1.88809E-1 2.08377E-1 2.47933E-1 2.88414E-1 3.1202E-1 3.20088E-1 2.95852E-1 2.86147E-1 3.00021E-1 2.64438E-1 2.17718E-1 2.14526E-1 2.06155E-1 2.14475E-1 2.13551E-1 1.63669E-1 1.36916E-1 1.18262E-1 9.80177E-2 1.01465E-1 1.419E-1 1.6694E-1 1.48063E-1 1.05247E-1 7.838E-2 1.5983E-1 3.31192E-1 1.59698E-1 1.70641E-1 1.74972E-1 1.44595E-1 1.6828E-1 1.77335E-1 3.0188E-1 3.27042E-1 2.96894E-1 2.7152E-1 2.52736E-1 1.91386E-1 1.36245E-1 2.61655E-1 2.29698E-1 1.43207E-1 1.88061E-1 1.3108E-1 8.16417E-2 7.15126E-2 9.65218E-2 1.11927E-1 7.87365E-2 7.89425E-2 4.53559E-2 4.04641E-2 3.36996E-2 3.48122E-2 6.4824E-2 1.04543E-1 1.01735E-1 7.84058E-2 6.65284E-2 7.87582E-2 5.71119E-2 4.30323E-2 1.8588E-2 1.43128E-2 1.61106E-2 3.66791E-2 1.67965E-2 -9999 -9999 -9999 -9999 -9999 -9999 -9999 -9999 -9999 -9999 -9999 -9999 -9999 -9999 -9999 -9999
-9999 -9999 -9999 -9999 -9999 -9999 -9999 -9999 -9999 -9999 -9999 -9999 -9999 -9999 -9999 -9999 -9999 -9999 -9999 -9999 -9999 -9999 -9999 -9999 -9999 -9999 2.16817E-1 2.41085E-1 2.96831E-1 3.30932E-1 2.51306E-1 2.03496E-1 2.29884E-1 2.65368E-1 2.60918E-1 2.16456E-1 1.76295E-1 2.18298E-1 2.41576E-1 2.46033E-1 3.26913E-1 3.88622E-1 4.24389E-1 4.2094E-1 4.42885E-1 4.93921E-1 5.20113E-1 5.02201E-1 4.92011E-1 4.34672E-1 4.2684E-1 3.96802E-1 3.57352E-1 3.5797E-1 4.10639E-1 4.18758E-1 4.01553E-1 3.71262E-1 3.49684E-1 3.52752E-1 3.92959E-1 4.07383E-1 3.89263E-1 3.37415E-1 3.24104E-1 3.32288E-1 3.21109E-1 3.33833E-1 3.08992E-1 3.00613E-1 3.03563E-1 2.86091E-1 3.08695E-1 3.31603E-1 3.08819E-1 2.87202E-1 2.77356E-1 2.60322E-1 2.7678E-1 3.38939E-1 3.10979E-1 3.37049E-1 2.79662E-1 2.95836E-1 2.78815E-1 2.43126E-1 2.28821E-1 2.38472E-1 2.24845E-1 2.40698E-1 2.47028E-1 2.55643E-1 2.58822E-1 2.64948E-1 2.86444E-1 2.58512E-1 2.33929E-1 2.18745E-1 2.48054E-1 2.30571E-1 2.31348E-1 2.35593E-1 1.93652E-1 1.46552E-1 1.8192E-1 1.77476E-1 1.80246E-1 2.01624E-1 2.09234E-1 1.48971E-1 8.14413E-2 8.60461E-2 3.00421E-1 2.01494E-1 1.37112E-1 1.94462E-1 1.98629E-1 1.83012E-1 1.93148E-1 1.9175E-1 1.87662E-1 1.91521E-1 2.03502E-1 1.43365E-1 1.82975E-1 1.26718E-1 1.60552E-1 2.30993E-1 1.46253E-1 1.78443E-1 1.31765E-1 8.45891E-2 4.04609E-2 7.98515E-2 6.28533E-2 8.00579E-2 8.79258E-2 6.13902E-2 4.54859E-2 2.42783E-2 3.03477E-2 3.97208E-2 4.31387E-2 5.94266E-2 9.73684E-2 8.69362E-2 6.36004E-2 5.3645E-2 3.57512E-2 1.31456E-2 1.01055E-2 1.64421E-2 3.9451E-2 1.85101E-2 -9999 -9999 -9999 -9999 -9999 -9999 -9999 -9999 -9999 -9999 -9999 -9999 -9999 -9999 -9999 -9999
-9999 -9999 -9999 -9999 -9999 -9999 -9999 -9999 -9999 -9999 -9999 -9999 -9999 -9999 -9999 -9999 -9999 -9999 -9999 -9999 -9999 -9999 -9999 -9999 -9999 -9999 3.09773E-1 2.7809E-1 3.21781E-1 2.88334E-1 2.24838E-1 2.2416E-1 2.39234E-1 2.70625E-1 2.77414E-1 2.62721E-1 2.59748E-1 2.43498E-1 2.35672E-1 2.23225E-1 2.28543E-1 3.24385E-1 3.91692E-1 4.248E-1 4.02996E-1 4.07502E-1 4.23485E-1 4.78336E-1 4.77305E-1 5.01846E-1 4.38905E-1 4.01185E-1 3.66144E-1 3.02041E-1 3.90445E-1 4.24154E-1 3.97594E-1 3.38888E-1 3.21981E-1 3.34305E-1 3.73949E-1 3.59613E-1 3.54168E-1 3.31568E-1 2.9733E-1 2.94549E-1 3.0176E-1 3.35092E-1 3.03752E-1 3.08897E-1 2.76631E-1 2.9503E-1 3.26327E-1 3.19289E-1 3.4288E-1 2.8298E-1 2.29261E-1 2.29983E-1 2.47689E-1 2.62605E-1 2.9559E-1 3.41002E-1 3.22097E-1 3.10229E-1 2.9266E-1 2.65117E-1 2.39588E-1 2.62709E-1 2.10423E-1 1.95358E-1 2.02993E-1 2.11702E-1 2.25537E-1 2.17926E-1 2.22631E-1 2.38575E-1 2.31825E-1 2.39951E-1 2.3134E-1 2.44088E-1 2.39073E-1 2.59801E-1 2.34687E-1 2.03984E-1 1.98335E-1 2.051E-1 1.67341E-1 1.94147E-1 2.01594E-1 1.51484E-1 1.1937E-1 8.28638E-2 1.8347E-1 1.9784E-1 2.80031E-1 3.64575E-1 3.52079E-1 1.86816E-1 1.85611E-1 8.71063E-2 9.39469E-2 8.70002E-2 1.00835E-1 1.11825E-1 1.3425E-1 1.25125E-1 1.27078E-1 1.77518E-1 1.43678E-1 1.43003E-1 1.24976E-1 9.99379E-2 6.37292E-2 4.51861E-2 8.33554E-2 5.9982E-2 5.77994E-2 8.77407E-2 6.90961E-2 3.44906E-2 2.30422E-2 2.46422E-2 2.34961E-2 2.31522E-2 3.5617E-2 1.16767E-1 1.34817E-1 5.41544E-2 5.99873E-2 3.01713E-2 1.41451E-2 1.59916E-2 4.29352E-2 1.78997E-2 7.8157E-3 -9999 -9999 -9999 -9999 -9999 -9999 -9999 -9999 -9999 -9999 -9999 -9999 -9999 -9999 -9999
-9999 -9999 -9999 -9999 -9999 -9999 -9999 -9999 -9999 -9999 -9999 -9999 -9999 -9999 -9999 -9999 -9999 -9999 -9999 -9999 -9999 -9999 -9999 -9999 -9999 3.44389E-1 3.29799E-1 2.99286E-1 3.23277E-1 2.59479E-1 2.51987E-1 2.95717E-1 3.5363E-1 3.43423E-1 3.48834E-1 3.03505E-1 2.93904E-1 2.57356E-1 2.34946E-1 2.02139E-1 2.02528E-1 2.64784E-1 3.67582E-1 3.81288E-1 3.84885E-1 3.71783E-1 3.57611E-1 3.67636E-1 4.50401E-1 5.14732E-1 4.99684E-1 4.0695E-1 3.76671E-1 3.6311E-1 3.0504E-1 2.68786E-1 3.45713E-1 3.27216E-1 2.55361E-1 3.45022E-1 3.81355E-1 3.26755E-1 3.35413E-1 3.21784E-1 3.05503E-1 2.77799E-1 3.05317E-1 2.93334E-1 3.36917E-1 2.92541E-1 3.02176E-1 2.67652E-1 2.92536E-1 3.22797E-1 3.46709E-1 2.80163E-1 2.43817E-1 2.40291E-1 2.41061E-1 2.60233E-1 2.61093E-1 3.05829E-1 2.97659E-1 2.69432E-1 2.17374E-1 2.18723E-1 2.84806E-1 2.519E-1 2.49597E-1 2.35699E-1 2.26034E-1 2.11605E-1 2.04802E-1 1.82575E-1 1.88985E-1 2.02094E-1 1.90761E-1 2.36494E-1 2.17422E-1 2.06819E-1 2.15508E-1 2.24744E-1 1.94523E-1 1.8102E-1 1.83007E-1 1.73038E-1 1.14957E-1 1.11934E-1 1.33267E-1 1.07004E-1 7.91035E-2 1.42649E-1 2.25211E-1 1.629E-1 2.25618E-1 2.25035E-1 2.19542E-1 2.69169E-1 2.3783E-1 1.41267E-1 6.53635E-2 8.10651E-2 9.37989E-2 1.10941E-1 1.32985E-1 8.59228E-2 1.01982E-1 1.63538E-1 1.26737E-1 1.39194E-1 1.48723E-1 1.46175E-1 1.59725E-1 9.11855E-2 6.74742E-2 5.5033E-2 4.59694E-2 3.51953E-2 1.99561E-2 2.78729E-2 2.99708E-2 3.4526E-2 2.4517E-2 2.24713E-2 4.41242E-2 9.4504E-2 9.6256E-2 7.60994E-2 8.49849E-2 8.88999E-2 3.90573E-2 2.52439E-2 8.24719E-2 2.75534E-2 8.35755E-3 1.27508E-2 1.28183E-2 1.11914E-2 9.51707E-3 -9999 -9999 -9999 -9999 -9999 -9999 -9999 -9999 -9999 -9999 -9999
-9999 -9999 -9999 -9999 -9999 -9999 -9999 -9999 -9999 -9999 -9999 -9999 -9999 -9999 -9999 -9999 -9999 -9999 -9999 -9999 -9999 -9999 -9999 -9999 -9999 -9999 3.42422E-1 2.93172E-1 3.0596E-1 2.44938E-1 2.46827E-1 2.73093E-1 2.58749E-1 3.03197E-1 4.07089E-1 3.80141E-1 3.37688E-1 2.90038E-1 2.28781E-1 2.14894E-1 2.18008E-1 1.56803E-1 2.03023E-1 3.44205E-1 3.69522E-1 3.41904E-1 3.56275E-1 3.68002E-1 3.52595E-1 4.26891E-1 4.24109E-1 4.46326E-1 3.88139E-1 3.89892E-1 3.6222E-1 2.68203E-1 3.1389E-1 2.54913E-1 3.27307E-1 3.92633E-1 4.18453E-1 3.84666E-1 3.24698E-1 3.38527E-1 3.48698E-1 2.90737E-1 2.96071E-1 2.69456E-1 3.19113E-1 3.23004E-1 2.5965E-1 2.75399E-1 2.58926E-1 2.77228E-1 3.13601E-1 2.88441E-1 2.59553E-1 2.24003E-1 2.32897E-1 2.33404E-1 2.17089E-1 2.59018E-1 2.57772E-1 2.09569E-1 2.62413E-1 2.41052E-1 2.74612E-1 2.71988E-1 2.799E-1 2.75581E-1 2.14197E-1 2.05957E-1 1.80966E-1 1.77384E-1 1.6917E-1 1.56156E-1 1.67919E-1 2.00939E-1 1.55558E-1 1.41342E-1 1.46986E-1 1.83927E-1 1.86051E-1 1.73214E-1 2.80999E-1 2.33821E-1 1.72576E-1 1.47133E-1 1.38132E-1 1.25253E-1 2.22678E-1 2.10685E-1 1.05353E-1 1.10446E-1 1.18036E-1 1.34094E-1 1.02003E-1 6.08548E-2 1.43103E-1 1.83035E-1 1.23465E-1 1.15808E-1 1.24632E-1 1.38068E-1 1.38358E-1 1.094E-1 9.72986E-2 1.37905E-1 1.73395E-1 1.62487E-1 1.41079E-1 1.77401E-1 2.47186E-1 1.33746E-1 7.10426E-2 5.54817E-2 5.34381E-2 3.7431E-2 2.98849E-2 2.64494E-2 2.37475E-2 3.38171E-2 2.95046E-2 2.35271E-2 1.37849E-2 2.10008E-2 2.26909E-2 1.43576E-2 1.70444E-2 6.72815E-2 1.43669E-1 1.20177E-1 9.44111E-2 7.34268E-2 2.07949E-2 2.36108E-2 2.4608E-2 1.64247E-2 1.58507E-2 1.28188E-2 -9999 -9999 -9999 -9999 -9999 -9999 -9999 -9999 -9999 -9999
-9999 -9999 -9999 -9999 -9999 -9999 -9999 -9999 -9999 -9999 -9999 -9999 -9999 -9999 -9999 -9999 -9999 -9999 -9999 -9999 -9999 -9999 -9999 -9999 -9999 -9999 3.5792E-1 3.21615E-1 2.85825E-1 2.61911E-1 2.36231E-1 2.30008E-1 2.52099E-1 3.60799E-1 3.80766E-1 4.14234E-1 4.46449E-1 3.20021E-1 2.11841E-1 1.93729E-1 2.63756E-1 3.12484E-1 1.63735E-1 3.07712E-1 3.73777E-1 3.57846E-1 3.89571E-1 3.61555E-1 3.44669E-1 3.27718E-1 3.13352E-1 3.22304E-1 3.52753E-1 3.04469E-1 2.97047E-1 2.55909E-1 2.93498E-1 2.91907E-1 3.24682E-1 3.89235E-1 4.40085E-1 4.15322E-1 3.77846E-1 3.54033E-1 3.38661E-1 2.90055E-1 2.98094E-1 3.265E-1 2.5231E-1 3.22571E-1 3.16422E-1 3.01847E-1 2.40537E-1 2.17629E-1 2.79867E-1 2.89315E-1 2.66219E-1 2.26638E-1 2.09214E-1 2.4108E-1 2.43589E-1 2.62425E-1 2.85694E-1 2.83276E-1 2.73704E-1 2.74481E-1 2.8273E-1 2.94074E-1 2.98832E-1 2.7407E-1 2.09236E-1 1.92219E-1 2.19671E-1 2.06612E-1 1.59448E-1 1.62475E-1 1.3521E-1 1.49868E-1 1.31609E-1 1.36602E-1 2.17515E-1 1.8389E-1 1.76776E-1 2.27645E-1 1.63179E-1 1.40382E-1 7.65379E-2 7.39191E-2 1.88848E-1 2.1854E-1 1.4416E-1 1.04829E-1 1.25855E-1 1.61818E-1 1.23604E-1 8.86319E-2 9.47228E-2 5.70807E-2 9.34394E-2 7.47733E-2 8.2037E-2 9.15283E-2 6.44599E-2 8.12087E-2 7.53675E-2 8.27927E-2 1.02737E-1 9.32902E-2 2.13308E-1 1.40931E-1 1.59649E-1 1.37241E-1 1.51316E-1 9.64747E-2 6.79112E-2 5.76684E-2 4.45282E-2 3.55436E-2 3.68574E-2 3.04925E-2 2.8438E-2 2.31702E-2 1.73455E-2 1.29055E-2 1.39628E-2 1.3592E-2 1.0187E-2 1.28759E-2 1.75102E-2 5.82697E-2 8.04583E-2 6.23745E-2 3.5772E-2 6.80882E-2 5.1514E-2 5.45879E-2 5.23253E-2 2.42744E-2 1.84928E-2 1.78963E-2 1.55567E-2 1.42458E-2 4.29195E-3 -9999 -9999 -9999 -9999 -9999 -9999 -9999
-9999 -9999 -9999 -9999 -9999 -9999 -9999 -9999 -9999 -9999 -9999 -9999 -9999 -9999 -9999 -9999 -9999 -9999 -9999 -9999 -9999 -9999 -9999 -9999 -9999 -9999 -9999 3.60834E-1 2.38632E-1 2.43216E-1 2.83499E-1 3.67307E-1 4.09365E-1 4.37338E-1 3.9296E-1 3.94744E-1 4.55805E-1 3.525E-1 2.57374E-1 2.01523E-1 2.30705E-1 2.51571E-1 2.91005E-1 2.9794E-1 3.25043E-1 3.18282E-1 3.61037E-1 3.69823E-1 3.06279E-1 2.9687E-1 2.79517E-1 3.47238E-1 3.50397E-1 3.68657E-1 4.51202E-1 4.42362E-1 3.63321E-1 3.13535E-1 3.03149E-1 4.28977E-1 4.31233E-1 4.06896E-1 4.001E-1 3.48816E-1 3.47272E-1 3.49339E-1 2.82841E-1 3.20821E-1 3.01473E-1 3.3878E-1 3.52955E-1 3.01757E-1 2.30686E-1 2.14723E-1 2.80054E-1 3.17588E-1 3.12858E-1 2.65498E-1 2.18435E-1 2.4751E-1 2.92691E-1 3.33225E-1 3.35591E-1 3.53663E-1 3.80687E-1 3.71812E-1 3.29415E-1 3.26841E-1 2.9557E-1 2.56808E-1 2.06285E-1 2.0798E-1 1.46137E-1 1.07622E-1 1.50588E-1 1.301E-1 1.03281E-1 1.47533E-1 1.1997E-1 1.16807E-1 1.39559E-1 1.16181E-1 1.41698E-1 1.23385E-1 8.35811E-2 1.08011E-1 9.56334E-2 7.78131E-2 5.01939E-2 5.57474E-2 1.01858E-1 2.18029E-1 1.83505E-1 1.44574E-1 1.2033E-1 9.29905E-2 1.27482E-1 8.13435E-2 9.09853E-2 7.57822E-2 1.03063E-1 9.80596E-2 6.64925E-2 6.99086E-2 8.86678E-2 7.15793E-2 9.9695E-2 9.83365E-2 1.50363E-1 1.7513E-1 1.11216E-1 1.03747E-1 8.62738E-2 6.08799E-2 6.84432E-2 6.51726E-2 6.04597E-2 3.76979E-2 3.77048E-2 3.60959E-2 4.80348E-2 2.92144E-2 2.58483E-2 1.95064E-2 1.67008E-2 1.29295E-2 1.12972E-2 1.07483E-2 1.45643E-2 1.69332E-2 1.016E-2 1.07979E-2 1.34623E-2 3.34015E-2 3.56582E-2 5.68571E-2 6.50115E-2 2.13535E-2 1.5251E-2 1.23313E-2 7.03149E-3 4.23272E-3 2.43633E-3 4.11072E-3 -9999 -9999 -9999 -9999 -9999 -9999
-9999 -9999 -9999 -9999 -9999 -9999 -9999 -9999 -9999 -9999 -9999 -9999 -9999 -9999 -9999 -9999 -9999 -9999 -9999 -9999 -9999 -9999 -9999 -9999 -9999 -9999 -9999 -9999 3.17166E-1 2.85434E-1 2.63226E-1 3.09478E-1 3.30499E-1 3.72393E-1 3.48187E-1 3.54689E-1 3.60178E-1 2.97302E-1 2.77255E-1 3.26268E-1 2.91734E-1 2.95602E-1 3.02776E-1 3.11097E-1 3.19628E-1 2.98603E-1 3.35129E-1 4.26527E-1 4.39358E-1 3.5451E-1 3.14266E-1 2.68505E-1 3.25699E-1 3.98151E-1 3.9035E-1 3.8425E-1 3.92964E-1 4.20284E-1 3.25186E-1 4.24732E-1 3.90087E-1 4.22574E-1 3.92111E-1 3.67821E-1 3.74602E-1 4.21456E-1 3.40385E-1 3.22932E-1 3.30326E-1 3.62488E-1 3.60624E-1 3.66451E-1 2.27867E-1 1.89087E-1 2.4884E-1 3.04877E-1 3.5155E-1 3.33038E-1 2.78947E-1 2.79787E-1 2.62506E-1 3.75169E-1 4.13956E-1 4.11415E-1 3.92281E-1 4.04707E-1 3.52916E-1 3.70703E-1 2.87743E-1 2.32235E-1 2.2816E-1 2.43234E-1 1.65686E-1 8.49091E-2 9.94557E-2 1.25133E-1 1.18176E-1 1.15337E-1 1.2393E-1 1.16433E-1 1.06238E-1 1.11029E-1 1.1991E-1 9.71523E-2 9.81433E-2 1.4374E-1 1.52751E-1 8.66298E-2 6.27782E-2 5.79706E-2 3.91793E-2 7.73419E-2 2.4923E-1 2.29758E-1 1.3578E-1 8.31825E-2 1.10912E-1 9.09095E-2 1.13074E-1 1.30106E-1 1.33175E-1 1.27361E-1 1.18122E-1 8.92714E-2 1.34767E-1 1.33037E-1 8.55092E-2 9.64771E-2 1.00605E-1 1.75179E-1 1.44293E-1 1.4119E-1 6.39822E-2 5.49928E-2 5.13372E-2 4.07233E-2 5.87281E-2 4.82068E-2 5.32334E-2 3.93336E-2 3.01604E-2 2.31528E-2 2.09007E-2 2.21677E-2 1.86369E-2 1.54205E-2 1.25965E-2 1.15079E-2 9.64897E-3 9.19628E-3 8.64155E-3 9.35514E-3 1.63386E-2 6.6953E-3 7.13768E-3 1.66214E-2 3.23508E-2 2.54831E-2 2.16801E-2 1.62168E-2 1.0355E-2 6.85282E-3 6.55688E-3 4.86784E-3 -9999 -9999 -9999 -9999 -9999 -9999
-9999 -9999 -9999 -9999 -9999 -9999 -9999 -9999 -9999 -9999 -9999 -9999 -9999 -9999 -9999 -9999 -9999 -9999 -9999 -9999 -9999 -9999 -9999 -9999 -9999 -9999 -9999 -9999 -9999 2.33406E-1 2.37265E-1 2.5217E-1 2.32456E-1 3.05293E-1 3.24836E-1 3.13709E-1 3.37726E-1 2.95597E-1 3.07914E-1 3.72061E-1 2.92854E-1 2.56906E-1 3.68622E-1 3.85649E-1 3.87265E-1 4.33765E-1 5.01955E-1 4.91451E-1 4.78137E-1 4.43458E-1 3.26815E-1 2.63946E-1 2.53614E-1 2.87407E-1 3.81647E-1 3.34477E-1 3.64943E-1 3.7281E-1 3.69718E-1 3.98082E-1 3.61379E-1 4.17267E-1 3.69329E-1 3.32534E-1 3.74139E-1 4.29599E-1 4.25092E-1 3.92269E-1 3.75837E-1 3.59737E-1 3.60264E-1 4.15996E-1 3.14073E-1 2.22992E-1 2.21002E-1 2.14983E-1 3.23057E-1 3.38076E-1 2.86912E-1 2.95556E-1 2.61806E-1 2.99532E-1 3.96099E-1 4.1187E-1 4.05649E-1 3.93558E-1 3.64986E-1 4.25576E-1 3.70238E-1 2.85848E-1 2.43784E-1 2.37416E-1 1.63868E-1 1.26494E-1 1.27787E-1 1.5137E-1 1.56525E-1 1.17687E-1 1.39136E-1 1.5682E-1 1.24763E-1 9.77337E-2 1.15734E-1 8.87589E-2 9.8413E-2 1.61613E-1 1.7023E-1 9.76729E-2 7.03634E-2 5.90326E-2 4.70962E-2 4.50834E-2 2.32668E-1 1.88655E-1 1.04985E-1 9.41417E-2 1.69962E-1 1.50345E-1 1.69451E-1 2.25257E-1 2.20874E-1 1.65688E-1 1.66397E-1 1.27847E-1 1.64492E-1 1.57937E-1 1.05798E-1 9.7628E-2 1.27789E-1 1.46429E-1 1.75537E-1 1.35666E-1 7.78837E-2 5.96132E-2 4.36543E-2 4.2688E-2 2.82828E-2 2.5716E-2 3.74283E-2 5.04382E-2 2.52742E-2 1.55147E-2 1.85219E-2 1.48817E-2 1.31317E-2 1.52084E-2 1.25977E-2 1.20225E-2 9.37339E-3 8.83098E-3 7.15756E-3 5.71039E-3 5.02628E-3 4.59111E-3 1.09343E-2 2.42341E-2 3.44845E-2 3.46984E-2 1.72054E-2 6.73671E-3 -9999 3.34671E-3 -9999 -9999 -9999 -9999 -9999 -9999 -9999 -9999
-9999 -9999 -9999 -9999 -9999 -9999 -9999 -9999 -9999 -9999 -9999 -9999 -9999 -9999 -9999 -9999 -9999 -9999 -9999 -9999 -9999 -9999 -9999 -9999 -9999 -9999 -9999 -9999 -9999 2.17865E-1 2.38123E-1 1.95564E-1 2.4674E-1 3.01278E-1 2.85089E-1 2.88409E-1 3.42402E-1 3.26464E-1 2.9003E-1 2.89241E-1 2.60976E-1 2.62023E-1 3.6821E-1 3.84949E-1 4.1874E-1 4.86491E-1 4.60875E-1 4.24074E-1 4.74003E-1 5.20607E-1 4.4081E-1 3.22504E-1 2.68694E-1 2.61304E-1 2.50159E-1 2.93149E-1 3.04265E-1 3.38338E-1 3.82444E-1 3.85892E-1 3.6559E-1 3.6151E-1 3.62487E-1 3.80545E-1 3.64882E-1 3.92153E-1 4.37823E-1 4.77119E-1 4.15644E-1 3.91911E-1 4.05194E-1 3.67773E-1 3.80188E-1 3.10914E-1 2.58313E-1 2.31872E-1 2.21511E-1 2.43674E-1 2.7643E-1 2.76935E-1 2.56729E-1 2.57439E-1 2.98359E-1 4.1318E-1 4.4178E-1 4.21563E-1 3.90841E-1 4.15149E-1 3.91011E-1 3.237E-1 2.61029E-1 2.00024E-1 1.57625E-1 2.16793E-1 2.24386E-1 2.18567E-1 1.73496E-1 1.36712E-1 1.49202E-1 1.34853E-1 1.41697E-1 1.30805E-1 1.23708E-1 1.09286E-1 7.81535E-2 1.43332E-1 1.3906E-1 1.31213E-1 6.5806E-2 6.96902E-2 7.68067E-2 1.37325E-1 2.44884E-1 2.82695E-1 1.40532E-1 8.98201E-2 1.41479E-1 1.7598E-1 1.50613E-1 1.81952E-1 2.19644E-1 2.25744E-1 2.08393E-1 1.44587E-1 9.55969E-2 9.5275E-2 1.1724E-1 1.09447E-1 1.15222E-1 8.29394E-2 9.81757E-2 1.51025E-1 9.8966E-2 6.43246E-2 6.60179E-2 4.53776E-2 3.69539E-2 1.92232E-2 2.12812E-2 2.56662E-2 3.49374E-2 2.69197E-2 2.58827E-2 1.08383E-2 1.03442E-2 1.63353E-2 1.17754E-2 8.66838E-3 5.9438E-3 8.57297E-3 6.34592E-3 4.55953E-3 4.31025E-3 5.66335E-3 1.68637E-2 3.19989E-2 3.72414E-2 1.46519E-2 -9999 -9999 -9999 -9999 -9999 -9999 -9999 -9999 -9999 -9999 -9999 -9999
-9999 -9999 -9999 -9999 -9999 -9999 -9999 -9999 -9999 -9999 -9999 -9999 -9999 -9999 -9999 -9999 -9999 -9999 -9999 -9999 -9999 -9999 -9999 -9999 -9999 -9999 -9999 -9999 -9999 -9999 2.17116E-1 2.55375E-1 2.92856E-1 3.4081E-1 2.86361E-1 2.79501E-1 3.58503E-1 3.30824E-1 2.82554E-1 2.74853E-1 2.23128E-1 2.95487E-1 3.23747E-1 4.05329E-1 4.12095E-1 4.35179E-1 4.30869E-1 3.8627E-1 4.53387E-1 4.60582E-1 4.59432E-1 4.47695E-1 4.64332E-1 3.70742E-1 2.99289E-1 2.85088E-1 2.83225E-1 3.54184E-1 3.74022E-1 3.36509E-1 3.2242E-1 3.32669E-1 3.50726E-1 3.86712E-1 3.77898E-1 3.70251E-1 3.63481E-1 3.74533E-1 4.50357E-1 4.49753E-1 4.45382E-1 3.58869E-1 3.14275E-1 3.18322E-1 2.79119E-1 3.2352E-1 2.92785E-1 2.26925E-1 2.38826E-1 3.19841E-1 2.80514E-1 2.57007E-1 2.93437E-1 3.56422E-1 4.1586E-1 4.19362E-1 4.02306E-1 4.18641E-1 4.07397E-1 3.67235E-1 2.86726E-1 2.29567E-1 2.00261E-1 2.31335E-1 2.56284E-1 2.36645E-1 1.71439E-1 1.40208E-1 1.32509E-1 1.27693E-1 1.68155E-1 1.55632E-1 1.53422E-1 1.34236E-1 1.4824E-1 1.45571E-1 1.49177E-1 9.06062E-2 7.74671E-2 7.21375E-2 1.17241E-1 9.73342E-2 1.19583E-1 2.72913E-1 1.97938E-1 1.16886E-1 1.04267E-1 1.78532E-1 1.34703E-1 1.14704E-1 1.67739E-1 1.91982E-1 1.95902E-1 1.6639E-1 1.26518E-1 9.8346E-2 9.7451E-2 1.03543E-1 8.54564E-2 6.81592E-2 9.52392E-2 1.27601E-1 1.04076E-1 5.86569E-2 7.49334E-2 4.74164E-2 2.76062E-2 2.83315E-2 1.58494E-2 1.59093E-2 2.02838E-2 3.02115E-2 3.35369E-2 1.83318E-2 2.14157E-2 4.86218E-2 2.45282E-2 1.83277E-2 1.40971E-2 1.21207E-2 6.46174E-3 5.12961E-3 5.45733E-3 1.94128E-2 3.57249E-2 2.80665E-2 1.43699E-2 1.01328E-2 -9999 -9999 -9999 -9999 -9999 -9999 -9999 -9999 -9999 -9999 -9999 -9999
-9999 -9999 -9999 -9999 -9999 -9999 -9999 -9999 -9999 -9999 -9999 -9999 -9999 -9999 -9999 -9999 -9999 -9999 -9999 -9999 -9999 -9999 -9999 -9999 -9999 -9999 -9999 -9999 -9999 -9999 -9999 1.81696E-1 2.67754E-1 2.5915E-1 2.45507E-1 2.00137E-1 2.61371E-1 3.32756E-1 2.59553E-1 2.15865E-1 1.78081E-1 2.32419E-1 3.04251E-1 3.6789E-1 4.29464E-1 4.20639E-1 4.01451E-1 3.6171E-1 3.9833E-1 3.978E-1 4.49595E-1 4.74914E-1 4.53655E-1 4.32639E-1 3.86559E-1 3.8577E-1 3.28874E-1 3.44692E-1 3.6087E-1 3.14578E-1 2.39489E-1 2.89948E-1 4.01646E-1 3.15089E-1 3.27645E-1 3.15011E-1 3.24143E-1 3.3668E-1 3.81736E-1 3.79185E-1 3.53427E-1 3.19541E-1 2.71453E-1 2.50621E-1 3.2466E-1 3.49868E-1 3.41451E-1 2.42376E-1 2.69726E-1 3.60764E-1 2.99314E-1 2.6132E-1 2.75346E-1 3.05498E-1 3.35036E-1 3.61704E-1 4.00414E-1 3.76967E-1 3.84503E-1 3.86908E-1 3.15926E-1 2.4232E-1 2.39184E-1 2.49529E-1 2.41526E-1 2.17658E-1 1.69733E-1 1.60138E-1 1.26041E-1 1.74156E-1 1.87469E-1 2.21946E-1 2.00205E-1 1.67972E-1 1.40653E-1 1.72865E-1 1.37649E-1 6.60501E-2 6.15841E-2 1.10654E-1 6.99859E-2 5.08027E-2 6.80237E-2 2.66475E-1 2.11834E-1 1.35319E-1 7.61354E-2 1.17194E-1 1.39031E-1 1.04747E-1 8.5891E-2 1.26133E-1 1.47577E-1 1.47041E-1 1.40182E-1 1.04872E-1 9.96452E-2 8.53044E-2 6.69732E-2 6.82746E-2 7.25458E-2 7.24827E-2 1.08166E-1 8.07597E-2 8.36034E-2 6.1617E-2 3.75777E-2 3.59362E-2 2.49344E-2 1.09846E-2 1.15382E-2 3.67624E-2 9.96099E-2 9.16604E-2 7.82348E-2 7.77307E-2 8.50322E-2 8.04931E-2 5.68717E-2 3.20388E-2 8.49538E-3 1.42773E-2 2.27592E-2 3.12653E-2 4.19735E-2 1.06021E-2 1.13256E-2 -9999 -9999 -9999 -9999 -9999 -9999 -9999 -9999 -9999 -9999 -9999 -9999 -9999
-9999 -9999 -9999 -9999 -9999 -9999 -9999 -9999 -9999 -9999 -9999 -9999 -9999 -9999 -9999 -9999 -9999 -9999 -9999 -9999 -9999 -9999 -9999 -9999 -9999 -9999 -9999 -9999 -9999 -9999 -9999 -9999 -9999 2.6789E-1 2.12481E-1 1.82918E-1 1.8337E-1 2.58814E-1 2.45342E-1 1.59519E-1 1.34306E-1 2.29793E-1 3.27727E-1 3.03172E-1 3.53863E-1 3.66576E-1 3.46186E-1 3.42608E-1 3.38528E-1 3.1327E-1 3.20343E-1 3.97507E-1 4.15536E-1 4.33038E-1 4.26546E-1 3.98755E-1 3.75545E-1 3.80257E-1 3.63371E-1 3.80743E-1 3.09065E-1 2.13392E-1 2.61282E-1 3.2273E-1 3.29032E-1 2.75555E-1 2.32622E-1 3.24537E-1 3.39101E-1 3.26822E-1 3.2988E-1 2.63482E-1 1.97961E-1 2.18015E-1 2.53776E-1 2.9304E-1 3.0155E-1 2.83075E-1 2.56517E-1 2.8966E-1 2.93424E-1 2.73214E-1 2.92154E-1 3.11762E-1 2.51099E-1 2.3608E-1 3.08462E-1 3.88443E-1 3.9946E-1 4.05258E-1 3.61051E-1 2.99739E-1 2.77236E-1 2.67386E-1 2.22353E-1 2.11148E-1 1.69308E-1 1.67626E-1 1.20682E-1 1.62527E-1 1.72609E-1 2.33594E-1 2.02966E-1 1.74485E-1 1.82895E-1 1.78267E-1 1.15844E-1 7.53192E-2 6.30764E-2 6.31494E-2 5.03678E-2 4.94042E-2 1.48702E-1 3.03126E-1 2.48219E-1 1.80523E-1 9.08521E-2 8.88582E-2 1.24237E-1 1.00475E-1 6.4707E-2 5.92552E-2 1.06247E-1 1.40039E-1 1.21804E-1 9.66977E-2 7.81239E-2 7.37529E-2 5.6543E-2 6.8815E-2 3.98263E-2 4.49091E-2 4.3184E-2 6.16289E-2 7.47283E-2 9.97829E-2 5.25605E-2 4.62533E-2 1.85623E-2 1.31763E-2 3.4239E-2 1.12449E-1 1.3659E-1 4.92132E-2 2.06816E-2 1.95417E-2 1.72441E-2 2.16382E-2 4.95842E-2 5.35327E-2 3.28141E-2 3.0865E-2 3.33911E-2 2.82521E-2 1.15214E-2 7.68467E-3 -9999 -9999 -9999 -9999 -9999 -9999 -9999 -9999 -9999 -9999 -9999 -9999 -9999 -9999
-9999 -9999 -9999 -9999 -9999 -9999 -9999 -9999 -9999 -9999 -9999 -9999 -9999 -9999 -9999 -9999 -9999 -9999 -9999 -9999 -9999 -9999 -9999 -9999 -9999 -9999 -9999 -9999 -9999 -9999 -9999 -9999 -9999 -9999 2.68178E-1 2.10974E-1 1.72586E-1 2.06338E-1 1.624E-1 1.39607E-1 1.90501E-1 2.03827E-1 2.14356E-1 2.82324E-1 3.28796E-1 3.2082E-1 3.04895E-1 3.54137E-1 2.54631E-1 1.68643E-1 2.08301E-1 3.38006E-1 4.03312E-1 4.66509E-1 4.83887E-1 4.49586E-1 4.04339E-1 3.75798E-1 4.28504E-1 4.20289E-1 4.21869E-1 3.03433E-1 2.55631E-1 2.40724E-1 2.0809E-1 1.29596E-1 1.38407E-1 3.20972E-1 2.9415E-1 2.98737E-1 3.18387E-1 2.93972E-1 2.4794E-1 2.00665E-1 2.02028E-1 2.19762E-1 2.43348E-1 2.61236E-1 2.27266E-1 2.84684E-1 2.67507E-1 2.64277E-1 3.05698E-1 3.02691E-1 2.55859E-1 2.00688E-1 2.20837E-1 3.36723E-1 4.15434E-1 3.82129E-1 3.8018E-1 3.4055E-1 3.30994E-1 2.71914E-1 2.15875E-1 2.00069E-1 1.8402E-1 2.07659E-1 2.06325E-1 1.79067E-1 1.83966E-1 2.22655E-1 2.02799E-1 1.74905E-1 2.00861E-1 2.1009E-1 1.33267E-1 8.06071E-2 8.03186E-2 6.33683E-2 6.87049E-2 5.01452E-2 1.43107E-1 2.79285E-1 2.68368E-1 1.79941E-1 7.70781E-2 6.97058E-2 1.06076E-1 1.08488E-1 7.40327E-2 4.86944E-2 4.74702E-2 1.0445E-1 8.93463E-2 7.834E-2 7.4062E-2 7.03294E-2 5.85983E-2 4.19174E-2 3.78193E-2 5.01015E-2 2.72726E-2 2.62952E-2 2.02143E-2 4.93637E-2 4.78423E-2 3.42382E-2 1.86487E-2 1.69763E-2 3.7339E-2 4.38889E-2 3.68882E-2 2.15017E-2 9.63795E-3 7.7666E-3 4.59617E-3 5.06663E-3 2.0646E-2 5.55838E-2 3.8165E-2 3.77438E-2 1.22443E-2 9.13311E-3 8.99858E-3 -9999 -9999 -9999 -9999 -9999 -9999 -9999 -9999 -9999 -9999 -9999 -9999 -9999 -9999 -9999
-9999 -9999 -9999 -9999 -9999 -9999 -9999 -9999 -9999 -9999 -9999 -9999 -9999 -9999 -9999 -9999 -9999 -9999 -9999 -9999 -9999 -9999 -9999 -9999 -9999 -9999 -9999 -9999 -9999 -9999 -9999 -9999 -9999 -9999 -9999 2.52514E-1 2.39567E-1 2.15153E-1 1.95759E-1 1.53537E-1 2.10759E-1 2.33092E-1 2.51627E-1 2.33033E-1 2.06544E-1 2.04944E-1 1.87911E-1 2.07213E-1 1.51084E-1 1.24683E-1 1.61259E-1 2.31999E-1 3.34861E-1 4.26957E-1 4.70886E-1 5.11789E-1 4.93617E-1 4.34882E-1 4.14201E-1 4.84979E-1 4.84729E-1 4.48776E-1 3.29548E-1 2.33993E-1 1.68271E-1 1.00845E-1 1.27888E-1 1.53546E-1 2.55196E-1 2.45627E-1 2.22049E-1 2.52523E-1 2.68298E-1 2.20467E-1 2.06694E-1 1.58113E-1 1.88268E-1 2.28888E-1 2.87551E-1 3.16325E-1 3.30993E-1 2.51248E-1 2.65499E-1 2.82939E-1 2.61463E-1 1.91117E-1 1.91496E-1 2.71383E-1 3.59612E-1 4.02338E-1 3.58635E-1 3.02471E-1 2.79868E-1 2.47733E-1 2.11109E-1 1.91668E-1 2.04921E-1 2.30634E-1 2.65809E-1 2.49308E-1 2.52413E-1 2.22196E-1 2.28573E-1 2.41443E-1 2.51248E-1 2.48237E-1 2.11391E-1 8.5624E-2 7.55277E-2 7.42268E-2 8.32466E-2 5.4749E-2 1.1054E-1 2.47001E-1 2.14587E-1 8.84673E-2 3.16366E-2 5.33732E-2 8.19196E-2 8.48242E-2 1.0677E-1 7.83983E-2 5.10286E-2 5.83259E-2 9.00809E-2 7.95273E-2 7.41699E-2 7.68065E-2 5.73527E-2 4.37713E-2 4.35969E-2 4.33746E-2 3.89043E-2 2.70462E-2 1.6234E-2 2.39861E-2 6.52175E-2 4.06491E-2 3.7018E-2 3.45282E-2 4.43774E-2 2.06356E-2 1.26492E-2 1.34254E-2 1.11893E-2 1.12736E-2 3.33265E-3 7.5368E-3 2.29156E-2 2.64318E-2 3.04709E-2 2.11695E-2 6.72551E-3 6.14208E-3 5.56781E-3 -9999 -9999 -9999 -9999 -9999 -9999 -9999 -9999 -9999 -9999 -9999 -9999 -9999 -9999 -9999
-9999 -9999 -9999 -9999 -9999 -9999 -9999 -9999 -9999 -9999 -9999 -9999 -9999 -9999 -9999 -9999 -9999 -9999 -9999 -9999 -9999 -9999 -9999 -9999 -9999 -9999 -9999 -9999 -9999 -9999 -9999 -9999 -9999 -9999 -9999 -9999 2.79605E-1 2.25023E-1 2.13251E-1 1.79774E-1 1.35571E-1 1.63419E-1 1.87655E-1 2.04384E-1 1.93864E-1 1.57922E-1 1.21761E-1 1.76101E-1 2.34423E-1 2.37441E-1 2.7277E-1 2.61357E-1 2.81449E-1 3.7002E-1 5.15299E-1 4.78051E-1 5.09615E-1 4.86244E-1 4.92899E-1 4.87423E-1 4.63272E-1 4.34343E-1 4.00496E-1 3.01963E-1 2.40767E-1 1.75638E-1 1.46905E-1 1.23748E-1 1.36042E-1 1.53325E-1 1.98556E-1 2.28657E-1 2.69476E-1 2.9951E-1 3.04864E-1 2.58198E-1 2.22481E-1 2.38246E-1 2.5169E-1 3.55072E-1 4.09881E-1 3.19872E-1 3.54761E-1 3.60086E-1 2.8694E-1 2.44614E-1 2.07577E-1 2.5555E-1 2.99125E-1 3.04819E-1 2.89424E-1 2.56247E-1 2.48943E-1 2.13726E-1 2.01854E-1 2.0816E-1 1.98358E-1 2.58064E-1 2.80556E-1 2.96152E-1 2.81414E-1 2.47351E-1 2.49917E-1 2.75965E-1 2.73831E-1 2.92918E-1 2.29419E-1 1.22452E-1 3.70764E-2 3.18723E-2 5.56482E-2 9.09344E-2 1.30352E-1 1.5714E-1 9.53655E-2 7.59928E-2 3.19276E-2 5.82566E-2 7.94059E-2 5.79977E-2 7.21579E-2 6.45578E-2 5.04926E-2 4.31769E-2 7.98364E-2 5.4073E-2 5.33183E-2 6.05984E-2 5.69635E-2 4.8678E-2 5.01523E-2 5.1281E-2 5.07525E-2 3.52863E-2 3.29888E-2 3.20974E-2 3.7297E-2 3.4757E-2 2.5603E-2 3.02936E-2 2.66057E-2 1.93009E-2 1.07363E-2 6.01972E-3 5.61194E-3 3.98912E-3 4.11593E-3 2.44865E-2 1.87405E-2 1.93603E-2 8.65808E-3 5.68066E-3 3.66281E-3 -9999 -9999 -9999 -9999 -9999 -9999 -9999 -9999 -9999 -9999 -9999 -9999 -9999 -9999 -9999 -9999 -9999
-9999 -9999 -9999 -9999 -9999 -9999 -9999 -9999 -9999 -9999 -9999 -9999 -9999 -9999 -9999 -9999 -9999 -9999 -9999 -9999 -9999 -9999 -9999 -9999 -9999 -9999 -9999 -9999 -9999 -9999 -9999 -9999 -9999 -9999 -9999 -9999 -9999 1.32577E-1 1.6523E-1 1.45385E-1 8.7103E-2 7.13511E-2 8.85487E-2 1.15432E-1 1.2338E-1 1.50695E-1 1.5897E-1 2.72255E-1 4.23369E-1 4.47272E-1 3.47019E-1 2.95188E-1 2.79339E-1 2.9794E-1 4.06255E-1 4.02954E-1 4.6386E-1 5.10491E-1 4.78127E-1 4.77084E-1 4.70495E-1 4.67826E-1 4.37652E-1 3.32369E-1 2.99973E-1 2.69271E-1 1.79752E-1 1.06293E-1 9.39989E-2 1.35345E-1 1.7616E-1 3.22253E-1 2.95255E-1 3.32246E-1 4.00798E-1 3.92904E-1 3.38123E-1 2.58495E-1 2.66713E-1 3.26948E-1 3.9251E-1 4.11932E-1 3.58037E-1 4.21199E-1 3.2992E-1 2.85338E-1 2.28838E-1 2.37918E-1 2.53907E-1 2.63725E-1 2.64381E-1 2.55067E-1 2.79454E-1 3.06637E-1 2.82806E-1 2.84763E-1 2.89864E-1 2.69884E-1 2.57743E-1 2.69058E-1 2.68429E-1 2.65784E-1 2.59024E-1 2.77316E-1 2.41417E-1 2.7797E-1 2.1844E-1 1.01648E-1 4.03939E-2 2.72407E-2 2.77568E-2 9.43272E-2 1.354E-1 1.062E-1 6.86544E-2 5.52629E-2 6.66444E-2 6.39882E-2 8.56969E-2 7.84065E-2 5.98897E-2 7.01283E-2 5.22126E-2 7.83979E-2 8.33211E-2 5.79222E-2 4.51565E-2 5.8162E-2 5.19341E-2 4.35691E-2 3.04148E-2 2.22275E-2 2.975E-2 2.67363E-2 2.12137E-2 2.72883E-2 1.77333E-2 1.60105E-2 1.80947E-2 1.62351E-2 1.58362E-2 9.66086E-3 5.65408E-3 4.50116E-3 6.05501E-3 9.29622E-3 1.43507E-2 2.07933E-2 1.50031E-2 3.79649E-3 3.12476E-3 2.43592E-3 -9999 -9999 -9999 -9999 -9999 -9999 -9999 -9999 -9999 -9999 -9999 -9999 -9999 -9999 -9999 -9999 -9999 -9999
-9999 -9999 -9999 -9999 -9999 -9999 -9999 -9999 -9999 -9999 -9999 -9999 -9999 -9999 -9999 -9999 -9999 -9999 -9999 -9999 -9999 -9999 -9999 -9999 -9999 -9999 -9999 -9999 -9999 -9999 -9999 1.56925E-1 1.55689E-1 -9999 -9999 2.64078E-1 1.58495E-1 1.31469E-1 1.24592E-1 9.59491E-2 1.12867E-1 8.63997E-2 8.65336E-2 8.59432E-2 9.93598E-2 1.30132E-1 2.54574E-1 3.23254E-1 3.7899E-1 4.28124E-1 3.89519E-1 3.51646E-1 3.77523E-1 3.05879E-1 3.57498E-1 4.17201E-1 4.37142E-1 4.63921E-1 4.50815E-1 4.51717E-1 4.48524E-1 4.50487E-1 4.68869E-1 3.79274E-1 2.44527E-1 1.83807E-1 1.31644E-1 1.52476E-1 1.20699E-1 1.10467E-1 1.45058E-1 3.17145E-1 3.352E-1 3.2359E-1 3.77306E-1 3.78301E-1 3.50482E-1 3.39448E-1 3.19121E-1 3.15675E-1 3.17721E-1 4.08056E-1 4.27569E-1 3.77888E-1 4.05168E-1 3.47675E-1 3.0553E-1 2.5401E-1 2.55129E-1 2.93848E-1 2.65064E-1 2.6692E-1 3.25585E-1 3.10032E-1 2.72911E-1 2.61882E-1 2.50836E-1 3.02588E-1 2.45325E-1 2.31306E-1 2.60292E-1 2.52226E-1 2.53228E-1 2.25348E-1 2.06045E-1 2.36775E-1 2.11097E-1 8.46654E-2 3.90983E-2 2.90981E-2 1.82526E-2 6.57846E-2 1.6851E-1 2.10403E-1 1.34559E-1 8.31234E-2 5.27092E-2 8.2607E-2 7.73097E-2 4.87485E-2 3.14561E-2 3.77584E-2 8.33273E-2 1.38738E-1 6.78759E-2 5.43688E-2 4.42602E-2 5.23306E-2 5.14237E-2 4.98318E-2 3.48389E-2 2.6427E-2 2.06124E-2 2.32214E-2 2.65579E-2 2.31183E-2 3.16122E-2 1.72522E-2 2.11348E-2 2.18934E-2 1.661E-2 8.58706E-3 4.95665E-3 6.39438E-3 1.71026E-2 2.48219E-2 2.71294E-2 1.77915E-2 6.94255E-3 -9999 -9999 -9999 -9999 -9999 -9999 -9999 -9999 -9999 -9999 -9999 -9999 -9999 -9999 -9999 -9999 -9999 -9999 -9999 -9999 -9999
-9999 -9999 -9999 -9999 -9999 -9999 -9999 -9999 -9999 -9999 -9999 -9999 -9999 -9999 -9999 -9999 -9999 -9999 -9999 -9999 -9999 -9999 -9999 -9999 -9999 -9999 -9999 -9999 -9999 -9999 2.55371E-1 1.17259E-1 1.36864E-1 -9999 -9999 2.04282E-1 1.8208E-1 2.55512E-1 1.54877E-1 9.71901E-2 1.8331E-1 1.39164E-1 1.47389E-1 1.09046E-1 9.44692E-2 1.53425E-1 3.31948E-1 4.25235E-1 4.07547E-1 4.47974E-1 4.48658E-1 4.01405E-1 4.11352E-1 3.2646E-1 3.32789E-1 3.93465E-1 4.5261E-1 4.32139E-1 4.31891E-1 4.52522E-1 4.44632E-1 4.42862E-1 4.85434E-1 5.00918E-1 4.04893E-1 2.52458E-1 2.06366E-1 3.12245E-1 2.64926E-1 1.16512E-1 1.39527E-1 2.49793E-1 3.74527E-1 3.34797E-1 3.82262E-1 4.22173E-1 3.8432E-1 3.85305E-1 3.39703E-1 2.60198E-1 2.53658E-1 2.60555E-1 3.94764E-1 4.22329E-1 3.92263E-1 3.86605E-1 3.25026E-1 2.72979E-1 2.21609E-1 2.74068E-1 2.70891E-1 2.67302E-1 2.84003E-1 3.33794E-1 3.0524E-1 2.49297E-1 2.66146E-1 2.48268E-1 2.36527E-1 2.00337E-1 2.25678E-1 2.4396E-1 2.44073E-1 2.03982E-1 1.92617E-1 2.16934E-1 1.84404E-1 1.46626E-1 8.14539E-2 2.37864E-2 1.87603E-2 4.74812E-2 1.53357E-1 1.70673E-1 1.79619E-1 8.79002E-2 5.5152E-2 6.85908E-2 5.85539E-2 6.08802E-2 5.19424E-2 5.56688E-2 8.20102E-2 1.23856E-1 4.7865E-2 3.79331E-2 3.83261E-2 3.84337E-2 4.26518E-2 4.15181E-2 3.41318E-2 2.92593E-2 2.55087E-2 2.11957E-2 2.40517E-2 4.24106E-2 2.49908E-2 2.3606E-2 3.35129E-2 3.14435E-2 1.7391E-2 1.01353E-2 5.9896E-3 3.73291E-3 4.79935E-3 9.69429E-3 1.81227E-2 1.23414E-2 1.23274E-2 -9999 -9999 -9999 -9999 -9999 -9999 -9999 -9999 -9999 -9999 -9999 -9999 -9999 -9999 -9999 -9999 -9999 -9999 -9999 -9999 -9999
-9999 -9999 -9999 -9999 -9999 -9999 -9999 -9999 -9999 -9999 -9999 -9999 -9999 -9999 -9999 -9999 -9999 -9999 -9999 -9999 -9999 -9999 -9999 -9999 -9999 -9999 -9999 -9999 -9999 -9999 2.26057E-1 9.52028E-2 9.95552E-2 1.1631E-1 1.80364E-1 1.9093E-1 1.48132E-1 2.48765E-1 2.61643E-1 1.76252E-1 2.41463E-1 2.76715E-1 2.08198E-1 1.56308E-1 1.34904E-1 1.49875E-1 2.66799E-1 3.66442E-1 4.42507E-1 4.82958E-1 4.80167E-1 4.60437E-1 4.0181E-1 3.24662E-1 3.91989E-1 4.21369E-1 4.30383E-1 4.12194E-1 4.40537E-1 4.46305E-1 4.4339E-1 4.53765E-1 4.92933E-1 5.4612E-1 5.33162E-1 5.10563E-1 4.10314E-1 3.07806E-1 2.01839E-1 1.52752E-1 1.14148E-1 1.58516E-1 2.99834E-1 4.10728E-1 4.24108E-1 4.65574E-1 4.53082E-1 3.90609E-1 3.48431E-1 2.43751E-1 2.18633E-1 2.16634E-1 2.3655E-1 3.4655E-1 4.0526E-1 3.8841E-1 3.47629E-1 2.59786E-1 2.25981E-1 2.63133E-1 2.83969E-1 2.61131E-1 2.59656E-1 2.85137E-1 2.65961E-1 2.15751E-1 2.28046E-1 2.49194E-1 2.15443E-1 1.71402E-1 1.78496E-1 2.021E-1 2.26397E-1 1.72793E-1 1.78617E-1 1.7346E-1 1.36032E-1 1.04398E-1 4.84033E-2 2.45167E-2 1.84754E-2 7.85698E-2 1.19589E-1 6.70287E-2 8.4709E-2 9.66114E-2 5.50755E-2 6.49827E-2 8.0929E-2 6.12188E-2 2.85097E-2 3.11163E-2 9.00338E-2 6.34875E-2 3.52733E-2 3.48575E-2 3.21612E-2 2.6169E-2 2.8825E-2 3.26235E-2 3.30366E-2 3.50753E-2 3.04536E-2 3.30477E-2 3.5793E-2 3.25976E-2 2.06683E-2 1.75756E-2 1.5247E-2 1.12578E-2 7.48057E-3 9.91323E-3 7.45126E-3 3.35132E-3 3.65219E-3 1.12001E-2 1.27954E-2 9.28679E-3 1.01089E-2 2.60524E-3 -9999 -9999 -9999 -9999 -9999 -9999 -9999 -9999 -9999 -9999 -9999 -9999 -9999 -9999 -9999 -9999 -9999 -9999 -9999 -9999
-9999 -9999 -9999 -9999 -9999 -9999 -9999 -9999 -9999 -9999 -9999 -9999 -9999 -9999 -9999 -9999 -9999 -9999 -9999 -9999 -9999 -9999 -9999 -9999 -9999 -9999 -9999 -9999 -9999 -9999 1.44745E-1 1.45789E-1 9.86271E-2 1.19617E-1 1.18283E-1 1.50321E-1 1.40712E-1 1.26275E-1 2.45651E-1 2.33882E-1 1.42822E-1 2.20645E-1 3.02074E-1 2.83858E-1 2.44653E-1 2.02703E-1 2.93222E-1 3.82319E-1 4.23342E-1 4.52175E-1 4.57982E-1 4.49756E-1 4.22349E-1 3.66182E-1 4.31721E-1 4.57312E-1 4.39602E-1 4.2186E-1 4.01253E-1 3.91069E-1 3.86169E-1 3.81463E-1 4.56734E-1 5.13567E-1 5.16026E-1 4.90966E-1 4.38654E-1 3.08693E-1 1.66526E-1 1.44533E-1 1.02787E-1 1.76656E-1 2.69688E-1 3.55027E-1 4.38352E-1 4.75639E-1 4.48065E-1 4.04535E-1 3.28533E-1 2.4402E-1 2.29968E-1 2.47123E-1 2.37722E-1 2.64967E-1 3.00604E-1 3.93499E-1 3.77056E-1 2.80212E-1 2.25942E-1 2.66883E-1 3.11898E-1 2.80228E-1 2.49102E-1 2.78427E-1 2.89829E-1 2.38189E-1 1.83111E-1 2.39688E-1 2.16285E-1 1.47145E-1 1.46437E-1 1.50928E-1 1.9659E-1 1.72664E-1 1.78859E-1 1.84309E-1 1.06966E-1 4.15983E-2 2.74641E-2 2.96394E-2 5.45851E-2 6.29987E-2 8.45646E-2 8.65515E-2 4.56366E-2 3.32123E-2 3.17195E-2 3.38345E-2 6.6587E-2 5.30088E-2 3.53996E-2 3.46711E-2 8.64983E-2 4.30163E-2 2.49757E-2 3.25514E-2 3.13831E-2 2.58091E-2 2.78608E-2 3.51572E-2 2.8937E-2 3.35119E-2 3.33727E-2 4.21062E-2 2.39704E-2 1.89966E-2 1.72364E-2 1.18645E-2 8.98884E-3 6.07826E-3 4.50408E-3 4.06899E-3 3.84467E-3 2.62339E-3 3.28414E-3 3.74998E-3 4.2512E-3 7.13852E-3 1.01029E-2 3.09713E-3 -9999 -9999 -9999 -9999 -9999 -9999 -9999 -9999 -9999 -9999 -9999 -9999 -9999 -9999 -9999 -9999 -9999 -9999 -9999 -9999
-9999 -9999 -9999 -9999 -9999 -9999 -9999 -9999 -9999 -9999 -9999 -9999 -9999 -9999 -9999 -9999 -9999 -9999 -9999 -9999 -9999 -9999 -9999 -9999 -9999 -9999 -9999 -9999 -9999 -9999 -9999 -9999 2.22582E-1 1.62227E-1 9.36147E-2 7.80095E-2 1.33631E-1 1.13965E-1 1.24082E-1 1.42872E-1 1.50435E-1 1.64214E-1 1.8384E-1 2.01503E-1 2.50766E-1 2.74621E-1 3.46084E-1 3.96852E-1 3.87527E-1 4.16966E-1 4.24444E-1 4.41153E-1 4.26543E-1 4.29423E-1 4.46676E-1 4.65319E-1 4.4837E-1 4.5656E-1 3.73456E-1 3.61644E-1 3.14687E-1 3.01675E-1 3.37414E-1 3.90308E-1 3.79735E-1 4.18824E-1 3.87928E-1 3.45929E-1 2.74233E-1 2.77023E-1 1.76075E-1 2.02646E-1 2.15019E-1 3.08882E-1 4.32738E-1 4.98027E-1 5.00099E-1 4.50219E-1 4.23014E-1 2.95394E-1 1.78625E-1 1.66018E-1 1.69505E-1 1.52643E-1 1.44744E-1 2.55335E-1 3.25723E-1 2.83592E-1 2.60369E-1 2.67075E-1 3.21364E-1 3.38554E-1 2.92777E-1 2.24894E-1 2.77605E-1 2.61053E-1 2.46593E-1 2.30798E-1 2.00284E-1 1.14525E-1 1.18857E-1 1.11796E-1 1.62858E-1 1.39166E-1 1.4448E-1 1.45889E-1 5.3505E-2 1.73442E-2 3.487E-2 6.02441E-2 4.35714E-2 3.36717E-2 3.15926E-2 6.14001E-2 6.07716E-2 6.30384E-2 6.95452E-2 6.53844E-2 5.49225E-2 3.55114E-2 4.31685E-2 3.98875E-2 1.02973E-1 4.65724E-2 3.00883E-2 3.64413E-2 3.69064E-2 5.00259E-2 5.19331E-2 3.7244E-2 2.05424E-2 2.69275E-2 2.34686E-2 2.61579E-2 2.10299E-2 1.677E-2 1.83686E-2 9.34639E-3 7.21988E-3 4.28471E-3 4.61267E-3 6.39347E-3 5.96425E-3 1.48718E-2 4.67195E-3 1.93356E-3 2.63423E-3 3.62763E-3 8.4552E-3 -9999 -9999 -9999 -9999 -9999 -9999 -9999 -9999 -9999 -9999 -9999 -9999 -9999 -9999 -9999 -9999 -9999 -9999 -9999 -9999 -9999
-9999 -9999 -9999 -9999 -9999 -9999 -9999 -9999 -9999 -9999 -9999 -9999 -9999 -9999 -9999 -9999 -9999 -9999 -9999 -9999 -9999 -9999 -9999 -9999 -9999 -9999 -9999 -9999 -9999 -9999 -9999 -9999 -9999 1.99636E-1 1.23964E-1 8.21203E-2 6.4831E-2 9.87193E-2 6.57513E-2 8.23585E-2 1.26469E-1 1.62627E-1 1.60926E-1 1.43741E-1 2.05951E-1 3.30848E-1 3.29458E-1 3.10783E-1 3.37298E-1 4.12349E-1 4.18091E-1 4.43779E-1 4.32044E-1 4.73859E-1 3.93791E-1 4.6416E-1 4.71839E-1 4.56443E-1 4.07247E-1 3.83987E-1 3.15318E-1 2.27972E-1 2.44883E-1 2.92208E-1 3.18874E-1 3.74765E-1 3.28173E-1 3.73053E-1 4.19742E-1 2.5048E-1 1.96856E-1 2.21907E-1 2.33003E-1 3.35751E-1 4.41036E-1 4.91186E-1 5.23361E-1 4.85998E-1 4.51669E-1 3.62197E-1 3.14319E-1 1.73375E-1 1.4131E-1 1.27499E-1 1.22142E-1 1.22393E-1 1.8639E-1 2.65936E-1 2.7985E-1 3.05301E-1 3.1257E-1 3.44075E-1 3.39375E-1 2.62041E-1 1.6637E-1 2.54577E-1 2.4398E-1 2.36373E-1 1.44465E-1 1.04865E-1 1.14612E-1 9.97033E-2 1.0575E-1 1.00092E-1 9.16369E-2 9.75415E-2 2.96175E-2 1.93383E-2 4.86557E-2 6.19634E-2 3.22709E-2 2.71956E-2 3.46738E-2 3.72977E-2 5.61625E-2 8.05081E-2 6.39982E-2 4.82534E-2 4.60104E-2 7.47863E-2 6.07118E-2 8.5464E-2 1.02692E-1 3.79808E-2 3.51602E-2 3.9154E-2 3.38806E-2 6.49265E-2 5.12705E-2 3.64227E-2 2.0272E-2 2.04985E-2 1.55603E-2 2.38967E-2 2.09803E-2 1.83698E-2 1.75831E-2 1.56646E-2 1.08788E-2 4.29311E-3 3.04056E-3 6.73475E-3 2.36532E-2 3.02804E-2 4.60997E-3 2.03846E-3 5.63059E-3 1.57349E-3 -9999 -9999 -9999 -9999 -9999 -9999 -9999 -9999 -9999 -9999 -9999 -9999 -9999 -9999 -9999 -9999 -9999 -9999 -9999 -9999 -9999 -9999
-9999 -9999 -9999 -9999 -9999 -9999 -9999 -9999 -9999 -9999 -9999 -9999 -9999 -9999 -9999 -9999 -9999 -9999 -9999 -9999 -9999 -9999 -9999 -9999 -9999 -9999 -9999 -9999 -9999 -9999 -9999 -9999 -9999 2.25007E-1 1.27695E-1 9.43572E-2 6.32332E-2 8.61401E-2 7.83175E-2 7.57691E-2 1.08564E-1 1.19438E-1 1.05143E-1 8.55574E-2 1.18264E-1 2.35957E-1 2.66422E-1 2.83954E-1 4.00892E-1 4.32516E-1 4.65761E-1 4.30323E-1 4.78347E-1 4.22516E-1 3.91082E-1 4.29791E-1 4.72681E-1 4.70192E-1 4.48984E-1 3.81364E-1 3.33097E-1 2.67722E-1 2.41322E-1 2.28588E-1 2.83187E-1 3.81341E-1 3.16062E-1 2.0538E-1 3.55914E-1 2.95418E-1 2.10361E-1 2.18054E-1 2.12927E-1 2.54913E-1 4.0442E-1 4.66973E-1 5.2764E-1 5.04607E-1 4.5871E-1 4.07449E-1 3.11597E-1 3.44827E-1 2.025E-1 1.84992E-1 1.76315E-1 1.56858E-1 1.40915E-1 1.73796E-1 3.01722E-1 3.66815E-1 3.53457E-1 3.8391E-1 4.03399E-1 3.42075E-1 1.9657E-1 1.7764E-1 2.15779E-1 2.03692E-1 1.36562E-1 1.01228E-1 8.59836E-2 1.10121E-1 1.1075E-1 8.27644E-2 1.19096E-1 8.34024E-2 2.46031E-2 1.88384E-2 4.70361E-2 4.42975E-2 3.81893E-2 4.49317E-2 5.41557E-2 5.70687E-2 7.08966E-2 1.37959E-1 1.18911E-1 9.72824E-2 8.19962E-2 1.47136E-1 1.10745E-1 1.24264E-1 6.72365E-2 5.30782E-2 6.77468E-2 5.7193E-2 3.68594E-2 5.03883E-2 2.35754E-2 2.32779E-2 1.34807E-2 1.3981E-2 2.15362E-2 2.84117E-2 2.96689E-2 1.45758E-2 8.01996E-3 6.20818E-3 3.78598E-3 2.71228E-3 4.87182E-3 7.16184E-3 7.28357E-3 1.4483E-2 1.06401E-2 4.75298E-3 2.75176E-3 4.8673E-4 -9999 -9999 -9999 -9999 -9999 -9999 -9999 -9999 -9999 -9999 -9999 -9999 -9999 -9999 -9999 -9999 -9999 -9999 -9999 -9999 -9999 -9999
-9999 -9999 -9999 -9999 -9999 -9999 -9999 -9999 -9999 -9999 -9999 -9999 -9999 -9999 -9999 -9999 -9999 -9999 -9999 -9999 -9999 -9999 -9999 -9999 -9999 -9999 -9999 -9999 -9999 -9999 -9999 -9999 -9999 -9999 1.23861E-1 1.08111E-1 8.54904E-2 1.05931E-1 1.26475E-1 1.41304E-1 1.3294E-1 1.52968E-1 1.5202E-1 1.52941E-1 1.28936E-1 1.83996E-1 2.41459E-1 2.79304E-1 3.8233E-1 4.42394E-1 4.84802E-1 4.24196E-1 4.62848E-1 3.94448E-1 3.92863E-1 4.46809E-1 4.34713E-1 4.51521E-1 4.37739E-1 3.91426E-1 3.62712E-1 2.98909E-1 2.52527E-1 1.94912E-1 2.41888E-1 3.4858E-1 3.36645E-1 1.90394E-1 1.55823E-1 2.43819E-1 2.1309E-1 2.38459E-1 2.02847E-1 2.50935E-1 3.88702E-1 4.8255E-1 5.07483E-1 5.18916E-1 4.94075E-1 4.51965E-1 3.60369E-1 3.10958E-1 3.4902E-1 2.85271E-1 2.28734E-1 2.80362E-1 2.74932E-1 2.3195E-1 2.08668E-1 3.03304E-1 3.84975E-1 3.66903E-1 3.85473E-1 3.95125E-1 2.86784E-1 2.06564E-1 1.75571E-1 1.69539E-1 1.40957E-1 1.28822E-1 8.50355E-2 8.48209E-2 5.71369E-2 7.89617E-2 1.14986E-1 7.92853E-2 2.96987E-2 1.62152E-2 3.54043E-2 3.90345E-2 3.97098E-2 3.06413E-2 3.5775E-2 5.55752E-2 1.00831E-1 1.22928E-1 1.12002E-1 1.05857E-1 1.43428E-1 1.85759E-1 1.74506E-1 1.54286E-1 1.14609E-1 1.05922E-1 1.0631E-1 1.16219E-1 6.90696E-2 4.31433E-2 2.08912E-2 1.73408E-2 1.35676E-2 1.38201E-2 2.76168E-2 2.77643E-2 2.94149E-2 8.93311E-3 6.89676E-3 5.7771E-3 3.23463E-3 6.56455E-3 8.93866E-3 7.00055E-3 4.53029E-3 1.69432E-3 1.38816E-3 4.37113E-3 2.07702E-3 1.79835E-4 -9999 -9999 -9999 -9999 -9999 -9999 -9999 -9999 -9999 -9999 -9999 -9999 -9999 -9999 -9999 -9999 -9999 -9999 -9999 -9999 -9999 -9999
-9999 -9999 -9999 -9999 -9999 -9999 -9999 -9999 -9999 -9999 -9999 -9999 -9999 -9999 -9999 -9999 -9999 -9999 -9999 -9999 -9999 -9999 -9999 -9999 -9999 -9999 -9999 -9999 -9999 -9999 -9999 -9999 -9999 -9999 -9999 1.49566E-1 1.13104E-1 1.26358E-1 1.25817E-1 1.75781E-1 1.35122E-1 1.84101E-1 2.34842E-1 2.72341E-1 2.57721E-1 2.21894E-1 2.47913E-1 2.91034E-1 3.39507E-1 4.14135E-1 4.72563E-1 4.38211E-1 4.45749E-1 4.03179E-1 4.06885E-1 3.90866E-1 4.26383E-1 4.65748E-1 4.77157E-1 4.37536E-1 3.92139E-1 3.68107E-1 3.02858E-1 2.16996E-1 1.7867E-1 2.05845E-1 1.49355E-1 1.27862E-1 1.65939E-1 2.20134E-1 1.75433E-1 2.27611E-1 2.15891E-1 2.68596E-1 4.17456E-1 4.78106E-1 5.08473E-1 5.09204E-1 4.96926E-1 5.07515E-1 4.47112E-1 3.07318E-1 2.95754E-1 3.23205E-1 3.71069E-1 3.37771E-1 2.99109E-1 2.93007E-1 2.35691E-1 2.41312E-1 3.8397E-1 4.03611E-1 3.50486E-1 3.64232E-1 2.93851E-1 2.25385E-1 1.79321E-1 1.54335E-1 2.05585E-1 1.69228E-1 1.22871E-1 8.48419E-2 6.79405E-2 6.97834E-2 8.66124E-2 6.01585E-2 5.51268E-2 2.22783E-2 4.41914E-2 4.94818E-2 3.48671E-2 2.07314E-2 3.94887E-2 3.06728E-2 4.19766E-2 5.30569E-2 3.79029E-2 3.85398E-2 5.58292E-2 9.50724E-2 9.74123E-2 9.34188E-2 5.23454E-2 2.89168E-2 2.24158E-2 3.5694E-2 8.48578E-2 9.02326E-2 4.63373E-2 3.09248E-2 2.15896E-2 2.15255E-2 2.59749E-2 2.96721E-2 1.58603E-2 7.91754E-3 3.08409E-3 3.85726E-3 5.24586E-3 5.30381E-3 2.63452E-3 3.43471E-3 9.25073E-3 5.05938E-3 2.94202E-3 2.12271E-3 4.66296E-4 2.69622E-4 -9999 -9999 -9999 -9999 -9999 -9999 -9999 -9999 -9999 -9999 -9999 -9999 -9999 -9999 -9999 -9999 -9999 -9999 -9999 -9999 -9999 -9999
-9999 -9999 -9999 -9999 -9999 -9999 -9999 -9999 -9999 -9999 -9999 -9999 -9999 -9999 -9999 -9999 -9999 -9999 -9999 -9999 -9999 -9999 -9999 -9999 -9999 -9999 -9999 -9999 -9999 -9999 -9999 -9999 -9999 -9999 -9999 6.7782E-2 1.08586E-1 1.74817E-1 1.56592E-1 1.29757E-1 1.61786E-1 1.56546E-1 2.21535E-1 3.43413E-1 3.21063E-1 2.22148E-1 2.14424E-1 3.31582E-1 3.80403E-1 3.81298E-1 4.18813E-1 4.2192E-1 4.52278E-1 4.11417E-1 4.16192E-1 4.10044E-1 4.30719E-1 4.41294E-1 4.42202E-1 4.71973E-1 4.61544E-1 4.49742E-1 4.04487E-1 2.37482E-1 1.32994E-1 1.71445E-1 1.29931E-1 1.22732E-1 1.71316E-1 2.2829E-1 1.47404E-1 2.33059E-1 2.07869E-1 2.22124E-1 4.00139E-1 4.50334E-1 5.11042E-1 4.81713E-1 4.5819E-1 4.27548E-1 4.82075E-1 3.37072E-1 2.76536E-1 2.3557E-1 2.64887E-1 3.36321E-1 2.42285E-1 2.57496E-1 2.4363E-1 2.13375E-1 3.65916E-1 3.93132E-1 3.84069E-1 3.4577E-1 3.01238E-1 2.5048E-1 1.9344E-1 1.35445E-1 2.11734E-1 2.42438E-1 1.71765E-1 1.11057E-1 8.31579E-2 4.69456E-2 3.86855E-2 6.66125E-2 6.77414E-2 4.38211E-2 5.61434E-2 5.87479E-2 6.35793E-2 3.74487E-2 2.0738E-2 1.83342E-2 2.09829E-2 3.1193E-2 2.92769E-2 2.61126E-2 3.06095E-2 2.87654E-2 3.15697E-2 6.10694E-2 5.66266E-2 3.54967E-2 1.84076E-2 1.5545E-2 2.24313E-2 2.97871E-2 3.05597E-2 2.25867E-2 1.8883E-2 2.2676E-2 2.55624E-2 2.29187E-2 6.80129E-3 4.2771E-3 3.83196E-3 4.01839E-3 2.29666E-3 1.65883E-3 1.20334E-3 2.22209E-3 5.87594E-3 4.12026E-3 1.46422E-3 5.046E-4 2.65585E-4 -9999 -9999 -9999 -9999 -9999 -9999 -9999 -9999 -9999 -9999 -9999 -9999 -9999 -9999 -9999 -9999 -9999 -9999 -9999 -9999 -9999 -9999 -9999
-9999 -9999 -9999 -9999 -9999 -9999 -9999 -9999 -9999 -9999 -9999 -9999 -9999 -9999 -9999 -9999 -9999 -9999 -9999 -9999 -9999 -9999 -9999 -9999 -9999 -9999 -9999 -9999 -9999 -9999 -9999 -9999 -9999 -9999 8.3004E-2 9.00946E-2 1.23553E-1 1.24962E-1 1.09007E-1 1.00909E-1 1.52556E-1 1.42735E-1 1.799E-1 2.61185E-1 3.58201E-1 2.64625E-1 1.89393E-1 2.42821E-1 3.73839E-1 3.85763E-1 3.8623E-1 3.93191E-1 4.53043E-1 4.37874E-1 4.23936E-1 4.06407E-1 4.02399E-1 4.23894E-1 4.47448E-1 4.55263E-1 4.69692E-1 4.64504E-1 4.29578E-1 2.72847E-1 1.89963E-1 1.63938E-1 1.84982E-1 1.60813E-1 1.8938E-1 2.07371E-1 2.14343E-1 1.8941E-1 1.93175E-1 2.18554E-1 3.89222E-1 4.65307E-1 4.53731E-1 4.34513E-1 3.98707E-1 3.7913E-1 4.77682E-1 4.65125E-1 4.11058E-1 2.47854E-1 2.03011E-1 2.2341E-1 1.99812E-1 2.55957E-1 2.27162E-1 1.79954E-1 2.88832E-1 3.52205E-1 2.98592E-1 2.94611E-1 2.64136E-1 2.13252E-1 1.86509E-1 1.76971E-1 1.65331E-1 1.99583E-1 1.78981E-1 1.33068E-1 7.01196E-2 5.76063E-2 3.07242E-2 3.29347E-2 4.79642E-2 5.75459E-2 6.7075E-2 6.24793E-2 6.68936E-2 3.20982E-2 2.98595E-2 2.43051E-2 2.72453E-2 3.95227E-2 6.04435E-2 4.63144E-2 2.3469E-2 2.76044E-2 1.6843E-2 2.13512E-2 4.06481E-2 6.29583E-2 5.42762E-2 3.14687E-2 2.41729E-2 2.28948E-2 -9999 -9999 -9999 -9999 -9999 1.56632E-2 6.71507E-3 5.70868E-3 5.08965E-3 3.92228E-3 1.61314E-3 1.47182E-3 3.8706E-3 7.08548E-3 3.10966E-3 1.58145E-3 6.25241E-4 5.62392E-4 -9999 -9999 -9999 -9999 -9999 -9999 -9999 -9999 -9999 -9999 -9999 -9999 -9999 -9999 -9999 -9999 -9999 -9999 -9999 -9999 -9999 -9999 -9999 -9999
-9999 -9999 -9999 -9999 -9999 -9999 -9999 -9999 -9999 -9999 -9999 -9999 -9999 -9999 -9999 -9999 -9999 -9999 -9999 -9999 -9999 -9999 -9999 -9999 -9999 -9999 -9999 -9999 -9999 -9999 -9999 -9999 -9999 -9999 -9999 -9999 1.50708E-1 8.4234E-2 7.00083E-2 9.276E-2 1.2907E-1 1.55427E-1 2.47573E-1 2.69965E-1 3.02858E-1 3.38378E-1 2.40884E-1 2.09306E-1 2.70947E-1 3.88246E-1 4.06163E-1 4.22425E-1 4.21662E-1 4.32517E-1 4.29204E-1 3.84683E-1 4.27583E-1 4.36769E-1 4.47051E-1 4.66041E-1 4.65677E-1 4.83262E-1 4.23186E-1 3.05085E-1 2.25706E-1 1.96302E-1 2.0704E-1 1.56E-1 1.69281E-1 1.70958E-1 1.47558E-1 1.33924E-1 1.37973E-1 2.15384E-1 4.1697E-1 4.2445E-1 4.23679E-1 3.83909E-1 3.66734E-1 3.75046E-1 3.79909E-1 4.53489E-1 4.75139E-1 3.52258E-1 1.9934E-1 1.49592E-1 1.58359E-1 2.17318E-1 2.85692E-1 1.88517E-1 2.46285E-1 2.49335E-1 2.25116E-1 2.38351E-1 2.25488E-1 2.4913E-1 2.43932E-1 2.28513E-1 1.58314E-1 1.27229E-1 1.39301E-1 1.28093E-1 9.86891E-2 7.13056E-2 3.66455E-2 2.88634E-2 2.4993E-2 4.82764E-2 5.51468E-2 6.87684E-2 6.2155E-2 3.70048E-2 3.6409E-2 5.20522E-2 3.59129E-2 4.18767E-2 4.97547E-2 4.85703E-2 3.91382E-2 3.61876E-2 1.98424E-2 1.53517E-2 1.98904E-2 3.17782E-2 5.59314E-2 5.38778E-2 3.7646E-2 2.61188E-2 -9999 -9999 -9999 -9999 -9999 1.80224E-2 7.79015E-3 4.64045E-3 3.95721E-3 3.08523E-3 1.79929E-3 3.14693E-3 3.80783E-3 5.42555E-3 5.8557E-3 3.10662E-3 4.9356E-3 -9999 -9999 -9999 -9999 -9999 -9999 -9999 -9999 -9999 -9999 -9999 -9999 -9999 -9999 -9999 -9999 -9999 -9999 -9999 -9999 -9999 -9999 -9999 -9999 -9999
-9999 -9999 -9999 -9999 -9999 -9999 -9999 -9999 -9999 -9999 -9999 -9999 -9999 -9999 -9999 -9999 -9999 -9999 -9999 -9999 -9999 -9999 -9999 -9999 -9999 -9999 -9999 -9999 -9999 -9999 -9999 -9999 -9999 -9999 -9999 -9999 -9999 1.03925E-1 4.82764E-2 9.08906E-2 1.29688E-1 1.73251E-1 2.57721E-1 2.72166E-1 3.21288E-1 2.66553E-1 2.74512E-1 2.20459E-1 2.71123E-1 4.00497E-1 4.16007E-1 3.66019E-1 4.00474E-1 4.01459E-1 4.18235E-1 3.88025E-1 4.12743E-1 4.19514E-1 4.13074E-1 4.35612E-1 4.60439E-1 4.38516E-1 4.25489E-1 2.58683E-1 1.55485E-1 1.15516E-1 1.32102E-1 1.39446E-1 1.27995E-1 1.86937E-1 2.83449E-1 2.88034E-1 2.63785E-1 3.53276E-1 4.83485E-1 5.08589E-1 4.91196E-1 4.2472E-1 3.14161E-1 3.07786E-1 3.09574E-1 3.49271E-1 4.23782E-1 4.30003E-1 3.73118E-1 2.89373E-1 2.17105E-1 1.79804E-1 1.86863E-1 1.83719E-1 2.09216E-1 2.12064E-1 2.09625E-1 2.32135E-1 2.44385E-1 3.08678E-1 3.44053E-1 2.81616E-1 1.80444E-1 9.32339E-2 1.17618E-1 9.3168E-2 8.20335E-2 5.48051E-2 3.13434E-2 1.62844E-2 1.38963E-2 2.51564E-2 3.42238E-2 2.87006E-2 2.99882E-2 2.87676E-2 2.89658E-2 2.71945E-2 2.23181E-2 2.65803E-2 3.29775E-2 3.45676E-2 3.69464E-2 5.45677E-2 4.71666E-2 3.42172E-2 3.16738E-2 2.52288E-2 3.00037E-2 -9999 -9999 -9999 -9999 -9999 -9999 -9999 -9999 1.16583E-2 6.11439E-3 4.64363E-3 4.36408E-3 1.8405E-3 1.18688E-3 -9999 -9999 -9999 -9999 -9999 -9999 -9999 -9999 -9999 -9999 -9999 -9999 -9999 -9999 -9999 -9999 -9999 -9999 -9999 -9999 -9999 -9999 -9999 -9999 -9999 -9999 -9999 -9999 -9999 -9999 -9999
-9999 -9999 -9999 -9999 -9999 -9999 -9999 -9999 -9999 -9999 -9999 -9999 -9999 -9999 -9999 -9999 -9999 -9999 -9999 -9999 -9999 -9999 -9999 -9999 -9999 -9999 -9999 -9999 -9999 -9999 -9999 -9999 -9999 -9999 -9999 -9999 -9999 -9999 1.07895E-1 9.66127E-2 9.81095E-2 1.31102E-1 1.812E-1 2.14244E-1 2.5792E-1 2.37322E-1 2.37437E-1 2.26718E-1 2.2778E-1 3.00181E-1 3.82707E-1 4.2551E-1 4.12538E-1 3.58889E-1 3.51057E-1 3.59967E-1 3.70929E-1 4.04028E-1 4.17711E-1 4.28366E-1 3.92432E-1 3.99592E-1 3.57285E-1 1.82415E-1 1.02932E-1 6.77488E-2 7.58851E-2 9.38533E-2 1.07984E-1 1.88491E-1 3.53657E-1 4.57232E-1 4.7609E-1 4.65421E-1 5.15773E-1 4.68496E-1 5.09701E-1 4.65983E-1 4.22313E-1 3.26613E-1 3.28349E-1 3.42702E-1 3.49668E-1 3.79234E-1 3.73379E-1 4.35953E-1 3.34474E-1 1.29411E-1 1.34606E-1 1.60019E-1 1.88631E-1 2.21999E-1 2.56397E-1 3.49522E-1 2.62513E-1 3.14341E-1 3.65375E-1 3.28244E-1 2.28878E-1 1.55187E-1 1.09357E-1 8.59047E-2 8.2348E-2 4.49013E-2 2.087E-2 1.95159E-2 2.67626E-2 4.57456E-2 2.73888E-2 1.15322E-2 1.11883E-2 1.32999E-2 2.02655E-2 1.95937E-2 1.49202E-2 1.74913E-2 2.18349E-2 2.31305E-2 5.05037E-2 8.4175E-2 1.01838E-1 1.10147E-1 8.7304E-2 -9999 -9999 -9999 -9999 -9999 -9999 -9999 -9999 -9999 -9999 7.35213E-3 4.81305E-3 -9999 -9999 -9999 -9999 -9999 -9999 -9999 -9999 -9999 -9999 -9999 -9999 -9999 -9999 -9999 -9999 -9999 -9999 -9999 -9999 -9999 -9999 -9999 -9999 -9999 -9999 -9999 -9999 -9999 -9999 -9999 -9999 -9999 -9999 -9999
-9999 -9999 -9999 -9999 -9999 -9999 -9999 -9999 -9999 -9999 -9999 -9999 -9999 -9999 -9999 -9999 -9999 -9999 -9999 -9999 -9999 -9999 -9999 -9999 -9999 -9999 -9999 -9999 -9999 -9999 -9999 -9999 -9999 -9999 -9999 -9999 -9999 -9999 -9999 7.45046E-2 8.29924E-2 7.53583E-2 1.15219E-1 1.24681E-1 1.95092E-1 2.17408E-1 2.27481E-1 2.52139E-1 2.10412E-1 2.03911E-1 2.53306E-1 3.66121E-1 3.70073E-1 3.19196E-1 3.15664E-1 3.56377E-1 3.54996E-1 3.57306E-1 4.21827E-1 4.19307E-1 4.39884E-1 4.60214E-1 4.37325E-1 3.42324E-1 1.48884E-1 1.3186E-1 1.52939E-1 8.38929E-2 1.22272E-1 1.07274E-1 2.38567E-1 4.22134E-1 4.61224E-1 4.72505E-1 5.08592E-1 4.64352E-1 4.52608E-1 5.00183E-1 4.634E-1 4.35033E-1 3.56758E-1 3.4791E-1 3.53368E-1 3.17503E-1 2.74715E-1 3.38035E-1 2.66356E-1 1.40578E-1 1.43553E-1 1.27935E-1 1.78287E-1 2.19303E-1 2.27753E-1 2.89699E-1 3.42041E-1 3.20985E-1 3.10176E-1 3.112E-1 2.41418E-1 1.59634E-1 1.30893E-1 1.06801E-1 9.72197E-2 6.5397E-2 3.41732E-2 3.18517E-2 5.32234E-2 5.25199E-2 2.13497E-2 1.04284E-2 1.11091E-2 9.22845E-3 1.18406E-2 1.6699E-2 1.45078E-2 1.55706E-2 9.44177E-3 2.38557E-2 5.83739E-2 7.88662E-2 8.1733E-2 6.92931E-2 4.71272E-2 -9999 -9999 -9999 -9999 -9999 -9999 -9999 -9999 -9999 -9999 -9999 -9999 -9999 -9999 -9999 -9999 -9999 -9999 -9999 -9999 -9999 -9999 -9999 -9999 -9999 -9999 -9999 -9999 -9999 -9999 -9999 -9999 -9999 -9999 -9999 -9999 -9999 -9999 -9999 -9999 -9999 -9999 -9999 -9999 -9999 -9999 -9999
-9999 -9999 -9999 -9999 -9999 -9999 -9999 -9999 -9999 -9999 -9999 -9999 -9999 -9999 -9999 -9999 -9999 -9999 -9999 -9999 -9999 -9999 -9999 -9999 -9999 -9999 -9999 -9999 -9999 -9999 -9999 -9999 -9999 -9999 -9999 -9999 -9999 2.08379E-1 8.97314E-2 1.07976E-1 1.47431E-1 1.06054E-1 4.99285E-2 6.73633E-2 1.42383E-1 9.08903E-2 1.74926E-1 2.39811E-1 2.05284E-1 1.56044E-1 1.69657E-1 2.56729E-1 3.58453E-1 3.11743E-1 3.35946E-1 3.23768E-1 3.36725E-1 3.55143E-1 4.09089E-1 4.31808E-1 4.99726E-1 4.63606E-1 4.08055E-1 4.2813E-1 2.47149E-1 2.10847E-1 1.99796E-1 8.11285E-2 1.50185E-1 1.15767E-1 1.37622E-1 2.05543E-1 3.90614E-1 3.56923E-1 4.85575E-1 4.96674E-1 3.77168E-1 4.28501E-1 4.26502E-1 4.1213E-1 3.62216E-1 3.54173E-1 3.61311E-1 3.64618E-1 3.34489E-1 2.40666E-1 1.85456E-1 1.49794E-1 1.66655E-1 1.69237E-1 2.26079E-1 2.42863E-1 2.1773E-1 2.64118E-1 3.36899E-1 3.43706E-1 3.14793E-1 3.05535E-1 3.15835E-1 2.40963E-1 2.20045E-1 1.78801E-1 1.43911E-1 1.05703E-1 3.59957E-2 3.40009E-2 4.94319E-2 5.03159E-2 3.60933E-2 2.42409E-2 2.04937E-2 7.10436E-3 8.6722E-3 1.02034E-2 1.27026E-2 2.44815E-2 1.99459E-2 2.42516E-2 3.50507E-2 7.53419E-2 5.10674E-2 4.68137E-2 3.12969E-2 -9999 -9999 -9999 -9999 -9999 -9999 -9999 -9999 -9999 -9999 -9999 -9999 -9999 -9999 -9999 -9999 -9999 -9999 -9999 -9999 -9999 -9999 -9999 -9999 -9999 -9999 -9999 -9999 -9999 -9999 -9999 -9999 -9999 -9999 -9999 -9999 -9999 -9999 -9999 -9999 -9999 -9999 -9999 -9999 -9999 -9999 -9999
-9999 -9999 -9999 -9999 -9999 -9999 -9999 -9999 -9999 -9999 -9999 -9999 -9999 -9999 -9999 -9999 -9999 -9999 -9999 -9999 -9999 -9999 -9999 -9999 -9999 -9999 -9999 -9999 -9999 -9999 -9999 -9999 -9999 -9999 -9999 -9999 -9999 -9999 1.9028E-1 1.93621E-1 2.74506E-1 1.36636E-1 4.29789E-2 4.55209E-2 5.9298E-2 6.33762E-2 9.16918E-2 2.09789E-1 2.11215E-1 1.47348E-1 1.576E-1 1.89233E-1 2.55252E-1 3.02415E-1 3.88762E-1 3.66903E-1 4.05837E-1 3.83185E-1 3.98668E-1 4.43012E-1 4.50842E-1 4.17196E-1 3.23039E-1 4.10446E-1 3.54421E-1 2.05496E-1 1.60974E-1 6.83518E-2 1.29418E-1 1.64026E-1 1.2769E-1 1.789E-1 2.4774E-1 2.02616E-1 3.93818E-1 4.73361E-1 4.5824E-1 3.40926E-1 3.97434E-1 3.50403E-1 3.433E-1 3.48482E-1 3.37261E-1 3.23433E-1 3.45393E-1 3.09518E-1 2.065E-1 1.78172E-1 1.94336E-1 2.42463E-1 2.28823E-1 2.72555E-1 2.57895E-1 2.47187E-1 3.01667E-1 3.2999E-1 3.51279E-1 3.63702E-1 3.58079E-1 3.62719E-1 3.19926E-1 2.79165E-1 1.92526E-1 9.4565E-2 4.63963E-2 5.71231E-2 7.74415E-2 7.90023E-2 6.33935E-2 4.34244E-2 2.43559E-2 1.06542E-2 5.85027E-3 6.59962E-3 1.25181E-2 1.92824E-2 3.41819E-2 3.81063E-2 3.823E-2 2.81958E-2 3.0319E-2 2.12121E-2 1.32308E-2 -9999 -9999 -9999 -9999 -9999 -9999 -9999 -9999 -9999 -9999 -9999 -9999 -9999 -9999 -9999 -9999 -9999 -9999 -9999 -9999 -9999 -9999 -9999 -9999 -9999 -9999 -9999 -9999 -9999 -9999 -9999 -9999 -9999 -9999 -9999 -9999 -9999 -9999 -9999 -9999 -9999 -9999 -9999 -9999 -9999 -9999 -9999
-9999 -9999 -9999 -9999 -9999 -9999 -9999 -9999 -9999 -9999 -9999 -9999 -9999 -9999 -9999 -9999 -9999 -9999 -9999 -9999 -9999 -9999 -9999 -9999 -9999 -9999 -9999 -9999 -9999 -9999 -9999 -9999 -9999 -9999 -9999 -9999 -9999 -9999 2.43992E-1 1.2914E-1 2.09044E-1 1.62522E-1 5.78165E-2 3.56007E-2 4.74313E-2 7.23688E-2 1.00025E-1 1.64017E-1 1.79256E-1 1.96137E-1 2.4194E-1 1.9868E-1 1.82317E-1 2.31344E-1 2.89232E-1 3.89161E-1 4.23189E-1 4.40571E-1 4.19991E-1 4.74852E-1 4.62684E-1 3.71721E-1 2.43314E-1 1.54512E-1 2.00099E-1 1.1705E-1 8.59341E-2 5.90972E-2 9.15037E-2 6.0381E-2 1.12937E-1 1.26108E-1 1.43415E-1 1.28402E-1 1.61313E-1 2.96374E-1 3.86736E-1 3.35214E-1 2.92974E-1 3.34752E-1 3.44908E-1 3.39615E-1 3.34211E-1 3.06138E-1 2.77376E-1 2.43255E-1 2.03722E-1 2.24224E-1 2.51236E-1 2.84025E-1 2.43398E-1 3.41029E-1 3.48237E-1 3.10927E-1 2.86411E-1 3.07139E-1 3.47516E-1 3.11411E-1 3.23587E-1 2.987E-1 3.56469E-1 3.26538E-1 2.0478E-1 6.5568E-2 5.47935E-2 7.10633E-2 9.5317E-2 1.01879E-1 7.5168E-2 4.07442E-2 1.84251E-2 6.4857E-3 5.59385E-3 8.24259E-3 9.24319E-3 3.42887E-2 4.53413E-2 4.66774E-2 2.92859E-2 2.46698E-2 1.15928E-2 9.30979E-3 -9999 -9999 -9999 -9999 -9999 -9999 -9999 -9999 -9999 -9999 -9999 -9999 -9999 -9999 -9999 -9999 -9999 -9999 -9999 -9999 -9999 -9999 -9999 -9999 -9999 -9999 -9999 -9999 -9999 -9999 -9999 -9999 -9999 -9999 -9999 -9999 -9999 -9999 -9999 -9999 -9999 -9999 -9999 -9999 -9999 -9999 -9999 -9999
-9999 -9999 -9999 -9999 -9999 -9999 -9999 -9999 -9999 -9999 -9999 -9999 -9999 -9999 -9999 -9999 -9999 -9999 -9999 -9999 -9999 -9999 -9999 -9999 -9999 -9999 -9999 -9999 -9999 -9999 -9999 -9999 -9999 -9999 -9999 -9999 -9999 -9999 2.21228E-1 1.12837E-1 2.59251E-1 2.28554E-1 1.24654E-1 6.88407E-2 3.35327E-2 4.61951E-2 1.02832E-1 1.68858E-1 2.31476E-1 3.143E-1 3.34028E-1 2.62975E-1 1.9338E-1 1.5385E-1 2.40334E-1 3.50935E-1 3.81231E-1 4.66066E-1 4.44429E-1 4.39736E-1 4.68944E-1 4.72516E-1 2.90676E-1 1.3564E-1 1.40041E-1 1.48992E-1 1.0756E-1 6.21811E-2 7.13625E-2 6.07912E-2 4.38318E-2 1.50314E-1 1.33775E-1 1.18527E-1 1.25743E-1 1.33186E-1 2.09081E-1 2.77412E-1 2.39452E-1 2.43787E-1 2.36902E-1 2.86696E-1 1.77576E-1 1.2188E-1 1.52557E-1 1.63197E-1 1.67069E-1 1.6656E-1 1.97352E-1 2.77092E-1 2.55154E-1 3.07742E-1 4.12637E-1 3.95092E-1 2.45885E-1 2.62173E-1 3.51905E-1 3.19122E-1 3.58217E-1 3.75493E-1 3.47775E-1 3.48621E-1 2.30907E-1 8.94949E-2 3.94806E-2 4.08353E-2 6.55272E-2 1.04606E-1 9.41544E-2 4.50153E-2 2.08633E-2 7.04719E-3 5.40916E-3 9.866E-3 9.15351E-3 2.59422E-2 2.33072E-2 2.04858E-2 8.78824E-3 6.5706E-3 6.8077E-3 5.9753E-3 -9999 -9999 -9999 -9999 -9999 -9999 -9999 -9999 -9999 -9999 -9999 -9999 -9999 -9999 -9999 -9999 -9999 -9999 -9999 -9999 -9999 -9999 -9999 -9999 -9999 -9999 -9999 -9999 -9999 -9999 -9999 -9999 -9999 -9999 -9999 -9999 -9999 -9999 -9999 -9999 -9999 -9999 -9999 -9999 -9999 -9999 -9999 -9999
-9999 -9999 -9999 -9999 -9999 -9999 -9999 -9999 -9999 -9999 -9999 -9999 -9999 -9999 -9999 -9999 -9999 -9999 -9999 -9999 -9999 -9999 -9999 -9999 -9999 -9999 -9999 -9999 -9999 -9999 -9999 -9999 -9999 -9999 -9999 -9999 -9999 -9999 1.99242E-1 6.57755E-2 1.52075E-1 2.39897E-1 1.8232E-1 1.12478E-1 7.38554E-2 4.73573E-2 6.52798E-2 1.52816E-1 2.29963E-1 3.23624E-1 3.36441E-1 3.10663E-1 3.0206E-1 2.2314E-1 3.19624E-1 3.90809E-1 4.00014E-1 3.79769E-1 4.06029E-1 4.36048E-1 4.81296E-1 5.10692E-1 3.53082E-1 2.46452E-1 2.16362E-1 1.66896E-1 1.35581E-1 1.33002E-1 2.23606E-1 1.32648E-1 6.10557E-2 1.04646E-1 1.45118E-1 1.55793E-1 1.56295E-1 1.53667E-1 1.24006E-1 9.35126E-2 1.07006E-1 1.07766E-1 1.13171E-1 1.86689E-1 2.79463E-1 1.70082E-1 1.50995E-1 1.34259E-1 8.68244E-2 1.19776E-1 1.92614E-1 2.49946E-1 2.20001E-1 2.94759E-1 3.51757E-1 3.51618E-1 2.40149E-1 2.47713E-1 2.96527E-1 3.0356E-1 3.80678E-1 3.95698E-1 3.65861E-1 4.07102E-1 2.74842E-1 1.18442E-1 4.84484E-2 3.98893E-2 5.41707E-2 8.80595E-2 1.01023E-1 4.85848E-2 1.3251E-2 3.18106E-3 3.0331E-3 7.98738E-3 7.54286E-3 8.92137E-3 1.69238E-2 7.21547E-3 3.48787E-3 2.7833E-3 5.13622E-3 1.13127E-2 -9999 -9999 -9999 -9999 -9999 -9999 -9999 -9999 -9999 -9999 -9999 -9999 -9999 -9999 -9999 -9999 -9999 -9999 -9999 -9999 -9999 -9999 -9999 -9999 -9999 -9999 -9999 -9999 -9999 -9999 -9999 -9999 -9999 -9999 -9999 -9999 -9999 -9999 -9999 -9999 -9999 -9999 -9999 -9999 -9999 -9999 -9999 -9999
-9999 -9999 -9999 -9999 -9999 -9999 -9999 -9999 -9999 -9999 -9999 -9999 -9999 -9999 -9999 -9999 -9999 -9999 -9999 -9999 -9999 -9999 -9999 -9999 -9999 -9999 -9999 -9999 -9999 -9999 -9999 -9999 -9999 -9999 -9999 -9999 -9999 -9999 1.26241E-1 6.89485E-2 8.40929E-2 1.83516E-1 2.13731E-1 1.54399E-1 1.04027E-1 7.21418E-2 5.70314E-2 1.12775E-1 1.94482E-1 2.38618E-1 3.09696E-1 2.98665E-1 3.10524E-1 3.2348E-1 3.4441E-1 3.82842E-1 3.86847E-1 3.8471E-1 4.12034E-1 4.11206E-1 4.62919E-1 4.86808E-1 4.74208E-1 3.71202E-1 2.68604E-1 2.07837E-1 1.46907E-1 1.4375E-1 1.83015E-1 6.39117E-2 4.78954E-2 7.9198E-2 6.12989E-2 6.27953E-2 1.54211E-1 1.64371E-1 1.14893E-1 7.74796E-2 6.76093E-2 7.44609E-2 7.19222E-2 1.14959E-1 2.59078E-1 2.07079E-1 1.73067E-1 1.73372E-1 8.58647E-2 7.92817E-2 1.45567E-1 1.36017E-1 1.75371E-1 2.10634E-1 1.88648E-1 2.31534E-1 2.17343E-1 2.02164E-1 2.48998E-1 2.59431E-1 3.22591E-1 3.60371E-1 3.66082E-1 4.12599E-1 3.22684E-1 2.02701E-1 8.94785E-2 7.29106E-2 8.24575E-2 1.00762E-1 9.39122E-2 5.67938E-2 2.99241E-2 1.34512E-2 6.88451E-3 3.82925E-3 5.93197E-3 4.93E-3 1.27427E-2 5.76549E-3 3.48705E-3 4.71663E-3 1.05304E-2 2.24919E-2 -9999 -9999 -9999 -9999 -9999 -9999 -9999 -9999 -9999 -9999 -9999 -9999 -9999 -9999 -9999 -9999 -9999 -9999 -9999 -9999 -9999 -9999 -9999 -9999 -9999 -9999 -9999 -9999 -9999 -9999 -9999 -9999 -9999 -9999 -9999 -9999 -9999 -9999 -9999 -9999 -9999 -9999 -9999 -9999 -9999 -9999 -9999 -9999
-9999 -9999 -9999 -9999 -9999 -9999 -9999 -9999 -9999 -9999 -9999 -9999 -9999 -9999 -9999 -9999 -9999 -9999 -9999 -9999 -9999 -9999 -9999 -9999 -9999 -9999 -9999 -9999 -9999 -9999 -9999 -9999 -9999 -9999 -9999 -9999 -9999 -9999 -9999 8.09915E-2 5.92114E-2 1.48175E-1 1.86877E-1 1.53989E-1 9.95199E-2 1.21274E-1 7.10954E-2 6.7832E-2 1.04842E-1 1.24623E-1 1.38678E-1 2.29634E-1 2.59944E-1 3.23742E-1 3.22158E-1 3.33062E-1 4.00134E-1 4.08492E-1 4.05532E-1 3.96932E-1 4.34569E-1 4.79886E-1 4.72638E-1 4.00916E-1 2.08397E-1 1.75573E-1 1.42757E-1 1.28859E-1 1.69858E-1 6.66426E-2 4.30612E-2 5.89341E-2 1.15639E-1 7.32266E-2 6.32387E-2 1.06934E-1 1.55666E-1 1.49621E-1 1.39096E-1 8.95908E-2 5.40741E-2 8.35211E-2 2.21674E-1 2.22225E-1 1.92983E-1 1.70107E-1 7.4582E-2 5.48938E-2 1.06584E-1 1.22435E-1 1.29596E-1 9.14045E-2 1.57215E-1 2.75203E-1 3.23596E-1 3.81952E-1 3.66024E-1 3.20887E-1 3.34924E-1 3.42952E-1 3.79814E-1 3.61843E-1 3.50365E-1 2.28483E-1 1.44002E-1 1.67674E-1 1.40911E-1 9.51935E-2 4.85971E-2 3.13238E-2 2.62363E-2 9.83047E-3 3.55875E-3 2.29434E-3 4.38994E-3 3.72897E-3 1.66868E-2 7.31288E-3 2.69402E-3 3.8228E-3 1.2245E-2 1.61802E-2 -9999 -9999 -9999 -9999 -9999 -9999 -9999 -9999 -9999 -9999 -9999 -9999 -9999 -9999 -9999 -9999 -9999 -9999 -9999 -9999 -9999 -9999 -9999 -9999 -9999 -9999 -9999 -9999 -9999 -9999 -9999 -9999 -9999 -9999 -9999 -9999 -9999 -9999 -9999 -9999 -9999 -9999 -9999 -9999 -9999 -9999 -9999 -9999
-9999 -9999 -9999 -9999 -9999 -9999 -9999 -9999 -9999 -9999 -9999 -9999 -9999 -9999 -9999 -9999 -9999 -9999 -9999 -9999 -9999 -9999 -9999 -9999 -9999 -9999 -9999 -9999 -9999 -9999 -9999 -9999 -9999 -9999 -9999 -9999 -9999 -9999 -9999 1.03014E-1 5.99267E-2 1.62528E-1 1.43295E-1 9.29815E-2 4.20247E-2 1.49058E-1 8.8223E-2 5.34453E-2 7.69495E-2 8.33195E-2 1.1499E-1 1.21991E-1 1.41595E-1 1.85307E-1 2.3007E-1 3.53862E-1 3.50681E-1 3.99374E-1 4.26922E-1 4.16821E-1 4.33845E-1 4.3851E-1 4.59808E-1 3.46397E-1 1.12933E-1 1.04586E-1 1.25122E-1 1.38164E-1 2.27985E-1 1.33513E-1 4.3173E-2 5.41407E-2 1.4968E-1 8.18885E-2 3.78575E-2 4.11117E-2 4.5452E-2 5.04883E-2 1.09473E-1 1.04314E-1 6.68931E-2 6.70063E-2 1.31095E-1 2.60658E-1 2.76042E-1 1.61398E-1 9.01828E-2 6.19011E-2 9.25038E-2 9.62132E-2 9.59055E-2 1.44486E-1 2.61562E-1 4.28771E-1 4.60859E-1 4.66873E-1 4.63278E-1 3.89848E-1 4.32596E-1 4.27185E-1 4.08351E-1 3.96534E-1 4.05117E-1 2.33684E-1 1.04152E-1 1.62488E-1 1.89046E-1 8.28178E-2 4.42728E-2 1.98658E-2 1.41597E-2 4.55217E-3 4.57668E-3 3.23353E-3 3.6604E-3 5.70509E-3 8.38313E-3 1.15966E-2 2.70893E-3 3.51624E-3 3.96449E-3 6.53235E-3 -9999 -9999 -9999 -9999 -9999 -9999 -9999 -9999 -9999 -9999 -9999 -9999 -9999 -9999 -9999 -9999 -9999 -9999 -9999 -9999 -9999 -9999 -9999 -9999 -9999 -9999 -9999 -9999 -9999 -9999 -9999 -9999 -9999 -9999 -9999 -9999 -9999 -9999 -9999 -9999 -9999 -9999 -9999 -9999 -9999 -9999 -9999 -9999
-9999 -9999 -9999 -9999 -9999 -9999 -9999 -9999 -9999 -9999 -9999 -9999 -9999 -9999 -9999 -9999 -9999 -9999 -9999 -9999 -9999 -9999 -9999 -9999 -9999 -9999 -9999 -9999 -9999 -9999 -9999 -9999 -9999 -9999 -9999 -9999 -9999 -9999 -9999 7.89719E-2 4.73812E-2 7.93684E-2 1.32305E-1 6.84884E-2 2.25917E-2 5.61786E-2 8.50643E-2 5.70864E-2 1.09347E-1 1.70406E-1 1.79361E-1 1.54579E-1 1.28786E-1 1.23504E-1 1.42681E-1 2.44881E-1 4.00927E-1 4.1229E-1 4.17598E-1 4.00345E-1 4.50271E-1 4.1666E-1 4.1726E-1 2.21524E-1 9.86834E-2 1.41092E-1 2.8972E-1 2.54399E-1 2.94293E-1 1.51657E-1 4.88412E-2 7.1955E-2 2.19893E-1 1.19413E-1 6.0183E-2 9.69617E-2 5.31658E-2 2.62843E-2 3.99546E-2 5.97563E-2 8.07103E-2 5.79468E-2 8.06061E-2 1.37394E-1 1.59449E-1 1.43096E-1 7.94931E-2 6.68904E-2 8.94715E-2 9.03476E-2 7.47687E-2 1.29632E-1 2.92982E-1 4.31839E-1 5.01111E-1 4.85127E-1 4.70617E-1 4.22604E-1 4.10499E-1 3.67268E-1 4.02327E-1 4.0264E-1 4.25185E-1 2.78575E-1 8.84957E-2 1.13508E-1 1.69529E-1 1.3921E-1 7.60642E-2 4.22273E-2 3.20718E-2 2.55478E-2 1.82911E-2 6.02683E-3 2.57149E-3 3.46145E-3 4.3367E-3 3.00346E-3 3.57817E-3 2.96443E-3 6.86051E-3 1.51773E-2 -9999 -9999 -9999 -9999 -9999 -9999 -9999 -9999 -9999 -9999 -9999 -9999 -9999 -9999 -9999 -9999 -9999 -9999 -9999 -9999 -9999 -9999 -9999 -9999 -9999 -9999 -9999 -9999 -9999 -9999 -9999 -9999 -9999 -9999 -9999 -9999 -9999 -9999 -9999 -9999 -9999 -9999 -9999 -9999 -9999 -9999 -9999 -9999
-9999 -9999 -9999 -9999 -9999 -9999 -9999 -9999 -9999 -9999 -9999 -9999 -9999 -9999 -9999 -9999 -9999 -9999 -9999 -9999 -9999 -9999 -9999 -9999 -9999 -9999 -9999 -9999 -9999 -9999 -9999 -9999 -9999 -9999 -9999 -9999 -9999 -9999 -9999 7.60211E-2 5.51151E-2 9.22386E-2 1.20968E-1 5.19223E-2 1.93941E-2 4.92407E-2 1.17415E-1 7.75329E-2 1.36141E-1 1.9795E-1 2.95316E-1 3.06534E-1 2.97846E-1 2.50077E-1 2.69571E-1 3.28968E-1 3.84955E-1 4.31332E-1 4.19517E-1 3.85123E-1 4.35878E-1 3.9178E-1 2.75518E-1 1.9225E-1 2.02787E-1 3.72127E-1 4.42801E-1 3.98441E-1 3.6681E-1 1.98366E-1 8.52655E-2 1.09655E-1 3.03918E-1 3.23436E-1 2.38072E-1 1.47755E-1 6.88293E-2 3.5886E-2 3.62451E-2 2.94428E-2 3.64727E-2 5.67139E-2 6.74373E-2 7.7457E-2 8.11426E-2 9.11352E-2 5.90693E-2 6.78606E-2 5.93427E-2 6.13276E-2 7.56338E-2 9.92821E-2 2.46201E-1 3.91962E-1 4.5792E-1 4.55102E-1 4.45369E-1 4.42961E-1 4.21035E-1 3.50558E-1 3.98333E-1 4.1474E-1 3.9577E-1 3.0785E-1 1.01562E-1 9.02715E-2 1.14489E-1 1.43124E-1 1.26013E-1 9.00313E-2 6.41076E-2 4.48962E-2 1.50534E-2 2.00223E-3 2.11957E-3 2.5239E-3 3.46263E-3 3.52552E-3 4.20965E-3 2.85827E-3 4.54236E-3 1.5682E-2 -9999 -9999 -9999 -9999 -9999 -9999 -9999 -9999 -9999 -9999 -9999 -9999 -9999 -9999 -9999 -9999 -9999 -9999 -9999 -9999 -9999 -9999 -9999 -9999 -9999 -9999 -9999 -9999 -9999 -9999 -9999 -9999 -9999 -9999 -9999 -9999 -9999 -9999 -9999 -9999 -9999 -9999 -9999 -9999 -9999 -9999 -9999 -9999
-9999 -9999 -9999 -9999 -9999 -9999 -9999 -9999 -9999 -9999 -9999 -9999 -9999 -9999 -9999 -9999 -9999 -9999 -9999 -9999 -9999 -9999 -9999 -9999 -9999 -9999 -9999 -9999 -9999 -9999 -9999 -9999 -9999 -9999 -9999 -9999 -9999 -9999 -9999 6.4322E-2 4.48694E-2 5.88209E-2 1.01395E-1 2.40226E-2 2.83229E-2 4.70642E-2 9.8207E-2 6.11637E-2 1.23247E-1 1.98681E-1 2.30718E-1 2.86098E-1 3.30953E-1 3.76203E-1 3.71986E-1 3.57147E-1 3.97787E-1 3.91078E-1 4.1803E-1 4.23505E-1 4.19545E-1 4.2325E-1 3.50824E-1 2.79345E-1 3.99273E-1 4.43809E-1 4.80832E-1 4.62334E-1 4.50208E-1 2.16632E-1 1.40403E-1 1.76752E-1 3.73606E-1 4.1674E-1 2.94525E-1 1.7458E-1 7.55897E-2 4.29092E-2 5.4035E-2 3.07851E-2 2.63199E-2 6.90247E-2 7.84411E-2 6.98155E-2 5.59873E-2 4.14019E-2 4.20491E-2 4.58414E-2 3.9126E-2 5.52005E-2 7.52274E-2 1.34142E-1 2.5836E-1 3.93518E-1 4.4313E-1 4.34204E-1 4.4721E-1 4.59219E-1 4.21322E-1 3.41171E-1 3.89404E-1 4.29697E-1 4.28373E-1 3.36272E-1 2.47505E-1 1.58363E-1 1.26357E-1 1.41305E-1 1.10304E-1 9.61702E-2 6.73076E-2 2.98216E-2 1.01064E-2 8.93916E-3 6.99306E-3 1.53707E-3 1.96831E-3 1.95611E-3 2.16115E-3 3.39254E-3 5.7051E-3 -9999 -9999 -9999 -9999 -9999 -9999 -9999 -9999 -9999 -9999 -9999 -9999 -9999 -9999 -9999 -9999 -9999 -9999 -9999 -9999 -9999 -9999 -9999 -9999 -9999 -9999 -9999 -9999 -9999 -9999 -9999 -9999 -9999 -9999 -9999 -9999 -9999 -9999 -9999 -9999 -9999 -9999 -9999 -9999 -9999 -9999 -9999 -9999 -9999
-9999 -9999 -9999 -9999 -9999 -9999 -9999 -9999 -9999 -9999 -9999 -9999 -9999 -9999 -9999 -9999 -9999 -9999 -9999 -9999 -9999 -9999 -9999 -9999 -9999 -9999 -9999 -9999 -9999 -9999 -9999 -9999 -9999 -9999 -9999 -9999 -9999 -9999 -9999 5.77401E-2 3.82288E-2 8.42215E-2 9.73706E-2 1.87779E-2 1.91104E-2 8.89446E-2 7.59829E-2 5.96504E-2 7.30997E-2 1.52736E-1 1.51861E-1 1.88813E-1 2.35877E-1 3.20048E-1 3.89102E-1 4.17639E-1 4.12547E-1 4.02449E-1 3.82553E-1 3.96369E-1 3.99639E-1 4.35858E-1 4.34556E-1 4.38203E-1 4.38454E-1 4.80732E-1 5.0133E-1 5.03314E-1 4.32842E-1 3.21844E-1 2.7496E-1 3.31952E-1 3.59039E-1 4.06515E-1 4.06677E-1 3.4887E-1 2.27199E-1 7.4799E-2 6.96849E-2 5.04052E-2 2.76435E-2 4.4352E-2 6.20294E-2 6.76292E-2 8.34728E-2 6.39776E-2 4.43708E-2 4.25898E-2 5.44673E-2 6.61137E-2 9.02607E-2 1.57667E-1 1.8354E-1 2.05257E-1 2.58557E-1 3.00091E-1 3.4166E-1 3.80304E-1 3.25339E-1 2.55958E-1 3.15306E-1 3.70022E-1 3.698E-1 3.58273E-1 3.545E-1 2.84682E-1 1.93528E-1 1.15604E-1 5.73163E-2 6.12783E-2 5.60031E-2 4.51467E-2 2.23846E-2 2.24215E-2 7.11719E-3 1.28426E-3 1.32104E-3 2.05684E-3 1.81959E-3 1.03658E-2 1.03275E-2 -9999 -9999 -9999 -9999 -9999 -9999 -9999 -9999 -9999 -9999 -9999 -9999 -9999 -9999 -9999 -9999 -9999 -9999 -9999 -9999 -9999 -9999 -9999 -9999 -9999 -9999 -9999 -9999 -9999 -9999 -9999 -9999 -9999 -9999 -9999 -9999 -9999 -9999 -9999 -9999 -9999 -9999 -9999 -9999 -9999 -9999 -9999 -9999 -9999
-9999 -9999 -9999 -9999 -9999 -9999 -9999 -9999 -9999 -9999 -9999 -9999 -9999 -9999 -9999 -9999 -9999 -9999 -9999 -9999 -9999 -9999 -9999 -9999 -9999 -9999 -9999 -9999 -9999 -9999 -9999 -9999 -9999 -9999 -9999 -9999 -9999 -9999 -9999 6.58505E-2 4.07899E-2 6.77494E-2 7.41963E-2 1.87655E-2 3.96827E-2 8.67211E-2 5.29442E-2 4.21387E-2 4.80194E-2 5.93401E-2 8.73886E-2 7.79053E-2 1.02399E-1 1.3969E-1 2.12752E-1 2.82994E-1 4.22699E-1 3.9698E-1 3.91991E-1 3.9931E-1 3.78487E-1 3.70976E-1 3.49885E-1 3.73917E-1 4.4842E-1 4.07838E-1 4.46954E-1 4.47033E-1 4.05518E-1 3.98783E-1 3.93237E-1 3.28607E-1 3.55358E-1 4.02126E-1 4.43978E-1 3.89025E-1 3.17171E-1 2.3988E-1 1.78777E-1 1.25438E-1 4.4322E-2 3.42551E-2 3.44295E-2 4.05481E-2 4.66227E-2 4.43466E-2 3.76377E-2 4.34686E-2 8.01339E-2 1.03357E-1 8.21071E-2 1.02697E-1 9.36889E-2 9.55697E-2 1.27757E-1 1.89314E-1 2.15907E-1 2.22062E-1 2.31071E-1 2.06919E-1 2.73593E-1 2.8071E-1 2.52141E-1 2.9607E-1 4.10657E-1 3.3628E-1 1.9219E-1 1.58911E-1 5.60275E-2 2.851E-2 5.42639E-2 6.09186E-2 3.10486E-2 1.08298E-2 4.57149E-3 9.36757E-4 1.12103E-3 1.84571E-3 2.06556E-3 8.10664E-3 -9999 -9999 -9999 -9999 -9999 -9999 -9999 -9999 -9999 -9999 -9999 -9999 -9999 -9999 -9999 -9999 -9999 -9999 -9999 -9999 -9999 -9999 -9999 -9999 -9999 -9999 -9999 -9999 -9999 -9999 -9999 -9999 -9999 -9999 -9999 -9999 -9999 -9999 -9999 -9999 -9999 -9999 -9999 -9999 -9999 -9999 -9999 -9999 -9999 -9999
-9999 -9999 -9999 -9999 -9999 -9999 -9999 -9999 -9999 -9999 -9999 -9999 -9999 -9999 -9999 -9999 -9999 -9999 -9999 -9999 -9999 -9999 -9999 -9999 -9999 -9999 -9999 -9999 -9999 -9999 -9999 -9999 -9999 -9999 -9999 -9999 -9999 -9999 -9999 4.3759E-2 5.81366E-2 4.19712E-2 4.30988E-2 3.73553E-2 1.21821E-1 5.29262E-2 3.58564E-2 3.46971E-2 6.71936E-2 7.0275E-2 9.98733E-2 1.11678E-1 1.04998E-1 1.26927E-1 1.85826E-1 2.47393E-1 3.82708E-1 3.74343E-1 3.82272E-1 4.0187E-1 3.92383E-1 3.75611E-1 3.51545E-1 3.15173E-1 3.0723E-1 3.08488E-1 2.93034E-1 3.75836E-1 3.85386E-1 3.72091E-1 3.30869E-1 3.46027E-1 3.41426E-1 3.77967E-1 4.03494E-1 3.49023E-1 3.38059E-1 3.28067E-1 2.61998E-1 1.92334E-1 1.05504E-1 5.89589E-2 2.66121E-2 2.75233E-2 2.45999E-2 2.02093E-2 1.81089E-2 3.20982E-2 7.86863E-2 9.3124E-2 1.0128E-1 1.07658E-1 1.2495E-1 1.02153E-1 1.29876E-1 2.20596E-1 2.39669E-1 1.84987E-1 1.58724E-1 2.02515E-1 2.535E-1 2.5547E-1 2.81009E-1 2.99412E-1 3.32318E-1 3.21737E-1 1.79846E-1 1.26926E-1 9.5847E-2 4.25652E-2 3.18393E-2 4.84475E-2 9.85763E-3 7.50193E-3 1.39248E-3 7.53693E-4 1.27236E-3 1.40405E-3 2.38649E-3 -9999 -9999 -9999 -9999 -9999 -9999 -9999 -9999 -9999 -9999 -9999 -9999 -9999 -9999 -9999 -9999 -9999 -9999 -9999 -9999 -9999 -9999 -9999 -9999 -9999 -9999 -9999 -9999 -9999 -9999 -9999 -9999 -9999 -9999 -9999 -9999 -9999 -9999 -9999 -9999 -9999 -9999 -9999 -9999 -9999 -9999 -9999 -9999 -9999 -9999 -9999
-9999 -9999 -9999 -9999 -9999 -9999 -9999 -9999 -9999 -9999 -9999 -9999 -9999 -9999 -9999 -9999 -9999 -9999 -9999 -9999 -9999 -9999 -9999 -9999 -9999 -9999 -9999 -9999 -9999 -9999 -9999 -9999 -9999 -9999 -9999 -9999 -9999 -9999 -9999 -9999 5.18017E-2 5.42119E-2 6.53678E-2 9.77953E-2 1.51157E-1 7.61534E-2 9.26767E-2 4.40209E-2 7.62051E-2 2.14354E-1 2.20918E-1 2.23194E-1 1.98835E-1 2.04326E-1 2.14861E-1 2.66438E-1 3.08005E-1 3.26226E-1 3.65851E-1 3.77393E-1 3.95617E-1 3.492E-1 4.01661E-1 3.68695E-1 3.94686E-1 2.99989E-1 2.62871E-1 2.6448E-1 2.78252E-1 3.14E-1 3.31339E-1 3.38149E-1 3.14958E-1 3.11888E-1 3.56554E-1 3.83447E-1 3.53208E-1 2.85348E-1 2.02543E-1 1.37726E-1 1.31932E-1 1.06737E-1 5.71871E-2 3.28905E-2 3.05417E-2 1.8299E-2 1.70631E-2 2.90519E-2 5.0432E-2 7.24572E-2 6.95021E-2 8.53461E-2 8.80164E-2 9.35861E-2 1.60101E-1 2.56694E-1 2.85685E-1 1.70484E-1 1.61299E-1 2.21699E-1 2.56351E-1 2.94809E-1 2.86605E-1 2.91055E-1 3.21644E-1 3.19344E-1 2.41202E-1 1.18919E-1 9.85737E-2 5.54983E-2 2.15241E-2 2.33208E-2 2.52683E-3 1.1788E-3 1.06441E-3 9.86959E-4 1.58838E-3 3.49513E-3 9.81079E-3 -9999 -9999 -9999 -9999 -9999 -9999 -9999 -9999 -9999 -9999 -9999 -9999 -9999 -9999 -9999 -9999 -9999 -9999 -9999 -9999 -9999 -9999 -9999 -9999 -9999 -9999 -9999 -9999 -9999 -9999 -9999 -9999 -9999 -9999 -9999 -9999 -9999 -9999 -9999 -9999 -9999 -9999 -9999 -9999 -9999 -9999 -9999 -9999 -9999 -9999 -9999
-9999 -9999 -9999 -9999 -9999 -9999 -9999 -9999 -9999 -9999 -9999 -9999 -9999 -9999 -9999 -9999 -9999 -9999 -9999 -9999 -9999 -9999 -9999 -9999 -9999 -9999 -9999 -9999 -9999 -9999 -9999 -9999 -9999 -9999 -9999 -9999 -9999 -9999 -9999 -9999 -9999 7.91824E-2 1.01645E-1 1.72786E-1 8.19732E-2 6.56805E-2 9.11264E-2 6.46649E-2 1.21779E-1 2.89395E-1 3.11235E-1 2.39106E-1 2.4549E-1 2.67535E-1 2.52554E-1 2.53012E-1 3.18246E-1 3.75273E-1 3.93301E-1 4.46801E-1 4.00504E-1 4.05893E-1 4.08369E-1 3.83794E-1 3.72922E-1 2.55392E-1 2.54998E-1 2.44124E-1 2.49624E-1 2.91404E-1 3.40319E-1 3.21707E-1 3.13586E-1 3.10861E-1 3.87034E-1 4.04011E-1 3.41579E-1 2.48075E-1 1.97079E-1 1.5044E-1 1.51348E-1 1.33062E-1 1.48328E-1 8.29755E-2 4.76935E-2 2.01435E-2 1.53628E-2 2.4276E-2 4.44012E-2 6.42239E-2 7.08427E-2 6.46418E-2 9.61084E-2 1.74022E-1 1.7914E-1 2.65588E-1 3.14168E-1 2.11296E-1 1.69405E-1 2.31581E-1 2.76287E-1 3.08692E-1 2.85727E-1 3.28752E-1 3.22905E-1 2.93072E-1 2.65572E-1 1.5109E-1 1.01742E-1 6.84987E-2 2.47702E-2 8.65631E-3 3.2703E-3 1.22959E-3 5.37519E-4 9.63749E-4 1.69221E-3 -9999 -9999 -9999 -9999 -9999 -9999 -9999 -9999 -9999 -9999 -9999 -9999 -9999 -9999 -9999 -9999 -9999 -9999 -9999 -9999 -9999 -9999 -9999 -9999 -9999 -9999 -9999 -9999 -9999 -9999 -9999 -9999 -9999 -9999 -9999 -9999 -9999 -9999 -9999 -9999 -9999 -9999 -9999 -9999 -9999 -9999 -9999 -9999 -9999 -9999 -9999 -9999 -9999
-9999 -9999 -9999 -9999 -9999 -9999 -9999 -9999 -9999 -9999 -9999 -9999 -9999 -9999 -9999 -9999 -9999 -9999 -9999 -9999 -9999 -9999 -9999 -9999 -9999 -9999 -9999 -9999 -9999 -9999 -9999 -9999 -9999 -9999 -9999 -9999 -9999 -9999 -9999 -9999 -9999 1.16938E-1 1.74076E-1 1.33018E-1 5.0223E-2 1.20279E-1 1.04565E-1 9.23276E-2 1.60697E-1 2.80698E-1 2.68466E-1 1.42401E-1 1.38251E-1 1.2257E-1 1.23544E-1 1.49206E-1 1.74291E-1 2.21758E-1 2.75781E-1 3.70506E-1 3.67411E-1 3.37571E-1 3.72092E-1 3.41985E-1 3.46817E-1 2.92986E-1 3.22648E-1 2.57217E-1 2.35868E-1 2.4591E-1 2.5554E-1 3.00894E-1 3.33521E-1 2.92131E-1 3.01802E-1 3.09034E-1 2.92024E-1 2.6562E-1 2.10516E-1 1.40454E-1 1.49261E-1 1.81777E-1 1.73943E-1 1.77243E-1 1.22617E-1 2.76301E-2 1.63914E-2 2.45719E-2 4.32966E-2 7.51177E-2 7.01741E-2 4.26194E-2 5.27002E-2 9.60016E-2 1.55408E-1 3.07048E-1 2.77006E-1 2.24741E-1 2.0578E-1 2.3909E-1 2.54508E-1 2.65699E-1 2.28438E-1 2.64206E-1 2.6815E-1 2.37899E-1 2.20641E-1 1.11423E-1 6.55011E-2 6.74092E-2 3.66444E-2 2.23437E-2 3.1957E-2 1.07611E-2 -9999 -9999 -9999 -9999 -9999 -9999 -9999 -9999 -9999 -9999 -9999 -9999 -9999 -9999 -9999 -9999 -9999 -9999 -9999 -9999 -9999 -9999 -9999 -9999 -9999 -9999 -9999 -9999 -9999 -9999 -9999 -9999 -9999 -9999 -9999 -9999 -9999 -9999 -9999 -9999 -9999 -9999 -9999 -9999 -9999 -9999 -9999 -9999 -9999 -9999 -9999 -9999 -9999 -9999 -9999 -9999
-9999 -9999 -9999 -9999 -9999 -9999 -9999 -9999 -9999 -9999 -9999 -9999 -9999 -9999 -9999 -9999 -9999 -9999 -9999 -9999 -9999 -9999 -9999 -9999 -9999 -9999 -9999 -9999 -9999 -9999 -9999 -9999 -9999 -9999 -9999 -9999 -9999 -9999 -9999 -9999 -9999 1.61754E-1 1.92195E-1 5.86843E-2 3.71395E-2 9.58262E-2 1.24476E-1 1.20087E-1 1.72943E-1 2.50516E-1 1.95393E-1 1.22906E-1 1.20888E-1 8.29249E-2 8.06571E-2 8.59528E-2 1.00349E-1 1.10123E-1 1.5531E-1 2.13583E-1 2.81892E-1 3.15493E-1 3.26411E-1 3.08283E-1 2.96301E-1 3.3747E-1 3.28085E-1 3.18793E-1 2.7986E-1 2.82439E-1 2.79253E-1 2.76144E-1 2.99437E-1 2.66901E-1 2.38742E-1 2.18603E-1 2.58592E-1 2.85787E-1 2.71242E-1 1.70001E-1 1.42578E-1 1.31621E-1 1.35167E-1 1.48725E-1 1.39995E-1 6.46885E-2 2.35514E-2 1.98733E-2 3.09966E-2 5.13755E-2 6.71689E-2 7.81523E-2 8.34972E-2 1.38225E-1 1.90115E-1 2.45527E-1 2.17293E-1 2.47781E-1 2.58358E-1 2.36635E-1 2.2935E-1 2.61746E-1 2.38408E-1 2.36982E-1 2.24781E-1 1.97338E-1 1.58697E-1 8.37151E-2 4.94832E-2 4.0938E-2 2.67699E-2 2.49136E-2 3.82069E-2 -9999 -9999 -9999 -9999 -9999 -9999 -9999 -9999 -9999 -9999 -9999 -9999 -9999 -9999 -9999 -9999 -9999 -9999 -9999 -9999 -9999 -9999 -9999 -9999 -9999 -9999 -9999 -9999 -9999 -9999 -9999 -9999 -9999 -9999 -9999 -9999 -9999 -9999 -9999 -9999 -9999 -9999 -9999 -9999 -9999 -9999 -9999 -9999 -9999 -9999 -9999 -9999 -9999 -9999 -9999 -9999 -9999
-9999 -9999 -9999 -9999 -9999 -9999 -9999 -9999 -9999 -9999 -9999 -9999 -9999 -9999 -9999 -9999 -9999 -9999 -9999 -9999 -9999 -9999 -9999 -9999 -9999 -9999 -9999 -9999 -9999 -9999 -9999 -9999 -9999 -9999 -9999 -9999 -9999 -9999 -9999 -9999 -9999 1.39717E-1 5.79954E-2 4.20828E-2 2.21201E-2 3.11953E-2 7.97773E-2 1.60155E-1 1.96106E-1 2.1068E-1 1.46072E-1 1.12468E-1 8.61621E-2 9.34569E-2 7.01016E-2 5.96931E-2 6.81308E-2 6.98181E-2 1.02843E-1 1.39034E-1 1.50904E-1 2.3831E-1 3.02133E-1 3.36546E-1 3.1849E-1 3.30187E-1 3.2114E-1 3.02335E-1 3.10193E-1 3.12491E-1 3.01083E-1 2.87355E-1 2.96256E-1 3.09291E-1 2.78431E-1 2.14315E-1 2.59366E-1 2.86791E-1 2.96914E-1 1.88997E-1 1.06369E-1 9.24298E-2 8.04026E-2 9.55879E-2 7.79482E-2 6.98079E-2 3.4493E-2 1.97031E-2 2.52557E-2 4.54168E-2 5.25358E-2 8.67678E-2 1.84273E-1 2.57297E-1 2.61045E-1 2.69676E-1 2.12672E-1 2.33248E-1 2.11119E-1 2.14107E-1 2.09181E-1 1.94798E-1 1.65853E-1 1.43482E-1 1.81247E-1 2.05586E-1 1.80231E-1 7.88027E-2 3.47018E-2 4.69866E-2 4.36368E-2 3.22485E-2 4.57587E-2 -9999 -9999 -9999 -9999 -9999 -9999 -9999 -9999 -9999 -9999 -9999 -9999 -9999 -9999 -9999 -9999 -9999 -9999 -9999 -9999 -9999 -9999 -9999 -9999 -9999 -9999 -9999 -9999 -9999 -9999 -9999 -9999 -9999 -9999 -9999 -9999 -9999 -9999 -9999 -9999 -9999 -9999 -9999 -9999 -9999 -9999 -9999 -9999 -9999 -9999 -9999 -9999 -9999 -9999 -9999 -9999 -9999
-9999 -9999 -9999 -9999 -9999 -9999 -9999 -9999 -9999 -9999 -9999 -9999 -9999 -9999 -9999 -9999 -9999 -9999 -9999 -9999 -9999 -9999 -9999 -9999 -9999 -9999 -9999 -9999 -9999 -9999 -9999 -9999 -9999 -9999 -9999 -9999 -9999 -9999 -9999 -9999 -9999 8.06959E-2 3.90173E-2 9.40327E-2 4.44646E-2 2.72352E-2 9.06624E-2 1.68491E-1 1.88671E-1 1.70373E-1 1.51615E-1 1.17178E-1 7.60462E-2 8.03573E-2 7.27913E-2 5.46909E-2 5.31259E-2 6.70028E-2 1.16406E-1 1.41924E-1 1.82253E-1 2.65197E-1 2.85806E-1 3.24321E-1 3.02828E-1 2.84137E-1 2.89809E-1 3.56741E-1 2.57552E-1 3.13067E-1 2.95968E-1 2.7398E-1 2.84281E-1 2.68084E-1 2.56649E-1 2.52587E-1 2.49967E-1 2.83034E-1 3.15768E-1 2.31673E-1 1.48823E-1 1.31181E-1 5.70542E-2 4.7049E-2 6.77766E-2 6.3209E-2 5.20743E-2 2.56979E-2 1.98059E-2 2.9832E-2 6.3003E-2 1.05811E-1 1.79555E-1 1.8165E-1 2.1936E-1 2.83321E-1 2.65448E-1 2.80436E-1 2.40617E-1 2.09854E-1 1.97063E-1 1.41397E-1 1.33705E-1 1.16334E-1 1.50886E-1 1.99166E-1 1.71468E-1 7.56148E-2 3.90652E-2 3.78753E-2 2.44017E-2 3.18731E-2 -9999 -9999 -9999 -9999 -9999 -9999 -9999 -9999 -9999 -9999 -9999 -9999 -9999 -9999 -9999 -9999 -9999 -9999 -9999 -9999 -9999 -9999 -9999 -9999 -9999 -9999 -9999 -9999 -9999 -9999 -9999 -9999 -9999 -9999 -9999 -9999 -9999 -9999 -9999 -9999 -9999 -9999 -9999 -9999 -9999 -9999 -9999 -9999 -9999 -9999 -9999 -9999 -9999 -9999 -9999 -9999 -9999 -9999
-9999 -9999 -9999 -9999 -9999 -9999 -9999 -9999 -9999 -9999 -9999 -9999 -9999 -9999 -9999 -9999 -9999 -9999 -9999 -9999 -9999 -9999 -9999 -9999 -9999 -9999 -9999 -9999 -9999 -9999 -9999 -9999 -9999 -9999 -9999 -9999 -9999 -9999 -9999 -9999 5.51623E-2 3.41731E-2 2.40454E-2 6.6479E-2 1.11297E-1 6.62358E-2 8.55696E-2 1.59671E-1 1.49608E-1 1.06793E-1 1.35257E-1 1.27357E-1 6.33262E-2 6.26412E-2 6.29402E-2 5.80028E-2 8.03362E-2 1.64879E-1 1.64361E-1 1.63644E-1 1.65951E-1 2.27527E-1 2.89862E-1 3.25603E-1 2.83017E-1 2.28596E-1 2.46165E-1 3.06382E-1 2.43787E-1 2.30871E-1 2.14407E-1 2.31432E-1 2.25072E-1 1.92071E-1 2.14099E-1 2.48534E-1 2.66524E-1 2.56712E-1 2.49409E-1 3.01889E-1 2.97808E-1 2.6677E-1 1.28787E-1 3.74626E-2 3.06107E-2 4.35944E-2 4.16152E-2 3.26403E-2 1.85752E-2 2.53062E-2 4.38661E-2 9.53917E-2 1.54054E-1 1.73726E-1 2.43797E-1 2.91801E-1 3.42399E-1 2.77249E-1 1.83827E-1 1.29462E-1 1.14024E-1 1.31304E-1 1.30585E-1 1.14772E-1 1.33958E-1 2.09077E-1 2.12272E-1 9.9554E-2 4.10667E-2 3.02941E-2 4.53664E-2 -9999 -9999 -9999 -9999 -9999 -9999 -9999 -9999 -9999 -9999 -9999 -9999 -9999 -9999 -9999 -9999 -9999 -9999 -9999 -9999 -9999 -9999 -9999 -9999 -9999 -9999 -9999 -9999 -9999 -9999 -9999 -9999 -9999 -9999 -9999 -9999 -9999 -9999 -9999 -9999 -9999 -9999 -9999 -9999 -9999 -9999 -9999 -9999 -9999 -9999 -9999 -9999 -9999 -9999 -9999 -9999 -9999 -9999 -9999
-9999 -9999 -9999 -9999 -9999 -9999 -9999 -9999 -9999 -9999 -9999 -9999 -9999 -9999 -9999 -9999 -9999 -9999 -9999 -9999 -9999 -9999 -9999 -9999 -9999 -9999 -9999 -9999 -9999 -9999 -9999 -9999 -9999 -9999 -9999 -9999 -9999 -9999 -9999 -9999 6.48892E-2 2.6199E-2 5.39043E-2 1.1572E-1 1.61895E-1 1.4987E-1 1.48579E-1 2.06308E-1 1.25982E-1 5.19756E-2 1.22253E-1 1.57045E-1 8.77889E-2 6.72943E-2 6.55045E-2 5.85471E-2 1.04288E-1 1.46191E-1 1.72434E-1 1.74313E-1 1.90902E-1 2.35861E-1 3.08129E-1 2.4534E-1 1.82267E-1 1.73004E-1 1.63639E-1 2.40829E-1 2.2672E-1 1.67307E-1 1.40189E-1 1.41351E-1 1.60738E-1 1.71483E-1 2.06779E-1 2.32655E-1 2.94415E-1 3.3916E-1 2.44966E-1 1.8151E-1 2.7022E-1 2.84748E-1 2.34431E-1 1.00519E-1 3.07214E-2 2.6803E-2 2.80752E-2 3.74036E-2 3.07397E-2 2.54242E-2 3.33222E-2 9.60626E-2 1.47978E-1 2.03333E-1 2.7148E-1 3.28278E-1 3.44986E-1 2.35166E-1 1.39306E-1 1.13826E-1 9.48784E-2 1.07879E-1 7.8545E-2 8.4739E-2 1.43922E-1 2.52103E-1 1.71941E-1 1.01396E-1 4.69823E-2 4.27757E-2 4.9079E-2 -9999 -9999 -9999 -9999 -9999 -9999 -9999 -9999 -9999 -9999 -9999 -9999 -9999 -9999 -9999 -9999 -9999 -9999 -9999 -9999 -9999 -9999 -9999 -9999 -9999 -9999 -9999 -9999 -9999 -9999 -9999 -9999 -9999 -9999 -9999 -9999 -9999 -9999 -9999 -9999 -9999 -9999 -9999 -9999 -9999 -9999 -9999 -9999 -9999 -9999 -9999 -9999 -9999 -9999 -9999 -9999 -9999 -9999 -9999
-9999 -9999 -9999 -9999 -9999 -9999 -9999 -9999 -9999 -9999 -9999 -9999 -9999 -9999 -9999 -9999 -9999 -9999 -9999 -9999 -9999 -9999 -9999 -9999 -9999 -9999 -9999 -9999 -9999 -9999 -9999 -9999 -9999 -9999 -9999 -9999 -9999 -9999 -9999 -9999 8.53146E-2 2.68449E-2 3.50366E-2 9.36806E-2 1.49564E-1 2.08251E-1 1.98191E-1 2.18803E-1 1.28266E-1 6.44494E-2 1.64791E-1 2.58047E-1 1.61791E-1 1.54447E-1 1.17767E-1 1.0401E-1 1.47218E-1 1.80243E-1 1.87433E-1 1.69048E-1 1.68355E-1 2.19131E-1 2.92993E-1 1.9516E-1 1.68829E-1 1.37907E-1 1.49852E-1 1.78841E-1 1.38025E-1 1.34388E-1 1.21891E-1 1.03297E-1 1.30757E-1 1.84434E-1 2.1109E-1 2.33585E-1 2.74998E-1 3.10546E-1 2.59233E-1 1.33063E-1 1.40359E-1 1.99795E-1 2.88102E-1 2.3034E-1 7.00397E-2 3.40207E-2 2.22249E-2 3.04561E-2 2.80292E-2 2.74331E-2 3.27658E-2 7.66991E-2 1.43395E-1 2.26073E-1 2.71063E-1 3.12604E-1 3.03777E-1 1.93707E-1 9.77239E-2 9.35051E-2 9.7835E-2 9.63281E-2 7.13438E-2 8.37974E-2 1.5623E-1 2.37757E-1 2.16102E-1 1.02531E-1 5.41346E-2 -9999 -9999 -9999 -9999 -9999 -9999 -9999 -9999 -9999 -9999 -9999 -9999 -9999 -9999 -9999 -9999 -9999 -9999 -9999 -9999 -9999 -9999 -9999 -9999 -9999 -9999 -9999 -9999 -9999 -9999 -9999 -9999 -9999 -9999 -9999 -9999 -9999 -9999 -9999 -9999 -9999 -9999 -9999 -9999 -9999 -9999 -9999 -9999 -9999 -9999 -9999 -9999 -9999 -9999 -9999 -9999 -9999 -9999 -9999 -9999 -9999
-9999 -9999 -9999 -9999 -9999 -9999 -9999 -9999 -9999 -9999 -9999 -9999 -9999 -9999 -9999 -9999 -9999 -9999 -9999 -9999 -9999 -9999 -9999 -9999 -9999 -9999 -9999 -9999 -9999 -9999 -9999 -9999 -9999 -9999 -9999 -9999 -9999 -9999 -9999 -9999 7.70139E-2 2.89042E-2 5.71097E-2 8.49749E-2 1.1887E-1 1.85085E-1 1.6389E-1 1.58084E-1 1.08235E-1 5.67023E-2 1.00327E-1 2.35924E-1 2.44244E-1 2.02774E-1 1.31433E-1 1.48886E-1 1.90805E-1 1.87087E-1 1.15987E-1 1.10449E-1 1.1366E-1 1.71817E-1 2.90945E-1 2.3905E-1 1.85741E-1 1.61756E-1 1.59353E-1 1.61196E-1 1.30108E-1 1.4742E-1 1.483E-1 1.358E-1 1.61226E-1 2.52904E-1 2.45358E-1 2.00853E-1 2.0908E-1 2.4393E-1 2.52254E-1 1.3377E-1 9.36292E-2 1.21536E-1 1.85302E-1 2.53914E-1 1.27247E-1 5.59956E-2 1.71831E-2 1.42708E-2 1.33422E-2 2.08784E-2 4.09513E-2 8.14944E-2 1.4278E-1 2.16271E-1 2.35341E-1 3.11858E-1 1.74352E-1 9.08917E-2 7.25469E-2 8.8869E-2 1.1543E-1 1.07272E-1 7.13403E-2 9.71779E-2 1.96206E-1 2.14242E-1 2.05502E-1 9.16377E-2 -9999 -9999 -9999 -9999 -9999 -9999 -9999 -9999 -9999 -9999 -9999 -9999 -9999 -9999 -9999 -9999 -9999 -9999 -9999 -9999 -9999 -9999 -9999 -9999 -9999 -9999 -9999 -9999 -9999 -9999 -9999 -9999 -9999 -9999 -9999 -9999 -9999 -9999 -9999 -9999 -9999 -9999 -9999 -9999 -9999 -9999 -9999 -9999 -9999 -9999 -9999 -9999 -9999 -9999 -9999 -9999 -9999 -9999 -9999 -9999 -9999 -9999
-9999 -9999 -9999 -9999 -9999 -9999 -9999 -9999 -9999 -9999 -9999 -9999 -9999 -9999 -9999 -9999 -9999 -9999 -9999 -9999 -9999 -9999 -9999 -9999 -9999 -9999 -9999 -9999 -9999 -9999 -9999 -9999 -9999 -9999 -9999 -9999 -9999 -9999 -9999 -9999 7.05346E-2 2.22909E-2 5.47374E-2 7.79314E-2 9.25393E-2 1.20478E-1 8.91643E-2 5.72754E-2 5.86007E-2 5.60757E-2 6.40361E-2 1.5945E-1 2.91432E-1 2.32893E-1 1.65579E-1 2.24854E-1 2.51435E-1 1.67613E-1 7.5247E-2 6.69429E-2 8.98197E-2 1.03427E-1 1.65573E-1 2.72061E-1 2.98505E-1 2.04632E-1 1.543E-1 1.40348E-1 1.55871E-1 1.7039E-1 1.79761E-1 2.00497E-1 2.55424E-1 3.04679E-1 2.70063E-1 2.28736E-1 1.82811E-1 1.87957E-1 2.16679E-1 1.78788E-1 1.16183E-1 1.1125E-1 1.32623E-1 2.403E-1 2.1681E-1 9.36073E-2 2.17048E-2 1.41527E-2 1.32613E-2 2.18809E-2 4.46824E-2 9.7823E-2 2.05579E-1 2.5552E-1 2.5226E-1 1.86946E-1 5.92524E-2 4.09295E-2 6.67538E-2 8.51635E-2 1.06009E-1 8.03955E-2 6.08459E-2 1.07693E-1 2.1476E-1 1.60887E-1 1.40317E-1 9.59464E-2 -9999 -9999 -9999 -9999 -9999 -9999 -9999 -9999 -9999 -9999 -9999 -9999 -9999 -9999 -9999 -9999 -9999 -9999 -9999 -9999 -9999 -9999 -9999 -9999 -9999 -9999 -9999 -9999 -9999 -9999 -9999 -9999 -9999 -9999 -9999 -9999 -9999 -9999 -9999 -9999 -9999 -9999 -9999 -9999 -9999 -9999 -9999 -9999 -9999 -9999 -9999 -9999 -9999 -9999 -9999 -9999 -9999 -9999 -9999 -9999 -9999 -9999
-9999 -9999 -9999 -9999 -9999 -9999 -9999 -9999 -9999 -9999 -9999 -9999 -9999 -9999 -9999 -9999 -9999 -9999 -9999 -9999 -9999 -9999 -9999 -9999 -9999 -9999 -9999 -9999 -9999 -9999 -9999 -9999 -9999 -9999 -9999 -9999 -9999 -9999 -9999 -9999 3.837E-2 1.68868E-2 1.89419E-2 2.69984E-2 5.65567E-2 1.02229E-1 8.01441E-2 2.98835E-2 3.14635E-2 4.42999E-2 5.79219E-2 1.4323E-1 1.77891E-1 1.51956E-1 1.79404E-1 2.10741E-1 2.17774E-1 1.10327E-1 4.9225E-2 5.11192E-2 5.19531E-2 6.94509E-2 2.04609E-1 3.6906E-1 3.70745E-1 3.52516E-1 3.31446E-1 2.73926E-1 1.84839E-1 1.70549E-1 1.65384E-1 2.37051E-1 3.00107E-1 3.40745E-1 3.32167E-1 2.77283E-1 1.90125E-1 1.63918E-1 2.00112E-1 2.34757E-1 1.6967E-1 1.3169E-1 1.0637E-1 1.18846E-1 1.06305E-1 6.00225E-2 3.79864E-2 2.25549E-2 1.69351E-2 1.47211E-2 3.2237E-2 7.56724E-2 1.73993E-1 2.51718E-1 1.38595E-1 4.98527E-2 2.86115E-2 4.09264E-2 1.10301E-1 6.7873E-2 4.93856E-2 4.5251E-2 5.05849E-2 1.04957E-1 1.27267E-1 9.6644E-2 8.13628E-2 1.11624E-1 -9999 -9999 -9999 -9999 -9999 -9999 -9999 -9999 -9999 -9999 -9999 -9999 -9999 -9999 -9999 -9999 -9999 -9999 -9999 -9999 -9999 -9999 -9999 -9999 -9999 -9999 -9999 -9999 -9999 -9999 -9999 -9999 -9999 -9999 -9999 -9999 -9999 -9999 -9999 -9999 -9999 -9999 -9999 -9999 -9999 -9999 -9999 -9999 -9999 -9999 -9999 -9999 -9999 -9999 -9999 -9999 -9999 -9999 -9999 -9999 -9999 -9999
-9999 -9999 -9999 -9999 -9999 -9999 -9999 -9999 -9999 -9999 -9999 -9999 -9999 -9999 -9999 -9999 -9999 -9999 -9999 -9999 -9999 -9999 -9999 -9999 -9999 -9999 -9999 -9999 -9999 -9999 -9999 -9999 -9999 -9999 -9999 -9999 -9999 -9999 -9999 -9999 2.96156E-2 1.43698E-2 1.02186E-2 1.58079E-2 3.68068E-2 1.13298E-1 8.57497E-2 3.35124E-2 3.16701E-2 3.11849E-2 3.88718E-2 1.00847E-1 8.43224E-2 8.96774E-2 1.92905E-1 1.94653E-1 1.49749E-1 6.38496E-2 3.3307E-2 3.60605E-2 3.82315E-2 5.50776E-2 2.27944E-1 3.97758E-1 3.82609E-1 4.12371E-1 4.16971E-1 4.25832E-1 2.68222E-1 1.68E-1 1.29518E-1 1.24772E-1 2.23515E-1 2.88575E-1 2.90215E-1 3.12052E-1 2.17752E-1 1.53542E-1 1.98947E-1 2.4434E-1 2.00338E-1 1.78768E-1 1.34512E-1 7.01439E-2 7.17975E-2 7.64968E-2 5.54869E-2 2.35807E-2 2.02333E-2 1.81789E-2 3.41512E-2 7.22803E-2 1.4115E-1 1.66371E-1 4.30338E-2 1.27802E-2 1.56512E-2 3.81069E-2 8.64359E-2 8.09219E-2 4.3046E-2 3.5708E-2 6.10085E-2 1.078E-1 7.67345E-2 4.97693E-2 4.89468E-2 8.82164E-2 -9999 -9999 -9999 -9999 -9999 -9999 -9999 -9999 -9999 -9999 -9999 -9999 -9999 -9999 -9999 -9999 -9999 -9999 -9999 -9999 -9999 -9999 -9999 -9999 -9999 -9999 -9999 -9999 -9999 -9999 -9999 -9999 -9999 -9999 -9999 -9999 -9999 -9999 -9999 -9999 -9999 -9999 -9999 -9999 -9999 -9999 -9999 -9999 -9999 -9999 -9999 -9999 -9999 -9999 -9999 -9999 -9999 -9999 -9999 -9999 -9999 -9999
-9999 -9999 -9999 -9999 -9999 -9999 -9999 -9999 -9999 -9999 -9999 -9999 -9999 -9999 -9999 -9999 -9999 -9999 -9999 -9999 -9999 -9999 -9999 -9999 -9999 -9999 -9999 -9999 -9999 -9999 -9999 -9999 -9999 -9999 -9999 -9999 -9999 -9999 -9999 -9999 -9999 2.6396E-2 9.98513E-3 2.53482E-2 7.12065E-2 1.05874E-1 8.04126E-2 3.92607E-2 3.44018E-2 2.57231E-2 2.20307E-2 4.79198E-2 4.0413E-2 4.98952E-2 1.29834E-1 1.32588E-1 1.1969E-1 9.38294E-2 4.88644E-2 3.20579E-2 3.91507E-2 5.88254E-2 1.33507E-1 3.28533E-1 3.67344E-1 4.00112E-1 4.26739E-1 4.70616E-1 4.32887E-1 3.41754E-1 1.92242E-1 1.46933E-1 2.37808E-1 3.33329E-1 3.56506E-1 2.89235E-1 2.02767E-1 1.16886E-1 1.31081E-1 1.69693E-1 2.33874E-1 2.41978E-1 2.02281E-1 1.15464E-1 9.46999E-2 1.00233E-1 5.54985E-2 1.93248E-2 2.62607E-2 3.28909E-2 2.71886E-2 3.80011E-2 9.70287E-2 1.07735E-1 2.49892E-2 7.32543E-3 1.34589E-2 2.01708E-2 5.76828E-2 1.16403E-1 6.4172E-2 6.72994E-2 9.41581E-2 1.27419E-1 7.81227E-2 3.35028E-2 2.14402E-2 5.77019E-2 1.16516E-1 -9999 -9999 -9999 -9999 -9999 -9999 -9999 -9999 -9999 -9999 -9999 -9999 -9999 -9999 -9999 -9999 -9999 -9999 -9999 -9999 -9999 -9999 -9999 -9999 -9999 -9999 -9999 -9999 -9999 -9999 -9999 -9999 -9999 -9999 -9999 -9999 -9999 -9999 -9999 -9999 -9999 -9999 -9999 -9999 -9999 -9999 -9999 -9999 -9999 -9999 -9999 -9999 -9999 -9999 -9999 -9999 -9999 -9999 -9999 -9999 -9999
-9999 -9999 -9999 -9999 -9999 -9999 -9999 -9999 -9999 -9999 -9999 -9999 -9999 -9999 -9999 -9999 -9999 -9999 -9999 -9999 -9999 -9999 -9999 -9999 -9999 -9999 -9999 -9999 -9999 -9999 -9999 -9999 -9999 -9999 -9999 -9999 -9999 -9999 -9999 -9999 -9999 1.90431E-2 1.0773E-2 2.77943E-2 5.41887E-2 8.03174E-2 5.93993E-2 2.62295E-2 1.9282E-2 2.04947E-2 1.33835E-2 1.39044E-2 1.40443E-2 4.26137E-2 6.85399E-2 6.48731E-2 8.2887E-2 1.2758E-1 6.85667E-2 2.85597E-2 2.84043E-2 4.59408E-2 7.14307E-2 1.80178E-1 3.29938E-1 3.73855E-1 3.95637E-1 4.18281E-1 4.25039E-1 3.63424E-1 3.19025E-1 1.96586E-1 2.45696E-1 3.41534E-1 4.04859E-1 3.30269E-1 1.76594E-1 1.13987E-1 1.16403E-1 1.37412E-1 2.3154E-1 2.51023E-1 2.13975E-1 1.4196E-1 1.42097E-1 8.50807E-2 3.83029E-2 2.73626E-2 4.79201E-2 5.1101E-2 1.90215E-2 1.9729E-2 5.40446E-2 5.46604E-2 1.9529E-2 6.61397E-3 2.02045E-2 1.98254E-2 2.13323E-2 5.96698E-2 4.53041E-2 7.11571E-2 9.31917E-2 9.01861E-2 9.29984E-2 3.69166E-2 1.26019E-2 1.11004E-2 2.22507E-2 2.89957E-2 -9999 -9999 -9999 -9999 -9999 -9999 -9999 -9999 -9999 -9999 -9999 -9999 -9999 -9999 -9999 -9999 -9999 -9999 -9999 -9999 -9999 -9999 -9999 -9999 -9999 -9999 -9999 -9999 -9999 -9999 -9999 -9999 -9999 -9999 -9999 -9999 -9999 -9999 -9999 -9999 -9999 -9999 -9999 -9999 -9999 -9999 -9999 -9999 -9999 -9999 -9999 -9999 -9999 -9999 -9999 -9999 -9999 -9999 -9999 -9999
-9999 -9999 -9999 -9999 -9999 -9999 -9999 -9999 -9999 -9999 -9999 -9999 -9999 -9999 -9999 -9999 -9999 -9999 -9999 -9999 -9999 -9999 -9999 -9999 -9999 -9999 -9999 -9999 -9999 -9999 -9999 -9999 -9999 -9999 -9999 -9999 -9999 -9999 -9999 -9999 -9999 2.56278E-2 1.27619E-2 2.53198E-2 3.94232E-2 4.45087E-2 4.12449E-2 1.46224E-2 1.02912E-2 1.88794E-2 1.15422E-2 8.80146E-3 1.09368E-2 2.49894E-2 2.40519E-2 4.24874E-2 5.48618E-2 7.87304E-2 5.83038E-2 2.31582E-2 2.25358E-2 2.55734E-2 6.68742E-2 1.65463E-1 2.90905E-1 3.81049E-1 3.73701E-1 3.79584E-1 4.221E-1 3.82205E-1 3.25337E-1 2.4508E-1 2.16865E-1 3.14139E-1 3.35205E-1 3.14149E-1 1.86972E-1 1.1533E-1 1.11537E-1 1.30768E-1 1.43011E-1 1.57842E-1 1.30541E-1 5.95348E-2 5.19031E-2 5.67268E-2 5.58493E-2 5.90826E-2 1.02499E-1 8.96696E-2 1.56974E-2 7.00741E-3 1.71638E-2 2.1761E-2 1.14828E-2 9.55771E-3 5.41155E-2 7.01882E-2 2.39186E-2 3.12459E-2 4.15659E-2 6.22644E-2 5.73567E-2 8.81969E-2 1.1588E-1 4.25313E-2 3.0923E-2 1.00463E-2 3.82659E-3 1.14688E-2 -9999 -9999 -9999 -9999 -9999 -9999 -9999 -9999 -9999 -9999 -9999 -9999 -9999 -9999 -9999 -9999 -9999 -9999 -9999 -9999 -9999 -9999 -9999 -9999 -9999 -9999 -9999 -9999 -9999 -9999 -9999 -9999 -9999 -9999 -9999 -9999 -9999 -9999 -9999 -9999 -9999 -9999 -9999 -9999 -9999 -9999 -9999 -9999 -9999 -9999 -9999 -9999 -9999 -9999 -9999 -9999 -9999 -9999 -9999 -9999
-9999 -9999 -9999 -9999 -9999 -9999 -9999 -9999 -9999 -9999 -9999 -9999 -9999 -9999 -9999 -9999 -9999 -9999 -9999 -9999 -9999 -9999 -9999 -9999 -9999 -9999 -9999 -9999 -9999 -9999 -9999 -9999 -9999 -9999 -9999 -9999 -9999 -9999 -9999 -9999 -9999 2.22615E-2 1.14195E-2 1.81143E-2 1.53746E-2 1.29186E-2 1.44925E-2 6.48798E-3 1.13698E-2 2.37539E-2 1.56494E-2 6.53921E-3 9.45401E-3 1.33388E-2 2.75922E-2 3.95966E-2 4.3791E-2 7.2275E-2 8.24827E-2 2.57986E-2 1.75489E-2 1.84443E-2 9.53312E-2 3.17229E-1 3.34516E-1 3.46906E-1 3.47646E-1 3.58108E-1 3.10573E-1 2.97829E-1 2.90011E-1 2.63853E-1 1.80141E-1 2.90658E-1 3.16828E-1 2.97626E-1 1.91869E-1 1.23917E-1 1.42251E-1 1.2032E-1 1.1044E-1 1.10106E-1 7.62503E-2 3.37045E-2 1.62878E-2 1.79268E-2 4.22081E-2 3.07933E-2 2.58157E-2 2.22892E-2 9.47951E-3 5.62187E-3 7.18368E-3 5.78247E-3 9.36189E-3 2.02319E-2 7.36644E-2 1.0539E-1 2.42342E-2 3.52999E-2 7.16762E-2 8.88379E-2 6.15907E-2 1.17759E-1 1.40919E-1 8.30865E-2 5.41038E-2 2.03065E-2 4.15487E-3 1.19529E-3 -9999 -9999 -9999 -9999 -9999 -9999 -9999 -9999 -9999 -9999 -9999 -9999 -9999 -9999 -9999 -9999 -9999 -9999 -9999 -9999 -9999 -9999 -9999 -9999 -9999 -9999 -9999 -9999 -9999 -9999 -9999 -9999 -9999 -9999 -9999 -9999 -9999 -9999 -9999 -9999 -9999 -9999 -9999 -9999 -9999 -9999 -9999 -9999 -9999 -9999 -9999 -9999 -9999 -9999 -9999 -9999 -9999 -9999 -9999 -9999
-9999 -9999 -9999 -9999 -9999 -9999 -9999 -9999 -9999 -9999 -9999 -9999 -9999 -9999 -9999 -9999 -9999 -9999 -9999 -9999 -9999 -9999 -9999 -9999 -9999 -9999 -9999 -9999 -9999 -9999 -9999 -9999 -9999 -9999 -9999 -9999 -9999 -9999 -9999 -9999 -9999 1.99575E-2 9.0547E-3 6.92192E-3 3.92071E-3 3.02503E-3 4.63449E-3 6.308E-3 1.84586E-2 2.77732E-2 3.29314E-2 6.69107E-3 7.97081E-3 1.41557E-2 2.65449E-2 3.81979E-2 6.95509E-2 9.39897E-2 1.00257E-1 3.26106E-2 1.54424E-2 1.82311E-2 1.04212E-1 3.05927E-1 3.38124E-1 2.77021E-1 3.14896E-1 3.55746E-1 2.77932E-1 1.78967E-1 1.92373E-1 2.30083E-1 2.01415E-1 2.4724E-1 3.16492E-1 3.40691E-1 2.46743E-1 1.36377E-1 1.37224E-1 1.17165E-1 9.58816E-2 9.45159E-2 7.2177E-2 4.04099E-2 1.3511E-2 1.16521E-2 1.37238E-2 7.93132E-3 6.55584E-3 8.89056E-3 8.13409E-3 9.58836E-3 1.15865E-2 1.46649E-2 1.44471E-2 1.65993E-2 4.27701E-2 8.95962E-2 3.65927E-2 5.68776E-2 1.13011E-1 6.60609E-2 6.87259E-2 1.28864E-1 1.52811E-1 1.11647E-1 5.14309E-2 2.21207E-2 8.41934E-3 1.01923E-3 3.7149E-4 -9999 -9999 -9999 -9999 -9999 -9999 -9999 -9999 -9999 -9999 -9999 -9999 -9999 -9999 -9999 -9999 -9999 -9999 -9999 -9999 -9999 -9999 -9999 -9999 -9999 -9999 -9999 -9999 -9999 -9999 -9999 -9999 -9999 -9999 -9999 -9999 -9999 -9999 -9999 -9999 -9999 -9999 -9999 -9999 -9999 -9999 -9999 -9999 -9999 -9999 -9999 -9999 -9999 -9999 -9999 -9999 -9999 -9999 -9999
-9999 -9999 -9999 -9999 -9999 -9999 -9999 -9999 -9999 -9999 -9999 -9999 -9999 -9999 -9999 -9999 -9999 -9999 -9999 -9999 -9999 -9999 -9999 -9999 -9999 -9999 -9999 -9999 -9999 -9999 -9999 -9999 -9999 -9999 -9999 -9999 -9999 -9999 -9999 -9999 -9999 1.70006E-2 9.54432E-3 6.27073E-3 3.5237E-3 7.25972E-3 9.11027E-3 2.49545E-2 3.52295E-2 5.13723E-2 6.6967E-2 1.46402E-2 6.0593E-3 1.51696E-2 2.37565E-2 4.75791E-2 7.38874E-2 7.7777E-2 1.01848E-1 5.54854E-2 2.00598E-2 1.74782E-2 8.25571E-2 2.92067E-1 3.28978E-1 3.38307E-1 3.37321E-1 3.58102E-1 3.25498E-1 2.46981E-1 1.51779E-1 1.91032E-1 2.55083E-1 2.66633E-1 2.96092E-1 2.88842E-1 2.652E-1 2.47454E-1 2.12139E-1 1.4316E-1 1.03103E-1 1.05006E-1 7.94627E-2 5.11237E-2 1.76593E-2 8.12707E-3 8.19012E-3 6.52551E-3 4.11019E-3 7.84368E-3 1.83515E-2 1.72297E-2 1.94855E-2 3.44129E-2 4.47481E-2 1.68823E-2 3.5732E-2 8.48613E-2 6.24466E-2 1.09268E-1 9.67804E-2 7.98847E-2 7.9701E-2 1.46496E-1 1.74111E-1 1.02698E-1 4.21175E-2 1.29882E-2 1.64552E-3 1.19256E-3 2.4717E-3 -9999 -9999 -9999 -9999 -9999 -9999 -9999 -9999 -9999 -9999 -9999 -9999 -9999 -9999 -9999 -9999 -9999 -9999 -9999 -9999 -9999 -9999 -9999 -9999 -9999 -9999 -9999 -9999 -9999 -9999 -9999 -9999 -9999 -9999 -9999 -9999 -9999 -9999 -9999 -9999 -9999 -9999 -9999 -9999 -9999 -9999 -9999 -9999 -9999 -9999 -9999 -9999 -9999 -9999 -9999 -9999 -9999 -9999 -9999
-9999 -9999 -9999 -9999 -9999 -9999 -9999 -9999 -9999 -9999 -9999 -9999 -9999 -9999 -9999 -9999 -9999 -9999 -9999 -9999 -9999 -9999 -9999 -9999 -9999 -9999 -9999 -9999 -9999 -9999 -9999 -9999 -9999 -9999 -9999 -9999 -9999 -9999 -9999 -9999 -9999 3.48088E-2 1.52507E-2 1.71292E-2 1.35312E-2 1.04928E-2 1.37439E-2 3.81433E-2 4.8579E-2 9.27901E-2 8.11925E-2 1.44666E-2 5.46286E-3 1.70518E-2 1.48807E-2 2.57593E-2 3.57178E-2 5.29544E-2 6.34531E-2 2.84969E-2 1.47021E-2 1.35619E-2 5.27398E-2 2.109E-1 2.84281E-1 2.82522E-1 3.00791E-1 3.36348E-1 3.57785E-1 3.27318E-1 1.95455E-1 1.68356E-1 2.34396E-1 2.97306E-1 3.34267E-1 3.41565E-1 3.17249E-1 2.49922E-1 1.94912E-1 1.30872E-1 7.31357E-2 8.07226E-2 1.03224E-1 5.08606E-2 2.21289E-2 9.00056E-3 5.98952E-3 5.15424E-3 5.10063E-3 8.49285E-3 1.12167E-2 2.11406E-2 3.57485E-2 6.78548E-2 5.36654E-2 2.58134E-2 4.52077E-2 8.67905E-2 1.02171E-1 1.02791E-1 1.04531E-1 1.06023E-1 9.34483E-2 1.39788E-1 1.48997E-1 9.11682E-2 3.85257E-2 1.21369E-2 5.20147E-3 1.82063E-2 1.64886E-2 -9999 -9999 -9999 -9999 -9999 -9999 -9999 -9999 -9999 -9999 -9999 -9999 -9999 -9999 -9999 -9999 -9999 -9999 -9999 -9999 -9999 -9999 -9999 -9999 -9999 -9999 -9999 -9999 -9999 -9999 -9999 -9999 -9999 -9999 -9999 -9999 -9999 -9999 -9999 -9999 -9999 -9999 -9999 -9999 -9999 -9999 -9999 -9999 -9999 -9999 -9999 -9999 -9999 -9999 -9999 -9999 -9999 -9999 -9999
-9999 -9999 -9999 -9999 -9999 -9999 -9999 -9999 -9999 -9999 -9999 -9999 -9999 -9999 -9999 -9999 -9999 -9999 -9999 -9999 -9999 -9999 -9999 -9999 -9999 -9999 -9999 -9999 -9999 -9999 -9999 -9999 -9999 -9999 -9999 -9999 -9999 -9999 -9999 -9999 -9999 -9999 2.97901E-2 3.02065E-2 1.02631E-2 7.48322E-3 6.41807E-3 1.95316E-2 5.59501E-2 1.16665E-1 7.00954E-2 8.1773E-3 6.63458E-3 1.42859E-2 1.20719E-2 1.89073E-2 2.49634E-2 3.68228E-2 4.85505E-2 2.13538E-2 1.15617E-2 1.29058E-2 3.48782E-2 1.37218E-1 1.83038E-1 1.96315E-1 1.74683E-1 2.78902E-1 3.51347E-1 3.55307E-1 2.41695E-1 1.63306E-1 2.27434E-1 2.45723E-1 2.70874E-1 2.90349E-1 2.80803E-1 1.74405E-1 1.38577E-1 1.0384E-1 7.84626E-2 7.0561E-2 7.61368E-2 7.3738E-2 4.6641E-2 3.08888E-2 9.25793E-3 6.04144E-3 6.48794E-3 7.86623E-3 1.25E-2 2.60724E-2 4.78141E-2 7.51071E-2 6.42926E-2 3.79938E-2 4.31295E-2 6.94433E-2 4.6796E-2 4.97539E-2 5.5665E-2 4.98891E-2 4.54017E-2 6.62657E-2 1.01803E-1 7.16625E-2 3.89858E-2 2.7058E-2 2.86161E-2 1.03179E-2 3.74769E-3 9.21468E-4 1.72821E-4 1.65888E-4 -9999 -9999 -9999 -9999 -9999 -9999 -9999 -9999 -9999 -9999 -9999 -9999 -9999 -9999 -9999 -9999 -9999 -9999 -9999 -9999 -9999 -9999 -9999 -9999 -9999 -9999 -9999 -9999 -9999 -9999 -9999 -9999 -9999 -9999 -9999 -9999 -9999 -9999 -9999 -9999 -9999 -9999 -9999 -9999 -9999 -9999 -9999 -9999 -9999 -9999 -9999 -9999 -9999 -9999 -9999 -9999
-9999 -9999 -9999 -9999 -9999 -9999 -9999 -9999 -9999 -9999 -9999 -9999 -9999 -9999 -9999 -9999 -9999 -9999 -9999 -9999 -9999 -9999 -9999 -9999 -9999 -9999 -9999 -9999 -9999 -9999 -9999 -9999 -9999 -9999 -9999 -9999 -9999 -9999 -9999 -9999 -9999 -9999 3.59751E-2 3.22933E-2 1.49145E-2 8.94521E-3 5.17721E-3 7.73532E-3 8.83283E-2 1.38312E-1 7.54424E-2 1.22449E-2 1.08006E-2 9.36006E-3 9.58643E-3 1.42602E-2 2.1705E-2 3.56251E-2 5.1402E-2 1.53119E-2 8.72914E-3 8.0955E-3 2.00322E-2 7.36245E-2 1.56795E-1 1.27896E-1 1.23902E-1 2.46479E-1 3.20938E-1 3.60516E-1 2.52032E-1 1.86533E-1 2.32716E-1 2.23908E-1 1.8539E-1 1.94287E-1 2.55436E-1 1.80514E-1 1.26679E-1 1.05848E-1 8.04232E-2 7.48513E-2 6.64402E-2 7.93219E-2 4.42193E-2 3.17779E-2 1.08564E-2 6.53646E-3 4.78213E-3 6.47115E-3 1.31229E-2 3.82705E-2 6.96588E-2 9.59393E-2 7.25166E-2 4.69156E-2 3.66871E-2 2.88801E-2 1.91779E-2 3.52279E-2 1.61935E-2 1.67923E-2 2.15412E-2 4.94397E-2 8.05762E-2 5.17989E-2 4.49078E-2 3.3771E-2 9.35331E-3 9.70893E-4 2.15297E-4 1.47063E-4 1.41547E-4 1.33456E-4 8.66011E-5 -9999 -9999 -9999 -9999 -9999 -9999 -9999 -9999 -9999 -9999 -9999 -9999 -9999 -9999 -9999 -9999 -9999 -9999 -9999 -9999 -9999 -9999 -9999 -9999 -9999 -9999 -9999 -9999 -9999 -9999 -9999 -9999 -9999 -9999 -9999 -9999 -9999 -9999 -9999 -9999 -9999 -9999 -9999 -9999 -9999 -9999 -9999 -9999 -9999 -9999 -9999 -9999 -9999 -9999 -9999
-9999 -9999 -9999 -9999 -9999 -9999 -9999 -9999 -9999 -9999 -9999 -9999 -9999 -9999 -9999 -9999 -9999 -9999 -9999 -9999 -9999 -9999 -9999 -9999 -9999 -9999 -9999 -9999 -9999 -9999 -9999 -9999 -9999 -9999 -9999 -9999 -9999 -9999 -9999 -9999 -9999 -9999 5.18906E-2 4.77141E-2 1.84696E-2 1.36145E-2 6.14243E-3 7.98749E-3 1.18398E-1 1.73598E-1 1.00537E-1 1.74044E-2 1.15288E-2 8.80171E-3 9.93124E-3 1.42671E-2 1.74852E-2 3.13995E-2 6.11282E-2 3.73552E-2 1.47588E-2 7.19615E-3 1.66785E-2 8.69411E-2 1.50263E-1 1.19607E-1 1.70019E-1 1.53255E-1 1.85952E-1 2.35436E-1 2.56764E-1 2.56088E-1 3.04858E-1 2.66359E-1 1.4485E-1 1.28304E-1 1.43601E-1 1.24697E-1 1.31569E-1 1.09756E-1 8.15876E-2 4.80089E-2 3.48403E-2 3.45653E-2 3.66001E-2 3.0428E-2 1.32344E-2 6.19982E-3 3.30726E-3 3.07075E-3 9.28358E-3 1.71313E-2 3.28979E-2 4.91886E-2 3.96187E-2 3.6806E-2 1.66017E-2 9.92013E-3 1.161E-2 1.00278E-2 5.83542E-3 8.1119E-3 1.77278E-2 4.0541E-2 5.86681E-2 5.65258E-2 3.67942E-2 1.16352E-2 4.39871E-3 6.03047E-3 2.09612E-3 2.13591E-4 2.75234E-4 -9999 -9999 -9999 -9999 -9999 -9999 -9999 -9999 -9999 -9999 -9999 -9999 -9999 -9999 -9999 -9999 -9999 -9999 -9999 -9999 -9999 -9999 -9999 -9999 -9999 -9999 -9999 -9999 -9999 -9999 -9999 -9999 -9999 -9999 -9999 -9999 -9999 -9999 -9999 -9999 -9999 -9999 -9999 -9999 -9999 -9999 -9999 -9999 -9999 -9999 -9999 -9999 -9999 -9999 -9999 -9999 -9999
-9999 -9999 -9999 -9999 -9999 -9999 -9999 -9999 -9999 -9999 -9999 -9999 -9999 -9999 -9999 -9999 -9999 -9999 -9999 -9999 -9999 -9999 -9999 -9999 -9999 -9999 -9999 -9999 -9999 -9999 -9999 -9999 -9999 -9999 -9999 -9999 -9999 -9999 -9999 -9999 -9999 -9999 4.10259E-2 3.14646E-2 1.82212E-2 2.22316E-2 2.26955E-2 1.64946E-2 5.33699E-2 1.35419E-1 6.91312E-2 1.25872E-2 8.09559E-3 1.38866E-2 1.11956E-2 1.48442E-2 1.25388E-2 1.769E-2 3.79215E-2 4.12976E-2 1.14741E-2 6.1684E-3 1.49671E-2 7.80372E-2 1.54122E-1 1.51069E-1 1.52677E-1 1.74694E-1 1.95987E-1 1.44508E-1 2.07237E-1 2.58878E-1 3.00079E-1 2.51311E-1 1.37158E-1 8.35202E-2 7.23692E-2 1.16381E-1 1.17536E-1 8.31412E-2 8.79989E-2 5.70166E-2 5.12045E-2 2.25072E-2 2.94411E-2 4.17004E-2 2.6384E-2 8.46863E-3 2.44094E-3 2.34681E-3 3.1818E-3 6.46113E-3 1.28416E-2 1.64081E-2 2.11079E-2 1.79339E-2 7.4795E-3 4.42398E-3 1.07331E-2 6.03555E-3 4.9575E-3 9.27049E-3 1.62375E-2 2.88955E-2 2.82395E-2 3.75152E-2 2.8933E-2 1.98962E-2 1.4249E-2 1.31665E-2 1.59379E-3 3.40942E-4 2.58104E-4 1.3524E-4 8.61525E-5 -9999 -9999 -9999 -9999 -9999 -9999 -9999 -9999 -9999 -9999 -9999 -9999 -9999 -9999 -9999 -9999 -9999 -9999 -9999 -9999 -9999 -9999 -9999 -9999 -9999 -9999 -9999 -9999 -9999 -9999 -9999 -9999 -9999 -9999 -9999 -9999 -9999 -9999 -9999 -9999 -9999 -9999 -9999 -9999 -9999 -9999 -9999 -9999 -9999 -9999 -9999 -9999 -9999 -9999 -9999
-9999 -9999 -9999 -9999 -9999 -9999 -9999 -9999 -9999 -9999 -9999 -9999 -9999 -9999 -9999 -9999 -9999 -9999 -9999 -9999 -9999 -9999 -9999 -9999 -9999 -9999 -9999 -9999 -9999 -9999 -9999 -9999 -9999 -9999 -9999 -9999 -9999 -9999 -9999 -9999 -9999 -9999 2.64771E-2 2.94005E-2 1.77433E-2 1.72144E-2 2.68306E-2 1.4443E-2 1.75037E-2 3.42012E-2 2.20304E-2 1.06535E-2 1.0581E-2 8.19519E-3 6.83125E-3 7.97729E-3 8.42795E-3 1.31757E-2 1.90372E-2 2.12161E-2 7.92751E-3 9.50075E-3 1.67027E-2 5.05018E-2 1.43391E-1 1.68321E-1 1.48513E-1 1.50502E-1 1.95342E-1 2.22921E-1 2.52185E-1 2.80292E-1 2.49917E-1 1.77267E-1 1.18615E-1 8.99481E-2 8.18096E-2 8.69014E-2 1.36596E-1 9.57289E-2 8.68779E-2 7.69739E-2 3.82244E-2 1.35536E-2 2.74995E-2 4.67564E-2 4.44204E-2 1.98441E-2 5.66631E-3 2.07561E-3 2.1835E-3 4.96892E-3 6.47722E-3 6.11071E-3 1.13204E-2 1.45111E-2 1.02094E-2 4.0794E-3 9.28382E-3 4.53924E-3 4.76192E-3 8.46928E-3 1.30325E-2 2.24936E-2 4.2891E-2 2.78524E-2 1.33085E-2 2.18724E-2 1.99277E-2 5.57955E-3 1.50096E-3 8.14481E-4 2.03258E-4 1.92796E-4 2.16975E-4 -9999 -9999 -9999 -9999 -9999 -9999 -9999 -9999 -9999 -9999 -9999 -9999 -9999 -9999 -9999 -9999 -9999 -9999 -9999 -9999 -9999 -9999 -9999 -9999 -9999 -9999 -9999 -9999 -9999 -9999 -9999 -9999 -9999 -9999 -9999 -9999 -9999 -9999 -9999 -9999 -9999 -9999 -9999 -9999 -9999 -9999 -9999 -9999 -9999 -9999 -9999 -9999 -9999 -9999 -9999
-9999 -9999 -9999 -9999 -9999 -9999 -9999 -9999 -9999 -9999 -9999 -9999 -9999 -9999 -9999 -9999 -9999 -9999 -9999 -9999 -9999 -9999 -9999 -9999 -9999 -9999 -9999 -9999 -9999 -9999 -9999 -9999 -9999 -9999 -9999 -9999 -9999 -9999 -9999 -9999 -9999 -9999 1.22447E-2 9.65291E-3 1.32769E-2 1.90387E-2 1.43979E-2 7.6104E-3 1.22658E-2 3.73693E-2 3.17014E-2 9.65647E-3 4.60541E-3 4.18537E-3 4.52374E-3 6.32543E-3 8.56789E-3 1.24648E-2 1.17976E-2 9.92314E-3 7.08184E-3 1.74976E-2 2.20681E-2 3.22038E-2 1.07689E-1 1.67487E-1 1.62999E-1 1.51112E-1 2.06012E-1 1.94165E-1 2.44001E-1 3.58779E-1 3.35711E-1 2.52541E-1 1.64258E-1 1.39675E-1 9.25635E-2 5.25239E-2 7.50557E-2 1.07672E-1 9.7402E-2 5.19118E-2 2.51013E-2 1.14835E-2 1.48596E-2 3.36555E-2 4.10498E-2 3.68363E-2 1.1802E-2 3.90078E-3 2.02377E-3 2.47852E-3 3.36958E-3 3.49498E-3 7.46937E-3 1.5705E-2 2.12349E-2 4.76067E-3 4.02732E-3 3.59449E-3 4.2554E-3 5.9907E-3 6.67321E-3 2.41851E-2 4.47973E-2 2.56006E-2 6.22857E-3 4.74629E-3 7.5869E-3 4.86487E-3 1.25338E-3 1.61806E-4 1.50777E-4 2.67415E-4 9.46923E-4 3.91742E-3 -9999 -9999 -9999 -9999 -9999 -9999 -9999 -9999 -9999 -9999 -9999 -9999 -9999 -9999 -9999 -9999 -9999 -9999 -9999 -9999 -9999 -9999 -9999 -9999 -9999 -9999 -9999 -9999 -9999 -9999 -9999 -9999 -9999 -9999 -9999 -9999 -9999 -9999 -9999 -9999 -9999 -9999 -9999 -9999 -9999 -9999 -9999 -9999 -9999 -9999 -9999 -9999 -9999 -9999
-9999 -9999 -9999 -9999 -9999 -9999 -9999 -9999 -9999 -9999 -9999 -9999 -9999 -9999 -9999 -9999 -9999 -9999 -9999 -9999 -9999 -9999 -9999 -9999 -9999 -9999 -9999 -9999 -9999 -9999 -9999 -9999 -9999 -9999 -9999 -9999 -9999 -9999 -9999 -9999 -9999 -9999 -9999 1.26575E-2 1.17217E-2 2.1047E-2 1.06888E-2 8.15024E-3 1.76368E-2 2.25033E-2 2.65114E-2 6.9562E-3 3.56606E-3 3.10109E-3 5.59295E-3 7.74502E-3 9.08023E-3 1.55822E-2 9.97787E-3 7.11431E-3 1.0951E-2 1.68069E-2 1.9185E-2 3.54169E-2 8.12551E-2 1.99141E-1 1.8586E-1 1.73538E-1 1.77291E-1 2.30068E-1 2.69004E-1 3.08681E-1 2.97599E-1 2.67373E-1 1.9539E-1 1.06303E-1 5.39659E-2 2.01232E-2 2.46584E-2 3.79634E-2 4.71914E-2 3.79175E-2 2.21998E-2 8.74946E-3 1.15721E-2 1.76621E-2 3.0177E-2 3.63811E-2 1.5899E-2 6.17566E-3 2.56828E-3 1.24017E-3 3.28417E-3 4.26405E-3 8.25708E-3 1.48357E-2 2.05284E-2 5.83723E-3 4.26316E-3 2.8258E-3 3.8437E-3 3.73742E-3 6.55602E-3 1.75552E-2 1.76473E-2 1.04038E-2 4.04627E-3 1.41482E-3 3.17547E-3 4.37426E-3 5.67237E-4 1.83164E-4 1.57136E-4 2.28143E-4 1.00139E-3 -9999 -9999 -9999 -9999 -9999 -9999 -9999 -9999 -9999 -9999 -9999 -9999 -9999 -9999 -9999 -9999 -9999 -9999 -9999 -9999 -9999 -9999 -9999 -9999 -9999 -9999 -9999 -9999 -9999 -9999 -9999 -9999 -9999 -9999 -9999 -9999 -9999 -9999 -9999 -9999 -9999 -9999 -9999 -9999 -9999 -9999 -9999 -9999 -9999 -9999 -9999 -9999 -9999 -9999 -9999
-9999 -9999 -9999 -9999 -9999 -9999 -9999 -9999 -9999 -9999 -9999 -9999 -9999 -9999 -9999 -9999 -9999 -9999 -9999 -9999 -9999 -9999 -9999 -9999 -9999 -9999 -9999 -9999 -9999 -9999 -9999 -9999 -9999 -9999 -9999 -9999 -9999 -9999 -9999 -9999 -9999 -9999 -9999 1.56204E-2 1.1676E-2 1.48233E-2 1.53657E-2 1.12517E-2 1.88331E-2 5.03812E-2 2.17976E-2 7.35253E-3 4.30056E-3 3.23602E-3 5.42518E-3 6.93472E-3 1.01773E-2 2.08248E-2 1.46077E-2 1.82261E-2 1.69794E-2 1.33028E-2 2.15265E-2 6.62642E-2 1.43482E-1 2.44419E-1 2.27361E-1 1.92622E-1 1.80551E-1 2.26866E-1 2.6632E-1 2.36744E-1 2.00878E-1 1.48469E-1 7.57991E-2 5.00779E-2 2.64995E-2 1.59665E-2 8.46854E-3 6.20059E-3 2.344E-2 1.8975E-2 1.14363E-2 6.04531E-3 5.11802E-3 1.48344E-2 2.4461E-2 3.3476E-2 2.05588E-2 8.16659E-3 2.34862E-3 1.19718E-3 2.451E-3 3.94866E-3 8.79281E-3 1.38908E-2 1.46223E-2 9.06764E-3 1.1389E-2 3.6061E-3 2.51694E-3 3.92404E-3 6.30077E-3 1.07113E-2 5.21893E-3 2.3071E-3 1.10522E-3 8.62004E-4 3.68494E-3 3.12657E-3 4.49795E-4 1.94196E-4 2.82149E-4 6.41512E-4 -9999 -9999 -9999 -9999 -9999 -9999 -9999 -9999 -9999 -9999 -9999 -9999 -9999 -9999 -9999 -9999 -9999 -9999 -9999 -9999 -9999 -9999 -9999 -9999 -9999 -9999 -9999 -9999 -9999 -9999 -9999 -9999 -9999 -9999 -9999 -9999 -9999 -9999 -9999 -9999 -9999 -9999 -9999 -9999 -9999 -9999 -9999 -9999 -9999 -9999 -9999 -9999 -9999 -9999 -9999 -9999
-9999 -9999 -9999 -9999 -9999 -9999 -9999 -9999 -9999 -9999 -9999 -9999 -9999 -9999 -9999 -9999 -9999 -9999 -9999 -9999 -9999 -9999 -9999 -9999 -9999 -9999 -9999 -9999 -9999 -9999 -9999 -9999 -9999 -9999 -9999 -9999 -9999 -9999 -9999 -9999 -9999 -9999 -9999 2.07219E-2 7.75268E-3 6.88746E-3 1.47233E-2 5.57152E-3 1.50628E-2 4.77296E-2 1.27173E-2 5.45816E-3 5.09195E-3 5.12179E-3 9.77294E-3 8.67289E-3 1.714E-2 2.33448E-2 9.60579E-3 2.23379E-2 1.6884E-2 1.30393E-2 4.09308E-2 1.03551E-1 2.51778E-1 2.91676E-1 2.5142E-1 2.05308E-1 1.90491E-1 2.05731E-1 1.56575E-1 1.43666E-1 1.16292E-1 7.47479E-2 3.94036E-2 2.39785E-2 1.29716E-2 7.7849E-3 4.00265E-3 5.64903E-3 2.09402E-2 1.36361E-2 6.78377E-3 4.74614E-3 9.19604E-3 1.44502E-2 1.99488E-2 1.64672E-2 1.28628E-2 5.94488E-3 1.79885E-3 1.26189E-3 1.7118E-3 3.95378E-3 7.77721E-3 9.41191E-3 6.77606E-3 8.78702E-3 1.22283E-2 3.73267E-3 1.78344E-3 2.19648E-3 4.36905E-3 5.51281E-3 5.93567E-3 3.19034E-3 1.1615E-3 5.41612E-4 1.53824E-3 1.53318E-3 2.93664E-4 3.14491E-4 7.00909E-4 -9999 -9999 -9999 -9999 -9999 -9999 -9999 -9999 -9999 -9999 -9999 -9999 -9999 -9999 -9999 -9999 -9999 -9999 -9999 -9999 -9999 -9999 -9999 -9999 -9999 -9999 -9999 -9999 -9999 -9999 -9999 -9999 -9999 -9999 -9999 -9999 -9999 -9999 -9999 -9999 -9999 -9999 -9999 -9999 -9999 -9999 -9999 -9999 -9999 -9999 -9999 -9999 -9999 -9999 -9999 -9999 -9999
-9999 -9999 -9999 -9999 -9999 -9999 -9999 -9999 -9999 -9999 -9999 -9999 -9999 -9999 -9999 -9999 -9999 -9999 -9999 -9999 -9999 -9999 -9999 -9999 -9999 -9999 -9999 -9999 -9999 -9999 -9999 -9999 -9999 -9999 -9999 -9999 -9999 -9999 -9999 -9999 -9999 -9999 -9999 7.34148E-3 6.25589E-3 6.32303E-3 2.201E-3 4.08792E-3 1.67566E-2 1.23316E-2 5.1693E-3 5.23074E-3 1.06803E-2 1.07831E-2 1.02018E-2 7.8885E-3 1.9231E-2 4.8955E-2 1.0889E-2 1.70752E-2 2.60481E-2 1.51891E-2 3.69453E-2 1.01152E-1 2.38502E-1 2.31361E-1 1.95287E-1 1.55002E-1 1.43715E-1 1.7077E-1 1.37888E-1 8.29942E-2 8.66649E-2 8.05565E-2 4.18564E-2 1.49524E-2 7.05168E-3 4.93913E-3 5.6518E-3 1.1727E-2 2.07424E-2 1.13322E-2 7.57633E-3 4.90127E-3 1.04478E-2 1.29373E-2 1.33748E-2 1.20148E-2 6.54476E-3 2.69248E-3 1.15115E-3 1.47789E-3 1.45585E-3 4.73315E-3 7.56478E-3 4.06786E-3 2.5074E-3 8.07552E-3 1.80806E-2 1.04795E-2 1.62818E-3 7.94578E-4 1.2198E-3 2.40196E-3 2.89175E-3 2.34149E-3 9.47937E-4 2.81875E-4 1.03028E-3 2.10171E-3 4.12366E-4 1.34915E-3 -9999 -9999 -9999 -9999 -9999 -9999 -9999 -9999 -9999 -9999 -9999 -9999 -9999 -9999 -9999 -9999 -9999 -9999 -9999 -9999 -9999 -9999 -9999 -9999 -9999 -9999 -9999 -9999 -9999 -9999 -9999 -9999 -9999 -9999 -9999 -9999 -9999 -9999 -9999 -9999 -9999 -9999 -9999 -9999 -9999 -9999 -9999 -9999 -9999 -9999 -9999 -9999 -9999 -9999 -9999 -9999 -9999 -9999
-9999 -9999 -9999 -9999 -9999 -9999 -9999 -9999 -9999 -9999 -9999 -9999 -9999 -9999 -9999 -9999 -9999 -9999 -9999 -9999 -9999 -9999 -9999 -9999 -9999 -9999 -9999 -9999 -9999 -9999 -9999 -9999 -9999 -9999 -9999 -9999 -9999 -9999 -9999 -9999 -9999 -9999 4.52558E-3 3.26638E-3 8.42899E-3 1.84834E-3 2.81209E-3 8.95859E-3 1.04087E-2 9.02111E-3 6.54358E-3 6.41897E-3 1.05069E-2 1.59878E-2 1.16664E-2 7.09835E-3 2.00949E-2 4.2692E-2 7.63527E-3 1.59973E-2 3.96497E-2 2.30273E-2 2.9029E-2 1.07815E-1 2.11257E-1 2.11607E-1 1.93156E-1 1.35165E-1 1.13224E-1 1.34209E-1 1.44458E-1 9.99049E-2 5.64416E-2 6.5054E-2 8.20683E-2 4.80068E-2 2.26279E-2 1.88741E-2 2.49117E-2 2.99315E-2 2.69139E-2 1.27912E-2 8.74158E-3 3.27457E-3 4.55682E-3 1.05036E-2 8.84402E-3 1.01684E-2 7.34013E-3 2.64085E-3 1.36077E-3 1.70122E-3 1.64035E-3 3.75592E-3 3.52091E-3 1.51789E-3 2.88633E-3 1.12008E-2 2.53787E-2 1.10473E-2 2.18141E-3 6.39092E-4 6.12769E-4 8.73872E-4 1.35428E-3 1.9731E-3 5.47504E-4 1.91574E-4 7.86844E-4 1.51934E-3 4.60229E-4 -9999 -9999 -9999 -9999 -9999 -9999 -9999 -9999 -9999 -9999 -9999 -9999 -9999 -9999 -9999 -9999 -9999 -9999 -9999 -9999 -9999 -9999 -9999 -9999 -9999 -9999 -9999 -9999 -9999 -9999 -9999 -9999 -9999 -9999 -9999 -9999 -9999 -9999 -9999 -9999 -9999 -9999 -9999 -9999 -9999 -9999 -9999 -9999 -9999 -9999 -9999 -9999 -9999 -9999 -9999 -9999 -9999 -9999 -9999
-9999 -9999 -9999 -9999 -9999 -9999 -9999 -9999 -9999 -9999 -9999 -9999 -9999 -9999 -9999 -9999 -9999 -9999 -9999 -9999 -9999 -9999 -9999 -9999 -9999 -9999 -9999 -9999 -9999 -9999 -9999 -9999 -9999 -9999 -9999 -9999 -9999 -9999 -9999 -9999 -9999 -9999 2.73673E-3 2.37129E-3 4.32939E-3 1.61556E-3 2.89247E-3 2.72157E-3 2.46285E-3 2.45782E-3 3.56294E-3 8.56958E-3 2.78563E-2 5.45093E-2 2.19422E-2 6.07508E-3 -9999 1.82719E-2 6.25039E-3 2.32497E-2 4.94987E-2 3.24778E-2 3.54475E-2 1.16944E-1 2.04606E-1 2.50363E-1 1.73393E-1 1.18693E-1 1.025E-1 9.06027E-2 1.18006E-1 1.21357E-1 5.84035E-2 3.61985E-2 4.82705E-2 4.70918E-2 4.17765E-2 3.70421E-2 3.60417E-2 1.79315E-2 1.49683E-2 1.29198E-2 9.0517E-3 3.78558E-3 3.18078E-3 6.95409E-3 7.96242E-3 5.66033E-3 5.12181E-3 2.68959E-3 1.36588E-3 1.34358E-3 2.17685E-3 2.5187E-3 1.03896E-3 2.16188E-3 5.98726E-3 1.90946E-2 3.77637E-2 3.03089E-2 1.16752E-2 2.41989E-3 4.64058E-4 4.11114E-4 5.86162E-4 6.81537E-4 2.58335E-4 2.12378E-4 5.40772E-4 2.30218E-3 7.59725E-4 -9999 -9999 -9999 -9999 -9999 -9999 -9999 -9999 -9999 -9999 -9999 -9999 -9999 -9999 -9999 -9999 -9999 -9999 -9999 -9999 -9999 -9999 -9999 -9999 -9999 -9999 -9999 -9999 -9999 -9999 -9999 -9999 -9999 -9999 -9999 -9999 -9999 -9999 -9999 -9999 -9999 -9999 -9999 -9999 -9999 -9999 -9999 -9999 -9999 -9999 -9999 -9999 -9999 -9999 -9999 -9999 -9999 -9999 -9999
-9999 -9999 -9999 -9999 -9999 -9999 -9999 -9999 -9999 -9999 -9999 -9999 -9999 -9999 -9999 -9999 -9999 -9999 -9999 -9999 -9999 -9999 -9999 -9999 -9999 -9999 -9999 -9999 -9999 -9999 -9999 -9999 -9999 -9999 -9999 -9999 -9999 -9999 -9999 -9999 -9999 -9999 1.94782E-3 2.60787E-3 2.20779E-3 1.9023E-3 1.66874E-3 5.49845E-3 2.30581E-3 1.64352E-3 3.11018E-3 1.12918E-2 7.32394E-2 1.30895E-1 -9999 -9999 -9999 3.30882E-3 4.65253E-3 2.67209E-2 4.50226E-2 2.27864E-2 4.30719E-2 1.64715E-1 2.58788E-1 1.58671E-1 1.40008E-1 1.11426E-1 7.76072E-2 7.87955E-2 9.9253E-2 1.60695E-1 1.51012E-1 6.47812E-2 3.43818E-2 1.78031E-2 1.56989E-2 2.41767E-2 2.39872E-2 8.43173E-3 6.73056E-3 1.19558E-2 1.60725E-2 5.3153E-3 3.51207E-3 6.70258E-3 7.18352E-3 7.96665E-3 4.81001E-3 2.24317E-3 1.36378E-3 1.16932E-3 8.11418E-4 1.43907E-3 1.92585E-3 3.94118E-3 1.1647E-2 9.54961E-3 8.10375E-3 8.11082E-3 1.13323E-2 5.94037E-3 8.50265E-4 3.17302E-4 4.71344E-4 4.36928E-4 1.17065E-4 1.94116E-4 3.90532E-4 4.96841E-4 6.43259E-5 -9999 -9999 -9999 -9999 -9999 -9999 -9999 -9999 -9999 -9999 -9999 -9999 -9999 -9999 -9999 -9999 -9999 -9999 -9999 -9999 -9999 -9999 -9999 -9999 -9999 -9999 -9999 -9999 -9999 -9999 -9999 -9999 -9999 -9999 -9999 -9999 -9999 -9999 -9999 -9999 -9999 -9999 -9999 -9999 -9999 -9999 -9999 -9999 -9999 -9999 -9999 -9999 -9999 -9999 -9999 -9999 -9999 -9999 -9999
-9999 -9999 -9999 -9999 -9999 -9999 -9999 -9999 -9999 -9999 -9999 -9999 -9999 -9999 -9999 -9999 -9999 -9999 -9999 -9999 -9999 -9999 -9999 -9999 -9999 -9999 -9999 -9999 -9999 -9999 -9999 -9999 -9999 -9999 -9999 -9999 -9999 -9999 -9999 -9999 -9999 -9999 -9999 5.09642E-3 3.35073E-3 2.61943E-3 3.87043E-3 4.38546E-3 3.34236E-3 5.65688E-3 3.68853E-3 8.04517E-3 4.07997E-2 1.4551E-1 -9999 -9999 -9999 3.67163E-3 6.89389E-3 1.82549E-2 2.14168E-2 2.19876E-2 3.56975E-2 1.45738E-1 1.84122E-1 9.81372E-2 6.26223E-2 7.44665E-2 8.13358E-2 6.21245E-2 6.53641E-2 9.60087E-2 8.21009E-2 6.00699E-2 4.55216E-2 2.72593E-2 1.09456E-2 1.84003E-2 2.47032E-2 1.2878E-2 1.4361E-2 2.41535E-2 2.6E-2 9.11396E-3 2.93125E-3 5.86968E-3 6.24974E-3 6.21732E-3 5.42907E-3 3.4895E-3 1.88508E-3 7.95251E-4 5.53923E-4 1.79226E-3 4.16147E-3 9.83307E-3 2.21934E-2 1.36631E-2 6.02574E-3 2.33582E-3 3.56703E-3 2.21735E-3 3.46058E-4 2.42366E-4 2.6356E-4 1.82664E-4 1.87066E-4 2.26469E-4 1.02825E-4 1.96797E-5 2.07354E-5 2.57054E-5 -9999 -9999 -9999 -9999 -9999 -9999 -9999 -9999 -9999 -9999 -9999 -9999 -9999 -9999 -9999 -9999 -9999 -9999 -9999 -9999 -9999 -9999 -9999 -9999 -9999 -9999 -9999 -9999 -9999 -9999 -9999 -9999 -9999 -9999 -9999 -9999 -9999 -9999 -9999 -9999 -9999 -9999 -9999 -9999 -9999 -9999 -9999 -9999 -9999 -9999 -9999 -9999 -9999 -9999 -9999 -9999 -9999 -9999
-9999 -9999 -9999 -9999 -9999 -9999 -9999 -9999 -9999 -9999 -9999 -9999 -9999 -9999 -9999 -9999 -9999 -9999 -9999 -9999 -9999 -9999 -9999 -9999 -9999 -9999 -9999 -9999 -9999 -9999 -9999 -9999 -9999 -9999 -9999 -9999 -9999 -9999 -9999 -9999 -9999 -9999 -9999 6.10077E-3 5.22998E-3 2.16395E-3 3.22244E-3 3.42309E-3 1.13751E-2 6.00866E-3 6.361E-3 1.28786E-2 2.52808E-2 -9999 -9999 -9999 -9999 -9999 -9999 6.32133E-3 1.10738E-2 1.50286E-2 4.37102E-2 1.84907E-1 2.45944E-1 1.64365E-1 9.39306E-2 3.07468E-2 3.37803E-2 2.44734E-2 3.29227E-2 6.18256E-2 7.47649E-2 5.09555E-2 3.36697E-2 9.488E-3 8.49345E-3 1.79709E-2 1.42027E-2 1.84363E-2 2.71855E-2 3.39237E-2 3.02933E-2 8.46683E-3 1.99755E-3 3.9461E-3 5.50971E-3 3.75329E-3 4.29682E-3 5.92394E-3 2.45425E-3 5.23719E-4 5.5357E-4 1.44821E-3 5.4852E-3 1.42799E-2 1.84047E-2 4.87029E-3 2.34359E-3 1.26261E-3 7.95319E-4 3.45372E-4 1.43514E-4 1.58579E-4 2.52425E-4 2.06748E-4 1.68567E-4 5.48843E-5 1.24668E-5 1.65618E-5 2.91676E-5 -9999 -9999 -9999 -9999 -9999 -9999 -9999 -9999 -9999 -9999 -9999 -9999 -9999 -9999 -9999 -9999 -9999 -9999 -9999 -9999 -9999 -9999 -9999 -9999 -9999 -9999 -9999 -9999 -9999 -9999 -9999 -9999 -9999 -9999 -9999 -9999 -9999 -9999 -9999 -9999 -9999 -9999 -9999 -9999 -9999 -9999 -9999 -9999 -9999 -9999 -9999 -9999 -9999 -9999 -9999 -9999 -9999 -9999 -9999
-9999 -9999 -9999 -9999 -9999 -9999 -9999 -9999 -9999 -9999 -9999 -9999 -9999 -9999 -9999 -9999 -9999 -9999 -9999 -9999 -9999 -9999 -9999 -9999 -9999 -9999 -9999 -9999 -9999 -9999 -9999 -9999 -9999 -9999 -9999 -9999 -9999 -9999 -9999 -9999 -9999 -9999 -9999 3.91088E-3 5.41936E-3 1.57216E-3 2.17267E-3 3.14816E-3 5.45272E-3 2.25675E-3 1.64253E-3 2.54345E-3 5.1702E-3 -9999 -9999 -9999 -9999 -9999 -9999 -9999 1.50847E-2 4.49293E-2 9.94528E-2 2.3744E-1 2.16972E-1 1.92846E-1 1.05563E-1 2.78236E-2 1.49367E-2 1.70037E-2 3.26995E-2 2.87639E-2 2.82992E-2 2.1969E-2 9.70834E-3 4.70536E-3 8.6435E-3 1.41171E-2 1.01519E-2 1.00985E-2 9.36638E-3 1.42336E-2 1.86717E-2 5.55892E-3 1.08269E-3 1.77948E-3 2.90799E-3 4.97301E-3 9.95111E-3 1.40721E-2 2.75275E-3 6.89855E-4 4.92157E-4 1.18867E-3 2.73667E-3 8.68383E-3 1.2026E-2 4.9083E-3 4.99628E-3 3.81003E-3 1.0858E-3 3.5168E-4 1.25457E-4 1.37354E-4 2.19856E-4 1.84962E-4 6.5827E-5 1.72685E-5 1.52819E-5 1.78822E-5 -9999 -9999 -9999 -9999 -9999 -9999 -9999 -9999 -9999 -9999 -9999 -9999 -9999 -9999 -9999 -9999 -9999 -9999 -9999 -9999 -9999 -9999 -9999 -9999 -9999 -9999 -9999 -9999 -9999 -9999 -9999 -9999 -9999 -9999 -9999 -9999 -9999 -9999 -9999 -9999 -9999 -9999 -9999 -9999 -9999 -9999 -9999 -9999 -9999 -9999 -9999 -9999 -9999 -9999 -9999 -9999 -9999 -9999 -9999 -9999
-9999 -9999 -9999 -9999 -9999 -9999 -9999 -9999 -9999 -9999 -9999 -9999 -9999 -9999 -9999 -9999 -9999 -9999 -9999 -9999 -9999 -9999 -9999 -9999 -9999 -9999 -9999 -9999 -9999 -9999 -9999 -9999 -9999 -9999 -9999 -9999 -9999 -9999 -9999 -9999 -9999 -9999 -9999 -9999 8.3106E-3 1.87652E-3 1.02827E-3 3.94856E-3 2.50739E-3 1.96415E-3 2.96571E-3 4.78882E-3 -9999 -9999 -9999 -9999 -9999 -9999 -9999 -9999 -9999 7.69087E-2 1.329E-1 1.54473E-1 9.34777E-2 6.33608E-2 3.18676E-2 1.60924E-2 1.2767E-2 1.4222E-2 2.37424E-2 3.13603E-2 1.98566E-2 1.0944E-2 8.26005E-3 9.38458E-3 1.13707E-2 1.03781E-2 7.40049E-3 5.63807E-3 6.44917E-3 1.0616E-2 9.58411E-3 1.97939E-3 1.0049E-3 1.46259E-3 2.39489E-3 7.35498E-3 1.45234E-2 1.18669E-2 2.04034E-3 4.90978E-4 6.16374E-4 7.52927E-4 1.45632E-3 2.41354E-3 8.85904E-3 3.94287E-3 3.68918E-3 2.8827E-3 2.02379E-3 7.82352E-4 1.17917E-4 1.08259E-4 1.06748E-4 9.20609E-5 4.86897E-5 2.49795E-5 -9999 -9999 -9999 -9999 -9999 -9999 -9999 -9999 -9999 -9999 -9999 -9999 -9999 -9999 -9999 -9999 -9999 -9999 -9999 -9999 -9999 -9999 -9999 -9999 -9999 -9999 -9999 -9999 -9999 -9999 -9999 -9999 -9999 -9999 -9999 -9999 -9999 -9999 -9999 -9999 -9999 -9999 -9999 -9999 -9999 -9999 -9999 -9999 -9999 -9999 -9999 -9999 -9999 -9999 -9999 -9999 -9999 -9999 -9999 -9999 -9999 -9999
-9999 -9999 -9999 -9999 -9999 -9999 -9999 -9999 -9999 -9999 -9999 -9999 -9999 -9999 -9999 -9999 -9999 -9999 -9999 -9999 -9999 -9999 -9999 -9999 -9999 -9999 -9999 -9999 -9999 -9999 -9999 -9999 -9999 -9999 -9999 -9999 -9999 -9999 -9999 -9999 -9999 -9999 -9999 -9999 6.91586E-3 1.65483E-3 2.79071E-3 3.59985E-3 2.91596E-3 5.56949E-3 5.75926E-3 -9999 -9999 -9999 -9999 -9999 -9999 -9999 -9999 -9999 -9999 -9999 -9999 1.13325E-1 9.00494E-2 3.55558E-2 1.45094E-2 1.12058E-2 1.2185E-2 1.40945E-2 1.37057E-2 3.99208E-2 4.0314E-2 2.493E-2 1.67691E-2 1.52461E-2 9.46194E-3 8.03824E-3 8.01043E-3 5.89097E-3 5.78707E-3 6.52497E-3 5.85594E-3 1.29648E-3 1.51985E-3 2.44311E-3 2.75238E-3 4.97826E-3 9.42581E-3 9.16744E-3 1.53512E-3 4.48048E-4 6.72515E-4 5.82313E-4 1.02283E-3 1.55767E-3 5.57026E-3 2.29307E-3 1.02524E-3 6.8044E-4 7.17465E-4 7.25563E-4 5.12828E-4 7.28196E-5 5.98375E-5 4.69897E-5 3.74844E-5 -9999 -9999 -9999 -9999 -9999 -9999 -9999 -9999 -9999 -9999 -9999 -9999 -9999 -9999 -9999 -9999 -9999 -9999 -9999 -9999 -9999 -9999 -9999 -9999 -9999 -9999 -9999 -9999 -9999 -9999 -9999 -9999 -9999 -9999 -9999 -9999 -9999 -9999 -9999 -9999 -9999 -9999 -9999 -9999 -9999 -9999 -9999 -9999 -9999 -9999 -9999 -9999 -9999 -9999 -9999 -9999 -9999 -9999 -9999 -9999 -9999 -9999 -9999
-9999 -9999 -9999 -9999 -9999 -9999 -9999 -9999 -9999 -9999 -9999 -9999 -9999 -9999 -9999 -9999 -9999 -9999 -9999 -9999 -9999 -9999 -9999 -9999 -9999 -9999 -9999 -9999 -9999 -9999 -9999 -9999 -9999 -9999 -9999 -9999 -9999 -9999 -9999 -9999 -9999 -9999 -9999 -9999 3.77337E-3 3.84446E-3 6.56317E-3 2.50355E-3 2.3551E-3 -9999 -9999 -9999 -9999 -9999 -9999 -9999 -9999 -9999 -9999 -9999 -9999 -9999 -9999 3.98976E-2 3.19054E-2 1.70575E-2 1.5583E-2 1.38983E-2 8.29847E-3 1.17159E-2 1.24264E-2 1.76666E-2 1.43593E-2 2.2688E-2 2.2445E-2 1.19252E-2 4.2738E-3 4.74667E-3 6.32611E-3 4.36552E-3 4.67163E-3 7.22962E-3 5.49085E-3 1.5363E-3 2.18687E-3 3.49998E-3 3.45393E-3 2.50428E-3 3.62498E-3 5.1408E-3 1.53144E-3 4.32008E-4 5.20998E-4 3.68023E-4 7.44273E-4 8.40329E-4 2.29311E-3 1.2021E-3 8.91409E-4 4.46859E-4 1.93586E-4 1.53166E-4 1.92503E-4 5.80939E-5 3.1205E-5 3.87785E-5 -9999 -9999 -9999 -9999 -9999 -9999 -9999 -9999 -9999 -9999 -9999 -9999 -9999 -9999 -9999 -9999 -9999 -9999 -9999 -9999 -9999 -9999 -9999 -9999 -9999 -9999 -9999 -9999 -9999 -9999 -9999 -9999 -9999 -9999 -9999 -9999 -9999 -9999 -9999 -9999 -9999 -9999 -9999 -9999 -9999 -9999 -9999 -9999 -9999 -9999 -9999 -9999 -9999 -9999 -9999 -9999 -9999 -9999 -9999 -9999 -9999 -9999 -9999 -9999
-9999 -9999 -9999 -9999 -9999 -9999 -9999 -9999 -9999 -9999 -9999 -9999 -9999 -9999 -9999 -9999 -9999 -9999 -9999 -9999 -9999 -9999 -9999 -9999 -9999 -9999 -9999 -9999 -9999 -9999 -9999 -9999 -9999 -9999 -9999 -9999 -9999 -9999 -9999 -9999 -9999 -9999 -9999 -9999 3.65673E-3 4.47906E-3 7.54096E-3 2.31228E-3 9.76492E-4 -9999 -9999 -9999 -9999 -9999 -9999 -9999 -9999 -9999 -9999 -9999 -9999 -9999 -9999 1.09852E-2 6.63293E-3 3.86172E-3 7.01696E-3 1.1374E-2 4.73625E-3 5.59079E-3 1.4172E-2 1.98097E-2 9.41321E-3 1.77164E-2 2.76623E-2 1.0906E-2 3.49629E-3 4.257E-3 4.0246E-3 3.2113E-3 3.39919E-3 6.9301E-3 3.72383E-3 1.0085E-3 1.52949E-3 2.46457E-3 2.27809E-3 1.65651E-3 2.42913E-3 3.12586E-3 1.49806E-3 5.61784E-4 5.22698E-4 3.37521E-4 4.62432E-4 4.80454E-4 4.32888E-4 8.1866E-4 1.30795E-3 4.69163E-4 8.17778E-5 6.56768E-5 9.2441E-5 6.67477E-5 3.34123E-5 5.02347E-5 -9999 -9999 -9999 -9999 -9999 -9999 -9999 -9999 -9999 -9999 -9999 -9999 -9999 -9999 -9999 -9999 -9999 -9999 -9999 -9999 -9999 -9999 -9999 -9999 -9999 -9999 -9999 -9999 -9999 -9999 -9999 -9999 -9999 -9999 -9999 -9999 -9999 -9999 -9999 -9999 -9999 -9999 -9999 -9999 -9999 -9999 -9999 -9999 -9999 -9999 -9999 -9999 -9999 -9999 -9999 -9999 -9999 -9999 -9999 -9999 -9999 -9999 -9999 -9999
-9999 -9999 -9999 -9999 -9999 -9999 -9999 -9999 -9999 -9999 -9999 -9999 -9999 -9999 -9999 -9999 -9999 -9999 -9999 -9999 -9999 -9999 -9999 -9999 -9999 -9999 -9999 -9999 -9999 -9999 -9999 -9999 -9999 -9999 -9999 -9999 -9999 -9999 -9999 -9999 -9999 -9999 -9999 -9999 2.60475E-3 3.48716E-3 7.02907E-3 5.64668E-3 2.8565E-3 -9999 -9999 -9999 -9999 -9999 -9999 -9999 -9999 -9999 -9999 -9999 -9999 -9999 -9999 -9999 -9999 2.41337E-3 2.26203E-3 4.26325E-3 3.51147E-3 2.46887E-3 6.50778E-3 1.65109E-2 1.26765E-2 2.29686E-2 2.01523E-2 6.2099E-3 3.27445E-3 4.83277E-3 4.1808E-3 2.56817E-3 2.02276E-3 2.91092E-3 2.18898E-3 5.69509E-4 7.38496E-4 1.43255E-3 1.47818E-3 1.84454E-3 3.40615E-3 4.12538E-3 1.46884E-3 4.24651E-4 3.87215E-4 2.89118E-4 2.67169E-4 3.83886E-4 4.23118E-4 6.64019E-4 1.35692E-3 3.46278E-4 6.51138E-5 5.66901E-5 9.35076E-5 7.50546E-5 5.49069E-5 -9999 -9999 -9999 -9999 -9999 -9999 -9999 -9999 -9999 -9999 -9999 -9999 -9999 -9999 -9999 -9999 -9999 -9999 -9999 -9999 -9999 -9999 -9999 -9999 -9999 -9999 -9999 -9999 -9999 -9999 -9999 -9999 -9999 -9999 -9999 -9999 -9999 -9999 -9999 -9999 -9999 -9999 -9999 -9999 -9999 -9999 -9999 -9999 -9999 -9999 -9999 -9999 -9999 -9999 -9999 -9999 -9999 -9999 -9999 -9999 -9999 -9999 -9999 -9999 -9999
-9999 -9999 -9999 -9999 -9999 -9999 -9999 -9999 -9999 -9999 -9999 -9999 -9999 -9999 -9999 -9999 -9999 -9999 -9999 -9999 -9999 -9999 -9999 -9999 -9999 -9999 -9999 -9999 -9999 -9999 -9999 -9999 -9999 -9999 -9999 -9999 -9999 -9999 -9999 -9999 -9999 -9999 -9999 -9999 1.40177E-3 3.99412E-3 6.15331E-3 4.09095E-3 2.25749E-3 2.58089E-3 -9999 -9999 -9999 -9999 -9999 -9999 -9999 -9999 -9999 -9999 -9999 -9999 -9999 -9999 -9999 3.83153E-3 1.85966E-3 2.14904E-3 1.40706E-3 1.79667E-3 3.44206E-3 1.42222E-2 1.77335E-2 1.88764E-2 1.23651E-2 6.90556E-3 2.43832E-3 2.38053E-3 3.347E-3 2.24891E-3 2.07216E-3 2.76964E-3 1.92435E-3 5.59459E-4 5.16715E-4 9.12617E-4 1.35146E-3 3.36642E-3 5.29692E-3 7.26638E-3 1.84823E-3 3.67263E-4 3.0703E-4 2.42015E-4 1.78547E-4 2.89602E-4 5.01891E-4 4.19772E-4 6.4728E-4 3.41734E-4 8.66512E-5 9.4317E-5 8.7533E-5 1.45441E-4 9.97886E-5 -9999 -9999 -9999 -9999 -9999 -9999 -9999 -9999 -9999 -9999 -9999 -9999 -9999 -9999 -9999 -9999 -9999 -9999 -9999 -9999 -9999 -9999 -9999 -9999 -9999 -9999 -9999 -9999 -9999 -9999 -9999 -9999 -9999 -9999 -9999 -9999 -9999 -9999 -9999 -9999 -9999 -9999 -9999 -9999 -9999 -9999 -9999 -9999 -9999 -9999 -9999 -9999 -9999 -9999 -9999 -9999 -9999 -9999 -9999 -9999 -9999 -9999 -9999 -9999 -9999
-9999 -9999 -9999 -9999 -9999 -9999 -9999 -9999 -9999 -9999 -9999 -9999 -9999 -9999 -9999 -9999 -9999 -9999 -9999 -9999 -9999 -9999 -9999 -9999 -9999 -9999 -9999 -9999 -9999 -9999 -9999 -9999 -9999 -9999 -9999 -9999 -9999 -9999 -9999 -9999 -9999 -9999 -9999 -9999 -9999 1.27083E-3 1.86612E-3 3.2173E-3 2.68866E-3 -9999 -9999 -9999 -9999 -9999 -9999 -9999 -9999 -9999 -9999 -9999 -9999 -9999 -9999 -9999 -9999 -9999 3.1998E-3 1.50937E-3 1.43433E-3 2.76811E-3 6.08678E-3 1.71367E-2 1.49375E-2 1.39159E-2 1.29744E-2 1.47024E-2 5.58437E-3 1.55158E-3 2.48377E-3 3.18884E-3 3.22025E-3 2.65833E-3 1.41257E-3 5.06329E-4 4.67527E-4 7.14072E-4 1.32113E-3 2.66474E-3 5.5492E-3 4.23603E-3 1.83644E-3 5.36573E-4 4.47099E-4 3.39054E-4 2.77228E-4 2.48942E-4 2.13894E-4 3.34714E-4 3.82244E-4 3.88603E-4 1.51202E-4 9.53863E-5 1.38903E-4 6.70299E-5 -9999 -9999 -9999 -9999 -9999 -9999 -9999 -9999 -9999 -9999 -9999 -9999 -9999 -9999 -9999 -9999 -9999 -9999 -9999 -9999 -9999 -9999 -9999 -9999 -9999 -9999 -9999 -9999 -9999 -9999 -9999 -9999 -9999 -9999 -9999 -9999 -9999 -9999 -9999 -9999 -9999 -9999 -9999 -9999 -9999 -9999 -9999 -9999 -9999 -9999 -9999 -9999 -9999 -9999 -9999 -9999 -9999 -9999 -9999 -9999 -9999 -9999 -9999 -9999 -9999 -9999
-9999 -9999 -9999 -9999 -9999 -9999 -9999 -9999 -9999 -9999 -9999 -9999 -9999 -9999 -9999 -9999 -9999 -9999 -9999 -9999 -9999 -9999 -9999 -9999 -9999 -9999 -9999 -9999 -9999 -9999 -9999 -9999 -9999 -9999 -9999 -9999 -9999 -9999 -9999 -9999 -9999 -9999 -9999 -9999 -9999 1.17488E-3 1.97359E-3 1.33491E-3 6.11044E-4 -9999 -9999 -9999 -9999 -9999 -9999 -9999 -9999 -9999 -9999 -9999 -9999 -9999 -9999 -9999 -9999 -9999 -9999 -9999 1.40093E-3 2.55654E-3 3.68673E-3 7.51418E-3 7.16965E-3 1.45943E-2 1.4621E-2 8.59132E-3 4.42617E-3 1.16002E-3 1.1772E-3 3.88039E-3 2.47487E-3 2.66986E-3 1.21476E-3 5.76601E-4 4.22337E-4 6.9342E-4 8.01719E-4 8.32019E-4 1.60285E-3 2.37657E-3 2.11546E-3 1.07056E-3 9.90997E-4 5.79478E-4 4.50555E-4 3.21464E-4 1.15161E-4 2.80576E-4 3.84624E-4 5.61443E-4 1.10547E-4 4.03885E-5 4.21263E-5 -9999 -9999 -9999 -9999 -9999 -9999 -9999 -9999 -9999 -9999 -9999 -9999 -9999 -9999 -9999 -9999 -9999 -9999 -9999 -9999 -9999 -9999 -9999 -9999 -9999 -9999 -9999 -9999 -9999 -9999 -9999 -9999 -9999 -9999 -9999 -9999 -9999 -9999 -9999 -9999 -9999 -9999 -9999 -9999 -9999 -9999 -9999 -9999 -9999 -9999 -9999 -9999 -9999 -9999 -9999 -9999 -9999 -9999 -9999 -9999 -9999 -9999 -9999 -9999 -9999 -9999 -9999
-9999 -9999 -9999 -9999 -9999 -9999 -9999 -9999 -9999 -9999 -9999 -9999 -9999 -9999 -9999 -9999 -9999 -9999 -9999 -9999 -9999 -9999 -9999 -9999 -9999 -9999 -9999 -9999 -9999 -9999 -9999 -9999 -9999 -9999 -9999 -9999 -9999 -9999 -9999 -9999 -9999 -9999 -9999 -9999 -9999 -9999 -9999 3.51108E-3 5.56949E-4 3.876E-4 -9999 -9999 -9999 -9999 -9999 -9999 -9999 -9999 -9999 -9999 -9999 -9999 -9999 -9999 -9999 -9999 -9999 2.03545E-3 3.88686E-3 3.12581E-3 2.60431E-3 2.32118E-3 4.38988E-3 7.39777E-3 6.3773E-3 2.9303E-3 1.02543E-3 4.97246E-4 1.20565E-3 1.67403E-3 2.23078E-3 1.97345E-3 1.10259E-3 6.08563E-4 6.47286E-4 8.42132E-4 5.25168E-4 4.68948E-4 6.84018E-4 1.28285E-3 1.57632E-3 1.38031E-3 1.50004E-3 1.07577E-3 7.05181E-4 1.46833E-4 8.13911E-5 1.28361E-4 3.05245E-4 3.10411E-4 9.77427E-5 3.47293E-5 2.4958E-5 -9999 -9999 -9999 -9999 -9999 -9999 -9999 -9999 -9999 -9999 -9999 -9999 -9999 -9999 -9999 -9999 -9999 -9999 -9999 -9999 -9999 -9999 -9999 -9999 -9999 -9999 -9999 -9999 -9999 -9999 -9999 -9999 -9999 -9999 -9999 -9999 -9999 -9999 -9999 -9999 -9999 -9999 -9999 -9999 -9999 -9999 -9999 -9999 -9999 -9999 -9999 -9999 -9999 -9999 -9999 -9999 -9999 -9999 -9999 -9999 -9999 -9999 -9999 -9999 -9999 -9999 -9999
-9999 -9999 -9999 -9999 -9999 -9999 -9999 -9999 -9999 -9999 -9999 -9999 -9999 -9999 -9999 -9999 -9999 -9999 -9999 -9999 -9999 -9999 -9999 -9999 -9999 -9999 -9999 -9999 -9999 -9999 -9999 -9999 -9999 -9999 -9999 -9999 -9999 -9999 -9999 -9999 -9999 -9999 -9999 -9999 -9999 -9999 -9999 1.9217E-3 2.1581E-3 -9999 -9999 -9999 -9999 -9999 -9999 -9999 -9999 -9999 -9999 -9999 -9999 -9999 -9999 -9999 -9999 -9999 -9999 -9999 2.28538E-3 3.31051E-3 1.75281E-3 1.88492E-3 5.63851E-3 3.27352E-3 1.45872E-3 1.01036E-3 6.54869E-4 8.91817E-4 1.29432E-3 1.32719E-3 1.55208E-3 1.75194E-3 9.6646E-4 4.79653E-4 4.56083E-4 6.02172E-4 3.64722E-4 3.927E-4 4.10496E-4 7.27937E-4 1.09098E-3 1.46549E-3 1.36992E-3 9.47431E-4 6.88126E-4 1.18809E-4 3.31559E-5 7.04824E-5 2.1381E-4 2.80027E-4 8.50248E-5 3.54252E-5 2.28217E-5 -9999 -9999 -9999 -9999 -9999 -9999 -9999 -9999 -9999 -9999 -9999 -9999 -9999 -9999 -9999 -9999 -9999 -9999 -9999 -9999 -9999 -9999 -9999 -9999 -9999 -9999 -9999 -9999 -9999 -9999 -9999 -9999 -9999 -9999 -9999 -9999 -9999 -9999 -9999 -9999 -9999 -9999 -9999 -9999 -9999 -9999 -9999 -9999 -9999 -9999 -9999 -9999 -9999 -9999 -9999 -9999 -9999 -9999 -9999 -9999 -9999 -9999 -9999 -9999 -9999 -9999 -9999
-9999 -9999 -9999 -9999 -9999 -9999 -9999 -9999 -9999 -9999 -9999 -9999 -9999 -9999 -9999 -9999 -9999 -9999 -9999 -9999 -9999 -9999 -9999 -9999 -9999 -9999 -9999 -9999 -9999 -9999 -9999 -9999 -9999 -9999 -9999 -9999 -9999 -9999 -9999 -9999 -9999 -9999 -9999 -9999 -9999 -9999 -9999 -9999 1.81776E-3 -9999 -9999 -9999 -9999 -9999 -9999 -9999 -9999 -9999 -9999 -9999 -9999 -9999 -9999 -9999 -9999 -9999 2.63202E-3 5.30802E-4 1.24134E-3 2.28986E-3 2.88581E-3 2.13984E-3 5.7059E-3 3.73085E-3 1.03901E-3 6.25906E-4 5.74104E-4 6.37161E-4 1.03863E-3 2.03326E-3 1.66134E-3 1.4602E-3 1.39719E-3 5.82665E-4 5.81089E-4 7.5077E-4 4.71153E-4 3.73312E-4 4.04956E-4 6.32973E-4 1.10005E-3 1.6961E-3 1.55287E-3 7.21176E-4 3.75738E-4 1.148E-4 2.35093E-5 5.57897E-5 5.91458E-5 7.37825E-5 3.93744E-5 2.90582E-5 2.79745E-5 -9999 -9999 -9999 -9999 -9999 -9999 -9999 -9999 -9999 -9999 -9999 -9999 -9999 -9999 -9999 -9999 -9999 -9999 -9999 -9999 -9999 -9999 -9999 -9999 -9999 -9999 -9999 -9999 -9999 -9999 -9999 -9999 -9999 -9999 -9999 -9999 -9999 -9999 -9999 -9999 -9999 -9999 -9999 -9999 -9999 -9999 -9999 -9999 -9999 -9999 -9999 -9999 -9999 -9999 -9999 -9999 -9999 -9999 -9999 -9999 -9999 -9999 -9999 -9999 -9999 -9999 -9999
-9999 -9999 -9999 -9999 -9999 -9999 -9999 -9999 -9999 -9999 -9999 -9999 -9999 -9999 -9999 -9999 -9999 -9999 -9999 -9999 -9999 -9999 -9999 -9999 -9999 -9999 -9999 -9999 -9999 -9999 -9999 -9999 -9999 -9999 -9999 -9999 -9999 -9999 -9999 -9999 -9999 -9999 -9999 -9999 -9999 -9999 -9999 -9999 -9999 -9999 -9999 -9999 -9999 -9999 -9999 -9999 -9999 -9999 -9999 -9999 -9999 -9999 -9999 -9999 9.45761E-3 6.27996E-3 1.88281E-3 4.67716E-4 8.11782E-4 1.95593E-3 2.81105E-3 1.72042E-3 2.6561E-3 3.22048E-3 1.27983E-3 4.64733E-4 4.42622E-4 5.60002E-4 1.48076E-3 1.85825E-3 3.72438E-3 2.80309E-3 1.02071E-3 5.64422E-4 9.3531E-4 9.09628E-4 8.19196E-4 5.85E-4 4.0353E-4 5.01762E-4 1.2339E-3 2.02739E-3 1.47377E-3 8.91458E-4 5.94624E-4 1.66286E-4 4.35706E-5 3.27406E-5 3.82883E-5 5.88993E-5 4.39092E-5 2.90714E-5 -9999 -9999 -9999 -9999 -9999 -9999 -9999 -9999 -9999 -9999 -9999 -9999 -9999 -9999 -9999 -9999 -9999 -9999 -9999 -9999 -9999 -9999 -9999 -9999 -9999 -9999 -9999 -9999 -9999 -9999 -9999 -9999 -9999 -9999 -9999 -9999 -9999 -9999 -9999 -9999 -9999 -9999 -9999 -9999 -9999 -9999 -9999 -9999 -9999 -9999 -9999 -9999 -9999 -9999 -9999 -9999 -9999 -9999 -9999 -9999 -9999 -9999 -9999 -9999 -9999 -9999 -9999 -9999
-9999 -9999 -9999 -9999 -9999 -9999 -9999 -9999 -9999 -9999 -9999 -9999 -9999 -9999 -9999 -9999 -9999 -9999 -9999 -9999 -9999 -9999 -9999 -9999 -9999 -9999 -9999 -9999 -9999 -9999 -9999 -9999 -9999 -9999 -9999 -9999 -9999 -9999 -9999 -9999 -9999 -9999 -9999 -9999 -9999 -9999 -9999 -9999 -9999 -9999 -9999 -9999 -9999 -9999 -9999 -9999 -9999 -9999 -9999 -9999 -9999 -9999 -9999 -9999 -9999 5.85683E-3 3.07784E-3 8.73917E-4 6.91381E-4 1.96445E-3 2.94484E-3 1.62987E-3 9.61662E-4 1.40225E-3 9.78997E-4 3.50667E-4 2.54224E-4 4.64966E-4 1.21996E-3 1.41653E-3 3.88322E-3 2.0746E-3 4.70123E-4 5.39545E-4 8.69307E-4 9.07416E-4 5.52256E-4 7.34166E-4 6.5506E-4 8.06592E-4 7.90051E-4 6.08009E-4 8.80683E-4 7.21975E-4 4.94816E-4 1.57015E-4 8.26021E-5 5.79805E-5 3.66436E-5 5.56977E-5 7.04726E-5 -9999 -9999 -9999 -9999 -9999 -9999 -9999 -9999 -9999 -9999 -9999 -9999 -9999 -9999 -9999 -9999 -9999 -9999 -9999 -9999 -9999 -9999 -9999 -9999 -9999 -9999 -9999 -9999 -9999 -9999 -9999 -9999 -9999 -9999 -9999 -9999 -9999 -9999 -9999 -9999 -9999 -9999 -9999 -9999 -9999 -9999 -9999 -9999 -9999 -9999 -9999 -9999 -9999 -9999 -9999 -9999 -9999 -9999 -9999 -9999 -9999 -9999 -9999 -9999 -9999 -9999 -9999 -9999 -9999
-9999 -9999 -9999 -9999 -9999 -9999 -9999 -9999 -9999 -9999 -9999 -9999 -9999 -9999 -9999 -9999 -9999 -9999 -9999 -9999 -9999 -9999 -9999 -9999 -9999 -9999 -9999 -9999 -9999 -9999 -9999 -9999 -9999 -9999 -9999 -9999 -9999 -9999 -9999 -9999 -9999 -9999 -9999 -9999 -9999 -9999 -9999 -9999 -9999 -9999 -9999 -9999 -9999 -9999 -9999 -9999 -9999 -9999 -9999 -9999 -9999 -9999 -9999 -9999 -9999 8.07482E-3 6.69784E-3 2.83069E-3 6.1582E-4 1.08968E-3 1.79824E-3 1.98452E-3 1.61227E-3 1.07699E-3 5.78005E-4 2.33717E-4 1.76617E-4 6.3102E-4 6.7756E-4 9.01802E-4 1.3342E-3 1.03749E-3 3.36914E-4 3.90707E-4 3.29892E-4 2.28167E-4 2.80327E-4 4.98007E-4 9.45505E-4 1.09852E-3 5.49158E-4 2.69502E-4 2.76005E-4 2.78227E-4 2.73005E-4 2.60147E-4 1.34267E-4 6.9643E-5 5.46459E-5 5.30497E-5 -9999 -9999 -9999 -9999 -9999 -9999 -9999 -9999 -9999 -9999 -9999 -9999 -9999 -9999 -9999 -9999 -9999 -9999 -9999 -9999 -9999 -9999 -9999 -9999 -9999 -9999 -9999 -9999 -9999 -9999 -9999 -9999 -9999 -9999 -9999 -9999 -9999 -9999 -9999 -9999 -9999 -9999 -9999 -9999 -9999 -9999 -9999 -9999 -9999 -9999 -9999 -9999 -9999 -9999 -9999 -9999 -9999 -9999 -9999 -9999 -9999 -9999 -9999 -9999 -9999 -9999 -9999 -9999 -9999 -9999
-9999 -9999 -9999 -9999 -9999 -9999 -9999 -9999 -9999 -9999 -9999 -9999 -9999 -9999 -9999 -9999 -9999 -9999 -9999 -9999 -9999 -9999 -9999 -9999 -9999 -9999 -9999 -9999 -9999 -9999 -9999 -9999 -9999 -9999 -9999 -9999 -9999 -9999 -9999 -9999 -9999 -9999 -9999 -9999 -9999 -9999 -9999 -9999 -9999 -9999 -9999 -9999 -9999 -9999 -9999 -9999 -9999 -9999 -9999 -9999 -9999 -9999 -9999 -9999 -9999 -9999 2.76621E-3 1.65542E-3 5.3391E-4 4.83829E-4 7.08241E-4 8.46998E-4 1.09881E-3 8.89119E-4 3.37185E-4 1.8026E-4 2.13273E-4 6.83857E-4 6.67098E-4 5.32656E-4 3.91225E-4 4.67964E-4 3.95562E-4 3.42153E-4 2.67994E-4 1.6234E-4 2.2101E-4 2.70634E-4 5.81467E-4 6.9561E-4 4.11231E-4 2.79878E-4 2.34585E-4 1.89526E-4 1.49687E-4 1.79295E-4 1.39453E-4 5.36673E-5 7.52662E-5 -9999 -9999 -9999 -9999 -9999 -9999 -9999 -9999 -9999 -9999 -9999 -9999 -9999 -9999 -9999 -9999 -9999 -9999 -9999 -9999 -9999 -9999 -9999 -9999 -9999 -9999 -9999 -9999 -9999 -9999 -9999 -9999 -9999 -9999 -9999 -9999 -9999 -9999 -9999 -9999 -9999 -9999 -9999 -9999 -9999 -9999 -9999 -9999 -9999 -9999 -9999 -9999 -9999 -9999 -9999 -9999 -9999 -9999 -9999 -9999 -9999 -9999 -9999 -9999 -9999 -9999 -9999 -9999 -9999 -9999 -9999
-9999 -9999 -9999 -9999 -9999 -9999 -9999 -9999 -9999 -9999 -9999 -9999 -9999 -9999 -9999 -9999 -9999 -9999 -9999 -9999 -9999 -9999 -9999 -9999 -9999 -9999 -9999 -9999 -9999 -9999 -9999 -9999 -9999 -9999 -9999 -9999 -9999 -9999 -9999 -9999 -9999 -9999 -9999 -9999 -9999 -9999 -9999 -9999 -9999 -9999 -9999 -9999 -9999 -9999 -9999 -9999 -9999 -9999 -9999 -9999 -9999 -9999 -9999 -9999 -9999 -9999 -9999 7.73158E-4 4.2902E-4 3.69423E-4 3.31179E-4 3.48352E-4 5.70427E-4 6.44592E-4 4.5769E-4 2.57696E-4 2.85866E-4 6.76078E-4 4.63556E-4 3.57644E-4 3.33724E-4 7.82146E-4 6.94567E-4 3.11353E-4 1.98317E-4 1.34342E-4 2.3775E-4 2.54361E-4 4.07492E-4 6.16421E-4 4.54197E-4 3.35365E-4 3.26892E-4 2.24032E-4 1.59925E-4 1.29482E-4 9.47844E-5 5.90647E-5 4.28292E-5 4.94621E-5 -9999 -9999 -9999 -9999 -9999 -9999 -9999 -9999 -9999 -9999 -9999 -9999 -9999 -9999 -9999 -9999 -9999 -9999 -9999 -9999 -9999 -9999 -9999 -9999 -9999 -9999 -9999 -9999 -9999 -9999 -9999 -9999 -9999 -9999 -9999 -9999 -9999 -9999 -9999 -9999 -9999 -9999 -9999 -9999 -9999 -9999 -9999 -9999 -9999 -9999 -9999 -9999 -9999 -9999 -9999 -9999 -9999 -9999 -9999 -9999 -9999 -9999 -9999 -9999 -9999 -9999 -9999 -9999 -9999 -9999
-9999 -9999 -9999 -9999 -9999 -9999 -9999 -9999 -9999 -9999 -9999 -9999 -9999 -9999 -9999 -9999 -9999 -9999 -9999 -9999 -9999 -9999 -9999 -9999 -9999 -9999 -9999 -9999 -9999 -9999 -9999 -9999 -9999 -9999 -9999 -9999 -9999 -9999 -9999 -9999 -9999 -9999 -9999 -9999 -9999 -9999 -9999 -9999 -9999 -9999 -9999 -9999 -9999 -9999 -9999 -9999 -9999 -9999 -9999 -9999 -9999 -9999 -9999 -9999 -9999 -9999 -9999 -9999 4.30279E-4 3.5985E-4 3.02145E-4 3.60785E-4 4.68516E-4 4.91262E-4 4.27124E-4 5.45909E-4 5.49141E-4 7.09324E-4 7.64562E-4 6.36025E-4 5.76748E-4 1.5747E-3 1.37867E-3 5.48041E-4 3.20039E-4 2.33008E-4 5.57764E-4 6.01346E-4 4.68534E-4 3.82291E-4 2.3616E-4 2.49663E-4 2.53657E-4 3.94166E-4 2.07168E-4 2.03812E-4 1.12145E-4 7.53924E-5 -9999 -9999 -9999 -9999 -9999 -9999 -9999 -9999 -9999 -9999 -9999 -9999 -9999 -9999 -9999 -9999 -9999 -9999 -9999 -9999 -9999 -9999 -9999 -9999 -9999 -9999 -9999 -9999 -9999 -9999 -9999 -9999 -9999 -9999 -9999 -9999 -9999 -9999 -9999 -9999 -9999 -9999 -9999 -9999 -9999 -9999 -9999 -9999 -9999 -9999 -9999 -9999 -9999 -9999 -9999 -9999 -9999 -9999 -9999 -9999 -9999 -9999 -9999 -9999 -9999 -9999 -9999 -9999 -9999 -9999 -9999 -9999
-9999 -9999 -9999 -9999 -9999 -9999 -9999 -9999 -9999 -9999 -9999 -9999 -9999 -9999 -9999 -9999 -9999 -9999 -9999 -9999 -9999 -9999 -9999 -9999 -9999 -9999 -9999 -9999 -9999 -9999 -9999 -9999 -9999 -9999 -9999 -9999 -9999 -9999 -9999 -9999 -9999 -9999 -9999 -9999 -9999 -9999 -9999 -9999 -9999 -9999 -9999 -9999 -9999 -9999 -9999 -9999 -9999 -9999 -9999 -9999 -9999 -9999 -9999 -9999 -9999 -9999 -9999 -9999 3.03138E-4 3.15329E-4 3.3036E-4 3.88402E-4 4.20497E-4 5.663E-4 5.59697E-4 5.8644E-4 1.05574E-3 9.28979E-4 9.26754E-4 -9999 2.33684E-3 -9999 2.385E-3 -9999 1.23006E-3 1.02141E-3 1.29301E-3 9.50273E-4 4.86843E-4 3.16835E-4 2.00893E-4 2.21903E-4 2.34413E-4 2.82169E-4 2.20562E-4 2.26807E-4 6.96857E-5 -9999 -9999 -9999 -9999 -9999 -9999 -9999 -9999 -9999 -9999 -9999 -9999 -9999 -9999 -9999 -9999 -9999 -9999 -9999 -9999 -9999 -9999 -9999 -9999 -9999 -9999 -9999 -9999 -9999 -9999 -9999 -9999 -9999 -9999 -9999 -9999 -9999 -9999 -9999 -9999 -9999 -9999 -9999 -9999 -9999 -9999 -9999 -9999 -9999 -9999 -9999 -9999 -9999 -9999 -9999 -9999 -9999 -9999 -9999 -9999 -9999 -9999 -9999 -9999 -9999 -9999 -9999 -9999 -9999 -9999 -9999 -9999 -9999
-9999 -9999 -9999 -9999 -9999 -9999 -9999 -9999 -9999 -9999 -9999 -9999 -9999 -9999 -9999 -9999 -9999 -9999 -9999 -9999 -9999 -9999 -9999 -9999 -9999 -9999 -9999 -9999 -9999 -9999 -9999 -9999 -9999 -9999 -9999 -9999 -9999 -9999 -9999 -9999 -9999 -9999 -9999 -9999 -9999 -9999 -9999 -9999 -9999 -9999 -9999 -9999 -9999 -9999 -9999 -9999 -9999 -9999 -9999 -9999 -9999 -9999 -9999 -9999 -9999 -9999 -9999 -9999 -9999 -9999 -9999 1.88858E-4 2.45969E-4 4.0961E-4 -9999 8.67141E-4 7.21221E-4 6.69529E-4 -9999 -9999 -9999 -9999 -9999 -9999 -9999 -9999 9.8956E-4 7.67061E-4 3.42757E-4 2.39414E-4 2.34648E-4 1.73261E-4 2.11839E-4 1.75094E-4 1.27407E-4 1.77962E-4 5.96028E-5 2.61653E-5 -9999 -9999 -9999 -9999 -9999 -9999 -9999 -9999 -9999 -9999 -9999 -9999 -9999 -9999 -9999 -9999 -9999 -9999 -9999 -9999 -9999 -9999 -9999 -9999 -9999 -9999 -9999 -9999 -9999 -9999 -9999 -9999 -9999 -9999 -9999 -9999 -9999 -9999 -9999 -9999 -9999 -9999 -9999 -9999 -9999 -9999 -9999 -9999 -9999 -9999 -9999 -9999 -9999 -9999 -9999 -9999 -9999 -9999 -9999 -9999 -9999 -9999 -9999 -9999 -9999 -9999 -9999 -9999 -9999 -9999 -9999 -9999
-9999 -9999 -9999 -9999 -9999 -9999 -9999 -9999 -9999 -9999 -9999 -9999 -9999 -9999 -9999 -9999 -9999 -9999 -9999 -9999 -9999 -9999 -9999 -9999 -9999 -9999 -9999 -9999 -9999 -9999 -9999 -9999 -9999 -9999 -9999 -9999 -9999 -9999 -9999 -9999 -9999 -9999 -9999 -9999 -9999 -9999 -9999 -9999 -9999 -9999 -9999 -9999 -9999 -9999 -9999 -9999 -9999 -9999 -9999 -9999 -9999 -9999 -9999 -9999 -9999 -9999 -9999 -9999 -9999 -9999 -9999 2.34579E-4 4.2255E-4 4.89046E-4 -9999 -9999 -9999 -9999 -9999 -9999 -9999 -9999 -9999 -9999 -9999 -9999 -9999 -9999 3.96539E-4 2.45722E-4 1.76825E-4 1.68828E-4 1.23255E-4 2.61538E-4 1.4922E-4 8.65967E-5 1.26675E-4 8.89404E-5 -9999 -9999 -9999 -9999 -9999 -9999 -9999 -9999 -9999 -9999 -9999 -9999 -9999 -9999 -9999 -9999 -9999 -9999 -9999 -9999 -9999 -9999 -9999 -9999 -9999 -9999 -9999 -9999 -9999 -9999 -9999 -9999 -9999 -9999 -9999 -9999 -9999 -9999 -9999 -9999 -9999 -9999 -9999 -9999 -9999 -9999 -9999 -9999 -9999 -9999 -9999 -9999 -9999 -9999 -9999 -9999 -9999 -9999 -9999 -9999 -9999 -9999 -9999 -9999 -9999 -9999 -9999 -9999 -9999 -9999 -9999 -9999
-9999 -9999 -9999 -9999 -9999 -9999 -9999 -9999 -9999 -9999 -9999 -9999 -9999 -9999 -9999 -9999 -9999 -9999 -9999 -9999 -9999 -9999 -9999 -9999 -9999 -9999 -9999 -9999 -9999 -9999 -9999 -9999 -9999 -9999 -9999 -9999 -9999 -9999 -9999 -9999 -9999 -9999 -9999 -9999 -9999 -9999 -9999 -9999 -9999 -9999 -9999 -9999 -9999 -9999 -9999 -9999 -9999 -9999 -9999 -9999 -9999 -9999 -9999 -9999 -9999 -9999 -9999 -9999 -9999 -9999 -9999 3.95108E-4 5.84059E-4 -9999 -9999 -9999 -9999 -9999 -9999 -9999 -9999 -9999 -9999 -9999 -9999 -9999 -9999 -9999 -9999 -9999 1.45274E-4 9.17741E-5 9.60351E-5 2.28829E-4 2.30213E-4 1.96653E-4 2.60509E-4 1.01304E-4 -9999 -9999 -9999 -9999 -9999 -9999 -9999 -9999 -9999 -9999 -9999 -9999 -9999 -9999 -9999 -9999 -9999 -9999 -9999 -9999 -9999 -9999 -9999 -9999 -9999 -9999 -9999 -9999 -9999 -9999 -9999 -9999 -9999 -9999 -9999 -9999 -9999 -9999 -9999 -9999 -9999 -9999 -9999 -9999 -9999 -9999 -9999 -9999 -9999 -9999 -9999 -9999 -9999 -9999 -9999 -9999 -9999 -9999 -9999 -9999 -9999 -9999 -9999 -9999 -9999 -9999 -9999 -9999 -9999 -9999 -9999 -9999
-9999 -9999 -9999 -9999 -9999 -9999 -9999 -9999 -9999 -9999 -9999 -9999 -9999 -9999 -9999 -9999 -9999 -9999 -9999 -9999 -9999 -9999 -9999 -9999 -9999 -9999 -9999 -9999 -9999 -9999 -9999 -9999 -9999 -9999 -9999 -9999 -9999 -9999 -9999 -9999 -9999 -9999 -9999 -9999 -9999 -9999 -9999 -9999 -9999 -9999 -9999 -9999 -9999 -9999 -9999 -9999 -9999 -9999 -9999 -9999 -9999 -9999 -9999 -9999 -9999 -9999 -9999 -9999 -9999 -9999 -9999 3.87862E-4 -9999 -9999 -9999 -9999 -9999 -9999 -9999 -9999 -9999 -9999 -9999 -9999 -9999 -9999 -9999 -9999 -9999 -9999 -9999 -9999 7.57253E-5 2.05704E-4 2.81E-4 -9999 -9999 -9999 -9999 -9999 -9999 -9999 -9999 -9999 -9999 -9999 -9999 -9999 -9999 -9999 -9999 -9999 -9999 -9999 -9999 -9999 -9999 -9999 -9999 -9999 -9999 -9999 -9999 -9999 -9999 -9999 -9999 -9999 -9999 -9999 -9999 -9999 -9999 -9999 -9999 -9999 -9999 -9999 -9999 -9999 -9999 -9999 -9999 -9999 -9999 -9999 -9999 -9999 -9999 -9999 -9999 -9999 -9999 -9999 -9999 -9999 -9999 -9999 -9999 -9999 -9999 -9999 -9999 -9999 -9999 -9999 -9999 -9999 -9999 -9999
-9999 -9999 -9999 -9999 -9999 -9999 -9999 -9999 -9999 -9999 -9999 -9999 -9999 -9999 -9999 -9999 -9999 -9999 -9999 -9999 -9999 -9999 -9999 -9999 -9999 -9999 -9999 -9999 -9999 -9999 -9999 -9999 -9999 -9999 -9999 -9999 -9999 -9999 -9999 -9999 -9999 -9999 -9999 -9999 -9999 -9999 -9999 -9999 -9999 -9999 -9999 -9999 -9999 -9999 -9999 -9999 -9999 -9999 -9999 -9999 -9999 -9999 -9999 -9999 -9999 -9999 -9999 -9999 -9999 -9999 -9999 -9999 -9999 -9999 -9999 -9999 -9999 -9999 -9999 -9999 -9999 -9999 -9999 -9999 -9999 -9999 -9999 -9999 -9999 -9999 -9999 -9999 1.0382E-4 -9999 -9999 -9999 -9999 -9999 -9999 -9999 -9999 -9999 -9999 -9999 -9999 -9999 -9999 -9999 -9999 -9999 -9999 -9999 -9999 -9999 -9999 -9999 -9999 -9999 -9999 -9999 -9999 -9999 -9999 -9999 -9999 -9999 -9999 -9999 -9999 -9999 -9999 -9999 -9999 -9999 -9999 -9999 -9999 -9999 -9999 -9999 -9999 -9999 -9999 -9999 -9999 -9999 -9999 -9999 -9999 -9999 -9999 -9999 -9999 -9999 -9999 -9999 -9999 -9999 -9999 -9999 -9999 -9999 -9999 -9999 -9999 -9999 -9999 -9999 -9999 -9999
