# Supplementary material for: Spatiotemporal prediction of alpine wetlands under multi-climate scenarios in the west of Sichuan, China
Source: PeerJ. 2024 Nov 27;12:e18586. doi: 10.7717/peerj.18586 (PMC11608022; doi:10.7717/peerj.18586)
Supplement: Supplemental Information 1 [file peerj-12-18586-s001.zip › Maxent_data1/2.5mBIOssp126_2021-2040/RES/wetland_2.lambdas]

2.5mbiossp126_2021-2040_1	0.0	-5.891666889190674	17.575000762939453
2.5mbiossp126_2021-2040_10	0.0	3.066667079925537	23.899999618530273
2.5mbiossp126_2021-2040_11	0.0	-16.633329391479492	11.116669654846191
2.5mbiossp126_2021-2040_12	0.0	470.0	974.0
2.5mbiossp126_2021-2040_13	0.0	99.0	190.0
2.5mbiossp126_2021-2040_14	0.0	1.0	11.0
2.5mbiossp126_2021-2040_15	0.0	69.4654769897461	105.19989776611328
2.5mbiossp126_2021-2040_16	0.0	279.0	537.0
2.5mbiossp126_2021-2040_17	0.0	6.0	39.0
2.5mbiossp126_2021-2040_18	0.0	279.0	512.0
2.5mbiossp126_2021-2040_19	0.0	6.0	48.0
2.5mbiossp126_2021-2040_2	0.0	8.641666412353516	16.5
2.5mbiossp126_2021-2040_3	0.0	30.574710845947266	50.315460205078125
2.5mbiossp126_2021-2040_4	0.0	480.96240234375	873.594482421875
2.5mbiossp126_2021-2040_5	0.0	8.600000381469727	29.399999618530273
2.5mbiossp126_2021-2040_6	0.0	-25.899999618530273	3.5999999046325684
2.5mbiossp126_2021-2040_7	0.47339592070553543	24.0	37.900001525878906
2.5mbiossp126_2021-2040_8	0.0	3.066667079925537	23.183330535888672
2.5mbiossp126_2021-2040_9	0.0	-15.75	11.483329772949219
wc2.1_2.5m_elev	0.0	1075.0	5259.0
2.5mbiossp126_2021-2040_2^2	0.41580302115617224	74.67839838239888	272.25
2.5mbiossp126_2021-2040_7^2	0.23187528396556148	576.0	1436.4101156616234
2.5mbiossp126_2021-2040_9^2	0.07431225622728754	0.0	248.0625
wc2.1_2.5m_elev^2	0.1079801440642809	1155625.0	2.7657081E7
2.5mbiossp126_2021-2040_12*2.5mbiossp126_2021-2040_7	2.3630571124288773	15971.999769210815	27914.69941329956
2.5mbiossp126_2021-2040_16*2.5mbiossp126_2021-2040_2	0.029984863027135152	3058.599937438965	6134.9150466918945
2.5mbiossp126_2021-2040_18*2.5mbiossp126_2021-2040_2	0.04412765932201054	2946.699939727783	6134.9150466918945
2.5mbiossp126_2021-2040_18*2.5mbiossp126_2021-2040_6	-0.038108799227182986	-8920.800157546997	1389.5999631881714
2.5mbiossp126_2021-2040_18*2.5mbiossp126_2021-2040_7	0.752622032224553	7867.1998863220215	14284.7998046875
2.5mbiossp126_2021-2040_2*2.5mbiossp126_2021-2040_6	-0.26155838697233497	-339.3799900245667	42.41998674551678
2.5mbiossp126_2021-2040_2*2.5mbiossp126_2021-2040_7	0.3885319055145166	241.10248960812896	580.8999929428101
2.5mbiossp126_2021-2040_2*wc2.1_2.5m_elev	0.09094662687649695	9406.25	69484.05109214783
2.5mbiossp126_2021-2040_7*wc2.1_2.5m_elev	0.03307142629528079	29992.499589920044	182053.30368423462
2.5mbiossp126_2021-2040_8*wc2.1_2.5m_elev	1.3157622339897759	16127.6021733284	52322.212005615234
`2.5mbiossp126_2021-2040_7	-1.3854378351535053	24.0	30.25
'2.5mbiossp126_2021-2040_13	-2.786080429556756	136.5	190.0
`2.5mbiossp126_2021-2040_15	0.3609841206684996	69.4654769897461	87.18550872802734
`2.5mbiossp126_2021-2040_2	-0.28217508177705286	8.641666412353516	12.612499713897705
`2.5mbiossp126_2021-2040_12	0.24568735328581265	470.0	516.5
`2.5mbiossp126_2021-2040_11	0.18071796347490998	-16.633329391479492	-12.724999904632568
'2.5mbiossp126_2021-2040_3	0.2642949191380371	43.063650131225586	50.315460205078125
'2.5mbiossp126_2021-2040_2	-0.6022966401079853	15.004165172576904	16.5
`2.5mbiossp126_2021-2040_15	0.8789001814299502	69.4654769897461	86.89432907104492
`2.5mbiossp126_2021-2040_11	0.5791313404415397	-16.633329391479492	-12.208334922790527
`2.5mbiossp126_2021-2040_2	-1.756730217775685	8.641666412353516	13.254165172576904
`2.5mbiossp126_2021-2040_5	0.9959085910762726	8.600000381469727	15.550000190734863
`2.5mbiossp126_2021-2040_13	0.4722548557664649	99.0	114.5
`2.5mbiossp126_2021-2040_4	-3.044307465079767	480.96240234375	611.7330932617188
'2.5mbiossp126_2021-2040_6	-1.1024395246251533	-16.25	3.5999999046325684
'2.5mbiossp126_2021-2040_8	1.1830456152374504	13.058335304260254	23.183330535888672
'2.5mbiossp126_2021-2040_14	-0.6774522124260013	3.5	11.0
`2.5mbiossp126_2021-2040_3	0.4659862814768642	30.574710845947266	37.230058670043945
'2.5mbiossp126_2021-2040_6	-0.9588508511999018	-16.34999942779541	3.5999999046325684
'2.5mbiossp126_2021-2040_8	1.6100953571991665	12.224999904632568	23.183330535888672
`2.5mbiossp126_2021-2040_2	-0.3551732036285271	8.641666412353516	13.537499904632568
`2.5mbiossp126_2021-2040_19	0.39677326416322867	6.0	15.5
`2.5mbiossp126_2021-2040_15	0.208234306265124	69.4654769897461	85.71671676635742
`2.5mbiossp126_2021-2040_2	-0.8182841270359076	8.641666412353516	13.57083511352539
'2.5mbiossp126_2021-2040_4	-0.13499662777865787	847.2674255371094	873.594482421875
'2.5mbiossp126_2021-2040_18	0.6627417830151656	352.5	512.0
`2.5mbiossp126_2021-2040_15	0.3598300292069002	69.4654769897461	85.81268692016602
`2.5mbiossp126_2021-2040_2	-0.2593342196523142	8.641666412353516	13.462500095367432
`2.5mbiossp126_2021-2040_3	0.42148812488824045	30.574710845947266	37.51174545288086
'2.5mbiossp126_2021-2040_7	-0.04550545651189008	36.04999923706055	37.900001525878906
`2.5mbiossp126_2021-2040_2	-0.26970009561789515	8.641666412353516	13.454164981842041
'2.5mbiossp126_2021-2040_7	0.13544332576797885	33.75	37.900001525878906
'2.5mbiossp126_2021-2040_6	-0.26290353268624383	-16.449999809265137	3.5999999046325684
`2.5mbiossp126_2021-2040_13	0.22132701759291057	99.0	123.5
`2.5mbiossp126_2021-2040_15	-0.45276421566091735	69.4654769897461	80.73412322998047
'2.5mbiossp126_2021-2040_13	-0.16714009052410791	135.5	190.0
`2.5mbiossp126_2021-2040_7	-0.7556135906434455	24.0	30.34999942779541
`2.5mbiossp126_2021-2040_14	-0.090473935375695	1.0	2.5
'wc2.1_2.5m_elev	0.061280868036638785	3394.5	5259.0
'2.5mbiossp126_2021-2040_17	0.29763646814314054	15.5	39.0
'2.5mbiossp126_2021-2040_12	-0.4076542199406135	691.5	974.0
`2.5mbiossp126_2021-2040_3	0.12190524356019992	30.574710845947266	37.537391662597656
`2.5mbiossp126_2021-2040_1	0.07325220510778743	-5.891666889190674	-1.456250011920929
`2.5mbiossp126_2021-2040_15	0.07654860594970758	69.4654769897461	85.53330993652344
`2.5mbiossp126_2021-2040_5	0.44843854456300425	8.600000381469727	15.25
`2.5mbiossp126_2021-2040_13	0.0985619267031621	99.0	124.5
`2.5mbiossp126_2021-2040_15	0.10729563378672642	69.4654769897461	85.71705627441406
`2.5mbiossp126_2021-2040_15	-0.6122234237314917	69.4654769897461	80.84819793701172
'2.5mbiossp126_2021-2040_15	-0.0628400776251315	94.24725341796875	105.19989776611328
'2.5mbiossp126_2021-2040_7	0.049269941826371656	33.85000038146973	37.900001525878906
`2.5mbiossp126_2021-2040_1	0.0848255123864303	-5.891666889190674	-1.4645835161209106
'2.5mbiossp126_2021-2040_12	-0.19303336229765358	709.5	974.0
`2.5mbiossp126_2021-2040_13	0.18864827839848672	99.0	115.5
`2.5mbiossp126_2021-2040_15	0.10886596708099444	69.4654769897461	85.8404655456543
`2.5mbiossp126_2021-2040_1	0.06743193950240478	-5.891666889190674	-1.4604164958000183
`2.5mbiossp126_2021-2040_15	0.09263021608188998	69.4654769897461	85.83409118652344
'2.5mbiossp126_2021-2040_15	-0.11695125275515246	94.13201141357422	105.19989776611328
`2.5mbiossp126_2021-2040_2	-0.07976319471019445	8.641666412353516	13.612499713897705
`2.5mbiossp126_2021-2040_15	0.08450479895845317	69.4654769897461	85.82660675048828
'2.5mbiossp126_2021-2040_12	-0.5547493353851897	690.5	974.0
'2.5mbiossp126_2021-2040_3	0.05477672324159285	43.51992988586426	50.315460205078125
'2.5mbiossp126_2021-2040_12	-0.6594789786136449	686.5	974.0
'2.5mbiossp126_2021-2040_12	-0.13147725317859735	688.5	974.0
'wc2.1_2.5m_elev	0.0412050605695936	3386.5	5259.0
'wc2.1_2.5m_elev	0.0851018078914015	3381.5	5259.0
'2.5mbiossp126_2021-2040_15	-0.1707513012091692	94.14004898071289	105.19989776611328
`2.5mbiossp126_2021-2040_15	0.06562368191847212	69.4654769897461	85.83004379272461
`2.5mbiossp126_2021-2040_19	0.05033859862809189	6.0	16.5
'2.5mbiossp126_2021-2040_12	-0.3238004060423655	687.5	974.0
'wc2.1_2.5m_elev	0.09052914521519162	3382.5	5259.0
`2.5mbiossp126_2021-2040_4	0.1335655618091012	480.96240234375	665.4198913574219
`2.5mbiossp126_2021-2040_1	0.06902519155863344	-5.891666889190674	-3.906249523162842
`2.5mbiossp126_2021-2040_4	-0.5569229508218668	480.96240234375	615.1384887695312
`2.5mbiossp126_2021-2040_4	0.13258028696905846	480.96240234375	665.2997741699219
`2.5mbiossp126_2021-2040_2	-0.07395473513039284	8.641666412353516	13.5625
'wc2.1_2.5m_elev	0.05629207228536755	3367.0	5259.0
`2.5mbiossp126_2021-2040_15	0.05040428622297081	69.4654769897461	85.8491439819336
`2.5mbiossp126_2021-2040_11	0.0708230786273364	-16.633329391479492	-11.891664981842041
`2.5mbiossp126_2021-2040_5	0.19084932814797498	8.600000381469727	15.349999904632568
'wc2.1_2.5m_elev	0.02058225568668665	3352.5	5259.0
'2.5mbiossp126_2021-2040_12	-0.11810583318983015	685.5	974.0
`2.5mbiossp126_2021-2040_4	0.10809814156538414	480.96240234375	666.3790283203125
'2.5mbiossp126_2021-2040_4	-0.05377533745611722	845.2650756835938	873.594482421875
'2.5mbiossp126_2021-2040_2	-0.06269263454966718	14.954164981842041	16.5
`2.5mbiossp126_2021-2040_11	0.0650067484413643	-16.633329391479492	-12.141664981842041
`2.5mbiossp126_2021-2040_11	0.0824892108260486	-16.633329391479492	-12.125
'wc2.1_2.5m_elev	0.024349167847129545	3350.5	5259.0
'2.5mbiossp126_2021-2040_6	-0.1333794012470026	-17.25	3.5999999046325684
'2.5mbiossp126_2021-2040_7	0.015080690675321575	34.14999961853027	37.900001525878906
`2.5mbiossp126_2021-2040_5	0.041126035767392065	8.600000381469727	15.449999809265137
linearPredictorNormalizer	5.254264667209536
densityNormalizer	1745.4032124102218
numBackgroundPoints	10581
entropy	8.659977161781047
