# Supplementary material for: Spatiotemporal prediction of alpine wetlands under multi-climate scenarios in the west of Sichuan, China
Source: PeerJ. 2024 Nov 27;12:e18586. doi: 10.7717/peerj.18586 (PMC11608022; doi:10.7717/peerj.18586)
Supplement: Supplemental Information 1 [file peerj-12-18586-s001.zip › Maxent_data1/2.5mBIOssp126_2021-2040/RES/wetland_2_omission.csv]

Raw value	Corresponding cumulative value	Corresponding Logistic value	Fractional area	Training omission	Test omission
2.64975E-9	0.000000265	0.000015282	1	0	0
3.10062E-9	0.000001162	0.000017882	0.999716473	0	0
4.33125E-9	0.000002739	0.000024979	0.999338437	0	0
6.639E-9	0.000010562	0.000038288	0.99801531	0	0
1.02417E-8	0.000025883	0.000059065	0.996408657	0	0
1.47435E-8	0.000050665	0.000085025	0.994518477	0	0
2.31429E-8	0.000100782	0.000133456	0.991966733	0	0
3.9276E-8	0.000253394	0.000226469	0.987335791	0	0
5.80549E-8	0.000500211	0.000334714	0.982421321	0	0
8.17309E-8	0.001002574	0.000471153	0.97571118	0	0
1.64923E-7	0.002509651	0.000950273	0.963425007	0	0
2.84885E-7	0.00502624	0.001640353	0.952839996	0.000433088	0
4.70973E-7	0.010019438	0.002708935	0.940459314	0.000433088	0
9.0659E-7	0.025052191	0.005201475	0.91947831	0.000866176	0
1.48102E-6	0.05011543	0.008469282	0.899442397	0.001299264	0
2.41265E-6	0.100213429	0.013723761	0.87487005	0.001299264	0
3.82598E-6	0.200116503	0.021589574	0.844343635	0.003031615	0
5.08997E-6	0.30021692	0.028518712	0.822984595	0.004763967	0
6.23319E-6	0.400305948	0.034701831	0.806256497	0.005197055	0
7.2836E-6	0.500528184	0.040313959	0.792174653	0.005630143	0
8.53504E-6	0.600742599	0.04691558	0.780172006	0.006496319	0
9.49373E-6	0.700595332	0.051911776	0.769681505	0.006496319	0
9.91157E-6	0.750084151	0.054073014	0.764861544	0.006929407	0
1.02833E-5	0.800420034	0.055987272	0.760136093	0.006929407	0
1.10648E-5	0.900647625	0.059987275	0.751252245	0.007362495	0
1.20644E-5	1.000220347	0.065054019	0.743124468	0.00822867	0
1.28211E-5	1.101118621	0.06885331	0.735469237	0.009094846	0
1.36734E-5	1.200529043	0.073095624	0.72838106	0.009094846	0
1.45277E-5	1.300663083	0.077309742	0.72167092	0.009527934	0
1.5233E-5	1.400591613	0.080759666	0.715338815	0.009961022	0
1.59364E-5	1.500358754	0.084174994	0.709290237	0.010827198	0
1.79066E-5	1.75045023	0.09360727	0.695302901	0.013858813	0
1.93671E-5	2.000008695	0.100474849	0.682638692	0.016457341	0
2.08352E-5	2.251529959	0.107274382	0.670825064	0.018189693	0
2.26723E-5	2.501666807	0.115639096	0.659956526	0.02078822	0
2.41247E-5	2.751022745	0.122142242	0.64984406	0.022520572	0.003891051
2.57384E-5	3.00249875	0.129256261	0.640298649	0.025119099	0.011673152
2.70183E-5	3.250703851	0.134817383	0.6314148	0.028150715	0.011673152
2.83507E-5	3.500453992	0.140531692	0.622908988	0.030316154	0.011673152
2.97464E-5	3.750586401	0.146436886	0.614781212	0.031615418	0.015564202
3.08583E-5	4.002484149	0.15108366	0.606936962	0.033780858	0.019455253
3.22479E-5	4.251540537	0.156820377	0.599470749	0.036379385	0.019455253
3.38698E-5	4.50259675	0.163418545	0.592288064	0.038111737	0.019455253
3.53047E-5	4.751791014	0.169170347	0.585483414	0.039844088	0.019455253
3.65988E-5	5.003363413	0.174290913	0.578867782	0.040710264	0.027237354
3.78858E-5	5.252973287	0.179320714	0.572535677	0.041143352	0.031128405
3.90523E-5	5.502716157	0.183826992	0.56639259	0.042875704	0.035019455
4.03672E-5	5.752618519	0.188847741	0.560438522	0.044174968	0.038910506
4.16326E-5	6.003059568	0.193621204	0.554673471	0.045041143	0.038910506
4.29031E-5	6.251919165	0.198358059	0.549097439	0.047206583	0.046692607
4.40818E-5	6.500013171	0.202702767	0.543710424	0.048072759	0.050583658
4.53189E-5	6.750020121	0.207212674	0.538417919	0.049372023	0.050583658
4.64404E-5	7.002692055	0.211257103	0.533219923	0.050238198	0.054474708
4.76484E-5	7.252461014	0.215567985	0.528210944	0.052403638	0.058365759
4.85411E-5	7.502791791	0.218723283	0.523296475	0.054569078	0.058365759
4.99369E-5	7.753963042	0.223606202	0.518476515	0.057167605	0.058365759
5.10248E-5	8.001369757	0.227369953	0.513845572	0.059333045	0.058365759
5.19583E-5	8.2535526	0.230570594	0.50921463	0.061065396	0.058365759
5.29322E-5	8.505179657	0.233881541	0.504678197	0.063230836	0.058365759
5.39885E-5	8.751606853	0.237440804	0.500330782	0.0645301	0.058365759
5.49641E-5	9.002118774	0.240698485	0.495983366	0.067128627	0.062256809
5.57789E-5	9.251223274	0.243398153	0.49173046	0.070160243	0.06614786
5.65346E-5	9.503857424	0.24588523	0.487477554	0.073191858	0.070038911
5.72635E-5	9.754411032	0.248268054	0.483319157	0.075357298	0.073929961
5.81828E-5	10.002849935	0.251252378	0.479255269	0.078388913	0.073929961
5.91707E-5	10.25470639	0.254432975	0.475191381	0.081420528	0.077821012
5.99445E-5	10.505053407	0.256905528	0.471222002	0.084452144	0.085603113
6.07787E-5	10.752814648	0.25955296	0.467347132	0.088783023	0.089494163
6.18329E-5	11.004375598	0.262871327	0.463472262	0.09138155	0.097276265
6.26323E-5	11.253444782	0.265367948	0.459691901	0.09354699	0.097276265
6.35385E-5	11.505573544	0.268177733	0.45591154	0.09571243	0.097276265
6.45807E-5	11.7551263	0.271382779	0.452225688	0.098310957	0.097276265
6.56431E-5	12.002693476	0.274621424	0.448634345	0.100909485	0.101167315
6.65668E-5	12.254230764	0.277413721	0.445043002	0.102208748	0.105058366
6.74997E-5	12.502690619	0.280211997	0.441546168	0.102641836	0.108949416
6.8442E-5	12.754411701	0.283016671	0.438049334	0.105673452	0.112840467
6.93485E-5	13.002438365	0.285694181	0.434647009	0.108271979	0.116731518
7.02761E-5	13.253561755	0.288413594	0.431244684	0.110437419	0.116731518
7.14183E-5	13.501457957	0.291733644	0.427936868	0.113035946	0.120622568
7.20994E-5	13.752759362	0.293698617	0.424629052	0.115634474	0.120622568
7.29342E-5	14.006764834	0.296092335	0.421321236	0.117799913	0.124513619
7.38119E-5	14.256386118	0.298591596	0.418107929	0.120831529	0.128404669
7.48315E-5	14.501317247	0.301472744	0.414989131	0.123863144	0.128404669
7.54285E-5	14.756609295	0.303148722	0.411775825	0.127327848	0.128404669
7.64246E-5	15.007253792	0.305927356	0.408657027	0.131225639	0.13229572
7.74185E-5	15.253544681	0.308677897	0.405632738	0.133824166	0.13229572
7.83935E-5	15.502745302	0.31135485	0.402608449	0.135989606	0.143968872
7.93644E-5	15.754916146	0.314000134	0.39958416	0.138155045	0.147859922
8.01264E-5	16.002143168	0.316062239	0.39665438	0.140320485	0.147859922
8.13282E-5	16.252539795	0.319289228	0.393724601	0.142485925	0.151750973
8.22717E-5	16.50642344	0.321801241	0.390794821	0.14551754	0.151750973
8.29465E-5	16.754302873	0.323586656	0.38795955	0.148549155	0.155642023
8.3554E-5	17.004112901	0.325186014	0.385124279	0.151147683	0.155642023
8.4364E-5	17.256029314	0.327306605	0.382289009	0.152446947	0.159533074
8.54008E-5	17.502216995	0.330001674	0.379548247	0.155045474	0.159533074
8.6602E-5	17.751819837	0.333097052	0.376807485	0.157644002	0.159533074
8.7545E-5	18.00459705	0.335507181	0.374066723	0.161108705	0.163424125
8.82964E-5	18.250948656	0.337415184	0.371420471	0.165439584	0.163424125
8.90173E-5	18.508083078	0.339235551	0.368679709	0.166738848	0.167315175
9.01261E-5	18.750244441	0.342015968	0.366127965	0.1684712	0.171206226
9.13209E-5	19.004210574	0.344985906	0.363481713	0.170203551	0.171206226
9.25078E-5	19.252634877	0.347909605	0.360929969	0.171069727	0.171206226
9.33087E-5	19.503460808	0.349867978	0.358378225	0.173235167	0.175097276
9.43293E-5	19.756891158	0.352346358	0.355826481	0.17886531	0.175097276
9.50913E-5	20.003255708	0.354184402	0.353369247	0.180597661	0.175097276
9.61583E-5	20.251970998	0.356740942	0.350912012	0.182763101	0.175097276
9.68287E-5	20.502925764	0.358336798	0.348454777	0.186227804	0.178988327
9.78844E-5	20.756200507	0.360833991	0.345997543	0.188393244	0.178988327
9.91328E-5	21.002380013	0.363761997	0.343634817	0.190125595	0.182879377
1.00146E-4	21.251868091	0.366119496	0.341272091	0.193157211	0.186770428
1.00956E-4	21.503285519	0.367989218	0.338909366	0.19532265	0.186770428
1.01841E-4	21.756754305	0.370022298	0.33654664	0.197055002	0.186770428
1.02764E-4	22.002290143	0.3721269	0.334278424	0.19965353	0.186770428
1.036E-4	22.250199526	0.374021987	0.332010207	0.203551321	0.186770428
1.04909E-4	22.500489016	0.376966641	0.32974199	0.206149848	0.194552529
1.06083E-4	22.753740837	0.379584251	0.327473774	0.2078822	0.19844358
1.06853E-4	23.009127993	0.381288256	0.325205557	0.212213079	0.19844358
1.07452E-4	23.2556854	0.382608766	0.32303185	0.214811607	0.210116732
1.08406E-4	23.503924476	0.384698308	0.320858142	0.216977046	0.214007782
1.09342E-4	23.754453885	0.386735964	0.318684434	0.218709398	0.217898833
1.10578E-4	24.007783278	0.389404473	0.316510727	0.221307926	0.221789883
1.11354E-4	24.252063202	0.391068675	0.314431528	0.223473365	0.229571984
1.11993E-4	24.509094482	0.392432383	0.312257821	0.226071893	0.229571984
1.12645E-4	24.756285795	0.393818402	0.310178622	0.227371156	0.229571984
1.14145E-4	25.006216496	0.396979549	0.308099423	0.229969684	0.233463035
1.151E-4	25.258567521	0.398975943	0.306020225	0.234300563	0.241245136
1.15832E-4	25.501327776	0.400497944	0.304035535	0.236466003	0.245136187
1.16583E-4	25.757082225	0.40205081	0.301956337	0.237765266	0.249027237
1.17285E-4	26.002628985	0.403493765	0.299971647	0.240363794	0.252918288
1.18147E-4	26.250119261	0.405258299	0.297986958	0.242096146	0.252918288
1.18732E-4	26.51070752	0.406449504	0.295907759	0.243395409	0.260700389
1.19417E-4	26.760799106	0.407838208	0.29392307	0.244694673	0.260700389
1.20167E-4	27.000371107	0.409350353	0.292032889	0.247293201	0.26459144
1.21018E-4	27.253806178	0.411058361	0.2900482	0.248592464	0.26459144
1.21565E-4	27.508504853	0.412150314	0.28806351	0.249025552	0.26459144
1.22151E-4	27.75216564	0.413315428	0.28617333	0.250757904	0.272373541
1.23274E-4	28.010071389	0.415536353	0.28418864	0.252923343	0.276264591
1.23883E-4	28.257283121	0.416733158	0.28229846	0.254222607	0.276264591
1.24429E-4	28.505509055	0.417803615	0.280408279	0.256821135	0.280155642
1.25081E-4	28.755044453	0.419075826	0.278518098	0.258553486	0.280155642
1.25926E-4	29.005977753	0.420714624	0.276627918	0.260718926	0.284046693
1.26524E-4	29.258548199	0.421870325	0.274737737	0.262451278	0.291828794
1.26877E-4	29.511974712	0.422549185	0.272847557	0.263750541	0.291828794
1.27336E-4	29.75349784	0.423431557	0.271051885	0.266349069	0.291828794
1.27797E-4	30.008655325	0.424313667	0.269161705	0.267215245	0.295719844
1.28537E-4	30.25226199	0.425725135	0.267366033	0.269380684	0.295719844
1.29378E-4	30.502052645	0.427320366	0.265475853	0.271546124	0.299610895
1.30001E-4	30.75688158	0.428496077	0.263680181	0.2724123	0.307392996
1.30603E-4	31.004600644	0.4296279	0.26188451	0.275010827	0.307392996
1.31258E-4	31.253409897	0.43085317	0.260088838	0.277176267	0.307392996
1.3175E-4	31.503307789	0.431770557	0.258293167	0.278042443	0.307392996
1.32202E-4	31.754037972	0.432611249	0.256497496	0.280207882	0.319066148
1.32805E-4	32.005885832	0.433729564	0.254701824	0.281507146	0.319066148
1.33338E-4	32.258759341	0.434712883	0.252906153	0.283672586	0.326848249
1.3402E-4	32.512880525	0.435967495	0.251110481	0.287570377	0.33463035
1.34675E-4	32.754688923	0.437166516	0.249409319	0.290168904	0.338521401
1.35248E-4	33.011168819	0.438211293	0.247613647	0.293633608	0.338521401
1.36161E-4	33.255437363	0.439868057	0.245912485	0.296232135	0.338521401
1.36682E-4	33.501038025	0.440810421	0.244211322	0.298397575	0.338521401
1.37221E-4	33.761168753	0.441780217	0.242415651	0.30142919	0.338521401
1.37879E-4	34.008931821	0.442960597	0.240714488	0.304027718	0.338521401
1.38647E-4	34.257916925	0.444331793	0.239013326	0.306626245	0.338521401
1.39105E-4	34.507820996	0.445145965	0.237312163	0.308358597	0.338521401
1.3977E-4	34.758820896	0.446323325	0.235611001	0.308791685	0.342412451
1.40392E-4	35.010897292	0.447422064	0.233909838	0.309657861	0.342412451
1.41282E-4	35.250326919	0.448983975	0.232303185	0.312256388	0.342412451
1.41982E-4	35.505258618	0.4502081	0.230602022	0.314854916	0.342412451
1.42424E-4	35.761161529	0.450976731	0.22890086	0.317886531	0.342412451
1.43005E-4	36.003818794	0.451984667	0.227294207	0.320051971	0.342412451
1.43739E-4	36.262030621	0.453252855	0.225593044	0.321351234	0.342412451
1.44267E-4	36.506890023	0.454161432	0.223986391	0.32438285	0.342412451
1.45212E-4	36.752870986	0.455781678	0.222379737	0.326981377	0.346303502
1.46111E-4	37.000484288	0.457312298	0.220773084	0.329579905	0.350194553
1.46512E-4	37.263900179	0.457992204	0.219071921	0.331745344	0.350194553
1.47467E-4	37.513770563	0.459606211	0.217465268	0.335210048	0.354085603
1.47962E-4	37.750113312	0.460439186	0.215953124	0.338674751	0.357976654
1.48522E-4	38.002199125	0.461377525	0.21434647	0.341273278	0.361867704
1.4919E-4	38.2552959	0.462492264	0.212739817	0.342572542	0.365758755
1.49715E-4	38.509426549	0.463365161	0.211133163	0.34517107	0.365758755
1.50147E-4	38.764354596	0.464082286	0.20952651	0.347769597	0.369649805
1.50796E-4	39.005109511	0.465155026	0.208014365	0.349501949	0.369649805
1.51299E-4	39.261960614	0.465983077	0.206407712	0.351234301	0.369649805
1.52031E-4	39.504662128	0.467185151	0.204895568	0.353832828	0.369649805
1.53037E-4	39.764028231	0.468827839	0.203288914	0.356431356	0.377431907
1.5368E-4	40.009448524	0.469871311	0.20177677	0.359896059	0.377431907
1.54307E-4	40.255874272	0.470886019	0.200264625	0.362494586	0.381322957
1.55313E-4	40.503732875	0.472504918	0.198752481	0.364660026	0.381322957
1.5595E-4	40.752645424	0.473525776	0.197240336	0.368124729	0.385214008
1.56582E-4	41.002819928	0.474533148	0.195728192	0.369857081	0.389105058
1.57164E-4	41.253827983	0.475458126	0.194216048	0.371589433	0.392996109
1.58065E-4	41.506164451	0.476884803	0.192703903	0.375920312	0.392996109
1.58664E-4	41.759591869	0.477828856	0.191191759	0.378518839	0.392996109
1.58947E-4	42.013673631	0.478272995	0.189679614	0.380684279	0.39688716
1.59775E-4	42.252655722	0.479569976	0.188261979	0.383282806	0.39688716
1.60635E-4	42.509097667	0.480909113	0.186749835	0.386314422	0.39688716
1.61332E-4	42.750610033	0.48198983	0.185332199	0.388479861	0.40077821
1.61958E-4	43.009324301	0.48295754	0.183820055	0.391511477	0.40077821
1.6257E-4	43.252843831	0.483899658	0.182402419	0.39497618	0.408560311
1.63371E-4	43.513633227	0.485127094	0.180890275	0.397574708	0.408560311
1.64103E-4	43.759286687	0.486244418	0.17947264	0.401905587	0.408560311
1.64808E-4	44.006094934	0.487315386	0.178055004	0.404504114	0.412451362
1.65971E-4	44.254197563	0.489071985	0.176637369	0.40753573	0.412451362
1.66608E-4	44.50363956	0.490028564	0.175219733	0.412299697	0.416342412
1.67846E-4	44.754496271	0.491879376	0.173802098	0.414032049	0.416342412
1.69144E-4	45.00724679	0.493804784	0.172384463	0.417496752	0.416342412
1.70225E-4	45.261522874	0.495397017	0.170966827	0.419662191	0.416342412
1.71466E-4	45.500961349	0.497213124	0.169643701	0.421827631	0.420233463
1.72727E-4	45.759302641	0.499044082	0.168226066	0.424426159	0.424124514
1.73711E-4	46.001858364	0.500464594	0.166902939	0.427457774	0.424124514
1.74712E-4	46.263410955	0.501901679	0.165485304	0.430056301	0.428015564
1.75702E-4	46.508514406	0.503314161	0.164162177	0.433954093	0.431906615
1.76613E-4	46.755183204	0.504607247	0.162839051	0.438284972	0.431906615
1.78227E-4	47.003718409	0.506881229	0.161515925	0.440450411	0.447470817
1.79157E-4	47.25388708	0.508182019	0.160192798	0.442615851	0.447470817
1.79781E-4	47.505172467	0.509050229	0.158869672	0.444348203	0.451361868
1.80633E-4	47.757520928	0.510232081	0.157546546	0.445647466	0.463035019
1.81656E-4	48.010957037	0.51164299	0.156223419	0.44911217	0.463035019
1.83819E-4	48.26672296	0.514599874	0.154900293	0.452143785	0.470817121
1.85104E-4	48.506802973	0.516340081	0.153671676	0.453876137	0.474708171
1.86954E-4	48.766987499	0.518823578	0.152348549	0.456474664	0.474708171
1.88295E-4	49.010836338	0.520607188	0.151119932	0.458640104	0.474708171
1.89186E-4	49.256444616	0.521785399	0.149891315	0.462104807	0.478599222
1.91355E-4	49.503990387	0.524629222	0.148662697	0.463837159	0.486381323
1.9368E-4	49.754281023	0.527640166	0.14743408	0.466868774	0.490272374
1.95772E-4	50.007602072	0.53031751	0.146205463	0.469034214	0.490272374
1.98477E-4	50.264136133	0.533733239	0.144976845	0.472065829	0.490272374
1.99845E-4	50.50340464	0.535443101	0.143842737	0.475963621	0.490272374
2.01423E-4	50.764311674	0.537398794	0.14261412	0.47812906	0.490272374
2.0233E-4	51.006481917	0.538515066	0.141480011	0.481593764	0.490272374
2.03895E-4	51.250113349	0.540429018	0.140345903	0.485058467	0.494163424
2.06566E-4	51.517287296	0.543660537	0.139117286	0.487223906	0.498054475
2.08486E-4	51.766257709	0.545954732	0.137983177	0.491554786	0.498054475
2.10337E-4	52.017685323	0.548144873	0.136849069	0.493720225	0.501945525
2.1183E-4	52.27107883	0.549896599	0.135714961	0.497618016	0.501945525
2.13144E-4	52.504922602	0.551426586	0.134675361	0.50108272	0.501945525
2.15862E-4	52.762813634	0.554558372	0.133541253	0.503681247	0.501945525
2.17525E-4	53.001108889	0.556453867	0.132501654	0.505846687	0.501945525
2.21214E-4	53.26486435	0.560600277	0.131367546	0.508878302	0.505836576
2.22322E-4	53.508867456	0.561830701	0.130327946	0.511909918	0.505836576
2.23784E-4	53.754272404	0.56344351	0.129288347	0.514075357	0.509727626
2.25877E-4	54.001550688	0.565731426	0.128248748	0.517973149	0.509727626
2.27025E-4	54.250801574	0.566977018	0.127209148	0.520571676	0.513618677
2.28982E-4	54.502077477	0.56908265	0.126169549	0.523170204	0.513618677
2.30144E-4	54.75447258	0.570323503	0.12512995	0.525768731	0.517509728
2.31746E-4	55.008636746	0.572022509	0.124090351	0.528800346	0.521400778
2.3373E-4	55.264345001	0.574108746	0.123050751	0.531831962	0.521400778
2.35865E-4	55.522759833	0.576330024	0.122011152	0.533997401	0.521400778
2.38519E-4	55.760149511	0.57905991	0.121066062	0.537029017	0.521400778
2.3991E-4	56.023307598	0.580476764	0.120026463	0.540060632	0.525291829
2.429E-4	56.264982393	0.583489632	0.119081372	0.542226072	0.53307393
2.4512E-4	56.509266166	0.585699388	0.118136282	0.546123863	0.536964981
2.47179E-4	56.755463737	0.587727226	0.117191192	0.548289303	0.548638132
2.49181E-4	57.003595715	0.589681308	0.116246102	0.550021654	0.556420233
2.50985E-4	57.253921235	0.591424628	0.115301011	0.552620182	0.556420233
2.52465E-4	57.505754602	0.592844899	0.114355921	0.556084885	0.560311284
2.54155E-4	57.759212783	0.594454453	0.113410831	0.559549589	0.564202335
2.55764E-4	58.014239047	0.59597448	0.11246574	0.562148116	0.571984436
2.58587E-4	58.27152852	0.59861545	0.11152065	0.566045907	0.571984436
2.60042E-4	58.504736547	0.599962812	0.110670069	0.568644435	0.571984436
2.62077E-4	58.765677058	0.601832416	0.109724979	0.572109138	0.579766537
2.6333E-4	59.00226638	0.602974842	0.108874398	0.574707666	0.583657588
2.65863E-4	59.266805528	0.60526374	0.107929307	0.578605457	0.583657588
2.67644E-4	59.507072985	0.606857872	0.107078726	0.580337809	0.59922179
2.69531E-4	59.775396792	0.608533174	0.106133636	0.582503248	0.607003891
2.7056E-4	60.018391879	0.609440552	0.105283055	0.585534864	0.607003891
2.71709E-4	60.262431042	0.610448887	0.104432473	0.588566479	0.607003891
2.73639E-4	60.507929476	0.612130027	0.103581892	0.591165006	0.607003891
2.75089E-4	60.755045363	0.613384413	0.102731311	0.594196622	0.610894942
2.76579E-4	61.003376538	0.614664444	0.10188073	0.596362061	0.610894942
2.77617E-4	61.253016041	0.615551312	0.101030148	0.598527501	0.614785992
2.79047E-4	61.503645795	0.616766923	0.100179567	0.600692941	0.626459144
2.81151E-4	61.755883505	0.618540962	0.099328986	0.603724556	0.630350195
2.82512E-4	62.009412092	0.619679085	0.098478405	0.605889996	0.638132296
2.84518E-4	62.264710023	0.621345583	0.097627823	0.608921611	0.638132296
2.85609E-4	62.521284	0.622245904	0.096777242	0.612386314	0.642023346
2.86701E-4	62.750215798	0.623141747	0.09602117	0.614551754	0.645914397
2.88228E-4	63.008871143	0.624388843	0.095170589	0.617583369	0.645914397
2.89552E-4	63.268969709	0.625463305	0.094320008	0.620614985	0.645914397
2.91011E-4	63.501167219	0.626639613	0.093563935	0.622780424	0.653696498
2.91921E-4	63.763524917	0.627369956	0.092713354	0.626245128	0.657587549
2.93546E-4	64.026838497	0.628666845	0.091862773	0.628843655	0.661478599
2.95315E-4	64.262505857	0.630067849	0.091106701	0.632308359	0.66536965
2.96781E-4	64.528932946	0.631221411	0.090256119	0.635339974	0.673151751
2.97505E-4	64.766608788	0.631788493	0.089500047	0.638371589	0.673151751
2.98429E-4	65.004979977	0.632510058	0.088743975	0.640103941	0.680933852
3.00005E-4	65.274598844	0.633732864	0.087893394	0.643568644	0.680933852
3.01235E-4	65.515200166	0.634682156	0.087137322	0.64660026	0.680933852
3.02969E-4	65.756836001	0.636012351	0.086381249	0.649631875	0.684824903
3.04358E-4	66.03028657	0.637070354	0.085530668	0.652230403	0.688715953
3.05008E-4	66.274043964	0.637563295	0.084774596	0.654395842	0.700389105
3.05691E-4	66.518356961	0.63808003	0.084018524	0.657427458	0.704280156
3.07032E-4	66.7635084	0.639090307	0.083262452	0.660025985	0.708171206
3.07676E-4	67.009493878	0.639573258	0.082506379	0.663057601	0.712062257
3.08501E-4	67.25603019	0.640190775	0.081750307	0.666089216	0.712062257
3.09662E-4	67.503270061	0.641055153	0.080994235	0.669553919	0.715953307
3.10772E-4	67.75148623	0.641878035	0.080238163	0.672585535	0.715953307
3.11864E-4	68.000704356	0.642684326	0.079482091	0.676050238	0.723735409
3.1283E-4	68.250633493	0.643394103	0.078726018	0.679081854	0.723735409
3.138E-4	68.501454593	0.644103834	0.077969946	0.682113469	0.723735409
3.1498E-4	68.753095096	0.644964404	0.077213874	0.685145084	0.723735409
3.16558E-4	69.006016396	0.646107612	0.076457802	0.6881767	0.727626459
3.17019E-4	69.259463297	0.646440533	0.07570173	0.691208315	0.73151751
3.17631E-4	69.513357008	0.64688097	0.074945657	0.694673019	0.73151751
3.1849E-4	69.76786507	0.647497694	0.074189585	0.697271546	0.73540856
3.20514E-4	70.023260341	0.648942189	0.073433513	0.700736249	0.73540856
3.21432E-4	70.280130093	0.649593229	0.072677441	0.703334777	0.739299611
3.23172E-4	70.505873559	0.65082163	0.072015878	0.706366392	0.743190661
3.2448E-4	70.765045382	0.651738679	0.071259805	0.709398008	0.747081712
3.25853E-4	71.025251389	0.652696481	0.070503733	0.711130359	0.754863813
3.27193E-4	71.253839722	0.653626089	0.06984217	0.714161975	0.754863813
3.28061E-4	71.515985101	0.654225737	0.069086098	0.716760502	0.754863813
3.28694E-4	71.778636342	0.654661892	0.068330026	0.719792118	0.758754864
3.29169E-4	72.008953659	0.65498816	0.067668462	0.722823733	0.758754864
3.3046E-4	72.272928197	0.655872114	0.06691239	0.725855349	0.762645914
3.3144E-4	72.504582509	0.656539869	0.066250827	0.728453876	0.762645914
3.32634E-4	72.7702325	0.657350551	0.065494755	0.731918579	0.762645914
3.32889E-4	73.003197389	0.657523053	0.064833192	0.734517107	0.766536965
3.33557E-4	73.269839302	0.657974675	0.064077119	0.737548722	0.770428016
3.34178E-4	73.503617679	0.658393043	0.063415556	0.74014725	0.770428016
3.36092E-4	73.771638115	0.659676448	0.062659484	0.743611953	0.770428016
3.37264E-4	74.007379962	0.660457148	0.061997921	0.746643569	0.770428016
3.38013E-4	74.277650058	0.660954442	0.061241849	0.750108272	0.770428016
3.38441E-4	74.514419755	0.661238265	0.060580285	0.753139887	0.774319066
3.4021E-4	74.752192769	0.662404714	0.059918722	0.756171503	0.778210117
3.40993E-4	75.024705416	0.662918903	0.05916265	0.759636206	0.778210117
3.42283E-4	75.26394763	0.663762137	0.058501087	0.762234734	0.782101167
3.4342E-4	75.503965406	0.664501777	0.057839524	0.765266349	0.782101167
3.44498E-4	75.779195798	0.665200251	0.057083451	0.768297964	0.785992218
3.46194E-4	76.020897118	0.666292839	0.056421888	0.77132958	0.785992218
3.47588E-4	76.263830315	0.667185729	0.055760325	0.774361195	0.785992218
3.48581E-4	76.507511132	0.66781924	0.055098762	0.777392811	0.789883268
3.50192E-4	76.752211469	0.668841204	0.054437199	0.779991338	0.793774319
3.51085E-4	77.032715757	0.66940516	0.053681127	0.783456042	0.793774319
3.51705E-4	77.278732765	0.669795231	0.053019563	0.786487657	0.793774319
3.53393E-4	77.52558062	0.670853422	0.052358	0.789519272	0.793774319
3.53983E-4	77.773257734	0.671221932	0.051696437	0.791684712	0.79766537
3.54948E-4	78.021381775	0.671822324	0.051034874	0.793850152	0.80155642
3.55584E-4	78.27005403	0.672216761	0.050373311	0.796448679	0.805447471
3.5679E-4	78.519542742	0.672962139	0.049711747	0.799480294	0.805447471
3.57809E-4	78.769638547	0.673589697	0.049050184	0.801212646	0.817120623
3.58208E-4	79.020316529	0.673834874	0.048388621	0.803378086	0.821011673
3.59625E-4	79.271682857	0.674701665	0.047727058	0.805976613	0.824902724
3.60454E-4	79.523649754	0.675207101	0.047065495	0.808575141	0.824902724
3.60944E-4	79.776186623	0.675504783	0.046403932	0.810307492	0.832684825
3.62068E-4	80.029346708	0.676185812	0.045742368	0.812472932	0.844357977
3.62869E-4	80.283200148	0.676669461	0.045080805	0.815504547	0.844357977
3.63296E-4	80.501036534	0.676927157	0.044513751	0.817669987	0.848249027
3.64107E-4	80.755668359	0.677414463	0.043852188	0.820701602	0.848249027
3.64992E-4	81.010783516	0.677944908	0.043190625	0.823733218	0.848249027
3.65979E-4	81.266754949	0.678533961	0.042529062	0.826764833	0.848249027
3.66722E-4	81.523301039	0.678976017	0.041867498	0.829363361	0.848249027
3.67824E-4	81.780554488	0.67962975	0.041205935	0.8315288	0.856031128
3.68369E-4	82.001432803	0.679952173	0.040638881	0.83369424	0.859922179
3.70416E-4	82.260385943	0.681156607	0.039977318	0.836725855	0.86381323
3.71444E-4	82.520139809	0.68175841	0.039315755	0.838891295	0.86381323
3.72618E-4	82.780666847	0.682442688	0.038654191	0.84192291	0.86381323
3.74042E-4	83.004630592	0.683268568	0.038087137	0.844521438	0.86381323
3.75283E-4	83.26683057	0.683984979	0.037425574	0.847119965	0.871595331
3.76303E-4	83.530040628	0.684571643	0.036764011	0.849718493	0.875486381
3.76907E-4	83.756042285	0.684917604	0.036196957	0.851883932	0.879377432
3.77857E-4	84.020209769	0.685460626	0.035535394	0.854915548	0.879377432
3.79413E-4	84.285200111	0.686345845	0.03487383	0.857947163	0.879377432
3.80476E-4	84.513223856	0.686948077	0.034306776	0.860545691	0.879377432
3.81355E-4	84.779824354	0.687444156	0.033645213	0.862278042	0.883268482
3.82311E-4	85.00901044	0.687981652	0.033078159	0.864443482	0.883268482
3.8273E-4	85.276833141	0.688217135	0.032416596	0.86704201	0.887159533
3.83866E-4	85.506732405	0.688852457	0.031849542	0.869207449	0.891050584
3.8515E-4	85.77590353	0.689567613	0.031187978	0.872239065	0.891050584
3.86245E-4	86.007418887	0.69017526	0.030620924	0.874404504	0.894941634
3.8784E-4	86.278551418	0.691055644	0.029959361	0.876569944	0.902723735
3.88472E-4	86.511455638	0.691403054	0.029392307	0.879168471	0.902723735
3.89343E-4	86.783636695	0.691880652	0.028730744	0.880467735	0.914396887
3.90027E-4	87.017553533	0.69225477	0.02816369	0.882633175	0.914396887
3.9099E-4	87.2518678	0.692780051	0.027596635	0.885231702	0.914396887
3.9252E-4	87.526156104	0.693610444	0.026935072	0.88783023	0.922178988
3.94302E-4	87.762200816	0.694572651	0.026368018	0.890428757	0.926070039
3.95687E-4	88.038740333	0.695315595	0.025706455	0.893460372	0.926070039
3.96904E-4	88.276584732	0.695966065	0.025139401	0.8960589	0.926070039
3.99469E-4	88.51589112	0.697327313	0.024572347	0.89822434	0.929961089
4.01056E-4	88.756350492	0.698163626	0.024005293	0.900822867	0.929961089
4.01994E-4	89.037493952	0.698655534	0.023343729	0.903421395	0.929961089
4.03607E-4	89.279349041	0.699497969	0.022776675	0.905153746	0.937743191
4.04769E-4	89.521931742	0.700102148	0.022209621	0.907319186	0.937743191
4.06202E-4	89.765283237	0.700843286	0.021642567	0.909484625	0.941634241
4.08313E-4	90.009775717	0.701928834	0.021075513	0.911650065	0.941634241
4.09681E-4	90.25513861	0.70262818	0.020508459	0.914248592	0.941634241
4.10695E-4	90.501331357	0.703144369	0.019941404	0.91684712	0.941634241
4.11758E-4	90.789163192	0.703683649	0.019279841	0.919878735	0.941634241
4.12211E-4	91.036345628	0.703913264	0.018712787	0.922044175	0.941634241
4.13493E-4	91.28419121	0.704559872	0.018145733	0.924209615	0.945525292
4.15812E-4	91.532959194	0.705722924	0.017578679	0.926808142	0.945525292
4.16878E-4	91.782818208	0.706254064	0.017011625	0.928973582	0.949416342
4.18078E-4	92.033422828	0.706850348	0.01644457	0.930705933	0.953307393
4.19932E-4	92.284722754	0.707766061	0.015877516	0.933304461	0.953307393
4.23712E-4	92.538100506	0.709616031	0.015310462	0.935902988	0.953307393
4.244E-4	92.750203417	0.709950145	0.014837917	0.93763534	0.961089494
4.25965E-4	93.005416662	0.710707852	0.014270863	0.939367692	0.968871595
4.28269E-4	93.262079537	0.711815486	0.013703809	0.941533131	0.968871595
4.30935E-4	93.520129212	0.71308687	0.013136755	0.943698571	0.972762646
4.33896E-4	93.779703601	0.714485936	0.0125697	0.945430922	0.976653696
4.36035E-4	94.041058597	0.715487778	0.012002646	0.94802945	0.976653696
4.36604E-4	94.259261309	0.715753472	0.011530101	0.95019489	0.976653696
4.39888E-4	94.522444876	0.71727525	0.010963047	0.952793417	0.976653696
4.41582E-4	94.786877972	0.718054071	0.010395993	0.955391945	0.976653696
4.43355E-4	95.00806813	0.718864719	0.009923448	0.957557384	0.976653696
4.45556E-4	95.274822333	0.719864444	0.009356394	0.959722824	0.976653696
4.49031E-4	95.543360876	0.721428416	0.008789339	0.962321351	0.976653696
4.51631E-4	95.768670263	0.722587219	0.008316794	0.964486791	0.976653696
4.55936E-4	96.041115244	0.72448482	0.00774974	0.96665223	0.976653696
4.58826E-4	96.270073249	0.725744593	0.007277195	0.967951494	0.984435798
4.61916E-4	96.500567164	0.727078176	0.00680465	0.970116934	0.984435798
4.66177E-4	96.77889259	0.728896489	0.006237596	0.972715461	0.984435798
4.68612E-4	97.012660243	0.729924809	0.005765051	0.974880901	0.984435798
4.72783E-4	97.29557833	0.73166842	0.005197996	0.977479428	0.984435798
4.75051E-4	97.532667006	0.732606732	0.004725451	0.97921178	0.988326848
4.79989E-4	97.771383759	0.734627699	0.004252906	0.98137722	0.988326848
4.83885E-4	98.012300633	0.736200561	0.003780361	0.983109571	0.992217899
4.91344E-4	98.255754256	0.739160678	0.003307816	0.985275011	0.992217899
4.95945E-4	98.502517908	0.740953712	0.002835271	0.98744045	0.992217899
5.01287E-4	98.751771621	0.743004847	0.002362726	0.98960589	0.992217899
5.05984E-4	99.003558694	0.744781556	0.001890181	0.99177133	0.992217899
5.10896E-4	99.257985777	0.746613503	0.001417635	0.993503681	0.996108949
5.18564E-4	99.515989661	0.749421757	0.00094509	0.995669121	0.996108949
5.31424E-4	99.778600484	0.753993621	0.000472545	0.99783456	1
5.72934E-4	100	0.767676262	0.000094509	0.999566912	1
5.72934E-4	100	0.767676262	0	0.999566912	1
