# Supplementary material for: Spatiotemporal prediction of alpine wetlands under multi-climate scenarios in the west of Sichuan, China
Source: PeerJ. 2024 Nov 27;12:e18586. doi: 10.7717/peerj.18586 (PMC11608022; doi:10.7717/peerj.18586)
Supplement: Supplemental Information 1 [file peerj-12-18586-s001.zip › Maxent_data1/2.5mBIOssp126_2021-2040/RES/wetland_2_sampleAverages.csv]

Predictor variable	Categorical	Sample average
2.5mbiossp126_2021-2040_1	false	1.108243104731238
2.5mbiossp126_2021-2040_10	false	9.520434525788424
2.5mbiossp126_2021-2040_11	false	-7.977024671524415
2.5mbiossp126_2021-2040_12	false	658.524036379385
2.5mbiossp126_2021-2040_13	false	129.58596795149415
2.5mbiossp126_2021-2040_14	false	3.6543958423559983
2.5mbiossp126_2021-2040_15	false	89.0003937316075
2.5mbiossp126_2021-2040_16	false	352.15504547423126
2.5mbiossp126_2021-2040_17	false	15.740147249891727
2.5mbiossp126_2021-2040_18	false	349.89822433954095
2.5mbiossp126_2021-2040_19	false	16.365959289735816
2.5mbiossp126_2021-2040_2	false	14.039504735590628
2.5mbiossp126_2021-2040_3	false	40.99673109521284
2.5mbiossp126_2021-2040_4	false	709.7164579699596
2.5mbiossp126_2021-2040_5	false	16.616370704175075
2.5mbiossp126_2021-2040_6	false	-17.734560427804073
2.5mbiossp126_2021-2040_7	false	34.35093113125635
2.5mbiossp126_2021-2040_8	false	9.35861838436994
2.5mbiossp126_2021-2040_9	false	-7.497661366873215
wc2.1_2.5m_elev	false	4095.3326115201385
