# Supplementary material for: Spatiotemporal prediction of alpine wetlands under multi-climate scenarios in the west of Sichuan, China
Source: PeerJ. 2024 Nov 27;12:e18586. doi: 10.7717/peerj.18586 (PMC11608022; doi:10.7717/peerj.18586)
Supplement: Supplemental Information 1 [file peerj-12-18586-s001.zip › Maxent_data1/2.5mBIOssp126_2021-2040/RES/wetland_2_samplePredictions.csv]

X	Y	Test or train	Raw prediction	Cumulative prediction	Logistic prediction
101.194681438	28.1482989818	train	2.559113556005005E-7	0.004418424568565946	0.001473768705699483
100.289760198	29.08940812	train	5.596162886698848E-5	9.312310414389174	0.24400110895841362
100.331317082	29.1251002644	train	6.752632226232551E-5	12.509802350590647	0.28029154457880495
100.38306165	29.1516495211	train	7.433734229852282E-5	14.382609318668448	0.3000793603366091
100.270100613	29.16179269	train	4.53256145087646E-5	6.751532887754714	0.2072370269801581
100.342297416	29.1791374782	train	5.968795018905334E-5	10.422052011442478	0.2560876908683711
100.301283292	29.1885668757	train	5.989997995595689E-5	10.490649865745283	0.25676381388672925
100.352697673	29.1880571989	train	7.604023383003893E-5	14.91053733247414	0.3048578396495352
100.39407234	29.2056812934	train	6.295105237992287E-5	11.34213010856644	0.2663587786196914
100.291452737	29.2247600013	train	5.8424227863549855E-5	10.064399854882469	0.25203226411113583
100.312025956	29.2245597833	train	3.9758972841497214E-5	5.6370223492970615	0.18653290054344807
100.188687839	29.2347373586	train	8.194680640107416E-5	16.41899877531271	0.32093830821512126
100.260813662	29.2431013186	train	9.774936056547411E-5	20.723802971644872	0.36051565965889265
100.137446541	29.253232403	train	2.45214000055236E-5	2.8128437356256137	0.12390198219759047
100.199291569	29.2617164688	train	9.391693815848571E-5	19.65449550267802	0.35134721074748737
100.240454057	29.261340783	train	9.555882994161421E-5	20.11223588139481	0.35530716308728827
100.055587951	29.2990277912	train	6.886908870007683E-5	12.871267062844625	0.28428069222371305
100.096767482	29.2986959704	train	4.235343625927527E-5	6.144253602621198	0.19631548129529144
100.117455265	29.3075491379	train	7.458938144756108E-5	14.443154859396321	0.3007907446234841
100.230704188	29.3065533766	train	8.436838194972001E-5	17.257069805936563	0.32731796591638135
100.148544026	29.3253345326	train	8.78754719394412E-5	18.112944525404945	0.3363477548949323
100.210326899	29.3247886088	train	9.659634761494296E-5	20.415947932225638	0.35778463838257396
100.004554611	29.3445454321	train	7.153374915156368E-5	13.544054541927341	0.292067452131246
100.045753105	29.3442288966	train	8.500585870018307E-5	17.40843836582074	0.3289775205074781
100.107549577	29.3437302511	train	8.825901235537773E-5	18.23869086215218	0.33732058159126677
100.241436313	29.3425517137	train	5.6869278254829274E-5	9.61890042614929	0.24698117169939832
100.190047217	29.3520444351	train	8.36730588107337E-5	17.04114113376059	0.3254984336219718
100.159249729	29.3613401386	train	9.672986061454881E-5	20.465926636840862	0.3581020702416019
100.427181135	29.3677662762	train	6.303931413721071E-5	11.366686859390683	0.26663265725592444
100.437481529	29.3676556373	train	7.293419193766744E-5	14.00676238086561	0.29609233494153947
99.0671958158	29.3934373337	train	3.5308606700650888E-6	0.17925560833469334	0.019957484087807918
100.015301869	29.3895877497	train	8.857656678460005E-5	18.350880025429507	0.3381238832468397
100.468641447	29.3853639207	train	8.028600684799867E-5	16.0353974668725	0.31649250715580746
99.994781196	29.3987671943	train	7.642458517558129E-5	15.007250061793222	0.30592735557967204
100.489376788	29.3941577022	train	8.959656443650498E-5	18.634594139942166	0.3406909974105212
99.0672195669	29.4295389628	train	3.947773018467455E-6	0.20976177862423834	0.02226153817295276
100.077602249	29.4342215783	train	9.209920629027085E-5	19.16711410225095	0.34690603379482754
100.118835909	29.4338815463	train	9.240021736333132E-5	19.23011727523968	0.34764567650824996
100.479596718	29.4303620127	train	7.347215103147803E-5	14.1597601936977	0.2976262930100038
100.026149953	29.4436525946	train	8.715627595888812E-5	17.900397071486367	0.33451583770248206
100.139553247	29.4427303302	train	9.673253009198393E-5	20.466925917994015	0.3581084138184729
100.252950981	29.4417115263	train	7.354358080538385E-5	14.180075098423915	0.29782946807869953
100.551877893	29.4385629755	train	4.1166325715664596E-5	5.910777111155775	0.1918687698314045
100.428316143	29.4489697197	train	7.104694500577089E-5	13.420861307846499	0.2906575713829431
99.0672433613	29.4656403961	train	4.560438286016492E-6	0.25828118840048275	0.025627825082594115
100.459370839	29.4576567322	train	8.041039706860614E-5	16.061314334630776	0.3168275035917489
100.119232	29.469976069	train	1.0345760872877062E-4	22.20797448748916	0.3737011019381435
100.232660882	29.4689737165	train	1.0726839458788021E-4	23.180110651546876	0.38220505467897337
100.56259958	29.4655084145	train	2.2603849050325588E-5	2.492346625848095	0.11533039969218563
99.9852599486	29.4800600485	train	3.437747563775662E-5	4.5907630730200655	0.16546267563045958
100.067766149	29.4794234892	train	1.067440023130123E-4	22.972976552363157	0.3810485763557982
100.15026959	29.4787357872	train	1.0608282496805794E-4	22.75370307962516	0.37958425080984165
100.202045767	29.4963266398	train	1.2664332649222403E-4	29.344215328838118	0.4220999699697054
100.006243523	29.5160013017	train	3.8106667295199766E-5	5.300260069848115	0.180177683543523
100.02687747	29.5158435295	train	8.537631839836317E-5	17.496403850001798	0.32993818823213733
100.140361125	29.514918562	train	1.2467337465739834E-4	28.59903685775308	0.4182805075954922
100.563292079	29.510618109	train	2.2306772396176935E-5	2.4518971032945434	0.1139874188682979
100.057921951	29.5246245907	train	1.0352558499142882E-4	22.228132326405717	0.37385484454845846
100.511854362	29.5202366559	train	8.550431328206972E-5	17.523726493326134	0.33026946263044943
100.182046247	29.550651491	train	1.3235031816708837E-4	31.815984262182965	0.4328871941642444
99.9758121916	29.5703754854	train	8.483479814434533E-5	17.36782011586678	0.32853299988197104
100.017102401	29.5700656654	train	1.0067581963307974E-4	21.416319806373842	0.36734407986953144
100.068714233	29.5696603435	train	1.1564605755885185E-4	25.439661881972064	0.4001118477550889
100.171934598	29.5687895491	train	1.5414030944092103E-4	40.19036096146479	0.47061636953765873
99.9656613175	29.5884987329	train	2.6715207251121393E-5	3.191926472808124	0.13350696376536778
99.9657472653	29.597522613	train	5.1191539662995794E-5	8.0464140872144	0.22794364499410166
99.9760726718	29.5974470807	train	1.1451653689698905E-4	25.10439211566545	0.3977583404352611
100.027699103	29.5970573739	train	1.0745191553642828E-4	23.255650633523828	0.3826087658340351
100.461445007	29.602013691	train	7.08945481640271E-5	13.387786016071784	0.2902150451828104
100.430600173	29.6113735114	train	7.033129533632412E-5	13.265541018038753	0.2885746828768058
100.513198909	29.610457135	train	7.864866838151788E-5	15.56901991949869	0.31205215356384985
99.9660914477	29.6336180085	train	4.460294519622493E-5	6.605331998108032	0.2046089142794802
99.9764205327	29.6335423659	train	1.0142124928022557E-4	21.636535428882656	0.36906017939236296
100.028065355	29.6331520901	train	1.0215712651195256E-4	21.840850066675287	0.370745180339393
100.090037761	29.632657223	train	9.439946596633855E-5	19.779576731126394	0.35251602085426625
100.399998898	29.6387711617	train	8.961829003468069E-5	18.639338999669995	0.3407454594841657
99.5323346008	29.6541180994	train	3.751838741426302E-5	5.1817146939682805	0.17789096112286723
100.431110282	29.6474626812	train	8.624007017100058E-5	17.67661278245219	0.33216740205595474
100.111091277	29.6685793781	train	8.595992884888565E-5	17.618400935830874	0.33144602627573583
100.266068951	29.6671894344	train	3.435800589157964E-5	4.587381827589137	0.16538446373440452
100.379711974	29.6660550248	train	7.434708818368503E-5	14.384950502128515	0.3001068951476133
100.018190619	29.6783500118	train	7.378153070496412E-5	14.247748972710003	0.29850544633044285
100.121523587	29.6775156738	train	3.163501221121081E-5	4.141693373121802	0.1542996111145343
100.235184573	29.6765048691	train	3.561153064144009E-5	4.811438738715086	0.17039026395262266
100.266181993	29.6762122823	train	3.7999343069148495E-5	5.27728239283605	0.17976144914031586
100.431493474	29.6745294244	train	6.415042307448793E-5	11.652097329932122	0.27006305004572717
100.142393743	29.6953856188	train	2.8307655241306656E-5	3.4923855181535775	0.14034817840433525
100.008127303	29.7054999056	train	6.48025379050757E-5	11.806820373502774	0.27206145930914727
100.256523361	29.7304476524	train	2.9980704704104794E-5	3.8036674580283334	0.14742025045209664
99.5123112967	29.7805443633	train	6.030328892641855E-5	10.611615370158136	0.2580465038845754
99.5640370912	29.7803338491	train	3.1670801380857114E-5	4.148107824274385	0.15444721207149517
100.257198993	29.7845842311	train	2.691890142934753E-5	3.2314279448604175	0.1343881084022261
99.1812886214	29.7994622467	train	3.349298641236444E-5	4.4442692376264095	0.16189473866007678
99.9366947119	29.805292044	train	7.721964990041455E-5	15.204269132348587	0.308129331811922
100.278115307	29.8024311736	train	2.8270416471984976E-5	3.4854053411130823	0.1401894330660643
99.1709717943	29.8175256984	train	2.269021671836973E-5	2.504742846737652	0.11572007452555577
99.9264310836	29.8143886595	train	5.351831926460416E-5	8.641917067676877	0.23586058125307502
99.9266808397	29.8414596456	train	5.10704212087982E-5	8.013694219920007	0.22752704150627354
99.1606946188	29.8626626555	train	1.2347520207558456E-5	1.0379715565641203	0.06647895061392642
99.2021107499	29.8626057467	train	2.171430184070133E-5	2.3712271793494795	0.11129685272185015
99.9371999163	29.8594338194	train	7.077327219432289E-5	13.361465010745624	0.2898624922825726
99.927097857	29.8865777047	train	6.257750652352239E-5	11.236372769897423	0.2651973871409872
99.937537485	29.8955280852	train	6.938659620826874E-5	13.012751914985547	0.285806344884116
101.500852415	29.8841736131	train	4.604985785889913E-5	6.914703612645602	0.20985349716964108
100.238292743	29.9291424414	train	7.880967127617946E-5	15.610837033344866	0.31249133873532586
100.279841942	29.9377691524	train	7.469293876463028E-5	14.468031684215829	0.30108261773982997
101.284585294	29.9332029461	train	6.12516399468732E-5	10.865671053168253	0.2610452791786582
101.31564422	29.9326607529	train	6.402441546916125E-5	11.621925054758227	0.26967563347535567
100.114288531	29.9573204563	train	8.202270807368171E-5	16.439422933556695	0.3211401081504932
101.253728878	29.9427555192	train	6.006730770281144E-5	10.541527860192184	0.2572965235326705
99.9279347375	29.9768128804	train	7.9915702964962E-5	15.933783587269454	0.31549329076380933
99.93829926	29.9767394477	train	8.40214620693577E-5	17.149497305600182	0.32641136937137943
101.399763696	29.9852795443	train	5.711421234963446E-5	9.703094583339103	0.24778133656448575
99.6483729	30.0236074506	train	3.0407628514634952E-5	3.900385819787597	0.14920628542109118
99.2646883862	30.033963144	train	2.0247597859228098E-5	2.1508594098711566	0.1045653288526776
101.390054448	30.0125181936	train	5.02638397398989E-5	7.828314624913265	0.22474118635221146
99.9388939065	30.0399031357	train	1.027480431859162E-4	21.99804532207056	0.3720917514050112
100.084183161	30.0478095709	train	7.185194669210074E-5	13.66145799076673	0.29298598988836083
99.7730923109	30.0590303697	train	1.1240150955026126E-4	24.66397180117503	0.3933013665159574
100.042791644	30.0571680768	train	1.0311383408869969E-4	22.10603075673434	0.37292242547378857
100.063826173	30.0840707775	train	5.947009495183206E-5	10.35156944646939	0.25539170902171565
100.354315222	30.0813981813	train	7.921180197260556E-5	15.715282019559801	0.31358582908192445
99.6903538119	30.0955875006	train	7.717469261934235E-5	15.193128606418115	0.30800519285628714
99.7837502842	30.0950636016	train	1.0003073638722513E-4	21.22348583950519	0.3658514413557382
99.8148818761	30.0948742191	train	1.0509942463784883E-4	22.541566857821536	0.377393428480828
100.032793918	30.0933420747	train	1.1305511155659673E-4	24.824618774218948	0.3946857219388258
99.5658730591	30.1052068083	train	4.45254368418325E-5	6.589668246365108	0.20432600662778144
99.9187350542	30.1032129971	train	9.303506779794368E-5	19.417764651385745	0.3492001478030115
99.8671612393	30.1396592594	train	1.1196975643129153E-4	24.4997449918327	0.39238341781287683
101.734870938	30.1140334728	train	8.134864704030567E-5	16.258041829045858	0.3193437724980295
101.330848324	30.139871284	train	4.907423786497473E-5	7.598728819586597	0.22059554688854122
99.8882479962	30.1756136888	train	1.055893415182724E-4	22.647250283806123	0.37848679748329744
99.90901872	30.1754714049	train	1.022580942475267E-4	21.867709435651623	0.37097567289519245
99.9505597138	30.1751769739	train	9.331589756166777E-5	19.50524807095572	0.349885416325925
99.5559494675	30.1864669632	train	2.8153385206965504E-5	3.463468554157197	0.13969015801619458
100.334902194	30.1808520846	train	8.486335202024835E-5	17.374600220508107	0.32860724137360847
99.5456119014	30.1955345178	train	1.9780238110796024E-5	2.070789309286485	0.10239887773802277
100.085860386	30.2011974364	train	1.1941729579673011E-4	26.760893592152698	0.407838207591343
101.663985988	30.1786281177	train	7.292650077146554E-5	14.00442218165461	0.296070355460173
99.1093099578	30.2146726276	train	1.3895787913303427E-5	1.226595530423905	0.07419632140714526
99.8470149963	30.2119818123	train	1.1526045311000827E-4	25.31178014108354	0.3993104600321972
101.612344153	30.1886870813	train	5.8457849439750946E-5	10.072971381346198	0.25214073198043985
99.0989282524	30.223705176	train	1.870416112226747E-5	1.8867310443901044	0.09737063209968504
99.6600620502	30.2220804736	train	1.243448813571105E-4	28.46726651159696	0.4176386880429008
99.7224065746	30.2217516766	train	1.2176454863606812E-4	27.59147785250364	0.41254747471054537
99.7535784394	30.2215761594	train	1.1677674035084475E-4	25.824849056098564	0.402449425320592
99.8886531308	30.220729936	train	1.1541855021417991E-4	25.364211416115598	0.39963928633130424
100.16927869	30.227550179	train	1.7570215050860403E-4	46.50855515877327	0.5033141611124282
99.5978257247	30.2404272186	train	1.1043685798566259E-4	23.978854944004134	0.3891017685392914
101.550776852	30.2169593779	train	7.984626010675476E-5	15.91125320533541	0.3153055829384044
101.73761122	30.2131881152	train	8.784886885795012E-5	18.104222524007717	0.33628017187417214
99.0054044464	30.2508152526	train	1.0624950282206806E-5	0.8442367771222755	0.05774014744315712
101.571772639	30.225568663	train	1.018409455553439E-4	21.756738711756064	0.3700222978038749
101.696341564	30.2230634305	train	9.522239484007211E-5	20.033813619120938	0.3544996847140311
98.9742184303	30.2598370863	train	1.191936558875173E-5	0.9857730969883377	0.0643220435074545
99.6395139699	30.2582783493	train	9.632870752254521E-5	20.315760645889277	0.3571473682248684
101.603153957	30.233968386	train	1.0174387649074385E-4	21.72893760671388	0.3698000360733713
101.675825409	30.2325035994	train	9.68016332415361E-5	20.492793705472724	0.35827258253936006
99.6916135666	30.2760614346	train	1.1453016092788274E-4	25.107992155624252	0.3977868379477056
101.416702177	30.2555826035	train	1.064073238487757E-4	22.861309856950392	0.38030379115631396
99.837237503	30.2842349552	train	1.2737477872325564E-4	29.774961357347983	0.42350541612626813
99.8476344461	30.2841680456	train	1.253227526421919E-4	28.82683591843069	0.4195451272686373
101.406536311	30.2647901884	train	1.4723740440424212E-4	37.45369816543274	0.45921901349925676
101.54155643	30.2622379711	train	1.1057756504472892E-4	24.007694129978315	0.3894044728928334
101.593482567	30.2612193405	train	1.3063981718777157E-4	31.018586074514513	0.42969654480961555
101.614252274	30.2608061327	train	1.2993582431027238E-4	30.7302224281522	0.42837291248921416
99.5877552547	30.2946168261	train	1.0456816523227753E-4	22.435319145726872	0.37620343767994585
101.437919227	30.273229597	train	1.2623998224883866E-4	29.138590857724516	0.42132203046916256
101.510629015	30.2718548309	train	8.978809650044964E-5	18.676424646492528	0.34117082322956366
99.8373908131	30.3022814355	train	1.0860026181707216E-4	23.555920521109353	0.3851229777812045
101.365420863	30.2835805495	train	1.4027217543385564E-4	34.962336287521005	0.44721028403457175
99.5254593527	30.312929763	train	7.354925181494704E-5	14.181687955537667	0.2978455936793165
99.5566612441	30.312800731	train	5.781995482836538E-5	9.904791785973837	0.25007741695680624
99.4734991599	30.3221521465	train	7.664310890973848E-5	15.061400842642831	0.30653396483278067
101.230762634	30.3039873246	train	1.1177209788141028E-4	24.420238841474447	0.3919622491393151
101.272330881	30.303271761	train	1.4646909538029257E-4	37.23571624227119	0.4579200378897603
101.365853888	30.3016135269	train	1.3923091365617652E-4	34.55534628187811	0.44536907006425785
101.397245982	30.310062213	train	1.3787924098577787E-4	34.009009948433544	0.44296059680074445
101.438811838	30.3092936317	train	1.2609150566899818E-4	29.07588049653578	0.42103513254261965
101.58451612	30.3155147419	train	1.2287013253870665E-4	27.91732006210633	0.41473974354447934
99.484078442	30.3582093602	train	3.1702646713651316E-5	4.153815426145702	0.15457850462597034
101.335536241	30.338240283	train	1.4481504088001534E-4	36.649543592766705	0.45510224882417233
101.491451648	30.3353611868	train	9.35920283742075E-5	19.57381551017552	0.3505578130215641
101.522631988	30.3347630935	train	1.1479155579020693E-4	25.177063633569006	0.3983330782264445
101.626559591	30.3327158444	train	1.1356902990598307E-4	24.910248089764874	0.39576979304724463
101.346146445	30.3470706663	train	1.6337108655697358E-4	43.51366227484159	0.4851270943441996
101.418915735	30.3457439375	train	1.2690542538922815E-4	29.526931986337686	0.42260436604734825
101.46049599	30.3449676485	train	1.2073906201822976E-4	27.17073606376435	0.4104992981407305
101.502074612	30.3441781558	train	1.0064282519346875E-4	21.406078600021623	0.3672679055660822
101.616407181	30.3419389846	train	1.282533563566455E-4	30.158887014316164	0.4251845452927485
99.7235319967	30.3751508208	train	1.2163524948777408E-4	27.537714828217368	0.4122900135015036
101.221591903	30.3582682581	train	7.185040165915801E-5	13.660887929176244	0.2929815356155346
98.9741853247	30.3861754012	train	1.9912700502077658E-5	2.0934833410878735	0.10301397238948691
99.1823619841	30.3860506841	train	7.6062454885308414E-6	0.5263654026325413	0.04202472989364721
101.596096657	30.3603831956	train	1.1686936134286875E-4	25.8572461850152	0.40264010326203786
99.4842563352	30.3943044374	train	2.4090657176184437E-5	2.7451780876985006	0.12199102921340463
99.6716207864	30.3934754891	train	9.495746337266566E-5	19.959984578778553	0.3538623973397552
99.9006092419	30.392097449	train	1.354118297313472E-4	33.0550006371162	0.4385096743161594
99.6925022076	30.4023901984	train	9.364281659005028E-5	19.58642698902807	0.35068133425946135
99.9527372878	30.400751104	train	1.4758675666364077E-4	37.57094959147662	0.45980760465339704
101.253406224	30.3847854364	train	1.3014724001226023E-4	30.817058388897763	0.42877105682255895
101.295007974	30.3840609406	train	1.4821277057427198E-4	37.862998497878266	0.46085911853137107
99.8591341622	30.4104239317	train	1.3286745098793433E-4	32.03551472592021	0.43384480124893127
101.513622389	30.3890556945	train	1.293067589380451E-4	30.480892892885123	0.427184948445941
99.8383907178	30.419582325	train	1.2392729885289308E-4	28.27742254249178	0.41682075611080194
101.305831914	30.4019112236	train	1.5184059057145446E-4	39.44153008348104	0.4668730561852262
101.378643962	30.4006047986	train	1.496621869002512E-4	38.48386192554311	0.463278058318652
101.441050441	30.3994527431	train	1.3219351304476936E-4	31.74933014934936	0.43259618796305294
99.9009406441	30.428189155	train	1.5997735818736383E-4	42.3129965675282	0.47988558575416007
99.6302747985	30.4388003697	train	8.240622286268863E-5	16.55583874961588	0.32215792838811785
101.306468243	30.4289613313	train	1.0715327419041279E-4	23.132725364915196	0.38195154213525706
101.441723997	30.4265002046	train	8.731632035140024E-5	17.943297999901517	0.3349243729326083
101.847384539	30.418277542	train	1.5656253401966278E-5	1.4606240011613583	0.08281781133045822
101.285868593	30.4383443492	train	8.295011357114604E-5	16.755788809311397	0.32359615236420497
99.5575316294	30.4662027168	train	8.290627870426497E-5	16.739528077532714	0.3234804648743762
99.8596089364	30.464561867	train	1.3325968460485202E-4	32.22160382734186	0.4345689707741826
99.8909389085	30.4733750772	train	1.6447423016640176E-4	43.889247916224306	0.48680818875611803
101.359143188	30.45508029	train	1.0010526427420185E-4	21.241837417948958	0.36602424892427654
99.5263780322	30.4843796858	train	7.808997601688636E-5	15.425167491661217	0.31052378592115093
99.807751959	30.4919638235	train	1.2109230290795092E-4	27.288403714021474	0.41120642714644634
101.203428907	30.4758457133	train	4.031472978300751E-5	5.742646330117898	0.18864840661764515
101.578149345	30.4689733123	train	1.2179021778354856E-4	27.60215117106457	0.41259856043088117
99.9849615775	30.4997687663	train	1.0235728735614297E-4	21.89409671956053	0.37120194990120214
99.0262634359	30.5125111877	train	3.109699377079471E-5	4.045264955269595	0.15207450010576787
99.8079011025	30.5100098632	train	1.3406399943919885E-4	32.52912393554286	0.4360481745877104
101.245484915	30.4931691939	train	5.224075748898852E-5	8.326531290503945	0.23153385371445698
101.391246238	30.4905760272	train	6.074018645720695E-5	10.741375948458268	0.25943103295820785
99.7454434865	30.5194055855	train	1.0616601969375578E-4	22.781276114247117	0.37976888513876356
101.006351017	30.5151126843	train	2.3593666842311333E-5	2.659852081859984	0.11977579067043417
101.246106858	30.5202200599	train	9.402870700278761E-5	19.682249389931133	0.3516183198382602
101.277351646	30.5196775006	train	5.4798894544646154E-5	8.959697765410032	0.24014889460363684
100.933793223	30.5342526925	train	1.648568979088702E-5	1.5700840075553073	0.08682438651571173
99.8082745518	30.5551247408	train	1.3608747968666023E-4	33.23576737406908	0.43973552454138837
99.8604030937	30.5547907445	train	1.5310856950637866E-4	39.7913448860938	0.4689435011615834
100.902712796	30.543731939	train	2.688910721217359E-5	3.2256500898069964	0.13425933584955074
99.0158499411	30.5666560686	train	6.068326253624497E-5	10.724469281831407	0.2592509337830643
100.861204876	30.553353405	train	3.121350746235967E-5	4.06614756837676	0.1525573645899646
101.090450055	30.5498741311	train	6.645994719629755E-5	12.225133151724899	0.277091691058601
99.6728610586	30.5739419007	train	9.37472493195341E-5	19.61235920849166	0.3509351759109533
99.693717255	30.5738324269	train	1.068264894956826E-4	23.00033521078994	0.3812307778923358
99.7771408456	30.5733611226	train	1.3870217930969542E-4	34.28802507811759	0.4444294308475115
101.226099414	30.5566457493	train	1.132475946616158E-4	24.856690399130997	0.3950922055211133
101.351121801	30.5544474293	train	9.414705419841218E-5	19.71163678088611	0.3519051386152091
99.0575781998	30.5937157262	train	3.3647930201758866E-5	4.468253207657382	0.16252196813503436
99.6730480681	30.601011427	train	1.1046461161930745E-4	23.984543302551703	0.3891614989383925
99.8503710554	30.599973298	train	1.493050281677987E-4	38.31097624844946	0.4626840114902956
101.341353691	30.5816840047	train	6.161020188581109E-5	10.951233737661761	0.26217278030254737
101.2477695	30.5923550964	train	7.823716326778318E-5	15.462787137124572	0.3109270921708686
99.7567058005	30.6276219152	train	1.3654941249217222E-4	33.43853595264792	0.44057054576765736
99.7672106611	30.6365837095	train	1.1495220202868005E-4	25.219513102617263	0.39866829141455584
99.8506865758	30.6360643374	train	1.4234651948818688E-4	35.71630295769062	0.45084205383198883
99.8298948348	30.64522198	train	1.379077016324132E-4	34.01823687169189	0.44301152486672435
99.0471778664	30.6568861353	train	6.560516039297246E-5	11.99385254850531	0.2745061283930643
99.0054274061	30.6659182816	train	4.163259883184593E-5	6.003059336805334	0.19362120379159922
101.540981384	30.6410741381	train	8.156662094854105E-5	16.31669578806832	0.3199257001457789
99.8927552859	30.6718749943	train	1.2411892900208315E-4	28.36454263913146	0.41719639316130497
99.9553830825	30.6714295755	train	8.273932434176832E-5	16.67819945762675	0.3230394819750818
99.8719601015	30.6810393883	train	1.731982440387582E-4	45.87546416389679	0.4997258654148087
99.8928382781	30.6808975714	train	1.4985968227949748E-4	38.59480518545324	0.46360598028612154
101.332878986	30.663017407	train	8.539637036422308E-5	17.501165180031254	0.3299901080706721
99.6945546331	30.6911323757	train	8.802417366156838E-5	18.16169739745844	0.33672526650681295
99.9346810895	30.6896263335	train	1.1952434498275147E-4	26.79508824242011	0.40805462175493257
101.291372213	30.6727764646	train	7.490061459604512E-5	14.530872367219517	0.30166721197406066
101.281153095	30.6819765911	train	8.809257090786922E-5	18.184121900349297	0.3368987636002152
101.333529505	30.6900659108	train	9.080487303139871E-5	18.894524121255287	0.34370640021475984
99.1412092809	30.7199835176	train	2.4697440711068334E-5	2.8402775915763923	0.12468057907450211
99.8827276672	30.7170591821	train	1.3616926135318164E-4	33.259331784901	0.4398835402035445
99.9036135383	30.7169154829	train	1.478285639320938E-4	37.68640291380869	0.46021425348087464
99.934942059	30.7166936354	train	1.3476155488674775E-4	32.793431660087876	0.43732478628879123
100.989387458	30.7048165844	train	3.0548520268816716E-5	3.9323044415972523	0.1497940647062975
101.334180904	30.7171142894	train	8.196436154661581E-5	16.423722637886762	0.3209849927819148
99.4024312586	30.7465070375	train	4.441172566594025E-5	6.56668822513341	0.2039105932734704
99.8412689691	30.7534269768	train	1.2520027557328425E-4	28.79046482366699	0.4193070323608584
99.9875234339	30.752396099	train	9.024958683321731E-5	18.776492744907443	0.342324084386514
99.162173829	30.7650768574	train	4.7276044194708575E-5	7.175471840270491	0.2142441792920252
99.8622433247	30.7623123389	train	1.1199275382994373E-4	24.508995462587386	0.3924323825293827
99.8935868952	30.7621001916	train	1.1539576392563009E-4	25.35665457838492	0.39959191531697147
99.9458254215	30.761729786	train	9.638644309521356E-5	20.33737314160656	0.3572849477068737
100.906957724	30.7601808779	train	1.340121523924687E-4	32.5099564145639	0.4359530568363148
99.7998538067	30.7988045131	train	1.2438206233822974E-4	28.484169961716667	0.41771140437099047
101.325261897	30.7804144603	train	7.948988269677789E-5	15.795628368358173	0.31434065329334043
99.7999285386	30.8078271305	train	1.2202924047588952E-4	27.701537617014495	0.4130738277056448
99.8208344682	30.8076964044	train	1.3382634582793286E-4	32.4407227134278	0.4356119154307318
99.873098679	30.8073548383	train	1.4796247321703998E-4	37.750326332182595	0.46043918628591735
99.8940041089	30.8072123117	train	1.3541534064869857E-4	33.05593996534131	0.43851605813448236
99.9462670166	30.8068412457	train	1.2841327625002532E-4	30.21153235471267	0.42548913096623414
99.9776242863	30.8066084925	train	6.0503945882639005E-5	10.67121141006279	0.2586830284123477
100.855780642	30.8150508883	train	1.0320006467436415E-4	22.131601775021185	0.3731179263694063
101.315684298	30.8166658487	train	7.741850770040965E-5	15.25354664915063	0.3086778970540905
99.8106846948	30.8438524385	train	1.513337311581073E-4	39.27347605751861	0.46604089694830125
99.852511914	30.8435838609	train	1.511123652351283E-4	39.16665774080826	0.4656766438836414
99.9361645979	30.84300619	train	1.2720833520667144E-4	29.686321368932052	0.42318620498013043
99.9884462561	30.8426177153	train	7.612186277496802E-5	14.931077284127982	0.305085260160422
99.9153373183	30.8521779545	train	1.62155560600287E-4	43.087935190752304	0.4832619389450235
100.84584904	30.8422564595	train	9.429288866792009E-5	19.747849675898316	0.35225822499574916
100.020101221	30.8694404781	train	5.0542549477014824E-5	7.891697895892551	0.22570609231647862
101.348120992	30.8611809708	train	5.5940690745779744E-5	9.305310699615895	0.24393208498260166
99.863372851	30.8886265299	train	1.5356927261414412E-4	39.96718608623969	0.46969179214731527
99.9052189319	30.8883405624	train	1.5040193864794926E-4	38.85892737337633	0.46450428748736333
99.947064401	30.8880410663	train	1.3057671993353868E-4	30.993786568475656	0.42957816083882955
99.9993703338	30.8876476727	train	6.505979392240869E-5	11.866767799820673	0.27284681511922626
99.8216032173	30.8979214114	train	1.4490913094957988E-4	36.67403498527488	0.45526332292558264
100.533252116	30.9094884649	train	1.4401599898396795E-4	36.3904885860928	0.4537305088090788
99.8427657727	30.9248539454	train	1.5498158074470013E-4	40.42207769246926	0.471972630657287
99.8636968842	30.9247158388	train	1.486217985431512E-4	38.04001153431328	0.4615439533345773
99.9055586654	30.9244294644	train	1.4171527824711602E-4	35.40812171853861	0.449741935635921
99.9474198337	30.9241295422	train	1.1776944706185816E-4	26.141719399207265	0.4044867832113157
99.9788152907	30.9238957102	train	5.400088241959669E-5	8.75478637710803	0.23748223087941647
100.627553789	30.9173577069	train	1.149707173894362E-4	25.224405636926228	0.3987069025698569
100.020771152	30.9325939699	train	2.659679645161368E-5	3.16896361285711	0.13299391478284756
100.5649294	30.9271525154	train	1.6115279425486762E-4	42.688514762544166	0.4817130482483594
100.50229092	30.9369173909	train	1.4205451419397843E-4	35.547241860823306	0.4503336984745951
100.554612271	30.9362987297	train	1.812193059513889E-4	47.902771269156936	0.511041838664811
100.617395717	30.9355284046	train	1.4662854472101406E-4	37.29439345040623	0.45819013086451027
98.8378938152	30.9726149418	train	3.049372259189933E-5	3.919890185449109	0.14956555354496978
99.7908088248	30.9702965736	train	1.5823790182691058E-4	41.57931647697901	0.477157464719744
99.8326912774	30.9700334426	train	1.3487731434929683E-4	32.84524662503657	0.4375360813029776
99.8536322938	30.9698967872	train	1.1185493032131466E-4	24.453557351731327	0.39213881864553674
99.8955138891	30.9696132969	train	1.010065104252548E-4	21.517751977948787	0.3681065342047249
99.9583351351	30.969162614	train	7.532474641163488E-5	14.712241680157318	0.30285808312921697
101.465386645	30.9491937992	train	4.6573236138983716E-5	7.03015757168174	0.21173357851232247
100.000309241	30.9778670774	train	4.805158128718954E-5	7.365521039645811	0.21699609043190257
100.523792377	30.9727528151	train	1.793660376564931E-4	47.33806674091257	0.5084729950060785
100.57613273	30.9721247982	train	1.798914767616283E-4	47.537893876358176	0.5092040516670003
99.7595395357	30.9885299309	train	1.511555283734043E-4	39.18869849562961	0.4657477069366148
98.921647026	30.9997625966	train	2.5077745935690817E-5	2.8995436500560907	0.12635788666237446
100.492668231	30.991159809	train	1.588405358352099E-4	41.91808846287376	0.4781058553779453
101.099830259	30.9827139869	train	1.080724894952252E-4	23.41714214943649	0.3839700103906158
98.8064052931	31.0086644554	train	2.101742238017163E-5	2.276341091660818	0.10811114878151219
99.4349529245	31.0080770067	train	1.6315837920147843E-4	43.44440819625908	0.48480167955995
99.4140408778	31.0171688528	train	1.3756280982470416E-4	33.889873693488205	0.44239374034516665
99.7073751989	31.0158948377	train	1.3333775160266083E-4	32.25864149276965	0.4347128826051987
99.7388026527	31.0157188111	train	1.427372272070958E-4	35.891982281835546	0.4515207724186828
99.8540341452	31.015007939	train	9.868376194933231E-5	20.913831498510593	0.36271189811623955
99.9064106825	31.0146508224	train	7.392370017753717E-5	14.283243065534895	0.2989087066819419
99.9797362072	31.0141151699	train	4.197739911412935E-5	6.070597205613685	0.19491221568739317
100.587197983	31.0080757161	train	1.8702330462180524E-4	48.7795899237312	0.5189159269122429
100.796619449	31.0053309365	train	7.281595042910059E-5	13.970784912976876	0.2957542777580918
100.828030128	31.004889947	train	8.280198831443635E-5	16.701218292858638	0.32320506608518096
100.922257933	31.0035211728	train	8.843710734060615E-5	18.30113689389419	0.33777133958845573
100.932727288	31.003364846	train	7.399451548587883E-5	14.300254514556675	0.2991093996956826
101.089757529	31.0009181892	train	5.514873408656665E-5	9.058565977997473	0.24131205838753678
99.7703024081	31.0245575143	train	1.3498856382485275E-4	32.89504287969737	0.4377389947834102
99.9588766051	31.023294393	train	5.8577717134005965E-5	10.103530600441344	0.2525271859104023
100.074110067	31.0223869073	train	9.278137176043993E-5	19.338312104503625	0.34857984661222907
100.545455917	31.0176038493	train	1.786573379538977E-4	47.119478703631664	0.5074835066056704
100.911968545	31.0126948241	train	6.754998731487225E-5	12.516124108664139	0.280362234633744
98.7853930152	31.035700735	train	2.4512239512001468E-5	2.81141618136226	0.12386142904101231
98.8692233405	31.0358129079	train	1.6208718997923873E-5	1.5349261380897485	0.08549038337847666
98.9425751745	31.0358663913	train	2.5104409315618108E-5	2.903698821564991	0.12647524238577745
100.503704982	31.0271187386	train	1.6169376360240716E-4	42.90012026556519	0.48254979068376525
101.058740771	31.0194575147	train	7.548390077199308E-5	14.770549560665714	0.30330390709165034
101.236722342	31.0164951905	train	1.1326316417423796E-4	24.85928459860025	0.3951250611727018
100.608596056	31.0348753964	train	1.6932700418567477E-4	45.0502935871221	0.49407487366863917
100.943745813	31.0302616491	train	6.57456432335495E-5	12.03061752804048	0.2749323307661068
98.816794772	31.0537954138	train	1.806500225682063E-5	1.7775167305578174	0.09435724107357872
99.4456384313	31.0531558383	train	1.5116368228582392E-4	39.19286219622353	0.46576112927599905
99.5085206354	31.0529233075	train	1.3097429960518973E-4	31.145643052254126	0.43032328574115064
99.5190009298	31.0528815728	train	1.5899438904228385E-4	42.027351327153966	0.4783474296192812
99.9696268335	31.0502817766	train	5.515185830762946E-5	9.059521129600004	0.24132242990915392
100.042978266	31.0497096268	train	6.849931934168226E-5	12.77009479542926	0.28318658452882534
99.1626768189	31.0628460581	train	1.6222608863312627E-5	1.5366892773327265	0.0855573753979552
99.4142361591	31.0622835188	train	1.321503436369825E-4	31.725383526529882	0.43251601974303117
100.525084781	31.0539328283	train	1.936799180471155E-4	49.75427220061738	0.5276401662562167
98.7328985483	31.0716951834	train	5.034063240035919E-5	7.845778564485459	0.22500728602496148
100.001252387	31.0680851951	train	5.137925573890163E-5	8.097125146345345	0.22858843294096837
100.095577589	31.0673184011	train	1.0687649374798534E-4	23.01879837293986	0.3813411774025911
100.10605794	31.0672289449	train	8.012641928894398E-5	16.00214718687711	0.3160622390159679
101.237565879	31.0525602895	train	9.014970970988131E-5	18.755262909965356	0.34207483462211824
98.7643243309	31.0807795202	train	2.538205240601075E-5	2.9469662040944544	0.12769538488131474
99.0578752942	31.0900050006	train	2.3518173966919643E-5	2.6468910540745174	0.1194383174201233
98.9530229854	31.0990325238	train	1.2202861709212258E-5	1.0186828122763405	0.06575132018078565
99.0893380703	31.0990101263	train	3.367396661295864E-5	4.472283420861603	0.16262727426476933
99.7499150426	31.0968597801	train	1.4559982027820997E-4	36.85968907239614	0.45644281465296555
99.9700847354	31.0953909069	train	5.622962517886769E-5	9.401902872315254	0.2448834657856321
99.9910523934	31.0952314074	train	7.158235579108741E-5	13.56198864382815	0.2922079188607101
100.022503563	31.0949857655	train	8.117300436840732E-5	16.22020457892749	0.31887413201452885
100.074921304	31.0945593157	train	1.0392885820520116E-4	22.31307939801078	0.3747653817869327
98.8900979952	31.1080173072	train	1.8991611153809125E-5	1.9358481882694174	0.09871932221799343
100.609811481	31.1070318328	train	1.4282252559496804E-4	35.92760753744654	0.4516687256038002
98.7327470147	31.1258331151	train	4.3248582354598826E-5	6.32463665151458	0.19963631550150124
98.9949646695	31.1261101882	train	1.5561629939280564E-5	1.447203028253093	0.08235849933224086
100.588996593	31.1163116346	train	1.6394153204532335E-4	43.705099307566336	0.48599777617297574
98.7117425364	31.1348108242	train	4.9642563603559185E-5	7.700997831433392	0.22258162034212267
99.015943689	31.1351323424	train	3.070230646696116E-5	3.9671442626117925	0.15043471133870065
99.9075240559	31.1319366687	train	5.119981346206193E-5	8.04864923469261	0.2279720874614996
101.406706382	31.112649994	train	5.3670655255233515E-5	8.677455959109874	0.23637324965787568
98.8271121865	31.1440403275	train	1.467035801008408E-5	1.3208751987527683	0.07800949320870504
98.9215285571	31.1441324549	train	2.230182224880834E-5	2.4512230984717704	0.11396500642590109
99.9915212426	31.140339933	train	1.1099839252156051E-4	24.140120202248674	0.39030801518875774
100.022987285	31.1400938558	train	1.061507750192955E-4	22.776219888202238	0.3797350608064744
100.075429812	31.1396666505	train	1.2495231396484656E-4	28.705793347173223	0.4188243975080158
100.599782885	31.1342209492	train	1.2711841479022537E-4	29.639005769256414	0.42301360536804744
98.8795542656	31.153123051	train	2.6743750300180975E-5	3.1974616946025467	0.13363054395812812
99.9076959231	31.1499804523	train	7.490341252632928E-5	14.53206883179641	0.3016750812931689
100.117488821	31.1483308198	train	1.0989241330111645E-4	23.867266075510482	0.38792766695611214
99.5720507853	31.1609316301	train	1.3049422456035253E-4	30.9598402617813	0.4294233076839335
99.9392549033	31.1587765818	train	8.829606686264924E-5	18.250839434651347	0.3374144170111801
99.8974609514	31.1771196216	train	1.0693157884457008E-4	23.041472226993747	0.3814627488201446
99.9604187365	31.1766652509	train	1.457706632375758E-4	36.906744677837764	0.4567337760186291
100.00238978	31.1763452343	train	1.8306043558260818E-4	48.177025813273616	0.513567406448902
100.044360139	31.1760115365	train	1.8487113945024516E-4	48.46329700894371	0.5160259193679629
100.065345053	31.1758395574	train	1.6723378726060567E-4	44.63044322234349	0.4909658235504092
100.107314333	31.1754853392	train	1.3549107874772637E-4	33.076203311644534	0.43865373560308984
101.387558103	31.185161158	train	3.886616751033952E-5	5.462865953684052	0.18311121578246817
99.9188829423	31.2220804942	train	1.4403599160386213E-4	36.39976014092557	0.4537649149957837
99.9818701154	31.2216150397	train	2.0862489404481165E-4	51.78512415864117	0.546119651002554
100.055353236	31.2210330336	train	1.980218732887262E-4	50.22097328512102	0.5331622698151164
100.097342608	31.2206816148	train	1.80872313593265E-4	47.816808030549254	0.5105629122619151
100.107839835	31.2205916189	train	1.206467101936237E-4	27.1432329013366	0.410314145115769
101.440450323	31.2022067993	train	4.785063254470913E-5	7.3091710286205025	0.2162848970048179
98.7849456138	31.2342061332	train	3.8154634158860184E-5	5.3105295788026385	0.18036357635823158
98.8164474655	31.2342549578	train	4.091736432357332E-5	5.861504033713196	0.19092995420132014
98.6379038472	31.2428989596	train	5.064399546234983E-5	7.914768415224908	0.2260567070343436
98.7219157403	31.243108117	train	1.9170190159031944E-5	1.9663623289230525	0.09955517128668094
99.9505573313	31.2398949335	train	1.685549150102097E-4	44.892538364033435	0.492932522148016
101.3152513	31.2315804212	train	4.770015523277046E-5	7.266974207271249	0.21575148444086042
101.44114548	31.2292509219	train	4.761314910713326E-5	7.24517245537819	0.21544273336515016
99.7511960724	31.25925936	train	1.3194747302586456E-4	31.612848602965897	0.43213897307969723
99.8037083862	31.258941714	train	1.3181397344769164E-4	31.538794678926696	0.4318905830039602
99.8142107476	31.2588756107	train	1.4331551631770659E-4	36.11305446935195	0.45252227471097217
100.003246863	31.2575390431	train	1.7402581979453566E-4	46.084118037285606	0.5009175693815592
100.024250066	31.2573733783	train	1.1796826359645363E-4	26.198801950275012	0.40489315088027455
99.8878107366	31.2674106339	train	1.3881624183977224E-4	34.35026239387034	0.4446324060865385
99.9088168364	31.2672637901	train	1.3782440802875164E-4	33.9883757810537	0.44286245131974666
99.9508285658	31.266959804	train	1.6357213252392484E-4	43.58113172484245	0.4854342910397207
100.076962217	31.2749867115	train	5.8556370398504396E-5	10.098088437136102	0.25245839318187013
101.326406297	31.2584372598	train	5.757955687120735E-5	9.839824740656985	0.24929687595255065
103.496015553	31.2008121166	train	1.2466344191514873E-6	0.039888836975680075	0.007138518193641708
99.4888096768	31.2966158179	train	1.1627039389037745E-4	25.650623632029895	0.4014048592172231
99.8251057563	31.3039181107	train	1.4285008753726403E-4	35.93911890669892	0.4517165157429143
99.8776418465	31.3035698205	train	1.410195397034003E-4	35.1797193112279	0.4485242949268616
99.9616976126	31.3029678648	train	1.530628329546468E-4	39.7738881552589	0.4688690989216934
100.014231142	31.3025637128	train	5.61213205968339E-5	9.365696128867837	0.2445271295577003
101.26408271	31.2866094913	train	8.687396234085172E-5	17.82472109104184	0.3337939686772706
101.390054613	31.2843264557	train	5.726345375959471E-5	9.754395137226533	0.24826805382671813
98.8478190754	31.3155013367	train	3.2657049008862956E-5	4.314873295319155	0.15849449860371997
99.7411168301	31.3134527148	train	1.5004943980063393E-4	38.706783227737674	0.46392067704990575
99.8041677097	31.3130733111	train	1.4233111653463593E-4	35.70738517341079	0.450815262146761
101.264729798	31.3136566917	train	6.508081597488279E-5	11.8716664916173	0.2729109167303676
101.422237308	31.3107805816	train	7.52282745958069E-5	14.670987932356642	0.3025875679565352
101.432736996	31.3105819806	train	5.636407230931029E-5	9.446849195617233	0.24532534703740125
99.7308173176	31.3405790295	train	1.8082005090509572E-4	47.80386056981074	0.5104906968547073
99.131630762	31.3516150331	train	1.6844898070973307E-5	1.615680865213515	0.08854869279987992
99.9095967003	31.3484586707	train	1.5242270200908423E-4	39.60565042187022	0.4678255695180249
99.9516444675	31.3481537179	train	1.349407057026604E-4	32.87362115857582	0.43765172190834206
101.727204081	31.3226982387	train	5.379026167591684E-5	8.705359277175374	0.23677528880736898
103.069905068	31.2871228993	train	4.191962690363933E-6	0.22910013413648966	0.023606021367750727
103.321372784	31.2788960107	train	6.496683151903572E-7	0.016186053479914208	0.0037329121090394234
99.6783883653	31.3589117576	train	1.1702210141328407E-4	25.910671867939207	0.4029542821023872
99.8571179465	31.3578422069	train	1.5406492675407974E-4	40.16073379241995	0.47049450063783665
101.359911959	31.3389994541	train	5.805391551240192E-5	9.96801917168815	0.25083550002877536
98.8897946359	31.3696806456	train	2.650065720817997E-5	3.150319773005147	0.13257691664488241
101.34963274	31.3482073871	train	7.077381700588838E-5	13.361583253363284	0.2898640768493545
99.7941897375	31.376291801	train	1.588542147976128E-4	41.93036964615877	0.47812734260724116
99.8152205383	31.3761598488	train	1.581911394461488E-4	41.55953205391391	0.4770837286515285
101.265810219	31.3587350786	train	6.837090245060078E-5	12.73541907438181	0.2828058297859568
99.8047820712	31.3852480537	train	1.6853264113005876E-4	44.88820112615339	0.49289949006378175
99.8678798644	31.3848365371	train	1.496586661838041E-4	38.48215769324665	0.46327220887210097
101.087389753	31.3707833771	train	6.210549840687364E-5	11.089309126596094	0.263724597416845
99.815376415	31.3942033847	train	1.648793663060054E-4	44.021319498180524	0.4874228279618052
99.6997501899	31.4039089245	train	1.8018758223135325E-4	47.625595472107904	0.509615073418752
99.7418249029	31.4036723539	train	1.6410347590871846E-4	43.75945329437097	0.48624441778046384
99.2158843399	31.4146595524	train	4.1697402935049615E-5	6.01575286378974	0.19386416118997127
101.182591217	31.3962571675	train	5.747059833236416E-5	9.810378923336541	0.24894256633798814
101.056649112	31.4073601464	train	7.602617390882712E-5	14.906999493020278	0.3048186532897551
101.634724142	31.3967773855	train	5.777057451814386E-5	9.891446860376933	0.24991721798024252
99.594732123	31.4315063948	train	1.2918611873757364E-4	30.445060794555637	0.4269565599042472
99.7315162941	31.430798496	train	1.334297850345505E-4	32.292959519377504	0.43488244666153886
99.8367313207	31.4301546154	train	1.6327429219874627E-4	43.482147123282836	0.4849790624613878
101.561413334	31.4072824482	train	5.698226942957005E-5	9.657740248489063	0.2473505092172392
99.6684497633	31.4401653578	train	1.8176209660908792E-4	48.02350252805434	0.5117891331895231
101.057042771	31.4253937598	train	1.1672257095766297E-4	25.805901593154186	0.40233785088827173
103.084276136	31.3767877533	train	2.821208106194729E-6	0.12909289148680198	0.01601053580516861
99.5527496717	31.4497392065	train	8.729151112674778E-5	17.936647727723006	0.33486107684275446
99.7106090378	31.4489607287	train	1.690170337951216E-4	44.98252354332937	0.4936168731389872
101.046723563	31.4345790324	train	9.736676695778706E-5	20.632014302837085	0.3596120287365371
101.183426735	31.4323214559	train	6.738456274542169E-5	12.47202604018381	0.27986780273396633
101.225486105	31.4315975071	train	5.709940609168955E-5	9.698005049316498	0.24773301491923205
101.435759422	31.4277709503	train	6.277409405776613E-5	11.29289563197079	0.26580905545820493
99.7843496558	31.4575526138	train	1.2259754924168586E-4	27.854719172183767	0.41420075768195713
98.858098239	31.4688983617	train	3.616609652914022E-5	4.919246072593677	0.17258574799095977
99.7107453011	31.4670044998	train	1.176970639376566E-4	26.120937358155775	0.40433869911846737
99.5950172306	31.4766168925	train	1.5161885160518552E-4	39.36801043481128	0.4665093256367556
99.742393656	31.4758471398	train	1.0438761592844002E-4	22.40079692022852	0.37579798118753116
99.984497882	31.4742143499	train	5.4971598591307394E-5	9.004411278710768	0.24072355495637887
101.110425748	31.4606045514	train	9.69542646944184E-5	20.53305019869612	0.35863489248579217
103.117317768	31.4117773628	train	4.55590709987182E-6	0.2579223456702504	0.02560301358355186
99.3634509077	31.4865061367	train	5.92325364673294E-5	10.274712302558457	0.25463129544427143
101.121147753	31.4694470767	train	1.0635146311704172E-4	22.842782436937895	0.38018004511674786
99.8267646903	31.4933743328	train	1.2570608247645856E-4	28.940670498668542	0.42028905864262733
101.142392253	31.4781129094	train	8.954016138780767E-5	18.622275742440454	0.3405495633402506
99.6373088457	31.5034802026	train	1.625616364679239E-4	43.249515916947196	0.48388654057306923
101.594928508	31.478754798	train	4.966372534710167E-5	7.704805842322422	0.22265537681576716
99.7005556654	31.5121717952	train	1.0427501645663816E-4	22.379267153710902	0.3755448515089961
101.184892508	31.4954334235	train	8.578463843989949E-5	17.581976540011453	0.33099385285350547
101.237501705	31.4945240977	train	6.475422830327242E-5	11.795562964154012	0.271913789650139
100.090486795	31.5365078285	train	6.595126483166573E-5	12.0866113562795	0.2755552515678349
99.9747208297	31.5464644491	train	8.262223253508598E-5	16.63518723081975	0.3227298597903145
103.193976509	31.481379921	train	6.725267295269824E-6	0.4472562691286774	0.037339044683042555
99.5744596124	31.5579114026	train	1.3221636061760777E-4	31.760035800876942	0.43263860813200294
100.101443099	31.572500677	train	8.315749894986712E-5	16.841067734850657	0.3241429408396823
102.911916935	31.5263767225	train	1.138753662828454E-5	0.9327962490170006	0.06162893853445956
99.6379222932	31.5936991373	train	7.405776830779998E-5	14.315449282196516	0.29928856323863107
99.9962681566	31.5914073989	train	1.0933066235086788E-4	23.751419254084915	0.38671150426118056
100.027884779	31.5911569475	train	1.053252166652078E-4	22.59027404870394	0.37789781599130673
100.175423532	31.5898847661	train	8.800629169360492E-5	18.155834672510025	0.3366798919680066
99.0476490665	31.6043051648	train	4.9799409794889654E-5	7.729221971060172	0.22312795477157743
103.679465333	31.5185762564	train	5.522065109021192E-6	0.3380468910165018	0.030864987237063008
99.9438459093	31.6188708741	train	9.366125230431544E-5	19.591004854517703	0.3507261598537241
98.942212441	31.6313680434	train	6.828588168948177E-5	12.71270707397712	0.28255352148315077
98.5941911481	31.6397584847	train	4.829746412351287E-5	7.434471461363953	0.21786455959944487
99.4378663045	31.6396525595	train	1.3668236640440264E-4	33.501214858105755	0.4408104212237864
99.8491284165	31.6375795812	train	9.991818737759796E-5	21.19577202575402	0.36559029570345936
100.123273753	31.6354617878	train	1.3503457095438446E-4	32.91563608004214	0.4378228667012332
99.4273618957	31.6487103605	train	1.8829480935537112E-4	49.01080167098179	0.5206071884519925
99.7015686313	31.647497778	train	7.582777382036654E-5	14.857076904548277	0.30426522165519926
99.9652096727	31.645776455	train	9.85876415550148E-5	20.89487693972366	0.36248667087449044
99.9757548183	31.6456962789	train	1.0651616572972379E-4	22.897409621143925	0.38054476233491386
100.017934973	31.6453668653	train	9.96134085673071E-5	21.120723980358648	0.36488204131382374
98.6046605175	31.6578357645	train	5.4192035715046865E-5	8.803870201676197	0.2381226983664351
98.6468517624	31.6579594841	train	4.2151925450051014E-5	6.104782607914632	0.19556410812409059
99.026580477	31.6584453059	train	6.122964735324099E-5	10.860423018879613	0.2609760111052862
99.7228003615	31.6654232702	train	8.86611511595754E-5	18.38105002732924	0.3383375237811173
100.165784972	31.6621450595	train	1.5821354941196613E-4	41.56901335570783	0.4771190678300116
103.220244459	31.5976623352	train	3.5897817409791283E-6	0.18342052106398132	0.020283768364729768
99.3536370435	31.6760025486	train	1.5886027273950246E-4	41.935808559760964	0.4781368579966459
99.7228702351	31.6744448322	train	1.0306435664444132E-4	22.09135860042033	0.372810195771065
99.8072617092	31.6739387722	train	1.1467124485826256E-4	25.14527244299847	0.3980817860275594
98.667851162	31.6850824981	train	5.8466986780545987E-5	10.075300866375823	0.25217020487309566
99.6490888066	31.6838635388	train	8.714114592970803E-5	17.896341369886414	0.3344771902626733
99.6912897476	31.6836418262	train	9.963956568495542E-5	21.127164849888945	0.36494288805980757
99.6281096973	31.7020125723	train	1.0701514822499096E-4	23.075870640585016	0.38164709313298134
100.018525585	31.6994919609	train	1.0365118554406696E-4	22.259986541828795	0.3741387181155939
100.081831177	31.6989706199	train	1.3058767494257892E-4	30.99829448306961	0.42959871830916824
99.0793669908	31.7125569354	train	5.994446990755323E-5	10.505043671210025	0.25690552800031774
98.5621731579	31.7208520348	train	6.925996214506533E-5	12.978213600744995	0.2854336191284905
98.5199074054	31.7297219356	train	8.053628240506441E-5	16.087542711763334	0.3171661923867464
99.5755703666	31.7383485506	train	1.1470442496656055E-4	25.15404001822214	0.39815110993649994
99.3961431802	31.7480546573	train	9.522658775184394E-5	20.03479097738455	0.35450976057478656
99.5545108527	31.7474639091	train	8.374946203617947E-5	17.064903141780256	0.3256988479893433
100.145689772	31.7435198699	train	8.269853307521429E-5	16.66321529042941	0.3229316510483901
99.2694723101	31.7574076127	train	9.797066469778511E-5	20.773211561698794	0.36103718488128766
99.9980033008	31.7537837364	train	1.0088250849492164E-4	21.4804743521029	0.36782084569322704
101.285530732	31.7371908248	train	1.914891745065316E-5	1.9627274200224007	0.09945568452866498
99.4067800676	31.7660652591	train	7.32065716324918E-5	14.084228382624564	0.2968698457615571
100.198699656	31.7610747668	train	7.483149184539414E-5	14.50131528807805	0.3014727444447483
100.114346917	31.770862006	train	6.83827205538844E-5	12.738576100536688	0.28284088723794043
100.76905459	31.7724708462	train	8.757778286878146E-5	18.015345136736226	0.3355907138147433
99.1322533734	31.7937124329	train	7.11667489123091E-5	13.446862825457764	0.29100506780944585
99.1428306492	31.8027230953	train	7.706867776904113E-5	15.166857863156329	0.30771228132998424
99.1956526784	31.802652874	train	1.0349125354427855E-4	22.217951599275906	0.37377720619770244
99.2801946877	31.8115169141	train	1.1065504231103535E-4	24.03203571341817	0.38957102239691316
99.6500336692	31.8191873152	train	5.9631892266220564E-5	10.403915627673543	0.2559087270439623
99.8507753409	31.8180036682	train	1.3628057628623796E-4	33.311805913978006	0.4400848821455274
99.1217372919	31.8298112111	train	3.394817080270322E-5	4.516207144103226	0.16373470676673818
99.9777430187	31.8351344873	train	9.50281543073799E-5	19.982839881035712	0.3540325660310307
100.833457261	31.8256799867	train	6.852950401255457E-5	12.778353596554908	0.2832760230886953
100.654059081	31.8371594	train	5.5078967717363725E-5	9.037236674466412	0.24108038007633106
99.6608564533	31.8552186845	train	6.354653016419861E-5	11.507496351145363	0.2682026067727262
99.946227182	31.8534157598	train	8.336826999535935E-5	16.927738880160952	0.32469775085844627
100.147137806	31.8607835469	train	6.395289411685026E-5	11.604799406531347	0.26945555455549414
100.6226827	31.8556043788	train	5.2641748331937906E-5	8.43013550622969	0.23289715888294293
99.9252697409	31.8716129202	train	1.0839100953696518E-4	23.50002382747529	0.3846663635809489
100.358770781	31.8767400323	train	6.0580576042418626E-5	10.69397092035412	0.2589258267153403
100.728678017	31.8722479222	train	6.0609606752339644E-5	10.702593174869994	0.2590177673344311
101.700513934	31.8553155799	train	6.776337677261985E-5	12.573127849714355	0.28099902528667503
98.8574517717	31.8929435899	train	7.217066453931418E-5	13.774443098158795	0.2939036432682679
99.7668510544	31.8907103148	train	5.9460496922161165E-5	10.348464202094636	0.2553610162563443
99.9465960012	31.8894988064	train	8.750788875591919E-5	17.994649142418123	0.33541271848343024
100.559739826	31.8834535482	train	5.484152097563557E-5	8.970643264705371	0.24029081183990542
102.534587677	31.8438692648	train	2.7841855018961495E-5	3.4050741467872196	0.13835828739724576
102.882617133	31.833710159	train	3.091421419323701E-5	4.012505584668928	0.15131590205074172
100.750154046	31.8899942694	train	7.638924530831762E-5	14.998357638086418	0.3058291544448931
100.834707222	31.8888016378	train	6.394520571605617E-5	11.602958433966197	0.2694318886206539
98.8151169132	31.9109329287	train	7.555572153900464E-5	14.788621521334086	0.30350490510776257
100.549472176	31.9016201321	train	5.590581113346389E-5	9.293650277213162	0.24381707391905774
102.482518602	31.863336302	train	2.777406775453608E-5	3.3923678432385467	0.13806793316786345
98.7727878227	31.9198861944	train	9.288515649054742E-5	19.370815415220065	0.3488337490257194
100.634204219	31.9095789074	train	5.507324506179665E-5	9.035487117208545	0.24106137015403073
98.8679749648	31.9290426751	train	6.084053214603583E-5	10.767569489014333	0.25974829925286214
102.250976958	31.8875044832	train	6.385976618372391E-5	11.582500104696514	0.2691687909797397
98.6881053328	31.9377502437	train	5.452433866287706E-5	8.889198051014969	0.2392335367633417
98.6457519821	31.9466609981	train	5.0096217610269705E-5	7.790194539930396	0.22415971183179137
100.391430143	31.9395320834	train	8.13282353315593E-5	16.25254930226556	0.3192892281062868
100.676983962	31.9360820209	train	6.174780808664125E-5	10.984070340400072	0.2626045711311031
98.4552492951	31.9550084039	train	7.781637367146282E-5	15.355237364085214	0.3097728351864089
98.8256085247	31.9560572103	train	6.178481736377222E-5	10.99290176604405	0.26272061532845
99.6086602559	31.9547181288	train	1.1106245714539137E-4	24.16028734328023	0.39044533137177334
99.9049221917	31.9529523106	train	9.736700893811272E-5	20.63207235673951	0.3596126010662523
100.708875938	31.9446769499	train	7.27585619146784E-5	13.95332324947282	0.29559008463803843
101.977318138	31.9212650262	train	2.8848971871589542E-5	3.5897525114365774	0.14264915833505024
102.188564646	31.9161342033	train	4.877388289274789E-5	7.54468057906626	0.21954182102543898
100.804232614	31.9523775495	train	8.238319168791808E-5	16.54737853245013	0.32209689147917486
103.634366629	31.8805797062	train	2.9089873367456496E-5	3.632926024005829	0.14366920474664227
99.8945167785	31.9710688056	train	1.1919229957579541E-4	26.678761608971975	0.40738283159985894
101.460032445	31.9503801315	train	5.218386543568784E-5	8.311832060666449	0.23134003714441767
102.89657371	31.9143972397	train	1.7396843778887175E-5	1.685743253176181	0.09118554237173587
98.5080121062	31.9822889425	train	5.508047269043683E-5	9.037696781934367	0.24108537924425003
99.3230539745	31.982831385	train	1.7492134704568925E-4	46.31524093818696	0.5022007436021508
101.39683554	31.9606078045	train	5.473954910055966E-5	8.944459203293688	0.2399512260241885
98.4550361169	31.9910941756	train	4.800107432694269E-5	7.351357886736098	0.21681745876362288
99.3548432529	31.9917682419	train	1.6793493981535044E-4	44.771814903118326	0.4920114911359057
100.339199154	31.9851975364	train	6.948345876511562E-5	13.038974913734421	0.2860911809364608
101.418218113	31.9692204113	train	4.8547255084967276E-5	7.503899385491504	0.21874486195952184
101.439365944	31.9688155571	train	5.7197685114567686E-5	9.731787685854888	0.2480536418422662
101.523952961	31.9671609593	train	5.218607666650251E-5	8.312403377539066	0.2313475720642593
101.270393694	31.9809705977	train	6.960338553456666E-5	13.071441943592436	0.2864435254616836
99.3125608836	32.0099229398	train	1.7617188133037912E-4	46.63574279564573	0.5039815960261457
99.7572388811	32.0080479169	train	1.0830569658036845E-4	23.477824656074446	0.38448000555183803
100.085417943	32.0056643782	train	8.628699797614054E-5	17.68636412571872	0.33228809094042355
99.27023527	32.0190419129	train	2.0848613862792478E-4	51.76627653930166	0.5459547319711734
100.381934147	32.011801278	train	9.085543723231872E-5	18.90527202431512	0.3438319848964136
100.434859777	32.0112135566	train	9.335507130861497E-5	19.514975502270282	0.3499808917157663
98.4230536936	32.0270391899	train	2.5854745814156896E-5	3.025061156870646	0.1297648810015623
99.852687644	32.025484941	train	1.3377240178770545E-4	32.420622532529954	0.4355127967066971
100.403242052	32.0205879143	train	8.737984852515115E-5	17.960327135328598	0.3350863982628573
100.826635608	32.015195821	train	7.262498486335493E-5	13.91267961989713	0.2952076133735647
101.34511507	32.0066666936	train	6.04501196938365E-5	10.655224784150528	0.2585123880487866
99.2596970879	32.0371073934	train	2.014232651413774E-4	50.76438246711113	0.5373987938195972
99.683329888	32.0355320707	train	1.0338110403008818E-4	22.185287606332505	0.3735279801495998
99.842181412	32.0345764893	train	1.2798642088280904E-4	30.071012337895226	0.42467541615193594
101.398243026	32.0146912434	train	4.735511375012225E-5	7.191820449992567	0.2145256344517217
101.313831215	32.0252785351	train	6.233403166354062E-5	11.16051326939683	0.2644384179450577
103.395783291	31.9701623298	train	1.6508931882536064E-5	1.5730342912858102	0.08693615283693452
99.8529385302	32.0525472075	train	1.468561881897924E-4	37.353955084918	0.4585752725153044
98.6558948489	32.0639714345	train	6.040009650032962E-5	10.640367665351622	0.2583537335384342
98.7088659485	32.0641041823	train	7.839346261279286E-5	15.5027357461895	0.31135485015170195
100.033096087	32.0602280032	train	1.092130028134456E-4	23.719926546420794	0.386456164853719
99.2174176352	32.0732737635	train	1.691441419155852E-4	45.007280171812454	0.49380478355523916
99.9061642762	32.0792415548	train	1.5340407324939667E-4	39.90413277908615	0.469423711876336
100.001515868	32.0785237122	train	1.315039082355407E-4	31.378312233762312	0.4313128346018525
100.308733921	32.0757227424	train	1.171133408293954E-4	25.942585746871444	0.40314179949049744
101.367664639	32.0603578624	train	5.614376603352097E-5	9.373199746465849	0.24460100560139497
100.224108687	32.0855894281	train	9.59478298927893E-5	20.20291089139153	0.35623828774981814
100.457315728	32.0921416214	train	1.6354930597003314E-4	43.5734713123515	0.48539943068920527
100.160769203	32.104227385	train	1.2592580850888916E-4	29.005920887323832	0.4207146236114522
100.478649275	32.100914716	train	1.507318235343851E-4	38.98130242390584	0.465049307520404
99.9171195411	32.1152474017	train	1.606346782472788E-4	42.50900172410042	0.4809091131586931
101.379183706	32.0962151914	train	5.987597935043067E-5	10.482884965254609	0.25668734216500216
100.033806925	32.1233694767	train	1.306032272866001E-4	31.004686981418608	0.429627900299906
100.330573413	32.1205982986	train	1.5723561807666665E-4	41.27388553295673	0.47557247161695504
101.220556525	32.1081155225	train	7.18384524648451E-5	13.656479106214196	0.2929470846346577
102.987613495	32.0647755262	train	4.307452792820352E-5	6.288001494217182	0.19899275528955737
99.7158739518	32.1345877292	train	1.3351691465587608E-4	32.32542503628766	0.4350428821361153
99.779483566	32.1342120199	train	1.843005625331361E-4	48.356694585848736	0.5152538951494522
100.288307519	32.1300560975	train	1.4847301349848354E-4	37.98014769274857	0.4612950442179045
100.542673711	32.1272116123	train	1.256370807923451E-4	28.92017958707073	0.42015528726978857
103.252192944	32.0651714177	train	1.6847199808658785E-5	1.6159730411221163	0.08855972082667404
98.3268894346	32.1438436854	train	2.1842609987726087E-5	2.388697428911013	0.1118809194227482
100.150625027	32.1404033307	train	1.4467417168487215E-4	36.61287571945628	0.45486091473887696
100.299034653	32.1389670727	train	1.4430737756990168E-4	36.517400196045514	0.4542315267951106
100.436833578	32.1374776721	train	1.6806009084352957E-4	44.796184693045646	0.49219768410704173
99.4827248106	32.1537344604	train	9.49109699120094E-5	19.944952635848736	0.3537504284292843
100.034112252	32.1504299109	train	1.4179414226027422E-4	35.436843056916295	0.4498796195865146
100.574776822	32.144856541	train	1.1143931237332213E-4	24.286379240364354	0.39125183284996334
100.331097422	32.1566749959	train	1.640539938888904E-4	43.74284062039451	0.4861690814433406
100.426655466	32.1646539439	train	1.7390467513973804E-4	46.05246399298179	0.5007434766734092
100.140473267	32.1765784452	train	1.5621788062786872E-4	40.85868482781055	0.473953176773451
101.25366076	32.1616418969	train	9.829336057272301E-5	20.836845902519407	0.361796127128207
99.6208243537	32.1892176787	train	1.1428758821700246E-4	25.043894278946066	0.39727904253585244
99.7481210464	32.1885287441	train	1.7623589780794424E-4	46.65307634951311	0.5040724174116502
100.129979369	32.1856934185	train	1.4831643229788188E-4	37.909662158366096	0.46103284391744465
100.416331908	32.1828106752	train	1.722342338170676E-4	45.658349546350784	0.49833050088092057
103.624580976	32.1061584825	train	3.7957695014571953E-6	0.19798103451670263	0.021422751067361093
100.321015947	32.1928627315	train	1.7752826003208274E-4	46.89612145660346	0.5058988291784188
101.232905736	32.1800472063	train	1.235097034441539E-4	28.105750628191537	0.4160004979777769
101.285903058	32.1791001147	train	1.1056782312202704E-4	24.005697434699417	0.3893835246735854
100.215068474	32.2029458385	train	1.5862421499903068E-4	41.74275946487515	0.477765818228826
103.150199318	32.1496602838	train	3.45008775998082E-5	4.6121938773336755	0.16595805283527112
99.8863702647	32.2237195933	train	1.6577367995818424E-4	44.21210330579546	0.48877440872496286
100.109204284	32.221960483	train	1.4652119948159467E-4	37.26630717166875	0.4580083272098403
100.172867368	32.2213857511	train	1.664602575849808E-4	44.445785300904255	0.4898072101882473
100.38506361	32.219238512	train	1.649676535473537E-4	44.040153803155306	0.4875565747703708
100.395672811	32.2191218039	train	1.6917567475225709E-4	45.014697420865495	0.4938513785675888
100.204817209	32.2301058564	train	1.6628832446732525E-4	44.378458236197126	0.48954896737956094
101.223183048	32.2162928425	train	1.2692431169552556E-4	29.53686985076757	0.42264067778245606
101.308011754	32.214771838	train	1.0359547031979316E-4	22.248856284103752	0.3740128262417426
100.066972039	32.2403656587	train	1.6238073596964634E-4	43.177534210546355	0.4836084768410829
100.693038077	32.2335277971	train	7.873822329562704E-5	15.592279923902083	0.3122965115061315
101.19158703	32.225863437	train	1.3144643345069769E-4	31.349119494787878	0.43120561199086344
102.463395078	32.1973962085	train	6.907723275396103E-5	12.928217173507985	0.28489510012288305
98.8887397741	32.2538428959	train	9.91328116415194E-5	21.002382879581425	0.363761996801037
99.1329292341	32.2628433901	train	1.0291214949444553E-4	22.046222738406403	0.3724646922285443
101.170805056	32.2442595652	train	1.1948357079003472E-4	26.782063769169028	0.4079722099561946
102.400521048	32.2171338321	train	1.0786532704869032E-4	23.363236683703033	0.3835162623048816
102.47501374	32.2241199892	train	1.1968525103569777E-4	26.84648635585658	0.4083796173229283
100.173563249	32.2755031212	train	1.6716440768579064E-4	44.6163847958906	0.49086211984352096
102.305827622	32.2376784025	train	1.1401721436613094E-4	24.98492479396625	0.3967120387833673
98.9205573947	32.2899525974	train	8.781351849893012E-5	18.09263266811571	0.33619034578744883
99.5365406052	32.288837632	train	1.4945246914423548E-4	38.38234628850864	0.46292940305708347
100.69387531	32.2786152709	train	6.508953502639961E-5	11.873698260218031	0.27293750003131834
101.33059923	32.2684666183	train	1.2931077403750853E-4	30.482085442617418	0.42719254645285987
102.263761826	32.2477881295	train	9.396749788430441E-5	19.667050244016583	0.35146987766369364
102.295556329	32.2469619667	train	1.3682761453983328E-4	33.5713141219466	0.44107224290530395
102.380335237	32.2447198501	train	9.645397372040088E-5	20.362652276811982	0.3574457933521849
99.6428027418	32.2973625269	train	2.01230608975131E-4	50.732501679280865	0.5371608907648882
99.8445916065	32.2961738116	train	1.729583546197599E-4	45.81633148964355	0.49937936146736084
100.025128189	32.2948369039	train	1.576812962478688E-4	41.39870335269685	0.4762784437989649
100.290598673	32.2924020608	train	1.7547291777164072E-4	46.45179840121856	0.5029877944677146
100.948795765	32.2839568701	train	5.2697014626483497E-5	8.444414687919597	0.2330846763157814
101.150440153	32.2806826889	train	1.336576785584412E-4	32.37787531427052	0.435301884314489
102.518428074	32.2499598208	train	1.209759919062771E-4	27.241295808769404	0.41097377943794655
99.5472689721	32.3068340098	train	1.6619459547056542E-4	44.34175502092464	0.489408076691287
99.6322445931	32.3064369894	train	2.0264536277040545E-4	51.05557602776893	0.538902233386953
100.503098543	32.2990707731	train	1.3467490220891193E-4	32.75465282115825	0.43716651578152266
101.384115943	32.2855033509	train	1.2365644350853113E-4	28.165316909748988	0.416288993687571
102.359805428	32.2632974879	train	1.3441606063150028E-4	32.65909546670069	0.43669321279673207
102.402200855	32.2621614578	train	1.4903412226853577E-4	38.19623579352109	0.4622325475845032
102.5293726	32.2586682278	train	1.440317913928393E-4	36.3978122978208	0.45375768702588604
100.099680962	32.3122508255	train	1.7110717896431295E-4	45.431730437168554	0.4966892337741543
101.702658713	32.2881005601	train	5.7798418035951285E-5	9.898971512851357	0.2500075559827044
101.73448368	32.2874148618	train	5.514819509599079E-5	9.058401195255815	0.24131026906408587
102.275331376	32.2745336046	train	1.5961170949272953E-4	42.205525882787505	0.4793144771349271
102.317735694	32.2734255826	train	1.5580495641360999E-4	40.6959685498957	0.47329332883045605
102.43433539	32.2703053006	train	1.4748313297956907E-4	37.52147341702205	0.4596331524393241
98.4849186095	32.3250118679	train	1.29079471775481E-4	30.4133849152276	0.4267545107788305
99.6961131238	32.3241430807	train	1.8218903904497174E-4	48.07398672878559	0.5123753290274221
99.8554660035	32.3231634047	train	1.2983462051065114E-4	30.688826510856156	0.42818212598972677
101.151079028	32.3077277396	train	1.2453852339457743E-4	28.547426177478815	0.4180172026133403
102.57246458	32.2754831397	train	1.2682880172746184E-4	29.47737210536552	0.4224569987840958
98.2723670131	32.3329862986	train	5.890454490422481E-5	10.186852478772016	0.25357885372311495
98.5379942282	32.3342385652	train	1.345349221622895E-4	32.70297594966858	0.43691065503377235
100.227375149	32.329114487	train	2.1212141922825702E-4	52.322940756612596	0.550236289645666
101.448506266	32.3113239948	train	9.408827531474232E-5	19.69704109887449	0.3517627175558815
102.212356249	32.2941833737	train	8.355106241350279E-5	17.00290493628375	0.3251781760681881
98.9523907866	32.3440967729	train	1.1947368844699821E-4	26.778907058907926	0.4079522325518073
100.280614942	32.3376056889	train	1.8739748108935594E-4	48.84763056295071	0.5194148666296434
100.42933775	32.3360082042	train	1.6858079837020183E-4	44.897578450837344	0.49297090167239027
102.329324616	32.3001647504	train	1.6248454512365578E-4	43.21884067524256	0.4837680794205823
99.8769733835	32.3500784005	train	1.280682517070227E-4	30.09795089759913	0.4248315888733937
100.248868177	32.3469443816	train	1.6846054659956462E-4	44.8741626592817	0.4927925446196238
101.523296987	32.3278852725	train	5.862774699661789E-5	10.11628527585543	0.2526883642773314
102.372072408	32.3080435154	train	1.8514892383950958E-4	48.51312107456157	0.5164008886820022
102.605328496	32.3015890988	train	1.1646008993778879E-4	25.71522497435102	0.4017966197002171
98.4422005273	32.360914832	train	1.3759904161648288E-4	33.90351639848856	0.442458704648698
100.195862719	32.3564785444	train	1.563461499920992E-4	40.909459708466805	0.4741578132570791
100.333996288	32.3550930091	train	1.667249694727094E-4	44.527341157101205	0.4902042958706555
100.355246745	32.354866428	train	1.5570987986783465E-4	40.65881667335087	0.47314116312716
100.461495344	32.3536798438	train	1.2457977343765302E-4	28.56321351784137	0.41809777103754897
101.311211244	32.3409687277	train	1.1315763874172453E-4	24.84170190171931	0.39490230562702566
102.436035368	32.3153309542	train	2.106866894391883E-4	52.07703497695632	0.5485561764726773
102.510262203	32.3132858893	train	2.2797177193788093E-4	54.37236568929182	0.5679981811100809
98.4846629596	32.3701166261	train	1.3630595008133357E-4	33.32376718244813	0.44013075698173615
101.353915337	32.3491967879	train	8.785746730070934E-5	18.107041582009888	0.33630201704217577
101.396388458	32.3483966077	train	7.503265524127358E-5	14.587336231104967	0.3020383896960523
102.203020737	32.3304819468	train	1.597751917596737E-4	42.252712902492675	0.47956997589228473
99.7815675834	32.3777684528	train	1.463677465111368E-4	37.16914042513775	0.45774822191484343
102.28821128	32.3373033203	train	1.5531104160904695E-4	40.5032503660082	0.4725018814013106
100.259993215	32.3829151529	train	1.4753906597023353E-4	37.54817918828151	0.4597273305624057
100.430047409	32.3811006234	train	1.600562895255661E-4	42.33653296972592	0.4800087046534302
101.003849028	32.3732845846	train	7.589016871561944E-5	14.872777072338693	0.30443936547369577
102.171823166	32.3493015897	train	1.6441703011896188E-4	43.86922317376054	0.48672129078198295
102.203656026	32.3484963168	train	1.9823266530096485E-4	50.240964165315454	0.5334270710037761
102.288537377	32.3463097413	train	2.2290512871958604E-4	53.60674890135384	0.5624750028006237
102.468879013	32.3414741241	train	2.2587678978355793E-4	54.0015258518982	0.5657314260148684
102.490092804	32.3408883236	train	2.7632907778508834E-4	60.96172319753851	0.6144505680083164
99.5584450384	32.3969963289	train	2.0409411582746154E-4	51.27003044429505	0.5406718968993091
99.6541371708	32.3965360241	train	1.4983093473814037E-4	38.57784093875366	0.4635582726957463
99.7498269485	32.3960030799	train	1.419930902367827E-4	35.511679486498586	0.4502266449705428
99.7923548927	32.3957429012	train	1.6311625266889198E-4	43.43069264945659	0.4847371825990391
100.366414678	32.390826629	train	1.4266479871274796E-4	35.86173219518062	0.4513950798405134
102.394962653	32.352501837	train	2.0291235548779157E-4	51.097140128772345	0.5392293913516694
102.532868856	32.3487101714	train	2.3241023984200575E-4	55.09424743697821	0.5727232507606044
99.941291656	32.4037393229	train	1.4571932881791242E-4	36.89260553972976	0.45664638149490344
100.430331717	32.3991374968	train	1.471973672909296E-4	37.44322267969699	0.45915147675607304
101.13175141	32.3892234236	train	1.3665531202853727E-4	33.488457250607134	0.4407616263895104
102.246742096	32.3654237081	train	2.2830619171600828E-4	54.41530469375274	0.5683578324554842
102.565043274	32.3568176145	train	1.7666317265263993E-4	46.76290914607513	0.504677749534266
102.798374575	32.3499975079	train	6.874456713523223E-5	12.837196827517028	0.28391261951433133
98.3248877514	32.4144673525	train	1.1479502546859966E-4	25.17798046801804	0.3983403221950387
99.8137805128	32.4136480778	train	1.6139614869815862E-4	42.77712150821926	0.4820897904943937
100.271001079	32.4098655261	train	1.5989815437273894E-4	42.28937891604701	0.4797619832218024
100.483628496	32.407541218	train	1.3743753026327108E-4	33.842700975405606	0.4421689949465029
102.045385991	32.3794680435	train	1.0635969037334342E-4	22.845511184455525	0.3801982737311135
102.109079338	32.3779120063	train	1.5206510793941283E-4	39.51345580923943	0.4672408393072534
99.0799849798	32.4252717461	train	1.429558083506372E-4	35.98327368023886	0.45189974969758406
99.5267043677	32.4241961552	train	1.9020190979384457E-4	49.37238937081038	0.523121695994045
99.9733824266	32.4215368712	train	1.4824063207788336E-4	37.875540443930554	0.46090582228116295
100.207328391	32.4195120947	train	1.374024848023178E-4	33.82950497095992	0.4421060926734807
102.109388171	32.3869199486	train	2.3493849234378103E-4	55.41061776258851	0.5753688366454126
102.162467425	32.3855982684	train	2.7120358632354015E-4	60.15508488832549	0.6100057489949395
102.226157897	32.3839828183	train	3.3819939240530906E-4	74.38076237886011	0.6610780896708642
102.268615358	32.3828880172	train	2.922219433163811E-4	63.81228950900824	0.6276106859481726
102.640015959	32.372700339	train	7.005714326755714E-5	13.194284957981488	0.28777352288591307
99.9841147786	32.4304741277	train	1.5238828858458482E-4	39.59677798071387	0.4677693532425295
100.047926592	32.4299594231	train	1.5806236790425843E-4	41.5054272992321	0.47688057099393677
100.33505751	32.4272434074	train	1.5392336346343912E-4	40.10509608941285	0.47026548787450767
102.08846237	32.3964504835	train	1.5866725621022863E-4	41.76251534473261	0.4778335104976155
102.332628217	32.3902250264	train	3.194716599250104E-4	69.89173429064124	0.6481997067369191
102.396311031	32.3885234055	train	2.821514204593374E-4	61.94224293590499	0.6193783514133828
102.438763235	32.3873711644	train	2.700414252812439E-4	59.89593210358685	0.608983634027459
102.513048707	32.3853204347	train	2.9167899539565324E-4	63.69375374018482	0.6271759359233303
102.608547368	32.3826196438	train	1.8720613562123154E-4	48.81283610340556	0.5191598493949973
99.5799986669	32.4420040718	train	1.8932273423471167E-4	49.272049955582204	0.5219657901945545
99.6544627317	32.4416391485	train	1.7144954332768106E-4	45.49778619950474	0.4971889344015961
99.7608374509	32.4410414717	train	1.727546862480688E-4	45.76612729335517	0.49908479938136285
100.292650791	32.4367059523	train	1.437582506563126E-4	36.27095809106214	0.4532865498182608
102.364804616	32.398383875	train	3.174173031716944E-4	69.42470295445844	0.6467271820701405
102.555847342	32.3931328231	train	2.3824299712958303E-4	55.73546215887666	0.5787777023820032
102.640738989	32.390706346	train	1.122362773585157E-4	24.601327687022497	0.39295039476996513
102.693791041	32.3891608516	train	9.658353974632532E-5	20.411153487607653	0.3577541707197356
99.9311225051	32.448918342	train	1.592790045488926E-4	42.1094986808984	0.47879373264758496
100.218325562	32.4464671902	train	1.4100695074307677E-4	35.17633260327892	0.4485022128296014
100.399137426	32.4445880002	train	1.4133779979577662E-4	35.270648542915986	0.4490819630945262
100.441678865	32.4441081303	train	1.3686848534716643E-4	33.59103908088077	0.4411458716934604
101.270994518	32.4318816573	train	8.636211344689249E-5	17.70197271294637	0.33248118207022326
102.216502028	32.4112752583	train	3.0073365161446174E-4	65.41713099173734	0.6342960322522398
99.5056340886	32.4603666069	train	1.7621450493474005E-4	46.64728386398178	0.5040420706388199
100.175896383	32.4558909018	train	1.6087466509703924E-4	42.5921422647526	0.48128179877474003
102.046899994	32.4245102911	train	1.7822736221708596E-4	47.0038158448785	0.5068812292189432
102.524710953	32.412036289	train	3.0082762131492376E-4	65.4355124829236	0.6343684994410727
98.3564065588	32.4687579195	train	1.1653047888061348E-4	25.739196059953976	0.4019418566128689
100.239845474	32.4642976663	train	1.3570773904232576E-4	33.13416968043359	0.43904721026708515
102.121555792	32.4316964215	train	2.6899420192915086E-4	59.699066266318766	0.608058006321797
102.259621033	32.4281960375	train	3.3256508138717353E-4	72.75489897497732	0.6573038455419677
102.270240436	32.4279205242	train	2.78751709462423E-4	61.45189153290807	0.6165163978758096
102.355190396	32.4256842711	train	3.1307793640906946E-4	68.31474450625036	0.6435759244609827
102.397661817	32.4245447177	train	3.313176089710364E-4	72.47565147878619	0.6564568096337716
100.133570959	32.4743198719	train	1.744499309332007E-4	46.19493458792476	0.5015260891455035
100.176130845	32.4739293873	train	1.5802522054319756E-4	41.49502371001388	0.476821935763166
100.388917092	32.4717612242	train	1.329843057892891E-4	32.09095465774399	0.4340607407918883
101.175981438	32.4606147344	train	1.341986707167122E-4	32.57884095214151	0.43629509051142573
102.079375919	32.4417512029	train	2.2887638047250908E-4	54.48851608602161	0.5689696622856034
102.153732991	32.4399095259	train	2.723708553309578E-4	60.346619874789994	0.6110269915892736
102.440473104	32.4323957727	train	2.9968894708778455E-4	65.22052915611701	0.6334884419068063
102.52541217	32.4300444605	train	3.797802326056595E-4	84.36397504423479	0.686554337523964
102.578494017	32.4285458881	train	3.2638433683750937E-4	71.11589124119982	0.6530656832783585
102.610341222	32.4276360389	train	2.5183035612340825E-4	57.39776507207566	0.5922373635215669
99.6228601076	32.4869040123	train	1.9982833450495844E-4	50.50048978026534	0.5354218805908574
101.18683219	32.4694450039	train	1.272222264090671E-4	29.693630838767092	0.42321285952930254
102.196537901	32.4478445719	train	3.1266101611254245E-4	68.2069129990464	0.6432701932594227
98.1114100151	32.494329031	train	1.4448160281835352E-4	36.562750560482655	0.4545306638223921
100.197649391	32.4917670443	train	1.55012649806181E-4	40.42973249781237	0.47202258580045275
100.984970634	32.4818099248	train	1.3693626918775015E-4	33.62375273542192	0.4412679415743667
101.176415313	32.4786439627	train	1.2889250184183195E-4	30.357851809173496	0.4263999408484044
102.685379113	32.4434867961	train	7.679679813601292E-5	15.099485414701242	0.30695996251751995
99.4845954875	32.5055542644	train	1.79415409946609E-4	47.35794900858701	0.5085417806097844
100.272268211	32.5000548693	train	1.4651168278585313E-4	37.26369180182509	0.457992203512878
100.719199842	32.494741388	train	7.488052013484611E-5	14.522279475841039	0.30161069008385544
102.112173879	32.4679907309	train	2.2530941660653408E-4	53.93449333130476	0.565113433107468
97.8664007649	32.5104010471	train	1.0935067145292642E-4	23.756231177804434	0.38675490596658807
99.8466100234	32.5126598184	train	1.5745170481457933E-4	41.33440336228695	0.47591499925455666
100.219176427	32.5096007697	train	1.8063301548257215E-4	47.7575247636235	0.5102320808224483
100.304325843	32.5087467049	train	1.7081963203390265E-4	45.37625114747607	0.4962687743181474
100.314969263	32.5086358964	train	1.6343764905470422E-4	43.53600012712817	0.4852288419384537
100.357542353	32.5081836621	train	1.5866382905554375E-4	41.759519545106556	0.47782812114650625
102.399353694	32.4695709971	train	3.693836922471013E-4	82.12979515938522	0.6805504339946743
102.537437376	32.4657622667	train	4.0360705735639123E-4	89.27936101489699	0.6994979690523859
99.7402270305	32.5223515274	train	1.9984538253776281E-4	50.50346788891831	0.5354431009257207
99.9425121854	32.5209984116	train	1.7482592565315214E-4	46.29161658201517	0.5020643313039521
102.197812225	32.4838728071	train	3.16558034403522E-4	69.00603531024305	0.6461076115205018
102.261569598	32.4822350955	train	2.4784060561566367E-4	56.83746449128099	0.5883751610641693
102.590897254	32.4732605305	train	3.5947240321851484E-4	79.24461320800457	0.6746086237668772
102.612139082	32.4726520232	train	2.513294754570972E-4	57.31253637973625	0.5917564784518715
102.654620809	32.4714242869	train	1.1075098431231924E-4	24.062237652570282	0.3897771388610642
103.599112395	32.4404159824	train	8.487851751210539E-6	0.5969637979809258	0.04666831369473058
99.2185189751	32.5333608402	train	1.4971462210002293E-4	38.509243623349654	0.4633651609822499
99.2930620037	32.5332092302	train	1.6171906640005118E-4	42.91057744571028	0.48258886156238373
99.4740920806	32.5326571003	train	1.9276449536463608E-4	49.655725221947876	0.5264592140667023
99.6444677828	32.5318994347	train	1.9506375232095414E-4	49.921840100198985	0.5294142581154221
99.7083568766	32.5315558125	train	2.0751624739534882E-4	51.64050786187092	0.5447986035759604
100.687785701	32.522225013	train	9.271644649633315E-5	19.31797880469715	0.34842091058667274
102.049329435	32.496577085	train	2.3174581265799856E-4	55.00860702338855	0.5720225091994093
102.293774766	32.4904103248	train	3.1412265282070316E-4	68.57026181172552	0.6443397270062763
102.442529988	32.4864247709	train	2.9920819054331656E-4	65.13828230661049	0.6331156019765405
102.485026024	32.4852538326	train	3.7416934929118407E-4	83.03153710396356	0.6833424252318165
102.750568884	32.4776113782	train	6.795634220235047E-5	12.624675622992912	0.28157389759342244
98.1961557348	32.5400024059	train	1.0456074769682988E-4	22.433900863706818	0.3761867906228496
100.145010973	32.5373585909	train	1.8107374466990513E-4	47.86671018919574	0.510841045986709
100.634732246	32.531945374	train	8.349791953054039E-5	16.98105205549225	0.32503857347713144
101.198782038	32.5233464173	train	9.387545785558072E-5	19.64419531878294	0.35124653747347934
98.2280252599	32.5492227851	train	1.4155297571117218E-4	35.349013059624085	0.44945836439394754
99.633946251	32.5499945225	train	2.45392220424308E-4	56.54181595096417	0.585968611115114
99.6445966659	32.5499403698	train	2.1417541092026647E-4	52.60278559929345	0.5526199261361086
99.8149990648	32.5489512501	train	1.8885633656830428E-4	49.16557136372351	0.5213503109358395
100.01733965	32.5474767849	train	1.592852990167811E-4	42.1113154261855	0.47880359431515
100.475202705	32.5429380315	train	8.152992080170637E-5	16.30682025330369	0.3198277909816503
102.071201428	32.5140758425	train	2.8008555422559696E-4	61.628152705444585	0.61764437389297
102.103095315	32.5132924382	train	3.016998381193818E-4	65.57997614472932	0.6350397642775661
102.177509525	32.5114331193	train	3.16273718915228E-4	68.96045192101525	0.6459021287789735
102.188139565	32.5111639171	train	3.239296116717083E-4	70.65598945967486	0.6513532405227093
99.516841623	32.5595513148	train	2.1592687146551614E-4	52.77210922174347	0.5546326106459386
99.9322386675	32.5571571175	train	2.1105953523855325E-4	52.14031475235572	0.5489939964638083
100.006791222	32.5565821313	train	2.0184981701815903E-4	50.878272402780716	0.5379246557223198
100.070691663	32.5560541069	train	1.782787740201939E-4	47.01764554644541	0.5069533204933988
100.12394072	32.555589283	train	1.9147507047346434E-4	49.516916199975576	0.5247857237099159
100.187837926	32.5550017326	train	1.7575361225630716E-4	46.52248930525945	0.5033873700938378
102.34790701	32.516024002	train	2.9407123148037146E-4	64.09681018516734	0.6290838727237071
102.464815152	32.5128547677	train	3.6836909552016985E-4	82.00144488665799	0.6799521726572777
102.475442249	32.5125612824	train	3.481339390157465E-4	76.39780298910804	0.6675342587051248
102.539201565	32.5107815701	train	3.964165233338632E-4	88.18131472815134	0.695705845653253
102.560453415	32.5101811716	train	3.8260521110527047E-4	85.19706870462466	0.6881469412011272
102.634829875	32.5080515881	train	3.36531026197782E-4	73.85994600471545	0.6599691968126851
98.1959144748	32.5670627991	train	1.1854043888801854E-4	26.425376619720762	0.40605955017005235
99.4636288518	32.5687797111	train	1.962812807055775E-4	50.05590072175628	0.5309641599185501
99.4849347153	32.5686993165	train	2.1577418413782642E-4	52.75448143263064	0.554457871391502
99.8045101285	32.567060082	train	1.658788429479808E-4	44.234537711850514	0.48893287386969453
100.262508545	32.5632940437	train	1.759590885206768E-4	46.57812551069259	0.5036794636405502
100.283808551	32.5630782807	train	1.5367999119206255E-4	40.009445162185706	0.4698713111596572
100.50744403	32.5605949744	train	7.939271622509747E-5	15.764103201124843	0.31407709272516254
101.688919658	32.5408691504	train	8.318262060291384E-5	16.851398007856435	0.3242091161050267
102.326981218	32.5255943964	train	3.5206804529732154E-4	77.33182337691449	0.6700234391208508
102.656443759	32.5164377409	train	1.9980868552960384E-4	50.497053098249864	0.5353974203588991
102.730817381	32.5142510441	train	6.939455261059714E-5	13.014905902399207	0.28582975021434387
98.8563771941	32.5785737041	train	1.2603402397826433E-4	29.051602609804206	0.4209239855756473
99.9111199026	32.5753529995	train	2.246945819858444E-4	53.86185346033106	0.5644417555452321
102.274155448	32.535996928	train	3.505175357581315E-4	76.854466985297	0.6690468669910613
97.6844030445	32.5807895357	train	4.757406228329338E-5	7.237090770526283	0.21530395019876536
98.3768793183	32.5861317417	train	1.3577638862912218E-4	33.152536531050195	0.4391717690630504
98.6432548477	32.5871703424	train	1.5367364868604648E-4	40.007024353966706	0.4698610307074257
98.8457073192	32.5875820233	train	1.2735362892845727E-4	29.763255221883735	0.4234648739127388
102.77406648	32.530984705	train	6.329300781259351E-5	11.437271136924887	0.26741873827116375
99.1227632285	32.5966377402	train	1.4149993226941911E-4	35.32969526715706	0.4493656247381808
99.463768159	32.5958417642	train	2.2154745118879642E-4	53.33829677397628	0.560970915348176
99.6555750951	32.5949873288	train	2.4419964925115746E-4	56.40799285365287	0.5847861968730863
99.9006475308	32.5934695	train	1.8846701849602863E-4	49.0582540333914	0.5208353344194082
99.9432668111	32.5931567428	train	1.8792043309070078E-4	48.94272470044561	0.5201104572905716
100.081774651	32.5920404663	train	1.714661336073369E-4	45.500988721158635	0.49721312367157205
100.124390851	32.5916662872	train	1.7279671157489942E-4	45.77648652458861	0.4991456082735426
101.955723262	32.5619243109	train	1.490150987518365E-4	38.18902802297357	0.4622008164389681
102.072736183	32.5591160383	train	2.5361519948079755E-4	57.67825606246751	0.5939417816134285
102.157826109	32.557005395	train	2.657388162419078E-4	59.253836137727134	0.6051524183817578
102.200367706	32.5559285238	train	3.4110634171573046E-4	75.04572566639528	0.6629930345455637
102.253541489	32.5545622374	train	3.681765990655689E-4	81.92345629987787	0.6798384132981382
102.327978678	32.5526117438	train	4.118273759088824E-4	90.82701861398071	0.7037190155180776
102.349245118	32.5520463847	train	3.740416659403021E-4	83.00457805178863	0.6832685675601492
102.391776202	32.5509049018	train	3.3414003494189554E-4	73.48932555393337	0.6583672946636568
98.0250961986	32.6019356346	train	9.606527336039759E-5	20.23028669842508	0.3565188764100103
99.6023565834	32.6042744973	train	2.563827815895539E-4	58.07063507572066	0.5965566610118774
100.007295377	32.6016800676	train	2.1105773176618487E-4	52.14000866515666	0.5489918807521907
100.017950897	32.6015941704	train	1.8939599780130452E-4	49.28041145216056	0.5220623282602511
100.177777959	32.6001972927	train	1.6189748698285518E-4	42.98431538576822	0.48286419922837454
100.263014313	32.5993691794	train	1.4918991217442563E-4	38.25526262399755	0.46249226366661705
101.998575236	32.5699243115	train	1.6652500906176373E-4	44.47114124702267	0.4899043989094192
102.264502243	32.5632926153	train	4.011736029747789E-4	88.7915992203962	0.6982252462657884
102.434648233	32.5587538322	train	3.1871393387207443E-4	69.79612181503188	0.6476580138785945
102.562232104	32.5551990312	train	3.245517864508058E-4	70.77865009119219	0.6517888737262886
102.647275366	32.5527574385	train	3.6773593225079197E-4	81.75999574731995	0.6795776883353855
102.689793112	32.5515151333	train	2.2802853181414214E-4	54.37965357338058	0.5680592656732415
102.732308227	32.550258493	train	1.0844676859806923E-4	23.514836583670988	0.38478810297290067
99.2826676014	32.61442154	train	2.3051015065565214E-4	54.81256395080161	0.5707131811593168
99.5171523123	32.6136749515	train	2.590899323475587E-4	58.352138733394256	0.5990820644732873
99.8263106999	32.6210420546	train	2.1554757604840875E-4	52.73298025748735	0.5541982824325727
99.8796021075	32.6206800945	train	2.2216785672649953E-4	53.47492211529321	0.5616595055612295
102.509776897	32.5747039525	train	3.107715547680715E-4	67.7513866680508	0.6418780348226467
98.1420531398	32.6298503989	train	1.0045247888515575E-4	21.346996650311315	0.3668280943975404
98.451188023	32.6315821017	train	1.6947801940792918E-4	45.08581584368014	0.4942977080460169
99.2720635926	32.632486714	train	2.3681341774392547E-4	55.607592004379036	0.5773097154471973
100.785535746	32.6200856271	train	7.999459697148427E-5	15.959380346175164	0.31570642071266436
101.275535844	32.6121605322	train	6.303009376302673E-5	11.364121507891914	0.26660405574925594
102.159090312	32.5930343613	train	2.851405743891057E-4	62.41112284334024	0.6218596276049354
102.786584108	32.5756713047	train	7.203592187834325E-5	13.729338218028332	0.2935159826120608
99.5386306972	32.640646924	train	2.7933648718662723E-4	61.53835092096445	0.6170117378504323
99.5706146066	32.6405056299	train	2.6271489210019167E-4	58.8861227559198	0.6024145589781802
99.6025982859	32.6403561887	train	2.450657373358693E-4	56.50329522531222	0.5856455786067908
99.9010991781	32.6385685673	train	1.89025609577978E-4	49.21223225308135	0.5215738743221839
100.071657576	32.637228512	train	1.723268865693615E-4	45.67733133202482	0.498464949890143
100.316813241	32.6348964196	train	1.3426157576171762E-4	32.60206380429247	0.43641035103752607
102.244530034	32.5998697202	train	4.0890804436145736E-4	90.11650218336733	0.702233616403548
102.319005338	32.597922156	train	4.1028271072688326E-4	90.40123014525716	0.7029349180753611
102.350921112	32.5970740033	train	3.8060758380168303E-4	84.55313319281164	0.6870224450801589
102.393473381	32.5959305525	train	3.305263891163221E-4	72.28862138584275	0.6559173964811434
102.446660304	32.5944810239	train	2.922225448692826E-4	63.812386984114724	0.6276111670621562
102.542387033	32.5918152872	train	2.507912427606666E-4	57.227035214107595	0.591238466604333
102.584928157	32.5906071698	train	2.4556892888826176E-4	56.562945234403	0.5861432419640941
98.1418809204	32.6478901679	train	1.3826048605411516E-4	34.13260935336773	0.4436420323060592
98.4190908003	32.6494791138	train	1.534657092890477E-4	39.92765802778057	0.4695237645712129
99.9438345522	32.6472749363	train	1.8615030598632373E-4	48.653955744406815	0.5177478026240038
99.9971397514	32.6468628129	train	2.024865846368665E-4	51.03085823604728	0.5387074551449554
100.402218463	32.6429912922	train	9.759145545296753E-5	20.685919693451737	0.3601430197953208
102.20229031	32.609969651	train	3.509960325470467E-4	77.00476978606402	0.6693488592735195
102.287417512	32.607768277	train	4.360346456036819E-4	94.04101529487365	0.715487778312443
102.606558847	32.5990007636	train	3.258530513324382E-4	71.02526014571379	0.6526964807163618
102.681004779	32.5968386919	train	3.8076942511870547E-4	84.60221962707234	0.6871138499283295
102.734175526	32.5952674279	train	2.7243673791107624E-4	60.35500022206821	0.6110844727648993
102.776709127	32.5939942651	train	1.8017833523889813E-4	47.62285666422654	0.50960224815276
102.819240032	32.5927067486	train	1.5543864262356047E-4	40.552828676716615	0.47270657661685106
98.3870424391	32.6583473726	train	1.5684620382014876E-4	41.11676715655517	0.47495406386649225
99.3148011795	32.6594493372	train	2.234785231952307E-4	53.70299639894554	0.5631071403911566
100.02922567	32.6556240985	train	1.6645664911060052E-4	44.44437226314045	0.48980179295960796
102.032312612	32.6232079242	train	2.4366787539105238E-4	56.3494776622433	0.5842567721157125
97.8218196238	32.6633342559	train	1.3902444841985625E-4	34.46386866455152	0.4450025292659358
98.0244112367	32.6650728064	train	1.6404443557239176E-4	43.73963292432939	0.48615452636757966
102.139068148	32.6295975967	train	2.2848947709586508E-4	54.43883826520405	0.5685546925699209
103.383382615	32.5922826464	train	1.9993424306527406E-5	2.107313293632039	0.10338840351735673
97.864354925	32.6727465154	train	1.4945195014977444E-4	38.3820950648911	0.46292853966816716
98.0563061005	32.6743370525	train	2.126680183027478E-4	52.4202153299388	0.5508730890900619
99.4535214106	32.6770662236	train	2.774834029395795E-4	61.22088588322964	0.6154376546619679
99.4748529725	32.6769873088	train	2.9789899087747984E-4	64.86824956064072	0.6320964254052838
99.5281814962	32.6767741571	train	3.3263811415166914E-4	72.77399113877227	0.6573533055078654
99.5601783298	32.6766353877	train	2.8115140674822255E-4	61.75595927450928	0.6185409616550481
99.7521541287	32.6756314494	train	2.605962983822303E-4	58.57581217506175	0.6004736558092637
99.9547833318	32.6742531569	train	2.12311657802733E-4	52.356796240505574	0.5504581263681151
99.997440251	32.6739213049	train	2.0149353796575315E-4	50.78314540752499	0.5374855099336098
100.381316637	32.6702823613	train	1.2520766757918275E-4	28.792659972109277	0.41932140792779926
102.150028436	32.6383380189	train	2.91219357340805E-4	63.561237716027485	0.6268070996866182
102.213898136	32.6367176971	train	3.5048034144930234E-4	76.84278371193108	0.669023369547533
102.224542586	32.6364444917	train	3.8012668230671227E-4	84.43829184412961	0.686750525822489
102.277762662	32.6350649602	train	3.9946906162189087E-4	88.51590045683754	0.6973273131827453
102.309692953	32.6342264389	train	3.9084383975961095E-4	87.21630452939635	0.6927004600749727
102.3522646	32.6330958101	train	3.840761188707078E-4	85.55078063927736	0.6889697867455331
97.8535762173	32.681668578	train	1.9379128079374377E-4	49.767756055220225	0.5277834293786762
97.9815542817	32.6827728061	train	1.7652574864437527E-4	46.731558410349265	0.5044832184036184
98.0242151397	32.6831118792	train	2.3145523110733914E-4	54.9625050149751	0.5717153229321574
99.2295589031	32.6866966492	train	2.2400733543103765E-4	53.78065845375795	0.563688511419515
99.6668997685	32.6851341276	train	2.071217228130821E-4	51.589349034690926	0.5443266366218641
100.285483374	32.6803207184	train	1.3877287285731296E-4	34.32659845222907	0.4445552480922085
101.585897002	32.6602533781	train	7.603853156435993E-5	14.91010899844656	0.30485309550556333
102.480314028	32.6386217622	train	2.4230910543327692E-4	56.217221749762736	0.5828978522715771
102.618644667	32.6347061575	train	2.8594172601777336E-4	62.59103818085187	0.6225191703737236
102.639923904	32.6340902684	train	3.551467853314298E-4	78.0991056690685	0.671945567169538
102.693119141	32.6325348148	train	4.04446333783852E-4	89.45457094833854	0.6999344335194685
97.8961238134	32.6910703057	train	1.9135494970887342E-4	49.503984647324714	0.5246292215471926
99.0588887006	32.69591367	train	1.397876919827547E-4	34.765990881933924	0.446355117915121
99.9016424874	32.6926870125	train	1.9275560615195553E-4	49.654768281433746	0.5264477174800576
102.767963338	32.639320776	train	3.521933554774598E-4	77.35014834680595	0.6701021127664606
102.81051611	32.6380346366	train	2.367297547969782E-4	55.60010868861553	0.5772234877932177
98.0986920485	32.7017097638	train	1.7326763302329086E-4	45.892568529050806	0.499826003662018
98.3760656393	32.7033963561	train	1.4836213716615235E-4	37.93023635278756	0.4611094045761789
98.4614155614	32.7037919092	train	1.5681686784372098E-4	41.10411498063651	0.47490741790738134
98.4827532934	32.7038817231	train	1.5042644512417688E-4	38.86801836659841	0.46454481409862586
99.2189357389	32.7047572173	train	2.1033708294635134E-4	52.017699400740696	0.5481448726795183
99.3683054813	32.7044075326	train	2.748578526360137E-4	60.71565213135918	0.6131851247706808
99.3896437819	32.7043430565	train	2.628625258899312E-4	58.913998716190164	0.6025491078349279
100.083078538	32.7002717511	train	1.7607777888286585E-4	46.610262951938864	0.5038480307015296
100.445724741	32.6966156185	train	1.1541878931186074E-4	25.36429071039698	0.3996397833581299
102.395855795	32.6589657878	train	3.372638228439522E-4	74.00734432796082	0.6604571482717194
102.534230367	32.6551411037	train	2.5524314481637904E-4	57.93168357679249	0.5954839937910209
102.736421784	32.6492775975	train	4.2732340815871994E-4	93.15674172425717	0.7113619162346964
99.0482300317	32.7139598269	train	1.4422472039012023E-4	36.48728290180311	0.45408949329951354
102.555873319	32.663542634	train	2.4495415735241465E-4	56.4910172165962	0.5855350623004802
97.8957905868	32.7181276792	train	1.7682376842420577E-4	46.78763882575806	0.5049048880989089
98.3866108328	32.721489526	train	1.4691055123340328E-4	37.3681788698211	0.45866716637947386
98.3972816549	32.7215412743	train	1.4746713588001913E-4	37.51383544028738	0.45960621101280175
98.4613071395	32.7218326952	train	1.5101035145323284E-4	39.114565588917515	0.4655086149733565
98.4826491665	32.721922571	train	1.5523750228950265E-4	40.48513172484734	0.4723838387632743
98.5146623801	32.7220505738	train	1.5866683239278392E-4	41.76213483489827	0.4778328440321166
99.0375632903	32.7229842596	train	1.6021200283793734E-4	42.38296485889671	0.480251418986682
99.3256942398	32.7225668854	train	2.3278942156441847E-4	55.1431183525861	0.5731221292278113
99.3790509334	32.7224169365	train	2.761947155608375E-4	60.93932968812655	0.6143353428301386
99.4857629829	32.7220489266	train	3.2973116859183314E-4	72.12390191175544	0.6553735463946155
99.5284472183	32.7218762951	train	3.629253633605203E-4	80.31195422471794	0.6767035984041617
99.5604601471	32.7217372866	train	3.3703637577615106E-4	73.96159450555623	0.6603058467482702
99.6351560772	32.7213811513	train	2.466682198561897E-4	56.694389025625	0.5872263081960052
99.9339241671	32.7195117161	train	2.4417358184961887E-4	56.40512445581496	0.5847602760544888
101.672192887	32.6945114071	train	1.0637905170209411E-4	22.851932787943863	0.38024116717931705
102.226161482	32.6814771557	train	3.581137557195265E-4	78.96110608778663	0.673776844844442
102.268759118	32.6803734337	train	3.5366631396898697E-4	77.64031556077046	0.6710240778003024
99.6565636303	32.7302914062	train	2.3029228298482418E-4	54.77799831106731	0.5704814937039705
99.7205936865	32.7299397181	train	2.602593771794769E-4	58.53261001741397	0.6001632450453528
99.9126764443	32.7286884794	train	2.1132171001703718E-4	52.184811327417336	0.5493013511107284
100.051394776	32.727601829	train	2.0207977490269805E-4	50.93967147309889	0.53820765682197
102.641750917	32.6791032967	train	3.298212255117089E-4	72.14231611300866	0.6554352224905505
102.684328678	32.6778585927	train	3.654152350098369E-4	81.1205465068447	0.6781975874781917
102.737547167	32.6762824561	train	4.019683616888194E-4	89.02980947064195	0.6986420974905039
102.812046014	32.6740380631	train	3.328889237949924E-4	73.00312776903476	0.6575230526282938
97.8315420121	32.7355853615	train	1.809113965252521E-4	47.826490363111446	0.5106169022551199
99.1763292583	32.7409073964	train	1.9969867209662214E-4	50.4778113220368	0.5352604213931401
99.2083502757	32.7408582628	train	2.5191860304753965E-4	57.412780963988766	0.5923219701926585
99.2830656326	32.7407118078	train	2.317611587008604E-4	55.01059047833119	0.5720387199120635
101.448871855	32.7171077547	train	6.186419738784033E-5	11.01412693006245	0.2629693917037273
102.397220516	32.694985568	train	3.4936431864814147E-4	76.62649209859131	0.6683167686113294
102.471762957	32.6929422206	train	2.842210310140064E-4	62.22691562235427	0.621099773126449
102.588885623	32.6896419989	train	2.898897383914891E-4	63.32272023232774	0.6257360271415949
102.599532183	32.6893365715	train	2.9763146956690486E-4	64.7992350878219	0.6318874701559496
97.5859843332	32.742075308	train	1.4974884556364143E-4	38.529399195848896	0.46342199599806955
97.7994086823	32.7443016198	train	1.957723265526278E-4	50.00763304126866	0.5303175098073771
98.0875650968	32.7467307946	train	2.135053057738762E-4	52.53920424986332	0.5518450575128262
98.9308264068	32.7500330735	train	1.4056933861534686E-4	35.05860529034292	0.44773350356450575
102.493410554	32.7013542911	train	2.6010339919804796E-4	58.51260953870203	0.6000193766971474
102.866030971	32.690408423	train	2.2217570543431924E-4	53.47665055309655	0.561668203032962
97.959386452	32.7547521746	train	2.0160921320981406E-4	50.814030856216625	0.5376281814964365
98.9308194333	32.7590537998	train	1.4795187820449955E-4	37.74528055851841	0.4604213962473006
99.0055507283	32.7590727726	train	1.515433738178002E-4	39.342985061489166	0.46638540204586476
99.229743881	32.7588622965	train	2.3597168984465633E-4	55.53230281260393	0.5764405776638425
99.3792037244	32.7584991565	train	2.53114458899494E-4	57.603157366082854	0.5934650441482359
99.4432569961	32.7582889591	train	2.8177610972403283E-4	61.87232963656062	0.6190645056948
99.4752833691	32.7581715835	train	3.18615707396125E-4	69.78372726095851	0.6475876703174746
99.5179848982	32.7580023517	train	3.658317668461042E-4	81.22857107727982	0.6784461705082251
99.5606860543	32.7578185702	train	3.4514464337198327E-4	75.87135060730283	0.6656176235740132
99.6781120599	32.7572381542	train	2.3934207156695722E-4	55.91586334207445	0.5798993903627458
99.8595811237	32.7561247559	train	2.1295072180164103E-4	52.47052617661977	0.5512017376420538
101.790530452	32.7279980942	train	2.0891984599193694E-4	51.825188482957955	0.5464698211617561
101.939750953	32.7245852739	train	2.2643539030793423E-4	54.1227869937373	0.5663381501265451
101.982380691	32.7235776251	train	2.269473489411876E-4	54.23394217050886	0.5668927271345862
102.025008287	32.7225555109	train	2.1963663449174817E-4	53.152086153525495	0.5588364345485657
102.238113092	32.7172280466	train	3.38399248058099E-4	74.4913225712779	0.6612104404173663
102.280727205	32.7161191933	train	3.330529385268831E-4	73.06863583574027	0.6576339663219626
102.525711749	32.7094630051	train	2.7468965763655545E-4	60.686987540683255	0.6130399260804741
97.7884927185	32.7622363558	train	2.074306717643533E-4	51.62941109093775	0.5446963131098342
97.8311886905	32.7626419355	train	2.2390581283454478E-4	53.76866402783918	0.5635770185041208
97.8632112234	32.7629365759	train	1.9450991544528142E-4	49.854775789338426	0.5287058345633535
97.8952342167	32.763223035	train	1.9810600156516906E-4	50.22895175772761	0.5332679894909498
97.9592815324	32.7637714077	train	2.2430232749369534E-4	53.81551040361347	0.5640121510223738
98.2795413258	32.7660222705	train	1.335909752935639E-4	32.35302089689913	0.43517918152932006
98.9414894271	32.7680799538	train	1.5548794901489837E-4	40.572095520594026	0.47278563048161215
99.1763825916	32.7679694668	train	1.9847668547334356E-4	50.264106304238275	0.5337332391594035
99.1870595011	32.7679539818	train	2.3081780804401267E-4	54.86137511405154	0.5710399285037586
99.4219485265	32.7673831379	train	2.676415501748649E-4	59.506742489067776	0.6068559084023439
99.8596677968	32.7651444613	train	2.1575794307215554E-4	52.7529404373449	0.5544392766351162
99.8916938842	32.764920629	train	2.442181073917741E-4	56.41002394564945	0.5848045492624149
102.131882893	32.7289442143	train	2.799287182371803E-4	61.609350447572055	0.6175120887050446
102.366287005	32.7228633169	train	3.542268154221845E-4	77.83594837421818	0.6713735588684044
102.398245654	32.7220002339	train	3.593854799198999E-4	79.22919359587296	0.6745555353931718
102.526066409	32.7184666634	train	3.7790452797361744E-4	84.02830389109734	0.6854878779463309
102.558018074	32.7175629671	train	3.870521512558308E-4	86.1446257602873	0.6906214092154315
97.7349964221	32.7707274409	train	1.8410835937646586E-4	48.32078475211175	0.5149932780562263
99.6141857989	32.775608775	train	2.714654038071076E-4	60.21069299933381	0.6102352791082437
99.9665174701	32.773385952	train	2.5512389662015486E-4	57.912782755181674	0.5953714233479644
99.998545532	32.7731347545	train	2.705601969772084E-4	60.01843371551268	0.6094405524310686
100.094627239	32.772332049	train	2.3810846056815187E-4	55.723428401907036	0.5786399860995658
102.473159966	32.7289589317	train	3.568996069166781E-4	78.54644385098938	0.6730299232703841
102.643582005	32.7241159103	train	3.7117713772663396E-4	82.4527093545288	0.6816024938122727
102.782019213	32.720010911	train	3.308983854034472E-4	72.37655459396572	0.6561712153169782
102.813962232	32.7190419654	train	3.560176052576607E-4	78.359755205166	0.6724851840346108
102.856550528	32.7177374203	train	3.316157732454022E-4	72.54368984657047	0.6566596442607429
102.931073377	32.7154197769	train	2.316140279421234E-4	54.98769881339981	0.5718832485266502
98.0338106153	32.782408647	train	1.4366299195622465E-4	36.23529196180392	0.4531222886423251
98.5143197977	32.7851934383	train	1.566545005179743E-4	41.03408833694025	0.474649094178512
98.5783919919	32.785425483	train	1.624692898580618E-4	43.21277048715846	0.4837446312208862
98.8240074935	32.7860113807	train	1.304627055690263E-4	30.946870402928212	0.4293641207684547
99.7850973155	32.7836746167	train	2.07571196996668E-4	51.64763329152437	0.5448642618352626
102.622646071	32.7337366059	train	3.5558407267649166E-4	78.27006906479626	0.6722167610322022
102.697202445	32.7315570364	train	3.5376709401176593E-4	77.68262218813368	0.6710869704691077
98.3113607009	32.7932624699	train	1.4624719981686662E-4	37.08995360499241	0.4575437181405441
101.812982402	32.7635607791	train	2.7821695713551046E-4	61.3581678656738	0.6160623093539584
102.44189437	32.7478501388	train	3.450422058962651E-4	75.85675197929662	0.6655515524451469
102.740178917	32.7392932056	train	3.494892480271672E-4	76.64546805212875	0.6683960165785121
102.931864487	32.7334187302	train	2.1098571638528604E-4	52.127786140090414	0.5489073809605237
97.8520737755	32.7989147878	train	1.9925233208764964E-4	50.39974472294234	0.5347037674259147
97.8947882259	32.7992990796	train	1.6209272158781995E-4	43.062931062024134	0.4831651486332299
98.5249025236	32.8032751172	train	1.4770627789817303E-4	37.628016211947795	0.4600086808256815
99.0055535297	32.8041762413	train	1.658833379722641E-4	44.2354966347586	0.48893964502033155
99.283265583	32.8038559848	train	2.860320210752618E-4	62.60996804336225	0.6225933609441361
99.3473520624	32.8036946193	train	2.748395235885884E-4	60.71252840804031	0.6131693070361585
99.4648424025	32.8033136046	train	2.976879202357537E-4	64.81379808896187	0.6319315823380041
99.4755232264	32.8032735012	train	3.1009691993976184E-4	67.6005260621436	0.6413783265437815
99.550288367	32.8029672711	train	3.2428436405008016E-4	70.72628137146096	0.6516017638681472
100.009527078	32.8001070494	train	2.4606108340471234E-4	56.62179285291044	0.586628834497643
101.75994144	32.7737575648	train	2.0656630857242059E-4	51.51732730923073	0.543660537325905
102.303696177	32.7605879588	train	3.1379952338936263E-4	68.50133135175842	0.6441038337755921
102.346328109	32.7594554917	train	3.2522397762760954E-4	70.9060413381381	0.6522583055330509
102.420928186	32.7574388625	train	3.407760937702902E-4	74.94921411228479	0.6627765748558441
102.921611515	32.7427523197	train	2.996530724300165E-4	65.21439179280392	0.6334606462880604
97.7665228316	32.8071210786	train	1.8808130941583867E-4	48.971978619243124	0.520324037827348
97.8199193117	32.8076357544	train	2.1875477076105E-4	53.08903481852157	0.5578443318960266
98.332584395	32.8114181882	train	1.5170170849160289E-4	39.39548241811568	0.4666452983814681
98.5675822691	32.8124503182	train	1.530374750921087E-4	39.76420956419521	0.4688278388657192
99.4221615435	32.8124853191	train	2.431673298177673E-4	56.29439876080162	0.5837572027087434
99.8601017429	32.81024279	train	2.0732914366390092E-4	51.616245729947785	0.5445748946582584
99.9669078079	32.8094635175	train	2.516128171366932E-4	57.360749142698474	0.5920286481226527
102.357324068	32.7681753012	train	3.382787034721259E-4	74.42463727899789	0.6611306243464263
102.442588022	32.7658589383	train	3.667217430835067E-4	81.52321232981856	0.6789760167656353
102.623740771	32.7607445624	train	4.576805241835217E-4	96.17932381726415	0.7252466462737969
97.7557180104	32.8160339287	train	2.305977249673127E-4	54.82645799068065	0.5708062400733308
100.020412323	32.8180589374	train	2.776166969339977E-4	61.252943153479585	0.615551311617527
101.995149643	32.7863820909	train	2.5873625356310787E-4	58.29545094541244	0.5987539271854448
102.133776927	32.7829874386	train	2.9423988168652973E-4	64.11927787812878	0.6292176437157729
102.549511769	32.7718854662	train	4.402801752936452E-4	94.58366336895945	0.717456113331161
102.560168569	32.7715827086	train	4.6282378574486426E-4	96.55986306969258	0.7274678056459846
102.688037566	32.7678791214	train	3.581354440459817E-4	78.97473211763311	0.6737901560742944
102.730655307	32.7666156793	train	3.49810027734669E-4	76.69419238641083	0.668599327311617
102.837187872	32.7633938561	train	3.3349585792261696E-4	73.24543355278112	0.6579331284960751
102.84784019	32.763066708	train	4.08694674186361E-4	90.07823235629017	0.7021244662104416
102.890447728	32.7617490894	train	3.510853364353302E-4	77.03284925508599	0.6694051603577945
98.1615162565	32.8284299057	train	1.3470013942594043E-4	32.765941553629496	0.4372126205699794
98.5140744399	32.8302950922	train	1.6620942217336775E-4	44.34756099008624	0.4894303689357497
98.7277587903	32.8309422366	train	1.2007499808189375E-4	26.97098299551126	0.4091653452972956
99.2619827236	32.8309641278	train	2.872559753738311E-4	62.84422191901165	0.6235961488571333
101.72877106	32.8014901498	train	2.3954380459400773E-4	55.9540284588849	0.5801046254934892
102.230061586	32.7895539357	train	2.864508900294223E-4	62.697781617357066	0.622937141855066
97.7020554778	32.8335283734	train	1.7586431762851927E-4	46.55246467418997	0.5035447853528796
98.599506849	32.8396181178	train	1.6361909032409274E-4	43.59689039435779	0.48550598939653195
98.7170458134	32.8399390486	train	1.1769304041114936E-4	26.11978215666416	0.40433046547730056
98.9414421321	32.8402452062	train	1.6129794080489219E-4	42.738808430712275	0.48193781867891256
99.1765251636	32.8401344149	train	2.3956853338068213E-4	55.95870680553843	0.5801297697776826
99.3688631895	32.8397153368	train	2.3294160913185413E-4	55.162733079048635	0.5732820128804862
99.8283102638	32.8375178706	train	2.0640751699719522E-4	51.501434608095934	0.5434697430485096
99.9244661382	32.8368445247	train	2.549325163700552E-4	57.88244901361157	0.59519062913659
101.963753623	32.805160864	train	3.2873128880915234E-4	71.79671688616442	0.6546872854837814
102.187732018	32.7996543992	train	3.100793326496835E-4	67.59659322451627	0.6413652808228119
102.667467188	32.7865097577	train	3.8808931498228433E-4	86.37042880958742	0.6911928946363101
97.84080971	32.8439103646	train	1.7831270535948775E-4	47.02677302822648	0.5070008885568883
97.8621775192	32.8441064883	train	1.617341954428913E-4	42.916830000413036	0.4826122199944878
97.90491375	32.8444877935	train	1.6188596214420538E-4	42.97955238226167	0.48284642301371045
97.9369664435	32.8447641974	train	1.6597503346432786E-4	44.25577702202162	0.4890777328179699
98.3216287195	32.8474407577	train	1.4300482743393058E-4	36.003746721004404	0.45198466739116727
98.5139761434	32.8483356621	train	1.7497499319173794E-4	46.32852261043887	0.5022774021212412
98.5246623457	32.8483767107	train	1.604627130482173E-4	42.4577237123334	0.4806417316828503
98.5567210797	32.8484943814	train	1.5566961414382083E-4	40.643082538340494	0.47307669315469514
98.5994663361	32.8486385002	train	1.6469437586097806E-4	43.966317097732066	0.48714235843388914
98.7063306752	32.8489349187	train	1.3077763522920368E-4	31.070937836252902	0.42995495018874613
98.9841829568	32.8492785084	train	1.5685456237662953E-4	41.120372079243914	0.4749673529547791
99.0696764573	32.8492601101	train	1.571635447783693E-4	41.2536316525943	0.4754581257856157
99.2192894502	32.8490873672	train	3.1688895289944867E-4	69.18796647570116	0.6463464754371289
99.25134917	32.849027079	train	3.3352511322516215E-4	73.25711123217638	0.6579528700736544
99.3582140917	32.8487667998	train	2.645614360924726E-4	59.13087398154723	0.6040909135978847
99.3902732749	32.8486709208	train	2.2564576093928794E-4	53.97423086089697	0.565479997415321
99.4437048881	32.8484928717	train	2.981357922909799E-4	64.92933899191007	0.6322811881651634
99.7856527863	32.8468131817	train	2.0699906857343382E-4	51.573444203075596	0.5441797067303433
101.804015968	32.8178590076	train	2.587896086304923E-4	58.304002718605	0.5988034635279393
102.124059824	32.8102756762	train	3.0000464646565844E-4	65.2745383620656	0.6337328635439844
102.230713633	32.8075665106	train	2.9137769187114284E-4	63.60688637854764	0.6269342374889938
102.316026241	32.805333925	train	3.1763105607482493E-4	69.51337362208034	0.6468809704994778
102.390666951	32.8033328508	train	3.1012010352785463E-4	67.60571033369321	0.6413955219796206
103.157937113	32.7801776566	train	1.6047843854722293E-4	42.46241287227653	0.4806661940440342
101.708253698	32.8289852517	train	2.1296294697674677E-4	52.47270180908559	0.5512159388070811
102.145709386	32.8187481054	train	3.128299035505586E-4	68.25060853903969	0.6433941030324547
102.60424814	32.8063737949	train	5.166769799972371E-4	99.45249742183745	0.7487364165085372
102.678866626	32.8042008983	train	4.1807846521230813E-4	92.03348588507583	0.7068503478362925
102.742818886	32.802303132	train	3.4315169842509806E-4	75.44732763352397	0.6643274897753326
102.94529394	32.7960787941	train	2.999605236618983E-4	65.26698992275172	0.6336987222652627
97.7550887185	32.8611263103	train	2.0591928207975204E-4	51.45259759950121	0.5428821090480578
98.4604362714	32.8661570991	train	1.6257017490538822E-4	43.25290077665612	0.48389965767909066
99.0162463156	32.8673196194	train	1.532547467973504E-4	39.84713784656073	0.4691811563298758
99.1765787594	32.8671960555	train	2.5799052360352077E-4	58.21716539647641	0.5980602880349712
99.3048435006	32.8669492579	train	2.7068979209622353E-4	60.045958767186605	0.6095545292355591
99.3262207872	32.8668953398	train	2.3927908097809918E-4	55.90394638818309	0.5798352651419665
99.914059706	32.8639813175	train	2.4286868456681074E-4	56.26245123885406	0.5834585676126414
101.900627713	32.8336878285	train	2.5432893922120695E-4	57.78678212404878	0.5946193785942016
102.444672688	32.8198849472	train	3.5113455472011724E-4	77.05237915050891	0.6694361815265617
102.796490974	32.8096975882	train	3.4099319261288825E-4	75.02474113780917	0.6629189027216039
102.849780984	32.808068082	train	3.512628726961592E-4	77.10329593202255	0.6695170300694334
98.6421032163	32.875829221	train	1.3074826348637535E-4	31.05978064328737	0.4298998985427262
101.655427618	32.8481510488	train	1.9191429008008393E-4	49.56419901919471	0.5253570950939831
102.274363149	32.8334750677	train	2.9199131236304165E-4	63.77491827086508	0.6274261387390339
102.349030575	32.8314973225	train	3.0720916502613866E-4	66.83117924416088	0.6392234846091198
98.1289385862	32.8823283657	train	1.4050299632235275E-4	35.04075775049358	0.4476167796220799
98.1396280211	32.8824023607	train	1.1184032680819947E-4	24.447683236444167	0.3921076965598308
98.4175655617	32.884005582	train	1.6633684535113344E-4	44.39745846563719	0.48962187201440316
98.4389462177	32.8841033253	train	1.6086113680196002E-4	42.587454674289866	0.4812608043531649
99.807350333	32.8827558839	train	2.2171214234089728E-4	53.374564962282534	0.561153917451175
99.9356232628	32.8818620271	train	2.1677820946880465E-4	52.89409948427193	0.5556043962992554
101.548929139	32.8593840726	train	1.0053910714313065E-4	21.373885358721402	0.367028332067854
101.879867571	32.8521993749	train	3.2143169970698057E-4	70.2800460666455	0.649593228859842
102.082640061	32.8473640922	train	3.2819885535493925E-4	71.57318554342227	0.654320736915695
102.157333251	32.8455000223	train	3.4756429822927566E-4	76.25969979352466	0.6671707207189784
102.232019472	32.8435914701	train	3.598612875909147E-4	79.34350028894498	0.6748459228327717
102.296030563	32.8419201749	train	3.6597902453654733E-4	81.26676342107979	0.6785339609157084
102.317366411	32.8413558181	train	3.344156597451766E-4	73.53689754761122	0.6585527253826646
102.701305806	32.830577236	train	3.52619876450859E-4	77.4125214436046	0.670369615028179
97.7760882291	32.8883926521	train	1.8327854416547295E-4	48.202816263116716	0.5138648692920808
97.8509121063	32.8891026424	train	1.7777428591396683E-4	46.934006272582	0.5062449984250355
98.3319763477	32.8925979867	train	1.4565561312245172E-4	36.87505620297531	0.4565378692936998
99.8501947346	32.891492092	train	2.2640938963661654E-4	54.117141793073074	0.5663099471117405
99.9357180576	32.8908813629	train	2.5246484542793414E-4	57.50572830037582	0.5928448993695856
100.010548753	32.8902990068	train	2.2289689063449447E-4	53.60536609229535	0.5624659074103737
102.114967274	32.8555778752	train	3.114213022243533E-4	67.89967110505582	0.6423579940701734
102.445717113	32.8468977324	train	3.481873023160204E-4	76.41089826867356	0.6675682738512246
102.552379486	32.843911699	train	3.596895198233531E-4	79.2912930616867	0.6747411520256652
102.584375102	32.8429982102	train	4.199318219317128E-4	92.28469861778242	0.7077660607676504
102.605704706	32.8423846859	train	4.5320892288863127E-4	95.86853023313068	0.7232859170004488
98.3639854971	32.9017851859	train	1.526865165628274E-4	39.6736668758653	0.46825613136175326
101.378559604	32.8807757739	train	1.0192696338223348E-4	21.77962222601193	0.37021912423047054
102.680725236	32.8492107411	train	3.78440359285384E-4	84.11955718323058	0.6857932724745943
102.691389718	32.8488961691	train	3.2916934966266143E-4	72.00902515554493	0.6549882817825383
102.734045977	32.84762882	train	3.343340339401155E-4	73.52546735750603	0.6584978313812798
102.819350398	32.8450506368	train	3.5126084311116573E-4	77.10249058939743	0.6695157516087179
102.861998499	32.8437398091	train	3.5035175367145716E-4	76.8023924206993	0.6689421087162615
103.213736439	32.8323730338	train	1.3059527961712566E-4	31.001423756924662	0.42961298788448016
99.1659740369	32.9123131847	train	2.050291738100902E-4	51.363562129765945	0.5418068826674821
101.218554116	32.8927356596	train	1.0731833708268242E-4	23.20066773337917	0.38231497094181016
101.966151609	32.8772287997	train	3.4467211868862536E-4	75.80400989993244	0.6653126322429136
102.361055895	32.8672312971	train	2.9257241772486517E-4	63.86908007589828	0.6278907802327767
102.777081416	32.8553479113	train	3.4050428193288935E-4	74.85461364830518	0.6625982081544
102.926362296	32.8507457657	train	3.645425048685414E-4	80.88120948093469	0.6776755004741132
97.7115638768	32.9148031708	train	1.580650492337574E-4	41.50618528102339	0.47688480282837287
98.5563616697	32.9206565742	train	1.4184449790664505E-4	35.45518198617852	0.449967496452261
101.592687149	32.8945513119	train	1.5913492489030663E-4	42.06791358659955	0.4785678981104948
101.678132491	32.8927492858	train	2.630823048865237E-4	58.95549701131678	0.60274923898684
101.699492627	32.892289671	train	2.9707246816349615E-4	64.62461656640765	0.6314500788806958
102.083888007	32.8833939769	train	3.047563872989831E-4	66.17968633892741	0.6373727798193428
102.404080724	32.8750805956	train	3.2912563273672563E-4	71.98792580274109	0.654958266987429
102.478772962	32.8730231699	train	3.6444310772317087E-4	80.85255669184254	0.6776159313662902
103.171955332	32.851796531	train	1.5554282462381966E-4	40.593538578199244	0.4728735857108963
103.182613816	32.8514400818	train	1.0539505360913363E-4	22.605339068484426	0.3780536564314261
103.299844627	32.8474594596	train	1.1176212697506583E-4	24.41622814535477	0.39194098777127423
103.321156824	32.8467239579	train	1.2320844593357346E-4	27.995016384011812	0.415407321355639
97.6151992472	32.9227920535	train	1.4619936802068656E-4	37.05853301843654	0.4574625302111984
97.8183652878	32.9248781975	train	1.5609297430573023E-4	40.80924119302026	0.4737537524488557
98.1391917669	32.9274998349	train	1.2662267739302764E-4	29.32939088349553	0.42206019437058423
98.3530963712	32.9287901102	train	1.7309002315152688E-4	45.84878774565888	0.4995696071086359
98.5563166533	32.9296767894	train	1.339296070153469E-4	32.47919904071065	0.43580155420137434
99.8826242076	32.9273476657	train	2.3283367528580175E-4	55.148822002723286	0.5731686332011411
99.9467922257	32.9268780099	train	2.3412666249399662E-4	55.31235599479243	0.5745229087325137
101.892004395	32.8969982564	train	2.8492837618180884E-4	62.36121950882289	0.6216845505913282
102.169606454	32.8902637494	train	3.703518082538169E-4	82.25226544752556	0.6811192061937678
102.190956562	32.8897202406	train	4.043555599312904E-4	89.43562071913496	0.6998872878707688
102.222980643	32.8888981582	train	4.083126367560785E-4	90.00973364669815	0.701928833707914
102.276351198	32.8875098393	train	4.005289044739293E-4	88.67648593044802	0.6978862535659951
102.329718058	32.8860987981	train	3.960294170372315E-4	88.10566060779679	0.6954989778538637
102.383081164	32.88466504	train	3.467708674692622E-4	76.12142814996066	0.6666630357228908
102.468454176	32.8823237894	train	3.1354926151045824E-4	68.43661902211423	0.6439209206951921
103.087094028	32.8636131237	train	2.6004240581549144E-4	58.504788583217056	0.5999630904841099
97.6364457904	32.9320451131	train	1.7915733627956595E-4	47.25402250009755	0.5081820188547347
97.7647731971	32.9333795972	train	2.0294675316657632E-4	51.10249498866999	0.5392715065908882
99.7971455311	32.9369422338	train	2.4010740828232614E-4	56.03926365357274	0.5806769521127905
99.8292339117	32.936733412	train	2.066423312216736E-4	51.52718532505462	0.5437518250672013
102.394097025	32.8933802277	train	2.8758760723079625E-4	62.90039634754885	0.6238669385343647
102.490149249	32.8907331527	train	3.244800183918141E-4	70.76504886755026	0.6517386788506591
102.532835056	32.8895330566	train	3.5532427634196273E-4	78.16850360905507	0.6720556964137843
102.596858977	32.8877056692	train	3.539834882411446E-4	77.77338327220288	0.6712219319661655
102.650207789	32.8861578798	train	3.6094102101918307E-4	79.77465131179936	0.6755029703398047
102.948883435	32.8770711095	train	2.8194569332571376E-4	61.903919857657264	0.6192063804917587
97.593529173	32.9405887594	train	1.1040653281189862E-4	23.972639525021734	0.389036490405053
97.8502126135	32.9432147124	train	1.3670747084783632E-4	33.51333069696742	0.4408556915756409
98.3422673065	32.9467740346	train	1.5798803031047493E-4	41.48460811404349	0.4767632196928325
102.725266382	32.8929542738	train	3.2916917200151793E-4	72.00898882865239	0.6549881598160293
102.767942089	32.8916738601	train	3.1267387542695E-4	68.21024003564298	0.6432796309430961
102.917285462	32.8870781005	train	2.8879424552359043E-4	63.120109548354826	0.6248489240987471
102.949283157	32.8860701693	train	2.69714350763978E-4	59.81869449350082	0.6086950067792954
102.98127925	32.8850540792	train	2.5189647937854173E-4	57.40901645179002	0.5923007624398022
97.7217369372	32.9509858261	train	2.2324316007406208E-4	53.66348937123589	0.5628478859294503
98.235214236	32.955184727	train	1.1869444395339157E-4	26.49397817846049	0.4063727143336805
102.608259947	32.9054031072	train	3.88472853097467E-4	86.51172222464787	0.691403692805048
102.885679638	32.8970776017	train	2.948889623073176E-4	64.20574883139516	0.6297315863699674
103.120327228	32.8895539291	train	2.3646375774789746E-4	55.5763163171648	0.5769491026543159
103.152317779	32.8884939856	train	1.5595030042731185E-4	40.752764346869824	0.4735257755259353
103.226955829	32.8859890817	train	1.713585821792242E-4	45.48023616028575	0.4970562681506141
102.096131638	32.9281665947	train	2.910109380987816E-4	63.50115736752038	0.6266396132210906
102.13885251	32.9270999413	train	3.5159853877306723E-4	77.23648877706773	0.6697283342790575
102.149532375	32.9268310012	train	4.134929659119799E-4	91.28418461985555	0.7045598715864053
102.224287418	32.9249229244	train	4.0476948103401983E-4	89.5220134310076	0.7001021478899011
103.184730325	32.8964222967	train	1.5203109258396147E-4	39.504685997921754	0.46718515118759535
103.291358277	32.892801875	train	1.3689889687611202E-4	33.60571621105556	0.4412006454981562
97.6893822094	32.9686894877	train	1.7429388570522578E-4	46.15416132749517	0.501302366200531
98.2671608516	32.9734164733	train	1.4422925966353897E-4	36.48938798470998	0.45409729525263676
98.3527677695	32.973889468	train	1.700354554766123E-4	45.216937638893	0.49511855028642315
99.9044728782	32.9722913931	train	2.529510621960735E-4	57.578651903816365	0.5933092375709313
102.192574228	32.9347525685	train	4.1867717322245754E-4	92.11463759955596	0.7071467864274976
102.416827974	32.9288160487	train	2.8528977577549656E-4	62.446211012982964	0.6219826312427433
102.544942705	32.9252435697	train	3.12196102955745E-4	68.08662796378933	0.6429286493570102
102.566292942	32.9246354237	train	3.544397358070937E-4	77.89069517868963	0.6715061233932114
102.843786031	32.9163986999	train	3.0173608091084984E-4	65.5850266390656	0.635067603679573
97.5715601329	32.9764166482	train	1.7371078729580945E-4	46.001805932476906	0.5004645944069487
97.6357531226	32.9771345123	train	1.8122254235179459E-4	47.90357304894773	0.5110463012033212
98.1172642728	32.9814669005	train	1.4217500974963412E-4	35.617004674069584	0.450543584577835
98.5346410827	32.9837198709	train	1.1464098919707851E-4	25.137277629268784	0.39801855830618305
102.289024701	32.9412630686	train	3.8431976501217014E-4	85.60185735734538	0.6891056666450925
102.310384525	32.9406984012	train	3.762673721756406E-4	83.5208469008274	0.6845510998843932
102.363781458	32.9392707973	train	3.269512559941695E-4	71.21260102102572	0.6534587837657604
102.620032796	32.932101574	train	3.640611317034911E-4	80.74126696806324	0.6773868065710963
102.673406861	32.9305420389	train	3.40209742965122E-4	74.75215822069156	0.662404714461637
102.844175715	32.9253988313	train	2.7689383755449517E-4	61.079095122421876	0.6149341377665437
102.854847314	32.9250696582	train	2.3869789815943008E-4	55.79399458461858	0.5792426887690829
99.0269734658	32.9936044649	train	1.855612808870872E-4	48.57111508697602	0.5169564416923735
102.684454892	32.9392291723	train	3.07447073367544E-4	66.92205191043537	0.6394019900874731
102.897927202	32.9327434316	train	2.522136290279697E-4	57.46298190047807	0.5926045714020055
102.972626081	32.9303875627	train	2.541549969975267E-4	57.75921233270331	0.5944544530469993
103.025977055	32.9286775583	train	3.075055582420115E-4	66.94439108714603	0.6394458449432593
103.079323487	32.9269448606	train	3.408175112564613E-4	74.96362891278106	0.6628037370293265
97.7424905828	32.9962940889	train	1.9956530823592581E-4	50.45448546543112	0.5350942359250808
98.9734505092	33.0026249365	train	2.2026414270350376E-4	53.196951623211824	0.559539678713745
99.2089630022	33.0024528723	train	1.9957338768542742E-4	50.455898592492254	0.5351043071551906
102.033277497	32.9657703641	train	2.9581585354190534E-4	64.35352969819043	0.6304630346505878
102.941013056	32.9404017413	train	2.713485119951028E-4	60.18586603678968	0.610132835805465
103.133084383	32.9341864209	train	3.0569075920446016E-4	66.51827082706147	0.6380800299145267
103.218430188	32.9313296569	train	2.813120727998709E-4	61.78588832451168	0.6186757482655416
103.282431564	32.9291489853	train	2.1801120007333864E-4	53.03587113472558	0.5570043358763935
103.325095292	32.9276770686	train	1.6474562877335123E-4	43.984259851571025	0.4872200952361207
98.5452047979	33.0108195885	train	1.2388264633561122E-4	28.257139557804436	0.4167331578288274
98.9734478068	33.0116453035	train	2.953146196445113E-4	64.26245518578807	0.6300678494303665
99.0376851846	33.0116424388	train	2.21479638581035E-4	53.32336312152164	0.5608955187238559
99.134041103	33.0115761569	train	2.4418539847676613E-4	56.40642473070851	0.584772026635053
102.001524864	32.9755534586	train	1.8600665481989967E-4	48.633752603517415	0.5175550450570258
102.087017616	32.9734675941	train	3.170193820417479E-4	69.25962179045936	0.6464405333621931
102.16181645	32.9715945586	train	3.9079469624198396E-4	87.20434707632204	0.6926736925521156
102.215239907	32.9702293105	train	3.9477106327671094E-4	87.85585751779357	0.6948245719503464
102.225924164	32.9699535249	train	3.8783987507758403E-4	86.27853018255749	0.6910556441864599
102.781293211	32.9543570954	train	2.973402365739657E-4	64.71251999516367	0.6316597241982465
103.240194739	32.9396020959	train	2.6261176970751425E-4	58.86665136169269	0.6023205223760135
97.5281673409	33.011989359	train	2.118866894084984E-4	52.281167464030226	0.5499622698761966
97.945619713	33.0162145441	train	1.386399863802139E-4	34.25564311399498	0.4443186954865816
99.0805182733	33.0206425091	train	2.3373037023784608E-4	55.264389813623325	0.5741087462228053
99.1982983195	33.0205109471	train	2.3720791565510517E-4	55.64287826365056	0.5777158332862877
101.264045286	33.0001306102	train	1.576107429571171E-4	41.37894400952919	0.4761668112014485
102.098018397	32.9822099396	train	3.6727872705340616E-4	81.65326470019814	0.6793067290426343
102.268991838	32.9778469553	train	4.1144516508394E-4	90.70445590324965	0.7035253846595596
102.375831135	32.975001513	train	3.400652195497897E-4	74.73273268758973	0.6623096904234931
102.397197178	32.9744214837	train	2.867005472568426E-4	62.750120882885476	0.6231417468462422
102.54674205	32.9702592084	train	3.3279833373160825E-4	72.92036579232577	0.6574617609853676
102.55742264	32.9699550698	train	3.916239792034602E-4	87.36552340816233	0.6931247632540534
102.610823165	32.9684207154	train	3.5962481183529144E-4	79.27164947783851	0.6747016654792787
102.642861524	32.9674891751	train	3.177102106559458E-4	69.53682586776077	0.6469378857418427
98.6843173705	33.0292895216	train	1.2779704343332039E-4	30.008669623170714	0.42431366709367185
101.189390387	33.0104805184	train	1.170047212525331E-4	25.90459260560206	0.4029185486274692
102.440276966	32.9822545895	train	2.4757725549488525E-4	56.80482433824638	0.5881176543437275
102.707310321	32.9746029973	train	2.6656663479563493E-4	59.3617300327748	0.6058953630627214
102.888833621	32.9690748262	train	1.7027748435998114E-4	45.27164920366578	0.4954741163942404
102.91018601	32.9684071651	train	1.98069272802764E-4	50.22546851241327	0.5332218402348544
102.942213267	32.9673988521	train	2.7170933618265205E-4	60.262473804857315	0.6104488867162083
97.5813929167	33.0306441878	train	1.6312152187192514E-4	43.43240819536972	0.4847452507875205
101.959677841	33.0035994581	train	1.6370314225060435E-4	43.62509756179938	0.48563427570587375
102.312402674	32.9947302839	train	3.759122767042961E-4	83.42921484238806	0.6843471778653655
102.504730314	32.9894736199	train	2.8834870467974897E-4	63.032583464837	0.6244869320182516
102.793124563	32.9810348562	train	2.825116328318658E-4	62.0093436955134	0.6196790854718957
102.825160822	32.98005623	train	2.291810332972235E-4	54.54530899985125	0.5692958536020077
103.006669848	32.9743559779	train	3.173236962679983E-4	69.38586928753911	0.6466597926907499
103.017345243	32.9740124819	train	3.7682245687322243E-4	83.7244083665568	0.6848693431497628
103.081393783	32.9719324123	train	4.2371172929025027E-4	92.5380823600138	0.7096160309982102
103.124089128	32.9705275181	train	3.695745909899748E-4	82.15394456284841	0.6806627483448991
103.145435685	32.969819618	train	3.664785628973211E-4	81.43924607688264	0.6788314131935548
103.348190076	32.9629133445	train	1.476602726934201E-4	37.606050562332406	0.45993130183729725
103.710834717	32.9497372296	train	2.9522639882144365E-5	3.7104849054656057	0.1454955791877973
97.8489253392	33.0424189206	train	1.1903953018933919E-4	26.622985932839008	0.4070732380448982
98.8449101019	33.0476330666	train	1.8878995283094614E-4	49.147272378965106	0.5212625791134144
101.628464464	33.0200354331	train	2.2999647961658725E-4	54.72243004784332	0.5701665263631605
101.885131623	33.0143618001	train	1.5541328698263037E-4	40.54292076900007	0.4726659142095211
101.959978986	33.0126077513	train	2.2917148904059396E-4	54.54323591582796	0.5692856420723018
101.981362747	33.0120983663	train	2.889900724566894E-4	63.15857956684668	0.6250078084547283
102.024128644	33.0110686277	train	3.605388858251706E-4	79.56739832647155	0.6752585705647556
102.088273368	33.0094966027	train	3.338662014251363E-4	73.38623963587189	0.658182869506238
102.109653829	33.0089652843	train	3.7223496242448124E-4	82.6956654458138	0.6822197856132388
102.141723462	33.0081614548	train	3.9301681026882414E-4	87.59196386877174	0.6938793916645009
103.305947933	32.9733894183	train	2.025441835769057E-4	51.03982495313573	0.5387781326339814
97.8380991534	33.0513381065	train	1.2365070572094083E-4	28.16298776622182	0.4162777183665563
97.8595169008	33.0515357834	train	1.3272261048589317E-4	31.971475180566756	0.4335769172587766
97.9344806238	33.052198701	train	1.5412168419105162E-4	40.18304080017172	0.4705862638802087
97.9773181131	33.0525572897	train	1.6195411125250974E-4	43.007717153299716	0.48295152024400767
98.1593853632	33.0539171997	train	1.3288130065432834E-4	32.04208548340526	0.43387040307642166
99.0162810192	33.0567487091	train	2.684969445303162E-4	59.62835826509236	0.6076169504744847
102.184805017	33.0160832784	train	4.099904624615301E-4	90.3302741262697	0.7027861009338643
102.248943453	33.0144284716	train	3.798144444379407E-4	84.3713138119865	0.6865737220103688
102.270321759	33.0138695618	train	3.827488424615196E-4	85.28064640511558	0.6882274822710267
102.345141138	33.011884611	train	3.758882295069466E-4	83.42300948532032	0.6843333586581727
102.4306399	33.0095613172	train	3.0138457259856543E-4	65.5360433607794	0.6347974181084947
102.516128719	33.0071796147	train	3.2809074707099893E-4	71.52832807906317	0.654246215767458
103.295712862	32.9827525604	train	2.845180958130926E-4	62.26473255567297	0.6213455830320876
97.5702506307	33.0575744958	train	1.664612792086662E-4	44.44618535718725	0.4898087438817431
98.1164548296	33.0626403423	train	1.3496761571235534E-4	32.885666318240595	0.4377007976629382
102.388236508	33.0197348042	train	3.1885201455817834E-4	69.81354531021339	0.6477568510218262
102.430988991	33.0185654549	train	2.6435482452445393E-4	59.10929607070215	0.60390404737711
102.559231397	33.0149697755	train	3.9430243758930016E-4	87.7622881883709	0.6945726512413043
102.687450593	33.011242711	train	2.926049376648315E-4	63.874349578552994	0.6279167483571473
102.74086821	33.0096510099	train	2.7098373182526123E-4	60.10838940726215	0.6098127980649446
103.242778715	32.9935759293	train	3.09179614150332E-4	67.4005439496786	0.6406966281748988
97.9021290974	33.0699573662	train	1.3196838274487312E-4	31.624447491624068	0.4321778581491036
102.613026573	33.0224351601	train	4.158124579972129E-4	91.53306654365481	0.7057229235154812
102.826716831	33.0160570738	train	2.5059340773062283E-4	57.199583353370386	0.5910477334780923
102.944217182	33.0123936906	train	3.4584234693824437E-4	75.97078213615544	0.66606694179675
102.997619331	33.0106920747	train	4.1108521786260854E-4	90.60699186823649	0.7033428011603953
103.018978927	33.0100050532	train	5.018612533729506E-4	98.78255500953217	0.7432234136069739
103.072374729	33.0082715654	train	4.702564154540404E-4	97.12420061089507	0.730614931599959
98.834131894	33.083700273	train	1.8180349537010897E-4	48.02839776260062	0.5118460357620462
98.9198513494	33.0837848409	train	2.2584145912107778E-4	53.99735169729205	0.5656929945168626
101.308475521	33.0624379161	train	1.4213282614684847E-4	35.5925818081209	0.45047012498448635
101.82212111	33.0518670381	train	1.7501329074822694E-4	46.338004290499796	0.5023321135853508
101.875609805	33.0506444793	train	2.1586198715477123E-4	52.7628124152107	0.5545583721430793
102.773684643	33.0266865172	train	2.8447002252996074E-4	62.258604066451824	0.621305825837727
103.104827511	33.0162176957	train	3.82730386070404E-4	85.27691127242758	0.6882171352066058
103.158221307	33.0144471936	train	3.444982228487685E-4	75.7792275567509	0.6652002509738982
103.190255331	33.0133739697	train	3.07468224491775E-4	66.93013090019345	0.6394178514794773
103.232964708	33.0119302643	train	2.746649110999325E-4	60.682770118374464	0.6130185537922848
103.318374239	33.0089991864	train	2.079125372262597E-4	51.69189559253216	0.5452716990495184
103.350399605	33.0078850263	train	1.5008648302242383E-4	38.72864284853741	0.46398206702013295
98.8448309626	33.0927342842	train	1.6608190851848958E-4	44.29762808472112	0.48923858596195025
101.180246659	33.0737641898	train	8.670439411263068E-5	17.77926723723159	0.33335963355996157
101.89729967	33.0591577771	train	2.296272516660329E-4	54.64223097158631	0.5697727287913467
102.089846206	33.0545325107	train	3.91647514929481E-4	87.36974273781831	0.6931375456861204
102.10054193	33.0542668544	train	3.776276756840577E-4	83.95644131893422	0.6853298545673663
102.154018429	33.0529248454	train	3.879012622199726E-4	86.30112773059207	0.6910894328288308
102.186102615	33.0521086596	train	3.851496751204047E-4	85.77583542392044	0.6895676126124262
102.228879504	33.0510076038	train	3.6362719678432245E-4	80.60502326843422	0.6771261192361446
102.27165405	33.0498919124	train	3.7411408139963285E-4	83.01986003712324	0.6833104600784967
102.65651442	33.039192559	train	3.5676872066884576E-4	78.51514062514934	0.6729492002251104
102.891602582	33.0320714952	train	2.7460911977897985E-4	60.67326189646817	0.6129703610868854
98.4911574917	33.1008124853	train	1.6477339960225998E-4	43.993981936111034	0.48726220622746147
98.9198349785	33.101825311	train	3.3147898224552435E-4	72.51325556860863	0.6565666180827632
102.35753811	33.0566214042	train	3.057431060216215E-4	66.52788258827894	0.6381195709664766
102.41100231	33.0551691463	train	2.601918805879153E-4	58.52395517953052	0.600101001378739
102.432386911	33.0545818428	train	2.6137620612387753E-4	58.67581685547368	0.6011903511886623
102.517919048	33.0521960648	train	3.360840202459275E-4	73.77052069746307	0.6596708571449112
102.603440975	33.0497518018	train	4.17354868822426E-4	91.88240614969493	0.7064912712474469
103.276541117	33.0284623154	train	2.616190626100912E-4	58.70695744299813	0.6014129991843263
97.9874077107	33.1067577415	train	1.648084767617637E-4	44.00619664152104	0.4873153864715693
98.7697720739	33.1106586674	train	2.7706553787965537E-4	61.120389133826436	0.6150809140465439
98.9519815079	33.110862063	train	2.5806469143449436E-4	58.223925085511034	0.5981293824659026
101.74807218	33.080569781	train	1.595159165354118E-4	42.17787757210772	0.4791646502220376
101.801581658	33.0793780584	train	1.551701325340901E-4	40.46853314287815	0.47227565290708245
102.00488814	33.0746404933	train	3.994145453756507E-4	88.51081067576494	0.6972985064479043
102.036984745	33.0738622152	train	4.1764732781124635E-4	91.94348246116068	0.706636506605203
102.486200971	33.0621011354	train	3.1760596709531143E-4	69.50297188207108	0.6468629267110043
102.796213418	33.053038951	train	2.5287885819579324E-4	57.56782309046018	0.5932403495469512
102.881709122	33.0504038793	train	2.9862576673522274E-4	65.03864242891247	0.6326628988934246
102.913767122	33.04940067	train	3.5746816178289004E-4	78.6859857420119	0.6733801129228829
98.2123741155	33.1174024036	train	1.6377894821237605E-4	43.65053744813524	0.4857499215537012
98.2230921594	33.1174696877	train	1.5073374873118974E-4	38.98201660047449	0.4650524849823308
101.341541529	33.0978899695	train	1.1861655080714355E-4	26.45928067526595	0.406214362504529
101.598494433	33.0927955604	train	1.7230531157499262E-4	45.672911259130174	0.4984336487131448
102.753843969	33.063335457	train	2.8955239864780416E-4	63.26903315315867	0.6254633051231705
102.967597765	33.0567090228	train	4.091620845456653E-4	90.16206653609798	0.7023634671997464
102.978283599	33.0563681175	train	4.490308041327474E-4	95.54334573991176	0.7214284155929467
103.021025125	33.0549953738	train	4.959448787028058E-4	98.50251140251454	0.7409537120361326
103.063763736	33.053608036	train	4.472113574643428E-4	95.4027438528903	0.720611711680479
103.117182853	33.0518533461	train	3.4524297849475527E-4	75.88536459844455	0.665681024173844
98.8662083163	33.1288398906	train	2.2088344937193436E-4	53.241230700423074	0.5602315366457402
101.737928761	33.098825213	train	2.2004996165290755E-4	53.18163814483355	0.5592998996390349
101.962695331	33.0936816936	train	3.7785676408663444E-4	84.02014416832608	0.6854606263238898
101.973397056	33.0934266745	train	4.2762835922756766E-4	93.19071291265334	0.7115083689089682
102.016202598	33.092397429	train	4.338962363423518E-4	93.77973247863179	0.7144859355736068
102.690080593	33.0742536761	train	3.225283691560999E-4	70.4223704224905	0.6503681179699473
103.171022231	33.0590721961	train	3.2752300316220534E-4	71.35350424276903	0.6538543307835571
103.288529204	33.0550801832	train	2.6807125860366175E-4	59.56782743921729	0.60723858749339
103.331253218	33.0536012059	train	2.2621522121096303E-4	54.07498443059279	0.5660992159311313
97.8263122769	33.1324030243	train	1.4503420373925357E-4	36.70659109664951	0.4554772894077133
97.8477495995	33.1326031547	train	1.3686735932900298E-4	33.590495645028085	0.44114384343080754
101.577610598	33.1112624457	train	1.72302278182792E-4	45.672289807536	0.4984292475298308
101.71679692	33.1083040255	train	2.000686747973408E-4	50.540387103849646	0.5357208624241964
101.834553694	33.1056795473	train	2.015710307318586E-4	50.80383608227526	0.5375810977145796
102.144926931	33.0982283055	train	3.726179501097124E-4	82.78065577564664	0.6824426876699645
103.256917911	33.0651751754	train	2.776877121846906E-4	61.26540945180686	0.6156118373853793
103.353057531	33.0618504423	train	1.6600088772460788E-4	44.265901257995246	0.48911665426582673
98.1799686651	33.1442528085	train	1.6512634345998854E-4	44.074007100249446	0.4877967995640143
98.7482328637	33.1466976439	train	3.4253907576634664E-4	75.31800456573089	0.663928905384194
98.7911229473	33.1467769494	train	3.0192577764796515E-4	65.61146120046678	0.6352132473559327
101.256568156	33.1265101305	train	1.0114741223070572E-4	21.55810701701416	0.36843084516684765
101.781313881	33.1158958184	train	2.2405205833169947E-4	53.78594225792955	0.5637376083886211
102.123844559	33.1077737263	train	3.9150959114563825E-4	87.34501667196767	0.693062623060326
102.380648009	33.1010658613	train	3.165986458606951E-4	69.02836252925738	0.6461369430908133
102.455532647	33.0990099901	train	3.118640725588303E-4	68.00072312884247	0.642684325872753
102.509016975	33.0975140399	train	3.396734667734088E-4	74.68007681512904	0.6620518440325174
102.530409594	33.0969092514	train	3.5339304742655256E-4	77.525600529274	0.6708534223302117
102.573192905	33.0956886908	train	4.0134239809235374E-4	88.84219159074385	0.6983138757894154
102.605278685	33.094763661	train	4.326335735234798E-4	93.66903369850078	0.7138910593340625
102.680139754	33.0925732348	train	4.5408837802812763E-4	95.9241871759345	0.7236737523477801
101.663810461	33.1274811056	train	2.016151696928796E-4	50.8156212453582	0.5376355257222205
101.910076228	33.1219686961	train	3.118131906521931E-4	67.98910855889036	0.6426468550397741
102.691210247	33.1012581233	train	4.2219876138103107E-4	92.43666637914447	0.7088783694882891
102.808842531	33.0977142101	train	3.4164955873845017E-4	75.1464701960061	0.6633484801290813
102.915762833	33.0943964572	train	3.472056312586949E-4	76.19719469035286	0.6669414155546655
102.937144776	33.0937219383	train	3.581759923209066E-4	79.00020720468012	0.6738150397007032
102.990596498	33.0920196506	train	3.8816738093815783E-4	86.39919762376665	0.6912358241695817
98.2655891287	33.1628267668	train	1.6902813151485578E-4	44.984684525164916	0.49363328502243875
101.471288382	33.1404678574	train	1.4046544896899663E-4	35.03065668441618	0.4475506961987346
101.685502036	33.1360313072	train	3.8135505403468325E-4	84.77983730797234	0.6874441561619149
101.76046546	33.1343916357	train	3.340597362025705E-4	73.45909671503716	0.658313234591705
101.781882457	33.133914887	train	3.144237198032956E-4	68.63446574980709	0.6445592328162453
102.392039032	33.1187836475	train	2.8588178923672706E-4	62.57847276413826	0.6224699074497856
102.777148619	33.1076922798	train	3.0891796804797633E-4	67.34482530317209	0.6405017098428911
102.852005921	33.105397868	train	3.784495386422208E-4	84.1211204485953	0.6857984990387122
103.087215166	33.097895213	train	3.378193428015879E-4	74.20777055251811	0.6608261232773492
103.097904401	33.0975436753	train	3.0192651801554034E-4	65.61156437194154	0.6352138155610298
103.204786445	33.0939780753	train	3.277256884942719E-4	71.41471740312886	0.6539943361639224
103.236847361	33.0928905939	train	3.609440064194462E-4	79.77618806886082	0.6755047833568475
103.268906547	33.0917948992	train	3.517048962650103E-4	77.27869160278742	0.6697952307242999
101.514392011	33.1486214325	train	1.7242698108435722E-4	45.697837712933705	0.4986101167325836
101.942794372	33.1392303853	train	3.860113770276649E-4	85.95802408714286	0.6900458041580746
101.974916295	33.1384667756	train	3.900266939892189E-4	87.01744888230658	0.692254769887816
102.156917122	33.1339835393	train	3.781076357438847E-4	84.06289360671815	0.6856037081012694
102.210438983	33.1326144511	train	3.641425344919931E-4	80.76591173471043	0.6774356625873331
103.141082096	33.1051249994	train	3.053855373686423E-4	66.40909123488211	0.6378493032608518
98.0938292455	33.1797346784	train	1.8918591307829824E-4	49.25642065563021	0.5217853989890252
98.4048777457	33.1816101991	train	1.7656364766664134E-4	46.741820217448875	0.5045368817806882
98.7803104461	33.1828387996	train	3.303484063353705E-4	72.25011031468838	0.6557958234809532
101.675339723	33.1542824812	train	3.1467171945832786E-4	68.68735283280381	0.6447398441962788
102.039467271	33.1459222012	train	3.964807778198148E-4	88.19387230382448	0.6957401557542356
102.103709012	33.144336584	train	3.896039513928703E-4	86.87287781297063	0.6920236885097757
102.232177133	33.141066178	train	3.42379028389886E-4	75.28421897615067	0.6638246194057971
102.360624074	33.1376636033	train	2.775956335843239E-4	61.247877407676036	0.6155333558165565
102.403434871	33.1365000538	train	3.05282603545401E-4	66.37227121899815	0.6377714260426646
102.44624319	33.1353218301	train	3.564521000286511E-4	78.44964039653011	0.6727537620514715
102.478347785	33.1344285341	train	4.40671459949249E-4	94.64474283348046	0.717636152963437
102.542552692	33.1326171891	train	4.617523306450602E-4	96.4883584939723	0.7270080554572786
103.323216889	33.1079394725	train	2.8686566177155886E-4	62.77810751203462	0.6232769434490999
98.4477264554	33.190827596	train	1.7869298115924583E-4	47.12906667493502	0.5075333668768897
101.332741202	33.1701922785	train	1.2700060838271587E-4	29.57701672341733	0.4227873230388292
102.575018401	33.1407017142	train	4.3629028038912336E-4	94.13895468351518	0.7156070726866496
102.607120487	33.1397751039	train	4.6791385959338104E-4	96.94563656976806	0.7296309186911525
102.660620677	33.1382124225	train	4.8073252488139523E-4	97.81736109220508	0.7349292837667353
102.767608513	33.1350183408	train	3.807469296412548E-4	84.59539675393117	0.6871011481122753
102.821096038	33.1333869527	train	4.1055928053310007E-4	90.46837953414254	0.7030756143288615
101.172203808	33.1821153719	train	7.777904565848639E-5	15.345696683044782	0.30967025492499245
102.971243633	33.1376957697	train	3.4075878527800926E-4	74.94319012371895	0.6627652224051626
102.992634631	33.1370109461	train	3.6353222374067834E-4	80.57520432955765	0.6770690077723188
103.088885087	33.133883949	train	3.1198202896331144E-4	68.03124149569092	0.642771161990575
103.110272045	33.1331789988	train	2.83025538669843E-4	62.07476870211934	0.6201073134000723
98.0506365712	33.2064715809	train	1.7509534922288735E-4	46.358320265573596	0.5024493009243713
101.708306187	33.1806176546	train	3.732160359995273E-4	82.87472469959758	0.6827901539207076
101.740449764	33.1799137372	train	3.6298162142604724E-4	80.34065458461897	0.6767375078956284
101.794019887	33.17872213	train	3.4373955481492216E-4	75.58555278723982	0.6647090728613702
101.997556796	33.1739842094	train	3.7692582053720195E-4	83.76127573127387	0.68492853309252
103.228318915	33.1382319516	train	3.9686105969373605E-4	88.26819269310417	0.6959430573594911
103.271086551	33.1367703592	train	3.4440678336526925E-4	75.75590675334892	0.6651411273570917
97.696492017	33.212284918	train	1.5575385390187695E-4	40.67599985844237	0.47321155250298075
98.0612687151	33.2155718247	train	1.5176290641504345E-4	39.41577316766852	0.46674568307293285
98.7051013223	33.2187635212	train	3.0753911278389524E-4	66.9572077486745	0.6394710009855484
98.7265638333	33.2188125376	train	3.85204201890247E-4	85.78736341125169	0.6895979153398873
98.7694890012	33.2188994642	train	3.149511505661381E-4	68.7469428196879	0.6449431264532082
101.44065115	33.1951731917	train	1.83048856299927E-4	48.17565661035053	0.5135516041091848
101.815735442	33.1872482325	train	3.205140511849768E-4	70.02327466330098	0.6489421886764521
102.06213506	33.1814262368	train	4.006683076265586E-4	88.69760804420736	0.6979596184756335
102.126401319	33.1798274169	train	4.0176703785250567E-4	88.96946738117316	0.6985366120180541
102.17995262	33.1784697802	train	3.8934259641326224E-4	86.78351057712987	0.6918806518507259
102.190662448	33.1781954947	train	3.710726620445106E-4	82.42631055848355	0.6815413970560376
102.276335793	33.1759681215	train	2.8512264021459625E-4	62.406905205871766	0.6218448370398152
102.854368599	33.1593962419	train	4.034076670948563E-4	89.24946083423363	0.69939408971651
103.04693633	33.1532780904	train	3.393526458291543E-4	74.63695495935193	0.661840390559917
98.3723773226	33.2265499145	train	2.0320340771026849E-4	51.142449694107064	0.539585502011566
98.3938407586	33.2266563431	train	1.9406102152018918E-4	49.80041905893972	0.5281300786847694
101.19431657	33.208779677	train	6.215774134688734E-5	11.105586467650603	0.26388789966086745
101.430181445	33.2043949826	train	1.4421965871196744E-4	36.48493555429249	0.45408079319141254
102.458713707	33.1800433526	train	3.928177611866372E-4	87.56559771653903	0.6937717753144046
102.50154068	33.1788447467	train	5.059837420840896E-4	99.00354486817668	0.7447815563696205
102.533659237	33.1779361501	train	5.409921447899756E-4	99.82963355134567	0.7572886043071161
102.565776346	33.1770192901	train	5.132291438318149E-4	99.33648866830659	0.7474747012405
102.597891993	33.176094168	train	5.006817382558542E-4	98.72353056202112	0.742774095489978
102.64071056	33.1748478219	train	4.3034220246495773E-4	93.46275066314087	0.7128051745234244
98.0288809563	33.2333623155	train	1.793420973303415E-4	47.328425949050526	0.5084396343487305
98.3401146488	33.2354027728	train	1.865299200245317E-4	48.70734477067389	0.5182564451733773
101.162371078	33.2183566134	train	7.497201678716321E-5	14.561405719987063	0.301867978741142
101.183818217	33.2179818673	train	7.376489952365964E-5	14.243019000245994	0.29845824206726196
102.426942784	33.1899365916	train	2.9993975196249617E-4	65.26343634276537	0.6336826473663952
102.705312747	33.1819519787	train	4.1281780006242945E-4	91.15365663785215	0.7042195969004394
102.748128984	33.1806684936	train	3.6006731514134265E-4	79.40612046093273	0.6749715016069117
102.780239371	33.1796962458	train	3.461938304381607E-4	76.02087295330637	0.6662928386486104
102.812348209	33.1787157418	train	3.900220303634862E-4	87.01585399841036	0.6922522225283133
102.865859461	33.177063225	train	4.5725803497692857E-4	96.14585243806845	0.7250625806159011
103.218920573	33.1655819906	train	3.2001077729767736E-4	69.95976197220897	0.6485841048262553
103.069578099	33.1795719597	train	3.1561388501135604E-4	68.85469396870133	0.6454243276488866
103.219352306	33.1745775967	train	2.9172155582351655E-4	63.70602413126186	0.6272100516330298
103.240745581	33.1738494647	train	3.656815653260581E-4	81.18961738090194	0.6783565756707967
97.6637603509	33.2480139177	train	1.5274253789974605E-4	39.68811025145322	0.4683474720201512
97.8569463079	33.2499397701	train	1.4521230151592334E-4	36.752954033111656	0.4557816777037994
98.6190954479	33.254609778	train	2.17525448459614E-4	53.00114095288513	0.5564538669356645
101.291518046	33.234078381	train	1.3418585675209038E-4	32.57411038075642	0.4362716057829791
101.763294072	33.224487696	train	2.4920942488252523E-4	57.00753999077554	0.5897084386031314
102.106252846	33.2163912346	train	4.1221130726522623E-4	91.0364050307526	0.7039132635422923
102.245539289	33.212832626	train	3.1636243904883596E-4	68.97467195366943	0.645966274904898
102.331241655	33.2105654018	train	2.5404972819914894E-4	57.74342461781994	0.5943545758883917
102.9415749	33.1927086117	train	3.4013892917754543E-4	74.74264007049096	0.6623581611319845
103.102095635	33.1875137835	train	3.096655930363381E-4	67.50407352921164	0.6410581072291383
97.7602236682	33.2580322337	train	1.5796129016654653E-4	41.47711919786956	0.4767209941140667
97.7709573583	33.2581387992	train	1.3764971387982247E-4	33.92259651312005	0.44254953561179994
98.2862315954	33.2621644654	train	2.1668757110196947E-4	52.881111695493956	0.5555011361435604
98.6083196808	33.2635962234	train	1.7515833836203015E-4	46.37391506898715	0.5025392179964534
102.14943581	33.2243192417	train	4.1175752770418396E-4	90.78903530698457	0.7036836487854634
102.224442863	33.2223959667	train	3.3283408071382923E-4	72.95302379916967	0.6574859493847967
102.449420098	33.2163555156	train	4.4678200012496455E-4	95.36956428617289	0.7204182851030759
102.99549564	33.1999980257	train	3.6413432449473957E-4	80.76354507398918	0.677430735813338
97.6849543167	33.2662779589	train	1.4224107973663958E-4	35.655256941047924	0.45065860106357225
98.6512304162	33.2727439115	train	2.6392334373966293E-4	59.064233473312896	0.6035132327076713
102.417635132	33.2262472444	train	3.2693113304719965E-4	71.20916828154596	0.6534448458082873
102.481911199	33.2244628279	train	5.033224097570096E-4	98.86088166253143	0.7437778466335497
102.599735727	33.2211053898	train	5.067850421590889E-4	99.04505031042855	0.7450822246777521
102.67470467	33.2189109101	train	4.21153026960228E-4	92.36656959694021	0.708366317738657
102.706831713	33.2179566314	train	3.896730544783299E-4	86.89650994052437	0.6920614856600514
102.728248898	33.2173158508	train	3.6954984261492943E-4	82.15081380103703	0.6806481922142209
102.781788876	33.2156978201	train	3.3311176506016185E-4	73.09211730186094	0.6576737298078644
103.883665946	33.1772668418	train	9.818996215696755E-6	0.7391197453530338	0.05359501614412446
102.514407589	33.2325612303	train	5.012869744525814E-4	98.75177042897661	0.743004847144464
102.857133037	33.2223935629	train	4.654076549993394E-4	96.72863953319413	0.7285701726678832
102.910668024	33.2207198564	train	4.433625081623324E-4	95.00897809540616	0.7188681817778807
102.932080775	33.2200439452	train	3.7528269905071093E-4	83.26676698507093	0.6839849790695507
103.017724568	33.2173035768	train	3.6984879856604525E-4	82.18863284464383	0.6808239389177044
103.349481349	33.2061301005	train	1.1889355753288023E-4	26.569691723836883	0.4067771159896036
98.1678826519	33.2884875552	train	1.5393867841399512E-4	40.11111522521244	0.4702902730563609
102.279024199	33.2480102574	train	2.5576350266229807E-4	58.014160219047184	0.5959744801239213
102.321892296	33.2468714125	train	2.352804237803375E-4	55.452004251924926	0.5757241238182774
102.814693135	33.2327159935	train	3.769931327931354E-4	83.7799933200026	0.6849670666825648
103.007430627	33.2266472673	train	3.8004566378998595E-4	84.42091259145013	0.6867046684827719
103.060958435	33.2249087036	train	3.403957594892858E-4	74.81684386750658	0.6625269415033206
103.157296787	33.2217214668	train	3.0088518386961797E-4	65.44677234207573	0.634412876125498
103.189406178	33.2206425395	train	2.9491538874815506E-4	64.20926937947111	0.6297524806683829
97.8563585597	33.2950306771	train	1.3280512724151686E-4	32.00594619974645	0.433729563906344
98.1248378185	33.2972114456	train	1.4079402762650866E-4	35.119051589369285	0.4481284596623122
102.118568032	33.2611562061	train	4.120543898046104E-4	90.95089024257209	0.7038339027743541
102.225766957	33.258418754	train	3.3110672244806655E-4	72.42580171104267	0.656313203392958
103.27546112	33.2267199206	train	2.7116571134922445E-4	60.147040521893246	0.6099725223836208
97.7488468468	33.3030138178	train	1.3812101498998858E-4	34.08739292445295	0.44339293591522533
97.8347616164	33.3038492407	train	1.2319990376787464E-4	27.993054608728965	0.41539048424605773
98.5006977885	33.3083097681	train	1.7812518219709967E-4	46.98803977918805	0.5067378865217954
102.397603307	33.2628511813	train	4.184940028294073E-4	92.08980981842386	0.7070561568530126
102.45119055	33.2613736563	train	4.838848023513053E-4	98.01228841100162	0.7362005612403026
102.579783737	33.257733631	train	4.7998914293590405E-4	97.77139259772464	0.7346276988300526
98.2105943241	33.3158249643	train	2.110320632700719E-4	52.13565218139947	0.5489617660593606
98.6080778091	33.3177146945	train	2.731973568407559E-4	60.45175190917035	0.6117468687231282
98.6832809155	33.3179291651	train	4.216963321912964E-4	92.40298797209839	0.708632575856265
101.786735851	33.2870745112	train	2.5669348175549276E-4	58.098952426749854	0.5968481170264834
102.376514211	33.2724400223	train	2.967807510519957E-4	64.52888770282667	0.6312214114986167
102.494416455	33.2691782226	train	4.839855794952944E-4	98.01558343800454	0.7362410023898501
102.623015029	33.2654927355	train	4.765288078535105E-4	97.60410837747588	0.7332147845990921
102.64444583	33.2648655928	train	4.415816581492875E-4	94.78682460916512	0.7180540710679295
102.730162339	33.2623201938	train	3.539811284035374E-4	77.77247205330436	0.6712204607718631
102.77301652	33.2610254027	train	3.642765226867276E-4	80.80453593734978	0.6775160468976055
102.815867945	33.2597158882	train	4.2363209123051274E-4	92.53274412918049	0.7095772959441011
102.869428303	33.2580582951	train	5.266219503730776E-4	99.68053903729604	0.7523060913979474
102.890851213	33.2573888192	train	5.069895950393824E-4	99.05564554508904	0.7451588646863556
98.7477153066	33.3270965899	train	4.0968065681353346E-4	90.2550770564735	0.7026281804190253
101.754837631	33.2968019051	train	2.059916478974143E-4	51.459836184724985	0.5429693032000694
102.934098878	33.2650375101	train	4.474344080885067E-4	95.41998059810705	0.7207120909588474
103.019786341	33.2622924705	train	4.2596525222189706E-4	93.00544475922102	0.7107078522896983
103.073335059	33.2605469405	train	3.768414074999986E-4	83.73149921598164	0.6848801966601118
98.2319206347	33.3339978065	train	2.2214201447557226E-4	53.46923115004746	0.5616308662747149
101.701471645	33.3069901976	train	2.1651678846384902E-4	52.85663984203605	0.5553064408258201
101.755121096	33.3058113869	train	2.773926660268647E-4	61.19906361175191	0.6153602467739537
101.776579996	33.3053333877	train	3.678238675048674E-4	81.78052355802738	0.6796297500235942
101.819496268	33.304366291	train	3.8992014587558275E-4	86.98101116617114	0.6921965607913162
102.988064531	33.2723268358	train	4.1000919147221154E-4	90.3348214108735	0.7027956424946166
103.202264377	33.2652596089	train	3.167253702495421E-4	69.09803260221702	0.6462284383609674
98.1351322703	33.3423810342	train	1.752824664405828E-4	46.404646604764174	0.5027163158860942
98.1673683278	33.342601349	train	2.1287118134645847E-4	52.456370894986215	0.5511093188850494
98.1888592249	33.3427435778	train	2.15703141456202E-4	52.747740715014686	0.5543765215931604
98.2318414619	33.3430168804	train	2.0224979388280552E-4	50.985066773790436	0.5384166704216009
98.5327311554	33.344513498	train	1.7471221715159005E-4	46.26346471722638	0.5019016785028725
98.618703203	33.3448072122	train	2.6985368119163887E-4	59.85159693217061	0.6088180111391175
98.6939296726	33.3450153929	train	3.7729659829925736E-4	83.86437828761632	0.6851406716508944
98.7369165468	33.3451138951	train	3.2199381301243593E-4	70.35301837844321	0.6499908377286953
101.658823535	33.3169267778	train	2.075589782684848E-4	51.64604886350244	0.5448496635412887
102.227425392	33.3034468784	train	3.704070774376788E-4	82.25925720556477	0.6811516159622802
102.334664439	33.300612407	train	2.917591385007597E-4	63.716859411136795	0.6272401720725962
102.356110433	33.3000344342	train	3.666268112756256E-4	81.49043388550022	0.6789195824393685
102.399000575	33.2988674131	train	4.623261413796946E-4	96.52735730110953	0.7272544643890996
102.699160165	33.2902850079	train	3.558083615455845E-4	78.31646835257894	0.672355685069217
103.127726977	33.2767714746	train	3.503249389021563E-4	76.79396951166164	0.6689251581393343
98.3392313248	33.352654334	train	1.461267997255434E-4	37.01086308795403	0.4573393090446047
101.862999802	33.3214016626	train	4.178722841278446E-4	91.9904617046921	0.7067481223231837
102.431519549	33.3069861733	train	4.8101208450027473E-4	97.83464821476079	0.7350425218911741
102.517297322	33.3045848796	train	4.748860102230617E-4	97.51541955989426	0.732538721803952
102.560182363	33.3033620882	train	4.462974001395638E-4	95.33211571811034	0.7201996495880089
102.635224895	33.3011866912	train	4.106945285423115E-4	90.50121689007355	0.7031443690197595
102.657040334	33.3095583598	train	4.1889491386924265E-4	92.14415119633283	0.7072544478472783
102.69992118	33.30828718	train	3.6410720873498293E-4	80.75572853013891	0.6774144627262672
102.742799317	33.3070012463	train	3.3801281928806507E-4	74.27758484967957	0.6609544416790232
102.796393134	33.3053730861	train	3.794125304751037E-4	84.28512014984136	0.6863458453537518
102.807111378	33.3050446888	train	4.086923542519437E-4	90.0778162555444	0.7021232790008387
102.892851026	33.3023843362	train	4.74332387852055E-4	97.45754584078227	0.7323101162377434
102.935716594	33.3010320489	train	4.5969075072506356E-4	96.33457803221003	0.7261190752578623
102.978579283	33.2996650254	train	4.6191551368237374E-4	96.50053088786615	0.7270781756990363
103.150000635	33.2940496371	train	3.231204607165387E-4	70.49918697481395	0.650785057441831
97.8446680446	33.3670758655	train	1.4597249645483885E-4	36.962335989717396	0.4570771155344809
101.724053701	33.3425601918	train	3.478333385646344E-4	76.3240360570662	0.6673425180888573
101.777723933	33.3413705113	train	3.9326699923242415E-4	87.62510403816486	0.6940145496738506
102.507297504	33.3228942246	train	4.8216389106579214E-4	97.9058724542929	0.7355080527558597
102.861097188	33.3123882723	train	4.2848516955875575E-4	93.28300319955882	0.7119190575937873
103.06471392	33.3058839637	train	4.325222768502401E-4	93.65927693863793	0.713838505415638
101.713598962	33.3518050771	train	2.8882406100631477E-4	63.12596677214727	0.6248731236056645
98.113184393	33.3873233381	train	2.031948387157234E-4	51.141115715569164	0.53957502546797
98.4249714617	33.3891596235	train	3.0080615284295463E-4	65.43131301728368	0.6343519459994956
98.5862501245	33.3898020911	train	2.0321485163162602E-4	51.144231226981205	0.5395994927276536
98.6077543062	33.3898719191	train	2.3498081561407146E-4	55.415740460846955	0.5754128453137402
98.6400107127	33.3899696749	train	3.290842079754717E-4	71.96783982406873	0.6549298211080387
98.6830194844	33.3900869752	train	3.6205111198978816E-4	80.02554299794599	0.6761757285210767
101.670931011	33.3617467894	train	2.586761731873046E-4	58.28582123688839	0.5986981322330798
101.810503898	33.3586635654	train	4.172741731188876E-4	91.86555388626087	0.7064511723825739
102.239817596	33.3481948349	train	4.043706001341981E-4	89.4387605582442	0.6998951003966242
102.304194922	33.3464968033	train	3.88817013951037E-4	86.61926994554649	0.6915926038169878
102.357838535	33.3450563449	train	4.159540436588272E-4	91.56625271045358	0.7057936216714373
102.39002286	33.3441809747	train	4.3593196187304993E-4	94.02846882175135	0.7154398318058912
102.432933116	33.3430008726	train	4.8394555085832223E-4	98.01427694696089	0.7362249406676614
102.508019991	33.340900112	train	4.735740911496597E-4	97.378276192993	0.7319963601843241
102.518746049	33.3405963073	train	4.5983463100985613E-4	96.3453105662337	0.726181306212541
98.0915891466	33.3961865038	train	1.8565769388276962E-4	48.584674638101355	0.51708615120483
102.336725428	33.3546398327	train	4.006487997510377E-4	88.69465224616275	0.6979493540406186
102.690720889	33.3446109343	train	4.0105630547456275E-4	88.7564420508225	0.6981636260051859
102.72289343	33.3436493253	train	3.83261588649154E-4	85.3844139853585	0.6885146649017735
102.776510915	33.3420281786	train	3.7166861793790085E-4	82.56998567445397	0.6818895942562955
102.808679334	33.3410444138	train	4.028145386797626E-4	89.16052647241038	0.6990846536890246
102.873410466	33.3480511784	train	4.3647967515769584E-4	94.21158465212875	0.7156953910404308
102.894855287	33.3473794202	train	4.281224025357413E-4	93.24574875286618	0.711745317922652
102.937742786	33.3460248307	train	4.1822620918408423E-4	92.05351180156683	0.706923556142881
102.980627401	33.3446554799	train	4.3877782506950946E-4	94.43347417009242	0.7167627069547768
103.0235091	33.3432713713	train	4.7642520844680056E-4	97.59910009193872	0.7331722511782105
103.066387852	33.3418725083	train	4.932105297702427E-4	98.35586112465286	0.7398911194471731
103.098544964	33.3408136804	train	4.342902113841159E-4	93.82787055505271	0.7146710423685757
103.109263627	33.3404588942	train	3.7192934677995253E-4	82.62784505515322	0.6820416901279089
98.0268781283	33.4137344437	train	1.5770628985477668E-4	41.40570312904504	0.47631797839850526
98.5108345038	33.4165867432	train	2.2382161644974335E-4	53.758716613814954	0.5634845101380365
101.736198707	33.3873717936	train	3.704155900764663E-4	82.26033408614303	0.6811566071757248
102.594935247	33.3654500069	train	4.04152538474981E-4	89.39323733425329	0.6997817900092783
102.68075502	33.3629320274	train	3.7563639848017366E-4	83.35802472143492	0.6841885661571371
103.184719983	33.3469453431	train	3.581285256132121E-4	78.97038550418628	0.6737859099979587
98.2526386252	33.4243194244	train	1.744823833571053E-4	46.20341412394523	0.5015725911618593
98.3924653036	33.4250830982	train	2.8051099526154504E-4	61.6791566373113	0.6180027568807616
98.4892712239	33.4255194685	train	2.546521677587397E-4	57.83801379983819	0.5949254959019166
98.6721317574	33.4261375987	train	3.82368256867722E-4	85.04560874301696	0.6880139784726009
98.6828884191	33.4261655646	train	4.6736853782744416E-4	96.89328396633772	0.7294008186846856
101.779443659	33.3954257386	train	4.0199401644039915E-4	89.03749641709251	0.6986555342304792
103.174431656	33.3563025658	train	3.626589905112366E-4	80.21664380448536	0.6765429458077876
104.159765547	33.3191941827	train	1.82767518668874E-5	1.8136987967355727	0.09535778620413438
97.9944091607	33.431513923	train	1.6224093212317462E-4	43.121905179525136	0.483393377792883
98.3386167895	33.4338271808	train	3.1041806651286555E-4	67.67234027120962	0.6416163765930593
98.4677035654	33.4344483895	train	2.7256738270802844E-4	60.3716184050019	0.6111984073907986
102.38103787	33.3894942017	train	4.7505089502068563E-4	97.5326560318348	0.7326067317289047
102.391771331	33.3892009888	train	4.5882631181625973E-4	96.27009650846618	0.7257445927075424
102.542023221	33.3849987991	train	4.2138558380980153E-4	92.3821581503151	0.7084803466427755
102.563485208	33.3843836776	train	3.630742883888179E-4	80.38792914263198	0.6767933473070369
102.617137306	33.3828296825	train	3.5151779541627557E-4	77.20444968181972	0.669677530440302
97.9512777227	33.4401758457	train	1.2215089544340593E-4	27.75212216501366	0.41331542845966374
98.5321999303	33.4437280528	train	2.1159366580229968E-4	52.23096794508418	0.5496197299607871
98.5752346639	33.443882928	train	2.5897860214221634E-4	58.334294680106694	0.598978832058178
98.6182697107	33.4440228695	train	3.169974615520288E-4	69.24762196751921	0.6464247290754727
102.660433714	33.3905711945	train	3.681325803699352E-4	81.90561634516213	0.6798123882697134
102.703354128	33.3892961171	train	3.97448670336241E-4	88.32740075181154	0.6962560488353738
102.735542657	33.3883300969	train	4.0079726530759403E-4	88.71714747898767	0.6980274544363232
102.896461906	33.3833751753	train	4.448691050287239E-4	95.191572846127	0.7195532562075901
102.295845253	33.409816227	train	4.3659324547555697E-4	94.25513711497585	0.7157483247181939
102.86468002	33.3933820358	train	4.727834088864518E-4	97.29562107353946	0.7316684198977543
102.939773486	33.3910171766	train	3.8483944697716426E-4	85.71080079905852	0.6893950936550636
102.982680075	33.3896454963	train	3.838659055710555E-4	85.50671329483727	0.6888524566461479
103.014858101	33.3886070346	train	3.7717636040764775E-4	83.83094361255529	0.6850719094748886
103.057759555	33.3872094864	train	3.7439435448818886E-4	83.07907647358849	0.6834724943454265
103.100658034	33.3857971613	train	3.749134314103552E-4	83.1887476722769	0.6837721507644585
98.359865961	33.4700166747	train	2.884448473556618E-4	63.05147060391278	0.6245651049125163
98.3921508161	33.470179195	train	3.050077238406978E-4	66.27394040112026	0.6375632945252493
98.4674831027	33.4705257118	train	3.551948767639234E-4	78.1179091359936	0.6719754141440484
98.5105306749	33.4707031681	train	3.115395271454023E-4	67.92665260072462	0.6424451868408255
98.5212926257	33.4707451965	train	4.0734590473508116E-4	89.89776836516852	0.7014326429288181
98.6073889849	33.4710477889	train	4.905948234392874E-4	98.23130195033274	0.7388664420786296
98.6504376151	33.4711766613	train	4.545300889338181E-4	95.95214116415944	0.723868134811701
98.6827242588	33.471263505	train	4.939390530819446E-4	98.39493373342546	0.7401750811215051
102.511279146	33.4219257862	train	4.3988760298050485E-4	94.5224130583974	0.7172752503417134
103.165859837	33.4016427835	train	3.6312872867226066E-4	80.41570215105818	0.6768261430282045
97.5634749926	33.4723640012	train	2.7576432542858145E-4	60.86759862285705	0.6139657885501436
98.2736991051	33.4785611472	train	3.040779738010714E-4	65.97515818739961	0.63685753668801
98.5642955026	33.4799233934	train	4.1483562737098514E-4	91.42821997427046	0.7052342339811287
102.468692164	33.4321386432	train	4.455183710297589E-4	95.27026182142964	0.7198474597671162
102.51164208	33.4309285561	train	4.103912988961794E-4	90.42759466171744	0.7029901748114769
102.62974094	33.4275243426	train	3.231822070877293E-4	70.50789602806294	0.6508284807958261
102.64047621	33.4272093084	train	3.273315767493446E-4	71.29569139766537	0.6537219984531187
102.726352304	33.4246556852	train	3.5284507707281635E-4	77.44545408014181	0.6705106797641651
103.187742419	33.4099151437	train	3.4321296912985516E-4	75.46026172172955	0.6643673017034525
101.802951771	33.4580049816	train	3.5513745447836634E-4	78.09545736046415	0.6719397755352112
102.565694457	33.4383973207	train	3.253677791704984E-4	70.93329408779253	0.6523585665576568
102.694531903	33.4346211904	train	3.328366553615016E-4	72.95537596587243	0.6574876914029483
102.769675845	33.4323568258	train	3.622591909874248E-4	80.08993907985366	0.6763015221356042
102.855544238	33.4297134085	train	4.6757482633438374E-4	96.91308831135133	0.729487908724184
102.941401298	33.4270107393	train	3.2632195331335314E-4	71.1052493413539	0.6530223722063423
102.973594723	33.425981968	train	3.466809743092557E-4	76.10576241628145	0.6666054189466986
97.8322310032	33.4932256529	train	1.4724230707445848E-4	37.454980921547495	0.45922728242634187
98.2197256027	33.4962717843	train	1.8240219850963703E-4	48.09919196559849	0.5126674723645122
98.2520192462	33.4964709386	train	2.7474956261329555E-4	60.697196831347284	0.6130916530999517
101.79249293	33.4672566552	train	2.9550316946998277E-4	64.2967032950124	0.6302166059164955
102.523107718	33.4486289993	train	3.4790557823514816E-4	76.34176357159852	0.6673886169774572
103.070585721	33.431842629	train	3.485813586105944E-4	76.50756560259796	0.6678192402060537
103.134964191	33.4297094409	train	3.4342003411488603E-4	75.50397411606815	0.6645017766713159
98.6610592956	33.5072845812	train	4.505416900300365E-4	95.67427343162097	0.7221029943236212
101.825032138	33.4755341787	train	2.9456075782183336E-4	64.16202521091228	0.6294718919421375
103.221227733	33.4358086132	train	2.8424694624634673E-4	62.230213780478834	0.6211212297083173
103.231956381	33.4354423247	train	1.239937680834132E-4	28.307641199686135	0.41695110519399375
97.541352147	33.5081796505	train	4.1191783930245797E-4	90.87638056098477	0.703764807938542
98.2733977915	33.5146368657	train	2.6072849418514534E-4	58.59276315312794	0.6005953182526665
98.3379997863	33.5149989535	train	2.6764375271724907E-4	59.50703962509112	0.606857871789324
98.3487668954	33.5150560265	train	2.8933555047320656E-4	63.226448401197615	0.6252877844441326
98.3918356276	33.5152749606	train	3.626215321091087E-4	80.20477246336543	0.6765203413993736
98.4887418702	33.515712818	train	4.3660429141802415E-4	94.25928466357828	0.7157534720394347
98.5210443942	33.5158419254	train	5.314238097677215E-4	99.77859659931453	0.7539936211121294
98.5641147335	33.5160009663	train	4.3779810375976037E-4	94.35495816858034	0.7163086824131525
98.6071853952	33.5161450328	train	5.544354603978128E-4	99.90133539593758	0.761771620966604
102.459385525	33.4684518143	train	4.257722134004348E-4	92.9739778801038	0.7106146475188506
97.5950245673	33.5178186373	train	3.22146495240436E-4	70.37282700795203	0.650098681179481
98.1979470999	33.5231905945	train	3.0537302123452575E-4	66.4046141422952	0.6378398356476493
102.502716405	33.4762465858	train	4.075283584510461E-4	89.9188998485894	0.7015264166674261
102.620877859	33.4728467982	train	2.8522611486315476E-4	62.43123967159068	0.621930158115991
102.717540447	33.4699816162	train	3.285922873765429E-4	71.73643263461238	0.6545916663176153
102.728279887	33.4696586233	train	3.706743706224821E-4	82.3256707368235	0.6813082633668005
102.792712903	33.467701187	train	3.872397601551967E-4	86.17651721842097	0.6907249398527172
102.814189185	33.4670412887	train	4.249663306140686E-4	92.84255809671839	0.7102248942267002
103.168443623	33.4556177789	train	3.3359614062110495E-4	73.284573973299	0.6580007901212451
102.535310335	33.4843329752	train	3.419973222494634E-4	75.21096609703186	0.6635756403699572
102.642736796	33.4812179921	train	3.0435086568487074E-4	66.02888204693915	0.637064969205414
102.857538933	33.4747095612	train	3.869288861509557E-4	86.12367204250124	0.6905533485033105
102.889753228	33.473701292	train	4.062018232726399E-4	89.7652532252294	0.7008432860981841
102.954176974	33.4716597201	train	3.3459268239733106E-4	73.56168630853719	0.6586717139042354
102.986386399	33.4706264201	train	3.830906160640182E-4	85.34981321820453	0.6884189641400383
103.02932973	33.4692357125	train	3.282902472068381E-4	71.61110684408342	0.6543837100491623
103.115207469	33.466409827	train	3.1238041775795937E-4	68.13431496115348	0.6430641326383967
98.1654706713	33.5410144892	train	2.0985741577644597E-4	51.95254176976379	0.5475793344881749
101.836957744	33.5113228136	train	2.3851896353937872E-4	55.76014624974335	0.5790599096283324
103.061955743	33.4771799161	train	3.1347059737802855E-4	68.41627817239612	0.6438633872827098
98.1761550032	33.5501052566	train	2.5098451349230667E-4	57.25385372652366	0.5914246275559918
98.1869260727	33.5501764614	train	2.5166855988581683E-4	57.37023419958878	0.592082150250587
98.2407819744	33.5505184321	train	3.482548141694339E-4	76.42746558347416	0.6676112976787942
98.2730959409	33.5507123714	train	2.9590196195973035E-4	64.36917882172352	0.6305308396920489
98.3161816979	33.5509578397	train	3.1707653321067555E-4	69.28333146752968	0.6464817317046755
98.3484963495	33.5511321024	train	4.058279525192036E-4	89.70176264128976	0.7006501873169285
98.3915829712	33.5513513344	train	4.325200249261048E-4	93.65907952498326	0.713837441865287
98.4993014258	33.551833819	train	4.662075869389282E-4	96.78182903226927	0.72890964545682
98.5531615529	33.5520399193	train	4.2557118705203583E-4	92.94119539658597	0.7105175222788676
98.5639336423	33.5520783278	train	5.248200237243937E-4	99.64374234676754	0.7516668462604663
98.6070221967	33.5522225904	train	4.486294584359223E-4	95.51233083669888	0.7212486723121128
103.191208158	33.481879549	train	2.2121431904366447E-4	53.26493460960747	0.56060027737971
97.5298257513	33.5531355823	train	4.6361025502579246E-4	96.61123467205124	0.7278042871158789
102.654614405	33.5079051787	train	2.915620279182765E-4	63.66003141259644	0.6270821446282572
102.504531998	33.5212602887	train	3.826506983164375E-4	85.22614390213232	0.6881724525894115
102.590513887	33.5187946753	train	2.9712326731633323E-4	64.64129299102567	0.6314898696667149
102.68723084	33.5159497255	train	3.066031579461057E-4	66.68511075151686	0.638767990799453
102.730211757	33.5146611358	train	3.5314310207558766E-4	77.48903632698452	0.6706971758808121
102.773189924	33.5133576781	train	4.124149537219692E-4	91.07577544775236	0.7040161940361208
102.826908718	33.5117074529	train	4.24242509749163E-4	92.70165088697578	0.7098739329376549
102.848395005	33.511040861	train	3.7999444793791E-4	84.4099262975708	0.6866756728402815
102.891365449	33.5096965332	train	3.8864114759009673E-4	86.56431300867914	0.6914960991055419
102.934333025	33.5083373498	train	3.4938202679005387E-4	76.62918184923912	0.6683280039355322
98.0789299536	33.5764774296	train	1.6724276534491256E-4	44.63226245715796	0.490979240272084
101.784341217	33.5485792259	train	2.3108293404687809E-4	54.90343849070773	0.5713211066665651
102.633877789	33.526540978	train	3.030818203532917E-4	65.77904679279439	0.6360983166935879
102.97771006	33.5159611535	train	3.165724152379563E-4	69.01394155302215	0.646117998614882
103.085119928	33.51245992	train	2.8256600881686655E-4	62.01628564095403	0.6197244416083607
103.106599661	33.5117485376	train	3.1157350102851804E-4	67.9344061790058	0.642470235259561
103.139246975	33.5196705348	train	2.796814371783306E-4	61.57970519661643	0.6173033305054016
97.8847725057	33.5929178114	train	2.1247619966537418E-4	52.38607865284341	0.5506498218043705
97.9386503315	33.5933917295	train	1.8070152989586538E-4	47.774498396385425	0.5103268482005295
98.2080566488	33.5954094693	train	3.381107024839027E-4	74.33169909423785	0.6610193232619392
98.2296102481	33.5955455516	train	3.3609238975622374E-4	73.77171651248469	0.6596764479131356
98.2942718865	33.5959312739	train	3.727164078899763E-4	82.79614423434315	0.6824999404083701
98.3158260328	33.5960523395	train	3.856591915220221E-4	85.88356166424869	0.6898505409946778
98.3481574888	33.5962268985	train	4.167050530111629E-4	91.74228128107214	0.7061680569247218
98.3912665173	33.5964465032	train	5.456340426990026E-4	99.85439177708355	0.7588555119056395
98.4343759971	33.5966510893	train	4.781311143959639E-4	97.681568364338	0.7338708996870623
98.4774858961	33.5968406566	train	4.7153254346586637E-4	97.21076011601924	0.7311479735274549
98.5313738109	33.5970564946	train	4.5144304556427663E-4	95.75238260965509	0.7225038769283877
98.5637068243	33.5971747324	train	4.0741058062001504E-4	89.90525901770461	0.7014658904259832
98.6068177896	33.5973192402	train	4.394736500617094E-4	94.48923839160732	0.7170842860606433
97.4751890425	33.5975660619	train	4.140807640282247E-4	91.34724290140542	0.7048554772130002
97.5829348449	33.5988472697	train	3.793282130846685E-4	84.27076070631438	0.6862979971335803
101.871305693	33.5736368823	train	2.8821659285718093E-4	63.00693891087077	0.6243794597618877
102.645760301	33.5532286264	train	3.0966161749284676E-4	67.50318860448043	0.6410551531054501
102.688761685	33.5519531783	train	3.0033193036435384E-4	65.33854996421583	0.6339859102519709
102.785504795	33.5490289789	train	3.438754471388927E-4	75.6202482395554	0.664797158420192
97.453479733	33.6063147745	train	5.027473554159044E-4	98.83005533735304	0.7435599293152587
97.539683693	33.6073626042	train	4.1070176487419455E-4	90.50316310314578	0.7031480467847459
102.53861272	33.5653543897	train	3.349187713506985E-4	73.60734905851437	0.6588906827070014
102.732147923	33.5596632221	train	3.0908783538100194E-4	67.38099927173744	0.6406282798750815
97.6580814089	33.617722333	train	2.6761085720637033E-4	59.50260182568317	0.6068285460821894
102.495960908	33.5755808199	train	4.1461618141712587E-4	91.40467916894984	0.7051242260468485
102.592751237	33.5728055481	train	2.971214579551208E-4	64.64069901112283	0.6314884525484254
102.807792224	33.5663681159	train	3.60738445077095E-4	79.67024744618784	0.6753798997461905
102.850792113	33.5650359392	train	3.9099001510329564E-4	87.25187050761917	0.692780051401053
102.926035057	33.5626688048	train	3.777984947938622E-4	84.00394116573018	0.685427374460579
102.947531419	33.5619841081	train	3.5027356199586294E-4	76.77783127815722	0.6688926761057143
103.076494153	33.5577978138	train	2.8751068260359235E-4	62.887366245395334	0.6238041614428274
103.097985332	33.5570870831	train	2.935462489416085E-4	64.02687166116714	0.6286668453170215
97.604048744	33.6261426654	train	3.046876617614633E-4	66.15391348057805	0.6373206505462701
97.8196292491	33.6283884389	train	2.4745423656169236E-4	56.789577119852474	0.5879972546066136
98.3478858568	33.6323024962	train	4.084911082665802E-4	90.0417210090726	0.7020202567993147
98.3910128466	33.6325223993	train	4.919229316038222E-4	98.2868038706093	0.7393877223624638
98.4449222158	33.6327761296	train	5.221344128593632E-4	99.58890016328982	0.7507079613306222
98.4772681504	33.6329170883	train	4.968110886590329E-4	98.54292895518292	0.7412885205851877
98.5203964002	33.6330918734	train	4.162395888857637E-4	91.63318146172446	0.7059361000605854
98.5635250061	33.6332516181	train	4.434524401886181E-4	95.01987757109723	0.718909169270733
103.033928544	33.5682052647	train	2.903223151159905E-4	63.39156412424905	0.6260851627658691
97.5392272408	33.6344122115	train	3.058730680831977E-4	66.55164126569193	0.6382177026603653
97.8087255169	33.637302575	train	2.0037257500443085E-4	50.59063406307895	0.5360983619112997
97.8734105367	33.6379088905	train	2.4408580947219007E-4	56.39546618215574	0.5846729734413434
97.8949726334	33.6381034783	train	2.5844465167805883E-4	58.258554830756395	0.5984829795429387
97.9596601378	33.6386646882	train	1.9363488755792452E-4	49.74942458350813	0.527582211889745
98.1860793778	33.6403624708	train	3.763031695249034E-4	83.53010405996868	0.6845716427448183
98.2399913488	33.6407056047	train	3.5636550660841996E-4	78.43172656495372	0.6727002704626853
98.2831215634	33.6409631897	train	4.139250057705333E-4	91.33053411841395	0.7047772034896088
98.3370350763	33.6412640174	train	4.10829549892635E-4	90.53776385229274	0.7032129767325083
102.421381981	33.5956939644	train	4.4225054865131843E-4	94.87028258667333	0.718360404829276
102.980601692	33.5789455377	train	3.4704612253992563E-4	76.16939701244756	0.6668393359281563
97.4420554293	33.6422440832	train	3.9336064447771847E-4	87.63750833948679	0.6940651083639253
97.6145383994	33.6442974948	train	2.3871704936455427E-4	55.79761772948143	0.5792622420465099
102.507810249	33.6022839082	train	3.9251962251617546E-4	87.52608843119083	0.6936104443319261
102.615385975	33.5991831422	train	3.2090739121054854E-4	70.1333369234538	0.6492215459523312
102.658411615	33.5979167197	train	3.1550050437139125E-4	68.83652135852722	0.6453420962313887
102.712189857	33.5963127125	train	2.882281241420378E-4	63.00889553058762	0.6243888428503853
102.722944992	33.5959891143	train	3.0032035482123074E-4	65.33628566260747	0.6339769663322559
102.776718081	33.5943571424	train	3.183551837059096E-4	69.72792114248549	0.6474009636912379
102.808979845	33.5933667764	train	3.2719292895922527E-4	71.25382760327442	0.6536260885785686
97.4957976194	33.6519279274	train	3.280960176595205E-4	71.53051500894625	0.6542498496319342
97.5604855001	33.6526982191	train	2.6347406454882476E-4	59.017312062196254	0.6031054766682284
102.529693995	33.6106735519	train	3.089436837217089E-4	67.35030156489158	0.6405208766028959
102.561970799	33.6097472057	train	3.029882342508535E-4	65.76062262219523	0.6360268267268478
102.86314771	33.6006964859	train	3.618173778526523E-4	79.97289873279944	0.6760343085128184
102.906161812	33.599343866	train	3.4262238451692703E-4	75.33559082873498	0.663983163301023
102.981429525	33.5969409176	train	3.0813686034796754E-4	67.1472136483454	0.6399185484110436
103.088939156	33.5934289865	train	3.241427911949444E-4	70.69822961690986	0.6515026268751353
103.110438832	33.5927154307	train	3.1080227649069356E-4	67.7583959829968	0.6419007575375633
97.8729403507	33.6739795884	train	2.625140991994302E-4	58.84820938301192	0.6022314162832978
98.1965264634	33.6765071031	train	3.1496973086946425E-4	68.75090515602254	0.6449566351178371
98.2612481502	33.6769109505	train	3.7505294154692177E-4	83.21822354233213	0.6838525914566724
98.2720352211	33.6769749635	train	3.7286845577004616E-4	82.82005800726432	0.6825883149930552
98.347545636	33.6773966942	train	3.568416884941669E-4	78.53222878278302	0.6729942074628072
98.3906951226	33.6776169706	train	3.6730366587652425E-4	81.65908647720461	0.67932152066847
98.433845062	33.6778221826	train	4.1309792882378304E-4	91.20781317130974	0.7043608731974436
98.4769954224	33.6780123297	train	4.962887976864445E-4	98.51855925016906	0.7410867477048225
98.5201461717	33.6781874115	train	4.412565719809079E-4	94.73607871662003	0.717904949630714
98.5632972776	33.6783474275	train	3.952947033529387E-4	87.96041143386712	0.6951055757658491
102.347461899	33.6337722139	train	4.028163514163112E-4	89.16079827622892	0.6990856003670434
97.4521893069	33.6784439376	train	4.3700872238523953E-4	94.29169623013036	0.7159418053704951
97.4737578418	33.6787122508	train	3.0682074733426556E-4	66.72488879150083	0.6389316700507007
97.5276804108	33.6793665726	train	3.0472864172839984E-4	66.16928143434215	0.6373517362231955
97.5600347769	33.6797478773	train	2.647177591457593E-4	59.147199906272554	0.6042321801259714
97.8188902428	33.6824934616	train	3.1713624077340423E-4	69.30810168758842	0.6465247626110966
98.325900685	33.6862996674	train	3.540757943653514E-4	77.7971173328736	0.671279468074163
102.369340858	33.6421907426	train	3.821641394510899E-4	84.9738029144848	0.6878993506174604
102.412399287	33.6410085614	train	3.9447971819971936E-4	87.79768536842779	0.6946680014780898
102.520034232	33.6379876804	train	3.819626923805868E-4	84.92550912199029	0.6877861397541533
102.573845625	33.6364422002	train	3.593974293262148E-4	79.23131334067688	0.6745628345158194
102.627652884	33.6348733681	train	3.378865992747361E-4	74.23203946233706	0.6608707404495373
102.692216049	33.6329599536	train	3.1433934206957385E-4	68.61647180459036	0.6444977409386773
102.971917335	33.6242802795	train	3.1838759644770383E-4	69.73752452327496	0.647424203346488
103.014937501	33.62288899	train	3.084927579172708E-4	67.25356719281302	0.6401844898090545
97.9805849316	33.6929521112	train	1.9697017400878943E-4	50.12123328984081	0.5318366002726768
102.509637172	33.6472964485	train	3.882107714194918E-4	86.4151878551124	0.6912596800263366
102.649554827	33.6432403993	train	3.3291608510727653E-4	73.01400880339823	0.6575414252203599
102.724883348	33.6409909824	train	3.223278032576805E-4	70.39634947934648	0.6502266574912984
[truncated: 567 more rows]
