# Supplementary material for: Spatiotemporal prediction of alpine wetlands under multi-climate scenarios in the west of Sichuan, China
Source: PeerJ. 2024 Nov 27;12:e18586. doi: 10.7717/peerj.18586 (PMC11608022; doi:10.7717/peerj.18586)
Supplement: Supplemental Information 1 [file peerj-12-18586-s001.zip › Maxent_data1/2.5mBIOssp126_2021-2040/RES/wetland_3.asc]

ncols         170
nrows         159
xllcorner     97.34749306
yllcorner     27.673839575
cellsize      0.041666666666667
NODATA_value  -9999
-9999 -9999 -9999 -9999 -9999 -9999 -9999 -9999 -9999 -9999 -9999 -9999 -9999 -9999 -9999 -9999 -9999 -9999 -9999 -9999 -9999 -9999 -9999 -9999 -9999 -9999 -9999 -9999 -9999 -9999 -9999 -9999 -9999 -9999 -9999 -9999 -9999 -9999 -9999 -9999 -9999 -9999 -9999 -9999 -9999 -9999 -9999 -9999 -9999 -9999 -9999 -9999 -9999 -9999 -9999 -9999 -9999 -9999 -9999 -9999 -9999 -9999 -9999 -9999 -9999 -9999 -9999 -9999 -9999 -9999 -9999 -9999 -9999 -9999 -9999 -9999 -9999 -9999 -9999 -9999 -9999 -9999 -9999 -9999 -9999 -9999 -9999 -9999 -9999 -9999 -9999 -9999 -9999 -9999 -9999 -9999 -9999 -9999 -9999 -9999 -9999 -9999 -9999 -9999 -9999 -9999 -9999 -9999 -9999 -9999 -9999 -9999 -9999 -9999 -9999 -9999 -9999 -9999 -9999 -9999 -9999 -9999 -9999 -9999 -9999 -9999 -9999 -9999 -9999 -9999 -9999 -9999 1.49984E-1 1.39105E-1 1.23598E-1 -9999 -9999 -9999 -9999 -9999 -9999 -9999 -9999 -9999 -9999 -9999 -9999 -9999 -9999 -9999 -9999 -9999 -9999 -9999 -9999 -9999 -9999 -9999 -9999 -9999 -9999 -9999 -9999 -9999 -9999 -9999 -9999 -9999 -9999 -9999
-9999 -9999 -9999 -9999 -9999 -9999 -9999 -9999 -9999 -9999 -9999 -9999 -9999 -9999 -9999 -9999 -9999 -9999 -9999 -9999 -9999 -9999 -9999 -9999 -9999 -9999 -9999 -9999 -9999 -9999 -9999 -9999 -9999 -9999 -9999 -9999 -9999 -9999 -9999 -9999 -9999 -9999 -9999 -9999 -9999 -9999 -9999 -9999 -9999 -9999 -9999 -9999 -9999 -9999 -9999 -9999 -9999 -9999 -9999 -9999 -9999 -9999 -9999 -9999 -9999 -9999 -9999 -9999 -9999 -9999 -9999 -9999 -9999 -9999 -9999 -9999 -9999 -9999 -9999 -9999 -9999 -9999 -9999 -9999 -9999 -9999 -9999 -9999 -9999 -9999 -9999 -9999 -9999 -9999 -9999 -9999 -9999 -9999 -9999 -9999 -9999 -9999 -9999 -9999 -9999 -9999 -9999 -9999 -9999 -9999 -9999 -9999 -9999 -9999 -9999 -9999 -9999 -9999 -9999 -9999 -9999 -9999 -9999 -9999 -9999 -9999 -9999 -9999 -9999 4.59992E-1 3.94967E-1 2.22876E-1 1.43244E-1 1.43987E-1 1.43436E-1 -9999 -9999 -9999 -9999 -9999 -9999 -9999 -9999 -9999 -9999 -9999 -9999 -9999 -9999 -9999 -9999 -9999 -9999 -9999 -9999 -9999 -9999 -9999 -9999 -9999 -9999 -9999 -9999 -9999 -9999 -9999 -9999 -9999 -9999 -9999
-9999 -9999 -9999 -9999 -9999 -9999 -9999 -9999 -9999 -9999 -9999 6.38769E-1 6.44446E-1 6.71565E-1 -9999 -9999 -9999 -9999 -9999 -9999 -9999 -9999 -9999 -9999 -9999 -9999 -9999 -9999 -9999 -9999 -9999 -9999 -9999 -9999 -9999 -9999 -9999 -9999 -9999 -9999 -9999 -9999 -9999 -9999 -9999 -9999 -9999 -9999 -9999 -9999 -9999 -9999 -9999 -9999 -9999 -9999 -9999 -9999 -9999 -9999 -9999 -9999 -9999 -9999 -9999 -9999 -9999 -9999 -9999 -9999 -9999 -9999 -9999 -9999 -9999 -9999 -9999 -9999 -9999 -9999 -9999 -9999 -9999 -9999 -9999 -9999 -9999 -9999 -9999 -9999 -9999 -9999 -9999 -9999 -9999 -9999 -9999 -9999 -9999 -9999 -9999 -9999 -9999 -9999 -9999 -9999 -9999 -9999 -9999 -9999 -9999 -9999 -9999 -9999 -9999 -9999 -9999 -9999 -9999 -9999 -9999 -9999 -9999 -9999 -9999 -9999 -9999 -9999 4.69903E-1 4.46387E-1 3.54728E-1 2.12991E-1 1.62244E-1 1.42733E-1 1.32195E-1 -9999 -9999 -9999 -9999 -9999 -9999 -9999 -9999 -9999 -9999 -9999 -9999 -9999 -9999 -9999 -9999 -9999 -9999 -9999 -9999 -9999 -9999 -9999 -9999 -9999 -9999 -9999 -9999 -9999 -9999 -9999 -9999 -9999 -9999 -9999
-9999 -9999 -9999 -9999 -9999 -9999 -9999 -9999 -9999 6.40543E-1 6.46213E-1 6.47271E-1 6.72286E-1 6.94726E-1 6.99163E-1 7.21946E-1 -9999 -9999 -9999 -9999 -9999 -9999 -9999 -9999 -9999 -9999 -9999 -9999 -9999 -9999 -9999 -9999 -9999 -9999 -9999 -9999 -9999 -9999 -9999 -9999 -9999 -9999 -9999 -9999 -9999 -9999 -9999 -9999 -9999 -9999 -9999 -9999 -9999 -9999 -9999 -9999 -9999 -9999 -9999 -9999 -9999 -9999 -9999 -9999 -9999 -9999 -9999 -9999 -9999 -9999 -9999 -9999 -9999 -9999 -9999 -9999 -9999 -9999 -9999 -9999 -9999 -9999 -9999 -9999 -9999 -9999 -9999 -9999 -9999 -9999 -9999 -9999 -9999 -9999 -9999 -9999 -9999 -9999 -9999 -9999 -9999 -9999 -9999 -9999 -9999 -9999 -9999 -9999 -9999 -9999 -9999 -9999 -9999 -9999 -9999 -9999 -9999 -9999 -9999 -9999 -9999 -9999 -9999 -9999 -9999 -9999 4.68569E-1 4.59813E-1 4.56082E-1 4.49909E-1 4.09372E-1 2.03249E-1 1.24813E-1 1.15278E-1 1.31155E-1 1.67542E-1 1.69976E-1 2.0581E-1 1.73993E-1 -9999 -9999 -9999 -9999 -9999 -9999 -9999 -9999 -9999 -9999 -9999 -9999 -9999 -9999 -9999 -9999 -9999 -9999 -9999 -9999 -9999 -9999 -9999 -9999 -9999 -9999 -9999 -9999 -9999 -9999 -9999
-9999 -9999 -9999 -9999 -9999 -9999 -9999 -9999 6.29986E-1 6.19392E-1 6.38075E-1 6.49514E-1 6.7489E-1 7.01589E-1 6.99531E-1 6.98889E-1 7.08644E-1 6.96347E-1 6.85263E-1 -9999 -9999 -9999 -9999 -9999 -9999 -9999 -9999 -9999 -9999 -9999 -9999 -9999 -9999 -9999 -9999 -9999 -9999 -9999 -9999 -9999 -9999 -9999 -9999 -9999 -9999 -9999 -9999 -9999 -9999 -9999 -9999 -9999 -9999 -9999 -9999 -9999 -9999 -9999 -9999 -9999 -9999 -9999 -9999 -9999 -9999 -9999 -9999 -9999 -9999 -9999 -9999 -9999 -9999 -9999 -9999 -9999 -9999 -9999 -9999 -9999 -9999 -9999 -9999 -9999 -9999 -9999 -9999 -9999 -9999 -9999 -9999 -9999 -9999 -9999 -9999 -9999 -9999 -9999 -9999 -9999 -9999 -9999 -9999 -9999 -9999 -9999 -9999 -9999 -9999 -9999 -9999 -9999 -9999 -9999 -9999 -9999 -9999 -9999 -9999 -9999 -9999 -9999 -9999 -9999 -9999 -9999 -9999 4.61649E-1 5.15039E-1 5.23867E-1 4.87833E-1 2.76349E-1 1.24229E-1 1.10454E-1 1.01948E-1 9.3111E-2 1.04982E-1 1.42829E-1 3.32776E-1 -9999 -9999 -9999 -9999 -9999 -9999 -9999 -9999 -9999 -9999 -9999 -9999 -9999 -9999 -9999 -9999 -9999 -9999 -9999 -9999 -9999 -9999 -9999 -9999 -9999 -9999 -9999 -9999 -9999 -9999 -9999
-9999 -9999 -9999 -9999 -9999 -9999 -9999 -9999 6.51385E-1 6.17617E-1 6.35021E-1 6.48533E-1 6.80487E-1 7.03622E-1 7.29301E-1 7.2397E-1 7.31745E-1 6.99897E-1 6.67523E-1 6.5954E-1 6.71372E-1 6.72114E-1 6.74677E-1 6.98413E-1 7.14059E-1 -9999 -9999 -9999 -9999 -9999 -9999 -9999 -9999 -9999 -9999 -9999 -9999 -9999 -9999 -9999 -9999 -9999 -9999 -9999 -9999 -9999 -9999 -9999 -9999 -9999 -9999 -9999 -9999 -9999 -9999 -9999 -9999 -9999 -9999 -9999 -9999 -9999 -9999 -9999 -9999 -9999 -9999 -9999 -9999 -9999 -9999 -9999 -9999 -9999 -9999 -9999 -9999 -9999 -9999 -9999 -9999 -9999 -9999 -9999 -9999 -9999 -9999 -9999 -9999 -9999 -9999 -9999 -9999 -9999 -9999 -9999 -9999 -9999 -9999 -9999 -9999 -9999 -9999 -9999 -9999 -9999 -9999 -9999 -9999 -9999 -9999 -9999 -9999 -9999 -9999 -9999 -9999 -9999 -9999 -9999 -9999 -9999 5.307E-1 5.30088E-1 5.11763E-1 4.0671E-1 3.3333E-1 3.80246E-1 4.83773E-1 5.50137E-1 5.20925E-1 3.40895E-1 1.71535E-1 1.27556E-1 9.46774E-2 1.00833E-1 1.08133E-1 1.6791E-1 1.94272E-1 1.414E-1 -9999 -9999 -9999 -9999 -9999 -9999 -9999 -9999 -9999 -9999 -9999 -9999 -9999 -9999 -9999 -9999 -9999 -9999 -9999 -9999 -9999 -9999 -9999 -9999 -9999 -9999 -9999 -9999 -9999 -9999
-9999 -9999 -9999 -9999 -9999 -9999 -9999 -9999 6.85449E-1 6.56475E-1 6.82137E-1 6.80954E-1 7.03694E-1 7.26321E-1 7.13639E-1 7.23437E-1 7.15006E-1 7.02323E-1 6.48511E-1 6.33758E-1 6.37879E-1 6.59985E-1 6.50375E-1 6.65715E-1 6.84815E-1 7.09235E-1 -9999 -9999 -9999 -9999 -9999 -9999 -9999 -9999 -9999 -9999 -9999 -9999 -9999 -9999 -9999 -9999 -9999 -9999 -9999 -9999 -9999 -9999 -9999 -9999 -9999 -9999 -9999 -9999 -9999 -9999 -9999 -9999 -9999 -9999 -9999 -9999 -9999 -9999 -9999 -9999 -9999 -9999 -9999 -9999 -9999 -9999 -9999 -9999 -9999 -9999 -9999 -9999 -9999 -9999 -9999 -9999 -9999 -9999 -9999 -9999 -9999 -9999 -9999 -9999 -9999 -9999 -9999 -9999 -9999 -9999 -9999 -9999 -9999 -9999 -9999 -9999 -9999 -9999 -9999 -9999 -9999 -9999 -9999 -9999 -9999 -9999 -9999 -9999 -9999 -9999 -9999 -9999 -9999 -9999 -9999 6.20312E-1 6.04981E-1 6.0312E-1 5.98139E-1 5.36393E-1 5.02109E-1 4.81489E-1 4.89369E-1 4.8905E-1 4.40327E-1 4.1084E-1 3.39496E-1 2.4814E-1 1.46602E-1 9.90475E-2 9.60773E-2 1.15159E-1 1.44987E-1 -9999 -9999 -9999 -9999 -9999 -9999 -9999 -9999 -9999 -9999 -9999 -9999 -9999 -9999 -9999 -9999 -9999 -9999 -9999 -9999 -9999 -9999 -9999 -9999 -9999 -9999 -9999 -9999 -9999 -9999 -9999
-9999 -9999 -9999 -9999 -9999 -9999 -9999 7.48312E-1 7.30851E-1 7.22932E-1 7.02444E-1 7.05638E-1 7.09407E-1 6.94252E-1 6.63958E-1 6.30917E-1 6.44233E-1 6.37869E-1 6.08166E-1 5.85295E-1 6.29691E-1 6.5002E-1 6.40936E-1 6.39306E-1 6.47899E-1 6.63093E-1 -9999 -9999 -9999 -9999 -9999 -9999 -9999 -9999 -9999 -9999 -9999 -9999 -9999 -9999 -9999 -9999 -9999 -9999 -9999 -9999 -9999 -9999 -9999 -9999 -9999 -9999 -9999 -9999 -9999 -9999 -9999 -9999 -9999 -9999 -9999 -9999 -9999 -9999 -9999 -9999 -9999 -9999 -9999 -9999 -9999 -9999 -9999 -9999 -9999 -9999 -9999 -9999 -9999 -9999 -9999 -9999 -9999 -9999 -9999 -9999 -9999 -9999 -9999 -9999 -9999 -9999 -9999 -9999 -9999 -9999 -9999 -9999 -9999 -9999 -9999 -9999 -9999 -9999 -9999 -9999 -9999 -9999 -9999 -9999 -9999 -9999 -9999 -9999 -9999 -9999 -9999 6.85824E-1 -9999 -9999 -9999 6.52103E-1 6.39479E-1 6.44552E-1 6.30826E-1 6.13365E-1 5.95234E-1 5.51395E-1 5.45135E-1 5.33905E-1 5.273E-1 5.19464E-1 5.09723E-1 4.88423E-1 3.45035E-1 1.73656E-1 1.47605E-1 1.22242E-1 1.13318E-1 -9999 -9999 -9999 -9999 -9999 -9999 -9999 -9999 -9999 -9999 -9999 -9999 -9999 -9999 -9999 -9999 -9999 -9999 -9999 -9999 -9999 -9999 -9999 -9999 -9999 -9999 -9999 -9999 -9999 -9999 -9999
-9999 -9999 -9999 -9999 -9999 -9999 -9999 7.30456E-1 7.22149E-1 7.40956E-1 7.28704E-1 7.13732E-1 6.94885E-1 6.36897E-1 5.51511E-1 4.96336E-1 5.21405E-1 5.84828E-1 6.0476E-1 5.95296E-1 6.05832E-1 6.47756E-1 6.53924E-1 6.59857E-1 6.60893E-1 -9999 -9999 -9999 -9999 -9999 -9999 -9999 -9999 -9999 -9999 -9999 -9999 -9999 -9999 -9999 -9999 -9999 -9999 -9999 -9999 -9999 -9999 -9999 -9999 -9999 -9999 -9999 -9999 -9999 -9999 -9999 -9999 -9999 -9999 -9999 -9999 -9999 -9999 -9999 -9999 -9999 -9999 -9999 -9999 -9999 -9999 -9999 -9999 -9999 -9999 -9999 -9999 -9999 -9999 -9999 -9999 -9999 -9999 -9999 -9999 -9999 -9999 -9999 -9999 -9999 -9999 -9999 -9999 -9999 -9999 -9999 -9999 -9999 -9999 -9999 -9999 -9999 -9999 -9999 -9999 -9999 -9999 -9999 -9999 -9999 -9999 -9999 -9999 -9999 -9999 -9999 7.02691E-1 6.97041E-1 6.77275E-1 6.65746E-1 6.65347E-1 6.61304E-1 6.5316E-1 6.5708E-1 6.52277E-1 6.31136E-1 6.15403E-1 6.37548E-1 6.48012E-1 6.45048E-1 6.28383E-1 5.97435E-1 5.53746E-1 5.35824E-1 5.29039E-1 4.84569E-1 3.71636E-1 2.62665E-1 1.79616E-1 -9999 -9999 -9999 -9999 -9999 -9999 -9999 -9999 -9999 -9999 -9999 -9999 -9999 -9999 -9999 -9999 -9999 -9999 -9999 -9999 -9999 -9999 -9999 -9999 -9999 -9999 -9999 -9999 -9999 -9999 -9999
-9999 -9999 -9999 7.1599E-1 7.17864E-1 7.01159E-1 6.88124E-1 7.06019E-1 6.82006E-1 7.05618E-1 7.00665E-1 6.77844E-1 6.36828E-1 5.92637E-1 5.03924E-1 4.88018E-1 5.72112E-1 5.90354E-1 6.26833E-1 6.42229E-1 6.59185E-1 6.84432E-1 6.97251E-1 6.86949E-1 6.65769E-1 6.53151E-1 -9999 -9999 -9999 -9999 -9999 -9999 -9999 -9999 -9999 -9999 -9999 -9999 -9999 -9999 -9999 -9999 -9999 -9999 -9999 -9999 -9999 -9999 -9999 -9999 -9999 -9999 -9999 -9999 -9999 -9999 -9999 -9999 -9999 -9999 -9999 -9999 -9999 -9999 -9999 -9999 -9999 -9999 -9999 -9999 -9999 -9999 -9999 -9999 -9999 -9999 -9999 -9999 -9999 -9999 -9999 -9999 -9999 -9999 -9999 -9999 -9999 -9999 -9999 -9999 -9999 -9999 -9999 -9999 -9999 -9999 -9999 -9999 -9999 -9999 -9999 -9999 -9999 -9999 -9999 -9999 -9999 -9999 -9999 -9999 -9999 -9999 -9999 -9999 -9999 -9999 -9999 6.79621E-1 6.89184E-1 6.86176E-1 6.73313E-1 6.87811E-1 6.72438E-1 6.60287E-1 6.53668E-1 6.42284E-1 6.45902E-1 6.37343E-1 6.50413E-1 6.52792E-1 6.27791E-1 5.94013E-1 5.72664E-1 6.01766E-1 5.95514E-1 5.79652E-1 5.08916E-1 2.72275E-1 2.07005E-1 1.98021E-1 -9999 -9999 -9999 -9999 -9999 -9999 -9999 -9999 -9999 -9999 -9999 -9999 -9999 -9999 -9999 -9999 -9999 -9999 -9999 -9999 -9999 -9999 -9999 -9999 -9999 -9999 -9999 -9999 -9999 -9999
-9999 7.07507E-1 6.86652E-1 6.95302E-1 6.38713E-1 6.17571E-1 6.41494E-1 6.62514E-1 6.79542E-1 7.05265E-1 6.91415E-1 6.59377E-1 6.43843E-1 5.63692E-1 5.68944E-1 5.90955E-1 6.7403E-1 6.70201E-1 6.524E-1 6.70816E-1 6.52782E-1 6.90094E-1 7.03551E-1 6.85015E-1 6.52357E-1 6.45903E-1 -9999 -9999 -9999 -9999 -9999 -9999 -9999 -9999 -9999 -9999 -9999 -9999 -9999 -9999 -9999 -9999 -9999 -9999 -9999 -9999 -9999 -9999 -9999 -9999 -9999 -9999 -9999 -9999 -9999 -9999 -9999 -9999 -9999 -9999 -9999 -9999 -9999 -9999 -9999 -9999 -9999 -9999 -9999 -9999 -9999 -9999 -9999 -9999 -9999 -9999 -9999 -9999 -9999 -9999 -9999 -9999 -9999 -9999 -9999 -9999 -9999 -9999 -9999 -9999 -9999 -9999 -9999 -9999 -9999 -9999 -9999 -9999 -9999 -9999 -9999 -9999 -9999 -9999 -9999 -9999 -9999 -9999 -9999 -9999 -9999 -9999 -9999 -9999 -9999 -9999 -9999 -9999 6.93017E-1 6.79052E-1 6.82131E-1 6.79904E-1 6.71035E-1 6.8053E-1 6.56647E-1 6.47891E-1 6.33617E-1 6.43061E-1 6.40395E-1 6.39746E-1 6.33479E-1 6.1845E-1 5.74091E-1 6.04177E-1 6.38014E-1 6.12466E-1 5.78029E-1 4.25061E-1 1.89068E-1 1.56711E-1 -9999 -9999 -9999 -9999 -9999 -9999 -9999 -9999 -9999 -9999 -9999 -9999 -9999 -9999 -9999 -9999 -9999 -9999 -9999 -9999 -9999 -9999 -9999 -9999 -9999 -9999 -9999 -9999 -9999 -9999
-9999 7.28741E-1 6.68429E-1 6.08522E-1 5.59606E-1 5.73254E-1 6.55809E-1 7.20069E-1 7.06161E-1 7.02232E-1 6.8424E-1 6.77222E-1 6.71961E-1 6.67443E-1 6.31657E-1 6.56851E-1 7.08222E-1 6.47387E-1 6.54871E-1 6.48486E-1 6.45571E-1 6.53075E-1 6.8998E-1 6.67281E-1 6.75663E-1 6.86815E-1 6.98029E-1 -9999 -9999 -9999 -9999 -9999 -9999 -9999 -9999 -9999 -9999 -9999 -9999 -9999 -9999 -9999 -9999 -9999 -9999 -9999 -9999 -9999 -9999 -9999 -9999 -9999 -9999 -9999 -9999 -9999 -9999 -9999 -9999 -9999 -9999 -9999 -9999 -9999 -9999 -9999 -9999 -9999 -9999 -9999 -9999 -9999 -9999 -9999 -9999 -9999 -9999 -9999 -9999 -9999 -9999 -9999 -9999 -9999 -9999 -9999 -9999 -9999 -9999 -9999 -9999 -9999 -9999 -9999 -9999 -9999 -9999 -9999 -9999 -9999 -9999 -9999 -9999 -9999 -9999 -9999 -9999 -9999 -9999 -9999 -9999 -9999 -9999 -9999 -9999 -9999 -9999 -9999 6.87558E-1 6.68155E-1 6.75071E-1 6.68101E-1 6.67248E-1 6.71856E-1 6.76027E-1 6.80994E-1 6.6095E-1 6.34326E-1 6.21104E-1 6.26237E-1 6.11019E-1 6.45229E-1 6.3539E-1 6.45657E-1 6.4555E-1 6.35725E-1 6.26096E-1 5.9323E-1 4.07065E-1 -9999 -9999 -9999 -9999 -9999 -9999 -9999 -9999 -9999 -9999 -9999 -9999 -9999 -9999 -9999 -9999 -9999 -9999 -9999 -9999 -9999 -9999 -9999 -9999 -9999 -9999 -9999 -9999 -9999 -9999 -9999
-9999 -9999 7.00257E-1 6.52598E-1 5.53458E-1 5.74594E-1 6.31934E-1 6.90671E-1 7.13531E-1 7.1456E-1 6.90675E-1 6.62445E-1 6.75691E-1 6.66236E-1 6.6966E-1 6.4738E-1 6.92323E-1 6.35774E-1 6.03926E-1 6.20518E-1 5.95774E-1 6.09376E-1 6.13698E-1 6.60924E-1 6.97588E-1 7.07078E-1 6.98649E-1 -9999 -9999 -9999 -9999 -9999 -9999 -9999 -9999 -9999 -9999 -9999 -9999 -9999 -9999 -9999 -9999 -9999 -9999 -9999 -9999 -9999 -9999 -9999 -9999 -9999 -9999 -9999 -9999 -9999 -9999 -9999 -9999 -9999 -9999 -9999 -9999 -9999 -9999 -9999 -9999 -9999 -9999 -9999 -9999 -9999 -9999 -9999 -9999 -9999 -9999 -9999 -9999 -9999 -9999 -9999 -9999 -9999 -9999 -9999 -9999 -9999 -9999 -9999 -9999 -9999 -9999 -9999 -9999 -9999 -9999 -9999 -9999 -9999 -9999 -9999 -9999 -9999 -9999 -9999 -9999 -9999 -9999 -9999 -9999 -9999 -9999 -9999 -9999 -9999 -9999 -9999 -9999 6.84172E-1 6.7487E-1 6.73708E-1 6.74385E-1 6.85485E-1 6.94618E-1 6.74075E-1 6.65831E-1 6.43827E-1 6.55962E-1 6.30541E-1 6.37483E-1 6.19424E-1 6.22253E-1 6.47125E-1 6.32692E-1 6.27663E-1 6.45506E-1 6.02234E-1 5.70878E-1 4.38326E-1 2.77718E-1 2.03317E-1 -9999 -9999 -9999 -9999 1.14218E-1 1.14072E-1 -9999 -9999 -9999 -9999 -9999 -9999 -9999 -9999 -9999 -9999 -9999 -9999 -9999 -9999 -9999 -9999 -9999 -9999 -9999 -9999 -9999 -9999
-9999 -9999 7.1319E-1 6.62413E-1 6.16596E-1 5.39031E-1 5.14939E-1 5.4824E-1 6.05045E-1 6.71294E-1 6.87308E-1 6.28506E-1 5.96241E-1 5.66226E-1 5.95321E-1 6.26059E-1 6.6883E-1 6.48447E-1 5.59168E-1 5.65958E-1 6.19221E-1 6.51292E-1 6.13504E-1 6.55648E-1 6.8984E-1 6.90581E-1 6.90172E-1 6.83296E-1 6.84932E-1 6.69163E-1 -9999 -9999 -9999 -9999 -9999 -9999 -9999 -9999 -9999 -9999 -9999 -9999 -9999 -9999 -9999 -9999 -9999 -9999 -9999 -9999 -9999 -9999 -9999 -9999 -9999 -9999 -9999 -9999 -9999 -9999 -9999 -9999 -9999 -9999 -9999 -9999 -9999 -9999 -9999 -9999 -9999 -9999 -9999 -9999 -9999 -9999 -9999 -9999 -9999 -9999 -9999 -9999 -9999 -9999 -9999 -9999 -9999 -9999 -9999 -9999 -9999 -9999 -9999 -9999 -9999 -9999 -9999 -9999 -9999 -9999 -9999 -9999 -9999 -9999 -9999 -9999 -9999 -9999 -9999 -9999 -9999 -9999 -9999 -9999 -9999 -9999 -9999 -9999 -9999 -9999 6.97353E-1 6.83063E-1 6.83275E-1 6.79805E-1 6.48449E-1 6.16019E-1 6.41882E-1 6.54215E-1 6.49168E-1 6.55559E-1 6.55321E-1 6.42972E-1 6.40617E-1 6.40714E-1 6.41822E-1 6.54314E-1 6.76382E-1 6.28463E-1 5.88455E-1 5.07346E-1 4.28622E-1 3.98768E-1 2.67237E-1 1.71251E-1 2.10387E-1 1.70067E-1 1.83568E-1 1.29625E-1 1.08721E-1 -9999 -9999 -9999 -9999 -9999 -9999 -9999 -9999 -9999 -9999 -9999 -9999 -9999 -9999 -9999 -9999 -9999 -9999 -9999 -9999 -9999
-9999 -9999 7.27759E-1 6.66497E-1 6.46815E-1 6.07896E-1 5.28857E-1 4.82611E-1 4.69246E-1 5.097E-1 5.90115E-1 6.26058E-1 5.84451E-1 5.32729E-1 5.15434E-1 5.19209E-1 5.57768E-1 5.5034E-1 5.67145E-1 6.16591E-1 6.49099E-1 6.77544E-1 6.80569E-1 6.7405E-1 6.72571E-1 6.91148E-1 7.27003E-1 7.58446E-1 7.32709E-1 7.04824E-1 -9999 -9999 -9999 -9999 -9999 -9999 -9999 -9999 -9999 -9999 -9999 -9999 -9999 -9999 -9999 -9999 -9999 -9999 -9999 -9999 -9999 -9999 -9999 -9999 -9999 -9999 -9999 -9999 -9999 -9999 -9999 -9999 -9999 -9999 -9999 -9999 -9999 -9999 -9999 -9999 -9999 -9999 -9999 -9999 -9999 -9999 -9999 -9999 -9999 -9999 -9999 -9999 -9999 -9999 -9999 -9999 -9999 -9999 -9999 -9999 -9999 -9999 -9999 -9999 -9999 -9999 -9999 -9999 -9999 -9999 -9999 -9999 -9999 -9999 -9999 -9999 -9999 -9999 -9999 -9999 -9999 -9999 -9999 -9999 -9999 -9999 -9999 -9999 -9999 7.01974E-1 6.90349E-1 6.8353E-1 6.84645E-1 6.8702E-1 6.77861E-1 6.2152E-1 6.49318E-1 6.5242E-1 6.58978E-1 6.56005E-1 6.68432E-1 6.54632E-1 6.32588E-1 6.37425E-1 6.60349E-1 6.60983E-1 6.76023E-1 6.55456E-1 6.07888E-1 4.56823E-1 3.6492E-1 3.08556E-1 2.3049E-1 1.64595E-1 2.29796E-1 1.95312E-1 1.82589E-1 1.74981E-1 -9999 1.42986E-1 1.46837E-1 1.03483E-1 -9999 -9999 -9999 -9999 -9999 -9999 -9999 -9999 -9999 -9999 -9999 -9999 -9999 -9999 -9999 -9999 -9999 -9999
-9999 -9999 6.96676E-1 6.63839E-1 6.45043E-1 6.2063E-1 5.97716E-1 5.58887E-1 4.83555E-1 4.51756E-1 4.93007E-1 5.4201E-1 5.83378E-1 5.9508E-1 5.32046E-1 4.72176E-1 4.66093E-1 5.02178E-1 6.21064E-1 6.53823E-1 6.95569E-1 6.90579E-1 7.02821E-1 7.08654E-1 7.05965E-1 7.43564E-1 7.62947E-1 7.51647E-1 7.16619E-1 7.30006E-1 7.16193E-1 -9999 -9999 -9999 -9999 -9999 -9999 -9999 -9999 -9999 -9999 -9999 -9999 -9999 -9999 -9999 -9999 -9999 -9999 -9999 -9999 -9999 -9999 -9999 -9999 -9999 -9999 -9999 -9999 -9999 -9999 -9999 -9999 -9999 -9999 -9999 -9999 -9999 -9999 -9999 -9999 -9999 -9999 -9999 -9999 -9999 -9999 -9999 -9999 -9999 -9999 -9999 -9999 -9999 -9999 -9999 -9999 -9999 -9999 -9999 -9999 -9999 -9999 -9999 -9999 -9999 -9999 -9999 -9999 -9999 -9999 -9999 -9999 -9999 -9999 -9999 -9999 -9999 -9999 -9999 -9999 -9999 -9999 -9999 -9999 -9999 -9999 -9999 -9999 6.99013E-1 6.81582E-1 6.91016E-1 6.90294E-1 6.87346E-1 6.85581E-1 6.7374E-1 6.57364E-1 6.5385E-1 6.48078E-1 6.57781E-1 6.74915E-1 6.60051E-1 6.67828E-1 6.36324E-1 6.3335E-1 6.47486E-1 6.45622E-1 6.47748E-1 6.34747E-1 4.63262E-1 2.15646E-1 1.8057E-1 1.47892E-1 1.26207E-1 1.66579E-1 1.31039E-1 1.09649E-1 1.56251E-1 1.70936E-1 1.44214E-1 1.4024E-1 1.12411E-1 9.64505E-2 7.81889E-2 6.99392E-2 6.98342E-2 8.01963E-2 9.63437E-2 7.01942E-2 6.42144E-2 6.10185E-2 7.11565E-2 -9999 -9999 -9999 -9999 -9999 -9999 -9999 -9999
-9999 -9999 7.42161E-1 7.1003E-1 7.07149E-1 6.79082E-1 6.45321E-1 6.1275E-1 5.35264E-1 4.25157E-1 5.20233E-1 5.78427E-1 5.50928E-1 5.24047E-1 5.16796E-1 4.40675E-1 4.43139E-1 5.0911E-1 5.7108E-1 6.15627E-1 6.66851E-1 6.73144E-1 6.88189E-1 6.93514E-1 7.07601E-1 7.56684E-1 7.45966E-1 7.38177E-1 7.31767E-1 7.12012E-1 7.21947E-1 -9999 -9999 -9999 -9999 -9999 -9999 -9999 -9999 -9999 -9999 -9999 -9999 -9999 -9999 -9999 -9999 -9999 -9999 -9999 -9999 -9999 -9999 -9999 -9999 -9999 -9999 -9999 -9999 -9999 -9999 -9999 -9999 -9999 -9999 -9999 -9999 -9999 -9999 -9999 -9999 -9999 -9999 -9999 -9999 -9999 -9999 -9999 -9999 -9999 -9999 -9999 -9999 -9999 -9999 -9999 -9999 -9999 -9999 -9999 -9999 -9999 -9999 -9999 -9999 -9999 -9999 -9999 -9999 -9999 -9999 -9999 -9999 -9999 -9999 -9999 -9999 -9999 -9999 -9999 -9999 -9999 -9999 -9999 -9999 -9999 -9999 -9999 -9999 -9999 7.01196E-1 7.18502E-1 7.15653E-1 6.93135E-1 6.38784E-1 6.29819E-1 6.40775E-1 6.43666E-1 6.27453E-1 6.41551E-1 6.50238E-1 6.48807E-1 6.72514E-1 6.59036E-1 6.44235E-1 6.37165E-1 6.41005E-1 6.51692E-1 6.4176E-1 4.84209E-1 2.82268E-1 2.15538E-1 1.25977E-1 1.05252E-1 1.47653E-1 1.08492E-1 1.31894E-1 1.52059E-1 1.39212E-1 1.24873E-1 1.30076E-1 1.02509E-1 1.52509E-1 1.28526E-1 9.80892E-2 1.10157E-1 1.26669E-1 1.32025E-1 7.23617E-2 6.55103E-2 5.46642E-2 7.20651E-2 7.47016E-2 5.38385E-2 -9999 -9999 -9999 -9999 -9999 -9999
-9999 -9999 -9999 -9999 7.30758E-1 6.84016E-1 6.23504E-1 5.44284E-1 5.63552E-1 4.60809E-1 4.74023E-1 5.62686E-1 5.04244E-1 5.56087E-1 4.97443E-1 4.36365E-1 4.49788E-1 4.94258E-1 5.90168E-1 6.10732E-1 6.12475E-1 6.77839E-1 6.55759E-1 6.72009E-1 7.05575E-1 7.15731E-1 7.35653E-1 7.40438E-1 7.21709E-1 7.53481E-1 7.28326E-1 -9999 -9999 -9999 -9999 -9999 -9999 -9999 -9999 -9999 -9999 -9999 -9999 -9999 -9999 -9999 -9999 -9999 -9999 -9999 -9999 -9999 -9999 -9999 -9999 -9999 -9999 -9999 -9999 -9999 -9999 -9999 -9999 -9999 -9999 -9999 -9999 -9999 -9999 -9999 -9999 -9999 -9999 -9999 -9999 -9999 -9999 -9999 -9999 -9999 -9999 -9999 -9999 -9999 -9999 -9999 -9999 -9999 -9999 -9999 -9999 -9999 -9999 -9999 -9999 -9999 -9999 -9999 -9999 -9999 -9999 -9999 -9999 -9999 -9999 -9999 -9999 -9999 6.26118E-1 -9999 -9999 -9999 -9999 -9999 -9999 -9999 -9999 -9999 -9999 -9999 -9999 -9999 6.94299E-1 7.03829E-1 6.69445E-1 6.27173E-1 6.32068E-1 6.37136E-1 6.35917E-1 6.40275E-1 6.62279E-1 6.71633E-1 6.91017E-1 6.82795E-1 6.67143E-1 6.66612E-1 6.19962E-1 6.22826E-1 6.28701E-1 4.96263E-1 2.40753E-1 1.99226E-1 1.50288E-1 1.20675E-1 1.34089E-1 1.40709E-1 1.56196E-1 1.44347E-1 1.2233E-1 1.20137E-1 1.10554E-1 1.0055E-1 1.20916E-1 8.8643E-2 8.61073E-2 6.3691E-2 5.38046E-2 1.00236E-1 1.19702E-1 1.07219E-1 7.9151E-2 1.18361E-1 7.11058E-2 6.00888E-2 -9999 -9999 -9999 -9999 -9999 -9999
-9999 -9999 -9999 -9999 6.92182E-1 6.44437E-1 6.15708E-1 5.59097E-1 4.90822E-1 4.17265E-1 3.89128E-1 4.39079E-1 4.24081E-1 5.2782E-1 4.73725E-1 4.14484E-1 4.55402E-1 4.45772E-1 4.93679E-1 5.38525E-1 6.37495E-1 6.44078E-1 6.23725E-1 6.3413E-1 6.52857E-1 6.94744E-1 6.95998E-1 7.10052E-1 7.62629E-1 7.32446E-1 7.65639E-1 7.28334E-1 -9999 -9999 -9999 -9999 -9999 -9999 -9999 -9999 -9999 -9999 -9999 -9999 -9999 -9999 -9999 -9999 -9999 -9999 -9999 -9999 -9999 -9999 -9999 -9999 -9999 -9999 -9999 -9999 -9999 -9999 -9999 -9999 -9999 -9999 -9999 -9999 -9999 -9999 -9999 -9999 -9999 -9999 -9999 -9999 -9999 -9999 -9999 -9999 -9999 -9999 -9999 -9999 -9999 -9999 -9999 -9999 -9999 -9999 -9999 -9999 -9999 -9999 -9999 -9999 -9999 -9999 -9999 -9999 -9999 -9999 -9999 -9999 -9999 -9999 5.59014E-1 5.74633E-1 6.02245E-1 -9999 -9999 -9999 -9999 -9999 -9999 -9999 -9999 -9999 -9999 -9999 -9999 -9999 7.17183E-1 6.83589E-1 6.69301E-1 6.29367E-1 6.28902E-1 6.18146E-1 6.32911E-1 6.68438E-1 7.02946E-1 7.13781E-1 6.87378E-1 6.88289E-1 6.65104E-1 6.4103E-1 6.1942E-1 6.18896E-1 6.40949E-1 6.15038E-1 3.51338E-1 2.05923E-1 1.61254E-1 1.39586E-1 1.49773E-1 1.39184E-1 1.78921E-1 1.42397E-1 1.33025E-1 1.28889E-1 1.13216E-1 9.20573E-2 1.28584E-1 1.11863E-1 1.05463E-1 8.41298E-2 7.21506E-2 8.59349E-2 8.4511E-2 1.6031E-1 1.42394E-1 1.32538E-1 6.97702E-2 -9999 -9999 -9999 -9999 -9999 -9999 -9999
-9999 -9999 -9999 -9999 -9999 6.20819E-1 6.10242E-1 5.78298E-1 4.86355E-1 4.41432E-1 4.13979E-1 4.52261E-1 4.81484E-1 4.8359E-1 4.29621E-1 4.25312E-1 4.29656E-1 4.56044E-1 4.5299E-1 4.48432E-1 5.06128E-1 6.13759E-1 6.49831E-1 6.30298E-1 6.46395E-1 6.5755E-1 6.69949E-1 6.47061E-1 7.03886E-1 7.0314E-1 7.40302E-1 7.32737E-1 7.51625E-1 -9999 -9999 -9999 -9999 -9999 -9999 -9999 -9999 -9999 -9999 -9999 -9999 -9999 -9999 -9999 -9999 -9999 -9999 -9999 -9999 -9999 -9999 -9999 -9999 -9999 -9999 -9999 -9999 -9999 -9999 -9999 -9999 -9999 -9999 -9999 -9999 -9999 -9999 -9999 -9999 -9999 -9999 -9999 -9999 -9999 -9999 -9999 -9999 -9999 -9999 -9999 -9999 -9999 -9999 -9999 -9999 -9999 -9999 -9999 -9999 -9999 -9999 -9999 -9999 -9999 -9999 -9999 -9999 -9999 -9999 -9999 -9999 -9999 6.2444E-1 6.23786E-1 6.29129E-1 -9999 -9999 -9999 -9999 -9999 -9999 -9999 -9999 -9999 -9999 -9999 -9999 -9999 7.12371E-1 6.98831E-1 6.55114E-1 6.1448E-1 6.16729E-1 6.28889E-1 6.46047E-1 6.77306E-1 6.88736E-1 7.09117E-1 6.92639E-1 6.98285E-1 6.53042E-1 6.86924E-1 6.46672E-1 6.36727E-1 6.41723E-1 6.42214E-1 5.37529E-1 2.92678E-1 1.94439E-1 1.44404E-1 1.642E-1 1.43148E-1 1.6845E-1 1.6234E-1 1.70662E-1 1.37653E-1 1.15278E-1 1.01363E-1 1.00612E-1 1.10615E-1 9.66055E-2 7.83363E-2 6.63381E-2 6.52225E-2 8.55475E-2 6.27388E-2 1.2651E-1 1.34017E-1 9.30782E-2 5.65381E-2 -9999 -9999 -9999 -9999 -9999 -9999
-9999 -9999 -9999 -9999 -9999 -9999 -9999 -9999 5.50757E-1 4.67071E-1 4.28953E-1 4.21648E-1 4.15596E-1 4.64832E-1 4.20124E-1 4.71707E-1 4.63742E-1 4.74477E-1 4.84166E-1 4.81233E-1 4.84411E-1 4.98646E-1 5.99796E-1 6.59953E-1 6.47341E-1 6.37629E-1 6.318E-1 6.08387E-1 5.5408E-1 5.94893E-1 6.47266E-1 6.94415E-1 7.36133E-1 -9999 -9999 -9999 -9999 -9999 -9999 -9999 -9999 -9999 -9999 -9999 -9999 -9999 -9999 -9999 -9999 -9999 -9999 -9999 -9999 -9999 -9999 -9999 -9999 -9999 -9999 -9999 -9999 -9999 -9999 -9999 -9999 -9999 -9999 -9999 -9999 -9999 -9999 -9999 -9999 -9999 -9999 -9999 -9999 -9999 -9999 -9999 -9999 -9999 -9999 -9999 -9999 -9999 -9999 -9999 -9999 -9999 -9999 -9999 -9999 -9999 -9999 -9999 -9999 -9999 -9999 -9999 -9999 -9999 -9999 -9999 -9999 6.7151E-1 6.64509E-1 6.76642E-1 6.78243E-1 6.65861E-1 -9999 -9999 -9999 -9999 -9999 -9999 -9999 -9999 -9999 -9999 -9999 -9999 7.25914E-1 6.99513E-1 6.6483E-1 6.5481E-1 6.50819E-1 6.54918E-1 6.48189E-1 6.6521E-1 6.76154E-1 7.00027E-1 7.2864E-1 7.01504E-1 6.45737E-1 6.64058E-1 6.81434E-1 6.59084E-1 6.58737E-1 6.5634E-1 6.10792E-1 4.09085E-1 2.46718E-1 1.62998E-1 1.4546E-1 1.56102E-1 1.89204E-1 1.65384E-1 1.83336E-1 1.61012E-1 1.21062E-1 9.67508E-2 1.20266E-1 1.29477E-1 1.20477E-1 8.80245E-2 7.56063E-2 6.25868E-2 5.83244E-2 6.07441E-2 9.3052E-2 1.32845E-1 8.03563E-2 5.51259E-2 4.11438E-2 -9999 -9999 -9999 -9999 -9999
-9999 -9999 -9999 -9999 -9999 -9999 -9999 -9999 -9999 -9999 4.33406E-1 4.47353E-1 4.12083E-1 4.22685E-1 4.52114E-1 4.26265E-1 4.70932E-1 5.01143E-1 5.14302E-1 5.15289E-1 5.13993E-1 4.67932E-1 4.96544E-1 5.577E-1 6.42988E-1 6.57245E-1 6.23362E-1 5.77624E-1 5.51705E-1 5.45234E-1 5.82986E-1 6.65577E-1 6.89023E-1 7.53267E-1 -9999 -9999 -9999 -9999 -9999 -9999 -9999 -9999 -9999 -9999 -9999 -9999 -9999 -9999 -9999 -9999 -9999 -9999 -9999 -9999 -9999 -9999 -9999 -9999 -9999 -9999 -9999 -9999 -9999 -9999 -9999 -9999 -9999 -9999 -9999 -9999 -9999 -9999 -9999 -9999 -9999 -9999 -9999 -9999 -9999 -9999 -9999 -9999 -9999 -9999 -9999 -9999 -9999 -9999 -9999 -9999 -9999 -9999 -9999 -9999 -9999 -9999 -9999 -9999 -9999 -9999 -9999 -9999 -9999 -9999 6.22882E-1 6.735E-1 6.94426E-1 6.74268E-1 6.77129E-1 -9999 -9999 -9999 -9999 -9999 -9999 -9999 -9999 -9999 7.26344E-1 -9999 7.39531E-1 7.29128E-1 7.24807E-1 7.20598E-1 7.09051E-1 6.73563E-1 6.68589E-1 6.77426E-1 6.9165E-1 6.88506E-1 6.84259E-1 7.04881E-1 7.30044E-1 7.12745E-1 6.81826E-1 6.84452E-1 6.8015E-1 6.76036E-1 6.82771E-1 6.71475E-1 6.66349E-1 4.86337E-1 2.94273E-1 1.89986E-1 1.74469E-1 1.69262E-1 2.15862E-1 1.90352E-1 1.79426E-1 1.45453E-1 1.45837E-1 1.00635E-1 1.20648E-1 1.42001E-1 1.22016E-1 1.02092E-1 1.01103E-1 7.78459E-2 6.64094E-2 5.59662E-2 5.54809E-2 9.59448E-2 5.2808E-2 4.4867E-2 3.57488E-2 3.00972E-2 -9999 -9999 -9999 -9999
-9999 -9999 -9999 -9999 -9999 -9999 -9999 -9999 4.5358E-1 4.47637E-1 4.45512E-1 4.50508E-1 4.79777E-1 4.20767E-1 4.80075E-1 4.91605E-1 4.15902E-1 4.34709E-1 4.89359E-1 5.27817E-1 5.24622E-1 5.08683E-1 4.78688E-1 4.54999E-1 5.10786E-1 5.73028E-1 6.20799E-1 5.63914E-1 5.17224E-1 5.72044E-1 6.2199E-1 6.75534E-1 7.03881E-1 6.89928E-1 -9999 -9999 -9999 -9999 -9999 -9999 -9999 -9999 -9999 -9999 -9999 -9999 -9999 -9999 -9999 -9999 -9999 -9999 -9999 -9999 -9999 -9999 -9999 -9999 -9999 -9999 -9999 -9999 -9999 -9999 -9999 -9999 -9999 -9999 -9999 -9999 -9999 -9999 -9999 -9999 -9999 -9999 -9999 -9999 -9999 -9999 -9999 -9999 -9999 -9999 -9999 -9999 -9999 -9999 -9999 -9999 -9999 -9999 -9999 -9999 -9999 -9999 -9999 -9999 -9999 -9999 -9999 -9999 -9999 6.01457E-1 6.29109E-1 6.68759E-1 6.8758E-1 7.02595E-1 7.05943E-1 -9999 -9999 -9999 -9999 -9999 -9999 -9999 -9999 7.08767E-1 7.01906E-1 7.08077E-1 7.1901E-1 7.26386E-1 7.37727E-1 7.3205E-1 7.23167E-1 6.91117E-1 6.67018E-1 6.82864E-1 6.8835E-1 6.78794E-1 6.78545E-1 6.93927E-1 7.0961E-1 7.04889E-1 6.99123E-1 7.14227E-1 7.32471E-1 7.33766E-1 7.09229E-1 6.71538E-1 6.74122E-1 5.81681E-1 4.17625E-1 2.32846E-1 1.80603E-1 1.79736E-1 2.2949E-1 2.35478E-1 1.85078E-1 1.43813E-1 1.22709E-1 1.05114E-1 1.1556E-1 1.00782E-1 1.02634E-1 9.20396E-2 7.29557E-2 6.28249E-2 5.23598E-2 5.48214E-2 8.89747E-2 1.06642E-1 1.00069E-1 8.80184E-2 4.89397E-2 5.55049E-2 -9999 -9999 -9999 -9999
-9999 -9999 -9999 -9999 -9999 -9999 -9999 4.54649E-1 4.30813E-1 4.43738E-1 4.34551E-1 4.20968E-1 4.38025E-1 4.45013E-1 4.20008E-1 4.10404E-1 3.98786E-1 4.62877E-1 4.45796E-1 4.79721E-1 5.22236E-1 5.25966E-1 4.92492E-1 4.94513E-1 4.71538E-1 4.7368E-1 5.18851E-1 5.10691E-1 4.73225E-1 5.74288E-1 6.32793E-1 6.75283E-1 7.12961E-1 7.11051E-1 -9999 -9999 -9999 -9999 -9999 -9999 -9999 -9999 -9999 -9999 -9999 -9999 -9999 -9999 -9999 -9999 -9999 -9999 -9999 -9999 -9999 -9999 -9999 -9999 -9999 -9999 -9999 -9999 -9999 -9999 -9999 -9999 -9999 -9999 -9999 -9999 -9999 -9999 -9999 -9999 -9999 -9999 -9999 -9999 -9999 -9999 -9999 -9999 -9999 -9999 -9999 -9999 -9999 -9999 -9999 -9999 -9999 -9999 -9999 -9999 -9999 -9999 -9999 -9999 -9999 -9999 -9999 -9999 -9999 5.45459E-1 5.57382E-1 6.20322E-1 6.77595E-1 6.8815E-1 7.02963E-1 -9999 -9999 -9999 -9999 -9999 -9999 -9999 -9999 6.88887E-1 6.28378E-1 6.36569E-1 6.87786E-1 7.34191E-1 7.38256E-1 7.36491E-1 7.314E-1 7.1698E-1 6.97368E-1 7.03874E-1 6.68383E-1 6.51026E-1 6.80177E-1 6.92947E-1 7.04268E-1 7.28067E-1 7.22566E-1 7.23456E-1 7.30383E-1 7.06964E-1 6.75115E-1 6.72158E-1 6.7884E-1 6.25629E-1 4.64335E-1 2.61763E-1 1.85899E-1 2.02912E-1 2.70384E-1 2.50135E-1 1.8976E-1 1.45697E-1 1.33425E-1 1.27949E-1 1.023E-1 7.96188E-2 1.24558E-1 1.5276E-1 1.4406E-1 9.47627E-2 1.12683E-1 9.70663E-2 6.06284E-2 4.33705E-2 6.74827E-2 8.55119E-2 9.44738E-2 8.38606E-2 4.72228E-2 3.08409E-2 6.61829E-2 -9999
-9999 -9999 -9999 -9999 -9999 -9999 4.7368E-1 4.57302E-1 4.64578E-1 4.94504E-1 4.50147E-1 4.11264E-1 4.35595E-1 4.60545E-1 4.55869E-1 4.47558E-1 4.34219E-1 4.08777E-1 4.37064E-1 4.61141E-1 4.69489E-1 4.99772E-1 5.19917E-1 5.25895E-1 5.0889E-1 5.00889E-1 4.75358E-1 4.73987E-1 4.59821E-1 4.70224E-1 5.10744E-1 5.9713E-1 6.79921E-1 7.22292E-1 7.17372E-1 -9999 -9999 -9999 -9999 -9999 -9999 -9999 -9999 -9999 -9999 -9999 -9999 -9999 -9999 -9999 -9999 -9999 -9999 -9999 -9999 -9999 -9999 -9999 -9999 -9999 -9999 -9999 -9999 -9999 -9999 -9999 -9999 -9999 -9999 -9999 -9999 -9999 -9999 -9999 -9999 -9999 -9999 -9999 -9999 -9999 -9999 -9999 -9999 -9999 -9999 -9999 -9999 -9999 -9999 -9999 -9999 -9999 -9999 -9999 -9999 -9999 -9999 -9999 -9999 -9999 -9999 -9999 -9999 -9999 -9999 5.45419E-1 6.02759E-1 -9999 -9999 -9999 -9999 -9999 -9999 -9999 7.128E-1 -9999 -9999 6.64047E-1 6.06955E-1 5.90147E-1 6.40657E-1 7.15686E-1 7.40887E-1 7.36295E-1 7.31675E-1 7.29106E-1 7.26861E-1 7.11771E-1 6.66868E-1 6.63029E-1 6.67609E-1 6.99246E-1 7.49115E-1 7.42245E-1 7.13997E-1 6.93181E-1 7.05013E-1 6.77673E-1 6.63205E-1 6.55269E-1 6.44544E-1 6.78387E-1 5.62404E-1 3.63542E-1 2.67714E-1 2.30082E-1 2.33015E-1 2.40162E-1 2.01639E-1 1.61383E-1 1.50337E-1 1.27752E-1 1.11766E-1 9.04994E-2 8.87068E-2 8.4656E-2 7.08619E-2 1.23829E-1 1.17489E-1 6.98641E-2 4.47176E-2 3.53388E-2 3.24654E-2 6.43356E-2 7.24884E-2 5.40987E-2 7.48458E-2 -9999 -9999 -9999
-9999 -9999 -9999 -9999 -9999 -9999 4.52362E-1 4.69326E-1 4.6039E-1 4.29988E-1 4.59429E-1 4.74949E-1 4.56802E-1 4.54499E-1 4.7407E-1 4.96467E-1 4.85101E-1 4.44176E-1 4.27022E-1 4.28401E-1 4.60927E-1 4.6248E-1 4.82032E-1 5.02974E-1 5.2304E-1 5.09434E-1 5.09112E-1 4.68421E-1 4.69408E-1 4.61542E-1 5.55867E-1 6.27786E-1 6.63588E-1 6.9808E-1 6.64597E-1 -9999 -9999 -9999 -9999 -9999 -9999 -9999 -9999 -9999 -9999 -9999 -9999 -9999 -9999 -9999 -9999 -9999 -9999 -9999 -9999 -9999 -9999 -9999 -9999 -9999 -9999 -9999 -9999 -9999 -9999 -9999 -9999 -9999 -9999 -9999 -9999 -9999 -9999 -9999 -9999 -9999 -9999 -9999 -9999 -9999 -9999 -9999 -9999 -9999 -9999 -9999 -9999 -9999 -9999 -9999 -9999 2.70338E-1 2.75853E-1 3.09107E-1 4.07619E-1 4.70246E-1 -9999 -9999 -9999 -9999 -9999 -9999 -9999 -9999 -9999 5.94621E-1 -9999 -9999 -9999 -9999 -9999 -9999 -9999 -9999 7.12531E-1 7.09E-1 -9999 6.66988E-1 6.03287E-1 5.8457E-1 5.93207E-1 6.61076E-1 7.26036E-1 7.42593E-1 7.36017E-1 7.39289E-1 7.37148E-1 7.05714E-1 6.8661E-1 6.72295E-1 6.52333E-1 6.77127E-1 7.18379E-1 7.09501E-1 6.74479E-1 6.78217E-1 6.74543E-1 6.57918E-1 6.58073E-1 6.39382E-1 6.2993E-1 6.83832E-1 6.10304E-1 4.3149E-1 3.86551E-1 3.06142E-1 2.72163E-1 2.35555E-1 2.16037E-1 1.75061E-1 1.6036E-1 1.59446E-1 1.14378E-1 9.12535E-2 6.86622E-2 6.36338E-2 5.34465E-2 9.88377E-2 7.10191E-2 6.46936E-2 5.47749E-2 3.51272E-2 4.26211E-2 4.62847E-2 6.03515E-2 8.68944E-2 8.12176E-2 -9999 -9999 -9999
-9999 -9999 -9999 -9999 5.14593E-1 5.12533E-1 4.46624E-1 4.71305E-1 4.70912E-1 4.56041E-1 4.44507E-1 4.26855E-1 4.31225E-1 4.41607E-1 4.49443E-1 4.55274E-1 4.71748E-1 4.90446E-1 4.9155E-1 4.55583E-1 4.31625E-1 4.31434E-1 5.21393E-1 5.14005E-1 5.11232E-1 5.07332E-1 5.04012E-1 4.79434E-1 4.64017E-1 4.53167E-1 5.18419E-1 5.91478E-1 6.21009E-1 6.8436E-1 6.77785E-1 6.89577E-1 -9999 -9999 -9999 -9999 -9999 -9999 -9999 -9999 -9999 -9999 -9999 -9999 -9999 -9999 -9999 -9999 -9999 -9999 -9999 -9999 -9999 -9999 -9999 -9999 -9999 -9999 -9999 -9999 -9999 -9999 -9999 -9999 -9999 -9999 -9999 -9999 -9999 -9999 -9999 -9999 -9999 -9999 -9999 -9999 -9999 -9999 -9999 -9999 -9999 -9999 -9999 -9999 -9999 -9999 3.21026E-1 2.78047E-1 2.39131E-1 2.70201E-1 3.86272E-1 4.45056E-1 -9999 4.57789E-1 5.16199E-1 5.62803E-1 -9999 -9999 -9999 -9999 6.85019E-1 6.79654E-1 6.71929E-1 6.54198E-1 -9999 -9999 -9999 6.85072E-1 6.88008E-1 7.01892E-1 7.05851E-1 6.95689E-1 6.84036E-1 6.51977E-1 6.28364E-1 6.01489E-1 5.96456E-1 6.42499E-1 7.02494E-1 7.50062E-1 7.59515E-1 7.44111E-1 7.34095E-1 7.07355E-1 6.98499E-1 6.69273E-1 6.60168E-1 6.84339E-1 7.15114E-1 6.82546E-1 6.51974E-1 6.70336E-1 6.64607E-1 6.44869E-1 6.39637E-1 6.29438E-1 6.2725E-1 6.84831E-1 5.96986E-1 4.93201E-1 4.08614E-1 3.89218E-1 3.23303E-1 2.26775E-1 2.09229E-1 1.82507E-1 1.85592E-1 1.60119E-1 1.20243E-1 9.33978E-2 8.15285E-2 6.90043E-2 5.65771E-2 7.56537E-2 4.43178E-2 4.55976E-2 5.41685E-2 4.29964E-2 3.01773E-2 3.9136E-2 7.46954E-2 8.53981E-2 8.14921E-2 5.60911E-2 -9999 -9999
-9999 -9999 -9999 4.90739E-1 4.86778E-1 4.56081E-1 4.37705E-1 4.56637E-1 4.5606E-1 4.54933E-1 4.55509E-1 4.34128E-1 4.21821E-1 4.29737E-1 4.36868E-1 4.59336E-1 4.56359E-1 4.55677E-1 4.61117E-1 4.63922E-1 4.80648E-1 4.23195E-1 5.0389E-1 5.06152E-1 5.32818E-1 5.85531E-1 5.3465E-1 4.75283E-1 4.80856E-1 4.67622E-1 4.74204E-1 5.02887E-1 5.62458E-1 6.72256E-1 6.60773E-1 6.41316E-1 -9999 -9999 -9999 -9999 -9999 -9999 -9999 -9999 -9999 -9999 -9999 -9999 -9999 -9999 -9999 -9999 -9999 -9999 -9999 -9999 -9999 -9999 -9999 -9999 -9999 -9999 -9999 -9999 -9999 -9999 -9999 -9999 -9999 -9999 -9999 -9999 -9999 -9999 -9999 -9999 -9999 -9999 -9999 -9999 -9999 -9999 -9999 -9999 -9999 -9999 -9999 -9999 -9999 -9999 -9999 3.12743E-1 2.49386E-1 2.71699E-1 4.05304E-1 4.23336E-1 4.38598E-1 4.39336E-1 4.48108E-1 5.0251E-1 4.9681E-1 -9999 -9999 6.52692E-1 6.90292E-1 6.65002E-1 6.50997E-1 6.09711E-1 -9999 -9999 6.86118E-1 6.95781E-1 6.99272E-1 7.1628E-1 6.96183E-1 6.90386E-1 6.81308E-1 6.74634E-1 6.34092E-1 6.06079E-1 6.24204E-1 6.47023E-1 6.79078E-1 7.26832E-1 7.29747E-1 7.13582E-1 7.243E-1 7.26364E-1 7.41782E-1 7.08056E-1 6.80504E-1 6.93433E-1 6.91761E-1 6.7054E-1 6.57475E-1 6.70643E-1 6.57864E-1 6.41504E-1 6.21935E-1 6.4158E-1 6.57431E-1 7.09768E-1 6.74293E-1 5.89932E-1 4.66377E-1 4.00533E-1 3.11616E-1 2.39279E-1 2.11237E-1 1.75732E-1 1.76916E-1 1.51149E-1 1.22903E-1 9.10634E-2 8.89795E-2 7.68943E-2 4.91043E-2 4.75942E-2 5.07265E-2 4.17786E-2 3.85163E-2 3.9868E-2 4.2092E-2 3.73587E-2 7.46394E-2 7.07292E-2 7.27137E-2 5.05002E-2 -9999 -9999
-9999 -9999 -9999 3.75836E-1 4.80343E-1 4.59379E-1 4.4505E-1 4.46522E-1 4.35934E-1 4.17531E-1 4.44574E-1 4.57435E-1 4.50518E-1 4.3724E-1 4.44507E-1 4.59876E-1 4.55528E-1 4.6198E-1 4.39339E-1 4.36412E-1 4.66381E-1 4.51248E-1 4.14078E-1 4.50671E-1 4.37543E-1 4.66865E-1 5.10821E-1 4.89773E-1 4.68166E-1 4.51095E-1 4.7607E-1 4.51331E-1 5.17192E-1 6.04231E-1 6.24969E-1 5.10143E-1 5.7092E-1 6.47113E-1 6.13805E-1 -9999 -9999 -9999 -9999 -9999 -9999 -9999 -9999 -9999 -9999 -9999 -9999 -9999 -9999 -9999 -9999 -9999 -9999 -9999 -9999 -9999 -9999 -9999 -9999 -9999 -9999 -9999 -9999 -9999 -9999 -9999 -9999 -9999 -9999 -9999 -9999 -9999 -9999 -9999 -9999 -9999 -9999 -9999 -9999 -9999 -9999 -9999 -9999 -9999 -9999 -9999 -9999 -9999 2.57592E-1 3.42774E-1 3.70899E-1 4.05145E-1 4.16404E-1 4.01712E-1 4.23527E-1 5.11054E-1 5.33027E-1 4.97182E-1 5.04148E-1 5.3696E-1 5.39489E-1 5.65922E-1 5.70839E-1 5.41983E-1 -9999 6.44004E-1 6.82176E-1 7.12822E-1 7.1887E-1 7.05553E-1 6.99958E-1 6.84547E-1 6.82307E-1 6.65787E-1 6.59123E-1 6.35322E-1 6.52103E-1 6.30327E-1 6.4811E-1 6.72135E-1 6.78418E-1 6.98935E-1 7.14745E-1 7.21244E-1 7.05349E-1 6.85295E-1 6.3948E-1 6.6312E-1 6.81714E-1 6.63441E-1 6.68193E-1 6.84269E-1 6.7994E-1 6.57227E-1 6.36294E-1 6.52653E-1 6.65896E-1 6.85448E-1 6.77417E-1 6.2194E-1 5.26825E-1 4.04216E-1 3.32838E-1 2.71051E-1 2.20756E-1 2.21971E-1 1.77145E-1 1.59519E-1 1.13757E-1 9.29261E-2 1.03934E-1 7.5296E-2 5.25862E-2 4.50276E-2 5.29847E-2 3.90891E-2 3.05127E-2 3.31536E-2 5.0876E-2 5.31224E-2 5.73489E-2 4.82045E-2 5.0154E-2 4.1934E-2 4.03338E-2 -9999
-9999 -9999 -9999 -9999 4.61717E-1 5.16132E-1 4.71295E-1 4.6593E-1 5.09055E-1 4.71032E-1 4.62193E-1 4.32949E-1 4.35237E-1 4.35671E-1 4.62926E-1 4.68014E-1 4.48476E-1 4.45433E-1 4.34505E-1 4.25212E-1 4.48575E-1 4.33636E-1 4.47357E-1 4.35166E-1 4.22198E-1 4.92054E-1 4.31252E-1 5.0385E-1 4.74812E-1 4.048E-1 4.23073E-1 4.28599E-1 4.39923E-1 5.29653E-1 5.5157E-1 5.0713E-1 4.71018E-1 5.59194E-1 5.50294E-1 6.36719E-1 6.22723E-1 6.10738E-1 -9999 -9999 -9999 -9999 -9999 -9999 -9999 -9999 -9999 -9999 -9999 -9999 -9999 -9999 -9999 -9999 -9999 -9999 -9999 -9999 -9999 -9999 -9999 -9999 -9999 -9999 -9999 -9999 -9999 -9999 -9999 -9999 -9999 -9999 -9999 -9999 -9999 -9999 -9999 -9999 -9999 -9999 -9999 -9999 -9999 -9999 -9999 -9999 -9999 2.99531E-1 3.16521E-1 3.77555E-1 4.01437E-1 4.45925E-1 4.28188E-1 4.02886E-1 4.41014E-1 4.86009E-1 5.44361E-1 5.39336E-1 5.30316E-1 5.16736E-1 4.60669E-1 4.76699E-1 4.69917E-1 5.03396E-1 5.59431E-1 5.74678E-1 6.57052E-1 6.99371E-1 7.06781E-1 6.91821E-1 6.86297E-1 6.93907E-1 6.91501E-1 6.7712E-1 6.86108E-1 6.77099E-1 6.43348E-1 6.1077E-1 6.08982E-1 6.54795E-1 6.68246E-1 6.97074E-1 7.07214E-1 6.93833E-1 6.57792E-1 6.35026E-1 6.04021E-1 6.06533E-1 6.3762E-1 6.79119E-1 6.99555E-1 7.15829E-1 7.34149E-1 7.18447E-1 6.62496E-1 6.63644E-1 6.43614E-1 6.12676E-1 6.01876E-1 5.71179E-1 5.00283E-1 3.71393E-1 3.03781E-1 2.88008E-1 2.65692E-1 2.46881E-1 2.22233E-1 1.59041E-1 1.39052E-1 1.40627E-1 1.52254E-1 1.0298E-1 6.71043E-2 5.69699E-2 5.145E-2 3.83639E-2 3.1024E-2 3.75582E-2 4.81333E-2 4.94383E-2 5.03738E-2 4.71151E-2 2.51656E-2 3.28347E-2 -9999 -9999
-9999 -9999 -9999 -9999 5.66881E-1 5.34268E-1 5.23107E-1 5.13645E-1 5.28105E-1 5.26323E-1 4.58904E-1 4.30007E-1 4.22111E-1 4.38621E-1 4.47248E-1 4.62228E-1 4.5999E-1 4.55119E-1 4.4454E-1 4.37404E-1 4.50212E-1 4.44463E-1 4.38911E-1 4.27361E-1 4.2247E-1 4.01372E-1 4.7287E-1 4.15688E-1 4.07491E-1 4.03158E-1 4.1903E-1 4.37528E-1 4.19302E-1 4.71589E-1 5.59651E-1 5.01669E-1 5.06826E-1 4.56159E-1 5.36055E-1 6.27541E-1 5.5677E-1 5.6035E-1 5.92993E-1 5.86359E-1 5.80762E-1 -9999 -9999 -9999 -9999 -9999 -9999 -9999 -9999 -9999 -9999 -9999 -9999 -9999 -9999 -9999 -9999 -9999 -9999 -9999 -9999 -9999 -9999 -9999 -9999 -9999 -9999 -9999 -9999 -9999 -9999 -9999 -9999 -9999 -9999 -9999 -9999 -9999 -9999 -9999 -9999 -9999 -9999 -9999 -9999 -9999 -9999 -9999 3.88635E-1 4.23418E-1 4.39694E-1 4.59851E-1 4.48878E-1 4.19402E-1 4.69448E-1 5.11774E-1 5.65689E-1 5.4937E-1 5.69639E-1 5.43981E-1 5.11863E-1 4.92417E-1 4.77205E-1 4.84008E-1 4.72702E-1 5.05686E-1 5.76889E-1 6.31511E-1 6.79758E-1 6.59516E-1 6.84088E-1 6.9136E-1 7.00026E-1 6.89043E-1 6.90377E-1 6.89121E-1 6.51204E-1 6.3879E-1 6.12919E-1 6.27546E-1 6.61266E-1 6.97315E-1 7.06638E-1 6.76844E-1 6.35268E-1 6.23746E-1 6.26856E-1 6.04337E-1 5.4526E-1 6.27515E-1 6.7962E-1 7.02157E-1 7.38876E-1 7.25286E-1 6.83751E-1 6.70756E-1 6.55651E-1 6.15663E-1 6.00354E-1 5.59992E-1 4.72087E-1 3.63687E-1 2.75162E-1 2.47561E-1 2.20019E-1 2.14586E-1 1.67278E-1 1.63956E-1 1.75874E-1 2.05945E-1 1.68104E-1 1.28311E-1 9.70515E-2 8.03848E-2 6.41467E-2 -9999 -9999 3.04608E-2 3.30722E-2 3.00571E-2 5.71032E-2 5.48106E-2 2.22493E-2 1.94893E-2 3.40006E-2 3.59102E-2
-9999 -9999 -9999 -9999 4.51678E-1 5.20227E-1 5.50913E-1 6.18495E-1 5.34488E-1 5.62059E-1 5.03729E-1 4.40568E-1 4.67077E-1 4.46391E-1 4.58588E-1 4.66792E-1 4.4959E-1 4.40372E-1 4.41889E-1 4.58563E-1 4.59859E-1 4.44239E-1 4.4081E-1 4.38413E-1 4.85625E-1 4.17469E-1 4.33442E-1 4.12467E-1 3.96458E-1 4.08334E-1 4.11712E-1 4.26839E-1 4.04937E-1 4.26292E-1 4.68926E-1 5.46706E-1 5.24777E-1 4.89966E-1 4.6529E-1 5.6195E-1 5.25739E-1 5.19632E-1 5.67093E-1 5.79277E-1 5.3452E-1 -9999 -9999 -9999 -9999 -9999 -9999 -9999 -9999 -9999 -9999 -9999 -9999 -9999 -9999 -9999 5.93666E-1 6.09286E-1 -9999 -9999 -9999 -9999 -9999 -9999 -9999 -9999 -9999 -9999 -9999 -9999 -9999 -9999 -9999 -9999 -9999 -9999 -9999 -9999 -9999 -9999 -9999 -9999 -9999 -9999 -9999 -9999 -9999 -9999 4.83203E-1 4.74131E-1 4.5834E-1 4.28779E-1 4.60782E-1 4.62195E-1 4.81871E-1 4.93927E-1 5.38661E-1 5.56186E-1 5.81001E-1 5.80008E-1 5.85652E-1 5.57366E-1 5.28903E-1 5.18117E-1 4.94957E-1 4.80061E-1 4.90087E-1 5.21095E-1 6.3197E-1 6.45767E-1 6.77597E-1 6.9484E-1 6.94133E-1 6.9039E-1 7.01606E-1 6.88682E-1 6.67761E-1 6.31772E-1 6.01882E-1 6.3462E-1 6.64396E-1 7.02194E-1 6.78146E-1 6.53439E-1 6.19811E-1 6.21293E-1 6.31693E-1 5.88082E-1 4.97746E-1 5.32471E-1 6.20302E-1 6.54696E-1 6.91146E-1 7.13086E-1 6.86645E-1 6.84858E-1 6.66832E-1 6.54325E-1 6.20419E-1 5.64061E-1 4.72194E-1 3.67193E-1 2.66953E-1 2.42451E-1 1.95866E-1 1.736E-1 1.27558E-1 1.42056E-1 1.7708E-1 1.87741E-1 1.30618E-1 1.42888E-1 1.30109E-1 1.14843E-1 6.97666E-2 -9999 -9999 -9999 -9999 3.53451E-2 4.52144E-2 5.76788E-2 2.66898E-2 1.78049E-2 2.77509E-2 -9999
3.23922E-1 3.15023E-1 3.25376E-1 2.89745E-1 2.86702E-1 3.84603E-1 5.23563E-1 6.42039E-1 6.07245E-1 5.88941E-1 5.60598E-1 5.05185E-1 4.74899E-1 4.66258E-1 4.92469E-1 4.80423E-1 4.34521E-1 4.24389E-1 4.27793E-1 4.27927E-1 4.1746E-1 3.99875E-1 4.29517E-1 4.62397E-1 4.90073E-1 4.61522E-1 4.4281E-1 4.34309E-1 4.18309E-1 4.16734E-1 4.43302E-1 4.09402E-1 4.01535E-1 4.09204E-1 4.14133E-1 4.64695E-1 4.93057E-1 4.43505E-1 4.61083E-1 4.75122E-1 5.03702E-1 4.93992E-1 5.28539E-1 5.52404E-1 5.49088E-1 5.85779E-1 -9999 -9999 -9999 -9999 -9999 -9999 -9999 -9999 -9999 -9999 -9999 -9999 5.79664E-1 5.59389E-1 5.83341E-1 5.94239E-1 5.86204E-1 -9999 -9999 -9999 -9999 -9999 -9999 -9999 -9999 -9999 -9999 -9999 -9999 -9999 -9999 -9999 -9999 -9999 -9999 -9999 -9999 -9999 -9999 -9999 -9999 -9999 -9999 -9999 -9999 4.10135E-1 4.3904E-1 4.36932E-1 4.08544E-1 3.6724E-1 3.80186E-1 3.87047E-1 4.32369E-1 4.56608E-1 5.32645E-1 5.46265E-1 5.81664E-1 6.12954E-1 6.16636E-1 5.98627E-1 6.10392E-1 6.05387E-1 5.59996E-1 5.24928E-1 5.15547E-1 5.33486E-1 5.95973E-1 6.2485E-1 6.68346E-1 7.01159E-1 7.04478E-1 6.98938E-1 6.90849E-1 6.88923E-1 6.58118E-1 6.30173E-1 6.25564E-1 6.45727E-1 6.497E-1 6.75227E-1 6.79522E-1 6.67461E-1 6.45688E-1 6.44251E-1 6.40442E-1 6.29454E-1 5.92164E-1 6.01679E-1 6.26814E-1 6.01177E-1 6.46133E-1 6.64388E-1 6.50253E-1 6.41484E-1 6.28481E-1 5.94801E-1 5.73653E-1 5.09461E-1 4.6525E-1 3.98579E-1 3.16159E-1 2.57654E-1 1.92309E-1 1.18328E-1 1.0216E-1 1.12589E-1 1.37444E-1 1.40951E-1 1.19032E-1 1.25088E-1 1.48582E-1 1.21219E-1 9.84919E-2 -9999 -9999 -9999 -9999 -9999 2.95701E-2 3.57257E-2 1.81508E-2 -9999 -9999 -9999
3.33129E-1 3.25956E-1 3.06283E-1 3.39181E-1 2.51778E-1 3.16067E-1 4.46569E-1 4.89052E-1 4.83212E-1 6.17477E-1 5.28048E-1 4.80704E-1 5.17566E-1 4.91385E-1 5.20001E-1 4.98536E-1 4.29551E-1 4.53391E-1 4.41482E-1 4.00759E-1 4.44401E-1 3.91257E-1 4.14029E-1 4.42047E-1 4.50686E-1 4.80638E-1 4.67481E-1 4.5625E-1 4.38091E-1 4.2807E-1 4.41778E-1 4.24355E-1 4.10344E-1 3.96021E-1 4.30277E-1 4.56061E-1 4.6219E-1 4.53755E-1 4.59862E-1 4.70575E-1 4.60395E-1 4.57852E-1 4.89819E-1 5.51928E-1 6.30574E-1 5.99451E-1 -9999 -9999 -9999 -9999 -9999 -9999 -9999 -9999 -9999 -9999 -9999 -9999 5.75139E-1 5.70857E-1 5.79926E-1 6.25599E-1 6.0094E-1 5.70301E-1 -9999 -9999 -9999 -9999 -9999 -9999 -9999 -9999 -9999 -9999 -9999 -9999 -9999 -9999 -9999 -9999 -9999 -9999 -9999 -9999 -9999 -9999 -9999 -9999 -9999 -9999 -9999 -9999 3.8046E-1 3.97235E-1 3.95006E-1 3.71787E-1 3.83381E-1 3.54521E-1 3.62447E-1 3.90755E-1 4.23158E-1 4.78544E-1 5.7666E-1 6.0385E-1 6.33192E-1 6.37351E-1 6.05554E-1 6.55538E-1 6.27685E-1 6.23785E-1 6.28217E-1 6.20068E-1 6.40621E-1 6.42267E-1 6.53292E-1 6.81467E-1 6.96105E-1 6.9853E-1 6.94789E-1 7.00415E-1 6.7176E-1 6.32732E-1 6.47662E-1 6.55612E-1 6.75339E-1 6.75907E-1 6.92532E-1 6.78374E-1 6.6665E-1 6.59785E-1 6.50836E-1 6.42898E-1 6.51605E-1 6.50302E-1 6.14814E-1 5.95028E-1 6.12923E-1 6.23167E-1 5.79674E-1 4.80505E-1 4.75614E-1 5.08571E-1 4.58364E-1 4.39864E-1 4.50647E-1 4.04584E-1 3.09013E-1 2.53385E-1 1.65252E-1 9.11185E-2 7.23348E-2 1.00836E-1 1.16562E-1 1.14897E-1 9.31909E-2 9.56227E-2 1.34664E-1 1.3286E-1 1.10127E-1 -9999 -9999 -9999 -9999 -9999 -9999 2.22216E-2 -9999 -9999 -9999 -9999
-9999 2.9667E-1 3.06812E-1 3.66452E-1 2.73332E-1 2.80625E-1 3.33409E-1 3.85625E-1 4.515E-1 5.67642E-1 5.0042E-1 5.1219E-1 4.96246E-1 5.00968E-1 5.13717E-1 4.9528E-1 4.3722E-1 4.9266E-1 4.5238E-1 3.97425E-1 4.44729E-1 4.29703E-1 4.11681E-1 4.34451E-1 4.46876E-1 4.60253E-1 4.69163E-1 4.83061E-1 4.65169E-1 4.47764E-1 4.64414E-1 4.19609E-1 4.1525E-1 4.24337E-1 4.37382E-1 4.43236E-1 4.56845E-1 4.54869E-1 4.60733E-1 4.65462E-1 4.63384E-1 4.7403E-1 4.75432E-1 6.0553E-1 6.50182E-1 6.54137E-1 6.03079E-1 5.69054E-1 6.14644E-1 5.78794E-1 6.37362E-1 -9999 -9999 -9999 -9999 -9999 -9999 -9999 5.49458E-1 5.60162E-1 5.58506E-1 5.94204E-1 5.65775E-1 5.60721E-1 5.91329E-1 5.48932E-1 -9999 -9999 -9999 -9999 -9999 -9999 -9999 -9999 -9999 -9999 -9999 -9999 -9999 -9999 -9999 -9999 -9999 -9999 -9999 -9999 -9999 -9999 -9999 -9999 -9999 -9999 -9999 3.42092E-1 3.24676E-1 3.37226E-1 3.70169E-1 3.67284E-1 3.64909E-1 3.60634E-1 3.65289E-1 3.89512E-1 4.93595E-1 5.31425E-1 6.00287E-1 6.40403E-1 6.19351E-1 6.14679E-1 6.54605E-1 6.49944E-1 6.64333E-1 6.39418E-1 6.26579E-1 6.50398E-1 6.44072E-1 6.69093E-1 6.76878E-1 6.7782E-1 6.86212E-1 6.60584E-1 6.36428E-1 6.58659E-1 6.6649E-1 6.74693E-1 6.72154E-1 7.072E-1 7.19003E-1 6.87387E-1 6.56594E-1 6.62873E-1 6.66295E-1 6.73377E-1 6.71269E-1 6.87365E-1 6.34605E-1 5.8001E-1 6.31084E-1 6.17418E-1 5.38074E-1 4.82883E-1 3.7938E-1 3.68608E-1 4.01341E-1 4.35027E-1 4.2591E-1 3.56602E-1 2.50273E-1 1.85214E-1 1.21394E-1 8.88606E-2 8.40969E-2 1.51386E-1 1.45937E-1 1.0028E-1 1.07015E-1 1.14215E-1 1.04688E-1 8.86589E-2 7.42821E-2 7.43137E-2 -9999 -9999 -9999 -9999 -9999 -9999 -9999 -9999 -9999 -9999
-9999 2.96229E-1 2.96696E-1 3.89503E-1 3.60812E-1 3.06252E-1 3.15502E-1 3.81554E-1 5.10127E-1 5.90479E-1 5.44086E-1 5.71087E-1 5.46742E-1 5.06043E-1 5.63388E-1 4.92172E-1 4.73758E-1 4.92001E-1 4.91279E-1 4.2333E-1 4.44997E-1 4.2983E-1 4.09642E-1 4.51434E-1 4.38569E-1 4.39439E-1 4.47617E-1 4.69323E-1 4.38495E-1 4.44898E-1 4.66248E-1 4.30769E-1 4.06099E-1 4.01776E-1 4.36842E-1 4.44024E-1 4.43374E-1 4.54763E-1 4.67127E-1 4.73989E-1 4.69181E-1 4.63685E-1 4.82317E-1 5.79401E-1 6.28022E-1 6.34283E-1 6.22267E-1 6.19076E-1 5.89459E-1 5.97856E-1 6.38576E-1 6.48964E-1 6.54023E-1 -9999 -9999 -9999 -9999 -9999 5.46091E-1 5.48037E-1 5.53973E-1 6.02178E-1 5.93705E-1 5.87875E-1 6.16308E-1 5.94345E-1 -9999 -9999 -9999 -9999 -9999 -9999 -9999 -9999 -9999 -9999 -9999 -9999 -9999 -9999 -9999 -9999 -9999 -9999 -9999 -9999 -9999 -9999 -9999 -9999 -9999 -9999 -9999 3.51578E-1 3.43364E-1 3.25038E-1 2.98389E-1 2.9812E-1 3.84055E-1 3.77515E-1 3.69846E-1 3.64176E-1 4.34954E-1 4.79719E-1 5.48016E-1 5.77373E-1 5.99116E-1 6.37563E-1 5.93829E-1 6.04361E-1 6.51182E-1 6.55623E-1 6.23394E-1 6.202E-1 6.36261E-1 6.47396E-1 6.47934E-1 6.34112E-1 6.358E-1 6.54936E-1 6.42208E-1 6.39108E-1 6.65467E-1 6.89407E-1 6.94336E-1 7.2502E-1 7.42544E-1 7.05132E-1 6.73555E-1 6.66588E-1 6.68712E-1 6.74067E-1 6.71764E-1 6.77099E-1 6.57672E-1 6.21111E-1 5.60399E-1 5.25609E-1 5.19588E-1 4.98618E-1 4.46809E-1 3.41529E-1 3.18024E-1 3.6733E-1 4.01825E-1 3.52372E-1 2.3874E-1 1.4676E-1 9.86407E-2 7.55305E-2 1.29686E-1 2.1467E-1 1.73024E-1 9.75967E-2 9.15932E-2 9.34694E-2 6.45434E-2 5.21444E-2 5.49517E-2 -9999 4.02097E-2 2.96584E-2 -9999 -9999 -9999 -9999 -9999 -9999 -9999 -9999
-9999 2.89729E-1 3.11545E-1 3.25055E-1 4.3332E-1 4.75054E-1 4.14431E-1 3.45192E-1 4.15729E-1 5.28109E-1 5.65836E-1 5.8498E-1 5.50367E-1 5.67345E-1 5.74746E-1 5.37118E-1 4.67096E-1 5.11164E-1 5.1029E-1 4.36509E-1 4.5385E-1 4.2198E-1 4.32912E-1 4.44599E-1 4.487E-1 4.41488E-1 4.54626E-1 4.59488E-1 4.57815E-1 4.6372E-1 4.56593E-1 4.40389E-1 4.61087E-1 4.30883E-1 4.57794E-1 4.27607E-1 4.30363E-1 4.50714E-1 4.54587E-1 4.47424E-1 4.51887E-1 4.73678E-1 4.88118E-1 5.39467E-1 5.83429E-1 5.89122E-1 6.02391E-1 5.96107E-1 6.0686E-1 6.23314E-1 6.34535E-1 6.53093E-1 6.75804E-1 6.67582E-1 6.20862E-1 5.85075E-1 -9999 -9999 5.47951E-1 5.56376E-1 5.54517E-1 5.90035E-1 6.00127E-1 6.13292E-1 5.97337E-1 5.86645E-1 5.73194E-1 -9999 -9999 -9999 -9999 -9999 -9999 -9999 -9999 -9999 -9999 -9999 -9999 -9999 -9999 -9999 -9999 -9999 -9999 -9999 -9999 -9999 -9999 -9999 -9999 -9999 -9999 3.16752E-1 3.06032E-1 3.30135E-1 2.51953E-1 2.68411E-1 3.1104E-1 3.60691E-1 3.6227E-1 3.4918E-1 4.15725E-1 4.77382E-1 4.99105E-1 5.45736E-1 5.46484E-1 6.161E-1 6.2556E-1 5.89816E-1 6.21926E-1 5.99935E-1 6.22549E-1 5.82827E-1 6.22736E-1 6.33701E-1 6.25148E-1 6.24774E-1 6.37407E-1 6.44545E-1 6.5631E-1 6.59137E-1 6.76572E-1 6.91952E-1 7.14687E-1 7.226E-1 7.22142E-1 6.90731E-1 6.76112E-1 6.76239E-1 6.65735E-1 6.70042E-1 7.08638E-1 6.78935E-1 6.48674E-1 5.36126E-1 4.53933E-1 4.22718E-1 4.78642E-1 4.90256E-1 4.75817E-1 4.19809E-1 3.3505E-1 2.84663E-1 2.83026E-1 2.74524E-1 2.00311E-1 1.44961E-1 8.355E-2 6.46369E-2 7.89412E-2 1.58079E-1 1.38423E-1 9.49201E-2 1.1675E-1 7.96824E-2 5.05886E-2 4.19384E-2 3.977E-2 3.36998E-2 2.38365E-2 2.49224E-2 2.78242E-2 -9999 -9999 -9999 -9999 -9999 -9999 -9999
-9999 -9999 3.09994E-1 4.5804E-1 4.80829E-1 4.55187E-1 4.66821E-1 4.66775E-1 5.12136E-1 5.11939E-1 5.35019E-1 5.26457E-1 5.23234E-1 5.28212E-1 5.36819E-1 5.04062E-1 5.61813E-1 5.56634E-1 5.38025E-1 4.79993E-1 4.44834E-1 4.3585E-1 4.37867E-1 4.59052E-1 4.41173E-1 4.43691E-1 4.47664E-1 4.54417E-1 4.63118E-1 4.53956E-1 4.39623E-1 4.35156E-1 4.79744E-1 4.92482E-1 4.55305E-1 4.28503E-1 4.33218E-1 4.46033E-1 4.47296E-1 4.61278E-1 4.68998E-1 4.65844E-1 4.71654E-1 5.33309E-1 5.987E-1 6.22867E-1 5.83255E-1 5.82555E-1 6.21857E-1 6.27166E-1 6.35019E-1 6.63171E-1 6.78138E-1 6.62151E-1 5.98076E-1 5.82741E-1 6.02848E-1 6.01964E-1 5.68735E-1 5.6167E-1 5.50931E-1 5.60218E-1 5.93585E-1 6.09812E-1 5.42548E-1 5.26755E-1 5.47135E-1 -9999 -9999 -9999 -9999 -9999 4.15874E-1 -9999 -9999 -9999 -9999 -9999 -9999 -9999 -9999 -9999 -9999 -9999 -9999 -9999 -9999 -9999 -9999 -9999 -9999 -9999 -9999 3.01538E-1 2.69605E-1 2.96526E-1 3.17187E-1 2.61433E-1 2.71918E-1 3.06413E-1 3.0801E-1 3.01641E-1 3.25904E-1 4.11422E-1 4.47459E-1 5.01143E-1 5.469E-1 5.59736E-1 5.25531E-1 5.62298E-1 5.68334E-1 5.70392E-1 5.62406E-1 5.61888E-1 6.12829E-1 6.53399E-1 6.6465E-1 6.54919E-1 6.54133E-1 6.7466E-1 6.67063E-1 6.70795E-1 6.62196E-1 6.71579E-1 6.8525E-1 6.89086E-1 6.75356E-1 6.81161E-1 6.73193E-1 6.77583E-1 6.64038E-1 6.7692E-1 6.74547E-1 6.46112E-1 5.65936E-1 4.93873E-1 4.95397E-1 4.83026E-1 4.79167E-1 4.66704E-1 4.90317E-1 4.25107E-1 3.32062E-1 2.45769E-1 2.07564E-1 2.50202E-1 1.83753E-1 1.1831E-1 7.74728E-2 8.25868E-2 1.05525E-1 1.59646E-1 1.64533E-1 1.56157E-1 1.40635E-1 9.77444E-2 7.0918E-2 6.57112E-2 3.86189E-2 2.37827E-2 2.86183E-2 3.7279E-2 2.83776E-2 -9999 -9999 -9999 -9999 -9999 -9999 -9999
-9999 -9999 2.83045E-1 3.00288E-1 3.49555E-1 4.74726E-1 3.75364E-1 3.93156E-1 4.22995E-1 2.86136E-1 2.90137E-1 4.52352E-1 5.35349E-1 5.33556E-1 5.36785E-1 5.19076E-1 5.78391E-1 5.65334E-1 4.97618E-1 4.36421E-1 4.3429E-1 4.00139E-1 4.30508E-1 4.5529E-1 4.51589E-1 4.63413E-1 4.59942E-1 4.54286E-1 4.34719E-1 4.25437E-1 4.30411E-1 4.49264E-1 4.56759E-1 4.5917E-1 4.87721E-1 4.34844E-1 4.27385E-1 4.47333E-1 4.5096E-1 4.37816E-1 4.56051E-1 4.38191E-1 4.47371E-1 4.82949E-1 5.45749E-1 5.65658E-1 5.73253E-1 5.8895E-1 6.16274E-1 6.11536E-1 6.26804E-1 6.4651E-1 6.67618E-1 6.32741E-1 5.94111E-1 5.56649E-1 5.88671E-1 5.99953E-1 5.87619E-1 5.40195E-1 5.71667E-1 5.3606E-1 5.60884E-1 5.45041E-1 5.14386E-1 5.21383E-1 -9999 -9999 -9999 4.7237E-1 4.48726E-1 4.26268E-1 4.11807E-1 4.06107E-1 4.06419E-1 -9999 -9999 -9999 -9999 -9999 -9999 -9999 -9999 -9999 -9999 -9999 -9999 -9999 -9999 -9999 -9999 -9999 3.09519E-1 2.83994E-1 2.78267E-1 2.87919E-1 2.8602E-1 2.78139E-1 2.59825E-1 2.92132E-1 3.12067E-1 3.07638E-1 3.58493E-1 3.8832E-1 3.86139E-1 4.19804E-1 4.51126E-1 4.51144E-1 4.50584E-1 4.35884E-1 4.9884E-1 5.58957E-1 5.70512E-1 5.75006E-1 5.72134E-1 6.37271E-1 6.76033E-1 6.72938E-1 6.71423E-1 6.73171E-1 6.78233E-1 6.61444E-1 6.22222E-1 6.063E-1 6.16367E-1 6.35908E-1 6.38749E-1 6.62043E-1 6.78725E-1 6.98599E-1 6.9457E-1 6.70407E-1 5.72165E-1 5.68668E-1 5.78885E-1 5.70528E-1 5.25099E-1 4.70158E-1 4.06827E-1 3.97369E-1 3.68883E-1 2.90414E-1 2.19726E-1 1.97276E-1 1.96509E-1 2.4948E-1 1.86194E-1 9.14256E-2 6.20103E-2 8.20476E-2 1.33664E-1 1.62017E-1 1.45603E-1 1.61926E-1 1.84335E-1 1.58786E-1 1.14266E-1 5.19336E-2 2.82855E-2 2.22335E-2 2.7913E-2 5.32255E-2 5.05543E-2 -9999 -9999 -9999 -9999 -9999 -9999 -9999
-9999 -9999 -9999 2.92154E-1 3.19021E-1 3.18891E-1 3.2661E-1 3.41704E-1 2.80341E-1 2.00257E-1 3.37781E-1 4.25935E-1 4.54564E-1 4.07146E-1 3.7491E-1 4.91129E-1 4.87832E-1 4.28275E-1 4.31839E-1 4.24838E-1 4.28084E-1 4.48245E-1 4.29241E-1 4.52979E-1 4.70899E-1 4.57065E-1 4.64631E-1 4.54248E-1 4.29926E-1 4.40503E-1 4.2038E-1 4.47896E-1 4.31343E-1 4.42706E-1 4.56968E-1 4.19482E-1 4.7128E-1 4.7105E-1 4.645E-1 4.82368E-1 4.505E-1 4.28182E-1 4.3165E-1 4.57413E-1 5.14406E-1 5.66559E-1 5.73479E-1 5.69372E-1 5.90581E-1 6.13824E-1 5.90231E-1 5.99849E-1 6.30452E-1 6.15685E-1 6.01573E-1 5.73861E-1 5.68911E-1 5.96766E-1 5.70308E-1 5.23318E-1 5.30946E-1 5.21819E-1 5.309E-1 5.46031E-1 5.07813E-1 5.13366E-1 -9999 -9999 -9999 4.41657E-1 4.50944E-1 4.38268E-1 4.17637E-1 3.62594E-1 3.50324E-1 3.84894E-1 -9999 -9999 -9999 -9999 -9999 3.39627E-1 -9999 -9999 -9999 -9999 -9999 -9999 2.9873E-1 2.85815E-1 2.95719E-1 3.05935E-1 3.08159E-1 2.67805E-1 2.80963E-1 3.03598E-1 3.06492E-1 2.79822E-1 2.72208E-1 2.80179E-1 2.96803E-1 3.1975E-1 3.54157E-1 3.36096E-1 3.3844E-1 3.85547E-1 4.14357E-1 4.16385E-1 4.35481E-1 4.312E-1 4.55433E-1 5.46989E-1 5.61108E-1 5.99211E-1 5.5907E-1 6.23383E-1 6.67872E-1 6.80752E-1 6.94476E-1 6.82654E-1 6.82799E-1 6.59555E-1 6.0981E-1 5.91796E-1 6.0983E-1 6.04265E-1 6.35213E-1 6.75045E-1 6.98938E-1 7.10995E-1 6.91198E-1 5.82006E-1 5.44321E-1 5.58547E-1 5.50608E-1 5.38969E-1 5.00126E-1 4.43332E-1 3.54847E-1 3.04373E-1 3.34717E-1 2.81945E-1 1.84781E-1 1.19069E-1 1.3079E-1 2.09737E-1 1.97079E-1 8.50506E-2 5.72436E-2 1.08108E-1 1.54764E-1 1.45962E-1 1.15664E-1 1.07765E-1 1.11538E-1 1.32571E-1 1.39532E-1 8.78309E-2 3.2917E-2 2.01985E-2 1.68403E-2 2.06289E-2 3.71955E-2 3.40979E-2 -9999 -9999 -9999 -9999 -9999 -9999
-9999 -9999 -9999 -9999 -9999 -9999 2.89416E-1 2.82524E-1 2.54878E-1 2.06055E-1 3.23885E-1 2.70118E-1 3.21964E-1 2.14529E-1 2.48389E-1 2.43587E-1 3.31295E-1 3.00593E-1 3.15832E-1 3.52077E-1 4.22929E-1 4.92703E-1 4.45895E-1 4.50956E-1 4.69034E-1 4.73985E-1 4.81636E-1 4.53443E-1 4.45803E-1 4.7644E-1 4.49141E-1 4.19443E-1 4.41443E-1 4.67736E-1 4.32724E-1 4.30401E-1 4.22111E-1 4.3023E-1 4.22606E-1 4.23594E-1 4.94302E-1 4.26315E-1 4.40913E-1 4.43152E-1 5.05945E-1 5.29141E-1 5.62529E-1 5.82432E-1 5.67915E-1 5.59668E-1 5.66629E-1 5.76699E-1 6.05653E-1 6.14534E-1 6.04391E-1 5.90052E-1 5.48595E-1 5.35627E-1 5.50549E-1 5.48314E-1 5.45276E-1 5.31498E-1 5.4176E-1 5.6002E-1 5.37729E-1 4.97557E-1 4.9169E-1 4.73142E-1 4.69308E-1 4.58379E-1 4.72067E-1 4.38171E-1 3.92966E-1 3.78417E-1 3.56912E-1 3.39647E-1 -9999 -9999 -9999 3.60696E-1 3.3488E-1 3.22699E-1 3.17632E-1 3.55684E-1 3.52028E-1 3.28833E-1 3.04135E-1 2.99555E-1 2.91051E-1 2.91313E-1 2.53828E-1 2.55424E-1 2.71918E-1 2.82404E-1 2.8651E-1 2.93335E-1 3.12688E-1 3.30749E-1 3.15117E-1 3.24E-1 3.10547E-1 3.11553E-1 3.00294E-1 3.13396E-1 3.52145E-1 3.78665E-1 3.37419E-1 3.56679E-1 4.07007E-1 4.4945E-1 4.87814E-1 5.32256E-1 5.86926E-1 5.88859E-1 5.69544E-1 6.17697E-1 6.64313E-1 6.96978E-1 7.14657E-1 6.9502E-1 6.78782E-1 6.44947E-1 6.31992E-1 6.17485E-1 6.07911E-1 6.08588E-1 6.58016E-1 6.95573E-1 6.95955E-1 6.10594E-1 5.18737E-1 4.9275E-1 5.22333E-1 4.5492E-1 4.85473E-1 5.08949E-1 5.37995E-1 4.29259E-1 3.69338E-1 3.06773E-1 3.77338E-1 3.64784E-1 2.21374E-1 1.33371E-1 9.8008E-2 1.39564E-1 1.4955E-1 6.00005E-2 4.57084E-2 8.63352E-2 1.37709E-1 1.36562E-1 1.18151E-1 8.0419E-2 8.94663E-2 1.0482E-1 -9999 -9999 -9999 -9999 -9999 1.48605E-2 2.19594E-2 3.69238E-2 -9999 -9999 -9999 -9999 -9999 -9999
-9999 -9999 -9999 -9999 -9999 -9999 -9999 2.50946E-1 2.15272E-1 2.31958E-1 3.14646E-1 3.21265E-1 3.61365E-1 3.15739E-1 3.70482E-1 2.86137E-1 2.86943E-1 2.75938E-1 2.56453E-1 3.45434E-1 3.9984E-1 4.3668E-1 4.39587E-1 4.20554E-1 4.36832E-1 4.72569E-1 4.54356E-1 4.53806E-1 4.58257E-1 4.92089E-1 4.84253E-1 4.75792E-1 4.81417E-1 4.87604E-1 4.37934E-1 4.26183E-1 4.27001E-1 4.36566E-1 4.27353E-1 4.38898E-1 4.29548E-1 4.19234E-1 4.305E-1 4.28373E-1 4.48265E-1 4.76478E-1 5.16441E-1 5.48518E-1 5.4513E-1 5.27552E-1 5.36296E-1 5.58229E-1 5.56411E-1 5.90239E-1 5.87334E-1 5.6174E-1 5.26719E-1 5.23781E-1 4.9884E-1 5.27094E-1 5.31835E-1 5.4807E-1 5.34866E-1 5.3025E-1 5.03012E-1 5.03495E-1 5.23911E-1 5.24571E-1 5.08166E-1 5.02622E-1 4.75246E-1 4.3898E-1 3.97585E-1 3.82773E-1 3.37185E-1 3.19152E-1 3.17658E-1 -9999 -9999 3.36727E-1 3.42058E-1 3.13767E-1 3.25114E-1 3.27874E-1 3.44569E-1 4.04388E-1 3.90359E-1 3.35264E-1 3.22289E-1 3.33296E-1 3.29771E-1 3.19049E-1 2.61358E-1 2.5955E-1 2.52658E-1 2.72989E-1 2.56401E-1 2.7053E-1 2.74182E-1 2.90045E-1 2.95751E-1 2.84754E-1 2.97388E-1 3.28796E-1 3.30494E-1 3.45515E-1 3.33251E-1 3.45816E-1 3.78157E-1 4.42199E-1 4.68235E-1 4.96752E-1 5.76976E-1 5.95257E-1 5.88921E-1 5.9571E-1 6.5673E-1 6.7264E-1 6.90938E-1 6.96687E-1 6.72676E-1 6.52426E-1 6.4696E-1 6.46504E-1 6.4515E-1 6.56368E-1 6.77821E-1 6.81159E-1 5.74688E-1 3.83627E-1 2.80424E-1 2.92132E-1 3.93982E-1 4.07884E-1 4.16068E-1 4.13652E-1 3.67751E-1 3.27894E-1 2.7887E-1 2.85639E-1 3.21021E-1 2.80674E-1 1.75063E-1 1.23867E-1 7.9045E-2 7.64515E-2 7.83325E-2 4.86653E-2 3.5156E-2 5.18359E-2 9.03438E-2 9.89411E-2 8.11221E-2 7.74946E-2 1.1711E-1 9.10758E-2 -9999 -9999 -9999 -9999 -9999 -9999 2.52113E-2 2.8572E-2 -9999 -9999 -9999 -9999 -9999 -9999
-9999 -9999 -9999 -9999 -9999 -9999 -9999 -9999 -9999 -9999 3.31085E-1 3.72932E-1 3.69602E-1 3.33061E-1 3.21823E-1 2.881E-1 2.91945E-1 3.04448E-1 3.1406E-1 3.251E-1 3.73898E-1 4.09148E-1 4.50853E-1 4.08926E-1 4.19297E-1 4.38988E-1 4.44719E-1 4.40186E-1 4.50659E-1 4.85219E-1 5.34523E-1 5.01947E-1 4.82033E-1 4.75566E-1 4.77841E-1 4.17591E-1 4.2682E-1 4.77225E-1 4.56559E-1 4.3226E-1 4.27152E-1 4.11909E-1 4.37883E-1 4.27227E-1 4.64148E-1 4.82862E-1 4.8195E-1 5.22125E-1 5.50851E-1 5.26105E-1 5.03184E-1 5.3038E-1 5.01903E-1 5.34906E-1 5.65697E-1 5.28943E-1 5.37968E-1 5.34682E-1 5.01257E-1 4.84631E-1 5.25447E-1 5.05882E-1 4.91473E-1 4.85717E-1 4.74747E-1 4.70445E-1 4.91636E-1 5.02118E-1 5.04022E-1 4.77845E-1 4.94617E-1 4.88617E-1 4.74108E-1 4.29952E-1 3.63274E-1 3.19242E-1 3.0883E-1 3.00817E-1 3.41237E-1 -9999 3.58739E-1 3.41074E-1 3.51381E-1 3.40668E-1 3.17177E-1 3.57989E-1 4.07403E-1 4.07393E-1 4.0595E-1 3.7173E-1 3.95057E-1 4.03578E-1 3.46593E-1 2.65249E-1 2.59985E-1 2.46228E-1 2.45757E-1 2.53232E-1 2.39102E-1 2.47197E-1 2.69124E-1 2.62427E-1 2.94354E-1 3.13049E-1 3.39351E-1 3.51728E-1 3.86118E-1 4.11796E-1 4.38656E-1 4.43387E-1 4.73053E-1 5.13419E-1 5.69106E-1 6.16981E-1 6.27266E-1 6.35463E-1 6.45156E-1 6.41257E-1 6.58011E-1 6.61606E-1 6.27094E-1 6.66282E-1 6.73526E-1 6.62812E-1 6.91518E-1 6.88196E-1 6.60593E-1 5.44665E-1 3.41772E-1 2.65672E-1 2.57025E-1 2.42861E-1 2.88895E-1 3.70741E-1 3.36008E-1 2.36366E-1 1.9916E-1 1.88706E-1 1.80807E-1 1.87168E-1 1.64926E-1 1.69351E-1 8.85955E-2 9.58098E-2 6.36164E-2 5.04323E-2 5.55418E-2 4.73189E-2 3.63169E-2 3.55624E-2 4.58441E-2 5.97684E-2 5.95342E-2 8.17514E-2 1.02331E-1 9.23946E-2 4.91807E-2 -9999 -9999 -9999 -9999 -9999 -9999 1.87535E-2 -9999 -9999 -9999 -9999 -9999 -9999
-9999 -9999 -9999 -9999 -9999 -9999 -9999 -9999 -9999 -9999 -9999 -9999 -9999 -9999 4.0711E-1 3.98597E-1 3.55434E-1 3.2763E-1 4.50942E-1 4.3696E-1 3.8271E-1 4.08702E-1 4.30432E-1 4.1096E-1 4.13268E-1 4.16903E-1 4.32823E-1 4.28101E-1 4.42968E-1 4.35541E-1 5.02343E-1 5.23554E-1 4.77575E-1 4.44854E-1 4.78982E-1 4.65892E-1 4.20425E-1 4.27391E-1 4.36786E-1 4.56198E-1 4.45125E-1 4.25736E-1 4.26579E-1 4.35604E-1 5.09744E-1 4.9692E-1 4.8043E-1 5.10585E-1 5.35155E-1 5.44299E-1 5.17127E-1 5.04314E-1 5.05602E-1 5.20665E-1 5.20454E-1 5.2742E-1 5.25672E-1 5.10866E-1 4.77356E-1 4.39492E-1 4.85892E-1 4.99665E-1 4.82167E-1 4.78876E-1 4.91018E-1 4.81852E-1 4.91132E-1 4.72093E-1 4.69987E-1 4.89398E-1 4.50702E-1 4.50948E-1 4.37787E-1 4.46921E-1 4.21389E-1 3.94236E-1 3.3436E-1 3.0273E-1 3.00853E-1 2.73251E-1 3.08244E-1 3.37645E-1 3.56745E-1 3.3618E-1 3.07428E-1 3.37778E-1 3.96685E-1 4.3745E-1 4.15312E-1 4.2233E-1 4.33622E-1 4.25127E-1 4.15025E-1 3.40423E-1 2.89186E-1 2.52613E-1 2.46202E-1 2.56896E-1 2.6942E-1 2.67121E-1 2.50539E-1 2.74413E-1 2.68967E-1 3.09026E-1 3.22011E-1 3.03943E-1 3.43062E-1 4.09156E-1 4.42293E-1 4.68792E-1 4.97479E-1 5.32044E-1 5.69306E-1 5.90359E-1 5.68579E-1 6.11532E-1 6.40567E-1 5.87679E-1 6.36287E-1 6.55318E-1 6.33211E-1 6.74188E-1 6.32658E-1 6.79235E-1 6.97267E-1 6.71914E-1 6.23684E-1 3.96256E-1 2.57933E-1 2.68986E-1 2.34312E-1 2.56062E-1 3.55311E-1 3.75468E-1 3.4284E-1 2.66258E-1 1.93417E-1 1.02979E-1 8.40409E-2 8.59407E-2 8.45157E-2 8.01945E-2 6.38727E-2 7.0831E-2 5.5066E-2 5.1992E-2 5.1877E-2 4.56727E-2 4.45278E-2 3.94331E-2 3.4884E-2 3.51178E-2 5.18049E-2 7.03374E-2 8.06632E-2 1.14303E-1 6.04048E-2 -9999 -9999 -9999 -9999 -9999 8.98511E-3 -9999 -9999 -9999 -9999 -9999 -9999 -9999
-9999 -9999 -9999 -9999 -9999 -9999 -9999 -9999 -9999 -9999 -9999 -9999 -9999 -9999 -9999 -9999 3.12338E-1 3.3227E-1 3.09118E-1 3.66058E-1 4.0505E-1 3.75884E-1 4.57474E-1 4.42463E-1 4.43343E-1 4.41798E-1 4.44727E-1 4.21091E-1 4.12279E-1 4.23723E-1 4.67699E-1 4.60775E-1 4.5022E-1 4.34134E-1 4.86763E-1 4.38546E-1 4.26889E-1 4.32262E-1 4.37147E-1 4.37496E-1 4.5287E-1 4.39388E-1 4.38547E-1 4.27241E-1 5.16667E-1 5.29935E-1 4.75176E-1 4.82564E-1 5.15248E-1 5.34755E-1 5.26612E-1 4.99455E-1 5.22008E-1 5.19187E-1 5.08332E-1 4.84607E-1 5.25782E-1 4.95295E-1 4.27426E-1 4.46638E-1 4.13697E-1 4.63231E-1 4.72062E-1 4.58382E-1 4.65521E-1 4.85939E-1 4.97067E-1 4.76691E-1 4.50375E-1 4.32866E-1 4.426E-1 4.58357E-1 4.32113E-1 4.42899E-1 4.43325E-1 4.40253E-1 3.80251E-1 3.26098E-1 3.4197E-1 2.95878E-1 2.64861E-1 2.56612E-1 2.95423E-1 3.32152E-1 3.42127E-1 3.08266E-1 3.50506E-1 4.10369E-1 4.05565E-1 4.21226E-1 4.43841E-1 4.37402E-1 4.20918E-1 3.7181E-1 3.33761E-1 2.88475E-1 2.4533E-1 2.53062E-1 2.45021E-1 2.0776E-1 2.1562E-1 1.71919E-1 2.10174E-1 2.96729E-1 3.298E-1 3.16E-1 3.71291E-1 3.97061E-1 4.1717E-1 4.74255E-1 4.66871E-1 4.8159E-1 5.06545E-1 5.67046E-1 6.07251E-1 6.07715E-1 6.33599E-1 6.507E-1 6.13426E-1 6.82967E-1 6.37532E-1 6.53022E-1 6.30009E-1 6.48215E-1 6.85617E-1 6.52467E-1 6.13934E-1 4.21724E-1 3.10186E-1 2.8987E-1 3.51522E-1 2.82379E-1 2.3384E-1 2.80533E-1 2.78138E-1 2.31203E-1 2.36024E-1 1.67901E-1 7.40192E-2 5.95128E-2 6.03627E-2 6.19329E-2 4.56394E-2 4.24626E-2 4.72281E-2 5.25202E-2 4.56317E-2 4.50041E-2 4.14558E-2 3.88643E-2 3.86344E-2 2.5194E-2 3.25804E-2 5.77562E-2 1.12815E-1 1.02239E-1 4.57202E-2 3.19839E-2 -9999 -9999 -9999 -9999 -9999 -9999 -9999 -9999 -9999 -9999 -9999 -9999
-9999 -9999 -9999 -9999 -9999 -9999 -9999 -9999 -9999 -9999 -9999 -9999 -9999 -9999 -9999 -9999 -9999 -9999 2.63935E-1 2.75215E-1 2.8406E-1 3.13293E-1 3.74169E-1 3.99732E-1 4.19002E-1 4.36599E-1 4.40739E-1 4.38316E-1 4.29657E-1 4.12917E-1 4.24847E-1 4.48558E-1 4.42607E-1 4.5282E-1 4.27992E-1 4.25854E-1 4.22086E-1 4.28374E-1 4.36812E-1 4.32337E-1 4.02665E-1 4.39863E-1 4.29119E-1 4.24676E-1 4.23774E-1 4.53004E-1 5.21149E-1 4.93228E-1 5.06648E-1 5.35818E-1 5.20866E-1 5.14774E-1 5.24474E-1 5.35025E-1 5.02275E-1 4.63008E-1 5.17173E-1 4.42653E-1 4.73443E-1 4.73985E-1 4.08575E-1 4.34257E-1 4.52375E-1 4.55027E-1 4.75785E-1 4.87294E-1 4.8633E-1 4.90647E-1 4.39569E-1 4.54916E-1 4.73449E-1 4.60877E-1 4.46007E-1 4.47437E-1 4.1792E-1 4.32737E-1 4.0943E-1 3.60482E-1 3.0542E-1 2.88414E-1 2.51474E-1 2.27822E-1 2.46961E-1 2.93621E-1 2.99033E-1 3.03841E-1 2.90677E-1 3.42987E-1 4.25105E-1 4.35051E-1 4.44942E-1 4.35007E-1 4.11873E-1 4.0485E-1 3.63322E-1 3.00955E-1 2.59199E-1 2.38687E-1 1.88909E-1 1.44125E-1 1.57405E-1 1.2594E-1 1.3274E-1 2.58413E-1 3.29113E-1 3.58784E-1 3.71048E-1 4.15905E-1 4.34465E-1 4.32587E-1 3.72577E-1 3.80599E-1 4.91485E-1 4.84426E-1 5.72848E-1 5.99456E-1 6.19213E-1 6.47339E-1 6.22037E-1 6.44986E-1 6.41787E-1 6.1521E-1 6.07513E-1 6.29762E-1 6.36725E-1 6.02151E-1 5.25671E-1 3.95676E-1 3.71321E-1 3.05827E-1 2.34846E-1 2.52304E-1 2.75047E-1 2.40724E-1 1.65836E-1 1.95634E-1 2.37346E-1 1.45311E-1 6.89829E-2 5.23115E-2 5.0035E-2 6.30006E-2 3.99922E-2 3.05516E-2 3.61056E-2 4.09384E-2 4.4191E-2 4.51347E-2 2.41053E-2 2.14366E-2 2.2391E-2 2.56173E-2 2.53816E-2 5.00352E-2 7.68615E-2 6.11439E-2 2.58967E-2 -9999 -9999 -9999 -9999 -9999 -9999 -9999 -9999 -9999 -9999 -9999 -9999 -9999
-9999 -9999 -9999 -9999 -9999 -9999 -9999 -9999 -9999 -9999 -9999 -9999 -9999 -9999 -9999 -9999 -9999 -9999 -9999 -9999 1.64651E-1 2.4457E-1 3.0803E-1 3.30726E-1 3.74065E-1 3.99352E-1 4.26321E-1 4.28509E-1 4.41534E-1 4.32585E-1 4.38146E-1 4.34407E-1 4.29493E-1 4.47266E-1 4.38313E-1 4.18498E-1 4.24085E-1 4.38596E-1 3.95049E-1 3.94269E-1 3.9736E-1 4.20588E-1 4.11918E-1 4.27131E-1 4.17557E-1 4.21483E-1 4.44714E-1 4.60661E-1 4.69983E-1 4.98131E-1 4.93505E-1 5.18764E-1 5.26735E-1 5.21621E-1 5.25462E-1 5.06457E-1 4.69853E-1 4.48853E-1 4.51973E-1 4.54403E-1 4.22879E-1 4.3012E-1 4.32668E-1 4.71619E-1 4.72043E-1 4.691E-1 4.81002E-1 4.73229E-1 4.67866E-1 4.90656E-1 5.05283E-1 4.86369E-1 4.7177E-1 4.65893E-1 4.10345E-1 4.0882E-1 4.19412E-1 3.66577E-1 3.02722E-1 2.43522E-1 2.3849E-1 2.52542E-1 2.56972E-1 2.76494E-1 3.09828E-1 2.90003E-1 2.76452E-1 3.12085E-1 3.87725E-1 4.15008E-1 4.2767E-1 4.1774E-1 4.27599E-1 3.94952E-1 4.14376E-1 3.85006E-1 3.30228E-1 2.98937E-1 2.57702E-1 1.66265E-1 1.53084E-1 1.41055E-1 1.92615E-1 2.4729E-1 3.0917E-1 3.25513E-1 3.31048E-1 3.61391E-1 3.3526E-1 3.15078E-1 2.86507E-1 3.13574E-1 3.93938E-1 4.3459E-1 4.79947E-1 4.94695E-1 5.3874E-1 5.75346E-1 5.74183E-1 6.00254E-1 5.79659E-1 5.45201E-1 5.80363E-1 6.24117E-1 5.9035E-1 5.42119E-1 4.01463E-1 2.76073E-1 2.32266E-1 2.17135E-1 2.84085E-1 2.39351E-1 2.36421E-1 2.82535E-1 1.71592E-1 1.60848E-1 1.57102E-1 8.6002E-2 4.83863E-2 5.34289E-2 5.4255E-2 5.72803E-2 4.94019E-2 3.18747E-2 3.93659E-2 4.09937E-2 3.14023E-2 2.25421E-2 1.7427E-2 1.88571E-2 1.85056E-2 2.24373E-2 2.96399E-2 5.26997E-2 2.75447E-2 2.94602E-2 1.88145E-2 -9999 -9999 -9999 -9999 -9999 -9999 -9999 -9999 -9999 -9999 -9999 -9999 -9999
-9999 -9999 -9999 -9999 -9999 -9999 -9999 -9999 -9999 -9999 -9999 -9999 -9999 -9999 -9999 -9999 -9999 -9999 -9999 -9999 -9999 1.68679E-1 2.53867E-1 3.1002E-1 3.4201E-1 3.35709E-1 3.65565E-1 4.0646E-1 4.34198E-1 4.22303E-1 4.28567E-1 4.39771E-1 4.24961E-1 4.4531E-1 4.15226E-1 4.11848E-1 4.04375E-1 3.94836E-1 3.62002E-1 3.8837E-1 4.12009E-1 4.10919E-1 4.11802E-1 3.90781E-1 3.98328E-1 4.23217E-1 4.24981E-1 4.559E-1 4.56073E-1 4.74772E-1 4.78298E-1 4.99764E-1 4.88615E-1 5.07947E-1 5.33753E-1 5.17482E-1 5.06925E-1 4.97504E-1 4.87726E-1 4.4526E-1 4.25432E-1 4.38412E-1 4.45378E-1 4.64052E-1 4.61966E-1 4.82124E-1 4.90015E-1 4.92771E-1 5.07369E-1 5.43685E-1 5.19441E-1 5.11229E-1 5.21589E-1 4.88087E-1 4.43661E-1 4.34201E-1 3.95407E-1 3.92136E-1 3.39596E-1 2.97574E-1 2.30081E-1 2.05375E-1 2.36391E-1 2.46899E-1 2.50767E-1 2.5041E-1 2.71131E-1 2.94165E-1 3.18342E-1 3.71465E-1 4.2913E-1 4.16586E-1 4.29219E-1 4.35299E-1 4.16235E-1 4.13728E-1 3.83376E-1 3.79761E-1 3.48125E-1 2.95052E-1 2.57754E-1 2.36324E-1 2.16153E-1 1.99059E-1 3.05474E-1 3.04248E-1 3.03054E-1 3.06545E-1 3.28352E-1 2.93568E-1 2.90126E-1 2.59991E-1 3.04627E-1 3.33724E-1 4.2715E-1 4.62116E-1 4.9723E-1 5.28272E-1 5.01259E-1 5.09125E-1 5.40371E-1 5.39815E-1 5.62693E-1 5.74504E-1 5.29933E-1 5.276E-1 4.2005E-1 2.50248E-1 1.92132E-1 1.9886E-1 1.5172E-1 1.7782E-1 1.72228E-1 2.58552E-1 2.75446E-1 2.25108E-1 1.50585E-1 1.19433E-1 6.38547E-2 8.17548E-2 1.42955E-1 1.08995E-1 5.503E-2 3.26206E-2 3.88796E-2 4.51414E-2 3.47973E-2 2.32602E-2 1.51102E-2 1.46787E-2 1.2211E-2 1.16249E-2 1.57229E-2 3.70129E-2 2.87916E-2 3.05726E-2 2.02398E-2 1.33888E-2 -9999 -9999 -9999 -9999 -9999 -9999 -9999 -9999 -9999 -9999 -9999 -9999
-9999 -9999 -9999 -9999 -9999 -9999 -9999 -9999 -9999 -9999 -9999 -9999 -9999 -9999 -9999 -9999 -9999 -9999 -9999 -9999 -9999 1.83597E-1 2.26781E-1 2.90479E-1 2.88043E-1 3.2011E-1 3.49322E-1 3.58418E-1 3.70174E-1 3.91085E-1 4.19961E-1 4.42765E-1 4.49614E-1 4.40111E-1 4.13327E-1 3.98414E-1 3.93503E-1 3.44915E-1 3.85957E-1 3.59809E-1 3.39203E-1 3.65458E-1 3.78268E-1 4.09883E-1 3.9533E-1 3.77186E-1 3.82728E-1 4.42822E-1 4.61194E-1 4.51673E-1 4.34306E-1 4.64144E-1 4.56934E-1 4.73007E-1 5.19454E-1 5.31672E-1 5.18114E-1 5.08639E-1 4.93562E-1 4.90045E-1 4.75374E-1 4.74468E-1 4.51961E-1 4.54765E-1 4.72778E-1 4.7729E-1 4.92837E-1 4.87401E-1 4.82549E-1 4.92548E-1 4.97613E-1 5.1301E-1 5.2453E-1 5.09119E-1 4.57133E-1 4.25927E-1 3.94613E-1 3.96379E-1 3.69907E-1 3.50382E-1 2.66795E-1 2.19266E-1 1.78145E-1 1.76566E-1 1.86796E-1 2.03561E-1 2.44293E-1 2.51405E-1 2.80835E-1 3.11429E-1 4.15778E-1 4.32929E-1 4.06465E-1 4.18724E-1 4.32169E-1 4.31647E-1 4.17347E-1 4.02483E-1 3.69193E-1 3.16631E-1 2.56972E-1 2.59588E-1 2.22819E-1 2.40702E-1 2.43003E-1 2.50017E-1 2.57253E-1 2.52615E-1 2.51256E-1 2.34416E-1 2.98732E-1 2.98136E-1 2.78932E-1 2.96611E-1 3.46093E-1 3.46678E-1 3.47811E-1 3.94475E-1 5.11676E-1 4.9085E-1 4.71615E-1 4.85531E-1 4.87419E-1 5.29094E-1 4.85916E-1 4.47142E-1 4.23435E-1 2.45377E-1 1.76985E-1 1.3563E-1 1.36438E-1 1.28314E-1 1.63146E-1 1.98749E-1 1.93077E-1 1.92007E-1 1.09699E-1 7.50844E-2 6.21255E-2 1.04353E-1 1.07799E-1 9.99073E-2 4.70046E-2 3.64947E-2 5.20888E-2 6.58288E-2 4.82527E-2 3.11351E-2 2.0078E-2 1.72434E-2 1.61558E-2 1.59629E-2 1.32927E-2 1.99605E-2 2.75549E-2 2.50689E-2 1.45041E-2 1.08161E-2 1.13814E-2 1.15454E-2 -9999 -9999 -9999 -9999 1.59781E-2 -9999 -9999 -9999 -9999 -9999
-9999 -9999 -9999 -9999 -9999 -9999 -9999 -9999 -9999 -9999 -9999 -9999 -9999 -9999 -9999 -9999 -9999 -9999 -9999 -9999 -9999 1.46161E-1 1.96635E-1 2.20603E-1 2.05746E-1 2.4346E-1 3.02516E-1 3.5302E-1 3.62412E-1 3.55892E-1 3.4299E-1 4.14215E-1 4.35874E-1 4.41511E-1 4.25514E-1 3.81482E-1 3.6854E-1 3.6769E-1 3.96383E-1 3.4006E-1 3.73119E-1 4.12279E-1 4.21852E-1 4.45257E-1 3.84599E-1 3.3874E-1 4.33242E-1 3.84828E-1 4.46893E-1 4.5486E-1 4.11525E-1 4.42443E-1 4.29141E-1 4.40783E-1 4.58931E-1 4.91661E-1 5.17613E-1 4.93161E-1 4.97914E-1 4.99714E-1 4.87161E-1 4.62771E-1 4.57063E-1 4.40621E-1 4.4546E-1 4.76167E-1 4.49857E-1 4.85441E-1 4.80785E-1 4.76598E-1 4.80613E-1 4.90875E-1 4.81061E-1 4.85408E-1 4.55663E-1 4.24651E-1 3.73946E-1 3.70357E-1 3.88164E-1 3.7028E-1 3.05305E-1 2.42503E-1 2.00971E-1 1.63828E-1 1.78024E-1 2.05064E-1 1.88745E-1 2.19313E-1 2.55519E-1 2.75528E-1 3.61567E-1 4.06867E-1 4.30435E-1 4.24326E-1 4.12827E-1 4.17608E-1 3.97863E-1 3.42166E-1 2.85719E-1 2.52255E-1 1.83313E-1 2.14211E-1 3.20765E-1 2.41749E-1 2.28061E-1 2.058E-1 2.15219E-1 2.40643E-1 2.50886E-1 2.42029E-1 2.24533E-1 2.36277E-1 2.30334E-1 2.47639E-1 2.52313E-1 2.39821E-1 2.80096E-1 3.50792E-1 4.62688E-1 3.97165E-1 3.84003E-1 4.20612E-1 4.09403E-1 4.35342E-1 4.41704E-1 3.99392E-1 3.38705E-1 2.25477E-1 1.72898E-1 1.38919E-1 1.21567E-1 8.89491E-2 1.12083E-1 1.5457E-1 2.02927E-1 1.47145E-1 8.77507E-2 7.46206E-2 1.00847E-1 1.68131E-1 1.72083E-1 1.01654E-1 6.80639E-2 6.60288E-2 7.48376E-2 9.5108E-2 9.21917E-2 8.03863E-2 7.47679E-2 6.71788E-2 6.05746E-2 5.68702E-2 2.64292E-2 1.87375E-2 3.04541E-2 2.18237E-2 1.50562E-2 1.5646E-2 1.51802E-2 1.49274E-2 1.23839E-2 1.34698E-2 -9999 2.18677E-2 2.16078E-2 1.57764E-2 -9999 -9999 -9999 -9999
-9999 -9999 -9999 -9999 -9999 -9999 -9999 -9999 -9999 -9999 -9999 -9999 -9999 -9999 -9999 -9999 -9999 -9999 -9999 -9999 -9999 -9999 1.25001E-1 1.43E-1 1.9435E-1 2.16983E-1 2.49851E-1 3.09766E-1 3.52164E-1 4.02995E-1 3.83378E-1 3.56232E-1 3.84253E-1 4.14011E-1 4.32594E-1 4.26558E-1 4.11683E-1 4.14497E-1 3.92707E-1 3.66377E-1 3.90107E-1 4.17678E-1 4.41283E-1 4.9622E-1 4.60948E-1 4.21854E-1 4.1816E-1 3.78515E-1 4.14943E-1 4.29695E-1 4.06546E-1 3.80945E-1 4.17346E-1 4.05875E-1 4.04034E-1 4.37792E-1 4.67944E-1 4.99926E-1 4.96078E-1 5.01301E-1 4.7397E-1 4.83203E-1 4.58155E-1 4.56374E-1 4.57694E-1 4.52065E-1 4.51303E-1 4.64189E-1 4.66456E-1 4.48907E-1 4.60124E-1 4.94454E-1 4.96909E-1 4.87626E-1 4.78523E-1 4.26721E-1 4.12901E-1 3.99433E-1 3.4676E-1 3.22943E-1 2.61392E-1 1.9279E-1 1.80045E-1 1.91059E-1 1.9214E-1 2.37636E-1 2.00536E-1 1.91422E-1 1.98823E-1 1.9208E-1 2.44523E-1 3.17432E-1 3.63226E-1 4.17233E-1 3.89312E-1 3.67285E-1 3.62627E-1 3.30435E-1 2.93626E-1 2.28634E-1 2.17236E-1 1.98119E-1 1.90069E-1 2.50256E-1 2.01307E-1 1.81355E-1 2.16706E-1 2.66921E-1 1.59404E-1 1.14769E-1 2.07781E-1 2.65475E-1 2.29854E-1 2.43943E-1 2.65138E-1 2.83303E-1 3.06955E-1 3.49382E-1 3.58962E-1 3.36041E-1 3.32544E-1 3.15657E-1 2.94366E-1 3.80272E-1 3.90181E-1 2.76413E-1 1.97847E-1 2.66741E-1 2.10362E-1 1.41366E-1 1.09704E-1 1.03939E-1 7.63687E-2 9.99108E-2 1.50487E-1 1.23899E-1 1.02427E-1 1.03381E-1 1.33644E-1 1.98121E-1 2.0561E-1 1.03791E-1 6.77057E-2 1.02914E-1 1.35339E-1 9.5691E-2 8.24424E-2 5.95759E-2 7.77286E-2 9.05838E-2 7.66436E-2 5.11515E-2 2.74502E-2 2.47996E-2 3.52877E-2 1.72007E-2 1.24857E-2 1.66079E-2 2.02211E-2 1.6776E-2 1.82782E-2 1.8018E-2 8.02764E-3 2.19881E-2 -9999 -9999 -9999 -9999 -9999 -9999
-9999 -9999 -9999 -9999 -9999 -9999 -9999 -9999 -9999 -9999 -9999 -9999 -9999 -9999 -9999 -9999 -9999 -9999 -9999 -9999 -9999 -9999 -9999 1.09059E-1 1.57502E-1 2.00598E-1 2.05355E-1 2.751E-1 2.92999E-1 3.21853E-1 3.44707E-1 3.47425E-1 3.95245E-1 3.76852E-1 4.2274E-1 4.06609E-1 3.83382E-1 4.16417E-1 4.68691E-1 4.45451E-1 4.79088E-1 4.56622E-1 4.86503E-1 4.84433E-1 4.44051E-1 4.26147E-1 4.22541E-1 4.17379E-1 3.66246E-1 4.22943E-1 3.87236E-1 3.72493E-1 4.12462E-1 4.40123E-1 3.96477E-1 3.96558E-1 4.36099E-1 5.05737E-1 5.08396E-1 4.85999E-1 4.65659E-1 4.54145E-1 4.55998E-1 4.36738E-1 4.42584E-1 4.28993E-1 4.42927E-1 4.44155E-1 4.52313E-1 4.51704E-1 4.47894E-1 4.79775E-1 4.81153E-1 4.9279E-1 4.80542E-1 4.70184E-1 4.48704E-1 3.90396E-1 3.82978E-1 3.39441E-1 3.21908E-1 2.51983E-1 2.09708E-1 1.83934E-1 1.54201E-1 1.85506E-1 2.02843E-1 2.00008E-1 2.15361E-1 2.35098E-1 2.71117E-1 2.50038E-1 3.06882E-1 3.56018E-1 3.71028E-1 3.15946E-1 2.77115E-1 2.90386E-1 2.36315E-1 2.03929E-1 1.94515E-1 1.7683E-1 1.52834E-1 1.70865E-1 2.4379E-1 2.54206E-1 1.47774E-1 1.77082E-1 1.97039E-1 1.1797E-1 7.32536E-2 9.38833E-2 2.33216E-1 2.46474E-1 2.25869E-1 2.01211E-1 2.4724E-1 2.83543E-1 3.10666E-1 3.07285E-1 2.97809E-1 3.0541E-1 2.29604E-1 2.10125E-1 3.24276E-1 2.79454E-1 2.16385E-1 1.80781E-1 1.83291E-1 2.21704E-1 2.37415E-1 2.24161E-1 1.45632E-1 1.126E-1 1.33485E-1 1.20133E-1 6.29315E-2 5.12577E-2 7.0076E-2 1.45749E-1 1.67553E-1 1.00693E-1 8.7448E-2 9.94339E-2 9.2862E-2 1.00558E-1 6.61474E-2 4.75242E-2 2.96957E-2 2.80645E-2 3.33992E-2 3.33043E-2 3.54118E-2 2.52738E-2 1.3322E-2 1.09814E-2 -9999 1.08388E-2 1.20443E-2 1.00122E-2 9.01885E-3 1.47479E-2 1.77761E-2 -9999 -9999 -9999 -9999 -9999 -9999 -9999
-9999 -9999 -9999 -9999 -9999 -9999 -9999 -9999 -9999 -9999 -9999 -9999 -9999 -9999 -9999 -9999 -9999 -9999 -9999 -9999 -9999 -9999 -9999 -9999 1.17747E-1 1.19648E-1 1.15009E-1 1.56623E-1 2.21787E-1 2.60121E-1 2.76205E-1 2.8997E-1 3.27268E-1 3.39209E-1 3.73398E-1 3.80435E-1 4.12441E-1 3.99321E-1 4.14673E-1 4.64208E-1 4.98755E-1 4.69972E-1 5.27548E-1 5.1656E-1 5.04808E-1 4.52226E-1 4.3699E-1 4.04771E-1 4.00571E-1 3.72263E-1 3.66242E-1 3.83164E-1 4.26752E-1 4.73155E-1 4.00674E-1 4.10274E-1 4.21643E-1 4.47826E-1 4.43858E-1 4.62037E-1 4.67103E-1 4.68928E-1 4.20007E-1 4.05322E-1 4.27174E-1 4.13164E-1 3.95099E-1 4.09687E-1 4.12596E-1 4.30376E-1 4.51487E-1 4.64291E-1 4.66638E-1 4.6161E-1 4.71724E-1 4.52815E-1 4.1335E-1 3.59487E-1 3.76044E-1 3.59084E-1 3.3438E-1 2.89394E-1 2.5837E-1 2.1803E-1 1.83276E-1 1.58572E-1 1.67369E-1 2.04323E-1 2.2227E-1 2.41822E-1 2.60299E-1 2.95954E-1 2.95378E-1 3.15613E-1 3.0257E-1 2.91232E-1 2.63747E-1 2.71539E-1 2.25091E-1 2.49494E-1 2.24761E-1 1.91459E-1 1.62216E-1 1.56448E-1 1.10875E-1 1.27939E-1 1.1831E-1 9.11695E-2 1.83919E-1 2.13855E-1 1.62412E-1 1.73152E-1 2.51056E-1 1.58954E-1 1.52251E-1 1.23035E-1 1.1695E-1 2.11566E-1 1.94991E-1 1.92802E-1 1.88096E-1 2.03979E-1 2.5032E-1 2.09718E-1 1.98644E-1 3.08168E-1 2.69915E-1 1.71395E-1 1.39652E-1 1.7977E-1 2.38332E-1 1.91738E-1 1.20528E-1 7.00829E-2 1.2933E-1 1.67195E-1 1.32679E-1 6.72773E-2 8.216E-2 1.44986E-1 1.44851E-1 1.03782E-1 6.56192E-2 6.19393E-2 1.05244E-1 1.29587E-1 9.53654E-2 7.54618E-2 5.5295E-2 3.4619E-2 1.90855E-2 1.6406E-2 1.79051E-2 2.36179E-2 1.04743E-2 -9999 -9999 -9999 -9999 -9999 -9999 -9999 -9999 -9999 -9999 -9999 -9999 -9999 -9999 -9999
-9999 -9999 -9999 -9999 -9999 -9999 -9999 -9999 -9999 -9999 -9999 -9999 -9999 -9999 -9999 -9999 -9999 -9999 -9999 -9999 -9999 -9999 -9999 -9999 -9999 1.7431E-1 9.17446E-2 1.36841E-1 1.95767E-1 2.24875E-1 1.98363E-1 2.69045E-1 3.19722E-1 3.56269E-1 2.09649E-1 1.97541E-1 2.10204E-1 3.06759E-1 4.22974E-1 4.66429E-1 4.57963E-1 4.35766E-1 4.5345E-1 4.76811E-1 4.87365E-1 5.05848E-1 4.86744E-1 4.42863E-1 4.13322E-1 4.25466E-1 4.30577E-1 4.15122E-1 4.56271E-1 4.29716E-1 3.94754E-1 3.96614E-1 3.96532E-1 4.15381E-1 4.25906E-1 4.126E-1 4.54201E-1 4.55183E-1 4.50949E-1 4.23829E-1 3.82827E-1 3.82797E-1 3.58579E-1 3.45323E-1 3.60308E-1 3.55453E-1 3.75481E-1 3.99001E-1 4.14226E-1 4.26667E-1 4.37251E-1 4.19432E-1 3.61325E-1 3.22808E-1 3.55803E-1 3.75226E-1 3.43054E-1 3.1637E-1 3.13817E-1 2.45567E-1 2.14044E-1 1.71148E-1 1.44983E-1 2.07397E-1 2.53672E-1 2.52474E-1 2.69736E-1 3.07042E-1 2.87161E-1 3.09054E-1 2.91394E-1 2.76226E-1 2.531E-1 2.38735E-1 2.05854E-1 2.4777E-1 2.28936E-1 2.18886E-1 1.75732E-1 1.38454E-1 6.57725E-2 7.74989E-2 1.26235E-1 1.04921E-1 8.98833E-2 1.21035E-1 1.34909E-1 1.92847E-1 2.65173E-1 1.65917E-1 1.63093E-1 1.43388E-1 1.08345E-1 9.15437E-2 1.60891E-1 2.08672E-1 2.03129E-1 2.44618E-1 2.79262E-1 2.20545E-1 1.60946E-1 2.2005E-1 2.93117E-1 1.63089E-1 9.51421E-2 1.68017E-1 1.44975E-1 1.1967E-1 7.80979E-2 6.74495E-2 1.05549E-1 1.82976E-1 1.67645E-1 9.531E-2 1.03387E-1 9.18391E-2 8.64239E-2 6.99846E-2 6.70008E-2 4.85098E-2 6.31939E-2 9.16475E-2 9.16728E-2 5.60865E-2 2.92224E-2 1.93179E-2 1.46429E-2 1.9215E-2 2.20665E-2 1.26597E-2 9.14383E-3 -9999 -9999 -9999 -9999 -9999 -9999 -9999 -9999 -9999 -9999 -9999 -9999 -9999 -9999 -9999
-9999 -9999 -9999 -9999 -9999 -9999 -9999 -9999 -9999 -9999 -9999 -9999 -9999 -9999 -9999 -9999 -9999 -9999 -9999 -9999 -9999 -9999 -9999 -9999 -9999 1.29705E-1 1.2951E-1 1.43169E-1 2.28735E-1 2.508E-1 2.38106E-1 2.55318E-1 2.95564E-1 3.37718E-1 2.60621E-1 1.83498E-1 1.94593E-1 1.7857E-1 2.42906E-1 3.78326E-1 4.22971E-1 4.35906E-1 4.32579E-1 4.66913E-1 4.87395E-1 5.23665E-1 5.37354E-1 4.98089E-1 4.52266E-1 4.30223E-1 4.51296E-1 4.23286E-1 4.29208E-1 4.20799E-1 3.66316E-1 3.72352E-1 3.84666E-1 3.98877E-1 4.07202E-1 4.20059E-1 4.33841E-1 4.38301E-1 4.01415E-1 3.84959E-1 3.75951E-1 3.47901E-1 3.28525E-1 3.34934E-1 3.28565E-1 3.2068E-1 3.44743E-1 3.41557E-1 3.50081E-1 3.4139E-1 3.54644E-1 3.67577E-1 3.26175E-1 3.3449E-1 3.33739E-1 3.28908E-1 3.54182E-1 3.5528E-1 3.21115E-1 3.00667E-1 2.60548E-1 2.25641E-1 1.96525E-1 2.26394E-1 2.59444E-1 2.94076E-1 3.12006E-1 3.14921E-1 2.95487E-1 2.85417E-1 2.99001E-1 2.68719E-1 2.32017E-1 2.26678E-1 2.23107E-1 2.30186E-1 2.25696E-1 1.81991E-1 1.48178E-1 1.17154E-1 8.6918E-2 9.42696E-2 1.41087E-1 1.65579E-1 1.40666E-1 1.0891E-1 7.54087E-2 1.65612E-1 3.02273E-1 1.62025E-1 1.63657E-1 1.7967E-1 1.43777E-1 1.74652E-1 1.80051E-1 3.0267E-1 3.26296E-1 3.01558E-1 2.70971E-1 2.44144E-1 1.88007E-1 1.40448E-1 2.78857E-1 2.35859E-1 1.51384E-1 1.93419E-1 1.28188E-1 7.92818E-2 6.44413E-2 8.92592E-2 9.83108E-2 6.82152E-2 6.67638E-2 3.72101E-2 3.43226E-2 2.78625E-2 2.89596E-2 5.46937E-2 8.35065E-2 8.3878E-2 6.92623E-2 6.44095E-2 7.44902E-2 4.82771E-2 3.33282E-2 1.53726E-2 1.22617E-2 1.43973E-2 2.89439E-2 1.49753E-2 -9999 -9999 -9999 -9999 -9999 -9999 -9999 -9999 -9999 -9999 -9999 -9999 -9999 -9999 -9999 -9999
-9999 -9999 -9999 -9999 -9999 -9999 -9999 -9999 -9999 -9999 -9999 -9999 -9999 -9999 -9999 -9999 -9999 -9999 -9999 -9999 -9999 -9999 -9999 -9999 -9999 -9999 2.26796E-1 2.47016E-1 2.89079E-1 3.15117E-1 2.44601E-1 2.04843E-1 2.3578E-1 2.81537E-1 2.68201E-1 2.08212E-1 1.55079E-1 1.8655E-1 2.10778E-1 2.20151E-1 3.07879E-1 4.05089E-1 4.19612E-1 4.12272E-1 4.33728E-1 4.84863E-1 5.05433E-1 4.96735E-1 4.87091E-1 4.4489E-1 4.34272E-1 4.06291E-1 3.8049E-1 3.76417E-1 4.19881E-1 4.30031E-1 4.12414E-1 3.78768E-1 3.61675E-1 3.67013E-1 3.99682E-1 4.1178E-1 3.95489E-1 3.43165E-1 3.35309E-1 3.40175E-1 3.24793E-1 3.43219E-1 3.21564E-1 3.08339E-1 3.11755E-1 2.97473E-1 3.20965E-1 3.47244E-1 3.14686E-1 2.96681E-1 2.8733E-1 2.71251E-1 2.86027E-1 3.47349E-1 3.19717E-1 3.37845E-1 2.85088E-1 2.98003E-1 2.82872E-1 2.533E-1 2.45147E-1 2.53322E-1 2.44439E-1 2.55171E-1 2.61659E-1 2.59939E-1 2.64335E-1 2.67122E-1 2.86909E-1 2.61707E-1 2.39337E-1 2.3079E-1 2.5999E-1 2.42032E-1 2.45459E-1 2.47924E-1 1.93996E-1 1.42292E-1 1.75275E-1 1.73221E-1 1.75325E-1 1.96438E-1 2.04408E-1 1.45374E-1 8.00389E-2 8.96507E-2 2.82207E-1 2.02842E-1 1.39275E-1 2.08166E-1 2.16945E-1 1.88038E-1 2.01611E-1 1.98128E-1 1.94449E-1 1.98482E-1 1.99084E-1 1.48722E-1 1.73819E-1 1.27421E-1 1.69383E-1 2.37699E-1 1.47958E-1 1.83718E-1 1.37025E-1 7.6419E-2 3.73997E-2 7.51892E-2 5.53261E-2 7.19298E-2 7.89006E-2 5.31089E-2 3.89939E-2 1.96619E-2 2.69771E-2 3.39627E-2 3.49316E-2 4.55416E-2 7.29145E-2 7.10131E-2 5.81421E-2 4.75729E-2 3.42074E-2 1.04694E-2 9.0573E-3 1.459E-2 3.146E-2 1.6318E-2 -9999 -9999 -9999 -9999 -9999 -9999 -9999 -9999 -9999 -9999 -9999 -9999 -9999 -9999 -9999 -9999
-9999 -9999 -9999 -9999 -9999 -9999 -9999 -9999 -9999 -9999 -9999 -9999 -9999 -9999 -9999 -9999 -9999 -9999 -9999 -9999 -9999 -9999 -9999 -9999 -9999 -9999 3.05535E-1 2.86845E-1 3.32349E-1 3.06071E-1 2.40841E-1 2.20324E-1 2.34224E-1 2.68816E-1 2.8041E-1 2.62438E-1 2.55855E-1 2.13265E-1 2.0507E-1 1.87002E-1 1.90684E-1 3.06969E-1 3.83176E-1 4.28695E-1 4.00961E-1 4.03151E-1 4.23938E-1 4.70303E-1 4.74622E-1 4.91299E-1 4.37127E-1 4.04235E-1 3.82585E-1 3.25147E-1 4.02142E-1 4.31992E-1 4.10067E-1 3.58201E-1 3.35555E-1 3.48508E-1 3.82219E-1 3.71294E-1 3.57954E-1 3.40868E-1 3.11834E-1 3.03172E-1 3.09722E-1 3.39675E-1 3.10452E-1 3.20877E-1 2.86893E-1 3.0605E-1 3.37831E-1 3.24248E-1 3.60242E-1 2.94631E-1 2.49321E-1 2.42505E-1 2.62046E-1 2.76743E-1 3.00934E-1 3.39468E-1 3.22796E-1 3.10939E-1 2.98703E-1 2.76292E-1 2.55977E-1 2.73238E-1 2.32355E-1 2.1671E-1 2.22235E-1 2.24358E-1 2.37826E-1 2.2574E-1 2.30075E-1 2.45328E-1 2.42177E-1 2.48483E-1 2.42164E-1 2.50475E-1 2.49651E-1 2.61795E-1 2.46748E-1 2.12971E-1 2.06713E-1 2.00433E-1 1.58437E-1 2.01339E-1 1.99705E-1 1.47745E-1 1.22387E-1 8.48192E-2 1.81491E-1 1.9125E-1 2.62787E-1 3.29397E-1 3.24209E-1 1.96119E-1 2.00483E-1 8.21501E-2 8.66544E-2 8.92145E-2 9.89572E-2 1.15499E-1 1.42195E-1 1.23192E-1 1.30455E-1 1.80469E-1 1.44936E-1 1.47684E-1 1.30591E-1 9.72389E-2 5.7713E-2 3.96589E-2 7.79139E-2 5.25714E-2 5.26033E-2 8.43217E-2 6.52498E-2 3.07609E-2 2.10458E-2 2.13645E-2 1.8808E-2 1.93604E-2 2.99917E-2 9.43274E-2 1.06517E-1 4.69179E-2 5.21173E-2 2.81951E-2 1.24984E-2 1.38566E-2 3.49145E-2 1.62965E-2 7.04998E-3 -9999 -9999 -9999 -9999 -9999 -9999 -9999 -9999 -9999 -9999 -9999 -9999 -9999 -9999 -9999
-9999 -9999 -9999 -9999 -9999 -9999 -9999 -9999 -9999 -9999 -9999 -9999 -9999 -9999 -9999 -9999 -9999 -9999 -9999 -9999 -9999 -9999 -9999 -9999 -9999 3.35744E-1 3.17931E-1 3.07683E-1 3.35535E-1 2.78663E-1 2.61956E-1 3.08174E-1 3.43741E-1 3.29638E-1 3.30677E-1 2.90283E-1 2.84444E-1 2.3292E-1 1.98988E-1 1.70547E-1 1.77591E-1 2.4107E-1 3.47725E-1 3.93639E-1 3.95541E-1 3.78108E-1 3.63207E-1 3.68987E-1 4.46737E-1 5.08015E-1 4.9789E-1 4.12789E-1 3.87212E-1 3.78989E-1 3.27456E-1 2.92877E-1 3.50987E-1 3.31632E-1 2.7601E-1 3.56378E-1 3.77198E-1 3.40411E-1 3.44096E-1 3.25761E-1 2.99117E-1 2.90749E-1 3.1436E-1 3.05648E-1 3.44845E-1 3.09841E-1 3.09301E-1 2.79812E-1 3.00365E-1 3.28104E-1 3.50492E-1 2.93573E-1 2.60468E-1 2.53955E-1 2.60969E-1 2.77098E-1 2.72194E-1 3.12878E-1 3.07024E-1 2.75044E-1 2.32118E-1 2.38921E-1 2.94735E-1 2.68557E-1 2.65423E-1 2.553E-1 2.36356E-1 2.30047E-1 2.18865E-1 1.92967E-1 2.03221E-1 2.02852E-1 2.06617E-1 2.40868E-1 2.30615E-1 2.11763E-1 2.26384E-1 2.31197E-1 2.06271E-1 2.00081E-1 1.93523E-1 1.79534E-1 1.19668E-1 1.1456E-1 1.29501E-1 9.97955E-2 7.93929E-2 1.48317E-1 2.13163E-1 1.54128E-1 2.07836E-1 2.13915E-1 2.15447E-1 2.45389E-1 2.25121E-1 1.39057E-1 6.18364E-2 7.97061E-2 9.51521E-2 1.14434E-1 1.36312E-1 8.18279E-2 1.01834E-1 1.68282E-1 1.23809E-1 1.39438E-1 1.55769E-1 1.55352E-1 1.57516E-1 8.57165E-2 6.33158E-2 4.9016E-2 4.16744E-2 3.03929E-2 1.68015E-2 2.35953E-2 2.55531E-2 3.10859E-2 2.20117E-2 1.8636E-2 3.44769E-2 7.02167E-2 6.88795E-2 5.44864E-2 6.39794E-2 7.37539E-2 3.63376E-2 2.31892E-2 6.37972E-2 2.51393E-2 8.54204E-3 1.22998E-2 1.24842E-2 1.20083E-2 1.07895E-2 -9999 -9999 -9999 -9999 -9999 -9999 -9999 -9999 -9999 -9999 -9999
-9999 -9999 -9999 -9999 -9999 -9999 -9999 -9999 -9999 -9999 -9999 -9999 -9999 -9999 -9999 -9999 -9999 -9999 -9999 -9999 -9999 -9999 -9999 -9999 -9999 -9999 3.31738E-1 2.98639E-1 3.20427E-1 2.57166E-1 2.54771E-1 2.84525E-1 2.79227E-1 3.06694E-1 3.83255E-1 3.59728E-1 3.17097E-1 2.61899E-1 1.92687E-1 1.73541E-1 1.75221E-1 1.33808E-1 1.95516E-1 3.27753E-1 3.51473E-1 3.27064E-1 3.42177E-1 3.72147E-1 3.6251E-1 4.26663E-1 4.30018E-1 4.58192E-1 4.00915E-1 4.02869E-1 3.78452E-1 2.92195E-1 3.25034E-1 2.74639E-1 3.4318E-1 3.98938E-1 4.1874E-1 3.73747E-1 3.31301E-1 3.41401E-1 3.42048E-1 2.98148E-1 3.10655E-1 2.81711E-1 3.27449E-1 3.31631E-1 2.77141E-1 2.85469E-1 2.78399E-1 2.87655E-1 3.19225E-1 2.96058E-1 2.74838E-1 2.45335E-1 2.53008E-1 2.48109E-1 2.37982E-1 2.79178E-1 2.72645E-1 2.33136E-1 2.78164E-1 2.57473E-1 2.83494E-1 2.77141E-1 2.91112E-1 2.82192E-1 2.32873E-1 2.17455E-1 1.89659E-1 1.93387E-1 1.76687E-1 1.63246E-1 1.80769E-1 1.88562E-1 1.55335E-1 1.59011E-1 1.64602E-1 1.94274E-1 1.90214E-1 1.86984E-1 2.62645E-1 2.24827E-1 1.72213E-1 1.47707E-1 1.41291E-1 1.23645E-1 2.15526E-1 2.02701E-1 1.01468E-1 1.0785E-1 1.13769E-1 1.28205E-1 9.87824E-2 5.47783E-2 1.31599E-1 1.64263E-1 1.23175E-1 1.11507E-1 1.23079E-1 1.34795E-1 1.37676E-1 1.0899E-1 9.51875E-2 1.36406E-1 1.77478E-1 1.67627E-1 1.4693E-1 1.87697E-1 2.60823E-1 1.3608E-1 6.85584E-2 5.39184E-2 4.95365E-2 3.0925E-2 2.72491E-2 2.27067E-2 1.92694E-2 2.68185E-2 2.30647E-2 1.77094E-2 1.1355E-2 1.70302E-2 1.75405E-2 1.1643E-2 1.41788E-2 5.18043E-2 1.18456E-1 1.04182E-1 7.45853E-2 5.97535E-2 1.89854E-2 2.07378E-2 2.17357E-2 1.71855E-2 1.59643E-2 1.4409E-2 -9999 -9999 -9999 -9999 -9999 -9999 -9999 -9999 -9999 -9999
-9999 -9999 -9999 -9999 -9999 -9999 -9999 -9999 -9999 -9999 -9999 -9999 -9999 -9999 -9999 -9999 -9999 -9999 -9999 -9999 -9999 -9999 -9999 -9999 -9999 -9999 3.46486E-1 3.14742E-1 2.89106E-1 2.62178E-1 2.43432E-1 2.27438E-1 2.41729E-1 3.47109E-1 3.89485E-1 4.26764E-1 4.30852E-1 2.92312E-1 1.75306E-1 1.67434E-1 2.08563E-1 2.21405E-1 1.34313E-1 2.80979E-1 3.57005E-1 3.42189E-1 3.74014E-1 3.51144E-1 3.2964E-1 3.44265E-1 3.31417E-1 3.39827E-1 3.681E-1 3.23843E-1 3.20902E-1 2.83088E-1 3.13108E-1 3.10587E-1 3.36697E-1 3.97606E-1 4.3742E-1 4.00345E-1 3.72086E-1 3.62363E-1 3.48937E-1 3.01429E-1 3.04925E-1 3.30611E-1 2.67512E-1 3.33064E-1 3.24163E-1 3.08685E-1 2.5037E-1 2.40503E-1 2.89789E-1 2.96671E-1 2.79303E-1 2.35511E-1 2.2097E-1 2.55064E-1 2.57274E-1 2.69881E-1 2.90853E-1 2.92612E-1 2.86756E-1 2.90787E-1 2.91745E-1 2.94751E-1 3.0436E-1 2.83563E-1 2.19412E-1 2.062E-1 2.27852E-1 2.14532E-1 1.61374E-1 1.75892E-1 1.3432E-1 1.41213E-1 1.27147E-1 1.51084E-1 2.14992E-1 1.89141E-1 1.81857E-1 2.21188E-1 1.67224E-1 1.37878E-1 7.35588E-2 7.14259E-2 1.74568E-1 1.97327E-1 1.3759E-1 1.01907E-1 1.2736E-1 1.62287E-1 1.22836E-1 8.45563E-2 9.05E-2 5.33993E-2 9.19164E-2 6.99272E-2 7.76404E-2 8.6156E-2 5.94955E-2 7.67271E-2 7.1682E-2 7.68119E-2 9.85981E-2 9.05626E-2 2.1783E-1 1.44814E-1 1.52732E-1 1.37082E-1 1.53291E-1 9.31946E-2 6.78E-2 5.09584E-2 4.03325E-2 3.00029E-2 3.02704E-2 2.56345E-2 2.35894E-2 1.93771E-2 1.4205E-2 1.05911E-2 1.18708E-2 1.14541E-2 8.2735E-3 1.05375E-2 1.52274E-2 4.6183E-2 6.20229E-2 4.89286E-2 2.88957E-2 5.36009E-2 4.42899E-2 4.46755E-2 4.29113E-2 2.30121E-2 1.71288E-2 1.65204E-2 1.33367E-2 1.20257E-2 3.09325E-3 -9999 -9999 -9999 -9999 -9999 -9999 -9999
-9999 -9999 -9999 -9999 -9999 -9999 -9999 -9999 -9999 -9999 -9999 -9999 -9999 -9999 -9999 -9999 -9999 -9999 -9999 -9999 -9999 -9999 -9999 -9999 -9999 -9999 -9999 3.4669E-1 2.47058E-1 2.43587E-1 2.95514E-1 3.63054E-1 3.97618E-1 4.40653E-1 4.00872E-1 4.02872E-1 4.65916E-1 3.40833E-1 2.31107E-1 1.76251E-1 1.91047E-1 2.07153E-1 2.34338E-1 2.61712E-1 2.83924E-1 3.04405E-1 3.44787E-1 3.40802E-1 2.87954E-1 2.92371E-1 2.6129E-1 3.27139E-1 3.62964E-1 3.80063E-1 4.51082E-1 4.4075E-1 3.76384E-1 3.33833E-1 3.1935E-1 4.3183E-1 4.3197E-1 4.10069E-1 4.13081E-1 3.49933E-1 3.50762E-1 3.59199E-1 2.94064E-1 3.31163E-1 3.17758E-1 3.46571E-1 3.61067E-1 3.11952E-1 2.32702E-1 2.35449E-1 2.97094E-1 3.31463E-1 3.21368E-1 2.67255E-1 2.32133E-1 2.63512E-1 2.98969E-1 3.38331E-1 3.38835E-1 3.51734E-1 3.81058E-1 3.73563E-1 3.29413E-1 3.32226E-1 3.06538E-1 2.69575E-1 2.29917E-1 2.21165E-1 1.47695E-1 1.08519E-1 1.46586E-1 1.39547E-1 1.07053E-1 1.45295E-1 1.31743E-1 1.18724E-1 1.50113E-1 1.19129E-1 1.5022E-1 1.23364E-1 8.25497E-2 1.07206E-1 9.43113E-2 7.33912E-2 4.51904E-2 5.0728E-2 9.12739E-2 1.9952E-1 1.85386E-1 1.44669E-1 1.18973E-1 9.01881E-2 1.23862E-1 7.75446E-2 9.207E-2 7.03735E-2 1.01254E-1 9.59653E-2 6.23668E-2 6.62185E-2 8.72522E-2 6.66998E-2 9.82902E-2 9.11448E-2 1.51192E-1 1.82508E-1 1.15917E-1 9.78588E-2 8.31825E-2 5.43281E-2 6.52176E-2 6.14451E-2 5.78189E-2 3.65587E-2 3.65822E-2 3.19878E-2 4.23769E-2 2.5237E-2 2.17765E-2 1.61373E-2 1.2952E-2 1.00881E-2 9.15643E-3 9.28604E-3 1.23996E-2 1.42078E-2 9.09502E-3 9.61548E-3 1.20571E-2 2.74749E-2 2.84085E-2 4.32332E-2 5.26834E-2 2.04989E-2 1.46712E-2 9.15773E-3 5.01445E-3 3.05206E-3 1.78609E-3 3.24407E-3 -9999 -9999 -9999 -9999 -9999 -9999
-9999 -9999 -9999 -9999 -9999 -9999 -9999 -9999 -9999 -9999 -9999 -9999 -9999 -9999 -9999 -9999 -9999 -9999 -9999 -9999 -9999 -9999 -9999 -9999 -9999 -9999 -9999 -9999 3.06069E-1 2.78426E-1 2.69549E-1 3.12171E-1 3.44416E-1 3.84363E-1 3.64674E-1 3.67449E-1 3.72468E-1 3.12193E-1 2.73694E-1 3.10808E-1 2.67092E-1 2.73944E-1 2.80346E-1 2.89152E-1 2.83606E-1 2.57578E-1 3.0869E-1 4.00967E-1 4.20932E-1 3.39993E-1 3.08582E-1 2.44062E-1 3.17728E-1 4.00645E-1 3.97254E-1 3.86033E-1 3.97012E-1 4.23266E-1 3.46964E-1 4.34266E-1 3.97525E-1 4.22913E-1 3.99236E-1 3.72241E-1 3.82965E-1 4.29094E-1 3.56255E-1 3.35249E-1 3.38997E-1 3.7006E-1 3.69089E-1 3.72894E-1 2.3304E-1 1.98603E-1 2.68577E-1 3.2005E-1 3.58778E-1 3.32789E-1 2.93713E-1 2.93512E-1 2.75054E-1 3.76878E-1 4.07522E-1 4.05057E-1 3.7958E-1 3.94746E-1 3.54703E-1 3.71438E-1 2.98245E-1 2.41379E-1 2.44016E-1 2.45553E-1 1.59294E-1 8.16265E-2 1.0227E-1 1.25698E-1 1.17029E-1 1.13414E-1 1.20477E-1 1.16596E-1 1.0954E-1 1.1197E-1 1.2138E-1 9.03328E-2 9.85586E-2 1.42359E-1 1.52534E-1 8.34297E-2 6.33489E-2 5.32047E-2 3.47136E-2 7.25659E-2 2.2077E-1 2.06987E-1 1.32228E-1 7.98742E-2 1.06614E-1 9.04098E-2 1.14394E-1 1.32644E-1 1.35678E-1 1.22267E-1 1.23769E-1 8.23738E-2 1.35114E-1 1.30527E-1 8.35089E-2 9.32321E-2 1.01811E-1 1.8139E-1 1.44012E-1 1.437E-1 5.59433E-2 4.98105E-2 4.50686E-2 3.81422E-2 5.67044E-2 4.60466E-2 5.43934E-2 3.9366E-2 2.59105E-2 2.19002E-2 2.04144E-2 1.9933E-2 1.72077E-2 1.39175E-2 1.00604E-2 9.77442E-3 8.11344E-3 8.10271E-3 7.49279E-3 8.06003E-3 1.36723E-2 6.58716E-3 7.05739E-3 1.49154E-2 2.75855E-2 2.44751E-2 1.68588E-2 1.30797E-2 8.9974E-3 6.27688E-3 6.11199E-3 5.32309E-3 -9999 -9999 -9999 -9999 -9999 -9999
-9999 -9999 -9999 -9999 -9999 -9999 -9999 -9999 -9999 -9999 -9999 -9999 -9999 -9999 -9999 -9999 -9999 -9999 -9999 -9999 -9999 -9999 -9999 -9999 -9999 -9999 -9999 -9999 -9999 2.32573E-1 2.37396E-1 2.53905E-1 2.44864E-1 3.15871E-1 3.36647E-1 3.25167E-1 3.52979E-1 3.095E-1 3.15508E-1 3.70353E-1 2.8402E-1 2.48131E-1 3.51029E-1 3.70195E-1 3.79738E-1 4.2671E-1 4.78916E-1 4.85741E-1 4.72493E-1 4.2776E-1 3.16017E-1 2.41749E-1 2.13395E-1 2.79839E-1 3.92301E-1 3.47994E-1 3.65077E-1 3.71581E-1 3.7086E-1 4.02273E-1 3.72917E-1 4.22901E-1 3.75863E-1 3.4657E-1 3.84044E-1 4.33426E-1 4.2626E-1 3.97846E-1 3.85157E-1 3.62348E-1 3.70489E-1 4.20641E-1 3.27566E-1 2.33581E-1 2.20519E-1 2.39184E-1 3.36333E-1 3.48417E-1 3.02881E-1 3.07118E-1 2.74715E-1 3.11249E-1 3.94503E-1 4.07085E-1 4.05006E-1 3.92412E-1 3.59065E-1 4.24964E-1 3.80297E-1 2.97544E-1 2.59446E-1 2.36422E-1 1.56148E-1 1.29121E-1 1.29858E-1 1.50759E-1 1.52893E-1 1.07902E-1 1.39335E-1 1.59845E-1 1.3624E-1 9.94986E-2 1.12952E-1 7.96204E-2 9.89853E-2 1.71535E-1 1.65988E-1 9.91479E-2 7.28199E-2 5.69831E-2 4.39661E-2 4.07849E-2 2.06404E-1 1.82169E-1 1.02964E-1 9.06795E-2 1.64053E-1 1.52524E-1 1.71285E-1 2.31499E-1 2.29871E-1 1.71537E-1 1.75479E-1 1.28777E-1 1.6231E-1 1.67151E-1 1.02332E-1 9.44361E-2 1.30209E-1 1.51801E-1 1.67847E-1 1.36207E-1 7.29121E-2 5.49756E-2 3.81259E-2 3.96259E-2 2.59338E-2 2.34611E-2 3.30288E-2 4.62064E-2 2.53692E-2 1.5201E-2 1.82779E-2 1.40045E-2 1.17514E-2 1.44775E-2 1.09971E-2 9.19654E-3 8.30482E-3 7.74776E-3 6.26049E-3 5.27549E-3 4.71486E-3 4.50961E-3 1.02469E-2 2.16707E-2 2.55962E-2 2.95944E-2 1.70541E-2 7.6431E-3 -9999 4.00656E-3 -9999 -9999 -9999 -9999 -9999 -9999 -9999 -9999
-9999 -9999 -9999 -9999 -9999 -9999 -9999 -9999 -9999 -9999 -9999 -9999 -9999 -9999 -9999 -9999 -9999 -9999 -9999 -9999 -9999 -9999 -9999 -9999 -9999 -9999 -9999 -9999 -9999 2.18561E-1 2.3713E-1 2.05764E-1 2.56121E-1 3.15912E-1 2.98491E-1 3.01371E-1 3.49579E-1 3.3273E-1 3.01999E-1 3.01808E-1 2.75964E-1 2.53873E-1 3.6605E-1 3.98246E-1 4.29713E-1 4.73142E-1 4.33619E-1 4.17746E-1 4.53117E-1 4.92667E-1 4.23901E-1 2.85053E-1 2.2643E-1 2.08757E-1 1.94967E-1 2.8331E-1 3.21617E-1 3.50652E-1 3.85969E-1 3.80812E-1 3.60498E-1 3.6261E-1 3.60518E-1 3.76427E-1 3.61302E-1 3.97834E-1 4.39017E-1 4.76093E-1 4.22266E-1 3.94652E-1 4.0505E-1 3.71802E-1 3.88523E-1 3.29552E-1 2.57297E-1 2.32436E-1 2.43106E-1 2.6564E-1 2.94587E-1 2.78338E-1 2.69749E-1 2.73326E-1 3.10162E-1 4.13685E-1 4.41598E-1 4.21758E-1 3.89507E-1 4.06929E-1 3.95011E-1 3.34818E-1 2.72817E-1 1.97945E-1 1.65337E-1 2.29373E-1 2.2137E-1 2.03853E-1 1.64245E-1 1.36938E-1 1.61507E-1 1.49299E-1 1.41424E-1 1.33047E-1 1.2119E-1 9.93583E-2 8.20731E-2 1.4665E-1 1.4478E-1 1.28356E-1 6.7355E-2 7.01132E-2 7.43582E-2 1.21284E-1 2.15692E-1 2.47714E-1 1.45039E-1 8.81918E-2 1.45284E-1 1.82564E-1 1.51558E-1 1.83179E-1 2.32612E-1 2.3805E-1 2.13359E-1 1.49532E-1 9.29693E-2 9.2786E-2 1.11831E-1 1.13349E-1 1.18353E-1 7.83143E-2 9.27075E-2 1.49012E-1 9.84968E-2 6.17712E-2 6.42823E-2 3.86547E-2 3.02564E-2 1.71001E-2 1.8767E-2 2.18115E-2 2.96866E-2 2.31276E-2 2.1906E-2 1.0347E-2 9.81654E-3 1.43405E-2 1.14278E-2 7.98123E-3 5.31686E-3 7.55756E-3 5.61248E-3 4.16346E-3 4.22571E-3 5.67861E-3 1.5326E-2 2.36439E-2 3.24753E-2 1.47877E-2 -9999 -9999 -9999 -9999 -9999 -9999 -9999 -9999 -9999 -9999 -9999 -9999
-9999 -9999 -9999 -9999 -9999 -9999 -9999 -9999 -9999 -9999 -9999 -9999 -9999 -9999 -9999 -9999 -9999 -9999 -9999 -9999 -9999 -9999 -9999 -9999 -9999 -9999 -9999 -9999 -9999 -9999 2.18111E-1 2.51712E-1 2.97242E-1 3.50102E-1 3.00515E-1 2.9241E-1 3.45857E-1 3.14782E-1 2.83689E-1 2.76932E-1 2.42228E-1 3.08003E-1 3.2897E-1 4.10702E-1 4.22318E-1 4.42217E-1 4.38807E-1 3.95972E-1 4.22668E-1 4.35252E-1 4.37261E-1 4.23169E-1 4.37861E-1 3.42756E-1 2.73034E-1 2.49012E-1 2.695E-1 3.49756E-1 3.65313E-1 3.4924E-1 3.30363E-1 3.40434E-1 3.53023E-1 3.8055E-1 3.68934E-1 3.63382E-1 3.61217E-1 3.79935E-1 4.46714E-1 4.50586E-1 4.4655E-1 3.75587E-1 3.2605E-1 3.33033E-1 2.99092E-1 3.35576E-1 3.03769E-1 2.43791E-1 2.62409E-1 3.28233E-1 2.92358E-1 2.74821E-1 3.12266E-1 3.64175E-1 4.15112E-1 4.17375E-1 3.98044E-1 4.1387E-1 4.08599E-1 3.73981E-1 2.95737E-1 2.41107E-1 2.1485E-1 2.48306E-1 2.60079E-1 2.3455E-1 1.72623E-1 1.40708E-1 1.31076E-1 1.34616E-1 1.66044E-1 1.50963E-1 1.45871E-1 1.30003E-1 1.59597E-1 1.55084E-1 1.38518E-1 9.11292E-2 7.65575E-2 6.94998E-2 1.03435E-1 8.6696E-2 1.04578E-1 2.35693E-1 1.88056E-1 1.11024E-1 1.03679E-1 1.7067E-1 1.33596E-1 1.10638E-1 1.65304E-1 1.96417E-1 1.99642E-1 1.72674E-1 1.25052E-1 8.56259E-2 9.23198E-2 1.05462E-1 8.63203E-2 6.43492E-2 9.14289E-2 1.18266E-1 9.94983E-2 5.4025E-2 7.37282E-2 3.97695E-2 2.35823E-2 2.63257E-2 1.3756E-2 1.42469E-2 1.57591E-2 2.53856E-2 2.70877E-2 1.6988E-2 1.9191E-2 3.77035E-2 2.29496E-2 1.74004E-2 1.30735E-2 1.05137E-2 5.86218E-3 5.28412E-3 5.60324E-3 1.61873E-2 2.644E-2 2.56451E-2 1.41119E-2 8.85217E-3 -9999 -9999 -9999 -9999 -9999 -9999 -9999 -9999 -9999 -9999 -9999 -9999
-9999 -9999 -9999 -9999 -9999 -9999 -9999 -9999 -9999 -9999 -9999 -9999 -9999 -9999 -9999 -9999 -9999 -9999 -9999 -9999 -9999 -9999 -9999 -9999 -9999 -9999 -9999 -9999 -9999 -9999 -9999 1.78111E-1 2.67303E-1 2.65069E-1 2.43741E-1 2.06632E-1 2.55956E-1 3.17189E-1 2.47689E-1 1.94407E-1 1.82812E-1 2.31293E-1 3.16943E-1 3.72831E-1 4.21359E-1 4.14466E-1 4.00605E-1 3.6661E-1 4.01241E-1 3.81405E-1 4.26974E-1 4.46679E-1 4.4199E-1 4.40597E-1 4.06083E-1 3.87758E-1 3.30391E-1 3.2067E-1 3.44436E-1 2.8981E-1 2.25578E-1 2.80754E-1 4.0979E-1 3.33074E-1 3.41105E-1 3.23966E-1 3.32163E-1 3.5059E-1 3.93138E-1 3.93416E-1 3.49822E-1 3.3157E-1 2.91681E-1 2.68915E-1 3.32326E-1 3.59636E-1 3.53293E-1 2.64043E-1 2.89008E-1 3.72231E-1 3.12003E-1 2.81422E-1 2.96386E-1 3.19739E-1 3.45468E-1 3.69446E-1 3.96443E-1 3.75652E-1 3.80416E-1 3.89998E-1 3.28114E-1 2.53101E-1 2.52394E-1 2.63663E-1 2.59154E-1 2.31129E-1 1.83804E-1 1.71195E-1 1.27911E-1 1.7458E-1 1.8134E-1 2.10316E-1 2.01054E-1 1.69257E-1 1.55866E-1 1.68908E-1 1.28959E-1 6.85818E-2 6.08853E-2 1.05418E-1 6.74486E-2 4.54628E-2 6.50474E-2 2.31658E-1 1.89233E-1 1.29761E-1 7.43732E-2 1.19527E-1 1.32835E-1 9.76069E-2 8.24131E-2 1.22103E-1 1.42885E-1 1.49909E-1 1.44021E-1 1.03035E-1 9.54594E-2 7.87279E-2 5.94977E-2 6.76813E-2 6.95578E-2 6.52818E-2 9.66159E-2 7.73922E-2 8.13269E-2 5.78068E-2 3.14927E-2 3.05998E-2 2.09782E-2 9.43252E-3 1.0584E-2 2.95314E-2 7.71043E-2 7.44459E-2 6.12357E-2 5.82266E-2 6.5447E-2 6.71475E-2 4.68293E-2 2.563E-2 7.89825E-3 1.26973E-2 1.80286E-2 2.32508E-2 3.51159E-2 1.05249E-2 9.15704E-3 -9999 -9999 -9999 -9999 -9999 -9999 -9999 -9999 -9999 -9999 -9999 -9999 -9999
-9999 -9999 -9999 -9999 -9999 -9999 -9999 -9999 -9999 -9999 -9999 -9999 -9999 -9999 -9999 -9999 -9999 -9999 -9999 -9999 -9999 -9999 -9999 -9999 -9999 -9999 -9999 -9999 -9999 -9999 -9999 -9999 -9999 2.65337E-1 2.27085E-1 1.7766E-1 1.89351E-1 2.50764E-1 2.34054E-1 1.53462E-1 1.41519E-1 2.21504E-1 3.31003E-1 3.13109E-1 3.57535E-1 3.67296E-1 3.45911E-1 3.38672E-1 3.46573E-1 3.16699E-1 3.06977E-1 3.71135E-1 3.94222E-1 4.10584E-1 4.32926E-1 4.06451E-1 3.81498E-1 3.66852E-1 3.5399E-1 3.6692E-1 2.70956E-1 1.91832E-1 2.46227E-1 3.0958E-1 3.15912E-1 2.74253E-1 2.49023E-1 3.33279E-1 3.41367E-1 3.25189E-1 3.21209E-1 2.51683E-1 1.93546E-1 2.16177E-1 2.78617E-1 3.06107E-1 3.15939E-1 3.03896E-1 2.79129E-1 3.10741E-1 3.04013E-1 2.94799E-1 3.10612E-1 3.18614E-1 2.68086E-1 2.54201E-1 3.16241E-1 3.85421E-1 3.93666E-1 4.04621E-1 3.64625E-1 3.05041E-1 2.894E-1 2.78731E-1 2.36913E-1 2.23499E-1 1.6735E-1 1.69249E-1 1.1865E-1 1.61335E-1 1.67688E-1 2.23677E-1 2.16895E-1 1.8478E-1 1.90598E-1 1.71711E-1 1.14287E-1 7.52557E-2 6.40185E-2 6.0281E-2 4.49891E-2 4.57388E-2 1.36868E-1 2.57746E-1 2.13901E-1 1.63662E-1 8.84804E-2 8.82592E-2 1.23145E-1 9.5141E-2 5.74042E-2 5.42086E-2 1.01496E-1 1.32002E-1 1.19529E-1 9.69142E-2 7.61519E-2 6.80233E-2 5.34562E-2 6.67656E-2 3.4198E-2 4.10016E-2 3.77006E-2 4.93901E-2 5.97683E-2 8.35832E-2 4.68338E-2 3.60777E-2 1.56178E-2 1.2595E-2 2.97293E-2 8.95302E-2 1.08925E-1 3.99975E-2 1.73705E-2 1.61589E-2 1.40795E-2 1.72939E-2 3.9307E-2 4.22185E-2 2.85491E-2 2.4298E-2 2.49416E-2 2.50692E-2 1.14958E-2 7.49171E-3 -9999 -9999 -9999 -9999 -9999 -9999 -9999 -9999 -9999 -9999 -9999 -9999 -9999 -9999
-9999 -9999 -9999 -9999 -9999 -9999 -9999 -9999 -9999 -9999 -9999 -9999 -9999 -9999 -9999 -9999 -9999 -9999 -9999 -9999 -9999 -9999 -9999 -9999 -9999 -9999 -9999 -9999 -9999 -9999 -9999 -9999 -9999 -9999 2.71052E-1 2.1987E-1 1.76042E-1 2.02176E-1 1.59308E-1 1.39104E-1 1.95835E-1 2.19292E-1 2.23947E-1 2.88388E-1 3.37011E-1 3.27394E-1 3.09308E-1 3.4891E-1 2.67215E-1 1.71467E-1 2.08136E-1 3.22672E-1 3.77058E-1 4.38715E-1 4.6166E-1 4.51198E-1 4.2203E-1 3.94311E-1 4.10117E-1 4.15268E-1 4.07526E-1 2.84187E-1 2.28343E-1 2.31053E-1 1.9051E-1 1.18955E-1 1.44207E-1 3.07026E-1 2.5555E-1 2.76468E-1 3.08475E-1 2.8371E-1 2.39708E-1 1.92646E-1 2.01288E-1 2.20676E-1 2.57501E-1 2.72387E-1 2.49359E-1 3.03892E-1 2.85292E-1 2.83008E-1 3.25827E-1 3.1616E-1 2.62254E-1 2.09957E-1 2.40139E-1 3.44966E-1 4.09711E-1 3.79069E-1 3.81566E-1 3.41528E-1 3.38447E-1 2.79732E-1 2.26089E-1 2.11428E-1 1.95838E-1 2.03749E-1 2.00239E-1 1.73837E-1 1.80485E-1 2.26078E-1 2.16643E-1 1.66798E-1 2.05463E-1 2.10153E-1 1.2573E-1 8.16606E-2 8.01172E-2 6.31787E-2 6.97105E-2 4.7414E-2 1.28823E-1 2.33734E-1 2.23406E-1 1.55525E-1 7.15685E-2 6.29418E-2 1.0146E-1 1.04345E-1 6.71354E-2 4.05927E-2 4.3201E-2 9.90238E-2 8.75041E-2 7.27449E-2 6.82268E-2 6.45352E-2 5.36191E-2 4.09287E-2 3.6773E-2 4.68174E-2 2.30456E-2 2.31972E-2 1.74653E-2 4.17487E-2 4.52679E-2 3.23745E-2 1.79416E-2 1.55616E-2 3.00261E-2 3.64149E-2 2.95014E-2 1.70721E-2 8.18063E-3 6.35026E-3 3.90134E-3 4.88323E-3 1.85311E-2 4.08226E-2 2.63253E-2 2.93094E-2 1.17666E-2 9.03783E-3 8.01931E-3 -9999 -9999 -9999 -9999 -9999 -9999 -9999 -9999 -9999 -9999 -9999 -9999 -9999 -9999 -9999
-9999 -9999 -9999 -9999 -9999 -9999 -9999 -9999 -9999 -9999 -9999 -9999 -9999 -9999 -9999 -9999 -9999 -9999 -9999 -9999 -9999 -9999 -9999 -9999 -9999 -9999 -9999 -9999 -9999 -9999 -9999 -9999 -9999 -9999 -9999 2.51516E-1 2.39563E-1 2.20435E-1 2.00264E-1 1.52288E-1 2.1668E-1 2.48166E-1 2.48934E-1 2.4806E-1 2.25682E-1 2.12375E-1 1.85578E-1 2.02982E-1 1.56426E-1 1.17112E-1 1.60213E-1 2.35014E-1 3.27786E-1 4.02513E-1 4.52691E-1 4.98747E-1 4.85215E-1 4.40409E-1 4.29817E-1 4.8986E-1 4.96322E-1 4.49032E-1 3.17259E-1 2.12094E-1 1.52413E-1 8.39306E-2 1.2381E-1 1.61834E-1 2.44886E-1 2.13989E-1 2.17229E-1 2.43318E-1 2.51694E-1 2.04948E-1 1.90642E-1 1.59467E-1 1.88557E-1 2.49348E-1 2.95925E-1 3.2885E-1 3.39165E-1 2.72741E-1 2.87634E-1 2.9626E-1 2.59655E-1 1.89901E-1 2.02744E-1 2.8686E-1 3.66139E-1 4.01237E-1 3.61594E-1 3.10682E-1 2.91151E-1 2.60304E-1 2.26879E-1 2.06251E-1 2.18857E-1 2.41044E-1 2.71434E-1 2.60915E-1 2.6197E-1 2.34731E-1 2.28325E-1 2.50638E-1 2.6361E-1 2.5872E-1 2.16916E-1 8.71483E-2 7.67034E-2 7.67902E-2 7.9891E-2 5.03966E-2 9.37607E-2 2.10876E-1 1.85145E-1 8.13907E-2 2.76986E-2 4.5671E-2 7.62064E-2 8.22316E-2 1.09378E-1 7.19515E-2 4.41174E-2 5.47337E-2 8.7504E-2 7.76688E-2 6.99235E-2 7.20473E-2 5.07776E-2 4.00754E-2 4.184E-2 3.75102E-2 3.32548E-2 2.25527E-2 1.45182E-2 2.19869E-2 5.21637E-2 3.74518E-2 3.21486E-2 2.70652E-2 3.51979E-2 1.83497E-2 1.03999E-2 1.08442E-2 9.02585E-3 7.62659E-3 2.99974E-3 7.39541E-3 1.93853E-2 1.90147E-2 2.55989E-2 1.8861E-2 6.93098E-3 6.1191E-3 4.554E-3 -9999 -9999 -9999 -9999 -9999 -9999 -9999 -9999 -9999 -9999 -9999 -9999 -9999 -9999 -9999
-9999 -9999 -9999 -9999 -9999 -9999 -9999 -9999 -9999 -9999 -9999 -9999 -9999 -9999 -9999 -9999 -9999 -9999 -9999 -9999 -9999 -9999 -9999 -9999 -9999 -9999 -9999 -9999 -9999 -9999 -9999 -9999 -9999 -9999 -9999 -9999 2.73952E-1 2.25161E-1 2.1509E-1 1.76303E-1 1.31837E-1 1.58434E-1 1.92015E-1 2.1231E-1 1.93256E-1 1.57891E-1 1.18622E-1 1.58395E-1 2.28096E-1 2.33243E-1 2.61054E-1 2.72743E-1 2.91065E-1 3.51984E-1 5.10661E-1 4.73829E-1 5.05201E-1 4.8288E-1 4.82844E-1 4.83688E-1 4.68787E-1 4.48824E-1 4.01367E-1 2.94963E-1 2.34178E-1 1.63229E-1 1.26756E-1 1.21692E-1 1.40375E-1 1.56523E-1 1.98376E-1 2.27881E-1 2.62551E-1 2.95221E-1 2.96149E-1 2.46812E-1 2.09366E-1 2.40713E-1 2.71541E-1 3.55682E-1 4.00625E-1 3.35826E-1 3.6909E-1 3.59982E-1 3.00587E-1 2.46703E-1 2.29872E-1 2.67197E-1 3.15804E-1 3.15618E-1 3.03093E-1 2.70243E-1 2.6177E-1 2.13345E-1 2.08402E-1 2.1545E-1 2.14915E-1 2.76663E-1 2.95048E-1 3.07148E-1 2.93558E-1 2.58078E-1 2.65153E-1 2.83019E-1 2.86206E-1 3.00454E-1 2.40554E-1 1.15446E-1 3.34834E-2 3.09885E-2 4.8207E-2 7.82674E-2 1.05285E-1 1.25423E-1 8.56475E-2 6.74789E-2 2.79141E-2 4.94418E-2 7.35837E-2 5.10382E-2 7.28362E-2 6.0941E-2 4.90396E-2 3.97255E-2 7.4005E-2 4.9558E-2 5.10491E-2 5.47706E-2 5.06398E-2 4.65616E-2 4.87674E-2 5.05107E-2 4.8495E-2 3.2992E-2 2.95001E-2 2.65481E-2 2.86434E-2 2.59984E-2 1.94888E-2 2.31903E-2 2.24952E-2 1.67639E-2 9.30363E-3 5.54038E-3 5.00887E-3 3.46252E-3 4.09492E-3 2.19816E-2 1.42096E-2 1.7191E-2 8.11614E-3 5.24767E-3 3.45253E-3 -9999 -9999 -9999 -9999 -9999 -9999 -9999 -9999 -9999 -9999 -9999 -9999 -9999 -9999 -9999 -9999 -9999
-9999 -9999 -9999 -9999 -9999 -9999 -9999 -9999 -9999 -9999 -9999 -9999 -9999 -9999 -9999 -9999 -9999 -9999 -9999 -9999 -9999 -9999 -9999 -9999 -9999 -9999 -9999 -9999 -9999 -9999 -9999 -9999 -9999 -9999 -9999 -9999 -9999 1.29905E-1 1.558E-1 1.37972E-1 8.16475E-2 6.19654E-2 8.51526E-2 1.14504E-1 1.22214E-1 1.45432E-1 1.60593E-1 2.6386E-1 4.2144E-1 4.47958E-1 3.58822E-1 3.07689E-1 2.93121E-1 3.08394E-1 4.11715E-1 4.13186E-1 4.62524E-1 4.96845E-1 4.71407E-1 4.77685E-1 4.7402E-1 4.69233E-1 4.45553E-1 3.2963E-1 2.95989E-1 2.59584E-1 1.6454E-1 1.03497E-1 8.83658E-2 1.34397E-1 1.76981E-1 3.08568E-1 3.01809E-1 3.3378E-1 3.99054E-1 4.02885E-1 3.39783E-1 2.55394E-1 2.74625E-1 3.45798E-1 3.9484E-1 4.04151E-1 3.63316E-1 4.20967E-1 3.45472E-1 3.0192E-1 2.52988E-1 2.41819E-1 2.65886E-1 2.75538E-1 2.74133E-1 2.7111E-1 2.91854E-1 3.18321E-1 2.92901E-1 2.91018E-1 2.97334E-1 2.79043E-1 2.68598E-1 2.77311E-1 2.82634E-1 2.7718E-1 2.7476E-1 2.83182E-1 2.49919E-1 2.86103E-1 2.25098E-1 9.38826E-2 3.90074E-2 2.38607E-2 2.19895E-2 7.13482E-2 1.16148E-1 9.6696E-2 6.40759E-2 4.92168E-2 6.06653E-2 5.74137E-2 8.24781E-2 7.73472E-2 5.87047E-2 6.96138E-2 4.96968E-2 7.49247E-2 7.60154E-2 5.12642E-2 4.08934E-2 5.0498E-2 4.70057E-2 4.00312E-2 2.71752E-2 1.98745E-2 2.58914E-2 2.28882E-2 1.78795E-2 2.30673E-2 1.51244E-2 1.35706E-2 1.50868E-2 1.34913E-2 1.36454E-2 9.00124E-3 5.52104E-3 4.39013E-3 6.01214E-3 9.60408E-3 1.47213E-2 1.59542E-2 1.31891E-2 3.70683E-3 2.68956E-3 2.02725E-3 -9999 -9999 -9999 -9999 -9999 -9999 -9999 -9999 -9999 -9999 -9999 -9999 -9999 -9999 -9999 -9999 -9999 -9999
-9999 -9999 -9999 -9999 -9999 -9999 -9999 -9999 -9999 -9999 -9999 -9999 -9999 -9999 -9999 -9999 -9999 -9999 -9999 -9999 -9999 -9999 -9999 -9999 -9999 -9999 -9999 -9999 -9999 -9999 -9999 1.52264E-1 1.47338E-1 -9999 -9999 2.60653E-1 1.56866E-1 1.32928E-1 1.18726E-1 9.6638E-2 1.00391E-1 7.81117E-2 7.92064E-2 7.56064E-2 9.74273E-2 1.21415E-1 2.40511E-1 3.20002E-1 3.90978E-1 4.3375E-1 4.03028E-1 3.59007E-1 3.76265E-1 3.1437E-1 3.62141E-1 4.20276E-1 4.37844E-1 4.58357E-1 4.47661E-1 4.48291E-1 4.51562E-1 4.53402E-1 4.60301E-1 3.62146E-1 2.36701E-1 1.71146E-1 1.31803E-1 1.50659E-1 1.19061E-1 1.12464E-1 1.49806E-1 2.97845E-1 3.34604E-1 3.33989E-1 3.80866E-1 3.8297E-1 3.60718E-1 3.43899E-1 3.1192E-1 3.08121E-1 3.34052E-1 4.00906E-1 4.10455E-1 3.7842E-1 4.09408E-1 3.63316E-1 3.21227E-1 2.61905E-1 2.72106E-1 2.98221E-1 2.82729E-1 2.83897E-1 3.35013E-1 3.1835E-1 2.8611E-1 2.75971E-1 2.6763E-1 3.08293E-1 2.53311E-1 2.41198E-1 2.67481E-1 2.62426E-1 2.62748E-1 2.3392E-1 2.13746E-1 2.47435E-1 2.06137E-1 8.66026E-2 3.72553E-2 2.58403E-2 1.55825E-2 5.12448E-2 1.31251E-1 1.83615E-1 1.31515E-1 8.23281E-2 4.93657E-2 7.51736E-2 7.40632E-2 4.67178E-2 2.83959E-2 3.59012E-2 7.63237E-2 1.20358E-1 6.13105E-2 4.6493E-2 3.96805E-2 4.70372E-2 4.51384E-2 4.49286E-2 3.09666E-2 2.41563E-2 1.70501E-2 1.80038E-2 2.32972E-2 1.81449E-2 2.07999E-2 1.52814E-2 1.73469E-2 1.74842E-2 1.32358E-2 7.5473E-3 4.6054E-3 6.02104E-3 1.48123E-2 2.09305E-2 2.25422E-2 1.36888E-2 7.51101E-3 -9999 -9999 -9999 -9999 -9999 -9999 -9999 -9999 -9999 -9999 -9999 -9999 -9999 -9999 -9999 -9999 -9999 -9999 -9999 -9999 -9999
-9999 -9999 -9999 -9999 -9999 -9999 -9999 -9999 -9999 -9999 -9999 -9999 -9999 -9999 -9999 -9999 -9999 -9999 -9999 -9999 -9999 -9999 -9999 -9999 -9999 -9999 -9999 -9999 -9999 -9999 2.51957E-1 1.12805E-1 1.31974E-1 -9999 -9999 2.07603E-1 1.77402E-1 2.41076E-1 1.35987E-1 9.25985E-2 1.62456E-1 1.28794E-1 1.28779E-1 1.05269E-1 9.1348E-2 1.37655E-1 3.15831E-1 4.32378E-1 4.20936E-1 4.53048E-1 4.46909E-1 4.09876E-1 4.11071E-1 3.39953E-1 3.41624E-1 3.96456E-1 4.47928E-1 4.36113E-1 4.30375E-1 4.42042E-1 4.39855E-1 4.4321E-1 4.74116E-1 4.71215E-1 3.85304E-1 2.43152E-1 2.06398E-1 2.92267E-1 2.4811E-1 1.12525E-1 1.42679E-1 2.47484E-1 3.74956E-1 3.45533E-1 3.94688E-1 4.24117E-1 3.95196E-1 3.87785E-1 3.37382E-1 2.6412E-1 2.69799E-1 2.79393E-1 3.90208E-1 4.04515E-1 3.88693E-1 3.8202E-1 3.42299E-1 2.88969E-1 2.41099E-1 2.64805E-1 2.8449E-1 2.76347E-1 2.99521E-1 3.41349E-1 3.13349E-1 2.5692E-1 2.66471E-1 2.62978E-1 2.45953E-1 2.1077E-1 2.30556E-1 2.42638E-1 2.55791E-1 2.16698E-1 2.02657E-1 2.241E-1 1.78597E-1 1.40266E-1 7.22082E-2 2.0407E-2 1.62265E-2 4.1424E-2 1.20499E-1 1.35426E-1 1.50193E-1 8.48605E-2 5.37096E-2 6.62395E-2 5.5084E-2 5.9584E-2 4.82019E-2 5.06297E-2 7.83615E-2 1.08098E-1 4.45543E-2 3.3976E-2 3.51412E-2 3.65103E-2 3.54468E-2 3.54706E-2 2.78564E-2 2.39904E-2 2.08798E-2 1.77056E-2 1.99411E-2 3.07042E-2 1.9709E-2 1.75713E-2 2.16439E-2 2.24718E-2 1.35649E-2 8.07919E-3 5.46649E-3 3.46858E-3 4.69097E-3 1.01217E-2 1.40891E-2 9.47574E-3 1.13726E-2 -9999 -9999 -9999 -9999 -9999 -9999 -9999 -9999 -9999 -9999 -9999 -9999 -9999 -9999 -9999 -9999 -9999 -9999 -9999 -9999 -9999
-9999 -9999 -9999 -9999 -9999 -9999 -9999 -9999 -9999 -9999 -9999 -9999 -9999 -9999 -9999 -9999 -9999 -9999 -9999 -9999 -9999 -9999 -9999 -9999 -9999 -9999 -9999 -9999 -9999 -9999 2.24525E-1 9.2045E-2 8.30999E-2 1.11786E-1 1.77576E-1 1.89827E-1 1.47397E-1 2.35944E-1 2.44347E-1 1.68145E-1 2.27625E-1 2.65516E-1 1.9543E-1 1.4794E-1 1.25956E-1 1.45347E-1 2.48301E-1 3.78958E-1 4.42136E-1 4.73722E-1 4.71321E-1 4.50527E-1 4.0179E-1 3.34957E-1 3.97675E-1 4.26613E-1 4.31449E-1 4.09809E-1 4.4132E-1 4.34319E-1 4.23676E-1 4.34565E-1 4.68925E-1 5.24077E-1 5.19573E-1 5.03706E-1 4.07703E-1 2.85283E-1 1.93282E-1 1.47195E-1 1.20549E-1 1.62341E-1 2.90201E-1 4.14188E-1 4.33328E-1 4.69789E-1 4.54197E-1 3.98083E-1 3.44609E-1 2.57648E-1 2.4087E-1 2.22939E-1 2.57862E-1 3.46176E-1 3.93492E-1 3.82303E-1 3.65132E-1 2.81992E-1 2.39278E-1 2.49899E-1 2.89801E-1 2.70648E-1 2.76448E-1 3.02688E-1 2.81476E-1 2.09714E-1 2.18712E-1 2.55814E-1 2.12723E-1 1.67484E-1 1.90446E-1 1.96867E-1 2.20422E-1 1.67438E-1 1.85907E-1 1.70117E-1 1.29259E-1 1.0607E-1 4.22126E-2 2.24182E-2 1.60539E-2 6.09706E-2 9.59222E-2 6.20808E-2 6.78196E-2 7.89236E-2 4.77847E-2 5.9821E-2 7.57315E-2 5.85956E-2 2.62345E-2 2.72905E-2 7.89708E-2 5.83866E-2 3.20879E-2 3.17317E-2 2.90907E-2 2.36374E-2 2.4837E-2 2.67357E-2 2.87872E-2 3.02592E-2 2.54475E-2 2.64403E-2 2.85541E-2 2.72892E-2 1.884E-2 1.39268E-2 1.1789E-2 8.27674E-3 5.75728E-3 7.06613E-3 5.79031E-3 3.16751E-3 3.58595E-3 9.92081E-3 1.16477E-2 7.43646E-3 9.31441E-3 2.9424E-3 -9999 -9999 -9999 -9999 -9999 -9999 -9999 -9999 -9999 -9999 -9999 -9999 -9999 -9999 -9999 -9999 -9999 -9999 -9999 -9999
-9999 -9999 -9999 -9999 -9999 -9999 -9999 -9999 -9999 -9999 -9999 -9999 -9999 -9999 -9999 -9999 -9999 -9999 -9999 -9999 -9999 -9999 -9999 -9999 -9999 -9999 -9999 -9999 -9999 -9999 1.3535E-1 1.37701E-1 9.33088E-2 1.01865E-1 1.14071E-1 1.39495E-1 1.33241E-1 1.2137E-1 2.28662E-1 2.18892E-1 1.40009E-1 2.04388E-1 2.84826E-1 2.70004E-1 2.29644E-1 2.00651E-1 2.83965E-1 3.86923E-1 4.30016E-1 4.43306E-1 4.49448E-1 4.50116E-1 4.20862E-1 3.72451E-1 4.33182E-1 4.54022E-1 4.42398E-1 4.23455E-1 4.04129E-1 3.80211E-1 3.64253E-1 3.60042E-1 4.29493E-1 4.89502E-1 5.00531E-1 4.84843E-1 4.40121E-1 2.91757E-1 1.66339E-1 1.42263E-1 1.04845E-1 1.7501E-1 2.68796E-1 3.57606E-1 4.42995E-1 4.78991E-1 4.54901E-1 4.12349E-1 3.18724E-1 2.58874E-1 2.63116E-1 2.73903E-1 2.62187E-1 2.74467E-1 3.03707E-1 3.81505E-1 3.73127E-1 2.9649E-1 2.43176E-1 2.57938E-1 3.17685E-1 2.87684E-1 2.63025E-1 2.87657E-1 3.0083E-1 2.42767E-1 1.82855E-1 2.52079E-1 2.12397E-1 1.45401E-1 1.46266E-1 1.42341E-1 1.90934E-1 1.76255E-1 1.78121E-1 1.77888E-1 1.00618E-1 3.94E-2 2.49686E-2 2.52974E-2 4.14865E-2 4.58483E-2 6.40857E-2 7.84497E-2 4.07981E-2 2.86322E-2 2.7398E-2 3.02968E-2 5.9354E-2 4.97107E-2 3.38086E-2 3.1401E-2 7.62849E-2 3.90227E-2 2.27486E-2 2.86861E-2 2.78067E-2 2.26114E-2 2.26672E-2 2.88117E-2 2.47976E-2 2.81845E-2 2.79858E-2 3.12091E-2 1.99562E-2 1.71062E-2 1.54734E-2 1.03473E-2 7.94845E-3 5.43778E-3 4.01166E-3 3.92199E-3 3.31859E-3 2.63468E-3 3.35124E-3 3.79168E-3 4.76822E-3 5.94759E-3 8.76436E-3 3.58051E-3 -9999 -9999 -9999 -9999 -9999 -9999 -9999 -9999 -9999 -9999 -9999 -9999 -9999 -9999 -9999 -9999 -9999 -9999 -9999 -9999
-9999 -9999 -9999 -9999 -9999 -9999 -9999 -9999 -9999 -9999 -9999 -9999 -9999 -9999 -9999 -9999 -9999 -9999 -9999 -9999 -9999 -9999 -9999 -9999 -9999 -9999 -9999 -9999 -9999 -9999 -9999 -9999 2.27105E-1 1.54351E-1 8.16922E-2 7.06575E-2 1.27427E-1 1.13902E-1 1.28784E-1 1.42643E-1 1.51379E-1 1.59926E-1 1.76113E-1 1.9659E-1 2.38299E-1 2.62302E-1 3.27625E-1 3.84266E-1 3.93907E-1 4.18303E-1 4.24232E-1 4.34078E-1 4.25876E-1 4.27308E-1 4.39461E-1 4.62177E-1 4.45722E-1 4.53547E-1 3.84631E-1 3.4626E-1 3.01379E-1 2.79381E-1 3.24664E-1 3.73361E-1 3.60088E-1 4.16628E-1 3.91581E-1 3.32888E-1 2.57441E-1 2.55406E-1 1.7535E-1 2.06137E-1 2.32052E-1 3.2069E-1 4.32766E-1 4.93672E-1 5.05508E-1 4.51603E-1 4.2708E-1 2.82811E-1 1.8081E-1 1.8005E-1 1.78629E-1 1.61971E-1 1.50846E-1 2.6623E-1 3.23131E-1 2.93969E-1 2.80932E-1 2.84015E-1 3.31261E-1 3.43759E-1 3.04912E-1 2.24117E-1 2.73531E-1 2.72969E-1 2.38674E-1 2.3825E-1 1.93713E-1 1.15115E-1 1.19019E-1 1.0015E-1 1.56306E-1 1.38138E-1 1.4387E-1 1.38499E-1 4.3612E-2 1.52328E-2 2.8003E-2 4.51532E-2 3.42871E-2 2.72086E-2 2.69235E-2 5.35996E-2 5.63708E-2 5.75737E-2 6.12519E-2 5.76492E-2 5.0924E-2 3.46239E-2 4.08418E-2 3.74885E-2 8.97541E-2 4.31181E-2 2.6771E-2 3.25059E-2 3.43991E-2 4.34566E-2 4.49386E-2 3.10063E-2 1.84395E-2 2.0792E-2 1.91669E-2 2.03618E-2 1.62305E-2 1.38153E-2 1.33075E-2 7.71258E-3 5.99864E-3 3.8967E-3 4.35644E-3 6.42401E-3 6.28478E-3 1.34075E-2 4.81252E-3 1.926E-3 2.81818E-3 2.78365E-3 7.74016E-3 -9999 -9999 -9999 -9999 -9999 -9999 -9999 -9999 -9999 -9999 -9999 -9999 -9999 -9999 -9999 -9999 -9999 -9999 -9999 -9999 -9999
-9999 -9999 -9999 -9999 -9999 -9999 -9999 -9999 -9999 -9999 -9999 -9999 -9999 -9999 -9999 -9999 -9999 -9999 -9999 -9999 -9999 -9999 -9999 -9999 -9999 -9999 -9999 -9999 -9999 -9999 -9999 -9999 -9999 2.0214E-1 1.17132E-1 6.74858E-2 5.7489E-2 9.64418E-2 5.69412E-2 7.70338E-2 1.26832E-1 1.61662E-1 1.56833E-1 1.41423E-1 1.93509E-1 3.13732E-1 3.3695E-1 3.17026E-1 3.47223E-1 4.10609E-1 4.17616E-1 4.36846E-1 4.30691E-1 4.64081E-1 3.86161E-1 4.508E-1 4.67383E-1 4.56709E-1 4.14141E-1 3.71865E-1 2.95545E-1 2.02243E-1 2.21296E-1 2.66368E-1 2.9701E-1 3.52384E-1 3.36342E-1 3.48097E-1 3.9182E-1 2.42644E-1 1.94091E-1 2.31749E-1 2.52152E-1 3.47619E-1 4.44219E-1 4.88118E-1 5.21531E-1 4.82041E-1 4.56468E-1 3.66555E-1 2.98979E-1 1.73195E-1 1.3521E-1 1.30636E-1 1.16759E-1 1.24902E-1 1.88517E-1 2.6745E-1 2.96852E-1 3.21931E-1 3.29311E-1 3.51022E-1 3.4481E-1 2.54247E-1 1.52281E-1 2.53928E-1 2.61567E-1 2.53632E-1 1.40914E-1 1.06426E-1 1.09619E-1 1.03237E-1 1.0374E-1 1.01502E-1 9.47418E-2 8.58473E-2 2.42787E-2 1.74645E-2 3.77173E-2 4.86616E-2 2.78286E-2 2.31715E-2 3.03666E-2 3.28753E-2 5.13499E-2 7.39305E-2 6.19337E-2 4.85258E-2 4.59228E-2 6.91866E-2 5.6777E-2 8.04678E-2 8.96711E-2 3.43349E-2 3.17525E-2 3.55759E-2 2.91618E-2 5.92965E-2 4.57068E-2 3.16061E-2 1.81713E-2 1.55864E-2 1.23044E-2 1.62745E-2 1.58896E-2 1.36176E-2 1.28108E-2 1.14469E-2 7.54716E-3 3.29387E-3 2.83471E-3 6.38318E-3 2.05834E-2 2.42161E-2 4.85579E-3 2.23858E-3 5.75511E-3 1.12678E-3 -9999 -9999 -9999 -9999 -9999 -9999 -9999 -9999 -9999 -9999 -9999 -9999 -9999 -9999 -9999 -9999 -9999 -9999 -9999 -9999 -9999 -9999
-9999 -9999 -9999 -9999 -9999 -9999 -9999 -9999 -9999 -9999 -9999 -9999 -9999 -9999 -9999 -9999 -9999 -9999 -9999 -9999 -9999 -9999 -9999 -9999 -9999 -9999 -9999 -9999 -9999 -9999 -9999 -9999 -9999 2.25911E-1 1.22777E-1 8.57597E-2 5.52985E-2 8.27757E-2 6.75172E-2 6.6709E-2 1.07017E-1 1.10757E-1 1.02818E-1 7.95175E-2 1.17973E-1 2.35503E-1 2.78092E-1 2.94096E-1 3.92229E-1 4.33869E-1 4.6928E-1 4.2856E-1 4.6991E-1 4.07883E-1 3.75226E-1 4.15941E-1 4.65541E-1 4.59376E-1 4.50361E-1 3.85897E-1 3.18414E-1 2.42259E-1 2.07216E-1 2.02154E-1 2.57536E-1 3.55211E-1 2.97906E-1 2.04149E-1 3.3977E-1 2.88912E-1 2.18105E-1 2.25906E-1 2.25081E-1 2.71389E-1 4.09319E-1 4.65436E-1 5.22018E-1 5.03201E-1 4.61598E-1 4.15643E-1 3.27082E-1 3.28948E-1 2.02062E-1 1.8192E-1 1.57256E-1 1.41036E-1 1.4895E-1 1.80683E-1 3.00849E-1 3.61134E-1 3.48881E-1 3.91235E-1 4.10197E-1 3.53135E-1 1.94693E-1 1.63384E-1 2.06494E-1 2.2107E-1 1.39246E-1 1.01751E-1 8.49591E-2 1.06566E-1 1.06684E-1 8.16424E-2 1.17E-1 7.01482E-2 2.03138E-2 1.6726E-2 3.56828E-2 3.66163E-2 3.41104E-2 4.07315E-2 5.07268E-2 5.39011E-2 6.58374E-2 1.19311E-1 1.08952E-1 8.49331E-2 7.8974E-2 1.30398E-1 9.56257E-2 1.04445E-1 6.38589E-2 5.0515E-2 6.00034E-2 5.44504E-2 3.57288E-2 4.56304E-2 2.14306E-2 1.96778E-2 1.15231E-2 1.06931E-2 1.68488E-2 2.34441E-2 2.49543E-2 1.18419E-2 7.0331E-3 5.02073E-3 3.34141E-3 2.50673E-3 4.75242E-3 6.63972E-3 7.15471E-3 1.25947E-2 9.55167E-3 4.26926E-3 2.3416E-3 3.24286E-4 -9999 -9999 -9999 -9999 -9999 -9999 -9999 -9999 -9999 -9999 -9999 -9999 -9999 -9999 -9999 -9999 -9999 -9999 -9999 -9999 -9999 -9999
-9999 -9999 -9999 -9999 -9999 -9999 -9999 -9999 -9999 -9999 -9999 -9999 -9999 -9999 -9999 -9999 -9999 -9999 -9999 -9999 -9999 -9999 -9999 -9999 -9999 -9999 -9999 -9999 -9999 -9999 -9999 -9999 -9999 -9999 1.18275E-1 1.05233E-1 7.38994E-2 9.98865E-2 1.16153E-1 1.25586E-1 1.30412E-1 1.47836E-1 1.41078E-1 1.47883E-1 1.25219E-1 1.78184E-1 2.49643E-1 2.86919E-1 3.8213E-1 4.40218E-1 4.84821E-1 4.21402E-1 4.46407E-1 3.7751E-1 3.74508E-1 4.34195E-1 4.21738E-1 4.39613E-1 4.38395E-1 3.96261E-1 3.41328E-1 2.81976E-1 2.26077E-1 1.66777E-1 2.05513E-1 3.23186E-1 3.15812E-1 1.73324E-1 1.58018E-1 2.5383E-1 2.24537E-1 2.46939E-1 2.23903E-1 2.67332E-1 3.86495E-1 4.82292E-1 5.03786E-1 5.12363E-1 4.90106E-1 4.56782E-1 3.64923E-1 3.28539E-1 3.39657E-1 2.72522E-1 2.15858E-1 2.62737E-1 2.84447E-1 2.23827E-1 2.24554E-1 3.02572E-1 3.68535E-1 3.4248E-1 3.8863E-1 3.97972E-1 2.80683E-1 1.96832E-1 1.72114E-1 1.70246E-1 1.34943E-1 1.2065E-1 8.17983E-2 8.20855E-2 5.17895E-2 7.61689E-2 1.13058E-1 7.55009E-2 2.54846E-2 1.35445E-2 2.48927E-2 3.33137E-2 3.60277E-2 2.81465E-2 3.45012E-2 4.84225E-2 8.00598E-2 9.90056E-2 8.90694E-2 8.36654E-2 1.13846E-1 1.46666E-1 1.39409E-1 1.22251E-1 9.31126E-2 8.75578E-2 8.53018E-2 1.0168E-1 6.6892E-2 3.82225E-2 1.99752E-2 1.51985E-2 1.25268E-2 1.36164E-2 2.70529E-2 2.54674E-2 2.2985E-2 7.5006E-3 5.89005E-3 5.15694E-3 2.97315E-3 6.16385E-3 7.89766E-3 6.38341E-3 4.70561E-3 1.65073E-3 1.43488E-3 4.54062E-3 1.75845E-3 1.13766E-4 -9999 -9999 -9999 -9999 -9999 -9999 -9999 -9999 -9999 -9999 -9999 -9999 -9999 -9999 -9999 -9999 -9999 -9999 -9999 -9999 -9999 -9999
-9999 -9999 -9999 -9999 -9999 -9999 -9999 -9999 -9999 -9999 -9999 -9999 -9999 -9999 -9999 -9999 -9999 -9999 -9999 -9999 -9999 -9999 -9999 -9999 -9999 -9999 -9999 -9999 -9999 -9999 -9999 -9999 -9999 -9999 -9999 1.42099E-1 1.11301E-1 1.1152E-1 1.21753E-1 1.65595E-1 1.2971E-1 1.82228E-1 2.21849E-1 2.50261E-1 2.46239E-1 2.24318E-1 2.55499E-1 2.92939E-1 3.47269E-1 4.10449E-1 4.73899E-1 4.30488E-1 4.2824E-1 3.8436E-1 3.95882E-1 3.77089E-1 4.115E-1 4.5832E-1 4.69277E-1 4.39839E-1 3.93802E-1 3.51163E-1 2.77775E-1 1.83265E-1 1.5485E-1 1.8624E-1 1.44111E-1 1.26114E-1 1.76538E-1 2.3691E-1 1.74456E-1 2.45795E-1 2.40643E-1 2.90116E-1 4.19931E-1 4.84559E-1 5.09054E-1 5.10072E-1 4.9998E-1 5.01657E-1 4.53339E-1 3.27395E-1 3.17974E-1 3.33844E-1 3.68361E-1 3.38144E-1 3.16849E-1 3.0756E-1 2.36326E-1 2.63345E-1 3.62753E-1 3.61388E-1 3.33736E-1 3.68991E-1 3.10612E-1 2.20826E-1 1.70125E-1 1.48178E-1 1.97871E-1 1.63615E-1 1.23505E-1 7.18828E-2 6.20122E-2 6.52243E-2 7.83615E-2 6.23134E-2 4.74894E-2 1.91866E-2 3.28114E-2 4.08684E-2 3.25365E-2 1.88698E-2 2.79225E-2 2.48856E-2 3.33291E-2 4.63356E-2 3.43867E-2 3.44418E-2 5.28594E-2 8.25932E-2 7.92148E-2 8.19557E-2 4.85885E-2 2.46448E-2 1.86963E-2 2.93551E-2 7.05075E-2 8.21795E-2 4.31562E-2 2.72788E-2 1.86877E-2 1.92378E-2 2.33708E-2 2.44455E-2 1.16381E-2 5.847E-3 2.43256E-3 3.31339E-3 4.51132E-3 4.63172E-3 2.5226E-3 3.78308E-3 9.15148E-3 5.09394E-3 3.02452E-3 1.91079E-3 3.14439E-4 1.74502E-4 -9999 -9999 -9999 -9999 -9999 -9999 -9999 -9999 -9999 -9999 -9999 -9999 -9999 -9999 -9999 -9999 -9999 -9999 -9999 -9999 -9999 -9999
-9999 -9999 -9999 -9999 -9999 -9999 -9999 -9999 -9999 -9999 -9999 -9999 -9999 -9999 -9999 -9999 -9999 -9999 -9999 -9999 -9999 -9999 -9999 -9999 -9999 -9999 -9999 -9999 -9999 -9999 -9999 -9999 -9999 -9999 -9999 6.04836E-2 1.00625E-1 1.62582E-1 1.35942E-1 1.22661E-1 1.46859E-1 1.51318E-1 2.22171E-1 3.29203E-1 3.08174E-1 2.14083E-1 2.2654E-1 3.12E-1 3.76111E-1 3.82482E-1 4.21176E-1 4.15156E-1 4.35454E-1 3.92338E-1 4.05869E-1 3.95464E-1 4.18187E-1 4.2802E-1 4.30937E-1 4.65501E-1 4.56558E-1 4.45779E-1 3.75666E-1 2.05914E-1 1.19055E-1 1.57359E-1 1.15279E-1 1.23505E-1 1.8114E-1 2.38029E-1 1.65758E-1 2.42735E-1 2.27494E-1 2.48557E-1 3.99863E-1 4.56012E-1 5.06717E-1 4.80003E-1 4.55823E-1 4.32173E-1 4.79044E-1 3.48798E-1 2.86747E-1 2.65484E-1 2.84651E-1 3.27996E-1 2.63538E-1 2.78661E-1 2.5471E-1 2.38846E-1 3.53719E-1 3.70558E-1 3.54787E-1 3.5207E-1 3.10232E-1 2.44489E-1 1.91451E-1 1.26557E-1 2.09424E-1 2.49965E-1 1.68288E-1 9.44275E-2 7.57121E-2 4.32284E-2 3.68394E-2 5.92427E-2 6.60191E-2 4.26549E-2 4.3724E-2 4.85377E-2 4.9571E-2 2.73051E-2 1.75748E-2 1.59966E-2 1.79413E-2 2.73891E-2 2.48654E-2 2.15193E-2 2.79324E-2 2.64469E-2 2.76516E-2 4.93211E-2 5.38766E-2 3.07897E-2 1.45149E-2 1.35098E-2 1.96616E-2 2.66885E-2 2.75363E-2 2.03264E-2 1.63527E-2 1.8726E-2 2.07223E-2 1.80183E-2 5.93438E-3 3.78395E-3 3.45029E-3 3.27485E-3 1.92846E-3 1.5076E-3 1.22596E-3 2.4668E-3 6.00055E-3 3.77799E-3 1.16805E-3 3.40254E-4 1.74927E-4 -9999 -9999 -9999 -9999 -9999 -9999 -9999 -9999 -9999 -9999 -9999 -9999 -9999 -9999 -9999 -9999 -9999 -9999 -9999 -9999 -9999 -9999 -9999
-9999 -9999 -9999 -9999 -9999 -9999 -9999 -9999 -9999 -9999 -9999 -9999 -9999 -9999 -9999 -9999 -9999 -9999 -9999 -9999 -9999 -9999 -9999 -9999 -9999 -9999 -9999 -9999 -9999 -9999 -9999 -9999 -9999 -9999 7.71042E-2 8.88765E-2 1.04447E-1 1.10268E-1 9.95075E-2 9.26101E-2 1.39703E-1 1.3448E-1 1.72065E-1 2.70581E-1 3.57224E-1 2.48877E-1 1.82969E-1 2.49634E-1 3.67698E-1 3.80476E-1 3.90022E-1 3.9398E-1 4.4437E-1 4.21368E-1 4.132E-1 3.99921E-1 3.93993E-1 4.13643E-1 4.39834E-1 4.43463E-1 4.64654E-1 4.55479E-1 4.30355E-1 2.43988E-1 1.76392E-1 1.83859E-1 1.87801E-1 1.64868E-1 1.99311E-1 2.16705E-1 2.25438E-1 2.13139E-1 2.11332E-1 2.47104E-1 3.92172E-1 4.6725E-1 4.6083E-1 4.42649E-1 4.1648E-1 3.92682E-1 4.73801E-1 4.70055E-1 4.13729E-1 2.56262E-1 2.2687E-1 2.36525E-1 2.06062E-1 2.42314E-1 2.2588E-1 1.89749E-1 2.90042E-1 3.52735E-1 3.15665E-1 3.02634E-1 2.7822E-1 2.17563E-1 1.74664E-1 1.77362E-1 1.61565E-1 2.04187E-1 1.69713E-1 1.231E-1 5.7648E-2 5.1894E-2 2.65125E-2 3.11044E-2 3.92709E-2 4.47346E-2 5.04026E-2 4.68413E-2 4.99169E-2 2.97752E-2 2.51671E-2 2.0545E-2 2.23804E-2 3.591E-2 5.43251E-2 3.93477E-2 2.01222E-2 2.53799E-2 1.4301E-2 1.87226E-2 3.53807E-2 6.38627E-2 4.982E-2 2.74362E-2 2.08328E-2 2.01069E-2 -9999 -9999 -9999 -9999 -9999 1.28474E-2 6.03472E-3 4.99701E-3 4.17675E-3 3.34336E-3 1.49057E-3 1.50146E-3 3.68011E-3 6.66415E-3 2.76202E-3 1.21264E-3 4.37851E-4 3.82106E-4 -9999 -9999 -9999 -9999 -9999 -9999 -9999 -9999 -9999 -9999 -9999 -9999 -9999 -9999 -9999 -9999 -9999 -9999 -9999 -9999 -9999 -9999 -9999 -9999
-9999 -9999 -9999 -9999 -9999 -9999 -9999 -9999 -9999 -9999 -9999 -9999 -9999 -9999 -9999 -9999 -9999 -9999 -9999 -9999 -9999 -9999 -9999 -9999 -9999 -9999 -9999 -9999 -9999 -9999 -9999 -9999 -9999 -9999 -9999 -9999 1.46635E-1 6.93528E-2 6.31799E-2 9.29347E-2 1.24441E-1 1.49149E-1 2.29264E-1 2.76434E-1 3.02721E-1 3.21661E-1 2.27828E-1 2.03968E-1 2.75869E-1 3.88909E-1 4.0477E-1 4.17922E-1 4.22955E-1 4.21953E-1 4.19984E-1 3.74811E-1 4.16593E-1 4.28381E-1 4.40137E-1 4.58628E-1 4.59946E-1 4.77129E-1 4.20559E-1 2.83728E-1 2.28243E-1 2.16973E-1 2.21555E-1 1.70244E-1 1.88881E-1 1.71927E-1 1.5371E-1 1.43319E-1 1.46373E-1 2.25701E-1 4.16642E-1 4.32417E-1 4.34274E-1 3.87595E-1 3.83871E-1 3.89957E-1 3.99229E-1 4.49545E-1 4.79845E-1 3.55724E-1 1.97604E-1 1.64596E-1 1.71515E-1 2.15806E-1 2.7102E-1 1.98928E-1 2.56396E-1 2.6078E-1 2.27152E-1 2.58609E-1 2.49888E-1 2.34676E-1 2.36594E-1 2.29025E-1 1.47142E-1 1.29315E-1 1.52393E-1 1.25269E-1 8.89755E-2 5.98012E-2 3.10281E-2 2.46029E-2 2.258E-2 3.76665E-2 4.05577E-2 5.42126E-2 4.59988E-2 3.18257E-2 3.28939E-2 4.12168E-2 3.39428E-2 4.04894E-2 5.14153E-2 4.60144E-2 3.56301E-2 2.93267E-2 1.68978E-2 1.38279E-2 1.73093E-2 2.92434E-2 5.60181E-2 5.31873E-2 3.74717E-2 2.43834E-2 -9999 -9999 -9999 -9999 -9999 1.52958E-2 7.34278E-3 3.95486E-3 3.2929E-3 2.67418E-3 1.68499E-3 2.75568E-3 3.63443E-3 5.24245E-3 5.55596E-3 2.63761E-3 4.56681E-3 -9999 -9999 -9999 -9999 -9999 -9999 -9999 -9999 -9999 -9999 -9999 -9999 -9999 -9999 -9999 -9999 -9999 -9999 -9999 -9999 -9999 -9999 -9999 -9999 -9999
-9999 -9999 -9999 -9999 -9999 -9999 -9999 -9999 -9999 -9999 -9999 -9999 -9999 -9999 -9999 -9999 -9999 -9999 -9999 -9999 -9999 -9999 -9999 -9999 -9999 -9999 -9999 -9999 -9999 -9999 -9999 -9999 -9999 -9999 -9999 -9999 -9999 1.01728E-1 3.91621E-2 8.49781E-2 1.24395E-1 1.67911E-1 2.38378E-1 2.6946E-1 3.07435E-1 2.60808E-1 2.55612E-1 2.1213E-1 2.51939E-1 3.90694E-1 4.08347E-1 3.71913E-1 3.98942E-1 4.00217E-1 4.14674E-1 3.84208E-1 4.0483E-1 4.18836E-1 4.12642E-1 4.37723E-1 4.58139E-1 4.37564E-1 4.19744E-1 2.36547E-1 1.61891E-1 1.24405E-1 1.40497E-1 1.53164E-1 1.37901E-1 1.71971E-1 2.59741E-1 2.71629E-1 2.64919E-1 3.35555E-1 4.75451E-1 5.02385E-1 4.92671E-1 4.30236E-1 3.4027E-1 3.32063E-1 3.35728E-1 3.71577E-1 4.27133E-1 4.20602E-1 3.65327E-1 2.86765E-1 2.35478E-1 1.9595E-1 2.06483E-1 1.9659E-1 2.14276E-1 1.95914E-1 2.07889E-1 2.15285E-1 2.69365E-1 3.26268E-1 3.49444E-1 2.88355E-1 1.73996E-1 9.27537E-2 1.15741E-1 9.20148E-2 8.17379E-2 5.06077E-2 2.73197E-2 1.40616E-2 1.08072E-2 2.17208E-2 3.1194E-2 2.51443E-2 2.07854E-2 2.51671E-2 2.64907E-2 2.42603E-2 2.10067E-2 2.54439E-2 3.16277E-2 3.36242E-2 3.51858E-2 4.72641E-2 4.33155E-2 2.99764E-2 2.70521E-2 2.38916E-2 2.95648E-2 -9999 -9999 -9999 -9999 -9999 -9999 -9999 -9999 9.26056E-3 5.00457E-3 3.52683E-3 3.04002E-3 1.3913E-3 1.04812E-3 -9999 -9999 -9999 -9999 -9999 -9999 -9999 -9999 -9999 -9999 -9999 -9999 -9999 -9999 -9999 -9999 -9999 -9999 -9999 -9999 -9999 -9999 -9999 -9999 -9999 -9999 -9999 -9999 -9999 -9999 -9999
-9999 -9999 -9999 -9999 -9999 -9999 -9999 -9999 -9999 -9999 -9999 -9999 -9999 -9999 -9999 -9999 -9999 -9999 -9999 -9999 -9999 -9999 -9999 -9999 -9999 -9999 -9999 -9999 -9999 -9999 -9999 -9999 -9999 -9999 -9999 -9999 -9999 -9999 1.02935E-1 9.14098E-2 9.47105E-2 1.24058E-1 1.72053E-1 1.94716E-1 2.45093E-1 2.10492E-1 2.22346E-1 2.11285E-1 2.2519E-1 2.87739E-1 3.63423E-1 4.07548E-1 4.06775E-1 3.58118E-1 3.64611E-1 3.6671E-1 3.76591E-1 4.03223E-1 4.18054E-1 4.2249E-1 3.9566E-1 4.0023E-1 3.29566E-1 1.71484E-1 1.12664E-1 7.50531E-2 8.09586E-2 9.99296E-2 1.16189E-1 1.80198E-1 3.43573E-1 4.5723E-1 4.72234E-1 4.63288E-1 5.12273E-1 4.7203E-1 5.03432E-1 4.6591E-1 4.31749E-1 3.44442E-1 3.52049E-1 3.64532E-1 3.80187E-1 3.93499E-1 3.80735E-1 4.38936E-1 3.2952E-1 1.39423E-1 1.35323E-1 1.56903E-1 1.89776E-1 2.35013E-1 2.86063E-1 3.42702E-1 2.78183E-1 3.3207E-1 3.78239E-1 3.32028E-1 2.18899E-1 1.55391E-1 1.12137E-1 8.42981E-2 7.56499E-2 3.93418E-2 1.74956E-2 1.52846E-2 2.42329E-2 4.22812E-2 2.28908E-2 9.43293E-3 7.26583E-3 8.67735E-3 1.72598E-2 1.71721E-2 1.11157E-2 1.37459E-2 1.69557E-2 2.07001E-2 4.95101E-2 8.03177E-2 9.92341E-2 1.04626E-1 8.38303E-2 -9999 -9999 -9999 -9999 -9999 -9999 -9999 -9999 -9999 -9999 5.65378E-3 3.56443E-3 -9999 -9999 -9999 -9999 -9999 -9999 -9999 -9999 -9999 -9999 -9999 -9999 -9999 -9999 -9999 -9999 -9999 -9999 -9999 -9999 -9999 -9999 -9999 -9999 -9999 -9999 -9999 -9999 -9999 -9999 -9999 -9999 -9999 -9999 -9999
-9999 -9999 -9999 -9999 -9999 -9999 -9999 -9999 -9999 -9999 -9999 -9999 -9999 -9999 -9999 -9999 -9999 -9999 -9999 -9999 -9999 -9999 -9999 -9999 -9999 -9999 -9999 -9999 -9999 -9999 -9999 -9999 -9999 -9999 -9999 -9999 -9999 -9999 -9999 6.97676E-2 7.07E-2 7.09639E-2 1.11471E-1 1.20853E-1 1.81999E-1 2.01471E-1 2.09565E-1 2.39374E-1 1.95766E-1 1.92756E-1 2.43637E-1 3.42247E-1 3.66346E-1 3.23334E-1 3.35949E-1 3.56798E-1 3.63921E-1 3.71838E-1 4.24136E-1 4.19952E-1 4.36544E-1 4.60579E-1 4.13786E-1 3.0705E-1 1.48754E-1 1.42837E-1 1.4909E-1 9.15417E-2 1.3043E-1 1.13022E-1 2.38799E-1 4.21696E-1 4.59327E-1 4.70526E-1 5.05256E-1 4.75313E-1 4.57352E-1 5.03594E-1 4.52805E-1 4.25841E-1 3.62741E-1 3.71512E-1 3.7434E-1 3.45515E-1 3.04965E-1 3.49431E-1 2.73329E-1 1.5246E-1 1.46115E-1 1.31097E-1 1.79738E-1 2.24458E-1 2.55457E-1 3.19529E-1 3.39324E-1 3.36794E-1 3.28928E-1 3.20304E-1 2.59426E-1 1.51544E-1 1.34917E-1 1.12416E-1 9.99006E-2 6.02741E-2 2.91436E-2 2.55913E-2 4.95361E-2 4.37858E-2 1.9722E-2 7.91096E-3 8.48151E-3 6.38343E-3 7.52701E-3 1.11294E-2 1.08704E-2 1.31471E-2 7.68982E-3 2.14896E-2 5.52318E-2 7.42202E-2 7.9294E-2 6.4866E-2 4.59398E-2 -9999 -9999 -9999 -9999 -9999 -9999 -9999 -9999 -9999 -9999 -9999 -9999 -9999 -9999 -9999 -9999 -9999 -9999 -9999 -9999 -9999 -9999 -9999 -9999 -9999 -9999 -9999 -9999 -9999 -9999 -9999 -9999 -9999 -9999 -9999 -9999 -9999 -9999 -9999 -9999 -9999 -9999 -9999 -9999 -9999 -9999 -9999
-9999 -9999 -9999 -9999 -9999 -9999 -9999 -9999 -9999 -9999 -9999 -9999 -9999 -9999 -9999 -9999 -9999 -9999 -9999 -9999 -9999 -9999 -9999 -9999 -9999 -9999 -9999 -9999 -9999 -9999 -9999 -9999 -9999 -9999 -9999 -9999 -9999 2.06672E-1 8.75816E-2 9.47101E-2 1.32876E-1 8.65209E-2 4.6332E-2 6.12094E-2 1.24324E-1 8.23567E-2 1.46873E-1 2.25379E-1 1.82255E-1 1.26964E-1 1.46485E-1 2.31237E-1 3.36184E-1 3.17346E-1 3.32771E-1 3.3109E-1 3.44299E-1 3.64405E-1 4.18542E-1 4.35268E-1 4.93027E-1 4.52109E-1 4.13314E-1 4.23872E-1 2.31902E-1 2.07739E-1 1.89062E-1 8.29396E-2 1.67475E-1 1.39094E-1 1.57241E-1 2.24781E-1 3.7866E-1 3.59032E-1 4.82545E-1 4.94241E-1 4.00376E-1 4.2099E-1 4.20787E-1 4.05429E-1 3.58992E-1 3.65003E-1 3.70415E-1 3.77878E-1 3.49276E-1 2.66347E-1 1.81156E-1 1.48525E-1 1.66561E-1 1.72518E-1 2.1325E-1 2.30805E-1 2.23973E-1 2.85973E-1 3.47927E-1 3.55671E-1 3.27882E-1 3.22363E-1 3.2561E-1 2.60167E-1 2.16747E-1 1.96666E-1 1.37662E-1 9.55923E-2 2.86072E-2 3.02394E-2 4.56478E-2 4.33285E-2 3.00412E-2 2.23745E-2 1.68759E-2 5.44466E-3 6.09112E-3 6.7189E-3 1.03067E-2 2.15182E-2 1.75546E-2 2.14404E-2 3.14466E-2 6.3479E-2 4.73362E-2 4.6308E-2 3.1726E-2 -9999 -9999 -9999 -9999 -9999 -9999 -9999 -9999 -9999 -9999 -9999 -9999 -9999 -9999 -9999 -9999 -9999 -9999 -9999 -9999 -9999 -9999 -9999 -9999 -9999 -9999 -9999 -9999 -9999 -9999 -9999 -9999 -9999 -9999 -9999 -9999 -9999 -9999 -9999 -9999 -9999 -9999 -9999 -9999 -9999 -9999 -9999
-9999 -9999 -9999 -9999 -9999 -9999 -9999 -9999 -9999 -9999 -9999 -9999 -9999 -9999 -9999 -9999 -9999 -9999 -9999 -9999 -9999 -9999 -9999 -9999 -9999 -9999 -9999 -9999 -9999 -9999 -9999 -9999 -9999 -9999 -9999 -9999 -9999 -9999 1.94472E-1 1.83452E-1 2.56667E-1 1.14869E-1 3.75372E-2 4.1999E-2 5.48761E-2 5.89077E-2 8.54767E-2 1.89827E-1 1.8539E-1 1.17871E-1 1.13055E-1 1.5083E-1 2.4788E-1 3.045E-1 3.7272E-1 3.64021E-1 3.90938E-1 3.88192E-1 4.11805E-1 4.44537E-1 4.50042E-1 3.96947E-1 3.19973E-1 3.91604E-1 3.25778E-1 2.03625E-1 1.45785E-1 7.2956E-2 1.46642E-1 1.80701E-1 1.52833E-1 2.02635E-1 2.42397E-1 2.04941E-1 3.63873E-1 4.70543E-1 4.44952E-1 3.58258E-1 3.913E-1 3.6383E-1 3.56356E-1 3.60686E-1 3.57625E-1 3.38504E-1 3.40486E-1 2.94062E-1 2.41396E-1 1.70887E-1 1.8654E-1 2.6276E-1 2.18454E-1 2.63671E-1 2.48627E-1 2.30966E-1 3.10032E-1 3.50085E-1 3.61158E-1 3.78891E-1 3.54295E-1 3.7339E-1 3.24551E-1 2.92867E-1 1.852E-1 9.59065E-2 4.24491E-2 5.17908E-2 7.54911E-2 7.35945E-2 5.55905E-2 3.43523E-2 1.973E-2 8.81577E-3 4.12772E-3 4.36739E-3 1.00865E-2 1.70092E-2 2.54943E-2 2.96048E-2 2.97201E-2 2.67333E-2 2.95401E-2 2.02538E-2 1.21151E-2 -9999 -9999 -9999 -9999 -9999 -9999 -9999 -9999 -9999 -9999 -9999 -9999 -9999 -9999 -9999 -9999 -9999 -9999 -9999 -9999 -9999 -9999 -9999 -9999 -9999 -9999 -9999 -9999 -9999 -9999 -9999 -9999 -9999 -9999 -9999 -9999 -9999 -9999 -9999 -9999 -9999 -9999 -9999 -9999 -9999 -9999 -9999
-9999 -9999 -9999 -9999 -9999 -9999 -9999 -9999 -9999 -9999 -9999 -9999 -9999 -9999 -9999 -9999 -9999 -9999 -9999 -9999 -9999 -9999 -9999 -9999 -9999 -9999 -9999 -9999 -9999 -9999 -9999 -9999 -9999 -9999 -9999 -9999 -9999 -9999 2.40222E-1 1.25506E-1 1.94367E-1 1.41164E-1 4.4599E-2 2.94655E-2 4.40168E-2 6.01476E-2 9.23255E-2 1.43257E-1 1.55602E-1 1.69139E-1 2.10361E-1 1.66534E-1 1.47762E-1 2.13578E-1 2.80689E-1 3.74017E-1 4.25568E-1 4.3913E-1 4.27161E-1 4.78865E-1 4.60988E-1 3.49488E-1 2.42228E-1 1.58779E-1 1.74424E-1 1.18994E-1 9.17325E-2 6.49514E-2 1.02566E-1 6.78102E-2 1.19662E-1 1.32842E-1 1.49123E-1 1.34826E-1 1.54263E-1 2.9259E-1 3.60718E-1 3.37064E-1 3.14453E-1 3.45496E-1 3.66713E-1 3.63984E-1 3.42228E-1 3.0872E-1 3.02164E-1 2.64902E-1 2.24454E-1 2.49555E-1 2.68468E-1 2.87087E-1 2.7589E-1 3.26007E-1 3.33843E-1 2.93132E-1 2.9612E-1 3.14738E-1 3.52262E-1 3.16271E-1 3.16644E-1 2.91163E-1 3.4595E-1 3.21553E-1 1.93675E-1 7.10059E-2 5.05814E-2 6.29916E-2 9.65883E-2 9.73775E-2 6.34054E-2 3.18644E-2 1.64415E-2 5.50788E-3 3.98191E-3 4.97939E-3 7.49676E-3 2.72475E-2 3.55218E-2 3.78325E-2 2.33769E-2 1.81422E-2 1.00271E-2 8.3058E-3 -9999 -9999 -9999 -9999 -9999 -9999 -9999 -9999 -9999 -9999 -9999 -9999 -9999 -9999 -9999 -9999 -9999 -9999 -9999 -9999 -9999 -9999 -9999 -9999 -9999 -9999 -9999 -9999 -9999 -9999 -9999 -9999 -9999 -9999 -9999 -9999 -9999 -9999 -9999 -9999 -9999 -9999 -9999 -9999 -9999 -9999 -9999 -9999
-9999 -9999 -9999 -9999 -9999 -9999 -9999 -9999 -9999 -9999 -9999 -9999 -9999 -9999 -9999 -9999 -9999 -9999 -9999 -9999 -9999 -9999 -9999 -9999 -9999 -9999 -9999 -9999 -9999 -9999 -9999 -9999 -9999 -9999 -9999 -9999 -9999 -9999 2.18174E-1 1.04195E-1 2.37002E-1 2.07955E-1 1.00644E-1 5.13344E-2 2.80084E-2 3.71829E-2 8.47696E-2 1.49175E-1 2.12316E-1 3.01074E-1 3.18211E-1 2.45721E-1 1.44139E-1 1.20584E-1 2.16524E-1 3.34446E-1 3.89716E-1 4.66134E-1 4.52976E-1 4.5303E-1 4.67863E-1 4.59851E-1 2.77398E-1 1.29454E-1 1.48799E-1 1.62381E-1 1.22504E-1 6.80506E-2 7.7839E-2 5.92844E-2 4.33678E-2 1.44153E-1 1.52935E-1 1.27687E-1 1.37329E-1 1.36392E-1 2.13829E-1 2.51966E-1 2.46935E-1 2.77655E-1 2.53357E-1 2.60176E-1 1.74332E-1 1.25744E-1 1.5821E-1 1.64367E-1 1.68676E-1 1.59445E-1 1.93101E-1 2.93591E-1 2.8635E-1 3.1184E-1 3.99405E-1 3.83301E-1 2.37431E-1 2.57675E-1 3.55676E-1 3.29973E-1 3.09227E-1 3.59319E-1 3.34837E-1 3.42496E-1 2.36218E-1 9.18801E-2 3.438E-2 3.77178E-2 6.40564E-2 9.41594E-2 8.3757E-2 3.98601E-2 1.63138E-2 6.21918E-3 3.93485E-3 5.94354E-3 7.26077E-3 1.91603E-2 1.95288E-2 1.62648E-2 7.53763E-3 5.40638E-3 5.97991E-3 5.30023E-3 -9999 -9999 -9999 -9999 -9999 -9999 -9999 -9999 -9999 -9999 -9999 -9999 -9999 -9999 -9999 -9999 -9999 -9999 -9999 -9999 -9999 -9999 -9999 -9999 -9999 -9999 -9999 -9999 -9999 -9999 -9999 -9999 -9999 -9999 -9999 -9999 -9999 -9999 -9999 -9999 -9999 -9999 -9999 -9999 -9999 -9999 -9999 -9999
-9999 -9999 -9999 -9999 -9999 -9999 -9999 -9999 -9999 -9999 -9999 -9999 -9999 -9999 -9999 -9999 -9999 -9999 -9999 -9999 -9999 -9999 -9999 -9999 -9999 -9999 -9999 -9999 -9999 -9999 -9999 -9999 -9999 -9999 -9999 -9999 -9999 -9999 1.97665E-1 5.86333E-2 1.35888E-1 2.15446E-1 1.64923E-1 9.05112E-2 5.83512E-2 3.91678E-2 5.16137E-2 1.32338E-1 2.11097E-1 3.1283E-1 3.35821E-1 3.17768E-1 2.92133E-1 2.00145E-1 3.09232E-1 3.77584E-1 3.80526E-1 3.90251E-1 4.25192E-1 4.52464E-1 4.80863E-1 5.02826E-1 3.32964E-1 2.25378E-1 2.43648E-1 2.07011E-1 1.64615E-1 1.4116E-1 2.10733E-1 1.25584E-1 6.55397E-2 1.00111E-1 1.61026E-1 1.76431E-1 1.67796E-1 1.57131E-1 1.1968E-1 9.93619E-2 1.09455E-1 1.15741E-1 1.10597E-1 1.9103E-1 2.61439E-1 1.66116E-1 1.49756E-1 1.4641E-1 9.91434E-2 1.23807E-1 2.16409E-1 2.70195E-1 2.50158E-1 3.00366E-1 3.54002E-1 3.51596E-1 2.47104E-1 2.76745E-1 3.0806E-1 3.14665E-1 3.42534E-1 3.49361E-1 3.67225E-1 4.15026E-1 2.98749E-1 1.15698E-1 3.69935E-2 3.50788E-2 5.17058E-2 8.21026E-2 9.34845E-2 4.21822E-2 1.19086E-2 2.3776E-3 1.97452E-3 4.98221E-3 5.76983E-3 8.09543E-3 1.47369E-2 6.27238E-3 3.01301E-3 2.29094E-3 4.48478E-3 9.9623E-3 -9999 -9999 -9999 -9999 -9999 -9999 -9999 -9999 -9999 -9999 -9999 -9999 -9999 -9999 -9999 -9999 -9999 -9999 -9999 -9999 -9999 -9999 -9999 -9999 -9999 -9999 -9999 -9999 -9999 -9999 -9999 -9999 -9999 -9999 -9999 -9999 -9999 -9999 -9999 -9999 -9999 -9999 -9999 -9999 -9999 -9999 -9999 -9999
-9999 -9999 -9999 -9999 -9999 -9999 -9999 -9999 -9999 -9999 -9999 -9999 -9999 -9999 -9999 -9999 -9999 -9999 -9999 -9999 -9999 -9999 -9999 -9999 -9999 -9999 -9999 -9999 -9999 -9999 -9999 -9999 -9999 -9999 -9999 -9999 -9999 -9999 1.16097E-1 6.4551E-2 8.01229E-2 1.68284E-1 1.94097E-1 1.33265E-1 8.56948E-2 5.82885E-2 4.90842E-2 9.35009E-2 1.71394E-1 2.23021E-1 2.93257E-1 3.04337E-1 3.16883E-1 3.26108E-1 3.42997E-1 3.82218E-1 3.6917E-1 3.88463E-1 4.20639E-1 4.30574E-1 4.65834E-1 4.85904E-1 4.67246E-1 3.48336E-1 2.85526E-1 2.42431E-1 1.84348E-1 1.71103E-1 1.73785E-1 7.10003E-2 4.6316E-2 7.9273E-2 5.72021E-2 7.43599E-2 1.70329E-1 1.89951E-1 1.4341E-1 8.73742E-2 7.58323E-2 8.61518E-2 6.43895E-2 1.32113E-1 2.44138E-1 1.99811E-1 1.75784E-1 1.66514E-1 8.46324E-2 8.93301E-2 1.50083E-1 1.48255E-1 1.57904E-1 1.97006E-1 1.90833E-1 2.46993E-1 2.49268E-1 2.12391E-1 2.49572E-1 2.47099E-1 3.07557E-1 3.33562E-1 3.36337E-1 4.09766E-1 3.31907E-1 2.08576E-1 7.61178E-2 6.07964E-2 8.12503E-2 9.22529E-2 9.0504E-2 5.70211E-2 2.38593E-2 1.17162E-2 5.93818E-3 2.84063E-3 3.72191E-3 3.63833E-3 1.12295E-2 5.10597E-3 2.4121E-3 3.53746E-3 9.93855E-3 1.71237E-2 -9999 -9999 -9999 -9999 -9999 -9999 -9999 -9999 -9999 -9999 -9999 -9999 -9999 -9999 -9999 -9999 -9999 -9999 -9999 -9999 -9999 -9999 -9999 -9999 -9999 -9999 -9999 -9999 -9999 -9999 -9999 -9999 -9999 -9999 -9999 -9999 -9999 -9999 -9999 -9999 -9999 -9999 -9999 -9999 -9999 -9999 -9999 -9999
-9999 -9999 -9999 -9999 -9999 -9999 -9999 -9999 -9999 -9999 -9999 -9999 -9999 -9999 -9999 -9999 -9999 -9999 -9999 -9999 -9999 -9999 -9999 -9999 -9999 -9999 -9999 -9999 -9999 -9999 -9999 -9999 -9999 -9999 -9999 -9999 -9999 -9999 -9999 7.92092E-2 4.97875E-2 1.31379E-1 1.63723E-1 1.31981E-1 8.20335E-2 9.96105E-2 6.45085E-2 5.43254E-2 8.85876E-2 1.06016E-1 1.33263E-1 2.1516E-1 2.43679E-1 3.16517E-1 3.28517E-1 3.41466E-1 4.00668E-1 4.10346E-1 4.11752E-1 4.15079E-1 4.42848E-1 4.82671E-1 4.72879E-1 3.84279E-1 2.3727E-1 2.09872E-1 1.7713E-1 1.40965E-1 1.5987E-1 6.95548E-2 4.25787E-2 6.91457E-2 1.14956E-1 7.28901E-2 7.19711E-2 1.14988E-1 1.71807E-1 1.68389E-1 1.49122E-1 1.03484E-1 4.66758E-2 9.491E-2 2.10719E-1 2.15992E-1 1.98874E-1 1.76444E-1 7.63027E-2 5.57382E-2 9.70772E-2 1.2044E-1 1.17244E-1 8.84182E-2 1.49945E-1 2.80767E-1 3.44915E-1 3.98574E-1 3.76776E-1 3.28646E-1 3.07068E-1 3.10224E-1 3.54216E-1 3.77945E-1 3.56E-1 2.26204E-1 1.43904E-1 1.56636E-1 1.35535E-1 8.63721E-2 4.59663E-2 3.09228E-2 2.43787E-2 8.35139E-3 2.86225E-3 1.54584E-3 2.68785E-3 2.53122E-3 1.36839E-2 6.36728E-3 1.99905E-3 3.12655E-3 1.07122E-2 1.24188E-2 -9999 -9999 -9999 -9999 -9999 -9999 -9999 -9999 -9999 -9999 -9999 -9999 -9999 -9999 -9999 -9999 -9999 -9999 -9999 -9999 -9999 -9999 -9999 -9999 -9999 -9999 -9999 -9999 -9999 -9999 -9999 -9999 -9999 -9999 -9999 -9999 -9999 -9999 -9999 -9999 -9999 -9999 -9999 -9999 -9999 -9999 -9999 -9999
-9999 -9999 -9999 -9999 -9999 -9999 -9999 -9999 -9999 -9999 -9999 -9999 -9999 -9999 -9999 -9999 -9999 -9999 -9999 -9999 -9999 -9999 -9999 -9999 -9999 -9999 -9999 -9999 -9999 -9999 -9999 -9999 -9999 -9999 -9999 -9999 -9999 -9999 -9999 9.49871E-2 5.473E-2 1.39047E-1 1.20486E-1 7.39582E-2 3.45169E-2 1.28688E-1 8.50596E-2 4.54494E-2 7.16558E-2 7.69903E-2 9.2942E-2 9.88687E-2 1.14299E-1 1.37047E-1 2.06808E-1 3.37404E-1 3.60462E-1 4.02068E-1 4.29424E-1 4.35488E-1 4.51956E-1 4.55696E-1 4.61716E-1 3.29494E-1 1.16528E-1 1.18292E-1 1.3545E-1 1.38238E-1 2.10357E-1 1.31097E-1 3.99766E-2 5.40224E-2 1.40727E-1 8.99325E-2 4.25766E-2 3.46454E-2 5.10483E-2 5.60338E-2 1.21406E-1 1.18822E-1 6.82042E-2 6.93138E-2 1.46755E-1 2.43017E-1 2.57042E-1 1.65879E-1 9.9793E-2 6.52376E-2 9.67823E-2 9.54589E-2 8.81521E-2 1.5574E-1 2.5668E-1 4.29937E-1 4.67196E-1 4.77489E-1 4.55543E-1 3.8717E-1 4.33774E-1 3.87058E-1 4.20998E-1 4.13941E-1 4.11158E-1 2.20391E-1 9.06415E-2 1.57888E-1 1.7729E-1 8.04296E-2 4.3078E-2 1.70868E-2 1.18774E-2 3.6101E-3 3.72586E-3 2.58295E-3 2.27388E-3 3.84112E-3 7.25831E-3 9.16471E-3 1.9878E-3 2.71935E-3 3.38396E-3 5.85827E-3 -9999 -9999 -9999 -9999 -9999 -9999 -9999 -9999 -9999 -9999 -9999 -9999 -9999 -9999 -9999 -9999 -9999 -9999 -9999 -9999 -9999 -9999 -9999 -9999 -9999 -9999 -9999 -9999 -9999 -9999 -9999 -9999 -9999 -9999 -9999 -9999 -9999 -9999 -9999 -9999 -9999 -9999 -9999 -9999 -9999 -9999 -9999 -9999
-9999 -9999 -9999 -9999 -9999 -9999 -9999 -9999 -9999 -9999 -9999 -9999 -9999 -9999 -9999 -9999 -9999 -9999 -9999 -9999 -9999 -9999 -9999 -9999 -9999 -9999 -9999 -9999 -9999 -9999 -9999 -9999 -9999 -9999 -9999 -9999 -9999 -9999 -9999 7.57177E-2 3.92768E-2 7.01559E-2 1.07662E-1 5.23717E-2 1.833E-2 4.91612E-2 8.44691E-2 5.01023E-2 1.07462E-1 1.63894E-1 1.6201E-1 1.30466E-1 1.07103E-1 9.53352E-2 1.17943E-1 2.09472E-1 3.82407E-1 4.15504E-1 4.34857E-1 4.18434E-1 4.57866E-1 4.28765E-1 4.0676E-1 2.02033E-1 1.05264E-1 1.41761E-1 2.76052E-1 2.45364E-1 2.80753E-1 1.53584E-1 4.67851E-2 7.29467E-2 2.07107E-1 1.27903E-1 5.23787E-2 8.66913E-2 4.91221E-2 2.13798E-2 4.18564E-2 6.50973E-2 8.66409E-2 5.86869E-2 8.68159E-2 1.41194E-1 1.63942E-1 1.39898E-1 7.85223E-2 6.87169E-2 9.4853E-2 8.89486E-2 7.27985E-2 1.25545E-1 3.06859E-1 4.37201E-1 4.99637E-1 4.94087E-1 4.74065E-1 4.16176E-1 4.05706E-1 3.2926E-1 3.68024E-1 3.80594E-1 4.26104E-1 2.76682E-1 7.58683E-2 1.0041E-1 1.74302E-1 1.27384E-1 6.7798E-2 4.14363E-2 2.95108E-2 2.09761E-2 1.44211E-2 4.7853E-3 1.68889E-3 2.08974E-3 3.87583E-3 2.58185E-3 2.28857E-3 2.22808E-3 5.94457E-3 1.19496E-2 -9999 -9999 -9999 -9999 -9999 -9999 -9999 -9999 -9999 -9999 -9999 -9999 -9999 -9999 -9999 -9999 -9999 -9999 -9999 -9999 -9999 -9999 -9999 -9999 -9999 -9999 -9999 -9999 -9999 -9999 -9999 -9999 -9999 -9999 -9999 -9999 -9999 -9999 -9999 -9999 -9999 -9999 -9999 -9999 -9999 -9999 -9999 -9999
-9999 -9999 -9999 -9999 -9999 -9999 -9999 -9999 -9999 -9999 -9999 -9999 -9999 -9999 -9999 -9999 -9999 -9999 -9999 -9999 -9999 -9999 -9999 -9999 -9999 -9999 -9999 -9999 -9999 -9999 -9999 -9999 -9999 -9999 -9999 -9999 -9999 -9999 -9999 6.89776E-2 4.79648E-2 7.38596E-2 9.8458E-2 3.81995E-2 1.48745E-2 4.5558E-2 1.09036E-1 7.13457E-2 1.42362E-1 2.11061E-1 2.88633E-1 3.04705E-1 2.85534E-1 2.387E-1 2.53441E-1 3.34219E-1 3.89081E-1 4.32106E-1 4.2324E-1 4.00211E-1 4.45241E-1 4.08445E-1 2.96637E-1 1.95504E-1 2.03288E-1 3.53642E-1 4.52143E-1 4.05031E-1 3.42503E-1 1.97936E-1 8.40047E-2 1.06881E-1 2.88516E-1 3.17245E-1 2.303E-1 1.58444E-1 7.70573E-2 3.1398E-2 3.29695E-2 2.6773E-2 3.66083E-2 5.90859E-2 7.29033E-2 7.61079E-2 8.5883E-2 1.01916E-1 6.24001E-2 6.75048E-2 6.16823E-2 5.49033E-2 8.42096E-2 9.05816E-2 2.3586E-1 4.02629E-1 4.6237E-1 4.67651E-1 4.51346E-1 3.96972E-1 4.1501E-1 3.14372E-1 3.77651E-1 3.93131E-1 3.89819E-1 3.24048E-1 9.06991E-2 8.32321E-2 1.1234E-1 1.51467E-1 1.15873E-1 7.93498E-2 5.4731E-2 3.4811E-2 1.34275E-2 1.66091E-3 1.44915E-3 1.62542E-3 2.08833E-3 2.19258E-3 2.77755E-3 2.01691E-3 4.00828E-3 1.21176E-2 -9999 -9999 -9999 -9999 -9999 -9999 -9999 -9999 -9999 -9999 -9999 -9999 -9999 -9999 -9999 -9999 -9999 -9999 -9999 -9999 -9999 -9999 -9999 -9999 -9999 -9999 -9999 -9999 -9999 -9999 -9999 -9999 -9999 -9999 -9999 -9999 -9999 -9999 -9999 -9999 -9999 -9999 -9999 -9999 -9999 -9999 -9999 -9999
-9999 -9999 -9999 -9999 -9999 -9999 -9999 -9999 -9999 -9999 -9999 -9999 -9999 -9999 -9999 -9999 -9999 -9999 -9999 -9999 -9999 -9999 -9999 -9999 -9999 -9999 -9999 -9999 -9999 -9999 -9999 -9999 -9999 -9999 -9999 -9999 -9999 -9999 -9999 5.85828E-2 4.14486E-2 4.87831E-2 7.76267E-2 1.92018E-2 2.38995E-2 4.19696E-2 9.45744E-2 5.75496E-2 1.1779E-1 2.07434E-1 2.3253E-1 2.82165E-1 3.21077E-1 3.74927E-1 3.71381E-1 3.61483E-1 4.05088E-1 4.00486E-1 4.29178E-1 4.23607E-1 4.26686E-1 4.2337E-1 3.40902E-1 3.09834E-1 3.82785E-1 4.48703E-1 4.88683E-1 4.76545E-1 4.50874E-1 2.43717E-1 1.45928E-1 1.81629E-1 3.79789E-1 4.23077E-1 3.20663E-1 2.0511E-1 8.25211E-2 4.05631E-2 6.04399E-2 3.03945E-2 2.23812E-2 7.13607E-2 8.49347E-2 7.69973E-2 5.58557E-2 4.29502E-2 3.74119E-2 4.41899E-2 3.33736E-2 5.51248E-2 8.17441E-2 1.35923E-1 2.45406E-1 3.86381E-1 4.48656E-1 4.45904E-1 4.60004E-1 4.69769E-1 4.19074E-1 3.45594E-1 3.71037E-1 4.39782E-1 4.25333E-1 3.50595E-1 2.50699E-1 1.5097E-1 1.25171E-1 1.4298E-1 1.12848E-1 9.96188E-2 5.57509E-2 2.33147E-2 8.77873E-3 7.5195E-3 5.73808E-3 9.97559E-4 1.1069E-3 1.39042E-3 1.69767E-3 2.85505E-3 4.96032E-3 -9999 -9999 -9999 -9999 -9999 -9999 -9999 -9999 -9999 -9999 -9999 -9999 -9999 -9999 -9999 -9999 -9999 -9999 -9999 -9999 -9999 -9999 -9999 -9999 -9999 -9999 -9999 -9999 -9999 -9999 -9999 -9999 -9999 -9999 -9999 -9999 -9999 -9999 -9999 -9999 -9999 -9999 -9999 -9999 -9999 -9999 -9999 -9999 -9999
-9999 -9999 -9999 -9999 -9999 -9999 -9999 -9999 -9999 -9999 -9999 -9999 -9999 -9999 -9999 -9999 -9999 -9999 -9999 -9999 -9999 -9999 -9999 -9999 -9999 -9999 -9999 -9999 -9999 -9999 -9999 -9999 -9999 -9999 -9999 -9999 -9999 -9999 -9999 5.21048E-2 3.04993E-2 6.5129E-2 7.84253E-2 1.39004E-2 1.60752E-2 8.28256E-2 7.48852E-2 5.81727E-2 6.7347E-2 1.32985E-1 1.35152E-1 1.64272E-1 2.1652E-1 3.10977E-1 3.77287E-1 4.17958E-1 4.22981E-1 4.23702E-1 3.98431E-1 4.12081E-1 4.17165E-1 4.48187E-1 4.31046E-1 4.38025E-1 4.51283E-1 4.90468E-1 5.0718E-1 5.12796E-1 4.48625E-1 3.36805E-1 3.00658E-1 3.46639E-1 3.78474E-1 4.08302E-1 4.09973E-1 3.67537E-1 2.38608E-1 7.95535E-2 8.0668E-2 5.80033E-2 2.82872E-2 4.35062E-2 6.0312E-2 7.15478E-2 8.99972E-2 6.77046E-2 4.36087E-2 3.96181E-2 5.41187E-2 6.89023E-2 9.91004E-2 1.66872E-1 1.90589E-1 1.97315E-1 2.74947E-1 3.26247E-1 3.53199E-1 3.85389E-1 3.3254E-1 2.44984E-1 2.98034E-1 3.74903E-1 3.67842E-1 3.61871E-1 3.69235E-1 3.03948E-1 1.91834E-1 1.06027E-1 5.57153E-2 6.28659E-2 5.25899E-2 3.4826E-2 1.77429E-2 1.62438E-2 5.78761E-3 8.99752E-4 7.11331E-4 1.23825E-3 1.53628E-3 7.40676E-3 7.46056E-3 -9999 -9999 -9999 -9999 -9999 -9999 -9999 -9999 -9999 -9999 -9999 -9999 -9999 -9999 -9999 -9999 -9999 -9999 -9999 -9999 -9999 -9999 -9999 -9999 -9999 -9999 -9999 -9999 -9999 -9999 -9999 -9999 -9999 -9999 -9999 -9999 -9999 -9999 -9999 -9999 -9999 -9999 -9999 -9999 -9999 -9999 -9999 -9999 -9999
-9999 -9999 -9999 -9999 -9999 -9999 -9999 -9999 -9999 -9999 -9999 -9999 -9999 -9999 -9999 -9999 -9999 -9999 -9999 -9999 -9999 -9999 -9999 -9999 -9999 -9999 -9999 -9999 -9999 -9999 -9999 -9999 -9999 -9999 -9999 -9999 -9999 -9999 -9999 6.25656E-2 3.55849E-2 5.42841E-2 5.91845E-2 1.52332E-2 3.87982E-2 8.04265E-2 5.02559E-2 3.50738E-2 4.37464E-2 5.53103E-2 7.01723E-2 6.08095E-2 8.17522E-2 1.19247E-1 1.82864E-1 2.68249E-1 4.12402E-1 4.1358E-1 4.15172E-1 4.13264E-1 3.9448E-1 3.94482E-1 3.91403E-1 3.97525E-1 4.58202E-1 4.15186E-1 4.44353E-1 4.47205E-1 4.22343E-1 4.10857E-1 3.96788E-1 3.18703E-1 3.43068E-1 3.72494E-1 4.46209E-1 3.90999E-1 3.03508E-1 2.527E-1 2.21867E-1 1.43126E-1 4.90291E-2 3.41379E-2 3.22453E-2 3.93501E-2 4.56993E-2 4.31136E-2 3.47589E-2 4.32027E-2 7.92154E-2 1.13068E-1 7.59553E-2 9.81143E-2 9.84838E-2 8.6511E-2 1.21474E-1 1.90399E-1 2.11674E-1 2.38161E-1 2.47216E-1 2.00149E-1 2.53752E-1 2.87496E-1 2.3164E-1 2.66128E-1 4.10848E-1 3.52832E-1 1.91468E-1 1.48356E-1 5.29237E-2 2.73181E-2 5.52053E-2 4.95476E-2 2.41841E-2 9.25652E-3 3.62678E-3 6.40183E-4 5.75903E-4 1.10589E-3 1.73685E-3 6.01304E-3 -9999 -9999 -9999 -9999 -9999 -9999 -9999 -9999 -9999 -9999 -9999 -9999 -9999 -9999 -9999 -9999 -9999 -9999 -9999 -9999 -9999 -9999 -9999 -9999 -9999 -9999 -9999 -9999 -9999 -9999 -9999 -9999 -9999 -9999 -9999 -9999 -9999 -9999 -9999 -9999 -9999 -9999 -9999 -9999 -9999 -9999 -9999 -9999 -9999 -9999
-9999 -9999 -9999 -9999 -9999 -9999 -9999 -9999 -9999 -9999 -9999 -9999 -9999 -9999 -9999 -9999 -9999 -9999 -9999 -9999 -9999 -9999 -9999 -9999 -9999 -9999 -9999 -9999 -9999 -9999 -9999 -9999 -9999 -9999 -9999 -9999 -9999 -9999 -9999 3.90421E-2 5.498E-2 3.56129E-2 3.42818E-2 3.68135E-2 1.26886E-1 5.09745E-2 2.83945E-2 2.88277E-2 4.93353E-2 6.26799E-2 8.2079E-2 7.60152E-2 7.54331E-2 1.03651E-1 1.55576E-1 2.15246E-1 3.54414E-1 3.83223E-1 4.09098E-1 4.2358E-1 4.23279E-1 4.11273E-1 3.7754E-1 3.56424E-1 3.18738E-1 3.05358E-1 2.77851E-1 3.77189E-1 3.86536E-1 3.76009E-1 3.09859E-1 3.71512E-1 3.24146E-1 3.52477E-1 4.03249E-1 3.31174E-1 3.28846E-1 3.24307E-1 2.58086E-1 2.22472E-1 1.13096E-1 5.76036E-2 2.63795E-2 2.54373E-2 2.33862E-2 1.89021E-2 1.74711E-2 2.96711E-2 7.91013E-2 9.85071E-2 9.37675E-2 9.90913E-2 1.19279E-1 1.02928E-1 1.18866E-1 2.1478E-1 2.53449E-1 2.02186E-1 1.55433E-1 1.93199E-1 2.33145E-1 2.31051E-1 2.53124E-1 2.7176E-1 3.37464E-1 3.40069E-1 1.69437E-1 1.29546E-1 9.997E-2 4.05541E-2 2.88684E-2 4.67723E-2 9.28701E-3 6.06414E-3 1.05798E-3 4.41243E-4 6.75638E-4 8.43156E-4 1.86215E-3 -9999 -9999 -9999 -9999 -9999 -9999 -9999 -9999 -9999 -9999 -9999 -9999 -9999 -9999 -9999 -9999 -9999 -9999 -9999 -9999 -9999 -9999 -9999 -9999 -9999 -9999 -9999 -9999 -9999 -9999 -9999 -9999 -9999 -9999 -9999 -9999 -9999 -9999 -9999 -9999 -9999 -9999 -9999 -9999 -9999 -9999 -9999 -9999 -9999 -9999 -9999
-9999 -9999 -9999 -9999 -9999 -9999 -9999 -9999 -9999 -9999 -9999 -9999 -9999 -9999 -9999 -9999 -9999 -9999 -9999 -9999 -9999 -9999 -9999 -9999 -9999 -9999 -9999 -9999 -9999 -9999 -9999 -9999 -9999 -9999 -9999 -9999 -9999 -9999 -9999 -9999 4.8326E-2 5.08122E-2 5.91248E-2 1.00919E-1 1.52215E-1 7.20001E-2 7.07105E-2 3.38776E-2 6.24053E-2 1.98538E-1 2.01164E-1 1.94126E-1 1.75439E-1 1.74953E-1 1.90709E-1 2.44213E-1 3.06695E-1 3.37267E-1 3.88509E-1 3.91557E-1 4.09752E-1 3.65356E-1 3.94827E-1 3.43828E-1 3.90392E-1 2.96264E-1 2.64437E-1 2.54316E-1 2.62218E-1 2.99226E-1 3.17368E-1 3.26698E-1 3.40732E-1 2.89307E-1 3.76175E-1 3.62953E-1 3.77036E-1 3.14033E-1 2.08226E-1 1.49995E-1 1.69193E-1 1.07065E-1 5.53519E-2 3.21753E-2 3.07336E-2 1.50202E-2 1.6805E-2 2.58478E-2 4.43532E-2 7.19013E-2 6.02658E-2 7.88536E-2 8.40978E-2 8.8014E-2 1.4252E-1 2.5017E-1 3.0022E-1 1.87242E-1 1.60453E-1 2.09396E-1 2.3195E-1 2.6182E-1 2.59796E-1 2.6723E-1 3.34238E-1 3.25719E-1 2.48555E-1 1.05202E-1 9.1033E-2 5.41077E-2 1.81634E-2 2.26886E-2 1.83507E-3 7.7228E-4 7.95799E-4 5.63203E-4 8.22811E-4 2.49594E-3 7.15408E-3 -9999 -9999 -9999 -9999 -9999 -9999 -9999 -9999 -9999 -9999 -9999 -9999 -9999 -9999 -9999 -9999 -9999 -9999 -9999 -9999 -9999 -9999 -9999 -9999 -9999 -9999 -9999 -9999 -9999 -9999 -9999 -9999 -9999 -9999 -9999 -9999 -9999 -9999 -9999 -9999 -9999 -9999 -9999 -9999 -9999 -9999 -9999 -9999 -9999 -9999 -9999
-9999 -9999 -9999 -9999 -9999 -9999 -9999 -9999 -9999 -9999 -9999 -9999 -9999 -9999 -9999 -9999 -9999 -9999 -9999 -9999 -9999 -9999 -9999 -9999 -9999 -9999 -9999 -9999 -9999 -9999 -9999 -9999 -9999 -9999 -9999 -9999 -9999 -9999 -9999 -9999 -9999 7.28496E-2 9.97448E-2 1.74922E-1 7.99305E-2 5.40862E-2 6.32742E-2 4.2561E-2 1.03849E-1 2.6796E-1 2.87737E-1 2.2184E-1 2.28009E-1 2.52934E-1 2.38459E-1 2.38384E-1 2.99225E-1 3.50315E-1 3.97209E-1 4.40881E-1 3.99273E-1 4.10527E-1 4.12764E-1 3.72497E-1 3.82529E-1 2.5832E-1 2.61704E-1 2.71121E-1 2.45057E-1 2.81609E-1 3.14305E-1 3.00475E-1 3.3891E-1 3.04719E-1 3.93314E-1 4.18938E-1 3.61328E-1 2.79176E-1 2.32006E-1 1.90448E-1 1.93632E-1 1.44753E-1 1.66545E-1 7.84272E-2 4.64747E-2 1.82011E-2 1.3057E-2 2.19063E-2 4.04548E-2 6.22058E-2 6.24095E-2 5.75903E-2 9.07349E-2 1.67329E-1 1.67035E-1 2.55209E-1 3.23425E-1 2.31299E-1 1.67799E-1 2.20274E-1 2.49807E-1 2.75371E-1 2.61446E-1 3.44502E-1 3.29286E-1 3.02681E-1 2.80176E-1 1.47689E-1 9.1318E-2 6.46704E-2 2.22401E-2 6.6815E-3 2.39398E-3 8.35869E-4 3.26621E-4 5.21085E-4 8.81937E-4 -9999 -9999 -9999 -9999 -9999 -9999 -9999 -9999 -9999 -9999 -9999 -9999 -9999 -9999 -9999 -9999 -9999 -9999 -9999 -9999 -9999 -9999 -9999 -9999 -9999 -9999 -9999 -9999 -9999 -9999 -9999 -9999 -9999 -9999 -9999 -9999 -9999 -9999 -9999 -9999 -9999 -9999 -9999 -9999 -9999 -9999 -9999 -9999 -9999 -9999 -9999 -9999 -9999
-9999 -9999 -9999 -9999 -9999 -9999 -9999 -9999 -9999 -9999 -9999 -9999 -9999 -9999 -9999 -9999 -9999 -9999 -9999 -9999 -9999 -9999 -9999 -9999 -9999 -9999 -9999 -9999 -9999 -9999 -9999 -9999 -9999 -9999 -9999 -9999 -9999 -9999 -9999 -9999 -9999 1.19668E-1 1.79608E-1 1.2227E-1 4.41495E-2 9.82688E-2 7.99685E-2 7.05484E-2 1.38813E-1 2.63612E-1 2.45313E-1 1.25262E-1 1.13578E-1 9.72361E-2 9.9034E-2 1.27922E-1 1.46657E-1 1.83872E-1 2.63169E-1 3.52725E-1 3.4991E-1 3.58464E-1 3.6398E-1 3.21947E-1 3.32944E-1 3.05733E-1 3.59012E-1 2.90993E-1 2.61181E-1 2.72653E-1 2.47075E-1 2.83589E-1 3.20905E-1 2.94398E-1 3.18837E-1 3.24202E-1 3.0468E-1 2.62889E-1 2.50329E-1 1.77824E-1 1.86815E-1 2.20773E-1 1.80533E-1 1.96041E-1 1.25566E-1 2.55713E-2 1.42682E-2 2.21453E-2 3.91727E-2 6.69577E-2 6.49109E-2 3.51146E-2 4.37063E-2 9.3533E-2 1.45264E-1 2.97676E-1 2.82931E-1 2.41887E-1 2.23117E-1 2.27806E-1 2.37776E-1 2.45351E-1 2.10422E-1 2.49804E-1 2.78793E-1 2.5082E-1 2.21399E-1 1.00061E-1 6.60977E-2 6.83882E-2 3.36727E-2 2.02723E-2 2.24935E-2 7.19953E-3 -9999 -9999 -9999 -9999 -9999 -9999 -9999 -9999 -9999 -9999 -9999 -9999 -9999 -9999 -9999 -9999 -9999 -9999 -9999 -9999 -9999 -9999 -9999 -9999 -9999 -9999 -9999 -9999 -9999 -9999 -9999 -9999 -9999 -9999 -9999 -9999 -9999 -9999 -9999 -9999 -9999 -9999 -9999 -9999 -9999 -9999 -9999 -9999 -9999 -9999 -9999 -9999 -9999 -9999 -9999 -9999
-9999 -9999 -9999 -9999 -9999 -9999 -9999 -9999 -9999 -9999 -9999 -9999 -9999 -9999 -9999 -9999 -9999 -9999 -9999 -9999 -9999 -9999 -9999 -9999 -9999 -9999 -9999 -9999 -9999 -9999 -9999 -9999 -9999 -9999 -9999 -9999 -9999 -9999 -9999 -9999 -9999 1.65304E-1 1.90882E-1 5.60447E-2 3.35972E-2 7.721E-2 1.03287E-1 9.89531E-2 1.46578E-1 2.35312E-1 1.81555E-1 1.01324E-1 9.51226E-2 6.10129E-2 5.70389E-2 6.31035E-2 8.06659E-2 8.50734E-2 1.29066E-1 1.83888E-1 2.71518E-1 3.33456E-1 3.28006E-1 2.94539E-1 2.8041E-1 3.57971E-1 3.25369E-1 3.63288E-1 3.21401E-1 3.21835E-1 3.16746E-1 3.00837E-1 2.79413E-1 2.68237E-1 2.76216E-1 2.20207E-1 2.50762E-1 3.10628E-1 2.71049E-1 2.10824E-1 1.75177E-1 1.6196E-1 1.60855E-1 1.7046E-1 1.48251E-1 6.49714E-2 2.13036E-2 1.88955E-2 2.68646E-2 4.39276E-2 6.19907E-2 7.61153E-2 8.47393E-2 1.21563E-1 1.80557E-1 2.5471E-1 2.35298E-1 2.60604E-1 2.72983E-1 2.25873E-1 2.22075E-1 2.45916E-1 2.23503E-1 2.27281E-1 2.40229E-1 2.08973E-1 1.61699E-1 7.64697E-2 5.08205E-2 4.03042E-2 2.38268E-2 2.37793E-2 2.82499E-2 -9999 -9999 -9999 -9999 -9999 -9999 -9999 -9999 -9999 -9999 -9999 -9999 -9999 -9999 -9999 -9999 -9999 -9999 -9999 -9999 -9999 -9999 -9999 -9999 -9999 -9999 -9999 -9999 -9999 -9999 -9999 -9999 -9999 -9999 -9999 -9999 -9999 -9999 -9999 -9999 -9999 -9999 -9999 -9999 -9999 -9999 -9999 -9999 -9999 -9999 -9999 -9999 -9999 -9999 -9999 -9999 -9999
-9999 -9999 -9999 -9999 -9999 -9999 -9999 -9999 -9999 -9999 -9999 -9999 -9999 -9999 -9999 -9999 -9999 -9999 -9999 -9999 -9999 -9999 -9999 -9999 -9999 -9999 -9999 -9999 -9999 -9999 -9999 -9999 -9999 -9999 -9999 -9999 -9999 -9999 -9999 -9999 -9999 1.45387E-1 5.48264E-2 3.40354E-2 1.79698E-2 2.52987E-2 6.46276E-2 1.35836E-1 1.68928E-1 1.90993E-1 1.36959E-1 8.69726E-2 6.63936E-2 7.15275E-2 4.9155E-2 4.07028E-2 4.81833E-2 5.48308E-2 8.44961E-2 1.21365E-1 1.60016E-1 2.59386E-1 3.25649E-1 3.28681E-1 3.00287E-1 3.47092E-1 3.5465E-1 3.11103E-1 3.64444E-1 3.7739E-1 3.52167E-1 3.24121E-1 3.14831E-1 2.89785E-1 2.70459E-1 2.58418E-1 2.93343E-1 3.15666E-1 3.24579E-1 1.97387E-1 1.24159E-1 1.03784E-1 9.3976E-2 1.11585E-1 9.29743E-2 7.47448E-2 3.41471E-2 1.92016E-2 2.20451E-2 3.5904E-2 4.78015E-2 7.97885E-2 1.76528E-1 2.64474E-1 2.69637E-1 2.80338E-1 1.99257E-1 2.17681E-1 2.05977E-1 2.07449E-1 1.97858E-1 1.88346E-1 1.61905E-1 1.662E-1 2.02044E-1 2.16833E-1 1.89799E-1 7.24991E-2 2.90642E-2 3.78183E-2 4.14993E-2 3.1373E-2 3.33598E-2 -9999 -9999 -9999 -9999 -9999 -9999 -9999 -9999 -9999 -9999 -9999 -9999 -9999 -9999 -9999 -9999 -9999 -9999 -9999 -9999 -9999 -9999 -9999 -9999 -9999 -9999 -9999 -9999 -9999 -9999 -9999 -9999 -9999 -9999 -9999 -9999 -9999 -9999 -9999 -9999 -9999 -9999 -9999 -9999 -9999 -9999 -9999 -9999 -9999 -9999 -9999 -9999 -9999 -9999 -9999 -9999 -9999
-9999 -9999 -9999 -9999 -9999 -9999 -9999 -9999 -9999 -9999 -9999 -9999 -9999 -9999 -9999 -9999 -9999 -9999 -9999 -9999 -9999 -9999 -9999 -9999 -9999 -9999 -9999 -9999 -9999 -9999 -9999 -9999 -9999 -9999 -9999 -9999 -9999 -9999 -9999 -9999 -9999 7.71978E-2 3.3952E-2 7.41107E-2 3.45941E-2 2.16236E-2 7.01262E-2 1.40098E-1 1.70116E-1 1.51389E-1 1.41677E-1 9.95371E-2 5.43176E-2 6.10112E-2 5.3262E-2 3.51339E-2 3.74068E-2 5.22605E-2 1.06464E-1 1.31383E-1 1.94355E-1 2.77382E-1 3.23233E-1 3.45692E-1 2.88858E-1 2.72093E-1 2.85397E-1 3.45107E-1 2.53041E-1 2.93365E-1 3.48848E-1 3.20995E-1 3.15875E-1 3.00277E-1 2.82596E-1 2.52003E-1 2.92168E-1 3.24635E-1 3.48587E-1 2.35594E-1 1.42527E-1 1.26956E-1 4.99634E-2 5.461E-2 7.95569E-2 6.42726E-2 5.76727E-2 2.65537E-2 1.91724E-2 2.28779E-2 5.44436E-2 1.01865E-1 2.00711E-1 1.94399E-1 2.3314E-1 2.87908E-1 2.46283E-1 2.64802E-1 2.59546E-1 2.25482E-1 2.12543E-1 1.63358E-1 1.3575E-1 1.20048E-1 1.69415E-1 2.01597E-1 1.6596E-1 6.22763E-2 2.83268E-2 2.96425E-2 2.2047E-2 2.78983E-2 -9999 -9999 -9999 -9999 -9999 -9999 -9999 -9999 -9999 -9999 -9999 -9999 -9999 -9999 -9999 -9999 -9999 -9999 -9999 -9999 -9999 -9999 -9999 -9999 -9999 -9999 -9999 -9999 -9999 -9999 -9999 -9999 -9999 -9999 -9999 -9999 -9999 -9999 -9999 -9999 -9999 -9999 -9999 -9999 -9999 -9999 -9999 -9999 -9999 -9999 -9999 -9999 -9999 -9999 -9999 -9999 -9999 -9999
-9999 -9999 -9999 -9999 -9999 -9999 -9999 -9999 -9999 -9999 -9999 -9999 -9999 -9999 -9999 -9999 -9999 -9999 -9999 -9999 -9999 -9999 -9999 -9999 -9999 -9999 -9999 -9999 -9999 -9999 -9999 -9999 -9999 -9999 -9999 -9999 -9999 -9999 -9999 -9999 5.45927E-2 2.99482E-2 1.93437E-2 5.12855E-2 9.14513E-2 5.13205E-2 6.58855E-2 1.37359E-1 1.23954E-1 9.12215E-2 1.21834E-1 1.01612E-1 4.86114E-2 4.37644E-2 4.94725E-2 4.00548E-2 6.23584E-2 1.60645E-1 1.90045E-1 1.82412E-1 1.94068E-1 2.51215E-1 3.23282E-1 3.45564E-1 2.69249E-1 2.14544E-1 2.42095E-1 3.0068E-1 2.32436E-1 2.2022E-1 2.28148E-1 2.7179E-1 2.68406E-1 2.38056E-1 2.61511E-1 2.57368E-1 3.07483E-1 2.98356E-1 2.55467E-1 3.12392E-1 2.79759E-1 2.51376E-1 1.28554E-1 3.44968E-2 3.05711E-2 4.78215E-2 3.92E-2 3.48737E-2 1.64926E-2 2.10317E-2 3.4562E-2 9.08065E-2 1.52679E-1 1.69332E-1 2.27639E-1 2.67544E-1 3.08764E-1 2.59805E-1 2.07294E-1 1.52168E-1 1.35852E-1 1.30975E-1 1.31163E-1 1.17719E-1 1.45771E-1 1.9376E-1 1.935E-1 8.6826E-2 3.29812E-2 2.47046E-2 3.33897E-2 -9999 -9999 -9999 -9999 -9999 -9999 -9999 -9999 -9999 -9999 -9999 -9999 -9999 -9999 -9999 -9999 -9999 -9999 -9999 -9999 -9999 -9999 -9999 -9999 -9999 -9999 -9999 -9999 -9999 -9999 -9999 -9999 -9999 -9999 -9999 -9999 -9999 -9999 -9999 -9999 -9999 -9999 -9999 -9999 -9999 -9999 -9999 -9999 -9999 -9999 -9999 -9999 -9999 -9999 -9999 -9999 -9999 -9999 -9999
-9999 -9999 -9999 -9999 -9999 -9999 -9999 -9999 -9999 -9999 -9999 -9999 -9999 -9999 -9999 -9999 -9999 -9999 -9999 -9999 -9999 -9999 -9999 -9999 -9999 -9999 -9999 -9999 -9999 -9999 -9999 -9999 -9999 -9999 -9999 -9999 -9999 -9999 -9999 -9999 6.33647E-2 2.16496E-2 4.19431E-2 9.56868E-2 1.3909E-1 1.2377E-1 1.22505E-1 1.90584E-1 1.04594E-1 4.28023E-2 1.08899E-1 1.37323E-1 7.32355E-2 5.12137E-2 4.43713E-2 4.66753E-2 1.07067E-1 1.65742E-1 1.83334E-1 1.8345E-1 2.1021E-1 2.50959E-1 3.27506E-1 2.4077E-1 1.63497E-1 1.53679E-1 1.57608E-1 2.31516E-1 2.30874E-1 2.00381E-1 1.7995E-1 1.56945E-1 2.01944E-1 2.16433E-1 2.52035E-1 2.42662E-1 2.9671E-1 3.51322E-1 2.71556E-1 1.92137E-1 2.69363E-1 2.98484E-1 2.43913E-1 9.93693E-2 2.82274E-2 2.79625E-2 2.92325E-2 3.47176E-2 3.06481E-2 2.21285E-2 2.63223E-2 8.96628E-2 1.43761E-1 1.96011E-1 2.53555E-1 3.01004E-1 3.20313E-1 2.2703E-1 1.41373E-1 1.27543E-1 9.79003E-2 1.09968E-1 8.82559E-2 8.52626E-2 1.51073E-1 2.2465E-1 1.58489E-1 8.34206E-2 3.65125E-2 2.82666E-2 3.13949E-2 -9999 -9999 -9999 -9999 -9999 -9999 -9999 -9999 -9999 -9999 -9999 -9999 -9999 -9999 -9999 -9999 -9999 -9999 -9999 -9999 -9999 -9999 -9999 -9999 -9999 -9999 -9999 -9999 -9999 -9999 -9999 -9999 -9999 -9999 -9999 -9999 -9999 -9999 -9999 -9999 -9999 -9999 -9999 -9999 -9999 -9999 -9999 -9999 -9999 -9999 -9999 -9999 -9999 -9999 -9999 -9999 -9999 -9999 -9999
-9999 -9999 -9999 -9999 -9999 -9999 -9999 -9999 -9999 -9999 -9999 -9999 -9999 -9999 -9999 -9999 -9999 -9999 -9999 -9999 -9999 -9999 -9999 -9999 -9999 -9999 -9999 -9999 -9999 -9999 -9999 -9999 -9999 -9999 -9999 -9999 -9999 -9999 -9999 -9999 8.23839E-2 2.2326E-2 2.75661E-2 7.52424E-2 1.25788E-1 1.89348E-1 1.77968E-1 2.07994E-1 1.1241E-1 5.29937E-2 1.44312E-1 2.40756E-1 1.64052E-1 1.54038E-1 1.07968E-1 1.08007E-1 1.60685E-1 1.911E-1 2.04743E-1 1.87434E-1 1.80302E-1 2.23569E-1 2.70165E-1 1.79374E-1 1.4588E-1 1.19833E-1 1.36251E-1 1.86627E-1 1.58994E-1 1.71482E-1 1.59164E-1 1.20888E-1 1.67409E-1 2.21722E-1 2.53371E-1 2.76374E-1 2.75984E-1 3.35843E-1 2.73836E-1 1.63149E-1 1.72362E-1 2.18244E-1 2.94342E-1 2.20357E-1 7.08424E-2 2.92144E-2 2.14868E-2 2.85288E-2 2.44251E-2 2.41474E-2 2.5463E-2 7.05004E-2 1.29573E-1 2.17419E-1 2.55738E-1 3.14992E-1 3.12768E-1 2.01382E-1 1.07402E-1 1.03602E-1 1.01358E-1 1.01524E-1 7.67753E-2 9.44614E-2 1.59067E-1 2.23217E-1 1.9685E-1 8.35026E-2 3.62665E-2 -9999 -9999 -9999 -9999 -9999 -9999 -9999 -9999 -9999 -9999 -9999 -9999 -9999 -9999 -9999 -9999 -9999 -9999 -9999 -9999 -9999 -9999 -9999 -9999 -9999 -9999 -9999 -9999 -9999 -9999 -9999 -9999 -9999 -9999 -9999 -9999 -9999 -9999 -9999 -9999 -9999 -9999 -9999 -9999 -9999 -9999 -9999 -9999 -9999 -9999 -9999 -9999 -9999 -9999 -9999 -9999 -9999 -9999 -9999 -9999 -9999
-9999 -9999 -9999 -9999 -9999 -9999 -9999 -9999 -9999 -9999 -9999 -9999 -9999 -9999 -9999 -9999 -9999 -9999 -9999 -9999 -9999 -9999 -9999 -9999 -9999 -9999 -9999 -9999 -9999 -9999 -9999 -9999 -9999 -9999 -9999 -9999 -9999 -9999 -9999 -9999 7.20285E-2 2.3315E-2 4.18213E-2 6.68807E-2 9.75799E-2 1.65477E-1 1.41467E-1 1.35536E-1 8.61761E-2 4.21389E-2 9.14531E-2 2.19706E-1 2.31852E-1 1.9864E-1 1.37976E-1 1.57235E-1 1.90507E-1 1.72597E-1 1.24376E-1 1.32002E-1 1.30915E-1 1.80483E-1 2.78225E-1 2.3095E-1 1.75745E-1 1.54238E-1 1.63323E-1 1.57563E-1 1.45221E-1 1.85462E-1 1.89102E-1 1.73867E-1 2.00801E-1 2.78535E-1 2.86856E-1 2.39305E-1 2.48413E-1 2.40696E-1 2.68064E-1 1.58668E-1 1.05329E-1 1.50691E-1 2.0167E-1 2.35468E-1 1.12585E-1 4.3676E-2 1.48278E-2 1.12558E-2 9.95141E-3 1.53779E-2 3.46504E-2 7.19511E-2 1.36756E-1 2.27497E-1 2.47104E-1 3.08952E-1 1.66242E-1 9.26222E-2 8.16308E-2 9.14963E-2 1.17331E-1 1.08896E-1 7.1224E-2 1.05626E-1 1.95533E-1 2.1565E-1 1.80632E-1 7.61826E-2 -9999 -9999 -9999 -9999 -9999 -9999 -9999 -9999 -9999 -9999 -9999 -9999 -9999 -9999 -9999 -9999 -9999 -9999 -9999 -9999 -9999 -9999 -9999 -9999 -9999 -9999 -9999 -9999 -9999 -9999 -9999 -9999 -9999 -9999 -9999 -9999 -9999 -9999 -9999 -9999 -9999 -9999 -9999 -9999 -9999 -9999 -9999 -9999 -9999 -9999 -9999 -9999 -9999 -9999 -9999 -9999 -9999 -9999 -9999 -9999 -9999 -9999
-9999 -9999 -9999 -9999 -9999 -9999 -9999 -9999 -9999 -9999 -9999 -9999 -9999 -9999 -9999 -9999 -9999 -9999 -9999 -9999 -9999 -9999 -9999 -9999 -9999 -9999 -9999 -9999 -9999 -9999 -9999 -9999 -9999 -9999 -9999 -9999 -9999 -9999 -9999 -9999 6.50213E-2 1.89435E-2 4.18284E-2 6.19177E-2 7.40234E-2 1.0085E-1 7.63745E-2 4.97711E-2 4.65201E-2 4.26979E-2 5.90476E-2 1.4349E-1 2.684E-1 2.12867E-1 1.44901E-1 1.96546E-1 2.37193E-1 1.5988E-1 7.80028E-2 6.9597E-2 9.46742E-2 1.18909E-1 1.78153E-1 2.73187E-1 2.85562E-1 1.98812E-1 1.54574E-1 1.45203E-1 1.64923E-1 1.83028E-1 2.21466E-1 2.47756E-1 2.84152E-1 3.21012E-1 2.93192E-1 2.25107E-1 1.9167E-1 2.22383E-1 2.16786E-1 1.98001E-1 1.21079E-1 1.24037E-1 1.58974E-1 2.33246E-1 1.9785E-1 8.23558E-2 2.06378E-2 1.27852E-2 1.11671E-2 1.66868E-2 3.74118E-2 8.93777E-2 1.92589E-1 2.63907E-1 2.64056E-1 1.79271E-1 6.41301E-2 4.71362E-2 6.80474E-2 8.00359E-2 1.07077E-1 8.28244E-2 6.60179E-2 1.05189E-1 2.16108E-1 1.68527E-1 1.38169E-1 7.89448E-2 -9999 -9999 -9999 -9999 -9999 -9999 -9999 -9999 -9999 -9999 -9999 -9999 -9999 -9999 -9999 -9999 -9999 -9999 -9999 -9999 -9999 -9999 -9999 -9999 -9999 -9999 -9999 -9999 -9999 -9999 -9999 -9999 -9999 -9999 -9999 -9999 -9999 -9999 -9999 -9999 -9999 -9999 -9999 -9999 -9999 -9999 -9999 -9999 -9999 -9999 -9999 -9999 -9999 -9999 -9999 -9999 -9999 -9999 -9999 -9999 -9999 -9999
-9999 -9999 -9999 -9999 -9999 -9999 -9999 -9999 -9999 -9999 -9999 -9999 -9999 -9999 -9999 -9999 -9999 -9999 -9999 -9999 -9999 -9999 -9999 -9999 -9999 -9999 -9999 -9999 -9999 -9999 -9999 -9999 -9999 -9999 -9999 -9999 -9999 -9999 -9999 -9999 3.52609E-2 1.35511E-2 1.47297E-2 2.05624E-2 4.12209E-2 8.00616E-2 6.42551E-2 2.53995E-2 2.77946E-2 3.7089E-2 5.38302E-2 1.23836E-1 1.64428E-1 1.3562E-1 1.54001E-1 1.87439E-1 1.96859E-1 1.03261E-1 5.11547E-2 5.32139E-2 5.58428E-2 6.8977E-2 1.89967E-1 3.72885E-1 3.65673E-1 3.32984E-1 3.12548E-1 2.59473E-1 1.73851E-1 1.69046E-1 1.62514E-1 2.28977E-1 3.42142E-1 3.74674E-1 3.57488E-1 2.68814E-1 2.03498E-1 1.68691E-1 2.01013E-1 2.37184E-1 1.8932E-1 1.47861E-1 1.31321E-1 1.33461E-1 1.05514E-1 5.89555E-2 4.22685E-2 2.07046E-2 1.51689E-2 1.18774E-2 2.66468E-2 7.56942E-2 1.67449E-1 2.33962E-1 1.35645E-1 4.69479E-2 3.2594E-2 4.03889E-2 1.156E-1 6.38105E-2 4.57375E-2 5.08046E-2 5.48417E-2 1.07281E-1 1.34565E-1 1.09077E-1 8.38495E-2 9.17659E-2 -9999 -9999 -9999 -9999 -9999 -9999 -9999 -9999 -9999 -9999 -9999 -9999 -9999 -9999 -9999 -9999 -9999 -9999 -9999 -9999 -9999 -9999 -9999 -9999 -9999 -9999 -9999 -9999 -9999 -9999 -9999 -9999 -9999 -9999 -9999 -9999 -9999 -9999 -9999 -9999 -9999 -9999 -9999 -9999 -9999 -9999 -9999 -9999 -9999 -9999 -9999 -9999 -9999 -9999 -9999 -9999 -9999 -9999 -9999 -9999 -9999 -9999
-9999 -9999 -9999 -9999 -9999 -9999 -9999 -9999 -9999 -9999 -9999 -9999 -9999 -9999 -9999 -9999 -9999 -9999 -9999 -9999 -9999 -9999 -9999 -9999 -9999 -9999 -9999 -9999 -9999 -9999 -9999 -9999 -9999 -9999 -9999 -9999 -9999 -9999 -9999 -9999 2.86315E-2 1.1878E-2 7.3964E-3 1.11075E-2 2.76027E-2 8.73339E-2 7.07847E-2 2.87728E-2 2.82172E-2 2.69444E-2 3.47574E-2 9.14709E-2 7.20742E-2 7.41916E-2 1.7408E-1 1.79506E-1 1.3109E-1 5.54409E-2 3.11619E-2 3.55201E-2 3.40583E-2 4.9207E-2 2.04458E-1 4.03232E-1 3.83238E-1 4.16853E-1 4.26461E-1 4.29888E-1 2.58631E-1 1.54905E-1 1.08223E-1 1.19674E-1 2.03602E-1 2.99073E-1 3.42649E-1 3.1407E-1 2.32331E-1 1.78607E-1 2.04085E-1 2.42342E-1 2.06311E-1 1.9444E-1 1.42878E-1 6.94519E-2 8.10592E-2 8.74667E-2 5.84504E-2 2.31609E-2 2.03568E-2 1.67072E-2 2.99377E-2 7.68742E-2 1.28992E-1 1.51915E-1 3.91828E-2 1.28141E-2 1.49801E-2 3.79287E-2 7.63527E-2 7.45117E-2 4.60197E-2 3.68581E-2 6.08874E-2 1.10142E-1 9.04535E-2 5.43407E-2 4.89551E-2 7.38048E-2 -9999 -9999 -9999 -9999 -9999 -9999 -9999 -9999 -9999 -9999 -9999 -9999 -9999 -9999 -9999 -9999 -9999 -9999 -9999 -9999 -9999 -9999 -9999 -9999 -9999 -9999 -9999 -9999 -9999 -9999 -9999 -9999 -9999 -9999 -9999 -9999 -9999 -9999 -9999 -9999 -9999 -9999 -9999 -9999 -9999 -9999 -9999 -9999 -9999 -9999 -9999 -9999 -9999 -9999 -9999 -9999 -9999 -9999 -9999 -9999 -9999 -9999
-9999 -9999 -9999 -9999 -9999 -9999 -9999 -9999 -9999 -9999 -9999 -9999 -9999 -9999 -9999 -9999 -9999 -9999 -9999 -9999 -9999 -9999 -9999 -9999 -9999 -9999 -9999 -9999 -9999 -9999 -9999 -9999 -9999 -9999 -9999 -9999 -9999 -9999 -9999 -9999 -9999 2.36216E-2 7.77208E-3 1.76474E-2 5.36276E-2 8.64938E-2 6.62225E-2 3.16157E-2 2.99194E-2 2.16681E-2 1.97234E-2 4.2281E-2 3.2507E-2 4.09936E-2 1.16517E-1 1.21136E-1 1.11433E-1 8.42287E-2 4.54342E-2 3.00249E-2 3.65399E-2 5.4139E-2 1.23503E-1 3.24032E-1 3.72505E-1 4.07554E-1 4.30176E-1 4.69798E-1 4.40399E-1 3.23447E-1 1.78993E-1 1.41987E-1 2.28755E-1 3.33198E-1 3.55915E-1 2.87208E-1 2.16628E-1 1.35106E-1 1.38663E-1 1.81616E-1 2.41402E-1 2.72837E-1 2.10739E-1 1.14946E-1 9.99594E-2 8.77361E-2 4.93469E-2 2.01902E-2 2.45513E-2 2.73689E-2 2.46547E-2 3.48138E-2 8.79897E-2 9.10596E-2 2.24072E-2 7.60407E-3 1.17082E-2 1.99299E-2 5.17932E-2 1.02055E-1 6.60014E-2 6.84898E-2 9.03124E-2 1.27319E-1 8.85001E-2 3.60113E-2 2.35891E-2 4.63806E-2 8.0738E-2 -9999 -9999 -9999 -9999 -9999 -9999 -9999 -9999 -9999 -9999 -9999 -9999 -9999 -9999 -9999 -9999 -9999 -9999 -9999 -9999 -9999 -9999 -9999 -9999 -9999 -9999 -9999 -9999 -9999 -9999 -9999 -9999 -9999 -9999 -9999 -9999 -9999 -9999 -9999 -9999 -9999 -9999 -9999 -9999 -9999 -9999 -9999 -9999 -9999 -9999 -9999 -9999 -9999 -9999 -9999 -9999 -9999 -9999 -9999 -9999 -9999
-9999 -9999 -9999 -9999 -9999 -9999 -9999 -9999 -9999 -9999 -9999 -9999 -9999 -9999 -9999 -9999 -9999 -9999 -9999 -9999 -9999 -9999 -9999 -9999 -9999 -9999 -9999 -9999 -9999 -9999 -9999 -9999 -9999 -9999 -9999 -9999 -9999 -9999 -9999 -9999 -9999 1.67678E-2 8.00647E-3 2.00694E-2 4.40934E-2 6.46224E-2 4.53686E-2 1.87432E-2 1.64428E-2 1.61776E-2 1.14049E-2 1.18768E-2 1.19615E-2 3.50033E-2 6.12942E-2 6.10159E-2 7.70438E-2 1.15693E-1 6.33911E-2 2.63429E-2 2.55631E-2 4.26098E-2 6.46719E-2 1.7036E-1 3.32859E-1 3.78229E-1 4.04594E-1 4.25555E-1 4.322E-1 3.59731E-1 2.91755E-1 1.80512E-1 2.34444E-1 3.35206E-1 3.93915E-1 3.1647E-1 1.94018E-1 1.32197E-1 1.41131E-1 1.47083E-1 2.53441E-1 2.59502E-1 2.19743E-1 1.42176E-1 1.35429E-1 7.46568E-2 3.53546E-2 2.92554E-2 4.22691E-2 4.72321E-2 2.1697E-2 2.16607E-2 4.93699E-2 4.30171E-2 1.5835E-2 6.42019E-3 1.77095E-2 1.60387E-2 2.23203E-2 5.77906E-2 4.87404E-2 7.12758E-2 9.07162E-2 1.0037E-1 9.66827E-2 3.66031E-2 1.42468E-2 1.21039E-2 2.02947E-2 2.51855E-2 -9999 -9999 -9999 -9999 -9999 -9999 -9999 -9999 -9999 -9999 -9999 -9999 -9999 -9999 -9999 -9999 -9999 -9999 -9999 -9999 -9999 -9999 -9999 -9999 -9999 -9999 -9999 -9999 -9999 -9999 -9999 -9999 -9999 -9999 -9999 -9999 -9999 -9999 -9999 -9999 -9999 -9999 -9999 -9999 -9999 -9999 -9999 -9999 -9999 -9999 -9999 -9999 -9999 -9999 -9999 -9999 -9999 -9999 -9999 -9999
-9999 -9999 -9999 -9999 -9999 -9999 -9999 -9999 -9999 -9999 -9999 -9999 -9999 -9999 -9999 -9999 -9999 -9999 -9999 -9999 -9999 -9999 -9999 -9999 -9999 -9999 -9999 -9999 -9999 -9999 -9999 -9999 -9999 -9999 -9999 -9999 -9999 -9999 -9999 -9999 -9999 2.34204E-2 1.04171E-2 1.94435E-2 3.12909E-2 3.45909E-2 3.23505E-2 1.08602E-2 9.09896E-3 1.64237E-2 9.1554E-3 7.4507E-3 9.39005E-3 2.21057E-2 2.24706E-2 4.20412E-2 5.38871E-2 7.42407E-2 5.64691E-2 2.17763E-2 2.08662E-2 2.22907E-2 6.66686E-2 1.68995E-1 2.93789E-1 3.8063E-1 3.68052E-1 3.69799E-1 4.2044E-1 3.76606E-1 3.23768E-1 2.21833E-1 1.99906E-1 3.19099E-1 3.38685E-1 3.15246E-1 2.00582E-1 1.20581E-1 1.18237E-1 1.61626E-1 1.69634E-1 1.70271E-1 1.27319E-1 6.39209E-2 5.33415E-2 5.76777E-2 5.47917E-2 5.8003E-2 9.68883E-2 8.76133E-2 1.6372E-2 7.1097E-3 1.84206E-2 1.89772E-2 9.8311E-3 9.73188E-3 4.69868E-2 5.99352E-2 2.29129E-2 3.45167E-2 4.54885E-2 6.85761E-2 6.73084E-2 1.02774E-1 1.11933E-1 4.03039E-2 2.31183E-2 9.24782E-3 4.23467E-3 1.09716E-2 -9999 -9999 -9999 -9999 -9999 -9999 -9999 -9999 -9999 -9999 -9999 -9999 -9999 -9999 -9999 -9999 -9999 -9999 -9999 -9999 -9999 -9999 -9999 -9999 -9999 -9999 -9999 -9999 -9999 -9999 -9999 -9999 -9999 -9999 -9999 -9999 -9999 -9999 -9999 -9999 -9999 -9999 -9999 -9999 -9999 -9999 -9999 -9999 -9999 -9999 -9999 -9999 -9999 -9999 -9999 -9999 -9999 -9999 -9999 -9999
-9999 -9999 -9999 -9999 -9999 -9999 -9999 -9999 -9999 -9999 -9999 -9999 -9999 -9999 -9999 -9999 -9999 -9999 -9999 -9999 -9999 -9999 -9999 -9999 -9999 -9999 -9999 -9999 -9999 -9999 -9999 -9999 -9999 -9999 -9999 -9999 -9999 -9999 -9999 -9999 -9999 2.05807E-2 8.81044E-3 1.30889E-2 1.19892E-2 1.04023E-2 1.17849E-2 5.22149E-3 1.04982E-2 2.07147E-2 1.17037E-2 5.2064E-3 7.82981E-3 1.13516E-2 2.39274E-2 3.89115E-2 4.47146E-2 7.10244E-2 7.79629E-2 2.37272E-2 1.64071E-2 1.63479E-2 9.15742E-2 3.13317E-1 3.37238E-1 3.42229E-1 3.36996E-1 3.39202E-1 2.89809E-1 2.86339E-1 3.00248E-1 2.52264E-1 1.68503E-1 2.95052E-1 3.28924E-1 3.05106E-1 2.00875E-1 1.31205E-1 1.5202E-1 1.41501E-1 1.33175E-1 1.24527E-1 7.74922E-2 3.49527E-2 1.8182E-2 1.85767E-2 4.28494E-2 3.35403E-2 2.67401E-2 2.34115E-2 9.933E-3 5.79002E-3 7.75349E-3 6.14102E-3 8.32766E-3 1.91138E-2 6.85555E-2 9.61684E-2 2.44671E-2 3.59716E-2 6.98075E-2 8.745E-2 6.89364E-2 1.09402E-1 1.21325E-1 6.96668E-2 3.67604E-2 1.53568E-2 3.79418E-3 1.13898E-3 -9999 -9999 -9999 -9999 -9999 -9999 -9999 -9999 -9999 -9999 -9999 -9999 -9999 -9999 -9999 -9999 -9999 -9999 -9999 -9999 -9999 -9999 -9999 -9999 -9999 -9999 -9999 -9999 -9999 -9999 -9999 -9999 -9999 -9999 -9999 -9999 -9999 -9999 -9999 -9999 -9999 -9999 -9999 -9999 -9999 -9999 -9999 -9999 -9999 -9999 -9999 -9999 -9999 -9999 -9999 -9999 -9999 -9999 -9999 -9999
-9999 -9999 -9999 -9999 -9999 -9999 -9999 -9999 -9999 -9999 -9999 -9999 -9999 -9999 -9999 -9999 -9999 -9999 -9999 -9999 -9999 -9999 -9999 -9999 -9999 -9999 -9999 -9999 -9999 -9999 -9999 -9999 -9999 -9999 -9999 -9999 -9999 -9999 -9999 -9999 -9999 1.77453E-2 6.87888E-3 5.07974E-3 2.7646E-3 2.32679E-3 3.49611E-3 5.53149E-3 1.63614E-2 2.45994E-2 2.35936E-2 4.73716E-3 6.20423E-3 1.12713E-2 2.27307E-2 3.75227E-2 6.96307E-2 9.75953E-2 9.26576E-2 3.01547E-2 1.36345E-2 1.40679E-2 8.89213E-2 2.96627E-1 3.40663E-1 2.53866E-1 2.99903E-1 3.48227E-1 2.58715E-1 1.59459E-1 1.84903E-1 2.4419E-1 2.04014E-1 2.58302E-1 3.23557E-1 3.34112E-1 2.52872E-1 1.55987E-1 1.53656E-1 1.2893E-1 1.1686E-1 1.09744E-1 7.99215E-2 4.41591E-2 1.40258E-2 1.20564E-2 1.45275E-2 9.23964E-3 7.74966E-3 1.11559E-2 8.57273E-3 7.74936E-3 9.3451E-3 1.18533E-2 1.1287E-2 1.43353E-2 4.04852E-2 7.43203E-2 3.58167E-2 5.42767E-2 1.07372E-1 6.96669E-2 6.76149E-2 1.17058E-1 1.32314E-1 9.28078E-2 4.18846E-2 1.96044E-2 7.74437E-3 9.9125E-4 2.77442E-4 -9999 -9999 -9999 -9999 -9999 -9999 -9999 -9999 -9999 -9999 -9999 -9999 -9999 -9999 -9999 -9999 -9999 -9999 -9999 -9999 -9999 -9999 -9999 -9999 -9999 -9999 -9999 -9999 -9999 -9999 -9999 -9999 -9999 -9999 -9999 -9999 -9999 -9999 -9999 -9999 -9999 -9999 -9999 -9999 -9999 -9999 -9999 -9999 -9999 -9999 -9999 -9999 -9999 -9999 -9999 -9999 -9999 -9999 -9999
-9999 -9999 -9999 -9999 -9999 -9999 -9999 -9999 -9999 -9999 -9999 -9999 -9999 -9999 -9999 -9999 -9999 -9999 -9999 -9999 -9999 -9999 -9999 -9999 -9999 -9999 -9999 -9999 -9999 -9999 -9999 -9999 -9999 -9999 -9999 -9999 -9999 -9999 -9999 -9999 -9999 1.55943E-2 8.06431E-3 4.49872E-3 2.88719E-3 6.38711E-3 8.05706E-3 2.49025E-2 3.3708E-2 4.55322E-2 5.6215E-2 1.00877E-2 4.38575E-3 1.24473E-2 1.95207E-2 4.62498E-2 7.0388E-2 7.34169E-2 9.32873E-2 5.24588E-2 1.83745E-2 1.41497E-2 6.70561E-2 2.80588E-1 3.14034E-1 3.44315E-1 3.38228E-1 3.58875E-1 3.03534E-1 2.32644E-1 1.3203E-1 1.78532E-1 2.67504E-1 2.7879E-1 2.94826E-1 2.82172E-1 2.65278E-1 2.54127E-1 2.0965E-1 1.42814E-1 1.17574E-1 1.22217E-1 9.1136E-2 5.37345E-2 1.84424E-2 8.16473E-3 8.46702E-3 6.84031E-3 4.39777E-3 7.74506E-3 1.7513E-2 1.36925E-2 1.52375E-2 3.00397E-2 3.60182E-2 1.57546E-2 2.98267E-2 6.91484E-2 6.16933E-2 1.04483E-1 9.35699E-2 7.75905E-2 7.74933E-2 1.34093E-1 1.51947E-1 8.97804E-2 4.17467E-2 1.38116E-2 1.77378E-3 1.04924E-3 1.84915E-3 -9999 -9999 -9999 -9999 -9999 -9999 -9999 -9999 -9999 -9999 -9999 -9999 -9999 -9999 -9999 -9999 -9999 -9999 -9999 -9999 -9999 -9999 -9999 -9999 -9999 -9999 -9999 -9999 -9999 -9999 -9999 -9999 -9999 -9999 -9999 -9999 -9999 -9999 -9999 -9999 -9999 -9999 -9999 -9999 -9999 -9999 -9999 -9999 -9999 -9999 -9999 -9999 -9999 -9999 -9999 -9999 -9999 -9999 -9999
-9999 -9999 -9999 -9999 -9999 -9999 -9999 -9999 -9999 -9999 -9999 -9999 -9999 -9999 -9999 -9999 -9999 -9999 -9999 -9999 -9999 -9999 -9999 -9999 -9999 -9999 -9999 -9999 -9999 -9999 -9999 -9999 -9999 -9999 -9999 -9999 -9999 -9999 -9999 -9999 -9999 3.08073E-2 1.30154E-2 1.69353E-2 1.2057E-2 8.08905E-3 1.04965E-2 3.31058E-2 4.60668E-2 9.40816E-2 7.98497E-2 1.17548E-2 4.0931E-3 1.43315E-2 1.14796E-2 2.25156E-2 3.29056E-2 4.97437E-2 6.15406E-2 2.74123E-2 1.33218E-2 1.18835E-2 4.34786E-2 1.96973E-1 2.76079E-1 2.77014E-1 3.05082E-1 3.38959E-1 3.39596E-1 3.00834E-1 1.74785E-1 1.54232E-1 2.36892E-1 3.04686E-1 3.37288E-1 3.36062E-1 3.12998E-1 2.55145E-1 2.05029E-1 1.42797E-1 7.46902E-2 8.62662E-2 1.10371E-1 5.53459E-2 2.28595E-2 8.68504E-3 5.76052E-3 4.82611E-3 4.32743E-3 7.87276E-3 1.19109E-2 1.78103E-2 2.62052E-2 5.62108E-2 4.11413E-2 2.22743E-2 3.7861E-2 6.96641E-2 9.0416E-2 9.72906E-2 1.07408E-1 9.90553E-2 8.49047E-2 1.12585E-1 1.24729E-1 8.18404E-2 3.81364E-2 1.34306E-2 4.68192E-3 1.19827E-2 1.0329E-2 -9999 -9999 -9999 -9999 -9999 -9999 -9999 -9999 -9999 -9999 -9999 -9999 -9999 -9999 -9999 -9999 -9999 -9999 -9999 -9999 -9999 -9999 -9999 -9999 -9999 -9999 -9999 -9999 -9999 -9999 -9999 -9999 -9999 -9999 -9999 -9999 -9999 -9999 -9999 -9999 -9999 -9999 -9999 -9999 -9999 -9999 -9999 -9999 -9999 -9999 -9999 -9999 -9999 -9999 -9999 -9999 -9999 -9999 -9999
-9999 -9999 -9999 -9999 -9999 -9999 -9999 -9999 -9999 -9999 -9999 -9999 -9999 -9999 -9999 -9999 -9999 -9999 -9999 -9999 -9999 -9999 -9999 -9999 -9999 -9999 -9999 -9999 -9999 -9999 -9999 -9999 -9999 -9999 -9999 -9999 -9999 -9999 -9999 -9999 -9999 -9999 2.80125E-2 2.78378E-2 7.65818E-3 4.93768E-3 4.87911E-3 1.66648E-2 5.58239E-2 1.14562E-1 7.32438E-2 7.13503E-3 5.35679E-3 1.16921E-2 9.49309E-3 1.63661E-2 2.21896E-2 3.35101E-2 4.53025E-2 1.97381E-2 9.68208E-3 1.03541E-2 3.04019E-2 1.25445E-1 1.86149E-1 1.86444E-1 1.64165E-1 2.57876E-1 3.3366E-1 3.24744E-1 2.20398E-1 1.37483E-1 2.09568E-1 2.26675E-1 2.76781E-1 2.99536E-1 2.92024E-1 1.88713E-1 1.50524E-1 1.189E-1 9.33096E-2 7.54393E-2 8.1005E-2 7.78513E-2 4.9907E-2 2.98806E-2 9.19336E-3 5.84879E-3 6.60916E-3 7.09099E-3 1.29138E-2 2.17094E-2 3.6061E-2 5.81958E-2 4.80964E-2 3.15011E-2 3.39644E-2 5.32762E-2 4.38414E-2 5.2171E-2 5.68643E-2 4.96007E-2 4.15207E-2 5.49369E-2 8.66614E-2 6.90237E-2 4.25592E-2 2.82645E-2 2.27374E-2 7.97175E-3 3.29094E-3 9.73443E-4 1.86054E-4 1.49032E-4 -9999 -9999 -9999 -9999 -9999 -9999 -9999 -9999 -9999 -9999 -9999 -9999 -9999 -9999 -9999 -9999 -9999 -9999 -9999 -9999 -9999 -9999 -9999 -9999 -9999 -9999 -9999 -9999 -9999 -9999 -9999 -9999 -9999 -9999 -9999 -9999 -9999 -9999 -9999 -9999 -9999 -9999 -9999 -9999 -9999 -9999 -9999 -9999 -9999 -9999 -9999 -9999 -9999 -9999 -9999 -9999
-9999 -9999 -9999 -9999 -9999 -9999 -9999 -9999 -9999 -9999 -9999 -9999 -9999 -9999 -9999 -9999 -9999 -9999 -9999 -9999 -9999 -9999 -9999 -9999 -9999 -9999 -9999 -9999 -9999 -9999 -9999 -9999 -9999 -9999 -9999 -9999 -9999 -9999 -9999 -9999 -9999 -9999 3.45221E-2 2.94357E-2 1.30382E-2 6.46995E-3 3.99303E-3 6.14805E-3 8.97672E-2 1.26525E-1 7.73425E-2 1.19147E-2 8.87761E-3 7.18264E-3 7.24709E-3 1.21757E-2 1.88623E-2 3.13649E-2 4.63347E-2 1.3122E-2 6.68701E-3 6.21549E-3 1.7598E-2 6.74285E-2 1.57658E-1 1.33366E-1 1.13119E-1 2.26727E-1 2.92318E-1 3.30988E-1 2.24613E-1 1.62473E-1 2.09104E-1 2.01372E-1 1.71658E-1 2.02458E-1 2.68254E-1 1.97953E-1 1.39775E-1 1.21954E-1 9.37625E-2 8.4671E-2 7.09747E-2 8.21099E-2 4.53035E-2 3.39395E-2 1.26597E-2 6.9076E-3 4.82171E-3 6.86003E-3 1.37689E-2 3.06729E-2 5.40816E-2 7.57701E-2 5.6217E-2 3.63563E-2 2.65365E-2 2.32816E-2 2.19315E-2 3.73845E-2 1.74215E-2 1.66022E-2 1.86362E-2 3.9053E-2 6.781E-2 4.98816E-2 4.39506E-2 3.42809E-2 1.07214E-2 1.21248E-3 2.35662E-4 1.4072E-4 1.0442E-4 8.51993E-5 4.95647E-5 -9999 -9999 -9999 -9999 -9999 -9999 -9999 -9999 -9999 -9999 -9999 -9999 -9999 -9999 -9999 -9999 -9999 -9999 -9999 -9999 -9999 -9999 -9999 -9999 -9999 -9999 -9999 -9999 -9999 -9999 -9999 -9999 -9999 -9999 -9999 -9999 -9999 -9999 -9999 -9999 -9999 -9999 -9999 -9999 -9999 -9999 -9999 -9999 -9999 -9999 -9999 -9999 -9999 -9999 -9999
-9999 -9999 -9999 -9999 -9999 -9999 -9999 -9999 -9999 -9999 -9999 -9999 -9999 -9999 -9999 -9999 -9999 -9999 -9999 -9999 -9999 -9999 -9999 -9999 -9999 -9999 -9999 -9999 -9999 -9999 -9999 -9999 -9999 -9999 -9999 -9999 -9999 -9999 -9999 -9999 -9999 -9999 5.08172E-2 4.59936E-2 1.64447E-2 9.83744E-3 4.39427E-3 6.13376E-3 1.18746E-1 1.57968E-1 1.00509E-1 1.73712E-2 9.25195E-3 6.57445E-3 7.3733E-3 1.21663E-2 1.43138E-2 2.77985E-2 5.78481E-2 3.42363E-2 1.20288E-2 6.02672E-3 1.43793E-2 8.18247E-2 1.42357E-1 1.24646E-1 1.80716E-1 1.38716E-1 1.6224E-1 2.0897E-1 2.27872E-1 2.2683E-1 2.96459E-1 2.4412E-1 1.34659E-1 1.24011E-1 1.43877E-1 1.35325E-1 1.47538E-1 1.2244E-1 8.79686E-2 5.02045E-2 3.32037E-2 3.52347E-2 3.65146E-2 3.03628E-2 1.29329E-2 5.71527E-3 3.26749E-3 3.14162E-3 1.09882E-2 1.64208E-2 2.62888E-2 3.8406E-2 3.42581E-2 2.83105E-2 1.334E-2 9.10468E-3 1.26408E-2 1.18343E-2 6.19154E-3 7.56543E-3 1.46841E-2 3.3147E-2 5.03915E-2 5.30192E-2 3.65605E-2 1.28357E-2 5.29711E-3 5.30373E-3 1.85151E-3 1.84108E-4 1.91836E-4 -9999 -9999 -9999 -9999 -9999 -9999 -9999 -9999 -9999 -9999 -9999 -9999 -9999 -9999 -9999 -9999 -9999 -9999 -9999 -9999 -9999 -9999 -9999 -9999 -9999 -9999 -9999 -9999 -9999 -9999 -9999 -9999 -9999 -9999 -9999 -9999 -9999 -9999 -9999 -9999 -9999 -9999 -9999 -9999 -9999 -9999 -9999 -9999 -9999 -9999 -9999 -9999 -9999 -9999 -9999 -9999 -9999
-9999 -9999 -9999 -9999 -9999 -9999 -9999 -9999 -9999 -9999 -9999 -9999 -9999 -9999 -9999 -9999 -9999 -9999 -9999 -9999 -9999 -9999 -9999 -9999 -9999 -9999 -9999 -9999 -9999 -9999 -9999 -9999 -9999 -9999 -9999 -9999 -9999 -9999 -9999 -9999 -9999 -9999 3.98218E-2 2.91212E-2 1.48173E-2 1.64449E-2 1.78705E-2 1.35391E-2 5.071E-2 1.37169E-1 6.62624E-2 1.03827E-2 6.28992E-3 1.08724E-2 8.56328E-3 1.21217E-2 9.7529E-3 1.52108E-2 3.49429E-2 3.78709E-2 9.74985E-3 5.05843E-3 1.3212E-2 7.2488E-2 1.47406E-1 1.51184E-1 1.58891E-1 1.89437E-1 2.09988E-1 1.54054E-1 1.98163E-1 2.41364E-1 2.87817E-1 2.5052E-1 1.30461E-1 7.74621E-2 7.45057E-2 1.22218E-1 1.32851E-1 8.81675E-2 9.38652E-2 6.01747E-2 5.08172E-2 2.30661E-2 2.96892E-2 3.91354E-2 2.51464E-2 8.82924E-3 2.60768E-3 2.34928E-3 3.57176E-3 8.60399E-3 1.2814E-2 1.56019E-2 1.80972E-2 1.37831E-2 7.14508E-3 5.17381E-3 1.00629E-2 7.44103E-3 6.28662E-3 8.81484E-3 1.32811E-2 2.4571E-2 2.89095E-2 3.80023E-2 3.00941E-2 2.043E-2 1.46553E-2 1.05506E-2 1.69369E-3 3.14326E-4 2.26089E-4 1.06953E-4 5.40965E-5 -9999 -9999 -9999 -9999 -9999 -9999 -9999 -9999 -9999 -9999 -9999 -9999 -9999 -9999 -9999 -9999 -9999 -9999 -9999 -9999 -9999 -9999 -9999 -9999 -9999 -9999 -9999 -9999 -9999 -9999 -9999 -9999 -9999 -9999 -9999 -9999 -9999 -9999 -9999 -9999 -9999 -9999 -9999 -9999 -9999 -9999 -9999 -9999 -9999 -9999 -9999 -9999 -9999 -9999 -9999
-9999 -9999 -9999 -9999 -9999 -9999 -9999 -9999 -9999 -9999 -9999 -9999 -9999 -9999 -9999 -9999 -9999 -9999 -9999 -9999 -9999 -9999 -9999 -9999 -9999 -9999 -9999 -9999 -9999 -9999 -9999 -9999 -9999 -9999 -9999 -9999 -9999 -9999 -9999 -9999 -9999 -9999 2.40507E-2 2.54535E-2 1.40705E-2 1.26771E-2 2.16771E-2 1.20371E-2 1.65042E-2 3.24799E-2 1.91309E-2 8.23403E-3 7.85081E-3 5.95945E-3 4.89805E-3 6.12773E-3 6.12637E-3 1.08099E-2 1.70623E-2 1.73379E-2 6.70088E-3 7.74712E-3 1.38492E-2 4.44165E-2 1.29947E-1 1.62536E-1 1.587E-1 1.59887E-1 1.99238E-1 2.28089E-1 2.52045E-1 2.78527E-1 2.43508E-1 1.78941E-1 1.27468E-1 1.01483E-1 8.76865E-2 9.11255E-2 1.40932E-1 1.05241E-1 9.44471E-2 7.97E-2 4.05373E-2 1.31698E-2 2.91216E-2 4.73842E-2 4.60385E-2 2.36728E-2 6.37658E-3 2.13594E-3 2.38699E-3 6.55443E-3 8.06721E-3 6.20426E-3 1.12153E-2 1.30101E-2 1.15539E-2 5.24384E-3 9.38338E-3 5.71616E-3 6.2047E-3 8.69733E-3 1.19633E-2 2.01896E-2 4.0762E-2 2.93916E-2 1.52695E-2 2.01621E-2 1.78349E-2 5.21369E-3 1.76916E-3 8.0255E-4 1.88549E-4 1.38372E-4 1.64573E-4 -9999 -9999 -9999 -9999 -9999 -9999 -9999 -9999 -9999 -9999 -9999 -9999 -9999 -9999 -9999 -9999 -9999 -9999 -9999 -9999 -9999 -9999 -9999 -9999 -9999 -9999 -9999 -9999 -9999 -9999 -9999 -9999 -9999 -9999 -9999 -9999 -9999 -9999 -9999 -9999 -9999 -9999 -9999 -9999 -9999 -9999 -9999 -9999 -9999 -9999 -9999 -9999 -9999 -9999 -9999
-9999 -9999 -9999 -9999 -9999 -9999 -9999 -9999 -9999 -9999 -9999 -9999 -9999 -9999 -9999 -9999 -9999 -9999 -9999 -9999 -9999 -9999 -9999 -9999 -9999 -9999 -9999 -9999 -9999 -9999 -9999 -9999 -9999 -9999 -9999 -9999 -9999 -9999 -9999 -9999 -9999 -9999 1.07031E-2 7.49898E-3 9.33373E-3 1.41714E-2 1.14971E-2 6.18717E-3 1.10815E-2 3.42931E-2 2.64496E-2 7.32409E-3 3.22587E-3 2.94082E-3 3.20629E-3 4.55172E-3 6.63255E-3 1.03632E-2 9.76377E-3 7.49922E-3 5.88585E-3 1.51683E-2 1.89101E-2 2.96126E-2 9.95067E-2 1.51731E-1 1.70121E-1 1.62537E-1 2.04364E-1 1.87045E-1 2.32944E-1 3.36817E-1 3.27104E-1 2.59305E-1 1.71862E-1 1.55336E-1 9.62077E-2 5.18443E-2 7.18012E-2 1.06053E-1 1.02838E-1 5.32457E-2 2.63556E-2 1.1637E-2 1.55526E-2 3.55109E-2 4.50068E-2 4.0214E-2 1.32717E-2 4.51259E-3 2.28716E-3 2.95003E-3 3.83505E-3 4.00643E-3 7.61578E-3 1.61056E-2 2.32343E-2 6.23408E-3 4.9935E-3 4.64475E-3 5.52558E-3 6.4969E-3 7.00463E-3 2.26816E-2 3.94546E-2 2.43117E-2 6.60805E-3 4.55336E-3 6.67309E-3 4.43732E-3 1.35714E-3 1.72263E-4 1.21806E-4 1.84723E-4 8.2271E-4 3.09171E-3 -9999 -9999 -9999 -9999 -9999 -9999 -9999 -9999 -9999 -9999 -9999 -9999 -9999 -9999 -9999 -9999 -9999 -9999 -9999 -9999 -9999 -9999 -9999 -9999 -9999 -9999 -9999 -9999 -9999 -9999 -9999 -9999 -9999 -9999 -9999 -9999 -9999 -9999 -9999 -9999 -9999 -9999 -9999 -9999 -9999 -9999 -9999 -9999 -9999 -9999 -9999 -9999 -9999 -9999
-9999 -9999 -9999 -9999 -9999 -9999 -9999 -9999 -9999 -9999 -9999 -9999 -9999 -9999 -9999 -9999 -9999 -9999 -9999 -9999 -9999 -9999 -9999 -9999 -9999 -9999 -9999 -9999 -9999 -9999 -9999 -9999 -9999 -9999 -9999 -9999 -9999 -9999 -9999 -9999 -9999 -9999 -9999 1.09353E-2 9.00698E-3 1.65919E-2 8.7961E-3 7.00585E-3 1.55384E-2 1.85655E-2 2.15816E-2 4.8505E-3 2.39946E-3 2.10045E-3 4.12837E-3 5.68743E-3 6.78648E-3 1.31612E-2 8.78407E-3 6.0584E-3 9.59782E-3 1.42116E-2 1.47761E-2 3.00164E-2 7.64185E-2 1.78441E-1 1.77298E-1 1.78819E-1 1.82639E-1 2.25444E-1 2.56242E-1 3.02551E-1 2.97059E-1 2.76469E-1 1.90075E-1 9.84161E-2 4.70424E-2 1.58737E-2 2.08791E-2 3.44356E-2 4.74559E-2 3.94681E-2 2.2448E-2 9.13772E-3 1.24196E-2 1.9192E-2 3.34395E-2 3.99397E-2 1.89696E-2 6.88088E-3 2.90282E-3 1.41904E-3 3.90543E-3 4.95102E-3 8.60377E-3 1.37991E-2 1.90121E-2 6.8729E-3 5.16042E-3 3.53569E-3 4.80274E-3 4.77558E-3 6.83555E-3 1.63541E-2 1.55749E-2 8.78717E-3 3.72274E-3 1.54107E-3 3.14933E-3 4.11629E-3 7.12015E-4 2.02737E-4 1.23765E-4 1.80464E-4 8.51569E-4 -9999 -9999 -9999 -9999 -9999 -9999 -9999 -9999 -9999 -9999 -9999 -9999 -9999 -9999 -9999 -9999 -9999 -9999 -9999 -9999 -9999 -9999 -9999 -9999 -9999 -9999 -9999 -9999 -9999 -9999 -9999 -9999 -9999 -9999 -9999 -9999 -9999 -9999 -9999 -9999 -9999 -9999 -9999 -9999 -9999 -9999 -9999 -9999 -9999 -9999 -9999 -9999 -9999 -9999 -9999
-9999 -9999 -9999 -9999 -9999 -9999 -9999 -9999 -9999 -9999 -9999 -9999 -9999 -9999 -9999 -9999 -9999 -9999 -9999 -9999 -9999 -9999 -9999 -9999 -9999 -9999 -9999 -9999 -9999 -9999 -9999 -9999 -9999 -9999 -9999 -9999 -9999 -9999 -9999 -9999 -9999 -9999 -9999 1.37753E-2 9.05106E-3 1.07456E-2 1.17234E-2 9.75768E-3 1.64937E-2 4.61046E-2 1.68742E-2 5.09573E-3 2.9517E-3 2.23997E-3 4.05298E-3 5.05413E-3 8.05306E-3 1.69502E-2 1.27614E-2 1.71425E-2 1.47496E-2 1.11275E-2 1.72614E-2 5.87131E-2 1.28699E-1 2.34337E-1 2.29976E-1 1.9665E-1 1.83891E-1 2.32056E-1 2.74575E-1 2.38849E-1 2.03027E-1 1.35321E-1 6.59374E-2 4.20789E-2 2.14407E-2 1.27132E-2 6.33767E-3 5.01799E-3 2.19066E-2 1.89809E-2 1.10137E-2 6.17159E-3 5.34107E-3 1.56548E-2 2.77508E-2 3.68936E-2 2.33778E-2 8.84085E-3 2.6908E-3 1.32757E-3 2.98981E-3 4.53403E-3 8.59399E-3 1.20619E-2 1.28412E-2 9.86666E-3 1.18876E-2 4.38709E-3 3.1558E-3 5.03725E-3 6.43934E-3 9.83649E-3 4.58289E-3 2.04941E-3 1.08696E-3 9.47496E-4 3.50977E-3 3.01452E-3 5.55635E-4 1.87939E-4 2.37638E-4 5.65456E-4 -9999 -9999 -9999 -9999 -9999 -9999 -9999 -9999 -9999 -9999 -9999 -9999 -9999 -9999 -9999 -9999 -9999 -9999 -9999 -9999 -9999 -9999 -9999 -9999 -9999 -9999 -9999 -9999 -9999 -9999 -9999 -9999 -9999 -9999 -9999 -9999 -9999 -9999 -9999 -9999 -9999 -9999 -9999 -9999 -9999 -9999 -9999 -9999 -9999 -9999 -9999 -9999 -9999 -9999 -9999 -9999
-9999 -9999 -9999 -9999 -9999 -9999 -9999 -9999 -9999 -9999 -9999 -9999 -9999 -9999 -9999 -9999 -9999 -9999 -9999 -9999 -9999 -9999 -9999 -9999 -9999 -9999 -9999 -9999 -9999 -9999 -9999 -9999 -9999 -9999 -9999 -9999 -9999 -9999 -9999 -9999 -9999 -9999 -9999 1.76726E-2 5.6819E-3 4.52222E-3 1.02543E-2 4.48679E-3 1.28459E-2 4.25237E-2 9.83649E-3 3.7192E-3 3.49525E-3 3.74691E-3 7.58654E-3 6.76242E-3 1.38219E-2 1.73046E-2 7.99471E-3 2.04153E-2 1.39672E-2 9.87546E-3 3.07605E-2 9.31348E-2 2.3819E-1 2.92677E-1 2.50334E-1 2.06137E-1 1.92853E-1 2.06879E-1 1.65615E-1 1.54182E-1 1.23239E-1 7.39775E-2 3.47951E-2 2.01351E-2 1.06745E-2 6.60894E-3 3.34861E-3 5.07029E-3 2.10142E-2 1.31466E-2 6.57643E-3 4.70842E-3 9.57324E-3 1.43883E-2 2.17029E-2 1.74381E-2 1.39934E-2 6.59661E-3 2.05084E-3 1.35786E-3 1.99655E-3 4.61243E-3 7.40082E-3 8.36406E-3 7.0123E-3 1.02074E-2 1.34863E-2 4.37612E-3 2.19485E-3 2.72569E-3 4.32291E-3 5.8438E-3 5.71074E-3 2.59112E-3 9.7677E-4 5.54596E-4 1.60062E-3 1.53021E-3 3.20322E-4 2.88633E-4 6.26062E-4 -9999 -9999 -9999 -9999 -9999 -9999 -9999 -9999 -9999 -9999 -9999 -9999 -9999 -9999 -9999 -9999 -9999 -9999 -9999 -9999 -9999 -9999 -9999 -9999 -9999 -9999 -9999 -9999 -9999 -9999 -9999 -9999 -9999 -9999 -9999 -9999 -9999 -9999 -9999 -9999 -9999 -9999 -9999 -9999 -9999 -9999 -9999 -9999 -9999 -9999 -9999 -9999 -9999 -9999 -9999 -9999 -9999
-9999 -9999 -9999 -9999 -9999 -9999 -9999 -9999 -9999 -9999 -9999 -9999 -9999 -9999 -9999 -9999 -9999 -9999 -9999 -9999 -9999 -9999 -9999 -9999 -9999 -9999 -9999 -9999 -9999 -9999 -9999 -9999 -9999 -9999 -9999 -9999 -9999 -9999 -9999 -9999 -9999 -9999 -9999 5.46479E-3 4.00664E-3 4.58476E-3 1.73923E-3 3.51905E-3 1.34894E-2 9.18927E-3 3.54546E-3 3.7705E-3 8.03729E-3 8.31366E-3 7.49606E-3 5.85079E-3 1.33478E-2 3.79182E-2 8.44047E-3 1.547E-2 2.48816E-2 1.35707E-2 2.79534E-2 8.19271E-2 2.30154E-1 2.34294E-1 2.00843E-1 1.59814E-1 1.487E-1 1.74832E-1 1.45064E-1 8.2036E-2 8.59973E-2 8.17821E-2 4.3519E-2 1.42195E-2 6.30215E-3 4.36937E-3 5.27961E-3 1.11541E-2 2.10602E-2 1.05598E-2 7.08522E-3 4.71977E-3 1.07503E-2 1.38059E-2 1.40244E-2 1.31749E-2 6.84198E-3 3.18882E-3 1.17828E-3 1.65402E-3 1.67217E-3 5.64691E-3 6.91153E-3 3.9529E-3 2.97372E-3 9.85948E-3 1.96209E-2 1.09488E-2 1.8996E-3 9.23945E-4 1.41494E-3 2.55706E-3 3.00344E-3 2.12394E-3 8.00207E-4 2.91284E-4 1.03505E-3 1.83472E-3 4.47562E-4 1.18658E-3 -9999 -9999 -9999 -9999 -9999 -9999 -9999 -9999 -9999 -9999 -9999 -9999 -9999 -9999 -9999 -9999 -9999 -9999 -9999 -9999 -9999 -9999 -9999 -9999 -9999 -9999 -9999 -9999 -9999 -9999 -9999 -9999 -9999 -9999 -9999 -9999 -9999 -9999 -9999 -9999 -9999 -9999 -9999 -9999 -9999 -9999 -9999 -9999 -9999 -9999 -9999 -9999 -9999 -9999 -9999 -9999 -9999 -9999
-9999 -9999 -9999 -9999 -9999 -9999 -9999 -9999 -9999 -9999 -9999 -9999 -9999 -9999 -9999 -9999 -9999 -9999 -9999 -9999 -9999 -9999 -9999 -9999 -9999 -9999 -9999 -9999 -9999 -9999 -9999 -9999 -9999 -9999 -9999 -9999 -9999 -9999 -9999 -9999 -9999 -9999 3.86067E-3 2.42447E-3 5.81508E-3 1.4464E-3 2.46546E-3 7.50136E-3 8.57125E-3 6.7919E-3 4.85184E-3 4.8173E-3 7.7389E-3 1.1902E-2 8.92797E-3 5.27134E-3 1.52578E-2 3.2958E-2 5.95978E-3 1.49789E-2 4.14149E-2 2.32625E-2 2.37156E-2 9.44211E-2 2.03743E-1 2.15107E-1 1.96863E-1 1.41789E-1 1.19793E-1 1.3955E-1 1.49871E-1 1.08082E-1 5.70689E-2 6.52295E-2 8.02203E-2 4.905E-2 2.14889E-2 1.81978E-2 2.55833E-2 3.14639E-2 2.85434E-2 1.25461E-2 8.11408E-3 3.11244E-3 4.38399E-3 1.07143E-2 9.23963E-3 1.00158E-2 7.86281E-3 3.18964E-3 1.53471E-3 2.00905E-3 1.87275E-3 4.44768E-3 3.42973E-3 1.88643E-3 3.60102E-3 1.24706E-2 2.80754E-2 1.29399E-2 2.50078E-3 7.19058E-4 6.75333E-4 1.05347E-3 1.62473E-3 1.98212E-3 5.09401E-4 2.05794E-4 8.34259E-4 1.34422E-3 4.40693E-4 -9999 -9999 -9999 -9999 -9999 -9999 -9999 -9999 -9999 -9999 -9999 -9999 -9999 -9999 -9999 -9999 -9999 -9999 -9999 -9999 -9999 -9999 -9999 -9999 -9999 -9999 -9999 -9999 -9999 -9999 -9999 -9999 -9999 -9999 -9999 -9999 -9999 -9999 -9999 -9999 -9999 -9999 -9999 -9999 -9999 -9999 -9999 -9999 -9999 -9999 -9999 -9999 -9999 -9999 -9999 -9999 -9999 -9999 -9999
-9999 -9999 -9999 -9999 -9999 -9999 -9999 -9999 -9999 -9999 -9999 -9999 -9999 -9999 -9999 -9999 -9999 -9999 -9999 -9999 -9999 -9999 -9999 -9999 -9999 -9999 -9999 -9999 -9999 -9999 -9999 -9999 -9999 -9999 -9999 -9999 -9999 -9999 -9999 -9999 -9999 -9999 2.30704E-3 1.88878E-3 3.36457E-3 1.19636E-3 2.39462E-3 2.0554E-3 1.79196E-3 1.89868E-3 2.70426E-3 6.3982E-3 2.27188E-2 5.19009E-2 1.84431E-2 4.30528E-3 -9999 1.31813E-2 5.11674E-3 2.3875E-2 4.98532E-2 3.04619E-2 3.20351E-2 1.06313E-1 2.06448E-1 2.52623E-1 1.78773E-1 1.25079E-1 1.09239E-1 9.96316E-2 1.22993E-1 1.28018E-1 5.71794E-2 3.57726E-2 4.84484E-2 4.43756E-2 4.02613E-2 3.64956E-2 3.56834E-2 1.65265E-2 1.43722E-2 1.31905E-2 8.43588E-3 3.79103E-3 3.05981E-3 6.96104E-3 8.32351E-3 5.85096E-3 5.69396E-3 3.28474E-3 1.56449E-3 1.54065E-3 2.5926E-3 2.58641E-3 1.25993E-3 2.74055E-3 6.64379E-3 2.15693E-2 4.17161E-2 3.2902E-2 1.25396E-2 2.36879E-3 4.99852E-4 4.4019E-4 6.88311E-4 7.28946E-4 2.72652E-4 2.39883E-4 6.10439E-4 1.921E-3 6.31066E-4 -9999 -9999 -9999 -9999 -9999 -9999 -9999 -9999 -9999 -9999 -9999 -9999 -9999 -9999 -9999 -9999 -9999 -9999 -9999 -9999 -9999 -9999 -9999 -9999 -9999 -9999 -9999 -9999 -9999 -9999 -9999 -9999 -9999 -9999 -9999 -9999 -9999 -9999 -9999 -9999 -9999 -9999 -9999 -9999 -9999 -9999 -9999 -9999 -9999 -9999 -9999 -9999 -9999 -9999 -9999 -9999 -9999 -9999 -9999
-9999 -9999 -9999 -9999 -9999 -9999 -9999 -9999 -9999 -9999 -9999 -9999 -9999 -9999 -9999 -9999 -9999 -9999 -9999 -9999 -9999 -9999 -9999 -9999 -9999 -9999 -9999 -9999 -9999 -9999 -9999 -9999 -9999 -9999 -9999 -9999 -9999 -9999 -9999 -9999 -9999 -9999 1.75617E-3 2.39717E-3 1.94311E-3 1.48333E-3 1.39083E-3 4.79706E-3 1.75893E-3 1.29709E-3 2.19975E-3 8.50579E-3 7.10425E-2 1.24479E-1 -9999 -9999 -9999 2.38661E-3 3.87034E-3 2.63229E-2 4.23386E-2 2.02072E-2 3.4178E-2 1.41469E-1 2.48612E-1 1.63897E-1 1.48825E-1 1.18226E-1 8.57006E-2 8.88036E-2 1.06612E-1 1.68115E-1 1.48103E-1 6.45388E-2 3.33416E-2 1.58084E-2 1.33592E-2 2.16627E-2 2.37375E-2 7.46866E-3 6.32528E-3 1.1711E-2 1.67685E-2 5.46924E-3 3.52643E-3 7.01769E-3 7.7841E-3 8.88277E-3 5.2074E-3 2.38105E-3 1.41486E-3 1.28326E-3 9.66464E-4 1.89234E-3 2.34935E-3 4.70129E-3 1.2766E-2 1.1687E-2 1.02783E-2 1.02058E-2 1.30158E-2 6.19379E-3 8.55567E-4 3.55137E-4 5.38014E-4 4.78512E-4 1.27255E-4 2.07567E-4 4.27346E-4 4.9132E-4 7.34772E-5 -9999 -9999 -9999 -9999 -9999 -9999 -9999 -9999 -9999 -9999 -9999 -9999 -9999 -9999 -9999 -9999 -9999 -9999 -9999 -9999 -9999 -9999 -9999 -9999 -9999 -9999 -9999 -9999 -9999 -9999 -9999 -9999 -9999 -9999 -9999 -9999 -9999 -9999 -9999 -9999 -9999 -9999 -9999 -9999 -9999 -9999 -9999 -9999 -9999 -9999 -9999 -9999 -9999 -9999 -9999 -9999 -9999 -9999 -9999
-9999 -9999 -9999 -9999 -9999 -9999 -9999 -9999 -9999 -9999 -9999 -9999 -9999 -9999 -9999 -9999 -9999 -9999 -9999 -9999 -9999 -9999 -9999 -9999 -9999 -9999 -9999 -9999 -9999 -9999 -9999 -9999 -9999 -9999 -9999 -9999 -9999 -9999 -9999 -9999 -9999 -9999 -9999 5.10408E-3 3.11735E-3 2.05074E-3 3.45398E-3 3.90799E-3 2.92801E-3 4.86665E-3 2.79137E-3 5.70867E-3 3.32459E-2 1.40852E-1 -9999 -9999 -9999 3.00578E-3 5.50397E-3 1.52452E-2 1.84678E-2 1.93615E-2 2.8178E-2 1.18445E-1 1.69492E-1 9.59102E-2 6.10503E-2 7.41669E-2 8.23502E-2 6.27816E-2 6.41343E-2 8.81781E-2 7.46227E-2 5.50168E-2 4.29484E-2 2.48675E-2 1.00582E-2 1.84904E-2 2.56187E-2 1.23709E-2 1.37871E-2 2.58797E-2 2.98238E-2 1.06632E-2 2.96385E-3 6.11323E-3 6.43953E-3 6.43108E-3 5.69308E-3 3.51481E-3 2.04125E-3 8.36241E-4 6.15842E-4 2.10595E-3 4.821E-3 1.01671E-2 2.47218E-2 1.5889E-2 7.39552E-3 3.15485E-3 4.43968E-3 2.78053E-3 4.21571E-4 2.86807E-4 2.84215E-4 2.03876E-4 1.97357E-4 2.39886E-4 1.11496E-4 2.51122E-5 2.54338E-5 2.86388E-5 -9999 -9999 -9999 -9999 -9999 -9999 -9999 -9999 -9999 -9999 -9999 -9999 -9999 -9999 -9999 -9999 -9999 -9999 -9999 -9999 -9999 -9999 -9999 -9999 -9999 -9999 -9999 -9999 -9999 -9999 -9999 -9999 -9999 -9999 -9999 -9999 -9999 -9999 -9999 -9999 -9999 -9999 -9999 -9999 -9999 -9999 -9999 -9999 -9999 -9999 -9999 -9999 -9999 -9999 -9999 -9999 -9999 -9999
-9999 -9999 -9999 -9999 -9999 -9999 -9999 -9999 -9999 -9999 -9999 -9999 -9999 -9999 -9999 -9999 -9999 -9999 -9999 -9999 -9999 -9999 -9999 -9999 -9999 -9999 -9999 -9999 -9999 -9999 -9999 -9999 -9999 -9999 -9999 -9999 -9999 -9999 -9999 -9999 -9999 -9999 -9999 5.80765E-3 5.06085E-3 1.7712E-3 2.93117E-3 2.95109E-3 1.05658E-2 4.97345E-3 4.26079E-3 9.1959E-3 2.10802E-2 -9999 -9999 -9999 -9999 -9999 -9999 4.86728E-3 8.79878E-3 1.15295E-2 3.49302E-2 1.6059E-1 2.26968E-1 1.52865E-1 8.70287E-2 3.07917E-2 3.39023E-2 2.61996E-2 3.2664E-2 5.53521E-2 6.56455E-2 4.64588E-2 3.17484E-2 9.23276E-3 8.67439E-3 1.83961E-2 1.37399E-2 1.801E-2 3.02012E-2 3.67276E-2 3.30964E-2 9.22297E-3 1.96207E-3 4.00015E-3 6.16149E-3 3.64501E-3 4.41042E-3 5.79723E-3 2.71931E-3 5.59612E-4 6.1268E-4 1.6056E-3 5.92578E-3 1.4055E-2 2.0006E-2 6.16051E-3 3.14136E-3 1.73234E-3 1.02537E-3 4.31267E-4 1.64786E-4 1.59738E-4 2.85332E-4 2.31899E-4 1.97062E-4 5.85307E-5 1.31945E-5 1.7143E-5 3.31065E-5 -9999 -9999 -9999 -9999 -9999 -9999 -9999 -9999 -9999 -9999 -9999 -9999 -9999 -9999 -9999 -9999 -9999 -9999 -9999 -9999 -9999 -9999 -9999 -9999 -9999 -9999 -9999 -9999 -9999 -9999 -9999 -9999 -9999 -9999 -9999 -9999 -9999 -9999 -9999 -9999 -9999 -9999 -9999 -9999 -9999 -9999 -9999 -9999 -9999 -9999 -9999 -9999 -9999 -9999 -9999 -9999 -9999 -9999 -9999
-9999 -9999 -9999 -9999 -9999 -9999 -9999 -9999 -9999 -9999 -9999 -9999 -9999 -9999 -9999 -9999 -9999 -9999 -9999 -9999 -9999 -9999 -9999 -9999 -9999 -9999 -9999 -9999 -9999 -9999 -9999 -9999 -9999 -9999 -9999 -9999 -9999 -9999 -9999 -9999 -9999 -9999 -9999 3.86962E-3 5.65006E-3 1.40937E-3 1.99804E-3 2.93214E-3 4.74767E-3 1.74684E-3 1.21808E-3 1.89944E-3 4.02631E-3 -9999 -9999 -9999 -9999 -9999 -9999 -9999 1.12551E-2 3.60385E-2 8.40688E-2 2.0953E-1 2.03895E-1 1.82142E-1 1.00731E-1 2.45624E-2 1.46774E-2 1.726E-2 3.6908E-2 2.97709E-2 2.81009E-2 2.24671E-2 9.91631E-3 4.90094E-3 8.94513E-3 1.37446E-2 9.82575E-3 1.02271E-2 1.01375E-2 1.52349E-2 2.05646E-2 5.8172E-3 1.05852E-3 1.75948E-3 2.95758E-3 4.94653E-3 1.08398E-2 1.61407E-2 3.43731E-3 7.24587E-4 5.47177E-4 1.40725E-3 3.27909E-3 9.26688E-3 1.3821E-2 6.12675E-3 6.24127E-3 4.66647E-3 1.26218E-3 3.60209E-4 1.29462E-4 1.32381E-4 2.427E-4 1.9842E-4 7.34155E-5 1.75772E-5 1.61598E-5 1.76645E-5 -9999 -9999 -9999 -9999 -9999 -9999 -9999 -9999 -9999 -9999 -9999 -9999 -9999 -9999 -9999 -9999 -9999 -9999 -9999 -9999 -9999 -9999 -9999 -9999 -9999 -9999 -9999 -9999 -9999 -9999 -9999 -9999 -9999 -9999 -9999 -9999 -9999 -9999 -9999 -9999 -9999 -9999 -9999 -9999 -9999 -9999 -9999 -9999 -9999 -9999 -9999 -9999 -9999 -9999 -9999 -9999 -9999 -9999 -9999 -9999
-9999 -9999 -9999 -9999 -9999 -9999 -9999 -9999 -9999 -9999 -9999 -9999 -9999 -9999 -9999 -9999 -9999 -9999 -9999 -9999 -9999 -9999 -9999 -9999 -9999 -9999 -9999 -9999 -9999 -9999 -9999 -9999 -9999 -9999 -9999 -9999 -9999 -9999 -9999 -9999 -9999 -9999 -9999 -9999 8.02611E-3 1.75719E-3 9.01243E-4 3.56682E-3 1.98595E-3 1.44641E-3 2.13157E-3 3.39673E-3 -9999 -9999 -9999 -9999 -9999 -9999 -9999 -9999 -9999 6.68452E-2 1.16808E-1 1.39043E-1 8.79102E-2 6.10714E-2 3.07476E-2 1.51912E-2 1.25756E-2 1.38309E-2 2.68196E-2 3.58489E-2 2.306E-2 1.1861E-2 9.1288E-3 1.11306E-2 1.2341E-2 1.00578E-2 7.14156E-3 5.51316E-3 6.66942E-3 1.03906E-2 9.84444E-3 1.98115E-3 9.93273E-4 1.48092E-3 2.36468E-3 7.35218E-3 1.67863E-2 1.43753E-2 2.44998E-3 4.82122E-4 6.89372E-4 8.68293E-4 1.79806E-3 2.82062E-3 9.86448E-3 5.11082E-3 4.70933E-3 3.68121E-3 2.30642E-3 7.61901E-4 1.18582E-4 1.10684E-4 1.03068E-4 9.23437E-5 5.42846E-5 2.45186E-5 -9999 -9999 -9999 -9999 -9999 -9999 -9999 -9999 -9999 -9999 -9999 -9999 -9999 -9999 -9999 -9999 -9999 -9999 -9999 -9999 -9999 -9999 -9999 -9999 -9999 -9999 -9999 -9999 -9999 -9999 -9999 -9999 -9999 -9999 -9999 -9999 -9999 -9999 -9999 -9999 -9999 -9999 -9999 -9999 -9999 -9999 -9999 -9999 -9999 -9999 -9999 -9999 -9999 -9999 -9999 -9999 -9999 -9999 -9999 -9999 -9999 -9999
-9999 -9999 -9999 -9999 -9999 -9999 -9999 -9999 -9999 -9999 -9999 -9999 -9999 -9999 -9999 -9999 -9999 -9999 -9999 -9999 -9999 -9999 -9999 -9999 -9999 -9999 -9999 -9999 -9999 -9999 -9999 -9999 -9999 -9999 -9999 -9999 -9999 -9999 -9999 -9999 -9999 -9999 -9999 -9999 6.86163E-3 1.50606E-3 2.68248E-3 3.25934E-3 2.20121E-3 3.89373E-3 4.04848E-3 -9999 -9999 -9999 -9999 -9999 -9999 -9999 -9999 -9999 -9999 -9999 -9999 9.98769E-2 7.99721E-2 3.10678E-2 1.28891E-2 1.09469E-2 1.2251E-2 1.49453E-2 1.55372E-2 4.42106E-2 4.36118E-2 2.74101E-2 1.71868E-2 1.55066E-2 9.24006E-3 8.15002E-3 8.16889E-3 5.92614E-3 5.83861E-3 7.07477E-3 6.19249E-3 1.4977E-3 1.72401E-3 2.83398E-3 3.03024E-3 5.33422E-3 1.14018E-2 1.11347E-2 1.83656E-3 4.39228E-4 7.25907E-4 6.63742E-4 1.22024E-3 1.80958E-3 5.35081E-3 2.73685E-3 1.41409E-3 9.24013E-4 9.0513E-4 7.92678E-4 4.56106E-4 7.45083E-5 5.96491E-5 4.2574E-5 3.38406E-5 -9999 -9999 -9999 -9999 -9999 -9999 -9999 -9999 -9999 -9999 -9999 -9999 -9999 -9999 -9999 -9999 -9999 -9999 -9999 -9999 -9999 -9999 -9999 -9999 -9999 -9999 -9999 -9999 -9999 -9999 -9999 -9999 -9999 -9999 -9999 -9999 -9999 -9999 -9999 -9999 -9999 -9999 -9999 -9999 -9999 -9999 -9999 -9999 -9999 -9999 -9999 -9999 -9999 -9999 -9999 -9999 -9999 -9999 -9999 -9999 -9999 -9999 -9999
-9999 -9999 -9999 -9999 -9999 -9999 -9999 -9999 -9999 -9999 -9999 -9999 -9999 -9999 -9999 -9999 -9999 -9999 -9999 -9999 -9999 -9999 -9999 -9999 -9999 -9999 -9999 -9999 -9999 -9999 -9999 -9999 -9999 -9999 -9999 -9999 -9999 -9999 -9999 -9999 -9999 -9999 -9999 -9999 3.73398E-3 3.78664E-3 6.58542E-3 2.38859E-3 1.97239E-3 -9999 -9999 -9999 -9999 -9999 -9999 -9999 -9999 -9999 -9999 -9999 -9999 -9999 -9999 3.47506E-2 2.76225E-2 1.4774E-2 1.28652E-2 1.15645E-2 8.32316E-3 1.20388E-2 1.25785E-2 1.7638E-2 1.4963E-2 2.31012E-2 2.13572E-2 1.16672E-2 3.91729E-3 4.80256E-3 6.7014E-3 4.14134E-3 4.72275E-3 7.50143E-3 6.09882E-3 1.8746E-3 2.58709E-3 4.16503E-3 4.02123E-3 2.8656E-3 4.07586E-3 6.19755E-3 1.71887E-3 4.08237E-4 5.46443E-4 4.0392E-4 8.87828E-4 8.37724E-4 2.21918E-3 1.31971E-3 1.06585E-3 5.60757E-4 2.21056E-4 1.71413E-4 1.93909E-4 5.86399E-5 3.28715E-5 3.58761E-5 -9999 -9999 -9999 -9999 -9999 -9999 -9999 -9999 -9999 -9999 -9999 -9999 -9999 -9999 -9999 -9999 -9999 -9999 -9999 -9999 -9999 -9999 -9999 -9999 -9999 -9999 -9999 -9999 -9999 -9999 -9999 -9999 -9999 -9999 -9999 -9999 -9999 -9999 -9999 -9999 -9999 -9999 -9999 -9999 -9999 -9999 -9999 -9999 -9999 -9999 -9999 -9999 -9999 -9999 -9999 -9999 -9999 -9999 -9999 -9999 -9999 -9999 -9999 -9999
-9999 -9999 -9999 -9999 -9999 -9999 -9999 -9999 -9999 -9999 -9999 -9999 -9999 -9999 -9999 -9999 -9999 -9999 -9999 -9999 -9999 -9999 -9999 -9999 -9999 -9999 -9999 -9999 -9999 -9999 -9999 -9999 -9999 -9999 -9999 -9999 -9999 -9999 -9999 -9999 -9999 -9999 -9999 -9999 3.73214E-3 4.72061E-3 7.82037E-3 2.24172E-3 9.41786E-4 -9999 -9999 -9999 -9999 -9999 -9999 -9999 -9999 -9999 -9999 -9999 -9999 -9999 -9999 1.0106E-2 5.89619E-3 3.48995E-3 6.10168E-3 1.02203E-2 4.53368E-3 5.06359E-3 1.19797E-2 1.71597E-2 8.74221E-3 1.5664E-2 2.50069E-2 1.00729E-2 3.46516E-3 4.41589E-3 4.28237E-3 3.02903E-3 3.22971E-3 7.10618E-3 3.94048E-3 1.09092E-3 1.66217E-3 2.76733E-3 2.56713E-3 1.75705E-3 2.60722E-3 3.68166E-3 1.65104E-3 5.7622E-4 5.43824E-4 3.68628E-4 5.40248E-4 5.62066E-4 5.03282E-4 9.64441E-4 1.53591E-3 5.80425E-4 9.17037E-5 6.3347E-5 9.67807E-5 6.68412E-5 3.67383E-5 4.90599E-5 -9999 -9999 -9999 -9999 -9999 -9999 -9999 -9999 -9999 -9999 -9999 -9999 -9999 -9999 -9999 -9999 -9999 -9999 -9999 -9999 -9999 -9999 -9999 -9999 -9999 -9999 -9999 -9999 -9999 -9999 -9999 -9999 -9999 -9999 -9999 -9999 -9999 -9999 -9999 -9999 -9999 -9999 -9999 -9999 -9999 -9999 -9999 -9999 -9999 -9999 -9999 -9999 -9999 -9999 -9999 -9999 -9999 -9999 -9999 -9999 -9999 -9999 -9999 -9999
-9999 -9999 -9999 -9999 -9999 -9999 -9999 -9999 -9999 -9999 -9999 -9999 -9999 -9999 -9999 -9999 -9999 -9999 -9999 -9999 -9999 -9999 -9999 -9999 -9999 -9999 -9999 -9999 -9999 -9999 -9999 -9999 -9999 -9999 -9999 -9999 -9999 -9999 -9999 -9999 -9999 -9999 -9999 -9999 2.78022E-3 3.63338E-3 7.43274E-3 5.90835E-3 2.57546E-3 -9999 -9999 -9999 -9999 -9999 -9999 -9999 -9999 -9999 -9999 -9999 -9999 -9999 -9999 -9999 -9999 2.29056E-3 2.20832E-3 4.04275E-3 3.27482E-3 2.50025E-3 6.08581E-3 1.48354E-2 1.09757E-2 1.98687E-2 1.76202E-2 5.36036E-3 3.28521E-3 5.34004E-3 4.819E-3 2.60164E-3 1.98297E-3 2.76162E-3 2.19064E-3 6.15631E-4 7.91629E-4 1.53296E-3 1.51373E-3 1.90445E-3 3.77759E-3 4.96876E-3 1.61572E-3 4.43805E-4 4.00544E-4 3.06333E-4 3.00466E-4 4.52538E-4 4.87051E-4 7.75901E-4 1.56714E-3 4.32338E-4 8.08927E-5 5.88285E-5 9.96525E-5 8.55425E-5 6.27705E-5 -9999 -9999 -9999 -9999 -9999 -9999 -9999 -9999 -9999 -9999 -9999 -9999 -9999 -9999 -9999 -9999 -9999 -9999 -9999 -9999 -9999 -9999 -9999 -9999 -9999 -9999 -9999 -9999 -9999 -9999 -9999 -9999 -9999 -9999 -9999 -9999 -9999 -9999 -9999 -9999 -9999 -9999 -9999 -9999 -9999 -9999 -9999 -9999 -9999 -9999 -9999 -9999 -9999 -9999 -9999 -9999 -9999 -9999 -9999 -9999 -9999 -9999 -9999 -9999 -9999
-9999 -9999 -9999 -9999 -9999 -9999 -9999 -9999 -9999 -9999 -9999 -9999 -9999 -9999 -9999 -9999 -9999 -9999 -9999 -9999 -9999 -9999 -9999 -9999 -9999 -9999 -9999 -9999 -9999 -9999 -9999 -9999 -9999 -9999 -9999 -9999 -9999 -9999 -9999 -9999 -9999 -9999 -9999 -9999 1.35183E-3 4.15544E-3 6.20099E-3 3.74625E-3 1.83202E-3 1.92235E-3 -9999 -9999 -9999 -9999 -9999 -9999 -9999 -9999 -9999 -9999 -9999 -9999 -9999 -9999 -9999 3.67828E-3 1.94457E-3 2.26373E-3 1.40322E-3 1.82426E-3 3.45589E-3 1.2765E-2 1.44056E-2 1.48296E-2 1.0476E-2 6.29436E-3 2.39468E-3 2.3557E-3 3.76975E-3 2.61722E-3 2.17942E-3 2.81625E-3 2.03492E-3 5.99268E-4 5.31743E-4 9.73969E-4 1.45328E-3 3.80832E-3 6.4423E-3 9.02088E-3 2.13518E-3 3.81408E-4 3.05682E-4 2.31155E-4 1.74681E-4 3.29888E-4 6.10817E-4 5.07013E-4 7.62339E-4 4.23594E-4 9.76431E-5 1.00479E-4 9.39373E-5 1.7346E-4 1.11843E-4 -9999 -9999 -9999 -9999 -9999 -9999 -9999 -9999 -9999 -9999 -9999 -9999 -9999 -9999 -9999 -9999 -9999 -9999 -9999 -9999 -9999 -9999 -9999 -9999 -9999 -9999 -9999 -9999 -9999 -9999 -9999 -9999 -9999 -9999 -9999 -9999 -9999 -9999 -9999 -9999 -9999 -9999 -9999 -9999 -9999 -9999 -9999 -9999 -9999 -9999 -9999 -9999 -9999 -9999 -9999 -9999 -9999 -9999 -9999 -9999 -9999 -9999 -9999 -9999 -9999
-9999 -9999 -9999 -9999 -9999 -9999 -9999 -9999 -9999 -9999 -9999 -9999 -9999 -9999 -9999 -9999 -9999 -9999 -9999 -9999 -9999 -9999 -9999 -9999 -9999 -9999 -9999 -9999 -9999 -9999 -9999 -9999 -9999 -9999 -9999 -9999 -9999 -9999 -9999 -9999 -9999 -9999 -9999 -9999 -9999 1.2353E-3 1.85515E-3 3.09448E-3 2.35689E-3 -9999 -9999 -9999 -9999 -9999 -9999 -9999 -9999 -9999 -9999 -9999 -9999 -9999 -9999 -9999 -9999 -9999 3.54591E-3 1.49096E-3 1.51093E-3 2.97274E-3 6.10804E-3 1.74256E-2 1.34676E-2 1.2204E-2 1.216E-2 1.42664E-2 5.0235E-3 1.36033E-3 2.50461E-3 3.7354E-3 3.67135E-3 2.78333E-3 1.42666E-3 4.99829E-4 4.71514E-4 7.35728E-4 1.41048E-3 2.96418E-3 6.91348E-3 5.66319E-3 2.31131E-3 5.787E-4 4.54376E-4 3.2378E-4 2.6732E-4 2.54113E-4 2.43374E-4 4.00932E-4 4.43505E-4 4.47577E-4 1.72545E-4 1.03216E-4 1.57903E-4 7.01091E-5 -9999 -9999 -9999 -9999 -9999 -9999 -9999 -9999 -9999 -9999 -9999 -9999 -9999 -9999 -9999 -9999 -9999 -9999 -9999 -9999 -9999 -9999 -9999 -9999 -9999 -9999 -9999 -9999 -9999 -9999 -9999 -9999 -9999 -9999 -9999 -9999 -9999 -9999 -9999 -9999 -9999 -9999 -9999 -9999 -9999 -9999 -9999 -9999 -9999 -9999 -9999 -9999 -9999 -9999 -9999 -9999 -9999 -9999 -9999 -9999 -9999 -9999 -9999 -9999 -9999 -9999
-9999 -9999 -9999 -9999 -9999 -9999 -9999 -9999 -9999 -9999 -9999 -9999 -9999 -9999 -9999 -9999 -9999 -9999 -9999 -9999 -9999 -9999 -9999 -9999 -9999 -9999 -9999 -9999 -9999 -9999 -9999 -9999 -9999 -9999 -9999 -9999 -9999 -9999 -9999 -9999 -9999 -9999 -9999 -9999 -9999 1.29523E-3 2.48305E-3 1.57093E-3 6.32041E-4 -9999 -9999 -9999 -9999 -9999 -9999 -9999 -9999 -9999 -9999 -9999 -9999 -9999 -9999 -9999 -9999 -9999 -9999 -9999 1.71532E-3 2.86793E-3 3.69068E-3 7.75884E-3 7.58575E-3 1.52502E-2 1.47633E-2 9.08711E-3 4.29026E-3 9.93734E-4 1.08459E-3 4.22702E-3 2.69787E-3 2.62914E-3 1.16523E-3 5.68553E-4 4.40478E-4 7.10776E-4 8.01868E-4 8.92253E-4 1.97338E-3 3.34466E-3 2.75125E-3 1.26695E-3 1.06312E-3 5.9394E-4 4.79571E-4 3.68213E-4 1.266E-4 3.42802E-4 4.77167E-4 6.26929E-4 1.30723E-4 4.43593E-5 4.56786E-5 -9999 -9999 -9999 -9999 -9999 -9999 -9999 -9999 -9999 -9999 -9999 -9999 -9999 -9999 -9999 -9999 -9999 -9999 -9999 -9999 -9999 -9999 -9999 -9999 -9999 -9999 -9999 -9999 -9999 -9999 -9999 -9999 -9999 -9999 -9999 -9999 -9999 -9999 -9999 -9999 -9999 -9999 -9999 -9999 -9999 -9999 -9999 -9999 -9999 -9999 -9999 -9999 -9999 -9999 -9999 -9999 -9999 -9999 -9999 -9999 -9999 -9999 -9999 -9999 -9999 -9999 -9999
-9999 -9999 -9999 -9999 -9999 -9999 -9999 -9999 -9999 -9999 -9999 -9999 -9999 -9999 -9999 -9999 -9999 -9999 -9999 -9999 -9999 -9999 -9999 -9999 -9999 -9999 -9999 -9999 -9999 -9999 -9999 -9999 -9999 -9999 -9999 -9999 -9999 -9999 -9999 -9999 -9999 -9999 -9999 -9999 -9999 -9999 -9999 4.74683E-3 6.57101E-4 4.6332E-4 -9999 -9999 -9999 -9999 -9999 -9999 -9999 -9999 -9999 -9999 -9999 -9999 -9999 -9999 -9999 -9999 -9999 2.51476E-3 5.28748E-3 3.90568E-3 2.8966E-3 2.65845E-3 4.5725E-3 7.94487E-3 7.2655E-3 3.2979E-3 1.0684E-3 5.18196E-4 1.31171E-3 1.76508E-3 2.19833E-3 1.91282E-3 1.0628E-3 6.18654E-4 7.11703E-4 9.27458E-4 5.80084E-4 5.356E-4 8.09013E-4 1.71187E-3 2.02213E-3 1.75218E-3 1.88184E-3 1.25542E-3 7.3833E-4 1.62859E-4 8.94283E-5 1.44138E-4 3.78187E-4 3.8258E-4 1.17488E-4 3.66953E-5 2.3536E-5 -9999 -9999 -9999 -9999 -9999 -9999 -9999 -9999 -9999 -9999 -9999 -9999 -9999 -9999 -9999 -9999 -9999 -9999 -9999 -9999 -9999 -9999 -9999 -9999 -9999 -9999 -9999 -9999 -9999 -9999 -9999 -9999 -9999 -9999 -9999 -9999 -9999 -9999 -9999 -9999 -9999 -9999 -9999 -9999 -9999 -9999 -9999 -9999 -9999 -9999 -9999 -9999 -9999 -9999 -9999 -9999 -9999 -9999 -9999 -9999 -9999 -9999 -9999 -9999 -9999 -9999 -9999
-9999 -9999 -9999 -9999 -9999 -9999 -9999 -9999 -9999 -9999 -9999 -9999 -9999 -9999 -9999 -9999 -9999 -9999 -9999 -9999 -9999 -9999 -9999 -9999 -9999 -9999 -9999 -9999 -9999 -9999 -9999 -9999 -9999 -9999 -9999 -9999 -9999 -9999 -9999 -9999 -9999 -9999 -9999 -9999 -9999 -9999 -9999 2.22392E-3 2.96042E-3 -9999 -9999 -9999 -9999 -9999 -9999 -9999 -9999 -9999 -9999 -9999 -9999 -9999 -9999 -9999 -9999 -9999 -9999 -9999 2.78234E-3 4.19291E-3 2.12697E-3 2.00504E-3 5.45687E-3 3.24006E-3 1.59762E-3 1.14594E-3 7.11594E-4 1.01552E-3 1.54019E-3 1.40498E-3 1.51684E-3 1.71133E-3 9.24141E-4 4.90373E-4 5.04372E-4 6.7024E-4 4.00377E-4 4.32193E-4 4.4674E-4 8.81072E-4 1.42439E-3 1.9557E-3 1.77768E-3 1.23013E-3 8.26158E-4 1.27862E-4 3.46744E-5 7.46302E-5 2.32459E-4 2.93358E-4 1.08062E-4 4.23715E-5 2.29656E-5 -9999 -9999 -9999 -9999 -9999 -9999 -9999 -9999 -9999 -9999 -9999 -9999 -9999 -9999 -9999 -9999 -9999 -9999 -9999 -9999 -9999 -9999 -9999 -9999 -9999 -9999 -9999 -9999 -9999 -9999 -9999 -9999 -9999 -9999 -9999 -9999 -9999 -9999 -9999 -9999 -9999 -9999 -9999 -9999 -9999 -9999 -9999 -9999 -9999 -9999 -9999 -9999 -9999 -9999 -9999 -9999 -9999 -9999 -9999 -9999 -9999 -9999 -9999 -9999 -9999 -9999 -9999
-9999 -9999 -9999 -9999 -9999 -9999 -9999 -9999 -9999 -9999 -9999 -9999 -9999 -9999 -9999 -9999 -9999 -9999 -9999 -9999 -9999 -9999 -9999 -9999 -9999 -9999 -9999 -9999 -9999 -9999 -9999 -9999 -9999 -9999 -9999 -9999 -9999 -9999 -9999 -9999 -9999 -9999 -9999 -9999 -9999 -9999 -9999 -9999 2.40859E-3 -9999 -9999 -9999 -9999 -9999 -9999 -9999 -9999 -9999 -9999 -9999 -9999 -9999 -9999 -9999 -9999 -9999 2.58598E-3 5.74113E-4 1.39714E-3 3.1362E-3 3.6116E-3 2.38507E-3 6.17053E-3 3.72548E-3 1.00063E-3 6.31607E-4 5.80579E-4 7.34447E-4 1.12695E-3 2.11907E-3 1.56325E-3 1.41402E-3 1.33833E-3 5.76648E-4 6.6625E-4 8.89868E-4 5.61748E-4 4.13526E-4 4.27268E-4 7.00535E-4 1.41084E-3 2.311E-3 2.02931E-3 8.90113E-4 5.03923E-4 1.43436E-4 2.49275E-5 6.26809E-5 6.7542E-5 8.63295E-5 4.65507E-5 3.03109E-5 2.88436E-5 -9999 -9999 -9999 -9999 -9999 -9999 -9999 -9999 -9999 -9999 -9999 -9999 -9999 -9999 -9999 -9999 -9999 -9999 -9999 -9999 -9999 -9999 -9999 -9999 -9999 -9999 -9999 -9999 -9999 -9999 -9999 -9999 -9999 -9999 -9999 -9999 -9999 -9999 -9999 -9999 -9999 -9999 -9999 -9999 -9999 -9999 -9999 -9999 -9999 -9999 -9999 -9999 -9999 -9999 -9999 -9999 -9999 -9999 -9999 -9999 -9999 -9999 -9999 -9999 -9999 -9999 -9999
-9999 -9999 -9999 -9999 -9999 -9999 -9999 -9999 -9999 -9999 -9999 -9999 -9999 -9999 -9999 -9999 -9999 -9999 -9999 -9999 -9999 -9999 -9999 -9999 -9999 -9999 -9999 -9999 -9999 -9999 -9999 -9999 -9999 -9999 -9999 -9999 -9999 -9999 -9999 -9999 -9999 -9999 -9999 -9999 -9999 -9999 -9999 -9999 -9999 -9999 -9999 -9999 -9999 -9999 -9999 -9999 -9999 -9999 -9999 -9999 -9999 -9999 -9999 -9999 1.13837E-2 7.50183E-3 2.17826E-3 5.68672E-4 9.71448E-4 2.73542E-3 3.83428E-3 2.04081E-3 2.88096E-3 3.38444E-3 1.31625E-3 4.89303E-4 4.74515E-4 6.30033E-4 1.48979E-3 1.94934E-3 3.74939E-3 2.89396E-3 1.16371E-3 6.6142E-4 1.12378E-3 1.09867E-3 9.94791E-4 6.777E-4 4.37461E-4 5.61259E-4 1.57851E-3 2.89586E-3 1.98256E-3 1.09415E-3 7.28006E-4 1.88872E-4 4.40203E-5 3.4969E-5 4.36091E-5 6.8487E-5 4.79326E-5 3.08106E-5 -9999 -9999 -9999 -9999 -9999 -9999 -9999 -9999 -9999 -9999 -9999 -9999 -9999 -9999 -9999 -9999 -9999 -9999 -9999 -9999 -9999 -9999 -9999 -9999 -9999 -9999 -9999 -9999 -9999 -9999 -9999 -9999 -9999 -9999 -9999 -9999 -9999 -9999 -9999 -9999 -9999 -9999 -9999 -9999 -9999 -9999 -9999 -9999 -9999 -9999 -9999 -9999 -9999 -9999 -9999 -9999 -9999 -9999 -9999 -9999 -9999 -9999 -9999 -9999 -9999 -9999 -9999 -9999
-9999 -9999 -9999 -9999 -9999 -9999 -9999 -9999 -9999 -9999 -9999 -9999 -9999 -9999 -9999 -9999 -9999 -9999 -9999 -9999 -9999 -9999 -9999 -9999 -9999 -9999 -9999 -9999 -9999 -9999 -9999 -9999 -9999 -9999 -9999 -9999 -9999 -9999 -9999 -9999 -9999 -9999 -9999 -9999 -9999 -9999 -9999 -9999 -9999 -9999 -9999 -9999 -9999 -9999 -9999 -9999 -9999 -9999 -9999 -9999 -9999 -9999 -9999 -9999 -9999 7.89689E-3 3.74387E-3 1.01799E-3 7.96047E-4 2.65622E-3 4.43208E-3 2.17059E-3 1.25226E-3 1.77077E-3 1.21977E-3 4.23512E-4 2.9653E-4 5.36187E-4 1.33986E-3 1.63182E-3 4.41047E-3 2.48439E-3 5.51336E-4 6.24499E-4 9.97656E-4 1.02534E-3 6.38906E-4 8.84492E-4 7.76556E-4 9.63541E-4 9.57989E-4 7.33223E-4 1.1196E-3 9.60718E-4 6.2287E-4 1.8128E-4 8.49057E-5 6.03703E-5 3.92487E-5 6.53542E-5 8.48208E-5 -9999 -9999 -9999 -9999 -9999 -9999 -9999 -9999 -9999 -9999 -9999 -9999 -9999 -9999 -9999 -9999 -9999 -9999 -9999 -9999 -9999 -9999 -9999 -9999 -9999 -9999 -9999 -9999 -9999 -9999 -9999 -9999 -9999 -9999 -9999 -9999 -9999 -9999 -9999 -9999 -9999 -9999 -9999 -9999 -9999 -9999 -9999 -9999 -9999 -9999 -9999 -9999 -9999 -9999 -9999 -9999 -9999 -9999 -9999 -9999 -9999 -9999 -9999 -9999 -9999 -9999 -9999 -9999 -9999
-9999 -9999 -9999 -9999 -9999 -9999 -9999 -9999 -9999 -9999 -9999 -9999 -9999 -9999 -9999 -9999 -9999 -9999 -9999 -9999 -9999 -9999 -9999 -9999 -9999 -9999 -9999 -9999 -9999 -9999 -9999 -9999 -9999 -9999 -9999 -9999 -9999 -9999 -9999 -9999 -9999 -9999 -9999 -9999 -9999 -9999 -9999 -9999 -9999 -9999 -9999 -9999 -9999 -9999 -9999 -9999 -9999 -9999 -9999 -9999 -9999 -9999 -9999 -9999 -9999 1.21077E-2 9.75585E-3 3.69648E-3 8.30043E-4 1.40753E-3 2.62829E-3 3.05404E-3 2.41647E-3 1.36454E-3 7.21297E-4 2.93671E-4 2.10639E-4 6.62473E-4 7.02544E-4 1.00872E-3 1.57276E-3 1.29102E-3 3.97309E-4 4.03202E-4 3.27135E-4 2.34964E-4 3.10189E-4 5.81871E-4 1.17156E-3 1.35741E-3 6.48541E-4 3.07307E-4 3.23353E-4 3.57616E-4 3.5174E-4 3.16007E-4 1.5826E-4 7.67885E-5 6.10923E-5 5.8271E-5 -9999 -9999 -9999 -9999 -9999 -9999 -9999 -9999 -9999 -9999 -9999 -9999 -9999 -9999 -9999 -9999 -9999 -9999 -9999 -9999 -9999 -9999 -9999 -9999 -9999 -9999 -9999 -9999 -9999 -9999 -9999 -9999 -9999 -9999 -9999 -9999 -9999 -9999 -9999 -9999 -9999 -9999 -9999 -9999 -9999 -9999 -9999 -9999 -9999 -9999 -9999 -9999 -9999 -9999 -9999 -9999 -9999 -9999 -9999 -9999 -9999 -9999 -9999 -9999 -9999 -9999 -9999 -9999 -9999 -9999
-9999 -9999 -9999 -9999 -9999 -9999 -9999 -9999 -9999 -9999 -9999 -9999 -9999 -9999 -9999 -9999 -9999 -9999 -9999 -9999 -9999 -9999 -9999 -9999 -9999 -9999 -9999 -9999 -9999 -9999 -9999 -9999 -9999 -9999 -9999 -9999 -9999 -9999 -9999 -9999 -9999 -9999 -9999 -9999 -9999 -9999 -9999 -9999 -9999 -9999 -9999 -9999 -9999 -9999 -9999 -9999 -9999 -9999 -9999 -9999 -9999 -9999 -9999 -9999 -9999 -9999 4.01997E-3 2.31008E-3 6.98733E-4 5.50944E-4 8.26776E-4 1.10995E-3 1.6083E-3 1.14299E-3 4.17016E-4 2.18258E-4 2.52216E-4 7.8616E-4 7.25597E-4 6.05072E-4 4.95004E-4 6.42119E-4 4.59083E-4 3.68385E-4 2.69284E-4 1.71187E-4 2.29006E-4 3.04698E-4 7.02463E-4 8.627E-4 4.65972E-4 3.22611E-4 2.67747E-4 2.28985E-4 1.77516E-4 2.21687E-4 1.69158E-4 5.46054E-5 8.10252E-5 -9999 -9999 -9999 -9999 -9999 -9999 -9999 -9999 -9999 -9999 -9999 -9999 -9999 -9999 -9999 -9999 -9999 -9999 -9999 -9999 -9999 -9999 -9999 -9999 -9999 -9999 -9999 -9999 -9999 -9999 -9999 -9999 -9999 -9999 -9999 -9999 -9999 -9999 -9999 -9999 -9999 -9999 -9999 -9999 -9999 -9999 -9999 -9999 -9999 -9999 -9999 -9999 -9999 -9999 -9999 -9999 -9999 -9999 -9999 -9999 -9999 -9999 -9999 -9999 -9999 -9999 -9999 -9999 -9999 -9999 -9999
-9999 -9999 -9999 -9999 -9999 -9999 -9999 -9999 -9999 -9999 -9999 -9999 -9999 -9999 -9999 -9999 -9999 -9999 -9999 -9999 -9999 -9999 -9999 -9999 -9999 -9999 -9999 -9999 -9999 -9999 -9999 -9999 -9999 -9999 -9999 -9999 -9999 -9999 -9999 -9999 -9999 -9999 -9999 -9999 -9999 -9999 -9999 -9999 -9999 -9999 -9999 -9999 -9999 -9999 -9999 -9999 -9999 -9999 -9999 -9999 -9999 -9999 -9999 -9999 -9999 -9999 -9999 1.01791E-3 5.40696E-4 4.38515E-4 3.8348E-4 4.16438E-4 8.01483E-4 9.31307E-4 6.93484E-4 3.38048E-4 3.71567E-4 8.42154E-4 5.85471E-4 4.81205E-4 4.41061E-4 1.14353E-3 9.53973E-4 3.93574E-4 2.2901E-4 1.45947E-4 2.62641E-4 2.85055E-4 4.77568E-4 7.73609E-4 5.54074E-4 3.86972E-4 3.85637E-4 2.58618E-4 1.89018E-4 1.60754E-4 1.11863E-4 6.3521E-5 4.29783E-5 4.95025E-5 -9999 -9999 -9999 -9999 -9999 -9999 -9999 -9999 -9999 -9999 -9999 -9999 -9999 -9999 -9999 -9999 -9999 -9999 -9999 -9999 -9999 -9999 -9999 -9999 -9999 -9999 -9999 -9999 -9999 -9999 -9999 -9999 -9999 -9999 -9999 -9999 -9999 -9999 -9999 -9999 -9999 -9999 -9999 -9999 -9999 -9999 -9999 -9999 -9999 -9999 -9999 -9999 -9999 -9999 -9999 -9999 -9999 -9999 -9999 -9999 -9999 -9999 -9999 -9999 -9999 -9999 -9999 -9999 -9999 -9999
-9999 -9999 -9999 -9999 -9999 -9999 -9999 -9999 -9999 -9999 -9999 -9999 -9999 -9999 -9999 -9999 -9999 -9999 -9999 -9999 -9999 -9999 -9999 -9999 -9999 -9999 -9999 -9999 -9999 -9999 -9999 -9999 -9999 -9999 -9999 -9999 -9999 -9999 -9999 -9999 -9999 -9999 -9999 -9999 -9999 -9999 -9999 -9999 -9999 -9999 -9999 -9999 -9999 -9999 -9999 -9999 -9999 -9999 -9999 -9999 -9999 -9999 -9999 -9999 -9999 -9999 -9999 -9999 6.12582E-4 4.66239E-4 3.91197E-4 4.4766E-4 5.96099E-4 7.41286E-4 7.14434E-4 8.14466E-4 7.58855E-4 8.66744E-4 9.62579E-4 8.52729E-4 7.80958E-4 2.3662E-3 1.99312E-3 7.42044E-4 4.11115E-4 2.76107E-4 6.91214E-4 7.05442E-4 5.31959E-4 4.43825E-4 2.68541E-4 2.91468E-4 3.09509E-4 5.0249E-4 2.48291E-4 2.47787E-4 1.29893E-4 8.81607E-5 -9999 -9999 -9999 -9999 -9999 -9999 -9999 -9999 -9999 -9999 -9999 -9999 -9999 -9999 -9999 -9999 -9999 -9999 -9999 -9999 -9999 -9999 -9999 -9999 -9999 -9999 -9999 -9999 -9999 -9999 -9999 -9999 -9999 -9999 -9999 -9999 -9999 -9999 -9999 -9999 -9999 -9999 -9999 -9999 -9999 -9999 -9999 -9999 -9999 -9999 -9999 -9999 -9999 -9999 -9999 -9999 -9999 -9999 -9999 -9999 -9999 -9999 -9999 -9999 -9999 -9999 -9999 -9999 -9999 -9999 -9999 -9999
-9999 -9999 -9999 -9999 -9999 -9999 -9999 -9999 -9999 -9999 -9999 -9999 -9999 -9999 -9999 -9999 -9999 -9999 -9999 -9999 -9999 -9999 -9999 -9999 -9999 -9999 -9999 -9999 -9999 -9999 -9999 -9999 -9999 -9999 -9999 -9999 -9999 -9999 -9999 -9999 -9999 -9999 -9999 -9999 -9999 -9999 -9999 -9999 -9999 -9999 -9999 -9999 -9999 -9999 -9999 -9999 -9999 -9999 -9999 -9999 -9999 -9999 -9999 -9999 -9999 -9999 -9999 -9999 4.26045E-4 4.26803E-4 4.42344E-4 4.62816E-4 5.15473E-4 7.90533E-4 9.20606E-4 9.15725E-4 1.3558E-3 1.12191E-3 1.2378E-3 -9999 3.58895E-3 -9999 3.49864E-3 -9999 1.65752E-3 1.30936E-3 1.69285E-3 1.13388E-3 5.25228E-4 3.37651E-4 2.22727E-4 2.64074E-4 2.9261E-4 3.46483E-4 2.62203E-4 2.61621E-4 7.51292E-5 -9999 -9999 -9999 -9999 -9999 -9999 -9999 -9999 -9999 -9999 -9999 -9999 -9999 -9999 -9999 -9999 -9999 -9999 -9999 -9999 -9999 -9999 -9999 -9999 -9999 -9999 -9999 -9999 -9999 -9999 -9999 -9999 -9999 -9999 -9999 -9999 -9999 -9999 -9999 -9999 -9999 -9999 -9999 -9999 -9999 -9999 -9999 -9999 -9999 -9999 -9999 -9999 -9999 -9999 -9999 -9999 -9999 -9999 -9999 -9999 -9999 -9999 -9999 -9999 -9999 -9999 -9999 -9999 -9999 -9999 -9999 -9999 -9999
-9999 -9999 -9999 -9999 -9999 -9999 -9999 -9999 -9999 -9999 -9999 -9999 -9999 -9999 -9999 -9999 -9999 -9999 -9999 -9999 -9999 -9999 -9999 -9999 -9999 -9999 -9999 -9999 -9999 -9999 -9999 -9999 -9999 -9999 -9999 -9999 -9999 -9999 -9999 -9999 -9999 -9999 -9999 -9999 -9999 -9999 -9999 -9999 -9999 -9999 -9999 -9999 -9999 -9999 -9999 -9999 -9999 -9999 -9999 -9999 -9999 -9999 -9999 -9999 -9999 -9999 -9999 -9999 -9999 -9999 -9999 2.5804E-4 3.53372E-4 6.61425E-4 -9999 1.2263E-3 9.50594E-4 8.57069E-4 -9999 -9999 -9999 -9999 -9999 -9999 -9999 -9999 1.30209E-3 1.00347E-3 4.02424E-4 2.76938E-4 2.83112E-4 2.04885E-4 2.54196E-4 1.96355E-4 1.41077E-4 2.15402E-4 6.6005E-5 2.69201E-5 -9999 -9999 -9999 -9999 -9999 -9999 -9999 -9999 -9999 -9999 -9999 -9999 -9999 -9999 -9999 -9999 -9999 -9999 -9999 -9999 -9999 -9999 -9999 -9999 -9999 -9999 -9999 -9999 -9999 -9999 -9999 -9999 -9999 -9999 -9999 -9999 -9999 -9999 -9999 -9999 -9999 -9999 -9999 -9999 -9999 -9999 -9999 -9999 -9999 -9999 -9999 -9999 -9999 -9999 -9999 -9999 -9999 -9999 -9999 -9999 -9999 -9999 -9999 -9999 -9999 -9999 -9999 -9999 -9999 -9999 -9999 -9999
-9999 -9999 -9999 -9999 -9999 -9999 -9999 -9999 -9999 -9999 -9999 -9999 -9999 -9999 -9999 -9999 -9999 -9999 -9999 -9999 -9999 -9999 -9999 -9999 -9999 -9999 -9999 -9999 -9999 -9999 -9999 -9999 -9999 -9999 -9999 -9999 -9999 -9999 -9999 -9999 -9999 -9999 -9999 -9999 -9999 -9999 -9999 -9999 -9999 -9999 -9999 -9999 -9999 -9999 -9999 -9999 -9999 -9999 -9999 -9999 -9999 -9999 -9999 -9999 -9999 -9999 -9999 -9999 -9999 -9999 -9999 3.73987E-4 6.98695E-4 8.45528E-4 -9999 -9999 -9999 -9999 -9999 -9999 -9999 -9999 -9999 -9999 -9999 -9999 -9999 -9999 5.5495E-4 2.97917E-4 2.06205E-4 2.01067E-4 1.40463E-4 3.25062E-4 1.7034E-4 9.47047E-5 1.4748E-4 1.06327E-4 -9999 -9999 -9999 -9999 -9999 -9999 -9999 -9999 -9999 -9999 -9999 -9999 -9999 -9999 -9999 -9999 -9999 -9999 -9999 -9999 -9999 -9999 -9999 -9999 -9999 -9999 -9999 -9999 -9999 -9999 -9999 -9999 -9999 -9999 -9999 -9999 -9999 -9999 -9999 -9999 -9999 -9999 -9999 -9999 -9999 -9999 -9999 -9999 -9999 -9999 -9999 -9999 -9999 -9999 -9999 -9999 -9999 -9999 -9999 -9999 -9999 -9999 -9999 -9999 -9999 -9999 -9999 -9999 -9999 -9999 -9999 -9999
-9999 -9999 -9999 -9999 -9999 -9999 -9999 -9999 -9999 -9999 -9999 -9999 -9999 -9999 -9999 -9999 -9999 -9999 -9999 -9999 -9999 -9999 -9999 -9999 -9999 -9999 -9999 -9999 -9999 -9999 -9999 -9999 -9999 -9999 -9999 -9999 -9999 -9999 -9999 -9999 -9999 -9999 -9999 -9999 -9999 -9999 -9999 -9999 -9999 -9999 -9999 -9999 -9999 -9999 -9999 -9999 -9999 -9999 -9999 -9999 -9999 -9999 -9999 -9999 -9999 -9999 -9999 -9999 -9999 -9999 -9999 6.18932E-4 1.02416E-3 -9999 -9999 -9999 -9999 -9999 -9999 -9999 -9999 -9999 -9999 -9999 -9999 -9999 -9999 -9999 -9999 -9999 1.82243E-4 1.08552E-4 1.11117E-4 2.81139E-4 2.92543E-4 2.48879E-4 3.74417E-4 1.29503E-4 -9999 -9999 -9999 -9999 -9999 -9999 -9999 -9999 -9999 -9999 -9999 -9999 -9999 -9999 -9999 -9999 -9999 -9999 -9999 -9999 -9999 -9999 -9999 -9999 -9999 -9999 -9999 -9999 -9999 -9999 -9999 -9999 -9999 -9999 -9999 -9999 -9999 -9999 -9999 -9999 -9999 -9999 -9999 -9999 -9999 -9999 -9999 -9999 -9999 -9999 -9999 -9999 -9999 -9999 -9999 -9999 -9999 -9999 -9999 -9999 -9999 -9999 -9999 -9999 -9999 -9999 -9999 -9999 -9999 -9999 -9999 -9999
-9999 -9999 -9999 -9999 -9999 -9999 -9999 -9999 -9999 -9999 -9999 -9999 -9999 -9999 -9999 -9999 -9999 -9999 -9999 -9999 -9999 -9999 -9999 -9999 -9999 -9999 -9999 -9999 -9999 -9999 -9999 -9999 -9999 -9999 -9999 -9999 -9999 -9999 -9999 -9999 -9999 -9999 -9999 -9999 -9999 -9999 -9999 -9999 -9999 -9999 -9999 -9999 -9999 -9999 -9999 -9999 -9999 -9999 -9999 -9999 -9999 -9999 -9999 -9999 -9999 -9999 -9999 -9999 -9999 -9999 -9999 6.68611E-4 -9999 -9999 -9999 -9999 -9999 -9999 -9999 -9999 -9999 -9999 -9999 -9999 -9999 -9999 -9999 -9999 -9999 -9999 -9999 -9999 8.82484E-5 2.54986E-4 3.87529E-4 -9999 -9999 -9999 -9999 -9999 -9999 -9999 -9999 -9999 -9999 -9999 -9999 -9999 -9999 -9999 -9999 -9999 -9999 -9999 -9999 -9999 -9999 -9999 -9999 -9999 -9999 -9999 -9999 -9999 -9999 -9999 -9999 -9999 -9999 -9999 -9999 -9999 -9999 -9999 -9999 -9999 -9999 -9999 -9999 -9999 -9999 -9999 -9999 -9999 -9999 -9999 -9999 -9999 -9999 -9999 -9999 -9999 -9999 -9999 -9999 -9999 -9999 -9999 -9999 -9999 -9999 -9999 -9999 -9999 -9999 -9999 -9999 -9999 -9999 -9999
-9999 -9999 -9999 -9999 -9999 -9999 -9999 -9999 -9999 -9999 -9999 -9999 -9999 -9999 -9999 -9999 -9999 -9999 -9999 -9999 -9999 -9999 -9999 -9999 -9999 -9999 -9999 -9999 -9999 -9999 -9999 -9999 -9999 -9999 -9999 -9999 -9999 -9999 -9999 -9999 -9999 -9999 -9999 -9999 -9999 -9999 -9999 -9999 -9999 -9999 -9999 -9999 -9999 -9999 -9999 -9999 -9999 -9999 -9999 -9999 -9999 -9999 -9999 -9999 -9999 -9999 -9999 -9999 -9999 -9999 -9999 -9999 -9999 -9999 -9999 -9999 -9999 -9999 -9999 -9999 -9999 -9999 -9999 -9999 -9999 -9999 -9999 -9999 -9999 -9999 -9999 -9999 1.20499E-4 -9999 -9999 -9999 -9999 -9999 -9999 -9999 -9999 -9999 -9999 -9999 -9999 -9999 -9999 -9999 -9999 -9999 -9999 -9999 -9999 -9999 -9999 -9999 -9999 -9999 -9999 -9999 -9999 -9999 -9999 -9999 -9999 -9999 -9999 -9999 -9999 -9999 -9999 -9999 -9999 -9999 -9999 -9999 -9999 -9999 -9999 -9999 -9999 -9999 -9999 -9999 -9999 -9999 -9999 -9999 -9999 -9999 -9999 -9999 -9999 -9999 -9999 -9999 -9999 -9999 -9999 -9999 -9999 -9999 -9999 -9999 -9999 -9999 -9999 -9999 -9999 -9999
