# Supplementary material for: Spatiotemporal prediction of alpine wetlands under multi-climate scenarios in the west of Sichuan, China
Source: PeerJ. 2024 Nov 27;12:e18586. doi: 10.7717/peerj.18586 (PMC11608022; doi:10.7717/peerj.18586)
Supplement: Supplemental Information 1 [file peerj-12-18586-s001.zip › Maxent_data1/2.5mBIOssp126_2021-2040/RES/wetland_3.lambdas]

2.5mbiossp126_2021-2040_1	0.0	-5.891666889190674	17.575000762939453
2.5mbiossp126_2021-2040_10	0.0	3.066667079925537	23.899999618530273
2.5mbiossp126_2021-2040_11	0.0	-16.633329391479492	11.116669654846191
2.5mbiossp126_2021-2040_12	0.0	470.0	974.0
2.5mbiossp126_2021-2040_13	0.0	99.0	190.0
2.5mbiossp126_2021-2040_14	0.0	1.0	11.0
2.5mbiossp126_2021-2040_15	0.0	69.4654769897461	105.19989776611328
2.5mbiossp126_2021-2040_16	0.0	279.0	537.0
2.5mbiossp126_2021-2040_17	0.0	6.0	39.0
2.5mbiossp126_2021-2040_18	0.0	279.0	512.0
2.5mbiossp126_2021-2040_19	0.0	6.0	48.0
2.5mbiossp126_2021-2040_2	0.0	8.641666412353516	16.5
2.5mbiossp126_2021-2040_3	0.0	30.574710845947266	50.315460205078125
2.5mbiossp126_2021-2040_4	0.0	480.96240234375	873.594482421875
2.5mbiossp126_2021-2040_5	0.0	8.600000381469727	29.399999618530273
2.5mbiossp126_2021-2040_6	0.0	-25.899999618530273	3.5999999046325684
2.5mbiossp126_2021-2040_7	0.4643886557076828	24.0	37.900001525878906
2.5mbiossp126_2021-2040_8	0.0	3.066667079925537	23.183330535888672
2.5mbiossp126_2021-2040_9	0.0	-15.75	11.483329772949219
wc2.1_2.5m_elev	0.0	1075.0	5259.0
2.5mbiossp126_2021-2040_7^2	0.23308150432099917	576.0	1436.4101156616234
2.5mbiossp126_2021-2040_9^2	0.018096449247222486	0.0	248.0625
2.5mbiossp126_2021-2040_11*2.5mbiossp126_2021-2040_9	0.004954950735878438	-0.20833329856395721	261.974937915802
2.5mbiossp126_2021-2040_12*2.5mbiossp126_2021-2040_2	0.07084837202744983	5968.451597213745	12009.74391078949
2.5mbiossp126_2021-2040_12*2.5mbiossp126_2021-2040_7	1.99514542051256	15971.999769210815	27914.69941329956
2.5mbiossp126_2021-2040_18*2.5mbiossp126_2021-2040_7	1.5884625489678124	7867.1998863220215	14284.7998046875
2.5mbiossp126_2021-2040_18*wc2.1_2.5m_elev	0.0943586398716355	522460.0	2050112.0
2.5mbiossp126_2021-2040_2*2.5mbiossp126_2021-2040_6	-0.2665198237792546	-339.3799900245667	42.41998674551678
2.5mbiossp126_2021-2040_6*2.5mbiossp126_2021-2040_9	0.012659529256573451	-21.116668224334717	406.6299890708924
2.5mbiossp126_2021-2040_8*wc2.1_2.5m_elev	1.1260330503540499	16127.6021733284	52322.212005615234
`2.5mbiossp126_2021-2040_7	-0.9242097937877605	24.0	30.34999942779541
'2.5mbiossp126_2021-2040_13	-1.3831281416582082	136.5	190.0
`2.5mbiossp126_2021-2040_2	-0.4257658732566503	8.641666412353516	12.754165172576904
`2.5mbiossp126_2021-2040_15	0.5705039414533143	69.4654769897461	87.32699584960938
'2.5mbiossp126_2021-2040_13	-1.3942820142572663	137.5	190.0
`2.5mbiossp126_2021-2040_2	-1.1418750951789398	8.641666412353516	12.9375
'2.5mbiossp126_2021-2040_3	0.026384225665799718	40.85307502746582	50.315460205078125
`2.5mbiossp126_2021-2040_15	0.3710311996810972	69.4654769897461	87.12581634521484
'2.5mbiossp126_2021-2040_3	0.19508540813650949	40.739450454711914	50.315460205078125
`2.5mbiossp126_2021-2040_11	0.08054744791761326	-16.633329391479492	-12.625
`2.5mbiossp126_2021-2040_11	0.6044448603012282	-16.633329391479492	-12.141664981842041
`2.5mbiossp126_2021-2040_2	-1.5191860532183308	8.641666412353516	13.529164791107178
`2.5mbiossp126_2021-2040_12	0.13476367324640898	470.0	517.5
`2.5mbiossp126_2021-2040_15	0.9797057887002822	69.4654769897461	86.17461013793945
`2.5mbiossp126_2021-2040_19	0.48353471799941183	6.0	15.5
`2.5mbiossp126_2021-2040_14	-0.15600643882838103	1.0	1.5
`2.5mbiossp126_2021-2040_7	-1.016431543897082	24.0	30.25
'2.5mbiossp126_2021-2040_8	1.0479836901893347	13.174999713897705	23.183330535888672
`2.5mbiossp126_2021-2040_13	0.5682748597807011	99.0	115.5
'2.5mbiossp126_2021-2040_2	-0.46361364808122724	15.004165172576904	16.5
'2.5mbiossp126_2021-2040_7	0.008270809777153363	33.75	37.900001525878906
'2.5mbiossp126_2021-2040_7	-0.13142853064612658	36.04999923706055	37.900001525878906
`2.5mbiossp126_2021-2040_14	-0.11249633207359992	1.0	2.5
'2.5mbiossp126_2021-2040_3	-0.09124403427889136	47.2689151763916	50.315460205078125
`2.5mbiossp126_2021-2040_17	0.11588923475966666	6.0	6.5
`2.5mbiossp126_2021-2040_5	0.1450504142461373	8.600000381469727	15.550000190734863
`2.5mbiossp126_2021-2040_6	-0.0016307777502342917	-25.899999618530273	-24.050000190734863
`2.5mbiossp126_2021-2040_2	-0.6647307370136494	8.641666412353516	13.637500286102295
`2.5mbiossp126_2021-2040_3	0.10920038098083885	30.574710845947266	36.91377067565918
`2.5mbiossp126_2021-2040_4	-0.6637770182234631	480.96240234375	614.2915649414062
'2.5mbiossp126_2021-2040_6	-0.744252280755303	-16.449999809265137	3.5999999046325684
`2.5mbiossp126_2021-2040_2	-0.5007504665813892	8.641666412353516	13.712500095367432
`2.5mbiossp126_2021-2040_3	0.491251147052284	30.574710845947266	37.376644134521484
'2.5mbiossp126_2021-2040_8	0.6029851002201397	12.525000095367432	23.183330535888672
`2.5mbiossp126_2021-2040_3	0.17020239948736796	30.574710845947266	36.948869705200195
`2.5mbiossp126_2021-2040_13	0.22383379385002194	99.0	120.5
`2.5mbiossp126_2021-2040_4	-0.5709539873558828	480.96240234375	614.5883483886719
`2.5mbiossp126_2021-2040_5	0.6359807528062282	8.600000381469727	15.25
'2.5mbiossp126_2021-2040_4	-0.14911107605950066	849.8598022460938	873.594482421875
`2.5mbiossp126_2021-2040_3	0.15692447975621962	30.574710845947266	37.34523963928223
`2.5mbiossp126_2021-2040_4	-0.43576734883567236	480.96240234375	614.5825500488281
`2.5mbiossp126_2021-2040_2	-0.603086535463489	8.641666412353516	13.57083511352539
'2.5mbiossp126_2021-2040_8	0.3570313219482364	12.025000095367432	23.183330535888672
`2.5mbiossp126_2021-2040_5	0.30993977539410666	8.600000381469727	15.150000095367432
`2.5mbiossp126_2021-2040_2	-0.16233333810760003	8.641666412353516	13.612499713897705
`2.5mbiossp126_2021-2040_18	-0.027220155283932977	279.0	368.5
`2.5mbiossp126_2021-2040_15	0.10881231665953053	69.4654769897461	85.35238647460938
'2.5mbiossp126_2021-2040_7	0.18354949150098523	34.14999961853027	37.900001525878906
`2.5mbiossp126_2021-2040_4	-0.34756516941518795	480.96240234375	614.6813659667969
`2.5mbiossp126_2021-2040_13	0.16069910063763376	99.0	124.5
'2.5mbiossp126_2021-2040_12	-0.5523312115061967	710.5	974.0
`2.5mbiossp126_2021-2040_3	0.24198359225039515	30.574710845947266	37.5948543548584
`2.5mbiossp126_2021-2040_15	0.10074313920738556	69.4654769897461	85.3460464477539
`2.5mbiossp126_2021-2040_5	0.37034118597050664	8.600000381469727	15.449999809265137
`2.5mbiossp126_2021-2040_15	-0.25166754163609695	69.4654769897461	80.84819793701172
'2.5mbiossp126_2021-2040_2	-0.14652611532253024	14.829164981842041	16.5
'2.5mbiossp126_2021-2040_3	0.08662037484878156	43.530099868774414	50.315460205078125
`2.5mbiossp126_2021-2040_4	-0.31276836014197806	480.96240234375	614.6901245117188
`2.5mbiossp126_2021-2040_15	0.19980232205742504	69.4654769897461	85.34976577758789
'2.5mbiossp126_2021-2040_7	0.15829651421783847	34.04999923706055	37.900001525878906
`2.5mbiossp126_2021-2040_15	-0.19459644928935807	69.4654769897461	80.90309143066406
'2.5mbiossp126_2021-2040_12	-0.43934850955334726	688.5	974.0
`2.5mbiossp126_2021-2040_2	-0.09968376430481239	8.641666412353516	13.5625
`2.5mbiossp126_2021-2040_15	0.11603229178030884	69.4654769897461	85.45772552490234
`2.5mbiossp126_2021-2040_11	0.1523597127176001	-16.633329391479492	-11.891664981842041
`2.5mbiossp126_2021-2040_5	0.09505146948197091	8.600000381469727	15.349999904632568
'2.5mbiossp126_2021-2040_13	-0.08852537554165908	135.5	190.0
'2.5mbiossp126_2021-2040_15	-0.12896168777823508	94.11631774902344	105.19989776611328
`2.5mbiossp126_2021-2040_4	-0.8488124803494389	480.96240234375	614.9093322753906
'2.5mbiossp126_2021-2040_3	0.13052738135067046	43.51694107055664	50.315460205078125
`2.5mbiossp126_2021-2040_15	0.18702613001938417	69.4654769897461	85.36352157592773
'2.5mbiossp126_2021-2040_8	0.35798342517179327	11.908334732055664	23.183330535888672
`2.5mbiossp126_2021-2040_3	0.2370385661867172	30.574710845947266	37.434471130371094
'2.5mbiossp126_2021-2040_6	-0.7204268260547434	-16.550000190734863	3.5999999046325684
`2.5mbiossp126_2021-2040_15	-0.1573129983739791	69.4654769897461	80.95001983642578
'2.5mbiossp126_2021-2040_12	-0.27436372962198696	709.5	974.0
`2.5mbiossp126_2021-2040_3	0.0569352856102634	30.574710845947266	37.58286476135254
'2.5mbiossp126_2021-2040_4	-0.05322158915864853	846.4132995605469	873.594482421875
`2.5mbiossp126_2021-2040_19	0.07250410263272396	6.0	16.5
`2.5mbiossp126_2021-2040_3	0.09902870610713399	30.574710845947266	37.430349349975586
'2.5mbiossp126_2021-2040_12	-0.15567336370478022	687.5	974.0
'wc2.1_2.5m_elev	0.08519747202648123	3382.5	5259.0
'2.5mbiossp126_2021-2040_12	-0.8840358299205641	686.5	974.0
`2.5mbiossp126_2021-2040_15	-0.25999582969024365	69.4654769897461	81.0056266784668
'2.5mbiossp126_2021-2040_3	0.10003383713522963	43.1564998626709	50.315460205078125
'2.5mbiossp126_2021-2040_7	-0.042563969738384305	36.85000038146973	37.900001525878906
'wc2.1_2.5m_elev	0.09224900897873142	3364.5	5259.0
'wc2.1_2.5m_elev	0.05815767916903096	3340.5	5259.0
'2.5mbiossp126_2021-2040_14	-0.31668625437431563	3.5	11.0
'2.5mbiossp126_2021-2040_3	0.06633682311074376	43.099945068359375	50.315460205078125
`2.5mbiossp126_2021-2040_15	0.044140653813952734	69.4654769897461	85.96707153320312
`2.5mbiossp126_2021-2040_13	0.09506820180096275	99.0	114.5
'2.5mbiossp126_2021-2040_3	-0.01767798556718355	47.40976905822754	50.315460205078125
'wc2.1_2.5m_elev	0.037300282872036176	3322.5	5259.0
`2.5mbiossp126_2021-2040_15	0.05243684498329063	69.4654769897461	85.97801208496094
`2.5mbiossp126_2021-2040_5	0.07323988123946074	8.600000381469727	15.650000095367432
'2.5mbiossp126_2021-2040_6	-0.732881235320456	-16.65000057220459	3.5999999046325684
`2.5mbiossp126_2021-2040_11	0.06261374216525656	-16.633329391479492	-12.108335018157959
`2.5mbiossp126_2021-2040_4	0.07126524194956582	480.96240234375	704.3294677734375
'wc2.1_2.5m_elev	0.016300764531410626	3295.5	5259.0
`2.5mbiossp126_2021-2040_15	0.030340958641394234	69.4654769897461	86.01899337768555
'2.5mbiossp126_2021-2040_6	-0.05560738602038458	-17.25	3.5999999046325684
`2.5mbiossp126_2021-2040_4	0.07173601683070323	480.96240234375	704.3757934570312
linearPredictorNormalizer	4.81188437196554
densityNormalizer	1758.326704957314
numBackgroundPoints	10581
entropy	8.655963630097236
