# Supplementary material for: Spatiotemporal prediction of alpine wetlands under multi-climate scenarios in the west of Sichuan, China
Source: PeerJ. 2024 Nov 27;12:e18586. doi: 10.7717/peerj.18586 (PMC11608022; doi:10.7717/peerj.18586)
Supplement: Supplemental Information 1 [file peerj-12-18586-s001.zip › Maxent_data1/2.5mBIOssp126_2021-2040/RES/wetland_3_omission.csv]

Raw value	Corresponding cumulative value	Corresponding Logistic value	Fractional area	Training omission	Test omission
2.81323E-9	0.000000281	0.00001616	1	0	0
3.07519E-9	0.000001193	0.000017665	0.999716473	0	0
4.37178E-9	0.000002891	0.000025112	0.999338437	0	0
6.8329E-9	0.000010425	0.000039249	0.998109819	0	0
1.09281E-8	0.000025996	0.00006277	0.996503166	0	0
1.4893E-8	0.000050452	0.000085542	0.994707495	0	0
2.27599E-8	0.000101639	0.000130723	0.992155751	0	0
4.04773E-8	0.000250901	0.000232459	0.987808336	0	0
6.12544E-8	0.000502837	0.00035174	0.983082884	0	0
8.97827E-8	0.001004866	0.000515473	0.976845289	0	0
1.61006E-7	0.002511043	0.000924012	0.96512617	0	0
2.78568E-7	0.005024016	0.00159762	0.954163123	0	0
4.66784E-7	0.01000263	0.002674177	0.941309895	0.000433088	0
8.57384E-7	0.025083719	0.004900937	0.919383801	0.000866176	0
1.39416E-6	0.050137126	0.007944865	0.898024761	0.001299264	0
2.28094E-6	0.100038764	0.012932944	0.872223797	0.001299264	0
3.61838E-6	0.200249228	0.020361836	0.839807202	0.003031615	0.007782101
4.88954E-6	0.300129706	0.027319659	0.817503072	0.004330879	0.007782101
6.11828E-6	0.4005814	0.033951974	0.800113411	0.004763967	0.007782101
7.11594E-6	0.500022636	0.039270869	0.785748039	0.005630143	0.007782101
8.31712E-6	0.600641919	0.045597574	0.773461866	0.005630143	0.007782101
9.23454E-6	0.700393918	0.050373849	0.762687837	0.005630143	0.011673152
9.66333E-6	0.750368613	0.052589854	0.757678858	0.006496319	0.011673152
1.00665E-5	0.800766433	0.054664169	0.752858898	0.006496319	0.011673152
1.10662E-5	0.900471608	0.059768255	0.743880541	0.00822867	0.011673152
1.19575E-5	1.00069484	0.064272595	0.735658255	0.00822867	0.011673152
1.28977E-5	1.10017753	0.068977636	0.728097533	0.00822867	0.011673152
1.36917E-5	1.200955434	0.072914468	0.720914847	0.009527934	0.011673152
1.44769E-5	1.301093926	0.076775272	0.714204707	0.009961022	0.011673152
1.51502E-5	1.400342023	0.080059757	0.707872602	0.011260286	0.015564202
1.59652E-5	1.501504756	0.084004713	0.701729515	0.012126462	0.019455253
1.76791E-5	1.751027177	0.092191686	0.687742179	0.014291901	0.019455253
1.93666E-5	2.000947936	0.100110611	0.674983461	0.016457341	0.023346304
2.10561E-5	2.251023861	0.107901729	0.663264342	0.017756605	0.023346304
2.29767E-5	2.502168283	0.116596172	0.652490313	0.020355132	0.023346304
2.44235E-5	2.751199015	0.123034857	0.642566865	0.02295366	0.027237354
2.5991E-5	3.000572988	0.12990514	0.633210472	0.026418363	0.027237354
2.77398E-5	3.250457039	0.137444497	0.624421132	0.028583803	0.031128405
2.90094E-5	3.50065975	0.142836539	0.616104338	0.030749242	0.035019455
3.00979E-5	3.751956307	0.147406217	0.608071071	0.032048506	0.035019455
3.15882E-5	4.001493213	0.153583922	0.60041584	0.03334777	0.038910506
3.31885E-5	4.251452458	0.16011891	0.593138645	0.035080121	0.038910506
3.46197E-5	4.502633885	0.16587859	0.586144977	0.036812473	0.042801556
3.5875E-5	4.7525915	0.170865379	0.579434836	0.038544825	0.042801556
3.7151E-5	5.001022463	0.17587374	0.573008222	0.039844088	0.042801556
3.84231E-5	5.250656708	0.18080713	0.566770627	0.04157644	0.042801556
3.98297E-5	5.500929689	0.18619383	0.560722049	0.044174968	0.042801556
4.11271E-5	5.752819958	0.191099626	0.554862489	0.046340407	0.042801556
4.25803E-5	6.003756219	0.196525259	0.549191948	0.047639671	0.046692607
4.37972E-5	6.254075594	0.20101273	0.543710424	0.048938935	0.046692607
4.49203E-5	6.502545263	0.205110036	0.538417919	0.050671286	0.046692607
4.61287E-5	6.752569501	0.209471897	0.533219923	0.052403638	0.050583658
4.73735E-5	7.00440366	0.213915504	0.528116435	0.053702902	0.054474708
4.87745E-5	7.254214976	0.218857068	0.523201966	0.05413599	0.06614786
4.99271E-5	7.50106225	0.222876159	0.518476515	0.055435253	0.070038911
5.10285E-5	7.753631706	0.226678293	0.513751063	0.058033781	0.070038911
5.22319E-5	8.001036419	0.230790294	0.50921463	0.06019922	0.073929961
5.32804E-5	8.25428067	0.234337762	0.504678197	0.062797748	0.077821012
5.45756E-5	8.50242942	0.238674401	0.500330782	0.064963188	0.081712062
5.56076E-5	8.750439105	0.242095019	0.496077875	0.065829363	0.089494163
5.65361E-5	9.002761571	0.245146655	0.491824969	0.068427891	0.097276265
5.74296E-5	9.253570626	0.248059913	0.487666572	0.071892594	0.097276265
5.8143E-5	9.502340015	0.25036964	0.483602684	0.073191858	0.097276265
5.89921E-5	9.754176771	0.253100485	0.479538796	0.07492421	0.097276265
5.98932E-5	10.003753401	0.255977026	0.475569417	0.078822001	0.101167315
6.08078E-5	10.251306062	0.25887407	0.471694547	0.082719792	0.105058366
6.17372E-5	10.502627856	0.261794935	0.467819677	0.085751408	0.108949416
6.27209E-5	10.751157102	0.264861376	0.464039316	0.088783023	0.108949416
6.38682E-5	11.004410013	0.268405934	0.460258955	0.091814638	0.112840467
6.4751E-5	11.255122514	0.271110164	0.456573103	0.09354699	0.116731518
6.5875E-5	11.503191532	0.27452424	0.45298176	0.09571243	0.116731518
6.65284E-5	11.754967196	0.276494391	0.449390417	0.098310957	0.124513619
6.74235E-5	12.002982285	0.279175735	0.445893583	0.102641836	0.128404669
6.85014E-5	12.254427364	0.282378671	0.442396749	0.105240364	0.140077821
6.94089E-5	12.502553859	0.285053271	0.438994424	0.107838891	0.143968872
7.0299E-5	12.754045308	0.287657282	0.435592099	0.110437419	0.143968872
7.11526E-5	13.001857992	0.290136844	0.432284283	0.110870507	0.143968872
7.2103E-5	13.252684132	0.292877205	0.428976467	0.113902122	0.143968872
7.28625E-5	13.506393309	0.295052043	0.425668651	0.116933738	0.143968872
7.35801E-5	13.755493109	0.297094393	0.422455344	0.119099177	0.143968872
7.47067E-5	14.000142279	0.300277426	0.419336547	0.122130793	0.143968872
7.56361E-5	14.255682582	0.302881492	0.41612324	0.12472932	0.143968872
7.68492E-5	14.507577961	0.306251653	0.413004442	0.127760935	0.147859922
7.75718E-5	14.754680592	0.308243815	0.409980153	0.129493287	0.147859922
7.84423E-5	15.004337592	0.310628217	0.406955864	0.131658727	0.147859922
7.95846E-5	15.257116553	0.313732472	0.403931575	0.133391078	0.147859922
8.03789E-5	15.505268608	0.315874875	0.401001796	0.135556518	0.147859922
8.10851E-5	15.755471026	0.317768029	0.398072016	0.138155045	0.151750973
8.22109E-5	16.000561253	0.320764796	0.395236745	0.142052837	0.151750973
8.32185E-5	16.256895422	0.323424664	0.392306965	0.144218276	0.151750973
8.40673E-5	16.507810891	0.325649179	0.389471695	0.146383716	0.155642023
8.49725E-5	16.752952147	0.328005697	0.386730933	0.148549155	0.159533074
8.56661E-5	17.000485221	0.329799891	0.383990171	0.150714595	0.159533074
8.6585E-5	17.250485103	0.332162637	0.381249409	0.15374621	0.159533074
8.72431E-5	17.502633883	0.33384447	0.378508648	0.156777826	0.159533074
8.81162E-5	17.757014909	0.336062467	0.375767886	0.158510178	0.159533074
8.8941E-5	18.004849922	0.338144445	0.373121633	0.160242529	0.163424125
8.97045E-5	18.255124415	0.340060233	0.37047538	0.16414032	0.171206226
9.05193E-5	18.507577036	0.342092242	0.367829128	0.167605024	0.171206226
9.11913E-5	18.752751539	0.343759048	0.365277384	0.169337375	0.171206226
9.19105E-5	19.00008178	0.345533233	0.36272564	0.172368991	0.171206226
9.29567E-5	19.258732197	0.348097306	0.360079388	0.17453443	0.171206226
9.37732E-5	19.501604356	0.350084601	0.357622153	0.175833694	0.171206226
9.47629E-5	19.756213259	0.352477012	0.355070409	0.179731485	0.171206226
9.6004E-5	20.004362261	0.355452543	0.352613175	0.181896925	0.175097276
9.71847E-5	20.255375543	0.358257949	0.35015594	0.184062365	0.182879377
9.81197E-5	20.509232022	0.360462196	0.347698705	0.18492854	0.190661479
9.903E-5	20.755622198	0.362593711	0.34533598	0.188826332	0.190661479
1.0003E-4	21.004358554	0.364920163	0.342973254	0.190558683	0.194552529
1.01035E-4	21.255760381	0.367240095	0.340610528	0.193157211	0.19844358
1.02066E-4	21.509620668	0.369601938	0.338247803	0.195755738	0.19844358
1.02848E-4	21.755616542	0.371380546	0.335979586	0.198354266	0.19844358
1.03488E-4	22.003121704	0.372831162	0.333711369	0.200952793	0.19844358
1.04713E-4	22.252896396	0.375587448	0.331443153	0.203984409	0.206225681
1.05595E-4	22.505354842	0.377555163	0.329174936	0.207016024	0.206225681
1.06809E-4	22.76007005	0.38024565	0.32690672	0.208748376	0.210116732
1.07706E-4	23.006467301	0.382217656	0.324733012	0.211779991	0.217898833
1.08462E-4	23.255050306	0.383871292	0.322559304	0.214378519	0.221789883
1.09457E-4	23.505643151	0.386032986	0.320385597	0.216977046	0.225680934
1.10791E-4	23.758912406	0.388908646	0.318211889	0.219142486	0.225680934
1.11769E-4	24.003826602	0.390999177	0.316132691	0.221741013	0.225680934
1.13013E-4	24.251283019	0.393638711	0.314053492	0.223906453	0.225680934
1.1388E-4	24.500865735	0.395463703	0.311974294	0.226071893	0.233463035
1.14735E-4	24.752551342	0.39725385	0.309895095	0.229536596	0.237354086
1.15544E-4	25.005813547	0.398937963	0.307815896	0.231268948	0.237354086
1.16334E-4	25.260849175	0.400571174	0.305736698	0.233434387	0.241245136
1.16942E-4	25.505824658	0.401825397	0.303752008	0.235599827	0.249027237
1.18078E-4	25.752622774	0.404150579	0.301767319	0.238198354	0.249027237
1.18706E-4	26.001320636	0.405428695	0.299782629	0.239497618	0.249027237
1.19582E-4	26.251621375	0.407202126	0.29779794	0.242529233	0.249027237
1.20553E-4	26.503750873	0.409156176	0.29581325	0.245127761	0.249027237
1.21238E-4	26.757709305	0.41052686	0.293828561	0.246860113	0.252918288
1.21876E-4	27.000925896	0.411796116	0.29193838	0.247726288	0.252918288
1.22302E-4	27.257306699	0.412642219	0.289953691	0.248592464	0.252918288
1.22851E-4	27.50254171	0.413729012	0.28806351	0.251190992	0.252918288
1.23554E-4	27.761322747	0.41511244	0.286078821	0.252057168	0.256809339
1.24252E-4	28.009076409	0.41648032	0.28418864	0.254222607	0.256809339
1.24989E-4	28.258327141	0.41791962	0.28229846	0.257687311	0.260700389
1.25963E-4	28.509376107	0.419809378	0.280408279	0.259419662	0.26848249
1.26476E-4	28.761839315	0.420799501	0.278518098	0.262451278	0.272373541
1.27158E-4	29.002875446	0.422110828	0.276722427	0.263750541	0.280155642
1.27607E-4	29.257684509	0.422970771	0.274832246	0.265482893	0.280155642
1.27926E-4	29.500406536	0.423580123	0.273036575	0.267648333	0.280155642
1.28651E-4	29.756845841	0.424960871	0.271146394	0.269380684	0.287937743
1.2915E-4	30.001744472	0.425905624	0.269350723	0.271979212	0.287937743
1.29581E-4	30.260520042	0.426720677	0.267460542	0.273711563	0.291828794
1.30051E-4	30.507208348	0.427606911	0.265664871	0.275877003	0.291828794
1.30768E-4	30.754978305	0.428953014	0.2638692	0.278475531	0.291828794
1.31169E-4	31.003881432	0.429703127	0.262073528	0.278475531	0.295719844
1.31529E-4	31.253479437	0.43037458	0.260277857	0.28064097	0.295719844
1.32049E-4	31.503774895	0.431343063	0.258482185	0.282373322	0.295719844
1.32817E-4	31.755615632	0.432765917	0.256686514	0.283672586	0.295719844
1.33528E-4	32.008630769	0.434077737	0.254890842	0.287137289	0.295719844
1.33872E-4	32.262637598	0.434708959	0.253095171	0.288869641	0.303501946
1.34448E-4	32.50417447	0.435765494	0.251394008	0.291901256	0.303501946
1.35041E-4	32.760308162	0.436846068	0.249598337	0.29320052	0.311284047
1.35513E-4	33.00380932	0.437705346	0.247897174	0.295799047	0.311284047
1.35903E-4	33.261670762	0.438412866	0.246101503	0.298397575	0.311284047
1.36299E-4	33.50669123	0.439130341	0.24440034	0.30142919	0.311284047
1.36885E-4	33.752636325	0.440185681	0.242699178	0.304460806	0.315175097
1.37434E-4	34.013191226	0.441173101	0.240903506	0.307059333	0.315175097
1.38118E-4	34.261185782	0.442398124	0.239202344	0.309224773	0.319066148
1.38642E-4	34.510306347	0.443331659	0.237501181	0.312689476	0.319066148
1.39304E-4	34.760434741	0.444506858	0.235800019	0.31398874	0.326848249
1.3961E-4	35.011460809	0.44505012	0.234098856	0.315721091	0.326848249
1.40094E-4	35.263212404	0.445904146	0.232397694	0.317020355	0.326848249
1.40656E-4	35.501950865	0.44689335	0.230791041	0.319185795	0.326848249
1.41152E-4	35.755660004	0.447763678	0.229089878	0.321784322	0.3307393
1.41758E-4	36.010376045	0.44882366	0.227388716	0.323949762	0.33463035
1.42642E-4	36.252239396	0.450361046	0.225782062	0.325249026	0.33463035
1.43058E-4	36.509373983	0.451082201	0.2240809	0.327414465	0.338521401
1.43448E-4	36.752922749	0.451756128	0.222474246	0.330012993	0.342412451
1.44157E-4	37.011782232	0.452978912	0.220773084	0.333044608	0.346303502
1.4492E-4	37.25762029	0.454286123	0.21916643	0.334343872	0.346303502
1.45445E-4	37.504479112	0.455182696	0.217559777	0.337808575	0.350194553
1.45955E-4	37.752188127	0.456050821	0.215953124	0.339540927	0.361867704
1.4641E-4	38.000756087	0.456823008	0.21434647	0.341706366	0.361867704
1.47026E-4	38.250217136	0.457865821	0.212739817	0.343438718	0.365758755
1.4773E-4	38.500704895	0.459051707	0.211133163	0.346903421	0.365758755
1.48528E-4	38.752657659	0.460390289	0.20952651	0.349068861	0.369649805
1.49009E-4	39.005591109	0.461193526	0.207919856	0.350368125	0.373540856
1.49716E-4	39.259572593	0.462369913	0.206313203	0.351667388	0.377431907
1.50544E-4	39.514827812	0.463741651	0.204706549	0.355132092	0.381322957
1.51411E-4	39.756330376	0.465169438	0.203194405	0.357730619	0.385214008
1.52069E-4	40.01432726	0.46624836	0.201587752	0.359896059	0.389105058
1.5268E-4	40.258183206	0.467246414	0.200075607	0.362494586	0.389105058
1.53628E-4	40.503181017	0.468787294	0.198563463	0.365093114	0.389105058
1.54036E-4	40.764725354	0.469447612	0.196956809	0.369423993	0.389105058
1.54734E-4	41.011794198	0.470574978	0.195444665	0.372022521	0.389105058
1.55406E-4	41.260065194	0.471654175	0.193932521	0.37418796	0.392996109
1.56109E-4	41.50918809	0.472778138	0.192420376	0.378085751	0.392996109
1.56768E-4	41.759597033	0.473829098	0.190908232	0.380251191	0.392996109
1.57176E-4	42.010709725	0.474477267	0.189396087	0.382849718	0.39688716
1.57894E-4	42.262882507	0.475613913	0.187883943	0.384148982	0.39688716
1.59085E-4	42.500668815	0.477488743	0.186466308	0.387180598	0.39688716
1.6055E-4	42.756394224	0.479775442	0.184954163	0.388912949	0.40077821
1.61229E-4	43.013840797	0.480828517	0.183442019	0.391511477	0.404669261
1.62095E-4	43.256429139	0.48216665	0.182024383	0.393243828	0.408560311
1.62769E-4	43.500141139	0.483203329	0.180606748	0.396275444	0.408560311
1.63842E-4	43.761650418	0.484843139	0.179094604	0.399740147	0.408560311
1.64825E-4	44.00812551	0.486337426	0.177676968	0.403637939	0.408560311
1.65802E-4	44.256194841	0.487814214	0.176259333	0.406669554	0.412451362
1.67107E-4	44.505756217	0.489773287	0.174841697	0.409701169	0.416342412
1.6781E-4	44.756943321	0.490821815	0.173424062	0.413165873	0.424124514
1.68719E-4	45.009347147	0.492172363	0.172006427	0.4157644	0.424124514
1.69682E-4	45.263258855	0.493595452	0.170588791	0.417496752	0.428015564
1.7091E-4	45.501643946	0.495397428	0.169265665	0.420095279	0.431906615
1.72314E-4	45.759402175	0.497442942	0.167848029	0.423559983	0.431906615
1.7328E-4	46.001256511	0.498840417	0.166524903	0.426591598	0.435797665
1.74761E-4	46.262401596	0.50096759	0.165107268	0.428757038	0.439688716
1.76065E-4	46.50807334	0.502826234	0.163784141	0.431355565	0.439688716
1.76816E-4	46.755157996	0.503890122	0.162461015	0.433521005	0.439688716
1.78091E-4	47.003573091	0.505686267	0.161137889	0.43655262	0.443579767
1.79158E-4	47.253607281	0.507180348	0.159814762	0.440450411	0.443579767
1.80507E-4	47.505615984	0.509054053	0.158491636	0.443915115	0.447470817
1.81671E-4	47.758977193	0.510661467	0.15716851	0.44694673	0.447470817
1.82847E-4	48.014052099	0.512273388	0.155845383	0.44911217	0.447470817
1.84687E-4	48.253070158	0.514773941	0.154616766	0.451277609	0.447470817
1.867E-4	48.513246755	0.517482296	0.15329364	0.453009961	0.451361868
1.88314E-4	48.75741914	0.51963149	0.152065022	0.455175401	0.459143969
1.89797E-4	49.003496166	0.521589241	0.150836405	0.458207016	0.459143969
1.91572E-4	49.251511396	0.523910512	0.149607788	0.462104807	0.463035019
1.93015E-4	49.501777573	0.525782488	0.14837917	0.464270247	0.463035019
1.9439E-4	49.753688362	0.527552046	0.147150553	0.466002599	0.46692607
1.96036E-4	50.007302087	0.52965276	0.145921936	0.469467302	0.470817121
1.97761E-4	50.263284731	0.531835486	0.144693318	0.472065829	0.474708171
1.99906E-4	50.502122625	0.534520414	0.14355921	0.474664357	0.486381323
2.01147E-4	50.762741657	0.536059718	0.142330593	0.477262884	0.486381323
2.03151E-4	51.005266874	0.53852452	0.141196484	0.479861412	0.494163424
2.06113E-4	51.250764222	0.542119142	0.140062376	0.483326115	0.494163424
2.08689E-4	51.500352642	0.545201135	0.138928268	0.486357731	0.494163424
2.0999E-4	51.751450174	0.546741637	0.137794159	0.489822434	0.498054475
2.12306E-4	52.004814421	0.549457678	0.136660051	0.492420961	0.505836576
2.14074E-4	52.260953538	0.551510522	0.135525943	0.495452577	0.505836576
2.18332E-4	52.520248438	0.556376315	0.134391834	0.498051104	0.513618677
2.20628E-4	52.761533503	0.55895697	0.133352235	0.500649632	0.513618677
2.21557E-4	53.004707533	0.559992312	0.132312636	0.502381984	0.513618677
2.23269E-4	53.271547658	0.561888334	0.131178528	0.505413599	0.513618677
2.24634E-4	53.51777068	0.563388101	0.130138928	0.506712863	0.521400778
2.26974E-4	53.766529861	0.56593579	0.129099329	0.509744478	0.521400778
2.28811E-4	54.017234124	0.567915496	0.12805973	0.512776094	0.521400778
2.30336E-4	54.270000242	0.569544049	0.12702013	0.516240797	0.521400778
2.31633E-4	54.501252908	0.570920487	0.12607504	0.518839324	0.525291829
2.33794E-4	54.757277751	0.573193602	0.125035441	0.522304028	0.525291829
2.35218E-4	55.015417723	0.574678252	0.123995842	0.524902555	0.53307393
2.38072E-4	55.251930473	0.577623989	0.123050751	0.527501083	0.53307393
2.4033E-4	55.515440256	0.5799256	0.122011152	0.531398874	0.536964981
2.43372E-4	55.757417145	0.582986039	0.121066062	0.533131226	0.544747082
2.45935E-4	56.002140916	0.585531229	0.120120972	0.537462105	0.548638132
2.48537E-4	56.274228469	0.588082511	0.119081372	0.540060632	0.548638132
2.50567E-4	56.524083235	0.59005191	0.118136282	0.541792984	0.552529183
2.51115E-4	56.774909855	0.590580589	0.117191192	0.543525336	0.560311284
2.54259E-4	57.00247353	0.593584819	0.116340611	0.546123863	0.560311284
2.55545E-4	57.257332579	0.594801273	0.11539552	0.549155479	0.564202335
2.56578E-4	57.513417996	0.595773841	0.11445043	0.552187094	0.571984436
2.58808E-4	57.771202167	0.597855845	0.11350534	0.553919446	0.571984436
2.61058E-4	58.005522452	0.599935161	0.112654759	0.556517973	0.575875486
2.62846E-4	58.267481439	0.601572825	0.111709668	0.559982676	0.579766537
2.63585E-4	58.504462527	0.60224524	0.110859087	0.563014292	0.579766537
2.65818E-4	58.769493487	0.604264684	0.109913997	0.566912083	0.583657588
2.67367E-4	59.009424352	0.60565272	0.109063416	0.569943699	0.583657588
2.69459E-4	59.251143427	0.607512716	0.108212834	0.573408402	0.583657588
2.71957E-4	59.521929256	0.609711012	0.107267744	0.577306193	0.591439689
2.73134E-4	59.767269538	0.610738375	0.106417163	0.579471633	0.591439689
2.7555E-4	60.014189369	0.612829419	0.105566582	0.582503248	0.595330739
2.76685E-4	60.262792283	0.613804649	0.104716	0.585967951	0.595330739
2.78332E-4	60.512618011	0.61521028	0.103865419	0.588566479	0.595330739
2.79626E-4	60.763811283	0.61630787	0.103014838	0.590731919	0.59922179
2.81124E-4	61.016244023	0.617570516	0.102164257	0.593763534	0.59922179
2.83097E-4	61.270292125	0.619220667	0.101313675	0.596362061	0.607003891
2.84411E-4	61.525781443	0.620312142	0.100463094	0.598960589	0.607003891
2.85254E-4	61.753658475	0.621009202	0.099707022	0.601559117	0.607003891
2.86446E-4	62.011066756	0.621989571	0.098856441	0.603724556	0.610894942
2.87885E-4	62.269501587	0.623167325	0.09800586	0.606323084	0.618677043
2.88644E-4	62.500184534	0.623785261	0.097249787	0.608921611	0.622568093
2.90842E-4	62.760924461	0.625564056	0.096399206	0.611520139	0.630350195
2.92386E-4	63.023317264	0.626803741	0.095548625	0.614551754	0.630350195
2.92965E-4	63.2574794	0.627266192	0.094792553	0.617583369	0.630350195
2.93914E-4	63.521600419	0.628021892	0.093941971	0.621048073	0.630350195
2.95007E-4	63.757234258	0.628888732	0.093185899	0.6236466	0.630350195
2.96327E-4	64.023394953	0.629929994	0.092335318	0.626245128	0.638132296
2.97147E-4	64.260828176	0.630573865	0.091579246	0.629276743	0.642023346
2.98717E-4	64.529185197	0.631800488	0.090728665	0.632741447	0.642023346
2.99927E-4	64.768806852	0.6327406	0.089972592	0.63620615	0.642023346
3.01061E-4	65.009295025	0.633617285	0.08921652	0.639237765	0.645914397
3.02345E-4	65.250780928	0.634604521	0.088460448	0.642269381	0.645914397
3.03371E-4	65.523437965	0.635389808	0.087609867	0.645734084	0.645914397
3.04549E-4	65.76666182	0.636286842	0.086853795	0.648765699	0.645914397
3.05261E-4	66.010606229	0.636827709	0.086097722	0.652230403	0.645914397
3.06028E-4	66.255252853	0.637407234	0.08534165	0.65482893	0.645914397
3.06322E-4	66.500212287	0.637629223	0.084585578	0.657860546	0.645914397
3.07865E-4	66.776803866	0.638789821	0.083734997	0.660892161	0.649805447
3.09855E-4	67.023911269	0.640275261	0.082978924	0.664356864	0.649805447
3.10369E-4	67.272070812	0.640656829	0.082222852	0.666522304	0.653696498
3.11487E-4	67.520757261	0.641483744	0.08146678	0.669987007	0.653696498
3.11945E-4	67.770129709	0.641821885	0.080710708	0.673018623	0.653696498
3.12866E-4	68.020100053	0.64249915	0.079954636	0.674750974	0.661478599
3.14681E-4	68.271264269	0.643827055	0.079198563	0.67778259	0.661478599
3.15521E-4	68.523358089	0.644437496	0.078442491	0.680814205	0.661478599
3.16363E-4	68.776193051	0.645048449	0.077686419	0.683845821	0.6692607
3.17157E-4	69.029659719	0.645622169	0.076930347	0.686877436	0.6692607
3.17746E-4	69.251832221	0.646046505	0.076268784	0.689909052	0.6692607
3.18817E-4	69.50644416	0.64681543	0.075512711	0.693373755	0.6692607
3.19551E-4	69.761904922	0.647340934	0.074756639	0.69640537	0.677042802
3.20323E-4	70.017823329	0.647891066	0.074000567	0.699870074	0.677042802
3.21105E-4	70.274328396	0.648447117	0.073244495	0.702901689	0.677042802
3.22024E-4	70.531486507	0.649098677	0.072488423	0.706366392	0.677042802
3.2333E-4	70.757442354	0.650020067	0.071826859	0.70896492	0.680933852
3.24299E-4	71.016490991	0.650700321	0.071070787	0.711996535	0.684824903
3.25278E-4	71.27637851	0.651384804	0.070314715	0.715028151	0.688715953
3.26639E-4	71.504660187	0.652332788	0.069653152	0.718059766	0.688715953
3.27157E-4	71.766166166	0.652692131	0.06889708	0.721524469	0.688715953
3.27821E-4	72.028220822	0.653151132	0.068141007	0.724556085	0.692607004
3.28834E-4	72.258068059	0.653850378	0.067479444	0.726288437	0.692607004
3.29525E-4	72.52149411	0.65432472	0.066723372	0.729320052	0.696498054
3.3039E-4	72.752606917	0.654917977	0.066061809	0.732351667	0.696498054
3.31407E-4	73.017335226	0.655611713	0.065305737	0.735383283	0.700389105
3.32433E-4	73.282735734	0.656309804	0.064549664	0.73798181	0.700389105
3.33231E-4	73.515709725	0.656850489	0.063888101	0.740580338	0.704280156
3.34267E-4	73.782830621	0.657549582	0.063132029	0.743611953	0.708171206
3.3496E-4	74.017145409	0.658015981	0.062470466	0.746643569	0.708171206
3.36634E-4	74.252516592	0.659136606	0.061808903	0.749242096	0.712062257
3.3786E-4	74.522375463	0.659953306	0.061052831	0.752273712	0.715953307
3.38825E-4	74.759231289	0.660592694	0.060391267	0.754872239	0.719844358
3.39902E-4	75.030810075	0.661303803	0.059635195	0.757903854	0.723735409
3.41745E-4	75.26980643	0.662513992	0.058973632	0.760502382	0.739299611
3.42804E-4	75.509594943	0.663205469	0.058312069	0.762667822	0.743190661
3.44099E-4	75.750190716	0.66404688	0.057650506	0.765266349	0.747081712
3.44964E-4	76.025905982	0.664606863	0.056894433	0.768731052	0.747081712
3.46469E-4	76.267937592	0.665576503	0.05623287	0.770896492	0.750972763
3.46967E-4	76.510702169	0.665896259	0.055571307	0.773928107	0.750972763
3.48048E-4	76.754120133	0.666588157	0.054909744	0.776959723	0.750972763
3.48793E-4	77.032899866	0.667063008	0.054153672	0.779991338	0.750972763
3.49609E-4	77.277407064	0.66758167	0.053492108	0.783022954	0.750972763
3.50514E-4	77.508260754	0.668155498	0.052830545	0.785188393	0.758754864
3.512E-4	77.768075085	0.668588926	0.052168982	0.788220009	0.762645914
3.52332E-4	78.014393145	0.669301342	0.051507419	0.790818536	0.766536965
3.5431E-4	78.261845099	0.670539545	0.050845856	0.793850152	0.770428016
3.55649E-4	78.510416107	0.671371921	0.050184293	0.796448679	0.774319066
3.56276E-4	78.759591203	0.671760342	0.049522729	0.799047207	0.778210117
3.56848E-4	79.009182085	0.672114404	0.048861166	0.801645734	0.782101167
3.57373E-4	79.259125168	0.672438163	0.048199603	0.803811174	0.785992218
3.58601E-4	79.509808069	0.673193268	0.04753804	0.806842789	0.789883268
3.59441E-4	79.761185791	0.673707695	0.046876477	0.809874405	0.789883268
3.60359E-4	80.013206902	0.674267999	0.046214914	0.812472932	0.793774319
3.61002E-4	80.265731284	0.674659721	0.04555335	0.81507146	0.793774319
3.61679E-4	80.518686868	0.675070872	0.044891787	0.818103075	0.793774319
3.62657E-4	80.772195672	0.675662636	0.044230224	0.820701602	0.793774319
3.63275E-4	81.026367203	0.676035906	0.043568661	0.823733218	0.793774319
3.64676E-4	81.281146773	0.676878425	0.042907098	0.826764833	0.793774319
3.65095E-4	81.500156705	0.677129093	0.042340043	0.828930273	0.79766537
3.65853E-4	81.756035407	0.677582832	0.04167848	0.831961888	0.79766537
3.66283E-4	82.012308807	0.677839125	0.041016917	0.834993504	0.79766537
3.67181E-4	82.269032424	0.67837391	0.040355354	0.838025119	0.79766537
3.67966E-4	82.526375249	0.678839651	0.039693791	0.840623647	0.80155642
3.6912E-4	82.784314365	0.679521639	0.039032228	0.843655262	0.80155642
3.69601E-4	83.005933842	0.67980511	0.038465173	0.845820702	0.80155642
3.7079E-4	83.265070532	0.680504029	0.03780361	0.847986141	0.805447471
3.71913E-4	83.525066201	0.681161198	0.037142047	0.851017757	0.805447471
3.73363E-4	83.785955787	0.682005905	0.036480484	0.853616284	0.809338521
3.74482E-4	84.010304232	0.682654194	0.03591343	0.855781724	0.809338521
3.75556E-4	84.272779731	0.683274494	0.035251867	0.858380251	0.813229572
3.76971E-4	84.536271665	0.684087931	0.034590303	0.860545691	0.821011673
3.77572E-4	84.762661394	0.684431926	0.034023249	0.86271113	0.821011673
3.78448E-4	85.027321814	0.68493225	0.033361686	0.865742746	0.821011673
3.79085E-4	85.25462231	0.685294865	0.032794632	0.867908185	0.824902724
3.80536E-4	85.520464577	0.686118109	0.032133069	0.870939801	0.824902724
3.81771E-4	85.787296291	0.686815415	0.031471506	0.87310524	0.828793774
3.82747E-4	86.016717477	0.687364539	0.030904451	0.875703768	0.828793774
3.83895E-4	86.284989099	0.688007688	0.030242888	0.878302295	0.828793774
3.84507E-4	86.51555013	0.688349616	0.029675834	0.880034647	0.832684825
3.8583E-4	86.785336512	0.68908585	0.029014271	0.883066262	0.836575875
3.8735E-4	87.017293056	0.689927571	0.028447217	0.885231702	0.836575875
3.88165E-4	87.250000827	0.690377191	0.027880163	0.886964054	0.844357977
3.89022E-4	87.505289307	0.690848727	0.027218599	0.889562581	0.848249027
3.8966E-4	87.755726552	0.691198103	0.026651545	0.891294933	0.859922179
3.908E-4	88.028970832	0.69182134	0.025989982	0.89389346	0.86381323
3.9287E-4	88.264120814	0.692946865	0.025422928	0.8960589	0.86381323
3.94648E-4	88.500427493	0.693906885	0.024855874	0.89822434	0.871595331
3.95615E-4	88.777135523	0.694426364	0.024194311	0.900389779	0.875486381
3.96292E-4	89.014759334	0.694789141	0.023627256	0.902555219	0.879377432
3.9798E-4	89.253067046	0.69568931	0.023060202	0.905153746	0.879377432
3.9984E-4	89.532259262	0.696675649	0.022398639	0.907752274	0.883268482
4.0096E-4	89.772588507	0.697266707	0.021831585	0.909917713	0.887159533
4.02901E-4	90.013609815	0.698284969	0.021264531	0.911650065	0.894941634
4.03947E-4	90.255697089	0.698830731	0.020697477	0.914248592	0.894941634
4.04585E-4	90.538687408	0.699162772	0.020035913	0.91684712	0.898832685
4.05341E-4	90.781729509	0.699555367	0.019468859	0.91901256	0.902723735
4.07003E-4	91.025561824	0.70041491	0.018901805	0.921611087	0.902723735
4.09882E-4	91.270917372	0.701891897	0.018334751	0.924209615	0.906614786
4.10729E-4	91.517128414	0.702323374	0.017767697	0.926375054	0.906614786
4.11988E-4	91.764022894	0.702963056	0.017200643	0.928973582	0.906614786
4.1379E-4	92.011993704	0.703873613	0.016633589	0.931139021	0.910505837
4.15813E-4	92.260942521	0.70488899	0.016066534	0.933737549	0.914396887
4.17187E-4	92.510941324	0.705574614	0.01549948	0.936336076	0.914396887
4.18081E-4	92.76152177	0.706019123	0.014932426	0.938934604	0.918287938
4.20469E-4	93.013335749	0.707199799	0.014365372	0.941533131	0.922178988
4.22256E-4	93.26614852	0.708077361	0.013798318	0.944131659	0.922178988
4.24251E-4	93.520295216	0.709050864	0.013231264	0.946297098	0.929961089
4.26272E-4	93.775380763	0.710030057	0.012664209	0.948895626	0.937743191
4.31158E-4	94.032825311	0.712371149	0.012097155	0.950627977	0.945525292
4.32667E-4	94.292093471	0.713086378	0.011530101	0.953226505	0.945525292
4.34139E-4	94.509027184	0.713780885	0.011057556	0.954525769	0.953307393
4.36071E-4	94.770256796	0.714687007	0.010490502	0.957124296	0.953307393
4.38312E-4	95.032717161	0.715731214	0.009923448	0.959289736	0.953307393
4.4023E-4	95.252360056	0.716618765	0.009450903	0.961455175	0.953307393
4.45149E-4	95.518313287	0.718869672	0.008883848	0.963620615	0.957198444
4.52E-4	95.787690408	0.721946087	0.008316794	0.966219142	0.957198444
4.53399E-4	96.013998406	0.722566058	0.007844249	0.967518406	0.961089494
4.5659E-4	96.286983018	0.723969713	0.007277195	0.970116934	0.961089494
4.61065E-4	96.516535949	0.72591437	0.00680465	0.971416197	0.964980545
4.63198E-4	96.793824025	0.726831682	0.006237596	0.973581637	0.968871595
4.66704E-4	97.026327134	0.728326294	0.005765051	0.975747077	0.968871595
4.68548E-4	97.260126579	0.72910584	0.005292505	0.977912516	0.968871595
4.71591E-4	97.542201159	0.730382817	0.004725451	0.980077956	0.972762646
4.7487E-4	97.778789129	0.731744866	0.004252906	0.982243395	0.972762646
4.77279E-4	98.017118878	0.732737205	0.003780361	0.984408835	0.976653696
4.84464E-4	98.257763451	0.735652921	0.003307816	0.985708099	0.984435798
4.8821E-4	98.500950461	0.737148032	0.002835271	0.987873538	0.984435798
4.96603E-4	98.797210431	0.740437664	0.002268217	0.990472066	0.992217899
5.01305E-4	99.047030265	0.742244704	0.001795671	0.992637505	0.992217899
5.11198E-4	99.299682219	0.745965761	0.001323126	0.994802945	0.992217899
5.26812E-4	99.508345112	0.751624888	0.00094509	0.996102209	0.996108949
5.46603E-4	99.776187667	0.758445543	0.000472545	0.998267648	0.996108949
5.68723E-4	100	0.765638572	0.000094509	1	1
