# Supplementary material for: Spatiotemporal prediction of alpine wetlands under multi-climate scenarios in the west of Sichuan, China
Source: PeerJ. 2024 Nov 27;12:e18586. doi: 10.7717/peerj.18586 (PMC11608022; doi:10.7717/peerj.18586)
Supplement: Supplemental Information 1 [file peerj-12-18586-s001.zip › Maxent_data1/2.5mBIOssp126_2021-2040/RES/wetland_3_sampleAverages.csv]

Predictor variable	Categorical	Sample average
2.5mbiossp126_2021-2040_1	false	1.1151274004367615
2.5mbiossp126_2021-2040_10	false	9.524108554853305
2.5mbiossp126_2021-2040_11	false	-7.96647895658659
2.5mbiossp126_2021-2040_12	false	659.2282373321784
2.5mbiossp126_2021-2040_13	false	129.75790385448246
2.5mbiossp126_2021-2040_14	false	3.6526634906886097
2.5mbiossp126_2021-2040_15	false	88.99126098619595
2.5mbiossp126_2021-2040_16	false	352.4408834993504
2.5mbiossp126_2021-2040_17	false	15.737548722390645
2.5mbiossp126_2021-2040_18	false	350.21307925508876
2.5mbiossp126_2021-2040_19	false	16.359896058899956
2.5mbiossp126_2021-2040_2	false	14.044496096383446
2.5mbiossp126_2021-2040_3	false	41.01759501936736
2.5mbiossp126_2021-2040_4	false	709.4105453788588
2.5mbiossp126_2021-2040_5	false	16.620874828670694
2.5mbiossp126_2021-2040_6	false	-17.72581205196637
2.5mbiossp126_2021-2040_7	false	34.34668686008908
2.5mbiossp126_2021-2040_8	false	9.364198012081458
2.5mbiossp126_2021-2040_9	false	-7.488054050444821
wc2.1_2.5m_elev	false	4094.6548289302727
