# Supplementary material for: Spatiotemporal prediction of alpine wetlands under multi-climate scenarios in the west of Sichuan, China
Source: PeerJ. 2024 Nov 27;12:e18586. doi: 10.7717/peerj.18586 (PMC11608022; doi:10.7717/peerj.18586)
Supplement: Supplemental Information 1 [file peerj-12-18586-s001.zip › Maxent_data1/2.5mBIOssp126_2021-2040/RES/wetland_3_samplePredictions.csv]

X	Y	Test or train	Raw prediction	Cumulative prediction	Logistic prediction
101.194681438	28.1482989818	train	3.458210904154164E-7	0.006802967722943097	0.001982562309012708
100.289760198	29.08940812	train	5.2867184740378655E-5	8.154476770214995	0.2329435749807608
100.331317082	29.1251002644	train	6.720637744887438E-5	11.942821779088563	0.2785272352207077
100.38306165	29.1516495211	train	7.035368151625456E-5	12.769920159579467	0.28781663618587033
100.270100613	29.16179269	train	4.302293590642603E-5	6.0948075325418865	0.19816329550607156
100.342297416	29.1791374782	train	5.1072760753822495E-5	7.762731190042395	0.2268304346069653
100.352697673	29.1880571989	train	7.335622178874452E-5	13.677778480170431	0.2964585040936345
100.291452737	29.2247600013	train	5.042898389130368E-5	7.616152627157921	0.2246134349481247
100.188687839	29.2347373586	train	7.19085729264805E-5	13.201371640036204	0.2923182385690004
100.260813662	29.2431013186	train	8.612724125283986E-5	17.125945291513982	0.33098771227344626
100.137446541	29.253232403	train	2.2203996187048238E-5	2.401126810293051	0.11311857909684492
100.158128312	29.2620794835	train	6.049176115013227E-5	10.165764559415114	0.2578755683395288
100.199291569	29.2617164688	train	8.717068116733913E-5	17.474886853210513	0.33365970245972343
100.055587951	29.2990277912	train	6.639021917640494E-5	11.701721758882288	0.27607860627130726
100.096767482	29.2986959704	train	3.9895357073745616E-5	5.5136770128535035	0.18644352401068354
100.076272463	29.3078874289	train	6.670138444762297E-5	11.802897877681184	0.2770141187560266
100.117455265	29.3075491379	train	7.642684640429538E-5	14.419877920556488	0.3050820761885699
100.230704188	29.3065533766	train	7.490481695959141E-5	14.05461491498389	0.3008341789973335
100.210326899	29.3247886088	train	8.951897973016453E-5	18.194311066638118	0.3395957380775095
100.004554611	29.3445454321	train	6.789769726718631E-5	12.113599753512148	0.2805884043164266
100.045753105	29.3442288966	train	7.96961569942379E-5	15.291968746591536	0.3140342675238085
100.107549577	29.3437302511	train	8.897409814007807E-5	18.015699457333703	0.33822782738820556
100.241436313	29.3425517137	train	5.2778470179243E-5	8.133049538371798	0.23264361966068092
100.056145686	29.3531717353	train	9.141646712979731E-5	18.830185688719197	0.34431550898985336
100.190047217	29.3520444351	train	7.586991530316432E-5	14.304233397601827	0.3035337148366297
100.159249729	29.3613401386	train	9.744598487968312E-5	20.32631549976181	0.3588753687450606
100.437481529	29.3676556373	train	7.27833609441159E-5	13.479957094731517	0.29482593176810984
99.0671958158	29.3934373337	train	3.145012435991984E-6	0.1647811821573506	0.017745315124741277
100.015301869	29.3895877497	train	8.994555294689299E-5	18.32981077759562	0.3406626985674787
100.468641447	29.3853639207	train	8.326899084408137E-5	16.271821121602834	0.3235574779691781
99.994781196	29.3987671943	train	7.34156447199078E-5	13.698405905293324	0.296627418411377
100.06691656	29.3982092495	train	5.9231053853817465E-5	9.820359544899985	0.25386555956817436
100.489376788	29.3941577022	train	8.73479603661905E-5	17.533185351947747	0.3341115506846532
100.551466448	29.4114967571	train	5.892064325466448E-5	9.732983230852058	0.25287156013349094
99.0672195669	29.4295389628	train	3.6580915338977565E-6	0.203369533066098	0.020580715043427466
100.077602249	29.4342215783	train	9.057428282036221E-5	18.52763713370215	0.34222903007726674
100.479596718	29.4303620127	train	7.643542964357805E-5	14.421660195976612	0.30510588515852977
100.026149953	29.4436525946	train	8.858110960148113E-5	17.896710443828926	0.33723771747049
100.139553247	29.4427303302	train	8.936204055301216E-5	18.142866570248277	0.3392023266381991
100.252950981	29.4417115263	train	6.984754185438411E-5	12.626489007355362	0.28633891857524824
100.551877893	29.4385629755	train	4.3759693079329645E-5	6.246360326566046	0.20087512384846207
100.428316143	29.4489697197	train	7.286254381983836E-5	13.506408520138477	0.29505204287706394
99.0672433613	29.4656403961	train	4.174923856040153E-6	0.2439792591284604	0.02342035465341474
100.459370839	29.4576567322	train	8.532703110172608E-5	16.87947777191186	0.3289240097659076
100.119232	29.469976069	train	1.0138884192522779E-4	21.342885902523726	0.36805176666522676
100.232660882	29.4689737165	train	1.0516906916365464E-4	22.383438926980467	0.37660635318828195
100.56259958	29.4655084145	train	2.3869653252049417E-5	2.655868035557124	0.12058107653410388
99.9852599486	29.4800600485	train	3.540242476227792E-5	4.658491460703362	0.1689950096948961
100.067766149	29.4794234892	train	1.0698322009050301E-4	22.80792662900659	0.38063003075225416
100.15026959	29.4787357872	train	1.0215281262910568E-4	21.536929553640782	0.36979949607848994
100.552427364	29.4746510873	train	4.3679941910407146E-5	6.22995531156054	0.2005824643540223
100.202045767	29.4963266398	train	1.2628994652507107E-4	28.67027663051636	0.4204402220709742
100.006243523	29.5160013017	train	3.574720069149335E-5	4.727143869670222	0.17036043285732388
100.02687747	29.5158435295	train	8.68570560162506E-5	17.354722441685986	0.3328588326127599
100.119728131	29.5150939401	train	1.1829568942940813E-4	25.838831206601593	0.4045939603625973
100.140361125	29.514918562	train	1.2896469962432272E-4	29.91080297234639	0.4255554768526266
100.563292079	29.510618109	train	2.651931867312749E-5	3.0760638447360718	0.13219677539575642
100.057921951	29.5246245907	train	1.0589768552283421E-4	22.568862754608983	0.3782286459839174
100.511854362	29.5202366559	train	8.060036653722387E-5	15.583732871833897	0.31646964649877973
100.099485352	29.55136044	train	1.314220338319707E-4	31.179316819937196	0.43017599099112197
100.182046247	29.550651491	train	1.370031024605688E-4	33.80868764543963	0.4403988863875505
99.9758121916	29.5703754854	train	8.344978262403785E-5	16.325265341983513	0.32403234578441753
100.017102401	29.5700656654	train	1.0334399167659787E-4	21.9474298236672	0.3725053420112776
100.068714233	29.5696603435	train	1.1975674532886267E-4	26.296995681945408	0.4075544649527503
100.171934598	29.5687895491	train	1.542523254391858E-4	40.841297382921816	0.4697975171456947
99.9656613175	29.5884987329	train	2.4529516566568124E-5	2.768065217493724	0.12350278964277439
99.9657472653	29.597522613	train	4.474081210525607E-5	6.462836156245009	0.20445804027994835
99.9760726718	29.5974470807	train	1.1762835441611848E-4	25.654936433357676	0.4032318885802022
100.027699103	29.5970573739	train	1.0817183786744206E-4	23.159641080009973	0.3832382675956188
100.058674465	29.5968139143	train	1.244424278111071E-4	28.073478405352244	0.41685346450229926
100.461445007	29.602013691	train	9.074329588053998E-5	18.589300367377138	0.3426488177257803
100.430600173	29.6113735114	train	7.427914793750605E-5	13.907296320167289	0.2990728724439361
100.513198909	29.610457135	train	7.970947932052304E-5	15.296130854919673	0.3140702755528618
99.9660914477	29.6336180085	train	4.0826160890391916E-5	5.6943926161842136	0.1899671171130415
100.090037761	29.632657223	train	8.690616657745924E-5	17.373538986426716	0.3329843679199934
100.399998898	29.6387711617	train	1.0430617894121635E-4	22.169946514647513	0.3746741109598469
99.5323346008	29.6541180994	train	3.42575092601196E-5	4.439067935524494	0.16442835682288
100.431110282	29.6474626812	train	9.685952724919594E-5	20.18624479056814	0.35748766162779605
100.111091277	29.6685793781	train	7.914729791892272E-5	15.160346207470933	0.31254749951845506
100.255737451	29.6672877329	train	3.541527848210173E-5	4.6610509167306375	0.16904599519533497
100.266068951	29.6671894344	train	3.3781339367757794E-5	4.3554981807327975	0.16251427597523985
100.379711974	29.6660550248	train	9.053923997046823E-5	18.51485199485325	0.3421419249798553
100.018190619	29.6783500118	train	6.958210569042965E-5	12.551491899738341	0.28556150128499536
100.121523587	29.6775156738	train	3.182892656403797E-5	4.0390935568095205	0.15457351453232185
100.235184573	29.6765048691	train	3.9000660615787774E-5	5.353420689957487	0.1830276011967847
100.266181993	29.6762122823	train	4.952146310040525E-5	7.414188778805505	0.2214664881075839
100.307511165	29.6758108925	train	5.733608753667778E-5	9.227321300251182	0.24775593403944213
100.431493474	29.6745294244	train	7.221277598525708E-5	13.289354539997287	0.2931922962509008
100.142393743	29.6953856188	train	2.9571599168475162E-5	3.6304518633542227	0.14520284309123724
100.380081684	29.6931222901	train	6.910245252955853E-5	12.41876571933911	0.2841523747644551
100.008127303	29.7054999056	train	6.543333830509845E-5	11.405715924399962	0.2731865316746192
99.9256838552	29.7331750242	train	3.83391448669147E-5	5.234181528170094	0.18048345221324438
100.256523361	29.7304476524	train	3.96376078773432E-5	5.466751196063888	0.1854623785145571
99.5123112967	29.7805443633	train	5.5202495548785394E-5	8.653084621145512	0.2407560845387131
99.5640370912	29.7803338491	train	3.169861000847007E-5	4.0187387309389	0.1540381328982397
100.153761067	29.7855273887	train	3.994354712811765E-5	5.523033114101305	0.18662670157250988
100.257198993	29.7845842311	train	3.603113908458939E-5	4.782991016572477	0.17148155517467387
99.9366947119	29.805292044	train	8.478004654664814E-5	16.70083296750794	0.3275060222604388
100.278115307	29.8024311736	train	3.820093580506625E-5	5.207059670763683	0.1799499062123422
99.1709717943	29.8175256984	train	1.84202697515165E-5	1.8607952995759083	0.09568681297946251
99.9264310836	29.8143886595	train	5.832582934153752E-5	9.556565840314361	0.2509594232810801
99.9266808397	29.8414596456	train	5.8405203311747335E-5	9.580107570579914	0.25121515096008995
99.1606946188	29.8626626555	train	9.410703384134616E-6	0.720925440172381	0.051285530201329206
99.2021107499	29.8626057467	train	1.75228439826507E-5	1.7282782536411019	0.09145133101947651
99.9371999163	29.8594338194	train	8.316426465446092E-5	16.24309791085551	0.32328209878589426
99.3574841928	29.8803258461	train	2.4631889283654573E-5	2.784351719048207	0.12395433226911175
99.927097857	29.8865777047	train	6.68238065710145E-5	11.836818706447263	0.2773815161154613
99.937537485	29.8955280852	train	8.314558601265632E-5	16.238346050866397	0.3232329594368752
101.500852415	29.8841736131	train	5.06807476143274E-5	7.673886263043735	0.22548195570924756
101.532347269	29.9016131775	train	4.698758894875753E-5	6.926330407237746	0.21254317059053573
100.18649945	29.9296188006	train	9.982511048525769E-5	20.953395082720387	0.36444403096360584
100.238292743	29.9291424414	train	1.0552037998006372E-4	22.483996050306576	0.3773896159743365
99.9275995294	29.940718961	train	6.097016276809089E-5	10.2952110567874	0.25938599113622063
100.279841942	29.9377691524	train	9.463425864516261E-5	19.723119155498352	0.35216701755326435
101.284585294	29.9332029461	train	6.426944462339645E-5	11.118362259312331	0.2696374826868664
100.114288531	29.9573204563	train	9.566809200276927E-5	19.937199877407522	0.3546498433888838
101.253728878	29.9427555192	train	6.259622164143896E-5	10.719657439048193	0.26447418149043167
99.9279347375	29.9768128804	train	8.709071708052111E-5	17.444248884915453	0.333455689702143
99.93829926	29.9767394477	train	8.497253127537153E-5	16.752963308604464	0.32800569713270034
101.326837084	29.9685472467	train	5.949539484475376E-5	9.893573764951856	0.25470995167093397
101.399763696	29.9852795443	train	6.135727961646037E-5	10.399892465029108	0.2606037141133062
99.6483729	30.0236074506	train	2.5535952894877904E-5	2.928179428506255	0.12792184549429608
99.2646883862	30.033963144	train	1.5131392501195165E-5	1.3975696949653802	0.07996848035007328
101.390054448	30.0125181936	train	5.554450198117535E-5	8.735275423049588	0.241886887255073
99.9388939065	30.0399031357	train	9.962518139021926E-5	20.90366544816215	0.36397979588448576
100.084183161	30.0478095709	train	7.666162946760226E-5	14.468629687693959	0.3057327513023043
99.7730923109	30.0590303697	train	1.1471372941972701E-4	24.746289939769298	0.39720917560370106
99.9079451328	30.0581683525	train	1.212384338008526E-4	26.757874677358217	0.4105268604399417
99.6903538119	30.0955875006	train	7.700974091642823E-5	14.562477051551577	0.30669526383313744
99.7837502842	30.0950636016	train	1.1060492075605799E-4	23.723583956611577	0.3885093690044179
99.8148818761	30.0948742191	train	1.120307254524407E-4	24.05588901574492	0.3915566132346086
100.032793918	30.0933420747	train	1.1148422267996357E-4	23.932511665010477	0.39039221835536314
99.5658730591	30.1052068083	train	3.6915202047375746E-5	4.955113754188189	0.17495292868354628
99.9187350542	30.1032129971	train	1.002186606009092E-4	21.05155220549402	0.36535587665282615
99.960420238	30.1209625061	train	1.1357698226085868E-4	24.41363621904721	0.394827145808935
99.8671612393	30.1396592594	train	1.277684666298469E-4	29.380541899875546	0.42327898085983773
101.734870938	30.1140334728	train	8.409396505700434E-5	16.515032174214046	0.3257189492459188
99.8882479962	30.1756136888	train	1.134118431194172E-4	24.366097723731322	0.3944795331941944
99.90901872	30.1754714049	train	1.1341291410004696E-4	24.36640602621617	0.39448178886070856
99.9505597138	30.1751769739	train	1.1195868482985437E-4	24.041558698748407	0.39140337596273
100.334902194	30.1808520846	train	8.143512033077363E-5	15.831671561018588	0.3187026538036689
99.5456119014	30.1955345178	train	1.5498955384043134E-5	1.443631652200329	0.08175222006694897
100.085860386	30.2011974364	train	1.2359148171145785E-4	27.774626803263192	0.41518646909113144
101.663985988	30.1786281177	train	6.312971652204975E-5	10.841398515992848	0.2661283719674487
99.1093099578	30.2146726276	train	1.0951315750729591E-5	0.8890136164242777	0.059184502791097965
99.8470149963	30.2119818123	train	1.22615905885588E-4	27.397526577515734	0.41326356003774906
99.6600620502	30.2220804736	train	1.2500906426023703E-4	28.26349871367563	0.4179582388797545
99.7224065746	30.2217516766	train	1.276124062085642E-4	29.261798007122515	0.4229806582525525
99.7535784394	30.2215761594	train	1.279900129913359E-4	29.52304853187469	0.42370195594600996
99.8886531308	30.220729936	train	1.2460212524458667E-4	28.127487499237326	0.417165251724488
100.16927869	30.227550179	train	1.8322976221329026E-4	48.06377333882564	0.5127956976863532
99.5978257247	30.2404272186	train	1.0547412606339944E-4	22.47075660368245	0.3772866033806125
101.550776852	30.2169593779	train	7.391141021890374E-5	13.827439469791159	0.2980335156406017
101.73761122	30.2131881152	train	9.491045785136618E-5	19.785716388122378	0.3528321982276682
99.0054044464	30.2508152526	train	9.56930210331774E-6	0.7394098325755791	0.052104810967646964
101.436805733	30.2281492406	train	8.673226235053364E-5	17.306908172483347	0.3325396251687717
101.571772639	30.225568663	train	1.0440825205809096E-4	22.19075898920166	0.37490330442404884
101.696341564	30.2230634305	train	1.0190556035223042E-4	21.47011605594475	0.369234918106597
98.9742184303	30.2598370863	train	1.0833043290920112E-5	0.8772177013467698	0.058582764737469165
99.6395139699	30.2582783493	train	9.855475856099729E-5	20.62698897620678	0.3614826944326687
101.603153957	30.233968386	train	1.0129755356016291E-4	21.320408220123017	0.3678422784386043
101.675825409	30.2325035994	train	9.872085742041794E-5	20.671946822198265	0.3618714572611273
99.6916135666	30.2760614346	train	1.1853855725450259E-4	25.935010679292013	0.40508812662978316
101.416702177	30.2555826035	train	1.091595325295322E-4	23.430725342236705	0.38538895714839416
99.837237503	30.2842349552	train	1.2794010272819674E-4	29.505394803334315	0.42360672169887725
99.8476344461	30.2841680456	train	1.2956219982903123E-4	30.249232281075308	0.4266858349865874
101.323438586	30.2662916799	train	1.4009394631324442E-4	35.26318447894556	0.44590414565140424
101.406536311	30.2647901884	train	1.5423439002744751E-4	40.834948842169894	0.46976855332638995
101.54155643	30.2622379711	train	1.0269648271973656E-4	21.707953337671984	0.3710373695917011
101.593482567	30.2612193405	train	1.3666078287254577E-4	33.6585320541598	0.4397824272582958
101.614252274	30.2608061327	train	1.2884755595292293E-4	29.85331133956859	0.42533334022928593
99.5877552547	30.2946168261	train	1.0441901959336407E-4	22.19295446496202	0.37492747189239645
101.437919227	30.273229597	train	1.255833708854445E-4	28.411526521093784	0.41907370464941013
101.510629015	30.2718548309	train	9.193524221210422E-5	19.006198759046317	0.3455941788055783
99.8373908131	30.3022814355	train	1.1615918793078344E-4	25.204414610627058	0.40021115624405035
101.365420863	30.2835805495	train	1.4829747879194897E-4	38.67987513327434	0.460003967069497
99.5254593527	30.312929763	train	6.957283722169185E-5	12.548873159559845	0.2855343249149384
101.230762634	30.3039873246	train	1.1733390177637931E-4	25.590966048904463	0.40262890914298355
101.272330881	30.303271761	train	1.4971618797830655E-4	39.259630542811365	0.46236991267309097
101.365853888	30.3016135269	train	1.4321011163966724E-4	36.60436527052614	0.451345928881153
101.397245982	30.310062213	train	1.1460031508608791E-4	24.712904260933676	0.39697236069681885
101.438811838	30.3092936317	train	1.2350183444883296E-4	27.74212010770173	0.41501029586473864
101.58451612	30.3155147419	train	1.127730893298363E-4	24.203560000640856	0.39313120889653297
99.4424156132	30.3493330124	train	3.365630890620402E-5	4.333554825680013	0.16201023110000798
99.484078442	30.3582093602	train	2.612002774714782E-5	3.019009616630319	0.13046602477398223
101.335536241	30.338240283	train	1.5292865647254308E-4	40.32244511682704	0.467651394660004
101.491451648	30.3353611868	train	7.982117305564958E-5	15.331025768557184	0.314372016474432
101.522631988	30.3347630935	train	1.0563779598097993E-4	22.51433407362839	0.3776509614026098
101.626559591	30.3327158444	train	1.1121578513711384E-4	23.865288592430456	0.3898186437288756
101.418915735	30.3457439375	train	1.2409616902597667E-4	27.953764525809017	0.4161762948829429
101.46049599	30.3449676485	train	1.1884273473917105E-4	26.04039004954051	0.4057058846195799
101.502074612	30.3441781558	train	8.545712859669706E-5	16.925907173367836	0.3292603910535137
101.616407181	30.3419389846	train	1.2925432325924577E-4	30.06438092414752	0.4261039464658061
99.7235319967	30.3751508208	train	1.2375301583567375E-4	27.83196300786556	0.4155036454000734
101.221591903	30.3582682581	train	7.706897695943214E-5	14.58273360023175	0.30685878319034826
101.252785623	30.3577341449	train	1.3523546226043874E-4	32.86062974166977	0.43720100024613673
99.1823619841	30.3860506841	train	6.2237138980480315E-6	0.41109046835815233	0.034516880973709
99.4842563352	30.3943044374	train	1.910000828487113E-5	1.961465385607041	0.0988687095923526
99.6716207864	30.3934754891	train	8.864704809573332E-5	17.916523571350986	0.33740405215783326
99.9006092419	30.392097449	train	1.4574607621576887E-4	37.650713019545165	0.4556962404580176
99.6925022076	30.4023901984	train	9.811971170119303E-5	20.509235189152598	0.3604621964001568
101.253406224	30.3847854364	train	1.3129418917131726E-4	31.090678563689984	0.42993743897119274
101.295007974	30.3840609406	train	1.526489062214672E-4	40.24577338148472	0.4671955974626258
99.8591341622	30.4104239317	train	1.4356320566996387E-4	36.794984921306785	0.45195580524603585
101.513622389	30.3890556945	train	1.0993098087267376E-4	23.595631743583457	0.387058369295497
99.8383907178	30.419582325	train	1.3429683698960442E-4	32.44078655213011	0.435488005726475
101.305831914	30.4019112236	train	1.5908537156936805E-4	42.50073367488301	0.47748874342384334
101.378643962	30.4006047986	train	1.4565618547323386E-4	37.607052730739355	0.45554321737258485
101.441050441	30.3994527431	train	1.3336332236976023E-4	31.95002889392834	0.43377396406823465
99.9009406441	30.428189155	train	1.6242293301851576E-4	43.37500660459126	0.4826711190250113
99.6302747985	30.4388003697	train	8.516964805719272E-5	16.823310660019093	0.3285166274747342
101.389484686	30.4184472025	train	1.0998289755353615E-4	23.605488489523555	0.3871703912172825
101.306468243	30.4289613313	train	1.1536915597766404E-4	24.951077598139833	0.3985741045108949
101.441723997	30.4265002046	train	7.714483166172284E-5	14.608673119342951	0.30706806527351654
101.847384539	30.418277542	train	1.5226271568207224E-5	1.409784486488882	0.08042958058583984
101.285868593	30.4383443492	train	9.165945020089277E-5	18.913746675277817	0.34491503192549344
99.5575316294	30.4662027168	train	8.424296404134221E-5	16.555383254818675	0.32610786173777667
99.8596089364	30.464561867	train	1.383707431464036E-4	34.3813451625953	0.44284829525621316
99.8909389085	30.4733750772	train	1.6453873862463063E-4	43.93634901068137	0.48590351356001954
101.359143188	30.45508029	train	1.0524493740749273E-4	22.405155002876285	0.3767756715437589
99.807751959	30.4919638235	train	1.3163580255344613E-4	31.304887502443016	0.4305744274860226
101.203428907	30.4758457133	train	4.105612648918541E-5	5.7390404476477865	0.1908329636915038
101.578149345	30.4689733123	train	1.2085750815710428E-4	26.616644908196225	0.4097655425584953
99.9849615775	30.4997687663	train	9.305468990350997E-5	19.287879801930394	0.3483364577168661
99.7974801069	30.5100740439	train	1.2877313678989874E-4	29.816787990581034	0.4251921317658419
99.8079011025	30.5100098632	train	1.43858189462247E-4	36.90268499459845	0.4524642730266886
101.245484915	30.4931691939	train	5.710147230562956E-5	9.161463858295042	0.24699253520081305
101.391246238	30.4905760272	train	5.7134242329988296E-5	9.170662536349594	0.24709925647746736
99.7454434865	30.5194055855	train	1.1141787141329385E-4	23.91589574769964	0.3902505449342842
99.8496632151	30.5187677161	train	1.6125072945594364E-4	43.01992776315465	0.4808627410820902
101.006351017	30.5151126843	train	2.459852638970385E-5	2.7790440077784977	0.1238072272916077
99.7143089533	30.5376270515	train	1.0693587255734934E-4	22.794920718180844	0.3805256770044792
101.246106858	30.5202200599	train	9.439762668347719E-5	19.662243532400986	0.3515960395756388
101.277351646	30.5196775006	train	5.713573145774993E-5	9.17108054052046	0.24710410536214594
100.933793223	30.5342526925	train	1.9158921692852407E-5	1.9701905314665713	0.09914343264616517
99.8082745518	30.5551247408	train	1.4418674499417231E-4	37.02136604799285	0.4530294993649672
99.8604030937	30.5547907445	train	1.5305893230577522E-4	40.356113148438936	0.4678633870940062
100.902712796	30.543731939	train	2.9859632515777354E-5	3.6969486832699103	0.14641007959433694
99.0158499411	30.5666560686	train	5.407442123152577E-5	8.40640804498192	0.23700221175013503
100.861204876	30.553353405	train	3.271839184918466E-5	4.178023801844186	0.15820969985268388
101.090450055	30.5498741311	train	7.235164781272337E-5	13.335744345204604	0.2935905951790492
99.6728610586	30.5739419007	train	8.747953031881101E-5	17.57151876110864	0.3344464994736555
99.693717255	30.5738324269	train	1.11167864453497E-4	23.85328812647975	0.389716137309098
99.7771408456	30.5733611226	train	1.4415575931123447E-4	37.01132925026177	0.4529762433820217
101.226099414	30.5566457493	train	1.0820059419734775E-4	23.16909654945538	0.38330109676137486
101.351121801	30.5544474293	train	9.609757695303419E-5	20.024256440809157	0.35567569636590657
99.0575781998	30.5937157262	train	2.861396781348822E-5	3.4227311070558404	0.14116444916598814
99.7981442471	30.5912808023	train	1.2981401474229865E-4	30.382822195299315	0.4271608901253188
99.8398627302	30.591018237	train	1.5996545971920276E-4	42.65435886401102	0.47886534739102876
99.6730480681	30.601011427	train	1.0401413861534571E-4	22.110400161630434	0.3740174386426185
99.8503710554	30.599973298	train	1.4888602426355987E-4	38.940924420259684	0.4609879923862987
101.341353691	30.5816840047	train	6.042832835945591E-5	10.14859535306634	0.25767483386204415
101.2477695	30.5923550964	train	7.21918454404302E-5	13.282362741047729	0.29313222630645935
99.047160353	30.6207912323	train	4.199990563120612E-5	5.90353464398583	0.19436709752803202
99.7567058005	30.6276219152	train	1.3629949869414313E-4	33.506900532693535	0.43913034128654793
99.7672106611	30.6365837095	train	1.218803792587353E-4	27.003561477857048	0.41180541837057755
99.8506865758	30.6360643374	train	1.4245802429226287E-4	36.20190344444355	0.4500423618537075
99.8298948348	30.64522198	train	1.3932038026440985E-4	34.773872235665365	0.444536495330795
99.0471778664	30.6568861353	train	6.0110470075070895E-5	10.062561388360017	0.2566673266073786
99.0054274061	30.6659182816	train	3.911135252129547E-5	5.373115836526506	0.1834517735200505
101.540981384	30.6410741381	train	8.364739520283063E-5	16.383681992417173	0.3245506330517007
99.8927552859	30.6718749943	train	1.1458806191649771E-4	24.709297306049482	0.39694676431648507
99.9553830825	30.6714295755	train	8.191240998847047E-5	15.935579031750219	0.31997288329634865
99.8719601015	30.6810393883	train	1.6929671701540705E-4	45.16167229146798	0.49302694451590195
99.8928382781	30.6808975714	train	1.4365211559181588E-4	36.827446383089836	0.4521091599458175
101.332878986	30.663017407	train	9.377324398200868E-5	19.50161567075294	0.3500846006990425
99.6945546331	30.6911323757	train	9.140985041948194E-5	18.8279102263208	0.34429916793802023
99.9346810895	30.6896263335	train	1.2264165756414676E-4	27.409029698052397	0.41331448036821195
101.291372213	30.6727764646	train	7.822410436068469E-5	14.941759684217642	0.31003213130797647
101.281153095	30.6819765911	train	9.288692434448322E-5	19.241481668997835	0.34792695223195363
101.333529505	30.6900659108	train	9.609561981059057E-5	20.023840358190274	0.3556710290000213
99.1412092809	30.7199835176	train	2.3930900541158188E-5	2.6664102371328586	0.12085308434448815
99.9036135383	30.7169154829	train	1.4864086262500638E-4	38.81200637650295	0.46057852772547786
100.989387458	30.7048165844	train	3.0366118083518895E-5	3.7968669361985206	0.14852466711040938
101.334180904	30.7171142894	train	8.840541207126161E-5	17.84391703974791	0.33679409956894896
99.8412689691	30.7534269768	train	1.2603712242463137E-4	28.5458540506787	0.4199519994675847
99.9875234339	30.752396099	train	7.713835921794061E-5	14.606459781552212	0.3070502128216977
99.162173829	30.7650768574	train	4.209351570984396E-5	5.919699083240781	0.1947159534825928
99.8622433247	30.7623123389	train	1.1397330383134943E-4	24.528331502752756	0.395659764007604
99.8935868952	30.7621001916	train	1.1616810547039255E-4	25.20729345912633	0.40022958371397127
99.9458254215	30.761729786	train	8.557558668210305E-5	16.968182683778302	0.32956638418935824
99.8414259242	30.7714721377	train	1.2735590180321801E-4	29.115185408236062	0.42248965744571537
100.906957724	30.7601808779	train	1.361919068268599E-4	33.440428554741445	0.43893585403086155
101.325261897	30.7804144603	train	8.654871371848819E-5	17.240612901350012	0.3320695740319015
99.7999285386	30.8078271305	train	1.223020378386695E-4	27.257323601306982	0.41264221886468555
99.8208344682	30.8076964044	train	1.3552257824038923E-4	33.01014229148356	0.43772291347794867
99.873098679	30.8073548383	train	1.4718766289105236E-4	38.30773783954143	0.45813858852927664
99.8940041089	30.8072123117	train	1.3543493925949053E-4	32.963538386295774	0.4375637078994484
99.9462670166	30.8068412457	train	1.2592978887577421E-4	28.50081592384129	0.419744481386522
99.9776242863	30.8066084925	train	5.393845452435896E-5	8.380358038477084	0.2365472496048065
100.855780642	30.8150508883	train	1.0020619212839026E-4	21.048433203731673	0.3653270276530934
99.8106846948	30.8438524385	train	1.4747785484606364E-4	38.410990016374676	0.45862758638450635
99.9884462561	30.8426177153	train	6.895833453755656E-5	12.379361320196535	0.2837278978581341
99.9153373183	30.8521779545	train	1.5885635765611563E-4	42.455019764786115	0.4771293343508077
100.020101221	30.8694404781	train	5.148495137165885E-5	7.847472673761106	0.2282432665976078
101.348120992	30.8611809708	train	5.39524636732064E-5	8.383042066252761	0.23659415109447404
99.863372851	30.8886265299	train	1.5109799180081793E-4	39.669142045370826	0.4646544664137738
99.947064401	30.8880410663	train	1.3151804657906128E-4	31.24588512584937	0.4303550149505734
99.8216032173	30.8979214114	train	1.3871594824308098E-4	34.53824676283228	0.4434631631526776
100.533252116	30.9094884649	train	1.487913238178842E-4	38.891126269654094	0.4608298990720802
100.596018703	30.9087291061	train	1.3825883989847007E-4	34.328144016888174	0.4426486851960003
99.8427657727	30.9248539454	train	1.5161325957613735E-4	39.835634844696955	0.46550140315961896
99.8636968842	30.9247158388	train	1.4625315606235452E-4	37.91507174058483	0.4565578455317712
99.9055586654	30.9244294644	train	1.4002311015113916E-4	35.226339196313994	0.4457791888229611
99.9474198337	30.9241295422	train	1.0474857704003093E-4	22.26307975681575	0.3756662526789547
99.9788152907	30.9238957102	train	4.514210969745325E-5	6.548438841770904	0.20591428468074027
100.627553789	30.9173577069	train	1.2425152762400558E-4	28.008908740113956	0.4164803202111465
100.020771152	30.9325939699	train	2.352682929757119E-5	2.5968593955717445	0.11905543400066354
100.50229092	30.9369173909	train	1.4593161357772213E-4	37.74082924930034	0.456011813154082
100.554612271	30.9362987297	train	1.7882644448645097E-4	47.1759126097064	0.5067168018515608
98.8378938152	30.9726149418	train	2.8834785436792874E-5	3.466248095073642	0.1420990327367417
99.7908088248	30.9702965736	train	1.5393052029527582E-4	40.69710863968862	0.46927735397611675
99.8326912774	30.9700334426	train	1.366922636708835E-4	33.67174459330288	0.43983917550363
99.8955138891	30.9696132969	train	9.42182566052889E-5	19.61609902513763	0.3511625598412247
99.9583351351	30.969162614	train	6.695505110564268E-5	11.8731840566166	0.2777749756427098
101.465386645	30.9491937992	train	4.61154547196969E-5	6.74982898369209	0.20942434735561727
100.000309241	30.9778670774	train	3.9062665902602156E-5	5.3644531426581805	0.18326526025607565
100.523792377	30.9727528151	train	1.8050655581059008E-4	47.505533004313506	0.509054052568484
100.57613273	30.9721247982	train	1.8124325528805354E-4	47.66587245299819	0.5100719256001061
99.7595395357	30.9885299309	train	1.4729530926703836E-4	38.34603911721928	0.45832008476009733
98.921647026	30.9997625966	train	2.1850795777833063E-5	2.354941080509385	0.11151986163329088
100.471727318	30.9914001663	train	1.2602631108781472E-4	28.540533456574405	0.4199311036123539
100.492668231	30.991159809	train	1.6365522317319985E-4	43.71612956682534	0.4845586591450787
98.8064052931	31.0086644554	train	2.0474040247713847E-5	2.164868708020876	0.10523273977155156
99.4349529245	31.0080770067	train	1.6382688693907551E-4	43.75796709491906	0.48482050981469477
99.4140408778	31.0171688528	train	1.3690240103177937E-4	33.76089483886625	0.440217681202933
99.7388026527	31.0157188111	train	1.3656710600932855E-4	33.61921573159451	0.43961349445993414
99.8540341452	31.015007939	train	9.021206889498723E-5	18.4123864398866	0.34132756984840273
99.9064106825	31.0146508224	train	6.836541737208775E-5	12.222706274271802	0.2819762447141754
99.9797362072	31.0141151699	train	3.4844807204233347E-5	4.547457640189584	0.16677712739362227
100.587197983	31.0080757161	train	1.8291279733217403E-4	48.022599246078045	0.5123631280437206
100.796619449	31.0053309365	train	8.11621691957928E-5	15.77224923411118	0.31797410322548436
100.828030128	31.004889947	train	8.724314420280823E-5	17.502646761657324	0.33384446991550815
100.922257933	31.0035211728	train	8.894095733576832E-5	18.00483710229775	0.3381444454466278
100.932727288	31.003364846	train	8.074167858955115E-5	15.63379888314065	0.31684869183138115
101.089757529	31.0009181892	train	6.223339124443817E-5	10.627989283113978	0.263344897874619
99.7703024081	31.0245575143	train	1.3589284686037263E-4	33.254957676807344	0.4383945523834358
99.9588766051	31.023294393	train	5.0853613152537873E-5	7.713527224499124	0.22607717206962918
100.074110067	31.0223869073	train	8.312789745160335E-5	16.233846068136824	0.3231864181904385
100.545455917	31.0176038493	train	1.7674182496826122E-4	46.73075385192415	0.5037857086303108
100.911968545	31.0126948241	train	6.203851280181743E-5	10.578753751543188	0.26273692006590993
98.7853930152	31.035700735	train	2.3351850916348942E-5	2.566741207598319	0.11827469923544681
98.8692233405	31.0358129079	train	1.3891385144051854E-5	1.226421772767391	0.07389940722256993
98.9425751745	31.0358663913	train	2.28778625104953E-5	2.4892439446819803	0.11615284556834678
100.503704982	31.0271187386	train	1.6217671869993573E-4	43.28597784493284	0.4822923260877528
101.058740771	31.0194575147	train	7.552507882198912E-5	14.225157097312763	0.30257154840046874
101.236722342	31.0164951905	train	1.1507977748269061E-4	24.86048595942963	0.3979722352850345
100.608596056	31.0348753964	train	1.6732995801675568E-4	44.585420766847	0.4901064744334637
100.943745813	31.0302616491	train	6.920256286080009E-5	12.446137648379612	0.28444693802030624
98.816794772	31.0537954138	train	1.6329979856070674E-5	1.554612144306661	0.08575969949528764
99.4456384313	31.0531558383	train	1.5393217810205816E-4	40.69817136021745	0.46928003625664017
99.5085206354	31.0529233075	train	1.3055817417446578E-4	30.682469886910596	0.428560175824407
99.5190009298	31.0528815728	train	1.543221595174718E-4	40.86601632990452	0.46991026175855427
100.042978266	31.0497096268	train	6.038442007669366E-5	10.136710799996436	0.25753582151312143
99.1626768189	31.0628460581	train	1.5038684464738142E-5	1.3839040240980607	0.07951748416016241
99.4142361591	31.0622835188	train	1.3341514133110484E-4	31.96846909308981	0.43386938253238716
98.7328985483	31.0716951834	train	5.080538317408007E-5	7.702467283131793	0.2259111970416481
100.001252387	31.0680851951	train	4.4108955291146784E-5	6.32304695362981	0.20215427660691082
100.10605794	31.0672289449	train	7.386635978494294E-5	13.817656448952661	0.29790597521175394
101.237565879	31.0525602895	train	9.503639103778516E-5	19.81089582130951	0.3531350345506553
98.7643243309	31.0807795202	train	2.4365083633158377E-5	2.7411440864712815	0.12277653851262822
99.0578752942	31.0900050006	train	2.1682668327652236E-5	2.3329561428347017	0.11075682721189467
98.9530229854	31.0990325238	train	1.0511159739540422E-5	0.8451146146008126	0.05694120406297012
99.0159376573	31.0990400982	train	2.5286886176262222E-5	2.888555341001779	0.12683239886476894
99.0893380703	31.0990101263	train	3.356994584396778E-5	4.318397756638237	0.16166171464371953
99.519246059	31.0979953131	train	1.3169838204883603E-4	31.335009355250758	0.4306909619391942
99.7499150426	31.0968597801	train	1.4634249699203763E-4	37.9638789771471	0.45670936667850126
99.9700847354	31.0953909069	train	4.9472450949752065E-5	7.403692062007296	0.2212958048882376
100.022503563	31.0949857655	train	7.355031423993301E-5	13.745153606665083	0.29700992699000156
100.074921304	31.0945593157	train	9.47241275435E-5	19.746238708513914	0.35238360214147074
100.599026656	31.0891232446	train	1.492517147582532E-4	39.09278354816527	0.4615976083520568
98.8900979952	31.1080173072	train	1.858112975970268E-5	1.8846188582951005	0.09644183619345792
100.609811481	31.1070318328	train	1.4620002405102612E-4	37.88604555230659	0.4564676941926314
98.7327470147	31.1258331151	train	4.41050403953415E-5	6.322180839423678	0.20213996122024025
98.9949646695	31.1261101882	train	1.4529751152741433E-5	1.308884474542765	0.07703378227197306
98.7117425364	31.1348108242	train	5.115274237444824E-5	7.779174459027094	0.2271049853960367
98.9320257238	31.1351153956	train	2.5733412146828356E-5	2.9595932710354367	0.12878362500589427
99.0054539411	31.1351332136	train	2.896360384924167E-5	3.4916346073778364	0.1426433020956605
99.015943689	31.1351323424	train	3.105378492887631E-5	3.91201036835934	0.15137897740209916
99.9075240559	31.1319366687	train	4.41331584165732E-5	6.328401545886481	0.2022427674561995
101.406706382	31.112649994	train	5.9157956534551574E-5	9.80011386450445	0.253631724873924
98.8271121865	31.1440403275	train	1.323565099646312E-5	1.1430717278315674	0.07065751184277186
98.9215285571	31.1441324549	train	2.2377576027871526E-5	2.4238247217761377	0.11390215985159152
99.9915212426	31.140339933	train	1.0372293700435893E-4	22.051024820655638	0.3733612775482516
100.075429812	31.1396666505	train	1.243268783406985E-4	28.034399992758548	0.41662766200986723
100.599782885	31.1342209492	train	1.297709031068684E-4	30.360194245696807	0.4270796148078429
98.8795542656	31.153123051	train	2.5422806898622227E-5	2.910179003233323	0.12742726899630857
99.9076959231	31.1499804523	train	6.749230397835759E-5	12.019032402611687	0.279381155346423
100.117488821	31.1483308198	train	1.120422848288661E-4	24.058188406318056	0.39158119394620206
99.5720507853	31.1609316301	train	1.2989181747529528E-4	30.423658417437846	0.427307507771797
99.9392549033	31.1587765818	train	8.369083315283118E-5	16.396522771866735	0.3246644531535643
100.00238978	31.1763452343	train	1.6692592058815674E-4	44.47112753716485	0.48950234208605564
100.065345053	31.1758395574	train	1.6384173037801625E-4	43.76158470630329	0.48484313904714765
100.107314333	31.1754853392	train	1.3684891274738404E-4	33.73749044996088	0.4401213850438825
99.8871361247	31.1952361153	train	9.974295000674167E-5	20.9329587846871	0.3642533364968529
101.387558103	31.185161158	train	3.895570999235034E-5	5.345422732808693	0.18285522418317907
101.136065636	31.1986032765	train	8.105408012514914E-5	15.744480870670431	0.3176851651991356
99.9188829423	31.2220804942	train	1.3379368684009153E-4	32.2048117915543	0.43456545478106046
99.9818701154	31.2216150397	train	1.9169957730068697E-4	49.273637718463554	0.5240769933972876
100.055353236	31.2210330336	train	1.8827066976765403E-4	48.750863968888154	0.5195734252824553
100.097342608	31.2206816148	train	1.7668571742589237E-4	46.71229404792253	0.5037063367837025
100.107839835	31.2205916189	train	1.1983057199022048E-4	26.316165485310147	0.40770327704732784
98.7849456138	31.2342061332	train	3.758829676052708E-5	5.086836665228696	0.1775764685893023
98.8164474655	31.2342549578	train	4.078887229813433E-5	5.687153034301684	0.1898265467113362
98.6379038472	31.2428989596	train	5.040336491549736E-5	7.610277767177279	0.2245249467999131
99.9505573313	31.2398949335	train	1.5371270702409023E-4	40.557481611252264	0.468924702831513
98.9529472043	31.252423117	train	5.629220972140032E-5	8.936483707209264	0.24434739823312182
101.3152513	31.2315804212	train	4.619623820357662E-5	6.766233082859005	0.20971427350807914
101.44114548	31.2292509219	train	4.703810487252434E-5	6.936550229842118	0.21272306589207426
99.8037083862	31.258941714	train	1.3152854312135123E-4	31.253162670335392	0.43037457982839916
99.8142107476	31.2588756107	train	1.3791918749576107E-4	34.1891032984971	0.4420419453560915
100.003246863	31.2575390431	train	1.5513225034055906E-4	41.158928139529664	0.4712146286947076
101.231525926	31.2420810521	train	7.556691377454553E-5	14.236659697325953	0.3026884184047064
99.8878107366	31.2674106339	train	1.3670107969836003E-4	33.675444693499536	0.43985506548253844
99.9088168364	31.2672637901	train	1.3857374124665194E-4	34.477854707304836	0.44321003321047986
99.9508285658	31.266959804	train	1.569485406057897E-4	41.870714772056765	0.4741159240830868
100.076962217	31.2749867115	train	5.5928328512909974E-5	8.83759797338337	0.24315195834717604
101.326406297	31.2584372598	train	6.019025283405992E-5	10.084156002715641	0.25692046895995213
103.496015553	31.2008121166	train	1.0415839917240065E-6	0.03368104332533899	0.005947587231275173
99.4888096768	31.2966158179	train	1.2091273212178266E-4	26.63711876436928	0.40987603501628966
99.8251057563	31.3039181107	train	1.414529469785146E-4	35.88215509132368	0.4482905948723041
99.8776418465	31.3035698205	train	1.4333540047209534E-4	36.682606143683685	0.45156248744401123
99.9616976126	31.3029678648	train	1.4847480182060858E-4	38.735861382887926	0.460300822300474
99.9827111513	31.302808782	train	9.88383961430537E-5	20.70376093464146	0.36214627671500405
100.014231142	31.3025637128	train	5.3984461339645214E-5	8.389172533307818	0.23670125506672862
101.26408271	31.2866094913	train	9.022084317972057E-5	18.415105010306743	0.3413494360585363
101.390054613	31.2843264557	train	6.21158621270763E-5	10.598295857353083	0.26297835299290623
98.8478190754	31.3155013367	train	3.238875846540226E-5	4.126536635852158	0.15686579335041578
99.7411168301	31.3134527148	train	1.473173234610439E-4	38.353871910007115	0.4583571866256771
99.8041677097	31.3130733111	train	1.4109330236071767E-4	35.72563555334747	0.4476610497502887
101.264729798	31.3136566917	train	6.976919082231046E-5	12.604351478328455	0.28610961780879157
101.422237308	31.3107805816	train	7.758957070336123E-5	14.759777180729529	0.3082925560617058
101.432736996	31.3105819806	train	5.9057895936398856E-5	9.772400195785396	0.2533113982564062
99.7308173176	31.3405790295	train	1.71902684124319E-4	45.68388931768154	0.49684544156968047
99.131630762	31.3516150331	train	1.6203627551501003E-5	1.536216827814944	0.0851526425852005
99.6993490774	31.3497767955	train	1.4980916468378385E-4	39.28829333184338	0.4625242439103542
99.9095967003	31.3484586707	train	1.539031149531896E-4	40.67954071805578	0.4692330090441662
99.9516444675	31.3481537179	train	1.3989505556306702E-4	35.15973186822674	0.4455531541152112
101.254658384	31.331873098	train	8.13028789195361E-5	15.802882186796694	0.3183498746357613
101.727204081	31.3226982387	train	5.7237322379779936E-5	9.199597522222671	0.24743475741818802
103.321372784	31.2788960107	train	6.059312871812014E-7	0.015375114951582839	0.0034685791929337027
99.6783883653	31.3589117576	train	1.2257669328087054E-4	27.380010541906948	0.4131860056354057
99.8571179465	31.3578422069	train	1.568882962978958E-4	41.83363607026041	0.4740202019553102
101.359911959	31.3389994541	train	6.361622419754492E-5	10.948789333602013	0.26763039760195195
98.8897946359	31.3696806456	train	2.5990970196069063E-5	3.00056824648506	0.12990513978244836
101.34963274	31.3482073871	train	7.366466158502086E-5	13.773856256158918	0.29733438703094306
99.7941897375	31.376291801	train	1.5525179376882605E-4	41.203093565126544	0.471406568098277
99.8152205383	31.3761598488	train	1.5921062470165126E-4	42.52259743493875	0.4776851038194198
101.265810219	31.3587350786	train	7.211142030895371E-5	13.255496916272197	0.2929013139185634
99.8047820712	31.3852480537	train	1.6253548524493573E-4	43.415704420919546	0.4828440925137566
99.8678798644	31.3848365371	train	1.536279155339146E-4	40.50315918787972	0.4687872941846391
101.087389753	31.3707833771	train	6.621091513907493E-5	11.63263024823545	0.2755384317800078
99.815376415	31.3942033847	train	1.6308589212941636E-4	43.57737341512716	0.48368831039253557
99.6997501899	31.4039089245	train	1.7774562896055124E-4	46.93628259721575	0.5052014497473132
99.7418249029	31.4036723539	train	1.625590642916616E-4	43.42423038031963	0.48288031481545785
101.39256349	31.3834900409	train	6.658434598886324E-5	11.77046875940868	0.2766625286752258
99.2158843399	31.4146595524	train	4.1702210699978665E-5	5.852129157500233	0.19325566834087718
101.182591217	31.3962571675	train	6.17293371639839E-5	10.500501643332157	0.2617702984425022
101.056649112	31.4073601464	train	8.028340927929767E-5	15.475435775851297	0.3156179313567674
101.634724142	31.3967773855	train	6.281489541949403E-5	10.771905479588712	0.2651531173173258
99.594732123	31.4315063948	train	1.1727726395589487E-4	25.578661376906304	0.40251278658611683
99.7315162941	31.430798496	train	1.370089163948524E-4	33.8114469333662	0.4404093445740509
101.561413334	31.4072824482	train	6.0555815777036965E-5	10.183102076733746	0.25807816049760257
99.6684497633	31.4401653578	train	1.7321506305211694E-4	45.984998454672755	0.49874676102516746
101.057042771	31.4253937598	train	1.1665637611949371E-4	25.39074102628394	0.4012368353335055
103.084276136	31.3767877533	train	2.394941857212169E-6	0.108580589433734	0.013570574494465913
99.5527496717	31.4497392065	train	8.488805180730118E-5	16.73008235466116	0.3277864866892573
99.7106090378	31.4489607287	train	1.6408581539953802E-4	43.8227841138618	0.4852149684833379
101.046723563	31.4345790324	train	1.0055750460214866E-4	21.136314395523463	0.3661388760377597
101.183426735	31.4323214559	train	7.150357381384736E-5	13.09448573502232	0.2911512061527008
101.435759422	31.4277709503	train	6.485722050504163E-5	11.278565589068629	0.27143410304799087
99.7843496558	31.4575526138	train	1.312297294739087E-4	31.045986864034205	0.42981708450181916
98.858098239	31.4688983617	train	3.7194216840813056E-5	5.009503245507392	0.17604248082530455
99.7107453011	31.4670044998	train	1.2711629564672917E-4	28.98813606776209	0.4220302478209448
99.5950172306	31.4766168925	train	1.3606972502821965E-4	33.36482996513559	0.43871482982511695
99.742393656	31.4758471398	train	1.1333175581445528E-4	24.34304304427398	0.3943108081422499
99.984497882	31.4742143499	train	5.230927002229057E-5	8.019723603878235	0.23105328419659782
101.110425748	31.4606045514	train	9.860228838137943E-5	20.639853834834927	0.3615939887662193
99.3634509077	31.4865061367	train	6.348147585595324E-5	10.919045230263292	0.26721499658823383
101.121147753	31.4694470767	train	1.074085197806245E-4	22.924752353083612	0.38156581544820145
99.8267646903	31.4933743328	train	1.236327566754999E-4	27.789277266716404	0.41526754625618806
101.142392253	31.4781129094	train	9.029233749936732E-5	18.437256370617778	0.3415275514517392
99.6373088457	31.5034802026	train	1.4928923515672963E-4	39.106262312642386	0.4616600778837022
101.594928508	31.478754798	train	5.08537346947217E-5	7.713555096156334	0.22607759024587049
99.6479010711	31.5124492607	train	1.1921038530372616E-4	26.145439373743603	0.40645084058381875
99.7005556654	31.5121717952	train	1.0737781253486273E-4	22.91631736875643	0.3814983451765868
101.184892508	31.4954334235	train	8.906110392697136E-5	18.044219862314428	0.3384466331552881
101.237501705	31.4945240977	train	6.760996867629943E-5	12.04648041195346	0.2797319744021261
100.090486795	31.5365078285	train	6.57851959833593E-5	11.483371608316268	0.27425266786840574
99.9747208297	31.5464644491	train	7.805873239905632E-5	14.89433146155911	0.30957960733124157
103.193976509	31.481379921	train	5.3889229397035325E-6	0.3409551550355321	0.03002612248168698
99.5744596124	31.5579114026	train	1.3711332149064502E-4	33.86099749693294	0.4405970834080575
100.101443099	31.572500677	train	8.658503314998369E-5	17.25049780430367	0.33216263728328527
99.6379222932	31.5936991373	train	6.538294131475018E-5	11.394593209181233	0.2730335712206493
99.9962681566	31.5914073989	train	1.0694678747448657E-4	22.797918940675277	0.3805497365508576
100.027884779	31.5911569475	train	1.017741474052991E-4	21.43775860839528	0.368934436757996
100.175423532	31.5898847661	train	9.398172762153074E-5	19.55524989400459	0.3505900585891023
99.0476490665	31.6043051648	train	5.564792355447784E-5	8.761397143453133	0.24222817511673267
103.679465333	31.5185762564	train	4.335268315428669E-6	0.2565782091020094	0.024297993956432444
99.9438459093	31.6188708741	train	9.498982050825832E-5	19.8015843795041	0.3530230776580479
98.942212441	31.6313680434	train	6.894530667509375E-5	12.37579927297864	0.2836895015244061
98.5941911481	31.6397584847	train	4.869009687399279E-5	7.2391651144851	0.2185611147639813
99.4378663045	31.6396525595	train	1.2809423602138363E-4	29.559913195861494	0.42390072346215363
99.8491284165	31.6375795812	train	9.813490938040479E-5	20.513348732880797	0.3604979008798652
100.123273753	31.6354617878	train	1.3623656872991446E-4	33.468062596125776	0.4390166030004583
99.4273618957	31.6487103605	train	1.6905332255007496E-4	45.097497105164535	0.4926673395848839
99.7015686313	31.647497778	train	8.25329349536594E-5	16.08248717820369	0.32161724566287836
99.9652096727	31.645776455	train	9.814341765075904E-5	20.515651659641247	0.3605178879389582
99.9757548183	31.6456962789	train	1.0508873543522676E-4	22.360444677274923	0.3764269687107238
100.017934973	31.6453668653	train	9.847751952170494E-5	20.606082746957835	0.3613017511349157
98.6468517624	31.6579594841	train	4.5100558126194646E-5	6.5398416058046385	0.20576374819237725
99.026580477	31.6584453059	train	6.635227477992077E-5	11.687100584073779	0.27596436152314785
98.931640999	31.6674520562	train	7.532042582765312E-5	14.168887366107171	0.3019992653497887
99.385249372	31.6668888222	train	1.4423763786237682E-4	37.037763693976395	0.453116947899668
99.7228003615	31.6654232702	train	9.400745901429033E-5	19.561869517812998	0.35065238852984654
100.165784972	31.6621450595	train	1.5819791655272519E-4	42.323560252602526	0.47609323247473473
103.220244459	31.5976623352	train	2.7873572504670467E-6	0.1379831260999125	0.01575909542395104
99.3536370435	31.6760025486	train	1.5593025580100384E-4	41.44584630835402	0.4724932753166377
99.7228702351	31.6744448322	train	1.0293571757186913E-4	21.789539279243304	0.37158054006872165
99.8072617092	31.6739387722	train	1.1716024767697227E-4	25.553239372346948	0.40227272912429474
98.667851162	31.6850824981	train	5.9243389423327584E-5	9.823776113391235	0.25390500599392807
99.6490888066	31.6838635388	train	9.291421863798521E-5	19.24822959520316	0.34799361098705406
99.6912897476	31.6836418262	train	1.0009839067688547E-4	21.021466555113207	0.3650774920169673
99.6281096973	31.7020125723	train	1.1238135268164605E-4	24.125635766421603	0.39230133035933185
100.018525585	31.6994919609	train	1.0854118227438432E-4	23.27499252852416	0.38404426879312226
100.081831177	31.6989706199	train	1.3317436789809004E-4	31.882787907238612	0.4334257541970051
99.0793669908	31.7125569354	train	5.745139181759901E-5	9.261169640787363	0.24813054793483708
98.5621731579	31.7208520348	train	6.717244073089949E-5	11.933418563661336	0.2784257487737403
98.5199074054	31.7297219356	train	7.678308335952156E-5	14.493849104177379	0.3060688692673584
99.5755703666	31.7383485506	train	1.1636934708377876E-4	25.275091229146945	0.4006451344981229
99.3961431802	31.7480546573	train	8.967747365666966E-5	18.24626520822247	0.33999257178596737
99.5545108527	31.7474639091	train	8.107024110197395E-5	15.750206607683756	0.31772838143797455
100.145689772	31.7435198699	train	8.779538653501397E-5	17.663544678353155	0.3352492276201391
99.2694723101	31.7574076127	train	9.160767619976662E-5	18.895941786267716	0.34478737956295646
99.9980033008	31.7537837364	train	1.0322699895197763E-4	21.90218559982352	0.37224061433781436
101.285530732	31.7371908248	train	1.983204771914982E-5	2.06984244260286	0.10227048229765212
99.4067800676	31.7660652591	train	7.192705493840398E-5	13.206249345960238	0.292371404064279
100.198699656	31.7610747668	train	8.108119401660991E-5	15.754087159547343	0.31775766763043367
100.473173181	31.7581961168	train	8.63120809138353E-5	17.17623356383717	0.33146260137740935
100.114346917	31.770862006	train	7.251703708990874E-5	13.390992241714576	0.29406436366383587
100.76905459	31.7724708462	train	8.921566941604253E-5	18.094886266260183	0.33883498423972686
99.1322533734	31.7937124329	train	5.3280440919028E-5	8.254288509720237	0.23433776232439518
99.6815317646	31.7919571219	train	1.05069579574332E-4	22.35496161732789	0.37638417860456874
99.1956526784	31.802652874	train	9.665631346104724E-5	20.14304214814343	0.357005403887559
100.748281905	31.7907982287	train	8.901500863332013E-5	18.029109873777102	0.3383307288212262
99.6500336692	31.8191873152	train	6.874138548491651E-5	12.320043625402986	0.28308795837013623
99.8507753409	31.8180036682	train	1.3535574367320262E-4	32.92268199441104	0.437419763084267
99.1217372919	31.8298112111	train	2.7009651521092358E-5	3.146126949944116	0.13431275028162723
99.9777430187	31.8351344873	train	9.893126515874463E-5	20.72889771715386	0.3623632481285553
100.189065938	31.8333349105	train	6.357793278126795E-5	10.940336956160666	0.26751240106632634
100.833457261	31.8256799867	train	7.201087629392749E-5	13.228371175774557	0.2926124249744036
99.2485953501	31.8476706232	train	8.460986388971928E-5	16.654745041890443	0.32706362243663983
99.6608564533	31.8552186845	train	7.186563450782359E-5	13.190039487458957	0.2921946907437365
99.946227182	31.8534157598	train	8.624898856090552E-5	17.159068387226498	0.33130058063518286
100.147137806	31.8607835469	train	6.827592861538869E-5	12.201830954207042	0.28171112399579296
100.6226827	31.8556043788	train	5.89631925875048E-5	9.745603047072139	0.253007968570382
99.7455585615	31.8727937068	train	6.591282464683682E-5	11.51776656348593	0.27463861280071855
99.9252697409	31.8716129202	train	1.0389407750746542E-4	22.085919976943106	0.37374707294493625
100.358770781	31.8767400323	train	6.716354932039036E-5	11.930954923879458	0.27839915463301546
100.728678017	31.8722479222	train	6.742419119724686E-5	12.003143522727378	0.2791779198559752
101.700513934	31.8553155799	train	6.200910843744934E-5	10.571324815378187	0.2626450977813347
99.7668510544	31.8907103148	train	6.636757609457682E-5	11.69299666405174	0.2760104357690611
99.9465960012	31.8894988064	train	9.132767291323828E-5	18.799649683462032	0.3440961492048071
100.559739826	31.8834535482	train	5.925890902411418E-5	9.828074559360898	0.2539546283238899
102.534587677	31.8438692648	train	2.779406759695242E-5	3.261151667132444	0.13767643283133593
102.882617133	31.833710159	train	3.1516970952551116E-5	3.989566569963215	0.1532907699602887
100.750154046	31.8899942694	train	7.926917725865963E-5	15.187316821903273	0.3128782067959471
100.834707222	31.8888016378	train	6.604708801077461E-5	11.569502479626594	0.27504417805363784
98.8151169132	31.9109329287	train	7.120325268187922E-5	13.015226065102286	0.2902833220205153
100.549472176	31.9016201321	train	6.13141917225888E-5	10.388240940618216	0.26046837400413264
102.482518602	31.863336302	train	2.7121838583639723E-5	3.162157232228612	0.1347954308797681
98.7727878227	31.9198861944	train	8.600626967000253E-5	17.093033242939942	0.33067654727409873
100.634204219	31.9095789074	train	6.147358769177622E-5	10.431343674567593	0.2609687933646848
98.8679749648	31.9290426751	train	5.985475761815434E-5	9.993106058740304	0.2558548141573393
100.655510268	31.9183233087	train	6.672940771887914E-5	11.810662590131939	0.27709825152104867
102.250976958	31.8875044832	train	5.661025063676863E-5	9.02357595391616	0.24538915291389313
98.6881053328	31.9377502437	train	5.324660366118768E-5	8.24611783880394	0.234223797324308
100.391430143	31.9395320834	train	8.353190671119427E-5	16.34954220796496	0.32424783282536496
100.676983962	31.9360820209	train	6.661111882897642E-5	11.777887001307299	0.2767429859470357
98.4552492951	31.9550084039	train	7.659017270356638E-5	14.453791975502934	0.30553484586662905
98.8256085247	31.9560572103	train	6.194283630027226E-5	10.554581332320927	0.26243806301314765
99.6086602559	31.9547181288	train	1.170964507017315E-4	25.539379360642794	0.4021417691407763
99.9049221917	31.9529523106	train	1.0280928513585354E-4	21.743437901536442	0.37129359864208605
100.708875938	31.9446769499	train	7.494033524835381E-5	14.064380736236728	0.3009339002454309
100.804232614	31.9523775495	train	8.297947702275443E-5	16.196087803655274	0.32279564952932294
103.634366629	31.8805797062	train	2.3392414768781165E-5	2.573723268604634	0.11845581398623309
99.5452791148	31.9730495041	train	1.0691961363701191E-4	22.790454549534946	0.3804898343067097
99.8945167785	31.9710688056	train	1.2186777886475002E-4	26.997791857614967	0.41178037562773717
101.460032445	31.9503801315	train	5.562859203786478E-5	8.756143749868505	0.24216440508684975
102.89657371	31.9143972397	train	1.632098445502272E-5	1.5533025263316613	0.08571650792332769
98.5080121062	31.9822889425	train	5.7108722774252486E-5	9.163499094090927	0.2470161502177007
99.3230539745	31.982831385	train	1.7182692699098368E-4	45.66998118055716	0.4967352473791899
101.39683554	31.9606078045	train	5.756003024728134E-5	9.299052898110032	0.24848316382082852
101.703412412	31.9544463047	train	4.5362866316810135E-5	6.594114533212613	0.206713104145557
98.4550361169	31.9910941756	train	5.1062689739640044E-5	7.760660709426284	0.22679585027635304
99.3548432529	31.9917682419	train	1.6532242422299156E-4	44.13442611820953	0.48709055106672533
100.339199154	31.9851975364	train	7.371345426940575E-5	13.784451933184334	0.2974727448891117
101.418218113	31.9692204113	train	5.223186632505423E-5	8.001029495832066	0.23079029376503526
101.439365944	31.9688155571	train	6.116191830256345E-5	10.347064236186013	0.25998968233608344
101.523952961	31.9671609593	train	5.663173880274943E-5	9.029607768805166	0.24545943460888012
100.296995975	31.9946567424	train	7.885564781736746E-5	15.095807111220664	0.3117548426405626
100.720292673	31.9896230708	train	8.181630170226054E-5	15.914655953331518	0.31971748757863133
101.270393694	31.9809705977	train	7.004258116788974E-5	12.681595983611395	0.28690907801779597
99.7572388811	32.0080479169	train	1.1551488951995969E-4	24.996700340122842	0.3988767557152922
100.085417943	32.0056643782	train	8.975049390637634E-5	18.26937488409025	0.3401752378988663
100.381934147	32.011801278	train	9.377183692693476E-5	19.501198902848465	0.35008118669309907
100.434859777	32.0112135566	train	9.566581567509142E-5	19.93674474209088	0.3546443975282439
98.4230536936	32.0270391899	train	2.5945035216380945E-5	2.9932604389032416	0.12970533140410964
99.852687644	32.025484941	train	1.3339981131598624E-4	31.963013782435173	0.4338411574797185
100.403242052	32.0205879143	train	9.023724535746192E-5	18.42018696018513	0.3413903076867868
100.826635608	32.015195821	train	7.484521353539974E-5	14.03822683979799	0.3006667723096095
101.34511507	32.0066666936	train	6.170926379267155E-5	10.495073543816503	0.2617074524546334
99.2596970879	32.0371073934	train	1.9138323026618488E-4	49.225135188141294	0.5236650380293316
99.683329888	32.0355320707	train	1.0882696969404386E-4	23.346968691898724	0.3846664837105326
99.842181412	32.0345764893	train	1.26092360836181E-4	28.573038585931407	0.4200587392624745
101.398243026	32.0146912434	train	5.102846354550777E-5	7.753623346374731	0.2266782928074922
101.313831215	32.0252785351	train	6.396992912725832E-5	11.033300774123108	0.26871855874826267
103.395783291	31.9701623298	train	1.3307346813556343E-5	1.1521716701139635	0.07101307475393229
99.2703412858	32.0551285544	train	1.6509296558190985E-4	44.07616444821433	0.48674356122290874
99.8529385302	32.0525472075	train	1.448697835309463E-4	37.24144057934237	0.4542008292480252
98.6558948489	32.0639714345	train	6.407638249953698E-5	11.063533206388476	0.26904542614464566
98.7088659485	32.0641041823	train	8.181814926283834E-5	15.915058173123143	0.31972239904761174
100.033096087	32.0602280032	train	1.0798395095637507E-4	23.097861327426376	0.3828274417160037
99.2174176352	32.0732737635	train	1.655042501965012E-4	44.18059341361072	0.4873651772653373
100.308733921	32.0757227424	train	1.155747253998053E-4	25.015732625018853	0.3990009313081572
101.367664639	32.0603578624	train	5.899205960313903E-5	9.754164789590954	0.25310048466127916
101.558175264	32.0566538146	train	4.878261635274433E-5	7.255953219579525	0.21888551422777458
99.8320814136	32.0887710163	train	1.2228098102236821E-4	27.24465678734865	0.41260048714735503
100.224108687	32.0855894281	train	9.600403490312275E-5	20.00436968129931	0.35545254295192297
100.457315728	32.0921416214	train	1.554498566192073E-4	41.275606713183066	0.4717242720995226
100.160769203	32.104227385	train	1.2081805069962418E-4	26.602016362163592	0.40968657048147067
100.478649275	32.100914716	train	1.4406202860124312E-4	36.97710769436672	0.45281508256793684
99.6309352109	32.1169967897	train	1.1638332094425454E-4	25.280721579836797	0.4006739682276137
99.9171195411	32.1152474017	train	1.5371498201161414E-4	40.55893996934938	0.46892838857788677
101.379183706	32.0962151914	train	6.236234655617465E-5	10.660569507159483	0.2637466590403065
100.033806925	32.1233694767	train	1.298210347999871E-4	30.386506804106094	0.4271741223605117
101.220556525	32.1081155225	train	7.297667629235309E-5	13.54602721589785	0.295377699493428
102.987613495	32.0647755262	train	3.8987261913325634E-5	5.351036690805822	0.1829762273530155
99.7158739518	32.1345877292	train	1.3463070774072955E-4	32.58309117858354	0.43609851466476346
100.288307519	32.1300560975	train	1.432917757148063E-4	36.65536318008165	0.45148710256189095
100.542673711	32.1272116123	train	1.226595005341369E-4	27.417000045851676	0.4133497571541028
103.252192944	32.0651714177	train	1.3100121315832307E-5	1.1258697163154936	0.06998463191542251
98.3268894346	32.1438436854	train	2.1309563181432704E-5	2.284167599518795	0.10905882579248323
100.299034653	32.1389670727	train	1.4122602419202362E-4	35.78677411147604	0.447893541798241
100.436833578	32.1374776721	train	1.6104364609146146E-4	42.94356284627039	0.4805419552871374
100.532226631	32.13635872	train	1.4168955246444902E-4	35.98160593729084	0.44870398232722486
103.125801454	32.0783680199	train	2.0073428378937912E-5	2.1055710556680376	0.1033865498059042
99.4827248106	32.1537344604	train	1.0333858722013292E-4	21.945339775428327	0.37249311788608486
100.034112252	32.1504299109	train	1.3822258873180687E-4	34.310909453680075	0.4425839906460847
100.574776822	32.144856541	train	1.1148612748381488E-4	23.932988672683052	0.39039628452607683
100.331097422	32.1566749959	train	1.6054985718816004E-4	42.75636929525175	0.4797754416378063
99.4828675533	32.1807982225	train	1.071264000566093E-4	22.847256785134643	0.38094538494200286
100.140473267	32.1765784452	train	1.50815629522326E-4	39.59049012584063	0.46418921301531374
99.6208243537	32.1892176787	train	1.180208790917623E-4	25.74021315028761	0.404033809299773
99.7481210464	32.1885287441	train	1.740341612872096E-4	46.13423795154832	0.49992617032910297
100.129979369	32.1856934185	train	1.4318511664395992E-4	36.588756295242305	0.45130270520190674
100.416331908	32.1828106752	train	1.6567698948957322E-4	44.22445351685513	0.48762580686052126
103.624580976	32.1061584825	train	3.387148427516453E-6	0.1829237231773344	0.019085460368706196
100.321015947	32.1928627315	train	1.7026618048903753E-4	45.37666269786615	0.494454240490665
101.232905736	32.1800472063	train	1.2463682126715253E-4	28.13922156846667	0.4172329468439282
101.285903058	32.1791001147	train	1.1097907979238975E-4	23.80601200838955	0.38931197553548713
100.215068474	32.2029458385	train	1.5219598929843486E-4	40.065009904028976	0.4664560026929321
103.150199318	32.1496602838	train	2.970179004656032E-5	3.660508380961579	0.14574893581978618
99.8863702647	32.2237195933	train	1.6536925483380844E-4	44.146316843179505	0.48716131118390477
100.109204284	32.221960483	train	1.423512878463296E-4	36.17270023801001	0.4498568571525648
100.172867368	32.2213857511	train	1.6423409715968213E-4	43.85996393123051	0.4854405930604418
100.38506361	32.219238512	train	1.613791019260106E-4	43.055888114969875	0.4810613996560545
100.395672811	32.2191218039	train	1.642126514538629E-4	43.85458668574241	0.4854079736461202
100.204817209	32.2301058564	train	1.6120061146838202E-4	43.00307712958092	0.4807851413581632
101.223183048	32.2162928425	train	1.2831765134897971E-4	29.63893729425472	0.42432634528720486
101.308011754	32.214771838	train	1.0105496091775926E-4	21.260675302737297	0.36728490212370846
100.066972039	32.2403656587	train	1.5824498339705548E-4	42.332957272873315	0.476167431606993
100.693038077	32.2335277971	train	7.650721417354003E-5	14.43656596745556	0.3053049437574561
101.19158703	32.225863437	train	1.3156115497189446E-4	31.268956828187118	0.4304353576411151
102.463395078	32.1973962085	train	7.262254246897071E-5	13.426236063822394	0.2943662589191041
98.8887397741	32.2538428959	train	1.0160196728977735E-4	21.395363173339952	0.368540305979182
99.1329292341	32.2628433901	train	1.0591547711691858E-4	22.572595694961414	0.3782681540638994
101.170805056	32.2442595652	train	1.1941617557160863E-4	26.20424012275044	0.4068670106566862
102.400521048	32.2171338321	train	1.2637908435779978E-4	28.714144122143757	0.42061215811320746
102.443233065	32.2249907599	train	1.2067645663116174E-4	26.54952146054721	0.4094030031485545
102.47501374	32.2241199892	train	1.3421721701476885E-4	32.40739912214661	0.4353422190729465
99.5683441526	32.2796772674	train	1.5625204639335976E-4	41.56354331937963	0.47300713355091895
102.305827622	32.2376784025	train	1.1469245784043862E-4	24.740028243459303	0.3971647736346203
98.9205573947	32.2899525974	train	9.165957030729326E-5	18.913787979428236	0.34491532799826113
99.5365406052	32.288837632	train	1.464750289040187E-4	38.02709079253867	0.4569339836398364
100.69387531	32.2786152709	train	6.334537565320971E-5	10.88900271955773	0.26679494944735843
101.33059923	32.2684666183	train	1.3221287518618916E-4	31.557512457064963	0.43164723711152314
102.263761826	32.2477881295	train	9.40652853218827E-5	19.576745836637524	0.35079241931756117
102.295556329	32.2469619667	train	1.499080005383505E-4	39.3187623749623	0.4626882035731621
102.380335237	32.2447198501	train	1.0852225399085392E-4	23.270225400463	0.3840030137960448
99.6428027418	32.2973625269	train	1.976318327370838E-4	50.244116859997376	0.5316722710594108
99.8445916065	32.2961738116	train	1.6728905206047807E-4	44.570804765860196	0.490045375332194
100.025128189	32.2948369039	train	1.5610856607512784E-4	41.5090343195579	0.4727781376445671
100.290598673	32.2924020608	train	1.7243099498198645E-4	45.788693835128015	0.4976125680145605
100.948795765	32.2839568701	train	5.627560374781289E-5	8.93197098754754	0.2442929257400094
101.150440153	32.2806826889	train	1.3290509959701323E-4	31.786966590660967	0.4329287993951665
101.192887336	32.2799524024	train	1.1921723804931596E-4	26.147397418589843	0.4064647083046531
102.518428074	32.2499598208	train	1.3773006676119905E-4	34.12053471282736	0.44170353564664094
99.6322445931	32.3064369894	train	1.9929067727510354E-4	50.43360869318433	0.5337529682447378
100.16329206	32.3026599482	train	1.6912339265037123E-4	45.11597230645836	0.49277091744806856
100.503098543	32.2990707731	train	1.3359557897622124E-4	32.058530540677395	0.4342013862239935
101.384115943	32.2855033509	train	1.2469544731638193E-4	28.159048686084983	0.4173472959109904
102.359805428	32.2632974879	train	1.5538162238453357E-4	41.2510588623453	0.47161486366240335
102.402200855	32.2621614578	train	1.6429366390099663E-4	43.87489955487815	0.4855311737596073
102.476387052	32.2601392578	train	1.9559662209662113E-4	49.93960326150874	0.5290939873012642
102.5293726	32.2586682278	train	1.6454670059035196E-4	43.93834537511033	0.4859156010632656
100.099680962	32.3122508255	train	1.672690263714551E-4	44.563649438930916	0.4900154586619484
101.702658713	32.2881005601	train	5.588306664167422E-5	8.82529793357079	0.24300299734128294
101.73448368	32.2874148618	train	5.8033641570953595E-5	9.46420568702709	0.25001654354281333
102.275331376	32.2745336046	train	1.8241037880257303E-4	47.91934877341217	0.5116758893672436
102.317735694	32.2734255826	train	1.678288523528225E-4	44.76217809105666	0.49085047053139286
102.43433539	32.2703053006	train	1.655401766748488E-4	44.18971547855327	0.48741940508623216
98.4849186095	32.3250118679	train	1.192147646519806E-4	26.146690691214406	0.4064597030303202
99.6961131238	32.3241430807	train	1.7897534059472175E-4	47.21080400410719	0.5069248338013947
99.8554660035	32.3231634047	train	1.2889954088907287E-4	29.878824445171283	0.4254319391672949
101.151079028	32.3077277396	train	1.2430532837508045E-4	28.02711187239915	0.416585530516816
101.384588099	32.3035304634	train	1.0823495822363448E-4	23.180395905167355	0.3833761612913059
101.395200972	32.3033294276	train	1.0658959624376824E-4	22.714035887393283	0.3797614152706649
102.57246458	32.2754831397	train	1.407975698349607E-4	35.574365302371476	0.44714230303106706
98.2723670131	32.3329862986	train	5.9231403852792234E-5	9.820456483713242	0.25386667884505815
98.4636170006	32.3339442947	train	1.0030908290237559E-4	21.074171441106156	0.3655650133207817
100.227375149	32.329114487	train	2.0741762937120136E-4	51.37716965035549	0.543685171575462
101.448506266	32.3113239948	train	9.296799726060639E-5	19.262092625749858	0.34812491051109373
102.212356249	32.2941833737	train	9.28396129808626E-5	19.229784953332274	0.3478113750302414
98.9523907866	32.3440967729	train	1.136823688170009E-4	24.44397377719238	0.39504877259777577
100.280614942	32.3376056889	train	1.881707788627849E-4	48.73575207267892	0.5194409493543949
100.42933775	32.3360082042	train	1.6598291702583597E-4	44.29079246698426	0.4880867415930987
102.329324616	32.3001647504	train	1.805574599703887E-4	47.51659931656339	0.5091245211502466
99.8769733835	32.3500784005	train	1.2755916217127182E-4	29.230536374669967	0.42287880717861553
100.248868177	32.3469443816	train	1.6769820748585432E-4	44.716999028144905	0.4906558510730902
101.523296987	32.3278852725	train	6.045334984980638E-5	10.1553678618335	0.257754027892764
102.372072408	32.3080435154	train	2.046667709145437E-4	51.13089744108171	0.5403709807769502
102.594727582	32.3018918056	train	1.9442748677104025E-4	49.759464279157804	0.5276000026168685
102.605328496	32.3015890988	train	1.2608800721941132E-4	28.5708960361145	0.420050327989009
98.4422005273	32.360914832	train	1.2936934512385208E-4	30.133440897641627	0.42632147662298053
100.195862719	32.3564785444	train	1.5306046764839587E-4	40.35650993702669	0.4678658844864295
100.333996288	32.3550930091	train	1.6484584709826802E-4	44.01341878095255	0.4863693405146449
100.355246745	32.354866428	train	1.554781935329514E-4	41.28564849698908	0.47176969488456344
101.311211244	32.3409687277	train	1.0898292988017146E-4	23.386247593153442	0.3850055095352518
102.542071386	32.3123961062	train	1.9625639078935355E-4	50.04000714031709	0.52993291208424
98.4846629596	32.3701166261	train	1.3053109337703581E-4	30.67311171673661	0.42850937411765205
101.353915337	32.3491967879	train	8.583201039306744E-5	17.045623515362212	0.3302278057028793
101.396388458	32.3483966077	train	7.423093998373545E-5	13.896827621536563	0.29893679505091963
102.203020737	32.3304819468	train	1.7216738984537634E-4	45.732486239238455	0.4972300964543627
99.0161585572	32.3801899078	train	1.1478584746223185E-4	24.76846943891408	0.3973596650343185
99.5902253137	32.3788094063	train	1.8982165613389161E-4	49.00694129091157	0.5216210215522892
99.7815675834	32.3777684528	train	1.4357296362404776E-4	36.79854759965558	0.4519726402736403
102.28821128	32.3373033203	train	1.7496459812442542E-4	46.30075919285791	0.5012591796280128
100.259993215	32.3829151529	train	1.4528853035535762E-4	37.43090594599015	0.45491645294218164
100.430047409	32.3811006234	train	1.518520670795386E-4	39.929269482619965	0.46589301880368233
101.003849028	32.3732845846	train	7.897719460742363E-5	15.122704135910572	0.3120854088209492
102.171823166	32.3493015897	train	1.7043055861827754E-4	45.40857254745678	0.49469545029373974
102.203656026	32.3484963168	train	2.0332722925476123E-4	51.01987315849828	0.5387396311523
102.288537377	32.3463097413	train	2.3474191592057434E-4	54.929114119817	0.5741833101015503
102.309756268	32.3457541944	train	2.6140456178296067E-4	58.0562970457345	0.6002537050933505
102.468879013	32.3414741241	train	2.4076278884057418E-4	55.54986658645235	0.5803633712177703
102.490092804	32.3408883236	train	2.8905233925433105E-4	62.548624182482946	0.6241172164125028
99.5584450384	32.3969963289	train	2.003118641509702E-4	50.58735705058369	0.5350246793020539
99.6541371708	32.3965360241	train	1.501012520464712E-4	39.378337804947115	0.46300850134505595
99.7498269485	32.3960030799	train	1.3826126630645574E-4	34.32929758201854	0.4426530148755361
99.7923548927	32.3957429012	train	1.5652533322136204E-4	41.66738772869052	0.4734427520071785
100.366414678	32.390826629	train	1.401523070806625E-4	35.28798134119353	0.44600705323262246
102.352524817	32.3536382444	train	2.4006763196331342E-4	55.48482176866013	0.5796590103894627
102.394962653	32.352501837	train	2.0868927910146632E-4	51.50040650955525	0.5452011349108487
102.532868856	32.3487101714	train	2.5087612713426717E-4	56.66557468434037	0.5903499824151464
99.941291656	32.4037393229	train	1.4380637182807908E-4	36.88376611449833	0.4523750225526775
101.13175141	32.3892234236	train	1.3954947801229214E-4	34.96181180049723	0.44494223901608265
101.907078462	32.3737196522	train	8.008298703511018E-5	15.412820653400285	0.31507826825015717
102.246742096	32.3654237081	train	2.3586092998458664E-4	55.068697729556426	0.5753456443846702
102.565043274	32.3568176145	train	2.0611282444848937E-4	51.250749671888485	0.5421191422290152
102.798374575	32.3499975079	train	6.907953123117959E-5	12.41249863236653	0.28408489732914244
99.8137805128	32.4136480778	train	1.5686590019349322E-4	41.819851888724024	0.4739846079189323
100.271001079	32.4098655261	train	1.5652924335788932E-4	41.66887351496485	0.47344897952839254
100.483628496	32.407541218	train	1.3280153093601178E-4	31.75054305325587	0.4327374234597541
102.109079338	32.3779120063	train	1.6066037864304609E-4	42.79824489172401	0.47994720167328897
102.607830946	32.3646129709	train	1.1676638785896013E-4	25.435066978605416	0.4014633113009452
99.0799849798	32.4252717461	train	1.364421911557115E-4	33.56678877674851	0.4393880698495657
99.5267043677	32.4241961552	train	1.9011628976776365E-4	49.04810953230341	0.5220080227033503
99.9733824266	32.4215368712	train	1.453534246183971E-4	37.46141970090154	0.4550271870613576
102.109388171	32.3869199486	train	2.3346394033927614E-4	54.718173876489374	0.5728480530948581
102.268615358	32.3828880172	train	2.865038694292066E-4	62.02145972066788	0.6220374337224013
99.9841147786	32.4304741277	train	1.4733208267361797E-4	38.359123333419454	0.45838205838207935
100.047926592	32.4299594231	train	1.5162521121825617E-4	39.84032099427954	0.46552101606904756
100.33505751	32.4272434074	train	1.4731717765901068E-4	38.35382003269951	0.4583569409133258
102.08846237	32.3964504835	train	1.63568587780886E-4	43.695014973181465	0.48442640706854084
102.332628217	32.3902250264	train	3.1627683702775943E-4	68.750320115356	0.6449859044985028
102.396311031	32.3885234055	train	2.7833183458573916E-4	60.512592920084316	0.6152102797094103
102.438763235	32.3873711644	train	2.694589055229594E-4	59.25113251069844	0.607512715826607
102.513048707	32.3853204347	train	2.961130304117297E-4	63.98025079063417	0.6297616234258047
102.608547368	32.3826196438	train	1.929287231111396E-4	49.48681417234959	0.5256708789476404
99.5799986669	32.4420040718	train	1.8797917571523155E-4	48.70676558103604	0.5191866395128584
99.6544627317	32.4416391485	train	1.6368671870055888E-4	43.723805589799596	0.4846067213978575
99.7608374509	32.4410414717	train	1.7083967308583E-4	45.48799175720996	0.4952947900326979
100.292650791	32.4367059523	train	1.3823129561610806E-4	34.3150488886734	0.44259953049462364
102.364804616	32.398383875	train	3.118973370010353E-4	67.74417809605056	0.6417866474131192
102.555847342	32.3931328231	train	2.6348142920570194E-4	58.471249645379196	0.6021510603997461
102.640738989	32.390706346	train	1.1398098406212366E-4	24.530592325611604	0.3956758765083545
102.693791041	32.3891608516	train	1.0282140387469811E-4	21.74725012628561	0.3713211137629043
99.9311225051	32.448918342	train	1.556604504370771E-4	41.350235079879255	0.4720616578370752
100.218325562	32.4464671902	train	1.4264968592504708E-4	36.25699015841032	0.45037515013280016
100.399137426	32.4445880002	train	1.3839932104147326E-4	34.39493169192024	0.44289924883412046
100.441678865	32.4441081303	train	1.386380630714054E-4	34.50843464876364	0.4433245552469373
101.270994518	32.4318816573	train	8.721029485231439E-5	17.490064702075145	0.33376072279241026
102.216502028	32.4112752583	train	2.8308780825088257E-4	61.269108573850815	0.6192132463862345
99.5056340886	32.4603666069	train	1.7370615090528803E-4	46.07639980227905	0.4994545391756483
99.60139408	32.4599456417	train	1.799861647551761E-4	47.40831797471552	0.508332492899395
100.175896383	32.4558909018	train	1.5857757737091654E-4	42.39936054164533	0.47669115525916383
102.046899994	32.4245102911	train	1.787032786242223E-4	47.147050682248114	0.5065445865119282
102.524710953	32.412036289	train	3.0512584181658855E-4	65.96429852791319	0.6367249148239216
98.3564065588	32.4687579195	train	1.2261818354958494E-4	27.398543996377928	0.41326806415498435
100.239845474	32.4642976663	train	1.3287111206482103E-4	31.774871850697675	0.43286601089059074
102.121555792	32.4316964215	train	2.691628229935213E-4	59.216921805564866	0.6072505408674396
102.270240436	32.4279205242	train	2.7624393425865136E-4	60.16618415210587	0.6134262469395878
102.312716593	32.4268095409	train	3.750233137192297E-4	84.14259621390909	0.6829671284723694
102.355190396	32.4256842711	train	3.061925683913953E-4	66.39237047208329	0.6375317706036273
102.397661817	32.4245447177	train	3.276330272582321E-4	71.95403538196783	0.6530214998898447
100.133570959	32.4743198719	train	1.6801832769006286E-4	44.814790082313095	0.4911324646303425
100.176130845	32.4739293873	train	1.5567987667279318E-4	41.35711917674976	0.47209275829030806
100.388917092	32.4717612242	train	1.3555765910854475E-4	33.0333371716097	0.43778661636837396
101.175981438	32.4606147344	train	1.3534610656108176E-4	32.91771028262883	0.4374022417723631
101.824387483	32.4477328337	train	1.1464271218748256E-4	24.72538465882789	0.3970609097792572
102.079375919	32.4417512029	train	2.2800269966476521E-4	53.906921473032284	0.5670463926261959
102.440473104	32.4323957727	train	2.9642786940203613E-4	64.05260196181405	0.6300093644429042
102.52541217	32.4300444605	train	3.79651875255345E-4	85.35848130585605	0.6856171319753037
102.578494017	32.4285458881	train	3.268329795475498E-4	71.60258839450576	0.6524673192590535
102.610341222	32.4276360389	train	2.768357150001543E-4	60.2856535365726	0.6139335791784377
102.642186986	32.4267181621	train	1.2695678679137845E-4	28.931761584838366	0.42172400754203576
99.6228601076	32.4869040123	train	1.889361240057537E-4	48.86064936598724	0.5204540941527664
99.9527778285	32.4848388143	train	1.6209510948555472E-4	43.256468727936955	0.4821666504620347
101.18683219	32.4694450039	train	1.2350931541384134E-4	27.74487392261301	0.41502500138490556
102.196537901	32.4478445719	train	3.0103801177592426E-4	65.00441989624473	0.6335993978413559
98.1114100151	32.494329031	train	1.429764358802632E-4	36.45895822280159	0.4509415689875085
100.197649391	32.4917670443	train	1.5436995029914893E-4	40.88293268116931	0.4699873906293284
100.984970634	32.4818099248	train	1.3537213481672644E-4	32.931138058879256	0.43744956144905095
101.176415313	32.4786439627	train	1.2873894528015673E-4	29.80000752178817	0.42512723097942223
102.685379113	32.4434867961	train	7.828035825091368E-5	14.957893144841305	0.31018592931816996
100.719199842	32.494741388	train	7.757183774473931E-5	14.754691417087171	0.30824381511716575
102.112173879	32.4679907309	train	2.2943088065462998E-4	54.11997827265188	0.5685787616760749
97.8664007649	32.5104010471	train	1.0206624315892082E-4	21.50969715916528	0.36960193762608057
99.8466100234	32.5126598184	train	1.6370242579644828E-4	43.72763368981938	0.48463068711565177
100.123379186	32.5104927284	train	1.6835727682341312E-4	44.908906757865346	0.49163614054156607
100.219176427	32.5096007697	train	1.7690915295368276E-4	46.77330748606952	0.5040222664290558
100.229820299	32.5094971621	train	1.5931254605208253E-4	42.54038847864173	0.4778447779084367
100.304325843	32.5087467049	train	1.7037715534811524E-4	45.39820565542312	0.4946171111474872
100.314969263	32.5086358964	train	1.663352724715367E-4	44.35817507991159	0.4886166017096969
100.357542353	32.5081836621	train	1.569435353399399E-4	41.8676341696506	0.4741079725476838
102.356861222	32.4707125194	train	3.005346300344435E-4	64.8976673783168	0.633210793699875
102.399353694	32.4695709971	train	3.6022775794751743E-4	79.97717665376844	0.6741882391281971
102.537437376	32.4657622667	train	4.009604191421323E-4	89.77264055346313	0.6972667066738323
99.7402270305	32.5223515274	train	2.0003590344319365E-4	50.52940329350813	0.5346817026764877
99.9425121854	32.5209984116	train	1.6824735067732402E-4	44.87838334768897	0.49147290038142577
102.197812225	32.4838728071	train	3.102487129391151E-4	67.21399613873537	0.6405673260064249
102.261569598	32.4822350955	train	2.481236033768773E-4	56.231000154010026	0.5876793359876662
102.590897254	32.4732605305	train	3.5652358038279746E-4	78.86762233256	0.6719137502190413
102.612139082	32.4726520232	train	2.8851923284093256E-4	62.462264038687096	0.6236840485685797
102.718338517	32.4695558836	train	6.05098970129235E-5	10.170673351338907	0.2579329397259341
103.599112395	32.4404159824	train	6.995977178127579E-6	0.48806540479794575	0.03863440258189523
99.2185189751	32.5333608402	train	1.5079090218257792E-4	39.58360233351069	0.46414843082044094
99.2930620037	32.5332092302	train	1.6195424800234375E-4	43.217000970703666	0.4819495845937172
99.4740920806	32.5326571003	train	1.9660904543389646E-4	50.092339585725185	0.530380103215147
100.687785701	32.522225013	train	9.73882767887554E-5	20.31064750749152	0.35873908276497435
102.049329435	32.496577085	train	2.3011238281777933E-4	54.232936079988185	0.5693061639529987
102.059959028	32.4963188183	train	2.508858593162867E-4	56.670029228722086	0.5903593637248363
102.293774766	32.4904103248	train	3.0454865768474225E-4	65.76659114153088	0.6362868420640213
102.442529988	32.4864247709	train	2.9982044654235665E-4	64.74770559921778	0.6326580368448078
102.485026024	32.4852538326	train	3.6863510462609747E-4	82.67593179645849	0.6792354256126159
102.750568884	32.4776113782	train	6.405692110372817E-5	11.058006229478442	0.26898569133399663
98.1961557348	32.5400024059	train	1.0396115631079676E-4	22.09959719118132	0.3738981565355633
100.145010973	32.5373585909	train	1.7556682560561623E-4	46.414217993156136	0.5021181911394182
100.634732246	32.531945374	train	9.017578674443034E-5	18.401145001492388	0.34123713644914316
101.198782038	32.5233464173	train	9.234200330145906E-5	19.106761677590576	0.3465932752091108
98.2280252599	32.5492227851	train	1.3494910754969852E-4	32.720617179600936	0.43667950489497154
99.633946251	32.5499945225	train	2.477704830597419E-4	56.19407484924294	0.5873341973923837
99.6445966659	32.5499403698	train	2.2313449971912813E-4	53.25058383103716	0.5617402539937842
99.8149990648	32.5489512501	train	1.9403301812279323E-4	49.688286481021194	0.5270937880511325
100.01733965	32.5474767849	train	1.5734643859705242E-4	42.07057041466418	0.47474726992640187
100.475202705	32.5429380315	train	8.163754291956485E-5	15.875739599956914	0.3192419479409494
102.071201428	32.5140758425	train	2.80423451798786E-4	60.89819241957242	0.6169810538275229
102.103095315	32.5132924382	train	2.9296507824784084E-4	63.257501177554744	0.6272661923264229
102.177509525	32.5114331193	train	3.0346630159422394E-4	65.54311506273751	0.6354624977786939
102.188139565	32.5111639171	train	3.1651240840070135E-4	68.82388832744456	0.6451563723000935
102.230658298	32.510078147	train	3.111804816751871E-4	67.45257572812777	0.6412574796469838
102.783181462	32.4946595514	train	5.3272695957220226E-5	8.252419912209408	0.23431168003128344
99.516841623	32.5595513148	train	2.1836228411192308E-4	52.523430974547836	0.5564109599035209
99.9322386675	32.5571571175	train	2.0018435367905865E-4	50.56057892346084	0.5348662662966189
100.006791222	32.5565821313	train	1.9650669116573109E-4	50.077150648803645	0.5302503983977169
100.070691663	32.5560541069	train	1.765364742345298E-4	46.66319191397025	0.503495088082861
100.12394072	32.555589283	train	1.9157166782349507E-4	49.251464982009985	0.5239105121750096
100.187837926	32.5550017326	train	1.7986639737288825E-4	47.38594405131147	0.5081661264524238
102.34790701	32.516024002	train	2.927497211310104E-4	63.17041522072837	0.6270942454306959
102.401049348	32.5145968753	train	3.475696277471914E-4	76.64640098423703	0.6662823124703896
102.464815152	32.5128547677	train	3.5914391793230214E-4	79.6722812512084	0.673525995505986
102.475442249	32.5125612824	train	3.422002151830525E-4	75.37288043551386	0.6628116223698686
102.539201565	32.5107815701	train	3.90244564318833E-4	87.89583958394142	0.6915182168160767
102.560453415	32.5101811716	train	3.842322174926419E-4	86.41203029634435	0.6881962744919031
98.1959144748	32.5670627991	train	1.159795313756694E-4	25.146416101313353	0.39983966722648817
99.4636288518	32.5687797111	train	2.0133843814165923E-4	50.78590960951895	0.5362961258992025
99.4849347153	32.5686993165	train	2.1997730289489127E-4	52.69315219058647	0.5582289556882086
99.8045101285	32.567060082	train	1.732796917611671E-4	46.00117933822747	0.49884002121502813
100.262508545	32.5632940437	train	1.7592079185058443E-4	46.48090472990343	0.502621705864693
100.283808551	32.5630782807	train	1.5766131505695263E-4	42.18115993120924	0.4752458118281701
100.50744403	32.5605949744	train	8.160365684269208E-5	15.868362493656607	0.3191517281828767
101.688919658	32.5408691504	train	8.942141120258713E-5	18.162328206425688	0.33935121069340446
102.656443759	32.5164377409	train	2.0823838001653419E-4	51.456692110286625	0.5446647615157665
102.688319154	32.5155059533	train	9.03904408597586E-5	18.467652112468155	0.34177180181335565
102.730817381	32.5142510441	train	6.298224119199743E-5	10.808845080416768	0.265671844518341
98.8563771941	32.5785737041	train	1.297292459252221E-4	30.338329693413712	0.4270010595572679
99.9111199026	32.5753529995	train	2.1111877512087384E-4	51.87493517336638	0.5480695658160959
102.274155448	32.535996928	train	3.3495285522127787E-4	74.01472964087363	0.6580109522174076
98.3768793183	32.5861317417	train	1.3503277982962838E-4	32.75675763487327	0.4368319847171301
98.6432548477	32.5871703424	train	1.58006768470735E-4	42.28539703119385	0.4757916784675001
100.3905834	32.579982015	train	1.0795891661074065E-4	23.089629696651226	0.38277266131014753
102.77406648	32.530984705	train	6.02233406817457E-5	10.093111813716492	0.2570254026684304
99.1227632285	32.5966377402	train	1.3728920736497615E-4	33.94447277302337	0.44091307262749596
99.463768159	32.5958417642	train	2.2761504720707207E-4	53.85401666970834	0.566628580143195
99.6555750951	32.5949873288	train	2.5056713807398783E-4	56.52414643323299	0.5900519097236634
99.7834412776	32.5942550502	train	2.1324416205947223E-4	52.140730711450296	0.5505494349723004
99.9006475308	32.5934695	train	1.974932266434456E-4	50.223548306766055	0.5314975757360699
99.9432668111	32.5931567428	train	2.0581464133440715E-4	51.22603557204866	0.5417597522155804
100.081774651	32.5920404663	train	1.723925552841423E-4	45.779069810699305	0.4975568311007753
100.124390851	32.5916662872	train	1.6839323545483082E-4	44.918891462098074	0.49168951630863605
101.955723262	32.5619243109	train	1.5328785017792732E-4	40.41527388427865	0.4682354868910269
102.072736183	32.5591160383	train	2.560282168400119E-4	57.37712424015768	0.5952569482705302
102.157826109	32.557005395	train	2.5651002447294835E-4	57.49656655244645	0.5957098286453711
102.200367706	32.5559285238	train	3.3305297708488904E-4	73.46373640542248	0.656729768750573
102.253541489	32.5545622374	train	3.577013256610545E-4	79.32614929600152	0.6726403608947653
102.327978678	32.5526117438	train	3.998622325552786E-4	89.53702991666475	0.6966874594951189
102.349245118	32.5520463847	train	3.577595233743391E-4	79.33802972889872	0.6726761825707663
102.391776202	32.5509049018	train	3.2677333761181734E-4	71.57247889104404	0.6524259353049585
98.0250961986	32.6019356346	train	8.624671939127222E-5	17.15845102718671	0.33129475195963776
99.2080364462	32.6055464091	train	1.7827493180454227E-4	47.04667453407775	0.5059447177431865
99.5916996589	32.6043251464	train	2.775378734881983E-4	60.39216067406317	0.6145338133372008
99.6023565834	32.6042744973	train	2.659587605669088E-4	58.791296459612205	0.6043908430742099
100.007295377	32.6016800676	train	2.2158184796374796E-4	53.00858044991151	0.5600204642343622
100.017950897	32.6015941704	train	2.0250235948250905E-4	50.92676803055714	0.5377292967489533
100.177777959	32.6001972927	train	1.5633636524623273E-4	41.59558306873152	0.473141614437271
100.263014313	32.5993691794	train	1.473301961173642E-4	38.358452084487304	0.4583788793447066
101.998575236	32.5699243115	train	1.7183861745867558E-4	45.67212741577685	0.4967522551532607
102.434648233	32.5587538322	train	3.1901891099192194E-4	69.57671709712882	0.6469600802700338
102.604755021	32.5539854054	train	3.6625216526986985E-4	81.99393178111967	0.6778208241765203
102.647275366	32.5527574385	train	3.719098009275954E-4	83.52432555543456	0.6811592634912312
102.689793112	32.5515151333	train	2.3522711740791872E-4	55.01617328824867	0.5746880755301556
102.732308227	32.550258493	train	1.0834989026146312E-4	23.218187110635895	0.38362708529246303
99.5171523123	32.6136749515	train	2.6736686416755967E-4	59.00940331236482	0.6056527201016035
99.8263106999	32.6210420546	train	2.1132712514681368E-4	51.897728112673235	0.5483138746316459
99.8796021075	32.6206800945	train	2.0875194612124658E-4	51.512501462671786	0.5452755813501081
102.509776897	32.5747039525	train	3.183823306831258E-4	69.40310896150034	0.6465037291792212
98.1420531398	32.6298503989	train	9.45970277602873E-5	19.71354118767394	0.35207724845064975
98.451188023	32.6315821017	train	1.6175076675706347E-4	43.16000076525258	0.48163570091330543
99.2720635926	32.632486714	train	2.3406663946305117E-4	54.80670130672902	0.573478808243725
100.785535746	32.6200856271	train	8.10343512150355E-5	15.737491036324727	0.31763240049038427
101.275535844	32.6121605322	train	6.990604857613719E-5	12.643019667090135	0.2865100472866197
102.159090312	32.5930343613	train	2.8127479442495196E-4	61.03566066641167	0.6176971468056979
102.80784533	32.5750279895	train	7.184370995544031E-5	13.184253238673682	0.2921315900225248
99.5386306972	32.640646924	train	2.969908793701642E-4	64.21562302439183	0.6304515610729419
99.5706146066	32.6405056299	train	2.7889102634351756E-4	60.62113706537587	0.6156852959562836
99.6025982859	32.6403561887	train	2.628463908230945E-4	58.26760676739262	0.6015728254043515
99.9010991781	32.6385685673	train	1.899724220445956E-4	49.02800734275349	0.5218191307684839
100.071657576	32.637228512	train	1.8364836391296838E-4	48.11815016803823	0.5133657989065288
100.316813241	32.6348964196	train	1.3582316168440271E-4	33.20888301023906	0.43826827141376073
102.244530034	32.5998697202	train	4.0041340424589643E-4	89.65530016333578	0.6969784561632675
102.319005338	32.597922156	train	3.96723956100491E-4	89.0757418399197	0.6950198653676669
102.350921112	32.5970740033	train	3.678697720658576E-4	82.49482930197308	0.6787824518038451
102.393473381	32.5959305525	train	3.162233239490427E-4	68.73425125879561	0.6449471577050244
102.446660304	32.5944810239	train	2.989629461713714E-4	64.57789100578094	0.6319921519246917
102.542387033	32.5918152872	train	2.6990950527979325E-4	59.299978673460245	0.6079110415893902
102.584928157	32.5906071698	train	2.7067781277496347E-4	59.38326401453574	0.6085883565414945
99.9971397514	32.6468628129	train	2.0938910767164892E-4	51.63547586143529	0.5460311277699406
100.402218463	32.6429912922	train	9.902997824372705E-5	20.75561630924693	0.3625937113613038
102.20229031	32.609969651	train	3.445100594991088E-4	75.88121427569781	0.664313472022259
102.287417512	32.607768277	train	4.360074589361974E-4	94.76166528076024	0.7146573428097452
102.606558847	32.5990007636	train	3.3496034043865066E-4	74.01719327605373	0.6580159809630224
102.649100356	32.5977706802	train	3.9776129189443706E-4	89.22219037050678	0.6955731023166944
102.681004779	32.5968386919	train	3.984804267561814E-4	89.32818277449675	0.695955458234356
102.734175526	32.5952674279	train	2.7296811004007694E-4	59.73269053243628	0.6105935945425818
102.819240032	32.5927067486	train	1.691089473585631E-4	45.11216355389807	0.4927495678289469
98.3870424391	32.6583473726	train	1.5493596733033165E-4	41.08641120731681	0.4708991733994481
98.5150038938	32.6589070694	train	1.3128817607174352E-4	31.086509514641453	0.4299262138968389
99.3148011795	32.6594493372	train	2.3017373670272616E-4	54.24310538052735	0.5693715297714003
99.4747575635	32.6589462153	train	2.609642234439424E-4	57.995756341181455	0.5998490994035203
100.02922567	32.6556240985	train	1.7961254667369907E-4	47.33852182339575	0.5078131351053679
102.032312612	32.6232079242	train	2.4735351596869406E-4	56.15047317534412	0.5869259104837968
97.8218196238	32.6633342559	train	1.2916527639604813E-4	30.01091653254501	0.4259354270868269
98.0244112367	32.6650728064	train	1.6581402302383237E-4	44.258494061207884	0.4878323750622593
98.1203813983	32.6657822048	train	1.3231615881181512E-4	31.5913809784161	0.43183882067498064
99.7200864859	32.6667990289	train	2.2974179838607502E-4	54.17151235002547	0.568910924686986
102.139068148	32.6295975967	train	2.30335756644458E-4	54.26995990623892	0.569544048864784
102.490255839	32.6203177169	train	2.8102183329873547E-4	60.999027587528055	0.6174846524345116
103.383382615	32.5922826464	train	1.8915658273651735E-5	1.9341629294733462	0.09800797119297333
97.864354925	32.6727465154	train	1.4508227705777122E-4	37.33392414394101	0.4545642079336577
98.0563061005	32.6743370525	train	2.2641895387055824E-4	53.70752438212087	0.5653343309054013
99.4535214106	32.6770662236	train	2.923863254122784E-4	63.023448868894974	0.6268037405628663
99.4748529725	32.6769873088	train	3.183905951529975E-4	69.40507369791382	0.6465096613633954
99.5281814962	32.6767741571	train	3.49665202754512E-4	77.29174365324559	0.6676175476420055
99.5601783298	32.6766353877	train	2.9992698458859636E-4	64.76880380001153	0.6327405998384217
99.6028404205	32.6764376708	train	2.548142364171342E-4	57.112510097061424	0.5941113423734418
99.7521541287	32.6756314494	train	2.610774446533836E-4	58.008371278455776	0.5999532111225317
99.9547833318	32.6742531569	train	2.223599833376399E-4	53.12986417680184	0.5608840472472301
99.997440251	32.6739213049	train	2.085545009085155E-4	51.487321036512796	0.5450409400573883
100.381316637	32.6702823613	train	1.2484419775295842E-4	28.20935554524646	0.4176372297184395
102.150028436	32.6383380189	train	2.88149464226536E-4	62.34988022620079	0.6233830116083464
102.224542586	32.6364444917	train	3.712130258039581E-4	83.36300897982221	0.6807518531337029
102.277762662	32.6350649602	train	3.9570849568868876E-4	88.8099520693195	0.694476343988999
102.309692953	32.6342264389	train	3.744818375870573E-4	84.01027166980953	0.6826541938495332
102.3522646	32.6330958101	train	3.7473214385561965E-4	84.07143703770349	0.6827989297853169
97.8535762173	32.681668578	train	2.0057330814334833E-4	50.64226219177289	0.535349147806883
97.9815542817	32.6827728061	train	1.878959234785189E-4	48.69417084919297	0.5190760570962419
98.0242151397	32.6831118792	train	2.3882198838186088E-4	55.339454510093304	0.5783909419025074
99.2295589031	32.6866966492	train	2.2671749042154732E-4	53.73926100943823	0.5656580898890677
99.6668997685	32.6851341276	train	2.1857294915661528E-4	52.54556961958345	0.5566489496623738
99.8588891299	32.6839666377	train	2.3234054830109614E-4	54.585079813461846	0.5716673733077319
101.585897002	32.6602533781	train	8.182849535337123E-5	15.917310549812845	0.31974990130228764
101.649814363	32.6589192957	train	8.812936351714385E-5	17.760970268411338	0.3360959050331195
102.480314028	32.6386217622	train	2.52381557204904E-4	56.86658365021173	0.5917960480639216
102.618644667	32.6347061575	train	3.031392981512248E-4	65.46186375490794	0.6352127098324262
102.639923904	32.6340902684	train	3.6163717566055256E-4	80.50305954124913	0.6750454080189962
102.693119141	32.6325348148	train	4.041533944304642E-4	90.34724509169104	0.698938368380046
97.8961238134	32.6910703057	train	1.9913338422607142E-4	50.41609468825581	0.5335564685292394
99.0588887006	32.69591367	train	1.3578031198597715E-4	33.18055151017424	0.43819059253073744
99.9016424874	32.6926870125	train	2.011471352384999E-4	50.76275802363999	0.5360597182049817
102.767963338	32.639320776	train	3.896595625836384E-4	87.75555485082678	0.6911981033999329
102.81051611	32.6380346366	train	2.4239317360436478E-4	55.67955607791029	0.5820061181420088
98.0986920485	32.7017097638	train	1.724346240851043E-4	45.78960244208955	0.49761782951405253
98.3760656393	32.7033963561	train	1.4335070116150417E-4	36.69216117964386	0.4515889225837533
98.4614155614	32.7037919092	train	1.4826036891489266E-4	38.66815842137454	0.4599418003587653
98.4827532934	32.7038817231	train	1.4491963559856269E-4	37.25750288011575	0.4542861232092646
98.5147600644	32.7040096378	train	1.3387720342367061E-4	32.26481957486995	0.4347187952701898
99.2189357389	32.7047572173	train	2.0915097673931092E-4	51.589515761971086	0.5457490460288036
99.3683054813	32.7044075326	train	2.7958625788589066E-4	60.75609648262959	0.6162742408528232
99.3896437819	32.7043430565	train	2.7405232925271726E-4	59.861124547885474	0.6115357195275167
100.083078538	32.7002717511	train	1.8964060237738247E-4	48.97754480939366	0.5213828965038595
100.445724741	32.6966156185	train	1.19194589956826E-4	26.140926146572518	0.40641887348773176
102.395855795	32.6589657878	train	3.3726229763248367E-4	74.39081323943395	0.6595555054848288
102.534230367	32.6551411037	train	2.7209266501536307E-4	59.550208009718524	0.609829541350916
102.736421784	32.6492775975	train	4.282767838566412E-4	93.88101332006318	0.7109952756579754
99.0482300317	32.7139598269	train	1.4595456285531664E-4	37.75197580410014	0.45605082118727613
102.555873319	32.663542634	train	2.658184760742185E-4	58.76956722805812	0.6042646841286794
97.8957905868	32.7181276792	train	1.9490589682940964E-4	49.83317713273042	0.5282124853815333
98.3866108328	32.721489526	train	1.3743409352330753E-4	34.01322513429112	0.44117310102382873
98.4613071395	32.7218326952	train	1.410947477832251E-4	35.726374901935884	0.44766358278652074
98.4826491665	32.721922571	train	1.4499609327165878E-4	37.29339990029298	0.45441688601618346
98.5146623801	32.7220505738	train	1.5016724939587457E-4	39.398683418323174	0.4631177988254591
99.0375632903	32.7229842596	train	1.5375825662731493E-4	40.58668073080132	0.46899848878542066
99.3790509334	32.7224169365	train	2.8628430522439E-4	61.976149327949294	0.6218571720332949
99.432407201	32.7222442834	train	3.0288657320366936E-4	65.39470270678274	0.6350194263227511
99.4857629829	32.7220489266	train	3.4275045025736753E-4	75.49746971811108	0.6631706005887927
99.5284472183	32.7218762951	train	3.6678518163961866E-4	82.15587438262794	0.6781383247549084
99.5604601471	32.7217372866	train	3.411902718151196E-4	75.19787044833849	0.6621507313639525
99.6351560772	32.7213811513	train	2.590452812234072E-4	57.79591319095285	0.5980762714798825
99.9339241671	32.7195117161	train	2.542585835970918E-4	57.00244339063102	0.5935848190667056
101.672192887	32.6945114071	train	1.1051657541980085E-4	23.706810974979966	0.38831955193050405
102.226161482	32.6814771557	train	3.581856551611996E-4	79.42501991826232	0.6729382352200035
102.268759118	32.6803734337	train	3.5573113726432445E-4	78.54305814962078	0.6714230339202165
102.332651171	32.6786907989	train	3.5856516849739896E-4	79.50249345579216	0.6731712665364458
102.353947333	32.6781227082	train	3.669439464072658E-4	82.20126265145038	0.6782327748598703
97.8529993864	32.7267635413	train	1.9105289742967226E-4	49.178978808183984	0.5232341081340742
99.7205936865	32.7299397181	train	2.642491776779523E-4	58.58329264235973	0.602847897511276
99.9126764443	32.7286884794	train	2.2175946182232184E-4	53.03626415564958	0.5602178810461467
100.051394776	32.727601829	train	2.0646967843329615E-4	51.285322764940396	0.5425485059330563
100.126086021	32.7269531549	train	2.1032368693330174E-4	51.78795463798521	0.5471348210133578
102.215834858	32.6907574109	train	3.632701914582356E-4	81.02438954212278	0.6760329399779132
102.641750917	32.6791032967	train	3.4102555266581205E-4	75.17651001628032	0.662042695947363
102.737547167	32.6762824561	train	4.0350188695115663E-4	90.1526796849691	0.6985987766796578
102.78011895	32.6750053452	train	3.9588293334449795E-4	88.87117886482213	0.694569848859107
102.812046014	32.6740380631	train	3.540973941298142E-4	78.23524765814592	0.6704066997999939
97.8315420121	32.7355853615	train	1.9353806036275227E-4	49.59760633567313	0.5264570808767336
99.1763292583	32.7409073964	train	1.9893527696416085E-4	50.394036170204146	0.5333087455052028
99.2083502757	32.7408582628	train	2.5971883983248636E-4	57.866059166616694	0.5987003296611414
99.2830656326	32.7407118078	train	2.4364090283472407E-4	55.78309288270825	0.5832546461271688
101.448871855	32.7171077547	train	6.501586885808914E-5	11.313579593648535	0.27191752039122835
102.588885623	32.6896419989	train	3.040505049159295E-4	65.66373661113228	0.635907902410018
102.599532183	32.6893365715	train	3.078107796380683E-4	66.76708455587644	0.6387489414176563
97.5859843332	32.742075308	train	1.4544686508115816E-4	37.50538498928742	0.4551865527692865
97.7994086823	32.7443016198	train	2.0030733324987436E-4	50.586405528377654	0.5350190521728984
98.0875650968	32.7467307946	train	2.1855930703073553E-4	52.54413597793292	0.5566335457916565
98.9308264068	32.7500330735	train	1.4088488735586555E-4	35.61902911900128	0.447295568720724
98.9735256913	32.7500493666	train	1.4906010869252505E-4	39.02395130924443	0.4612783679207997
102.493410554	32.7013542911	train	2.680922561812783E-4	59.093223708250775	0.6062996461891288
102.866030971	32.690408423	train	2.328131209986112E-4	54.64106794427507	0.5721648394143698
97.959386452	32.7547521746	train	2.0176256183337634E-4	50.83723729932361	0.5368193899125403
98.493115983	32.7580477456	train	1.4798953670202514E-4	38.5826484907828	0.45948766665896057
98.9308194333	32.7590537998	train	1.428452060508355E-4	36.37784349205165	0.45071422329891764
99.0055507283	32.7590727726	train	1.4095835576719216E-4	35.65660897259276	0.44742445969083244
99.229743881	32.7588622965	train	2.4960632451726975E-4	56.40584217690172	0.5891222632211562
99.3792037244	32.7584991565	train	2.687229589778333E-4	59.166097941799144	0.6068604030423385
99.4432569961	32.7582889591	train	3.0225420892652545E-4	65.23370556634708	0.6345348968134368
99.4752833691	32.7581715835	train	3.277359608142772E-4	71.99465920368507	0.653092672067784
99.5179848982	32.7580023517	train	3.628913629243053E-4	80.86858464170925	0.6758043864588681
99.5606860543	32.7578185702	train	3.4960867509857183E-4	77.27730971015461	0.6675816702168025
99.6781120599	32.7572381542	train	2.4547314354284613E-4	55.95804132417191	0.5850746007313765
99.8595811237	32.7561247559	train	2.1357352852979138E-4	52.18844770063409	0.5509313012792686
101.790530452	32.7279980942	train	2.1012415775782076E-4	51.76612667628388	0.5468996374389916
101.939750953	32.7245852739	train	2.2920192285518008E-4	54.0820289125517	0.5683338315443944
101.982380691	32.7235776251	train	2.311340231374709E-4	54.412286269810195	0.5703920299917161
102.025008287	32.7225555109	train	2.237390894151301E-4	53.356343875145456	0.5624062944818626
102.216805163	32.7177770547	train	3.4503087761042056E-4	76.03666112865982	0.6646502589342886
102.238113092	32.7172280466	train	3.3039145193942125E-4	72.75298486141273	0.6549187400564217
102.280727205	32.7161191933	train	3.292453709437244E-4	72.4148926946027	0.654132992457361
102.525711749	32.7094630051	train	2.7969604269437816E-4	60.775614399995234	0.6163670768301293
97.7884927185	32.7622363558	train	2.2688176833015575E-4	53.75672495730226	0.5658360414945645
97.8311886905	32.7626419355	train	2.453779274701172E-4	55.94894977661903	0.5849804147825205
97.8632112234	32.7629365759	train	2.130869431244491E-4	52.11795360783462	0.5503669268194671
97.8952342167	32.763223035	train	2.2828035728547793E-4	53.94481474966109	0.567345157660754
97.9592815324	32.7637714077	train	2.3528309439997466E-4	55.020812136296286	0.5747462326013054
98.2795413258	32.7660222705	train	1.328959897299161E-4	31.78372477030706	0.4329119712072759
98.9414894271	32.7680799538	train	1.4509576345947097E-4	37.34026554820124	0.45458725428866276
99.1763825916	32.7679694668	train	2.0392297698725836E-4	51.06925009583962	0.5394665851460144
99.1870595011	32.7679539818	train	2.4381530389655967E-4	55.79974527658996	0.5834285649623314
99.4219485265	32.7673831379	train	2.880652977635769E-4	62.324299504575016	0.6233144224908153
99.8596677968	32.7651444613	train	2.1669338552169221E-4	52.42046347386394	0.5545165254060244
99.8916938842	32.764920629	train	2.505500654042289E-4	56.52199890521493	0.5900354275731511
102.131882893	32.7289442143	train	2.7554974588967846E-4	60.01416339843806	0.6128294188058234
102.142539139	32.7286772969	train	3.2817918448526447E-4	72.10949201081964	0.653398800538306
102.366287005	32.7228633169	train	3.4879284357881857E-4	77.03284133304	0.6670630078527924
102.398245654	32.7220002339	train	3.547201679376837E-4	78.33798838333108	0.6707948613913971
102.526066409	32.7184666634	train	3.790055164937676E-4	85.22626023717356	0.6852497347630705
102.558018074	32.7175629671	train	3.8582965465062946E-4	86.78526608829841	0.6890858499850558
102.920033554	32.7067539543	train	2.2951404181284398E-4	54.13376209109787	0.5686676554443131
97.7349964221	32.7707274409	train	1.948248054900072E-4	49.82068267546973	0.5281087802959772
99.6141857989	32.775608775	train	2.850759079526963E-4	61.70551720908972	0.6208619954143434
99.998545532	32.7731347545	train	2.7608742553622876E-4	60.13190351381453	0.6132918493511853
100.094627239	32.772332049	train	2.470669009368725E-4	56.12050223658111	0.5866447931853099
100.105302744	32.7722383123	train	2.3379389827743623E-4	54.757265699401934	0.5731936016908843
102.473159966	32.7289589317	train	3.5598342625958593E-4	78.6433199273146	0.6715794217755645
102.643582005	32.7241159103	train	3.7191311442116333E-4	83.52508678809652	0.6811611984349785
102.856550528	32.7177374203	train	3.608171646803301E-4	80.19314119866343	0.6745472495333442
102.931073377	32.7154197769	train	2.393068326738364E-4	55.39603609298403	0.5788854230460948
98.0338106153	32.782408647	train	1.525876789733753E-4	40.22133700095375	0.4670957357567816
98.5143197977	32.7851934383	train	1.4699596511488582E-4	38.2380539315403	0.45781507684138567
98.5783919919	32.785425483	train	1.505314940517229E-4	39.5109724876446	0.46372022087167114
98.8240074935	32.7860113807	train	1.30050819629362E-4	30.507113677091194	0.42760691075236346
102.334998374	32.7417291513	train	3.6100208196515566E-4	80.26576190961863	0.6746597205263903
102.622646071	32.7337366059	train	3.621491046125575E-4	80.64054336910873	0.6753556335104273
102.697202445	32.7315570364	train	3.586010285651951E-4	79.50981661739722	0.6731932684052635
98.3113607009	32.7932624699	train	1.3935550643778773E-4	34.80268787353117	0.4445987440569013
99.3152770486	32.7947588703	train	2.569338958347595E-4	57.55455894341069	0.5961074140012597
102.44189437	32.7478501388	train	3.412596237501346E-4	75.206863861079	0.6621961970072946
102.740178917	32.7392932056	train	3.6585331461373434E-4	81.7562229119567	0.6775828317283731
102.931864487	32.7334187302	train	2.269739113117181E-4	53.76652043278445	0.5659357901953049
97.8520737755	32.7989147878	train	2.099902272205099E-4	51.75147503132012	0.5467416374391613
97.8947882259	32.7992990796	train	1.783450370258927E-4	47.0631025586655	0.506042994835982
98.5249025236	32.8032751172	train	1.3594837860781512E-4	33.28974825625266	0.4384951443753161
98.9201032403	32.8041508765	train	1.451984548302744E-4	37.3885517783462	0.4547626754783698
99.0055535297	32.8041762413	train	1.5686877424425747E-4	41.82162078731313	0.4739891759053975
99.283265583	32.8038559848	train	2.867836418977057E-4	62.071704995591446	0.6222668773882374
99.3473520624	32.8036946193	train	2.8292346436696223E-4	61.24794727036107	0.6190763126057339
99.4648424025	32.8033136046	train	3.075808143221258E-4	66.72586195713907	0.6385764668221926
99.4755232264	32.8032735012	train	3.2183314674720195E-4	70.47808121650189	0.6489635085391816
99.550288367	32.8029672711	train	3.2908473320692285E-4	72.3536536719584	0.6540225739895215
100.009527078	32.8001070494	train	2.483239518111475E-4	56.25195031359033	0.5878748992888668
100.073601084	32.7995740912	train	2.5506111470541634E-4	57.161436353492476	0.594344840852873
101.75994144	32.7737575648	train	2.0914008693715568E-4	51.58741399222078	0.54573613796015
102.303696177	32.7605879588	train	3.0602761187500634E-4	66.25512905447407	0.6374072343497283
102.420928186	32.7574388625	train	3.36633882827224E-4	74.25250011703292	0.6591366055156246
102.921611515	32.7427523197	train	3.1783725417239197E-4	69.27352634030397	0.6461120366075916
97.7665228316	32.8071210786	train	2.077527007585364E-4	51.409634688458034	0.5440855977678228
97.8199193117	32.8076357544	train	2.3179030014014947E-4	54.51988906889109	0.5710866803897922
98.332584395	32.8114181882	train	1.432610205712213E-4	36.63615708452195	0.45143394429986156
98.5675822691	32.8124503182	train	1.3952444744176468E-4	34.941278056381854	0.44489793745711526
99.4221615435	32.8124853191	train	2.5880787042697844E-4	57.77118718858119	0.5978558453315256
99.8601017429	32.81024279	train	2.16216801037013E-4	52.3914414150813	0.553972561210661
102.357324068	32.7681753012	train	3.3243328961300153E-4	73.28282028575039	0.6563098036099175
102.442588022	32.7658589383	train	3.641657963815049E-4	81.1883634335763	0.6765719938755245
102.485216304	32.7646790556	train	3.910400477059694E-4	88.0562400173806	0.6919524426386072
100.020412323	32.8180589374	train	2.7962602074393115E-4	60.76381477862576	0.6163078702186725
101.995149643	32.7863820909	train	2.610578106944744E-4	58.00550273727791	0.5999351607449692
102.133776927	32.7829874386	train	2.873561975111854E-4	62.17453217641684	0.6227355675623667
102.549511769	32.7718854662	train	4.360708907680389E-4	94.77024202652649	0.7146870070168422
102.560168569	32.7715827086	train	4.5347497402285E-4	96.02049785418232	0.7225995680837072
102.688037566	32.7678791214	train	3.634015773203904E-4	81.04938598619832	0.6761121319960761
102.730655307	32.7666156793	train	3.63612591942209E-4	81.0877601579404	0.6762392387662411
102.794576886	32.7646934209	train	3.467151844420165E-4	76.38794735491187	0.6657348039567154
102.837187872	32.7633938561	train	3.535131034792963E-4	78.16215167069669	0.6700416907590344
102.890447728	32.7617490894	train	3.681275227373936E-4	82.56247839639792	0.6789351483003301
98.1615162565	32.8284299057	train	1.2779523516341185E-4	29.400909651369904	0.4233301201703865
98.5140744399	32.8302950922	train	1.5395859726710726E-4	40.715107102881326	0.46932277799679195
99.2619827236	32.8309641278	train	3.0192605816835224E-4	65.17198922510286	0.6342829541191697
101.72877106	32.8014901498	train	2.378270049152008E-4	55.2316275783811	0.5773725363634837
102.230061586	32.7895539357	train	2.8986322819985995E-4	62.64481668678791	0.6247741837306128
97.7020554778	32.8335283734	train	1.812834734947119E-4	47.67462651954696	0.5101273722666467
98.599506849	32.8396181178	train	1.5206905756177792E-4	40.01435023345631	0.4662483598707938
98.7170458134	32.8399390486	train	1.1903675784088135E-4	26.09582854924503	0.40609925891706156
98.9414421321	32.8402452062	train	1.5260708021220824E-4	40.2290802210015	0.4671273832489295
99.1765251636	32.8401344149	train	2.39813550617117E-4	55.45517034244199	0.5794009745526547
99.9244661382	32.8368445247	train	2.6351087134012744E-4	58.480691091995155	0.6021778282639324
101.963753623	32.805160864	train	3.249869893130806E-4	71.19912616533608	0.6511818509839259
102.187732018	32.7996543992	train	3.203826215078183E-4	70.03737987485367	0.6479337409923445
102.667467188	32.7865097577	train	3.888073937824879E-4	87.44136107471621	0.6907306053824405
97.7873911106	32.8434040986	train	1.7437804102670963E-4	46.19487434844333	0.5004196659355068
97.84080971	32.8439103646	train	1.8278620643181657E-4	48.000865947903236	0.5121901516535688
97.8621775192	32.8441064883	train	1.7149128283049046E-4	45.60836077857502	0.4962464476324916
97.90491375	32.8444877935	train	1.7476064462093417E-4	46.262338931924134	0.5009675899962104
97.9369664435	32.8447641974	train	1.839066301205182E-4	48.15169923740445	0.5137168712804472
98.3216287195	32.8474407577	train	1.3373149383727858E-4	32.15888897925632	0.4344512113649847
98.5139761434	32.8483356621	train	1.6267640768135514E-4	43.46666063579291	0.4830605031436077
98.5567210797	32.8484943814	train	1.4115187539410633E-4	35.75559626679436	0.4477636776862161
98.5994663361	32.8486385002	train	1.509517321899172E-4	39.628401479001546	0.4644135727370875
98.7063306752	32.8489349187	train	1.236235803020147E-4	27.786020131852734	0.41524952288176487
98.9841829568	32.8492785084	train	1.515891924459293E-4	39.8261983027509	0.465461904097886
99.0696764573	32.8492601101	train	1.5689416727840164E-4	41.8372494960435	0.4740295318835356
99.2192894502	32.8490873672	train	3.235606906282784E-4	70.81911427641919	0.6501821069646893
99.25134917	32.849027079	train	3.2925053175081667E-4	72.41686012011975	0.6541365387019461
99.3582140917	32.8487667998	train	2.7766678749133243E-4	60.41171503634755	0.6146438116338023
99.3902732749	32.8486709208	train	2.3921704031387706E-4	55.38555727753321	0.5787939334903912
99.4437048881	32.8484928717	train	3.0596725505737705E-4	66.23587730523236	0.6373616457300134
99.7856527863	32.8468131817	train	2.123055823450161E-4	52.00476873065436	0.5494576781178249
101.804015968	32.8178590076	train	2.601690981779007E-4	57.91295012831496	0.5991164185167048
102.124059824	32.8102756762	train	3.045152701446888E-4	65.75969755392411	0.6362614691713064
102.230713633	32.8075665106	train	3.017034228789376E-4	65.13011750866676	0.6341118246426
102.316026241	32.805333925	train	3.304168640167473E-4	72.75959970532493	0.6549361219978499
102.390666951	32.8033328508	train	3.082900459293335E-4	66.82958376336347	0.639107863907411
102.550585966	32.7988954269	train	3.9544645661620777E-4	88.72890666291863	0.6943357739552073
103.157937113	32.7801776566	train	1.6742983703289712E-4	44.6211082786748	0.49025559703072963
101.708253698	32.8289852517	train	2.1107286093704472E-4	51.869912283637326	0.5480156918368001
102.145709386	32.8187481054	train	3.196291193711948E-4	69.78780153473578	0.6473964211857713
102.572266349	32.8072914619	train	4.58998584690421E-4	96.41053557112802	0.7250198655861522
102.60424814	32.8063737949	train	5.020891785255424E-4	99.06705697446762	0.7425435270485636
102.678866626	32.8042008983	train	4.1629854971153606E-4	92.34928811538211	0.7051316926543548
102.742818886	32.802303132	train	3.4804815161879656E-4	76.75417686890285	0.6665881572663785
102.94529394	32.7960787941	train	3.214248416600636E-4	70.36382771822095	0.6486742512733868
97.7550887185	32.8611263103	train	2.2855669951294189E-4	53.98252850821968	0.5676420981798347
98.4604362714	32.8661570991	train	1.5385972503393857E-4	40.65172604241119	0.4691627841084239
99.0162463156	32.8673196194	train	1.5032800628497675E-4	39.44824143152792	0.46338384044723363
99.1765787594	32.8671960555	train	2.672291258335457E-4	58.98806846560972	0.6055296407241068
99.3048435006	32.8669492579	train	2.645044021112541E-4	58.61358479487806	0.6030790084076213
99.3262207872	32.8668953398	train	2.2987591197302316E-4	54.193741445595265	0.5690540445277715
99.914059706	32.8639813175	train	2.549123917754774E-4	57.13196249308133	0.5942042102905536
101.900627713	32.8336878285	train	2.6592501984381515E-4	58.78607022276419	0.6043605071243611
102.508652702	32.8181060393	train	3.864087081865241E-4	86.87364911129647	0.6894070592225555
102.796490974	32.8096975882	train	3.513952814836223E-4	77.81056744913407	0.6687118745146982
102.924379719	32.8057487976	train	3.65043684276367E-4	81.47333414379858	0.6770986459392445
101.655427618	32.8481510488	train	1.9743538416942748E-4	50.2149647302822	0.5314246341175527
102.274363149	32.8334750677	train	3.0390897132878263E-4	65.63451390767061	0.6358000951930518
102.349030575	32.8314973225	train	3.12470299705302E-4	67.91270229101676	0.642208475421652
98.1396280211	32.8824023607	train	1.164244031214198E-4	25.297274418971256	0.4007587213203412
98.4175655617	32.884005582	train	1.6110580082771044E-4	42.96712915531755	0.48063827870447245
98.4389462177	32.8841033253	train	1.5282424203563906E-4	40.295460614212814	0.46748136341968605
99.1979964195	32.8852050615	train	2.9714683632600176E-4	64.26078078375009	0.6305738651621317
99.9356232628	32.8818620271	train	2.2682551808135199E-4	53.750745142847784	0.5657751256662082
101.548929139	32.8593840726	train	1.0018992589943617E-4	21.044364189127233	0.3652893876296729
101.879867571	32.8521993749	train	3.2993342538962644E-4	72.63061820045854	0.6546051479456333
102.082640061	32.8473640922	train	3.238687262998249E-4	70.90146331755594	0.6503985051193172
102.157333251	32.8455000223	train	3.520011003345465E-4	77.94239088029227	0.6690933717183979
102.189342494	32.8446875173	train	3.64676245091936E-4	81.28127488175475	0.6768784250399644
102.232019472	32.8435914701	train	3.6625131700251875E-4	81.99342622679833	0.6778203183919156
102.296030563	32.8419201749	train	3.8070144822727273E-4	85.55621100134125	0.6862118967293366
102.317366411	32.8413558181	train	3.388117598550807E-4	74.75598154240807	0.6605839879084625
102.701305806	32.830577236	train	3.591904973403343E-4	79.68622056725987	0.6735545116291682
102.935830619	32.8234124644	train	3.3444876365317265E-4	73.84428792527021	0.6576719509231865
97.7760882291	32.8883926521	train	1.947776485491868E-4	49.813416790037735	0.5280484518448357
97.8509121063	32.8891026424	train	1.8676276681919024E-4	48.522742370824375	0.5175658321031945
98.3319763477	32.8925979867	train	1.379222295786057E-4	34.190206251690626	0.44204738545937966
99.8501947346	32.891492092	train	2.4033046430192896E-4	55.51547718904941	0.5799256004768608
99.892956719	32.8911940372	train	2.908857083836302E-4	62.768352417797495	0.6255993120428712
99.9357180576	32.8908813629	train	2.621533598154642E-4	58.16600307149637	0.6009398640363047
100.010548753	32.8902990068	train	2.3104840989096026E-4	54.39702158862246	0.5703012448801933
101.890833422	32.8609621327	train	3.2322186094661787E-4	70.73873282000251	0.6499437660928439
102.114967274	32.8555778752	train	3.150177378942386E-4	68.37232324768735	0.6440719913478012
102.445717113	32.8468977324	train	3.4789452031344653E-4	76.71955980662054	0.6664900261343357
102.552379486	32.843911699	train	3.5691220996745345E-4	79.03975129876123	0.6721538717960698
102.584375102	32.8429982102	train	4.204685507481332E-4	93.01328837550749	0.7071997990149507
102.605704706	32.8423846859	train	4.454437530762366E-4	95.52990279730251	0.7190035087907894
98.3639854971	32.9017851859	train	1.4282910611169785E-4	36.36789192666491	0.45068631841348167
101.378559604	32.8807757739	train	1.023148851998246E-4	21.58791316449171	0.37016902592506074
102.680725236	32.8492107411	train	3.82787721915237E-4	86.02623362181845	0.6873874745125012
102.691389718	32.8488961691	train	3.3285206271759367E-4	73.40507998687858	0.6565937206104641
102.734045977	32.84762882	train	3.4229363918214213E-4	75.39403435602398	0.6628726269309841
102.819350398	32.8450506368	train	3.5889988465926276E-4	79.59925205088835	0.6733765157781303
102.861998499	32.8437398091	train	3.554823985303E-4	78.47948832861493	0.6712687009086095
103.213736439	32.8323730338	train	1.4060767850772356E-4	35.48142382105107	0.44680869916695143
99.1659740369	32.9123131847	train	2.1443541111138491E-4	52.282962006291555	0.5519275010052682
101.966151609	32.8772287997	train	3.4453959713594284E-4	75.89062927846858	0.6643325906217573
102.361055895	32.8672312971	train	3.0473476833381543E-4	65.83030949753304	0.6364282121923762
102.777081416	32.8553479113	train	3.4758982853807976E-4	76.65094976813087	0.6662952349913913
102.926362296	32.8507457657	train	3.827468681595232E-4	86.0166864862228	0.6873645387152987
103.032970367	32.8473498615	train	2.9779860818870935E-4	64.37220628579698	0.6310841208011514
97.7115638768	32.9148031708	train	1.6277528882766492E-4	43.50167383870961	0.48321224404650465
98.5563616697	32.9206565742	train	1.3029680777682965E-4	30.592150861661572	0.42806949311096915
101.678132491	32.8927492858	train	2.65357858024768E-4	58.71488002106537	0.6038498802654595
101.699492627	32.892289671	train	3.0050979630090517E-4	64.89240087107923	0.6331916010440508
102.083888007	32.8833939769	train	3.125499139563478E-4	67.93431054478573	0.6422670106200208
102.404080724	32.8750805956	train	3.3591928571714087E-4	74.15202486782823	0.658659002221131
102.478772962	32.8730231699	train	3.610571075839176E-4	80.28632178780015	0.6746931733813445
103.171955332	32.851796531	train	1.6256104012178781E-4	43.42494482173168	0.4828833498695444
103.321156824	32.8467239579	train	1.3404521263072765E-4	32.335271690043136	0.4350270164997629
97.6151992472	32.9227920535	train	1.4047144115952263E-4	35.423549986815814	0.44656910725026455
97.8183652878	32.9248781975	train	1.7773400517025694E-4	46.934017871748914	0.5051851020649121
98.1391917669	32.9274998349	train	1.3022087109721293E-4	30.565909818644336	0.4279267734751149
98.3530963712	32.9287901102	train	1.6730773402695443E-4	44.57747997077659	0.4900732814312473
99.8826242076	32.9273476657	train	2.4372738425497978E-4	55.791350416569514	0.583340906570275
99.9467922257	32.9268780099	train	2.466182589330918E-4	56.07358836072342	0.5862039878064049
102.169606454	32.8902637494	train	3.724379348096224E-4	83.61951449421336	0.6814673757611684
102.190956562	32.8897202406	train	3.987614196072923E-4	89.37036074050849	0.6961045981356526
102.222980643	32.8888981582	train	4.033705749372121E-4	90.1222887026562	0.6985302388307333
102.276351198	32.8875098393	train	3.962924524007385E-4	89.01482320282992	0.6947891410890925
102.329718058	32.8860987981	train	4.070033154396071E-4	91.02558870654867	0.7004149099191176
102.383081164	32.88466504	train	3.5627559154995125E-4	78.75942888150063	0.67176034206454
102.468454176	32.8823237894	train	3.2000126905292186E-4	69.91116935042636	0.6476620046839391
103.087094028	32.8636131237	train	2.809431254446926E-4	60.98576427694357	0.617418487458948
97.6364457904	32.9320451131	train	1.9130472187481196E-4	49.214165454764796	0.5235626918722989
97.7647731971	32.9333795972	train	2.2210198739948628E-4	53.08965175367894	0.5605980964856039
99.7971455311	32.9369422338	train	2.4007299758523152E-4	55.485447939549104	0.5796644561076824
99.8292339117	32.936733412	train	2.2101517878749948E-4	52.862881001478755	0.5593894281115838
102.394097025	32.8933802277	train	2.9991627433288747E-4	64.76668280067398	0.6327323014695849
102.490149249	32.8907331527	train	3.3140655283606964E-4	73.01721882781797	0.6556117128732659
102.532835056	32.8895330566	train	3.621215271944172E-4	80.63339498639895	0.6753389368766423
102.596858977	32.8877056692	train	3.6306164894876996E-4	80.93862001314305	0.6759071627198355
102.650207789	32.8861578798	train	3.6718135883089355E-4	82.2691500578291	0.6783739095449646
102.948883435	32.8770711095	train	3.0234497318603986E-4	65.2507758850145	0.6346045211696671
97.593529173	32.9405887594	train	1.0879798235957725E-4	23.339668170679673	0.38460342992515534
97.8502126135	32.9432147124	train	1.574424941319827E-4	42.10430661448294	0.47489945442680787
98.1069260393	32.9453134661	train	1.3014974833219393E-4	30.541332295031395	0.42779303676553915
99.9148941172	32.9451555893	train	2.5494879127841493E-4	57.13917613437428	0.5942386382211925
101.208765782	32.9289799838	train	1.3624956253686726E-4	33.47610236547092	0.4390400915112044
102.682587989	32.8942201659	train	3.4814422989442115E-4	76.79012945417227	0.6666494973800059
102.725266382	32.8929542738	train	3.37607535974937E-4	74.46680478047828	0.6597852027250178
102.767942089	32.8916738601	train	3.2449303492339103E-4	71.06799993363478	0.6508362680484812
102.917285462	32.8870781005	train	3.237311370507096E-4	70.86468075052892	0.6503018803836897
102.949283157	32.8860701693	train	2.7786642248014574E-4	60.44199673423132	0.6148140301096228
103.04526658	32.8829974277	train	2.7565855235587314E-4	60.03796596106311	0.612923086874361
97.7217369372	32.9509858261	train	2.6915616215328054E-4	59.21615218217016	0.6072446388026178
98.235214236	32.955184727	train	1.1599677134998386E-4	25.151981680650053	0.39987533554353416
102.608259947	32.9054031072	train	3.921045105725077E-4	88.17716196129662	0.6925315859341609
102.885679638	32.8970776017	train	3.255927474856774E-4	71.3291713710301	0.6516047219380645
103.120327228	32.8895539291	train	2.400822202204318E-4	55.48652422590886	0.579673816085756
103.152317779	32.8884939856	train	1.610196986404796E-4	42.93448303892523	0.48050483353038137
103.226955829	32.8859890817	train	1.8015818959562935E-4	47.4404541918589	0.5085712522946053
102.096131638	32.9281665947	train	2.899568933032786E-4	62.65592780245116	0.6248499215522314
102.13885251	32.9270999413	train	3.5081537217377333E-4	77.6224018760276	0.6683458681793709
102.224287418	32.9249229244	train	4.041535810892611E-4	90.34732788578584	0.6989384655644071
103.056751937	32.9006472061	train	2.878848958418524E-4	62.26948288088932	0.6231673247693927
103.184730325	32.8964222967	train	1.5789419021667027E-4	42.26292048426259	0.4756139132369983
103.291358277	32.892801875	train	1.4732107920903084E-4	38.35520822946254	0.4583635159096117
97.6893822094	32.9686894877	train	1.9988006794434778E-4	50.49923518557852	0.5344877995401818
98.2671608516	32.9734164733	train	1.3723193527670453E-4	33.91729149198571	0.44081021918723795
98.342066797	32.9738335523	train	1.359029553711652E-4	33.26164125416489	0.4384128659478616
98.3527677695	32.973889468	train	1.6435531888791782E-4	43.890358780283705	0.4856248963868605
99.9044728782	32.9722913931	train	2.714719149504071E-4	59.46934552610027	0.6092859564067371
102.416827974	32.9288160487	train	2.966358729961672E-4	64.11282996638738	0.6301728568523719
102.544942705	32.9252435697	train	3.228760715235556E-4	70.67890652446523	0.6497001944881
102.566292942	32.9246354237	train	3.619366716111706E-4	80.58547830150982	0.6752269724726543
102.843786031	32.9163986999	train	3.1340959690490393E-4	68.09532434525356	0.6428978619094412
97.5715601329	32.9764166482	train	1.8876426602147618E-4	48.8321326420052	0.5202269649499005
97.6357531226	32.9771345123	train	2.1355745074928316E-4	52.18611843111899	0.5509126758231435
97.6678504587	32.9774810758	train	2.822271088307033E-4	61.15828290021217	0.6184950043621531
98.1172642728	32.9814669005	train	1.3783342130622292E-4	34.15800746794984	0.44188852751857827
98.5346410827	32.9837198709	train	1.1435440218281785E-4	24.640515093297818	0.39645824235433896
102.363781458	32.9392707973	train	3.351118877880935E-4	74.03850144745091	0.658117762249265
102.481241253	32.9360499603	train	3.173029094067106E-4	69.0846971688374	0.6457272123983362
102.620032796	32.932101574	train	3.691197989500782E-4	82.78426942683787	0.6795216392235714
102.673406861	32.9305420389	train	3.4941871698857685E-4	77.22039043906118	0.6674610493166567
102.844175715	32.9253988313	train	2.957229553878322E-4	63.901597275889706	0.6294542200103662
102.854847314	32.9250696582	train	2.5276624019217016E-4	56.89442712167874	0.5921639254254534
99.0269734658	32.9936044649	train	1.9298106970041908E-4	49.49589288390742	0.5257385220112567
102.684454892	32.9392291723	train	3.1724802531997003E-4	69.06399473272342	0.6456876385959123
102.897927202	32.9327434316	train	2.629625096028347E-4	58.30484351267011	0.6016786830435441
102.972626081	32.9303875627	train	2.624132367102838E-4	58.20407750556328	0.6011774511928164
103.025977055	32.9286775583	train	3.1786694008210725E-4	69.28058365779566	0.646133391283164
103.079323487	32.9269448606	train	3.446245286654322E-4	75.91770086141071	0.6643875514695574
97.7424905828	32.9962940889	train	2.2342383504856848E-4	53.299477294315054	0.5620592502946559
98.9734505092	33.0026249365	train	2.2332491735240433E-4	53.28163420707783	0.5619502443876542
99.0912070062	33.0025944419	train	1.8831446967521113E-4	48.75749707410596	0.5196314899556922
99.2089630022	33.0024528723	train	1.999062705796723E-4	50.50217944870046	0.534520414280094
102.033277497	32.9657703641	train	2.9893499139313517E-4	64.5723549973296	0.6319704032339513
102.941013056	32.9404017413	train	2.923992234805206E-4	63.02866517150269	0.6268140592505209
103.133084383	32.9341864209	train	3.236609805513801E-4	70.84592538878692	0.6502525910493038
103.143753266	32.9338325011	train	3.1148673971596267E-4	67.52069936376121	0.6414837441610245
103.218430188	32.9313296569	train	2.9449177347060275E-4	63.64615941346521	0.6284806149574933
103.325095292	32.9276770686	train	1.808005505635303E-4	47.56951145279611	0.5094607620068912
98.5452047979	33.0108195885	train	1.1972517217723792E-4	26.28879740916536	0.40749080025171075
98.9734478068	33.0116453035	train	2.933100444464944E-4	63.353510475667434	0.6275412923964804
99.0376851846	33.0116424388	train	2.1868048760600824E-4	52.55687076146141	0.5567703381689529
99.134041103	33.0115761569	train	2.5363547385255484E-4	56.95734251804987	0.5929927479808595
102.001524864	32.9755534586	train	1.894223108219172E-4	48.94132327414767	0.5210954802493263
102.087017616	32.9734675941	train	3.1735837776836103E-4	69.10561999513574	0.6457671985074706
102.16181645	32.9715945586	train	3.963873799531556E-4	89.02822484253505	0.6948399286331706
102.215239907	32.9702293105	train	3.9506887758043036E-4	88.62086203917586	0.6941329952448512
102.225924164	32.9699535249	train	3.8818780169620564E-4	87.25679313781185	0.6903898087504409
102.781293211	32.9543570954	train	3.100795472984195E-4	67.13232285452077	0.6404417414545606
97.5281673409	33.011989359	train	2.278492992242355E-4	53.88598617396485	0.5668811537277874
97.6994192002	33.0138916077	train	1.9482207107623058E-4	49.82026136024277	0.5281052825482264
97.945619713	33.0162145441	train	1.4085771764189676E-4	35.60513152880391	0.4472478876868281
99.0805182733	33.0206425091	train	2.2187855848414888E-4	53.054827104323074	0.5603501571269061
99.1982983195	33.0205109471	train	2.4115735498246523E-4	55.581252479785526	0.5807621122868636
102.098018397	32.9822099396	train	3.658776027931328E-4	81.77069829408288	0.6775973344324456
102.268991838	32.9778469553	train	4.0932263059260515E-4	91.22324651840994	0.7016058980556927
102.375831135	32.975001513	train	3.498915014100409E-4	77.34946948713606	0.6677610991578935
102.397197178	32.9744214837	train	2.9868033217295446E-4	64.52291763723409	0.6317721610790245
102.54674205	32.9702592084	train	3.4463780612375126E-4	75.92193299777168	0.6643961419448469
102.55742264	32.9699550698	train	4.1047563029619673E-4	91.44347738828024	0.7021944563011031
102.610823165	32.9684207154	train	3.667986599481319E-4	82.15972761215194	0.678146345234638
102.642861524	32.9674891751	train	3.2823718374377355E-4	72.12265190155642	0.6534388198538572
97.6029458092	33.0218681548	train	1.909556184789061E-4	49.165386322917264	0.523107055933131
98.6843173705	33.0292895216	train	1.2570131448259826E-4	28.44192653968903	0.41930225546926725
98.8770668184	33.029628271	train	1.789043634815477E-4	47.19417166577447	0.5068256891825016
101.189390387	33.0104805184	train	1.1066343399722881E-4	23.734693105786217	0.38863502457814925
102.440276966	32.9822545895	train	2.631855676438089E-4	58.37637333301817	0.6018818722461331
102.707310321	32.9746029973	train	2.8380717962924867E-4	61.40837683514782	0.619811480569616
102.888833621	32.9690748262	train	1.725233357325632E-4	45.81181289404777	0.4977464100264934
102.942213267	32.9673988521	train	2.843987408257907E-4	61.52339781434096	0.6203020203174201
97.5813929167	33.0306441878	train	1.9970392749392703E-4	50.47962259153344	0.5342684366890587
101.959677841	33.0035994581	train	1.6731660850541043E-4	44.58065088762278	0.49008653657148077
102.312402674	32.9947302839	train	3.851036442255499E-4	86.6372179205913	0.6886821817619804
102.504730314	32.9894736199	train	3.0236460798079104E-4	65.2559917018246	0.6346195793344983
102.793124563	32.9810348562	train	2.9857827386641167E-4	64.50547301104803	0.6316926527548873
102.825160822	32.98005623	train	2.4853685146173195E-4	56.27421293655808	0.5880825108273038
103.006669848	32.9743559779	train	3.3006629115473634E-4	72.6661175992201	0.654696174390892
103.017345243	32.9740124819	train	3.895645556638623E-4	87.71826132223013	0.6911460528175384
103.124089128	32.9705275181	train	3.8146803530158407E-4	85.72183832358316	0.6866448808809322
103.145435685	32.969819618	train	3.7831731903918497E-4	84.98783998982728	0.6848576109384986
103.348190076	32.9629133445	train	1.5145988968201784E-4	39.77549965505828	0.4652495919542333
103.710834717	32.9497372296	train	2.7739783394846904E-5	3.250454666308484	0.1374444969159115
97.8489253392	33.0424189206	train	1.2715852855730024E-4	29.003175404107836	0.4221112762806752
98.8449101019	33.0476330666	train	1.7525138742137771E-4	46.35478988821283	0.5016686225125496
101.628464464	33.0200354331	train	2.3042470886103057E-4	54.285816865447295	0.5696387065620534
101.885131623	33.0143618001	train	1.5606061935555663E-4	41.492043386935876	0.4727015698693552
101.959978986	33.0126077513	train	2.3735670530253988E-4	55.19265355780844	0.5768894515006092
101.981362747	33.0120983663	train	2.983455770259967E-4	64.46569859646848	0.6315112422836303
102.024128644	33.0110686277	train	3.6952014974341274E-4	82.96868230025325	0.6797576628021345
102.088273368	33.0094966027	train	3.372030706985842E-4	74.37777660524561	0.6595160688883777
102.109653829	33.0089652843	train	3.7697145916961393E-4	84.53644462886767	0.6840879310751004
102.141723462	33.0081614548	train	3.8995495273027106E-4	87.82642317166399	0.6913598241181156
102.729426456	32.9919687589	train	2.855986521806675E-4	61.828084922456824	0.6212931440079772
103.188551925	32.9773891608	train	3.4842961034963713E-4	76.89691910129781	0.6668315623663993
103.305947933	32.9733894183	train	2.2524897202118584E-4	53.58314672116585	0.5640608348839395
97.8380991534	33.0513381065	train	1.3291619307671029E-4	31.790914295703665	0.4329492904597847
97.8595169008	33.0515357834	train	1.3415995376297424E-4	32.38338664520386	0.4352373217142503
97.9344806238	33.052198701	train	1.500512840750238E-4	39.36293371618528	0.4629257203345132
97.9773181131	33.0525572897	train	1.5315184975944892E-4	40.380126410837406	0.4680144846670091
98.1593853632	33.0539171997	train	1.2878371654981966E-4	29.82198031266709	0.42521221082182004
99.0162810192	33.0567487091	train	2.873409642922585E-4	62.17179639159476	0.6227231128131594
102.184805017	33.0160832784	train	4.062497462963486E-4	90.91505183943703	0.7000258967477704
102.248943453	33.0144284716	train	3.8575333409226814E-4	86.76970278723074	0.689043464324476
102.270321759	33.0138695618	train	3.881648871971094E-4	87.24996861827701	0.6903771905970411
102.345141138	33.011884611	train	3.858932814144929E-4	86.79499344502975	0.6891211771431298
102.4306399	33.0095613172	train	3.0786531715414756E-4	66.77684324848128	0.6387898205532061
102.505443169	33.0074805209	train	2.933164656919038E-4	63.35529760515191	0.6275464092950224
102.516128719	33.0071796147	train	3.398444852728338E-4	75.01630702970668	0.661266033146119
103.295712862	32.9827525604	train	2.8453974173254636E-4	61.56058249152575	0.6204187556102848
97.5702506307	33.0575744958	train	1.8569359446299127E-4	48.3831706656702	0.5161321601873249
98.9841443443	33.0657690534	train	3.0511814514246527E-4	65.9616615045701	0.636719080123789
102.388236508	33.0197348042	train	3.250187052706234E-4	71.20754555401689	0.6512040168964943
102.430988991	33.0185654549	train	2.756534588745017E-4	60.03685031849805	0.6129187030674326
102.559231397	33.0149697755	train	4.010520038430589E-4	89.78401297201549	0.6973149138153232
102.687450593	33.011242711	train	3.0321125284592574E-4	65.48098554229136	0.6352677031974466
102.74086821	33.0096510099	train	2.885951251438798E-4	62.485329994021065	0.623745774689497
103.242778715	32.9935759293	train	3.2952454151420266E-4	72.52131932403324	0.6543247199240424
97.9021290974	33.0699573662	train	1.343969123772182E-4	32.48275164950584	0.4356711401373066
101.907405209	33.040891293	train	1.7809070077522336E-4	47.00351479143034	0.5056862667282068
102.613026573	33.0224351601	train	4.19329124351133E-4	92.89313615825193	0.7066375879939495
102.826716831	33.0160570738	train	2.6589936627057756E-4	58.782096637214	0.6043374391372589
102.944217182	33.0123936906	train	3.6928628957153063E-4	82.8609318449858	0.6796198346693901
102.997619331	33.0106920747	train	4.104029588527726E-4	91.42235281707707	0.7021574291263021
103.072374729	33.0082715654	train	4.5961152033321127E-4	96.44197717410385	0.7252858367094184
98.834131894	33.083700273	train	1.7912204382112293E-4	47.245181532114316	0.507129630402749
98.9198513494	33.0837848409	train	2.208402152544139E-4	52.81708273727697	0.5591942248953323
101.308475521	33.0624379161	train	1.4010564419432946E-4	35.26815887559039	0.4459247755965976
101.82212111	33.0518670381	train	1.7646630105829308E-4	46.64010441049372	0.5033956981491087
101.875609805	33.0506444793	train	2.2105250359052877E-4	52.87265110134053	0.5594310482543641
101.950488484	33.0488944374	train	3.335290105818268E-4	73.5925483868099	0.657051682534425
102.773684643	33.0266865172	train	2.9245212566440397E-4	63.05006014279318	0.6268563759843668
103.190255331	33.0133739697	train	3.314645200822297E-4	73.03221423091614	0.6556512010292896
103.232964708	33.0119302643	train	2.7886514819999746E-4	60.6161135603186	0.6156633391499665
103.318374239	33.0089991864	train	2.215565329777983E-4	53.00458528577623	0.5599923123368786
103.350399605	33.0078850263	train	1.55676043520644E-4	41.35576081833694	0.47208662189137796
98.8448309626	33.0927342842	train	1.8129511550174854E-4	47.67716056849712	0.5101434201299702
101.180246659	33.0737641898	train	7.444160673844127E-5	13.942575399528195	0.29953105888752063
101.89729967	33.0591577771	train	2.3521766333643184E-4	55.015356693278044	0.5746782516903578
102.089846206	33.0545325107	train	3.9079963642577357E-4	88.02888368763357	0.6918213397038587
102.186102615	33.0521086596	train	3.902124245179587E-4	87.88813606047717	0.6915006471219093
102.228879504	33.0510076038	train	3.650794664770841E-4	81.4920373832875	0.6771200755951027
102.27165405	33.0498919124	train	3.805179348686049E-4	85.51715480754189	0.6861080670405311
102.65651442	33.039192559	train	3.6461837454150045E-4	81.27066726583543	0.6768437135369509
102.848865475	33.0333990752	train	2.0873887979427387E-4	51.50997961604984	0.545260060977712
102.891602582	33.0320714952	train	2.932769859328345E-4	63.34430979251202	0.6275149468297168
98.4911574917	33.1008124853	train	1.6710700734850993E-4	44.505758842677	0.4897732869268569
98.9198349785	33.101825311	train	3.1923259241573796E-4	69.65108660578453	0.6471129999865839
102.325457758	33.0574817851	train	3.650438011352009E-4	81.47339522552952	0.6770987159296366
102.35753811	33.0566214042	train	3.140250621679495E-4	68.18049395972633	0.6433481368048923
102.41100231	33.0551691463	train	2.731710003522177E-4	59.7710510449191	0.6107702421166509
102.432386911	33.0545818428	train	2.711256430193205E-4	59.43180928433938	0.6089820707360307
102.517919048	33.0521960648	train	3.5065708794245295E-4	77.56245360828947	0.6682458274849783
102.603440975	33.0497518018	train	4.2049794629810404E-4	93.01743087705478	0.7072142747324646
103.276541117	33.0284623154	train	2.615137471957641E-4	58.07229374603269	0.6003539037462465
97.9874077107	33.1067577415	train	1.4822103273508887E-4	38.65573879828336	0.4598758885014428
98.7697720739	33.1106586674	train	2.901041169048862E-4	62.67339234800887	0.6249689051227735
98.9519815079	33.110862063	train	2.766851759896296E-4	60.262818978043924	0.613804648767083
101.74807218	33.080569781	train	1.5858269773385756E-4	42.400382835683416	0.47669920992358533
101.801581658	33.0793780584	train	1.5432639794630832E-4	40.86751659310368	0.46991710300640754
102.00488814	33.0746404933	train	4.049864506071674E-4	90.66774745960541	0.6993714772944509
102.036984745	33.0738622152	train	4.196202493974343E-4	92.92383521867725	0.7067814389446916
102.486200971	33.0621011354	train	3.302109352396878E-4	72.70476395816699	0.6547952156412664
102.561044183	33.0599840678	train	4.0059366475513747E-4	89.69398040627259	0.6970735053925249
102.881709122	33.0504038793	train	3.063091905559562E-4	66.4895395177387	0.6376197645483138
102.913767122	33.04940067	train	3.684385769368364E-4	82.63200443212787	0.6791192296393936
98.2123741155	33.1174024036	train	1.521500670051346E-4	40.046681877391954	0.46638089880613054
101.341541529	33.0978899695	train	1.185667374318006E-4	25.946170472038503	0.4051454120909341
101.598494433	33.0927955604	train	1.7699786315163895E-4	46.790591370189325	0.5041475878753903
102.753843969	33.063335457	train	3.0289553277430267E-4	65.39708369117034	0.6350262820854824
102.828665739	33.0610577443	train	2.683549564976015E-4	59.123577282564284	0.6065334068927571
102.967597765	33.0567090228	train	4.0534087620666025E-4	90.78168971138972	0.6995553668046879
102.978283599	33.0563681175	train	4.385237804503884E-4	95.0569695443304	0.7158294011095742
103.021025125	33.0549953738	train	4.8073755121621906E-4	98.13295486695277	0.7341487185459376
103.063763736	33.053608036	train	4.4421892394331977E-4	95.4680273076648	0.7184468693111161
103.117182853	33.0518533461	train	3.4171792819766316E-4	75.26629581573967	0.662496344229096
98.8662083163	33.1288398906	train	2.3163309429039214E-4	54.50126407907027	0.5709204871880882
101.737928761	33.098825213	train	2.2696120404136648E-4	53.76516955664539	0.5659220367588039
101.962695331	33.0936816936	train	3.736572289604134E-4	83.84494578677008	0.6821764402532376
101.973397056	33.0934266745	train	4.321076522684893E-4	94.19598939071574	0.7128216554967514
102.016202598	33.092397429	train	4.4514881481381047E-4	95.51830327462646	0.7188696715562224
102.690080593	33.0742536761	train	3.346272015869539E-4	73.90462074868306	0.6577920271505486
103.171022231	33.0590721961	train	3.434781097047098E-4	75.63483659975016	0.6636441598953654
103.288529204	33.0550801832	train	2.631794747835499E-4	58.37441948639677	0.6018763248597621
103.331253218	33.0536012059	train	2.318775003054835E-4	54.53022012332849	0.5711788102302483
103.406012673	33.0509779301	train	1.0285309520009859E-4	21.757586992509097	0.37139305629047953
97.8263122769	33.1324030243	train	1.3355561960533085E-4	32.02902486309395	0.43412789490413334
101.577610598	33.1112624457	train	1.721342125949229E-4	45.72639527818434	0.4971819174532832
101.71679692	33.1083040255	train	2.039414678240572E-4	51.07078265876886	0.5394891117049327
101.834553694	33.1056795473	train	2.059996196659581E-4	51.24136700008148	0.541982766739783
102.08072125	33.0998332204	train	4.171440708897791E-4	92.50313038792352	0.7055533856544429
102.144926931	33.0982283055	train	3.777725971964617E-4	84.82326657466938	0.684546543793296
102.679764288	33.0835716443	train	3.945111366323931E-4	88.48223754481332	0.6938329679093238
103.353057531	33.0618504423	train	1.7428292129620778E-4	46.17810186356346	0.5002832588014259
98.1799686651	33.1442528085	train	1.506539222029863E-4	39.54544660538146	0.463922400602267
98.7482328637	33.1466976439	train	3.5707756659913184E-4	79.11847462507778	0.6722559337207461
98.7911229473	33.1467769494	train	3.3909750194251946E-4	74.82794600277165	0.6607729759054618
101.256568156	33.1265101305	train	9.079366575931754E-5	18.60767746558467	0.3427738207293885
101.781313881	33.1158958184	train	2.315563589361804E-4	54.48758795014852	0.5708393181409431
102.123844559	33.1077737263	train	4.061184460855447E-4	90.8957887622046	0.6999580125858553
102.380648009	33.1010658613	train	3.2630895989332355E-4	71.44930228176167	0.6521033785156067
102.455532647	33.0990099901	train	3.206305315161086E-4	70.1186972319975	0.6481101669261414
102.509016975	33.0975140399	train	3.5688174243552276E-4	79.0252462533095	0.6721350595975587
102.530409594	33.0969092514	train	3.672550898948745E-4	82.29332096266364	0.6784177152958618
102.573192905	33.0956886908	train	4.041473579447932E-4	90.3445675571994	0.6989352254351269
102.605278685	33.094763661	train	4.361939045317551E-4	94.7846510701029	0.714744517431152
102.680139754	33.0925732348	train	4.504232970158753E-4	95.72569541303056	0.7212440444521261
102.744299875	33.0906600536	train	3.7908483186058505E-4	85.25456231286906	0.6852948646776703
103.203928782	33.0759862747	train	3.143897484514307E-4	68.2309601550302	0.6436144062335797
101.663810461	33.1274811056	train	2.0187686547574384E-4	50.85107039097484	0.5369602104483107
101.910076228	33.1219686961	train	3.149248753786215E-4	68.34445412114363	0.6440044010315784
102.691210247	33.1012581233	train	4.167338043363046E-4	92.42848253691947	0.7053489211361169
102.808842531	33.0977142101	train	3.426726205704477E-4	75.4798468050858	0.6631198702327709
102.915762833	33.0943964572	train	3.4316538258085755E-4	75.57673557727811	0.663440800974367
102.937144776	33.0937219383	train	3.5057303266173087E-4	77.53061867166	0.6681926773216973
102.990596498	33.0920196506	train	3.7728816728066196E-4	84.65574490080155	0.684269390417203
98.2548654636	33.1627630608	train	1.2772462982897856E-4	29.34718717522363	0.42319521429079976
98.2655891287	33.1628267668	train	1.768156616438692E-4	46.75504667428471	0.5038901220975284
101.471288382	33.1404678574	train	1.4134880466976836E-4	35.83838163161339	0.4481084451231396
101.685502036	33.1360313072	train	3.8801111769137375E-4	87.20606265640275	0.6902924888937899
101.76046546	33.1343916357	train	3.4557568124280537E-4	76.12427554745048	0.6650018336545085
101.781882457	33.133914887	train	3.247226388700667E-4	71.12895110835812	0.6509969898857803
102.392039032	33.1187836475	train	2.968320310943372E-4	64.16962807549231	0.6303269062863769
102.777148619	33.1076922798	train	3.087873303355482E-4	66.89133384284695	0.6394795269963
103.087215166	33.097895213	train	3.3378803971256403E-4	73.65933612184139	0.6572265953549351
103.097904401	33.0975436753	train	3.045585495697082E-4	65.76993367974532	0.6362943587316533
103.204786445	33.0939780753	train	3.469668597416467E-4	76.51063379598833	0.6658962585234147
103.236847361	33.0928905939	train	3.7935366758816874E-4	85.30384574260387	0.6854477341873403
103.268906547	33.0917948992	train	3.655762533168035E-4	81.6626137947584	0.6774173033995963
101.514392011	33.1486214325	train	1.7187827816220208E-4	45.67940866414001	0.4968099466144838
101.942794372	33.1392303853	train	3.805356790655E-4	85.52040577758233	0.6861181094980238
101.974916295	33.1384667756	train	3.981518939607892E-4	89.27886890397299	0.6957809002746006
102.081980496	33.135861713	train	4.394956415143496E-4	95.16826379752446	0.7162795034561169
102.156917122	33.1339835393	train	3.881801479432275E-4	87.25451319036252	0.6903855942307374
102.210438983	33.1326144511	train	3.721640353419738E-4	83.57023344681994	0.6813076577197342
103.141082096	33.1051249994	train	3.271006189367168E-4	71.73770287420282	0.6526529058483859
103.365518949	33.0974525392	train	1.9382373784603487E-4	49.64994469219186	0.5268247816892148
98.1045545452	33.179812286	train	1.682993775087003E-4	44.89282974075171	0.49155017321215644
98.4048777457	33.1816101991	train	1.7926730322885228E-4	47.274026380285974	0.5073322438934844
98.7803104461	33.1828387996	train	3.661918630633937E-4	81.95799259162862	0.6777848646598079
102.039467271	33.1459222012	train	4.0479536468868155E-4	90.60631634439335	0.699272241208935
102.232177133	33.141066178	train	3.6095914867030686E-4	80.24890234846556	0.6746336144275855
102.317810832	33.1388124756	train	2.678448348059256E-4	59.06463553139347	0.606079227129503
102.403434871	33.1365000538	train	3.191068681121243E-4	69.60732962158416	0.6470230422552709
102.44624319	33.1353218301	train	3.683684394505899E-4	82.61632748134721	0.6790777408302826
102.478347785	33.1344285341	train	4.6319757936445777E-4	96.79376934275894	0.7268316820936762
102.542552692	33.1326171891	train	4.7007300503482704E-4	97.40148877245933	0.7297473437868268
103.323216889	33.1079394725	train	2.86385781856951E-4	61.998062856094585	0.621940505472215
98.4477264554	33.190827596	train	1.7690177982515216E-4	46.771870939854324	0.5040118475132803
101.332741202	33.1701922785	train	1.2779836598166643E-4	29.40329184119097	0.42333610077552924
101.825581847	33.1599778635	train	2.719571620369008E-4	59.521963031852955	0.6097110117659248
102.575018401	33.1407017142	train	4.337163435523613E-4	94.44673884669726	0.7135817408035955
102.682019592	33.1375809353	train	5.000961113016023E-4	98.98280134667627	0.7417824146120917
102.724815407	33.1363069664	train	4.2221216464194747E-4	93.25994698763456	0.7080559661168362
102.767608513	33.1350183408	train	3.707900527886966E-4	83.26508275357834	0.680504028956895
102.821096038	33.1333869527	train	3.9376958314481047E-4	88.3836807158192	0.6934331489917624
101.172203808	33.1821153719	train	6.704583326930975E-5	11.898338057735469	0.27804688196015676
101.322262414	33.1794053864	train	1.3961348918682375E-4	35.01327570228126	0.44505550011395756
102.971243633	33.1376957697	train	3.341556883011227E-4	73.75413015696583	0.6574745487781162
102.992634631	33.1370109461	train	3.544758419746756E-4	78.29263188526873	0.6706426872796569
103.088885087	33.133883949	train	3.1151348884529223E-4	67.53517994264895	0.6415034929591938
98.0506365712	33.2064715809	train	1.554646367525505E-4	41.280844365561045	0.4717479649562486
101.708306187	33.1806176546	train	3.785997823985817E-4	85.08148227629466	0.6850186721615174
101.740449764	33.1799137372	train	3.693442004074589E-4	82.88761410937468	0.6796539761249932
101.794019887	33.17872213	train	3.565477693254323E-4	78.87817712194266	0.6719287060444119
103.271086551	33.1367703592	train	3.603999717760669E-4	80.02929768338528	0.6742932172556239
98.0612687151	33.2155718247	train	1.3911732355998793E-4	34.689901390338584	0.44417637544360816
98.7051013223	33.2187635212	train	3.433911945521617E-4	75.61868878638127	0.6635876657269869
98.7694890012	33.2188994642	train	3.449482743810596E-4	76.02089350430154	0.6645968886730326
101.815735442	33.1872482325	train	3.293397558924822E-4	72.45087453877795	0.6541978375067992
102.06213506	33.1814262368	train	4.09882340511748E-4	91.271016353998	0.7018918968875847
102.126401319	33.1798274169	train	4.1774137618451676E-4	92.66632816020581	0.7058505578676367
102.17995262	33.1784697802	train	3.979796643013243E-4	89.25301965288192	0.695689310103903
102.190662448	33.1781954947	train	3.7688003472662843E-4	84.51933271389929	0.684035510225271
102.276335793	33.1759681215	train	2.9434422864760154E-4	63.61435103920323	0.6283635947279536
103.04693633	33.1532780904	train	3.3473390706717195E-4	73.94069964042293	0.6578637922226888
98.3723773226	33.2265499145	train	1.909040461836443E-4	49.15818028648291	0.5230396719227226
98.3938407586	33.2266563431	train	1.807813630571299E-4	47.565335018243445	0.509434238755385
101.430181445	33.2043949826	train	1.4698036152040368E-4	38.231734955813536	0.45778872700793444
102.458713707	33.1800433526	train	4.1106329461222847E-4	91.58268480355754	0.7024935420609877
102.50154068	33.1788447467	train	5.224291367347413E-4	99.44977325798743	0.7500618951344955
102.533659237	33.1779361501	train	5.498093427647695E-4	99.80862975807509	0.7595154176528632
102.565776346	33.1770192901	train	5.062319159197693E-4	99.17285609481132	0.7441112870851778
102.64071056	33.1748478219	train	4.207841737607129E-4	93.05792441816192	0.7073551514822017
98.0288809563	33.2333623155	train	1.6401095652012095E-4	43.80401417572209	0.4851009885154481
98.3401146488	33.2354027728	train	1.761686117888922E-4	46.54216239887614	0.5029736224628147
98.6621071086	33.2366941644	train	2.9361737329580283E-4	63.43904473156569	0.6277860360078473
102.426942784	33.1899365916	train	3.128659054588069E-4	68.02007439339677	0.642499149943519
102.705312747	33.1819519787	train	4.033100271336654E-4	90.10827545915018	0.6984986256141766
102.748128984	33.1806684936	train	3.5228670092237E-4	78.00453627139433	0.6692729159949016
102.812348209	33.1787157418	train	3.7741042491116003E-4	84.7017979321437	0.684339382723494
102.865859461	33.177063225	train	4.3698457710696244E-4	94.87725268218875	0.7151136136635948
102.908665299	33.1757247062	train	3.742957783339656E-4	83.97296862771034	0.6825465222001516
103.069578099	33.1795719597	train	3.161151167264425E-4	68.70175889654591	0.6448687831057655
103.219352306	33.1745775967	train	2.929442994103559E-4	63.249107561852284	0.6272496088575387
103.240745581	33.1738494647	train	3.7827091659222833E-4	84.973820707749	0.684831136408924
97.6637603509	33.2480139177	train	1.5396049162784924E-4	40.716321463970296	0.46932584248751663
97.8569463079	33.2499397701	train	1.463972739942896E-4	37.99380382924531	0.45680222604155635
101.291518046	33.234078381	train	1.1978853144811337E-4	26.305249253819813	0.4076185452670465
101.763294072	33.224487696	train	2.5535341001563065E-4	57.219363340108636	0.5946209478381312
102.106252846	33.2163912346	train	4.314953182041159E-4	94.0907814873523	0.7125312746608693
102.245539289	33.212832626	train	3.2612746790371296E-4	71.41886047738961	0.6519771513964948
102.331241655	33.2105654018	train	2.6275430920070267E-4	58.25404786578907	0.6014888408075747
102.9415749	33.1927086117	train	3.2612304263129947E-4	71.41811822271825	0.651974072489236
103.102095635	33.1875137835	train	3.0899834232475524E-4	66.9175361667941	0.6396370030394816
97.7602236682	33.2580322337	train	1.7030018884043251E-4	45.38326455775382	0.494504163513534
97.7709573583	33.2581387992	train	1.425185450830584E-4	36.21846199791298	0.45014748958315237
98.2862315954	33.2621644654	train	1.8853002471972636E-4	48.793264534856874	0.519917042641976
98.6083196808	33.2635962234	train	1.817313915974682E-4	47.77207615647568	0.5107440455709896
102.224442863	33.2223959667	train	3.4867562161475387E-4	76.98897675875315	0.6669883513381694
102.449420098	33.2163555156	train	4.613477385203403E-4	96.5532917016096	0.7260364484956789
97.6634857281	33.2660490059	train	1.466924090051736E-4	38.1151230458923	0.45730200063399234
97.6849543167	33.2662779589	train	1.5105160187963684E-4	39.656220148128625	0.46457808438279713
98.6512304162	33.2727439115	train	2.5802755023495095E-4	57.680983514224074	0.5971296438038387
102.417635132	33.2262472444	train	3.3955692288821054E-4	74.94379464037031	0.6610763931734358
102.481911199	33.2244628279	train	5.022197109695189E-4	99.0703905716607	0.7425932182514198
102.589025218	33.2214152096	train	4.936482239303738E-4	98.69291138778016	0.7392889689651774
102.599735727	33.2211053898	train	4.8820951303631544E-4	98.50091884774788	0.7371480321336021
102.67470467	33.2189109101	train	4.174671710476897E-4	92.58947083863801	0.7057142094354649
102.706831713	33.2179566314	train	3.814054400611143E-4	85.70831411686024	0.6866095706079024
102.728248898	33.2173158508	train	3.5714049729129477E-4	79.14843479881974	0.6722947593026029
102.781788876	33.2156978201	train	3.26639146797993E-4	71.50473429617544	0.6523327878217985
103.883665946	33.1772668418	train	1.0439909808201153E-5	0.8380084958922802	0.056577065318758106
98.5867615248	33.2815662236	train	1.5451694647147E-4	40.934964449604536	0.470224485058853
98.6941502231	33.2818768306	train	3.6979793223078817E-4	83.04885425111755	0.6799212230379902
102.514407589	33.2325612303	train	4.853727358587281E-4	98.31675777998129	0.7360173276399051
102.910668024	33.2207198564	train	4.2517877900648515E-4	93.63739715334012	0.7095012137342923
102.932080775	33.2200439452	train	3.6070521720999495E-4	80.14917624413334	0.6744791226819098
103.017724568	33.2173035768	train	3.6080964287595995E-4	80.1901871722247	0.6745426729510765
103.349481349	33.2061301005	train	1.2028344601619696E-4	26.433758586058538	0.4086145000089491
102.279024199	33.2480102574	train	2.647343561320788E-4	58.64087764525648	0.6032870062073843
102.321892296	33.2468714125	train	2.449637602491004E-4	55.90940371179194	0.584570230352766
102.814693135	33.2327159935	train	3.650917664502819E-4	81.49846653911959	0.6771274412875918
103.007430627	33.2266472673	train	3.669176834001866E-4	82.19375448422245	0.6782171546673007
103.060958435	33.2249087036	train	3.348139341441153E-4	73.96775812176239	0.6579175949100607
103.157296787	33.2217214668	train	3.0865641269315556E-4	66.87507720032508	0.6393817553240652
103.232216025	33.2191911288	train	3.7652492403546613E-4	84.45320635149757	0.6838317321086171
97.8563585597	33.2950306771	train	1.343554199960587E-4	32.46535244819144	0.4355952249725392
98.1248378185	33.2972114456	train	1.3515996949419875E-4	32.82168360607642	0.437063610215661
98.2537172427	33.2980522281	train	1.739265476651194E-4	46.115262415769855	0.4997715356073357
102.118568032	33.2611562061	train	4.3206283773199335E-4	94.18828960117395	0.7128004234612384
102.225766957	33.258418754	train	3.4409853271464116E-4	75.75010389987482	0.6640468795154404
103.27546112	33.2267199206	train	2.7263593598634254E-4	59.66345036589738	0.6103040389601122
97.7488468468	33.3030138178	train	1.3887050281076248E-4	34.59664326706119	0.44373801102822696
97.8347616164	33.3038492407	train	1.2656351106140487E-4	28.792767947933623	0.42096757111295846
98.5006977885	33.3083097681	train	1.8169316591912907E-4	47.76378499039647	0.5106914787952247
102.397603307	33.2628511813	train	4.3821577132508935E-4	95.0214470971265	0.7156864532953351
102.45119055	33.2613736563	train	4.97765591407201E-4	98.85897954889808	0.7408867084506686
98.2105943241	33.3158249643	train	1.9029022166636947E-4	49.07241249559189	0.5222361883919193
98.6080778091	33.3177146945	train	2.999940366069599E-4	64.78302335211632	0.6327925436132448
98.6832809155	33.3179291651	train	4.3240206178930064E-4	94.24657323083981	0.7129610615375992
101.786735851	33.2870745112	train	2.6415113746964153E-4	58.57165641731396	0.6027590485520459
102.376514211	33.2724400223	train	3.103693483972554E-4	67.27214830902709	0.6406568293309881
102.494416455	33.2691782226	train	4.8606694435127687E-4	98.36182518190854	0.7362949286648259
102.623015029	33.2654927355	train	4.6326628048684766E-4	96.79835209843871	0.7268611273211304
102.64444583	33.2648655928	train	4.298980442316437E-4	93.96643793005761	0.7117710449024632
102.730162339	33.2623201938	train	3.4253349495223497E-4	75.44834470394186	0.6630291483450134
102.77301652	33.2610254027	train	3.4965149554102047E-4	77.28824712195924	0.6676088485493049
102.869428303	33.2580582951	train	5.198003589786458E-4	99.41464271029683	0.7491150078893184
102.890851213	33.2573888192	train	5.013052711924224E-4	99.047037190836	0.7422447044906239
98.7477153066	33.3270965899	train	4.2839192846376374E-4	93.88708031788047	0.7110505098133325
101.754837631	33.2968019051	train	2.0887254276356787E-4	51.53577703473509	0.545418777791292
102.934098878	33.2650375101	train	4.345989733485163E-4	94.57122110706587	0.7139970647917121
103.019786341	33.2622924705	train	4.1606019888722917E-4	92.30592026911516	0.7050125998666267
103.073335059	33.2605469405	train	3.6600405249862655E-4	81.8460603777012	0.67767281768714
97.641038817	33.3289381719	train	1.451316655091229E-4	37.357146953314505	0.4546485963267535
101.701471645	33.3069901976	train	2.192235535240717E-4	52.613941186260725	0.5573823324305541
101.755121096	33.3058113869	train	2.8442228953547686E-4	61.52883319369648	0.6203215213955694
101.776579996	33.3053333877	train	3.658741435735572E-4	81.76863665231082	0.6775952689790508
101.819496268	33.304366291	train	3.841501918098673E-4	86.38112845649307	0.6881504588787125
103.202264377	33.2652596089	train	3.156670909816367E-4	68.5672261505091	0.6445439090572045
103.223680206	33.2645326669	train	3.6720376786619465E-4	82.27649630553599	0.678387224661271
98.1351322703	33.3423810342	train	1.6683048500163266E-4	44.452876934642	0.48935943404906146
98.1673683278	33.342601349	train	1.9459676791119316E-4	49.78554691617264	0.52781690590502
98.1888592249	33.3427435778	train	1.9211864697167113E-4	49.34631891351127	0.5246216209345697
98.2318414619	33.3430168804	train	1.802388639029501E-4	47.45552507959301	0.5086831431794834
98.5327311554	33.344513498	train	1.865073946401351E-4	48.48835286175925	0.5172241718971031
98.618703203	33.3448072122	train	2.8644555082074093E-4	62.010969757291164	0.6219895710477891
98.6401963999	33.3448713419	train	3.6244314776421563E-4	80.71676272258648	0.6755335540028882
98.6939296726	33.3450153929	train	4.138058000275903E-4	92.01393804318793	0.7038814057401455
101.658823535	33.3169267778	train	2.0890615734810812E-4	51.5422647666469	0.5454586756743427
102.227425392	33.3034468784	train	3.854723461572183E-4	86.71240368036548	0.6888873142045356
102.334664439	33.300612407	train	3.04919903558296E-4	65.89374026006253	0.6365687323931897
102.356110433	33.3000344342	train	3.834979432083198E-4	86.1922024530678	0.6877856643245193
102.699160165	33.2902850079	train	3.484874226764242E-4	76.91855253086266	0.6668684208398897
103.127726977	33.2767714746	train	3.4280395874459227E-4	75.50958560157142	0.6632054692228193
102.431519549	33.3069861733	train	4.91013192028082E-4	98.5998988210791	0.7382560668925163
102.517297322	33.3045848796	train	4.740362895974984E-4	97.71863485888846	0.731399946879527
102.560182363	33.3033620882	train	4.410146340610993E-4	95.29478249220695	0.7169801524246536
102.657040334	33.3095583598	train	4.1379033017145195E-4	92.01203433464379	0.703873613428715
102.69992118	33.30828718	train	3.508746425173205E-4	77.64484981284515	0.6683833134067847
102.742799317	33.3070012463	train	3.24764422283081E-4	71.14004302617593	0.651026222194698
102.796393134	33.3053730861	train	3.7023270170969135E-4	83.14361011627818	0.6801768831760526
102.892851026	33.3023843362	train	4.6609369408638564E-4	96.98585422402954	0.7280674715644294
102.935716594	33.3010320489	train	4.5339917471485516E-4	96.01401335255811	0.7225660584866358
102.978579283	33.2996650254	train	4.55418288812702E-4	96.18674512271933	0.7234559192550125
103.150000635	33.2940496371	train	3.3090337910700356E-4	72.88624111844835	0.6552685625114559
97.8446680446	33.3670758655	train	1.4272638644814218E-4	36.3043996712198	0.45050821491579146
101.724053701	33.3425601918	train	3.514707280459786E-4	77.82698427852742	0.6687594327888084
101.777723933	33.3413705113	train	3.831306400129791E-4	86.10636880848607	0.687579860325617
102.507297504	33.3228942246	train	4.8655854782720927E-4	98.39373964518073	0.736491158869995
102.861097188	33.3123882723	train	4.145750220172366E-4	92.10859790692142	0.7042683535662734
103.032568284	33.3069330657	train	4.715912524606194E-4	97.54221937465887	0.7303828171209842
103.06471392	33.3058839637	train	4.199899199375716E-4	92.96281688100183	0.7069638976838557
103.182566848	33.3019663744	train	3.6796629456106294E-4	82.52644108853222	0.6788396506100887
98.3497771622	33.3797688512	train	1.817618637268921E-4	47.778685574459026	0.5107859418152383
101.713598962	33.3518050771	train	2.95286217012888E-4	63.813534708156126	0.6291094366889186
98.113184393	33.3873233381	train	1.8433768638735824E-4	48.207693928828306	0.514301697710158
98.4249714617	33.3891596235	train	3.338149033959274E-4	73.66626261910962	0.657244725198854
98.4357232059	33.3892089745	train	2.8812333680447287E-4	62.34193931616254	0.6233617224661732
98.6077543062	33.3898719191	train	2.4337183713076888E-4	55.75740418951352	0.5829860393625166
98.6400107127	33.3899696749	train	3.46468661475792E-4	76.26788315109694	0.6655765033541357
98.6830194844	33.3900869752	train	3.857170663199424E-4	86.76230705701234	0.6890233184726706
98.7260284893	33.3901893715	train	5.31476164014389E-4	99.57146782467511	0.753266713028983
101.670931011	33.3617467894	train	2.6271934966441804E-4	58.24892596158822	0.6014569460992497
101.810503898	33.3586635654	train	4.112637401136115E-4	91.62199289556096	0.7025954194027129
102.239817596	33.3481948349	train	4.2366796819744536E-4	93.44602172914176	0.7087669835167247
102.304194922	33.3464968033	train	4.09910168660459E-4	91.2791056072342	0.7019061021225813
102.357838535	33.3450563449	train	4.454581079491881E-4	95.53046722210881	0.7190100195003827
102.39002286	33.3441809747	train	4.621586427759904E-4	96.65870852339555	0.7263856197844646
102.508019991	33.340900112	train	4.7560952553833344E-4	97.85195265574558	0.7320503616107028
102.518746049	33.3405963073	train	4.547610774188067E-4	96.1305218079702	0.7231669013789698
103.226286192	33.3185048431	train	2.909220638246732E-4	62.774530789610694	0.625628583610284
97.9088152682	33.3947138391	train	1.27457688043179E-4	29.17294945373885	0.42268459666530545
98.0915891466	33.3961865038	train	1.7488322590184904E-4	46.285428781942656	0.5011428837007862
101.86447542	33.3664445532	train	4.179270653466464E-4	92.71837522179844	0.7059428200267603
102.336725428	33.3546398327	train	4.222558662059679E-4	93.26612959171797	0.7080773605902569
102.690720889	33.3446109343	train	3.845069266518563E-4	86.51552249728162	0.6883496158644489
102.72289343	33.3436493253	train	3.6788970481642337E-4	82.50136376100572	0.6787942655334174
102.776510915	33.3420281786	train	3.674700362641208E-4	82.36378581092521	0.6785453530572
102.808679334	33.3410444138	train	3.9468645742875703E-4	88.51143212521326	0.6939273421855273
102.873410466	33.3480511784	train	4.254031874201863E-4	93.66572142002015	0.7096099570119739
102.894855287	33.3473794202	train	4.158130106233062E-4	92.26094445390672	0.7048889897641389
102.980627401	33.3446554799	train	4.3508803593001865E-4	94.63734824392382	0.7142266764060871
103.0235091	33.3432713713	train	4.7662993783146305E-4	97.95290516952645	0.7324705438624048
103.066387852	33.3418725083	train	4.797969600297116E-4	98.10145199089924	0.7337662991312741
103.109263627	33.3404588942	train	3.6175199814999354E-4	80.53760882474752	0.6751150412396084
98.0268781283	33.4137344437	train	1.5495661497844646E-4	41.094039499225325	0.4709323748805013
98.5108345038	33.4165867432	train	2.3807222801676124E-4	55.251957082675496	0.57762398864545
101.736198707	33.3873717936	train	3.5910175448664706E-4	79.65966345249359	0.6735001785586239
102.594935247	33.3654500069	train	3.8951107740021877E-4	87.69726923913565	0.6911167464455885
102.68075502	33.3629320274	train	3.748449471907181E-4	84.09900511188305	0.682864113515972
103.184719983	33.3469453431	train	3.6011903971683345E-4	79.94732993341665	0.6741219318034307
98.2526386252	33.4243194244	train	1.7314498615946642E-4	45.967453526783586	0.49864559979566137
98.3494411561	33.4248649077	train	3.1955143867339265E-4	69.76205034246092	0.6473409340730176
98.3924653036	33.4250830982	train	3.0632172906407313E-4	66.49998654444458	0.6376292225802489
98.4892712239	33.4255194685	train	2.704485468635671E-4	59.358411348451305	0.6083864882373723
98.6721317574	33.4261375987	train	3.955941975657378E-4	88.77118288535378	0.6944150450229314
98.6828884191	33.4261655646	train	4.8566235408814865E-4	98.33555953952593	0.7361332115889442
101.779443659	33.3954257386	train	3.956152986567147E-4	88.77724035010004	0.6944263635522757
101.865362368	33.3934701027	train	3.650945254941959E-4	81.4999086823654	0.6771290934620411
103.174431656	33.3563025658	train	3.559163990292622E-4	78.61668273983366	0.6715378877374705
104.159765547	33.3191941827	train	1.6278384974425787E-5	1.5471005743321928	0.08551191035112256
97.9944091607	33.431513923	train	1.5543899709844758E-4	41.27175841266978	0.4717068627106515
98.3386167895	33.4338271808	train	3.3786049399393993E-4	74.52249671205978	0.6599533064924759
98.4677035654	33.4344483895	train	2.9871670329521463E-4	64.52913448183293	0.6318004876346771
102.38103787	33.3894942017	train	4.942687261733453E-4	98.7148141610302	0.7395310139131969
102.391771331	33.3892009888	train	4.68600215754052E-4	97.26496678172548	0.7291280283648084
102.542023221	33.3849987991	train	4.2425119849341425E-4	93.52032026934049	0.7090508636473276
102.563485208	33.3843836776	train	3.592037754800845E-4	79.69019417264417	0.6735626396536591
102.617137306	33.3828296825	train	3.5120033602211755E-4	77.76814820188703	0.6685889260090181
97.9512777227	33.4401758457	train	1.2612593853845473E-4	28.589563214456355	0.4201236038489331
98.5321999303	33.4437280528	train	2.1631055597100667E-4	52.39715070964081	0.5540796761918281
98.5752346639	33.443882928	train	2.5564148121625063E-4	57.28125071307184	0.5948926971530725
98.6182697107	33.4440228695	train	3.194470082432554E-4	69.72571171570614	0.6472663121737009
102.660433714	33.3905711945	train	3.6559019815380207E-4	81.6673211651948	0.6774256387065243
102.703354128	33.3892961171	train	3.904852353490899E-4	87.95352553339704	0.6916497195941255
102.735542657	33.3883300969	train	3.8478683014312956E-4	86.5726131397426	0.688505701638993
102.778458294	33.387029123	train	3.7727071219618893E-4	84.64916977294212	0.6842593948758539
102.810643204	33.3860436842	train	4.1579631595290155E-4	92.25888939505441	0.704880637615662
102.896461906	33.3833751753	train	4.3194677440876574E-4	94.16834823321058	0.7127454208893504
98.2954429941	33.4516283616	train	2.609068742115851E-4	57.98978385741679	0.5997963436658604
102.295845253	33.409816227	train	4.6206176111886167E-4	96.64611399535761	0.7263439498543942
102.86468002	33.3933820358	train	4.7078072789802675E-4	97.46709200262477	0.7300439385785255
102.939773486	33.3910171766	train	3.730535716107609E-4	83.73028223916191	0.6818257862511737
102.982680075	33.3896454963	train	3.7760645240847944E-4	84.77307028543628	0.6844515434198969
103.014858101	33.3886070346	train	3.701865970007712E-4	83.13356182219661	0.6801497913040951
103.057759555	33.3872094864	train	3.6327511177425156E-4	81.02638752976357	0.6760359063660111
98.3060584664	33.4697271242	train	2.967954121546823E-4	64.1590249622422	0.6302981579669835
98.359865961	33.4700166747	train	3.1823119944940364E-4	69.36718009458954	0.6463952130135197
98.3921508161	33.470179195	train	3.3426704800675777E-4	73.78284685288061	0.6575495823915735
98.4674831027	33.4705257118	train	3.533655300191181E-4	78.14368992090921	0.66994937302584
98.5212926257	33.4707451965	train	4.1381490885501813E-4	92.01505896845359	0.7038859937500144
98.6073889849	33.4710477889	train	4.962540180797782E-4	98.78489190684708	0.7403024243795594
98.6504376151	33.4711766613	train	4.772791893737759E-4	98.01712522062651	0.7327372053773251
98.6827242588	33.471263505	train	5.268122142597881E-4	99.50834801169628	0.751624887803922
102.511279146	33.4219257862	train	4.489803144265174E-4	95.6689582220257	0.7205984626538061
103.165859837	33.4016427835	train	3.558148200608713E-4	78.57631439980116	0.6714749233700223
97.5634749926	33.4723640012	train	2.8502349357235716E-4	61.69134872341262	0.6208187109632363
98.2736991051	33.4785611472	train	3.2306204216422924E-4	70.7110819866632	0.649831232993358
98.5642955026	33.4799233934	train	4.1233727192295944E-4	91.81208573620117	0.703139861497618
102.468692164	33.4321386432	train	4.610647138943188E-4	96.51652127271001	0.7259143696202446
102.51164208	33.4309285561	train	4.0525890088814824E-4	90.7553359367319	0.6995128548865177
102.62974094	33.4275243426	train	3.2446784731254787E-4	71.06131357439926	0.6508186278117603
102.726352304	33.4246556852	train	3.458984042500296E-4	76.1761753275319	0.6652097470175586
103.187742419	33.4099151437	train	3.4767465060802635E-4	76.67004987503991	0.6663494850627919
101.802951771	33.4580049816	train	3.4481293328008863E-4	75.97775407348658	0.664509407544146
101.921170188	33.4552737686	train	3.469120761353676E-4	76.48392793453274	0.665861127063299
102.565694457	33.4383973207	train	3.302329718204037E-4	72.71065174548022	0.6548102996259852
102.694531903	33.4346211904	train	3.2074202696534435E-4	70.1552690320952	0.6481894553807533
102.769675845	33.4323568258	train	3.6347104777751695E-4	81.06201957163329	0.6761539892400157
102.812611442	33.4310425252	train	4.0625224344994365E-4	90.9154181972842	0.7000271875156648
102.855544238	33.4297134085	train	4.6744374623754106E-4	97.1201190319273	0.7286397339519564
102.8984742	33.4283694787	train	4.091231725567016E-4	91.20624820798892	0.701503846941356
102.941401298	33.4270107393	train	3.1731680485320697E-4	69.08993857140872	0.6457372302144339
102.973594723	33.425981968	train	3.44115748437461E-4	75.75552921298225	0.6640580405751662
103.037976634	33.4238994452	train	3.7238082336739684E-4	83.60923878351124	0.6814340857766922
98.2197256027	33.4962717843	train	1.784054465614071E-4	47.077258556116874	0.506127648663503
98.2520192462	33.4964709386	train	2.766324599828009E-4	60.25128426416537	0.6137594793359293
101.79249293	33.4672566552	train	2.894509186858183E-4	62.59590606231447	0.6244404253758736
102.523107718	33.4486289993	train	3.45309787478913E-4	76.08151495225857	0.6648303382358038
103.070585721	33.431842629	train	3.365549274934643E-4	74.24139867718155	0.6590839011502162
98.6610592956	33.5072845812	train	4.667222664720815E-4	97.02864312696896	0.7283342118723778
101.825032138	33.4755341787	train	2.886440983149311E-4	62.50019619670607	0.6237855956995142
103.221227733	33.4358086132	train	2.7319616690315966E-4	59.77362311466472	0.6107921423415963
103.231956381	33.4354423247	train	1.2051789859615504E-4	26.49463645556383	0.4090851389308569
97.541352147	33.5081796505	train	3.9146122980815114E-4	88.10408589358676	0.6921818562240193
98.2410972406	33.5144431899	train	3.1502572602350404E-4	68.37472057866493	0.6440778043376011
98.3379997863	33.5149989535	train	3.017269468028114E-4	65.13454172673433	0.6341299139642981
98.3487668954	33.5150560265	train	3.273952845363501E-4	71.86020769040263	0.6528570038513162
98.3918356276	33.5152749606	train	3.962083934300947E-4	88.98541382179094	0.6947441542708449
98.4349048094	33.5154789221	train	3.9856062134020087E-4	89.34022024956322	0.6959980372755803
98.4887418702	33.515712818	train	4.263171786592238E-4	93.77776123772433	0.7100520168763826
98.5210443942	33.5158419254	train	5.593040298142916E-4	99.90469793437067	0.7626288049542129
98.5641147335	33.5160009663	train	4.7656930710580773E-4	97.94690678611958	0.7324456143555806
102.459385525	33.4684518143	train	4.31158185624484E-4	94.03285720398767	0.7123711489711277
97.5950245673	33.5178186373	train	3.155205173421858E-4	68.52321323774747	0.6444374959735938
97.8426338024	33.5203800145	train	1.362712591157793E-4	33.48952687536746	0.43907930737500434
98.1979470999	33.5231905945	train	3.061439043905441E-4	66.35182385267959	0.6374950399251295
102.502716405	33.4762465858	train	4.0394673204308286E-4	90.2556350727862	0.698830730595928
102.620877859	33.4728467982	train	2.801241468088768E-4	60.847755584660234	0.6167286605409289
102.717540447	33.4699816162	train	3.177461783052215E-4	69.25187461001791	0.6460465047389718
102.728279887	33.4696586233	train	3.6539073974079477E-4	81.5999898197815	0.6773063745800286
102.792712903	33.467701187	train	3.852009452458948E-4	86.6570595609872	0.6887363428061729
102.814189185	33.4670412887	train	4.2438777515872993E-4	93.53755863320961	0.709117260694935
103.168443623	33.4556177789	train	3.3247747785644714E-4	73.29572092664112	0.6563397842141082
102.535310335	33.4843329752	train	3.3067712942387524E-4	72.8273476120311	0.6551140436069331
102.642736796	33.4812179921	train	2.950070755810218E-4	63.75724949792219	0.6288887320474883
102.857538933	33.4747095612	train	3.9230236716570097E-4	88.19963827739709	0.6926389940365044
102.889753228	33.473701292	train	4.029011493129185E-4	90.01364437212946	0.6982849686581711
102.954176974	33.4716597201	train	3.276631139356191E-4	71.96590940891485	0.6530423059838982
102.986386399	33.4706264201	train	3.819625506899771E-4	85.83232271156729	0.6869235598733182
103.02932973	33.4692357125	train	3.1861655139030643E-4	69.45879093013639	0.6466717742187716
103.115207469	33.466409827	train	3.118114101419417E-4	67.69739252574242	0.6417233003459737
98.1654706713	33.5410144892	train	2.0315130328312693E-4	51.005292010800595	0.5385245204738006
101.836957744	33.5113228136	train	2.351737439517715E-4	55.007395071981364	0.5746326085758666
103.061955743	33.4771799161	train	3.051280104242078E-4	65.96504153311548	0.6367265587696672
98.1761550032	33.5501052566	train	2.731265994481646E-4	59.76572692672196	0.6107315979237357
98.1869260727	33.5501764614	train	2.7513877801092177E-4	59.97216169348399	0.612475220118347
98.2407819744	33.5505184321	train	3.6628286046338723E-4	82.0122256453205	0.6778391253053314
98.2730959409	33.5507123714	train	3.3162251726001136E-4	73.0730841444111	0.6557587851086847
98.3161816979	33.5509578397	train	3.5667838813403503E-4	78.93517233810515	0.6720094430299349
98.3484963495	33.5511321024	train	4.1718669901198805E-4	92.5108865593401	0.7055746139565918
98.3915829712	33.5513513344	train	4.38312184144115E-4	95.03273824856335	0.7157312141890343
98.4346700432	33.5515555734	train	4.844636609667539E-4	98.25775209588369	0.7356529205309011
98.4993014258	33.551833819	train	4.966032845421593E-4	98.79722554888069	0.7404376639227048
98.5531615529	33.5520399193	train	4.5146564850505165E-4	95.76668003472439	0.7217085334969557
98.5639336423	33.5520783278	train	5.320885840622428E-4	99.57975604408546	0.7534806891590061
98.6070221967	33.5522225904	train	4.6670358955958795E-4	97.02629991532577	0.7283262937012901
103.191208158	33.481879549	train	2.0233891683365168E-4	50.906988108460745	0.5375285798668379
97.5298257513	33.5531355823	train	4.724918914742603E-4	97.60720270980377	0.7307583757666444
102.514915754	33.5119527385	train	3.5233194665529555E-4	78.01438153743453	0.6693013420806594
103.170169977	33.4916007493	train	3.1247834497406514E-4	67.91488587255888	0.6422143914563617
101.848598406	33.5381011931	train	2.6358503542937595E-4	58.50446673205219	0.6022452399636445
102.730211757	33.5146611358	train	3.509607987146352E-4	77.67748044661604	0.6684377292349652
102.773189924	33.5133576781	train	4.1195534458607277E-4	91.75761904853474	0.7029463954777816
102.826908718	33.5117074529	train	4.3413923711986617E-4	94.50905924545478	0.7137808850001559
102.848395005	33.511040861	train	3.827706955977563E-4	86.0222548083975	0.6873779161390221
102.891365449	33.5096965332	train	3.843986978061307E-4	86.47474904261752	0.6882892210357555
102.934333025	33.5083373498	train	3.457340658375526E-4	76.14974669593279	0.6651039047301849
97.917324345	33.57516915	train	2.180760115949773E-4	52.50465978419974	0.5560871460503396
98.0789299536	33.5764774296	train	1.7013252298601385E-4	45.350716479607904	0.494257940568165
101.784341217	33.5485792259	train	2.2067908268192562E-4	52.774904850284244	0.5590142995422585
102.97771006	33.5159611535	train	3.1087272076198174E-4	67.38411779552845	0.6410298169200159
103.106599661	33.5117485376	train	3.107633532176325E-4	67.35979022286291	0.6409488438869944
103.139246975	33.5196705348	train	2.781289453185285E-4	60.48181759592871	0.6150376410551893
97.8847725057	33.5929178114	train	2.1357067930922246E-4	52.18803491961562	0.5509280006855234
97.9386503315	33.5933917295	train	1.8618774945931065E-4	48.44703930219922	0.5167958388484758
98.2080566488	33.5954094693	train	3.4846026796422365E-4	76.9083912108399	0.6668511092633802
98.2296102481	33.5955455516	train	3.5852007943414224E-4	79.49328901183405	0.673143598032352
98.2942718865	33.5959312739	train	3.8421855387021957E-4	86.40688274916644	0.6881886435820895
98.3158260328	33.5960523395	train	3.939194418447444E-4	88.40359782026276	0.6935140315706632
98.3481574888	33.5962268985	train	4.21283696393633E-4	93.12859352896535	0.707600684355436
98.3912665173	33.5964465032	train	5.413841361149841E-4	99.7055578940143	0.7566835265177724
98.4343759971	33.5966510893	train	5.111982980466718E-4	99.29968620204603	0.745965761121277
98.4774858961	33.5968406566	train	4.908122608148125E-4	98.59280625879919	0.7381769682339715
98.6068177896	33.5973192402	train	4.520015254897022E-4	95.78793717749284	0.72194672718331
97.5829348449	33.5988472697	train	3.6837627337571775E-4	82.61807850017068	0.6790823754069018
101.871305693	33.5736368823	train	2.9153117510483426E-4	62.878045307836324	0.6261183294319809
102.602756226	33.5544891801	train	2.9906073599188205E-4	64.59725675671723	0.6320682117425085
102.645760301	33.5532286264	train	3.056687329072089E-4	66.14065900506567	0.6371359977642653
102.688761685	33.5519531783	train	3.0406303588066257E-4	65.66632390277	0.6359174442663188
97.453479733	33.6063147745	train	5.010848589299307E-4	99.03533404943614	0.7421605591757701
97.539683693	33.6073626042	train	4.2036537495706184E-4	93.0024085151699	0.7071489791905354
102.53861272	33.5653543897	train	3.525610316705105E-4	78.04304548797053	0.6694451920697105
102.732147923	33.5596632221	train	3.0985547594179806E-4	67.0241410540177	0.6402752610363737
97.6580814089	33.617722333	train	2.7545695395651566E-4	60.00467988500481	0.61274950132255
102.495960908	33.5755808199	train	4.137023433143429E-4	91.99993138471903	0.7038292858239468
102.592751237	33.5728055481	train	2.9284877397593126E-4	63.21047467797111	0.6271733515765505
102.807792224	33.5663681159	train	3.5606936687290985E-4	78.67747345295301	0.6716326602993525
102.926035057	33.5626688048	train	3.7472608706470606E-4	84.0699568149685	0.6827954290933131
102.947531419	33.5619841081	train	3.489179742930049E-4	77.07034730987824	0.6671426643761673
103.076494153	33.5577978138	train	2.8746655732483814E-4	62.194352065082946	0.6228257736961931
103.097985332	33.5570870831	train	2.9476974750264643E-4	63.70608630121705	0.6287008806531508
97.604048744	33.6261426654	train	3.167408010703353E-4	68.89679755788252	0.6453214891094821
98.3910128466	33.6325223993	train	5.047804355993649E-4	99.13578752722387	0.7435641725868811
98.4449222158	33.6327761296	train	5.602874325429905E-4	99.91464809978606	0.7629466699654387
98.4772681504	33.6329170883	train	5.268735427521528E-4	99.5091780041216	0.7516466187023668
98.5203964002	33.6330918734	train	4.402302155657028E-4	95.25237171088823	0.7166187649912904
98.5635250061	33.6332516181	train	4.7068961619172627E-4	97.45864629237575	0.7300057917048212
103.033928544	33.5682052647	train	2.8398893434571407E-4	61.44371655246367	0.6199623317013405
97.5392272408	33.6344122115	train	3.1635580219835206E-4	68.77403170194283	0.6450430647433809
97.8087255169	33.637302575	train	2.0602185856837481E-4	51.24321021127856	0.5420095639027419
97.8734105367	33.6379088905	train	2.4376452719801934E-4	55.79489694840201	0.5833779436447778
97.8949726334	33.6381034783	train	2.5584018780548304E-4	57.33051098389878	0.5950799329490344
98.1860793778	33.6403624708	train	3.97754064538869E-4	89.22117003012215	0.6955692547319475
98.2399913488	33.6407056047	train	3.8853217135720775E-4	87.35937611017515	0.690579316385597
98.2831215634	33.6409631897	train	4.117085595201902E-4	91.70922359935854	0.7028212518644077
98.3370350763	33.6412640174	train	4.2343513458479643E-4	93.41636062970694	0.7086534998575582
98.6281797515	33.6424822941	train	4.393096511044955E-4	95.1469648027056	0.7161934752477107
102.421381981	33.5956939644	train	4.443409281158619E-4	95.47462364917386	0.7185024145653236
102.980601692	33.5789455377	train	3.4808565542456313E-4	76.76821082992042	0.6666121038427408
97.6145383994	33.6442974948	train	2.586571320393275E-4	57.75376208979264	0.5977157654134255
102.507810249	33.6022839082	train	3.9321803816598375E-4	88.31037713749205	0.6931350979894799
102.615385975	33.5991831422	train	3.105289242092948E-4	67.30764414269646	0.6407751552985481
102.658411615	33.5979167197	train	3.1446002231788064E-4	68.24068482752176	0.6436656698091825
102.712189857	33.5963127125	train	2.931987385564601E-4	63.322532367030384	0.6274525737134709
102.722944992	33.5959891143	train	3.1157854051018806E-4	67.57059935950822	0.6415515113208677
102.776718081	33.5943571424	train	3.2364089597910545E-4	70.84055605847477	0.6502384778211114
102.808979845	33.5933667764	train	3.2161269831342215E-4	70.4163944887503	0.6488073945267664
97.4957976194	33.6519279274	train	3.437782976123209E-4	75.69060798328448	0.6638391338320639
97.5604855001	33.6526982191	train	2.847954728659079E-4	61.62971090393432	0.620630293533938
102.529693995	33.6106735519	train	3.0785796520999226E-4	66.77554283963825	0.6387843103701569
102.561970799	33.6097472057	train	2.961864302838151E-4	63.99505091257899	0.6298194100892417
102.86314771	33.6006964859	train	3.574962315520215E-4	79.28428155477155	0.6725140594788312
102.906161812	33.599343866	train	3.364826372310968E-4	74.23123437337462	0.6590356315671289
102.981429525	33.5969409176	train	3.057076550288978E-4	66.15307382341	0.6371654342720755
103.088939156	33.5934289865	train	3.2571749659293604E-4	71.35009564392449	0.6516916801888274
103.110438832	33.5927154307	train	3.1186149053961883E-4	67.72466036715194	0.6417602233799011
97.8729403507	33.6739795884	train	2.4484368797118047E-4	55.897938811033015	0.5844511610863613
98.2612481502	33.6769109505	train	3.657878059075137E-4	81.73402778198223	0.6775437093476117
98.2720352211	33.6769749635	train	3.7090130683117037E-4	83.2908401615943	0.6805692511121576
98.3906951226	33.6776169706	train	3.895680449341427E-4	87.71963098247477	0.691147964762891
98.433845062	33.6778221826	train	4.635983897548699E-4	96.82037618210754	0.7270033795300505
98.4769954224	33.6780123297	train	5.466031218191566E-4	99.7761888995782	0.7584455427960155
98.5201461717	33.6781874115	train	4.772095279129353E-4	98.01024579162697	0.7327086193847067
98.5632972776	33.6783474275	train	4.156831084007741E-4	92.24495816115545	0.7048239887257823
102.347461899	33.6337722139	train	4.0429709797091694E-4	90.410986017638	0.6990131694160584
97.4521893069	33.6784439376	train	4.6536913640354453E-4	96.9378046193774	0.7277593484050568
97.4737578418	33.6787122508	train	3.4790549100256426E-4	76.72203016999585	0.666497035515441
97.5276804108	33.6793665726	train	3.188169550039201E-4	69.5064334629513	0.6468154299122371
97.5600347769	33.6797478773	train	2.6989223567830243E-4	59.29810663048339	0.6078957903311984
97.8188902428	33.6824934616	train	2.91455925481987E-4	62.86525712165524	0.626057895603181
102.369340858	33.6421907426	train	3.726348077979929E-4	83.65493664071721	0.681582078766241
102.412399287	33.6410085614	train	3.8932769835781474E-4	87.62528657115698	0.6910162115114755
102.520034232	33.6379876804	train	3.795883038297032E-4	85.34683418531226	0.685581035333826
102.573845625	33.6364422002	train	3.5949439308573445E-4	79.77584394436222	0.6737404357697325
102.627652884	33.6348733681	train	3.3399129290107135E-4	73.7117426602863	0.6573637198596753
102.692216049	33.6329599536	train	3.205854712711246E-4	70.1039169491859	0.6480781128115042
102.971917335	33.6242802795	train	3.1524180577413645E-4	68.4395686379049	0.6442349743304696
103.014937501	33.62288899	train	3.1083888071645253E-4	67.37659046032572	0.6410047664869825
97.9158563381	33.6924010582	train	1.9847222968974953E-4	50.342477552095595	0.5327287009676737
102.509637172	33.6472964485	train	3.82714326798804E-4	86.0090372264172	0.687346267189963
102.649554827	33.6432403993	train	3.2883442624502074E-4	72.25823055399647	0.6538503784912326
102.724883348	33.6409909824	train	3.346108786526155E-4	73.8991016939947	0.6577810464599088
102.90778854	33.635337672	train	3.045973880343411E-4	65.78324045825843	0.6363238683864528
102.983087398	33.6329314659	train	3.197544250353204E-4	69.82934042845481	0.647485889893369
97.9696890689	33.7018805243	train	1.8517512098926073E-4	48.31615891006663	0.5154338576735092
102.961987054	33.6426214439	train	3.0071493642641156E-4	64.93590508094873	0.633350082597598
103.015773851	33.6408834859	train	3.171572532469837E-4	69.02975524449404	0.6456221685953892
[truncated: 567 more rows]
