# Supplementary material for: Spatiotemporal prediction of alpine wetlands under multi-climate scenarios in the west of Sichuan, China
Source: PeerJ. 2024 Nov 27;12:e18586. doi: 10.7717/peerj.18586 (PMC11608022; doi:10.7717/peerj.18586)
Supplement: Supplemental Information 1 [file peerj-12-18586-s001.zip › Maxent_data1/2.5mBIOssp126_2021-2040/RES/wetland_4.asc]

ncols         170
nrows         159
xllcorner     97.34749306
yllcorner     27.673839575
cellsize      0.041666666666667
NODATA_value  -9999
-9999 -9999 -9999 -9999 -9999 -9999 -9999 -9999 -9999 -9999 -9999 -9999 -9999 -9999 -9999 -9999 -9999 -9999 -9999 -9999 -9999 -9999 -9999 -9999 -9999 -9999 -9999 -9999 -9999 -9999 -9999 -9999 -9999 -9999 -9999 -9999 -9999 -9999 -9999 -9999 -9999 -9999 -9999 -9999 -9999 -9999 -9999 -9999 -9999 -9999 -9999 -9999 -9999 -9999 -9999 -9999 -9999 -9999 -9999 -9999 -9999 -9999 -9999 -9999 -9999 -9999 -9999 -9999 -9999 -9999 -9999 -9999 -9999 -9999 -9999 -9999 -9999 -9999 -9999 -9999 -9999 -9999 -9999 -9999 -9999 -9999 -9999 -9999 -9999 -9999 -9999 -9999 -9999 -9999 -9999 -9999 -9999 -9999 -9999 -9999 -9999 -9999 -9999 -9999 -9999 -9999 -9999 -9999 -9999 -9999 -9999 -9999 -9999 -9999 -9999 -9999 -9999 -9999 -9999 -9999 -9999 -9999 -9999 -9999 -9999 -9999 -9999 -9999 -9999 -9999 -9999 -9999 1.41491E-1 1.37575E-1 1.10398E-1 -9999 -9999 -9999 -9999 -9999 -9999 -9999 -9999 -9999 -9999 -9999 -9999 -9999 -9999 -9999 -9999 -9999 -9999 -9999 -9999 -9999 -9999 -9999 -9999 -9999 -9999 -9999 -9999 -9999 -9999 -9999 -9999 -9999 -9999 -9999
-9999 -9999 -9999 -9999 -9999 -9999 -9999 -9999 -9999 -9999 -9999 -9999 -9999 -9999 -9999 -9999 -9999 -9999 -9999 -9999 -9999 -9999 -9999 -9999 -9999 -9999 -9999 -9999 -9999 -9999 -9999 -9999 -9999 -9999 -9999 -9999 -9999 -9999 -9999 -9999 -9999 -9999 -9999 -9999 -9999 -9999 -9999 -9999 -9999 -9999 -9999 -9999 -9999 -9999 -9999 -9999 -9999 -9999 -9999 -9999 -9999 -9999 -9999 -9999 -9999 -9999 -9999 -9999 -9999 -9999 -9999 -9999 -9999 -9999 -9999 -9999 -9999 -9999 -9999 -9999 -9999 -9999 -9999 -9999 -9999 -9999 -9999 -9999 -9999 -9999 -9999 -9999 -9999 -9999 -9999 -9999 -9999 -9999 -9999 -9999 -9999 -9999 -9999 -9999 -9999 -9999 -9999 -9999 -9999 -9999 -9999 -9999 -9999 -9999 -9999 -9999 -9999 -9999 -9999 -9999 -9999 -9999 -9999 -9999 -9999 -9999 -9999 -9999 -9999 4.4049E-1 3.73966E-1 2.15859E-1 1.36159E-1 1.42156E-1 1.39244E-1 -9999 -9999 -9999 -9999 -9999 -9999 -9999 -9999 -9999 -9999 -9999 -9999 -9999 -9999 -9999 -9999 -9999 -9999 -9999 -9999 -9999 -9999 -9999 -9999 -9999 -9999 -9999 -9999 -9999 -9999 -9999 -9999 -9999 -9999 -9999
-9999 -9999 -9999 -9999 -9999 -9999 -9999 -9999 -9999 -9999 -9999 6.5031E-1 6.58003E-1 6.83124E-1 -9999 -9999 -9999 -9999 -9999 -9999 -9999 -9999 -9999 -9999 -9999 -9999 -9999 -9999 -9999 -9999 -9999 -9999 -9999 -9999 -9999 -9999 -9999 -9999 -9999 -9999 -9999 -9999 -9999 -9999 -9999 -9999 -9999 -9999 -9999 -9999 -9999 -9999 -9999 -9999 -9999 -9999 -9999 -9999 -9999 -9999 -9999 -9999 -9999 -9999 -9999 -9999 -9999 -9999 -9999 -9999 -9999 -9999 -9999 -9999 -9999 -9999 -9999 -9999 -9999 -9999 -9999 -9999 -9999 -9999 -9999 -9999 -9999 -9999 -9999 -9999 -9999 -9999 -9999 -9999 -9999 -9999 -9999 -9999 -9999 -9999 -9999 -9999 -9999 -9999 -9999 -9999 -9999 -9999 -9999 -9999 -9999 -9999 -9999 -9999 -9999 -9999 -9999 -9999 -9999 -9999 -9999 -9999 -9999 -9999 -9999 -9999 -9999 -9999 4.50301E-1 4.20595E-1 3.35193E-1 2.05048E-1 1.51761E-1 1.33184E-1 1.22779E-1 -9999 -9999 -9999 -9999 -9999 -9999 -9999 -9999 -9999 -9999 -9999 -9999 -9999 -9999 -9999 -9999 -9999 -9999 -9999 -9999 -9999 -9999 -9999 -9999 -9999 -9999 -9999 -9999 -9999 -9999 -9999 -9999 -9999 -9999 -9999
-9999 -9999 -9999 -9999 -9999 -9999 -9999 -9999 -9999 6.52894E-1 6.56488E-1 6.56193E-1 6.75923E-1 6.97987E-1 6.98988E-1 7.21808E-1 -9999 -9999 -9999 -9999 -9999 -9999 -9999 -9999 -9999 -9999 -9999 -9999 -9999 -9999 -9999 -9999 -9999 -9999 -9999 -9999 -9999 -9999 -9999 -9999 -9999 -9999 -9999 -9999 -9999 -9999 -9999 -9999 -9999 -9999 -9999 -9999 -9999 -9999 -9999 -9999 -9999 -9999 -9999 -9999 -9999 -9999 -9999 -9999 -9999 -9999 -9999 -9999 -9999 -9999 -9999 -9999 -9999 -9999 -9999 -9999 -9999 -9999 -9999 -9999 -9999 -9999 -9999 -9999 -9999 -9999 -9999 -9999 -9999 -9999 -9999 -9999 -9999 -9999 -9999 -9999 -9999 -9999 -9999 -9999 -9999 -9999 -9999 -9999 -9999 -9999 -9999 -9999 -9999 -9999 -9999 -9999 -9999 -9999 -9999 -9999 -9999 -9999 -9999 -9999 -9999 -9999 -9999 -9999 -9999 -9999 4.46828E-1 4.40948E-1 4.37391E-1 4.25233E-1 3.88531E-1 2.06909E-1 1.17351E-1 1.13679E-1 1.25932E-1 1.67072E-1 1.66889E-1 1.98363E-1 1.53631E-1 -9999 -9999 -9999 -9999 -9999 -9999 -9999 -9999 -9999 -9999 -9999 -9999 -9999 -9999 -9999 -9999 -9999 -9999 -9999 -9999 -9999 -9999 -9999 -9999 -9999 -9999 -9999 -9999 -9999 -9999 -9999
-9999 -9999 -9999 -9999 -9999 -9999 -9999 -9999 6.43778E-1 6.21887E-1 6.39795E-1 6.52107E-1 6.71724E-1 6.96437E-1 6.94776E-1 6.95838E-1 7.11965E-1 6.98095E-1 6.88252E-1 -9999 -9999 -9999 -9999 -9999 -9999 -9999 -9999 -9999 -9999 -9999 -9999 -9999 -9999 -9999 -9999 -9999 -9999 -9999 -9999 -9999 -9999 -9999 -9999 -9999 -9999 -9999 -9999 -9999 -9999 -9999 -9999 -9999 -9999 -9999 -9999 -9999 -9999 -9999 -9999 -9999 -9999 -9999 -9999 -9999 -9999 -9999 -9999 -9999 -9999 -9999 -9999 -9999 -9999 -9999 -9999 -9999 -9999 -9999 -9999 -9999 -9999 -9999 -9999 -9999 -9999 -9999 -9999 -9999 -9999 -9999 -9999 -9999 -9999 -9999 -9999 -9999 -9999 -9999 -9999 -9999 -9999 -9999 -9999 -9999 -9999 -9999 -9999 -9999 -9999 -9999 -9999 -9999 -9999 -9999 -9999 -9999 -9999 -9999 -9999 -9999 -9999 -9999 -9999 -9999 -9999 -9999 -9999 4.41803E-1 4.92129E-1 5.01975E-1 4.61646E-1 2.59827E-1 1.17494E-1 1.02901E-1 9.38361E-2 8.84435E-2 9.72024E-2 1.34037E-1 3.15076E-1 -9999 -9999 -9999 -9999 -9999 -9999 -9999 -9999 -9999 -9999 -9999 -9999 -9999 -9999 -9999 -9999 -9999 -9999 -9999 -9999 -9999 -9999 -9999 -9999 -9999 -9999 -9999 -9999 -9999 -9999 -9999
-9999 -9999 -9999 -9999 -9999 -9999 -9999 -9999 6.48792E-1 6.11922E-1 6.3589E-1 6.48809E-1 6.74449E-1 7.00576E-1 7.27384E-1 7.26421E-1 7.33122E-1 7.06206E-1 6.7501E-1 6.62893E-1 6.72937E-1 6.77798E-1 6.79532E-1 7.04027E-1 7.22496E-1 -9999 -9999 -9999 -9999 -9999 -9999 -9999 -9999 -9999 -9999 -9999 -9999 -9999 -9999 -9999 -9999 -9999 -9999 -9999 -9999 -9999 -9999 -9999 -9999 -9999 -9999 -9999 -9999 -9999 -9999 -9999 -9999 -9999 -9999 -9999 -9999 -9999 -9999 -9999 -9999 -9999 -9999 -9999 -9999 -9999 -9999 -9999 -9999 -9999 -9999 -9999 -9999 -9999 -9999 -9999 -9999 -9999 -9999 -9999 -9999 -9999 -9999 -9999 -9999 -9999 -9999 -9999 -9999 -9999 -9999 -9999 -9999 -9999 -9999 -9999 -9999 -9999 -9999 -9999 -9999 -9999 -9999 -9999 -9999 -9999 -9999 -9999 -9999 -9999 -9999 -9999 -9999 -9999 -9999 -9999 -9999 -9999 5.11007E-1 5.17894E-1 4.91146E-1 3.85119E-1 3.08923E-1 3.61171E-1 4.56956E-1 5.30678E-1 4.95218E-1 3.20849E-1 1.61636E-1 1.16845E-1 8.59291E-2 9.11132E-2 1.00472E-1 1.62527E-1 1.83014E-1 1.34479E-1 -9999 -9999 -9999 -9999 -9999 -9999 -9999 -9999 -9999 -9999 -9999 -9999 -9999 -9999 -9999 -9999 -9999 -9999 -9999 -9999 -9999 -9999 -9999 -9999 -9999 -9999 -9999 -9999 -9999 -9999
-9999 -9999 -9999 -9999 -9999 -9999 -9999 -9999 6.80016E-1 6.51515E-1 6.8115E-1 6.72568E-1 6.95729E-1 7.24807E-1 7.20127E-1 7.24683E-1 7.1581E-1 6.9953E-1 6.54807E-1 6.35794E-1 6.41775E-1 6.63854E-1 6.55957E-1 6.75938E-1 6.93246E-1 7.16649E-1 -9999 -9999 -9999 -9999 -9999 -9999 -9999 -9999 -9999 -9999 -9999 -9999 -9999 -9999 -9999 -9999 -9999 -9999 -9999 -9999 -9999 -9999 -9999 -9999 -9999 -9999 -9999 -9999 -9999 -9999 -9999 -9999 -9999 -9999 -9999 -9999 -9999 -9999 -9999 -9999 -9999 -9999 -9999 -9999 -9999 -9999 -9999 -9999 -9999 -9999 -9999 -9999 -9999 -9999 -9999 -9999 -9999 -9999 -9999 -9999 -9999 -9999 -9999 -9999 -9999 -9999 -9999 -9999 -9999 -9999 -9999 -9999 -9999 -9999 -9999 -9999 -9999 -9999 -9999 -9999 -9999 -9999 -9999 -9999 -9999 -9999 -9999 -9999 -9999 -9999 -9999 -9999 -9999 -9999 -9999 6.16672E-1 5.98234E-1 5.98045E-1 5.89874E-1 5.20751E-1 4.77762E-1 4.56167E-1 4.62897E-1 4.65291E-1 4.23809E-1 3.86722E-1 3.11893E-1 2.44507E-1 1.36232E-1 8.71924E-2 8.72154E-2 1.04834E-1 1.27935E-1 -9999 -9999 -9999 -9999 -9999 -9999 -9999 -9999 -9999 -9999 -9999 -9999 -9999 -9999 -9999 -9999 -9999 -9999 -9999 -9999 -9999 -9999 -9999 -9999 -9999 -9999 -9999 -9999 -9999 -9999 -9999
-9999 -9999 -9999 -9999 -9999 -9999 -9999 7.62808E-1 7.43025E-1 7.34541E-1 7.10884E-1 7.03545E-1 7.10699E-1 6.98789E-1 6.75728E-1 6.33097E-1 6.44715E-1 6.40528E-1 6.18926E-1 5.95102E-1 6.32439E-1 6.51428E-1 6.42976E-1 6.39081E-1 6.52076E-1 6.71473E-1 -9999 -9999 -9999 -9999 -9999 -9999 -9999 -9999 -9999 -9999 -9999 -9999 -9999 -9999 -9999 -9999 -9999 -9999 -9999 -9999 -9999 -9999 -9999 -9999 -9999 -9999 -9999 -9999 -9999 -9999 -9999 -9999 -9999 -9999 -9999 -9999 -9999 -9999 -9999 -9999 -9999 -9999 -9999 -9999 -9999 -9999 -9999 -9999 -9999 -9999 -9999 -9999 -9999 -9999 -9999 -9999 -9999 -9999 -9999 -9999 -9999 -9999 -9999 -9999 -9999 -9999 -9999 -9999 -9999 -9999 -9999 -9999 -9999 -9999 -9999 -9999 -9999 -9999 -9999 -9999 -9999 -9999 -9999 -9999 -9999 -9999 -9999 -9999 -9999 -9999 -9999 6.82786E-1 -9999 -9999 -9999 6.62686E-1 6.56352E-1 6.53699E-1 6.30897E-1 6.09432E-1 5.88412E-1 5.38905E-1 5.33324E-1 5.19947E-1 5.07631E-1 5.04596E-1 4.91086E-1 4.54395E-1 3.25821E-1 1.59981E-1 1.34231E-1 1.05944E-1 1.00234E-1 -9999 -9999 -9999 -9999 -9999 -9999 -9999 -9999 -9999 -9999 -9999 -9999 -9999 -9999 -9999 -9999 -9999 -9999 -9999 -9999 -9999 -9999 -9999 -9999 -9999 -9999 -9999 -9999 -9999 -9999 -9999
-9999 -9999 -9999 -9999 -9999 -9999 -9999 7.39748E-1 7.24464E-1 7.45003E-1 7.37244E-1 7.23335E-1 7.07308E-1 6.47239E-1 5.53456E-1 4.96058E-1 5.24211E-1 5.93047E-1 6.09639E-1 6.06853E-1 6.19442E-1 6.55008E-1 6.55946E-1 6.59931E-1 6.64713E-1 -9999 -9999 -9999 -9999 -9999 -9999 -9999 -9999 -9999 -9999 -9999 -9999 -9999 -9999 -9999 -9999 -9999 -9999 -9999 -9999 -9999 -9999 -9999 -9999 -9999 -9999 -9999 -9999 -9999 -9999 -9999 -9999 -9999 -9999 -9999 -9999 -9999 -9999 -9999 -9999 -9999 -9999 -9999 -9999 -9999 -9999 -9999 -9999 -9999 -9999 -9999 -9999 -9999 -9999 -9999 -9999 -9999 -9999 -9999 -9999 -9999 -9999 -9999 -9999 -9999 -9999 -9999 -9999 -9999 -9999 -9999 -9999 -9999 -9999 -9999 -9999 -9999 -9999 -9999 -9999 -9999 -9999 -9999 -9999 -9999 -9999 -9999 -9999 -9999 -9999 -9999 7.00652E-1 6.91153E-1 6.78288E-1 6.70033E-1 6.69418E-1 6.67466E-1 6.61921E-1 6.63326E-1 6.5591E-1 6.33231E-1 6.16672E-1 6.33103E-1 6.45263E-1 6.40379E-1 6.18367E-1 5.82021E-1 5.46145E-1 5.20657E-1 4.99454E-1 4.49012E-1 3.43097E-1 2.39595E-1 1.58949E-1 -9999 -9999 -9999 -9999 -9999 -9999 -9999 -9999 -9999 -9999 -9999 -9999 -9999 -9999 -9999 -9999 -9999 -9999 -9999 -9999 -9999 -9999 -9999 -9999 -9999 -9999 -9999 -9999 -9999 -9999 -9999
-9999 -9999 -9999 7.15542E-1 7.0939E-1 6.86918E-1 6.72757E-1 6.89513E-1 6.71663E-1 7.07881E-1 7.13002E-1 6.83961E-1 6.373E-1 5.89594E-1 5.04961E-1 4.92177E-1 5.75686E-1 5.9763E-1 6.30535E-1 6.46368E-1 6.62468E-1 6.86049E-1 6.95358E-1 6.83814E-1 6.654E-1 6.59979E-1 -9999 -9999 -9999 -9999 -9999 -9999 -9999 -9999 -9999 -9999 -9999 -9999 -9999 -9999 -9999 -9999 -9999 -9999 -9999 -9999 -9999 -9999 -9999 -9999 -9999 -9999 -9999 -9999 -9999 -9999 -9999 -9999 -9999 -9999 -9999 -9999 -9999 -9999 -9999 -9999 -9999 -9999 -9999 -9999 -9999 -9999 -9999 -9999 -9999 -9999 -9999 -9999 -9999 -9999 -9999 -9999 -9999 -9999 -9999 -9999 -9999 -9999 -9999 -9999 -9999 -9999 -9999 -9999 -9999 -9999 -9999 -9999 -9999 -9999 -9999 -9999 -9999 -9999 -9999 -9999 -9999 -9999 -9999 -9999 -9999 -9999 -9999 -9999 -9999 -9999 -9999 6.86083E-1 6.89335E-1 6.87432E-1 6.76128E-1 6.86288E-1 6.74507E-1 6.63127E-1 6.57247E-1 6.45357E-1 6.46699E-1 6.40833E-1 6.5093E-1 6.50873E-1 6.23229E-1 5.83374E-1 5.62041E-1 5.93353E-1 5.85918E-1 5.55314E-1 4.94415E-1 2.64085E-1 1.87589E-1 1.80421E-1 -9999 -9999 -9999 -9999 -9999 -9999 -9999 -9999 -9999 -9999 -9999 -9999 -9999 -9999 -9999 -9999 -9999 -9999 -9999 -9999 -9999 -9999 -9999 -9999 -9999 -9999 -9999 -9999 -9999 -9999
-9999 7.00063E-1 6.74713E-1 6.8167E-1 6.34503E-1 6.10978E-1 6.2876E-1 6.50608E-1 6.6558E-1 6.9125E-1 6.79426E-1 6.52064E-1 6.38772E-1 5.66534E-1 5.75062E-1 5.95126E-1 6.66307E-1 6.61112E-1 6.50008E-1 6.68213E-1 6.53871E-1 6.89816E-1 7.02379E-1 6.87933E-1 6.54295E-1 6.49179E-1 -9999 -9999 -9999 -9999 -9999 -9999 -9999 -9999 -9999 -9999 -9999 -9999 -9999 -9999 -9999 -9999 -9999 -9999 -9999 -9999 -9999 -9999 -9999 -9999 -9999 -9999 -9999 -9999 -9999 -9999 -9999 -9999 -9999 -9999 -9999 -9999 -9999 -9999 -9999 -9999 -9999 -9999 -9999 -9999 -9999 -9999 -9999 -9999 -9999 -9999 -9999 -9999 -9999 -9999 -9999 -9999 -9999 -9999 -9999 -9999 -9999 -9999 -9999 -9999 -9999 -9999 -9999 -9999 -9999 -9999 -9999 -9999 -9999 -9999 -9999 -9999 -9999 -9999 -9999 -9999 -9999 -9999 -9999 -9999 -9999 -9999 -9999 -9999 -9999 -9999 -9999 -9999 6.90736E-1 6.8103E-1 6.80532E-1 6.788E-1 6.71853E-1 6.76684E-1 6.58964E-1 6.43997E-1 6.36851E-1 6.45891E-1 6.43454E-1 6.44185E-1 6.2615E-1 6.09172E-1 5.5092E-1 5.91074E-1 6.33596E-1 6.01322E-1 5.49721E-1 4.09123E-1 1.68913E-1 1.39299E-1 -9999 -9999 -9999 -9999 -9999 -9999 -9999 -9999 -9999 -9999 -9999 -9999 -9999 -9999 -9999 -9999 -9999 -9999 -9999 -9999 -9999 -9999 -9999 -9999 -9999 -9999 -9999 -9999 -9999 -9999
-9999 7.15074E-1 6.56358E-1 6.01354E-1 5.658E-1 5.80228E-1 6.45655E-1 7.04502E-1 6.9973E-1 6.89361E-1 6.73167E-1 6.65222E-1 6.65319E-1 6.65224E-1 6.24308E-1 6.50661E-1 6.93296E-1 6.39616E-1 6.48329E-1 6.40862E-1 6.39345E-1 6.53421E-1 6.89253E-1 6.71422E-1 6.79633E-1 6.85966E-1 6.94779E-1 -9999 -9999 -9999 -9999 -9999 -9999 -9999 -9999 -9999 -9999 -9999 -9999 -9999 -9999 -9999 -9999 -9999 -9999 -9999 -9999 -9999 -9999 -9999 -9999 -9999 -9999 -9999 -9999 -9999 -9999 -9999 -9999 -9999 -9999 -9999 -9999 -9999 -9999 -9999 -9999 -9999 -9999 -9999 -9999 -9999 -9999 -9999 -9999 -9999 -9999 -9999 -9999 -9999 -9999 -9999 -9999 -9999 -9999 -9999 -9999 -9999 -9999 -9999 -9999 -9999 -9999 -9999 -9999 -9999 -9999 -9999 -9999 -9999 -9999 -9999 -9999 -9999 -9999 -9999 -9999 -9999 -9999 -9999 -9999 -9999 -9999 -9999 -9999 -9999 -9999 -9999 6.89906E-1 6.73974E-1 6.78371E-1 6.7146E-1 6.63458E-1 6.72692E-1 6.69867E-1 6.68569E-1 6.55575E-1 6.35326E-1 6.2146E-1 6.19488E-1 6.08227E-1 6.41912E-1 6.29397E-1 6.31896E-1 6.39708E-1 6.27406E-1 6.15275E-1 5.80018E-1 3.96746E-1 -9999 -9999 -9999 -9999 -9999 -9999 -9999 -9999 -9999 -9999 -9999 -9999 -9999 -9999 -9999 -9999 -9999 -9999 -9999 -9999 -9999 -9999 -9999 -9999 -9999 -9999 -9999 -9999 -9999 -9999 -9999
-9999 -9999 6.81745E-1 6.42605E-1 5.5812E-1 5.83656E-1 6.29308E-1 6.78616E-1 6.96873E-1 6.96058E-1 6.7701E-1 6.54885E-1 6.66021E-1 6.57109E-1 6.63511E-1 6.45322E-1 6.80656E-1 6.29065E-1 5.99953E-1 6.20586E-1 6.01066E-1 6.10819E-1 6.16435E-1 6.65113E-1 6.89643E-1 6.94176E-1 6.93586E-1 -9999 -9999 -9999 -9999 -9999 -9999 -9999 -9999 -9999 -9999 -9999 -9999 -9999 -9999 -9999 -9999 -9999 -9999 -9999 -9999 -9999 -9999 -9999 -9999 -9999 -9999 -9999 -9999 -9999 -9999 -9999 -9999 -9999 -9999 -9999 -9999 -9999 -9999 -9999 -9999 -9999 -9999 -9999 -9999 -9999 -9999 -9999 -9999 -9999 -9999 -9999 -9999 -9999 -9999 -9999 -9999 -9999 -9999 -9999 -9999 -9999 -9999 -9999 -9999 -9999 -9999 -9999 -9999 -9999 -9999 -9999 -9999 -9999 -9999 -9999 -9999 -9999 -9999 -9999 -9999 -9999 -9999 -9999 -9999 -9999 -9999 -9999 -9999 -9999 -9999 -9999 -9999 6.86195E-1 6.79775E-1 6.78597E-1 6.7533E-1 6.86291E-1 6.84679E-1 6.73413E-1 6.59539E-1 6.42831E-1 6.53238E-1 6.24382E-1 6.36453E-1 6.04834E-1 6.20812E-1 6.26808E-1 6.2085E-1 6.24026E-1 6.42941E-1 5.90702E-1 5.64156E-1 4.22176E-1 2.62084E-1 1.88021E-1 -9999 -9999 -9999 -9999 1.1932E-1 1.1465E-1 -9999 -9999 -9999 -9999 -9999 -9999 -9999 -9999 -9999 -9999 -9999 -9999 -9999 -9999 -9999 -9999 -9999 -9999 -9999 -9999 -9999 -9999
-9999 -9999 6.92739E-1 6.5229E-1 6.09972E-1 5.49974E-1 5.25645E-1 5.5597E-1 5.95824E-1 6.59483E-1 6.74211E-1 6.18922E-1 5.94539E-1 5.70077E-1 5.9185E-1 6.20419E-1 6.61539E-1 6.39987E-1 5.70697E-1 5.80791E-1 6.21776E-1 6.48922E-1 6.21288E-1 6.53782E-1 6.7985E-1 6.7573E-1 6.78294E-1 6.74651E-1 6.7887E-1 6.68388E-1 -9999 -9999 -9999 -9999 -9999 -9999 -9999 -9999 -9999 -9999 -9999 -9999 -9999 -9999 -9999 -9999 -9999 -9999 -9999 -9999 -9999 -9999 -9999 -9999 -9999 -9999 -9999 -9999 -9999 -9999 -9999 -9999 -9999 -9999 -9999 -9999 -9999 -9999 -9999 -9999 -9999 -9999 -9999 -9999 -9999 -9999 -9999 -9999 -9999 -9999 -9999 -9999 -9999 -9999 -9999 -9999 -9999 -9999 -9999 -9999 -9999 -9999 -9999 -9999 -9999 -9999 -9999 -9999 -9999 -9999 -9999 -9999 -9999 -9999 -9999 -9999 -9999 -9999 -9999 -9999 -9999 -9999 -9999 -9999 -9999 -9999 -9999 -9999 -9999 -9999 6.95662E-1 6.85688E-1 6.79615E-1 6.71401E-1 6.4104E-1 6.03497E-1 6.28632E-1 6.47867E-1 6.43595E-1 6.46991E-1 6.41911E-1 6.36026E-1 6.33077E-1 6.23542E-1 6.26358E-1 6.5177E-1 6.82218E-1 6.34665E-1 5.89453E-1 4.88373E-1 4.10391E-1 3.81763E-1 2.58654E-1 1.64025E-1 2.00744E-1 1.63339E-1 1.9212E-1 1.40378E-1 1.03962E-1 -9999 -9999 -9999 -9999 -9999 -9999 -9999 -9999 -9999 -9999 -9999 -9999 -9999 -9999 -9999 -9999 -9999 -9999 -9999 -9999 -9999
-9999 -9999 7.03313E-1 6.45264E-1 6.33743E-1 6.03085E-1 5.26524E-1 4.95692E-1 4.86608E-1 5.14644E-1 5.80703E-1 6.19626E-1 5.85187E-1 5.38499E-1 5.32606E-1 5.35459E-1 5.6582E-1 5.55454E-1 5.69831E-1 6.13745E-1 6.36891E-1 6.65152E-1 6.74834E-1 6.68026E-1 6.70687E-1 6.7883E-1 7.04642E-1 7.38023E-1 7.26483E-1 7.02731E-1 -9999 -9999 -9999 -9999 -9999 -9999 -9999 -9999 -9999 -9999 -9999 -9999 -9999 -9999 -9999 -9999 -9999 -9999 -9999 -9999 -9999 -9999 -9999 -9999 -9999 -9999 -9999 -9999 -9999 -9999 -9999 -9999 -9999 -9999 -9999 -9999 -9999 -9999 -9999 -9999 -9999 -9999 -9999 -9999 -9999 -9999 -9999 -9999 -9999 -9999 -9999 -9999 -9999 -9999 -9999 -9999 -9999 -9999 -9999 -9999 -9999 -9999 -9999 -9999 -9999 -9999 -9999 -9999 -9999 -9999 -9999 -9999 -9999 -9999 -9999 -9999 -9999 -9999 -9999 -9999 -9999 -9999 -9999 -9999 -9999 -9999 -9999 -9999 -9999 6.91127E-1 6.86439E-1 6.79159E-1 6.77338E-1 6.75459E-1 6.61274E-1 6.14855E-1 6.48327E-1 6.54495E-1 6.58625E-1 6.45613E-1 6.55762E-1 6.56827E-1 6.33531E-1 6.24789E-1 6.62588E-1 6.65817E-1 6.8283E-1 6.65762E-1 6.12462E-1 4.36776E-1 3.4735E-1 2.90307E-1 2.16141E-1 1.54325E-1 2.24185E-1 1.82961E-1 1.77778E-1 1.81829E-1 -9999 1.53009E-1 1.49969E-1 1.12604E-1 -9999 -9999 -9999 -9999 -9999 -9999 -9999 -9999 -9999 -9999 -9999 -9999 -9999 -9999 -9999 -9999 -9999 -9999
-9999 -9999 6.79946E-1 6.42535E-1 6.27569E-1 6.10376E-1 5.86584E-1 5.57109E-1 4.92659E-1 4.73581E-1 4.99538E-1 5.34787E-1 5.80406E-1 5.91084E-1 5.30423E-1 4.96254E-1 4.93567E-1 5.25492E-1 6.11694E-1 6.39908E-1 6.75868E-1 6.72084E-1 6.87056E-1 7.02536E-1 7.02766E-1 7.34431E-1 7.58561E-1 7.53328E-1 7.22978E-1 7.26769E-1 7.14885E-1 -9999 -9999 -9999 -9999 -9999 -9999 -9999 -9999 -9999 -9999 -9999 -9999 -9999 -9999 -9999 -9999 -9999 -9999 -9999 -9999 -9999 -9999 -9999 -9999 -9999 -9999 -9999 -9999 -9999 -9999 -9999 -9999 -9999 -9999 -9999 -9999 -9999 -9999 -9999 -9999 -9999 -9999 -9999 -9999 -9999 -9999 -9999 -9999 -9999 -9999 -9999 -9999 -9999 -9999 -9999 -9999 -9999 -9999 -9999 -9999 -9999 -9999 -9999 -9999 -9999 -9999 -9999 -9999 -9999 -9999 -9999 -9999 -9999 -9999 -9999 -9999 -9999 -9999 -9999 -9999 -9999 -9999 -9999 -9999 -9999 -9999 -9999 -9999 6.90967E-1 6.87201E-1 6.9245E-1 6.90275E-1 6.88092E-1 6.80564E-1 6.70923E-1 6.57554E-1 6.55315E-1 6.43308E-1 6.37437E-1 6.59572E-1 6.50992E-1 6.69879E-1 6.2651E-1 6.35465E-1 6.52675E-1 6.52349E-1 6.57709E-1 6.40301E-1 4.6343E-1 2.09694E-1 1.74924E-1 1.40314E-1 1.19456E-1 1.59512E-1 1.28833E-1 1.08201E-1 1.65176E-1 1.8432E-1 1.55506E-1 1.45292E-1 1.17307E-1 1.01603E-1 8.17741E-2 7.24316E-2 7.07463E-2 7.93907E-2 9.37172E-2 7.0117E-2 6.57182E-2 6.23807E-2 7.17079E-2 -9999 -9999 -9999 -9999 -9999 -9999 -9999 -9999
-9999 -9999 7.18174E-1 6.88822E-1 6.8446E-1 6.61769E-1 6.33361E-1 6.02966E-1 5.45211E-1 4.49927E-1 5.30791E-1 5.78335E-1 5.50619E-1 5.23647E-1 5.15949E-1 4.64676E-1 4.70973E-1 5.17368E-1 5.70397E-1 6.01225E-1 6.5058E-1 6.54325E-1 6.7392E-1 6.88239E-1 7.05124E-1 7.4998E-1 7.44483E-1 7.45682E-1 7.34223E-1 7.16082E-1 7.19205E-1 -9999 -9999 -9999 -9999 -9999 -9999 -9999 -9999 -9999 -9999 -9999 -9999 -9999 -9999 -9999 -9999 -9999 -9999 -9999 -9999 -9999 -9999 -9999 -9999 -9999 -9999 -9999 -9999 -9999 -9999 -9999 -9999 -9999 -9999 -9999 -9999 -9999 -9999 -9999 -9999 -9999 -9999 -9999 -9999 -9999 -9999 -9999 -9999 -9999 -9999 -9999 -9999 -9999 -9999 -9999 -9999 -9999 -9999 -9999 -9999 -9999 -9999 -9999 -9999 -9999 -9999 -9999 -9999 -9999 -9999 -9999 -9999 -9999 -9999 -9999 -9999 -9999 -9999 -9999 -9999 -9999 -9999 -9999 -9999 -9999 -9999 -9999 -9999 -9999 6.93648E-1 7.11586E-1 7.12173E-1 6.91095E-1 6.27711E-1 6.22658E-1 6.42378E-1 6.39578E-1 6.19596E-1 6.34673E-1 6.43797E-1 6.40035E-1 6.75977E-1 6.71269E-1 6.35252E-1 6.41541E-1 6.44249E-1 6.59091E-1 6.47508E-1 4.8807E-1 2.74435E-1 2.03467E-1 1.20158E-1 1.01516E-1 1.40876E-1 1.04445E-1 1.30192E-1 1.59118E-1 1.46213E-1 1.34567E-1 1.27456E-1 1.07657E-1 1.55884E-1 1.3385E-1 1.01586E-1 1.13035E-1 1.31557E-1 1.34012E-1 7.26984E-2 6.51653E-2 5.4544E-2 6.79509E-2 6.98713E-2 5.31318E-2 -9999 -9999 -9999 -9999 -9999 -9999
-9999 -9999 -9999 -9999 7.08691E-1 6.65216E-1 6.1358E-1 5.43256E-1 5.65969E-1 4.848E-1 4.97164E-1 5.70101E-1 5.18485E-1 5.60689E-1 5.07332E-1 4.46651E-1 4.66252E-1 5.03905E-1 5.87349E-1 5.97775E-1 5.97964E-1 6.62457E-1 6.43554E-1 6.64488E-1 6.99903E-1 7.15298E-1 7.31116E-1 7.27681E-1 7.21198E-1 7.5151E-1 7.21975E-1 -9999 -9999 -9999 -9999 -9999 -9999 -9999 -9999 -9999 -9999 -9999 -9999 -9999 -9999 -9999 -9999 -9999 -9999 -9999 -9999 -9999 -9999 -9999 -9999 -9999 -9999 -9999 -9999 -9999 -9999 -9999 -9999 -9999 -9999 -9999 -9999 -9999 -9999 -9999 -9999 -9999 -9999 -9999 -9999 -9999 -9999 -9999 -9999 -9999 -9999 -9999 -9999 -9999 -9999 -9999 -9999 -9999 -9999 -9999 -9999 -9999 -9999 -9999 -9999 -9999 -9999 -9999 -9999 -9999 -9999 -9999 -9999 -9999 -9999 -9999 -9999 -9999 6.13875E-1 -9999 -9999 -9999 -9999 -9999 -9999 -9999 -9999 -9999 -9999 -9999 -9999 -9999 6.97283E-1 7.05371E-1 6.52617E-1 6.06619E-1 6.26109E-1 6.29299E-1 6.21905E-1 6.31954E-1 6.62619E-1 6.57626E-1 6.95658E-1 6.90792E-1 6.62286E-1 6.68817E-1 6.27628E-1 6.27045E-1 6.18322E-1 4.86967E-1 2.39983E-1 1.90961E-1 1.43957E-1 1.16468E-1 1.2565E-1 1.37029E-1 1.54358E-1 1.50196E-1 1.28112E-1 1.21362E-1 1.12219E-1 1.0023E-1 1.22039E-1 9.20335E-2 8.96514E-2 6.58733E-2 5.37435E-2 1.03448E-1 1.21591E-1 1.08249E-1 7.64506E-2 1.18131E-1 6.71094E-2 5.86383E-2 -9999 -9999 -9999 -9999 -9999 -9999
-9999 -9999 -9999 -9999 6.80217E-1 6.34542E-1 6.06555E-1 5.69542E-1 5.16212E-1 4.4695E-1 4.17289E-1 4.72371E-1 4.56348E-1 5.4202E-1 4.91394E-1 4.32582E-1 4.67662E-1 4.68923E-1 5.10964E-1 5.47059E-1 6.29389E-1 6.34263E-1 6.14653E-1 6.2551E-1 6.45611E-1 6.88877E-1 6.8005E-1 6.94113E-1 7.42204E-1 7.12346E-1 7.50506E-1 7.102E-1 -9999 -9999 -9999 -9999 -9999 -9999 -9999 -9999 -9999 -9999 -9999 -9999 -9999 -9999 -9999 -9999 -9999 -9999 -9999 -9999 -9999 -9999 -9999 -9999 -9999 -9999 -9999 -9999 -9999 -9999 -9999 -9999 -9999 -9999 -9999 -9999 -9999 -9999 -9999 -9999 -9999 -9999 -9999 -9999 -9999 -9999 -9999 -9999 -9999 -9999 -9999 -9999 -9999 -9999 -9999 -9999 -9999 -9999 -9999 -9999 -9999 -9999 -9999 -9999 -9999 -9999 -9999 -9999 -9999 -9999 -9999 -9999 -9999 -9999 5.63874E-1 5.64353E-1 5.92207E-1 -9999 -9999 -9999 -9999 -9999 -9999 -9999 -9999 -9999 -9999 -9999 -9999 -9999 7.19466E-1 6.73536E-1 6.50582E-1 6.16121E-1 6.18922E-1 6.13011E-1 6.29498E-1 6.62695E-1 7.01564E-1 7.09561E-1 6.80855E-1 6.84953E-1 6.6105E-1 6.30304E-1 6.28282E-1 6.19229E-1 6.46291E-1 6.20526E-1 3.48568E-1 1.98919E-1 1.55102E-1 1.35264E-1 1.43371E-1 1.38787E-1 1.87614E-1 1.48022E-1 1.41666E-1 1.3345E-1 1.17593E-1 9.38684E-2 1.26309E-1 1.14084E-1 1.03786E-1 8.31348E-2 6.77005E-2 8.90378E-2 8.48492E-2 1.63054E-1 1.42431E-1 1.32832E-1 6.91747E-2 -9999 -9999 -9999 -9999 -9999 -9999 -9999
-9999 -9999 -9999 -9999 -9999 6.19642E-1 6.06948E-1 5.78803E-1 5.06197E-1 4.70134E-1 4.2597E-1 4.84794E-1 5.06304E-1 5.04612E-1 4.58429E-1 4.47475E-1 4.41811E-1 4.70769E-1 4.80183E-1 4.7161E-1 5.21643E-1 6.05854E-1 6.35564E-1 6.16606E-1 6.34505E-1 6.40987E-1 6.54997E-1 6.34894E-1 6.88339E-1 6.90753E-1 7.21562E-1 7.13747E-1 7.31473E-1 -9999 -9999 -9999 -9999 -9999 -9999 -9999 -9999 -9999 -9999 -9999 -9999 -9999 -9999 -9999 -9999 -9999 -9999 -9999 -9999 -9999 -9999 -9999 -9999 -9999 -9999 -9999 -9999 -9999 -9999 -9999 -9999 -9999 -9999 -9999 -9999 -9999 -9999 -9999 -9999 -9999 -9999 -9999 -9999 -9999 -9999 -9999 -9999 -9999 -9999 -9999 -9999 -9999 -9999 -9999 -9999 -9999 -9999 -9999 -9999 -9999 -9999 -9999 -9999 -9999 -9999 -9999 -9999 -9999 -9999 -9999 -9999 -9999 6.21865E-1 6.19241E-1 6.22506E-1 -9999 -9999 -9999 -9999 -9999 -9999 -9999 -9999 -9999 -9999 -9999 -9999 -9999 7.09621E-1 6.99585E-1 6.51436E-1 6.04722E-1 6.07875E-1 6.25226E-1 6.45928E-1 6.79018E-1 6.87234E-1 7.14923E-1 6.97235E-1 7.07289E-1 6.58467E-1 6.92254E-1 6.46655E-1 6.46098E-1 6.45075E-1 6.46738E-1 5.44728E-1 2.92427E-1 1.96108E-1 1.51323E-1 1.57638E-1 1.41935E-1 1.77919E-1 1.63282E-1 1.72687E-1 1.44111E-1 1.17945E-1 1.03027E-1 1.01561E-1 1.11341E-1 9.60275E-2 7.76009E-2 6.61887E-2 6.3616E-2 8.52985E-2 6.00844E-2 1.26694E-1 1.33624E-1 9.6781E-2 5.51881E-2 -9999 -9999 -9999 -9999 -9999 -9999
-9999 -9999 -9999 -9999 -9999 -9999 -9999 -9999 5.61852E-1 4.96715E-1 4.35796E-1 4.48483E-1 4.47692E-1 4.95837E-1 4.34698E-1 4.83174E-1 4.71755E-1 4.85864E-1 5.04485E-1 4.94628E-1 5.08087E-1 5.13594E-1 5.89477E-1 6.42883E-1 6.28874E-1 6.24197E-1 6.15654E-1 5.96578E-1 5.51826E-1 5.91471E-1 6.32266E-1 6.77551E-1 7.16335E-1 -9999 -9999 -9999 -9999 -9999 -9999 -9999 -9999 -9999 -9999 -9999 -9999 -9999 -9999 -9999 -9999 -9999 -9999 -9999 -9999 -9999 -9999 -9999 -9999 -9999 -9999 -9999 -9999 -9999 -9999 -9999 -9999 -9999 -9999 -9999 -9999 -9999 -9999 -9999 -9999 -9999 -9999 -9999 -9999 -9999 -9999 -9999 -9999 -9999 -9999 -9999 -9999 -9999 -9999 -9999 -9999 -9999 -9999 -9999 -9999 -9999 -9999 -9999 -9999 -9999 -9999 -9999 -9999 -9999 -9999 -9999 -9999 6.70391E-1 6.65585E-1 6.76291E-1 6.74202E-1 6.57042E-1 -9999 -9999 -9999 -9999 -9999 -9999 -9999 -9999 -9999 -9999 -9999 -9999 7.28398E-1 7.02935E-1 6.61393E-1 6.4388E-1 6.43497E-1 6.45887E-1 6.47359E-1 6.65594E-1 6.75744E-1 7.0148E-1 7.35849E-1 6.9766E-1 6.53204E-1 6.70355E-1 6.94992E-1 6.75351E-1 6.70304E-1 6.62313E-1 6.2039E-1 4.18631E-1 2.48655E-1 1.58107E-1 1.38658E-1 1.53868E-1 1.96982E-1 1.73456E-1 1.89222E-1 1.72166E-1 1.25585E-1 9.7001E-2 1.21854E-1 1.30825E-1 1.17371E-1 8.63762E-2 7.4091E-2 6.10893E-2 5.83767E-2 5.67177E-2 9.03259E-2 1.33343E-1 7.91462E-2 5.26447E-2 4.01363E-2 -9999 -9999 -9999 -9999 -9999
-9999 -9999 -9999 -9999 -9999 -9999 -9999 -9999 -9999 -9999 4.44931E-1 4.61149E-1 4.40524E-1 4.52219E-1 4.79051E-1 4.36244E-1 4.75155E-1 5.15881E-1 5.33759E-1 5.32899E-1 5.25517E-1 4.86275E-1 5.14678E-1 5.57571E-1 6.29371E-1 6.38288E-1 6.10053E-1 5.67706E-1 5.45732E-1 5.43492E-1 5.72974E-1 6.49984E-1 6.68531E-1 7.21758E-1 -9999 -9999 -9999 -9999 -9999 -9999 -9999 -9999 -9999 -9999 -9999 -9999 -9999 -9999 -9999 -9999 -9999 -9999 -9999 -9999 -9999 -9999 -9999 -9999 -9999 -9999 -9999 -9999 -9999 -9999 -9999 -9999 -9999 -9999 -9999 -9999 -9999 -9999 -9999 -9999 -9999 -9999 -9999 -9999 -9999 -9999 -9999 -9999 -9999 -9999 -9999 -9999 -9999 -9999 -9999 -9999 -9999 -9999 -9999 -9999 -9999 -9999 -9999 -9999 -9999 -9999 -9999 -9999 -9999 -9999 6.19638E-1 6.73279E-1 6.87756E-1 6.73305E-1 6.70808E-1 -9999 -9999 -9999 -9999 -9999 -9999 -9999 -9999 -9999 7.15912E-1 -9999 7.34735E-1 7.26669E-1 7.30398E-1 7.25076E-1 7.13492E-1 6.72618E-1 6.64533E-1 6.70405E-1 6.8876E-1 6.91155E-1 6.91384E-1 7.08318E-1 7.37163E-1 7.25194E-1 6.93336E-1 6.96383E-1 6.90661E-1 6.90762E-1 6.94291E-1 6.83692E-1 6.69885E-1 4.85939E-1 3.04049E-1 2.0048E-1 1.73586E-1 1.66025E-1 2.21641E-1 2.03543E-1 1.79054E-1 1.46835E-1 1.42714E-1 9.98647E-2 1.23054E-1 1.35477E-1 1.18659E-1 1.04527E-1 1.05743E-1 7.4263E-2 6.01601E-2 5.26093E-2 5.60141E-2 9.50081E-2 5.25362E-2 4.17339E-2 3.20623E-2 2.76698E-2 -9999 -9999 -9999 -9999
-9999 -9999 -9999 -9999 -9999 -9999 -9999 -9999 4.65594E-1 4.62772E-1 4.56014E-1 4.60981E-1 4.92984E-1 4.31857E-1 5.13257E-1 5.1743E-1 4.31309E-1 4.44962E-1 4.94654E-1 5.41146E-1 5.3799E-1 5.23981E-1 4.86923E-1 4.7098E-1 5.26792E-1 5.71034E-1 6.11272E-1 5.5826E-1 5.2037E-1 5.67189E-1 6.09191E-1 6.56589E-1 6.79278E-1 6.58525E-1 -9999 -9999 -9999 -9999 -9999 -9999 -9999 -9999 -9999 -9999 -9999 -9999 -9999 -9999 -9999 -9999 -9999 -9999 -9999 -9999 -9999 -9999 -9999 -9999 -9999 -9999 -9999 -9999 -9999 -9999 -9999 -9999 -9999 -9999 -9999 -9999 -9999 -9999 -9999 -9999 -9999 -9999 -9999 -9999 -9999 -9999 -9999 -9999 -9999 -9999 -9999 -9999 -9999 -9999 -9999 -9999 -9999 -9999 -9999 -9999 -9999 -9999 -9999 -9999 -9999 -9999 -9999 -9999 -9999 5.90182E-1 6.2595E-1 6.67537E-1 6.85918E-1 6.94741E-1 7.0133E-1 -9999 -9999 -9999 -9999 -9999 -9999 -9999 -9999 6.96211E-1 6.83944E-1 6.97937E-1 7.09446E-1 7.2245E-1 7.39246E-1 7.40231E-1 7.33167E-1 7.00658E-1 6.67791E-1 6.80429E-1 6.89943E-1 6.84157E-1 6.77447E-1 7.00588E-1 7.18578E-1 7.16675E-1 7.16695E-1 7.28699E-1 7.46652E-1 7.54548E-1 7.30595E-1 6.85487E-1 6.81725E-1 5.84E-1 4.23376E-1 2.38457E-1 1.79624E-1 1.87836E-1 2.38824E-1 2.3764E-1 1.85279E-1 1.47139E-1 1.27072E-1 1.06902E-1 1.1326E-1 9.42733E-2 9.11257E-2 8.40392E-2 6.99364E-2 5.91737E-2 4.84544E-2 4.62912E-2 8.67612E-2 1.04341E-1 9.89018E-2 8.42045E-2 4.48578E-2 5.20722E-2 -9999 -9999 -9999 -9999
-9999 -9999 -9999 -9999 -9999 -9999 -9999 4.61619E-1 4.47869E-1 4.56174E-1 4.4399E-1 4.37041E-1 4.5688E-1 4.58962E-1 4.46972E-1 4.41279E-1 4.20332E-1 4.88332E-1 4.61845E-1 4.79448E-1 5.34121E-1 5.49057E-1 5.20752E-1 5.08443E-1 4.81031E-1 4.9065E-1 5.33441E-1 5.22886E-1 4.82961E-1 5.71804E-1 6.19556E-1 6.58383E-1 6.89038E-1 6.83343E-1 -9999 -9999 -9999 -9999 -9999 -9999 -9999 -9999 -9999 -9999 -9999 -9999 -9999 -9999 -9999 -9999 -9999 -9999 -9999 -9999 -9999 -9999 -9999 -9999 -9999 -9999 -9999 -9999 -9999 -9999 -9999 -9999 -9999 -9999 -9999 -9999 -9999 -9999 -9999 -9999 -9999 -9999 -9999 -9999 -9999 -9999 -9999 -9999 -9999 -9999 -9999 -9999 -9999 -9999 -9999 -9999 -9999 -9999 -9999 -9999 -9999 -9999 -9999 -9999 -9999 -9999 -9999 -9999 -9999 5.40976E-1 5.44488E-1 6.08267E-1 6.76998E-1 6.83342E-1 6.96963E-1 -9999 -9999 -9999 -9999 -9999 -9999 -9999 -9999 6.78005E-1 6.12138E-1 6.2086E-1 6.76974E-1 7.29226E-1 7.38663E-1 7.45713E-1 7.45019E-1 7.30567E-1 7.0015E-1 7.03614E-1 6.67534E-1 6.55481E-1 6.86052E-1 7.06511E-1 7.14221E-1 7.38563E-1 7.36027E-1 7.37477E-1 7.46639E-1 7.26894E-1 6.94775E-1 6.83148E-1 6.86327E-1 6.32596E-1 4.73039E-1 2.78458E-1 1.82111E-1 2.15071E-1 2.84314E-1 2.63228E-1 2.02164E-1 1.48944E-1 1.35856E-1 1.21913E-1 9.97347E-2 7.618E-2 1.25699E-1 1.52855E-1 1.46515E-1 9.56299E-2 1.11006E-1 9.68266E-2 6.07365E-2 3.95926E-2 6.45033E-2 8.27429E-2 9.04269E-2 7.87975E-2 4.2111E-2 2.56665E-2 5.71855E-2 -9999
-9999 -9999 -9999 -9999 -9999 -9999 4.83297E-1 4.75231E-1 4.88629E-1 5.13317E-1 4.7335E-1 4.32157E-1 4.58452E-1 4.83034E-1 4.91833E-1 4.74227E-1 4.52933E-1 4.2728E-1 4.64333E-1 4.82206E-1 4.76351E-1 5.07095E-1 5.48646E-1 5.46395E-1 5.22704E-1 5.00361E-1 4.94429E-1 4.89887E-1 4.65702E-1 4.80934E-1 5.25126E-1 5.95426E-1 6.65138E-1 6.97304E-1 6.93261E-1 -9999 -9999 -9999 -9999 -9999 -9999 -9999 -9999 -9999 -9999 -9999 -9999 -9999 -9999 -9999 -9999 -9999 -9999 -9999 -9999 -9999 -9999 -9999 -9999 -9999 -9999 -9999 -9999 -9999 -9999 -9999 -9999 -9999 -9999 -9999 -9999 -9999 -9999 -9999 -9999 -9999 -9999 -9999 -9999 -9999 -9999 -9999 -9999 -9999 -9999 -9999 -9999 -9999 -9999 -9999 -9999 -9999 -9999 -9999 -9999 -9999 -9999 -9999 -9999 -9999 -9999 -9999 -9999 -9999 -9999 5.30153E-1 5.87027E-1 -9999 -9999 -9999 -9999 -9999 -9999 -9999 6.99154E-1 -9999 -9999 6.53813E-1 5.89402E-1 5.70183E-1 6.2392E-1 7.08787E-1 7.37638E-1 7.37942E-1 7.4595E-1 7.46091E-1 7.35938E-1 7.15231E-1 6.67561E-1 6.69246E-1 6.78942E-1 7.15301E-1 7.63045E-1 7.56434E-1 7.31755E-1 7.1218E-1 7.22525E-1 6.94783E-1 6.80597E-1 6.58815E-1 6.53115E-1 6.84532E-1 5.64119E-1 3.78335E-1 2.7864E-1 2.45349E-1 2.4958E-1 2.45299E-1 2.04953E-1 1.70163E-1 1.49788E-1 1.26028E-1 1.09281E-1 8.2972E-2 8.74839E-2 8.48957E-2 7.09816E-2 1.24318E-1 1.17145E-1 6.52714E-2 4.14286E-2 3.08206E-2 2.69716E-2 5.98412E-2 6.96335E-2 4.91485E-2 7.08637E-2 -9999 -9999 -9999
-9999 -9999 -9999 -9999 -9999 -9999 4.64663E-1 4.81091E-1 4.80672E-1 4.55395E-1 4.789E-1 4.9175E-1 4.64494E-1 4.71032E-1 4.97556E-1 5.29808E-1 5.20419E-1 4.81222E-1 4.51592E-1 4.44476E-1 4.86416E-1 4.63647E-1 4.94659E-1 5.0414E-1 5.23168E-1 5.11423E-1 5.06381E-1 4.74237E-1 4.85159E-1 4.75908E-1 5.65535E-1 6.16524E-1 6.46702E-1 6.80255E-1 6.41625E-1 -9999 -9999 -9999 -9999 -9999 -9999 -9999 -9999 -9999 -9999 -9999 -9999 -9999 -9999 -9999 -9999 -9999 -9999 -9999 -9999 -9999 -9999 -9999 -9999 -9999 -9999 -9999 -9999 -9999 -9999 -9999 -9999 -9999 -9999 -9999 -9999 -9999 -9999 -9999 -9999 -9999 -9999 -9999 -9999 -9999 -9999 -9999 -9999 -9999 -9999 -9999 -9999 -9999 -9999 -9999 -9999 2.743E-1 2.78687E-1 3.06916E-1 4.04423E-1 4.62211E-1 -9999 -9999 -9999 -9999 -9999 -9999 -9999 -9999 -9999 5.80715E-1 -9999 -9999 -9999 -9999 -9999 -9999 -9999 -9999 7.03271E-1 7.04878E-1 -9999 6.5626E-1 5.86115E-1 5.64271E-1 5.74509E-1 6.48627E-1 7.16303E-1 7.399E-1 7.41583E-1 7.53861E-1 7.48029E-1 7.09654E-1 6.96049E-1 6.8281E-1 6.56237E-1 6.88093E-1 7.36461E-1 7.3002E-1 6.93548E-1 6.94893E-1 6.92468E-1 6.72939E-1 6.71683E-1 6.40976E-1 6.31466E-1 6.84386E-1 6.08578E-1 4.39683E-1 3.96696E-1 3.20814E-1 2.91204E-1 2.43076E-1 2.25091E-1 1.81916E-1 1.63261E-1 1.58451E-1 1.11463E-1 8.16415E-2 6.25399E-2 5.80705E-2 4.86909E-2 9.92976E-2 7.28712E-2 6.58384E-2 4.94043E-2 3.14617E-2 3.89182E-2 4.1504E-2 4.90573E-2 8.00945E-2 7.61092E-2 -9999 -9999 -9999
-9999 -9999 -9999 -9999 5.21756E-1 5.20688E-1 4.58981E-1 4.80199E-1 4.84864E-1 4.69022E-1 4.6382E-1 4.48924E-1 4.5716E-1 4.64458E-1 4.64472E-1 4.88713E-1 5.10185E-1 5.29469E-1 5.20076E-1 4.85472E-1 4.54523E-1 4.45841E-1 5.37304E-1 5.29663E-1 5.22345E-1 5.16458E-1 5.08217E-1 4.80279E-1 4.69685E-1 4.58983E-1 5.42602E-1 5.79984E-1 6.05909E-1 6.68817E-1 6.59254E-1 6.72629E-1 -9999 -9999 -9999 -9999 -9999 -9999 -9999 -9999 -9999 -9999 -9999 -9999 -9999 -9999 -9999 -9999 -9999 -9999 -9999 -9999 -9999 -9999 -9999 -9999 -9999 -9999 -9999 -9999 -9999 -9999 -9999 -9999 -9999 -9999 -9999 -9999 -9999 -9999 -9999 -9999 -9999 -9999 -9999 -9999 -9999 -9999 -9999 -9999 -9999 -9999 -9999 -9999 -9999 -9999 3.06464E-1 2.70385E-1 2.43901E-1 2.78873E-1 3.87241E-1 4.41687E-1 -9999 4.47844E-1 4.99334E-1 5.52927E-1 -9999 -9999 -9999 -9999 6.78074E-1 6.71801E-1 6.60814E-1 6.40438E-1 -9999 -9999 -9999 6.82539E-1 6.90507E-1 6.98057E-1 7.03571E-1 6.90393E-1 6.76538E-1 6.38656E-1 6.11862E-1 5.83142E-1 5.79583E-1 6.24593E-1 6.93706E-1 7.50106E-1 7.62132E-1 7.55251E-1 7.52102E-1 7.13662E-1 7.09829E-1 6.76989E-1 6.68874E-1 6.97401E-1 7.32506E-1 7.0045E-1 6.69408E-1 6.8938E-1 6.79661E-1 6.55905E-1 6.51168E-1 6.2697E-1 6.29113E-1 6.821E-1 5.95922E-1 4.90258E-1 4.16342E-1 3.9636E-1 3.24951E-1 2.4352E-1 2.20698E-1 1.86869E-1 1.92274E-1 1.59208E-1 1.15194E-1 8.2653E-2 7.60219E-2 6.49337E-2 4.89414E-2 7.63564E-2 4.01223E-2 4.15687E-2 4.84548E-2 3.7011E-2 2.67456E-2 3.09731E-2 6.67477E-2 7.98492E-2 7.54495E-2 5.17869E-2 -9999 -9999
-9999 -9999 -9999 5.03633E-1 5.02068E-1 4.70287E-1 4.51724E-1 4.6428E-1 4.69592E-1 4.73925E-1 4.77102E-1 4.64329E-1 4.51373E-1 4.53724E-1 4.61392E-1 4.93267E-1 4.84518E-1 4.89526E-1 4.88747E-1 4.87699E-1 5.11062E-1 4.3638E-1 5.27062E-1 5.26225E-1 5.43674E-1 5.81154E-1 5.49947E-1 4.80647E-1 4.8947E-1 4.7812E-1 4.93486E-1 5.23094E-1 5.57869E-1 6.57877E-1 6.44082E-1 6.29237E-1 -9999 -9999 -9999 -9999 -9999 -9999 -9999 -9999 -9999 -9999 -9999 -9999 -9999 -9999 -9999 -9999 -9999 -9999 -9999 -9999 -9999 -9999 -9999 -9999 -9999 -9999 -9999 -9999 -9999 -9999 -9999 -9999 -9999 -9999 -9999 -9999 -9999 -9999 -9999 -9999 -9999 -9999 -9999 -9999 -9999 -9999 -9999 -9999 -9999 -9999 -9999 -9999 -9999 -9999 -9999 3.02598E-1 2.52705E-1 2.80004E-1 3.96348E-1 4.14324E-1 4.38374E-1 4.25591E-1 4.34171E-1 4.91354E-1 4.81415E-1 -9999 -9999 6.36851E-1 6.76666E-1 6.52665E-1 6.37159E-1 5.93961E-1 -9999 -9999 6.81166E-1 6.94899E-1 7.00062E-1 7.15828E-1 7.00296E-1 6.86425E-1 6.75279E-1 6.67099E-1 6.18375E-1 5.85912E-1 6.08289E-1 6.34095E-1 6.70948E-1 7.22196E-1 7.27191E-1 7.15907E-1 7.31666E-1 7.39206E-1 7.5767E-1 7.20097E-1 6.91803E-1 7.08217E-1 7.06852E-1 6.84748E-1 6.70233E-1 6.88131E-1 6.72605E-1 6.53511E-1 6.30627E-1 6.37066E-1 6.55009E-1 7.06199E-1 6.66842E-1 5.80039E-1 4.65157E-1 4.08149E-1 3.21052E-1 2.49348E-1 2.18962E-1 1.90242E-1 1.78826E-1 1.51171E-1 1.20678E-1 8.3826E-2 8.65125E-2 7.1196E-2 4.41731E-2 4.68488E-2 4.49306E-2 3.89085E-2 3.204E-2 3.27594E-2 3.48598E-2 2.99261E-2 6.98277E-2 6.57555E-2 6.69603E-2 4.72347E-2 -9999 -9999
-9999 -9999 -9999 3.90303E-1 4.95001E-1 4.67308E-1 4.53709E-1 4.53048E-1 4.51816E-1 4.36214E-1 4.62667E-1 4.72378E-1 4.73894E-1 4.62625E-1 4.67462E-1 4.85137E-1 4.75254E-1 4.78091E-1 4.58448E-1 4.54909E-1 4.89587E-1 4.79609E-1 4.24901E-1 4.74477E-1 4.54117E-1 4.88127E-1 5.27051E-1 5.09094E-1 4.86102E-1 4.60362E-1 4.96727E-1 4.71139E-1 5.28605E-1 6.01537E-1 6.1186E-1 5.11678E-1 5.67327E-1 6.33668E-1 6.03716E-1 -9999 -9999 -9999 -9999 -9999 -9999 -9999 -9999 -9999 -9999 -9999 -9999 -9999 -9999 -9999 -9999 -9999 -9999 -9999 -9999 -9999 -9999 -9999 -9999 -9999 -9999 -9999 -9999 -9999 -9999 -9999 -9999 -9999 -9999 -9999 -9999 -9999 -9999 -9999 -9999 -9999 -9999 -9999 -9999 -9999 -9999 -9999 -9999 -9999 -9999 -9999 -9999 -9999 2.53832E-1 3.4506E-1 3.67148E-1 3.95525E-1 4.10544E-1 4.01833E-1 4.08327E-1 4.98763E-1 5.28063E-1 4.83645E-1 4.85996E-1 5.15293E-1 5.21277E-1 5.45757E-1 5.48679E-1 5.23097E-1 -9999 6.33276E-1 6.75781E-1 7.15161E-1 7.15181E-1 6.99403E-1 6.9602E-1 6.8269E-1 6.753E-1 6.57473E-1 6.50962E-1 6.2144E-1 6.4146E-1 6.16133E-1 6.35696E-1 6.65183E-1 6.73003E-1 7.0316E-1 7.20151E-1 7.27772E-1 7.15014E-1 6.94748E-1 6.42897E-1 6.70466E-1 6.94149E-1 6.72472E-1 6.83042E-1 7.02162E-1 6.99636E-1 6.70982E-1 6.42747E-1 6.44872E-1 6.58546E-1 6.78034E-1 6.67453E-1 6.12121E-1 5.13721E-1 4.09985E-1 3.38579E-1 2.82121E-1 2.34913E-1 2.27741E-1 1.87829E-1 1.59652E-1 1.11128E-1 9.16122E-2 1.06415E-1 7.48397E-2 4.83492E-2 4.21668E-2 4.76485E-2 3.84023E-2 2.63852E-2 2.75792E-2 4.72939E-2 4.78423E-2 5.11947E-2 4.58979E-2 4.59485E-2 3.86192E-2 3.78393E-2 -9999
-9999 -9999 -9999 -9999 4.58754E-1 5.11059E-1 4.83912E-1 4.71618E-1 5.24487E-1 4.9128E-1 4.7202E-1 4.39247E-1 4.46986E-1 4.4567E-1 4.7523E-1 4.8605E-1 4.67301E-1 4.65991E-1 4.52432E-1 4.45757E-1 4.71599E-1 4.5615E-1 4.71347E-1 4.61474E-1 4.45965E-1 5.12097E-1 4.53408E-1 5.166E-1 4.86568E-1 4.10945E-1 4.44451E-1 4.4647E-1 4.57555E-1 5.37661E-1 5.60586E-1 5.17665E-1 4.83083E-1 5.55741E-1 5.44064E-1 6.26782E-1 6.14537E-1 6.02718E-1 -9999 -9999 -9999 -9999 -9999 -9999 -9999 -9999 -9999 -9999 -9999 -9999 -9999 -9999 -9999 -9999 -9999 -9999 -9999 -9999 -9999 -9999 -9999 -9999 -9999 -9999 -9999 -9999 -9999 -9999 -9999 -9999 -9999 -9999 -9999 -9999 -9999 -9999 -9999 -9999 -9999 -9999 -9999 -9999 -9999 -9999 -9999 -9999 -9999 2.93574E-1 3.15161E-1 3.78786E-1 3.929E-1 4.44228E-1 4.26761E-1 3.92888E-1 4.33398E-1 4.68589E-1 5.43826E-1 5.46616E-1 5.2843E-1 5.04594E-1 4.46363E-1 4.61534E-1 4.55993E-1 4.79117E-1 5.44687E-1 5.6106E-1 6.46199E-1 6.93985E-1 6.99118E-1 6.82712E-1 6.83512E-1 6.93394E-1 6.87911E-1 6.80047E-1 6.86889E-1 6.73499E-1 6.34266E-1 5.97095E-1 5.94256E-1 6.45367E-1 6.61914E-1 6.9553E-1 7.12447E-1 6.95413E-1 6.55283E-1 6.30994E-1 5.96447E-1 6.00772E-1 6.37154E-1 6.8538E-1 7.10423E-1 7.3328E-1 7.56514E-1 7.30456E-1 6.73668E-1 6.58293E-1 6.37206E-1 6.0902E-1 5.96801E-1 5.57141E-1 4.88681E-1 3.73592E-1 3.16401E-1 2.93427E-1 2.71075E-1 2.50025E-1 2.23441E-1 1.67526E-1 1.3546E-1 1.36681E-1 1.55946E-1 1.02132E-1 6.32811E-2 5.51285E-2 4.8679E-2 3.62827E-2 2.71841E-2 3.11911E-2 4.27788E-2 4.63999E-2 4.59041E-2 3.98824E-2 2.16095E-2 3.06115E-2 -9999 -9999
-9999 -9999 -9999 -9999 5.53489E-1 5.18628E-1 5.15892E-1 5.14382E-1 5.34655E-1 5.23314E-1 4.69168E-1 4.34411E-1 4.29099E-1 4.52178E-1 4.56557E-1 4.71617E-1 4.72116E-1 4.79778E-1 4.66242E-1 4.61092E-1 4.73803E-1 4.67222E-1 4.6233E-1 4.53464E-1 4.46992E-1 4.34109E-1 4.91242E-1 4.40516E-1 4.32099E-1 4.1706E-1 4.37252E-1 4.57172E-1 4.35771E-1 4.8671E-1 5.70515E-1 5.17932E-1 5.1436E-1 4.62259E-1 5.49114E-1 6.1776E-1 5.71859E-1 5.69801E-1 5.83449E-1 5.77937E-1 5.74434E-1 -9999 -9999 -9999 -9999 -9999 -9999 -9999 -9999 -9999 -9999 -9999 -9999 -9999 -9999 -9999 -9999 -9999 -9999 -9999 -9999 -9999 -9999 -9999 -9999 -9999 -9999 -9999 -9999 -9999 -9999 -9999 -9999 -9999 -9999 -9999 -9999 -9999 -9999 -9999 -9999 -9999 -9999 -9999 -9999 -9999 -9999 -9999 3.92712E-1 4.16149E-1 4.38544E-1 4.59542E-1 4.50235E-1 4.09839E-1 4.63142E-1 5.07194E-1 5.62926E-1 5.54193E-1 5.77413E-1 5.47814E-1 5.0314E-1 4.70684E-1 4.63035E-1 4.58204E-1 4.46204E-1 4.80688E-1 5.59404E-1 6.17067E-1 6.70345E-1 6.47482E-1 6.76672E-1 6.85624E-1 6.96481E-1 6.91598E-1 6.91239E-1 6.85029E-1 6.41866E-1 6.2936E-1 5.98816E-1 6.17021E-1 6.56212E-1 6.99316E-1 7.14877E-1 6.80584E-1 6.31765E-1 6.17007E-1 6.22276E-1 5.96737E-1 5.41376E-1 6.28006E-1 6.82044E-1 7.1688E-1 7.55694E-1 7.4054E-1 6.96473E-1 6.69127E-1 6.43832E-1 6.08818E-1 5.90906E-1 5.45958E-1 4.67608E-1 3.65995E-1 2.80102E-1 2.53426E-1 2.25215E-1 2.13706E-1 1.72683E-1 1.71308E-1 1.72203E-1 1.99598E-1 1.63292E-1 1.30586E-1 9.54512E-2 8.02285E-2 5.89506E-2 -9999 -9999 2.53341E-2 2.76591E-2 2.52281E-2 5.27221E-2 4.95486E-2 1.83072E-2 1.62931E-2 3.17322E-2 3.45463E-2
-9999 -9999 -9999 -9999 4.47825E-1 5.0782E-1 5.35207E-1 5.97776E-1 5.26253E-1 5.48104E-1 5.01182E-1 4.49715E-1 4.77474E-1 4.59209E-1 4.57341E-1 4.73969E-1 4.68438E-1 4.58696E-1 4.62717E-1 4.75772E-1 4.71947E-1 4.60648E-1 4.65851E-1 4.64591E-1 5.08022E-1 4.35911E-1 4.63854E-1 4.38933E-1 4.09569E-1 4.21477E-1 4.27686E-1 4.44967E-1 4.2061E-1 4.44088E-1 4.76583E-1 5.51251E-1 5.2943E-1 4.99541E-1 4.74318E-1 5.66608E-1 5.32685E-1 5.25222E-1 5.81617E-1 5.84532E-1 5.43756E-1 -9999 -9999 -9999 -9999 -9999 -9999 -9999 -9999 -9999 -9999 -9999 -9999 -9999 -9999 -9999 5.91226E-1 6.03378E-1 -9999 -9999 -9999 -9999 -9999 -9999 -9999 -9999 -9999 -9999 -9999 -9999 -9999 -9999 -9999 -9999 -9999 -9999 -9999 -9999 -9999 -9999 -9999 -9999 -9999 -9999 -9999 -9999 -9999 -9999 4.80686E-1 4.72523E-1 4.58443E-1 4.21071E-1 4.57403E-1 4.6088E-1 4.81055E-1 4.94948E-1 5.31004E-1 5.55721E-1 5.8435E-1 5.88041E-1 5.90321E-1 5.55701E-1 5.19078E-1 4.96315E-1 4.78041E-1 4.56204E-1 4.70275E-1 4.99157E-1 6.1663E-1 6.32958E-1 6.72639E-1 6.91522E-1 6.9125E-1 6.89816E-1 7.01604E-1 6.84583E-1 6.61974E-1 6.23722E-1 5.85077E-1 6.2732E-1 6.62692E-1 7.04806E-1 6.82788E-1 6.53556E-1 6.13003E-1 6.15932E-1 6.28087E-1 5.82326E-1 4.93077E-1 5.32119E-1 6.23191E-1 6.57528E-1 6.98815E-1 7.18239E-1 6.89093E-1 6.82221E-1 6.53789E-1 6.42953E-1 6.08196E-1 5.49613E-1 4.69863E-1 3.70508E-1 2.71466E-1 2.48189E-1 1.97809E-1 1.72555E-1 1.31364E-1 1.4286E-1 1.723E-1 1.82969E-1 1.27653E-1 1.40052E-1 1.31658E-1 1.17338E-1 6.58626E-2 -9999 -9999 -9999 -9999 2.96187E-2 3.99785E-2 5.27271E-2 2.2604E-2 1.46499E-2 2.49698E-2 -9999
3.1894E-1 3.19285E-1 3.24859E-1 2.93658E-1 2.9888E-1 3.94907E-1 5.1222E-1 6.23442E-1 5.85862E-1 5.70866E-1 5.47881E-1 5.13826E-1 4.81292E-1 4.73051E-1 4.99075E-1 4.88895E-1 4.48232E-1 4.41188E-1 4.35982E-1 4.31901E-1 4.31191E-1 4.13857E-1 4.47451E-1 4.80686E-1 5.1699E-1 4.79389E-1 4.6499E-1 4.65769E-1 4.46168E-1 4.38069E-1 4.68354E-1 4.32731E-1 4.23278E-1 4.29035E-1 4.22644E-1 4.80422E-1 5.07898E-1 4.57073E-1 4.72167E-1 4.91161E-1 5.1604E-1 5.0391E-1 5.34357E-1 5.55844E-1 5.49071E-1 5.99507E-1 -9999 -9999 -9999 -9999 -9999 -9999 -9999 -9999 -9999 -9999 -9999 -9999 5.83731E-1 5.54459E-1 5.81887E-1 5.93273E-1 5.79239E-1 -9999 -9999 -9999 -9999 -9999 -9999 -9999 -9999 -9999 -9999 -9999 -9999 -9999 -9999 -9999 -9999 -9999 -9999 -9999 -9999 -9999 -9999 -9999 -9999 -9999 -9999 -9999 -9999 4.00677E-1 4.28629E-1 4.29309E-1 4.01256E-1 3.63776E-1 3.66975E-1 3.70866E-1 4.13652E-1 4.35389E-1 5.16707E-1 5.38549E-1 5.83456E-1 6.27468E-1 6.2719E-1 6.00479E-1 6.10559E-1 6.0007E-1 5.45062E-1 5.03959E-1 4.91743E-1 5.11693E-1 5.81566E-1 6.11808E-1 6.61888E-1 6.97703E-1 7.01943E-1 6.98644E-1 6.88095E-1 6.8848E-1 6.53243E-1 6.20983E-1 6.1558E-1 6.40615E-1 6.48607E-1 6.75944E-1 6.85461E-1 6.71124E-1 6.45513E-1 6.43976E-1 6.39333E-1 6.2598E-1 5.94783E-1 6.07351E-1 6.28308E-1 6.06975E-1 6.48179E-1 6.70048E-1 6.40229E-1 6.32615E-1 6.17023E-1 5.89312E-1 5.59321E-1 5.0041E-1 4.55916E-1 3.85651E-1 3.13304E-1 2.54243E-1 1.91768E-1 1.24617E-1 1.06031E-1 1.15035E-1 1.34544E-1 1.34932E-1 1.15728E-1 1.28446E-1 1.49368E-1 1.20527E-1 9.9688E-2 -9999 -9999 -9999 -9999 -9999 2.52651E-2 3.04341E-2 1.51691E-2 -9999 -9999 -9999
3.18049E-1 3.27173E-1 3.16723E-1 3.52544E-1 2.51722E-1 3.2812E-1 4.48752E-1 4.82763E-1 4.88389E-1 6.0012E-1 5.25651E-1 4.8721E-1 5.17248E-1 4.99351E-1 5.26065E-1 5.03565E-1 4.38319E-1 4.61135E-1 4.56497E-1 4.13313E-1 4.51413E-1 3.99097E-1 4.30114E-1 4.66288E-1 4.762E-1 5.07575E-1 5.02774E-1 4.91467E-1 4.67576E-1 4.60558E-1 4.67604E-1 4.45629E-1 4.20796E-1 4.10616E-1 4.42266E-1 4.70605E-1 4.73107E-1 4.72164E-1 4.69687E-1 4.78275E-1 4.68986E-1 4.71298E-1 5.00197E-1 5.52104E-1 6.34929E-1 6.10807E-1 -9999 -9999 -9999 -9999 -9999 -9999 -9999 -9999 -9999 -9999 -9999 -9999 5.72654E-1 5.68077E-1 5.72966E-1 6.12458E-1 5.8951E-1 5.54015E-1 -9999 -9999 -9999 -9999 -9999 -9999 -9999 -9999 -9999 -9999 -9999 -9999 -9999 -9999 -9999 -9999 -9999 -9999 -9999 -9999 -9999 -9999 -9999 -9999 -9999 -9999 -9999 -9999 3.73729E-1 3.88888E-1 3.86047E-1 3.64244E-1 3.82519E-1 3.46925E-1 3.43387E-1 3.64447E-1 4.02656E-1 4.5681E-1 5.64802E-1 5.95512E-1 6.42254E-1 6.5214E-1 6.05105E-1 6.58195E-1 6.24727E-1 6.21431E-1 6.2534E-1 6.14968E-1 6.31369E-1 6.36565E-1 6.46121E-1 6.7646E-1 6.92757E-1 6.98053E-1 6.93671E-1 7.02163E-1 6.69549E-1 6.27669E-1 6.44302E-1 6.5416E-1 6.77774E-1 6.80125E-1 7.03799E-1 6.86593E-1 6.71144E-1 6.62562E-1 6.52856E-1 6.46319E-1 6.51908E-1 6.5046E-1 6.21917E-1 5.9729E-1 6.11137E-1 6.13588E-1 5.73047E-1 4.74346E-1 4.67272E-1 4.89268E-1 4.47499E-1 4.3036E-1 4.3704E-1 3.93139E-1 3.06588E-1 2.49228E-1 1.59456E-1 9.46434E-2 7.23947E-2 9.70332E-2 1.09577E-1 1.12348E-1 9.56781E-2 9.8065E-2 1.37278E-1 1.2882E-1 1.06865E-1 -9999 -9999 -9999 -9999 -9999 -9999 1.91209E-2 -9999 -9999 -9999 -9999
-9999 2.93536E-1 3.11134E-1 3.79429E-1 2.84139E-1 2.85348E-1 3.45674E-1 3.98484E-1 4.63208E-1 5.52638E-1 4.91425E-1 5.04999E-1 4.87749E-1 5.16349E-1 5.25221E-1 5.10355E-1 4.44218E-1 5.0806E-1 4.53495E-1 4.10789E-1 4.53921E-1 4.41878E-1 4.30597E-1 4.62225E-1 4.72161E-1 4.90048E-1 5.01843E-1 5.21508E-1 4.99777E-1 4.85471E-1 4.89567E-1 4.3514E-1 4.31705E-1 4.38134E-1 4.53592E-1 4.59528E-1 4.79023E-1 4.76067E-1 4.70451E-1 4.79083E-1 4.71399E-1 4.7838E-1 4.76536E-1 6.07603E-1 6.53393E-1 6.54195E-1 6.0437E-1 5.76205E-1 6.12167E-1 5.76401E-1 6.25144E-1 -9999 -9999 -9999 -9999 -9999 -9999 -9999 5.51251E-1 5.58535E-1 5.52162E-1 5.84894E-1 5.60495E-1 5.57842E-1 5.83417E-1 5.40284E-1 -9999 -9999 -9999 -9999 -9999 -9999 -9999 -9999 -9999 -9999 -9999 -9999 -9999 -9999 -9999 -9999 -9999 -9999 -9999 -9999 -9999 -9999 -9999 -9999 -9999 -9999 -9999 3.41473E-1 3.24468E-1 3.28011E-1 3.66016E-1 3.66437E-1 3.59329E-1 3.5323E-1 3.48865E-1 3.67861E-1 4.76808E-1 5.18823E-1 5.95364E-1 6.38023E-1 6.13987E-1 6.07235E-1 6.55566E-1 6.48294E-1 6.64243E-1 6.36785E-1 6.1024E-1 6.427E-1 6.38248E-1 6.65831E-1 6.74286E-1 6.76553E-1 6.8771E-1 6.58854E-1 6.31532E-1 6.5812E-1 6.65306E-1 6.80005E-1 6.78041E-1 7.17713E-1 7.36173E-1 6.9505E-1 6.62272E-1 6.68647E-1 6.72984E-1 6.84003E-1 6.80776E-1 6.91235E-1 6.40656E-1 5.86733E-1 6.26384E-1 6.09161E-1 5.37229E-1 4.72131E-1 3.80213E-1 3.66369E-1 3.91277E-1 4.18604E-1 4.14255E-1 3.51378E-1 2.5095E-1 1.86847E-1 1.22345E-1 8.67444E-2 8.37255E-2 1.42432E-1 1.43138E-1 9.72284E-2 1.13086E-1 1.159E-1 1.03086E-1 8.73549E-2 6.74334E-2 7.49074E-2 -9999 -9999 -9999 -9999 -9999 -9999 -9999 -9999 -9999 -9999
-9999 2.89151E-1 2.96555E-1 4.0448E-1 3.73323E-1 3.13615E-1 3.25363E-1 3.95502E-1 5.0521E-1 5.77731E-1 5.33355E-1 5.57985E-1 5.3427E-1 5.21209E-1 5.53107E-1 5.0267E-1 4.7813E-1 5.03316E-1 4.85849E-1 4.35976E-1 4.52165E-1 4.41244E-1 4.22932E-1 4.76945E-1 4.71045E-1 4.76028E-1 4.84889E-1 5.03957E-1 4.79565E-1 4.86029E-1 4.96806E-1 4.42977E-1 4.09266E-1 4.18159E-1 4.5794E-1 4.68552E-1 4.61116E-1 4.69056E-1 4.91292E-1 4.88629E-1 4.86672E-1 4.74699E-1 4.90293E-1 5.8363E-1 6.27451E-1 6.32439E-1 6.2521E-1 6.19891E-1 5.85951E-1 5.94089E-1 6.24913E-1 6.36745E-1 6.45181E-1 -9999 -9999 -9999 -9999 -9999 5.51344E-1 5.48361E-1 5.43011E-1 5.96309E-1 5.861E-1 5.77749E-1 6.10717E-1 5.81889E-1 -9999 -9999 -9999 -9999 -9999 -9999 -9999 -9999 -9999 -9999 -9999 -9999 -9999 -9999 -9999 -9999 -9999 -9999 -9999 -9999 -9999 -9999 -9999 -9999 -9999 -9999 -9999 3.46891E-1 3.32457E-1 3.15855E-1 2.89521E-1 2.87519E-1 3.7964E-1 3.73428E-1 3.63266E-1 3.47595E-1 4.19251E-1 4.62848E-1 5.38963E-1 5.69663E-1 5.9132E-1 6.34133E-1 5.89223E-1 5.93879E-1 6.49771E-1 6.54531E-1 6.14751E-1 6.10143E-1 6.29804E-1 6.41118E-1 6.43097E-1 6.30124E-1 6.31968E-1 6.55575E-1 6.41771E-1 6.38552E-1 6.70978E-1 7.00363E-1 7.04537E-1 7.41286E-1 7.58857E-1 7.15223E-1 6.80617E-1 6.74977E-1 6.78673E-1 6.84011E-1 6.82231E-1 6.78424E-1 6.56182E-1 6.22461E-1 5.63798E-1 5.24314E-1 5.22869E-1 4.98982E-1 4.37215E-1 3.41577E-1 3.18812E-1 3.56738E-1 3.8734E-1 3.46038E-1 2.38569E-1 1.50399E-1 1.02828E-1 7.26028E-2 1.25439E-1 1.89257E-1 1.63887E-1 9.56893E-2 8.97124E-2 9.30375E-2 5.86661E-2 4.63455E-2 4.96842E-2 -9999 3.93483E-2 2.5235E-2 -9999 -9999 -9999 -9999 -9999 -9999 -9999 -9999
-9999 2.90084E-1 3.08039E-1 3.32829E-1 4.3331E-1 4.70118E-1 4.17818E-1 3.48283E-1 4.19283E-1 5.21302E-1 5.53785E-1 5.71769E-1 5.38493E-1 5.52446E-1 5.61692E-1 5.26873E-1 4.78133E-1 5.10827E-1 5.03341E-1 4.51667E-1 4.64607E-1 4.34043E-1 4.43842E-1 4.65331E-1 4.7908E-1 4.80635E-1 4.9136E-1 4.95083E-1 4.90575E-1 4.92442E-1 4.81139E-1 4.44566E-1 4.67383E-1 4.28854E-1 4.61091E-1 4.3182E-1 4.4414E-1 4.5978E-1 4.83213E-1 4.76603E-1 4.81298E-1 4.82897E-1 5.0162E-1 5.45167E-1 5.85331E-1 5.90547E-1 6.02872E-1 5.96748E-1 6.06436E-1 6.19204E-1 6.22893E-1 6.40979E-1 6.66074E-1 6.58772E-1 6.10536E-1 5.78732E-1 -9999 -9999 5.45503E-1 5.56261E-1 5.53771E-1 5.78915E-1 5.92268E-1 6.02817E-1 5.82191E-1 5.62603E-1 5.47763E-1 -9999 -9999 -9999 -9999 -9999 -9999 -9999 -9999 -9999 -9999 -9999 -9999 -9999 -9999 -9999 -9999 -9999 -9999 -9999 -9999 -9999 -9999 -9999 -9999 -9999 -9999 3.16586E-1 2.95884E-1 3.21068E-1 2.49885E-1 2.64604E-1 3.00843E-1 3.47966E-1 3.55453E-1 3.31989E-1 3.99746E-1 4.66874E-1 4.8628E-1 5.33762E-1 5.32592E-1 6.09951E-1 6.23842E-1 5.87431E-1 6.14588E-1 5.84708E-1 6.17182E-1 5.61415E-1 6.13732E-1 6.27847E-1 6.17149E-1 6.18667E-1 6.35289E-1 6.44529E-1 6.56907E-1 6.62128E-1 6.84765E-1 7.01275E-1 7.26507E-1 7.33862E-1 7.3453E-1 7.00856E-1 6.86282E-1 6.86248E-1 6.71245E-1 6.77294E-1 7.11214E-1 6.79713E-1 6.46874E-1 5.37578E-1 4.50716E-1 4.22432E-1 4.6922E-1 4.86094E-1 4.67649E-1 4.10136E-1 3.33593E-1 2.85651E-1 2.85783E-1 2.73449E-1 2.05346E-1 1.46188E-1 8.73998E-2 6.39403E-2 7.59496E-2 1.46138E-1 1.36383E-1 9.4832E-2 1.18406E-1 7.26611E-2 4.58269E-2 3.671E-2 3.38817E-2 2.78431E-2 1.95564E-2 1.97458E-2 2.22682E-2 -9999 -9999 -9999 -9999 -9999 -9999 -9999
-9999 -9999 3.17321E-1 4.67864E-1 4.83716E-1 4.53031E-1 4.67028E-1 4.63751E-1 5.04579E-1 5.02802E-1 5.24027E-1 5.15521E-1 5.1174E-1 5.19882E-1 5.30462E-1 4.97609E-1 5.4687E-1 5.43103E-1 5.27896E-1 4.84389E-1 4.5529E-1 4.47408E-1 4.51302E-1 4.76065E-1 4.71522E-1 4.81439E-1 4.87263E-1 4.88085E-1 4.87253E-1 4.65729E-1 4.48263E-1 4.48849E-1 4.89031E-1 5.02937E-1 4.6519E-1 4.27398E-1 4.3795E-1 4.52881E-1 4.53423E-1 4.74538E-1 4.86626E-1 4.83625E-1 4.75339E-1 5.42649E-1 5.99439E-1 6.20074E-1 5.83055E-1 5.82205E-1 6.24124E-1 6.20667E-1 6.24826E-1 6.45915E-1 6.63843E-1 6.51011E-1 5.95023E-1 5.76174E-1 6.02386E-1 6.01008E-1 5.63064E-1 5.63812E-1 5.48343E-1 5.501E-1 5.78873E-1 5.95742E-1 5.29166E-1 5.07234E-1 5.23043E-1 -9999 -9999 -9999 -9999 -9999 3.97351E-1 -9999 -9999 -9999 -9999 -9999 -9999 -9999 -9999 -9999 -9999 -9999 -9999 -9999 -9999 -9999 -9999 -9999 -9999 -9999 -9999 3.02284E-1 2.59354E-1 2.94155E-1 3.10623E-1 2.58998E-1 2.60153E-1 2.90792E-1 2.96562E-1 2.86593E-1 3.08475E-1 3.9191E-1 4.29594E-1 4.83508E-1 5.33825E-1 5.43193E-1 4.9836E-1 5.43974E-1 5.51146E-1 5.59334E-1 5.46531E-1 5.34829E-1 6.03316E-1 6.49164E-1 6.61725E-1 6.55566E-1 6.59017E-1 6.80021E-1 6.74918E-1 6.78159E-1 6.66782E-1 6.76043E-1 6.92154E-1 6.98223E-1 6.86275E-1 6.93798E-1 6.85045E-1 6.84918E-1 6.74685E-1 6.845E-1 6.74789E-1 6.47154E-1 5.6257E-1 4.86884E-1 4.90263E-1 4.8194E-1 4.73406E-1 4.62443E-1 4.83325E-1 4.20629E-1 3.31939E-1 2.48925E-1 2.05642E-1 2.494E-1 1.87634E-1 1.22362E-1 8.09965E-2 8.35642E-2 9.4753E-2 1.4554E-1 1.57646E-1 1.45439E-1 1.3076E-1 9.17946E-2 6.73714E-2 6.92729E-2 3.64453E-2 2.03194E-2 2.3297E-2 2.9359E-2 2.20392E-2 -9999 -9999 -9999 -9999 -9999 -9999 -9999
-9999 -9999 2.79455E-1 3.05642E-1 3.5749E-1 4.84278E-1 3.84135E-1 4.10166E-1 4.27435E-1 2.96887E-1 2.98191E-1 4.50246E-1 5.23453E-1 5.21093E-1 5.25904E-1 5.12416E-1 5.66679E-1 5.54738E-1 4.90352E-1 4.46528E-1 4.39818E-1 4.12512E-1 4.41643E-1 4.7292E-1 4.82047E-1 4.86149E-1 4.81042E-1 4.69395E-1 4.4264E-1 4.34866E-1 4.32269E-1 4.54888E-1 4.62036E-1 4.66238E-1 4.98048E-1 4.44696E-1 4.37589E-1 4.57374E-1 4.61619E-1 4.31027E-1 4.51681E-1 4.4875E-1 4.53704E-1 4.82861E-1 5.52271E-1 5.68554E-1 5.76944E-1 5.90779E-1 6.18074E-1 6.10642E-1 6.23498E-1 6.31957E-1 6.51895E-1 6.22425E-1 5.94864E-1 5.48403E-1 5.86082E-1 6.02663E-1 5.87474E-1 5.38918E-1 5.59882E-1 5.19902E-1 5.43826E-1 5.23606E-1 4.9639E-1 4.93271E-1 -9999 -9999 -9999 4.48963E-1 4.28698E-1 4.08743E-1 3.93148E-1 3.91994E-1 3.79715E-1 -9999 -9999 -9999 -9999 -9999 -9999 -9999 -9999 -9999 -9999 -9999 -9999 -9999 -9999 -9999 -9999 -9999 3.07851E-1 2.82748E-1 2.69669E-1 2.85637E-1 2.85188E-1 2.76912E-1 2.47963E-1 2.74522E-1 2.95771E-1 2.96725E-1 3.41683E-1 3.71639E-1 3.67411E-1 4.01403E-1 4.29713E-1 4.28157E-1 4.17623E-1 4.02637E-1 4.67372E-1 5.32919E-1 5.43318E-1 5.52267E-1 5.47881E-1 6.33393E-1 6.76902E-1 6.81034E-1 6.80462E-1 6.82755E-1 6.901E-1 6.65605E-1 6.21611E-1 6.02128E-1 6.18918E-1 6.4008E-1 6.46437E-1 6.69849E-1 6.92677E-1 7.14321E-1 7.05967E-1 6.69423E-1 5.71745E-1 5.78325E-1 5.83674E-1 5.76208E-1 5.32384E-1 4.79263E-1 4.15574E-1 3.97723E-1 3.68236E-1 2.90807E-1 2.16264E-1 1.95506E-1 1.94094E-1 2.49192E-1 1.91587E-1 9.69787E-2 6.20436E-2 7.97018E-2 1.18423E-1 1.49838E-1 1.41114E-1 1.66786E-1 1.90482E-1 1.66548E-1 1.30889E-1 4.67102E-2 2.34697E-2 1.76041E-2 2.30399E-2 4.50368E-2 4.19347E-2 -9999 -9999 -9999 -9999 -9999 -9999 -9999
-9999 -9999 -9999 2.88662E-1 3.35713E-1 3.26754E-1 3.34518E-1 3.5308E-1 2.88708E-1 2.0355E-1 3.45276E-1 4.24343E-1 4.50476E-1 4.08848E-1 3.83477E-1 4.87074E-1 4.82917E-1 4.31212E-1 4.39056E-1 4.35339E-1 4.31846E-1 4.60038E-1 4.33086E-1 4.68023E-1 4.97164E-1 4.81977E-1 4.83396E-1 4.67345E-1 4.35598E-1 4.49411E-1 4.27522E-1 4.546E-1 4.31372E-1 4.44629E-1 4.65778E-1 4.24363E-1 4.79125E-1 4.83535E-1 4.73321E-1 4.91843E-1 4.53774E-1 4.32021E-1 4.41139E-1 4.57482E-1 5.1791E-1 5.72214E-1 5.79559E-1 5.7048E-1 5.89077E-1 6.13576E-1 5.902E-1 6.00319E-1 6.20024E-1 6.11218E-1 5.92712E-1 5.70356E-1 5.59781E-1 5.97502E-1 5.70713E-1 5.24313E-1 5.30844E-1 5.07005E-1 5.02539E-1 5.26683E-1 4.82724E-1 4.86007E-1 -9999 -9999 -9999 4.20143E-1 4.28333E-1 4.19019E-1 4.0231E-1 3.45085E-1 3.32691E-1 3.59566E-1 -9999 -9999 -9999 -9999 -9999 3.24771E-1 -9999 -9999 -9999 -9999 -9999 -9999 2.76877E-1 2.70459E-1 2.74626E-1 2.90515E-1 2.99441E-1 2.64071E-1 2.71753E-1 2.94893E-1 2.97389E-1 2.78405E-1 2.61928E-1 2.65082E-1 2.76792E-1 2.99504E-1 3.33819E-1 3.21157E-1 3.23392E-1 3.69419E-1 3.90553E-1 3.87991E-1 4.01868E-1 4.07345E-1 4.3188E-1 5.32703E-1 5.47516E-1 5.92014E-1 5.35331E-1 6.17705E-1 6.73918E-1 6.93219E-1 7.09366E-1 6.99594E-1 6.95367E-1 6.66363E-1 6.08197E-1 5.87957E-1 6.10102E-1 6.05645E-1 6.3739E-1 6.85707E-1 7.13857E-1 7.22213E-1 6.9184E-1 5.8403E-1 5.45712E-1 5.71424E-1 5.56886E-1 5.41688E-1 5.09691E-1 4.5674E-1 3.52371E-1 3.01199E-1 3.41839E-1 2.90796E-1 1.92851E-1 1.19206E-1 1.28593E-1 2.15382E-1 2.01404E-1 9.03548E-2 5.75504E-2 1.01846E-1 1.34939E-1 1.37138E-1 1.17248E-1 1.06093E-1 1.12804E-1 1.4076E-1 1.54925E-1 1.0048E-1 3.40047E-2 1.69556E-2 1.32494E-2 1.71084E-2 3.15384E-2 2.78561E-2 -9999 -9999 -9999 -9999 -9999 -9999
-9999 -9999 -9999 -9999 -9999 -9999 3.04749E-1 2.79999E-1 2.55872E-1 2.13859E-1 3.37934E-1 2.84731E-1 3.30075E-1 2.26713E-1 2.61304E-1 2.59522E-1 3.49306E-1 3.09321E-1 3.26166E-1 3.63332E-1 4.33782E-1 4.95944E-1 4.5343E-1 4.53507E-1 4.85422E-1 4.90975E-1 5.00493E-1 4.608E-1 4.59621E-1 4.7883E-1 4.53466E-1 4.21404E-1 4.49118E-1 4.72453E-1 4.38637E-1 4.30985E-1 4.27063E-1 4.28954E-1 4.22043E-1 4.31829E-1 5.0284E-1 4.32705E-1 4.50668E-1 4.4386E-1 5.04817E-1 5.27345E-1 5.69106E-1 5.86478E-1 5.65021E-1 5.67671E-1 5.70406E-1 5.77735E-1 6.02291E-1 6.153E-1 5.93861E-1 5.77226E-1 5.43843E-1 5.22414E-1 5.49874E-1 5.51097E-1 5.49529E-1 5.10601E-1 5.05988E-1 5.3431E-1 5.11606E-1 4.78697E-1 4.75708E-1 4.56625E-1 4.47708E-1 4.40641E-1 4.55149E-1 4.22473E-1 3.73994E-1 3.64786E-1 3.46461E-1 3.27276E-1 -9999 -9999 -9999 3.53109E-1 3.27796E-1 3.13641E-1 3.04205E-1 3.43278E-1 3.39713E-1 3.15575E-1 2.87319E-1 2.82756E-1 2.74538E-1 2.76012E-1 2.39891E-1 2.37598E-1 2.54006E-1 2.64953E-1 2.56925E-1 2.75166E-1 2.92089E-1 3.13906E-1 2.95713E-1 3.09999E-1 2.8762E-1 2.92081E-1 2.83925E-1 3.00908E-1 3.32099E-1 3.48174E-1 3.14097E-1 3.30694E-1 3.79173E-1 4.21036E-1 4.59175E-1 5.15147E-1 5.80112E-1 5.8201E-1 5.46762E-1 6.13498E-1 6.69071E-1 7.1181E-1 7.33059E-1 7.10561E-1 6.90929E-1 6.48906E-1 6.35494E-1 6.19151E-1 6.05138E-1 6.06686E-1 6.65518E-1 7.05788E-1 7.0866E-1 6.16761E-1 5.25646E-1 5.02197E-1 5.29008E-1 4.69472E-1 4.83632E-1 5.06779E-1 5.35883E-1 4.25125E-1 3.7234E-1 3.13566E-1 3.7978E-1 3.69789E-1 2.28095E-1 1.40216E-1 9.79725E-2 1.36881E-1 1.57786E-1 6.19642E-2 4.55857E-2 8.40733E-2 1.26517E-1 1.31206E-1 1.19515E-1 8.21785E-2 9.74879E-2 1.12399E-1 -9999 -9999 -9999 -9999 -9999 1.10468E-2 1.72634E-2 3.16508E-2 -9999 -9999 -9999 -9999 -9999 -9999
-9999 -9999 -9999 -9999 -9999 -9999 -9999 2.44497E-1 2.1534E-1 2.3692E-1 3.17056E-1 3.28792E-1 3.6611E-1 3.18412E-1 3.81264E-1 2.88456E-1 2.97375E-1 2.79547E-1 2.6155E-1 3.55935E-1 4.11534E-1 4.43171E-1 4.38593E-1 4.2447E-1 4.45167E-1 4.84262E-1 4.62631E-1 4.54278E-1 4.55156E-1 4.94223E-1 4.91199E-1 4.80707E-1 4.86973E-1 4.91427E-1 4.44833E-1 4.18548E-1 4.19756E-1 4.30601E-1 4.35252E-1 4.4256E-1 4.28712E-1 4.30722E-1 4.31828E-1 4.31869E-1 4.45337E-1 4.72331E-1 5.09512E-1 5.59121E-1 5.53964E-1 5.31256E-1 5.31134E-1 5.56506E-1 5.53274E-1 5.93752E-1 5.78193E-1 5.4064E-1 5.11299E-1 5.13326E-1 4.83416E-1 5.25672E-1 5.33888E-1 5.49015E-1 5.33169E-1 5.20121E-1 4.92563E-1 4.89466E-1 5.04195E-1 5.0233E-1 4.87662E-1 4.79792E-1 4.57176E-1 4.23762E-1 3.74759E-1 3.66234E-1 3.23812E-1 2.966E-1 2.94901E-1 -9999 -9999 3.17565E-1 3.23899E-1 3.00839E-1 3.19223E-1 3.19261E-1 3.33924E-1 3.88276E-1 3.8182E-1 3.2523E-1 3.09467E-1 3.2151E-1 3.14641E-1 3.04218E-1 2.4882E-1 2.42436E-1 2.36894E-1 2.57528E-1 2.42377E-1 2.54837E-1 2.55128E-1 2.7298E-1 2.80624E-1 2.65057E-1 2.78173E-1 3.08477E-1 3.09859E-1 3.22769E-1 3.10587E-1 3.24971E-1 3.57544E-1 4.20066E-1 4.4481E-1 4.76956E-1 5.75182E-1 5.87124E-1 5.87289E-1 5.89525E-1 6.60242E-1 6.82733E-1 7.08085E-1 7.14547E-1 6.86682E-1 6.61842E-1 6.54708E-1 6.49495E-1 6.46656E-1 6.6458E-1 6.85324E-1 6.88497E-1 5.85869E-1 4.16442E-1 3.19386E-1 3.28657E-1 4.16408E-1 4.34899E-1 4.18135E-1 4.20043E-1 3.67699E-1 3.28169E-1 2.90268E-1 2.94088E-1 3.29919E-1 2.89614E-1 1.84162E-1 1.32345E-1 8.08137E-2 7.67232E-2 8.11789E-2 5.13165E-2 3.53634E-2 5.08525E-2 8.58026E-2 9.51253E-2 7.95209E-2 8.11866E-2 1.29576E-1 8.40289E-2 -9999 -9999 -9999 -9999 -9999 -9999 1.97457E-2 2.49307E-2 -9999 -9999 -9999 -9999 -9999 -9999
-9999 -9999 -9999 -9999 -9999 -9999 -9999 -9999 -9999 -9999 3.49889E-1 3.99633E-1 3.98134E-1 3.54446E-1 3.29061E-1 2.91942E-1 2.91123E-1 3.04093E-1 3.24771E-1 3.43473E-1 3.84907E-1 4.17128E-1 4.55783E-1 4.09805E-1 4.16467E-1 4.36783E-1 4.39292E-1 4.39579E-1 4.50062E-1 4.91003E-1 5.36989E-1 5.05215E-1 4.85589E-1 4.83819E-1 4.81977E-1 4.15541E-1 4.35526E-1 4.85503E-1 4.52661E-1 4.44924E-1 4.32778E-1 4.27491E-1 4.40722E-1 4.2596E-1 4.69682E-1 4.84232E-1 4.78212E-1 5.20639E-1 5.62901E-1 5.31308E-1 5.08843E-1 5.27891E-1 5.0957E-1 5.43192E-1 5.66211E-1 5.19251E-1 5.2785E-1 5.21708E-1 4.91938E-1 4.70076E-1 5.23258E-1 5.01527E-1 4.97742E-1 4.85424E-1 4.70989E-1 4.66116E-1 4.82938E-1 4.95168E-1 4.96253E-1 4.66565E-1 4.79511E-1 4.67605E-1 4.55092E-1 4.07943E-1 3.46103E-1 3.05763E-1 2.93546E-1 2.75872E-1 3.06235E-1 -9999 3.2887E-1 3.15393E-1 3.372E-1 3.28168E-1 3.0594E-1 3.46753E-1 4.01648E-1 4.06111E-1 4.02093E-1 3.6392E-1 3.90341E-1 3.98452E-1 3.4709E-1 2.59622E-1 2.48567E-1 2.47315E-1 2.33799E-1 2.38791E-1 2.25322E-1 2.31733E-1 2.5604E-1 2.40646E-1 2.79172E-1 2.91148E-1 3.20888E-1 3.33413E-1 3.69088E-1 3.93039E-1 4.16931E-1 4.20765E-1 4.54733E-1 5.0063E-1 5.65564E-1 6.09434E-1 6.34598E-1 6.37262E-1 6.44709E-1 6.45686E-1 6.68537E-1 6.75751E-1 6.42113E-1 6.78409E-1 6.84458E-1 6.73499E-1 7.04607E-1 6.99357E-1 6.68715E-1 5.53645E-1 3.67699E-1 3.03876E-1 2.88026E-1 2.79253E-1 3.26441E-1 3.8799E-1 3.42598E-1 2.53018E-1 2.12128E-1 1.99697E-1 1.92968E-1 1.99563E-1 1.72176E-1 1.84781E-1 9.61601E-2 1.06499E-1 6.62991E-2 5.35252E-2 5.69823E-2 5.07047E-2 3.88286E-2 3.5933E-2 4.3538E-2 5.65048E-2 5.85251E-2 9.48885E-2 1.19867E-1 9.89502E-2 4.34226E-2 -9999 -9999 -9999 -9999 -9999 -9999 1.74826E-2 -9999 -9999 -9999 -9999 -9999 -9999
-9999 -9999 -9999 -9999 -9999 -9999 -9999 -9999 -9999 -9999 -9999 -9999 -9999 -9999 4.40191E-1 4.29596E-1 3.79115E-1 3.37913E-1 4.59615E-1 4.48643E-1 3.92735E-1 4.18044E-1 4.37649E-1 4.151E-1 4.19026E-1 4.0688E-1 4.28297E-1 4.23647E-1 4.51751E-1 4.41643E-1 5.06639E-1 5.2512E-1 4.87301E-1 4.56563E-1 4.85795E-1 4.70331E-1 4.19152E-1 4.19831E-1 4.38802E-1 4.59284E-1 4.50269E-1 4.36668E-1 4.3876E-1 4.42177E-1 5.16148E-1 4.97866E-1 4.71942E-1 5.11225E-1 5.34733E-1 5.57957E-1 5.26578E-1 5.08339E-1 5.04747E-1 5.31877E-1 5.28E-1 5.30045E-1 5.23521E-1 5.06138E-1 4.71714E-1 4.28625E-1 4.76078E-1 4.96037E-1 4.76938E-1 4.76326E-1 4.82723E-1 4.82533E-1 4.8529E-1 4.64451E-1 4.61298E-1 4.82636E-1 4.41418E-1 4.32664E-1 4.18237E-1 4.28652E-1 4.02565E-1 3.75631E-1 3.20231E-1 2.90764E-1 2.8313E-1 2.64782E-1 2.79486E-1 3.06968E-1 3.376E-1 3.2213E-1 2.91351E-1 3.23061E-1 3.87841E-1 4.30484E-1 4.15623E-1 4.23248E-1 4.34145E-1 4.28915E-1 4.08366E-1 3.32925E-1 2.86439E-1 2.48766E-1 2.34186E-1 2.43248E-1 2.55002E-1 2.50329E-1 2.31692E-1 2.61091E-1 2.45514E-1 2.89948E-1 2.99128E-1 2.81684E-1 3.22515E-1 3.84347E-1 4.18348E-1 4.48088E-1 4.81634E-1 5.25946E-1 5.67019E-1 5.90845E-1 5.74379E-1 6.08489E-1 6.42258E-1 5.90401E-1 6.44742E-1 6.61985E-1 6.49008E-1 6.87271E-1 6.44757E-1 6.90452E-1 7.1004E-1 6.81468E-1 6.28947E-1 4.23357E-1 2.98261E-1 3.0258E-1 2.60399E-1 2.91918E-1 3.70822E-1 3.89003E-1 3.67072E-1 3.03709E-1 2.06245E-1 1.12816E-1 8.81996E-2 9.22283E-2 9.21253E-2 8.75065E-2 6.97034E-2 7.95501E-2 6.04747E-2 5.41375E-2 5.30575E-2 4.79167E-2 4.81801E-2 4.29123E-2 3.6805E-2 3.29973E-2 5.03366E-2 7.02149E-2 8.59404E-2 1.28617E-1 5.57042E-2 -9999 -9999 -9999 -9999 -9999 6.61693E-3 -9999 -9999 -9999 -9999 -9999 -9999 -9999
-9999 -9999 -9999 -9999 -9999 -9999 -9999 -9999 -9999 -9999 -9999 -9999 -9999 -9999 -9999 -9999 3.27041E-1 3.51976E-1 3.14693E-1 3.62264E-1 4.13322E-1 3.75715E-1 4.59466E-1 4.42749E-1 4.45959E-1 4.4346E-1 4.47808E-1 4.24041E-1 4.08256E-1 4.27985E-1 4.80726E-1 4.7306E-1 4.48577E-1 4.42E-1 4.96791E-1 4.46118E-1 4.3371E-1 4.26368E-1 4.38706E-1 4.47713E-1 4.59214E-1 4.42617E-1 4.40703E-1 4.33476E-1 5.22535E-1 5.33875E-1 4.70299E-1 4.76433E-1 5.14975E-1 5.36632E-1 5.41056E-1 4.98286E-1 5.24674E-1 5.19598E-1 5.18548E-1 4.90129E-1 5.26122E-1 4.96008E-1 4.25686E-1 4.34931E-1 4.06324E-1 4.58868E-1 4.72778E-1 4.52815E-1 4.56079E-1 4.80295E-1 4.9765E-1 4.68035E-1 4.29253E-1 4.25834E-1 4.37034E-1 4.53156E-1 4.23478E-1 4.34125E-1 4.35549E-1 4.2531E-1 3.6705E-1 3.16065E-1 3.33272E-1 2.8682E-1 2.58182E-1 2.47517E-1 2.73079E-1 3.11396E-1 3.24775E-1 2.91442E-1 3.37694E-1 4.03991E-1 4.01218E-1 4.20537E-1 4.50145E-1 4.41247E-1 4.21164E-1 3.64813E-1 3.25188E-1 2.7759E-1 2.32544E-1 2.39604E-1 2.35974E-1 2.00769E-1 1.94108E-1 1.61001E-1 1.99648E-1 2.81759E-1 3.17037E-1 2.96367E-1 3.51453E-1 3.78939E-1 3.99932E-1 4.56029E-1 4.46101E-1 4.62948E-1 4.88212E-1 5.64289E-1 6.09806E-1 6.06944E-1 6.38522E-1 6.57219E-1 6.23652E-1 6.97435E-1 6.55592E-1 6.72556E-1 6.40236E-1 6.57763E-1 6.95726E-1 6.61445E-1 6.18018E-1 4.45461E-1 3.48792E-1 3.24656E-1 3.76653E-1 3.13643E-1 2.70627E-1 3.19417E-1 3.10355E-1 2.64039E-1 2.63979E-1 1.81465E-1 7.81204E-2 6.36654E-2 6.44227E-2 6.64506E-2 4.92122E-2 4.65995E-2 5.26327E-2 5.6577E-2 4.55494E-2 4.91744E-2 4.57728E-2 4.32292E-2 4.36902E-2 2.65428E-2 3.08675E-2 5.61745E-2 1.26328E-1 1.22492E-1 5.07162E-2 3.53536E-2 -9999 -9999 -9999 -9999 -9999 -9999 -9999 -9999 -9999 -9999 -9999 -9999
-9999 -9999 -9999 -9999 -9999 -9999 -9999 -9999 -9999 -9999 -9999 -9999 -9999 -9999 -9999 -9999 -9999 -9999 2.67016E-1 2.77807E-1 2.8045E-1 3.1926E-1 3.79779E-1 4.06275E-1 4.20796E-1 4.39465E-1 4.45453E-1 4.41468E-1 4.40758E-1 4.11002E-1 4.2581E-1 4.51241E-1 4.43549E-1 4.63477E-1 4.21505E-1 4.19648E-1 4.14887E-1 4.25865E-1 4.41479E-1 4.40974E-1 4.09483E-1 4.41058E-1 4.25265E-1 4.1525E-1 4.18143E-1 4.60911E-1 5.29363E-1 4.97486E-1 5.04713E-1 5.43951E-1 5.24327E-1 5.15126E-1 5.28598E-1 5.43844E-1 5.02266E-1 4.67843E-1 5.197E-1 4.46258E-1 4.72451E-1 4.69992E-1 4.06601E-1 4.25818E-1 4.51386E-1 4.51068E-1 4.7043E-1 4.89063E-1 4.79503E-1 4.87687E-1 4.28113E-1 4.42446E-1 4.61189E-1 4.50259E-1 4.37953E-1 4.44829E-1 4.11714E-1 4.26948E-1 4.0052E-1 3.49457E-1 2.95918E-1 2.84148E-1 2.45669E-1 2.2493E-1 2.31233E-1 2.7137E-1 2.91438E-1 2.87788E-1 2.75637E-1 3.34567E-1 4.23388E-1 4.34593E-1 4.56922E-1 4.358E-1 4.08852E-1 3.97634E-1 3.54767E-1 2.99003E-1 2.63496E-1 2.41488E-1 1.8938E-1 1.3863E-1 1.42576E-1 1.15163E-1 1.24939E-1 2.40337E-1 3.17004E-1 3.39821E-1 3.51531E-1 3.93422E-1 4.12664E-1 4.08962E-1 3.41943E-1 3.47174E-1 4.77919E-1 4.71626E-1 5.62197E-1 5.93087E-1 6.19456E-1 6.53527E-1 6.33953E-1 6.60555E-1 6.58063E-1 6.25007E-1 6.19291E-1 6.39614E-1 6.46512E-1 6.10051E-1 5.34913E-1 4.24737E-1 4.0183E-1 3.42785E-1 2.68831E-1 2.79096E-1 3.05003E-1 2.76871E-1 2.01191E-1 2.245E-1 2.6164E-1 1.56043E-1 7.45493E-2 5.21869E-2 5.42474E-2 7.0716E-2 4.41516E-2 3.35276E-2 4.03453E-2 4.58389E-2 4.44643E-2 4.47444E-2 2.54955E-2 2.30984E-2 2.31669E-2 2.65436E-2 2.57723E-2 4.70828E-2 8.09669E-2 6.22774E-2 2.39004E-2 -9999 -9999 -9999 -9999 -9999 -9999 -9999 -9999 -9999 -9999 -9999 -9999 -9999
-9999 -9999 -9999 -9999 -9999 -9999 -9999 -9999 -9999 -9999 -9999 -9999 -9999 -9999 -9999 -9999 -9999 -9999 -9999 -9999 1.61833E-1 2.46677E-1 3.00989E-1 3.28996E-1 3.77359E-1 4.12728E-1 4.36442E-1 4.44353E-1 4.48682E-1 4.36094E-1 4.35459E-1 4.33124E-1 4.29407E-1 4.5762E-1 4.46138E-1 4.09639E-1 4.18699E-1 4.30943E-1 3.99917E-1 3.97292E-1 3.99961E-1 4.15636E-1 4.04165E-1 4.31438E-1 4.1205E-1 4.18069E-1 4.48327E-1 4.68023E-1 4.62299E-1 4.9654E-1 4.9752E-1 5.20619E-1 5.27197E-1 5.23961E-1 5.34712E-1 5.06151E-1 4.73077E-1 4.41027E-1 4.57416E-1 4.55544E-1 4.20961E-1 4.20009E-1 4.27725E-1 4.71755E-1 4.75011E-1 4.69385E-1 4.82126E-1 4.62836E-1 4.58653E-1 4.94208E-1 5.08002E-1 4.90358E-1 4.66693E-1 4.67369E-1 4.07048E-1 4.04754E-1 4.15709E-1 3.57703E-1 2.92761E-1 2.35373E-1 2.20711E-1 2.32327E-1 2.33631E-1 2.53321E-1 2.8775E-1 2.68978E-1 2.59746E-1 2.98764E-1 3.84454E-1 4.14037E-1 4.24526E-1 4.13334E-1 4.27933E-1 3.9254E-1 4.11029E-1 3.7546E-1 3.3099E-1 2.98203E-1 2.53954E-1 1.60167E-1 1.47056E-1 1.34021E-1 1.76232E-1 2.2559E-1 2.96178E-1 3.09812E-1 3.12528E-1 3.36268E-1 3.10658E-1 2.9447E-1 2.60126E-1 2.86141E-1 3.74527E-1 4.1623E-1 4.64583E-1 4.83149E-1 5.33479E-1 5.75869E-1 5.76323E-1 6.07666E-1 5.85058E-1 5.46269E-1 5.91903E-1 6.40293E-1 6.01428E-1 5.45619E-1 4.25428E-1 3.13494E-1 2.61078E-1 2.4495E-1 3.06924E-1 2.65773E-1 2.71299E-1 3.13712E-1 2.01211E-1 1.88875E-1 1.72916E-1 9.62134E-2 5.18371E-2 5.85794E-2 5.89014E-2 6.45455E-2 5.21511E-2 3.61019E-2 4.44195E-2 4.61876E-2 3.33847E-2 2.41305E-2 1.74166E-2 1.81238E-2 1.78406E-2 2.28162E-2 2.96584E-2 5.09811E-2 2.71228E-2 2.9602E-2 1.63444E-2 -9999 -9999 -9999 -9999 -9999 -9999 -9999 -9999 -9999 -9999 -9999 -9999 -9999
-9999 -9999 -9999 -9999 -9999 -9999 -9999 -9999 -9999 -9999 -9999 -9999 -9999 -9999 -9999 -9999 -9999 -9999 -9999 -9999 -9999 1.65457E-1 2.53118E-1 3.13156E-1 3.44126E-1 3.41984E-1 3.76542E-1 4.14961E-1 4.39265E-1 4.31073E-1 4.34156E-1 4.42134E-1 4.27335E-1 4.41363E-1 4.11247E-1 4.02918E-1 4.01031E-1 3.94914E-1 3.66136E-1 3.9193E-1 4.0818E-1 4.02233E-1 4.10022E-1 3.85719E-1 3.93417E-1 4.17045E-1 4.22222E-1 4.59912E-1 4.59579E-1 4.74498E-1 4.83464E-1 4.99094E-1 4.84238E-1 5.09071E-1 5.46704E-1 5.29844E-1 5.13507E-1 4.94861E-1 4.84985E-1 4.48684E-1 4.1584E-1 4.34716E-1 4.35473E-1 4.56537E-1 4.63866E-1 4.81054E-1 4.99361E-1 4.92008E-1 5.09009E-1 5.43957E-1 5.30013E-1 5.28757E-1 5.38343E-1 4.85448E-1 4.32956E-1 4.29601E-1 3.91761E-1 3.84793E-1 3.29024E-1 2.88771E-1 2.21087E-1 1.97087E-1 2.18843E-1 2.22037E-1 2.29298E-1 2.25727E-1 2.48446E-1 2.74852E-1 3.01344E-1 3.63615E-1 4.26474E-1 4.18619E-1 4.31781E-1 4.3544E-1 4.17271E-1 4.16079E-1 3.83463E-1 3.78429E-1 3.39467E-1 2.85388E-1 2.52162E-1 2.26087E-1 2.01287E-1 1.89155E-1 2.87502E-1 2.8366E-1 2.81107E-1 2.8841E-1 3.02789E-1 2.66719E-1 2.61438E-1 2.32832E-1 2.79186E-1 3.03401E-1 4.05933E-1 4.47132E-1 4.84557E-1 5.22259E-1 4.96476E-1 5.0779E-1 5.44145E-1 5.39117E-1 5.66514E-1 5.83995E-1 5.31204E-1 5.40838E-1 4.39781E-1 2.76746E-1 2.22418E-1 2.32501E-1 1.85229E-1 1.89496E-1 1.98977E-1 2.73811E-1 3.09623E-1 2.59211E-1 1.64431E-1 1.31818E-1 6.88892E-2 8.7702E-2 1.55929E-1 1.2164E-1 5.65266E-2 3.57742E-2 4.44025E-2 5.06296E-2 3.68399E-2 2.57063E-2 1.53573E-2 1.37059E-2 1.16994E-2 1.07824E-2 1.49738E-2 3.7126E-2 2.98381E-2 3.48475E-2 1.91342E-2 1.1776E-2 -9999 -9999 -9999 -9999 -9999 -9999 -9999 -9999 -9999 -9999 -9999 -9999
-9999 -9999 -9999 -9999 -9999 -9999 -9999 -9999 -9999 -9999 -9999 -9999 -9999 -9999 -9999 -9999 -9999 -9999 -9999 -9999 -9999 1.82671E-1 2.26433E-1 2.91693E-1 2.83799E-1 3.13936E-1 3.435E-1 3.5042E-1 3.68499E-1 3.92544E-1 4.24881E-1 4.49337E-1 4.57936E-1 4.46307E-1 4.15612E-1 3.91533E-1 3.7982E-1 3.36025E-1 3.73445E-1 3.50033E-1 3.35824E-1 3.64238E-1 3.7205E-1 4.02992E-1 3.87942E-1 3.77346E-1 3.80423E-1 4.40554E-1 4.59285E-1 4.4937E-1 4.31431E-1 4.70406E-1 4.60963E-1 4.67634E-1 5.28591E-1 5.45012E-1 5.32239E-1 5.23737E-1 5.00196E-1 4.85531E-1 4.74148E-1 4.6664E-1 4.42065E-1 4.44379E-1 4.73306E-1 4.835E-1 4.99905E-1 4.90145E-1 4.8346E-1 4.97382E-1 5.07919E-1 5.27711E-1 5.44993E-1 5.18449E-1 4.45006E-1 4.10748E-1 3.89642E-1 3.90133E-1 3.62045E-1 3.44118E-1 2.6343E-1 2.1467E-1 1.6184E-1 1.6122E-1 1.70829E-1 1.87814E-1 2.23407E-1 2.22983E-1 2.59216E-1 2.97444E-1 4.12083E-1 4.35491E-1 4.09759E-1 4.15529E-1 4.32826E-1 4.38049E-1 4.19887E-1 4.0033E-1 3.61013E-1 3.06509E-1 2.46541E-1 2.45016E-1 2.00922E-1 2.28289E-1 2.41556E-1 2.3429E-1 2.38506E-1 2.29456E-1 2.33405E-1 2.08794E-1 2.75337E-1 2.74391E-1 2.57325E-1 2.69156E-1 3.3157E-1 3.31388E-1 3.31781E-1 3.74231E-1 5.05649E-1 4.78992E-1 4.62401E-1 4.76031E-1 4.82712E-1 5.35067E-1 4.84395E-1 4.48496E-1 4.36631E-1 2.70509E-1 1.94282E-1 1.5532E-1 1.63791E-1 1.4112E-1 1.83489E-1 2.15051E-1 2.27514E-1 2.25381E-1 1.20035E-1 8.37733E-2 6.67168E-2 1.11433E-1 1.13518E-1 1.04294E-1 5.00223E-2 4.10993E-2 5.93716E-2 7.35593E-2 5.3759E-2 3.52412E-2 2.15465E-2 1.77084E-2 1.65289E-2 1.5841E-2 1.27788E-2 1.97632E-2 2.76126E-2 2.39063E-2 1.1801E-2 8.98375E-3 8.88938E-3 8.77228E-3 -9999 -9999 -9999 -9999 1.28029E-2 -9999 -9999 -9999 -9999 -9999
-9999 -9999 -9999 -9999 -9999 -9999 -9999 -9999 -9999 -9999 -9999 -9999 -9999 -9999 -9999 -9999 -9999 -9999 -9999 -9999 -9999 1.458E-1 1.95308E-1 2.23764E-1 2.17405E-1 2.40571E-1 3.01064E-1 3.65864E-1 3.74067E-1 3.63913E-1 3.47484E-1 4.11318E-1 4.4014E-1 4.46377E-1 4.25503E-1 3.80008E-1 3.64269E-1 3.61924E-1 3.83302E-1 3.3192E-1 3.66888E-1 4.07231E-1 4.15461E-1 4.53338E-1 3.96075E-1 3.46502E-1 4.24611E-1 3.82596E-1 4.40364E-1 4.5904E-1 4.04637E-1 4.37488E-1 4.19833E-1 4.42397E-1 4.48465E-1 4.8895E-1 5.25466E-1 5.06368E-1 5.12633E-1 5.05385E-1 4.90771E-1 4.60379E-1 4.55221E-1 4.33465E-1 4.38168E-1 4.80892E-1 4.58401E-1 4.96874E-1 4.80717E-1 4.80689E-1 4.87039E-1 4.98674E-1 4.91232E-1 5.00218E-1 4.47485E-1 4.05815E-1 3.68262E-1 3.63011E-1 3.83847E-1 3.61692E-1 3.01854E-1 2.38801E-1 1.97786E-1 1.54551E-1 1.62379E-1 1.90915E-1 1.77027E-1 1.96182E-1 2.33826E-1 2.55727E-1 3.49166E-1 4.05765E-1 4.33651E-1 4.26908E-1 4.14615E-1 4.18315E-1 3.9539E-1 3.3449E-1 2.75952E-1 2.4144E-1 1.67149E-1 1.95033E-1 3.09058E-1 2.23065E-1 2.16505E-1 1.94471E-1 2.00787E-1 2.24157E-1 2.38781E-1 2.31231E-1 2.03551E-1 2.15562E-1 2.11624E-1 2.26737E-1 2.26445E-1 2.16613E-1 2.58956E-1 3.44699E-1 4.52436E-1 3.9542E-1 3.77328E-1 4.10084E-1 3.95056E-1 4.30322E-1 4.38828E-1 4.01551E-1 3.46253E-1 2.52015E-1 1.94602E-1 1.55827E-1 1.41429E-1 1.13166E-1 1.24057E-1 1.7351E-1 2.21759E-1 1.74343E-1 1.01657E-1 8.53153E-2 1.04555E-1 1.77415E-1 1.74394E-1 1.12128E-1 7.47402E-2 7.43429E-2 8.77313E-2 1.06195E-1 1.01053E-1 8.75698E-2 8.12827E-2 7.31748E-2 7.33649E-2 6.90234E-2 2.72155E-2 1.88952E-2 3.12044E-2 2.19653E-2 1.23988E-2 1.2664E-2 1.21819E-2 1.25604E-2 9.30099E-3 1.00947E-2 -9999 2.1783E-2 1.98246E-2 1.30538E-2 -9999 -9999 -9999 -9999
-9999 -9999 -9999 -9999 -9999 -9999 -9999 -9999 -9999 -9999 -9999 -9999 -9999 -9999 -9999 -9999 -9999 -9999 -9999 -9999 -9999 -9999 1.25749E-1 1.41731E-1 2.12217E-1 2.23063E-1 2.53833E-1 3.18534E-1 3.41672E-1 4.17273E-1 3.94803E-1 3.62699E-1 3.80549E-1 4.14007E-1 4.32745E-1 4.23173E-1 4.12071E-1 4.20018E-1 3.88347E-1 3.69405E-1 3.98261E-1 4.06557E-1 4.48543E-1 5.01457E-1 4.67387E-1 4.31168E-1 4.25655E-1 3.68182E-1 4.05128E-1 4.31153E-1 3.92004E-1 3.66328E-1 4.00583E-1 3.88891E-1 3.97758E-1 4.28619E-1 4.65202E-1 5.09878E-1 5.07155E-1 5.09318E-1 4.78689E-1 4.8462E-1 4.56342E-1 4.49277E-1 4.48836E-1 4.43983E-1 4.51756E-1 4.69065E-1 4.61478E-1 4.43372E-1 4.62482E-1 4.95997E-1 5.01511E-1 4.94406E-1 4.80712E-1 4.20602E-1 3.9584E-1 3.80041E-1 3.26723E-1 3.15601E-1 2.61368E-1 2.00971E-1 1.81374E-1 1.90102E-1 1.83291E-1 2.32821E-1 1.97595E-1 1.75778E-1 1.74953E-1 1.90893E-1 2.35335E-1 3.04731E-1 3.60429E-1 4.18445E-1 3.8777E-1 3.62576E-1 3.57905E-1 3.19549E-1 2.8368E-1 2.10835E-1 2.03549E-1 1.85387E-1 1.66278E-1 2.36322E-1 1.87783E-1 1.68011E-1 2.09922E-1 2.56194E-1 1.45595E-1 1.03855E-1 2.01411E-1 2.53559E-1 2.14235E-1 2.25005E-1 2.43683E-1 2.67817E-1 2.94788E-1 3.34301E-1 3.43319E-1 3.13305E-1 3.42808E-1 3.15888E-1 2.84977E-1 3.65054E-1 3.81658E-1 2.81321E-1 2.22743E-1 2.78163E-1 2.27333E-1 1.5281E-1 1.28268E-1 1.22714E-1 8.66591E-2 1.11824E-1 1.63111E-1 1.42933E-1 1.15231E-1 1.12898E-1 1.413E-1 2.08426E-1 2.14607E-1 1.15614E-1 7.39067E-2 1.17305E-1 1.51705E-1 1.08331E-1 9.01864E-2 6.47147E-2 8.14667E-2 9.45645E-2 8.20192E-2 5.62986E-2 2.87281E-2 2.40683E-2 3.73516E-2 1.65965E-2 1.07E-2 1.33685E-2 1.73051E-2 1.37024E-2 1.60635E-2 1.70316E-2 6.83799E-3 2.24465E-2 -9999 -9999 -9999 -9999 -9999 -9999
-9999 -9999 -9999 -9999 -9999 -9999 -9999 -9999 -9999 -9999 -9999 -9999 -9999 -9999 -9999 -9999 -9999 -9999 -9999 -9999 -9999 -9999 -9999 1.06463E-1 1.64039E-1 2.07927E-1 2.01215E-1 2.86106E-1 2.99698E-1 3.09445E-1 3.51065E-1 3.34851E-1 4.07883E-1 3.84739E-1 4.12575E-1 4.11992E-1 3.84618E-1 4.14103E-1 4.76843E-1 4.51806E-1 4.82999E-1 4.60739E-1 4.91415E-1 4.90226E-1 4.49303E-1 4.1299E-1 4.07685E-1 4.07456E-1 3.52773E-1 4.11361E-1 3.70312E-1 3.56274E-1 4.03534E-1 4.50323E-1 3.95877E-1 3.83099E-1 4.31037E-1 5.02178E-1 5.1402E-1 4.91385E-1 4.70428E-1 4.58358E-1 4.56715E-1 4.30647E-1 4.34838E-1 4.18835E-1 4.37949E-1 4.44487E-1 4.4805E-1 4.43977E-1 4.48836E-1 4.88626E-1 4.89388E-1 5.04459E-1 4.9287E-1 4.80148E-1 4.38584E-1 3.72652E-1 3.6597E-1 3.273E-1 3.21749E-1 2.51135E-1 2.09365E-1 1.81511E-1 1.4797E-1 1.71078E-1 1.85463E-1 1.82593E-1 1.88935E-1 2.12851E-1 2.69429E-1 2.43995E-1 2.95872E-1 3.49476E-1 3.68106E-1 3.04597E-1 2.7459E-1 2.79135E-1 2.18177E-1 1.88573E-1 1.78551E-1 1.61762E-1 1.45866E-1 1.5585E-1 2.35832E-1 2.46309E-1 1.43181E-1 1.70191E-1 1.85504E-1 1.11167E-1 6.78286E-2 8.91575E-2 2.22187E-1 2.36325E-1 2.15702E-1 1.85857E-1 2.34754E-1 2.72541E-1 2.95387E-1 2.85172E-1 2.8251E-1 3.22812E-1 2.43281E-1 2.01333E-1 3.13778E-1 2.83095E-1 2.44859E-1 1.92627E-1 2.06237E-1 2.38252E-1 2.53392E-1 2.39017E-1 1.62367E-1 1.23757E-1 1.55781E-1 1.368E-1 7.30106E-2 5.76211E-2 7.72289E-2 1.58323E-1 1.83057E-1 1.06123E-1 9.54606E-2 1.12252E-1 1.10042E-1 1.27025E-1 7.4562E-2 5.38274E-2 3.30599E-2 2.98479E-2 3.44014E-2 3.5401E-2 3.72314E-2 2.60029E-2 1.31125E-2 1.08005E-2 -9999 8.81734E-3 9.79826E-3 7.8855E-3 7.03546E-3 1.12661E-2 1.62734E-2 -9999 -9999 -9999 -9999 -9999 -9999 -9999
-9999 -9999 -9999 -9999 -9999 -9999 -9999 -9999 -9999 -9999 -9999 -9999 -9999 -9999 -9999 -9999 -9999 -9999 -9999 -9999 -9999 -9999 -9999 -9999 1.17565E-1 1.16479E-1 1.11205E-1 1.54419E-1 2.34502E-1 2.65213E-1 2.69166E-1 2.80007E-1 3.20819E-1 3.49941E-1 3.86756E-1 3.76449E-1 4.06628E-1 3.99216E-1 4.08751E-1 4.64929E-1 5.04844E-1 4.70417E-1 5.28349E-1 5.15136E-1 5.07654E-1 4.43737E-1 4.2484E-1 3.9057E-1 3.84114E-1 3.55635E-1 3.53497E-1 3.66532E-1 4.26309E-1 4.83086E-1 3.89517E-1 3.98968E-1 4.16864E-1 4.38698E-1 4.36728E-1 4.62238E-1 4.67105E-1 4.69974E-1 4.14766E-1 3.98635E-1 4.19803E-1 4.0397E-1 3.79513E-1 4.04421E-1 4.05033E-1 4.1968E-1 4.47504E-1 4.70032E-1 4.70272E-1 4.65279E-1 4.76937E-1 4.56865E-1 3.98381E-1 3.39795E-1 3.61804E-1 3.42861E-1 3.2705E-1 2.90671E-1 2.56838E-1 2.17304E-1 1.82524E-1 1.5933E-1 1.53668E-1 1.8091E-1 2.05999E-1 2.17875E-1 2.54314E-1 2.9377E-1 2.81678E-1 3.05088E-1 2.92632E-1 2.82096E-1 2.55099E-1 2.55124E-1 2.06944E-1 2.36473E-1 2.1071E-1 1.82037E-1 1.48615E-1 1.45782E-1 1.04888E-1 1.23079E-1 1.10178E-1 8.61989E-2 1.76053E-1 2.00768E-1 1.48645E-1 1.64049E-1 2.43889E-1 1.5113E-1 1.42597E-1 1.12975E-1 1.07645E-1 2.01997E-1 1.83206E-1 1.86336E-1 1.81185E-1 1.95196E-1 2.59447E-1 2.29273E-1 1.93972E-1 3.04508E-1 2.7718E-1 1.91334E-1 1.53408E-1 1.93921E-1 2.66716E-1 2.20433E-1 1.46752E-1 8.05849E-2 1.54063E-1 1.8966E-1 1.49991E-1 7.4566E-2 9.02907E-2 1.61501E-1 1.59027E-1 1.15112E-1 7.08945E-2 6.70394E-2 1.18951E-1 1.47788E-1 1.21908E-1 8.55659E-2 6.34614E-2 3.71949E-2 1.90767E-2 1.63346E-2 1.85284E-2 2.39537E-2 1.00375E-2 -9999 -9999 -9999 -9999 -9999 -9999 -9999 -9999 -9999 -9999 -9999 -9999 -9999 -9999 -9999
-9999 -9999 -9999 -9999 -9999 -9999 -9999 -9999 -9999 -9999 -9999 -9999 -9999 -9999 -9999 -9999 -9999 -9999 -9999 -9999 -9999 -9999 -9999 -9999 -9999 1.74778E-1 9.36754E-2 1.53148E-1 2.15641E-1 2.46583E-1 2.13871E-1 2.59021E-1 3.09961E-1 3.69771E-1 2.34929E-1 2.19732E-1 2.30245E-1 3.19298E-1 4.11852E-1 4.57949E-1 4.55667E-1 4.28032E-1 4.47658E-1 4.76019E-1 4.81075E-1 4.9866E-1 4.78063E-1 4.33009E-1 4.14257E-1 4.11066E-1 4.21059E-1 3.97527E-1 4.44969E-1 4.29773E-1 3.79735E-1 3.80577E-1 3.80975E-1 4.05508E-1 4.25593E-1 4.00107E-1 4.52678E-1 4.54251E-1 4.48951E-1 4.16173E-1 3.69911E-1 3.67433E-1 3.41167E-1 3.27519E-1 3.42614E-1 3.42085E-1 3.60361E-1 3.91437E-1 4.02901E-1 4.19732E-1 4.29664E-1 4.07912E-1 3.37413E-1 3.00039E-1 3.38304E-1 3.62587E-1 3.22176E-1 3.10018E-1 3.13973E-1 2.47574E-1 2.14287E-1 1.71584E-1 1.36687E-1 1.78559E-1 2.29931E-1 2.41605E-1 2.62565E-1 3.04832E-1 2.80665E-1 2.94545E-1 2.87964E-1 2.6258E-1 2.37873E-1 2.22509E-1 1.87053E-1 2.34374E-1 2.12336E-1 2.07523E-1 1.6201E-1 1.32104E-1 6.29349E-2 7.34888E-2 1.17391E-1 9.94665E-2 8.46063E-2 1.12339E-1 1.24864E-1 1.94057E-1 2.68937E-1 1.52489E-1 1.73076E-1 1.39423E-1 1.04694E-1 8.85361E-2 1.51825E-1 1.9974E-1 2.131E-1 2.62214E-1 2.94775E-1 2.45151E-1 1.57679E-1 2.1752E-1 2.94924E-1 1.85355E-1 1.02526E-1 1.79871E-1 1.59851E-1 1.36908E-1 9.02706E-2 7.80067E-2 1.1871E-1 2.06128E-1 1.92612E-1 1.09504E-1 1.15305E-1 1.04433E-1 9.60458E-2 7.83791E-2 7.43257E-2 5.14768E-2 6.78052E-2 1.06768E-1 1.06106E-1 6.83505E-2 3.43843E-2 2.15734E-2 1.46821E-2 1.87978E-2 2.26106E-2 1.23691E-2 9.07511E-3 -9999 -9999 -9999 -9999 -9999 -9999 -9999 -9999 -9999 -9999 -9999 -9999 -9999 -9999 -9999
-9999 -9999 -9999 -9999 -9999 -9999 -9999 -9999 -9999 -9999 -9999 -9999 -9999 -9999 -9999 -9999 -9999 -9999 -9999 -9999 -9999 -9999 -9999 -9999 -9999 1.30098E-1 1.32157E-1 1.44316E-1 2.52763E-1 2.69315E-1 2.4875E-1 2.64042E-1 2.7799E-1 3.3043E-1 2.80289E-1 2.06734E-1 2.10772E-1 1.96984E-1 2.6265E-1 3.87905E-1 4.14064E-1 4.31803E-1 4.31077E-1 4.66014E-1 4.88468E-1 5.26632E-1 5.33475E-1 5.01607E-1 4.56601E-1 4.19514E-1 4.36813E-1 3.99797E-1 4.13754E-1 4.05914E-1 3.51738E-1 3.58181E-1 3.69783E-1 3.84811E-1 3.9432E-1 4.18223E-1 4.25376E-1 4.32146E-1 3.95032E-1 3.76124E-1 3.63551E-1 3.33167E-1 3.12856E-1 3.22685E-1 3.05572E-1 3.00074E-1 3.2685E-1 3.23122E-1 3.40223E-1 3.24295E-1 3.30199E-1 3.48918E-1 3.06285E-1 3.08883E-1 3.14174E-1 3.09879E-1 3.35398E-1 3.30526E-1 3.15117E-1 2.9382E-1 2.54064E-1 2.25198E-1 1.79838E-1 2.0642E-1 2.38323E-1 2.89924E-1 3.09684E-1 3.13257E-1 2.92483E-1 2.82787E-1 2.98724E-1 2.66662E-1 2.1779E-1 2.10059E-1 2.07888E-1 2.24558E-1 2.14633E-1 1.67391E-1 1.38923E-1 1.1235E-1 9.01024E-2 9.18789E-2 1.31826E-1 1.62615E-1 1.38659E-1 9.81391E-2 6.99839E-2 1.60563E-1 3.06187E-1 1.50676E-1 1.70159E-1 1.6765E-1 1.47923E-1 1.65634E-1 1.8395E-1 2.99069E-1 3.45367E-1 3.19174E-1 2.90241E-1 2.66465E-1 2.07457E-1 1.41169E-1 2.79483E-1 2.45323E-1 1.6385E-1 2.02563E-1 1.44176E-1 9.00892E-2 7.39468E-2 1.02593E-1 1.16289E-1 8.14541E-2 7.86525E-2 4.45658E-2 3.78524E-2 3.1778E-2 3.27831E-2 5.9314E-2 8.95604E-2 9.01629E-2 7.49743E-2 6.83188E-2 8.24411E-2 6.375E-2 4.51641E-2 1.75979E-2 1.28478E-2 1.43591E-2 3.00965E-2 1.54531E-2 -9999 -9999 -9999 -9999 -9999 -9999 -9999 -9999 -9999 -9999 -9999 -9999 -9999 -9999 -9999 -9999
-9999 -9999 -9999 -9999 -9999 -9999 -9999 -9999 -9999 -9999 -9999 -9999 -9999 -9999 -9999 -9999 -9999 -9999 -9999 -9999 -9999 -9999 -9999 -9999 -9999 -9999 2.24777E-1 2.3735E-1 3.02984E-1 3.29305E-1 2.38386E-1 1.97762E-1 2.27073E-1 2.69363E-1 2.6407E-1 2.1937E-1 1.76107E-1 2.10268E-1 2.28261E-1 2.40648E-1 3.28092E-1 3.94081E-1 4.17747E-1 4.11766E-1 4.36396E-1 4.88029E-1 5.02612E-1 5.05244E-1 4.95298E-1 4.31902E-1 4.25242E-1 3.9617E-1 3.59321E-1 3.61169E-1 4.06122E-1 4.16625E-1 3.99877E-1 3.75208E-1 3.45154E-1 3.53094E-1 3.96746E-1 3.9896E-1 3.83576E-1 3.26927E-1 3.11075E-1 3.17232E-1 3.09726E-1 3.25514E-1 3.09573E-1 2.87685E-1 2.95318E-1 2.80658E-1 3.06749E-1 3.38379E-1 3.02718E-1 2.81002E-1 2.62275E-1 2.5076E-1 2.64517E-1 3.22659E-1 3.01257E-1 3.13476E-1 2.80241E-1 2.98174E-1 2.73915E-1 2.29646E-1 2.20061E-1 2.44525E-1 2.2215E-1 2.3052E-1 2.42107E-1 2.56346E-1 2.61043E-1 2.64799E-1 2.85813E-1 2.61415E-1 2.36796E-1 2.24892E-1 2.4274E-1 2.3752E-1 2.42078E-1 2.33924E-1 1.93117E-1 1.45059E-1 1.74546E-1 1.72583E-1 1.73273E-1 1.93088E-1 2.03252E-1 1.40615E-1 7.5651E-2 8.33917E-2 2.87745E-1 2.07025E-1 1.28125E-1 1.89546E-1 2.01583E-1 1.80633E-1 1.93249E-1 1.90664E-1 2.10348E-1 1.93047E-1 2.19894E-1 1.55922E-1 2.01328E-1 1.43224E-1 1.70133E-1 2.41272E-1 1.57775E-1 1.90169E-1 1.51329E-1 9.62751E-2 4.26885E-2 8.58858E-2 6.43039E-2 8.28278E-2 8.8401E-2 6.31908E-2 4.73671E-2 2.3732E-2 3.11123E-2 3.75301E-2 3.94293E-2 5.14342E-2 8.09235E-2 7.4671E-2 6.19284E-2 5.39839E-2 3.80513E-2 1.30516E-2 9.27513E-3 1.42557E-2 3.29859E-2 1.73743E-2 -9999 -9999 -9999 -9999 -9999 -9999 -9999 -9999 -9999 -9999 -9999 -9999 -9999 -9999 -9999 -9999
-9999 -9999 -9999 -9999 -9999 -9999 -9999 -9999 -9999 -9999 -9999 -9999 -9999 -9999 -9999 -9999 -9999 -9999 -9999 -9999 -9999 -9999 -9999 -9999 -9999 -9999 3.04451E-1 2.79535E-1 3.40474E-1 2.97228E-1 2.31844E-1 2.13906E-1 2.28211E-1 2.66607E-1 2.71698E-1 2.54006E-1 2.61504E-1 2.36411E-1 2.27632E-1 2.09053E-1 2.15217E-1 3.24204E-1 3.84963E-1 4.2207E-1 3.97002E-1 3.99386E-1 4.13619E-1 4.64949E-1 4.81244E-1 4.99824E-1 4.50057E-1 4.07399E-1 3.67272E-1 3.11291E-1 3.88221E-1 4.18206E-1 4.0281E-1 3.42446E-1 3.21867E-1 3.33088E-1 3.65569E-1 3.55492E-1 3.46756E-1 3.16803E-1 2.85514E-1 2.79117E-1 2.91713E-1 3.19659E-1 2.90544E-1 2.98781E-1 2.69401E-1 2.90471E-1 3.31591E-1 3.17403E-1 3.54214E-1 2.84332E-1 2.221E-1 2.18039E-1 2.34084E-1 2.55844E-1 2.7755E-1 3.14377E-1 3.00128E-1 2.88048E-1 2.74081E-1 2.52651E-1 2.42574E-1 2.52856E-1 2.01791E-1 1.91278E-1 2.01401E-1 2.06502E-1 2.20775E-1 2.24212E-1 2.30192E-1 2.49083E-1 2.26352E-1 2.46511E-1 2.39338E-1 2.53763E-1 2.46331E-1 2.60505E-1 2.37753E-1 1.99981E-1 1.94901E-1 2.09442E-1 1.61705E-1 1.8762E-1 2.01133E-1 1.49744E-1 1.16681E-1 8.04996E-2 1.90763E-1 2.0144E-1 2.65509E-1 3.30065E-1 3.26006E-1 1.81184E-1 1.86477E-1 8.96923E-2 1.03031E-1 9.06341E-2 1.09235E-1 1.21015E-1 1.4571E-1 1.40732E-1 1.35259E-1 1.81519E-1 1.52102E-1 1.47364E-1 1.37032E-1 1.15472E-1 6.92463E-2 4.82618E-2 8.62552E-2 6.36209E-2 6.40572E-2 9.38548E-2 7.44581E-2 3.60252E-2 2.36968E-2 2.51035E-2 2.18373E-2 2.0496E-2 3.41275E-2 1.00648E-1 1.12624E-1 4.96707E-2 5.34042E-2 3.04017E-2 1.34392E-2 1.36356E-2 3.59257E-2 1.68836E-2 6.98893E-3 -9999 -9999 -9999 -9999 -9999 -9999 -9999 -9999 -9999 -9999 -9999 -9999 -9999 -9999 -9999
-9999 -9999 -9999 -9999 -9999 -9999 -9999 -9999 -9999 -9999 -9999 -9999 -9999 -9999 -9999 -9999 -9999 -9999 -9999 -9999 -9999 -9999 -9999 -9999 -9999 3.34972E-1 3.19572E-1 3.04032E-1 3.39583E-1 2.65905E-1 2.6215E-1 2.97742E-1 3.57246E-1 3.42497E-1 3.43122E-1 2.8359E-1 2.93763E-1 2.58583E-1 2.21295E-1 1.89723E-1 1.97499E-1 2.64556E-1 3.65132E-1 3.80683E-1 3.84706E-1 3.67063E-1 3.57131E-1 3.64469E-1 4.39174E-1 5.13277E-1 5.06273E-1 4.2165E-1 3.85873E-1 3.61689E-1 3.13303E-1 2.79677E-1 3.43081E-1 3.33783E-1 2.61648E-1 3.56235E-1 3.82646E-1 3.23657E-1 3.23975E-1 3.11592E-1 2.93356E-1 2.64303E-1 2.9309E-1 2.88916E-1 3.25726E-1 2.94802E-1 2.8784E-1 2.62851E-1 2.85411E-1 3.09347E-1 3.43509E-1 2.78095E-1 2.48758E-1 2.2655E-1 2.34276E-1 2.57569E-1 2.49936E-1 2.95224E-1 2.87797E-1 2.58669E-1 2.14764E-1 2.199E-1 2.74423E-1 2.47757E-1 2.4738E-1 2.2918E-1 2.23927E-1 2.0769E-1 2.00775E-1 1.78471E-1 1.86793E-1 2.10386E-1 1.90646E-1 2.44226E-1 2.15438E-1 2.12924E-1 2.15572E-1 2.33578E-1 1.96242E-1 1.80647E-1 1.82942E-1 1.72956E-1 1.14443E-1 1.08733E-1 1.28887E-1 1.02046E-1 7.64783E-2 1.49021E-1 2.15341E-1 1.6011E-1 2.09608E-1 2.20295E-1 2.14773E-1 2.39366E-1 2.3132E-1 1.32541E-1 6.40591E-2 8.17409E-2 9.48563E-2 1.13942E-1 1.34722E-1 9.43954E-2 1.09063E-1 1.69772E-1 1.29404E-1 1.42865E-1 1.67494E-1 1.80151E-1 1.85684E-1 1.05028E-1 7.36097E-2 5.94326E-2 4.76367E-2 3.70166E-2 2.02141E-2 2.67609E-2 2.94376E-2 3.50401E-2 2.47695E-2 2.02089E-2 3.64195E-2 7.52466E-2 7.4827E-2 5.82214E-2 6.58244E-2 7.73283E-2 3.91928E-2 2.43782E-2 6.72923E-2 2.66559E-2 7.79819E-3 1.13463E-2 1.1331E-2 1.0281E-2 8.82801E-3 -9999 -9999 -9999 -9999 -9999 -9999 -9999 -9999 -9999 -9999 -9999
-9999 -9999 -9999 -9999 -9999 -9999 -9999 -9999 -9999 -9999 -9999 -9999 -9999 -9999 -9999 -9999 -9999 -9999 -9999 -9999 -9999 -9999 -9999 -9999 -9999 -9999 3.30684E-1 2.86624E-1 3.14395E-1 2.4655E-1 2.43824E-1 2.75164E-1 2.71436E-1 3.09309E-1 3.96508E-1 3.70353E-1 3.35663E-1 2.86153E-1 2.14127E-1 1.95194E-1 1.9401E-1 1.49484E-1 2.0586E-1 3.3324E-1 3.64874E-1 3.28692E-1 3.39812E-1 3.61223E-1 3.52592E-1 4.16813E-1 4.21318E-1 4.64179E-1 4.03866E-1 4.0448E-1 3.64133E-1 2.7724E-1 3.14485E-1 2.61723E-1 3.28975E-1 3.99438E-1 4.20796E-1 3.77411E-1 3.2715E-1 3.36318E-1 3.40942E-1 2.8627E-1 2.9233E-1 2.6723E-1 3.10782E-1 3.24492E-1 2.61233E-1 2.62821E-1 2.59692E-1 2.73196E-1 3.01808E-1 2.75781E-1 2.60705E-1 2.2267E-1 2.34432E-1 2.24379E-1 2.15143E-1 2.58559E-1 2.56771E-1 2.11877E-1 2.5513E-1 2.35348E-1 2.77031E-1 2.71401E-1 2.70259E-1 2.61174E-1 2.12567E-1 2.14329E-1 1.75764E-1 1.76646E-1 1.65586E-1 1.53371E-1 1.66041E-1 1.96248E-1 1.48349E-1 1.43503E-1 1.48011E-1 1.84474E-1 1.90515E-1 1.73141E-1 2.60955E-1 2.22464E-1 1.72335E-1 1.51629E-1 1.44448E-1 1.23948E-1 2.12338E-1 2.03477E-1 1.01293E-1 1.04027E-1 1.12562E-1 1.25502E-1 9.7156E-2 5.40765E-2 1.31506E-1 1.73011E-1 1.20979E-1 1.10817E-1 1.22395E-1 1.35718E-1 1.36778E-1 1.12657E-1 9.99897E-2 1.41376E-1 1.8546E-1 1.70996E-1 1.65237E-1 2.09821E-1 2.68808E-1 1.60164E-1 8.18857E-2 6.45888E-2 6.10363E-2 4.05403E-2 3.10599E-2 2.68922E-2 2.28232E-2 3.03823E-2 2.58588E-2 1.88649E-2 1.19473E-2 1.80891E-2 1.84564E-2 1.1918E-2 1.47897E-2 5.49586E-2 1.21445E-1 1.06564E-1 7.67337E-2 6.13301E-2 1.82806E-2 1.92734E-2 2.07964E-2 1.46774E-2 1.39257E-2 1.17267E-2 -9999 -9999 -9999 -9999 -9999 -9999 -9999 -9999 -9999 -9999
-9999 -9999 -9999 -9999 -9999 -9999 -9999 -9999 -9999 -9999 -9999 -9999 -9999 -9999 -9999 -9999 -9999 -9999 -9999 -9999 -9999 -9999 -9999 -9999 -9999 -9999 3.41402E-1 3.14259E-1 2.81856E-1 2.63908E-1 2.33352E-1 2.22176E-1 2.38355E-1 3.63348E-1 3.95115E-1 4.32678E-1 4.45378E-1 3.18046E-1 1.9768E-1 1.87736E-1 2.25004E-1 2.39595E-1 1.51952E-1 3.00104E-1 3.66339E-1 3.53292E-1 3.86383E-1 3.6136E-1 3.29679E-1 3.28927E-1 3.17363E-1 3.2688E-1 3.55905E-1 3.10419E-1 3.07673E-1 2.66506E-1 3.0352E-1 2.98521E-1 3.25705E-1 4.0074E-1 4.46968E-1 4.06058E-1 3.71172E-1 3.55786E-1 3.41829E-1 2.8966E-1 2.98367E-1 3.13934E-1 2.51974E-1 3.16296E-1 3.18054E-1 3.04984E-1 2.38498E-1 2.19934E-1 2.74843E-1 2.79779E-1 2.65659E-1 2.31092E-1 2.00448E-1 2.36108E-1 2.37174E-1 2.54507E-1 2.74256E-1 2.726E-1 2.79566E-1 2.74144E-1 2.85084E-1 2.92899E-1 2.81079E-1 2.67158E-1 2.0574E-1 1.94601E-1 2.14166E-1 2.04425E-1 1.53376E-1 1.679E-1 1.26108E-1 1.47707E-1 1.23578E-1 1.32823E-1 2.0673E-1 1.80986E-1 1.75524E-1 2.15359E-1 1.64834E-1 1.42131E-1 7.41931E-2 7.22905E-2 1.81573E-1 2E-1 1.44719E-1 1.02799E-1 1.20161E-1 1.5413E-1 1.23364E-1 8.13863E-2 9.0557E-2 5.2196E-2 8.90473E-2 6.87543E-2 7.54358E-2 8.80675E-2 6.08652E-2 7.7787E-2 7.13906E-2 8.00768E-2 1.02316E-1 9.90934E-2 2.26585E-1 1.6168E-1 1.81733E-1 1.54455E-1 1.6213E-1 1.12011E-1 7.65195E-2 6.38546E-2 4.91946E-2 3.88983E-2 3.77598E-2 3.25209E-2 2.70637E-2 2.22526E-2 1.57849E-2 1.15225E-2 1.28469E-2 1.23663E-2 8.85042E-3 1.12866E-2 1.5843E-2 4.87082E-2 6.38394E-2 5.04294E-2 3.03623E-2 5.35085E-2 4.20728E-2 4.38269E-2 4.24523E-2 2.07158E-2 1.58968E-2 1.56195E-2 1.32034E-2 1.17732E-2 2.53592E-3 -9999 -9999 -9999 -9999 -9999 -9999 -9999
-9999 -9999 -9999 -9999 -9999 -9999 -9999 -9999 -9999 -9999 -9999 -9999 -9999 -9999 -9999 -9999 -9999 -9999 -9999 -9999 -9999 -9999 -9999 -9999 -9999 -9999 -9999 3.42018E-1 2.36946E-1 2.46447E-1 2.85724E-1 3.79504E-1 4.14826E-1 4.49681E-1 4.08451E-1 4.15295E-1 4.76826E-1 3.54286E-1 2.54264E-1 1.9852E-1 2.13644E-1 2.22742E-1 2.53023E-1 2.89216E-1 3.07926E-1 3.1651E-1 3.52013E-1 3.61604E-1 3.0782E-1 2.86715E-1 2.76316E-1 3.21494E-1 3.51382E-1 3.65602E-1 4.37867E-1 4.30324E-1 3.54628E-1 3.12006E-1 3.06943E-1 4.34943E-1 4.32688E-1 4.09378E-1 4.12176E-1 3.45381E-1 3.47585E-1 3.57141E-1 2.77857E-1 3.13247E-1 2.98588E-1 3.32324E-1 3.50192E-1 3.10941E-1 2.21746E-1 2.17409E-1 2.78744E-1 3.11491E-1 3.02229E-1 2.7121E-1 2.11352E-1 2.36845E-1 2.76164E-1 3.19236E-1 3.19854E-1 3.27427E-1 3.64493E-1 3.48124E-1 3.08023E-1 3.15636E-1 2.88951E-1 2.51206E-1 2.04351E-1 1.99915E-1 1.30379E-1 9.88831E-2 1.43983E-1 1.3144E-1 9.82189E-2 1.42431E-1 1.19574E-1 1.13193E-1 1.43334E-1 1.13223E-1 1.45838E-1 1.19369E-1 8.14832E-2 1.04071E-1 9.31368E-2 7.16121E-2 4.69177E-2 5.38933E-2 9.82406E-2 2.02429E-1 1.86884E-1 1.37174E-1 1.13224E-1 9.29248E-2 1.28886E-1 7.42856E-2 8.86843E-2 7.1807E-2 1.01324E-1 9.7517E-2 6.72546E-2 6.79736E-2 8.81993E-2 7.18378E-2 1.02435E-1 1.06601E-1 1.60794E-1 1.91858E-1 1.25471E-1 1.22743E-1 8.81803E-2 6.73018E-2 7.48175E-2 7.24938E-2 6.64828E-2 4.15104E-2 4.07198E-2 4.02479E-2 5.29662E-2 2.99138E-2 2.64363E-2 1.89185E-2 1.64073E-2 1.25854E-2 1.01878E-2 9.05817E-3 1.24296E-2 1.43481E-2 8.78962E-3 9.29157E-3 1.17503E-2 2.74765E-2 2.88323E-2 4.3671E-2 5.23076E-2 1.80174E-2 1.29081E-2 8.41678E-3 4.27589E-3 2.62692E-3 1.49317E-3 2.71883E-3 -9999 -9999 -9999 -9999 -9999 -9999
-9999 -9999 -9999 -9999 -9999 -9999 -9999 -9999 -9999 -9999 -9999 -9999 -9999 -9999 -9999 -9999 -9999 -9999 -9999 -9999 -9999 -9999 -9999 -9999 -9999 -9999 -9999 -9999 3.05881E-1 2.78919E-1 2.59814E-1 3.05955E-1 3.50498E-1 3.94421E-1 3.61209E-1 3.75894E-1 3.7993E-1 3.07192E-1 2.72057E-1 3.33086E-1 2.9244E-1 2.97683E-1 3.07543E-1 3.12179E-1 3.10156E-1 2.84377E-1 3.29016E-1 4.09363E-1 4.31056E-1 3.46174E-1 3.18266E-1 2.70042E-1 3.19501E-1 3.93089E-1 3.81575E-1 3.75422E-1 3.83978E-1 4.02209E-1 3.24561E-1 4.27553E-1 3.84849E-1 4.30974E-1 3.93939E-1 3.56951E-1 3.66234E-1 4.34502E-1 3.45995E-1 3.13189E-1 3.22862E-1 3.51218E-1 3.54395E-1 3.77247E-1 2.19818E-1 1.84712E-1 2.50042E-1 2.99295E-1 3.42862E-1 3.3345E-1 2.72975E-1 2.75229E-1 2.5233E-1 3.53871E-1 3.94176E-1 4.0051E-1 3.90448E-1 3.95819E-1 3.47846E-1 3.46272E-1 2.82144E-1 2.21652E-1 2.24582E-1 2.29648E-1 1.6259E-1 8.31508E-2 9.66726E-2 1.21156E-1 1.12514E-1 1.09696E-1 1.16034E-1 1.13858E-1 1.04109E-1 1.06579E-1 1.18261E-1 9.30385E-2 9.31027E-2 1.36278E-1 1.51193E-1 8.62163E-2 6.25894E-2 5.65673E-2 3.56831E-2 8.19756E-2 2.22821E-1 2.19739E-1 1.32913E-1 7.79955E-2 1.09964E-1 8.65471E-2 1.08351E-1 1.28051E-1 1.31927E-1 1.3186E-1 1.2005E-1 9.25901E-2 1.32931E-1 1.50999E-1 8.43154E-2 1.10232E-1 1.17356E-1 1.92944E-1 1.58214E-1 1.53095E-1 6.84219E-2 6.17494E-2 5.59323E-2 4.41623E-2 6.34392E-2 5.09776E-2 5.66852E-2 4.3146E-2 3.27843E-2 2.57946E-2 2.27215E-2 2.49077E-2 1.92959E-2 1.55787E-2 1.26913E-2 1.05398E-2 8.65666E-3 8.4539E-3 7.62617E-3 7.83235E-3 1.36058E-2 5.79813E-3 6.21335E-3 1.37771E-2 2.75764E-2 2.16614E-2 1.6739E-2 1.26833E-2 8.86565E-3 5.88888E-3 5.70616E-3 4.41567E-3 -9999 -9999 -9999 -9999 -9999 -9999
-9999 -9999 -9999 -9999 -9999 -9999 -9999 -9999 -9999 -9999 -9999 -9999 -9999 -9999 -9999 -9999 -9999 -9999 -9999 -9999 -9999 -9999 -9999 -9999 -9999 -9999 -9999 -9999 -9999 2.34058E-1 2.38211E-1 2.53069E-1 2.34331E-1 3.08281E-1 3.34775E-1 3.15426E-1 3.5255E-1 2.99582E-1 3.08922E-1 3.89221E-1 2.8371E-1 2.46286E-1 3.66519E-1 3.85092E-1 3.9185E-1 4.41039E-1 4.89873E-1 4.89378E-1 4.7361E-1 4.35395E-1 3.30592E-1 2.65796E-1 2.39842E-1 2.94231E-1 3.82166E-1 3.32007E-1 3.61583E-1 3.71228E-1 3.6366E-1 3.85977E-1 3.5746E-1 4.07997E-1 3.59458E-1 3.31568E-1 3.72104E-1 4.19354E-1 4.31728E-1 3.81607E-1 3.59129E-1 3.56296E-1 3.54506E-1 3.99748E-1 3.0838E-1 2.19747E-1 2.0802E-1 2.20529E-1 3.17204E-1 3.26896E-1 2.81625E-1 2.87807E-1 2.55116E-1 2.91205E-1 3.68398E-1 4.04273E-1 4.17867E-1 4.08226E-1 3.70885E-1 4.04566E-1 3.54181E-1 2.74148E-1 2.39994E-1 2.40695E-1 1.58977E-1 1.17764E-1 1.19888E-1 1.4096E-1 1.49025E-1 1.17912E-1 1.308E-1 1.54163E-1 1.25676E-1 9.36285E-2 1.1128E-1 8.75076E-2 9.4734E-2 1.60306E-1 1.77439E-1 1.01647E-1 7.05225E-2 5.87932E-2 4.40348E-2 4.33016E-2 2.08134E-1 1.91216E-1 1.00402E-1 9.09392E-2 1.77943E-1 1.49569E-1 1.62051E-1 2.23802E-1 2.33345E-1 1.75972E-1 1.80937E-1 1.42048E-1 1.57868E-1 1.73469E-1 1.19841E-1 1.09476E-1 1.37638E-1 1.61746E-1 1.90995E-1 1.48729E-1 9.09841E-2 7.01465E-2 4.87184E-2 4.48625E-2 2.9785E-2 2.67704E-2 3.77669E-2 5.03227E-2 2.72795E-2 1.63821E-2 1.94507E-2 1.54462E-2 1.29449E-2 1.45955E-2 1.26084E-2 1.15539E-2 8.82761E-3 8.16471E-3 6.47527E-3 5.13153E-3 4.43523E-3 3.95807E-3 8.89076E-3 2.0237E-2 2.44455E-2 2.84774E-2 1.55395E-2 6.41102E-3 -9999 3.08736E-3 -9999 -9999 -9999 -9999 -9999 -9999 -9999 -9999
-9999 -9999 -9999 -9999 -9999 -9999 -9999 -9999 -9999 -9999 -9999 -9999 -9999 -9999 -9999 -9999 -9999 -9999 -9999 -9999 -9999 -9999 -9999 -9999 -9999 -9999 -9999 -9999 -9999 2.20889E-1 2.38236E-1 1.98839E-1 2.51197E-1 3.24293E-1 2.90194E-1 2.9223E-1 3.41719E-1 3.29989E-1 2.93028E-1 2.87826E-1 2.66668E-1 2.57763E-1 3.80548E-1 3.94402E-1 4.20088E-1 4.86946E-1 4.43296E-1 4.20515E-1 4.61951E-1 4.98088E-1 4.33449E-1 3.08236E-1 2.5185E-1 2.37527E-1 2.27389E-1 2.9295E-1 3.04541E-1 3.35726E-1 3.79249E-1 3.81119E-1 3.59989E-1 3.53463E-1 3.64952E-1 3.84418E-1 3.73575E-1 3.91805E-1 4.30661E-1 4.61913E-1 4.0571E-1 3.91611E-1 4.01282E-1 3.65306E-1 3.70656E-1 3.10914E-1 2.48216E-1 2.19338E-1 2.24443E-1 2.43722E-1 2.7555E-1 2.75964E-1 2.51894E-1 2.54687E-1 2.90129E-1 4.00031E-1 4.49982E-1 4.35857E-1 4.04203E-1 4.12344E-1 3.78557E-1 3.18154E-1 2.50113E-1 2.05214E-1 1.54066E-1 2.12752E-1 2.25148E-1 2.10665E-1 1.71482E-1 1.29944E-1 1.52976E-1 1.34625E-1 1.35386E-1 1.25073E-1 1.23372E-1 1.11752E-1 7.74565E-2 1.33965E-1 1.42975E-1 1.29226E-1 6.76645E-2 7.05453E-2 7.66148E-2 1.36493E-1 2.17133E-1 2.48201E-1 1.44182E-1 8.55649E-2 1.50254E-1 1.87901E-1 1.50713E-1 1.71443E-1 2.146E-1 2.44077E-1 2.22822E-1 1.59049E-1 9.76561E-2 1.001E-1 1.27192E-1 1.20838E-1 1.25657E-1 8.7657E-2 1.05395E-1 1.63036E-1 1.11719E-1 7.13749E-2 7.24183E-2 4.86354E-2 3.98924E-2 1.96815E-2 2.14111E-2 2.45435E-2 3.02964E-2 2.57448E-2 2.33441E-2 1.08472E-2 9.69816E-3 1.39171E-2 1.20008E-2 8.56203E-3 5.50819E-3 7.63025E-3 5.80126E-3 4.03075E-3 3.72093E-3 4.7505E-3 1.37118E-2 2.29127E-2 3.34206E-2 1.40038E-2 -9999 -9999 -9999 -9999 -9999 -9999 -9999 -9999 -9999 -9999 -9999 -9999
-9999 -9999 -9999 -9999 -9999 -9999 -9999 -9999 -9999 -9999 -9999 -9999 -9999 -9999 -9999 -9999 -9999 -9999 -9999 -9999 -9999 -9999 -9999 -9999 -9999 -9999 -9999 -9999 -9999 -9999 2.19654E-1 2.52101E-1 2.90328E-1 3.64352E-1 2.90729E-1 2.83557E-1 3.63205E-1 3.32348E-1 2.78307E-1 2.70936E-1 2.31222E-1 2.98052E-1 3.23281E-1 4.19298E-1 4.21279E-1 4.35291E-1 4.28743E-1 3.86549E-1 4.36271E-1 4.45986E-1 4.49428E-1 4.36272E-1 4.53572E-1 3.64347E-1 2.96276E-1 2.76717E-1 2.67047E-1 3.53456E-1 3.72497E-1 3.39485E-1 3.31931E-1 3.3995E-1 3.53426E-1 3.84135E-1 3.72489E-1 3.72755E-1 3.68815E-1 3.7093E-1 4.34649E-1 4.47029E-1 4.37849E-1 3.55313E-1 3.19836E-1 3.19657E-1 2.80969E-1 3.14656E-1 2.85846E-1 2.27935E-1 2.42032E-1 3.19486E-1 2.73017E-1 2.55971E-1 2.88927E-1 3.4354E-1 4.0397E-1 4.14451E-1 4.03722E-1 4.20832E-1 4.0233E-1 3.62509E-1 2.92295E-1 2.41368E-1 1.96287E-1 2.29551E-1 2.57872E-1 2.41219E-1 1.70295E-1 1.36774E-1 1.29463E-1 1.29888E-1 1.57425E-1 1.56525E-1 1.53863E-1 1.35087E-1 1.4632E-1 1.47761E-1 1.4684E-1 9.05031E-2 7.90832E-2 7.54106E-2 1.13267E-1 9.48312E-2 1.13567E-1 2.34082E-1 2.00627E-1 1.11103E-1 9.94594E-2 1.84457E-1 1.40072E-1 1.15755E-1 1.56862E-1 1.94634E-1 1.98592E-1 1.90585E-1 1.41428E-1 1.03084E-1 1.08413E-1 1.08112E-1 9.15792E-2 6.95115E-2 1.02337E-1 1.40882E-1 1.12733E-1 6.59603E-2 8.48221E-2 5.13526E-2 2.97681E-2 2.9568E-2 1.64626E-2 1.56234E-2 1.78555E-2 2.60309E-2 2.79788E-2 1.7315E-2 1.89677E-2 3.80779E-2 2.38131E-2 1.75363E-2 1.29032E-2 9.98276E-3 5.46525E-3 4.67359E-3 4.8487E-3 1.48732E-2 2.60815E-2 2.52691E-2 1.40249E-2 9.56636E-3 -9999 -9999 -9999 -9999 -9999 -9999 -9999 -9999 -9999 -9999 -9999 -9999
-9999 -9999 -9999 -9999 -9999 -9999 -9999 -9999 -9999 -9999 -9999 -9999 -9999 -9999 -9999 -9999 -9999 -9999 -9999 -9999 -9999 -9999 -9999 -9999 -9999 -9999 -9999 -9999 -9999 -9999 -9999 1.85471E-1 2.66918E-1 2.58129E-1 2.5346E-1 2.02147E-1 2.53112E-1 3.36636E-1 2.7082E-1 2.08163E-1 1.76082E-1 2.28138E-1 3.12858E-1 3.61809E-1 4.16436E-1 4.08725E-1 3.91753E-1 3.55735E-1 4.08664E-1 3.93526E-1 4.37763E-1 4.62535E-1 4.55979E-1 4.36086E-1 4.02114E-1 3.9931E-1 3.28676E-1 3.34303E-1 3.60798E-1 3.10344E-1 2.41714E-1 2.78421E-1 4.00818E-1 3.18827E-1 3.2807E-1 3.22891E-1 3.32128E-1 3.33977E-1 3.79897E-1 3.86371E-1 3.4653E-1 3.10981E-1 2.75413E-1 2.60437E-1 3.2673E-1 3.45197E-1 3.33106E-1 2.42483E-1 2.63041E-1 3.5007E-1 2.9454E-1 2.50652E-1 2.76743E-1 3.0202E-1 3.25425E-1 3.49141E-1 3.80773E-1 3.69613E-1 3.80202E-1 3.77083E-1 3.12864E-1 2.32774E-1 2.31221E-1 2.61328E-1 2.48864E-1 2.2681E-1 1.71758E-1 1.68948E-1 1.21053E-1 1.66354E-1 1.87611E-1 2.19352E-1 2.06496E-1 1.66446E-1 1.44705E-1 1.72317E-1 1.37279E-1 6.76757E-2 6.18254E-2 1.12305E-1 7.07669E-2 5.07264E-2 7.02297E-2 2.30579E-1 2.03044E-1 1.39767E-1 7.26549E-2 1.14171E-1 1.40115E-1 1.0434E-1 8.38415E-2 1.18637E-1 1.3883E-1 1.50407E-1 1.46401E-1 1.17669E-1 1.13374E-1 9.46753E-2 7.33271E-2 7.53021E-2 7.75716E-2 7.42708E-2 1.17606E-1 9.1389E-2 9.62256E-2 6.68025E-2 4.14123E-2 3.88514E-2 2.70568E-2 1.1577E-2 1.14807E-2 3.1035E-2 7.83562E-2 7.43684E-2 6.20839E-2 6.04391E-2 6.66396E-2 6.84758E-2 4.75733E-2 2.56799E-2 7.41679E-3 1.13675E-2 1.7242E-2 2.25294E-2 3.41922E-2 1.01279E-2 1.07765E-2 -9999 -9999 -9999 -9999 -9999 -9999 -9999 -9999 -9999 -9999 -9999 -9999 -9999
-9999 -9999 -9999 -9999 -9999 -9999 -9999 -9999 -9999 -9999 -9999 -9999 -9999 -9999 -9999 -9999 -9999 -9999 -9999 -9999 -9999 -9999 -9999 -9999 -9999 -9999 -9999 -9999 -9999 -9999 -9999 -9999 -9999 2.64967E-1 2.15466E-1 1.79873E-1 1.85723E-1 2.69855E-1 2.53147E-1 1.55816E-1 1.36898E-1 2.22664E-1 3.26011E-1 3.02563E-1 3.47997E-1 3.55537E-1 3.46134E-1 3.44692E-1 3.35955E-1 3.13082E-1 3.17219E-1 3.90961E-1 4.11393E-1 4.29807E-1 4.30035E-1 3.96803E-1 3.74002E-1 3.82398E-1 3.68556E-1 3.72139E-1 2.95489E-1 2.1065E-1 2.66218E-1 3.04911E-1 3.23626E-1 2.68395E-1 2.37654E-1 3.25069E-1 3.4105E-1 3.33218E-1 3.246E-1 2.50307E-1 1.80529E-1 2.05369E-1 2.60464E-1 2.98395E-1 3.062E-1 2.84454E-1 2.50674E-1 2.80231E-1 2.86345E-1 2.6334E-1 2.88898E-1 3.12155E-1 2.40492E-1 2.30018E-1 2.95011E-1 3.69003E-1 3.85851E-1 4.04033E-1 3.50922E-1 2.8669E-1 2.86244E-1 2.76966E-1 2.18155E-1 2.07474E-1 1.60991E-1 1.67753E-1 1.21005E-1 1.53434E-1 1.67214E-1 2.32929E-1 2.17154E-1 1.75687E-1 1.80875E-1 1.80518E-1 1.13622E-1 7.65812E-2 6.32978E-2 6.16968E-2 4.78669E-2 4.96189E-2 1.51379E-1 2.52824E-1 2.197E-1 1.77296E-1 9.11564E-2 8.42803E-2 1.29119E-1 1.05941E-1 6.18001E-2 5.51669E-2 1.00556E-1 1.31535E-1 1.18145E-1 9.71778E-2 7.97209E-2 7.72387E-2 6.45922E-2 7.1237E-2 4.0299E-2 4.60782E-2 4.23876E-2 6.02385E-2 7.39805E-2 1.00481E-1 5.28931E-2 4.7342E-2 2.00453E-2 1.37028E-2 3.06812E-2 9.2597E-2 1.12656E-1 4.40208E-2 1.85898E-2 1.62728E-2 1.46101E-2 1.80593E-2 3.92867E-2 4.2166E-2 2.70808E-2 2.34637E-2 2.46302E-2 2.39628E-2 1.09578E-2 7.36718E-3 -9999 -9999 -9999 -9999 -9999 -9999 -9999 -9999 -9999 -9999 -9999 -9999 -9999 -9999
-9999 -9999 -9999 -9999 -9999 -9999 -9999 -9999 -9999 -9999 -9999 -9999 -9999 -9999 -9999 -9999 -9999 -9999 -9999 -9999 -9999 -9999 -9999 -9999 -9999 -9999 -9999 -9999 -9999 -9999 -9999 -9999 -9999 -9999 2.68478E-1 2.12172E-1 1.7329E-1 2.05074E-1 1.61878E-1 1.40663E-1 1.94807E-1 2.11969E-1 2.21416E-1 2.85457E-1 3.28448E-1 3.20525E-1 3.09263E-1 3.49083E-1 2.64556E-1 1.66972E-1 2.03295E-1 3.37861E-1 3.92779E-1 4.53226E-1 4.77043E-1 4.57843E-1 4.08146E-1 3.80837E-1 4.25954E-1 4.21135E-1 4.13513E-1 2.99845E-1 2.46463E-1 2.46467E-1 2.02011E-1 1.22475E-1 1.3868E-1 3.24861E-1 2.76294E-1 2.89709E-1 3.16366E-1 2.87781E-1 2.42098E-1 1.98293E-1 1.91484E-1 2.12052E-1 2.52706E-1 2.68117E-1 2.33332E-1 2.86679E-1 2.55159E-1 2.52216E-1 3.05816E-1 3.02871E-1 2.55496E-1 1.95531E-1 2.18352E-1 3.27164E-1 3.92553E-1 3.75987E-1 3.65421E-1 3.23475E-1 3.19067E-1 2.62712E-1 2.10999E-1 1.98961E-1 1.88279E-1 1.98456E-1 2.06244E-1 1.78297E-1 1.8774E-1 2.28629E-1 2.07616E-1 1.758E-1 2.087E-1 2.18681E-1 1.32129E-1 8.0548E-2 8.17694E-2 6.39594E-2 7.0118E-2 5.07445E-2 1.46145E-1 2.33252E-1 2.25403E-1 1.6588E-1 8.03194E-2 6.30767E-2 1.0362E-1 1.13604E-1 7.5026E-2 4.52799E-2 4.42762E-2 9.97797E-2 8.54795E-2 8.46588E-2 8.17602E-2 7.76034E-2 6.19249E-2 4.35963E-2 4.1354E-2 4.91991E-2 2.70357E-2 2.55564E-2 1.93804E-2 4.90552E-2 5.31361E-2 3.82389E-2 1.99708E-2 1.684E-2 3.09127E-2 4.02052E-2 3.27205E-2 1.97613E-2 9.19704E-3 6.95271E-3 4.10571E-3 4.50063E-3 1.69999E-2 4.18335E-2 2.49147E-2 3.04635E-2 1.10789E-2 8.44851E-3 8.39692E-3 -9999 -9999 -9999 -9999 -9999 -9999 -9999 -9999 -9999 -9999 -9999 -9999 -9999 -9999 -9999
-9999 -9999 -9999 -9999 -9999 -9999 -9999 -9999 -9999 -9999 -9999 -9999 -9999 -9999 -9999 -9999 -9999 -9999 -9999 -9999 -9999 -9999 -9999 -9999 -9999 -9999 -9999 -9999 -9999 -9999 -9999 -9999 -9999 -9999 -9999 2.5151E-1 2.40588E-1 2.20217E-1 2.02443E-1 1.49175E-1 2.15234E-1 2.38076E-1 2.51553E-1 2.38805E-1 2.15033E-1 2.14467E-1 1.82997E-1 2.00066E-1 1.4962E-1 1.21305E-1 1.59877E-1 2.33229E-1 3.301E-1 4.19737E-1 4.61217E-1 5.09395E-1 4.96688E-1 4.42164E-1 4.29849E-1 4.96276E-1 4.98334E-1 4.57279E-1 3.29859E-1 2.30495E-1 1.69216E-1 9.32514E-2 1.23846E-1 1.531E-1 2.63206E-1 2.35114E-1 2.24986E-1 2.51986E-1 2.64805E-1 2.18296E-1 2.06364E-1 1.50223E-1 1.82336E-1 2.34615E-1 2.89965E-1 3.15677E-1 3.19144E-1 2.44085E-1 2.67264E-1 2.879E-1 2.69576E-1 1.81063E-1 1.90702E-1 2.68804E-1 3.47607E-1 3.81278E-1 3.44743E-1 2.97825E-1 2.79098E-1 2.49873E-1 2.13697E-1 1.96396E-1 2.10389E-1 2.30401E-1 2.71754E-1 2.54488E-1 2.60597E-1 2.3228E-1 2.33883E-1 2.50591E-1 2.60597E-1 2.56007E-1 2.24218E-1 8.68338E-2 7.52355E-2 7.51674E-2 8.46575E-2 5.52432E-2 1.10947E-1 2.11486E-1 1.93268E-1 9.14598E-2 2.762E-2 4.75012E-2 8.31387E-2 8.74651E-2 1.03777E-1 8.24371E-2 5.10664E-2 5.43872E-2 8.66043E-2 8.55213E-2 8.04173E-2 8.3157E-2 6.1378E-2 4.54851E-2 4.36776E-2 4.46728E-2 4.25046E-2 2.88299E-2 1.69612E-2 2.53205E-2 6.2097E-2 4.35452E-2 3.58612E-2 2.77845E-2 3.79831E-2 2.04791E-2 1.18537E-2 1.25751E-2 1.04083E-2 9.63052E-3 2.91768E-3 6.2665E-3 1.75566E-2 1.80618E-2 2.45744E-2 1.81702E-2 6.14929E-3 5.76384E-3 4.9989E-3 -9999 -9999 -9999 -9999 -9999 -9999 -9999 -9999 -9999 -9999 -9999 -9999 -9999 -9999 -9999
-9999 -9999 -9999 -9999 -9999 -9999 -9999 -9999 -9999 -9999 -9999 -9999 -9999 -9999 -9999 -9999 -9999 -9999 -9999 -9999 -9999 -9999 -9999 -9999 -9999 -9999 -9999 -9999 -9999 -9999 -9999 -9999 -9999 -9999 -9999 -9999 2.73384E-1 2.27171E-1 2.18968E-1 1.81076E-1 1.36191E-1 1.66213E-1 1.95789E-1 2.12075E-1 1.91416E-1 1.55655E-1 1.20722E-1 1.78495E-1 2.31835E-1 2.28461E-1 2.59051E-1 2.69263E-1 2.85649E-1 3.68158E-1 5.20284E-1 4.8119E-1 5.1191E-1 4.92871E-1 4.92123E-1 4.8774E-1 4.60799E-1 4.404E-1 4.15509E-1 3.09372E-1 2.45696E-1 1.76812E-1 1.43527E-1 1.21176E-1 1.39021E-1 1.59E-1 1.9857E-1 2.22889E-1 2.77774E-1 3.09483E-1 3.09155E-1 2.57347E-1 2.13947E-1 2.26213E-1 2.55644E-1 3.53613E-1 3.80929E-1 3.14686E-1 3.46162E-1 3.60205E-1 2.82135E-1 2.46124E-1 2.04867E-1 2.54916E-1 2.94483E-1 3.03992E-1 2.81675E-1 2.55076E-1 2.49941E-1 2.13207E-1 2.04751E-1 2.08377E-1 2.09996E-1 2.66636E-1 2.81003E-1 2.93272E-1 2.96008E-1 2.59416E-1 2.65318E-1 2.85475E-1 2.80232E-1 2.81362E-1 2.46245E-1 1.27106E-1 3.72911E-2 3.25366E-2 5.72186E-2 9.12903E-2 1.11779E-1 1.35008E-1 9.34445E-2 7.81153E-2 2.83352E-2 5.47169E-2 8.45052E-2 5.98953E-2 7.04707E-2 6.56939E-2 5.23455E-2 4.23676E-2 7.72352E-2 4.96381E-2 5.34755E-2 6.43894E-2 6.19802E-2 5.03131E-2 5.1231E-2 5.54953E-2 5.55224E-2 3.91114E-2 3.61262E-2 3.24288E-2 3.5288E-2 3.13735E-2 2.21216E-2 2.62531E-2 2.59449E-2 1.94168E-2 1.05599E-2 5.75234E-3 5.16264E-3 3.58979E-3 3.67121E-3 1.89528E-2 1.36893E-2 1.59362E-2 7.53756E-3 5.13965E-3 3.23103E-3 -9999 -9999 -9999 -9999 -9999 -9999 -9999 -9999 -9999 -9999 -9999 -9999 -9999 -9999 -9999 -9999 -9999
-9999 -9999 -9999 -9999 -9999 -9999 -9999 -9999 -9999 -9999 -9999 -9999 -9999 -9999 -9999 -9999 -9999 -9999 -9999 -9999 -9999 -9999 -9999 -9999 -9999 -9999 -9999 -9999 -9999 -9999 -9999 -9999 -9999 -9999 -9999 -9999 -9999 1.326E-1 1.62612E-1 1.44263E-1 8.39518E-2 6.49817E-2 8.90706E-2 1.18325E-1 1.25066E-1 1.48275E-1 1.58189E-1 2.80992E-1 4.37218E-1 4.60563E-1 3.50952E-1 3.01753E-1 2.8627E-1 3.02912E-1 4.19998E-1 4.05145E-1 4.64822E-1 5.03553E-1 4.8098E-1 4.72834E-1 4.66601E-1 4.64569E-1 4.34608E-1 3.31155E-1 3.08417E-1 2.77363E-1 1.83038E-1 1.06534E-1 9.20453E-2 1.40519E-1 1.77276E-1 3.31294E-1 2.93385E-1 3.42581E-1 4.07826E-1 4.09705E-1 3.49288E-1 2.43847E-1 2.61232E-1 3.27868E-1 3.73869E-1 3.9196E-1 3.53946E-1 4.00382E-1 3.18645E-1 2.80375E-1 2.23474E-1 2.35731E-1 2.52395E-1 2.56984E-1 2.5537E-1 2.53837E-1 2.78821E-1 3.00167E-1 2.87304E-1 2.8592E-1 2.96595E-1 2.81169E-1 2.65811E-1 2.67111E-1 2.87565E-1 2.7843E-1 2.77687E-1 2.87442E-1 2.53072E-1 2.70885E-1 2.36419E-1 1.06204E-1 4.12271E-2 2.73038E-2 2.70561E-2 7.64694E-2 1.24226E-1 1.09767E-1 7.02345E-2 5.5765E-2 6.66397E-2 6.315E-2 8.60314E-2 7.57015E-2 5.81439E-2 6.91576E-2 5.1433E-2 7.48478E-2 8.21259E-2 5.21944E-2 4.11345E-2 6.00856E-2 5.9375E-2 4.83559E-2 3.22611E-2 2.26665E-2 2.87408E-2 2.5863E-2 2.01474E-2 2.57924E-2 1.84731E-2 1.60951E-2 1.70746E-2 1.51254E-2 1.61068E-2 9.70858E-3 5.59421E-3 4.23896E-3 5.53173E-3 8.20514E-3 1.27597E-2 1.58268E-2 1.19032E-2 3.47477E-3 2.68882E-3 2.02718E-3 -9999 -9999 -9999 -9999 -9999 -9999 -9999 -9999 -9999 -9999 -9999 -9999 -9999 -9999 -9999 -9999 -9999 -9999
-9999 -9999 -9999 -9999 -9999 -9999 -9999 -9999 -9999 -9999 -9999 -9999 -9999 -9999 -9999 -9999 -9999 -9999 -9999 -9999 -9999 -9999 -9999 -9999 -9999 -9999 -9999 -9999 -9999 -9999 -9999 1.53099E-1 1.54288E-1 -9999 -9999 2.61058E-1 1.51233E-1 1.28781E-1 1.23164E-1 9.65052E-2 1.10267E-1 8.39606E-2 8.47388E-2 8.16587E-2 9.90832E-2 1.28013E-1 2.56028E-1 3.27807E-1 3.92064E-1 4.44935E-1 4.05617E-1 3.5191E-1 3.71566E-1 3.0877E-1 3.55243E-1 4.14831E-1 4.48275E-1 4.64939E-1 4.52569E-1 4.53753E-1 4.47965E-1 4.54597E-1 4.68167E-1 3.75776E-1 2.32341E-1 1.87055E-1 1.31934E-1 1.50532E-1 1.17912E-1 1.161E-1 1.4744E-1 3.24729E-1 3.50235E-1 3.19775E-1 3.8627E-1 3.88139E-1 3.64067E-1 3.56953E-1 3.24515E-1 3.2142E-1 3.12624E-1 3.86053E-1 4.07093E-1 3.75537E-1 3.86003E-1 3.25353E-1 3.02739E-1 2.53636E-1 2.5438E-1 2.97402E-1 2.62654E-1 2.66778E-1 3.21575E-1 3.17667E-1 2.83798E-1 2.73105E-1 2.56217E-1 2.9043E-1 2.52024E-1 2.32157E-1 2.72392E-1 2.69039E-1 2.66285E-1 2.33001E-1 2.15527E-1 2.35096E-1 2.21486E-1 8.49056E-2 3.75999E-2 2.61891E-2 1.78835E-2 5.79571E-2 1.36954E-1 1.9175E-1 1.43927E-1 8.3523E-2 5.33375E-2 8.1705E-2 7.99414E-2 4.98527E-2 3.10934E-2 3.67971E-2 8.21604E-2 1.31751E-1 6.32405E-2 5.33904E-2 4.4663E-2 5.70509E-2 5.38467E-2 5.61663E-2 3.82365E-2 2.58324E-2 2.03539E-2 2.2561E-2 2.58871E-2 2.22652E-2 2.74173E-2 1.73601E-2 2.1524E-2 2.1858E-2 1.7323E-2 8.32099E-3 4.53475E-3 5.54095E-3 1.35615E-2 1.92446E-2 1.99787E-2 1.37335E-2 6.30819E-3 -9999 -9999 -9999 -9999 -9999 -9999 -9999 -9999 -9999 -9999 -9999 -9999 -9999 -9999 -9999 -9999 -9999 -9999 -9999 -9999 -9999
-9999 -9999 -9999 -9999 -9999 -9999 -9999 -9999 -9999 -9999 -9999 -9999 -9999 -9999 -9999 -9999 -9999 -9999 -9999 -9999 -9999 -9999 -9999 -9999 -9999 -9999 -9999 -9999 -9999 -9999 2.52781E-1 1.16894E-1 1.345E-1 -9999 -9999 2.09381E-1 1.74375E-1 2.6426E-1 1.50532E-1 9.5768E-2 1.83651E-1 1.36036E-1 1.47783E-1 1.09549E-1 9.37955E-2 1.5448E-1 3.3936E-1 4.43413E-1 4.23652E-1 4.58892E-1 4.60057E-1 4.17555E-1 4.0873E-1 3.27084E-1 3.35944E-1 3.88711E-1 4.49221E-1 4.4595E-1 4.44803E-1 4.55006E-1 4.4814E-1 4.46662E-1 4.88546E-1 4.86684E-1 3.9714E-1 2.56154E-1 2.01672E-1 3.16633E-1 2.72162E-1 1.14077E-1 1.46609E-1 2.45268E-1 3.97486E-1 3.39455E-1 3.75057E-1 4.34001E-1 3.99664E-1 3.99464E-1 3.58378E-1 2.54388E-1 2.53555E-1 2.5547E-1 3.68149E-1 3.93703E-1 3.7555E-1 3.69364E-1 3.20941E-1 2.70897E-1 2.24082E-1 2.76019E-1 2.76625E-1 2.68745E-1 2.80352E-1 3.25697E-1 3.1279E-1 2.59215E-1 2.69572E-1 2.61053E-1 2.32207E-1 2.04711E-1 2.24965E-1 2.54712E-1 2.60893E-1 2.01288E-1 1.9275E-1 2.149E-1 1.90925E-1 1.52372E-1 8.26166E-2 2.27537E-2 1.67939E-2 4.88079E-2 1.27613E-1 1.39803E-1 1.70007E-1 8.89589E-2 5.66584E-2 6.73042E-2 5.83902E-2 6.17368E-2 5.14121E-2 5.31739E-2 7.86668E-2 1.14853E-1 4.57918E-2 3.85282E-2 3.79137E-2 3.92853E-2 4.48679E-2 4.49907E-2 3.56622E-2 3.09357E-2 2.69109E-2 2.12259E-2 2.30916E-2 4.08833E-2 2.51879E-2 2.32194E-2 2.89988E-2 3.10652E-2 1.73229E-2 1.0024E-2 5.8352E-3 3.37658E-3 4.22158E-3 8.45753E-3 1.39075E-2 9.2217E-3 9.83113E-3 -9999 -9999 -9999 -9999 -9999 -9999 -9999 -9999 -9999 -9999 -9999 -9999 -9999 -9999 -9999 -9999 -9999 -9999 -9999 -9999 -9999
-9999 -9999 -9999 -9999 -9999 -9999 -9999 -9999 -9999 -9999 -9999 -9999 -9999 -9999 -9999 -9999 -9999 -9999 -9999 -9999 -9999 -9999 -9999 -9999 -9999 -9999 -9999 -9999 -9999 -9999 2.26499E-1 9.48719E-2 9.71735E-2 1.1646E-1 1.8513E-1 1.96022E-1 1.4758E-1 2.61328E-1 2.72181E-1 1.78191E-1 2.53196E-1 2.90423E-1 2.15959E-1 1.58214E-1 1.30808E-1 1.48963E-1 2.63632E-1 3.89722E-1 4.39574E-1 4.71757E-1 4.67003E-1 4.59098E-1 3.96917E-1 3.26068E-1 3.89537E-1 4.2772E-1 4.22318E-1 4.19675E-1 4.54028E-1 4.53217E-1 4.40303E-1 4.51347E-1 4.88054E-1 5.39998E-1 5.31447E-1 5.1579E-1 4.17868E-1 3.09365E-1 1.98057E-1 1.57595E-1 1.20844E-1 1.58807E-1 3.11058E-1 4.32336E-1 4.15321E-1 4.52387E-1 4.67213E-1 4.1121E-1 3.65051E-1 2.41727E-1 2.13258E-1 2.1654E-1 2.30804E-1 3.27372E-1 3.74918E-1 3.66094E-1 3.25796E-1 2.52067E-1 2.26825E-1 2.65983E-1 2.97491E-1 2.7373E-1 2.58246E-1 2.83356E-1 2.78778E-1 2.17542E-1 2.26376E-1 2.63249E-1 2.18441E-1 1.60998E-1 1.83428E-1 2.05515E-1 2.30481E-1 1.67121E-1 1.80371E-1 1.81578E-1 1.44225E-1 1.02339E-1 4.93315E-2 2.45641E-2 1.70127E-2 7.28674E-2 1.01911E-1 7.06884E-2 7.62359E-2 8.76812E-2 5.78136E-2 6.26297E-2 8.19484E-2 6.26138E-2 2.68225E-2 2.91858E-2 8.67617E-2 6.41091E-2 3.26977E-2 3.20562E-2 3.04987E-2 2.48355E-2 2.96322E-2 3.28495E-2 3.39804E-2 3.99508E-2 3.14896E-2 3.37028E-2 3.73063E-2 3.43532E-2 2.15152E-2 1.74118E-2 1.49105E-2 1.05713E-2 7.10011E-3 8.81557E-3 7.22661E-3 3.07481E-3 3.01331E-3 8.65643E-3 1.00516E-2 7.04948E-3 8.14596E-3 2.36017E-3 -9999 -9999 -9999 -9999 -9999 -9999 -9999 -9999 -9999 -9999 -9999 -9999 -9999 -9999 -9999 -9999 -9999 -9999 -9999 -9999
-9999 -9999 -9999 -9999 -9999 -9999 -9999 -9999 -9999 -9999 -9999 -9999 -9999 -9999 -9999 -9999 -9999 -9999 -9999 -9999 -9999 -9999 -9999 -9999 -9999 -9999 -9999 -9999 -9999 -9999 1.42786E-1 1.44147E-1 9.90533E-2 1.18619E-1 1.17964E-1 1.48811E-1 1.40479E-1 1.25637E-1 2.57027E-1 2.42834E-1 1.43377E-1 2.24468E-1 3.15695E-1 2.98364E-1 2.47388E-1 1.97639E-1 3.05445E-1 3.98374E-1 4.2101E-1 4.36878E-1 4.42854E-1 4.43906E-1 4.14965E-1 3.57537E-1 4.27459E-1 4.5546E-1 4.34625E-1 4.33131E-1 4.12655E-1 3.99461E-1 3.86195E-1 3.78725E-1 4.48801E-1 5.08788E-1 5.1491E-1 4.93695E-1 4.55198E-1 3.14383E-1 1.63835E-1 1.43345E-1 1.05085E-1 1.77876E-1 2.6426E-1 3.55907E-1 4.2441E-1 4.54831E-1 4.50013E-1 4.26074E-1 3.29155E-1 2.34438E-1 2.24795E-1 2.41232E-1 2.30096E-1 2.58376E-1 2.87069E-1 3.63097E-1 3.52832E-1 2.72172E-1 2.22191E-1 2.72112E-1 3.29607E-1 2.81797E-1 2.54794E-1 2.87369E-1 2.81467E-1 2.50984E-1 1.92222E-1 2.50479E-1 2.25571E-1 1.37216E-1 1.42247E-1 1.56986E-1 2.02681E-1 1.68982E-1 1.75275E-1 1.9562E-1 1.12331E-1 4.07321E-2 2.72584E-2 2.99938E-2 4.64115E-2 5.13618E-2 7.14705E-2 8.91521E-2 4.5922E-2 3.26268E-2 2.90318E-2 3.22252E-2 6.70504E-2 5.55199E-2 3.52534E-2 3.31243E-2 8.34719E-2 4.21173E-2 2.30673E-2 3.15906E-2 2.76537E-2 2.38431E-2 2.7869E-2 3.57691E-2 2.99103E-2 3.59218E-2 3.51641E-2 4.34645E-2 2.51315E-2 1.90671E-2 1.77793E-2 1.18625E-2 8.89221E-3 6.00925E-3 4.15834E-3 3.94978E-3 3.67487E-3 2.48197E-3 2.89918E-3 3.2488E-3 3.73828E-3 5.39181E-3 7.74367E-3 2.73034E-3 -9999 -9999 -9999 -9999 -9999 -9999 -9999 -9999 -9999 -9999 -9999 -9999 -9999 -9999 -9999 -9999 -9999 -9999 -9999 -9999
-9999 -9999 -9999 -9999 -9999 -9999 -9999 -9999 -9999 -9999 -9999 -9999 -9999 -9999 -9999 -9999 -9999 -9999 -9999 -9999 -9999 -9999 -9999 -9999 -9999 -9999 -9999 -9999 -9999 -9999 -9999 -9999 2.26718E-1 1.56188E-1 9.23172E-2 7.53034E-2 1.34681E-1 1.13077E-1 1.25986E-1 1.4371E-1 1.50228E-1 1.64163E-1 1.82469E-1 2.02076E-1 2.54398E-1 2.83939E-1 3.4984E-1 4.03936E-1 3.84739E-1 4.04984E-1 4.18906E-1 4.44455E-1 4.29078E-1 4.13836E-1 4.2531E-1 4.55269E-1 4.50322E-1 4.63845E-1 3.89135E-1 3.62599E-1 3.20478E-1 3.08945E-1 3.43558E-1 3.86462E-1 3.7342E-1 4.25377E-1 3.87197E-1 3.5521E-1 2.76247E-1 2.75728E-1 1.71786E-1 2.08699E-1 2.16838E-1 3.03595E-1 4.15608E-1 4.72689E-1 4.89322E-1 4.64212E-1 4.29525E-1 2.88701E-1 1.65977E-1 1.60711E-1 1.61488E-1 1.47453E-1 1.3931E-1 2.51395E-1 3.06696E-1 2.73363E-1 2.54987E-1 2.67852E-1 3.17911E-1 3.54891E-1 2.99875E-1 2.34547E-1 2.78452E-1 2.72046E-1 2.52371E-1 2.39841E-1 2.06816E-1 1.10669E-1 1.14791E-1 1.12685E-1 1.62654E-1 1.36536E-1 1.418E-1 1.57825E-1 5.3187E-2 1.52629E-2 3.11924E-2 4.93542E-2 3.81831E-2 3.11003E-2 2.9836E-2 6.02078E-2 6.0381E-2 6.42439E-2 6.94955E-2 6.56218E-2 5.72646E-2 3.73074E-2 4.35664E-2 3.92163E-2 9.64973E-2 4.64007E-2 2.90769E-2 3.54616E-2 3.55885E-2 5.32315E-2 5.6895E-2 3.87551E-2 1.95016E-2 2.60654E-2 2.33472E-2 2.63578E-2 2.02868E-2 1.67548E-2 1.67206E-2 8.38516E-3 6.83143E-3 3.87627E-3 4.0522E-3 5.47496E-3 5.55802E-3 1.17662E-2 4.30361E-3 1.72234E-3 2.25222E-3 2.63295E-3 6.61712E-3 -9999 -9999 -9999 -9999 -9999 -9999 -9999 -9999 -9999 -9999 -9999 -9999 -9999 -9999 -9999 -9999 -9999 -9999 -9999 -9999 -9999
-9999 -9999 -9999 -9999 -9999 -9999 -9999 -9999 -9999 -9999 -9999 -9999 -9999 -9999 -9999 -9999 -9999 -9999 -9999 -9999 -9999 -9999 -9999 -9999 -9999 -9999 -9999 -9999 -9999 -9999 -9999 -9999 -9999 2.03888E-1 1.23708E-1 8.16001E-2 6.12682E-2 1.01965E-1 5.93713E-2 8.1332E-2 1.29386E-1 1.61291E-1 1.5717E-1 1.46074E-1 2.1005E-1 3.44219E-1 3.57084E-1 3.1285E-1 3.36581E-1 4.04616E-1 4.12695E-1 4.48279E-1 4.37407E-1 4.52822E-1 3.83323E-1 4.46072E-1 4.64817E-1 4.575E-1 4.10479E-1 3.90891E-1 3.19667E-1 2.33478E-1 2.46437E-1 2.95183E-1 3.23983E-1 3.76753E-1 3.22581E-1 3.77514E-1 4.27396E-1 2.50574E-1 1.89085E-1 2.27142E-1 2.2425E-1 3.27075E-1 4.21017E-1 4.67787E-1 5.08962E-1 4.89832E-1 4.5711E-1 3.62749E-1 3.11588E-1 1.70755E-1 1.41503E-1 1.23278E-1 1.13438E-1 1.16724E-1 1.72614E-1 2.55844E-1 2.64757E-1 2.86351E-1 2.97089E-1 3.46554E-1 3.50234E-1 2.62652E-1 1.72816E-1 2.63783E-1 2.44701E-1 2.37245E-1 1.48239E-1 1.03036E-1 1.10565E-1 1.00406E-1 1.01882E-1 1.00873E-1 9.2673E-2 1.02941E-1 2.85057E-2 1.79461E-2 4.14194E-2 5.30833E-2 2.95701E-2 2.5401E-2 3.34344E-2 3.55192E-2 5.7646E-2 7.95379E-2 6.26027E-2 4.89015E-2 4.59291E-2 7.33235E-2 6.10182E-2 8.56264E-2 9.73947E-2 3.70208E-2 3.376E-2 3.62198E-2 3.27633E-2 6.96534E-2 5.26476E-2 3.79649E-2 1.86288E-2 1.95836E-2 1.42993E-2 2.14587E-2 2.05838E-2 1.75347E-2 1.58483E-2 1.45769E-2 9.48237E-3 3.9548E-3 2.91053E-3 5.52496E-3 1.83871E-2 2.28742E-2 4.31425E-3 1.85253E-3 4.47783E-3 1.02614E-3 -9999 -9999 -9999 -9999 -9999 -9999 -9999 -9999 -9999 -9999 -9999 -9999 -9999 -9999 -9999 -9999 -9999 -9999 -9999 -9999 -9999 -9999
-9999 -9999 -9999 -9999 -9999 -9999 -9999 -9999 -9999 -9999 -9999 -9999 -9999 -9999 -9999 -9999 -9999 -9999 -9999 -9999 -9999 -9999 -9999 -9999 -9999 -9999 -9999 -9999 -9999 -9999 -9999 -9999 -9999 2.26379E-1 1.2607E-1 9.15253E-2 6.08664E-2 8.47084E-2 7.57716E-2 7.01574E-2 1.07332E-1 1.16701E-1 1.04033E-1 8.31112E-2 1.17657E-1 2.34666E-1 2.63745E-1 2.84366E-1 4.08212E-1 4.28815E-1 4.58851E-1 4.3615E-1 4.61849E-1 4.08019E-1 3.85013E-1 4.14052E-1 4.56666E-1 4.51422E-1 4.38075E-1 3.96639E-1 3.39945E-1 2.74728E-1 2.37919E-1 2.31739E-1 2.91082E-1 3.88161E-1 3.20211E-1 1.98851E-1 3.55493E-1 2.92019E-1 2.07615E-1 2.13811E-1 2.05854E-1 2.45115E-1 3.93192E-1 4.47955E-1 5.04964E-1 5.0194E-1 4.77657E-1 4.14594E-1 3.09631E-1 3.52937E-1 1.98806E-1 1.85794E-1 1.79373E-1 1.53922E-1 1.35385E-1 1.6539E-1 2.85973E-1 3.4328E-1 3.30234E-1 3.61987E-1 4.04603E-1 3.62564E-1 2.13046E-1 1.83674E-1 2.12246E-1 2.01293E-1 1.30469E-1 1.00616E-1 8.20767E-2 1.02997E-1 1.09373E-1 8.11647E-2 1.1412E-1 8.73998E-2 2.351E-2 1.77961E-2 3.9487E-2 4.07375E-2 3.57142E-2 4.49603E-2 5.75109E-2 5.71408E-2 7.3437E-2 1.29578E-1 1.15915E-1 9.26853E-2 8.22255E-2 1.40252E-1 1.06677E-1 1.15565E-1 6.62009E-2 5.14473E-2 6.6905E-2 5.62273E-2 3.53124E-2 5.26697E-2 2.28214E-2 2.23946E-2 1.19476E-2 1.24485E-2 2.03472E-2 2.89254E-2 3.12011E-2 1.51072E-2 8.03159E-3 6.22179E-3 3.77837E-3 2.63129E-3 4.4168E-3 5.89325E-3 6.00058E-3 1.1063E-2 8.21774E-3 3.64494E-3 2.00302E-3 2.70936E-4 -9999 -9999 -9999 -9999 -9999 -9999 -9999 -9999 -9999 -9999 -9999 -9999 -9999 -9999 -9999 -9999 -9999 -9999 -9999 -9999 -9999 -9999
-9999 -9999 -9999 -9999 -9999 -9999 -9999 -9999 -9999 -9999 -9999 -9999 -9999 -9999 -9999 -9999 -9999 -9999 -9999 -9999 -9999 -9999 -9999 -9999 -9999 -9999 -9999 -9999 -9999 -9999 -9999 -9999 -9999 -9999 1.24209E-1 1.11054E-1 8.01203E-2 1.04028E-1 1.31872E-1 1.46194E-1 1.31642E-1 1.5155E-1 1.58194E-1 1.53678E-1 1.27089E-1 1.77456E-1 2.40152E-1 2.73568E-1 3.87244E-1 4.42122E-1 4.72648E-1 4.30577E-1 4.41666E-1 3.88166E-1 3.88998E-1 4.29787E-1 4.18914E-1 4.31804E-1 4.297E-1 4.06839E-1 3.59872E-1 3.07459E-1 2.57549E-1 1.95389E-1 2.433E-1 3.42759E-1 3.3538E-1 1.80132E-1 1.53615E-1 2.41047E-1 2.02372E-1 2.28047E-1 1.9672E-1 2.44065E-1 3.89387E-1 4.61278E-1 4.86208E-1 5.14711E-1 5.01084E-1 4.63514E-1 3.61195E-1 3.08616E-1 3.61423E-1 2.91138E-1 2.41765E-1 2.79164E-1 2.754E-1 2.28773E-1 2.06504E-1 2.88683E-1 3.59132E-1 3.56903E-1 3.69161E-1 4.0182E-1 3.00321E-1 2.20737E-1 1.83746E-1 1.62484E-1 1.38348E-1 1.26501E-1 8.24454E-2 8.27953E-2 5.2205E-2 7.56694E-2 1.09759E-1 7.94783E-2 2.68586E-2 1.47123E-2 2.61659E-2 3.64585E-2 3.55057E-2 3.00491E-2 3.52596E-2 5.31838E-2 8.76219E-2 1.06859E-1 9.68753E-2 9.20494E-2 1.24229E-1 1.59733E-1 1.52578E-1 1.32532E-1 1.02728E-1 9.49236E-2 9.2786E-2 1.0926E-1 6.66782E-2 4.29824E-2 1.95838E-2 1.59269E-2 1.26063E-2 1.36919E-2 2.78463E-2 2.64616E-2 2.82864E-2 8.21789E-3 6.49883E-3 5.70525E-3 3.16015E-3 5.90998E-3 7.63185E-3 5.77653E-3 3.8493E-3 1.47663E-3 1.23242E-3 3.45319E-3 1.48945E-3 8.76109E-5 -9999 -9999 -9999 -9999 -9999 -9999 -9999 -9999 -9999 -9999 -9999 -9999 -9999 -9999 -9999 -9999 -9999 -9999 -9999 -9999 -9999 -9999
-9999 -9999 -9999 -9999 -9999 -9999 -9999 -9999 -9999 -9999 -9999 -9999 -9999 -9999 -9999 -9999 -9999 -9999 -9999 -9999 -9999 -9999 -9999 -9999 -9999 -9999 -9999 -9999 -9999 -9999 -9999 -9999 -9999 -9999 -9999 1.49149E-1 1.11992E-1 1.29014E-1 1.27071E-1 1.89869E-1 1.39076E-1 1.83184E-1 2.43418E-1 2.75622E-1 2.71705E-1 2.25949E-1 2.53694E-1 3.05687E-1 3.33359E-1 4.09293E-1 4.62067E-1 4.38334E-1 4.24631E-1 3.94393E-1 3.97797E-1 3.76269E-1 4.07748E-1 4.52306E-1 4.63102E-1 4.29643E-1 4.04945E-1 3.71864E-1 3.10444E-1 2.1568E-1 1.77381E-1 2.09815E-1 1.44656E-1 1.23807E-1 1.59957E-1 2.14797E-1 1.6311E-1 2.26375E-1 2.11212E-1 2.58991E-1 4.26316E-1 4.68689E-1 4.76167E-1 4.90689E-1 4.91608E-1 5.12726E-1 4.55336E-1 2.95901E-1 2.89579E-1 3.26439E-1 3.8289E-1 3.43301E-1 2.98503E-1 2.90195E-1 2.33267E-1 2.33225E-1 3.50056E-1 3.84223E-1 3.38941E-1 3.54313E-1 2.95297E-1 2.42385E-1 1.86901E-1 1.59994E-1 1.96888E-1 1.76108E-1 1.18306E-1 7.84694E-2 6.30704E-2 6.90274E-2 7.84209E-2 5.94653E-2 5.33863E-2 1.97502E-2 3.5917E-2 4.42462E-2 3.29267E-2 1.87896E-2 3.03282E-2 2.76196E-2 3.79279E-2 5.13795E-2 3.50906E-2 3.56569E-2 5.49456E-2 9.02505E-2 8.81129E-2 9.02728E-2 5.10533E-2 2.53433E-2 1.91253E-2 3.43671E-2 7.78345E-2 8.24786E-2 4.47076E-2 2.7394E-2 1.83741E-2 1.81137E-2 2.29207E-2 2.87557E-2 1.38882E-2 6.93873E-3 2.83235E-3 3.67488E-3 4.47269E-3 4.56979E-3 2.37469E-3 2.93762E-3 7.30339E-3 4.09981E-3 2.32714E-3 1.53866E-3 2.69478E-4 1.37202E-4 -9999 -9999 -9999 -9999 -9999 -9999 -9999 -9999 -9999 -9999 -9999 -9999 -9999 -9999 -9999 -9999 -9999 -9999 -9999 -9999 -9999 -9999
-9999 -9999 -9999 -9999 -9999 -9999 -9999 -9999 -9999 -9999 -9999 -9999 -9999 -9999 -9999 -9999 -9999 -9999 -9999 -9999 -9999 -9999 -9999 -9999 -9999 -9999 -9999 -9999 -9999 -9999 -9999 -9999 -9999 -9999 -9999 6.39667E-2 1.05601E-1 1.90652E-1 1.62668E-1 1.305E-1 1.68513E-1 1.53637E-1 2.21389E-1 3.62417E-1 3.40075E-1 2.14504E-1 2.19353E-1 3.41691E-1 3.95514E-1 3.77451E-1 4.16208E-1 4.18608E-1 4.27746E-1 4.00119E-1 4.0683E-1 3.93354E-1 4.11255E-1 4.25523E-1 4.25732E-1 4.51661E-1 4.62899E-1 4.57406E-1 4.02212E-1 2.42328E-1 1.35501E-1 1.70361E-1 1.26977E-1 1.15715E-1 1.68069E-1 2.12972E-1 1.43035E-1 2.25828E-1 2.08926E-1 2.17207E-1 4.03226E-1 4.46096E-1 5.04665E-1 4.80373E-1 4.62944E-1 4.13048E-1 4.93905E-1 3.44252E-1 2.73753E-1 2.34148E-1 2.62523E-1 3.41055E-1 2.35881E-1 2.52225E-1 2.44592E-1 2.09521E-1 3.36197E-1 3.70142E-1 3.57571E-1 3.25292E-1 3.0968E-1 2.61678E-1 2.04406E-1 1.45986E-1 2.18057E-1 2.46856E-1 1.8224E-1 1.12238E-1 8.05169E-2 4.31121E-2 3.66389E-2 6.09415E-2 6.72763E-2 4.51046E-2 4.77246E-2 5.15969E-2 5.41793E-2 2.93854E-2 1.87613E-2 1.59907E-2 1.75825E-2 2.76569E-2 2.80722E-2 2.48834E-2 2.82651E-2 2.7453E-2 2.87143E-2 5.59987E-2 5.55507E-2 3.46052E-2 1.61108E-2 1.35591E-2 1.94474E-2 2.78428E-2 2.65808E-2 2.00578E-2 1.72664E-2 2.12751E-2 2.41184E-2 2.13274E-2 6.38581E-3 4.09091E-3 3.79609E-3 3.50302E-3 1.98714E-3 1.42577E-3 1.07804E-3 1.89048E-3 4.69997E-3 3.16352E-3 1.04853E-3 2.95704E-4 1.41939E-4 -9999 -9999 -9999 -9999 -9999 -9999 -9999 -9999 -9999 -9999 -9999 -9999 -9999 -9999 -9999 -9999 -9999 -9999 -9999 -9999 -9999 -9999 -9999
-9999 -9999 -9999 -9999 -9999 -9999 -9999 -9999 -9999 -9999 -9999 -9999 -9999 -9999 -9999 -9999 -9999 -9999 -9999 -9999 -9999 -9999 -9999 -9999 -9999 -9999 -9999 -9999 -9999 -9999 -9999 -9999 -9999 -9999 8.52197E-2 8.94073E-2 1.2531E-1 1.29016E-1 1.09105E-1 1.0132E-1 1.57288E-1 1.43406E-1 1.74869E-1 2.6525E-1 3.82445E-1 2.77627E-1 1.83527E-1 2.45107E-1 3.93827E-1 3.97655E-1 3.88392E-1 4.01653E-1 4.34375E-1 4.22514E-1 4.14047E-1 3.90446E-1 3.8427E-1 4.06602E-1 4.30155E-1 4.37133E-1 4.52254E-1 4.62746E-1 4.46576E-1 2.80475E-1 1.9298E-1 1.64045E-1 1.81749E-1 1.52596E-1 1.82979E-1 1.99509E-1 2.05533E-1 1.92631E-1 1.89723E-1 2.16612E-1 3.87536E-1 4.66163E-1 4.25034E-1 4.0709E-1 3.7818E-1 3.58647E-1 4.80234E-1 4.79973E-1 4.20065E-1 2.35132E-1 2.03778E-1 2.15631E-1 1.90693E-1 2.53327E-1 2.19545E-1 1.74788E-1 2.72902E-1 3.30906E-1 2.80159E-1 2.85257E-1 2.59063E-1 2.10464E-1 1.96694E-1 1.9044E-1 1.78652E-1 1.96344E-1 1.76393E-1 1.41187E-1 7.06268E-2 5.35967E-2 2.72184E-2 3.15941E-2 4.05372E-2 4.69336E-2 5.26624E-2 4.71279E-2 5.336E-2 3.01856E-2 2.44248E-2 2.19672E-2 2.63086E-2 3.99785E-2 6.36903E-2 4.62342E-2 2.24976E-2 2.46616E-2 1.55117E-2 1.92808E-2 4.01898E-2 6.21363E-2 5.69398E-2 3.16697E-2 2.18646E-2 2.00985E-2 -9999 -9999 -9999 -9999 -9999 1.48789E-2 6.46539E-3 5.21202E-3 4.33878E-3 3.51692E-3 1.49106E-3 1.22952E-3 2.87824E-3 5.42584E-3 2.35685E-3 1.09711E-3 3.83613E-4 3.27188E-4 -9999 -9999 -9999 -9999 -9999 -9999 -9999 -9999 -9999 -9999 -9999 -9999 -9999 -9999 -9999 -9999 -9999 -9999 -9999 -9999 -9999 -9999 -9999 -9999
-9999 -9999 -9999 -9999 -9999 -9999 -9999 -9999 -9999 -9999 -9999 -9999 -9999 -9999 -9999 -9999 -9999 -9999 -9999 -9999 -9999 -9999 -9999 -9999 -9999 -9999 -9999 -9999 -9999 -9999 -9999 -9999 -9999 -9999 -9999 -9999 1.53453E-1 8.44603E-2 7.02917E-2 9.69423E-2 1.30311E-1 1.60801E-1 2.54287E-1 2.71874E-1 3.14708E-1 3.53449E-1 2.51907E-1 2.02463E-1 2.84473E-1 4.03794E-1 4.17263E-1 4.31669E-1 4.1346E-1 4.12846E-1 4.16957E-1 3.75091E-1 4.05546E-1 4.15364E-1 4.28594E-1 4.5003E-1 4.55224E-1 4.68173E-1 4.35736E-1 3.12297E-1 2.1192E-1 1.91934E-1 1.96844E-1 1.55206E-1 1.73544E-1 1.59862E-1 1.4252E-1 1.32079E-1 1.35289E-1 2.0932E-1 4.17018E-1 4.13344E-1 4.01509E-1 3.54356E-1 3.49302E-1 3.55781E-1 3.60619E-1 4.46491E-1 4.91332E-1 3.57079E-1 1.84938E-1 1.48253E-1 1.597E-1 2.08631E-1 2.84293E-1 1.84645E-1 2.36777E-1 2.43197E-1 2.10569E-1 2.33688E-1 2.21769E-1 2.51312E-1 2.56257E-1 2.38695E-1 1.66547E-1 1.26167E-1 1.38532E-1 1.32582E-1 1.02815E-1 7.35288E-2 3.4344E-2 2.58027E-2 2.16921E-2 3.87753E-2 4.12055E-2 5.64894E-2 4.72338E-2 3.53554E-2 3.3469E-2 5.01286E-2 3.66589E-2 4.38699E-2 5.17027E-2 5.25234E-2 4.06946E-2 3.40398E-2 1.90314E-2 1.29643E-2 1.71342E-2 3.0458E-2 5.39171E-2 5.36705E-2 3.81433E-2 2.5609E-2 -9999 -9999 -9999 -9999 -9999 1.78588E-2 7.86929E-3 3.94527E-3 3.26077E-3 2.86397E-3 1.41499E-3 2.35541E-3 3.01052E-3 4.20962E-3 4.57422E-3 2.23592E-3 3.73839E-3 -9999 -9999 -9999 -9999 -9999 -9999 -9999 -9999 -9999 -9999 -9999 -9999 -9999 -9999 -9999 -9999 -9999 -9999 -9999 -9999 -9999 -9999 -9999 -9999 -9999
-9999 -9999 -9999 -9999 -9999 -9999 -9999 -9999 -9999 -9999 -9999 -9999 -9999 -9999 -9999 -9999 -9999 -9999 -9999 -9999 -9999 -9999 -9999 -9999 -9999 -9999 -9999 -9999 -9999 -9999 -9999 -9999 -9999 -9999 -9999 -9999 -9999 1.08243E-1 4.4963E-2 9.27255E-2 1.31836E-1 1.70478E-1 2.64061E-1 2.84072E-1 3.37771E-1 2.85167E-1 2.84571E-1 2.18923E-1 2.71078E-1 4.18445E-1 4.30005E-1 3.82775E-1 4.18186E-1 3.87355E-1 3.97096E-1 3.72703E-1 3.89563E-1 4.19225E-1 4.00159E-1 4.23217E-1 4.44973E-1 4.29088E-1 4.36962E-1 2.61262E-1 1.51068E-1 1.15828E-1 1.29253E-1 1.40927E-1 1.2548E-1 1.91822E-1 2.88434E-1 2.84011E-1 2.52924E-1 3.48631E-1 4.89583E-1 5.09868E-1 4.94478E-1 4.19083E-1 3.08776E-1 3.01343E-1 3.0137E-1 3.34013E-1 4.15064E-1 4.22566E-1 3.6769E-1 2.81137E-1 2.15204E-1 1.87408E-1 1.8464E-1 1.77798E-1 2.31944E-1 1.95225E-1 1.96364E-1 2.26006E-1 2.38399E-1 2.99995E-1 3.522E-1 2.83849E-1 1.93121E-1 9.16339E-2 1.15309E-1 9.26095E-2 8.17038E-2 5.19674E-2 2.74999E-2 1.5239E-2 1.07864E-2 2.24188E-2 3.29867E-2 2.65041E-2 2.04616E-2 2.73871E-2 2.67661E-2 2.62364E-2 2.30187E-2 2.68257E-2 3.39711E-2 3.62155E-2 3.83764E-2 5.62716E-2 4.99178E-2 3.4795E-2 3.08379E-2 2.43046E-2 3.05191E-2 -9999 -9999 -9999 -9999 -9999 -9999 -9999 -9999 1.03945E-2 5.00703E-3 3.54748E-3 3.37816E-3 1.47692E-3 1.02769E-3 -9999 -9999 -9999 -9999 -9999 -9999 -9999 -9999 -9999 -9999 -9999 -9999 -9999 -9999 -9999 -9999 -9999 -9999 -9999 -9999 -9999 -9999 -9999 -9999 -9999 -9999 -9999 -9999 -9999 -9999 -9999
-9999 -9999 -9999 -9999 -9999 -9999 -9999 -9999 -9999 -9999 -9999 -9999 -9999 -9999 -9999 -9999 -9999 -9999 -9999 -9999 -9999 -9999 -9999 -9999 -9999 -9999 -9999 -9999 -9999 -9999 -9999 -9999 -9999 -9999 -9999 -9999 -9999 -9999 1.099E-1 9.83935E-2 1.01462E-1 1.32297E-1 1.74589E-1 2.19313E-1 2.73999E-1 2.47424E-1 2.53853E-1 2.38922E-1 2.26343E-1 3.12087E-1 3.90481E-1 4.28531E-1 4.3111E-1 3.63984E-1 3.43813E-1 3.48616E-1 3.58051E-1 4.02675E-1 4.24631E-1 4.3425E-1 3.9695E-1 4.13235E-1 3.57137E-1 1.84719E-1 1.06037E-1 7.06597E-2 7.73609E-2 9.48947E-2 1.08283E-1 1.80128E-1 3.58097E-1 4.69629E-1 4.89531E-1 4.82014E-1 5.18922E-1 4.7517E-1 5.15959E-1 4.78195E-1 4.20392E-1 3.13034E-1 3.16692E-1 3.27882E-1 3.36841E-1 3.5681E-1 3.4797E-1 4.38494E-1 3.36985E-1 1.28595E-1 1.51231E-1 1.73764E-1 2.09042E-1 2.47117E-1 2.52747E-1 3.39064E-1 2.61598E-1 3.02012E-1 3.48226E-1 3.29818E-1 2.25946E-1 1.48351E-1 1.06506E-1 8.52984E-2 7.95338E-2 4.19895E-2 1.79559E-2 1.50937E-2 2.47955E-2 4.20773E-2 2.32383E-2 9.92691E-3 7.00062E-3 8.14928E-3 1.86246E-2 1.9098E-2 1.17722E-2 1.48594E-2 1.84334E-2 2.16565E-2 5.11376E-2 8.96599E-2 1.09119E-1 1.14603E-1 9.27343E-2 -9999 -9999 -9999 -9999 -9999 -9999 -9999 -9999 -9999 -9999 6.38465E-3 4.00592E-3 -9999 -9999 -9999 -9999 -9999 -9999 -9999 -9999 -9999 -9999 -9999 -9999 -9999 -9999 -9999 -9999 -9999 -9999 -9999 -9999 -9999 -9999 -9999 -9999 -9999 -9999 -9999 -9999 -9999 -9999 -9999 -9999 -9999 -9999 -9999
-9999 -9999 -9999 -9999 -9999 -9999 -9999 -9999 -9999 -9999 -9999 -9999 -9999 -9999 -9999 -9999 -9999 -9999 -9999 -9999 -9999 -9999 -9999 -9999 -9999 -9999 -9999 -9999 -9999 -9999 -9999 -9999 -9999 -9999 -9999 -9999 -9999 -9999 -9999 7.62301E-2 7.77693E-2 7.41269E-2 1.18309E-1 1.23166E-1 2.08851E-1 2.36044E-1 2.41766E-1 2.69911E-1 2.17956E-1 2.15874E-1 2.64133E-1 3.6797E-1 3.89803E-1 3.28117E-1 3.04847E-1 3.61124E-1 3.46073E-1 3.42254E-1 4.17852E-1 4.2473E-1 4.45341E-1 4.72019E-1 4.41421E-1 3.33409E-1 1.52681E-1 1.33205E-1 1.54081E-1 8.56244E-2 1.2192E-1 1.01472E-1 2.368E-1 4.32658E-1 4.70832E-1 4.82701E-1 5.15849E-1 4.75517E-1 4.56152E-1 5.06203E-1 4.55652E-1 4.16972E-1 3.42282E-1 3.33449E-1 3.36352E-1 3.06832E-1 2.69573E-1 3.27348E-1 2.58289E-1 1.38004E-1 1.6219E-1 1.22797E-1 1.66239E-1 2.07617E-1 2.28333E-1 2.83321E-1 3.46145E-1 3.06128E-1 2.99393E-1 3.14095E-1 2.32023E-1 1.53974E-1 1.2341E-1 1.02501E-1 9.40747E-2 5.96126E-2 2.97559E-2 2.70133E-2 5.06083E-2 5.16557E-2 2.04792E-2 8.09303E-3 8.77282E-3 6.46211E-3 7.10731E-3 1.09551E-2 1.15475E-2 1.30076E-2 7.8345E-3 2.16927E-2 6.06949E-2 8.57795E-2 8.53009E-2 6.96153E-2 4.97816E-2 -9999 -9999 -9999 -9999 -9999 -9999 -9999 -9999 -9999 -9999 -9999 -9999 -9999 -9999 -9999 -9999 -9999 -9999 -9999 -9999 -9999 -9999 -9999 -9999 -9999 -9999 -9999 -9999 -9999 -9999 -9999 -9999 -9999 -9999 -9999 -9999 -9999 -9999 -9999 -9999 -9999 -9999 -9999 -9999 -9999 -9999 -9999
-9999 -9999 -9999 -9999 -9999 -9999 -9999 -9999 -9999 -9999 -9999 -9999 -9999 -9999 -9999 -9999 -9999 -9999 -9999 -9999 -9999 -9999 -9999 -9999 -9999 -9999 -9999 -9999 -9999 -9999 -9999 -9999 -9999 -9999 -9999 -9999 -9999 2.1017E-1 9.04475E-2 1.09666E-1 1.53219E-1 1.05404E-1 4.86234E-2 6.72996E-2 1.48976E-1 9.42347E-2 1.80179E-1 2.57055E-1 2.09328E-1 1.52347E-1 1.72362E-1 2.64233E-1 3.63647E-1 3.20513E-1 3.54714E-1 3.33026E-1 3.50635E-1 3.64274E-1 4.16146E-1 4.38495E-1 5.0229E-1 4.71116E-1 4.23585E-1 4.39943E-1 2.47348E-1 1.98042E-1 2.02797E-1 7.65883E-2 1.53156E-1 1.16958E-1 1.34732E-1 2.01718E-1 3.94505E-1 3.47685E-1 4.97114E-1 5.07984E-1 3.73915E-1 4.0789E-1 4.08146E-1 3.93938E-1 3.45626E-1 3.28427E-1 3.33135E-1 3.42905E-1 3.31151E-1 2.41292E-1 1.79537E-1 1.46877E-1 1.83366E-1 1.57911E-1 2.2211E-1 2.40368E-1 2.04532E-1 2.60685E-1 3.30663E-1 3.21173E-1 3.0924E-1 2.9341E-1 3.06693E-1 2.31589E-1 2.06394E-1 1.76947E-1 1.45286E-1 1.06909E-1 3.27732E-2 3.13828E-2 4.85931E-2 5.00216E-2 3.50923E-2 2.23363E-2 1.73018E-2 5.64326E-3 6.32366E-3 6.45221E-3 1.08254E-2 2.11627E-2 1.67717E-2 2.07066E-2 3.29328E-2 7.80442E-2 5.51376E-2 4.99851E-2 3.24874E-2 -9999 -9999 -9999 -9999 -9999 -9999 -9999 -9999 -9999 -9999 -9999 -9999 -9999 -9999 -9999 -9999 -9999 -9999 -9999 -9999 -9999 -9999 -9999 -9999 -9999 -9999 -9999 -9999 -9999 -9999 -9999 -9999 -9999 -9999 -9999 -9999 -9999 -9999 -9999 -9999 -9999 -9999 -9999 -9999 -9999 -9999 -9999
-9999 -9999 -9999 -9999 -9999 -9999 -9999 -9999 -9999 -9999 -9999 -9999 -9999 -9999 -9999 -9999 -9999 -9999 -9999 -9999 -9999 -9999 -9999 -9999 -9999 -9999 -9999 -9999 -9999 -9999 -9999 -9999 -9999 -9999 -9999 -9999 -9999 -9999 1.9724E-1 1.92206E-1 2.90753E-1 1.40975E-1 4.01377E-2 4.38817E-2 5.81714E-2 6.24781E-2 9.38705E-2 2.19537E-1 2.19648E-1 1.43492E-1 1.44707E-1 1.83057E-1 2.71114E-1 3.15892E-1 4.02703E-1 3.84131E-1 4.19886E-1 3.9672E-1 3.97048E-1 4.46138E-1 4.5942E-1 4.112E-1 3.30235E-1 4.17173E-1 3.48615E-1 2.01184E-1 1.56972E-1 6.54189E-2 1.35633E-1 1.64705E-1 1.35473E-1 1.76569E-1 2.4298E-1 1.91039E-1 3.87275E-1 4.85326E-1 4.41589E-1 3.20113E-1 3.77535E-1 3.32679E-1 3.18624E-1 3.22724E-1 3.20322E-1 3.01758E-1 3.27116E-1 2.95294E-1 2.11271E-1 1.5972E-1 1.73332E-1 2.67923E-1 2.20951E-1 2.67743E-1 2.49804E-1 2.47352E-1 2.97245E-1 3.13211E-1 3.3477E-1 3.3721E-1 3.23342E-1 3.38029E-1 3.10754E-1 2.72077E-1 1.9767E-1 9.14972E-2 4.22148E-2 5.44201E-2 7.5144E-2 7.55274E-2 6.34276E-2 4.21774E-2 2.34211E-2 9.06617E-3 4.37691E-3 3.97438E-3 1.03261E-2 1.65671E-2 3.07621E-2 3.64793E-2 3.65135E-2 2.84681E-2 2.93781E-2 1.99888E-2 1.23599E-2 -9999 -9999 -9999 -9999 -9999 -9999 -9999 -9999 -9999 -9999 -9999 -9999 -9999 -9999 -9999 -9999 -9999 -9999 -9999 -9999 -9999 -9999 -9999 -9999 -9999 -9999 -9999 -9999 -9999 -9999 -9999 -9999 -9999 -9999 -9999 -9999 -9999 -9999 -9999 -9999 -9999 -9999 -9999 -9999 -9999 -9999 -9999
-9999 -9999 -9999 -9999 -9999 -9999 -9999 -9999 -9999 -9999 -9999 -9999 -9999 -9999 -9999 -9999 -9999 -9999 -9999 -9999 -9999 -9999 -9999 -9999 -9999 -9999 -9999 -9999 -9999 -9999 -9999 -9999 -9999 -9999 -9999 -9999 -9999 -9999 2.34559E-1 1.27932E-1 2.20317E-1 1.67739E-1 5.50442E-2 3.23813E-2 4.70708E-2 7.30685E-2 1.00184E-1 1.69067E-1 1.85011E-1 1.99176E-1 2.45347E-1 1.97817E-1 1.77509E-1 2.44564E-1 2.99527E-1 3.98236E-1 4.4245E-1 4.53619E-1 4.22969E-1 4.72409E-1 4.73521E-1 3.7359E-1 2.42718E-1 1.56901E-1 2.02464E-1 1.09929E-1 8.15396E-2 5.71211E-2 9.53544E-2 6.16967E-2 1.27426E-1 1.24641E-1 1.32257E-1 1.20458E-1 1.52929E-1 2.89478E-1 3.83654E-1 3.2551E-1 2.79377E-1 3.21572E-1 3.40201E-1 3.3271E-1 3.31979E-1 2.92562E-1 2.68345E-1 2.37507E-1 1.99567E-1 2.5822E-1 2.7542E-1 2.94924E-1 2.37812E-1 3.33404E-1 3.56451E-1 2.96086E-1 2.83227E-1 2.85288E-1 3.17864E-1 2.83719E-1 3.02272E-1 2.83134E-1 3.25119E-1 3.14298E-1 1.96695E-1 6.43081E-2 5.23217E-2 6.56253E-2 9.56843E-2 1.03837E-1 7.85262E-2 3.90668E-2 1.69563E-2 5.55856E-3 4.25286E-3 4.57296E-3 8.1003E-3 3.02879E-2 4.3595E-2 4.60484E-2 2.83074E-2 2.17476E-2 1.04494E-2 8.01892E-3 -9999 -9999 -9999 -9999 -9999 -9999 -9999 -9999 -9999 -9999 -9999 -9999 -9999 -9999 -9999 -9999 -9999 -9999 -9999 -9999 -9999 -9999 -9999 -9999 -9999 -9999 -9999 -9999 -9999 -9999 -9999 -9999 -9999 -9999 -9999 -9999 -9999 -9999 -9999 -9999 -9999 -9999 -9999 -9999 -9999 -9999 -9999 -9999
-9999 -9999 -9999 -9999 -9999 -9999 -9999 -9999 -9999 -9999 -9999 -9999 -9999 -9999 -9999 -9999 -9999 -9999 -9999 -9999 -9999 -9999 -9999 -9999 -9999 -9999 -9999 -9999 -9999 -9999 -9999 -9999 -9999 -9999 -9999 -9999 -9999 -9999 2.15101E-1 1.10927E-1 2.73486E-1 2.44784E-1 1.21987E-1 6.34724E-2 3.00635E-2 4.29321E-2 1.04335E-1 1.76606E-1 2.49208E-1 3.31113E-1 3.50256E-1 2.85178E-1 1.74927E-1 1.48293E-1 2.46228E-1 3.61844E-1 4.02072E-1 4.72189E-1 4.44843E-1 4.41778E-1 4.72732E-1 4.84345E-1 3.05061E-1 1.36169E-1 1.32036E-1 1.44928E-1 1.10117E-1 6.3039E-2 7.31481E-2 5.65436E-2 4.15206E-2 1.4069E-1 1.3232E-1 1.12683E-1 1.23637E-1 1.26742E-1 2.03177E-1 2.65465E-1 2.25859E-1 2.40509E-1 2.29533E-1 2.65964E-1 1.67953E-1 1.1556E-1 1.45178E-1 1.50825E-1 1.60235E-1 1.65051E-1 1.88832E-1 2.9842E-1 2.47654E-1 3.01425E-1 4.15385E-1 3.857E-1 2.33971E-1 2.34818E-1 3.2025E-1 2.93168E-1 3.18498E-1 3.6404E-1 3.28733E-1 3.13037E-1 2.1498E-1 8.97583E-2 3.31752E-2 3.68847E-2 6.44199E-2 1.05883E-1 1.0145E-1 4.6293E-2 1.90477E-2 6.25956E-3 4.29813E-3 5.61571E-3 7.97022E-3 2.25161E-2 2.24613E-2 1.88287E-2 7.64359E-3 5.87386E-3 5.82338E-3 5.02185E-3 -9999 -9999 -9999 -9999 -9999 -9999 -9999 -9999 -9999 -9999 -9999 -9999 -9999 -9999 -9999 -9999 -9999 -9999 -9999 -9999 -9999 -9999 -9999 -9999 -9999 -9999 -9999 -9999 -9999 -9999 -9999 -9999 -9999 -9999 -9999 -9999 -9999 -9999 -9999 -9999 -9999 -9999 -9999 -9999 -9999 -9999 -9999 -9999
-9999 -9999 -9999 -9999 -9999 -9999 -9999 -9999 -9999 -9999 -9999 -9999 -9999 -9999 -9999 -9999 -9999 -9999 -9999 -9999 -9999 -9999 -9999 -9999 -9999 -9999 -9999 -9999 -9999 -9999 -9999 -9999 -9999 -9999 -9999 -9999 -9999 -9999 1.95988E-1 6.48408E-2 1.59833E-1 2.57325E-1 1.97243E-1 1.1039E-1 7.35022E-2 4.28572E-2 6.43602E-2 1.58115E-1 2.4587E-1 3.37523E-1 3.47612E-1 3.10571E-1 3.24523E-1 2.39276E-1 3.4381E-1 4.11036E-1 4.05726E-1 3.98228E-1 4.15328E-1 4.24983E-1 4.80532E-1 5.1609E-1 3.64549E-1 2.56673E-1 2.11867E-1 1.69831E-1 1.44944E-1 1.30667E-1 2.28295E-1 1.2736E-1 5.89245E-2 9.80883E-2 1.69191E-1 1.80447E-1 1.52673E-1 1.41183E-1 1.09368E-1 8.78876E-2 9.99564E-2 1.04912E-1 1.04387E-1 1.75147E-1 2.65011E-1 1.6368E-1 1.42267E-1 1.34184E-1 9.3358E-2 1.1501E-1 1.90155E-1 2.71687E-1 2.48646E-1 2.77988E-1 3.4785E-1 3.41114E-1 2.29122E-1 2.38576E-1 2.73894E-1 2.82126E-1 3.42262E-1 3.60981E-1 3.47375E-1 3.7713E-1 2.6369E-1 1.14008E-1 4.43108E-2 3.50149E-2 5.07358E-2 9.06318E-2 1.07839E-1 4.94569E-2 1.19375E-2 2.42686E-3 1.88336E-3 4.38529E-3 6.05805E-3 8.09884E-3 1.44315E-2 6.36856E-3 2.89941E-3 2.19196E-3 4.20679E-3 9.79673E-3 -9999 -9999 -9999 -9999 -9999 -9999 -9999 -9999 -9999 -9999 -9999 -9999 -9999 -9999 -9999 -9999 -9999 -9999 -9999 -9999 -9999 -9999 -9999 -9999 -9999 -9999 -9999 -9999 -9999 -9999 -9999 -9999 -9999 -9999 -9999 -9999 -9999 -9999 -9999 -9999 -9999 -9999 -9999 -9999 -9999 -9999 -9999 -9999
-9999 -9999 -9999 -9999 -9999 -9999 -9999 -9999 -9999 -9999 -9999 -9999 -9999 -9999 -9999 -9999 -9999 -9999 -9999 -9999 -9999 -9999 -9999 -9999 -9999 -9999 -9999 -9999 -9999 -9999 -9999 -9999 -9999 -9999 -9999 -9999 -9999 -9999 1.23845E-1 7.07645E-2 8.62041E-2 1.95051E-1 2.30027E-1 1.60109E-1 1.06224E-1 7.20076E-2 5.30888E-2 1.14856E-1 2.03922E-1 2.53382E-1 3.17829E-1 3.08302E-1 3.05156E-1 3.15899E-1 3.58048E-1 4.01481E-1 4.04808E-1 4.06875E-1 4.21123E-1 4.00095E-1 4.64724E-1 4.89923E-1 4.85389E-1 3.76133E-1 2.64584E-1 2.06917E-1 1.5761E-1 1.46803E-1 1.75042E-1 6.36947E-2 4.4097E-2 7.44198E-2 5.55773E-2 7.4264E-2 1.75983E-1 1.8987E-1 1.34124E-1 8.8644E-2 7.58876E-2 8.95623E-2 6.26839E-2 1.32019E-1 2.42667E-1 1.9457E-1 1.61775E-1 1.64141E-1 7.90886E-2 8.41308E-2 1.60924E-1 1.31622E-1 1.67933E-1 2.06491E-1 1.74015E-1 2.21099E-1 2.13197E-1 1.89715E-1 2.26385E-1 2.2587E-1 2.93974E-1 3.22788E-1 3.31072E-1 3.76573E-1 3.13009E-1 1.88312E-1 9.08297E-2 7.2237E-2 7.95789E-2 1.07148E-1 8.61429E-2 5.57355E-2 2.8736E-2 1.18844E-2 5.84605E-3 2.95011E-3 3.2271E-3 3.73798E-3 1.07954E-2 5.04457E-3 2.28335E-3 3.60069E-3 9.91062E-3 2.00485E-2 -9999 -9999 -9999 -9999 -9999 -9999 -9999 -9999 -9999 -9999 -9999 -9999 -9999 -9999 -9999 -9999 -9999 -9999 -9999 -9999 -9999 -9999 -9999 -9999 -9999 -9999 -9999 -9999 -9999 -9999 -9999 -9999 -9999 -9999 -9999 -9999 -9999 -9999 -9999 -9999 -9999 -9999 -9999 -9999 -9999 -9999 -9999 -9999
-9999 -9999 -9999 -9999 -9999 -9999 -9999 -9999 -9999 -9999 -9999 -9999 -9999 -9999 -9999 -9999 -9999 -9999 -9999 -9999 -9999 -9999 -9999 -9999 -9999 -9999 -9999 -9999 -9999 -9999 -9999 -9999 -9999 -9999 -9999 -9999 -9999 -9999 -9999 8.66901E-2 5.69567E-2 1.55891E-1 1.97034E-1 1.59284E-1 9.85349E-2 1.2387E-1 6.8617E-2 6.73873E-2 1.08047E-1 1.2771E-1 1.44817E-1 2.29972E-1 2.64436E-1 3.41391E-1 3.20946E-1 3.368E-1 4.21659E-1 4.31179E-1 4.18941E-1 4.06771E-1 4.39559E-1 4.82214E-1 4.8178E-1 4.09335E-1 2.14021E-1 1.76602E-1 1.47649E-1 1.26419E-1 1.62072E-1 6.42045E-2 3.95497E-2 7.29378E-2 1.11739E-1 6.79951E-2 7.49707E-2 1.19811E-1 1.77001E-1 1.69405E-1 1.50145E-1 1.0579E-1 4.52434E-2 9.50248E-2 2.06915E-1 2.07354E-1 1.80448E-1 1.60114E-1 7.00307E-2 5.1328E-2 9.65867E-2 1.1156E-1 1.22709E-1 8.45574E-2 1.40244E-1 2.5458E-1 3.11006E-1 3.59758E-1 3.36499E-1 2.9332E-1 2.85119E-1 2.88704E-1 3.38363E-1 3.42673E-1 3.41369E-1 2.2388E-1 1.42351E-1 1.76313E-1 1.46178E-1 1.01311E-1 4.55839E-2 2.9555E-2 2.46142E-2 8.79853E-3 2.84934E-3 1.46854E-3 2.22838E-3 2.4966E-3 1.36819E-2 6.33729E-3 1.78118E-3 3.14012E-3 1.07842E-2 1.43147E-2 -9999 -9999 -9999 -9999 -9999 -9999 -9999 -9999 -9999 -9999 -9999 -9999 -9999 -9999 -9999 -9999 -9999 -9999 -9999 -9999 -9999 -9999 -9999 -9999 -9999 -9999 -9999 -9999 -9999 -9999 -9999 -9999 -9999 -9999 -9999 -9999 -9999 -9999 -9999 -9999 -9999 -9999 -9999 -9999 -9999 -9999 -9999 -9999
-9999 -9999 -9999 -9999 -9999 -9999 -9999 -9999 -9999 -9999 -9999 -9999 -9999 -9999 -9999 -9999 -9999 -9999 -9999 -9999 -9999 -9999 -9999 -9999 -9999 -9999 -9999 -9999 -9999 -9999 -9999 -9999 -9999 -9999 -9999 -9999 -9999 -9999 -9999 1.01105E-1 6.02677E-2 1.71156E-1 1.51273E-1 9.48235E-2 4.13276E-2 1.56868E-1 9.02323E-2 5.0891E-2 7.6655E-2 8.10998E-2 1.12944E-1 1.19861E-1 1.39168E-1 1.68863E-1 2.3709E-1 3.63636E-1 3.67645E-1 4.10249E-1 4.36969E-1 4.15273E-1 4.15259E-1 4.35369E-1 4.68198E-1 3.57838E-1 1.12315E-1 1.19223E-1 1.21818E-1 1.34988E-1 2.15652E-1 1.31365E-1 3.93964E-2 5.13628E-2 1.42466E-1 7.98977E-2 4.32365E-2 3.34685E-2 5.38792E-2 5.82826E-2 1.25176E-1 1.20263E-1 6.9796E-2 7.24059E-2 1.44347E-1 2.42939E-1 2.54807E-1 1.49239E-1 9.01366E-2 7.27994E-2 1.03248E-1 8.7626E-2 8.47513E-2 1.65768E-1 2.37956E-1 4.18718E-1 4.48109E-1 4.37298E-1 4.19088E-1 3.50114E-1 3.92899E-1 3.67101E-1 3.87244E-1 3.74527E-1 3.69144E-1 2.25641E-1 1.05561E-1 1.67797E-1 1.85014E-1 7.99469E-2 4.19373E-2 1.78076E-2 1.21811E-2 3.5571E-3 3.66376E-3 2.58855E-3 1.98813E-3 3.52467E-3 6.95125E-3 9.5377E-3 1.6673E-3 2.56927E-3 3.15479E-3 5.63483E-3 -9999 -9999 -9999 -9999 -9999 -9999 -9999 -9999 -9999 -9999 -9999 -9999 -9999 -9999 -9999 -9999 -9999 -9999 -9999 -9999 -9999 -9999 -9999 -9999 -9999 -9999 -9999 -9999 -9999 -9999 -9999 -9999 -9999 -9999 -9999 -9999 -9999 -9999 -9999 -9999 -9999 -9999 -9999 -9999 -9999 -9999 -9999 -9999
-9999 -9999 -9999 -9999 -9999 -9999 -9999 -9999 -9999 -9999 -9999 -9999 -9999 -9999 -9999 -9999 -9999 -9999 -9999 -9999 -9999 -9999 -9999 -9999 -9999 -9999 -9999 -9999 -9999 -9999 -9999 -9999 -9999 -9999 -9999 -9999 -9999 -9999 -9999 8.22024E-2 4.38654E-2 8.03114E-2 1.36962E-1 6.69178E-2 1.99354E-2 5.56103E-2 8.71156E-2 5.46604E-2 1.09427E-1 1.73128E-1 1.92253E-1 1.61009E-1 1.31556E-1 1.19151E-1 1.43559E-1 2.47673E-1 4.09041E-1 4.24262E-1 4.19667E-1 4.00706E-1 4.47167E-1 4.2917E-1 4.30681E-1 2.34096E-1 9.99747E-2 1.46858E-1 2.93683E-1 2.47112E-1 3.02975E-1 1.52541E-1 4.50935E-2 6.85477E-2 2.09705E-1 1.17499E-1 5.35273E-2 9.02084E-2 4.66476E-2 2.01887E-2 4.49302E-2 6.93878E-2 8.91635E-2 6.04501E-2 9.18078E-2 1.25157E-1 1.47871E-1 1.35588E-1 7.24118E-2 7.3674E-2 1.00052E-1 8.16555E-2 6.68961E-2 1.23143E-1 2.78722E-1 4.1546E-1 4.79087E-1 4.53533E-1 4.3157E-1 3.75378E-1 3.69192E-1 3.16227E-1 3.54291E-1 3.60358E-1 3.88347E-1 2.86495E-1 9.31838E-2 1.22061E-1 1.62771E-1 1.33218E-1 7.4463E-2 3.81168E-2 2.86176E-2 2.08677E-2 1.55608E-2 4.75374E-3 1.59021E-3 1.73652E-3 3.61665E-3 2.49433E-3 1.90906E-3 2.10498E-3 5.7674E-3 1.23005E-2 -9999 -9999 -9999 -9999 -9999 -9999 -9999 -9999 -9999 -9999 -9999 -9999 -9999 -9999 -9999 -9999 -9999 -9999 -9999 -9999 -9999 -9999 -9999 -9999 -9999 -9999 -9999 -9999 -9999 -9999 -9999 -9999 -9999 -9999 -9999 -9999 -9999 -9999 -9999 -9999 -9999 -9999 -9999 -9999 -9999 -9999 -9999 -9999
-9999 -9999 -9999 -9999 -9999 -9999 -9999 -9999 -9999 -9999 -9999 -9999 -9999 -9999 -9999 -9999 -9999 -9999 -9999 -9999 -9999 -9999 -9999 -9999 -9999 -9999 -9999 -9999 -9999 -9999 -9999 -9999 -9999 -9999 -9999 -9999 -9999 -9999 -9999 7.46072E-2 5.30677E-2 9.30591E-2 1.27746E-1 4.83483E-2 1.6066E-2 5.1175E-2 1.14767E-1 7.69645E-2 1.33765E-1 1.9422E-1 3.08187E-1 3.23634E-1 3.11525E-1 2.64728E-1 2.79596E-1 3.51872E-1 3.99158E-1 4.42062E-1 4.3125E-1 3.88032E-1 4.3588E-1 4.00448E-1 2.87043E-1 1.94676E-1 2.06744E-1 3.69659E-1 4.62581E-1 3.97068E-1 3.70053E-1 1.943E-1 7.88988E-2 1.02003E-1 2.94604E-1 3.19998E-1 2.33788E-1 1.48172E-1 6.7435E-2 3.03645E-2 2.96377E-2 2.3487E-2 3.93549E-2 6.2902E-2 7.55367E-2 6.73976E-2 7.48505E-2 8.74566E-2 5.53076E-2 7.0774E-2 6.64298E-2 5.06629E-2 8.95534E-2 8.77729E-2 2.34239E-1 3.76503E-1 4.45446E-1 4.34486E-1 4.07262E-1 3.70412E-1 3.72253E-1 2.98949E-1 3.54101E-1 3.70965E-1 3.6016E-1 2.8615E-1 1.10914E-1 9.60538E-2 1.16676E-1 1.32334E-1 1.20945E-1 9.03507E-2 6.13919E-2 4.14858E-2 1.3762E-2 1.58185E-3 1.36866E-3 1.46873E-3 1.73239E-3 1.8432E-3 2.46021E-3 1.80364E-3 3.75363E-3 1.3716E-2 -9999 -9999 -9999 -9999 -9999 -9999 -9999 -9999 -9999 -9999 -9999 -9999 -9999 -9999 -9999 -9999 -9999 -9999 -9999 -9999 -9999 -9999 -9999 -9999 -9999 -9999 -9999 -9999 -9999 -9999 -9999 -9999 -9999 -9999 -9999 -9999 -9999 -9999 -9999 -9999 -9999 -9999 -9999 -9999 -9999 -9999 -9999 -9999
-9999 -9999 -9999 -9999 -9999 -9999 -9999 -9999 -9999 -9999 -9999 -9999 -9999 -9999 -9999 -9999 -9999 -9999 -9999 -9999 -9999 -9999 -9999 -9999 -9999 -9999 -9999 -9999 -9999 -9999 -9999 -9999 -9999 -9999 -9999 -9999 -9999 -9999 -9999 6.35033E-2 4.54571E-2 5.78679E-2 1.01243E-1 2.18385E-2 2.68992E-2 4.71606E-2 1.01184E-1 5.84949E-2 1.14875E-1 1.94106E-1 2.25151E-1 2.96235E-1 3.49732E-1 3.9337E-1 3.84299E-1 3.64097E-1 3.77615E-1 3.73346E-1 4.15132E-1 4.33247E-1 4.31291E-1 4.37141E-1 3.59481E-1 2.93234E-1 4.09202E-1 4.61221E-1 5.00811E-1 4.8244E-1 4.62415E-1 2.28945E-1 1.33848E-1 1.72492E-1 3.67413E-1 4.09945E-1 2.95535E-1 1.87577E-1 7.6685E-2 3.79926E-2 6.08646E-2 2.71295E-2 2.09064E-2 7.38828E-2 8.5516E-2 7.50903E-2 5.2333E-2 3.81497E-2 3.71045E-2 4.67443E-2 3.1144E-2 5.9218E-2 8.30907E-2 1.29107E-1 2.4805E-1 3.83213E-1 4.33377E-1 4.14241E-1 4.16889E-1 4.24745E-1 3.76824E-1 3.09256E-1 3.41806E-1 4.00076E-1 3.89041E-1 3.14313E-1 2.44967E-1 1.65166E-1 1.20672E-1 1.31757E-1 1.03367E-1 9.25839E-2 6.81825E-2 2.81909E-2 8.74898E-3 7.2576E-3 5.62804E-3 9.19043E-4 8.79565E-4 1.29915E-3 1.5988E-3 2.60004E-3 4.61797E-3 -9999 -9999 -9999 -9999 -9999 -9999 -9999 -9999 -9999 -9999 -9999 -9999 -9999 -9999 -9999 -9999 -9999 -9999 -9999 -9999 -9999 -9999 -9999 -9999 -9999 -9999 -9999 -9999 -9999 -9999 -9999 -9999 -9999 -9999 -9999 -9999 -9999 -9999 -9999 -9999 -9999 -9999 -9999 -9999 -9999 -9999 -9999 -9999 -9999
-9999 -9999 -9999 -9999 -9999 -9999 -9999 -9999 -9999 -9999 -9999 -9999 -9999 -9999 -9999 -9999 -9999 -9999 -9999 -9999 -9999 -9999 -9999 -9999 -9999 -9999 -9999 -9999 -9999 -9999 -9999 -9999 -9999 -9999 -9999 -9999 -9999 -9999 -9999 5.76687E-2 3.49303E-2 8.29084E-2 1.0043E-1 1.61888E-2 1.70481E-2 8.83613E-2 7.68676E-2 5.81168E-2 6.96747E-2 1.60435E-1 1.63269E-1 1.99834E-1 2.52794E-1 3.38836E-1 4.02192E-1 4.27057E-1 4.19769E-1 3.86421E-1 3.74109E-1 3.85422E-1 3.9249E-1 4.09983E-1 4.39778E-1 4.48296E-1 4.43091E-1 4.82604E-1 5.10446E-1 5.05002E-1 4.39591E-1 3.24801E-1 2.77967E-1 3.26171E-1 3.39931E-1 3.89801E-1 3.95832E-1 3.49611E-1 2.31102E-1 7.17119E-2 7.9949E-2 6.01024E-2 3.01737E-2 4.68948E-2 6.33522E-2 7.64409E-2 9.28207E-2 7.0294E-2 4.66656E-2 4.1713E-2 5.82459E-2 7.37988E-2 1.00471E-1 1.46673E-1 1.67248E-1 1.79223E-1 2.42988E-1 2.83859E-1 3.11609E-1 3.4433E-1 2.92478E-1 2.16356E-1 2.6945E-1 3.37275E-1 3.33241E-1 3.20341E-1 3.29532E-1 2.75506E-1 1.8829E-1 1.14964E-1 5.57925E-2 6.1885E-2 5.86672E-2 4.35268E-2 2.03326E-2 1.9179E-2 5.89204E-3 8.74764E-4 5.62973E-4 1.02647E-3 1.47212E-3 7.98643E-3 8.52356E-3 -9999 -9999 -9999 -9999 -9999 -9999 -9999 -9999 -9999 -9999 -9999 -9999 -9999 -9999 -9999 -9999 -9999 -9999 -9999 -9999 -9999 -9999 -9999 -9999 -9999 -9999 -9999 -9999 -9999 -9999 -9999 -9999 -9999 -9999 -9999 -9999 -9999 -9999 -9999 -9999 -9999 -9999 -9999 -9999 -9999 -9999 -9999 -9999 -9999
-9999 -9999 -9999 -9999 -9999 -9999 -9999 -9999 -9999 -9999 -9999 -9999 -9999 -9999 -9999 -9999 -9999 -9999 -9999 -9999 -9999 -9999 -9999 -9999 -9999 -9999 -9999 -9999 -9999 -9999 -9999 -9999 -9999 -9999 -9999 -9999 -9999 -9999 -9999 6.5363E-2 3.95531E-2 6.70652E-2 7.55846E-2 1.74866E-2 4.10894E-2 8.15406E-2 5.3826E-2 3.653E-2 4.50687E-2 5.67216E-2 8.70024E-2 7.59447E-2 1.01491E-1 1.47526E-1 2.1881E-1 2.98028E-1 4.38463E-1 3.99496E-1 3.87658E-1 4.03949E-1 3.9313E-1 3.83308E-1 3.54559E-1 3.68297E-1 4.42534E-1 3.94853E-1 4.37896E-1 4.40983E-1 4.12968E-1 3.94136E-1 3.76415E-1 3.08491E-1 3.29767E-1 3.67292E-1 4.31934E-1 3.76372E-1 2.84114E-1 2.23468E-1 2.08549E-1 1.39483E-1 4.90862E-2 3.69022E-2 3.47411E-2 4.12833E-2 4.74741E-2 4.41139E-2 3.6691E-2 4.64156E-2 8.24482E-2 1.15761E-1 6.85611E-2 9.13943E-2 8.21552E-2 7.70305E-2 1.08809E-1 1.67685E-1 1.86265E-1 2.03305E-1 2.14535E-1 1.76006E-1 2.37907E-1 2.56118E-1 2.18275E-1 2.53088E-1 3.7155E-1 3.10593E-1 1.87766E-1 1.54124E-1 5.20073E-2 2.69199E-2 5.11089E-2 6.06504E-2 2.92966E-2 9.52939E-3 3.68487E-3 6.22873E-4 4.64859E-4 9.1395E-4 1.61187E-3 6.67882E-3 -9999 -9999 -9999 -9999 -9999 -9999 -9999 -9999 -9999 -9999 -9999 -9999 -9999 -9999 -9999 -9999 -9999 -9999 -9999 -9999 -9999 -9999 -9999 -9999 -9999 -9999 -9999 -9999 -9999 -9999 -9999 -9999 -9999 -9999 -9999 -9999 -9999 -9999 -9999 -9999 -9999 -9999 -9999 -9999 -9999 -9999 -9999 -9999 -9999 -9999
-9999 -9999 -9999 -9999 -9999 -9999 -9999 -9999 -9999 -9999 -9999 -9999 -9999 -9999 -9999 -9999 -9999 -9999 -9999 -9999 -9999 -9999 -9999 -9999 -9999 -9999 -9999 -9999 -9999 -9999 -9999 -9999 -9999 -9999 -9999 -9999 -9999 -9999 -9999 4.44049E-2 6.00246E-2 3.9479E-2 4.22528E-2 3.85187E-2 1.19527E-1 5.09146E-2 3.13262E-2 3.16452E-2 6.06798E-2 7.09738E-2 1.02364E-1 9.84211E-2 9.72668E-2 1.27147E-1 1.89413E-1 2.57083E-1 3.89725E-1 3.80943E-1 3.68581E-1 3.85756E-1 3.84356E-1 3.70826E-1 3.42889E-1 3.16854E-1 2.91835E-1 2.8269E-1 2.73324E-1 3.73636E-1 3.79683E-1 3.61245E-1 3.03337E-1 3.76221E-1 3.09902E-1 3.45014E-1 3.8666E-1 3.18188E-1 3.09074E-1 2.98129E-1 2.37701E-1 1.90604E-1 9.95812E-2 5.22972E-2 2.65594E-2 2.70499E-2 2.31984E-2 1.89797E-2 1.73767E-2 3.15295E-2 8.09884E-2 1.00384E-1 8.75132E-2 9.18342E-2 1.09206E-1 9.35341E-2 1.07193E-1 1.92986E-1 2.2935E-1 1.7118E-1 1.37457E-1 1.80574E-1 2.1898E-1 2.23682E-1 2.42886E-1 2.52261E-1 2.97755E-1 2.97274E-1 1.82376E-1 1.1748E-1 8.6851E-2 3.9483E-2 2.82269E-2 4.81568E-2 9.40142E-3 6.81528E-3 1.05725E-3 3.89341E-4 5.71994E-4 7.22512E-4 1.75883E-3 -9999 -9999 -9999 -9999 -9999 -9999 -9999 -9999 -9999 -9999 -9999 -9999 -9999 -9999 -9999 -9999 -9999 -9999 -9999 -9999 -9999 -9999 -9999 -9999 -9999 -9999 -9999 -9999 -9999 -9999 -9999 -9999 -9999 -9999 -9999 -9999 -9999 -9999 -9999 -9999 -9999 -9999 -9999 -9999 -9999 -9999 -9999 -9999 -9999 -9999 -9999
-9999 -9999 -9999 -9999 -9999 -9999 -9999 -9999 -9999 -9999 -9999 -9999 -9999 -9999 -9999 -9999 -9999 -9999 -9999 -9999 -9999 -9999 -9999 -9999 -9999 -9999 -9999 -9999 -9999 -9999 -9999 -9999 -9999 -9999 -9999 -9999 -9999 -9999 -9999 -9999 5.18433E-2 5.41548E-2 6.32799E-2 9.90427E-2 1.44863E-1 7.37227E-2 8.97717E-2 4.06732E-2 7.59951E-2 2.31239E-1 2.35366E-1 2.37445E-1 2.14232E-1 2.12533E-1 2.30722E-1 2.83515E-1 3.23222E-1 3.43257E-1 3.69267E-1 3.74261E-1 4.00202E-1 3.51292E-1 4.16336E-1 3.72445E-1 3.96279E-1 2.76944E-1 2.48614E-1 2.49774E-1 2.64249E-1 2.8955E-1 3.04984E-1 3.12737E-1 3.47447E-1 2.88555E-1 3.78101E-1 3.47692E-1 3.69973E-1 3.08921E-1 1.90318E-1 1.3231E-1 1.57423E-1 9.54006E-2 4.9391E-2 3.4449E-2 3.10101E-2 1.39165E-2 1.70243E-2 2.6918E-2 4.51448E-2 7.54911E-2 5.84581E-2 7.54773E-2 7.49636E-2 7.74084E-2 1.28237E-1 2.24891E-1 2.60916E-1 1.55894E-1 1.38402E-1 1.95866E-1 2.24464E-1 2.59487E-1 2.43894E-1 2.46296E-1 2.91386E-1 2.8637E-1 2.38405E-1 1.23432E-1 9.99099E-2 5.2354E-2 1.73365E-2 2.34839E-2 1.85397E-3 7.46635E-4 8.1894E-4 4.98154E-4 7.01447E-4 2.55213E-3 7.49325E-3 -9999 -9999 -9999 -9999 -9999 -9999 -9999 -9999 -9999 -9999 -9999 -9999 -9999 -9999 -9999 -9999 -9999 -9999 -9999 -9999 -9999 -9999 -9999 -9999 -9999 -9999 -9999 -9999 -9999 -9999 -9999 -9999 -9999 -9999 -9999 -9999 -9999 -9999 -9999 -9999 -9999 -9999 -9999 -9999 -9999 -9999 -9999 -9999 -9999 -9999 -9999
-9999 -9999 -9999 -9999 -9999 -9999 -9999 -9999 -9999 -9999 -9999 -9999 -9999 -9999 -9999 -9999 -9999 -9999 -9999 -9999 -9999 -9999 -9999 -9999 -9999 -9999 -9999 -9999 -9999 -9999 -9999 -9999 -9999 -9999 -9999 -9999 -9999 -9999 -9999 -9999 -9999 7.87751E-2 1.00508E-1 1.62734E-1 7.98566E-2 6.59262E-2 8.02462E-2 5.50889E-2 1.28207E-1 3.01914E-1 3.21193E-1 2.5295E-1 2.59363E-1 2.8491E-1 2.73631E-1 2.70811E-1 3.29995E-1 3.86748E-1 4.14626E-1 4.62831E-1 4.18029E-1 4.22786E-1 4.28718E-1 3.95846E-1 3.71122E-1 2.36426E-1 2.41929E-1 2.81772E-1 2.40633E-1 2.76712E-1 3.12172E-1 2.9589E-1 3.46604E-1 2.89388E-1 3.74099E-1 3.95538E-1 3.4067E-1 2.72122E-1 2.22788E-1 1.80069E-1 1.81184E-1 1.2695E-1 1.4561E-1 7.2039E-2 4.34963E-2 1.65747E-2 1.24838E-2 2.31091E-2 4.1487E-2 6.39947E-2 6.04032E-2 5.51039E-2 8.34348E-2 1.53748E-1 1.48751E-1 2.29902E-1 2.95197E-1 1.91049E-1 1.44614E-1 2.03378E-1 2.36712E-1 2.6805E-1 2.48355E-1 3.0097E-1 2.9097E-1 2.64165E-1 2.40796E-1 1.44193E-1 9.90059E-2 6.57142E-2 2.24114E-2 6.38612E-3 2.35859E-3 8.13702E-4 2.63838E-4 4.26221E-4 7.66543E-4 -9999 -9999 -9999 -9999 -9999 -9999 -9999 -9999 -9999 -9999 -9999 -9999 -9999 -9999 -9999 -9999 -9999 -9999 -9999 -9999 -9999 -9999 -9999 -9999 -9999 -9999 -9999 -9999 -9999 -9999 -9999 -9999 -9999 -9999 -9999 -9999 -9999 -9999 -9999 -9999 -9999 -9999 -9999 -9999 -9999 -9999 -9999 -9999 -9999 -9999 -9999 -9999 -9999
-9999 -9999 -9999 -9999 -9999 -9999 -9999 -9999 -9999 -9999 -9999 -9999 -9999 -9999 -9999 -9999 -9999 -9999 -9999 -9999 -9999 -9999 -9999 -9999 -9999 -9999 -9999 -9999 -9999 -9999 -9999 -9999 -9999 -9999 -9999 -9999 -9999 -9999 -9999 -9999 -9999 1.20704E-1 1.68771E-1 1.24295E-1 4.82715E-2 1.25344E-1 1.04763E-1 9.15961E-2 1.7221E-1 3.01996E-1 2.81575E-1 1.53262E-1 1.40076E-1 1.23688E-1 1.26505E-1 1.56626E-1 1.82587E-1 2.22208E-1 2.96411E-1 3.88774E-1 3.8079E-1 3.59043E-1 3.89185E-1 3.49643E-1 3.517E-1 2.74935E-1 3.50242E-1 3.00936E-1 2.79593E-1 2.9342E-1 2.48188E-1 2.80935E-1 3.06466E-1 2.74874E-1 3.01723E-1 3.13892E-1 2.87973E-1 2.41046E-1 2.37148E-1 1.66291E-1 1.7598E-1 2.09744E-1 1.61989E-1 1.73941E-1 1.16034E-1 2.29435E-2 1.27604E-2 2.32959E-2 3.95336E-2 6.49964E-2 5.86524E-2 3.23959E-2 4.07396E-2 8.23008E-2 1.32943E-1 2.87388E-1 2.63935E-1 2.00448E-1 1.87725E-1 1.99591E-1 2.21507E-1 2.33108E-1 1.96666E-1 2.26312E-1 2.43838E-1 2.11905E-1 2.06832E-1 1.07512E-1 5.95219E-2 6.21565E-2 3.40484E-2 2.02276E-2 2.63287E-2 8.26541E-3 -9999 -9999 -9999 -9999 -9999 -9999 -9999 -9999 -9999 -9999 -9999 -9999 -9999 -9999 -9999 -9999 -9999 -9999 -9999 -9999 -9999 -9999 -9999 -9999 -9999 -9999 -9999 -9999 -9999 -9999 -9999 -9999 -9999 -9999 -9999 -9999 -9999 -9999 -9999 -9999 -9999 -9999 -9999 -9999 -9999 -9999 -9999 -9999 -9999 -9999 -9999 -9999 -9999 -9999 -9999 -9999
-9999 -9999 -9999 -9999 -9999 -9999 -9999 -9999 -9999 -9999 -9999 -9999 -9999 -9999 -9999 -9999 -9999 -9999 -9999 -9999 -9999 -9999 -9999 -9999 -9999 -9999 -9999 -9999 -9999 -9999 -9999 -9999 -9999 -9999 -9999 -9999 -9999 -9999 -9999 -9999 -9999 1.58467E-1 1.78634E-1 5.86069E-2 3.55865E-2 9.71239E-2 1.3414E-1 1.29826E-1 1.84726E-1 2.74592E-1 2.09277E-1 1.2818E-1 1.22458E-1 7.61032E-2 7.24864E-2 8.01355E-2 1.03082E-1 1.08028E-1 1.62376E-1 2.28256E-1 3.00958E-1 3.26777E-1 3.42846E-1 3.23393E-1 3.06445E-1 3.42966E-1 3.06085E-1 3.5188E-1 3.25965E-1 3.36986E-1 3.34565E-1 3.23741E-1 2.74848E-1 2.51775E-1 2.70641E-1 2.07723E-1 2.34335E-1 3.13199E-1 2.46121E-1 1.98816E-1 1.64175E-1 1.50782E-1 1.53284E-1 1.48779E-1 1.37456E-1 5.60313E-2 1.93768E-2 1.97394E-2 2.70068E-2 4.1715E-2 5.49577E-2 6.49585E-2 7.39181E-2 1.13324E-1 1.70242E-1 2.36648E-1 1.985E-1 2.22486E-1 2.35568E-1 2.00613E-1 1.96829E-1 2.29039E-1 2.10766E-1 2.0043E-1 2.06487E-1 1.85294E-1 1.57889E-1 7.99173E-2 4.74435E-2 3.9898E-2 2.37902E-2 2.33625E-2 3.37571E-2 -9999 -9999 -9999 -9999 -9999 -9999 -9999 -9999 -9999 -9999 -9999 -9999 -9999 -9999 -9999 -9999 -9999 -9999 -9999 -9999 -9999 -9999 -9999 -9999 -9999 -9999 -9999 -9999 -9999 -9999 -9999 -9999 -9999 -9999 -9999 -9999 -9999 -9999 -9999 -9999 -9999 -9999 -9999 -9999 -9999 -9999 -9999 -9999 -9999 -9999 -9999 -9999 -9999 -9999 -9999 -9999 -9999
-9999 -9999 -9999 -9999 -9999 -9999 -9999 -9999 -9999 -9999 -9999 -9999 -9999 -9999 -9999 -9999 -9999 -9999 -9999 -9999 -9999 -9999 -9999 -9999 -9999 -9999 -9999 -9999 -9999 -9999 -9999 -9999 -9999 -9999 -9999 -9999 -9999 -9999 -9999 -9999 -9999 1.40006E-1 5.81141E-2 3.81235E-2 1.9591E-2 2.80803E-2 8.16356E-2 1.73734E-1 2.11384E-1 2.26021E-1 1.57878E-1 1.12173E-1 8.57982E-2 8.54634E-2 5.877E-2 5.13241E-2 6.10047E-2 6.89402E-2 1.06405E-1 1.49168E-1 1.60348E-1 2.42956E-1 3.11435E-1 3.49696E-1 3.23892E-1 3.40392E-1 3.28988E-1 2.85567E-1 3.49334E-1 3.61695E-1 3.49775E-1 3.3928E-1 3.31673E-1 2.83346E-1 2.59401E-1 2.51337E-1 2.88637E-1 3.20364E-1 3.16897E-1 1.74865E-1 1.17085E-1 9.97953E-2 8.85078E-2 1.04341E-1 7.40718E-2 6.6339E-2 2.99738E-2 1.97934E-2 2.21773E-2 3.27988E-2 4.17783E-2 6.9004E-2 1.62921E-1 2.44639E-1 2.48483E-1 2.53191E-1 1.81151E-1 1.95271E-1 1.80828E-1 1.8234E-1 1.74755E-1 1.66745E-1 1.46667E-1 1.34576E-1 1.67054E-1 1.95915E-1 1.63108E-1 7.82369E-2 3.14822E-2 4.26821E-2 4.07686E-2 2.96945E-2 4.10381E-2 -9999 -9999 -9999 -9999 -9999 -9999 -9999 -9999 -9999 -9999 -9999 -9999 -9999 -9999 -9999 -9999 -9999 -9999 -9999 -9999 -9999 -9999 -9999 -9999 -9999 -9999 -9999 -9999 -9999 -9999 -9999 -9999 -9999 -9999 -9999 -9999 -9999 -9999 -9999 -9999 -9999 -9999 -9999 -9999 -9999 -9999 -9999 -9999 -9999 -9999 -9999 -9999 -9999 -9999 -9999 -9999 -9999
-9999 -9999 -9999 -9999 -9999 -9999 -9999 -9999 -9999 -9999 -9999 -9999 -9999 -9999 -9999 -9999 -9999 -9999 -9999 -9999 -9999 -9999 -9999 -9999 -9999 -9999 -9999 -9999 -9999 -9999 -9999 -9999 -9999 -9999 -9999 -9999 -9999 -9999 -9999 -9999 -9999 7.70045E-2 3.68545E-2 9.35585E-2 4.21464E-2 2.48315E-2 9.09975E-2 1.78045E-1 2.1219E-1 1.75306E-1 1.60606E-1 1.27497E-1 6.61279E-2 7.84409E-2 6.66206E-2 4.31508E-2 4.69279E-2 6.46855E-2 1.23552E-1 1.44265E-1 1.89708E-1 2.63764E-1 2.88053E-1 3.31505E-1 3.12594E-1 2.96459E-1 2.87341E-1 3.51404E-1 2.6288E-1 2.95778E-1 3.33629E-1 3.16026E-1 3.17281E-1 2.96022E-1 2.5463E-1 2.30754E-1 2.82307E-1 3.1121E-1 3.34136E-1 2.11902E-1 1.29396E-1 1.2245E-1 5.05632E-2 5.20925E-2 7.61766E-2 5.45897E-2 4.90549E-2 2.22663E-2 1.97461E-2 2.06241E-2 4.91399E-2 8.70653E-2 1.6868E-1 1.73355E-1 2.02766E-1 2.54948E-1 2.26019E-1 2.40055E-1 2.16511E-1 1.91138E-1 1.84762E-1 1.30359E-1 1.15063E-1 9.88988E-2 1.38416E-1 1.89462E-1 1.66003E-1 7.59505E-2 3.4718E-2 3.33488E-2 2.16026E-2 2.90584E-2 -9999 -9999 -9999 -9999 -9999 -9999 -9999 -9999 -9999 -9999 -9999 -9999 -9999 -9999 -9999 -9999 -9999 -9999 -9999 -9999 -9999 -9999 -9999 -9999 -9999 -9999 -9999 -9999 -9999 -9999 -9999 -9999 -9999 -9999 -9999 -9999 -9999 -9999 -9999 -9999 -9999 -9999 -9999 -9999 -9999 -9999 -9999 -9999 -9999 -9999 -9999 -9999 -9999 -9999 -9999 -9999 -9999 -9999
-9999 -9999 -9999 -9999 -9999 -9999 -9999 -9999 -9999 -9999 -9999 -9999 -9999 -9999 -9999 -9999 -9999 -9999 -9999 -9999 -9999 -9999 -9999 -9999 -9999 -9999 -9999 -9999 -9999 -9999 -9999 -9999 -9999 -9999 -9999 -9999 -9999 -9999 -9999 -9999 5.39266E-2 3.36095E-2 2.12299E-2 6.47108E-2 1.18177E-1 6.54303E-2 8.59886E-2 1.75233E-1 1.58703E-1 1.1401E-1 1.49621E-1 1.30618E-1 6.28589E-2 5.47156E-2 6.36874E-2 5.09051E-2 7.86481E-2 1.72607E-1 1.65158E-1 1.62009E-1 1.68974E-1 2.21845E-1 2.92049E-1 3.33963E-1 2.95838E-1 2.45073E-1 2.59643E-1 3.24144E-1 2.56522E-1 2.28262E-1 2.03594E-1 2.59793E-1 2.57774E-1 2.28122E-1 2.49332E-1 2.31092E-1 2.93934E-1 2.86335E-1 2.29248E-1 2.99401E-1 2.79691E-1 2.49354E-1 1.21634E-1 3.15062E-2 3.0288E-2 4.80876E-2 3.49059E-2 2.95147E-2 1.44221E-2 1.94635E-2 3.10739E-2 7.77272E-2 1.29105E-1 1.50023E-1 2.07578E-1 2.45964E-1 2.84405E-1 2.37964E-1 1.66584E-1 1.16E-1 1.04456E-1 1.13118E-1 1.13148E-1 9.69363E-2 1.19977E-1 1.89533E-1 2.09085E-1 1.02658E-1 3.82436E-2 2.76527E-2 3.98306E-2 -9999 -9999 -9999 -9999 -9999 -9999 -9999 -9999 -9999 -9999 -9999 -9999 -9999 -9999 -9999 -9999 -9999 -9999 -9999 -9999 -9999 -9999 -9999 -9999 -9999 -9999 -9999 -9999 -9999 -9999 -9999 -9999 -9999 -9999 -9999 -9999 -9999 -9999 -9999 -9999 -9999 -9999 -9999 -9999 -9999 -9999 -9999 -9999 -9999 -9999 -9999 -9999 -9999 -9999 -9999 -9999 -9999 -9999 -9999
-9999 -9999 -9999 -9999 -9999 -9999 -9999 -9999 -9999 -9999 -9999 -9999 -9999 -9999 -9999 -9999 -9999 -9999 -9999 -9999 -9999 -9999 -9999 -9999 -9999 -9999 -9999 -9999 -9999 -9999 -9999 -9999 -9999 -9999 -9999 -9999 -9999 -9999 -9999 -9999 6.18532E-2 2.34872E-2 5.21156E-2 1.23633E-1 1.80898E-1 1.62624E-1 1.58907E-1 2.31028E-1 1.3626E-1 5.30405E-2 1.34771E-1 1.727E-1 9.07924E-2 6.57977E-2 5.17293E-2 5.73339E-2 1.1052E-1 1.45802E-1 1.70322E-1 1.6963E-1 1.85035E-1 2.31374E-1 3.13893E-1 2.46403E-1 1.96568E-1 1.76521E-1 1.73712E-1 2.47523E-1 2.31186E-1 1.80157E-1 1.70797E-1 1.40179E-1 1.92813E-1 2.06523E-1 2.37806E-1 2.1517E-1 2.68028E-1 3.30814E-1 2.49483E-1 1.71755E-1 2.67455E-1 2.85281E-1 2.32466E-1 9.38471E-2 2.60066E-2 2.83962E-2 2.91679E-2 3.19576E-2 2.52776E-2 2.01119E-2 2.32887E-2 7.82333E-2 1.21401E-1 1.7412E-1 2.31207E-1 2.74677E-1 2.8979E-1 1.95678E-1 1.14591E-1 9.92727E-2 8.08187E-2 9.22512E-2 6.77945E-2 6.9466E-2 1.29641E-1 2.37498E-1 1.7798E-1 1.02708E-1 4.32096E-2 3.27936E-2 3.74591E-2 -9999 -9999 -9999 -9999 -9999 -9999 -9999 -9999 -9999 -9999 -9999 -9999 -9999 -9999 -9999 -9999 -9999 -9999 -9999 -9999 -9999 -9999 -9999 -9999 -9999 -9999 -9999 -9999 -9999 -9999 -9999 -9999 -9999 -9999 -9999 -9999 -9999 -9999 -9999 -9999 -9999 -9999 -9999 -9999 -9999 -9999 -9999 -9999 -9999 -9999 -9999 -9999 -9999 -9999 -9999 -9999 -9999 -9999 -9999
-9999 -9999 -9999 -9999 -9999 -9999 -9999 -9999 -9999 -9999 -9999 -9999 -9999 -9999 -9999 -9999 -9999 -9999 -9999 -9999 -9999 -9999 -9999 -9999 -9999 -9999 -9999 -9999 -9999 -9999 -9999 -9999 -9999 -9999 -9999 -9999 -9999 -9999 -9999 -9999 8.01744E-2 2.42592E-2 3.29624E-2 9.74004E-2 1.64894E-1 2.32511E-1 2.22542E-1 2.4668E-1 1.4428E-1 6.58388E-2 1.72023E-1 2.73275E-1 1.68093E-1 1.67287E-1 1.24457E-1 1.13361E-1 1.41542E-1 1.70537E-1 1.79322E-1 1.64746E-1 1.64862E-1 2.25538E-1 2.99753E-1 2.14485E-1 1.78266E-1 1.44749E-1 1.53884E-1 1.82773E-1 1.38792E-1 1.65655E-1 1.53366E-1 1.03256E-1 1.59444E-1 2.1259E-1 2.36748E-1 2.57718E-1 2.4588E-1 3.09787E-1 2.60549E-1 1.38772E-1 1.43866E-1 2.02736E-1 2.80127E-1 2.09141E-1 6.47091E-2 2.65864E-2 2.08148E-2 2.8626E-2 2.19924E-2 2.13453E-2 2.23231E-2 6.16611E-2 1.10578E-1 1.89074E-1 2.28498E-1 2.85442E-1 2.88491E-1 1.81616E-1 8.30605E-2 8.13687E-2 8.29245E-2 8.00741E-2 5.98228E-2 7.48218E-2 1.461E-1 2.32968E-1 2.19075E-1 1.03565E-1 4.37833E-2 -9999 -9999 -9999 -9999 -9999 -9999 -9999 -9999 -9999 -9999 -9999 -9999 -9999 -9999 -9999 -9999 -9999 -9999 -9999 -9999 -9999 -9999 -9999 -9999 -9999 -9999 -9999 -9999 -9999 -9999 -9999 -9999 -9999 -9999 -9999 -9999 -9999 -9999 -9999 -9999 -9999 -9999 -9999 -9999 -9999 -9999 -9999 -9999 -9999 -9999 -9999 -9999 -9999 -9999 -9999 -9999 -9999 -9999 -9999 -9999 -9999
-9999 -9999 -9999 -9999 -9999 -9999 -9999 -9999 -9999 -9999 -9999 -9999 -9999 -9999 -9999 -9999 -9999 -9999 -9999 -9999 -9999 -9999 -9999 -9999 -9999 -9999 -9999 -9999 -9999 -9999 -9999 -9999 -9999 -9999 -9999 -9999 -9999 -9999 -9999 -9999 7.47445E-2 2.61695E-2 5.31842E-2 8.71737E-2 1.27394E-1 2.06986E-1 1.73947E-1 1.6541E-1 1.12683E-1 5.33181E-2 9.82821E-2 2.37655E-1 2.45692E-1 2.083E-1 1.39434E-1 1.48667E-1 1.94308E-1 1.89738E-1 1.18791E-1 1.13921E-1 1.15471E-1 1.80997E-1 2.9714E-1 2.61096E-1 2.09254E-1 1.73436E-1 1.64364E-1 1.55096E-1 1.28988E-1 1.77875E-1 1.80078E-1 1.65806E-1 1.89751E-1 2.85825E-1 2.7146E-1 2.23342E-1 2.34423E-1 2.25272E-1 2.55325E-1 1.37429E-1 8.87286E-2 1.19618E-1 1.84956E-1 2.3608E-1 1.17821E-1 4.65387E-2 1.28366E-2 1.0581E-2 9.2847E-3 1.33937E-2 3.12215E-2 6.2524E-2 1.23441E-1 1.999E-1 2.16207E-1 2.97932E-1 1.55822E-1 7.89989E-2 6.15427E-2 7.17754E-2 9.61498E-2 8.85236E-2 5.68163E-2 8.57844E-2 1.99883E-1 2.11424E-1 2.05447E-1 9.40492E-2 -9999 -9999 -9999 -9999 -9999 -9999 -9999 -9999 -9999 -9999 -9999 -9999 -9999 -9999 -9999 -9999 -9999 -9999 -9999 -9999 -9999 -9999 -9999 -9999 -9999 -9999 -9999 -9999 -9999 -9999 -9999 -9999 -9999 -9999 -9999 -9999 -9999 -9999 -9999 -9999 -9999 -9999 -9999 -9999 -9999 -9999 -9999 -9999 -9999 -9999 -9999 -9999 -9999 -9999 -9999 -9999 -9999 -9999 -9999 -9999 -9999 -9999
-9999 -9999 -9999 -9999 -9999 -9999 -9999 -9999 -9999 -9999 -9999 -9999 -9999 -9999 -9999 -9999 -9999 -9999 -9999 -9999 -9999 -9999 -9999 -9999 -9999 -9999 -9999 -9999 -9999 -9999 -9999 -9999 -9999 -9999 -9999 -9999 -9999 -9999 -9999 -9999 6.89005E-2 2.07517E-2 5.32648E-2 8.03645E-2 9.66231E-2 1.29628E-1 9.50376E-2 6.19054E-2 5.9294E-2 5.50037E-2 6.60302E-2 1.66156E-1 3.06754E-1 2.52999E-1 1.71964E-1 2.25489E-1 2.59755E-1 1.73903E-1 7.2643E-2 6.35341E-2 9.1958E-2 1.09149E-1 1.71219E-1 2.85049E-1 3.10725E-1 2.12898E-1 1.52089E-1 1.38689E-1 1.56523E-1 1.63068E-1 2.08072E-1 2.3383E-1 2.88533E-1 3.41357E-1 2.92746E-1 2.00714E-1 1.70878E-1 2.15958E-1 1.97497E-1 1.81458E-1 1.09853E-1 1.05067E-1 1.28861E-1 2.33528E-1 2.05787E-1 8.2341E-2 1.73982E-2 1.05686E-2 9.3074E-3 1.475E-2 3.37256E-2 7.62278E-2 1.74714E-1 2.4235E-1 2.35776E-1 1.68511E-1 4.97259E-2 3.38521E-2 5.47281E-2 6.53375E-2 9.06909E-2 6.98493E-2 5.1337E-2 9.81677E-2 2.20228E-1 1.54361E-1 1.40702E-1 9.24734E-2 -9999 -9999 -9999 -9999 -9999 -9999 -9999 -9999 -9999 -9999 -9999 -9999 -9999 -9999 -9999 -9999 -9999 -9999 -9999 -9999 -9999 -9999 -9999 -9999 -9999 -9999 -9999 -9999 -9999 -9999 -9999 -9999 -9999 -9999 -9999 -9999 -9999 -9999 -9999 -9999 -9999 -9999 -9999 -9999 -9999 -9999 -9999 -9999 -9999 -9999 -9999 -9999 -9999 -9999 -9999 -9999 -9999 -9999 -9999 -9999 -9999 -9999
-9999 -9999 -9999 -9999 -9999 -9999 -9999 -9999 -9999 -9999 -9999 -9999 -9999 -9999 -9999 -9999 -9999 -9999 -9999 -9999 -9999 -9999 -9999 -9999 -9999 -9999 -9999 -9999 -9999 -9999 -9999 -9999 -9999 -9999 -9999 -9999 -9999 -9999 -9999 -9999 3.7287E-2 1.46286E-2 1.69808E-2 2.47847E-2 5.31134E-2 1.03826E-1 8.27678E-2 3.10563E-2 3.17836E-2 4.54651E-2 5.86665E-2 1.51388E-1 2.00801E-1 1.68235E-1 1.86405E-1 2.21602E-1 2.29687E-1 1.13299E-1 4.85653E-2 4.86844E-2 5.01453E-2 6.93934E-2 2.05369E-1 3.81168E-1 3.91865E-1 3.54095E-1 3.31937E-1 2.76173E-1 1.86403E-1 1.67774E-1 1.58529E-1 2.20482E-1 3.24894E-1 3.65999E-1 3.5677E-1 2.44594E-1 1.90794E-1 1.52195E-1 1.80183E-1 2.1163E-1 1.69075E-1 1.309E-1 1.04054E-1 1.09885E-1 9.58784E-2 5.27835E-2 3.31578E-2 1.77889E-2 1.29123E-2 1.07306E-2 2.30852E-2 6.49114E-2 1.62783E-1 2.34668E-1 1.3342E-1 4.64377E-2 2.38159E-2 3.19992E-2 9.15592E-2 5.00444E-2 3.73256E-2 3.77147E-2 4.57864E-2 1.00344E-1 1.30592E-1 9.54248E-2 8.29597E-2 1.13012E-1 -9999 -9999 -9999 -9999 -9999 -9999 -9999 -9999 -9999 -9999 -9999 -9999 -9999 -9999 -9999 -9999 -9999 -9999 -9999 -9999 -9999 -9999 -9999 -9999 -9999 -9999 -9999 -9999 -9999 -9999 -9999 -9999 -9999 -9999 -9999 -9999 -9999 -9999 -9999 -9999 -9999 -9999 -9999 -9999 -9999 -9999 -9999 -9999 -9999 -9999 -9999 -9999 -9999 -9999 -9999 -9999 -9999 -9999 -9999 -9999 -9999 -9999
-9999 -9999 -9999 -9999 -9999 -9999 -9999 -9999 -9999 -9999 -9999 -9999 -9999 -9999 -9999 -9999 -9999 -9999 -9999 -9999 -9999 -9999 -9999 -9999 -9999 -9999 -9999 -9999 -9999 -9999 -9999 -9999 -9999 -9999 -9999 -9999 -9999 -9999 -9999 -9999 2.84183E-2 1.33776E-2 8.07911E-3 1.34069E-2 3.48069E-2 1.14526E-1 9.1109E-2 3.53404E-2 3.22167E-2 3.02336E-2 4.02059E-2 1.0945E-1 9.21281E-2 9.30255E-2 2.01727E-1 2.09176E-1 1.56384E-1 6.65117E-2 3.1078E-2 3.45364E-2 3.46489E-2 5.31988E-2 2.26332E-1 4.12025E-1 4.0077E-1 4.27366E-1 4.33915E-1 4.39648E-1 2.63176E-1 1.68339E-1 1.24431E-1 1.23744E-1 2.03334E-1 2.67155E-1 3.24636E-1 2.81184E-1 2.16312E-1 1.59931E-1 1.80948E-1 2.23297E-1 1.81541E-1 1.742E-1 1.2837E-1 5.83695E-2 6.5238E-2 6.93485E-2 4.88408E-2 1.95163E-2 1.67693E-2 1.40879E-2 2.54286E-2 5.95988E-2 1.31573E-1 1.59255E-1 3.9673E-2 1.00674E-2 1.18888E-2 3.03677E-2 7.48206E-2 6.89143E-2 3.56976E-2 3.18316E-2 5.62214E-2 1.09517E-1 7.20576E-2 5.0209E-2 4.80431E-2 9.00577E-2 -9999 -9999 -9999 -9999 -9999 -9999 -9999 -9999 -9999 -9999 -9999 -9999 -9999 -9999 -9999 -9999 -9999 -9999 -9999 -9999 -9999 -9999 -9999 -9999 -9999 -9999 -9999 -9999 -9999 -9999 -9999 -9999 -9999 -9999 -9999 -9999 -9999 -9999 -9999 -9999 -9999 -9999 -9999 -9999 -9999 -9999 -9999 -9999 -9999 -9999 -9999 -9999 -9999 -9999 -9999 -9999 -9999 -9999 -9999 -9999 -9999 -9999
-9999 -9999 -9999 -9999 -9999 -9999 -9999 -9999 -9999 -9999 -9999 -9999 -9999 -9999 -9999 -9999 -9999 -9999 -9999 -9999 -9999 -9999 -9999 -9999 -9999 -9999 -9999 -9999 -9999 -9999 -9999 -9999 -9999 -9999 -9999 -9999 -9999 -9999 -9999 -9999 -9999 2.48011E-2 8.32201E-3 2.1719E-2 6.86351E-2 1.1026E-1 8.53535E-2 4.00519E-2 3.39846E-2 2.54202E-2 2.10973E-2 5.12886E-2 4.02626E-2 5.00455E-2 1.36265E-1 1.41901E-1 1.27005E-1 9.91933E-2 4.81069E-2 2.79059E-2 3.42028E-2 5.45019E-2 1.31959E-1 3.2872E-1 3.83548E-1 4.15125E-1 4.38095E-1 4.78084E-1 4.48286E-1 3.46637E-1 1.98849E-1 1.46291E-1 2.29907E-1 3.23266E-1 3.42947E-1 2.80855E-1 2.00553E-1 1.20365E-1 1.22968E-1 1.566E-1 2.10577E-1 2.30326E-1 1.99215E-1 1.04467E-1 8.269E-2 8.75378E-2 4.83879E-2 1.5979E-2 2.04886E-2 2.63494E-2 2.11888E-2 2.92441E-2 8.2601E-2 9.78843E-2 2.18571E-2 5.64788E-3 9.78997E-3 1.58461E-2 4.9986E-2 1.07877E-1 5.70363E-2 6.03951E-2 9.03438E-2 1.20731E-1 7.39807E-2 2.89943E-2 1.99202E-2 5.55347E-2 1.06001E-1 -9999 -9999 -9999 -9999 -9999 -9999 -9999 -9999 -9999 -9999 -9999 -9999 -9999 -9999 -9999 -9999 -9999 -9999 -9999 -9999 -9999 -9999 -9999 -9999 -9999 -9999 -9999 -9999 -9999 -9999 -9999 -9999 -9999 -9999 -9999 -9999 -9999 -9999 -9999 -9999 -9999 -9999 -9999 -9999 -9999 -9999 -9999 -9999 -9999 -9999 -9999 -9999 -9999 -9999 -9999 -9999 -9999 -9999 -9999 -9999 -9999
-9999 -9999 -9999 -9999 -9999 -9999 -9999 -9999 -9999 -9999 -9999 -9999 -9999 -9999 -9999 -9999 -9999 -9999 -9999 -9999 -9999 -9999 -9999 -9999 -9999 -9999 -9999 -9999 -9999 -9999 -9999 -9999 -9999 -9999 -9999 -9999 -9999 -9999 -9999 -9999 -9999 1.76975E-2 8.68869E-3 2.56565E-2 5.63118E-2 8.19598E-2 5.7763E-2 2.38305E-2 1.80139E-2 1.94737E-2 1.22392E-2 1.29831E-2 1.37747E-2 4.24432E-2 7.35872E-2 6.98771E-2 8.75263E-2 1.3281E-1 6.97766E-2 2.45213E-2 2.36543E-2 4.19042E-2 7.03642E-2 1.76059E-1 3.37602E-1 3.83223E-1 4.12316E-1 4.35568E-1 4.37217E-1 3.62771E-1 3.13619E-1 2.02569E-1 2.3983E-1 3.34349E-1 3.89275E-1 3.3809E-1 1.78432E-1 1.15269E-1 1.1618E-1 1.27223E-1 2.19574E-1 2.41521E-1 2.09775E-1 1.33818E-1 1.33603E-1 7.88853E-2 3.32369E-2 2.30971E-2 4.00376E-2 4.68318E-2 1.63353E-2 1.62857E-2 4.85732E-2 4.95581E-2 1.61416E-2 5.0519E-3 1.54357E-2 1.37292E-2 1.74598E-2 5.42828E-2 3.8013E-2 6.4355E-2 9.09213E-2 8.22945E-2 9.2122E-2 3.55475E-2 1.102E-2 1.11235E-2 2.27542E-2 2.96048E-2 -9999 -9999 -9999 -9999 -9999 -9999 -9999 -9999 -9999 -9999 -9999 -9999 -9999 -9999 -9999 -9999 -9999 -9999 -9999 -9999 -9999 -9999 -9999 -9999 -9999 -9999 -9999 -9999 -9999 -9999 -9999 -9999 -9999 -9999 -9999 -9999 -9999 -9999 -9999 -9999 -9999 -9999 -9999 -9999 -9999 -9999 -9999 -9999 -9999 -9999 -9999 -9999 -9999 -9999 -9999 -9999 -9999 -9999 -9999 -9999
-9999 -9999 -9999 -9999 -9999 -9999 -9999 -9999 -9999 -9999 -9999 -9999 -9999 -9999 -9999 -9999 -9999 -9999 -9999 -9999 -9999 -9999 -9999 -9999 -9999 -9999 -9999 -9999 -9999 -9999 -9999 -9999 -9999 -9999 -9999 -9999 -9999 -9999 -9999 -9999 -9999 2.30977E-2 1.10595E-2 2.4198E-2 4.00037E-2 4.34445E-2 3.97275E-2 1.3323E-2 9.84141E-3 1.78297E-2 1.08524E-2 7.74428E-3 9.69928E-3 2.57865E-2 2.56541E-2 4.66844E-2 5.72175E-2 8.27198E-2 6.07948E-2 2.1054E-2 1.98075E-2 2.16079E-2 6.39615E-2 1.56706E-1 2.98347E-1 3.88794E-1 3.81675E-1 3.89933E-1 4.36374E-1 3.82962E-1 3.29721E-1 2.45261E-1 2.0525E-1 3.07364E-1 3.24335E-1 3.19525E-1 1.86427E-1 1.09435E-1 1.04493E-1 1.2838E-1 1.40417E-1 1.53558E-1 1.25862E-1 5.31506E-2 4.90726E-2 5.43845E-2 5.35984E-2 5.25941E-2 9.70503E-2 8.45427E-2 1.269E-2 5.04152E-3 1.38835E-2 1.89237E-2 9.56467E-3 7.43559E-3 4.42352E-2 6.3117E-2 1.78933E-2 2.63022E-2 3.51316E-2 5.35396E-2 5.2141E-2 8.0924E-2 1.11786E-1 3.998E-2 2.59332E-2 8.86899E-3 3.93586E-3 1.20742E-2 -9999 -9999 -9999 -9999 -9999 -9999 -9999 -9999 -9999 -9999 -9999 -9999 -9999 -9999 -9999 -9999 -9999 -9999 -9999 -9999 -9999 -9999 -9999 -9999 -9999 -9999 -9999 -9999 -9999 -9999 -9999 -9999 -9999 -9999 -9999 -9999 -9999 -9999 -9999 -9999 -9999 -9999 -9999 -9999 -9999 -9999 -9999 -9999 -9999 -9999 -9999 -9999 -9999 -9999 -9999 -9999 -9999 -9999 -9999 -9999
-9999 -9999 -9999 -9999 -9999 -9999 -9999 -9999 -9999 -9999 -9999 -9999 -9999 -9999 -9999 -9999 -9999 -9999 -9999 -9999 -9999 -9999 -9999 -9999 -9999 -9999 -9999 -9999 -9999 -9999 -9999 -9999 -9999 -9999 -9999 -9999 -9999 -9999 -9999 -9999 -9999 1.99333E-2 9.37129E-3 1.59772E-2 1.41587E-2 1.20227E-2 1.38539E-2 6.02943E-3 1.13192E-2 2.24779E-2 1.39145E-2 5.40858E-3 8.15226E-3 1.18763E-2 2.72667E-2 4.17955E-2 4.36621E-2 7.34249E-2 8.63404E-2 2.51251E-2 1.56987E-2 1.57962E-2 9.41112E-2 3.11955E-1 3.3821E-1 3.54759E-1 3.53427E-1 3.57573E-1 3.1844E-1 3.01723E-1 2.85003E-1 2.7151E-1 1.72746E-1 2.81229E-1 2.93694E-1 2.79525E-1 1.9445E-1 1.13604E-1 1.32193E-1 1.1605E-1 1.07575E-1 1.0053E-1 6.80669E-2 2.99951E-2 1.39566E-2 1.48092E-2 4.13735E-2 3.0217E-2 2.46732E-2 2.10165E-2 7.56186E-3 4.02167E-3 5.78905E-3 4.65179E-3 6.74549E-3 1.50557E-2 6.74488E-2 9.86048E-2 1.98585E-2 2.91428E-2 6.36228E-2 8.0867E-2 5.40634E-2 1.11859E-1 1.4026E-1 8.1115E-2 4.38479E-2 1.84126E-2 3.75145E-3 1.13617E-3 -9999 -9999 -9999 -9999 -9999 -9999 -9999 -9999 -9999 -9999 -9999 -9999 -9999 -9999 -9999 -9999 -9999 -9999 -9999 -9999 -9999 -9999 -9999 -9999 -9999 -9999 -9999 -9999 -9999 -9999 -9999 -9999 -9999 -9999 -9999 -9999 -9999 -9999 -9999 -9999 -9999 -9999 -9999 -9999 -9999 -9999 -9999 -9999 -9999 -9999 -9999 -9999 -9999 -9999 -9999 -9999 -9999 -9999 -9999 -9999
-9999 -9999 -9999 -9999 -9999 -9999 -9999 -9999 -9999 -9999 -9999 -9999 -9999 -9999 -9999 -9999 -9999 -9999 -9999 -9999 -9999 -9999 -9999 -9999 -9999 -9999 -9999 -9999 -9999 -9999 -9999 -9999 -9999 -9999 -9999 -9999 -9999 -9999 -9999 -9999 -9999 1.70638E-2 7.21055E-3 5.65124E-3 3.11431E-3 2.36784E-3 3.98432E-3 5.78268E-3 1.82915E-2 2.67767E-2 2.88279E-2 5.02464E-3 6.83135E-3 1.19852E-2 2.59463E-2 3.79878E-2 6.95092E-2 9.62033E-2 1.02335E-1 3.20371E-2 1.3372E-2 1.49115E-2 1.03159E-1 3.08327E-1 3.4271E-1 2.74198E-1 3.15989E-1 3.61113E-1 2.8596E-1 1.85307E-1 1.8969E-1 2.27292E-1 2.00645E-1 2.39121E-1 2.90077E-1 3.02519E-1 2.56305E-1 1.2976E-1 1.32791E-1 1.14129E-1 9.28365E-2 8.63206E-2 6.20692E-2 3.56153E-2 1.10706E-2 9.78022E-3 1.12781E-2 6.9566E-3 5.69803E-3 7.79446E-3 6.1175E-3 6.37468E-3 7.68407E-3 1.00909E-2 9.64471E-3 1.21747E-2 3.51978E-2 8.22519E-2 3.19646E-2 5.17393E-2 1.10735E-1 5.68247E-2 6.55854E-2 1.26259E-1 1.57673E-1 1.13395E-1 5.19703E-2 2.22929E-2 8.47585E-3 9.50019E-4 2.85702E-4 -9999 -9999 -9999 -9999 -9999 -9999 -9999 -9999 -9999 -9999 -9999 -9999 -9999 -9999 -9999 -9999 -9999 -9999 -9999 -9999 -9999 -9999 -9999 -9999 -9999 -9999 -9999 -9999 -9999 -9999 -9999 -9999 -9999 -9999 -9999 -9999 -9999 -9999 -9999 -9999 -9999 -9999 -9999 -9999 -9999 -9999 -9999 -9999 -9999 -9999 -9999 -9999 -9999 -9999 -9999 -9999 -9999 -9999 -9999
-9999 -9999 -9999 -9999 -9999 -9999 -9999 -9999 -9999 -9999 -9999 -9999 -9999 -9999 -9999 -9999 -9999 -9999 -9999 -9999 -9999 -9999 -9999 -9999 -9999 -9999 -9999 -9999 -9999 -9999 -9999 -9999 -9999 -9999 -9999 -9999 -9999 -9999 -9999 -9999 -9999 1.48748E-2 8.21565E-3 4.94306E-3 2.78392E-3 6.56459E-3 8.68286E-3 2.53955E-2 3.65591E-2 5.21901E-2 6.81462E-2 1.19389E-2 4.64743E-3 1.40019E-2 2.13168E-2 4.65317E-2 7.09594E-2 7.79745E-2 1.03729E-1 5.7625E-2 1.83916E-2 1.42969E-2 8.04503E-2 2.95935E-1 3.24526E-1 3.38982E-1 3.41371E-1 3.62875E-1 3.2821E-1 2.6144E-1 1.52602E-1 1.74856E-1 2.43055E-1 2.45231E-1 2.68268E-1 2.67965E-1 2.52626E-1 2.45771E-1 2.15277E-1 1.35165E-1 9.68391E-2 1.01718E-1 7.05364E-2 4.69023E-2 1.51972E-2 6.54473E-3 6.68116E-3 5.30378E-3 2.89225E-3 5.2808E-3 1.35259E-2 1.27357E-2 1.42481E-2 2.75242E-2 3.96885E-2 1.33072E-2 2.92558E-2 7.89598E-2 5.74777E-2 1.07553E-1 9.21256E-2 7.60352E-2 7.54413E-2 1.43512E-1 1.77388E-1 1.09125E-1 4.33901E-2 1.35328E-2 1.71038E-3 1.01494E-3 1.87087E-3 -9999 -9999 -9999 -9999 -9999 -9999 -9999 -9999 -9999 -9999 -9999 -9999 -9999 -9999 -9999 -9999 -9999 -9999 -9999 -9999 -9999 -9999 -9999 -9999 -9999 -9999 -9999 -9999 -9999 -9999 -9999 -9999 -9999 -9999 -9999 -9999 -9999 -9999 -9999 -9999 -9999 -9999 -9999 -9999 -9999 -9999 -9999 -9999 -9999 -9999 -9999 -9999 -9999 -9999 -9999 -9999 -9999 -9999 -9999
-9999 -9999 -9999 -9999 -9999 -9999 -9999 -9999 -9999 -9999 -9999 -9999 -9999 -9999 -9999 -9999 -9999 -9999 -9999 -9999 -9999 -9999 -9999 -9999 -9999 -9999 -9999 -9999 -9999 -9999 -9999 -9999 -9999 -9999 -9999 -9999 -9999 -9999 -9999 -9999 -9999 2.95955E-2 1.38167E-2 1.60087E-2 1.20001E-2 8.55204E-3 1.15102E-2 3.56137E-2 4.68231E-2 1.02454E-1 8.9282E-2 1.40735E-2 4.30112E-3 1.60235E-2 1.22394E-2 2.40301E-2 3.42059E-2 5.38632E-2 6.57577E-2 2.91053E-2 1.33444E-2 1.16375E-2 5.08977E-2 2.20354E-1 2.8585E-1 2.78356E-1 3.0419E-1 3.4065E-1 3.61665E-1 3.29849E-1 1.98668E-1 1.57916E-1 2.2921E-1 2.69981E-1 3.01415E-1 3.08298E-1 2.82924E-1 2.46467E-1 2.05601E-1 1.3755E-1 6.81302E-2 6.9777E-2 9.2614E-2 4.2624E-2 1.96904E-2 6.91833E-3 4.67429E-3 3.88223E-3 3.25624E-3 5.7262E-3 8.76062E-3 1.66308E-2 2.99718E-2 6.05504E-2 4.96207E-2 2.32427E-2 4.07352E-2 8.1292E-2 1.00148E-1 9.80589E-2 1.05474E-1 1.05341E-1 9.55894E-2 1.40038E-1 1.53369E-1 9.45183E-2 3.95855E-2 1.21094E-2 4.68691E-3 1.43796E-2 1.2148E-2 -9999 -9999 -9999 -9999 -9999 -9999 -9999 -9999 -9999 -9999 -9999 -9999 -9999 -9999 -9999 -9999 -9999 -9999 -9999 -9999 -9999 -9999 -9999 -9999 -9999 -9999 -9999 -9999 -9999 -9999 -9999 -9999 -9999 -9999 -9999 -9999 -9999 -9999 -9999 -9999 -9999 -9999 -9999 -9999 -9999 -9999 -9999 -9999 -9999 -9999 -9999 -9999 -9999 -9999 -9999 -9999 -9999 -9999 -9999
-9999 -9999 -9999 -9999 -9999 -9999 -9999 -9999 -9999 -9999 -9999 -9999 -9999 -9999 -9999 -9999 -9999 -9999 -9999 -9999 -9999 -9999 -9999 -9999 -9999 -9999 -9999 -9999 -9999 -9999 -9999 -9999 -9999 -9999 -9999 -9999 -9999 -9999 -9999 -9999 -9999 -9999 2.59415E-2 2.65806E-2 7.64557E-3 5.38165E-3 4.78948E-3 1.70707E-2 5.40238E-2 1.15139E-1 7.68611E-2 7.81711E-3 5.56313E-3 1.29359E-2 9.98231E-3 1.75062E-2 2.40601E-2 3.70145E-2 4.98579E-2 1.99023E-2 9.73705E-3 1.11463E-2 3.09592E-2 1.38915E-1 1.8832E-1 1.98579E-1 1.76913E-1 2.78655E-1 3.54819E-1 3.53248E-1 2.45888E-1 1.59196E-1 2.10131E-1 2.29703E-1 2.50514E-1 2.64351E-1 2.54989E-1 1.72689E-1 1.41741E-1 1.00045E-1 7.56455E-2 6.50358E-2 6.29973E-2 6.30686E-2 3.90088E-2 2.77679E-2 7.68606E-3 4.64415E-3 5.11346E-3 5.25271E-3 9.84187E-3 2.10224E-2 4.10041E-2 6.90589E-2 5.72593E-2 3.4748E-2 3.93462E-2 6.52898E-2 4.53422E-2 4.7844E-2 5.41618E-2 5.08329E-2 4.56065E-2 6.43416E-2 1.05966E-1 7.44624E-2 4.00532E-2 2.66533E-2 2.75527E-2 9.36551E-3 3.74593E-3 9.55432E-4 1.821E-4 1.5939E-4 -9999 -9999 -9999 -9999 -9999 -9999 -9999 -9999 -9999 -9999 -9999 -9999 -9999 -9999 -9999 -9999 -9999 -9999 -9999 -9999 -9999 -9999 -9999 -9999 -9999 -9999 -9999 -9999 -9999 -9999 -9999 -9999 -9999 -9999 -9999 -9999 -9999 -9999 -9999 -9999 -9999 -9999 -9999 -9999 -9999 -9999 -9999 -9999 -9999 -9999 -9999 -9999 -9999 -9999 -9999 -9999
-9999 -9999 -9999 -9999 -9999 -9999 -9999 -9999 -9999 -9999 -9999 -9999 -9999 -9999 -9999 -9999 -9999 -9999 -9999 -9999 -9999 -9999 -9999 -9999 -9999 -9999 -9999 -9999 -9999 -9999 -9999 -9999 -9999 -9999 -9999 -9999 -9999 -9999 -9999 -9999 -9999 -9999 3.04298E-2 3.03173E-2 1.32178E-2 7.10322E-3 3.91499E-3 6.02662E-3 8.57243E-2 1.28285E-1 7.49846E-2 1.12075E-2 9.08017E-3 7.80706E-3 7.83001E-3 1.27811E-2 1.97342E-2 3.51612E-2 5.34993E-2 1.4629E-2 7.30871E-3 6.42949E-3 1.76341E-2 7.38381E-2 1.6554E-1 1.31886E-1 1.20091E-1 2.50228E-1 3.18344E-1 3.61974E-1 2.52499E-1 1.82211E-1 2.17657E-1 2.20031E-1 1.72775E-1 1.82641E-1 2.3315E-1 1.7244E-1 1.31438E-1 1.0149E-1 7.40221E-2 6.54548E-2 5.71156E-2 6.71573E-2 3.64935E-2 2.86921E-2 9.30827E-3 5.48844E-3 3.56165E-3 4.7963E-3 1.05476E-2 3.33159E-2 6.27165E-2 8.68445E-2 6.71494E-2 4.22947E-2 3.17691E-2 2.68977E-2 1.79976E-2 3.53404E-2 1.58656E-2 1.54367E-2 2.03559E-2 4.76809E-2 8.27401E-2 5.34852E-2 4.62679E-2 3.5907E-2 1.01587E-2 1.02379E-3 2.25507E-4 1.42324E-4 1.07604E-4 8.6241E-5 4.7913E-5 -9999 -9999 -9999 -9999 -9999 -9999 -9999 -9999 -9999 -9999 -9999 -9999 -9999 -9999 -9999 -9999 -9999 -9999 -9999 -9999 -9999 -9999 -9999 -9999 -9999 -9999 -9999 -9999 -9999 -9999 -9999 -9999 -9999 -9999 -9999 -9999 -9999 -9999 -9999 -9999 -9999 -9999 -9999 -9999 -9999 -9999 -9999 -9999 -9999 -9999 -9999 -9999 -9999 -9999 -9999
-9999 -9999 -9999 -9999 -9999 -9999 -9999 -9999 -9999 -9999 -9999 -9999 -9999 -9999 -9999 -9999 -9999 -9999 -9999 -9999 -9999 -9999 -9999 -9999 -9999 -9999 -9999 -9999 -9999 -9999 -9999 -9999 -9999 -9999 -9999 -9999 -9999 -9999 -9999 -9999 -9999 -9999 4.19346E-2 4.3872E-2 1.73362E-2 1.09233E-2 4.63017E-3 6.18927E-3 1.16395E-1 1.65921E-1 9.67847E-2 1.63735E-2 9.44393E-3 6.87683E-3 7.74215E-3 1.27113E-2 1.50579E-2 3.13684E-2 6.34016E-2 3.87359E-2 1.38324E-2 6.19353E-3 1.50161E-2 8.85457E-2 1.52035E-1 1.25307E-1 1.62293E-1 1.46485E-1 1.81566E-1 2.29615E-1 2.48625E-1 2.46468E-1 2.97536E-1 2.64006E-1 1.4557E-1 1.19783E-1 1.27051E-1 1.15456E-1 1.23509E-1 1.09094E-1 7.44577E-2 4.0616E-2 2.8769E-2 2.89051E-2 3.02463E-2 2.71167E-2 1.13003E-2 4.98656E-3 2.61914E-3 2.14746E-3 8.09801E-3 1.55375E-2 3.01903E-2 4.38331E-2 3.82594E-2 3.2269E-2 1.53345E-2 9.21572E-3 1.04455E-2 9.52689E-3 5.6334E-3 7.47163E-3 1.70651E-2 3.93312E-2 5.98078E-2 5.95204E-2 3.78451E-2 1.19098E-2 4.39531E-3 5.82664E-3 1.94147E-3 1.93813E-4 2.02079E-4 -9999 -9999 -9999 -9999 -9999 -9999 -9999 -9999 -9999 -9999 -9999 -9999 -9999 -9999 -9999 -9999 -9999 -9999 -9999 -9999 -9999 -9999 -9999 -9999 -9999 -9999 -9999 -9999 -9999 -9999 -9999 -9999 -9999 -9999 -9999 -9999 -9999 -9999 -9999 -9999 -9999 -9999 -9999 -9999 -9999 -9999 -9999 -9999 -9999 -9999 -9999 -9999 -9999 -9999 -9999 -9999 -9999
-9999 -9999 -9999 -9999 -9999 -9999 -9999 -9999 -9999 -9999 -9999 -9999 -9999 -9999 -9999 -9999 -9999 -9999 -9999 -9999 -9999 -9999 -9999 -9999 -9999 -9999 -9999 -9999 -9999 -9999 -9999 -9999 -9999 -9999 -9999 -9999 -9999 -9999 -9999 -9999 -9999 -9999 3.29079E-2 3.13375E-2 1.57431E-2 1.86485E-2 2.04668E-2 1.52698E-2 5.03751E-2 1.34253E-1 6.35343E-2 1.05116E-2 6.37983E-3 1.12084E-2 8.90779E-3 1.28207E-2 1.02876E-2 1.61924E-2 3.99357E-2 4.29785E-2 1.0797E-2 5.3859E-3 1.36307E-2 7.86441E-2 1.61517E-1 1.58993E-1 1.59201E-1 1.65562E-1 1.83547E-1 1.42504E-1 2.0901E-1 2.57774E-1 3.03746E-1 2.59209E-1 1.37369E-1 8.3372E-2 6.71109E-2 1.04552E-1 1.12826E-1 7.62812E-2 7.81898E-2 5.2267E-2 4.77558E-2 1.8976E-2 2.41557E-2 3.94802E-2 2.50647E-2 7.48767E-3 2.0217E-3 1.74573E-3 2.41227E-3 6.03937E-3 1.25757E-2 1.59483E-2 2.0176E-2 1.60581E-2 6.81502E-3 3.90004E-3 1.02548E-2 5.45674E-3 4.45057E-3 8.72557E-3 1.55222E-2 2.86671E-2 2.89978E-2 3.82576E-2 2.91384E-2 2.07155E-2 1.44358E-2 1.26597E-2 1.63779E-3 3.22665E-4 2.37384E-4 1.11746E-4 5.36446E-5 -9999 -9999 -9999 -9999 -9999 -9999 -9999 -9999 -9999 -9999 -9999 -9999 -9999 -9999 -9999 -9999 -9999 -9999 -9999 -9999 -9999 -9999 -9999 -9999 -9999 -9999 -9999 -9999 -9999 -9999 -9999 -9999 -9999 -9999 -9999 -9999 -9999 -9999 -9999 -9999 -9999 -9999 -9999 -9999 -9999 -9999 -9999 -9999 -9999 -9999 -9999 -9999 -9999 -9999 -9999
-9999 -9999 -9999 -9999 -9999 -9999 -9999 -9999 -9999 -9999 -9999 -9999 -9999 -9999 -9999 -9999 -9999 -9999 -9999 -9999 -9999 -9999 -9999 -9999 -9999 -9999 -9999 -9999 -9999 -9999 -9999 -9999 -9999 -9999 -9999 -9999 -9999 -9999 -9999 -9999 -9999 -9999 2.18346E-2 2.72102E-2 1.52618E-2 1.47189E-2 2.50725E-2 1.35201E-2 1.7107E-2 3.3307E-2 1.89711E-2 8.4764E-3 7.9094E-3 6.20997E-3 4.99621E-3 6.00781E-3 6.8556E-3 1.23975E-2 1.92074E-2 1.97009E-2 6.94473E-3 8.37285E-3 1.43191E-2 4.97477E-2 1.41766E-1 1.74492E-1 1.555E-1 1.48366E-1 1.82883E-1 2.04845E-1 2.29666E-1 2.55097E-1 2.49388E-1 1.73401E-1 1.24296E-1 8.86152E-2 7.35473E-2 7.5012E-2 1.24521E-1 8.72469E-2 7.57183E-2 6.88558E-2 3.57199E-2 1.10532E-2 2.4151E-2 4.58008E-2 4.47798E-2 1.79387E-2 4.90096E-3 1.61557E-3 1.6864E-3 4.54392E-3 5.84084E-3 5.94455E-3 1.13717E-2 1.42306E-2 9.60455E-3 3.64562E-3 9.21195E-3 4.3709E-3 4.29948E-3 8.48193E-3 1.28419E-2 2.27425E-2 4.51772E-2 2.85417E-2 1.22205E-2 2.2533E-2 2.05928E-2 5.36982E-3 1.55866E-3 7.97853E-4 2.00442E-4 1.42502E-4 1.75298E-4 -9999 -9999 -9999 -9999 -9999 -9999 -9999 -9999 -9999 -9999 -9999 -9999 -9999 -9999 -9999 -9999 -9999 -9999 -9999 -9999 -9999 -9999 -9999 -9999 -9999 -9999 -9999 -9999 -9999 -9999 -9999 -9999 -9999 -9999 -9999 -9999 -9999 -9999 -9999 -9999 -9999 -9999 -9999 -9999 -9999 -9999 -9999 -9999 -9999 -9999 -9999 -9999 -9999 -9999 -9999
-9999 -9999 -9999 -9999 -9999 -9999 -9999 -9999 -9999 -9999 -9999 -9999 -9999 -9999 -9999 -9999 -9999 -9999 -9999 -9999 -9999 -9999 -9999 -9999 -9999 -9999 -9999 -9999 -9999 -9999 -9999 -9999 -9999 -9999 -9999 -9999 -9999 -9999 -9999 -9999 -9999 -9999 1.03488E-2 8.54554E-3 1.05756E-2 1.65217E-2 1.33871E-2 6.98778E-3 1.14824E-2 3.62789E-2 2.76586E-2 7.71172E-3 3.27493E-3 2.88788E-3 3.13534E-3 4.50974E-3 6.41731E-3 1.12979E-2 1.04409E-2 7.95706E-3 5.8542E-3 1.59891E-2 1.96593E-2 3.05227E-2 1.08523E-1 1.66633E-1 1.71319E-1 1.52219E-1 1.91094E-1 1.8848E-1 2.35616E-1 3.37256E-1 3.05107E-1 2.32099E-1 1.54317E-1 1.31522E-1 8.12768E-2 4.62354E-2 6.55256E-2 9.3715E-2 8.77741E-2 4.69589E-2 2.44109E-2 9.75714E-3 1.23279E-2 3.25629E-2 4.15431E-2 3.72581E-2 1.17591E-2 3.53091E-3 1.61348E-3 1.96686E-3 2.84821E-3 3.24916E-3 7.18298E-3 1.54358E-2 2.12097E-2 4.29252E-3 3.67961E-3 3.44714E-3 3.77976E-3 6.2005E-3 6.77543E-3 2.51724E-2 4.63524E-2 2.64033E-2 6.27866E-3 4.89317E-3 7.57523E-3 4.80816E-3 1.30134E-3 1.71006E-4 1.29017E-4 1.94597E-4 8.19018E-4 3.51094E-3 -9999 -9999 -9999 -9999 -9999 -9999 -9999 -9999 -9999 -9999 -9999 -9999 -9999 -9999 -9999 -9999 -9999 -9999 -9999 -9999 -9999 -9999 -9999 -9999 -9999 -9999 -9999 -9999 -9999 -9999 -9999 -9999 -9999 -9999 -9999 -9999 -9999 -9999 -9999 -9999 -9999 -9999 -9999 -9999 -9999 -9999 -9999 -9999 -9999 -9999 -9999 -9999 -9999 -9999
-9999 -9999 -9999 -9999 -9999 -9999 -9999 -9999 -9999 -9999 -9999 -9999 -9999 -9999 -9999 -9999 -9999 -9999 -9999 -9999 -9999 -9999 -9999 -9999 -9999 -9999 -9999 -9999 -9999 -9999 -9999 -9999 -9999 -9999 -9999 -9999 -9999 -9999 -9999 -9999 -9999 -9999 -9999 1.17915E-2 9.96034E-3 1.95738E-2 1.02087E-2 7.35737E-3 1.73174E-2 2.03182E-2 2.2628E-2 4.90859E-3 2.40469E-3 2.0941E-3 4.00198E-3 5.49733E-3 6.98509E-3 1.27544E-2 8.38735E-3 5.93684E-3 9.69071E-3 1.5122E-2 1.61716E-2 3.22296E-2 8.08421E-2 1.95539E-1 1.91045E-1 1.84299E-1 1.68788E-1 2.14727E-1 2.55008E-1 2.75372E-1 2.70237E-1 2.48483E-1 1.74902E-1 9.78734E-2 4.77928E-2 1.60579E-2 1.86926E-2 3.21853E-2 4.15078E-2 3.21271E-2 2.19046E-2 7.26832E-3 9.99572E-3 1.50571E-2 2.9639E-2 3.68345E-2 1.60432E-2 5.3981E-3 2.26301E-3 9.15423E-4 2.93238E-3 3.63495E-3 7.61519E-3 1.38456E-2 1.98178E-2 5.29978E-3 3.85767E-3 2.56936E-3 3.55232E-3 3.57493E-3 6.66819E-3 1.81326E-2 1.79582E-2 1.03128E-2 3.96077E-3 1.30931E-3 3.04758E-3 4.47558E-3 6.19622E-4 2.01216E-4 1.29379E-4 1.91805E-4 9.023E-4 -9999 -9999 -9999 -9999 -9999 -9999 -9999 -9999 -9999 -9999 -9999 -9999 -9999 -9999 -9999 -9999 -9999 -9999 -9999 -9999 -9999 -9999 -9999 -9999 -9999 -9999 -9999 -9999 -9999 -9999 -9999 -9999 -9999 -9999 -9999 -9999 -9999 -9999 -9999 -9999 -9999 -9999 -9999 -9999 -9999 -9999 -9999 -9999 -9999 -9999 -9999 -9999 -9999 -9999 -9999
-9999 -9999 -9999 -9999 -9999 -9999 -9999 -9999 -9999 -9999 -9999 -9999 -9999 -9999 -9999 -9999 -9999 -9999 -9999 -9999 -9999 -9999 -9999 -9999 -9999 -9999 -9999 -9999 -9999 -9999 -9999 -9999 -9999 -9999 -9999 -9999 -9999 -9999 -9999 -9999 -9999 -9999 -9999 1.4834E-2 1.01754E-2 1.27076E-2 1.39849E-2 1.08219E-2 1.85971E-2 4.88546E-2 1.92575E-2 5.36699E-3 2.90207E-3 2.14842E-3 3.92197E-3 4.87526E-3 8.04896E-3 1.71023E-2 1.28615E-2 1.6284E-2 1.47463E-2 1.10284E-2 1.89337E-2 6.62722E-2 1.40438E-1 2.51393E-1 2.38085E-1 2.04715E-1 1.90481E-1 2.11358E-1 2.44625E-1 2.18606E-1 2.05496E-1 1.43988E-1 7.48068E-2 4.75584E-2 2.39709E-2 1.37309E-2 6.68078E-3 4.33499E-3 1.89371E-2 1.53666E-2 1.06678E-2 5.48801E-3 4.23952E-3 1.30259E-2 2.19632E-2 3.37E-2 2.11575E-2 8.41461E-3 2.14295E-3 8.88755E-4 2.12783E-3 3.39543E-3 8.24687E-3 1.30447E-2 1.42018E-2 9.18791E-3 1.16874E-2 3.53209E-3 2.24893E-3 3.6578E-3 6.24568E-3 1.08779E-2 5.1578E-3 2.09511E-3 9.94752E-4 7.85355E-4 3.62192E-3 3.2496E-3 4.822E-4 1.87071E-4 2.50296E-4 5.68204E-4 -9999 -9999 -9999 -9999 -9999 -9999 -9999 -9999 -9999 -9999 -9999 -9999 -9999 -9999 -9999 -9999 -9999 -9999 -9999 -9999 -9999 -9999 -9999 -9999 -9999 -9999 -9999 -9999 -9999 -9999 -9999 -9999 -9999 -9999 -9999 -9999 -9999 -9999 -9999 -9999 -9999 -9999 -9999 -9999 -9999 -9999 -9999 -9999 -9999 -9999 -9999 -9999 -9999 -9999 -9999 -9999
-9999 -9999 -9999 -9999 -9999 -9999 -9999 -9999 -9999 -9999 -9999 -9999 -9999 -9999 -9999 -9999 -9999 -9999 -9999 -9999 -9999 -9999 -9999 -9999 -9999 -9999 -9999 -9999 -9999 -9999 -9999 -9999 -9999 -9999 -9999 -9999 -9999 -9999 -9999 -9999 -9999 -9999 -9999 1.71755E-2 6.25952E-3 5.35354E-3 1.27167E-2 4.51582E-3 1.38655E-2 4.48705E-2 1.0849E-2 3.90183E-3 3.55576E-3 3.69722E-3 7.87503E-3 6.74741E-3 1.37321E-2 1.87307E-2 7.93771E-3 1.96088E-2 1.42511E-2 1.06497E-2 3.36827E-2 1.05539E-1 2.5769E-1 3.11604E-1 2.61244E-1 2.13418E-1 2.02125E-1 2.17825E-1 1.63051E-1 1.44073E-1 1.20225E-1 7.58866E-2 3.81248E-2 2.22628E-2 1.15868E-2 6.95492E-3 3.38908E-3 4.4786E-3 1.69485E-2 1.10443E-2 5.30208E-3 3.95393E-3 7.67023E-3 1.16354E-2 1.73166E-2 1.62658E-2 1.32056E-2 6.09442E-3 1.62892E-3 9.56862E-4 1.31191E-3 3.48323E-3 7.01049E-3 8.79736E-3 6.83611E-3 8.92561E-3 1.25164E-2 3.57476E-3 1.57863E-3 2.04262E-3 4.25382E-3 5.9427E-3 6.18727E-3 2.95387E-3 1.05614E-3 4.72292E-4 1.41711E-3 1.55458E-3 3.14423E-4 2.94547E-4 6.27162E-4 -9999 -9999 -9999 -9999 -9999 -9999 -9999 -9999 -9999 -9999 -9999 -9999 -9999 -9999 -9999 -9999 -9999 -9999 -9999 -9999 -9999 -9999 -9999 -9999 -9999 -9999 -9999 -9999 -9999 -9999 -9999 -9999 -9999 -9999 -9999 -9999 -9999 -9999 -9999 -9999 -9999 -9999 -9999 -9999 -9999 -9999 -9999 -9999 -9999 -9999 -9999 -9999 -9999 -9999 -9999 -9999 -9999
-9999 -9999 -9999 -9999 -9999 -9999 -9999 -9999 -9999 -9999 -9999 -9999 -9999 -9999 -9999 -9999 -9999 -9999 -9999 -9999 -9999 -9999 -9999 -9999 -9999 -9999 -9999 -9999 -9999 -9999 -9999 -9999 -9999 -9999 -9999 -9999 -9999 -9999 -9999 -9999 -9999 -9999 -9999 5.55565E-3 4.59065E-3 5.28444E-3 1.7597E-3 3.46898E-3 1.43572E-2 1.06095E-2 3.73865E-3 3.93285E-3 8.88184E-3 8.49502E-3 7.62506E-3 5.96976E-3 1.487E-2 4.37947E-2 8.80559E-3 1.48601E-2 2.33419E-2 1.31739E-2 3.0351E-2 9.1355E-2 2.40622E-1 2.45391E-1 2.05633E-1 1.64833E-1 1.53277E-1 1.78517E-1 1.46968E-1 8.07008E-2 8.02465E-2 7.61107E-2 3.94153E-2 1.41243E-2 6.28897E-3 4.05125E-3 4.65063E-3 9.59668E-3 1.66172E-2 9.03266E-3 5.83689E-3 4.02962E-3 8.5282E-3 1.11497E-2 1.1123E-2 1.03143E-2 6.2752E-3 2.58698E-3 9.78109E-4 1.24868E-3 1.06065E-3 4.21885E-3 7.07486E-3 3.97189E-3 2.39792E-3 7.77767E-3 1.89435E-2 1.06772E-2 1.40911E-3 6.85542E-4 1.16398E-3 2.52831E-3 3.08533E-3 2.31402E-3 8.77461E-4 2.51099E-4 9.10537E-4 2.03311E-3 4.18758E-4 1.2763E-3 -9999 -9999 -9999 -9999 -9999 -9999 -9999 -9999 -9999 -9999 -9999 -9999 -9999 -9999 -9999 -9999 -9999 -9999 -9999 -9999 -9999 -9999 -9999 -9999 -9999 -9999 -9999 -9999 -9999 -9999 -9999 -9999 -9999 -9999 -9999 -9999 -9999 -9999 -9999 -9999 -9999 -9999 -9999 -9999 -9999 -9999 -9999 -9999 -9999 -9999 -9999 -9999 -9999 -9999 -9999 -9999 -9999 -9999
-9999 -9999 -9999 -9999 -9999 -9999 -9999 -9999 -9999 -9999 -9999 -9999 -9999 -9999 -9999 -9999 -9999 -9999 -9999 -9999 -9999 -9999 -9999 -9999 -9999 -9999 -9999 -9999 -9999 -9999 -9999 -9999 -9999 -9999 -9999 -9999 -9999 -9999 -9999 -9999 -9999 -9999 3.4872E-3 2.24918E-3 6.76101E-3 1.35797E-3 2.31776E-3 7.30204E-3 8.86577E-3 7.98777E-3 5.63151E-3 5.00802E-3 8.27162E-3 1.26234E-2 9.94259E-3 5.51257E-3 1.77425E-2 3.93992E-2 6.37877E-3 1.47495E-2 3.59106E-2 2.03959E-2 2.55351E-2 1.01108E-1 2.11392E-1 2.20983E-1 2.0389E-1 1.44227E-1 1.20484E-1 1.4205E-1 1.51664E-1 1.0539E-1 5.34655E-2 6.02292E-2 7.41987E-2 4.66432E-2 2.13357E-2 1.66286E-2 2.23057E-2 2.51244E-2 2.23175E-2 1.02161E-2 7.82474E-3 2.7475E-3 3.81156E-3 8.55682E-3 7.24419E-3 9.41803E-3 7.24699E-3 2.48496E-3 1.17404E-3 1.42854E-3 1.23134E-3 3.35456E-3 3.35326E-3 1.45734E-3 2.72918E-3 1.147E-2 2.65729E-2 1.15578E-2 2.0681E-3 5.44733E-4 4.96817E-4 8.47795E-4 1.31918E-3 2.0548E-3 5.25596E-4 1.75435E-4 7.15022E-4 1.47257E-3 4.18962E-4 -9999 -9999 -9999 -9999 -9999 -9999 -9999 -9999 -9999 -9999 -9999 -9999 -9999 -9999 -9999 -9999 -9999 -9999 -9999 -9999 -9999 -9999 -9999 -9999 -9999 -9999 -9999 -9999 -9999 -9999 -9999 -9999 -9999 -9999 -9999 -9999 -9999 -9999 -9999 -9999 -9999 -9999 -9999 -9999 -9999 -9999 -9999 -9999 -9999 -9999 -9999 -9999 -9999 -9999 -9999 -9999 -9999 -9999 -9999
-9999 -9999 -9999 -9999 -9999 -9999 -9999 -9999 -9999 -9999 -9999 -9999 -9999 -9999 -9999 -9999 -9999 -9999 -9999 -9999 -9999 -9999 -9999 -9999 -9999 -9999 -9999 -9999 -9999 -9999 -9999 -9999 -9999 -9999 -9999 -9999 -9999 -9999 -9999 -9999 -9999 -9999 2.01698E-3 1.71012E-3 3.39993E-3 1.13595E-3 2.1717E-3 2.01074E-3 1.76308E-3 1.94498E-3 2.71068E-3 6.8327E-3 2.62025E-2 5.61679E-2 2.13905E-2 4.85383E-3 -9999 1.5367E-2 5.28301E-3 2.26094E-2 4.42612E-2 2.93334E-2 3.08782E-2 1.08922E-1 2.07842E-1 2.57885E-1 1.83948E-1 1.25087E-1 1.07484E-1 9.64327E-2 1.24808E-1 1.28104E-1 5.62525E-2 3.51246E-2 4.72877E-2 4.45837E-2 3.81937E-2 3.33174E-2 3.05657E-2 1.48936E-2 1.21781E-2 1.07017E-2 8.21311E-3 3.3261E-3 2.78502E-3 5.68759E-3 6.86832E-3 4.93772E-3 5.01611E-3 2.73094E-3 1.10968E-3 1.05181E-3 1.81143E-3 2.32124E-3 9.95521E-4 1.94608E-3 5.79451E-3 1.99423E-2 4.01052E-2 3.14406E-2 1.24438E-2 2.31139E-3 3.9437E-4 3.21802E-4 5.18969E-4 6.29473E-4 2.43858E-4 1.96161E-4 5.03511E-4 2.08654E-3 6.95278E-4 -9999 -9999 -9999 -9999 -9999 -9999 -9999 -9999 -9999 -9999 -9999 -9999 -9999 -9999 -9999 -9999 -9999 -9999 -9999 -9999 -9999 -9999 -9999 -9999 -9999 -9999 -9999 -9999 -9999 -9999 -9999 -9999 -9999 -9999 -9999 -9999 -9999 -9999 -9999 -9999 -9999 -9999 -9999 -9999 -9999 -9999 -9999 -9999 -9999 -9999 -9999 -9999 -9999 -9999 -9999 -9999 -9999 -9999 -9999
-9999 -9999 -9999 -9999 -9999 -9999 -9999 -9999 -9999 -9999 -9999 -9999 -9999 -9999 -9999 -9999 -9999 -9999 -9999 -9999 -9999 -9999 -9999 -9999 -9999 -9999 -9999 -9999 -9999 -9999 -9999 -9999 -9999 -9999 -9999 -9999 -9999 -9999 -9999 -9999 -9999 -9999 1.40301E-3 2.05002E-3 1.55675E-3 1.323E-3 1.25392E-3 4.37323E-3 1.67093E-3 1.16705E-3 2.09216E-3 9.82634E-3 7.88962E-2 1.38353E-1 -9999 -9999 -9999 2.69416E-3 4.07134E-3 2.47138E-2 4.16588E-2 1.97222E-2 3.63229E-2 1.55547E-1 2.57847E-1 1.66465E-1 1.46747E-1 1.17542E-1 8.17518E-2 8.12185E-2 1.03894E-1 1.64507E-1 1.49182E-1 6.31946E-2 3.17908E-2 1.55308E-2 1.32777E-2 2.03364E-2 2.02986E-2 6.4242E-3 5.16247E-3 9.65655E-3 1.62091E-2 5.15068E-3 3.16697E-3 6.04141E-3 6.76328E-3 7.2124E-3 4.28509E-3 1.95295E-3 1.13761E-3 9.61369E-4 6.35349E-4 1.35607E-3 1.65523E-3 3.52092E-3 1.20663E-2 9.85396E-3 8.88544E-3 8.83591E-3 1.23521E-2 6.33087E-3 8.48805E-4 2.96997E-4 4.00971E-4 4.0235E-4 1.08351E-4 1.56568E-4 3.57097E-4 4.77089E-4 6.24924E-5 -9999 -9999 -9999 -9999 -9999 -9999 -9999 -9999 -9999 -9999 -9999 -9999 -9999 -9999 -9999 -9999 -9999 -9999 -9999 -9999 -9999 -9999 -9999 -9999 -9999 -9999 -9999 -9999 -9999 -9999 -9999 -9999 -9999 -9999 -9999 -9999 -9999 -9999 -9999 -9999 -9999 -9999 -9999 -9999 -9999 -9999 -9999 -9999 -9999 -9999 -9999 -9999 -9999 -9999 -9999 -9999 -9999 -9999 -9999
-9999 -9999 -9999 -9999 -9999 -9999 -9999 -9999 -9999 -9999 -9999 -9999 -9999 -9999 -9999 -9999 -9999 -9999 -9999 -9999 -9999 -9999 -9999 -9999 -9999 -9999 -9999 -9999 -9999 -9999 -9999 -9999 -9999 -9999 -9999 -9999 -9999 -9999 -9999 -9999 -9999 -9999 -9999 4.22062E-3 2.43226E-3 1.7807E-3 2.99231E-3 3.60017E-3 2.53028E-3 4.48331E-3 2.61581E-3 6.47468E-3 4.16038E-2 1.63079E-1 -9999 -9999 -9999 3.11004E-3 5.81594E-3 1.68575E-2 1.95325E-2 2.02473E-2 2.98334E-2 1.31791E-1 1.72234E-1 9.48125E-2 6.05435E-2 6.96114E-2 7.81822E-2 5.81127E-2 6.17056E-2 8.85275E-2 7.50596E-2 5.48975E-2 4.4243E-2 2.56673E-2 9.46228E-3 1.727E-2 2.17849E-2 1.12042E-2 1.34821E-2 2.47432E-2 2.70961E-2 9.6336E-3 2.57005E-3 5.23146E-3 5.66109E-3 5.23191E-3 4.63144E-3 2.99368E-3 1.7451E-3 6.85195E-4 4.0636E-4 1.45506E-3 3.7853E-3 9.81087E-3 2.32914E-2 1.43202E-2 6.34569E-3 2.24572E-3 3.91713E-3 2.54841E-3 3.45569E-4 2.27066E-4 2.19018E-4 1.61873E-4 1.47642E-4 2.03221E-4 9.91035E-5 2.22919E-5 2.14041E-5 2.48973E-5 -9999 -9999 -9999 -9999 -9999 -9999 -9999 -9999 -9999 -9999 -9999 -9999 -9999 -9999 -9999 -9999 -9999 -9999 -9999 -9999 -9999 -9999 -9999 -9999 -9999 -9999 -9999 -9999 -9999 -9999 -9999 -9999 -9999 -9999 -9999 -9999 -9999 -9999 -9999 -9999 -9999 -9999 -9999 -9999 -9999 -9999 -9999 -9999 -9999 -9999 -9999 -9999 -9999 -9999 -9999 -9999 -9999 -9999
-9999 -9999 -9999 -9999 -9999 -9999 -9999 -9999 -9999 -9999 -9999 -9999 -9999 -9999 -9999 -9999 -9999 -9999 -9999 -9999 -9999 -9999 -9999 -9999 -9999 -9999 -9999 -9999 -9999 -9999 -9999 -9999 -9999 -9999 -9999 -9999 -9999 -9999 -9999 -9999 -9999 -9999 -9999 4.77976E-3 4.11811E-3 1.46977E-3 2.46962E-3 2.607E-3 9.57052E-3 4.58311E-3 4.86724E-3 1.09922E-2 2.50065E-2 -9999 -9999 -9999 -9999 -9999 -9999 4.876E-3 8.80152E-3 1.22781E-2 3.85112E-2 1.77586E-1 2.3906E-1 1.51412E-1 8.51493E-2 2.93231E-2 3.23837E-2 2.216E-2 2.87835E-2 5.55623E-2 6.73629E-2 4.61656E-2 3.11258E-2 8.80126E-3 8.02083E-3 1.60147E-2 1.26214E-2 1.7663E-2 2.77556E-2 3.38632E-2 2.9842E-2 8.68861E-3 1.71493E-3 3.47533E-3 5.04956E-3 3.15814E-3 3.7206E-3 5.51687E-3 2.27479E-3 4.75453E-4 4.35316E-4 1.13747E-3 4.95265E-3 1.38272E-2 1.8882E-2 5.14654E-3 2.37881E-3 1.30872E-3 8.41405E-4 3.44739E-4 1.33501E-4 1.28618E-4 2.22376E-4 1.61699E-4 1.59296E-4 5.08133E-5 1.17585E-5 1.34071E-5 2.54243E-5 -9999 -9999 -9999 -9999 -9999 -9999 -9999 -9999 -9999 -9999 -9999 -9999 -9999 -9999 -9999 -9999 -9999 -9999 -9999 -9999 -9999 -9999 -9999 -9999 -9999 -9999 -9999 -9999 -9999 -9999 -9999 -9999 -9999 -9999 -9999 -9999 -9999 -9999 -9999 -9999 -9999 -9999 -9999 -9999 -9999 -9999 -9999 -9999 -9999 -9999 -9999 -9999 -9999 -9999 -9999 -9999 -9999 -9999 -9999
-9999 -9999 -9999 -9999 -9999 -9999 -9999 -9999 -9999 -9999 -9999 -9999 -9999 -9999 -9999 -9999 -9999 -9999 -9999 -9999 -9999 -9999 -9999 -9999 -9999 -9999 -9999 -9999 -9999 -9999 -9999 -9999 -9999 -9999 -9999 -9999 -9999 -9999 -9999 -9999 -9999 -9999 -9999 3.08353E-3 4.41893E-3 1.07624E-3 1.6185E-3 2.38921E-3 4.10737E-3 1.51023E-3 1.13868E-3 1.89695E-3 4.31915E-3 -9999 -9999 -9999 -9999 -9999 -9999 -9999 1.22628E-2 4.0712E-2 9.56586E-2 2.35228E-1 2.1454E-1 1.83453E-1 9.71973E-2 2.4797E-2 1.33728E-2 1.52492E-2 2.98444E-2 2.69495E-2 2.62383E-2 2.10076E-2 8.95872E-3 4.21962E-3 7.77128E-3 1.30236E-2 8.98318E-3 9.63648E-3 8.72153E-3 1.41423E-2 1.87002E-2 5.27309E-3 9.27453E-4 1.51076E-3 2.58562E-3 4.33187E-3 9.84854E-3 1.44276E-2 2.87933E-3 6.05093E-4 3.65377E-4 9.70902E-4 2.56701E-3 8.50554E-3 1.23551E-2 5.27141E-3 5.43567E-3 4.23549E-3 1.06759E-3 3.13612E-4 1.09169E-4 9.74267E-5 1.88025E-4 1.40457E-4 6.30336E-5 1.43423E-5 1.31158E-5 1.26065E-5 -9999 -9999 -9999 -9999 -9999 -9999 -9999 -9999 -9999 -9999 -9999 -9999 -9999 -9999 -9999 -9999 -9999 -9999 -9999 -9999 -9999 -9999 -9999 -9999 -9999 -9999 -9999 -9999 -9999 -9999 -9999 -9999 -9999 -9999 -9999 -9999 -9999 -9999 -9999 -9999 -9999 -9999 -9999 -9999 -9999 -9999 -9999 -9999 -9999 -9999 -9999 -9999 -9999 -9999 -9999 -9999 -9999 -9999 -9999 -9999
-9999 -9999 -9999 -9999 -9999 -9999 -9999 -9999 -9999 -9999 -9999 -9999 -9999 -9999 -9999 -9999 -9999 -9999 -9999 -9999 -9999 -9999 -9999 -9999 -9999 -9999 -9999 -9999 -9999 -9999 -9999 -9999 -9999 -9999 -9999 -9999 -9999 -9999 -9999 -9999 -9999 -9999 -9999 -9999 6.58589E-3 1.27828E-3 6.88175E-4 2.89058E-3 1.69951E-3 1.18897E-3 2.105E-3 3.63186E-3 -9999 -9999 -9999 -9999 -9999 -9999 -9999 -9999 -9999 7.83778E-2 1.37525E-1 1.59131E-1 9.28466E-2 6.30558E-2 3.10242E-2 1.54086E-2 1.17399E-2 1.32667E-2 2.2308E-2 3.02132E-2 1.79252E-2 9.59574E-3 7.62911E-3 8.56491E-3 1.0232E-2 8.86462E-3 6.77197E-3 4.91387E-3 5.7498E-3 9.88605E-3 9.10931E-3 1.82317E-3 9.07011E-4 1.2285E-3 2.04026E-3 6.76524E-3 1.47794E-2 1.23011E-2 2.05568E-3 4.22659E-4 5.15169E-4 6.16009E-4 1.38288E-3 2.45414E-3 9.03149E-3 4.13923E-3 4.15549E-3 3.17746E-3 2.15709E-3 7.59328E-4 1.01533E-4 7.92466E-5 6.9781E-5 6.50635E-5 4.29756E-5 1.78133E-5 -9999 -9999 -9999 -9999 -9999 -9999 -9999 -9999 -9999 -9999 -9999 -9999 -9999 -9999 -9999 -9999 -9999 -9999 -9999 -9999 -9999 -9999 -9999 -9999 -9999 -9999 -9999 -9999 -9999 -9999 -9999 -9999 -9999 -9999 -9999 -9999 -9999 -9999 -9999 -9999 -9999 -9999 -9999 -9999 -9999 -9999 -9999 -9999 -9999 -9999 -9999 -9999 -9999 -9999 -9999 -9999 -9999 -9999 -9999 -9999 -9999 -9999
-9999 -9999 -9999 -9999 -9999 -9999 -9999 -9999 -9999 -9999 -9999 -9999 -9999 -9999 -9999 -9999 -9999 -9999 -9999 -9999 -9999 -9999 -9999 -9999 -9999 -9999 -9999 -9999 -9999 -9999 -9999 -9999 -9999 -9999 -9999 -9999 -9999 -9999 -9999 -9999 -9999 -9999 -9999 -9999 5.24384E-3 1.05721E-3 2.0032E-3 2.62865E-3 2.0556E-3 3.86588E-3 4.06654E-3 -9999 -9999 -9999 -9999 -9999 -9999 -9999 -9999 -9999 -9999 -9999 -9999 1.13177E-1 8.70606E-2 3.32777E-2 1.34734E-2 1.04258E-2 1.13897E-2 1.34412E-2 1.28825E-2 3.75776E-2 3.6972E-2 2.25023E-2 1.47951E-2 1.33334E-2 7.98343E-3 6.67422E-3 6.9633E-3 5.33058E-3 5.18273E-3 5.94366E-3 5.47675E-3 1.20125E-3 1.40339E-3 2.20779E-3 2.50581E-3 4.8173E-3 9.67362E-3 9.3754E-3 1.49535E-3 3.88242E-4 5.93433E-4 4.62285E-4 8.83703E-4 1.4765E-3 5.11568E-3 2.4069E-3 1.13562E-3 7.54107E-4 7.39013E-4 7.51084E-4 4.42536E-4 6.7122E-5 4.89427E-5 3.21193E-5 2.47449E-5 -9999 -9999 -9999 -9999 -9999 -9999 -9999 -9999 -9999 -9999 -9999 -9999 -9999 -9999 -9999 -9999 -9999 -9999 -9999 -9999 -9999 -9999 -9999 -9999 -9999 -9999 -9999 -9999 -9999 -9999 -9999 -9999 -9999 -9999 -9999 -9999 -9999 -9999 -9999 -9999 -9999 -9999 -9999 -9999 -9999 -9999 -9999 -9999 -9999 -9999 -9999 -9999 -9999 -9999 -9999 -9999 -9999 -9999 -9999 -9999 -9999 -9999 -9999
-9999 -9999 -9999 -9999 -9999 -9999 -9999 -9999 -9999 -9999 -9999 -9999 -9999 -9999 -9999 -9999 -9999 -9999 -9999 -9999 -9999 -9999 -9999 -9999 -9999 -9999 -9999 -9999 -9999 -9999 -9999 -9999 -9999 -9999 -9999 -9999 -9999 -9999 -9999 -9999 -9999 -9999 -9999 -9999 2.98291E-3 2.74828E-3 4.87274E-3 1.77723E-3 1.76159E-3 -9999 -9999 -9999 -9999 -9999 -9999 -9999 -9999 -9999 -9999 -9999 -9999 -9999 -9999 4.01246E-2 3.06074E-2 1.61491E-2 1.40966E-2 1.2161E-2 7.80655E-3 1.10391E-2 1.13554E-2 1.59456E-2 1.31244E-2 2.03635E-2 1.8343E-2 9.66804E-3 3.30608E-3 3.82292E-3 5.49168E-3 3.43907E-3 3.93382E-3 6.61785E-3 5.25874E-3 1.46168E-3 2.11613E-3 3.12581E-3 3.39007E-3 2.46326E-3 3.33547E-3 5.07221E-3 1.40779E-3 3.7691E-4 4.66543E-4 2.85079E-4 6.98128E-4 7.03942E-4 2.06748E-3 1.17939E-3 8.83845E-4 4.60622E-4 1.84185E-4 1.52939E-4 1.75961E-4 5.13564E-5 2.73557E-5 2.63735E-5 -9999 -9999 -9999 -9999 -9999 -9999 -9999 -9999 -9999 -9999 -9999 -9999 -9999 -9999 -9999 -9999 -9999 -9999 -9999 -9999 -9999 -9999 -9999 -9999 -9999 -9999 -9999 -9999 -9999 -9999 -9999 -9999 -9999 -9999 -9999 -9999 -9999 -9999 -9999 -9999 -9999 -9999 -9999 -9999 -9999 -9999 -9999 -9999 -9999 -9999 -9999 -9999 -9999 -9999 -9999 -9999 -9999 -9999 -9999 -9999 -9999 -9999 -9999 -9999
-9999 -9999 -9999 -9999 -9999 -9999 -9999 -9999 -9999 -9999 -9999 -9999 -9999 -9999 -9999 -9999 -9999 -9999 -9999 -9999 -9999 -9999 -9999 -9999 -9999 -9999 -9999 -9999 -9999 -9999 -9999 -9999 -9999 -9999 -9999 -9999 -9999 -9999 -9999 -9999 -9999 -9999 -9999 -9999 2.82309E-3 3.3364E-3 5.73036E-3 1.74365E-3 6.49592E-4 -9999 -9999 -9999 -9999 -9999 -9999 -9999 -9999 -9999 -9999 -9999 -9999 -9999 -9999 1.08595E-2 6.47409E-3 3.73346E-3 6.60358E-3 1.07434E-2 4.34894E-3 5.13798E-3 1.26358E-2 1.75296E-2 8.02598E-3 1.50609E-2 2.42708E-2 9.67711E-3 2.84736E-3 3.61199E-3 3.24313E-3 2.55733E-3 2.82917E-3 6.32056E-3 3.46547E-3 8.50943E-4 1.36249E-3 2.11836E-3 2.03586E-3 1.52987E-3 2.1622E-3 3.02574E-3 1.36407E-3 5.0925E-4 4.69362E-4 2.71946E-4 4.08864E-4 4.66551E-4 3.98302E-4 7.82954E-4 1.34378E-3 4.73912E-4 7.77836E-5 5.20635E-5 8.63907E-5 5.67874E-5 3.11417E-5 3.59474E-5 -9999 -9999 -9999 -9999 -9999 -9999 -9999 -9999 -9999 -9999 -9999 -9999 -9999 -9999 -9999 -9999 -9999 -9999 -9999 -9999 -9999 -9999 -9999 -9999 -9999 -9999 -9999 -9999 -9999 -9999 -9999 -9999 -9999 -9999 -9999 -9999 -9999 -9999 -9999 -9999 -9999 -9999 -9999 -9999 -9999 -9999 -9999 -9999 -9999 -9999 -9999 -9999 -9999 -9999 -9999 -9999 -9999 -9999 -9999 -9999 -9999 -9999 -9999 -9999
-9999 -9999 -9999 -9999 -9999 -9999 -9999 -9999 -9999 -9999 -9999 -9999 -9999 -9999 -9999 -9999 -9999 -9999 -9999 -9999 -9999 -9999 -9999 -9999 -9999 -9999 -9999 -9999 -9999 -9999 -9999 -9999 -9999 -9999 -9999 -9999 -9999 -9999 -9999 -9999 -9999 -9999 -9999 -9999 1.94995E-3 2.46223E-3 5.32962E-3 4.10218E-3 1.8011E-3 -9999 -9999 -9999 -9999 -9999 -9999 -9999 -9999 -9999 -9999 -9999 -9999 -9999 -9999 -9999 -9999 2.1618E-3 2.03719E-3 4.1E-3 3.31229E-3 2.29743E-3 6.00457E-3 1.53623E-2 1.14761E-2 2.06255E-2 1.95979E-2 5.47345E-3 2.8601E-3 4.2008E-3 3.51369E-3 2.07128E-3 1.59374E-3 2.4478E-3 1.90171E-3 4.88233E-4 6.2328E-4 1.22023E-3 1.28227E-3 1.59548E-3 3.06758E-3 3.96764E-3 1.31841E-3 3.71378E-4 3.36256E-4 2.3708E-4 2.11478E-4 3.5051E-4 4.02646E-4 6.28199E-4 1.33937E-3 3.65283E-4 6.77524E-5 4.80511E-5 7.67974E-5 7.32163E-5 5.00156E-5 -9999 -9999 -9999 -9999 -9999 -9999 -9999 -9999 -9999 -9999 -9999 -9999 -9999 -9999 -9999 -9999 -9999 -9999 -9999 -9999 -9999 -9999 -9999 -9999 -9999 -9999 -9999 -9999 -9999 -9999 -9999 -9999 -9999 -9999 -9999 -9999 -9999 -9999 -9999 -9999 -9999 -9999 -9999 -9999 -9999 -9999 -9999 -9999 -9999 -9999 -9999 -9999 -9999 -9999 -9999 -9999 -9999 -9999 -9999 -9999 -9999 -9999 -9999 -9999 -9999
-9999 -9999 -9999 -9999 -9999 -9999 -9999 -9999 -9999 -9999 -9999 -9999 -9999 -9999 -9999 -9999 -9999 -9999 -9999 -9999 -9999 -9999 -9999 -9999 -9999 -9999 -9999 -9999 -9999 -9999 -9999 -9999 -9999 -9999 -9999 -9999 -9999 -9999 -9999 -9999 -9999 -9999 -9999 -9999 9.24463E-4 2.65096E-3 4.19955E-3 2.67718E-3 1.22661E-3 1.61582E-3 -9999 -9999 -9999 -9999 -9999 -9999 -9999 -9999 -9999 -9999 -9999 -9999 -9999 -9999 -9999 3.41671E-3 1.67473E-3 2.05612E-3 1.25647E-3 1.646E-3 3.16432E-3 1.33783E-2 1.64639E-2 1.60859E-2 1.13155E-2 6.15616E-3 2.02234E-3 1.92637E-3 2.70333E-3 2.02134E-3 1.76561E-3 2.25861E-3 1.67604E-3 4.61609E-4 4.07967E-4 7.55562E-4 1.17314E-3 3.03745E-3 4.95534E-3 7.35116E-3 1.77263E-3 3.00152E-4 2.63146E-4 2.02008E-4 1.30565E-4 2.45104E-4 4.95733E-4 4.04345E-4 6.09845E-4 3.37684E-4 8.52822E-5 8.08004E-5 6.90055E-5 1.34626E-4 8.31737E-5 -9999 -9999 -9999 -9999 -9999 -9999 -9999 -9999 -9999 -9999 -9999 -9999 -9999 -9999 -9999 -9999 -9999 -9999 -9999 -9999 -9999 -9999 -9999 -9999 -9999 -9999 -9999 -9999 -9999 -9999 -9999 -9999 -9999 -9999 -9999 -9999 -9999 -9999 -9999 -9999 -9999 -9999 -9999 -9999 -9999 -9999 -9999 -9999 -9999 -9999 -9999 -9999 -9999 -9999 -9999 -9999 -9999 -9999 -9999 -9999 -9999 -9999 -9999 -9999 -9999
-9999 -9999 -9999 -9999 -9999 -9999 -9999 -9999 -9999 -9999 -9999 -9999 -9999 -9999 -9999 -9999 -9999 -9999 -9999 -9999 -9999 -9999 -9999 -9999 -9999 -9999 -9999 -9999 -9999 -9999 -9999 -9999 -9999 -9999 -9999 -9999 -9999 -9999 -9999 -9999 -9999 -9999 -9999 -9999 -9999 8.67911E-4 1.21402E-3 2.30917E-3 1.89232E-3 -9999 -9999 -9999 -9999 -9999 -9999 -9999 -9999 -9999 -9999 -9999 -9999 -9999 -9999 -9999 -9999 -9999 3.13061E-3 1.30395E-3 1.27376E-3 2.53501E-3 5.8228E-3 1.80785E-2 1.42697E-2 1.41046E-2 1.2807E-2 1.45458E-2 4.92969E-3 1.17712E-3 2.06602E-3 2.5542E-3 2.90217E-3 2.17768E-3 1.15261E-3 4.09794E-4 3.64529E-4 5.61987E-4 1.12094E-3 2.2731E-3 5.57954E-3 4.28681E-3 1.84063E-3 4.4674E-4 3.99356E-4 2.91237E-4 2.34776E-4 1.98495E-4 1.73448E-4 3.18303E-4 3.47864E-4 3.65697E-4 1.45738E-4 8.71271E-5 1.24645E-4 4.71372E-5 -9999 -9999 -9999 -9999 -9999 -9999 -9999 -9999 -9999 -9999 -9999 -9999 -9999 -9999 -9999 -9999 -9999 -9999 -9999 -9999 -9999 -9999 -9999 -9999 -9999 -9999 -9999 -9999 -9999 -9999 -9999 -9999 -9999 -9999 -9999 -9999 -9999 -9999 -9999 -9999 -9999 -9999 -9999 -9999 -9999 -9999 -9999 -9999 -9999 -9999 -9999 -9999 -9999 -9999 -9999 -9999 -9999 -9999 -9999 -9999 -9999 -9999 -9999 -9999 -9999 -9999
-9999 -9999 -9999 -9999 -9999 -9999 -9999 -9999 -9999 -9999 -9999 -9999 -9999 -9999 -9999 -9999 -9999 -9999 -9999 -9999 -9999 -9999 -9999 -9999 -9999 -9999 -9999 -9999 -9999 -9999 -9999 -9999 -9999 -9999 -9999 -9999 -9999 -9999 -9999 -9999 -9999 -9999 -9999 -9999 -9999 8.05336E-4 1.53627E-3 9.32426E-4 4.2155E-4 -9999 -9999 -9999 -9999 -9999 -9999 -9999 -9999 -9999 -9999 -9999 -9999 -9999 -9999 -9999 -9999 -9999 -9999 -9999 1.30314E-3 2.34814E-3 3.39614E-3 7.72733E-3 7.4204E-3 1.54669E-2 1.48958E-2 9.09592E-3 4.46874E-3 1.01511E-3 9.81709E-4 3.2188E-3 1.9118E-3 2.25346E-3 9.78909E-4 4.72478E-4 3.03961E-4 5.38089E-4 6.44569E-4 6.82251E-4 1.51351E-3 2.3639E-3 2.06248E-3 9.67345E-4 8.42342E-4 4.741E-4 3.84917E-4 2.81065E-4 9.1901E-5 2.66967E-4 3.58232E-4 5.2351E-4 1.03236E-4 3.83753E-5 3.50249E-5 -9999 -9999 -9999 -9999 -9999 -9999 -9999 -9999 -9999 -9999 -9999 -9999 -9999 -9999 -9999 -9999 -9999 -9999 -9999 -9999 -9999 -9999 -9999 -9999 -9999 -9999 -9999 -9999 -9999 -9999 -9999 -9999 -9999 -9999 -9999 -9999 -9999 -9999 -9999 -9999 -9999 -9999 -9999 -9999 -9999 -9999 -9999 -9999 -9999 -9999 -9999 -9999 -9999 -9999 -9999 -9999 -9999 -9999 -9999 -9999 -9999 -9999 -9999 -9999 -9999 -9999 -9999
-9999 -9999 -9999 -9999 -9999 -9999 -9999 -9999 -9999 -9999 -9999 -9999 -9999 -9999 -9999 -9999 -9999 -9999 -9999 -9999 -9999 -9999 -9999 -9999 -9999 -9999 -9999 -9999 -9999 -9999 -9999 -9999 -9999 -9999 -9999 -9999 -9999 -9999 -9999 -9999 -9999 -9999 -9999 -9999 -9999 -9999 -9999 2.7119E-3 3.70175E-4 2.39521E-4 -9999 -9999 -9999 -9999 -9999 -9999 -9999 -9999 -9999 -9999 -9999 -9999 -9999 -9999 -9999 -9999 -9999 1.82586E-3 3.56439E-3 3.05985E-3 2.58554E-3 2.27006E-3 4.33673E-3 7.8397E-3 7.01246E-3 3.02147E-3 1.03258E-3 4.40845E-4 1.11608E-3 1.28299E-3 1.83392E-3 1.63095E-3 8.81503E-4 5.16864E-4 4.77869E-4 6.59083E-4 4.45106E-4 4.19509E-4 6.02235E-4 1.22478E-3 1.50742E-3 1.27815E-3 1.40911E-3 1.02777E-3 6.39567E-4 1.22581E-4 6.7243E-5 1.05146E-4 2.9381E-4 2.94551E-4 9.09615E-5 3.07806E-5 1.89571E-5 -9999 -9999 -9999 -9999 -9999 -9999 -9999 -9999 -9999 -9999 -9999 -9999 -9999 -9999 -9999 -9999 -9999 -9999 -9999 -9999 -9999 -9999 -9999 -9999 -9999 -9999 -9999 -9999 -9999 -9999 -9999 -9999 -9999 -9999 -9999 -9999 -9999 -9999 -9999 -9999 -9999 -9999 -9999 -9999 -9999 -9999 -9999 -9999 -9999 -9999 -9999 -9999 -9999 -9999 -9999 -9999 -9999 -9999 -9999 -9999 -9999 -9999 -9999 -9999 -9999 -9999 -9999
-9999 -9999 -9999 -9999 -9999 -9999 -9999 -9999 -9999 -9999 -9999 -9999 -9999 -9999 -9999 -9999 -9999 -9999 -9999 -9999 -9999 -9999 -9999 -9999 -9999 -9999 -9999 -9999 -9999 -9999 -9999 -9999 -9999 -9999 -9999 -9999 -9999 -9999 -9999 -9999 -9999 -9999 -9999 -9999 -9999 -9999 -9999 1.4237E-3 1.59586E-3 -9999 -9999 -9999 -9999 -9999 -9999 -9999 -9999 -9999 -9999 -9999 -9999 -9999 -9999 -9999 -9999 -9999 -9999 -9999 1.88641E-3 3.10285E-3 1.64351E-3 1.63848E-3 5.36648E-3 3.06491E-3 1.33532E-3 9.28472E-4 5.67624E-4 8.37268E-4 1.14473E-3 1.03963E-3 1.30024E-3 1.43835E-3 7.53424E-4 4.07E-4 3.28496E-4 5.18939E-4 3.18363E-4 3.32887E-4 3.50759E-4 6.55216E-4 1.07072E-3 1.46168E-3 1.36569E-3 9.15002E-4 7.20142E-4 9.9121E-5 2.62988E-5 5.72618E-5 1.75581E-4 2.28162E-4 8.58319E-5 3.47608E-5 1.84657E-5 -9999 -9999 -9999 -9999 -9999 -9999 -9999 -9999 -9999 -9999 -9999 -9999 -9999 -9999 -9999 -9999 -9999 -9999 -9999 -9999 -9999 -9999 -9999 -9999 -9999 -9999 -9999 -9999 -9999 -9999 -9999 -9999 -9999 -9999 -9999 -9999 -9999 -9999 -9999 -9999 -9999 -9999 -9999 -9999 -9999 -9999 -9999 -9999 -9999 -9999 -9999 -9999 -9999 -9999 -9999 -9999 -9999 -9999 -9999 -9999 -9999 -9999 -9999 -9999 -9999 -9999 -9999
-9999 -9999 -9999 -9999 -9999 -9999 -9999 -9999 -9999 -9999 -9999 -9999 -9999 -9999 -9999 -9999 -9999 -9999 -9999 -9999 -9999 -9999 -9999 -9999 -9999 -9999 -9999 -9999 -9999 -9999 -9999 -9999 -9999 -9999 -9999 -9999 -9999 -9999 -9999 -9999 -9999 -9999 -9999 -9999 -9999 -9999 -9999 -9999 1.44077E-3 -9999 -9999 -9999 -9999 -9999 -9999 -9999 -9999 -9999 -9999 -9999 -9999 -9999 -9999 -9999 -9999 -9999 2.25139E-3 4.12834E-4 1.02715E-3 2.01912E-3 2.53584E-3 1.86831E-3 5.58411E-3 3.69114E-3 9.40231E-4 5.47966E-4 4.81235E-4 5.44432E-4 8.29451E-4 1.82615E-3 1.41623E-3 1.19678E-3 1.15643E-3 4.87163E-4 4.62216E-4 6.37276E-4 3.96624E-4 3.17219E-4 3.38074E-4 5.35937E-4 1.01299E-3 1.70437E-3 1.52507E-3 6.80603E-4 3.81966E-4 1.01406E-4 1.78125E-5 4.82487E-5 5.1483E-5 6.51104E-5 3.73938E-5 2.39101E-5 2.14813E-5 -9999 -9999 -9999 -9999 -9999 -9999 -9999 -9999 -9999 -9999 -9999 -9999 -9999 -9999 -9999 -9999 -9999 -9999 -9999 -9999 -9999 -9999 -9999 -9999 -9999 -9999 -9999 -9999 -9999 -9999 -9999 -9999 -9999 -9999 -9999 -9999 -9999 -9999 -9999 -9999 -9999 -9999 -9999 -9999 -9999 -9999 -9999 -9999 -9999 -9999 -9999 -9999 -9999 -9999 -9999 -9999 -9999 -9999 -9999 -9999 -9999 -9999 -9999 -9999 -9999 -9999 -9999
-9999 -9999 -9999 -9999 -9999 -9999 -9999 -9999 -9999 -9999 -9999 -9999 -9999 -9999 -9999 -9999 -9999 -9999 -9999 -9999 -9999 -9999 -9999 -9999 -9999 -9999 -9999 -9999 -9999 -9999 -9999 -9999 -9999 -9999 -9999 -9999 -9999 -9999 -9999 -9999 -9999 -9999 -9999 -9999 -9999 -9999 -9999 -9999 -9999 -9999 -9999 -9999 -9999 -9999 -9999 -9999 -9999 -9999 -9999 -9999 -9999 -9999 -9999 -9999 8.83251E-3 6.0277E-3 1.6874E-3 3.86377E-4 6.58484E-4 1.69007E-3 2.49142E-3 1.4772E-3 2.49144E-3 3.12519E-3 1.20911E-3 3.91884E-4 3.81182E-4 4.57567E-4 1.25128E-3 1.71137E-3 3.59003E-3 2.72976E-3 9.51163E-4 5.47072E-4 7.89697E-4 7.33029E-4 6.84333E-4 5.22799E-4 3.36705E-4 4.5113E-4 1.24646E-3 2.13182E-3 1.47747E-3 8.20117E-4 5.46306E-4 1.40094E-4 3.37137E-5 2.47707E-5 3.16471E-5 5.31261E-5 3.87673E-5 2.25583E-5 -9999 -9999 -9999 -9999 -9999 -9999 -9999 -9999 -9999 -9999 -9999 -9999 -9999 -9999 -9999 -9999 -9999 -9999 -9999 -9999 -9999 -9999 -9999 -9999 -9999 -9999 -9999 -9999 -9999 -9999 -9999 -9999 -9999 -9999 -9999 -9999 -9999 -9999 -9999 -9999 -9999 -9999 -9999 -9999 -9999 -9999 -9999 -9999 -9999 -9999 -9999 -9999 -9999 -9999 -9999 -9999 -9999 -9999 -9999 -9999 -9999 -9999 -9999 -9999 -9999 -9999 -9999 -9999
-9999 -9999 -9999 -9999 -9999 -9999 -9999 -9999 -9999 -9999 -9999 -9999 -9999 -9999 -9999 -9999 -9999 -9999 -9999 -9999 -9999 -9999 -9999 -9999 -9999 -9999 -9999 -9999 -9999 -9999 -9999 -9999 -9999 -9999 -9999 -9999 -9999 -9999 -9999 -9999 -9999 -9999 -9999 -9999 -9999 -9999 -9999 -9999 -9999 -9999 -9999 -9999 -9999 -9999 -9999 -9999 -9999 -9999 -9999 -9999 -9999 -9999 -9999 -9999 -9999 5.61261E-3 2.8709E-3 6.83601E-4 5.5462E-4 1.59834E-3 2.67674E-3 1.5138E-3 8.6646E-4 1.37673E-3 9.49112E-4 3.27716E-4 2.07448E-4 3.76316E-4 1.05442E-3 1.33278E-3 4.0129E-3 2.26404E-3 4.4145E-4 4.72687E-4 7.76795E-4 7.53924E-4 4.25486E-4 6.41953E-4 5.54133E-4 6.91714E-4 7.23444E-4 5.7236E-4 8.91592E-4 7.3775E-4 4.87708E-4 1.43313E-4 6.87355E-5 4.58212E-5 2.80132E-5 4.76757E-5 6.51332E-5 -9999 -9999 -9999 -9999 -9999 -9999 -9999 -9999 -9999 -9999 -9999 -9999 -9999 -9999 -9999 -9999 -9999 -9999 -9999 -9999 -9999 -9999 -9999 -9999 -9999 -9999 -9999 -9999 -9999 -9999 -9999 -9999 -9999 -9999 -9999 -9999 -9999 -9999 -9999 -9999 -9999 -9999 -9999 -9999 -9999 -9999 -9999 -9999 -9999 -9999 -9999 -9999 -9999 -9999 -9999 -9999 -9999 -9999 -9999 -9999 -9999 -9999 -9999 -9999 -9999 -9999 -9999 -9999 -9999
-9999 -9999 -9999 -9999 -9999 -9999 -9999 -9999 -9999 -9999 -9999 -9999 -9999 -9999 -9999 -9999 -9999 -9999 -9999 -9999 -9999 -9999 -9999 -9999 -9999 -9999 -9999 -9999 -9999 -9999 -9999 -9999 -9999 -9999 -9999 -9999 -9999 -9999 -9999 -9999 -9999 -9999 -9999 -9999 -9999 -9999 -9999 -9999 -9999 -9999 -9999 -9999 -9999 -9999 -9999 -9999 -9999 -9999 -9999 -9999 -9999 -9999 -9999 -9999 -9999 7.64543E-3 6.63607E-3 2.58512E-3 5.05681E-4 8.76055E-4 1.53595E-3 1.79071E-3 1.4935E-3 9.34164E-4 5.14831E-4 1.94588E-4 1.36951E-4 5.08765E-4 5.88755E-4 8.25395E-4 1.33577E-3 1.08864E-3 3.17439E-4 3.51507E-4 2.75664E-4 2.02383E-4 2.16314E-4 3.97311E-4 8.21553E-4 9.63245E-4 4.72887E-4 2.41041E-4 2.38715E-4 2.80479E-4 2.70721E-4 2.49368E-4 1.2641E-4 5.5783E-5 4.27043E-5 3.91778E-5 -9999 -9999 -9999 -9999 -9999 -9999 -9999 -9999 -9999 -9999 -9999 -9999 -9999 -9999 -9999 -9999 -9999 -9999 -9999 -9999 -9999 -9999 -9999 -9999 -9999 -9999 -9999 -9999 -9999 -9999 -9999 -9999 -9999 -9999 -9999 -9999 -9999 -9999 -9999 -9999 -9999 -9999 -9999 -9999 -9999 -9999 -9999 -9999 -9999 -9999 -9999 -9999 -9999 -9999 -9999 -9999 -9999 -9999 -9999 -9999 -9999 -9999 -9999 -9999 -9999 -9999 -9999 -9999 -9999 -9999
-9999 -9999 -9999 -9999 -9999 -9999 -9999 -9999 -9999 -9999 -9999 -9999 -9999 -9999 -9999 -9999 -9999 -9999 -9999 -9999 -9999 -9999 -9999 -9999 -9999 -9999 -9999 -9999 -9999 -9999 -9999 -9999 -9999 -9999 -9999 -9999 -9999 -9999 -9999 -9999 -9999 -9999 -9999 -9999 -9999 -9999 -9999 -9999 -9999 -9999 -9999 -9999 -9999 -9999 -9999 -9999 -9999 -9999 -9999 -9999 -9999 -9999 -9999 -9999 -9999 -9999 2.39562E-3 1.38711E-3 4.4394E-4 3.60654E-4 5.58233E-4 6.68705E-4 9.42112E-4 7.71454E-4 2.95358E-4 1.44767E-4 1.64286E-4 5.90852E-4 6.13371E-4 5.05142E-4 3.69187E-4 4.88372E-4 3.62744E-4 3.07011E-4 2.44859E-4 1.53341E-4 1.83335E-4 2.04814E-4 4.83256E-4 6.54431E-4 3.70416E-4 2.42757E-4 1.91541E-4 1.72692E-4 1.40309E-4 1.71724E-4 1.33905E-4 4.0658E-5 6.05847E-5 -9999 -9999 -9999 -9999 -9999 -9999 -9999 -9999 -9999 -9999 -9999 -9999 -9999 -9999 -9999 -9999 -9999 -9999 -9999 -9999 -9999 -9999 -9999 -9999 -9999 -9999 -9999 -9999 -9999 -9999 -9999 -9999 -9999 -9999 -9999 -9999 -9999 -9999 -9999 -9999 -9999 -9999 -9999 -9999 -9999 -9999 -9999 -9999 -9999 -9999 -9999 -9999 -9999 -9999 -9999 -9999 -9999 -9999 -9999 -9999 -9999 -9999 -9999 -9999 -9999 -9999 -9999 -9999 -9999 -9999 -9999
-9999 -9999 -9999 -9999 -9999 -9999 -9999 -9999 -9999 -9999 -9999 -9999 -9999 -9999 -9999 -9999 -9999 -9999 -9999 -9999 -9999 -9999 -9999 -9999 -9999 -9999 -9999 -9999 -9999 -9999 -9999 -9999 -9999 -9999 -9999 -9999 -9999 -9999 -9999 -9999 -9999 -9999 -9999 -9999 -9999 -9999 -9999 -9999 -9999 -9999 -9999 -9999 -9999 -9999 -9999 -9999 -9999 -9999 -9999 -9999 -9999 -9999 -9999 -9999 -9999 -9999 -9999 5.9775E-4 3.32034E-4 2.80719E-4 2.47146E-4 2.73616E-4 4.4708E-4 5.34353E-4 3.93887E-4 2.05813E-4 2.24092E-4 5.83308E-4 4.0813E-4 3.35241E-4 3.12567E-4 8.11972E-4 7.06717E-4 3.12357E-4 1.80286E-4 1.25979E-4 2.0566E-4 2.0052E-4 3.25901E-4 5.53242E-4 4.12507E-4 3.08998E-4 2.87215E-4 1.77649E-4 1.32728E-4 1.24699E-4 9.18299E-5 5.30089E-5 3.40024E-5 3.71964E-5 -9999 -9999 -9999 -9999 -9999 -9999 -9999 -9999 -9999 -9999 -9999 -9999 -9999 -9999 -9999 -9999 -9999 -9999 -9999 -9999 -9999 -9999 -9999 -9999 -9999 -9999 -9999 -9999 -9999 -9999 -9999 -9999 -9999 -9999 -9999 -9999 -9999 -9999 -9999 -9999 -9999 -9999 -9999 -9999 -9999 -9999 -9999 -9999 -9999 -9999 -9999 -9999 -9999 -9999 -9999 -9999 -9999 -9999 -9999 -9999 -9999 -9999 -9999 -9999 -9999 -9999 -9999 -9999 -9999 -9999
-9999 -9999 -9999 -9999 -9999 -9999 -9999 -9999 -9999 -9999 -9999 -9999 -9999 -9999 -9999 -9999 -9999 -9999 -9999 -9999 -9999 -9999 -9999 -9999 -9999 -9999 -9999 -9999 -9999 -9999 -9999 -9999 -9999 -9999 -9999 -9999 -9999 -9999 -9999 -9999 -9999 -9999 -9999 -9999 -9999 -9999 -9999 -9999 -9999 -9999 -9999 -9999 -9999 -9999 -9999 -9999 -9999 -9999 -9999 -9999 -9999 -9999 -9999 -9999 -9999 -9999 -9999 -9999 3.41034E-4 2.83437E-4 2.37389E-4 2.70436E-4 3.47025E-4 3.95513E-4 3.68735E-4 4.43593E-4 4.4523E-4 5.80468E-4 6.49994E-4 6.29018E-4 5.74382E-4 1.64476E-3 1.41866E-3 5.65652E-4 3.22302E-4 2.25401E-4 5.50007E-4 5.63657E-4 3.81805E-4 3.05638E-4 1.77545E-4 2.10499E-4 2.40183E-4 3.82587E-4 1.65309E-4 1.77189E-4 9.13575E-5 6.565E-5 -9999 -9999 -9999 -9999 -9999 -9999 -9999 -9999 -9999 -9999 -9999 -9999 -9999 -9999 -9999 -9999 -9999 -9999 -9999 -9999 -9999 -9999 -9999 -9999 -9999 -9999 -9999 -9999 -9999 -9999 -9999 -9999 -9999 -9999 -9999 -9999 -9999 -9999 -9999 -9999 -9999 -9999 -9999 -9999 -9999 -9999 -9999 -9999 -9999 -9999 -9999 -9999 -9999 -9999 -9999 -9999 -9999 -9999 -9999 -9999 -9999 -9999 -9999 -9999 -9999 -9999 -9999 -9999 -9999 -9999 -9999 -9999
-9999 -9999 -9999 -9999 -9999 -9999 -9999 -9999 -9999 -9999 -9999 -9999 -9999 -9999 -9999 -9999 -9999 -9999 -9999 -9999 -9999 -9999 -9999 -9999 -9999 -9999 -9999 -9999 -9999 -9999 -9999 -9999 -9999 -9999 -9999 -9999 -9999 -9999 -9999 -9999 -9999 -9999 -9999 -9999 -9999 -9999 -9999 -9999 -9999 -9999 -9999 -9999 -9999 -9999 -9999 -9999 -9999 -9999 -9999 -9999 -9999 -9999 -9999 -9999 -9999 -9999 -9999 -9999 2.32757E-4 2.45236E-4 2.52316E-4 2.76583E-4 3.11745E-4 4.45855E-4 4.65725E-4 4.90464E-4 8.14479E-4 7.53727E-4 8.44463E-4 -9999 2.45266E-3 -9999 2.41315E-3 -9999 1.20544E-3 1.00916E-3 1.30967E-3 9.44536E-4 4.42678E-4 2.9021E-4 1.53246E-4 1.84567E-4 2.24881E-4 2.4585E-4 1.71377E-4 1.76036E-4 4.96957E-5 -9999 -9999 -9999 -9999 -9999 -9999 -9999 -9999 -9999 -9999 -9999 -9999 -9999 -9999 -9999 -9999 -9999 -9999 -9999 -9999 -9999 -9999 -9999 -9999 -9999 -9999 -9999 -9999 -9999 -9999 -9999 -9999 -9999 -9999 -9999 -9999 -9999 -9999 -9999 -9999 -9999 -9999 -9999 -9999 -9999 -9999 -9999 -9999 -9999 -9999 -9999 -9999 -9999 -9999 -9999 -9999 -9999 -9999 -9999 -9999 -9999 -9999 -9999 -9999 -9999 -9999 -9999 -9999 -9999 -9999 -9999 -9999 -9999
-9999 -9999 -9999 -9999 -9999 -9999 -9999 -9999 -9999 -9999 -9999 -9999 -9999 -9999 -9999 -9999 -9999 -9999 -9999 -9999 -9999 -9999 -9999 -9999 -9999 -9999 -9999 -9999 -9999 -9999 -9999 -9999 -9999 -9999 -9999 -9999 -9999 -9999 -9999 -9999 -9999 -9999 -9999 -9999 -9999 -9999 -9999 -9999 -9999 -9999 -9999 -9999 -9999 -9999 -9999 -9999 -9999 -9999 -9999 -9999 -9999 -9999 -9999 -9999 -9999 -9999 -9999 -9999 -9999 -9999 -9999 1.48232E-4 1.91079E-4 3.24266E-4 -9999 7.05314E-4 5.89589E-4 5.64229E-4 -9999 -9999 -9999 -9999 -9999 -9999 -9999 -9999 9.64823E-4 8.02863E-4 3.44781E-4 2.36587E-4 2.20233E-4 1.3985E-4 1.76699E-4 1.28724E-4 8.95503E-5 1.58649E-4 4.68278E-5 1.77868E-5 -9999 -9999 -9999 -9999 -9999 -9999 -9999 -9999 -9999 -9999 -9999 -9999 -9999 -9999 -9999 -9999 -9999 -9999 -9999 -9999 -9999 -9999 -9999 -9999 -9999 -9999 -9999 -9999 -9999 -9999 -9999 -9999 -9999 -9999 -9999 -9999 -9999 -9999 -9999 -9999 -9999 -9999 -9999 -9999 -9999 -9999 -9999 -9999 -9999 -9999 -9999 -9999 -9999 -9999 -9999 -9999 -9999 -9999 -9999 -9999 -9999 -9999 -9999 -9999 -9999 -9999 -9999 -9999 -9999 -9999 -9999 -9999
-9999 -9999 -9999 -9999 -9999 -9999 -9999 -9999 -9999 -9999 -9999 -9999 -9999 -9999 -9999 -9999 -9999 -9999 -9999 -9999 -9999 -9999 -9999 -9999 -9999 -9999 -9999 -9999 -9999 -9999 -9999 -9999 -9999 -9999 -9999 -9999 -9999 -9999 -9999 -9999 -9999 -9999 -9999 -9999 -9999 -9999 -9999 -9999 -9999 -9999 -9999 -9999 -9999 -9999 -9999 -9999 -9999 -9999 -9999 -9999 -9999 -9999 -9999 -9999 -9999 -9999 -9999 -9999 -9999 -9999 -9999 1.83394E-4 3.30058E-4 3.95479E-4 -9999 -9999 -9999 -9999 -9999 -9999 -9999 -9999 -9999 -9999 -9999 -9999 -9999 -9999 4.22438E-4 2.41344E-4 1.69552E-4 1.49017E-4 9.20376E-5 2.48467E-4 1.21446E-4 6.10659E-5 1.04182E-4 7.88397E-5 -9999 -9999 -9999 -9999 -9999 -9999 -9999 -9999 -9999 -9999 -9999 -9999 -9999 -9999 -9999 -9999 -9999 -9999 -9999 -9999 -9999 -9999 -9999 -9999 -9999 -9999 -9999 -9999 -9999 -9999 -9999 -9999 -9999 -9999 -9999 -9999 -9999 -9999 -9999 -9999 -9999 -9999 -9999 -9999 -9999 -9999 -9999 -9999 -9999 -9999 -9999 -9999 -9999 -9999 -9999 -9999 -9999 -9999 -9999 -9999 -9999 -9999 -9999 -9999 -9999 -9999 -9999 -9999 -9999 -9999 -9999 -9999
-9999 -9999 -9999 -9999 -9999 -9999 -9999 -9999 -9999 -9999 -9999 -9999 -9999 -9999 -9999 -9999 -9999 -9999 -9999 -9999 -9999 -9999 -9999 -9999 -9999 -9999 -9999 -9999 -9999 -9999 -9999 -9999 -9999 -9999 -9999 -9999 -9999 -9999 -9999 -9999 -9999 -9999 -9999 -9999 -9999 -9999 -9999 -9999 -9999 -9999 -9999 -9999 -9999 -9999 -9999 -9999 -9999 -9999 -9999 -9999 -9999 -9999 -9999 -9999 -9999 -9999 -9999 -9999 -9999 -9999 -9999 2.97399E-4 4.57168E-4 -9999 -9999 -9999 -9999 -9999 -9999 -9999 -9999 -9999 -9999 -9999 -9999 -9999 -9999 -9999 -9999 -9999 1.3429E-4 8.68761E-5 7.56233E-5 2.03732E-4 2.2857E-4 1.88382E-4 2.88209E-4 1.05192E-4 -9999 -9999 -9999 -9999 -9999 -9999 -9999 -9999 -9999 -9999 -9999 -9999 -9999 -9999 -9999 -9999 -9999 -9999 -9999 -9999 -9999 -9999 -9999 -9999 -9999 -9999 -9999 -9999 -9999 -9999 -9999 -9999 -9999 -9999 -9999 -9999 -9999 -9999 -9999 -9999 -9999 -9999 -9999 -9999 -9999 -9999 -9999 -9999 -9999 -9999 -9999 -9999 -9999 -9999 -9999 -9999 -9999 -9999 -9999 -9999 -9999 -9999 -9999 -9999 -9999 -9999 -9999 -9999 -9999 -9999 -9999 -9999
-9999 -9999 -9999 -9999 -9999 -9999 -9999 -9999 -9999 -9999 -9999 -9999 -9999 -9999 -9999 -9999 -9999 -9999 -9999 -9999 -9999 -9999 -9999 -9999 -9999 -9999 -9999 -9999 -9999 -9999 -9999 -9999 -9999 -9999 -9999 -9999 -9999 -9999 -9999 -9999 -9999 -9999 -9999 -9999 -9999 -9999 -9999 -9999 -9999 -9999 -9999 -9999 -9999 -9999 -9999 -9999 -9999 -9999 -9999 -9999 -9999 -9999 -9999 -9999 -9999 -9999 -9999 -9999 -9999 -9999 -9999 2.91917E-4 -9999 -9999 -9999 -9999 -9999 -9999 -9999 -9999 -9999 -9999 -9999 -9999 -9999 -9999 -9999 -9999 -9999 -9999 -9999 -9999 6.72063E-5 1.90575E-4 3.13815E-4 -9999 -9999 -9999 -9999 -9999 -9999 -9999 -9999 -9999 -9999 -9999 -9999 -9999 -9999 -9999 -9999 -9999 -9999 -9999 -9999 -9999 -9999 -9999 -9999 -9999 -9999 -9999 -9999 -9999 -9999 -9999 -9999 -9999 -9999 -9999 -9999 -9999 -9999 -9999 -9999 -9999 -9999 -9999 -9999 -9999 -9999 -9999 -9999 -9999 -9999 -9999 -9999 -9999 -9999 -9999 -9999 -9999 -9999 -9999 -9999 -9999 -9999 -9999 -9999 -9999 -9999 -9999 -9999 -9999 -9999 -9999 -9999 -9999 -9999 -9999
-9999 -9999 -9999 -9999 -9999 -9999 -9999 -9999 -9999 -9999 -9999 -9999 -9999 -9999 -9999 -9999 -9999 -9999 -9999 -9999 -9999 -9999 -9999 -9999 -9999 -9999 -9999 -9999 -9999 -9999 -9999 -9999 -9999 -9999 -9999 -9999 -9999 -9999 -9999 -9999 -9999 -9999 -9999 -9999 -9999 -9999 -9999 -9999 -9999 -9999 -9999 -9999 -9999 -9999 -9999 -9999 -9999 -9999 -9999 -9999 -9999 -9999 -9999 -9999 -9999 -9999 -9999 -9999 -9999 -9999 -9999 -9999 -9999 -9999 -9999 -9999 -9999 -9999 -9999 -9999 -9999 -9999 -9999 -9999 -9999 -9999 -9999 -9999 -9999 -9999 -9999 -9999 9.24683E-5 -9999 -9999 -9999 -9999 -9999 -9999 -9999 -9999 -9999 -9999 -9999 -9999 -9999 -9999 -9999 -9999 -9999 -9999 -9999 -9999 -9999 -9999 -9999 -9999 -9999 -9999 -9999 -9999 -9999 -9999 -9999 -9999 -9999 -9999 -9999 -9999 -9999 -9999 -9999 -9999 -9999 -9999 -9999 -9999 -9999 -9999 -9999 -9999 -9999 -9999 -9999 -9999 -9999 -9999 -9999 -9999 -9999 -9999 -9999 -9999 -9999 -9999 -9999 -9999 -9999 -9999 -9999 -9999 -9999 -9999 -9999 -9999 -9999 -9999 -9999 -9999 -9999
