# Supplementary material for: Spatiotemporal prediction of alpine wetlands under multi-climate scenarios in the west of Sichuan, China
Source: PeerJ. 2024 Nov 27;12:e18586. doi: 10.7717/peerj.18586 (PMC11608022; doi:10.7717/peerj.18586)
Supplement: Supplemental Information 1 [file peerj-12-18586-s001.zip › Maxent_data1/2.5mBIOssp126_2021-2040/RES/wetland_4.lambdas]

2.5mbiossp126_2021-2040_1	0.0	-5.891666889190674	17.575000762939453
2.5mbiossp126_2021-2040_10	0.0	3.066667079925537	23.899999618530273
2.5mbiossp126_2021-2040_11	0.0	-16.633329391479492	11.116669654846191
2.5mbiossp126_2021-2040_12	0.0	470.0	974.0
2.5mbiossp126_2021-2040_13	0.0	99.0	190.0
2.5mbiossp126_2021-2040_14	0.0	1.0	11.0
2.5mbiossp126_2021-2040_15	0.0	69.4654769897461	105.19989776611328
2.5mbiossp126_2021-2040_16	0.0	279.0	537.0
2.5mbiossp126_2021-2040_17	0.0	6.0	39.0
2.5mbiossp126_2021-2040_18	0.0	279.0	512.0
2.5mbiossp126_2021-2040_19	0.0	6.0	48.0
2.5mbiossp126_2021-2040_2	0.0	8.641666412353516	16.5
2.5mbiossp126_2021-2040_3	0.0	30.574710845947266	50.315460205078125
2.5mbiossp126_2021-2040_4	0.0	480.96240234375	873.594482421875
2.5mbiossp126_2021-2040_5	0.0	8.600000381469727	29.399999618530273
2.5mbiossp126_2021-2040_6	0.0	-25.899999618530273	3.5999999046325684
2.5mbiossp126_2021-2040_7	0.42139831246407894	24.0	37.900001525878906
2.5mbiossp126_2021-2040_8	0.0	3.066667079925537	23.183330535888672
2.5mbiossp126_2021-2040_9	0.0	-15.75	11.483329772949219
wc2.1_2.5m_elev	0.0	1075.0	5259.0
2.5mbiossp126_2021-2040_6^2	0.0033514526731144145	0.0	670.8099802398683
2.5mbiossp126_2021-2040_7^2	0.22939861591962474	576.0	1436.4101156616234
2.5mbiossp126_2021-2040_9^2	0.004966647471514469	0.0	248.0625
2.5mbiossp126_2021-2040_11*2.5mbiossp126_2021-2040_14	0.1286434822641188	-132.83329963684082	88.93335723876953
2.5mbiossp126_2021-2040_12*2.5mbiossp126_2021-2040_2	0.10875781202129298	5968.451597213745	12009.74391078949
2.5mbiossp126_2021-2040_12*2.5mbiossp126_2021-2040_7	1.8816987226942512	15971.999769210815	27914.69941329956
2.5mbiossp126_2021-2040_16*2.5mbiossp126_2021-2040_2	0.1743970871606975	3058.599937438965	6134.9150466918945
2.5mbiossp126_2021-2040_18*2.5mbiossp126_2021-2040_7	0.7528077569475699	7867.1998863220215	14284.7998046875
2.5mbiossp126_2021-2040_2*2.5mbiossp126_2021-2040_6	-0.2587966097868641	-339.3799900245667	42.41998674551678
2.5mbiossp126_2021-2040_2*2.5mbiossp126_2021-2040_7	0.5114120146567135	241.10248960812896	580.8999929428101
2.5mbiossp126_2021-2040_4*2.5mbiossp126_2021-2040_6	-0.3668351741033758	-22626.096761476714	1776.719484183006
2.5mbiossp126_2021-2040_7*wc2.1_2.5m_elev	0.24477537245222067	29992.499589920044	182053.30368423462
2.5mbiossp126_2021-2040_8*wc2.1_2.5m_elev	1.244339104307308	16127.6021733284	52322.212005615234
`2.5mbiossp126_2021-2040_7	-0.9158472097122674	24.0	30.25
`2.5mbiossp126_2021-2040_2	-0.0730963466875613	8.641666412353516	12.587500095367432
'2.5mbiossp126_2021-2040_13	-1.7622672165095405	137.5	190.0
`2.5mbiossp126_2021-2040_12	-0.0596865638615336	470.0	675.5
`2.5mbiossp126_2021-2040_15	0.3729091991653012	69.4654769897461	87.02761459350586
`2.5mbiossp126_2021-2040_2	-0.6918477630518137	8.641666412353516	12.645834922790527
`2.5mbiossp126_2021-2040_2	-0.5615515197398542	8.641666412353516	12.9375
`2.5mbiossp126_2021-2040_12	-0.11260991173391068	470.0	677.5
`2.5mbiossp126_2021-2040_11	0.2520763166818651	-16.633329391479492	-12.791665077209473
'2.5mbiossp126_2021-2040_13	-1.1716548695263829	136.5	190.0
'2.5mbiossp126_2021-2040_3	0.17540205467104555	39.56509590148926	50.315460205078125
'2.5mbiossp126_2021-2040_2	-0.4813547651174633	14.94583511352539	16.5
`2.5mbiossp126_2021-2040_17	0.2279248576156003	6.0	6.5
`2.5mbiossp126_2021-2040_15	1.0484390506614774	69.4654769897461	85.33466339111328
`2.5mbiossp126_2021-2040_5	0.919503237567172	8.600000381469727	15.949999809265137
'2.5mbiossp126_2021-2040_8	1.795644488004841	12.541665077209473	23.183330535888672
`2.5mbiossp126_2021-2040_7	-0.7052933109010765	24.0	29.84999942779541
`2.5mbiossp126_2021-2040_2	-1.1046676303543579	8.641666412353516	13.462500095367432
`2.5mbiossp126_2021-2040_12	-0.0045730313409431105	470.0	684.5
`2.5mbiossp126_2021-2040_4	-0.9759332908619598	480.96240234375	612.7023315429688
'2.5mbiossp126_2021-2040_18	0.25478590966243564	353.5	512.0
`2.5mbiossp126_2021-2040_13	0.2957635441622758	99.0	123.5
`2.5mbiossp126_2021-2040_14	-0.22747842209018543	1.0	2.5
`2.5mbiossp126_2021-2040_4	-0.6418005678084864	480.96240234375	614.6813659667969
`2.5mbiossp126_2021-2040_2	-1.1368204826606767	8.641666412353516	13.57083511352539
'2.5mbiossp126_2021-2040_7	-0.2346051107064285	36.04999923706055	37.900001525878906
`2.5mbiossp126_2021-2040_19	0.36885831738638336	6.0	15.5
`2.5mbiossp126_2021-2040_15	-0.573262666895183	69.4654769897461	80.62961196899414
`2.5mbiossp126_2021-2040_13	0.213194347272285	99.0	115.5
`2.5mbiossp126_2021-2040_3	0.34288262182226625	30.574710845947266	36.908464431762695
'2.5mbiossp126_2021-2040_7	0.253224624552298	34.14999961853027	37.900001525878906
`2.5mbiossp126_2021-2040_4	-0.45862345528972975	480.96240234375	614.6901245117188
`2.5mbiossp126_2021-2040_15	0.12330673534488638	69.4654769897461	84.88424301147461
`2.5mbiossp126_2021-2040_2	-0.14559524092543857	8.641666412353516	13.537499904632568
`2.5mbiossp126_2021-2040_3	0.18235741100324213	30.574710845947266	36.912330627441406
'2.5mbiossp126_2021-2040_6	-0.43845611665412104	-16.449999809265137	3.5999999046325684
'2.5mbiossp126_2021-2040_8	0.3981541986972722	12.091665267944336	23.183330535888672
`2.5mbiossp126_2021-2040_2	-0.40608447300836453	8.641666412353516	13.55416488647461
`2.5mbiossp126_2021-2040_3	0.1564846991308655	30.574710845947266	37.212493896484375
'2.5mbiossp126_2021-2040_7	0.09731271468917996	33.75	37.900001525878906
`2.5mbiossp126_2021-2040_15	0.1168196095385491	69.4654769897461	84.9056396484375
`2.5mbiossp126_2021-2040_3	0.18658746503599363	30.574710845947266	37.221336364746094
'wc2.1_2.5m_elev	0.10697417393701972	3387.5	5259.0
'2.5mbiossp126_2021-2040_4	-0.02022130319750567	847.2157592773438	873.594482421875
`2.5mbiossp126_2021-2040_4	-1.1229599357550097	480.96240234375	614.9093322753906
`2.5mbiossp126_2021-2040_15	0.22533610187394124	69.4654769897461	84.88729858398438
`2.5mbiossp126_2021-2040_5	0.7335421846532435	8.600000381469727	15.349999904632568
`2.5mbiossp126_2021-2040_13	0.6169909692371357	99.0	114.5
`2.5mbiossp126_2021-2040_15	0.33767974847426774	69.4654769897461	85.353515625
`2.5mbiossp126_2021-2040_11	0.24510148905338744	-16.633329391479492	-11.608335018157959
`2.5mbiossp126_2021-2040_15	-0.36826148607705755	69.4654769897461	80.63132095336914
`2.5mbiossp126_2021-2040_7	-0.6957828014148147	24.0	30.34999942779541
`2.5mbiossp126_2021-2040_3	0.17257153362996122	30.574710845947266	37.600114822387695
'2.5mbiossp126_2021-2040_12	-0.20071631975760787	688.5	974.0
'2.5mbiossp126_2021-2040_6	-0.7518833821285069	-16.550000190734863	3.5999999046325684
'2.5mbiossp126_2021-2040_8	0.14934782284761497	12.041665077209473	23.183330535888672
`2.5mbiossp126_2021-2040_15	0.09030428490258964	69.4654769897461	85.83409118652344
'2.5mbiossp126_2021-2040_7	0.01947662247362532	33.85000038146973	37.900001525878906
`2.5mbiossp126_2021-2040_19	0.0021701546305631335	6.0	6.5
`2.5mbiossp126_2021-2040_2	-0.4148619840472387	8.641666412353516	13.5625
`2.5mbiossp126_2021-2040_5	0.22891128500231336	8.600000381469727	15.25
`2.5mbiossp126_2021-2040_15	0.06151869452712999	69.4654769897461	85.90580368041992
`2.5mbiossp126_2021-2040_15	-0.4969242051991541	69.4654769897461	80.84819793701172
`2.5mbiossp126_2021-2040_3	0.08331227012808372	30.574710845947266	37.59335517883301
`2.5mbiossp126_2021-2040_15	0.06120776180738302	69.4654769897461	85.90833282470703
'2.5mbiossp126_2021-2040_14	-0.2588339842594913	3.5	11.0
`2.5mbiossp126_2021-2040_7	-0.2618672613432539	24.0	30.449999809265137
`2.5mbiossp126_2021-2040_15	0.06791663921135341	69.4654769897461	85.99433135986328
`2.5mbiossp126_2021-2040_3	0.06298930903594897	30.574710845947266	37.59179496765137
`2.5mbiossp126_2021-2040_3	0.13704823623073714	30.574710845947266	37.62591361999512
`2.5mbiossp126_2021-2040_15	0.0744096631187084	69.4654769897461	85.8369140625
'2.5mbiossp126_2021-2040_6	-0.14569288625929058	-16.949999809265137	3.5999999046325684
'2.5mbiossp126_2021-2040_12	-1.334191480975021	686.5	974.0
`2.5mbiossp126_2021-2040_11	0.0695988696060513	-16.633329391479492	-11.908334732055664
`2.5mbiossp126_2021-2040_15	0.07217614410644696	69.4654769897461	85.8404655456543
`2.5mbiossp126_2021-2040_15	0.14954266227724358	69.4654769897461	86.01899337768555
'2.5mbiossp126_2021-2040_3	0.13342734203181664	43.53424072265625	50.315460205078125
`2.5mbiossp126_2021-2040_15	-0.19732294876497894	69.4654769897461	80.9238166809082
`2.5mbiossp126_2021-2040_3	0.07648889851886297	30.574710845947266	36.91377067565918
'2.5mbiossp126_2021-2040_6	-1.2639630927570602	-16.65000057220459	3.5999999046325684
'2.5mbiossp126_2021-2040_15	-0.0798848153762396	94.00322341918945	105.19989776611328
`2.5mbiossp126_2021-2040_11	0.09241338898500197	-16.633329391479492	-12.108335018157959
`2.5mbiossp126_2021-2040_15	0.1751729965182329	69.4654769897461	86.022216796875
'2.5mbiossp126_2021-2040_13	-0.09459792872630811	135.5	190.0
`2.5mbiossp126_2021-2040_4	0.07836152998530357	480.96240234375	667.1233825683594
`2.5mbiossp126_2021-2040_4	0.11655134767558802	480.96240234375	667.0654602050781
`2.5mbiossp126_2021-2040_4	0.21066468936984828	480.96240234375	669.123046875
'wc2.1_2.5m_elev	0.027147255414509994	3367.0	5259.0
`2.5mbiossp126_2021-2040_11	0.03175971780531186	-16.633329391479492	-12.125
`2.5mbiossp126_2021-2040_15	-0.09997281601693722	69.4654769897461	81.0056266784668
'2.5mbiossp126_2021-2040_12	-0.24190599864956502	685.5	974.0
'2.5mbiossp126_2021-2040_8	0.23546970318752797	12.358335018157959	23.183330535888672
`2.5mbiossp126_2021-2040_19	0.02365258176784475	6.0	16.5
`2.5mbiossp126_2021-2040_11	0.022166076396542233	-16.633329391479492	-11.958334922790527
'wc2.1_2.5m_elev	0.010956506506003591	3352.5	5259.0
`2.5mbiossp126_2021-2040_11	0.02027875932023201	-16.633329391479492	-11.99166488647461
`2.5mbiossp126_2021-2040_4	0.04433554189340602	480.96240234375	721.0857543945312
linearPredictorNormalizer	4.6848831461004385
densityNormalizer	1784.6077854175446
numBackgroundPoints	10589
entropy	8.656403063714313
