# Supplementary material for: Spatiotemporal prediction of alpine wetlands under multi-climate scenarios in the west of Sichuan, China
Source: PeerJ. 2024 Nov 27;12:e18586. doi: 10.7717/peerj.18586 (PMC11608022; doi:10.7717/peerj.18586)
Supplement: Supplemental Information 1 [file peerj-12-18586-s001.zip › Maxent_data1/2.5mBIOssp126_2021-2040/RES/wetland_4_omission.csv]

Raw value	Corresponding cumulative value	Corresponding Logistic value	Fractional area	Training omission	Test omission
2.19368E-9	0.000000219	0.000012607	1	0	0
2.28229E-9	0.000000448	0.000013116	0.999905562	0	0
3.09513E-9	0.00000124	0.000017787	0.99962225	0	0
3.73802E-9	0.000002555	0.000021481	0.999244499	0	0
5.91693E-9	0.000010342	0.000034002	0.997733497	0	0
9.22453E-9	0.000025565	0.000053009	0.995939182	0	0
1.44742E-8	0.000050135	0.000083174	0.993955992	0	0
2.24021E-8	0.000101748	0.000128724	0.991217301	0	0
3.51583E-8	0.000251236	0.000202008	0.986400982	0	0
5.42635E-8	0.000503173	0.000311745	0.981112475	0	0
7.72838E-8	0.001001378	0.00044394	0.973935216	0	0
1.61014E-7	0.002513063	0.000924463	0.961186137	0	0
2.70933E-7	0.00501791	0.001554584	0.950136935	0	0.003891051
4.516E-7	0.01003671	0.002588549	0.937010105	0	0.003891051
8.75652E-7	0.025035276	0.005007026	0.915289451	0.000433088	0.003891051
1.45024E-6	0.050144028	0.008265407	0.894513174	0.000866176	0.003891051
2.35345E-6	0.100179176	0.013344381	0.869487204	0.000866176	0.003891051
3.82616E-6	0.200366397	0.021515172	0.838417225	0.003031615	0.003891051
5.06145E-6	0.300140852	0.028265123	0.81716876	0.004330879	0.007782101
6.31399E-6	0.400317058	0.035014896	0.800358863	0.004763967	0.007782101
7.49301E-6	0.500640439	0.041283327	0.78657097	0.004763967	0.007782101
8.56905E-6	0.600224345	0.046933606	0.774860705	0.005630143	0.007782101
9.50356E-6	0.700046593	0.051786933	0.764472566	0.006063231	0.007782101
9.83735E-6	0.750425653	0.0535085	0.759561809	0.006063231	0.007782101
1.03809E-5	0.80097985	0.056298554	0.754839928	0.006063231	0.007782101
1.13787E-5	0.900981684	0.061377989	0.746151667	0.007362495	0.007782101
1.22214E-5	1.000099751	0.065625326	0.738218906	0.00822867	0.007782101
1.30525E-5	1.100041761	0.069776625	0.730758334	0.00822867	0.007782101
1.39607E-5	1.200047799	0.074270813	0.72376995	0.00822867	0.007782101
1.45999E-5	1.301026092	0.077408407	0.717064879	0.009527934	0.007782101
1.53739E-5	1.40001479	0.081178903	0.710831995	0.010827198	0.007782101
1.60153E-5	1.500021999	0.084280288	0.704787988	0.012126462	0.007782101
1.78503E-5	1.751039046	0.093038521	0.690811219	0.012992638	0.007782101
1.97574E-5	2.001794501	0.10196494	0.678251015	0.015591165	0.011673152
2.14138E-5	2.250807487	0.10957695	0.666824063	0.017756605	0.011673152
2.2815E-5	2.500793258	0.115915476	0.656152611	0.019055868	0.019455253
2.44978E-5	2.751304547	0.123410124	0.646142223	0.021654396	0.019455253
2.59044E-5	3.000937842	0.129578041	0.636792898	0.024252923	0.019455253
2.74552E-5	3.252024126	0.136278339	0.627915762	0.027717627	0.023346304
2.8901E-5	3.500484293	0.142432401	0.619605251	0.028583803	0.023346304
3.02198E-5	3.751647737	0.147970064	0.611578053	0.030316154	0.023346304
3.15857E-5	4.00237748	0.153630659	0.603928605	0.032481594	0.027237354
3.29477E-5	4.250931869	0.159200969	0.596656908	0.034213945	0.031128405
3.41765E-5	4.502667762	0.164163447	0.589574086	0.036379385	0.035019455
3.56421E-5	4.750281839	0.170006527	0.582869015	0.038111737	0.035019455
3.68776E-5	5.000596195	0.174869419	0.576352819	0.039411	0.035019455
3.83314E-5	5.25228899	0.180518395	0.570025498	0.040277176	0.035019455
3.94365E-5	5.500739531	0.184761515	0.56398149	0.042009528	0.035019455
4.0751E-5	5.753738261	0.189751385	0.55803192	0.043308792	0.035019455
4.19656E-5	6.001737791	0.194307813	0.552365662	0.045907319	0.035019455
4.31871E-5	6.253253082	0.19883926	0.546793843	0.047639671	0.038910506
4.42336E-5	6.50257369	0.202680663	0.541410898	0.048505847	0.042801556
4.54183E-5	6.754011005	0.206985555	0.536122391	0.04980511	0.042801556
4.66534E-5	7.002918611	0.211424343	0.531022759	0.051104374	0.046692607
4.77546E-5	7.253426933	0.215339926	0.526017565	0.052403638	0.050583658
4.89578E-5	7.504602591	0.21957418	0.521106809	0.055868341	0.050583658
4.99595E-5	7.751985989	0.223064731	0.516384928	0.057600693	0.054474708
5.09348E-5	8.004809545	0.22643324	0.511663047	0.06019922	0.058365759
5.21221E-5	8.25249973	0.230494868	0.507130041	0.062797748	0.058365759
5.30171E-5	8.504941816	0.233528426	0.502597035	0.065396275	0.058365759
5.38742E-5	8.750512628	0.236411442	0.498252904	0.067994803	0.06614786
5.45908E-5	9.000045514	0.238805152	0.493908773	0.070160243	0.073929961
5.5839E-5	9.254087581	0.242938792	0.489564643	0.07275877	0.073929961
5.67323E-5	9.501810701	0.245869724	0.485409387	0.074491122	0.073929961
5.77532E-5	9.753476431	0.24919161	0.481254132	0.077089649	0.081712062
5.86443E-5	10.003841696	0.252067398	0.477193314	0.078822001	0.081712062
5.92325E-5	10.251400184	0.253953555	0.473226934	0.081420528	0.085603113
5.99548E-5	10.501725902	0.256256582	0.469260553	0.084019056	0.085603113
6.10577E-5	10.750283799	0.259746108	0.465388611	0.088349935	0.093385214
6.19834E-5	11.002542531	0.26264978	0.461516668	0.092247726	0.097276265
6.2675E-5	11.252060466	0.264804508	0.457739163	0.094846254	0.097276265
6.38637E-5	11.505114751	0.268478369	0.453961658	0.098310957	0.101167315
6.49338E-5	11.750020052	0.271754416	0.450373029	0.099177133	0.101167315
6.59516E-5	12.005425418	0.274843364	0.446689961	0.102208748	0.101167315
6.68963E-5	12.251060069	0.277686969	0.443195769	0.103508012	0.105058366
6.76716E-5	12.500127803	0.280004314	0.439701577	0.106972715	0.116731518
6.86094E-5	12.752061578	0.282787235	0.436207385	0.108705067	0.120622568
6.94559E-5	13.000765675	0.285280882	0.432807631	0.111303595	0.120622568
7.0215E-5	13.2520128	0.287502298	0.429407876	0.112602858	0.128404669
7.09736E-5	13.506042614	0.289708711	0.426008122	0.114768298	0.128404669
7.18463E-5	13.755937715	0.292230009	0.422702805	0.11650065	0.13229572
7.26532E-5	14.001607926	0.294545346	0.419491926	0.119965353	0.13229572
7.35637E-5	14.25020455	0.297139588	0.416281046	0.122996968	0.13618677
7.43629E-5	14.501684949	0.299401188	0.413070167	0.125595496	0.147859922
7.53847E-5	14.756536657	0.302271739	0.409859288	0.127760935	0.159533074
7.63855E-5	15.007124336	0.305060538	0.406742846	0.131225639	0.167315175
7.75591E-5	15.253619887	0.308302393	0.403720842	0.133391078	0.175097276
7.81846E-5	15.502898989	0.310018127	0.400698838	0.13512343	0.178988327
7.9202E-5	15.754729451	0.312790496	0.397676834	0.138588133	0.178988327
7.97442E-5	16.001079891	0.314258791	0.394749268	0.140320485	0.178988327
8.0648E-5	16.257759198	0.316692454	0.391727264	0.141186661	0.178988327
8.15946E-5	16.501041188	0.319223001	0.388894135	0.142919013	0.182879377
8.23229E-5	16.75496535	0.32115741	0.385966569	0.146816804	0.182879377
8.35133E-5	17.003887445	0.32429539	0.38313344	0.149848419	0.182879377
8.4096E-5	17.25527518	0.325820833	0.380300312	0.152446947	0.182879377
8.4978E-5	17.500554322	0.328116818	0.377561621	0.154179298	0.182879377
8.57446E-5	17.756706462	0.330099667	0.374728492	0.15807709	0.182879377
8.65335E-5	18.006666869	0.332127973	0.371989801	0.161108705	0.186770428
8.74878E-5	18.250434478	0.334565436	0.369345547	0.162841057	0.186770428
8.87534E-5	18.506097919	0.337770536	0.366606856	0.165006496	0.186770428
8.98305E-5	18.756181257	0.340474038	0.363962603	0.166738848	0.190661479
9.0713E-5	19.000112198	0.34267257	0.361412787	0.1684712	0.194552529
9.1678E-5	19.255191384	0.345060137	0.358768533	0.172802079	0.194552529
9.27152E-5	19.504201828	0.347606926	0.356218718	0.174967518	0.194552529
9.37201E-5	19.755978471	0.35005551	0.353668902	0.177132958	0.20233463
9.47516E-5	20.000951168	0.352550134	0.351213523	0.178432222	0.210116732
9.56169E-5	20.258141735	0.354627874	0.348663708	0.181030749	0.210116732
9.65908E-5	20.508065808	0.356950748	0.346208329	0.184062365	0.210116732
9.766E-5	20.750694485	0.359481406	0.343847389	0.186227804	0.210116732
9.86658E-5	21.006222127	0.361844174	0.341392011	0.189692508	0.210116732
9.94937E-5	21.253980642	0.363775764	0.33903107	0.191424859	0.221789883
1.00554E-4	21.503934723	0.366233705	0.336670129	0.193157211	0.229571984
1.01424E-4	21.756426375	0.368235759	0.334309189	0.19532265	0.237354086
1.02484E-4	22.001173178	0.37065612	0.332042686	0.19748809	0.237354086
1.03715E-4	22.259035806	0.373445236	0.329681745	0.201818969	0.241245136
1.04724E-4	22.509123629	0.375715392	0.327415242	0.205283673	0.241245136
1.05941E-4	22.751409314	0.378429126	0.325243177	0.21004764	0.241245136
1.07001E-4	23.007096937	0.380773028	0.322976674	0.211779991	0.245136187
1.08117E-4	23.254315794	0.383222653	0.320804609	0.214378519	0.245136187
1.0889E-4	23.503908801	0.384906505	0.318632543	0.217843222	0.245136187
1.09743E-4	23.755577291	0.386756391	0.316460478	0.220874838	0.245136187
1.10566E-4	24.009172781	0.388530905	0.314288413	0.222607189	0.252918288
1.11669E-4	24.253474128	0.390890914	0.312210785	0.224339541	0.256809339
1.12723E-4	24.50047589	0.393130021	0.310133157	0.227371156	0.256809339
1.13636E-4	24.760744046	0.395055614	0.307961092	0.229103508	0.256809339
1.14586E-4	25.000572508	0.397048353	0.305977902	0.231702036	0.256809339
1.15628E-4	25.253794099	0.399216223	0.303900274	0.234733651	0.260700389
1.16253E-4	25.508900346	0.400509507	0.301822646	0.236899091	0.26459144
1.17069E-4	25.754005399	0.402191745	0.299839456	0.238631442	0.26459144
1.18033E-4	26.000901888	0.404165316	0.297856266	0.240363794	0.26459144
1.18893E-4	26.261521679	0.4059136	0.295778638	0.242962321	0.26459144
1.19839E-4	26.500336982	0.4078259	0.293889886	0.244261585	0.26848249
1.20611E-4	26.752831655	0.409377993	0.291906696	0.245560849	0.26848249
1.21455E-4	27.007002513	0.411065877	0.289923506	0.246427025	0.272373541
1.2226E-4	27.250737018	0.412664419	0.288034753	0.248159376	0.272373541
1.23064E-4	27.50849015	0.414255482	0.286051563	0.249025552	0.284046693
1.23638E-4	27.755335964	0.41538517	0.28416281	0.250757904	0.295719844
1.24406E-4	28.003277849	0.416888882	0.282274058	0.252923343	0.299610895
1.25057E-4	28.252682313	0.418158974	0.280385306	0.254222607	0.299610895
1.25536E-4	28.503292071	0.419088341	0.278496553	0.258553486	0.307392996
1.26029E-4	28.755006326	0.420042984	0.276607801	0.261152014	0.311284047
1.26555E-4	29.00763029	0.421058514	0.274719048	0.261585102	0.311284047
1.27753E-4	29.262059383	0.423356497	0.272830296	0.263750541	0.311284047
1.28607E-4	29.505736976	0.424983116	0.271035981	0.267215245	0.311284047
1.29121E-4	29.75063642	0.425959895	0.269241666	0.269813772	0.311284047
1.30054E-4	30.010110132	0.427719563	0.267352913	0.271979212	0.311284047
1.30658E-4	30.257928646	0.428854432	0.265558599	0.273711563	0.311284047
1.31189E-4	30.506725453	0.42984872	0.263764284	0.277176267	0.311284047
1.31909E-4	30.756956073	0.431190836	0.261969969	0.278042443	0.322957198
1.32292E-4	31.008051098	0.431901539	0.260175654	0.280207882	0.322957198
1.3309E-4	31.260164741	0.433377468	0.258381339	0.281074058	0.322957198
1.33807E-4	31.500497677	0.434697725	0.256681462	0.283239498	0.3307393
1.34393E-4	31.7553656	0.435771244	0.254887147	0.287137289	0.33463035
1.34943E-4	32.011184825	0.436775572	0.253092832	0.290168904	0.338521401
1.35533E-4	32.254538344	0.437849371	0.251392955	0.29320052	0.338521401
1.36E-4	32.512462186	0.438697593	0.24959864	0.295799047	0.338521401
1.366E-4	32.75784267	0.439780565	0.247898763	0.297964487	0.338521401
1.3748E-4	33.004608791	0.441362897	0.246198886	0.298830663	0.342412451
1.37984E-4	33.25254881	0.442265643	0.244499008	0.30142919	0.342412451
1.38868E-4	33.501645849	0.443842415	0.242799131	0.303161542	0.342412451
1.39427E-4	33.752197749	0.444833449	0.241099254	0.305760069	0.346303502
1.40064E-4	34.003645904	0.445959237	0.239399377	0.309224773	0.350194553
1.40462E-4	34.25610997	0.446661722	0.237699499	0.310524036	0.357976654
1.41136E-4	34.509680777	0.447843798	0.235999622	0.3118233	0.365758755
1.41593E-4	34.750023108	0.448643197	0.234394183	0.314421828	0.365758755
1.42388E-4	35.005417009	0.450030165	0.232694305	0.316154179	0.369649805
1.43329E-4	35.262518184	0.451660621	0.230994428	0.319185795	0.369649805
1.43999E-4	35.506700346	0.452815041	0.229388989	0.323516674	0.369649805
1.44516E-4	35.752047783	0.453704172	0.227783549	0.326548289	0.369649805
1.45405E-4	36.012976151	0.45522429	0.226083672	0.328713729	0.373540856
1.46189E-4	36.260902266	0.456557166	0.224478232	0.330012993	0.385214008
1.46651E-4	36.509810922	0.457341252	0.222872793	0.333044608	0.385214008
1.47309E-4	36.759727579	0.458451873	0.221267353	0.333910784	0.392996109
1.48098E-4	37.010887231	0.459779554	0.219661913	0.336076223	0.392996109
1.48994E-4	37.263703633	0.461277947	0.218056474	0.337808575	0.40077821
1.49571E-4	37.502594604	0.462237518	0.216545472	0.341273278	0.404669261
1.49968E-4	37.757222962	0.462897442	0.214940032	0.342572542	0.404669261
1.50763E-4	38.012765071	0.464211584	0.213334593	0.343871806	0.404669261
1.51198E-4	38.254346929	0.464928616	0.211823591	0.346903421	0.408560311
1.52196E-4	38.512294657	0.466565146	0.210218151	0.348635773	0.408560311
1.52832E-4	38.756423273	0.467604148	0.208707149	0.350368125	0.412451362
1.53683E-4	39.001398087	0.468986054	0.207196147	0.35339974	0.420233463
1.54383E-4	39.263322919	0.470118208	0.205590707	0.356431356	0.424124514
1.55116E-4	39.510918286	0.471298439	0.204079705	0.357730619	0.428015564
1.55566E-4	39.759507615	0.472019582	0.202568703	0.359462971	0.428015564
1.5604E-4	40.008790783	0.472778495	0.201057701	0.362494586	0.428015564
1.5695E-4	40.259138069	0.474227317	0.199546699	0.365093114	0.428015564
1.57884E-4	40.510957142	0.475707819	0.198035697	0.367258553	0.428015564
1.58594E-4	40.764166507	0.476826066	0.196524695	0.368557817	0.435797665
1.59425E-4	41.002730498	0.47813026	0.195108131	0.372022521	0.435797665
1.60062E-4	41.258431382	0.479125077	0.193597129	0.375054136	0.435797665
1.61057E-4	41.515450246	0.480672173	0.192086127	0.377652663	0.435797665
1.61317E-4	41.757221383	0.481075472	0.190669563	0.380251191	0.443579767
1.61997E-4	42.015825869	0.482125558	0.189158561	0.383715894	0.443579767
1.6254E-4	42.259355993	0.482961289	0.187741996	0.386314422	0.443579767
1.62978E-4	42.503530461	0.483632273	0.186325432	0.388046773	0.443579767
1.63962E-4	42.765130009	0.485136851	0.18481443	0.390645301	0.443579767
1.64563E-4	43.011629187	0.486049643	0.183397866	0.393676916	0.447470817
1.65154E-4	43.258923886	0.486945839	0.181981301	0.395409268	0.451361868
1.65909E-4	43.507287706	0.488085406	0.180564737	0.398440883	0.451361868
1.66484E-4	43.756619084	0.488949734	0.179148173	0.401905587	0.455252918
1.67133E-4	44.006914015	0.48992269	0.177731608	0.404071026	0.455252918
1.67913E-4	44.258150404	0.491086061	0.176315044	0.40753573	0.455252918
1.68264E-4	44.510284181	0.491607954	0.17489848	0.408834994	0.455252918
1.69385E-4	44.763509179	0.493266782	0.173481915	0.411866609	0.455252918
1.70469E-4	45.001498303	0.494861374	0.172159788	0.414032049	0.459143969
1.71514E-4	45.258224343	0.496390138	0.170743224	0.417063664	0.463035019
1.72655E-4	45.516399566	0.498047636	0.16932666	0.419229104	0.46692607
1.73688E-4	45.758977921	0.499538161	0.168004533	0.421394543	0.46692607
1.75131E-4	46.003143962	0.50160679	0.166682406	0.423126895	0.470817121
1.76333E-4	46.266672637	0.503316208	0.165265842	0.425292334	0.474708171
1.77238E-4	46.514307291	0.504595936	0.163943715	0.427890862	0.474708171
1.78344E-4	46.763153852	0.506151355	0.162621588	0.431788653	0.478599222
1.79517E-4	47.0137301	0.507789553	0.161299462	0.433521005	0.478599222
1.80456E-4	47.265659606	0.509094126	0.159977335	0.43655262	0.478599222
1.81883E-4	47.501466654	0.511062298	0.158749646	0.439151148	0.478599222
1.83671E-4	47.757311733	0.513506616	0.157427519	0.442615851	0.478599222
1.84989E-4	48.01553908	0.515292988	0.156105392	0.446080554	0.478599222
1.85854E-4	48.256717293	0.516457731	0.154877703	0.44911217	0.478599222
1.88207E-4	48.518811201	0.519598424	0.153555577	0.453009961	0.478599222
1.89337E-4	48.764237836	0.521093186	0.152327887	0.456474664	0.478599222
1.90703E-4	49.011238522	0.522885953	0.151100198	0.45950628	0.478599222
1.91577E-4	49.259744724	0.524027143	0.149872509	0.462537895	0.482490272
1.92829E-4	49.509871072	0.525650944	0.14864482	0.464703335	0.490272374
1.94143E-4	49.761553735	0.527345186	0.147417131	0.468168038	0.490272374
1.95722E-4	50.015031524	0.529363197	0.146189442	0.469467302	0.494163424
1.96889E-4	50.250573955	0.530844111	0.14505619	0.471632741	0.494163424
1.98537E-4	50.507630791	0.532918839	0.143828501	0.474231269	0.494163424
1.99926E-4	50.766615412	0.534654641	0.142600812	0.47812906	0.501945525
2.01812E-4	51.007227242	0.536989154	0.141467561	0.480727588	0.501945525
2.04798E-4	51.250955961	0.540639841	0.140334309	0.482893027	0.505836576
2.07165E-4	51.519072041	0.543492147	0.13910662	0.485491555	0.513618677
2.07998E-4	51.768125336	0.544487586	0.137973369	0.487656994	0.517509728
2.09393E-4	52.018623686	0.546144903	0.136840117	0.49068861	0.525291829
2.10866E-4	52.270780005	0.547881375	0.135706866	0.493287137	0.529182879
2.12438E-4	52.503652297	0.549720621	0.134668052	0.497618016	0.53307393
2.14639E-4	52.760080303	0.552271323	0.1335348	0.50108272	0.536964981
2.16314E-4	53.018837776	0.554192523	0.132401549	0.504980511	0.540856031
2.18885E-4	53.258309987	0.557109139	0.131362735	0.506712863	0.544747082
2.2127E-4	53.500378572	0.559781217	0.130323921	0.508878302	0.544747082
2.2382E-4	53.767679933	0.562602942	0.12919067	0.512776094	0.544747082
2.26031E-4	54.015338194	0.565021114	0.128151856	0.514508445	0.552529183
2.27877E-4	54.265173806	0.56701878	0.127113042	0.516673885	0.552529183
2.30736E-4	54.517499059	0.570077389	0.126074228	0.5197055	0.556420233
2.31638E-4	54.77177037	0.571033763	0.125035414	0.521004764	0.556420233
2.34827E-4	55.004840584	0.574379445	0.124091038	0.523603291	0.556420233
2.37762E-4	55.265150125	0.577412981	0.123052224	0.527067995	0.564202335
2.39231E-4	55.503732088	0.578915057	0.122107848	0.530532698	0.564202335
2.4108E-4	55.768174239	0.580790705	0.121069034	0.533997401	0.564202335
2.42606E-4	56.010342322	0.582326259	0.120124658	0.535729753	0.564202335
2.44012E-4	56.254080617	0.583730866	0.119180281	0.538761369	0.568093385
2.46163E-4	56.52364726	0.585862177	0.118141468	0.542226072	0.571984436
2.47447E-4	56.770289025	0.587123759	0.117197091	0.545257687	0.575875486
2.49837E-4	57.019156155	0.58945266	0.116252715	0.546990039	0.575875486
2.51131E-4	57.269607361	0.590701781	0.115308339	0.550454742	0.575875486
2.52383E-4	57.521304414	0.59190334	0.114363963	0.553486358	0.579766537
2.54438E-4	57.774792379	0.593860597	0.113419586	0.556084885	0.583657588
2.55751E-4	58.004394132	0.595102155	0.112569648	0.558683413	0.591439689
2.57494E-4	58.261001656	0.596737437	0.111625272	0.561715028	0.591439689
2.58897E-4	58.519273564	0.598044691	0.110680895	0.565612819	0.591439689
2.62113E-4	58.753988552	0.601008391	0.109830957	0.568211347	0.595330739
2.63929E-4	59.016903661	0.602662519	0.10888658	0.570376786	0.595330739
2.65818E-4	59.255091602	0.604369604	0.108036642	0.572975314	0.60311284
2.68333E-4	59.522374763	0.606618772	0.107092266	0.575573841	0.60311284
2.69514E-4	59.764403042	0.607666142	0.106242327	0.578605457	0.60311284
2.7105E-4	60.007768315	0.609020096	0.105392388	0.581637072	0.607003891
2.72227E-4	60.252262987	0.610051197	0.10454245	0.584668688	0.614785992
2.73093E-4	60.524909236	0.610806572	0.103598073	0.587700303	0.614785992
2.74378E-4	60.771339359	0.611922196	0.102748135	0.589432655	0.622568093
2.76297E-4	61.019106372	0.61357634	0.101898196	0.59246427	0.626459144
2.77792E-4	61.268519174	0.61485486	0.101048258	0.59462971	0.626459144
2.79654E-4	61.519438416	0.616435258	0.100198319	0.597228237	0.630350195
2.8035E-4	61.771481858	0.617023323	0.09934838	0.600259853	0.634241245
2.81959E-4	62.024704686	0.618374601	0.098498442	0.603291468	0.638132296
2.82982E-4	62.250863457	0.619228813	0.097742941	0.605889996	0.642023346
2.83479E-4	62.505820968	0.619642053	0.096893002	0.609354699	0.645914397
2.8489E-4	62.761748572	0.620812068	0.096043064	0.611953227	0.645914397
2.86059E-4	63.018681961	0.621775764	0.095193125	0.614984842	0.649805447
2.87136E-4	63.276612927	0.62265839	0.094343186	0.617583369	0.653696498
2.88439E-4	63.507044275	0.623721908	0.093587685	0.620614985	0.653696498
2.89754E-4	63.767325051	0.624788806	0.092737747	0.6236466	0.657587549
2.91392E-4	64.028829964	0.626109299	0.091887808	0.627111304	0.66536965
2.92741E-4	64.262486336	0.627189909	0.091132307	0.630142919	0.6692607
2.93866E-4	64.526471975	0.628086778	0.090282368	0.632741447	0.673151751
2.95396E-4	64.754114132	0.62929866	0.089526868	0.635773062	0.673151751
2.97429E-4	65.029100333	0.630896893	0.088676929	0.638371589	0.688715953
2.98787E-4	65.267780394	0.631957219	0.087921428	0.640970117	0.692607004
3.00229E-4	65.507414969	0.633076849	0.087165927	0.643135557	0.704280156
3.00995E-4	65.777953329	0.633668506	0.086315988	0.645734084	0.704280156
3.0213E-4	66.019360441	0.634541622	0.085560487	0.647899524	0.712062257
3.03155E-4	66.261494295	0.635326268	0.084804986	0.651364227	0.712062257
3.04634E-4	66.504512571	0.636453038	0.084049485	0.65482893	0.712062257
3.05626E-4	66.779264473	0.637205596	0.083199547	0.658293634	0.712062257
3.07373E-4	67.024405135	0.638522013	0.082444046	0.660892161	0.715953307
3.08831E-4	67.270938284	0.639613751	0.081688545	0.664356864	0.715953307
3.09657E-4	67.518331776	0.640228787	0.080933044	0.66738848	0.715953307
3.10471E-4	67.766315625	0.640833413	0.080177543	0.670853183	0.719844358
3.11541E-4	68.015090075	0.64162517	0.079422042	0.674317887	0.723735409
3.124E-4	68.264711155	0.642257883	0.078666541	0.677349502	0.727626459
3.1327E-4	68.515109534	0.642896635	0.07791104	0.679948029	0.73540856
3.14169E-4	68.766081795	0.643553747	0.077155539	0.682979645	0.739299611
3.14893E-4	69.017760309	0.644082199	0.076400038	0.685578172	0.743190661
3.15822E-4	69.270160896	0.644756676	0.075644537	0.688609788	0.747081712
3.16665E-4	69.523321967	0.64536719	0.074889036	0.691641403	0.747081712
3.17424E-4	69.777046576	0.645915106	0.074133535	0.694673019	0.747081712
3.1815E-4	70.031324821	0.646436999	0.073378034	0.697704634	0.747081712
3.1915E-4	70.254357037	0.647153951	0.07271697	0.700303162	0.750972763
3.20794E-4	70.510380359	0.648326625	0.071961469	0.703767865	0.750972763
3.21755E-4	70.767492874	0.649008016	0.071205968	0.706366392	0.758754864
3.23814E-4	71.025790396	0.650460158	0.070450467	0.709831096	0.758754864
3.24529E-4	71.252741917	0.650961558	0.069789404	0.711996535	0.762645914
3.25866E-4	71.512869185	0.651894791	0.069033903	0.715028151	0.762645914
3.26905E-4	71.773905841	0.652616721	0.068278402	0.718059766	0.762645914
3.27802E-4	72.003075518	0.653237685	0.067617339	0.720658294	0.766536965
3.28591E-4	72.26564008	0.653781921	0.066861838	0.723689909	0.770428016
3.29628E-4	72.528903365	0.654495067	0.066106337	0.726721524	0.774319066
3.30379E-4	72.76000484	0.655009333	0.065445273	0.729320052	0.774319066
3.31231E-4	73.024875562	0.655591518	0.064689772	0.732784755	0.774319066
3.32143E-4	73.257180567	0.656212046	0.064028709	0.735383283	0.778210117
3.33368E-4	73.523338452	0.657041976	0.063273208	0.738847986	0.782101167
3.34357E-4	73.757095959	0.657709264	0.062612145	0.741879602	0.782101167
3.35485E-4	74.025071848	0.658466699	0.061856644	0.744045041	0.785992218
3.36306E-4	74.26022144	0.659016539	0.06119558	0.747076657	0.789883268
3.38147E-4	74.51163939	0.660241761	0.060440079	0.749675184	0.79766537
3.40109E-4	74.767808572	0.661538552	0.059779016	0.752706799	0.80155642
3.40771E-4	75.006228924	0.661974086	0.059117953	0.754872239	0.805447471
3.41707E-4	75.260593355	0.662587526	0.058362452	0.757903854	0.809338521
3.4304E-4	75.509045108	0.663457501	0.057701388	0.760502382	0.817120623
3.44977E-4	75.760038245	0.664713101	0.057040325	0.763533997	0.821011673
3.45768E-4	76.002026303	0.665223647	0.056379261	0.765699437	0.824902724
3.46361E-4	76.278969739	0.665604839	0.055623761	0.76916414	0.824902724
3.47543E-4	76.52188043	0.666362831	0.054962697	0.771762668	0.828793774
3.49385E-4	76.766128222	0.667537181	0.054301634	0.774361195	0.832684825
3.50965E-4	77.011374595	0.668537491	0.05364057	0.776526635	0.836575875
3.51899E-4	77.25737585	0.669126739	0.052979507	0.77955825	0.836575875
3.53099E-4	77.504236395	0.669879394	0.052318444	0.782589866	0.836575875
3.5386E-4	77.751732614	0.670355367	0.05165738	0.785621481	0.836575875
3.54865E-4	78.035358431	0.670982196	0.050901879	0.789086184	0.836575875
3.55635E-4	78.284116669	0.671460467	0.050240816	0.7921178	0.836575875
3.57271E-4	78.533521205	0.672472247	0.049579753	0.794716327	0.840466926
3.57628E-4	78.783773773	0.672692194	0.048918689	0.796881767	0.844357977
3.58583E-4	79.034474826	0.673278714	0.048257626	0.799480294	0.848249027
3.59627E-4	79.285790775	0.673918261	0.047596562	0.802078822	0.848249027
3.60592E-4	79.501868314	0.674506664	0.047029937	0.80467735	0.848249027
3.61365E-4	79.754614859	0.67497657	0.046368873	0.806409701	0.856031128
3.62605E-4	80.00800258	0.675727837	0.04570781	0.809008229	0.856031128
3.62953E-4	80.261931947	0.675937565	0.045046747	0.812039844	0.856031128
3.63974E-4	80.516343716	0.676552889	0.044385683	0.81507146	0.856031128
3.64716E-4	80.771461087	0.676998518	0.04372462	0.818103075	0.856031128
3.664E-4	81.027420157	0.678004789	0.043063557	0.82113469	0.859922179
3.67015E-4	81.284106215	0.678371209	0.042402493	0.823733218	0.86381323
3.67737E-4	81.504532981	0.678799848	0.041835867	0.825898657	0.86381323
3.68795E-4	81.762274047	0.67942571	0.041174804	0.828497185	0.86770428
3.69515E-4	82.020735682	0.679850343	0.040513741	0.831095712	0.86770428
3.69982E-4	82.279610026	0.680125369	0.039852677	0.834127328	0.86770428
3.7073E-4	82.501889937	0.680564381	0.039286052	0.836725855	0.86770428
3.71532E-4	82.761671152	0.681034179	0.038624988	0.838891295	0.875486381
3.73362E-4	83.022456892	0.682100062	0.037963925	0.84192291	0.875486381
3.74453E-4	83.284265763	0.68273269	0.037302861	0.844954526	0.875486381
3.7513E-4	83.509102223	0.683124091	0.036736236	0.847553053	0.875486381
3.76555E-4	83.772201431	0.683944138	0.036075172	0.850151581	0.875486381
3.77525E-4	84.036194197	0.684499908	0.035414109	0.852750108	0.879377432
3.78257E-4	84.262923746	0.684917976	0.034847483	0.85448246	0.883268482
3.79257E-4	84.528099041	0.685487337	0.03418642	0.857080987	0.887159533
3.80247E-4	84.756009923	0.686049211	0.033619794	0.859246427	0.891050584
3.80669E-4	85.022373299	0.686287981	0.032958731	0.861411867	0.891050584
3.81785E-4	85.251041664	0.686918134	0.032392105	0.863577306	0.898832685
3.83276E-4	85.518866026	0.687755721	0.031731042	0.866608922	0.898832685
3.84141E-4	85.787553213	0.688239347	0.031069978	0.869207449	0.902723735
3.85186E-4	86.018345009	0.688822453	0.030503353	0.871372889	0.906614786
3.86189E-4	86.288439671	0.689379627	0.029842289	0.873971416	0.910505837
3.87207E-4	86.52057955	0.689942918	0.029275663	0.876136856	0.910505837
3.88647E-4	86.753482965	0.690736442	0.028709038	0.878302295	0.914396887
3.89407E-4	87.025801374	0.691153404	0.028047974	0.880467735	0.922178988
3.89828E-4	87.259553399	0.691384216	0.027481349	0.882633175	0.926070039
3.91782E-4	87.533153166	0.692449705	0.026820285	0.885231702	0.929961089
3.93278E-4	87.768762399	0.693261028	0.026253659	0.88783023	0.929961089
3.94037E-4	88.004963342	0.693670582	0.025687034	0.889995669	0.929961089
3.95189E-4	88.281257629	0.694290683	0.02502597	0.893027285	0.929961089
3.96312E-4	88.518925663	0.694892869	0.024459345	0.895625812	0.93385214
3.97286E-4	88.75703546	0.695413055	0.023892719	0.897791252	0.937743191
3.98427E-4	89.035562346	0.696019948	0.023231655	0.900389779	0.937743191
3.99282E-4	89.274899677	0.696473356	0.02266503	0.902555219	0.941634241
4.00855E-4	89.51509337	0.697304164	0.022098404	0.904720658	0.941634241
4.02155E-4	89.756043853	0.697986801	0.021531778	0.906886098	0.941634241
4.04072E-4	90.038259778	0.698988461	0.020870715	0.909484625	0.949416342
4.05114E-4	90.281077492	0.699529989	0.020304089	0.912083153	0.949416342
4.06142E-4	90.524402427	0.700062413	0.019737463	0.913815505	0.953307393
4.07137E-4	90.768382346	0.700575873	0.019170838	0.916414032	0.953307393
4.09061E-4	91.01338601	0.70156414	0.018604212	0.91901256	0.957198444
4.10966E-4	91.25948904	0.70253607	0.018037586	0.921611087	0.957198444
4.12499E-4	91.506652241	0.703313297	0.01747096	0.924209615	0.957198444
4.14928E-4	91.754788341	0.704537123	0.016904335	0.926808142	0.957198444
4.16595E-4	92.004185372	0.705370839	0.016337709	0.92940667	0.957198444
4.19579E-4	92.255207898	0.706852273	0.015771083	0.932005197	0.957198444
4.22563E-4	92.50817229	0.708318448	0.015204457	0.934603725	0.957198444
4.25115E-4	92.762642773	0.709560789	0.014637832	0.937202252	0.961089494
4.26898E-4	93.018208179	0.71042259	0.014071206	0.939367692	0.964980545
4.29791E-4	93.275225344	0.711809872	0.01350458	0.941533131	0.968871595
4.32299E-4	93.533783206	0.713002043	0.012937954	0.943698571	0.968871595
4.34885E-4	93.75077366	0.714221281	0.012465766	0.94586401	0.968871595
4.36708E-4	94.012429019	0.715074275	0.011899141	0.948462538	0.972762646
4.37195E-4	94.274657806	0.715301338	0.011332515	0.951061065	0.972762646
4.38875E-4	94.537679185	0.716081778	0.010765889	0.953226505	0.976653696
4.40202E-4	94.7576031	0.716694844	0.010293701	0.954958857	0.980544747
4.45693E-4	95.023604882	0.719205457	0.009727075	0.957557384	0.980544747
4.51377E-4	95.293167479	0.721757562	0.00916045	0.960155912	0.980544747
4.52938E-4	95.519273688	0.72245012	0.008688261	0.962321351	0.980544747
4.58024E-4	95.792350486	0.724683408	0.008121636	0.964919879	0.980544747
4.62183E-4	96.022415752	0.726483304	0.007649448	0.967085318	0.980544747
4.63833E-4	96.25388338	0.727191134	0.007177259	0.96881767	0.984435798
4.68628E-4	96.533596761	0.729226437	0.006610634	0.97098311	0.988326848
4.73143E-4	96.769476564	0.731115572	0.006138446	0.972282373	0.996108949
4.77855E-4	97.007228767	0.73305906	0.005666257	0.974447813	0.996108949
4.81223E-4	97.294856076	0.734431194	0.005099632	0.97704634	0.996108949
4.84962E-4	97.536319278	0.735938054	0.004627444	0.978778692	1
4.88237E-4	97.77964645	0.737244182	0.004155255	0.980944132	1
4.91578E-4	98.024630424	0.738563021	0.003683067	0.983109571	1
4.94999E-4	98.271428277	0.739899846	0.003210879	0.985275011	1
5.00979E-4	98.520570116	0.742204337	0.002738691	0.98744045	1
5.1021E-4	98.774286408	0.745682276	0.002266503	0.98960589	1
5.16583E-4	99.030667638	0.748029139	0.001794315	0.99177133	1
5.27928E-4	99.292859426	0.752101611	0.001322127	0.993936769	1
5.3696E-4	99.506484273	0.755250986	0.000944376	0.995669121	1
5.46706E-4	99.777491786	0.758560511	0.000472188	0.99783456	1
5.60347E-4	100	0.763045427	0.000094438	0.999566912	1
5.60347E-4	100	0.763045427	0	0.999566912	1
