# Supplementary material for: Spatiotemporal prediction of alpine wetlands under multi-climate scenarios in the west of Sichuan, China
Source: PeerJ. 2024 Nov 27;12:e18586. doi: 10.7717/peerj.18586 (PMC11608022; doi:10.7717/peerj.18586)
Supplement: Supplemental Information 1 [file peerj-12-18586-s001.zip › Maxent_data1/2.5mBIOssp126_2021-2040/RES/wetland_4_sampleAverages.csv]

Predictor variable	Categorical	Sample average
2.5mbiossp126_2021-2040_1	false	1.089241372688398
2.5mbiossp126_2021-2040_10	false	9.505413579135398
2.5mbiossp126_2021-2040_11	false	-7.998260400585924
2.5mbiossp126_2021-2040_12	false	658.4434820268515
2.5mbiossp126_2021-2040_13	false	129.5201385881334
2.5mbiossp126_2021-2040_14	false	3.6695539194456477
2.5mbiossp126_2021-2040_15	false	88.95388553399656
2.5mbiossp126_2021-2040_16	false	351.9649198787354
2.5mbiossp126_2021-2040_17	false	15.788653096578605
2.5mbiossp126_2021-2040_18	false	349.7241229969684
2.5mbiossp126_2021-2040_19	false	16.418362927674316
2.5mbiossp126_2021-2040_2	false	14.035787387449744
2.5mbiossp126_2021-2040_3	false	40.97603771561614
2.5mbiossp126_2021-2040_4	false	709.966067598722
2.5mbiossp126_2021-2040_5	false	16.603118217884592
2.5mbiossp126_2021-2040_6	false	-17.75487225455296
2.5mbiossp126_2021-2040_7	false	34.357990468100795
2.5mbiossp126_2021-2040_8	false	9.343395349420785
2.5mbiossp126_2021-2040_9	false	-7.5190559103229875
wc2.1_2.5m_elev	false	4098.413165872672
