# Supplementary material for: Spatiotemporal prediction of alpine wetlands under multi-climate scenarios in the west of Sichuan, China
Source: PeerJ. 2024 Nov 27;12:e18586. doi: 10.7717/peerj.18586 (PMC11608022; doi:10.7717/peerj.18586)
Supplement: Supplemental Information 1 [file peerj-12-18586-s001.zip › Maxent_data1/2.5mBIOssp126_2021-2040/RES/wetland_4_samplePredictions.csv]

X	Y	Test or train	Raw prediction	Cumulative prediction	Logistic prediction
100.289760198	29.08940812	train	5.363705873282859E-5	8.682568428329025	0.2356159367312676
100.331317082	29.1251002644	train	5.959056504634105E-5	10.375493898268347	0.2550969821899626
100.38306165	29.1516495211	train	7.591282695560435E-5	14.888772975967056	0.30374618703990847
100.270100613	29.16179269	train	4.5980013641269257E-5	6.8672122014260975	0.20901042149857368
100.301283292	29.1885668757	train	5.7578462740256896E-5	9.71040132077231	0.24862504052960763
100.39407234	29.2056812934	train	6.24182486191559E-5	11.159428779538723	0.2640060622854939
100.291452737	29.2247600013	train	5.877877016999586E-5	10.060436786046376	0.252499301739091
100.312025956	29.2245597833	train	3.877075145127049E-5	5.351064762108668	0.18221064840053705
100.188687839	29.2347373586	train	8.126493013617298E-5	16.416314016528556	0.31834392150224305
100.137446541	29.253232403	train	2.374895124612172E-5	2.6398266134368367	0.1200909557780985
100.158128312	29.2620794835	train	6.721959517258188E-5	12.354919731128348	0.27865507497780667
100.199291569	29.2617164688	train	9.569674510912386E-5	20.278631738985382	0.3548189747081557
100.240454057	29.261340783	train	9.504152320084388E-5	20.087124185926143	0.3532477582375959
100.096767482	29.2986959704	train	4.3116488602075796E-5	6.2387137072175	0.19857858495489752
100.076272463	29.3078874289	train	6.71195331450797E-5	12.322774468069642	0.27835573582375867
100.230704188	29.3065533766	train	8.564756800928715E-5	17.724284139968226	0.3298493142736716
100.148544026	29.3253345326	train	8.990079281136302E-5	18.775610822576564	0.3406495979607683
100.210326899	29.3247886088	train	9.858920981247253E-5	20.986764073689965	0.36166481122948335
100.004554611	29.3445454321	train	7.31402510754386E-5	14.134588983737075	0.2959354577819637
100.045753105	29.3442288966	train	8.36011109095032E-5	17.04177072224094	0.3245256327363904
100.107549577	29.3437302511	train	9.018991555980513E-5	18.85552695185927	0.3413711495262919
100.241436313	29.3425517137	train	6.159676106130423E-5	10.897181130527686	0.26143987014786946
100.056145686	29.3531717353	train	8.923493161097923E-5	18.61790093879965	0.3389818075184932
100.190047217	29.3520444351	train	8.501391547021933E-5	17.51255513670883	0.3282099128018643
100.159249729	29.3613401386	train	9.910714141066994E-5	21.138298576469246	0.3628753360389115
100.427181135	29.3677662762	train	5.6536911411582715E-5	9.44762703287605	0.2452305092467157
100.437481529	29.3676556373	train	6.379518392410202E-5	11.490528828061185	0.2682676176128942
99.0671958158	29.3934373337	train	3.0207979489567446E-6	0.14557829493449906	0.01706377447057265
100.015301869	29.3895877497	train	9.072788599203548E-5	19.0040470236282	0.3427095453303399
100.06691656	29.3982092495	train	6.573830967640339E-5	11.951902630455837	0.27419822659695875
100.489376788	29.3941577022	train	7.547293190582383E-5	14.778628811770323	0.30251852897869463
100.551466448	29.4114967571	train	5.997001177619077E-5	10.505154143091318	0.25630500043378207
99.0672195669	29.4295389628	train	3.5391229721420483E-6	0.18083950973421942	0.0199333075163739
100.077602249	29.4342215783	train	9.567184436444289E-5	20.27224166245658	0.3547594025011403
100.118835909	29.4338815463	train	9.511618672302458E-5	20.109316204421315	0.35342718694953473
100.479596718	29.4303620127	train	6.751082955732448E-5	12.448479757273999	0.2795249015851484
100.026149953	29.4436525946	train	8.892775905337087E-5	18.54658096985647	0.33820958158064807
100.139553247	29.4427303302	train	9.685290329025503E-5	20.56754371162133	0.3575728913178471
100.252950981	29.4417115263	train	7.518885434552798E-5	14.70768991639854	0.30172342273741803
100.551877893	29.4385629755	train	4.2003691116505805E-5	6.009581015111726	0.19445003402727187
100.428316143	29.4489697197	train	6.808345748455212E-5	12.610770595541288	0.2812290605105234
99.0672433613	29.4656403961	train	4.114241432481638E-6	0.22363475335476266	0.023097713141653646
100.459370839	29.4576567322	train	7.235596017923187E-5	13.911109760817563	0.29369410322317163
100.119232	29.469976069	train	1.0741099862498762E-4	23.097920764456106	0.3816749619300265
100.232660882	29.4689737165	train	1.0799791075023704E-4	23.22793487266722	0.3829618181828681
100.56259958	29.4655084145	train	2.1382595579685534E-5	2.2461164064162613	0.10943452569525504
99.9852599486	29.4800600485	train	3.233537685650233E-5	4.1391876657675315	0.15670581613170484
100.067766149	29.4794234892	train	1.1068866669077661E-4	24.036341990237315	0.38879361404317725
100.15026959	29.4787357872	train	1.1122050204609997E-4	24.154137179437424	0.38993326148311935
100.552427364	29.4746510873	train	3.9873481636333974E-5	5.584844360993014	0.1864269855669241
100.202045767	29.4963266398	train	1.347224370999249E-4	31.908595315616427	0.4363740942846418
100.006243523	29.5160013017	train	3.718198537911086E-5	5.053293682154731	0.17605851331711117
100.02687747	29.5158435295	train	8.868638554355585E-5	18.492560350628274	0.3376015060875906
100.119728131	29.5150939401	train	1.2208384237638616E-4	27.19740075564783	0.4123159733117738
100.140361125	29.514918562	train	1.3428125950063505E-4	31.7067665061636	0.4355675197982956
100.057921951	29.5246245907	train	1.0811717151042585E-4	23.25437117278774	0.38322265332907735
100.511854362	29.5202366559	train	8.888017841036483E-5	18.535533596328353	0.3380898033380005
100.099485352	29.55136044	train	1.3566797944218788E-4	32.329087415349285	0.4380950230362589
100.182046247	29.550651491	train	1.4138810657042474E-4	34.64226694942078	0.44828588084011345
99.9758121916	29.5703754854	train	8.521061812466817E-5	17.578281468408218	0.32871968460251233
100.017102401	29.5700656654	train	1.0826595123847782E-4	23.30241047382931	0.3835477404074393
100.068714233	29.5696603435	train	1.235061627770027E-4	27.698640029111036	0.4151254931413042
100.171934598	29.5687895491	train	1.5939553901988756E-4	40.99427282171312	0.4780843722246503
99.9656613175	29.5884987329	train	2.6452646602075255E-5	3.089703125744327	0.13195858762512996
99.9657472653	29.597522613	train	5.090540319515672E-5	7.997189115659781	0.22633225739902452
99.9760726718	29.5974470807	train	1.2193710133440061E-4	27.15297112181984	0.41202457787827845
100.027699103	29.5970573739	train	1.1637857546713991E-4	25.546619931206898	0.4007697035501649
100.058674465	29.5968139143	train	1.2986600237526746E-4	29.95782670055677	0.4273664047456986
100.461445007	29.602013691	train	8.364310860888229E-5	17.05988931932713	0.3246357360866803
99.9660914477	29.6336180085	train	4.4972001119786124E-5	6.6592898164050105	0.20536934260946535
99.9764205327	29.6335423659	train	1.0718042943819571E-4	23.046844554045606	0.3811679490603647
100.028065355	29.6331520901	train	1.1212632078197545E-4	24.360645891706977	0.3918645495242907
100.090037761	29.632657223	train	9.539463241615092E-5	20.192077796578797	0.35409546064190356
100.399998898	29.6387711617	train	1.0045263997644812E-4	21.48004021056291	0.3659987235731272
99.5323346008	29.6541180994	train	4.372023663040376E-5	6.380268799954455	0.20080086995469476
100.431110282	29.6474626812	train	9.65146009932024E-5	20.488511473738363	0.3567695066972763
100.111091277	29.6685793781	train	8.645879515237365E-5	17.98299688025928	0.33193649842782247
100.255737451	29.6672877329	train	3.507954805221433E-5	4.655238320089314	0.16777358010523205
100.379711974	29.6660550248	train	8.37415559019577E-5	17.10236133240952	0.3248936899917361
100.018190619	29.6783500118	train	7.844307469699895E-5	15.566877564152895	0.3107245177443102
100.121523587	29.6775156738	train	3.12118060597483E-5	3.933744101605853	0.15208883622178704
100.235184573	29.6765048691	train	3.390386750600955E-5	4.446815398445716	0.1630676086233324
100.307511165	29.6758108925	train	5.3106308409284E-5	8.530501239060438	0.23382963291516887
100.431493474	29.6745294244	train	7.202586124114284E-5	13.810607250257139	0.29274647024365863
100.142393743	29.6953856188	train	2.801899325559734E-5	3.348911777431172	0.1386886114522948
100.380081684	29.6931222901	train	7.056872471005684E-5	13.370463396233774	0.288532821556231
100.008127303	29.7054999056	train	6.937706793556197E-5	12.977604591242521	0.28504936663225755
99.9256838552	29.7331750242	train	3.845537159329158E-5	5.28016050336705	0.180996731036988
100.256523361	29.7304476524	train	3.764873708217189E-5	5.13410124902393	0.17787548418775925
99.5123112967	29.7805443633	train	6.543358654826484E-5	11.87543581765284	0.2732745458345414
99.5640370912	29.7803338491	train	3.495748656363182E-5	4.634615951890211	0.16728746026192837
100.153761067	29.7855273887	train	3.8917185631983296E-5	5.383986354198965	0.18277306052061754
100.257198993	29.7845842311	train	3.4548507056162346E-5	4.565518597049895	0.16565451865752953
99.1812886214	29.7994622467	train	3.8429683156283904E-5	5.274385183421342	0.18089769584512358
99.9366947119	29.805292044	train	7.960900071447411E-5	15.939651629330895	0.31389323587678514
100.278115307	29.8024311736	train	3.5841852379625166E-5	4.790752003520713	0.17079672509442795
99.1709717943	29.8175256984	train	2.4548198006167533E-5	2.7602488242224026	0.12363282768576218
99.9264310836	29.8143886595	train	5.238058976173283E-5	8.325408886046345	0.23137358393624535
99.9266808397	29.8414596456	train	4.9608446582286745E-5	7.665288587229591	0.22184507117299407
99.1606946188	29.8626626555	train	1.2039344219993464E-5	0.9786864164795004	0.06471080918766035
99.2021107499	29.8626057467	train	2.33197260617253E-5	2.5759296831929515	0.11817699742028683
99.9371999163	29.8594338194	train	7.178344274079086E-5	13.7379387220601	0.2920489252710758
99.3574841928	29.8803258461	train	3.282521045951144E-5	4.228578482146091	0.15870294060861342
99.927097857	29.8865777047	train	6.234056376360995E-5	11.131401357999396	0.2637641512705337
99.937537485	29.8955280852	train	7.040373910065855E-5	13.315215223721088	0.28805256096519233
101.500852415	29.8841736131	train	4.1119275935533704E-5	5.828933600142655	0.1911383338627692
101.532347269	29.9016131775	train	3.943653570811635E-5	5.50074640365735	0.18476151489812848
100.18649945	29.9296188006	train	9.342322157161021E-5	19.681595891560157	0.34933409413681693
100.238292743	29.9291424414	train	9.860206713641375E-5	20.990030529913003	0.3616949174167244
99.9275995294	29.940718961	train	5.584427761042736E-5	9.255551127536673	0.2429561075939894
100.279841942	29.9377691524	train	9.360440899293948E-5	19.726992210294473	0.34977462677632065
101.284585294	29.9332029461	train	5.7534831233304636E-5	9.699645561101294	0.24848345347043788
101.31564422	29.9326607529	train	5.89945137325987E-5	10.151237789367853	0.25319143038656533
100.114288531	29.9573204563	train	8.531432440756151E-5	17.612933942051022	0.32898813698483775
101.253728878	29.9427555192	train	5.6356416092220494E-5	9.397573452155344	0.2446391344041105
99.9279347375	29.9768128804	train	8.446250404348191E-5	17.357197852703827	0.3267767466427823
99.93829926	29.9767394477	train	9.078287058934915E-5	19.01858114417256	0.3428460330543477
101.326837084	29.9685472467	train	5.39447677416182E-5	8.775085572773223	0.23664775901692278
101.399763696	29.9852795443	train	4.979286346491499E-5	7.710832837077992	0.22248628501841855
99.6483729	30.0236074506	train	3.231573668485711E-5	4.135603487453924	0.15662554250000962
99.2646883862	30.033963144	train	2.036305892836087E-5	2.0928455383392297	0.10476325883410711
99.9388939065	30.0399031357	train	1.1087125620913227E-4	24.076783391218612	0.3891853570474908
100.084183161	30.0478095709	train	6.598189830952036E-5	12.013303384216709	0.27493490870701776
99.7730923109	30.0590303697	train	1.2325223829724843E-4	27.58944108329314	0.41462588574320547
99.9079451328	30.0581683525	train	1.274544107299661E-4	29.198645528948028	0.4227855568929943
100.042791644	30.0571680768	train	1.0268853927759603E-4	22.044018860900188	0.37112187209698205
100.063826173	30.0840707775	train	5.3878532227406E-5	8.752021186760016	0.23642589075813417
100.354315222	30.0813981813	train	9.230567521764742E-5	19.405883328306	0.3466036810051174
99.6903538119	30.0955875006	train	8.31049667657528E-5	16.91850172244713	0.3232221930645624
99.7837502842	30.0950636016	train	1.0187467632948997E-4	21.860484479557023	0.3692666682605822
99.8148818761	30.0948742191	train	1.0407656940831672E-4	22.34865335425503	0.37426083948029126
100.032793918	30.0933420747	train	1.1421833410759407E-4	24.90775488115203	0.3962785205565845
99.5658730591	30.1052068083	train	4.6964179550818406E-5	7.073616816400865	0.2125333136887702
99.9187350542	30.1032129971	train	9.423022583767365E-5	19.877129127581966	0.3512916378156589
99.960420238	30.1209625061	train	1.241232512787843E-4	27.911994970198492	0.4163360942491704
99.8671612393	30.1396592594	train	1.0863664986077836E-4	23.422104890169216	0.3843562366182278
101.330848324	30.139871284	train	4.161173368113744E-5	5.929484637072168	0.19298569813988212
99.8882479962	30.1756136888	train	1.1272298245585187E-4	24.50047177858112	0.39313002053568197
99.90901872	30.1754714049	train	1.0815620224417433E-4	23.266973757783468	0.3833079695381557
99.9505597138	30.1751769739	train	9.558809602947942E-5	20.249580415792742	0.35455896336430803
99.5559494675	30.1864669632	train	3.0113305869231925E-5	3.7313660925887953	0.1475257376617321
100.334902194	30.1808520846	train	7.76274957760061E-5	15.280877501106144	0.30849050805197353
99.5456119014	30.1955345178	train	1.965513083942941E-5	1.9883476183554891	0.10149077381761355
100.085860386	30.2011974364	train	1.1353953889628636E-4	24.733245958826643	0.3948533589693523
101.663985988	30.1786281177	train	5.896210197423939E-5	10.137596500872695	0.2530875317907473
99.1093099578	30.2146726276	train	1.4227809187675629E-5	1.2422446541566046	0.07558459494743834
99.8470149963	30.2119818123	train	1.1792743716971378E-4	25.973865485337583	0.40394890449180176
101.612344153	30.1886870813	train	4.858719575540705E-5	7.427236596158554	0.2182749694089384
99.0989282524	30.223705176	train	1.942676130700868E-5	1.9583204011092525	0.10042999765448227
99.6600620502	30.2220804736	train	1.2970207755536736E-4	29.912238081576692	0.4270573319442425
99.7535784394	30.2215761594	train	1.0958799401609287E-4	23.709844439990775	0.3864214521836315
99.8886531308	30.220729936	train	1.1242103411628124E-4	24.429711084172276	0.39249027152811133
99.5978257247	30.2404272186	train	1.1706933761071502E-4	25.754091866738783	0.40219174508927363
101.550776852	30.2169593779	train	6.41802046150605E-5	11.577550652335653	0.26945042524988855
101.73761122	30.2131881152	train	7.839508056870858E-5	15.55499788703411	0.31059345344028516
99.0054044464	30.2508152526	train	1.0648991357477824E-5	0.8278485886523673	0.05766870169210079
101.436805733	30.2281492406	train	7.19324256659011E-5	13.782159688620572	0.2924777777363419
101.571772639	30.225568663	train	8.855697722850813E-5	18.466418619339468	0.33727503634819367
101.696341564	30.2230634305	train	8.552471883575247E-5	17.683235250458523	0.3295321014190641
98.9742184303	30.2598370863	train	1.179944588090345E-5	0.9504696612319474	0.0635032525389181
101.603153957	30.233968386	train	8.696827539147376E-5	18.11772644945855	0.3332406926142117
101.675825409	30.2325035994	train	8.201486691776805E-5	16.647568614761738	0.3203406056697922
99.6916135666	30.2760614346	train	1.0557539102914205E-4	22.678622280354592	0.3776153583204892
101.416702177	30.2555826035	train	9.138202586982045E-5	19.176956316431855	0.34432964443937697
99.837237503	30.2842349552	train	1.3301896155543805E-4	31.237721431411575	0.43324694363427974
99.8476344461	30.2841680456	train	1.3196282228488058E-4	30.79224199458655	0.4312906523839557
101.323438586	30.2662916799	train	1.230570148234082E-4	27.50625078290533	0.4142411943589083
101.406536311	30.2647901884	train	1.2848151155515854E-4	29.469930509737374	0.42474547711239996
101.593482567	30.2612193405	train	1.160426907832486E-4	25.423058434008063	0.40007578509329894
99.5877552547	30.2946168261	train	1.1283627125609581E-4	24.532766033430295	0.3933697022005779
101.437919227	30.273229597	train	1.0522017834300909E-4	22.60790498456132	0.37682361135253106
101.510629015	30.2718548309	train	7.790653962186071E-5	15.392084214636544	0.30925648463851146
99.8373908131	30.3022814355	train	1.1033417383661705E-4	23.937738917697548	0.38803161849146667
101.365420863	30.2835805495	train	1.2440587991238963E-4	28.00323907979625	0.4168888819881437
99.5254593527	30.312929763	train	7.873665855688683E-5	15.63954648401854	0.31152516489279297
99.5566612441	30.312800731	train	6.265036845593748E-5	11.243173808957861	0.2647279383493501
99.4734991599	30.3221521465	train	8.326151285059092E-5	16.95123675218667	0.323634004278243
101.230762634	30.3039873246	train	1.0507658625961148E-4	22.579318044309414	0.3765029815026624
101.397245982	30.310062213	train	1.0237644479567932E-4	21.976339411581602	0.37041174304040975
101.438811838	30.3092936317	train	1.0318691214899991E-4	22.14841507401482	0.3722525370589073
101.58451612	30.3155147419	train	1.0261947954987419E-4	22.029552635977915	0.3709648740198035
99.4424156132	30.3493330124	train	4.141622438130483E-5	5.88956514549542	0.1922532920747123
99.484078442	30.3582093602	train	3.3393728840191776E-5	4.342306761895045	0.1610090464879859
101.335536241	30.338240283	train	1.3369192527698244E-4	31.46192550678773	0.43448647238710747
101.491451648	30.3353611868	train	7.420259903819873E-5	14.451243820579245	0.29894885960264583
101.522631988	30.3347630935	train	9.539710887097033E-5	20.192813865941048	0.3541013979717146
101.626559591	30.3327158444	train	9.794806222764901E-5	20.823877883071603	0.3601599157964557
101.346146445	30.3470706663	train	1.4441634226309064E-4	35.70475422337151	0.4535326992772576
101.418915735	30.3457439375	train	1.0457407862159761E-4	22.47196454956907	0.37537831907446717
101.46049599	30.3449676485	train	1.0184189466706361E-4	21.852915416277895	0.36919171298074605
101.502074612	30.3441781558	train	8.047452294111043E-5	16.20849169273758	0.3162267483006108
99.7235319967	30.3751508208	train	1.282275242156753E-4	29.397458585220107	0.4242620566308785
101.252785623	30.3577341449	train	1.2367635524736546E-4	27.76771861026489	0.4154598771072684
98.9741853247	30.3861754012	train	1.957210051100013E-5	1.977430357706292	0.10110538761885078
99.1823619841	30.3860506841	train	7.5013889322034E-6	0.5014158811740118	0.04132758229605354
101.596096657	30.3603831956	train	9.803237282592875E-5	20.84529733860355	0.36035821388415973
99.4842563352	30.3943044374	train	2.3697278543599082E-5	2.6321343176708156	0.11986098200222085
99.6716207864	30.3934754891	train	9.943358655975675E-5	21.235991009573123	0.36363595711124597
99.9006092419	30.392097449	train	1.3417288407845376E-4	31.659630979276923	0.43536903119405085
99.6925022076	30.4023901984	train	1.0116722637945398E-4	21.681905460469327	0.3676451178212582
99.9527372878	30.400751104	train	1.5319726352679714E-4	38.86157058738086	0.46819771541736743
101.253406224	30.3847854364	train	1.25344656144336E-4	28.403182180889882	0.4187175241198567
101.295007974	30.3840609406	train	1.4128704561535728E-4	34.58911765945579	0.4481090415106946
99.8591341622	30.4104239317	train	1.2357384592618742E-4	27.727746827115535	0.4152585187444693
101.513622389	30.3890556945	train	1.0093053475789554E-4	21.613212749501685	0.36710073246081454
101.305831914	30.4019112236	train	1.3522935184667007E-4	32.12929453611748	0.4372980101108239
101.378643962	30.4006047986	train	1.2553574426329213E-4	28.503158271178552	0.4190883406557973
101.441050441	30.3994527431	train	1.1261394114261645E-4	24.474918271465423	0.392899146202007
99.9009406441	30.428189155	train	1.620544402466637E-4	42.0415872509385	0.4822137168585847
99.6302747985	30.4388003697	train	8.224300687558367E-5	16.72711035251685	0.3209457030413964
101.389484686	30.4184472025	train	9.374429519239316E-5	19.761724628571482	0.3501143332522708
101.306468243	30.4289613313	train	9.77775198622543E-5	20.78055089113443	0.3597584249186227
101.441723997	30.4265002046	train	6.940072923848512E-5	12.984556349042101	0.28511886532424985
101.847384539	30.418277542	train	1.5120304021245723E-5	1.367581798068577	0.07994687830108839
101.285868593	30.4383443492	train	7.854617297178605E-5	15.592396815353052	0.31100589424163483
99.5575316294	30.4662027168	train	8.0352571182977E-5	16.173857378989936	0.3158989184209528
99.8596089364	30.464561867	train	1.3647699989573653E-4	32.70753962813963	0.43955915507169596
99.8909389085	30.4733750772	train	1.6713348366446983E-4	44.007069802326775	0.48992269039802633
101.359143188	30.45508029	train	8.824992287196827E-5	18.404390669460344	0.33649911413632544
99.5263780322	30.4843796858	train	7.641984649746773E-5	15.01433825796509	0.30515582565930266
99.807751959	30.4919638235	train	1.1605177716274244E-4	25.42676722148245	0.4000945781807106
101.203428907	30.4758457133	train	3.665956526418001E-5	4.956421994690481	0.17401528756232892
101.578149345	30.4689733123	train	1.0510784116437285E-4	22.58554040750557	0.3765727993399298
99.9849615775	30.4997687663	train	1.0491114760140522E-4	22.54638179235462	0.37613316067532715
99.0262634359	30.5125111877	train	3.310349717648252E-5	4.2828489762173705	0.15983334899515658
99.7974801069	30.5100740439	train	1.2360939393767933E-4	27.74303407072669	0.41532836117215416
99.8079011025	30.5100098632	train	1.286065227940191E-4	29.505600811591574	0.42498311614814666
101.391246238	30.4905760272	train	5.0770966822405355E-5	7.962339652094989	0.2258695424672734
99.7454434865	30.5194055855	train	1.1515198955258824E-4	25.13811643793836	0.39822784189219235
99.8496632151	30.5187677161	train	1.6096646519528306E-4	41.4920641629238	0.48053198646832035
101.006351017	30.5151126843	train	2.261351054780262E-5	2.4648458585881174	0.11500972617064269
99.7143089533	30.5376270515	train	1.18800560710134E-4	26.233508297133646	0.4057262579889639
101.246106858	30.5202200599	train	9.008691211454434E-5	18.827055872733258	0.3411142692925348
101.277351646	30.5196775006	train	5.1719270005039476E-5	8.168462809276239	0.22912172753648732
100.933793223	30.5342526925	train	1.7917919491844357E-5	1.7599300094755914	0.09335799203030595
99.8082745518	30.5551247408	train	1.3771096823387544E-4	33.1182323392053	0.4417777042382903
99.8604030937	30.5547907445	train	1.5601112576948096E-4	39.993605425073106	0.4727320388713423
100.902712796	30.543731939	train	2.696798339490222E-5	3.1731400617253693	0.13418438227602614
99.0158499411	30.5666560686	train	6.55033024254218E-5	11.892930226300198	0.27348607686904025
100.861204876	30.553353405	train	2.9552755301985263E-5	3.6246100939492556	0.14517826950540255
101.090450055	30.5498741311	train	7.401546146861929E-5	14.392358146573079	0.29841990789230893
99.693717255	30.5738324269	train	1.1701118019015111E-4	25.736637840718796	0.40207227922866623
99.7771408456	30.5733611226	train	1.3943203858258685E-4	33.75418666940075	0.4448428408065509
101.226099414	30.5566457493	train	1.0925488549258035E-4	23.611564347237522	0.38569990526113973
101.351121801	30.5544474293	train	8.198061313082134E-5	16.635625920616786	0.320249660961795
99.0575781998	30.5937157262	train	3.507097104658276E-5	4.653789229387291	0.1677394400207034
99.7981442471	30.5912808023	train	1.275504309047797E-4	29.219038121592043	0.42296934891191074
99.8398627302	30.591018237	train	1.558090816940077E-4	39.88734764614989	0.47240903856570776
99.6730480681	30.601011427	train	1.1515587144775022E-4	25.139059796545858	0.3982359203830327
99.8503710554	30.599973298	train	1.565055105295155E-4	40.136855945273226	0.4735207279343724
101.2477695	30.5923550964	train	7.319327280711158E-5	14.14906567071405	0.2960864705878122
99.047160353	30.6207912323	train	4.917007816881041E-5	7.55702756326868	0.22031661958698598
99.7567058005	30.6276219152	train	1.444667937408032E-4	35.72869646853522	0.4536192681037469
99.8506865758	30.6360643374	train	1.4788438700454124E-4	36.94288854202396	0.4594202777158243
99.8298948348	30.64522198	train	1.4016507650230477E-4	34.06776194608272	0.4461381454579816
99.0471778664	30.6568861353	train	7.133432078293978E-5	13.609333958660864	0.29075296063981204
99.0054274061	30.6659182816	train	4.140372230945554E-5	5.887012446711747	0.19220641228312907
101.540981384	30.6410741381	train	7.84537734857609E-5	15.569525766351404	0.31075372763645137
99.8927552859	30.6718749943	train	1.215225915571285E-4	27.027467599607323	0.41119988941700863
99.9553830825	30.6714295755	train	8.579695021943473E-5	17.773293459282854	0.3302346347746768
99.8928382781	30.6808975714	train	1.5500271186578342E-4	39.47265141401078	0.4711159741812314
101.332878986	30.663017407	train	7.935696109507156E-5	15.825136558992916	0.3132107210240902
99.9346810895	30.6896263335	train	1.2787248039876822E-4	29.296151532862435	0.42358492949793775
101.291372213	30.6727764646	train	7.360093276233089E-5	14.261920403261819	0.29724537911561616
101.281153095	30.6819765911	train	8.596321482568765E-5	17.825973860662845	0.33066298147167705
101.333529505	30.6900659108	train	8.232899282832734E-5	16.756239408796805	0.3211734847733468
99.1412092809	30.7199835176	train	2.4442464680925063E-5	2.743067013063294	0.12316590658219306
99.8827276672	30.7170591821	train	1.397136641551889E-4	33.86535500634205	0.44534119948366874
99.9036135383	30.7169154829	train	1.5556553531340307E-4	39.75925091249039	0.4720191636715883
99.934942059	30.7166936354	train	1.3751203888061266E-4	33.02037014153144	0.4414212378776882
100.989387458	30.7048165844	train	2.9958167341867736E-5	3.701820197206722	0.14687734140209008
101.334180904	30.7171142894	train	7.677066976337925E-5	15.08802296675384	0.3061278638747462
99.4024312586	30.7465070375	train	4.7905652157323976E-5	7.284960032242163	0.21587413878510459
99.8412689691	30.7534269768	train	1.2847312222685045E-4	29.467536725979762	0.4247295224579343
99.9875234339	30.752396099	train	8.703427089332282E-5	18.134584424613642	0.33340925892546436
99.162173829	30.7650768574	train	4.888324080197965E-5	7.48903788386676	0.21931325471190097
99.8622433247	30.7623123389	train	1.1453942503520062E-4	24.988814610973115	0.3969503295765857
99.8935868952	30.7621001916	train	1.225475203292681E-4	27.342912721212087	0.41323484048295395
99.9458254215	30.761729786	train	9.666910147956643E-5	20.525834405450755	0.3571366564347185
99.8414259242	30.7714721377	train	1.335635545445926E-4	31.418896615557994	0.4342504455854689
100.906957724	30.7601808779	train	1.3588807942243255E-4	32.450648512841425	0.438494107925234
99.7998538067	30.7988045131	train	1.284213382834834E-4	29.45276086336181	0.424631021209995
99.8208344682	30.8076964044	train	1.2768010291072847E-4	29.24657762982329	0.4232173681506505
99.873098679	30.8073548383	train	1.3950553507196056E-4	33.78319853227673	0.44497298498486687
99.8940041089	30.8072123117	train	1.3078243996409553E-4	30.316234231179216	0.4290881814789781
99.9462670166	30.8068412457	train	1.3504490549806478E-4	32.05321713272799	0.43696218423078903
99.9776242863	30.8066084925	train	6.153996776110275E-5	10.881704619892577	0.2612617956993279
101.315684298	30.8166658487	train	7.457353266099741E-5	14.554219783033838	0.2999949642928238
99.8106846948	30.8438524385	train	1.423884200646462E-4	35.00553177957823	0.45003016476917335
99.852511914	30.8435838609	train	1.4540508952285184E-4	36.0130044610164	0.45522428998930925
99.9361645979	30.84300619	train	1.3437309278696135E-4	31.746707391740816	0.4357356024365769
99.9884462561	30.8426177153	train	7.902047432522036E-5	15.709797571164518	0.3122974067486787
99.9153373183	30.8521779545	train	1.531819354034481E-4	38.85715812655078	0.4681728017413266
100.84584904	30.8422564595	train	9.664482142968258E-5	20.52032464452594	0.35707898590478165
101.348120992	30.8611809708	train	5.995477953189491E-5	10.501718808419628	0.2562565820847582
99.863372851	30.8886265299	train	1.4367273070302406E-4	35.387791178343576	0.45225355963014735
99.9052189319	30.8883405624	train	1.4987668761144861E-4	37.69865690768792	0.4627455158376001
99.947064401	30.8880410663	train	1.4041377125213753E-4	34.22551694039334	0.44657622600415264
99.9993703338	30.8876476727	train	6.782967335315991E-5	12.54259316511184	0.28047478662190994
99.8216032173	30.8979214114	train	1.3513897235650343E-4	32.092016287003105	0.4371335040813769
100.533252116	30.9094884649	train	1.286331292349053E-4	29.518186460631224	0.42503366809414783
100.596018703	30.9087291061	train	1.1947412631273928E-4	26.4082255441777	0.4070901600439238
99.8427657727	30.9248539454	train	1.433292104754043E-4	35.26259489196906	0.45166062147476965
99.8636968842	30.9247158388	train	1.4996895259234035E-4	37.757529160057445	0.4628985193421467
99.9474198337	30.9241295422	train	1.1707895907593075E-4	25.75655608456119	0.4022115047169987
99.9788152907	30.9238957102	train	5.5653724520484376E-5	9.216379068116996	0.2423279821478311
100.627553789	30.9173577069	train	1.0582947559683528E-4	22.72920654784143	0.378180463908083
100.020771152	30.9325939699	train	2.7274000240354716E-5	3.2226865103751434	0.13550070832242003
100.5649294	30.9271525154	train	1.608640627188251E-4	41.46561253662229	0.48037313583536356
100.554612271	30.9362987297	train	1.7728692653326677E-4	46.5253156088527	0.5046653595242246
100.617395717	30.9355284046	train	1.4999666867192562E-4	37.76643812286302	0.4629444640432653
98.8378938152	30.9726149418	train	3.0502633316555696E-5	3.8035656847061623	0.14914858663970187
99.7908088248	30.9702965736	train	1.500918421405422E-4	37.797030360461925	0.4631021724432181
99.8326912774	30.9700334426	train	1.3107906036216105E-4	30.455213907129817	0.4296432475967981
99.8536322938	30.9698967872	train	1.1841622503234799E-4	26.117036804088958	0.40494520178145277
99.9583351351	30.969162614	train	7.834052578996823E-5	15.54149429441126	0.3104444125049206
101.465386645	30.9491937992	train	4.8525274409814764E-5	7.414310121155739	0.21805745034122848
100.000309241	30.9778670774	train	4.7850840874838785E-5	7.273517828166329	0.2156804177042869
100.57613273	30.9721247982	train	1.6764646377671988E-4	44.172299636981286	0.4906885480538953
99.7595395357	30.9885299309	train	1.43702886832927E-4	35.39878160968276	0.45230554984273313
98.921647026	30.9997625966	train	2.5774902752591533E-5	2.9779555978907966	0.12901385845400645
100.471727318	30.9914001663	train	1.2930969783652135E-4	29.80311458515387	0.42631616094586444
101.099830259	30.9827139869	train	9.372006207026602E-5	19.75596896774486	0.3500555097768681
98.8064052931	31.0086644554	train	2.1738457708960686E-5	2.308729131080524	0.11105354234361664
99.4349529245	31.0080770067	train	1.559588018228652E-4	39.96608753651901	0.47264842848988275
99.4140408778	31.0171688528	train	1.3790326738476132E-4	33.212832845404364	0.4421218575673672
99.7073751989	31.0158948377	train	1.2544562637915258E-4	28.456009166511155	0.41891352113178587
99.7388026527	31.0157188111	train	1.3223902887640567E-4	30.97332319825275	0.4318035739818559
99.8540341452	31.015007939	train	9.782585423432087E-5	20.792830437884994	0.35987226486469975
99.9797362072	31.0141151699	train	4.225589577363207E-5	6.06151169683802	0.19538945313662112
100.587197983	31.0080757161	train	1.845588445738637E-4	47.93126146657904	0.5147109677326505
100.796619449	31.0053309365	train	7.092903735223323E-5	13.49112007099507	0.28957941495452916
100.828030128	31.004889947	train	8.43327354697323E-5	17.321109956527103	0.3264385775372138
100.922257933	31.0035211728	train	9.096632427490781E-5	19.067073596795364	0.34330100855125023
101.089757529	31.0009181892	train	5.292712602205067E-5	8.479563918034362	0.23322468654502598
99.7703024081	31.0245575143	train	1.3110961519022048E-4	30.469530185208196	0.4297003635738025
99.9588766051	31.023294393	train	6.036219405091017E-5	10.59353931078098	0.25754945325806267
100.074110067	31.0223869073	train	9.074777232196376E-5	19.009303592385333	0.3427589155151655
100.545455917	31.0176038493	train	1.6466709234443412E-4	43.05518499915742	0.4862080793813484
100.911968545	31.0126948241	train	6.739006472636709E-5	12.40968364893729	0.2791644692696801
98.7853930152	31.035700735	train	2.4678737973448094E-5	2.7834161227873384	0.12420861004582447
98.8692233405	31.0358129079	train	1.5155964209485437E-5	1.372142464223983	0.08012032084841791
98.9425751745	31.0358663913	train	2.643255658023538E-5	3.0864503988103236	0.13187158488936615
100.503704982	31.0271187386	train	1.4899436879342782E-4	37.263856321769616	0.46127794717842957
101.058740771	31.0194575147	train	7.062050496930462E-5	13.387802876362416	0.28868341640199946
101.236722342	31.0164951905	train	1.1688833203226091E-4	25.699737467862633	0.40181976987154844
100.608596056	31.0348753964	train	1.747648915811227E-4	45.94119576850448	0.5010835232339753
100.943745813	31.0302616491	train	6.613603046428763E-5	12.053379808525099	0.2754002766824062
98.816794772	31.0537954138	train	1.7530746176752304E-5	1.7073259903764595	0.09152533093390973
99.4456384313	31.0531558383	train	1.47545647975657E-4	36.83505891387011	0.45885080871726125
99.5085206354	31.0529233075	train	1.3459988480599443E-4	31.851593074061398	0.43615027172906223
99.9696268335	31.0502817766	train	5.4324976732128585E-5	8.907481116570603	0.23791885009435318
100.042978266	31.0497096268	train	7.144835984950548E-5	13.641988712937685	0.29108247548224914
99.1626768189	31.0628460581	train	1.577300928517344E-5	1.462243985036141	0.08311115745414942
99.4142361591	31.0622835188	train	1.3063680030171734E-4	30.249230504070105	0.42881525015352695
100.525084781	31.0539328283	train	1.7749883760757808E-4	46.572994941655764	0.5049639783885516
100.001252387	31.0680851951	train	5.248834295727141E-5	8.355801558063021	0.23173924792760653
100.095577589	31.0673184011	train	1.1039432703331742E-4	23.956274251102524	0.3881610538401145
100.10605794	31.0672289449	train	8.196590754418399E-5	16.63049877004201	0.3202106097735773
101.237565879	31.0525602895	train	9.897394092514229E-5	21.098436812377436	0.36256445474813354
98.7643243309	31.0807795202	train	2.5101921041456288E-5	2.8585196231819743	0.1260699842609724
99.0578752942	31.0900050006	train	2.2989995923867345E-5	2.5268441579630103	0.1167010330502217
98.9530229854	31.0990325238	train	1.0983226302377784E-5	0.8613463912950661	0.0593712592317244
99.0159376573	31.0990400982	train	2.5860333506276052E-5	2.9931172362646055	0.12938614654154648
99.0893380703	31.0990101263	train	3.346347909187937E-5	4.356596021250148	0.16129110706416158
99.519246059	31.0979953131	train	1.3528904427440012E-4	32.15391548924588	0.4374066077549506
99.9700847354	31.0953909069	train	5.690609099279201E-5	9.544652543558945	0.24643720987485315
99.9910523934	31.0952314074	train	7.287626209182971E-5	14.062511257105156	0.29518261729461703
100.022503563	31.0949857655	train	8.33944731400636E-5	16.979039804780207	0.3239833771471267
100.074921304	31.0945593157	train	1.05188740713814E-4	22.601646243785385	0.37675344179308806
100.599026656	31.0891232446	train	1.5912294705996264E-4	40.91601695423514	0.47765730430140607
98.8900979952	31.1080173072	train	1.9757386298820037E-5	2.001792699497396	0.10196493983000218
100.609811481	31.1070318328	train	1.4651483626199098E-4	36.43645089381004	0.4571104614510152
98.7327470147	31.1258331151	train	4.4564419736745404E-5	6.572785917868887	0.2038875680141201
98.9949646695	31.1261101882	train	1.5405466170060665E-5	1.4049365931908118	0.08133201121459678
100.588996593	31.1163116346	train	1.6707271966315672E-4	43.983666152517955	0.48983181970910783
98.7117425364	31.1348108242	train	5.1017631970809895E-5	8.022089647900547	0.2267181128466533
98.9320257238	31.1351153956	train	2.5082686650625297E-5	2.8551060412393765	0.12598555328936084
99.0054539411	31.1351332136	train	2.9203614816091722E-5	3.5581168221287713	0.14370959713030487
99.015943689	31.1351323424	train	3.0762394898982324E-5	3.8512484980915507	0.15022792890310954
99.9075240559	31.1319366687	train	5.3002060502124014E-5	8.500699802350608	0.2334777926647067
98.8271121865	31.1440403275	train	1.4170573281813161E-5	1.2332027516655208	0.0753034287768793
99.9915212426	31.140339933	train	1.0960676356271769E-4	23.71538219316434	0.38646205848731446
100.022987285	31.1400938558	train	1.0370338250924497E-4	22.256602242476962	0.3734199782059904
100.075429812	31.1396666505	train	1.2881421873447174E-4	29.60446801268971	0.42537750017378073
100.599782885	31.1342209492	train	1.310156396116327E-4	30.425498501802142	0.4295246590014388
98.8795542656	31.153123051	train	2.7083404091939724E-5	3.1918275481297003	0.1346813329277372
99.9076959231	31.1499804523	train	7.779301253428628E-5	15.346840520882377	0.30894505712774745
100.117488821	31.1483308198	train	1.0994689270738233E-4	23.818403865770414	0.3871969686625759
99.9392549033	31.1587765818	train	9.107002146233604E-5	19.09448395343752	0.34355790484170173
99.8974609514	31.1771196216	train	1.0607480067535965E-4	22.783684008941986	0.3787251147639919
99.9604187365	31.1766652509	train	1.4168268422265528E-4	34.778834181562374	0.4488006951850678
100.00238978	31.1763452343	train	1.8023524052437448E-4	47.20643082470164	0.5087879437329823
100.044360139	31.1760115365	train	1.8470586515106896E-4	47.96006627204651	0.5149098651417703
100.065345053	31.1758395574	train	1.6967502990827016E-4	44.827184422360716	0.4936947154195363
100.107314333	31.1754853392	train	1.4538985875586045E-4	36.008532078870836	0.45519831196985305
99.8871361247	31.1952361153	train	1.0948342259287138E-4	23.678991764516795	0.38619512245383397
101.387558103	31.185161158	train	4.140788633963413E-5	5.8878626669712535	0.19222202700884242
101.136065636	31.1986032765	train	8.555376427035586E-5	17.692940507738577	0.3296071276863775
99.9188829423	31.2220804942	train	1.4314803356828436E-4	35.21307431340526	0.4513473810405419
99.9818701154	31.2216150397	train	2.0426963513864253E-4	51.207828803992875	0.5399976942669398
100.055353236	31.2210330336	train	1.973663014059865E-4	50.325023948471625	0.531446913642597
100.097342608	31.2206816148	train	1.8535771823289504E-4	48.11834463434699	0.5157897669552194
100.107839835	31.2205916189	train	1.2490769016768432E-4	28.195480256627306	0.4178677870415578
101.440450323	31.2022067993	train	5.0684215300954966E-5	7.939851363218236	0.2255706595199537
98.7849456138	31.2342061332	train	3.953307982233908E-5	5.519328022742421	0.18513009071795225
98.6379038472	31.2428989596	train	5.095384982872195E-5	8.00878365061809	0.226498869726191
98.7219157403	31.243108117	train	1.8729041083843257E-5	1.8665805070174133	0.09717351589476093
99.9505573313	31.2398949335	train	1.6588803559222762E-4	43.50039128163127	0.4880536695422016
98.9529472043	31.252423117	train	6.507373777490029E-5	11.78513584942153	0.2721807354833375
101.3152513	31.2315804212	train	4.8378816054572383E-5	7.383736007336256	0.2175424851806703
101.44114548	31.2292509219	train	4.863447458163745E-5	7.43710635204942	0.2184409703587075
99.7511960724	31.25925936	train	1.400582671508791E-4	34.00138293016273	0.4459497857778353
99.8037083862	31.258941714	train	1.3940961776511785E-4	33.74440677945444	0.44480312691157486
99.8142107476	31.2588756107	train	1.4527702697806214E-4	35.97541508040126	0.4550057857645278
100.003246863	31.2575390431	train	1.6498131824807289E-4	43.18666790991605	0.48668433691058255
100.024250066	31.2573733783	train	1.1463023476040838E-4	25.011322216645024	0.3971400569340351
101.231525926	31.2420810521	train	6.880182378527308E-5	12.808596230991924	0.28335557463404926
99.8878107366	31.2674106339	train	1.4130481734574355E-4	34.59846404699833	0.44814014720356715
99.9088168364	31.2672637901	train	1.4046235262510294E-4	34.25624263384558	0.44666172212175603
99.9508285658	31.266959804	train	1.6621519779188703E-4	43.64006112755087	0.48854596094361874
100.076962217	31.2749867115	train	5.992260546052533E-5	10.490568320372317	0.25615429045402316
101.326406297	31.2584372598	train	6.088917623175971E-5	10.712304006246057	0.25921510293529654
103.496015553	31.2008121166	train	9.433097149821264E-7	0.027991830585847415	0.005391808050187197
99.4888096768	31.2966158179	train	1.247470324143822E-4	28.1339307007905	0.41755474222375444
99.8776418465	31.3035698205	train	1.4120459346720547E-4	34.54575498662699	0.447964680403961
99.9616976126	31.3029678648	train	1.5317824514011328E-4	38.856095821528385	0.4681668033965059
99.9827111513	31.302808782	train	1.0475162373217261E-4	22.51462308246894	0.37577614603880666
100.014231142	31.3025637128	train	5.266582047679743E-5	8.405860547166098	0.23234076583291052
101.26408271	31.2866094913	train	8.404860542983034E-5	17.23482827139137	0.32569696415759153
101.390054613	31.2843264557	train	6.147345720527916E-5	10.863580099554806	0.261053143759758
99.7411168301	31.3134527148	train	1.5120456827513102E-4	38.25604459598089	0.46493918095593834
99.8041677097	31.3130733111	train	1.438558952525172E-4	35.45454567938386	0.4525691896526787
101.264729798	31.3136566917	train	6.895190340998802E-5	12.852690049707611	0.2837982536351853
101.422237308	31.3107805816	train	7.122270020159799E-5	13.577371730577804	0.29043013720281013
101.432736996	31.3105819806	train	5.863075907595561E-5	10.000037210491396	0.252023723714487
99.7308173176	31.3405790295	train	1.7649969510313853E-4	46.31228532671183	0.5035528538676076
99.131630762	31.3516150331	train	1.701459825114129E-5	1.6367200350074937	0.08907062314654526
99.6993490774	31.3497767955	train	1.51133457268403E-4	38.218502439299776	0.46482215931500426
99.9095967003	31.3484586707	train	1.5097975347411533E-4	38.13314140894192	0.46456904642093166
99.9516444675	31.3481537179	train	1.337583085340434E-4	31.48417666867156	0.4346084496693293
101.254658384	31.331873098	train	8.101179133469508E-5	16.35125579619287	0.31766729609367345
101.727204081	31.3226982387	train	5.3482280181752765E-5	8.63822226747513	0.23509587189648234
103.069905068	31.2871228993	train	4.136440287313271E-6	0.22542775632770853	0.02321944571034881
103.321372784	31.2788960107	train	5.895462653373696E-7	0.01491581955523391	0.003376580163371402
99.6783883653	31.3589117576	train	1.1851443827680642E-4	26.14679996134964	0.4051449883226297
99.8571179465	31.3578422069	train	1.5221780696773925E-4	38.52066526211531	0.4666010437354957
101.359911959	31.3389994541	train	5.9942422642063704E-5	10.497436311784929	0.2562172989201335
98.8897946359	31.3696806456	train	2.6600947383469044E-5	3.113714147226441	0.13260028644757593
101.34963274	31.3482073871	train	7.337194180524951E-5	14.197848218490604	0.2965948665959343
99.8152205383	31.3761598488	train	1.5607470838859762E-4	40.018339300458074	0.4728336042280894
101.265810219	31.3587350786	train	7.014715747779069E-5	13.22955826349909	0.2873043817273186
99.8047820712	31.3852480537	train	1.6861136718087437E-4	44.588751668673666	0.49212289429529493
99.8678798644	31.3848365371	train	1.4870735361672817E-4	37.18282315614163	0.46079882251034715
99.815376415	31.3942033847	train	1.6567998619903518E-4	43.43195162329756	0.4877401177287469
99.6997501899	31.4039089245	train	1.825012472701651E-4	47.58993171086629	0.5119101248906859
99.7418249029	31.4036723539	train	1.6911677177658798E-4	44.70291855336481	0.49287096798407753
101.39256349	31.3834900409	train	6.326612989116419E-5	11.377902101358528	0.26663606931686695
99.2158843399	31.4146595524	train	4.1193281342882846E-5	5.844044176661711	0.1914164912961429
101.182591217	31.3962571675	train	5.798487989598044E-5	9.818569684902272	0.24994133200196417
101.056649112	31.4073601464	train	7.600097880620243E-5	14.910845085920023	0.30399168140864696
101.634724142	31.3967773855	train	6.284060204387482E-5	11.287314362531742	0.2653184962082734
99.594732123	31.4315063948	train	1.258704350279179E-4	28.67404676450559	0.41973668692919597
99.7315162941	31.430798496	train	1.3792700018687404E-4	33.22450806644951	0.4421643021972324
99.8367313207	31.4301546154	train	1.7143589379467992E-4	45.239035925017944	0.4962755452278676
101.561413334	31.4072824482	train	6.095284493844295E-5	10.72665286818993	0.2594158368027209
99.6684497633	31.4401653578	train	1.8067356845371694E-4	47.30161207608333	0.509394998978315
101.057042771	31.4253937598	train	1.072304421045683E-4	23.05792347359413	0.3812779956158188
103.084276136	31.3767877533	train	2.846503611772227E-6	0.13372119796459067	0.01609507327200483
99.5527496717	31.4497392065	train	8.574460598390185E-5	17.7567083579799	0.3300996670817141
101.046723563	31.4345790324	train	9.271521181561234E-5	19.504204788389302	0.34760692559750994
101.225486105	31.4315975071	train	5.7963694117697267E-5	9.812617285627109	0.2498728300988803
101.435759422	31.4277709503	train	6.493377733242728E-5	11.750014864252387	0.2717544163771173
99.7843496558	31.4575526138	train	1.311890086156012E-4	30.506728447287813	0.42984871981519385
98.858098239	31.4688983617	train	3.647468335254024E-5	4.918964611729608	0.17328977017033775
99.7107453011	31.4670044998	train	1.1999779704786272E-4	26.552274039867182	0.40814622217612395
99.5950172306	31.4766168925	train	1.4423799953629395E-4	35.6201199275743	0.45322646404646577
99.742393656	31.4758471398	train	1.0703028011796035E-4	23.013583135292993	0.3808373291392585
99.984497882	31.4742143499	train	5.6915345483887016E-5	9.546933901436507	0.24646740953887958
101.110425748	31.4606045514	train	9.154941193302399E-5	19.221201602182845	0.3447429246846425
103.117317768	31.4117773628	train	3.936437174163555E-6	0.20927349165073691	0.022121586363069067
99.3634509077	31.4865061367	train	6.259498725996622E-5	11.223193181924056	0.26455583545088335
99.8267646903	31.4933743328	train	1.265947486665174E-4	29.016072040559248	0.42113484819168584
101.142392253	31.4781129094	train	8.320097741486523E-5	16.93857831176112	0.3234748187847727
99.6373088457	31.5034802026	train	1.5873178430083137E-4	40.80372170880924	0.4770432498504855
101.594928508	31.478754798	train	5.1575013239738156E-5	8.138368490329903	0.22862876545144717
99.6479010711	31.5124492607	train	1.1446902197912566E-4	24.971041288174636	0.39680315535728905
99.7005556654	31.5121717952	train	1.0396180126708783E-4	22.320207254562572	0.3740024853697521
101.184892508	31.4954334235	train	8.15358463035856E-5	16.485941128646996	0.31906657975799835
101.237501705	31.4945240977	train	6.200323778586748E-5	11.009699678722132	0.2627118694338702
100.090486795	31.5365078285	train	6.383674787915387E-5	11.499377096697021	0.2683954890657796
99.9747208297	31.5464644491	train	7.63316030663922E-5	14.993629224591132	0.30491089769664254
103.193976509	31.481379921	train	5.550670274144588E-6	0.3392679305460622	0.030912663882028697
99.5744596124	31.5579114026	train	1.345646373625748E-4	31.835198576499867	0.4360858648786528
100.101443099	31.572500677	train	8.653346959813824E-5	18.00665723626868	0.3321279729926346
102.911916935	31.5263767225	train	1.1153941547477667E-5	0.8784558697494136	0.060238493211822404
99.6379222932	31.5936991373	train	7.325985471209382E-5	14.16724473364439	0.2962760128098212
99.9962681566	31.5914073989	train	1.0853493329870614E-4	23.38926175615976	0.38413460330220167
100.027884779	31.5911569475	train	1.032914964595828E-4	22.170322779274343	0.372489292914072
100.175423532	31.5898847661	train	8.725659927477253E-5	18.19137626990216	0.3339765054146745
99.0476490665	31.6043051648	train	5.233584322423583E-5	8.312787758373698	0.23122163279050092
99.9438459093	31.6188708741	train	9.511577642075856E-5	20.109194251488876	0.35342620119782187
98.942212441	31.6313680434	train	6.71032796636788E-5	12.317552982474217	0.2783070894933237
98.5941911481	31.6397584847	train	4.9333968127604495E-5	7.597502410932212	0.2208887541437417
99.8491284165	31.6375795812	train	9.787530468252378E-5	20.805393528385228	0.3599886915700932
99.4273618957	31.6487103605	train	1.7268360530767941E-4	45.52311692174167	0.49808839800582894
99.7015686313	31.647497778	train	7.619844778558204E-5	14.960288824146676	0.30454098562956544
99.9652096727	31.645776455	train	1.0000041082153428E-4	21.37343215358102	0.36495235887123584
99.9757548183	31.6456962789	train	1.0866519460399137E-4	23.43132166674435	0.384418404967385
100.017934973	31.6453668653	train	1.0377199511607825E-4	22.273162450699346	0.3735747450068987
98.6046605175	31.6578357645	train	5.442006166730283E-5	8.94059138490601	0.23823607072355146
98.6468517624	31.6579594841	train	4.3187135020176787E-5	6.253261425288838	0.19883925962545107
99.026580477	31.6584453059	train	6.327659816473395E-5	11.380130621156106	0.26666842295169924
98.931640999	31.6674520562	train	7.212367873838756E-5	13.840388939670449	0.2930275452616368
99.385249372	31.6668888222	train	1.4939852443270792E-4	37.43118584187837	0.4619511767228345
99.7228003615	31.6654232702	train	8.794465527424566E-5	18.342723662143996	0.3357259038607703
100.165784972	31.6621450595	train	1.493753842071694E-4	37.421605268311545	0.46191267589049484
103.220244459	31.5976623352	train	3.1634996713868413E-6	0.15528617292961333	0.01785546972590871
99.3536370435	31.6760025486	train	1.565613785446013E-4	40.15222562214239	0.4736097054910793
99.7228702351	31.6744448322	train	1.0273531252951915E-4	22.053816646165014	0.37122816033865336
99.8072617092	31.6739387722	train	1.0938252701153027E-4	23.64922360671634	0.3859765902251339
98.667851162	31.6850824981	train	5.895626808145319E-5	10.135141163101009	0.25306882769052186
99.6490888066	31.6838635388	train	8.648629872444932E-5	17.99171129789141	0.33200703377706087
99.6912897476	31.6836418262	train	9.855445323553973E-5	20.977934021843048	0.3615834124243785
99.6281096973	31.7020125723	train	1.0763484050930185E-4	23.147506727528587	0.38216638755825233
100.018525585	31.6994919609	train	1.0312145652245122E-4	22.134703814974014	0.37210426901275634
100.081831177	31.6989706199	train	1.256727470203349E-4	28.5731118972618	0.4193539106409466
99.0793669908	31.7125569354	train	5.685962129373786E-5	9.533197130947187	0.24628553129932662
98.5199074054	31.7297219356	train	7.668152487218615E-5	15.069299535368806	0.3058811248492764
99.5755703666	31.7383485506	train	1.1270348230274835E-4	24.495901975757743	0.3930887455481867
99.3961431802	31.7480546573	train	9.213069097332455E-5	19.363873200681777	0.34617407944736855
99.5545108527	31.7474639091	train	8.169914470261841E-5	16.537491038341777	0.3195014321627567
100.145689772	31.7435198699	train	7.934903902069912E-5	15.821537137179263	0.3131892463000095
99.9980033008	31.7537837364	train	9.659084730833493E-5	20.50807654346457	0.35695074826296763
99.4067800676	31.7660652591	train	6.994537233022562E-5	13.162771360332941	0.28671488074528134
100.473173181	31.7581961168	train	7.872400635953783E-5	15.636414767187683	0.3114906988102782
100.114346917	31.770862006	train	6.695305912851116E-5	12.269294130037133	0.2778571719475328
100.76905459	31.7724708462	train	8.183171554594357E-5	16.583712293726887	0.31985405093905833
99.6815317646	31.7919571219	train	9.561688278541653E-5	20.258136618360126	0.35462787421121506
99.1428306492	31.8027230953	train	7.461244131407248E-5	14.563924164216223	0.3001045133483645
100.748281905	31.7907982287	train	8.159933543825221E-5	16.502692213936967	0.31923571297364406
99.2801946877	31.8115169141	train	1.095701090882826E-4	23.7045676840989	0.38638275467559224
99.6500336692	31.8191873152	train	6.32240646933958E-5	11.368947126558608	0.26650603226602537
99.1217372919	31.8298112111	train	3.1178801657920316E-5	3.927685689432048	0.15195244999740934
99.9777430187	31.8351344873	train	9.610161522160952E-5	20.382530278412823	0.3557860393849823
100.189065938	31.8333349105	train	5.86154510923561E-5	9.99573624834292	0.25197450272988375
100.833457261	31.8256799867	train	6.521169883050408E-5	11.819755611555774	0.2726004762500059
99.2485953501	31.8476706232	train	8.51999680276154E-5	17.57472283919967	0.32869210377343616
100.654059081	31.8371594	train	5.378360583903985E-5	8.724556168229327	0.23610769207900734
99.6608564533	31.8552186845	train	6.674722346327884E-5	12.212298173086173	0.27723977275206
99.946227182	31.8534157598	train	8.460573132368041E-5	17.397028537962424	0.3271495943317485
100.147137806	31.8607835469	train	6.345835896722089E-5	11.418824446271236	0.26722972489394947
99.7455585615	31.8727937068	train	6.168719018513674E-5	10.921823602293768	0.2617232320558534
99.9252697409	31.8716129202	train	1.0548348105316797E-4	22.660324440184326	0.37741068969960334
100.358770781	31.8767400323	train	6.104060957820571E-5	10.746432172107234	0.2596923617443735
100.728678017	31.8722479222	train	6.068134712188587E-5	10.665466064015916	0.2585591040254672
101.700513934	31.8553155799	train	6.144223633270614E-5	10.855072226888497	0.2609551593195633
98.8574517717	31.8929435899	train	7.237990402725371E-5	13.918399747427648	0.2937627413604121
99.7668510544	31.8907103148	train	6.166306027651416E-5	10.915248059296676	0.2616476416582634
99.9465960012	31.8894988064	train	8.339120602854797E-5	16.978356625812577	0.32397479665287504
100.559739826	31.8834535482	train	5.096869414907398E-5	8.011880418456204	0.22654990631637398
102.534587677	31.8438692648	train	2.757174272446571E-5	3.2720519478172534	0.13677760639418338
102.882617133	31.833710159	train	3.367112101875726E-5	4.399134209634626	0.16212966137960527
100.750154046	31.8899942694	train	7.289090320030162E-5	14.06650876412079	0.29522441279224526
100.834707222	31.8888016378	train	6.07161869220841E-5	10.673317825253719	0.25866915460832146
98.8151169132	31.9109329287	train	6.888121151610007E-5	12.831920571107936	0.2835898070270999
98.7727878227	31.9198861944	train	9.089420956375373E-5	19.048011460194527	0.3431222351665445
100.634204219	31.9095789074	train	5.323858499447554E-5	8.56840028051893	0.23427560624944366
98.8679749648	31.9290426751	train	6.161724963034134E-5	10.902764386923709	0.26150409064518276
100.655510268	31.9183233087	train	6.036838986671801E-5	10.594935646756497	0.25756908008820983
102.250976958	31.8875044832	train	5.4759498038349184E-5	9.034380074455914	0.23936634125068637
98.6881053328	31.9377502437	train	5.145279050694197E-5	8.112870830684074	0.2282106056128626
98.6457519821	31.9466609981	train	4.734993869214076E-5	7.161371879231253	0.21390562041267913
100.391430143	31.9395320834	train	8.091313584671994E-5	16.325900732344348	0.3174032317591163
100.676983962	31.9360820209	train	5.982509053191816E-5	10.456772813630923	0.25584408745665116
98.4552492951	31.9550084039	train	7.616614750722608E-5	14.952201242427776	0.30445119448686114
98.8256085247	31.9560572103	train	5.924899425526193E-5	10.257116557101645	0.2540061856054822
99.9049221917	31.9529523106	train	9.597858677508063E-5	20.350958484130697	0.35549248285658447
101.977318138	31.9212650262	train	3.0471939415938807E-5	3.7979313968275914	0.1490208684362302
102.188564646	31.9161342033	train	4.7594484384870144E-5	7.217002764754288	0.21477309740139675
103.634366629	31.8805797062	train	2.405375680915306E-5	2.685201723069206	0.1214450773943414
99.5452791148	31.9730495041	train	9.759192442469312E-5	20.735246405339765	0.3593209231701553
99.8945167785	31.9710688056	train	1.1550436939359482E-4	25.223750011811696	0.398960285846864
101.460032445	31.9503801315	train	5.4750989456127494E-5	9.032648350521578	0.2393380499759899
102.89657371	31.9143972397	train	2.0420648376829583E-5	2.101503181737737	0.10502842502050683
99.3230539745	31.982831385	train	1.776975940714472E-4	46.617714528012314	0.5052437331267723
101.39683554	31.9606078045	train	5.692881190605592E-5	9.550253557588553	0.2465113494389191
101.703412412	31.9544463047	train	4.212481704064555E-5	6.03452167991537	0.19490148095172058
98.4550361169	31.9910941756	train	5.04540642557562E-5	7.880190124969216	0.2247766061308799
99.3548432529	31.9917682419	train	1.7076710917269863E-4	45.074735037348894	0.4952984384045906
100.339199154	31.9851975364	train	6.789132408142107E-5	12.559155226001513	0.2806581647901977
101.418218113	31.9692204113	train	5.0487362352686504E-5	7.888821872404828	0.22489158997290112
101.439365944	31.9688155571	train	5.5778707951852076E-5	9.241816537469186	0.2427400860659328
101.523952961	31.9671609593	train	5.5577925035275436E-5	9.200951846597997	0.24207783232616348
100.296995975	31.9946567424	train	7.29236981718908E-5	14.075462876390144	0.295318013550018
100.720292673	31.9896230708	train	7.502245644718222E-5	14.666187872357604	0.30125684828036625
101.270393694	31.9809705977	train	6.963715442644284E-5	13.060757314490562	0.2858125592182823
99.3125608836	32.0099229398	train	1.7513107190188232E-4	46.003159725899984	0.501606789874498
99.7572388811	32.0080479169	train	1.0884572401206886E-4	23.48961258241575	0.3848112941053615
99.27023527	32.0190419129	train	1.9898077410074932E-4	50.590374251973486	0.5334750282179579
98.4230536936	32.0270391899	train	2.602400302035279E-5	3.020302478275186	0.1300984934325928
99.852687644	32.025484941	train	1.2881360062622774E-4	29.604173510033508	0.42537632727979197
100.403242052	32.0205879143	train	8.351333177723902E-5	17.003901154298337	0.3242953904327574
100.826635608	32.015195821	train	7.239996687920536E-5	13.924508119062576	0.2938202438491288
99.2596970879	32.0371073934	train	1.9358883889452366E-4	49.65541009515426	0.526632028636707
99.683329888	32.0355320707	train	1.0210076372771836E-4	21.912686524759838	0.3697831324869252
101.398243026	32.0146912434	train	4.627211390174633E-5	6.9260786709810525	0.21005930023190106
101.313831215	32.0252785351	train	6.327442113926062E-5	11.379667168960781	0.26666169479107554
103.395783291	31.9701623298	train	1.4041949995216173E-5	1.2128833525406562	0.07467095411973848
99.2703412858	32.0551285544	train	1.593818854984118E-4	40.990353160372	0.47806299796162766
99.8529385302	32.0525472075	train	1.4391918586809566E-4	35.47761200676634	0.45267816779792813
98.6558948489	32.0639714345	train	6.082776422094968E-5	10.698463730375641	0.2590213808222424
98.7088659485	32.0641041823	train	7.816374484088502E-5	15.494587629549562	0.3099610127165833
100.033096087	32.0602280032	train	1.0215658260072153E-4	21.92557472354719	0.36991051253368434
99.2174176352	32.0732737635	train	1.6131729559620597E-4	41.7573337984484	0.48107547240779897
99.9061642762	32.0792415548	train	1.4483566913508133E-4	35.84587314376124	0.45425138265817266
100.001515868	32.0785237122	train	1.24039786002869E-4	27.88504895738275	0.4161726456535309
100.308733921	32.0757227424	train	1.119253804939878E-4	24.313556133462445	0.39143718266751437
101.367664639	32.0603578624	train	5.431117043049372E-5	8.902673516386493	0.23787276779501332
101.558175264	32.0566538146	train	4.556722407773625E-5	6.784023421537194	0.20752341113555373
99.8320814136	32.0887710163	train	1.1605781361755468E-4	25.42923112121419	0.4001070625490511
100.224108687	32.0855894281	train	9.04764374042978E-5	18.934724167886642	0.34208465381709496
100.457315728	32.0921416214	train	1.5866408481824543E-4	40.784286499718576	0.47693682737668
100.160769203	32.104227385	train	1.1815867358310272E-4	26.03898679842146	0.40442064962728086
100.478649275	32.100914716	train	1.4636997223216368E-4	36.358403467474425	0.4568649860829352
99.6309352109	32.1169967897	train	1.1102587704581822E-4	24.11103006272962	0.3895167012145787
99.9171195411	32.1152474017	train	1.5429406861442216E-4	39.23004672153286	0.4699743765610133
101.379183706	32.0962151914	train	5.959123220839964E-5	10.375725114966865	0.2550991096315806
100.033806925	32.1233694767	train	1.2590448356875425E-4	28.691431152113015	0.4198025629727222
100.330573413	32.1205982986	train	1.5433001534402178E-4	39.243497208834754	0.47003240403294916
101.220556525	32.1081155225	train	6.823461241863693E-5	12.651377370070893	0.28167755835135955
102.987613495	32.0647755262	train	4.51811593689506E-5	6.703680960644073	0.20612760427231533
99.779483566	32.1342120199	train	1.8404882898247123E-4	47.83133735952751	0.5140197248775791
100.288307519	32.1300560975	train	1.4094199367142287E-4	34.43669214005577	0.44750440459191004
100.542673711	32.1272116123	train	1.1522548110937778E-4	25.15597598586093	0.3983807460687542
103.252192944	32.0651714177	train	1.4798583594834636E-5	1.326436208752765	0.0783791459665469
98.3268894346	32.1438436854	train	2.0732849394793796E-5	2.1484375621503835	0.10646320095452337
100.150625027	32.1404033307	train	1.392314685496787E-4	33.6645577196838	0.4444873699410079
100.299034653	32.1389670727	train	1.4170307814893407E-4	34.785385734253	0.4488363007758561
100.436833578	32.1374776721	train	1.6911594479626643E-4	44.70273174507732	0.4928697457306801
100.532226631	32.13635872	train	1.3593778649286783E-4	32.478101700381536	0.43858415823949376
103.125801454	32.0783680199	train	2.267916292430928E-5	2.476558790331623	0.11530512620653897
99.4827248106	32.1537344604	train	9.63065060533527E-5	20.435109753912993	0.3562743335861306
100.034112252	32.1504299109	train	1.3388340904381822E-4	31.533730124604716	0.4348381752170007
100.574776822	32.144856541	train	1.0336332704258773E-4	22.185369426637806	0.3726517981180295
100.331097422	32.1566749959	train	1.6626862073234106E-4	43.66322637165559	0.4886262582373884
100.426655466	32.1646539439	train	1.7714092565706974E-4	46.48774489174717	0.5044594096739966
99.4828675533	32.1807982225	train	1.0059537955439806E-4	21.51594390926321	0.3663282778492943
100.140473267	32.1765784452	train	1.5373158329307375E-4	39.019576902537636	0.4690647194310419
101.25366076	32.1616418969	train	9.34815968139583E-5	19.696221747419163	0.34947609078539627
99.6208243537	32.1892176787	train	1.1492646268498308E-4	25.083310034648317	0.3977581323246254
99.7481210464	32.1885287441	train	1.8102343761843828E-4	47.359426802726055	0.5098784689489428
100.129979369	32.1856934185	train	1.4338423413402785E-4	35.28264831872107	0.4517556821998185
100.416331908	32.1828106752	train	1.7015831895219935E-4	44.93328916055583	0.4944056828037832
103.624580976	32.1061584825	train	3.384069524588165E-6	0.17029135428141962	0.019076663852016333
100.321015947	32.1928627315	train	1.7124470023028467E-4	45.19206523921825	0.49599659426805337
101.232905736	32.1800472063	train	1.252042357581692E-4	28.32971512661947	0.41844472907751235
101.285903058	32.1791001147	train	1.1021287610573796E-4	23.900362784649953	0.38777044804391847
100.215068474	32.2029458385	train	1.4911419672115973E-4	37.31346777759075	0.4614777283499811
103.150199318	32.1496602838	train	3.273196164995897E-5	4.211561300880826	0.15832348064354065
99.8863702647	32.2237195933	train	1.6770178240849064E-4	44.1901176540204	0.4907709990836609
100.109204284	32.221960483	train	1.4727841937534373E-4	36.748112674010535	0.4584007117161325
100.172867368	32.2213857511	train	1.7184684760582808E-4	45.33353810711891	0.4968740819786742
100.38506361	32.219238512	train	1.6801164382038985E-4	44.329009204605704	0.4912323466138305
100.395672811	32.2191218039	train	1.7416109666125673E-4	45.839029299232415	0.5002183048654258
100.204817209	32.2301058564	train	1.610856849138057E-4	41.542124031482885	0.48071680233665853
101.223183048	32.2162928425	train	1.296227042395197E-4	29.89016381694996	0.42690755724544865
100.066972039	32.2403656587	train	1.6119851975981276E-4	41.647047912299605	0.4808915992067311
100.693038077	32.2335277971	train	7.523528938915452E-5	14.719271488310143	0.3018535139532209
102.463395078	32.1973962085	train	6.935240455656075E-5	12.970358420653664	0.2849769102272821
98.8887397741	32.2538428959	train	9.970600474176298E-5	21.304029153382917	0.3642693059617306
99.1329292341	32.2628433901	train	1.0309769691453782E-4	22.12972679227962	0.37205043216174943
101.170805056	32.2442595652	train	1.1881979794461181E-4	26.23933806926042	0.40576529848016984
102.443233065	32.2249907599	train	1.1363567698697953E-4	24.760651964945016	0.3950556141497628
99.5683441526	32.2796772674	train	1.5285058002473855E-4	38.76177184891592	0.46763365964743214
100.173563249	32.2755031212	train	1.6728223470851737E-4	44.05498220638637	0.490145006433024
102.305827622	32.2376784025	train	1.138088348785808E-4	24.80437638611578	0.3954195626331055
98.9205573947	32.2899525974	train	8.806278049721671E-5	18.366586099702207	0.33602531610945957
99.5365406052	32.288837632	train	1.4880557879313994E-4	37.21053848614859	0.4609628891937555
100.69387531	32.2786152709	train	6.22333339821323E-5	11.092714611838604	0.2634299758482701
101.33059923	32.2684666183	train	1.3564263982285315E-4	32.3150923575899	0.4380490408659458
102.263761826	32.2477881295	train	9.153172258391001E-5	19.216525763039982	0.3446992738748347
102.295556329	32.2469619667	train	1.4377847412803277E-4	35.426329474068815	0.4524358215957044
102.380335237	32.2447198501	train	1.0544654681399975E-4	22.652971410244454	0.3773284052146797
99.8445916065	32.2961738116	train	1.642215342988893E-4	42.871577581943455	0.48553125087198595
100.025128189	32.2948369039	train	1.5637102881694225E-4	40.09985909718603	0.4733064237683937
100.290598673	32.2924020608	train	1.796095578298972E-4	47.03856295235615	0.507918807188251
100.948795765	32.2839568701	train	5.005806511703698E-5	7.777536674314104	0.2234065355962221
101.150440153	32.2806826889	train	1.3423925442098818E-4	31.68849731263963	0.4354906044398929
101.192887336	32.2799524024	train	1.2080132664942239E-4	26.810148583653977	0.40975936749272157
102.518428074	32.2499598208	train	1.3607265135824116E-4	32.54217422841412	0.43882833667288673
99.5472689721	32.3068340098	train	1.633735676429904E-4	42.60869338438385	0.4842382017332697
99.6322445931	32.3064369894	train	2.09865818100485E-4	52.09956331381729	0.5467036733864821
100.16329206	32.3026599482	train	1.6853357714170474E-4	44.57117951656559	0.49200755747848757
100.503098543	32.2990707731	train	1.3105662354434992E-4	30.444701273173788	0.42960129928762675
101.384115943	32.2855033509	train	1.2594798787659157E-4	28.713643432917404	0.4198867119741199
102.359805428	32.2632974879	train	1.4966934618799733E-4	37.56567200542398	0.46240136219700745
102.402200855	32.2621614578	train	1.580888882252091E-4	40.58402702566362	0.4760308773810363
102.476387052	32.2601392578	train	2.0025814331085215E-4	50.80898954235334	0.5350672719254527
102.5293726	32.2586682278	train	1.6347613893018769E-4	42.63596228922998	0.48439495630569945
100.099680962	32.3122508255	train	1.7356510740708513E-4	45.730119176536334	0.49936132374121867
101.702658713	32.2881005601	train	5.5420048049646416E-5	9.168819659640038	0.24155628361498827
101.73448368	32.2874148618	train	5.324271395206153E-5	8.569583283047345	0.23428951876234022
102.275331376	32.2745336046	train	1.7798607460488614E-4	46.68262175103377	0.5056492147052584
102.317735694	32.2734255826	train	1.599760757008287E-4	41.22394014298087	0.4789915717188095
102.43433539	32.2703053006	train	1.623783135807806E-4	42.18684123476498	0.4827122407985353
99.6961131238	32.3241430807	train	1.8367118229807946E-4	47.75734744950184	0.5135066162221404
99.8554660035	32.3231634047	train	1.2386994048253948E-4	27.83021586041751	0.4158397572886588
101.384588099	32.3035304634	train	1.0822709425614605E-4	23.289863991212062	0.3834628700876156
101.395200972	32.3033294276	train	1.0594142641536975E-4	22.751512171671983	0.3784291264534636
102.57246458	32.2754831397	train	1.415084972873356E-4	34.70558201623285	0.44849639607812036
98.2723670131	32.3329862986	train	5.897161850760512E-5	10.141601768827508	0.2531180408303554
98.4636170006	32.3339442947	train	1.0509414676336659E-4	22.582814066233205	0.3765422104351845
98.5379942282	32.3342385652	train	1.3631435651164162E-4	32.64102377429195	0.4392654228418958
100.227375149	32.329114487	train	2.0755400864180888E-4	51.63537922470465	0.543957247537981
101.448506266	32.3113239948	train	8.94281705120046E-5	18.662767552298746	0.3394666836237931
102.212356249	32.2941833737	train	8.639827081273996E-5	17.96381993949588	0.3317812259218721
98.9523907866	32.3440967729	train	1.1596581575775832E-4	25.391680355222697	0.39991673963921914
100.280614942	32.3376056889	train	1.9623291688734937E-4	50.11815286563258	0.5300125793002356
100.42933775	32.3360082042	train	1.6416649555158792E-4	42.84900352875221	0.4854475200607066
102.329324616	32.3001647504	train	1.7951669772492263E-4	47.01366552800106	0.5077895529334873
99.8769733835	32.3500784005	train	1.2650465040875026E-4	28.983448705727586	0.42096129625044193
100.248868177	32.3469443816	train	1.7002400211438696E-4	44.903800279956734	0.49420828949190937
101.523296987	32.3278852725	train	5.8673900516249946E-5	10.01629980386613	0.2521624049944499
102.372072408	32.3080435154	train	2.077114320817748E-4	51.68244624323256	0.5441453218388977
102.594727582	32.3018918056	train	2.0496154282223972E-4	51.26948087034138	0.5408375459831855
102.605328496	32.3015890988	train	1.3659971013048293E-4	32.757724122796	0.43978056486223205
100.195862719	32.3564785444	train	1.4742793373475526E-4	36.79758734507375	0.4586526331397332
100.333996288	32.3550930091	train	1.6742497892669746E-4	44.10095982424047	0.49035816282464895
100.355246745	32.354866428	train	1.5227417641401584E-4	38.54230267548668	0.46669319496611456
100.461495344	32.3536798438	train	1.1945331202502303E-4	26.40297102998353	0.40704810696917676
101.311211244	32.3409687277	train	1.0461032479046933E-4	22.48094842019862	0.3754595773872835
102.436035368	32.3153309542	train	2.2740872550732822E-4	54.201798050604204	0.5665137947450546
102.510262203	32.3132858893	train	2.4427643426671724E-4	56.28721992781968	0.5839944838295968
102.542071386	32.3123961062	train	1.971734782845853E-4	50.294947187855705	0.5312035081643274
101.353915337	32.3491967879	train	8.609020207719357E-5	17.866209359547664	0.3309897692541158
101.396388458	32.3483966077	train	7.393871724187492E-5	14.368209411885116	0.29820275645238864
102.203020737	32.3304819468	train	1.6358198693985137E-4	42.66410232122665	0.4845566186618483
99.0161585572	32.3801899078	train	1.1598731215792917E-4	25.40045454077725	0.3999612216746951
99.5902253137	32.3788094063	train	1.9152606893599094E-4	49.245263390726876	0.5239607418187447
99.7815675834	32.3777684528	train	1.4669511214949628E-4	36.526565269925825	0.4574156333044297
102.28821128	32.3373033203	train	1.715731022192079E-4	45.271597461863976	0.49647554176112935
100.259993215	32.3829151529	train	1.3808451209914685E-4	33.28087150941307	0.4424458387910859
101.003849028	32.3732845846	train	7.413701308931049E-5	14.430606207221878	0.29876356914214713
102.171823166	32.3493015897	train	1.626628960210127E-4	42.32786756959838	0.48314949433417365
102.203656026	32.3484963168	train	1.9898364014674214E-4	50.590908637743986	0.5334786129582113
102.288537377	32.3463097413	train	2.36702553667631E-4	55.171186244763845	0.5763229794623403
102.309756268	32.3457541944	train	2.695138987399826E-4	59.76438229027456	0.6076661420904987
102.468879013	32.3414741241	train	2.523827486338895E-4	57.52125388036642	0.5919033396024009
102.490092804	32.3408883236	train	3.0974276300229167E-4	67.54445934284284	0.6402926750386556
99.5584450384	32.3969963289	train	2.074595820086712E-4	51.60714721495832	0.5438443612494722
99.6541371708	32.3965360241	train	1.5297898346397967E-4	38.79873496130728	0.4678427121365628
99.7498269485	32.3960030799	train	1.4023297817005066E-4	34.1108341348448	0.44625782435641786
99.7923548927	32.3957429012	train	1.5583547007378104E-4	39.90122566072433	0.4724512471471758
100.366414678	32.390826629	train	1.3558956306869503E-4	32.28577809559129	0.43795270151380306
102.352524817	32.3536382444	train	2.4534873922469453E-4	56.421602841717494	0.5850582168870809
102.394962653	32.352501837	train	2.0949776967690959E-4	52.036558741038924	0.5462686485684957
102.532868856	32.3487101714	train	2.625724521801334E-4	58.82050667976435	0.601428213332627
99.941291656	32.4037393229	train	1.4317025738088573E-4	35.21914633076211	0.451385823497116
100.430331717	32.3991374968	train	1.3942433696294274E-4	33.7510041372031	0.4448291996023213
101.13175141	32.3892234236	train	1.4640380581464375E-4	36.37663176085706	0.4569223377188403
101.907078462	32.3737196522	train	7.262689776039396E-5	13.993599899288155	0.294470003038295
102.565043274	32.3568176145	train	2.0894974605463657E-4	51.93902914697166	0.5456193477026532
102.798374575	32.3499975079	train	7.705867482184372E-5	15.148513734968722	0.30692381906836974
98.3248877514	32.4144673525	train	1.1907131361355477E-4	26.30653649892612	0.40627525868429976
99.8137805128	32.4136480778	train	1.5430504286690003E-4	39.2341530490137	0.46999209323711016
100.271001079	32.4098655261	train	1.4894096884825363E-4	37.24874030155085	0.4611888692297071
100.483628496	32.407541218	train	1.2964387101997786E-4	29.89605044406311	0.42694750588349234
102.045385991	32.3794680435	train	1.0419508215684117E-4	22.37802758148618	0.3745273993571039
102.109079338	32.3779120063	train	1.5098796864927757E-4	38.13770379349247	0.46458258087935145
102.607830946	32.3646129709	train	1.2884086241907034E-4	29.61716261102494	0.4254280534623714
99.0799849798	32.4252717461	train	1.381804692216369E-4	33.307910689371475	0.4426172131779061
99.5267043677	32.4241961552	train	1.9207463510178342E-4	49.359162975314455	0.5246740732735579
99.9733824266	32.4215368712	train	1.4298688506267487E-4	35.16904512090612	0.45106846724105415
100.207328391	32.4195120947	train	1.3026283704082196E-4	30.095795041146783	0.42811323955663033
102.109388171	32.3869199486	train	2.2345061764291753E-4	53.728959773479396	0.5621969164327955
102.162467425	32.3855982684	train	2.536234584234226E-4	57.67431720301241	0.5930873690519014
102.226157897	32.3839828183	train	3.282210844932368E-4	72.14253906224299	0.653527219744327
102.640015959	32.372700339	train	7.946138312737128E-5	15.872581069510677	0.3134936570742027
99.9841147786	32.4304741277	train	1.439987127458062E-4	35.50659565592525	0.452815041161139
100.047926592	32.4299594231	train	1.4590722333788578E-4	36.17179538700045	0.4560793583334141
100.33505751	32.4272434074	train	1.441969181172547E-4	35.60062433595031	0.4531558738227441
102.08846237	32.3964504835	train	1.5532020751551334E-4	39.62372675101826	0.4716258540572905
102.332628217	32.3902250264	train	3.386187465316454E-4	74.57323313267224	0.660554748631528
102.396311031	32.3885234055	train	2.900236416486109E-4	63.810373046031245	0.6250068729204311
102.438763235	32.3873711644	train	2.830564961442159E-4	62.28907945601083	0.619290774829804
102.513048707	32.3853204347	train	3.08831433135929E-4	67.27106801161499	0.6396137510088922
102.608547368	32.3826196438	train	2.001339318037484E-4	50.79314290500907	0.5349129191974887
99.5799986669	32.4420040718	train	1.8820680292333042E-4	48.51878924919613	0.5195984236670929
99.6544627317	32.4416391485	train	1.6727138255967706E-4	44.05148675165877	0.4901287938956861
99.7608374509	32.4410414717	train	1.7125247158322635E-4	45.1939744341141	0.49600793867726173
100.292650791	32.4367059523	train	1.3508446416728227E-4	32.0695336435094	0.4370342434082602
102.364804616	32.398383875	train	3.348833311832818E-4	73.88213502526628	0.6580631237445939
102.555847342	32.3931328231	train	2.722266312329706E-4	60.25218638413348	0.610051197281009
102.640738989	32.390706346	train	1.2847724172262022E-4	29.468712169555346	0.42473735694204645
102.693791041	32.3891608516	train	1.1689354216116538E-4	25.701302454285752	0.40183048340881616
99.9311225051	32.448918342	train	1.56040205439974E-4	40.00884730095597	0.47277849489820434
100.218325562	32.4464671902	train	1.3087056924754358E-4	30.357526668702892	0.4292532106937644
100.399137426	32.4445880002	train	1.334954794510775E-4	31.39607836298762	0.4341252004391222
101.270994518	32.4318816573	train	8.385394655868667E-5	17.150848774713037	0.32518793784074673
99.5056340886	32.4603666069	train	1.7281993941485637E-4	45.55513212353196	0.4982856931163313
99.60139408	32.4599456417	train	1.8741632784718276E-4	48.43074050211405	0.5185477353034501
100.175896383	32.4558909018	train	1.530972399784648E-4	38.832777108945685	0.46803509932616716
102.046899994	32.4245102911	train	1.6599297002679604E-4	43.54369877120305	0.4882116709376884
102.524710953	32.412036289	train	3.1825433174651575E-4	70.05459416162455	0.6465122589801686
98.3564065588	32.4687579195	train	1.2550377380947644E-4	28.486431532777925	0.4190263332694528
100.239845474	32.4642976663	train	1.29054733911483E-4	29.719063407871847	0.42583352766675514
102.259621033	32.4281960375	train	3.3363036484514326E-4	73.58535033483633	0.657219147969597
102.270240436	32.4279205242	train	2.8835273697942217E-4	63.49178893799747	0.6236517052984608
102.312716593	32.4268095409	train	4.011043321783333E-4	89.56130622292065	0.6974351878587409
102.355190396	32.4256842711	train	3.312313261000725E-4	73.02495862634099	0.6555915177729154
102.397661817	32.4245447177	train	3.5740754219075086E-4	78.62923558560433	0.6725561937745917
100.133570959	32.4743198719	train	1.6406273604759478E-4	42.80644673600014	0.4852895958942443
100.388917092	32.4717612242	train	1.2509728065979102E-4	28.27375689839104	0.4182367752893524
101.824387483	32.4477328337	train	1.0617121493290002E-4	22.80694054887954	0.3789389048035029
102.153732991	32.4399095259	train	2.686985687825158E-4	59.59729261506472	0.6069435850102413
102.440473104	32.4323957727	train	3.0966683520667585E-4	67.5213280565985	0.6402362079224113
102.52541217	32.4300444605	train	3.9787316784701805E-4	88.90036765280391	0.6957256809998248
102.578494017	32.4285458881	train	3.3996653265018137E-4	74.74920727512705	0.6614448678990629
102.610341222	32.4276360389	train	2.8153378216788893E-4	61.957784324307525	0.6180182024695241
102.642186986	32.4267181621	train	1.397817063935935E-4	33.89221386867942	0.4454614714218933
99.6228601076	32.4869040123	train	1.9465426048085764E-4	49.8436266775528	0.5280000422052349
99.9527778285	32.4848388143	train	1.5866503533252868E-4	40.78455937394351	0.47693832186930946
101.18683219	32.4694450039	train	1.2010716810816185E-4	26.588045555548387	0.40836631091709197
102.196537901	32.4478445719	train	3.0737315585873125E-4	67.02443148914527	0.6385220134323939
98.1114100151	32.494329031	train	1.4800059327579616E-4	36.9798800840374	0.45961536115160945
100.197649391	32.4917670443	train	1.4900647941233942E-4	37.26887039024657	0.46129814514489587
100.984970634	32.4818099248	train	1.3152927020788633E-4	30.62498382117629	0.4304836665605934
101.176415313	32.4786439627	train	1.3068975626075134E-4	30.272807848028613	0.42891452075255243
102.685379113	32.4434867961	train	9.3200694597463E-5	19.625841991144462	0.34879223254416736
99.4845954875	32.5055542644	train	1.7991210558141474E-4	47.1197351627728	0.5083394603268602
100.272268211	32.5000548693	train	1.3751044746631642E-4	33.0195872540496	0.44141838434799574
100.719199842	32.494741388	train	6.749766872703565E-5	12.444251796255559	0.2794856395336231
102.112173879	32.4679907309	train	2.348270989882634E-4	55.00484936341717	0.5743794453836036
97.8664007649	32.5104010471	train	1.1510703318329972E-4	25.127191367538337	0.3981342687915228
100.123379186	32.5104927284	train	1.6252547110599548E-4	42.25283992788305	0.4829384368480236
100.219176427	32.5096007697	train	1.7142012661096158E-4	45.235162387565346	0.4962525526267214
100.229820299	32.5094971621	train	1.5219585348142813E-4	38.51225678712753	0.46656514615883515
100.304325843	32.5087467049	train	1.6030948558280633E-4	41.322359485868596	0.47951116403385363
100.314969263	32.5086358964	train	1.5283319325161244E-4	38.75676677075772	0.4676053397712237
100.357542353	32.5081836621	train	1.453276035921477E-4	35.99025970736674	0.45509210206729206
102.356861222	32.4707125194	train	3.2175461025279914E-4	70.76738859836729	0.6490080156501897
102.399353694	32.4695709971	train	3.824114299393535E-4	85.36356560688736	0.6872705473913386
102.537437376	32.4657622667	train	4.2610426668002915E-4	92.9044388137874	0.7100396408350061
99.7402270305	32.5223515274	train	1.898041995224749E-4	48.848717047237315	0.521707725011676
99.9425121854	32.5209984116	train	1.7244422081106575E-4	45.46870634592388	0.4977415984367297
102.197812225	32.4838728071	train	3.124001878055352E-4	68.26476520810526	0.6422578825835332
102.261569598	32.4822350955	train	2.508186231238803E-4	57.2091474186888	0.5904008142512563
102.590897254	32.4732605305	train	3.722754837267979E-4	82.86762194646501	0.6814680607230558
102.612139082	32.4726520232	train	2.949514522403159E-4	64.68797177193203	0.6289472793466357
102.654620809	32.4714242869	train	1.2775289273294344E-4	29.262036601814767	0.4233564973608237
102.718338517	32.4695558836	train	7.395935732470435E-5	14.374704126931833	0.29826117176227895
103.599112395	32.4404159824	train	7.949830537990893E-6	0.5429176531501752	0.04369025083486665
99.2185189751	32.5333608402	train	1.5411311161308885E-4	39.16233653271364	0.46968207128796674
99.2930620037	32.5332092302	train	1.594770326416117E-4	41.02361714235944	0.4782119121516588
99.4740920806	32.5326571003	train	1.945692609780372E-4	49.829981657894145	0.5278911921805676
99.6444677828	32.5318994347	train	1.8794501746200996E-4	48.489629718972985	0.5192509703618088
99.7083568766	32.5315558125	train	1.9453673991972755E-4	49.82476103347598	0.5278495325628288
100.687785701	32.522225013	train	8.526877525210482E-5	17.597714122529204	0.3288702556355962
102.049329435	32.496577085	train	2.278768987718899E-4	54.26516010589879	0.5670187803914297
102.059959028	32.4963188183	train	2.512796498152832E-4	57.29949132300941	0.590844832968903
102.442529988	32.4864247709	train	3.1582160680937313E-4	69.27005406979437	0.6447566759554721
102.485026024	32.4852538326	train	3.881306838698023E-4	86.66997477753985	0.6904522812928368
102.750568884	32.4776113782	train	7.54950282819044E-5	14.784161465243885	0.3025802987542098
98.1961557348	32.5400024059	train	1.0888950756129915E-4	23.503749798081362	0.38490650541417615
100.145010973	32.5373585909	train	1.7067814009027373E-4	45.05287792709686	0.4951681671559534
101.198782038	32.5233464173	train	9.250404038742204E-5	19.453506736520144	0.34709000254344263
98.2280252599	32.5492227851	train	1.3849112050560365E-4	33.3954472447987	0.4431712981893812
99.633946251	32.5499945225	train	2.3852338335953428E-4	55.38880726353862	0.5781929988262126
99.6445966659	32.5499403698	train	2.0479843661118247E-4	51.25100541705354	0.5406398406990487
99.8149990648	32.5489512501	train	1.928452202323135E-4	49.51297788422462	0.5256725053183483
100.01733965	32.5474767849	train	1.549236471877376E-4	39.445944663700416	0.4709888477462726
100.475202705	32.5429380315	train	7.663876543341269E-5	15.060318612208516	0.30576271117117415
102.071201428	32.5140758425	train	2.7152090970055233E-4	60.10558897156598	0.6094335166048728
102.103095315	32.5132924382	train	3.0220330918844944E-4	66.03667813498329	0.6345977439275764
102.177509525	32.5114331193	train	3.057009864733851E-4	66.78978664456649	0.637261976459811
102.188139565	32.5111639171	train	3.157563834856132E-4	69.25233350445197	0.644709367290484
102.230658298	32.510078147	train	3.1710679754757605E-4	69.67100959547943	0.6456863046820571
102.783181462	32.4946595514	train	6.126527072182167E-5	10.80684804993125	0.260399274157867
99.516841623	32.5595513148	train	2.155120255932646E-4	52.89494710680745	0.5532743188912932
99.9322386675	32.5571571175	train	1.9873604418376974E-4	50.544743377390105	0.5331687261108613
100.006791222	32.5565821313	train	1.8860098464976198E-4	48.60438140173694	0.5201206527502469
100.070691663	32.5560541069	train	1.6682811650251507E-4	43.889331897949106	0.489465695501296
100.12394072	32.555589283	train	1.7695364134506601E-4	46.43649838809781	0.5041949742445049
100.187837926	32.5550017326	train	1.6562806168111063E-4	43.41487060127981	0.4876618022443533
102.34790701	32.516024002	train	3.122031388369386E-4	68.20750429104953	0.6421128991540463
102.401049348	32.5145968753	train	3.670782717391105E-4	81.30342309149768	0.6784085214429346
102.464815152	32.5128547677	train	3.7745223329236304E-4	84.01639019244145	0.6844582252768078
102.475442249	32.5125612824	train	3.58941981694262E-4	79.12089036734777	0.6734989495837391
102.539201565	32.5107815701	train	4.150672483015822E-4	91.77562104225157	0.7046069020750804
102.560453415	32.5101811716	train	4.047799188541891E-4	90.20322641703234	0.699356618967686
102.634829875	32.5080515881	train	3.5124539029075195E-4	77.08522509116145	0.6687147063081269
98.1959144748	32.5670627991	train	1.2169020383591864E-4	27.078216538492832	0.4115336410794446
99.4636288518	32.5687797111	train	1.9711877089158443E-4	50.286413869075	0.531134403585664
99.8045101285	32.567060082	train	1.628364661153446E-4	42.42462872358057	0.483415817554058
100.262508545	32.5632940437	train	1.6049019357747648E-4	41.3690382431609	0.47979234997539144
100.283808551	32.5630782807	train	1.4655345058485527E-4	36.45725487477649	0.45717585684124
101.688919658	32.5408691504	train	8.222105347302964E-5	16.719456227367075	0.32088752271729215
102.326981218	32.5255943964	train	3.6264298938534523E-4	80.03572275406158	0.6757506559737433
102.656443759	32.5164377409	train	2.1583529393859883E-4	52.944886271069876	0.5536447545846094
102.688319154	32.5155059533	train	1.0119066668753912E-4	21.688708313471402	0.3676989790377701
98.8563771941	32.5785737041	train	1.2588043277357678E-4	28.67915137931331	0.41975603180365845
99.9111199026	32.5753529995	train	2.1183324676884925E-4	52.41406561059257	0.54901505324646
102.274155448	32.535996928	train	3.5096456528331787E-4	77.0113071186142	0.6685374913269282
97.6844030445	32.5807895357	train	4.775456809831804E-5	7.253419675792575	0.21533992626768425
98.3768793183	32.5861317417	train	1.3961509788730823E-4	33.826447147309345	0.445166880501301
98.8457073192	32.5875820233	train	1.252573116903973E-4	28.357484117290262	0.41854786992051807
100.3905834	32.579982015	train	1.0055440216329647E-4	21.50405143894839	0.36623370513489517
102.77406648	32.530984705	train	7.039472241348154E-5	13.312195836209261	0.2880262953865729
99.1227632285	32.5966377402	train	1.4275568929172135E-4	35.10587752859243	0.4506678208928823
99.463768159	32.5958417642	train	2.3104563528970068E-4	54.60478439275173	0.5704059854848393
99.6555750951	32.5949873288	train	2.375799522024994E-4	55.24900403348128	0.5772261463740658
99.7834412776	32.5942550502	train	2.1256983534133234E-4	52.51901180345079	0.5498743612508292
99.9006475308	32.5934695	train	1.8154768748303597E-4	47.44605736543466	0.5106011275177513
99.9432668111	32.5931567428	train	1.7822724371752155E-4	46.736884051484715	0.5059876867237779
100.081774651	32.5920404663	train	1.5978711765796065E-4	41.14808968991922	0.47869663506891486
101.955723262	32.5619243109	train	1.394134739898534E-4	33.74613519525823	0.4448099578300043
102.072736183	32.5591160383	train	2.4744670757085056E-4	56.770232852693496	0.5871237591044441
102.157826109	32.557005395	train	2.4991223100686785E-4	57.03371697138226	0.5895250444761715
102.253541489	32.5545622374	train	3.744529770779834E-4	83.28426026237003	0.6827326900045465
102.327978678	32.5526117438	train	4.355794607065236E-4	93.85044966958685	0.7145466656063403
102.349245118	32.5520463847	train	3.8136673580328636E-4	85.16533934321097	0.6866822851466732
102.391776202	32.5509049018	train	3.405705704214142E-4	74.93404389276489	0.6618422798184859
99.2080364462	32.6055464091	train	1.7739474839860778E-4	46.54957519329277	0.5048173439371925
99.5916996589	32.6043251464	train	2.7831476210516857E-4	61.33896550653234	0.6152997805127812
99.6023565834	32.6042744973	train	2.544376064187155E-4	57.774743830037046	0.5938605973474324
100.017950897	32.6015941704	train	1.8227917559000768E-4	47.55815545440458	0.5116059022948759
100.177777959	32.6001972927	train	1.4622818198523966E-4	36.282012082635106	0.4566245042391411
100.263014313	32.5993691794	train	1.3707751491560103E-4	32.89174551482103	0.4406410182836586
101.998575236	32.5699243115	train	1.586765967052225E-4	40.78787841992578	0.47695649912004984
102.264502243	32.5632926153	train	4.220863377657756E-4	92.46776392127683	0.7080851884569026
102.434648233	32.5587538322	train	3.29939029552425E-4	72.62461493401997	0.6547083357900748
102.562232104	32.5551990312	train	3.4477023055922676E-4	75.73324541558574	0.6645797588637854
102.604755021	32.5539854054	train	3.7896915392401E-4	84.45176937288475	0.6853238141860609
102.647275366	32.5527574385	train	3.8460211275240545E-4	85.8893915290633	0.6884969657717583
102.732308227	32.550258493	train	1.2417747947690534E-4	27.929502055696254	0.4164422393475343
99.2826676014	32.61442154	train	2.2982347200003645E-4	54.43696255726499	0.5691058574278658
99.5171523123	32.6136749515	train	2.635194880960452E-4	58.95761573871748	0.6022909268162536
99.8263106999	32.6210420546	train	2.1362238043378415E-4	52.64163880903121	0.5510965982923373
99.8796021075	32.6206800945	train	2.1227314261632404E-4	52.47923072143401	0.5495286321600604
102.509776897	32.5747039525	train	3.224440236071663E-4	70.8539295375894	0.649495430389808
98.1420531398	32.6298503989	train	9.930296032003258E-5	21.19689961789044	0.3633318144863548
98.451188023	32.6315821017	train	1.7435250243413394E-4	45.871416540942725	0.5004929077661301
99.2720635926	32.632486714	train	2.3986349814691227E-4	55.59419134731476	0.5795588051795963
100.785535746	32.6200856271	train	7.607748446005372E-5	14.930001135309482	0.30420460196738236
102.159090312	32.5930343613	train	2.7620612158130154E-4	61.00737282622247	0.6134979878021253
102.786584108	32.5756713047	train	8.165565243931261E-5	16.52232731938886	0.31938566952957054
102.80784533	32.5750279895	train	8.518628127430901E-5	17.570149540022673	0.3286566555098327
99.5386306972	32.640646924	train	2.8393867192392375E-4	62.58919639969091	0.6200241607991679
99.9010991781	32.6385685673	train	1.789542400568987E-4	46.89351332671183	0.5070052007847006
100.071657576	32.637228512	train	1.6453457375000547E-4	42.99997020653864	0.486006962089803
100.316813241	32.6348964196	train	1.2550015830117906E-4	28.484539921797857	0.4190193200797786
102.244530034	32.5998697202	train	4.2979051180495474E-4	93.27518197223834	0.7118098721684712
102.319005338	32.597922156	train	4.2718517594020393E-4	93.04372119179206	0.7105609712254337
102.393473381	32.5959305525	train	3.2161008434100993E-4	70.72872114710528	0.6489056640060319
102.446660304	32.5944810239	train	3.033737863648566E-4	66.29744364266719	0.6354936600341811
102.542387033	32.5918152872	train	2.666739074342329E-4	59.34605368730623	0.6051377378368948
102.584928157	32.5906071698	train	2.684081059330283E-4	59.537766600183346	0.6066855292895854
98.1418809204	32.6478901679	train	1.3415666997375857E-4	31.652579007968104	0.43533932320223606
98.4190908003	32.6494791138	train	1.6190090507294569E-4	41.97928089956164	0.4819770510553954
99.9438345522	32.6472749363	train	1.757850843939317E-4	46.14654661896422	0.502538638991862
99.9971397514	32.6468628129	train	1.9362872005874635E-4	49.66304890612466	0.5266833793565978
100.402218463	32.6429912922	train	9.168807303714997E-5	19.25760971359231	0.345084887960379
102.20229031	32.609969651	train	3.5181033506761307E-4	77.23402286858493	0.6690706419966647
102.287417512	32.607768277	train	4.7785451820491745E-4	97.00720445718628	0.7330590600974587
102.606558847	32.5990007636	train	3.462248309758876E-4	76.21537594909368	0.6655176108764692
102.649100356	32.5977706802	train	4.174316059030332E-4	92.07456302851672	0.7057877726688279
102.681004779	32.5968386919	train	4.232630502835293E-4	92.57797720135345	0.7086603028715791
102.734175526	32.5952674279	train	2.800390697116584E-4	61.658884242920024	0.6167607302202659
102.776709127	32.5939942651	train	1.928249437877798E-4	49.509060716129916	0.525646287262072
102.819240032	32.5927067486	train	1.7554524049386353E-4	46.09396280432879	0.5021973098615368
98.3870424391	32.6583473726	train	1.7204629867083665E-4	45.37866810114711	0.4971640615765583
98.5150038938	32.6589070694	train	1.3429805904632226E-4	31.714073102267086	0.43559827552195796
99.3148011795	32.6594493372	train	2.3111534163512646E-4	54.62443441917793	0.5704799021065211
99.4747575635	32.6589462153	train	2.6136084483885716E-4	58.69909362363502	0.6003190129198516
100.02922567	32.6556240985	train	1.6238584381585467E-4	42.190218470642215	0.48272382033831673
102.032312612	32.6232079242	train	2.4040837391154716E-4	55.67211894019081	0.580111600951464
97.8218196238	32.6633342559	train	1.2826985040305941E-4	29.409535802389456	0.424342673536157
98.0244112367	32.6650728064	train	1.625114529293365E-4	42.2465529144392	0.48291689801285675
98.1203813983	32.6657822048	train	1.3619851993572113E-4	32.59365038251816	0.43905603540916804
99.7200864859	32.6667990289	train	2.2126955869902466E-4	53.50033378160057	0.5597812171453989
102.139068148	32.6295975967	train	2.0991559383192303E-4	52.10808419991026	0.5467624431338454
102.490255839	32.6203177169	train	2.828891009393849E-4	62.230325883807666	0.6191512932098636
103.383382615	32.5922826464	train	1.8899770955941238E-5	1.8890289610890514	0.09797254324709705
97.864354925	32.6727465154	train	1.4264512519695746E-4	35.07566907091272	0.45047601414061433
98.0563061005	32.6743370525	train	2.1679206936300812E-4	53.06336688038386	0.5547375398225516
99.4535214106	32.6770662236	train	2.881643805272667E-4	63.45847870685803	0.6234983264585107
99.4748529725	32.6769873088	train	2.987867209184909E-4	65.26773134304888	0.631957219088418
99.5281814962	32.6767741571	train	3.2586589121617074E-4	71.51284801997359	0.651894790824728
99.5601783298	32.6766353877	train	2.868505881188124E-4	63.20825957303287	0.6224250170058615
99.6028404205	32.6764376708	train	2.55498559575153E-4	57.96025036652175	0.5948638271839117
99.7521541287	32.6756314494	train	2.639286667857806E-4	59.01685541923083	0.6026625186186229
100.381316637	32.6702823613	train	1.1712686680821404E-4	25.76882605437104	0.4023098735075732
102.150028436	32.6383380189	train	2.811607338251789E-4	61.8990743452387	0.6177051376055862
102.213898136	32.6367176971	train	3.596273088328247E-4	79.2858599271624	0.6739182613742968
102.224542586	32.6364444917	train	3.9320051710763044E-4	87.75655940111109	0.6932190809291356
102.277762662	32.6350649602	train	4.24713073162904E-4	92.72256498445515	0.7093658876286175
102.309692953	32.6342264389	train	4.052372693057365E-4	90.31025501710295	0.6995939953201115
102.3522646	32.6330958101	train	3.972000285586098E-4	88.73601837328827	0.6953671100409158
97.8535762173	32.681668578	train	1.9113651550691952E-4	49.13450086997789	0.5234528821414673
97.9815542817	32.6827728061	train	1.8287114646854024E-4	47.64286062005551	0.5124160202557083
98.0242151397	32.6831118792	train	2.2756201384111673E-4	54.22254392529787	0.5666792657632214
99.6668997685	32.6851341276	train	2.1131064482205272E-4	52.33664861749195	0.5484033907889284
99.8588891299	32.6839666377	train	2.2136001786335688E-4	53.509814610192	0.5598819377713068
100.285483374	32.6803207184	train	1.3057443851821458E-4	30.223643741623015	0.4286983032496723
101.649814363	32.6589192957	train	8.232292284414845E-5	16.754970126892886	0.3211574100494458
102.480314028	32.6386217622	train	2.4829905577396314E-4	56.85901232000675	0.5879570708273625
102.618644667	32.6347061575	train	3.0586987772538023E-4	66.81348562185333	0.6373896404835785
102.639923904	32.6340902684	train	3.796426153727225E-4	84.61687271747469	0.6857065860278396
102.693119141	32.6325348148	train	4.3411061076193785E-4	93.6857949003945	0.7138571827310494
97.8961238134	32.6910703057	train	1.8933735011407183E-4	48.76430114377153	0.5210931862525737
99.0588887006	32.69591367	train	1.4165390761745284E-4	34.76958969167534	0.4487504465170404
99.9016424874	32.6926870125	train	1.8843594739893045E-4	48.568536678620795	0.5199021424611296
102.767963338	32.639320776	train	3.9066143934930774E-4	87.37625186971609	0.6918396205560488
102.81051611	32.6380346366	train	2.443122262936276E-4	56.29170543992586	0.5840300777147952
98.0986920485	32.7017097638	train	1.6742106191988535E-4	44.09969816443641	0.4903523160340756
98.3760656393	32.7033963561	train	1.6194614759605088E-4	41.99648666343364	0.482046812330589
98.4614155614	32.7037919092	train	1.6129547840024682E-4	41.73720868437545	0.48104170764752513
98.4827532934	32.7038817231	train	1.539358096634113E-4	39.09599398502426	0.4693953572544502
98.5147600644	32.7040096378	train	1.3819341820204675E-4	33.311559504618266	0.44264033131046004
99.2189357389	32.7047572173	train	2.1463942573392538E-4	52.76014607125953	0.5522713232318017
99.3683054813	32.7044075326	train	2.8160006318523023E-4	61.96821556523598	0.6180737723420872
99.3896437819	32.7043430565	train	2.729038641059706E-4	60.46536282484713	0.6106421091133625
100.083078538	32.7002717511	train	1.69387577446852E-4	44.7640750501425	0.4932708944643682
102.395855795	32.6589657878	train	3.475427659197456E-4	76.52183232458853	0.6663628308298505
102.534230367	32.6551411037	train	2.722843460955227E-4	60.270317487968896	0.6101016256317885
102.736421784	32.6492775975	train	4.524018434434756E-4	95.44161300483138	0.7222125683681448
99.0482300317	32.7139598269	train	1.4334079686095615E-4	35.26681756163147	0.45168064124434437
102.555873319	32.663542634	train	2.672409913939522E-4	59.406320881463756	0.6056452052994178
97.8957905868	32.7181276792	train	1.884209066094028E-4	48.5652699437876	0.5198822184729074
98.3866108328	32.721489526	train	1.552556090294787E-4	39.588041208134335	0.47152219225935205
98.3972816549	32.7215412743	train	1.6155249486421132E-4	41.84678024816913	0.4814391930402899
98.4613071395	32.7218326952	train	1.6536393886966959E-4	43.32798510406307	0.4872630663496023
98.4826491665	32.721922571	train	1.6590910798050152E-4	43.50733452848216	0.4880854063899588
98.5146623801	32.7220505738	train	1.653573664296023E-4	43.32582304270965	0.48725313627908245
99.3256942398	32.7225668854	train	2.424852696301591E-4	55.99118305448738	0.5822054214666831
99.3790509334	32.7224169365	train	2.8893405568818396E-4	63.6050317112614	0.6241242866736406
99.432407201	32.7222442834	train	2.8979963416632593E-4	63.77461049586868	0.6248257610454017
99.4857629829	32.7220489266	train	3.1742414491944224E-4	69.7770973333849	0.6459151058982276
99.5284472183	32.7218762951	train	3.436331764214372E-4	75.58590789107225	0.6638429740152729
99.5604601471	32.7217372866	train	3.2459976498974317E-4	71.26650998240908	0.6510108411367096
99.6351560772	32.7213811513	train	2.55667161023966E-4	57.98973337353302	0.5950227993095174
99.9339241671	32.7195117161	train	2.3918909923232942E-4	55.496926936603096	0.5788725846244421
101.672192887	32.6945114071	train	1.0291608344983628E-4	22.09168347360527	0.37163860936328197
102.226161482	32.6814771557	train	3.715323857236273E-4	82.76172611988065	0.6810341790441152
102.268759118	32.6803734337	train	3.705551112691998E-4	82.44991901251181	0.6804617632437204
102.332651171	32.6786907989	train	3.7449077260076223E-4	83.29681030929301	0.6827545519681142
102.353947333	32.6781227082	train	3.874916852824802E-4	86.56662411561797	0.6901000100824892
97.8529993864	32.7267635413	train	1.8237718583945069E-4	47.57217974971305	0.511740216188645
99.6565636303	32.7302914062	train	2.3655855660997997E-4	55.1584149302894	0.576174384593703
99.7205936865	32.7299397181	train	2.636240985280415E-4	58.97276092766617	0.6023859939176281
99.9126764443	32.7286884794	train	2.1276380715700512E-4	52.54161053398835	0.5501001053239989
100.126086021	32.7269531549	train	1.9082262617773873E-4	49.04525207702246	0.5230428765094903
102.215834858	32.6907574109	train	3.645557094105298E-4	80.71634934335893	0.676902231834557
102.641750917	32.6791032967	train	3.530495729001891E-4	77.49406839433577	0.6698487341053898
102.684328678	32.6778585927	train	3.922004178074612E-4	87.59905095924162	0.6926772119169088
102.737547167	32.6762824561	train	4.3509790960094726E-4	93.7813325947616	0.7143209903627065
102.78011895	32.6750053452	train	4.177915847095446E-4	92.1048454646149	0.705966735235757
102.812046014	32.6740380631	train	3.5237106440267767E-4	77.35448757976675	0.6694231663083692
97.8315420121	32.7355853615	train	1.8515833004827814E-4	48.062751471272755	0.5155209625034386
99.2083502757	32.7408582628	train	2.6040452879940763E-4	58.62929831650703	0.5994391571120374
99.2830656326	32.7407118078	train	2.433340984209209E-4	56.13656242705509	0.58305516834976
101.448871855	32.7171077547	train	6.118692816024143E-5	10.785499237955598	0.26015291702227217
102.397220516	32.694985568	train	3.46360535709404E-4	76.27875290555488	0.6656048389580522
102.471762957	32.6929422206	train	2.8585914548592E-4	62.97475612899869	0.6216109926555393
102.588885623	32.6896419989	train	3.094570405086059E-4	67.45844233673301	0.6400800924624144
102.599532183	32.6893365715	train	3.181495474117758E-4	70.03116630400363	0.6464369987377288
97.5859843332	32.742075308	train	1.4412434855782578E-4	35.56618573747815	0.45303113296409936
98.0875650968	32.7467307946	train	2.0684099448977739E-4	51.48237111691918	0.5431034602963294
98.9308264068	32.7500330735	train	1.4435216535494804E-4	35.67429844014642	0.45342253957021494
98.9735256913	32.7500493666	train	1.5714562972822695E-4	40.311882498136356	0.47453840782132867
102.493410554	32.7013542911	train	2.633401944033894E-4	58.93165812817364	0.6021278838385861
102.866030971	32.690408423	train	2.3231252810476172E-4	54.82106871108681	0.5717454406273069
97.959386452	32.7547521746	train	1.965876478343485E-4	50.18975028603285	0.5304624458784407
98.493115983	32.7580477456	train	1.706200099878063E-4	45.038597055315755	0.4950830149536595
99.0055507283	32.7590727726	train	1.5845176363427186E-4	40.713440338202915	0.4766027808460739
99.229743881	32.7588622965	train	2.509698640648459E-4	57.23841981131741	0.5905465818635576
99.3792037244	32.7584991565	train	2.68127258946048E-4	59.500509506837865	0.6064356941736683
99.4432569961	32.7582889591	train	2.874225666712563E-4	63.32729131867266	0.6228930490378057
99.5179848982	32.7580023517	train	3.4709199218432184E-4	76.42919462614823	0.6660742210371946
99.6781120599	32.7572381542	train	2.390510774316092E-4	55.474510658759236	0.5787318671941811
99.8595811237	32.7561247559	train	2.112593826126288E-4	52.32905475731286	0.5483433032342168
101.790530452	32.7279980942	train	1.9926108584419688E-4	50.64263950081339	0.5338253707832281
101.939750953	32.7245852739	train	2.1366466850459743E-4	52.64656559034708	0.5511455653911065
101.982380691	32.7235776251	train	2.2086795515969943E-4	53.45957252353119	0.5593334994901359
102.216805163	32.7177770547	train	3.403927220843492E-4	74.8699915315479	0.6617253657880486
102.238113092	32.7172280466	train	3.3119402798940847E-4	73.01338166160193	0.6555660908002278
102.525711749	32.7094630051	train	2.8260900597632606E-4	62.16840415105236	0.6189176760859961
97.8311886905	32.7626419355	train	2.3233470145787825E-4	54.822689265541484	0.5717688096068541
97.8632112234	32.7629365759	train	2.0303599749116685E-4	51.107134589816916	0.5384926324245121
97.8952342167	32.763223035	train	2.1479140979816118E-4	52.78362488463142	0.5524463426193162
97.9592815324	32.7637714077	train	2.2299267965144182E-4	53.680956852548	0.5616919144805895
98.2795413258	32.7660222705	train	1.3886821512439724E-4	33.50174227087203	0.443842414658541
98.9414894271	32.7680799538	train	1.6270438676682E-4	42.350997662713496	0.4832131820536417
99.1763825916	32.7679694668	train	2.0856868219177333E-4	51.87060200081262	0.5451667650836342
99.1870595011	32.7679539818	train	2.456248800291289E-4	56.45620923392888	0.5853312699955112
99.4219485265	32.7673831379	train	2.829523087495113E-4	62.244299491486835	0.6192039729618599
99.8596677968	32.7651444613	train	2.1594548016904325E-4	52.96190806841268	0.5537708774888676
99.8916938842	32.764920629	train	2.3923077563526188E-4	55.50369564866736	0.5789150565097588
102.131882893	32.7289442143	train	2.6465038853198453E-4	59.107865042204025	0.6033162537367405
102.142539139	32.7286772969	train	3.2197557125836614E-4	70.7951631068608	0.649164382467734
102.366287005	32.7228633169	train	3.6126916218568486E-4	79.72327892569017	0.6749184484760729
102.398245654	32.7220002339	train	3.6665803849582796E-4	81.13511915587208	0.6781585646305455
102.558018074	32.7175629671	train	4.0260545676841606E-4	89.82235896701724	0.6982228674070796
102.920033554	32.7067539543	train	2.386528481349642E-4	55.409833785159734	0.5783253326924379
97.7349964221	32.7707274409	train	1.8949551933106047E-4	48.79290136712459	0.5213015696277152
99.6141857989	32.775608775	train	2.727816310711193E-4	60.426879708847025	0.6105355885541037
99.9665174701	32.773385952	train	2.5276460301279204E-4	57.56837583548444	0.5922684827735889
100.094627239	32.772332049	train	2.2381957068343667E-4	53.767634930293454	0.5626029424383908
100.105302744	32.7722383123	train	2.107651546719129E-4	52.253516741782896	0.5477631673057217
102.473159966	32.7289589317	train	3.6312677966038976E-4	80.30523419069831	0.6760427025311896
102.643582005	32.7241159103	train	3.942722355800536E-4	88.06138195907286	0.6937976373019813
102.782019213	32.720010911	train	3.608848449985472E-4	79.59761936393964	0.6746848798727937
102.813962232	32.7190419654	train	3.7752509060969426E-4	84.03622226243048	0.6844999081467853
102.931073377	32.7154197769	train	2.439547861703864E-4	56.24416226616042	0.5836743428019294
98.0338106153	32.782408647	train	1.5942645499972223E-4	41.00331455563766	0.4781327639862498
98.5143197977	32.7851934383	train	1.6757040220886642E-4	44.14780036307208	0.4905751365952685
98.5783919919	32.785425483	train	1.6882675607798726E-4	44.63740631010153	0.49244197146711177
98.8240074935	32.7860113807	train	1.3224789806287756E-4	30.979137842114078	0.43182002892127025
99.7850973155	32.7836746167	train	2.088515028781695E-4	51.921387746538855	0.5455027522620415
102.334998374	32.7417291513	train	3.6980502915378086E-4	82.18150893023532	0.6800210245582189
102.622646071	32.7337366059	train	3.806457650074249E-4	85.0077075381857	0.6862750175939175
102.697202445	32.7315570364	train	3.7847989435435027E-4	84.32202982216867	0.6850451510058087
98.3113607009	32.7932624699	train	1.5144259127316268E-4	38.31756512860014	0.4653305041251496
99.3152770486	32.7947588703	train	2.5750562855777305E-4	58.263142304469945	0.5967482038366084
101.812982402	32.7635607791	train	2.721124369261507E-4	60.22846514403986	0.6099513815776293
102.44189437	32.7478501388	train	3.4819898854370526E-4	76.6088640094665	0.6667820894948933
102.740178917	32.7392932056	train	3.782568958762654E-4	84.26289149473308	0.6849179759583085
102.931864487	32.7334187302	train	2.237892598795301E-4	53.76445762867101	0.5625696143546873
97.8520737755	32.7989147878	train	1.9961732992457035E-4	50.709062638422466	0.53426985743273
97.8947882259	32.7992990796	train	1.8942560804130967E-4	48.78025997874422	0.5212094858900587
98.5249025236	32.8032751172	train	1.6034397914913663E-4	41.33126953333947	0.4795648603156122
98.9201032403	32.8041508765	train	1.5372610295232158E-4	39.01752627777933	0.46905584120744265
99.0055535297	32.8041762413	train	1.662703083982115E-4	43.66395817697225	0.488628794470951
99.283265583	32.8038559848	train	2.902745663606467E-4	63.85043290255778	0.6252095400673897
99.3473520624	32.8036946193	train	2.8377822944383404E-4	62.560095294439904	0.6198909892051361
99.4755232264	32.8032735012	train	3.050189055247086E-4	66.61111894701209	0.6367454790910323
99.550288367	32.8029672711	train	3.16407406136689E-4	69.4459640330512	0.6451810118112586
100.009527078	32.8001070494	train	2.3808967437622376E-4	55.31836809362101	0.5777490725033957
100.073601084	32.7995740912	train	2.4216970104681782E-4	55.94110399886302	0.5818886277025817
101.75994144	32.7737575648	train	1.9921003942919207E-4	50.633121691998824	0.5337616105356675
102.303696177	32.7605879588	train	3.031053700137099E-4	66.24977029514207	0.6352885950622547
102.346328109	32.7594554917	train	3.1550839127308624E-4	69.18495634620305	0.6445293751249838
102.420928186	32.7574388625	train	3.4100640559610345E-4	75.07020201214857	0.6621284479678871
102.921611515	32.7427523197	train	3.191495707728179E-4	70.25426130551043	0.6471539510993071
97.8199193117	32.8076357544	train	2.1966288459634523E-4	53.33726236583882	0.5579845738036604
98.332584395	32.8114181882	train	1.586690548336036E-4	40.785713294783775	0.4769446416322984
99.8601017429	32.81024279	train	2.0676425795432317E-4	51.47367897535655	0.5430113827955619
99.9669078079	32.8094635175	train	2.464046099644014E-4	56.570057780297155	0.5861003449044705
102.357324068	32.7681753012	train	3.3316890132947477E-4	73.48007993685444	0.6569072636563439
102.442588022	32.7658589383	train	3.7798964783580243E-4	84.18011413450726	0.6847654302205514
102.485216304	32.7646790556	train	4.084968261311977E-4	90.9415436685293	0.7012749919057327
102.623740771	32.7607445624	train	4.814657099509423E-4	97.31053019258513	0.7345297114946365
97.7557180104	32.8160339287	train	2.3807244937136036E-4	55.315570560964105	0.5777314224178595
100.020412323	32.8180589374	train	2.7298969632634555E-4	60.49238572661223	0.6107168731930485
101.995149643	32.7863820909	train	2.449954713026808E-4	56.37733075998025	0.5847083743370157
102.133776927	32.7829874386	train	2.7647862973737816E-4	61.04940789823814	0.6137317898523905
102.549511769	32.7718854662	train	4.6223853099999876E-4	96.03020583009102	0.7265072928048522
102.560168569	32.7715827086	train	4.79821540403168E-4	97.17517138107452	0.7338621407979942
102.688037566	32.7678791214	train	3.806575499359772E-4	85.01514610063856	0.6862816832671141
102.730655307	32.7666156793	train	3.8059767977575515E-4	84.9773564845286	0.6862478171710331
102.794576886	32.7646934209	train	3.552879737576763E-4	78.17200545266208	0.6712449460593355
102.84784019	32.763066708	train	4.2854461023868255E-4	93.16449476572872	0.7112139808210757
102.890447728	32.7617490894	train	3.6928217325324505E-4	81.93715681861387	0.6797130812705512
98.1615162565	32.8284299057	train	1.3450462344899826E-4	31.807284553117384	0.43597616896060115
98.5140744399	32.8302950922	train	1.7678546070967809E-4	46.39047921301075	0.5039572715608348
98.7277587903	32.8309422366	train	1.2505728520301082E-4	28.25283152940401	0.4181589735421537
101.72877106	32.8014901498	train	2.3034658685196915E-4	54.483130828465406	0.569663305097967
102.230061586	32.7895539357	train	2.823083085747491E-4	62.101927753414486	0.6186665559952188
97.7020554778	32.8335283734	train	1.7767380941487463E-4	46.61236305423958	0.5052102722784451
98.599506849	32.8396181178	train	1.717998354183527E-4	45.32290061195224	0.4968056827883165
98.7170458134	32.8399390486	train	1.2055515966376985E-4	26.73456819977119	0.4092661040999626
98.9414421321	32.8402452062	train	1.6805194214343343E-4	44.357956692912666	0.491292284700291
99.1765251636	32.8401344149	train	2.4391039355375375E-4	56.23646654732072	0.5836301194853152
99.3688631895	32.8397153368	train	2.4625283619192487E-4	56.54090376851809	0.5859508688055535
99.8283102638	32.8375178706	train	2.1127445117306425E-4	52.331286977545524	0.5483609676699951
99.9244661382	32.8368445247	train	2.570359787425669E-4	58.1935709613303	0.5963088364740702
101.963753623	32.805160864	train	3.228350326976625E-4	70.90298086306518	0.6497712723870783
102.187732018	32.7996543992	train	3.135431819545831E-4	68.591373263484	0.643096556049252
102.667467188	32.7865097577	train	4.0768081909457754E-4	90.83763269460948	0.7008559340742523
97.7873911106	32.8434040986	train	1.6814097438625343E-4	44.42191121045394	0.4914246575816181
97.84080971	32.8439103646	train	1.775238156005796E-4	46.57861491241445	0.5049991529237418
97.8621775192	32.8441064883	train	1.656858071366408E-4	43.43386647137665	0.487748895702471
97.90491375	32.8444877935	train	1.857730247777721E-4	48.23413988329572	0.5163487043648204
97.9369664435	32.8447641974	train	1.9249648307370117E-4	49.443440365591606	0.5252211735012295
98.3216287195	32.8474407577	train	1.4956318014188553E-4	37.49935700694966	0.46222497278290164
98.5139761434	32.8483356621	train	1.896526128582449E-4	48.82130708380154	0.5215083563911062
98.5246623457	32.8483767107	train	1.7385397377787015E-4	45.78706188513886	0.4997770553775952
98.5567210797	32.8484943814	train	1.6418197640539196E-4	42.85535297590268	0.48547107394101896
98.5994663361	32.8486385002	train	1.6689551477877253E-4	43.91532488239499	0.4895666302859869
98.7063306752	32.8489349187	train	1.321860429971124E-4	30.938585624660604	0.43170524979322905
98.9841829568	32.8492785084	train	1.600348701921747E-4	41.24754109025167	0.4790832735002992
99.0696764573	32.8492601101	train	1.5958477236943858E-4	41.06686540554194	0.478380432362096
99.2192894502	32.8490873672	train	3.280259899369556E-4	72.07761521342353	0.6533925778496016
99.25134917	32.849027079	train	3.2919159195667243E-4	72.41811241506092	0.6541954510015622
99.3902732749	32.8486709208	train	2.3677824868289135E-4	55.17789974891322	0.5764010496366766
99.4437048881	32.8484928717	train	2.901930557975395E-4	63.83741983008285	0.6251437295530954
99.7856527863	32.8468131817	train	2.137553607837897E-4	52.6571317149781	0.551250545701807
101.804015968	32.8178590076	train	2.517736472810266E-4	57.39880259003583	0.5913195389671201
102.230713633	32.8075665106	train	2.9644347820120646E-4	64.89579738393314	0.6301240617444896
102.316026241	32.805333925	train	3.3120663265407633E-4	73.01730021398589	0.6555746841075979
102.390666951	32.8033328508	train	3.074126033245259E-4	67.03110165921552	0.6385516327680827
102.550585966	32.7988954269	train	4.1492812593743416E-4	91.75480718228503	0.7045371225033868
103.157937113	32.7801776566	train	1.6459193671118348E-4	43.023737300844616	0.48609403850432925
101.708253698	32.8289852517	train	2.034209511996213E-4	51.13855598105466	0.5389633394613623
102.145709386	32.8187481054	train	3.108552869969722E-4	67.85566215426535	0.6411180254985516
102.572266349	32.8072914619	train	4.985826445579002E-4	98.4207319217287	0.7412857231847021
102.60424814	32.8063737949	train	5.475932481500193E-4	99.79196433209161	0.758857372182755
102.678866626	32.8042008983	train	4.370277292716767E-4	94.18458963312769	0.7152232420143032
102.742818886	32.802303132	train	3.6136488197073216E-4	79.75457626716344	0.6749765699730427
97.7550887185	32.8611263103	train	2.149577712663183E-4	52.809324749171665	0.5526377617154745
98.4604362714	32.8661570991	train	1.7529650650621048E-4	46.03942991065685	0.5018428338605925
99.0162463156	32.8673196194	train	1.5517906821514626E-4	39.54575847552096	0.47139931383340206
99.1765787594	32.8671960555	train	2.6944204353882066E-4	59.74965664194736	0.6076025697447583
99.3048435006	32.8669492579	train	2.658183016756324E-4	59.255123662762074	0.6043696037057174
99.3262207872	32.8668953398	train	2.365880729273847E-4	55.161032776638855	0.5762048518564036
101.900627713	32.8336878285	train	2.5445701028975145E-4	57.77811667134727	0.5938789901134652
102.444672688	32.8198849472	train	3.5485908712244897E-4	78.03368972977988	0.6709783415308641
102.508652702	32.8181060393	train	4.067233296930396E-4	90.66694792591466	0.7003627167734711
102.796490974	32.8096975882	train	3.675235074406121E-4	81.43935365353333	0.6786729265965643
102.849780984	32.808068082	train	3.7358706399022527E-4	83.07646582800699	0.6822309956117578
102.924379719	32.8057487976	train	3.6710425831310245E-4	81.31135679851216	0.6784239656394225
98.6421032163	32.875829221	train	1.3404813895103089E-4	31.605375806016447	0.43514038872985683
101.655427618	32.8481510488	train	1.876230926669482E-4	48.4537714411915	0.5188230077976071
102.274363149	32.8334750677	train	2.988003443507854E-4	65.2699979861145	0.6319678237964164
102.349030575	32.8314973225	train	3.1173940039840373E-4	68.07274423299997	0.6417712284926386
98.1289385862	32.8823283657	train	1.4615315569976476E-4	36.24956714086963	0.4564971705306567
98.4175655617	32.884005582	train	1.793625499389296E-4	46.98073647953419	0.5075748408746712
98.4389462177	32.8841033253	train	1.7595083454074437E-4	46.18288598383161	0.5027742496709221
99.1979964195	32.8852050615	train	3.026350488600966E-4	66.13866719900342	0.6349287217783134
99.807350333	32.8827558839	train	2.288612724788481E-4	54.352042222315596	0.5680767270069297
99.9356232628	32.8818620271	train	2.219112186491214E-4	53.56759371616029	0.5604946707411135
101.879867571	32.8521993749	train	3.3119353567531744E-4	73.01322861044143	0.6555657551533787
102.157333251	32.8455000223	train	3.467126619911948E-4	76.35123916140235	0.6658309661095033
102.189342494	32.8446875173	train	3.6023010516836703E-4	79.42083479628386	0.6742861881040991
102.232019472	32.8435914701	train	3.6397402623429434E-4	80.51635273597871	0.6765528890148961
102.296030563	32.8419201749	train	3.831948537120096E-4	85.50428993424299	0.687710242217245
102.317366411	32.8413558181	train	3.3606325402331415E-4	74.19069450044175	0.6588541078884342
102.935830619	32.8234124644	train	3.320984880219847E-4	73.24584245814539	0.6561816253685313
97.7760882291	32.8883926521	train	1.9282854477906637E-4	49.50978012731178	0.5256509436644168
97.8509121063	32.8891026424	train	1.8644300716998962E-4	48.322325108989205	0.5172476805717255
98.3319763477	32.8925979867	train	1.5202642657528409E-4	38.46846591989113	0.4662879425583358
99.8501947346	32.891492092	train	2.3347405397807378E-4	54.90595961226566	0.5729661751975116
99.892956719	32.8911940372	train	2.7499803987464816E-4	60.85139429786528	0.6124580799975644
99.9357180576	32.8908813629	train	2.4989675438149964E-4	57.03072150037123	0.5895100582066705
100.010548753	32.8902990068	train	2.161588487886639E-4	52.99486969517718	0.5540149039306872
101.890833422	32.8609621327	train	3.207477847900272E-4	70.50318317433809	0.6482937503399551
102.114967274	32.8555778752	train	3.070090118229996E-4	66.97332997605893	0.6382483645728192
102.445717113	32.8468977324	train	3.458958227166298E-4	76.06172219227876	0.6653059424202518
102.552379486	32.843911699	train	3.664613206408862E-4	81.05301390266358	0.678041422310693
102.584375102	32.8429982102	train	4.424173865336364E-4	94.86492358183683	0.7177131563830598
102.605704706	32.8423846859	train	4.8554791106008845E-4	97.57985151656331	0.7361727887681704
98.3639854971	32.9017851859	train	1.5819617658399313E-4	40.62228958509967	0.4762000974211693
101.378559604	32.8807757739	train	1.0046002322447034E-4	21.48178073020281	0.3660157782746517
102.680725236	32.8492107411	train	3.966058479096104E-4	88.59076145982361	0.6950498961744013
102.691389718	32.8488961691	train	3.412251644154597E-4	75.12965122434066	0.6622719019061801
102.734045977	32.84762882	train	3.5113742444678475E-4	77.05678854607251	0.6686465967503626
102.861998499	32.8437398091	train	3.710913651530547E-4	82.61894215460501	0.6807761156192159
103.213736439	32.8323730338	train	1.3518368034847058E-4	32.11045670593977	0.4372148922438064
99.1659740369	32.9123131847	train	2.1449462113011007E-4	52.74325940989941	0.5521044440666744
101.218554116	32.8927356596	train	1.0384020889012401E-4	22.290069719529594	0.3737285364045198
101.966151609	32.8772287997	train	3.442502752946666E-4	75.66587050440783	0.6642432410224658
102.361055895	32.8672312971	train	2.982412192588841E-4	65.17185478237838	0.631532088713308
102.777081416	32.8553479113	train	3.5810328145938425E-4	78.90854190110366	0.6729843279993005
102.926362296	32.8507457657	train	3.895550114980889E-4	87.10798186664032	0.6912346188707252
103.032970367	32.8473498615	train	2.917340233772145E-4	64.08807083980365	0.6263839870102916
97.7115638768	32.9148031708	train	1.6611058347676709E-4	43.59469829042499	0.4883886474465913
98.5563616697	32.9206565742	train	1.485633821664496E-4	37.142200004299944	0.4605581647230372
101.592687149	32.8945513119	train	1.4633780391938678E-4	36.34107236033355	0.45681044602724463
101.678132491	32.8927492858	train	2.561869658738925E-4	58.06857779433394	0.5955121322868525
102.083888007	32.8833939769	train	3.047810757048905E-4	66.54524778234743	0.6365650393809957
102.478772962	32.8730231699	train	3.6977786478044545E-4	82.16645077321739	0.6800050403048324
103.171955332	32.851796531	train	1.5563505625263598E-4	39.795825255142	0.4721305132129872
103.182613816	32.8514400818	train	1.067472357279329E-4	22.945885254427207	0.38021312049522266
103.299844627	32.8474594596	train	1.1184996831353377E-4	24.29588351349242	0.3912766383400909
103.321156824	32.8467239579	train	1.2528622706244467E-4	28.372612456311707	0.4186040448893538
97.6151992472	32.9227920535	train	1.4165500625125488E-4	34.76994262799292	0.4487523650798894
97.8183652878	32.9248781975	train	1.8390648206360243E-4	47.80344823417613	0.5138264452281115
98.1391917669	32.9274998349	train	1.3229160661851428E-4	31.00779319686686	0.4319011071779844
98.3530963712	32.9287901102	train	1.8625066705145308E-4	48.30090089592825	0.5169899425409228
98.5563166533	32.9296767894	train	1.3565361490186652E-4	32.321153887665666	0.43806895755670777
99.8826242076	32.9273476657	train	2.4216807497517143E-4	55.94084594994203	0.581886994073643
99.9467922257	32.9268780099	train	2.3954897486036007E-4	55.549208537993266	0.5792390470606387
101.892004395	32.8969982564	train	2.8564036794031036E-4	62.92667122204353	0.6214308923240975
102.169606454	32.8902637494	train	3.6381942055981026E-4	80.47782576415896	0.676459910010437
102.190956562	32.8897202406	train	3.923481371192326E-4	87.62231568768131	0.6927573689436065
102.222980643	32.8888981582	train	4.0228012306128943E-4	89.77446415580678	0.6980525045538789
102.276351198	32.8875098393	train	3.940365318412262E-4	88.00481765090137	0.6936705822910013
102.329718058	32.8860987981	train	4.1023289085608244E-4	91.16478017824734	0.7021626480018952
102.383081164	32.88466504	train	3.525716471977732E-4	77.39575089486252	0.6695490881691538
102.468454176	32.8823237894	train	3.1519615858416523E-4	69.10012565302303	0.644302497855915
103.087094028	32.8636131237	train	2.712098633851016E-4	60.04097625544624	0.6091606525077571
97.6364457904	32.9320451131	train	1.8272775553017137E-4	47.6223427979331	0.512220035100827
97.7647731971	32.9333795972	train	2.1086575486848006E-4	52.27073804202529	0.5478813748627905
99.7971455311	32.9369422338	train	2.4401153939164285E-4	56.25400076785659	0.5837308659037067
99.8292339117	32.936733412	train	2.1654804282556986E-4	53.040637368729634	0.554459332488839
102.490149249	32.8907331527	train	3.291403000430746E-4	72.40509093225695	0.654160199090945
102.532835056	32.8895330566	train	3.6601332984449866E-4	80.96864834381776	0.6777743325077273
102.596858977	32.8877056692	train	3.699824242308531E-4	82.27973609283994	0.680125369376735
102.948883435	32.8770711095	train	3.1023140467913526E-4	67.69332327872183	0.6406556516901631
97.593529173	32.9405887594	train	1.1356490942993038E-4	24.74047831590032	0.3949067465971077
97.8502126135	32.9432147124	train	1.6145730759363773E-4	41.8105804611391	0.48129205344792947
98.1069260393	32.9453134661	train	1.3450807964605758E-4	31.808892119759495	0.43598248749891105
98.3422673065	32.9467740346	train	1.61065869620115E-4	41.52369800807676	0.4806860935384769
99.9148941172	32.9451555893	train	2.538183422725446E-4	57.69835647810988	0.5932727257991419
101.208765782	32.9289799838	train	1.3053722554065724E-4	30.208375422418086	0.4286284950245153
102.682587989	32.8942201659	train	3.5512578267009114E-4	78.11960757062702	0.6711441756446633
102.725266382	32.8929542738	train	3.4166770847171855E-4	75.24991561222816	0.6625617337643409
102.767942089	32.8916738601	train	3.272499651585609E-4	71.86203912301077	0.6528559771649936
102.917285462	32.8870781005	train	3.238142310188991E-4	71.02586372479796	0.6504601581283436
102.949283157	32.8860701693	train	2.8623154578333196E-4	63.06000498845964	0.6219171633199984
102.98127925	32.8850540792	train	2.580866457553456E-4	58.370099125708634	0.5972904360628934
103.04526658	32.8829974277	train	2.7347268297843805E-4	60.597722716994156	0.6111370435078519
97.7217369372	32.9509858261	train	2.461628327521689E-4	56.52362630024343	0.585862176904187
102.608259947	32.9054031072	train	4.134603432561641E-4	91.60485889655614	0.7037989133715146
102.885679638	32.8970776017	train	3.25884518528965E-4	71.51752174984607	0.6519077621142335
103.120327228	32.8895539291	train	2.3355093527061333E-4	54.9115785333396	0.5730467299894533
103.152317779	32.8884939856	train	1.5702468101579692E-4	40.279273084169894	0.47434642165534596
103.226955829	32.8859890817	train	1.66696181886078E-4	43.838449670341056	0.4892679963321094
102.096131638	32.9281665947	train	2.7424669293812866E-4	60.74615802405236	0.6118084989982022
102.13885251	32.9270999413	train	3.4064011894998405E-4	74.95909190585054	0.6618879776876595
102.149532375	32.9268310012	train	4.0161467426083603E-4	89.65589635467008	0.6977034386989718
103.056751937	32.9006472061	train	2.7631083200396316E-4	61.02141398328143	0.6135878589976526
103.184730325	32.8964222967	train	1.526286784419032E-4	38.67837828780954	0.4672719962152862
97.6893822094	32.9686894877	train	1.9329459322873078E-4	49.599050481194624	0.5262528152412886
98.2671608516	32.9734164733	train	1.517599208055233E-4	38.39958359743754	0.46585132231086435
98.342066797	32.9738335523	train	1.5099279237178688E-4	38.14038269888621	0.46459052761830527
98.3527677695	32.973889468	train	1.7968347133286858E-4	47.05839361507214	0.5080216406925091
99.9044728782	32.9722913931	train	2.6471884680042887E-4	59.11649708773351	0.6033781515111829
102.192574228	32.9347525685	train	4.098023551445202E-4	91.10916015560237	0.7019430058228014
102.416827974	32.9288160487	train	2.8509687659523014E-4	62.80721778048355	0.6209827408035019
102.544942705	32.9252435697	train	3.211889880630782E-4	70.61605816783768	0.648607107676805
102.566292942	32.9246354237	train	3.629628546221863E-4	80.26438751199828	0.6759438059060126
102.843786031	32.9163986999	train	3.179852704373298E-4	69.973629030235	0.6463189440084108
97.5715601329	32.9764166482	train	1.7953839735146754E-4	47.01947091382846	0.5078197632545938
97.6357531226	32.9771345123	train	2.003706207825394E-4	50.82333917665686	0.5352069548659155
97.6678504587	32.9774810758	train	2.5860862387358356E-4	58.46618771054938	0.5977763282893148
98.1172642728	32.9814669005	train	1.4985941291970897E-4	37.687577244230425	0.4627168594361894
98.5346410827	32.9837198709	train	1.2070639590621487E-4	26.781560161317916	0.4095692452016212
102.289024701	32.9412630686	train	3.8388295789629765E-4	85.70739991014295	0.6880954204840183
102.310384525	32.9406984012	train	3.8457222638804494E-4	85.88279102408084	0.6884802990966697
102.363781458	32.9392707973	train	3.2781015619105325E-4	72.005789747064	0.6532435011053059
102.481241253	32.9360499603	train	3.1017620386628334E-4	67.67650643592215	0.6406146836956941
102.673406861	32.9305420389	train	3.5509273457266734E-4	78.10893096480314	0.6711236350625339
102.844175715	32.9253988313	train	2.9123152940844707E-4	64.0032110091263	0.6259804543252923
102.854847314	32.9250696582	train	2.554124545993732E-4	57.945193357092144	0.5947825917605326
99.0269734658	32.9936044649	train	1.9835050144861134E-4	50.47854054370719	0.5326853669760109
102.684454892	32.9392291723	train	3.168670266291628E-4	69.59085704933456	0.6455132383653036
102.897927202	32.9327434316	train	2.691578948260582E-4	59.691424614910986	0.6073509733251574
102.972626081	32.9303875627	train	2.6873423912273005E-4	59.60460271756548	0.6069752522435381
103.025977055	32.9286775583	train	3.2058605178455704E-4	70.4779961783907	0.6481787421142472
103.079323487	32.9269448606	train	3.5336757749002666E-4	77.59158450707636	0.6700478131051358
98.9734505092	33.0026249365	train	2.2749560908335342E-4	54.21355677833389	0.5666075989582813
99.0912070062	33.0025944419	train	1.9249687022547315E-4	49.44351771132551	0.5252216750250459
99.2089630022	33.0024528723	train	2.073853994565226E-4	51.584967852360336	0.543755637392444
102.033277497	32.9657703641	train	2.798839660538672E-4	61.60271634094231	0.6166297702666286
102.941013056	32.9404017413	train	2.9414545699290743E-4	64.5680511858851	0.6283084588197274
103.133084383	32.9341864209	train	3.096568587480612E-4	67.51828946993415	0.6402287871630007
103.143753266	32.9338325011	train	2.996336567886318E-4	65.40847958936382	0.6326153282649327
103.218430188	32.9313296569	train	2.803503938671198E-4	61.77154384441761	0.617023323273334
103.282431564	32.9291489853	train	2.2085714821063648E-4	53.45847565859709	0.5593214390502746
98.5452047979	33.0108195885	train	1.3239813116870233E-4	31.041581318021795	0.4320986106191082
98.9734478068	33.0116453035	train	2.812258327904668E-4	61.90931955598455	0.6177598060836812
99.0376851846	33.0116424388	train	2.3241990872000076E-4	54.82891669571309	0.5718585876692128
99.134041103	33.0115761569	train	2.4372835524463869E-4	56.204909145408635	0.5834486771193069
102.001524864	32.9755534586	train	1.734229809821961E-4	45.696743770581236	0.4991565240328336
102.16181645	32.9715945586	train	3.9008087687874714E-4	87.29496130847026	0.6915224613009548
102.215239907	32.9702293105	train	3.8958268677223476E-4	87.12334802192302	0.6912497808497327
102.225924164	32.9699535249	train	3.869770420571576E-4	86.46814103425686	0.6898157108396917
102.781293211	32.9543570954	train	3.0845545978984846E-4	67.20743820815309	0.6393329104244974
103.240194739	32.9396020959	train	2.4969193055290607E-4	57.004050290167804	0.5893116208205139
97.5281673409	33.011989359	train	2.1569925553790664E-4	52.92387077686446	0.553488942024674
97.6994192002	33.0138916077	train	1.9992627277659098E-4	50.76665021225172	0.5346546405151856
97.945619713	33.0162145441	train	1.461885010561871E-4	36.2607444838557	0.4565571656781228
99.0805182733	33.0206425091	train	2.3047636945796793E-4	54.494584983377486	0.5698013822957898
99.1982983195	33.0205109471	train	2.3487987923719885E-4	55.00953052265883	0.5744343853818545
101.264045286	33.0001306102	train	1.5588063860383608E-4	39.92498041655982	0.4725234791695699
102.098018397	32.9822099396	train	3.575422154222833E-4	78.72363984899886	0.6726391545645082
102.268991838	32.9778469553	train	4.091394124499557E-4	91.02351595305713	0.7016041646722616
102.375831135	32.975001513	train	3.4077121961327897E-4	75.00628860541745	0.6619740857035242
102.397197178	32.9744214837	train	2.884390004732431E-4	63.50704436867003	0.6237219080304274
102.54674205	32.9702592084	train	3.418668369531241E-4	75.29038463121745	0.6626919851814597
102.55742264	32.9699550698	train	4.1546400379199134E-4	91.83497895547353	0.7048057217264285
102.610823165	32.9684207154	train	3.7454901746639786E-4	83.31615383869136	0.6827882364921533
102.642861524	32.9674891751	train	3.282628178434311E-4	72.15642714692558	0.6535560078765532
97.6029458092	33.0218681548	train	1.854334382270322E-4	48.139456787958984	0.5158917704576612
98.6843173705	33.0292895216	train	1.343925730985117E-4	31.755179928505715	0.4357712444186266
98.8770668184	33.029628271	train	1.842995237040265E-4	47.88045437990242	0.5143597465453672
101.189390387	33.0104805184	train	1.1252547613176056E-4	24.454186759551995	0.3927117091824042
102.440276966	32.9822545895	train	2.453674059106977E-4	56.42394217964488	0.5850766861818436
102.707310321	32.9746029973	train	2.7562982100670826E-4	60.93296518059602	0.6130026095549679
102.888833621	32.9690748262	train	1.692562608519483E-4	44.73442802778867	0.4930770445985731
102.91018601	32.9684071651	train	1.978997421634623E-4	50.408230619169544	0.5321189743654098
102.942213267	32.9673988521	train	2.877869242649926E-4	63.391726784120614	0.6231905868668866
97.5813929167	33.0306441878	train	1.874767724994371E-4	48.43747325822414	0.5186282397390747
102.504730314	32.9894736199	train	2.9290391414137036E-4	64.30071477485492	0.62732011413973
102.793124563	32.9810348562	train	2.9386641140989296E-4	64.5265331869186	0.6280867782995191
102.825160822	32.98005623	train	2.4260576637323797E-4	56.01030524667556	0.5823262594208869
103.006669848	32.9743559779	train	3.340886068590216E-4	73.69365924359958	0.6575282944021512
103.017345243	32.9740124819	train	4.0373964756049743E-4	89.98933168663838	0.6988152925002605
103.081393783	32.9719324123	train	4.435681630756457E-4	94.92067091581212	0.7182391619641452
103.124089128	32.9705275181	train	3.8567280508751113E-4	86.14943519401616	0.6890928827001097
103.145435685	32.969819618	train	3.735690247880317E-4	83.07213693418477	0.6822205271521022
103.710834717	32.9497372296	train	2.7051514180062703E-5	3.186664329487523	0.13454408606515456
97.8489253392	33.0424189206	train	1.3078803710284508E-4	30.318856736356665	0.4290986654122568
98.8449101019	33.0476330666	train	1.869545986098307E-4	48.3793098092728	0.5179318822444456
101.628464464	33.0200354331	train	2.3776192486141525E-4	55.2651434608465	0.5774129814861794
101.959978986	33.0126077513	train	2.2093138114423185E-4	53.46601002387836	0.5594042689079122
101.981362747	33.0120983663	train	2.8040251404499046E-4	61.779746466441395	0.6170672499967658
102.024128644	33.0110686277	train	3.538430070246379E-4	77.74620607372184	0.6703449967629627
102.088273368	33.0094966027	train	3.196083112679466E-4	70.32573074340495	0.6474818665523029
102.109653829	33.0089652843	train	3.641729164051657E-4	80.58473594017067	0.6766724219077493
102.141723462	33.0081614548	train	3.794963931034271E-4	84.583210448421	0.6856235575877098
102.729426456	32.9919687589	train	2.790588306323221E-4	61.43923463157499	0.6159315695175179
103.188551925	32.9773891608	train	3.2860034348516416E-4	72.26801211143459	0.6537886611552156
103.305947933	32.9733894183	train	2.1234589904300585E-4	52.49000868316373	0.5496134626621632
97.8380991534	33.0513381065	train	1.3630440235856827E-4	32.63695284946037	0.4392474357478996
97.8595169008	33.0515357834	train	1.4064698580648348E-4	34.32570492583614	0.44698640871458184
97.9344806238	33.052198701	train	1.5758221219981363E-4	40.429591056255205	0.47523024540732745
97.9773181131	33.0525572897	train	1.6456268832253071E-4	43.011501352990045	0.48604964342298274
98.1593853632	33.0539171997	train	1.399490486398546E-4	33.95827022515652	0.44575704498378915
99.0162810192	33.0567487091	train	2.774192160899544E-4	61.2063271475485	0.6145366100382246
102.184805017	33.0160832784	train	3.9929603659575035E-4	89.27704303476887	0.6964808502899174
102.248943453	33.0144284716	train	3.9021925400155983E-4	87.31433692185803	0.6915981154847679
102.270321759	33.0138695618	train	3.895628835401064E-4	87.11235266417587	0.6912389317432627
102.345141138	33.011884611	train	3.7845090626073585E-4	84.31434289589298	0.6850286250295604
102.505443169	33.0074805209	train	2.80347645804933E-4	61.77062933008645	0.6170210069354017
102.516128719	33.0071796147	train	3.3214327206694256E-4	73.25723967945879	0.6562120462041114
103.295712862	32.9827525604	train	2.7011382120079567E-4	59.85943927265288	0.60819610776376
97.5702506307	33.0575744958	train	1.8188079221109754E-4	47.50110182415858	0.5110591935939888
98.1164548296	33.0626403423	train	1.4377643077096594E-4	35.42558477056685	0.4524323007645529
98.9841443443	33.0657690534	train	2.922306433376716E-4	64.17408894078451	0.626781947886306
102.388236508	33.0197348042	train	3.118683649771314E-4	68.110220691002	0.6418663117752165
102.430988991	33.0185654549	train	2.597293273926057E-4	58.58001974371627	0.5988156032863606
102.559231397	33.0149697755	train	4.047018795965759E-4	90.18504089482899	0.6993160771638979
102.687450593	33.011242711	train	2.985396128075323E-4	65.2242999888536	0.6317647598618683
102.74086821	33.0096510099	train	2.8033161316789166E-4	61.76482340907462	0.6170074924885269
103.242778715	32.9935759293	train	3.1334750089189345E-4	68.53674532272973	0.6429532539012628
97.9021290974	33.0699573662	train	1.3989978754286084E-4	33.93882499446208	0.4456700687349503
101.907405209	33.040891293	train	1.610668289466183E-4	41.52459007522851	0.48068758034065356
102.613026573	33.0224351601	train	4.3628678178037533E-4	93.9519715288885	0.714877500486508
102.826716831	33.0160570738	train	2.5749410725756664E-4	58.26102140055907	0.5967374368594083
102.944217182	33.0123936906	train	3.73264807059343E-4	83.00860632754534	0.6820438804102136
102.997619331	33.0106920747	train	4.4060276298974626E-4	94.77701735413079	0.7168797127119213
103.018978927	33.0100050532	train	5.382496908640549E-4	99.54234677183094	0.7556940135238077
103.072374729	33.0082715654	train	4.966484258404659E-4	98.34014750562672	0.7405395748292385
98.834131894	33.083700273	train	1.867546434070433E-4	48.3570373738612	0.5176646934407816
98.9198513494	33.0837848409	train	2.1767517936115304E-4	53.145622930096806	0.5557414497801305
101.308475521	33.0624379161	train	1.3908508911184518E-4	33.598948334585195	0.444227653747111
101.82212111	33.0518670381	train	1.6005638265061305E-4	41.25617649784932	0.4791168184207075
101.875609805	33.0506444793	train	2.0816550934878506E-4	51.798204773620235	0.5446869414311079
101.950488484	33.0488944374	train	3.178188268299322E-4	69.91533290298908	0.6461992518361086
102.773684643	33.0266865172	train	2.8666850431453145E-4	63.16465228284611	0.6222757796838788
103.104827511	33.0162176957	train	3.99281882138723E-4	89.27486668448132	0.6964733564534032
103.158221307	33.0144471936	train	3.5189948406881213E-4	77.25747543124231	0.6691267392417509
103.190255331	33.0133739697	train	3.145503310736074E-4	68.89864096343582	0.6438323007292345
103.232964708	33.0119302643	train	2.708197592439129E-4	59.97128875480413	0.6088178958476661
98.8448309626	33.0927342842	train	1.8233181702554017E-4	47.565687922096124	0.5116780516509184
101.180246659	33.0737641898	train	7.23142161174777E-5	13.898400289434313	0.29357440655957145
101.89729967	33.0591577771	train	2.224215521103639E-4	53.62108894312262	0.5610604551596678
102.089846206	33.0545325107	train	3.744166681148431E-4	83.27554714720327	0.6827116850698618
102.10054193	33.0542668544	train	3.758027548751203E-4	83.63331364392792	0.6835115753284571
102.154018429	33.0529248454	train	3.9352421650992367E-4	87.84538502327686	0.6933940570941795
102.228879504	33.0510076038	train	3.6984902674074146E-4	82.2058983230876	0.6800469105431235
102.65651442	33.039192559	train	3.7076413370993813E-4	82.51294641660122	0.6805843659345442
102.848865475	33.0333990752	train	2.0540640304119782E-4	51.31987131311916	0.5413759085903834
102.891602582	33.0320714952	train	2.937645686779228E-4	64.50267071955719	0.6280058061060557
98.4911574917	33.1008124853	train	1.8045618592151154E-4	47.26569032891717	0.5090941261791041
98.9198349785	33.101825311	train	3.0099534631213953E-4	65.77802698733785	0.6336685055167622
102.325457758	33.0574817851	train	3.5894258170186946E-4	79.12103480363253	0.6734993171651303
102.35753811	33.0566214042	train	3.0177189201053797E-4	65.94319320265625	0.6342664132971582
102.41100231	33.0551691463	train	2.578771673845167E-4	58.331537202316824	0.5970951092992904
102.603440975	33.0497518018	train	4.311292449251164E-4	93.41318935782394	0.7124474283300215
103.276541117	33.0284623154	train	2.5134299477421845E-4	57.31222593921261	0.5909057658258429
97.9874077107	33.1067577415	train	1.6396243971598327E-4	42.765310357799386	0.4851368505827887
98.7697720739	33.1106586674	train	2.7430577892369353E-4	60.75748920435612	0.6118596609814754
98.9519815079	33.110862063	train	2.650933337047542E-4	59.16371692080535	0.6037164090175358
101.74807218	33.080569781	train	1.4914789030516163E-4	37.32741767880164	0.4615338767451637
102.00488814	33.0746404933	train	3.946205596873603E-4	88.14492359177531	0.6939852069550387
102.036984745	33.0738622152	train	4.0432159579693714E-4	90.09642319530928	0.699118361170225
102.486200971	33.0621011354	train	3.1666486962426906E-4	69.5232828139043	0.6453671902986718
102.561044183	33.0599840678	train	3.975049356644339E-4	88.81047934155049	0.6955296340209359
102.796213418	33.053038951	train	2.5718362058469064E-4	58.21530705286569	0.5964470616959973
102.881709122	33.0504038793	train	3.0555847951162706E-4	66.76056348247134	0.637154186238414
102.913767122	33.04940067	train	3.790678307674454E-4	84.47793603395242	0.685379956924971
98.2123741155	33.1174024036	train	1.669092377770645E-4	43.92061732755771	0.48958717678012015
98.2230921594	33.1174696877	train	1.6037206362159553E-4	41.338524045105736	0.47960857135174845
101.341541529	33.0978899695	train	1.1385900718583681E-4	24.817042435888624	0.39552493449120935
101.598494433	33.0927955604	train	1.6452757037574482E-4	42.997097783912224	0.48599632901481754
102.753843969	33.063335457	train	2.9755313528579113E-4	65.0509181662731	0.6309944356635755
102.828665739	33.0610577443	train	2.61855050259012E-4	58.735162472907774	0.6007721920081276
102.978283599	33.0563681175	train	4.7839370232649706E-4	97.0532339631171	0.7332796758269047
103.021025125	33.0549953738	train	5.406477055464464E-4	99.60902848691532	0.7565137767341109
103.117182853	33.0518533461	train	3.592175097181993E-4	79.18721659992622	0.6736676587040317
98.8662083163	33.1288398906	train	2.2816275849496667E-4	54.29039384256501	0.5673265391129979
101.737928761	33.098825213	train	2.0906542274236822E-4	51.95980106052739	0.545756556648048
101.962695331	33.0936816936	train	3.6269302101595577E-4	80.07222993880559	0.6757808826550058
101.973397056	33.0934266745	train	4.368935201804301E-4	94.11232374564928	0.7151606794556398
102.016202598	33.092397429	train	4.369375318274352E-4	94.13602214566576	0.7151811988387441
102.690080593	33.0742536761	train	3.3077968530159066E-4	72.88457033897548	0.6552833712135236
103.171022231	33.0590721961	train	3.352253154115556E-4	73.96337928731914	0.6582927567373751
103.288529204	33.0550801832	train	2.575621667013233E-4	58.27355015494001	0.5968010319802761
103.331253218	33.0536012059	train	2.189126652980093E-4	53.26111791133656	0.5571406182195551
103.406012673	33.0509779301	train	1.037798182339923E-4	22.275101466089037	0.37359238645559223
97.8263122769	33.1324030243	train	1.5083382661750536E-4	38.05209938330529	0.46432851860310626
97.8477495995	33.1326031547	train	1.4316256841346257E-4	35.21704554164518	0.45137252383264975
101.577610598	33.1112624457	train	1.6298587469763942E-4	42.505623974560066	0.48364484801508284
101.71679692	33.1083040255	train	1.8947711877814828E-4	48.78957417152277	0.5212773367523709
101.834553694	33.1056795473	train	1.9086405834715207E-4	49.05703257022787	0.5230970360683856
102.08072125	33.0998332204	train	4.048692853865249E-4	90.22405153899959	0.6994030319240827
102.144926931	33.0982283055	train	3.743798211815115E-4	83.26670493454024	0.6826903660728587
102.679764288	33.0835716443	train	3.972861914976471E-4	88.75708220605024	0.6954130548724871
103.256917911	33.0651751754	train	2.7104980846569943E-4	60.007737968126726	0.6090200963665859
98.1799686651	33.1442528085	train	1.656525260163148E-4	43.42291835723354	0.48769870371659974
98.7482328637	33.1466976439	train	3.346060323090613E-4	73.81625788666881	0.6578766984730274
98.7911229473	33.1467769494	train	3.148933596808379E-4	69.01785803091025	0.6440821986625687
101.256568156	33.1265101305	train	9.16780319788846E-5	19.25519906147421	0.345060136888729
101.781313881	33.1158958184	train	2.1154624525522055E-4	52.37154989794232	0.548679346920716
102.380648009	33.1010658613	train	3.113175957186633E-4	67.9631486944232	0.6414598865056375
102.455532647	33.0990099901	train	3.0363890120188103E-4	66.34100534018962	0.6356959764728094
102.573192905	33.0956886908	train	4.12196229795392E-4	91.45783707274276	0.7031601750778526
102.605278685	33.094763661	train	4.4778793494659123E-4	95.12295676531267	0.7201513076096568
102.680139754	33.0925732348	train	4.651944297274034E-4	96.33330154726714	0.7277720179355838
102.744299875	33.0906600536	train	3.9604071671464836E-4	88.46151215891578	0.6947475772946912
103.203928782	33.0759862747	train	3.056264362737079E-4	66.77932569133175	0.6372055957476965
101.663810461	33.1274811056	train	1.8498940110341287E-4	48.015650915149536	0.5152929879118285
101.910076228	33.1219686961	train	3.0048634250676984E-4	65.59830402871253	0.6332755320231938
102.691210247	33.1012581233	train	4.3657840555758564E-4	93.9938283166663	0.7150136783511818
102.808842531	33.0977142101	train	3.540368471781918E-4	77.80164149499383	0.6704660096766041
102.915762833	33.0943964572	train	3.5727133785894605E-4	78.53375803992681	0.6724722470241584
102.937144776	33.0937219383	train	3.74987328567945E-4	83.46172003728896	0.6830414939538899
102.990596498	33.0920196506	train	4.102310156210871E-4	91.16453792049704	0.702161692033574
98.2548654636	33.1627630608	train	1.3472559956174304E-4	31.910066258400803	0.436379867673613
98.2655891287	33.1628267668	train	1.9392269497059818E-4	49.719356660059255	0.5270615560199777
101.471288382	33.1404678574	train	1.335203825085776E-4	31.404425678084383	0.4341710237318136
101.685502036	33.1360313072	train	3.641614838483868E-4	80.58080515333883	0.6766655533401834
101.781882457	33.133914887	train	3.055648015312275E-4	66.76231447733998	0.6371589694812563
102.392039032	33.1187836475	train	2.7929676863494763E-4	61.471298661253726	0.6161331651401148
102.777148619	33.1076922798	train	3.1327023074277524E-4	68.51517395005786	0.6428966353365465
102.852005921	33.105397868	train	3.949252084173452E-4	88.21799017479321	0.6941490694952295
103.087215166	33.097895213	train	3.548652823802683E-4	78.03544965751688	0.6709821957051992
103.097904401	33.0975436753	train	3.130656589444477E-4	68.45629727069719	0.6427466516249495
103.204786445	33.0939780753	train	3.3560339357759317E-4	74.05898195940858	0.6585462671084942
103.236847361	33.0928905939	train	3.664491239081029E-4	81.04792328273085	0.6780341565449127
103.268906547	33.0917948992	train	3.4925249453502256E-4	76.74855809862939	0.6674529720529816
101.514392011	33.1486214325	train	1.6153710106617863E-4	41.840925975775264	0.4814154031099354
101.942794372	33.1392303853	train	3.717578325175409E-4	82.79385361112732	0.6811659382617719
102.081980496	33.135861713	train	4.3832759662932897E-4	94.45197752462909	0.7158277656770823
102.156917122	33.1339835393	train	3.809108936409053E-4	85.07193729843522	0.6864249085322496
102.210438983	33.1326144511	train	3.618633638352447E-4	79.85645298516248	0.6752789148437613
103.141082096	33.1051249994	train	3.1598115527016175E-4	69.31795676628403	0.6448723487204082
103.365518949	33.0974525392	train	1.8382904506316042E-4	47.788276495796936	0.5137212361435834
98.0938292455	33.1797346784	train	1.95805339532798E-4	50.03185242901598	0.5294691824876175
98.1045545452	33.179812286	train	1.8856719571339135E-4	48.59704272478678	0.5200759321942736
98.4048777457	33.1816101991	train	1.8585414678867873E-4	48.25673364336909	0.5164577312464851
98.7803104461	33.1828387996	train	3.366614107524582E-4	74.30875845400922	0.6592536976705211
101.675339723	33.1542824812	train	3.051575006497596E-4	66.64950531214889	0.6368505475735925
102.039467271	33.1459222012	train	4.061418875193673E-4	90.52437580312584	0.7000624126071868
102.103709012	33.144336584	train	4.065931547038279E-4	90.63502824418231	0.7002955360469185
102.232177133	33.141066178	train	3.4869581402168263E-4	76.6747426880796	0.6670988095961635
102.317810832	33.1388124756	train	2.462130002775256E-4	56.53325174341076	0.5859116180702014
102.360624074	33.1376636033	train	2.702186566769008E-4	59.87604950329247	0.6082885714799807
102.403434871	33.1365000538	train	3.0154862214796846E-4	65.89570515620731	0.6340947048233007
102.44624319	33.1353218301	train	3.548105010028996E-4	78.0199780105241	0.6709481121555889
102.478347785	33.1344285341	train	4.523648214546627E-4	95.4362504798217	0.7221961496713781
102.542552692	33.1326171891	train	4.6383339258117176E-4	96.25390628098162	0.7271911340802463
103.323216889	33.1079394725	train	2.746075976406832E-4	60.80098329939809	0.6121207926433279
98.4477264554	33.190827596	train	1.7982397636253256E-4	47.09609048697178	0.5082170024098529
101.825581847	33.1599778635	train	2.5454379830327747E-4	57.79329312225737	0.593961235356246
102.575018401	33.1407017142	train	4.384984292421965E-4	94.47872313737587	0.7159070232933384
102.607120487	33.1397751039	train	4.7447132201928777E-4	96.836499375201	0.7316663987867577
102.660620677	33.1382124225	train	4.932197611143169E-4	98.14307038838243	0.7392062949260025
102.682019592	33.1375809353	train	5.440579536731093E-4	99.70385742838052	0.757670142916249
102.724815407	33.1363069664	train	4.476668279669262E-4	95.11721329030328	0.7200967910531266
102.767608513	33.1350183408	train	3.905946079219632E-4	87.36689410976228	0.6918031440002441
102.821096038	33.1333869527	train	4.223557821312703E-4	92.49060568739453	0.7082170788580355
101.172203808	33.1821153719	train	6.448530115064178E-5	11.647375676988105	0.2703849887445097
101.322262414	33.1794053864	train	1.3766014019906848E-4	33.09322776794386	0.44168666752294505
102.971243633	33.1376957697	train	3.5366301191034396E-4	77.68766716409475	0.670232547591118
102.992634631	33.1370109461	train	3.8394634740338246E-4	85.72709002383536	0.6881308560699181
103.088885087	33.133883949	train	3.2819778622022376E-4	72.13478582922775	0.6535111462536322
103.110272045	33.1331789988	train	2.9708391308939767E-4	64.98242343257631	0.6306268954897234
98.0506365712	33.2064715809	train	1.812454512559527E-4	47.39611382478493	0.5101847666980031
101.708306187	33.1806176546	train	3.6651555206559613E-4	81.07564878173434	0.6780737247651227
101.740449764	33.1799137372	train	3.5618520515520296E-4	78.36799421266639	0.6718012880711997
101.794019887	33.17872213	train	3.3900995513330776E-4	74.62431141375237	0.6608135965347676
101.997556796	33.1739842094	train	3.741190247919792E-4	83.20412124223563	0.6825393918647485
103.228318915	33.1382319516	train	4.1825892644708167E-4	92.14415957435409	0.7061987484710637
103.271086551	33.1367703592	train	3.482920945633987E-4	76.62120979650886	0.6668414893100182
97.696492017	33.212284918	train	1.6378360427896088E-4	42.717702935840485	0.4848642698549469
98.0612687151	33.2155718247	train	1.6141208945460984E-4	41.793383970549115	0.4812221264128284
98.7051013223	33.2187635212	train	3.185191474572255E-4	70.11365659641577	0.6467023173397385
98.7265638333	33.2188125376	train	3.702029875258345E-4	82.34527992917461	0.6802550111220022
98.7694890012	33.2188994642	train	3.1154142920111413E-4	68.01521479868528	0.6416251695819021
101.44065115	33.1951731917	train	1.7354620368152448E-4	45.72568003360325	0.49933409372479765
101.815735442	33.1872482325	train	3.0993785330627003E-4	67.60389330412434	0.6404376814561471
102.126401319	33.1798274169	train	4.1300798810436885E-4	91.5586482571237	0.7035706609163681
102.17995262	33.1784697802	train	3.880238846688093E-4	86.65270123682419	0.6903934601008826
102.190662448	33.1781954947	train	3.6394940424624956E-4	80.51021497043531	0.676538085064218
102.854368599	33.1593962419	train	4.195792894852528E-4	92.25523243870407	0.7068522725823992
103.04693633	33.1532780904	train	3.5748738989328105E-4	78.68520783380343	0.6726053862659984
98.3723773226	33.2265499145	train	1.909183286522718E-4	49.07246335673438	0.5231679588563081
98.3938407586	33.2266563431	train	1.8214590047681137E-4	47.53908510660567	0.5114231425924235
101.19431657	33.208779677	train	5.613145385589586E-5	9.335188646306788	0.24390076960976118
101.430181445	33.2043949826	train	1.411355844652496E-4	34.50952444542433	0.44784379812200437
102.458713707	33.1800433526	train	3.9410285973957723E-4	88.0207590623025	0.6937063466975922
102.50154068	33.1788447467	train	5.223211099274022E-4	99.16327982853382	0.7501055043322765
102.533659237	33.1779361501	train	5.575283870530714E-4	99.9540235662504	0.7621323725806776
102.565776346	33.1770192901	train	5.369604084853344E-4	99.50649563177227	0.7552509855071091
102.597891993	33.176094168	train	5.279280417098956E-4	99.29286041252237	0.7521016110238253
102.64071056	33.1748478219	train	4.336965869113005E-4	93.65105428812976	0.7136622364650118
98.0288809563	33.2333623155	train	1.8882646554015947E-4	48.653353982433444	0.5204188694580176
98.3401146488	33.2354027728	train	1.7691475401583755E-4	46.42585766951386	0.5041400320283275
98.6621071086	33.2366941644	train	2.797589652633344E-4	61.55744963189258	0.6165241621656306
101.162371078	33.2183566134	train	6.577199759834117E-5	11.960356232373991	0.27430019775126335
101.183818217	33.2179818673	train	6.723019490796656E-5	12.358324931790365	0.2786867699215937
102.426942784	33.1899365916	train	2.8951203075488075E-4	63.71943155830969	0.6245929746889657
102.705312747	33.1819519787	train	4.2566878998292383E-4	92.84201998097794	0.7098290761545942
102.748128984	33.1806684936	train	3.6470026095457715E-4	80.76604962623136	0.6769889284583717
102.780239371	33.1796962458	train	3.5149759589268403E-4	77.15165217316715	0.6688736995434067
102.812348209	33.1787157418	train	4.010392260018641E-4	89.54923901933101	0.6974009318879424
102.865859461	33.177063225	train	4.765065851986732E-4	96.93919213933165	0.732505931984394
102.908665299	33.1757247062	train	4.068915861979317E-4	90.70820542182904	0.7004495060039817
103.218920573	33.1655819906	train	3.3037871360426426E-4	72.75991670887221	0.6550093328388875
103.219352306	33.1745775967	train	2.951604186213064E-4	64.71906298612102	0.6291125448723366
103.240745581	33.1738494647	train	3.7336152496822493E-4	83.02238919718415	0.6821000618174754
97.6637603509	33.2480139177	train	1.613271602813198E-4	41.76108534524754	0.4810907377636253
97.8569463079	33.2499397701	train	1.5093407244694314E-4	38.107771966598	0.46449377468311687
98.6190954479	33.254609778	train	2.265042339095264E-4	54.07938515142453	0.5655348394527538
101.291518046	33.234078381	train	1.1815968392306456E-4	26.039292978176917	0.40442270918219553
101.763294072	33.224487696	train	2.4100467673192634E-4	55.75740157970863	0.5807149077846102
102.106252846	33.2163912346	train	4.124157709784288E-4	91.49323335555471	0.7032713036665977
102.245539289	33.212832626	train	3.0755146886559884E-4	67.05458242679323	0.6386558620762711
102.331241655	33.2105654018	train	2.4342056712447016E-4	56.15155228080612	0.5831415366254803
102.9415749	33.1927086117	train	3.5234665554028445E-4	77.34946625887241	0.6694078363634939
103.102095635	33.1875137835	train	3.248237081160442E-4	71.31008044885041	0.6511675143242034
97.7602236682	33.2580322337	train	1.8353192027567456E-4	47.73741080287844	0.5133171273186371
97.7709573583	33.2581387992	train	1.5639840688188298E-4	40.10739099197047	0.47335006639579047
98.2862315954	33.2621644654	train	2.115175253590383E-4	52.36729540172733	0.5486457256814861
98.6083196808	33.2635962234	train	1.9242335069145287E-4	49.42882987382459	0.5251264174056748
102.14943581	33.2243192417	train	4.156076546530433E-4	91.85647031614955	0.7048776411778332
102.224442863	33.2223959667	train	3.3221402993355986E-4	73.27261336445957	0.6562600995260509
102.449420098	33.2163555156	train	4.3935335924404745E-4	94.61695773641475	0.7163030038632286
102.99549564	33.1999980257	train	3.8618946729484615E-4	86.28854623069455	0.6893796273867085
97.6634857281	33.2660490059	train	1.5758299144567217E-4	40.42980115151188	0.4752314786233494
97.6849543167	33.2662779589	train	1.6627056048298307E-4	43.664067485917414	0.4886291733031742
98.6512304162	33.2727439115	train	2.560951821663145E-4	58.05506523555876	0.595425815086008
102.481911199	33.2244628279	train	4.949989106120187E-4	98.27142182837039	0.7398998456673839
102.589025218	33.2214152096	train	5.329455856922866E-4	99.41153535334988	0.7538610464252599
102.599735727	33.2211053898	train	5.165830021534807E-4	99.03066768776861	0.748029138876033
102.67470467	33.2189109101	train	4.253080513443542E-4	92.7903136901053	0.7096544176004393
102.706831713	33.2179566314	train	3.984815322969087E-4	89.05082739207653	0.6960490219839661
102.728248898	33.2173158508	train	3.7458613285669976E-4	83.32848012076965	0.6828096975586889
102.781788876	33.2156978201	train	3.32179331854621E-4	73.26507445237473	0.6562365369278751
103.883665946	33.1772668418	train	8.954495444186224E-6	0.6413967569806395	0.04894140987400564
98.5867615248	33.2815662236	train	1.61226140425768E-4	41.67273206542537	0.4809343695326584
98.6941502231	33.2818768306	train	3.456354940049159E-4	75.96148917477781	0.6651382692127897
102.514407589	33.2325612303	train	4.993565945415656E-4	98.4529766244418	0.7415830830253344
102.857133037	33.2223935629	train	4.862688881235265E-4	97.63341893944063	0.7364608695107757
102.932080775	33.2200439452	train	3.938098258547302E-4	87.9342667051911	0.6935482779579603
103.017724568	33.2173035768	train	3.918150996089711E-4	87.53836611618868	0.6924679294810006
98.1678826519	33.2884875552	train	1.6204939487416472E-4	42.039324451324674	0.48220594313808146
102.279024199	33.2480102574	train	2.4641916541131605E-4	56.57285371574684	0.5861146743280815
102.321892296	33.2468714125	train	2.2534230333120782E-4	53.93819598714809	0.5642707437876885
102.814693135	33.2327159935	train	3.8387779041215063E-4	85.70579478091828	0.6880925314359886
103.007430627	33.2266472673	train	3.9631217438161457E-4	88.51896829336022	0.6948928692850405
103.060958435	33.2249087036	train	3.5802947110452583E-4	78.8891656354646	0.6729389607178395
103.157296787	33.2217214668	train	3.10663051882699E-4	67.81096758900927	0.6409756824329383
103.189406178	33.2206425395	train	2.981569647172667E-4	65.15704632940873	0.6314663383376284
103.232216025	33.2191911288	train	3.77326118600156E-4	83.98206713426725	0.6843860469472872
97.8563585597	33.2950306771	train	1.4730877223748475E-4	36.759641071938596	0.4584518731698373
98.1248378185	33.2972114456	train	1.5083628846211444E-4	38.053466594787515	0.46433257819597085
98.2537172427	33.2980522281	train	1.790186738272337E-4	46.90727766807163	0.5070951810005024
102.118568032	33.2611562061	train	4.043905811249804E-4	90.11249887636016	0.6991542471153144
102.225766957	33.258418754	train	3.286352335421846E-4	72.27686965340665	0.6538126927277924
103.27546112	33.2267199206	train	2.7054688209685447E-4	59.92805384504544	0.6085777806200217
97.8347616164	33.3038492407	train	1.3508842970936467E-4	32.07116928523905	0.4370414659329099
98.5006977885	33.3083097681	train	1.907026324191188E-4	49.011172055872755	0.522885952901999
102.397603307	33.2628511813	train	4.235238493200614E-4	92.60398255276107	0.7087874609047352
102.45119055	33.2613736563	train	4.892304664654532E-4	97.85249390966551	0.7376376566651441
102.579783737	33.257733631	train	5.113112129842634E-4	98.81858741841855	0.7460908667045857
98.2105943241	33.3158249643	train	1.9949762249147553E-4	50.68674270739947	0.5341205927496994
98.6080778091	33.3177146945	train	2.833752007754955E-4	62.452572694512284	0.6195560524043862
98.6832809155	33.3179291651	train	3.85573193019752E-4	86.12261097888901	0.6890375376646999
101.786735851	33.2870745112	train	2.473475157070087E-4	56.75117922623586	0.5870265636076214
102.494416455	33.2691782226	train	4.900003936336509E-4	97.90895000585097	0.7379418690347042
102.623015029	33.2654927355	train	4.849616045400644E-4	97.53629373934733	0.7359380535709548
102.64444583	33.2648655928	train	4.3704466209871416E-4	94.19370724030327	0.7152311334242364
102.730162339	33.2623201938	train	3.5208937772210385E-4	77.29653980686201	0.6692461669478774
102.77301652	33.2610254027	train	3.6797775593195084E-4	81.56318391724464	0.6789422363436979
102.815867945	33.2597158882	train	4.371953428032099E-4	94.27471147538868	0.7153013377154369
102.869428303	33.2580582951	train	5.603472136405774E-4	100.0	0.7630454274510433
102.890851213	33.2573888192	train	5.404137791832938E-4	99.60252368475001	0.7564340510565506
98.7477153066	33.3270965899	train	3.755100474356752E-4	83.57927076989725	0.6833429942702043
101.754837631	33.2968019051	train	1.9634326697542454E-4	50.140425468894186	0.5301526166278985
102.934098878	33.2650375101	train	4.7468452647487635E-4	96.84725697897977	0.731754591299525
103.019786341	33.2622924705	train	4.531064576118162E-4	95.52831849044465	0.722524684633326
103.073335059	33.2605469405	train	3.9610737215934244E-4	88.47561889844903	0.6947832660313076
97.641038817	33.3289381719	train	1.491989196088701E-4	37.34854495767924	0.46161889181653815
98.2319206347	33.3339978065	train	2.118695466422119E-4	52.41944298636183	0.5490574777168327
101.701471645	33.3069901976	train	2.079982505325607E-4	51.768170323808654	0.5444875862966179
101.755121096	33.3058113869	train	2.701943221846956E-4	59.872193923644794	0.6082671126198943
101.776579996	33.3053333877	train	3.6471625499441963E-4	80.77149984479959	0.6769985182281325
101.819496268	33.304366291	train	3.755078954979438E-4	83.57887345543212	0.6833417542245165
102.988064531	33.2723268358	train	4.3056744782798333E-4	93.35527187125595	0.7121802227869333
103.202264377	33.2652596089	train	3.2762362059028525E-4	71.95750232769034	0.6531145572954523
103.223680206	33.2645326669	train	3.7758062571705567E-4	84.05342369664595	0.684531673299802
98.1351322703	33.3423810342	train	1.7032771290862475E-4	44.970479123010236	0.4946544062134198
98.1673683278	33.342601349	train	2.0521650773267557E-4	51.298361390968175	0.5411462548812136
98.1888592249	33.3427435778	train	2.026259022293384E-4	51.07366104901537	0.5379901247112632
98.2318414619	33.3430168804	train	1.9154194815206585E-4	49.24977836060961	0.5239814205465111
98.5327311554	33.344513498	train	1.887897653077648E-4	48.64538299611456	0.5203703556904982
98.618703203	33.3448072122	train	2.7124449715824325E-4	60.048170625033656	0.6091910537036692
98.6401963999	33.3448713419	train	3.3269920659524644E-4	73.37802854333783	0.6565892328382488
98.6939296726	33.3450153929	train	3.685456023272079E-4	81.70151788249777	0.679278260525167
98.7369165468	33.3451138951	train	3.355712473240627E-4	74.04977467755474	0.6585247269162398
102.334664439	33.300612407	train	2.849480492268631E-4	62.774507155906555	0.6208598357707816
102.356110433	33.3000344342	train	3.64674569421736E-4	80.75721626192491	0.6769735230353038
102.399000575	33.2988674131	train	4.686278147761509E-4	96.53358595608049	0.7292264372008137
102.699160165	33.2902850079	train	3.4942326808342977E-4	76.77206816419165	0.6675614678995737
103.127726977	33.2767714746	train	3.707863977708303E-4	82.52015811833364	0.6805974194369842
98.3392313248	33.352654334	train	1.5491794724285904E-4	39.444019315891296	0.4709796805628601
101.862999802	33.3214016626	train	4.002078679077627E-4	89.41627770115494	0.6969628253769676
102.431519549	33.3069861733	train	4.918317328106008E-4	98.04293522168837	0.7386626378897746
102.517297322	33.3045848796	train	5.084303556167066E-4	98.72537244699818	0.7450190118895812
102.560182363	33.3033620882	train	4.718245678017612E-4	96.70059693450068	0.7305667145402913
102.635224895	33.3011866912	train	4.0631174509899565E-4	90.56602493504381	0.7001502031365628
102.657040334	33.3095583598	train	4.130937380815322E-4	91.56740810270148	0.703613956244171
102.69992118	33.30828718	train	3.493800298892835E-4	76.76546918911808	0.6675340045048233
102.742799317	33.3070012463	train	3.310687506722446E-4	72.9744353077904	0.6554806589058172
102.796393134	33.3053730861	train	3.802525812192347E-4	84.75953274858661	0.6860524664322922
102.807111378	33.3050446888	train	4.18889663104764E-4	92.19721892725363	0.7065112996796606
102.892851026	33.3023843362	train	4.915780237726116E-4	98.02463213900424	0.7385630211001173
102.935716594	33.3010320489	train	4.8518414186185716E-4	97.55282405694	0.7360271983561302
102.978579283	33.2996650254	train	4.888240487454264E-4	97.8226927039917	0.7374767885666361
103.150000635	33.2940496371	train	3.3600431913462876E-4	74.17381445777558	0.6588146865808264
101.724053701	33.3425601918	train	3.4938503025620744E-4	76.76613291834502	0.6675371807957439
102.507297504	33.3228942246	train	5.102941321775266E-4	98.77767098530376	0.7457134812112632
102.861097188	33.3123882723	train	4.3488538993917566E-4	93.75082962800603	0.714221281120327
103.032568284	33.3069330657	train	5.127947137893847E-4	98.87826759433617	0.7466393121352687
103.06471392	33.3058839637	train	4.6314001919236353E-4	96.15666966861022	0.7268942515962966
103.182566848	33.3019663744	train	3.807382959657656E-4	85.0365720402121	0.6863273464095576
98.3497771622	33.3797688512	train	1.9371328971657032E-4	49.67924732065292	0.5267922338286403
101.713598962	33.3518050771	train	2.911930552579008E-4	63.99706865296553	0.6259495213541177
98.113184393	33.3873233381	train	1.992083019822703E-4	50.63279773805171	0.5337594400460575
98.4249714617	33.3891596235	train	3.0706152175228213E-4	66.98069821808863	0.6382878505705898
98.4357232059	33.3892089745	train	2.722290193601261E-4	60.252898750237605	0.6100532841653917
98.5862501245	33.3898020911	train	2.0716526391442613E-4	51.51915094707134	0.5434921474668445
98.6077543062	33.3898719191	train	2.334810685808951E-4	54.90647227923986	0.572973526228369
98.6400107127	33.3899696749	train	3.231371242143978E-4	70.94087765286118	0.6499840893133055
98.6830194844	33.3900869752	train	3.5095499405136103E-4	77.00982147942271	0.6685314480475893
98.7260284893	33.3901893715	train	4.5137748199436644E-4	95.29323729445098	0.7217575622130487
101.670931011	33.3617467894	train	2.505919746180468E-4	57.16528003721732	0.5901821736191718
101.810503898	33.3586635654	train	3.960277219765201E-4	88.45876199519067	0.694740618664534
102.239817596	33.3481948349	train	3.987866084795593E-4	89.13622636202653	0.696210909033047
102.304194922	33.3464968033	train	3.7655524157193025E-4	83.77226717661037	0.683944137554138
102.39002286	33.3441809747	train	4.5293798104009485E-4	95.51927094171411	0.7224501199808804
102.432933116	33.3430008726	train	4.933202040985475E-4	98.15031654823541	0.7392455482579708
102.508019991	33.340900112	train	4.958514025023286E-4	98.30694150893952	0.7402308597775001
102.518746049	33.3405963073	train	4.781189665795959E-4	97.02977152144035	0.7331673089265459
103.226286192	33.3185048431	train	2.996092360009521E-4	65.40442129180711	0.6325963851144656
97.9088152682	33.3947138391	train	1.4365285489155503E-4	35.380547419215205	0.45221928764565267
98.0915891466	33.3961865038	train	1.854254808438519E-4	48.137238120380275	0.5158810529722561
101.86447542	33.3664445532	train	4.086039014544396E-4	90.95517872389222	0.7013298929767713
102.336725428	33.3546398327	train	4.0206039053142847E-4	89.73850831673177	0.6979373314884706
102.690720889	33.3446109343	train	3.8720719869098476E-4	86.52061168597838	0.6899429184320112
102.72289343	33.3436493253	train	3.769262768187736E-4	83.87324719836054	0.684156989866165
102.776510915	33.3420281786	train	3.6546544215502395E-4	80.88537232038404	0.6774470816951489
102.873410466	33.3480511784	train	4.443112927271165E-4	94.95667051725962	0.7185777968237864
102.894855287	33.3473794202	train	4.401583719382172E-4	94.75037261458091	0.7166748563305959
102.937742786	33.3460248307	train	4.402017016717408E-4	94.75755365801152	0.7166948436106936
102.980627401	33.3446554799	train	4.6737785842447836E-4	96.46067051974498	0.7286987446126696
103.0235091	33.3432713713	train	5.128292342446559E-4	98.8796563275517	0.7466520460292345
103.066387852	33.3418725083	train	5.349241140127287E-4	99.458331501461	0.7545479840563817
103.098544964	33.3408136804	train	4.718924206726595E-4	96.70414181198029	0.7305950188898763
103.109263627	33.3404588942	train	3.9609246012171136E-4	88.47246296375026	0.6947752825352372
98.0268781283	33.4137344437	train	1.575345062324176E-4	40.41672888014575	0.4751547360333612
98.5108345038	33.4165867432	train	2.2851621213000508E-4	54.321588413353695	0.5677064655665637
101.736198707	33.3873717936	train	3.5858273172600355E-4	79.03440440026868	0.6732787143323941
102.594935247	33.3654500069	train	4.072964404029003E-4	90.78868561154064	0.7006581299932348
102.68075502	33.3629320274	train	3.704990780051644E-4	82.43326785082353	0.6804288807789586
103.184719983	33.3469453431	train	3.7271707829296494E-4	82.93055176379715	0.6817253412113635
98.2526386252	33.4243194244	train	1.8373550575585462E-4	47.76994993497312	0.5135940890664132
98.3494411561	33.4248649077	train	2.9485947147168804E-4	64.67428634672093	0.6288744876992074
98.3924653036	33.4250830982	train	2.890231608865685E-4	63.62266849466913	0.6241966196061866
98.4892712239	33.4255194685	train	2.573232004107555E-4	58.235856240224756	0.5965776520812079
98.6721317574	33.4261375987	train	3.656400218649407E-4	80.91190751052132	0.6775514294916876
98.6828884191	33.4261655646	train	4.394235777641908E-4	94.62859506260573	0.7163354781420516
101.779443659	33.3954257386	train	3.832760105598829E-4	85.51886930612164	0.6877557206495505
101.865362368	33.3934701027	train	3.545853413564749E-4	77.95643463871053	0.6708079494837474
103.174431656	33.3563025658	train	3.7925666024713644E-4	84.5280089469342	0.6854873366784586
104.159765547	33.3191941827	train	1.5696815563408074E-5	1.450363845564553	0.0827428970352999
97.9944091607	33.431513923	train	1.6267862517820343E-4	42.33663619651421	0.48317364021972337
98.4677035654	33.4344483895	train	2.787314688231395E-4	61.3951200359682	0.6156538622611742
102.391771331	33.3892009888	train	4.62615718756662E-4	96.08311901514888	0.7266693318905743
102.542023221	33.3849987991	train	4.333355454300256E-4	93.62075940996476	0.7134920204038282
102.563485208	33.3843836776	train	3.575071791265864E-4	78.69907984067575	0.6726175757113002
102.617137306	33.3828296825	train	3.4469853240778664E-4	75.72395489212315	0.6645333955358353
97.9512777227	33.4401758457	train	1.3380691275353078E-4	31.50046843264839	0.43469772513084365
98.5321999303	33.4437280528	train	2.1425285334434444E-4	52.71509219898668	0.5518255428741896
98.5752346639	33.443882928	train	2.5193121986592955E-4	57.4304803498231	0.5914707264371387
102.660433714	33.3905711945	train	3.539395817769131E-4	77.77419176474159	0.6704052987439085
102.703354128	33.3892961171	train	3.850740056727022E-4	85.99361068178578	0.6887598892614843
102.735542657	33.3883300969	train	3.894088577198283E-4	87.02683283664075	0.6911545233965614
102.778458294	33.387029123	train	3.8982819199053084E-4	87.25958028158163	0.6913842164279123
102.810643204	33.3860436842	train	4.225630393603667E-4	92.50817621478508	0.7083184481938638
102.896461906	33.3833751753	train	4.591985744264314E-4	95.85732494569073	0.7251942860141173
98.2954429941	33.4516283616	train	2.4986233158293277E-4	57.024059034053636	0.5894767221237889
102.86468002	33.3933820358	train	4.880335097772568E-4	97.76452745750237	0.7371633120151113
102.939773486	33.3910171766	train	3.934168816332123E-4	87.81198238942177	0.6933360591998639
102.982680075	33.3896454963	train	3.991114200283048E-4	89.22714978793849	0.6963830791172613
103.014858101	33.3886070346	train	3.8851040808540147E-4	86.7313907959921	0.69066123896757
103.057759555	33.3872094864	train	3.8869290760148035E-4	86.76993228736335	0.6907615659172143
103.100658034	33.3857971613	train	3.9518875605317556E-4	88.2811991210886	0.6942906833318213
98.3060584664	33.4697271242	train	2.7985531677011033E-4	61.59234153621685	0.6166055707865171
98.359865961	33.4700166747	train	3.0208254792384514E-4	66.00926769327934	0.6345050591674524
98.3921508161	33.470179195	train	3.1067873169264326E-4	67.8146131367616	0.6409872969875109
98.4674831027	33.4705257118	train	3.303601037720417E-4	72.75418999825153	0.6549966036345405
98.5105306749	33.4707031681	train	3.025898850385431E-4	66.12799823297988	0.6348941266255786
98.5212926257	33.4707451965	train	3.8431955362773154E-4	85.82698738757078	0.6883393202220929
98.6073889849	33.4710477889	train	4.509371791270483E-4	95.27230905944904	0.7215615278485702
98.6504376151	33.4711766613	train	4.338764091402725E-4	93.66614311531612	0.7137469397448457
98.6827242588	33.471263505	train	4.740050835442618E-4	96.81297449732307	0.7314733359562725
102.511279146	33.4219257862	train	4.589257969776933E-4	95.84223559336981	0.725075852342615
103.165859837	33.4016427835	train	3.761169224404475E-4	83.6913187229573	0.6836923164623053
97.5634749926	33.4723640012	train	2.834786178465384E-4	62.505624925956965	0.6196420534023467
98.2736991051	33.4785611472	train	3.0346632874514646E-4	66.3126495180661	0.6355643071995845
98.5642955026	33.4799233934	train	3.886780174419088E-4	86.76459693925244	0.6907533826664657
102.468692164	33.4321386432	train	4.6666810189548163E-4	96.41926730839722	0.7283981910076335
102.51164208	33.4309285561	train	4.11751594567816E-4	91.38614922791234	0.7029348519239629
102.62974094	33.4275243426	train	3.140904112622737E-4	68.74414231424772	0.6434966958305307
102.64047621	33.4272093084	train	3.1738507689777E-4	69.76403504912994	0.6458869545739572
102.726352304	33.4246556852	train	3.46343614785095E-4	76.27085047904825	0.6655939650349566
103.187742419	33.4099151437	train	3.531082477681855E-4	77.50724400033522	0.6698854841434645
101.802951771	33.4580049816	train	3.46329992425876E-4	76.26448855161397	0.6655852103606381
101.921170188	33.4552737686	train	3.333681192382774E-4	73.52336663485386	0.6570419764839397
102.694531903	33.4346211904	train	3.194363569526439E-4	70.29895196296941	0.6473590221414272
102.769675845	33.4323568258	train	3.626315193328837E-4	80.02735326221959	0.675743725530955
102.812611442	33.4310425252	train	4.088974417753257E-4	90.99255837781573	0.7014802973991834
102.855544238	33.4297134085	train	4.84739214565038E-4	97.52193187910058	0.7358489076407678
102.8984742	33.4283694787	train	4.0153146212746813E-4	89.6404732748805	0.6976597324092503
102.941401298	33.4270107393	train	3.277526715945277E-4	71.99047287056521	0.653203774766497
102.973594723	33.425981968	train	3.538596123929361E-4	77.75160655449571	0.6703553668470318
103.037976634	33.4238994452	train	3.9649845419514825E-4	88.56450735761658	0.69499249163145
97.8322310032	33.4932256529	train	1.6373724964912438E-4	42.70537940920132	0.4847935690838754
98.2197256027	33.4962717843	train	1.8975469492123182E-4	48.839765604728385	0.521642634230675
98.2520192462	33.4964709386	train	2.6747512858247137E-4	59.43120395416954	0.6058543478251545
101.79249293	33.4672566552	train	2.8616818519259845E-4	63.044830746700846	0.6218651060942789
102.523107718	33.4486289993	train	3.398873348662496E-4	74.73886679014947	0.6613926923724156
103.070585721	33.431842629	train	3.6198246414915965E-4	79.88079053122159	0.675351069681729
103.134964191	33.4297094409	train	3.537767821811656E-4	77.7246680995257	0.6703036327317075
101.825032138	33.4755341787	train	2.829966965440666E-4	62.258402680934665	0.6192409586994649
103.221227733	33.4358086132	train	2.843800100415984E-4	62.66924644009512	0.6203900024487249
103.231956381	33.4354423247	train	1.2530030762283954E-4	28.379979316088455	0.41863139578825087
97.541352147	33.5081796505	train	3.701376821350422E-4	82.32587340985224	0.6802166371522899
98.2410972406	33.5144431899	train	3.017675944071783E-4	65.94227913039583	0.6342631096928237
98.2733977915	33.5146368657	train	2.775554225898592E-4	61.22905065577048	0.6146528782980951
98.3379997863	33.5149989535	train	2.906472010676526E-4	63.909923627	0.6255101061810157
98.3487668954	33.5150560265	train	3.1700300624947067E-4	69.63631340769368	0.6456114090140265
98.3918356276	33.5152749606	train	3.8528385671821405E-4	86.04469653166247	0.6888766689633221
98.4349048094	33.5154789221	train	3.69853724736724E-4	82.20850258567451	0.6800496743620679
98.4887418702	33.515712818	train	3.9485816468827007E-4	88.20191048788121	0.694113023498496
98.5210443942	33.5158419254	train	5.009793187906484E-4	98.52057887803892	0.7422043372527393
98.5641147335	33.5160009663	train	4.3091632151181505E-4	93.3912383919097	0.7123462147346086
98.6071853952	33.5161450328	train	5.234398745572798E-4	99.18913535067209	0.7505063553483348
102.459385525	33.4684518143	train	4.252382317051265E-4	92.78030612732009	0.7096205887899548
97.5950245673	33.5178186373	train	3.0213017957805133E-4	66.01940286239089	0.634541622269961
97.8426338024	33.5203800145	train	1.5578529529075062E-4	39.874838047079734	0.4723709860935584
98.1979470999	33.5231905945	train	2.955102413729452E-4	64.76956656738771	0.6293888804001719
102.502716405	33.4762465858	train	4.0521949912438203E-4	90.30604886124398	0.6995847791499233
102.717540447	33.4699816162	train	3.1744200350453545E-4	69.78335222274535	0.6459279728048146
102.728279887	33.4696586233	train	3.6810500843798764E-4	81.59418410302641	0.679017599455846
102.792712903	33.467701187	train	3.823454938292518E-4	85.35172167890563	0.687233484402179
102.535310335	33.4843329752	train	3.2520740486744235E-4	71.38473264606931	0.6514356262456052
102.857538933	33.4747095612	train	4.0072438974263496E-4	89.49514946659238	0.6972351695593049
102.889753228	33.473701292	train	4.204655296672698E-4	92.33036220036959	0.7072892959474512
102.954176974	33.4716597201	train	3.3548466823589716E-4	74.02499303170532	0.6584666994767453
102.986386399	33.4706264201	train	3.9142267444958775E-4	87.48284027609726	0.6922544937827481
103.02932973	33.4692357125	train	3.1845300934529294E-4	70.09890566674939	0.6466548691359402
103.115207469	33.466409827	train	3.162610550577174E-4	69.40201338548957	0.6450750944040629
98.1654706713	33.5410144892	train	2.1016658410951878E-4	52.15105010928116	0.5470585530392835
101.836957744	33.5113228136	train	2.2541808522499716E-4	53.94668445934672	0.5643534131474877
103.061955743	33.4771799161	train	3.1767763719389535E-4	69.86588186598682	0.6460976566599623
98.1761550032	33.5501052566	train	2.5860678949856194E-4	58.46585002876975	0.5977746227831028
98.1869260727	33.5501764614	train	2.588101400430833E-4	58.50328390840365	0.5979635994857976
98.2407819744	33.5505184321	train	3.4150700964951806E-4	75.20624460317752	0.662456546103258
98.2730959409	33.5507123714	train	3.14168533768533E-4	68.76595163797506	0.6435537466470819
98.3161816979	33.5509578397	train	3.4462897957304267E-4	75.71494235511766	0.6644884072192743
98.3915829712	33.5513513344	train	4.371890824447242E-4	94.27147145416843	0.7152984216142615
98.4346700432	33.5515555734	train	4.73142868497406E-4	96.76946969383256	0.7311155718639591
98.5531615529	33.5520399193	train	4.5012213209326093E-4	95.2336556120344	0.7211979176883476
98.5639336423	33.5520783278	train	5.262573149027227E-4	99.25424859190215	0.7515101639893155
98.6070221967	33.5522225904	train	4.5186674465850466E-4	95.36410553672741	0.721975071230895
103.191208158	33.481879549	train	2.0819993410776494E-4	51.804386383171206	0.5447279505168018
97.5298257513	33.5531355823	train	4.2332694033196786E-4	92.58434794253097	0.7086914640717418
102.514915754	33.5119527385	train	3.239885043345398E-4	71.08118063955929	0.6505824789363994
102.654614405	33.5079051787	train	2.7564016097946984E-4	60.93430020100542	0.61301150880819
103.170169977	33.4916007493	train	3.1856828727060653E-4	70.12461635788797	0.6467375625281512
101.848598406	33.5381011931	train	2.527004123166159E-4	57.56045779706808	0.5922071469695308
102.504531998	33.5212602887	train	3.5900262567044235E-4	79.135488833272	0.6735360975893699
102.590513887	33.5187946753	train	2.7928204354237234E-4	61.469314338446324	0.6161206952849616
102.68723084	33.5159497255	train	2.956484680727226E-4	64.7882632890053	0.6294979563682604
102.730211757	33.5146611358	train	3.418715778147969E-4	75.29126825866932	0.6626950849887667
102.773189924	33.5133576781	train	4.09061204154253E-4	91.01341238426785	0.7015641402870837
102.826908718	33.5117074529	train	4.25114851048435E-4	92.76262792042293	0.7095607894722208
102.891365449	33.5096965332	train	3.7831758185697507E-4	84.278988557795	0.6849525950757225
102.934333025	33.5083373498	train	3.3936717159653E-4	74.670951499981	0.661049608556222
97.917324345	33.57516915	train	2.2208644628721966E-4	53.58596178915969	0.5606891023245172
98.0789299536	33.5764774296	train	1.7674862851135815E-4	46.38040083877095	0.5039051833426931
102.633877789	33.526540978	train	2.8261370143129214E-4	62.16944219438023	0.6189215947579384
102.97771006	33.5159611535	train	2.966719046301248E-4	64.92669463720233	0.6303035664240654
103.085119928	33.51245992	train	2.8298211918878187E-4	62.25092460000839	0.6192288130393158
103.106599661	33.5117485376	train	3.1794654360509924E-4	69.96006513087687	0.6462911021743086
103.139246975	33.5196705348	train	2.8454431759635413E-4	62.6990485937505	0.6205260232273077
97.9386503315	33.5933917295	train	1.8547582386240215E-4	48.151274697549034	0.5159488500027337
98.2080566488	33.5954094693	train	3.2398535473082723E-4	71.0801809089955	0.6505802690186975
98.2942718865	33.5959312739	train	3.5962994564976334E-4	79.28645034883587	0.6739198726092458
98.3158260328	33.5960523395	train	3.841405125403872E-4	85.7874017977952	0.6882393469039745
98.3481574888	33.5962268985	train	4.160994352690084E-4	91.9300447765725	0.7051235882386141
98.3912665173	33.5964465032	train	5.219715430180083E-4	99.15520106493756	0.7499799910013543
98.4343759971	33.5966510893	train	5.069992514059096E-4	98.68603819785626	0.7444831823736042
98.4774858961	33.5968406566	train	5.102101679719041E-4	98.77429316538951	0.7456822763517885
98.5313738109	33.5970564946	train	4.807092587292395E-4	97.25098255485062	0.7342229913196848
98.5637068243	33.5971747324	train	4.388754346729706E-4	94.53775122341858	0.7160817782302299
98.6068177896	33.5973192402	train	4.4569342512325224E-4	95.02362504338774	0.7192054572566909
97.4751890425	33.5975660619	train	3.85186412695743E-4	86.01845614251667	0.6888224533819396
97.5829348449	33.5988472697	train	3.40458658779043E-4	74.89373873692345	0.6617687207149044
101.871305693	33.5736368823	train	2.7664583398558654E-4	61.077302801282926	0.6138751050218665
102.602756226	33.5544891801	train	2.91391854001266E-4	64.02880665546138	0.6261092992130132
102.785504795	33.5490289789	train	3.417550865534757E-4	75.26955598703807	0.6626189007995925
97.453479733	33.6063147745	train	4.434247901607204E-4	94.91372546856013	0.7181737349209084
97.539683693	33.6073626042	train	3.774554584651894E-4	84.01726794738502	0.6844600706842319
102.53861272	33.5653543897	train	3.2690472903115227E-4	71.7738377632311	0.6526167211185122
102.732147923	33.5596632221	train	2.987832299838074E-4	65.26711778155904	0.6319545015879936
97.6580814089	33.617722333	train	2.6426398051253476E-4	59.05914205091836	0.6029665133721327
102.495960908	33.5755808199	train	4.165946502946096E-4	92.00413305317211	0.7053708390123087
102.592751237	33.5728055481	train	2.683330267567214E-4	59.5223802463897	0.6066187716242074
102.807792224	33.5663681159	train	3.3423365826554637E-4	73.72794322254404	0.6576260351048497
102.850792113	33.5650359392	train	3.9774675113111085E-4	88.869508359009	0.6956584051490117
102.926035057	33.5626688048	train	3.887484445834924E-4	86.78983194865567	0.6907920838019773
102.947531419	33.5619841081	train	3.41246866590474E-4	75.13554893951049	0.6622861267478528
97.604048744	33.6261426654	train	3.005975043804747E-4	65.63756453916507	0.6333614258564203
97.8196292491	33.6283884389	train	2.3866182529511695E-4	55.41129177596396	0.5783345057185764
98.3478858568	33.6323024962	train	4.114197132612916E-4	91.33264052205935	0.7027664448175218
98.3910128466	33.6325223993	train	4.8122255044349114E-4	97.29481768385959	0.7344311942354222
98.4449222158	33.6327761296	train	5.467060039429301E-4	99.77749185031598	0.7585605109074262
98.4772681504	33.6329170883	train	5.314183578865846E-4	99.37541336416396	0.7533281634771087
98.5203964002	33.6330918734	train	4.541321178410154E-4	95.58338809548312	0.7229777601449302
98.5635250061	33.6332516181	train	4.628486132903757E-4	96.11579025472032	0.7267692870594487
103.033928544	33.5682052647	train	2.932903336252919E-4	64.39138961430834	0.6276282907911301
97.5392272408	33.6344122115	train	2.932163254253532E-4	64.37402330146205	0.627569307355173
97.8087255169	33.637302575	train	2.0003291590061197E-4	50.78025551300866	0.5347873151430074
97.8734105367	33.6379088905	train	2.40699525404729E-4	55.71375913874348	0.5804063889836361
97.8949726334	33.6381034783	train	2.515284316629874E-4	57.34950542676903	0.5910840372109311
97.9596601378	33.6386646882	train	1.9655634640020127E-4	50.18343253462511	0.530422784329638
98.1860793778	33.6403624708	train	3.6283678598646727E-4	80.177132662825	0.6758677071135868
98.2399913488	33.6407056047	train	3.566427633018996E-4	78.43774792737904	0.672084279632727
98.2831215634	33.6409631897	train	3.820298865263823E-4	85.29502997901726	0.6870559583617891
98.3370350763	33.6412640174	train	4.1096632127277154E-4	91.2595408383083	0.7025360704943534
98.6281797515	33.6424822941	train	4.363027675372248E-4	93.95426596605107	0.7148849686340651
102.421381981	33.5956939644	train	4.293215333223773E-4	93.23351743022725	0.7115858573988358
102.980601692	33.5789455377	train	3.514080818535177E-4	77.12807555006754	0.6688172863642085
97.4420554293	33.6422440832	train	3.696781494232153E-4	82.11117508223306	0.6799463513935181
97.6145383994	33.6442974948	train	2.468966134363945E-4	56.66456603942372	0.5865841589024464
102.507810249	33.6022839082	train	3.8930070145748935E-4	86.987713150348	0.6910952246352752
102.615385975	33.5991831422	train	3.1256399317247424E-4	68.31191072345358	0.6423783168652109
102.658411615	33.5979167197	train	3.0878379657321134E-4	67.26295665886296	0.6395781921535145
102.712189857	33.5963127125	train	2.834230189041724E-4	62.47710305883448	0.6195958224983469
102.722944992	33.5959891143	train	3.023013961419359E-4	66.05984903456847	0.6346729914724593
102.776718081	33.5943571424	train	3.145020123584832E-4	68.88184430263354	0.6437970721217574
102.808979845	33.5933667764	train	3.0939662171173356E-4	67.44034643220432	0.6400351076233671
97.4957976194	33.6519279274	train	3.127767695483495E-4	68.37315079196928	0.6425346349779965
97.5604855001	33.6526982191	train	2.7259898433833283E-4	60.369376306322394	0.6103763115333306
102.529693995	33.6106735519	train	2.933935237884836E-4	64.41560358868048	0.6277105006396657
102.561970799	33.6097472057	train	2.871356145837828E-4	63.27652062358568	0.6226583903123766
102.86314771	33.6006964859	train	3.630172326435422E-4	80.27793737351432	0.6759766190739278
102.906161812	33.599343866	train	3.553274074124995E-4	78.18474499356043	0.6712694371223428
102.981429525	33.5969409176	train	3.114279101755041E-4	67.988796748935	0.6415413639342208
103.088939156	33.5934289865	train	3.364180832544373E-4	74.27552819831611	0.6590912593231494
103.110438832	33.5927154307	train	3.196443010206749E-4	70.33133549769416	0.6475075668531354
97.8729403507	33.6739795884	train	2.454792394346201E-4	56.43795732963029	0.5851873026971354
98.1965264634	33.6765071031	train	3.0521071812611016E-4	66.66424483114783	0.6368908754093457
98.2612481502	33.6769109505	train	3.456561470750176E-4	75.96780750135889	0.6651515776321549
98.347545636	33.6773966942	train	3.5439162561796213E-4	77.90176520129616	0.6706872651617206
98.3906951226	33.6776169706	train	3.677879051281179E-4	81.51693406038183	0.6788297346577609
98.433845062	33.6778221826	train	4.1513731687996887E-4	91.78610388293306	0.7046420338767346
98.4769954224	33.6780123297	train	4.902068090431816E-4	97.92408573387301	0.7380233076710563
98.5632972776	33.6783474275	train	4.113499308749593E-4	91.32138961665862	0.7027310107226906
97.4521893069	33.6784439376	train	4.1249877323266525E-4	91.50661567965601	0.7033132965409733
97.4737578418	33.6787122508	train	3.165224701149795E-4	69.48051886101982	0.6452642416955823
97.8188902428	33.6824934616	train	2.834587500652613E-4	62.495432893636035	0.6196255344955353
98.325900685	33.6862996674	train	3.501557012342691E-4	76.88575586907034	0.66802599548562
102.369340858	33.6421907426	train	3.8228688165916394E-4	85.34119333077739	0.6872005308569408
102.412399287	33.6410085614	train	3.917815699353117E-4	87.53309294819114	0.6924497046306501
102.520034232	33.6379876804	train	3.7073005113366577E-4	82.50190650004966	0.6805643811252199
102.573845625	33.6364422002	train	3.5476990687414073E-4	78.00852174889759	0.6709228509879174
102.627652884	33.6348733681	train	3.3412697967165084E-4	73.70272894331322	0.6575541567716552
102.971917335	33.6242802795	train	3.030574950724498E-4	66.23846088632516	0.6352519952711121
103.014937501	33.62288899	train	3.151229824516538E-4	69.08024438413145	0.6442492840729035
[truncated: 567 more rows]
