# Supplementary material for: Spatiotemporal prediction of alpine wetlands under multi-climate scenarios in the west of Sichuan, China
Source: PeerJ. 2024 Nov 27;12:e18586. doi: 10.7717/peerj.18586 (PMC11608022; doi:10.7717/peerj.18586)
Supplement: Supplemental Information 1 [file peerj-12-18586-s001.zip › Maxent_data1/2.5mBIOssp126_2021-2040/RES/wetland_5.asc]

ncols         170
nrows         159
xllcorner     97.34749306
yllcorner     27.673839575
cellsize      0.041666666666667
NODATA_value  -9999
-9999 -9999 -9999 -9999 -9999 -9999 -9999 -9999 -9999 -9999 -9999 -9999 -9999 -9999 -9999 -9999 -9999 -9999 -9999 -9999 -9999 -9999 -9999 -9999 -9999 -9999 -9999 -9999 -9999 -9999 -9999 -9999 -9999 -9999 -9999 -9999 -9999 -9999 -9999 -9999 -9999 -9999 -9999 -9999 -9999 -9999 -9999 -9999 -9999 -9999 -9999 -9999 -9999 -9999 -9999 -9999 -9999 -9999 -9999 -9999 -9999 -9999 -9999 -9999 -9999 -9999 -9999 -9999 -9999 -9999 -9999 -9999 -9999 -9999 -9999 -9999 -9999 -9999 -9999 -9999 -9999 -9999 -9999 -9999 -9999 -9999 -9999 -9999 -9999 -9999 -9999 -9999 -9999 -9999 -9999 -9999 -9999 -9999 -9999 -9999 -9999 -9999 -9999 -9999 -9999 -9999 -9999 -9999 -9999 -9999 -9999 -9999 -9999 -9999 -9999 -9999 -9999 -9999 -9999 -9999 -9999 -9999 -9999 -9999 -9999 -9999 -9999 -9999 -9999 -9999 -9999 -9999 1.39947E-1 1.47083E-1 1.06394E-1 -9999 -9999 -9999 -9999 -9999 -9999 -9999 -9999 -9999 -9999 -9999 -9999 -9999 -9999 -9999 -9999 -9999 -9999 -9999 -9999 -9999 -9999 -9999 -9999 -9999 -9999 -9999 -9999 -9999 -9999 -9999 -9999 -9999 -9999 -9999
-9999 -9999 -9999 -9999 -9999 -9999 -9999 -9999 -9999 -9999 -9999 -9999 -9999 -9999 -9999 -9999 -9999 -9999 -9999 -9999 -9999 -9999 -9999 -9999 -9999 -9999 -9999 -9999 -9999 -9999 -9999 -9999 -9999 -9999 -9999 -9999 -9999 -9999 -9999 -9999 -9999 -9999 -9999 -9999 -9999 -9999 -9999 -9999 -9999 -9999 -9999 -9999 -9999 -9999 -9999 -9999 -9999 -9999 -9999 -9999 -9999 -9999 -9999 -9999 -9999 -9999 -9999 -9999 -9999 -9999 -9999 -9999 -9999 -9999 -9999 -9999 -9999 -9999 -9999 -9999 -9999 -9999 -9999 -9999 -9999 -9999 -9999 -9999 -9999 -9999 -9999 -9999 -9999 -9999 -9999 -9999 -9999 -9999 -9999 -9999 -9999 -9999 -9999 -9999 -9999 -9999 -9999 -9999 -9999 -9999 -9999 -9999 -9999 -9999 -9999 -9999 -9999 -9999 -9999 -9999 -9999 -9999 -9999 -9999 -9999 -9999 -9999 -9999 -9999 4.50889E-1 3.92121E-1 2.25553E-1 1.32921E-1 1.49603E-1 1.45709E-1 -9999 -9999 -9999 -9999 -9999 -9999 -9999 -9999 -9999 -9999 -9999 -9999 -9999 -9999 -9999 -9999 -9999 -9999 -9999 -9999 -9999 -9999 -9999 -9999 -9999 -9999 -9999 -9999 -9999 -9999 -9999 -9999 -9999 -9999 -9999
-9999 -9999 -9999 -9999 -9999 -9999 -9999 -9999 -9999 -9999 -9999 6.49924E-1 6.4782E-1 6.71085E-1 -9999 -9999 -9999 -9999 -9999 -9999 -9999 -9999 -9999 -9999 -9999 -9999 -9999 -9999 -9999 -9999 -9999 -9999 -9999 -9999 -9999 -9999 -9999 -9999 -9999 -9999 -9999 -9999 -9999 -9999 -9999 -9999 -9999 -9999 -9999 -9999 -9999 -9999 -9999 -9999 -9999 -9999 -9999 -9999 -9999 -9999 -9999 -9999 -9999 -9999 -9999 -9999 -9999 -9999 -9999 -9999 -9999 -9999 -9999 -9999 -9999 -9999 -9999 -9999 -9999 -9999 -9999 -9999 -9999 -9999 -9999 -9999 -9999 -9999 -9999 -9999 -9999 -9999 -9999 -9999 -9999 -9999 -9999 -9999 -9999 -9999 -9999 -9999 -9999 -9999 -9999 -9999 -9999 -9999 -9999 -9999 -9999 -9999 -9999 -9999 -9999 -9999 -9999 -9999 -9999 -9999 -9999 -9999 -9999 -9999 -9999 -9999 -9999 -9999 4.72866E-1 4.44254E-1 3.51477E-1 2.11766E-1 1.48325E-1 1.28526E-1 1.16985E-1 -9999 -9999 -9999 -9999 -9999 -9999 -9999 -9999 -9999 -9999 -9999 -9999 -9999 -9999 -9999 -9999 -9999 -9999 -9999 -9999 -9999 -9999 -9999 -9999 -9999 -9999 -9999 -9999 -9999 -9999 -9999 -9999 -9999 -9999 -9999
-9999 -9999 -9999 -9999 -9999 -9999 -9999 -9999 -9999 6.38011E-1 6.4431E-1 6.52237E-1 6.83121E-1 7.05811E-1 7.07242E-1 7.15643E-1 -9999 -9999 -9999 -9999 -9999 -9999 -9999 -9999 -9999 -9999 -9999 -9999 -9999 -9999 -9999 -9999 -9999 -9999 -9999 -9999 -9999 -9999 -9999 -9999 -9999 -9999 -9999 -9999 -9999 -9999 -9999 -9999 -9999 -9999 -9999 -9999 -9999 -9999 -9999 -9999 -9999 -9999 -9999 -9999 -9999 -9999 -9999 -9999 -9999 -9999 -9999 -9999 -9999 -9999 -9999 -9999 -9999 -9999 -9999 -9999 -9999 -9999 -9999 -9999 -9999 -9999 -9999 -9999 -9999 -9999 -9999 -9999 -9999 -9999 -9999 -9999 -9999 -9999 -9999 -9999 -9999 -9999 -9999 -9999 -9999 -9999 -9999 -9999 -9999 -9999 -9999 -9999 -9999 -9999 -9999 -9999 -9999 -9999 -9999 -9999 -9999 -9999 -9999 -9999 -9999 -9999 -9999 -9999 -9999 -9999 4.73173E-1 4.66627E-1 4.59562E-1 4.43817E-1 4.03143E-1 2.20051E-1 1.1306E-1 1.16129E-1 1.34636E-1 1.75018E-1 1.70312E-1 2.10233E-1 1.53939E-1 -9999 -9999 -9999 -9999 -9999 -9999 -9999 -9999 -9999 -9999 -9999 -9999 -9999 -9999 -9999 -9999 -9999 -9999 -9999 -9999 -9999 -9999 -9999 -9999 -9999 -9999 -9999 -9999 -9999 -9999 -9999
-9999 -9999 -9999 -9999 -9999 -9999 -9999 -9999 6.13309E-1 6.29272E-1 6.5172E-1 6.61804E-1 6.77216E-1 6.99301E-1 6.97592E-1 6.88849E-1 7.04069E-1 6.96276E-1 6.87793E-1 -9999 -9999 -9999 -9999 -9999 -9999 -9999 -9999 -9999 -9999 -9999 -9999 -9999 -9999 -9999 -9999 -9999 -9999 -9999 -9999 -9999 -9999 -9999 -9999 -9999 -9999 -9999 -9999 -9999 -9999 -9999 -9999 -9999 -9999 -9999 -9999 -9999 -9999 -9999 -9999 -9999 -9999 -9999 -9999 -9999 -9999 -9999 -9999 -9999 -9999 -9999 -9999 -9999 -9999 -9999 -9999 -9999 -9999 -9999 -9999 -9999 -9999 -9999 -9999 -9999 -9999 -9999 -9999 -9999 -9999 -9999 -9999 -9999 -9999 -9999 -9999 -9999 -9999 -9999 -9999 -9999 -9999 -9999 -9999 -9999 -9999 -9999 -9999 -9999 -9999 -9999 -9999 -9999 -9999 -9999 -9999 -9999 -9999 -9999 -9999 -9999 -9999 -9999 -9999 -9999 -9999 -9999 -9999 4.64455E-1 5.19683E-1 5.2983E-1 4.83139E-1 2.67797E-1 1.12636E-1 9.90978E-2 8.86573E-2 9.3325E-2 1.00926E-1 1.39494E-1 3.59708E-1 -9999 -9999 -9999 -9999 -9999 -9999 -9999 -9999 -9999 -9999 -9999 -9999 -9999 -9999 -9999 -9999 -9999 -9999 -9999 -9999 -9999 -9999 -9999 -9999 -9999 -9999 -9999 -9999 -9999 -9999 -9999
-9999 -9999 -9999 -9999 -9999 -9999 -9999 -9999 6.481E-1 6.34499E-1 6.5046E-1 6.56032E-1 6.8327E-1 7.0085E-1 7.1934E-1 7.12588E-1 7.252E-1 7.20318E-1 6.79392E-1 6.6376E-1 6.7388E-1 6.74341E-1 6.70468E-1 6.97853E-1 7.21819E-1 -9999 -9999 -9999 -9999 -9999 -9999 -9999 -9999 -9999 -9999 -9999 -9999 -9999 -9999 -9999 -9999 -9999 -9999 -9999 -9999 -9999 -9999 -9999 -9999 -9999 -9999 -9999 -9999 -9999 -9999 -9999 -9999 -9999 -9999 -9999 -9999 -9999 -9999 -9999 -9999 -9999 -9999 -9999 -9999 -9999 -9999 -9999 -9999 -9999 -9999 -9999 -9999 -9999 -9999 -9999 -9999 -9999 -9999 -9999 -9999 -9999 -9999 -9999 -9999 -9999 -9999 -9999 -9999 -9999 -9999 -9999 -9999 -9999 -9999 -9999 -9999 -9999 -9999 -9999 -9999 -9999 -9999 -9999 -9999 -9999 -9999 -9999 -9999 -9999 -9999 -9999 -9999 -9999 -9999 -9999 -9999 -9999 5.45555E-1 5.4177E-1 5.0699E-1 3.96241E-1 3.29742E-1 3.75708E-1 4.76642E-1 5.57579E-1 5.17723E-1 3.31129E-1 1.63045E-1 1.13571E-1 8.52855E-2 8.62768E-2 1.0461E-1 1.65147E-1 1.95055E-1 1.37675E-1 -9999 -9999 -9999 -9999 -9999 -9999 -9999 -9999 -9999 -9999 -9999 -9999 -9999 -9999 -9999 -9999 -9999 -9999 -9999 -9999 -9999 -9999 -9999 -9999 -9999 -9999 -9999 -9999 -9999 -9999
-9999 -9999 -9999 -9999 -9999 -9999 -9999 -9999 6.88283E-1 6.66901E-1 6.87696E-1 6.84653E-1 7.01461E-1 7.09659E-1 6.87443E-1 7.03532E-1 7.02873E-1 7.11785E-1 6.67618E-1 6.34692E-1 6.36586E-1 6.57909E-1 6.50876E-1 6.72349E-1 6.9273E-1 7.16254E-1 -9999 -9999 -9999 -9999 -9999 -9999 -9999 -9999 -9999 -9999 -9999 -9999 -9999 -9999 -9999 -9999 -9999 -9999 -9999 -9999 -9999 -9999 -9999 -9999 -9999 -9999 -9999 -9999 -9999 -9999 -9999 -9999 -9999 -9999 -9999 -9999 -9999 -9999 -9999 -9999 -9999 -9999 -9999 -9999 -9999 -9999 -9999 -9999 -9999 -9999 -9999 -9999 -9999 -9999 -9999 -9999 -9999 -9999 -9999 -9999 -9999 -9999 -9999 -9999 -9999 -9999 -9999 -9999 -9999 -9999 -9999 -9999 -9999 -9999 -9999 -9999 -9999 -9999 -9999 -9999 -9999 -9999 -9999 -9999 -9999 -9999 -9999 -9999 -9999 -9999 -9999 -9999 -9999 -9999 -9999 6.48937E-1 6.33797E-1 6.31675E-1 6.23176E-1 5.58679E-1 5.12183E-1 4.77389E-1 4.83815E-1 4.8337E-1 4.36538E-1 4.04443E-1 3.21027E-1 2.36103E-1 1.25612E-1 8.59483E-2 8.24949E-2 1.12555E-1 1.26854E-1 -9999 -9999 -9999 -9999 -9999 -9999 -9999 -9999 -9999 -9999 -9999 -9999 -9999 -9999 -9999 -9999 -9999 -9999 -9999 -9999 -9999 -9999 -9999 -9999 -9999 -9999 -9999 -9999 -9999 -9999 -9999
-9999 -9999 -9999 -9999 -9999 -9999 -9999 7.16501E-1 6.95167E-1 6.90301E-1 6.76285E-1 7.01486E-1 6.78983E-1 6.66373E-1 6.53076E-1 6.46597E-1 6.58162E-1 6.50612E-1 6.32971E-1 5.92529E-1 6.29351E-1 6.49335E-1 6.42526E-1 6.42663E-1 6.53568E-1 6.73207E-1 -9999 -9999 -9999 -9999 -9999 -9999 -9999 -9999 -9999 -9999 -9999 -9999 -9999 -9999 -9999 -9999 -9999 -9999 -9999 -9999 -9999 -9999 -9999 -9999 -9999 -9999 -9999 -9999 -9999 -9999 -9999 -9999 -9999 -9999 -9999 -9999 -9999 -9999 -9999 -9999 -9999 -9999 -9999 -9999 -9999 -9999 -9999 -9999 -9999 -9999 -9999 -9999 -9999 -9999 -9999 -9999 -9999 -9999 -9999 -9999 -9999 -9999 -9999 -9999 -9999 -9999 -9999 -9999 -9999 -9999 -9999 -9999 -9999 -9999 -9999 -9999 -9999 -9999 -9999 -9999 -9999 -9999 -9999 -9999 -9999 -9999 -9999 -9999 -9999 -9999 -9999 7.06472E-1 -9999 -9999 -9999 6.81943E-1 6.73801E-1 6.74275E-1 6.55706E-1 6.39238E-1 6.2185E-1 5.70594E-1 5.61752E-1 5.43032E-1 5.35404E-1 5.35049E-1 5.21521E-1 4.70737E-1 3.29819E-1 1.54356E-1 1.3137E-1 1.0772E-1 1.00331E-1 -9999 -9999 -9999 -9999 -9999 -9999 -9999 -9999 -9999 -9999 -9999 -9999 -9999 -9999 -9999 -9999 -9999 -9999 -9999 -9999 -9999 -9999 -9999 -9999 -9999 -9999 -9999 -9999 -9999 -9999 -9999
-9999 -9999 -9999 -9999 -9999 -9999 -9999 7.16233E-1 7.02279E-1 6.98353E-1 6.84127E-1 6.81581E-1 6.67779E-1 6.28942E-1 5.55037E-1 4.85398E-1 5.2528E-1 6.03588E-1 6.19573E-1 6.15124E-1 6.31634E-1 6.67462E-1 6.70842E-1 6.64031E-1 6.68097E-1 -9999 -9999 -9999 -9999 -9999 -9999 -9999 -9999 -9999 -9999 -9999 -9999 -9999 -9999 -9999 -9999 -9999 -9999 -9999 -9999 -9999 -9999 -9999 -9999 -9999 -9999 -9999 -9999 -9999 -9999 -9999 -9999 -9999 -9999 -9999 -9999 -9999 -9999 -9999 -9999 -9999 -9999 -9999 -9999 -9999 -9999 -9999 -9999 -9999 -9999 -9999 -9999 -9999 -9999 -9999 -9999 -9999 -9999 -9999 -9999 -9999 -9999 -9999 -9999 -9999 -9999 -9999 -9999 -9999 -9999 -9999 -9999 -9999 -9999 -9999 -9999 -9999 -9999 -9999 -9999 -9999 -9999 -9999 -9999 -9999 -9999 -9999 -9999 -9999 -9999 -9999 7.08842E-1 7.10188E-1 6.96508E-1 6.884E-1 6.87603E-1 6.84622E-1 6.79006E-1 6.77695E-1 6.70118E-1 6.52344E-1 6.39375E-1 6.598E-1 6.66963E-1 6.60065E-1 6.41544E-1 6.02241E-1 5.72617E-1 5.45329E-1 5.23786E-1 4.62705E-1 3.52582E-1 2.56429E-1 1.60718E-1 -9999 -9999 -9999 -9999 -9999 -9999 -9999 -9999 -9999 -9999 -9999 -9999 -9999 -9999 -9999 -9999 -9999 -9999 -9999 -9999 -9999 -9999 -9999 -9999 -9999 -9999 -9999 -9999 -9999 -9999 -9999
-9999 -9999 -9999 7.03407E-1 7.11347E-1 6.99198E-1 6.84722E-1 7.08824E-1 6.72128E-1 6.93442E-1 6.7542E-1 6.55429E-1 6.37013E-1 6.01101E-1 5.04446E-1 4.96836E-1 5.76207E-1 6.05237E-1 6.24612E-1 6.38404E-1 6.51359E-1 6.81197E-1 6.96655E-1 6.87342E-1 6.72409E-1 6.64855E-1 -9999 -9999 -9999 -9999 -9999 -9999 -9999 -9999 -9999 -9999 -9999 -9999 -9999 -9999 -9999 -9999 -9999 -9999 -9999 -9999 -9999 -9999 -9999 -9999 -9999 -9999 -9999 -9999 -9999 -9999 -9999 -9999 -9999 -9999 -9999 -9999 -9999 -9999 -9999 -9999 -9999 -9999 -9999 -9999 -9999 -9999 -9999 -9999 -9999 -9999 -9999 -9999 -9999 -9999 -9999 -9999 -9999 -9999 -9999 -9999 -9999 -9999 -9999 -9999 -9999 -9999 -9999 -9999 -9999 -9999 -9999 -9999 -9999 -9999 -9999 -9999 -9999 -9999 -9999 -9999 -9999 -9999 -9999 -9999 -9999 -9999 -9999 -9999 -9999 -9999 -9999 6.93989E-1 7.06976E-1 7.02303E-1 6.90506E-1 7.03612E-1 6.89589E-1 6.77713E-1 6.71031E-1 6.60499E-1 6.62704E-1 6.56683E-1 6.64506E-1 6.63503E-1 6.34516E-1 5.80873E-1 5.64784E-1 6.13017E-1 6.04189E-1 5.77904E-1 4.94688E-1 2.70124E-1 1.87745E-1 1.78716E-1 -9999 -9999 -9999 -9999 -9999 -9999 -9999 -9999 -9999 -9999 -9999 -9999 -9999 -9999 -9999 -9999 -9999 -9999 -9999 -9999 -9999 -9999 -9999 -9999 -9999 -9999 -9999 -9999 -9999 -9999
-9999 6.97194E-1 6.79613E-1 6.82532E-1 6.15988E-1 5.92593E-1 6.24501E-1 6.52983E-1 6.90112E-1 7.17942E-1 7.04178E-1 6.72475E-1 6.54431E-1 5.82874E-1 5.86562E-1 6.0605E-1 6.78173E-1 6.7465E-1 6.63347E-1 6.7862E-1 6.45229E-1 6.85182E-1 7.05312E-1 6.96041E-1 6.689E-1 6.56051E-1 -9999 -9999 -9999 -9999 -9999 -9999 -9999 -9999 -9999 -9999 -9999 -9999 -9999 -9999 -9999 -9999 -9999 -9999 -9999 -9999 -9999 -9999 -9999 -9999 -9999 -9999 -9999 -9999 -9999 -9999 -9999 -9999 -9999 -9999 -9999 -9999 -9999 -9999 -9999 -9999 -9999 -9999 -9999 -9999 -9999 -9999 -9999 -9999 -9999 -9999 -9999 -9999 -9999 -9999 -9999 -9999 -9999 -9999 -9999 -9999 -9999 -9999 -9999 -9999 -9999 -9999 -9999 -9999 -9999 -9999 -9999 -9999 -9999 -9999 -9999 -9999 -9999 -9999 -9999 -9999 -9999 -9999 -9999 -9999 -9999 -9999 -9999 -9999 -9999 -9999 -9999 -9999 7.07793E-1 6.95401E-1 6.94159E-1 6.92891E-1 6.86022E-1 6.93089E-1 6.63697E-1 6.55486E-1 6.48852E-1 6.62208E-1 6.58482E-1 6.46857E-1 6.32477E-1 6.04214E-1 5.56344E-1 6.08738E-1 6.47236E-1 6.2173E-1 5.66952E-1 4.03375E-1 1.69808E-1 1.39381E-1 -9999 -9999 -9999 -9999 -9999 -9999 -9999 -9999 -9999 -9999 -9999 -9999 -9999 -9999 -9999 -9999 -9999 -9999 -9999 -9999 -9999 -9999 -9999 -9999 -9999 -9999 -9999 -9999 -9999 -9999
-9999 7.25722E-1 6.62438E-1 5.84865E-1 5.47492E-1 5.6447E-1 6.38253E-1 7.19028E-1 7.17395E-1 7.16465E-1 7.00587E-1 6.76685E-1 6.90975E-1 6.75118E-1 6.28193E-1 6.49741E-1 7.01015E-1 6.6272E-1 6.58556E-1 6.48594E-1 6.48318E-1 6.52549E-1 6.8449E-1 6.66578E-1 6.79667E-1 6.90107E-1 6.9887E-1 -9999 -9999 -9999 -9999 -9999 -9999 -9999 -9999 -9999 -9999 -9999 -9999 -9999 -9999 -9999 -9999 -9999 -9999 -9999 -9999 -9999 -9999 -9999 -9999 -9999 -9999 -9999 -9999 -9999 -9999 -9999 -9999 -9999 -9999 -9999 -9999 -9999 -9999 -9999 -9999 -9999 -9999 -9999 -9999 -9999 -9999 -9999 -9999 -9999 -9999 -9999 -9999 -9999 -9999 -9999 -9999 -9999 -9999 -9999 -9999 -9999 -9999 -9999 -9999 -9999 -9999 -9999 -9999 -9999 -9999 -9999 -9999 -9999 -9999 -9999 -9999 -9999 -9999 -9999 -9999 -9999 -9999 -9999 -9999 -9999 -9999 -9999 -9999 -9999 -9999 -9999 6.97261E-1 6.86285E-1 6.92894E-1 6.84143E-1 6.73633E-1 6.76197E-1 6.72538E-1 6.76085E-1 6.58386E-1 6.44368E-1 6.30382E-1 6.26127E-1 6.14416E-1 6.36833E-1 6.21001E-1 6.45231E-1 6.50979E-1 6.40196E-1 6.30211E-1 5.85607E-1 3.89168E-1 -9999 -9999 -9999 -9999 -9999 -9999 -9999 -9999 -9999 -9999 -9999 -9999 -9999 -9999 -9999 -9999 -9999 -9999 -9999 -9999 -9999 -9999 -9999 -9999 -9999 -9999 -9999 -9999 -9999 -9999 -9999
-9999 -9999 7.03025E-1 6.27832E-1 5.41459E-1 5.67341E-1 6.10187E-1 6.69386E-1 7.0592E-1 7.07892E-1 6.81046E-1 6.53997E-1 6.66811E-1 6.46086E-1 6.62031E-1 6.30785E-1 6.79277E-1 6.30971E-1 5.91516E-1 6.07272E-1 5.91544E-1 6.00577E-1 6.08067E-1 6.58184E-1 6.96172E-1 7.04662E-1 6.91037E-1 -9999 -9999 -9999 -9999 -9999 -9999 -9999 -9999 -9999 -9999 -9999 -9999 -9999 -9999 -9999 -9999 -9999 -9999 -9999 -9999 -9999 -9999 -9999 -9999 -9999 -9999 -9999 -9999 -9999 -9999 -9999 -9999 -9999 -9999 -9999 -9999 -9999 -9999 -9999 -9999 -9999 -9999 -9999 -9999 -9999 -9999 -9999 -9999 -9999 -9999 -9999 -9999 -9999 -9999 -9999 -9999 -9999 -9999 -9999 -9999 -9999 -9999 -9999 -9999 -9999 -9999 -9999 -9999 -9999 -9999 -9999 -9999 -9999 -9999 -9999 -9999 -9999 -9999 -9999 -9999 -9999 -9999 -9999 -9999 -9999 -9999 -9999 -9999 -9999 -9999 -9999 -9999 6.92786E-1 6.93542E-1 6.89239E-1 6.84929E-1 6.90411E-1 6.87434E-1 6.77053E-1 6.66433E-1 6.51408E-1 6.61769E-1 6.30634E-1 6.42763E-1 6.02426E-1 6.04647E-1 6.36254E-1 6.366E-1 6.39E-1 6.55309E-1 6.00028E-1 5.59004E-1 4.25216E-1 2.75186E-1 1.85051E-1 -9999 -9999 -9999 -9999 1.04332E-1 1.01147E-1 -9999 -9999 -9999 -9999 -9999 -9999 -9999 -9999 -9999 -9999 -9999 -9999 -9999 -9999 -9999 -9999 -9999 -9999 -9999 -9999 -9999 -9999
-9999 -9999 7.0131E-1 6.54076E-1 5.90538E-1 5.3534E-1 5.13462E-1 5.37618E-1 5.75681E-1 6.60668E-1 6.75939E-1 6.13993E-1 5.70802E-1 5.49582E-1 5.69704E-1 6.01945E-1 6.45847E-1 6.25771E-1 5.50849E-1 5.58486E-1 6.05696E-1 6.34277E-1 6.0817E-1 6.47309E-1 6.78222E-1 6.9023E-1 6.86754E-1 6.80264E-1 6.71224E-1 6.42199E-1 -9999 -9999 -9999 -9999 -9999 -9999 -9999 -9999 -9999 -9999 -9999 -9999 -9999 -9999 -9999 -9999 -9999 -9999 -9999 -9999 -9999 -9999 -9999 -9999 -9999 -9999 -9999 -9999 -9999 -9999 -9999 -9999 -9999 -9999 -9999 -9999 -9999 -9999 -9999 -9999 -9999 -9999 -9999 -9999 -9999 -9999 -9999 -9999 -9999 -9999 -9999 -9999 -9999 -9999 -9999 -9999 -9999 -9999 -9999 -9999 -9999 -9999 -9999 -9999 -9999 -9999 -9999 -9999 -9999 -9999 -9999 -9999 -9999 -9999 -9999 -9999 -9999 -9999 -9999 -9999 -9999 -9999 -9999 -9999 -9999 -9999 -9999 -9999 -9999 -9999 6.98747E-1 6.99258E-1 6.92455E-1 6.85929E-1 6.58292E-1 6.16307E-1 6.39708E-1 6.53847E-1 6.52514E-1 6.55416E-1 6.51424E-1 6.38251E-1 6.3139E-1 6.34029E-1 6.41558E-1 6.61722E-1 6.85254E-1 6.33783E-1 5.85857E-1 4.97731E-1 4.17312E-1 3.82936E-1 2.57871E-1 1.44789E-1 1.83373E-1 1.44085E-1 1.73801E-1 1.19004E-1 9.27059E-2 -9999 -9999 -9999 -9999 -9999 -9999 -9999 -9999 -9999 -9999 -9999 -9999 -9999 -9999 -9999 -9999 -9999 -9999 -9999 -9999 -9999
-9999 -9999 7.166E-1 6.56977E-1 6.34405E-1 5.97528E-1 5.07869E-1 4.82556E-1 4.77657E-1 4.97763E-1 5.65013E-1 6.02795E-1 5.67331E-1 5.18518E-1 5.16486E-1 5.21008E-1 5.47821E-1 5.40884E-1 5.56404E-1 5.96643E-1 6.40449E-1 6.59467E-1 6.66296E-1 6.6042E-1 6.65433E-1 6.82692E-1 7.20427E-1 7.61682E-1 7.3266E-1 6.8627E-1 -9999 -9999 -9999 -9999 -9999 -9999 -9999 -9999 -9999 -9999 -9999 -9999 -9999 -9999 -9999 -9999 -9999 -9999 -9999 -9999 -9999 -9999 -9999 -9999 -9999 -9999 -9999 -9999 -9999 -9999 -9999 -9999 -9999 -9999 -9999 -9999 -9999 -9999 -9999 -9999 -9999 -9999 -9999 -9999 -9999 -9999 -9999 -9999 -9999 -9999 -9999 -9999 -9999 -9999 -9999 -9999 -9999 -9999 -9999 -9999 -9999 -9999 -9999 -9999 -9999 -9999 -9999 -9999 -9999 -9999 -9999 -9999 -9999 -9999 -9999 -9999 -9999 -9999 -9999 -9999 -9999 -9999 -9999 -9999 -9999 -9999 -9999 -9999 -9999 6.97049E-1 6.92048E-1 6.93966E-1 6.9149E-1 6.87054E-1 6.75245E-1 6.29291E-1 6.53589E-1 6.57708E-1 6.61332E-1 6.5529E-1 6.66044E-1 6.60179E-1 6.38251E-1 6.38593E-1 6.66218E-1 6.68205E-1 6.83887E-1 6.62503E-1 6.03905E-1 4.43634E-1 3.41872E-1 2.83019E-1 2.02748E-1 1.37042E-1 2.03698E-1 1.69622E-1 1.58243E-1 1.66581E-1 -9999 1.27611E-1 1.32679E-1 9.53014E-2 -9999 -9999 -9999 -9999 -9999 -9999 -9999 -9999 -9999 -9999 -9999 -9999 -9999 -9999 -9999 -9999 -9999 -9999
-9999 -9999 6.87509E-1 6.65118E-1 6.51699E-1 6.22038E-1 5.93619E-1 5.50468E-1 4.74751E-1 4.64397E-1 4.80166E-1 5.20111E-1 5.67551E-1 5.7605E-1 5.14743E-1 4.87625E-1 4.85106E-1 5.09139E-1 5.96818E-1 6.42849E-1 6.89714E-1 6.86241E-1 6.84504E-1 6.97258E-1 6.93047E-1 7.19143E-1 7.28733E-1 7.16281E-1 6.8599E-1 7.16865E-1 6.85783E-1 -9999 -9999 -9999 -9999 -9999 -9999 -9999 -9999 -9999 -9999 -9999 -9999 -9999 -9999 -9999 -9999 -9999 -9999 -9999 -9999 -9999 -9999 -9999 -9999 -9999 -9999 -9999 -9999 -9999 -9999 -9999 -9999 -9999 -9999 -9999 -9999 -9999 -9999 -9999 -9999 -9999 -9999 -9999 -9999 -9999 -9999 -9999 -9999 -9999 -9999 -9999 -9999 -9999 -9999 -9999 -9999 -9999 -9999 -9999 -9999 -9999 -9999 -9999 -9999 -9999 -9999 -9999 -9999 -9999 -9999 -9999 -9999 -9999 -9999 -9999 -9999 -9999 -9999 -9999 -9999 -9999 -9999 -9999 -9999 -9999 -9999 -9999 -9999 6.95394E-1 6.94286E-1 6.97205E-1 6.95951E-1 6.93008E-1 6.90079E-1 6.75194E-1 6.60104E-1 6.57266E-1 6.45069E-1 6.4626E-1 6.71017E-1 6.60105E-1 6.73637E-1 6.38257E-1 6.40804E-1 6.56675E-1 6.56618E-1 6.56485E-1 6.38402E-1 4.59702E-1 1.99377E-1 1.55646E-1 1.22243E-1 1.01003E-1 1.41764E-1 1.07896E-1 9.41778E-2 1.4672E-1 1.5703E-1 1.33056E-1 1.23451E-1 9.60886E-2 8.26024E-2 6.57718E-2 5.86517E-2 5.71105E-2 6.67884E-2 7.89436E-2 6.01431E-2 5.60862E-2 5.31634E-2 6.05618E-2 -9999 -9999 -9999 -9999 -9999 -9999 -9999 -9999
-9999 -9999 7.44959E-1 7.2169E-1 7.17395E-1 6.81714E-1 6.38853E-1 5.98272E-1 5.17379E-1 4.40811E-1 5.13506E-1 5.71655E-1 5.48301E-1 5.10452E-1 5.00317E-1 4.66416E-1 4.69223E-1 4.95456E-1 5.55812E-1 6.05532E-1 6.60885E-1 6.67826E-1 6.73589E-1 6.74294E-1 6.81216E-1 7.21201E-1 7.09581E-1 7.07152E-1 7.09433E-1 6.89946E-1 6.99883E-1 -9999 -9999 -9999 -9999 -9999 -9999 -9999 -9999 -9999 -9999 -9999 -9999 -9999 -9999 -9999 -9999 -9999 -9999 -9999 -9999 -9999 -9999 -9999 -9999 -9999 -9999 -9999 -9999 -9999 -9999 -9999 -9999 -9999 -9999 -9999 -9999 -9999 -9999 -9999 -9999 -9999 -9999 -9999 -9999 -9999 -9999 -9999 -9999 -9999 -9999 -9999 -9999 -9999 -9999 -9999 -9999 -9999 -9999 -9999 -9999 -9999 -9999 -9999 -9999 -9999 -9999 -9999 -9999 -9999 -9999 -9999 -9999 -9999 -9999 -9999 -9999 -9999 -9999 -9999 -9999 -9999 -9999 -9999 -9999 -9999 -9999 -9999 -9999 -9999 6.97714E-1 7.20708E-1 7.1663E-1 7.00442E-1 6.42698E-1 6.40192E-1 6.48831E-1 6.44571E-1 6.18058E-1 6.30135E-1 6.46675E-1 6.49067E-1 6.77898E-1 6.6817E-1 6.47495E-1 6.46318E-1 6.48208E-1 6.51547E-1 6.46143E-1 4.75125E-1 2.67937E-1 1.84778E-1 1.06142E-1 8.868E-2 1.2288E-1 9.04736E-2 1.15561E-1 1.40038E-1 1.2428E-1 1.09477E-1 1.06536E-1 8.81797E-2 1.32954E-1 1.15007E-1 8.38307E-2 9.85311E-2 1.21113E-1 1.20975E-1 5.98381E-2 5.43759E-2 4.4602E-2 5.88091E-2 6.10227E-2 4.76989E-2 -9999 -9999 -9999 -9999 -9999 -9999
-9999 -9999 -9999 -9999 7.18249E-1 6.75271E-1 6.09075E-1 5.22553E-1 5.3401E-1 4.75236E-1 4.84376E-1 5.52531E-1 5.01846E-1 5.51144E-1 4.88479E-1 4.59618E-1 4.80268E-1 4.94939E-1 5.9056E-1 6.14793E-1 6.12269E-1 6.80195E-1 6.52763E-1 6.59724E-1 6.71694E-1 6.75613E-1 7.10845E-1 7.319E-1 7.07581E-1 7.23784E-1 7.12698E-1 -9999 -9999 -9999 -9999 -9999 -9999 -9999 -9999 -9999 -9999 -9999 -9999 -9999 -9999 -9999 -9999 -9999 -9999 -9999 -9999 -9999 -9999 -9999 -9999 -9999 -9999 -9999 -9999 -9999 -9999 -9999 -9999 -9999 -9999 -9999 -9999 -9999 -9999 -9999 -9999 -9999 -9999 -9999 -9999 -9999 -9999 -9999 -9999 -9999 -9999 -9999 -9999 -9999 -9999 -9999 -9999 -9999 -9999 -9999 -9999 -9999 -9999 -9999 -9999 -9999 -9999 -9999 -9999 -9999 -9999 -9999 -9999 -9999 -9999 -9999 -9999 -9999 6.18812E-1 -9999 -9999 -9999 -9999 -9999 -9999 -9999 -9999 -9999 -9999 -9999 -9999 -9999 7.00604E-1 7.09647E-1 6.66684E-1 6.29618E-1 6.40999E-1 6.39164E-1 6.29746E-1 6.37803E-1 6.63912E-1 6.70536E-1 6.95349E-1 6.89394E-1 6.68649E-1 6.73784E-1 6.24234E-1 6.2112E-1 6.26745E-1 4.83897E-1 2.29601E-1 1.67461E-1 1.28025E-1 1.01697E-1 1.06464E-1 1.20347E-1 1.40261E-1 1.30347E-1 1.06022E-1 9.65858E-2 8.95437E-2 8.31373E-2 1.03353E-1 7.91894E-2 7.7927E-2 5.60547E-2 4.43526E-2 9.36358E-2 1.13619E-1 9.53207E-2 6.47096E-2 1.0758E-1 5.78363E-2 5.32459E-2 -9999 -9999 -9999 -9999 -9999 -9999
-9999 -9999 -9999 -9999 6.65154E-1 6.20998E-1 5.95179E-1 5.45074E-1 5.08908E-1 4.53519E-1 4.20708E-1 4.72061E-1 4.54486E-1 5.22735E-1 4.77365E-1 4.30642E-1 4.87353E-1 4.68297E-1 4.94494E-1 5.30845E-1 6.28467E-1 6.58074E-1 6.37775E-1 6.33349E-1 6.37244E-1 6.7818E-1 6.88012E-1 6.91928E-1 7.53363E-1 7.2739E-1 7.56924E-1 7.29242E-1 -9999 -9999 -9999 -9999 -9999 -9999 -9999 -9999 -9999 -9999 -9999 -9999 -9999 -9999 -9999 -9999 -9999 -9999 -9999 -9999 -9999 -9999 -9999 -9999 -9999 -9999 -9999 -9999 -9999 -9999 -9999 -9999 -9999 -9999 -9999 -9999 -9999 -9999 -9999 -9999 -9999 -9999 -9999 -9999 -9999 -9999 -9999 -9999 -9999 -9999 -9999 -9999 -9999 -9999 -9999 -9999 -9999 -9999 -9999 -9999 -9999 -9999 -9999 -9999 -9999 -9999 -9999 -9999 -9999 -9999 -9999 -9999 -9999 -9999 5.57115E-1 5.75647E-1 5.98179E-1 -9999 -9999 -9999 -9999 -9999 -9999 -9999 -9999 -9999 -9999 -9999 -9999 -9999 7.21444E-1 6.85045E-1 6.71184E-1 6.34935E-1 6.38236E-1 6.27653E-1 6.37013E-1 6.70267E-1 7.03939E-1 7.11395E-1 6.85026E-1 6.88612E-1 6.67336E-1 6.46812E-1 6.29658E-1 6.13721E-1 6.40268E-1 6.11074E-1 3.42094E-1 1.80455E-1 1.40829E-1 1.22283E-1 1.20124E-1 1.20347E-1 1.63215E-1 1.24698E-1 1.16874E-1 1.13191E-1 1.0078E-1 7.95081E-2 1.10591E-1 1.02554E-1 9.84846E-2 7.24383E-2 5.97742E-2 7.51864E-2 7.32425E-2 1.66179E-1 1.35782E-1 1.25915E-1 5.72398E-2 -9999 -9999 -9999 -9999 -9999 -9999 -9999
-9999 -9999 -9999 -9999 -9999 6.1347E-1 5.86935E-1 5.52679E-1 4.98379E-1 4.7299E-1 4.33725E-1 4.85017E-1 4.97055E-1 4.94831E-1 4.58356E-1 4.50538E-1 4.43622E-1 4.83839E-1 4.84126E-1 4.70994E-1 5.07269E-1 6.0445E-1 6.61487E-1 6.3746E-1 6.54553E-1 6.53169E-1 6.5207E-1 6.2369E-1 6.78574E-1 6.78651E-1 7.24457E-1 7.1876E-1 7.40407E-1 -9999 -9999 -9999 -9999 -9999 -9999 -9999 -9999 -9999 -9999 -9999 -9999 -9999 -9999 -9999 -9999 -9999 -9999 -9999 -9999 -9999 -9999 -9999 -9999 -9999 -9999 -9999 -9999 -9999 -9999 -9999 -9999 -9999 -9999 -9999 -9999 -9999 -9999 -9999 -9999 -9999 -9999 -9999 -9999 -9999 -9999 -9999 -9999 -9999 -9999 -9999 -9999 -9999 -9999 -9999 -9999 -9999 -9999 -9999 -9999 -9999 -9999 -9999 -9999 -9999 -9999 -9999 -9999 -9999 -9999 -9999 -9999 -9999 6.27307E-1 6.23634E-1 6.25085E-1 -9999 -9999 -9999 -9999 -9999 -9999 -9999 -9999 -9999 -9999 -9999 -9999 -9999 7.16844E-1 7.05799E-1 6.65201E-1 6.21677E-1 6.25477E-1 6.40798E-1 6.55295E-1 6.79957E-1 6.89517E-1 7.07816E-1 6.93864E-1 7.03955E-1 6.60073E-1 6.89751E-1 6.51751E-1 6.43762E-1 6.39011E-1 6.41249E-1 5.33256E-1 2.84382E-1 1.75678E-1 1.25433E-1 1.32838E-1 1.2464E-1 1.53497E-1 1.41501E-1 1.53062E-1 1.26555E-1 1.04361E-1 8.34518E-2 8.50426E-2 1.02441E-1 8.87375E-2 7.01777E-2 5.7286E-2 5.32343E-2 7.36169E-2 5.15937E-2 1.27184E-1 1.27856E-1 8.20609E-2 4.63643E-2 -9999 -9999 -9999 -9999 -9999 -9999
-9999 -9999 -9999 -9999 -9999 -9999 -9999 -9999 5.51858E-1 4.9621E-1 4.48405E-1 4.48972E-1 4.55064E-1 4.94055E-1 4.39275E-1 4.91684E-1 4.83166E-1 4.94638E-1 5.11053E-1 5.06361E-1 5.10542E-1 4.94947E-1 6.02678E-1 6.71074E-1 6.58824E-1 6.40679E-1 6.24688E-1 5.8754E-1 5.34433E-1 5.72245E-1 6.12835E-1 6.63411E-1 7.21148E-1 -9999 -9999 -9999 -9999 -9999 -9999 -9999 -9999 -9999 -9999 -9999 -9999 -9999 -9999 -9999 -9999 -9999 -9999 -9999 -9999 -9999 -9999 -9999 -9999 -9999 -9999 -9999 -9999 -9999 -9999 -9999 -9999 -9999 -9999 -9999 -9999 -9999 -9999 -9999 -9999 -9999 -9999 -9999 -9999 -9999 -9999 -9999 -9999 -9999 -9999 -9999 -9999 -9999 -9999 -9999 -9999 -9999 -9999 -9999 -9999 -9999 -9999 -9999 -9999 -9999 -9999 -9999 -9999 -9999 -9999 -9999 -9999 6.69031E-1 6.63272E-1 6.74746E-1 6.71717E-1 6.53922E-1 -9999 -9999 -9999 -9999 -9999 -9999 -9999 -9999 -9999 -9999 -9999 -9999 7.30445E-1 7.0831E-1 6.74545E-1 6.59977E-1 6.58343E-1 6.5966E-1 6.59103E-1 6.68798E-1 6.70106E-1 6.91392E-1 7.26273E-1 7.03524E-1 6.53778E-1 6.66715E-1 6.90166E-1 6.71771E-1 6.64972E-1 6.56465E-1 6.07412E-1 4.04399E-1 2.33912E-1 1.39395E-1 1.18714E-1 1.33418E-1 1.73335E-1 1.497E-1 1.70835E-1 1.48946E-1 1.07101E-1 8.19739E-2 1.00983E-1 1.22847E-1 1.1343E-1 7.66678E-2 6.46438E-2 5.73619E-2 5.34276E-2 5.02423E-2 8.2372E-2 1.40536E-1 6.79483E-2 4.49036E-2 3.35443E-2 -9999 -9999 -9999 -9999 -9999
-9999 -9999 -9999 -9999 -9999 -9999 -9999 -9999 -9999 -9999 4.54486E-1 4.61113E-1 4.43619E-1 4.57444E-1 4.79126E-1 4.43067E-1 4.84344E-1 5.1935E-1 5.36349E-1 5.36784E-1 5.32824E-1 4.91139E-1 5.03307E-1 5.48833E-1 6.39247E-1 6.64342E-1 6.22354E-1 5.7212E-1 5.33351E-1 5.30317E-1 5.54987E-1 6.40513E-1 6.72289E-1 7.41686E-1 -9999 -9999 -9999 -9999 -9999 -9999 -9999 -9999 -9999 -9999 -9999 -9999 -9999 -9999 -9999 -9999 -9999 -9999 -9999 -9999 -9999 -9999 -9999 -9999 -9999 -9999 -9999 -9999 -9999 -9999 -9999 -9999 -9999 -9999 -9999 -9999 -9999 -9999 -9999 -9999 -9999 -9999 -9999 -9999 -9999 -9999 -9999 -9999 -9999 -9999 -9999 -9999 -9999 -9999 -9999 -9999 -9999 -9999 -9999 -9999 -9999 -9999 -9999 -9999 -9999 -9999 -9999 -9999 -9999 -9999 6.15076E-1 6.71031E-1 6.81902E-1 6.7063E-1 6.64376E-1 -9999 -9999 -9999 -9999 -9999 -9999 -9999 -9999 -9999 7.21941E-1 -9999 7.36764E-1 7.29671E-1 7.31771E-1 7.26714E-1 7.18073E-1 6.84409E-1 6.77364E-1 6.86312E-1 7.0106E-1 6.97863E-1 6.87588E-1 7.03349E-1 7.31389E-1 7.21822E-1 6.90556E-1 6.92628E-1 6.9111E-1 6.90121E-1 6.88585E-1 6.79291E-1 6.60761E-1 4.72401E-1 2.91438E-1 1.74307E-1 1.45787E-1 1.44833E-1 1.93836E-1 1.72619E-1 1.70934E-1 1.32095E-1 1.2306E-1 8.50107E-2 1.02347E-1 1.3139E-1 1.13629E-1 9.99724E-2 9.69139E-2 6.92583E-2 5.29675E-2 4.61307E-2 4.55443E-2 9.57784E-2 4.37562E-2 3.57805E-2 2.94545E-2 2.48786E-2 -9999 -9999 -9999 -9999
-9999 -9999 -9999 -9999 -9999 -9999 -9999 -9999 4.75331E-1 4.70288E-1 4.66148E-1 4.64509E-1 4.91133E-1 4.41862E-1 5.10396E-1 5.08589E-1 4.32971E-1 4.53788E-1 5.03624E-1 5.46561E-1 5.41732E-1 5.26975E-1 4.95626E-1 4.76628E-1 5.12919E-1 5.61983E-1 6.14676E-1 5.60118E-1 5.07051E-1 5.62568E-1 6.08477E-1 6.73081E-1 7.0384E-1 6.85301E-1 -9999 -9999 -9999 -9999 -9999 -9999 -9999 -9999 -9999 -9999 -9999 -9999 -9999 -9999 -9999 -9999 -9999 -9999 -9999 -9999 -9999 -9999 -9999 -9999 -9999 -9999 -9999 -9999 -9999 -9999 -9999 -9999 -9999 -9999 -9999 -9999 -9999 -9999 -9999 -9999 -9999 -9999 -9999 -9999 -9999 -9999 -9999 -9999 -9999 -9999 -9999 -9999 -9999 -9999 -9999 -9999 -9999 -9999 -9999 -9999 -9999 -9999 -9999 -9999 -9999 -9999 -9999 -9999 -9999 5.91552E-1 6.21517E-1 6.57045E-1 6.80173E-1 6.86037E-1 6.94315E-1 -9999 -9999 -9999 -9999 -9999 -9999 -9999 -9999 7.02989E-1 6.95566E-1 7.02801E-1 7.09272E-1 7.211E-1 7.39795E-1 7.39701E-1 7.36044E-1 7.03735E-1 6.76585E-1 6.89825E-1 7.00682E-1 6.89752E-1 6.81385E-1 6.9887E-1 7.1573E-1 7.14958E-1 7.08572E-1 7.20004E-1 7.39213E-1 7.46258E-1 7.22124E-1 6.79571E-1 6.7068E-1 5.6785E-1 4.09002E-1 2.17921E-1 1.5185E-1 1.57484E-1 2.12288E-1 2.23244E-1 1.76055E-1 1.28602E-1 1.09801E-1 9.08243E-2 9.78139E-2 8.56573E-2 8.65664E-2 7.44839E-2 6.24192E-2 5.31682E-2 4.41293E-2 4.25682E-2 8.28573E-2 1.11862E-1 9.97819E-2 8.55327E-2 4.15752E-2 5.04716E-2 -9999 -9999 -9999 -9999
-9999 -9999 -9999 -9999 -9999 -9999 -9999 4.77753E-1 4.55244E-1 4.64205E-1 4.52751E-1 4.45904E-1 4.56184E-1 4.53692E-1 4.43655E-1 4.41042E-1 4.28355E-1 4.90913E-1 4.69875E-1 4.93935E-1 5.40903E-1 5.4721E-1 5.16981E-1 5.09686E-1 4.88002E-1 4.921E-1 5.12286E-1 5.05035E-1 4.72825E-1 5.59876E-1 6.28676E-1 6.76437E-1 7.07381E-1 6.9579E-1 -9999 -9999 -9999 -9999 -9999 -9999 -9999 -9999 -9999 -9999 -9999 -9999 -9999 -9999 -9999 -9999 -9999 -9999 -9999 -9999 -9999 -9999 -9999 -9999 -9999 -9999 -9999 -9999 -9999 -9999 -9999 -9999 -9999 -9999 -9999 -9999 -9999 -9999 -9999 -9999 -9999 -9999 -9999 -9999 -9999 -9999 -9999 -9999 -9999 -9999 -9999 -9999 -9999 -9999 -9999 -9999 -9999 -9999 -9999 -9999 -9999 -9999 -9999 -9999 -9999 -9999 -9999 -9999 -9999 5.42022E-1 5.4601E-1 6.02006E-1 6.65409E-1 6.75145E-1 6.88164E-1 -9999 -9999 -9999 -9999 -9999 -9999 -9999 -9999 6.80309E-1 6.18367E-1 6.238E-1 6.78865E-1 7.30415E-1 7.40122E-1 7.4467E-1 7.43556E-1 7.30534E-1 7.06707E-1 7.12508E-1 6.80086E-1 6.62266E-1 6.87616E-1 7.01342E-1 7.13849E-1 7.34718E-1 7.28621E-1 7.32214E-1 7.39105E-1 7.17834E-1 6.85058E-1 6.70675E-1 6.78836E-1 6.21149E-1 4.55983E-1 2.48182E-1 1.59208E-1 1.86451E-1 2.62365E-1 2.38572E-1 1.73338E-1 1.29375E-1 1.14276E-1 1.03782E-1 8.42382E-2 6.8039E-2 1.17719E-1 1.49896E-1 1.38002E-1 8.28482E-2 1.12179E-1 9.5631E-2 5.28708E-2 3.52036E-2 6.23118E-2 8.98073E-2 9.35106E-2 8.68274E-2 4.06533E-2 2.47637E-2 6.38163E-2 -9999
-9999 -9999 -9999 -9999 -9999 -9999 4.96882E-1 4.79231E-1 4.85451E-1 5.00521E-1 4.71399E-1 4.32644E-1 4.60924E-1 4.7235E-1 4.76354E-1 4.61541E-1 4.53303E-1 4.36084E-1 4.6897E-1 4.90696E-1 4.93401E-1 5.11365E-1 5.41341E-1 5.44584E-1 5.22742E-1 5.1082E-1 4.9824E-1 4.8623E-1 4.64537E-1 4.75048E-1 5.10066E-1 5.81193E-1 6.87962E-1 7.19553E-1 7.10769E-1 -9999 -9999 -9999 -9999 -9999 -9999 -9999 -9999 -9999 -9999 -9999 -9999 -9999 -9999 -9999 -9999 -9999 -9999 -9999 -9999 -9999 -9999 -9999 -9999 -9999 -9999 -9999 -9999 -9999 -9999 -9999 -9999 -9999 -9999 -9999 -9999 -9999 -9999 -9999 -9999 -9999 -9999 -9999 -9999 -9999 -9999 -9999 -9999 -9999 -9999 -9999 -9999 -9999 -9999 -9999 -9999 -9999 -9999 -9999 -9999 -9999 -9999 -9999 -9999 -9999 -9999 -9999 -9999 -9999 -9999 5.32468E-1 5.80155E-1 -9999 -9999 -9999 -9999 -9999 -9999 -9999 7.06713E-1 -9999 -9999 6.56562E-1 5.97175E-1 5.75099E-1 6.27769E-1 7.08915E-1 7.36746E-1 7.43335E-1 7.46337E-1 7.41798E-1 7.34499E-1 7.19058E-1 6.75666E-1 6.72458E-1 6.79995E-1 7.12088E-1 7.53686E-1 7.47316E-1 7.24812E-1 7.0557E-1 7.12947E-1 6.84079E-1 6.68047E-1 6.57537E-1 6.3961E-1 6.75947E-1 5.5413E-1 3.68308E-1 2.5296E-1 2.18192E-1 2.18964E-1 2.28001E-1 1.92903E-1 1.46962E-1 1.29569E-1 1.08819E-1 9.48746E-2 7.89338E-2 7.67046E-2 7.34752E-2 5.97615E-2 1.20814E-1 1.16426E-1 5.97579E-2 3.82301E-2 2.94663E-2 2.57477E-2 6.30125E-2 6.95086E-2 6.87963E-2 7.34202E-2 -9999 -9999 -9999
-9999 -9999 -9999 -9999 -9999 -9999 4.74449E-1 4.88199E-1 4.81227E-1 4.59131E-1 4.80031E-1 4.95683E-1 4.77086E-1 4.7231E-1 4.81255E-1 5.1125E-1 5.03832E-1 4.66731E-1 4.54719E-1 4.5501E-1 4.92454E-1 4.80568E-1 5.03599E-1 5.17353E-1 5.29166E-1 5.2062E-1 5.18265E-1 4.84953E-1 4.84065E-1 4.70881E-1 5.50778E-1 6.08191E-1 6.5717E-1 6.97957E-1 6.54148E-1 -9999 -9999 -9999 -9999 -9999 -9999 -9999 -9999 -9999 -9999 -9999 -9999 -9999 -9999 -9999 -9999 -9999 -9999 -9999 -9999 -9999 -9999 -9999 -9999 -9999 -9999 -9999 -9999 -9999 -9999 -9999 -9999 -9999 -9999 -9999 -9999 -9999 -9999 -9999 -9999 -9999 -9999 -9999 -9999 -9999 -9999 -9999 -9999 -9999 -9999 -9999 -9999 -9999 -9999 -9999 -9999 2.54159E-1 2.66283E-1 2.84478E-1 3.92291E-1 4.64559E-1 -9999 -9999 -9999 -9999 -9999 -9999 -9999 -9999 -9999 5.78614E-1 -9999 -9999 -9999 -9999 -9999 -9999 -9999 -9999 7.10695E-1 7.02706E-1 -9999 6.59022E-1 5.94128E-1 5.70173E-1 5.74782E-1 6.52399E-1 7.25878E-1 7.44959E-1 7.46211E-1 7.49167E-1 7.45289E-1 7.1119E-1 6.97099E-1 6.82749E-1 6.60408E-1 6.88475E-1 7.3137E-1 7.21734E-1 6.86176E-1 6.9104E-1 6.8364E-1 6.61979E-1 6.57564E-1 6.39692E-1 6.22798E-1 6.84666E-1 6.01414E-1 4.33402E-1 3.7631E-1 3.07138E-1 2.55983E-1 2.28262E-1 2.04853E-1 1.62201E-1 1.45283E-1 1.40865E-1 1.04953E-1 7.52895E-2 5.56972E-2 5.85716E-2 4.58749E-2 9.39775E-2 6.28561E-2 5.46073E-2 4.79908E-2 3.09183E-2 3.61337E-2 3.87933E-2 5.10714E-2 9.19772E-2 8.70581E-2 -9999 -9999 -9999
-9999 -9999 -9999 -9999 5.20809E-1 5.10135E-1 4.66633E-1 4.93856E-1 4.93037E-1 4.75542E-1 4.68412E-1 4.57207E-1 4.57987E-1 4.6891E-1 4.69925E-1 4.7332E-1 4.94474E-1 5.09122E-1 5.05069E-1 4.74369E-1 4.6029E-1 4.56311E-1 5.18683E-1 5.17921E-1 5.16109E-1 5.173E-1 5.1788E-1 4.93428E-1 4.80275E-1 4.71475E-1 5.34941E-1 5.77514E-1 6.12351E-1 6.90562E-1 6.74788E-1 6.82934E-1 -9999 -9999 -9999 -9999 -9999 -9999 -9999 -9999 -9999 -9999 -9999 -9999 -9999 -9999 -9999 -9999 -9999 -9999 -9999 -9999 -9999 -9999 -9999 -9999 -9999 -9999 -9999 -9999 -9999 -9999 -9999 -9999 -9999 -9999 -9999 -9999 -9999 -9999 -9999 -9999 -9999 -9999 -9999 -9999 -9999 -9999 -9999 -9999 -9999 -9999 -9999 -9999 -9999 -9999 2.85788E-1 2.53736E-1 2.29964E-1 2.52154E-1 3.75235E-1 4.4051E-1 -9999 4.43495E-1 5.10211E-1 5.58634E-1 -9999 -9999 -9999 -9999 6.64583E-1 6.60671E-1 6.48977E-1 6.27241E-1 -9999 -9999 -9999 6.74816E-1 6.79425E-1 7.0171E-1 7.03868E-1 6.88939E-1 6.78403E-1 6.42364E-1 6.18389E-1 5.88816E-1 5.83697E-1 6.37875E-1 6.98332E-1 7.47419E-1 7.57376E-1 7.51935E-1 7.46798E-1 7.13609E-1 7.086E-1 6.79039E-1 6.68632E-1 6.9574E-1 7.2847E-1 6.92922E-1 6.63138E-1 6.81735E-1 6.70518E-1 6.44052E-1 6.36259E-1 6.2915E-1 6.21147E-1 6.85332E-1 5.87915E-1 4.91051E-1 4.08621E-1 3.94094E-1 3.26456E-1 2.06041E-1 1.95494E-1 1.71626E-1 1.73657E-1 1.46679E-1 1.07747E-1 7.68742E-2 7.85682E-2 6.51081E-2 4.49768E-2 7.07384E-2 3.54283E-2 3.85732E-2 4.34126E-2 3.90391E-2 2.61348E-2 3.39069E-2 7.1828E-2 9.09084E-2 8.61624E-2 5.21876E-2 -9999 -9999
-9999 -9999 -9999 5.08838E-1 4.90111E-1 4.68251E-1 4.58725E-1 4.75796E-1 4.75807E-1 4.7732E-1 4.72271E-1 4.54734E-1 4.42629E-1 4.52557E-1 4.57395E-1 4.78207E-1 4.73479E-1 4.76937E-1 4.79964E-1 4.77686E-1 4.96431E-1 4.45433E-1 5.20399E-1 5.08163E-1 5.22777E-1 5.63976E-1 5.44162E-1 4.93805E-1 4.93272E-1 4.85824E-1 4.88064E-1 5.19478E-1 5.49582E-1 6.70705E-1 6.53878E-1 6.31829E-1 -9999 -9999 -9999 -9999 -9999 -9999 -9999 -9999 -9999 -9999 -9999 -9999 -9999 -9999 -9999 -9999 -9999 -9999 -9999 -9999 -9999 -9999 -9999 -9999 -9999 -9999 -9999 -9999 -9999 -9999 -9999 -9999 -9999 -9999 -9999 -9999 -9999 -9999 -9999 -9999 -9999 -9999 -9999 -9999 -9999 -9999 -9999 -9999 -9999 -9999 -9999 -9999 -9999 -9999 -9999 2.81215E-1 2.28952E-1 2.62316E-1 3.9804E-1 4.36722E-1 4.38852E-1 4.31001E-1 4.43929E-1 5.00525E-1 4.94568E-1 -9999 -9999 6.27554E-1 6.6307E-1 6.41847E-1 6.26117E-1 5.84856E-1 -9999 -9999 6.6994E-1 6.87825E-1 6.95953E-1 7.10381E-1 6.97689E-1 6.83524E-1 6.72884E-1 6.69981E-1 6.24025E-1 5.93161E-1 6.11821E-1 6.34146E-1 6.70992E-1 7.21666E-1 7.25657E-1 7.17756E-1 7.30771E-1 7.35193E-1 7.52498E-1 7.16041E-1 6.88202E-1 7.04638E-1 7.01621E-1 6.78345E-1 6.63364E-1 6.79332E-1 6.60646E-1 6.38561E-1 6.10765E-1 6.43585E-1 6.60552E-1 7.11199E-1 6.72513E-1 5.86882E-1 4.6877E-1 4.02594E-1 3.214E-1 2.27123E-1 1.9778E-1 1.61751E-1 1.60286E-1 1.411E-1 1.06341E-1 7.57382E-2 8.82259E-2 7.00546E-2 4.13867E-2 3.91546E-2 4.0613E-2 3.56923E-2 3.26807E-2 3.3777E-2 3.39958E-2 3.18095E-2 7.61695E-2 7.55959E-2 7.63578E-2 5.6563E-2 -9999 -9999
-9999 -9999 -9999 3.73561E-1 4.80022E-1 4.59255E-1 4.5518E-1 4.62432E-1 4.5018E-1 4.37787E-1 4.61657E-1 4.74559E-1 4.69165E-1 4.57308E-1 4.60067E-1 4.7913E-1 4.7702E-1 4.86131E-1 4.61749E-1 4.54415E-1 4.80014E-1 4.71236E-1 4.32736E-1 4.71068E-1 4.51232E-1 4.87595E-1 5.28713E-1 5.06428E-1 4.8276E-1 4.70647E-1 4.9089E-1 4.65007E-1 5.22339E-1 5.87474E-1 6.09608E-1 5.06942E-1 5.72339E-1 6.43618E-1 6.19202E-1 -9999 -9999 -9999 -9999 -9999 -9999 -9999 -9999 -9999 -9999 -9999 -9999 -9999 -9999 -9999 -9999 -9999 -9999 -9999 -9999 -9999 -9999 -9999 -9999 -9999 -9999 -9999 -9999 -9999 -9999 -9999 -9999 -9999 -9999 -9999 -9999 -9999 -9999 -9999 -9999 -9999 -9999 -9999 -9999 -9999 -9999 -9999 -9999 -9999 -9999 -9999 -9999 -9999 2.36132E-1 3.34429E-1 3.77596E-1 4.19436E-1 4.29091E-1 4.03576E-1 4.24783E-1 5.02024E-1 5.28271E-1 4.92891E-1 4.96905E-1 5.17834E-1 5.25337E-1 5.44644E-1 5.43089E-1 5.20603E-1 -9999 6.15775E-1 6.66394E-1 7.01064E-1 7.08482E-1 6.97092E-1 7.0379E-1 6.81441E-1 6.72234E-1 6.58061E-1 6.53059E-1 6.25887E-1 6.34752E-1 6.11535E-1 6.38642E-1 6.62695E-1 6.71594E-1 7.00673E-1 7.16324E-1 7.2454E-1 7.10866E-1 6.89819E-1 6.34461E-1 6.63157E-1 6.88034E-1 6.68018E-1 6.75032E-1 6.94467E-1 6.8737E-1 6.54547E-1 6.31689E-1 6.52128E-1 6.6794E-1 6.89209E-1 6.80653E-1 6.19944E-1 5.29152E-1 4.06561E-1 3.3641E-1 2.67092E-1 2.20645E-1 2.17153E-1 1.76106E-1 1.50288E-1 1.02227E-1 8.01998E-2 9.88886E-2 7.31224E-2 4.34064E-2 3.67269E-2 4.18066E-2 3.32314E-2 2.52457E-2 2.73138E-2 4.66089E-2 4.86335E-2 5.22319E-2 5.15557E-2 4.67566E-2 4.65635E-2 4.47003E-2 -9999
-9999 -9999 -9999 -9999 4.53763E-1 4.94949E-1 4.63754E-1 4.61239E-1 5.15966E-1 4.79772E-1 4.6371E-1 4.47607E-1 4.51222E-1 4.49448E-1 4.76402E-1 4.84595E-1 4.725E-1 4.68715E-1 4.5907E-1 4.46829E-1 4.6118E-1 4.49523E-1 4.56676E-1 4.52856E-1 4.53744E-1 5.24329E-1 4.53865E-1 5.16103E-1 4.92299E-1 4.22108E-1 4.3899E-1 4.42842E-1 4.55652E-1 5.44318E-1 5.52934E-1 5.03144E-1 4.77085E-1 5.43767E-1 5.37614E-1 6.42186E-1 6.2986E-1 6.19738E-1 -9999 -9999 -9999 -9999 -9999 -9999 -9999 -9999 -9999 -9999 -9999 -9999 -9999 -9999 -9999 -9999 -9999 -9999 -9999 -9999 -9999 -9999 -9999 -9999 -9999 -9999 -9999 -9999 -9999 -9999 -9999 -9999 -9999 -9999 -9999 -9999 -9999 -9999 -9999 -9999 -9999 -9999 -9999 -9999 -9999 -9999 -9999 -9999 -9999 2.80737E-1 3.0452E-1 3.74083E-1 4.16334E-1 4.58059E-1 4.4323E-1 4.10031E-1 4.43603E-1 4.72266E-1 5.31891E-1 5.35407E-1 5.18364E-1 5.03104E-1 4.52937E-1 4.54892E-1 4.34379E-1 4.75056E-1 5.33685E-1 5.47378E-1 6.29336E-1 6.86354E-1 6.94541E-1 6.7566E-1 6.84483E-1 6.9393E-1 6.87319E-1 6.80727E-1 6.83202E-1 6.75253E-1 6.26731E-1 5.88981E-1 6.0042E-1 6.39791E-1 6.60545E-1 6.92933E-1 7.08824E-1 6.93666E-1 6.50129E-1 6.20965E-1 5.8865E-1 5.90218E-1 6.26242E-1 6.74305E-1 6.98399E-1 7.25108E-1 7.49022E-1 7.24792E-1 6.62446E-1 6.67092E-1 6.46281E-1 6.1547E-1 6.01876E-1 5.73339E-1 5.03912E-1 3.86428E-1 3.10832E-1 2.97383E-1 2.66056E-1 2.50153E-1 2.24814E-1 1.4518E-1 1.27673E-1 1.2746E-1 1.51119E-1 9.93795E-2 5.82358E-2 5.22601E-2 4.30307E-2 3.41857E-2 2.61573E-2 3.03423E-2 4.26583E-2 4.67836E-2 4.88219E-2 4.16699E-2 2.01661E-2 3.1369E-2 -9999 -9999
-9999 -9999 -9999 -9999 5.6434E-1 5.12744E-1 5.03069E-1 4.93984E-1 5.15345E-1 5.01065E-1 4.53779E-1 4.34241E-1 4.3603E-1 4.53168E-1 4.63623E-1 4.78518E-1 4.81602E-1 4.79307E-1 4.66367E-1 4.57213E-1 4.64557E-1 4.6706E-1 4.55826E-1 4.47194E-1 4.38529E-1 4.32478E-1 5.01709E-1 4.37915E-1 4.2916E-1 4.25671E-1 4.35142E-1 4.51571E-1 4.33557E-1 4.82269E-1 5.69725E-1 5.0875E-1 5.0501E-1 4.55253E-1 5.45022E-1 6.0633E-1 5.55911E-1 5.48967E-1 5.76382E-1 5.77531E-1 5.606E-1 -9999 -9999 -9999 -9999 -9999 -9999 -9999 -9999 -9999 -9999 -9999 -9999 -9999 -9999 -9999 -9999 -9999 -9999 -9999 -9999 -9999 -9999 -9999 -9999 -9999 -9999 -9999 -9999 -9999 -9999 -9999 -9999 -9999 -9999 -9999 -9999 -9999 -9999 -9999 -9999 -9999 -9999 -9999 -9999 -9999 -9999 -9999 3.9515E-1 4.35135E-1 4.52419E-1 4.70601E-1 4.6037E-1 4.26741E-1 4.69257E-1 5.03693E-1 5.45977E-1 5.46784E-1 5.66095E-1 5.33779E-1 4.97085E-1 4.76706E-1 4.58501E-1 4.61267E-1 4.44671E-1 4.77415E-1 5.53173E-1 6.08303E-1 6.66782E-1 6.41521E-1 6.7797E-1 6.80224E-1 6.90698E-1 6.91357E-1 6.9162E-1 6.75236E-1 6.33185E-1 6.24503E-1 5.92472E-1 6.16962E-1 6.55359E-1 6.95713E-1 7.09428E-1 6.77959E-1 6.31183E-1 6.11926E-1 6.19214E-1 5.85295E-1 5.22901E-1 6.11438E-1 6.69495E-1 7.04373E-1 7.50505E-1 7.34883E-1 6.89731E-1 6.82177E-1 6.56757E-1 6.20019E-1 6.04739E-1 5.77537E-1 4.78136E-1 3.806E-1 2.8735E-1 2.46831E-1 2.1609E-1 2.1045E-1 1.60291E-1 1.6007E-1 1.64143E-1 1.98804E-1 1.61961E-1 1.25487E-1 9.51774E-2 7.87724E-2 5.44311E-2 -9999 -9999 2.4194E-2 2.67033E-2 2.35789E-2 5.39885E-2 4.9013E-2 1.74362E-2 1.62691E-2 3.47454E-2 3.87086E-2
-9999 -9999 -9999 -9999 4.38686E-1 5.08225E-1 5.27914E-1 5.86631E-1 5.06061E-1 5.32783E-1 4.82841E-1 4.46764E-1 4.70119E-1 4.56644E-1 4.69881E-1 4.77528E-1 4.70345E-1 4.66747E-1 4.60633E-1 4.69612E-1 4.77992E-1 4.66207E-1 4.58405E-1 4.61509E-1 4.93592E-1 4.44762E-1 4.62696E-1 4.35092E-1 4.13077E-1 4.26588E-1 4.30712E-1 4.39771E-1 4.26299E-1 4.37869E-1 4.70842E-1 5.55157E-1 5.34023E-1 4.94936E-1 4.72653E-1 5.64188E-1 5.2666E-1 5.19324E-1 5.76052E-1 5.71285E-1 5.38929E-1 -9999 -9999 -9999 -9999 -9999 -9999 -9999 -9999 -9999 -9999 -9999 -9999 -9999 -9999 -9999 5.8216E-1 6.07398E-1 -9999 -9999 -9999 -9999 -9999 -9999 -9999 -9999 -9999 -9999 -9999 -9999 -9999 -9999 -9999 -9999 -9999 -9999 -9999 -9999 -9999 -9999 -9999 -9999 -9999 -9999 -9999 -9999 -9999 -9999 4.89681E-1 4.84275E-1 4.71988E-1 4.38646E-1 4.6766E-1 4.66918E-1 4.8274E-1 4.94586E-1 5.25327E-1 5.47059E-1 5.80682E-1 5.80171E-1 5.79877E-1 5.47532E-1 5.08331E-1 5.01402E-1 4.71512E-1 4.57986E-1 4.64121E-1 4.89042E-1 6.1587E-1 6.3203E-1 6.69855E-1 6.80072E-1 6.81803E-1 6.81207E-1 6.94341E-1 6.74428E-1 6.51033E-1 6.10603E-1 5.76004E-1 6.28365E-1 6.60015E-1 6.98796E-1 6.78653E-1 6.52415E-1 6.08159E-1 6.13947E-1 6.24675E-1 5.68747E-1 4.7088E-1 5.14326E-1 6.02534E-1 6.39552E-1 6.91779E-1 7.18682E-1 6.97441E-1 6.99622E-1 6.65212E-1 6.54114E-1 6.23912E-1 5.72475E-1 4.76984E-1 3.78213E-1 2.76017E-1 2.42608E-1 1.96925E-1 1.65591E-1 1.2148E-1 1.30383E-1 1.68865E-1 1.79112E-1 1.18902E-1 1.51218E-1 1.3254E-1 1.1636E-1 6.24909E-2 -9999 -9999 -9999 -9999 2.86814E-2 3.94497E-2 5.34081E-2 2.0859E-2 1.46674E-2 2.62234E-2 -9999
3.03676E-1 3.01404E-1 3.07781E-1 2.70444E-1 2.76772E-1 3.99565E-1 5.08549E-1 6.29468E-1 5.76963E-1 5.61838E-1 5.4003E-1 5.07521E-1 4.8026E-1 4.74306E-1 5.03761E-1 4.83719E-1 4.57203E-1 4.44787E-1 4.42971E-1 4.40243E-1 4.33094E-1 4.21316E-1 4.51482E-1 4.69826E-1 4.9825E-1 4.77517E-1 4.63436E-1 4.62613E-1 4.43324E-1 4.37472E-1 4.65467E-1 4.29206E-1 4.22208E-1 4.21243E-1 4.30116E-1 4.76303E-1 5.03941E-1 4.62099E-1 4.77462E-1 4.88246E-1 5.11676E-1 4.99044E-1 5.29305E-1 5.49442E-1 5.42388E-1 5.89746E-1 -9999 -9999 -9999 -9999 -9999 -9999 -9999 -9999 -9999 -9999 -9999 -9999 5.64514E-1 5.43738E-1 5.76864E-1 5.91115E-1 5.8139E-1 -9999 -9999 -9999 -9999 -9999 -9999 -9999 -9999 -9999 -9999 -9999 -9999 -9999 -9999 -9999 -9999 -9999 -9999 -9999 -9999 -9999 -9999 -9999 -9999 -9999 -9999 -9999 -9999 4.23189E-1 4.48654E-1 4.48005E-1 4.21162E-1 3.78661E-1 3.87783E-1 3.88482E-1 4.13913E-1 4.43161E-1 5.17256E-1 5.26057E-1 5.79139E-1 6.13207E-1 6.14879E-1 5.97806E-1 5.95507E-1 5.90693E-1 5.36787E-1 5.08008E-1 4.93992E-1 5.1034E-1 5.72338E-1 6.03712E-1 6.56084E-1 6.90068E-1 6.89913E-1 6.89447E-1 6.7773E-1 6.75732E-1 6.42905E-1 6.12536E-1 6.07153E-1 6.35648E-1 6.47283E-1 6.67426E-1 6.80899E-1 6.66806E-1 6.43946E-1 6.39981E-1 6.38689E-1 6.16441E-1 5.6559E-1 5.76441E-1 6.14758E-1 5.82792E-1 6.32071E-1 6.60622E-1 6.46254E-1 6.40346E-1 6.26201E-1 5.95944E-1 5.86961E-1 5.18005E-1 4.75067E-1 4.07207E-1 3.30718E-1 2.64726E-1 1.86862E-1 1.05343E-1 8.67745E-2 9.98056E-2 1.20964E-1 1.22639E-1 1.06107E-1 1.21787E-1 1.58087E-1 1.29235E-1 1.00413E-1 -9999 -9999 -9999 -9999 -9999 2.46405E-2 2.93289E-2 1.38054E-2 -9999 -9999 -9999
2.97633E-1 3.07045E-1 2.92622E-1 3.33885E-1 2.3889E-1 3.18246E-1 4.33492E-1 4.7163E-1 4.68708E-1 5.95228E-1 5.07242E-1 4.71042E-1 4.93503E-1 4.96924E-1 5.16052E-1 5.07645E-1 4.41146E-1 4.63122E-1 4.45905E-1 4.07789E-1 4.43555E-1 4.06967E-1 4.39067E-1 4.57112E-1 4.59381E-1 4.85536E-1 4.83002E-1 4.71754E-1 4.65045E-1 4.49926E-1 4.59088E-1 4.43158E-1 4.29375E-1 4.15417E-1 4.49467E-1 4.73316E-1 4.80936E-1 4.74139E-1 4.76238E-1 4.85169E-1 4.7537E-1 4.71881E-1 4.95057E-1 5.43549E-1 6.307E-1 5.965E-1 -9999 -9999 -9999 -9999 -9999 -9999 -9999 -9999 -9999 -9999 -9999 -9999 5.61457E-1 5.55464E-1 5.69608E-1 6.18093E-1 5.94064E-1 5.63635E-1 -9999 -9999 -9999 -9999 -9999 -9999 -9999 -9999 -9999 -9999 -9999 -9999 -9999 -9999 -9999 -9999 -9999 -9999 -9999 -9999 -9999 -9999 -9999 -9999 -9999 -9999 -9999 -9999 3.93244E-1 4.08627E-1 4.0481E-1 3.84882E-1 3.9827E-1 3.68529E-1 3.51989E-1 3.7753E-1 4.10188E-1 4.6219E-1 5.57901E-1 5.91149E-1 6.29931E-1 6.28067E-1 6.03411E-1 6.42364E-1 6.10074E-1 6.05084E-1 6.08779E-1 6.01224E-1 6.16309E-1 6.25682E-1 6.37598E-1 6.65634E-1 6.8405E-1 6.88957E-1 6.84722E-1 6.95293E-1 6.58944E-1 6.15865E-1 6.39217E-1 6.46982E-1 6.67759E-1 6.7574E-1 6.95571E-1 6.79687E-1 6.64527E-1 6.57541E-1 6.48688E-1 6.43419E-1 6.3167E-1 6.29973E-1 5.96312E-1 5.83648E-1 5.99997E-1 6.1364E-1 5.74039E-1 4.76815E-1 4.74584E-1 5.10247E-1 4.7736E-1 4.65415E-1 4.56692E-1 4.03869E-1 3.18141E-1 2.53509E-1 1.55563E-1 7.97219E-2 5.90532E-2 8.38258E-2 9.87055E-2 1.01628E-1 8.39644E-2 8.72911E-2 1.36229E-1 1.54689E-1 1.18761E-1 -9999 -9999 -9999 -9999 -9999 -9999 1.73419E-2 -9999 -9999 -9999 -9999
-9999 2.67945E-1 2.94324E-1 3.66486E-1 2.61922E-1 2.70125E-1 3.25302E-1 3.91877E-1 4.55143E-1 5.48923E-1 4.79511E-1 5.07885E-1 4.78308E-1 5.03723E-1 5.18186E-1 5.00473E-1 4.36648E-1 5.00489E-1 4.38805E-1 4.01109E-1 4.42478E-1 4.37764E-1 4.30772E-1 4.56264E-1 4.72243E-1 4.73769E-1 4.81841E-1 4.96702E-1 4.75899E-1 4.65471E-1 4.76986E-1 4.34324E-1 4.29423E-1 4.41222E-1 4.54444E-1 4.65137E-1 4.75602E-1 4.71526E-1 4.74019E-1 4.78962E-1 4.7539E-1 4.8432E-1 4.85669E-1 6.11617E-1 6.39287E-1 6.31192E-1 5.86711E-1 5.57396E-1 6.03714E-1 5.77602E-1 6.30252E-1 -9999 -9999 -9999 -9999 -9999 -9999 -9999 5.41052E-1 5.50387E-1 5.53347E-1 5.91082E-1 5.64171E-1 5.60424E-1 5.863E-1 5.48607E-1 -9999 -9999 -9999 -9999 -9999 -9999 -9999 -9999 -9999 -9999 -9999 -9999 -9999 -9999 -9999 -9999 -9999 -9999 -9999 -9999 -9999 -9999 -9999 -9999 -9999 -9999 -9999 3.48139E-1 3.29601E-1 3.43416E-1 3.76555E-1 3.73373E-1 3.68938E-1 3.63536E-1 3.63405E-1 3.78639E-1 4.80676E-1 5.2568E-1 5.82466E-1 6.21481E-1 5.98071E-1 6.0295E-1 6.37163E-1 6.2996E-1 6.53684E-1 6.29807E-1 6.17986E-1 6.35329E-1 6.31476E-1 6.61361E-1 6.71718E-1 6.73215E-1 6.78841E-1 6.52213E-1 6.19693E-1 6.43833E-1 6.53776E-1 6.69362E-1 6.66737E-1 7.06182E-1 7.23262E-1 6.90177E-1 6.52207E-1 6.55351E-1 6.61767E-1 6.83575E-1 6.74805E-1 6.84804E-1 6.17985E-1 5.59023E-1 6.11877E-1 6.09725E-1 5.21661E-1 4.79674E-1 3.96445E-1 3.84704E-1 4.12019E-1 4.41679E-1 4.25228E-1 3.59103E-1 2.50548E-1 1.74082E-1 1.09403E-1 7.44294E-2 6.98882E-2 1.43683E-1 1.3165E-1 8.90837E-2 1.05952E-1 1.20308E-1 1.087E-1 9.30905E-2 6.99595E-2 7.32289E-2 -9999 -9999 -9999 -9999 -9999 -9999 -9999 -9999 -9999 -9999
-9999 2.63143E-1 2.8347E-1 3.97294E-1 3.66888E-1 2.90186E-1 3.14727E-1 3.93331E-1 5.11771E-1 5.88796E-1 5.34531E-1 5.70265E-1 5.2851E-1 5.03354E-1 5.28312E-1 4.83209E-1 4.66445E-1 4.95501E-1 4.8314E-1 4.31185E-1 4.42503E-1 4.35481E-1 4.29794E-1 4.70598E-1 4.67598E-1 4.6869E-1 4.68493E-1 4.82855E-1 4.57812E-1 4.63461E-1 4.8176E-1 4.4815E-1 4.10182E-1 4.18402E-1 4.51299E-1 4.61517E-1 4.61438E-1 4.68816E-1 4.82331E-1 4.85442E-1 4.84109E-1 4.75046E-1 4.83899E-1 5.79089E-1 6.1969E-1 6.24048E-1 6.14621E-1 6.09468E-1 5.78732E-1 5.94747E-1 6.30769E-1 6.39493E-1 6.44083E-1 -9999 -9999 -9999 -9999 -9999 5.43681E-1 5.43027E-1 5.52013E-1 5.99525E-1 5.90011E-1 5.83889E-1 6.10829E-1 5.92668E-1 -9999 -9999 -9999 -9999 -9999 -9999 -9999 -9999 -9999 -9999 -9999 -9999 -9999 -9999 -9999 -9999 -9999 -9999 -9999 -9999 -9999 -9999 -9999 -9999 -9999 -9999 -9999 3.57237E-1 3.5056E-1 3.23292E-1 2.84384E-1 2.96924E-1 3.85745E-1 3.78114E-1 3.69527E-1 3.61281E-1 4.19023E-1 4.61502E-1 5.31601E-1 5.61104E-1 5.78951E-1 6.16106E-1 5.88495E-1 5.87477E-1 6.4422E-1 6.41313E-1 6.09534E-1 6.04606E-1 6.22157E-1 6.31627E-1 6.34807E-1 6.21885E-1 6.23304E-1 6.44917E-1 6.31793E-1 6.29044E-1 6.56441E-1 6.91667E-1 6.96309E-1 7.35106E-1 7.50732E-1 7.02048E-1 6.68884E-1 6.63899E-1 6.70826E-1 6.81784E-1 6.85164E-1 6.71583E-1 6.4682E-1 6.11263E-1 5.4143E-1 5.06222E-1 4.99104E-1 4.80825E-1 4.53342E-1 3.66129E-1 3.21793E-1 3.66592E-1 4.0024E-1 3.53846E-1 2.35402E-1 1.3491E-1 8.31575E-2 6.57722E-2 1.22178E-1 2.15629E-1 1.63893E-1 8.44755E-2 8.19191E-2 8.82347E-2 5.94762E-2 4.40399E-2 4.39602E-2 -9999 3.69674E-2 2.68072E-2 -9999 -9999 -9999 -9999 -9999 -9999 -9999 -9999
-9999 2.65788E-1 2.96154E-1 3.22131E-1 4.33861E-1 4.57624E-1 4.15129E-1 3.35756E-1 4.03394E-1 5.31375E-1 5.68496E-1 5.86384E-1 5.38649E-1 5.38981E-1 5.65671E-1 5.1576E-1 4.69494E-1 5.05924E-1 5.02428E-1 4.39083E-1 4.64281E-1 4.27873E-1 4.54017E-1 4.66448E-1 4.73597E-1 4.70972E-1 4.75857E-1 4.7869E-1 4.74018E-1 4.78689E-1 4.72935E-1 4.50608E-1 4.65304E-1 4.20616E-1 4.5592E-1 4.29808E-1 4.439E-1 4.61782E-1 4.71147E-1 4.65849E-1 4.69386E-1 4.86355E-1 4.97632E-1 5.41103E-1 5.79163E-1 5.84273E-1 5.97198E-1 5.91761E-1 6.0003E-1 6.12879E-1 6.2833E-1 6.44874E-1 6.64306E-1 6.49391E-1 6.07563E-1 5.77038E-1 -9999 -9999 5.43527E-1 5.49894E-1 5.49319E-1 5.83313E-1 5.9908E-1 6.09601E-1 5.92759E-1 5.83572E-1 5.69218E-1 -9999 -9999 -9999 -9999 -9999 -9999 -9999 -9999 -9999 -9999 -9999 -9999 -9999 -9999 -9999 -9999 -9999 -9999 -9999 -9999 -9999 -9999 -9999 -9999 -9999 -9999 3.12293E-1 3.08943E-1 3.09721E-1 2.36321E-1 2.58939E-1 3.12363E-1 3.75177E-1 3.60594E-1 3.41454E-1 3.96831E-1 4.61826E-1 4.79541E-1 5.273E-1 5.20375E-1 5.95867E-1 6.03487E-1 5.86178E-1 6.12966E-1 5.86422E-1 6.06011E-1 5.65477E-1 6.09701E-1 6.1259E-1 6.08996E-1 6.06657E-1 6.25689E-1 6.3242E-1 6.39525E-1 6.45947E-1 6.72415E-1 6.91779E-1 7.18502E-1 7.25461E-1 7.18056E-1 6.86784E-1 6.89997E-1 6.74502E-1 6.64129E-1 6.74622E-1 7.19261E-1 6.80097E-1 6.43212E-1 5.24217E-1 4.5785E-1 4.26055E-1 4.71054E-1 4.80506E-1 4.69708E-1 4.13058E-1 3.26562E-1 2.81707E-1 2.79886E-1 2.75689E-1 1.97475E-1 1.37381E-1 7.20063E-2 5.14768E-2 7.02591E-2 1.5528E-1 1.31297E-1 8.57261E-2 1.17639E-1 7.45846E-2 4.19677E-2 3.46561E-2 3.25346E-2 2.73428E-2 2.0113E-2 2.10123E-2 2.38274E-2 -9999 -9999 -9999 -9999 -9999 -9999 -9999
-9999 -9999 3.04184E-1 4.61023E-1 4.68718E-1 4.41232E-1 4.5919E-1 4.71865E-1 5.11589E-1 5.17504E-1 5.31247E-1 5.28462E-1 5.20577E-1 5.27225E-1 5.27764E-1 4.91964E-1 5.41343E-1 5.36569E-1 5.17191E-1 4.72006E-1 4.53451E-1 4.43128E-1 4.60223E-1 4.8185E-1 4.6737E-1 4.66789E-1 4.71106E-1 4.75126E-1 4.79017E-1 4.67448E-1 4.48986E-1 4.4596E-1 4.8687E-1 4.94603E-1 4.55196E-1 4.15363E-1 4.31642E-1 4.47319E-1 4.5056E-1 4.66097E-1 4.77089E-1 4.76595E-1 4.77095E-1 5.33876E-1 5.89551E-1 6.08911E-1 5.75184E-1 5.78305E-1 6.20735E-1 6.16359E-1 6.24292E-1 6.44065E-1 6.64347E-1 6.50815E-1 5.84593E-1 5.74606E-1 5.93667E-1 5.95951E-1 5.6363E-1 5.57394E-1 5.43111E-1 5.56188E-1 5.88918E-1 6.02798E-1 5.38403E-1 5.27894E-1 5.40555E-1 -9999 -9999 -9999 -9999 -9999 4.00957E-1 -9999 -9999 -9999 -9999 -9999 -9999 -9999 -9999 -9999 -9999 -9999 -9999 -9999 -9999 -9999 -9999 -9999 -9999 -9999 -9999 2.96956E-1 2.73749E-1 2.92295E-1 2.9681E-1 2.5527E-1 2.68778E-1 3.10244E-1 3.08254E-1 2.99766E-1 3.18781E-1 3.91226E-1 4.20915E-1 4.77704E-1 5.26316E-1 5.3E-1 4.94021E-1 5.41411E-1 5.55818E-1 5.62013E-1 5.54245E-1 5.49045E-1 5.96014E-1 6.33571E-1 6.4923E-1 6.42956E-1 6.41567E-1 6.62932E-1 6.5924E-1 6.66583E-1 6.53921E-1 6.62073E-1 6.78411E-1 6.81212E-1 6.71182E-1 6.83581E-1 6.72225E-1 6.74293E-1 6.61829E-1 6.8071E-1 6.8187E-1 6.39522E-1 5.63625E-1 4.94741E-1 4.92085E-1 4.78715E-1 4.71192E-1 4.47619E-1 4.75345E-1 4.10834E-1 3.21228E-1 2.38432E-1 2.16905E-1 2.51604E-1 1.80406E-1 1.08323E-1 6.62369E-2 6.9836E-2 9.96391E-2 1.635E-1 1.63557E-1 1.49283E-1 1.35451E-1 8.68273E-2 6.32807E-2 6.0169E-2 3.10708E-2 1.92246E-2 2.65335E-2 3.80444E-2 2.58699E-2 -9999 -9999 -9999 -9999 -9999 -9999 -9999
-9999 -9999 2.51403E-1 2.91433E-1 3.45908E-1 4.80813E-1 3.76141E-1 4.0433E-1 4.12541E-1 2.79716E-1 2.83093E-1 4.52195E-1 5.38084E-1 5.27263E-1 5.28163E-1 5.11995E-1 5.80546E-1 5.68653E-1 4.8037E-1 4.42717E-1 4.31468E-1 4.14363E-1 4.47495E-1 4.74492E-1 4.7336E-1 4.8202E-1 4.76962E-1 4.67911E-1 4.49875E-1 4.34383E-1 4.40023E-1 4.57006E-1 4.63388E-1 4.55201E-1 4.89632E-1 4.32466E-1 4.23963E-1 4.44855E-1 4.49624E-1 4.25158E-1 4.47681E-1 4.45227E-1 4.53739E-1 4.8536E-1 5.43416E-1 5.61269E-1 5.71653E-1 5.88989E-1 6.13346E-1 6.03175E-1 6.17307E-1 6.33304E-1 6.4955E-1 6.23377E-1 5.83019E-1 5.46442E-1 5.81732E-1 5.9545E-1 5.8064E-1 5.36622E-1 5.60928E-1 5.25683E-1 5.57709E-1 5.44506E-1 5.09449E-1 5.13563E-1 -9999 -9999 -9999 4.5931E-1 4.38188E-1 4.1707E-1 4.01584E-1 3.97384E-1 4.0115E-1 -9999 -9999 -9999 -9999 -9999 -9999 -9999 -9999 -9999 -9999 -9999 -9999 -9999 -9999 -9999 -9999 -9999 3.04349E-1 2.82175E-1 2.84107E-1 2.88765E-1 2.87598E-1 2.74949E-1 2.57245E-1 2.93055E-1 3.21101E-1 3.12512E-1 3.58312E-1 3.81435E-1 3.80917E-1 3.99445E-1 4.21298E-1 4.20272E-1 4.13116E-1 3.92474E-1 4.56905E-1 5.2404E-1 5.48962E-1 5.52625E-1 5.45805E-1 6.24913E-1 6.671E-1 6.61852E-1 6.64584E-1 6.65336E-1 6.76959E-1 6.49078E-1 6.11937E-1 5.95452E-1 6.02614E-1 6.21344E-1 6.2861E-1 6.53959E-1 6.80566E-1 7.01584E-1 6.99604E-1 6.6053E-1 5.67056E-1 5.53032E-1 5.76226E-1 5.66546E-1 5.21185E-1 4.5491E-1 3.89327E-1 3.7285E-1 3.50809E-1 2.8831E-1 2.25957E-1 2.05165E-1 2.03974E-1 2.5059E-1 1.82769E-1 8.12565E-2 5.67326E-2 7.69798E-2 1.28735E-1 1.64941E-1 1.41001E-1 1.6794E-1 1.90936E-1 1.74292E-1 1.16602E-1 5.1578E-2 2.56598E-2 1.93343E-2 2.50757E-2 5.61051E-2 5.21477E-2 -9999 -9999 -9999 -9999 -9999 -9999 -9999
-9999 -9999 -9999 2.65305E-1 3.10339E-1 3.14599E-1 3.32446E-1 3.30425E-1 2.67959E-1 1.89592E-1 3.23021E-1 4.15953E-1 4.47683E-1 4.05697E-1 3.76091E-1 4.79812E-1 4.81877E-1 4.30828E-1 4.27641E-1 4.30419E-1 4.32808E-1 4.63262E-1 4.4118E-1 4.69633E-1 4.88011E-1 4.7503E-1 4.81195E-1 4.69718E-1 4.4395E-1 4.4836E-1 4.24114E-1 4.51715E-1 4.37051E-1 4.47344E-1 4.54146E-1 4.11454E-1 4.6331E-1 4.74584E-1 4.66881E-1 4.82718E-1 4.47635E-1 4.3156E-1 4.39513E-1 4.63831E-1 5.19189E-1 5.64752E-1 5.72875E-1 5.71986E-1 5.80545E-1 5.99326E-1 5.78928E-1 5.90598E-1 6.18745E-1 6.04441E-1 5.90056E-1 5.61137E-1 5.60496E-1 5.92194E-1 5.64029E-1 5.20683E-1 5.27935E-1 5.1446E-1 5.23928E-1 5.37107E-1 5.04383E-1 5.04905E-1 -9999 -9999 -9999 4.38597E-1 4.38389E-1 4.27758E-1 4.08527E-1 3.53244E-1 3.45932E-1 3.79941E-1 -9999 -9999 -9999 -9999 -9999 3.3878E-1 -9999 -9999 -9999 -9999 -9999 -9999 2.86546E-1 2.72376E-1 2.81006E-1 3.00237E-1 3.13746E-1 2.66257E-1 2.85975E-1 3.08037E-1 3.1009E-1 2.79808E-1 2.81634E-1 2.74743E-1 2.91178E-1 3.16109E-1 3.47347E-1 3.23176E-1 3.25613E-1 3.71078E-1 3.84794E-1 3.90483E-1 3.99148E-1 4.01759E-1 4.20899E-1 5.16261E-1 5.28002E-1 5.83422E-1 5.34234E-1 6.06778E-1 6.62554E-1 6.72832E-1 6.93052E-1 6.87726E-1 6.79403E-1 6.52963E-1 5.98005E-1 5.79335E-1 5.97776E-1 5.7987E-1 6.21052E-1 6.72232E-1 7.01018E-1 7.16004E-1 6.81592E-1 5.7432E-1 5.39361E-1 5.45454E-1 5.43796E-1 5.28487E-1 4.85602E-1 4.26606E-1 3.53039E-1 3.00368E-1 3.3864E-1 2.80876E-1 1.68526E-1 1.13366E-1 1.25458E-1 2.00166E-1 1.93124E-1 7.36294E-2 5.10231E-2 1.05437E-1 1.57983E-1 1.48172E-1 1.07834E-1 1.00834E-1 1.05826E-1 1.30596E-1 1.46566E-1 8.35918E-2 2.95517E-2 1.69E-2 1.39096E-2 1.74576E-2 3.62971E-2 3.46156E-2 -9999 -9999 -9999 -9999 -9999 -9999
-9999 -9999 -9999 -9999 -9999 -9999 2.74707E-1 2.68793E-1 2.41633E-1 1.94069E-1 3.18081E-1 2.78021E-1 3.07379E-1 2.08934E-1 2.43722E-1 2.41239E-1 3.31741E-1 2.96685E-1 3.13405E-1 3.52773E-1 4.36002E-1 4.94792E-1 4.44864E-1 4.59204E-1 4.79716E-1 4.88367E-1 4.98092E-1 4.67651E-1 4.59618E-1 4.77603E-1 4.49702E-1 4.11753E-1 4.45856E-1 4.68754E-1 4.31738E-1 4.3923E-1 4.32245E-1 4.38305E-1 4.31509E-1 4.24053E-1 4.98444E-1 4.30979E-1 4.47175E-1 4.50006E-1 5.1149E-1 5.33968E-1 5.60678E-1 5.89718E-1 5.61059E-1 5.53898E-1 5.61978E-1 5.72146E-1 5.97801E-1 6.02961E-1 5.85975E-1 5.72102E-1 5.34189E-1 5.30016E-1 5.48365E-1 5.46606E-1 5.51349E-1 5.27248E-1 5.23866E-1 5.44986E-1 5.29981E-1 4.91668E-1 4.85278E-1 4.67432E-1 4.63888E-1 4.53982E-1 4.57298E-1 4.28394E-1 3.8519E-1 3.73829E-1 3.54977E-1 3.31397E-1 -9999 -9999 -9999 3.63542E-1 3.4327E-1 3.27427E-1 3.22261E-1 3.59524E-1 3.55793E-1 3.29515E-1 2.96706E-1 3.03262E-1 2.78484E-1 2.75183E-1 2.4163E-1 2.40043E-1 2.57E-1 2.67725E-1 2.76505E-1 2.88328E-1 3.06161E-1 3.20782E-1 3.06142E-1 3.12571E-1 2.99887E-1 2.92829E-1 2.90371E-1 3.11272E-1 3.36149E-1 3.5748E-1 3.19706E-1 3.30749E-1 3.72276E-1 4.13156E-1 4.50036E-1 5.00286E-1 5.60183E-1 5.61764E-1 5.40205E-1 5.97118E-1 6.57307E-1 6.94199E-1 7.18406E-1 7.00109E-1 6.76663E-1 6.32399E-1 6.257E-1 6.11432E-1 5.93723E-1 5.88823E-1 6.53341E-1 6.94077E-1 6.9361E-1 5.95834E-1 5.07136E-1 4.95076E-1 5.15227E-1 4.65947E-1 4.86773E-1 5.13135E-1 5.29096E-1 4.28485E-1 3.45173E-1 3.06029E-1 3.73808E-1 3.69725E-1 2.23341E-1 1.15475E-1 9.04745E-2 1.38538E-1 1.4252E-1 5.49027E-2 3.77009E-2 7.85927E-2 1.35497E-1 1.39184E-1 1.1155E-1 6.87285E-2 8.01017E-2 1.01339E-1 -9999 -9999 -9999 -9999 -9999 1.25894E-2 2.07024E-2 3.73493E-2 -9999 -9999 -9999 -9999 -9999 -9999
-9999 -9999 -9999 -9999 -9999 -9999 -9999 2.22316E-1 1.8954E-1 2.20254E-1 2.96341E-1 3.16132E-1 3.49865E-1 3.15371E-1 3.60197E-1 2.82605E-1 2.75395E-1 2.64653E-1 2.48276E-1 3.44341E-1 4.07989E-1 4.34246E-1 4.3803E-1 4.26084E-1 4.51234E-1 4.85927E-1 4.65212E-1 4.60095E-1 4.59032E-1 4.93273E-1 4.86405E-1 4.77444E-1 4.83743E-1 4.8767E-1 4.32601E-1 4.23455E-1 4.18293E-1 4.30257E-1 4.34217E-1 4.4714E-1 4.36396E-1 4.30078E-1 4.34707E-1 4.35008E-1 4.51353E-1 4.77692E-1 5.14403E-1 5.52658E-1 5.38403E-1 5.23033E-1 5.32651E-1 5.53984E-1 5.50787E-1 5.9073E-1 5.81133E-1 5.53797E-1 5.21345E-1 5.09422E-1 4.90384E-1 5.24224E-1 5.33316E-1 5.5324E-1 5.42424E-1 5.33749E-1 5.07645E-1 5.01498E-1 5.13702E-1 5.12267E-1 4.9767E-1 4.89703E-1 4.7205E-1 4.39163E-1 3.86215E-1 3.72978E-1 3.30644E-1 3.15151E-1 3.09441E-1 -9999 -9999 3.30895E-1 3.41307E-1 3.13243E-1 3.32174E-1 3.37577E-1 3.51565E-1 4.10397E-1 3.96347E-1 3.35734E-1 3.20545E-1 3.30183E-1 3.32254E-1 3.09051E-1 2.49431E-1 2.5133E-1 2.47106E-1 2.71282E-1 2.50285E-1 2.65463E-1 2.67849E-1 2.77594E-1 2.83148E-1 2.63537E-1 2.76725E-1 3.1371E-1 3.0743E-1 3.19562E-1 3.0736E-1 3.25023E-1 3.645E-1 4.15625E-1 4.33715E-1 4.66578E-1 5.49868E-1 5.87148E-1 5.74476E-1 5.7372E-1 6.48258E-1 6.67343E-1 6.922E-1 6.99983E-1 6.76717E-1 6.47206E-1 6.40361E-1 6.39877E-1 6.33771E-1 6.49975E-1 6.72313E-1 6.63898E-1 5.55646E-1 3.75357E-1 2.74222E-1 2.97914E-1 4.04746E-1 4.11155E-1 4.23601E-1 3.93166E-1 3.62092E-1 3.37122E-1 2.77962E-1 2.8735E-1 3.17611E-1 2.95321E-1 1.7445E-1 1.11514E-1 7.50254E-2 7.02033E-2 7.33438E-2 4.11655E-2 2.7709E-2 4.4771E-2 8.38452E-2 9.55528E-2 7.67362E-2 6.88463E-2 1.09036E-1 8.4594E-2 -9999 -9999 -9999 -9999 -9999 -9999 2.4433E-2 2.85629E-2 -9999 -9999 -9999 -9999 -9999 -9999
-9999 -9999 -9999 -9999 -9999 -9999 -9999 -9999 -9999 -9999 3.26928E-1 3.82939E-1 3.74528E-1 3.26722E-1 3.09083E-1 2.76262E-1 2.79195E-1 2.96644E-1 3.13486E-1 3.44874E-1 3.87119E-1 4.07272E-1 4.51045E-1 4.07475E-1 4.19203E-1 4.39637E-1 4.43992E-1 4.50328E-1 4.58018E-1 4.89859E-1 5.4325E-1 5.00708E-1 4.8349E-1 4.82689E-1 4.7794E-1 4.00144E-1 4.30753E-1 4.82552E-1 4.56808E-1 4.43404E-1 4.34598E-1 4.26308E-1 4.41083E-1 4.30113E-1 4.6146E-1 4.68102E-1 4.83338E-1 5.27789E-1 5.60368E-1 5.30095E-1 5.00738E-1 5.25861E-1 5.01452E-1 5.32536E-1 5.65071E-1 5.2679E-1 5.37387E-1 5.33774E-1 4.92805E-1 4.74923E-1 5.22043E-1 5.1112E-1 4.99912E-1 4.99248E-1 4.87513E-1 4.8E-1 5.00315E-1 5.0925E-1 5.0745E-1 4.79438E-1 4.874E-1 4.74284E-1 4.61415E-1 4.16841E-1 3.50224E-1 3.09027E-1 2.93031E-1 2.82184E-1 3.24585E-1 -9999 3.47467E-1 3.33782E-1 3.51135E-1 3.43253E-1 3.22069E-1 3.62079E-1 4.08425E-1 4.07474E-1 4.12433E-1 3.66676E-1 3.94099E-1 4.09166E-1 3.49013E-1 2.64488E-1 2.59979E-1 2.40821E-1 2.46451E-1 2.47938E-1 2.34793E-1 2.34341E-1 2.60374E-1 2.33343E-1 2.72152E-1 2.85534E-1 3.20591E-1 3.33908E-1 3.67164E-1 3.89045E-1 4.16363E-1 4.14813E-1 4.42219E-1 4.82735E-1 5.45551E-1 6.10795E-1 6.3127E-1 6.16328E-1 6.25911E-1 6.26686E-1 6.48327E-1 6.6104E-1 6.41951E-1 6.61136E-1 6.67173E-1 6.56664E-1 6.86357E-1 6.81866E-1 6.48457E-1 5.21962E-1 3.28752E-1 2.41632E-1 2.42643E-1 2.30857E-1 2.99741E-1 3.80355E-1 3.30355E-1 2.40984E-1 1.97601E-1 1.75188E-1 1.68794E-1 1.78524E-1 1.71651E-1 1.62596E-1 8.5914E-2 8.43471E-2 5.8902E-2 4.30942E-2 4.83523E-2 4.11072E-2 2.9383E-2 2.81356E-2 3.80139E-2 5.14032E-2 5.34091E-2 7.08477E-2 9.68782E-2 8.67082E-2 4.26835E-2 -9999 -9999 -9999 -9999 -9999 -9999 1.81502E-2 -9999 -9999 -9999 -9999 -9999 -9999
-9999 -9999 -9999 -9999 -9999 -9999 -9999 -9999 -9999 -9999 -9999 -9999 -9999 -9999 4.31212E-1 4.16816E-1 3.54912E-1 3.31783E-1 4.50867E-1 4.46826E-1 3.89487E-1 4.17539E-1 4.28506E-1 4.08677E-1 4.1218E-1 4.1095E-1 4.30245E-1 4.20442E-1 4.50076E-1 4.48476E-1 5.05098E-1 5.22849E-1 4.89559E-1 4.6022E-1 4.80185E-1 4.6289E-1 4.12192E-1 4.26529E-1 4.39815E-1 4.59389E-1 4.49806E-1 4.29321E-1 4.33107E-1 4.34358E-1 5.07404E-1 4.79127E-1 4.68102E-1 5.1036E-1 5.38162E-1 5.53638E-1 5.16063E-1 5.03648E-1 5.03946E-1 5.22575E-1 5.17731E-1 5.30982E-1 5.29402E-1 5.19225E-1 4.81846E-1 4.43605E-1 4.82025E-1 5.00423E-1 4.89275E-1 4.91171E-1 5.0182E-1 4.93082E-1 4.99999E-1 4.77673E-1 4.75006E-1 4.9575E-1 4.53254E-1 4.50886E-1 4.34967E-1 4.37315E-1 4.11413E-1 3.81872E-1 3.21038E-1 2.9388E-1 2.89638E-1 2.65538E-1 2.93029E-1 3.18307E-1 3.55522E-1 3.31847E-1 3.07188E-1 3.38452E-1 3.97171E-1 4.36123E-1 4.17739E-1 4.25125E-1 4.34842E-1 4.29333E-1 4.16252E-1 3.41676E-1 2.88062E-1 2.45264E-1 2.48024E-1 2.50161E-1 2.6668E-1 2.59269E-1 2.32106E-1 2.56751E-1 2.35794E-1 2.83544E-1 2.9506E-1 2.80632E-1 3.24467E-1 3.73328E-1 4.16039E-1 4.4157E-1 4.66331E-1 5.04175E-1 5.39846E-1 5.6927E-1 5.83491E-1 5.99037E-1 6.20899E-1 5.92996E-1 6.25088E-1 6.45251E-1 6.48603E-1 6.74132E-1 6.43304E-1 6.72479E-1 6.91301E-1 6.65723E-1 5.95803E-1 3.77116E-1 2.51298E-1 2.55727E-1 2.31271E-1 2.53998E-1 3.65189E-1 3.64616E-1 3.42632E-1 2.49961E-1 1.97991E-1 9.61123E-2 7.46551E-2 7.98124E-2 7.72816E-2 7.63939E-2 5.60525E-2 5.85982E-2 4.78582E-2 4.42865E-2 4.38879E-2 3.9072E-2 3.76769E-2 3.28041E-2 2.75949E-2 2.73028E-2 4.27835E-2 6.47241E-2 7.31539E-2 1.11941E-1 5.40114E-2 -9999 -9999 -9999 -9999 -9999 7.32732E-3 -9999 -9999 -9999 -9999 -9999 -9999 -9999
-9999 -9999 -9999 -9999 -9999 -9999 -9999 -9999 -9999 -9999 -9999 -9999 -9999 -9999 -9999 -9999 3.03381E-1 3.31856E-1 2.95472E-1 3.69952E-1 4.075E-1 3.79758E-1 4.65849E-1 4.49906E-1 4.51722E-1 4.49808E-1 4.53476E-1 4.19668E-1 4.10154E-1 4.30134E-1 4.82781E-1 4.77255E-1 4.59356E-1 4.5081E-1 4.94358E-1 4.46001E-1 4.32484E-1 4.31609E-1 4.38952E-1 4.48659E-1 4.56302E-1 4.39356E-1 4.40987E-1 4.22098E-1 5.13271E-1 5.17936E-1 4.50228E-1 4.60849E-1 5.12078E-1 5.3537E-1 5.27422E-1 4.99831E-1 5.18687E-1 5.17078E-1 5.10072E-1 4.86212E-1 5.26881E-1 5.11357E-1 4.45207E-1 4.53792E-1 4.15104E-1 4.64009E-1 4.76716E-1 4.64112E-1 4.7429E-1 4.96312E-1 5.08645E-1 4.81463E-1 4.57355E-1 4.39763E-1 4.50572E-1 4.68313E-1 4.38409E-1 4.44719E-1 4.53362E-1 4.30306E-1 3.71602E-1 3.22293E-1 3.35551E-1 2.902E-1 2.58537E-1 2.46331E-1 2.75788E-1 3.19681E-1 3.32033E-1 3.04978E-1 3.51988E-1 4.1647E-1 4.03211E-1 4.24684E-1 4.47522E-1 4.44197E-1 4.2166E-1 3.70398E-1 3.35946E-1 2.80788E-1 2.37242E-1 2.43692E-1 2.36782E-1 1.98154E-1 1.96379E-1 1.51534E-1 1.94105E-1 2.88047E-1 3.29841E-1 3.04933E-1 3.47612E-1 3.6645E-1 3.91149E-1 4.4705E-1 4.32735E-1 4.41373E-1 4.68605E-1 5.38327E-1 5.99657E-1 6.01794E-1 6.17437E-1 6.3034E-1 6.22502E-1 6.76018E-1 6.50725E-1 6.66869E-1 6.38361E-1 6.60255E-1 6.75809E-1 6.46095E-1 5.75785E-1 4.01157E-1 3.29538E-1 3.06322E-1 3.49661E-1 2.72411E-1 2.29119E-1 2.76146E-1 2.7668E-1 2.36984E-1 2.37377E-1 1.52881E-1 6.33731E-2 4.9719E-2 5.17503E-2 5.48475E-2 3.88622E-2 3.48835E-2 4.12466E-2 4.45422E-2 3.74199E-2 3.81728E-2 3.63664E-2 3.38165E-2 2.94025E-2 1.87219E-2 2.604E-2 5.01011E-2 1.08687E-1 1.03243E-1 3.70522E-2 2.53614E-2 -9999 -9999 -9999 -9999 -9999 -9999 -9999 -9999 -9999 -9999 -9999 -9999
-9999 -9999 -9999 -9999 -9999 -9999 -9999 -9999 -9999 -9999 -9999 -9999 -9999 -9999 -9999 -9999 -9999 -9999 2.38311E-1 2.53044E-1 2.67522E-1 3.15053E-1 3.78193E-1 4.13564E-1 4.34066E-1 4.43537E-1 4.47253E-1 4.54775E-1 4.40527E-1 4.17398E-1 4.34935E-1 4.56363E-1 4.49558E-1 4.6243E-1 4.30574E-1 4.32314E-1 4.27334E-1 4.28986E-1 4.42102E-1 4.41579E-1 4.04008E-1 4.44235E-1 4.26562E-1 4.24186E-1 4.22658E-1 4.53977E-1 5.15E-1 4.7987E-1 4.98877E-1 5.34091E-1 5.16846E-1 5.14085E-1 5.2211E-1 5.29484E-1 4.99444E-1 4.63722E-1 5.27044E-1 4.48285E-1 4.84809E-1 4.82525E-1 4.19505E-1 4.40942E-1 4.56177E-1 4.60201E-1 4.80755E-1 4.95377E-1 4.96743E-1 4.9819E-1 4.46448E-1 4.56716E-1 4.75772E-1 4.62242E-1 4.52556E-1 4.5626E-1 4.26847E-1 4.37814E-1 4.04703E-1 3.57254E-1 3.02414E-1 2.85202E-1 2.48076E-1 2.22579E-1 2.34109E-1 2.82246E-1 2.91988E-1 3.03173E-1 2.93153E-1 3.45169E-1 4.26926E-1 4.44454E-1 4.53843E-1 4.37397E-1 4.14325E-1 4.02764E-1 3.6347E-1 2.98534E-1 2.5187E-1 2.29446E-1 1.78586E-1 1.35418E-1 1.39195E-1 1.07017E-1 1.15575E-1 2.41958E-1 3.22272E-1 3.38534E-1 3.50074E-1 3.88568E-1 3.99196E-1 3.9187E-1 3.50442E-1 3.61244E-1 4.59549E-1 4.7388E-1 5.47714E-1 5.74927E-1 5.88837E-1 6.19751E-1 6.28293E-1 6.55239E-1 6.53427E-1 6.22337E-1 6.17462E-1 6.41592E-1 6.49183E-1 6.18328E-1 4.99606E-1 3.76835E-1 3.74012E-1 2.98615E-1 2.44853E-1 2.61461E-1 2.92146E-1 2.45154E-1 1.64949E-1 1.96841E-1 2.29886E-1 1.49587E-1 6.14686E-2 4.38952E-2 4.26674E-2 5.76007E-2 3.35231E-2 2.34689E-2 3.00528E-2 3.34204E-2 3.59722E-2 3.72254E-2 1.81019E-2 1.63616E-2 1.72146E-2 1.96755E-2 1.96856E-2 4.15123E-2 6.71337E-2 5.5652E-2 1.99504E-2 -9999 -9999 -9999 -9999 -9999 -9999 -9999 -9999 -9999 -9999 -9999 -9999 -9999
-9999 -9999 -9999 -9999 -9999 -9999 -9999 -9999 -9999 -9999 -9999 -9999 -9999 -9999 -9999 -9999 -9999 -9999 -9999 -9999 1.44629E-1 2.2292E-1 2.96572E-1 3.17086E-1 3.70309E-1 4.02974E-1 4.31673E-1 4.3562E-1 4.45242E-1 4.40596E-1 4.42909E-1 4.36753E-1 4.32545E-1 4.57145E-1 4.4607E-1 4.26028E-1 4.28049E-1 4.41596E-1 3.95E-1 3.91179E-1 3.98793E-1 4.21835E-1 4.04106E-1 4.18686E-1 4.15493E-1 4.24548E-1 4.40957E-1 4.4999E-1 4.55058E-1 4.89441E-1 4.89668E-1 5.17297E-1 5.24182E-1 5.16157E-1 5.15398E-1 4.98696E-1 4.6893E-1 4.48782E-1 4.5823E-1 4.6783E-1 4.29786E-1 4.39059E-1 4.39586E-1 4.75057E-1 4.77265E-1 4.75772E-1 4.91856E-1 4.82723E-1 4.76481E-1 5.07955E-1 5.18632E-1 4.94813E-1 4.79712E-1 4.75333E-1 4.19718E-1 4.18319E-1 4.2287E-1 3.60357E-1 2.91402E-1 2.36556E-1 2.3029E-1 2.43026E-1 2.50166E-1 2.6737E-1 3.05497E-1 2.90516E-1 2.74065E-1 3.16462E-1 3.88999E-1 4.15009E-1 4.27299E-1 4.21315E-1 4.26641E-1 3.96975E-1 4.17168E-1 3.81468E-1 3.31531E-1 2.94775E-1 2.45764E-1 1.57845E-1 1.44182E-1 1.30894E-1 1.68087E-1 2.17449E-1 3.06583E-1 3.21879E-1 3.11754E-1 3.37916E-1 3.16725E-1 2.95779E-1 2.75463E-1 2.9882E-1 3.58861E-1 4E-1 4.49062E-1 4.69495E-1 5.11896E-1 5.48569E-1 5.68262E-1 5.9863E-1 5.84287E-1 5.50295E-1 5.96955E-1 6.4253E-1 6.0586E-1 5.49228E-1 4.04185E-1 2.72897E-1 2.31615E-1 2.19076E-1 2.80416E-1 2.44226E-1 2.46407E-1 2.91399E-1 1.89145E-1 1.64343E-1 1.5671E-1 8.0822E-2 3.92022E-2 4.54386E-2 4.62594E-2 5.16526E-2 4.22258E-2 2.53788E-2 3.30384E-2 3.42656E-2 2.39114E-2 1.66043E-2 1.17698E-2 1.31508E-2 1.27184E-2 1.6533E-2 2.26042E-2 4.46757E-2 2.05123E-2 2.0958E-2 1.44474E-2 -9999 -9999 -9999 -9999 -9999 -9999 -9999 -9999 -9999 -9999 -9999 -9999 -9999
-9999 -9999 -9999 -9999 -9999 -9999 -9999 -9999 -9999 -9999 -9999 -9999 -9999 -9999 -9999 -9999 -9999 -9999 -9999 -9999 -9999 1.46851E-1 2.35199E-1 3.00268E-1 3.37291E-1 3.36935E-1 3.65154E-1 4.16804E-1 4.37275E-1 4.28921E-1 4.30574E-1 4.41044E-1 4.28278E-1 4.46335E-1 4.16803E-1 4.1199E-1 4.07832E-1 3.98274E-1 3.62055E-1 3.92097E-1 4.10914E-1 4.08724E-1 4.01008E-1 3.9212E-1 4.05779E-1 4.26036E-1 4.30201E-1 4.53578E-1 4.45334E-1 4.65293E-1 4.72853E-1 4.96968E-1 4.8645E-1 5.03732E-1 5.24705E-1 5.09816E-1 5.00554E-1 4.90756E-1 4.85646E-1 4.48796E-1 4.2974E-1 4.50305E-1 4.52723E-1 4.7046E-1 4.66966E-1 4.88923E-1 4.97771E-1 5.03549E-1 5.23566E-1 5.57086E-1 5.38363E-1 5.26284E-1 5.359E-1 4.93671E-1 4.50005E-1 4.43656E-1 4.03629E-1 3.87827E-1 3.2825E-1 2.86394E-1 2.2208E-1 1.9718E-1 2.24764E-1 2.28707E-1 2.28992E-1 2.26048E-1 2.61364E-1 2.93834E-1 3.24008E-1 3.67896E-1 4.31314E-1 4.21163E-1 4.32173E-1 4.38962E-1 4.1741E-1 4.18663E-1 3.87258E-1 3.81375E-1 3.50015E-1 2.92922E-1 2.5091E-1 2.2453E-1 1.9729E-1 1.85926E-1 2.85875E-1 2.90173E-1 2.76383E-1 2.85872E-1 3.09525E-1 2.74748E-1 2.54683E-1 2.3669E-1 2.83912E-1 3.17967E-1 4.02332E-1 4.43327E-1 4.73835E-1 5.12143E-1 5.11243E-1 5.18488E-1 5.49007E-1 5.40589E-1 5.63343E-1 5.74987E-1 5.30139E-1 5.07349E-1 4.19288E-1 2.61751E-1 1.91915E-1 1.87491E-1 1.47842E-1 1.82094E-1 1.64009E-1 2.68598E-1 2.87813E-1 2.3374E-1 1.6566E-1 1.23281E-1 5.54624E-2 7.41033E-2 1.5456E-1 1.16136E-1 4.79497E-2 2.53917E-2 3.20513E-2 3.6801E-2 2.693E-2 1.7493E-2 1.00078E-2 9.82393E-3 8.2789E-3 7.54837E-3 1.0515E-2 2.97897E-2 2.30183E-2 2.43226E-2 1.45564E-2 9.93075E-3 -9999 -9999 -9999 -9999 -9999 -9999 -9999 -9999 -9999 -9999 -9999 -9999
-9999 -9999 -9999 -9999 -9999 -9999 -9999 -9999 -9999 -9999 -9999 -9999 -9999 -9999 -9999 -9999 -9999 -9999 -9999 -9999 -9999 1.67809E-1 2.16646E-1 2.76657E-1 2.76383E-1 3.18039E-1 3.38095E-1 3.49988E-1 3.60153E-1 3.92614E-1 4.24238E-1 4.44746E-1 4.51847E-1 4.46602E-1 4.2116E-1 3.96052E-1 3.81151E-1 3.28442E-1 3.67383E-1 3.39773E-1 3.2783E-1 3.614E-1 3.72237E-1 3.84409E-1 3.73559E-1 3.62359E-1 3.69457E-1 4.44463E-1 4.63323E-1 4.49673E-1 4.28972E-1 4.51212E-1 4.44496E-1 4.6877E-1 5.13044E-1 5.25011E-1 5.12934E-1 5.07338E-1 4.88635E-1 4.86048E-1 4.7299E-1 4.77483E-1 4.58446E-1 4.64995E-1 4.74281E-1 4.81914E-1 4.98244E-1 4.96709E-1 4.94429E-1 5.04236E-1 5.08441E-1 5.23262E-1 5.3542E-1 5.18841E-1 4.56964E-1 4.28175E-1 4.00818E-1 3.93988E-1 3.62278E-1 3.42118E-1 2.60666E-1 2.1371E-1 1.69835E-1 1.67436E-1 1.7843E-1 1.94453E-1 2.18819E-1 2.24841E-1 2.735E-1 3.09477E-1 4.10267E-1 4.37417E-1 4.11058E-1 4.18178E-1 4.31324E-1 4.35882E-1 4.26384E-1 4.03131E-1 3.63066E-1 3.13004E-1 2.50405E-1 2.37763E-1 2.03929E-1 2.27061E-1 2.24088E-1 2.28669E-1 2.3027E-1 2.38653E-1 2.2354E-1 2.14999E-1 2.63514E-1 2.59594E-1 2.50066E-1 2.82059E-1 3.17003E-1 3.28356E-1 3.35884E-1 3.82959E-1 4.90346E-1 4.65769E-1 4.8253E-1 4.8341E-1 4.86627E-1 5.25544E-1 4.84847E-1 4.49931E-1 4.16003E-1 2.5968E-1 1.86043E-1 1.40608E-1 1.28045E-1 1.25045E-1 1.58353E-1 1.89936E-1 1.97027E-1 2.0103E-1 1.1299E-1 6.60547E-2 5.38082E-2 1.03567E-1 1.03891E-1 9.43863E-2 3.89966E-2 2.86199E-2 4.55626E-2 6.03696E-2 4.09459E-2 2.56629E-2 1.41222E-2 1.21429E-2 1.1392E-2 1.14904E-2 8.99508E-3 1.35655E-2 2.01976E-2 2.07372E-2 1.08405E-2 7.87562E-3 9.20281E-3 9.81933E-3 -9999 -9999 -9999 -9999 1.53027E-2 -9999 -9999 -9999 -9999 -9999
-9999 -9999 -9999 -9999 -9999 -9999 -9999 -9999 -9999 -9999 -9999 -9999 -9999 -9999 -9999 -9999 -9999 -9999 -9999 -9999 -9999 1.27039E-1 1.81864E-1 2.14326E-1 2.03515E-1 2.31859E-1 2.93152E-1 3.52688E-1 3.70757E-1 3.50773E-1 3.31679E-1 4.00886E-1 4.31762E-1 4.47514E-1 4.26464E-1 3.85756E-1 3.69785E-1 3.68415E-1 3.85164E-1 3.24467E-1 3.52936E-1 3.9704E-1 4.12052E-1 4.37163E-1 3.82076E-1 3.23374E-1 4.01647E-1 3.6921E-1 4.38363E-1 4.35224E-1 4.04838E-1 4.39048E-1 4.2919E-1 4.34859E-1 4.56065E-1 4.91164E-1 5.09984E-1 4.92204E-1 4.98108E-1 4.95372E-1 4.84337E-1 4.62008E-1 4.62664E-1 4.47381E-1 4.50331E-1 4.75588E-1 4.57474E-1 4.88288E-1 4.88111E-1 4.85679E-1 4.90005E-1 5.00787E-1 4.91406E-1 4.93353E-1 4.60365E-1 4.22803E-1 3.79356E-1 3.73705E-1 3.85315E-1 3.58189E-1 2.99754E-1 2.33829E-1 1.94824E-1 1.57502E-1 1.68877E-1 1.93176E-1 1.78108E-1 1.97503E-1 2.49097E-1 2.78851E-1 3.57952E-1 4.07384E-1 4.38753E-1 4.31774E-1 4.17395E-1 4.24642E-1 3.94461E-1 3.40714E-1 2.88374E-1 2.47069E-1 1.75132E-1 1.9688E-1 3.15954E-1 2.2439E-1 2.15906E-1 1.85113E-1 1.85704E-1 2.21906E-1 2.33248E-1 2.16914E-1 1.96248E-1 2.05216E-1 1.95711E-1 2.12698E-1 2.22431E-1 2.14174E-1 2.52047E-1 3.23115E-1 4.29183E-1 3.70953E-1 3.94034E-1 4.28083E-1 4.06989E-1 4.28011E-1 4.36795E-1 4.06216E-1 3.58057E-1 2.45469E-1 1.84835E-1 1.4867E-1 1.20611E-1 8.13578E-2 1.06391E-1 1.49682E-1 2.11619E-1 1.6681E-1 1.00089E-1 7.15333E-2 9.4809E-2 1.84684E-1 1.70668E-1 9.91778E-2 5.94362E-2 6.0603E-2 7.07957E-2 9.23826E-2 9.03826E-2 7.73526E-2 7.21877E-2 6.56627E-2 5.08674E-2 4.74442E-2 2.14072E-2 1.3227E-2 2.30525E-2 1.69132E-2 1.14673E-2 1.37819E-2 1.31335E-2 1.3721E-2 1.07753E-2 1.19247E-2 -9999 2.16471E-2 2.16096E-2 1.50363E-2 -9999 -9999 -9999 -9999
-9999 -9999 -9999 -9999 -9999 -9999 -9999 -9999 -9999 -9999 -9999 -9999 -9999 -9999 -9999 -9999 -9999 -9999 -9999 -9999 -9999 -9999 1.07425E-1 1.3095E-1 1.98366E-1 2.11348E-1 2.41646E-1 3.05093E-1 3.43506E-1 4.06474E-1 3.92721E-1 3.48631E-1 3.73454E-1 4.11339E-1 4.3157E-1 4.28696E-1 4.10976E-1 4.13929E-1 3.80934E-1 3.59826E-1 3.83505E-1 3.98954E-1 4.35626E-1 4.79883E-1 4.46513E-1 4.17334E-1 4.01927E-1 3.5969E-1 4.12733E-1 4.09386E-1 3.95294E-1 3.63617E-1 4.09051E-1 3.98418E-1 4.00184E-1 4.35033E-1 4.63289E-1 4.94142E-1 4.91202E-1 4.94646E-1 4.71177E-1 4.80058E-1 4.56442E-1 4.59651E-1 4.63262E-1 4.55858E-1 4.49227E-1 4.66165E-1 4.72726E-1 4.54157E-1 4.66974E-1 5.01396E-1 5.04004E-1 4.93765E-1 4.81491E-1 4.27472E-1 4.09932E-1 3.97418E-1 3.47866E-1 3.17382E-1 2.62325E-1 1.98909E-1 1.77776E-1 1.85147E-1 1.84181E-1 2.31394E-1 1.95682E-1 1.76433E-1 1.79544E-1 1.87088E-1 2.41232E-1 3.20033E-1 3.63622E-1 4.16882E-1 3.9459E-1 3.69333E-1 3.63834E-1 3.31604E-1 2.99506E-1 2.20196E-1 2.09738E-1 1.8547E-1 1.69214E-1 2.40772E-1 1.86859E-1 1.60148E-1 2.03953E-1 2.64434E-1 1.35862E-1 1.00558E-1 1.87059E-1 2.61692E-1 1.99765E-1 2.18075E-1 2.3596E-1 2.59829E-1 2.84887E-1 3.28422E-1 3.57142E-1 3.40162E-1 3.06287E-1 2.92027E-1 3.00034E-1 3.62656E-1 3.82378E-1 2.78429E-1 2.27796E-1 2.66212E-1 2.07113E-1 1.63697E-1 1.26199E-1 1.11679E-1 7.21581E-2 8.84087E-2 1.42041E-1 1.25182E-1 9.68456E-2 1.0223E-1 1.33456E-1 2.17871E-1 2.20378E-1 1.0268E-1 5.9249E-2 1.01727E-1 1.49148E-1 1.00094E-1 7.71191E-2 5.06602E-2 7.17265E-2 8.78025E-2 7.39975E-2 4.67099E-2 2.29847E-2 1.86818E-2 2.7973E-2 1.16438E-2 9.30728E-3 1.49907E-2 1.90803E-2 1.55496E-2 1.77092E-2 1.81368E-2 8.1478E-3 2.16312E-2 -9999 -9999 -9999 -9999 -9999 -9999
-9999 -9999 -9999 -9999 -9999 -9999 -9999 -9999 -9999 -9999 -9999 -9999 -9999 -9999 -9999 -9999 -9999 -9999 -9999 -9999 -9999 -9999 -9999 9.53817E-2 1.57218E-1 1.95683E-1 1.91057E-1 2.72148E-1 2.90143E-1 3.16718E-1 3.36622E-1 3.39073E-1 3.95913E-1 3.81545E-1 4.13827E-1 4.01916E-1 3.76045E-1 4.1753E-1 4.68624E-1 4.30598E-1 4.64912E-1 4.44321E-1 4.76851E-1 4.82828E-1 4.28948E-1 4.10947E-1 4.16474E-1 4.08478E-1 3.51514E-1 4.05418E-1 3.70762E-1 3.47293E-1 3.98017E-1 4.42631E-1 3.92929E-1 3.95375E-1 4.45174E-1 5.00325E-1 5.00338E-1 4.79591E-1 4.63075E-1 4.49303E-1 4.52801E-1 4.3627E-1 4.41779E-1 4.33554E-1 4.46413E-1 4.48966E-1 4.51583E-1 4.49929E-1 4.52184E-1 4.86872E-1 4.87273E-1 4.95103E-1 4.87742E-1 4.75259E-1 4.44375E-1 3.8652E-1 3.80477E-1 3.38898E-1 3.25001E-1 2.48999E-1 2.08214E-1 1.79251E-1 1.49683E-1 1.78283E-1 1.91459E-1 1.84494E-1 1.9371E-1 2.24826E-1 2.66863E-1 2.5901E-1 3.0929E-1 3.55E-1 3.70594E-1 3.15933E-1 2.80458E-1 2.94391E-1 2.27139E-1 1.93659E-1 1.8568E-1 1.70021E-1 1.39126E-1 1.55062E-1 2.37302E-1 2.47551E-1 1.28646E-1 1.60763E-1 1.80982E-1 1.04679E-1 6.36798E-2 7.95868E-2 2.17107E-1 2.32536E-1 2.01344E-1 1.74979E-1 2.28602E-1 2.67839E-1 2.88169E-1 2.91813E-1 2.95961E-1 2.91099E-1 2.15423E-1 2.03982E-1 3.06689E-1 2.8932E-1 2.40769E-1 1.85343E-1 1.7938E-1 2.13607E-1 2.47127E-1 2.27567E-1 1.4541E-1 1.05461E-1 1.33237E-1 1.18218E-1 5.64007E-2 4.28222E-2 6.06308E-2 1.56454E-1 1.87605E-1 9.37194E-2 8.15807E-2 9.65357E-2 9.30656E-2 9.8174E-2 6.48402E-2 3.96856E-2 2.28206E-2 2.09806E-2 2.60018E-2 2.85071E-2 3.10678E-2 1.85453E-2 8.57989E-3 7.28522E-3 -9999 8.28881E-3 9.53595E-3 7.60148E-3 7.11715E-3 1.38504E-2 1.72966E-2 -9999 -9999 -9999 -9999 -9999 -9999 -9999
-9999 -9999 -9999 -9999 -9999 -9999 -9999 -9999 -9999 -9999 -9999 -9999 -9999 -9999 -9999 -9999 -9999 -9999 -9999 -9999 -9999 -9999 -9999 -9999 1.03323E-1 1.01139E-1 9.95956E-2 1.46682E-1 2.2211E-1 2.55055E-1 2.646E-1 2.80282E-1 3.18586E-1 3.48105E-1 3.83399E-1 3.66005E-1 3.99684E-1 3.98293E-1 4.10288E-1 4.54112E-1 5.0239E-1 4.60425E-1 5.20364E-1 5.07728E-1 4.97679E-1 4.41736E-1 4.22975E-1 3.93977E-1 3.90433E-1 3.39111E-1 3.4107E-1 3.58936E-1 4.18999E-1 4.75662E-1 3.96421E-1 4.10769E-1 4.21317E-1 4.45898E-1 4.51778E-1 4.57534E-1 4.60845E-1 4.63997E-1 4.17034E-1 4.03733E-1 4.2604E-1 4.14356E-1 3.97661E-1 4.18178E-1 4.15344E-1 4.2837E-1 4.52078E-1 4.65685E-1 4.68852E-1 4.64271E-1 4.70766E-1 4.52996E-1 4.10295E-1 3.5732E-1 3.80131E-1 3.56901E-1 3.32875E-1 2.95459E-1 2.54579E-1 2.15878E-1 1.77428E-1 1.57679E-1 1.64857E-1 1.92286E-1 2.1561E-1 2.28304E-1 2.48413E-1 2.96816E-1 2.98525E-1 3.1739E-1 3.02321E-1 2.9407E-1 2.66868E-1 2.64971E-1 2.16461E-1 2.42103E-1 2.11829E-1 1.87049E-1 1.63661E-1 1.42338E-1 9.88184E-2 1.11877E-1 1.05247E-1 8.1292E-2 1.67786E-1 1.879E-1 1.46733E-1 1.46362E-1 2.44722E-1 1.37306E-1 1.36999E-1 1.0932E-1 1.01183E-1 1.85521E-1 1.82201E-1 1.88125E-1 1.93216E-1 2.11184E-1 2.29295E-1 2.00174E-1 1.90506E-1 2.97361E-1 2.83342E-1 1.90288E-1 1.28006E-1 1.61334E-1 2.26045E-1 1.83424E-1 1.19799E-1 5.81491E-2 1.33134E-1 1.69908E-1 1.33106E-1 6.12252E-2 7.43416E-2 1.49531E-1 1.60856E-1 1.04379E-1 5.695E-2 5.50093E-2 1.05E-1 1.33676E-1 9.16219E-2 7.04242E-2 4.82211E-2 2.80563E-2 1.35709E-2 1.08527E-2 1.36587E-2 1.68386E-2 6.44419E-3 -9999 -9999 -9999 -9999 -9999 -9999 -9999 -9999 -9999 -9999 -9999 -9999 -9999 -9999 -9999
-9999 -9999 -9999 -9999 -9999 -9999 -9999 -9999 -9999 -9999 -9999 -9999 -9999 -9999 -9999 -9999 -9999 -9999 -9999 -9999 -9999 -9999 -9999 -9999 -9999 1.64705E-1 8.36007E-2 1.34545E-1 2.06302E-1 2.414E-1 2.00408E-1 2.44483E-1 3.10536E-1 3.60887E-1 2.22206E-1 1.9849E-1 2.12949E-1 3.07643E-1 4.04022E-1 4.60784E-1 4.44687E-1 4.43395E-1 4.52047E-1 4.77242E-1 4.89141E-1 5.06212E-1 4.84731E-1 4.28537E-1 3.95109E-1 4.01703E-1 4.209E-1 4.0193E-1 4.48015E-1 4.30018E-1 4.00616E-1 4.01684E-1 3.98173E-1 4.16201E-1 4.23802E-1 4.1026E-1 4.49751E-1 4.52719E-1 4.446E-1 4.15094E-1 3.77676E-1 3.8631E-1 3.69055E-1 3.52289E-1 3.63079E-1 3.52035E-1 3.79855E-1 4.02189E-1 4.1548E-1 4.29315E-1 4.37325E-1 4.18934E-1 3.58502E-1 3.20412E-1 3.56351E-1 3.74275E-1 3.43505E-1 3.15569E-1 3.15696E-1 2.54379E-1 2.13755E-1 1.70506E-1 1.4106E-1 1.91314E-1 2.47561E-1 2.44915E-1 2.632E-1 3.07876E-1 2.92632E-1 3.09457E-1 2.89769E-1 2.78166E-1 2.58887E-1 2.2814E-1 2.0389E-1 2.43413E-1 2.2573E-1 2.10699E-1 1.71535E-1 1.27248E-1 6.13235E-2 7.0553E-2 1.14692E-1 9.40104E-2 8.53459E-2 1.08429E-1 1.1808E-1 1.74815E-1 2.61756E-1 1.48259E-1 1.60116E-1 1.49421E-1 1.07629E-1 8.76695E-2 1.49839E-1 2.09485E-1 2.16751E-1 2.39518E-1 2.69303E-1 2.22554E-1 1.64955E-1 2.09016E-1 2.82813E-1 1.85289E-1 9.53149E-2 1.47005E-1 1.32941E-1 1.11567E-1 6.8626E-2 5.61883E-2 9.9485E-2 1.9256E-1 1.76667E-1 9.35886E-2 1.04702E-1 8.72035E-2 8.5995E-2 6.50825E-2 6.26638E-2 4.10751E-2 5.6624E-2 9.0126E-2 9.82347E-2 5.57756E-2 2.38768E-2 1.41284E-2 9.36121E-3 1.34723E-2 1.56414E-2 8.04E-3 5.75624E-3 -9999 -9999 -9999 -9999 -9999 -9999 -9999 -9999 -9999 -9999 -9999 -9999 -9999 -9999 -9999
-9999 -9999 -9999 -9999 -9999 -9999 -9999 -9999 -9999 -9999 -9999 -9999 -9999 -9999 -9999 -9999 -9999 -9999 -9999 -9999 -9999 -9999 -9999 -9999 -9999 1.12908E-1 1.12507E-1 1.40428E-1 2.41545E-1 2.6318E-1 2.43488E-1 2.50077E-1 2.67418E-1 3.35629E-1 2.75058E-1 1.82375E-1 1.95545E-1 1.82141E-1 2.53739E-1 3.77037E-1 4.17555E-1 4.37012E-1 4.27742E-1 4.63361E-1 4.83936E-1 5.25478E-1 5.37459E-1 4.84938E-1 4.46628E-1 4.252E-1 4.30793E-1 3.97117E-1 4.09986E-1 4.16541E-1 3.63095E-1 3.69693E-1 3.91277E-1 4.00792E-1 4.0571E-1 4.12843E-1 4.26144E-1 4.32007E-1 3.99163E-1 3.85899E-1 3.76498E-1 3.52741E-1 3.33216E-1 3.41636E-1 3.24533E-1 3.17692E-1 3.46972E-1 3.47787E-1 3.51476E-1 3.45524E-1 3.52629E-1 3.63542E-1 3.26489E-1 3.2888E-1 3.28878E-1 3.15504E-1 3.53017E-1 3.56191E-1 3.25788E-1 2.99826E-1 2.6373E-1 2.29723E-1 1.96306E-1 2.18268E-1 2.56804E-1 2.98955E-1 3.13588E-1 3.14026E-1 2.96362E-1 2.87352E-1 2.97811E-1 2.66909E-1 2.31712E-1 2.25901E-1 2.13672E-1 2.29915E-1 2.31272E-1 1.85551E-1 1.46745E-1 1.10612E-1 8.32805E-2 8.88854E-2 1.29002E-1 1.54955E-1 1.26712E-1 1.01501E-1 7.23356E-2 1.498E-1 3.12505E-1 1.39027E-1 1.54742E-1 1.80996E-1 1.4969E-1 1.75594E-1 1.81148E-1 3.09318E-1 3.15212E-1 2.99167E-1 2.71226E-1 2.41283E-1 1.88209E-1 1.4439E-1 2.59776E-1 2.36446E-1 1.61207E-1 1.71591E-1 1.27961E-1 8.11738E-2 5.75979E-2 7.86542E-2 9.30148E-2 5.87616E-2 5.67834E-2 2.75961E-2 2.62879E-2 1.99879E-2 2.08424E-2 4.75072E-2 8.42621E-2 8.16866E-2 6.19188E-2 5.94234E-2 7.13292E-2 4.65194E-2 2.81095E-2 1.13371E-2 8.01124E-3 9.27633E-3 2.1931E-2 9.82031E-3 -9999 -9999 -9999 -9999 -9999 -9999 -9999 -9999 -9999 -9999 -9999 -9999 -9999 -9999 -9999 -9999
-9999 -9999 -9999 -9999 -9999 -9999 -9999 -9999 -9999 -9999 -9999 -9999 -9999 -9999 -9999 -9999 -9999 -9999 -9999 -9999 -9999 -9999 -9999 -9999 -9999 -9999 2.14159E-1 2.34005E-1 2.97744E-1 3.17774E-1 2.35139E-1 1.87446E-1 2.09954E-1 2.58898E-1 2.64805E-1 2.08288E-1 1.63184E-1 1.96205E-1 2.18177E-1 2.20621E-1 3.20692E-1 4.0081E-1 4.13927E-1 4.02272E-1 4.2624E-1 4.78131E-1 5.00592E-1 5.062E-1 4.94023E-1 4.26859E-1 4.29196E-1 3.91124E-1 3.55971E-1 3.52118E-1 4.12706E-1 4.28722E-1 4.09637E-1 3.7668E-1 3.67418E-1 3.61007E-1 3.93106E-1 4.07474E-1 3.93253E-1 3.45596E-1 3.25353E-1 3.33567E-1 3.2012E-1 3.51322E-1 3.2575E-1 3.08003E-1 3.06019E-1 2.96472E-1 3.17441E-1 3.57705E-1 3.14051E-1 2.95043E-1 2.90536E-1 2.64811E-1 2.82047E-1 3.4375E-1 3.08737E-1 3.33487E-1 2.95275E-1 3.11032E-1 2.87206E-1 2.55467E-1 2.39927E-1 2.44799E-1 2.29618E-1 2.49463E-1 2.58195E-1 2.58198E-1 2.65949E-1 2.69288E-1 2.86E-1 2.6058E-1 2.40099E-1 2.31977E-1 2.63713E-1 2.42723E-1 2.50056E-1 2.54025E-1 1.88337E-1 1.41722E-1 1.69897E-1 1.65829E-1 1.69595E-1 1.90224E-1 1.98538E-1 1.35689E-1 7.98446E-2 7.68756E-2 2.80646E-1 1.82107E-1 1.26759E-1 1.81717E-1 1.92353E-1 1.73627E-1 1.88263E-1 2.04491E-1 2.12967E-1 2.01042E-1 1.97795E-1 1.65007E-1 1.78946E-1 1.44482E-1 1.66242E-1 2.19697E-1 1.49883E-1 1.6488E-1 1.41532E-1 7.74831E-2 3.70554E-2 6.28974E-2 4.51787E-2 6.05484E-2 6.85626E-2 4.6983E-2 3.12689E-2 1.48726E-2 2.06628E-2 2.66297E-2 2.85376E-2 4.04867E-2 7.40879E-2 6.94704E-2 5.05447E-2 4.04342E-2 2.81719E-2 8.32071E-3 5.81405E-3 9.4678E-3 2.33603E-2 1.13178E-2 -9999 -9999 -9999 -9999 -9999 -9999 -9999 -9999 -9999 -9999 -9999 -9999 -9999 -9999 -9999 -9999
-9999 -9999 -9999 -9999 -9999 -9999 -9999 -9999 -9999 -9999 -9999 -9999 -9999 -9999 -9999 -9999 -9999 -9999 -9999 -9999 -9999 -9999 -9999 -9999 -9999 -9999 3.04518E-1 2.81484E-1 3.34525E-1 3.05824E-1 2.17176E-1 2.08596E-1 2.21736E-1 2.63754E-1 2.6459E-1 2.46395E-1 2.51224E-1 2.20055E-1 2.12208E-1 1.91939E-1 1.99508E-1 3.04308E-1 3.76426E-1 4.25521E-1 3.92068E-1 3.88829E-1 4.08966E-1 4.64314E-1 4.8536E-1 4.85421E-1 4.27693E-1 3.85881E-1 3.64583E-1 2.9903E-1 3.85597E-1 4.26845E-1 3.9844E-1 3.49013E-1 3.35E-1 3.44775E-1 3.72594E-1 3.6516E-1 3.51961E-1 3.30852E-1 3.01109E-1 3.05225E-1 3.13615E-1 3.49245E-1 3.23865E-1 3.19278E-1 2.76927E-1 2.90349E-1 3.39224E-1 3.31808E-1 3.75363E-1 3.0041E-1 2.49171E-1 2.35054E-1 2.58729E-1 2.76596E-1 2.86839E-1 3.30667E-1 3.25428E-1 3.1368E-1 2.95203E-1 2.65361E-1 2.47009E-1 2.64554E-1 2.11085E-1 1.92982E-1 2.04787E-1 2.27423E-1 2.44374E-1 2.28466E-1 2.33967E-1 2.49859E-1 2.50619E-1 2.53077E-1 2.4587E-1 2.56887E-1 2.57351E-1 2.58915E-1 2.4136E-1 2.07259E-1 2.02251E-1 1.99047E-1 1.57472E-1 1.90083E-1 1.90105E-1 1.49684E-1 1.16992E-1 7.51547E-2 1.67105E-1 1.76373E-1 2.49861E-1 3.25963E-1 3.14761E-1 1.65001E-1 1.7288E-1 8.78915E-2 1.00077E-1 8.66864E-2 1.05427E-1 1.13506E-1 1.32749E-1 1.41998E-1 1.34172E-1 1.61124E-1 1.42788E-1 1.37944E-1 1.42262E-1 1.06905E-1 6.10352E-2 3.95892E-2 7.00829E-2 5.37258E-2 5.27062E-2 8.39304E-2 6.04195E-2 2.58168E-2 1.84109E-2 1.68419E-2 1.38447E-2 1.40094E-2 2.26577E-2 9.3871E-2 1.07099E-1 3.73182E-2 4.43866E-2 2.17097E-2 8.48807E-3 8.83416E-3 2.60098E-2 1.12393E-2 4.7909E-3 -9999 -9999 -9999 -9999 -9999 -9999 -9999 -9999 -9999 -9999 -9999 -9999 -9999 -9999 -9999
-9999 -9999 -9999 -9999 -9999 -9999 -9999 -9999 -9999 -9999 -9999 -9999 -9999 -9999 -9999 -9999 -9999 -9999 -9999 -9999 -9999 -9999 -9999 -9999 -9999 3.37496E-1 3.02795E-1 3.17784E-1 3.34364E-1 2.60051E-1 2.45762E-1 2.97692E-1 3.46146E-1 3.29668E-1 3.27862E-1 2.78551E-1 2.8123E-1 2.45428E-1 1.96891E-1 1.72045E-1 1.81974E-1 2.46701E-1 3.46379E-1 3.83374E-1 3.85447E-1 3.72048E-1 3.51397E-1 3.51714E-1 4.48496E-1 5.03502E-1 4.94197E-1 4.06177E-1 3.6802E-1 3.67089E-1 2.96735E-1 2.66941E-1 3.37451E-1 3.1945E-1 2.60861E-1 3.45243E-1 3.70359E-1 3.30779E-1 3.34892E-1 3.14161E-1 2.9178E-1 2.87558E-1 3.16989E-1 2.91609E-1 3.54533E-1 3.12468E-1 3.10153E-1 2.67506E-1 2.93223E-1 3.40914E-1 3.59532E-1 3.00538E-1 2.60331E-1 2.51905E-1 2.57528E-1 2.69338E-1 2.59708E-1 2.93415E-1 2.88875E-1 2.63884E-1 2.21843E-1 2.21041E-1 2.86005E-1 2.60617E-1 2.56824E-1 2.43145E-1 2.30421E-1 2.15152E-1 2.17219E-1 1.951E-1 2.00987E-1 2.05448E-1 1.98107E-1 2.42526E-1 2.33507E-1 2.19174E-1 2.23971E-1 2.29321E-1 2.1205E-1 2.00387E-1 1.90989E-1 1.74692E-1 1.15889E-1 1.09898E-1 1.19797E-1 9.40626E-2 7.7496E-2 1.34899E-1 2.12951E-1 1.41206E-1 2.10338E-1 2.00069E-1 1.92941E-1 2.39844E-1 2.0546E-1 1.16253E-1 5.5346E-2 7.09424E-2 8.33693E-2 1.00335E-1 1.16015E-1 8.89314E-2 1.02037E-1 1.48175E-1 1.28031E-1 1.48513E-1 1.71923E-1 1.92836E-1 1.78785E-1 9.45385E-2 6.44268E-2 4.89858E-2 3.9593E-2 2.69336E-2 1.36528E-2 1.70144E-2 1.85388E-2 2.47948E-2 1.64225E-2 1.32156E-2 2.95176E-2 6.70172E-2 6.55146E-2 4.84144E-2 5.66312E-2 6.65947E-2 2.82866E-2 1.68268E-2 5.62642E-2 1.77703E-2 5.11569E-3 8.58723E-3 8.62893E-3 8.70362E-3 8.45154E-3 -9999 -9999 -9999 -9999 -9999 -9999 -9999 -9999 -9999 -9999 -9999
-9999 -9999 -9999 -9999 -9999 -9999 -9999 -9999 -9999 -9999 -9999 -9999 -9999 -9999 -9999 -9999 -9999 -9999 -9999 -9999 -9999 -9999 -9999 -9999 -9999 -9999 3.29323E-1 2.74501E-1 3.29249E-1 2.41476E-1 2.41889E-1 2.72127E-1 2.72446E-1 3.05425E-1 3.81453E-1 3.56082E-1 3.14056E-1 2.71683E-1 1.96096E-1 1.77077E-1 1.62814E-1 1.28968E-1 1.96664E-1 3.13004E-1 3.52131E-1 3.16801E-1 3.27586E-1 3.6113E-1 3.46915E-1 4.25551E-1 4.24263E-1 4.52867E-1 3.88983E-1 3.95338E-1 3.71025E-1 2.63234E-1 3.13562E-1 2.54747E-1 3.39761E-1 3.92599E-1 4.22861E-1 3.66902E-1 3.33832E-1 3.42992E-1 3.44852E-1 2.90895E-1 3.09277E-1 2.72698E-1 3.24921E-1 3.37472E-1 2.77499E-1 2.85202E-1 2.58173E-1 2.75587E-1 3.27475E-1 3.05558E-1 2.70454E-1 2.44405E-1 2.49237E-1 2.35952E-1 2.16327E-1 2.6163E-1 2.5446E-1 2.15988E-1 2.72675E-1 2.47646E-1 2.82832E-1 2.80921E-1 2.97132E-1 2.91246E-1 2.18637E-1 2.08084E-1 1.81474E-1 1.75764E-1 1.65536E-1 1.50999E-1 1.69508E-1 1.90708E-1 1.55734E-1 1.56007E-1 1.60396E-1 1.84498E-1 1.9168E-1 1.8146E-1 2.63328E-1 2.23248E-1 1.62855E-1 1.34301E-1 1.26541E-1 1.06371E-1 2.12533E-1 1.97523E-1 9.79496E-2 1.05417E-1 1.0955E-1 1.17056E-1 8.25578E-2 4.57264E-2 1.10181E-1 1.47149E-1 1.03157E-1 9.43697E-2 1.04071E-1 1.13668E-1 1.18073E-1 9.75148E-2 8.74957E-2 1.26173E-1 1.77007E-1 1.72712E-1 1.68944E-1 2.15488E-1 2.84181E-1 1.59495E-1 8.00729E-2 6.43904E-2 5.59194E-2 3.18772E-2 2.1655E-2 1.60486E-2 1.33843E-2 2.10941E-2 1.75755E-2 1.24138E-2 7.10804E-3 1.14993E-2 1.20666E-2 7.23237E-3 8.99958E-3 4.11788E-2 1.18103E-1 9.66241E-2 6.6875E-2 5.04268E-2 1.34574E-2 1.55501E-2 1.61144E-2 1.34476E-2 1.37864E-2 1.19669E-2 -9999 -9999 -9999 -9999 -9999 -9999 -9999 -9999 -9999 -9999
-9999 -9999 -9999 -9999 -9999 -9999 -9999 -9999 -9999 -9999 -9999 -9999 -9999 -9999 -9999 -9999 -9999 -9999 -9999 -9999 -9999 -9999 -9999 -9999 -9999 -9999 3.49686E-1 2.97172E-1 2.78532E-1 2.45625E-1 2.32095E-1 2.13817E-1 2.36707E-1 3.56958E-1 3.9343E-1 4.41119E-1 4.33078E-1 3.13261E-1 1.83741E-1 1.71347E-1 2.0612E-1 2.05405E-1 1.30019E-1 2.84683E-1 3.54745E-1 3.37182E-1 3.72674E-1 3.43191E-1 3.1378E-1 3.16515E-1 3.06873E-1 3.13671E-1 3.51189E-1 2.99438E-1 2.92923E-1 2.52767E-1 2.89788E-1 2.91089E-1 3.33503E-1 3.89759E-1 4.4262E-1 4.06591E-1 3.77968E-1 3.68194E-1 3.55273E-1 2.98653E-1 3.08444E-1 3.40904E-1 2.4829E-1 3.41639E-1 3.27381E-1 3.08704E-1 2.3877E-1 2.14345E-1 2.81421E-1 2.97371E-1 2.80573E-1 2.36744E-1 2.21297E-1 2.58221E-1 2.5173E-1 2.67096E-1 2.92281E-1 2.95476E-1 2.91167E-1 2.92276E-1 3.00336E-1 3.04634E-1 3.06593E-1 2.67278E-1 2.05817E-1 1.84451E-1 2.22741E-1 2.06605E-1 1.44436E-1 1.59737E-1 1.27168E-1 1.42086E-1 1.21992E-1 1.41948E-1 2.11804E-1 1.78117E-1 1.71143E-1 2.25732E-1 1.54806E-1 1.28142E-1 6.84081E-2 6.37316E-2 1.77222E-1 2.11954E-1 1.26269E-1 9.54525E-2 1.25309E-1 1.64213E-1 1.27304E-1 8.32806E-2 8.76971E-2 4.70274E-2 7.71223E-2 6.26137E-2 7.08447E-2 8.31391E-2 5.44835E-2 6.74664E-2 6.22237E-2 6.89067E-2 8.91186E-2 9.52204E-2 2.04809E-1 1.61312E-1 1.60278E-1 1.56257E-1 1.58805E-1 1.05957E-1 7.3603E-2 5.66982E-2 4.2885E-2 3.05785E-2 2.75034E-2 2.49427E-2 1.73543E-2 1.29585E-2 9.30046E-3 6.72192E-3 7.60201E-3 7.14682E-3 5.04536E-3 6.39825E-3 1.02467E-2 3.86451E-2 5.30619E-2 4.07351E-2 2.10784E-2 4.50084E-2 3.61576E-2 3.62816E-2 3.50428E-2 1.89049E-2 1.47974E-2 1.56634E-2 1.28858E-2 1.17977E-2 3.14044E-3 -9999 -9999 -9999 -9999 -9999 -9999 -9999
-9999 -9999 -9999 -9999 -9999 -9999 -9999 -9999 -9999 -9999 -9999 -9999 -9999 -9999 -9999 -9999 -9999 -9999 -9999 -9999 -9999 -9999 -9999 -9999 -9999 -9999 -9999 3.48593E-1 2.29598E-1 2.33457E-1 2.89521E-1 3.6807E-1 4.02924E-1 4.44534E-1 4.12803E-1 4.19007E-1 4.81125E-1 3.47542E-1 2.36581E-1 1.86967E-1 2.03089E-1 2.12536E-1 2.31659E-1 2.73872E-1 2.8951E-1 3.0301E-1 3.30377E-1 3.5504E-1 2.93322E-1 2.75291E-1 2.50312E-1 3.07171E-1 3.41198E-1 3.6299E-1 4.5107E-1 4.43475E-1 3.5784E-1 3.0174E-1 3.03342E-1 4.29741E-1 4.26733E-1 4.0787E-1 4.29196E-1 3.55536E-1 3.54699E-1 3.68899E-1 2.93911E-1 3.2692E-1 2.93346E-1 3.3223E-1 3.69823E-1 3.1587E-1 2.30984E-1 2.12395E-1 2.82634E-1 3.23202E-1 3.27517E-1 2.71261E-1 2.27299E-1 2.64486E-1 3.07805E-1 3.50906E-1 3.47907E-1 3.50169E-1 3.8064E-1 3.74666E-1 3.27074E-1 3.13861E-1 2.8935E-1 2.63937E-1 2.06503E-1 1.99477E-1 1.33604E-1 9.17877E-2 1.33274E-1 1.25544E-1 9.63093E-2 1.27559E-1 1.19616E-1 1.02827E-1 1.36276E-1 1.04728E-1 1.37934E-1 1.1139E-1 8.36703E-2 9.64239E-2 9.42456E-2 7.28252E-2 4.26466E-2 4.6363E-2 8.56478E-2 2.08863E-1 1.68819E-1 1.28385E-1 1.02591E-1 9.37594E-2 1.31153E-1 7.48644E-2 8.06067E-2 6.99262E-2 9.61969E-2 9.95607E-2 6.52239E-2 6.13701E-2 7.66636E-2 6.744E-2 9.52905E-2 9.8228E-2 1.4952E-1 1.67474E-1 1.25771E-1 1.15579E-1 8.11073E-2 5.82171E-2 6.34996E-2 5.72407E-2 5.32915E-2 3.66225E-2 3.64682E-2 3.50308E-2 4.07557E-2 2.38016E-2 1.85803E-2 1.19743E-2 9.81549E-3 7.43551E-3 5.88371E-3 5.6647E-3 8.09729E-3 9.50714E-3 5.53619E-3 5.73653E-3 7.69164E-3 2.15148E-2 2.30924E-2 3.67719E-2 4.34901E-2 1.55616E-2 1.29214E-2 8.78158E-3 5.10778E-3 3.4102E-3 2.08875E-3 2.99943E-3 -9999 -9999 -9999 -9999 -9999 -9999
-9999 -9999 -9999 -9999 -9999 -9999 -9999 -9999 -9999 -9999 -9999 -9999 -9999 -9999 -9999 -9999 -9999 -9999 -9999 -9999 -9999 -9999 -9999 -9999 -9999 -9999 -9999 -9999 3.05156E-1 2.73786E-1 2.51017E-1 3.10077E-1 3.56903E-1 3.97326E-1 3.79033E-1 3.82311E-1 3.82265E-1 3.09038E-1 2.69601E-1 3.18344E-1 2.87052E-1 2.96392E-1 3.13954E-1 3.10115E-1 3.0149E-1 2.69737E-1 3.11813E-1 3.91026E-1 4.16641E-1 3.23854E-1 3.04021E-1 2.5646E-1 3.0869E-1 3.89538E-1 3.75806E-1 3.66178E-1 3.7678E-1 4.01435E-1 3.17137E-1 4.32274E-1 3.99504E-1 4.26772E-1 4.01519E-1 3.59226E-1 3.76874E-1 4.44413E-1 3.5316E-1 3.10274E-1 3.08898E-1 3.36273E-1 3.53717E-1 3.78641E-1 2.26531E-1 1.76663E-1 2.45948E-1 3.03505E-1 3.5631E-1 3.41455E-1 2.88096E-1 2.99334E-1 2.73809E-1 3.69824E-1 4.07593E-1 4.07931E-1 3.86785E-1 4.09233E-1 3.51036E-1 3.70889E-1 3.05284E-1 2.50028E-1 2.36203E-1 2.4188E-1 1.57916E-1 8.22569E-2 8.97141E-2 1.0941E-1 1.04569E-1 9.99916E-2 1.11679E-1 1.03537E-1 9.97196E-2 1.00875E-1 1.18443E-1 8.66532E-2 9.4834E-2 1.33619E-1 1.507E-1 9.07269E-2 6.30967E-2 5.23402E-2 3.02803E-2 6.60506E-2 2.45843E-1 2.09719E-1 1.16547E-1 7.38954E-2 1.1256E-1 8.99002E-2 1.03098E-1 1.32267E-1 1.4084E-1 1.31841E-1 1.23441E-1 8.97314E-2 1.24328E-1 1.49081E-1 8.65376E-2 1.0619E-1 1.20592E-1 1.62381E-1 1.35896E-1 1.34076E-1 5.65113E-2 5.50014E-2 4.99439E-2 3.82692E-2 4.78946E-2 3.79991E-2 4.82127E-2 3.50311E-2 2.59385E-2 2.21791E-2 1.98874E-2 2.04234E-2 1.37691E-2 1.09546E-2 8.20772E-3 6.46783E-3 5.22028E-3 4.82483E-3 4.37589E-3 4.7792E-3 9.11933E-3 4.01378E-3 4.38468E-3 1.09434E-2 2.25938E-2 2.13094E-2 1.52731E-2 1.16117E-2 7.41133E-3 5.27727E-3 5.08776E-3 4.69638E-3 -9999 -9999 -9999 -9999 -9999 -9999
-9999 -9999 -9999 -9999 -9999 -9999 -9999 -9999 -9999 -9999 -9999 -9999 -9999 -9999 -9999 -9999 -9999 -9999 -9999 -9999 -9999 -9999 -9999 -9999 -9999 -9999 -9999 -9999 -9999 2.23862E-1 2.22343E-1 2.38407E-1 2.22992E-1 3.19571E-1 3.41579E-1 3.21091E-1 3.59211E-1 2.88815E-1 3.01611E-1 3.77102E-1 2.81812E-1 2.44214E-1 3.59157E-1 3.88279E-1 3.87597E-1 4.386E-1 4.8282E-1 4.80713E-1 4.56283E-1 4.18105E-1 3.11761E-1 2.45575E-1 2.16131E-1 2.75983E-1 3.83354E-1 3.2782E-1 3.47519E-1 3.52002E-1 3.43273E-1 3.787E-1 3.43284E-1 4.09836E-1 3.46895E-1 3.14421E-1 3.52762E-1 4.32409E-1 4.3322E-1 4.00415E-1 3.47246E-1 3.42111E-1 3.41623E-1 4.11167E-1 3.26109E-1 2.14822E-1 2.08058E-1 2.14127E-1 3.23481E-1 3.33946E-1 2.88714E-1 3.11892E-1 2.71398E-1 3.08217E-1 3.88111E-1 4.06679E-1 4.11571E-1 3.96746E-1 3.55872E-1 4.2433E-1 3.83562E-1 3.03625E-1 2.57132E-1 2.36108E-1 1.57178E-1 1.15486E-1 1.18836E-1 1.45742E-1 1.5068E-1 1.10351E-1 1.34501E-1 1.4993E-1 1.24991E-1 9.10318E-2 1.06198E-1 8.21883E-2 9.36984E-2 1.6775E-1 1.71593E-1 1.11632E-1 7.58533E-2 6.20138E-2 4.29368E-2 3.52628E-2 2.20881E-1 1.64245E-1 9.09103E-2 9.36105E-2 1.63276E-1 1.57132E-1 1.75324E-1 2.35409E-1 2.46702E-1 1.84398E-1 1.87759E-1 1.44435E-1 1.54374E-1 1.84357E-1 1.18079E-1 1.07678E-1 1.28481E-1 1.34019E-1 1.55538E-1 1.2928E-1 8.30738E-2 6.42458E-2 4.25104E-2 3.62376E-2 2.39892E-2 2.02401E-2 2.56905E-2 3.93974E-2 2.04444E-2 1.1968E-2 1.41111E-2 1.21304E-2 9.3532E-3 1.01956E-2 8.78837E-3 7.71613E-3 5.76284E-3 5.15502E-3 3.98661E-3 3.15323E-3 2.72641E-3 2.63366E-3 7.68713E-3 1.77363E-2 2.24952E-2 2.53745E-2 1.34269E-2 5.36042E-3 -9999 2.90257E-3 -9999 -9999 -9999 -9999 -9999 -9999 -9999 -9999
-9999 -9999 -9999 -9999 -9999 -9999 -9999 -9999 -9999 -9999 -9999 -9999 -9999 -9999 -9999 -9999 -9999 -9999 -9999 -9999 -9999 -9999 -9999 -9999 -9999 -9999 -9999 -9999 -9999 2.04615E-1 2.24554E-1 1.7966E-1 2.42975E-1 3.16415E-1 2.92216E-1 2.92424E-1 3.51057E-1 3.37598E-1 2.78002E-1 2.80142E-1 2.49141E-1 2.57219E-1 3.67631E-1 3.97315E-1 4.31584E-1 4.82521E-1 4.34415E-1 4.06451E-1 4.50731E-1 4.84768E-1 4.17754E-1 2.94321E-1 2.33073E-1 2.15435E-1 1.96625E-1 2.69458E-1 3.00042E-1 3.29017E-1 3.70513E-1 3.65826E-1 3.39183E-1 3.33405E-1 3.29438E-1 3.54632E-1 3.40348E-1 3.65492E-1 4.22135E-1 4.57112E-1 3.88014E-1 3.63681E-1 3.78448E-1 3.41828E-1 3.73233E-1 3.18915E-1 2.54108E-1 2.26442E-1 2.17305E-1 2.46401E-1 2.77543E-1 2.8617E-1 2.63669E-1 2.5927E-1 3.01336E-1 4.01306E-1 4.34403E-1 4.28262E-1 3.92179E-1 4.14714E-1 4.00454E-1 3.39287E-1 2.84635E-1 2.02794E-1 1.56615E-1 2.21469E-1 2.19115E-1 2.03156E-1 1.64419E-1 1.30645E-1 1.52209E-1 1.38017E-1 1.32494E-1 1.2617E-1 1.2232E-1 1.02584E-1 8.30479E-2 1.47821E-1 1.6203E-1 1.29755E-1 7.16688E-2 6.4568E-2 6.66924E-2 1.15674E-1 2.42353E-1 2.78067E-1 1.28635E-1 8.91544E-2 1.57679E-1 1.93415E-1 1.58801E-1 1.78715E-1 2.23805E-1 2.58313E-1 2.30282E-1 1.63532E-1 9.90699E-2 1.02697E-1 1.25591E-1 1.27481E-1 1.15885E-1 7.64092E-2 8.52241E-2 1.37755E-1 1.03508E-1 6.42599E-2 6.60587E-2 3.90341E-2 2.73695E-2 1.54748E-2 1.3368E-2 1.6021E-2 2.54125E-2 1.70853E-2 1.70156E-2 7.23841E-3 6.75226E-3 1.05934E-2 8.78915E-3 6.24614E-3 3.73028E-3 4.5899E-3 3.43348E-3 2.61067E-3 2.48502E-3 3.52528E-3 1.19536E-2 2.05481E-2 2.63576E-2 9.3707E-3 -9999 -9999 -9999 -9999 -9999 -9999 -9999 -9999 -9999 -9999 -9999 -9999
-9999 -9999 -9999 -9999 -9999 -9999 -9999 -9999 -9999 -9999 -9999 -9999 -9999 -9999 -9999 -9999 -9999 -9999 -9999 -9999 -9999 -9999 -9999 -9999 -9999 -9999 -9999 -9999 -9999 -9999 2.04501E-1 2.38113E-1 2.90001E-1 3.60661E-1 2.92838E-1 2.81015E-1 3.51382E-1 3.16951E-1 2.66511E-1 2.50981E-1 2.1546E-1 2.93001E-1 3.21024E-1 4.14952E-1 4.23294E-1 4.44455E-1 4.3723E-1 3.96928E-1 4.16702E-1 4.3843E-1 4.44326E-1 4.16787E-1 4.30264E-1 3.43527E-1 2.75612E-1 2.67937E-1 2.49284E-1 3.39676E-1 3.4865E-1 3.09608E-1 3.04016E-1 3.11655E-1 3.27663E-1 3.72338E-1 3.63599E-1 3.53024E-1 3.38376E-1 3.53427E-1 4.2344E-1 4.39054E-1 4.25081E-1 3.39317E-1 2.9886E-1 3.06018E-1 2.73722E-1 3.32498E-1 3.022E-1 2.22699E-1 2.37495E-1 3.34854E-1 2.87966E-1 2.53899E-1 2.93165E-1 3.58721E-1 4.02858E-1 4.0699E-1 3.8957E-1 4.09211E-1 4.13804E-1 3.76852E-1 3.07209E-1 2.48191E-1 2.09991E-1 2.45837E-1 2.58657E-1 2.42884E-1 1.74212E-1 1.25344E-1 1.16136E-1 1.28446E-1 1.62668E-1 1.50243E-1 1.48437E-1 1.33555E-1 1.60334E-1 1.66131E-1 1.39531E-1 8.88275E-2 7.22177E-2 6.50188E-2 9.8099E-2 8.18212E-2 1.00344E-1 2.82137E-1 1.81099E-1 9.98628E-2 1.04148E-1 1.68248E-1 1.45929E-1 1.18543E-1 1.56031E-1 1.9473E-1 2.0244E-1 1.92437E-1 1.42406E-1 9.32397E-2 1.04094E-1 1.15089E-1 9.31591E-2 6.11777E-2 8.28856E-2 1.08878E-1 9.52074E-2 5.4193E-2 6.65022E-2 4.09586E-2 2.39421E-2 2.3945E-2 1.26133E-2 9.70843E-3 1.05326E-2 2.05403E-2 2.10996E-2 1.23181E-2 1.53409E-2 3.31858E-2 1.83511E-2 1.30921E-2 9.44549E-3 6.83195E-3 3.28593E-3 3.20276E-3 3.47307E-3 1.27686E-2 2.28634E-2 1.89556E-2 8.82949E-3 6.22313E-3 -9999 -9999 -9999 -9999 -9999 -9999 -9999 -9999 -9999 -9999 -9999 -9999
-9999 -9999 -9999 -9999 -9999 -9999 -9999 -9999 -9999 -9999 -9999 -9999 -9999 -9999 -9999 -9999 -9999 -9999 -9999 -9999 -9999 -9999 -9999 -9999 -9999 -9999 -9999 -9999 -9999 -9999 -9999 1.60483E-1 2.58582E-1 2.49504E-1 2.47963E-1 1.89204E-1 2.55442E-1 3.21967E-1 2.56326E-1 1.92971E-1 1.58695E-1 2.09812E-1 3.08574E-1 3.47807E-1 4.129E-1 4.00441E-1 3.80444E-1 3.42866E-1 3.9725E-1 3.84253E-1 4.29499E-1 4.57767E-1 4.44424E-1 4.19551E-1 3.97658E-1 3.89574E-1 3.31745E-1 3.07666E-1 3.37315E-1 3.05817E-1 2.41737E-1 2.63596E-1 4.04171E-1 2.99363E-1 3.10167E-1 3.02402E-1 3.07939E-1 3.27359E-1 3.77895E-1 3.82915E-1 3.40542E-1 3.25215E-1 2.5822E-1 2.4103E-1 3.15382E-1 3.28916E-1 3.3563E-1 2.38391E-1 2.65673E-1 3.65523E-1 2.94227E-1 2.604E-1 2.78226E-1 3.1555E-1 3.42815E-1 3.59503E-1 3.88472E-1 3.69958E-1 3.92374E-1 3.92456E-1 3.3614E-1 2.62437E-1 2.58155E-1 2.68496E-1 2.64094E-1 2.36192E-1 1.76779E-1 1.57009E-1 1.18975E-1 1.63461E-1 1.807E-1 2.13003E-1 2.03909E-1 1.71269E-1 1.61155E-1 1.73402E-1 1.32557E-1 6.73369E-2 5.81825E-2 9.87383E-2 6.13601E-2 4.15853E-2 5.69167E-2 2.7147E-1 1.92647E-1 1.18969E-1 6.99737E-2 1.22906E-1 1.41128E-1 1.05339E-1 8.5585E-2 1.09828E-1 1.32074E-1 1.49263E-1 1.47655E-1 1.20589E-1 1.11191E-1 8.83034E-2 6.62833E-2 6.92804E-2 6.11555E-2 5.67615E-2 8.83704E-2 6.90574E-2 7.39481E-2 5.56811E-2 3.17495E-2 3.10129E-2 2.07547E-2 7.97144E-3 7.45845E-3 2.347E-2 7.68615E-2 7.21867E-2 5.6137E-2 5.42498E-2 6.29052E-2 6.80941E-2 4.39965E-2 1.85341E-2 4.92221E-3 9.35546E-3 1.49292E-2 1.99449E-2 2.8673E-2 6.54221E-3 6.14463E-3 -9999 -9999 -9999 -9999 -9999 -9999 -9999 -9999 -9999 -9999 -9999 -9999 -9999
-9999 -9999 -9999 -9999 -9999 -9999 -9999 -9999 -9999 -9999 -9999 -9999 -9999 -9999 -9999 -9999 -9999 -9999 -9999 -9999 -9999 -9999 -9999 -9999 -9999 -9999 -9999 -9999 -9999 -9999 -9999 -9999 -9999 2.60113E-1 2.04975E-1 1.71829E-1 1.7131E-1 2.5522E-1 2.35008E-1 1.41488E-1 1.22025E-1 2.17465E-1 3.25681E-1 2.88101E-1 3.30802E-1 3.35315E-1 3.23432E-1 3.18876E-1 3.27152E-1 3.21195E-1 2.99392E-1 3.82844E-1 4.05862E-1 4.2237E-1 4.19753E-1 4.00633E-1 3.67675E-1 3.75723E-1 3.48837E-1 3.78172E-1 3.02323E-1 2.07883E-1 2.70781E-1 3.06236E-1 3.20382E-1 2.50584E-1 2.09176E-1 3.14965E-1 3.31227E-1 3.16611E-1 3.23264E-1 2.47737E-1 1.90465E-1 1.96675E-1 2.40167E-1 2.80826E-1 2.91172E-1 2.77333E-1 2.44187E-1 2.8407E-1 2.8024E-1 2.66904E-1 3.0048E-1 3.25532E-1 2.65397E-1 2.42479E-1 3.2144E-1 3.86985E-1 3.97987E-1 4.11158E-1 3.6965E-1 3.17767E-1 2.95424E-1 2.80304E-1 2.37977E-1 2.22698E-1 1.57831E-1 1.51731E-1 1.19414E-1 1.55228E-1 1.67189E-1 2.27415E-1 2.21705E-1 1.85187E-1 1.90836E-1 1.74219E-1 1.13033E-1 7.33901E-2 5.82185E-2 5.54471E-2 4.44852E-2 4.39831E-2 1.34965E-1 3.12291E-1 2.31016E-1 1.60579E-1 7.88049E-2 8.61758E-2 1.32643E-1 1.08027E-1 6.00826E-2 5.09507E-2 8.87725E-2 1.17979E-1 1.08286E-1 9.16863E-2 7.92946E-2 7.63301E-2 6.33071E-2 6.17734E-2 3.38492E-2 3.55934E-2 2.82575E-2 4.06975E-2 5.25844E-2 7.84562E-2 4.00325E-2 3.05304E-2 1.47567E-2 1.00415E-2 2.4225E-2 9.05713E-2 1.09667E-1 3.02687E-2 1.1649E-2 1.04313E-2 8.68034E-3 1.09693E-2 3.44896E-2 3.87312E-2 2.50049E-2 2.01637E-2 2.09444E-2 1.88706E-2 7.17968E-3 4.69671E-3 -9999 -9999 -9999 -9999 -9999 -9999 -9999 -9999 -9999 -9999 -9999 -9999 -9999 -9999
-9999 -9999 -9999 -9999 -9999 -9999 -9999 -9999 -9999 -9999 -9999 -9999 -9999 -9999 -9999 -9999 -9999 -9999 -9999 -9999 -9999 -9999 -9999 -9999 -9999 -9999 -9999 -9999 -9999 -9999 -9999 -9999 -9999 -9999 2.69086E-1 1.97369E-1 1.57487E-1 1.92631E-1 1.41862E-1 1.23231E-1 1.73348E-1 1.95701E-1 2.06478E-1 2.77202E-1 3.26141E-1 3.11283E-1 2.91326E-1 3.39094E-1 2.47209E-1 1.52062E-1 1.87815E-1 3.20157E-1 3.74306E-1 4.44117E-1 4.503E-1 4.47982E-1 4.02765E-1 3.8657E-1 4.05616E-1 4.13016E-1 4.29449E-1 3.11053E-1 2.48679E-1 2.41499E-1 1.99511E-1 1.13125E-1 1.19963E-1 3.01183E-1 2.65583E-1 2.72232E-1 3.11002E-1 2.86377E-1 2.35605E-1 1.90926E-1 1.91442E-1 1.96508E-1 2.35554E-1 2.57267E-1 2.15071E-1 2.77781E-1 2.58338E-1 2.60369E-1 3.1221E-1 3.17573E-1 2.69027E-1 1.99637E-1 2.25906E-1 3.52213E-1 4.1088E-1 3.79561E-1 3.85408E-1 3.50904E-1 3.39387E-1 2.83332E-1 2.28905E-1 2.01213E-1 1.81621E-1 1.96518E-1 1.99857E-1 1.72995E-1 1.86419E-1 2.32274E-1 2.21089E-1 1.73229E-1 2.09808E-1 2.14957E-1 1.30319E-1 8.10494E-2 7.58389E-2 6.6637E-2 7.1269E-2 4.51868E-2 1.27692E-1 2.79239E-1 2.62737E-1 1.60185E-1 6.4071E-2 5.78903E-2 1.0799E-1 1.16474E-1 7.4399E-2 4.15238E-2 3.94856E-2 8.40192E-2 7.94343E-2 8.13318E-2 7.96006E-2 7.35687E-2 6.02033E-2 4.24111E-2 3.89391E-2 4.19574E-2 2.03351E-2 1.90205E-2 1.32209E-2 3.05938E-2 3.75328E-2 2.90378E-2 1.52799E-2 1.14614E-2 2.4434E-2 2.77913E-2 2.23168E-2 1.09181E-2 5.12135E-3 3.76023E-3 2.50709E-3 2.80398E-3 1.36584E-2 3.77465E-2 2.34476E-2 2.47353E-2 7.23688E-3 5.61981E-3 5.4251E-3 -9999 -9999 -9999 -9999 -9999 -9999 -9999 -9999 -9999 -9999 -9999 -9999 -9999 -9999 -9999
-9999 -9999 -9999 -9999 -9999 -9999 -9999 -9999 -9999 -9999 -9999 -9999 -9999 -9999 -9999 -9999 -9999 -9999 -9999 -9999 -9999 -9999 -9999 -9999 -9999 -9999 -9999 -9999 -9999 -9999 -9999 -9999 -9999 -9999 -9999 2.40372E-1 2.29153E-1 2.00062E-1 1.81221E-1 1.31947E-1 1.96171E-1 2.25037E-1 2.42216E-1 2.26558E-1 2.01026E-1 1.89924E-1 1.60558E-1 1.8142E-1 1.36369E-1 1.06595E-1 1.45855E-1 2.1582E-1 3.20354E-1 4.09069E-1 4.56048E-1 4.9194E-1 4.83172E-1 4.22402E-1 4.20714E-1 4.84792E-1 5.04522E-1 4.62789E-1 3.30198E-1 2.2643E-1 1.6137E-1 7.74994E-2 1.08364E-1 1.38104E-1 2.45623E-1 2.28534E-1 2.20917E-1 2.37844E-1 2.65388E-1 2.08605E-1 1.96965E-1 1.48643E-1 1.66074E-1 2.19329E-1 2.89859E-1 3.01529E-1 3.18274E-1 2.47855E-1 2.68661E-1 2.96735E-1 2.69128E-1 1.87764E-1 1.83387E-1 2.81881E-1 3.74459E-1 4.00877E-1 3.54884E-1 2.94386E-1 2.83035E-1 2.4525E-1 2.09061E-1 1.85467E-1 1.98759E-1 2.42123E-1 2.70819E-1 2.65122E-1 2.66876E-1 2.44996E-1 2.32806E-1 2.54298E-1 2.70915E-1 2.64352E-1 2.21228E-1 9.69999E-2 7.97471E-2 8.00909E-2 7.47051E-2 4.64951E-2 9.35152E-2 2.55745E-1 1.99413E-1 7.33244E-2 2.19687E-2 4.36802E-2 8.10588E-2 9.4741E-2 1.13015E-1 8.14757E-2 4.74065E-2 4.84627E-2 7.44037E-2 8.31048E-2 7.99537E-2 8.14626E-2 5.63253E-2 4.41179E-2 4.20828E-2 3.95194E-2 3.51692E-2 2.34131E-2 1.28445E-2 1.6372E-2 4.64788E-2 3.01554E-2 2.65609E-2 2.21707E-2 2.86064E-2 1.2489E-2 6.30227E-3 6.44077E-3 5.70913E-3 5.10416E-3 1.84521E-3 5.06857E-3 1.70114E-2 1.60424E-2 1.93005E-2 1.41478E-2 3.98827E-3 3.74626E-3 2.85553E-3 -9999 -9999 -9999 -9999 -9999 -9999 -9999 -9999 -9999 -9999 -9999 -9999 -9999 -9999 -9999
-9999 -9999 -9999 -9999 -9999 -9999 -9999 -9999 -9999 -9999 -9999 -9999 -9999 -9999 -9999 -9999 -9999 -9999 -9999 -9999 -9999 -9999 -9999 -9999 -9999 -9999 -9999 -9999 -9999 -9999 -9999 -9999 -9999 -9999 -9999 -9999 2.71516E-1 2.14689E-1 2.00486E-1 1.61385E-1 1.14726E-1 1.45652E-1 1.74203E-1 1.89271E-1 1.70015E-1 1.38709E-1 1.06676E-1 1.67392E-1 2.2393E-1 2.13307E-1 2.52118E-1 2.47404E-1 2.71371E-1 3.51323E-1 5.14019E-1 4.68333E-1 4.99574E-1 4.85016E-1 4.77614E-1 4.69213E-1 4.57363E-1 4.47144E-1 3.97558E-1 3.08487E-1 2.4567E-1 1.74468E-1 1.35396E-1 1.06299E-1 1.21523E-1 1.43118E-1 1.82128E-1 2.19393E-1 2.59658E-1 3.07821E-1 3.09924E-1 2.49989E-1 2.08218E-1 2.18938E-1 2.46973E-1 3.43167E-1 4.01989E-1 3.00835E-1 3.58408E-1 3.69107E-1 2.97178E-1 2.47084E-1 2.0396E-1 2.67773E-1 3.1797E-1 3.21926E-1 2.99382E-1 2.54931E-1 2.51243E-1 2.14676E-1 2.12115E-1 2.13394E-1 2.17688E-1 2.78328E-1 3.02092E-1 3.16082E-1 3.07734E-1 2.68706E-1 2.76252E-1 2.943E-1 2.99621E-1 3.14619E-1 2.49178E-1 1.22963E-1 3.63084E-2 2.97879E-2 4.63123E-2 7.88827E-2 1.2299E-1 1.4109E-1 7.96934E-2 6.29292E-2 2.30011E-2 5.20289E-2 8.84326E-2 5.82985E-2 6.70531E-2 6.49987E-2 5.32908E-2 3.51055E-2 6.37732E-2 4.40364E-2 4.80096E-2 6.1049E-2 5.64755E-2 4.89222E-2 4.61391E-2 4.56769E-2 4.18331E-2 2.68459E-2 2.31982E-2 1.92097E-2 2.16593E-2 2.12816E-2 1.43754E-2 1.76051E-2 1.50632E-2 1.10961E-2 6.57612E-3 3.64594E-3 3.22774E-3 2.21943E-3 2.43431E-3 1.95296E-2 1.23196E-2 1.3566E-2 5.03975E-3 3.10845E-3 1.96148E-3 -9999 -9999 -9999 -9999 -9999 -9999 -9999 -9999 -9999 -9999 -9999 -9999 -9999 -9999 -9999 -9999 -9999
-9999 -9999 -9999 -9999 -9999 -9999 -9999 -9999 -9999 -9999 -9999 -9999 -9999 -9999 -9999 -9999 -9999 -9999 -9999 -9999 -9999 -9999 -9999 -9999 -9999 -9999 -9999 -9999 -9999 -9999 -9999 -9999 -9999 -9999 -9999 -9999 -9999 1.106E-1 1.38947E-1 1.2161E-1 7.03411E-2 5.14023E-2 7.48565E-2 9.87775E-2 1.07871E-1 1.37025E-1 1.49998E-1 2.6996E-1 4.27175E-1 4.50282E-1 3.55493E-1 2.87785E-1 2.71941E-1 2.89637E-1 4.23147E-1 4.10764E-1 4.52864E-1 4.82953E-1 4.64995E-1 4.69705E-1 4.68566E-1 4.63099E-1 4.25135E-1 3.27887E-1 3.05453E-1 2.75229E-1 1.74188E-1 9.14132E-2 7.39168E-2 1.15866E-1 1.59925E-1 3.09483E-1 2.91709E-1 3.42159E-1 4.06903E-1 4.21216E-1 3.45101E-1 2.4878E-1 2.59215E-1 3.22447E-1 3.65165E-1 4.03103E-1 3.34208E-1 4.14652E-1 3.20978E-1 2.87136E-1 2.27556E-1 2.45279E-1 2.69956E-1 2.8081E-1 2.7606E-1 2.59336E-1 2.89417E-1 3.24583E-1 2.96386E-1 2.95253E-1 3.10075E-1 2.9957E-1 2.75176E-1 2.93407E-1 3.01373E-1 2.87894E-1 2.92828E-1 2.95714E-1 2.64361E-1 2.97108E-1 2.37942E-1 1.03376E-1 3.93592E-2 2.13627E-2 1.914E-2 8.48041E-2 1.15978E-1 8.95337E-2 5.89642E-2 4.73215E-2 6.13593E-2 6.33945E-2 8.71017E-2 7.3026E-2 5.1964E-2 5.89356E-2 4.46738E-2 6.10154E-2 6.54623E-2 4.41034E-2 3.65543E-2 5.56308E-2 5.62923E-2 4.53934E-2 3.02643E-2 1.91965E-2 2.0119E-2 1.76713E-2 1.32078E-2 1.6827E-2 1.30346E-2 9.8477E-3 9.64349E-3 9.21191E-3 1.03399E-2 7.01468E-3 4.03157E-3 2.82158E-3 4.05118E-3 6.96592E-3 1.09261E-2 1.50064E-2 1.07561E-2 2.15315E-3 1.57931E-3 1.19996E-3 -9999 -9999 -9999 -9999 -9999 -9999 -9999 -9999 -9999 -9999 -9999 -9999 -9999 -9999 -9999 -9999 -9999 -9999
-9999 -9999 -9999 -9999 -9999 -9999 -9999 -9999 -9999 -9999 -9999 -9999 -9999 -9999 -9999 -9999 -9999 -9999 -9999 -9999 -9999 -9999 -9999 -9999 -9999 -9999 -9999 -9999 -9999 -9999 -9999 1.32736E-1 1.31655E-1 -9999 -9999 2.61809E-1 1.36978E-1 1.14323E-1 1.09192E-1 8.48638E-2 9.80116E-2 7.0162E-2 7.17038E-2 6.68694E-2 8.4866E-2 1.1901E-1 2.39152E-1 3.14883E-1 3.89596E-1 4.4878E-1 4.03699E-1 3.51477E-1 3.78259E-1 2.95389E-1 3.52745E-1 4.22789E-1 4.46061E-1 4.44353E-1 4.31315E-1 4.35107E-1 4.39054E-1 4.42448E-1 4.4576E-1 3.55538E-1 2.20366E-1 1.74068E-1 1.18297E-1 1.41222E-1 1.0335E-1 9.37782E-2 1.23312E-1 3.0035E-1 3.41191E-1 3.25466E-1 3.87892E-1 3.91179E-1 3.64284E-1 3.44624E-1 3.13051E-1 3.13709E-1 3.12202E-1 3.95503E-1 4.23051E-1 3.53899E-1 3.78569E-1 3.34326E-1 3.17706E-1 2.64106E-1 2.68757E-1 3.07991E-1 2.80514E-1 2.70584E-1 3.30535E-1 3.28088E-1 2.99852E-1 2.89221E-1 2.74647E-1 3.27633E-1 2.62146E-1 2.33147E-1 2.74888E-1 2.76208E-1 2.76331E-1 2.4856E-1 2.24217E-1 2.53148E-1 2.16652E-1 9.64845E-2 3.95514E-2 2.33856E-2 1.30635E-2 5.20858E-2 1.63198E-1 1.97168E-1 1.21115E-1 7.54699E-2 4.78481E-2 8.17186E-2 8.33268E-2 4.7669E-2 2.75007E-2 3.21417E-2 6.78464E-2 1.0743E-1 5.33678E-2 4.80314E-2 4.13037E-2 5.33402E-2 5.05568E-2 5.23648E-2 3.44382E-2 2.23117E-2 1.60011E-2 1.73746E-2 1.82938E-2 1.59628E-2 1.78655E-2 1.26541E-2 1.52717E-2 1.54031E-2 1.23755E-2 5.37936E-3 2.78908E-3 3.73672E-3 1.14222E-2 1.73887E-2 1.98557E-2 1.23822E-2 5.15666E-3 -9999 -9999 -9999 -9999 -9999 -9999 -9999 -9999 -9999 -9999 -9999 -9999 -9999 -9999 -9999 -9999 -9999 -9999 -9999 -9999 -9999
-9999 -9999 -9999 -9999 -9999 -9999 -9999 -9999 -9999 -9999 -9999 -9999 -9999 -9999 -9999 -9999 -9999 -9999 -9999 -9999 -9999 -9999 -9999 -9999 -9999 -9999 -9999 -9999 -9999 -9999 2.46348E-1 1.00393E-1 1.19131E-1 -9999 -9999 1.91398E-1 1.64875E-1 2.43746E-1 1.34272E-1 8.39395E-2 1.70922E-1 1.27509E-1 1.34731E-1 9.52318E-2 7.80523E-2 1.40828E-1 3.22872E-1 4.37772E-1 4.35581E-1 4.68119E-1 4.62852E-1 4.19301E-1 4.08687E-1 3.20599E-1 3.29631E-1 3.92029E-1 4.49613E-1 4.4216E-1 4.31999E-1 4.32815E-1 4.28012E-1 4.29488E-1 4.75306E-1 4.6207E-1 3.7526E-1 2.35545E-1 1.88516E-1 2.9304E-1 2.5346E-1 9.88685E-2 1.19233E-1 2.23875E-1 3.7959E-1 3.52379E-1 3.83306E-1 4.31542E-1 3.99773E-1 3.93778E-1 3.46488E-1 2.58997E-1 2.46546E-1 2.47317E-1 3.94667E-1 4.12772E-1 3.6639E-1 3.63188E-1 3.2249E-1 2.80205E-1 2.25232E-1 2.74076E-1 2.90805E-1 2.82786E-1 2.88744E-1 3.59057E-1 3.18436E-1 2.66526E-1 2.72911E-1 2.67378E-1 2.53443E-1 1.97373E-1 2.31801E-1 2.5086E-1 2.66708E-1 2.19191E-1 2.04984E-1 2.32306E-1 1.87583E-1 1.48472E-1 8.08163E-2 2.00769E-2 1.35621E-2 3.81727E-2 1.44328E-1 1.63979E-1 1.65127E-1 7.66619E-2 4.74321E-2 6.31652E-2 5.64172E-2 5.66362E-2 4.2342E-2 4.27236E-2 6.39507E-2 9.80042E-2 3.88977E-2 3.41897E-2 3.50987E-2 3.55873E-2 3.7609E-2 3.91756E-2 2.99467E-2 2.44141E-2 2.1021E-2 1.64682E-2 1.73095E-2 2.72938E-2 1.94552E-2 1.66336E-2 1.85634E-2 1.95454E-2 1.25594E-2 6.64636E-3 3.98471E-3 2.00583E-3 2.93033E-3 7.50438E-3 1.31161E-2 8.84809E-3 1.05523E-2 -9999 -9999 -9999 -9999 -9999 -9999 -9999 -9999 -9999 -9999 -9999 -9999 -9999 -9999 -9999 -9999 -9999 -9999 -9999 -9999 -9999
-9999 -9999 -9999 -9999 -9999 -9999 -9999 -9999 -9999 -9999 -9999 -9999 -9999 -9999 -9999 -9999 -9999 -9999 -9999 -9999 -9999 -9999 -9999 -9999 -9999 -9999 -9999 -9999 -9999 -9999 2.19685E-1 7.81733E-2 7.98875E-2 1.03134E-1 1.63726E-1 1.81085E-1 1.3176E-1 2.42928E-1 2.522E-1 1.67294E-1 2.33444E-1 2.7265E-1 2.0743E-1 1.47434E-1 1.24804E-1 1.39125E-1 2.53437E-1 3.90574E-1 4.48731E-1 4.71986E-1 4.69408E-1 4.52371E-1 4.02651E-1 3.18417E-1 3.95128E-1 4.25523E-1 4.38759E-1 4.1055E-1 4.45478E-1 4.38143E-1 4.1454E-1 4.25321E-1 4.67084E-1 5.19121E-1 5.09821E-1 4.98605E-1 3.96154E-1 2.89743E-1 1.89072E-1 1.40389E-1 9.78681E-2 1.33603E-1 2.93562E-1 4.17212E-1 4.25101E-1 4.65369E-1 4.64352E-1 4.03547E-1 3.54044E-1 2.4291E-1 2.07453E-1 1.99672E-1 2.22822E-1 3.48967E-1 3.89765E-1 3.67783E-1 3.30458E-1 2.48225E-1 2.2523E-1 2.66419E-1 2.96934E-1 2.82052E-1 2.75267E-1 3.02596E-1 2.88623E-1 2.18473E-1 2.29925E-1 2.74671E-1 2.17725E-1 1.65431E-1 1.738E-1 2.00283E-1 2.31166E-1 1.72444E-1 1.80372E-1 1.8023E-1 1.37954E-1 1.05111E-1 4.24573E-2 2.03418E-2 1.31128E-2 6.59562E-2 1.10583E-1 5.59961E-2 7.25679E-2 8.33451E-2 4.4262E-2 6.04821E-2 8.4082E-2 6.06672E-2 2.47576E-2 2.33043E-2 7.47649E-2 5.2154E-2 2.73274E-2 2.6568E-2 2.40807E-2 2.09271E-2 2.52785E-2 2.86877E-2 3.0169E-2 3.43037E-2 2.69304E-2 2.55365E-2 2.85565E-2 2.77743E-2 1.64522E-2 1.29043E-2 1.08001E-2 7.12907E-3 4.62903E-3 5.71361E-3 4.64003E-3 2.25223E-3 2.38936E-3 8.6818E-3 9.94737E-3 7.48548E-3 8.58812E-3 2.04145E-3 -9999 -9999 -9999 -9999 -9999 -9999 -9999 -9999 -9999 -9999 -9999 -9999 -9999 -9999 -9999 -9999 -9999 -9999 -9999 -9999
-9999 -9999 -9999 -9999 -9999 -9999 -9999 -9999 -9999 -9999 -9999 -9999 -9999 -9999 -9999 -9999 -9999 -9999 -9999 -9999 -9999 -9999 -9999 -9999 -9999 -9999 -9999 -9999 -9999 -9999 1.31177E-1 1.2472E-1 8.15479E-2 1.00523E-1 1.04098E-1 1.29027E-1 1.21863E-1 1.1538E-1 2.36857E-1 2.23936E-1 1.27315E-1 2.10222E-1 2.96817E-1 2.79845E-1 2.35791E-1 1.97991E-1 2.97088E-1 3.94346E-1 4.33308E-1 4.43995E-1 4.50872E-1 4.46986E-1 4.22631E-1 3.50436E-1 4.3213E-1 4.53967E-1 4.42573E-1 4.24858E-1 3.9915E-1 3.86835E-1 3.68574E-1 3.60848E-1 4.30436E-1 4.84431E-1 4.92523E-1 4.79589E-1 4.34395E-1 2.91646E-1 1.50619E-1 1.23441E-1 8.39019E-2 1.52039E-1 2.55237E-1 3.57797E-1 4.35392E-1 4.63819E-1 4.51597E-1 4.16711E-1 3.24002E-1 2.37979E-1 2.32075E-1 2.39776E-1 2.28882E-1 2.59183E-1 3.03991E-1 3.80072E-1 3.60733E-1 2.70682E-1 2.18043E-1 2.64545E-1 3.32638E-1 2.95729E-1 2.69741E-1 2.91816E-1 3.12226E-1 2.5659E-1 2.01226E-1 2.59818E-1 2.31264E-1 1.42006E-1 1.31152E-1 1.48761E-1 2.01622E-1 1.73008E-1 1.72001E-1 1.892E-1 1.07196E-1 3.88421E-2 2.11081E-2 2.20846E-2 4.30668E-2 5.10827E-2 7.37482E-2 7.49702E-2 3.75619E-2 2.51229E-2 2.31653E-2 2.95511E-2 6.63505E-2 5.25086E-2 3.45129E-2 2.81291E-2 7.31988E-2 3.42569E-2 1.9356E-2 2.35519E-2 2.37179E-2 2.01762E-2 2.27501E-2 3.05967E-2 2.48103E-2 3.1029E-2 3.02358E-2 3.03632E-2 2.04412E-2 1.50121E-2 1.20485E-2 7.55289E-3 5.63878E-3 4.03618E-3 2.80348E-3 2.68131E-3 2.85727E-3 1.84876E-3 2.16302E-3 2.38799E-3 3.44157E-3 6.11041E-3 7.86668E-3 2.57238E-3 -9999 -9999 -9999 -9999 -9999 -9999 -9999 -9999 -9999 -9999 -9999 -9999 -9999 -9999 -9999 -9999 -9999 -9999 -9999 -9999
-9999 -9999 -9999 -9999 -9999 -9999 -9999 -9999 -9999 -9999 -9999 -9999 -9999 -9999 -9999 -9999 -9999 -9999 -9999 -9999 -9999 -9999 -9999 -9999 -9999 -9999 -9999 -9999 -9999 -9999 -9999 -9999 2.1627E-1 1.31326E-1 7.73482E-2 6.12807E-2 1.18201E-1 9.56526E-2 1.11669E-1 1.22836E-1 1.33758E-1 1.49222E-1 1.67929E-1 1.87857E-1 2.4477E-1 2.7658E-1 3.34943E-1 3.90477E-1 4.02677E-1 4.1885E-1 4.25301E-1 4.32783E-1 4.21067E-1 4.20714E-1 4.24447E-1 4.58083E-1 4.47304E-1 4.5686E-1 3.8246E-1 3.43654E-1 3.03311E-1 2.99202E-1 3.26831E-1 3.70979E-1 3.58251E-1 4.12324E-1 4.00423E-1 3.48121E-1 2.69357E-1 2.70697E-1 1.51618E-1 1.91467E-1 1.9978E-1 3.13754E-1 4.38001E-1 4.89647E-1 4.97179E-1 4.62077E-1 4.25594E-1 2.83195E-1 1.64925E-1 1.49376E-1 1.51777E-1 1.34574E-1 1.24524E-1 2.56182E-1 3.30069E-1 2.71431E-1 2.47824E-1 2.7064E-1 3.33348E-1 3.53051E-1 3.08803E-1 2.37744E-1 2.76964E-1 2.84298E-1 2.50749E-1 2.56116E-1 2.04396E-1 1.08029E-1 1.05722E-1 1.08606E-1 1.64724E-1 1.31589E-1 1.33871E-1 1.51193E-1 4.40502E-2 1.2927E-2 2.57854E-2 4.84784E-2 3.08101E-2 2.32725E-2 2.26848E-2 5.10292E-2 5.72268E-2 6.37808E-2 7.05208E-2 6.59251E-2 5.91308E-2 3.70097E-2 3.92124E-2 3.3095E-2 8.8702E-2 3.85788E-2 2.28724E-2 2.77279E-2 3.19988E-2 4.81872E-2 5.07384E-2 3.4484E-2 1.66214E-2 2.12529E-2 1.83659E-2 2.06224E-2 1.57993E-2 1.25225E-2 1.17749E-2 5.75766E-3 4.05492E-3 2.31901E-3 2.7165E-3 4.58344E-3 4.90411E-3 1.15597E-2 3.16186E-3 1.21445E-3 1.93112E-3 3.16585E-3 7.93441E-3 -9999 -9999 -9999 -9999 -9999 -9999 -9999 -9999 -9999 -9999 -9999 -9999 -9999 -9999 -9999 -9999 -9999 -9999 -9999 -9999 -9999
-9999 -9999 -9999 -9999 -9999 -9999 -9999 -9999 -9999 -9999 -9999 -9999 -9999 -9999 -9999 -9999 -9999 -9999 -9999 -9999 -9999 -9999 -9999 -9999 -9999 -9999 -9999 -9999 -9999 -9999 -9999 -9999 -9999 1.81805E-1 1.12176E-1 6.50317E-2 4.71812E-2 8.43423E-2 4.51589E-2 6.59556E-2 1.07237E-1 1.41869E-1 1.40551E-1 1.29335E-1 1.96953E-1 3.26261E-1 3.50768E-1 3.21601E-1 3.5129E-1 4.16684E-1 4.19139E-1 4.38734E-1 4.31158E-1 4.60066E-1 3.65569E-1 4.48443E-1 4.67144E-1 4.59129E-1 4.2005E-1 3.7122E-1 3.01634E-1 2.3064E-1 2.3185E-1 2.73257E-1 3.03908E-1 3.6113E-1 3.29132E-1 3.65464E-1 4.01134E-1 2.36293E-1 1.68893E-1 2.16285E-1 2.18226E-1 3.42738E-1 4.52117E-1 4.84489E-1 5.15773E-1 4.83864E-1 4.56338E-1 3.72252E-1 3.03139E-1 1.67381E-1 1.3204E-1 1.13927E-1 1.08105E-1 1.06672E-1 1.62964E-1 2.67602E-1 2.71841E-1 2.95355E-1 3.04157E-1 3.6397E-1 3.55266E-1 2.60287E-1 1.7723E-1 2.67681E-1 2.58099E-1 2.47718E-1 1.49383E-1 9.81077E-2 1.04077E-1 9.04674E-2 9.96471E-2 9.13207E-2 9.09652E-2 9.25532E-2 2.27558E-2 1.43573E-2 3.77063E-2 4.91503E-2 2.39004E-2 2.00491E-2 2.99141E-2 3.0575E-2 5.1893E-2 7.16193E-2 6.28517E-2 5.07797E-2 4.60416E-2 6.49977E-2 5.23355E-2 7.2122E-2 8.55147E-2 2.95034E-2 2.72488E-2 3.04703E-2 2.95213E-2 7.14011E-2 4.97306E-2 3.54883E-2 1.60361E-2 1.53496E-2 1.05849E-2 1.57623E-2 1.50601E-2 1.30498E-2 1.22976E-2 1.15026E-2 6.90696E-3 2.71806E-3 1.92339E-3 4.44862E-3 1.85091E-2 2.35805E-2 3.4144E-3 1.57573E-3 5.17546E-3 1.3505E-3 -9999 -9999 -9999 -9999 -9999 -9999 -9999 -9999 -9999 -9999 -9999 -9999 -9999 -9999 -9999 -9999 -9999 -9999 -9999 -9999 -9999 -9999
-9999 -9999 -9999 -9999 -9999 -9999 -9999 -9999 -9999 -9999 -9999 -9999 -9999 -9999 -9999 -9999 -9999 -9999 -9999 -9999 -9999 -9999 -9999 -9999 -9999 -9999 -9999 -9999 -9999 -9999 -9999 -9999 -9999 2.21979E-1 1.0837E-1 7.68174E-2 4.73555E-2 7.12458E-2 6.23331E-2 5.61781E-2 9.01518E-2 1.01933E-1 8.833E-2 6.88231E-2 1.01635E-1 2.2271E-1 2.57957E-1 2.85245E-1 3.9513E-1 4.31633E-1 4.69028E-1 4.30386E-1 4.63439E-1 3.94826E-1 3.61814E-1 4.14475E-1 4.61074E-1 4.564E-1 4.47912E-1 3.80659E-1 3.23541E-1 2.79165E-1 2.30959E-1 2.14892E-1 2.70469E-1 3.67785E-1 3.08392E-1 1.82985E-1 3.46591E-1 2.8542E-1 1.9428E-1 2.09254E-1 1.95191E-1 2.49861E-1 4.25256E-1 4.61906E-1 5.25013E-1 5.00095E-1 4.69195E-1 4.22676E-1 3.27267E-1 3.33137E-1 1.95045E-1 1.79536E-1 1.64535E-1 1.45191E-1 1.27034E-1 1.52389E-1 3.10312E-1 3.55626E-1 3.32902E-1 3.64402E-1 4.17502E-1 3.67236E-1 2.16779E-1 1.83808E-1 2.11963E-1 2.01147E-1 1.24836E-1 8.96714E-2 7.5E-2 1.02427E-1 9.5384E-2 7.65504E-2 1.13192E-1 7.29871E-2 1.84528E-2 1.28975E-2 3.46397E-2 3.34748E-2 3.23825E-2 4.23407E-2 5.70037E-2 5.63462E-2 6.06648E-2 1.18501E-1 1.05455E-1 8.18153E-2 7.32453E-2 1.30908E-1 8.75296E-2 1.03714E-1 5.67162E-2 4.33301E-2 5.25631E-2 4.64672E-2 3.22091E-2 4.95413E-2 2.12846E-2 1.96367E-2 1.02983E-2 9.99069E-3 1.66316E-2 2.47344E-2 2.64953E-2 1.26374E-2 6.49732E-3 4.83217E-3 2.71157E-3 2.07294E-3 3.59855E-3 4.73548E-3 5.02118E-3 1.09367E-2 8.85612E-3 4.38748E-3 2.70011E-3 4.57118E-4 -9999 -9999 -9999 -9999 -9999 -9999 -9999 -9999 -9999 -9999 -9999 -9999 -9999 -9999 -9999 -9999 -9999 -9999 -9999 -9999 -9999 -9999
-9999 -9999 -9999 -9999 -9999 -9999 -9999 -9999 -9999 -9999 -9999 -9999 -9999 -9999 -9999 -9999 -9999 -9999 -9999 -9999 -9999 -9999 -9999 -9999 -9999 -9999 -9999 -9999 -9999 -9999 -9999 -9999 -9999 -9999 1.14224E-1 9.39414E-2 6.76166E-2 9.22833E-2 1.18204E-1 1.31725E-1 1.17935E-1 1.3743E-1 1.4279E-1 1.41416E-1 1.14219E-1 1.60819E-1 2.27415E-1 2.69514E-1 3.82307E-1 4.36908E-1 4.76516E-1 4.23588E-1 4.42151E-1 3.62308E-1 3.63345E-1 4.33432E-1 4.20795E-1 4.35334E-1 4.33921E-1 3.90797E-1 3.37401E-1 2.92402E-1 2.55058E-1 1.79898E-1 2.19928E-1 3.37306E-1 3.22949E-1 1.67831E-1 1.36399E-1 2.3768E-1 1.99627E-1 2.37237E-1 1.9455E-1 2.45126E-1 3.98775E-1 4.85249E-1 5.03835E-1 5.19094E-1 4.95456E-1 4.59758E-1 3.76636E-1 3.20467E-1 3.44815E-1 2.8221E-1 2.29831E-1 2.69511E-1 2.83317E-1 2.21277E-1 1.9393E-1 3.11066E-1 3.77344E-1 3.44518E-1 3.6908E-1 4.13017E-1 2.92198E-1 2.17157E-1 1.82687E-1 1.68552E-1 1.39407E-1 1.27195E-1 7.90682E-2 7.43104E-2 4.42792E-2 7.18468E-2 1.03831E-1 7.36483E-2 2.13947E-2 1.02851E-2 2.44225E-2 2.98957E-2 3.38784E-2 2.61908E-2 2.99443E-2 4.6877E-2 8.61189E-2 1.12217E-1 1.00249E-1 9.43117E-2 1.29355E-1 1.72379E-1 1.55194E-1 1.36135E-1 9.78504E-2 9.01764E-2 9.02527E-2 9.48204E-2 5.70942E-2 4.10041E-2 1.70601E-2 1.43455E-2 1.11839E-2 1.39604E-2 2.63829E-2 2.38947E-2 2.28656E-2 6.20221E-3 4.20931E-3 3.66045E-3 2.23644E-3 4.60575E-3 5.66557E-3 4.10621E-3 3.35827E-3 9.59845E-4 8.64057E-4 4.42631E-3 2.15399E-3 1.69277E-4 -9999 -9999 -9999 -9999 -9999 -9999 -9999 -9999 -9999 -9999 -9999 -9999 -9999 -9999 -9999 -9999 -9999 -9999 -9999 -9999 -9999 -9999
-9999 -9999 -9999 -9999 -9999 -9999 -9999 -9999 -9999 -9999 -9999 -9999 -9999 -9999 -9999 -9999 -9999 -9999 -9999 -9999 -9999 -9999 -9999 -9999 -9999 -9999 -9999 -9999 -9999 -9999 -9999 -9999 -9999 -9999 -9999 1.38502E-1 9.94112E-2 1.15461E-1 1.18786E-1 1.81152E-1 1.27924E-1 1.68182E-1 2.28981E-1 2.64486E-1 2.54723E-1 2.19141E-1 2.51287E-1 2.97418E-1 3.46346E-1 4.06688E-1 4.66582E-1 4.28932E-1 4.22745E-1 3.71378E-1 3.85385E-1 3.71232E-1 4.13054E-1 4.49915E-1 4.60542E-1 4.38528E-1 3.92595E-1 3.53886E-1 2.95252E-1 1.89656E-1 1.6195E-1 1.9156E-1 1.32028E-1 1.14004E-1 1.47843E-1 2.11281E-1 1.49006E-1 2.34495E-1 2.05013E-1 2.69741E-1 4.32261E-1 4.89738E-1 5.01294E-1 5.10493E-1 5.07403E-1 5.08979E-1 4.61805E-1 3.11616E-1 2.93305E-1 3.3375E-1 3.80172E-1 3.51635E-1 3.02905E-1 3.04053E-1 2.33484E-1 2.36736E-1 3.86782E-1 4.02248E-1 3.34105E-1 3.58686E-1 3.10191E-1 2.41369E-1 1.82734E-1 1.54465E-1 2.08444E-1 1.72341E-1 1.23162E-1 7.15982E-2 5.92032E-2 5.81412E-2 8.03707E-2 5.68877E-2 4.52549E-2 1.60986E-2 3.19237E-2 3.92196E-2 2.89215E-2 1.5758E-2 3.00753E-2 2.11425E-2 3.02092E-2 4.12824E-2 2.8892E-2 2.94097E-2 4.52222E-2 7.95898E-2 8.1135E-2 7.79221E-2 4.28972E-2 2.09077E-2 1.479E-2 2.44867E-2 6.82817E-2 6.98562E-2 3.67188E-2 2.30076E-2 1.40552E-2 1.45526E-2 1.92527E-2 2.42284E-2 1.07091E-2 5.36545E-3 2.20446E-3 2.20102E-3 2.97119E-3 2.93405E-3 1.58841E-3 3.02899E-3 9.46785E-3 4.4697E-3 2.6995E-3 2.14769E-3 4.26785E-4 2.27085E-4 -9999 -9999 -9999 -9999 -9999 -9999 -9999 -9999 -9999 -9999 -9999 -9999 -9999 -9999 -9999 -9999 -9999 -9999 -9999 -9999 -9999 -9999
-9999 -9999 -9999 -9999 -9999 -9999 -9999 -9999 -9999 -9999 -9999 -9999 -9999 -9999 -9999 -9999 -9999 -9999 -9999 -9999 -9999 -9999 -9999 -9999 -9999 -9999 -9999 -9999 -9999 -9999 -9999 -9999 -9999 -9999 -9999 5.12437E-2 9.69786E-2 1.76199E-1 1.4211E-1 1.21E-1 1.54887E-1 1.42765E-1 2.1763E-1 3.42767E-1 3.22206E-1 2.12692E-1 2.0849E-1 3.20144E-1 3.78577E-1 3.85413E-1 4.25808E-1 4.11711E-1 4.29389E-1 3.79783E-1 3.91275E-1 3.92553E-1 4.21406E-1 4.29844E-1 4.28916E-1 4.58979E-1 4.62383E-1 4.50307E-1 3.81814E-1 2.18266E-1 1.16902E-1 1.52441E-1 1.1206E-1 1.0077E-1 1.63314E-1 2.19449E-1 1.50339E-1 2.34934E-1 1.99939E-1 2.19316E-1 4.1417E-1 4.64167E-1 5.18132E-1 4.92503E-1 4.6265E-1 4.49845E-1 4.86861E-1 3.48235E-1 2.77717E-1 2.32445E-1 2.66866E-1 3.41746E-1 2.41841E-1 2.5653E-1 2.47136E-1 2.11916E-1 3.68009E-1 3.86992E-1 3.82581E-1 3.29638E-1 3.14368E-1 2.59829E-1 1.9828E-1 1.47971E-1 2.19289E-1 2.62357E-1 1.776E-1 1.00046E-1 7.88234E-2 3.57409E-2 3.12488E-2 5.98313E-2 6.0944E-2 3.82891E-2 4.48217E-2 4.73228E-2 5.4187E-2 2.7242E-2 1.38479E-2 1.1873E-2 1.40926E-2 2.34926E-2 2.43157E-2 2.13233E-2 2.45183E-2 2.23225E-2 2.29762E-2 4.85179E-2 4.98522E-2 3.12175E-2 1.28831E-2 1.08269E-2 1.5888E-2 2.20888E-2 2.25954E-2 1.66706E-2 1.44547E-2 1.75256E-2 2.10677E-2 1.7407E-2 5.18511E-3 3.13598E-3 2.42471E-3 1.95436E-3 1.0081E-3 8.63967E-4 7.64701E-4 1.96063E-3 5.74699E-3 4.06294E-3 1.42666E-3 4.60199E-4 2.53067E-4 -9999 -9999 -9999 -9999 -9999 -9999 -9999 -9999 -9999 -9999 -9999 -9999 -9999 -9999 -9999 -9999 -9999 -9999 -9999 -9999 -9999 -9999 -9999
-9999 -9999 -9999 -9999 -9999 -9999 -9999 -9999 -9999 -9999 -9999 -9999 -9999 -9999 -9999 -9999 -9999 -9999 -9999 -9999 -9999 -9999 -9999 -9999 -9999 -9999 -9999 -9999 -9999 -9999 -9999 -9999 -9999 -9999 7.32176E-2 7.98147E-2 1.08193E-1 1.14526E-1 9.92709E-2 8.94432E-2 1.44657E-1 1.32056E-1 1.69235E-1 2.73926E-1 3.70022E-1 2.57761E-1 1.75686E-1 2.40266E-1 3.73865E-1 3.85984E-1 3.92783E-1 3.97107E-1 4.42728E-1 4.11731E-1 4.00752E-1 3.93056E-1 3.91017E-1 4.13204E-1 4.37992E-1 4.42669E-1 4.58351E-1 4.57251E-1 4.33113E-1 2.5494E-1 1.70952E-1 1.56754E-1 1.73035E-1 1.38942E-1 1.89769E-1 2.04648E-1 2.13372E-1 1.79412E-1 1.76619E-1 2.12952E-1 4.03408E-1 4.7982E-1 4.57449E-1 4.34368E-1 4.03394E-1 3.75746E-1 4.88651E-1 4.74241E-1 4.24545E-1 2.3811E-1 1.92304E-1 2.14157E-1 1.84551E-1 2.41809E-1 2.19292E-1 1.66051E-1 3.00107E-1 3.45947E-1 2.90045E-1 2.88715E-1 2.73119E-1 2.20569E-1 1.88687E-1 1.93269E-1 1.78586E-1 2.05867E-1 1.77136E-1 1.34091E-1 6.00809E-2 5.00655E-2 2.17491E-2 2.56624E-2 3.73321E-2 4.71175E-2 5.70467E-2 5.29469E-2 5.77147E-2 2.48483E-2 1.93593E-2 1.84911E-2 2.24984E-2 3.80954E-2 6.29753E-2 4.33148E-2 1.95715E-2 2.28257E-2 1.27479E-2 1.52211E-2 3.18538E-2 6.14945E-2 5.48283E-2 3.00122E-2 1.9601E-2 1.64604E-2 -9999 -9999 -9999 -9999 -9999 1.32664E-2 5.92577E-3 3.28793E-3 2.40069E-3 2.09237E-3 9.58861E-4 1.06027E-3 3.42445E-3 7.02066E-3 3.15616E-3 1.4617E-3 5.93509E-4 4.70811E-4 -9999 -9999 -9999 -9999 -9999 -9999 -9999 -9999 -9999 -9999 -9999 -9999 -9999 -9999 -9999 -9999 -9999 -9999 -9999 -9999 -9999 -9999 -9999 -9999
-9999 -9999 -9999 -9999 -9999 -9999 -9999 -9999 -9999 -9999 -9999 -9999 -9999 -9999 -9999 -9999 -9999 -9999 -9999 -9999 -9999 -9999 -9999 -9999 -9999 -9999 -9999 -9999 -9999 -9999 -9999 -9999 -9999 -9999 -9999 -9999 1.39368E-1 6.84091E-2 5.6447E-2 8.44292E-2 1.17873E-1 1.51753E-1 2.41007E-1 2.81725E-1 3.14815E-1 3.29913E-1 2.32155E-1 1.97853E-1 2.80111E-1 3.8859E-1 4.0362E-1 4.17614E-1 4.2362E-1 4.14373E-1 4.14762E-1 3.65923E-1 4.19917E-1 4.31994E-1 4.37649E-1 4.52708E-1 4.50724E-1 4.7114E-1 4.27614E-1 2.94721E-1 2.03229E-1 1.84762E-1 1.9971E-1 1.51114E-1 1.56636E-1 1.46988E-1 1.28047E-1 1.20816E-1 1.20849E-1 2.02292E-1 4.31071E-1 4.40831E-1 4.3513E-1 3.74685E-1 3.67946E-1 3.7188E-1 3.80229E-1 4.70375E-1 4.84349E-1 3.63371E-1 1.78514E-1 1.36782E-1 1.43664E-1 2.03058E-1 2.73281E-1 1.76732E-1 2.58802E-1 2.42738E-1 2.06136E-1 2.30444E-1 2.27357E-1 2.43376E-1 2.52146E-1 2.44882E-1 1.58747E-1 1.24965E-1 1.37604E-1 1.30629E-1 1.00615E-1 6.33959E-2 2.82421E-2 1.8949E-2 1.65582E-2 3.54863E-2 4.40671E-2 5.68287E-2 5.24786E-2 2.87474E-2 2.98868E-2 3.93045E-2 3.56811E-2 4.01231E-2 5.36149E-2 5.1344E-2 3.88005E-2 2.95886E-2 1.69531E-2 1.12085E-2 1.40989E-2 2.51818E-2 5.42505E-2 5.54379E-2 3.62287E-2 2.26492E-2 -9999 -9999 -9999 -9999 -9999 1.68833E-2 6.48876E-3 2.34492E-3 2.02601E-3 1.88311E-3 1.17325E-3 2.09434E-3 3.04061E-3 4.72458E-3 5.85703E-3 2.79386E-3 4.62045E-3 -9999 -9999 -9999 -9999 -9999 -9999 -9999 -9999 -9999 -9999 -9999 -9999 -9999 -9999 -9999 -9999 -9999 -9999 -9999 -9999 -9999 -9999 -9999 -9999 -9999
-9999 -9999 -9999 -9999 -9999 -9999 -9999 -9999 -9999 -9999 -9999 -9999 -9999 -9999 -9999 -9999 -9999 -9999 -9999 -9999 -9999 -9999 -9999 -9999 -9999 -9999 -9999 -9999 -9999 -9999 -9999 -9999 -9999 -9999 -9999 -9999 -9999 9.51523E-2 3.25054E-2 7.53916E-2 1.13489E-1 1.53944E-1 2.52847E-1 2.79581E-1 3.21714E-1 2.7504E-1 2.68919E-1 2.14038E-1 2.57821E-1 4.06387E-1 4.19718E-1 3.70874E-1 4.06727E-1 4.04941E-1 4.08031E-1 3.74336E-1 4.07458E-1 4.23096E-1 4.20937E-1 4.42508E-1 4.59631E-1 4.35036E-1 4.21223E-1 2.43668E-1 1.33181E-1 9.75965E-2 1.17198E-1 1.42651E-1 1.0893E-1 1.73312E-1 2.67955E-1 2.76987E-1 2.55127E-1 3.48168E-1 4.81905E-1 5.09378E-1 5.03341E-1 4.32779E-1 3.13837E-1 3.03073E-1 3.09026E-1 3.4961E-1 4.41207E-1 4.34002E-1 3.68502E-1 2.76891E-1 2.04466E-1 1.70044E-1 1.73794E-1 1.63772E-1 2.38618E-1 2.04763E-1 1.94347E-1 2.20247E-1 2.46934E-1 3.17991E-1 3.62164E-1 3.02732E-1 1.8594E-1 9.05214E-2 1.05175E-1 8.43225E-2 7.39458E-2 4.56641E-2 2.1884E-2 1.06909E-2 7.97417E-3 1.69798E-2 2.57347E-2 1.97402E-2 2.0178E-2 1.99646E-2 2.21328E-2 2.34046E-2 1.85477E-2 2.29135E-2 2.86958E-2 3.1164E-2 3.75496E-2 5.32656E-2 4.95475E-2 3.38445E-2 2.78817E-2 2.29147E-2 3.13676E-2 -9999 -9999 -9999 -9999 -9999 -9999 -9999 -9999 9.02656E-3 3.97183E-3 2.60501E-3 2.57771E-3 9.51416E-4 5.83368E-4 -9999 -9999 -9999 -9999 -9999 -9999 -9999 -9999 -9999 -9999 -9999 -9999 -9999 -9999 -9999 -9999 -9999 -9999 -9999 -9999 -9999 -9999 -9999 -9999 -9999 -9999 -9999 -9999 -9999 -9999 -9999
-9999 -9999 -9999 -9999 -9999 -9999 -9999 -9999 -9999 -9999 -9999 -9999 -9999 -9999 -9999 -9999 -9999 -9999 -9999 -9999 -9999 -9999 -9999 -9999 -9999 -9999 -9999 -9999 -9999 -9999 -9999 -9999 -9999 -9999 -9999 -9999 -9999 -9999 9.56728E-2 8.40642E-2 8.48143E-2 1.12534E-1 1.59082E-1 2.03585E-1 2.55297E-1 2.34168E-1 2.44604E-1 2.23065E-1 2.31104E-1 2.96315E-1 3.80405E-1 4.11237E-1 4.16414E-1 3.66411E-1 3.62017E-1 3.71475E-1 3.79145E-1 4.11032E-1 4.3096E-1 4.33666E-1 4.023E-1 4.03915E-1 3.34115E-1 1.65354E-1 8.86803E-2 5.81205E-2 6.44412E-2 7.90928E-2 9.17178E-2 1.69713E-1 3.53314E-1 4.68375E-1 4.85438E-1 4.78337E-1 5.21069E-1 4.85988E-1 5.16738E-1 4.69804E-1 4.32063E-1 3.2629E-1 3.33098E-1 3.44036E-1 3.42564E-1 3.72081E-1 3.61169E-1 4.50435E-1 3.3497E-1 1.18125E-1 1.48753E-1 1.72847E-1 2.07751E-1 2.60908E-1 2.5116E-1 3.51645E-1 2.79655E-1 3.21281E-1 3.68953E-1 3.48125E-1 2.30576E-1 1.50375E-1 9.99299E-2 7.68337E-2 7.17881E-2 3.32039E-2 1.36299E-2 1.19457E-2 1.91817E-2 3.43804E-2 1.73078E-2 6.61447E-3 5.77304E-3 7.18766E-3 1.2998E-2 1.35443E-2 8.90544E-3 1.11309E-2 1.39978E-2 1.74947E-2 5.13546E-2 9.39295E-2 1.13344E-1 1.22068E-1 9.42471E-2 -9999 -9999 -9999 -9999 -9999 -9999 -9999 -9999 -9999 -9999 5.82019E-3 3.47082E-3 -9999 -9999 -9999 -9999 -9999 -9999 -9999 -9999 -9999 -9999 -9999 -9999 -9999 -9999 -9999 -9999 -9999 -9999 -9999 -9999 -9999 -9999 -9999 -9999 -9999 -9999 -9999 -9999 -9999 -9999 -9999 -9999 -9999 -9999 -9999
-9999 -9999 -9999 -9999 -9999 -9999 -9999 -9999 -9999 -9999 -9999 -9999 -9999 -9999 -9999 -9999 -9999 -9999 -9999 -9999 -9999 -9999 -9999 -9999 -9999 -9999 -9999 -9999 -9999 -9999 -9999 -9999 -9999 -9999 -9999 -9999 -9999 -9999 -9999 6.37978E-2 6.63352E-2 6.4339E-2 1.01514E-1 1.10071E-1 1.96608E-1 2.16079E-1 2.22208E-1 2.61244E-1 1.98178E-1 1.98181E-1 2.47635E-1 3.52033E-1 3.75191E-1 3.31685E-1 3.32301E-1 3.67972E-1 3.74988E-1 3.76811E-1 4.29162E-1 4.32045E-1 4.44679E-1 4.63594E-1 4.21508E-1 3.17129E-1 1.37808E-1 1.16227E-1 1.38378E-1 7.23695E-2 1.12376E-1 8.96668E-2 2.28402E-1 4.32365E-1 4.73549E-1 4.84835E-1 5.19907E-1 4.8697E-1 4.73189E-1 5.191E-1 4.72902E-1 4.38398E-1 3.59492E-1 3.53446E-1 3.50344E-1 3.19497E-1 2.74024E-1 3.41051E-1 2.61145E-1 1.27548E-1 1.57863E-1 1.1079E-1 1.68762E-1 2.08373E-1 2.27634E-1 2.95677E-1 3.54297E-1 3.32259E-1 3.15649E-1 3.22614E-1 2.50899E-1 1.52635E-1 1.21096E-1 9.83352E-2 8.74625E-2 5.65852E-2 2.39587E-2 2.08218E-2 4.1585E-2 4.35595E-2 1.63413E-2 5.72993E-3 5.94001E-3 4.46818E-3 6.28246E-3 9.43115E-3 8.06973E-3 9.83392E-3 5.49948E-3 1.80501E-2 6.22321E-2 8.8983E-2 9.05076E-2 7.51525E-2 5.49377E-2 -9999 -9999 -9999 -9999 -9999 -9999 -9999 -9999 -9999 -9999 -9999 -9999 -9999 -9999 -9999 -9999 -9999 -9999 -9999 -9999 -9999 -9999 -9999 -9999 -9999 -9999 -9999 -9999 -9999 -9999 -9999 -9999 -9999 -9999 -9999 -9999 -9999 -9999 -9999 -9999 -9999 -9999 -9999 -9999 -9999 -9999 -9999
-9999 -9999 -9999 -9999 -9999 -9999 -9999 -9999 -9999 -9999 -9999 -9999 -9999 -9999 -9999 -9999 -9999 -9999 -9999 -9999 -9999 -9999 -9999 -9999 -9999 -9999 -9999 -9999 -9999 -9999 -9999 -9999 -9999 -9999 -9999 -9999 -9999 2.08576E-1 7.65449E-2 9.81837E-2 1.4025E-1 8.73622E-2 3.89064E-2 5.41794E-2 1.27746E-1 8.06145E-2 1.55471E-1 2.45711E-1 1.93673E-1 1.2972E-1 1.53772E-1 2.53281E-1 3.47455E-1 3.22427E-1 3.38625E-1 3.33348E-1 3.49178E-1 3.73152E-1 4.23449E-1 4.40525E-1 4.98784E-1 4.58571E-1 4.14842E-1 4.3167E-1 2.31707E-1 1.92664E-1 1.83197E-1 6.74592E-2 1.49341E-1 1.131E-1 1.47814E-1 2.16676E-1 3.96152E-1 3.56456E-1 4.95499E-1 5.08661E-1 3.99482E-1 4.32757E-1 4.29539E-1 4.18817E-1 3.73561E-1 3.58424E-1 3.61876E-1 3.72257E-1 3.33963E-1 2.34446E-1 1.67593E-1 1.33862E-1 1.83546E-1 1.42364E-1 2.10291E-1 2.34469E-1 2.08732E-1 2.64765E-1 3.45428E-1 3.55408E-1 3.28381E-1 3.02715E-1 3.27018E-1 2.47599E-1 2.16202E-1 1.7823E-1 1.41172E-1 1.00622E-1 2.6505E-2 2.46869E-2 3.99328E-2 4.30815E-2 2.90677E-2 1.9508E-2 1.3145E-2 3.57193E-3 4.05361E-3 4.97877E-3 7.17292E-3 1.77713E-2 1.5247E-2 1.88593E-2 3.17405E-2 6.56931E-2 5.51001E-2 4.9826E-2 3.15615E-2 -9999 -9999 -9999 -9999 -9999 -9999 -9999 -9999 -9999 -9999 -9999 -9999 -9999 -9999 -9999 -9999 -9999 -9999 -9999 -9999 -9999 -9999 -9999 -9999 -9999 -9999 -9999 -9999 -9999 -9999 -9999 -9999 -9999 -9999 -9999 -9999 -9999 -9999 -9999 -9999 -9999 -9999 -9999 -9999 -9999 -9999 -9999
-9999 -9999 -9999 -9999 -9999 -9999 -9999 -9999 -9999 -9999 -9999 -9999 -9999 -9999 -9999 -9999 -9999 -9999 -9999 -9999 -9999 -9999 -9999 -9999 -9999 -9999 -9999 -9999 -9999 -9999 -9999 -9999 -9999 -9999 -9999 -9999 -9999 -9999 1.89316E-1 1.85182E-1 2.71425E-1 1.23866E-1 2.98513E-2 3.51314E-2 4.5895E-2 4.98075E-2 8.0594E-2 2.0654E-1 2.02746E-1 1.24638E-1 1.22273E-1 1.72088E-1 2.61262E-1 3.09803E-1 3.86674E-1 3.71349E-1 4.05661E-1 3.93654E-1 4.10167E-1 4.45956E-1 4.56597E-1 3.98848E-1 3.28741E-1 4.00389E-1 3.35312E-1 1.94437E-1 1.51522E-1 5.84186E-2 1.25361E-1 1.6774E-1 1.28203E-1 1.76353E-1 2.49398E-1 1.85898E-1 3.78252E-1 4.81376E-1 4.58123E-1 3.47386E-1 4.04667E-1 3.64098E-1 3.60007E-1 3.57276E-1 3.3235E-1 3.19466E-1 3.49881E-1 2.88103E-1 2.01085E-1 1.47894E-1 1.71491E-1 2.85997E-1 2.02758E-1 2.68406E-1 2.55318E-1 2.38516E-1 3.06599E-1 3.35799E-1 3.61622E-1 3.41411E-1 3.36065E-1 3.65337E-1 3.3589E-1 2.97221E-1 1.93457E-1 9.10495E-2 3.70703E-2 4.72168E-2 6.4693E-2 6.91193E-2 5.64274E-2 3.34298E-2 1.85956E-2 6.50933E-3 2.64835E-3 2.99061E-3 6.98905E-3 1.42028E-2 2.224E-2 2.73003E-2 2.82015E-2 2.77263E-2 2.9136E-2 1.86817E-2 1.07238E-2 -9999 -9999 -9999 -9999 -9999 -9999 -9999 -9999 -9999 -9999 -9999 -9999 -9999 -9999 -9999 -9999 -9999 -9999 -9999 -9999 -9999 -9999 -9999 -9999 -9999 -9999 -9999 -9999 -9999 -9999 -9999 -9999 -9999 -9999 -9999 -9999 -9999 -9999 -9999 -9999 -9999 -9999 -9999 -9999 -9999 -9999 -9999
-9999 -9999 -9999 -9999 -9999 -9999 -9999 -9999 -9999 -9999 -9999 -9999 -9999 -9999 -9999 -9999 -9999 -9999 -9999 -9999 -9999 -9999 -9999 -9999 -9999 -9999 -9999 -9999 -9999 -9999 -9999 -9999 -9999 -9999 -9999 -9999 -9999 -9999 2.45682E-1 1.14119E-1 2.04616E-1 1.52693E-1 4.03597E-2 2.37684E-2 3.75156E-2 5.78879E-2 9.22265E-2 1.5382E-1 1.69899E-1 1.90699E-1 2.36318E-1 1.94893E-1 1.65745E-1 2.33125E-1 2.90098E-1 3.93657E-1 4.36266E-1 4.49866E-1 4.3004E-1 4.75938E-1 4.67561E-1 3.56901E-1 2.42528E-1 1.44579E-1 1.87614E-1 1.06034E-1 7.61401E-2 4.92991E-2 8.16629E-2 5.06797E-2 1.21026E-1 1.20834E-1 1.32854E-1 1.11392E-1 1.42543E-1 2.92165E-1 3.81125E-1 3.30331E-1 3.04121E-1 3.47539E-1 3.58275E-1 3.54488E-1 3.33482E-1 2.93823E-1 2.73116E-1 2.31225E-1 1.86849E-1 2.66781E-1 3.02554E-1 3.34317E-1 2.43192E-1 3.35685E-1 3.44259E-1 2.98961E-1 2.89061E-1 3.02112E-1 3.30571E-1 2.95817E-1 3.04167E-1 2.81237E-1 3.44879E-1 3.36946E-1 1.97727E-1 6.02704E-2 4.37384E-2 5.99797E-2 8.41781E-2 9.77047E-2 6.59528E-2 3.04425E-2 1.31944E-2 3.88114E-3 2.57915E-3 3.66082E-3 4.97562E-3 2.31625E-2 3.37413E-2 3.85247E-2 2.29129E-2 1.67701E-2 8.99884E-3 6.1527E-3 -9999 -9999 -9999 -9999 -9999 -9999 -9999 -9999 -9999 -9999 -9999 -9999 -9999 -9999 -9999 -9999 -9999 -9999 -9999 -9999 -9999 -9999 -9999 -9999 -9999 -9999 -9999 -9999 -9999 -9999 -9999 -9999 -9999 -9999 -9999 -9999 -9999 -9999 -9999 -9999 -9999 -9999 -9999 -9999 -9999 -9999 -9999 -9999
-9999 -9999 -9999 -9999 -9999 -9999 -9999 -9999 -9999 -9999 -9999 -9999 -9999 -9999 -9999 -9999 -9999 -9999 -9999 -9999 -9999 -9999 -9999 -9999 -9999 -9999 -9999 -9999 -9999 -9999 -9999 -9999 -9999 -9999 -9999 -9999 -9999 -9999 2.22211E-1 1.00522E-1 2.51034E-1 2.27737E-1 1.02143E-1 4.68499E-2 2.28557E-2 3.2154E-2 8.78323E-2 1.63345E-1 2.40713E-1 3.26836E-1 3.37091E-1 2.78452E-1 1.61581E-1 1.33593E-1 2.26712E-1 3.55519E-1 3.96453E-1 4.77001E-1 4.54138E-1 4.45617E-1 4.73567E-1 4.70674E-1 2.77778E-1 1.22872E-1 1.27577E-1 1.41868E-1 9.78972E-2 5.1857E-2 6.24329E-2 5.03454E-2 3.59214E-2 1.42031E-1 1.17162E-1 9.82217E-2 1.05749E-1 1.22925E-1 1.9988E-1 2.59065E-1 2.24114E-1 2.36705E-1 2.2243E-1 2.6176E-1 1.61469E-1 1.08728E-1 1.2682E-1 1.38875E-1 1.48006E-1 1.47909E-1 1.82592E-1 3.3124E-1 2.47426E-1 3.13528E-1 4.09699E-1 3.92485E-1 2.3682E-1 2.55451E-1 3.41779E-1 3.03919E-1 3.16601E-1 3.42087E-1 3.21501E-1 3.29634E-1 2.31774E-1 8.18588E-2 2.78118E-2 2.82857E-2 5.62462E-2 9.94368E-2 9.39312E-2 4.19311E-2 1.47426E-2 4.4808E-3 2.70084E-3 4.4752E-3 4.992E-3 1.62027E-2 1.80172E-2 1.49226E-2 6.82262E-3 5.2037E-3 4.62747E-3 3.68744E-3 -9999 -9999 -9999 -9999 -9999 -9999 -9999 -9999 -9999 -9999 -9999 -9999 -9999 -9999 -9999 -9999 -9999 -9999 -9999 -9999 -9999 -9999 -9999 -9999 -9999 -9999 -9999 -9999 -9999 -9999 -9999 -9999 -9999 -9999 -9999 -9999 -9999 -9999 -9999 -9999 -9999 -9999 -9999 -9999 -9999 -9999 -9999 -9999
-9999 -9999 -9999 -9999 -9999 -9999 -9999 -9999 -9999 -9999 -9999 -9999 -9999 -9999 -9999 -9999 -9999 -9999 -9999 -9999 -9999 -9999 -9999 -9999 -9999 -9999 -9999 -9999 -9999 -9999 -9999 -9999 -9999 -9999 -9999 -9999 -9999 -9999 1.98843E-1 5.24008E-2 1.45972E-1 2.42052E-1 1.87306E-1 9.00797E-2 5.65523E-2 3.42123E-2 4.99508E-2 1.43836E-1 2.37315E-1 3.3279E-1 3.39458E-1 3.31491E-1 3.11306E-1 2.31148E-1 3.43421E-1 4.06297E-1 4.01317E-1 4.01069E-1 4.21259E-1 4.38154E-1 4.86835E-1 5.15432E-1 3.44477E-1 2.27998E-1 2.25124E-1 1.86579E-1 1.38064E-1 1.21221E-1 2.10443E-1 1.23822E-1 5.10936E-2 9.43713E-2 1.66581E-1 1.85489E-1 1.55323E-1 1.34893E-1 1.00752E-1 7.96109E-2 8.66928E-2 9.49195E-2 9.79458E-2 1.68457E-1 2.62264E-1 1.55512E-1 1.34301E-1 1.16229E-1 7.65213E-2 1.00877E-1 1.81048E-1 2.95614E-1 2.53585E-1 2.95655E-1 3.51557E-1 3.50823E-1 2.40973E-1 2.45491E-1 2.944E-1 2.92191E-1 3.50672E-1 3.62815E-1 3.41593E-1 3.95425E-1 2.72818E-1 1.12148E-1 3.4611E-2 2.97381E-2 4.32482E-2 8.41873E-2 1.0208E-1 4.38553E-2 9.01737E-3 1.51961E-3 1.2357E-3 3.62098E-3 3.96334E-3 5.96074E-3 1.3173E-2 5.74568E-3 2.014E-3 1.33582E-3 2.8618E-3 8.06971E-3 -9999 -9999 -9999 -9999 -9999 -9999 -9999 -9999 -9999 -9999 -9999 -9999 -9999 -9999 -9999 -9999 -9999 -9999 -9999 -9999 -9999 -9999 -9999 -9999 -9999 -9999 -9999 -9999 -9999 -9999 -9999 -9999 -9999 -9999 -9999 -9999 -9999 -9999 -9999 -9999 -9999 -9999 -9999 -9999 -9999 -9999 -9999 -9999
-9999 -9999 -9999 -9999 -9999 -9999 -9999 -9999 -9999 -9999 -9999 -9999 -9999 -9999 -9999 -9999 -9999 -9999 -9999 -9999 -9999 -9999 -9999 -9999 -9999 -9999 -9999 -9999 -9999 -9999 -9999 -9999 -9999 -9999 -9999 -9999 -9999 -9999 1.11241E-1 5.7177E-2 7.29957E-2 1.82215E-1 2.24225E-1 1.5557E-1 9.34047E-2 5.78317E-2 4.36748E-2 9.77222E-2 1.88287E-1 2.49368E-1 3.03761E-1 3.17459E-1 3.14892E-1 3.29445E-1 3.63197E-1 3.99816E-1 4.10793E-1 3.99997E-1 4.32527E-1 4.2171E-1 4.73109E-1 4.96133E-1 4.75156E-1 3.45766E-1 2.78762E-1 2.25012E-1 1.64653E-1 1.51378E-1 1.7566E-1 5.69373E-2 3.96069E-2 6.88871E-2 4.8938E-2 6.73075E-2 1.83821E-1 2.04753E-1 1.33253E-1 8.21099E-2 6.80556E-2 7.85308E-2 5.82265E-2 1.23341E-1 2.40194E-1 1.93771E-1 1.56765E-1 1.57334E-1 7.60271E-2 7.22266E-2 1.59937E-1 1.18838E-1 1.57033E-1 1.93013E-1 1.69473E-1 2.17984E-1 2.07958E-1 1.97643E-1 2.36428E-1 2.40686E-1 3.03094E-1 3.28499E-1 3.33465E-1 3.78842E-1 3.31747E-1 1.99349E-1 8.08813E-2 6.25643E-2 7.85583E-2 1.01492E-1 8.59131E-2 5.32578E-2 2.37824E-2 8.73527E-3 4.14621E-3 1.77495E-3 2.55711E-3 2.32186E-3 8.40254E-3 3.49915E-3 1.48603E-3 2.24031E-3 7.75825E-3 1.46688E-2 -9999 -9999 -9999 -9999 -9999 -9999 -9999 -9999 -9999 -9999 -9999 -9999 -9999 -9999 -9999 -9999 -9999 -9999 -9999 -9999 -9999 -9999 -9999 -9999 -9999 -9999 -9999 -9999 -9999 -9999 -9999 -9999 -9999 -9999 -9999 -9999 -9999 -9999 -9999 -9999 -9999 -9999 -9999 -9999 -9999 -9999 -9999 -9999
-9999 -9999 -9999 -9999 -9999 -9999 -9999 -9999 -9999 -9999 -9999 -9999 -9999 -9999 -9999 -9999 -9999 -9999 -9999 -9999 -9999 -9999 -9999 -9999 -9999 -9999 -9999 -9999 -9999 -9999 -9999 -9999 -9999 -9999 -9999 -9999 -9999 -9999 -9999 7.01839E-2 4.62918E-2 1.43879E-1 1.83156E-1 1.42354E-1 8.55952E-2 1.04834E-1 5.82281E-2 5.13823E-2 9.31713E-2 1.14236E-1 1.33915E-1 2.25392E-1 2.45849E-1 3.22614E-1 3.41914E-1 3.56272E-1 4.19402E-1 4.2575E-1 4.22753E-1 4.14241E-1 4.38904E-1 4.90331E-1 4.7888E-1 3.86926E-1 2.31985E-1 1.97315E-1 1.48256E-1 1.20883E-1 1.57728E-1 5.81432E-2 3.43473E-2 6.2284E-2 9.97263E-2 6.18599E-2 6.64882E-2 1.15355E-1 1.79142E-1 1.78862E-1 1.58779E-1 9.88948E-2 4.12904E-2 8.68053E-2 1.99575E-1 2.06366E-1 1.70364E-1 1.47003E-1 6.19946E-2 4.08972E-2 9.48354E-2 1.03934E-1 1.11288E-1 7.71461E-2 1.37893E-1 2.61836E-1 3.24945E-1 3.87869E-1 3.6452E-1 3.13978E-1 3.01959E-1 2.99763E-1 3.49586E-1 3.44096E-1 3.59656E-1 2.27595E-1 1.43926E-1 1.65059E-1 1.43753E-1 9.56368E-2 4.42037E-2 2.63263E-2 2.09507E-2 6.14307E-3 1.75594E-3 9.19743E-4 1.73175E-3 1.54249E-3 9.50736E-3 4.60117E-3 1.12674E-3 1.93743E-3 9.22476E-3 1.09831E-2 -9999 -9999 -9999 -9999 -9999 -9999 -9999 -9999 -9999 -9999 -9999 -9999 -9999 -9999 -9999 -9999 -9999 -9999 -9999 -9999 -9999 -9999 -9999 -9999 -9999 -9999 -9999 -9999 -9999 -9999 -9999 -9999 -9999 -9999 -9999 -9999 -9999 -9999 -9999 -9999 -9999 -9999 -9999 -9999 -9999 -9999 -9999 -9999
-9999 -9999 -9999 -9999 -9999 -9999 -9999 -9999 -9999 -9999 -9999 -9999 -9999 -9999 -9999 -9999 -9999 -9999 -9999 -9999 -9999 -9999 -9999 -9999 -9999 -9999 -9999 -9999 -9999 -9999 -9999 -9999 -9999 -9999 -9999 -9999 -9999 -9999 -9999 9.14067E-2 4.88273E-2 1.50657E-1 1.37611E-1 7.37901E-2 3.10051E-2 1.40718E-1 7.6532E-2 4.06847E-2 6.72192E-2 7.4549E-2 8.91209E-2 9.80515E-2 1.20707E-1 1.47177E-1 2.19045E-1 3.46907E-1 3.67657E-1 4.17435E-1 4.4283E-1 4.3156E-1 4.41735E-1 4.47311E-1 4.62126E-1 3.2312E-1 1.02445E-1 1.10194E-1 1.09871E-1 1.29221E-1 2.11111E-1 1.20615E-1 3.59947E-2 4.42063E-2 1.28441E-1 7.96139E-2 4.06088E-2 2.78969E-2 4.61779E-2 4.92503E-2 1.21761E-1 1.1574E-1 6.52041E-2 6.36973E-2 1.34066E-1 2.35729E-1 2.51119E-1 1.44093E-1 7.67661E-2 6.25944E-2 1.01145E-1 8.1132E-2 7.97816E-2 1.51694E-1 2.468E-1 4.40424E-1 4.70419E-1 4.72934E-1 4.44016E-1 3.73102E-1 4.02242E-1 3.78777E-1 3.87145E-1 3.78073E-1 4.00145E-1 2.26935E-1 9.8038E-2 1.68952E-1 1.83484E-1 7.7992E-2 3.79314E-2 1.34974E-2 8.57856E-3 2.23552E-3 2.2551E-3 1.56882E-3 1.38337E-3 2.45354E-3 4.79756E-3 6.85386E-3 1.13879E-3 1.62452E-3 2.16141E-3 4.72881E-3 -9999 -9999 -9999 -9999 -9999 -9999 -9999 -9999 -9999 -9999 -9999 -9999 -9999 -9999 -9999 -9999 -9999 -9999 -9999 -9999 -9999 -9999 -9999 -9999 -9999 -9999 -9999 -9999 -9999 -9999 -9999 -9999 -9999 -9999 -9999 -9999 -9999 -9999 -9999 -9999 -9999 -9999 -9999 -9999 -9999 -9999 -9999 -9999
-9999 -9999 -9999 -9999 -9999 -9999 -9999 -9999 -9999 -9999 -9999 -9999 -9999 -9999 -9999 -9999 -9999 -9999 -9999 -9999 -9999 -9999 -9999 -9999 -9999 -9999 -9999 -9999 -9999 -9999 -9999 -9999 -9999 -9999 -9999 -9999 -9999 -9999 -9999 6.99642E-2 3.37549E-2 7.04359E-2 1.1156E-1 5.06341E-2 1.37567E-2 4.56379E-2 7.36875E-2 4.60515E-2 9.80796E-2 1.66508E-1 1.7193E-1 1.40279E-1 1.11577E-1 9.99893E-2 1.26882E-1 2.32752E-1 3.91857E-1 4.25087E-1 4.40003E-1 4.11498E-1 4.60781E-1 4.33521E-1 4.14787E-1 2.08774E-1 8.94222E-2 1.30377E-1 2.82476E-1 2.44777E-1 2.74676E-1 1.40583E-1 4.13047E-2 6.02971E-2 1.95345E-1 1.14688E-1 5.18601E-2 7.75315E-2 3.96005E-2 1.50512E-2 3.50827E-2 6.37801E-2 8.89003E-2 5.3342E-2 7.97696E-2 1.20829E-1 1.43624E-1 1.26189E-1 6.83402E-2 6.44082E-2 9.39272E-2 7.31335E-2 5.9338E-2 1.12659E-1 2.9593E-1 4.48191E-1 5.14893E-1 4.89759E-1 4.62654E-1 4.02663E-1 3.83101E-1 3.28333E-1 3.64796E-1 3.72834E-1 3.95898E-1 2.92417E-1 8.05027E-2 1.11727E-1 1.68653E-1 1.27593E-1 6.76704E-2 3.41888E-2 2.39803E-2 1.60687E-2 1.11665E-2 3.10139E-3 1.01068E-3 1.30454E-3 2.362E-3 1.5551E-3 1.35862E-3 1.2829E-3 4.17807E-3 9.48513E-3 -9999 -9999 -9999 -9999 -9999 -9999 -9999 -9999 -9999 -9999 -9999 -9999 -9999 -9999 -9999 -9999 -9999 -9999 -9999 -9999 -9999 -9999 -9999 -9999 -9999 -9999 -9999 -9999 -9999 -9999 -9999 -9999 -9999 -9999 -9999 -9999 -9999 -9999 -9999 -9999 -9999 -9999 -9999 -9999 -9999 -9999 -9999 -9999
-9999 -9999 -9999 -9999 -9999 -9999 -9999 -9999 -9999 -9999 -9999 -9999 -9999 -9999 -9999 -9999 -9999 -9999 -9999 -9999 -9999 -9999 -9999 -9999 -9999 -9999 -9999 -9999 -9999 -9999 -9999 -9999 -9999 -9999 -9999 -9999 -9999 -9999 -9999 6.62649E-2 4.25222E-2 7.39214E-2 1.03388E-1 3.50242E-2 1.08568E-2 4.02778E-2 1.04601E-1 6.49497E-2 1.3298E-1 1.99406E-1 3.08526E-1 3.22405E-1 2.99514E-1 2.45935E-1 2.59083E-1 3.45355E-1 4.05235E-1 4.5153E-1 4.38521E-1 4.01968E-1 4.50581E-1 4.06014E-1 2.85472E-1 1.80259E-1 1.9384E-1 3.56863E-1 4.54797E-1 4.07076E-1 3.40973E-1 1.84091E-1 7.62637E-2 9.23702E-2 2.82318E-1 3.26032E-1 2.38614E-1 1.49555E-1 6.72134E-2 2.73256E-2 2.37636E-2 1.78145E-2 3.15178E-2 5.65725E-2 7.07742E-2 6.41374E-2 7.44294E-2 8.03329E-2 5.20458E-2 7.28301E-2 5.73564E-2 4.46943E-2 8.19448E-2 8.39838E-2 2.30766E-1 4.00231E-1 4.69318E-1 4.66258E-1 4.36975E-1 4.03786E-1 3.94694E-1 3.1505E-1 3.69291E-1 3.83725E-1 3.59037E-1 3.19783E-1 1.02181E-1 9.22307E-2 1.11934E-1 1.34371E-1 1.1616E-1 8.15775E-2 5.255E-2 3.31616E-2 1.16674E-2 9.88089E-4 8.17034E-4 9.29776E-4 1.28574E-3 1.3307E-3 1.65849E-3 1.13945E-3 2.53695E-3 1.05576E-2 -9999 -9999 -9999 -9999 -9999 -9999 -9999 -9999 -9999 -9999 -9999 -9999 -9999 -9999 -9999 -9999 -9999 -9999 -9999 -9999 -9999 -9999 -9999 -9999 -9999 -9999 -9999 -9999 -9999 -9999 -9999 -9999 -9999 -9999 -9999 -9999 -9999 -9999 -9999 -9999 -9999 -9999 -9999 -9999 -9999 -9999 -9999 -9999
-9999 -9999 -9999 -9999 -9999 -9999 -9999 -9999 -9999 -9999 -9999 -9999 -9999 -9999 -9999 -9999 -9999 -9999 -9999 -9999 -9999 -9999 -9999 -9999 -9999 -9999 -9999 -9999 -9999 -9999 -9999 -9999 -9999 -9999 -9999 -9999 -9999 -9999 -9999 5.75722E-2 3.63653E-2 4.60859E-2 7.57548E-2 1.56514E-2 1.95331E-2 3.74397E-2 8.5948E-2 4.95638E-2 1.06911E-1 1.98583E-1 2.38457E-1 2.99721E-1 3.29783E-1 3.77666E-1 3.80698E-1 3.6899E-1 4.08828E-1 4.07034E-1 4.3568E-1 4.38965E-1 4.41258E-1 4.35783E-1 3.52195E-1 2.98772E-1 3.94882E-1 4.55791E-1 4.91343E-1 4.8317E-1 4.52064E-1 2.33332E-1 1.33969E-1 1.61486E-1 3.83241E-1 4.44192E-1 3.27021E-1 1.92635E-1 7.24573E-2 3.65159E-2 5.68594E-2 2.2666E-2 1.68165E-2 7.29919E-2 8.58764E-2 6.84422E-2 4.8558E-2 3.52615E-2 3.33164E-2 4.58339E-2 2.67831E-2 5.54275E-2 7.78834E-2 1.24309E-1 2.4653E-1 3.91686E-1 4.50869E-1 4.45846E-1 4.51281E-1 4.58002E-1 4.02534E-1 3.21829E-1 3.55356E-1 3.98799E-1 3.9852E-1 3.34391E-1 2.50952E-1 1.58719E-1 1.19069E-1 1.27126E-1 9.99359E-2 8.83364E-2 5.67166E-2 2.33333E-2 6.60696E-3 4.90752E-3 3.6376E-3 5.56491E-4 6.34028E-4 7.63285E-4 9.38023E-4 1.67639E-3 3.20551E-3 -9999 -9999 -9999 -9999 -9999 -9999 -9999 -9999 -9999 -9999 -9999 -9999 -9999 -9999 -9999 -9999 -9999 -9999 -9999 -9999 -9999 -9999 -9999 -9999 -9999 -9999 -9999 -9999 -9999 -9999 -9999 -9999 -9999 -9999 -9999 -9999 -9999 -9999 -9999 -9999 -9999 -9999 -9999 -9999 -9999 -9999 -9999 -9999 -9999
-9999 -9999 -9999 -9999 -9999 -9999 -9999 -9999 -9999 -9999 -9999 -9999 -9999 -9999 -9999 -9999 -9999 -9999 -9999 -9999 -9999 -9999 -9999 -9999 -9999 -9999 -9999 -9999 -9999 -9999 -9999 -9999 -9999 -9999 -9999 -9999 -9999 -9999 -9999 5.11006E-2 2.62675E-2 6.49321E-2 8.29638E-2 1.15794E-2 1.2649E-2 8.03278E-2 6.37526E-2 5.08306E-2 6.28949E-2 1.41199E-1 1.47011E-1 1.77108E-1 2.44968E-1 3.34661E-1 3.97758E-1 4.2826E-1 4.30809E-1 4.21168E-1 3.98397E-1 4.13064E-1 4.10191E-1 4.39744E-1 4.4625E-1 4.51223E-1 4.61964E-1 5.0154E-1 5.24574E-1 5.20549E-1 4.57175E-1 3.56437E-1 2.96158E-1 3.5957E-1 3.73699E-1 4.19818E-1 4.31447E-1 3.77956E-1 2.30704E-1 6.71569E-2 7.28168E-2 5.6757E-2 2.64112E-2 4.20775E-2 6.5741E-2 7.14292E-2 8.27083E-2 6.38135E-2 3.98725E-2 4.0509E-2 5.50755E-2 6.66273E-2 9.23135E-2 1.37728E-1 1.59427E-1 1.74644E-1 2.44489E-1 2.94506E-1 3.31245E-1 3.74385E-1 3.2821E-1 2.47328E-1 2.9057E-1 3.50121E-1 3.51519E-1 3.32271E-1 3.47622E-1 2.93895E-1 1.84889E-1 1.07082E-1 5.38642E-2 5.43537E-2 5.26243E-2 3.36914E-2 1.55956E-2 1.45154E-2 4.55964E-3 5.36216E-4 4.28404E-4 7.37138E-4 9.00367E-4 5.39415E-3 6.43984E-3 -9999 -9999 -9999 -9999 -9999 -9999 -9999 -9999 -9999 -9999 -9999 -9999 -9999 -9999 -9999 -9999 -9999 -9999 -9999 -9999 -9999 -9999 -9999 -9999 -9999 -9999 -9999 -9999 -9999 -9999 -9999 -9999 -9999 -9999 -9999 -9999 -9999 -9999 -9999 -9999 -9999 -9999 -9999 -9999 -9999 -9999 -9999 -9999 -9999
-9999 -9999 -9999 -9999 -9999 -9999 -9999 -9999 -9999 -9999 -9999 -9999 -9999 -9999 -9999 -9999 -9999 -9999 -9999 -9999 -9999 -9999 -9999 -9999 -9999 -9999 -9999 -9999 -9999 -9999 -9999 -9999 -9999 -9999 -9999 -9999 -9999 -9999 -9999 6.24705E-2 3.21008E-2 5.64415E-2 6.66127E-2 1.36551E-2 3.54673E-2 7.55886E-2 4.48812E-2 3.0189E-2 3.87424E-2 5.1995E-2 7.19988E-2 5.72141E-2 7.76412E-2 1.27999E-1 2.04212E-1 2.79436E-1 4.34554E-1 4.21832E-1 4.06517E-1 4.08642E-1 3.85092E-1 3.73409E-1 3.59192E-1 3.91326E-1 4.62627E-1 4.27869E-1 4.62842E-1 4.72203E-1 4.38073E-1 4.35157E-1 4.09917E-1 3.30432E-1 3.51235E-1 3.99855E-1 4.51558E-1 4.06481E-1 3.3341E-1 2.53675E-1 2.15373E-1 1.43207E-1 4.80921E-2 2.99212E-2 2.96929E-2 3.84746E-2 4.80529E-2 4.50729E-2 3.46867E-2 4.08597E-2 8.66225E-2 1.02798E-1 6.27324E-2 7.98137E-2 7.60355E-2 7.24754E-2 1.04898E-1 1.67784E-1 2.07916E-1 2.30649E-1 2.51538E-1 2.08768E-1 2.56633E-1 2.69806E-1 2.42651E-1 2.75195E-1 3.72857E-1 3.38804E-1 1.87032E-1 1.45969E-1 4.89501E-2 2.30615E-2 4.60332E-2 5.43588E-2 2.50635E-2 8.22585E-3 2.80668E-3 3.88788E-4 3.71887E-4 6.37863E-4 1.02627E-3 5.09444E-3 -9999 -9999 -9999 -9999 -9999 -9999 -9999 -9999 -9999 -9999 -9999 -9999 -9999 -9999 -9999 -9999 -9999 -9999 -9999 -9999 -9999 -9999 -9999 -9999 -9999 -9999 -9999 -9999 -9999 -9999 -9999 -9999 -9999 -9999 -9999 -9999 -9999 -9999 -9999 -9999 -9999 -9999 -9999 -9999 -9999 -9999 -9999 -9999 -9999 -9999
-9999 -9999 -9999 -9999 -9999 -9999 -9999 -9999 -9999 -9999 -9999 -9999 -9999 -9999 -9999 -9999 -9999 -9999 -9999 -9999 -9999 -9999 -9999 -9999 -9999 -9999 -9999 -9999 -9999 -9999 -9999 -9999 -9999 -9999 -9999 -9999 -9999 -9999 -9999 3.89211E-2 5.28281E-2 3.23285E-2 3.50852E-2 3.31984E-2 1.27777E-1 4.31429E-2 2.44305E-2 2.51348E-2 4.52664E-2 6.09377E-2 8.34895E-2 7.88175E-2 7.71062E-2 1.0648E-1 1.69139E-1 2.34024E-1 3.71604E-1 3.86775E-1 4.04405E-1 4.14572E-1 4.05226E-1 3.86276E-1 3.66267E-1 3.4581E-1 3.24833E-1 3.18199E-1 3.13461E-1 4.01093E-1 4.08497E-1 3.96902E-1 3.42346E-1 4.01267E-1 3.39315E-1 3.7729E-1 4.14984E-1 3.58573E-1 3.49668E-1 3.35065E-1 2.81286E-1 2.23057E-1 1.12881E-1 5.07246E-2 2.16139E-2 2.21563E-2 1.85005E-2 1.51034E-2 1.34963E-2 2.80824E-2 8.20927E-2 9.72151E-2 8.32654E-2 8.9158E-2 1.0668E-1 8.40968E-2 1.02503E-1 2.14692E-1 2.49231E-1 1.95584E-1 1.66088E-1 2.02504E-1 2.37991E-1 2.4008E-1 2.59739E-1 2.7557E-1 3.09648E-1 3.20511E-1 1.72709E-1 1.21001E-1 8.71302E-2 3.35703E-2 2.50043E-2 4.58826E-2 9.21659E-3 5.6609E-3 6.82343E-4 2.5072E-4 4.23206E-4 4.53371E-4 1.06288E-3 -9999 -9999 -9999 -9999 -9999 -9999 -9999 -9999 -9999 -9999 -9999 -9999 -9999 -9999 -9999 -9999 -9999 -9999 -9999 -9999 -9999 -9999 -9999 -9999 -9999 -9999 -9999 -9999 -9999 -9999 -9999 -9999 -9999 -9999 -9999 -9999 -9999 -9999 -9999 -9999 -9999 -9999 -9999 -9999 -9999 -9999 -9999 -9999 -9999 -9999 -9999
-9999 -9999 -9999 -9999 -9999 -9999 -9999 -9999 -9999 -9999 -9999 -9999 -9999 -9999 -9999 -9999 -9999 -9999 -9999 -9999 -9999 -9999 -9999 -9999 -9999 -9999 -9999 -9999 -9999 -9999 -9999 -9999 -9999 -9999 -9999 -9999 -9999 -9999 -9999 -9999 4.90449E-2 4.50253E-2 5.35879E-2 9.96818E-2 1.50111E-1 6.41228E-2 6.7518E-2 3.08782E-2 6.23012E-2 2.11999E-1 2.13225E-1 2.25928E-1 2.0325E-1 2.00283E-1 2.227E-1 2.6164E-1 3.20327E-1 3.41476E-1 3.93725E-1 4.00009E-1 4.17515E-1 3.71805E-1 4.05466E-1 3.52953E-1 3.89071E-1 3.17612E-1 2.76349E-1 2.93397E-1 3.04507E-1 3.33583E-1 3.35784E-1 3.3866E-1 3.77249E-1 3.26772E-1 4.19447E-1 3.87009E-1 4.17959E-1 3.54749E-1 2.30231E-1 1.59622E-1 1.67346E-1 1.06764E-1 4.75784E-2 2.75464E-2 2.47742E-2 1.27417E-2 1.37046E-2 2.41797E-2 4.77224E-2 7.33778E-2 5.72361E-2 6.98174E-2 7.04442E-2 7.26457E-2 1.26643E-1 2.45407E-1 2.98651E-1 1.88305E-1 1.6172E-1 2.17027E-1 2.38572E-1 2.67147E-1 2.64254E-1 2.66649E-1 3.11127E-1 3.03219E-1 2.361E-1 1.09409E-1 8.94791E-2 4.60341E-2 1.48808E-2 1.98259E-2 1.37685E-3 5.03159E-4 5.28231E-4 3.21268E-4 5.41184E-4 1.55122E-3 5.57551E-3 -9999 -9999 -9999 -9999 -9999 -9999 -9999 -9999 -9999 -9999 -9999 -9999 -9999 -9999 -9999 -9999 -9999 -9999 -9999 -9999 -9999 -9999 -9999 -9999 -9999 -9999 -9999 -9999 -9999 -9999 -9999 -9999 -9999 -9999 -9999 -9999 -9999 -9999 -9999 -9999 -9999 -9999 -9999 -9999 -9999 -9999 -9999 -9999 -9999 -9999 -9999
-9999 -9999 -9999 -9999 -9999 -9999 -9999 -9999 -9999 -9999 -9999 -9999 -9999 -9999 -9999 -9999 -9999 -9999 -9999 -9999 -9999 -9999 -9999 -9999 -9999 -9999 -9999 -9999 -9999 -9999 -9999 -9999 -9999 -9999 -9999 -9999 -9999 -9999 -9999 -9999 -9999 6.61345E-2 8.89182E-2 1.81816E-1 7.04722E-2 5.2883E-2 6.19839E-2 4.12537E-2 1.1296E-1 2.80566E-1 2.98199E-1 2.3229E-1 2.40056E-1 2.74422E-1 2.63422E-1 2.52592E-1 3.13373E-1 3.75856E-1 4.10342E-1 4.54227E-1 4.13043E-1 4.18486E-1 4.14692E-1 3.76633E-1 3.81664E-1 2.80096E-1 2.63378E-1 3.0247E-1 2.69604E-1 3.04217E-1 3.48724E-1 3.34077E-1 3.75002E-1 3.12044E-1 3.96236E-1 4.2877E-1 3.8588E-1 3.2777E-1 2.64255E-1 1.8972E-1 1.81004E-1 1.34788E-1 1.43842E-1 6.89477E-2 4.15201E-2 1.54265E-2 1.03185E-2 1.88127E-2 3.92651E-2 6.27588E-2 5.77347E-2 5.35752E-2 8.12464E-2 1.48567E-1 1.45758E-1 2.48252E-1 3.23434E-1 2.22433E-1 1.64467E-1 2.2592E-1 2.52728E-1 2.82229E-1 2.60841E-1 3.11988E-1 3.13785E-1 2.80182E-1 2.5659E-1 1.38825E-1 9.07423E-2 6.08772E-2 1.91908E-2 4.73041E-3 1.4452E-3 4.72866E-4 1.89183E-4 3.38061E-4 5.85416E-4 -9999 -9999 -9999 -9999 -9999 -9999 -9999 -9999 -9999 -9999 -9999 -9999 -9999 -9999 -9999 -9999 -9999 -9999 -9999 -9999 -9999 -9999 -9999 -9999 -9999 -9999 -9999 -9999 -9999 -9999 -9999 -9999 -9999 -9999 -9999 -9999 -9999 -9999 -9999 -9999 -9999 -9999 -9999 -9999 -9999 -9999 -9999 -9999 -9999 -9999 -9999 -9999 -9999
-9999 -9999 -9999 -9999 -9999 -9999 -9999 -9999 -9999 -9999 -9999 -9999 -9999 -9999 -9999 -9999 -9999 -9999 -9999 -9999 -9999 -9999 -9999 -9999 -9999 -9999 -9999 -9999 -9999 -9999 -9999 -9999 -9999 -9999 -9999 -9999 -9999 -9999 -9999 -9999 -9999 1.23389E-1 2.08116E-1 1.16401E-1 3.94648E-2 1.00873E-1 8.30818E-2 6.98246E-2 1.57448E-1 2.87793E-1 2.57725E-1 1.3657E-1 1.22343E-1 1.07753E-1 1.0351E-1 1.34686E-1 1.68317E-1 2.10719E-1 2.78165E-1 3.72216E-1 3.69215E-1 3.65128E-1 3.80751E-1 3.25999E-1 3.38552E-1 3.09294E-1 3.6139E-1 2.96798E-1 2.87873E-1 2.9292E-1 2.64511E-1 3.05979E-1 3.28726E-1 2.9531E-1 3.31718E-1 3.55805E-1 3.27435E-1 2.86133E-1 2.70624E-1 1.74949E-1 1.77474E-1 2.16081E-1 1.62188E-1 1.80295E-1 1.1872E-1 2.39208E-2 1.1121E-2 1.8438E-2 3.80788E-2 5.73686E-2 5.4145E-2 3.24414E-2 4.07087E-2 7.8947E-2 1.28505E-1 2.90315E-1 2.89398E-1 2.51904E-1 2.18558E-1 2.32914E-1 2.40584E-1 2.47416E-1 2.18678E-1 2.54E-1 2.69167E-1 2.33864E-1 2.09027E-1 9.83115E-2 5.72848E-2 6.11768E-2 2.91354E-2 1.51994E-2 1.84737E-2 5.33964E-3 -9999 -9999 -9999 -9999 -9999 -9999 -9999 -9999 -9999 -9999 -9999 -9999 -9999 -9999 -9999 -9999 -9999 -9999 -9999 -9999 -9999 -9999 -9999 -9999 -9999 -9999 -9999 -9999 -9999 -9999 -9999 -9999 -9999 -9999 -9999 -9999 -9999 -9999 -9999 -9999 -9999 -9999 -9999 -9999 -9999 -9999 -9999 -9999 -9999 -9999 -9999 -9999 -9999 -9999 -9999 -9999
-9999 -9999 -9999 -9999 -9999 -9999 -9999 -9999 -9999 -9999 -9999 -9999 -9999 -9999 -9999 -9999 -9999 -9999 -9999 -9999 -9999 -9999 -9999 -9999 -9999 -9999 -9999 -9999 -9999 -9999 -9999 -9999 -9999 -9999 -9999 -9999 -9999 -9999 -9999 -9999 -9999 1.84926E-1 1.9246E-1 4.90905E-2 3.05064E-2 8.09279E-2 1.11972E-1 1.10243E-1 1.67477E-1 2.59595E-1 1.9742E-1 1.04255E-1 1.01969E-1 6.34314E-2 5.87217E-2 6.72248E-2 9.24599E-2 9.1156E-2 1.36334E-1 2.03362E-1 2.80378E-1 3.3277E-1 3.42459E-1 3.06617E-1 2.8613E-1 3.54474E-1 3.41428E-1 3.54114E-1 3.15847E-1 3.21857E-1 3.18818E-1 3.15112E-1 3.101E-1 2.75796E-1 3.00489E-1 2.46037E-1 2.79787E-1 3.45464E-1 2.81445E-1 2.10493E-1 1.76621E-1 1.55714E-1 1.46061E-1 1.5563E-1 1.50776E-1 6.16023E-2 1.76005E-2 1.49805E-2 2.57378E-2 3.64806E-2 5.08872E-2 6.2821E-2 7.44352E-2 1.16266E-1 1.76102E-1 2.56069E-1 2.41093E-1 2.64478E-1 2.62083E-1 2.34657E-1 2.22439E-1 2.53594E-1 2.27165E-1 2.27511E-1 2.33202E-1 2.0046E-1 1.58828E-1 7.42376E-2 4.12667E-2 3.31876E-2 1.93271E-2 1.89649E-2 2.56501E-2 -9999 -9999 -9999 -9999 -9999 -9999 -9999 -9999 -9999 -9999 -9999 -9999 -9999 -9999 -9999 -9999 -9999 -9999 -9999 -9999 -9999 -9999 -9999 -9999 -9999 -9999 -9999 -9999 -9999 -9999 -9999 -9999 -9999 -9999 -9999 -9999 -9999 -9999 -9999 -9999 -9999 -9999 -9999 -9999 -9999 -9999 -9999 -9999 -9999 -9999 -9999 -9999 -9999 -9999 -9999 -9999 -9999
-9999 -9999 -9999 -9999 -9999 -9999 -9999 -9999 -9999 -9999 -9999 -9999 -9999 -9999 -9999 -9999 -9999 -9999 -9999 -9999 -9999 -9999 -9999 -9999 -9999 -9999 -9999 -9999 -9999 -9999 -9999 -9999 -9999 -9999 -9999 -9999 -9999 -9999 -9999 -9999 -9999 1.5602E-1 4.70367E-2 3.04978E-2 1.46265E-2 2.19712E-2 6.81313E-2 1.52923E-1 1.90333E-1 2.05935E-1 1.4823E-1 9.07361E-2 7.14256E-2 7.63095E-2 4.86227E-2 4.08168E-2 4.7495E-2 5.4203E-2 8.80531E-2 1.25368E-1 1.52243E-1 2.4714E-1 3.25071E-1 3.43284E-1 3.1088E-1 3.44658E-1 3.41955E-1 3.16892E-1 3.72364E-1 3.55558E-1 3.40564E-1 3.19825E-1 3.48307E-1 3.24378E-1 3.00226E-1 2.80629E-1 3.15944E-1 3.34172E-1 3.49133E-1 1.94206E-1 1.1777E-1 9.75511E-2 8.75113E-2 1.04372E-1 8.00522E-2 7.37764E-2 2.92903E-2 1.67469E-2 2.01027E-2 3.37697E-2 4.02611E-2 7.31823E-2 1.69624E-1 2.72475E-1 2.8003E-1 2.95838E-1 2.1362E-1 2.2668E-1 2.09713E-1 1.99677E-1 1.85637E-1 1.75802E-1 1.58202E-1 1.50158E-1 1.8872E-1 2.10167E-1 1.76273E-1 7.09794E-2 2.58798E-2 3.45663E-2 3.47647E-2 2.54892E-2 3.20014E-2 -9999 -9999 -9999 -9999 -9999 -9999 -9999 -9999 -9999 -9999 -9999 -9999 -9999 -9999 -9999 -9999 -9999 -9999 -9999 -9999 -9999 -9999 -9999 -9999 -9999 -9999 -9999 -9999 -9999 -9999 -9999 -9999 -9999 -9999 -9999 -9999 -9999 -9999 -9999 -9999 -9999 -9999 -9999 -9999 -9999 -9999 -9999 -9999 -9999 -9999 -9999 -9999 -9999 -9999 -9999 -9999 -9999
-9999 -9999 -9999 -9999 -9999 -9999 -9999 -9999 -9999 -9999 -9999 -9999 -9999 -9999 -9999 -9999 -9999 -9999 -9999 -9999 -9999 -9999 -9999 -9999 -9999 -9999 -9999 -9999 -9999 -9999 -9999 -9999 -9999 -9999 -9999 -9999 -9999 -9999 -9999 -9999 -9999 7.84917E-2 2.91195E-2 7.5878E-2 3.27399E-2 1.85096E-2 7.32122E-2 1.55802E-1 1.93006E-1 1.62568E-1 1.48747E-1 1.10519E-1 5.33215E-2 6.26267E-2 5.49948E-2 3.37262E-2 3.48334E-2 5.08858E-2 1.12739E-1 1.39295E-1 1.93466E-1 2.83561E-1 3.16264E-1 3.49631E-1 2.94269E-1 2.77249E-1 2.78784E-1 3.42009E-1 2.47882E-1 3.03865E-1 3.34991E-1 3.06871E-1 3.30443E-1 3.28381E-1 2.93433E-1 2.76842E-1 3.09989E-1 3.36499E-1 3.73892E-1 2.3845E-1 1.32777E-1 1.18756E-1 4.96492E-2 4.97607E-2 7.27752E-2 5.75046E-2 5.07298E-2 2.155E-2 1.62074E-2 2.10109E-2 5.10553E-2 8.6388E-2 1.91755E-1 2.09566E-1 2.41969E-1 2.86809E-1 2.53593E-1 2.63421E-1 2.51235E-1 2.17487E-1 2.03624E-1 1.42753E-1 1.27571E-1 1.13265E-1 1.50665E-1 1.94253E-1 1.6057E-1 6.24351E-2 2.48308E-2 2.6387E-2 1.772E-2 2.41611E-2 -9999 -9999 -9999 -9999 -9999 -9999 -9999 -9999 -9999 -9999 -9999 -9999 -9999 -9999 -9999 -9999 -9999 -9999 -9999 -9999 -9999 -9999 -9999 -9999 -9999 -9999 -9999 -9999 -9999 -9999 -9999 -9999 -9999 -9999 -9999 -9999 -9999 -9999 -9999 -9999 -9999 -9999 -9999 -9999 -9999 -9999 -9999 -9999 -9999 -9999 -9999 -9999 -9999 -9999 -9999 -9999 -9999 -9999
-9999 -9999 -9999 -9999 -9999 -9999 -9999 -9999 -9999 -9999 -9999 -9999 -9999 -9999 -9999 -9999 -9999 -9999 -9999 -9999 -9999 -9999 -9999 -9999 -9999 -9999 -9999 -9999 -9999 -9999 -9999 -9999 -9999 -9999 -9999 -9999 -9999 -9999 -9999 -9999 5.79505E-2 2.79442E-2 1.55719E-2 5.14679E-2 9.717E-2 5.15892E-2 6.69438E-2 1.58873E-1 1.34297E-1 9.99129E-2 1.3643E-1 1.09352E-1 4.91455E-2 4.19885E-2 5.00027E-2 4.01322E-2 6.57859E-2 1.73123E-1 1.90961E-1 1.9188E-1 1.89352E-1 2.45108E-1 3.18357E-1 3.49573E-1 2.75496E-1 2.21769E-1 2.37256E-1 3.02836E-1 2.34837E-1 2.15438E-1 2.15679E-1 2.90937E-1 2.87791E-1 2.45313E-1 2.71574E-1 2.63658E-1 3.27432E-1 3.12314E-1 2.64392E-1 3.10211E-1 2.70879E-1 2.49972E-1 1.29224E-1 3.17593E-2 2.8656E-2 4.42205E-2 3.39029E-2 3.10099E-2 1.38543E-2 1.80722E-2 3.23967E-2 7.65964E-2 1.55043E-1 1.86707E-1 2.4262E-1 2.78477E-1 3.17155E-1 2.72666E-1 1.88974E-1 1.32786E-1 1.15726E-1 1.32599E-1 1.27354E-1 1.09685E-1 1.28762E-1 1.84846E-1 1.98789E-1 9.4682E-2 3.07176E-2 2.15562E-2 2.79422E-2 -9999 -9999 -9999 -9999 -9999 -9999 -9999 -9999 -9999 -9999 -9999 -9999 -9999 -9999 -9999 -9999 -9999 -9999 -9999 -9999 -9999 -9999 -9999 -9999 -9999 -9999 -9999 -9999 -9999 -9999 -9999 -9999 -9999 -9999 -9999 -9999 -9999 -9999 -9999 -9999 -9999 -9999 -9999 -9999 -9999 -9999 -9999 -9999 -9999 -9999 -9999 -9999 -9999 -9999 -9999 -9999 -9999 -9999 -9999
-9999 -9999 -9999 -9999 -9999 -9999 -9999 -9999 -9999 -9999 -9999 -9999 -9999 -9999 -9999 -9999 -9999 -9999 -9999 -9999 -9999 -9999 -9999 -9999 -9999 -9999 -9999 -9999 -9999 -9999 -9999 -9999 -9999 -9999 -9999 -9999 -9999 -9999 -9999 -9999 6.58156E-2 1.84385E-2 4.05059E-2 1.03322E-1 1.59617E-1 1.39677E-1 1.36389E-1 2.16812E-1 1.15138E-1 4.31104E-2 1.22214E-1 1.56224E-1 7.81169E-2 5.27938E-2 4.14346E-2 4.68083E-2 1.12665E-1 1.74791E-1 1.80367E-1 1.79785E-1 2.0923E-1 2.53379E-1 3.24028E-1 2.43793E-1 1.74659E-1 1.61991E-1 1.62291E-1 2.33551E-1 2.34733E-1 1.95116E-1 1.96538E-1 1.66307E-1 2.15908E-1 2.19458E-1 2.57732E-1 2.34213E-1 2.99804E-1 3.52703E-1 2.60492E-1 1.87767E-1 2.69848E-1 2.98221E-1 2.44455E-1 9.94882E-2 2.75114E-2 2.47965E-2 2.67315E-2 2.94948E-2 2.47825E-2 1.84232E-2 2.49582E-2 7.67522E-2 1.41225E-1 2.06348E-1 2.69374E-1 3.12791E-1 3.40991E-1 2.38432E-1 1.30957E-1 1.08826E-1 9.17239E-2 1.01381E-1 7.56824E-2 7.92367E-2 1.37781E-1 2.28053E-1 1.66136E-1 8.54353E-2 3.43381E-2 2.30282E-2 2.49112E-2 -9999 -9999 -9999 -9999 -9999 -9999 -9999 -9999 -9999 -9999 -9999 -9999 -9999 -9999 -9999 -9999 -9999 -9999 -9999 -9999 -9999 -9999 -9999 -9999 -9999 -9999 -9999 -9999 -9999 -9999 -9999 -9999 -9999 -9999 -9999 -9999 -9999 -9999 -9999 -9999 -9999 -9999 -9999 -9999 -9999 -9999 -9999 -9999 -9999 -9999 -9999 -9999 -9999 -9999 -9999 -9999 -9999 -9999 -9999
-9999 -9999 -9999 -9999 -9999 -9999 -9999 -9999 -9999 -9999 -9999 -9999 -9999 -9999 -9999 -9999 -9999 -9999 -9999 -9999 -9999 -9999 -9999 -9999 -9999 -9999 -9999 -9999 -9999 -9999 -9999 -9999 -9999 -9999 -9999 -9999 -9999 -9999 -9999 -9999 8.41256E-2 1.83774E-2 2.53708E-2 7.83648E-2 1.43647E-1 2.14628E-1 2.03775E-1 2.31788E-1 1.29807E-1 5.5944E-2 1.6104E-1 2.66105E-1 1.80858E-1 1.73701E-1 1.2362E-1 1.14105E-1 1.60132E-1 1.9262E-1 1.94793E-1 1.79908E-1 1.87395E-1 2.4231E-1 2.75654E-1 1.85198E-1 1.49287E-1 1.21276E-1 1.41653E-1 1.71504E-1 1.56756E-1 1.92245E-1 1.71749E-1 1.25793E-1 1.77178E-1 2.35734E-1 2.57532E-1 2.75562E-1 2.83395E-1 3.39344E-1 2.8682E-1 1.51577E-1 1.59974E-1 2.17485E-1 3.0627E-1 2.27271E-1 6.61677E-2 2.5212E-2 1.79202E-2 2.76853E-2 2.14577E-2 2.14732E-2 2.48716E-2 5.93861E-2 1.18934E-1 2.26645E-1 2.71965E-1 3.10868E-1 3.03436E-1 1.93956E-1 9.19427E-2 8.73978E-2 9.66914E-2 9.85407E-2 7.31425E-2 8.3368E-2 1.49939E-1 2.32603E-1 2.06013E-1 8.37374E-2 3.27355E-2 -9999 -9999 -9999 -9999 -9999 -9999 -9999 -9999 -9999 -9999 -9999 -9999 -9999 -9999 -9999 -9999 -9999 -9999 -9999 -9999 -9999 -9999 -9999 -9999 -9999 -9999 -9999 -9999 -9999 -9999 -9999 -9999 -9999 -9999 -9999 -9999 -9999 -9999 -9999 -9999 -9999 -9999 -9999 -9999 -9999 -9999 -9999 -9999 -9999 -9999 -9999 -9999 -9999 -9999 -9999 -9999 -9999 -9999 -9999 -9999 -9999
-9999 -9999 -9999 -9999 -9999 -9999 -9999 -9999 -9999 -9999 -9999 -9999 -9999 -9999 -9999 -9999 -9999 -9999 -9999 -9999 -9999 -9999 -9999 -9999 -9999 -9999 -9999 -9999 -9999 -9999 -9999 -9999 -9999 -9999 -9999 -9999 -9999 -9999 -9999 -9999 6.98242E-2 1.98783E-2 4.08652E-2 6.92013E-2 1.05718E-1 1.8049E-1 1.60746E-1 1.51535E-1 9.75024E-2 4.21417E-2 9.04625E-2 2.38445E-1 2.57068E-1 2.15909E-1 1.48043E-1 1.65274E-1 1.9383E-1 1.86404E-1 1.18484E-1 1.15669E-1 1.26188E-1 1.99966E-1 2.86435E-1 2.32031E-1 1.80816E-1 1.59307E-1 1.54225E-1 1.53034E-1 1.48546E-1 1.99443E-1 1.95016E-1 1.79922E-1 2.09757E-1 2.89488E-1 2.84468E-1 2.38546E-1 2.59241E-1 2.7002E-1 2.90087E-1 1.57245E-1 1.00465E-1 1.36192E-1 2.00434E-1 2.44545E-1 1.1527E-1 4.01326E-2 1.06491E-2 8.07005E-3 7.12791E-3 1.50432E-2 3.2252E-2 6.06004E-2 1.26196E-1 2.23547E-1 2.46462E-1 3.07872E-1 1.65272E-1 8.3949E-2 6.8503E-2 8.21537E-2 1.06619E-1 9.95865E-2 6.66256E-2 9.40609E-2 2.02082E-1 2.20616E-1 1.92598E-1 7.96033E-2 -9999 -9999 -9999 -9999 -9999 -9999 -9999 -9999 -9999 -9999 -9999 -9999 -9999 -9999 -9999 -9999 -9999 -9999 -9999 -9999 -9999 -9999 -9999 -9999 -9999 -9999 -9999 -9999 -9999 -9999 -9999 -9999 -9999 -9999 -9999 -9999 -9999 -9999 -9999 -9999 -9999 -9999 -9999 -9999 -9999 -9999 -9999 -9999 -9999 -9999 -9999 -9999 -9999 -9999 -9999 -9999 -9999 -9999 -9999 -9999 -9999 -9999
-9999 -9999 -9999 -9999 -9999 -9999 -9999 -9999 -9999 -9999 -9999 -9999 -9999 -9999 -9999 -9999 -9999 -9999 -9999 -9999 -9999 -9999 -9999 -9999 -9999 -9999 -9999 -9999 -9999 -9999 -9999 -9999 -9999 -9999 -9999 -9999 -9999 -9999 -9999 -9999 6.33902E-2 1.53745E-2 4.23145E-2 6.49227E-2 7.88373E-2 1.12131E-1 8.75868E-2 5.61843E-2 5.12018E-2 4.70085E-2 5.6565E-2 1.52276E-1 2.86427E-1 2.30724E-1 1.5822E-1 2.15838E-1 2.58933E-1 1.76833E-1 7.69057E-2 6.39485E-2 9.44387E-2 1.20429E-1 1.70346E-1 2.74348E-1 2.88905E-1 1.99217E-1 1.41286E-1 1.27698E-1 1.51711E-1 1.85587E-1 2.28957E-1 2.49217E-1 2.90688E-1 3.38279E-1 3.03139E-1 2.39833E-1 1.97578E-1 2.41289E-1 2.33012E-1 2.0211E-1 1.14321E-1 1.13122E-1 1.43572E-1 2.42118E-1 2.0234E-1 8.09297E-2 1.63924E-2 8.55873E-3 7.23091E-3 1.56411E-2 3.51322E-2 7.53037E-2 1.8184E-1 2.62087E-1 2.56413E-1 1.78689E-1 5.72534E-2 3.797E-2 6.24353E-2 6.96233E-2 9.06462E-2 7.48245E-2 5.87525E-2 1.01913E-1 2.26869E-1 1.72209E-1 1.42293E-1 8.13234E-2 -9999 -9999 -9999 -9999 -9999 -9999 -9999 -9999 -9999 -9999 -9999 -9999 -9999 -9999 -9999 -9999 -9999 -9999 -9999 -9999 -9999 -9999 -9999 -9999 -9999 -9999 -9999 -9999 -9999 -9999 -9999 -9999 -9999 -9999 -9999 -9999 -9999 -9999 -9999 -9999 -9999 -9999 -9999 -9999 -9999 -9999 -9999 -9999 -9999 -9999 -9999 -9999 -9999 -9999 -9999 -9999 -9999 -9999 -9999 -9999 -9999 -9999
-9999 -9999 -9999 -9999 -9999 -9999 -9999 -9999 -9999 -9999 -9999 -9999 -9999 -9999 -9999 -9999 -9999 -9999 -9999 -9999 -9999 -9999 -9999 -9999 -9999 -9999 -9999 -9999 -9999 -9999 -9999 -9999 -9999 -9999 -9999 -9999 -9999 -9999 -9999 -9999 3.33789E-2 1.04817E-2 1.2232E-2 1.8314E-2 4.09839E-2 8.30655E-2 7.55189E-2 2.72916E-2 2.91295E-2 3.94385E-2 5.21245E-2 1.39064E-1 1.78857E-1 1.52963E-1 1.66707E-1 2.05443E-1 2.10546E-1 1.12385E-1 4.93368E-2 4.53583E-2 4.88684E-2 7.09264E-2 2.03843E-1 3.84065E-1 3.68972E-1 3.44428E-1 3.1649E-1 2.59828E-1 1.72246E-1 1.53166E-1 1.52746E-1 2.24296E-1 3.31563E-1 3.72218E-1 3.55003E-1 2.82003E-1 2.12732E-1 1.82826E-1 2.09355E-1 2.34638E-1 1.84394E-1 1.43708E-1 1.1649E-1 1.18361E-1 9.81501E-2 5.45955E-2 3.36204E-2 1.68621E-2 1.13531E-2 1.02221E-2 2.65759E-2 6.70955E-2 1.64313E-1 2.37342E-1 1.42555E-1 4.88468E-2 2.60239E-2 3.54774E-2 9.02498E-2 5.40073E-2 4.03091E-2 4.26837E-2 5.12308E-2 1.12301E-1 1.42494E-1 1.10242E-1 8.58353E-2 1.06515E-1 -9999 -9999 -9999 -9999 -9999 -9999 -9999 -9999 -9999 -9999 -9999 -9999 -9999 -9999 -9999 -9999 -9999 -9999 -9999 -9999 -9999 -9999 -9999 -9999 -9999 -9999 -9999 -9999 -9999 -9999 -9999 -9999 -9999 -9999 -9999 -9999 -9999 -9999 -9999 -9999 -9999 -9999 -9999 -9999 -9999 -9999 -9999 -9999 -9999 -9999 -9999 -9999 -9999 -9999 -9999 -9999 -9999 -9999 -9999 -9999 -9999 -9999
-9999 -9999 -9999 -9999 -9999 -9999 -9999 -9999 -9999 -9999 -9999 -9999 -9999 -9999 -9999 -9999 -9999 -9999 -9999 -9999 -9999 -9999 -9999 -9999 -9999 -9999 -9999 -9999 -9999 -9999 -9999 -9999 -9999 -9999 -9999 -9999 -9999 -9999 -9999 -9999 2.94563E-2 1.02868E-2 5.44184E-3 8.89402E-3 2.63328E-2 9.4114E-2 8.59971E-2 3.14515E-2 2.86112E-2 2.67337E-2 3.60646E-2 1.07652E-1 8.48832E-2 8.39622E-2 1.89201E-1 1.95288E-1 1.49185E-1 5.99998E-2 2.81082E-2 2.96477E-2 2.99718E-2 4.91778E-2 2.20094E-1 4.10874E-1 3.91971E-1 4.22986E-1 4.25961E-1 4.2577E-1 2.49929E-1 1.55256E-1 1.07613E-1 1.14728E-1 2.05784E-1 2.86445E-1 3.27961E-1 2.97387E-1 2.46732E-1 1.87345E-1 2.0628E-1 2.4169E-1 2.0214E-1 1.94568E-1 1.39615E-1 6.36924E-2 6.26964E-2 6.71277E-2 4.77511E-2 1.91704E-2 1.65553E-2 1.35249E-2 3.07882E-2 6.26599E-2 1.3094E-1 1.56283E-1 4.11959E-2 1.06179E-2 1.3837E-2 3.03692E-2 7.18827E-2 6.4423E-2 3.86245E-2 3.36093E-2 5.85951E-2 1.19921E-1 8.94024E-2 5.61499E-2 5.10657E-2 8.1178E-2 -9999 -9999 -9999 -9999 -9999 -9999 -9999 -9999 -9999 -9999 -9999 -9999 -9999 -9999 -9999 -9999 -9999 -9999 -9999 -9999 -9999 -9999 -9999 -9999 -9999 -9999 -9999 -9999 -9999 -9999 -9999 -9999 -9999 -9999 -9999 -9999 -9999 -9999 -9999 -9999 -9999 -9999 -9999 -9999 -9999 -9999 -9999 -9999 -9999 -9999 -9999 -9999 -9999 -9999 -9999 -9999 -9999 -9999 -9999 -9999 -9999 -9999
-9999 -9999 -9999 -9999 -9999 -9999 -9999 -9999 -9999 -9999 -9999 -9999 -9999 -9999 -9999 -9999 -9999 -9999 -9999 -9999 -9999 -9999 -9999 -9999 -9999 -9999 -9999 -9999 -9999 -9999 -9999 -9999 -9999 -9999 -9999 -9999 -9999 -9999 -9999 -9999 -9999 2.37175E-2 5.9556E-3 1.57363E-2 5.58418E-2 9.77233E-2 7.90109E-2 3.4417E-2 3.00692E-2 2.14573E-2 1.90694E-2 5.1257E-2 3.65814E-2 4.41922E-2 1.32484E-1 1.37937E-1 1.23065E-1 9.05428E-2 4.49343E-2 2.46006E-2 2.95427E-2 5.03875E-2 1.25737E-1 3.2453E-1 3.75798E-1 4.11065E-1 4.38673E-1 4.79115E-1 4.42484E-1 3.25398E-1 1.82883E-1 1.35947E-1 2.22585E-1 3.22374E-1 3.42313E-1 2.70742E-1 2.1249E-1 1.42826E-1 1.42454E-1 1.65059E-1 2.2035E-1 2.41814E-1 2.1227E-1 1.11083E-1 8.39553E-2 8.3663E-2 5.02964E-2 1.5755E-2 1.81505E-2 2.4735E-2 2.39964E-2 3.12372E-2 7.91744E-2 9.21751E-2 2.04347E-2 5.76154E-3 1.00456E-2 1.51837E-2 4.8839E-2 1.00599E-1 5.89184E-2 6.44304E-2 9.41698E-2 1.27326E-1 8.62729E-2 3.52847E-2 2.12394E-2 4.99035E-2 8.20039E-2 -9999 -9999 -9999 -9999 -9999 -9999 -9999 -9999 -9999 -9999 -9999 -9999 -9999 -9999 -9999 -9999 -9999 -9999 -9999 -9999 -9999 -9999 -9999 -9999 -9999 -9999 -9999 -9999 -9999 -9999 -9999 -9999 -9999 -9999 -9999 -9999 -9999 -9999 -9999 -9999 -9999 -9999 -9999 -9999 -9999 -9999 -9999 -9999 -9999 -9999 -9999 -9999 -9999 -9999 -9999 -9999 -9999 -9999 -9999 -9999 -9999
-9999 -9999 -9999 -9999 -9999 -9999 -9999 -9999 -9999 -9999 -9999 -9999 -9999 -9999 -9999 -9999 -9999 -9999 -9999 -9999 -9999 -9999 -9999 -9999 -9999 -9999 -9999 -9999 -9999 -9999 -9999 -9999 -9999 -9999 -9999 -9999 -9999 -9999 -9999 -9999 -9999 1.62992E-2 6.30031E-3 2.03779E-2 5.09951E-2 7.25451E-2 4.78646E-2 1.89359E-2 1.53887E-2 1.58033E-2 1.00546E-2 1.10413E-2 1.17295E-2 3.90214E-2 7.55644E-2 7.00792E-2 8.42747E-2 1.28016E-1 6.59148E-2 2.21357E-2 1.95953E-2 3.76309E-2 6.44199E-2 1.64151E-1 3.42927E-1 3.88127E-1 4.04295E-1 4.2692E-1 4.34841E-1 3.73716E-1 2.97205E-1 1.85558E-1 2.30417E-1 3.23901E-1 4.05135E-1 3.29205E-1 1.96588E-1 1.38066E-1 1.32712E-1 1.38645E-1 2.37148E-1 2.5337E-1 2.22697E-1 1.4378E-1 1.36733E-1 7.98969E-2 3.46649E-2 2.29861E-2 3.84627E-2 4.67497E-2 1.87156E-2 1.88606E-2 4.62577E-2 4.33127E-2 1.35377E-2 4.56444E-3 1.28605E-2 1.3019E-2 1.77891E-2 5.74794E-2 4.3942E-2 6.96948E-2 9.88989E-2 9.51855E-2 9.5816E-2 3.70652E-2 1.25589E-2 1.25133E-2 2.51807E-2 2.87945E-2 -9999 -9999 -9999 -9999 -9999 -9999 -9999 -9999 -9999 -9999 -9999 -9999 -9999 -9999 -9999 -9999 -9999 -9999 -9999 -9999 -9999 -9999 -9999 -9999 -9999 -9999 -9999 -9999 -9999 -9999 -9999 -9999 -9999 -9999 -9999 -9999 -9999 -9999 -9999 -9999 -9999 -9999 -9999 -9999 -9999 -9999 -9999 -9999 -9999 -9999 -9999 -9999 -9999 -9999 -9999 -9999 -9999 -9999 -9999 -9999
-9999 -9999 -9999 -9999 -9999 -9999 -9999 -9999 -9999 -9999 -9999 -9999 -9999 -9999 -9999 -9999 -9999 -9999 -9999 -9999 -9999 -9999 -9999 -9999 -9999 -9999 -9999 -9999 -9999 -9999 -9999 -9999 -9999 -9999 -9999 -9999 -9999 -9999 -9999 -9999 -9999 2.5092E-2 8.35489E-3 2.08604E-2 3.71024E-2 3.85819E-2 3.43261E-2 1.08812E-2 8.58723E-3 1.60364E-2 8.7674E-3 5.9145E-3 7.99454E-3 2.51943E-2 2.544E-2 4.80193E-2 5.66957E-2 8.13322E-2 6.08936E-2 1.96616E-2 1.62313E-2 1.80675E-2 5.73063E-2 1.5148E-1 2.97127E-1 3.91785E-1 3.79661E-1 3.80544E-1 4.2257E-1 3.93082E-1 3.37347E-1 2.26301E-1 1.9756E-1 3.14572E-1 3.56064E-1 3.45177E-1 2.14115E-1 1.26285E-1 1.22359E-1 1.41074E-1 1.51117E-1 1.67407E-1 1.35563E-1 5.9405E-2 5.39797E-2 5.86207E-2 5.5246E-2 5.5382E-2 9.76186E-2 8.65819E-2 1.2951E-2 6.29132E-3 1.42883E-2 1.74322E-2 8.16803E-3 7.71073E-3 3.86619E-2 5.72467E-2 2.00662E-2 2.82659E-2 3.7123E-2 5.78274E-2 6.27821E-2 9.10768E-2 1.136E-1 3.84502E-2 1.99054E-2 8.27172E-3 4.16592E-3 1.32031E-2 -9999 -9999 -9999 -9999 -9999 -9999 -9999 -9999 -9999 -9999 -9999 -9999 -9999 -9999 -9999 -9999 -9999 -9999 -9999 -9999 -9999 -9999 -9999 -9999 -9999 -9999 -9999 -9999 -9999 -9999 -9999 -9999 -9999 -9999 -9999 -9999 -9999 -9999 -9999 -9999 -9999 -9999 -9999 -9999 -9999 -9999 -9999 -9999 -9999 -9999 -9999 -9999 -9999 -9999 -9999 -9999 -9999 -9999 -9999 -9999
-9999 -9999 -9999 -9999 -9999 -9999 -9999 -9999 -9999 -9999 -9999 -9999 -9999 -9999 -9999 -9999 -9999 -9999 -9999 -9999 -9999 -9999 -9999 -9999 -9999 -9999 -9999 -9999 -9999 -9999 -9999 -9999 -9999 -9999 -9999 -9999 -9999 -9999 -9999 -9999 -9999 2.28681E-2 6.75248E-3 1.28348E-2 1.24329E-2 1.06776E-2 1.33581E-2 5.12714E-3 1.01279E-2 2.01985E-2 1.07435E-2 3.85915E-3 6.06876E-3 9.91095E-3 2.43751E-2 4.23672E-2 4.51066E-2 7.42333E-2 8.55557E-2 2.40539E-2 1.30389E-2 1.18128E-2 8.46896E-2 3.23325E-1 3.42669E-1 3.53182E-1 3.48571E-1 3.52976E-1 2.94095E-1 2.84883E-1 2.96345E-1 2.6767E-1 1.70488E-1 2.88097E-1 3.32938E-1 3.20222E-1 2.27109E-1 1.30667E-1 1.4476E-1 1.28166E-1 1.10525E-1 1.09802E-1 7.88061E-2 3.42465E-2 1.50633E-2 1.60118E-2 4.54191E-2 3.42071E-2 2.73391E-2 2.27602E-2 7.98026E-3 5.13334E-3 5.74187E-3 4.66735E-3 7.66324E-3 1.82618E-2 6.31341E-2 9.3014E-2 1.95573E-2 2.90057E-2 6.14677E-2 8.32394E-2 5.95225E-2 1.08319E-1 1.28392E-1 7.05306E-2 3.14902E-2 1.50683E-2 3.53729E-3 1.18605E-3 -9999 -9999 -9999 -9999 -9999 -9999 -9999 -9999 -9999 -9999 -9999 -9999 -9999 -9999 -9999 -9999 -9999 -9999 -9999 -9999 -9999 -9999 -9999 -9999 -9999 -9999 -9999 -9999 -9999 -9999 -9999 -9999 -9999 -9999 -9999 -9999 -9999 -9999 -9999 -9999 -9999 -9999 -9999 -9999 -9999 -9999 -9999 -9999 -9999 -9999 -9999 -9999 -9999 -9999 -9999 -9999 -9999 -9999 -9999 -9999
-9999 -9999 -9999 -9999 -9999 -9999 -9999 -9999 -9999 -9999 -9999 -9999 -9999 -9999 -9999 -9999 -9999 -9999 -9999 -9999 -9999 -9999 -9999 -9999 -9999 -9999 -9999 -9999 -9999 -9999 -9999 -9999 -9999 -9999 -9999 -9999 -9999 -9999 -9999 -9999 -9999 1.92826E-2 5.12433E-3 4.24046E-3 2.23673E-3 1.72619E-3 3.03695E-3 4.74901E-3 1.59289E-2 2.20794E-2 2.22771E-2 3.38505E-3 4.6812E-3 9.06503E-3 2.25145E-2 3.77933E-2 6.92745E-2 1.00243E-1 1.00617E-1 2.98083E-2 1.03875E-2 1.01949E-2 8.91546E-2 3.13441E-1 3.42742E-1 2.56099E-1 3.08541E-1 3.59769E-1 2.63307E-1 1.66453E-1 1.77345E-1 2.30659E-1 2.06883E-1 2.56865E-1 3.24956E-1 3.45515E-1 2.85243E-1 1.46517E-1 1.44653E-1 1.27766E-1 1.01866E-1 9.12601E-2 7.04095E-2 4.15898E-2 1.26041E-2 9.43554E-3 1.29992E-2 8.00777E-3 6.89438E-3 9.87541E-3 8.58656E-3 6.37839E-3 8.12729E-3 9.01749E-3 8.50125E-3 1.17645E-2 3.32311E-2 7.50408E-2 3.24649E-2 5.13161E-2 1.1069E-1 6.38179E-2 6.74418E-2 1.21032E-1 1.40427E-1 1.02203E-1 4.59215E-2 2.34895E-2 9.19352E-3 9.39494E-4 2.58024E-4 -9999 -9999 -9999 -9999 -9999 -9999 -9999 -9999 -9999 -9999 -9999 -9999 -9999 -9999 -9999 -9999 -9999 -9999 -9999 -9999 -9999 -9999 -9999 -9999 -9999 -9999 -9999 -9999 -9999 -9999 -9999 -9999 -9999 -9999 -9999 -9999 -9999 -9999 -9999 -9999 -9999 -9999 -9999 -9999 -9999 -9999 -9999 -9999 -9999 -9999 -9999 -9999 -9999 -9999 -9999 -9999 -9999 -9999 -9999
-9999 -9999 -9999 -9999 -9999 -9999 -9999 -9999 -9999 -9999 -9999 -9999 -9999 -9999 -9999 -9999 -9999 -9999 -9999 -9999 -9999 -9999 -9999 -9999 -9999 -9999 -9999 -9999 -9999 -9999 -9999 -9999 -9999 -9999 -9999 -9999 -9999 -9999 -9999 -9999 -9999 1.6243E-2 6.47065E-3 3.4641E-3 2.0557E-3 5.6459E-3 7.22102E-3 2.49853E-2 3.19441E-2 4.67906E-2 6.58836E-2 8.43534E-3 2.90688E-3 1.05287E-2 1.64071E-2 4.34513E-2 6.76017E-2 7.36799E-2 1.00668E-1 5.51501E-2 1.63507E-2 1.07728E-2 7.10464E-2 2.93264E-1 3.22228E-1 3.42092E-1 3.38886E-1 3.66016E-1 3.08998E-1 2.34509E-1 1.37749E-1 1.67248E-1 2.62711E-1 2.89212E-1 2.98249E-1 2.91499E-1 2.84069E-1 2.64371E-1 2.21611E-1 1.4975E-1 1.03817E-1 1.02495E-1 7.45799E-2 5.1678E-2 1.70623E-2 6.28943E-3 6.92693E-3 5.94834E-3 5.07666E-3 1.00128E-2 1.70644E-2 9.95633E-3 1.09962E-2 2.40085E-2 3.46484E-2 1.27947E-2 2.4308E-2 7.07619E-2 5.82077E-2 1.05578E-1 9.39811E-2 7.65236E-2 7.49908E-2 1.38225E-1 1.58047E-1 1.01911E-1 4.81573E-2 1.58495E-2 1.85818E-3 8.89024E-4 1.33368E-3 -9999 -9999 -9999 -9999 -9999 -9999 -9999 -9999 -9999 -9999 -9999 -9999 -9999 -9999 -9999 -9999 -9999 -9999 -9999 -9999 -9999 -9999 -9999 -9999 -9999 -9999 -9999 -9999 -9999 -9999 -9999 -9999 -9999 -9999 -9999 -9999 -9999 -9999 -9999 -9999 -9999 -9999 -9999 -9999 -9999 -9999 -9999 -9999 -9999 -9999 -9999 -9999 -9999 -9999 -9999 -9999 -9999 -9999 -9999
-9999 -9999 -9999 -9999 -9999 -9999 -9999 -9999 -9999 -9999 -9999 -9999 -9999 -9999 -9999 -9999 -9999 -9999 -9999 -9999 -9999 -9999 -9999 -9999 -9999 -9999 -9999 -9999 -9999 -9999 -9999 -9999 -9999 -9999 -9999 -9999 -9999 -9999 -9999 -9999 -9999 3.04643E-2 1.099E-2 1.53199E-2 1.09194E-2 6.18963E-3 7.96126E-3 3.14638E-2 4.22713E-2 1.07301E-1 9.73922E-2 1.23736E-2 3.00232E-3 1.26814E-2 8.84171E-3 2.03791E-2 3.1698E-2 4.91628E-2 6.55296E-2 2.7314E-2 1.16949E-2 8.94484E-3 4.30727E-2 2.09651E-1 2.87682E-1 2.70411E-1 2.98352E-1 3.41744E-1 3.50666E-1 3.07542E-1 1.81528E-1 1.48049E-1 2.29746E-1 3.10568E-1 3.34704E-1 3.20484E-1 3.14228E-1 2.79145E-1 2.28494E-1 1.57232E-1 7.36335E-2 6.98824E-2 9.14383E-2 4.96883E-2 2.26885E-2 6.91772E-3 4.16195E-3 3.85305E-3 4.77344E-3 8.85376E-3 8.67557E-3 1.40442E-2 2.45826E-2 5.1935E-2 4.04367E-2 2.0883E-2 3.5346E-2 7.09615E-2 9.4551E-2 9.71039E-2 1.09108E-1 1.05826E-1 9.11427E-2 1.15782E-1 1.28376E-1 9.28288E-2 4.36304E-2 1.41369E-2 4.35111E-3 9.8533E-3 7.94076E-3 -9999 -9999 -9999 -9999 -9999 -9999 -9999 -9999 -9999 -9999 -9999 -9999 -9999 -9999 -9999 -9999 -9999 -9999 -9999 -9999 -9999 -9999 -9999 -9999 -9999 -9999 -9999 -9999 -9999 -9999 -9999 -9999 -9999 -9999 -9999 -9999 -9999 -9999 -9999 -9999 -9999 -9999 -9999 -9999 -9999 -9999 -9999 -9999 -9999 -9999 -9999 -9999 -9999 -9999 -9999 -9999 -9999 -9999 -9999
-9999 -9999 -9999 -9999 -9999 -9999 -9999 -9999 -9999 -9999 -9999 -9999 -9999 -9999 -9999 -9999 -9999 -9999 -9999 -9999 -9999 -9999 -9999 -9999 -9999 -9999 -9999 -9999 -9999 -9999 -9999 -9999 -9999 -9999 -9999 -9999 -9999 -9999 -9999 -9999 -9999 -9999 2.66422E-2 2.54446E-2 5.32386E-3 3.501E-3 3.28996E-3 1.43848E-2 5.01251E-2 1.36809E-1 8.73677E-2 7.32517E-3 3.87571E-3 9.79827E-3 7.44638E-3 1.52698E-2 2.13929E-2 3.38498E-2 4.7921E-2 1.82147E-2 7.39477E-3 7.49328E-3 2.61812E-2 1.36967E-1 1.9052E-1 1.82018E-1 1.56972E-1 2.61661E-1 3.42976E-1 3.31752E-1 2.22647E-1 1.45068E-1 1.99176E-1 2.27087E-1 2.67317E-1 2.84279E-1 2.81172E-1 1.96783E-1 1.68413E-1 1.21834E-1 9.26391E-2 7.37611E-2 6.65449E-2 6.25378E-2 4.11048E-2 3.09805E-2 7.96264E-3 4.27345E-3 5.56068E-3 8.11615E-3 9.66835E-3 1.83903E-2 3.32495E-2 5.38478E-2 4.47979E-2 3.05316E-2 3.23578E-2 5.17281E-2 4.57033E-2 5.07279E-2 5.83569E-2 5.36589E-2 4.44721E-2 5.79538E-2 9.60149E-2 7.98911E-2 4.75174E-2 2.89066E-2 2.41945E-2 8.59174E-3 4.04815E-3 1.15516E-3 2.15352E-4 1.52078E-4 -9999 -9999 -9999 -9999 -9999 -9999 -9999 -9999 -9999 -9999 -9999 -9999 -9999 -9999 -9999 -9999 -9999 -9999 -9999 -9999 -9999 -9999 -9999 -9999 -9999 -9999 -9999 -9999 -9999 -9999 -9999 -9999 -9999 -9999 -9999 -9999 -9999 -9999 -9999 -9999 -9999 -9999 -9999 -9999 -9999 -9999 -9999 -9999 -9999 -9999 -9999 -9999 -9999 -9999 -9999 -9999
-9999 -9999 -9999 -9999 -9999 -9999 -9999 -9999 -9999 -9999 -9999 -9999 -9999 -9999 -9999 -9999 -9999 -9999 -9999 -9999 -9999 -9999 -9999 -9999 -9999 -9999 -9999 -9999 -9999 -9999 -9999 -9999 -9999 -9999 -9999 -9999 -9999 -9999 -9999 -9999 -9999 -9999 3.42552E-2 2.65598E-2 1.094E-2 5.32227E-3 2.77205E-3 4.39753E-3 8.37815E-2 1.4214E-1 8.73633E-2 1.10159E-2 7.08051E-3 5.1762E-3 5.65744E-3 1.03469E-2 1.64739E-2 3.1343E-2 5.23777E-2 1.23434E-2 5.23142E-3 4.152E-3 1.35966E-2 6.47584E-2 1.65586E-1 1.29973E-1 1.0661E-1 2.32235E-1 2.99593E-1 3.36306E-1 2.25709E-1 1.65675E-1 2.04654E-1 2.07874E-1 1.68102E-1 1.9067E-1 2.42696E-1 1.8344E-1 1.491E-1 1.2005E-1 8.12146E-2 7.13182E-2 5.69133E-2 6.58575E-2 3.60201E-2 3.22125E-2 1.09569E-2 5.83431E-3 4.58345E-3 7.2086E-3 1.06764E-2 2.88931E-2 5.01063E-2 6.81622E-2 5.33313E-2 3.48306E-2 2.43713E-2 2.29062E-2 2.05065E-2 3.82295E-2 1.72929E-2 1.64695E-2 1.88977E-2 4.18295E-2 7.41249E-2 5.54838E-2 4.99234E-2 4.18251E-2 1.31116E-2 1.3838E-3 2.76412E-4 1.68601E-4 1.16976E-4 7.83973E-5 4.28908E-5 -9999 -9999 -9999 -9999 -9999 -9999 -9999 -9999 -9999 -9999 -9999 -9999 -9999 -9999 -9999 -9999 -9999 -9999 -9999 -9999 -9999 -9999 -9999 -9999 -9999 -9999 -9999 -9999 -9999 -9999 -9999 -9999 -9999 -9999 -9999 -9999 -9999 -9999 -9999 -9999 -9999 -9999 -9999 -9999 -9999 -9999 -9999 -9999 -9999 -9999 -9999 -9999 -9999 -9999 -9999
-9999 -9999 -9999 -9999 -9999 -9999 -9999 -9999 -9999 -9999 -9999 -9999 -9999 -9999 -9999 -9999 -9999 -9999 -9999 -9999 -9999 -9999 -9999 -9999 -9999 -9999 -9999 -9999 -9999 -9999 -9999 -9999 -9999 -9999 -9999 -9999 -9999 -9999 -9999 -9999 -9999 -9999 5.36946E-2 4.26091E-2 1.42764E-2 8.1824E-3 3.23976E-3 4.79658E-3 1.15958E-1 1.7014E-1 1.07549E-1 1.51196E-2 7.04773E-3 4.59041E-3 5.56298E-3 1.00292E-2 1.16135E-2 2.86641E-2 6.36068E-2 3.80946E-2 1.13797E-2 4.61152E-3 1.15937E-2 8.36319E-2 1.52232E-1 1.2728E-1 1.64236E-1 1.33538E-1 1.63354E-1 2.17795E-1 2.37259E-1 2.31141E-1 2.90941E-1 2.55159E-1 1.37652E-1 1.18338E-1 1.29483E-1 1.10737E-1 1.28396E-1 1.21007E-1 7.84252E-2 4.08576E-2 2.80956E-2 2.8202E-2 2.94143E-2 2.8666E-2 1.18598E-2 4.59055E-3 2.33964E-3 3.44213E-3 8.98032E-3 1.5168E-2 2.62327E-2 3.64393E-2 3.44563E-2 2.694E-2 1.34597E-2 9.05501E-3 1.22168E-2 1.14995E-2 6.37344E-3 7.28448E-3 1.50892E-2 3.6931E-2 5.8049E-2 6.12512E-2 4.08307E-2 1.42562E-2 5.58168E-3 5.62208E-3 1.83105E-3 1.86466E-4 1.5988E-4 -9999 -9999 -9999 -9999 -9999 -9999 -9999 -9999 -9999 -9999 -9999 -9999 -9999 -9999 -9999 -9999 -9999 -9999 -9999 -9999 -9999 -9999 -9999 -9999 -9999 -9999 -9999 -9999 -9999 -9999 -9999 -9999 -9999 -9999 -9999 -9999 -9999 -9999 -9999 -9999 -9999 -9999 -9999 -9999 -9999 -9999 -9999 -9999 -9999 -9999 -9999 -9999 -9999 -9999 -9999 -9999 -9999
-9999 -9999 -9999 -9999 -9999 -9999 -9999 -9999 -9999 -9999 -9999 -9999 -9999 -9999 -9999 -9999 -9999 -9999 -9999 -9999 -9999 -9999 -9999 -9999 -9999 -9999 -9999 -9999 -9999 -9999 -9999 -9999 -9999 -9999 -9999 -9999 -9999 -9999 -9999 -9999 -9999 -9999 4.21191E-2 2.67785E-2 1.16389E-2 1.4555E-2 1.72216E-2 1.32438E-2 4.81251E-2 1.27693E-1 6.09882E-2 8.90359E-3 4.39733E-3 8.37143E-3 6.11907E-3 9.56523E-3 7.57174E-3 1.39081E-2 3.93533E-2 4.27015E-2 8.84789E-3 3.79657E-3 1.09084E-2 7.19611E-2 1.64262E-1 1.62049E-1 1.66409E-1 1.77264E-1 1.88681E-1 1.48184E-1 2.06803E-1 2.47203E-1 2.96045E-1 2.53714E-1 1.40861E-1 8.09734E-2 6.55328E-2 1.01082E-1 1.11251E-1 8.44179E-2 8.63329E-2 5.45056E-2 4.91757E-2 1.88859E-2 2.34179E-2 3.9563E-2 2.63179E-2 8.07425E-3 2.30587E-3 2.10302E-3 4.01532E-3 7.67198E-3 1.3728E-2 1.59937E-2 1.91523E-2 1.37923E-2 6.80992E-3 4.778E-3 1.02543E-2 6.73488E-3 5.83513E-3 8.74082E-3 1.38127E-2 2.83031E-2 3.07902E-2 4.22736E-2 3.29577E-2 2.33224E-2 1.60607E-2 1.20835E-2 1.8995E-3 2.98762E-4 2.03884E-4 1.20169E-4 5.22949E-5 -9999 -9999 -9999 -9999 -9999 -9999 -9999 -9999 -9999 -9999 -9999 -9999 -9999 -9999 -9999 -9999 -9999 -9999 -9999 -9999 -9999 -9999 -9999 -9999 -9999 -9999 -9999 -9999 -9999 -9999 -9999 -9999 -9999 -9999 -9999 -9999 -9999 -9999 -9999 -9999 -9999 -9999 -9999 -9999 -9999 -9999 -9999 -9999 -9999 -9999 -9999 -9999 -9999 -9999 -9999
-9999 -9999 -9999 -9999 -9999 -9999 -9999 -9999 -9999 -9999 -9999 -9999 -9999 -9999 -9999 -9999 -9999 -9999 -9999 -9999 -9999 -9999 -9999 -9999 -9999 -9999 -9999 -9999 -9999 -9999 -9999 -9999 -9999 -9999 -9999 -9999 -9999 -9999 -9999 -9999 -9999 -9999 2.44434E-2 2.34929E-2 1.06081E-2 1.11317E-2 2.24456E-2 1.21136E-2 1.4859E-2 2.77164E-2 1.54513E-2 5.82047E-3 5.77271E-3 4.08341E-3 3.26282E-3 4.11332E-3 4.68742E-3 1.05025E-2 1.80054E-2 1.74846E-2 5.23412E-3 6.13708E-3 1.08986E-2 4.41669E-2 1.37648E-1 1.81306E-1 1.72317E-1 1.70086E-1 2.05353E-1 2.22134E-1 2.38505E-1 2.73873E-1 2.67125E-1 1.92505E-1 1.42398E-1 9.96988E-2 7.53899E-2 7.17113E-2 1.2077E-1 8.67105E-2 8.14543E-2 7.36349E-2 4.0294E-2 1.05504E-2 2.37393E-2 4.83414E-2 5.08547E-2 2.09328E-2 5.58357E-3 1.56834E-3 2.40308E-3 6.35585E-3 7.54464E-3 6.4778E-3 1.22149E-2 1.44763E-2 1.11666E-2 4.77161E-3 1.01965E-2 5.35157E-3 5.64164E-3 9.51139E-3 1.30667E-2 2.25979E-2 4.65262E-2 3.26061E-2 1.51333E-2 2.43225E-2 2.14916E-2 5.68411E-3 2.0776E-3 8.21691E-4 2.12076E-4 1.68935E-4 1.68411E-4 -9999 -9999 -9999 -9999 -9999 -9999 -9999 -9999 -9999 -9999 -9999 -9999 -9999 -9999 -9999 -9999 -9999 -9999 -9999 -9999 -9999 -9999 -9999 -9999 -9999 -9999 -9999 -9999 -9999 -9999 -9999 -9999 -9999 -9999 -9999 -9999 -9999 -9999 -9999 -9999 -9999 -9999 -9999 -9999 -9999 -9999 -9999 -9999 -9999 -9999 -9999 -9999 -9999 -9999 -9999
-9999 -9999 -9999 -9999 -9999 -9999 -9999 -9999 -9999 -9999 -9999 -9999 -9999 -9999 -9999 -9999 -9999 -9999 -9999 -9999 -9999 -9999 -9999 -9999 -9999 -9999 -9999 -9999 -9999 -9999 -9999 -9999 -9999 -9999 -9999 -9999 -9999 -9999 -9999 -9999 -9999 -9999 8.87417E-3 5.42568E-3 6.9568E-3 1.20835E-2 1.1022E-2 5.59002E-3 9.21449E-3 3.26078E-2 2.33323E-2 4.8142E-3 2.01957E-3 1.83614E-3 2.06717E-3 2.88507E-3 4.36692E-3 9.43351E-3 8.69703E-3 5.98692E-3 4.36268E-3 1.41379E-2 1.50312E-2 2.50238E-2 1.04532E-1 1.69439E-1 1.85915E-1 1.75628E-1 2.09277E-1 1.9068E-1 2.33491E-1 3.19205E-1 3.0048E-1 2.45498E-1 1.72064E-1 1.41584E-1 7.96345E-2 4.0675E-2 5.80614E-2 8.71109E-2 8.46663E-2 4.96335E-2 2.6698E-2 9.34978E-3 1.25652E-2 3.46917E-2 4.88173E-2 4.18041E-2 1.33533E-2 4.20381E-3 2.37134E-3 3.47626E-3 3.28536E-3 3.5786E-3 7.59949E-3 1.66532E-2 2.35986E-2 5.74477E-3 4.58919E-3 4.4095E-3 5.11866E-3 7.08146E-3 7.46797E-3 2.57847E-2 4.70809E-2 2.76561E-2 7.12329E-3 5.17155E-3 7.44934E-3 4.91487E-3 1.58261E-3 2.22183E-4 1.62012E-4 1.96581E-4 6.76836E-4 2.90953E-3 -9999 -9999 -9999 -9999 -9999 -9999 -9999 -9999 -9999 -9999 -9999 -9999 -9999 -9999 -9999 -9999 -9999 -9999 -9999 -9999 -9999 -9999 -9999 -9999 -9999 -9999 -9999 -9999 -9999 -9999 -9999 -9999 -9999 -9999 -9999 -9999 -9999 -9999 -9999 -9999 -9999 -9999 -9999 -9999 -9999 -9999 -9999 -9999 -9999 -9999 -9999 -9999 -9999 -9999
-9999 -9999 -9999 -9999 -9999 -9999 -9999 -9999 -9999 -9999 -9999 -9999 -9999 -9999 -9999 -9999 -9999 -9999 -9999 -9999 -9999 -9999 -9999 -9999 -9999 -9999 -9999 -9999 -9999 -9999 -9999 -9999 -9999 -9999 -9999 -9999 -9999 -9999 -9999 -9999 -9999 -9999 -9999 9.33695E-3 6.71029E-3 1.57923E-2 7.92023E-3 5.8486E-3 1.38636E-2 1.51623E-2 1.79623E-2 3.08343E-3 1.5255E-3 1.27665E-3 2.74279E-3 3.75532E-3 4.78234E-3 1.01405E-2 6.51731E-3 4.56747E-3 8.5411E-3 1.18574E-2 1.17131E-2 2.6147E-2 7.51137E-2 1.93492E-1 1.95457E-1 1.99394E-1 1.97836E-1 2.21729E-1 2.45763E-1 2.80881E-1 2.77452E-1 2.45405E-1 1.66737E-1 9.22385E-2 4.15789E-2 1.19761E-2 1.44379E-2 2.78004E-2 3.6847E-2 3.34405E-2 2.4407E-2 7.66413E-3 1.13816E-2 1.578E-2 3.33087E-2 4.42569E-2 1.87065E-2 6.15716E-3 2.44222E-3 1.78015E-3 3.39432E-3 4.28852E-3 7.99532E-3 1.33886E-2 2.01695E-2 6.49719E-3 4.70335E-3 3.72661E-3 4.98589E-3 4.47656E-3 7.31984E-3 1.94339E-2 1.79865E-2 1.00882E-2 4.05656E-3 1.48188E-3 3.23333E-3 4.83055E-3 8.56768E-4 2.49506E-4 1.54541E-4 1.81111E-4 7.7008E-4 -9999 -9999 -9999 -9999 -9999 -9999 -9999 -9999 -9999 -9999 -9999 -9999 -9999 -9999 -9999 -9999 -9999 -9999 -9999 -9999 -9999 -9999 -9999 -9999 -9999 -9999 -9999 -9999 -9999 -9999 -9999 -9999 -9999 -9999 -9999 -9999 -9999 -9999 -9999 -9999 -9999 -9999 -9999 -9999 -9999 -9999 -9999 -9999 -9999 -9999 -9999 -9999 -9999 -9999 -9999
-9999 -9999 -9999 -9999 -9999 -9999 -9999 -9999 -9999 -9999 -9999 -9999 -9999 -9999 -9999 -9999 -9999 -9999 -9999 -9999 -9999 -9999 -9999 -9999 -9999 -9999 -9999 -9999 -9999 -9999 -9999 -9999 -9999 -9999 -9999 -9999 -9999 -9999 -9999 -9999 -9999 -9999 -9999 1.25442E-2 6.86012E-3 8.60565E-3 1.01119E-2 8.28526E-3 1.49131E-2 4.52556E-2 1.32103E-2 3.16093E-3 1.82493E-3 1.38134E-3 2.53613E-3 3.17288E-3 5.9709E-3 1.33997E-2 1.03766E-2 1.59414E-2 1.26734E-2 7.7165E-3 1.42902E-2 5.95226E-2 1.29154E-1 2.49133E-1 2.48908E-1 2.24384E-1 2.06145E-1 2.29715E-1 2.60578E-1 2.38641E-1 2.12056E-1 1.42442E-1 7.08676E-2 4.34694E-2 2.18666E-2 1.15747E-2 4.93918E-3 3.25924E-3 1.81098E-2 1.52609E-2 1.07875E-2 5.62014E-3 4.30551E-3 1.30302E-2 2.49004E-2 3.87913E-2 2.49791E-2 9.59449E-3 2.39704E-3 1.50765E-3 3.06601E-3 3.75359E-3 8.23326E-3 1.27164E-2 1.39532E-2 1.0285E-2 1.30822E-2 4.25775E-3 3.90897E-3 4.55468E-3 6.9232E-3 1.16366E-2 5.12021E-3 2.00809E-3 1.05297E-3 9.25857E-4 3.74964E-3 3.57395E-3 6.69529E-4 2.41751E-4 2.45536E-4 5.08584E-4 -9999 -9999 -9999 -9999 -9999 -9999 -9999 -9999 -9999 -9999 -9999 -9999 -9999 -9999 -9999 -9999 -9999 -9999 -9999 -9999 -9999 -9999 -9999 -9999 -9999 -9999 -9999 -9999 -9999 -9999 -9999 -9999 -9999 -9999 -9999 -9999 -9999 -9999 -9999 -9999 -9999 -9999 -9999 -9999 -9999 -9999 -9999 -9999 -9999 -9999 -9999 -9999 -9999 -9999 -9999 -9999
-9999 -9999 -9999 -9999 -9999 -9999 -9999 -9999 -9999 -9999 -9999 -9999 -9999 -9999 -9999 -9999 -9999 -9999 -9999 -9999 -9999 -9999 -9999 -9999 -9999 -9999 -9999 -9999 -9999 -9999 -9999 -9999 -9999 -9999 -9999 -9999 -9999 -9999 -9999 -9999 -9999 -9999 -9999 1.56258E-2 3.95466E-3 3.10865E-3 8.43975E-3 3.35391E-3 1.14524E-2 4.17926E-2 7.39488E-3 2.27357E-3 2.04664E-3 2.29981E-3 5.19289E-3 4.57585E-3 9.6864E-3 1.33274E-2 5.9134E-3 1.95353E-2 1.02939E-2 7.36669E-3 2.67359E-2 9.39419E-2 2.49116E-1 3.09957E-1 2.7399E-1 2.30289E-1 2.20854E-1 2.33137E-1 1.70321E-1 1.52514E-1 1.27237E-1 7.77067E-2 3.74037E-2 2.06198E-2 1.07336E-2 6.25105E-3 2.9054E-3 3.53888E-3 1.96955E-2 1.03714E-2 5.0856E-3 3.66549E-3 8.9436E-3 1.14795E-2 1.92228E-2 1.7259E-2 1.53073E-2 7.25063E-3 1.79843E-3 1.36442E-3 2.38966E-3 4.08871E-3 6.67129E-3 8.62795E-3 7.6306E-3 1.02213E-2 1.42705E-2 4.20979E-3 2.4492E-3 2.55634E-3 4.48013E-3 6.84093E-3 6.77974E-3 2.67073E-3 9.47251E-4 5.01961E-4 1.54031E-3 1.65993E-3 3.72839E-4 2.73232E-4 5.5858E-4 -9999 -9999 -9999 -9999 -9999 -9999 -9999 -9999 -9999 -9999 -9999 -9999 -9999 -9999 -9999 -9999 -9999 -9999 -9999 -9999 -9999 -9999 -9999 -9999 -9999 -9999 -9999 -9999 -9999 -9999 -9999 -9999 -9999 -9999 -9999 -9999 -9999 -9999 -9999 -9999 -9999 -9999 -9999 -9999 -9999 -9999 -9999 -9999 -9999 -9999 -9999 -9999 -9999 -9999 -9999 -9999 -9999
-9999 -9999 -9999 -9999 -9999 -9999 -9999 -9999 -9999 -9999 -9999 -9999 -9999 -9999 -9999 -9999 -9999 -9999 -9999 -9999 -9999 -9999 -9999 -9999 -9999 -9999 -9999 -9999 -9999 -9999 -9999 -9999 -9999 -9999 -9999 -9999 -9999 -9999 -9999 -9999 -9999 -9999 -9999 3.91308E-3 2.57834E-3 3.79729E-3 1.35131E-3 2.90009E-3 1.13217E-2 6.5256E-3 2.27186E-3 2.34352E-3 5.09464E-3 5.35662E-3 4.60634E-3 3.6775E-3 9.78462E-3 3.48509E-2 6.20107E-3 1.38528E-2 2.09803E-2 1.09155E-2 2.49074E-2 8.03474E-2 2.38337E-1 2.62233E-1 2.277E-1 1.78635E-1 1.69215E-1 1.93737E-1 1.62738E-1 8.04889E-2 7.54939E-2 6.99908E-2 3.89413E-2 1.38599E-2 5.74581E-3 3.45273E-3 4.02038E-3 9.15128E-3 1.96452E-2 7.81352E-3 5.23003E-3 3.62127E-3 1.03401E-2 1.19155E-2 1.13263E-2 1.13217E-2 6.69551E-3 2.98352E-3 9.16419E-4 1.57276E-3 2.23055E-3 5.36751E-3 6.86417E-3 4.06136E-3 2.82674E-3 9.06118E-3 2.10676E-2 1.18837E-2 1.7951E-3 1.06643E-3 1.35428E-3 2.90279E-3 3.70881E-3 2.3681E-3 8.07213E-4 2.73899E-4 9.6628E-4 1.93759E-3 4.78696E-4 1.21505E-3 -9999 -9999 -9999 -9999 -9999 -9999 -9999 -9999 -9999 -9999 -9999 -9999 -9999 -9999 -9999 -9999 -9999 -9999 -9999 -9999 -9999 -9999 -9999 -9999 -9999 -9999 -9999 -9999 -9999 -9999 -9999 -9999 -9999 -9999 -9999 -9999 -9999 -9999 -9999 -9999 -9999 -9999 -9999 -9999 -9999 -9999 -9999 -9999 -9999 -9999 -9999 -9999 -9999 -9999 -9999 -9999 -9999 -9999
-9999 -9999 -9999 -9999 -9999 -9999 -9999 -9999 -9999 -9999 -9999 -9999 -9999 -9999 -9999 -9999 -9999 -9999 -9999 -9999 -9999 -9999 -9999 -9999 -9999 -9999 -9999 -9999 -9999 -9999 -9999 -9999 -9999 -9999 -9999 -9999 -9999 -9999 -9999 -9999 -9999 -9999 3.14083E-3 1.52891E-3 4.5772E-3 1.07339E-3 1.98681E-3 6.32036E-3 7.1208E-3 5.70294E-3 3.8602E-3 3.21011E-3 4.85861E-3 8.64611E-3 7.11254E-3 3.54049E-3 1.25607E-2 3.10444E-2 4.44601E-3 1.36309E-2 3.85222E-2 1.79391E-2 2.10412E-2 1.00597E-1 2.12415E-1 2.3507E-1 2.20447E-1 1.5657E-1 1.29306E-1 1.55436E-1 1.69068E-1 1.17161E-1 5.06788E-2 5.45427E-2 6.83918E-2 4.0918E-2 1.85105E-2 1.57911E-2 2.26486E-2 2.96765E-2 2.6134E-2 9.76854E-3 7.6073E-3 2.4721E-3 3.65071E-3 1.01601E-2 7.28659E-3 9.59266E-3 8.14604E-3 3.08593E-3 1.46829E-3 2.20743E-3 2.49465E-3 3.89135E-3 3.41752E-3 1.82814E-3 3.32468E-3 1.25283E-2 3.18605E-2 1.41431E-2 2.47074E-3 7.80164E-4 7.9707E-4 1.10272E-3 1.71325E-3 2.30259E-3 5.24378E-4 2.21616E-4 8.40407E-4 1.42998E-3 4.16165E-4 -9999 -9999 -9999 -9999 -9999 -9999 -9999 -9999 -9999 -9999 -9999 -9999 -9999 -9999 -9999 -9999 -9999 -9999 -9999 -9999 -9999 -9999 -9999 -9999 -9999 -9999 -9999 -9999 -9999 -9999 -9999 -9999 -9999 -9999 -9999 -9999 -9999 -9999 -9999 -9999 -9999 -9999 -9999 -9999 -9999 -9999 -9999 -9999 -9999 -9999 -9999 -9999 -9999 -9999 -9999 -9999 -9999 -9999 -9999
-9999 -9999 -9999 -9999 -9999 -9999 -9999 -9999 -9999 -9999 -9999 -9999 -9999 -9999 -9999 -9999 -9999 -9999 -9999 -9999 -9999 -9999 -9999 -9999 -9999 -9999 -9999 -9999 -9999 -9999 -9999 -9999 -9999 -9999 -9999 -9999 -9999 -9999 -9999 -9999 -9999 -9999 1.71938E-3 1.34186E-3 2.84573E-3 8.32899E-4 1.84767E-3 1.35383E-3 1.15535E-3 1.4278E-3 1.85907E-3 4.50524E-3 1.98274E-2 5.41098E-2 1.76505E-2 3.02971E-3 -9999 1.07559E-2 3.59889E-3 2.41331E-2 4.84682E-2 2.40239E-2 2.70256E-2 1.02822E-1 2.15521E-1 2.71811E-1 1.99688E-1 1.31655E-1 1.16299E-1 1.04355E-1 1.37091E-1 1.4143E-1 5.54446E-2 3.428E-2 4.09352E-2 3.89397E-2 3.7419E-2 3.43763E-2 3.27898E-2 1.32518E-2 1.18997E-2 1.04342E-2 7.97054E-3 3.3058E-3 2.37306E-3 6.48309E-3 7.43045E-3 5.0956E-3 5.60032E-3 3.18378E-3 1.84464E-3 1.85722E-3 2.92687E-3 2.35589E-3 1.17688E-3 2.94766E-3 6.5106E-3 2.33046E-2 4.7566E-2 3.79592E-2 1.43202E-2 2.38638E-3 5.01682E-4 5.16522E-4 7.78738E-4 7.16632E-4 2.74589E-4 2.7167E-4 5.97362E-4 1.99852E-3 6.17963E-4 -9999 -9999 -9999 -9999 -9999 -9999 -9999 -9999 -9999 -9999 -9999 -9999 -9999 -9999 -9999 -9999 -9999 -9999 -9999 -9999 -9999 -9999 -9999 -9999 -9999 -9999 -9999 -9999 -9999 -9999 -9999 -9999 -9999 -9999 -9999 -9999 -9999 -9999 -9999 -9999 -9999 -9999 -9999 -9999 -9999 -9999 -9999 -9999 -9999 -9999 -9999 -9999 -9999 -9999 -9999 -9999 -9999 -9999 -9999
-9999 -9999 -9999 -9999 -9999 -9999 -9999 -9999 -9999 -9999 -9999 -9999 -9999 -9999 -9999 -9999 -9999 -9999 -9999 -9999 -9999 -9999 -9999 -9999 -9999 -9999 -9999 -9999 -9999 -9999 -9999 -9999 -9999 -9999 -9999 -9999 -9999 -9999 -9999 -9999 -9999 -9999 1.40747E-3 2.02701E-3 1.51394E-3 1.07864E-3 9.87035E-4 3.90962E-3 1.16525E-3 8.58895E-4 1.33236E-3 6.64627E-3 7.80534E-2 1.37996E-1 -9999 -9999 -9999 1.6416E-3 3.05088E-3 2.83869E-2 3.90942E-2 1.54477E-2 2.80165E-2 1.3483E-1 2.55165E-1 1.77729E-1 1.56948E-1 1.26751E-1 8.94052E-2 8.92195E-2 1.09567E-1 1.72626E-1 1.52158E-1 6.62626E-2 2.97169E-2 1.27067E-2 1.01706E-2 1.8135E-2 2.26141E-2 5.35847E-3 4.65665E-3 9.52963E-3 1.86176E-2 5.37465E-3 3.03245E-3 6.9602E-3 7.0301E-3 7.97912E-3 4.33856E-3 1.95839E-3 1.20596E-3 1.26355E-3 1.26619E-3 1.92633E-3 2.70798E-3 4.1693E-3 1.376E-2 1.25834E-2 1.16531E-2 1.15029E-2 1.56005E-2 7.6863E-3 9.07787E-4 3.69332E-4 6.34167E-4 4.69883E-4 1.2432E-4 2.27119E-4 4.00707E-4 5.59631E-4 8.41488E-5 -9999 -9999 -9999 -9999 -9999 -9999 -9999 -9999 -9999 -9999 -9999 -9999 -9999 -9999 -9999 -9999 -9999 -9999 -9999 -9999 -9999 -9999 -9999 -9999 -9999 -9999 -9999 -9999 -9999 -9999 -9999 -9999 -9999 -9999 -9999 -9999 -9999 -9999 -9999 -9999 -9999 -9999 -9999 -9999 -9999 -9999 -9999 -9999 -9999 -9999 -9999 -9999 -9999 -9999 -9999 -9999 -9999 -9999 -9999
-9999 -9999 -9999 -9999 -9999 -9999 -9999 -9999 -9999 -9999 -9999 -9999 -9999 -9999 -9999 -9999 -9999 -9999 -9999 -9999 -9999 -9999 -9999 -9999 -9999 -9999 -9999 -9999 -9999 -9999 -9999 -9999 -9999 -9999 -9999 -9999 -9999 -9999 -9999 -9999 -9999 -9999 -9999 5.07433E-3 2.49314E-3 1.4352E-3 2.8221E-3 3.14341E-3 2.12373E-3 4.07045E-3 1.84064E-3 4.43089E-3 3.30235E-2 1.57797E-1 -9999 -9999 -9999 2.32628E-3 4.49535E-3 1.28283E-2 1.41527E-2 1.51143E-2 2.37933E-2 1.1905E-1 1.72292E-1 9.51201E-2 5.86285E-2 7.40975E-2 7.82436E-2 5.77025E-2 5.72826E-2 8.72613E-2 7.40941E-2 5.36633E-2 4.49985E-2 2.56702E-2 8.85521E-3 1.68723E-2 2.39035E-2 1.06919E-2 1.30493E-2 2.74979E-2 3.32847E-2 1.10906E-2 2.44263E-3 6.21071E-3 5.43455E-3 5.25445E-3 4.72581E-3 2.78746E-3 1.7419E-3 6.42989E-4 7.68996E-4 2.48E-3 4.39889E-3 1.02921E-2 2.67796E-2 1.84261E-2 8.17931E-3 3.17784E-3 5.0481E-3 3.37839E-3 4.57746E-4 3.36328E-4 3.43201E-4 2.20174E-4 2.19905E-4 2.1639E-4 1.19435E-4 3.52751E-5 3.69664E-5 3.29948E-5 -9999 -9999 -9999 -9999 -9999 -9999 -9999 -9999 -9999 -9999 -9999 -9999 -9999 -9999 -9999 -9999 -9999 -9999 -9999 -9999 -9999 -9999 -9999 -9999 -9999 -9999 -9999 -9999 -9999 -9999 -9999 -9999 -9999 -9999 -9999 -9999 -9999 -9999 -9999 -9999 -9999 -9999 -9999 -9999 -9999 -9999 -9999 -9999 -9999 -9999 -9999 -9999 -9999 -9999 -9999 -9999 -9999 -9999
-9999 -9999 -9999 -9999 -9999 -9999 -9999 -9999 -9999 -9999 -9999 -9999 -9999 -9999 -9999 -9999 -9999 -9999 -9999 -9999 -9999 -9999 -9999 -9999 -9999 -9999 -9999 -9999 -9999 -9999 -9999 -9999 -9999 -9999 -9999 -9999 -9999 -9999 -9999 -9999 -9999 -9999 -9999 5.76078E-3 4.78628E-3 1.24112E-3 2.45873E-3 2.375E-3 9.83519E-3 3.86731E-3 3.08257E-3 7.73098E-3 2.12061E-2 -9999 -9999 -9999 -9999 -9999 -9999 2.98006E-3 5.77536E-3 8.33836E-3 2.91234E-2 1.60672E-1 2.27705E-1 1.4625E-1 8.42146E-2 2.76477E-2 3.33838E-2 2.2244E-2 2.7602E-2 5.64493E-2 6.88273E-2 4.76312E-2 3.26702E-2 8.58371E-3 7.37229E-3 1.85581E-2 1.11915E-2 1.70349E-2 3.0504E-2 3.95067E-2 3.42643E-2 9.6891E-3 1.57305E-3 3.89061E-3 6.37499E-3 2.84142E-3 3.50437E-3 5.20297E-3 2.46439E-3 4.62582E-4 7.53686E-4 1.79348E-3 4.99496E-3 1.45238E-2 2.18921E-2 6.7524E-3 3.28364E-3 1.77866E-3 1.10109E-3 5.09513E-4 1.89027E-4 1.94961E-4 3.24637E-4 2.91923E-4 1.87535E-4 5.58917E-5 1.54606E-5 2.65107E-5 4.6858E-5 -9999 -9999 -9999 -9999 -9999 -9999 -9999 -9999 -9999 -9999 -9999 -9999 -9999 -9999 -9999 -9999 -9999 -9999 -9999 -9999 -9999 -9999 -9999 -9999 -9999 -9999 -9999 -9999 -9999 -9999 -9999 -9999 -9999 -9999 -9999 -9999 -9999 -9999 -9999 -9999 -9999 -9999 -9999 -9999 -9999 -9999 -9999 -9999 -9999 -9999 -9999 -9999 -9999 -9999 -9999 -9999 -9999 -9999 -9999
-9999 -9999 -9999 -9999 -9999 -9999 -9999 -9999 -9999 -9999 -9999 -9999 -9999 -9999 -9999 -9999 -9999 -9999 -9999 -9999 -9999 -9999 -9999 -9999 -9999 -9999 -9999 -9999 -9999 -9999 -9999 -9999 -9999 -9999 -9999 -9999 -9999 -9999 -9999 -9999 -9999 -9999 -9999 4.01164E-3 5.67033E-3 1.04523E-3 1.61222E-3 2.51615E-3 4.02337E-3 1.1606E-3 8.21003E-4 1.41894E-3 3.41695E-3 -9999 -9999 -9999 -9999 -9999 -9999 -9999 8.3189E-3 3.25322E-2 7.92251E-2 2.12545E-1 2.07072E-1 1.82449E-1 9.78494E-2 2.34992E-2 1.26585E-2 1.46899E-2 3.02457E-2 2.80371E-2 2.89905E-2 2.39553E-2 9.50695E-3 4.25677E-3 9.34087E-3 1.2116E-2 8.07636E-3 9.59565E-3 9.23122E-3 1.50514E-2 2.17623E-2 5.75079E-3 8.23704E-4 1.71683E-3 2.60081E-3 4.14202E-3 1.03273E-2 1.59819E-2 3.30594E-3 7.36533E-4 6.94367E-4 1.6971E-3 2.9355E-3 9.55435E-3 1.49727E-2 7.12944E-3 7.43834E-3 5.46499E-3 1.33034E-3 3.27779E-4 1.29884E-4 1.5582E-4 2.70507E-4 2.41829E-4 7.1342E-5 2.14916E-5 1.9324E-5 2.88065E-5 -9999 -9999 -9999 -9999 -9999 -9999 -9999 -9999 -9999 -9999 -9999 -9999 -9999 -9999 -9999 -9999 -9999 -9999 -9999 -9999 -9999 -9999 -9999 -9999 -9999 -9999 -9999 -9999 -9999 -9999 -9999 -9999 -9999 -9999 -9999 -9999 -9999 -9999 -9999 -9999 -9999 -9999 -9999 -9999 -9999 -9999 -9999 -9999 -9999 -9999 -9999 -9999 -9999 -9999 -9999 -9999 -9999 -9999 -9999 -9999
-9999 -9999 -9999 -9999 -9999 -9999 -9999 -9999 -9999 -9999 -9999 -9999 -9999 -9999 -9999 -9999 -9999 -9999 -9999 -9999 -9999 -9999 -9999 -9999 -9999 -9999 -9999 -9999 -9999 -9999 -9999 -9999 -9999 -9999 -9999 -9999 -9999 -9999 -9999 -9999 -9999 -9999 -9999 -9999 9.18053E-3 1.34324E-3 6.50238E-4 2.99847E-3 1.39156E-3 8.69961E-4 1.47908E-3 2.65828E-3 -9999 -9999 -9999 -9999 -9999 -9999 -9999 -9999 -9999 6.93919E-2 1.22285E-1 1.52012E-1 8.95323E-2 6.35165E-2 3.13228E-2 1.4598E-2 1.06501E-2 1.25407E-2 2.20257E-2 3.05332E-2 1.89512E-2 1.05717E-2 8.21019E-3 1.07694E-2 1.20905E-2 9.58763E-3 5.9769E-3 4.37714E-3 5.45889E-3 1.01227E-2 1.02811E-2 1.86208E-3 8.47908E-4 1.50791E-3 1.8147E-3 6.77296E-3 1.67942E-2 1.48522E-2 2.42014E-3 4.13848E-4 8.14976E-4 1.21722E-3 1.65452E-3 2.96988E-3 1.08217E-2 5.68798E-3 5.71578E-3 4.29683E-3 2.72805E-3 7.71747E-4 1.03149E-4 1.28361E-4 1.39678E-4 1.168E-4 6.31983E-5 3.31243E-5 -9999 -9999 -9999 -9999 -9999 -9999 -9999 -9999 -9999 -9999 -9999 -9999 -9999 -9999 -9999 -9999 -9999 -9999 -9999 -9999 -9999 -9999 -9999 -9999 -9999 -9999 -9999 -9999 -9999 -9999 -9999 -9999 -9999 -9999 -9999 -9999 -9999 -9999 -9999 -9999 -9999 -9999 -9999 -9999 -9999 -9999 -9999 -9999 -9999 -9999 -9999 -9999 -9999 -9999 -9999 -9999 -9999 -9999 -9999 -9999 -9999 -9999
-9999 -9999 -9999 -9999 -9999 -9999 -9999 -9999 -9999 -9999 -9999 -9999 -9999 -9999 -9999 -9999 -9999 -9999 -9999 -9999 -9999 -9999 -9999 -9999 -9999 -9999 -9999 -9999 -9999 -9999 -9999 -9999 -9999 -9999 -9999 -9999 -9999 -9999 -9999 -9999 -9999 -9999 -9999 -9999 6.73265E-3 1.06617E-3 2.21103E-3 2.73305E-3 1.52025E-3 2.83898E-3 3.10953E-3 -9999 -9999 -9999 -9999 -9999 -9999 -9999 -9999 -9999 -9999 -9999 -9999 1.03827E-1 8.36893E-2 2.95705E-2 1.14261E-2 9.33616E-3 1.0485E-2 1.30761E-2 1.31082E-2 4.00428E-2 4.01526E-2 2.42314E-2 1.54511E-2 1.31464E-2 6.8249E-3 8.20662E-3 7.53212E-3 5.28313E-3 4.72506E-3 6.38265E-3 6.28975E-3 1.34746E-3 1.92877E-3 3.37536E-3 2.56E-3 5.17071E-3 1.15499E-2 1.13109E-2 1.79239E-3 4.03187E-4 7.25071E-4 9.68637E-4 1.3398E-3 1.63918E-3 5.43805E-3 2.92587E-3 1.55452E-3 1.01808E-3 9.92731E-4 8.73761E-4 4.28147E-4 6.7089E-5 6.59056E-5 5.51912E-5 4.35151E-5 -9999 -9999 -9999 -9999 -9999 -9999 -9999 -9999 -9999 -9999 -9999 -9999 -9999 -9999 -9999 -9999 -9999 -9999 -9999 -9999 -9999 -9999 -9999 -9999 -9999 -9999 -9999 -9999 -9999 -9999 -9999 -9999 -9999 -9999 -9999 -9999 -9999 -9999 -9999 -9999 -9999 -9999 -9999 -9999 -9999 -9999 -9999 -9999 -9999 -9999 -9999 -9999 -9999 -9999 -9999 -9999 -9999 -9999 -9999 -9999 -9999 -9999 -9999
-9999 -9999 -9999 -9999 -9999 -9999 -9999 -9999 -9999 -9999 -9999 -9999 -9999 -9999 -9999 -9999 -9999 -9999 -9999 -9999 -9999 -9999 -9999 -9999 -9999 -9999 -9999 -9999 -9999 -9999 -9999 -9999 -9999 -9999 -9999 -9999 -9999 -9999 -9999 -9999 -9999 -9999 -9999 -9999 4.23206E-3 3.42546E-3 6.27279E-3 1.93722E-3 1.59701E-3 -9999 -9999 -9999 -9999 -9999 -9999 -9999 -9999 -9999 -9999 -9999 -9999 -9999 -9999 3.57129E-2 2.82021E-2 1.40326E-2 1.14863E-2 1.02943E-2 6.56759E-3 9.85264E-3 1.00023E-2 1.39726E-2 1.20541E-2 1.83257E-2 1.69413E-2 9.17829E-3 2.88096E-3 4.21207E-3 6.01892E-3 2.89382E-3 3.52899E-3 6.56098E-3 6.18233E-3 1.68908E-3 2.78705E-3 5.18004E-3 3.85002E-3 2.57021E-3 3.63913E-3 5.72115E-3 1.45996E-3 3.1893E-4 5.17938E-4 5.70184E-4 9.22214E-4 6.8349E-4 2.13082E-3 1.32026E-3 1.09317E-3 6.82315E-4 2.31847E-4 1.75886E-4 1.73715E-4 5.1203E-5 3.64366E-5 4.91111E-5 -9999 -9999 -9999 -9999 -9999 -9999 -9999 -9999 -9999 -9999 -9999 -9999 -9999 -9999 -9999 -9999 -9999 -9999 -9999 -9999 -9999 -9999 -9999 -9999 -9999 -9999 -9999 -9999 -9999 -9999 -9999 -9999 -9999 -9999 -9999 -9999 -9999 -9999 -9999 -9999 -9999 -9999 -9999 -9999 -9999 -9999 -9999 -9999 -9999 -9999 -9999 -9999 -9999 -9999 -9999 -9999 -9999 -9999 -9999 -9999 -9999 -9999 -9999 -9999
-9999 -9999 -9999 -9999 -9999 -9999 -9999 -9999 -9999 -9999 -9999 -9999 -9999 -9999 -9999 -9999 -9999 -9999 -9999 -9999 -9999 -9999 -9999 -9999 -9999 -9999 -9999 -9999 -9999 -9999 -9999 -9999 -9999 -9999 -9999 -9999 -9999 -9999 -9999 -9999 -9999 -9999 -9999 -9999 4.27998E-3 4.5641E-3 7.82839E-3 1.81705E-3 7.03991E-4 -9999 -9999 -9999 -9999 -9999 -9999 -9999 -9999 -9999 -9999 -9999 -9999 -9999 -9999 1.0192E-2 5.56152E-3 3.09606E-3 5.43162E-3 9.85347E-3 3.47747E-3 4.27203E-3 1.11005E-2 1.5723E-2 7.02503E-3 1.38823E-2 2.2838E-2 8.77246E-3 2.48666E-3 3.53708E-3 4.16686E-3 2.09508E-3 2.44103E-3 6.48899E-3 3.73878E-3 8.7897E-4 1.58371E-3 3.47509E-3 2.96089E-3 1.56525E-3 2.14583E-3 3.35628E-3 1.37921E-3 5.32764E-4 5.03891E-4 4.44632E-4 6.77995E-4 5.15854E-4 4.39816E-4 9.13905E-4 1.63409E-3 6.05882E-4 9.41695E-5 7.21591E-5 9.43081E-5 5.52674E-5 3.88136E-5 7.00506E-5 -9999 -9999 -9999 -9999 -9999 -9999 -9999 -9999 -9999 -9999 -9999 -9999 -9999 -9999 -9999 -9999 -9999 -9999 -9999 -9999 -9999 -9999 -9999 -9999 -9999 -9999 -9999 -9999 -9999 -9999 -9999 -9999 -9999 -9999 -9999 -9999 -9999 -9999 -9999 -9999 -9999 -9999 -9999 -9999 -9999 -9999 -9999 -9999 -9999 -9999 -9999 -9999 -9999 -9999 -9999 -9999 -9999 -9999 -9999 -9999 -9999 -9999 -9999 -9999
-9999 -9999 -9999 -9999 -9999 -9999 -9999 -9999 -9999 -9999 -9999 -9999 -9999 -9999 -9999 -9999 -9999 -9999 -9999 -9999 -9999 -9999 -9999 -9999 -9999 -9999 -9999 -9999 -9999 -9999 -9999 -9999 -9999 -9999 -9999 -9999 -9999 -9999 -9999 -9999 -9999 -9999 -9999 -9999 2.72226E-3 3.4626E-3 7.75567E-3 5.40062E-3 1.9598E-3 -9999 -9999 -9999 -9999 -9999 -9999 -9999 -9999 -9999 -9999 -9999 -9999 -9999 -9999 -9999 -9999 1.86001E-3 1.73371E-3 3.85045E-3 2.9324E-3 1.97356E-3 5.62673E-3 1.42663E-2 9.5357E-3 1.90745E-2 1.80732E-2 4.28433E-3 2.50778E-3 5.07965E-3 5.10479E-3 1.95073E-3 1.42509E-3 2.22941E-3 1.82785E-3 4.777E-4 8.7501E-4 1.64168E-3 1.1716E-3 1.53839E-3 3.2128E-3 4.61147E-3 1.43628E-3 3.56169E-4 4.02784E-4 3.47032E-4 3.98509E-4 5.37773E-4 5.01363E-4 7.14448E-4 1.69732E-3 4.77966E-4 8.50866E-5 7.01162E-5 1.26144E-4 8.61198E-5 7.69193E-5 -9999 -9999 -9999 -9999 -9999 -9999 -9999 -9999 -9999 -9999 -9999 -9999 -9999 -9999 -9999 -9999 -9999 -9999 -9999 -9999 -9999 -9999 -9999 -9999 -9999 -9999 -9999 -9999 -9999 -9999 -9999 -9999 -9999 -9999 -9999 -9999 -9999 -9999 -9999 -9999 -9999 -9999 -9999 -9999 -9999 -9999 -9999 -9999 -9999 -9999 -9999 -9999 -9999 -9999 -9999 -9999 -9999 -9999 -9999 -9999 -9999 -9999 -9999 -9999 -9999
-9999 -9999 -9999 -9999 -9999 -9999 -9999 -9999 -9999 -9999 -9999 -9999 -9999 -9999 -9999 -9999 -9999 -9999 -9999 -9999 -9999 -9999 -9999 -9999 -9999 -9999 -9999 -9999 -9999 -9999 -9999 -9999 -9999 -9999 -9999 -9999 -9999 -9999 -9999 -9999 -9999 -9999 -9999 -9999 1.27128E-3 3.99121E-3 5.41015E-3 2.64059E-3 1.19849E-3 1.40785E-3 -9999 -9999 -9999 -9999 -9999 -9999 -9999 -9999 -9999 -9999 -9999 -9999 -9999 -9999 -9999 3.27838E-3 1.54877E-3 1.95776E-3 1.16114E-3 1.45847E-3 2.67871E-3 1.21199E-2 1.42564E-2 1.30935E-2 9.31461E-3 5.30906E-3 1.72832E-3 1.94638E-3 4.2719E-3 2.03239E-3 1.61944E-3 2.12498E-3 1.64217E-3 4.48987E-4 5.09315E-4 1.01038E-3 1.09562E-3 3.38502E-3 5.70378E-3 8.97288E-3 2.05321E-3 2.9542E-4 2.36642E-4 2.11372E-4 2.16012E-4 4.06148E-4 6.58748E-4 4.69634E-4 7.34468E-4 4.27334E-4 1.00096E-4 1.20058E-4 1.31736E-4 2.24733E-4 1.49597E-4 -9999 -9999 -9999 -9999 -9999 -9999 -9999 -9999 -9999 -9999 -9999 -9999 -9999 -9999 -9999 -9999 -9999 -9999 -9999 -9999 -9999 -9999 -9999 -9999 -9999 -9999 -9999 -9999 -9999 -9999 -9999 -9999 -9999 -9999 -9999 -9999 -9999 -9999 -9999 -9999 -9999 -9999 -9999 -9999 -9999 -9999 -9999 -9999 -9999 -9999 -9999 -9999 -9999 -9999 -9999 -9999 -9999 -9999 -9999 -9999 -9999 -9999 -9999 -9999 -9999
-9999 -9999 -9999 -9999 -9999 -9999 -9999 -9999 -9999 -9999 -9999 -9999 -9999 -9999 -9999 -9999 -9999 -9999 -9999 -9999 -9999 -9999 -9999 -9999 -9999 -9999 -9999 -9999 -9999 -9999 -9999 -9999 -9999 -9999 -9999 -9999 -9999 -9999 -9999 -9999 -9999 -9999 -9999 -9999 -9999 1.29534E-3 1.43617E-3 2.72473E-3 2.13341E-3 -9999 -9999 -9999 -9999 -9999 -9999 -9999 -9999 -9999 -9999 -9999 -9999 -9999 -9999 -9999 -9999 -9999 3.65254E-3 1.25087E-3 1.34228E-3 2.71317E-3 5.5014E-3 1.9645E-2 1.49307E-2 1.26023E-2 1.17575E-2 1.39248E-2 4.07749E-3 8.36574E-4 2.13932E-3 4.77915E-3 2.93342E-3 2.00739E-3 1.02992E-3 3.5818E-4 4.17131E-4 6.91076E-4 1.1053E-3 2.45185E-3 6.69289E-3 5.62898E-3 2.31274E-3 4.67096E-4 3.94988E-4 2.62014E-4 2.43398E-4 2.91514E-4 3.62919E-4 4.41249E-4 3.90373E-4 4.20561E-4 1.76027E-4 1.06462E-4 1.97066E-4 1.09422E-4 -9999 -9999 -9999 -9999 -9999 -9999 -9999 -9999 -9999 -9999 -9999 -9999 -9999 -9999 -9999 -9999 -9999 -9999 -9999 -9999 -9999 -9999 -9999 -9999 -9999 -9999 -9999 -9999 -9999 -9999 -9999 -9999 -9999 -9999 -9999 -9999 -9999 -9999 -9999 -9999 -9999 -9999 -9999 -9999 -9999 -9999 -9999 -9999 -9999 -9999 -9999 -9999 -9999 -9999 -9999 -9999 -9999 -9999 -9999 -9999 -9999 -9999 -9999 -9999 -9999 -9999
-9999 -9999 -9999 -9999 -9999 -9999 -9999 -9999 -9999 -9999 -9999 -9999 -9999 -9999 -9999 -9999 -9999 -9999 -9999 -9999 -9999 -9999 -9999 -9999 -9999 -9999 -9999 -9999 -9999 -9999 -9999 -9999 -9999 -9999 -9999 -9999 -9999 -9999 -9999 -9999 -9999 -9999 -9999 -9999 -9999 1.2028E-3 2.82112E-3 1.47261E-3 5.80936E-4 -9999 -9999 -9999 -9999 -9999 -9999 -9999 -9999 -9999 -9999 -9999 -9999 -9999 -9999 -9999 -9999 -9999 -9999 -9999 1.72441E-3 2.63819E-3 3.19655E-3 8.46416E-3 7.8854E-3 1.73497E-2 1.51847E-2 9.25669E-3 4.15015E-3 7.54287E-4 7.33963E-4 4.37369E-3 2.98489E-3 1.82738E-3 8.0649E-4 4.38451E-4 4.71534E-4 6.00998E-4 5.77342E-4 6.77907E-4 1.8014E-3 3.16896E-3 2.70198E-3 1.08396E-3 8.39951E-4 4.46631E-4 3.81683E-4 2.88013E-4 1.73796E-4 4.09679E-4 4.23615E-4 6.15059E-4 1.24721E-4 4.46757E-5 6.37378E-5 -9999 -9999 -9999 -9999 -9999 -9999 -9999 -9999 -9999 -9999 -9999 -9999 -9999 -9999 -9999 -9999 -9999 -9999 -9999 -9999 -9999 -9999 -9999 -9999 -9999 -9999 -9999 -9999 -9999 -9999 -9999 -9999 -9999 -9999 -9999 -9999 -9999 -9999 -9999 -9999 -9999 -9999 -9999 -9999 -9999 -9999 -9999 -9999 -9999 -9999 -9999 -9999 -9999 -9999 -9999 -9999 -9999 -9999 -9999 -9999 -9999 -9999 -9999 -9999 -9999 -9999 -9999
-9999 -9999 -9999 -9999 -9999 -9999 -9999 -9999 -9999 -9999 -9999 -9999 -9999 -9999 -9999 -9999 -9999 -9999 -9999 -9999 -9999 -9999 -9999 -9999 -9999 -9999 -9999 -9999 -9999 -9999 -9999 -9999 -9999 -9999 -9999 -9999 -9999 -9999 -9999 -9999 -9999 -9999 -9999 -9999 -9999 -9999 -9999 5.17045E-3 5.71495E-4 3.81702E-4 -9999 -9999 -9999 -9999 -9999 -9999 -9999 -9999 -9999 -9999 -9999 -9999 -9999 -9999 -9999 -9999 -9999 2.67011E-3 6.54181E-3 3.53027E-3 2.85679E-3 2.63607E-3 4.47452E-3 8.35049E-3 8.2243E-3 3.1873E-3 9.88437E-4 3.96483E-4 1.18193E-3 1.91773E-3 1.72858E-3 1.28659E-3 7.44712E-4 4.68426E-4 8.54371E-4 9.14432E-4 4.38966E-4 4.43827E-4 6.71951E-4 1.61601E-3 1.86585E-3 1.63281E-3 1.70641E-3 1.15461E-3 6.47398E-4 1.31613E-4 1.04652E-4 1.93393E-4 3.47289E-4 3.5766E-4 1.11854E-4 4.01371E-5 2.52695E-5 -9999 -9999 -9999 -9999 -9999 -9999 -9999 -9999 -9999 -9999 -9999 -9999 -9999 -9999 -9999 -9999 -9999 -9999 -9999 -9999 -9999 -9999 -9999 -9999 -9999 -9999 -9999 -9999 -9999 -9999 -9999 -9999 -9999 -9999 -9999 -9999 -9999 -9999 -9999 -9999 -9999 -9999 -9999 -9999 -9999 -9999 -9999 -9999 -9999 -9999 -9999 -9999 -9999 -9999 -9999 -9999 -9999 -9999 -9999 -9999 -9999 -9999 -9999 -9999 -9999 -9999 -9999
-9999 -9999 -9999 -9999 -9999 -9999 -9999 -9999 -9999 -9999 -9999 -9999 -9999 -9999 -9999 -9999 -9999 -9999 -9999 -9999 -9999 -9999 -9999 -9999 -9999 -9999 -9999 -9999 -9999 -9999 -9999 -9999 -9999 -9999 -9999 -9999 -9999 -9999 -9999 -9999 -9999 -9999 -9999 -9999 -9999 -9999 -9999 3.09439E-3 3.20142E-3 -9999 -9999 -9999 -9999 -9999 -9999 -9999 -9999 -9999 -9999 -9999 -9999 -9999 -9999 -9999 -9999 -9999 -9999 -9999 3.13727E-3 4.57696E-3 1.9556E-3 1.67604E-3 5.57998E-3 2.94765E-3 1.33488E-3 9.46042E-4 5.54315E-4 9.36869E-4 1.90707E-3 1.44379E-3 1.13541E-3 1.2109E-3 6.16222E-4 3.88116E-4 6.06326E-4 5.56001E-4 3.30748E-4 3.87991E-4 3.74105E-4 7.4144E-4 1.3759E-3 1.88633E-3 1.72741E-3 1.19508E-3 8.51469E-4 1.03844E-4 3.64191E-5 8.43091E-5 1.7532E-4 2.32421E-4 1.06331E-4 4.96317E-5 2.52528E-5 -9999 -9999 -9999 -9999 -9999 -9999 -9999 -9999 -9999 -9999 -9999 -9999 -9999 -9999 -9999 -9999 -9999 -9999 -9999 -9999 -9999 -9999 -9999 -9999 -9999 -9999 -9999 -9999 -9999 -9999 -9999 -9999 -9999 -9999 -9999 -9999 -9999 -9999 -9999 -9999 -9999 -9999 -9999 -9999 -9999 -9999 -9999 -9999 -9999 -9999 -9999 -9999 -9999 -9999 -9999 -9999 -9999 -9999 -9999 -9999 -9999 -9999 -9999 -9999 -9999 -9999 -9999
-9999 -9999 -9999 -9999 -9999 -9999 -9999 -9999 -9999 -9999 -9999 -9999 -9999 -9999 -9999 -9999 -9999 -9999 -9999 -9999 -9999 -9999 -9999 -9999 -9999 -9999 -9999 -9999 -9999 -9999 -9999 -9999 -9999 -9999 -9999 -9999 -9999 -9999 -9999 -9999 -9999 -9999 -9999 -9999 -9999 -9999 -9999 -9999 3.21605E-3 -9999 -9999 -9999 -9999 -9999 -9999 -9999 -9999 -9999 -9999 -9999 -9999 -9999 -9999 -9999 -9999 -9999 2.40199E-3 4.27484E-4 1.28209E-3 4.1318E-3 3.83475E-3 2.02191E-3 6.82062E-3 3.82196E-3 8.14851E-4 4.92225E-4 4.74093E-4 8.16193E-4 1.20397E-3 1.58116E-3 1.07486E-3 9.61671E-4 9.63407E-4 4.0278E-4 7.80677E-4 9.67488E-4 5.97083E-4 3.65985E-4 3.72083E-4 5.54105E-4 1.27104E-3 2.16481E-3 1.92348E-3 8.40369E-4 5.02788E-4 1.24934E-4 3.38572E-5 6.89967E-5 6.05038E-5 7.64725E-5 5.04943E-5 3.5789E-5 3.73656E-5 -9999 -9999 -9999 -9999 -9999 -9999 -9999 -9999 -9999 -9999 -9999 -9999 -9999 -9999 -9999 -9999 -9999 -9999 -9999 -9999 -9999 -9999 -9999 -9999 -9999 -9999 -9999 -9999 -9999 -9999 -9999 -9999 -9999 -9999 -9999 -9999 -9999 -9999 -9999 -9999 -9999 -9999 -9999 -9999 -9999 -9999 -9999 -9999 -9999 -9999 -9999 -9999 -9999 -9999 -9999 -9999 -9999 -9999 -9999 -9999 -9999 -9999 -9999 -9999 -9999 -9999 -9999
-9999 -9999 -9999 -9999 -9999 -9999 -9999 -9999 -9999 -9999 -9999 -9999 -9999 -9999 -9999 -9999 -9999 -9999 -9999 -9999 -9999 -9999 -9999 -9999 -9999 -9999 -9999 -9999 -9999 -9999 -9999 -9999 -9999 -9999 -9999 -9999 -9999 -9999 -9999 -9999 -9999 -9999 -9999 -9999 -9999 -9999 -9999 -9999 -9999 -9999 -9999 -9999 -9999 -9999 -9999 -9999 -9999 -9999 -9999 -9999 -9999 -9999 -9999 -9999 1.26482E-2 8.48717E-3 2.14115E-3 4.74116E-4 8.86005E-4 3.32313E-3 4.62893E-3 1.63547E-3 2.93482E-3 3.52675E-3 1.25747E-3 3.66765E-4 4.12641E-4 7.20885E-4 1.2072E-3 1.42336E-3 3.18971E-3 2.53809E-3 9.77439E-4 5.84447E-4 1.56747E-3 1.70253E-3 1.29093E-3 6.33312E-4 4.02362E-4 4.69832E-4 1.43027E-3 2.76682E-3 1.91624E-3 9.56047E-4 6.15718E-4 1.53289E-4 4.41471E-5 5.2033E-5 6.3617E-5 6.86181E-5 5.02737E-5 4.43164E-5 -9999 -9999 -9999 -9999 -9999 -9999 -9999 -9999 -9999 -9999 -9999 -9999 -9999 -9999 -9999 -9999 -9999 -9999 -9999 -9999 -9999 -9999 -9999 -9999 -9999 -9999 -9999 -9999 -9999 -9999 -9999 -9999 -9999 -9999 -9999 -9999 -9999 -9999 -9999 -9999 -9999 -9999 -9999 -9999 -9999 -9999 -9999 -9999 -9999 -9999 -9999 -9999 -9999 -9999 -9999 -9999 -9999 -9999 -9999 -9999 -9999 -9999 -9999 -9999 -9999 -9999 -9999 -9999
-9999 -9999 -9999 -9999 -9999 -9999 -9999 -9999 -9999 -9999 -9999 -9999 -9999 -9999 -9999 -9999 -9999 -9999 -9999 -9999 -9999 -9999 -9999 -9999 -9999 -9999 -9999 -9999 -9999 -9999 -9999 -9999 -9999 -9999 -9999 -9999 -9999 -9999 -9999 -9999 -9999 -9999 -9999 -9999 -9999 -9999 -9999 -9999 -9999 -9999 -9999 -9999 -9999 -9999 -9999 -9999 -9999 -9999 -9999 -9999 -9999 -9999 -9999 -9999 -9999 9.02168E-3 3.93905E-3 8.49228E-4 6.61308E-4 3.32611E-3 6.55927E-3 2.00477E-3 1.20643E-3 1.89208E-3 1.22098E-3 3.67801E-4 3.35632E-4 6.15496E-4 1.23328E-3 1.2546E-3 4.22079E-3 2.54518E-3 4.47171E-4 6.55195E-4 9.70198E-4 1.06794E-3 8.70225E-4 9.86673E-4 9.04202E-4 1.12598E-3 9.97235E-4 6.99825E-4 1.07229E-3 9.09321E-4 5.86308E-4 1.52705E-4 7.22665E-5 6.37547E-5 5.7825E-5 9.70233E-5 1.03202E-4 -9999 -9999 -9999 -9999 -9999 -9999 -9999 -9999 -9999 -9999 -9999 -9999 -9999 -9999 -9999 -9999 -9999 -9999 -9999 -9999 -9999 -9999 -9999 -9999 -9999 -9999 -9999 -9999 -9999 -9999 -9999 -9999 -9999 -9999 -9999 -9999 -9999 -9999 -9999 -9999 -9999 -9999 -9999 -9999 -9999 -9999 -9999 -9999 -9999 -9999 -9999 -9999 -9999 -9999 -9999 -9999 -9999 -9999 -9999 -9999 -9999 -9999 -9999 -9999 -9999 -9999 -9999 -9999 -9999
-9999 -9999 -9999 -9999 -9999 -9999 -9999 -9999 -9999 -9999 -9999 -9999 -9999 -9999 -9999 -9999 -9999 -9999 -9999 -9999 -9999 -9999 -9999 -9999 -9999 -9999 -9999 -9999 -9999 -9999 -9999 -9999 -9999 -9999 -9999 -9999 -9999 -9999 -9999 -9999 -9999 -9999 -9999 -9999 -9999 -9999 -9999 -9999 -9999 -9999 -9999 -9999 -9999 -9999 -9999 -9999 -9999 -9999 -9999 -9999 -9999 -9999 -9999 -9999 -9999 1.42438E-2 1.16258E-2 3.98483E-3 7.39534E-4 1.48697E-3 3.70524E-3 4.50032E-3 3.0156E-3 1.23778E-3 6.47056E-4 3.4455E-4 2.8416E-4 5.50731E-4 4.92288E-4 7.50874E-4 1.39013E-3 1.27758E-3 3.26298E-4 3.0128E-4 2.17925E-4 1.73737E-4 3.60342E-4 7.57301E-4 1.53727E-3 1.66873E-3 6.86705E-4 2.72321E-4 3.37739E-4 3.63736E-4 3.3123E-4 2.81943E-4 1.43533E-4 8.40511E-5 1.00057E-4 1.11554E-4 -9999 -9999 -9999 -9999 -9999 -9999 -9999 -9999 -9999 -9999 -9999 -9999 -9999 -9999 -9999 -9999 -9999 -9999 -9999 -9999 -9999 -9999 -9999 -9999 -9999 -9999 -9999 -9999 -9999 -9999 -9999 -9999 -9999 -9999 -9999 -9999 -9999 -9999 -9999 -9999 -9999 -9999 -9999 -9999 -9999 -9999 -9999 -9999 -9999 -9999 -9999 -9999 -9999 -9999 -9999 -9999 -9999 -9999 -9999 -9999 -9999 -9999 -9999 -9999 -9999 -9999 -9999 -9999 -9999 -9999
-9999 -9999 -9999 -9999 -9999 -9999 -9999 -9999 -9999 -9999 -9999 -9999 -9999 -9999 -9999 -9999 -9999 -9999 -9999 -9999 -9999 -9999 -9999 -9999 -9999 -9999 -9999 -9999 -9999 -9999 -9999 -9999 -9999 -9999 -9999 -9999 -9999 -9999 -9999 -9999 -9999 -9999 -9999 -9999 -9999 -9999 -9999 -9999 -9999 -9999 -9999 -9999 -9999 -9999 -9999 -9999 -9999 -9999 -9999 -9999 -9999 -9999 -9999 -9999 -9999 -9999 4.2979E-3 2.30593E-3 6.19061E-4 4.45633E-4 7.28403E-4 1.27409E-3 2.25141E-3 1.01368E-3 3.58384E-4 2.24271E-4 3.03332E-4 6.78196E-4 5.93873E-4 5.26148E-4 4.51843E-4 6.39322E-4 3.83011E-4 2.92972E-4 2.09699E-4 1.43947E-4 2.03623E-4 4.02917E-4 9.12816E-4 8.28443E-4 4.08725E-4 3.19942E-4 2.96611E-4 2.43271E-4 1.79052E-4 2.03198E-4 1.45195E-4 5.33106E-5 8.21913E-5 -9999 -9999 -9999 -9999 -9999 -9999 -9999 -9999 -9999 -9999 -9999 -9999 -9999 -9999 -9999 -9999 -9999 -9999 -9999 -9999 -9999 -9999 -9999 -9999 -9999 -9999 -9999 -9999 -9999 -9999 -9999 -9999 -9999 -9999 -9999 -9999 -9999 -9999 -9999 -9999 -9999 -9999 -9999 -9999 -9999 -9999 -9999 -9999 -9999 -9999 -9999 -9999 -9999 -9999 -9999 -9999 -9999 -9999 -9999 -9999 -9999 -9999 -9999 -9999 -9999 -9999 -9999 -9999 -9999 -9999 -9999
-9999 -9999 -9999 -9999 -9999 -9999 -9999 -9999 -9999 -9999 -9999 -9999 -9999 -9999 -9999 -9999 -9999 -9999 -9999 -9999 -9999 -9999 -9999 -9999 -9999 -9999 -9999 -9999 -9999 -9999 -9999 -9999 -9999 -9999 -9999 -9999 -9999 -9999 -9999 -9999 -9999 -9999 -9999 -9999 -9999 -9999 -9999 -9999 -9999 -9999 -9999 -9999 -9999 -9999 -9999 -9999 -9999 -9999 -9999 -9999 -9999 -9999 -9999 -9999 -9999 -9999 -9999 9.02007E-4 4.62165E-4 3.53956E-4 2.84805E-4 3.66998E-4 1.04572E-3 1.16412E-3 9.16779E-4 3.83977E-4 4.66782E-4 7.94494E-4 4.81417E-4 4.21503E-4 3.96702E-4 1.35378E-3 1.07064E-3 3.49332E-4 1.82558E-4 1.27817E-4 2.58676E-4 3.12224E-4 6.39326E-4 9.71921E-4 5.9062E-4 3.31958E-4 4.02759E-4 3.20443E-4 2.34404E-4 1.62386E-4 1.01021E-4 5.13341E-5 3.95268E-5 5.49215E-5 -9999 -9999 -9999 -9999 -9999 -9999 -9999 -9999 -9999 -9999 -9999 -9999 -9999 -9999 -9999 -9999 -9999 -9999 -9999 -9999 -9999 -9999 -9999 -9999 -9999 -9999 -9999 -9999 -9999 -9999 -9999 -9999 -9999 -9999 -9999 -9999 -9999 -9999 -9999 -9999 -9999 -9999 -9999 -9999 -9999 -9999 -9999 -9999 -9999 -9999 -9999 -9999 -9999 -9999 -9999 -9999 -9999 -9999 -9999 -9999 -9999 -9999 -9999 -9999 -9999 -9999 -9999 -9999 -9999 -9999
-9999 -9999 -9999 -9999 -9999 -9999 -9999 -9999 -9999 -9999 -9999 -9999 -9999 -9999 -9999 -9999 -9999 -9999 -9999 -9999 -9999 -9999 -9999 -9999 -9999 -9999 -9999 -9999 -9999 -9999 -9999 -9999 -9999 -9999 -9999 -9999 -9999 -9999 -9999 -9999 -9999 -9999 -9999 -9999 -9999 -9999 -9999 -9999 -9999 -9999 -9999 -9999 -9999 -9999 -9999 -9999 -9999 -9999 -9999 -9999 -9999 -9999 -9999 -9999 -9999 -9999 -9999 -9999 5.70113E-4 4.15362E-4 3.54902E-4 4.4506E-4 6.69977E-4 1.09596E-3 1.30143E-3 1.30036E-3 1.0463E-3 8.61701E-4 9.82063E-4 8.1197E-4 7.15808E-4 2.95347E-3 2.49872E-3 7.44356E-4 3.96564E-4 2.32007E-4 7.24834E-4 6.92722E-4 6.1789E-4 5.6426E-4 3.62996E-4 3.02318E-4 3.18141E-4 5.979E-4 3.90675E-4 3.0258E-4 1.54199E-4 9.34713E-5 -9999 -9999 -9999 -9999 -9999 -9999 -9999 -9999 -9999 -9999 -9999 -9999 -9999 -9999 -9999 -9999 -9999 -9999 -9999 -9999 -9999 -9999 -9999 -9999 -9999 -9999 -9999 -9999 -9999 -9999 -9999 -9999 -9999 -9999 -9999 -9999 -9999 -9999 -9999 -9999 -9999 -9999 -9999 -9999 -9999 -9999 -9999 -9999 -9999 -9999 -9999 -9999 -9999 -9999 -9999 -9999 -9999 -9999 -9999 -9999 -9999 -9999 -9999 -9999 -9999 -9999 -9999 -9999 -9999 -9999 -9999 -9999
-9999 -9999 -9999 -9999 -9999 -9999 -9999 -9999 -9999 -9999 -9999 -9999 -9999 -9999 -9999 -9999 -9999 -9999 -9999 -9999 -9999 -9999 -9999 -9999 -9999 -9999 -9999 -9999 -9999 -9999 -9999 -9999 -9999 -9999 -9999 -9999 -9999 -9999 -9999 -9999 -9999 -9999 -9999 -9999 -9999 -9999 -9999 -9999 -9999 -9999 -9999 -9999 -9999 -9999 -9999 -9999 -9999 -9999 -9999 -9999 -9999 -9999 -9999 -9999 -9999 -9999 -9999 -9999 3.67586E-4 3.89938E-4 4.38544E-4 4.41668E-4 4.98458E-4 8.93421E-4 1.67304E-3 1.73403E-3 1.58555E-3 1.09204E-3 1.18387E-3 -9999 4.49548E-3 -9999 4.56855E-3 -9999 1.85226E-3 1.41308E-3 1.95565E-3 1.05955E-3 3.93565E-4 2.75324E-4 2.79026E-4 3.12193E-4 3.1315E-4 4.88396E-4 4.48441E-4 3.27148E-4 9.7111E-5 -9999 -9999 -9999 -9999 -9999 -9999 -9999 -9999 -9999 -9999 -9999 -9999 -9999 -9999 -9999 -9999 -9999 -9999 -9999 -9999 -9999 -9999 -9999 -9999 -9999 -9999 -9999 -9999 -9999 -9999 -9999 -9999 -9999 -9999 -9999 -9999 -9999 -9999 -9999 -9999 -9999 -9999 -9999 -9999 -9999 -9999 -9999 -9999 -9999 -9999 -9999 -9999 -9999 -9999 -9999 -9999 -9999 -9999 -9999 -9999 -9999 -9999 -9999 -9999 -9999 -9999 -9999 -9999 -9999 -9999 -9999 -9999 -9999
-9999 -9999 -9999 -9999 -9999 -9999 -9999 -9999 -9999 -9999 -9999 -9999 -9999 -9999 -9999 -9999 -9999 -9999 -9999 -9999 -9999 -9999 -9999 -9999 -9999 -9999 -9999 -9999 -9999 -9999 -9999 -9999 -9999 -9999 -9999 -9999 -9999 -9999 -9999 -9999 -9999 -9999 -9999 -9999 -9999 -9999 -9999 -9999 -9999 -9999 -9999 -9999 -9999 -9999 -9999 -9999 -9999 -9999 -9999 -9999 -9999 -9999 -9999 -9999 -9999 -9999 -9999 -9999 -9999 -9999 -9999 2.22265E-4 3.90315E-4 1.10869E-3 -9999 1.49809E-3 9.06877E-4 7.08483E-4 -9999 -9999 -9999 -9999 -9999 -9999 -9999 -9999 1.61752E-3 1.01407E-3 3.51597E-4 2.34111E-4 3.06736E-4 3.14637E-4 3.74534E-4 3.09445E-4 2.30393E-4 2.40048E-4 7.01887E-5 3.20614E-5 -9999 -9999 -9999 -9999 -9999 -9999 -9999 -9999 -9999 -9999 -9999 -9999 -9999 -9999 -9999 -9999 -9999 -9999 -9999 -9999 -9999 -9999 -9999 -9999 -9999 -9999 -9999 -9999 -9999 -9999 -9999 -9999 -9999 -9999 -9999 -9999 -9999 -9999 -9999 -9999 -9999 -9999 -9999 -9999 -9999 -9999 -9999 -9999 -9999 -9999 -9999 -9999 -9999 -9999 -9999 -9999 -9999 -9999 -9999 -9999 -9999 -9999 -9999 -9999 -9999 -9999 -9999 -9999 -9999 -9999 -9999 -9999
-9999 -9999 -9999 -9999 -9999 -9999 -9999 -9999 -9999 -9999 -9999 -9999 -9999 -9999 -9999 -9999 -9999 -9999 -9999 -9999 -9999 -9999 -9999 -9999 -9999 -9999 -9999 -9999 -9999 -9999 -9999 -9999 -9999 -9999 -9999 -9999 -9999 -9999 -9999 -9999 -9999 -9999 -9999 -9999 -9999 -9999 -9999 -9999 -9999 -9999 -9999 -9999 -9999 -9999 -9999 -9999 -9999 -9999 -9999 -9999 -9999 -9999 -9999 -9999 -9999 -9999 -9999 -9999 -9999 -9999 -9999 4.48357E-4 1.02582E-3 1.84783E-3 -9999 -9999 -9999 -9999 -9999 -9999 -9999 -9999 -9999 -9999 -9999 -9999 -9999 -9999 5.54439E-4 2.64146E-4 2.07293E-4 2.47061E-4 2.23056E-4 3.35265E-4 1.93945E-4 1.40951E-4 1.7245E-4 1.11462E-4 -9999 -9999 -9999 -9999 -9999 -9999 -9999 -9999 -9999 -9999 -9999 -9999 -9999 -9999 -9999 -9999 -9999 -9999 -9999 -9999 -9999 -9999 -9999 -9999 -9999 -9999 -9999 -9999 -9999 -9999 -9999 -9999 -9999 -9999 -9999 -9999 -9999 -9999 -9999 -9999 -9999 -9999 -9999 -9999 -9999 -9999 -9999 -9999 -9999 -9999 -9999 -9999 -9999 -9999 -9999 -9999 -9999 -9999 -9999 -9999 -9999 -9999 -9999 -9999 -9999 -9999 -9999 -9999 -9999 -9999 -9999 -9999
-9999 -9999 -9999 -9999 -9999 -9999 -9999 -9999 -9999 -9999 -9999 -9999 -9999 -9999 -9999 -9999 -9999 -9999 -9999 -9999 -9999 -9999 -9999 -9999 -9999 -9999 -9999 -9999 -9999 -9999 -9999 -9999 -9999 -9999 -9999 -9999 -9999 -9999 -9999 -9999 -9999 -9999 -9999 -9999 -9999 -9999 -9999 -9999 -9999 -9999 -9999 -9999 -9999 -9999 -9999 -9999 -9999 -9999 -9999 -9999 -9999 -9999 -9999 -9999 -9999 -9999 -9999 -9999 -9999 -9999 -9999 9.19865E-4 2.74053E-3 -9999 -9999 -9999 -9999 -9999 -9999 -9999 -9999 -9999 -9999 -9999 -9999 -9999 -9999 -9999 -9999 -9999 1.60696E-4 1.08753E-4 1.62043E-4 3.64546E-4 3.02783E-4 2.82579E-4 4.08224E-4 1.38628E-4 -9999 -9999 -9999 -9999 -9999 -9999 -9999 -9999 -9999 -9999 -9999 -9999 -9999 -9999 -9999 -9999 -9999 -9999 -9999 -9999 -9999 -9999 -9999 -9999 -9999 -9999 -9999 -9999 -9999 -9999 -9999 -9999 -9999 -9999 -9999 -9999 -9999 -9999 -9999 -9999 -9999 -9999 -9999 -9999 -9999 -9999 -9999 -9999 -9999 -9999 -9999 -9999 -9999 -9999 -9999 -9999 -9999 -9999 -9999 -9999 -9999 -9999 -9999 -9999 -9999 -9999 -9999 -9999 -9999 -9999 -9999 -9999
-9999 -9999 -9999 -9999 -9999 -9999 -9999 -9999 -9999 -9999 -9999 -9999 -9999 -9999 -9999 -9999 -9999 -9999 -9999 -9999 -9999 -9999 -9999 -9999 -9999 -9999 -9999 -9999 -9999 -9999 -9999 -9999 -9999 -9999 -9999 -9999 -9999 -9999 -9999 -9999 -9999 -9999 -9999 -9999 -9999 -9999 -9999 -9999 -9999 -9999 -9999 -9999 -9999 -9999 -9999 -9999 -9999 -9999 -9999 -9999 -9999 -9999 -9999 -9999 -9999 -9999 -9999 -9999 -9999 -9999 -9999 1.65981E-3 -9999 -9999 -9999 -9999 -9999 -9999 -9999 -9999 -9999 -9999 -9999 -9999 -9999 -9999 -9999 -9999 -9999 -9999 -9999 -9999 1.0745E-4 3.08866E-4 3.97833E-4 -9999 -9999 -9999 -9999 -9999 -9999 -9999 -9999 -9999 -9999 -9999 -9999 -9999 -9999 -9999 -9999 -9999 -9999 -9999 -9999 -9999 -9999 -9999 -9999 -9999 -9999 -9999 -9999 -9999 -9999 -9999 -9999 -9999 -9999 -9999 -9999 -9999 -9999 -9999 -9999 -9999 -9999 -9999 -9999 -9999 -9999 -9999 -9999 -9999 -9999 -9999 -9999 -9999 -9999 -9999 -9999 -9999 -9999 -9999 -9999 -9999 -9999 -9999 -9999 -9999 -9999 -9999 -9999 -9999 -9999 -9999 -9999 -9999 -9999 -9999
-9999 -9999 -9999 -9999 -9999 -9999 -9999 -9999 -9999 -9999 -9999 -9999 -9999 -9999 -9999 -9999 -9999 -9999 -9999 -9999 -9999 -9999 -9999 -9999 -9999 -9999 -9999 -9999 -9999 -9999 -9999 -9999 -9999 -9999 -9999 -9999 -9999 -9999 -9999 -9999 -9999 -9999 -9999 -9999 -9999 -9999 -9999 -9999 -9999 -9999 -9999 -9999 -9999 -9999 -9999 -9999 -9999 -9999 -9999 -9999 -9999 -9999 -9999 -9999 -9999 -9999 -9999 -9999 -9999 -9999 -9999 -9999 -9999 -9999 -9999 -9999 -9999 -9999 -9999 -9999 -9999 -9999 -9999 -9999 -9999 -9999 -9999 -9999 -9999 -9999 -9999 -9999 1.29729E-4 -9999 -9999 -9999 -9999 -9999 -9999 -9999 -9999 -9999 -9999 -9999 -9999 -9999 -9999 -9999 -9999 -9999 -9999 -9999 -9999 -9999 -9999 -9999 -9999 -9999 -9999 -9999 -9999 -9999 -9999 -9999 -9999 -9999 -9999 -9999 -9999 -9999 -9999 -9999 -9999 -9999 -9999 -9999 -9999 -9999 -9999 -9999 -9999 -9999 -9999 -9999 -9999 -9999 -9999 -9999 -9999 -9999 -9999 -9999 -9999 -9999 -9999 -9999 -9999 -9999 -9999 -9999 -9999 -9999 -9999 -9999 -9999 -9999 -9999 -9999 -9999 -9999
