# Supplementary material for: Spatiotemporal prediction of alpine wetlands under multi-climate scenarios in the west of Sichuan, China
Source: PeerJ. 2024 Nov 27;12:e18586. doi: 10.7717/peerj.18586 (PMC11608022; doi:10.7717/peerj.18586)
Supplement: Supplemental Information 1 [file peerj-12-18586-s001.zip › Maxent_data1/2.5mBIOssp126_2021-2040/RES/wetland_5.lambdas]

2.5mbiossp126_2021-2040_1	0.0	-5.891666889190674	17.575000762939453
2.5mbiossp126_2021-2040_10	0.0	3.066667079925537	23.899999618530273
2.5mbiossp126_2021-2040_11	0.0	-16.633329391479492	11.116669654846191
2.5mbiossp126_2021-2040_12	0.0	470.0	974.0
2.5mbiossp126_2021-2040_13	0.0	99.0	190.0
2.5mbiossp126_2021-2040_14	0.0	1.0	11.0
2.5mbiossp126_2021-2040_15	0.0	69.4654769897461	105.19989776611328
2.5mbiossp126_2021-2040_16	0.0	279.0	537.0
2.5mbiossp126_2021-2040_17	0.0	6.0	39.0
2.5mbiossp126_2021-2040_18	0.0	279.0	512.0
2.5mbiossp126_2021-2040_19	0.0	6.0	48.0
2.5mbiossp126_2021-2040_2	0.0	8.641666412353516	16.5
2.5mbiossp126_2021-2040_3	0.0	30.574710845947266	50.315460205078125
2.5mbiossp126_2021-2040_4	0.0	480.96240234375	873.594482421875
2.5mbiossp126_2021-2040_5	0.0	8.600000381469727	29.399999618530273
2.5mbiossp126_2021-2040_6	0.0	-25.899999618530273	3.5999999046325684
2.5mbiossp126_2021-2040_7	0.0	24.0	37.900001525878906
2.5mbiossp126_2021-2040_8	0.0	3.066667079925537	23.183330535888672
2.5mbiossp126_2021-2040_9	0.0	-15.75	11.483329772949219
wc2.1_2.5m_elev	0.0	1075.0	5259.0
2.5mbiossp126_2021-2040_6^2	0.033263396654273324	0.0	670.8099802398683
2.5mbiossp126_2021-2040_7^2	0.24866780559581292	576.0	1436.4101156616234
2.5mbiossp126_2021-2040_9^2	0.13807239636682295	0.0	248.0625
wc2.1_2.5m_elev^2	0.03628054803420519	1155625.0	2.7657081E7
2.5mbiossp126_2021-2040_12*2.5mbiossp126_2021-2040_2	0.10869100741254961	5968.451597213745	12009.74391078949
2.5mbiossp126_2021-2040_12*2.5mbiossp126_2021-2040_7	1.903384698142058	15971.999769210815	27914.69941329956
2.5mbiossp126_2021-2040_14*2.5mbiossp126_2021-2040_2	-0.00807241514566428	10.550000190734863	112.33329772949219
2.5mbiossp126_2021-2040_18*2.5mbiossp126_2021-2040_7	1.0908681825532869	7867.1998863220215	14284.7998046875
2.5mbiossp126_2021-2040_2*2.5mbiossp126_2021-2040_6	-0.2860570882040352	-339.3799900245667	42.41998674551678
2.5mbiossp126_2021-2040_3*2.5mbiossp126_2021-2040_7	0.4537087417645509	864.1664722542919	1649.9999134721438
2.5mbiossp126_2021-2040_6*2.5mbiossp126_2021-2040_9	0.004319088594236266	-21.116668224334717	406.6299890708924
2.5mbiossp126_2021-2040_6*wc2.1_2.5m_elev	-0.018194983387694354	-125307.0	6393.599830627441
2.5mbiossp126_2021-2040_7*2.5mbiossp126_2021-2040_9	-0.24742000378180223	-591.8900047874449	288.23158168156806
2.5mbiossp126_2021-2040_8*wc2.1_2.5m_elev	0.5878156396685528	16127.6021733284	52322.212005615234
`2.5mbiossp126_2021-2040_2	-0.7407124522645581	8.641666412353516	12.9375
`2.5mbiossp126_2021-2040_7	-1.0410122645509756	24.0	30.449999809265137
'2.5mbiossp126_2021-2040_13	-1.634209798808688	136.5	190.0
`2.5mbiossp126_2021-2040_2	-0.5931896417695687	8.641666412353516	12.579164981842041
`2.5mbiossp126_2021-2040_2	-0.8002410462733067	8.641666412353516	12.587500095367432
`2.5mbiossp126_2021-2040_1	0.016069527150853895	-5.891666889190674	-3.206249952316284
`2.5mbiossp126_2021-2040_11	0.005231464337681819	-16.633329391479492	-12.791665077209473
`2.5mbiossp126_2021-2040_2	-0.4246449085146478	8.641666412353516	13.520834922790527
`2.5mbiossp126_2021-2040_15	0.2502906092451057	69.4654769897461	86.90345001220703
`2.5mbiossp126_2021-2040_11	0.38592808012862423	-16.633329391479492	-12.724999904632568
`2.5mbiossp126_2021-2040_2	-1.2512182193731523	8.641666412353516	13.529164791107178
'2.5mbiossp126_2021-2040_13	-1.037716111132344	135.5	190.0
`2.5mbiossp126_2021-2040_5	1.2117794061787066	8.600000381469727	15.349999904632568
`2.5mbiossp126_2021-2040_17	0.21071560378497434	6.0	6.5
`2.5mbiossp126_2021-2040_3	0.5649004937949182	30.574710845947266	36.9160213470459
'2.5mbiossp126_2021-2040_4	-0.3999053327591094	851.1867370605469	873.594482421875
`2.5mbiossp126_2021-2040_13	0.22568752336227288	99.0	123.5
'2.5mbiossp126_2021-2040_3	0.27597229228297676	40.34958076477051	50.315460205078125
'2.5mbiossp126_2021-2040_2	-0.44975962407465286	14.94583511352539	16.5
'2.5mbiossp126_2021-2040_6	-1.3496949032687364	-16.15000057220459	3.5999999046325684
'2.5mbiossp126_2021-2040_8	1.7150645844955539	13.191664695739746	23.183330535888672
`2.5mbiossp126_2021-2040_15	0.5337079536997658	69.4654769897461	85.58621978759766
`2.5mbiossp126_2021-2040_2	-0.8039098453424627	8.641666412353516	13.5625
`2.5mbiossp126_2021-2040_3	0.7692599174572308	30.574710845947266	37.230058670043945
'2.5mbiossp126_2021-2040_6	-1.2856906775817565	-16.25	3.5999999046325684
'2.5mbiossp126_2021-2040_8	1.1551301570818022	11.958334922790527	23.183330535888672
`2.5mbiossp126_2021-2040_19	0.3735759680400478	6.0	15.5
'2.5mbiossp126_2021-2040_7	0.2194419277098453	33.95000076293945	37.900001525878906
`2.5mbiossp126_2021-2040_4	-0.43652158696126686	480.96240234375	614.3429260253906
`2.5mbiossp126_2021-2040_15	0.1824543238740855	69.4654769897461	85.35409545898438
'2.5mbiossp126_2021-2040_3	-0.08346276587111386	47.41181945800781	50.315460205078125
'2.5mbiossp126_2021-2040_7	-0.19246214872020598	36.04999923706055	37.900001525878906
`2.5mbiossp126_2021-2040_13	0.8297443655772456	99.0	114.5
`2.5mbiossp126_2021-2040_15	0.13982467345743943	69.4654769897461	85.45664596557617
`2.5mbiossp126_2021-2040_15	0.13804911610745652	69.4654769897461	85.50185012817383
`2.5mbiossp126_2021-2040_4	-1.1063676305372612	480.96240234375	614.6901245117188
`2.5mbiossp126_2021-2040_2	-0.15038891895314788	8.641666412353516	13.637500286102295
`2.5mbiossp126_2021-2040_3	0.22362840488004912	30.574710845947266	36.908464431762695
`2.5mbiossp126_2021-2040_2	-0.2973927575208324	8.641666412353516	13.629165172576904
`2.5mbiossp126_2021-2040_15	0.14818858123113082	69.4654769897461	85.36352157592773
'2.5mbiossp126_2021-2040_18	0.31598989658145366	351.5	512.0
'2.5mbiossp126_2021-2040_12	-0.38182004002671954	708.5	974.0
`2.5mbiossp126_2021-2040_15	0.11469804203522331	69.4654769897461	85.49496459960938
`2.5mbiossp126_2021-2040_15	0.13625580264735496	69.4654769897461	85.5360221862793
`2.5mbiossp126_2021-2040_2	-0.10822262255283875	8.641666412353516	14.270834922790527
`2.5mbiossp126_2021-2040_4	-0.378899546711896	480.96240234375	614.9093322753906
`2.5mbiossp126_2021-2040_5	0.3744876505356506	8.600000381469727	15.25
`2.5mbiossp126_2021-2040_19	0.1841150436695343	6.0	16.5
`2.5mbiossp126_2021-2040_14	-0.1697482877410532	1.0	2.5
`2.5mbiossp126_2021-2040_15	0.1077662610942027	69.4654769897461	85.53047943115234
`2.5mbiossp126_2021-2040_15	0.25089776963299987	69.4654769897461	85.60402297973633
`2.5mbiossp126_2021-2040_15	0.10140864710898864	69.4654769897461	85.70779800415039
`2.5mbiossp126_2021-2040_3	0.11946751713690681	30.574710845947266	37.211334228515625
`2.5mbiossp126_2021-2040_15	0.1719956018342056	69.4654769897461	85.53330993652344
`2.5mbiossp126_2021-2040_2	-0.11034597595253699	8.641666412353516	13.620834827423096
`2.5mbiossp126_2021-2040_4	-0.5648744653924986	480.96240234375	615.1384887695312
'2.5mbiossp126_2021-2040_7	0.2315872943122953	34.04999923706055	37.900001525878906
`2.5mbiossp126_2021-2040_13	0.013581048098116052	99.0	124.5
'2.5mbiossp126_2021-2040_8	0.5491486966700604	11.875	23.183330535888672
'2.5mbiossp126_2021-2040_12	-1.129591235197091	690.5	974.0
`2.5mbiossp126_2021-2040_15	0.245156693500427	69.4654769897461	85.6763916015625
`2.5mbiossp126_2021-2040_15	-0.4554020166653568	69.4654769897461	80.36410522460938
`2.5mbiossp126_2021-2040_3	0.1455029673838918	30.574710845947266	37.58041000366211
`2.5mbiossp126_2021-2040_2	-0.04953156849725154	8.641666412353516	14.262500286102295
`2.5mbiossp126_2021-2040_2	-0.08531503828151972	8.641666412353516	14.287499904632568
`2.5mbiossp126_2021-2040_2	-0.2666968904229776	8.641666412353516	14.295835018157959
`2.5mbiossp126_2021-2040_3	0.16276661460387218	30.574710845947266	37.58657455444336
'2.5mbiossp126_2021-2040_6	-0.4667228528598829	-16.550000190734863	3.5999999046325684
`2.5mbiossp126_2021-2040_1	0.0025319912465479807	-5.891666889190674	-1.481249988079071
'2.5mbiossp126_2021-2040_15	-0.14064651246441945	94.11631774902344	105.19989776611328
'2.5mbiossp126_2021-2040_7	0.028752334281356342	34.14999961853027	37.900001525878906
'2.5mbiossp126_2021-2040_3	0.140384447314986	43.472700119018555	50.315460205078125
`2.5mbiossp126_2021-2040_15	0.07788769351397716	69.4654769897461	85.73469161987305
`2.5mbiossp126_2021-2040_15	0.09907420766310356	69.4654769897461	85.82660675048828
`2.5mbiossp126_2021-2040_15	-0.20678692834855059	69.4654769897461	81.0056266784668
`2.5mbiossp126_2021-2040_15	0.12136440308283081	69.4654769897461	85.76133346557617
`2.5mbiossp126_2021-2040_2	-0.05905000529563611	8.641666412353516	14.30416488647461
'2.5mbiossp126_2021-2040_15	-0.12313561079169226	94.11535263061523	105.19989776611328
'2.5mbiossp126_2021-2040_2	-0.05756937921000165	14.829164981842041	16.5
'2.5mbiossp126_2021-2040_12	-0.15321286897160458	688.5	974.0
'2.5mbiossp126_2021-2040_12	-0.4987419267022265	687.5	974.0
`2.5mbiossp126_2021-2040_7	-1.332286499886667	24.0	30.25
'2.5mbiossp126_2021-2040_3	0.055691879540602285	43.44116973876953	50.315460205078125
`2.5mbiossp126_2021-2040_2	-0.04922169137204959	8.641666412353516	13.537499904632568
`2.5mbiossp126_2021-2040_15	-0.08766500941147004	69.4654769897461	81.04557418823242
'wc2.1_2.5m_elev	0.017040360615212788	3348.5	5259.0
'2.5mbiossp126_2021-2040_12	-0.11199050383172066	686.5	974.0
`2.5mbiossp126_2021-2040_4	0.11369286461923106	480.96240234375	667.3199768066406
'2.5mbiossp126_2021-2040_8	0.08494396527226548	11.891664981842041	23.183330535888672
'2.5mbiossp126_2021-2040_13	-0.04201577685891706	141.5	190.0
`2.5mbiossp126_2021-2040_9	0.05150858613157049	-15.75	-11.141664981842041
'2.5mbiossp126_2021-2040_4	-0.02355981618477521	845.6280212402344	873.594482421875
'wc2.1_2.5m_elev	0.0094648216588759	3220.5	5259.0
linearPredictorNormalizer	3.8898115924394965
densityNormalizer	1789.0428854611653
numBackgroundPoints	10588
entropy	8.651356763363765
