# Supplementary material for: Spatiotemporal prediction of alpine wetlands under multi-climate scenarios in the west of Sichuan, China
Source: PeerJ. 2024 Nov 27;12:e18586. doi: 10.7717/peerj.18586 (PMC11608022; doi:10.7717/peerj.18586)
Supplement: Supplemental Information 1 [file peerj-12-18586-s001.zip › Maxent_data1/2.5mBIOssp126_2021-2040/RES/wetland_5_omission.csv]

Raw value	Corresponding cumulative value	Corresponding Logistic value	Fractional area	Training omission	Test omission
3.37962E-9	0.000000338	0.000019324	1	0	0
4.41656E-9	0.000001155	0.000025253	0.999811107	0	0
5.60738E-9	0.000002684	0.000032061	0.999527767	0	0
7.50147E-9	0.000010425	0.000042891	0.998394409	0	0
1.10534E-8	0.000025168	0.000063198	0.996883264	0	0
1.64708E-8	0.000050579	0.000094169	0.99508878	0	0
2.23567E-8	0.00010102	0.000127817	0.99263317	0	0
4.0557E-8	0.000251752	0.000231847	0.988288629	0	0
5.91434E-8	0.000503963	0.000338061	0.983566301	0	0
8.19611E-8	0.0010068	0.000468426	0.976860597	0	0
1.59175E-7	0.002503801	0.000909321	0.964676993	0	0
2.51551E-7	0.005020409	0.001436276	0.953060068	0	0
4.27954E-7	0.010012476	0.002441027	0.938987533	0.000433088	0.003891051
7.89762E-7	0.025059878	0.004495481	0.915281451	0.000433088	0.003891051
1.3159E-6	0.050056414	0.007467967	0.892330941	0.000866176	0.003891051
2.1775E-6	0.100153864	0.012297603	0.865130336	0.000866176	0.011673152
3.59943E-6	0.200167762	0.020166143	0.831790706	0.003031615	0.011673152
4.89902E-6	0.300207059	0.027248789	0.809406876	0.004330879	0.011673152
6.19109E-6	0.400543341	0.03418973	0.792123158	0.004763967	0.015564202
7.37946E-6	0.500543079	0.040486669	0.77814507	0.004763967	0.015564202
8.32126E-6	0.600121355	0.045419055	0.766150359	0.005630143	0.019455253
9.37048E-6	0.700821297	0.050854699	0.755383453	0.005630143	0.019455253
9.83819E-6	0.750637494	0.053257839	0.750472233	0.006496319	0.019455253
1.03855E-5	0.801037	0.056054714	0.745749906	0.006496319	0.019455253
1.1116E-5	0.900335855	0.059761533	0.736966377	0.006496319	0.023346304
1.20398E-5	1.000377512	0.064408185	0.728843974	0.006496319	0.027237354
1.2939E-5	1.100183612	0.068887127	0.721288251	0.006929407	0.042801556
1.38128E-5	1.200688747	0.073198799	0.71420476	0.007362495	0.042801556
1.45358E-5	1.301226327	0.076736246	0.707499056	0.00822867	0.042801556
1.53766E-5	1.400067766	0.080816253	0.701265584	0.009527934	0.046692607
1.60253E-5	1.500507287	0.083939497	0.695221005	0.01039411	0.046692607
1.79354E-5	1.751117576	0.09301399	0.681242917	0.012126462	0.050583658
1.94525E-5	2.00034138	0.100094157	0.668681526	0.014291901	0.054474708
2.10486E-5	2.251161275	0.107424709	0.656970155	0.016457341	0.058365759
2.28344E-5	2.501324439	0.115486141	0.646203249	0.019922044	0.058365759
2.44992E-5	2.75219429	0.122871579	0.636191915	0.02295366	0.062256809
2.59885E-5	3.000234068	0.129374656	0.626936154	0.024252923	0.070038911
2.77122E-5	3.250650383	0.136781576	0.618152626	0.025985275	0.077821012
2.90285E-5	3.500641112	0.142353845	0.60984133	0.028583803	0.077821012
3.06904E-5	3.751948193	0.149286984	0.60190782	0.02901689	0.077821012
3.22386E-5	4.000022865	0.155645867	0.594446543	0.03118233	0.077821012
3.3904E-5	4.251871362	0.162380636	0.587268606	0.032914682	0.077821012
3.52715E-5	4.500856679	0.167831057	0.580468455	0.034213945	0.077821012
3.65459E-5	4.752383186	0.172846881	0.573857197	0.035513209	0.081712062
3.80232E-5	5.001913223	0.178585784	0.567529278	0.035946297	0.081712062
3.93678E-5	5.253419497	0.183740997	0.561390253	0.038544825	0.081712062
4.06724E-5	5.501719587	0.188680735	0.555534567	0.038977913	0.085603113
4.20493E-5	5.750350506	0.19383047	0.549867775	0.040710264	0.089494163
4.31747E-5	6.001946513	0.197990686	0.544295429	0.041143352	0.089494163
4.44087E-5	6.251175838	0.202503688	0.538911976	0.04374188	0.089494163
4.58955E-5	6.503618375	0.207874218	0.533622969	0.046340407	0.093385214
4.70673E-5	6.754503682	0.21205634	0.528522856	0.047206583	0.093385214
4.82062E-5	7.002390792	0.216078719	0.523611636	0.049372023	0.093385214
4.93436E-5	7.250941468	0.220055139	0.518794862	0.052836726	0.097276265
5.04752E-5	7.500642797	0.223971423	0.514072535	0.05413599	0.101167315
5.17281E-5	7.751283693	0.228261881	0.509444654	0.056301429	0.101167315
5.27866E-5	8.002319031	0.231849757	0.50491122	0.06019922	0.101167315
5.3745E-5	8.252635159	0.235069603	0.500472233	0.062797748	0.101167315
5.47419E-5	8.502176655	0.238390498	0.496127692	0.0645301	0.101167315
5.58259E-5	8.751100092	0.241968937	0.491877597	0.067128627	0.101167315
5.68334E-5	9.004650359	0.245264457	0.487627503	0.070160243	0.101167315
5.75635E-5	9.2504636	0.247635096	0.483566301	0.071892594	0.105058366
5.85295E-5	9.500192647	0.250748712	0.4795051	0.074491122	0.108949416
5.95463E-5	9.753963338	0.253998456	0.475443899	0.079688177	0.116731518
6.05352E-5	10.000109321	0.257131891	0.47157159	0.083585968	0.116731518
6.14409E-5	10.250380324	0.259978856	0.467699282	0.08531832	0.116731518
6.26947E-5	10.50499671	0.263884167	0.463826974	0.089216111	0.120622568
6.36334E-5	10.751092929	0.266781113	0.460143559	0.09138155	0.124513619
6.44566E-5	11.000681357	0.269303107	0.456460144	0.09354699	0.124513619
6.52909E-5	11.253597474	0.271841103	0.452776728	0.096145518	0.124513619
6.62537E-5	11.503606202	0.274748376	0.44918776	0.100043309	0.124513619
6.71561E-5	11.750304039	0.277452432	0.445693238	0.102641836	0.124513619
6.8206E-5	12.000945394	0.280572909	0.442198716	0.104807276	0.128404669
6.91366E-5	12.254980018	0.283316633	0.438704193	0.10610654	0.13229572
7.03419E-5	12.506145775	0.286838908	0.435304118	0.109138155	0.13618677
7.13536E-5	12.754366694	0.289769132	0.431998489	0.110870507	0.140077821
7.2275E-5	13.005895287	0.292416822	0.42869286	0.11216977	0.143968872
7.29421E-5	13.252737989	0.294321309	0.425481677	0.114768298	0.143968872
7.37926E-5	13.502475144	0.296734862	0.422270495	0.119099177	0.143968872
7.46557E-5	13.754605508	0.29916718	0.419059312	0.121264617	0.147859922
7.54548E-5	14.001983847	0.301404111	0.415942577	0.12472932	0.147859922
7.64489E-5	14.252846123	0.304167439	0.412825841	0.12689476	0.151750973
7.75522E-5	14.507104623	0.307208493	0.409709105	0.129060199	0.151750973
7.83742E-5	14.756642232	0.309457124	0.406686815	0.132091815	0.155642023
7.92221E-5	15.00069552	0.311761186	0.403758972	0.133824166	0.155642023
7.99998E-5	15.255681987	0.313861056	0.400736683	0.134257254	0.155642023
8.09803E-5	15.505198281	0.316490275	0.39780884	0.136855782	0.155642023
8.17108E-5	15.757508752	0.318436126	0.394880997	0.139021221	0.155642023
8.26888E-5	16.004309817	0.321024065	0.392047601	0.140753573	0.155642023
8.34862E-5	16.253492715	0.323119527	0.389214205	0.142919013	0.163424125
8.44942E-5	16.505477741	0.325749993	0.386380808	0.146816804	0.163424125
8.53191E-5	16.752003678	0.327887434	0.383641859	0.148549155	0.171206226
8.62111E-5	17.000713565	0.33018348	0.380902909	0.15374621	0.175097276
8.68645E-5	17.251793944	0.33185553	0.378163959	0.156777826	0.178988327
8.76412E-5	17.504942223	0.333832398	0.375425009	0.159809441	0.178988327
8.84546E-5	17.751485004	0.335889812	0.372780506	0.162407969	0.178988327
8.96479E-5	18.000758143	0.338885766	0.370136003	0.165006496	0.178988327
9.073E-5	18.253338734	0.341578894	0.3674915	0.167171936	0.178988327
9.1295E-5	18.508054021	0.342976493	0.364846997	0.171069727	0.178988327
9.22621E-5	18.755961365	0.345355067	0.36229694	0.171935903	0.178988327
9.31903E-5	19.006448219	0.347621676	0.359746883	0.17453443	0.186770428
9.41155E-5	19.250009274	0.349865331	0.357291273	0.17669987	0.186770428
9.48016E-5	19.505153022	0.351519392	0.354741216	0.179298398	0.190661479
9.54855E-5	19.752673985	0.353159711	0.352285606	0.182330013	0.19844358
9.64642E-5	20.002368327	0.355492646	0.349829996	0.185794716	0.206225681
9.74381E-5	20.254132986	0.357797447	0.347374386	0.187527068	0.206225681
9.83783E-5	20.508814593	0.360007154	0.344918776	0.190558683	0.206225681
9.98368E-5	20.756864106	0.363404805	0.342557612	0.191424859	0.210116732
1.00754E-4	21.007618947	0.365523202	0.340196449	0.194023387	0.210116732
1.01843E-4	21.250884161	0.36802044	0.337929732	0.196188826	0.217898833
1.02694E-4	21.506704496	0.369958212	0.335568568	0.19965353	0.217898833
1.03702E-4	21.754529462	0.372237305	0.333301851	0.201385881	0.217898833
1.04427E-4	22.004409213	0.37386536	0.331035134	0.204417497	0.221789883
1.05423E-4	22.256370099	0.376090959	0.328768417	0.207016024	0.229571984
1.06335E-4	22.510532396	0.378114304	0.3265017	0.209181464	0.229571984
1.07375E-4	22.756189433	0.380404732	0.32432943	0.210480728	0.233463035
1.08523E-4	23.004418436	0.382914529	0.322157159	0.212213079	0.245136187
1.09834E-4	23.255473885	0.385756291	0.319984889	0.215244695	0.245136187
1.10929E-4	23.509248916	0.388110827	0.317812618	0.21827631	0.245136187
1.12344E-4	23.754743163	0.39112391	0.315734794	0.219142486	0.249027237
1.13039E-4	24.002719831	0.39259504	0.31365697	0.221307926	0.249027237
1.14256E-4	24.25266039	0.395149912	0.311579146	0.224339541	0.256809339
1.15294E-4	24.505412712	0.397314881	0.309501322	0.226071893	0.26459144
1.16203E-4	24.760173866	0.399196108	0.307423498	0.227804244	0.26848249
1.16987E-4	25.005156767	0.400809964	0.305440121	0.23083586	0.26848249
1.17532E-4	25.251392075	0.401927266	0.303456743	0.232568211	0.272373541
1.18362E-4	25.51094069	0.403620275	0.30137892	0.235599827	0.276264591
1.19249E-4	25.760300302	0.40541842	0.299395542	0.238198354	0.276264591
1.20029E-4	26.011653626	0.406990358	0.297412165	0.23906453	0.276264591
1.20845E-4	26.252517426	0.40862742	0.295523234	0.241663058	0.276264591
1.21629E-4	26.507130869	0.410190676	0.293539856	0.243395409	0.280155642
1.22156E-4	26.751025846	0.41123718	0.291650926	0.246427025	0.284046693
1.2307E-4	27.008717397	0.413042822	0.289667548	0.249025552	0.284046693
1.23909E-4	27.255672197	0.414691709	0.287778617	0.249891728	0.284046693
1.24765E-4	27.504299769	0.416362917	0.285889686	0.25162408	0.284046693
1.25366E-4	27.754579135	0.417530283	0.284000756	0.252490256	0.284046693
1.26411E-4	28.006501686	0.419550682	0.282111825	0.255521871	0.287937743
1.27252E-4	28.260358624	0.421167818	0.280222894	0.258120398	0.291828794
1.28042E-4	28.50287591	0.422676407	0.27842841	0.26201819	0.291828794
1.28974E-4	28.759717244	0.424446735	0.276539479	0.262884366	0.291828794
1.29621E-4	29.005487857	0.425671101	0.274744994	0.265049805	0.291828794
1.30207E-4	29.252384817	0.426772476	0.27295051	0.265915981	0.295719844
1.30906E-4	29.500505111	0.428082945	0.271156026	0.268514508	0.299610895
1.31569E-4	29.763108404	0.429321461	0.269267095	0.27024686	0.299610895
1.32073E-4	30.000398594	0.430257392	0.267567057	0.2724123	0.307392996
1.32559E-4	30.251798993	0.431158001	0.265772573	0.274577739	0.307392996
1.33039E-4	30.504120144	0.432044721	0.263978088	0.278042443	0.307392996
1.336E-4	30.757377616	0.433077925	0.262183604	0.279774794	0.307392996
1.3428E-4	31.011818983	0.434324451	0.26038912	0.282373322	0.311284047
1.34669E-4	31.253863841	0.435036191	0.258689082	0.284538761	0.311284047
1.35612E-4	31.510625863	0.436752551	0.256894598	0.287570377	0.315175097
1.36229E-4	31.755317483	0.437869213	0.25519456	0.290601992	0.315175097
1.36709E-4	32.001059432	0.438734021	0.253494522	0.292334344	0.315175097
1.37281E-4	32.26128566	0.439762783	0.251700038	0.294499783	0.319066148
1.38096E-4	32.509315175	0.441222482	0.25	0.296232135	0.319066148
1.38881E-4	32.758631775	0.442619529	0.248299962	0.299263751	0.322957198
1.39446E-4	33.009164372	0.443621723	0.246599924	0.30142919	0.322957198
1.39941E-4	33.260612166	0.444495955	0.244899887	0.304460806	0.326848249
1.40708E-4	33.513072633	0.445846512	0.243199849	0.308358597	0.326848249
1.41395E-4	33.752810117	0.447049997	0.241594258	0.310957124	0.326848249
1.41888E-4	34.007718914	0.447911594	0.23989422	0.313122564	0.326848249
1.4255E-4	34.263781658	0.449061626	0.238194182	0.314854916	0.326848249
1.43051E-4	34.506763337	0.449930921	0.236588591	0.317886531	0.3307393
1.4351E-4	34.75035855	0.450723625	0.234983	0.320485058	0.3307393
1.43978E-4	35.009085342	0.451529619	0.233282962	0.323083586	0.3307393
1.4469E-4	35.254494196	0.452751242	0.231677371	0.325249026	0.3307393
1.45271E-4	35.500986103	0.453744273	0.230071779	0.327414465	0.3307393
1.45843E-4	35.762842572	0.454718642	0.228371742	0.329146817	0.3307393
1.46707E-4	36.011490386	0.456184273	0.22676615	0.330446081	0.3307393
1.47257E-4	36.261360966	0.457112083	0.225160559	0.331745344	0.346303502
1.47673E-4	36.511988883	0.457812437	0.223554968	0.33477696	0.346303502
1.48434E-4	36.763598698	0.45908808	0.221949377	0.338674751	0.346303502
1.49037E-4	37.001491625	0.460095128	0.220438232	0.339974015	0.346303502
1.49844E-4	37.255572215	0.461437718	0.218832641	0.341706366	0.350194553
1.5033E-4	37.510746067	0.462241621	0.217227049	0.343871806	0.354085603
1.50948E-4	37.751766502	0.463262349	0.215715905	0.345604158	0.354085603
1.5147E-4	38.008787038	0.464120776	0.214110314	0.348635773	0.354085603
1.5209E-4	38.251622073	0.465137015	0.212599169	0.350801213	0.354085603
1.52894E-4	38.511081003	0.466448152	0.210993578	0.35339974	0.357976654
1.53634E-4	38.756352577	0.467650516	0.209482433	0.356431356	0.361867704
1.54288E-4	39.002823425	0.468708228	0.207971288	0.358163707	0.361867704
1.54722E-4	39.265460544	0.469407761	0.206365697	0.361195323	0.365758755
1.55352E-4	39.513473442	0.470418784	0.204854552	0.362927674	0.365758755
1.55862E-4	39.762528412	0.471236232	0.203343408	0.365526202	0.373540856
1.56751E-4	40.012713062	0.472652914	0.201832263	0.366825466	0.377431907
1.57496E-4	40.264065209	0.473835286	0.200321118	0.368557817	0.377431907
1.58184E-4	40.500816962	0.474922547	0.19890442	0.370723257	0.385214008
1.58468E-4	40.754153243	0.47536951	0.197393275	0.37418796	0.389105058
1.59269E-4	41.00842519	0.47662752	0.195882131	0.377219576	0.392996109
1.59677E-4	41.263606849	0.477265039	0.194370986	0.379818103	0.39688716
1.6011E-4	41.50339836	0.477940378	0.192954288	0.382849718	0.39688716
1.60875E-4	41.760301174	0.479130275	0.191443143	0.385881334	0.39688716
1.61445E-4	42.002128123	0.480013995	0.190026445	0.388479861	0.40077821
1.62211E-4	42.260978656	0.481195428	0.1885153	0.389779125	0.404669261
1.63077E-4	42.504980038	0.482524575	0.187098602	0.391511477	0.408560311
1.63497E-4	42.76622357	0.483166424	0.185587457	0.392810741	0.416342412
1.64224E-4	43.012005612	0.484274616	0.184170759	0.394543092	0.416342412
1.64671E-4	43.258698287	0.484952824	0.182754061	0.399307059	0.420233463
1.65143E-4	43.506085554	0.485668548	0.181337363	0.402771763	0.420233463
1.65939E-4	43.754479504	0.486870366	0.179920665	0.404937202	0.420233463
1.67011E-4	44.004233181	0.488479008	0.178503967	0.407102642	0.431906615
1.67936E-4	44.255669645	0.489858601	0.177087269	0.409701169	0.431906615
1.69156E-4	44.508623917	0.491668244	0.17567057	0.411866609	0.431906615
1.70246E-4	44.763202783	0.49327324	0.174253872	0.414465136	0.435797665
1.70839E-4	45.002047747	0.494141941	0.172931621	0.417063664	0.435797665
1.71465E-4	45.258860252	0.495056965	0.171514923	0.420528367	0.435797665
1.7269E-4	45.516875399	0.49683617	0.170098224	0.423126895	0.435797665
1.73628E-4	45.759330947	0.498190065	0.168775973	0.425725422	0.435797665
1.74888E-4	46.003316217	0.499998687	0.167453721	0.428757038	0.435797665
1.75406E-4	46.266119292	0.500737986	0.166037023	0.431355565	0.435797665
1.77103E-4	46.512812717	0.503144291	0.164714771	0.432654829	0.439688716
1.77713E-4	46.761307753	0.504003822	0.16339252	0.43655262	0.439688716
1.79893E-4	47.011727153	0.507051309	0.162070268	0.440883499	0.439688716
1.80544E-4	47.264043643	0.507954509	0.160748017	0.444781291	0.439688716
1.81799E-4	47.517699277	0.509686362	0.159425765	0.447379818	0.443579767
1.82845E-4	47.754670204	0.511120072	0.15819796	0.449545258	0.447470817
1.83701E-4	48.011287326	0.512285963	0.156875708	0.452143785	0.451361868
1.85264E-4	48.251312157	0.514402958	0.155647903	0.454309225	0.451361868
1.86648E-4	48.511788574	0.516261313	0.154325652	0.456041576	0.451361868
1.87861E-4	48.755486615	0.517879974	0.153097847	0.458640104	0.451361868
1.88777E-4	49.000237497	0.519094182	0.151870042	0.461238631	0.455252918
1.89921E-4	49.265371901	0.520602548	0.15054779	0.464270247	0.459143969
1.91429E-4	49.513247196	0.522575163	0.149319985	0.466002599	0.459143969
1.92693E-4	49.762938549	0.524216589	0.14809218	0.467301862	0.459143969
1.93968E-4	50.014438096	0.5258613	0.146864375	0.471632741	0.459143969
1.95588E-4	50.26785494	0.527935323	0.14563657	0.476396709	0.459143969
1.97216E-4	50.503588467	0.530000218	0.144503211	0.477695972	0.470817121
1.99432E-4	50.761273589	0.532782879	0.143275406	0.481160676	0.470817121
2.00483E-4	51.001445031	0.534090613	0.142142048	0.482893027	0.478599222
2.02311E-4	51.263154631	0.53634909	0.140914243	0.483759203	0.482490272
2.03957E-4	51.507063481	0.538363335	0.139780884	0.486790819	0.482490272
2.06176E-4	51.75317044	0.541051561	0.138647526	0.489822434	0.494163424
2.07827E-4	52.001370735	0.543031595	0.137514167	0.492854049	0.494163424
2.09132E-4	52.2514577	0.544584144	0.136380808	0.495885665	0.501945525
2.116E-4	52.503954116	0.547492449	0.13524745	0.49891728	0.505836576
2.1293E-4	52.75891325	0.549044581	0.134114091	0.501948896	0.505836576
2.14744E-4	53.015537005	0.551143701	0.132980733	0.504114335	0.509727626
2.17061E-4	53.253290696	0.553797198	0.131941821	0.506279775	0.513618677
2.19173E-4	53.515146222	0.556188168	0.130808462	0.50931139	0.521400778
2.21397E-4	53.757580424	0.558679043	0.12976955	0.511909918	0.521400778
2.23545E-4	54.00263746	0.561058991	0.128730638	0.513642269	0.529182879
2.2563E-4	54.271756779	0.563343394	0.12759728	0.515374621	0.53307393
2.26956E-4	54.520764713	0.564784221	0.126558368	0.518406236	0.53307393
2.2933E-4	54.771855201	0.567340723	0.125519456	0.521004764	0.536964981
2.31551E-4	55.00249439	0.569704161	0.124574991	0.523603291	0.548638132
2.3387E-4	55.258763536	0.572146248	0.123536079	0.527067995	0.548638132
2.36544E-4	55.517363223	0.574926575	0.122497167	0.530532698	0.556420233
2.37787E-4	55.754628092	0.576207	0.121552701	0.533564314	0.556420233
2.39446E-4	56.01714351	0.577904111	0.120513789	0.537029017	0.560311284
2.41385E-4	56.257681186	0.57987035	0.119569324	0.54049372	0.560311284
2.43666E-4	56.524260748	0.582159973	0.118530412	0.543525336	0.560311284
2.45211E-4	56.769001621	0.583696628	0.117585946	0.545690775	0.568093385
2.47523E-4	57.015482661	0.585974695	0.116641481	0.549155479	0.568093385
2.48532E-4	57.263641381	0.586961449	0.115697015	0.551754006	0.568093385
2.50463E-4	57.513453893	0.588836931	0.11475255	0.555218709	0.568093385
2.52254E-4	57.764872219	0.590560226	0.113808085	0.557817237	0.575875486
2.53965E-4	58.017925112	0.592194419	0.112863619	0.560848852	0.575875486
2.55579E-4	58.27275964	0.59372282	0.111919154	0.563880468	0.575875486
2.57794E-4	58.504062487	0.595802659	0.111069135	0.566045907	0.579766537
2.59649E-4	58.762506229	0.597528368	0.110124669	0.569077523	0.583657588
2.61599E-4	59.023118358	0.599326463	0.109180204	0.572109138	0.583657588
2.63677E-4	59.259499698	0.601224359	0.108330185	0.575573841	0.583657588
2.65281E-4	59.524200247	0.602678001	0.10738572	0.577739281	0.59922179
2.66432E-4	59.763508464	0.603714225	0.106535701	0.579904721	0.60311284
2.67963E-4	60.004061599	0.605084	0.105685682	0.582936336	0.60311284
2.7043E-4	60.273344436	0.607272184	0.104741216	0.586401039	0.60311284
2.718E-4	60.5174466	0.608476832	0.103891198	0.589865743	0.60311284
2.73228E-4	60.762980788	0.60972451	0.103041179	0.591598094	0.610894942
2.75317E-4	61.010206845	0.611535241	0.10219116	0.594196622	0.618677043
2.76829E-4	61.258613804	0.612835402	0.101341141	0.597661325	0.618677043
2.7813E-4	61.508318294	0.613946933	0.100491122	0.600692941	0.618677043
2.80285E-4	61.759693064	0.615774645	0.099641103	0.603291468	0.626459144
2.81076E-4	62.012376477	0.616441244	0.098791084	0.604590732	0.634241245
2.83329E-4	62.266734226	0.618327823	0.097941065	0.608055435	0.634241245
2.84974E-4	62.522541459	0.619693118	0.097091046	0.611087051	0.634241245
2.86558E-4	62.751188555	0.620997835	0.096335474	0.614118666	0.634241245
2.87386E-4	63.009396127	0.621676923	0.095485455	0.617583369	0.634241245
2.8876E-4	63.268601532	0.622797895	0.094635436	0.621048073	0.634241245
2.90302E-4	63.500522302	0.624048498	0.093879864	0.623213512	0.642023346
2.91588E-4	63.762422067	0.625084584	0.093029845	0.626678216	0.642023346
2.92876E-4	64.025543958	0.626117159	0.092179826	0.629276743	0.645914397
2.9437E-4	64.260389235	0.627307334	0.091424254	0.631875271	0.653696498
2.95705E-4	64.526115824	0.628364958	0.090574235	0.634906886	0.657587549
2.96938E-4	64.763278617	0.629336322	0.089818663	0.637938502	0.661478599
2.97751E-4	65.001239433	0.62997336	0.08906309	0.640537029	0.66536965
2.9879E-4	65.269784103	0.63078546	0.088213071	0.64443482	0.66536965
2.99881E-4	65.509389508	0.631634102	0.087457499	0.647033348	0.6692607
3.0097E-4	65.77973689	0.632477089	0.08660748	0.650498051	0.673151751
3.02685E-4	66.021541025	0.633796763	0.085851908	0.653096579	0.677042802
3.03855E-4	66.264296776	0.634691673	0.085096335	0.656561282	0.677042802
3.06351E-4	66.508306776	0.636586236	0.084340763	0.659159809	0.684824903
3.07695E-4	66.753949427	0.63759807	0.083585191	0.662191425	0.688715953
3.08574E-4	67.00065527	0.638257002	0.082829618	0.664356864	0.696498054
3.09569E-4	67.278798707	0.63900023	0.0819796	0.668254656	0.696498054
3.10231E-4	67.526726554	0.63949275	0.081224027	0.669987007	0.700389105
3.10749E-4	67.775090993	0.639877067	0.080468455	0.672585535	0.708171206
3.11994E-4	68.024237986	0.640798324	0.079712883	0.67561715	0.715953307
3.13039E-4	68.27439935	0.641567236	0.07895731	0.678648766	0.715953307
3.14353E-4	68.525465747	0.642530053	0.078201738	0.682113469	0.715953307
3.15414E-4	68.777374126	0.643303725	0.077446165	0.684711997	0.719844358
3.16462E-4	69.030235375	0.644064551	0.076690593	0.687743612	0.719844358
3.17641E-4	69.252158469	0.644916777	0.076029467	0.690342139	0.723735409
3.19348E-4	69.507149566	0.646142594	0.075273895	0.693806843	0.723735409
3.20296E-4	69.763030031	0.646820468	0.074518323	0.697271546	0.723735409
3.21701E-4	70.019776023	0.647819492	0.07376275	0.700303162	0.723735409
3.22809E-4	70.277745415	0.648603314	0.073007178	0.703767865	0.723735409
3.23482E-4	70.504024118	0.649077903	0.072346052	0.706366392	0.727626459
3.24759E-4	70.763336995	0.649975265	0.07159048	0.709398008	0.73151751
3.26274E-4	71.023978156	0.651033014	0.070834907	0.712429623	0.73540856
3.27306E-4	71.252898646	0.6517505	0.070173782	0.715028151	0.739299611
3.2841E-4	71.515362816	0.652514153	0.069418209	0.717626678	0.747081712
3.29611E-4	71.778640773	0.653341183	0.068662637	0.719792118	0.750972763
3.30348E-4	72.009700378	0.653847074	0.068001511	0.722823733	0.750972763
3.31202E-4	72.274240416	0.65443085	0.067245939	0.725855349	0.758754864
3.32552E-4	72.506751962	0.655350867	0.066584813	0.728886964	0.758754864
3.33634E-4	72.773200426	0.6560836	0.065829241	0.731485492	0.766536965
3.34509E-4	73.007236372	0.656674575	0.065168115	0.734517107	0.766536965
3.35792E-4	73.275340823	0.657537459	0.064412543	0.73798181	0.766536965
3.36921E-4	73.51085975	0.658292295	0.063751417	0.741013426	0.766536965
3.38138E-4	73.780894391	0.65910302	0.062995844	0.744045041	0.770428016
3.39514E-4	74.018218469	0.66001496	0.062334719	0.746643569	0.774319066
3.40109E-4	74.256042327	0.660408184	0.061673593	0.748809008	0.778210117
3.40504E-4	74.528314619	0.660667812	0.06091802	0.751840624	0.778210117
3.41558E-4	74.767049038	0.661360732	0.060256895	0.754872239	0.778210117
3.42308E-4	75.006552933	0.661852056	0.059595769	0.757903854	0.778210117
3.43307E-4	75.280878837	0.662503373	0.058840196	0.76093547	0.782101167
3.44312E-4	75.521615269	0.663157018	0.058179071	0.763533997	0.785992218
3.45243E-4	75.762981663	0.663760047	0.057517945	0.766132525	0.789883268
3.46146E-4	76.004992039	0.664342408	0.056856819	0.76916414	0.789883268
3.47125E-4	76.282221026	0.664972171	0.056101247	0.772195756	0.793774319
3.47844E-4	76.525529607	0.665432826	0.055440121	0.775227371	0.793774319
3.49411E-4	76.769860162	0.666432955	0.054778995	0.778258987	0.79766537
3.49998E-4	77.014739853	0.666806091	0.054117869	0.781290602	0.79766537
3.50577E-4	77.25993833	0.667172981	0.053456743	0.784322217	0.79766537
3.5161E-4	77.505746955	0.667826299	0.052795618	0.787353833	0.80155642
3.5289E-4	77.752243379	0.668631849	0.052134492	0.790385448	0.80155642
3.54845E-4	78.035238152	0.669854789	0.05137892	0.793417064	0.80155642
3.5594E-4	78.284085234	0.67053551	0.050717794	0.796015591	0.80155642
3.56677E-4	78.533501187	0.67099216	0.050056668	0.798181031	0.80155642
3.56987E-4	78.783281654	0.67118421	0.049395542	0.801212646	0.80155642
3.58519E-4	79.033727311	0.672128266	0.048734416	0.804244262	0.80155642
3.58975E-4	79.281458252	0.672408733	0.048073291	0.806409701	0.805447471
3.59666E-4	79.50040155	0.672832292	0.047506611	0.809008229	0.809338521
3.60985E-4	79.752728078	0.673637028	0.046845485	0.811173668	0.817120623
3.62066E-4	80.005910745	0.674294389	0.04618436	0.814205284	0.817120623
3.62653E-4	80.259576787	0.674650028	0.045523234	0.816370723	0.824902724
3.63553E-4	80.513822186	0.675193613	0.044862108	0.818969251	0.828793774
3.64326E-4	80.768531502	0.67565968	0.044200982	0.82113469	0.832684825
3.64922E-4	81.023765084	0.676017692	0.043539856	0.823733218	0.836575875
3.66036E-4	81.279679943	0.67668466	0.042878731	0.82546557	0.840466926
3.67762E-4	81.536563056	0.677713338	0.042217605	0.828497185	0.840466926
3.68549E-4	81.757495149	0.678179715	0.041650926	0.830662625	0.844357977
3.69346E-4	82.015812116	0.678650991	0.0409898	0.833261152	0.844357977
3.70004E-4	82.274636515	0.679039332	0.040328674	0.83585968	0.844357977
3.70909E-4	82.534050001	0.679571476	0.039667548	0.838025119	0.844357977
3.71762E-4	82.756861743	0.680071615	0.039100869	0.839757471	0.848249027
3.72168E-4	83.01723992	0.680308601	0.038439743	0.842355998	0.852140078
3.73691E-4	83.278380913	0.681196683	0.037778617	0.845387614	0.852140078
3.74354E-4	83.502744283	0.681581213	0.037211938	0.847553053	0.856031128
3.74908E-4	83.765036053	0.681902092	0.036550812	0.849718493	0.86381323
3.77164E-4	84.028426269	0.683202152	0.035889686	0.85231702	0.86381323
3.7836E-4	84.255119969	0.683887062	0.035323007	0.85448246	0.86770428
3.79417E-4	84.520423007	0.684489818	0.034661881	0.857080987	0.871595331
3.79971E-4	84.786237461	0.684804522	0.034000756	0.860112603	0.871595331
3.80635E-4	85.014497703	0.685181584	0.033434076	0.862278042	0.875486381
3.82122E-4	85.28153315	0.686021971	0.032772951	0.865309658	0.875486381
3.82637E-4	85.511017797	0.686311888	0.032206271	0.867908185	0.875486381
3.84473E-4	85.779537188	0.687341739	0.031545145	0.870939801	0.875486381
3.84964E-4	86.010384244	0.687615881	0.030978466	0.87310524	0.875486381
3.85715E-4	86.280171015	0.688033967	0.03031734	0.876136856	0.875486381
3.86707E-4	86.511942578	0.688585211	0.029750661	0.878735383	0.875486381
3.88169E-4	86.783197884	0.689393777	0.029089535	0.881766999	0.875486381
3.88817E-4	87.016350765	0.689750773	0.028522856	0.88349935	0.883268482
3.89395E-4	87.288716289	0.690068429	0.02786173	0.886530966	0.883268482
3.89593E-4	87.522417026	0.69017715	0.027295051	0.889129493	0.883268482
3.90544E-4	87.756471697	0.690698259	0.026728372	0.890861845	0.891050584
3.91814E-4	88.030461159	0.691391705	0.026067246	0.89389346	0.891050584
3.92801E-4	88.265901445	0.69192802	0.025500567	0.896491988	0.891050584
3.94581E-4	88.502343107	0.692891296	0.024933887	0.898657427	0.891050584
3.95604E-4	88.778782829	0.693441911	0.024272762	0.901689043	0.894941634
3.9658E-4	89.016504238	0.693965564	0.023706082	0.90428757	0.894941634
3.97234E-4	89.254682594	0.694315439	0.023139403	0.90645301	0.894941634
3.9926E-4	89.533562189	0.695394076	0.022478277	0.909484625	0.894941634
4.00007E-4	89.773385798	0.695789914	0.021911598	0.912083153	0.894941634
4.0099E-4	90.01376153	0.696308755	0.021344919	0.914248592	0.898832685
4.02673E-4	90.255067145	0.697194074	0.02077824	0.916414032	0.898832685
4.03932E-4	90.537309137	0.697852693	0.020117114	0.918579472	0.902723735
4.05651E-4	90.780155399	0.698746997	0.019550434	0.920744911	0.906614786
4.06721E-4	91.023895242	0.699301295	0.018983755	0.922910351	0.906614786
4.08936E-4	91.268671141	0.700442276	0.018417076	0.924642702	0.914396887
4.10054E-4	91.514375622	0.701014949	0.017850397	0.926375054	0.918287938
4.10977E-4	91.760670997	0.701486019	0.017283717	0.928973582	0.918287938
4.12585E-4	92.007774435	0.702302905	0.016717038	0.931139021	0.922178988
4.14772E-4	92.25617806	0.703406882	0.016150359	0.933304461	0.929961089
4.15634E-4	92.505357945	0.70383994	0.01558368	0.935902988	0.929961089
4.1723E-4	92.755120286	0.704638179	0.015017	0.938501516	0.93385214
4.19811E-4	93.00651364	0.705920356	0.014450321	0.940666955	0.937743191
4.22496E-4	93.259506339	0.707241815	0.013883642	0.942832395	0.941634241
4.24684E-4	93.51368356	0.708310154	0.013316963	0.944997835	0.945525292
4.2593E-4	93.768978778	0.708915101	0.012750283	0.947596362	0.945525292
4.27469E-4	94.025266787	0.709658853	0.012183604	0.95019489	0.945525292
4.29984E-4	94.282953877	0.710865919	0.011616925	0.952360329	0.945525292
4.33438E-4	94.542020726	0.71250787	0.011050246	0.954525769	0.953307393
4.36289E-4	94.759408984	0.713848766	0.010578013	0.956691208	0.953307393
4.41424E-4	95.023659471	0.716233075	0.010011334	0.959289736	0.953307393
4.42221E-4	95.288737203	0.71659953	0.009444654	0.961888263	0.953307393
4.43959E-4	95.510312996	0.71739548	0.008972422	0.963620615	0.953307393
4.45833E-4	95.777464801	0.718248741	0.008405742	0.965786055	0.957198444
4.47621E-4	96.000858886	0.719057719	0.00793351	0.967518406	0.961089494
4.50427E-4	96.270158813	0.720318369	0.00736683	0.96881767	0.968871595
4.53455E-4	96.541388537	0.721666145	0.006800151	0.97098311	0.972762646
4.54076E-4	96.768268412	0.721941287	0.006327918	0.973148549	0.972762646
4.60591E-4	97.043294399	0.724791932	0.005761239	0.975313989	0.976653696
4.62594E-4	97.274117384	0.72565673	0.005289006	0.977479428	0.976653696
4.66648E-4	97.506276708	0.727390156	0.004816774	0.979644868	0.976653696
4.73846E-4	97.788828751	0.730414761	0.004250094	0.982243395	0.976653696
4.76199E-4	98.026339536	0.731389361	0.003777862	0.984408835	0.976653696
4.83826E-4	98.265928366	0.734499285	0.003305629	0.985708099	0.980544747
4.87682E-4	98.508700149	0.736044477	0.002833396	0.987873538	0.980544747
4.96988E-4	98.755411685	0.739700574	0.002361164	0.98960589	0.984435798
5.02445E-4	99.005284034	0.741797655	0.001888931	0.991338242	0.988326848
5.14223E-4	99.26032263	0.746210515	0.001416698	0.993503681	0.996108949
5.21943E-4	99.519009924	0.749022229	0.000944465	0.995669121	0.996108949
5.31728E-4	99.782710349	0.752497726	0.000472233	0.99783456	0.996108949
5.58958E-4	100	0.761681542	0.000094447	0.999566912	1
5.58958E-4	100	0.761681542	0	0.999566912	1
