# Supplementary material for: Spatiotemporal prediction of alpine wetlands under multi-climate scenarios in the west of Sichuan, China
Source: PeerJ. 2024 Nov 27;12:e18586. doi: 10.7717/peerj.18586 (PMC11608022; doi:10.7717/peerj.18586)
Supplement: Supplemental Information 1 [file peerj-12-18586-s001.zip › Maxent_data1/2.5mBIOssp126_2021-2040/RES/wetland_5_sampleAverages.csv]

Predictor variable	Categorical	Sample average
2.5mbiossp126_2021-2040_1	false	1.1127544423089053
2.5mbiossp126_2021-2040_10	false	9.521430611352272
2.5mbiossp126_2021-2040_11	false	-7.96688318141563
2.5mbiossp126_2021-2040_12	false	658.9666522304028
2.5mbiossp126_2021-2040_13	false	129.623213512343
2.5mbiossp126_2021-2040_14	false	3.6513642269380684
2.5mbiossp126_2021-2040_15	false	88.96714865650229
2.5mbiossp126_2021-2040_16	false	352.2923343438718
2.5mbiossp126_2021-2040_17	false	15.741879601559116
2.5mbiossp126_2021-2040_18	false	350.01126028583803
2.5mbiossp126_2021-2040_19	false	16.35773061931572
2.5mbiossp126_2021-2040_2	false	14.053269717124387
2.5mbiossp126_2021-2040_3	false	41.0313487278016
2.5mbiossp126_2021-2040_4	false	709.2969312771103
2.5mbiossp126_2021-2040_5	false	16.61979210805253
2.5mbiossp126_2021-2040_6	false	-17.736336086363234
2.5mbiossp126_2021-2040_7	false	34.35612818708457
2.5mbiossp126_2021-2040_8	false	9.357463471349465
2.5mbiossp126_2021-2040_9	false	-7.491475427133625
wc2.1_2.5m_elev	false	4095.147249891728
