# Supplementary material for: Spatiotemporal prediction of alpine wetlands under multi-climate scenarios in the west of Sichuan, China
Source: PeerJ. 2024 Nov 27;12:e18586. doi: 10.7717/peerj.18586 (PMC11608022; doi:10.7717/peerj.18586)
Supplement: Supplemental Information 1 [file peerj-12-18586-s001.zip › Maxent_data1/2.5mBIOssp126_2021-2040/RES/wetland_5_samplePredictions.csv]

X	Y	Test or train	Raw prediction	Cumulative prediction	Logistic prediction
101.194681438	28.1482989818	train	3.357741707857734E-7	0.007403858893227572	0.001916243858872208
100.289760198	29.08940812	train	5.327415324636829E-5	8.129658806484914	0.23349107099861321
100.331317082	29.1251002644	train	6.596310475652484E-5	11.428147802348905	0.27387343902688827
100.38306165	29.1516495211	train	7.354889076431459E-5	13.430913414232451	0.29604490305436354
100.342297416	29.1791374782	train	5.2576810674550654E-5	7.952565101644338	0.2311411866009612
100.301283292	29.1885668757	train	5.440138579620051E-5	8.41693999753649	0.23725935936665454
100.352697673	29.1880571989	train	7.176075439900738E-5	12.865513832176783	0.2909414491636257
100.39407234	29.2056812934	train	5.991163559256021E-5	9.84489860805321	0.2551591585946582
100.291452737	29.2247600013	train	5.09809826376968E-5	7.601823907618222	0.2257090160922569
100.312025956	29.2245597833	train	3.472849332337842E-5	4.4019896299968995	0.1656752301989576
100.188687839	29.2347373586	train	7.480743385470976E-5	13.801577938169148	0.2995930369927405
100.260813662	29.2431013186	train	8.861986383859813E-5	17.786007618439406	0.3363064407812213
100.137446541	29.253232403	train	2.086993651510477E-5	2.223085116537651	0.10661016994084586
100.158128312	29.2620794835	train	6.197937941105802E-5	10.359732438834104	0.26166123973058913
100.199291569	29.2617164688	train	9.12949895110255E-5	18.508049292323626	0.34297649253846346
100.240454057	29.261340783	train	8.682399332267759E-5	17.236228544712976	0.33175219285692364
100.055587951	29.2990277912	train	7.063213102332577E-5	12.577354049520345	0.2876820199795746
100.096767482	29.2986959704	train	3.8916655457130674E-5	5.169033298121153	0.18201848737258428
100.076272463	29.3078874289	train	6.48202435700164E-5	11.110919064899516	0.2704114929896985
100.117455265	29.3075491379	train	7.436582228763331E-5	13.669925895979954	0.29835210888201563
100.230704188	29.3065533766	train	7.767387122555882E-5	14.544040811211735	0.307542223964236
100.148544026	29.3253345326	train	9.079661537485214E-5	18.283370511564737	0.3417440470967945
100.210326899	29.3247886088	train	9.444697473151178E-5	19.373276589792464	0.3506654961480369
100.004554611	29.3445454321	train	7.257122969919939E-5	13.115507248269713	0.2932637354773166
100.107549577	29.3437302511	train	8.964794030042939E-5	18.000767549807385	0.33888576556044353
100.241436313	29.3425517137	train	5.357763829545794E-5	8.208923416662303	0.23450926599967556
100.056145686	29.3531717353	train	9.093711847145847E-5	18.346712611700084	0.3420919694900475
100.159249729	29.3613401386	train	1.0096849692274067E-4	21.055534135074243	0.36601633209899337
100.427181135	29.3677662762	train	7.116074979938378E-5	12.707050835517949	0.2892123773217262
100.437481529	29.3676556373	train	7.43290548406962E-5	13.659185321562617	0.29824859407107973
99.0671958158	29.3934373337	train	3.4386229254511713E-6	0.1888571191753849	0.019282571521844337
100.015301869	29.3895877497	train	9.119983094908007E-5	18.46514957477241	0.3427415284586693
100.468641447	29.3853639207	train	8.418922348319975E-5	16.429238142274507	0.32495626689609713
99.994781196	29.3987671943	train	7.98439217460447E-5	15.20457378941971	0.313441210111315
100.06691656	29.3982092495	train	6.020833017875797E-5	9.918748522675948	0.25609915168472436
100.489376788	29.3941577022	train	9.232723104181959E-5	18.773537824559504	0.34551453419918654
100.551466448	29.4114967571	train	6.979445016054511E-5	12.392065750652355	0.2852433828118394
99.0672195669	29.4295389628	train	4.092986521057898E-6	0.23816055003037714	0.02286809623412949
100.077602249	29.4342215783	train	9.54947379870139E-5	19.75503085951603	0.353181726684789
100.118835909	29.4338815463	train	9.358094992230973E-5	19.109287720960037	0.3485708894904689
100.479596718	29.4303620127	train	8.23847580285007E-5	15.927583965905189	0.3202216558135893
100.026149953	29.4436525946	train	9.117042071411858E-5	18.451890749216744	0.34266887515173083
100.139553247	29.4427303302	train	9.540878925316099E-5	19.724910396858398	0.3529760530506386
100.252950981	29.4417115263	train	6.967120643273944E-5	12.366383676322467	0.28488318878888835
100.551877893	29.4385629755	train	5.139002235311057E-5	7.683651731683105	0.22710868273184762
100.428316143	29.4489697197	train	7.077528452245463E-5	12.612476806376954	0.2880971012520185
99.0672433613	29.4656403961	train	4.5012783660065155E-6	0.2695898693845524	0.025092041109179328
100.459370839	29.4576567322	train	8.72890743799914E-5	17.39017462328713	0.3329376044098144
100.119232	29.469976069	train	1.0703608453967207E-4	22.67613465629072	0.37966089995393176
100.232660882	29.4689737165	train	1.1327028742951998E-4	24.05022033175916	0.39308165216475305
100.56259958	29.4655084145	train	2.527813953847314E-5	2.881925029406634	0.1262849068564692
99.9852599486	29.4800600485	train	3.122162870587513E-5	3.8370692283746015	0.15147965812178713
100.067766149	29.4794234892	train	1.1265602948529851E-4	23.866075583261985	0.3917851460346549
100.552427364	29.4746510873	train	4.7648768161539906E-5	6.881063048161331	0.21411503378738994
100.202045767	29.4963266398	train	1.2798586062220447E-4	28.48564202450544	0.42256953851645634
100.006243523	29.5160013017	train	3.43463131913136E-5	4.33240481000914	0.16415129176422474
100.02687747	29.5158435295	train	9.127484348217508E-5	18.49896698874744	0.34292676228850383
100.119728131	29.5150939401	train	1.1869449600823454E-4	25.604414281437332	0.4042949772602994
100.140361125	29.514918562	train	1.302850500310869E-4	29.280089819374805	0.4269199092165498
100.563292079	29.510618109	train	2.80140219031652E-5	3.3079721771202126	0.13806579083808834
100.057921951	29.5246245907	train	1.1093705465876304E-4	23.51064635231652	0.3881273110338936
100.511854362	29.5202366559	train	8.583020485379462E-5	16.894511335435443	0.3292050236237266
100.099485352	29.55136044	train	1.3667454003250234E-4	31.983417224551353	0.43867251918678063
100.182046247	29.550651491	train	1.3880476977279617E-4	32.734420996574926	0.4424843735189478
99.9758121916	29.5703754854	train	8.402583333428065E-5	16.388393032231328	0.32453027614563756
100.068714233	29.5696603435	train	1.2206926675798706E-4	26.71088580412926	0.41106483477592876
100.171934598	29.5687895491	train	1.608646927634057E-4	41.75683979088152	0.47911460951652907
99.9657472653	29.597522613	train	4.935473967614236E-5	7.253399573282235	0.22009377350670728
100.027699103	29.5970573739	train	1.1274393964798792E-4	23.897442013804515	0.3919710363982757
100.058674465	29.5968139143	train	1.2820428365533352E-4	28.54759817450886	0.42298566104928953
100.461445007	29.602013691	train	8.534743508661868E-5	16.759904144581917	0.32796062050145325
100.430600173	29.6113735114	train	7.020655955195363E-5	12.477942932482545	0.2864451892828639
100.513198909	29.610457135	train	7.402349514788483E-5	13.56992466048944	0.2973871403452142
99.9660914477	29.6336180085	train	4.4777618387951185E-5	6.3138141846507585	0.20384315309001452
99.9764205327	29.6335423659	train	1.0905208630255199E-4	23.1057380387818	0.38406534510842866
100.028065355	29.6331520901	train	1.0226077536992263E-4	21.37647221633297	0.3689724313264821
100.090037761	29.632657223	train	9.188432572970912E-5	18.659122345271584	0.3444279388651867
100.399998898	29.6387711617	train	1.0369365310575605E-4	21.752477310430343	0.3722180894243023
99.5323346008	29.6541180994	train	3.809347697914196E-5	5.015058471528908	0.17885699019112955
100.431110282	29.6474626812	train	9.62582781892609E-5	19.94983178767646	0.3550031391047684
100.111091277	29.6685793781	train	8.098026042150389E-5	15.505188209118643	0.31649027538042296
100.255737451	29.6672877329	train	3.163194560183291E-5	3.902816050090648	0.15316549948499186
100.266068951	29.6671894344	train	3.1529626226660076E-5	3.8864209813429116	0.15274573403483727
100.379711974	29.6660550248	train	8.674987661242869E-5	17.207747902381286	0.3315628928058764
100.121523587	29.6775156738	train	2.8775013332278012E-5	3.452499110286408	0.14128640519760172
100.266181993	29.6762122823	train	5.193234042292384E-5	7.799721636884696	0.2289566225279101
100.307511165	29.6758108925	train	5.80533280427995E-5	9.377093300126496	0.2492171686930726
100.431493474	29.6745294244	train	7.607798732533984E-5	14.159245883826378	0.3031389339098267
100.380081684	29.6931222901	train	7.167269426744865E-5	12.841474716710795	0.29068820752667307
100.008127303	29.7054999056	train	6.612071965355322E-5	11.469075409245368	0.2743483085535354
99.9256838552	29.7331750242	train	4.371302016706346E-5	6.110670315164597	0.19996585315784832
100.256523361	29.7304476524	train	4.3570133734585185E-5	6.081811734031519	0.19944257993980533
99.5123112967	29.7805443633	train	6.341348860085124E-5	10.69343940407669	0.266104569778287
99.5640370912	29.7803338491	train	3.676454041312064E-5	4.789313633692202	0.17370118278647056
100.153761067	29.7855273887	train	3.6203287223867566E-5	4.684762191936783	0.1715042197146092
100.257198993	29.7845842311	train	4.16235450363512E-5	5.673470668770853	0.192245061102565
99.1812886214	29.7994622467	train	3.3217275812785274E-5	4.14802216396735	0.15961657698647758
99.9366947119	29.805292044	train	8.383338102516758E-5	16.340282813862657	0.324027824425779
100.278115307	29.8024311736	train	4.2780468886765176E-5	5.9138116507954095	0.19653831006489203
99.1709717943	29.8175256984	train	2.0152152459617938E-5	2.1102885991328004	0.1033223527783407
99.9266808397	29.8414596456	train	5.678531265038606E-5	8.992548562142495	0.2451079408845966
99.1606946188	29.8626626555	train	9.489591816084805E-6	0.7135079996471712	0.051467857256035365
99.2021107499	29.8626057467	train	1.8823044947678513E-5	1.8969367378626456	0.09717003264731489
99.9371999163	29.8594338194	train	8.168114944401683E-5	15.74726762161598	0.3183574595023703
99.3574841928	29.8803258461	train	2.713060675235957E-5	3.166157467815804	0.1342966308518249
99.927097857	29.8865777047	train	6.921998191803033E-5	12.272355511704637	0.2835613295926923
99.937537485	29.8955280852	train	8.089575602477133E-5	15.483683646243158	0.3162644625262725
101.500852415	29.8841736131	train	4.8607723764315554E-5	7.090133892976522	0.2174870180291555
101.532347269	29.9016131775	train	4.471708364783932E-5	6.303536041409922	0.20362369168691916
100.18649945	29.9296188006	train	1.0375839342364467E-4	21.773966116701196	0.3723639466709497
100.238292743	29.9291424414	train	9.649175370333415E-5	20.00949128492598	0.3555580448881336
99.9275995294	29.940718961	train	5.741076257908926E-5	9.199039301333995	0.24714042838711472
100.279841942	29.9377691524	train	9.032109928362042E-5	18.157894334588228	0.3405638099102044
101.284585294	29.9332029461	train	6.802277870335682E-5	11.957205195833028	0.2800303305655394
101.31564422	29.9326607529	train	7.347599451068573E-5	13.409508472443587	0.295838289372729
100.114288531	29.9573204563	train	9.088195320682087E-5	18.32184281309018	0.3419554097379019
101.253728878	29.9427555192	train	6.550024548907371E-5	11.307957880559883	0.2724753155661252
99.9279347375	29.9768128804	train	8.722304248178318E-5	17.3686529786489	0.33276955670026886
99.93829926	29.9767394477	train	9.108532060753766E-5	18.41352561988667	0.3424585583671029
101.326837084	29.9685472467	train	6.0198807995192585E-5	9.916378366710727	0.2560690201847881
101.399763696	29.9852795443	train	6.288658395057364E-5	10.555302361137697	0.2644782789193301
99.6483729	30.0236074506	train	2.722145893672298E-5	3.1793563244718266	0.1346857788724621
99.2646883862	30.033963144	train	1.5846696564709067E-5	1.4728537591911888	0.08308178972224622
101.390054448	30.0125181936	train	5.889007104707398E-5	9.590183169984419	0.25190436902503555
99.9388939065	30.0399031357	train	1.0753234688133805E-4	22.790212132895213	0.38075093970445506
100.084183161	30.0478095709	train	7.831437323852014E-5	14.738480398649758	0.3092938589714759
99.7730923109	30.0590303697	train	1.217050342500359E-4	26.542319430031725	0.41034159352494914
99.9079451328	30.0581683525	train	1.2585886192953825E-4	27.87339543603355	0.41848574493381313
100.042791644	30.0571680768	train	1.0794948033580765E-4	22.880407796240974	0.3816642140609418
100.063826173	30.0840707775	train	6.80450501871156E-5	11.96252204016788	0.2800963351711066
100.354315222	30.0813981813	train	1.0493461895692815E-4	22.132822990247	0.37500218174755406
99.6903538119	30.0955875006	train	8.242465670631698E-5	15.937652510053603	0.3203270610802542
99.7837502842	30.0950636016	train	1.1357602361826531E-4	24.113010696526242	0.39372490742188604
99.8148818761	30.0948742191	train	1.1659745317526056E-4	24.8834318802653	0.40000929878269503
100.032793918	30.0933420747	train	1.1137867451730376E-4	23.58726482202161	0.38907123440859054
99.5658730591	30.1052068083	train	4.379968903182687E-5	6.1281747095434485	0.20028291538738388
99.9187350542	30.1032129971	train	1.0351035441697755E-4	21.70741184285656	0.3718047571646944
99.960420238	30.1209625061	train	1.192726691955484E-4	25.76792764940705	0.4054658306896552
99.8671612393	30.1396592594	train	1.1915400780405202E-4	25.733595434892205	0.4052259060761761
101.734870938	30.1140334728	train	7.610692852603958E-5	14.166549229040854	0.3032192856655846
101.330848324	30.139871284	train	4.7812142679027964E-5	6.916622304450522	0.21469156133878128
99.8882479962	30.1756136888	train	1.0952612747187177E-4	23.19651654267811	0.3850919359663504
99.90901872	30.1754714049	train	1.0422298276884149E-4	21.93409228207366	0.373408662123574
99.9505597138	30.1751769739	train	9.803090109772397E-5	20.414711092998193	0.35919240678442116
99.5559494675	30.1864669632	train	2.5671581373073444E-5	2.9474519382296864	0.12799887963758547
100.334902194	30.1808520846	train	8.630815943760052E-5	17.03801035162116	0.3304324835205509
99.5456119014	30.1955345178	train	1.4721631040181569E-5	1.3230719590437834	0.07764121465625158
100.085860386	30.2011974364	train	1.3079107141580245E-4	29.459709525735192	0.4278685821113254
101.663985988	30.1786281177	train	6.6402312945962E-5	11.54423396387835	0.27519516169825975
99.1093099578	30.2146726276	train	1.2481270413762549E-5	1.0493782240362837	0.06661272091139471
99.8470149963	30.2119818123	train	1.2085246509800926E-4	26.254941806492948	0.4086417173124936
101.612344153	30.1886870813	train	5.603374546023395E-5	8.803407061664572	0.24265105379426274
99.0989282524	30.223705176	train	1.582215991233269E-5	1.4690547001321062	0.08296382045509165
99.6600620502	30.2220804736	train	1.3100025716568695E-4	29.53783880948905	0.4282598399897105
99.7224065746	30.2217516766	train	1.323699436214927E-4	30.1540030074234	0.4308085167363658
99.7535784394	30.2215761594	train	1.2725240695262653E-4	28.26048355190698	0.4211678176154203
99.8886531308	30.220729936	train	1.2162914299673442E-4	26.507197047719647	0.4101906757627933
100.16927869	30.227550179	train	1.8988101581953785E-4	49.256105133643125	0.520549380434482
99.5978257247	30.2404272186	train	1.1550795342908128E-4	24.565376433116615	0.39775828064872315
101.73761122	30.2131881152	train	8.96151281940755E-5	17.993912311328586	0.3388037535418707
99.0054044464	30.2508152526	train	9.418229986763382E-6	0.7059071894276838	0.051100596347920794
101.436805733	30.2281492406	train	8.544387285591851E-5	16.786793187973277	0.32820957053783595
101.571772639	30.225568663	train	9.422130192632134E-5	19.28935441323225	0.3501209725152247
101.696341564	30.2230634305	train	9.319032428124813E-5	19.006454611095126	0.3476216759265467
99.6395139699	30.2582783493	train	1.0226855190039366E-4	21.37880993035205	0.3689901367721271
101.675825409	30.2325035994	train	8.702748247645568E-5	17.304914496880023	0.3322713696951823
99.6916135666	30.2760614346	train	1.2094553946032186E-4	26.28516882670142	0.40882776800175186
101.416702177	30.2555826035	train	1.0465874067858853E-4	22.063033296031534	0.3743853888064939
99.837237503	30.2842349552	train	1.3683690240865048E-4	32.05924747632732	0.43896488611838386
99.8476344461	30.2841680456	train	1.3811641773180694E-4	32.515799862227794	0.4412583036082906
101.323438586	30.2662916799	train	1.407080028928046E-4	33.51307364248136	0.44584651206469217
101.406536311	30.2647901884	train	1.477861106905204E-4	36.549386727830964	0.45800224731763534
101.54155643	30.2622379711	train	9.640682698879464E-5	19.98773083207665	0.35535630843995575
101.593482567	30.2612193405	train	1.1601065779407998E-4	24.706267020738075	0.3987990144996257
101.614252274	30.2608061327	train	1.1587549525148212E-4	24.668385650738287	0.39851954523033295
99.5877552547	30.2946168261	train	1.0613256435396176E-4	22.45411626793886	0.3776664334608083
101.437919227	30.273229597	train	1.1782900470670388E-4	25.34426817171503	0.40253363427378863
101.510629015	30.2718548309	train	8.299446443137831E-5	16.099828187737863	0.32182883354123537
99.8373908131	30.3022814355	train	1.1755199115432344E-4	25.257643492369755	0.40196768744349226
101.365420863	30.2835805495	train	1.4383367150790018E-4	34.92929549636926	0.45128101085240785
99.5254593527	30.312929763	train	7.477920322948635E-5	13.792838549886456	0.2995138403058636
99.5566612441	30.312800731	train	5.7039404639302385E-5	9.07400889625237	0.24593497063648473
99.4734991599	30.3221521465	train	8.321375380214625E-5	16.168354850527617	0.32240502071334814
101.230762634	30.3039873246	train	1.1670543992770416E-4	24.91717538521836	0.40023149423217996
101.272330881	30.303271761	train	1.5466646839006445E-4	39.23185533191036	0.4693178958251402
101.365853888	30.3016135269	train	1.3573540875425757E-4	31.559567658788445	0.4369754229676871
101.397245982	30.310062213	train	1.1844395527311065E-4	25.533980526645124	0.40378617602849454
101.438811838	30.3092936317	train	1.1403805163362757E-4	24.20789939039091	0.3946944105713178
101.58451612	30.3155147419	train	1.0889536403749453E-4	23.075725850664107	0.38372519057845783
99.4424156132	30.3493330124	train	3.631180974045756E-5	4.706181125967488	0.1719299296129899
99.484078442	30.3582093602	train	2.8536377718814216E-5	3.407177609887429	0.14027906166338264
101.335536241	30.338240283	train	1.5277684724110358E-4	38.47327462306243	0.4662575009113848
101.491451648	30.3353611868	train	8.044232457623152E-5	15.368295033675379	0.3150502491677803
101.522631988	30.3347630935	train	1.0240055121830616E-4	21.418490435320493	0.369290518629099
101.626559591	30.3327158444	train	9.796494196375777E-5	20.39684406658377	0.359037499543332
101.346146445	30.3470706663	train	1.6786869982023933E-4	44.237375894485844	0.4897585152755765
101.46049599	30.3449676485	train	1.0860806329921319E-4	23.020707989605942	0.3831006481101257
101.502074612	30.3441781558	train	8.549188952460037E-5	16.80018132725801	0.3283334547773312
101.616407181	30.3419389846	train	1.1461368068083045E-4	24.339755402152637	0.39589796071862754
99.7235319967	30.3751508208	train	1.293119252761233E-4	28.888082162486892	0.425086654822119
101.221591903	30.3582682581	train	7.350833572616195E-5	13.419005007590291	0.2959299707450195
101.252785623	30.3577341449	train	1.4204867527896676E-4	34.06986838956676	0.4481906238282384
98.9741853247	30.3861754012	train	1.7594303259342508E-5	1.7063647605698484	0.09140671461599666
101.596096657	30.3603831956	train	1.0396703698039705E-4	21.845877564989525	0.37283355109625604
99.4842563352	30.3943044374	train	1.901236934843397E-5	1.9280382785299024	0.09805154981949527
99.6716207864	30.3934754891	train	9.2896802157854E-5	18.927244005323054	0.34690659999345175
99.9006092419	30.392097449	train	1.415439709416931E-4	33.829836493338625	0.44731049989718136
99.9527372878	30.400751104	train	1.502599540784746E-4	37.47396852047216	0.4621259447052383
101.253406224	30.3847854364	train	1.3764958143233053E-4	32.37345630282079	0.4404237168257939
101.295007974	30.3840609406	train	1.5535154592553869E-4	39.51329468593165	0.4704187840965437
99.8591341622	30.4104239317	train	1.3838392274451167E-4	32.600759658725245	0.44173541478256545
101.513622389	30.3890556945	train	1.0663516570141396E-4	22.581434142940747	0.37877747570449277
99.8383907178	30.419582325	train	1.3277634548803115E-4	30.36605079238474	0.4315603731972049
101.305831914	30.4019112236	train	1.5692771555009656E-4	40.0723343142484	0.4729343560128764
101.378643962	30.4006047986	train	1.3966868866677632E-4	33.12228472353476	0.4440155637673534
101.441050441	30.3994527431	train	1.1768621575917162E-4	25.299616757776104	0.40224204608971337
99.9009406441	30.428189155	train	1.682534195626574E-4	44.32148327974635	0.49033058019821163
99.6302747985	30.4388003697	train	9.086532574053099E-5	18.314346760261664	0.34191423788643655
101.389484686	30.4184472025	train	1.0408648373330433E-4	21.88704628895398	0.3731020796654283
101.306468243	30.4289613313	train	1.1081647881780434E-4	23.48317122969876	0.38786908371490236
101.847384539	30.418277542	train	1.4793778893884449E-5	1.3315534025270779	0.07799204284164181
101.285868593	30.4383443492	train	8.418478749440564E-5	16.428129210973296	0.32494470848333834
99.5575316294	30.4662027168	train	8.59236296746859E-5	16.920560300286187	0.32944530647976544
99.8596089364	30.464561867	train	1.3680319600744407E-4	32.043913053870334	0.4389042158468908
99.8909389085	30.4733750772	train	1.7220478439262138E-4	45.41467705102899	0.49613272235470496
101.359143188	30.45508029	train	1.0031910504943696E-4	20.88872228958598	0.3645203614845974
99.5263780322	30.4843796858	train	8.038351000273275E-5	15.353327981750235	0.31489243756568824
99.807751959	30.4919638235	train	1.275356877336294E-4	28.3474461926472	0.42171000818559745
101.203428907	30.4758457133	train	3.568693295239409E-5	4.5828500871986675	0.16947266506753136
99.0262634359	30.5125111877	train	2.989240463158607E-5	3.631277944075501	0.14597197325565792
99.7974801069	30.5100740439	train	1.272999569905747E-4	28.275080648302403	0.4212588978976182
99.8079011025	30.5100098632	train	1.3638684359630135E-4	31.836127468400548	0.4381537134081954
101.245484915	30.4931691939	train	4.8749694655809597E-5	7.121158124604064	0.21798377403708152
101.391246238	30.4905760272	train	5.5436266848182754E-5	8.661627007756927	0.24068644517562654
99.8496632151	30.5187677161	train	1.6591617915765445E-4	43.74735819850686	0.486835273720001
99.7143089533	30.5376270515	train	1.172343285479346E-4	25.116901759986913	0.4013173722440825
101.246106858	30.5202200599	train	9.451234042787009E-5	19.397584487707473	0.3508230459893342
101.277351646	30.5196775006	train	5.552323497479784E-5	8.681597861065487	0.2409730443734421
100.933793223	30.5342526925	train	1.4491678685578449E-5	1.2950909878874661	0.07652125815404602
99.8082745518	30.5551247408	train	1.4057712917482765E-4	33.469996088489324	0.44561661722715573
99.8604030937	30.5547907445	train	1.5732661849653787E-4	40.20691835724524	0.4735672214509728
100.902712796	30.543731939	train	2.300061124604498E-5	2.5263709253826456	0.11622926637405438
99.0158499411	30.5666560686	train	5.8618475893845456E-5	9.52239905343539	0.2510342521451188
100.861204876	30.553353405	train	2.5400784017050254E-5	2.902351208980389	0.12681991225692762
101.090450055	30.5498741311	train	8.662346078508363E-5	17.159170409511077	0.3312397690079743
99.6728610586	30.5739419007	train	9.64754255538966E-5	20.005270265339526	0.3555192685125049
99.7771408456	30.5733611226	train	1.4550197929004847E-4	35.606726350035345	0.4541382417542053
101.226099414	30.5566457493	train	1.1298749050501099E-4	23.984341193679516	0.39248544369605637
101.351121801	30.5544474293	train	9.081067319425256E-5	18.28970810714557	0.34177887449849303
99.0575781998	30.5937157262	train	3.151679961588679E-5	3.8843657189346605	0.15269308348205715
99.7981442471	30.5912808023	train	1.3195548967790666E-4	29.9450731046022	0.4300397124965784
99.8398627302	30.591018237	train	1.5882980363694915E-4	40.8690053218998	0.47593845425096143
99.6730480681	30.601011427	train	1.1354379541299787E-4	24.10639185047849	0.3936571650184445
99.8503710554	30.599973298	train	1.5357893126730158E-4	38.738100151666046	0.46756084216898364
101.341353691	30.5816840047	train	6.000363763227154E-5	9.867798731931005	0.25545089510722485
99.047160353	30.6207912323	train	4.499108855744629E-5	6.350059107411832	0.20461609904534692
99.7567058005	30.6276219152	train	1.4301409065042248E-4	34.488862547117485	0.44986636902619015
99.7672106611	30.6365837095	train	1.2161736238699397E-4	26.5033514140054	0.41016724185076286
99.8298948348	30.64522198	train	1.4077059021501027E-4	33.53491429336329	0.44595638656124703
99.0471778664	30.6568861353	train	6.515383468971253E-5	11.212046441933229	0.27142541135176035
99.0054274061	30.6659182816	train	3.974668502462691E-5	5.325531397746984	0.18518174312122496
101.540981384	30.6410741381	train	8.845455144642047E-5	17.751470287335966	0.33588981162436016
99.9553830825	30.6714295755	train	8.564979273331014E-5	16.84420833308216	0.3287405271264218
99.8719601015	30.6810393883	train	1.7404098307325418E-4	45.83930061893123	0.49878425534184007
99.8928382781	30.6808975714	train	1.4812494569373246E-4	36.66141591636409	0.45857079113212423
101.332878986	30.663017407	train	8.841868692712611E-5	17.74059969681954	0.3357993548798725
99.6945546331	30.6911323757	train	9.383126498781425E-5	19.175183744994488	0.3491776999801029
99.9346810895	30.6896263335	train	1.2398596289043306E-4	27.278026281792606	0.41484169255706693
101.291372213	30.6727764646	train	7.733047997010627E-5	14.456008636214232	0.306599459493357
101.333529505	30.6900659108	train	9.642854374964666E-5	19.993271398451757	0.3554079068433129
99.1412092809	30.7199835176	train	2.1631308740275672E-5	2.332789823638042	0.11007139392494567
99.8827276672	30.7170591821	train	1.4004472427470613E-4	33.29475333787946	0.4446794167035279
99.9036135383	30.7169154829	train	1.5114956152126273E-4	37.85101065953241	0.46359355077104536
99.934942059	30.7166936354	train	1.2743032881492762E-4	28.31510270021752	0.4215084731824045
101.334180904	30.7171142894	train	8.702266633687514E-5	17.303344782130136	0.3322590912450654
99.4024312586	30.7465070375	train	4.322633597167849E-5	6.0123753609474475	0.19818072762845867
99.8412689691	30.7534269768	train	1.3303872032986063E-4	30.503973130059446	0.4320447208276779
99.9875234339	30.752396099	train	8.121952906625642E-5	15.587826615543529	0.317128841336693
99.162173829	30.7650768574	train	4.470632232765207E-5	6.301708885794144	0.20358466515118925
99.8622433247	30.7623123389	train	1.1771462771797752E-4	25.308501437965873	0.4023000886063767
99.8935868952	30.7621001916	train	1.1850759756271792E-4	25.551872089940797	0.4039155039108696
99.9458254215	30.761729786	train	8.775269653416177E-5	17.538736992614094	0.334115118999724
99.8414259242	30.7714721377	train	1.3392048442219522E-4	30.877295990243468	0.4336664388836152
100.906957724	30.7601808779	train	1.4334277307981137E-4	34.66160979783729	0.4504345681951572
99.7998538067	30.7988045131	train	1.3245156543065405E-4	30.196224726333405	0.4309596792669346
101.325261897	30.7804144603	train	8.278633698366104E-5	16.03478956148312	0.3212810674469906
99.7999285386	30.8078271305	train	1.2713203267517007E-4	28.224146331798597	0.4209371170844021
99.8208344682	30.8076964044	train	1.3881792542640338E-4	32.73859924221585	0.4425077535352382
99.873098679	30.8073548383	train	1.4875864202034967E-4	36.8916750503187	0.4596308985711969
99.8940041089	30.8072123117	train	1.3466919240120797E-4	31.2539162284053	0.43503619072218325
99.9462670166	30.8068412457	train	1.2728102132497643E-4	28.269267703708106	0.42122263078782146
99.9776242863	30.8066084925	train	5.6344307499349356E-5	8.881563972769063	0.243668223098674
100.855780642	30.8150508883	train	1.0205413864557782E-4	21.31435485317763	0.36850160081455235
101.315684298	30.8166658487	train	8.154335189376097E-5	15.699673145493186	0.31799116982125286
99.8106846948	30.8438524385	train	1.4466450311987448E-4	35.24570604974694	0.4527076655504579
99.852511914	30.8435838609	train	1.4351024297866997E-4	34.750492877119235	0.4507236252599973
99.9361645979	30.84300619	train	1.3065498378131074E-4	29.4114032254779	0.42761375821502956
99.9884462561	30.8426177153	train	7.308263377642083E-5	13.294003721515866	0.29472127000842524
100.84584904	30.8422564595	train	9.982214481734737E-5	20.754371674789912	0.36337076253076156
100.020101221	30.8694404781	train	4.460830341862017E-5	6.285066336648337	0.20322901787211103
101.348120992	30.8611809708	train	5.8965640512950054E-5	9.609043629832838	0.2521461135958065
99.863372851	30.8886265299	train	1.479937854893497E-4	36.61805035163333	0.4583508541143486
99.9052189319	30.8883405624	train	1.4733957355605513E-4	36.3111091351187	0.4572511599215852
99.947064401	30.8880410663	train	1.3361886615799248E-4	30.764436926337712	0.43311275341577204
99.9993703338	30.8876476727	train	5.9842480828698947E-5	9.827685373823497	0.25493971975433516
99.8216032173	30.8979214114	train	1.3890864314141792E-4	32.77088931129853	0.4426689222335966
100.533252116	30.9094884649	train	1.4745719083640246E-4	36.3819701302549	0.45744919720067345
100.596018703	30.9087291061	train	1.3430344402216024E-4	31.026406399490302	0.43436788743164434
99.8427657727	30.9248539454	train	1.4836864744172725E-4	36.74199114859556	0.45897897043098246
99.8636968842	30.9247158388	train	1.504157146257886E-4	37.54417483139066	0.46238348617184877
99.9055586654	30.9244294644	train	1.432687470481639E-4	34.62232355176602	0.4503067005043036
99.9788152907	30.9238957102	train	4.883038008213718E-5	7.138789931582322	0.21826581128722494
100.627553789	30.9173577069	train	1.182509853586429E-4	25.476225393121737	0.4033936974245307
100.020771152	30.9325939699	train	2.3151291793357664E-5	2.5490770801477414	0.11690168906773493
100.5649294	30.9271525154	train	1.6972254566452176E-4	44.64094552508364	0.49250336802403477
100.50229092	30.9369173909	train	1.514983546354753E-4	38.01989268138396	0.4641667796106713
100.617395717	30.9355284046	train	1.5057733345450144E-4	37.607206288349495	0.4626504533957596
98.8378938152	30.9726149418	train	2.811671621821597E-5	3.3274758059918206	0.13850181583731724
99.7908088248	30.9702965736	train	1.4930515324306182E-4	37.08591855710355	0.46054182619820944
99.8326912774	30.9700334426	train	1.365944670651672E-4	31.942422876519785	0.4385282190760163
99.8536322938	30.9698967872	train	1.1303943331886087E-4	24.00280882357051	0.3925950402750201
99.8955138891	30.9696132969	train	9.578951145962563E-5	19.830235997232226	0.3538861216634135
99.9583351351	30.969162614	train	7.326940542780162E-5	13.348846544385342	0.295252083617705
100.523792377	30.9727528151	train	1.7579716985671157E-4	46.322983777391244	0.5012942700760851
99.7595395357	30.9885299309	train	1.4304194783619614E-4	34.5023730975596	0.44991457180546957
98.921647026	30.9997625966	train	2.2828622512613854E-5	2.500515101714476	0.11546050182525089
100.471727318	30.9914001663	train	1.3315621965248665E-4	30.557037707025827	0.4322613587395698
100.492668231	30.991159809	train	1.678546848625033E-4	44.23356630376556	0.4897376512750446
101.099830259	30.9827139869	train	1.1030987290587911E-4	23.36576124704706	0.3867817417521782
99.4349529245	31.0080770067	train	1.591980818879672E-4	40.985912722554126	0.4765161486510484
99.4140408778	31.0171688528	train	1.3569828545607156E-4	31.544845195299175	0.4369081269028493
99.7073751989	31.0158948377	train	1.2705768920058167E-4	28.201705657816085	0.4207945439391381
99.7388026527	31.0157188111	train	1.3483250795157803E-4	31.29838412971713	0.43533409465476247
99.8540341452	31.015007939	train	8.905507164977798E-5	17.876919892980695	0.33740077935735446
99.9064106825	31.0146508224	train	7.226971567744868E-5	13.004452744981018	0.2924015747200156
99.9797362072	31.0141151699	train	3.8363956897986486E-5	5.06565150780766	0.1798984870010953
100.796619449	31.0053309365	train	7.258582305856593E-5	13.120907134729455	0.29330541098732865
100.828030128	31.004889947	train	8.760860714799134E-5	17.494319299871773	0.3337496040630691
100.932727288	31.003364846	train	7.599377771082838E-5	14.137995490950988	0.3029050306188949
101.089757529	31.0009181892	train	5.424425651714348E-5	8.377607792339086	0.2367363070708063
99.7703024081	31.0245575143	train	1.3405917920178743E-4	30.929192592177593	0.4339206802454863
99.9588766051	31.023294393	train	5.987977447526291E-5	9.83696809330286	0.25505807436540645
100.074110067	31.0223869073	train	8.901723722563695E-5	17.869016511041625	0.33730578720455096
100.545455917	31.0176038493	train	1.7759310009934792E-4	46.71246426098536	0.503835220884128
100.911968545	31.0126948241	train	6.452470659162403E-5	11.021327712861986	0.2695108761351757
98.7853930152	31.035700735	train	2.255260244854589E-5	2.461848928260156	0.11422393290120508
98.9425751745	31.0358663913	train	2.3443784097689506E-5	2.5931529456008744	0.11820404024224031
100.503704982	31.0271187386	train	1.6486579766787995E-4	43.36079672487033	0.485248782246996
101.058740771	31.0194575147	train	7.896567437398744E-5	14.926887857356029	0.31106596334516384
101.236722342	31.0164951905	train	1.2305697141842584E-4	27.00504414164642	0.41301717941308075
100.608596056	31.0348753964	train	1.717390065559702E-4	45.31657277593274	0.49545565664491936
100.943745813	31.0302616491	train	6.913663595711382E-5	12.254987510902772	0.28331663329087153
99.4456384313	31.0531558383	train	1.5448647625468953E-4	39.122932253851545	0.4690278970396084
99.5085206354	31.0529233075	train	1.321422875950497E-4	30.03624001178035	0.43038647603148333
99.5190009298	31.0528815728	train	1.5105557302954028E-4	37.80473293439767	0.46343887425589375
99.9696268335	31.0502817766	train	5.252280200686999E-5	7.93975633060405	0.23095858848561834
100.042978266	31.0497096268	train	6.483920169957159E-5	11.116666178063463	0.2704691900401682
99.4142361591	31.0622835188	train	1.3281582381425967E-4	30.386803327204607	0.4316333035312722
100.525084781	31.0539328283	train	1.9330904354849924E-4	49.88445593988614	0.5250131961603597
98.7328985483	31.0716951834	train	4.9898208924818515E-5	7.373322685393465	0.2219793536159762
100.001252387	31.0680851951	train	4.786901966853708E-5	6.9290018571372505	0.21489207442904149
100.095577589	31.0673184011	train	1.0174009378433158E-4	21.227896555328275	0.3677846894618637
100.10605794	31.0672289449	train	7.798409025972383E-5	14.638215161639746	0.30839171427347956
101.237565879	31.0525602895	train	1.0150027257159473E-4	21.17432432517385	0.36723612106164394
98.7643243309	31.0807795202	train	2.125623335389979E-5	2.28024752024779	0.10836964658563515
99.0578752942	31.0900050006	train	1.9850467694559274E-5	2.0628802029827384	0.10193324851548906
98.9530229854	31.0990325238	train	8.271341872324618E-6	0.5948434179697787	0.04515892230004655
99.0159376573	31.0990400982	train	2.100728905121462E-5	2.244669446269532	0.10723656825949454
99.0893380703	31.0990101263	train	2.8913170323044892E-5	3.4787377844778984	0.1418685238819547
99.519246059	31.0979953131	train	1.325587170518893E-4	30.251652628251176	0.4311580008334784
99.7499150426	31.0968597801	train	1.4845835000486813E-4	36.77320515559626	0.45912905953018696
99.9700847354	31.0953909069	train	5.278663388206971E-5	8.002327880361957	0.23184975665582774
99.9910523934	31.0952314074	train	6.575894017483316E-5	11.375132713678994	0.2732573976976074
100.022503563	31.0949857655	train	7.63551413679313E-5	14.229186024583942	0.30390765850693624
100.599026656	31.0891232446	train	1.5459040249200147E-4	39.185823699833385	0.4691953790271574
98.7327470147	31.1258331151	train	3.8860921448232695E-5	5.158608299673278	0.18180520400612846
100.588996593	31.1163116346	train	1.6395394076911205E-4	42.92070477399644	0.48386354196742637
98.7117425364	31.1348108242	train	4.8260577723326476E-5	7.014273700292717	0.216269691986256
98.9320257238	31.1351153956	train	2.198476795743032E-5	2.382304033576652	0.11166913255144773
99.0054539411	31.1351332136	train	2.4491202861080334E-5	2.7509891956648227	0.12283643478760913
99.015943689	31.1351323424	train	2.7005098332947792E-5	3.1479238100502	0.13375846334101377
99.9075240559	31.1319366687	train	5.242857716530817E-5	7.917409835611638	0.23063981561548874
101.406706382	31.112649994	train	5.7589082480833755E-5	9.257077149232412	0.24771790050985545
98.9215285571	31.1441324549	train	1.8498015120024988E-5	1.8435419912663265	0.09565262954704679
99.9915212426	31.140339933	train	1.0314475846403432E-4	21.617527116063012	0.3709787232818439
100.022987285	31.1400938558	train	9.763052455597061E-5	20.30625699699857	0.35825095516341376
100.075429812	31.1396666505	train	1.227057710446639E-4	26.906027326518963	0.4123244645992684
100.599782885	31.1342209492	train	1.2958054726304094E-4	28.990121405748134	0.42559387848954255
98.8795542656	31.153123051	train	2.3443006469101627E-5	2.5930357642169395	0.11820058286607664
99.9076959231	31.1499804523	train	7.46682777924956E-5	13.758499230207292	0.2992024824949457
100.117488821	31.1483308198	train	1.1679877389594906E-4	24.946340214685808	0.4004234073057777
99.5720507853	31.1609316301	train	1.270159479204325E-4	28.189105998402454	0.4207144632877513
99.8974609514	31.1771196216	train	9.873800857283412E-5	20.56999082633111	0.36084838063478997
99.9604187365	31.1766652509	train	1.3216881996675183E-4	30.049964803616415	0.4304356953540271
100.00238978	31.1763452343	train	1.6432695664743362E-4	43.06882585979515	0.48443110626207714
100.044360139	31.1760115365	train	1.6973605561762295E-4	44.64410089071686	0.4925232628272596
100.107314333	31.1754853392	train	1.3431813139346238E-4	31.035545223915026	0.43439475498148716
99.8871361247	31.1952361153	train	1.0208607006292799E-4	21.323953802511998	0.3685744037912026
101.387558103	31.185161158	train	4.4057910786225744E-5	6.180327410960909	0.20122608452014376
101.136065636	31.1986032765	train	8.717153413197855E-5	17.351864965120935	0.33263841186283616
99.9188829423	31.2220804942	train	1.294357406910925E-4	28.9351149143197	0.42532055969572025
99.9818701154	31.2216150397	train	1.8879723401019034E-4	49.00492694825205	0.5191206233500653
100.055353236	31.2210330336	train	1.8189732302593487E-4	47.53997432346389	0.5098208802665494
100.097342608	31.2206816148	train	1.7391645811386746E-4	45.81518771747273	0.49860531950072673
100.107839835	31.2205916189	train	1.1473654814672295E-4	24.36967354984299	0.3961542377762059
101.440450323	31.2022067993	train	5.2613044616057396E-5	7.961158393806093	0.23126364148218329
98.7849456138	31.2342061332	train	3.4239794321019836E-5	4.313010561609451	0.163725556567843
98.8164474655	31.2342549578	train	3.867294977779823E-5	5.12344836032438	0.18108505160040134
98.6379038472	31.2428989596	train	4.923724793997954E-5	7.227700852198981	0.21968493084576873
98.7219157403	31.243108117	train	1.518452555708793E-5	1.3774881818746998	0.07988747129067345
99.9505573313	31.2398949335	train	1.5328483294973642E-4	38.640621831044484	0.46708368874530387
98.9529472043	31.252423117	train	5.89824034246066E-5	9.613227280181238	0.2521997165024173
101.3152513	31.2315804212	train	4.8889651890206365E-5	7.151742321210717	0.2184728672992232
101.44114548	31.2292509219	train	4.867584448869384E-5	7.105019994694328	0.2177254511113435
99.7511960724	31.25925936	train	1.3862231982864572E-4	32.67647475486056	0.4421599241050364
99.8037083862	31.258941714	train	1.3301402191755377E-4	30.49098993876541	0.43199916240742275
99.8142107476	31.2588756107	train	1.3345704985880805E-4	30.692844298031524	0.4328152581948154
100.024250066	31.2573733783	train	1.0505030689986119E-4	22.162088890448736	0.3752604684758185
101.231525926	31.2420810521	train	7.588248176437259E-5	14.109909831120515	0.3025956504653736
99.9508285658	31.266959804	train	1.584276790605987E-4	40.71818578935793	0.47530620934651174
100.076962217	31.2749867115	train	5.388727079949226E-5	8.288248027033317	0.23554530174687704
101.326406297	31.2584372598	train	6.355052005349799E-5	10.72936453711221	0.2665263395698612
103.496015553	31.2008121166	train	1.0752152908625426E-6	0.03862161173024571	0.006110406158685296
99.4888096768	31.2966158179	train	1.2628103250698707E-4	27.975169875103454	0.4193008920380417
99.8251057563	31.3039181107	train	1.3470802429478652E-4	31.264489458005848	0.4351070524688979
99.9616976126	31.3029678648	train	1.4065850097371105E-4	33.49677987251375	0.4457595786364258
99.9827111513	31.302808782	train	9.648319968554069E-5	20.007279970239818	0.3555377312386179
101.26408271	31.2866094913	train	9.797342820906641E-5	20.399142822797984	0.35905743397330486
101.390054613	31.2843264557	train	6.382772109740996E-5	10.810009713778651	0.26737805753784305
98.8478190754	31.3155013367	train	2.7758289754863906E-5	3.259403715384608	0.13697806917012678
99.7411168301	31.3134527148	train	1.398598141917434E-4	33.21937177733287	0.4443531748279959
99.8041677097	31.3130733111	train	1.3264362212461224E-4	30.29628222608797	0.43131504923891834
101.264729798	31.3136566917	train	7.489979684900883E-5	13.830170860350066	0.2998520221058679
101.422237308	31.3107805816	train	8.522058785202112E-5	16.72256277657392	0.3276328886201804
101.432736996	31.3105819806	train	6.213489143744427E-5	10.39131316154746	0.2621456649949288
99.131630762	31.3516150331	train	1.4150889568145622E-5	1.2477021730091369	0.07485647283151095
99.6993490774	31.3497767955	train	1.4475587841210723E-4	35.28244341360834	0.4528641170916329
99.9095967003	31.3484586707	train	1.5084905702551196E-4	37.71317867230534	0.46309869809309295
99.9516444675	31.3481537179	train	1.2933771090828234E-4	28.897877140264818	0.42513538323367756
101.254658384	31.331873098	train	8.53969245764929E-5	16.773702939911857	0.3280883985768607
101.727204081	31.3226982387	train	5.927942857355993E-5	9.687358158716115	0.2531482436336755
103.069905068	31.2871228993	train	2.9582438390807123E-6	0.15506882794755492	0.01663358431782276
99.6783883653	31.3589117576	train	1.219176766928906E-4	26.64073010120681	0.4107640443771564
99.8571179465	31.3578422069	train	1.5420040769246714E-4	38.969812797605655	0.4685663378515968
101.359911959	31.3389994541	train	6.621982953741822E-5	11.494811113438677	0.27464659350071746
98.8897946359	31.3696806456	train	2.1748197745436734E-5	2.349164178755023	0.11060040195152365
101.34963274	31.3482073871	train	7.860114388434938E-5	14.821964087368508	0.3100752460808647
99.7941897375	31.376291801	train	1.5200366088520342E-4	38.2178056827363	0.4649950623260516
99.8152205383	31.3761598488	train	1.549072949002156E-4	39.33840582207475	0.46970541431679536
101.265810219	31.3587350786	train	7.366940228379189E-5	13.466299897499928	0.2963862094027012
99.8047820712	31.3852480537	train	1.5990048695494993E-4	41.38737191739776	0.47761444259619407
99.8678798644	31.3848365371	train	1.4740626756521913E-4	36.35129033846763	0.4573634732393076
101.087389753	31.3707833771	train	6.828609592063926E-5	12.022809929873123	0.2808099338161634
99.815376415	31.3942033847	train	1.546014396983453E-4	39.19250291659826	0.46921315979481587
99.6997501899	31.4039089245	train	1.7459183077412255E-4	45.945966273713175	0.49957426497166696
99.7418249029	31.4036723539	train	1.6471247810111552E-4	43.280438020210426	0.48501638826464666
101.39256349	31.3834900409	train	6.744964736107102E-5	11.820382244862953	0.2783276038219761
101.182591217	31.3962571675	train	5.868367097192111E-5	9.538670296563888	0.2512433039825403
101.056649112	31.4073601464	train	8.30314125023196E-5	16.111374246670216	0.32192598396417993
101.634724142	31.3967773855	train	6.675459418229557E-5	11.640540500912016	0.27625182003408194
99.594732123	31.4315063948	train	1.210662031787751E-4	26.3243558226205	0.40906879414935654
99.7315162941	31.430798496	train	1.2789779398948627E-4	28.458606985576356	0.422401591004871
99.8367313207	31.4301546154	train	1.645647414897161E-4	43.200055790034796	0.48479225804019976
101.561413334	31.4072824482	train	6.426112984785686E-5	10.941416186938865	0.26870577676171664
99.6684497633	31.4401653578	train	1.6934047172087525E-4	44.551708872513295	0.49194007804405676
101.057042771	31.4253937598	train	1.1701947810317295E-4	25.019830630739538	0.40087673053389367
99.5527496717	31.4497392065	train	8.24346942501274E-5	15.94018551261229	0.32035357335391484
99.7106090378	31.4489607287	train	1.6350066512308713E-4	42.76746266413554	0.48317217390409045
101.046723563	31.4345790324	train	1.046917372061474E-4	22.071380519243036	0.3744592246514346
101.183426735	31.4323214559	train	6.904085922723769E-5	12.228844759876054	0.2830352348763004
101.225486105	31.4315975071	train	5.682896331266008E-5	9.003533809858926	0.2452501460052678
101.435759422	31.4277709503	train	6.49542204791356E-5	11.151533855289172	0.2708190419228059
99.7843496558	31.4575526138	train	1.2701584150634306E-4	28.189073877171886	0.4207142591040085
98.858098239	31.4688983617	train	3.269136206493563E-5	4.068491368394173	0.15748743369011564
99.7107453011	31.4670044998	train	1.1794253203981451E-4	25.379769210357807	0.4027652646216894
99.742393656	31.4758471398	train	1.1021151217715496E-4	23.342965359393038	0.38657017948978456
99.984497882	31.4742143499	train	5.5683084646251436E-5	8.718304807210828	0.24149925723784066
101.110425748	31.4606045514	train	9.620823327281481E-5	19.937063899168795	0.35488407198789435
103.117317768	31.4117773628	train	2.5507798742828546E-6	0.12640914750339205	0.014375435285391617
101.121147753	31.4694470767	train	1.0967259136698778E-4	23.224564261175928	0.38540842879320597
99.8267646903	31.4933743328	train	1.230563467362044E-4	27.00486801984059	0.4130159487268504
101.142392253	31.4781129094	train	9.454588687112099E-5	19.41005958647311	0.35090387273556706
99.6373088457	31.5034802026	train	1.4326505814358777E-4	34.62036581865936	0.45030032697706474
101.594928508	31.478754798	train	5.291243601408807E-5	8.035185040817906	0.23227396279259596
99.6479010711	31.5124492607	train	1.1690084548201022E-4	24.978235359153835	0.4006331460958095
99.7005556654	31.5121717952	train	1.0169225657908956E-4	21.217210487403243	0.36767534232167415
101.184892508	31.4954334235	train	8.984867557796573E-5	18.04762258634253	0.33938704950778986
101.237501705	31.4945240977	train	6.914180402687695E-5	12.256064456189659	0.2833318111432189
99.9747208297	31.5464644491	train	7.719832310852381E-5	14.425552726316052	0.3062359446151972
103.193976509	31.481379921	train	4.380270577586315E-6	0.26027498231626045	0.024433974112780532
100.101443099	31.572500677	train	7.781879262555518E-5	14.588035141683783	0.3079393300013493
102.911916935	31.5263767225	train	7.419523551559996E-6	0.5047790732607575	0.0406975328541304
99.6379222932	31.5936991373	train	6.654116980511525E-5	11.582194609718023	0.27561202739150775
100.027884779	31.5911569475	train	9.992051655189768E-5	20.779751514046414	0.36359865212923426
100.175423532	31.5898847661	train	8.511472973892154E-5	16.690926492756574	0.3273591409962016
99.0476490665	31.6043051648	train	4.8030349164881E-5	6.96411600465367	0.21546026573846136
103.679465333	31.5185762564	train	3.5989950843142845E-6	0.2001371714554375	0.02016374795917147
99.9438459093	31.6188708741	train	8.523218135480586E-5	16.72602755913801	0.3276628557218344
98.942212441	31.6313680434	train	6.354554211812494E-5	10.728059486431766	0.2665110264433866
98.5941911481	31.6397584847	train	4.499077157892162E-5	6.350005287891424	0.2046149524225771
99.4378663045	31.6396525595	train	1.2548107915811514E-4	27.782321752300764	0.4177543612608971
99.8491284165	31.6375795812	train	8.976705516611225E-5	18.028570990497766	0.3391833155753165
100.123273753	31.6354617878	train	1.2775790582642894E-4	28.41566357083181	0.42213461628575827
99.7015686313	31.647497778	train	7.49676424208354E-5	13.851173894847578	0.30004213857720086
99.9652096727	31.645776455	train	8.592065878539774E-5	16.9197319487849	0.3294376681864495
100.017934973	31.6453668653	train	9.023414066115508E-5	18.137596709364274	0.34034751956579906
98.6046605175	31.6578357645	train	5.064452849046158E-5	7.534516725140809	0.2245539197823119
98.6468517624	31.6579594841	train	3.83020746721244E-5	5.054076490662487	0.17966043946057822
99.026580477	31.6584453059	train	5.8029700904824126E-5	9.37098524355307	0.24914100984992393
98.931640999	31.6674520562	train	6.734027350647954E-5	11.794271557067562	0.2780017474171314
99.385249372	31.6668888222	train	1.4351433899512423E-4	34.75275729848075	0.450730691273263
99.7228003615	31.6654232702	train	8.57571524702575E-5	16.87414266945495	0.3290170174109015
100.165784972	31.6621450595	train	1.4725679253869975E-4	36.2612667142265	0.4571116912527281
99.7228702351	31.6744448322	train	9.500242419929904E-5	19.577836454086857	0.3520018556352707
99.8072617092	31.6739387722	train	1.0660012289069342E-4	22.57315672654675	0.3787001393161478
98.667851162	31.6850824981	train	5.4746938253238504E-5	8.503333610085429	0.23840711716643856
99.6490888066	31.6838635388	train	8.529281228255304E-5	16.744147447941568	0.327819532167537
99.6912897476	31.6836418262	train	9.314822809012541E-5	18.995094566396833	0.3475192177663125
99.6281096973	31.7020125723	train	1.0872438596189187E-4	23.042983686255575	0.3833536660445933
100.018525585	31.6994919609	train	9.531928180439847E-5	19.692515353850105	0.35276172440055403
100.081831177	31.6989706199	train	1.3323634175725174E-4	30.593207977443164	0.43240898812654094
99.0793669908	31.7125569354	train	5.651117888840272E-5	8.923559293115607	0.24421364149326108
98.5621731579	31.7208520348	train	6.593406426129172E-5	11.420606903643334	0.2737858766513376
98.5199074054	31.7297219356	train	7.680643404642095E-5	14.335240821034914	0.305155757721569
99.3961431802	31.7480546573	train	8.376679214085649E-5	16.323636581973332	0.32385380101655314
99.5545108527	31.7474639091	train	7.80931389688654E-5	14.671319485415568	0.30868983362207203
100.145689772	31.7435198699	train	7.867433286839698E-5	14.843030265222259	0.3102743869064251
99.2694723101	31.7574076127	train	8.62864726841182E-5	17.02967683725994	0.330376885944399
99.9980033008	31.7537837364	train	9.804500351326623E-5	20.41853115878514	0.3592255170655997
101.285530732	31.7371908248	train	1.7236393098908035E-5	1.6594059789654718	0.08971410084854906
99.4067800676	31.7660652591	train	6.643431166959673E-5	11.552981765194229	0.27529126841402907
100.198699656	31.7610747668	train	7.259995485227222E-5	13.126136231030708	0.29334576368050513
100.473173181	31.7581961168	train	8.351756167578315E-5	16.261332668063115	0.3232016659958773
100.114346917	31.770862006	train	7.279822395899034E-5	13.199500467315264	0.29391142659062075
100.76905459	31.7724708462	train	9.33077563731228E-5	19.03736888280703	0.34790732455646833
99.1322533734	31.7937124329	train	5.273012741918119E-5	7.988925914879469	0.23165906364707012
99.6815317646	31.7919571219	train	9.745603285395488E-5	20.258990641885262	0.35783978659541227
99.1428306492	31.8027230953	train	6.960269858604282E-5	12.352107707537934	0.28468280966646076
99.1956526784	31.802652874	train	9.614986618624375E-5	19.922172787208215	0.3547451491770004
100.748281905	31.7907982287	train	9.454695601646617E-5	19.410457175382202	0.35090644840168755
99.2801946877	31.8115169141	train	1.0389630539096501E-4	21.8214990933273	0.3726744307456001
99.8507753409	31.8180036682	train	1.38880835164604E-4	32.75857942315224	0.4426195286080247
99.9777430187	31.8351344873	train	1.0191910492274127E-4	21.273762171376994	0.36819354099273394
100.189065938	31.8333349105	train	5.776615693918239E-5	9.302854204855025	0.24829046342214953
100.833457261	31.8256799867	train	7.334815225792688E-5	13.371969424245131	0.2954756463427932
99.2485953501	31.8476706232	train	8.10967135724899E-5	15.545406854998248	0.31680121748168527
100.654059081	31.8371594	train	6.088088005049685E-5	10.09563067791171	0.2582211766168563
99.6608564533	31.8552186845	train	6.248493535563143E-5	10.462398595739591	0.2632337414215303
99.946227182	31.8534157598	train	8.764123154580733E-5	17.50495178458233	0.33383239827850086
100.147137806	31.8607835469	train	6.557399578839422E-5	11.327108502207931	0.2726984479155009
100.6226827	31.8556043788	train	5.805960983377775E-5	9.378717260452014	0.2492374145861425
99.7455585615	31.8727937068	train	5.97816697761785E-5	9.812548963367526	0.2547466499431103
100.358770781	31.8767400323	train	6.086547370099569E-5	10.091373459691303	0.2581727020998606
100.728678017	31.8722479222	train	6.196933568438153E-5	10.357692801421168	0.26162993131137763
101.700513934	31.8553155799	train	6.251526231700256E-5	10.468557266422856	0.26332785870342523
98.8574517717	31.8929435899	train	6.842817237859235E-5	12.061593875258211	0.2812298787247696
99.7668510544	31.8907103148	train	6.172278444315253E-5	10.307624221100909	0.26086054551412835
99.9465960012	31.8894988064	train	8.805954621193411E-5	17.631743598105793	0.33489217690898615
100.559739826	31.8834535482	train	5.8890267127320874E-5	9.590232107257968	0.2519049964823999
102.534587677	31.8438692648	train	2.3414259263269534E-5	2.5887038281022328	0.1180727523006527
102.882617133	31.833710159	train	3.3016470116192804E-5	4.117655517590593	0.1588048934314995
100.750154046	31.8899942694	train	7.262436843440031E-5	13.135169831057688	0.29341546469590357
98.8151169132	31.9109329287	train	6.752478440865291E-5	11.838319621200343	0.27855128847352206
100.549472176	31.9016201321	train	6.155323890259397E-5	10.273193631852672	0.2603305319893137
102.482518602	31.863336302	train	2.2428690089063658E-5	2.444490709026882	0.11366768080893173
100.634204219	31.9095789074	train	6.066081671768044E-5	10.034820839082645	0.2575281680521449
98.8679749648	31.9290426751	train	5.8677674493640174E-5	9.53717370880138	0.2512240807970538
100.655510268	31.9183233087	train	6.446817041717196E-5	11.00418890222738	0.26933833486208214
102.250976958	31.8875044832	train	5.5181031822174154E-5	8.603016325176812	0.23984407959929752
98.6881053328	31.9377502437	train	4.982803035536884E-5	7.357836928890369	0.22173638014031288
98.6457519821	31.9466609981	train	4.60968105656978E-5	6.546719469962824	0.20859586532937627
100.391430143	31.9395320834	train	8.684592501871209E-5	17.244656182534303	0.33180818762026115
100.676983962	31.9360820209	train	6.686963541449428E-5	11.671990437912498	0.27659621618477376
98.4552492951	31.9550084039	train	7.65754655559326E-5	14.282013501231747	0.3045175487887877
98.8256085247	31.9560572103	train	5.718108002599444E-5	9.121708781162248	0.24639531549794996
99.6086602559	31.9547181288	train	1.0975985459912923E-4	23.241275100173993	0.38559684048025333
99.9049221917	31.9529523106	train	1.0059660734671521E-4	20.964589106453776	0.36516049220836083
100.708875938	31.9446769499	train	7.034187116049519E-5	12.506139765296144	0.2868389084335827
101.977318138	31.9212650262	train	2.727120958322125E-5	3.186584016973401	0.13489872807780695
102.188564646	31.9161342033	train	4.1810295120676474E-5	5.7071926856850235	0.1929411779124053
100.804232614	31.9523775495	train	8.437049997146221E-5	16.474554571449115	0.32542826258723223
103.634366629	31.8805797062	train	2.342115616186862E-5	2.5897431264707547	0.11810342420641028
99.5452791148	31.9730495041	train	9.66657732680528E-5	20.054477398870652	0.3559710199225868
99.8945167785	31.9710688056	train	1.2026954313124065E-4	26.08265623954721	0.4074738186699167
101.460032445	31.9503801315	train	5.7019340101848286E-5	9.067253480582245	0.24586972960337725
102.89657371	31.9143972397	train	1.8260059828630695E-5	1.8044515404699293	0.09453849628330627
98.5080121062	31.9822889425	train	5.342732213383426E-5	8.169663650851096	0.2340052922827549
99.3230539745	31.982831385	train	1.7928093445428463E-4	46.941418397624446	0.5061997440244566
101.39683554	31.9606078045	train	5.925714447585245E-5	9.68179654298683	0.25307716456951673
101.703412412	31.9544463047	train	4.4339242393263546E-5	6.237147578321684	0.2022511346375845
98.4550361169	31.9910941756	train	4.766110343300855E-5	6.883747879837006	0.21415859290811018
99.3548432529	31.9917682419	train	1.7075726881466338E-4	44.969128553038104	0.4940226029991195
100.339199154	31.9851975364	train	7.369978996634642E-5	13.475222805657731	0.29647221954740854
101.418218113	31.9692204113	train	5.2824307370785204E-5	8.012167489944087	0.23197684122795795
101.439365944	31.9688155571	train	6.263955889984251E-5	10.493798889261315	0.2637133520297143
101.523952961	31.9671609593	train	5.831374651146814E-5	9.444416339465853	0.25005556952579944
100.296995975	31.9946567424	train	7.711954106445995E-5	14.407397188972979	0.30601906282769464
100.720292673	31.9896230708	train	7.811043957208124E-5	14.676571494126929	0.3087371067062706
99.3125608836	32.0099229398	train	1.6466083168792202E-4	43.25308654626902	0.4849380580099833
99.7572388811	32.0080479169	train	1.1697808966449926E-4	25.00237248148998	0.40079177151217943
100.085417943	32.0056643782	train	8.753648599643416E-5	17.47081299705705	0.33356650190856035
99.27023527	32.0190419129	train	2.0321666578461262E-4	51.397358701479476	0.5374594121850942
100.381934147	32.011801278	train	9.478344375245459E-5	19.498401159227292	0.351475666496799
100.434859777	32.0112135566	train	9.52640497006341E-5	19.672525437908778	0.35262939837930946
98.4230536936	32.0270391899	train	2.2259609452396557E-5	2.4208051075934764	0.11290753684208157
100.403242052	32.0205879143	train	9.23308926622406E-5	18.77452596049982	0.34552350237031926
100.826635608	32.015195821	train	7.489068628602054E-5	13.827350492511998	0.299826484673092
101.34511507	32.0066666936	train	6.163304440097492E-5	10.28940019396839	0.2605801053005809
99.2596970879	32.0371073934	train	1.9366936892648118E-4	49.95553175897246	0.5254775720276487
99.683329888	32.0355320707	train	1.1241586997983316E-4	23.78038644088238	0.3912767370634764
99.842181412	32.0345764893	train	1.229685838268288E-4	26.980124299668525	0.41284299574162003
101.398243026	32.0146912434	train	5.1037052295775206E-5	7.61304056444573	0.22590117699060103
101.313831215	32.0252785351	train	6.367506961133525E-5	10.763726860958863	0.26690927093792954
103.395783291	31.9701623298	train	1.3056681058902113E-5	1.1137193761472877	0.06947035413879486
99.2703412858	32.0551285544	train	1.6452416760756388E-4	43.17766366582167	0.4847306695240629
99.8529385302	32.0525472075	train	1.4294760013335258E-4	34.4566150870871	0.44975128277394893
98.6558948489	32.0639714345	train	5.659368423404389E-5	8.944322819087066	0.24448301933562605
98.7088659485	32.0641041823	train	7.877041710481066E-5	14.870686443806678	0.3105356492486045
100.033096087	32.0602280032	train	1.0613678881338213E-4	22.45529356871722	0.37767578854218126
99.2174176352	32.0732737635	train	1.6745464158150162E-4	44.124825257255274	0.4891413884597854
99.9061642762	32.0792415548	train	1.446713189547901E-4	35.24805530007797	0.452719338618952
100.001515868	32.0785237122	train	1.2411501554390533E-4	27.315509982602148	0.41509425147408224
100.308733921	32.0757227424	train	1.1766011224330236E-4	25.29145394887189	0.40218870953165436
101.367664639	32.0603578624	train	6.109256883044017E-5	10.154126386513079	0.25888659293025285
101.558175264	32.0566538146	train	4.668556240226196E-5	6.672772708794716	0.2106987230944
99.8320814136	32.0887710163	train	1.2166377594871962E-4	26.523225136956594	0.4102595566226753
100.224108687	32.0855894281	train	9.501616843682686E-5	19.58281084640823	0.35203485325124123
100.457315728	32.0921416214	train	1.5556851543063648E-4	39.61920725392491	0.47076649243613344
100.160769203	32.104227385	train	1.257000170216898E-4	27.835102025125853	0.41817844676585536
100.478649275	32.100914716	train	1.4483308807526505E-4	35.315199966294394	0.45299624472832845
99.6309352109	32.1169967897	train	1.1486442939334982E-4	24.40081254986726	0.3964207417532231
99.9171195411	32.1152474017	train	1.5139493824283985E-4	37.97182839229424	0.46399694633458693
101.379183706	32.0962151914	train	6.366168338550816E-5	10.759668251798225	0.2668681337619234
100.033806925	32.1233694767	train	1.2981718087447152E-4	29.08814393467433	0.42603995941425893
100.330573413	32.1205982986	train	1.5242590471912205E-4	38.360021922509155	0.46568523027823927
101.220556525	32.1081155225	train	7.442737447918186E-5	13.687906635708993	0.29852533414880206
102.987613495	32.0647755262	train	4.1708075310502546E-5	5.688734551220974	0.1925602990581575
99.7158739518	32.1345877292	train	1.4032523002349053E-4	33.38708268903238	0.44517358987769795
99.779483566	32.1342120199	train	1.7512618892727376E-4	46.12415942649517	0.5003382497120127
100.288307519	32.1300560975	train	1.4429727602555017E-4	35.119131920005536	0.45207800088533495
100.542673711	32.1272116123	train	1.2168185060278123E-4	26.53159006548912	0.410295498590583
98.3268894346	32.1438436854	train	1.8440086871544375E-5	1.8340257441861105	0.09538165557889591
100.150625027	32.1404033307	train	1.42494544088112E-4	34.242331215448544	0.44896581926970963
100.299034653	32.1389670727	train	1.4435880733002404E-4	35.14034024432584	0.45218360634905636
100.436833578	32.1374776721	train	1.665192274929637E-4	43.88966042738076	0.48774170403768086
100.532226631	32.13635872	train	1.398723157753116E-4	33.22572227351415	0.44437524379252413
103.125801454	32.0783680199	train	2.0452704555686945E-5	2.1575190014747956	0.10470197516975438
99.4827248106	32.1537344604	train	9.305539016366353E-5	18.970041043307717	0.3472931452159474
100.574776822	32.144856541	train	1.1018818110470034E-4	23.337558196255657	0.38651997569840635
100.331097422	32.1566749959	train	1.659404846171354E-4	43.754825388877336	0.4868718688218203
100.426655466	32.1646539439	train	1.7149663496124465E-4	45.26552335336806	0.49510261927186716
99.4828675533	32.1807982225	train	9.99283778916614E-5	20.78190073886379	0.36361685679996153
100.140473267	32.1765784452	train	1.5272019515389398E-4	38.454992421657366	0.46616520316820925
101.25366076	32.1616418969	train	9.625711840782818E-5	19.949535894285525	0.35500038024443725
99.6208243537	32.1892176787	train	1.1668211525769887E-4	24.909886934551572	0.400183514914679
99.7481210464	32.1885287441	train	1.708388110564332E-4	45.001971645449565	0.4941419410499049
100.416331908	32.1828106752	train	1.7058107517480887E-4	44.898162341287545	0.4937645491139282
103.624580976	32.1061584825	train	2.4060546689562426E-6	0.1162296506761468	0.013570875941843526
100.321015947	32.1928627315	train	1.7586885132459034E-4	46.33340413497524	0.5013961863054556
101.232905736	32.1800472063	train	1.2503150746713386E-4	27.615283662358618	0.41688159398548424
100.215068474	32.2029458385	train	1.5679673299600778E-4	40.028142708624564	0.47272621826875955
103.150199318	32.1496602838	train	3.2436997407539406E-5	4.030025320204453	0.15645377169984287
99.8863702647	32.2237195933	train	1.642651647523305E-4	43.03472382870722	0.4843371727521826
100.109204284	32.221960483	train	1.4747181672366075E-4	36.390781802509274	0.45747381333429576
100.38506361	32.219238512	train	1.6897885678792893E-4	44.47189512007444	0.4914057976937449
100.395672811	32.2191218039	train	1.7030055348285505E-4	44.78517550584753	0.49335315236757543
101.223183048	32.2162928425	train	1.3289228539215743E-4	30.42699681333469	0.43177450171165
101.308011754	32.214771838	train	1.0241919474139218E-4	21.424094891632418	0.36933292137768914
100.693038077	32.2335277971	train	7.486480175990872E-5	13.819337388926284	0.29975391868920565
101.19158703	32.225863437	train	1.3671924466415522E-4	32.00572014932559	0.43875304948787386
102.463395078	32.1973962085	train	7.49646472456098E-5	13.850246674884717	0.3000337476928483
98.8887397741	32.2538428959	train	1.0261809839224436E-4	21.483887604433505	0.36978495234448633
99.1329292341	32.2628433901	train	1.0370218053263827E-4	21.754591684690617	0.3722373052393006
101.170805056	32.2442595652	train	1.2022492704817552E-4	26.06948663255189	0.4073842391592635
102.400521048	32.2171338321	train	1.3090564512900348E-4	29.50037914433907	0.428082945362997
102.443233065	32.2249907599	train	1.2002834331027617E-4	26.01144200914754	0.4069892184369356
102.47501374	32.2241199892	train	1.308671161228831E-4	29.486702708965513	0.42801087692200407
99.5683441526	32.2796772674	train	1.5432645842438907E-4	39.02609671943046	0.4687698140804571
100.173563249	32.2755031212	train	1.726020881666778E-4	45.498359003410066	0.49670881810319495
102.305827622	32.2376784025	train	1.0313351238576702E-4	21.614762176614377	0.3709532792550982
98.9205573947	32.2899525974	train	8.553400384695006E-5	16.811923758146655	0.32844207320635965
99.5365406052	32.288837632	train	1.3994071342662528E-4	33.26046659379213	0.44449595469749587
101.33059923	32.2684666183	train	1.3513355634614372E-4	31.380354219333825	0.43588241457374644
102.295556329	32.2469619667	train	1.3149474769237637E-4	29.73369829767298	0.4291826034279575
102.380335237	32.2447198501	train	1.1372297072005542E-4	24.143189859028173	0.3940335926193166
99.6428027418	32.2973625269	train	1.9330703508285937E-4	49.88405976090685	0.5250106051665999
99.8445916065	32.2961738116	train	1.653939509023806E-4	43.584395460907515	0.4860477267649626
100.025128189	32.2948369039	train	1.577779147327898E-4	40.36107655665191	0.47428137976626317
100.948795765	32.2839568701	train	4.898888067773765E-5	7.173426321755435	0.2188192608320199
101.150440153	32.2806826889	train	1.3597944018358128E-4	31.656346339132256	0.437417396150377
101.192887336	32.2799524024	train	1.2206597038448013E-4	26.709360246367105	0.4110582972607122
102.518428074	32.2499598208	train	1.356361038019697E-4	31.520185017541536	0.43679536971141714
99.5472689721	32.3068340098	train	1.656605765493924E-4	43.66759671421476	0.48645011368429875
99.6322445931	32.3064369894	train	1.9307031454063005E-4	49.83736555766272	0.5247050289266998
100.16329206	32.3026599482	train	1.7738979716107404E-4	46.629644964320974	0.5035488805119178
100.503098543	32.2990707731	train	1.3946535662299168E-4	33.01899705917283	0.4436559399727004
101.384115943	32.2855033509	train	1.3000007160835866E-4	29.16520053230045	0.42638425458213763
102.359805428	32.2632974879	train	1.6308073609584505E-4	42.507303921034406	0.48253001360415415
102.402200855	32.2621614578	train	1.636565073268388E-4	42.82014934235819	0.4834100842872438
102.476387052	32.2601392578	train	1.937209941029236E-4	49.9657150597482	0.5255440305546568
102.5293726	32.2586682278	train	1.6460106248802453E-4	43.22010081068664	0.4848473784674121
100.099680962	32.3122508255	train	1.7333704238266855E-4	45.68412381634449	0.49777104637532654
101.702658713	32.2881005601	train	5.0509026382696226E-5	7.5074097176380565	0.22408774715482285
101.73448368	32.2874148618	train	5.1847866464830854E-5	7.779687675031062	0.22866936015616407
102.275331376	32.2745336046	train	1.6826406046523482E-4	44.323689559881515	0.49034638462162866
102.317735694	32.2734255826	train	1.5247729016915922E-4	38.376604526842755	0.4657690995460294
102.43433539	32.2703053006	train	1.6577821917129407E-4	43.704307412132486	0.4866274576731858
98.4849186095	32.3250118679	train	1.249915120309422E-4	27.598628034383673	0.4168038228643965
99.6961131238	32.3241430807	train	1.752773349479719E-4	46.20084212729339	0.5005539237807963
101.151079028	32.3077277396	train	1.272499942280056E-4	28.259753179128623	0.421163195369305
101.384588099	32.3035304634	train	1.105315172908563E-4	23.41712911067132	0.3872579380425243
101.395200972	32.3033294276	train	1.07817426843474E-4	22.851854218937273	0.38137538693976597
102.57246458	32.2754831397	train	1.4305139745837212E-4	34.50697427154644	0.4499309210737735
98.2723670131	32.3329862986	train	5.378369968719916E-5	8.26232236718378	0.23519906328566603
98.4636170006	32.3339442947	train	1.005937524972943E-4	20.963808614399024	0.3651539133262724
98.5379942282	32.3342385652	train	1.3590082163346436E-4	31.62516757026652	0.437275083345638
100.227375149	32.329114487	train	2.1997151356604344E-4	53.602190736015245	0.5570860624942088
102.212356249	32.2941833737	train	8.845232281031881E-5	17.750794784333333	0.3358841913227027
100.280614942	32.3376056889	train	2.0395702887228585E-4	51.5070666831949	0.5383633351164827
100.42933775	32.3360082042	train	1.7051739675001315E-4	44.87251432935178	0.4936712206790007
102.329324616	32.3001647504	train	1.8831967960224915E-4	48.87804364251735	0.5184883537383175
99.8769733835	32.3500784005	train	1.3181877128432888E-4	29.88070418875187	0.4297856467060434
100.248868177	32.3469443816	train	1.8054400016776032E-4	47.26404367690705	0.5079545092379982
101.523296987	32.3278852725	train	5.857971650673691E-5	9.51272557148292	0.25090991256076056
102.372072408	32.3080435154	train	2.128984164274532E-4	52.752858723454764	0.5490074866793486
102.594727582	32.3018918056	train	1.8010707857336658E-4	47.09470035456077	0.5073489108415478
102.605328496	32.3015890988	train	1.2627413736016112E-4	27.973507633019327	0.4192875969173953
98.4422005273	32.360914832	train	1.3283726232714158E-4	30.398072890217296	0.4316729001541646
100.195862719	32.3564785444	train	1.5917566542170527E-4	40.97879676934404	0.476481021787508
100.333996288	32.3550930091	train	1.7129821827964212E-4	45.190439115588944	0.4948132384375798
100.355246745	32.354866428	train	1.612501345435516E-4	41.9194549321256	0.4797118941837253
100.461495344	32.3536798438	train	1.264977586051704E-4	28.032689883210118	0.41971847004957485
102.436035368	32.3153309542	train	2.2562990846941713E-4	54.271744964780275	0.5633433936420845
102.510262203	32.3132858893	train	2.3660293659525606E-4	55.5286130890923	0.5749874626929246
102.542071386	32.3123961062	train	1.9732549745700892E-4	50.51632125832131	0.5301386293427882
98.4846629596	32.3701166261	train	1.349893630618825E-4	31.341092968829336	0.43561991847492215
101.396388458	32.3483966077	train	7.310169831579297E-5	13.29960175070362	0.2947754889461752
99.0161585572	32.3801899078	train	1.1600794397749269E-4	24.70550643212914	0.39879340582281775
99.5902253137	32.3788094063	train	1.8656933860176691E-4	48.49698406593066	0.5161566641751517
99.7815675834	32.3777684528	train	1.47921688859032E-4	36.59421300627675	0.45822988219254235
102.28821128	32.3373033203	train	1.8293540200252245E-4	47.7817714910448	0.5112429299149195
100.430047409	32.3811006234	train	1.5844489283298267E-4	40.733540976251355	0.4753333051466762
101.003849028	32.3732845846	train	8.096965499974803E-5	15.502489355949008	0.3164619437319598
102.171823166	32.3493015897	train	1.5477643557691533E-4	39.28689026651599	0.4694949163446377
102.309756268	32.3457541944	train	2.6084173290569283E-4	58.92191169663126	0.5986300061297845
102.468879013	32.3414741241	train	2.590311176488534E-4	58.67642114708837	0.5969552140907263
102.490092804	32.3408883236	train	3.143528530230763E-4	68.52543766407254	0.6425300529135677
99.6541371708	32.3965360241	train	1.5122787142955046E-4	37.88956861854051	0.4637223570105884
99.7498269485	32.3960030799	train	1.4210305624209708E-4	34.09090304008113	0.4482852883049813
99.7923548927	32.3957429012	train	1.6457549133052518E-4	43.205988467853615	0.4848085731328432
100.366414678	32.390826629	train	1.4457585775890007E-4	35.2151521783296	0.45255580263321177
102.352524817	32.3536382444	train	2.4580815438956914E-4	56.83266391986746	0.5842870958785852
102.532868856	32.3487101714	train	2.6883493562690974E-4	60.099236831791096	0.6058602422104749
99.941291656	32.4037393229	train	1.467033447364109E-4	36.010438449309	0.45617740295506926
100.430331717	32.3991374968	train	1.467524574412985E-4	36.032142162768324	0.4562604412717704
101.13175141	32.3892234236	train	1.4532858191537013E-4	35.527346587330555	0.4538426587448045
101.907078462	32.3737196522	train	7.345513005080028E-5	13.403381922352578	0.29577912981101273
102.246742096	32.3654237081	train	2.1252147089339635E-4	52.68059879343349	0.5485686770717966
102.565043274	32.3568176145	train	2.130885039454243E-4	52.78133655631593	0.5492284478367179
98.3248877514	32.4144673525	train	1.2333502663191878E-4	27.08672645406815	0.41356446399797775
99.8137805128	32.4136480778	train	1.6307718391835583E-4	42.50509443676399	0.482524574766988
100.271001079	32.4098655261	train	1.5872404540086043E-4	40.83543309642968	0.475772322385326
100.483628496	32.407541218	train	1.361989249560961E-4	31.74339023629916	0.4378143198003499
102.045385991	32.3794680435	train	9.788969347801617E-5	20.376460738278105	0.3588606844644032
102.109079338	32.3779120063	train	1.425497363300551E-4	34.263679670009665	0.44906162601814764
102.607830946	32.3646129709	train	1.1864052597721349E-4	25.589241850777764	0.40418544765081427
99.0799849798	32.4252717461	train	1.3705455124109471E-4	32.15826484467622	0.43935633027240306
99.5267043677	32.4241961552	train	1.8846924840157234E-4	48.918007720633106	0.5186865576847451
100.207328391	32.4195120947	train	1.4105081797701516E-4	33.632703374309436	0.44644780358020597
102.109388171	32.3869199486	train	2.1178952584604714E-4	52.540285954781055	0.5477141621347515
102.162467425	32.3855982684	train	2.3654399403478995E-4	55.5173626461109	0.5749265747647101
102.226157897	32.3839828183	train	2.850449614920665E-4	62.53278460236416	0.6197513887597138
102.268615358	32.3828880172	train	2.95614512407134E-4	64.50810461845761	0.6282934155533723
102.640015959	32.372700339	train	6.563961960891249E-5	11.344148934171239	0.272896878466142
99.9841147786	32.4304741277	train	1.5146523285614725E-4	38.00643980836738	0.46411239781951263
100.047926592	32.4299594231	train	1.5778366941944462E-4	40.36305683594478	0.474290473817371
100.33505751	32.4272434074	train	1.5404349319323704E-4	38.910676941812476	0.4683128221716878
102.08846237	32.3964504835	train	1.5752388015445324E-4	40.27365921400104	0.4738796187219566
102.332628217	32.3902250264	train	3.323883951107296E-4	72.47857416515745	0.6552393894790189
102.396311031	32.3885234055	train	2.881935088178547E-4	63.16173284473879	0.6223367373355327
102.438763235	32.3873711644	train	2.8229295426435635E-4	62.14976739902291	0.6174624838872843
102.513048707	32.3853204347	train	3.130727268829042E-4	68.28084355621978	0.6415922616485844
102.608547368	32.3826196438	train	1.7461374443304318E-4	45.950209614973836	0.4996056413954126
99.5799986669	32.4420040718	train	1.8725877511542165E-4	48.63449648753652	0.5170777768086802
99.6544627317	32.4416391485	train	1.6550277743855723E-4	43.61835507546245	0.48621204207176205
99.7608374509	32.4410414717	train	1.8301886255817039E-4	47.806791827015466	0.511356903076496
100.292650791	32.4367059523	train	1.4342220994103435E-4	34.70376761729189	0.4505717160436326
102.364804616	32.398383875	train	3.297356488217054E-4	71.81771988766346	0.6534270291417595
102.555847342	32.3931328231	train	2.8332949261379754E-4	62.266810830360164	0.6183278231581961
102.640738989	32.390706346	train	1.0575784012859658E-4	22.34968559923233	0.37683548475609974
99.9311225051	32.448918342	train	1.5932580268718493E-4	41.04395216046939	0.4767161987224335
100.218325562	32.4464671902	train	1.4740124004728445E-4	36.34826140493962	0.45735500847334487
100.399137426	32.4445880002	train	1.400671061247643E-4	33.30212039435665	0.44471887961871315
100.441678865	32.4441081303	train	1.4504677908162362E-4	35.405859352982986	0.4533615981621705
101.270994518	32.4318816573	train	8.847688330788271E-5	17.75613985198728	0.33594612413458186
102.216502028	32.4112752583	train	2.5046349641286256E-4	57.5135235788129	0.5888369314438577
99.5056340886	32.4603666069	train	1.7477142555558973E-4	45.98074284613132	0.49983129648058666
99.60139408	32.4599456417	train	1.8208039318323358E-4	47.58144880231772	0.5100722661523238
100.175896383	32.4558909018	train	1.623850815477585E-4	42.31002731446856	0.4814626919850948
102.046899994	32.4245102911	train	1.542243667765541E-4	38.978842179520356	0.46860502557889616
102.524710953	32.412036289	train	3.2363120010369214E-4	70.53432130526477	0.6491831986721293
98.3564065588	32.4687579195	train	1.2263267282167147E-4	26.88541814221014	0.41218007854948885
100.239845474	32.4642976663	train	1.3728086672012247E-4	32.26122502552483	0.43976278262469176
102.121555792	32.4316964215	train	2.6195922118579784E-4	59.064095050298015	0.599656737676383
102.259621033	32.4281960375	train	2.9821941509654916E-4	65.1223081312924	0.6303400049283193
102.270240436	32.4279205242	train	2.883965257502797E-4	63.200032034106385	0.6225022334842859
102.312716593	32.4268095409	train	3.6492218262800674E-4	81.02380703841706	0.6760176920082333
102.355190396	32.4256842711	train	3.258323192782462E-4	70.94799124107642	0.6507253518340688
102.397661817	32.4245447177	train	3.5009786816054254E-4	77.05703263515167	0.6668692499905123
100.133570959	32.4743198719	train	1.7488848473868357E-4	46.0035621452174	0.4999986865352423
100.176130845	32.4739293873	train	1.5993773644632113E-4	41.408000351161924	0.477672557945838
100.388917092	32.4717612242	train	1.3463119211586469E-4	31.23033889512131	0.43496682930888897
101.175981438	32.4606147344	train	1.3977132675102447E-4	33.17442233942281	0.44419691838807956
101.824387483	32.4477328337	train	1.0115712309533855E-4	21.097670210595844	0.3664495413634089
102.079375919	32.4417512029	train	2.039273105788593E-4	51.50266402014484	0.5383271195712054
102.153732991	32.4399095259	train	2.6430442665567177E-4	59.363040957484756	0.601794489038062
102.440473104	32.4323957727	train	3.087131974238844E-4	67.03956667693542	0.6383613255650347
102.578494017	32.4285458881	train	3.192813878178395E-4	69.49719906019878	0.6460952233019515
102.610341222	32.4276360389	train	2.373763677817081E-4	55.676246274236355	0.5757848074491972
102.642186986	32.4267181621	train	1.1715613001885813E-4	25.08157104642308	0.40115706812884017
99.6228601076	32.4869040123	train	1.877492139818519E-4	48.733028219588725	0.5177308893461919
99.9527778285	32.4848388143	train	1.6754403533794838E-4	44.149124554579224	0.48927475034886664
101.18683219	32.4694450039	train	1.247080386824124E-4	27.487755196465276	0.41625201383714416
102.196537901	32.4478445719	train	2.822619309759282E-4	62.146264951703266	0.6174365240556052
98.1114100151	32.494329031	train	1.4359357093178716E-4	34.7965594882174	0.45086733804738505
100.197649391	32.4917670443	train	1.5823726734050746E-4	40.54833298292579	0.4750062998648623
100.984970634	32.4818099248	train	1.3526580445190806E-4	31.416363011530773	0.43612295053822125
101.176415313	32.4786439627	train	1.3157542050263327E-4	29.766131265686	0.4293328635554053
99.4845954875	32.5055542644	train	1.7746016976196327E-4	46.65831257414291	0.5036480336233047
100.272268211	32.5000548693	train	1.4498375041571048E-4	35.37911915322981	0.45325388706239766
100.719199842	32.494741388	train	7.248900974328737E-5	13.08508392931357	0.2930288409942865
102.112173879	32.4679907309	train	2.4500436550520043E-4	56.73626899533711	0.583491310287032
97.8664007649	32.5104010471	train	1.0472237078610278E-4	22.079129981037124	0.3745277573639801
99.8466100234	32.5126598184	train	1.581841316538221E-4	40.500934401048156	0.47492254688598173
100.123379186	32.5104927284	train	1.7510958979881648E-4	46.11573799406101	0.5003145526450636
100.219176427	32.5096007697	train	1.801801369408493E-4	47.123016530979164	0.5074502777012893
100.229820299	32.5094971621	train	1.610735141573188E-4	41.84452235469774	0.4794383714782423
100.304325843	32.5087467049	train	1.6629159446238277E-4	43.836626671415985	0.48739992970376717
100.357542353	32.5081836621	train	1.4983076124033316E-4	37.25140404663939	0.46141501967696996
102.356861222	32.4707125194	train	3.228085278181599E-4	70.2776354795648	0.6486033142853479
102.399353694	32.4695709971	train	3.6179788254649055E-4	79.9431145452324	0.6741316440666599
102.537437376	32.4657622667	train	3.916481764178197E-4	87.994686423513	0.6913013191798364
99.7402270305	32.5223515274	train	2.002279429439644E-4	50.943160139524885	0.5337741504067806
99.9425121854	32.5209984116	train	1.748276975782664E-4	45.99163931013625	0.4999117772592885
102.197812225	32.4838728071	train	2.864372886770539E-4	62.733764127319475	0.6208990146989212
102.261569598	32.4822350955	train	2.5480994463239845E-4	58.151333455608054	0.5929958834988167
102.612139082	32.4726520232	train	2.577938080740541E-4	58.50404244500555	0.5958026591515794
102.654620809	32.4714242869	train	1.0588405355925271E-4	22.384859607398788	0.37711560999348254
102.718338517	32.4695558836	train	5.870077626780578E-5	9.542939398409299	0.25129813379105076
103.599112395	32.4404159824	train	5.2979498216133526E-6	0.3311861352726532	0.029402450957748363
99.2185189751	32.5333608402	train	1.498576338598674E-4	37.26273066055555	0.46145958725602215
99.2930620037	32.5332092302	train	1.6360909342239593E-4	42.80411978767709	0.48333772489682814
99.4740920806	32.5326571003	train	1.9396764975282085E-4	50.014369008151455	0.5258613004683906
99.6444677828	32.5318994347	train	1.9469165714618454E-4	50.12763989237292	0.5267901357373455
99.7083568766	32.5315558125	train	2.0315779216999408E-4	51.38863464580697	0.5373873803419315
100.687785701	32.522225013	train	9.312664945047986E-5	18.989271289561657	0.3474666849142081
102.059959028	32.4963188183	train	2.3114127531432014E-4	54.95994663258511	0.5692704697670686
102.293774766	32.4904103248	train	2.9159155579941594E-4	63.76314847124405	0.6250877981965148
102.442529988	32.4864247709	train	3.1541401714525866E-4	68.77737826280487	0.643303725432607
102.485026024	32.4852538326	train	3.590898025620791E-4	79.3178334351555	0.6724789999896911
102.750568884	32.4776113782	train	6.009087935458055E-5	9.889513970576331	0.2557273257312888
98.1961557348	32.5400024059	train	1.1046666420303128E-4	23.40209888749941	0.3871186796939395
100.145010973	32.5373585909	train	1.814825069651265E-4	47.453730957145474	0.5092503129307933
100.634732246	32.531945374	train	8.404689079949087E-5	16.393657085721895	0.3245852073411452
101.198782038	32.5233464173	train	9.376312540427503E-5	19.157245840915294	0.3490126289098659
98.2280252599	32.5492227851	train	1.3423674759676797E-4	30.995634864464133	0.4342458478052597
99.633946251	32.5499945225	train	2.4264040098998223E-4	56.40439939996047	0.5811331271058953
99.6445966659	32.5499403698	train	2.1706107930434358E-4	53.253300528519226	0.5537971983264363
99.8149990648	32.5489512501	train	1.926979908893852E-4	49.76392302462314	0.5242236099180216
100.01733965	32.5474767849	train	1.6636683990570213E-4	43.854157292821306	0.4875129556784451
100.475202705	32.5429380315	train	7.821640743629383E-5	14.708740554305088	0.3090265178901445
102.071201428	32.5140758425	train	2.744609124925807E-4	60.9088917952603	0.6107949692593909
102.103095315	32.5132924382	train	2.994122239144127E-4	65.40643691052846	0.6312696532284142
102.230658298	32.510078147	train	2.9358867469663375E-4	64.1375709235568	0.6266860463915485
102.783181462	32.4946595514	train	5.261510766468767E-5	7.961647669299915	0.23127061251094574
99.516841623	32.5595513148	train	2.1443493497546557E-4	52.97181405729592	0.5507873866062375
99.9322386675	32.5571571175	train	2.0731908274589325E-4	51.925013852925574	0.5424240700109071
100.006791222	32.5565821313	train	2.0020745365331567E-4	50.938477986831586	0.5337486832860727
100.12394072	32.555589283	train	1.8474491726275225E-4	48.171598307810676	0.5137021317363428
100.187837926	32.5550017326	train	1.7326708915828853E-4	45.66604220936003	0.4976701361943712
102.34790701	32.516024002	train	3.1356175156619097E-4	68.37428165764815	0.6419510902210793
102.401049348	32.5145968753	train	3.412152022164292E-4	74.68940422804245	0.6611357433819504
102.464815152	32.5128547677	train	3.505769601889216E-4	77.25992147055996	0.6671729807290369
102.475442249	32.5125612824	train	3.344940055036564E-4	73.0032257992725	0.6566645075956256
102.539201565	32.5107815701	train	3.8271654184852976E-4	85.52265098258073	0.6863566376682612
102.560453415	32.5101811716	train	3.7484623696434785E-4	83.73579429137224	0.6818663541494338
102.634829875	32.5080515881	train	3.2260176607745445E-4	70.22949630940356	0.6484572707073956
98.1959144748	32.5670627991	train	1.2052632144222422E-4	26.158451092171084	0.4079888483693133
99.4636288518	32.5687797111	train	1.993263997123747E-4	50.748993975732866	0.5326509408699456
99.4849347153	32.5686993165	train	2.1722496082242433E-4	53.27361931692771	0.5539836857371219
99.8045101285	32.567060082	train	1.682893552256564E-4	44.32893416456009	0.49038394978488015
100.262508545	32.5632940437	train	1.678312750059044E-4	44.22720296153208	0.4897027973279156
100.50744403	32.5605949744	train	8.047990625941753E-5	15.377858768821586	0.31515105049175396
101.688919658	32.5408691504	train	8.25247911432654E-5	15.962921718317453	0.32059145468574607
102.326981218	32.5255943964	train	3.410689651516968E-4	74.65628105851194	0.6610396997527864
102.656443759	32.5164377409	train	1.9095918286070334E-4	49.43602169069548	0.5219623361627255
102.688319154	32.5155059533	train	8.565439508689208E-5	16.845491573933394	0.3287523845317994
102.730817381	32.5142510441	train	5.572342686032662E-5	8.727568757933877	0.24163194542904928
99.9111199026	32.5753529995	train	2.165722497148735E-4	53.203138695885144	0.5532400118676188
102.274155448	32.535996928	train	3.2241779947967254E-4	70.18666440382765	0.6483272261001892
97.6844030445	32.5807895357	train	4.090090112822926E-5	5.542980713809628	0.1895400313903292
98.3768793183	32.5861317417	train	1.43806254483872E-4	34.91413840518764	0.45123380518352124
98.6432548477	32.5871703424	train	1.597913007045514E-4	41.32690555258602	0.47744401950473714
98.8457073192	32.5875820233	train	1.2845096405804434E-4	28.6155785647491	0.42345489674848225
100.3905834	32.579982015	train	1.0403133675770891E-4	21.868039237188206	0.3729781321803055
102.77406648	32.530984705	train	5.603119423828261E-5	8.802765014015005	0.24264268656641635
99.1227632285	32.5966377402	train	1.414664356618359E-4	33.78974638195231	0.44717504187887125
99.463768159	32.5958417642	train	2.243818576513267E-4	54.110654036127094	0.5619784828966725
99.6555750951	32.5949873288	train	2.3382824097030875E-4	55.25414880944684	0.5721021445679643
99.7834412776	32.5942550502	train	2.1234656043499388E-4	52.647068703958425	0.5483647702372871
99.9006475308	32.5934695	train	1.9504970775659932E-4	50.183649803288716	0.5272481383533467
99.9432668111	32.5931567428	train	1.9242152181506842E-4	49.70931057803042	0.5238655006186425
100.081774651	32.5920404663	train	1.691563926274828E-4	44.508715618522324	0.49166824443686413
100.124390851	32.5916662872	train	1.6488484022852943E-4	43.370777417742694	0.48527763134742685
102.072736183	32.5591160383	train	2.487238681067554E-4	57.28846326278211	0.5871484316722684
102.200367706	32.5559285238	train	3.2231951701709055E-4	70.16378185227843	0.6482577115263147
102.253541489	32.5545622374	train	3.508458123947833E-4	77.32390387225038	0.6673431829060689
102.349245118	32.5520463847	train	3.660897751580043E-4	81.2876833786838	0.6767169413278552
102.391776202	32.5509049018	train	3.2083752910485024E-4	69.86198763044601	0.6472061692650986
98.0250961986	32.6019356346	train	8.681947483030142E-5	17.23449223498185	0.33174065533232644
99.2080364462	32.6055464091	train	1.8311642212933337E-4	47.8360388554914	0.5114900623928089
99.5916996589	32.6043251464	train	2.6559487668365055E-4	59.589459386463325	0.6029610784846909
99.6023565834	32.6042744973	train	2.475229500900432E-4	57.01547734012714	0.585974694961388
100.007295377	32.6016800676	train	2.0947104445898698E-4	52.28614469787637	0.5449859514094543
100.017950897	32.6015941704	train	1.9720044325993114E-4	50.50133585938019	0.5299807155030413
100.177777959	32.6001972927	train	1.5349949240018617E-4	38.71177029224148	0.46743204255357745
100.263014313	32.5993691794	train	1.4541033491779958E-4	35.564772378495455	0.45398205942822634
102.264502243	32.5632926153	train	3.933017149998254E-4	88.3324126173298	0.6921996879896583
102.434648233	32.5587538322	train	3.1140189730325795E-4	67.90574753905987	0.6403608222834892
102.562232104	32.5551990312	train	3.247592959478628E-4	70.76338790997991	0.6499752651300561
102.604755021	32.5539854054	train	3.5881927432492136E-4	79.19685722562919	0.6723129849286045
102.647275366	32.5527574385	train	3.4545604595950466E-4	75.82007948444519	0.6638975055222764
102.689793112	32.5515151333	train	2.186914101105116E-4	53.45543648060404	0.5556455053273408
102.732308227	32.550258493	train	1.0509369790847615E-4	22.173065634399595	0.3753572888848014
99.2826676014	32.61442154	train	2.2319960399670477E-4	53.96323256204201	0.5606776367804983
99.5171523123	32.6136749515	train	2.5994332387818073E-4	58.80184180464524	0.5978007345430459
99.8263106999	32.6210420546	train	2.1084442241645489E-4	52.42665240130994	0.5466059966908275
99.8796021075	32.6206800945	train	2.1492203349284146E-4	53.03380550739304	0.5513487113318879
102.509776897	32.5747039525	train	3.1074865931069855E-4	67.77492764337217	0.6398770670088334
98.1420531398	32.6298503989	train	9.532407918980474E-5	19.694251650758485	0.3527732155053868
98.451188023	32.6315821017	train	1.735595164961267E-4	45.741629235421584	0.49809170439655415
99.2720635926	32.632486714	train	2.3456820623993138E-4	55.32628631651896	0.5728754347556945
100.785535746	32.6200856271	train	8.315892617696085E-5	16.151221534081476	0.32226105185454273
101.275535844	32.6121605322	train	6.683922723125354E-5	11.663677458044821	0.2765052158148903
102.786584108	32.5756713047	train	6.607861547485384E-5	11.458142284858043	0.2742215159251612
102.80784533	32.5750279895	train	7.421028158839976E-5	13.624489060022857	0.29791399189472906
99.5386306972	32.640646924	train	2.8383063328943733E-4	62.34474117052987	0.6187447908884058
99.5706146066	32.6405056299	train	2.672434285816535E-4	59.891001402697164	0.6044414916547425
99.6025982859	32.6403561887	train	2.5172885946751837E-4	57.69115365194736	0.590056453910319
99.9010991781	32.6385685673	train	1.8530649425838017E-4	48.25930981029909	0.5144603127636067
100.071657576	32.637228512	train	1.7835480045248666E-4	46.835032195307996	0.504905100823141
100.316813241	32.6348964196	train	1.3073225946184816E-4	29.438833360776893	0.4277584846585803
102.244530034	32.5998697202	train	3.970158369829299E-4	89.1752304399545	0.6941986343607698
102.319005338	32.597922156	train	4.08286672373641E-4	91.19691504461736	0.7001087479550819
102.350921112	32.5970740033	train	3.6599922375585097E-4	81.27123148040042	0.6766628197716315
102.393473381	32.5959305525	train	3.0086917052170054E-4	65.75470568202324	0.6323988402929809
102.446660304	32.5944810239	train	2.923540985992017E-4	63.91892619131242	0.6256996560365989
102.542387033	32.5918152872	train	2.5557878935249495E-4	58.272726380856554	0.5937228198234202
102.584928157	32.5906071698	train	2.50449247254223E-4	57.51167470710178	0.5888231571776839
98.1418809204	32.6478901679	train	1.3215988807054505E-4	30.04534446972709	0.43041912703945834
98.4190908003	32.6494791138	train	1.582523651291247E-4	40.56180065060048	0.47503009226994175
99.9438345522	32.6472749363	train	1.9247011558585716E-4	49.718909821998466	0.5239284829820233
99.9971397514	32.6468628129	train	2.0292876409497705E-4	51.35469662977105	0.537106951059214
102.20229031	32.609969651	train	3.354483136021628E-4	73.20352176375735	0.6573065292018571
102.287417512	32.607768277	train	4.461789589730085E-4	95.82068917920066	0.7184055506201016
102.606558847	32.5990007636	train	3.2961068479853074E-4	71.77857167591519	0.6533411834625225
102.649100356	32.5977706802	train	3.9678813566955005E-4	89.09230456154494	0.6940768325270285
102.681004779	32.5968386919	train	3.9591705920606634E-4	88.85503372609683	0.6936099799452985
102.734175526	32.5952674279	train	2.578270832359792E-4	58.508671735142286	0.5958337412396812
102.776709127	32.5939942651	train	1.799538474685776E-4	47.0353105933946	0.5071361705105872
102.819240032	32.5927067486	train	1.7147851139916962E-4	45.26170608517789	0.4950762007191508
98.5150038938	32.6589070694	train	1.3963171204168379E-4	33.103501509779036	0.443950199545256
99.3148011795	32.6594493372	train	2.3371720007494165E-4	55.24187784979751	0.5719858611781027
99.4747575635	32.6589462153	train	2.522935368774856E-4	57.770719630588495	0.5905983431992278
100.02922567	32.6556240985	train	1.7798284687669017E-4	46.79230541031772	0.5043832340062722
102.032312612	32.6232079242	train	2.2275165970028283E-4	53.91212832481004	0.5601827383279313
97.8218196238	32.6633342559	train	1.2455439703644224E-4	27.443129554647935	0.41595249853163097
98.0244112367	32.6650728064	train	1.626547801684776E-4	42.38601673268906	0.48187700455066695
98.1203813983	32.6657822048	train	1.3066969027313857E-4	29.416623510279088	0.42764130703866626
99.7200864859	32.6667990289	train	2.2303497416629168E-4	53.94445057960336	0.5604958797176035
102.139068148	32.6295975967	train	2.0547470898079644E-4	51.67539098974754	0.5402052985418306
102.490255839	32.6203177169	train	2.751970641600779E-4	60.996012845575905	0.6114315445686114
103.383382615	32.5922826464	train	1.7397010642395337E-5	1.680479435324732	0.09047446598190331
97.864354925	32.6727465154	train	1.4175724290300598E-4	33.94011012232868	0.4476827545065163
99.4535214106	32.6770662236	train	2.821070032078444E-4	62.12877401590771	0.6173068300260723
99.4748529725	32.6769873088	train	3.020429643194175E-4	65.93101806151172	0.6333035554902269
99.5601783298	32.6766353877	train	2.8947220921740906E-4	63.37571963193684	0.6233766987611905
99.6028404205	32.6764376708	train	2.445283932832925E-4	56.66087102956786	0.5830186394371799
99.7521541287	32.6756314494	train	2.57416367874122E-4	58.464628001296056	0.5954497600342983
99.9547833318	32.6742531569	train	2.2052775584991967E-4	53.662825697440695	0.5577091195727475
99.997440251	32.6739213049	train	2.090656623667313E-4	52.23874492040655	0.5445055448114368
100.381316637	32.6702823613	train	1.207953188845027E-4	26.237852741849366	0.40852742704277795
102.150028436	32.6383380189	train	2.698707081596348E-4	60.21229551282023	0.6067781283346958
102.213898136	32.6367176971	train	3.4338454305908806E-4	75.29945340353854	0.6625541285366838
102.277762662	32.6350649602	train	3.948802914294314E-4	88.58321900098728	0.6930524646849094
102.309692953	32.6342264389	train	3.8516239113159004E-4	86.08165362187843	0.6877263759677161
102.3522646	32.6330958101	train	3.7062185092391083E-4	82.45174022991716	0.6794027581714822
97.8535762173	32.681668578	train	2.0372784455668168E-4	51.47310659117557	0.53808389754828
97.9815542817	32.6827728061	train	1.8348717292681772E-4	47.947184886600795	0.5119954398667276
98.0242151397	32.6831118792	train	2.4205618722012895E-4	56.33612256923629	0.5805462212834589
99.2295589031	32.6866966492	train	2.2373613755680063E-4	54.027308351665	0.5612689465869282
99.6668997685	32.6851341276	train	2.1070477316879007E-4	52.412365150689006	0.546441792625321
99.8588891299	32.6839666377	train	2.234269863925146E-4	53.98917374265455	0.5609284277948687
100.285483374	32.6803207184	train	1.3640564562618577E-4	31.845753400627533	0.4381876485790177
101.585897002	32.6602533781	train	8.083754118173168E-5	15.468869212901959	0.3161088138634706
101.649814363	32.6589192957	train	8.350768649823613E-5	16.258864020373693	0.32317580075215574
102.480314028	32.6386217622	train	2.408557673986727E-4	56.19202859188618	0.5793350932528671
102.618644667	32.6347061575	train	2.8662393483484534E-4	62.77174999656477	0.6210523314861767
102.639923904	32.6340902684	train	3.586879917640411E-4	79.12553540031394	0.6722323600916433
102.693119141	32.6325348148	train	4.100599841512733E-4	91.5159724462491	0.7010178876181257
97.8961238134	32.6910703057	train	1.9506151595323468E-4	50.1854969612669	0.5272632277791254
99.0588887006	32.69591367	train	1.4035549717145507E-4	33.39704521616392	0.445226859615003
99.9016424874	32.6926870125	train	1.9382886379014277E-4	49.986992845999694	0.5256828341387274
102.81051611	32.6380346366	train	2.3595772378815858E-4	55.46066507607489	0.5743200038889559
98.0986920485	32.7017097638	train	1.6167579248122337E-4	42.080118667095384	0.48036990863295626
98.3760656393	32.7033963561	train	1.5719577785276546E-4	40.16277463009483	0.4733598083910134
98.4827532934	32.7038817231	train	1.5379513071585066E-4	38.81707738460636	0.46791106568210217
98.5147600644	32.7040096378	train	1.430188519017567E-4	34.49117172245347	0.4498746082727001
99.2189357389	32.7047572173	train	2.0814961637294205E-4	52.063196136968116	0.5434162200974184
99.3683054813	32.7044075326	train	2.7742549527781895E-4	61.37310077489561	0.6133459144901892
100.083078538	32.7002717511	train	1.8464175808861481E-4	48.15575648865621	0.5135625997796636
100.445724741	32.6966156185	train	1.1715255881754712E-4	25.07995754944189	0.4011497452474096
102.534230367	32.6551411037	train	2.599160505610128E-4	58.798196800926256	0.5977755064599412
102.736421784	32.6492775975	train	4.409262877632336E-4	94.99804687100946	0.7160036581742261
99.0482300317	32.7139598269	train	1.4175645493783904E-4	33.93970269990925	0.4476813800790958
102.555873319	32.663542634	train	2.4138543833094112E-4	56.2577324135626	0.5798703501334084
97.8957905868	32.7181276792	train	1.9503128576907667E-4	50.18076804900588	0.5272245953909027
98.3866108328	32.721489526	train	1.534615061723015E-4	38.6991798302096	0.4673704308838828
98.3972816549	32.7215412743	train	1.5310353633884403E-4	38.58053141872767	0.4667891216697336
98.4613071395	32.7218326952	train	1.557805562791336E-4	39.7227559346332	0.4711058614010209
98.4826491665	32.721922571	train	1.5831352747152524E-4	40.616359243420916	0.47512645513549395
98.5146623801	32.7220505738	train	1.6080172043147993E-4	41.735692380063384	0.479016896573414
99.0375632903	32.7229842596	train	1.595639444018076E-4	41.19289676295594	0.47708879389130315
99.3256942398	32.7225668854	train	2.3984043306070783E-4	56.06607389254782	0.5783052287799945
99.3790509334	32.7224169365	train	2.8623767053966834E-4	62.70494966556308	0.6207349049842374
99.432407201	32.7222442834	train	2.9060338941474547E-4	63.56190163084551	0.6242919198486653
99.4857629829	32.7220489266	train	3.164620597924305E-4	69.03024662972534	0.6440645513091959
99.5284472183	32.7218762951	train	3.46152101676823E-4	76.00671988546031	0.6643465025033721
99.6351560772	32.7213811513	train	2.461180909967683E-4	56.86570608996976	0.584593134722862
99.9339241671	32.7195117161	train	2.505473617616719E-4	57.52529649093297	0.5889179830523952
101.672192887	32.6945114071	train	1.0784464772448189E-4	22.857740118025575	0.38143494646895226
102.268759118	32.6803734337	train	3.4652041735686674E-4	76.11101792721183	0.6645836028440739
102.332651171	32.6786907989	train	3.4769290869864474E-4	76.47440052475496	0.6653361595462717
102.353947333	32.6781227082	train	3.6649441808542807E-4	81.34790697940804	0.6769585706451944
97.8529993864	32.7267635413	train	1.8990213938302987E-4	49.261000748517965	0.5205771434289895
99.6565636303	32.7302914062	train	2.362341412297667E-4	55.487397111931735	0.5746062083084158
99.7205936865	32.7299397181	train	2.5551964272236107E-4	58.26338771693279	0.5936669893841808
99.9126764443	32.7286884794	train	2.1917265348324168E-4	53.51510325924999	0.5561881677122895
100.051394776	32.727601829	train	2.039895247087924E-4	51.510670762285834	0.5384029289509967
100.126086021	32.7269531549	train	2.057639893461171E-4	51.70747477118399	0.5405547229307417
102.215834858	32.6907574109	train	3.504617463515087E-4	77.21113000689333	0.6670999890203676
102.641750917	32.6791032967	train	3.305112018813445E-4	72.0602547478976	0.6539588562211744
102.684328678	32.6778585927	train	3.7260764224750323E-4	83.09262311965709	0.6805655758086584
102.737547167	32.6762824561	train	4.111695168898506E-4	91.79025531625072	0.7015839236093029
102.78011895	32.6750053452	train	4.0730623532400325E-4	91.08856860658665	0.6996037209938352
102.812046014	32.6740380631	train	3.4029492961403646E-4	74.38420304134021	0.6605304309312358
97.8315420121	32.7355853615	train	1.9600195927848874E-4	50.32779602154332	0.5284619133958789
99.1763292583	32.7409073964	train	2.003099938170411E-4	50.96191016474296	0.5338761074948658
99.2830656326	32.7407118078	train	2.3679324638701174E-4	55.5649395796879	0.5751839345322767
101.448871855	32.7171077547	train	6.42847619484383E-5	10.948581272986555	0.2687780338075391
102.397220516	32.694985568	train	3.2348161738094685E-4	70.50389547231934	0.6490779033597609
102.471762957	32.6929422206	train	2.757829003417163E-4	61.0867497597373	0.6119366509580076
102.588885623	32.6896419989	train	2.869792168973398E-4	62.88254289358392	0.6213438284688203
102.599532183	32.6893365715	train	2.960158234162605E-4	64.58590150893929	0.6286101883049819
97.5859843332	32.742075308	train	1.3810158281089808E-4	32.511088280008344	0.44123182077257056
97.7994086823	32.7443016198	train	1.9820572096868508E-4	50.61867708097183	0.5312471483194984
98.0875650968	32.7467307946	train	2.0248994083461722E-4	51.28967058068987	0.5365686909770441
98.9308264068	32.7500330735	train	1.4341562848904074E-4	34.70027478461164	0.45056035575865294
98.9735256913	32.7500493666	train	1.5267807230707144E-4	38.441398953044015	0.46609655581146375
102.866030971	32.690408423	train	2.2906464494892975E-4	54.74378943467039	0.5670561931061261
97.959386452	32.7547521746	train	1.9545391364901276E-4	50.24687979191934	0.5277641165801349
98.493115983	32.7580477456	train	1.6059122725261264E-4	41.66500441930676	0.4786900121589426
98.9308194333	32.7590537998	train	1.5005240939594541E-4	37.36499737622713	0.46178239735125437
99.229743881	32.7588622965	train	2.457942276219926E-4	56.83117919488645	0.5842733336673537
99.3792037244	32.7584991565	train	2.623669290168228E-4	59.11047355050311	0.600030026914249
99.4432569961	32.7582889591	train	2.9566086219726573E-4	64.51733036499886	0.6283300291171775
99.4752833691	32.7581715835	train	3.175815832911487E-4	69.240974465723	0.6448736915620409
99.5179848982	32.7580023517	train	3.4608871665519643E-4	75.98963969812021	0.6643056650797425
99.5606860543	32.7578185702	train	3.239266555235261E-4	70.59431769911158	0.6493909921531718
99.6781120599	32.7572381542	train	2.3859778501846265E-4	55.882924395815465	0.5770379145890588
101.790530452	32.7279980942	train	1.9432165488793204E-4	50.06976038338574	0.5263159118093548
101.939750953	32.7245852739	train	2.188440137555882E-4	53.47435698616798	0.5558177287470647
102.025008287	32.7225555109	train	2.1745509740952158E-4	53.30215271515981	0.55424530447294
102.216805163	32.7177770547	train	3.23698269368551E-4	70.54794066628969	0.6492303900212977
102.238113092	32.7172280466	train	3.1493616256174145E-4	68.66392336775567	0.6429557465570496
102.280727205	32.7161191933	train	3.130386581819267E-4	68.27431752255937	0.6415672364716724
102.525711749	32.7094630051	train	2.652106585207501E-4	59.51259212469644	0.6026144537550869
97.7884927185	32.7622363558	train	2.3041293769643573E-4	54.884312594986255	0.5684964389065168
97.8311886905	32.7626419355	train	2.479410080217115E-4	57.118289732969934	0.5863840471695861
97.8632112234	32.7629365759	train	2.0419147588857575E-4	51.5330689554913	0.5386488397265901
97.9592815324	32.7637714077	train	2.2777640011395855E-4	54.60753584398952	0.5656710801465787
98.2795413258	32.7660222705	train	1.4543094365572712E-4	35.574206873852546	0.454017189074963
98.9414894271	32.7680799538	train	1.5580607570934803E-4	39.73521817174393	0.4711466756180455
99.1763825916	32.7679694668	train	2.062189701250195E-4	51.759630281130235	0.5411032251008502
99.1870595011	32.7679539818	train	2.4068587854402833E-4	56.17095346539084	0.5791631237391102
99.4219485265	32.7673831379	train	2.7687955327140135E-4	61.26831663171185	0.6128786608109993
99.8596677968	32.7651444613	train	2.1316646362659058E-4	52.792365391001425	0.5493190069789837
99.8916938842	32.764920629	train	2.448246966025035E-4	56.70780794414164	0.5833130135388125
102.131882893	32.7289442143	train	2.580201904597934E-4	58.535575968851056	0.5960140269743082
102.142539139	32.7286772969	train	3.023907635675621E-4	65.98005555209555	0.633570771177105
102.398245654	32.7220002339	train	3.496479161695424E-4	76.86869484409615	0.6665834879701826
102.526066409	32.7184666634	train	3.6893986385615586E-4	81.88417866949197	0.6784111962107677
102.558018074	32.7175629671	train	3.737182612596319E-4	83.28760629472167	0.6812122491371083
102.920033554	32.7067539543	train	2.1639045761620346E-4	53.18448451269419	0.553032443209227
97.7349964221	32.7707274409	train	1.9830714776900718E-4	50.6304713848595	0.5313745452681461
99.6141857989	32.775608775	train	2.707603618184514E-4	60.332207235114566	0.6075631198325384
99.9665174701	32.773385952	train	2.6133111525500835E-4	58.98731629968262	0.5990802907497497
99.998545532	32.7731347545	train	2.730864548693596E-4	60.738643134836735	0.6096008294158991
100.094627239	32.772332049	train	2.450860882001485E-4	56.749214551133555	0.5835723583797393
100.105302744	32.7722383123	train	2.3109154102761334E-4	54.9547819880324	0.5692177036798072
102.473159966	32.7289589317	train	3.426473999456877E-4	75.09975232931464	0.6620734943120263
102.782019213	32.720010911	train	3.422733640353864E-4	74.99549233509062	0.6618290903137405
102.813962232	32.7190419654	train	3.728561033227579E-4	83.13522546497151	0.6807104734290089
102.856550528	32.7177374203	train	3.748528941626044E-4	83.73894614753459	0.6818702066431589
102.931073377	32.7154197769	train	2.3780533153152E-4	55.75752882114982	0.576225745809301
98.0338106153	32.782408647	train	1.5477593273445066E-4	39.28669231188599	0.4694941071589138
98.5143197977	32.7851934383	train	1.57611330760775E-4	40.303752359855096	0.4740179929918124
98.5783919919	32.785425483	train	1.605903237529037E-4	41.66470100542745	0.47868860818909315
98.8240074935	32.7860113807	train	1.3183071936955803E-4	29.88632951298632	0.4298078590396409
99.7850973155	32.7836746167	train	2.0824242053218167E-4	52.08098089599004	0.5435268161668377
102.334998374	32.7417291513	train	3.439648611185758E-4	75.43846205932583	0.6629315484532828
102.622646071	32.7337366059	train	3.569835907060154E-4	78.78053463773028	0.6711820200325551
98.3113607009	32.7932624699	train	1.5289393052481568E-4	38.511058582655494	0.466448152228727
99.3152770486	32.7947588703	train	2.5351049764006715E-4	57.950705277367426	0.5917613354199142
101.812982402	32.7635607791	train	2.578626177514375E-4	58.51362250233646	0.5958669284958042
102.740178917	32.7392932056	train	3.6206308789460856E-4	80.00522869633247	0.6742925931862711
102.931864487	32.7334187302	train	2.258882168749509E-4	54.32024701320472	0.5636248267012106
97.8947882259	32.7992990796	train	1.772516672401308E-4	46.57337512878415	0.5033541439146579
98.5249025236	32.8032751172	train	1.4767314770149393E-4	36.51203771761966	0.4578124370437976
98.9201032403	32.8041508765	train	1.5435495564734738E-4	39.043341946474875	0.46881579386606625
99.0055535297	32.8041762413	train	1.6499369609293985E-4	43.42783155925417	0.485442483758226
99.283265583	32.8038559848	train	2.789225618646727E-4	61.600768436200866	0.6146214359752151
99.3473520624	32.8036946193	train	2.729337698139823E-4	60.71239005283968	0.6094677230415058
99.4648424025	32.8033136046	train	2.9876941564520093E-4	65.2644637769493	0.6307692446930014
99.4755232264	32.8032735012	train	3.102309467418065E-4	67.5267066080948	0.6394927496561766
99.550288367	32.8029672711	train	3.164876527263974E-4	69.03506398603618	0.6440830898883132
100.009527078	32.8001070494	train	2.4540591532012647E-4	56.78978143536709	0.5838892423594301
100.073601084	32.7995740912	train	2.5446409335608196E-4	58.09672698301926	0.5926680350146135
101.75994144	32.7737575648	train	1.950900223516796E-4	50.189956221469195	0.5272996514876992
102.303696177	32.7605879588	train	2.9234033281159034E-4	63.91611401734704	0.6256886281874778
102.346328109	32.7594554917	train	3.0089615824887065E-4	65.76140546291082	0.6324196915348038
102.420928186	32.7574388625	train	3.19073953073695E-4	69.46621252653428	0.6459466046932694
102.921611515	32.7427523197	train	3.102697104952991E-4	67.54528699888104	0.6395215538438734
97.7665228316	32.8071210786	train	2.008381602036019E-4	51.0522923148187	0.5345313454803747
97.8199193117	32.8076357544	train	2.3208131493178733E-4	55.06109868266071	0.5702653885767366
98.332584395	32.8114181882	train	1.5546343249586302E-4	39.567890730067035	0.4705981469458517
98.5675822691	32.8124503182	train	1.5106923817612543E-4	37.811461331523795	0.46346136847907393
99.4221615435	32.8124853191	train	2.5666651955950806E-4	58.38632459272343	0.5947468353393763
99.8601017429	32.81024279	train	2.1550040915138438E-4	53.093154211580845	0.5520134033296726
99.9669078079	32.8094635175	train	2.5168190478483605E-4	57.68456221268558	0.590011329522563
102.357324068	32.7681753012	train	3.102746089106803E-4	67.54763563244889	0.6395251933825032
102.442588022	32.7658589383	train	3.5898543951852816E-4	79.28476601266004	0.6724149754550464
102.485216304	32.7646790556	train	3.925261648602742E-4	88.2003419071075	0.6917789829751845
102.623740771	32.7607445624	train	4.4540914103652937E-4	95.71704074168483	0.7180560794504095
97.7557180104	32.8160339287	train	2.504208905743378E-4	57.50800621749324	0.5887957428162909
101.995149643	32.7863820909	train	2.4797994672003966E-4	57.1278665194274	0.5864221337956317
102.133776927	32.7829874386	train	2.732016014250126E-4	60.758441745511284	0.6097011508223108
102.549511769	32.7718854662	train	4.463919601503032E-4	95.84730170890181	0.7185020929481659
102.560168569	32.7715827086	train	4.6214097421216736E-4	97.22191131079505	0.725461438453644
102.688037566	32.7678791214	train	3.8926411816575654E-4	87.22704206864394	0.689996788393372
102.730655307	32.7666156793	train	3.6240847136179345E-4	80.15390623877255	0.6745019629952718
102.794576886	32.7646934209	train	3.4581404972839404E-4	75.91602702233925	0.6641285889902109
102.837187872	32.7633938561	train	3.62605986112348E-4	80.23926021664272	0.6746215745581201
102.84784019	32.763066708	train	4.480721452022601E-4	96.04415659449431	0.7192613189012119
102.890447728	32.7617490894	train	3.718054351533018E-4	82.78471781697647	0.680096845279188
98.1615162565	32.8284299057	train	1.325735024646163E-4	30.25942249000901	0.4311853555600772
98.7277587903	32.8309422366	train	1.2581532994622712E-4	27.862900997482516	0.41840156112815824
99.2619827236	32.8309641278	train	2.903019911607146E-4	63.50052097254872	0.6240484979783061
101.72877106	32.8014901498	train	2.2358659174353754E-4	54.008005873283864	0.5611042932754204
102.230061586	32.7895539357	train	2.6973363897041773E-4	60.19733386704088	0.6066569051906537
97.7020554778	32.8335283734	train	1.833226676140678E-4	47.89786843810594	0.5117713286509319
98.9414421321	32.8402452062	train	1.6295108392868593E-4	42.469502329666696	0.4823314254903651
99.1765251636	32.8401344149	train	2.4061243843910804E-4	56.161843041377054	0.579088740664906
99.3688631895	32.8397153368	train	2.4026023048905892E-4	56.11815078672335	0.5787316446213668
99.8283102638	32.8375178706	train	2.0782371322787364E-4	52.000876623666656	0.5430274116575656
99.9244661382	32.8368445247	train	2.618157137154434E-4	59.047770465051435	0.5995251792252129
102.187732018	32.7996543992	train	3.040062372541524E-4	66.27908179298146	0.6348068583883588
102.667467188	32.7865097577	train	3.834774708263926E-4	85.6339386654402	0.6867840633162565
97.7873911106	32.8434040986	train	1.6112020102329597E-4	41.86432962199183	0.4795107009314801
97.84080971	32.8439103646	train	1.8049345921201465E-4	47.24445489610861	0.5078845327366609
97.8621775192	32.8441064883	train	1.603455809048543E-4	41.582511297753896	0.4783080177356586
97.90491375	32.8444877935	train	1.7751355184891476E-4	46.68005877679662	0.5037232211420795
97.9369664435	32.8447641974	train	1.8809208755904107E-4	48.817232121435076	0.5181864424230681
98.3216287195	32.8474407577	train	1.4675455624690907E-4	36.03309567145054	0.4562639893055564
98.5139761434	32.8483356621	train	1.725972272215495E-4	45.49733516873918	0.49670177762853523
98.5246623457	32.8483767107	train	1.5880469537194215E-4	40.86103487567119	0.47589902209974283
98.5567210797	32.8484943814	train	1.522944768715067E-4	38.31760882709313	0.4654705991661056
98.5994663361	32.8486385002	train	1.594979634886533E-4	41.15162931471807	0.4769856136809379
98.7063306752	32.8489349187	train	1.3162405013199925E-4	29.78902676963815	0.4294234022609678
98.9841829568	32.8492785084	train	1.60766438019444E-4	41.72384381674738	0.4789621335148263
99.0696764573	32.8492601101	train	1.6425411962424434E-4	43.02862818621662	0.4843203787945024
99.2192894502	32.8490873672	train	3.09953635933444E-4	67.42285000436799	0.639286553941552
99.25134917	32.849027079	train	2.993126536115551E-4	65.38456928198384	0.6311922292869867
99.3582140917	32.8487667998	train	2.6643202283681E-4	59.76351205215561	0.6037142247991569
99.3902732749	32.8486709208	train	2.3914988413850736E-4	55.9702869824797	0.5776019117798908
99.4437048881	32.8484928717	train	2.981067192235009E-4	65.09318024290154	0.630251929881047
99.7856527863	32.8468131817	train	2.061760681595118E-4	51.753180686645024	0.541051560557436
101.804015968	32.8178590076	train	2.404765926569947E-4	56.1449910410037	0.5789510813000505
102.124059824	32.8102756762	train	2.879728216098781E-4	63.12010015396595	0.6221566719803217
102.230713633	32.8075665106	train	2.8764050254891517E-4	63.05740808934723	0.6218851986370963
102.316026241	32.805333925	train	3.176413395550666E-4	69.25220919162385	0.6449167772408679
102.550585966	32.7988954269	train	4.0098957360034786E-4	90.01365726130365	0.6963087549459068
103.157937113	32.7801776566	train	1.617636729336759E-4	42.10981566704005	0.4805055536952563
101.708253698	32.8289852517	train	1.9848781977619678E-4	50.651480630443714	0.5316013065600251
102.572266349	32.8072914619	train	4.8533424433891675E-4	98.36088665629006	0.7351058173519451
102.60424814	32.8063737949	train	5.26721275663287E-4	99.64778185278651	0.7507315541875279
102.678866626	32.8042008983	train	4.120831652630908E-4	91.93065684246388	0.7020484212318753
102.742818886	32.802303132	train	3.4545790051321643E-4	75.82057651793478	0.6638987034147681
102.94529394	32.7960787941	train	3.1528867202064903E-4	68.74761807687497	0.6432125133992483
97.7550887185	32.8611263103	train	2.1282587634404161E-4	52.738952891239045	0.5489231076614758
98.4604362714	32.8661570991	train	1.6263157222453747E-4	42.379477736852145	0.4818413784109765
99.0162463156	32.8673196194	train	1.584808781183493E-4	40.75824131319522	0.47538993971122245
99.1765787594	32.8671960555	train	2.754115702785728E-4	61.025743826026485	0.6116166436822772
99.3048435006	32.8669492579	train	2.482757480315348E-4	57.200617436013076	0.5867112333936552
99.3262207872	32.8668953398	train	2.2024793679555874E-4	53.63232313037757	0.5573959084350812
99.914059706	32.8639813175	train	2.527990189334743E-4	57.84547924287811	0.5910822122504131
101.900627713	32.8336878285	train	2.49061631918104E-4	57.332159599486246	0.5874773524852007
102.444672688	32.8198849472	train	3.3416265217169956E-4	72.91459883869561	0.6564410228692569
102.508652702	32.8181060393	train	3.9231976411295387E-4	88.1511067997319	0.6916668249709117
102.796490974	32.8096975882	train	3.5640775417799175E-4	78.44238286503601	0.6708256367898232
102.849780984	32.808068082	train	3.806040479399645E-4	85.0038574549366	0.6851638788867235
102.924379719	32.8057487976	train	3.5763334626596316E-4	78.88894393548084	0.6715832260106213
98.6421032163	32.875829221	train	1.3427970219139716E-4	31.0117075494294	0.4343244511967811
101.655427618	32.8481510488	train	1.9382671382880075E-4	49.98656875634982	0.5256800684240697
102.274363149	32.8334750677	train	2.893829097102235E-4	63.36228875614755	0.6233042579237069
102.349030575	32.8314973225	train	3.0008574347336996E-4	65.56021766411308	0.6317925165867859
98.1289385862	32.8823283657	train	1.4074154194926108E-4	33.524777527504085	0.44590539661128253
98.1396280211	32.8824023607	train	1.2042652507564723E-4	26.128993577367254	0.4077887895300403
98.4175655617	32.884005582	train	1.6505517331035034E-4	43.46005334060575	0.48553553882204115
98.4389462177	32.8841033253	train	1.633892628853425E-4	42.69921017866521	0.4830019716948962
99.1979964195	32.8852050615	train	2.9868019355182307E-4	65.24140302851536	0.6306996803858174
99.807350333	32.8827558839	train	2.1853033780286414E-4	53.435465991095015	0.55546357952052
99.9356232628	32.8818620271	train	2.2639016792590458E-4	54.41450779311958	0.564170678003895
101.548929139	32.8593840726	train	9.983683540988456E-5	20.756873786767525	0.36340480536831254
101.879867571	32.8521993749	train	3.071156497548896E-4	66.64806168141486	0.6371627177550874
102.082640061	32.8473640922	train	3.046913202307409E-4	66.34605579022399	0.6353285382475842
102.157333251	32.8455000223	train	3.415580969311708E-4	74.76707999185727	0.6613607319093303
102.189342494	32.8446875173	train	3.578525203590432E-4	78.92477370032341	0.6717183391777231
102.232019472	32.8435914701	train	3.6029303719418976E-4	79.62035463425836	0.67321535563205
102.296030563	32.8419201749	train	3.696678350491327E-4	82.14240598099835	0.6788411003026342
102.317366411	32.8413558181	train	3.279734218474063E-4	71.41157103840885	0.6522125026209541
102.701305806	32.830577236	train	3.5329241211759423E-4	77.81049428737393	0.6688840880495325
102.935830619	32.8234124644	train	3.202961536152716E-4	69.76305810224932	0.6468204675214613
97.7760882291	32.8883926521	train	1.8003020703079154E-4	47.06490625655245	0.5072422082304701
97.8509121063	32.8891026424	train	1.7040267644027367E-4	44.826307974799	0.4935029973175202
98.3319763477	32.8925979867	train	1.4725702504702614E-4	36.26137605610574	0.4571120830809183
99.8501947346	32.891492092	train	2.3145995497123655E-4	54.99303984178006	0.5696082695839741
99.892956719	32.8911940372	train	2.830476493314833E-4	62.234970478674846	0.6180929180802927
99.9357180576	32.8908813629	train	2.559402308307459E-4	58.31048140956014	0.5940636631936386
100.010548753	32.8902990068	train	2.2589758402228075E-4	54.322006058456665	0.5636350256115192
101.890833422	32.8609621327	train	2.977334404167807E-4	64.99609983551969	0.6299599018503369
102.114967274	32.8555778752	train	2.996778637217146E-4	65.46477672135585	0.6314760506456225
102.445717113	32.8468977324	train	3.3024375059755696E-4	71.97701676097154	0.6537756388904935
102.552379486	32.843911699	train	3.4988987206790377E-4	76.96963195759932	0.6667372137277346
102.584375102	32.8429982102	train	4.2034116094215687E-4	93.05646777320693	0.706182084717404
98.3639854971	32.9017851859	train	1.4860913086244126E-4	36.83269056114127	0.4593811564504431
101.378559604	32.8807757739	train	1.0563149061567419E-4	22.314473666744185	0.37655480501137983
102.691389718	32.8488961691	train	3.279651104542695E-4	71.40959509375196	0.652206754241377
102.819350398	32.8450506368	train	3.7781495543039406E-4	84.15181046218656	0.6835751324749698
102.861998499	32.8437398091	train	3.6290915394146094E-4	80.33193896594685	0.6748049969000021
103.213736439	32.8323730338	train	1.450355959726993E-4	35.401114867879805	0.453342490193745
99.1659740369	32.9123131847	train	2.082608110959291E-4	52.08450521803773	0.5435487261093738
101.218554116	32.8927356596	train	1.1334744978655923E-4	24.06606749909864	0.39324412705199335
101.966151609	32.8772287997	train	3.3011033458895495E-4	71.9351890130092	0.6536841697889303
102.361055895	32.8672312971	train	2.84974490468143E-4	62.522612257053396	0.6196931182380957
102.777081416	32.8553479113	train	3.4217913398689413E-4	74.96540105023736	0.6617674623884207
102.926362296	32.8507457657	train	3.799707260465642E-4	84.7861060155434	0.6848045223612002
103.032970367	32.8473498615	train	2.757134488949605E-4	61.07533955954765	0.6118768387289555
97.7115638768	32.9148031708	train	1.5428829619465245E-4	39.003002668571845	0.4687082275015001
98.5563616697	32.9206565742	train	1.430485476181823E-4	34.50557394807463	0.44992599052376403
101.592687149	32.8945513119	train	1.502984012911425E-4	37.4941551940424	0.4621895379823621
101.678132491	32.8927492858	train	2.5286930943187245E-4	57.8558750429775	0.591149406755704
101.699492627	32.892289671	train	2.976961123184852E-4	64.98517409784426	0.6299306735039483
102.083888007	32.8833939769	train	2.923315244829518E-4	63.914314588707356	0.6256815714454143
102.404080724	32.8750805956	train	3.1614268471978065E-4	68.9531910423845	0.6438330452376115
102.478772962	32.8730231699	train	3.5405557765244523E-4	77.92096582563305	0.6693618244134399
103.171955332	32.851796531	train	1.6122587849808266E-4	41.909164115510585	0.47967434714964347
103.182613816	32.8514400818	train	1.1487619236016189E-4	24.403676824602673	0.3964452439124949
103.299844627	32.8474594596	train	1.2255133956190088E-4	26.862487186128995	0.41201934296947196
103.321156824	32.8467239579	train	1.3835248727869098E-4	32.59077573075349	0.4416793900049108
97.6151992472	32.9227920535	train	1.3382540241127202E-4	30.841718347836984	0.433492012089697
97.8183652878	32.9248781975	train	1.8023127157162065E-4	47.14283544119986	0.5075212010519938
98.1391917669	32.9274998349	train	1.3754894079909315E-4	32.34282826913839	0.440243469706654
98.3530963712	32.9287901102	train	1.7366959883557812E-4	45.76738610821446	0.4982502177012948
98.5563166533	32.9296767894	train	1.360096426573417E-4	31.66832412232909	0.43747204857384514
99.8826242076	32.9273476657	train	2.3842769080995298E-4	55.856009174449404	0.5768638511348152
99.9467922257	32.9268780099	train	2.4289702595469502E-4	56.43439105743149	0.581390415732037
101.892004395	32.8969982564	train	2.6796275676962684E-4	60.0040233822601	0.6050840003981128
102.169606454	32.8902637494	train	3.481583095633724E-4	76.57453753939348	0.6656339389587923
102.222980643	32.8888981582	train	3.8737877784316256E-4	86.63658232109924	0.6889573172401303
102.276351198	32.8875098393	train	3.798248970874738E-4	84.71613589796578	0.684721660555837
102.329718058	32.8860987981	train	3.990691395495555E-4	89.50729018252345	0.6952926205666731
102.383081164	32.88466504	train	3.3789798029634327E-4	73.72763750150956	0.6589436302853129
102.468454176	32.8823237894	train	3.098596842529884E-4	67.38766384446258	0.639216642238218
103.087094028	32.8636131237	train	2.732284212531044E-4	60.76303064187458	0.6097245101877705
97.6364457904	32.9320451131	train	1.8097365110099182E-4	47.350883023415044	0.508548579910739
99.7971455311	32.9369422338	train	2.2670621778348926E-4	54.473858413088024	0.5645136692812407
99.8292339117	32.936733412	train	2.0841956016251668E-4	52.11492749563119	0.5437377673803246
102.394097025	32.8933802277	train	2.803922605565683E-4	61.79395724037668	0.6158654798628715
102.490149249	32.8907331527	train	3.205226332522893E-4	69.80444439340512	0.6469819249879153
102.532835056	32.8895330566	train	3.5150365418118456E-4	77.48044132141094	0.667758909427513
102.596858977	32.8877056692	train	3.644594388558118E-4	80.825675926743	0.6757397257208722
102.650207789	32.8861578798	train	3.7110610199894126E-4	82.58553492448861	0.6796871003637178
102.948883435	32.8770711095	train	2.8291828472560844E-4	62.220365556370986	0.6179850010216776
97.593529173	32.9405887594	train	1.1638159248818397E-4	24.815980123464435	0.39956464618510595
98.1069260393	32.9453134661	train	1.3907865691450464E-4	32.84627690793072	0.4429707171334988
98.3422673065	32.9467740346	train	1.5498224437312407E-4	39.367911276010624	0.46982590148181763
99.9148941172	32.9451555893	train	2.528335602058371E-4	57.85058781616818	0.5911152348886077
101.208765782	32.9289799838	train	1.4231488928659954E-4	34.17284042776266	0.448653730377498
102.682587989	32.8942201659	train	3.4643166218401353E-4	76.08588462112287	0.6645264980342698
102.725266382	32.8929542738	train	3.357974631244107E-4	73.27648047685231	0.6575408239711326
102.767942089	32.8916738601	train	3.229283958218536E-4	70.31788914711389	0.648687926003273
102.917285462	32.8870781005	train	2.9775062975268457E-4	65.00113106356173	0.6299733597529614
102.949283157	32.8860701693	train	2.5833986907198057E-4	58.58011447923975	0.5963121270412985
102.98127925	32.8850540792	train	2.451623647238113E-4	56.7612973880207	0.5836479768040781
103.04526658	32.8829974277	train	2.623307589937015E-4	59.106359056502505	0.5999969384969877
97.7217369372	32.9509858261	train	2.3852504721006088E-4	55.87141457292397	0.5769634969312556
98.235214236	32.955184727	train	1.2732954317893057E-4	28.28416313197728	0.42131555464743387
102.608259947	32.9054031072	train	3.9959398533076035E-4	89.64078784813789	0.6955710000388813
102.885679638	32.8970776017	train	2.9992777382180017E-4	65.52100124378495	0.6316700155261075
103.120327228	32.8895539291	train	2.3568621542539246E-4	55.434407791995156	0.5740385071963703
103.152317779	32.8884939856	train	1.5938908051967653E-4	41.08352897976627	0.4768152546482492
103.226955829	32.8859890817	train	1.8220760005688757E-4	47.6102674741825	0.5102467906504414
102.096131638	32.9281665947	train	2.6642904319665566E-4	59.76289370523688	0.6037115492051114
102.13885251	32.9270999413	train	3.3363360795459726E-4	72.77310388265862	0.6560835997321289
102.149532375	32.9268310012	train	3.8939452285143044E-4	87.28849144675057	0.6900684294050575
102.224287418	32.9249229244	train	3.882646176966161E-4	86.81760149733431	0.6894465865947004
103.056751937	32.9006472061	train	2.777697802468344E-4	61.439180331085204	0.6136399970905329
103.184730325	32.8964222967	train	1.5796979438301582E-4	40.42710539902987	0.47458443494870944
103.291358277	32.892801875	train	1.5973719254205917E-4	41.29694093817159	0.4773595236988701
97.6893822094	32.9686894877	train	1.7918130868214754E-4	46.92997425721935	0.5060608021970779
98.2671608516	32.9734164733	train	1.4802623076812645E-4	36.62877775056978	0.45840527686651084
98.342066797	32.9738335523	train	1.4988757351665438E-4	37.27845044975285	0.46150923275511996
98.3527677695	32.973889468	train	1.7046358899585126E-4	44.85084196661027	0.4935923320778638
99.9044728782	32.9722913931	train	2.705730007813335E-4	60.298823852187745	0.6073980612773124
102.192574228	32.9347525685	train	3.8911226096589364E-4	87.15548382329129	0.6899133201651338
102.416827974	32.9288160487	train	2.7647950761396897E-4	61.201195589180145	0.6125355574053347
102.544942705	32.9252435697	train	3.20945441271729E-4	69.88170721502549	0.6472829503689909
102.566292942	32.9246354237	train	3.509775119247985E-4	77.35524257543159	0.6674264943774237
102.843786031	32.9163986999	train	3.1557301807674776E-4	68.81574197857634	0.6434193612844288
97.5715601329	32.9764166482	train	1.8073972256692005E-4	47.30360231375714	0.5082253091159242
97.6357531226	32.9771345123	train	1.9557130284937642E-4	50.26524300221307	0.5279137556424579
97.6678504587	32.9774810758	train	2.481937954946328E-4	57.180461601862085	0.5866311780689092
98.1172642728	32.9814669005	train	1.4935977129649312E-4	37.10311482382037	0.4606326950658691
98.5346410827	32.9837198709	train	1.2308753836622494E-4	27.01387971371443	0.4130773930427617
102.289024701	32.9412630686	train	3.6778965829230146E-4	81.54432748345485	0.6777295903457559
102.310384525	32.9406984012	train	3.6444665693282936E-4	80.82020214152881	0.6757320409577801
102.363781458	32.9392707973	train	3.148660158554563E-4	68.64726875600027	0.6429046078102728
102.481241253	32.9360499603	train	3.05111809470218E-4	66.38716299347912	0.6356479966602758
102.620032796	32.932101574	train	3.731799974219247E-4	83.1907619237261	0.6808991648490972
102.673406861	32.9305420389	train	3.4999835411171995E-4	77.01488981440659	0.6668060913642443
102.844175715	32.9253988313	train	2.810756891534981E-4	62.01227717768897	0.6164412443683416
102.854847314	32.9250696582	train	2.277016777030451E-4	54.5996326904003	0.565590467074085
99.0269734658	32.9936044649	train	1.9458995733697554E-4	50.111730975900606	0.5266598839343982
102.684454892	32.9392291723	train	3.1629837742271674E-4	68.99075654937363	0.64394594013856
103.025977055	32.9286775583	train	3.004455735233262E-4	65.64954650889784	0.6320712507922048
103.079323487	32.9269448606	train	3.4043465032081703E-4	74.4805120972263	0.6606224719057676
97.7424905828	32.9962940889	train	1.9943207474606522E-4	50.761290669751915	0.532782878603761
98.9734505092	33.0026249365	train	2.2640618933366549E-4	54.41751643387849	0.5641880781433563
99.0912070062	33.0025944419	train	1.8895141137164188E-4	49.04065922346074	0.5193243957428851
99.2089630022	33.0024528723	train	2.0442215968764036E-4	51.55865385331842	0.538929417090058
102.033277497	32.9657703641	train	2.8039796811424176E-4	61.795780508585054	0.6158702954366483
103.133084383	32.9341864209	train	3.1950342541298675E-4	69.54910138767495	0.6462541660715889
103.143753266	32.9338325011	train	3.113816414356788E-4	67.90169397400126	0.6403458413307166
103.218430188	32.9313296569	train	2.9298135628687066E-4	64.04210515369869	0.6262014671955496
103.282431564	32.9291489853	train	2.4853209844393474E-4	57.263654116642996	0.5869614491839569
103.325095292	32.9276770686	train	1.8795546530953083E-4	48.78072730039965	0.5180050248043427
98.5452047979	33.0108195885	train	1.314824339422412E-4	29.72882102567498	0.42915966103595754
98.9734478068	33.0116453035	train	2.693640078280981E-4	60.15698716146837	0.6063296328417551
99.0376851846	33.0116424388	train	2.189271134787929E-4	53.48466007410843	0.5559114562119999
99.134041103	33.0115761569	train	2.3795705904831692E-4	55.78153774971766	0.5763814894600069
102.001524864	32.9755534586	train	1.6738804205258342E-4	44.106721959898245	0.4890419868097308
102.087017616	32.9734675941	train	3.0039176560860506E-4	65.63618853931497	0.6320295965461622
102.16181645	32.9715945586	train	3.7176232139051656E-4	82.75706785895274	0.6800716149028866
102.215239907	32.9702293105	train	3.747371914696691E-4	83.68416660940507	0.6818032366782303
102.225924164	32.9699535249	train	3.7370886899743797E-4	83.28442789412173	0.681206791339864
102.781293211	32.9543570954	train	3.091510813355008E-4	67.16197324596457	0.6386884795165907
103.240194739	32.9396020959	train	2.579451185071482E-4	58.5251167363115	0.595943958589536
97.5281673409	33.011989359	train	2.2654606145810062E-4	54.44378285071845	0.5643399280536734
97.6994192002	33.0138916077	train	1.8596401103095558E-4	48.38305808561545	0.5153450223858024
97.945619713	33.0162145441	train	1.5116746204072663E-4	37.85982445475711	0.46362299948106317
99.0805182733	33.0206425091	train	2.1286402826939E-4	52.746266561800894	0.5489674901233944
101.264045286	33.0001306102	train	1.6422402587059915E-4	43.012019889600246	0.48427461612593004
102.098018397	32.9822099396	train	3.548453854658394E-4	78.03532575204507	0.6698547892325992
102.268991838	32.9778469553	train	3.972825164064477E-4	89.26136089399063	0.6943411630816855
102.375831135	32.975001513	train	3.2627377406758783E-4	71.02393928650415	0.6510330140349353
102.54674205	32.9702592084	train	3.395138283634786E-4	74.01818886618082	0.6600149596268977
102.55742264	32.9699550698	train	4.0574541675849067E-4	90.80166299329073	0.6987962184589201
102.610823165	32.9684207154	train	3.6934903368493515E-4	82.01700541642569	0.6786529733929251
102.642861524	32.9674891751	train	3.282670154010667E-4	71.48136975976648	0.6524154378582325
97.6029458092	33.0218681548	train	1.7704930094497272E-4	46.50500646844141	0.503068570374126
98.6843173705	33.0292895216	train	1.3386061039959607E-4	30.854892419423003	0.4335566132418288
98.8770668184	33.029628271	train	1.7842955677518064E-4	46.843619550113154	0.5050098545391877
102.440276966	32.9822545895	train	2.3758969942339162E-4	55.71696719460449	0.5760042089238293
102.707310321	32.9746029973	train	2.714385840050559E-4	60.45305066827002	0.6081594512443578
102.888833621	32.9690748262	train	1.5563951749413712E-4	39.653880620189796	0.47088017892077916
102.91018601	32.9684071651	train	1.8520692122166703E-4	48.24254675449004	0.5143260524066607
102.942213267	32.9673988521	train	2.6512155968055337E-4	59.497888563651955	0.6025339862344166
97.5813929167	33.0306441878	train	1.8403784089319585E-4	48.06301488739682	0.512744138893757
101.959677841	33.0035994581	train	1.5147033523279116E-4	38.00891833842996	0.4641207759987423
102.312402674	32.9947302839	train	3.6228617082022853E-4	80.10105531149277	0.6744278557794915
102.504730314	32.9894736199	train	2.957050874149916E-4	64.52613263793639	0.6283649576718014
102.793124563	32.9810348562	train	2.910785847280128E-4	63.65867732359343	0.6246750678831314
103.017345243	32.9740124819	train	3.9252707200309396E-4	88.20055829815605	0.6917794757357837
103.081393783	32.9719324123	train	4.467886160795069E-4	95.89686020351272	0.7186817000926353
103.124089128	32.9705275181	train	4.031442121002357E-4	90.3607032385862	0.6974407736225399
103.145435685	32.969819618	train	4.073408982922648E-4	91.0923991525091	0.6996216050281281
103.348190076	32.9629133445	train	1.5827603736504154E-4	40.58291697528403	0.4750673926918276
98.8449101019	33.0476330666	train	1.8111941886974888E-4	47.38034502803722	0.5087498046345137
101.885131623	33.0143618001	train	1.4004008498648903E-4	33.2932263015433	0.44467123616682896
101.981362747	33.0120983663	train	2.7160250532284153E-4	60.48225763790302	0.6083033083173148
102.024128644	33.0110686277	train	3.499602045634095E-4	76.99897267270444	0.6667818726225
102.088273368	33.0094966027	train	3.129752034708316E-4	68.25912717128686	0.6415206164727465
102.141723462	33.0081614548	train	3.720222177298943E-4	82.92374602411566	0.6802236471744819
102.729426456	32.9919687589	train	2.781296722730621E-4	61.50825539247202	0.6139469331374056
103.188551925	32.9773891608	train	3.47498590418047E-4	76.40864349399752	0.6652116710381085
103.305947933	32.9733894183	train	2.3418493456252792E-4	55.2892205215255	0.5724752513823632
97.8380991534	33.0513381065	train	1.4171375067911516E-4	33.9176221903391	0.447606881903933
97.8595169008	33.0515357834	train	1.4379940574242334E-4	34.91035218103326	0.4512220119931923
97.9344806238	33.052198701	train	1.591254272503976E-4	40.96284900700681	0.47640228086440345
97.9773181131	33.0525572897	train	1.6443464927393467E-4	43.12825982424553	0.4845947344158782
98.1593853632	33.0539171997	train	1.4126826623627164E-4	33.70858474050206	0.44682852805097034
102.184805017	33.0160832784	train	3.9054357229938483E-4	87.75636643377521	0.6906982594915352
102.248943453	33.0144284716	train	3.9175071868691164E-4	88.01680886535611	0.6913571829670146
102.270321759	33.0138695618	train	3.922342603022539E-4	88.13071060758875	0.6916203383523677
102.345141138	33.011884611	train	3.636232850375452E-4	80.53698163469103	0.6752362436819505
102.4306399	33.0095613172	train	2.9086480949784625E-4	63.61514102301532	0.6245027985369881
102.505443169	33.0074805209	train	2.816956429286581E-4	62.08233252694107	0.6169620426300619
102.516128719	33.0071796147	train	3.325650885598381E-4	72.50997509200447	0.6553594336255053
97.5702506307	33.0575744958	train	1.7139160425075939E-4	45.22875011427023	0.49494947852946225
98.1164548296	33.0626403423	train	1.4842319868300374E-4	36.760027453097	0.45907025474379004
98.9841443443	33.0657690534	train	3.1388300804364734E-4	68.435664234747	0.6421864257858065
102.388236508	33.0197348042	train	3.0188933240104984E-4	65.90935693432264	0.6331853952746447
102.430988991	33.0185654549	train	2.5425781086793706E-4	58.064157032275105	0.59247223868084
102.559231397	33.0149697755	train	3.998628222969467E-4	89.72709768945438	0.6957133949093731
102.687450593	33.011242711	train	2.993003127361254E-4	65.38185897909165	0.631182630996262
102.74086821	33.0096510099	train	2.7577096233057997E-4	61.08478846010577	0.6119263711443546
103.242778715	32.9935759293	train	3.307386157655367E-4	72.13069980359542	0.6541144934833238
97.9021290974	33.0699573662	train	1.4277275489130395E-4	34.3718163036976	0.4494484189685365
101.907405209	33.040891293	train	1.5977279023016855E-4	41.316654618125064	0.4774151164518394
102.613026573	33.0224351601	train	4.2698992349897614E-4	93.94548669433848	0.7094277943900266
102.826716831	33.0160570738	train	2.468306404333122E-4	56.94167059090867	0.5852950172441963
102.944217182	33.0123936906	train	3.542688551676713E-4	77.95183867576472	0.6694950883044634
102.997619331	33.0106920747	train	4.166995987872131E-4	92.67211637085282	0.7043734706348986
103.018978927	33.0100050532	train	5.260854006463735E-4	99.63064536712406	0.7505054353937549
103.072374729	33.0082715654	train	4.8478062639073245E-4	98.32603115411644	0.7348835089746948
98.834131894	33.083700273	train	1.7710293603610033E-4	46.51280341854774	0.5031442906654855
101.308475521	33.0624379161	train	1.4782002463738876E-4	36.560599713241565	0.45805920655520316
101.950488484	33.0488944374	train	2.969383316219246E-4	64.76337568098988	0.6293363222797932
102.773684643	33.0266865172	train	2.843959596515784E-4	62.4326527647191	0.619214071291547
103.104827511	33.0162176957	train	3.8878091573428763E-4	87.00336750804072	0.689731040312484
103.158221307	33.0144471936	train	3.7538444685227316E-4	83.8206616910021	0.6821775131727889
103.190255331	33.0133739697	train	3.3463132615528556E-4	73.03279848166935	0.6567570397553452
103.232964708	33.0119302643	train	2.8536947501246756E-4	62.57962745214474	0.6200194896507567
103.318374239	33.0089991864	train	2.3908613340327227E-4	55.96019924835791	0.577536864002232
103.350399605	33.0078850263	train	1.6023534367082539E-4	41.545491355754415	0.47813641035180654
98.8448309626	33.0927342842	train	1.7981442619030832E-4	47.00270127856023	0.5069424435210464
102.089846206	33.0545325107	train	3.6432633044835064E-4	80.76867301461108	0.6756596802659859
102.10054193	33.0542668544	train	3.7940519479884505E-4	84.51745994576007	0.6844829372469564
102.154018429	33.0529248454	train	3.965143192410166E-4	89.00050657143265	0.6939302342712288
102.186102615	33.0521086596	train	3.844331473815847E-4	85.77370864724476	0.6873192341705092
102.228879504	33.0510076038	train	3.7288484421295245E-4	83.14015351789672	0.6807272260698284
102.27165405	33.0498919124	train	3.7716423229934137E-4	84.0284702997669	0.6832021524470226
102.65651442	33.039192559	train	3.6817694787666155E-4	81.65305009904542	0.677959418565957
102.848865475	33.0333990752	train	1.916790672893463E-4	49.562645645223036	0.5229011290427695
102.891602582	33.0320714952	train	2.752044845053694E-4	60.99689101824608	0.6114379505922989
98.4911574917	33.1008124853	train	1.7944480980283854E-4	46.96024296939493	0.5064281207546947
98.9198349785	33.101825311	train	3.1584573510216353E-4	68.88154309276547	0.6436175244144879
102.325457758	33.0574817851	train	3.636506873598871E-4	80.5460109060759	0.675252768507651
102.35753811	33.0566214042	train	2.936456385338589E-4	64.14652519941497	0.6267314333815829
102.432386911	33.0545818428	train	2.6279402272425217E-4	59.15905727661847	0.6004203196427351
102.517919048	33.0521960648	train	3.403166672566148E-4	74.39918673189078	0.660544753876124
102.603440975	33.0497518018	train	4.257412692341975E-4	93.73030938634763	0.7088237223034968
103.276541117	33.0284623154	train	2.6757572835769787E-4	59.94321286767905	0.6047385636593992
97.9874077107	33.1067577415	train	1.6087479105392249E-4	41.76023100558786	0.4791302754275556
98.9519815079	33.110862063	train	2.843815491252009E-4	62.43041184260438	0.6192021233866392
101.74807218	33.080569781	train	1.4594506699069202E-4	35.792216106857786	0.45489210286800563
101.801581658	33.0793780584	train	1.34309584770182E-4	31.030227315898887	0.4343791209880503
102.00488814	33.0746404933	train	3.827111097650327E-4	85.52185652737785	0.6863535821887705
102.036984745	33.0738622152	train	3.9765729280508914E-4	89.31294899382708	0.6945412405929808
102.561044183	33.0599840678	train	3.9465782012368015E-4	88.52310179090435	0.692932567657698
102.796213418	33.053038951	train	2.502704881715257E-4	57.488548733258476	0.5886502772878467
102.881709122	33.0504038793	train	2.9303148024476943E-4	64.04998425328172	0.6262415087123286
98.2123741155	33.1174024036	train	1.6144542419119855E-4	42.00227146780136	0.48001399456843097
98.2230921594	33.1174696877	train	1.5586208534357074E-4	39.7625524296056	0.4712362319231508
101.341541529	33.0978899695	train	1.2635131495774586E-4	27.99211316150124	0.4194363749058925
101.598494433	33.0927955604	train	1.7273782148667598E-4	45.529236363560976	0.49690533143160714
102.753843969	33.063335457	train	2.8651804080803407E-4	62.74542052898894	0.620965362159917
102.828665739	33.0610577443	train	2.5189740563786304E-4	57.714813951222496	0.5902183483579884
102.967597765	33.0567090228	train	4.049815601666285E-4	90.68558241402724	0.6983994465761943
102.978283599	33.0563681175	train	4.6132115638209716E-4	97.12743662347951	0.7251076693998723
103.021025125	33.0549953738	train	5.219428406506874E-4	99.519004584409	0.7490222287668583
103.063763736	33.053608036	train	4.6059125275974645E-4	97.04332352668806	0.724791932160887
103.117182853	33.0518533461	train	3.432182947673009E-4	75.25652033534864	0.6624458502773947
98.8662083163	33.1288398906	train	2.340541393177881E-4	55.27657145295751	0.572338513181947
101.737928761	33.098825213	train	2.0918283180828694E-4	52.25665820624443	0.5446445031271611
101.962695331	33.0936816936	train	3.493495747802037E-4	76.7602825882643	0.6663937425496141
101.973397056	33.0934266745	train	4.1014953109863063E-4	91.53986735305244	0.701063650274064
102.016202598	33.092397429	train	4.2503630799187246E-4	93.58586858856198	0.7084815666223834
102.690080593	33.0742536761	train	3.249781763548506E-4	70.80104417624885	0.6501285328343429
103.171022231	33.0590721961	train	3.5044925492664866E-4	77.2058400615544	0.6670920733731832
103.288529204	33.0550801832	train	2.643946919913075E-4	59.37793701976559	0.6018763134302066
103.331253218	33.0536012059	train	2.3501299675727567E-4	55.369301532886126	0.5733389132720167
103.406012673	33.0509779301	train	1.1014554559048677E-4	23.32767707393488	0.3864282113853917
97.8263122769	33.1324030243	train	1.4585185542395084E-4	35.76539104631414	0.45473368744838555
97.8477495995	33.1326031547	train	1.3888589234838065E-4	32.76080114269068	0.4426285120286888
101.577610598	33.1112624457	train	1.699860451170493E-4	44.70248808638279	0.49289111694959686
101.71679692	33.1083040255	train	1.9356006866830307E-4	49.93397178609499	0.5253368053071208
101.834553694	33.1056795473	train	1.8992147046700665E-4	49.2654492333263	0.520602547725188
102.08072125	33.0998332204	train	4.024788407609248E-4	90.22722893074392	0.6970920979902228
102.144926931	33.0982283055	train	3.741123697291959E-4	83.42097507960389	0.6814410953061304
102.679764288	33.0835716443	train	3.9602054053014773E-4	88.8802383635618	0.6936655152276799
103.256917911	33.0651751754	train	2.7992344571297934E-4	61.71751875971121	0.6154695192710481
103.353057531	33.0618504423	train	1.7764752634222465E-4	46.73463582030174	0.5039118210428147
98.1799686651	33.1442528085	train	1.5994652282631702E-4	41.41286616948856	0.4776862642629511
98.7482328637	33.1466976439	train	3.5621257493270166E-4	78.37633019547042	0.6707046656649178
101.256568156	33.1265101305	train	8.787653839055627E-5	17.57627364823212	0.33442895122314503
101.781313881	33.1158958184	train	2.0787566629503176E-4	52.010697023139684	0.5430894369818181
102.123844559	33.1077737263	train	4.1553525972599215E-4	92.47681491701607	0.7037904842912298
102.455532647	33.0990099901	train	3.090881944948371E-4	67.1443937866638	0.6386415315997678
102.509016975	33.0975140399	train	3.436013925947698E-4	75.35139726771851	0.6626952592589345
102.530409594	33.0969092514	train	3.5765092335450553E-4	78.89181737248354	0.6715940657732143
102.573192905	33.0956886908	train	4.093858728735122E-4	91.36754035468721	0.7006729351241084
102.605278685	33.094763661	train	4.4162217243685746E-4	95.08957051253964	0.7163242177700709
102.680139754	33.0925732348	train	4.6000993364580595E-4	97.0187651054352	0.72453994936493
102.744299875	33.0906600536	train	3.889415649091013E-4	87.07504831991243	0.6898194434955827
103.203928782	33.0759862747	train	3.195412495474363E-4	69.55931073061925	0.6462812277634538
101.663810461	33.1274811056	train	1.878266424505721E-4	48.74858400371465	0.517833838634368
102.808842531	33.0977142101	train	3.4431216171595345E-4	75.5216571946676	0.66315701787095
102.915762833	33.0943964572	train	3.51914721943184E-4	77.56442888414782	0.6680181587289685
102.937144776	33.0937219383	train	3.632855071635614E-4	80.43825682718891	0.6750324103018243
102.990596498	33.0920196506	train	3.975183229698321E-4	89.29381974833167	0.6944670809485461
98.2548654636	33.1627630608	train	1.404727114791311E-4	33.43562667490574	0.4454330586048696
98.2655891287	33.1628267668	train	1.8976650876685643E-4	49.22956688262347	0.5203988262394347
101.471288382	33.1404678574	train	1.396197199377267E-4	33.09740981667717	0.443928997594299
101.685502036	33.1360313072	train	3.4417846125306477E-4	75.48962756604384	0.6630702545290392
101.76046546	33.1343916357	train	3.1342017607523584E-4	68.34723078366214	0.6418472811780054
102.392039032	33.1187836475	train	2.753172094121098E-4	61.010241249381856	0.6115352406353998
102.777148619	33.1076922798	train	3.0355364879166403E-4	66.20177135814157	0.6344613999233361
102.852005921	33.105397868	train	3.8571458800321383E-4	86.28002301062901	0.6880339665679794
103.087215166	33.097895213	train	3.3137102739007297E-4	72.30335213435718	0.6545465675734524
103.097904401	33.0975436753	train	2.999524010952898E-4	65.52711503525761	0.6316891186530283
103.204786445	33.0939780753	train	3.517909675951072E-4	77.5405968495733	0.6679401527910442
103.236847361	33.0928905939	train	3.878342459830082E-4	86.72108857940778	0.6892090749763462
103.268906547	33.0917948992	train	3.7275768325334955E-4	83.11834988082414	0.6806530925022735
101.514392011	33.1486214325	train	1.7113054510741209E-4	45.121652266736405	0.4945684367514314
101.942794372	33.1392303853	train	3.5498224471672274E-4	78.06642805818846	0.6699400616308744
101.974916295	33.1384667756	train	3.853396114527067E-4	86.14531766740394	0.6878251591982205
102.081980496	33.135861713	train	4.289708145082373E-4	94.17914281497116	0.7103809816548803
102.156917122	33.1339835393	train	3.777262596423376E-4	84.13499877625937	0.6835243457259622
103.141082096	33.1051249994	train	3.2785156200059573E-4	71.38260016562853	0.6521282020883642
103.365518949	33.0974525392	train	1.965454433889822E-4	50.406492229304426	0.5291518687397373
98.0938292455	33.1797346784	train	1.8138926083993348E-4	47.43488441929378	0.5091218727200012
98.1045545452	33.179812286	train	1.7847165463853452E-4	46.84845538574726	0.5050688254614792
98.4048777457	33.1816101991	train	1.8742576489688475E-4	48.6680456075774	0.5173003539556797
98.7803104461	33.1828387996	train	3.6288084775226086E-4	80.32394261220534	0.6747878798667302
101.675339723	33.1542824812	train	2.9468078321009315E-4	64.32224943150676	0.6275542858121885
102.103709012	33.144336584	train	4.0361813890250436E-4	90.46694791272003	0.6976886371612563
102.232177133	33.141066178	train	3.5504833986131287E-4	78.08144868272328	0.6699812275218114
102.317810832	33.1388124756	train	2.5498418559000065E-4	58.17884436774487	0.5931608547573303
102.360624074	33.1376636033	train	2.7564856444363726E-4	61.06467967248443	0.6118209429773158
102.403434871	33.1365000538	train	3.0314135068404456E-4	66.11622628399539	0.6341461254943817
102.44624319	33.1353218301	train	3.566766638162753E-4	78.53338741551548	0.6709921601335282
102.478347785	33.1344285341	train	4.5345458203197866E-4	96.5413510979805	0.7216661453199764
102.542552692	33.1326171891	train	4.625944458887099E-4	97.27414291858841	0.7256567304000731
103.323216889	33.1079394725	train	2.852777473485151E-4	62.56638675518414	0.6199437460334833
98.4477264554	33.190827596	train	1.878613513878437E-4	48.755580504175406	0.5178799735488242
101.332741202	33.1701922785	train	1.355955190946715E-4	31.506138407457552	0.43672175101562893
101.825581847	33.1599778635	train	2.4638513077178235E-4	56.89417505254192	0.584856455068141
102.607120487	33.1397751039	train	4.747046473851809E-4	97.87550024037208	0.7307712357886563
102.660620677	33.1382124225	train	4.855523917795671E-4	98.37462110730759	0.7351933133105502
102.682019592	33.1375809353	train	5.317279572294467E-4	99.78270919635686	0.752497726095962
102.724815407	33.1363069664	train	4.4100721272049865E-4	95.00221132268771	0.7160409735145241
102.767608513	33.1350183408	train	3.8601629472697035E-4	86.3505657224532	0.6882017706215914
101.172203808	33.1821153719	train	5.9463743832784046E-5	9.733359152712131	0.2537356314140234
101.322262414	33.1794053864	train	1.3769767940447427E-4	32.388093992027294	0.4405098191823705
102.971243633	33.1376957697	train	3.446314498753391E-4	75.60443424265665	0.6633640355008498
102.992634631	33.1370109461	train	3.705009679790097E-4	82.41708977009976	0.6793316994569534
103.088885087	33.133883949	train	3.089803265181915E-4	67.11424024921007	0.6385609747796043
103.110272045	33.1331789988	train	2.744263115640176E-4	60.904796892849006	0.6107649973376192
98.0506365712	33.2064715809	train	1.7106557264955942E-4	45.09499773054288	0.49447351361635056
101.740449764	33.1799137372	train	3.405089244093308E-4	74.52943001368739	0.6606713796246957
101.997556796	33.1739842094	train	3.629273098059965E-4	80.33706790486131	0.6748159749828265
103.228318915	33.1382319516	train	4.3068119541626214E-4	94.33524693421722	0.7111989851055085
103.271086551	33.1367703592	train	3.5914499558832656E-4	79.33532134136854	0.6725128496352912
97.696492017	33.212284918	train	1.7008542045304914E-4	44.725698050004084	0.49303719751006336
98.0612687151	33.2155718247	train	1.530674960038539E-4	38.56858591914589	0.46673052525447367
98.7051013223	33.2187635212	train	3.352443365718731E-4	73.16089732905553	0.6571695031810881
98.7265638333	33.2188125376	train	4.0413303874417165E-4	90.5657102466796	0.6979574696994821
98.7694890012	33.2188994642	train	3.3078805920490936E-4	72.14601569274119	0.6541483130033339
101.44065115	33.1951731917	train	1.8218161493815274E-4	47.60438055479933	0.5102111498545333
101.815735442	33.1872482325	train	2.942857763120777E-4	64.24714992086341	0.6272407171654537
102.06213506	33.1814262368	train	4.114170611735331E-4	91.82829576622287	0.7017099177749999
102.126401319	33.1798274169	train	4.156903353041461E-4	92.5141740085617	0.7038682635628146
102.17995262	33.1784697802	train	3.873455588648093E-4	86.63041896669553	0.6889389396563163
102.190662448	33.1781954947	train	3.6892657290253243E-4	81.87987091688402	0.6784033365264961
102.276335793	33.1759681215	train	2.83402591433842E-4	62.278178129382134	0.6183887009087884
102.854368599	33.1593962419	train	4.112427415409486E-4	91.80150784301233	0.7016212043031833
103.04693633	33.1532780904	train	3.404709405018838E-4	74.50552680805197	0.6606463698872207
98.3938407586	33.2266563431	train	1.8993479855933354E-4	49.26764001901417	0.5206200615125621
101.19431657	33.208779677	train	5.222898302405202E-5	7.870073810374929	0.22996369340621012
101.430181445	33.2043949826	train	1.393744000636761E-4	32.97741549059778	0.4434949187513286
102.458713707	33.1800433526	train	4.0485252519937003E-4	90.66735340910228	0.6983323184013907
102.50154068	33.1788447467	train	5.175206120359482E-4	99.37082137795872	0.7474193041173319
102.565776346	33.1770192901	train	5.301255075488983E-4	99.73952404951969	0.7519351707038823
102.597891993	33.176094168	train	5.158221353692802E-4	99.31390760427705	0.7467982019723471
102.64071056	33.1748478219	train	4.357776342266917E-4	94.72041743203216	0.7136092293297339
98.0288809563	33.2333623155	train	1.7759047711847243E-4	46.71139574012128	0.5038315286713295
98.3401146488	33.2354027728	train	1.8746527669615082E-4	48.675983734599264	0.5173529883842064
98.6621071086	33.2366941644	train	2.714741736713727E-4	60.45939191977657	0.6081906936554555
101.162371078	33.2183566134	train	5.959677775401949E-5	9.7665276987875	0.25415901873120444
101.183818217	33.2179818673	train	6.347146297613363E-5	10.7086383755861	0.26628306858014295
102.426942784	33.1899365916	train	3.080637716772992E-4	66.85745127856157	0.6378750310790039
102.705312747	33.1819519787	train	4.252794840208232E-4	93.63569336972037	0.7085996838664778
102.748128984	33.1806684936	train	3.70004164263509E-4	82.27468360027015	0.679039331896471
102.780239371	33.1796962458	train	3.528903581222444E-4	77.75229521875615	0.6686318493602464
102.812348209	33.1787157418	train	3.9991335079792576E-4	89.74331981457107	0.6957401434694768
102.865859461	33.177063225	train	4.6919928623241587E-4	97.60642551839828	0.728469997460552
102.908665299	33.1757247062	train	3.9463756746567534E-4	88.51762902536318	0.6929216481894238
103.218920573	33.1655819906	train	3.4032723111493315E-4	74.40646836712295	0.660551713971905
103.069578099	33.1795719597	train	3.164451538887749E-4	69.02617074835385	0.6440523042357676
103.219352306	33.1745775967	train	2.867395933275351E-4	62.8078175069254	0.621147274647118
103.240745581	33.1738494647	train	3.809005929595979E-4	85.06219288436267	0.6853318615497761
97.6637603509	33.2480139177	train	1.6682456522250594E-4	43.96079776010464	0.4881994312578357
97.8569463079	33.2499397701	train	1.5956235734531916E-4	41.19190414602544	0.4770863125480439
98.6190954479	33.254609778	train	2.1442710884228398E-4	52.97070690642261	0.5507783564273802
101.291518046	33.234078381	train	1.1289528255862971E-4	23.951441309784908	0.39229079237396886
101.763294072	33.224487696	train	2.401439193330324E-4	56.10372210432856	0.5786135861265271
102.106252846	33.2163912346	train	4.296272170587736E-4	94.24639786988816	0.710695458802133
102.245539289	33.212832626	train	3.141258933438881E-4	68.48207240614403	0.6423641454971322
102.331241655	33.2105654018	train	2.5044165875320087E-4	57.51069298648933	0.5888158212077341
102.9415749	33.1927086117	train	3.442834102914743E-4	75.51476692629114	0.6631383637440328
103.102095635	33.1875137835	train	3.0591836774126563E-4	66.46601246612268	0.6362591995970722
97.7602236682	33.2580322337	train	1.7525398625413456E-4	46.18899635791563	0.5005206191008839
97.7709573583	33.2581387992	train	1.5596364370297987E-4	39.791133242432764	0.47139854078275406
98.2862315954	33.2621644654	train	2.06416823854646E-4	51.7893742872236	0.5413413393300304
98.6083196808	33.2635962234	train	1.8207577349621155E-4	47.580402213870244	0.5100659257221106
102.14943581	33.2243192417	train	4.1338227040658683E-4	92.09832992613003	0.7027064002670835
102.224442863	33.2223959667	train	3.3801523088478226E-4	73.75365370574634	0.6590215961630858
102.449420098	33.2163555156	train	4.631091854702906E-4	97.30362037130075	0.7258780715475722
102.99549564	33.1999980257	train	3.7461919046423957E-4	83.6282989332753	0.6817349073774636
97.6634857281	33.2660490059	train	1.60939679068009E-4	41.78774177343996	0.4792309165089019
97.6849543167	33.2662779589	train	1.649991786193148E-4	43.43070509149178	0.48545078375799644
98.6512304162	33.2727439115	train	2.426996662841092E-4	56.411325711293294	0.5811925737490513
102.417635132	33.2262472444	train	3.282430169776203E-4	71.47566439174912	0.6523988587606334
102.589025218	33.2214152096	train	5.223441095203454E-4	99.52981960728938	0.7491666704276214
102.599735727	33.2211053898	train	5.11729992483924E-4	99.20633951429976	0.745289159346553
102.706831713	33.2179566314	train	4.0249271550475994E-4	90.22921826740115	0.6970993769990578
102.728248898	33.2173158508	train	3.7637611187920684E-4	83.93643955697893	0.6827492402917921
102.781788876	33.2156978201	train	3.401094725254976E-4	74.25636803738038	0.6604081839888676
98.5867615248	33.2815662236	train	1.582637109302137E-4	40.57192143599785	0.4750479705484011
98.6941502231	33.2818768306	train	3.855853835699865E-4	86.23360803481106	0.6879620500510194
102.514407589	33.2325612303	train	5.142226901742773E-4	99.2603159210921	0.7462105147108817
102.857133037	33.2223935629	train	4.7615252356288476E-4	98.02164822488089	0.7313699835770893
102.910668024	33.2207198564	train	4.536075531840673E-4	96.59712323479717	0.7217338895627406
102.932080775	33.2200439452	train	3.823950403419528E-4	85.40320026939767	0.6861756944989026
103.017724568	33.2173035768	train	3.779281846349847E-4	84.1732722910634	0.6836399432494935
103.349481349	33.2061301005	train	1.208420574146956E-4	26.251648844776668	0.4086209056284394
98.1678826519	33.2884875552	train	1.6849936047473956E-4	44.372476562017475	0.4906956141628822
102.279024199	33.2480102574	train	2.5600851322670116E-4	58.3176118441355	0.5941279900436911
102.321892296	33.2468714125	train	2.319938410013918E-4	55.05143207229429	0.5701730019375993
102.814693135	33.2327159935	train	3.865082158981412E-4	86.46549852357725	0.6884749818801416
103.007430627	33.2266472673	train	3.9116961523277084E-4	87.89144176081565	0.691040337194555
103.060958435	33.2249087036	train	3.4250288575919E-4	75.06006866079431	0.6619791071804983
103.157296787	33.2217214668	train	3.104991430041436E-4	67.6552925516755	0.6396919440907548
103.189406178	33.2206425395	train	2.88759662352857E-4	63.26853783479152	0.6227978951527443
103.232216025	33.2191911288	train	3.7972680541957033E-4	84.66907058542839	0.6846658991524232
97.8563585597	33.2950306771	train	1.4953484056484258E-4	37.158234654047256	0.4609237541995513
98.2537172427	33.2980522281	train	1.8302470814888285E-4	47.808544255362456	0.5113648837831948
102.118568032	33.2611562061	train	4.2141908129019514E-4	93.15803424551875	0.7067132063055361
102.225766957	33.258418754	train	3.343423647708305E-4	72.96266650514788	0.6565622680086456
97.7488468468	33.3030138178	train	1.51521740028328E-4	38.02905202443537	0.4642051688342248
97.8347616164	33.3038492407	train	1.4074098273990883E-4	33.52458238420986	0.44590441490959076
98.5006977885	33.3083097681	train	1.7844730021158582E-4	46.84565776144275	0.5050347113572677
102.397603307	33.2628511813	train	4.2592982178323485E-4	93.76894226284118	0.7089151009196615
102.579783737	33.257733631	train	5.024452809808478E-4	99.0052901183064	0.741797655476934
98.2105943241	33.3158249643	train	2.0605242317332418E-4	51.739464663967524	0.5409025964125973
98.6080778091	33.3177146945	train	2.960989672945111E-4	64.60189391314591	0.6286757499858994
98.6832809155	33.3179291651	train	4.227809473833464E-4	93.29260831981819	0.7073814966753987
101.786735851	33.2870745112	train	2.4166737552985308E-4	56.29068230176841	0.5801547055504928
102.376514211	33.2724400223	train	2.949522198497814E-4	64.37627784528503	0.6277694549417079
102.494416455	33.2691782226	train	5.065020973043409E-4	99.09313565569592	0.7433349207417121
102.623015029	33.2654927355	train	4.838259727988481E-4	98.26592751152351	0.7344992847414361
102.64444583	33.2648655928	train	4.476206835452882E-4	96.00081934790673	0.719057719388905
102.730162339	33.2623201938	train	3.590559646676118E-4	79.30711190083994	0.6724582438942304
102.77301652	33.2610254027	train	3.716315394230065E-4	82.72278419502551	0.6799950563296041
102.815867945	33.2597158882	train	4.3255097706496406E-4	94.47548967887478	0.7120879527391755
102.869428303	33.2580582951	train	5.351380372988612E-4	99.8099217266925	0.7536864161701509
102.890851213	33.2573888192	train	5.172366732517713E-4	99.36130695364002	0.747315685054135
98.7477153066	33.3270965899	train	4.0000739123735525E-4	89.77348146836181	0.6957899136732191
101.754837631	33.2968019051	train	1.991800780939106E-4	50.73197912730996	0.5324681318623423
102.934098878	33.2650375101	train	4.606383816920651E-4	97.04875460049617	0.7248123408081614
103.019786341	33.2622924705	train	4.3436779194914267E-4	94.61291720166697	0.7129465111552858
103.073335059	33.2605469405	train	3.7869680334069944E-4	84.33965634506066	0.684079188762332
97.641038817	33.3289381719	train	1.5998898618527232E-4	41.43638199629232	0.4777524948598654
98.2319206347	33.3339978065	train	2.1135913973023237E-4	52.47931215697524	0.5472101924800616
101.701471645	33.3069901976	train	2.1033815879454397E-4	52.37485752688381	0.5460101491641013
101.755121096	33.3058113869	train	2.645376466994794E-4	59.40152816049828	0.6020058312998818
101.776579996	33.3053333877	train	3.478059551864751E-4	76.51265529602203	0.6654085393199439
101.819496268	33.304366291	train	3.634719656625975E-4	80.49093039994932	0.6751449610390654
102.988064531	33.2723268358	train	4.191042235700334E-4	92.93767253296495	0.7055702357961354
103.202264377	33.2652596089	train	3.1038812479140544E-4	67.60206286803553	0.6396095154719469
103.223680206	33.2645326669	train	3.6480458592124976E-4	80.97348317813314	0.6759470978322586
98.1351322703	33.3423810342	train	1.7744317554370975E-4	46.6513896579516	0.5036240928521499
98.1673683278	33.342601349	train	2.108059712413911E-4	52.42271853425378	0.5465607964283091
98.1888592249	33.3427435778	train	2.067419700373969E-4	51.83825458914783	0.5417321120049515
98.2318414619	33.3430168804	train	1.948363178899133E-4	50.150269194302815	0.5269752862068119
98.5327311554	33.344513498	train	1.7989276085923303E-4	47.01169968259295	0.5070513089159815
98.618703203	33.3448072122	train	2.7180039151508066E-4	60.51751391816346	0.6084768322430476
98.6401963999	33.3448713419	train	3.6007323367862043E-4	79.5783059171046	0.6730810875380497
98.6939296726	33.3450153929	train	4.1563385558193364E-4	92.5053161978107	0.7038399404816273
98.7369165468	33.3451138951	train	3.808468753481561E-4	85.05254627616958	0.6853014456467026
101.658823535	33.3169267778	train	2.06983699904385E-4	51.874594640205835	0.5420222006092523
102.227425392	33.3034468784	train	3.7216755214599723E-4	83.01695269978129	0.6803086008690378
102.356110433	33.3000344342	train	3.697082583855709E-4	82.15830650646825	0.6788649386610395
102.399000575	33.2988674131	train	4.7384568307462396E-4	97.78881631033418	0.73041476069645
102.699160165	33.2902850079	train	3.6433719623529457E-4	80.77332622555562	0.6756662159465564
103.127726977	33.2767714746	train	3.519599746732762E-4	77.57314344363529	0.6680466736808288
98.3392313248	33.352654334	train	1.5926917448134056E-4	41.00853431852438	0.4766275203979516
101.862999802	33.3214016626	train	3.8594796732412074E-4	86.33460166100744	0.6881637839175454
102.431519549	33.3069861733	train	4.98076817267059E-4	98.8052678932008	0.7401215719857841
102.517297322	33.3045848796	train	5.07089622756725E-4	99.10585782130046	0.7435560379036464
102.560182363	33.3033620882	train	4.7413160949558435E-4	97.81765804785495	0.7305335265623693
102.635224895	33.3011866912	train	4.214056381879342E-4	93.15676757634783	0.7067065943364885
102.657040334	33.3095583598	train	4.3343821696956993E-4	94.54203726989226	0.7125078696535441
102.69992118	33.30828718	train	3.7178684308893713E-4	82.77279425090272	0.6800859656039154
102.742799317	33.3070012463	train	3.42942989621515E-4	75.18092140342314	0.6622663899044633
102.796393134	33.3053730861	train	3.8496429240302037E-4	86.01048928589972	0.6876158810146052
102.807111378	33.3050446888	train	4.1069548376681083E-4	91.68555057855806	0.7013423546963865
102.892851026	33.3023843362	train	4.8436848923231557E-4	98.3000832099283	0.7347177705611668
102.935716594	33.3010320489	train	4.69557361060026E-4	97.6204814747873	0.7286208680431742
103.150000635	33.2940496371	train	3.35792445341345E-4	73.27543372496254	0.6575374590858174
97.8446680446	33.3670758655	train	1.5170715496985463E-4	38.10167338542754	0.4645093495265499
101.724053701	33.3425601918	train	3.3505950207688546E-4	73.12227304939496	0.6570452419050212
101.777723933	33.3413705113	train	3.7193561532887596E-4	82.86820569086203	0.6801730031860288
102.861097188	33.3123882723	train	4.3628882288456594E-4	94.75939547897872	0.7138487661904189
103.032568284	33.3069330657	train	4.954547626177039E-4	98.7147640007491	0.7391050561797224
103.06471392	33.3058839637	train	4.449205061358646E-4	95.64738241954045	0.7178338054314707
103.182566848	33.3019663744	train	3.6965865704734603E-4	82.13879581261467	0.6788356873792059
98.3497771622	33.3797688512	train	1.84166380797329E-4	48.082754342781534	0.5129185736874575
101.713598962	33.3518050771	train	2.871899815860346E-4	62.94826878552984	0.6215165419736358
98.113184393	33.3873233381	train	2.0231120107520596E-4	51.26318442688229	0.5363490900547339
98.4249714617	33.3891596235	train	3.461457463763833E-4	76.00492406607992	0.6643424083864582
98.4357232059	33.3892089745	train	2.8821477570757095E-4	63.165744848204575	0.6223540805669614
98.5862501245	33.3898020911	train	1.974669422901928E-4	50.532769015133255	0.5303171128409994
98.6830194844	33.3900869752	train	3.587796285659122E-4	79.17531888969498	0.6722886413754894
98.7260284893	33.3901893715	train	5.021527906682265E-4	98.99190396580686	0.7416861089808505
101.670931011	33.3617467894	train	2.5329087950686223E-4	57.918224269791295	0.5915519455508369
101.810503898	33.3586635654	train	3.8214951646680376E-4	85.293794522177	0.6860373713820977
102.304194922	33.3464968033	train	3.995850969440587E-4	89.6379342404043	0.695566289851271
102.357838535	33.3450563449	train	4.2666773873311693E-4	93.89183361300502	0.7092721683797201
102.432933116	33.3430008726	train	4.972314275046943E-4	98.7665580662368	0.7397946983756508
102.508019991	33.340900112	train	4.969883876082554E-4	98.75542943332056	0.7397005737143075
102.518746049	33.3405963073	train	4.876820843557987E-4	98.50870238535812	0.736044477064269
103.226286192	33.3185048431	train	2.8674135550734185E-4	62.80836703369996	0.6211487208389265
97.9088152682	33.3947138391	train	1.474540422385856E-4	36.38007319152339	0.4574438976535743
98.0915891466	33.3961865038	train	1.889705340216248E-4	49.04509110493463	0.5193496576373275
101.86447542	33.3664445532	train	3.9723436685245526E-4	89.25473309136632	0.6943154390383368
102.336725428	33.3546398327	train	4.1357029339059175E-4	92.11968593473092	0.7028013906802505
102.72289343	33.3436493253	train	3.8881932412967594E-4	87.01744594284953	0.6897521805437675
102.776510915	33.3420281786	train	3.7401526652966607E-4	83.38811474614343	0.6813847410964308
102.808679334	33.3410444138	train	4.0588736921472207E-4	90.83399894599663	0.6988698381672465
102.873410466	33.3480511784	train	4.403336201372647E-4	94.96754780405885	0.7157300737484082
102.894855287	33.3473794202	train	4.386677545089582E-4	94.88182126003616	0.7149582540522966
102.937742786	33.3460248307	train	4.2522246829544604E-4	93.62401131350883	0.7085719983611943
103.0235091	33.3432713713	train	4.95732031733201E-4	98.72211468733514	0.7392129234599815
103.066387852	33.3418725083	train	5.143506734580146E-4	99.26460080375253	0.7462576402521661
103.098544964	33.3408136804	train	4.5449002766573715E-4	96.78574628880962	0.7221240560177965
98.0268781283	33.4137344437	train	1.6426968206257288E-4	43.03721686527879	0.4843440409419783
98.5108345038	33.4165867432	train	2.3384555722730235E-4	55.25606240254372	0.572120272670383
101.736198707	33.3873717936	train	3.567399569186968E-4	78.5842283113644	0.6710313301426614
102.594935247	33.3654500069	train	4.15425126014013E-4	92.44497836749683	0.7037352211190512
102.68075502	33.3629320274	train	3.8895154926979096E-4	87.07975315664434	0.689824936098664
103.184719983	33.3469453431	train	3.5617274665830954E-4	78.36285148853166	0.6706799693748018
98.2526386252	33.4243194244	train	1.7138994518992268E-4	45.22806949514975	0.49494705877921236
98.3494411561	33.4248649077	train	3.377176694311683E-4	73.68762913688677	0.658823662824202
98.3924653036	33.4250830982	train	3.1183196303797596E-4	67.99181146243122	0.6406785985263376
98.4892712239	33.4255194685	train	2.4912571822670754E-4	57.340450413436045	0.5875397018032672
98.6828884191	33.4261655646	train	4.5228763910849004E-4	96.43682348666557	0.7211482696644939
101.779443659	33.3954257386	train	3.7490799923031503E-4	83.765035688592	0.6819020921408242
101.865362368	33.3934701027	train	3.461985707347898E-4	76.01987879237245	0.6643764350725365
104.159765547	33.3191941827	train	1.725607298381811E-5	1.6619880331222183	0.0898073339657209
98.3386167895	33.4338271808	train	3.5680889678282147E-4	78.63977615477077	0.6710739841353217
98.4677035654	33.4344483895	train	2.9109478309262383E-4	63.661976194421584	0.6246881147853052
102.38103787	33.3894942017	train	4.89492176636976E-4	98.55668977489078	0.7367636177943351
102.391771331	33.3892009888	train	4.7205985315933825E-4	97.71871490841498	0.7296706012742817
102.542023221	33.3849987991	train	4.4544613998653224E-4	95.72231520074372	0.7180728955576409
102.563485208	33.3843836776	train	3.7927610806894605E-4	84.48505966041694	0.6844094410350812
102.617137306	33.3828296825	train	3.671739769974265E-4	81.44904672957088	0.677363552221387
97.9512777227	33.4401758457	train	1.3700911778929747E-4	32.13759530658842	0.43927466275749427
98.6182697107	33.4440228695	train	2.7682907649246875E-4	61.25862848540884	0.6128354023676982
102.660433714	33.3905711945	train	3.826369959885967E-4	85.51101600951364	0.6863118881622499
102.703354128	33.3892961171	train	4.1014284901198724E-4	91.53808429017528	0.7010602359006155
102.735542657	33.3883300969	train	4.039527022653299E-4	90.54023378374245	0.69786336927758
102.778458294	33.387029123	train	3.849146873191341E-4	85.98719954501556	0.6875882001871891
102.810643204	33.3860436842	train	4.1465642410412536E-4	92.24305072963973	0.703348924938731
102.896461906	33.3833751753	train	4.5380732694798266E-4	96.67010978324386	0.7218223109995842
98.2954429941	33.4516283616	train	2.652810480464269E-4	59.52421023649153	0.6026780013648994
102.295845253	33.409816227	train	4.5407633442490436E-4	96.76828252950413	0.7219412870800479
102.86468002	33.3933820358	train	4.7619948882736537E-4	98.02635489165445	0.7313893607772164
102.939773486	33.3910171766	train	3.9028303671984884E-4	87.69224490974568	0.6905556762683122
102.982680075	33.3896454963	train	3.940933009745375E-4	88.43756087771003	0.6926279091078905
103.014858101	33.3886070346	train	3.9129798748411507E-4	87.91913675615545	0.6911103879376743
103.057759555	33.3872094864	train	3.8949039310509723E-4	87.40130941509062	0.6901210769634336
103.100658034	33.3857971613	train	3.867069296217317E-4	86.51192613477293	0.6885852110477524
98.3060584664	33.4697271242	train	3.0751113196128235E-4	66.72034389689227	0.6374601794666143
98.359865961	33.4700166747	train	3.313797642882002E-4	72.30485689709111	0.6545525292073784
98.3921508161	33.470179195	train	3.2936014741507115E-4	71.72364996861346	0.6531689453461433
98.5105306749	33.4707031681	train	2.89859416972408E-4	63.43395667518543	0.6236904843083586
98.5212926257	33.4707451965	train	3.692159568217698E-4	81.97366360987772	0.6785743785886821
98.6073889849	33.4710477889	train	4.5981884454113887E-4	97.01069841785024	0.7244570176957683
98.6504376151	33.4711766613	train	4.469606377500912E-4	95.91835272236078	0.718759520854394
102.511279146	33.4219257862	train	4.6506044435619664E-4	97.41536258735921	0.726713891495712
103.165859837	33.4016427835	train	3.7043197225331297E-4	82.39731250852839	0.6792911275243566
97.5634749926	33.4723640012	train	2.7757123523967686E-4	61.40107304457151	0.613470457813607
98.2736991051	33.4785611472	train	3.4175133915003905E-4	74.82878967732046	0.6614873951748249
98.5642955026	33.4799233934	train	3.6934567712758147E-4	82.01570746929501	0.6786509914925231
102.468692164	33.4321386432	train	4.739195790045727E-4	97.79625578335681	0.7304454650370086
102.51164208	33.4309285561	train	4.246837603977311E-4	93.51365572570437	0.7083101544770277
102.64047621	33.4272093084	train	3.389770747245683E-4	73.92561287601546	0.6596598319521031
102.726352304	33.4246556852	train	3.531552699193907E-4	77.7906423563001	0.6687980916058527
103.187742419	33.4099151437	train	3.40644965420444E-4	74.56024374399884	0.6607609228470125
101.802951771	33.4580049816	train	3.444899519978066E-4	75.5677502120888	0.6632723235874552
101.921170188	33.4552737686	train	3.3045667797840044E-4	72.04336510462274	0.6539215203944478
102.565694457	33.4383973207	train	3.394569053860213E-4	74.00837113860663	0.6599773333030541
102.694531903	33.4346211904	train	3.3813773943086595E-4	73.7808365744901	0.659103020253544
102.769675845	33.4323568258	train	3.552493395097478E-4	78.12712738226307	0.6701063526104974
102.812611442	33.4310425252	train	3.9181410540657603E-4	88.03048630282412	0.6913917051737937
102.855544238	33.4297134085	train	4.640288504139059E-4	97.35628657544882	0.7262726452294131
102.8984742	33.4283694787	train	4.1500377722293835E-4	92.32317831725916	0.703523605168093
102.941401298	33.4270107393	train	3.3024662649567784E-4	71.97791839446386	0.6537776100545567
102.973594723	33.425981968	train	3.4985435634793914E-4	76.95481581018777	0.6667146578277018
103.037976634	33.4238994452	train	3.895727945376404E-4	87.4985683823391	0.6901663137698278
97.8322310032	33.4932256529	train	1.6471258414460556E-4	43.28049360031463	0.48501654907247893
98.2197256027	33.4962717843	train	1.8004959080185123E-4	47.072419075410735	0.5072691185006143
98.2520192462	33.4964709386	train	2.6725315839293246E-4	59.89253016599312	0.6044501963350131
101.79249293	33.4672566552	train	2.94369638593506E-4	64.26033242468662	0.6273073337696586
102.523107718	33.4486289993	train	3.624802602663586E-4	80.18492907911421	0.6745454473024196
103.070585721	33.431842629	train	3.579373690547783E-4	78.9386444492457	0.6717706155875903
103.134964191	33.4297094409	train	3.4712515305302224E-4	76.28227281892582	0.6649721710666618
98.6610592956	33.5072845812	train	4.710354360610512E-4	97.67850219043704	0.7292418670915586
101.825032138	33.4755341787	train	2.8978984711187033E-4	63.4234931890475	0.623634144800006
103.221227733	33.4358086132	train	2.7058904608622116E-4	60.30168275265863	0.6074122020686593
103.231956381	33.4354423247	train	1.1874559527162896E-4	25.61877966192608	0.4043986436760242
97.541352147	33.5081796505	train	3.4740874924794673E-4	76.37824136936264	0.6651540836714925
98.2410972406	33.5144431899	train	3.3659368102930933E-4	73.44257825065206	0.6580739249393864
98.2733977915	33.5146368657	train	3.079305009951183E-4	66.82004666423323	0.6377750752959355
98.3379997863	33.5149989535	train	3.021026705452557E-4	65.93943626109943	0.6333494557512955
98.3918356276	33.5152749606	train	3.6854869445472393E-4	81.75740937421301	0.6781797150166073
98.4349048094	33.5154789221	train	3.856747935699921E-4	86.26572738926727	0.6880118201099145
98.4887418702	33.515712818	train	3.9280066530730486E-4	88.26582160696162	0.6919280199437602
98.5210443942	33.5158419254	train	5.342066775249729E-4	99.80248967233246	0.7533628964527893
98.5641147335	33.5160009663	train	4.666479697401161E-4	97.5062749751154	0.7273901555020901
98.6071853952	33.5161450328	train	5.445937053112954E-4	99.8853759610808	0.7569235449461623
102.459385525	33.4684518143	train	4.427534466566119E-4	95.3566182675391	0.7168437981377254
97.5950245673	33.5178186373	train	2.865575741403246E-4	62.75112708304413	0.6209978350181452
97.8426338024	33.5203800145	train	1.563787249646966E-4	39.907946470986374	0.4720608820758955
98.1979470999	33.5231905945	train	2.958337455728218E-4	64.55087953822287	0.628466533045813
102.502716405	33.4762465858	train	4.195670368317379E-4	92.98275125366838	0.7057994636928331
102.620877859	33.4728467982	train	2.9207587079943005E-4	63.86208781801686	0.6254766399648087
102.717540447	33.4699816162	train	3.3247099926565424E-4	72.49280114276306	0.65529552050289
102.728279887	33.4696586233	train	3.715658833482482E-4	82.70563420160255	0.6799566080447998
102.792712903	33.467701187	train	3.8839273579019173E-4	86.86369887792904	0.6895172217320462
102.814189185	33.4670412887	train	4.2367048740042895E-4	93.39594507005144	0.7078163668903399
103.168443623	33.4556177789	train	3.3419775178448514E-4	72.92398691993276	0.6564647099470768
102.535310335	33.4843329752	train	3.4748255152398515E-4	76.40321595497805	0.6652013917065157
102.642736796	33.4812179921	train	3.1199419221170685E-4	68.02428399934236	0.6407983240923016
102.857538933	33.4747095612	train	3.9639127776767616E-4	88.97053772675241	0.6938643134793138
102.889753228	33.473701292	train	4.158630561585653E-4	92.54120356052866	0.7039548448807506
102.954176974	33.4716597201	train	3.3960132855403985E-4	74.053124038135	0.6600727813794823
102.986386399	33.4706264201	train	3.8881676640065203E-4	87.01626671506021	0.6897507728425667
103.02932973	33.4692357125	train	3.2730630195515833E-4	71.25297043260326	0.6517504995507981
98.1654706713	33.5410144892	train	1.9788618401985798E-4	50.58152007842579	0.5308453412780443
101.836957744	33.5113228136	train	2.372422605018575E-4	55.650647765639654	0.575646768199845
103.061955743	33.4771799161	train	3.1604475488360725E-4	68.92956254936048	0.6437619982938841
98.1761550032	33.5501052566	train	2.791252008876856E-4	61.62440571592378	0.6147934408731535
98.1869260727	33.5501764614	train	2.761689865421561E-4	61.15017998391926	0.6122688161659774
98.2730959409	33.5507123714	train	3.2877114824578555E-4	71.59453215182394	0.6527633483575906
98.3161816979	33.5509578397	train	3.3907459142056484E-4	73.9424319602938	0.6597244062200007
98.3484963495	33.5511321024	train	3.5781272022452124E-4	78.91826732249113	0.6716938120476855
98.4346700432	33.5515555734	train	4.299392812424408E-4	94.27837198972213	0.7108447268308254
98.4993014258	33.551833819	train	4.7743961520006544E-4	98.06531128691961	0.7319000097413092
98.5531615529	33.5520399193	train	4.231885978727412E-4	93.33996456686283	0.7075809457034459
98.5639336423	33.5520783278	train	4.5827270884827545E-4	96.94542942399518	0.7237841618323239
98.6070221967	33.5522225904	train	4.3384003038016313E-4	94.57267547310865	0.7126976390107798
102.514915754	33.5119527385	train	3.5698713269098403E-4	78.78330334582812	0.6711842097669446
102.654614405	33.5079051787	train	2.948046507167574E-4	64.34690477984671	0.6276525070299411
103.170169977	33.4916007493	train	3.1260563228671325E-4	68.17065594495755	0.6412488523715665
101.848598406	33.5381011931	train	2.603523659042783E-4	58.8565091447846	0.5981787230863611
102.504531998	33.5212602887	train	3.803938602562473E-4	84.93160219657709	0.6850447060620465
102.590513887	33.5187946753	train	3.0417470882342817E-4	66.29555164379035	0.6349352851689568
102.68723084	33.5159497255	train	3.069170591149481E-4	66.61176530399	0.6370131637460512
102.730211757	33.5146611358	train	3.555084025005626E-4	78.18600141817032	0.6702674830562942
102.773189924	33.5133576781	train	4.158315266504443E-4	92.53626942283512	0.7039390435816179
102.826908718	33.5117074529	train	4.3109274918011844E-4	94.36611547411194	0.7113951247841176
102.848395005	33.511040861	train	3.803613502846316E-4	84.92042639237768	0.6850262654069103
102.891365449	33.5096965332	train	3.8675492859281164E-4	86.52083511227447	0.6886118250249486
102.934333025	33.5083373498	train	3.508340762400872E-4	77.32111118294871	0.6673357567361983
97.917324345	33.57516915	train	2.1474399115124188E-4	53.01553575317997	0.551143700860311
98.0789299536	33.5764774296	train	1.7138470560947047E-4	45.22591999070712	0.4949394166672325
101.784341217	33.5485792259	train	2.1999777279037476E-4	53.60505320638211	0.5571155154041546
102.633877789	33.526540978	train	3.085461696659609E-4	66.99284422788385	0.6382363788289812
102.97771006	33.5159611535	train	3.20284252434502E-4	69.75985917390902	0.6468119790782473
103.085119928	33.51245992	train	2.7786495875574716E-4	61.45744820274318	0.6137212181058108
103.106599661	33.5117485376	train	3.112768870567909E-4	67.88073073022336	0.640268346554276
103.139246975	33.5196705348	train	2.7478275661442904E-4	60.94698095429007	0.6110735352068211
97.8847725057	33.5929178114	train	2.1229213526968504E-4	52.63663547612764	0.548301284973728
97.9386503315	33.5933917295	train	1.7511137724466095E-4	46.11664484013113	0.5003171045270175
98.2080566488	33.5954094693	train	3.4083421696645526E-4	74.60310983307082	0.660885411075321
98.2296102481	33.5955455516	train	3.516104461148802E-4	77.50583286572085	0.6678262991305413
98.2942718865	33.5959312739	train	3.6090584513137077E-4	79.73758564193064	0.6735891107638825
98.3158260328	33.5960523395	train	3.6206604834927903E-4	80.00593163864606	0.6742943889442063
98.3481574888	33.5962268985	train	3.737249874574534E-4	83.2898824823695	0.6812161575826584
98.3912665173	33.5964465032	train	4.5240641127784943E-4	96.4474623713136	0.7212010674421245
98.4343759971	33.5966510893	train	4.273082970101374E-4	93.99850509154047	0.709581415855627
98.5313738109	33.5970564946	train	4.2700028422070564E-4	93.94721205414605	0.7094327961998693
98.5637068243	33.5971747324	train	3.891718985914145E-4	87.18358630274649	0.6899461053131661
97.4751890425	33.5975660619	train	4.535084138786422E-4	96.56090308468053	0.7216899888550271
97.5829348449	33.5988472697	train	3.7458226560775274E-4	83.61081682864547	0.6817135197545362
101.871305693	33.5736368823	train	2.839115202248808E-4	62.35731956757646	0.6188120064581373
102.602756226	33.5544891801	train	3.122658058208318E-4	68.08930527296883	0.6409985971504855
102.645760301	33.5532286264	train	3.097886949091815E-4	67.36107738650186	0.6391637993845717
102.688761685	33.5519531783	train	2.974605854133488E-4	64.91623661378988	0.6297461465955404
102.785504795	33.5490289789	train	3.454783732876365E-4	75.82606336603574	0.6639119266125393
97.453479733	33.6063147745	train	5.108415594208517E-4	99.18710155190836	0.744959155971222
97.539683693	33.6073626042	train	4.4395916884296463E-4	95.51033706574533	0.7173954802939138
102.53861272	33.5653543897	train	3.49806568862087E-4	76.93488023136472	0.6666843033569029
97.6580814089	33.617722333	train	2.604529486940858E-4	58.86995175760127	0.5982715610673772
102.495960908	33.5755808199	train	4.274449393936488E-4	94.02126000019229	0.7096472986797036
102.592751237	33.5728055481	train	2.972977435839074E-4	64.86857366838667	0.629618458209255
102.807792224	33.5663681159	train	3.5593989310995746E-4	78.28406094242449	0.670535509869359
102.850792113	33.5650359392	train	3.9917503364879755E-4	89.52186654161008	0.695348828043369
102.947531419	33.5619841081	train	3.52918106726148E-4	77.75631195014375	0.6686492704908269
103.076494153	33.5577978138	train	2.867068252154476E-4	62.797598938494076	0.6211203803880349
103.097985332	33.5570870831	train	2.9366205731543217E-4	64.14910610524267	0.6267445133003856
97.604048744	33.6261426654	train	3.093717676794017E-4	67.22366415871991	0.6388531355394086
97.8196292491	33.6283884389	train	2.3340189404755005E-4	55.2070338625753	0.5716553240381652
98.3478858568	33.6323024962	train	3.948706788719226E-4	88.58062145189106	0.6930472861002275
98.4449222158	33.6327761296	train	4.698228077225634E-4	97.63090138265163	0.7287326026801134
98.4772681504	33.6329170883	train	4.415290835000932E-4	95.05860965403052	0.7162813782422063
98.5203964002	33.6330918734	train	3.8206515883678125E-4	85.27132561440611	0.6859898178740506
98.5635250061	33.6332516181	train	4.428002460599116E-4	95.36258467426987	0.7168652515347437
103.033928544	33.5682052647	train	2.9053192627319737E-4	63.547347836150635	0.6242342317325639
97.5392272408	33.6344122115	train	3.272316183490426E-4	71.23639914601533	0.6516987022203027
97.8087255169	33.637302575	train	1.895475357926638E-4	49.1788175216054	0.5201106565066264
97.8734105367	33.6379088905	train	2.2952702534662824E-4	54.79231524879774	0.5675511896376562
97.8949726334	33.6381034783	train	2.3763380516081924E-4	55.72538613427699	0.5760495412751622
97.9596601378	33.6386646882	train	1.855162921785502E-4	48.29879493352159	0.5147429531817268
98.2399913488	33.6407056047	train	3.8251178977346346E-4	85.45522396275237	0.6862414259858429
98.2831215634	33.6409631897	train	3.7944250222908137E-4	84.53265921837013	0.6845041720535473
98.6281797515	33.6424822941	train	3.816986902849331E-4	85.20551519506904	0.6857830673920018
102.421381981	33.5956939644	train	4.512998746261055E-4	96.3483455844416	0.7207084029266511
102.980601692	33.5789455377	train	3.612267504441462E-4	79.80934882008823	0.6737844919097729
97.4420554293	33.6422440832	train	3.847736872169219E-4	85.92090736886203	0.6875094919492685
97.6145383994	33.6442974948	train	2.554683132234986E-4	58.25528330019481	0.5936185253529997
102.507810249	33.6022839082	train	4.0893598179770637E-4	91.26866912949535	0.700442276131527
102.615385975	33.5991831422	train	3.231308796203617E-4	70.38596904504098	0.648830761557575
102.658411615	33.5979167197	train	3.1716188012922075E-4	69.16197376660796	0.6445707807893841
102.712189857	33.5963127125	train	2.8300557069893263E-4	62.230219912204994	0.6180578224171577
102.722944992	33.5959891143	train	2.979575998810991E-4	65.05463817880539	0.6301353243222365
102.776718081	33.5943571424	train	3.2009202196863054E-4	69.7079730758137	0.6466748153498777
102.808979845	33.5933667764	train	3.2346555388771233E-4	70.49849454153961	0.6490665920752222
97.4957976194	33.6519279274	train	3.473531564442969E-4	76.35942884339623	0.6651184392703955
97.5604855001	33.6526982191	train	2.878272478217523E-4	63.0926376265216	0.6220377999137746
102.529693995	33.6106735519	train	3.1458220185043284E-4	68.57988409441407	0.6426975505013129
102.561970799	33.6097472057	train	3.1117389817312527E-4	67.86012079393603	0.6401921252858241
102.86314771	33.6006964859	train	3.680732934914372E-4	81.6239515218202	0.6778979393544645
102.906161812	33.599343866	train	3.5215630757137566E-4	77.61095231652206	0.6681703315670633
102.981429525	33.5969409176	train	3.195929352977603E-4	69.57326154689221	0.6463182002065712
103.088939156	33.5934289865	train	3.270129166742354E-4	71.18788626368908	0.6515469314990132
103.110438832	33.5927154307	train	3.1934754268697597E-4	69.5070812527313	0.6461425943541684
97.8729403507	33.6739795884	train	2.2932078718963483E-4	54.77088079112197	0.5673305434301145
98.1965264634	33.6765071031	train	3.115209802831963E-4	67.92957819477803	0.6404488691394071
98.2612481502	33.6769109505	train	3.3868569496483685E-4	73.8753574742523	0.6594667380176938
98.2720352211	33.6769749635	train	3.491963887926258E-4	76.73639744636058	0.6662962321710589
98.347545636	33.6773966942	train	3.478438977279646E-4	76.52549499828815	0.6654328256057939
98.3906951226	33.6776169706	train	3.762774968858413E-4	83.924926159637	0.6826924776641063
98.433845062	33.6778221826	train	4.5067002190491974E-4	96.29192722918141	0.720427194515021
98.4769954224	33.6780123297	train	5.589580932500848E-4	100.0	0.7616815423696853
98.5201461717	33.6781874115	train	4.792928218262862E-4	98.12352652322805	0.7326594994662526
98.5632972776	33.6783474275	train	3.8256322773830075E-4	85.47814478450593	0.6862703775085209
102.347461899	33.6337722139	train	3.9926030875371245E-4	89.5336613140731	0.6953940761034009
97.4521893069	33.6784439376	train	4.4222108970716473E-4	95.28874863967212	0.7165995304199017
97.4737578418	33.6787122508	train	3.349582803133669E-4	73.10112105770564	0.6569771539514656
97.5276804108	33.6793665726	train	3.0347980413338016E-4	66.18644980645009	0.6344049726437853
97.5600347769	33.6797478773	train	2.596490572259165E-4	58.76251387708612	0.5975283677859826
97.8188902428	33.6824934616	train	2.6541126833558304E-4	59.551284767521224	0.6027955105781495
98.325900685	33.6862996674	train	3.4012724242639354E-4	74.26861677572357	0.6604199011109497
102.369340858	33.6421907426	train	3.971790008600038E-4	89.2346526173246	0.694285854238751
102.412399287	33.6410085614	train	4.0269492090872936E-4	90.25998136338461	0.69720541890539
102.520034232	33.6379876804	train	3.8941392787997757E-4	87.31105699354852	0.6900790872031597
102.573845625	33.6364422002	train	3.6355260479796746E-4	80.51371054344617	0.6751936125726656
102.627652884	33.6348733681	train	3.3964837113551366E-4	74.07192714438101	0.6601038598632457
102.692216049	33.6329599536	train	3.1785217100275485E-4	69.28370312374344	0.6450687082200377
102.971917335	33.6242802795	train	3.2124393865747816E-4	69.93625383951914	0.6474951617006243
103.014937501	33.62288899	train	3.2224958345655215E-4	70.14749961573287	0.6482082312174547
97.9158563381	33.6924010582	train	1.8834194853643645E-4	48.883993796757025	0.5185178741833412
97.9805849316	33.6929521112	train	1.902300419987975E-4	49.31617022767064	0.521007698444976
102.509637172	33.6472964485	train	3.9479821949768833E-4	88.56104114957472	0.6930082443505603
[truncated: 567 more rows]
