# Supplementary material for: Spatiotemporal prediction of alpine wetlands under multi-climate scenarios in the west of Sichuan, China
Source: PeerJ. 2024 Nov 27;12:e18586. doi: 10.7717/peerj.18586 (PMC11608022; doi:10.7717/peerj.18586)
Supplement: Supplemental Information 1 [file peerj-12-18586-s001.zip › Maxent_data1/2.5mBIOssp126_2021-2040/RES/wetland_6.asc]

ncols         170
nrows         159
xllcorner     97.34749306
yllcorner     27.673839575
cellsize      0.041666666666667
NODATA_value  -9999
-9999 -9999 -9999 -9999 -9999 -9999 -9999 -9999 -9999 -9999 -9999 -9999 -9999 -9999 -9999 -9999 -9999 -9999 -9999 -9999 -9999 -9999 -9999 -9999 -9999 -9999 -9999 -9999 -9999 -9999 -9999 -9999 -9999 -9999 -9999 -9999 -9999 -9999 -9999 -9999 -9999 -9999 -9999 -9999 -9999 -9999 -9999 -9999 -9999 -9999 -9999 -9999 -9999 -9999 -9999 -9999 -9999 -9999 -9999 -9999 -9999 -9999 -9999 -9999 -9999 -9999 -9999 -9999 -9999 -9999 -9999 -9999 -9999 -9999 -9999 -9999 -9999 -9999 -9999 -9999 -9999 -9999 -9999 -9999 -9999 -9999 -9999 -9999 -9999 -9999 -9999 -9999 -9999 -9999 -9999 -9999 -9999 -9999 -9999 -9999 -9999 -9999 -9999 -9999 -9999 -9999 -9999 -9999 -9999 -9999 -9999 -9999 -9999 -9999 -9999 -9999 -9999 -9999 -9999 -9999 -9999 -9999 -9999 -9999 -9999 -9999 -9999 -9999 -9999 -9999 -9999 -9999 1.76497E-1 1.73101E-1 1.36407E-1 -9999 -9999 -9999 -9999 -9999 -9999 -9999 -9999 -9999 -9999 -9999 -9999 -9999 -9999 -9999 -9999 -9999 -9999 -9999 -9999 -9999 -9999 -9999 -9999 -9999 -9999 -9999 -9999 -9999 -9999 -9999 -9999 -9999 -9999 -9999
-9999 -9999 -9999 -9999 -9999 -9999 -9999 -9999 -9999 -9999 -9999 -9999 -9999 -9999 -9999 -9999 -9999 -9999 -9999 -9999 -9999 -9999 -9999 -9999 -9999 -9999 -9999 -9999 -9999 -9999 -9999 -9999 -9999 -9999 -9999 -9999 -9999 -9999 -9999 -9999 -9999 -9999 -9999 -9999 -9999 -9999 -9999 -9999 -9999 -9999 -9999 -9999 -9999 -9999 -9999 -9999 -9999 -9999 -9999 -9999 -9999 -9999 -9999 -9999 -9999 -9999 -9999 -9999 -9999 -9999 -9999 -9999 -9999 -9999 -9999 -9999 -9999 -9999 -9999 -9999 -9999 -9999 -9999 -9999 -9999 -9999 -9999 -9999 -9999 -9999 -9999 -9999 -9999 -9999 -9999 -9999 -9999 -9999 -9999 -9999 -9999 -9999 -9999 -9999 -9999 -9999 -9999 -9999 -9999 -9999 -9999 -9999 -9999 -9999 -9999 -9999 -9999 -9999 -9999 -9999 -9999 -9999 -9999 -9999 -9999 -9999 -9999 -9999 -9999 4.63312E-1 4.07587E-1 2.48428E-1 1.68384E-1 1.82338E-1 1.76787E-1 -9999 -9999 -9999 -9999 -9999 -9999 -9999 -9999 -9999 -9999 -9999 -9999 -9999 -9999 -9999 -9999 -9999 -9999 -9999 -9999 -9999 -9999 -9999 -9999 -9999 -9999 -9999 -9999 -9999 -9999 -9999 -9999 -9999 -9999 -9999
-9999 -9999 -9999 -9999 -9999 -9999 -9999 -9999 -9999 -9999 -9999 6.46744E-1 6.52027E-1 6.83891E-1 -9999 -9999 -9999 -9999 -9999 -9999 -9999 -9999 -9999 -9999 -9999 -9999 -9999 -9999 -9999 -9999 -9999 -9999 -9999 -9999 -9999 -9999 -9999 -9999 -9999 -9999 -9999 -9999 -9999 -9999 -9999 -9999 -9999 -9999 -9999 -9999 -9999 -9999 -9999 -9999 -9999 -9999 -9999 -9999 -9999 -9999 -9999 -9999 -9999 -9999 -9999 -9999 -9999 -9999 -9999 -9999 -9999 -9999 -9999 -9999 -9999 -9999 -9999 -9999 -9999 -9999 -9999 -9999 -9999 -9999 -9999 -9999 -9999 -9999 -9999 -9999 -9999 -9999 -9999 -9999 -9999 -9999 -9999 -9999 -9999 -9999 -9999 -9999 -9999 -9999 -9999 -9999 -9999 -9999 -9999 -9999 -9999 -9999 -9999 -9999 -9999 -9999 -9999 -9999 -9999 -9999 -9999 -9999 -9999 -9999 -9999 -9999 -9999 -9999 4.8497E-1 4.54566E-1 3.68013E-1 2.36746E-1 1.8589E-1 1.64552E-1 1.51495E-1 -9999 -9999 -9999 -9999 -9999 -9999 -9999 -9999 -9999 -9999 -9999 -9999 -9999 -9999 -9999 -9999 -9999 -9999 -9999 -9999 -9999 -9999 -9999 -9999 -9999 -9999 -9999 -9999 -9999 -9999 -9999 -9999 -9999 -9999 -9999
-9999 -9999 -9999 -9999 -9999 -9999 -9999 -9999 -9999 6.48594E-1 6.48982E-1 6.50397E-1 6.65965E-1 6.90726E-1 6.92222E-1 7.22326E-1 -9999 -9999 -9999 -9999 -9999 -9999 -9999 -9999 -9999 -9999 -9999 -9999 -9999 -9999 -9999 -9999 -9999 -9999 -9999 -9999 -9999 -9999 -9999 -9999 -9999 -9999 -9999 -9999 -9999 -9999 -9999 -9999 -9999 -9999 -9999 -9999 -9999 -9999 -9999 -9999 -9999 -9999 -9999 -9999 -9999 -9999 -9999 -9999 -9999 -9999 -9999 -9999 -9999 -9999 -9999 -9999 -9999 -9999 -9999 -9999 -9999 -9999 -9999 -9999 -9999 -9999 -9999 -9999 -9999 -9999 -9999 -9999 -9999 -9999 -9999 -9999 -9999 -9999 -9999 -9999 -9999 -9999 -9999 -9999 -9999 -9999 -9999 -9999 -9999 -9999 -9999 -9999 -9999 -9999 -9999 -9999 -9999 -9999 -9999 -9999 -9999 -9999 -9999 -9999 -9999 -9999 -9999 -9999 -9999 -9999 4.85295E-1 4.79189E-1 4.74032E-1 4.65057E-1 4.25629E-1 2.49377E-1 1.47749E-1 1.46939E-1 1.53405E-1 1.96808E-1 1.94751E-1 2.30013E-1 1.73484E-1 -9999 -9999 -9999 -9999 -9999 -9999 -9999 -9999 -9999 -9999 -9999 -9999 -9999 -9999 -9999 -9999 -9999 -9999 -9999 -9999 -9999 -9999 -9999 -9999 -9999 -9999 -9999 -9999 -9999 -9999 -9999
-9999 -9999 -9999 -9999 -9999 -9999 -9999 -9999 6.42813E-1 6.24292E-1 6.36027E-1 6.52287E-1 6.70144E-1 6.95472E-1 6.91901E-1 7.02441E-1 7.11229E-1 6.98605E-1 6.91074E-1 -9999 -9999 -9999 -9999 -9999 -9999 -9999 -9999 -9999 -9999 -9999 -9999 -9999 -9999 -9999 -9999 -9999 -9999 -9999 -9999 -9999 -9999 -9999 -9999 -9999 -9999 -9999 -9999 -9999 -9999 -9999 -9999 -9999 -9999 -9999 -9999 -9999 -9999 -9999 -9999 -9999 -9999 -9999 -9999 -9999 -9999 -9999 -9999 -9999 -9999 -9999 -9999 -9999 -9999 -9999 -9999 -9999 -9999 -9999 -9999 -9999 -9999 -9999 -9999 -9999 -9999 -9999 -9999 -9999 -9999 -9999 -9999 -9999 -9999 -9999 -9999 -9999 -9999 -9999 -9999 -9999 -9999 -9999 -9999 -9999 -9999 -9999 -9999 -9999 -9999 -9999 -9999 -9999 -9999 -9999 -9999 -9999 -9999 -9999 -9999 -9999 -9999 -9999 -9999 -9999 -9999 -9999 -9999 4.83765E-1 5.31596E-1 5.38208E-1 5.00263E-1 2.92887E-1 1.48884E-1 1.29814E-1 1.1595E-1 1.09572E-1 1.18675E-1 1.54825E-1 3.39923E-1 -9999 -9999 -9999 -9999 -9999 -9999 -9999 -9999 -9999 -9999 -9999 -9999 -9999 -9999 -9999 -9999 -9999 -9999 -9999 -9999 -9999 -9999 -9999 -9999 -9999 -9999 -9999 -9999 -9999 -9999 -9999
-9999 -9999 -9999 -9999 -9999 -9999 -9999 -9999 6.5479E-1 6.17927E-1 6.37944E-1 6.46936E-1 6.74437E-1 6.96968E-1 7.24329E-1 7.22386E-1 7.26022E-1 6.90485E-1 6.70301E-1 6.61842E-1 6.74041E-1 6.78266E-1 6.86898E-1 7.07538E-1 7.17649E-1 -9999 -9999 -9999 -9999 -9999 -9999 -9999 -9999 -9999 -9999 -9999 -9999 -9999 -9999 -9999 -9999 -9999 -9999 -9999 -9999 -9999 -9999 -9999 -9999 -9999 -9999 -9999 -9999 -9999 -9999 -9999 -9999 -9999 -9999 -9999 -9999 -9999 -9999 -9999 -9999 -9999 -9999 -9999 -9999 -9999 -9999 -9999 -9999 -9999 -9999 -9999 -9999 -9999 -9999 -9999 -9999 -9999 -9999 -9999 -9999 -9999 -9999 -9999 -9999 -9999 -9999 -9999 -9999 -9999 -9999 -9999 -9999 -9999 -9999 -9999 -9999 -9999 -9999 -9999 -9999 -9999 -9999 -9999 -9999 -9999 -9999 -9999 -9999 -9999 -9999 -9999 -9999 -9999 -9999 -9999 -9999 -9999 5.44463E-1 5.45974E-1 5.18597E-1 4.14783E-1 3.48583E-1 3.96897E-1 4.97229E-1 5.63549E-1 5.32613E-1 3.60893E-1 1.97438E-1 1.4282E-1 1.09627E-1 1.11881E-1 1.23562E-1 1.8882E-1 2.0958E-1 1.52562E-1 -9999 -9999 -9999 -9999 -9999 -9999 -9999 -9999 -9999 -9999 -9999 -9999 -9999 -9999 -9999 -9999 -9999 -9999 -9999 -9999 -9999 -9999 -9999 -9999 -9999 -9999 -9999 -9999 -9999 -9999
-9999 -9999 -9999 -9999 -9999 -9999 -9999 -9999 6.89621E-1 6.59891E-1 6.81216E-1 6.71013E-1 6.91583E-1 7.21238E-1 7.15476E-1 7.17412E-1 7.10791E-1 6.89206E-1 6.42126E-1 6.37612E-1 6.46642E-1 6.63862E-1 6.5671E-1 6.7184E-1 6.85722E-1 7.1038E-1 -9999 -9999 -9999 -9999 -9999 -9999 -9999 -9999 -9999 -9999 -9999 -9999 -9999 -9999 -9999 -9999 -9999 -9999 -9999 -9999 -9999 -9999 -9999 -9999 -9999 -9999 -9999 -9999 -9999 -9999 -9999 -9999 -9999 -9999 -9999 -9999 -9999 -9999 -9999 -9999 -9999 -9999 -9999 -9999 -9999 -9999 -9999 -9999 -9999 -9999 -9999 -9999 -9999 -9999 -9999 -9999 -9999 -9999 -9999 -9999 -9999 -9999 -9999 -9999 -9999 -9999 -9999 -9999 -9999 -9999 -9999 -9999 -9999 -9999 -9999 -9999 -9999 -9999 -9999 -9999 -9999 -9999 -9999 -9999 -9999 -9999 -9999 -9999 -9999 -9999 -9999 -9999 -9999 -9999 -9999 6.33077E-1 6.19483E-1 6.1771E-1 6.10508E-1 5.58146E-1 5.17014E-1 4.94674E-1 5.03884E-1 5.04946E-1 4.57247E-1 4.14309E-1 3.38428E-1 2.62175E-1 1.64959E-1 1.12739E-1 1.08411E-1 1.2646E-1 1.46285E-1 -9999 -9999 -9999 -9999 -9999 -9999 -9999 -9999 -9999 -9999 -9999 -9999 -9999 -9999 -9999 -9999 -9999 -9999 -9999 -9999 -9999 -9999 -9999 -9999 -9999 -9999 -9999 -9999 -9999 -9999 -9999
-9999 -9999 -9999 -9999 -9999 -9999 -9999 7.55315E-1 7.38672E-1 7.25266E-1 7.10171E-1 6.93057E-1 7.07832E-1 6.94981E-1 6.69398E-1 6.26278E-1 6.36427E-1 6.29322E-1 6.05844E-1 5.90423E-1 6.31566E-1 6.52249E-1 6.40433E-1 6.37552E-1 6.48043E-1 6.62397E-1 -9999 -9999 -9999 -9999 -9999 -9999 -9999 -9999 -9999 -9999 -9999 -9999 -9999 -9999 -9999 -9999 -9999 -9999 -9999 -9999 -9999 -9999 -9999 -9999 -9999 -9999 -9999 -9999 -9999 -9999 -9999 -9999 -9999 -9999 -9999 -9999 -9999 -9999 -9999 -9999 -9999 -9999 -9999 -9999 -9999 -9999 -9999 -9999 -9999 -9999 -9999 -9999 -9999 -9999 -9999 -9999 -9999 -9999 -9999 -9999 -9999 -9999 -9999 -9999 -9999 -9999 -9999 -9999 -9999 -9999 -9999 -9999 -9999 -9999 -9999 -9999 -9999 -9999 -9999 -9999 -9999 -9999 -9999 -9999 -9999 -9999 -9999 -9999 -9999 -9999 -9999 6.97073E-1 -9999 -9999 -9999 6.66985E-1 6.60741E-1 6.59243E-1 6.50649E-1 6.32023E-1 6.11793E-1 5.70422E-1 5.66781E-1 5.56215E-1 5.45363E-1 5.39398E-1 5.20948E-1 4.8738E-1 3.45499E-1 1.91714E-1 1.60429E-1 1.33417E-1 1.26233E-1 -9999 -9999 -9999 -9999 -9999 -9999 -9999 -9999 -9999 -9999 -9999 -9999 -9999 -9999 -9999 -9999 -9999 -9999 -9999 -9999 -9999 -9999 -9999 -9999 -9999 -9999 -9999 -9999 -9999 -9999 -9999
-9999 -9999 -9999 -9999 -9999 -9999 -9999 7.3732E-1 7.2285E-1 7.31659E-1 7.21218E-1 7.06279E-1 6.91237E-1 6.4217E-1 5.498E-1 4.99521E-1 5.20048E-1 5.75741E-1 5.97527E-1 5.88067E-1 6.00392E-1 6.36772E-1 6.41161E-1 6.54427E-1 6.52607E-1 -9999 -9999 -9999 -9999 -9999 -9999 -9999 -9999 -9999 -9999 -9999 -9999 -9999 -9999 -9999 -9999 -9999 -9999 -9999 -9999 -9999 -9999 -9999 -9999 -9999 -9999 -9999 -9999 -9999 -9999 -9999 -9999 -9999 -9999 -9999 -9999 -9999 -9999 -9999 -9999 -9999 -9999 -9999 -9999 -9999 -9999 -9999 -9999 -9999 -9999 -9999 -9999 -9999 -9999 -9999 -9999 -9999 -9999 -9999 -9999 -9999 -9999 -9999 -9999 -9999 -9999 -9999 -9999 -9999 -9999 -9999 -9999 -9999 -9999 -9999 -9999 -9999 -9999 -9999 -9999 -9999 -9999 -9999 -9999 -9999 -9999 -9999 -9999 -9999 -9999 -9999 7.15031E-1 7.06833E-1 6.90383E-1 6.84126E-1 6.8105E-1 6.79144E-1 6.71571E-1 6.77615E-1 6.68691E-1 6.49056E-1 6.3655E-1 6.53566E-1 6.6046E-1 6.57103E-1 6.40776E-1 6.08446E-1 5.7602E-1 5.51481E-1 5.30746E-1 4.69487E-1 3.61064E-1 2.68906E-1 1.95324E-1 -9999 -9999 -9999 -9999 -9999 -9999 -9999 -9999 -9999 -9999 -9999 -9999 -9999 -9999 -9999 -9999 -9999 -9999 -9999 -9999 -9999 -9999 -9999 -9999 -9999 -9999 -9999 -9999 -9999 -9999 -9999
-9999 -9999 -9999 7.16817E-1 7.16162E-1 7.00195E-1 6.89745E-1 7.0408E-1 6.71622E-1 7.12014E-1 7.06029E-1 6.73077E-1 6.43749E-1 5.93752E-1 5.13699E-1 4.89954E-1 5.72003E-1 5.82644E-1 6.22548E-1 6.40606E-1 6.59509E-1 6.80658E-1 6.87085E-1 6.7744E-1 6.55985E-1 6.46586E-1 -9999 -9999 -9999 -9999 -9999 -9999 -9999 -9999 -9999 -9999 -9999 -9999 -9999 -9999 -9999 -9999 -9999 -9999 -9999 -9999 -9999 -9999 -9999 -9999 -9999 -9999 -9999 -9999 -9999 -9999 -9999 -9999 -9999 -9999 -9999 -9999 -9999 -9999 -9999 -9999 -9999 -9999 -9999 -9999 -9999 -9999 -9999 -9999 -9999 -9999 -9999 -9999 -9999 -9999 -9999 -9999 -9999 -9999 -9999 -9999 -9999 -9999 -9999 -9999 -9999 -9999 -9999 -9999 -9999 -9999 -9999 -9999 -9999 -9999 -9999 -9999 -9999 -9999 -9999 -9999 -9999 -9999 -9999 -9999 -9999 -9999 -9999 -9999 -9999 -9999 -9999 6.99502E-1 7.02618E-1 7.00073E-1 6.87573E-1 6.98186E-1 6.89563E-1 6.76721E-1 6.71776E-1 6.582E-1 6.60724E-1 6.5318E-1 6.65249E-1 6.64493E-1 6.40081E-1 5.9709E-1 5.80893E-1 6.14662E-1 6.05488E-1 5.78971E-1 5.06134E-1 2.88471E-1 2.23698E-1 2.15264E-1 -9999 -9999 -9999 -9999 -9999 -9999 -9999 -9999 -9999 -9999 -9999 -9999 -9999 -9999 -9999 -9999 -9999 -9999 -9999 -9999 -9999 -9999 -9999 -9999 -9999 -9999 -9999 -9999 -9999 -9999
-9999 7.05435E-1 6.80536E-1 6.87175E-1 6.47805E-1 6.32165E-1 6.4293E-1 6.5963E-1 6.79882E-1 7.0707E-1 6.88293E-1 6.60289E-1 6.40081E-1 5.67919E-1 5.74223E-1 5.88889E-1 6.74014E-1 6.68604E-1 6.48049E-1 6.56034E-1 6.53913E-1 6.83094E-1 6.89008E-1 6.81998E-1 6.51406E-1 6.48043E-1 -9999 -9999 -9999 -9999 -9999 -9999 -9999 -9999 -9999 -9999 -9999 -9999 -9999 -9999 -9999 -9999 -9999 -9999 -9999 -9999 -9999 -9999 -9999 -9999 -9999 -9999 -9999 -9999 -9999 -9999 -9999 -9999 -9999 -9999 -9999 -9999 -9999 -9999 -9999 -9999 -9999 -9999 -9999 -9999 -9999 -9999 -9999 -9999 -9999 -9999 -9999 -9999 -9999 -9999 -9999 -9999 -9999 -9999 -9999 -9999 -9999 -9999 -9999 -9999 -9999 -9999 -9999 -9999 -9999 -9999 -9999 -9999 -9999 -9999 -9999 -9999 -9999 -9999 -9999 -9999 -9999 -9999 -9999 -9999 -9999 -9999 -9999 -9999 -9999 -9999 -9999 -9999 7.05517E-1 6.97529E-1 6.96519E-1 6.92364E-1 6.83845E-1 6.87286E-1 6.62336E-1 6.59225E-1 6.49526E-1 6.57917E-1 6.5549E-1 6.50599E-1 6.39038E-1 6.17619E-1 5.75353E-1 6.14147E-1 6.44704E-1 6.16054E-1 5.69101E-1 4.16194E-1 2.03712E-1 1.69229E-1 -9999 -9999 -9999 -9999 -9999 -9999 -9999 -9999 -9999 -9999 -9999 -9999 -9999 -9999 -9999 -9999 -9999 -9999 -9999 -9999 -9999 -9999 -9999 -9999 -9999 -9999 -9999 -9999 -9999 -9999
-9999 7.22654E-1 6.68677E-1 6.24658E-1 5.86953E-1 5.95362E-1 6.675E-1 7.1949E-1 7.06861E-1 7.0384E-1 6.85098E-1 6.74768E-1 6.67184E-1 6.70262E-1 6.25937E-1 6.48395E-1 7.07405E-1 6.50897E-1 6.48426E-1 6.36878E-1 6.33965E-1 6.46801E-1 6.81133E-1 6.59517E-1 6.67892E-1 6.74694E-1 6.83359E-1 -9999 -9999 -9999 -9999 -9999 -9999 -9999 -9999 -9999 -9999 -9999 -9999 -9999 -9999 -9999 -9999 -9999 -9999 -9999 -9999 -9999 -9999 -9999 -9999 -9999 -9999 -9999 -9999 -9999 -9999 -9999 -9999 -9999 -9999 -9999 -9999 -9999 -9999 -9999 -9999 -9999 -9999 -9999 -9999 -9999 -9999 -9999 -9999 -9999 -9999 -9999 -9999 -9999 -9999 -9999 -9999 -9999 -9999 -9999 -9999 -9999 -9999 -9999 -9999 -9999 -9999 -9999 -9999 -9999 -9999 -9999 -9999 -9999 -9999 -9999 -9999 -9999 -9999 -9999 -9999 -9999 -9999 -9999 -9999 -9999 -9999 -9999 -9999 -9999 -9999 -9999 7.0765E-1 6.90959E-1 6.92561E-1 6.84003E-1 6.72848E-1 6.76114E-1 6.71634E-1 6.76514E-1 6.67621E-1 6.45206E-1 6.32727E-1 6.3246E-1 6.22645E-1 6.42291E-1 6.32781E-1 6.46599E-1 6.49748E-1 6.3578E-1 6.24239E-1 5.88468E-1 4.08736E-1 -9999 -9999 -9999 -9999 -9999 -9999 -9999 -9999 -9999 -9999 -9999 -9999 -9999 -9999 -9999 -9999 -9999 -9999 -9999 -9999 -9999 -9999 -9999 -9999 -9999 -9999 -9999 -9999 -9999 -9999 -9999
-9999 -9999 6.93761E-1 6.57848E-1 5.83455E-1 6.00365E-1 6.50532E-1 6.93172E-1 7.08398E-1 7.06479E-1 6.88809E-1 6.6889E-1 6.79885E-1 6.71884E-1 6.74582E-1 6.47961E-1 6.87811E-1 6.31919E-1 6.06309E-1 6.21758E-1 5.97905E-1 6.11792E-1 6.17605E-1 6.5282E-1 6.84158E-1 6.91327E-1 6.97477E-1 -9999 -9999 -9999 -9999 -9999 -9999 -9999 -9999 -9999 -9999 -9999 -9999 -9999 -9999 -9999 -9999 -9999 -9999 -9999 -9999 -9999 -9999 -9999 -9999 -9999 -9999 -9999 -9999 -9999 -9999 -9999 -9999 -9999 -9999 -9999 -9999 -9999 -9999 -9999 -9999 -9999 -9999 -9999 -9999 -9999 -9999 -9999 -9999 -9999 -9999 -9999 -9999 -9999 -9999 -9999 -9999 -9999 -9999 -9999 -9999 -9999 -9999 -9999 -9999 -9999 -9999 -9999 -9999 -9999 -9999 -9999 -9999 -9999 -9999 -9999 -9999 -9999 -9999 -9999 -9999 -9999 -9999 -9999 -9999 -9999 -9999 -9999 -9999 -9999 -9999 -9999 -9999 6.9945E-1 6.96006E-1 6.92613E-1 6.89092E-1 6.95712E-1 6.89149E-1 6.75096E-1 6.69018E-1 6.53189E-1 6.59151E-1 6.35789E-1 6.43529E-1 6.16298E-1 6.23022E-1 6.41156E-1 6.34448E-1 6.32456E-1 6.46693E-1 6.0131E-1 5.69452E-1 4.36643E-1 2.95172E-1 2.24821E-1 -9999 -9999 -9999 -9999 1.38095E-1 1.33822E-1 -9999 -9999 -9999 -9999 -9999 -9999 -9999 -9999 -9999 -9999 -9999 -9999 -9999 -9999 -9999 -9999 -9999 -9999 -9999 -9999 -9999 -9999
-9999 -9999 6.99542E-1 6.56248E-1 6.27912E-1 5.67816E-1 5.40848E-1 5.73465E-1 6.17416E-1 6.75648E-1 6.88087E-1 6.41387E-1 6.15876E-1 5.88207E-1 6.08242E-1 6.33956E-1 6.70756E-1 6.51699E-1 5.70429E-1 5.76937E-1 6.22149E-1 6.51601E-1 6.16844E-1 6.48758E-1 6.8093E-1 6.75685E-1 6.74131E-1 6.71424E-1 6.81214E-1 6.6941E-1 -9999 -9999 -9999 -9999 -9999 -9999 -9999 -9999 -9999 -9999 -9999 -9999 -9999 -9999 -9999 -9999 -9999 -9999 -9999 -9999 -9999 -9999 -9999 -9999 -9999 -9999 -9999 -9999 -9999 -9999 -9999 -9999 -9999 -9999 -9999 -9999 -9999 -9999 -9999 -9999 -9999 -9999 -9999 -9999 -9999 -9999 -9999 -9999 -9999 -9999 -9999 -9999 -9999 -9999 -9999 -9999 -9999 -9999 -9999 -9999 -9999 -9999 -9999 -9999 -9999 -9999 -9999 -9999 -9999 -9999 -9999 -9999 -9999 -9999 -9999 -9999 -9999 -9999 -9999 -9999 -9999 -9999 -9999 -9999 -9999 -9999 -9999 -9999 -9999 -9999 7.0244E-1 6.98332E-1 6.95514E-1 6.85911E-1 6.55955E-1 6.23237E-1 6.43429E-1 6.56603E-1 6.53755E-1 6.5883E-1 6.56958E-1 6.43369E-1 6.39121E-1 6.36938E-1 6.40003E-1 6.56202E-1 6.76997E-1 6.37273E-1 5.97295E-1 5.11916E-1 4.3349E-1 4.02799E-1 2.84199E-1 1.87633E-1 2.01593E-1 1.82101E-1 2.13293E-1 1.52653E-1 1.20085E-1 -9999 -9999 -9999 -9999 -9999 -9999 -9999 -9999 -9999 -9999 -9999 -9999 -9999 -9999 -9999 -9999 -9999 -9999 -9999 -9999 -9999
-9999 -9999 7.07788E-1 6.49317E-1 6.38609E-1 6.17501E-1 5.52067E-1 5.08295E-1 4.98697E-1 5.34083E-1 6.04829E-1 6.42951E-1 6.07662E-1 5.55264E-1 5.33343E-1 5.39367E-1 5.7247E-1 5.61834E-1 5.76227E-1 6.23286E-1 6.43654E-1 6.72175E-1 6.75502E-1 6.67012E-1 6.63273E-1 6.77489E-1 7.05279E-1 7.41846E-1 7.24656E-1 7.0269E-1 -9999 -9999 -9999 -9999 -9999 -9999 -9999 -9999 -9999 -9999 -9999 -9999 -9999 -9999 -9999 -9999 -9999 -9999 -9999 -9999 -9999 -9999 -9999 -9999 -9999 -9999 -9999 -9999 -9999 -9999 -9999 -9999 -9999 -9999 -9999 -9999 -9999 -9999 -9999 -9999 -9999 -9999 -9999 -9999 -9999 -9999 -9999 -9999 -9999 -9999 -9999 -9999 -9999 -9999 -9999 -9999 -9999 -9999 -9999 -9999 -9999 -9999 -9999 -9999 -9999 -9999 -9999 -9999 -9999 -9999 -9999 -9999 -9999 -9999 -9999 -9999 -9999 -9999 -9999 -9999 -9999 -9999 -9999 -9999 -9999 -9999 -9999 -9999 -9999 7.02829E-1 6.95389E-1 6.91777E-1 6.891E-1 6.87754E-1 6.74436E-1 6.35324E-1 6.58542E-1 6.58967E-1 6.62292E-1 6.56541E-1 6.69061E-1 6.59652E-1 6.42349E-1 6.39131E-1 6.64097E-1 6.65342E-1 6.79926E-1 6.6541E-1 6.15848E-1 4.63222E-1 3.659E-1 3.04301E-1 2.29807E-1 1.71371E-1 2.16692E-1 1.8381E-1 1.90943E-1 1.98944E-1 -9999 1.63582E-1 1.65305E-1 1.24222E-1 -9999 -9999 -9999 -9999 -9999 -9999 -9999 -9999 -9999 -9999 -9999 -9999 -9999 -9999 -9999 -9999 -9999 -9999
-9999 -9999 6.86711E-1 6.43539E-1 6.30347E-1 6.10855E-1 5.94982E-1 5.64059E-1 5.07883E-1 4.8276E-1 5.18375E-1 5.57745E-1 5.95464E-1 6.06812E-1 5.44436E-1 4.98104E-1 4.93266E-1 5.27383E-1 6.26722E-1 6.52513E-1 6.86933E-1 6.78276E-1 6.92163E-1 6.9574E-1 6.93835E-1 7.29806E-1 7.47845E-1 7.42742E-1 7.13499E-1 7.23744E-1 7.13028E-1 -9999 -9999 -9999 -9999 -9999 -9999 -9999 -9999 -9999 -9999 -9999 -9999 -9999 -9999 -9999 -9999 -9999 -9999 -9999 -9999 -9999 -9999 -9999 -9999 -9999 -9999 -9999 -9999 -9999 -9999 -9999 -9999 -9999 -9999 -9999 -9999 -9999 -9999 -9999 -9999 -9999 -9999 -9999 -9999 -9999 -9999 -9999 -9999 -9999 -9999 -9999 -9999 -9999 -9999 -9999 -9999 -9999 -9999 -9999 -9999 -9999 -9999 -9999 -9999 -9999 -9999 -9999 -9999 -9999 -9999 -9999 -9999 -9999 -9999 -9999 -9999 -9999 -9999 -9999 -9999 -9999 -9999 -9999 -9999 -9999 -9999 -9999 -9999 7.03094E-1 7.00127E-1 7.01036E-1 6.96509E-1 6.94734E-1 6.8738E-1 6.75846E-1 6.63696E-1 6.60613E-1 6.51218E-1 6.51534E-1 6.71842E-1 6.60612E-1 6.7071E-1 6.36786E-1 6.39096E-1 6.52899E-1 6.53733E-1 6.57675E-1 6.43418E-1 4.78333E-1 2.4023E-1 2.00319E-1 1.58861E-1 1.33449E-1 1.56111E-1 1.34446E-1 1.2512E-1 1.83781E-1 1.94765E-1 1.69021E-1 1.63536E-1 1.308E-1 1.11834E-1 8.97153E-2 7.91929E-2 7.5479E-2 7.87729E-2 9.20214E-2 8.04555E-2 7.44771E-2 6.96595E-2 7.66468E-2 -9999 -9999 -9999 -9999 -9999 -9999 -9999 -9999
-9999 -9999 7.23167E-1 6.94255E-1 6.90193E-1 6.6498E-1 6.25501E-1 5.9376E-1 5.48474E-1 4.60255E-1 5.37005E-1 5.87313E-1 5.63916E-1 5.37801E-1 5.32582E-1 4.60979E-1 4.68018E-1 5.33191E-1 5.80818E-1 6.15535E-1 6.62872E-1 6.63698E-1 6.77368E-1 6.82776E-1 6.97343E-1 7.46472E-1 7.38154E-1 7.35098E-1 7.26798E-1 7.10269E-1 7.20109E-1 -9999 -9999 -9999 -9999 -9999 -9999 -9999 -9999 -9999 -9999 -9999 -9999 -9999 -9999 -9999 -9999 -9999 -9999 -9999 -9999 -9999 -9999 -9999 -9999 -9999 -9999 -9999 -9999 -9999 -9999 -9999 -9999 -9999 -9999 -9999 -9999 -9999 -9999 -9999 -9999 -9999 -9999 -9999 -9999 -9999 -9999 -9999 -9999 -9999 -9999 -9999 -9999 -9999 -9999 -9999 -9999 -9999 -9999 -9999 -9999 -9999 -9999 -9999 -9999 -9999 -9999 -9999 -9999 -9999 -9999 -9999 -9999 -9999 -9999 -9999 -9999 -9999 -9999 -9999 -9999 -9999 -9999 -9999 -9999 -9999 -9999 -9999 -9999 -9999 7.07329E-1 7.17921E-1 7.15798E-1 6.9288E-1 6.40911E-1 6.37521E-1 6.51392E-1 6.50194E-1 6.31827E-1 6.41978E-1 6.53007E-1 6.51039E-1 6.75941E-1 6.68415E-1 6.45365E-1 6.44769E-1 6.46753E-1 6.58511E-1 6.50321E-1 4.99865E-1 2.94772E-1 2.24085E-1 1.44664E-1 1.22653E-1 1.43463E-1 1.22891E-1 1.49705E-1 1.7911E-1 1.63698E-1 1.48374E-1 1.34551E-1 1.17617E-1 1.46892E-1 1.23821E-1 9.40041E-2 1.03518E-1 1.18005E-1 1.20243E-1 7.7798E-2 7.21011E-2 6.17347E-2 7.03098E-2 7.28714E-2 5.99709E-2 -9999 -9999 -9999 -9999 -9999 -9999
-9999 -9999 -9999 -9999 7.0304E-1 6.54746E-1 6.06277E-1 5.40382E-1 5.5774E-1 4.84154E-1 4.93029E-1 5.63611E-1 5.17824E-1 5.60251E-1 5.15995E-1 4.50878E-1 4.64893E-1 5.17662E-1 5.98626E-1 6.1165E-1 6.11752E-1 6.74201E-1 6.46143E-1 6.58941E-1 6.97854E-1 7.13953E-1 7.30137E-1 7.28454E-1 7.20417E-1 7.49702E-1 7.2715E-1 -9999 -9999 -9999 -9999 -9999 -9999 -9999 -9999 -9999 -9999 -9999 -9999 -9999 -9999 -9999 -9999 -9999 -9999 -9999 -9999 -9999 -9999 -9999 -9999 -9999 -9999 -9999 -9999 -9999 -9999 -9999 -9999 -9999 -9999 -9999 -9999 -9999 -9999 -9999 -9999 -9999 -9999 -9999 -9999 -9999 -9999 -9999 -9999 -9999 -9999 -9999 -9999 -9999 -9999 -9999 -9999 -9999 -9999 -9999 -9999 -9999 -9999 -9999 -9999 -9999 -9999 -9999 -9999 -9999 -9999 -9999 -9999 -9999 -9999 -9999 -9999 -9999 6.49351E-1 -9999 -9999 -9999 -9999 -9999 -9999 -9999 -9999 -9999 -9999 -9999 -9999 -9999 7.03578E-1 7.05567E-1 6.59305E-1 6.28679E-1 6.41267E-1 6.44503E-1 6.38449E-1 6.44815E-1 6.68504E-1 6.70918E-1 6.94149E-1 6.87876E-1 6.68199E-1 6.71322E-1 6.33182E-1 6.313E-1 6.32015E-1 5.06953E-1 2.63443E-1 2.142E-1 1.69629E-1 1.39185E-1 1.376E-1 1.58719E-1 1.79891E-1 1.70066E-1 1.43041E-1 1.31471E-1 1.17664E-1 1.00838E-1 1.13182E-1 1.00026E-1 9.66314E-2 7.3065E-2 5.6882E-2 9.49359E-2 1.11079E-1 1.02175E-1 7.69103E-2 1.11007E-1 6.99055E-2 6.59064E-2 -9999 -9999 -9999 -9999 -9999 -9999
-9999 -9999 -9999 -9999 6.78437E-1 6.28208E-1 6.01743E-1 5.53605E-1 4.99552E-1 4.45975E-1 4.31632E-1 4.70931E-1 4.58221E-1 5.44781E-1 5.03768E-1 4.42996E-1 4.72861E-1 4.75417E-1 5.15678E-1 5.50037E-1 6.35234E-1 6.41097E-1 6.21894E-1 6.27947E-1 6.4656E-1 6.8882E-1 6.88694E-1 7.05782E-1 7.46345E-1 7.21376E-1 7.5415E-1 7.21506E-1 -9999 -9999 -9999 -9999 -9999 -9999 -9999 -9999 -9999 -9999 -9999 -9999 -9999 -9999 -9999 -9999 -9999 -9999 -9999 -9999 -9999 -9999 -9999 -9999 -9999 -9999 -9999 -9999 -9999 -9999 -9999 -9999 -9999 -9999 -9999 -9999 -9999 -9999 -9999 -9999 -9999 -9999 -9999 -9999 -9999 -9999 -9999 -9999 -9999 -9999 -9999 -9999 -9999 -9999 -9999 -9999 -9999 -9999 -9999 -9999 -9999 -9999 -9999 -9999 -9999 -9999 -9999 -9999 -9999 -9999 -9999 -9999 -9999 -9999 5.9952E-1 6.12724E-1 6.32731E-1 -9999 -9999 -9999 -9999 -9999 -9999 -9999 -9999 -9999 -9999 -9999 -9999 -9999 7.20738E-1 6.86471E-1 6.64768E-1 6.33016E-1 6.36508E-1 6.32373E-1 6.45454E-1 6.72872E-1 7.04473E-1 7.118E-1 6.86475E-1 6.89334E-1 6.68368E-1 6.46036E-1 6.37717E-1 6.23672E-1 6.50454E-1 6.25327E-1 3.67604E-1 2.26517E-1 1.84582E-1 1.62168E-1 1.5805E-1 1.60249E-1 2.10547E-1 1.68398E-1 1.55997E-1 1.44539E-1 1.28891E-1 1.02927E-1 1.1893E-1 1.2757E-1 1.19592E-1 9.32945E-2 7.02155E-2 8.05095E-2 7.91636E-2 1.47413E-1 1.31155E-1 1.23293E-1 7.46114E-2 -9999 -9999 -9999 -9999 -9999 -9999 -9999
-9999 -9999 -9999 -9999 -9999 6.03811E-1 6.00572E-1 5.77509E-1 5.02463E-1 4.70095E-1 4.4294E-1 4.85252E-1 5.04115E-1 5.05801E-1 4.5999E-1 4.58628E-1 4.5241E-1 4.73113E-1 4.90441E-1 4.82174E-1 5.29109E-1 6.16023E-1 6.44802E-1 6.2468E-1 6.41154E-1 6.5159E-1 6.67886E-1 6.52458E-1 7.0056E-1 7.01159E-1 7.28021E-1 7.20644E-1 7.40538E-1 -9999 -9999 -9999 -9999 -9999 -9999 -9999 -9999 -9999 -9999 -9999 -9999 -9999 -9999 -9999 -9999 -9999 -9999 -9999 -9999 -9999 -9999 -9999 -9999 -9999 -9999 -9999 -9999 -9999 -9999 -9999 -9999 -9999 -9999 -9999 -9999 -9999 -9999 -9999 -9999 -9999 -9999 -9999 -9999 -9999 -9999 -9999 -9999 -9999 -9999 -9999 -9999 -9999 -9999 -9999 -9999 -9999 -9999 -9999 -9999 -9999 -9999 -9999 -9999 -9999 -9999 -9999 -9999 -9999 -9999 -9999 -9999 -9999 6.57883E-1 6.54686E-1 6.55638E-1 -9999 -9999 -9999 -9999 -9999 -9999 -9999 -9999 -9999 -9999 -9999 -9999 -9999 7.10394E-1 7.01135E-1 6.62701E-1 6.20433E-1 6.25061E-1 6.42751E-1 6.5858E-1 6.84086E-1 6.93907E-1 7.17184E-1 6.96377E-1 7.04063E-1 6.64791E-1 6.96187E-1 6.57131E-1 6.52181E-1 6.48933E-1 6.5165E-1 5.52116E-1 3.15716E-1 2.24901E-1 1.7768E-1 1.74223E-1 1.63889E-1 1.9918E-1 1.84186E-1 1.89851E-1 1.60077E-1 1.32904E-1 1.06315E-1 1.08792E-1 1.24976E-1 1.06617E-1 8.51183E-2 7.31586E-2 6.79206E-2 7.8444E-2 5.72602E-2 1.18356E-1 1.23836E-1 8.83434E-2 6.13997E-2 -9999 -9999 -9999 -9999 -9999 -9999
-9999 -9999 -9999 -9999 -9999 -9999 -9999 -9999 5.51466E-1 4.92223E-1 4.50584E-1 4.60609E-1 4.45156E-1 4.91115E-1 4.46306E-1 4.90366E-1 4.85288E-1 4.93729E-1 5.02537E-1 4.99616E-1 5.14851E-1 5.23295E-1 6.0252E-1 6.55162E-1 6.39255E-1 6.35037E-1 6.27528E-1 6.11841E-1 5.715E-1 6.11525E-1 6.49038E-1 6.89558E-1 7.22953E-1 -9999 -9999 -9999 -9999 -9999 -9999 -9999 -9999 -9999 -9999 -9999 -9999 -9999 -9999 -9999 -9999 -9999 -9999 -9999 -9999 -9999 -9999 -9999 -9999 -9999 -9999 -9999 -9999 -9999 -9999 -9999 -9999 -9999 -9999 -9999 -9999 -9999 -9999 -9999 -9999 -9999 -9999 -9999 -9999 -9999 -9999 -9999 -9999 -9999 -9999 -9999 -9999 -9999 -9999 -9999 -9999 -9999 -9999 -9999 -9999 -9999 -9999 -9999 -9999 -9999 -9999 -9999 -9999 -9999 -9999 -9999 -9999 7.0034E-1 6.92754E-1 7.05533E-1 6.9649E-1 6.79268E-1 -9999 -9999 -9999 -9999 -9999 -9999 -9999 -9999 -9999 -9999 -9999 -9999 7.22713E-1 7.03109E-1 6.67589E-1 6.54288E-1 6.53848E-1 6.5683E-1 6.61131E-1 6.75163E-1 6.83857E-1 7.07159E-1 7.3271E-1 7.02103E-1 6.60943E-1 6.77217E-1 6.94861E-1 6.78272E-1 6.71699E-1 6.63726E-1 6.22812E-1 4.30726E-1 2.7305E-1 1.8764E-1 1.60597E-1 1.77991E-1 2.20952E-1 1.9615E-1 2.09968E-1 1.86949E-1 1.43913E-1 1.06895E-1 1.22345E-1 1.4819E-1 1.36632E-1 9.64196E-2 7.98796E-2 6.8981E-2 6.597E-2 6.25916E-2 8.32458E-2 1.25191E-1 7.29304E-2 5.90915E-2 4.52735E-2 -9999 -9999 -9999 -9999 -9999
-9999 -9999 -9999 -9999 -9999 -9999 -9999 -9999 -9999 -9999 4.57401E-1 4.71548E-1 4.47128E-1 4.49265E-1 4.80839E-1 4.52105E-1 4.88758E-1 5.12988E-1 5.25317E-1 5.26148E-1 5.25506E-1 4.94708E-1 5.14927E-1 5.60018E-1 6.27259E-1 6.44176E-1 6.15843E-1 5.78508E-1 5.68342E-1 5.6614E-1 5.94131E-1 6.6372E-1 6.83047E-1 7.36325E-1 -9999 -9999 -9999 -9999 -9999 -9999 -9999 -9999 -9999 -9999 -9999 -9999 -9999 -9999 -9999 -9999 -9999 -9999 -9999 -9999 -9999 -9999 -9999 -9999 -9999 -9999 -9999 -9999 -9999 -9999 -9999 -9999 -9999 -9999 -9999 -9999 -9999 -9999 -9999 -9999 -9999 -9999 -9999 -9999 -9999 -9999 -9999 -9999 -9999 -9999 -9999 -9999 -9999 -9999 -9999 -9999 -9999 -9999 -9999 -9999 -9999 -9999 -9999 -9999 -9999 -9999 -9999 -9999 -9999 -9999 6.44526E-1 6.99998E-1 7.12773E-1 6.99329E-1 6.92313E-1 -9999 -9999 -9999 -9999 -9999 -9999 -9999 -9999 -9999 7.17199E-1 -9999 7.31973E-1 7.26203E-1 7.25936E-1 7.197E-1 7.1083E-1 6.7611E-1 6.70181E-1 6.79027E-1 6.94695E-1 6.95712E-1 6.96424E-1 7.11371E-1 7.33311E-1 7.23409E-1 6.94716E-1 6.98359E-1 6.92756E-1 6.92212E-1 6.92803E-1 6.83993E-1 6.7225E-1 4.9265E-1 3.21836E-1 2.25456E-1 1.95795E-1 1.90974E-1 2.45049E-1 2.21634E-1 2.08099E-1 1.70155E-1 1.51531E-1 1.10554E-1 1.21793E-1 1.53379E-1 1.39421E-1 1.16833E-1 1.15847E-1 8.31556E-2 6.57706E-2 5.1576E-2 5.05726E-2 8.69626E-2 4.93554E-2 4.4604E-2 3.53698E-2 3.03328E-2 -9999 -9999 -9999 -9999
-9999 -9999 -9999 -9999 -9999 -9999 -9999 -9999 4.75351E-1 4.72153E-1 4.69016E-1 4.68528E-1 4.95893E-1 4.47644E-1 4.9963E-1 5.0784E-1 4.42377E-1 4.61242E-1 5.04994E-1 5.34325E-1 5.34552E-1 5.25574E-1 4.99055E-1 4.79133E-1 5.29863E-1 5.71543E-1 6.13281E-1 5.60823E-1 5.3753E-1 5.81011E-1 6.21931E-1 6.73692E-1 6.83803E-1 6.71135E-1 -9999 -9999 -9999 -9999 -9999 -9999 -9999 -9999 -9999 -9999 -9999 -9999 -9999 -9999 -9999 -9999 -9999 -9999 -9999 -9999 -9999 -9999 -9999 -9999 -9999 -9999 -9999 -9999 -9999 -9999 -9999 -9999 -9999 -9999 -9999 -9999 -9999 -9999 -9999 -9999 -9999 -9999 -9999 -9999 -9999 -9999 -9999 -9999 -9999 -9999 -9999 -9999 -9999 -9999 -9999 -9999 -9999 -9999 -9999 -9999 -9999 -9999 -9999 -9999 -9999 -9999 -9999 -9999 -9999 6.17814E-1 6.46666E-1 6.85262E-1 7.08946E-1 7.16116E-1 7.15245E-1 -9999 -9999 -9999 -9999 -9999 -9999 -9999 -9999 6.97143E-1 6.87617E-1 6.95234E-1 7.07774E-1 7.18528E-1 7.3585E-1 7.3445E-1 7.2756E-1 7.0025E-1 6.7473E-1 6.87414E-1 6.94974E-1 6.8952E-1 6.86206E-1 7.03332E-1 7.15146E-1 7.12563E-1 7.11819E-1 7.23756E-1 7.38386E-1 7.46039E-1 7.24163E-1 6.85246E-1 6.80417E-1 5.86175E-1 4.36191E-1 2.59038E-1 2.03937E-1 2.10449E-1 2.60389E-1 2.58416E-1 2.0843E-1 1.66177E-1 1.45873E-1 1.22936E-1 1.15377E-1 1.03633E-1 9.98171E-2 8.8498E-2 8.23767E-2 6.91887E-2 5.67239E-2 5.11623E-2 7.79047E-2 1.02201E-1 9.22649E-2 7.95616E-2 4.30209E-2 5.08471E-2 -9999 -9999 -9999 -9999
-9999 -9999 -9999 -9999 -9999 -9999 -9999 4.75512E-1 4.59416E-1 4.74752E-1 4.65859E-1 4.49425E-1 4.65428E-1 4.69658E-1 4.52118E-1 4.40111E-1 4.28316E-1 4.86188E-1 4.76058E-1 4.9969E-1 5.32774E-1 5.38359E-1 5.13662E-1 5.16923E-1 4.9893E-1 4.95356E-1 5.36102E-1 5.30123E-1 4.93829E-1 5.75244E-1 6.29779E-1 6.62766E-1 6.96045E-1 6.90694E-1 -9999 -9999 -9999 -9999 -9999 -9999 -9999 -9999 -9999 -9999 -9999 -9999 -9999 -9999 -9999 -9999 -9999 -9999 -9999 -9999 -9999 -9999 -9999 -9999 -9999 -9999 -9999 -9999 -9999 -9999 -9999 -9999 -9999 -9999 -9999 -9999 -9999 -9999 -9999 -9999 -9999 -9999 -9999 -9999 -9999 -9999 -9999 -9999 -9999 -9999 -9999 -9999 -9999 -9999 -9999 -9999 -9999 -9999 -9999 -9999 -9999 -9999 -9999 -9999 -9999 -9999 -9999 -9999 -9999 5.64516E-1 5.75041E-1 6.32489E-1 6.96698E-1 7.0507E-1 7.12958E-1 -9999 -9999 -9999 -9999 -9999 -9999 -9999 -9999 6.81642E-1 6.21824E-1 6.29006E-1 6.7897E-1 7.274E-1 7.35486E-1 7.38604E-1 7.36377E-1 7.24045E-1 7.03483E-1 7.07969E-1 6.75964E-1 6.6424E-1 6.92477E-1 7.07781E-1 7.12112E-1 7.32325E-1 7.29204E-1 7.31921E-1 7.40903E-1 7.22493E-1 6.91404E-1 6.83931E-1 6.8285E-1 6.2979E-1 4.75602E-1 2.95562E-1 2.10424E-1 2.33779E-1 3.00741E-1 2.85927E-1 2.20577E-1 1.74042E-1 1.57045E-1 1.35886E-1 1.08152E-1 8.68691E-2 1.08536E-1 1.37347E-1 1.30086E-1 8.668E-2 1.02562E-1 9.00963E-2 5.51711E-2 3.72347E-2 6.23868E-2 8.42936E-2 8.54273E-2 7.94655E-2 4.12503E-2 2.77911E-2 5.94951E-2 -9999
-9999 -9999 -9999 -9999 -9999 -9999 4.91062E-1 4.83499E-1 4.81387E-1 4.9832E-1 4.65382E-1 4.35182E-1 4.60438E-1 4.8228E-1 4.84774E-1 4.79517E-1 4.67146E-1 4.36947E-1 4.67171E-1 4.93868E-1 4.92017E-1 5.16849E-1 5.3483E-1 5.38508E-1 5.27841E-1 5.20083E-1 4.96975E-1 4.92029E-1 4.73247E-1 4.86068E-1 5.32831E-1 6.04156E-1 6.66023E-1 7.07144E-1 7.02059E-1 -9999 -9999 -9999 -9999 -9999 -9999 -9999 -9999 -9999 -9999 -9999 -9999 -9999 -9999 -9999 -9999 -9999 -9999 -9999 -9999 -9999 -9999 -9999 -9999 -9999 -9999 -9999 -9999 -9999 -9999 -9999 -9999 -9999 -9999 -9999 -9999 -9999 -9999 -9999 -9999 -9999 -9999 -9999 -9999 -9999 -9999 -9999 -9999 -9999 -9999 -9999 -9999 -9999 -9999 -9999 -9999 -9999 -9999 -9999 -9999 -9999 -9999 -9999 -9999 -9999 -9999 -9999 -9999 -9999 -9999 5.60443E-1 6.10452E-1 -9999 -9999 -9999 -9999 -9999 -9999 -9999 6.99827E-1 -9999 -9999 6.56079E-1 6.01552E-1 5.84575E-1 6.33119E-1 7.05314E-1 7.36504E-1 7.35974E-1 7.39178E-1 7.37381E-1 7.33166E-1 7.1758E-1 6.74216E-1 6.75315E-1 6.83829E-1 7.15841E-1 7.54926E-1 7.48987E-1 7.27921E-1 7.0976E-1 7.18334E-1 6.92851E-1 6.77924E-1 6.63436E-1 6.50095E-1 6.78775E-1 5.59931E-1 3.8914E-1 2.94733E-1 2.6565E-1 2.68539E-1 2.69782E-1 2.36595E-1 1.88507E-1 1.67354E-1 1.43347E-1 1.23678E-1 9.57219E-2 7.99821E-2 7.55449E-2 6.39193E-2 1.08001E-1 1.04973E-1 5.95773E-2 4.64216E-2 3.49455E-2 2.87218E-2 6.0364E-2 6.46624E-2 6.16042E-2 6.82671E-2 -9999 -9999 -9999
-9999 -9999 -9999 -9999 -9999 -9999 4.75161E-1 4.93734E-1 4.92782E-1 4.52525E-1 4.62666E-1 4.81578E-1 4.77076E-1 4.81154E-1 4.98012E-1 5.15673E-1 5.04351E-1 4.69604E-1 4.60334E-1 4.56711E-1 4.9139E-1 4.84906E-1 5.07262E-1 5.24867E-1 5.35769E-1 5.29282E-1 5.29637E-1 4.876E-1 4.89846E-1 4.82301E-1 5.63504E-1 6.19914E-1 6.48462E-1 6.86845E-1 6.46905E-1 -9999 -9999 -9999 -9999 -9999 -9999 -9999 -9999 -9999 -9999 -9999 -9999 -9999 -9999 -9999 -9999 -9999 -9999 -9999 -9999 -9999 -9999 -9999 -9999 -9999 -9999 -9999 -9999 -9999 -9999 -9999 -9999 -9999 -9999 -9999 -9999 -9999 -9999 -9999 -9999 -9999 -9999 -9999 -9999 -9999 -9999 -9999 -9999 -9999 -9999 -9999 -9999 -9999 -9999 -9999 -9999 2.91375E-1 2.96684E-1 3.31671E-1 4.21662E-1 4.73125E-1 -9999 -9999 -9999 -9999 -9999 -9999 -9999 -9999 -9999 5.98641E-1 -9999 -9999 -9999 -9999 -9999 -9999 -9999 -9999 7.02148E-1 7.02861E-1 -9999 6.58465E-1 5.99967E-1 5.81829E-1 5.89989E-1 6.55195E-1 7.17556E-1 7.40392E-1 7.4091E-1 7.47011E-1 7.44283E-1 7.09457E-1 6.95458E-1 6.85093E-1 6.64723E-1 6.91231E-1 7.3237E-1 7.25564E-1 6.91713E-1 6.9362E-1 6.89433E-1 6.69726E-1 6.68184E-1 6.38765E-1 6.23797E-1 6.79806E-1 6.02852E-1 4.48467E-1 4.05625E-1 3.37151E-1 3.07356E-1 2.67637E-1 2.43062E-1 2.00805E-1 1.91336E-1 1.7817E-1 1.3217E-1 8.34379E-2 6.78573E-2 6.57795E-2 5.54711E-2 8.59666E-2 6.372E-2 5.90854E-2 5.69056E-2 3.54541E-2 3.77844E-2 3.89283E-2 4.83878E-2 8.39095E-2 8.09494E-2 -9999 -9999 -9999
-9999 -9999 -9999 -9999 5.0972E-1 5.07215E-1 4.67305E-1 4.89968E-1 4.90405E-1 4.86493E-1 4.76905E-1 4.53916E-1 4.55042E-1 4.68863E-1 4.77547E-1 4.79888E-1 4.90969E-1 5.08378E-1 5.09432E-1 4.80292E-1 4.62974E-1 4.54855E-1 5.36342E-1 5.35192E-1 5.29223E-1 5.25885E-1 5.28774E-1 4.97914E-1 4.83822E-1 4.7174E-1 5.25378E-1 5.76268E-1 5.97097E-1 6.63924E-1 6.61737E-1 6.72825E-1 -9999 -9999 -9999 -9999 -9999 -9999 -9999 -9999 -9999 -9999 -9999 -9999 -9999 -9999 -9999 -9999 -9999 -9999 -9999 -9999 -9999 -9999 -9999 -9999 -9999 -9999 -9999 -9999 -9999 -9999 -9999 -9999 -9999 -9999 -9999 -9999 -9999 -9999 -9999 -9999 -9999 -9999 -9999 -9999 -9999 -9999 -9999 -9999 -9999 -9999 -9999 -9999 -9999 -9999 3.21347E-1 2.84844E-1 2.54699E-1 2.9073E-1 3.99908E-1 4.65155E-1 -9999 4.64113E-1 5.27868E-1 5.74925E-1 -9999 -9999 -9999 -9999 6.88098E-1 6.82641E-1 6.71853E-1 6.56084E-1 -9999 -9999 -9999 6.91824E-1 6.95297E-1 7.01957E-1 6.996E-1 6.90822E-1 6.7968E-1 6.44559E-1 6.24582E-1 6.00087E-1 5.93243E-1 6.36676E-1 6.94478E-1 7.46942E-1 7.57497E-1 7.49683E-1 7.44912E-1 7.14532E-1 7.07015E-1 6.8047E-1 6.7187E-1 6.97247E-1 7.29791E-1 6.99256E-1 6.69261E-1 6.84804E-1 6.76189E-1 6.53633E-1 6.47851E-1 6.21886E-1 6.2074E-1 6.78271E-1 5.90055E-1 4.918E-1 4.25218E-1 4.02984E-1 3.44188E-1 2.63574E-1 2.46596E-1 2.13734E-1 2.08471E-1 1.8449E-1 1.35131E-1 8.44614E-2 8.91085E-2 7.51142E-2 5.32309E-2 6.67977E-2 4.36998E-2 4.84868E-2 5.10272E-2 4.14893E-2 2.98475E-2 3.29695E-2 6.55851E-2 8.84318E-2 8.09389E-2 5.13842E-2 -9999 -9999
-9999 -9999 -9999 4.85841E-1 4.80027E-1 4.56637E-1 4.54956E-1 4.7766E-1 4.75149E-1 4.77864E-1 4.90755E-1 4.72393E-1 4.63284E-1 4.63528E-1 4.72519E-1 4.82651E-1 4.82464E-1 4.80054E-1 4.87812E-1 4.8979E-1 5.02845E-1 4.47837E-1 5.09963E-1 5.14438E-1 5.33561E-1 5.69105E-1 5.3411E-1 4.93416E-1 5.03061E-1 4.92214E-1 4.93424E-1 5.08023E-1 5.53458E-1 6.61751E-1 6.41529E-1 6.23834E-1 -9999 -9999 -9999 -9999 -9999 -9999 -9999 -9999 -9999 -9999 -9999 -9999 -9999 -9999 -9999 -9999 -9999 -9999 -9999 -9999 -9999 -9999 -9999 -9999 -9999 -9999 -9999 -9999 -9999 -9999 -9999 -9999 -9999 -9999 -9999 -9999 -9999 -9999 -9999 -9999 -9999 -9999 -9999 -9999 -9999 -9999 -9999 -9999 -9999 -9999 -9999 -9999 -9999 -9999 -9999 3.13403E-1 2.63179E-1 2.93489E-1 4.19195E-1 4.39205E-1 4.57035E-1 4.38624E-1 4.60475E-1 5.12575E-1 5.08121E-1 -9999 -9999 6.4673E-1 6.85074E-1 6.60576E-1 6.47913E-1 6.10406E-1 -9999 -9999 6.93268E-1 7.02446E-1 7.05819E-1 7.12417E-1 6.97052E-1 6.84546E-1 6.74124E-1 6.65457E-1 6.2938E-1 6.03558E-1 6.18592E-1 6.39069E-1 6.75081E-1 7.21372E-1 7.27236E-1 7.15208E-1 7.29327E-1 7.36458E-1 7.52229E-1 7.1746E-1 6.92929E-1 7.07742E-1 7.0427E-1 6.822E-1 6.68988E-1 6.84043E-1 6.68729E-1 6.49957E-1 6.24566E-1 6.35684E-1 6.50061E-1 6.99183E-1 6.64366E-1 5.81198E-1 4.72671E-1 4.18281E-1 3.45116E-1 2.67029E-1 2.4552E-1 2.13297E-1 2.04972E-1 1.75759E-1 1.35393E-1 9.09404E-2 9.86906E-2 8.3082E-2 5.12091E-2 4.29665E-2 4.68165E-2 4.54667E-2 3.56445E-2 3.37814E-2 3.53111E-2 3.21433E-2 7.28657E-2 7.53087E-2 7.27334E-2 5.56295E-2 -9999 -9999
-9999 -9999 -9999 3.78819E-1 4.66601E-1 4.56406E-1 4.55486E-1 4.59619E-1 4.50325E-1 4.35379E-1 4.62495E-1 4.81428E-1 4.8226E-1 4.71738E-1 4.74393E-1 4.90978E-1 4.87271E-1 4.87916E-1 4.67255E-1 4.60937E-1 4.8882E-1 4.71117E-1 4.35442E-1 4.65885E-1 4.5535E-1 4.68019E-1 5.02391E-1 4.97272E-1 4.8737E-1 4.70999E-1 4.91556E-1 4.70277E-1 5.13182E-1 5.88825E-1 6.07992E-1 5.11154E-1 5.6132E-1 6.4184E-1 5.9767E-1 -9999 -9999 -9999 -9999 -9999 -9999 -9999 -9999 -9999 -9999 -9999 -9999 -9999 -9999 -9999 -9999 -9999 -9999 -9999 -9999 -9999 -9999 -9999 -9999 -9999 -9999 -9999 -9999 -9999 -9999 -9999 -9999 -9999 -9999 -9999 -9999 -9999 -9999 -9999 -9999 -9999 -9999 -9999 -9999 -9999 -9999 -9999 -9999 -9999 -9999 -9999 -9999 -9999 2.67117E-1 3.5189E-1 3.80865E-1 4.13101E-1 4.29826E-1 4.19982E-1 4.35624E-1 5.15264E-1 5.39171E-1 5.00756E-1 5.00706E-1 5.38303E-1 5.41515E-1 5.6735E-1 5.70195E-1 5.4627E-1 -9999 6.45728E-1 6.876E-1 7.14634E-1 7.15591E-1 6.99243E-1 6.96287E-1 6.84169E-1 6.75202E-1 6.60883E-1 6.52111E-1 6.28252E-1 6.48992E-1 6.23861E-1 6.44085E-1 6.65163E-1 6.73751E-1 6.9976E-1 7.1545E-1 7.25009E-1 7.12394E-1 6.92011E-1 6.48193E-1 6.71147E-1 6.91697E-1 6.73319E-1 6.80831E-1 6.98094E-1 6.93266E-1 6.66814E-1 6.38507E-1 6.41898E-1 6.57533E-1 6.7612E-1 6.64099E-1 6.11731E-1 5.25944E-1 4.20876E-1 3.56571E-1 3.00134E-1 2.47935E-1 2.49285E-1 2.06385E-1 1.84955E-1 1.28232E-1 1.01756E-1 1.18663E-1 8.59318E-2 5.28646E-2 4.67934E-2 5.09789E-2 4.34023E-2 2.9528E-2 2.81089E-2 4.70772E-2 4.78161E-2 5.10915E-2 5.11928E-2 4.34419E-2 4.50312E-2 4.38331E-2 -9999
-9999 -9999 -9999 -9999 4.46935E-1 5.00307E-1 4.74181E-1 4.65322E-1 4.95939E-1 4.57789E-1 4.54767E-1 4.44072E-1 4.5778E-1 4.58036E-1 4.86173E-1 4.94699E-1 4.7097E-1 4.64199E-1 4.5555E-1 4.49844E-1 4.73571E-1 4.58258E-1 4.62106E-1 4.58142E-1 4.47153E-1 4.86091E-1 4.45722E-1 4.93844E-1 4.66344E-1 4.22951E-1 4.44326E-1 4.46646E-1 4.57084E-1 5.2604E-1 5.38571E-1 5.08135E-1 4.70604E-1 5.46733E-1 5.37105E-1 6.25697E-1 6.06883E-1 5.9455E-1 -9999 -9999 -9999 -9999 -9999 -9999 -9999 -9999 -9999 -9999 -9999 -9999 -9999 -9999 -9999 -9999 -9999 -9999 -9999 -9999 -9999 -9999 -9999 -9999 -9999 -9999 -9999 -9999 -9999 -9999 -9999 -9999 -9999 -9999 -9999 -9999 -9999 -9999 -9999 -9999 -9999 -9999 -9999 -9999 -9999 -9999 -9999 -9999 -9999 2.98147E-1 3.19607E-1 3.90029E-1 4.1049E-1 4.57151E-1 4.39032E-1 4.11504E-1 4.48775E-1 4.8508E-1 5.53663E-1 5.57313E-1 5.43697E-1 5.27732E-1 4.63857E-1 4.83502E-1 4.76477E-1 5.08323E-1 5.6295E-1 5.73821E-1 6.5287E-1 6.9972E-1 7.06228E-1 6.8898E-1 6.86874E-1 6.92751E-1 6.89606E-1 6.84171E-1 6.86268E-1 6.74465E-1 6.40743E-1 6.0492E-1 6.08838E-1 6.51323E-1 6.63986E-1 6.93872E-1 7.08705E-1 6.95074E-1 6.61621E-1 6.37833E-1 6.03149E-1 6.04723E-1 6.39177E-1 6.87785E-1 7.11163E-1 7.2739E-1 7.44922E-1 7.22077E-1 6.67829E-1 6.57681E-1 6.32606E-1 6.07125E-1 5.96838E-1 5.63987E-1 4.93618E-1 3.90557E-1 3.29798E-1 3.11823E-1 2.88662E-1 2.6702E-1 2.41593E-1 1.86665E-1 1.56674E-1 1.5232E-1 1.65058E-1 1.15742E-1 6.97526E-2 6.40197E-2 5.46715E-2 4.20994E-2 3.11372E-2 3.18626E-2 4.22865E-2 4.62204E-2 4.90809E-2 3.86894E-2 2.12909E-2 3.10486E-2 -9999 -9999
-9999 -9999 -9999 -9999 5.53198E-1 5.08141E-1 5.02428E-1 5.03003E-1 5.19479E-1 5.12496E-1 4.48548E-1 4.33652E-1 4.37364E-1 4.50399E-1 4.66677E-1 4.81789E-1 4.76964E-1 4.72636E-1 4.61636E-1 4.62991E-1 4.77728E-1 4.71435E-1 4.60652E-1 4.51052E-1 4.53535E-1 4.29941E-1 4.69315E-1 4.36372E-1 4.31935E-1 4.25202E-1 4.44982E-1 4.52322E-1 4.43675E-1 4.81713E-1 5.46124E-1 4.96866E-1 4.97923E-1 4.59926E-1 5.27591E-1 6.09732E-1 5.54807E-1 5.58759E-1 5.76699E-1 5.73653E-1 5.7268E-1 -9999 -9999 -9999 -9999 -9999 -9999 -9999 -9999 -9999 -9999 -9999 -9999 -9999 -9999 -9999 -9999 -9999 -9999 -9999 -9999 -9999 -9999 -9999 -9999 -9999 -9999 -9999 -9999 -9999 -9999 -9999 -9999 -9999 -9999 -9999 -9999 -9999 -9999 -9999 -9999 -9999 -9999 -9999 -9999 -9999 -9999 -9999 4.06391E-1 4.2934E-1 4.49575E-1 4.70013E-1 4.60859E-1 4.22383E-1 4.72146E-1 5.18788E-1 5.70174E-1 5.70396E-1 5.91003E-1 5.58596E-1 5.21102E-1 4.86972E-1 4.84028E-1 4.88025E-1 4.7571E-1 5.03336E-1 5.73709E-1 6.28982E-1 6.7783E-1 6.55482E-1 6.82337E-1 6.89689E-1 7.01055E-1 6.92245E-1 6.93082E-1 6.81724E-1 6.48526E-1 6.39271E-1 6.06689E-1 6.25357E-1 6.57082E-1 6.95802E-1 7.07661E-1 6.78543E-1 6.37129E-1 6.19179E-1 6.3106E-1 6.03319E-1 5.4685E-1 6.26293E-1 6.78323E-1 7.0926E-1 7.44904E-1 7.30431E-1 6.87924E-1 6.67014E-1 6.39368E-1 6.0548E-1 5.89943E-1 5.44798E-1 4.70625E-1 3.85684E-1 2.99824E-1 2.74345E-1 2.44723E-1 2.2471E-1 1.94006E-1 1.8301E-1 1.92822E-1 2.1449E-1 1.87673E-1 1.4313E-1 1.04673E-1 8.9161E-2 6.63853E-2 -9999 -9999 2.79348E-2 2.7409E-2 2.46592E-2 5.21642E-2 5.04588E-2 1.94394E-2 1.65898E-2 3.29787E-2 3.62795E-2
-9999 -9999 -9999 -9999 4.45736E-1 5.06849E-1 5.25346E-1 5.91465E-1 5.17246E-1 5.39185E-1 4.90357E-1 4.31267E-1 4.58395E-1 4.55717E-1 4.68869E-1 4.73403E-1 4.63334E-1 4.5884E-1 4.64278E-1 4.81092E-1 4.79746E-1 4.64302E-1 4.63351E-1 4.63241E-1 4.99226E-1 4.41444E-1 4.54164E-1 4.36435E-1 4.17013E-1 4.36909E-1 4.31214E-1 4.40967E-1 4.26952E-1 4.43803E-1 4.72792E-1 5.29281E-1 5.15235E-1 4.91595E-1 4.70215E-1 5.50237E-1 5.18607E-1 5.13734E-1 5.59344E-1 5.782E-1 5.29211E-1 -9999 -9999 -9999 -9999 -9999 -9999 -9999 -9999 -9999 -9999 -9999 -9999 -9999 -9999 -9999 5.79034E-1 5.89055E-1 -9999 -9999 -9999 -9999 -9999 -9999 -9999 -9999 -9999 -9999 -9999 -9999 -9999 -9999 -9999 -9999 -9999 -9999 -9999 -9999 -9999 -9999 -9999 -9999 -9999 -9999 -9999 -9999 -9999 -9999 4.87418E-1 4.8238E-1 4.66696E-1 4.34911E-1 4.66015E-1 4.67421E-1 4.86535E-1 5.00815E-1 5.34932E-1 5.67642E-1 5.83925E-1 5.99311E-1 6.08551E-1 5.71471E-1 5.39761E-1 5.16164E-1 4.94493E-1 4.78888E-1 4.90827E-1 5.2093E-1 6.3413E-1 6.46497E-1 6.76956E-1 6.90093E-1 6.91841E-1 6.91247E-1 7.00658E-1 6.81318E-1 6.63323E-1 6.27823E-1 5.91378E-1 6.29981E-1 6.6158E-1 6.9909E-1 6.78745E-1 6.54465E-1 6.15263E-1 6.1891E-1 6.32894E-1 5.81322E-1 5.00044E-1 5.34855E-1 6.1682E-1 6.53372E-1 6.90848E-1 7.12545E-1 6.77956E-1 6.75833E-1 6.51998E-1 6.38443E-1 6.04517E-1 5.38275E-1 4.72444E-1 3.80091E-1 2.90053E-1 2.59332E-1 2.16006E-1 1.83072E-1 1.51205E-1 1.65933E-1 1.85748E-1 1.92621E-1 1.4968E-1 1.46643E-1 1.31008E-1 1.19307E-1 7.48927E-2 -9999 -9999 -9999 -9999 2.94775E-2 3.87758E-2 5.23251E-2 2.2686E-2 1.50364E-2 2.54056E-2 -9999
3.3183E-1 3.32756E-1 3.39242E-1 3.03479E-1 2.92464E-1 3.77325E-1 5.11173E-1 6.22831E-1 5.75392E-1 5.61983E-1 5.36249E-1 4.84768E-1 4.60656E-1 4.53405E-1 4.80982E-1 4.72905E-1 4.51518E-1 4.42645E-1 4.41392E-1 4.41259E-1 4.33533E-1 4.23164E-1 4.51414E-1 4.84349E-1 5.01191E-1 4.86696E-1 4.7391E-1 4.5752E-1 4.41763E-1 4.47484E-1 4.59506E-1 4.38078E-1 4.24796E-1 4.28088E-1 4.37582E-1 4.71042E-1 4.99702E-1 4.51082E-1 4.70813E-1 4.81124E-1 5.0241E-1 4.9775E-1 5.2676E-1 5.44103E-1 5.46231E-1 5.80856E-1 -9999 -9999 -9999 -9999 -9999 -9999 -9999 -9999 -9999 -9999 -9999 -9999 5.59385E-1 5.33819E-1 5.61522E-1 5.77442E-1 5.65695E-1 -9999 -9999 -9999 -9999 -9999 -9999 -9999 -9999 -9999 -9999 -9999 -9999 -9999 -9999 -9999 -9999 -9999 -9999 -9999 -9999 -9999 -9999 -9999 -9999 -9999 -9999 -9999 -9999 4.17043E-1 4.42882E-1 4.39559E-1 4.15604E-1 3.73532E-1 3.80381E-1 3.88293E-1 4.29201E-1 4.4783E-1 5.22118E-1 5.41226E-1 5.8289E-1 6.16949E-1 6.17857E-1 6.02295E-1 6.26253E-1 6.19202E-1 5.63673E-1 5.15289E-1 5.06321E-1 5.25112E-1 5.96139E-1 6.29074E-1 6.71773E-1 7.02247E-1 7.03848E-1 7.00124E-1 6.85217E-1 6.82059E-1 6.54202E-1 6.29025E-1 6.1537E-1 6.41959E-1 6.48027E-1 6.74921E-1 6.8093E-1 6.67289E-1 6.47446E-1 6.4722E-1 6.41928E-1 6.28261E-1 5.8223E-1 5.96349E-1 6.26485E-1 6.00335E-1 6.42431E-1 6.6015E-1 6.37613E-1 6.27175E-1 6.09638E-1 5.86325E-1 5.52028E-1 4.88143E-1 4.65032E-1 3.89991E-1 3.22333E-1 2.66491E-1 2.00656E-1 1.38636E-1 1.24053E-1 1.28096E-1 1.47308E-1 1.48522E-1 1.33984E-1 1.38979E-1 1.5011E-1 1.20525E-1 1.02809E-1 -9999 -9999 -9999 -9999 -9999 2.49485E-2 3.02292E-2 1.59129E-2 -9999 -9999 -9999
3.15352E-1 3.4311E-1 3.08085E-1 3.47108E-1 2.59573E-1 3.19637E-1 4.46719E-1 4.82971E-1 4.76936E-1 5.96055E-1 5.16397E-1 4.70271E-1 4.98757E-1 4.70297E-1 5.02693E-1 4.77442E-1 4.36453E-1 4.42307E-1 4.26265E-1 3.96224E-1 4.34593E-1 4.08342E-1 4.33222E-1 4.63472E-1 4.75955E-1 4.94698E-1 4.85985E-1 4.8084E-1 4.66371E-1 4.58652E-1 4.73317E-1 4.53397E-1 4.26975E-1 4.12675E-1 4.5356E-1 4.77226E-1 4.72545E-1 4.69775E-1 4.67998E-1 4.70509E-1 4.7584E-1 4.71353E-1 4.97935E-1 5.46018E-1 6.22395E-1 6.00375E-1 -9999 -9999 -9999 -9999 -9999 -9999 -9999 -9999 -9999 -9999 -9999 -9999 5.55339E-1 5.5604E-1 5.6382E-1 6.0628E-1 5.80481E-1 5.49091E-1 -9999 -9999 -9999 -9999 -9999 -9999 -9999 -9999 -9999 -9999 -9999 -9999 -9999 -9999 -9999 -9999 -9999 -9999 -9999 -9999 -9999 -9999 -9999 -9999 -9999 -9999 -9999 -9999 3.85203E-1 4.0167E-1 4.01178E-1 3.77008E-1 3.91852E-1 3.56115E-1 3.63864E-1 3.89897E-1 4.16564E-1 4.69021E-1 5.64334E-1 6.02504E-1 6.27537E-1 6.41751E-1 5.98114E-1 6.64934E-1 6.34605E-1 6.31661E-1 6.39251E-1 6.30498E-1 6.45267E-1 6.41775E-1 6.54979E-1 6.80521E-1 6.99271E-1 6.99857E-1 6.94242E-1 6.96544E-1 6.67817E-1 6.26471E-1 6.466E-1 6.52057E-1 6.73117E-1 6.74331E-1 6.93019E-1 6.7914E-1 6.67252E-1 6.64838E-1 6.55561E-1 6.49093E-1 6.37042E-1 6.36596E-1 6.14557E-1 5.94883E-1 6.0554E-1 6.06004E-1 5.69032E-1 4.80376E-1 4.71008E-1 4.94554E-1 4.53025E-1 4.3621E-1 4.41209E-1 3.97441E-1 3.13207E-1 2.51799E-1 1.66394E-1 1.06142E-1 8.47132E-2 1.09413E-1 1.20736E-1 1.29754E-1 1.07731E-1 1.08898E-1 1.41425E-1 1.31833E-1 1.19456E-1 -9999 -9999 -9999 -9999 -9999 -9999 2.06265E-2 -9999 -9999 -9999 -9999
-9999 2.96565E-1 3.16614E-1 3.59683E-1 2.80572E-1 2.8837E-1 3.32375E-1 3.83286E-1 4.47044E-1 5.47719E-1 4.82272E-1 5.05428E-1 4.77427E-1 4.81019E-1 4.93897E-1 4.75675E-1 4.35258E-1 4.84201E-1 4.51648E-1 3.938E-1 4.2954E-1 4.26409E-1 4.28439E-1 4.60874E-1 4.72734E-1 4.86183E-1 4.92079E-1 5.07306E-1 4.88844E-1 4.81476E-1 4.91927E-1 4.40966E-1 4.44546E-1 4.49367E-1 4.60092E-1 4.61113E-1 4.85181E-1 4.80976E-1 4.71622E-1 4.80772E-1 4.74205E-1 4.81543E-1 4.78268E-1 5.96099E-1 6.44038E-1 6.5183E-1 6.00564E-1 5.65802E-1 6.03713E-1 5.73788E-1 6.32519E-1 -9999 -9999 -9999 -9999 -9999 -9999 -9999 5.33146E-1 5.38668E-1 5.38926E-1 5.71454E-1 5.44435E-1 5.4109E-1 5.72356E-1 5.22227E-1 -9999 -9999 -9999 -9999 -9999 -9999 -9999 -9999 -9999 -9999 -9999 -9999 -9999 -9999 -9999 -9999 -9999 -9999 -9999 -9999 -9999 -9999 -9999 -9999 -9999 -9999 -9999 3.53718E-1 3.3211E-1 3.41922E-1 3.71305E-1 3.72933E-1 3.68124E-1 3.67523E-1 3.63684E-1 3.87442E-1 4.8893E-1 5.20894E-1 5.97684E-1 6.38607E-1 6.20056E-1 6.21899E-1 6.59866E-1 6.53069E-1 6.75581E-1 6.58079E-1 6.36119E-1 6.58524E-1 6.46536E-1 6.71009E-1 6.79858E-1 6.80639E-1 6.82697E-1 6.60222E-1 6.31129E-1 6.58454E-1 6.66026E-1 6.75453E-1 6.71648E-1 7.08119E-1 7.23378E-1 6.89057E-1 6.60122E-1 6.6441E-1 6.72257E-1 6.8607E-1 6.78902E-1 6.873E-1 6.2149E-1 5.73394E-1 6.21055E-1 6.0097E-1 5.35816E-1 4.84559E-1 3.94736E-1 3.80283E-1 4.027E-1 4.15694E-1 4.10557E-1 3.51124E-1 2.62754E-1 2.01502E-1 1.31423E-1 9.64987E-2 9.64894E-2 1.43876E-1 1.51997E-1 1.13502E-1 1.18332E-1 1.20208E-1 1.15197E-1 9.9362E-2 7.9261E-2 8.36667E-2 -9999 -9999 -9999 -9999 -9999 -9999 -9999 -9999 -9999 -9999
-9999 3.06062E-1 3.03003E-1 3.98311E-1 3.66805E-1 3.05007E-1 3.16183E-1 3.86298E-1 5.04936E-1 5.78968E-1 5.33157E-1 5.57882E-1 5.33257E-1 4.96392E-1 5.45871E-1 4.75968E-1 4.60724E-1 4.84965E-1 4.81045E-1 4.12121E-1 4.28711E-1 4.23301E-1 4.22832E-1 4.77524E-1 4.67252E-1 4.6951E-1 4.79656E-1 4.94675E-1 4.71611E-1 4.78041E-1 4.90116E-1 4.47483E-1 4.17459E-1 4.24599E-1 4.64117E-1 4.71099E-1 4.61309E-1 4.74012E-1 4.88031E-1 4.86455E-1 4.83467E-1 4.69254E-1 4.87835E-1 5.81627E-1 6.19679E-1 6.20618E-1 6.14631E-1 6.06694E-1 5.78678E-1 5.91463E-1 6.33504E-1 6.40885E-1 6.51023E-1 -9999 -9999 -9999 -9999 -9999 5.34422E-1 5.33804E-1 5.29039E-1 5.83552E-1 5.74566E-1 5.63245E-1 5.9731E-1 5.74948E-1 -9999 -9999 -9999 -9999 -9999 -9999 -9999 -9999 -9999 -9999 -9999 -9999 -9999 -9999 -9999 -9999 -9999 -9999 -9999 -9999 -9999 -9999 -9999 -9999 -9999 -9999 -9999 3.55574E-1 3.50935E-1 3.30498E-1 3.01774E-1 2.99286E-1 3.8324E-1 3.80286E-1 3.7034E-1 3.6115E-1 4.35875E-1 4.78586E-1 5.51367E-1 5.75908E-1 5.94247E-1 6.43891E-1 5.90248E-1 6.05564E-1 6.66375E-1 6.64665E-1 6.40918E-1 6.33683E-1 6.3652E-1 6.47408E-1 6.48776E-1 6.36264E-1 6.34735E-1 6.56301E-1 6.4051E-1 6.42141E-1 6.70071E-1 6.91856E-1 6.90783E-1 7.23517E-1 7.41886E-1 7.06162E-1 6.73305E-1 6.69676E-1 6.7293E-1 6.8485E-1 6.83709E-1 6.66714E-1 6.43823E-1 6.13101E-1 5.62052E-1 5.25777E-1 5.15873E-1 4.92131E-1 4.46914E-1 3.48685E-1 3.25589E-1 3.54877E-1 3.81905E-1 3.45982E-1 2.51119E-1 1.65291E-1 1.13697E-1 8.25644E-2 1.3585E-1 1.8974E-1 1.67872E-1 1.12014E-1 1.0237E-1 1.06581E-1 7.0163E-2 5.55106E-2 5.97599E-2 -9999 4.57828E-2 3.08677E-2 -9999 -9999 -9999 -9999 -9999 -9999 -9999 -9999
-9999 3.05678E-1 3.12062E-1 3.24315E-1 4.38398E-1 4.69966E-1 4.17772E-1 3.41861E-1 4.16851E-1 5.22054E-1 5.57381E-1 5.69461E-1 5.36631E-1 5.46139E-1 5.63779E-1 5.24134E-1 4.48947E-1 5.05111E-1 4.98033E-1 4.2839E-1 4.31129E-1 4.19536E-1 4.45518E-1 4.6695E-1 4.73926E-1 4.71751E-1 4.86506E-1 4.88822E-1 4.8417E-1 4.89037E-1 4.77166E-1 4.47018E-1 4.63551E-1 4.26024E-1 4.61727E-1 4.38777E-1 4.46559E-1 4.60886E-1 4.79058E-1 4.75069E-1 4.7994E-1 4.83458E-1 4.95793E-1 5.39895E-1 5.75242E-1 5.81115E-1 5.96592E-1 5.86492E-1 5.99355E-1 6.11733E-1 6.2362E-1 6.45385E-1 6.72663E-1 6.58008E-1 6.04738E-1 5.71815E-1 -9999 -9999 5.36522E-1 5.42046E-1 5.4359E-1 5.7124E-1 5.75384E-1 5.88632E-1 5.68969E-1 5.5997E-1 5.46195E-1 -9999 -9999 -9999 -9999 -9999 -9999 -9999 -9999 -9999 -9999 -9999 -9999 -9999 -9999 -9999 -9999 -9999 -9999 -9999 -9999 -9999 -9999 -9999 -9999 -9999 -9999 3.12628E-1 3.07608E-1 3.26783E-1 2.51552E-1 2.72906E-1 3.12415E-1 3.65429E-1 3.63401E-1 3.44985E-1 4.06884E-1 4.81087E-1 4.92853E-1 5.42109E-1 5.35864E-1 6.1853E-1 6.30495E-1 5.87457E-1 6.26413E-1 6.08603E-1 6.37701E-1 5.80223E-1 6.34011E-1 6.29475E-1 6.23565E-1 6.24525E-1 6.45286E-1 6.53663E-1 6.63331E-1 6.62392E-1 6.76846E-1 6.88497E-1 7.08836E-1 7.18864E-1 7.22172E-1 6.90647E-1 6.83303E-1 6.74884E-1 6.59478E-1 6.65419E-1 7.06917E-1 6.73939E-1 6.36608E-1 5.31766E-1 4.45232E-1 4.31492E-1 4.65275E-1 4.75005E-1 4.65894E-1 4.16431E-1 3.3851E-1 2.85658E-1 2.87923E-1 2.82799E-1 2.22589E-1 1.61908E-1 9.91764E-2 7.58623E-2 8.35984E-2 1.49502E-1 1.50535E-1 1.09052E-1 1.30274E-1 8.74122E-2 5.2876E-2 4.07478E-2 3.67505E-2 3.24108E-2 2.34457E-2 2.35766E-2 2.60297E-2 -9999 -9999 -9999 -9999 -9999 -9999 -9999
-9999 -9999 3.35862E-1 4.47662E-1 4.77506E-1 4.53135E-1 4.68636E-1 4.60361E-1 5.09237E-1 5.111E-1 5.2756E-1 5.18692E-1 5.1524E-1 5.16832E-1 5.27208E-1 4.93681E-1 5.47266E-1 5.43795E-1 5.28169E-1 4.7296E-1 4.23771E-1 4.31559E-1 4.51441E-1 4.79108E-1 4.67964E-1 4.72359E-1 4.78198E-1 4.82473E-1 4.83463E-1 4.69333E-1 4.52173E-1 4.54404E-1 4.8534E-1 4.89276E-1 4.55114E-1 4.31121E-1 4.37195E-1 4.48741E-1 4.53383E-1 4.74263E-1 4.86323E-1 4.8361E-1 4.78888E-1 5.39968E-1 5.88701E-1 6.12271E-1 5.75426E-1 5.79281E-1 6.16543E-1 6.18195E-1 6.2348E-1 6.50816E-1 6.71774E-1 6.56995E-1 5.81881E-1 5.63171E-1 5.90337E-1 5.89819E-1 5.58622E-1 5.51175E-1 5.36969E-1 5.37479E-1 5.65917E-1 5.90178E-1 5.21902E-1 4.97226E-1 5.11508E-1 -9999 -9999 -9999 -9999 -9999 3.95604E-1 -9999 -9999 -9999 -9999 -9999 -9999 -9999 -9999 -9999 -9999 -9999 -9999 -9999 -9999 -9999 -9999 -9999 -9999 -9999 -9999 2.90104E-1 2.6366E-1 2.97512E-1 3.0685E-1 2.60454E-1 2.66471E-1 3.04283E-1 3.03427E-1 2.97278E-1 3.16763E-1 4.11386E-1 4.39934E-1 4.96556E-1 5.42397E-1 5.56969E-1 5.13632E-1 5.50635E-1 5.56871E-1 5.64945E-1 5.52347E-1 5.49255E-1 6.22309E-1 6.51893E-1 6.71459E-1 6.67204E-1 6.6437E-1 6.82055E-1 6.73275E-1 6.70064E-1 6.58607E-1 6.65557E-1 6.78958E-1 6.85408E-1 6.70665E-1 6.87864E-1 6.79768E-1 6.72824E-1 6.6473E-1 6.78837E-1 6.64317E-1 6.36175E-1 5.49912E-1 4.8571E-1 4.90511E-1 4.84136E-1 4.68306E-1 4.52361E-1 4.7578E-1 4.10482E-1 3.27595E-1 2.51667E-1 2.11515E-1 2.59128E-1 2.00723E-1 1.3314E-1 8.93271E-2 9.43379E-2 1.00828E-1 1.51417E-1 1.67767E-1 1.68581E-1 1.47722E-1 1.04273E-1 7.85337E-2 7.78492E-2 4.22404E-2 2.31291E-2 2.47531E-2 3.14071E-2 2.33664E-2 -9999 -9999 -9999 -9999 -9999 -9999 -9999
-9999 -9999 2.90261E-1 3.21332E-1 3.54095E-1 4.64147E-1 3.74979E-1 3.95932E-1 4.32057E-1 2.98196E-1 3.0106E-1 4.52821E-1 5.30646E-1 5.26064E-1 5.35207E-1 5.09058E-1 5.68908E-1 5.51327E-1 4.88807E-1 4.22731E-1 4.20417E-1 4.06598E-1 4.41033E-1 4.7291E-1 4.7338E-1 4.85074E-1 4.78617E-1 4.71529E-1 4.37104E-1 4.32483E-1 4.38525E-1 4.59936E-1 4.62534E-1 4.66848E-1 4.85184E-1 4.36905E-1 4.33195E-1 4.49409E-1 4.48185E-1 4.32657E-1 4.59948E-1 4.51329E-1 4.58508E-1 4.87534E-1 5.50371E-1 5.67332E-1 5.77377E-1 5.93892E-1 6.09894E-1 6.04902E-1 6.17983E-1 6.2915E-1 6.52501E-1 6.15795E-1 5.80179E-1 5.38169E-1 5.74178E-1 5.87765E-1 5.75534E-1 5.30483E-1 5.48475E-1 5.08976E-1 5.32849E-1 5.17925E-1 4.88066E-1 4.82743E-1 -9999 -9999 -9999 4.39647E-1 4.2591E-1 4.08991E-1 3.92338E-1 3.84768E-1 3.84826E-1 -9999 -9999 -9999 -9999 -9999 -9999 -9999 -9999 -9999 -9999 -9999 -9999 -9999 -9999 -9999 -9999 -9999 2.99293E-1 2.76079E-1 2.7366E-1 2.8637E-1 2.83044E-1 2.74137E-1 2.54849E-1 2.89102E-1 3.12922E-1 3.12158E-1 3.58406E-1 3.87819E-1 3.84701E-1 4.09092E-1 4.33668E-1 4.35169E-1 4.25771E-1 4.16297E-1 4.79139E-1 5.43532E-1 5.59515E-1 5.66113E-1 5.63079E-1 6.41219E-1 6.86973E-1 6.83907E-1 6.79653E-1 6.80641E-1 6.82183E-1 6.63421E-1 6.19907E-1 6.01094E-1 6.11833E-1 6.29296E-1 6.38247E-1 6.6441E-1 6.84542E-1 7.01581E-1 6.98836E-1 6.62731E-1 5.66799E-1 5.65851E-1 5.75478E-1 5.70308E-1 5.24652E-1 4.60446E-1 4.0292E-1 3.8724E-1 3.64554E-1 2.89987E-1 2.19603E-1 2.00238E-1 1.99664E-1 2.55558E-1 2.02992E-1 1.06389E-1 6.95552E-2 8.70968E-2 1.19961E-1 1.52792E-1 1.52628E-1 1.7794E-1 1.98332E-1 1.67647E-1 1.26146E-1 5.64936E-2 2.7457E-2 1.8864E-2 2.43935E-2 5.09414E-2 4.83163E-2 -9999 -9999 -9999 -9999 -9999 -9999 -9999
-9999 -9999 -9999 3.06352E-1 3.16986E-1 3.39314E-1 3.51097E-1 3.37027E-1 2.85557E-1 2.07742E-1 3.4216E-1 4.28836E-1 4.53561E-1 4.10477E-1 3.81042E-1 4.84766E-1 4.79649E-1 4.23674E-1 4.35475E-1 4.18002E-1 4.22112E-1 4.38792E-1 4.34407E-1 4.65991E-1 4.87363E-1 4.78571E-1 4.8375E-1 4.68877E-1 4.4312E-1 4.37724E-1 4.20663E-1 4.44545E-1 4.33383E-1 4.41528E-1 4.65287E-1 4.21623E-1 4.71107E-1 4.70242E-1 4.62662E-1 4.7882E-1 4.551E-1 4.35574E-1 4.44512E-1 4.58146E-1 5.22501E-1 5.7262E-1 5.78988E-1 5.68433E-1 5.81719E-1 6.02051E-1 5.82231E-1 5.85941E-1 6.11537E-1 5.95768E-1 5.80617E-1 5.54237E-1 5.4852E-1 5.78235E-1 5.54673E-1 5.10775E-1 5.19039E-1 4.99862E-1 4.98021E-1 5.17419E-1 4.70358E-1 4.75733E-1 -9999 -9999 -9999 4.07056E-1 4.17294E-1 4.07017E-1 3.89068E-1 3.42922E-1 3.30831E-1 3.6376E-1 -9999 -9999 -9999 -9999 -9999 3.24448E-1 -9999 -9999 -9999 -9999 -9999 -9999 2.86681E-1 2.77707E-1 2.84799E-1 3.00051E-1 3.06952E-1 2.63231E-1 2.79904E-1 2.99154E-1 2.99734E-1 2.7844E-1 2.72081E-1 2.78334E-1 2.9128E-1 3.14336E-1 3.51813E-1 3.25983E-1 3.24195E-1 3.79988E-1 4.02909E-1 3.94424E-1 4.08423E-1 4.15093E-1 4.37004E-1 5.40177E-1 5.53019E-1 6.02159E-1 5.47924E-1 6.28987E-1 6.75717E-1 6.94244E-1 7.02089E-1 6.83839E-1 6.8928E-1 6.56873E-1 6.04613E-1 5.84418E-1 6.02319E-1 5.95328E-1 6.32441E-1 6.79886E-1 7.03722E-1 7.14043E-1 6.78406E-1 5.82032E-1 5.46722E-1 5.68797E-1 5.52155E-1 5.36242E-1 4.95109E-1 4.4057E-1 3.36766E-1 2.96495E-1 3.53291E-1 2.99569E-1 1.97613E-1 1.26961E-1 1.33472E-1 2.21137E-1 2.09786E-1 9.77719E-2 6.37731E-2 1.05933E-1 1.30197E-1 1.3817E-1 1.25677E-1 1.17552E-1 1.25068E-1 1.49154E-1 1.49294E-1 9.82116E-2 3.91594E-2 2.10838E-2 1.54106E-2 1.78893E-2 3.45289E-2 3.08757E-2 -9999 -9999 -9999 -9999 -9999 -9999
-9999 -9999 -9999 -9999 -9999 -9999 2.92623E-1 2.97271E-1 2.7172E-1 2.13104E-1 3.33068E-1 2.78735E-1 3.2649E-1 2.25503E-1 2.60018E-1 2.55218E-1 3.42683E-1 3.06002E-1 3.18792E-1 3.58502E-1 4.13631E-1 4.82929E-1 4.44209E-1 4.53058E-1 4.8311E-1 4.89878E-1 4.95965E-1 4.64383E-1 4.52481E-1 4.67472E-1 4.43381E-1 4.15751E-1 4.46466E-1 4.6587E-1 4.37009E-1 4.31376E-1 4.25398E-1 4.33625E-1 4.27921E-1 4.31822E-1 4.90346E-1 4.33701E-1 4.54131E-1 4.46012E-1 5.08175E-1 5.30524E-1 5.70302E-1 5.8229E-1 5.59955E-1 5.55764E-1 5.59109E-1 5.65074E-1 5.91683E-1 6.05695E-1 5.81853E-1 5.65722E-1 5.34589E-1 5.14333E-1 5.32977E-1 5.36585E-1 5.43822E-1 4.99692E-1 4.99178E-1 5.2679E-1 5.01826E-1 4.59225E-1 4.57195E-1 4.39353E-1 4.31402E-1 4.23045E-1 4.44061E-1 4.08002E-1 3.62778E-1 3.45664E-1 3.32798E-1 3.2099E-1 -9999 -9999 -9999 3.47497E-1 3.2518E-1 3.12282E-1 3.03044E-1 3.38301E-1 3.34587E-1 3.20273E-1 2.9089E-1 2.95318E-1 2.77434E-1 2.78403E-1 2.46494E-1 2.46699E-1 2.62708E-1 2.72456E-1 2.63408E-1 2.78729E-1 2.98552E-1 3.25592E-1 3.04556E-1 3.20809E-1 2.91499E-1 3.01348E-1 2.91407E-1 3.11025E-1 3.41446E-1 3.50474E-1 3.26054E-1 3.41355E-1 3.89932E-1 4.31603E-1 4.76423E-1 5.30611E-1 5.8614E-1 5.90614E-1 5.62647E-1 6.22224E-1 6.77601E-1 7.09974E-1 7.22219E-1 6.93208E-1 6.79715E-1 6.48735E-1 6.29143E-1 6.11751E-1 6.05424E-1 6.01054E-1 6.5886E-1 6.9559E-1 6.97847E-1 6.11471E-1 5.29147E-1 4.96972E-1 5.26004E-1 4.62855E-1 4.86978E-1 5.10505E-1 5.18115E-1 4.03517E-1 3.63804E-1 3.18352E-1 3.83317E-1 3.80598E-1 2.44104E-1 1.5053E-1 1.04338E-1 1.42587E-1 1.67874E-1 6.83033E-2 5.0609E-2 8.77144E-2 1.18663E-1 1.42546E-1 1.30031E-1 8.95392E-2 1.09511E-1 1.2946E-1 -9999 -9999 -9999 -9999 -9999 1.30873E-2 1.86414E-2 3.48365E-2 -9999 -9999 -9999 -9999 -9999 -9999
-9999 -9999 -9999 -9999 -9999 -9999 -9999 2.38998E-1 2.07905E-1 2.50214E-1 3.25171E-1 3.44225E-1 3.58475E-1 3.30094E-1 3.71413E-1 3.0292E-1 2.94525E-1 2.90019E-1 2.62422E-1 3.4475E-1 3.98441E-1 4.2581E-1 4.27668E-1 4.19449E-1 4.48693E-1 4.82602E-1 4.64925E-1 4.57579E-1 4.54102E-1 4.84736E-1 4.72852E-1 4.69306E-1 4.76781E-1 4.81926E-1 4.4269E-1 4.28119E-1 4.26578E-1 4.37603E-1 4.31065E-1 4.43035E-1 4.33666E-1 4.33131E-1 4.3518E-1 4.35484E-1 4.5072E-1 4.80703E-1 5.1748E-1 5.61132E-1 5.48272E-1 5.1874E-1 5.26062E-1 5.49886E-1 5.51497E-1 5.85024E-1 5.6744E-1 5.27547E-1 5.03695E-1 5.04216E-1 4.73453E-1 5.08727E-1 5.19902E-1 5.43805E-1 5.24575E-1 5.11223E-1 4.83519E-1 4.7782E-1 4.89656E-1 4.9019E-1 4.82571E-1 4.70305E-1 4.44309E-1 4.06753E-1 3.70704E-1 3.61563E-1 3.22462E-1 3.01928E-1 2.973E-1 -9999 -9999 3.19461E-1 3.25389E-1 3.00279E-1 3.17704E-1 3.16522E-1 3.30044E-1 3.9274E-1 3.86734E-1 3.26898E-1 3.10093E-1 3.28928E-1 3.2343E-1 3.06547E-1 2.52476E-1 2.49595E-1 2.47879E-1 2.6703E-1 2.49456E-1 2.65422E-1 2.58423E-1 2.82401E-1 2.76196E-1 2.76499E-1 2.85615E-1 3.04025E-1 3.17119E-1 3.3162E-1 3.20805E-1 3.34979E-1 3.7325E-1 4.32023E-1 4.59533E-1 4.89705E-1 5.75513E-1 5.94798E-1 5.94267E-1 6.0311E-1 6.68878E-1 6.85664E-1 7.02273E-1 7.07251E-1 6.7129E-1 6.54261E-1 6.47445E-1 6.4222E-1 6.36459E-1 6.54358E-1 6.78034E-1 6.84504E-1 5.69115E-1 4.0848E-1 3.18981E-1 3.18429E-1 4.11822E-1 4.22781E-1 4.31894E-1 4.13687E-1 3.50214E-1 3.22372E-1 3.05565E-1 3.07308E-1 3.31405E-1 2.94682E-1 1.99449E-1 1.46115E-1 8.9629E-2 8.15553E-2 8.5645E-2 5.65508E-2 3.93751E-2 5.45912E-2 8.77086E-2 1.01757E-1 8.47042E-2 8.80895E-2 1.46432E-1 1.03385E-1 -9999 -9999 -9999 -9999 -9999 -9999 2.23707E-2 2.80149E-2 -9999 -9999 -9999 -9999 -9999 -9999
-9999 -9999 -9999 -9999 -9999 -9999 -9999 -9999 -9999 -9999 3.35725E-1 3.91364E-1 3.8617E-1 3.54789E-1 3.44333E-1 3.0382E-1 3.04664E-1 3.10867E-1 3.12892E-1 3.31794E-1 3.78252E-1 4.07828E-1 4.41142E-1 3.96324E-1 4.22501E-1 4.41355E-1 4.41293E-1 4.30477E-1 4.37119E-1 4.83455E-1 5.1773E-1 4.93686E-1 4.79571E-1 4.80959E-1 4.76063E-1 4.16605E-1 4.26536E-1 4.78298E-1 4.57708E-1 4.51929E-1 4.33062E-1 4.31936E-1 4.45563E-1 4.31874E-1 4.68837E-1 4.91865E-1 4.87123E-1 5.2688E-1 5.54927E-1 5.15338E-1 5.02586E-1 5.21369E-1 4.96579E-1 5.30071E-1 5.53527E-1 5.15101E-1 5.12863E-1 5.05298E-1 4.8231E-1 4.60913E-1 5.07904E-1 4.88904E-1 4.79233E-1 4.69818E-1 4.5564E-1 4.56846E-1 4.65286E-1 4.84419E-1 4.93778E-1 4.57025E-1 4.67572E-1 4.56105E-1 4.37725E-1 3.94638E-1 3.368E-1 2.98118E-1 2.89059E-1 2.7709E-1 3.1162E-1 -9999 3.39935E-1 3.18763E-1 3.36761E-1 3.27476E-1 3.03871E-1 3.42022E-1 3.98788E-1 4.04774E-1 4.12939E-1 3.73949E-1 3.8949E-1 3.97672E-1 3.4602E-1 2.57755E-1 2.52675E-1 2.43722E-1 2.42173E-1 2.48653E-1 2.36347E-1 2.37976E-1 2.50307E-1 2.49059E-1 2.71093E-1 2.99462E-1 3.31254E-1 3.4418E-1 3.79937E-1 4.04244E-1 4.31039E-1 4.31058E-1 4.65864E-1 5.04929E-1 5.63723E-1 6.14657E-1 6.26886E-1 6.45684E-1 6.49697E-1 6.50986E-1 6.69584E-1 6.74571E-1 6.39546E-1 6.69632E-1 6.76091E-1 6.63029E-1 6.89151E-1 6.85264E-1 6.65098E-1 5.4268E-1 3.68286E-1 3.07288E-1 2.86971E-1 2.78408E-1 3.103E-1 3.99852E-1 3.43417E-1 2.63777E-1 2.13633E-1 2.03235E-1 2.05784E-1 2.07684E-1 1.81204E-1 1.96202E-1 1.02468E-1 1.16955E-1 7.25728E-2 5.63732E-2 6.00202E-2 5.5888E-2 4.36261E-2 3.99911E-2 4.64908E-2 5.91387E-2 6.15064E-2 9.98599E-2 1.32387E-1 1.15519E-1 5.20729E-2 -9999 -9999 -9999 -9999 -9999 -9999 2.19013E-2 -9999 -9999 -9999 -9999 -9999 -9999
-9999 -9999 -9999 -9999 -9999 -9999 -9999 -9999 -9999 -9999 -9999 -9999 -9999 -9999 4.19474E-1 4.1708E-1 3.63687E-1 3.48197E-1 4.43017E-1 4.27998E-1 3.83378E-1 4.05641E-1 4.30505E-1 4.01503E-1 4.05376E-1 4.03351E-1 4.15315E-1 4.20411E-1 4.40312E-1 4.33836E-1 4.97816E-1 5.13447E-1 4.77036E-1 4.50451E-1 4.73159E-1 4.60074E-1 4.17824E-1 4.24121E-1 4.36089E-1 4.63305E-1 4.46755E-1 4.50068E-1 4.33131E-1 4.4149E-1 5.05421E-1 5.02213E-1 4.77394E-1 5.12914E-1 5.37696E-1 5.45975E-1 5.20066E-1 5.02112E-1 4.96638E-1 5.30852E-1 5.15546E-1 5.19049E-1 5.145E-1 4.94736E-1 4.64535E-1 4.20338E-1 4.66163E-1 4.82711E-1 4.65466E-1 4.65455E-1 4.76563E-1 4.71048E-1 4.74072E-1 4.54606E-1 4.53252E-1 4.73451E-1 4.33332E-1 4.19142E-1 4.06096E-1 4.18772E-1 3.91597E-1 3.64055E-1 3.06059E-1 2.81394E-1 2.82381E-1 2.54586E-1 2.82736E-1 3.09309E-1 3.45537E-1 3.20822E-1 2.9107E-1 3.25411E-1 3.79628E-1 4.2828E-1 4.21841E-1 4.31701E-1 4.35767E-1 4.2781E-1 4.14941E-1 3.3606E-1 2.84812E-1 2.46409E-1 2.43827E-1 2.49407E-1 2.66984E-1 2.61479E-1 2.38449E-1 2.55263E-1 2.51945E-1 2.93832E-1 3.04837E-1 2.878E-1 3.33139E-1 3.93969E-1 4.3215E-1 4.63591E-1 4.92885E-1 5.30057E-1 5.68966E-1 5.86016E-1 5.75528E-1 6.12847E-1 6.46006E-1 5.99431E-1 6.4769E-1 6.6741E-1 6.46922E-1 6.74885E-1 6.35942E-1 6.81152E-1 6.94063E-1 6.775E-1 6.04849E-1 4.07841E-1 2.91936E-1 3.01714E-1 2.55763E-1 2.86228E-1 3.85698E-1 3.95145E-1 3.77763E-1 2.9773E-1 2.17543E-1 1.22968E-1 9.07577E-2 9.99288E-2 9.81943E-2 9.70561E-2 7.30671E-2 8.5267E-2 6.49225E-2 5.5664E-2 5.44618E-2 5.06924E-2 5.25536E-2 4.61232E-2 4.08709E-2 3.52892E-2 5.29194E-2 7.30371E-2 9.34277E-2 1.29228E-1 6.767E-2 -9999 -9999 -9999 -9999 -9999 7.47293E-3 -9999 -9999 -9999 -9999 -9999 -9999 -9999
-9999 -9999 -9999 -9999 -9999 -9999 -9999 -9999 -9999 -9999 -9999 -9999 -9999 -9999 -9999 -9999 3.17201E-1 3.38568E-1 3.26077E-1 3.62653E-1 4.08381E-1 3.78853E-1 4.50513E-1 4.40548E-1 4.40465E-1 4.39772E-1 4.45179E-1 4.21941E-1 4.12476E-1 4.28093E-1 4.74441E-1 4.70779E-1 4.53671E-1 4.441E-1 4.82921E-1 4.4166E-1 4.25865E-1 4.31748E-1 4.36495E-1 4.50485E-1 4.67552E-1 4.51641E-1 4.45951E-1 4.30255E-1 5.14694E-1 5.30644E-1 4.68354E-1 4.75897E-1 5.09195E-1 5.33196E-1 5.31923E-1 4.94276E-1 5.1731E-1 5.15595E-1 5.12114E-1 4.83473E-1 5.11989E-1 4.75032E-1 4.13629E-1 4.10749E-1 4.0268E-1 4.43634E-1 4.57574E-1 4.46466E-1 4.54108E-1 4.78501E-1 4.81123E-1 4.57666E-1 4.2576E-1 4.15656E-1 4.29013E-1 4.38716E-1 4.12092E-1 4.27635E-1 4.21278E-1 4.13841E-1 3.52693E-1 3.03715E-1 3.10463E-1 2.68593E-1 2.45303E-1 2.40504E-1 2.73209E-1 3.20825E-1 3.27234E-1 2.95466E-1 3.41963E-1 4.07146E-1 4.08825E-1 4.23149E-1 4.58188E-1 4.5103E-1 4.28288E-1 3.73908E-1 3.26788E-1 2.78875E-1 2.36391E-1 2.44483E-1 2.37167E-1 2.03129E-1 1.9585E-1 1.66852E-1 2.10232E-1 2.89322E-1 3.28097E-1 3.02845E-1 3.54964E-1 3.9107E-1 4.10475E-1 4.6917E-1 4.53574E-1 4.67594E-1 4.93361E-1 5.66934E-1 5.98539E-1 6.07126E-1 6.43655E-1 6.54777E-1 6.25528E-1 6.9355E-1 6.49522E-1 6.56182E-1 6.31758E-1 6.59776E-1 6.81849E-1 6.55339E-1 5.983E-1 4.34147E-1 3.29395E-1 3.07806E-1 3.74011E-1 3.07626E-1 2.61941E-1 3.10447E-1 3.03034E-1 2.53492E-1 2.61827E-1 1.92001E-1 8.07595E-2 6.55252E-2 6.69721E-2 7.26665E-2 5.30788E-2 4.85529E-2 5.85476E-2 5.89641E-2 4.68989E-2 5.13917E-2 4.93926E-2 4.68213E-2 4.78326E-2 2.94193E-2 3.15709E-2 5.74807E-2 1.31631E-1 1.19158E-1 6.18449E-2 4.15314E-2 -9999 -9999 -9999 -9999 -9999 -9999 -9999 -9999 -9999 -9999 -9999 -9999
-9999 -9999 -9999 -9999 -9999 -9999 -9999 -9999 -9999 -9999 -9999 -9999 -9999 -9999 -9999 -9999 -9999 -9999 2.61477E-1 2.74496E-1 2.91639E-1 3.33861E-1 3.79871E-1 4.03923E-1 4.21948E-1 4.36854E-1 4.42596E-1 4.34472E-1 4.31774E-1 4.18202E-1 4.28872E-1 4.49382E-1 4.44281E-1 4.59857E-1 4.25116E-1 4.21991E-1 4.21499E-1 4.2289E-1 4.45433E-1 4.43653E-1 4.14286E-1 4.51054E-1 4.28919E-1 4.21247E-1 4.23974E-1 4.65774E-1 5.17819E-1 4.88362E-1 5.05113E-1 5.32747E-1 5.15472E-1 5.06831E-1 5.17911E-1 5.34168E-1 4.99453E-1 4.52629E-1 5.05152E-1 4.35978E-1 4.61508E-1 4.53431E-1 3.97645E-1 4.14723E-1 4.36422E-1 4.42043E-1 4.66925E-1 4.81186E-1 4.79249E-1 4.7491E-1 4.14992E-1 4.35983E-1 4.62404E-1 4.47097E-1 4.33401E-1 4.35468E-1 4.04709E-1 4.13778E-1 3.87189E-1 3.28111E-1 2.81266E-1 2.68526E-1 2.35779E-1 2.15673E-1 2.28175E-1 2.79217E-1 2.86206E-1 2.90415E-1 2.77363E-1 3.35669E-1 4.26602E-1 4.25656E-1 4.43604E-1 4.42108E-1 4.2487E-1 4.05747E-1 3.59016E-1 2.95735E-1 2.54034E-1 2.36663E-1 1.90677E-1 1.46825E-1 1.43678E-1 1.20941E-1 1.30767E-1 2.4951E-1 3.2037E-1 3.45003E-1 3.5778E-1 4.07065E-1 4.22933E-1 4.15421E-1 3.52009E-1 3.57179E-1 4.80331E-1 4.75939E-1 5.61116E-1 5.9587E-1 6.21801E-1 6.49233E-1 6.32452E-1 6.55952E-1 6.52593E-1 6.18839E-1 6.06847E-1 6.29418E-1 6.40951E-1 6.02285E-1 5.18353E-1 4.11145E-1 3.82408E-1 3.33145E-1 2.53067E-1 2.7383E-1 2.88845E-1 2.57989E-1 1.88458E-1 2.23857E-1 2.59205E-1 1.62949E-1 7.89561E-2 5.08762E-2 5.73387E-2 7.80261E-2 4.62772E-2 3.45998E-2 4.52168E-2 4.88943E-2 4.53646E-2 4.49722E-2 2.6801E-2 2.4861E-2 2.49852E-2 2.86143E-2 2.77835E-2 4.7795E-2 8.2487E-2 6.94957E-2 2.92954E-2 -9999 -9999 -9999 -9999 -9999 -9999 -9999 -9999 -9999 -9999 -9999 -9999 -9999
-9999 -9999 -9999 -9999 -9999 -9999 -9999 -9999 -9999 -9999 -9999 -9999 -9999 -9999 -9999 -9999 -9999 -9999 -9999 -9999 1.68287E-1 2.46696E-1 3.1278E-1 3.51636E-1 4.02555E-1 4.20948E-1 4.43131E-1 4.48203E-1 4.51397E-1 4.33106E-1 4.34876E-1 4.31117E-1 4.27636E-1 4.46908E-1 4.35964E-1 4.13667E-1 4.22852E-1 4.33408E-1 4.099E-1 4.07659E-1 4.10025E-1 4.16922E-1 4.10037E-1 4.30113E-1 4.18229E-1 4.24934E-1 4.48494E-1 4.59014E-1 4.61893E-1 4.93396E-1 4.88514E-1 5.11495E-1 5.16521E-1 5.14063E-1 5.27168E-1 5.06558E-1 4.61161E-1 4.36501E-1 4.46168E-1 4.41889E-1 4.06988E-1 4.13003E-1 4.14132E-1 4.59616E-1 4.64394E-1 4.60146E-1 4.73012E-1 4.64297E-1 4.52807E-1 4.7972E-1 4.92418E-1 4.79252E-1 4.65372E-1 4.5361E-1 3.9638E-1 3.93936E-1 4.01469E-1 3.41307E-1 2.84713E-1 2.25855E-1 2.17398E-1 2.30659E-1 2.3577E-1 2.59674E-1 2.95106E-1 2.74699E-1 2.60824E-1 3.00602E-1 3.82473E-1 4.17602E-1 4.29093E-1 4.15609E-1 4.36508E-1 4.0354E-1 4.20701E-1 3.86121E-1 3.26195E-1 2.95092E-1 2.48092E-1 1.63822E-1 1.54182E-1 1.45543E-1 1.73417E-1 2.31033E-1 3.00065E-1 3.18014E-1 3.18572E-1 3.43969E-1 3.22886E-1 3.02125E-1 2.68644E-1 2.93089E-1 3.74632E-1 4.167E-1 4.63198E-1 4.79632E-1 5.26698E-1 5.629E-1 5.62661E-1 5.97063E-1 5.81956E-1 5.42459E-1 5.81046E-1 6.25031E-1 5.92577E-1 5.29196E-1 4.10589E-1 3.01293E-1 2.53328E-1 2.38207E-1 3.03142E-1 2.56806E-1 2.59094E-1 3.09527E-1 1.85961E-1 1.86261E-1 1.76681E-1 1.0638E-1 5.18297E-2 5.48251E-2 6.1893E-2 7.13964E-2 5.22676E-2 3.74047E-2 4.73889E-2 5.07626E-2 3.46855E-2 2.59943E-2 1.98162E-2 1.98721E-2 1.91925E-2 2.41287E-2 2.98008E-2 5.03725E-2 2.97203E-2 3.5944E-2 2.01661E-2 -9999 -9999 -9999 -9999 -9999 -9999 -9999 -9999 -9999 -9999 -9999 -9999 -9999
-9999 -9999 -9999 -9999 -9999 -9999 -9999 -9999 -9999 -9999 -9999 -9999 -9999 -9999 -9999 -9999 -9999 -9999 -9999 -9999 -9999 1.80369E-1 2.63593E-1 3.11549E-1 3.52931E-1 3.51339E-1 3.90199E-1 4.34605E-1 4.37026E-1 4.3409E-1 4.44129E-1 4.52331E-1 4.3907E-1 4.42011E-1 4.11562E-1 4.05677E-1 4.03365E-1 4.00651E-1 3.7095E-1 3.9825E-1 4.07694E-1 4.06731E-1 4.10579E-1 3.95623E-1 4.04657E-1 4.22586E-1 4.31175E-1 4.6012E-1 4.49215E-1 4.67896E-1 4.73886E-1 4.89826E-1 4.78968E-1 4.987E-1 5.37531E-1 5.21901E-1 5.10018E-1 4.97787E-1 4.84032E-1 4.33945E-1 4.11687E-1 4.28705E-1 4.25731E-1 4.4334E-1 4.48974E-1 4.71058E-1 4.87848E-1 4.90979E-1 4.99902E-1 5.33478E-1 5.12432E-1 5.07688E-1 5.23748E-1 4.82163E-1 4.33966E-1 4.19729E-1 3.82285E-1 3.69868E-1 3.16685E-1 2.76253E-1 2.13985E-1 1.9235E-1 2.1649E-1 2.24678E-1 2.30358E-1 2.28546E-1 2.58708E-1 2.79347E-1 3.10739E-1 3.60788E-1 4.33669E-1 4.25524E-1 4.39093E-1 4.42564E-1 4.28576E-1 4.21807E-1 3.86257E-1 3.82412E-1 3.43969E-1 2.85429E-1 2.52742E-1 2.28142E-1 1.95986E-1 2.00666E-1 2.92443E-1 2.87666E-1 2.89707E-1 2.95036E-1 3.07499E-1 2.78E-1 2.65866E-1 2.37112E-1 2.83681E-1 3.10062E-1 4.07664E-1 4.38846E-1 4.82083E-1 5.11224E-1 4.92019E-1 5.00137E-1 5.31811E-1 5.28191E-1 5.64484E-1 5.73414E-1 5.28276E-1 5.12712E-1 4.20746E-1 2.67983E-1 2.15174E-1 2.29709E-1 1.76122E-1 2.06377E-1 2.04771E-1 2.76437E-1 3.00379E-1 2.5361E-1 1.66245E-1 1.30414E-1 6.63296E-2 7.88389E-2 1.48493E-1 1.19815E-1 5.2664E-2 3.63194E-2 4.64397E-2 5.25166E-2 3.75821E-2 2.76383E-2 1.74942E-2 1.56161E-2 1.34226E-2 1.25124E-2 1.71912E-2 3.76547E-2 3.22308E-2 4.09728E-2 2.41696E-2 1.50307E-2 -9999 -9999 -9999 -9999 -9999 -9999 -9999 -9999 -9999 -9999 -9999 -9999
-9999 -9999 -9999 -9999 -9999 -9999 -9999 -9999 -9999 -9999 -9999 -9999 -9999 -9999 -9999 -9999 -9999 -9999 -9999 -9999 -9999 1.85993E-1 2.38512E-1 2.97353E-1 2.98194E-1 3.29644E-1 3.48376E-1 3.48297E-1 3.7445E-1 3.98338E-1 4.28965E-1 4.43502E-1 4.50291E-1 4.51858E-1 4.2284E-1 3.95368E-1 3.85258E-1 3.44089E-1 3.87008E-1 3.61364E-1 3.42385E-1 3.69792E-1 3.81648E-1 4.0382E-1 3.9658E-1 3.82922E-1 3.81743E-1 4.48919E-1 4.62527E-1 4.51937E-1 4.25765E-1 4.51476E-1 4.47131E-1 4.61181E-1 5.14455E-1 5.30754E-1 5.22151E-1 5.17983E-1 4.92999E-1 4.89312E-1 4.73543E-1 4.66305E-1 4.40157E-1 4.41645E-1 4.60135E-1 4.70211E-1 4.86996E-1 4.80217E-1 4.72365E-1 4.82382E-1 4.86572E-1 5.04378E-1 5.22039E-1 5.05805E-1 4.45164E-1 4.06878E-1 3.80911E-1 3.81968E-1 3.46207E-1 3.22685E-1 2.46278E-1 2.07547E-1 1.63785E-1 1.6337E-1 1.76095E-1 1.94885E-1 2.24074E-1 2.24142E-1 2.62433E-1 2.95306E-1 4.14275E-1 4.35795E-1 4.16387E-1 4.17106E-1 4.32865E-1 4.44017E-1 4.2859E-1 4.02105E-1 3.64731E-1 3.11692E-1 2.53924E-1 2.46181E-1 2.03438E-1 2.35962E-1 2.36451E-1 2.35571E-1 2.41105E-1 2.36767E-1 2.3543E-1 2.13606E-1 2.76931E-1 2.72934E-1 2.61614E-1 2.72917E-1 3.28608E-1 3.30549E-1 3.29048E-1 3.78726E-1 4.89556E-1 4.75445E-1 4.55219E-1 4.70829E-1 4.71459E-1 5.24185E-1 4.73705E-1 4.3856E-1 4.22968E-1 2.59953E-1 1.92605E-1 1.50939E-1 1.66666E-1 1.4811E-1 1.811E-1 2.1262E-1 2.22805E-1 2.19795E-1 1.22525E-1 8.1846E-2 6.01276E-2 1.03547E-1 1.08265E-1 9.74246E-2 4.72128E-2 4.27218E-2 6.41779E-2 7.79946E-2 5.56433E-2 3.93886E-2 2.52406E-2 2.07138E-2 1.92736E-2 1.88426E-2 1.45662E-2 2.10906E-2 2.85333E-2 2.82068E-2 1.43264E-2 1.18269E-2 1.04879E-2 1.02495E-2 -9999 -9999 -9999 -9999 1.43532E-2 -9999 -9999 -9999 -9999 -9999
-9999 -9999 -9999 -9999 -9999 -9999 -9999 -9999 -9999 -9999 -9999 -9999 -9999 -9999 -9999 -9999 -9999 -9999 -9999 -9999 -9999 1.48877E-1 2.07382E-1 2.24456E-1 2.1549E-1 2.56683E-1 3.0292E-1 3.55026E-1 3.58924E-1 3.54313E-1 3.45165E-1 4.10216E-1 4.33644E-1 4.47962E-1 4.26636E-1 3.8694E-1 3.72776E-1 3.73014E-1 3.90069E-1 3.40034E-1 3.68195E-1 4.09821E-1 4.21368E-1 4.47925E-1 3.93528E-1 3.4887E-1 4.28555E-1 3.85717E-1 4.47E-1 4.48241E-1 4.07961E-1 4.39913E-1 4.18339E-1 4.34495E-1 4.43536E-1 4.78899E-1 5.13323E-1 4.98547E-1 5.07255E-1 4.96582E-1 4.8588E-1 4.61527E-1 4.51832E-1 4.23938E-1 4.267E-1 4.66017E-1 4.47763E-1 4.80866E-1 4.70115E-1 4.65385E-1 4.75699E-1 4.8304E-1 4.71825E-1 4.8157E-1 4.4512E-1 4.09444E-1 3.58275E-1 3.56717E-1 3.7391E-1 3.47652E-1 2.88345E-1 2.24979E-1 1.88841E-1 1.53224E-1 1.63401E-1 1.89358E-1 1.78395E-1 1.97654E-1 2.4121E-1 2.64105E-1 3.47235E-1 3.97697E-1 4.33826E-1 4.27483E-1 4.16603E-1 4.26645E-1 4.00665E-1 3.35695E-1 2.79665E-1 2.47264E-1 1.70287E-1 1.98534E-1 3.10284E-1 2.28792E-1 2.21149E-1 1.94585E-1 2.00091E-1 2.23286E-1 2.39064E-1 2.24616E-1 2.04405E-1 2.17141E-1 2.11267E-1 2.26759E-1 2.25383E-1 2.12556E-1 2.58452E-1 3.42948E-1 4.43839E-1 3.88207E-1 3.70436E-1 4.03559E-1 3.91826E-1 4.18732E-1 4.29744E-1 3.96056E-1 3.42515E-1 2.40382E-1 1.93381E-1 1.55168E-1 1.38237E-1 1.11289E-1 1.30145E-1 1.66462E-1 2.19025E-1 1.73362E-1 1.02799E-1 8.41281E-2 9.83969E-2 1.63555E-1 1.49665E-1 1.01094E-1 7.30209E-2 8.10413E-2 9.35955E-2 1.11783E-1 1.04194E-1 8.79539E-2 8.94159E-2 7.9563E-2 7.66435E-2 7.49054E-2 3.2659E-2 2.10998E-2 3.05166E-2 2.50507E-2 1.46197E-2 1.478E-2 1.40122E-2 1.50966E-2 1.08331E-2 1.1808E-2 -9999 2.72969E-2 2.38896E-2 1.53645E-2 -9999 -9999 -9999 -9999
-9999 -9999 -9999 -9999 -9999 -9999 -9999 -9999 -9999 -9999 -9999 -9999 -9999 -9999 -9999 -9999 -9999 -9999 -9999 -9999 -9999 -9999 1.3039E-1 1.56217E-1 2.10789E-1 2.26111E-1 2.5255E-1 3.1047E-1 3.4826E-1 4.07583E-1 3.91769E-1 3.58249E-1 3.72509E-1 4.10516E-1 4.31038E-1 4.3034E-1 4.09384E-1 4.14527E-1 3.92612E-1 3.66052E-1 3.97932E-1 4.15128E-1 4.47166E-1 4.96952E-1 4.6196E-1 4.19278E-1 4.18787E-1 3.71925E-1 4.17499E-1 4.22619E-1 3.98885E-1 3.72364E-1 4.10861E-1 3.86149E-1 3.84397E-1 4.27694E-1 4.50347E-1 4.91925E-1 4.95184E-1 5.03781E-1 4.81315E-1 4.78848E-1 4.55912E-1 4.49042E-1 4.43903E-1 4.357E-1 4.39068E-1 4.61018E-1 4.53963E-1 4.35624E-1 4.53392E-1 4.88721E-1 4.91391E-1 4.84329E-1 4.74481E-1 4.14699E-1 3.95288E-1 3.76592E-1 3.21556E-1 3.0917E-1 2.54924E-1 1.90151E-1 1.71657E-1 1.80451E-1 1.79247E-1 2.26402E-1 1.92985E-1 1.77584E-1 1.72613E-1 1.86771E-1 2.33874E-1 3.03169E-1 3.54509E-1 4.09908E-1 3.90798E-1 3.64408E-1 3.59446E-1 3.22308E-1 2.92844E-1 2.17065E-1 2.02441E-1 1.90499E-1 1.73208E-1 2.36685E-1 1.9237E-1 1.70405E-1 2.05294E-1 2.60081E-1 1.49682E-1 1.13485E-1 1.97728E-1 2.62569E-1 2.13582E-1 2.25594E-1 2.44385E-1 2.69741E-1 2.99931E-1 3.3901E-1 3.45022E-1 3.21084E-1 3.32314E-1 2.99657E-1 2.85345E-1 3.59635E-1 3.71583E-1 2.74546E-1 2.13738E-1 2.75609E-1 2.18993E-1 1.54607E-1 1.19618E-1 1.21047E-1 9.00773E-2 1.08314E-1 1.52034E-1 1.45508E-1 1.14729E-1 1.07294E-1 1.23137E-1 1.93494E-1 1.95542E-1 1.05396E-1 7.24775E-2 1.20071E-1 1.5138E-1 1.09922E-1 9.38176E-2 6.36713E-2 8.15681E-2 9.50387E-2 8.89406E-2 6.07009E-2 3.29043E-2 2.46929E-2 3.78419E-2 1.95568E-2 1.23126E-2 1.52191E-2 1.93289E-2 1.58608E-2 1.94169E-2 2.17509E-2 9.64324E-3 2.85973E-2 -9999 -9999 -9999 -9999 -9999 -9999
-9999 -9999 -9999 -9999 -9999 -9999 -9999 -9999 -9999 -9999 -9999 -9999 -9999 -9999 -9999 -9999 -9999 -9999 -9999 -9999 -9999 -9999 -9999 1.15193E-1 1.68385E-1 2.13012E-1 2.16307E-1 2.83183E-1 2.95199E-1 3.23737E-1 3.5065E-1 3.47449E-1 4.04531E-1 3.80959E-1 4.19132E-1 4.19315E-1 3.94887E-1 4.1408E-1 4.66762E-1 4.4468E-1 4.82665E-1 4.5617E-1 4.89145E-1 4.88477E-1 4.37389E-1 4.19977E-1 4.24994E-1 4.21947E-1 3.59247E-1 4.16733E-1 3.78758E-1 3.62151E-1 4.00005E-1 4.19261E-1 3.80272E-1 3.7721E-1 4.22516E-1 4.87061E-1 5.00261E-1 4.82513E-1 4.70961E-1 4.59797E-1 4.54885E-1 4.2735E-1 4.30273E-1 4.12231E-1 4.30418E-1 4.44228E-1 4.42372E-1 4.45807E-1 4.42274E-1 4.77594E-1 4.76844E-1 4.91399E-1 4.86485E-1 4.67602E-1 4.40417E-1 3.65231E-1 3.57692E-1 3.1864E-1 2.98085E-1 2.36729E-1 2.012E-1 1.73628E-1 1.45174E-1 1.76906E-1 1.8819E-1 1.8472E-1 1.88338E-1 2.20823E-1 2.64393E-1 2.41863E-1 2.89649E-1 3.42594E-1 3.64536E-1 3.07139E-1 2.704E-1 2.90038E-1 2.20682E-1 1.92471E-1 1.84039E-1 1.65702E-1 1.50242E-1 1.5729E-1 2.37346E-1 2.50606E-1 1.44924E-1 1.68723E-1 1.85176E-1 1.21192E-1 7.61698E-2 9.64087E-2 2.24552E-1 2.40164E-1 2.14391E-1 1.86517E-1 2.37987E-1 2.75613E-1 2.95406E-1 2.83922E-1 2.83553E-1 3.10525E-1 2.38676E-1 2.05723E-1 3.0343E-1 2.82126E-1 2.34092E-1 1.91328E-1 1.94905E-1 2.27199E-1 2.39886E-1 2.24001E-1 1.47735E-1 1.17313E-1 1.35984E-1 1.32646E-1 7.8201E-2 6.06773E-2 7.03442E-2 1.49098E-1 1.69493E-1 9.79076E-2 9.33381E-2 1.05828E-1 1.06942E-1 1.22857E-1 7.80141E-2 5.71844E-2 3.52187E-2 3.14395E-2 3.62452E-2 3.8304E-2 4.07934E-2 2.58616E-2 1.5173E-2 1.28613E-2 -9999 1.03991E-2 1.13683E-2 9.06651E-3 8.06244E-3 1.32444E-2 2.09664E-2 -9999 -9999 -9999 -9999 -9999 -9999 -9999
-9999 -9999 -9999 -9999 -9999 -9999 -9999 -9999 -9999 -9999 -9999 -9999 -9999 -9999 -9999 -9999 -9999 -9999 -9999 -9999 -9999 -9999 -9999 -9999 1.19826E-1 1.25819E-1 1.19267E-1 1.68323E-1 2.32147E-1 2.65931E-1 2.78888E-1 2.90755E-1 3.27983E-1 3.51531E-1 3.81179E-1 3.76861E-1 4.10595E-1 4.05635E-1 4.12431E-1 4.65127E-1 4.94542E-1 4.71722E-1 5.24333E-1 5.18436E-1 4.99851E-1 4.49533E-1 4.25939E-1 3.98701E-1 4.02804E-1 3.61548E-1 3.56829E-1 3.81156E-1 4.19517E-1 4.54254E-1 3.84528E-1 4.01323E-1 4.01105E-1 4.29712E-1 4.24315E-1 4.47035E-1 4.59914E-1 4.67481E-1 4.18346E-1 4.02625E-1 4.11082E-1 3.93723E-1 3.77005E-1 3.99577E-1 4.08979E-1 4.24342E-1 4.46781E-1 4.65476E-1 4.61095E-1 4.59449E-1 4.69488E-1 4.47625E-1 3.94311E-1 3.345E-1 3.63281E-1 3.36346E-1 3.10672E-1 2.70975E-1 2.43996E-1 2.05824E-1 1.75142E-1 1.50862E-1 1.60336E-1 1.72674E-1 2.13807E-1 2.24329E-1 2.47907E-1 2.86815E-1 2.79562E-1 3.00198E-1 2.91256E-1 2.79747E-1 2.58446E-1 2.60191E-1 2.11241E-1 2.42336E-1 2.15222E-1 1.90648E-1 1.56587E-1 1.47196E-1 1.10007E-1 1.25968E-1 1.17345E-1 9.15981E-2 1.77305E-1 2.02524E-1 1.52493E-1 1.59178E-1 2.50233E-1 1.58161E-1 1.49914E-1 1.18578E-1 1.13829E-1 2.01206E-1 1.88258E-1 1.91357E-1 1.90333E-1 2.01742E-1 2.55998E-1 2.23579E-1 1.92594E-1 2.9141E-1 2.74048E-1 1.88463E-1 1.45288E-1 1.79811E-1 2.27889E-1 1.89241E-1 1.28668E-1 7.89196E-2 1.36446E-1 1.65727E-1 1.46004E-1 7.51557E-2 7.78566E-2 1.43943E-1 1.53569E-1 1.07091E-1 6.79278E-2 6.59174E-2 1.14072E-1 1.46071E-1 1.17492E-1 8.66339E-2 6.50337E-2 4.05305E-2 2.01792E-2 1.81977E-2 2.07602E-2 2.65555E-2 1.16832E-2 -9999 -9999 -9999 -9999 -9999 -9999 -9999 -9999 -9999 -9999 -9999 -9999 -9999 -9999 -9999
-9999 -9999 -9999 -9999 -9999 -9999 -9999 -9999 -9999 -9999 -9999 -9999 -9999 -9999 -9999 -9999 -9999 -9999 -9999 -9999 -9999 -9999 -9999 -9999 -9999 1.79991E-1 1.06557E-1 1.54996E-1 2.16488E-1 2.47167E-1 2.19808E-1 2.63744E-1 3.2356E-1 3.58373E-1 2.38603E-1 2.25911E-1 2.34532E-1 3.22712E-1 4.16618E-1 4.68612E-1 4.59216E-1 4.30236E-1 4.52416E-1 4.79116E-1 4.90984E-1 5.0962E-1 4.8752E-1 4.31955E-1 4.07114E-1 4.10591E-1 4.3401E-1 4.04193E-1 4.54633E-1 4.26624E-1 3.93932E-1 3.88097E-1 3.78656E-1 3.987E-1 4.05133E-1 3.91234E-1 4.40922E-1 4.51984E-1 4.41493E-1 4.19514E-1 3.73185E-1 3.73498E-1 3.37268E-1 3.18911E-1 3.37404E-1 3.40421E-1 3.53771E-1 3.84883E-1 4.01747E-1 4.14433E-1 4.22043E-1 4.0744E-1 3.30794E-1 2.97911E-1 3.44433E-1 3.68016E-1 3.21532E-1 2.96711E-1 2.97263E-1 2.26094E-1 2.02395E-1 1.63929E-1 1.38607E-1 1.72445E-1 2.36006E-1 2.37736E-1 2.55635E-1 2.90375E-1 2.74002E-1 2.92664E-1 2.80227E-1 2.62072E-1 2.47693E-1 2.26543E-1 1.94192E-1 2.36714E-1 2.20589E-1 2.11165E-1 1.65096E-1 1.33058E-1 6.98076E-2 7.88987E-2 1.25958E-1 1.0879E-1 9.16421E-2 1.17114E-1 1.27121E-1 1.82142E-1 2.65094E-1 1.58419E-1 1.6851E-1 1.46657E-1 1.14064E-1 9.66796E-2 1.58111E-1 2.07239E-1 2.05587E-1 2.49134E-1 2.85152E-1 2.30528E-1 1.6018E-1 2.09419E-1 2.78709E-1 1.79215E-1 1.07802E-1 1.64951E-1 1.49807E-1 1.32221E-1 9.18221E-2 7.70269E-2 1.06198E-1 1.81188E-1 1.69984E-1 9.94253E-2 1.08705E-1 9.89518E-2 9.51327E-2 7.8454E-2 7.2045E-2 4.81638E-2 5.9679E-2 1.06116E-1 1.00849E-1 6.76644E-2 3.66186E-2 2.40528E-2 1.74109E-2 2.03521E-2 2.45517E-2 1.33666E-2 1.09619E-2 -9999 -9999 -9999 -9999 -9999 -9999 -9999 -9999 -9999 -9999 -9999 -9999 -9999 -9999 -9999
-9999 -9999 -9999 -9999 -9999 -9999 -9999 -9999 -9999 -9999 -9999 -9999 -9999 -9999 -9999 -9999 -9999 -9999 -9999 -9999 -9999 -9999 -9999 -9999 -9999 1.34883E-1 1.36067E-1 1.56338E-1 2.50101E-1 2.66979E-1 2.5042E-1 2.69173E-1 2.83099E-1 3.35226E-1 2.84018E-1 2.10677E-1 2.22537E-1 2.03433E-1 2.70612E-1 3.84053E-1 4.14435E-1 4.43491E-1 4.48396E-1 4.78449E-1 4.97737E-1 5.30405E-1 5.39754E-1 4.97149E-1 4.39701E-1 4.2677E-1 4.46757E-1 3.99227E-1 4.2242E-1 4.20014E-1 3.62134E-1 3.68404E-1 3.78602E-1 3.81499E-1 3.8446E-1 4.09431E-1 4.13386E-1 4.1912E-1 3.91829E-1 3.74849E-1 3.5356E-1 3.35277E-1 3.1438E-1 3.18397E-1 3.03533E-1 3.04099E-1 3.24386E-1 3.29763E-1 3.29905E-1 3.17847E-1 3.26307E-1 3.39431E-1 3.07045E-1 3.08912E-1 3.18364E-1 3.14048E-1 3.45086E-1 3.31807E-1 2.97124E-1 2.77999E-1 2.39768E-1 2.08623E-1 1.83813E-1 1.94551E-1 2.44591E-1 2.76903E-1 2.97234E-1 3.07182E-1 2.82377E-1 2.71875E-1 2.89051E-1 2.60668E-1 2.19009E-1 2.16794E-1 2.12922E-1 2.23311E-1 2.23859E-1 1.73801E-1 1.41627E-1 1.21234E-1 9.70939E-2 1.01303E-1 1.39785E-1 1.6162E-1 1.42878E-1 1.06485E-1 7.8415E-2 1.53228E-1 3.06633E-1 1.49251E-1 1.67344E-1 1.75552E-1 1.51042E-1 1.74531E-1 1.86328E-1 3.01653E-1 3.297E-1 3.05628E-1 2.79984E-1 2.55631E-1 1.93037E-1 1.43184E-1 2.60891E-1 2.3482E-1 1.591E-1 1.85478E-1 1.38362E-1 9.13727E-2 7.54283E-2 9.67215E-2 1.04298E-1 7.45594E-2 7.29762E-2 4.63243E-2 3.79635E-2 3.313E-2 3.40693E-2 5.55176E-2 9.24577E-2 8.86075E-2 6.93769E-2 6.50163E-2 8.16128E-2 6.33656E-2 4.44229E-2 2.05091E-2 1.54744E-2 1.54016E-2 3.34265E-2 1.81904E-2 -9999 -9999 -9999 -9999 -9999 -9999 -9999 -9999 -9999 -9999 -9999 -9999 -9999 -9999 -9999 -9999
-9999 -9999 -9999 -9999 -9999 -9999 -9999 -9999 -9999 -9999 -9999 -9999 -9999 -9999 -9999 -9999 -9999 -9999 -9999 -9999 -9999 -9999 -9999 -9999 -9999 -9999 2.29079E-1 2.47366E-1 3.02542E-1 3.29251E-1 2.54613E-1 2.09641E-1 2.34768E-1 2.75665E-1 2.73296E-1 2.3361E-1 1.87616E-1 2.19219E-1 2.46039E-1 2.44044E-1 3.23564E-1 3.97894E-1 4.27506E-1 4.2674E-1 4.51012E-1 4.95225E-1 5.15819E-1 5.00943E-1 4.91527E-1 4.3324E-1 4.32885E-1 4.03375E-1 3.63687E-1 3.69096E-1 4.18026E-1 4.19311E-1 4.02137E-1 3.65517E-1 3.54376E-1 3.46889E-1 3.84167E-1 3.88825E-1 3.73288E-1 3.27109E-1 3.07628E-1 3.18065E-1 3.16729E-1 3.23564E-1 3.01851E-1 2.95481E-1 2.99242E-1 2.83613E-1 3.03138E-1 3.18951E-1 2.91385E-1 2.74222E-1 2.66669E-1 2.5383E-1 2.65305E-1 3.2337E-1 2.96223E-1 3.24618E-1 2.72775E-1 2.81732E-1 2.68792E-1 2.35272E-1 2.153E-1 2.31849E-1 2.23079E-1 2.38234E-1 2.39411E-1 2.46826E-1 2.52196E-1 2.59913E-1 2.82296E-1 2.56963E-1 2.36902E-1 2.2096E-1 2.50915E-1 2.3369E-1 2.38856E-1 2.42656E-1 1.91157E-1 1.41272E-1 1.70402E-1 1.69315E-1 1.68596E-1 1.86168E-1 1.92422E-1 1.46672E-1 8.09947E-2 8.37438E-2 2.77641E-1 1.95057E-1 1.27075E-1 1.85108E-1 1.95326E-1 1.75325E-1 1.88329E-1 1.95916E-1 1.97069E-1 2.01201E-1 2.0771E-1 1.5986E-1 1.92364E-1 1.34349E-1 1.62848E-1 2.24866E-1 1.54416E-1 1.78553E-1 1.4494E-1 9.17998E-2 4.7104E-2 8.36087E-2 6.63462E-2 8.65248E-2 9.22849E-2 6.52035E-2 4.74279E-2 2.5666E-2 3.29873E-2 3.60615E-2 3.8377E-2 5.30717E-2 8.5222E-2 7.54972E-2 5.69205E-2 5.65718E-2 3.88783E-2 1.43214E-2 1.10987E-2 1.55176E-2 3.61582E-2 2.03483E-2 -9999 -9999 -9999 -9999 -9999 -9999 -9999 -9999 -9999 -9999 -9999 -9999 -9999 -9999 -9999 -9999
-9999 -9999 -9999 -9999 -9999 -9999 -9999 -9999 -9999 -9999 -9999 -9999 -9999 -9999 -9999 -9999 -9999 -9999 -9999 -9999 -9999 -9999 -9999 -9999 -9999 -9999 3.17384E-1 2.94024E-1 3.33684E-1 3.06517E-1 2.35321E-1 2.27371E-1 2.42187E-1 2.74103E-1 2.82771E-1 2.66076E-1 2.76738E-1 2.46257E-1 2.32534E-1 2.16124E-1 2.15498E-1 3.14409E-1 3.95489E-1 4.29067E-1 4.05917E-1 4.08885E-1 4.27978E-1 4.79306E-1 4.82148E-1 4.87838E-1 4.26501E-1 3.95582E-1 3.73178E-1 3.09294E-1 3.96161E-1 4.32501E-1 3.98595E-1 3.37826E-1 3.28071E-1 3.39873E-1 3.73921E-1 3.51677E-1 3.426E-1 3.20298E-1 2.83255E-1 2.82391E-1 2.92734E-1 3.27049E-1 2.99204E-1 3.00622E-1 2.71006E-1 2.93567E-1 3.15332E-1 3.16148E-1 3.30625E-1 2.79135E-1 2.23845E-1 2.2369E-1 2.41675E-1 2.5452E-1 2.76792E-1 3.24421E-1 3.09877E-1 2.98881E-1 2.80606E-1 2.55865E-1 2.30264E-1 2.60958E-1 1.96992E-1 1.81516E-1 1.99692E-1 2.1379E-1 2.26521E-1 2.18282E-1 2.23662E-1 2.31678E-1 2.38418E-1 2.41399E-1 2.34043E-1 2.45849E-1 2.45231E-1 2.5733E-1 2.36814E-1 2.06595E-1 2.02854E-1 1.95259E-1 1.60021E-1 1.90832E-1 1.92846E-1 1.5355E-1 1.18503E-1 8.10969E-2 1.79412E-1 1.91018E-1 2.59823E-1 3.25866E-1 3.16234E-1 1.73522E-1 1.7817E-1 9.09633E-2 1.00438E-1 8.72773E-2 1.05859E-1 1.16203E-1 1.35211E-1 1.34891E-1 1.33521E-1 1.71144E-1 1.50744E-1 1.44825E-1 1.39436E-1 1.13431E-1 7.4975E-2 5.29104E-2 9.03868E-2 6.78787E-2 6.61066E-2 9.67225E-2 7.2882E-2 3.73217E-2 2.61236E-2 2.67828E-2 2.43295E-2 2.17801E-2 3.20238E-2 1.02942E-1 1.17218E-1 4.75465E-2 5.17053E-2 3.12196E-2 1.48421E-2 1.50605E-2 3.98926E-2 1.92457E-2 8.75517E-3 -9999 -9999 -9999 -9999 -9999 -9999 -9999 -9999 -9999 -9999 -9999 -9999 -9999 -9999 -9999
-9999 -9999 -9999 -9999 -9999 -9999 -9999 -9999 -9999 -9999 -9999 -9999 -9999 -9999 -9999 -9999 -9999 -9999 -9999 -9999 -9999 -9999 -9999 -9999 -9999 3.4754E-1 3.27871E-1 3.16886E-1 3.4E-1 2.75866E-1 2.60877E-1 3.0949E-1 3.57396E-1 3.4758E-1 3.46224E-1 3.03745E-1 3.00884E-1 2.5599E-1 2.24771E-1 2.04966E-1 2.08488E-1 2.58715E-1 3.51991E-1 3.92959E-1 3.94536E-1 3.83282E-1 3.66694E-1 3.72783E-1 4.55991E-1 5.03831E-1 4.94398E-1 4.02414E-1 3.76047E-1 3.70414E-1 3.12982E-1 2.6845E-1 3.5331E-1 3.22664E-1 2.62911E-1 3.47222E-1 3.62075E-1 3.19827E-1 3.26189E-1 3.06179E-1 2.82166E-1 2.67106E-1 2.96534E-1 2.89009E-1 3.36103E-1 2.87706E-1 2.97316E-1 2.64583E-1 2.92467E-1 3.206E-1 3.36097E-1 2.78433E-1 2.39934E-1 2.3431E-1 2.35434E-1 2.54514E-1 2.47974E-1 2.93344E-1 2.88941E-1 2.61771E-1 2.07161E-1 2.14254E-1 2.78394E-1 2.41802E-1 2.43304E-1 2.33528E-1 2.18022E-1 2.10144E-1 2.0701E-1 1.82731E-1 1.91552E-1 1.96626E-1 1.94981E-1 2.3495E-1 2.21816E-1 2.13207E-1 2.23023E-1 2.31833E-1 2.05131E-1 1.86027E-1 1.87884E-1 1.76697E-1 1.12918E-1 1.0954E-1 1.31712E-1 1.04034E-1 7.96099E-2 1.3483E-1 2.157E-1 1.56244E-1 2.15692E-1 2.16068E-1 2.06259E-1 2.42684E-1 2.18465E-1 1.27872E-1 6.32254E-2 7.84078E-2 9.06008E-2 1.08509E-1 1.27513E-1 9.2793E-2 1.06012E-1 1.61631E-1 1.36469E-1 1.48926E-1 1.63867E-1 1.62897E-1 1.68108E-1 1.00425E-1 7.72554E-2 6.30079E-2 5.26219E-2 4.0698E-2 2.2439E-2 2.77938E-2 3.01754E-2 3.57194E-2 2.53135E-2 2.04347E-2 3.87603E-2 8.09045E-2 8.49928E-2 6.59555E-2 7.40894E-2 7.81235E-2 3.69943E-2 2.36304E-2 7.41665E-2 2.70565E-2 9.27048E-3 1.31569E-2 1.3238E-2 1.2045E-2 1.03627E-2 -9999 -9999 -9999 -9999 -9999 -9999 -9999 -9999 -9999 -9999 -9999
-9999 -9999 -9999 -9999 -9999 -9999 -9999 -9999 -9999 -9999 -9999 -9999 -9999 -9999 -9999 -9999 -9999 -9999 -9999 -9999 -9999 -9999 -9999 -9999 -9999 -9999 3.45717E-1 3.005E-1 3.21252E-1 2.54645E-1 2.50246E-1 2.87453E-1 2.76003E-1 3.0898E-1 3.9297E-1 3.73381E-1 3.26053E-1 2.83819E-1 2.21035E-1 2.12227E-1 1.988E-1 1.61367E-1 2.17482E-1 3.35979E-1 3.66323E-1 3.3748E-1 3.48642E-1 3.758E-1 3.63202E-1 4.39287E-1 4.3099E-1 4.48907E-1 3.92331E-1 3.96912E-1 3.73623E-1 2.76756E-1 3.2399E-1 2.60982E-1 3.36634E-1 3.82095E-1 4.01233E-1 3.58731E-1 3.13347E-1 3.20928E-1 3.25552E-1 2.81962E-1 2.90359E-1 2.65823E-1 3.16205E-1 3.13515E-1 2.5309E-1 2.74379E-1 2.61815E-1 2.79923E-1 3.11503E-1 2.93362E-1 2.5537E-1 2.19632E-1 2.29488E-1 2.2975E-1 2.10865E-1 2.5616E-1 2.57123E-1 2.04605E-1 2.64678E-1 2.37959E-1 2.62538E-1 2.5788E-1 2.72277E-1 2.69851E-1 2.12195E-1 2.02169E-1 1.75531E-1 1.76128E-1 1.65698E-1 1.51789E-1 1.67703E-1 1.88131E-1 1.53064E-1 1.46228E-1 1.50946E-1 1.87939E-1 1.94993E-1 1.77266E-1 2.55621E-1 2.19635E-1 1.69556E-1 1.44485E-1 1.32003E-1 1.186E-1 2.09824E-1 2.04399E-1 1.08048E-1 1.12252E-1 1.1996E-1 1.25984E-1 9.83333E-2 5.74597E-2 1.25011E-1 1.60729E-1 1.18143E-1 1.1098E-1 1.19076E-1 1.31665E-1 1.30452E-1 1.08105E-1 9.6823E-2 1.39195E-1 1.82421E-1 1.74091E-1 1.57746E-1 1.91826E-1 2.66536E-1 1.50764E-1 8.13867E-2 6.18719E-2 5.92227E-2 4.1978E-2 3.24298E-2 2.8031E-2 2.48637E-2 3.02842E-2 2.63603E-2 2.11804E-2 1.29297E-2 1.92163E-2 2.07883E-2 1.31842E-2 1.57668E-2 5.88414E-2 1.28129E-1 1.05447E-1 8.74316E-2 6.55113E-2 2.10421E-2 2.28787E-2 2.43748E-2 1.71317E-2 1.67504E-2 1.37558E-2 -9999 -9999 -9999 -9999 -9999 -9999 -9999 -9999 -9999 -9999
-9999 -9999 -9999 -9999 -9999 -9999 -9999 -9999 -9999 -9999 -9999 -9999 -9999 -9999 -9999 -9999 -9999 -9999 -9999 -9999 -9999 -9999 -9999 -9999 -9999 -9999 3.60432E-1 3.21762E-1 2.99156E-1 2.65309E-1 2.42034E-1 2.33465E-1 2.56825E-1 3.55636E-1 3.95749E-1 4.31661E-1 4.26147E-1 3.0856E-1 2.0124E-1 2.04608E-1 2.4086E-1 2.5216E-1 1.65876E-1 3.10207E-1 3.72367E-1 3.51697E-1 3.86956E-1 3.54333E-1 3.3913E-1 3.3792E-1 3.25569E-1 3.34593E-1 3.6574E-1 3.14972E-1 3.10724E-1 2.68328E-1 3.08978E-1 3.04381E-1 3.37577E-1 3.91877E-1 4.24526E-1 3.86638E-1 3.49511E-1 3.43527E-1 3.32246E-1 2.88499E-1 2.96407E-1 3.20058E-1 2.48998E-1 3.22015E-1 3.10964E-1 2.94898E-1 2.42079E-1 2.17081E-1 2.83107E-1 2.94908E-1 2.65718E-1 2.18873E-1 2.05477E-1 2.4138E-1 2.40443E-1 2.61692E-1 2.83082E-1 2.82928E-1 2.73834E-1 2.6915E-1 2.78903E-1 2.86281E-1 2.91419E-1 2.65385E-1 2.08794E-1 1.84304E-1 2.10044E-1 2.00058E-1 1.51683E-1 1.52548E-1 1.30819E-1 1.49031E-1 1.24982E-1 1.31243E-1 2.03516E-1 1.76283E-1 1.70875E-1 2.15997E-1 1.60815E-1 1.35575E-1 7.89479E-2 7.58198E-2 1.80251E-1 2.08901E-1 1.37421E-1 1.05901E-1 1.2156E-1 1.58216E-1 1.25966E-1 8.85569E-2 9.68979E-2 5.60685E-2 8.84414E-2 7.16032E-2 7.94265E-2 9.14005E-2 6.33268E-2 7.69812E-2 7.11285E-2 8.22015E-2 1.01724E-1 1.03689E-1 2.17032E-1 1.59105E-1 1.59399E-1 1.54032E-1 1.6383E-1 1.09346E-1 7.83659E-2 6.44946E-2 5.15011E-2 3.9415E-2 4.18604E-2 3.49855E-2 3.16257E-2 2.51373E-2 1.85641E-2 1.38053E-2 1.50559E-2 1.46702E-2 1.06892E-2 1.32788E-2 1.68486E-2 5.15427E-2 7.20112E-2 5.67146E-2 3.2664E-2 6.29475E-2 4.74068E-2 5.04658E-2 4.88137E-2 2.41162E-2 1.9525E-2 1.93049E-2 1.70098E-2 1.57011E-2 4.02623E-3 -9999 -9999 -9999 -9999 -9999 -9999 -9999
-9999 -9999 -9999 -9999 -9999 -9999 -9999 -9999 -9999 -9999 -9999 -9999 -9999 -9999 -9999 -9999 -9999 -9999 -9999 -9999 -9999 -9999 -9999 -9999 -9999 -9999 -9999 3.59942E-1 2.47439E-1 2.50414E-1 2.98865E-1 3.6448E-1 3.97166E-1 4.37055E-1 4.09628E-1 4.09512E-1 4.62395E-1 3.54884E-1 2.52319E-1 2.15806E-1 2.27319E-1 2.34309E-1 2.66054E-1 2.88703E-1 2.97647E-1 3.20463E-1 3.59797E-1 3.53589E-1 3.03354E-1 3.05087E-1 2.83049E-1 3.40064E-1 3.60039E-1 3.82105E-1 4.60236E-1 4.52887E-1 3.77744E-1 3.26043E-1 3.16693E-1 4.21295E-1 4.19845E-1 3.98425E-1 3.84708E-1 3.47013E-1 3.51386E-1 3.36626E-1 2.84717E-1 3.18747E-1 2.96584E-1 3.35744E-1 3.53512E-1 3.04823E-1 2.27752E-1 2.14734E-1 2.84478E-1 3.21675E-1 3.18751E-1 2.5181E-1 2.12312E-1 2.42839E-1 2.85606E-1 3.24946E-1 3.23779E-1 3.38897E-1 3.66196E-1 3.55277E-1 3.17776E-1 3.16397E-1 2.87688E-1 2.54939E-1 2.02843E-1 1.9531E-1 1.37888E-1 1.02632E-1 1.40977E-1 1.24684E-1 9.67932E-2 1.33562E-1 1.14123E-1 1.14576E-1 1.3838E-1 1.12516E-1 1.38816E-1 1.22409E-1 8.70017E-2 1.06594E-1 1.00247E-1 8.05828E-2 5.20364E-2 5.46117E-2 9.91921E-2 2.09152E-1 1.76108E-1 1.33834E-1 1.08611E-1 9.49393E-2 1.32504E-1 8.03887E-2 8.94618E-2 7.59194E-2 1.0222E-1 1.02748E-1 6.75521E-2 6.73928E-2 8.46996E-2 7.56149E-2 1.02731E-1 1.08632E-1 1.60393E-1 1.7733E-1 1.20996E-1 1.13244E-1 9.41781E-2 6.8015E-2 7.64287E-2 6.99693E-2 6.36942E-2 4.26708E-2 4.2529E-2 4.07473E-2 5.06074E-2 3.41126E-2 3.00098E-2 2.2155E-2 1.84404E-2 1.4308E-2 1.21046E-2 1.04378E-2 1.38712E-2 1.57795E-2 9.72408E-3 1.10515E-2 1.31871E-2 3.13804E-2 3.45649E-2 5.48502E-2 6.12979E-2 2.12521E-2 1.62429E-2 1.26718E-2 6.72999E-3 4.27041E-3 2.38087E-3 4.03558E-3 -9999 -9999 -9999 -9999 -9999 -9999
-9999 -9999 -9999 -9999 -9999 -9999 -9999 -9999 -9999 -9999 -9999 -9999 -9999 -9999 -9999 -9999 -9999 -9999 -9999 -9999 -9999 -9999 -9999 -9999 -9999 -9999 -9999 -9999 3.18133E-1 2.88593E-1 2.74133E-1 3.21719E-1 3.4762E-1 3.83937E-1 3.67976E-1 3.74417E-1 3.76556E-1 3.14064E-1 2.86822E-1 3.26218E-1 2.88527E-1 3.11243E-1 3.17051E-1 3.25705E-1 3.05981E-1 2.80675E-1 3.31684E-1 4.15928E-1 4.29678E-1 3.5399E-1 3.21831E-1 2.6445E-1 3.24564E-1 4.06259E-1 3.96124E-1 3.91758E-1 4.01523E-1 4.25434E-1 3.35611E-1 4.36582E-1 4.03199E-1 4.26677E-1 3.91073E-1 3.63245E-1 3.7915E-1 4.26015E-1 3.42756E-1 3.19087E-1 3.13193E-1 3.60694E-1 3.61729E-1 3.67144E-1 2.24609E-1 1.83344E-1 2.52712E-1 3.05166E-1 3.57647E-1 3.29302E-1 2.83207E-1 2.80831E-1 2.56191E-1 3.5928E-1 3.95652E-1 4.00758E-1 3.67699E-1 3.76411E-1 3.43162E-1 3.59031E-1 2.84141E-1 2.31209E-1 2.26147E-1 2.35137E-1 1.57915E-1 8.50861E-2 9.34815E-2 1.24617E-1 1.17131E-1 1.13815E-1 1.2271E-1 1.16769E-1 9.86964E-2 1.06616E-1 1.24924E-1 9.96897E-2 1.00133E-1 1.4363E-1 1.60049E-1 8.95579E-2 6.49893E-2 6.0024E-2 3.83593E-2 7.68568E-2 2.32127E-1 2.19401E-1 1.2592E-1 8.14347E-2 1.13576E-1 9.1434E-2 1.11113E-1 1.30972E-1 1.37026E-1 1.30292E-1 1.18647E-1 9.31084E-2 1.26738E-1 1.40332E-1 9.15222E-2 1.06886E-1 1.17656E-1 1.76462E-1 1.49213E-1 1.49123E-1 6.74786E-2 6.18764E-2 5.81827E-2 4.59801E-2 6.09473E-2 4.80084E-2 5.12375E-2 4.30208E-2 3.41786E-2 2.74933E-2 2.42482E-2 2.55454E-2 2.04896E-2 1.67758E-2 1.34732E-2 1.26813E-2 1.05401E-2 9.94017E-3 9.2894E-3 9.07396E-3 1.56828E-2 6.73191E-3 7.23962E-3 1.63209E-2 3.19587E-2 2.63316E-2 2.33634E-2 1.73148E-2 1.10496E-2 7.39229E-3 7.09152E-3 5.2632E-3 -9999 -9999 -9999 -9999 -9999 -9999
-9999 -9999 -9999 -9999 -9999 -9999 -9999 -9999 -9999 -9999 -9999 -9999 -9999 -9999 -9999 -9999 -9999 -9999 -9999 -9999 -9999 -9999 -9999 -9999 -9999 -9999 -9999 -9999 -9999 2.41066E-1 2.43633E-1 2.59058E-1 2.4637E-1 3.22707E-1 3.40889E-1 3.3044E-1 3.5364E-1 3.03751E-1 3.20445E-1 3.81726E-1 2.99276E-1 2.70557E-1 3.72151E-1 3.91455E-1 4.03752E-1 4.45116E-1 4.95764E-1 4.98366E-1 4.77466E-1 4.34453E-1 3.29977E-1 2.63991E-1 2.37311E-1 2.923E-1 3.94261E-1 3.46456E-1 3.65527E-1 3.70316E-1 3.65485E-1 4.0448E-1 3.65216E-1 4.2182E-1 3.67372E-1 3.31506E-1 3.79869E-1 4.34202E-1 4.17759E-1 3.89236E-1 3.66186E-1 3.47042E-1 3.46488E-1 4.19263E-1 3.21329E-1 2.21717E-1 2.14625E-1 2.20442E-1 3.25527E-1 3.35163E-1 2.88356E-1 3.00766E-1 2.61983E-1 2.98591E-1 3.76026E-1 4.05128E-1 3.82751E-1 3.7132E-1 3.56529E-1 4.13564E-1 3.60844E-1 2.85251E-1 2.45396E-1 2.27971E-1 1.58617E-1 1.16641E-1 1.24761E-1 1.51478E-1 1.52136E-1 1.12935E-1 1.38337E-1 1.49783E-1 1.2059E-1 9.71459E-2 1.18525E-1 9.04776E-2 9.94622E-2 1.64623E-1 1.67258E-1 1.0499E-1 7.43109E-2 6.06365E-2 4.53543E-2 4.23282E-2 2.13942E-1 1.82482E-1 1.02171E-1 9.46449E-2 1.67584E-1 1.53085E-1 1.65589E-1 2.22565E-1 2.24242E-1 1.70957E-1 1.77459E-1 1.31323E-1 1.52958E-1 1.67401E-1 1.14481E-1 1.07392E-1 1.34108E-1 1.46372E-1 1.66663E-1 1.42508E-1 8.2196E-2 6.49999E-2 4.72088E-2 4.82726E-2 3.27229E-2 2.95297E-2 3.65098E-2 4.83061E-2 2.68319E-2 1.6738E-2 1.97321E-2 1.6473E-2 1.40981E-2 1.57761E-2 1.38412E-2 1.23474E-2 9.98434E-3 9.42418E-3 7.78951E-3 6.28323E-3 5.47906E-3 5.04281E-3 1.11748E-2 2.44414E-2 3.31135E-2 3.44422E-2 1.78441E-2 7.24267E-3 -9999 3.64546E-3 -9999 -9999 -9999 -9999 -9999 -9999 -9999 -9999
-9999 -9999 -9999 -9999 -9999 -9999 -9999 -9999 -9999 -9999 -9999 -9999 -9999 -9999 -9999 -9999 -9999 -9999 -9999 -9999 -9999 -9999 -9999 -9999 -9999 -9999 -9999 -9999 -9999 2.23773E-1 2.43548E-1 2.05526E-1 2.55839E-1 3.1584E-1 3.01039E-1 3.03169E-1 3.58899E-1 3.38103E-1 2.97803E-1 2.86656E-1 2.70296E-1 2.7553E-1 3.79072E-1 4.06455E-1 4.37269E-1 4.89816E-1 4.5167E-1 4.27612E-1 4.71625E-1 5.00434E-1 4.32032E-1 3.0514E-1 2.5551E-1 2.42712E-1 2.22802E-1 3.02787E-1 3.05342E-1 3.36056E-1 3.80896E-1 3.80436E-1 3.63382E-1 3.51042E-1 3.58094E-1 3.74949E-1 3.51517E-1 3.99936E-1 4.41803E-1 4.74497E-1 4.12358E-1 3.82799E-1 3.99056E-1 3.60853E-1 3.86653E-1 3.21688E-1 2.53933E-1 2.249E-1 2.22832E-1 2.42332E-1 2.83152E-1 2.81E-1 2.57714E-1 2.58817E-1 2.93857E-1 4.02604E-1 4.46353E-1 4.18381E-1 3.83784E-1 4.08334E-1 3.82586E-1 3.16821E-1 2.62171E-1 1.87834E-1 1.51327E-1 2.16137E-1 2.17279E-1 2.01906E-1 1.65158E-1 1.30267E-1 1.5249E-1 1.35731E-1 1.39781E-1 1.31755E-1 1.26554E-1 1.07634E-1 8.14576E-2 1.40858E-1 1.45929E-1 1.27748E-1 6.83457E-2 6.8012E-2 7.32355E-2 1.23888E-1 2.25994E-1 2.60662E-1 1.40782E-1 8.90158E-2 1.44383E-1 1.81226E-1 1.54002E-1 1.72785E-1 2.14384E-1 2.30767E-1 2.11023E-1 1.50334E-1 9.89712E-2 1.04107E-1 1.24506E-1 1.20563E-1 1.18663E-1 8.56732E-2 9.96436E-2 1.44385E-1 1.09483E-1 7.2168E-2 7.48955E-2 4.92447E-2 3.80966E-2 2.21028E-2 2.26393E-2 2.47978E-2 3.14687E-2 2.54498E-2 2.4075E-2 1.13218E-2 1.00348E-2 1.53723E-2 1.28173E-2 9.25587E-3 6.34554E-3 8.40526E-3 6.76928E-3 4.92974E-3 4.43692E-3 5.75194E-3 1.70732E-2 3.15679E-2 3.70878E-2 1.54466E-2 -9999 -9999 -9999 -9999 -9999 -9999 -9999 -9999 -9999 -9999 -9999 -9999
-9999 -9999 -9999 -9999 -9999 -9999 -9999 -9999 -9999 -9999 -9999 -9999 -9999 -9999 -9999 -9999 -9999 -9999 -9999 -9999 -9999 -9999 -9999 -9999 -9999 -9999 -9999 -9999 -9999 -9999 2.2305E-1 2.58338E-1 3.04848E-1 3.53442E-1 3.01649E-1 2.91642E-1 3.54932E-1 3.29018E-1 2.85185E-1 2.74476E-1 2.25847E-1 3.06881E-1 3.37721E-1 4.17033E-1 4.24878E-1 4.48415E-1 4.44434E-1 4.04584E-1 4.38631E-1 4.47099E-1 4.46671E-1 4.36697E-1 4.46057E-1 3.61145E-1 2.94592E-1 2.73399E-1 2.86353E-1 3.56041E-1 3.67219E-1 3.39673E-1 3.24475E-1 3.33503E-1 3.48618E-1 3.80516E-1 3.70328E-1 3.67365E-1 3.63208E-1 3.74529E-1 4.54522E-1 4.53723E-1 4.47291E-1 3.63009E-1 3.14105E-1 3.30096E-1 2.88899E-1 3.30688E-1 2.95817E-1 2.28076E-1 2.43059E-1 3.2467E-1 2.82231E-1 2.59553E-1 2.93655E-1 3.49953E-1 4.04888E-1 4.15905E-1 4.05252E-1 4.22591E-1 4.00311E-1 3.56063E-1 2.86527E-1 2.26796E-1 2.01735E-1 2.32294E-1 2.49911E-1 2.30955E-1 1.6812E-1 1.31841E-1 1.244E-1 1.26833E-1 1.64753E-1 1.54258E-1 1.47976E-1 1.35546E-1 1.4883E-1 1.51076E-1 1.45867E-1 9.02508E-2 7.45365E-2 6.73553E-2 1.06959E-1 9.10086E-2 1.12133E-1 2.50407E-1 1.93214E-1 1.09401E-1 1.04646E-1 1.73346E-1 1.32287E-1 1.16959E-1 1.54149E-1 1.85231E-1 1.91192E-1 1.75096E-1 1.3232E-1 9.7748E-2 1.04457E-1 1.1457E-1 9.38997E-2 7.08776E-2 9.30571E-2 1.22448E-1 1.08148E-1 6.42842E-2 8.14084E-2 4.94175E-2 3.00677E-2 3.28132E-2 1.89848E-2 1.65636E-2 1.91666E-2 2.75107E-2 2.96135E-2 1.74928E-2 2.02046E-2 4.24125E-2 2.34656E-2 1.79178E-2 1.37639E-2 1.16904E-2 6.62046E-3 5.33355E-3 5.58606E-3 1.93743E-2 3.55049E-2 2.79826E-2 1.50384E-2 1.16296E-2 -9999 -9999 -9999 -9999 -9999 -9999 -9999 -9999 -9999 -9999 -9999 -9999
-9999 -9999 -9999 -9999 -9999 -9999 -9999 -9999 -9999 -9999 -9999 -9999 -9999 -9999 -9999 -9999 -9999 -9999 -9999 -9999 -9999 -9999 -9999 -9999 -9999 -9999 -9999 -9999 -9999 -9999 -9999 1.81524E-1 2.75295E-1 2.71359E-1 2.52685E-1 2.03725E-1 2.67321E-1 3.29722E-1 2.59961E-1 2.23645E-1 1.73203E-1 2.30858E-1 3.17714E-1 3.66656E-1 4.28061E-1 4.19131E-1 3.9832E-1 3.62305E-1 4.09115E-1 3.95881E-1 4.42374E-1 4.63856E-1 4.56973E-1 4.4144E-1 4.05298E-1 4.01572E-1 3.48329E-1 3.43921E-1 3.52168E-1 3.00015E-1 2.48042E-1 2.90683E-1 4.16785E-1 3.2077E-1 3.24076E-1 3.19662E-1 3.26314E-1 3.47538E-1 3.97523E-1 3.85051E-1 3.31916E-1 3.19229E-1 2.76048E-1 2.50144E-1 3.21711E-1 3.39863E-1 3.44163E-1 2.45486E-1 2.58119E-1 3.6212E-1 2.98886E-1 2.50574E-1 2.83653E-1 3.11834E-1 3.33546E-1 3.53101E-1 3.90475E-1 3.72881E-1 3.81212E-1 3.77441E-1 3.10412E-1 2.43877E-1 2.41873E-1 2.48289E-1 2.44088E-1 2.23596E-1 1.71195E-1 1.56923E-1 1.25128E-1 1.6632E-1 1.82598E-1 2.09656E-1 1.97122E-1 1.67531E-1 1.45313E-1 1.71522E-1 1.35997E-1 6.76043E-2 6.05164E-2 1.04722E-1 6.75593E-2 5.09747E-2 6.79382E-2 2.44181E-1 2.02459E-1 1.28888E-1 7.3507E-2 1.19324E-1 1.34038E-1 1.0307E-1 8.70132E-2 1.17624E-1 1.32607E-1 1.40551E-1 1.43153E-1 1.14093E-1 1.05932E-1 9.02752E-2 6.94679E-2 7.45399E-2 7.13898E-2 6.70887E-2 1.0282E-1 8.32517E-2 8.17577E-2 6.78959E-2 3.90908E-2 3.99405E-2 2.71123E-2 1.23242E-2 1.19993E-2 3.26711E-2 8.65211E-2 8.28571E-2 6.95176E-2 7.21874E-2 7.99583E-2 7.74053E-2 5.47929E-2 2.99714E-2 8.83741E-3 1.39553E-2 2.3139E-2 3.06647E-2 4.0023E-2 1.20596E-2 1.22241E-2 -9999 -9999 -9999 -9999 -9999 -9999 -9999 -9999 -9999 -9999 -9999 -9999 -9999
-9999 -9999 -9999 -9999 -9999 -9999 -9999 -9999 -9999 -9999 -9999 -9999 -9999 -9999 -9999 -9999 -9999 -9999 -9999 -9999 -9999 -9999 -9999 -9999 -9999 -9999 -9999 -9999 -9999 -9999 -9999 -9999 -9999 2.73899E-1 2.24443E-1 1.87244E-1 1.87636E-1 2.65644E-1 2.51214E-1 1.64259E-1 1.37352E-1 2.38173E-1 3.40264E-1 3.06609E-1 3.52604E-1 3.60734E-1 3.36306E-1 3.36162E-1 3.46215E-1 3.29132E-1 3.24525E-1 3.92772E-1 4.13419E-1 4.21644E-1 4.34933E-1 4.13038E-1 3.88509E-1 3.73011E-1 3.62737E-1 3.60728E-1 2.82727E-1 2.14311E-1 2.63306E-1 3.21841E-1 3.2084E-1 2.72818E-1 2.37302E-1 3.30464E-1 3.37379E-1 3.23502E-1 3.04071E-1 2.40878E-1 1.8977E-1 2.09595E-1 2.59227E-1 2.90169E-1 3.00199E-1 2.92714E-1 2.58473E-1 2.7623E-1 2.84228E-1 2.75826E-1 2.99127E-1 3.19205E-1 2.48716E-1 2.3096E-1 3.05392E-1 3.77363E-1 3.92598E-1 3.99287E-1 3.50901E-1 2.99307E-1 2.80341E-1 2.66263E-1 2.26653E-1 2.10481E-1 1.612E-1 1.648E-1 1.23148E-1 1.59249E-1 1.70026E-1 2.22233E-1 2.08256E-1 1.78201E-1 1.82654E-1 1.71903E-1 1.13102E-1 7.66159E-2 6.24408E-2 6.32917E-2 5.11915E-2 4.92565E-2 1.43576E-1 2.69961E-1 2.28461E-1 1.75065E-1 8.99834E-2 8.81346E-2 1.23149E-1 1.00575E-1 6.49405E-2 5.67015E-2 9.79813E-2 1.24563E-1 1.13437E-1 9.38361E-2 8.0084E-2 7.95125E-2 6.50833E-2 6.9243E-2 4.12042E-2 4.72105E-2 4.14996E-2 5.64115E-2 6.82123E-2 9.40981E-2 5.51902E-2 4.31077E-2 2.07151E-2 1.41807E-2 3.13329E-2 1.00393E-1 1.20848E-1 4.43693E-2 1.98457E-2 1.84535E-2 1.62985E-2 2.01642E-2 4.75361E-2 5.31518E-2 3.08548E-2 3.09007E-2 3.31884E-2 2.76663E-2 1.20124E-2 8.7726E-3 -9999 -9999 -9999 -9999 -9999 -9999 -9999 -9999 -9999 -9999 -9999 -9999 -9999 -9999
-9999 -9999 -9999 -9999 -9999 -9999 -9999 -9999 -9999 -9999 -9999 -9999 -9999 -9999 -9999 -9999 -9999 -9999 -9999 -9999 -9999 -9999 -9999 -9999 -9999 -9999 -9999 -9999 -9999 -9999 -9999 -9999 -9999 -9999 2.77367E-1 2.11687E-1 1.72629E-1 2.06183E-1 1.6144E-1 1.33385E-1 1.91329E-1 2.13681E-1 2.20451E-1 2.88954E-1 3.3927E-1 3.29154E-1 3.01257E-1 3.45186E-1 2.58887E-1 1.73573E-1 2.12761E-1 3.3789E-1 4.01266E-1 4.56949E-1 4.69644E-1 4.58043E-1 4.11464E-1 3.9237E-1 4.17666E-1 4.16713E-1 4.0029E-1 2.91844E-1 2.42761E-1 2.46026E-1 1.99377E-1 1.30982E-1 1.38483E-1 3.16168E-1 2.56467E-1 2.8428E-1 3.0455E-1 2.75344E-1 2.31447E-1 1.92832E-1 2.02994E-1 2.1267E-1 2.45082E-1 2.65569E-1 2.35527E-1 2.93909E-1 2.6054E-1 2.59838E-1 3.18916E-1 3.15002E-1 2.5731E-1 1.924E-1 2.1802E-1 3.41604E-1 4.04381E-1 3.79162E-1 3.67792E-1 3.37931E-1 3.3075E-1 2.73798E-1 2.19961E-1 2.0178E-1 1.81109E-1 2.05276E-1 2.01012E-1 1.73115E-1 1.79854E-1 2.18123E-1 2.08002E-1 1.64564E-1 2.01527E-1 2.0574E-1 1.31795E-1 8.10286E-2 8.15971E-2 6.63572E-2 7.04735E-2 4.94873E-2 1.3555E-1 2.49243E-1 2.3858E-1 1.67563E-1 7.54275E-2 6.83465E-2 1.10499E-1 1.11387E-1 7.23169E-2 4.76383E-2 4.4817E-2 9.50164E-2 8.45958E-2 8.42196E-2 7.67661E-2 7.3269E-2 6.52214E-2 4.71701E-2 4.19907E-2 5.13118E-2 2.91808E-2 2.7718E-2 2.07535E-2 4.635E-2 5.02948E-2 3.70327E-2 2.01548E-2 1.61035E-2 3.3223E-2 3.99211E-2 3.30361E-2 2.04741E-2 1.03108E-2 8.3346E-3 4.95217E-3 5.32077E-3 1.98826E-2 5.58843E-2 3.66953E-2 3.84924E-2 1.25259E-2 9.47763E-3 1.01636E-2 -9999 -9999 -9999 -9999 -9999 -9999 -9999 -9999 -9999 -9999 -9999 -9999 -9999 -9999 -9999
-9999 -9999 -9999 -9999 -9999 -9999 -9999 -9999 -9999 -9999 -9999 -9999 -9999 -9999 -9999 -9999 -9999 -9999 -9999 -9999 -9999 -9999 -9999 -9999 -9999 -9999 -9999 -9999 -9999 -9999 -9999 -9999 -9999 -9999 -9999 2.58818E-1 2.46604E-1 2.21464E-1 2.01747E-1 1.5477E-1 2.13185E-1 2.42212E-1 2.54806E-1 2.44722E-1 2.15352E-1 2.05327E-1 1.82813E-1 2.07077E-1 1.50159E-1 1.3066E-1 1.70182E-1 2.3845E-1 3.38394E-1 4.23229E-1 4.6029E-1 5.00073E-1 4.90316E-1 4.4026E-1 4.31308E-1 4.87669E-1 4.86378E-1 4.42594E-1 3.22517E-1 2.30033E-1 1.69306E-1 1.02627E-1 1.28092E-1 1.50181E-1 2.59961E-1 2.21966E-1 2.28209E-1 2.48314E-1 2.41128E-1 2.07006E-1 1.93806E-1 1.58179E-1 1.84171E-1 2.22951E-1 2.89068E-1 3.09003E-1 3.22868E-1 2.45037E-1 2.76505E-1 2.95424E-1 2.50667E-1 1.8523E-1 1.85526E-1 2.75417E-1 3.58516E-1 3.94338E-1 3.48767E-1 3.00084E-1 2.85928E-1 2.53089E-1 2.15079E-1 1.93311E-1 2.06987E-1 2.36444E-1 2.64046E-1 2.50725E-1 2.54945E-1 2.23434E-1 2.21906E-1 2.42306E-1 2.55188E-1 2.51249E-1 2.14749E-1 8.91605E-2 7.82539E-2 7.51782E-2 8.03691E-2 5.29831E-2 1.03412E-1 2.24611E-1 2.00061E-1 8.61283E-2 2.97835E-2 5.35999E-2 8.29775E-2 8.82846E-2 1.08283E-1 7.82815E-2 5.08541E-2 5.33398E-2 8.38537E-2 8.251E-2 8.0099E-2 8.38517E-2 5.90645E-2 4.8338E-2 4.63262E-2 4.47015E-2 3.94357E-2 2.80957E-2 1.76694E-2 2.42686E-2 5.93239E-2 3.86503E-2 3.40938E-2 2.97899E-2 3.93346E-2 1.96499E-2 1.27876E-2 1.34994E-2 1.1598E-2 1.00337E-2 3.57996E-3 7.631E-3 2.31147E-2 2.56826E-2 2.91116E-2 2.08271E-2 7.14267E-3 6.90557E-3 6.14104E-3 -9999 -9999 -9999 -9999 -9999 -9999 -9999 -9999 -9999 -9999 -9999 -9999 -9999 -9999 -9999
-9999 -9999 -9999 -9999 -9999 -9999 -9999 -9999 -9999 -9999 -9999 -9999 -9999 -9999 -9999 -9999 -9999 -9999 -9999 -9999 -9999 -9999 -9999 -9999 -9999 -9999 -9999 -9999 -9999 -9999 -9999 -9999 -9999 -9999 -9999 -9999 2.83642E-1 2.31917E-1 2.18868E-1 1.78876E-1 1.35593E-1 1.62532E-1 1.93328E-1 2.11756E-1 1.98004E-1 1.50618E-1 1.27825E-1 1.85145E-1 2.48824E-1 2.41115E-1 2.74304E-1 2.70302E-1 2.92395E-1 3.6928E-1 5.14872E-1 4.82559E-1 5.06874E-1 4.90384E-1 4.95576E-1 4.87923E-1 4.67026E-1 4.43528E-1 4.04451E-1 2.99655E-1 2.41881E-1 1.74907E-1 1.45328E-1 1.2089E-1 1.30085E-1 1.63924E-1 2.04532E-1 2.32308E-1 2.70061E-1 2.81887E-1 2.85761E-1 2.45074E-1 2.18012E-1 2.25197E-1 2.46721E-1 3.50669E-1 3.99958E-1 3.24738E-1 3.62645E-1 3.71181E-1 2.95051E-1 2.4615E-1 2.0785E-1 2.60495E-1 3.07399E-1 3.03989E-1 2.87308E-1 2.58311E-1 2.51139E-1 2.08752E-1 2.00528E-1 2.0588E-1 2.00652E-1 2.5984E-1 2.78714E-1 3.01166E-1 2.84212E-1 2.47833E-1 2.5266E-1 2.79008E-1 2.7797E-1 2.93247E-1 2.33942E-1 1.19376E-1 3.75001E-2 3.15296E-2 5.22956E-2 8.52603E-2 1.18318E-1 1.38774E-1 9.25683E-2 7.48666E-2 3.09271E-2 5.68227E-2 8.0495E-2 5.66492E-2 6.82886E-2 6.3501E-2 5.00237E-2 3.99023E-2 6.98098E-2 4.99273E-2 5.08956E-2 6.3683E-2 5.95485E-2 5.63224E-2 5.39688E-2 5.41314E-2 5.30413E-2 3.66723E-2 3.18535E-2 2.99264E-2 3.53153E-2 3.14622E-2 2.33032E-2 2.74053E-2 2.57465E-2 1.96975E-2 1.11194E-2 6.3669E-3 6.10073E-3 4.25694E-3 4.22157E-3 2.46204E-2 1.98346E-2 1.92161E-2 8.81448E-3 6.12598E-3 3.90412E-3 -9999 -9999 -9999 -9999 -9999 -9999 -9999 -9999 -9999 -9999 -9999 -9999 -9999 -9999 -9999 -9999 -9999
-9999 -9999 -9999 -9999 -9999 -9999 -9999 -9999 -9999 -9999 -9999 -9999 -9999 -9999 -9999 -9999 -9999 -9999 -9999 -9999 -9999 -9999 -9999 -9999 -9999 -9999 -9999 -9999 -9999 -9999 -9999 -9999 -9999 -9999 -9999 -9999 -9999 1.3268E-1 1.6036E-1 1.43269E-1 9.1493E-2 7.19144E-2 8.93156E-2 1.18024E-1 1.28937E-1 1.58293E-1 1.69178E-1 2.81307E-1 4.27984E-1 4.55118E-1 3.6815E-1 3.08783E-1 2.92994E-1 3.10389E-1 4.24359E-1 4.13445E-1 4.66503E-1 5.07679E-1 4.77227E-1 4.77199E-1 4.74833E-1 4.71769E-1 4.46408E-1 3.42622E-1 3.04025E-1 2.68146E-1 1.79141E-1 1.0539E-1 9.3454E-2 1.34846E-1 1.81761E-1 3.1025E-1 3.00729E-1 3.38601E-1 3.90722E-1 3.81522E-1 3.21351E-1 2.49358E-1 2.65353E-1 3.34125E-1 3.77622E-1 3.95603E-1 3.33941E-1 4.1006E-1 3.2518E-1 2.88639E-1 2.31963E-1 2.37466E-1 2.57816E-1 2.68941E-1 2.63843E-1 2.54935E-1 2.85016E-1 3.13682E-1 2.85085E-1 2.78972E-1 2.88132E-1 2.72748E-1 2.58614E-1 2.77508E-1 2.78497E-1 2.67307E-1 2.61896E-1 2.80979E-1 2.44087E-1 2.84228E-1 2.23828E-1 1.01598E-1 4.11852E-2 2.52438E-2 2.61805E-2 8.26915E-2 1.2064E-1 1.01083E-1 6.8484E-2 5.69013E-2 6.89983E-2 6.22212E-2 8.56096E-2 7.40355E-2 5.55903E-2 6.45499E-2 4.73774E-2 6.98364E-2 7.44812E-2 5.36551E-2 4.21049E-2 5.68659E-2 5.2306E-2 4.88138E-2 3.54848E-2 2.475E-2 2.97105E-2 2.71828E-2 2.13695E-2 2.80877E-2 2.08851E-2 1.78216E-2 1.9542E-2 1.7724E-2 1.73629E-2 1.04595E-2 6.11719E-3 4.46232E-3 6.17639E-3 9.43241E-3 1.44976E-2 2.26497E-2 1.56677E-2 4.19484E-3 3.3498E-3 2.54808E-3 -9999 -9999 -9999 -9999 -9999 -9999 -9999 -9999 -9999 -9999 -9999 -9999 -9999 -9999 -9999 -9999 -9999 -9999
-9999 -9999 -9999 -9999 -9999 -9999 -9999 -9999 -9999 -9999 -9999 -9999 -9999 -9999 -9999 -9999 -9999 -9999 -9999 -9999 -9999 -9999 -9999 -9999 -9999 -9999 -9999 -9999 -9999 -9999 -9999 1.47896E-1 1.50333E-1 -9999 -9999 2.71623E-1 1.54557E-1 1.36664E-1 1.29717E-1 9.7756E-2 1.19036E-1 8.85443E-2 9.05313E-2 8.78654E-2 9.72027E-2 1.37988E-1 2.63584E-1 3.29384E-1 3.95426E-1 4.41289E-1 4.09668E-1 3.67964E-1 3.95891E-1 3.1721E-1 3.69848E-1 4.2837E-1 4.47805E-1 4.64373E-1 4.52422E-1 4.54586E-1 4.5387E-1 4.59107E-1 4.73665E-1 3.698E-1 2.4759E-1 1.9256E-1 1.33111E-1 1.56124E-1 1.20834E-1 1.09371E-1 1.4785E-1 3.04766E-1 3.43349E-1 3.3254E-1 3.84843E-1 3.83602E-1 3.58193E-1 3.32964E-1 3.18826E-1 3.10195E-1 3.18649E-1 3.96922E-1 4.02544E-1 3.49176E-1 3.90318E-1 3.29378E-1 3.18651E-1 2.58021E-1 2.64508E-1 3.02376E-1 2.71074E-1 2.68745E-1 3.28995E-1 3.14129E-1 2.78145E-1 2.58392E-1 2.49338E-1 3.06928E-1 2.47713E-1 2.343E-1 2.68772E-1 2.5516E-1 2.58789E-1 2.3551E-1 2.17064E-1 2.44511E-1 2.03471E-1 9.03207E-2 4.12608E-2 2.84759E-2 1.68598E-2 5.8612E-2 1.45282E-1 1.96845E-1 1.34425E-1 8.17857E-2 5.23859E-2 7.97184E-2 7.66104E-2 4.77527E-2 3.05736E-2 3.59636E-2 7.46017E-2 1.17831E-1 6.27056E-2 5.14855E-2 4.28938E-2 5.26519E-2 5.20229E-2 5.09899E-2 3.78986E-2 2.89518E-2 2.16277E-2 2.37287E-2 2.71018E-2 2.39091E-2 2.42648E-2 1.91849E-2 2.17368E-2 2.18559E-2 1.76805E-2 9.28873E-3 4.90126E-3 6.42366E-3 1.69458E-2 2.43909E-2 2.69441E-2 1.93578E-2 7.35551E-3 -9999 -9999 -9999 -9999 -9999 -9999 -9999 -9999 -9999 -9999 -9999 -9999 -9999 -9999 -9999 -9999 -9999 -9999 -9999 -9999 -9999
-9999 -9999 -9999 -9999 -9999 -9999 -9999 -9999 -9999 -9999 -9999 -9999 -9999 -9999 -9999 -9999 -9999 -9999 -9999 -9999 -9999 -9999 -9999 -9999 -9999 -9999 -9999 -9999 -9999 -9999 2.58907E-1 1.20999E-1 1.41396E-1 -9999 -9999 2.11395E-1 1.83811E-1 2.56716E-1 1.63376E-1 1.02631E-1 1.89541E-1 1.47727E-1 1.55739E-1 1.1252E-1 9.64181E-2 1.62695E-1 3.29765E-1 4.33953E-1 4.23712E-1 4.60515E-1 4.63142E-1 4.2182E-1 4.22774E-1 3.37437E-1 3.47012E-1 4.06091E-1 4.61423E-1 4.42572E-1 4.32036E-1 4.47505E-1 4.48038E-1 4.52002E-1 4.88533E-1 4.77052E-1 3.92072E-1 2.57342E-1 2.07795E-1 2.99309E-1 2.52239E-1 1.14092E-1 1.35492E-1 2.48715E-1 3.76021E-1 3.5207E-1 3.90728E-1 4.25578E-1 3.95532E-1 3.83777E-1 3.34144E-1 2.58175E-1 2.54314E-1 2.51286E-1 3.85965E-1 4.12161E-1 3.57848E-1 3.65593E-1 3.34496E-1 2.82281E-1 2.27727E-1 2.62841E-1 2.8036E-1 2.71566E-1 2.84839E-1 3.38055E-1 3.04342E-1 2.43519E-1 2.53057E-1 2.4684E-1 2.39186E-1 2.01992E-1 2.27079E-1 2.36129E-1 2.46407E-1 2.08894E-1 1.93686E-1 2.19278E-1 1.75568E-1 1.44042E-1 8.00492E-2 2.46425E-2 1.82303E-2 4.48727E-2 1.34034E-1 1.47855E-1 1.68005E-1 8.15909E-2 5.46331E-2 6.75696E-2 5.74337E-2 6.04573E-2 4.88611E-2 4.98386E-2 7.34506E-2 1.08661E-1 4.57368E-2 3.61683E-2 3.61945E-2 3.75013E-2 4.12656E-2 4.16836E-2 3.22804E-2 2.91935E-2 2.56823E-2 2.26476E-2 2.51741E-2 3.49526E-2 2.36577E-2 2.10843E-2 2.54928E-2 2.69884E-2 1.71503E-2 1.06345E-2 6.5402E-3 3.71867E-3 4.89899E-3 9.92313E-3 1.94039E-2 1.31876E-2 1.33756E-2 -9999 -9999 -9999 -9999 -9999 -9999 -9999 -9999 -9999 -9999 -9999 -9999 -9999 -9999 -9999 -9999 -9999 -9999 -9999 -9999 -9999
-9999 -9999 -9999 -9999 -9999 -9999 -9999 -9999 -9999 -9999 -9999 -9999 -9999 -9999 -9999 -9999 -9999 -9999 -9999 -9999 -9999 -9999 -9999 -9999 -9999 -9999 -9999 -9999 -9999 -9999 2.31275E-1 9.83631E-2 1.03439E-1 1.21532E-1 1.80192E-1 1.95664E-1 1.50288E-1 2.52529E-1 2.59031E-1 1.8824E-1 2.46501E-1 2.81621E-1 2.21105E-1 1.6684E-1 1.42523E-1 1.58454E-1 2.75893E-1 3.84151E-1 4.51259E-1 4.83274E-1 4.83871E-1 4.68368E-1 4.12083E-1 3.36861E-1 4.02931E-1 4.32088E-1 4.44547E-1 4.27208E-1 4.46044E-1 4.36292E-1 4.32566E-1 4.43814E-1 4.81065E-1 5.2128E-1 5.05352E-1 4.90767E-1 4.06862E-1 2.93652E-1 1.97943E-1 1.52674E-1 1.08964E-1 1.55835E-1 3.08066E-1 4.14124E-1 4.3638E-1 4.74063E-1 4.64542E-1 3.99981E-1 3.45807E-1 2.45545E-1 2.17301E-1 2.12438E-1 2.30209E-1 3.44608E-1 3.93504E-1 3.77E-1 3.45059E-1 2.62861E-1 2.30213E-1 2.55497E-1 2.7091E-1 2.5495E-1 2.65345E-1 2.93182E-1 2.70766E-1 2.04145E-1 2.13502E-1 2.36674E-1 1.98355E-1 1.64814E-1 1.77123E-1 1.96135E-1 2.11016E-1 1.68606E-1 1.78604E-1 1.66938E-1 1.32136E-1 1.03951E-1 4.81485E-2 2.43465E-2 1.76577E-2 7.09672E-2 1.07727E-1 6.53052E-2 7.9178E-2 9.03679E-2 5.42143E-2 6.75425E-2 8.18631E-2 6.0106E-2 2.81418E-2 2.97775E-2 8.29655E-2 5.7977E-2 3.36064E-2 3.17058E-2 3.02387E-2 2.51899E-2 2.92251E-2 3.15885E-2 3.45247E-2 3.54687E-2 3.25459E-2 3.31471E-2 3.47291E-2 3.31102E-2 2.18081E-2 1.70381E-2 1.45084E-2 1.0916E-2 7.58427E-3 9.12766E-3 7.4576E-3 3.60373E-3 3.73872E-3 1.20522E-2 1.32586E-2 1.02811E-2 1.11969E-2 2.90287E-3 -9999 -9999 -9999 -9999 -9999 -9999 -9999 -9999 -9999 -9999 -9999 -9999 -9999 -9999 -9999 -9999 -9999 -9999 -9999 -9999
-9999 -9999 -9999 -9999 -9999 -9999 -9999 -9999 -9999 -9999 -9999 -9999 -9999 -9999 -9999 -9999 -9999 -9999 -9999 -9999 -9999 -9999 -9999 -9999 -9999 -9999 -9999 -9999 -9999 -9999 1.44123E-1 1.42198E-1 9.97442E-2 1.24495E-1 1.21531E-1 1.46029E-1 1.3941E-1 1.3373E-1 2.44501E-1 2.38762E-1 1.47831E-1 2.30317E-1 2.98977E-1 2.84844E-1 2.519E-1 2.13037E-1 3.01254E-1 3.90003E-1 4.33093E-1 4.54315E-1 4.62223E-1 4.53464E-1 4.34585E-1 3.72786E-1 4.38303E-1 4.59913E-1 4.49434E-1 4.32227E-1 4.1074E-1 3.91965E-1 3.75764E-1 3.77657E-1 4.35679E-1 4.95141E-1 5.04178E-1 4.90165E-1 4.45046E-1 2.95986E-1 1.68569E-1 1.45436E-1 1.01642E-1 1.71474E-1 2.78779E-1 3.77265E-1 4.48246E-1 4.75201E-1 4.55102E-1 4.0077E-1 3.18806E-1 2.4006E-1 2.23048E-1 2.47936E-1 2.3244E-1 2.67102E-1 3.03509E-1 3.8295E-1 3.6645E-1 2.76421E-1 2.27402E-1 2.68242E-1 3.095E-1 2.85259E-1 2.58591E-1 2.73811E-1 2.92612E-1 2.27621E-1 1.7766E-1 2.38773E-1 2.01761E-1 1.37318E-1 1.38278E-1 1.46849E-1 1.86712E-1 1.69241E-1 1.76495E-1 1.78355E-1 1.08387E-1 4.11697E-2 2.67365E-2 2.79544E-2 4.84236E-2 5.59069E-2 7.65507E-2 8.35444E-2 4.63289E-2 3.41304E-2 3.15933E-2 3.49088E-2 6.19258E-2 5.21065E-2 3.52238E-2 3.19675E-2 7.85273E-2 4.15423E-2 2.34005E-2 3.05009E-2 2.96452E-2 2.51789E-2 2.56379E-2 3.48035E-2 3.02427E-2 3.31571E-2 3.46541E-2 3.83379E-2 2.55357E-2 1.96974E-2 1.83189E-2 1.24264E-2 9.17399E-3 6.30516E-3 4.66425E-3 4.30432E-3 4.19074E-3 2.7452E-3 3.35839E-3 3.96177E-3 4.61572E-3 8.08042E-3 1.12483E-2 3.42063E-3 -9999 -9999 -9999 -9999 -9999 -9999 -9999 -9999 -9999 -9999 -9999 -9999 -9999 -9999 -9999 -9999 -9999 -9999 -9999 -9999
-9999 -9999 -9999 -9999 -9999 -9999 -9999 -9999 -9999 -9999 -9999 -9999 -9999 -9999 -9999 -9999 -9999 -9999 -9999 -9999 -9999 -9999 -9999 -9999 -9999 -9999 -9999 -9999 -9999 -9999 -9999 -9999 2.29803E-1 1.56759E-1 9.57229E-2 7.85738E-2 1.33082E-1 1.14583E-1 1.23821E-1 1.45734E-1 1.41757E-1 1.66623E-1 1.84007E-1 2.04457E-1 2.56177E-1 2.79282E-1 3.4326E-1 3.89494E-1 4.0315E-1 4.31048E-1 4.36483E-1 4.45293E-1 4.33419E-1 4.34901E-1 4.47614E-1 4.64575E-1 4.52358E-1 4.58076E-1 3.88623E-1 3.56912E-1 3.19207E-1 3.01121E-1 3.35205E-1 3.85044E-1 3.73723E-1 4.25849E-1 4.09175E-1 3.27844E-1 2.7235E-1 2.63559E-1 1.70455E-1 2.05206E-1 2.27454E-1 3.28534E-1 4.47427E-1 5.03169E-1 4.9941E-1 4.50373E-1 4.1728E-1 2.8672E-1 1.73656E-1 1.60656E-1 1.59945E-1 1.51763E-1 1.44434E-1 2.6113E-1 3.24827E-1 2.82509E-1 2.64071E-1 2.76382E-1 3.31521E-1 3.36243E-1 2.99149E-1 2.12401E-1 2.58967E-1 2.69273E-1 2.30551E-1 2.41558E-1 1.88821E-1 1.09949E-1 1.07845E-1 1.10738E-1 1.61793E-1 1.37678E-1 1.41547E-1 1.42099E-1 5.15303E-2 1.65997E-2 3.09411E-2 5.33021E-2 4.00348E-2 3.18083E-2 3.16947E-2 5.84589E-2 6.14829E-2 6.33158E-2 6.8869E-2 6.32017E-2 5.32094E-2 3.63346E-2 4.1917E-2 3.71722E-2 9.22501E-2 4.47998E-2 2.89252E-2 3.47923E-2 3.56975E-2 4.73995E-2 4.98566E-2 3.61668E-2 1.99029E-2 2.48794E-2 2.46409E-2 2.43416E-2 1.99964E-2 1.75677E-2 1.6272E-2 9.40041E-3 7.61658E-3 4.44939E-3 4.58425E-3 6.45239E-3 5.96745E-3 1.48953E-2 4.82182E-3 2.17541E-3 2.81178E-3 4.13122E-3 9.83297E-3 -9999 -9999 -9999 -9999 -9999 -9999 -9999 -9999 -9999 -9999 -9999 -9999 -9999 -9999 -9999 -9999 -9999 -9999 -9999 -9999 -9999
-9999 -9999 -9999 -9999 -9999 -9999 -9999 -9999 -9999 -9999 -9999 -9999 -9999 -9999 -9999 -9999 -9999 -9999 -9999 -9999 -9999 -9999 -9999 -9999 -9999 -9999 -9999 -9999 -9999 -9999 -9999 -9999 -9999 2.04141E-1 1.2818E-1 8.36334E-2 6.40907E-2 1.00294E-1 6.50043E-2 8.20852E-2 1.27692E-1 1.56098E-1 1.55673E-1 1.46995E-1 2.13351E-1 3.24509E-1 3.47177E-1 3.28549E-1 3.54102E-1 4.20467E-1 4.29924E-1 4.47037E-1 4.3632E-1 4.71932E-1 3.984E-1 4.71738E-1 4.71243E-1 4.60232E-1 4.22537E-1 3.78029E-1 3.19178E-1 2.35455E-1 2.48481E-1 2.85925E-1 3.11443E-1 3.63566E-1 3.46323E-1 3.67402E-1 3.99178E-1 2.52174E-1 1.93729E-1 2.29655E-1 2.42075E-1 3.55342E-1 4.55594E-1 4.98561E-1 5.20276E-1 4.84489E-1 4.58314E-1 3.67418E-1 2.9498E-1 1.74003E-1 1.41719E-1 1.26595E-1 1.20799E-1 1.21428E-1 1.72673E-1 2.67517E-1 2.84417E-1 2.9444E-1 3.10727E-1 3.54955E-1 3.46291E-1 2.42841E-1 1.59277E-1 2.45619E-1 2.52099E-1 2.43826E-1 1.45054E-1 1.02608E-1 1.07643E-1 9.651E-2 1.027E-1 9.95656E-2 9.47119E-2 9.16866E-2 2.85669E-2 1.81847E-2 4.25942E-2 5.5883E-2 3.18283E-2 2.75728E-2 3.6093E-2 3.76106E-2 5.72225E-2 8.00091E-2 6.4432E-2 5.0404E-2 4.67227E-2 7.14246E-2 5.96481E-2 7.83489E-2 9.49024E-2 3.68674E-2 3.34714E-2 3.74421E-2 3.21965E-2 6.41162E-2 5.1153E-2 3.57441E-2 1.932E-2 1.78945E-2 1.55846E-2 1.9303E-2 1.94954E-2 1.587E-2 1.58315E-2 1.43084E-2 9.82365E-3 4.45992E-3 3.182E-3 6.73575E-3 2.4308E-2 3.25088E-2 4.79843E-3 2.21078E-3 6.06623E-3 1.76463E-3 -9999 -9999 -9999 -9999 -9999 -9999 -9999 -9999 -9999 -9999 -9999 -9999 -9999 -9999 -9999 -9999 -9999 -9999 -9999 -9999 -9999 -9999
-9999 -9999 -9999 -9999 -9999 -9999 -9999 -9999 -9999 -9999 -9999 -9999 -9999 -9999 -9999 -9999 -9999 -9999 -9999 -9999 -9999 -9999 -9999 -9999 -9999 -9999 -9999 -9999 -9999 -9999 -9999 -9999 -9999 2.30747E-1 1.22894E-1 9.46961E-2 6.39401E-2 8.73497E-2 8.05977E-2 7.56418E-2 1.10538E-1 1.22445E-1 1.09126E-1 8.85492E-2 1.24765E-1 2.39339E-1 2.78607E-1 2.99398E-1 4.0964E-1 4.33647E-1 4.6398E-1 4.31766E-1 4.73388E-1 4.30155E-1 4.02855E-1 4.45164E-1 4.71416E-1 4.72032E-1 4.54616E-1 3.91625E-1 3.3336E-1 2.75188E-1 2.4387E-1 2.26935E-1 2.77183E-1 3.65442E-1 3.2667E-1 2.06529E-1 3.62401E-1 3.06562E-1 2.1728E-1 2.21504E-1 2.1956E-1 2.68722E-1 4.24347E-1 4.75174E-1 5.31146E-1 5.07134E-1 4.62992E-1 4.13043E-1 3.20584E-1 3.26882E-1 2.03435E-1 1.91483E-1 1.71552E-1 1.57993E-1 1.39115E-1 1.69225E-1 3.02957E-1 3.56665E-1 3.46299E-1 3.84591E-1 4.11937E-1 3.47305E-1 1.97531E-1 1.66083E-1 2.15249E-1 2.04849E-1 1.36164E-1 1.01992E-1 7.97828E-2 1.00747E-1 1.0337E-1 8.01836E-2 1.21585E-1 7.64622E-2 2.39985E-2 1.80804E-2 4.18767E-2 4.11768E-2 3.88489E-2 4.67033E-2 5.69614E-2 5.79568E-2 7.11104E-2 1.25296E-1 1.11028E-1 8.81736E-2 7.90689E-2 1.36939E-1 1.00964E-1 1.12319E-1 6.16041E-2 5.00724E-2 6.15475E-2 5.50065E-2 3.47851E-2 4.8475E-2 2.25375E-2 2.17512E-2 1.23943E-2 1.30721E-2 1.96403E-2 2.80381E-2 2.97188E-2 1.49311E-2 8.63216E-3 6.77925E-3 4.07956E-3 2.97223E-3 4.70027E-3 7.02767E-3 7.26017E-3 1.51078E-2 1.16154E-2 5.49187E-3 3.18814E-3 5.23138E-4 -9999 -9999 -9999 -9999 -9999 -9999 -9999 -9999 -9999 -9999 -9999 -9999 -9999 -9999 -9999 -9999 -9999 -9999 -9999 -9999 -9999 -9999
-9999 -9999 -9999 -9999 -9999 -9999 -9999 -9999 -9999 -9999 -9999 -9999 -9999 -9999 -9999 -9999 -9999 -9999 -9999 -9999 -9999 -9999 -9999 -9999 -9999 -9999 -9999 -9999 -9999 -9999 -9999 -9999 -9999 -9999 1.26024E-1 1.11808E-1 8.6736E-2 1.09399E-1 1.35462E-1 1.46822E-1 1.36367E-1 1.56549E-1 1.60287E-1 1.58588E-1 1.3443E-1 1.81924E-1 2.55403E-1 2.935E-1 3.94673E-1 4.42214E-1 4.78541E-1 4.24964E-1 4.64835E-1 4.03541E-1 4.04028E-1 4.56676E-1 4.48289E-1 4.60447E-1 4.41198E-1 3.98116E-1 3.51347E-1 3.00533E-1 2.59238E-1 1.94575E-1 2.28575E-1 3.47697E-1 3.41606E-1 1.90306E-1 1.58131E-1 2.54476E-1 2.19933E-1 2.43064E-1 2.04195E-1 2.63901E-1 4.08771E-1 4.91491E-1 5.13727E-1 5.20731E-1 4.96356E-1 4.5491E-1 3.67728E-1 3.2186E-1 3.46289E-1 2.73673E-1 2.23119E-1 2.71415E-1 2.79687E-1 2.25354E-1 2.07564E-1 3.05165E-1 3.74092E-1 3.11348E-1 3.67207E-1 4.07517E-1 2.75183E-1 2.00931E-1 1.71796E-1 1.6909E-1 1.41455E-1 1.2908E-1 8.39724E-2 8.04441E-2 5.19296E-2 7.45941E-2 1.07371E-1 7.90016E-2 2.84641E-2 1.51092E-2 3.07951E-2 3.63233E-2 3.92409E-2 3.08181E-2 3.47327E-2 5.04459E-2 8.77516E-2 1.09923E-1 1.0152E-1 9.66743E-2 1.27194E-1 1.6224E-1 1.52636E-1 1.3509E-1 1.05614E-1 9.67721E-2 9.51871E-2 1.0495E-1 6.51232E-2 4.02921E-2 1.90902E-2 1.64498E-2 1.275E-2 1.42131E-2 2.69303E-2 2.70353E-2 2.73016E-2 9.04748E-3 6.69764E-3 5.70163E-3 3.35294E-3 6.19846E-3 8.4107E-3 6.71194E-3 4.60292E-3 1.77258E-3 1.42304E-3 4.87613E-3 2.4526E-3 1.82386E-4 -9999 -9999 -9999 -9999 -9999 -9999 -9999 -9999 -9999 -9999 -9999 -9999 -9999 -9999 -9999 -9999 -9999 -9999 -9999 -9999 -9999 -9999
-9999 -9999 -9999 -9999 -9999 -9999 -9999 -9999 -9999 -9999 -9999 -9999 -9999 -9999 -9999 -9999 -9999 -9999 -9999 -9999 -9999 -9999 -9999 -9999 -9999 -9999 -9999 -9999 -9999 -9999 -9999 -9999 -9999 -9999 -9999 1.49749E-1 1.20237E-1 1.33868E-1 1.34634E-1 1.86441E-1 1.42426E-1 1.87666E-1 2.4548E-1 2.72363E-1 2.5834E-1 2.31192E-1 2.64521E-1 3.08023E-1 3.55219E-1 4.15428E-1 4.67461E-1 4.36122E-1 4.49989E-1 4.12687E-1 4.17671E-1 4.07077E-1 4.42037E-1 4.69889E-1 4.76793E-1 4.44352E-1 4.04582E-1 3.59502E-1 3.01536E-1 2.13798E-1 1.82069E-1 2.07903E-1 1.54542E-1 1.32562E-1 1.69506E-1 2.27926E-1 1.71292E-1 2.3636E-1 2.291E-1 2.85975E-1 4.30445E-1 4.86845E-1 5.06834E-1 5.12585E-1 5.06169E-1 5.0901E-1 4.43415E-1 3.14508E-1 3.0448E-1 3.3525E-1 3.65715E-1 3.39605E-1 3.062E-1 3.0176E-1 2.36001E-1 2.36667E-1 3.71376E-1 3.39629E-1 2.96167E-1 3.70528E-1 3.10553E-1 2.18363E-1 1.69618E-1 1.46214E-1 1.96325E-1 1.62444E-1 1.23389E-1 7.87963E-2 6.57127E-2 6.42557E-2 7.79225E-2 5.78968E-2 5.35476E-2 2.13532E-2 3.87069E-2 4.49091E-2 3.38431E-2 1.9082E-2 3.42525E-2 2.82181E-2 3.89669E-2 5.01828E-2 3.65596E-2 3.7233E-2 5.33589E-2 8.73282E-2 9.03265E-2 8.92386E-2 5.17002E-2 2.80492E-2 2.13677E-2 3.39811E-2 7.75702E-2 7.484E-2 4.04157E-2 2.68738E-2 1.93403E-2 1.9464E-2 2.45712E-2 2.72186E-2 1.43741E-2 7.51438E-3 3.25089E-3 3.81162E-3 4.78666E-3 5.05152E-3 2.65764E-3 3.628E-3 1.02881E-2 5.37999E-3 3.17554E-3 2.54616E-3 5.03959E-4 2.73221E-4 -9999 -9999 -9999 -9999 -9999 -9999 -9999 -9999 -9999 -9999 -9999 -9999 -9999 -9999 -9999 -9999 -9999 -9999 -9999 -9999 -9999 -9999
-9999 -9999 -9999 -9999 -9999 -9999 -9999 -9999 -9999 -9999 -9999 -9999 -9999 -9999 -9999 -9999 -9999 -9999 -9999 -9999 -9999 -9999 -9999 -9999 -9999 -9999 -9999 -9999 -9999 -9999 -9999 -9999 -9999 -9999 -9999 6.99786E-2 1.15411E-1 1.79913E-1 1.59853E-1 1.38943E-1 1.68787E-1 1.59242E-1 2.31947E-1 3.38453E-1 3.19124E-1 2.24044E-1 2.27395E-1 3.33364E-1 3.90897E-1 3.92382E-1 4.2227E-1 4.19824E-1 4.53409E-1 4.18415E-1 4.25805E-1 4.26013E-1 4.45804E-1 4.52028E-1 4.55483E-1 4.74399E-1 4.66981E-1 4.57376E-1 3.8718E-1 2.31106E-1 1.39912E-1 1.77895E-1 1.35065E-1 1.21773E-1 1.76946E-1 2.38977E-1 1.60196E-1 2.42939E-1 2.18222E-1 2.40926E-1 4.17014E-1 4.66053E-1 5.1448E-1 4.91529E-1 4.67268E-1 4.49305E-1 4.8453E-1 3.53386E-1 2.78903E-1 2.42373E-1 2.72703E-1 3.32033E-1 2.4569E-1 2.63911E-1 2.49317E-1 2.14163E-1 3.55389E-1 3.68009E-1 3.4849E-1 3.35986E-1 3.16387E-1 2.38044E-1 1.90806E-1 1.33885E-1 2.02704E-1 2.49033E-1 1.68665E-1 1.00228E-1 8.45558E-2 4.39743E-2 3.50335E-2 6.03092E-2 6.35548E-2 4.28563E-2 4.97596E-2 5.33126E-2 5.70378E-2 3.30462E-2 1.92394E-2 1.74803E-2 1.98999E-2 3.02695E-2 3.01919E-2 2.5435E-2 2.90057E-2 2.76685E-2 3.00555E-2 5.53918E-2 5.58609E-2 3.48909E-2 1.68193E-2 1.50757E-2 2.11687E-2 2.7719E-2 2.83864E-2 2.13989E-2 1.82867E-2 2.11863E-2 2.27048E-2 2.07342E-2 6.80876E-3 4.39748E-3 3.87807E-3 3.60402E-3 2.28414E-3 1.60779E-3 1.22108E-3 2.35242E-3 6.35738E-3 4.88169E-3 1.70757E-3 5.48338E-4 2.73113E-4 -9999 -9999 -9999 -9999 -9999 -9999 -9999 -9999 -9999 -9999 -9999 -9999 -9999 -9999 -9999 -9999 -9999 -9999 -9999 -9999 -9999 -9999 -9999
-9999 -9999 -9999 -9999 -9999 -9999 -9999 -9999 -9999 -9999 -9999 -9999 -9999 -9999 -9999 -9999 -9999 -9999 -9999 -9999 -9999 -9999 -9999 -9999 -9999 -9999 -9999 -9999 -9999 -9999 -9999 -9999 -9999 -9999 8.43673E-2 9.15157E-2 1.26926E-1 1.34212E-1 1.1617E-1 1.07375E-1 1.61993E-1 1.50003E-1 1.83438E-1 2.8054E-1 3.63155E-1 2.62747E-1 1.91281E-1 2.55664E-1 3.78528E-1 3.9628E-1 3.95464E-1 3.98804E-1 4.49106E-1 4.43331E-1 4.32741E-1 4.22096E-1 4.20201E-1 4.39292E-1 4.57161E-1 4.66152E-1 4.70066E-1 4.71171E-1 4.30043E-1 2.65704E-1 1.97277E-1 1.77983E-1 1.93267E-1 1.61096E-1 1.99115E-1 2.1777E-1 2.22724E-1 1.99322E-1 1.98508E-1 2.35841E-1 4.10511E-1 4.75894E-1 4.62242E-1 4.41235E-1 4.098E-1 3.89235E-1 4.88838E-1 4.68941E-1 4.12338E-1 2.45848E-1 2.04819E-1 2.21048E-1 1.95256E-1 2.50714E-1 2.21753E-1 1.74733E-1 2.91682E-1 3.48574E-1 2.96029E-1 2.94215E-1 2.71501E-1 2.15447E-1 1.7508E-1 1.74268E-1 1.6094E-1 1.98641E-1 1.76879E-1 1.28419E-1 6.31126E-2 5.63672E-2 2.86791E-2 3.1678E-2 4.25857E-2 5.05186E-2 5.84614E-2 5.36277E-2 5.88961E-2 2.97226E-2 2.809E-2 2.5061E-2 2.73464E-2 4.10048E-2 6.0736E-2 4.44113E-2 2.34699E-2 2.68983E-2 1.67073E-2 1.90267E-2 3.80754E-2 6.25738E-2 5.21262E-2 3.00583E-2 2.23473E-2 2.06624E-2 -9999 -9999 -9999 -9999 -9999 1.51358E-2 7.05721E-3 5.18908E-3 4.3166E-3 3.77938E-3 1.67099E-3 1.47846E-3 4.14675E-3 8.24288E-3 3.66046E-3 1.80587E-3 6.72478E-4 5.88497E-4 -9999 -9999 -9999 -9999 -9999 -9999 -9999 -9999 -9999 -9999 -9999 -9999 -9999 -9999 -9999 -9999 -9999 -9999 -9999 -9999 -9999 -9999 -9999 -9999
-9999 -9999 -9999 -9999 -9999 -9999 -9999 -9999 -9999 -9999 -9999 -9999 -9999 -9999 -9999 -9999 -9999 -9999 -9999 -9999 -9999 -9999 -9999 -9999 -9999 -9999 -9999 -9999 -9999 -9999 -9999 -9999 -9999 -9999 -9999 -9999 1.49744E-1 8.73682E-2 7.12395E-2 9.23236E-2 1.35087E-1 1.6671E-1 2.45611E-1 2.88352E-1 3.25635E-1 3.30365E-1 2.44157E-1 2.12625E-1 2.88269E-1 3.9647E-1 4.12464E-1 4.23498E-1 4.26696E-1 4.3992E-1 4.41804E-1 4.00832E-1 4.41933E-1 4.44558E-1 4.52408E-1 4.74787E-1 4.69917E-1 4.83024E-1 4.30378E-1 3.0207E-1 2.25567E-1 2.08499E-1 2.16919E-1 1.65779E-1 1.77008E-1 1.69565E-1 1.50692E-1 1.38871E-1 1.4112E-1 2.22456E-1 4.31298E-1 4.48057E-1 4.39501E-1 3.91152E-1 3.81575E-1 3.8638E-1 3.91069E-1 4.72117E-1 4.75445E-1 3.57226E-1 1.90414E-1 1.44824E-1 1.50615E-1 2.14235E-1 2.75248E-1 1.86206E-1 2.54715E-1 2.54227E-1 2.18364E-1 2.41101E-1 2.29506E-1 2.46198E-1 2.29106E-1 2.20495E-1 1.49064E-1 1.25233E-1 1.38565E-1 1.28695E-1 9.42327E-2 6.57689E-2 3.49793E-2 2.66478E-2 2.29118E-2 4.1814E-2 4.71388E-2 6.12852E-2 5.39463E-2 3.50786E-2 3.68539E-2 4.74269E-2 3.78822E-2 4.3118E-2 5.23275E-2 5.07129E-2 4.20749E-2 3.18565E-2 1.95978E-2 1.41879E-2 1.87099E-2 3.11193E-2 5.44978E-2 5.23894E-2 3.61131E-2 2.4958E-2 -9999 -9999 -9999 -9999 -9999 1.79137E-2 7.92334E-3 4.1251E-3 3.59681E-3 3.15315E-3 1.79063E-3 3.16227E-3 3.96402E-3 5.82076E-3 6.6318E-3 3.53315E-3 5.55461E-3 -9999 -9999 -9999 -9999 -9999 -9999 -9999 -9999 -9999 -9999 -9999 -9999 -9999 -9999 -9999 -9999 -9999 -9999 -9999 -9999 -9999 -9999 -9999 -9999 -9999
-9999 -9999 -9999 -9999 -9999 -9999 -9999 -9999 -9999 -9999 -9999 -9999 -9999 -9999 -9999 -9999 -9999 -9999 -9999 -9999 -9999 -9999 -9999 -9999 -9999 -9999 -9999 -9999 -9999 -9999 -9999 -9999 -9999 -9999 -9999 -9999 -9999 1.07826E-1 4.82013E-2 9.10553E-2 1.30314E-1 1.77664E-1 2.59826E-1 2.93742E-1 3.1281E-1 2.69566E-1 2.73227E-1 2.34118E-1 2.79284E-1 3.98142E-1 4.15215E-1 3.74521E-1 4.00876E-1 4.1215E-1 4.28492E-1 4.04296E-1 4.25987E-1 4.32732E-1 4.25324E-1 4.47736E-1 4.67275E-1 4.45912E-1 4.31466E-1 2.58619E-1 1.58184E-1 1.19269E-1 1.27754E-1 1.51344E-1 1.32759E-1 1.88422E-1 2.76381E-1 2.90244E-1 2.71836E-1 3.60342E-1 4.83496E-1 5.10374E-1 4.96462E-1 4.3601E-1 3.3196E-1 3.22116E-1 3.2597E-1 3.62784E-1 4.46387E-1 4.44441E-1 3.77895E-1 2.89388E-1 2.20054E-1 1.81788E-1 1.85585E-1 1.79356E-1 2.17826E-1 2.12927E-1 2.05538E-1 2.19866E-1 2.48949E-1 3.19089E-1 3.43629E-1 2.91799E-1 1.65831E-1 9.08309E-2 1.0794E-1 9.00405E-2 7.91152E-2 5.23637E-2 2.8857E-2 1.50413E-2 1.23178E-2 2.31962E-2 3.2579E-2 2.66727E-2 2.51355E-2 2.71182E-2 2.8292E-2 2.79589E-2 2.2232E-2 2.49318E-2 3.25484E-2 3.52014E-2 3.93276E-2 5.22763E-2 4.85832E-2 3.28695E-2 3.10288E-2 2.56821E-2 3.06122E-2 -9999 -9999 -9999 -9999 -9999 -9999 -9999 -9999 1.07808E-2 5.60171E-3 4.16777E-3 3.77512E-3 1.82124E-3 1.21285E-3 -9999 -9999 -9999 -9999 -9999 -9999 -9999 -9999 -9999 -9999 -9999 -9999 -9999 -9999 -9999 -9999 -9999 -9999 -9999 -9999 -9999 -9999 -9999 -9999 -9999 -9999 -9999 -9999 -9999 -9999 -9999
-9999 -9999 -9999 -9999 -9999 -9999 -9999 -9999 -9999 -9999 -9999 -9999 -9999 -9999 -9999 -9999 -9999 -9999 -9999 -9999 -9999 -9999 -9999 -9999 -9999 -9999 -9999 -9999 -9999 -9999 -9999 -9999 -9999 -9999 -9999 -9999 -9999 -9999 1.07153E-1 9.74048E-2 1.00508E-1 1.29715E-1 1.79752E-1 2.17862E-1 2.6211E-1 2.35879E-1 2.44347E-1 2.26947E-1 2.38992E-1 3.05987E-1 3.69501E-1 4.1509E-1 4.06018E-1 3.75066E-1 3.68805E-1 3.78897E-1 3.89059E-1 4.21544E-1 4.32339E-1 4.39659E-1 4.11021E-1 4.10126E-1 3.45179E-1 1.89025E-1 1.08435E-1 7.07709E-2 7.92592E-2 9.59985E-2 1.10008E-1 1.88141E-1 3.61521E-1 4.60646E-1 4.7833E-1 4.66698E-1 5.18122E-1 4.84431E-1 5.08509E-1 4.68875E-1 4.26564E-1 3.44967E-1 3.46569E-1 3.55832E-1 3.60238E-1 3.89197E-1 3.79109E-1 4.51086E-1 3.29417E-1 1.29733E-1 1.37865E-1 1.60813E-1 1.94227E-1 2.38034E-1 2.66651E-1 3.36346E-1 2.71605E-1 3.20563E-1 3.68691E-1 3.35046E-1 2.18466E-1 1.47818E-1 9.85157E-2 8.00895E-2 7.70029E-2 4.2014E-2 1.90078E-2 1.71724E-2 2.56078E-2 4.51129E-2 2.56388E-2 1.05364E-2 9.31492E-3 1.10482E-2 1.87269E-2 1.82509E-2 1.28939E-2 1.56974E-2 1.95904E-2 2.16583E-2 5.27104E-2 8.31615E-2 9.73674E-2 1.05487E-1 8.50216E-2 -9999 -9999 -9999 -9999 -9999 -9999 -9999 -9999 -9999 -9999 6.7892E-3 4.32129E-3 -9999 -9999 -9999 -9999 -9999 -9999 -9999 -9999 -9999 -9999 -9999 -9999 -9999 -9999 -9999 -9999 -9999 -9999 -9999 -9999 -9999 -9999 -9999 -9999 -9999 -9999 -9999 -9999 -9999 -9999 -9999 -9999 -9999 -9999 -9999
-9999 -9999 -9999 -9999 -9999 -9999 -9999 -9999 -9999 -9999 -9999 -9999 -9999 -9999 -9999 -9999 -9999 -9999 -9999 -9999 -9999 -9999 -9999 -9999 -9999 -9999 -9999 -9999 -9999 -9999 -9999 -9999 -9999 -9999 -9999 -9999 -9999 -9999 -9999 7.67892E-2 8.49927E-2 7.66115E-2 1.15523E-1 1.26735E-1 2.04041E-1 2.21071E-1 2.35178E-1 2.59062E-1 2.18726E-1 2.10314E-1 2.57764E-1 3.51527E-1 3.71981E-1 3.44592E-1 3.35231E-1 3.7542E-1 3.77342E-1 3.78931E-1 4.30955E-1 4.38203E-1 4.50761E-1 4.62043E-1 4.17382E-1 3.33667E-1 1.58145E-1 1.38344E-1 1.57686E-1 8.81267E-2 1.26044E-1 1.11648E-1 2.4453E-1 4.27536E-1 4.66252E-1 4.75259E-1 5.08634E-1 4.80758E-1 4.69458E-1 5.06507E-1 4.72777E-1 4.42887E-1 3.74816E-1 3.64612E-1 3.6467E-1 3.3591E-1 2.94313E-1 3.55105E-1 2.6649E-1 1.38271E-1 1.45858E-1 1.28193E-1 1.79724E-1 2.17852E-1 2.3069E-1 3.01078E-1 3.4106E-1 3.26805E-1 3.18535E-1 3.23399E-1 2.47635E-1 1.52269E-1 1.22971E-1 9.87426E-2 9.36517E-2 6.31079E-2 3.20301E-2 2.8799E-2 5.29223E-2 4.99553E-2 2.11685E-2 9.33443E-3 1.02441E-2 8.0453E-3 9.79578E-3 1.39214E-2 1.30041E-2 1.4695E-2 8.53742E-3 2.3587E-2 6.12729E-2 7.69829E-2 8.43341E-2 7.05732E-2 5.09754E-2 -9999 -9999 -9999 -9999 -9999 -9999 -9999 -9999 -9999 -9999 -9999 -9999 -9999 -9999 -9999 -9999 -9999 -9999 -9999 -9999 -9999 -9999 -9999 -9999 -9999 -9999 -9999 -9999 -9999 -9999 -9999 -9999 -9999 -9999 -9999 -9999 -9999 -9999 -9999 -9999 -9999 -9999 -9999 -9999 -9999 -9999 -9999
-9999 -9999 -9999 -9999 -9999 -9999 -9999 -9999 -9999 -9999 -9999 -9999 -9999 -9999 -9999 -9999 -9999 -9999 -9999 -9999 -9999 -9999 -9999 -9999 -9999 -9999 -9999 -9999 -9999 -9999 -9999 -9999 -9999 -9999 -9999 -9999 -9999 2.11273E-1 8.63886E-2 1.15717E-1 1.58002E-1 1.07265E-1 4.95284E-2 7.00208E-2 1.44153E-1 9.6687E-2 1.72523E-1 2.48011E-1 2.11946E-1 1.50104E-1 1.67465E-1 2.50068E-1 3.39007E-1 3.34585E-1 3.39667E-1 3.46911E-1 3.57642E-1 3.79702E-1 4.28161E-1 4.48387E-1 4.98561E-1 4.52271E-1 4.20531E-1 4.34424E-1 2.51696E-1 2.14201E-1 2.08422E-1 8.43078E-2 1.61708E-1 1.28094E-1 1.60231E-1 2.29142E-1 3.89429E-1 3.6761E-1 4.84142E-1 4.94802E-1 4.0802E-1 4.41587E-1 4.39949E-1 4.24407E-1 3.81995E-1 3.69049E-1 3.73259E-1 3.81842E-1 3.51135E-1 2.50845E-1 1.83149E-1 1.48897E-1 1.67881E-1 1.64234E-1 2.26532E-1 2.3471E-1 2.14202E-1 2.69889E-1 3.449E-1 3.45104E-1 3.25278E-1 3.0997E-1 3.25415E-1 2.45927E-1 2.12079E-1 1.80348E-1 1.40607E-1 1.01799E-1 3.24983E-2 3.06273E-2 4.71793E-2 4.86964E-2 3.54495E-2 2.41399E-2 1.98911E-2 6.44676E-3 7.63438E-3 8.53336E-3 1.1628E-2 2.37204E-2 1.98319E-2 2.42994E-2 3.65082E-2 7.00561E-2 5.24993E-2 4.89692E-2 3.23145E-2 -9999 -9999 -9999 -9999 -9999 -9999 -9999 -9999 -9999 -9999 -9999 -9999 -9999 -9999 -9999 -9999 -9999 -9999 -9999 -9999 -9999 -9999 -9999 -9999 -9999 -9999 -9999 -9999 -9999 -9999 -9999 -9999 -9999 -9999 -9999 -9999 -9999 -9999 -9999 -9999 -9999 -9999 -9999 -9999 -9999 -9999 -9999
-9999 -9999 -9999 -9999 -9999 -9999 -9999 -9999 -9999 -9999 -9999 -9999 -9999 -9999 -9999 -9999 -9999 -9999 -9999 -9999 -9999 -9999 -9999 -9999 -9999 -9999 -9999 -9999 -9999 -9999 -9999 -9999 -9999 -9999 -9999 -9999 -9999 -9999 1.97035E-1 1.98855E-1 2.71222E-1 1.39882E-1 4.39558E-2 4.46256E-2 6.01192E-2 6.52015E-2 9.57111E-2 2.18878E-1 2.1181E-1 1.41249E-1 1.4006E-1 1.71799E-1 2.58389E-1 3.16198E-1 3.76701E-1 3.66868E-1 3.90132E-1 3.93407E-1 4.11075E-1 4.55937E-1 4.5755E-1 3.98276E-1 3.4183E-1 3.979E-1 3.43337E-1 2.14159E-1 1.65114E-1 7.32925E-2 1.4347E-1 1.79069E-1 1.44994E-1 1.97805E-1 2.56224E-1 2.09815E-1 3.76994E-1 4.72115E-1 4.55434E-1 3.62674E-1 4.13459E-1 3.74607E-1 3.66422E-1 3.67457E-1 3.52266E-1 3.37339E-1 3.614E-1 3.0087E-1 2.14762E-1 1.69458E-1 1.88746E-1 2.56469E-1 2.25614E-1 2.69753E-1 2.52852E-1 2.43597E-1 3.06592E-1 3.31371E-1 3.54607E-1 3.52551E-1 3.44713E-1 3.61153E-1 3.25738E-1 2.8678E-1 1.79897E-1 9.13032E-2 4.33682E-2 5.24944E-2 7.52085E-2 7.96649E-2 6.42883E-2 4.05782E-2 2.38637E-2 1.01469E-2 5.1607E-3 5.41607E-3 1.12276E-2 1.93174E-2 2.89257E-2 3.33408E-2 3.17449E-2 2.97175E-2 3.04809E-2 2.13914E-2 1.35615E-2 -9999 -9999 -9999 -9999 -9999 -9999 -9999 -9999 -9999 -9999 -9999 -9999 -9999 -9999 -9999 -9999 -9999 -9999 -9999 -9999 -9999 -9999 -9999 -9999 -9999 -9999 -9999 -9999 -9999 -9999 -9999 -9999 -9999 -9999 -9999 -9999 -9999 -9999 -9999 -9999 -9999 -9999 -9999 -9999 -9999 -9999 -9999
-9999 -9999 -9999 -9999 -9999 -9999 -9999 -9999 -9999 -9999 -9999 -9999 -9999 -9999 -9999 -9999 -9999 -9999 -9999 -9999 -9999 -9999 -9999 -9999 -9999 -9999 -9999 -9999 -9999 -9999 -9999 -9999 -9999 -9999 -9999 -9999 -9999 -9999 2.43698E-1 1.3158E-1 2.1355E-1 1.65219E-1 5.93572E-2 3.76101E-2 4.97845E-2 7.52298E-2 1.05507E-1 1.67675E-1 1.84055E-1 1.93453E-1 2.36237E-1 1.9641E-1 1.7121E-1 2.29572E-1 2.89076E-1 3.72419E-1 4.24927E-1 4.40313E-1 4.32358E-1 4.84087E-1 4.59868E-1 3.57493E-1 2.53596E-1 1.66387E-1 1.92606E-1 1.24269E-1 9.25382E-2 5.88311E-2 9.6143E-2 6.55465E-2 1.21366E-1 1.37923E-1 1.4987E-1 1.3344E-1 1.64368E-1 3.05508E-1 3.76181E-1 3.47636E-1 3.19113E-1 3.60113E-1 3.69821E-1 3.64575E-1 3.51821E-1 3.13314E-1 2.93188E-1 2.49397E-1 2.06761E-1 2.42323E-1 2.66135E-1 2.93666E-1 2.5853E-1 3.33893E-1 3.3435E-1 2.99053E-1 2.9156E-1 3.05089E-1 3.34288E-1 2.83237E-1 2.69946E-1 2.55592E-1 3.26666E-1 3.30674E-1 1.93419E-1 6.17688E-2 5.04727E-2 6.5161E-2 8.99326E-2 1.03553E-1 7.02585E-2 3.55684E-2 1.8033E-2 5.86345E-3 4.90198E-3 6.42334E-3 8.66612E-3 3.25949E-2 3.90163E-2 4.26856E-2 2.72038E-2 2.16293E-2 1.16235E-2 9.02177E-3 -9999 -9999 -9999 -9999 -9999 -9999 -9999 -9999 -9999 -9999 -9999 -9999 -9999 -9999 -9999 -9999 -9999 -9999 -9999 -9999 -9999 -9999 -9999 -9999 -9999 -9999 -9999 -9999 -9999 -9999 -9999 -9999 -9999 -9999 -9999 -9999 -9999 -9999 -9999 -9999 -9999 -9999 -9999 -9999 -9999 -9999 -9999 -9999
-9999 -9999 -9999 -9999 -9999 -9999 -9999 -9999 -9999 -9999 -9999 -9999 -9999 -9999 -9999 -9999 -9999 -9999 -9999 -9999 -9999 -9999 -9999 -9999 -9999 -9999 -9999 -9999 -9999 -9999 -9999 -9999 -9999 -9999 -9999 -9999 -9999 -9999 2.23314E-1 1.15597E-1 2.54418E-1 2.27894E-1 1.24526E-1 6.92798E-2 3.564E-2 4.82961E-2 1.05411E-1 1.7324E-1 2.34387E-1 3.17142E-1 3.31041E-1 2.65063E-1 1.65147E-1 1.43318E-1 2.3541E-1 3.38871E-1 3.91065E-1 4.66355E-1 4.56421E-1 4.49617E-1 4.73025E-1 4.58253E-1 2.87224E-1 1.37334E-1 1.45591E-1 1.62744E-1 1.1088E-1 6.56408E-2 7.66528E-2 6.2432E-2 4.6308E-2 1.55502E-1 1.40001E-1 1.21443E-1 1.31762E-1 1.41367E-1 2.22224E-1 2.7246E-1 2.45947E-1 2.6119E-1 2.47101E-1 2.76017E-1 1.83662E-1 1.27152E-1 1.49636E-1 1.57281E-1 1.68435E-1 1.66778E-1 1.95902E-1 2.90976E-1 2.70128E-1 3.26667E-1 4.01887E-1 3.81306E-1 2.3932E-1 2.56654E-1 3.42245E-1 3.08497E-1 3.08098E-1 3.20536E-1 2.82892E-1 3.2592E-1 2.30143E-1 8.68281E-2 3.65152E-2 3.8361E-2 6.12183E-2 1.03076E-1 8.92414E-2 4.38284E-2 1.92206E-2 6.72186E-3 4.74786E-3 7.59787E-3 8.40231E-3 2.28677E-2 2.32916E-2 1.94652E-2 8.84195E-3 6.81839E-3 6.51846E-3 5.75387E-3 -9999 -9999 -9999 -9999 -9999 -9999 -9999 -9999 -9999 -9999 -9999 -9999 -9999 -9999 -9999 -9999 -9999 -9999 -9999 -9999 -9999 -9999 -9999 -9999 -9999 -9999 -9999 -9999 -9999 -9999 -9999 -9999 -9999 -9999 -9999 -9999 -9999 -9999 -9999 -9999 -9999 -9999 -9999 -9999 -9999 -9999 -9999 -9999
-9999 -9999 -9999 -9999 -9999 -9999 -9999 -9999 -9999 -9999 -9999 -9999 -9999 -9999 -9999 -9999 -9999 -9999 -9999 -9999 -9999 -9999 -9999 -9999 -9999 -9999 -9999 -9999 -9999 -9999 -9999 -9999 -9999 -9999 -9999 -9999 -9999 -9999 2.01116E-1 6.77511E-2 1.5878E-1 2.33904E-1 1.88699E-1 1.10517E-1 7.40782E-2 5.03192E-2 6.86435E-2 1.55793E-1 2.33566E-1 3.26314E-1 3.55121E-1 3.32821E-1 3.11983E-1 2.27803E-1 3.18072E-1 3.78189E-1 3.83477E-1 3.95592E-1 4.24506E-1 4.4143E-1 4.85284E-1 5.00542E-1 3.36572E-1 2.31618E-1 2.37161E-1 1.85347E-1 1.50536E-1 1.42126E-1 2.27504E-1 1.39005E-1 6.50939E-2 1.0793E-1 1.61975E-1 1.77878E-1 1.71709E-1 1.60114E-1 1.23812E-1 9.96069E-2 1.08617E-1 1.1493E-1 1.18449E-1 1.93905E-1 2.78294E-1 1.75549E-1 1.53974E-1 1.37372E-1 8.63046E-2 1.21339E-1 1.88138E-1 2.60647E-1 2.34722E-1 3.06024E-1 3.59202E-1 3.55652E-1 2.42944E-1 2.50568E-1 2.99069E-1 3.02404E-1 3.47541E-1 3.46187E-1 3.24267E-1 3.99212E-1 2.77243E-1 1.2121E-1 4.4713E-2 3.78739E-2 5.19391E-2 8.75428E-2 9.87344E-2 4.68986E-2 1.25628E-2 2.72869E-3 2.44524E-3 6.08455E-3 6.55358E-3 8.50553E-3 1.62275E-2 7.36581E-3 3.22854E-3 2.31157E-3 4.90865E-3 1.13017E-2 -9999 -9999 -9999 -9999 -9999 -9999 -9999 -9999 -9999 -9999 -9999 -9999 -9999 -9999 -9999 -9999 -9999 -9999 -9999 -9999 -9999 -9999 -9999 -9999 -9999 -9999 -9999 -9999 -9999 -9999 -9999 -9999 -9999 -9999 -9999 -9999 -9999 -9999 -9999 -9999 -9999 -9999 -9999 -9999 -9999 -9999 -9999 -9999
-9999 -9999 -9999 -9999 -9999 -9999 -9999 -9999 -9999 -9999 -9999 -9999 -9999 -9999 -9999 -9999 -9999 -9999 -9999 -9999 -9999 -9999 -9999 -9999 -9999 -9999 -9999 -9999 -9999 -9999 -9999 -9999 -9999 -9999 -9999 -9999 -9999 -9999 1.22092E-1 6.86777E-2 8.77569E-2 1.90775E-1 2.16732E-1 1.62767E-1 1.10059E-1 7.54812E-2 5.99544E-2 1.14948E-1 1.95651E-1 2.46633E-1 3.07842E-1 3.2167E-1 3.25979E-1 3.39815E-1 3.65047E-1 3.92461E-1 3.70174E-1 3.91044E-1 4.26781E-1 4.23361E-1 4.70539E-1 4.90088E-1 4.62095E-1 3.47127E-1 2.94104E-1 2.3756E-1 1.67227E-1 1.68181E-1 1.8425E-1 7.08423E-2 4.80973E-2 8.25174E-2 6.28926E-2 7.01683E-2 1.72453E-1 1.89447E-1 1.30718E-1 8.26861E-2 7.25552E-2 8.02023E-2 7.30477E-2 1.29206E-1 2.56379E-1 2.12655E-1 1.75105E-1 1.76342E-1 8.86377E-2 8.14961E-2 1.47926E-1 1.35883E-1 1.71767E-1 2.03286E-1 1.83312E-1 2.30534E-1 2.21327E-1 2.0416E-1 2.47114E-1 2.50935E-1 3.03928E-1 3.34213E-1 3.35296E-1 4.01907E-1 3.30951E-1 1.97141E-1 8.81449E-2 6.90079E-2 8.0145E-2 9.67259E-2 8.65563E-2 5.55287E-2 2.81121E-2 1.26498E-2 6.49736E-3 3.31047E-3 4.51669E-3 4.1805E-3 1.19668E-2 5.43506E-3 2.72839E-3 4.03001E-3 1.0491E-2 2.12531E-2 -9999 -9999 -9999 -9999 -9999 -9999 -9999 -9999 -9999 -9999 -9999 -9999 -9999 -9999 -9999 -9999 -9999 -9999 -9999 -9999 -9999 -9999 -9999 -9999 -9999 -9999 -9999 -9999 -9999 -9999 -9999 -9999 -9999 -9999 -9999 -9999 -9999 -9999 -9999 -9999 -9999 -9999 -9999 -9999 -9999 -9999 -9999 -9999
-9999 -9999 -9999 -9999 -9999 -9999 -9999 -9999 -9999 -9999 -9999 -9999 -9999 -9999 -9999 -9999 -9999 -9999 -9999 -9999 -9999 -9999 -9999 -9999 -9999 -9999 -9999 -9999 -9999 -9999 -9999 -9999 -9999 -9999 -9999 -9999 -9999 -9999 -9999 8.17451E-2 6.18851E-2 1.56975E-1 1.88576E-1 1.54854E-1 1.08027E-1 1.21072E-1 7.41186E-2 7.00596E-2 1.08627E-1 1.3212E-1 1.52436E-1 2.36075E-1 2.59441E-1 3.24243E-1 3.4634E-1 3.59381E-1 4.03684E-1 4.07187E-1 4.16099E-1 4.16525E-1 4.46078E-1 4.85805E-1 4.71353E-1 3.84208E-1 2.40726E-1 2.05884E-1 1.61424E-1 1.3881E-1 1.69826E-1 7.23992E-2 4.50875E-2 6.48958E-2 1.20658E-1 7.6397E-2 6.9617E-2 1.13424E-1 1.66879E-1 1.6581E-1 1.4522E-1 9.67326E-2 5.33364E-2 9.33158E-2 2.22774E-1 2.25342E-1 1.92831E-1 1.67299E-1 7.49949E-2 5.43895E-2 1.03103E-1 1.22635E-1 1.2617E-1 8.91962E-2 1.47019E-1 2.75766E-1 3.36008E-1 3.88296E-1 3.6061E-1 3.16192E-1 3.11533E-1 3.14625E-1 3.47003E-1 3.45745E-1 3.63139E-1 2.28446E-1 1.46596E-1 1.59774E-1 1.38483E-1 9.12594E-2 4.6142E-2 2.79368E-2 2.52714E-2 8.71743E-3 3.08845E-3 1.86378E-3 3.30352E-3 3.06514E-3 1.55107E-2 6.99576E-3 2.0359E-3 3.32695E-3 1.20245E-2 1.53648E-2 -9999 -9999 -9999 -9999 -9999 -9999 -9999 -9999 -9999 -9999 -9999 -9999 -9999 -9999 -9999 -9999 -9999 -9999 -9999 -9999 -9999 -9999 -9999 -9999 -9999 -9999 -9999 -9999 -9999 -9999 -9999 -9999 -9999 -9999 -9999 -9999 -9999 -9999 -9999 -9999 -9999 -9999 -9999 -9999 -9999 -9999 -9999 -9999
-9999 -9999 -9999 -9999 -9999 -9999 -9999 -9999 -9999 -9999 -9999 -9999 -9999 -9999 -9999 -9999 -9999 -9999 -9999 -9999 -9999 -9999 -9999 -9999 -9999 -9999 -9999 -9999 -9999 -9999 -9999 -9999 -9999 -9999 -9999 -9999 -9999 -9999 -9999 1.00611E-1 6.27404E-2 1.59959E-1 1.4419E-1 9.22448E-2 4.54312E-2 1.49875E-1 9.16944E-2 5.49558E-2 8.11432E-2 8.88616E-2 1.12204E-1 1.19168E-1 1.37185E-1 1.5784E-1 2.2569E-1 3.42202E-1 3.70073E-1 4.07445E-1 4.33631E-1 4.31733E-1 4.46766E-1 4.51915E-1 4.6214E-1 3.2414E-1 1.21691E-1 1.13988E-1 1.3129E-1 1.45212E-1 2.20137E-1 1.36876E-1 4.60944E-2 5.79286E-2 1.50775E-1 9.33315E-2 4.14684E-2 3.99444E-2 4.84293E-2 5.13713E-2 1.14713E-1 1.10953E-1 7.10934E-2 7.07955E-2 1.42043E-1 2.57455E-1 2.68038E-1 1.60856E-1 9.22462E-2 6.42963E-2 9.46982E-2 9.60665E-2 9.58568E-2 1.46003E-1 2.60205E-1 4.43591E-1 4.71003E-1 4.69159E-1 4.48363E-1 3.74621E-1 4.1027E-1 3.94804E-1 3.86662E-1 3.79737E-1 3.97258E-1 2.26042E-1 1.01029E-1 1.65172E-1 1.80172E-1 8.15383E-2 4.12991E-2 1.73675E-2 1.24397E-2 3.92538E-3 4.00557E-3 2.84688E-3 2.78572E-3 4.4723E-3 7.92249E-3 1.07859E-2 2.02972E-3 2.82037E-3 3.4992E-3 6.46242E-3 -9999 -9999 -9999 -9999 -9999 -9999 -9999 -9999 -9999 -9999 -9999 -9999 -9999 -9999 -9999 -9999 -9999 -9999 -9999 -9999 -9999 -9999 -9999 -9999 -9999 -9999 -9999 -9999 -9999 -9999 -9999 -9999 -9999 -9999 -9999 -9999 -9999 -9999 -9999 -9999 -9999 -9999 -9999 -9999 -9999 -9999 -9999 -9999
-9999 -9999 -9999 -9999 -9999 -9999 -9999 -9999 -9999 -9999 -9999 -9999 -9999 -9999 -9999 -9999 -9999 -9999 -9999 -9999 -9999 -9999 -9999 -9999 -9999 -9999 -9999 -9999 -9999 -9999 -9999 -9999 -9999 -9999 -9999 -9999 -9999 -9999 -9999 7.88045E-2 4.83985E-2 8.45256E-2 1.28714E-1 6.81324E-2 2.33052E-2 5.94259E-2 8.76042E-2 5.83301E-2 1.12794E-1 1.79333E-1 1.80938E-1 1.52363E-1 1.28503E-1 1.14632E-1 1.3657E-1 2.30497E-1 3.8115E-1 4.18315E-1 4.30208E-1 4.17021E-1 4.55275E-1 4.37726E-1 4.08567E-1 2.08436E-1 1.06705E-1 1.48721E-1 2.87343E-1 2.53422E-1 2.77368E-1 1.57073E-1 5.31794E-2 7.82945E-2 2.17774E-1 1.33E-1 6.34789E-2 9.43109E-2 5.4185E-2 2.51608E-2 4.11754E-2 6.2939E-2 8.36333E-2 6.06069E-2 8.44861E-2 1.44134E-1 1.6518E-1 1.4752E-1 7.98716E-2 6.7269E-2 9.23048E-2 9.0076E-2 7.28632E-2 1.25037E-1 3.01294E-1 4.53003E-1 5.11866E-1 4.85459E-1 4.58229E-1 4.0476E-1 3.90577E-1 3.32997E-1 3.6023E-1 3.71342E-1 4.09149E-1 2.80664E-1 8.34191E-2 1.12429E-1 1.67501E-1 1.35117E-1 7.28618E-2 3.89434E-2 3.01189E-2 2.37362E-2 1.72249E-2 5.51055E-3 2.04478E-3 2.58678E-3 3.98162E-3 2.57907E-3 2.53579E-3 2.49131E-3 6.59037E-3 1.41677E-2 -9999 -9999 -9999 -9999 -9999 -9999 -9999 -9999 -9999 -9999 -9999 -9999 -9999 -9999 -9999 -9999 -9999 -9999 -9999 -9999 -9999 -9999 -9999 -9999 -9999 -9999 -9999 -9999 -9999 -9999 -9999 -9999 -9999 -9999 -9999 -9999 -9999 -9999 -9999 -9999 -9999 -9999 -9999 -9999 -9999 -9999 -9999 -9999
-9999 -9999 -9999 -9999 -9999 -9999 -9999 -9999 -9999 -9999 -9999 -9999 -9999 -9999 -9999 -9999 -9999 -9999 -9999 -9999 -9999 -9999 -9999 -9999 -9999 -9999 -9999 -9999 -9999 -9999 -9999 -9999 -9999 -9999 -9999 -9999 -9999 -9999 -9999 7.38831E-2 5.68874E-2 9.32143E-2 1.16214E-1 5.08746E-2 1.93595E-2 5.01798E-2 1.13447E-1 7.86551E-2 1.38699E-1 2.13872E-1 3.06863E-1 3.17557E-1 2.95881E-1 2.52252E-1 2.65397E-1 3.38168E-1 3.95675E-1 4.33458E-1 4.26925E-1 4.03529E-1 4.42654E-1 4.05858E-1 3.01411E-1 2.01512E-1 2.09133E-1 3.48406E-1 4.42783E-1 3.98371E-1 3.32617E-1 1.98768E-1 9.35493E-2 1.15989E-1 2.97601E-1 3.31325E-1 2.47191E-1 1.6675E-1 8.01339E-2 3.75482E-2 3.60058E-2 2.84916E-2 3.6602E-2 5.87342E-2 7.13451E-2 8.05894E-2 8.78182E-2 9.66964E-2 6.30802E-2 6.81176E-2 6.00593E-2 5.87825E-2 7.90102E-2 9.97338E-2 2.48356E-1 4.11974E-1 4.72717E-1 4.63459E-1 4.37871E-1 4.1118E-1 4.00959E-1 3.1466E-1 3.65406E-1 3.85723E-1 3.6812E-1 3.11047E-1 9.80335E-2 9.26985E-2 1.14535E-1 1.34398E-1 1.23257E-1 8.63499E-2 6.18733E-2 4.1188E-2 1.45496E-2 1.71668E-3 1.70947E-3 1.95318E-3 2.51035E-3 2.5854E-3 3.20537E-3 2.21922E-3 4.28362E-3 1.48697E-2 -9999 -9999 -9999 -9999 -9999 -9999 -9999 -9999 -9999 -9999 -9999 -9999 -9999 -9999 -9999 -9999 -9999 -9999 -9999 -9999 -9999 -9999 -9999 -9999 -9999 -9999 -9999 -9999 -9999 -9999 -9999 -9999 -9999 -9999 -9999 -9999 -9999 -9999 -9999 -9999 -9999 -9999 -9999 -9999 -9999 -9999 -9999 -9999
-9999 -9999 -9999 -9999 -9999 -9999 -9999 -9999 -9999 -9999 -9999 -9999 -9999 -9999 -9999 -9999 -9999 -9999 -9999 -9999 -9999 -9999 -9999 -9999 -9999 -9999 -9999 -9999 -9999 -9999 -9999 -9999 -9999 -9999 -9999 -9999 -9999 -9999 -9999 6.42967E-2 4.6581E-2 6.27178E-2 9.4152E-2 2.50372E-2 2.77765E-2 4.61447E-2 9.73012E-2 6.10141E-2 1.22198E-1 2.09914E-1 2.4429E-1 3.02717E-1 3.277E-1 3.74637E-1 3.81053E-1 3.72604E-1 4.09872E-1 4.02664E-1 4.24809E-1 4.26663E-1 4.3043E-1 4.21586E-1 3.46374E-1 3.08024E-1 3.83228E-1 4.45541E-1 4.71825E-1 4.68701E-1 4.34094E-1 2.45633E-1 1.55557E-1 1.85491E-1 3.90313E-1 4.35081E-1 3.37178E-1 2.0927E-1 8.59777E-2 4.74646E-2 5.78381E-2 3.23926E-2 2.55897E-2 7.00278E-2 8.17169E-2 7.52004E-2 5.98689E-2 4.45155E-2 4.13202E-2 4.56071E-2 3.59342E-2 5.63999E-2 7.62549E-2 1.41628E-1 2.57533E-1 3.96361E-1 4.55192E-1 4.42248E-1 4.51111E-1 4.56861E-1 4.04967E-1 3.27228E-1 3.63558E-1 4.12919E-1 4.08785E-1 3.34456E-1 2.4997E-1 1.56669E-1 1.23941E-1 1.31043E-1 9.99325E-2 9.23227E-2 6.07338E-2 2.81868E-2 9.17236E-3 8.00828E-3 6.37851E-3 1.20348E-3 1.44484E-3 1.56118E-3 1.82293E-3 2.94928E-3 5.37592E-3 -9999 -9999 -9999 -9999 -9999 -9999 -9999 -9999 -9999 -9999 -9999 -9999 -9999 -9999 -9999 -9999 -9999 -9999 -9999 -9999 -9999 -9999 -9999 -9999 -9999 -9999 -9999 -9999 -9999 -9999 -9999 -9999 -9999 -9999 -9999 -9999 -9999 -9999 -9999 -9999 -9999 -9999 -9999 -9999 -9999 -9999 -9999 -9999 -9999
-9999 -9999 -9999 -9999 -9999 -9999 -9999 -9999 -9999 -9999 -9999 -9999 -9999 -9999 -9999 -9999 -9999 -9999 -9999 -9999 -9999 -9999 -9999 -9999 -9999 -9999 -9999 -9999 -9999 -9999 -9999 -9999 -9999 -9999 -9999 -9999 -9999 -9999 -9999 5.79254E-2 3.80572E-2 8.10833E-2 9.67832E-2 1.88789E-2 1.89864E-2 8.81988E-2 7.46264E-2 5.96073E-2 7.49693E-2 1.52027E-1 1.53641E-1 1.8082E-1 2.36567E-1 3.17346E-1 3.75317E-1 4.19396E-1 4.26202E-1 4.2089E-1 3.87705E-1 4.07003E-1 4.14091E-1 4.44613E-1 4.36773E-1 4.35768E-1 4.44522E-1 4.80621E-1 5.03333E-1 4.98477E-1 4.37028E-1 3.47172E-1 3.11048E-1 3.64315E-1 3.71661E-1 4.07341E-1 4.14181E-1 3.80425E-1 2.44863E-1 8.15181E-2 7.92704E-2 5.74804E-2 2.94471E-2 4.44355E-2 6.05908E-2 7.0371E-2 8.68627E-2 6.66883E-2 4.40172E-2 4.07109E-2 5.44929E-2 6.72229E-2 9.12527E-2 1.61087E-1 1.80762E-1 1.98767E-1 2.57539E-1 3.05739E-1 3.4344E-1 3.8062E-1 3.25249E-1 2.35717E-1 2.96045E-1 3.64445E-1 3.61201E-1 3.34596E-1 3.53154E-1 2.95548E-1 1.92467E-1 1.14554E-1 5.84398E-2 5.68756E-2 5.69217E-2 3.92271E-2 2.10527E-2 2.02263E-2 6.80744E-3 1.07057E-3 1.00505E-3 1.49042E-3 1.63208E-3 9.36413E-3 9.48578E-3 -9999 -9999 -9999 -9999 -9999 -9999 -9999 -9999 -9999 -9999 -9999 -9999 -9999 -9999 -9999 -9999 -9999 -9999 -9999 -9999 -9999 -9999 -9999 -9999 -9999 -9999 -9999 -9999 -9999 -9999 -9999 -9999 -9999 -9999 -9999 -9999 -9999 -9999 -9999 -9999 -9999 -9999 -9999 -9999 -9999 -9999 -9999 -9999 -9999
-9999 -9999 -9999 -9999 -9999 -9999 -9999 -9999 -9999 -9999 -9999 -9999 -9999 -9999 -9999 -9999 -9999 -9999 -9999 -9999 -9999 -9999 -9999 -9999 -9999 -9999 -9999 -9999 -9999 -9999 -9999 -9999 -9999 -9999 -9999 -9999 -9999 -9999 -9999 6.74565E-2 4.15063E-2 6.7958E-2 7.28887E-2 2.00992E-2 4.24438E-2 8.42519E-2 5.30079E-2 4.21375E-2 4.97292E-2 6.27449E-2 8.72356E-2 7.75771E-2 9.86852E-2 1.36897E-1 2.05363E-1 2.77733E-1 4.08583E-1 4.11154E-1 4.03093E-1 3.82251E-1 3.53876E-1 3.60275E-1 3.74092E-1 3.96859E-1 4.53199E-1 4.09331E-1 4.38896E-1 4.41521E-1 4.11847E-1 4.07482E-1 4.0046E-1 3.06188E-1 3.33169E-1 3.85974E-1 4.23973E-1 3.81648E-1 3.22345E-1 2.7404E-1 2.10408E-1 1.44533E-1 5.18587E-2 3.49887E-2 3.36544E-2 3.96287E-2 4.59194E-2 4.33219E-2 3.56234E-2 4.3482E-2 7.80538E-2 1.05677E-1 7.55154E-2 9.7918E-2 9.28161E-2 8.72306E-2 1.12565E-1 1.87193E-1 2.13199E-1 2.30322E-1 2.48006E-1 1.91416E-1 2.41991E-1 2.53819E-1 2.10259E-1 2.35388E-1 3.86357E-1 3.40371E-1 1.93177E-1 1.52955E-1 5.39448E-2 2.53207E-2 4.92562E-2 5.56304E-2 2.9508E-2 1.07413E-2 4.46632E-3 7.92215E-4 8.57687E-4 1.36291E-3 1.93387E-3 7.6884E-3 -9999 -9999 -9999 -9999 -9999 -9999 -9999 -9999 -9999 -9999 -9999 -9999 -9999 -9999 -9999 -9999 -9999 -9999 -9999 -9999 -9999 -9999 -9999 -9999 -9999 -9999 -9999 -9999 -9999 -9999 -9999 -9999 -9999 -9999 -9999 -9999 -9999 -9999 -9999 -9999 -9999 -9999 -9999 -9999 -9999 -9999 -9999 -9999 -9999 -9999
-9999 -9999 -9999 -9999 -9999 -9999 -9999 -9999 -9999 -9999 -9999 -9999 -9999 -9999 -9999 -9999 -9999 -9999 -9999 -9999 -9999 -9999 -9999 -9999 -9999 -9999 -9999 -9999 -9999 -9999 -9999 -9999 -9999 -9999 -9999 -9999 -9999 -9999 -9999 4.45144E-2 6.07642E-2 4.23081E-2 4.42664E-2 3.92446E-2 1.2933E-1 5.33667E-2 3.64936E-2 3.65812E-2 6.13042E-2 7.56008E-2 9.93487E-2 8.95071E-2 9.38308E-2 1.23803E-1 1.75663E-1 2.28529E-1 3.51809E-1 3.83175E-1 4.01034E-1 4.17271E-1 4.09345E-1 3.94999E-1 3.71387E-1 3.45507E-1 3.2998E-1 3.17278E-1 2.83428E-1 3.53258E-1 3.7229E-1 3.6734E-1 3.18532E-1 3.39794E-1 3.2495E-1 3.62739E-1 3.92623E-1 3.30959E-1 3.28561E-1 3.30806E-1 2.7827E-1 2.32165E-1 1.26378E-1 6.39233E-2 2.76611E-2 2.68305E-2 2.36497E-2 2.08042E-2 1.83755E-2 3.11184E-2 7.75576E-2 9.39363E-2 9.75646E-2 1.03526E-1 1.21248E-1 9.96421E-2 1.21957E-1 2.29318E-1 2.5868E-1 1.98289E-1 1.64978E-1 1.8481E-1 2.12307E-1 2.03743E-1 2.20859E-1 2.45261E-1 3.10905E-1 3.25614E-1 1.77286E-1 1.21249E-1 8.81061E-2 3.87978E-2 2.71336E-2 5.11567E-2 1.06914E-2 7.69655E-3 1.2503E-3 5.58784E-4 9.84535E-4 1.06588E-3 2.16573E-3 -9999 -9999 -9999 -9999 -9999 -9999 -9999 -9999 -9999 -9999 -9999 -9999 -9999 -9999 -9999 -9999 -9999 -9999 -9999 -9999 -9999 -9999 -9999 -9999 -9999 -9999 -9999 -9999 -9999 -9999 -9999 -9999 -9999 -9999 -9999 -9999 -9999 -9999 -9999 -9999 -9999 -9999 -9999 -9999 -9999 -9999 -9999 -9999 -9999 -9999 -9999
-9999 -9999 -9999 -9999 -9999 -9999 -9999 -9999 -9999 -9999 -9999 -9999 -9999 -9999 -9999 -9999 -9999 -9999 -9999 -9999 -9999 -9999 -9999 -9999 -9999 -9999 -9999 -9999 -9999 -9999 -9999 -9999 -9999 -9999 -9999 -9999 -9999 -9999 -9999 -9999 5.38049E-2 5.32154E-2 6.65815E-2 1.05164E-1 1.53599E-1 7.79578E-2 8.57812E-2 4.59108E-2 7.91381E-2 2.10142E-1 2.19962E-1 2.14119E-1 1.98974E-1 1.98437E-1 2.06381E-1 2.48472E-1 3.20311E-1 3.48374E-1 3.86773E-1 3.96957E-1 4.02999E-1 3.7209E-1 3.95311E-1 3.4227E-1 3.8137E-1 3.2163E-1 2.59144E-1 2.44117E-1 2.52182E-1 2.90665E-1 3.07132E-1 3.1785E-1 3.09076E-1 2.90112E-1 3.49138E-1 3.71648E-1 3.66922E-1 2.99466E-1 2.12806E-1 1.66448E-1 1.6539E-1 1.20227E-1 6.18004E-2 3.32524E-2 3.15553E-2 1.8576E-2 1.64424E-2 2.73604E-2 4.5561E-2 7.16386E-2 6.57408E-2 8.31601E-2 8.38391E-2 9.05689E-2 1.49568E-1 2.64368E-1 3.00641E-1 1.84715E-1 1.60675E-1 2.01744E-1 2.07288E-1 2.35637E-1 2.30092E-1 2.57446E-1 3.10667E-1 3.17435E-1 2.44794E-1 1.18009E-1 9.75012E-2 5.15748E-2 1.75783E-2 2.15634E-2 2.13245E-3 9.72985E-4 9.65131E-4 7.11066E-4 1.22123E-3 2.86328E-3 8.97964E-3 -9999 -9999 -9999 -9999 -9999 -9999 -9999 -9999 -9999 -9999 -9999 -9999 -9999 -9999 -9999 -9999 -9999 -9999 -9999 -9999 -9999 -9999 -9999 -9999 -9999 -9999 -9999 -9999 -9999 -9999 -9999 -9999 -9999 -9999 -9999 -9999 -9999 -9999 -9999 -9999 -9999 -9999 -9999 -9999 -9999 -9999 -9999 -9999 -9999 -9999 -9999
-9999 -9999 -9999 -9999 -9999 -9999 -9999 -9999 -9999 -9999 -9999 -9999 -9999 -9999 -9999 -9999 -9999 -9999 -9999 -9999 -9999 -9999 -9999 -9999 -9999 -9999 -9999 -9999 -9999 -9999 -9999 -9999 -9999 -9999 -9999 -9999 -9999 -9999 -9999 -9999 -9999 7.85321E-2 1.02303E-1 1.75769E-1 7.85189E-2 6.99566E-2 7.45261E-2 5.14386E-2 1.24449E-1 2.81946E-1 3.01309E-1 2.4025E-1 2.45889E-1 2.69678E-1 2.50992E-1 2.47731E-1 3.06751E-1 3.49261E-1 3.94948E-1 4.2939E-1 3.99377E-1 4.10642E-1 4.09587E-1 3.68102E-1 3.82884E-1 2.84318E-1 2.52345E-1 2.3132E-1 2.24649E-1 2.6077E-1 3.01704E-1 2.88558E-1 3.04297E-1 2.88845E-1 3.83396E-1 4.08547E-1 3.60559E-1 2.74326E-1 2.28618E-1 1.86936E-1 1.82964E-1 1.53438E-1 1.64053E-1 8.63553E-2 5.21054E-2 2.11068E-2 1.43849E-2 2.29082E-2 4.14016E-2 6.24033E-2 6.7805E-2 6.28233E-2 9.40154E-2 1.64078E-1 1.73374E-1 2.70214E-1 3.29957E-1 2.19912E-1 1.65663E-1 2.16091E-1 2.32537E-1 2.52341E-1 2.42074E-1 3.28378E-1 3.29216E-1 2.94675E-1 2.63653E-1 1.4647E-1 9.9872E-2 6.86915E-2 2.13967E-2 7.01943E-3 2.79509E-3 1.04791E-3 4.32669E-4 7.81425E-4 1.2894E-3 -9999 -9999 -9999 -9999 -9999 -9999 -9999 -9999 -9999 -9999 -9999 -9999 -9999 -9999 -9999 -9999 -9999 -9999 -9999 -9999 -9999 -9999 -9999 -9999 -9999 -9999 -9999 -9999 -9999 -9999 -9999 -9999 -9999 -9999 -9999 -9999 -9999 -9999 -9999 -9999 -9999 -9999 -9999 -9999 -9999 -9999 -9999 -9999 -9999 -9999 -9999 -9999 -9999
-9999 -9999 -9999 -9999 -9999 -9999 -9999 -9999 -9999 -9999 -9999 -9999 -9999 -9999 -9999 -9999 -9999 -9999 -9999 -9999 -9999 -9999 -9999 -9999 -9999 -9999 -9999 -9999 -9999 -9999 -9999 -9999 -9999 -9999 -9999 -9999 -9999 -9999 -9999 -9999 -9999 1.28178E-1 1.87708E-1 1.25826E-1 5.14956E-2 1.11835E-1 9.49137E-2 8.84474E-2 1.60478E-1 2.75962E-1 2.60589E-1 1.45894E-1 1.3422E-1 1.16708E-1 1.16392E-1 1.45297E-1 1.60182E-1 2.01769E-1 2.62522E-1 3.33969E-1 3.45378E-1 3.62927E-1 3.68088E-1 3.22719E-1 3.42845E-1 3.19647E-1 3.34175E-1 2.43937E-1 2.14763E-1 2.18645E-1 2.14786E-1 2.58593E-1 3.0348E-1 2.78897E-1 2.94653E-1 2.94551E-1 2.9177E-1 2.65568E-1 2.53439E-1 1.72724E-1 1.80166E-1 2.03347E-1 1.86622E-1 1.96838E-1 1.33187E-1 2.95792E-2 1.5029E-2 2.28477E-2 3.98973E-2 7.14014E-2 6.59288E-2 4.21674E-2 5.14707E-2 9.25269E-2 1.51578E-1 3.11359E-1 2.93574E-1 2.31168E-1 2.01044E-1 2.12876E-1 2.28214E-1 2.31137E-1 1.85401E-1 2.49275E-1 2.73917E-1 2.36477E-1 2.16125E-1 1.07226E-1 6.2182E-2 6.60464E-2 3.1986E-2 1.97811E-2 2.86571E-2 9.41766E-3 -9999 -9999 -9999 -9999 -9999 -9999 -9999 -9999 -9999 -9999 -9999 -9999 -9999 -9999 -9999 -9999 -9999 -9999 -9999 -9999 -9999 -9999 -9999 -9999 -9999 -9999 -9999 -9999 -9999 -9999 -9999 -9999 -9999 -9999 -9999 -9999 -9999 -9999 -9999 -9999 -9999 -9999 -9999 -9999 -9999 -9999 -9999 -9999 -9999 -9999 -9999 -9999 -9999 -9999 -9999 -9999
-9999 -9999 -9999 -9999 -9999 -9999 -9999 -9999 -9999 -9999 -9999 -9999 -9999 -9999 -9999 -9999 -9999 -9999 -9999 -9999 -9999 -9999 -9999 -9999 -9999 -9999 -9999 -9999 -9999 -9999 -9999 -9999 -9999 -9999 -9999 -9999 -9999 -9999 -9999 -9999 -9999 1.74152E-1 1.88787E-1 5.79647E-2 3.64132E-2 9.26579E-2 1.19694E-1 1.15652E-1 1.6913E-1 2.44302E-1 1.9827E-1 1.21564E-1 1.16213E-1 7.06478E-2 6.92772E-2 7.81577E-2 9.54795E-2 1.00853E-1 1.41308E-1 1.87331E-1 2.70133E-1 3.27723E-1 3.38495E-1 2.92802E-1 2.82247E-1 3.5736E-1 3.47229E-1 3.3881E-1 2.73055E-1 2.6008E-1 2.51666E-1 2.3818E-1 2.59008E-1 2.49661E-1 2.41515E-1 2.10324E-1 2.4837E-1 2.82031E-1 2.75462E-1 2.0636E-1 1.73059E-1 1.49544E-1 1.50924E-1 1.71088E-1 1.54251E-1 7.2146E-2 2.34909E-2 1.90433E-2 2.76891E-2 4.80901E-2 6.30755E-2 7.99552E-2 8.76745E-2 1.35146E-1 1.84599E-1 2.63481E-1 2.1744E-1 2.35094E-1 2.42432E-1 2.28207E-1 2.27619E-1 2.48576E-1 2.147E-1 2.29244E-1 2.36029E-1 2.05101E-1 1.67765E-1 8.30602E-2 4.62462E-2 3.65652E-2 2.31411E-2 2.20265E-2 3.40602E-2 -9999 -9999 -9999 -9999 -9999 -9999 -9999 -9999 -9999 -9999 -9999 -9999 -9999 -9999 -9999 -9999 -9999 -9999 -9999 -9999 -9999 -9999 -9999 -9999 -9999 -9999 -9999 -9999 -9999 -9999 -9999 -9999 -9999 -9999 -9999 -9999 -9999 -9999 -9999 -9999 -9999 -9999 -9999 -9999 -9999 -9999 -9999 -9999 -9999 -9999 -9999 -9999 -9999 -9999 -9999 -9999 -9999
-9999 -9999 -9999 -9999 -9999 -9999 -9999 -9999 -9999 -9999 -9999 -9999 -9999 -9999 -9999 -9999 -9999 -9999 -9999 -9999 -9999 -9999 -9999 -9999 -9999 -9999 -9999 -9999 -9999 -9999 -9999 -9999 -9999 -9999 -9999 -9999 -9999 -9999 -9999 -9999 -9999 1.47138E-1 5.73669E-2 4.19714E-2 2.21911E-2 3.18196E-2 8.11267E-2 1.52631E-1 1.89199E-1 2.08201E-1 1.56149E-1 1.03509E-1 8.17307E-2 7.85794E-2 5.50885E-2 4.78382E-2 5.66592E-2 6.43075E-2 9.71942E-2 1.27872E-1 1.64066E-1 2.60264E-1 3.30661E-1 3.35576E-1 3.04062E-1 3.39471E-1 3.48467E-1 3.24643E-1 3.51583E-1 3.496E-1 3.04945E-1 2.65636E-1 2.64931E-1 2.81473E-1 2.69629E-1 2.30549E-1 2.64953E-1 2.77548E-1 3.00038E-1 2.12338E-1 1.20777E-1 1.03082E-1 9.07362E-2 1.07081E-1 8.89667E-2 7.94394E-2 3.61825E-2 1.93764E-2 2.26277E-2 4.06858E-2 5.05317E-2 8.74139E-2 1.90132E-1 2.80536E-1 2.93115E-1 2.90499E-1 1.82964E-1 1.92536E-1 1.91961E-1 2.13577E-1 1.97677E-1 1.76021E-1 1.6214E-1 1.55303E-1 1.94178E-1 2.17895E-1 1.79741E-1 7.71774E-2 3.32071E-2 4.34445E-2 4.12016E-2 2.90319E-2 3.98003E-2 -9999 -9999 -9999 -9999 -9999 -9999 -9999 -9999 -9999 -9999 -9999 -9999 -9999 -9999 -9999 -9999 -9999 -9999 -9999 -9999 -9999 -9999 -9999 -9999 -9999 -9999 -9999 -9999 -9999 -9999 -9999 -9999 -9999 -9999 -9999 -9999 -9999 -9999 -9999 -9999 -9999 -9999 -9999 -9999 -9999 -9999 -9999 -9999 -9999 -9999 -9999 -9999 -9999 -9999 -9999 -9999 -9999
-9999 -9999 -9999 -9999 -9999 -9999 -9999 -9999 -9999 -9999 -9999 -9999 -9999 -9999 -9999 -9999 -9999 -9999 -9999 -9999 -9999 -9999 -9999 -9999 -9999 -9999 -9999 -9999 -9999 -9999 -9999 -9999 -9999 -9999 -9999 -9999 -9999 -9999 -9999 -9999 -9999 8.23477E-2 3.97177E-2 9.0808E-2 4.47583E-2 2.80609E-2 8.62824E-2 1.59883E-1 1.80108E-1 1.72522E-1 1.60782E-1 1.14259E-1 6.16125E-2 7.62749E-2 6.09914E-2 3.98646E-2 4.52E-2 6.17773E-2 1.19165E-1 1.46753E-1 1.99032E-1 2.89241E-1 3.17757E-1 3.50925E-1 2.88382E-1 2.70685E-1 2.80384E-1 3.28333E-1 2.43559E-1 3.08404E-1 3.30942E-1 2.83724E-1 2.78928E-1 2.72406E-1 2.65192E-1 2.56818E-1 2.74872E-1 3.15397E-1 3.49184E-1 2.50425E-1 1.51602E-1 1.30252E-1 5.94179E-2 5.27659E-2 7.37875E-2 6.81077E-2 5.96382E-2 2.79733E-2 1.92965E-2 2.6118E-2 5.92853E-2 9.94143E-2 2.04045E-1 1.93462E-1 2.17601E-1 2.59654E-1 2.17187E-1 2.52987E-1 2.48545E-1 2.24103E-1 2.10175E-1 1.42889E-1 1.36059E-1 1.16215E-1 1.58307E-1 2.05239E-1 1.67748E-1 6.78103E-2 3.35257E-2 3.40303E-2 2.29505E-2 3.14054E-2 -9999 -9999 -9999 -9999 -9999 -9999 -9999 -9999 -9999 -9999 -9999 -9999 -9999 -9999 -9999 -9999 -9999 -9999 -9999 -9999 -9999 -9999 -9999 -9999 -9999 -9999 -9999 -9999 -9999 -9999 -9999 -9999 -9999 -9999 -9999 -9999 -9999 -9999 -9999 -9999 -9999 -9999 -9999 -9999 -9999 -9999 -9999 -9999 -9999 -9999 -9999 -9999 -9999 -9999 -9999 -9999 -9999 -9999
-9999 -9999 -9999 -9999 -9999 -9999 -9999 -9999 -9999 -9999 -9999 -9999 -9999 -9999 -9999 -9999 -9999 -9999 -9999 -9999 -9999 -9999 -9999 -9999 -9999 -9999 -9999 -9999 -9999 -9999 -9999 -9999 -9999 -9999 -9999 -9999 -9999 -9999 -9999 -9999 5.94369E-2 3.43669E-2 2.42368E-2 6.4718E-2 1.04222E-1 6.51321E-2 8.21011E-2 1.55392E-1 1.43117E-1 1.09081E-1 1.38338E-1 1.1727E-1 5.96645E-2 5.21711E-2 6.13063E-2 4.56693E-2 7.10661E-2 1.78095E-1 1.92468E-1 1.77192E-1 1.87669E-1 2.5291E-1 3.19409E-1 3.47514E-1 2.70074E-1 2.14654E-1 2.29835E-1 2.87248E-1 2.26673E-1 2.23626E-1 2.3375E-1 2.71664E-1 2.58772E-1 2.15807E-1 2.49892E-1 2.69502E-1 3.05451E-1 2.94671E-1 2.74306E-1 3.15111E-1 2.82381E-1 2.51374E-1 1.29664E-1 3.9379E-2 3.34687E-2 4.65067E-2 4.28992E-2 3.68839E-2 1.91588E-2 2.41545E-2 3.93484E-2 9.06037E-2 1.67641E-1 1.76409E-1 2.19511E-1 2.48706E-1 3.04925E-1 2.52211E-1 1.9381E-1 1.36098E-1 1.21379E-1 1.30775E-1 1.29593E-1 1.17959E-1 1.35113E-1 1.97505E-1 2.01417E-1 9.36311E-2 3.8583E-2 2.98002E-2 3.96625E-2 -9999 -9999 -9999 -9999 -9999 -9999 -9999 -9999 -9999 -9999 -9999 -9999 -9999 -9999 -9999 -9999 -9999 -9999 -9999 -9999 -9999 -9999 -9999 -9999 -9999 -9999 -9999 -9999 -9999 -9999 -9999 -9999 -9999 -9999 -9999 -9999 -9999 -9999 -9999 -9999 -9999 -9999 -9999 -9999 -9999 -9999 -9999 -9999 -9999 -9999 -9999 -9999 -9999 -9999 -9999 -9999 -9999 -9999 -9999
-9999 -9999 -9999 -9999 -9999 -9999 -9999 -9999 -9999 -9999 -9999 -9999 -9999 -9999 -9999 -9999 -9999 -9999 -9999 -9999 -9999 -9999 -9999 -9999 -9999 -9999 -9999 -9999 -9999 -9999 -9999 -9999 -9999 -9999 -9999 -9999 -9999 -9999 -9999 -9999 6.77002E-2 2.44631E-2 5.31096E-2 1.0896E-1 1.53919E-1 1.44071E-1 1.43161E-1 2.0415E-1 1.18984E-1 5.40982E-2 1.24789E-1 1.4844E-1 8.93352E-2 6.2401E-2 4.67613E-2 5.64947E-2 1.20838E-1 1.68184E-1 1.64428E-1 1.65168E-1 2.08973E-1 2.5746E-1 3.21022E-1 2.44008E-1 1.72862E-1 1.58909E-1 1.57553E-1 2.27518E-1 2.3155E-1 1.95193E-1 1.78122E-1 1.73355E-1 1.90795E-1 1.92551E-1 2.42535E-1 2.50797E-1 3.13056E-1 3.57157E-1 2.69742E-1 2.01497E-1 2.7357E-1 3.02974E-1 2.44455E-1 1.02023E-1 3.32505E-2 2.76756E-2 2.88566E-2 3.65072E-2 3.25604E-2 2.45629E-2 3.05399E-2 9.28056E-2 1.54738E-1 2.02822E-1 2.5568E-1 3.02092E-1 3.40593E-1 2.41177E-1 1.36429E-1 1.11824E-1 9.17429E-2 1.04461E-1 8.07313E-2 8.18125E-2 1.46337E-1 2.33516E-1 1.63468E-1 9.06093E-2 4.37615E-2 3.17067E-2 3.44099E-2 -9999 -9999 -9999 -9999 -9999 -9999 -9999 -9999 -9999 -9999 -9999 -9999 -9999 -9999 -9999 -9999 -9999 -9999 -9999 -9999 -9999 -9999 -9999 -9999 -9999 -9999 -9999 -9999 -9999 -9999 -9999 -9999 -9999 -9999 -9999 -9999 -9999 -9999 -9999 -9999 -9999 -9999 -9999 -9999 -9999 -9999 -9999 -9999 -9999 -9999 -9999 -9999 -9999 -9999 -9999 -9999 -9999 -9999 -9999
-9999 -9999 -9999 -9999 -9999 -9999 -9999 -9999 -9999 -9999 -9999 -9999 -9999 -9999 -9999 -9999 -9999 -9999 -9999 -9999 -9999 -9999 -9999 -9999 -9999 -9999 -9999 -9999 -9999 -9999 -9999 -9999 -9999 -9999 -9999 -9999 -9999 -9999 -9999 -9999 8.53723E-2 2.69675E-2 3.55788E-2 8.63982E-2 1.39551E-1 2.02089E-1 1.91259E-1 2.20399E-1 1.26023E-1 6.69472E-2 1.66594E-1 2.6095E-1 1.86936E-1 1.75618E-1 1.24438E-1 1.24206E-1 1.65306E-1 1.98225E-1 2.04364E-1 1.77444E-1 1.90918E-1 2.41379E-1 2.76195E-1 1.8481E-1 1.56646E-1 1.27225E-1 1.39299E-1 1.81207E-1 1.67057E-1 1.5687E-1 1.39793E-1 1.2496E-1 1.55293E-1 1.85028E-1 2.21306E-1 2.65501E-1 2.95233E-1 3.40989E-1 2.80557E-1 1.59608E-1 1.6766E-1 2.25141E-1 2.93403E-1 2.21743E-1 7.43132E-2 3.41598E-2 2.26159E-2 2.99737E-2 2.75453E-2 2.69452E-2 2.92806E-2 7.38238E-2 1.38828E-1 2.40706E-1 2.76494E-1 3.32645E-1 3.16422E-1 2.022E-1 9.47856E-2 9.28397E-2 9.561E-2 1.03335E-1 7.60893E-2 8.75585E-2 1.62851E-1 2.31465E-1 2.03791E-1 9.45863E-2 3.96066E-2 -9999 -9999 -9999 -9999 -9999 -9999 -9999 -9999 -9999 -9999 -9999 -9999 -9999 -9999 -9999 -9999 -9999 -9999 -9999 -9999 -9999 -9999 -9999 -9999 -9999 -9999 -9999 -9999 -9999 -9999 -9999 -9999 -9999 -9999 -9999 -9999 -9999 -9999 -9999 -9999 -9999 -9999 -9999 -9999 -9999 -9999 -9999 -9999 -9999 -9999 -9999 -9999 -9999 -9999 -9999 -9999 -9999 -9999 -9999 -9999 -9999
-9999 -9999 -9999 -9999 -9999 -9999 -9999 -9999 -9999 -9999 -9999 -9999 -9999 -9999 -9999 -9999 -9999 -9999 -9999 -9999 -9999 -9999 -9999 -9999 -9999 -9999 -9999 -9999 -9999 -9999 -9999 -9999 -9999 -9999 -9999 -9999 -9999 -9999 -9999 -9999 7.86272E-2 2.93176E-2 5.21006E-2 7.67299E-2 1.103E-1 1.79147E-1 1.67686E-1 1.6253E-1 1.02277E-1 5.42173E-2 1.05413E-1 2.5048E-1 2.64081E-1 2.2257E-1 1.5393E-1 1.7081E-1 2.09071E-1 1.93311E-1 1.29451E-1 1.2746E-1 1.35547E-1 1.97316E-1 2.83821E-1 2.29031E-1 1.78108E-1 1.58753E-1 1.6086E-1 1.57212E-1 1.57584E-1 1.66808E-1 1.63319E-1 1.53176E-1 1.74805E-1 2.35387E-1 2.48281E-1 2.31338E-1 2.33547E-1 2.45059E-1 2.78343E-1 1.57521E-1 1.09342E-1 1.43001E-1 2.04744E-1 2.40936E-1 1.20023E-1 4.86019E-2 1.64089E-2 1.27942E-2 1.17809E-2 1.84194E-2 3.91083E-2 7.74382E-2 1.44383E-1 2.40143E-1 2.64824E-1 3.13192E-1 1.69785E-1 9.28409E-2 7.16764E-2 8.53482E-2 1.09935E-1 1.06784E-1 7.07024E-2 9.99469E-2 2.09589E-1 2.25778E-1 1.89842E-1 8.23805E-2 -9999 -9999 -9999 -9999 -9999 -9999 -9999 -9999 -9999 -9999 -9999 -9999 -9999 -9999 -9999 -9999 -9999 -9999 -9999 -9999 -9999 -9999 -9999 -9999 -9999 -9999 -9999 -9999 -9999 -9999 -9999 -9999 -9999 -9999 -9999 -9999 -9999 -9999 -9999 -9999 -9999 -9999 -9999 -9999 -9999 -9999 -9999 -9999 -9999 -9999 -9999 -9999 -9999 -9999 -9999 -9999 -9999 -9999 -9999 -9999 -9999 -9999
-9999 -9999 -9999 -9999 -9999 -9999 -9999 -9999 -9999 -9999 -9999 -9999 -9999 -9999 -9999 -9999 -9999 -9999 -9999 -9999 -9999 -9999 -9999 -9999 -9999 -9999 -9999 -9999 -9999 -9999 -9999 -9999 -9999 -9999 -9999 -9999 -9999 -9999 -9999 -9999 7.23572E-2 2.31514E-2 5.18245E-2 7.05306E-2 8.3492E-2 1.10961E-1 9.37848E-2 6.31355E-2 5.98677E-2 5.51448E-2 6.85178E-2 1.6499E-1 2.81401E-1 2.28892E-1 1.65077E-1 2.17642E-1 2.60138E-1 1.79675E-1 8.38489E-2 7.33315E-2 1.03326E-1 1.28139E-1 1.86162E-1 2.79902E-1 2.84316E-1 2.05387E-1 1.55048E-1 1.45998E-1 1.68417E-1 1.96483E-1 2.11929E-1 2.18841E-1 2.41962E-1 2.61938E-1 2.30605E-1 2.31386E-1 1.93638E-1 1.87723E-1 2.06636E-1 2.06083E-1 1.22468E-1 1.26524E-1 1.5297E-1 2.38496E-1 2.10287E-1 9.00128E-2 2.22982E-2 1.3468E-2 1.23256E-2 1.96428E-2 4.20955E-2 8.94521E-2 2.00387E-1 2.64291E-1 2.7175E-1 1.82659E-1 6.12182E-2 4.06062E-2 6.24154E-2 7.35587E-2 1.06204E-1 8.2164E-2 6.25707E-2 1.11325E-1 2.31343E-1 1.75524E-1 1.4783E-1 8.12921E-2 -9999 -9999 -9999 -9999 -9999 -9999 -9999 -9999 -9999 -9999 -9999 -9999 -9999 -9999 -9999 -9999 -9999 -9999 -9999 -9999 -9999 -9999 -9999 -9999 -9999 -9999 -9999 -9999 -9999 -9999 -9999 -9999 -9999 -9999 -9999 -9999 -9999 -9999 -9999 -9999 -9999 -9999 -9999 -9999 -9999 -9999 -9999 -9999 -9999 -9999 -9999 -9999 -9999 -9999 -9999 -9999 -9999 -9999 -9999 -9999 -9999 -9999
-9999 -9999 -9999 -9999 -9999 -9999 -9999 -9999 -9999 -9999 -9999 -9999 -9999 -9999 -9999 -9999 -9999 -9999 -9999 -9999 -9999 -9999 -9999 -9999 -9999 -9999 -9999 -9999 -9999 -9999 -9999 -9999 -9999 -9999 -9999 -9999 -9999 -9999 -9999 -9999 4.00068E-2 1.66584E-2 1.96009E-2 2.72617E-2 5.29544E-2 9.05277E-2 7.80683E-2 3.36307E-2 3.51093E-2 4.74147E-2 6.28003E-2 1.38921E-1 1.73888E-1 1.46594E-1 1.69206E-1 2.01617E-1 2.10234E-1 1.18926E-1 5.57703E-2 5.41307E-2 5.76446E-2 7.78192E-2 2.04652E-1 3.77077E-1 3.66684E-1 3.38109E-1 3.09805E-1 2.61908E-1 1.77953E-1 1.7348E-1 1.70966E-1 2.43708E-1 3.22958E-1 3.3422E-1 3.09066E-1 2.63003E-1 1.99737E-1 1.61453E-1 1.8125E-1 2.36124E-1 1.96671E-1 1.51833E-1 1.2339E-1 1.27247E-1 1.10578E-1 6.31443E-2 3.85524E-2 2.33225E-2 1.71246E-2 1.42548E-2 3.08132E-2 8.00342E-2 1.71386E-1 2.39268E-1 1.41327E-1 5.23647E-2 2.95E-2 3.82282E-2 1.06412E-1 5.80824E-2 4.5533E-2 4.50694E-2 5.6383E-2 1.12753E-1 1.45559E-1 1.12895E-1 9.31384E-2 9.34073E-2 -9999 -9999 -9999 -9999 -9999 -9999 -9999 -9999 -9999 -9999 -9999 -9999 -9999 -9999 -9999 -9999 -9999 -9999 -9999 -9999 -9999 -9999 -9999 -9999 -9999 -9999 -9999 -9999 -9999 -9999 -9999 -9999 -9999 -9999 -9999 -9999 -9999 -9999 -9999 -9999 -9999 -9999 -9999 -9999 -9999 -9999 -9999 -9999 -9999 -9999 -9999 -9999 -9999 -9999 -9999 -9999 -9999 -9999 -9999 -9999 -9999 -9999
-9999 -9999 -9999 -9999 -9999 -9999 -9999 -9999 -9999 -9999 -9999 -9999 -9999 -9999 -9999 -9999 -9999 -9999 -9999 -9999 -9999 -9999 -9999 -9999 -9999 -9999 -9999 -9999 -9999 -9999 -9999 -9999 -9999 -9999 -9999 -9999 -9999 -9999 -9999 -9999 3.068E-2 1.45353E-2 9.85613E-3 1.546E-2 3.56793E-2 1.00664E-1 8.53358E-2 3.79038E-2 3.49325E-2 3.35574E-2 4.34018E-2 1.03443E-1 8.10806E-2 8.40523E-2 1.87375E-1 1.87168E-1 1.52567E-1 6.74162E-2 3.50424E-2 3.6987E-2 3.87111E-2 5.83569E-2 2.25184E-1 4.03187E-1 3.85836E-1 4.13602E-1 4.10645E-1 4.15256E-1 2.5991E-1 1.62507E-1 1.18805E-1 1.25577E-1 2.23663E-1 3.05233E-1 3.19362E-1 3.22006E-1 2.41628E-1 1.8001E-1 2.08922E-1 2.43136E-1 1.95003E-1 2.02275E-1 1.44372E-1 7.30833E-2 7.55162E-2 7.89613E-2 5.78227E-2 2.51174E-2 2.01223E-2 1.80706E-2 3.3258E-2 7.60188E-2 1.37754E-1 1.59904E-1 4.41516E-2 1.34077E-2 1.43668E-2 3.77634E-2 8.16643E-2 7.72278E-2 4.25275E-2 3.84607E-2 6.48808E-2 1.17986E-1 8.96078E-2 5.87237E-2 5.42413E-2 8.05882E-2 -9999 -9999 -9999 -9999 -9999 -9999 -9999 -9999 -9999 -9999 -9999 -9999 -9999 -9999 -9999 -9999 -9999 -9999 -9999 -9999 -9999 -9999 -9999 -9999 -9999 -9999 -9999 -9999 -9999 -9999 -9999 -9999 -9999 -9999 -9999 -9999 -9999 -9999 -9999 -9999 -9999 -9999 -9999 -9999 -9999 -9999 -9999 -9999 -9999 -9999 -9999 -9999 -9999 -9999 -9999 -9999 -9999 -9999 -9999 -9999 -9999 -9999
-9999 -9999 -9999 -9999 -9999 -9999 -9999 -9999 -9999 -9999 -9999 -9999 -9999 -9999 -9999 -9999 -9999 -9999 -9999 -9999 -9999 -9999 -9999 -9999 -9999 -9999 -9999 -9999 -9999 -9999 -9999 -9999 -9999 -9999 -9999 -9999 -9999 -9999 -9999 -9999 -9999 2.77392E-2 9.8925E-3 2.36164E-2 6.11457E-2 9.31238E-2 7.89206E-2 4.15366E-2 3.74493E-2 2.78326E-2 2.46151E-2 5.20236E-2 4.2382E-2 4.97971E-2 1.30827E-1 1.34613E-1 1.28699E-1 9.93267E-2 5.20962E-2 3.18E-2 3.86376E-2 6.01416E-2 1.36091E-1 3.33286E-1 3.72707E-1 4.06029E-1 4.28661E-1 4.64644E-1 4.29126E-1 3.18187E-1 1.83588E-1 1.44815E-1 2.32498E-1 3.38413E-1 3.59144E-1 2.81563E-1 2.17587E-1 1.382E-1 1.53202E-1 1.80163E-1 2.40482E-1 2.62819E-1 2.17168E-1 1.18237E-1 9.80776E-2 9.4853E-2 5.34944E-2 1.9085E-2 2.56326E-2 3.28446E-2 2.76256E-2 3.6579E-2 9.57008E-2 1.00335E-1 2.64718E-2 6.85253E-3 1.19907E-2 1.97202E-2 5.68526E-2 1.11613E-1 6.71666E-2 7.15421E-2 9.64034E-2 1.33029E-1 8.94349E-2 3.56076E-2 2.30662E-2 5.39874E-2 8.48207E-2 -9999 -9999 -9999 -9999 -9999 -9999 -9999 -9999 -9999 -9999 -9999 -9999 -9999 -9999 -9999 -9999 -9999 -9999 -9999 -9999 -9999 -9999 -9999 -9999 -9999 -9999 -9999 -9999 -9999 -9999 -9999 -9999 -9999 -9999 -9999 -9999 -9999 -9999 -9999 -9999 -9999 -9999 -9999 -9999 -9999 -9999 -9999 -9999 -9999 -9999 -9999 -9999 -9999 -9999 -9999 -9999 -9999 -9999 -9999 -9999 -9999
-9999 -9999 -9999 -9999 -9999 -9999 -9999 -9999 -9999 -9999 -9999 -9999 -9999 -9999 -9999 -9999 -9999 -9999 -9999 -9999 -9999 -9999 -9999 -9999 -9999 -9999 -9999 -9999 -9999 -9999 -9999 -9999 -9999 -9999 -9999 -9999 -9999 -9999 -9999 -9999 -9999 2.01607E-2 1.06405E-2 2.64892E-2 5.18898E-2 7.10069E-2 5.15033E-2 2.56364E-2 2.10458E-2 2.15447E-2 1.45304E-2 1.53562E-2 1.58133E-2 4.25891E-2 7.26709E-2 7.29483E-2 9.38472E-2 1.34768E-1 7.36641E-2 2.86023E-2 2.73666E-2 4.66402E-2 7.40615E-2 1.83801E-1 3.4835E-1 3.86149E-1 4.0008E-1 4.17348E-1 4.27131E-1 3.73853E-1 3.02844E-1 1.83186E-1 2.3573E-1 3.33996E-1 4.00632E-1 3.16681E-1 2.04744E-1 1.19729E-1 1.3925E-1 1.48479E-1 2.51683E-1 2.71543E-1 2.2646E-1 1.48268E-1 1.45157E-1 8.11899E-2 3.9584E-2 2.89751E-2 4.62924E-2 5.29285E-2 2.032E-2 2.0605E-2 5.59429E-2 4.98078E-2 1.88472E-2 6.15705E-3 1.96694E-2 1.81594E-2 2.19985E-2 6.24953E-2 4.83481E-2 7.63959E-2 9.86892E-2 9.72158E-2 1.03204E-1 4.03159E-2 1.25774E-2 1.39508E-2 2.23204E-2 2.83419E-2 -9999 -9999 -9999 -9999 -9999 -9999 -9999 -9999 -9999 -9999 -9999 -9999 -9999 -9999 -9999 -9999 -9999 -9999 -9999 -9999 -9999 -9999 -9999 -9999 -9999 -9999 -9999 -9999 -9999 -9999 -9999 -9999 -9999 -9999 -9999 -9999 -9999 -9999 -9999 -9999 -9999 -9999 -9999 -9999 -9999 -9999 -9999 -9999 -9999 -9999 -9999 -9999 -9999 -9999 -9999 -9999 -9999 -9999 -9999 -9999
-9999 -9999 -9999 -9999 -9999 -9999 -9999 -9999 -9999 -9999 -9999 -9999 -9999 -9999 -9999 -9999 -9999 -9999 -9999 -9999 -9999 -9999 -9999 -9999 -9999 -9999 -9999 -9999 -9999 -9999 -9999 -9999 -9999 -9999 -9999 -9999 -9999 -9999 -9999 -9999 -9999 2.5564E-2 1.29341E-2 2.5485E-2 3.97266E-2 4.15421E-2 3.60948E-2 1.48912E-2 1.20092E-2 2.10866E-2 1.25197E-2 9.27907E-3 1.18442E-2 2.76993E-2 2.88249E-2 5.08389E-2 6.45213E-2 8.86672E-2 6.58645E-2 2.48194E-2 2.21684E-2 2.5146E-2 6.94311E-2 1.68563E-1 3.07833E-1 3.90823E-1 3.77167E-1 3.75401E-1 4.19964E-1 3.8425E-1 3.28937E-1 2.28666E-1 2.05169E-1 3.19999E-1 3.54508E-1 3.3471E-1 2.10347E-1 1.13676E-1 1.21926E-1 1.44413E-1 1.62422E-1 1.78539E-1 1.35739E-1 6.64688E-2 5.75261E-2 6.3131E-2 6.16489E-2 6.21081E-2 1.03133E-1 9.28074E-2 1.72107E-2 7.06776E-3 1.79455E-2 2.25171E-2 1.2244E-2 9.05698E-3 5.25497E-2 6.85296E-2 2.28954E-2 3.33402E-2 4.31023E-2 6.55929E-2 6.7443E-2 9.7487E-2 1.21547E-1 4.4557E-2 2.81146E-2 1.05102E-2 4.35383E-3 1.39932E-2 -9999 -9999 -9999 -9999 -9999 -9999 -9999 -9999 -9999 -9999 -9999 -9999 -9999 -9999 -9999 -9999 -9999 -9999 -9999 -9999 -9999 -9999 -9999 -9999 -9999 -9999 -9999 -9999 -9999 -9999 -9999 -9999 -9999 -9999 -9999 -9999 -9999 -9999 -9999 -9999 -9999 -9999 -9999 -9999 -9999 -9999 -9999 -9999 -9999 -9999 -9999 -9999 -9999 -9999 -9999 -9999 -9999 -9999 -9999 -9999
-9999 -9999 -9999 -9999 -9999 -9999 -9999 -9999 -9999 -9999 -9999 -9999 -9999 -9999 -9999 -9999 -9999 -9999 -9999 -9999 -9999 -9999 -9999 -9999 -9999 -9999 -9999 -9999 -9999 -9999 -9999 -9999 -9999 -9999 -9999 -9999 -9999 -9999 -9999 -9999 -9999 2.23816E-2 1.1312E-2 1.69158E-2 1.5337E-2 1.32615E-2 1.46438E-2 7.36596E-3 1.27882E-2 2.62511E-2 1.58869E-2 6.68354E-3 9.74002E-3 1.43214E-2 3.05604E-2 4.727E-2 5.16145E-2 8.31436E-2 9.04958E-2 2.90342E-2 1.78029E-2 1.82987E-2 9.93728E-2 3.28553E-1 3.54381E-1 3.58062E-1 3.52064E-1 3.51857E-1 2.93735E-1 2.90366E-1 3.0216E-1 2.65599E-1 1.73792E-1 3.00987E-1 3.35945E-1 2.97811E-1 2.08132E-1 1.37278E-1 1.60364E-1 1.39557E-1 1.27702E-1 1.20118E-1 8.08929E-2 3.72699E-2 1.81306E-2 1.94985E-2 4.8076E-2 3.73243E-2 3.00652E-2 2.67066E-2 1.08632E-2 5.79803E-3 7.75239E-3 6.17285E-3 9.16397E-3 1.95228E-2 7.56812E-2 1.04877E-1 2.45219E-2 3.50166E-2 7.46377E-2 9.38892E-2 6.40161E-2 1.1897E-1 1.34299E-1 7.98538E-2 4.13687E-2 1.97207E-2 4.67607E-3 1.33313E-3 -9999 -9999 -9999 -9999 -9999 -9999 -9999 -9999 -9999 -9999 -9999 -9999 -9999 -9999 -9999 -9999 -9999 -9999 -9999 -9999 -9999 -9999 -9999 -9999 -9999 -9999 -9999 -9999 -9999 -9999 -9999 -9999 -9999 -9999 -9999 -9999 -9999 -9999 -9999 -9999 -9999 -9999 -9999 -9999 -9999 -9999 -9999 -9999 -9999 -9999 -9999 -9999 -9999 -9999 -9999 -9999 -9999 -9999 -9999 -9999
-9999 -9999 -9999 -9999 -9999 -9999 -9999 -9999 -9999 -9999 -9999 -9999 -9999 -9999 -9999 -9999 -9999 -9999 -9999 -9999 -9999 -9999 -9999 -9999 -9999 -9999 -9999 -9999 -9999 -9999 -9999 -9999 -9999 -9999 -9999 -9999 -9999 -9999 -9999 -9999 -9999 1.98015E-2 8.73584E-3 6.82598E-3 3.99095E-3 3.17075E-3 4.94555E-3 7.21405E-3 2.02468E-2 3.00078E-2 3.05313E-2 6.55535E-3 7.83116E-3 1.43428E-2 2.91797E-2 4.43189E-2 7.91165E-2 1.09922E-1 1.08093E-1 3.61293E-2 1.56396E-2 1.78067E-2 1.03658E-1 3.17444E-1 3.52882E-1 2.75207E-1 3.2023E-1 3.62931E-1 2.68562E-1 1.68035E-1 1.89269E-1 2.46255E-1 2.094E-1 2.65674E-1 3.21502E-1 3.23583E-1 2.69522E-1 1.55941E-1 1.54685E-1 1.32672E-1 1.14954E-1 1.03349E-1 7.76886E-2 4.58649E-2 1.53022E-2 1.20529E-2 1.56158E-2 9.14407E-3 7.83147E-3 1.08133E-2 8.82414E-3 8.7601E-3 1.06033E-2 1.30512E-2 1.34027E-2 1.52761E-2 4.36663E-2 8.36926E-2 3.90313E-2 6.0475E-2 1.17581E-1 7.00943E-2 7.44982E-2 1.29869E-1 1.43457E-1 1.05424E-1 4.97551E-2 2.46233E-2 9.98904E-3 1.16791E-3 3.82771E-4 -9999 -9999 -9999 -9999 -9999 -9999 -9999 -9999 -9999 -9999 -9999 -9999 -9999 -9999 -9999 -9999 -9999 -9999 -9999 -9999 -9999 -9999 -9999 -9999 -9999 -9999 -9999 -9999 -9999 -9999 -9999 -9999 -9999 -9999 -9999 -9999 -9999 -9999 -9999 -9999 -9999 -9999 -9999 -9999 -9999 -9999 -9999 -9999 -9999 -9999 -9999 -9999 -9999 -9999 -9999 -9999 -9999 -9999 -9999
-9999 -9999 -9999 -9999 -9999 -9999 -9999 -9999 -9999 -9999 -9999 -9999 -9999 -9999 -9999 -9999 -9999 -9999 -9999 -9999 -9999 -9999 -9999 -9999 -9999 -9999 -9999 -9999 -9999 -9999 -9999 -9999 -9999 -9999 -9999 -9999 -9999 -9999 -9999 -9999 -9999 1.72386E-2 9.239E-3 6.06024E-3 3.55223E-3 7.79515E-3 9.82892E-3 2.8943E-2 3.93576E-2 5.73576E-2 6.93916E-2 1.3769E-2 5.92936E-3 1.52266E-2 2.39966E-2 5.29125E-2 7.9626E-2 8.56697E-2 1.10859E-1 6.23685E-2 2.15517E-2 1.72684E-2 8.09968E-2 2.99237E-1 3.39802E-1 3.55086E-1 3.53375E-1 3.75873E-1 3.12512E-1 2.37251E-1 1.40909E-1 1.832E-1 2.72012E-1 2.93146E-1 2.78931E-1 2.51866E-1 2.6225E-1 2.66864E-1 2.2021E-1 1.48227E-1 1.1599E-1 1.13898E-1 8.64864E-2 5.82891E-2 2.03346E-2 8.53115E-3 8.76938E-3 7.24603E-3 4.5567E-3 8.37339E-3 1.84411E-2 1.60045E-2 1.77277E-2 3.41707E-2 4.25519E-2 1.75116E-2 3.49882E-2 8.03199E-2 6.84193E-2 1.17801E-1 1.03976E-1 8.63308E-2 8.65807E-2 1.50552E-1 1.67141E-1 9.98804E-2 4.96871E-2 1.66671E-2 1.90041E-3 1.18658E-3 2.4251E-3 -9999 -9999 -9999 -9999 -9999 -9999 -9999 -9999 -9999 -9999 -9999 -9999 -9999 -9999 -9999 -9999 -9999 -9999 -9999 -9999 -9999 -9999 -9999 -9999 -9999 -9999 -9999 -9999 -9999 -9999 -9999 -9999 -9999 -9999 -9999 -9999 -9999 -9999 -9999 -9999 -9999 -9999 -9999 -9999 -9999 -9999 -9999 -9999 -9999 -9999 -9999 -9999 -9999 -9999 -9999 -9999 -9999 -9999 -9999
-9999 -9999 -9999 -9999 -9999 -9999 -9999 -9999 -9999 -9999 -9999 -9999 -9999 -9999 -9999 -9999 -9999 -9999 -9999 -9999 -9999 -9999 -9999 -9999 -9999 -9999 -9999 -9999 -9999 -9999 -9999 -9999 -9999 -9999 -9999 -9999 -9999 -9999 -9999 -9999 -9999 3.16073E-2 1.42696E-2 1.7766E-2 1.32592E-2 9.39373E-3 1.24223E-2 3.73736E-2 5.17245E-2 1.17394E-1 9.51599E-2 1.53888E-2 5.62123E-3 1.74443E-2 1.46031E-2 2.74654E-2 3.95861E-2 5.99179E-2 7.25434E-2 3.38342E-2 1.61371E-2 1.37341E-2 5.40366E-2 2.20335E-1 2.97787E-1 2.95082E-1 3.12139E-1 3.55588E-1 3.55357E-1 3.11324E-1 1.83063E-1 1.59144E-1 2.46404E-1 3.17538E-1 3.39124E-1 3.11813E-1 2.95745E-1 2.71973E-1 2.22466E-1 1.51865E-1 8.12584E-2 8.11809E-2 1.03572E-1 5.54169E-2 2.49193E-2 9.64017E-3 6.08183E-3 5.24707E-3 5.09957E-3 8.71921E-3 1.15818E-2 2.05511E-2 3.08308E-2 6.45387E-2 4.67469E-2 2.72118E-2 4.52778E-2 8.20416E-2 1.04346E-1 1.09886E-1 1.20788E-1 1.15078E-1 9.89146E-2 1.28013E-1 1.37454E-1 9.49855E-2 4.53052E-2 1.53803E-2 5.74827E-3 1.4401E-2 1.22411E-2 -9999 -9999 -9999 -9999 -9999 -9999 -9999 -9999 -9999 -9999 -9999 -9999 -9999 -9999 -9999 -9999 -9999 -9999 -9999 -9999 -9999 -9999 -9999 -9999 -9999 -9999 -9999 -9999 -9999 -9999 -9999 -9999 -9999 -9999 -9999 -9999 -9999 -9999 -9999 -9999 -9999 -9999 -9999 -9999 -9999 -9999 -9999 -9999 -9999 -9999 -9999 -9999 -9999 -9999 -9999 -9999 -9999 -9999 -9999
-9999 -9999 -9999 -9999 -9999 -9999 -9999 -9999 -9999 -9999 -9999 -9999 -9999 -9999 -9999 -9999 -9999 -9999 -9999 -9999 -9999 -9999 -9999 -9999 -9999 -9999 -9999 -9999 -9999 -9999 -9999 -9999 -9999 -9999 -9999 -9999 -9999 -9999 -9999 -9999 -9999 -9999 2.73911E-2 2.83107E-2 8.9586E-3 6.52282E-3 5.8969E-3 1.85941E-2 6.04784E-2 1.39417E-1 8.91004E-2 9.76209E-3 6.43246E-3 1.43273E-2 1.21396E-2 2.07321E-2 2.78571E-2 4.18084E-2 5.42927E-2 2.36442E-2 1.183E-2 1.23904E-2 3.52947E-2 1.44077E-1 2.05095E-1 2.05248E-1 1.79245E-1 2.75911E-1 3.5238E-1 3.34167E-1 2.29323E-1 1.50514E-1 2.19365E-1 2.40358E-1 2.81005E-1 3.04477E-1 2.93093E-1 1.9347E-1 1.57653E-1 1.1725E-1 9.66984E-2 8.00188E-2 7.32804E-2 7.138E-2 4.83797E-2 3.30735E-2 1.05335E-2 6.41871E-3 6.98093E-3 8.08764E-3 1.3183E-2 2.46427E-2 4.26284E-2 6.62083E-2 5.46963E-2 3.89032E-2 4.18399E-2 6.23428E-2 5.04278E-2 5.82383E-2 6.53879E-2 5.94512E-2 5.11686E-2 6.75972E-2 9.85692E-2 8.15482E-2 4.82834E-2 3.25858E-2 2.6126E-2 9.30861E-3 4.5463E-3 1.36672E-3 2.48715E-4 2.16962E-4 -9999 -9999 -9999 -9999 -9999 -9999 -9999 -9999 -9999 -9999 -9999 -9999 -9999 -9999 -9999 -9999 -9999 -9999 -9999 -9999 -9999 -9999 -9999 -9999 -9999 -9999 -9999 -9999 -9999 -9999 -9999 -9999 -9999 -9999 -9999 -9999 -9999 -9999 -9999 -9999 -9999 -9999 -9999 -9999 -9999 -9999 -9999 -9999 -9999 -9999 -9999 -9999 -9999 -9999 -9999 -9999
-9999 -9999 -9999 -9999 -9999 -9999 -9999 -9999 -9999 -9999 -9999 -9999 -9999 -9999 -9999 -9999 -9999 -9999 -9999 -9999 -9999 -9999 -9999 -9999 -9999 -9999 -9999 -9999 -9999 -9999 -9999 -9999 -9999 -9999 -9999 -9999 -9999 -9999 -9999 -9999 -9999 -9999 3.33338E-2 3.09017E-2 1.49568E-2 8.29531E-3 4.83089E-3 7.17995E-3 9.71981E-2 1.33101E-1 8.90487E-2 1.39177E-2 1.02231E-2 8.76129E-3 9.65075E-3 1.51693E-2 2.29878E-2 3.94941E-2 5.56902E-2 1.71888E-2 9.05736E-3 7.91702E-3 1.98572E-2 7.98755E-2 1.76083E-1 1.44586E-1 1.28061E-1 2.43529E-1 3.08659E-1 3.37587E-1 2.42072E-1 1.79595E-1 2.20356E-1 2.15852E-1 1.81918E-1 2.10712E-1 2.65659E-1 2.02209E-1 1.5155E-1 1.2333E-1 8.98785E-2 7.79063E-2 6.4172E-2 7.53922E-2 4.39758E-2 3.63063E-2 1.29817E-2 7.39297E-3 5.19311E-3 7.12884E-3 1.43204E-2 3.56726E-2 6.35803E-2 7.81803E-2 6.51043E-2 4.42713E-2 3.19197E-2 2.94386E-2 2.34406E-2 4.37577E-2 2.01931E-2 2.00286E-2 2.38601E-2 4.92109E-2 7.93272E-2 5.94713E-2 5.2357E-2 4.08794E-2 1.31825E-2 1.45587E-3 3.08293E-4 2.05007E-4 1.73563E-4 1.44209E-4 8.96997E-5 -9999 -9999 -9999 -9999 -9999 -9999 -9999 -9999 -9999 -9999 -9999 -9999 -9999 -9999 -9999 -9999 -9999 -9999 -9999 -9999 -9999 -9999 -9999 -9999 -9999 -9999 -9999 -9999 -9999 -9999 -9999 -9999 -9999 -9999 -9999 -9999 -9999 -9999 -9999 -9999 -9999 -9999 -9999 -9999 -9999 -9999 -9999 -9999 -9999 -9999 -9999 -9999 -9999 -9999 -9999
-9999 -9999 -9999 -9999 -9999 -9999 -9999 -9999 -9999 -9999 -9999 -9999 -9999 -9999 -9999 -9999 -9999 -9999 -9999 -9999 -9999 -9999 -9999 -9999 -9999 -9999 -9999 -9999 -9999 -9999 -9999 -9999 -9999 -9999 -9999 -9999 -9999 -9999 -9999 -9999 -9999 -9999 4.70967E-2 4.51144E-2 1.75019E-2 1.23387E-2 5.7191E-3 7.67315E-3 1.29372E-1 1.58783E-1 1.08537E-1 1.93661E-2 1.04828E-2 7.69316E-3 9.73582E-3 1.49132E-2 1.77926E-2 3.54499E-2 6.78771E-2 4.18763E-2 1.62432E-2 7.17841E-3 1.74026E-2 9.33335E-2 1.61423E-1 1.4001E-1 1.79394E-1 1.55182E-1 1.77411E-1 2.27066E-1 2.44567E-1 2.47579E-1 3.08775E-1 2.54723E-1 1.44578E-1 1.2996E-1 1.49448E-1 1.29907E-1 1.45171E-1 1.30386E-1 8.93758E-2 4.92651E-2 3.56433E-2 3.48002E-2 3.66965E-2 3.38722E-2 1.49383E-2 7.02032E-3 3.57511E-3 3.38775E-3 1.05489E-2 1.99471E-2 3.25321E-2 4.13754E-2 4.28055E-2 3.12736E-2 1.72631E-2 1.18281E-2 1.44512E-2 1.32155E-2 7.64655E-3 9.80413E-3 1.9598E-2 4.13209E-2 6.38103E-2 6.43268E-2 4.42752E-2 1.51932E-2 5.99461E-3 7.29639E-3 2.61509E-3 2.57086E-4 2.8134E-4 -9999 -9999 -9999 -9999 -9999 -9999 -9999 -9999 -9999 -9999 -9999 -9999 -9999 -9999 -9999 -9999 -9999 -9999 -9999 -9999 -9999 -9999 -9999 -9999 -9999 -9999 -9999 -9999 -9999 -9999 -9999 -9999 -9999 -9999 -9999 -9999 -9999 -9999 -9999 -9999 -9999 -9999 -9999 -9999 -9999 -9999 -9999 -9999 -9999 -9999 -9999 -9999 -9999 -9999 -9999 -9999 -9999
-9999 -9999 -9999 -9999 -9999 -9999 -9999 -9999 -9999 -9999 -9999 -9999 -9999 -9999 -9999 -9999 -9999 -9999 -9999 -9999 -9999 -9999 -9999 -9999 -9999 -9999 -9999 -9999 -9999 -9999 -9999 -9999 -9999 -9999 -9999 -9999 -9999 -9999 -9999 -9999 -9999 -9999 3.66667E-2 3.02837E-2 1.70088E-2 1.94352E-2 2.11013E-2 1.66982E-2 5.59422E-2 1.42685E-1 7.16614E-2 1.26796E-2 7.17074E-3 1.2328E-2 1.06001E-2 1.49272E-2 1.25084E-2 1.92301E-2 4.30372E-2 4.67854E-2 1.32278E-2 6.40835E-3 1.56564E-2 8.51175E-2 1.67601E-1 1.67467E-1 1.77526E-1 1.91243E-1 2.08096E-1 1.64565E-1 2.16122E-1 2.62536E-1 3.08675E-1 2.7102E-1 1.38604E-1 8.57453E-2 7.80076E-2 1.14245E-1 1.23655E-1 9.19066E-2 9.53961E-2 6.37126E-2 5.64824E-2 2.39908E-2 2.98796E-2 4.5428E-2 2.92117E-2 1.04679E-2 2.91601E-3 2.66245E-3 3.79294E-3 8.58449E-3 1.59565E-2 2.01556E-2 2.37764E-2 1.838E-2 9.21192E-3 5.3723E-3 1.32359E-2 7.55036E-3 5.85666E-3 1.1422E-2 1.77294E-2 3.12136E-2 3.52225E-2 4.68144E-2 3.63283E-2 2.49387E-2 1.78217E-2 1.41069E-2 2.21831E-3 4.10776E-4 3.08119E-4 1.69324E-4 9.81688E-5 -9999 -9999 -9999 -9999 -9999 -9999 -9999 -9999 -9999 -9999 -9999 -9999 -9999 -9999 -9999 -9999 -9999 -9999 -9999 -9999 -9999 -9999 -9999 -9999 -9999 -9999 -9999 -9999 -9999 -9999 -9999 -9999 -9999 -9999 -9999 -9999 -9999 -9999 -9999 -9999 -9999 -9999 -9999 -9999 -9999 -9999 -9999 -9999 -9999 -9999 -9999 -9999 -9999 -9999 -9999
-9999 -9999 -9999 -9999 -9999 -9999 -9999 -9999 -9999 -9999 -9999 -9999 -9999 -9999 -9999 -9999 -9999 -9999 -9999 -9999 -9999 -9999 -9999 -9999 -9999 -9999 -9999 -9999 -9999 -9999 -9999 -9999 -9999 -9999 -9999 -9999 -9999 -9999 -9999 -9999 -9999 -9999 2.38757E-2 2.73174E-2 1.62142E-2 1.61246E-2 2.54379E-2 1.51137E-2 1.89604E-2 3.33217E-2 2.08475E-2 9.27344E-3 8.97904E-3 7.11183E-3 6.23289E-3 7.14982E-3 8.46435E-3 1.41201E-2 2.20569E-2 2.23691E-2 8.56737E-3 9.66154E-3 1.67626E-2 5.37946E-2 1.48121E-1 1.8001E-1 1.7323E-1 1.72318E-1 1.94333E-1 2.07023E-1 2.37146E-1 2.83033E-1 2.5974E-1 1.79566E-1 1.30408E-1 1.08803E-1 8.88596E-2 8.53455E-2 1.36349E-1 9.62083E-2 9.19271E-2 8.42414E-2 4.45377E-2 1.44957E-2 2.79931E-2 5.25333E-2 5.05857E-2 2.47052E-2 7.20612E-3 2.50512E-3 2.63071E-3 6.54712E-3 8.74963E-3 8.08507E-3 1.43055E-2 1.69438E-2 1.34362E-2 5.1061E-3 1.22385E-2 6.07076E-3 5.97626E-3 1.12244E-2 1.56923E-2 2.5967E-2 5.11196E-2 3.58692E-2 1.65416E-2 2.54863E-2 2.36569E-2 6.73113E-3 2.22542E-3 1.12493E-3 2.74609E-4 2.3434E-4 2.51688E-4 -9999 -9999 -9999 -9999 -9999 -9999 -9999 -9999 -9999 -9999 -9999 -9999 -9999 -9999 -9999 -9999 -9999 -9999 -9999 -9999 -9999 -9999 -9999 -9999 -9999 -9999 -9999 -9999 -9999 -9999 -9999 -9999 -9999 -9999 -9999 -9999 -9999 -9999 -9999 -9999 -9999 -9999 -9999 -9999 -9999 -9999 -9999 -9999 -9999 -9999 -9999 -9999 -9999 -9999 -9999
-9999 -9999 -9999 -9999 -9999 -9999 -9999 -9999 -9999 -9999 -9999 -9999 -9999 -9999 -9999 -9999 -9999 -9999 -9999 -9999 -9999 -9999 -9999 -9999 -9999 -9999 -9999 -9999 -9999 -9999 -9999 -9999 -9999 -9999 -9999 -9999 -9999 -9999 -9999 -9999 -9999 -9999 1.08943E-2 8.61035E-3 1.18137E-2 1.7591E-2 1.41912E-2 8.08788E-3 1.28235E-2 3.58418E-2 2.76546E-2 8.36695E-3 3.90674E-3 3.46135E-3 4.0927E-3 5.74296E-3 7.96004E-3 1.30608E-2 1.26243E-2 9.47387E-3 6.9879E-3 1.82495E-2 2.07403E-2 3.42281E-2 1.12305E-1 1.69526E-1 1.84959E-1 1.7709E-1 1.94689E-1 1.58826E-1 1.8709E-1 3.03131E-1 2.99051E-1 2.42264E-1 1.74986E-1 1.6012E-1 9.67132E-2 4.94822E-2 7.16112E-2 1.03479E-1 9.70083E-2 5.80384E-2 3.00291E-2 1.21757E-2 1.52098E-2 3.96163E-2 4.92659E-2 4.58343E-2 1.60276E-2 4.90075E-3 2.5359E-3 3.04875E-3 4.39813E-3 4.70117E-3 9.89177E-3 1.99594E-2 2.76338E-2 6.01178E-3 5.32929E-3 4.72988E-3 5.29147E-3 8.53834E-3 9.0237E-3 2.87882E-2 4.97938E-2 3.07719E-2 8.20132E-3 6.2062E-3 9.1931E-3 6.0664E-3 1.88582E-3 2.46799E-4 1.93054E-4 3.00787E-4 1.06306E-3 4.38691E-3 -9999 -9999 -9999 -9999 -9999 -9999 -9999 -9999 -9999 -9999 -9999 -9999 -9999 -9999 -9999 -9999 -9999 -9999 -9999 -9999 -9999 -9999 -9999 -9999 -9999 -9999 -9999 -9999 -9999 -9999 -9999 -9999 -9999 -9999 -9999 -9999 -9999 -9999 -9999 -9999 -9999 -9999 -9999 -9999 -9999 -9999 -9999 -9999 -9999 -9999 -9999 -9999 -9999 -9999
-9999 -9999 -9999 -9999 -9999 -9999 -9999 -9999 -9999 -9999 -9999 -9999 -9999 -9999 -9999 -9999 -9999 -9999 -9999 -9999 -9999 -9999 -9999 -9999 -9999 -9999 -9999 -9999 -9999 -9999 -9999 -9999 -9999 -9999 -9999 -9999 -9999 -9999 -9999 -9999 -9999 -9999 -9999 1.17458E-2 1.09449E-2 1.98651E-2 1.14417E-2 8.64552E-3 1.77515E-2 2.0565E-2 2.24831E-2 6.04436E-3 3.14408E-3 2.79663E-3 5.19193E-3 6.97634E-3 8.56027E-3 1.49764E-2 1.00483E-2 7.2142E-3 1.13523E-2 1.68903E-2 1.88548E-2 3.6181E-2 8.7075E-2 1.97351E-1 1.91168E-1 2.00722E-1 1.86848E-1 1.99343E-1 2.18388E-1 2.73318E-1 3.06348E-1 2.73574E-1 1.94213E-1 1.09876E-1 5.48476E-2 1.93113E-2 2.18514E-2 3.62938E-2 4.62459E-2 4.06075E-2 2.60949E-2 1.0066E-2 1.28783E-2 1.94577E-2 3.71978E-2 4.46686E-2 2.17414E-2 7.90047E-3 3.27097E-3 1.5486E-3 4.18815E-3 5.09155E-3 1.05909E-2 1.75861E-2 2.37595E-2 7.63571E-3 5.37354E-3 3.3595E-3 4.30458E-3 4.91428E-3 9.04104E-3 2.12432E-2 2.0841E-2 1.21411E-2 5.15442E-3 1.77669E-3 4.07035E-3 5.72582E-3 9.11264E-4 2.78176E-4 2.00476E-4 2.56969E-4 1.23841E-3 -9999 -9999 -9999 -9999 -9999 -9999 -9999 -9999 -9999 -9999 -9999 -9999 -9999 -9999 -9999 -9999 -9999 -9999 -9999 -9999 -9999 -9999 -9999 -9999 -9999 -9999 -9999 -9999 -9999 -9999 -9999 -9999 -9999 -9999 -9999 -9999 -9999 -9999 -9999 -9999 -9999 -9999 -9999 -9999 -9999 -9999 -9999 -9999 -9999 -9999 -9999 -9999 -9999 -9999 -9999
-9999 -9999 -9999 -9999 -9999 -9999 -9999 -9999 -9999 -9999 -9999 -9999 -9999 -9999 -9999 -9999 -9999 -9999 -9999 -9999 -9999 -9999 -9999 -9999 -9999 -9999 -9999 -9999 -9999 -9999 -9999 -9999 -9999 -9999 -9999 -9999 -9999 -9999 -9999 -9999 -9999 -9999 -9999 1.46196E-2 1.08402E-2 1.3534E-2 1.47388E-2 1.09254E-2 1.86807E-2 4.70771E-2 1.91908E-2 6.3818E-3 3.72648E-3 2.86894E-3 4.82308E-3 6.0571E-3 9.72789E-3 1.95876E-2 1.39297E-2 1.83067E-2 1.65234E-2 1.22255E-2 2.17245E-2 6.92561E-2 1.46904E-1 2.46817E-1 2.4362E-1 2.207E-1 2.13275E-1 2.3829E-1 2.55302E-1 2.3991E-1 2.30889E-1 1.55033E-1 7.74097E-2 5.10307E-2 2.60281E-2 1.56798E-2 8.25118E-3 5.96834E-3 2.29618E-2 1.89319E-2 1.36129E-2 7.53056E-3 5.57699E-3 1.57E-2 2.91895E-2 4.17813E-2 2.71566E-2 1.14351E-2 3.11374E-3 1.49405E-3 3.23538E-3 5.05132E-3 1.12058E-2 1.58101E-2 1.66959E-2 1.26755E-2 1.54605E-2 4.97678E-3 2.52746E-3 4.94605E-3 8.45541E-3 1.3047E-2 6.47694E-3 2.84671E-3 1.4558E-3 1.05913E-3 4.82438E-3 4.17548E-3 7.1634E-4 2.71234E-4 3.39614E-4 8.03801E-4 -9999 -9999 -9999 -9999 -9999 -9999 -9999 -9999 -9999 -9999 -9999 -9999 -9999 -9999 -9999 -9999 -9999 -9999 -9999 -9999 -9999 -9999 -9999 -9999 -9999 -9999 -9999 -9999 -9999 -9999 -9999 -9999 -9999 -9999 -9999 -9999 -9999 -9999 -9999 -9999 -9999 -9999 -9999 -9999 -9999 -9999 -9999 -9999 -9999 -9999 -9999 -9999 -9999 -9999 -9999 -9999
-9999 -9999 -9999 -9999 -9999 -9999 -9999 -9999 -9999 -9999 -9999 -9999 -9999 -9999 -9999 -9999 -9999 -9999 -9999 -9999 -9999 -9999 -9999 -9999 -9999 -9999 -9999 -9999 -9999 -9999 -9999 -9999 -9999 -9999 -9999 -9999 -9999 -9999 -9999 -9999 -9999 -9999 -9999 1.79162E-2 6.53656E-3 6.1798E-3 1.29815E-2 5.05515E-3 1.40327E-2 4.445E-2 1.12766E-2 4.58413E-3 4.40701E-3 4.50604E-3 8.36772E-3 7.3022E-3 1.45716E-2 2.06895E-2 9.18038E-3 2.14644E-2 1.50684E-2 1.2362E-2 3.44857E-2 1.05673E-1 2.49464E-1 3.01104E-1 2.7155E-1 2.29484E-1 2.24583E-1 2.36113E-1 1.86818E-1 1.70095E-1 1.42388E-1 8.27598E-2 4.24061E-2 2.53983E-2 1.36594E-2 8.56791E-3 4.35951E-3 5.87121E-3 2.14312E-2 1.35524E-2 7.35198E-3 5.18457E-3 1.01063E-2 1.53605E-2 2.29224E-2 2.08599E-2 1.69498E-2 8.45583E-3 2.3612E-3 1.53901E-3 2.02971E-3 4.91833E-3 9.5485E-3 1.11052E-2 9.37483E-3 1.27673E-2 1.68309E-2 4.99594E-3 2.16023E-3 2.79977E-3 5.90547E-3 7.84574E-3 7.9465E-3 3.71524E-3 1.42909E-3 6.88057E-4 2.01049E-3 2.17149E-3 4.24222E-4 3.81994E-4 8.77273E-4 -9999 -9999 -9999 -9999 -9999 -9999 -9999 -9999 -9999 -9999 -9999 -9999 -9999 -9999 -9999 -9999 -9999 -9999 -9999 -9999 -9999 -9999 -9999 -9999 -9999 -9999 -9999 -9999 -9999 -9999 -9999 -9999 -9999 -9999 -9999 -9999 -9999 -9999 -9999 -9999 -9999 -9999 -9999 -9999 -9999 -9999 -9999 -9999 -9999 -9999 -9999 -9999 -9999 -9999 -9999 -9999 -9999
-9999 -9999 -9999 -9999 -9999 -9999 -9999 -9999 -9999 -9999 -9999 -9999 -9999 -9999 -9999 -9999 -9999 -9999 -9999 -9999 -9999 -9999 -9999 -9999 -9999 -9999 -9999 -9999 -9999 -9999 -9999 -9999 -9999 -9999 -9999 -9999 -9999 -9999 -9999 -9999 -9999 -9999 -9999 6.12029E-3 5.40071E-3 5.65888E-3 2.20481E-3 3.80832E-3 1.4671E-2 1.06911E-2 4.61602E-3 4.62028E-3 9.23417E-3 9.34005E-3 8.89263E-3 6.95644E-3 1.64918E-2 4.27313E-2 1.04216E-2 1.66315E-2 2.53685E-2 1.58001E-2 3.16324E-2 8.89511E-2 2.29717E-1 2.56457E-1 2.18171E-1 1.79953E-1 1.70811E-1 2.00051E-1 1.65359E-1 9.55794E-2 9.35645E-2 8.83371E-2 4.91874E-2 1.80373E-2 8.30394E-3 5.62684E-3 5.84176E-3 1.19818E-2 2.11341E-2 1.10955E-2 7.90316E-3 5.277E-3 1.1366E-2 1.41097E-2 1.4812E-2 1.3908E-2 8.73725E-3 3.78801E-3 1.50201E-3 1.92055E-3 1.66691E-3 5.98088E-3 9.13678E-3 5.40086E-3 3.53561E-3 1.13503E-2 2.47287E-2 1.42558E-2 1.99885E-3 9.99463E-4 1.56438E-3 3.58879E-3 4.19133E-3 3.04741E-3 1.2216E-3 3.45709E-4 1.3046E-3 2.67116E-3 5.51159E-4 1.76052E-3 -9999 -9999 -9999 -9999 -9999 -9999 -9999 -9999 -9999 -9999 -9999 -9999 -9999 -9999 -9999 -9999 -9999 -9999 -9999 -9999 -9999 -9999 -9999 -9999 -9999 -9999 -9999 -9999 -9999 -9999 -9999 -9999 -9999 -9999 -9999 -9999 -9999 -9999 -9999 -9999 -9999 -9999 -9999 -9999 -9999 -9999 -9999 -9999 -9999 -9999 -9999 -9999 -9999 -9999 -9999 -9999 -9999 -9999
-9999 -9999 -9999 -9999 -9999 -9999 -9999 -9999 -9999 -9999 -9999 -9999 -9999 -9999 -9999 -9999 -9999 -9999 -9999 -9999 -9999 -9999 -9999 -9999 -9999 -9999 -9999 -9999 -9999 -9999 -9999 -9999 -9999 -9999 -9999 -9999 -9999 -9999 -9999 -9999 -9999 -9999 3.92884E-3 2.5816E-3 7.1805E-3 1.73489E-3 2.60908E-3 7.94477E-3 9.38745E-3 8.79104E-3 6.38632E-3 5.69411E-3 9.34114E-3 1.42102E-2 1.10549E-2 6.67328E-3 1.86848E-2 3.72982E-2 7.58066E-3 1.60751E-2 3.98141E-2 2.29718E-2 2.85393E-2 9.51181E-2 2.05842E-1 2.26528E-1 2.21463E-1 1.59367E-1 1.36984E-1 1.54963E-1 1.67686E-1 1.26603E-1 6.44006E-2 6.60424E-2 8.29145E-2 5.17028E-2 2.43635E-2 2.01139E-2 2.68736E-2 3.18272E-2 2.78838E-2 1.34472E-2 9.91061E-3 3.93739E-3 5.09945E-3 1.13491E-2 9.26649E-3 1.22568E-2 9.93062E-3 3.58407E-3 1.822E-3 2.23282E-3 1.95318E-3 4.66347E-3 4.72341E-3 2.17653E-3 3.80779E-3 1.59299E-2 3.39902E-2 1.62598E-2 3.09031E-3 7.97375E-4 7.4978E-4 1.18207E-3 1.99941E-3 2.81994E-3 7.68328E-4 2.5072E-4 1.07081E-3 1.95827E-3 6.03537E-4 -9999 -9999 -9999 -9999 -9999 -9999 -9999 -9999 -9999 -9999 -9999 -9999 -9999 -9999 -9999 -9999 -9999 -9999 -9999 -9999 -9999 -9999 -9999 -9999 -9999 -9999 -9999 -9999 -9999 -9999 -9999 -9999 -9999 -9999 -9999 -9999 -9999 -9999 -9999 -9999 -9999 -9999 -9999 -9999 -9999 -9999 -9999 -9999 -9999 -9999 -9999 -9999 -9999 -9999 -9999 -9999 -9999 -9999 -9999
-9999 -9999 -9999 -9999 -9999 -9999 -9999 -9999 -9999 -9999 -9999 -9999 -9999 -9999 -9999 -9999 -9999 -9999 -9999 -9999 -9999 -9999 -9999 -9999 -9999 -9999 -9999 -9999 -9999 -9999 -9999 -9999 -9999 -9999 -9999 -9999 -9999 -9999 -9999 -9999 -9999 -9999 2.34266E-3 2.12209E-3 3.92551E-3 1.49011E-3 2.51546E-3 2.31443E-3 2.23324E-3 2.39207E-3 3.30543E-3 7.35726E-3 2.66312E-2 5.65716E-2 2.25601E-2 5.79882E-3 -9999 1.56972E-2 5.80474E-3 2.4363E-2 4.80608E-2 2.98561E-2 3.45128E-2 1.14787E-1 2.14218E-1 2.61172E-1 1.9668E-1 1.43197E-1 1.22118E-1 1.11858E-1 1.3334E-1 1.43399E-1 6.90177E-2 4.36826E-2 5.2352E-2 4.92061E-2 4.38815E-2 4.00661E-2 3.71265E-2 1.7859E-2 1.5218E-2 1.3114E-2 1.04522E-2 4.81275E-3 3.64739E-3 7.73743E-3 9.00363E-3 6.96792E-3 7.15534E-3 3.83129E-3 1.81482E-3 1.72568E-3 2.84996E-3 3.45637E-3 1.47859E-3 2.77313E-3 8.29479E-3 2.66854E-2 5.04071E-2 4.00513E-2 1.62928E-2 3.31052E-3 5.80795E-4 5.11921E-4 7.73531E-4 9.81185E-4 3.99104E-4 2.96225E-4 7.46158E-4 2.72506E-3 9.15873E-4 -9999 -9999 -9999 -9999 -9999 -9999 -9999 -9999 -9999 -9999 -9999 -9999 -9999 -9999 -9999 -9999 -9999 -9999 -9999 -9999 -9999 -9999 -9999 -9999 -9999 -9999 -9999 -9999 -9999 -9999 -9999 -9999 -9999 -9999 -9999 -9999 -9999 -9999 -9999 -9999 -9999 -9999 -9999 -9999 -9999 -9999 -9999 -9999 -9999 -9999 -9999 -9999 -9999 -9999 -9999 -9999 -9999 -9999 -9999
-9999 -9999 -9999 -9999 -9999 -9999 -9999 -9999 -9999 -9999 -9999 -9999 -9999 -9999 -9999 -9999 -9999 -9999 -9999 -9999 -9999 -9999 -9999 -9999 -9999 -9999 -9999 -9999 -9999 -9999 -9999 -9999 -9999 -9999 -9999 -9999 -9999 -9999 -9999 -9999 -9999 -9999 1.70147E-3 2.30043E-3 1.87357E-3 1.69934E-3 1.46212E-3 4.77046E-3 2.09256E-3 1.39413E-3 2.53815E-3 1.07706E-2 7.79168E-2 1.32717E-1 -9999 -9999 -9999 3.24547E-3 4.56886E-3 2.65214E-2 4.17124E-2 2.01749E-2 3.75147E-2 1.45793E-1 2.49313E-1 1.7938E-1 1.58846E-1 1.34353E-1 9.57787E-2 9.86221E-2 1.2254E-1 1.79986E-1 1.59186E-1 7.41931E-2 3.96739E-2 1.93794E-2 1.57589E-2 2.4611E-2 2.52204E-2 8.64606E-3 6.8334E-3 1.30553E-2 2.00299E-2 7.18034E-3 4.25065E-3 8.07478E-3 8.78637E-3 9.53907E-3 5.95777E-3 2.82104E-3 1.70092E-3 1.53419E-3 9.88321E-4 1.96633E-3 2.44948E-3 5.15412E-3 1.60252E-2 1.37108E-2 1.17558E-2 1.16762E-2 1.63984E-2 8.24686E-3 1.26567E-3 4.41351E-4 6.23584E-4 6.64331E-4 1.66421E-4 2.48232E-4 5.5507E-4 7.31587E-4 1.11154E-4 -9999 -9999 -9999 -9999 -9999 -9999 -9999 -9999 -9999 -9999 -9999 -9999 -9999 -9999 -9999 -9999 -9999 -9999 -9999 -9999 -9999 -9999 -9999 -9999 -9999 -9999 -9999 -9999 -9999 -9999 -9999 -9999 -9999 -9999 -9999 -9999 -9999 -9999 -9999 -9999 -9999 -9999 -9999 -9999 -9999 -9999 -9999 -9999 -9999 -9999 -9999 -9999 -9999 -9999 -9999 -9999 -9999 -9999 -9999
-9999 -9999 -9999 -9999 -9999 -9999 -9999 -9999 -9999 -9999 -9999 -9999 -9999 -9999 -9999 -9999 -9999 -9999 -9999 -9999 -9999 -9999 -9999 -9999 -9999 -9999 -9999 -9999 -9999 -9999 -9999 -9999 -9999 -9999 -9999 -9999 -9999 -9999 -9999 -9999 -9999 -9999 -9999 4.69634E-3 2.64599E-3 2.20726E-3 3.34564E-3 3.8748E-3 2.93922E-3 4.86714E-3 3.13584E-3 7.44623E-3 4.00153E-2 1.46284E-1 -9999 -9999 -9999 3.48376E-3 6.24676E-3 1.6782E-2 1.92293E-2 2.03012E-2 3.23174E-2 1.22921E-1 1.71461E-1 1.02635E-1 6.8928E-2 7.82143E-2 8.92686E-2 6.81312E-2 7.00865E-2 9.33329E-2 7.58914E-2 5.76345E-2 5.21064E-2 3.15706E-2 1.29016E-2 2.12687E-2 2.7281E-2 1.47914E-2 1.71389E-2 2.99868E-2 3.50717E-2 1.33514E-2 3.51969E-3 7.13718E-3 7.31691E-3 6.93174E-3 6.13776E-3 4.34325E-3 2.47919E-3 1.07939E-3 7.21109E-4 2.31963E-3 5.33344E-3 1.33242E-2 3.00851E-2 1.89636E-2 9.03525E-3 3.25807E-3 5.96724E-3 3.81075E-3 5.79048E-4 3.52781E-4 3.56778E-4 2.58897E-4 2.46353E-4 3.33644E-4 1.75352E-4 3.9362E-5 3.56128E-5 4.13567E-5 -9999 -9999 -9999 -9999 -9999 -9999 -9999 -9999 -9999 -9999 -9999 -9999 -9999 -9999 -9999 -9999 -9999 -9999 -9999 -9999 -9999 -9999 -9999 -9999 -9999 -9999 -9999 -9999 -9999 -9999 -9999 -9999 -9999 -9999 -9999 -9999 -9999 -9999 -9999 -9999 -9999 -9999 -9999 -9999 -9999 -9999 -9999 -9999 -9999 -9999 -9999 -9999 -9999 -9999 -9999 -9999 -9999 -9999
-9999 -9999 -9999 -9999 -9999 -9999 -9999 -9999 -9999 -9999 -9999 -9999 -9999 -9999 -9999 -9999 -9999 -9999 -9999 -9999 -9999 -9999 -9999 -9999 -9999 -9999 -9999 -9999 -9999 -9999 -9999 -9999 -9999 -9999 -9999 -9999 -9999 -9999 -9999 -9999 -9999 -9999 -9999 5.49857E-3 4.46614E-3 1.80893E-3 2.80095E-3 2.95433E-3 9.78909E-3 5.09118E-3 5.44505E-3 1.10522E-2 2.39018E-2 -9999 -9999 -9999 -9999 -9999 -9999 5.53498E-3 9.84571E-3 1.36884E-2 3.92277E-2 1.64856E-1 2.20623E-1 1.54623E-1 8.95914E-2 3.43885E-2 3.72244E-2 2.74802E-2 3.52857E-2 5.89637E-2 7.0618E-2 4.91955E-2 3.51484E-2 1.18885E-2 1.0136E-2 2.07187E-2 1.5154E-2 2.2386E-2 3.46198E-2 4.11083E-2 3.79204E-2 1.16602E-2 2.37244E-3 4.82953E-3 7.03482E-3 4.48403E-3 5.21106E-3 7.67412E-3 3.2832E-3 7.35004E-4 7.54287E-4 1.87104E-3 7.04947E-3 1.77274E-2 2.41879E-2 7.41105E-3 3.4296E-3 1.98165E-3 1.20511E-3 5.3088E-4 2.17926E-4 2.17384E-4 3.55106E-4 2.88814E-4 2.52733E-4 9.01142E-5 2.07221E-5 2.74987E-5 4.58242E-5 -9999 -9999 -9999 -9999 -9999 -9999 -9999 -9999 -9999 -9999 -9999 -9999 -9999 -9999 -9999 -9999 -9999 -9999 -9999 -9999 -9999 -9999 -9999 -9999 -9999 -9999 -9999 -9999 -9999 -9999 -9999 -9999 -9999 -9999 -9999 -9999 -9999 -9999 -9999 -9999 -9999 -9999 -9999 -9999 -9999 -9999 -9999 -9999 -9999 -9999 -9999 -9999 -9999 -9999 -9999 -9999 -9999 -9999 -9999
-9999 -9999 -9999 -9999 -9999 -9999 -9999 -9999 -9999 -9999 -9999 -9999 -9999 -9999 -9999 -9999 -9999 -9999 -9999 -9999 -9999 -9999 -9999 -9999 -9999 -9999 -9999 -9999 -9999 -9999 -9999 -9999 -9999 -9999 -9999 -9999 -9999 -9999 -9999 -9999 -9999 -9999 -9999 3.52732E-3 4.79871E-3 1.34507E-3 1.86407E-3 2.6955E-3 4.56591E-3 1.91137E-3 1.49452E-3 2.30202E-3 4.82359E-3 -9999 -9999 -9999 -9999 -9999 -9999 -9999 1.33084E-2 4.02989E-2 8.99099E-2 2.06458E-1 1.94973E-1 1.74387E-1 9.86748E-2 2.84695E-2 1.63416E-2 1.85666E-2 3.59788E-2 3.30741E-2 3.13228E-2 2.44087E-2 1.19011E-2 5.79624E-3 1.04013E-2 1.6099E-2 1.18729E-2 1.27502E-2 1.17651E-2 1.82418E-2 2.27386E-2 7.09709E-3 1.40847E-3 2.20741E-3 3.55607E-3 6.16958E-3 1.32862E-2 1.98948E-2 4.05012E-3 9.74261E-4 6.51651E-4 1.50759E-3 3.87366E-3 1.13666E-2 1.6431E-2 7.06531E-3 7.28626E-3 6.29506E-3 1.73893E-3 5.07845E-4 1.7099E-4 1.7787E-4 3.10151E-4 2.54978E-4 1.03821E-4 2.71821E-5 2.49307E-5 2.66171E-5 -9999 -9999 -9999 -9999 -9999 -9999 -9999 -9999 -9999 -9999 -9999 -9999 -9999 -9999 -9999 -9999 -9999 -9999 -9999 -9999 -9999 -9999 -9999 -9999 -9999 -9999 -9999 -9999 -9999 -9999 -9999 -9999 -9999 -9999 -9999 -9999 -9999 -9999 -9999 -9999 -9999 -9999 -9999 -9999 -9999 -9999 -9999 -9999 -9999 -9999 -9999 -9999 -9999 -9999 -9999 -9999 -9999 -9999 -9999 -9999
-9999 -9999 -9999 -9999 -9999 -9999 -9999 -9999 -9999 -9999 -9999 -9999 -9999 -9999 -9999 -9999 -9999 -9999 -9999 -9999 -9999 -9999 -9999 -9999 -9999 -9999 -9999 -9999 -9999 -9999 -9999 -9999 -9999 -9999 -9999 -9999 -9999 -9999 -9999 -9999 -9999 -9999 -9999 -9999 7.54402E-3 1.52104E-3 8.30268E-4 3.23911E-3 1.97584E-3 1.56016E-3 2.49983E-3 3.9099E-3 -9999 -9999 -9999 -9999 -9999 -9999 -9999 -9999 -9999 7.54197E-2 1.25595E-1 1.38507E-1 9.19862E-2 6.53863E-2 3.51416E-2 1.78624E-2 1.39253E-2 1.59267E-2 2.54422E-2 3.45274E-2 2.28781E-2 1.31363E-2 9.79678E-3 1.16421E-2 1.35538E-2 1.15443E-2 8.59403E-3 6.7789E-3 7.69832E-3 1.27088E-2 1.14914E-2 2.7258E-3 1.32809E-3 1.86557E-3 2.97422E-3 8.62227E-3 2.04204E-2 1.69219E-2 2.95092E-3 6.67475E-4 8.69088E-4 9.64666E-4 2.07001E-3 3.76774E-3 1.19999E-2 5.65773E-3 5.26157E-3 4.4293E-3 3.21588E-3 1.16747E-3 1.69974E-4 1.43101E-4 1.3529E-4 1.25323E-4 7.49575E-5 3.64653E-5 -9999 -9999 -9999 -9999 -9999 -9999 -9999 -9999 -9999 -9999 -9999 -9999 -9999 -9999 -9999 -9999 -9999 -9999 -9999 -9999 -9999 -9999 -9999 -9999 -9999 -9999 -9999 -9999 -9999 -9999 -9999 -9999 -9999 -9999 -9999 -9999 -9999 -9999 -9999 -9999 -9999 -9999 -9999 -9999 -9999 -9999 -9999 -9999 -9999 -9999 -9999 -9999 -9999 -9999 -9999 -9999 -9999 -9999 -9999 -9999 -9999 -9999
-9999 -9999 -9999 -9999 -9999 -9999 -9999 -9999 -9999 -9999 -9999 -9999 -9999 -9999 -9999 -9999 -9999 -9999 -9999 -9999 -9999 -9999 -9999 -9999 -9999 -9999 -9999 -9999 -9999 -9999 -9999 -9999 -9999 -9999 -9999 -9999 -9999 -9999 -9999 -9999 -9999 -9999 -9999 -9999 5.82718E-3 1.30194E-3 2.30719E-3 2.89099E-3 2.4778E-3 4.31627E-3 4.50442E-3 -9999 -9999 -9999 -9999 -9999 -9999 -9999 -9999 -9999 -9999 -9999 -9999 1.07797E-1 8.78567E-2 3.55739E-2 1.56632E-2 1.22872E-2 1.34781E-2 1.59804E-2 1.59997E-2 4.32107E-2 4.28142E-2 2.73572E-2 1.79719E-2 1.61277E-2 9.90719E-3 9.16963E-3 9.2667E-3 7.0052E-3 6.54611E-3 8.35523E-3 7.27862E-3 1.91558E-3 2.15642E-3 3.38166E-3 3.59614E-3 6.64323E-3 1.36726E-2 1.33367E-2 2.23424E-3 6.23531E-4 9.63776E-4 7.25817E-4 1.44726E-3 2.2461E-3 6.95608E-3 3.78556E-3 1.48181E-3 1.0327E-3 1.24482E-3 1.20403E-3 7.11753E-4 1.05584E-4 8.4432E-5 6.29309E-5 4.85191E-5 -9999 -9999 -9999 -9999 -9999 -9999 -9999 -9999 -9999 -9999 -9999 -9999 -9999 -9999 -9999 -9999 -9999 -9999 -9999 -9999 -9999 -9999 -9999 -9999 -9999 -9999 -9999 -9999 -9999 -9999 -9999 -9999 -9999 -9999 -9999 -9999 -9999 -9999 -9999 -9999 -9999 -9999 -9999 -9999 -9999 -9999 -9999 -9999 -9999 -9999 -9999 -9999 -9999 -9999 -9999 -9999 -9999 -9999 -9999 -9999 -9999 -9999 -9999
-9999 -9999 -9999 -9999 -9999 -9999 -9999 -9999 -9999 -9999 -9999 -9999 -9999 -9999 -9999 -9999 -9999 -9999 -9999 -9999 -9999 -9999 -9999 -9999 -9999 -9999 -9999 -9999 -9999 -9999 -9999 -9999 -9999 -9999 -9999 -9999 -9999 -9999 -9999 -9999 -9999 -9999 -9999 -9999 3.3905E-3 3.06083E-3 5.51432E-3 2.02125E-3 2.10251E-3 -9999 -9999 -9999 -9999 -9999 -9999 -9999 -9999 -9999 -9999 -9999 -9999 -9999 -9999 3.93386E-2 3.12606E-2 1.74684E-2 1.52915E-2 1.40137E-2 9.22965E-3 1.28928E-2 1.32561E-2 1.84854E-2 1.47599E-2 2.26681E-2 2.28508E-2 1.28049E-2 4.65739E-3 5.26023E-3 7.39656E-3 4.53748E-3 5.39084E-3 8.98432E-3 7.10629E-3 2.29891E-3 3.20817E-3 4.51494E-3 4.71721E-3 3.40372E-3 4.88457E-3 7.4292E-3 2.16038E-3 5.69306E-4 7.50375E-4 4.81363E-4 1.1244E-3 1.16116E-3 3.03887E-3 1.90038E-3 1.51343E-3 7.1928E-4 3.02833E-4 2.43127E-4 2.97414E-4 9.15786E-5 4.81544E-5 5.25458E-5 -9999 -9999 -9999 -9999 -9999 -9999 -9999 -9999 -9999 -9999 -9999 -9999 -9999 -9999 -9999 -9999 -9999 -9999 -9999 -9999 -9999 -9999 -9999 -9999 -9999 -9999 -9999 -9999 -9999 -9999 -9999 -9999 -9999 -9999 -9999 -9999 -9999 -9999 -9999 -9999 -9999 -9999 -9999 -9999 -9999 -9999 -9999 -9999 -9999 -9999 -9999 -9999 -9999 -9999 -9999 -9999 -9999 -9999 -9999 -9999 -9999 -9999 -9999 -9999
-9999 -9999 -9999 -9999 -9999 -9999 -9999 -9999 -9999 -9999 -9999 -9999 -9999 -9999 -9999 -9999 -9999 -9999 -9999 -9999 -9999 -9999 -9999 -9999 -9999 -9999 -9999 -9999 -9999 -9999 -9999 -9999 -9999 -9999 -9999 -9999 -9999 -9999 -9999 -9999 -9999 -9999 -9999 -9999 3.28488E-3 3.59193E-3 6.33054E-3 2.1371E-3 8.77553E-4 -9999 -9999 -9999 -9999 -9999 -9999 -9999 -9999 -9999 -9999 -9999 -9999 -9999 -9999 1.20169E-2 7.32849E-3 4.49701E-3 7.71672E-3 1.19935E-2 5.24769E-3 6.20614E-3 1.39897E-2 1.8908E-2 1.00874E-2 1.77896E-2 2.74704E-2 1.17964E-2 4.04424E-3 4.87886E-3 4.57791E-3 3.53239E-3 3.92586E-3 8.32024E-3 4.8365E-3 1.36457E-3 2.09271E-3 3.30637E-3 3.09153E-3 2.18067E-3 3.05429E-3 4.31929E-3 2.08718E-3 7.97278E-4 7.56175E-4 4.83126E-4 6.33274E-4 7.39016E-4 6.88035E-4 1.31738E-3 2.08751E-3 8.4237E-4 1.33855E-4 9.48635E-5 1.42201E-4 1.0743E-4 5.64607E-5 7.04369E-5 -9999 -9999 -9999 -9999 -9999 -9999 -9999 -9999 -9999 -9999 -9999 -9999 -9999 -9999 -9999 -9999 -9999 -9999 -9999 -9999 -9999 -9999 -9999 -9999 -9999 -9999 -9999 -9999 -9999 -9999 -9999 -9999 -9999 -9999 -9999 -9999 -9999 -9999 -9999 -9999 -9999 -9999 -9999 -9999 -9999 -9999 -9999 -9999 -9999 -9999 -9999 -9999 -9999 -9999 -9999 -9999 -9999 -9999 -9999 -9999 -9999 -9999 -9999 -9999
-9999 -9999 -9999 -9999 -9999 -9999 -9999 -9999 -9999 -9999 -9999 -9999 -9999 -9999 -9999 -9999 -9999 -9999 -9999 -9999 -9999 -9999 -9999 -9999 -9999 -9999 -9999 -9999 -9999 -9999 -9999 -9999 -9999 -9999 -9999 -9999 -9999 -9999 -9999 -9999 -9999 -9999 -9999 -9999 2.24183E-3 2.81491E-3 6.16771E-3 4.6068E-3 2.16675E-3 -9999 -9999 -9999 -9999 -9999 -9999 -9999 -9999 -9999 -9999 -9999 -9999 -9999 -9999 -9999 -9999 2.74212E-3 2.58748E-3 4.97311E-3 4.11131E-3 2.81122E-3 7.40439E-3 1.73953E-2 1.29704E-2 2.1476E-2 1.99861E-2 6.7163E-3 3.77639E-3 5.6622E-3 4.94849E-3 2.97659E-3 2.31615E-3 3.41886E-3 2.75309E-3 7.33547E-4 1.02779E-3 1.9137E-3 1.76916E-3 2.3742E-3 4.45409E-3 5.87204E-3 2.0833E-3 5.72612E-4 5.64488E-4 4.17978E-4 3.66042E-4 5.63156E-4 6.59066E-4 1.06648E-3 2.09324E-3 6.27904E-4 1.17778E-4 9.04145E-5 1.4405E-4 1.26749E-4 8.8521E-5 -9999 -9999 -9999 -9999 -9999 -9999 -9999 -9999 -9999 -9999 -9999 -9999 -9999 -9999 -9999 -9999 -9999 -9999 -9999 -9999 -9999 -9999 -9999 -9999 -9999 -9999 -9999 -9999 -9999 -9999 -9999 -9999 -9999 -9999 -9999 -9999 -9999 -9999 -9999 -9999 -9999 -9999 -9999 -9999 -9999 -9999 -9999 -9999 -9999 -9999 -9999 -9999 -9999 -9999 -9999 -9999 -9999 -9999 -9999 -9999 -9999 -9999 -9999 -9999 -9999
-9999 -9999 -9999 -9999 -9999 -9999 -9999 -9999 -9999 -9999 -9999 -9999 -9999 -9999 -9999 -9999 -9999 -9999 -9999 -9999 -9999 -9999 -9999 -9999 -9999 -9999 -9999 -9999 -9999 -9999 -9999 -9999 -9999 -9999 -9999 -9999 -9999 -9999 -9999 -9999 -9999 -9999 -9999 -9999 1.16888E-3 3.16288E-3 4.56623E-3 2.95387E-3 1.64648E-3 1.87903E-3 -9999 -9999 -9999 -9999 -9999 -9999 -9999 -9999 -9999 -9999 -9999 -9999 -9999 -9999 -9999 4.15085E-3 2.09013E-3 2.49175E-3 1.72639E-3 2.0875E-3 4.09214E-3 1.52289E-2 1.62785E-2 1.65353E-2 1.19697E-2 7.8423E-3 2.81944E-3 2.72117E-3 4.05339E-3 2.75537E-3 2.40417E-3 3.27027E-3 2.45546E-3 7.57845E-4 6.73157E-4 1.22292E-3 1.6622E-3 4.41153E-3 7.31591E-3 1.03437E-2 2.72539E-3 5.0345E-4 4.18168E-4 3.41496E-4 2.46777E-4 4.08984E-4 7.93103E-4 6.46929E-4 1.04499E-3 5.93548E-4 1.48545E-4 1.48427E-4 1.33122E-4 2.16771E-4 1.47448E-4 -9999 -9999 -9999 -9999 -9999 -9999 -9999 -9999 -9999 -9999 -9999 -9999 -9999 -9999 -9999 -9999 -9999 -9999 -9999 -9999 -9999 -9999 -9999 -9999 -9999 -9999 -9999 -9999 -9999 -9999 -9999 -9999 -9999 -9999 -9999 -9999 -9999 -9999 -9999 -9999 -9999 -9999 -9999 -9999 -9999 -9999 -9999 -9999 -9999 -9999 -9999 -9999 -9999 -9999 -9999 -9999 -9999 -9999 -9999 -9999 -9999 -9999 -9999 -9999 -9999
-9999 -9999 -9999 -9999 -9999 -9999 -9999 -9999 -9999 -9999 -9999 -9999 -9999 -9999 -9999 -9999 -9999 -9999 -9999 -9999 -9999 -9999 -9999 -9999 -9999 -9999 -9999 -9999 -9999 -9999 -9999 -9999 -9999 -9999 -9999 -9999 -9999 -9999 -9999 -9999 -9999 -9999 -9999 -9999 -9999 1.06737E-3 1.40129E-3 2.76347E-3 2.19569E-3 -9999 -9999 -9999 -9999 -9999 -9999 -9999 -9999 -9999 -9999 -9999 -9999 -9999 -9999 -9999 -9999 -9999 4.0201E-3 1.77543E-3 1.64356E-3 3.26707E-3 7.49484E-3 1.92416E-2 1.48391E-2 1.41019E-2 1.41008E-2 1.63676E-2 6.39663E-3 1.6455E-3 2.89012E-3 3.89134E-3 3.92401E-3 2.97831E-3 1.69347E-3 6.07044E-4 5.88511E-4 8.95037E-4 1.61727E-3 3.39117E-3 7.9107E-3 5.6799E-3 2.87106E-3 7.34459E-4 6.19411E-4 4.64684E-4 3.91057E-4 3.51079E-4 2.80296E-4 5.14636E-4 5.7684E-4 6.34084E-4 2.47525E-4 1.53155E-4 2.23308E-4 9.3245E-5 -9999 -9999 -9999 -9999 -9999 -9999 -9999 -9999 -9999 -9999 -9999 -9999 -9999 -9999 -9999 -9999 -9999 -9999 -9999 -9999 -9999 -9999 -9999 -9999 -9999 -9999 -9999 -9999 -9999 -9999 -9999 -9999 -9999 -9999 -9999 -9999 -9999 -9999 -9999 -9999 -9999 -9999 -9999 -9999 -9999 -9999 -9999 -9999 -9999 -9999 -9999 -9999 -9999 -9999 -9999 -9999 -9999 -9999 -9999 -9999 -9999 -9999 -9999 -9999 -9999 -9999
-9999 -9999 -9999 -9999 -9999 -9999 -9999 -9999 -9999 -9999 -9999 -9999 -9999 -9999 -9999 -9999 -9999 -9999 -9999 -9999 -9999 -9999 -9999 -9999 -9999 -9999 -9999 -9999 -9999 -9999 -9999 -9999 -9999 -9999 -9999 -9999 -9999 -9999 -9999 -9999 -9999 -9999 -9999 -9999 -9999 9.76796E-4 1.81925E-3 1.11287E-3 5.61522E-4 -9999 -9999 -9999 -9999 -9999 -9999 -9999 -9999 -9999 -9999 -9999 -9999 -9999 -9999 -9999 -9999 -9999 -9999 -9999 1.70541E-3 2.97127E-3 4.52012E-3 8.657E-3 8.88711E-3 1.75458E-2 1.72696E-2 1.04785E-2 5.22281E-3 1.35203E-3 1.32488E-3 4.59808E-3 2.982E-3 2.99207E-3 1.47291E-3 7.19919E-4 5.54455E-4 8.51824E-4 9.41632E-4 1.07291E-3 2.34444E-3 3.35726E-3 3.26809E-3 1.5294E-3 1.34077E-3 7.77426E-4 6.07649E-4 4.65155E-4 1.63739E-4 4.00605E-4 6.18681E-4 8.7749E-4 1.96271E-4 7.14612E-5 6.74994E-5 -9999 -9999 -9999 -9999 -9999 -9999 -9999 -9999 -9999 -9999 -9999 -9999 -9999 -9999 -9999 -9999 -9999 -9999 -9999 -9999 -9999 -9999 -9999 -9999 -9999 -9999 -9999 -9999 -9999 -9999 -9999 -9999 -9999 -9999 -9999 -9999 -9999 -9999 -9999 -9999 -9999 -9999 -9999 -9999 -9999 -9999 -9999 -9999 -9999 -9999 -9999 -9999 -9999 -9999 -9999 -9999 -9999 -9999 -9999 -9999 -9999 -9999 -9999 -9999 -9999 -9999 -9999
-9999 -9999 -9999 -9999 -9999 -9999 -9999 -9999 -9999 -9999 -9999 -9999 -9999 -9999 -9999 -9999 -9999 -9999 -9999 -9999 -9999 -9999 -9999 -9999 -9999 -9999 -9999 -9999 -9999 -9999 -9999 -9999 -9999 -9999 -9999 -9999 -9999 -9999 -9999 -9999 -9999 -9999 -9999 -9999 -9999 -9999 -9999 3.21613E-3 4.94639E-4 3.25063E-4 -9999 -9999 -9999 -9999 -9999 -9999 -9999 -9999 -9999 -9999 -9999 -9999 -9999 -9999 -9999 -9999 -9999 2.3139E-3 4.6632E-3 3.81061E-3 3.40044E-3 3.09257E-3 5.38242E-3 9.36622E-3 8.48799E-3 4.25078E-3 1.39901E-3 6.88614E-4 1.62854E-3 1.9966E-3 2.54841E-3 2.11496E-3 1.33254E-3 7.72913E-4 8.5266E-4 1.07608E-3 6.66513E-4 6.75922E-4 1.02673E-3 1.92924E-3 2.32144E-3 1.9548E-3 2.24607E-3 1.63719E-3 1.01531E-3 2.13118E-4 1.27902E-4 1.75621E-4 4.78276E-4 5.16512E-4 1.71785E-4 5.8967E-5 3.69406E-5 -9999 -9999 -9999 -9999 -9999 -9999 -9999 -9999 -9999 -9999 -9999 -9999 -9999 -9999 -9999 -9999 -9999 -9999 -9999 -9999 -9999 -9999 -9999 -9999 -9999 -9999 -9999 -9999 -9999 -9999 -9999 -9999 -9999 -9999 -9999 -9999 -9999 -9999 -9999 -9999 -9999 -9999 -9999 -9999 -9999 -9999 -9999 -9999 -9999 -9999 -9999 -9999 -9999 -9999 -9999 -9999 -9999 -9999 -9999 -9999 -9999 -9999 -9999 -9999 -9999 -9999 -9999
-9999 -9999 -9999 -9999 -9999 -9999 -9999 -9999 -9999 -9999 -9999 -9999 -9999 -9999 -9999 -9999 -9999 -9999 -9999 -9999 -9999 -9999 -9999 -9999 -9999 -9999 -9999 -9999 -9999 -9999 -9999 -9999 -9999 -9999 -9999 -9999 -9999 -9999 -9999 -9999 -9999 -9999 -9999 -9999 -9999 -9999 -9999 1.79516E-3 1.87346E-3 -9999 -9999 -9999 -9999 -9999 -9999 -9999 -9999 -9999 -9999 -9999 -9999 -9999 -9999 -9999 -9999 -9999 -9999 -9999 2.51685E-3 3.85391E-3 2.14839E-3 2.29776E-3 6.23249E-3 3.962E-3 1.93421E-3 1.39441E-3 8.46477E-4 1.22615E-3 1.76111E-3 1.61116E-3 1.75175E-3 1.94033E-3 1.12313E-3 6.25182E-4 6.01155E-4 8.17904E-4 5.07033E-4 5.52837E-4 5.75743E-4 1.04771E-3 1.57648E-3 2.09702E-3 1.94418E-3 1.48528E-3 1.14206E-3 1.85315E-4 5.421E-5 1.08817E-4 2.92636E-4 4.05821E-4 1.50674E-4 6.58433E-5 3.66927E-5 -9999 -9999 -9999 -9999 -9999 -9999 -9999 -9999 -9999 -9999 -9999 -9999 -9999 -9999 -9999 -9999 -9999 -9999 -9999 -9999 -9999 -9999 -9999 -9999 -9999 -9999 -9999 -9999 -9999 -9999 -9999 -9999 -9999 -9999 -9999 -9999 -9999 -9999 -9999 -9999 -9999 -9999 -9999 -9999 -9999 -9999 -9999 -9999 -9999 -9999 -9999 -9999 -9999 -9999 -9999 -9999 -9999 -9999 -9999 -9999 -9999 -9999 -9999 -9999 -9999 -9999 -9999
-9999 -9999 -9999 -9999 -9999 -9999 -9999 -9999 -9999 -9999 -9999 -9999 -9999 -9999 -9999 -9999 -9999 -9999 -9999 -9999 -9999 -9999 -9999 -9999 -9999 -9999 -9999 -9999 -9999 -9999 -9999 -9999 -9999 -9999 -9999 -9999 -9999 -9999 -9999 -9999 -9999 -9999 -9999 -9999 -9999 -9999 -9999 -9999 1.6974E-3 -9999 -9999 -9999 -9999 -9999 -9999 -9999 -9999 -9999 -9999 -9999 -9999 -9999 -9999 -9999 -9999 -9999 2.82149E-3 5.69615E-4 1.26838E-3 2.69543E-3 3.33595E-3 2.60404E-3 6.7498E-3 4.3186E-3 1.33061E-3 7.57492E-4 7.00244E-4 8.44216E-4 1.29136E-3 2.38658E-3 1.91686E-3 1.69932E-3 1.68621E-3 7.65469E-4 7.97408E-4 1.02911E-3 6.57831E-4 5.25283E-4 5.60063E-4 8.4613E-4 1.5248E-3 2.32876E-3 2.2747E-3 1.08175E-3 5.92221E-4 1.87736E-4 3.74573E-5 9.16517E-5 9.55056E-5 1.16061E-4 7.10156E-5 4.91132E-5 4.31208E-5 -9999 -9999 -9999 -9999 -9999 -9999 -9999 -9999 -9999 -9999 -9999 -9999 -9999 -9999 -9999 -9999 -9999 -9999 -9999 -9999 -9999 -9999 -9999 -9999 -9999 -9999 -9999 -9999 -9999 -9999 -9999 -9999 -9999 -9999 -9999 -9999 -9999 -9999 -9999 -9999 -9999 -9999 -9999 -9999 -9999 -9999 -9999 -9999 -9999 -9999 -9999 -9999 -9999 -9999 -9999 -9999 -9999 -9999 -9999 -9999 -9999 -9999 -9999 -9999 -9999 -9999 -9999
-9999 -9999 -9999 -9999 -9999 -9999 -9999 -9999 -9999 -9999 -9999 -9999 -9999 -9999 -9999 -9999 -9999 -9999 -9999 -9999 -9999 -9999 -9999 -9999 -9999 -9999 -9999 -9999 -9999 -9999 -9999 -9999 -9999 -9999 -9999 -9999 -9999 -9999 -9999 -9999 -9999 -9999 -9999 -9999 -9999 -9999 -9999 -9999 -9999 -9999 -9999 -9999 -9999 -9999 -9999 -9999 -9999 -9999 -9999 -9999 -9999 -9999 -9999 -9999 1.02311E-2 7.06126E-3 2.19828E-3 5.42229E-4 8.72595E-4 2.26703E-3 3.32721E-3 2.01173E-3 3.23056E-3 3.89964E-3 1.59944E-3 5.71671E-4 5.48529E-4 7.21453E-4 1.73904E-3 2.25273E-3 4.52363E-3 3.68754E-3 1.51291E-3 8.5807E-4 1.20874E-3 1.06342E-3 9.8127E-4 8.36752E-4 5.66955E-4 7.0864E-4 1.86497E-3 2.82174E-3 2.15407E-3 1.28314E-3 8.95792E-4 2.39138E-4 6.84062E-5 4.84276E-5 5.3544E-5 9.94967E-5 7.51969E-5 4.51239E-5 -9999 -9999 -9999 -9999 -9999 -9999 -9999 -9999 -9999 -9999 -9999 -9999 -9999 -9999 -9999 -9999 -9999 -9999 -9999 -9999 -9999 -9999 -9999 -9999 -9999 -9999 -9999 -9999 -9999 -9999 -9999 -9999 -9999 -9999 -9999 -9999 -9999 -9999 -9999 -9999 -9999 -9999 -9999 -9999 -9999 -9999 -9999 -9999 -9999 -9999 -9999 -9999 -9999 -9999 -9999 -9999 -9999 -9999 -9999 -9999 -9999 -9999 -9999 -9999 -9999 -9999 -9999 -9999
-9999 -9999 -9999 -9999 -9999 -9999 -9999 -9999 -9999 -9999 -9999 -9999 -9999 -9999 -9999 -9999 -9999 -9999 -9999 -9999 -9999 -9999 -9999 -9999 -9999 -9999 -9999 -9999 -9999 -9999 -9999 -9999 -9999 -9999 -9999 -9999 -9999 -9999 -9999 -9999 -9999 -9999 -9999 -9999 -9999 -9999 -9999 -9999 -9999 -9999 -9999 -9999 -9999 -9999 -9999 -9999 -9999 -9999 -9999 -9999 -9999 -9999 -9999 -9999 -9999 6.94519E-3 3.62005E-3 9.56171E-4 7.17231E-4 2.18371E-3 3.6244E-3 1.94337E-3 1.30275E-3 1.93941E-3 1.39979E-3 4.64736E-4 3.24813E-4 5.92231E-4 1.53195E-3 1.79079E-3 5.28026E-3 3.05661E-3 6.76367E-4 7.85237E-4 1.19777E-3 1.23574E-3 6.9201E-4 1.00439E-3 8.8707E-4 1.0768E-3 1.15014E-3 9.28617E-4 1.38235E-3 1.21066E-3 8.27577E-4 2.50477E-4 1.23145E-4 9.33657E-5 5.47E-5 7.66993E-5 1.08093E-4 -9999 -9999 -9999 -9999 -9999 -9999 -9999 -9999 -9999 -9999 -9999 -9999 -9999 -9999 -9999 -9999 -9999 -9999 -9999 -9999 -9999 -9999 -9999 -9999 -9999 -9999 -9999 -9999 -9999 -9999 -9999 -9999 -9999 -9999 -9999 -9999 -9999 -9999 -9999 -9999 -9999 -9999 -9999 -9999 -9999 -9999 -9999 -9999 -9999 -9999 -9999 -9999 -9999 -9999 -9999 -9999 -9999 -9999 -9999 -9999 -9999 -9999 -9999 -9999 -9999 -9999 -9999 -9999 -9999
-9999 -9999 -9999 -9999 -9999 -9999 -9999 -9999 -9999 -9999 -9999 -9999 -9999 -9999 -9999 -9999 -9999 -9999 -9999 -9999 -9999 -9999 -9999 -9999 -9999 -9999 -9999 -9999 -9999 -9999 -9999 -9999 -9999 -9999 -9999 -9999 -9999 -9999 -9999 -9999 -9999 -9999 -9999 -9999 -9999 -9999 -9999 -9999 -9999 -9999 -9999 -9999 -9999 -9999 -9999 -9999 -9999 -9999 -9999 -9999 -9999 -9999 -9999 -9999 -9999 9.498E-3 8.3597E-3 3.4804E-3 6.86565E-4 1.18967E-3 2.13875E-3 2.50711E-3 2.07875E-3 1.42262E-3 7.81559E-4 3.09594E-4 2.31355E-4 7.40079E-4 8.08908E-4 1.1954E-3 1.95312E-3 1.61061E-3 4.74918E-4 5.15042E-4 4.32212E-4 3.1726E-4 4.00362E-4 6.32997E-4 1.12691E-3 1.31764E-3 7.70938E-4 4.05909E-4 4.2165E-4 4.56412E-4 4.75137E-4 4.21916E-4 2.15952E-4 1.08952E-4 7.32508E-5 6.60404E-5 -9999 -9999 -9999 -9999 -9999 -9999 -9999 -9999 -9999 -9999 -9999 -9999 -9999 -9999 -9999 -9999 -9999 -9999 -9999 -9999 -9999 -9999 -9999 -9999 -9999 -9999 -9999 -9999 -9999 -9999 -9999 -9999 -9999 -9999 -9999 -9999 -9999 -9999 -9999 -9999 -9999 -9999 -9999 -9999 -9999 -9999 -9999 -9999 -9999 -9999 -9999 -9999 -9999 -9999 -9999 -9999 -9999 -9999 -9999 -9999 -9999 -9999 -9999 -9999 -9999 -9999 -9999 -9999 -9999 -9999
-9999 -9999 -9999 -9999 -9999 -9999 -9999 -9999 -9999 -9999 -9999 -9999 -9999 -9999 -9999 -9999 -9999 -9999 -9999 -9999 -9999 -9999 -9999 -9999 -9999 -9999 -9999 -9999 -9999 -9999 -9999 -9999 -9999 -9999 -9999 -9999 -9999 -9999 -9999 -9999 -9999 -9999 -9999 -9999 -9999 -9999 -9999 -9999 -9999 -9999 -9999 -9999 -9999 -9999 -9999 -9999 -9999 -9999 -9999 -9999 -9999 -9999 -9999 -9999 -9999 -9999 3.14927E-3 1.94277E-3 5.71873E-4 4.88233E-4 7.32989E-4 9.48664E-4 1.37496E-3 1.08476E-3 4.17573E-4 2.25085E-4 2.62274E-4 8.45022E-4 8.67743E-4 7.55712E-4 6.00537E-4 7.45156E-4 5.74944E-4 4.82997E-4 3.73791E-4 2.34893E-4 3.10701E-4 3.68763E-4 7.06168E-4 1.00665E-3 6.01547E-4 4.24479E-4 3.44012E-4 3.03467E-4 2.43236E-4 2.96234E-4 2.34738E-4 8.08509E-5 1.17726E-4 -9999 -9999 -9999 -9999 -9999 -9999 -9999 -9999 -9999 -9999 -9999 -9999 -9999 -9999 -9999 -9999 -9999 -9999 -9999 -9999 -9999 -9999 -9999 -9999 -9999 -9999 -9999 -9999 -9999 -9999 -9999 -9999 -9999 -9999 -9999 -9999 -9999 -9999 -9999 -9999 -9999 -9999 -9999 -9999 -9999 -9999 -9999 -9999 -9999 -9999 -9999 -9999 -9999 -9999 -9999 -9999 -9999 -9999 -9999 -9999 -9999 -9999 -9999 -9999 -9999 -9999 -9999 -9999 -9999 -9999 -9999
-9999 -9999 -9999 -9999 -9999 -9999 -9999 -9999 -9999 -9999 -9999 -9999 -9999 -9999 -9999 -9999 -9999 -9999 -9999 -9999 -9999 -9999 -9999 -9999 -9999 -9999 -9999 -9999 -9999 -9999 -9999 -9999 -9999 -9999 -9999 -9999 -9999 -9999 -9999 -9999 -9999 -9999 -9999 -9999 -9999 -9999 -9999 -9999 -9999 -9999 -9999 -9999 -9999 -9999 -9999 -9999 -9999 -9999 -9999 -9999 -9999 -9999 -9999 -9999 -9999 -9999 -9999 8.3033E-4 4.86788E-4 4.20714E-4 3.65631E-4 3.7762E-4 6.67364E-4 8.02568E-4 6.07334E-4 3.24321E-4 3.57371E-4 8.47873E-4 6.13428E-4 5.08384E-4 4.8763E-4 1.22482E-3 1.08842E-3 4.66357E-4 2.97058E-4 1.98857E-4 3.4996E-4 3.68222E-4 5.29474E-4 7.75815E-4 6.67377E-4 5.07262E-4 4.8536E-4 2.94518E-4 2.34532E-4 2.18211E-4 1.58367E-4 9.20433E-5 6.34494E-5 7.66485E-5 -9999 -9999 -9999 -9999 -9999 -9999 -9999 -9999 -9999 -9999 -9999 -9999 -9999 -9999 -9999 -9999 -9999 -9999 -9999 -9999 -9999 -9999 -9999 -9999 -9999 -9999 -9999 -9999 -9999 -9999 -9999 -9999 -9999 -9999 -9999 -9999 -9999 -9999 -9999 -9999 -9999 -9999 -9999 -9999 -9999 -9999 -9999 -9999 -9999 -9999 -9999 -9999 -9999 -9999 -9999 -9999 -9999 -9999 -9999 -9999 -9999 -9999 -9999 -9999 -9999 -9999 -9999 -9999 -9999 -9999
-9999 -9999 -9999 -9999 -9999 -9999 -9999 -9999 -9999 -9999 -9999 -9999 -9999 -9999 -9999 -9999 -9999 -9999 -9999 -9999 -9999 -9999 -9999 -9999 -9999 -9999 -9999 -9999 -9999 -9999 -9999 -9999 -9999 -9999 -9999 -9999 -9999 -9999 -9999 -9999 -9999 -9999 -9999 -9999 -9999 -9999 -9999 -9999 -9999 -9999 -9999 -9999 -9999 -9999 -9999 -9999 -9999 -9999 -9999 -9999 -9999 -9999 -9999 -9999 -9999 -9999 -9999 -9999 4.66697E-4 3.92363E-4 3.24978E-4 3.7687E-4 5.01279E-4 6.07592E-4 5.8803E-4 7.10143E-4 6.78955E-4 8.52022E-4 9.56171E-4 9.04528E-4 8.41551E-4 2.21653E-3 1.96967E-3 8.36877E-4 4.97427E-4 3.42604E-4 8.71897E-4 8.98588E-4 6.7448E-4 5.25227E-4 3.1811E-4 3.75703E-4 4.07529E-4 5.46349E-4 2.4801E-4 2.79632E-4 1.62377E-4 1.19437E-4 -9999 -9999 -9999 -9999 -9999 -9999 -9999 -9999 -9999 -9999 -9999 -9999 -9999 -9999 -9999 -9999 -9999 -9999 -9999 -9999 -9999 -9999 -9999 -9999 -9999 -9999 -9999 -9999 -9999 -9999 -9999 -9999 -9999 -9999 -9999 -9999 -9999 -9999 -9999 -9999 -9999 -9999 -9999 -9999 -9999 -9999 -9999 -9999 -9999 -9999 -9999 -9999 -9999 -9999 -9999 -9999 -9999 -9999 -9999 -9999 -9999 -9999 -9999 -9999 -9999 -9999 -9999 -9999 -9999 -9999 -9999 -9999
-9999 -9999 -9999 -9999 -9999 -9999 -9999 -9999 -9999 -9999 -9999 -9999 -9999 -9999 -9999 -9999 -9999 -9999 -9999 -9999 -9999 -9999 -9999 -9999 -9999 -9999 -9999 -9999 -9999 -9999 -9999 -9999 -9999 -9999 -9999 -9999 -9999 -9999 -9999 -9999 -9999 -9999 -9999 -9999 -9999 -9999 -9999 -9999 -9999 -9999 -9999 -9999 -9999 -9999 -9999 -9999 -9999 -9999 -9999 -9999 -9999 -9999 -9999 -9999 -9999 -9999 -9999 -9999 3.64325E-4 3.47233E-4 3.49247E-4 3.91907E-4 4.37214E-4 6.51407E-4 7.61219E-4 7.88474E-4 1.219E-3 1.066E-3 1.22152E-3 -9999 3.14E-3 -9999 3.2002E-3 -9999 1.81194E-3 1.52433E-3 1.9367E-3 1.4006E-3 6.44794E-4 4.59334E-4 2.95873E-4 2.9352E-4 3.58162E-4 3.62259E-4 2.55813E-4 2.79817E-4 9.52139E-5 -9999 -9999 -9999 -9999 -9999 -9999 -9999 -9999 -9999 -9999 -9999 -9999 -9999 -9999 -9999 -9999 -9999 -9999 -9999 -9999 -9999 -9999 -9999 -9999 -9999 -9999 -9999 -9999 -9999 -9999 -9999 -9999 -9999 -9999 -9999 -9999 -9999 -9999 -9999 -9999 -9999 -9999 -9999 -9999 -9999 -9999 -9999 -9999 -9999 -9999 -9999 -9999 -9999 -9999 -9999 -9999 -9999 -9999 -9999 -9999 -9999 -9999 -9999 -9999 -9999 -9999 -9999 -9999 -9999 -9999 -9999 -9999 -9999
-9999 -9999 -9999 -9999 -9999 -9999 -9999 -9999 -9999 -9999 -9999 -9999 -9999 -9999 -9999 -9999 -9999 -9999 -9999 -9999 -9999 -9999 -9999 -9999 -9999 -9999 -9999 -9999 -9999 -9999 -9999 -9999 -9999 -9999 -9999 -9999 -9999 -9999 -9999 -9999 -9999 -9999 -9999 -9999 -9999 -9999 -9999 -9999 -9999 -9999 -9999 -9999 -9999 -9999 -9999 -9999 -9999 -9999 -9999 -9999 -9999 -9999 -9999 -9999 -9999 -9999 -9999 -9999 -9999 -9999 -9999 2.14522E-4 2.89627E-4 5.26254E-4 -9999 1.0182E-3 8.4553E-4 8.15067E-4 -9999 -9999 -9999 -9999 -9999 -9999 -9999 -9999 1.44207E-3 1.17507E-3 5.17537E-4 3.57925E-4 3.86031E-4 2.22317E-4 2.74898E-4 2.23663E-4 1.59151E-4 2.58932E-4 9.21152E-5 3.93159E-5 -9999 -9999 -9999 -9999 -9999 -9999 -9999 -9999 -9999 -9999 -9999 -9999 -9999 -9999 -9999 -9999 -9999 -9999 -9999 -9999 -9999 -9999 -9999 -9999 -9999 -9999 -9999 -9999 -9999 -9999 -9999 -9999 -9999 -9999 -9999 -9999 -9999 -9999 -9999 -9999 -9999 -9999 -9999 -9999 -9999 -9999 -9999 -9999 -9999 -9999 -9999 -9999 -9999 -9999 -9999 -9999 -9999 -9999 -9999 -9999 -9999 -9999 -9999 -9999 -9999 -9999 -9999 -9999 -9999 -9999 -9999 -9999
-9999 -9999 -9999 -9999 -9999 -9999 -9999 -9999 -9999 -9999 -9999 -9999 -9999 -9999 -9999 -9999 -9999 -9999 -9999 -9999 -9999 -9999 -9999 -9999 -9999 -9999 -9999 -9999 -9999 -9999 -9999 -9999 -9999 -9999 -9999 -9999 -9999 -9999 -9999 -9999 -9999 -9999 -9999 -9999 -9999 -9999 -9999 -9999 -9999 -9999 -9999 -9999 -9999 -9999 -9999 -9999 -9999 -9999 -9999 -9999 -9999 -9999 -9999 -9999 -9999 -9999 -9999 -9999 -9999 -9999 -9999 2.94562E-4 5.30137E-4 6.50894E-4 -9999 -9999 -9999 -9999 -9999 -9999 -9999 -9999 -9999 -9999 -9999 -9999 -9999 -9999 6.47681E-4 3.84382E-4 2.86661E-4 2.58076E-4 1.60862E-4 4.0594E-4 2.21513E-4 1.13749E-4 1.88221E-4 1.45866E-4 -9999 -9999 -9999 -9999 -9999 -9999 -9999 -9999 -9999 -9999 -9999 -9999 -9999 -9999 -9999 -9999 -9999 -9999 -9999 -9999 -9999 -9999 -9999 -9999 -9999 -9999 -9999 -9999 -9999 -9999 -9999 -9999 -9999 -9999 -9999 -9999 -9999 -9999 -9999 -9999 -9999 -9999 -9999 -9999 -9999 -9999 -9999 -9999 -9999 -9999 -9999 -9999 -9999 -9999 -9999 -9999 -9999 -9999 -9999 -9999 -9999 -9999 -9999 -9999 -9999 -9999 -9999 -9999 -9999 -9999 -9999 -9999
-9999 -9999 -9999 -9999 -9999 -9999 -9999 -9999 -9999 -9999 -9999 -9999 -9999 -9999 -9999 -9999 -9999 -9999 -9999 -9999 -9999 -9999 -9999 -9999 -9999 -9999 -9999 -9999 -9999 -9999 -9999 -9999 -9999 -9999 -9999 -9999 -9999 -9999 -9999 -9999 -9999 -9999 -9999 -9999 -9999 -9999 -9999 -9999 -9999 -9999 -9999 -9999 -9999 -9999 -9999 -9999 -9999 -9999 -9999 -9999 -9999 -9999 -9999 -9999 -9999 -9999 -9999 -9999 -9999 -9999 -9999 4.52472E-4 7.70097E-4 -9999 -9999 -9999 -9999 -9999 -9999 -9999 -9999 -9999 -9999 -9999 -9999 -9999 -9999 -9999 -9999 -9999 2.31509E-4 1.5271E-4 1.34132E-4 3.24545E-4 3.78254E-4 3.01882E-4 4.06436E-4 1.81687E-4 -9999 -9999 -9999 -9999 -9999 -9999 -9999 -9999 -9999 -9999 -9999 -9999 -9999 -9999 -9999 -9999 -9999 -9999 -9999 -9999 -9999 -9999 -9999 -9999 -9999 -9999 -9999 -9999 -9999 -9999 -9999 -9999 -9999 -9999 -9999 -9999 -9999 -9999 -9999 -9999 -9999 -9999 -9999 -9999 -9999 -9999 -9999 -9999 -9999 -9999 -9999 -9999 -9999 -9999 -9999 -9999 -9999 -9999 -9999 -9999 -9999 -9999 -9999 -9999 -9999 -9999 -9999 -9999 -9999 -9999 -9999 -9999
-9999 -9999 -9999 -9999 -9999 -9999 -9999 -9999 -9999 -9999 -9999 -9999 -9999 -9999 -9999 -9999 -9999 -9999 -9999 -9999 -9999 -9999 -9999 -9999 -9999 -9999 -9999 -9999 -9999 -9999 -9999 -9999 -9999 -9999 -9999 -9999 -9999 -9999 -9999 -9999 -9999 -9999 -9999 -9999 -9999 -9999 -9999 -9999 -9999 -9999 -9999 -9999 -9999 -9999 -9999 -9999 -9999 -9999 -9999 -9999 -9999 -9999 -9999 -9999 -9999 -9999 -9999 -9999 -9999 -9999 -9999 4.83637E-4 -9999 -9999 -9999 -9999 -9999 -9999 -9999 -9999 -9999 -9999 -9999 -9999 -9999 -9999 -9999 -9999 -9999 -9999 -9999 -9999 1.30682E-4 3.1615E-4 4.65402E-4 -9999 -9999 -9999 -9999 -9999 -9999 -9999 -9999 -9999 -9999 -9999 -9999 -9999 -9999 -9999 -9999 -9999 -9999 -9999 -9999 -9999 -9999 -9999 -9999 -9999 -9999 -9999 -9999 -9999 -9999 -9999 -9999 -9999 -9999 -9999 -9999 -9999 -9999 -9999 -9999 -9999 -9999 -9999 -9999 -9999 -9999 -9999 -9999 -9999 -9999 -9999 -9999 -9999 -9999 -9999 -9999 -9999 -9999 -9999 -9999 -9999 -9999 -9999 -9999 -9999 -9999 -9999 -9999 -9999 -9999 -9999 -9999 -9999 -9999 -9999
-9999 -9999 -9999 -9999 -9999 -9999 -9999 -9999 -9999 -9999 -9999 -9999 -9999 -9999 -9999 -9999 -9999 -9999 -9999 -9999 -9999 -9999 -9999 -9999 -9999 -9999 -9999 -9999 -9999 -9999 -9999 -9999 -9999 -9999 -9999 -9999 -9999 -9999 -9999 -9999 -9999 -9999 -9999 -9999 -9999 -9999 -9999 -9999 -9999 -9999 -9999 -9999 -9999 -9999 -9999 -9999 -9999 -9999 -9999 -9999 -9999 -9999 -9999 -9999 -9999 -9999 -9999 -9999 -9999 -9999 -9999 -9999 -9999 -9999 -9999 -9999 -9999 -9999 -9999 -9999 -9999 -9999 -9999 -9999 -9999 -9999 -9999 -9999 -9999 -9999 -9999 -9999 1.72194E-4 -9999 -9999 -9999 -9999 -9999 -9999 -9999 -9999 -9999 -9999 -9999 -9999 -9999 -9999 -9999 -9999 -9999 -9999 -9999 -9999 -9999 -9999 -9999 -9999 -9999 -9999 -9999 -9999 -9999 -9999 -9999 -9999 -9999 -9999 -9999 -9999 -9999 -9999 -9999 -9999 -9999 -9999 -9999 -9999 -9999 -9999 -9999 -9999 -9999 -9999 -9999 -9999 -9999 -9999 -9999 -9999 -9999 -9999 -9999 -9999 -9999 -9999 -9999 -9999 -9999 -9999 -9999 -9999 -9999 -9999 -9999 -9999 -9999 -9999 -9999 -9999 -9999
