# Supplementary material for: Spatiotemporal prediction of alpine wetlands under multi-climate scenarios in the west of Sichuan, China
Source: PeerJ. 2024 Nov 27;12:e18586. doi: 10.7717/peerj.18586 (PMC11608022; doi:10.7717/peerj.18586)
Supplement: Supplemental Information 1 [file peerj-12-18586-s001.zip › Maxent_data1/2.5mBIOssp126_2021-2040/RES/wetland_6.lambdas]

2.5mbiossp126_2021-2040_1	0.0	-5.891666889190674	17.575000762939453
2.5mbiossp126_2021-2040_10	0.0	3.066667079925537	23.899999618530273
2.5mbiossp126_2021-2040_11	0.0	-16.633329391479492	11.116669654846191
2.5mbiossp126_2021-2040_12	0.0	470.0	974.0
2.5mbiossp126_2021-2040_13	0.0	99.0	190.0
2.5mbiossp126_2021-2040_14	0.0	1.0	11.0
2.5mbiossp126_2021-2040_15	0.0	69.4654769897461	105.19989776611328
2.5mbiossp126_2021-2040_16	0.0	279.0	537.0
2.5mbiossp126_2021-2040_17	0.0	6.0	39.0
2.5mbiossp126_2021-2040_18	0.0	279.0	512.0
2.5mbiossp126_2021-2040_19	0.0	6.0	48.0
2.5mbiossp126_2021-2040_2	0.0	8.641666412353516	16.5
2.5mbiossp126_2021-2040_3	0.0	30.574710845947266	50.315460205078125
2.5mbiossp126_2021-2040_4	0.0	480.96240234375	873.594482421875
2.5mbiossp126_2021-2040_5	0.0	8.600000381469727	29.399999618530273
2.5mbiossp126_2021-2040_6	0.0	-25.899999618530273	3.5999999046325684
2.5mbiossp126_2021-2040_7	0.0	24.0	37.900001525878906
2.5mbiossp126_2021-2040_8	0.0	3.066667079925537	23.183330535888672
2.5mbiossp126_2021-2040_9	0.0	-15.75	11.483329772949219
wc2.1_2.5m_elev	0.0	1075.0	5259.0
2.5mbiossp126_2021-2040_6^2	0.02887393064041589	0.0	670.8099802398683
2.5mbiossp126_2021-2040_7^2	0.23818955825015817	576.0	1436.4101156616234
2.5mbiossp126_2021-2040_9^2	0.01596257763288613	0.0	248.0625
2.5mbiossp126_2021-2040_11*2.5mbiossp126_2021-2040_9	0.010940129502396914	-0.20833329856395721	261.974937915802
2.5mbiossp126_2021-2040_12*2.5mbiossp126_2021-2040_2	0.19095408004272826	5968.451597213745	12009.74391078949
2.5mbiossp126_2021-2040_12*2.5mbiossp126_2021-2040_7	2.253488696925078	15971.999769210815	27914.69941329956
2.5mbiossp126_2021-2040_15*2.5mbiossp126_2021-2040_6	-0.3733640276868309	-2434.959203333332	253.47847839253518
2.5mbiossp126_2021-2040_18*2.5mbiossp126_2021-2040_7	0.6982306463096346	7867.1998863220215	14284.7998046875
2.5mbiossp126_2021-2040_2*2.5mbiossp126_2021-2040_6	-0.27672563862612964	-336.149912198387	42.41998674551678
2.5mbiossp126_2021-2040_3*2.5mbiossp126_2021-2040_7	0.25213727856038626	864.1664722542919	1649.9999134721438
2.5mbiossp126_2021-2040_6*2.5mbiossp126_2021-2040_9	0.009822669626411623	-21.116668224334717	406.6299890708924
2.5mbiossp126_2021-2040_7*2.5mbiossp126_2021-2040_9	-0.24388518435418502	-591.8900047874449	288.23158168156806
2.5mbiossp126_2021-2040_7*wc2.1_2.5m_elev	0.05402281288824866	29992.499589920044	182053.30368423462
2.5mbiossp126_2021-2040_8*wc2.1_2.5m_elev	1.105316764673604	16127.6021733284	52322.212005615234
`2.5mbiossp126_2021-2040_7	-0.4482060105396899	24.0	30.550000190734863
`2.5mbiossp126_2021-2040_2	-0.8323079009610326	8.641666412353516	12.954164981842041
`2.5mbiossp126_2021-2040_7	-1.307290843579205	24.0	30.34999942779541
'2.5mbiossp126_2021-2040_13	-0.5616900380985288	137.5	190.0
`2.5mbiossp126_2021-2040_2	-0.008387226720143331	8.641666412353516	12.57083511352539
'2.5mbiossp126_2021-2040_13	-1.7121485938244585	136.5	190.0
`2.5mbiossp126_2021-2040_11	0.005172279211077357	-16.633329391479492	-13.058335304260254
`2.5mbiossp126_2021-2040_2	-0.3769584407408578	8.641666412353516	12.579164981842041
`2.5mbiossp126_2021-2040_11	0.20550886800193074	-16.633329391479492	-12.875
`2.5mbiossp126_2021-2040_2	-0.40450111544923084	8.641666412353516	13.462500095367432
`2.5mbiossp126_2021-2040_11	0.015556743931537283	-16.633329391479492	-12.924999713897705
`2.5mbiossp126_2021-2040_12	0.2138108939906951	470.0	518.5
`2.5mbiossp126_2021-2040_2	-1.1361542141495964	8.641666412353516	13.537499904632568
'2.5mbiossp126_2021-2040_13	-1.0704374942176524	135.5	190.0
`2.5mbiossp126_2021-2040_5	0.6015562368014021	8.600000381469727	15.349999904632568
'2.5mbiossp126_2021-2040_3	0.3183360751107689	42.87498474121094	50.315460205078125
'2.5mbiossp126_2021-2040_3	-0.37670099348096214	47.282615661621094	50.315460205078125
`2.5mbiossp126_2021-2040_7	-0.46540894679696015	24.0	29.84999942779541
'2.5mbiossp126_2021-2040_2	-0.5024423453644963	15.004165172576904	16.5
`2.5mbiossp126_2021-2040_17	0.06930814716288232	6.0	7.5
'2.5mbiossp126_2021-2040_6	-0.9220636258093226	-16.050000190734863	3.5999999046325684
'2.5mbiossp126_2021-2040_8	1.5178822943081873	12.808335304260254	23.183330535888672
'2.5mbiossp126_2021-2040_3	0.11472388412582561	40.359004974365234	50.315460205078125
`2.5mbiossp126_2021-2040_13	0.3825889103565275	99.0	125.5
`2.5mbiossp126_2021-2040_11	0.17830398018520313	-16.633329391479492	-12.108335018157959
'2.5mbiossp126_2021-2040_6	-1.043658236643666	-16.15000057220459	3.5999999046325684
'2.5mbiossp126_2021-2040_8	1.2781463495066656	12.558335304260254	23.183330535888672
`2.5mbiossp126_2021-2040_15	0.6618204081609408	69.4654769897461	84.91454315185547
'2.5mbiossp126_2021-2040_4	-0.11054543384948902	846.6075134277344	873.594482421875
`2.5mbiossp126_2021-2040_3	0.20106323614368368	30.574710845947266	36.912330627441406
'2.5mbiossp126_2021-2040_14	-0.571057069665721	3.5	11.0
`2.5mbiossp126_2021-2040_11	0.1595552651901707	-16.633329391479492	-11.891664981842041
'2.5mbiossp126_2021-2040_7	-0.11172585233657577	36.85000038146973	37.900001525878906
`2.5mbiossp126_2021-2040_4	-0.6015611001783358	480.96240234375	612.885498046875
'2.5mbiossp126_2021-2040_7	0.16214848829329298	33.75	37.900001525878906
`2.5mbiossp126_2021-2040_14	-0.14139597280574712	1.0	2.5
`2.5mbiossp126_2021-2040_4	-0.49429114990122813	480.96240234375	613.00732421875
'2.5mbiossp126_2021-2040_18	0.562937728969695	352.5	512.0
`2.5mbiossp126_2021-2040_15	0.25238675208544764	69.4654769897461	85.45641326904297
`2.5mbiossp126_2021-2040_19	0.19723974907812852	6.0	15.5
'2.5mbiossp126_2021-2040_6	-0.703512560367316	-16.449999809265137	3.5999999046325684
`2.5mbiossp126_2021-2040_4	-0.8022801165769579	480.96240234375	614.2915649414062
`2.5mbiossp126_2021-2040_2	-0.7048875519834241	8.641666412353516	13.637500286102295
`2.5mbiossp126_2021-2040_3	0.3360402344761487	30.574710845947266	37.58657455444336
`2.5mbiossp126_2021-2040_15	0.255378917257094	69.4654769897461	85.47361755371094
`2.5mbiossp126_2021-2040_3	0.25835994843147575	30.574710845947266	37.52572441101074
`2.5mbiossp126_2021-2040_11	0.3187171586797631	-16.633329391479492	-11.608335018157959
'2.5mbiossp126_2021-2040_17	0.5579350701171055	15.5	39.0
`2.5mbiossp126_2021-2040_15	-0.8856012192832142	69.4654769897461	80.73412322998047
`2.5mbiossp126_2021-2040_4	-0.8610298021460943	480.96240234375	614.2765502929688
`2.5mbiossp126_2021-2040_13	0.4657577559994735	99.0	114.5
`2.5mbiossp126_2021-2040_2	-0.15460733388485629	8.641666412353516	13.620834827423096
`2.5mbiossp126_2021-2040_3	0.1158589292670833	30.574710845947266	37.59179496765137
`2.5mbiossp126_2021-2040_15	0.13859721430502786	69.4654769897461	85.51878356933594
`2.5mbiossp126_2021-2040_19	0.19248837891771686	6.0	16.5
`2.5mbiossp126_2021-2040_15	0.11921936445200258	69.4654769897461	85.50185012817383
`2.5mbiossp126_2021-2040_15	0.12669021262084382	69.4654769897461	85.79822158813477
'2.5mbiossp126_2021-2040_7	-0.07140731446830885	36.04999923706055	37.900001525878906
`2.5mbiossp126_2021-2040_5	0.16001506452859482	8.600000381469727	15.75
'2.5mbiossp126_2021-2040_7	0.23865029579841068	33.85000038146973	37.900001525878906
'2.5mbiossp126_2021-2040_12	-0.42792413746221925	689.5	974.0
`2.5mbiossp126_2021-2040_15	0.07938180272119506	69.4654769897461	85.80950164794922
`2.5mbiossp126_2021-2040_15	-0.21052694944734335	69.4654769897461	80.87671661376953
`2.5mbiossp126_2021-2040_5	0.13436425757865147	8.600000381469727	15.449999809265137
`2.5mbiossp126_2021-2040_2	-0.18316293825984997	8.641666412353516	13.629165172576904
`2.5mbiossp126_2021-2040_15	0.08658024910781685	69.4654769897461	85.5180549621582
`2.5mbiossp126_2021-2040_5	0.28065745577875584	8.600000381469727	15.550000190734863
`2.5mbiossp126_2021-2040_15	0.11096137268829713	69.4654769897461	85.8369140625
`2.5mbiossp126_2021-2040_15	-0.15652757286964833	69.4654769897461	80.90944290161133
`2.5mbiossp126_2021-2040_15	0.12991266577675725	69.4654769897461	85.83963012695312
`2.5mbiossp126_2021-2040_2	-0.07491079789944967	8.641666412353516	13.595835208892822
`2.5mbiossp126_2021-2040_15	0.0634222211059527	69.4654769897461	85.83409118652344
`2.5mbiossp126_2021-2040_2	-0.22049361290091862	8.641666412353516	14.237499713897705
`2.5mbiossp126_2021-2040_3	0.10103358280152001	30.574710845947266	37.600114822387695
'2.5mbiossp126_2021-2040_12	-0.5421540799366822	688.5	974.0
`2.5mbiossp126_2021-2040_11	0.1342663277586589	-16.633329391479492	-12.091665267944336
`2.5mbiossp126_2021-2040_15	-0.15186748965579983	69.4654769897461	80.97439956665039
`2.5mbiossp126_2021-2040_15	0.05047289759693517	69.4654769897461	85.8404655456543
`2.5mbiossp126_2021-2040_3	0.16502338953856674	30.574710845947266	37.62266540527344
`2.5mbiossp126_2021-2040_15	0.09918688156699988	69.4654769897461	85.97801208496094
`2.5mbiossp126_2021-2040_2	-0.06207124554224195	8.641666412353516	13.612499713897705
'2.5mbiossp126_2021-2040_12	-0.6019192713834961	687.5	974.0
`2.5mbiossp126_2021-2040_15	0.07288319798966514	69.4654769897461	85.98357009887695
`2.5mbiossp126_2021-2040_2	-0.15810851653541286	8.641666412353516	13.57083511352539
'2.5mbiossp126_2021-2040_4	0.04093896332200482	779.9384765625	873.594482421875
`2.5mbiossp126_2021-2040_5	0.12375230137741172	8.600000381469727	15.849999904632568
`2.5mbiossp126_2021-2040_2	-0.02825154963880398	8.641666412353516	14.295835018157959
`2.5mbiossp126_2021-2040_2	-0.027420784135571957	8.641666412353516	14.30416488647461
'2.5mbiossp126_2021-2040_12	-0.36301423169620384	686.5	974.0
'wc2.1_2.5m_elev	0.07135342428123864	3386.5	5259.0
'2.5mbiossp126_2021-2040_3	0.07192899494728625	43.24778938293457	50.315460205078125
'2.5mbiossp126_2021-2040_15	-0.09656585382659205	94.13526153564453	105.19989776611328
'wc2.1_2.5m_elev	0.02708730447276788	3381.5	5259.0
`2.5mbiossp126_2021-2040_7	-0.14676512377048193	24.0	30.25
`2.5mbiossp126_2021-2040_4	0.059565455071896485	480.96240234375	666.729248046875
`2.5mbiossp126_2021-2040_15	0.06385557184659757	69.4654769897461	86.01899337768555
'2.5mbiossp126_2021-2040_3	-0.06733759634366702	47.42992401123047	50.315460205078125
`2.5mbiossp126_2021-2040_15	-0.08170239562021028	69.4654769897461	81.0056266784668
'2.5mbiossp126_2021-2040_15	-0.04192024973429978	94.13262176513672	105.19989776611328
linearPredictorNormalizer	3.8817086723344585
densityNormalizer	1849.1974347538387
numBackgroundPoints	10573
entropy	8.661511352012948
