# Supplementary material for: Spatiotemporal prediction of alpine wetlands under multi-climate scenarios in the west of Sichuan, China
Source: PeerJ. 2024 Nov 27;12:e18586. doi: 10.7717/peerj.18586 (PMC11608022; doi:10.7717/peerj.18586)
Supplement: Supplemental Information 1 [file peerj-12-18586-s001.zip › Maxent_data1/2.5mBIOssp126_2021-2040/RES/wetland_6_omission.csv]

Raw value	Corresponding cumulative value	Corresponding Logistic value	Fractional area	Training omission	Test omission
4.31616E-9	0.000000432	0.000024931	1	0	0
4.70596E-9	0.000001363	0.000027182	0.999810839	0	0
6.35256E-9	0.000003106	0.000036693	0.999527097	0	0
8.50302E-9	0.000010735	0.000049113	0.998581292	0	0
1.29778E-8	0.000025897	0.000074958	0.997257164	0	0
1.72268E-8	0.000051156	0.000099497	0.995743876	0	0
2.60891E-8	0.000101994	0.000150674	0.993568524	0	0
4.34162E-8	0.000254189	0.00025072	0.989501561	0	0
6.3771E-8	0.000503223	0.000368222	0.985056275	0	0
9.46369E-8	0.00100259	0.000546349	0.979097702	0	0
1.63171E-7	0.002508187	0.000941632	0.967653457	0	0
2.85513E-7	0.005022628	0.001646481	0.956776695	0	0
4.63677E-7	0.01000427	0.002671164	0.943913743	0.0004329	0
8.65902E-7	0.025014341	0.004976779	0.922633122	0.000865801	0
1.47788E-6	0.050061906	0.008464349	0.902298307	0.001298701	0
2.38008E-6	0.100087208	0.013561504	0.877801948	0.001298701	0
3.6928E-6	0.200262779	0.020885064	0.846684952	0.003030303	0
4.9393E-6	0.300436762	0.027739237	0.824836849	0.004761905	0
6.11753E-6	0.400235566	0.034130365	0.807623191	0.005627706	0
7.19862E-6	0.500445423	0.039921108	0.79334153	0.005627706	0
8.38955E-6	0.600571198	0.046220362	0.781140641	0.006060606	0
9.3018E-6	0.700899386	0.050989937	0.770453041	0.006493506	0
9.63311E-6	0.75016189	0.05271036	0.765534853	0.006493506	0
1.01519E-5	0.800454292	0.055391837	0.760711246	0.006926407	0
1.1111E-5	0.900288572	0.060309201	0.751820675	0.007792208	0
1.19794E-5	1.000795875	0.064718038	0.743592169	0.008225108	0
1.28304E-5	1.100278342	0.068998335	0.736025726	0.009090909	0
1.37E-5	1.201108935	0.073331492	0.728837605	0.00952381	0
1.4629E-5	1.300433812	0.077916826	0.722216968	0.00995671	0
1.51745E-5	1.400110634	0.080588226	0.715880072	0.010822511	0
1.59023E-5	1.501027623	0.084128135	0.709732337	0.011688312	0
1.77633E-5	1.751755388	0.09305715	0.695639837	0.013419913	0.00390625
1.93666E-5	2.000492159	0.100611475	0.682966046	0.015584416	0.01171875
2.1105E-5	2.252063789	0.108661337	0.671238059	0.017316017	0.01171875
2.29646E-5	2.50064839	0.117114482	0.660550459	0.01991342	0.01171875
2.43549E-5	2.751286094	0.123330187	0.650524922	0.022077922	0.01171875
2.59582E-5	3.00068801	0.130390426	0.641161449	0.024675325	0.01171875
2.74687E-5	3.252281256	0.136938894	0.632270879	0.029004329	0.01171875
2.90233E-5	3.500725001	0.143575932	0.623947792	0.02987013	0.01953125
3.02872E-5	3.752809658	0.148897437	0.615908446	0.031601732	0.01953125
3.14945E-5	4.002688016	0.153919159	0.608247423	0.033333333	0.0234375
3.27985E-5	4.250548661	0.159277221	0.600964721	0.035930736	0.0234375
3.41635E-5	4.50149136	0.164813506	0.593871181	0.036363636	0.0234375
3.50569E-5	4.750892946	0.168397675	0.587061383	0.037229437	0.02734375
3.64696E-5	5.00107775	0.174002765	0.580440745	0.039393939	0.02734375
3.77832E-5	5.253686688	0.179147374	0.574009269	0.04025974	0.03125
3.90859E-5	5.503425082	0.184186453	0.567861534	0.043290043	0.03125
4.03977E-5	5.750147301	0.189198527	0.561997541	0.043290043	0.03515625
4.15859E-5	6.000683479	0.193685607	0.556228128	0.043722944	0.03515625
4.29565E-5	6.250049475	0.198800113	0.550647877	0.046753247	0.03515625
4.42235E-5	6.503169537	0.203470598	0.545162206	0.048484848	0.03515625
4.52703E-5	6.753910415	0.207288308	0.539865696	0.050649351	0.0390625
4.62175E-5	7.001164638	0.210711797	0.534758347	0.053246753	0.0390625
4.73315E-5	7.254157596	0.214700211	0.529650998	0.054978355	0.0390625
4.83647E-5	7.503021921	0.218363457	0.52473281	0.056709957	0.0390625
4.9464E-5	7.752392552	0.222223887	0.519909203	0.057142857	0.04296875
5.04859E-5	8.002520405	0.225778294	0.515180176	0.059307359	0.04296875
5.15144E-5	8.252510019	0.229323117	0.51054573	0.061471861	0.046875
5.23837E-5	8.501845354	0.232293781	0.506005864	0.064935065	0.046875
5.3516E-5	8.751443831	0.236129338	0.501560579	0.066233766	0.0625
5.44724E-5	9.005113547	0.23933932	0.497115294	0.066666667	0.07421875
5.54016E-5	9.252978698	0.24243236	0.49285917	0.069264069	0.07421875
5.62014E-5	9.504221235	0.245074384	0.488603045	0.072727273	0.07421875
5.70737E-5	9.753310897	0.247935066	0.484441502	0.075757576	0.08203125
5.78941E-5	10.000379506	0.250605789	0.480374539	0.077056277	0.08203125
5.89244E-5	10.251398348	0.253933331	0.476307576	0.080519481	0.08203125
5.97738E-5	10.500743493	0.256654205	0.472335193	0.083982684	0.08203125
6.0521E-5	10.753568696	0.259031426	0.468362811	0.087012987	0.08203125
6.1363E-5	11.003189085	0.261692068	0.464485009	0.09047619	0.08203125
6.2224E-5	11.250261955	0.264393303	0.460701788	0.093506494	0.0859375
6.316E-5	11.501052486	0.267307335	0.456918566	0.095238095	0.08984375
6.42807E-5	11.756315537	0.27076595	0.453135345	0.097402597	0.08984375
6.53111E-5	12.002531189	0.273917502	0.449541284	0.098701299	0.09375
6.60805E-5	12.252341461	0.276252983	0.445947224	0.0995671	0.09375
6.6968E-5	12.505361191	0.278928311	0.442353164	0.102164502	0.09375
6.81217E-5	12.75531439	0.282376676	0.438853684	0.104329004	0.09765625
6.87762E-5	13.001753835	0.284318096	0.435448785	0.106493506	0.09765625
6.9803E-5	13.251123739	0.287343296	0.432043885	0.11038961	0.09765625
7.09715E-5	13.504875233	0.290754893	0.428638986	0.112987013	0.09765625
7.18865E-5	13.755201164	0.293403414	0.425328667	0.115584416	0.1015625
7.26975E-5	14.001045614	0.295734602	0.422112929	0.116883117	0.1015625
7.38022E-5	14.250069621	0.298885588	0.418897191	0.120779221	0.10546875
7.45766E-5	14.502230188	0.301077502	0.415681453	0.123809524	0.10546875
7.53089E-5	14.757072809	0.303137699	0.412465715	0.127272727	0.109375
7.60339E-5	15.006873266	0.30516551	0.409344557	0.13030303	0.109375
7.68373E-5	15.251413388	0.307398546	0.40631798	0.132900433	0.1171875
7.79212E-5	15.506920481	0.310389064	0.403196822	0.136363636	0.1171875
7.87946E-5	15.75757164	0.312779811	0.400170245	0.138528139	0.12109375
8.0174E-5	16.004013124	0.316522342	0.397238248	0.13982684	0.12890625
8.09221E-5	16.253776973	0.318535025	0.394306252	0.144155844	0.12890625
8.16362E-5	16.505585775	0.320445137	0.391374255	0.146753247	0.1328125
8.22226E-5	16.751383479	0.322005783	0.388536839	0.148917749	0.1328125
8.32299E-5	17.008092931	0.324669966	0.385604843	0.151082251	0.13671875
8.39914E-5	17.250753705	0.326670144	0.382862007	0.154978355	0.13671875
8.5132E-5	17.50451152	0.329643897	0.380024591	0.157575758	0.140625
8.58571E-5	17.752378771	0.331520885	0.377281755	0.159307359	0.140625
8.68699E-5	18.002827059	0.334124719	0.37453892	0.16017316	0.14453125
8.75961E-5	18.255736399	0.3359795	0.371796084	0.162337662	0.1484375
8.83645E-5	18.502116888	0.337930904	0.369147829	0.163203463	0.15625
8.9134E-5	18.750782995	0.339873382	0.366499574	0.166233766	0.1640625
9.03509E-5	19.002264795	0.34292233	0.363851319	0.168398268	0.17578125
9.12533E-5	19.25674258	0.345165186	0.361203064	0.170995671	0.1796875
9.20014E-5	19.504190065	0.34701288	0.35864939	0.173160173	0.18359375
9.26645E-5	19.753476717	0.348641893	0.356095716	0.175757576	0.1875
9.39169E-5	20.005870802	0.351696935	0.353542041	0.178354978	0.1875
9.48648E-5	20.251272427	0.353989852	0.351082947	0.181818182	0.1875
9.59792E-5	20.508840944	0.35666531	0.348529273	0.184415584	0.1875
9.702E-5	20.750165696	0.35914378	0.346164759	0.187012987	0.19140625
9.8114E-5	21.004039071	0.361728556	0.343705665	0.18961039	0.1953125
9.898E-5	21.250633915	0.363760047	0.341341152	0.192640693	0.1953125
1.00081E-4	21.509527725	0.36632313	0.338882058	0.195238095	0.1953125
1.00871E-4	21.750873878	0.368150093	0.336612125	0.196969697	0.1953125
1.02367E-4	22.005260775	0.371583326	0.334247612	0.2004329	0.19921875
1.03209E-4	22.252065826	0.373497672	0.331977679	0.203463203	0.203125
1.04329E-4	22.500945707	0.376025649	0.329707746	0.207359307	0.20703125
1.05592E-4	22.753127406	0.378853153	0.327437813	0.210822511	0.20703125
1.0654E-4	23.007796782	0.380959175	0.32516788	0.212121212	0.20703125
1.07198E-4	23.253546415	0.382411585	0.322992528	0.214718615	0.20703125
1.08271E-4	23.501522241	0.384767488	0.320817176	0.217316017	0.20703125
1.093E-4	23.751880451	0.387008132	0.318641824	0.222077922	0.2109375
1.10717E-4	24.005192052	0.390069299	0.316466471	0.223376623	0.2265625
1.1151E-4	24.260794643	0.391768646	0.314291119	0.226839827	0.2265625
1.12464E-4	24.507020099	0.393800244	0.312210347	0.227705628	0.23046875
1.13325E-4	24.755698748	0.395622725	0.310129575	0.231168831	0.23046875
1.14189E-4	25.005878496	0.397440513	0.308048804	0.232900433	0.23046875
1.15036E-4	25.258064095	0.399211583	0.305968032	0.234199134	0.23046875
1.1614E-4	25.500860248	0.401503333	0.303981841	0.235064935	0.234375
1.16961E-4	25.757420383	0.403198516	0.301901069	0.236363636	0.234375
1.17785E-4	26.003938577	0.404887983	0.299914878	0.238961039	0.234375
1.18753E-4	26.250790004	0.406862032	0.297928686	0.241125541	0.23828125
1.19551E-4	26.502380827	0.408479853	0.295942495	0.242424242	0.24609375
1.20206E-4	26.754217172	0.409799556	0.293956304	0.245021645	0.25
1.20625E-4	27.007170559	0.410642188	0.291970113	0.248484848	0.25
1.21384E-4	27.261368012	0.412160702	0.289983921	0.251948052	0.2578125
1.22151E-4	27.505018242	0.413687216	0.288092311	0.254545455	0.2578125
1.22943E-4	27.750156212	0.415255943	0.2862007	0.256277056	0.2578125
1.23835E-4	28.009407075	0.41701293	0.284214509	0.258008658	0.2578125
1.24442E-4	28.257570602	0.418202098	0.282322898	0.26017316	0.26171875
1.25126E-4	28.507256535	0.419536364	0.280431287	0.261904762	0.26171875
1.26213E-4	28.758668427	0.421644173	0.278539677	0.264502165	0.26171875
1.2684E-4	29.011806748	0.422852135	0.276648066	0.265800866	0.26171875
1.27712E-4	29.253662525	0.424525571	0.274851036	0.267532468	0.265625
1.28364E-4	29.509861749	0.425771022	0.272959425	0.27012987	0.265625
1.28874E-4	29.754275551	0.426740309	0.271162395	0.272294372	0.2734375
1.29589E-4	30.012918739	0.428093416	0.269270784	0.273160173	0.27734375
1.30176E-4	30.259714325	0.429201198	0.267473754	0.276190476	0.27734375
1.30871E-4	30.507967873	0.430505162	0.265676724	0.278787879	0.27734375
1.31384E-4	30.757273713	0.431465965	0.263879694	0.27965368	0.27734375
1.31853E-4	31.007338263	0.43233901	0.262082663	0.281818182	0.28125
1.32434E-4	31.258542831	0.433419381	0.260285633	0.283549784	0.28125
1.32857E-4	31.510558304	0.434202283	0.258488603	0.284848485	0.28125
1.33628E-4	31.750538949	0.435624206	0.256786153	0.287012987	0.28125
1.34183E-4	32.004992495	0.436643306	0.254989123	0.289177489	0.28515625
1.34775E-4	32.260496454	0.43772617	0.253192093	0.291341991	0.28515625
1.35668E-4	32.504155995	0.439353283	0.251489643	0.294372294	0.28515625
1.36708E-4	32.763043825	0.441234826	0.249692613	0.297402597	0.2890625
1.37139E-4	33.009451646	0.442011165	0.247990164	0.3	0.2890625
1.37656E-4	33.256803393	0.442940207	0.246287714	0.302164502	0.29296875
1.38159E-4	33.505087202	0.443838914	0.244585264	0.304761905	0.296875
1.3863E-4	33.754255235	0.444679556	0.242882815	0.307792208	0.296875
1.39398E-4	34.004631121	0.446043887	0.241180365	0.309090909	0.296875
1.39901E-4	34.25609859	0.446935133	0.239477915	0.311688312	0.30859375
1.40292E-4	34.50823283	0.447624915	0.237775466	0.312987013	0.30859375
1.40927E-4	34.761330897	0.448741284	0.236073016	0.316883117	0.30859375
1.41684E-4	35.001519883	0.450067781	0.234465147	0.319047619	0.30859375
1.42368E-4	35.257241225	0.451258637	0.232762697	0.320779221	0.30859375
1.42863E-4	35.514000846	0.452118241	0.231060248	0.322943723	0.30859375
1.43405E-4	35.757317571	0.453057581	0.229452379	0.325541126	0.30859375
1.44028E-4	36.001617971	0.454131212	0.22784451	0.329004329	0.3125
1.44787E-4	36.261633121	0.455434449	0.22614206	0.330735931	0.3125
1.45792E-4	36.508653499	0.457150764	0.224534191	0.334199134	0.3125
1.46377E-4	36.757044833	0.458145572	0.222926322	0.337662338	0.3125
1.4739E-4	37.006724439	0.459857302	0.221318453	0.338961039	0.31640625
1.47858E-4	37.2576327	0.460645636	0.219710584	0.340692641	0.328125
1.48449E-4	37.509429331	0.461635971	0.218102714	0.343722944	0.328125
1.49384E-4	37.762536968	0.463197625	0.216494845	0.345454545	0.33203125
1.49956E-4	38.001953547	0.464147178	0.214981557	0.348917749	0.33203125
1.50637E-4	38.257416548	0.465274649	0.213373688	0.351082251	0.33203125
1.51087E-4	38.513846471	0.466017261	0.211765819	0.352813853	0.3359375
1.51789E-4	38.756206284	0.467170909	0.21025253	0.356277056	0.3359375
1.52307E-4	39.014672115	0.468018903	0.208644661	0.358008658	0.34375
1.53102E-4	39.259236494	0.469314556	0.207131372	0.36017316	0.34375
1.53582E-4	39.504610993	0.470094661	0.205618084	0.362337662	0.3515625
1.54035E-4	39.750680145	0.470828508	0.204104795	0.364069264	0.3515625
1.54425E-4	40.012894259	0.471458749	0.202496926	0.366233766	0.35546875
1.55084E-4	40.260508189	0.472519418	0.200983638	0.36969697	0.35546875
1.5562E-4	40.509062459	0.473379956	0.199470349	0.370562771	0.35546875
1.56284E-4	40.758579725	0.474441026	0.19795706	0.374891775	0.35546875
1.57013E-4	41.009314657	0.475601731	0.196443772	0.378787879	0.35546875
1.57835E-4	41.261063085	0.476904921	0.194930483	0.381385281	0.35546875
1.58272E-4	41.513971078	0.47759419	0.193417195	0.384848485	0.35546875
1.59095E-4	41.75206135	0.47888755	0.191998487	0.387878788	0.35546875
1.59643E-4	42.007033164	0.479745874	0.190485198	0.390909091	0.359375
1.60459E-4	42.263265766	0.481019177	0.18897191	0.392640693	0.359375
1.61043E-4	42.504307975	0.481925546	0.187553202	0.394372294	0.3671875
1.61511E-4	42.762414988	0.482651074	0.186039913	0.396969697	0.3671875
1.62044E-4	43.005120473	0.483473244	0.184621205	0.398268398	0.3671875
1.62613E-4	43.264818437	0.484348539	0.183107916	0.4004329	0.37109375
1.63223E-4	43.509215354	0.485284308	0.181689208	0.402597403	0.375
1.64042E-4	43.754723195	0.486534783	0.1802705	0.405194805	0.390625
1.64743E-4	44.001423679	0.487599568	0.178851792	0.407792208	0.390625
1.65484E-4	44.265548709	0.488721141	0.177338504	0.41038961	0.390625
1.66193E-4	44.514180056	0.489789548	0.175919796	0.414718615	0.39453125
1.66674E-4	44.763883835	0.490511396	0.174501088	0.418181818	0.3984375
1.67535E-4	45.01463439	0.491799536	0.17308238	0.422077922	0.40234375
1.68264E-4	45.266408918	0.492884926	0.171663672	0.423809524	0.40234375
1.68947E-4	45.502646332	0.493896865	0.170339544	0.425541126	0.40625
1.70301E-4	45.757251557	0.495892668	0.168920836	0.428138528	0.4140625
1.71617E-4	46.013828743	0.497816266	0.167502128	0.429437229	0.4296875
1.72264E-4	46.254576001	0.498756688	0.166178001	0.431601732	0.4296875
1.73153E-4	46.513773462	0.500043815	0.164759293	0.433766234	0.43359375
1.74786E-4	46.757118649	0.502390653	0.163435165	0.438528139	0.4375
1.75996E-4	47.002568702	0.504114915	0.162111038	0.439393939	0.4375
1.77556E-4	47.250111568	0.506321293	0.16078691	0.442857143	0.4375
1.78684E-4	47.517315735	0.507904422	0.159368202	0.445021645	0.4375
1.79511E-4	47.750089971	0.509058295	0.158138655	0.448051948	0.44140625
1.81074E-4	48.002668477	0.511224381	0.156814528	0.45021645	0.44921875
1.82498E-4	48.25730376	0.51318194	0.1554904	0.453679654	0.44921875
1.83905E-4	48.513872473	0.515101079	0.154166273	0.455844156	0.44921875
1.84954E-4	48.753531903	0.516521186	0.152936726	0.457142857	0.45703125
1.85997E-4	49.013406374	0.517925177	0.151612598	0.459307359	0.4609375
1.87158E-4	49.255855618	0.519478561	0.150383051	0.461038961	0.4609375
1.89088E-4	49.500597046	0.522039106	0.149153504	0.464502165	0.4609375
1.91787E-4	49.767979419	0.525573966	0.147829377	0.466666667	0.46875
1.93454E-4	50.018414739	0.527732023	0.14659983	0.47012987	0.4765625
1.94661E-4	50.251521197	0.529281513	0.145464863	0.472727273	0.484375
1.96124E-4	50.505788734	0.531146397	0.144235316	0.475324675	0.484375
1.97794E-4	50.762503482	0.533257137	0.143005769	0.478787879	0.48828125
1.99068E-4	51.000678212	0.534854923	0.141870803	0.482683983	0.48828125
2.01179E-4	51.260996332	0.537478798	0.140641256	0.485281385	0.4921875
2.02739E-4	51.503316087	0.539398178	0.13950629	0.489177489	0.4921875
2.05436E-4	51.7687864	0.54268	0.138276743	0.490909091	0.50390625
2.08096E-4	52.017050515	0.54587065	0.137141776	0.493073593	0.51953125
2.09827E-4	52.267501486	0.547923763	0.13600681	0.496103896	0.51953125
2.11911E-4	52.520760894	0.550370805	0.134871843	0.498701299	0.52734375
2.13445E-4	52.755000215	0.552154533	0.133831457	0.501731602	0.52734375
2.16213E-4	53.013095543	0.555339071	0.132696491	0.503463203	0.52734375
2.18687E-4	53.252631339	0.558146368	0.131656105	0.505627706	0.53125
2.20562E-4	53.516452787	0.560251265	0.130521139	0.506926407	0.53515625
2.22948E-4	53.760558293	0.562899757	0.129480753	0.50995671	0.53515625
2.23936E-4	54.006480357	0.563987502	0.128440367	0.513419913	0.53515625
2.25701E-4	54.253955796	0.565917322	0.127399981	0.516450216	0.5390625
2.28026E-4	54.503658004	0.568432503	0.126359595	0.51991342	0.54296875
2.29771E-4	54.755403929	0.570301752	0.125319209	0.523376623	0.54296875
2.31372E-4	55.009022513	0.57200258	0.124278823	0.525541126	0.546875
2.33098E-4	55.264796506	0.573821083	0.123238438	0.527705628	0.546875
2.34633E-4	55.522515053	0.575426242	0.122198052	0.531168831	0.55078125
2.3609E-4	55.757733548	0.576937378	0.121252246	0.534199134	0.55078125
2.39249E-4	56.01931341	0.580178619	0.12021186	0.537229437	0.55078125
2.40376E-4	56.259282437	0.581322504	0.119266055	0.539393939	0.5546875
2.4193E-4	56.500434322	0.582890474	0.11832025	0.542857143	0.55859375
2.45376E-4	56.768936364	0.586325204	0.117279864	0.545021645	0.55859375
2.47793E-4	57.015816946	0.588700513	0.116334058	0.548051948	0.5625
2.4976E-4	57.264773598	0.590613549	0.115388253	0.54978355	0.5703125
2.53174E-4	57.516412835	0.593891935	0.114442448	0.553246753	0.5703125
2.55261E-4	57.77075648	0.595870381	0.113496642	0.556277056	0.57421875
2.56777E-4	58.001255837	0.597295383	0.112645418	0.558874459	0.57421875
2.58218E-4	58.258820548	0.598640724	0.111699612	0.561471861	0.57421875
2.60303E-4	58.518569554	0.600571508	0.110753807	0.564935065	0.58203125
2.62208E-4	58.753977146	0.602319384	0.109902582	0.566666667	0.5859375
2.64228E-4	59.017228091	0.604156499	0.108956777	0.570995671	0.5859375
2.65633E-4	59.255709681	0.605423753	0.108105552	0.574458874	0.5859375
2.67044E-4	59.52186131	0.606689034	0.107159747	0.577922078	0.58984375
2.69019E-4	59.76296249	0.608445673	0.106308522	0.581385281	0.59765625
2.71757E-4	60.006322546	0.610855401	0.105457297	0.583549784	0.609375
2.7283E-4	60.25173371	0.611791522	0.104606072	0.586580087	0.6171875
2.7603E-4	60.52156682	0.614557425	0.103660267	0.589177489	0.6171875
2.77572E-4	60.775124039	0.615875897	0.102809042	0.591774892	0.62109375
2.79609E-4	61.025906285	0.617604716	0.101957817	0.594805195	0.62109375
2.80782E-4	61.278003535	0.618592353	0.101106592	0.597835498	0.62109375
2.8253E-4	61.503491567	0.620055982	0.100349948	0.600865801	0.62109375
2.84751E-4	61.75924602	0.621899186	0.099498723	0.603030303	0.625
2.85883E-4	62.016098668	0.62283135	0.098647498	0.606060606	0.62890625
2.87603E-4	62.274248759	0.624239245	0.097796274	0.609090909	0.62890625
2.88613E-4	62.504758459	0.625061453	0.097039629	0.612121212	0.62890625
2.90135E-4	62.765327174	0.626293103	0.096188404	0.615151515	0.6328125
2.9204E-4	63.027311442	0.627823287	0.09533718	0.618181818	0.6328125
2.93498E-4	63.261524565	0.628986562	0.094580535	0.621212121	0.6328125
2.94042E-4	63.525916431	0.629418224	0.093729311	0.624675325	0.6328125
2.96425E-4	63.76223006	0.631299707	0.092972666	0.627705628	0.6328125
2.97796E-4	64.02972879	0.63237255	0.092121441	0.63030303	0.6328125
2.98255E-4	64.268142631	0.632731072	0.091364797	0.633766234	0.63671875
2.99481E-4	64.507184978	0.633683453	0.090608153	0.637229437	0.63671875
3.0149E-4	64.777619718	0.635233761	0.089756928	0.63982684	0.640625
3.02718E-4	65.019459377	0.636175434	0.089000284	0.641558442	0.6484375
3.03284E-4	65.261964871	0.636607654	0.088243639	0.644155844	0.6484375
3.04485E-4	65.50504871	0.637521199	0.087486995	0.647619048	0.65234375
3.0592E-4	65.779811761	0.638607269	0.08663577	0.651515152	0.65625
3.06676E-4	66.024965628	0.639176735	0.085879126	0.654112554	0.66015625
3.08456E-4	66.271075424	0.640510409	0.085122482	0.657142857	0.66796875
3.0932E-4	66.518271382	0.641154024	0.084365838	0.659307359	0.6796875
3.10156E-4	66.765998355	0.641775104	0.083609193	0.661904762	0.6796875
3.1069E-4	67.014371867	0.642170237	0.082852549	0.665367965	0.6796875
3.11748E-4	67.263380827	0.642951189	0.082095905	0.667099567	0.6953125
3.12834E-4	67.51342323	0.643748684	0.08133926	0.670562771	0.6953125
3.1414E-4	67.764207857	0.644703623	0.080582616	0.672727273	0.703125
3.15076E-4	68.015968366	0.645385165	0.079825972	0.674891775	0.70703125
3.16666E-4	68.268719628	0.646536054	0.079069328	0.678354978	0.70703125
3.16954E-4	68.522172378	0.646743972	0.078312683	0.681385281	0.71484375
3.17928E-4	68.776074059	0.647444723	0.077556039	0.684415584	0.71484375
3.18763E-4	69.03085984	0.648042958	0.076799395	0.686580087	0.72265625
3.19439E-4	69.254244673	0.648525971	0.076137331	0.689177489	0.7265625
3.20157E-4	69.510160348	0.649037954	0.075380687	0.692640693	0.7265625
3.21085E-4	69.766636712	0.649696918	0.074624042	0.695238095	0.73046875
3.22155E-4	70.024020657	0.650453849	0.073867398	0.698701299	0.73046875
3.23241E-4	70.282255243	0.651218286	0.073110754	0.702164502	0.73046875
3.23856E-4	70.5088044	0.651649694	0.07244869	0.704761905	0.734375
3.24615E-4	70.76826002	0.6521813	0.071692046	0.707792208	0.734375
3.2553E-4	71.028321331	0.652819532	0.070935401	0.710822511	0.734375
3.26326E-4	71.256458346	0.653372471	0.070273338	0.713419913	0.73828125
3.27523E-4	71.517999906	0.654201785	0.069516693	0.716883117	0.73828125
3.28357E-4	71.780365495	0.65477689	0.068760049	0.71991342	0.73828125
3.29395E-4	72.010651932	0.655489945	0.068097985	0.722510823	0.73828125
3.30264E-4	72.274660093	0.656084127	0.067341341	0.725108225	0.7421875
3.31182E-4	72.50616676	0.656710338	0.066679277	0.727272727	0.75
3.32394E-4	72.771527493	0.657533315	0.065922633	0.73030303	0.75390625
3.33756E-4	73.004683947	0.658453962	0.065260569	0.732034632	0.765625
3.3436E-4	73.271880423	0.658860433	0.064503925	0.735497835	0.765625
3.3528E-4	73.506273427	0.659477685	0.063841861	0.738095238	0.76953125
3.36245E-4	73.774817827	0.660122482	0.063085217	0.740692641	0.76953125
3.3698E-4	74.010498869	0.660612705	0.062423153	0.743290043	0.7734375
3.38835E-4	74.281054465	0.661841817	0.061666509	0.746753247	0.7734375
3.40237E-4	74.518954904	0.662765666	0.061004445	0.748917749	0.78125
3.41658E-4	74.757753846	0.66369641	0.060342382	0.751515152	0.78515625
3.42491E-4	75.031364465	0.664239756	0.059585737	0.754545455	0.7890625
3.43145E-4	75.271316251	0.664665352	0.058923674	0.757575758	0.7890625
3.43812E-4	75.511713866	0.66509782	0.05826161	0.75974026	0.79296875
3.45155E-4	75.752756468	0.665965522	0.057599546	0.762770563	0.796875
3.46786E-4	76.029695148	0.667013885	0.056842902	0.766233766	0.796875
3.47736E-4	76.272843181	0.667621112	0.056180838	0.768831169	0.796875
3.48983E-4	76.516738597	0.668414942	0.055518774	0.770995671	0.8046875
3.49887E-4	76.753229395	0.668987938	0.05485671	0.774025974	0.8046875
3.51056E-4	77.006839741	0.66972584	0.054194647	0.777056277	0.8125
3.52622E-4	77.253159245	0.670709871	0.053532583	0.78008658	0.81640625
3.5355E-4	77.500361954	0.671289948	0.052870519	0.783116883	0.81640625
3.54206E-4	77.783532102	0.671699184	0.052113875	0.786147186	0.81640625
3.54482E-4	78.031610512	0.671870485	0.051451811	0.789177489	0.81640625
3.5602E-4	78.280357459	0.672824766	0.050789747	0.792207792	0.81640625
3.56798E-4	78.529839169	0.673305005	0.050127684	0.794805195	0.81640625
3.58129E-4	78.780206436	0.674123569	0.04946562	0.797835498	0.81640625
3.58687E-4	79.031117683	0.674465268	0.048803556	0.8004329	0.8203125
3.59432E-4	79.282508123	0.674920857	0.048141492	0.803030303	0.82421875
3.60386E-4	79.534498799	0.675502192	0.047479429	0.805627706	0.82421875
3.60953E-4	79.750944131	0.675846337	0.046911946	0.807792208	0.828125
3.62056E-4	80.003942439	0.676514276	0.046249882	0.81038961	0.83203125
3.63592E-4	80.258035441	0.677440108	0.045587818	0.812987013	0.8359375
3.64452E-4	80.512855263	0.677956355	0.044925754	0.816017316	0.8359375
3.65204E-4	80.76833185	0.678406387	0.044263691	0.818614719	0.83984375
3.66129E-4	81.024369217	0.678958008	0.043601627	0.821645022	0.83984375
3.67344E-4	81.281025871	0.679679492	0.042939563	0.824242424	0.84375
3.67691E-4	81.501573445	0.679885034	0.04237208	0.826406926	0.84765625
3.68968E-4	81.759498668	0.680638953	0.041710016	0.829004329	0.84765625
3.69839E-4	82.01808229	0.681151525	0.041047952	0.832034632	0.84765625
3.71285E-4	82.277464717	0.681998249	0.040385889	0.835064935	0.84765625
3.72388E-4	82.500490305	0.682641344	0.039818405	0.837229437	0.84765625
3.73625E-4	82.761615914	0.683359393	0.039156342	0.84025974	0.84765625
3.74545E-4	83.023716563	0.68389103	0.038494278	0.843290043	0.84765625
3.74952E-4	83.286045297	0.684126222	0.037832214	0.845454545	0.8515625
3.75681E-4	83.511248139	0.684545859	0.037264731	0.847619048	0.85546875
3.76931E-4	83.774917724	0.685262353	0.036602667	0.850649351	0.85546875
3.78346E-4	84.001507608	0.686070079	0.036035184	0.852813853	0.859375
3.79762E-4	84.266941017	0.686874118	0.03537312	0.855844156	0.859375
3.80657E-4	84.533081482	0.687380119	0.034711056	0.858874459	0.859375
3.81376E-4	84.761734906	0.68778529	0.034143573	0.861038961	0.86328125
3.8228E-4	85.028956831	0.688293412	0.03348151	0.863636364	0.86328125
3.83556E-4	85.258868413	0.689008033	0.032914026	0.865800866	0.8671875
3.84043E-4	85.527532567	0.689280129	0.032251963	0.868831169	0.8671875
3.84628E-4	85.758197673	0.689605793	0.031684479	0.871428571	0.8671875
3.86211E-4	86.02797155	0.690484578	0.031022416	0.874025974	0.87109375
3.86869E-4	86.259990078	0.690848072	0.030454932	0.875757576	0.87890625
3.87878E-4	86.531259632	0.691403944	0.029792869	0.878787879	0.87890625
3.88673E-4	86.764352224	0.691840875	0.029225385	0.880952381	0.8828125
3.89411E-4	87.036738314	0.692244825	0.028563322	0.883982684	0.8828125
3.90338E-4	87.270679355	0.692751179	0.027995838	0.886580087	0.8828125
3.90663E-4	87.504967412	0.692928577	0.027428355	0.889177489	0.8828125
3.91287E-4	87.778720428	0.693267949	0.026766291	0.891341991	0.8828125
3.92465E-4	88.014034075	0.693906674	0.026198808	0.893939394	0.8828125
3.93925E-4	88.289273653	0.694694824	0.025536745	0.896969697	0.8828125
3.9463E-4	88.525846077	0.695074164	0.024969261	0.8995671	0.8828125
3.95592E-4	88.763019385	0.695589922	0.024401778	0.901731602	0.8828125
3.96444E-4	89.000651132	0.696044993	0.023834295	0.903896104	0.88671875
3.9767E-4	89.278670344	0.696698118	0.023172231	0.906493506	0.89453125
3.9914E-4	89.517845674	0.697476972	0.022604748	0.908658009	0.8984375
4.00762E-4	89.757894443	0.698331955	0.022037265	0.910822511	0.90234375
4.02524E-4	90.039237606	0.699255841	0.021375201	0.913852814	0.90234375
4.03415E-4	90.281008699	0.699720208	0.020807718	0.915151515	0.90234375
4.04198E-4	90.523362633	0.700127428	0.020240235	0.917316017	0.91015625
4.05989E-4	90.766458165	0.70105521	0.019672751	0.919480519	0.9140625
4.07999E-4	91.010760839	0.702089168	0.019105268	0.921645022	0.9140625
4.08687E-4	91.255778359	0.702441225	0.018537785	0.923809524	0.9140625
4.0986E-4	91.501350231	0.703040116	0.017970302	0.925974026	0.9140625
4.11434E-4	91.788818133	0.703839855	0.017308238	0.928571429	0.9140625
4.1429E-4	92.036386188	0.705279324	0.016740755	0.931168831	0.91796875
4.15368E-4	92.285311133	0.705819407	0.016173272	0.933766234	0.91796875
4.17403E-4	92.535151939	0.706833322	0.015605788	0.935930736	0.921875
4.1806E-4	92.785828867	0.707158904	0.015038305	0.938095238	0.921875
4.19239E-4	93.037128417	0.707741809	0.014470822	0.94025974	0.921875
4.20005E-4	93.288836674	0.708119202	0.013903339	0.942424242	0.92578125
4.23358E-4	93.542114565	0.709759954	0.013335855	0.945021645	0.9296875
4.24664E-4	93.754285098	0.710394333	0.012862953	0.947186147	0.9296875
4.2758E-4	94.010081664	0.711799922	0.01229547	0.94978355	0.9296875
4.29137E-4	94.267151933	0.712544973	0.011727986	0.951948052	0.93359375
4.32101E-4	94.52537063	0.713952667	0.011160503	0.954112554	0.9375
4.34847E-4	94.785712557	0.715244889	0.01059302	0.956709957	0.9375
4.36123E-4	95.003549238	0.715841135	0.010120117	0.958008658	0.94140625
4.3951E-4	95.266481264	0.717412092	0.009552634	0.96017316	0.9453125
4.41514E-4	95.530627458	0.718333691	0.008985151	0.961904762	0.953125
4.46598E-4	95.752740629	0.720644053	0.008512248	0.963636364	0.9609375
4.50007E-4	96.021972852	0.722172456	0.007944765	0.966233766	0.96484375
4.51222E-4	96.292371492	0.722713152	0.007377282	0.968398268	0.96875
4.52794E-4	96.518477099	0.723409486	0.006904379	0.970562771	0.96875
4.54881E-4	96.790856183	0.72432885	0.006336896	0.973160173	0.96875
4.58564E-4	97.01939163	0.725935959	0.005863993	0.975324675	0.96875
4.61955E-4	97.296048848	0.72739953	0.00529651	0.977489177	0.97265625
4.66188E-4	97.528000769	0.729204304	0.004823607	0.97965368	0.97265625
4.72668E-4	97.762719402	0.731921437	0.004350705	0.981818182	0.98046875
4.76033E-4	98.047366312	0.733311283	0.003783221	0.983982684	0.984375
4.82579E-4	98.287911332	0.735973791	0.003310319	0.986147186	0.984375
4.8594E-4	98.529977587	0.737320284	0.002837416	0.988311688	0.984375
4.89351E-4	98.774106193	0.738672501	0.002364513	0.99047619	0.984375
4.97495E-4	99.021653755	0.741846178	0.001891611	0.992640693	0.984375
5.05555E-4	99.272893961	0.744911923	0.001418708	0.994372294	0.98828125
5.11E-4	99.527320749	0.746942276	0.000945805	0.996536797	0.98828125
5.25598E-4	99.786047175	0.752229187	0.000472903	0.997835498	1
5.40775E-4	100	0.757496789	0.000094581	1	1
