# Supplementary material for: Spatiotemporal prediction of alpine wetlands under multi-climate scenarios in the west of Sichuan, China
Source: PeerJ. 2024 Nov 27;12:e18586. doi: 10.7717/peerj.18586 (PMC11608022; doi:10.7717/peerj.18586)
Supplement: Supplemental Information 1 [file peerj-12-18586-s001.zip › Maxent_data1/2.5mBIOssp126_2021-2040/RES/wetland_6_sampleAverages.csv]

Predictor variable	Categorical	Sample average
2.5mbiossp126_2021-2040_1	false	1.1251425000977358
2.5mbiossp126_2021-2040_10	false	9.534372285330967
2.5mbiossp126_2021-2040_11	false	-7.956204881103008
2.5mbiossp126_2021-2040_12	false	658.669264069264
2.5mbiossp126_2021-2040_13	false	129.47489177489177
2.5mbiossp126_2021-2040_14	false	3.6467532467532466
2.5mbiossp126_2021-2040_15	false	88.96603363499497
2.5mbiossp126_2021-2040_16	false	352.1393939393939
2.5mbiossp126_2021-2040_17	false	15.733766233766234
2.5mbiossp126_2021-2040_18	false	349.830303030303
2.5mbiossp126_2021-2040_19	false	16.34891774891775
2.5mbiossp126_2021-2040_2	false	14.03996741843946
2.5mbiossp126_2021-2040_3	false	41.00416859218053
2.5mbiossp126_2021-2040_4	false	709.405018754439
2.5mbiossp126_2021-2040_5	false	16.630129861212396
2.5mbiossp126_2021-2040_6	false	-17.715367976824442
2.5mbiossp126_2021-2040_7	false	34.34549782080052
2.5mbiossp126_2021-2040_8	false	9.372849866734954
2.5mbiossp126_2021-2040_9	false	-7.481089504161503
wc2.1_2.5m_elev	false	4092.1329004329004
