# Supplementary material for: Spatiotemporal prediction of alpine wetlands under multi-climate scenarios in the west of Sichuan, China
Source: PeerJ. 2024 Nov 27;12:e18586. doi: 10.7717/peerj.18586 (PMC11608022; doi:10.7717/peerj.18586)
Supplement: Supplemental Information 1 [file peerj-12-18586-s001.zip › Maxent_data1/2.5mBIOssp126_2021-2040/RES/wetland_6_samplePredictions.csv]

X	Y	Test or train	Raw prediction	Cumulative prediction	Logistic prediction
101.194681438	28.1482989818	train	3.7372245211031846E-7	0.007489051696312112	0.0021540672918878762
100.331317082	29.1251002644	train	6.834251115119054E-5	12.838456601687101	0.28303281753907816
100.38306165	29.1516495211	train	7.72988606282885E-5	15.360216796411521	0.30867523740559344
100.270100613	29.16179269	train	4.773129024286895E-5	7.350454081610886	0.21612171026312257
100.342297416	29.1791374782	train	5.69647068852864E-5	9.722187363692264	0.24757880950430214
100.301283292	29.1885668757	train	5.604732080940395E-5	9.455820076279997	0.24456680364292652
100.352697673	29.1880571989	train	7.733509304155649E-5	15.36875784132939	0.30877524782327176
100.39407234	29.2056812934	train	5.9170404335849915E-5	10.323614014109166	0.2547232971562682
100.291452737	29.2247600013	train	5.5293034291799456E-5	9.224018672540948	0.24207216957061164
100.312025956	29.2245597833	train	3.789837412944976E-5	5.27576652381725	0.1795954142026747
100.188687839	29.2347373586	train	7.729287948813029E-5	15.358806865850907	0.30865872519708953
100.260813662	29.2431013186	train	8.82286913388598E-5	18.458571072874857	0.3375867711007146
100.137446541	29.253232403	train	2.5426387654700526E-5	2.917961746749116	0.12806111917442775
100.158128312	29.2620794835	train	6.596750333025141E-5	12.215653484908254	0.27591080103430066
100.199291569	29.2617164688	train	9.419854715126644E-5	20.078786371783107	0.35237989007542936
100.240454057	29.261340783	train	8.688631781976132E-5	18.00854479510586	0.33416686357190967
100.055587951	29.2990277912	train	7.341599945440823E-5	14.163011408481808	0.29778720766762085
100.096767482	29.2986959704	train	4.470959643447882E-5	6.619604621805014	0.20524801145003235
100.076272463	29.3078874289	train	7.246989906593308E-5	13.932051253389435	0.29508205919368274
100.117455265	29.3075491379	train	7.855986442701242E-5	15.690206465477598	0.3121389814464587
100.148544026	29.3253345326	train	9.552927166036135E-5	20.404850119164216	0.35558777541903497
100.210326899	29.3247886088	train	9.543305117415449E-5	20.38261091606181	0.3553568896059982
100.004554611	29.3445454321	train	7.392601862309442E-5	14.290387511243608	0.299236890687052
100.045753105	29.3442288966	train	8.910559166670255E-5	18.741602761540047	0.3398019054986864
100.107549577	29.3437302511	train	9.461002664462812E-5	20.18531420839576	0.3533752208922434
100.056145686	29.3531717353	train	9.532043308279341E-5	20.356581775017982	0.35508644669786255
100.190047217	29.3520444351	train	7.86963702157639E-5	15.72938133857213	0.3125118567027293
100.159249729	29.3613401386	train	1.0426075053399211E-4	22.485779707912183	0.37587260704928366
100.427181135	29.3677662762	train	7.1797130163023E-5	13.73075134143761	0.29314572217318574
99.0671958158	29.3934373337	train	3.4973343113909083E-6	0.18534650822837775	0.019801485575148183
100.015301869	29.3895877497	train	9.440604911474629E-5	20.13250651001356	0.3528822008190249
100.468641447	29.3853639207	train	8.203293555749259E-5	16.671882993838402	0.32150186495175453
99.994781196	29.3987671943	train	8.05161638198322E-5	16.118249392720536	0.3174444119527674
100.06691656	29.3982092495	train	6.573521969660105E-5	12.140235187919242	0.2752066408399811
100.489376788	29.3941577022	train	8.281784832033587E-5	16.90308195027702	0.32358266984350664
100.551466448	29.4114967571	train	6.387649824398633E-5	11.664250065901932	0.2695222742301983
99.0672195669	29.4295389628	train	3.9634648309791285E-6	0.22201454328174977	0.02238159149264368
100.077602249	29.4342215783	train	9.656475342669186E-5	20.64461009799612	0.3580620384729617
100.118835909	29.4338815463	train	9.40683082860604E-5	20.04506886027375	0.35206421559045525
100.479596718	29.4303620127	train	7.34245247718968E-5	14.164933205098038	0.29781148939632335
100.026149953	29.4436525946	train	9.502693186715345E-5	20.28874556463564	0.3543805606599124
100.139553247	29.4427303302	train	9.398308831206003E-5	20.023006279725013	0.35185749180269105
100.252950981	29.4417115263	train	7.083787456847204E-5	13.475857130401272	0.2903663608419697
100.551877893	29.4385629755	train	4.550287835861116E-5	6.814621966251074	0.2081317686170652
100.428316143	29.4489697197	train	7.45445986253887E-5	14.491809882257796	0.3009871357458475
99.0672433613	29.4656403961	train	4.541813066757596E-6	0.26849304014412617	0.025564020192212
100.459370839	29.4576567322	train	8.758244573867202E-5	18.25098111089666	0.335944755069986
100.119232	29.469976069	train	1.0483734797529433E-4	22.602446939060915	0.3771672915589235
100.232660882	29.4689737165	train	1.0803460479661776E-4	23.446890092052055	0.3842500092786949
100.56259958	29.4655084145	train	2.2203965919301602E-5	2.398969577643895	0.11367620025319279
99.9852599486	29.4800600485	train	3.5098317240337944E-5	4.758227811262383	0.16856299207062192
100.067766149	29.4794234892	train	1.110680546287685E-4	24.11834523320526	0.39082252528177275
100.15026959	29.4787357872	train	1.0405138521928844E-4	22.439255766297023	0.37540116780548277
100.552427364	29.4746510873	train	4.6116287752339165E-5	6.974744499007745	0.2103473414411018
100.202045767	29.4963266398	train	1.2534590407277117E-4	28.55811807961261	0.41996378550447955
100.006243523	29.5160013017	train	3.898570555964596E-5	5.484216976817113	0.1838010594159357
100.02687747	29.5158435295	train	9.254530123650272E-5	19.70866498321207	0.348349761257196
100.119728131	29.5150939401	train	1.154535754227121E-4	25.34989897382414	0.40008026034528166
100.563292079	29.510618109	train	2.354695794422885E-5	2.6056335428790036	0.11972861961955641
100.057921951	29.5246245907	train	1.0890424299741695E-4	23.655591806916757	0.3861486937230594
100.511854362	29.5202366559	train	8.023261948488165E-5	16.02358407463553	0.31668052448465694
100.099485352	29.55136044	train	1.298894618414173E-4	30.139243536654554	0.4286612256301088
100.182046247	29.550651491	train	1.301363254261399E-4	30.243033729250257	0.4291263159907579
99.9758121916	29.5703754854	train	8.654264987516572E-5	17.92190364518431	0.33328563041178766
100.017102401	29.5700656654	train	1.0286084576791577E-4	22.150015679912812	0.37270676732839203
100.171934598	29.5687895491	train	1.502557817333533E-4	38.11441043576273	0.4646440678256468
99.9656613175	29.5884987329	train	2.727189182879164E-5	3.2195003181425785	0.1360911201629791
99.9657472653	29.597522613	train	5.0314358429308335E-5	7.960532612870288	0.2251838294141034
99.9760726718	29.5974470807	train	1.1695562518140859E-4	25.755740767673068	0.40318669735620155
100.027699103	29.5970573739	train	1.0876082917599384E-4	23.620698874340714	0.3858363844625715
100.058674465	29.5968139143	train	1.2210782334864484E-4	27.491302464903107	0.413601958176024
100.461445007	29.602013691	train	8.123070699359746E-5	16.362599207066093	0.3193618853686514
100.430600173	29.6113735114	train	7.60582113175927E-5	15.01427318206933	0.305233190374865
100.513198909	29.610457135	train	8.22225793756575E-5	16.75137483402041	0.3220057830118462
99.9660914477	29.6336180085	train	4.454624652167789E-5	6.580477280806802	0.20465158824322022
99.9764205327	29.6335423659	train	1.0479713089038121E-4	22.594416841830338	0.3770771629147625
100.028065355	29.6331520901	train	1.0023619951762115E-4	21.556941404145977	0.36668382723478365
100.090037761	29.632657223	train	8.843470460326424E-5	18.52480370461754	0.3381085152166644
100.399998898	29.6387711617	train	8.690712516675837E-5	18.015791245665174	0.3342201429750876
99.5323346008	29.6541180994	train	3.644059693420547E-5	4.995941396682804	0.17388845843978784
100.431110282	29.6474626812	train	7.744054217096088E-5	15.39361530097834	0.309066148904749
100.111091277	29.6685793781	train	7.770873750026197E-5	15.456836824131676	0.30980491359387086
100.255737451	29.6672877329	train	3.633710457374862E-5	4.9776132194927465	0.17348028307874153
100.266068951	29.6671894344	train	3.57019321235193E-5	4.865126141580364	0.1709662925043591
100.379711974	29.6660550248	train	8.25817822970251E-5	16.842920747576805	0.32295820171685563
100.018190619	29.6783500118	train	6.877542103937758E-5	13.00146053229035	0.28431592998854055
100.121523587	29.6775156738	train	3.176773740408962E-5	4.054624211717622	0.1550476196057266
100.235184573	29.6765048691	train	4.233334017336837E-5	6.136672216255521	0.19648271301575704
100.266181993	29.6762122823	train	4.655638563125609E-5	7.078126647223675	0.2119293074194399
100.307511165	29.6758108925	train	4.8500114180520236E-5	7.5337399412334936	0.2188410379096947
100.431493474	29.6745294244	train	5.188881394752956E-5	8.35990059421679	0.23060539595796317
100.142393743	29.6953856188	train	2.9596677840122596E-5	3.615085121388247	0.14599843971496365
100.380081684	29.6931222901	train	5.525990911754801E-5	9.215182494842136	0.24196223774207937
100.008127303	29.7054999056	train	6.729282454593346E-5	12.575735581543288	0.2799024389987298
99.9256838552	29.7331750242	train	4.255698459260031E-5	6.177361923939465	0.19731590394521104
99.5123112967	29.7805443633	train	6.112768720808533E-5	10.933427955956752	0.2609504749928404
99.5640370912	29.7803338491	train	3.6880212083539606E-5	5.080039597101787	0.1756178228565715
100.153761067	29.7855273887	train	3.831383889548662E-5	5.355414565141908	0.18120747987402652
100.257198993	29.7845842311	train	3.221068035122401E-5	4.138817558784287	0.15687034387094428
99.1812886214	29.7994622467	train	3.149446499596235E-5	4.002680771113516	0.15391915884114887
99.9366947119	29.805292044	train	8.185268250598845E-5	16.596327423922457	0.3210222050208661
100.278115307	29.8024311736	train	3.7520108738594145E-5	5.203093505797797	0.17812215709698925
99.1709717943	29.8175256984	train	2.117004040662824E-5	2.260758155277995	0.10895963740778161
99.9264310836	29.8143886595	train	6.0026686195246306E-5	10.586310949703755	0.2574604588873186
99.9266808397	29.8414596456	train	5.8606535504451317E-5	10.173954906686262	0.25290980677972424
99.1606946188	29.8626626555	train	1.1979431260594032E-5	1.0007995293842704	0.064718038115745
99.2021107499	29.8626057467	train	2.014237127949945E-5	2.1127574864797873	0.10422160687677783
99.9371999163	29.8594338194	train	8.12483112723248E-5	16.368806898336793	0.3194089903996957
99.3574841928	29.8803258461	train	2.8915035841828346E-5	3.4834230886717883	0.14311717588135922
99.927097857	29.8865777047	train	7.0451640036253E-5	13.391982428146266	0.2892410974559614
99.937537485	29.8955280852	train	8.063228112457158E-5	16.157016810134266	0.31775674706357276
101.500852415	29.8841736131	train	5.0003053477149936E-5	7.884335294823856	0.22410280507473004
101.532347269	29.9016131775	train	4.606845229800899E-5	6.962257676697504	0.21017501042029735
100.18649945	29.9296188006	train	9.387003272647106E-5	19.996425718465364	0.3515830416485587
100.238292743	29.9291424414	train	9.305596957212645E-5	19.83236892752555	0.3495999645258576
99.9275995294	29.940718961	train	6.0910329717903274E-5	10.868989878461136	0.2602640842097436
100.279841942	29.9377691524	train	7.595504703628988E-5	14.97970429169573	0.30494542806581065
101.284585294	29.9332029461	train	7.178662837439541E-5	13.727878259453604	0.29311541201090313
101.31564422	29.9326607529	train	7.088357997011599E-5	13.485782516752167	0.2904992841519336
100.114288531	29.9573204563	train	9.259307888065465E-5	19.726626571134076	0.3484669328510637
101.253728878	29.9427555192	train	6.750448364006823E-5	12.621592275377411	0.280535847689706
99.93829926	29.9767394477	train	8.858771800828111E-5	18.574250420334707	0.3384955015790944
101.326837084	29.9685472467	train	6.193263184832972E-5	11.166650845290626	0.26348134530537015
101.399763696	29.9852795443	train	5.320926360063469E-5	8.68382841271682	0.23509414734191234
99.6483729	30.0236074506	train	2.9430428824008364E-5	3.581926781168496	0.1452975021973148
101.390054448	30.0125181936	train	5.205351238940908E-5	8.407139914566505	0.2311681473522322
99.9388939065	30.0399031357	train	1.008438175373585E-4	21.74256959599039	0.36808843192583174
99.7730923109	30.0590303697	train	1.1300589993650136E-4	24.663534552080538	0.39494826699711505
99.9079451328	30.0581683525	train	1.2062516898385446E-4	27.00722715355257	0.41064218750854237
100.042791644	30.0571680768	train	1.07412389674349E-4	23.303092972858867	0.3828843003264306
100.063826173	30.0840707775	train	6.87761531704537E-5	13.001736202230868	0.28431809608011605
100.354315222	30.0813981813	train	7.572301941002682E-5	14.899758626761749	0.3042973477279058
99.6903538119	30.0955875006	train	8.158584920618986E-5	16.48783087642966	0.32031090555044317
99.7837502842	30.0950636016	train	1.091914968883446E-4	23.72548137926679	0.386773286208879
99.8148818761	30.0948742191	train	1.139591884395149E-4	24.93933428501661	0.39695741270088086
100.032793918	30.0933420747	train	1.067257720694767E-4	23.077178876066185	0.38137018497773284
99.5658730591	30.1052068083	train	4.285874144523198E-5	6.2322633525884665	0.19843736926138766
99.960420238	30.1209625061	train	1.1317746445153357E-4	24.713086737695576	0.3953108427375851
99.8671612393	30.1396592594	train	1.1997983407470128E-4	26.667260225449205	0.4093445751119921
101.734870938	30.1140334728	train	8.051283976540895E-5	16.117139609767673	0.31743546662093564
101.330848324	30.139871284	train	5.151297133401588E-5	8.25216276410656	0.22931810446990158
99.8882479962	30.1756136888	train	9.481756386665352E-5	20.239043474703408	0.35387607443536234
99.90901872	30.1754714049	train	9.74974808673035E-5	20.860969790406095	0.36027456261193974
99.9505597138	30.1751769739	train	1.0347143610075952E-4	22.310382848792084	0.3740915382469983
99.5559494675	30.1864669632	train	2.7459063430033553E-5	3.2506761610525228	0.1368972722228383
100.334902194	30.1808520846	train	7.640129939900834E-5	15.118702857556167	0.30618847500275315
99.1093099578	30.2146726276	train	1.3610733982025866E-5	1.1907584916615908	0.0728886690375809
99.8470149963	30.2119818123	train	1.0712464098136721E-4	23.226148311799015	0.3822506658113465
101.612344153	30.1886870813	train	4.609185563761505E-5	6.9683668136800865	0.21025933220556947
99.0989282524	30.223705176	train	1.8550748058347925E-5	1.8739204771060207	0.09678320844241094
99.6600620502	30.2220804736	train	1.250540624307542E-4	28.480996594802793	0.4193960723933702
99.7224065746	30.2217516766	train	1.2859072070656833E-4	29.61851600367547	0.42620186616090605
99.7535784394	30.2215761594	train	1.2582323413353364E-4	28.668519600941742	0.4208899360624137
99.8886531308	30.220729936	train	1.2235442731877664E-4	27.56798258539324	0.4140913639175454
100.16927869	30.227550179	train	1.7207074193866496E-4	46.18266510710077	0.49847662387533553
101.550776852	30.2169593779	train	7.280600069665819E-5	14.025504089825214	0.2960454453290718
101.73761122	30.2131881152	train	8.9331842365736E-5	18.79166865056048	0.34037103421548087
99.0054044464	30.2508152526	train	1.064478380141487E-5	0.8517593690909359	0.05792536022864987
101.436805733	30.2281492406	train	8.344979880698638E-5	17.078166226738666	0.32524872003453864
101.571772639	30.225568663	train	9.927334932065366E-5	21.319613318528553	0.36444521496325527
101.696341564	30.2230634305	train	9.45183398900137E-5	20.161577444419226	0.3531537041150886
98.9742184303	30.2598370863	train	1.1896086242321165E-5	0.9911532666546577	0.06429672309763947
99.6395139699	30.2582783493	train	1.0281543503478456E-4	22.136704993088113	0.3726035345137415
101.603153957	30.233968386	train	9.789008999211207E-5	20.952078568807327	0.36120131690432267
101.675825409	30.2325035994	train	8.705407933347577E-5	18.066970096277604	0.3345961919621257
99.6916135666	30.2760614346	train	1.2024200748894862E-4	26.775955158364965	0.40987243095853504
101.416702177	30.2555826035	train	1.0638697097371406E-4	22.966687281331087	0.3806203267049967
99.8476344461	30.2841680456	train	1.3083070838441804E-4	30.49357573411817	0.43043048057465594
101.323438586	30.2662916799	train	1.3727089985317414E-4	33.072557369620256	0.44224818427933366
101.406536311	30.2647901884	train	1.4562205344464054E-4	36.466882093681896	0.4568613646825155
101.54155643	30.2622379711	train	9.889375524582437E-5	21.226075587399816	0.3635583089002487
101.593482567	30.2612193405	train	1.2176420930472799E-4	27.38214778324526	0.4129186631227059
101.614252274	30.2608061327	train	1.1970218130422302E-4	26.56050746377536	0.4087845228078902
99.5877552547	30.2946168261	train	1.0371262388085743E-4	22.36397819344335	0.37463685017156373
101.437919227	30.273229597	train	1.1782331607068129E-4	26.013709627335444	0.4049665804399513
101.510629015	30.2718548309	train	8.42047509945501E-5	17.298219496868413	0.3272283200647794
99.8373908131	30.3022814355	train	1.1712231870482754E-4	25.805682513791876	0.40352945946427277
101.365420863	30.2835805495	train	1.4228260360923966E-4	35.225314792767264	0.45111071437601596
99.5254593527	30.312929763	train	7.27484364574487E-5	14.012527827031828	0.2958806327833639
99.5566612441	30.312800731	train	5.8402526390519004E-5	10.124250809300321	0.25225150544191005
99.4734991599	30.3221521465	train	8.055803485781906E-5	16.132228635614833	0.3175570706376995
101.230762634	30.3039873246	train	1.2129028068754504E-4	27.229980382852485	0.4119736135116984
101.272330881	30.303271761	train	1.552066575430118E-4	40.31738702493898	0.4727167016302832
101.365853888	30.3016135269	train	1.3485388120609195E-4	32.282019587784866	0.43787091122871996
101.58451612	30.3155147419	train	1.0870884423249514E-4	23.60805081078261	0.3857230994571038
99.4424156132	30.3493330124	train	3.824435717276368E-5	5.342094342646182	0.18093832166090612
99.484078442	30.3582093602	train	3.111891956655825E-5	3.9249530520263787	0.15236344181007042
101.335536241	30.338240283	train	1.4954173902868075E-4	37.82856028726841	0.46345934699575464
101.491451648	30.3353611868	train	7.948578043500939E-5	15.881056874243496	0.31466028291706083
101.522631988	30.3347630935	train	9.968566839197887E-5	21.416567773851938	0.3654057851639597
101.626559591	30.3327158444	train	1.0085756533109387E-4	21.746769567041362	0.3681201400398925
101.346146445	30.3470706663	train	1.6333746768667774E-4	43.5435288028651	0.4854589037080429
101.418915735	30.3457439375	train	1.1772218656152992E-4	25.985146519462894	0.4047596815393225
101.46049599	30.3449676485	train	1.1095372898665387E-4	24.081495384097774	0.3905773635658894
101.502074612	30.3441781558	train	8.643022349524706E-5	17.894102505396923	0.332996840167074
101.616407181	30.3419389846	train	1.1988287301589864E-4	26.629980349638235	0.40914911595507175
99.7235319967	30.3751508208	train	1.2450010115487047E-4	28.278779726359957	0.4183154013207194
101.221591903	30.3582682581	train	7.465320190803058E-5	14.528887884321337	0.30129352214009875
101.252785623	30.3577341449	train	1.4337381093662105E-4	35.74331605668786	0.45300316008612107
98.9741853247	30.3861754012	train	1.936660925759838E-5	2.0004934987084186	0.10061147535226424
99.1823619841	30.3860506841	train	8.239494926993316E-6	0.5879555274925178	0.045431220266735114
101.596096657	30.3603831956	train	1.0226185627497335E-4	21.98738164000765	0.37134233938890154
99.4842563352	30.3943044374	train	2.342186456409968E-5	2.5830822103743825	0.11916835860673389
99.9006092419	30.392097449	train	1.4274565057332902E-4	35.453130958491705	0.45191535881063394
99.6925022076	30.4023901984	train	1.0170713923646701E-4	21.89305493804331	0.3700734545360106
99.9527372878	30.400751104	train	1.4875009303622354E-4	37.590936226097	0.4621397245128868
101.253406224	30.3847854364	train	1.380199059023111E-4	33.43642952330492	0.4435908477335421
101.295007974	30.3840609406	train	1.5414321559302185E-4	39.82343823691078	0.4710033072212236
99.8591341622	30.4104239317	train	1.3980557266976576E-4	34.20839109654586	0.4467658951190537
101.513622389	30.3890556945	train	1.1293787034018949E-4	24.643885878325776	0.39480437628329207
99.8383907178	30.419582325	train	1.3152741151847716E-4	30.83373882351772	0.43173302787965095
101.305831914	30.4019112236	train	1.530064294562735E-4	39.229836304468975	0.4691593856123514
101.378643962	30.4006047986	train	1.407117039441828E-4	34.675518274070775	0.4483632442350367
101.441050441	30.3994527431	train	1.2043992583767518E-4	26.895439923662884	0.4102702921273911
99.9009406441	30.428189155	train	1.6356367558637542E-4	43.61133809843521	0.4858046062730204
99.6302747985	30.4388003697	train	9.172865929384418E-5	19.4139761874497	0.34634046290832793
101.389484686	30.4184472025	train	1.0370554248232804E-4	22.362404606279686	0.3746208530699404
101.441723997	30.4265002046	train	7.833826311583811E-5	15.626610603923028	0.31153279968707415
101.847384539	30.418277542	train	1.5369303666160805E-5	1.4271221748561551	0.08153833015721146
99.5575316294	30.4662027168	train	8.91109211932081E-5	18.743325013142762	0.33981532310107615
99.8909389085	30.4733750772	train	1.66392257740683E-4	44.61762165858534	0.49008849689125
101.359143188	30.45508029	train	9.763925478157777E-5	20.893869810610635	0.3606095301288867
99.5263780322	30.4843796858	train	8.372782351002858E-5	17.166762010890128	0.3259790969747567
99.807751959	30.4919638235	train	1.271041916078306E-4	29.08508228307884	0.42336078720308745
101.203428907	30.4758457133	train	3.885878295828978E-5	5.459884861498932	0.1833123647971721
101.578149345	30.4689733123	train	1.1633473557435325E-4	25.561714554023595	0.4019065247348361
99.9849615775	30.4997687663	train	9.20479012854015E-5	19.521671817000357	0.3471274119901508
99.0262634359	30.5125111877	train	3.267668782537804E-5	4.227394946145205	0.1587795097999157
99.7974801069	30.5100740439	train	1.277018077066246E-4	29.250835615557655	0.42450633599565
99.8079011025	30.5100098632	train	1.3681634333547783E-4	32.82498499719249	0.4414301849830862
101.245484915	30.4931691939	train	5.1868013407990374E-5	8.35393451864543	0.23053426484457495
101.391246238	30.4905760272	train	5.799565237595759E-5	10.025121386826191	0.2509351247022126
99.7454434865	30.5194055855	train	1.1331081372393944E-4	24.751601391478417	0.3955923563273828
99.8496632151	30.5187677161	train	1.6322333749687302E-4	43.509316523876244	0.4852843075828613
101.006351017	30.5151126843	train	2.390740732297876E-5	2.6706139102084316	0.12133900121466129
99.7143089533	30.5376270515	train	1.0768195945435687E-4	23.365391937315614	0.38347672598576454
101.246106858	30.5202200599	train	9.555619153294775E-5	20.411072042764275	0.35565234137867924
101.277351646	30.5196775006	train	5.555596856586545E-5	9.301470758666525	0.24294363438278488
100.933793223	30.5342526925	train	1.6352566310766522E-5	1.5616908501645812	0.08630459971552457
99.8082745518	30.5551247408	train	1.4142688747798511E-4	34.91994049601102	0.4496174878931358
99.8604030937	30.5547907445	train	1.5539846939024654E-4	40.40633413998894	0.47302456385273633
99.0158499411	30.5666560686	train	5.907517765205414E-5	10.295659797863667	0.25441765137275335
100.861204876	30.553353405	train	3.0463845431657593E-5	3.7893704717255035	0.1496360246411847
99.6728610586	30.5739419007	train	8.873628959607389E-5	18.622261750220655	0.33887082137946484
99.693717255	30.5738324269	train	1.1118100518725074E-4	24.154751860447327	0.3910645446180966
99.7771408456	30.5733611226	train	1.4536384376934213E-4	36.40341637070133	0.456421020313034
101.226099414	30.5566457493	train	1.0669684520557013E-4	23.06637528003445	0.38130623291964333
99.0575781998	30.5937157262	train	3.426421403345679E-5	4.529606694314508	0.1652189764653773
99.7981442471	30.5912808023	train	1.3186271446769335E-4	31.011538467234523	0.432357784777956
99.8398627302	30.591018237	train	1.6244266588464113E-4	43.187076041642456	0.48408685320420036
99.6730480681	30.601011427	train	1.0273450809326077E-4	22.112983879156932	0.3724194779810878
101.341353691	30.5816840047	train	5.977380607127538E-5	10.500745547297953	0.2566542051233831
101.2477695	30.5923550964	train	7.386104256105902E-5	14.269229969089329	0.2990525349435646
99.047160353	30.6207912323	train	4.7009138525432556E-5	7.180948275536751	0.213550161895144
99.7567058005	30.6276219152	train	1.3619752128984E-4	32.63597005044757	0.4403127165479617
99.7672106611	30.6365837095	train	1.208409195476493E-4	27.07948439176069	0.4110747389388357
99.8506865758	30.6360643374	train	1.4602667497122176E-4	36.60829662576613	0.45754996308249546
99.8298948348	30.64522198	train	1.4508064121559685E-4	36.33380761261504	0.4559372319571963
99.0471778664	30.6568861353	train	6.44292051365093E-5	11.791801065931471	0.27122186271112797
99.0054274061	30.6659182816	train	4.2971247858322095E-5	6.252995788190889	0.19885469254813248
101.540981384	30.6410741381	train	8.363581129417834E-5	17.137441255124305	0.32573755399941595
99.8927552859	30.6718749943	train	1.1458818530314094E-4	25.124731842853123	0.3982757924761861
99.9553830825	30.6714295755	train	8.991378185155789E-5	18.91193094769711	0.34183039258499226
99.8719601015	30.6810393883	train	1.7212899162157813E-4	46.20433968428889	0.4985612392404175
99.8928382781	30.6808975714	train	1.4295069411127573E-4	35.55336882378118	0.4522709132524622
101.332878986	30.663017407	train	8.579906603939904E-5	17.732540516581576	0.33137092661838546
99.6945546331	30.6911323757	train	9.638850391147503E-5	20.603744061726115	0.35764223642545706
99.9346810895	30.6896263335	train	1.256380572656063E-4	28.625690100739124	0.42053099376050074
101.281153095	30.6819765911	train	9.114612210584595E-5	19.226518296860277	0.34489957657419673
101.333529505	30.6900659108	train	9.122847797946052E-5	19.2497427431138	0.3451036665164067
99.1412092809	30.7199835176	train	2.5124769318528883E-5	2.8710433965077766	0.12673452936409454
99.8827276672	30.7170591821	train	1.4208202456928107E-4	35.150325989733226	0.45076143100186494
99.9036135383	30.7169154829	train	1.486922778996285E-4	37.57528547464631	0.4620430960443173
99.934942059	30.7166936354	train	1.2402311736454177E-4	28.08631624909329	0.4173816700263886
100.989387458	30.7048165844	train	3.0287173111415326E-5	3.752804295075999	0.14889743731765123
101.334180904	30.7171142894	train	8.404305913700712E-5	17.262246699679743	0.3268053173894895
99.4024312586	30.7465070375	train	4.6106937646492535E-5	6.972303775658847	0.21031366285595135
99.8412689691	30.7534269768	train	1.350361399133613E-4	32.33174979266337	0.43820337938321047
99.162173829	30.7650768574	train	4.822277576574476E-5	7.468836982208796	0.21786227101921682
99.8622433247	30.7623123389	train	1.2081429975262188E-4	27.07056912944797	0.41102140409992816
99.8935868952	30.7621001916	train	1.2036803465440571E-4	26.852038686661814	0.4101258364558604
99.8414259242	30.7714721377	train	1.358369055810769E-4	32.54620176361527	0.4396594525630341
100.906957724	30.7601808779	train	1.422685209804477E-4	35.220049838478424	0.45108620573588054
99.7998538067	30.7988045131	train	1.3185262743923946E-4	31.00713961856731	0.4323390100536902
101.325261897	30.7804144603	train	8.168022004554373E-5	16.524037388445812	0.32056264085521063
99.7999285386	30.8078271305	train	1.2812963406846832E-4	29.417769157296846	0.42532362943625457
99.8208344682	30.8076964044	train	1.4035546592405793E-4	34.53352905472351	0.4477363612254669
99.873098679	30.8073548383	train	1.518527610332276E-4	38.78802104932547	0.46727489099658576
99.8940041089	30.8072123117	train	1.393231342580009E-4	33.980224120369705	0.4459116619734771
99.9462670166	30.8068412457	train	1.313843055327248E-4	30.75743661897728	0.43146596515923524
99.9776242863	30.8066084925	train	6.0391085501780215E-5	10.709610372411857	0.25861919635222314
100.855780642	30.8150508883	train	1.0516238804239159E-4	22.667347300393978	0.37789476769242814
101.315684298	30.8166658487	train	8.112893880671341E-5	16.32671330142125	0.31908944908256953
99.8106846948	30.8438524385	train	1.565006884880471E-4	40.83310835780613	0.47478670462554096
99.852511914	30.8435838609	train	1.5347265145512575E-4	39.44871235880229	0.4699171727425099
99.9361645979	30.84300619	train	1.3080266890810595E-4	30.483560051415235	0.43037793332033725
99.9884462561	30.8426177153	train	7.492894749732036E-5	14.624848185705737	0.30207023706117736
99.9153373183	30.8521779545	train	1.6175283677162045E-4	42.87253714737519	0.483024093688133
100.84584904	30.8422564595	train	9.621399204102719E-5	20.563280923892833	0.3572260318830509
100.020101221	30.8694404781	train	5.042496079177785E-5	7.987604470646222	0.22556717760306125
99.863372851	30.8886265299	train	1.5356421354154385E-4	39.495518611056944	0.4700657416727836
99.9052189319	30.8883405624	train	1.542472731796916E-4	39.89340071868922	0.4711714538566953
99.947064401	30.8880410663	train	1.3062392023245855E-4	30.419711140724925	0.43004272211575956
99.9993703338	30.8876476727	train	6.264420127525477E-5	11.362850097038482	0.26570423871182536
99.8216032173	30.8979214114	train	1.511693711158846E-4	38.54228443145925	0.4661522633718332
100.596018703	30.9087291061	train	1.3670798080059E-4	32.76303904567923	0.4412348263834262
99.8427657727	30.9248539454	train	1.56257245860068E-4	40.748526080647565	0.47439852252882825
99.8636968842	30.9247158388	train	1.51673477653085E-4	38.716323129590265	0.4669808332602462
99.9055586654	30.9244294644	train	1.4592462616178637E-4	36.56496664301609	0.45737645771971774
99.9474198337	30.9241295422	train	1.0937893028529756E-4	23.765990512352232	0.38718014851107874
99.9788152907	30.9238957102	train	5.203518355433793E-5	8.40188278097324	0.23110556101496335
100.627553789	30.9173577069	train	1.2020578450765928E-4	26.754134318864946	0.4097995563537725
100.020771152	30.9325939699	train	2.8162107782907588E-5	3.3630961449731815	0.1399119072000042
100.5649294	30.9271525154	train	1.6735381557454878E-4	44.961867728862664	0.491528566098469
100.50229092	30.9369173909	train	1.5110895580226622E-4	38.521426533865395	0.4660527894256002
100.554612271	30.9362987297	train	1.8344858430380777E-4	48.430644336706436	0.5144797570671137
100.617395717	30.9355284046	train	1.518485703246334E-4	38.78593001654694	0.4672680211667129
98.8378938152	30.9726149418	train	3.0490845865147143E-5	3.794958829205547	0.14974878837167552
99.7908088248	30.9702965736	train	1.5776467030575932E-4	41.23952368114743	0.4767930082703913
99.8326912774	30.9700334426	train	1.38446325821873E-4	33.65708807220426	0.4443523615843226
99.8536322938	30.9698967872	train	1.1763562140003762E-4	25.95924859801338	0.4045824652293653
99.8955138891	30.9696132969	train	9.717098919255695E-5	20.7852042114506	0.3595018282745934
99.9583351351	30.969162614	train	7.47393685779099E-5	14.558874146775093	0.3015364204142727
101.465386645	30.9491937992	train	4.401445515215384E-5	6.461406754957695	0.20270369550172554
100.000309241	30.9778670774	train	4.707854084652605E-5	7.19670976432087	0.21379803290368898
100.523792377	30.9727528151	train	1.7792083927972935E-4	47.33653583735192	0.5068344548731182
100.57613273	30.9721247982	train	1.8206250696743424E-4	48.17943024062365	0.5125850580582293
98.921647026	30.9997625966	train	2.675746930842148E-5	3.133816616245571	0.13386771441812223
100.471727318	30.9914001663	train	1.308382201421238E-4	30.496258929085325	0.4304445563038689
100.492668231	30.991159809	train	1.6424598156461906E-4	43.82650971528331	0.48684453339065653
101.099830259	30.9827139869	train	1.02276451111351E-4	21.98986341483274	0.37137565526387617
98.8064052931	31.0086644554	train	2.1793070968372414E-5	2.3440426269934074	0.11180777051749277
99.4349529245	31.0080770067	train	1.5887404200160533E-4	41.68813917510527	0.4785413129182213
99.4140408778	31.0171688528	train	1.3725213423185535E-4	33.063579208659434	0.4422144619336432
99.7073751989	31.0158948377	train	1.4066935987757555E-4	34.65864079153973	0.4482888046160226
99.8540341452	31.015007939	train	9.377290805966442E-5	19.976852346212414	0.35134707921329766
99.9064106825	31.0146508224	train	7.43837241621826E-5	14.439425848350417	0.3005327902528461
99.9797362072	31.0141151699	train	4.1823115651961473E-5	6.043842327181937	0.1945753733473182
100.587197983	31.0080757161	train	1.8809950026897054E-4	49.37524635390167	0.5207310764690077
100.796619449	31.0053309365	train	7.57885357352076E-5	14.922332430859845	0.3044804649141989
100.922257933	31.0035211728	train	8.902753844083876E-5	18.716379640273846	0.33960533639217827
100.932727288	31.003364846	train	7.640559155929596E-5	15.120009311875782	0.3062004093334019
99.7703024081	31.0245575143	train	1.3668729020205848E-4	32.75788852245306	0.44119750933362617
99.9588766051	31.023294393	train	6.058618905415691E-5	10.772894725759134	0.25923811237855315
100.074110067	31.0223869073	train	9.22794416407493E-5	19.608717390801505	0.3476969872269189
100.545455917	31.0176038493	train	1.8289680951771623E-4	48.33002731699545	0.5137272758082412
100.911968545	31.0126948241	train	6.449204647865703E-5	11.806817100509749	0.2714146009278888
98.7853930152	31.035700735	train	2.4963680476525613E-5	2.8459851629633137	0.12602436699223798
98.8692233405	31.0358129079	train	1.6442074683018233E-5	1.5737500839762197	0.08673602739847942
98.9425751745	31.0358663913	train	2.7125962302242898E-5	3.1951938744010087	0.13546155308673785
100.503704982	31.0271187386	train	1.673285790088336E-4	44.95451803913051	0.49149087470886593
101.058740771	31.0194575147	train	7.603393993433288E-5	15.006885421273378	0.30516551018880494
101.236722342	31.0164951905	train	1.19075783832054E-4	26.35255623201699	0.40751710971384675
100.943745813	31.0302616491	train	6.722082822577054E-5	12.560137323295088	0.2796867293156727
98.816794772	31.0537954138	train	1.8108870702374048E-5	1.8053674011358591	0.09469614955910506
99.4456384313	31.0531558383	train	1.4985520189874063E-4	37.95976344809578	0.4639800813770487
99.5190009298	31.0528815728	train	1.55625222376464E-4	40.51102491848391	0.47338804399321444
99.9696268335	31.0502817766	train	5.583621981747619E-5	9.389506561932476	0.24387029064267152
100.042978266	31.0497096268	train	6.638840240371391E-5	12.340122174300332	0.2771832630419049
99.1626768189	31.0628460581	train	1.681917428232047E-5	1.6245557474450247	0.08854917110043245
99.4142361591	31.0622835188	train	1.3255676288497767E-4	31.331682657299027	0.4336466233755128
100.525084781	31.0539328283	train	1.9612384428489152E-4	50.505761670912435	0.5311463972802033
98.7328985483	31.0716951834	train	5.193013307071961E-5	8.371751873892963	0.2307466549853656
100.001252387	31.0680851951	train	5.082046168811476E-5	8.083839750912492	0.22693488716476737
100.095577589	31.0673184011	train	9.970142711770255E-5	21.420273347460792	0.3654424402980805
100.10605794	31.0672289449	train	8.39914321616252E-5	17.250760860237364	0.3266701438094071
98.7643243309	31.0807795202	train	2.4256747457380654E-5	2.733591547553999	0.12289413741772255
99.0578752942	31.0900050006	train	2.415577833504833E-5	2.7153892394217483	0.12244522521210652
98.9530229854	31.0990325238	train	1.2036110529161493E-5	1.0074253736437846	0.0650043391890511
99.0159376573	31.0990400982	train	2.5342418743525317E-5	2.9048999321595	0.1276922087714405
99.0893380703	31.0990101263	train	3.2022723868209026E-5	4.103091320201444	0.15609785834716247
99.519246059	31.0979953131	train	1.3400667565290232E-4	31.92415221506281	0.436320296747148
99.7499150426	31.0968597801	train	1.4761276814854524E-4	37.126156850875375	0.4602324757184874
99.9700847354	31.0953909069	train	5.72408381201383E-5	9.803645590873044	0.24848071963522356
99.9910523934	31.0952314074	train	6.93205615584406E-5	13.133958148955614	0.2859251674198216
100.022503563	31.0949857655	train	7.830538498969949E-5	15.617175132864643	0.311442771824624
100.074921304	31.0945593157	train	9.889702077502256E-5	21.227005451906983	0.3635659492314431
100.599026656	31.0891232446	train	1.492609675733622E-4	37.72923167732549	0.4629920608791352
98.8900979952	31.1080173072	train	1.9298696696866292E-5	1.9899576062888966	0.10029404779482955
100.609811481	31.1070318328	train	1.4647693899220104E-4	36.78167733862369	0.45831418771963167
98.9949646695	31.1261101882	train	1.548159561300131E-5	1.442692613388845	0.08208516807441982
100.588996593	31.1163116346	train	1.6270444828795418E-4	43.30145725608349	0.4844890156875937
98.7117425364	31.1348108242	train	5.165449904598904E-5	8.2926936639613	0.22980335369538382
98.9320257238	31.1351153956	train	2.4465491879451887E-5	2.7684892541255794	0.12382076758187287
99.0054539411	31.1351332136	train	2.9533921173945828E-5	3.602568314150622	0.14573398077961983
99.9075240559	31.1319366687	train	5.3316098626472314E-5	8.707378584702447	0.2354550343612894
101.406706382	31.112649994	train	5.582266414197757E-5	9.385248294486836	0.24382552074853772
98.8271121865	31.1440403275	train	1.4762854426559588E-5	1.3248924441724879	0.07857375369378548
98.9215285571	31.1441324549	train	2.2404069166423888E-5	2.425718655856789	0.11458327036277528
100.022987285	31.1400938558	train	1.0330847245937062E-4	22.27417001693834	0.3737225479854609
100.599782885	31.1342209492	train	1.2397145525018733E-4	28.065194910525786	0.4172803576358192
98.8795542656	31.153123051	train	2.6576341613230174E-5	3.1036474637969254	0.13308212860954635
99.9076959231	31.1499804523	train	7.459187132286429E-5	14.507544654673321	0.30112053224121044
100.117488821	31.1483308198	train	1.1989588278575216E-4	26.63498238458358	0.4091753492411636
99.5720507853	31.1609316301	train	1.332354012962447E-4	31.628339091472945	0.43490119916466397
99.9392549033	31.1587765818	train	8.72924391684037E-5	18.149982253443856	0.3352052413763021
99.8974609514	31.1771196216	train	1.0505591626010978E-4	22.646088207004127	0.3776566591315957
99.9604187365	31.1766652509	train	1.336573971536396E-4	31.76401680483045	0.4356785297074951
100.00238978	31.1763452343	train	1.6979021139782507E-4	45.661203220970314	0.4951412575525042
100.044360139	31.1760115365	train	1.7604023229811128E-4	47.00958754164374	0.5041782416308611
100.065345053	31.1758395574	train	1.6644296927283722E-4	44.64394777338323	0.4901646483228996
100.107314333	31.1754853392	train	1.3883587276151586E-4	33.82137186920287	0.4450462069292338
99.8871361247	31.1952361153	train	1.0421233082330272E-4	22.47502016163144	0.37576364103135623
101.136065636	31.1986032765	train	7.759805425921898E-5	15.4307455305043	0.3095002196229384
99.9188829423	31.2220804942	train	1.381444717184473E-4	33.49791595531585	0.44381351693824067
99.9818701154	31.2216150397	train	1.885137362606467E-4	49.427775218218684	0.5212800548063935
100.055353236	31.2210330336	train	1.768690215474924E-4	47.141100917350016	0.5053523609008709
100.097342608	31.2206816148	train	1.6684472207064015E-4	44.81360352601483	0.49076714112130804
101.440450323	31.2022067993	train	4.375807301143805E-5	6.41018697330523	0.20176118337121643
98.7849456138	31.2342061332	train	3.805197240355789E-5	5.3052125868378495	0.18019213761730818
98.8164474655	31.2342549578	train	4.2114099222768684E-5	6.096783672544534	0.19566424660664336
98.6379038472	31.2428989596	train	5.2084715243825055E-5	8.416089614507566	0.2312746703718986
98.7219157403	31.243108117	train	1.9973693054416923E-5	2.088347306987428	0.10343910392709046
99.9505573313	31.2398949335	train	1.6048835039103801E-4	42.27537994937469	0.4810645978562932
98.9529472043	31.252423117	train	6.052099821879156E-5	10.753568093304088	0.2590314261455739
101.3152513	31.2315804212	train	4.4407818975582545E-5	6.547319615113897	0.2041454604094471
101.44114548	31.2292509219	train	4.283653752424162E-5	6.228223586885221	0.19835495624078073
99.7511960724	31.25925936	train	1.3745133287442607E-4	33.15888313949095	0.44257221949252495
99.8037083862	31.258941714	train	1.3169010299991083E-4	30.920483753354695	0.43203633622955223
99.8142107476	31.2588756107	train	1.4022405762787759E-4	34.46442055798239	0.4475047581288723
100.003246863	31.2575390431	train	1.5792878487988908E-4	41.315339848721955	0.4770523816874395
100.024250066	31.2573733783	train	1.1165197387810809E-4	24.29743781163444	0.39207162074578167
101.231525926	31.2420810521	train	7.180983634623364E-5	13.734227502248169	0.29318239116330047
99.8878107366	31.2674106339	train	1.4052689944427031E-4	34.60185896430581	0.44803821581817815
99.9088168364	31.2672637901	train	1.4279568719204443E-4	35.4790852681028	0.4520021670628655
99.9508285658	31.266959804	train	1.6536002243119455E-4	44.22135764411462	0.4885334720808617
100.076962217	31.2749867115	train	5.998948584003028E-5	10.573723707520719	0.2573419633096701
101.326406297	31.2584372598	train	5.573000210145584E-5	9.356140209785316	0.24351934676394169
103.496015553	31.2008121166	train	1.4102972170736718E-6	0.04729581939520687	0.008080415612089309
99.4888096768	31.2966158179	train	1.26304348090531E-4	28.795548334916386	0.42182044036855293
99.8251057563	31.3039181107	train	1.4429256297510178E-4	36.09225088490716	0.45458643253756087
99.8776418465	31.3035698205	train	1.438763313416449E-4	35.9421433098385	0.45387028349781366
99.9616976126	31.3029678648	train	1.5579811175690732E-4	40.57599311958128	0.4736648452108857
99.9827111513	31.302808782	train	1.015879454976887E-4	21.87278667243526	0.36980013653065413
100.014231142	31.3025637128	train	5.696820524573425E-5	9.723186338152322	0.24759024951873712
98.8478190754	31.3155013367	train	3.164880735706327E-5	4.03201832355364	0.1545568758232538
99.7411168301	31.3134527148	train	1.5009183004426285E-4	38.05290736599171	0.4643725064744934
99.8041677097	31.3130733111	train	1.4303778271159746E-4	35.59246497325557	0.45242178914721615
101.264729798	31.3136566917	train	6.670734599561047E-5	12.431050649237681	0.278144518734507
101.422237308	31.3107805816	train	7.666747129515682E-5	15.199720666813226	0.306927788745882
101.432736996	31.3105819806	train	5.7005642460324036E-5	9.733876723488091	0.24771265145476495
99.7308173176	31.3405790295	train	1.7852334900976888E-4	47.47926022611486	0.5076794444386373
99.6993490774	31.3497767955	train	1.5138285646607098E-4	38.61598851913647	0.46650347077948096
99.9095967003	31.3484586707	train	1.5461753672437045E-4	40.08523837886448	0.47176889675020106
99.9516444675	31.3481537179	train	1.396030496872322E-4	34.10714270324159	0.44640761727649847
101.254658384	31.331873098	train	7.928997389374967E-5	15.846074378517129	0.31412863715989736
101.727204081	31.3226982387	train	5.6030240263316875E-5	9.450454535229406	0.24451049528825544
103.069905068	31.2871228993	train	3.7287918780718425E-6	0.20315523771007366	0.02108433972783895
103.321372784	31.2788960107	train	6.461887080970871E-7	0.016815168618605388	0.0037186725713561804
99.6783883653	31.3589117576	train	1.2202875110886223E-4	27.46618386071843	0.41344485969629663
99.8571179465	31.3578422069	train	1.565298866009354E-4	40.84315086377262	0.4748332240489338
101.359911959	31.3389994541	train	5.750396599738751E-5	9.882888202551596	0.24933814814546626
98.8897946359	31.3696806456	train	2.6483764008126844E-5	3.0882274703014914	0.13268005106556285
101.34963274	31.3482073871	train	7.007228260802191E-5	13.30960115799339	0.28813239063789764
99.7941897375	31.376291801	train	1.5803928728633536E-4	41.37929166070364	0.4772268794086419
99.8152205383	31.3761598488	train	1.5802143413376287E-4	41.3689593838482	0.477198694838595
101.265810219	31.3587350786	train	6.903563179686109E-5	13.064759758527268	0.28508496765527785
99.8678798644	31.3848365371	train	1.5170073944228426E-4	38.72573504145974	0.46702556853833943
101.087389753	31.3707833771	train	6.36879836231375E-5	11.621311886838864	0.26894077229411395
99.815376415	31.3942033847	train	1.6495662719453525E-4	44.07756981822462	0.48792319132459766
99.6997501899	31.4039089245	train	1.7794906241172626E-4	47.343221421106676	0.5068741011428489
99.7418249029	31.4036723539	train	1.6658941409025089E-4	44.71997235617566	0.49038443088176537
101.39256349	31.3834900409	train	6.077613810849252E-5	10.829207263566065	0.25983968511612926
99.2158843399	31.4146595524	train	4.274209248674674E-5	6.211040323466159	0.19800422058128056
101.182591217	31.3962571675	train	5.805869483168342E-5	10.040480839639093	0.25113939260307155
101.056649112	31.4073601464	train	7.561293545119412E-5	14.861828939555162	0.3039894474310391
101.634724142	31.3967773855	train	5.852902249398178E-5	10.155069896370824	0.2526598225822589
99.594732123	31.4315063948	train	1.2703556825796586E-4	29.066049079406962	0.42322895359976354
99.8367313207	31.4301546154	train	1.647885669594226E-4	44.01766574988327	0.4876685096422337
101.561413334	31.4072824482	train	5.7042420455539173E-5	9.744378865408505	0.24783285928333554
99.6684497633	31.4401653578	train	1.731730780246074E-4	46.51676543423067	0.5000730848590212
101.057042771	31.4253937598	train	1.1271779737446282E-4	24.580323221184855	0.3943384265359356
103.084276136	31.3767877533	train	3.1413081202612225E-6	0.15817763216389225	0.017821632612974123
99.5527496717	31.4497392065	train	8.8547426785848E-5	18.561230197555354	0.3383936449031
99.7106090378	31.4489607287	train	1.665437508761637E-4	44.69626699834019	0.49031592043214567
101.046723563	31.4345790324	train	9.675557637773325E-5	20.68885519920286	0.35851593423195444
101.183426735	31.4323214559	train	6.932138404468217E-5	13.134157898970322	0.28592758990543815
101.225486105	31.4315975071	train	5.866212452531355E-5	10.187498429587118	0.2530889818202189
101.435759422	31.4277709503	train	6.21129893686461E-5	11.218406304257696	0.26404604198916326
99.7843496558	31.4575526138	train	1.3129963020912548E-4	30.716271994511512	0.4313078268213506
98.858098239	31.4688983617	train	3.612153218330739E-5	4.9394360153798065	0.17262876600923663
99.5950172306	31.4766168925	train	1.456736264883307E-4	36.479558305370404	0.45694923060605463
101.110425748	31.4606045514	train	9.271532564218356E-5	19.76371952397338	0.3487665434096778
103.117317768	31.4117773628	train	4.130558017925629E-6	0.23544285460833986	0.023303174533803584
99.3634509077	31.4865061367	train	6.047537865410472E-5	10.7381320979846	0.25888672162276816
101.121147753	31.4694470767	train	1.0071541462772857E-4	21.70334231969521	0.367792127829661
99.8267646903	31.4933743328	train	1.2368241277287947E-4	27.96505912621774	0.4167128779735999
101.594928508	31.478754798	train	4.829665658283854E-5	7.486632471636295	0.2181232465635229
99.6479010711	31.5124492607	train	1.2182405065816201E-4	27.4011573784574	0.4130377753701568
99.7005556654	31.5121717952	train	1.0999270504009941E-4	23.875712647703143	0.3885087009886354
101.184892508	31.4954334235	train	8.555867683856096E-5	17.650366181480454	0.33074957783931563
100.090486795	31.5365078285	train	6.495055681635296E-5	11.916378845215245	0.2728178004239553
99.9747208297	31.5464644491	train	8.216036541596407E-5	16.725296988779288	0.32184055174412474
103.193976509	31.481379921	train	5.949291722612507E-6	0.3859853950908464	0.03322294924769353
99.5744596124	31.5579114026	train	1.3682193710308108E-4	32.82818302059457	0.4414402658548928
100.101443099	31.572500677	train	8.385561271828053E-5	17.20748351868168	0.326314271865739
102.911916935	31.5263767225	train	1.0349944631458843E-5	0.8210690800195589	0.056411451337401906
99.6379222932	31.5936991373	train	7.229944908408488E-5	13.880381485152714	0.2945924808564728
99.9962681566	31.5914073989	train	1.063398975198767E-4	22.954041535429266	0.38051599658802987
100.175423532	31.5898847661	train	9.221478821626669E-5	19.58441150069503	0.34753804375462777
99.0476490665	31.6043051648	train	5.0505730149851115E-5	8.007340367573498	0.22584688492379312
103.679465333	31.5185762564	train	5.520177832158628E-6	0.3496384568469686	0.0309006735231299
99.9438459093	31.6188708741	train	9.265469794826518E-5	19.749791721283362	0.3486179874428482
98.942212441	31.6313680434	train	6.906951915049733E-5	13.072989682682978	0.28518499812943127
98.5941911481	31.6397584847	train	4.9908188004984035E-5	7.861115315494481	0.22377277933892625
99.4378663045	31.6396525595	train	1.3168764923440426E-4	30.91917543828603	0.4320317640398367
99.8491284165	31.6375795812	train	9.881858281681433E-5	21.204670121574377	0.3633823778700171
100.123273753	31.6354617878	train	1.3702309308307663E-4	32.943186284427114	0.44180253972776834
99.4273618957	31.6487103605	train	1.7342320566461053E-4	46.5540387700117	0.500433919091881
99.9652096727	31.645776455	train	9.657823942754133E-5	20.647737025177587	0.3580941376699958
99.9757548183	31.6456962789	train	1.0385074057237036E-4	22.39466968071822	0.3749486965488943
100.017934973	31.6453668653	train	9.384270165728443E-5	19.99091773363669	0.3515166587219116
98.6046605175	31.6578357645	train	5.5738715576077214E-5	9.358877388417424	0.24354814839424863
98.6468517624	31.6579594841	train	4.478583383684307E-5	6.6378658304458735	0.20552606340498672
99.026580477	31.6584453059	train	6.412771593740322E-5	11.721470191615127	0.27029575702554387
98.931640999	31.6674520562	train	7.342138351537724E-5	14.164225095850716	0.2978025426945744
99.385249372	31.6668888222	train	1.5452850070759116E-4	40.05178381433297	0.4716253549969406
100.165784972	31.6621450595	train	1.5631928230798068E-4	40.770714851326936	0.47449749738380964
103.220244459	31.5976623352	train	3.383018362206693E-6	0.17662289200866924	0.019166647922858295
99.3536370435	31.6760025486	train	1.581910755510841E-4	41.467137119281574	0.47746638313032075
99.7228702351	31.6744448322	train	1.0181290362843444E-4	21.911039614170104	0.3703157798489889
99.8072617092	31.6739387722	train	1.1758572987924073E-4	25.944322423738182	0.4044802793008553
98.667851162	31.6850824981	train	6.052949497944947E-5	10.756087128392785	0.2590583714909482
99.6490888066	31.6838635388	train	9.17753174394273E-5	19.429409205467753	0.3464555961575621
99.6912897476	31.6836418262	train	9.973758537250493E-5	21.428775752863825	0.3655265291718855
99.6281096973	31.7020125723	train	1.1268129819953089E-4	24.56978133325026	0.3942610792405372
100.018525585	31.6994919609	train	1.060484704286595E-4	22.87575297480714	0.3798693160012445
100.081831177	31.6989706199	train	1.3285696460996806E-4	31.510537219282178	0.4342022825044756
99.0793669908	31.7125569354	train	6.421263254173584E-5	11.740811738418468	0.27055683938715286
98.5621731579	31.7208520348	train	7.022958212437883E-5	13.343760325542425	0.2885925323718141
98.5199074054	31.7297219356	train	8.077220130877091E-5	16.203731158160487	0.31813272819326116
99.5755703666	31.7383485506	train	1.1845671917768234E-4	26.175234896787344	0.4062591830793031
99.3961431802	31.7480546573	train	9.486475444394471E-5	20.251260633002747	0.35398985210606404
99.5545108527	31.7474639091	train	8.318958642712327E-5	16.997819055092776	0.3245637009776815
100.145689772	31.7435198699	train	8.11281730942095E-5	16.32644329281141	0.3190873984220999
99.2694723101	31.7574076127	train	9.729573027700775E-5	20.814151597292177	0.3597972833858689
99.9980033008	31.7537837364	train	9.875998668049262E-5	21.187984780817732	0.3632451739665934
101.285530732	31.7371908248	train	1.7852634114102435E-5	1.7656147275384428	0.09348147823802753
99.4067800676	31.7660652591	train	7.60057330519267E-5	14.997168277722748	0.305086839386847
100.198699656	31.7610747668	train	7.299423015795614E-5	14.067935206588016	0.296583828103776
100.473173181	31.7581961168	train	8.209809020822052E-5	16.699193470567334	0.3216750771360972
100.114346917	31.770862006	train	6.891121210957302E-5	13.034543041080116	0.28471745885392563
100.76905459	31.7724708462	train	8.289198260559996E-5	16.921975002738606	0.3237785404935402
99.1322533734	31.7937124329	train	6.275647822599244E-5	11.392933426199338	0.2660537590615477
99.6815317646	31.7919571219	train	1.0509490414938146E-4	22.653872872211533	0.3777438709895899
99.1428306492	31.8027230953	train	7.785493043963708E-5	15.491298797521157	0.31020694840746754
99.1956526784	31.802652874	train	1.0271138376131643E-4	22.10620572960246	0.3723668652193264
100.748281905	31.7907982287	train	8.33345864195252E-5	17.04145246821507	0.32494559049701455
99.2801946877	31.8115169141	train	1.0927554324154452E-4	23.745930062011357	0.3869557927010228
99.6500336692	31.8191873152	train	6.34895036758087E-5	11.576103894586282	0.268327529435673
99.8507753409	31.8180036682	train	1.277118626606987E-4	29.25362443290891	0.4245255710427295
99.1217372919	31.8298112111	train	3.442763023197288E-5	4.575225967974686	0.16587624787990154
99.9777430187	31.8351344873	train	9.059340584152487E-5	19.07065170701331	0.34352656605208187
100.189065938	31.8333349105	train	5.739935651386543E-5	9.851384400038178	0.24899750208526017
100.833457261	31.8256799867	train	6.83073159262255E-5	12.825204513517452	0.28292829927420526
99.2485953501	31.8476706232	train	8.818646299944336E-5	18.445030938940604	0.3374797230507217
100.654059081	31.8371594	train	5.5084655325525355E-5	9.168433347593947	0.24138009554163856
99.6608564533	31.8552186845	train	6.624700750963364E-5	12.299811528752649	0.276756297159494
100.147137806	31.8607835469	train	6.26822768864532E-5	11.373052023054086	0.2658228061344665
100.6226827	31.8556043788	train	5.1562495072180305E-5	8.266304797481451	0.2294879736468229
99.7455585615	31.8727937068	train	6.113774657408633E-5	10.93641016837274	0.26098221051365444
99.9252697409	31.8716129202	train	9.684589290832655E-5	20.70979641206501	0.3587305394425457
100.358770781	31.8767400323	train	6.140195783512723E-5	11.01436843939474	0.26181477551395643
100.728678017	31.8722479222	train	5.961897567587715E-5	10.455294124565883	0.2561596970313754
101.700513934	31.8553155799	train	5.9450670978785264E-5	10.4058875327357	0.2556214069189565
98.8574517717	31.8929435899	train	7.45081693000857E-5	14.47994774470119	0.3008843028810915
99.9465960012	31.8894988064	train	8.38079844367027E-5	17.192306216420395	0.32618938789719265
102.534587677	31.8438692648	train	2.597241720152688E-5	3.0030560681801948	0.13045246343402006
102.882617133	31.833710159	train	3.391973819074684E-5	4.456677992727392	0.1638300716965448
100.750154046	31.8899942694	train	7.186574115543338E-5	13.749521954062706	0.29334368261879906
100.834707222	31.8888016378	train	6.138817295910688E-5	11.010412726408745	0.2617713839130439
98.8151169132	31.9109329287	train	7.552565316264702E-5	14.831755621531615	0.30374512869045756
100.549472176	31.9016201321	train	5.465045647095421E-5	9.052610312023239	0.2399339539260128
102.482518602	31.863336302	train	2.6250441098292455E-5	3.04936453203509	0.13166504043461438
98.7727878227	31.9198861944	train	9.168157112018285E-5	19.398400929936344	0.3462242273901006
98.8679749648	31.9290426751	train	6.624093436003498E-5	12.298080118418339	0.27673794695513854
100.655510268	31.9183233087	train	5.910521326857256E-5	10.30447688658035	0.2545140827117971
102.250976958	31.8875044832	train	5.547744671275128E-5	9.27680455513271	0.24268359285622407
98.6881053328	31.9377502437	train	5.5327761667822665E-5	9.233282239374597	0.24218738436253306
98.6457519821	31.9466609981	train	5.094688792948247E-5	8.11456920864607	0.2273710722896239
100.676983962	31.9360820209	train	5.9107121749644785E-5	10.30503712968099	0.25452020917403073
98.4552492951	31.9550084039	train	8.049366212420655E-5	16.110736880879223	0.317383853270792
98.8256085247	31.9560572103	train	6.276376213449205E-5	11.39488506645615	0.2660764225185818
99.6086602559	31.9547181288	train	1.1358040149172541E-4	24.829652776748482	0.3961606830841648
99.9049221917	31.9529523106	train	9.390878887732651E-5	20.004236180963993	0.35167715102920616
100.708875938	31.9446769499	train	6.625883122775916E-5	12.303182383927542	0.2767920202088221
101.977318138	31.9212650262	train	2.6979799099130278E-5	3.1708485088155327	0.13483005742487764
102.188564646	31.9161342033	train	4.498697692880467E-5	6.686045803202929	0.20625873662749383
100.804232614	31.9523775495	train	7.773488559932994E-5	15.463000699747813	0.30987685603368664
103.634366629	31.8805797062	train	2.544176287803856E-5	2.9203534452206648	0.1281286351389279
99.5452791148	31.9730495041	train	9.894880157351382E-5	21.241750114639256	0.36368707581839943
99.8945167785	31.9710688056	train	1.1013936823497265E-4	23.90193105892482	0.388825310071039
102.89657371	31.9143972397	train	1.9326608736344248E-5	1.9942878941774835	0.10042453753015483
98.5080121062	31.9822889425	train	5.689978430539807E-5	9.703648393750097	0.24736644254398846
99.3230539745	31.982831385	train	1.7377689829376738E-4	46.60674507679841	0.500943268089845
101.39683554	31.9606078045	train	5.5090350698794335E-5	9.169952594855374	0.24139902797365229
101.703412412	31.9544463047	train	4.405550380696788E-5	6.469607416403273	0.2028543919176905
98.4550361169	31.9910941756	train	5.144319774200975E-5	8.235203431745834	0.22907865002855404
99.3548432529	31.9917682419	train	1.673530528974986E-4	44.96164561307449	0.4915274271046839
100.339199154	31.9851975364	train	6.85379334517844E-5	12.912039127735955	0.28361260380105324
101.439365944	31.9688155571	train	5.798944002765994E-5	10.023607831089242	0.2509149896425284
101.523952961	31.9671609593	train	5.43280267431884E-5	8.966820862920752	0.23885649794112004
100.296995975	31.9946567424	train	7.392770115424133E-5	14.290935377989474	0.29924166322292906
100.720292673	31.9896230708	train	7.286808821492371E-5	14.039500000554973	0.29622312203888856
101.270393694	31.9809705977	train	6.80944936889659E-5	12.749420046170615	0.2822956372609235
99.3125608836	32.0099229398	train	1.7115934112609373E-4	45.92460015180334	0.4971489649317286
99.7572388811	32.0080479169	train	1.0678389478436785E-4	23.098886529338927	0.38149864381310344
100.085417943	32.0056643782	train	8.074684870089609E-5	16.195266828625662	0.31806463365420007
99.27023527	32.0190419129	train	2.030295730101997E-4	51.53191768431816	0.5397540226742902
100.381934147	32.011801278	train	8.523273272171368E-5	17.538945863975894	0.32990524320289727
100.434859777	32.0112135566	train	8.385279741449989E-5	17.206586389601632	0.3263068912719974
98.4230536936	32.0270391899	train	2.6992157667432965E-5	3.1729069876736498	0.13488348811348924
99.852687644	32.025484941	train	1.2199910437943856E-4	27.45676608699897	0.4133859367180076
100.403242052	32.0205879143	train	8.066601338323554E-5	16.168278805535117	0.317847427327982
100.826635608	32.015195821	train	6.665889367778996E-5	12.417237249380983	0.2779986543015675
101.34511507	32.0066666936	train	5.987070736898867E-5	10.533533409002082	0.2569633608508006
99.2596970879	32.0371073934	train	1.9554056386427937E-4	50.40438827656563	0.5304046002763794
99.683329888	32.0355320707	train	1.0547923537341474E-4	22.730611827916572	0.37860227373303135
99.842181412	32.0345764893	train	1.2002252677827326E-4	26.683674842893076	0.40943059628955397
101.398243026	32.0146912434	train	4.792100433779221E-5	7.396150045776645	0.2167944863646162
101.313831215	32.0252785351	train	6.103821251908804E-5	10.90690217605989	0.26066807818528515
103.395783291	31.9701623298	train	1.4137606747033548E-5	1.2478960569843673	0.07549717878891066
99.2703412858	32.0551285544	train	1.6469056475877278E-4	43.98297032751724	0.48751987826978216
99.8529385302	32.0525472075	train	1.3653466060610043E-4	32.7198943446729	0.4409220763057167
98.6558948489	32.0639714345	train	6.20164871033782E-5	11.190713979471125	0.2637440025995829
100.033096087	32.0602280032	train	1.0307155636825228E-4	22.21177867333596	0.37318533429856676
99.2174176352	32.0732737635	train	1.6698957566053547E-4	44.85578949356418	0.4909840232070465
99.9061642762	32.0792415548	train	1.4278544535746156E-4	35.473772763929375	0.4519844007991548
100.001515868	32.0785237122	train	1.2511458105332992E-4	28.503088186530412	0.4195138892474555
100.308733921	32.0757227424	train	1.0832395570972284E-4	23.51440649434839	0.38488305277134305
101.367664639	32.0603578624	train	5.699966227633867E-5	9.732169051806775	0.24769310176215983
101.558175264	32.0566538146	train	4.634343501753727E-5	7.029764882706046	0.21116463217207937
99.8320814136	32.0887710163	train	1.1126009113049444E-4	24.180243124009458	0.3912338877604746
100.224108687	32.0855894281	train	8.935169889160743E-5	18.79577215525922	0.34042093604076834
100.457315728	32.0921416214	train	1.532084469491167E-4	39.31365184151996	0.46948800630901333
100.160769203	32.104227385	train	1.1521184134953921E-4	25.296735837034827	0.3995772988817556
100.478649275	32.100914716	train	1.4029221921401755E-4	34.50832020424267	0.4476249150790915
99.6309352109	32.1169967897	train	1.0816144668761574E-4	23.476203906303336	0.3845276749798582
99.9171195411	32.1152474017	train	1.5197825134338904E-4	38.850636797005635	0.4674805252410083
101.379183706	32.0962151914	train	6.033644689976374E-5	10.69112266410558	0.2584456839718512
100.033806925	32.1233694767	train	1.2084446190015624E-4	27.080670764599805	0.41108183559059736
100.330573413	32.1205982986	train	1.507592661815164E-4	38.32708923135946	0.46547629565514925
101.220556525	32.1081155225	train	6.717916034637833E-5	12.551109829362844	0.2795618282582795
102.987613495	32.0647755262	train	3.830874207793514E-5	5.354437462946606	0.18118774184082923
99.7158739518	32.1345877292	train	1.2666494716288194E-4	28.94113277467568	0.4225159032459184
99.779483566	32.1342120199	train	1.7330306063528735E-4	46.53613508683487	0.5002606628568566
100.288307519	32.1300560975	train	1.39813968561236E-4	34.21258849928546	0.4467807380490444
100.542673711	32.1272116123	train	1.1270486151387684E-4	24.576587016383257	0.3943110157424807
103.252192944	32.0651714177	train	1.4738434924332433E-5	1.320430375654019	0.07845398012265187
98.3268894346	32.1438436854	train	2.253879590979261E-5	2.443728439543788	0.11519294299259905
100.150625027	32.1404033307	train	1.3837636075592438E-4	33.62007521050334	0.44422755878873355
100.436833578	32.1374776721	train	1.6401000534125651E-4	43.745132304167704	0.4864853496827078
100.532226631	32.13635872	train	1.362550297693441E-4	32.650285671087396	0.44041675373787603
103.125801454	32.0783680199	train	2.111449895581316E-5	2.253333575051157	0.10870484720352358
99.4827248106	32.1537344604	train	9.82934621871564E-5	21.05514120731147	0.36215068503577613
100.034112252	32.1504299109	train	1.307468767517238E-4	30.4636311294405	0.43027334743565465
100.574776822	32.144856541	train	9.961046670480222E-5	21.398884530153854	0.3652308060875911
100.331097422	32.1566749959	train	1.582721313053225E-4	41.514009064050974	0.4775941895506074
100.426655466	32.1646539439	train	1.6726701888656746E-4	44.93658977568789	0.49139890981024675
99.4828675533	32.1807982225	train	1.0270996791900072E-4	22.10579072124743	0.37236364359104535
100.140473267	32.1765784452	train	1.480801734447102E-4	37.352290102496944	0.4610179306718299
101.25366076	32.1616418969	train	9.021946959545903E-5	18.975103685041343	0.34259439694474253
99.6208243537	32.1892176787	train	1.0810185212646234E-4	23.46243129630602	0.3843972495453685
99.7481210464	32.1885287441	train	1.6761931272531397E-4	45.04375345257932	0.4919247538503423
100.129979369	32.1856934185	train	1.355113440685856E-4	32.46141163627283	0.439068378890391
100.416331908	32.1828106752	train	1.6260018677204157E-4	43.258970336449785	0.4843289193783508
103.624580976	32.1061584825	train	3.5654199687812924E-6	0.1905422236939699	0.02017919942966053
100.321015947	32.1928627315	train	1.6548426506599696E-4	44.26564166205482	0.4887211409731736
101.232905736	32.1800472063	train	1.2025989193625635E-4	26.786752130969056	0.40990840485178387
101.285903058	32.1791001147	train	1.1105657398250972E-4	24.114644750317368	0.39079791491205085
100.109204284	32.221960483	train	1.403707084053149E-4	34.53960439731	0.4477632130647046
100.172867368	32.2213857511	train	1.6036101983009032E-4	42.23249895977407	0.4808664580987743
100.38506361	32.219238512	train	1.5465261037048386E-4	40.098417018247744	0.47182542023978397
100.204817209	32.2301058564	train	1.5359478516528997E-4	39.51155588214146	0.4701153287423073
101.223183048	32.2162928425	train	1.2926562276279092E-4	29.89594066968757	0.4274825301894418
101.308011754	32.214771838	train	9.925747102348581E-5	21.315879628383144	0.36440816550920224
100.066972039	32.2403656587	train	1.5108738334997E-4	38.513978819471575	0.46601726135339205
100.693038077	32.2335277971	train	7.014479743194262E-5	13.325348479265985	0.2883445891674932
101.19158703	32.225863437	train	1.3265347877854707E-4	31.389304174236408	0.43382575902986337
102.463395078	32.1973962085	train	6.91236710754403E-5	13.086141085414226	0.2853447885382235
98.8887397741	32.2538428959	train	1.0289134364730216E-4	22.158955146275456	0.3727760794899214
99.1329292341	32.2628433901	train	1.0685130482331908E-4	23.124062809479927	0.3816475620537923
101.170805056	32.2442595652	train	1.1431173844328431E-4	25.042422613874834	0.3976970695249482
102.400521048	32.2171338321	train	1.1713645562509506E-4	25.80991189249706	0.40355851027379686
102.443233065	32.2249907599	train	1.1153677155330743E-4	24.267704326355297	0.39182559056367666
102.47501374	32.2241199892	train	1.2471317184716398E-4	28.35655860735449	0.41873153668815466
99.5683441526	32.2796772674	train	1.481772156893222E-4	37.39363512831417	0.4611807195999051
100.173563249	32.2755031212	train	1.5994407321391385E-4	42.10157332698241	0.4802165850194122
99.5365406052	32.288837632	train	1.400124527406978E-4	34.327968288393244	0.44713140246481803
100.69387531	32.2786152709	train	5.656772162101268E-5	9.60882622039647	0.24627836155780516
101.33059923	32.2684666183	train	1.3825867010347983E-4	33.557814598248356	0.4440174971797549
102.263761826	32.2477881295	train	9.036114938809976E-5	19.005155133631686	0.34294789555401645
102.295556329	32.2469619667	train	1.381586859107776E-4	33.504932165680906	0.44383891436992895
102.380335237	32.2447198501	train	1.018655317959967E-4	21.919988756042404	0.3704362910262971
99.6428027418	32.2973625269	train	1.9581471496220328E-4	50.45203538827784	0.5307535488321635
99.8445916065	32.2961738116	train	1.6587605635906238E-4	44.4030346055495	0.48931204209977863
100.025128189	32.2948369039	train	1.4755481526659156E-4	37.09508664397166	0.4601349287888491
100.290598673	32.2924020608	train	1.6406706235996105E-4	43.76354330389097	0.48657224329314436
100.948795765	32.2839568701	train	4.9994635639399835E-5	7.882274882177477	0.22407353176119976
101.150440153	32.2806826889	train	1.3372079926999707E-4	31.79308508110264	0.4357951337860581
101.192887336	32.2799524024	train	1.2351650934373622E-4	27.91684095673338	0.4163866587519662
102.518428074	32.2499598208	train	1.3046488576381047E-4	30.362904131953442	0.42974414954982637
99.5472689721	32.3068340098	train	1.59146217950345E-4	41.77589188596502	0.47896846275887545
99.6322445931	32.3064369894	train	2.012218024084895E-4	51.267644966063195	0.5375314184281831
100.16329206	32.3026599482	train	1.6698650313511757E-4	44.85489467654468	0.49097942478508216
100.503098543	32.2990707731	train	1.2522530148214602E-4	28.530223943927997	0.4197293145979348
101.384115943	32.2855033509	train	1.298514989161315E-4	30.123282578575875	0.42858963633816277
102.359805428	32.2632974879	train	1.4466139182738928E-4	36.21860278128643	0.4552194548226359
102.402200855	32.2621614578	train	1.5403511133537623E-4	39.750755000659055	0.47082850828712486
102.476387052	32.2601392578	train	1.9072181502404574E-4	49.66245452587121	0.5241852849195433
102.5293726	32.2586682278	train	1.5582337544655726E-4	40.585486683994716	0.4737052687899841
100.099680962	32.3122508255	train	1.649072230516617E-4	44.05996000618872	0.4878483496255436
101.73448368	32.2874148618	train	5.335048328087476E-5	8.714958163763669	0.23557111275028267
102.317735694	32.2734255826	train	1.5691461453532312E-4	40.975475599667284	0.4754454168734577
102.43433539	32.2703053006	train	1.5442521905892568E-4	40.012976568622896	0.4714587490097191
98.4849186095	32.3250118679	train	1.3307487789675072E-4	31.57837474783071	0.4346049471425121
99.6961131238	32.3241430807	train	1.8020192950602445E-4	47.86174316510299	0.5100183706683958
99.8554660035	32.3231634047	train	1.2114697099409997E-4	27.181984389355847	0.41168724370131426
101.151079028	32.3077277396	train	1.2823477500594507E-4	29.459083615260308	0.4255241290603133
101.384588099	32.3035304634	train	1.0895413469673342E-4	23.667730579059352	0.3862572673706514
101.395200972	32.3033294276	train	1.0719766219519683E-4	23.25342025176838	0.3824115847131185
102.57246458	32.2754831397	train	1.3523198181956674E-4	32.38518624168306	0.4385601873487297
98.2723670131	32.3329862986	train	6.196829102126853E-5	11.176883614396102	0.2635930623591239
98.4636170006	32.3339442947	train	1.1077755510561139E-4	24.024710389821628	0.39019918693572375
98.5379942282	32.3342385652	train	1.3439190259754868E-4	32.095153712430864	0.4370264250981494
100.227375149	32.329114487	train	1.9796933251914778E-4	50.795281955632845	0.5334780678388353
101.448506266	32.3113239948	train	9.077133178764602E-5	19.12082701803164	0.34396918221217243
102.212356249	32.2941833737	train	8.490280514080228E-5	17.453520825033102	0.32904841725648376
98.9523907866	32.3440967729	train	1.2025590100738706E-4	26.78434277780733	0.4099003776285978
100.280614942	32.3376056889	train	1.819507008709513E-4	48.1594374196833	0.5124315799359278
100.42933775	32.3360082042	train	1.611959418413648E-4	42.588657038755095	0.4821629348060176
100.248868177	32.3469443816	train	1.596260976808496E-4	41.99916890309748	0.4797198784083995
101.523296987	32.3278852725	train	5.855449194068371E-5	10.161275187079838	0.2527419815568527
102.594727582	32.3018918056	train	1.821548470936515E-4	48.19594221686775	0.5127117420775779
102.605328496	32.3015890988	train	1.2574909188280747E-4	28.651371262825638	0.4207462739330703
98.4422005273	32.360914832	train	1.377629922891647E-4	33.30961542697105	0.4431310350128235
100.195862719	32.3564785444	train	1.4326016031694587E-4	35.69229558330486	0.45280666847816237
100.461495344	32.3536798438	train	1.136847696372785E-4	24.85987360586156	0.3963804180949437
101.311211244	32.3409687277	train	1.0889147865420846E-4	23.65248621107856	0.3861209099589418
102.436035368	32.3153309542	train	2.2438850514805268E-4	54.06992733159722	0.5644838124304049
102.510262203	32.3132858893	train	2.3271042452835592E-4	55.207362134058364	0.5734144110561409
102.542071386	32.3123961062	train	1.9387688505059E-4	50.10008602009709	0.5282758337599206
98.4846629596	32.3701166261	train	1.406205079816741E-4	34.63916942079651	0.448202899462358
101.353915337	32.3491967879	train	8.381003601430115E-5	17.192959975327764	0.3261947682004952
101.396388458	32.3483966077	train	7.247336008572721E-5	13.933100418010552	0.29509199313695783
102.203020737	32.3304819468	train	1.6114467491352004E-4	42.560382778901044	0.4820835135507533
99.0161585572	32.3801899078	train	1.2031811518223113E-4	26.82190193352622	0.41002548834665675
99.5902253137	32.3788094063	train	1.831428810447752E-4	48.374898855732816	0.5140631430902601
102.28821128	32.3373033203	train	1.676823843346987E-4	45.06553647683588	0.4920187816318899
100.259993215	32.3829151529	train	1.3382312143421886E-4	31.83999722077945	0.43598321488723013
100.430047409	32.3811006234	train	1.4372554081016595E-4	35.88301299337539	0.45361037593970893
101.003849028	32.3732845846	train	7.44083697121715E-5	14.447450946309134	0.30060243310944007
102.171823166	32.3493015897	train	1.595699641323858E-4	41.973051252225076	0.4796320941148821
102.203656026	32.3484963168	train	1.9265376094539265E-4	49.89819390893576	0.526698428872643
102.288537377	32.3463097413	train	2.2273197576104826E-4	53.73845741028517	0.5626613107786307
102.309756268	32.3457541944	train	2.5652869776090223E-4	57.963502864405214	0.5970627404707205
102.468879013	32.3414741241	train	2.401027882700529E-4	56.201108210735235	0.5810457836618844
102.490092804	32.3408883236	train	2.885753261610289E-4	62.49616025571379	0.625030777158043
99.5584450384	32.3969963289	train	1.9851914052703272E-4	50.89806874827792	0.5341682421727124
99.6541371708	32.3965360241	train	1.431575528067962E-4	35.64623262513139	0.4526291481068897
99.7498269485	32.3960030799	train	1.3382042285288133E-4	31.83875998908485	0.43597825616280655
99.7923548927	32.3957429012	train	1.4837259972844369E-4	37.476878855559455	0.4615081793357286
100.366414678	32.390826629	train	1.3242443146996112E-4	31.254405725225794	0.43340133747735754
102.352524817	32.3536382444	train	2.410028140365657E-4	56.356552312458355	0.5819563042536945
102.394962653	32.352501837	train	2.0525315946794029E-4	51.75078909437339	0.5424587337324981
102.532868856	32.3487101714	train	2.5179814030637184E-4	57.415000918326406	0.5925769192256786
100.430331717	32.3991374968	train	1.3354314900071646E-4	31.724128316656344	0.4354682919640973
101.13175141	32.3892234236	train	1.3802719615590227E-4	33.44002803608861	0.4436038844306391
101.907078462	32.3737196522	train	7.494834507046932E-5	14.631598599992671	0.30212481076895387
102.246742096	32.3654237081	train	2.2294792201529894E-4	53.760550314586375	0.5628997574185209
102.565043274	32.3568176145	train	1.9459453483587868E-4	50.23868485980969	0.5291964677019921
102.798374575	32.3499975079	train	7.531033021496935E-5	14.757565592935107	0.3031416670820557
98.3248877514	32.4144673525	train	1.1731403777840801E-4	25.863039600896744	0.4039231936549945
99.8137805128	32.4136480778	train	1.4362148491372902E-4	35.84220898515404	0.4534308774424848
100.271001079	32.4098655261	train	1.4890807549902726E-4	37.63370260882181	0.46240358921381264
100.483628496	32.407541218	train	1.221964321548346E-4	27.51908029529404	0.41377790367697287
102.045385991	32.3794680435	train	1.0371043439835574E-4	22.36349165938579	0.3746319041492487
102.109079338	32.3779120063	train	1.4938442168586113E-4	37.76271346902498	0.46319762498419004
102.607830946	32.3646129709	train	1.205987176794612E-4	26.99130372845463	0.410589112401693
99.0799849798	32.4252717461	train	1.4258742953400706E-4	35.37106070780376	0.4516406809357502
99.5267043677	32.4241961552	train	1.8553923461510333E-4	48.89934929131339	0.5173098698502044
99.9733824266	32.4215368712	train	1.371569399867425E-4	33.0180347931217	0.44204333238648136
100.207328391	32.4195120947	train	1.2280911911981165E-4	27.708717718071735	0.41499159853826945
102.109388171	32.3869199486	train	2.21338125038901E-4	53.595856137938895	0.5611159476403234
102.162467425	32.3855982684	train	2.5526103811439587E-4	57.77076227508162	0.5958703805733293
102.226157897	32.3839828183	train	3.204322114197326E-4	69.5862220120779	0.6492334687681874
102.268615358	32.3828880172	train	2.9789745173226855E-4	64.08242486225761	0.632451928775731
102.640015959	32.372700339	train	7.465316031425497E-5	14.528873409561275	0.3012934048491384
99.9841147786	32.4304741277	train	1.3963602197311653E-4	34.12362671373559	0.4464659792629916
100.047926592	32.4299594231	train	1.4401430140404268E-4	35.99624626558778	0.4541078767389911
100.33505751	32.4272434074	train	1.3531771198391037E-4	32.4085781481711	0.43871623812214844
102.08846237	32.3964504835	train	1.5722569152884207E-4	41.07445426531497	0.47593937109069584
102.396311031	32.3885234055	train	2.8107481801908506E-4	61.31577639475837	0.6188386226816224
102.513048707	32.3853204347	train	2.9404152703417085E-4	63.52568656276815	0.6294182238571318
102.608547368	32.3826196438	train	1.8631589262867672E-4	49.08000006628238	0.5183528446880428
99.6544627317	32.4416391485	train	1.620440307503713E-4	43.00513450781339	0.4834732444092978
99.7608374509	32.4410414717	train	1.566544000869339E-4	40.8859764885256	0.4750315106902903
100.292650791	32.4367059523	train	1.3007613234074244E-4	30.21772642467817	0.4290129821914954
102.364804616	32.398383875	train	3.2520493526768437E-4	70.93593142887337	0.6525929304478462
102.555847342	32.3931328231	train	2.621702880072207E-4	58.74931694158546	0.6022849889991081
102.640738989	32.390706346	train	1.2087613917781032E-4	27.091279833503158	0.41114528937661926
102.693791041	32.3891608516	train	1.0719626320731333E-4	23.25289775821376	0.3824085025119021
99.9311225051	32.448918342	train	1.4604055024277854E-4	36.61418807399109	0.4575735455194453
100.218325562	32.4464671902	train	1.2835840074370842E-4	29.507661557102942	0.42575969958101767
100.441678865	32.4441081303	train	1.2602345451050184E-4	28.714828509672678	0.4212775383315515
101.270994518	32.4318816573	train	8.403637283012214E-5	17.260759146965775	0.3267878138637893
102.216502028	32.4112752583	train	2.8463203652873495E-4	61.7455470386761	0.621800634669568
99.60139408	32.4599456417	train	1.8171966612573134E-4	48.118124499927745	0.5121141282091449
100.175896383	32.4558909018	train	1.460951497729695E-4	36.63737106568323	0.45766632307513605
98.3564065588	32.4687579195	train	1.1802373155343627E-4	26.064817941293047	0.40537618191664526
100.239845474	32.4642976663	train	1.2314563436537126E-4	27.809049860089633	0.41565607861407816
102.121555792	32.4316964215	train	2.5810884791160394E-4	58.23931067561779	0.5985392134436576
102.259621033	32.4281960375	train	3.283574675270721E-4	71.78046921864512	0.6547768902307978
102.270240436	32.4279205242	train	2.8918792251037706E-4	62.603186067248046	0.6255276398409275
102.312716593	32.4268095409	train	3.918062798084099E-4	87.88245016104788	0.6935499154628715
100.133570959	32.4743198719	train	1.5605296970084065E-4	40.67176338673283	0.47407235039877027
100.176130845	32.4739293873	train	1.4430383673205957E-4	36.096113002965716	0.4546058035224552
100.388917092	32.4717612242	train	1.1837682378263476E-4	26.154860627904885	0.406096448006711
101.175981438	32.4606147344	train	1.4223606417031848E-4	35.207915483151986	0.45102971133529707
101.824387483	32.4477328337	train	1.1118370284318943E-4	24.155621378540083	0.39107032253838675
102.079375919	32.4417512029	train	2.2663739327947145E-4	54.3545233097378	0.5669338513149446
102.153732991	32.4399095259	train	2.6753341458687685E-4	59.58160735273682	0.6071254916887094
102.440473104	32.4323957727	train	2.970101540368182E-4	63.87640071040352	0.6317582424694514
102.52541217	32.4300444605	train	3.710301845693537E-4	82.23175611061127	0.681849455665991
102.578494017	32.4285458881	train	3.2917579823176277E-4	71.96202072372307	0.6553393183619031
102.610341222	32.4276360389	train	2.578518697689883E-4	58.19337833624505	0.598299833415402
102.642186986	32.4267181621	train	1.3282724950369187E-4	31.492833515822507	0.4341473298806349
99.9527778285	32.4848388143	train	1.5075298790332702E-4	38.32351159048685	0.4654659339913203
101.18683219	32.4694450039	train	1.2278368373777805E-4	27.700845018680457	0.41494131261993433
102.196537901	32.4478445719	train	3.1270597387276686E-4	67.48394628662969	0.6436551506742019
100.197649391	32.4917670443	train	1.4351771411662362E-4	35.80151677449406	0.4532517532562987
100.984970634	32.4818099248	train	1.29687599727481E-4	30.054373555904792	0.4282803543577591
101.176415313	32.4786439627	train	1.2943847942205634E-4	29.958469617127342	0.4278096162216235
102.685379113	32.4434867961	train	8.503603723460843E-5	17.48316196567147	0.3293946862545343
99.4845954875	32.5055542644	train	1.7459150785607022E-4	46.728135962450935	0.5021124370718427
100.272268211	32.5000548693	train	1.323869794810677E-4	31.238212763623874	0.43333187891383596
100.719199842	32.494741388	train	6.82426329745195E-5	12.800849386367888	0.2827361326539359
102.112173879	32.4679907309	train	2.3473143894123022E-4	55.53840706371075	0.575528245509114
97.8664007649	32.5104010471	train	1.089141632132199E-4	23.658005419619613	0.3861702850233578
99.8466100234	32.5126598184	train	1.4801768409976646E-4	37.3256664027842	0.46091305235917823
100.123379186	32.5104927284	train	1.5064413747151872E-4	38.26148379527103	0.465286223470417
100.219176427	32.5096007697	train	1.6886663365054576E-4	45.47484905737674	0.4937778330791514
100.229820299	32.5094971621	train	1.4571796266724425E-4	36.49045575778265	0.45702474423090106
100.314969263	32.5086358964	train	1.451788031887241E-4	36.35793498346789	0.4561050172630533
100.357542353	32.5081836621	train	1.347740159028327E-4	32.26007172305019	0.4377251004980228
102.356861222	32.4707125194	train	3.172008663631741E-4	68.58652533959369	0.6469218355345211
102.537437376	32.4657622667	train	3.92753689670771E-4	88.06845792647668	0.6940629850321186
99.7402270305	32.5223515274	train	1.7683085837622042E-4	47.13504513479084	0.5052984184989177
99.9425121854	32.5209984116	train	1.5931482594822117E-4	41.85434131493106	0.4792327233818878
102.197812225	32.4838728071	train	3.1593253330837554E-4	68.15212551985971	0.6460061497467224
102.261569598	32.4822350955	train	2.590691189018538E-4	58.36485282077906	0.5994312047868028
102.590897254	32.4732605305	train	3.6369126823053454E-4	80.28744882801753	0.677499939055707
102.612139082	32.4726520232	train	2.649950442980454E-4	59.14742449227993	0.6048492507964424
102.654620809	32.4714242869	train	1.1923546223346717E-4	26.40289911475742	0.4078407086778472
102.718338517	32.4695558836	train	7.137885166195884E-5	13.6163186035183	0.29193647734065137
103.599112395	32.4404159824	train	8.696891730222184E-6	0.6343722820120324	0.04783259670938968
99.2185189751	32.5333608402	train	1.5280869153224213E-4	39.169006552776544	0.46883733194993293
99.2930620037	32.5332092302	train	1.6442928361350096E-4	43.891018565750294	0.48712319421873784
99.4740920806	32.5326571003	train	1.8858073144245536E-4	49.436270812241986	0.5213687239984639
99.6444677828	32.5318994347	train	1.839054739830041E-4	48.513980761366625	0.5151010787253323
99.7083568766	32.5315558125	train	1.8226484869390935E-4	48.21561236336502	0.5128625704466035
102.049329435	32.496577085	train	2.2852179525784976E-4	54.57518490130545	0.5689656759867968
102.059959028	32.4963188183	train	2.450640802177946E-4	56.74463250489891	0.5860161831835765
102.293774766	32.4904103248	train	3.182703495803102E-4	68.88053610114892	0.647690286280628
102.442529988	32.4864247709	train	3.0241261638767696E-4	64.9593177901365	0.635941766102981
102.485026024	32.4852538326	train	3.6983908416221345E-4	82.01809738695655	0.6811515254959996
102.750568884	32.4776113782	train	7.480240614793533E-5	14.580811412331222	0.301714012309245
98.1961557348	32.5400024059	train	1.0532246460182914E-4	22.699309595508023	0.3782524128005273
100.634732246	32.531945374	train	7.837009849601989E-5	15.635746824371584	0.3116199498404891
101.198782038	32.5233464173	train	9.15987647540778E-5	19.37101124000895	0.3460197224585203
98.2280252599	32.5492227851	train	1.2838465943809045E-4	29.51976263490366	0.4258097110055355
99.633946251	32.5499945225	train	2.271054002495367E-4	54.40478669631186	0.5674402577802645
99.6445966659	32.5499403698	train	1.9331102059004808E-4	49.996934778421284	0.5275473742852328
99.8149990648	32.5489512501	train	1.7927340143772646E-4	47.683213521413634	0.5087273177774935
100.01733965	32.5474767849	train	1.449071290911909E-4	36.291159821014695	0.45564039955574476
102.071201428	32.5140758425	train	2.7614640048197956E-4	60.54070701617444	0.6146573348576779
102.103095315	32.5132924382	train	2.908709179824458E-4	62.866533963469344	0.6268859249293107
102.177509525	32.5114331193	train	3.154878396873219E-4	68.08143566204546	0.6456839731426531
102.188139565	32.5111639171	train	3.2108518152504286E-4	69.7666803770763	0.6496969178117576
102.230658298	32.510078147	train	3.2290992771439936E-4	70.20353119639948	0.6509855720005595
102.783181462	32.4946595514	train	5.949500453653013E-5	10.41890184564394	0.25576327481950933
99.516841623	32.5595513148	train	2.1287818577205318E-4	52.668448598385005	0.5514969678074539
99.9322386675	32.5571571175	train	1.9102011967288057E-4	49.69200673220037	0.5245750710895093
100.006791222	32.5565821313	train	1.810723838280236E-4	48.002407305980654	0.5112225288718799
100.070691663	32.5560541069	train	1.5841542472465718E-4	41.555463218589495	0.4778199776679998
100.12394072	32.555589283	train	1.6610447102119948E-4	44.483134810234546	0.4896559081276749
100.187837926	32.5550017326	train	1.6145982570158756E-4	42.734191814270076	0.48257135105973825
102.401049348	32.5145968753	train	3.509064705951125E-4	76.9743998743527	0.6696318657966834
102.464815152	32.5128547677	train	3.6135631195410004E-4	79.84345296326063	0.6760910457921757
102.475442249	32.5125612824	train	3.4063894933470664E-4	74.58650245914816	0.6630294589607889
102.539201565	32.5107815701	train	3.8381141816898134E-4	85.39977540742629	0.6891507827815102
102.560453415	32.5101811716	train	3.769333775029562E-4	83.77529844351878	0.6852638436548669
102.634829875	32.5080515881	train	3.4381194822880246E-4	75.51169520682097	0.665097820317329
98.1959144748	32.5670627991	train	1.146671082734396E-4	25.148230351164372	0.39844080840093365
99.4849347153	32.5686993165	train	2.1149640005287557E-4	52.47037637520654	0.5498856711470674
99.8045101285	32.567060082	train	1.5566570462582856E-4	40.52623729827755	0.47345288342117553
100.262508545	32.5632940437	train	1.5371184070713401E-4	39.575140336707605	0.4703051066730664
100.283808551	32.5630782807	train	1.3842211464953541E-4	33.644279897707484	0.4443091803453512
100.50744403	32.5605949744	train	7.487853971153603E-5	14.607306123370511	0.30192837838315195
101.688919658	32.5408691504	train	8.575366918966934E-5	17.717022115882965	0.3312536749673658
102.326981218	32.5255943964	train	3.588605434818235E-4	79.08967764575806	0.6745714450711907
102.656443759	32.5164377409	train	2.0543622988693433E-4	51.76880785589335	0.5426800000078141
102.688319154	32.5155059533	train	1.0092940847191418E-4	21.760805930091415	0.368285788367695
102.730817381	32.5142510441	train	7.679754226403615E-5	15.239311867458497	0.3072884984656611
98.8563771941	32.5785737041	train	1.2878836632427434E-4	29.713236232836575	0.4265775025299063
97.6844030445	32.5807895357	train	4.544042305368302E-5	6.798318822361468	0.20790548878793993
98.3768793183	32.5861317417	train	1.4089915721211116E-4	34.7502333288196	0.44869254039452255
98.6432548477	32.5871703424	train	1.530965700841843E-4	39.257566099044666	0.4693060671418561
98.8457073192	32.5875820233	train	1.2960209320491374E-4	30.018423585983484	0.42811886841865043
100.3905834	32.579982015	train	9.8043772186383E-5	20.987742021583347	0.36156335307116594
102.77406648	32.530984705	train	6.967603285569301E-5	13.220288343025139	0.2869706150417527
99.1227632285	32.5966377402	train	1.4402785872378516E-4	36.00156257158459	0.45413121215321145
99.463768159	32.5958417642	train	2.1954230593252238E-4	53.37297696545389	0.5591087485359346
99.6555750951	32.5949873288	train	2.2552153120206726E-4	54.22879198888657	0.5657216366500688
99.7834412776	32.5942550502	train	1.97570851566676E-4	50.72820079108541	0.5329765748309389
99.9432668111	32.5931567428	train	1.7255445136180446E-4	46.33926020293893	0.4991784109340313
100.124390851	32.5916662872	train	1.458180669646523E-4	36.51972154707404	0.45719516520871906
101.955723262	32.5619243109	train	1.4719739402438924E-4	36.95925179921348	0.4595325332710961
102.157826109	32.557005395	train	2.63075483904779E-4	58.867029600309586	0.6031103252972283
102.200367706	32.5559285238	train	3.4971276196720755E-4	76.70764787794576	0.6688775874398781
102.253541489	32.5545622374	train	3.7763283839635433E-4	83.8873060496655	0.6856635595245126
102.327978678	32.5526117438	train	4.182449921623396E-4	92.82525927170694	0.7072506113751539
102.349245118	32.5520463847	train	3.535497816190795E-4	77.50030378120351	0.6712899477344194
102.391776202	32.5509049018	train	3.276088918225951E-4	71.54502035998736	0.6542607938617503
98.0250961986	32.6019356346	train	9.025512188712112E-5	18.982471506950542	0.34268338711665947
99.2080364462	32.6055464091	train	1.78877651747404E-4	47.57182255187065	0.5081749855329634
99.5916996589	32.6043251464	train	2.6593482197322175E-4	59.31264122589083	0.6056950489817595
99.6023565834	32.6042744973	train	2.4090062821281133E-4	56.340694973965014	0.581853126096194
100.007295377	32.6016800676	train	1.927243836705989E-4	49.90880364186095	0.5267897945557595
100.017950897	32.6015941704	train	1.7439128513856633E-4	46.698299321524644	0.5018255753225572
100.177777959	32.6001972927	train	1.356681824764955E-4	32.504201418984564	0.4393532826739582
101.998575236	32.5699243115	train	1.6613720160324217E-4	44.49461273506017	0.4897051443353779
102.264502243	32.5632926153	train	4.083580470133565E-4	91.13862829361629	0.702272977366262
102.562232104	32.5551990312	train	3.277495552590204E-4	71.58927125369058	0.6543578902523466
102.604755021	32.5539854054	train	3.645825182378938E-4	80.55719615922122	0.6780344853092616
102.647275366	32.5527574385	train	3.756079699225665E-4	83.48868767125033	0.6845036275913569
102.689793112	32.5515151333	train	2.286612276136101E-4	54.595300389772966	0.5691152592900719
102.732308227	32.550258493	train	1.1955135850973609E-4	26.502518667887916	0.40847985336107545
99.2826676014	32.61442154	train	2.2977064217412604E-4	54.75535230653259	0.570301752189914
99.5171523123	32.6136749515	train	2.508678586972046E-4	57.346431687416626	0.5916829879673736
99.8796021075	32.6206800945	train	2.0638372555294203E-4	51.85723987581355	0.5438217698507003
98.451188023	32.6315821017	train	1.70350594638123E-4	45.76692089795006	0.4959649448085492
99.2720635926	32.632486714	train	2.3808280407614025E-4	55.922746974790066	0.5789877339025641
101.275535844	32.6121605322	train	6.190918402183136E-5	11.159922248556349	0.2634078668523203
102.159090312	32.5930343613	train	2.8514518717320775E-4	61.84868773311488	0.6222241279037334
102.786584108	32.5756713047	train	8.108843701143616E-5	16.31243139615922	0.31898096396234704
102.80784533	32.5750279895	train	8.088251696698298E-5	16.24056161317989	0.3184288666302721
99.5386306972	32.640646924	train	2.7253802992083194E-4	60.18495578177837	0.6115373384479043
99.5706146066	32.6405056299	train	2.551527887800347E-4	57.757568729105955	0.5957682342027123
99.6025982859	32.6403561887	train	2.3968039379617547E-4	56.11116891090689	0.5806170948964916
99.9010991781	32.6385685673	train	1.7302673133094004E-4	46.47695848064546	0.49986172324698624
100.071657576	32.637228512	train	1.570956515769398E-4	41.03462780124126	0.4757329959205683
100.316813241	32.6348964196	train	1.1882947403263341E-4	26.274900486215998	0.407017252289376
102.244530034	32.5998697202	train	4.2379800545860923E-4	93.61359710150539	0.7099739913584115
102.319005338	32.597922156	train	3.911767767723702E-4	87.73036475332546	0.6932080556019956
102.350921112	32.5970740033	train	3.674040039183599E-4	81.31916338865061	0.679715108090512
102.393473381	32.5959305525	train	3.197318710314505E-4	69.35863226032814	0.6487350335244237
102.446660304	32.5944810239	train	2.936950755130885E-4	63.357306113986	0.6291431943001111
102.542387033	32.5918152872	train	2.6563294253289436E-4	59.2556999266607	0.6054237530450794
102.584928157	32.5906071698	train	2.6082765647090275E-4	58.58340321092516	0.6010544680340438
98.1418809204	32.6478901679	train	1.2433961492813573E-4	28.215711886108757	0.4180015718472249
98.4190908003	32.6494791138	train	1.5889302488799006E-4	41.69363084045483	0.4785711271632149
99.9438345522	32.6472749363	train	1.7175769094031844E-4	46.06617952832783	0.49802138632943793
99.9971397514	32.6468628129	train	1.8561998904574888E-4	48.9194701110113	0.517418525423948
100.402218463	32.6429912922	train	9.035089776483327E-5	19.002264333085503	0.34292232996857835
102.20229031	32.609969651	train	3.638592366388426E-4	80.33721822325785	0.6776008173952198
102.287417512	32.607768277	train	4.501110827658723E-4	96.04513650495417	0.722218962563537
102.649100356	32.5977706802	train	3.9559215488837833E-4	88.76306258499523	0.6955899223621491
102.776709127	32.5939942651	train	1.9455570060645359E-4	50.23118485179772	0.5291467413534049
98.3870424391	32.6583473726	train	1.645874875630157E-4	43.946694729681816	0.48736345701481404
98.5150038938	32.6589070694	train	1.3775703270148707E-4	33.306673738842484	0.4431203597849664
99.3148011795	32.6594493372	train	2.2802559088204793E-4	54.503614065223246	0.5684325034656523
99.4747575635	32.6589462153	train	2.449879278246977E-4	56.73869893756005	0.5859407823821035
100.02922567	32.6556240985	train	1.5374469088221356E-4	39.592984519323224	0.4703583410526364
102.032312612	32.6232079242	train	2.451886632917221E-4	56.7543396464393	0.5861394774819365
97.8218196238	32.6633342559	train	1.299823092102898E-4	30.178279858306084	0.42883623871899945
98.0244112367	32.6650728064	train	1.595807811055924E-4	41.97808414142303	0.4796490125124159
98.1203813983	32.6657822048	train	1.3354668044817313E-4	31.725227511258723	0.4354747928270827
99.7200864859	32.6667990289	train	2.1033309149177623E-4	52.32900457218094	0.5485201364715365
102.139068148	32.6295975967	train	2.22719036286304E-4	53.73713360599774	0.5626470148218513
102.490255839	32.6203177169	train	2.727834235969448E-4	60.24108098932087	0.6117511196157144
103.383382615	32.5922826464	train	2.0167520995160478E-5	2.1163970141850807	0.10433816010811603
97.864354925	32.6727465154	train	1.436968450723763E-4	35.87176037664937	0.4535608869940327
98.0563061005	32.6743370525	train	2.127315797233099E-4	52.646062091662635	0.551326558143145
99.4535214106	32.6770662236	train	2.8005766832789645E-4	61.122332586470414	0.6179831169943487
99.4748529725	32.6769873088	train	2.937034710303728E-4	63.361386456781624	0.6291498638840278
99.5281814962	32.6767741571	train	3.2507256720187E-4	70.8983097756163	0.6525006260302457
99.5601783298	32.6766353877	train	2.774768460485198E-4	60.75947749469767	0.6157951027890483
99.6028404205	32.6764376708	train	2.392492478432823E-4	56.01936618259211	0.5801786185442989
99.7521541287	32.6756314494	train	2.468377140877531E-4	56.91824080119573	0.5877645768747982
99.9547833318	32.6742531569	train	1.974698570891113E-4	50.71267577799714	0.5328493007762775
99.997440251	32.6739213049	train	1.8599702086879714E-4	49.01341073198802	0.5179251773400071
102.150028436	32.6383380189	train	2.934979969000251E-4	63.26152406702003	0.6289865617654343
102.213898136	32.6367176971	train	3.6074056116554856E-4	79.66984819792675	0.6757174533423779
102.224542586	32.6364444917	train	3.930886379779304E-4	88.13160246806187	0.6942439653866332
102.277762662	32.6350649602	train	4.0799927662041275E-4	91.01085935185976	0.7020891679608482
102.309692953	32.6342264389	train	3.7445488352679483E-4	82.99804309983405	0.68383925646795
102.3522646	32.6330958101	train	3.840432578111143E-4	85.52763422174873	0.6892801288072258
97.8535762173	32.681668578	train	1.9573053677445328E-4	50.4374053264403	0.5306464592430813
98.0242151397	32.6831118792	train	2.2846771560044543E-4	54.56738299106078	0.5689076312686179
99.2295589031	32.6866966492	train	2.2700494235938323E-4	54.39399763954526	0.567331657272523
99.6668997685	32.6851341276	train	2.0173885682027274E-4	51.347960670156134	0.5381693114558639
99.8588891299	32.6839666377	train	2.1029464859324785E-4	52.324332774809015	0.5484748693350746
100.285483374	32.6803207184	train	1.284374390952523E-4	29.545056902894224	0.42591020701538074
101.585897002	32.6602533781	train	7.936646193157476E-5	15.859739613800487	0.3143364124330508
101.649814363	32.6589192957	train	8.372921276364143E-5	17.16720471260645	0.325982742604019
102.480314028	32.6386217622	train	2.4345635422784998E-4	56.61936329094749	0.584418472213131
102.618644667	32.6347061575	train	2.9788363586197124E-4	64.07524862107168	0.6324411476063926
102.639923904	32.6340902684	train	3.676917137445294E-4	81.50171760531082	0.6798854976901788
102.693119141	32.6325348148	train	4.112012131722556E-4	91.74630304978214	0.7037216391851417
97.8961238134	32.6910703057	train	1.9216442519953036E-4	49.82468043916823	0.5260643974123203
99.0588887006	32.69591367	train	1.4240793963646084E-4	35.27795816625366	0.45132874599040584
102.767963338	32.639320776	train	3.6520433771993247E-4	80.76842532991598	0.6784063865974546
102.81051611	32.6380346366	train	2.4107750328124778E-4	56.36814269350359	0.5820316866067596
98.0986920485	32.7017097638	train	1.6554128308577347E-4	44.28563667906513	0.4888072207755781
98.3760656393	32.7033963561	train	1.5562017317791003E-4	40.50912753562446	0.4733799556953863
98.4614155614	32.7037919092	train	1.589222018978845E-4	41.702071620797376	0.47861694550370654
98.4827532934	32.7038817231	train	1.544686353883447E-4	40.02928990390911	0.471528797681311
98.5147600644	32.7040096378	train	1.344341423715746E-4	32.11338416765196	0.4371037437978457
99.2189357389	32.7047572173	train	2.1191139005362575E-4	52.520820454558304	0.5503708049751508
99.3683054813	32.7044075326	train	2.7066015777441044E-4	59.908832558621384	0.6098935534444677
99.3896437819	32.7043430565	train	2.65053331521404E-4	59.1573180365527	0.604901814722655
100.083078538	32.7002717511	train	1.6157106808579715E-4	42.78976743433474	0.48274332927777514
100.445724741	32.6966156185	train	1.0829806346837747E-4	23.508106848871115	0.38482645861733067
102.395855795	32.6589657878	train	3.31421534443713E-4	72.55861150881388	0.6568734104964945
102.534230367	32.6551411037	train	2.622079365635953E-4	58.75396930693896	0.6023193844746534
102.736421784	32.6492775975	train	4.322909970713385E-4	94.54338381415026	0.7140425967547321
99.0482300317	32.7139598269	train	1.4744396011319644E-4	37.03565400772966	0.4599482379144858
102.555873319	32.663542634	train	2.5468737886576875E-4	57.70084900988529	0.5953284746312246
98.3972816549	32.7215412743	train	1.5498409096907292E-4	40.22296817717854	0.47235902624455944
98.4613071395	32.7218326952	train	1.5865556026909314E-4	41.624933373014315	0.478197923090109
98.4826491665	32.721922571	train	1.6139619720962966E-4	42.699100019396255	0.48247293142332004
98.5146623801	32.7220505738	train	1.6203735506182211E-4	43.00209465134285	0.48346295626736785
99.0375632903	32.7229842596	train	1.6390360359750858E-4	43.71323674569861	0.4863232291225533
99.3256942398	32.7225668854	train	2.3836915120386407E-4	55.9464578460006	0.5792807062252573
99.3790509334	32.7224169365	train	2.7835545481533854E-4	60.87157792129264	0.6165427933842903
99.432407201	32.7222442834	train	2.8667340005351726E-4	62.13472764808249	0.623479732844175
99.4857629829	32.7220489266	train	3.226696965917366E-4	70.14640782208537	0.6508164605559116
99.5284472183	32.7218762951	train	3.543260339149572E-4	77.89142276420527	0.6717737142739828
99.5604601471	32.7217372866	train	3.316009345915808E-4	72.5978901843407	0.656995372271085
99.6351560772	32.7213811513	train	2.4092819075784133E-4	56.34497216810233	0.5818809613188102
99.9339241671	32.7195117161	train	2.2570124102391526E-4	54.253981681679065	0.565917322330457
102.226161482	32.6814771557	train	3.745726939725053E-4	83.0415665009527	0.6839072633470222
102.268759118	32.6803734337	train	3.672994280001578E-4	81.27161047977235	0.6796531304256636
102.332651171	32.6786907989	train	3.689709294248538E-4	81.76036835949148	0.6806408942671602
102.353947333	32.6781227082	train	3.716018221357697E-4	82.34152586216905	0.6821833251277478
97.8529993864	32.7267635413	train	1.8400762310339603E-4	48.53731822558792	0.5152397732812275
99.6565636303	32.7302914062	train	2.231936419924183E-4	53.82170078872934	0.5631707639737379
99.9126764443	32.7286884794	train	2.011792135935804E-4	51.26102951016927	0.5374787978010103
100.051394776	32.727601829	train	1.8898416123058303E-4	49.487429352368466	0.5219019760929913
100.126086021	32.7269531549	train	1.8127901555705205E-4	48.03932872586893	0.5115075077472674
102.215834858	32.6907574109	train	3.7993666502758784E-4	84.31888004678933	0.6869729614127158
102.641750917	32.6791032967	train	3.427530955265105E-4	75.12752698745994	0.6644104218273434
102.684328678	32.6778585927	train	3.7567559730314294E-4	83.50957913668633	0.6845425056321214
102.737547167	32.6762824561	train	4.07008825428947E-4	90.89041143828605	0.7015805483674868
102.78011895	32.6750053452	train	4.0172263326667003E-4	89.91128127712484	0.6988363263423105
97.8315420121	32.7355853615	train	1.8656900914347535E-4	49.132857867881725	0.5186917819710717
99.1763292583	32.7409073964	train	2.032048835426219E-4	51.54917379922892	0.5399684263542045
99.2083502757	32.7408582628	train	2.477933579571438E-4	57.015862251445895	0.5887005128457259
99.2830656326	32.7407118078	train	2.3463345272943019E-4	55.52258814176816	0.5754262423794727
102.397220516	32.694985568	train	3.412372270114739E-4	74.68704297725812	0.663421406381013
102.471762957	32.6929422206	train	2.8235105717492795E-4	61.48040834877001	0.6199066388361849
102.588885623	32.6896419989	train	2.938876075970286E-4	63.45087949070988	0.6292960857227657
102.599532183	32.6893365715	train	3.054426241097511E-4	65.68840740136332	0.6382467801885913
97.5859843332	32.742075308	train	1.4345007846129255E-4	35.774994434764295	0.45313494061001774
97.7994086823	32.7443016198	train	1.933210576573553E-4	49.99844265854303	0.527560314993893
98.9308264068	32.7500330735	train	1.435934799494003E-4	35.83122724520622	0.45338254817690427
98.9735256913	32.7500493666	train	1.5617204524080925E-4	40.71650947585999	0.47426253006421965
102.493410554	32.7013542911	train	2.608707215956038E-4	58.58872492079659	0.6010940553819735
98.493115983	32.7580477456	train	1.6555125340765987E-4	44.289133060673926	0.4888222699404573
98.9308194333	32.7590537998	train	1.4800159897600167E-4	37.318813306382864	0.460886049460991
99.0055507283	32.7590727726	train	1.566776793901105E-4	40.89398325738567	0.4750685661646742
99.229743881	32.7588622965	train	2.401710443345197E-4	56.21564178782215	0.5811149746017176
99.3792037244	32.7584991565	train	2.589864431903405E-4	58.354553092296605	0.5993545636671641
99.4432569961	32.7582889591	train	2.8684495257674916E-4	62.16047549661947	0.6236201623617841
99.4752833691	32.7581715835	train	3.1507612394841356E-4	68.01598806921884	0.6453851654656748
99.5179848982	32.7580023517	train	3.5575890365753413E-4	78.23812929381063	0.6726629600401615
99.5606860543	32.7578185702	train	3.330951526978419E-4	72.89155559633433	0.6580078295865222
99.6781120599	32.7572381542	train	2.311948432983298E-4	54.98095865801954	0.5718153572779243
99.8595811237	32.7561247559	train	2.0076685875895027E-4	51.21017310459851	0.536968692686411
101.982380691	32.7235776251	train	2.2480986109508296E-4	54.129006792201515	0.5649449645557404
102.025008287	32.7225555109	train	2.1361139422956953E-4	52.770515234240634	0.55234728440824
102.216805163	32.7177770547	train	3.538203886907385E-4	77.6170784259115	0.6714587540193363
102.238113092	32.7172280466	train	3.470841871691221E-4	76.10601475182933	0.6672044445969326
102.280727205	32.7161191933	train	3.4269110579035494E-4	75.1047830304199	0.6643700911521093
102.525711749	32.7094630051	train	2.728779560200328E-4	60.255777498133966	0.6118334112596167
97.7884927185	32.7622363558	train	2.1800959183598866E-4	53.187043827365656	0.5573810449820924
97.8311886905	32.7626419355	train	2.2898406629862653E-4	54.641875360194305	0.5694612030983685
97.8632112234	32.7629365759	train	2.004940292903526E-4	51.17652911864591	0.5366305689978035
97.8952342167	32.763223035	train	2.0832090619277139E-4	52.04959122809272	0.546138495513903
97.9592815324	32.7637714077	train	2.2374631702721132E-4	53.959266563301775	0.5637790874981151
98.2795413258	32.7660222705	train	1.3910104312501512E-4	33.907820130533686	0.4455175273055419
98.9414894271	32.7680799538	train	1.5920305379716948E-4	41.80233630013483	0.47905757198282206
99.4219485265	32.7673831379	train	2.7276316345705586E-4	60.236447192011504	0.6117334783727303
102.142539139	32.7286772969	train	3.2420360636791764E-4	70.62762973030833	0.6518934522540043
102.366287005	32.7228633169	train	3.567501857069672E-4	78.51450653199709	0.6732753398910414
102.398245654	32.7220002339	train	3.515928897245609E-4	77.09128827909485	0.6700640448956019
102.526066409	32.7184666634	train	3.6612930260696567E-4	81.02443313970888	0.678958007975188
102.920033554	32.7067539543	train	2.2564075298452737E-4	54.24550839849148	0.5658514767127003
99.6141857989	32.775608775	train	2.648721126650887E-4	59.12655834901388	0.6047383441097304
99.9665174701	32.773385952	train	2.3459246913226807E-4	55.515710130302594	0.5753835641290576
99.998545532	32.7731347545	train	2.477231158906586E-4	57.00867874592273	0.5886318640881529
100.094627239	32.772332049	train	2.2031086766112552E-4	53.48111726844987	0.5599700180787984
100.105302744	32.7722383123	train	2.0836844326623875E-4	52.056469163510634	0.5461950505916052
102.473159966	32.7289589317	train	3.44520978444728E-4	75.63896182510584	0.6655565448892861
102.643582005	32.7241159103	train	3.8151583736737544E-4	84.80307075831969	0.6878642154844177
102.782019213	32.720010911	train	3.432455139681559E-4	75.30754311489635	0.6647304465101548
102.813962232	32.7190419654	train	3.6592548246144993E-4	80.96803614163927	0.6788366183540352
102.856550528	32.7177374203	train	3.4260973731487274E-4	75.07492903804061	0.6643171379059364
102.931073377	32.7154197769	train	2.3468278581714353E-4	55.53055248950024	0.5754776039905235
98.0338106153	32.782408647	train	1.410443040322415E-4	34.79855036405125	0.4489472475558482
98.5143197977	32.7851934383	train	1.6249649890531423E-4	43.21164603437493	0.48416960527273367
98.5783919919	32.785425483	train	1.6569328569904923E-4	44.33894078976509	0.48903655674739305
98.8240074935	32.7860113807	train	1.3535131238974645E-4	32.41774618788379	0.4387773757742602
99.7850973155	32.7836746167	train	2.0040642242336997E-4	51.16572587141142	0.5365218910722009
102.334998374	32.7417291513	train	3.7138122417769035E-4	82.29692115744352	0.6820545662018775
102.697202445	32.7315570364	train	3.674934917264994E-4	81.37604038861531	0.6797681246410969
98.3113607009	32.7932624699	train	1.516547801818279E-4	38.70986797910957	0.46695014727208745
99.3152770486	32.7947588703	train	2.455449239629415E-4	56.78619083081206	0.5864916478041419
101.812982402	32.7635607791	train	2.807076043945953E-4	61.262014679471775	0.6185302084494463
102.44189437	32.7478501388	train	3.3398333212412653E-4	73.10525073913279	0.6586068178338806
102.740178917	32.7392932056	train	3.5601889769828153E-4	78.28017917929445	0.6728237973635924
102.931864487	32.7334187302	train	2.1151860054395485E-4	52.47307430381885	0.5499116505865104
97.8520737755	32.7989147878	train	1.9779367750910926E-4	50.762453908246854	0.5332571367270094
98.5249025236	32.8032751172	train	1.5451989749196038E-4	40.048551225512064	0.47161148096356414
98.9201032403	32.8041508765	train	1.56014961282885E-4	40.65748062086945	0.47401161686735876
99.283265583	32.8038559848	train	2.76116088297649E-4	60.53572266263315	0.6146313340215125
99.4648424025	32.8033136046	train	2.9924908715409787E-4	64.46196720395115	0.6335036241946783
99.550288367	32.8029672711	train	3.2296313765427557E-4	70.21618372567666	0.651023007146457
100.009527078	32.8001070494	train	2.2326143132999303E-4	53.83857416303457	0.5632454702501116
100.073601084	32.7995740912	train	2.3417429279224908E-4	55.445500489429975	0.5749476054679535
102.346328109	32.7594554917	train	3.267452878709527E-4	71.3480717159733	0.6536634723784808
102.420928186	32.7574388625	train	3.396683602593586E-4	74.42246443043977	0.6623916551763621
102.921611515	32.7427523197	train	3.0271803092023723E-4	65.01947262492828	0.6361754340598444
97.7665228316	32.8071210786	train	1.977139865029869E-4	50.75020369474113	0.5331568358835646
97.8199193117	32.8076357544	train	2.1845285276761065E-4	53.229960909051904	0.5578820870138698
98.332584395	32.8114181882	train	1.5822775106402425E-4	41.48836258923567	0.4775242197870702
98.5675822691	32.8124503182	train	1.585558789800491E-4	41.59609601551515	0.47804110276896306
99.4221615435	32.8124853191	train	2.5063908205372496E-4	57.32956901020262	0.5914625493805851
99.9669078079	32.8094635175	train	2.3380927787180304E-4	55.384216375468625	0.5745663364454204
102.357324068	32.7681753012	train	3.4109904414826695E-4	74.66382135759848	0.6633309601562327
102.442588022	32.7658589383	train	3.6260521511254334E-4	80.09479642122	0.6768461512957231
102.485216304	32.7646790556	train	3.8264193691296173E-4	85.09417116347902	0.6884966704725227
102.623740771	32.7607445624	train	4.500067563676792E-4	96.02195361067665	0.7221724555239759
97.7557180104	32.8160339287	train	2.3806325809485487E-4	55.921128476820044	0.5789677208099154
100.020412323	32.8180589374	train	2.567927972835702E-4	58.004079447532504	0.5973102672474012
101.995149643	32.7863820909	train	2.6919727599188363E-4	59.77880809093801	0.6086033564052169
102.133776927	32.7829874386	train	2.9990450986231684E-4	64.56419432568696	0.6340114388911641
102.549511769	32.7718854662	train	4.214657055903126E-4	93.3991750072199	0.7088363507850105
102.688037566	32.7678791214	train	3.735283025026068E-4	82.74120347026874	0.6833033593914447
102.730655307	32.7666156793	train	3.5937146308792953E-4	79.26208073915888	0.6748836886891149
102.794576886	32.7646934209	train	3.3528022671907556E-4	73.5063365193711	0.659477684538915
102.837187872	32.7633938561	train	3.44308505087999E-4	75.60082695484402	0.6654192119341213
102.84784019	32.763066708	train	4.1757227858606124E-4	92.59973981712788	0.7069172133011976
102.890447728	32.7617490894	train	3.578285321432296E-4	78.72368703996622	0.6739389084275211
98.1615162565	32.8284299057	train	1.2136412589086648E-4	27.254711954131245	0.41212106650322256
98.5140744399	32.8302950922	train	1.694740957956509E-4	45.60176106143002	0.49467542179720053
98.7277587903	32.8309422366	train	1.2775015352773343E-4	29.26865470935301	0.4245988093962478
99.2619827236	32.8309641278	train	2.8320547954693696E-4	61.58127495378052	0.6206183205961913
101.72877106	32.8014901498	train	2.350971097592816E-4	55.59744106473166	0.5759084745455528
102.230061586	32.7895539357	train	2.879528809686241E-4	62.354101191785404	0.6245245740080001
97.7020554778	32.8335283734	train	1.7657442577724515E-4	47.09435407037663	0.5049356540094886
98.599506849	32.8396181178	train	1.664104030524773E-4	44.6270415191387	0.4901157475765751
98.7170458134	32.8399390486	train	1.240627125868731E-4	28.102504206302676	0.4174592947009333
98.9414421321	32.8402452062	train	1.6502809263696272E-4	44.10304324889279	0.4880314147043682
99.1765251636	32.8401344149	train	2.406768128186182E-4	56.305962989279244	0.5816269591753279
99.3688631895	32.8397153368	train	2.3778043564219372E-4	55.89770946506392	0.5786779263521908
99.8283102638	32.8375178706	train	1.9822904187450616E-4	50.8438347072741	0.5338043358345665
99.9244661382	32.8368445247	train	2.4258941609022256E-4	56.55181405698328	0.5835518059080191
101.963753623	32.805160864	train	3.4579020070714644E-4	75.86061155406512	0.6663745690209069
102.187732018	32.7996543992	train	3.197890369757076E-4	69.3790078330462	0.6487757718590172
102.667467188	32.7865097577	train	3.8650600873147415E-4	86.13199509350117	0.6906475103672584
97.7873911106	32.8434040986	train	1.6126652091339466E-4	42.627582152990016	0.48227223404013975
97.84080971	32.8439103646	train	1.7692268148219182E-4	47.14961574685314	0.5054281875782332
97.8621775192	32.8441064883	train	1.581658213473346E-4	41.45252158155823	0.47742655023804753
97.9369664435	32.8447641974	train	1.6894706718268476E-4	45.50265896498565	0.49389686512873365
98.3216287195	32.8474407577	train	1.4799429777844484E-4	37.31570261780913	0.46087379168445985
98.5139761434	32.8483356621	train	1.7825689705486093E-4	47.41614225390148	0.5073061163765349
98.5246623457	32.8483767107	train	1.6556532035908253E-4	44.294066043862074	0.48884350103502844
98.5567210797	32.8484943814	train	1.6075314538137293E-4	42.38467236273507	0.48147616280005584
98.5994663361	32.8486385002	train	1.67621076943532E-4	45.04436276013642	0.49192738443759615
98.7063306752	32.8489349187	train	1.3855507385561726E-4	33.71461786766217	0.44454623371673074
98.9841829568	32.8492785084	train	1.603006120794603E-4	42.21353028927787	0.4807724043509711
99.0696764573	32.8492601101	train	1.6079611550050206E-4	42.40240800046774	0.48154288874070017
99.2192894502	32.8490873672	train	3.132279981614846E-4	67.58908072002036	0.6440376334360588
99.25134917	32.849027079	train	3.241122834447282E-4	70.59641201534609	0.6518295184522456
99.3582140917	32.8487667998	train	2.637391351664584E-4	58.953518125946985	0.6037132538590793
99.3902732749	32.8486709208	train	2.3306622908425182E-4	55.2600884098342	0.5737880824558278
99.7856527863	32.8468131817	train	1.9770504869454786E-4	50.74882976226143	0.5331455838737407
101.804015968	32.8178590076	train	2.5354750254925483E-4	57.561931761590444	0.5942473685583536
102.124059824	32.8102756762	train	3.0316931895041046E-4	65.21282920919231	0.6365201590349803
102.230713633	32.8075665106	train	3.028336961159092E-4	65.06902994898311	0.6362638494297473
102.316026241	32.805333925	train	3.305810748547686E-4	72.35462190434747	0.656300883181605
102.390666951	32.8033328508	train	3.106505533999141E-4	66.99602450632621	0.6421411379486971
102.550585966	32.7988954269	train	3.8675113260384876E-4	86.21842864980212	0.6907829510831185
103.157937113	32.7801776566	train	1.5663783118900502E-4	40.88027772104204	0.47500513350193585
101.708253698	32.8289852517	train	2.127667039817207E-4	52.65142550915988	0.5513673971284822
102.145709386	32.8187481054	train	3.1787663453741597E-4	68.7626841439123	0.6474077814133827
102.572266349	32.8072914619	train	4.5303807745622666E-4	96.55033219912077	0.7235174532426629
102.678866626	32.8042008983	train	4.1605345635294073E-4	92.36946590828084	0.7061616823296325
102.742818886	32.802303132	train	3.509761421017772E-4	76.98951485716842	0.6696757835739244
102.94529394	32.7960787941	train	3.03283996903429E-4	65.26196354425886	0.6366076539114923
97.7550887185	32.8611263103	train	2.0965384863718645E-4	52.24244895743465	0.5477189780291506
98.4604362714	32.8661570991	train	1.677225330578144E-4	45.079402630213465	0.49207861762095667
99.0162463156	32.8673196194	train	1.561360405618382E-4	40.70297967305869	0.47420504025366095
99.1765787594	32.8671960555	train	2.5550330653718715E-4	57.807597839510905	0.5960988032513896
99.3048435006	32.8669492579	train	2.602950989877806E-4	58.517585247011816	0.6005642677088606
99.3262207872	32.8668953398	train	2.2559574366272245E-4	54.23919751935677	0.5658024678377324
99.914059706	32.8639813175	train	2.308542890135081E-4	54.92701056589486	0.5714543956258178
101.900627713	32.8336878285	train	2.657887460884656E-4	59.28508748054323	0.6055638186924183
102.444672688	32.8198849472	train	3.5160337451837614E-4	77.09293745483694	0.6700706375011746
102.508652702	32.8181060393	train	3.8870111093125195E-4	86.77472759886447	0.6918561822092905
102.796490974	32.8096975882	train	3.561912054914243E-4	78.33525802296133	0.6729303032279021
102.849780984	32.808068082	train	3.742292973801032E-4	82.93377540912397	0.6837089536363734
102.924379719	32.8057487976	train	3.463190335806017E-4	75.95040571587708	0.6667142263210412
98.6421032163	32.875829221	train	1.3655877021277244E-4	32.72589596366662	0.440965602188204
101.655427618	32.8481510488	train	1.882222943246072E-4	49.39081774899309	0.5208939441297109
102.274363149	32.8334750677	train	3.0084158085998374E-4	64.69033496860163	0.6347350323211547
102.349030575	32.8314973225	train	3.084560459892946E-4	66.27108858183304	0.6405104091790533
98.1289385862	32.8823283657	train	1.286238547513672E-4	29.634395254391016	0.42626487356857323
98.1396280211	32.8824023607	train	1.1361054283900701E-4	24.838380502057845	0.3962241586184307
98.4175655617	32.884005582	train	1.69489364208545E-4	45.60463212324708	0.4946979414645268
99.1979964195	32.8852050615	train	2.85352254017054E-4	61.895671538022036	0.6223947476895296
99.807350333	32.8827558839	train	2.1682853777968956E-4	53.07269268609863	0.556040474205106
101.548929139	32.8593840726	train	9.894761338454717E-5	21.24141177598698	0.36368429690197485
101.879867571	32.8521993749	train	3.358609725855904E-4	73.66794900670345	0.6598662176707604
102.082640061	32.8473640922	train	3.338608932035209E-4	73.05108642106812	0.6585243697368103
102.157333251	32.8455000223	train	3.531001866158863E-4	77.38053966186921	0.6710091038788397
102.189342494	32.8446875173	train	3.676449915197064E-4	81.47233120087266	0.6798578398463105
102.232019472	32.8435914701	train	3.6896763356867235E-4	81.75942465712929	0.6806389525941892
102.296030563	32.8419201749	train	3.724829416241626E-4	82.52053209111875	0.6826965796979545
102.701305806	32.830577236	train	3.5679830000024797E-4	78.52989560043665	0.6733050049415585
102.935830619	32.8234124644	train	3.129343355051535E-4	67.53269015361009	0.643822570391856
97.7760882291	32.8883926521	train	1.8486255022109302E-4	48.73263886021023	0.5163974604788761
97.8509121063	32.8891026424	train	1.7226361495639502E-4	46.25443272713275	0.4987566882265071
98.3319763477	32.8925979867	train	1.495495643183129E-4	37.83183564404011	0.4634723589264193
99.8501947346	32.891492092	train	2.2378332894987723E-4	53.968479162911706	0.5638197656013932
99.892956719	32.8911940372	train	2.6658707230873375E-4	59.435672756232655	0.6062799476879231
101.890833422	32.8609621327	train	3.258886067944949E-4	71.13109957679747	0.6530688964883229
102.114967274	32.8555778752	train	3.166657116404879E-4	68.2686737894902	0.6465360535616361
102.445717113	32.8468977324	train	3.4524922794138826E-4	75.76875607664941	0.6660263974747239
102.552379486	32.843911699	train	3.5412343116234907E-4	77.74789028800946	0.6716475880204301
102.584375102	32.8429982102	train	4.200048068073948E-4	93.28877319074422	0.7081192017944009
102.605704706	32.8423846859	train	4.527233784958751E-4	96.50831939031207	0.7233784273601634
98.3639854971	32.9017851859	train	1.5723569517247902E-4	41.07751801417127	0.4759552402790057
101.378559604	32.8807757739	train	1.0224555450003003E-4	21.984609609296808	0.37130512288169604
102.680725236	32.8492107411	train	3.836430118112284E-4	85.3068703732704	0.689056759378259
102.691389718	32.8488961691	train	3.3624474114098986E-4	73.77474579058803	0.6601224820120217
102.734045977	32.84762882	train	3.4275317937578035E-4	75.12755775165269	0.6644104763733212
102.819350398	32.8450506368	train	3.783460310843069E-4	84.00151343484572	0.6860700785813336
102.861998499	32.8437398091	train	3.6603537748278024E-4	80.9984547707288	0.6789020801802687
103.213736439	32.8323730338	train	1.3988952009966763E-4	34.25035938228439	0.4469142682938078
99.1659740369	32.9123131847	train	2.0822006474405529E-4	52.035000911080594	0.5460184772923653
101.218554116	32.8927356596	train	1.0847044848348144E-4	23.550048543538026	0.3852030543943869
101.966151609	32.8772287997	train	3.605153451343269E-4	79.58387472588178	0.6755805934208434
102.361055895	32.8672312971	train	2.9620852049286713E-4	63.740762557719385	0.6311292728140817
102.777081416	32.8553479113	train	3.551040770428215E-4	78.13222154268962	0.6722571701173284
102.926362296	32.8507457657	train	3.8051579746759776E-4	84.49109298185172	0.6873004028605693
103.032970367	32.8473498615	train	2.8373081616688624E-4	61.641768956426176	0.6210545724509569
97.7115638768	32.9148031708	train	1.5785536021898342E-4	41.272846293512906	0.4769363701326212
98.5563616697	32.9206565742	train	1.4667615726213497E-4	36.83077974646683	0.45865163042422885
101.592687149	32.8945513119	train	1.5292129258637284E-4	39.203645806711414	0.46902077198165837
101.678132491	32.8927492858	train	2.624102230999117E-4	58.78033131538246	0.6025040903242422
101.699492627	32.892289671	train	2.916825841153835E-4	62.978157983258356	0.6275374756433659
102.083888007	32.8833939769	train	3.10156234734777E-4	66.76610753458978	0.6417751041944968
102.404080724	32.8750805956	train	3.3375638196595316E-4	73.00485292043815	0.6584539622986691
102.478772962	32.8730231699	train	3.6030604323392205E-4	79.51337892527386	0.675453300638586
103.171955332	32.851796531	train	1.6275010193297852E-4	43.31974842017163	0.48455908677450016
103.182613816	32.8514400818	train	1.1290535113971396E-4	24.63449350801124	0.39473557011465754
103.299844627	32.8474594596	train	1.1671928295120812E-4	25.681884501550737	0.4027000449317661
103.321156824	32.8467239579	train	1.231646314561221E-4	27.81457117418341	0.4156935450944632
97.8183652878	32.9248781975	train	1.6288631789488592E-4	43.37432343842795	0.4847680434577741
98.1391917669	32.9274998349	train	1.3672161863813794E-4	32.77082976223563	0.44125942052347306
98.3530963712	32.9287901102	train	1.7394919579321778E-4	46.632420378221184	0.5011910158546973
98.5563166533	32.9296767894	train	1.4021229368300897E-4	34.45683464161705	0.44748401506259256
99.8826242076	32.9273476657	train	2.217031731233165E-4	53.63320326591902	0.5615217312802685
99.9467922257	32.9268780099	train	2.254973105404885E-4	54.22539594420834	0.5656952493254945
101.892004395	32.8969982564	train	2.9688602723703197E-4	63.85218206612797	0.6316609917343242
102.169606454	32.8902637494	train	3.687673057011765E-4	81.71896294225303	0.6805208899887938
102.190956562	32.8897202406	train	4.0255399476507846E-4	90.04737662635611	0.6992712509963949
102.276351198	32.8875098393	train	3.930844178674434E-4	88.13080689174026	0.6942416864947683
102.329718058	32.8860987981	train	3.973804074407454E-4	89.21299963019493	0.6965441017874786
102.468454176	32.8823237894	train	3.167548306530976E-4	68.34689453533294	0.6466003561094255
97.6364457904	32.9320451131	train	1.810365249674758E-4	47.99661256674583	0.5111730397895331
97.7647731971	32.9333795972	train	2.0018625601195763E-4	51.13857603422241	0.5362485454266113
99.8292339117	32.936733412	train	1.9824047950055317E-4	50.84597297532401	0.533818694218516
102.394097025	32.8933802277	train	2.9035582478063464E-4	62.795696002614605	0.6264712592808068
102.490149249	32.8907331527	train	3.244376459496143E-4	70.70763353106412	0.6520571926942631
102.532835056	32.8895330566	train	3.564931275866516E-4	78.43207555587146	0.6731167584048834
102.596858977	32.8877056692	train	3.5846779344154945E-4	78.93254888204767	0.6743310116223036
102.650207789	32.8861578798	train	3.6643580220315457E-4	81.08917812803003	0.6791403779763342
102.948883435	32.8770711095	train	2.8425655911496536E-4	61.7023097489091	0.6214901584264159
97.593529173	32.9405887594	train	1.0490789531971582E-4	22.61653304292168	0.37732532895571236
97.8502126135	32.9432147124	train	1.47864371582612E-4	37.26034732442613	0.4606555689712343
98.1069260393	32.9453134661	train	1.367953444418551E-4	32.81297968020644	0.4413923383413174
98.3422673065	32.9467740346	train	1.6261296071065268E-4	43.264800504902446	0.4843485394431966
99.9148941172	32.9451555893	train	2.365788238649461E-4	55.79821043281637	0.5774422319926178
101.208765782	32.9289799838	train	1.3762414073088206E-4	33.24156075107647	0.4428822080800747
102.682587989	32.8942201659	train	3.471581593958806E-4	76.12494759544298	0.6672517606555476
102.725266382	32.8929542738	train	3.434108777750153E-4	75.36714291216221	0.664837780239894
102.767942089	32.8916738601	train	3.2949844123895304E-4	72.04207808996036	0.6555605633568624
102.917285462	32.8870781005	train	3.0326887652633343E-4	65.2554851440521	0.6365961200550092
102.98127925	32.8850540792	train	2.542171026659728E-4	57.643536234220285	0.5948831440236797
103.04526658	32.8829974277	train	2.657617175439667E-4	59.27998918773821	0.6055395274638402
97.7217369372	32.9509858261	train	2.3460058402506972E-4	55.51707257875986	0.5753920152502501
98.235214236	32.955184727	train	1.2700201775756707E-4	29.056743595069015	0.42316447716198613
102.608259947	32.9054031072	train	3.908286025487484E-4	87.57761836901467	0.693018647239944
102.885679638	32.8970776017	train	3.0385371363729496E-4	65.37727559380126	0.6370417022181442
103.120327228	32.8895539291	train	2.2858358282686184E-4	54.584098808878196	0.5690319746235991
103.152317779	32.8884939856	train	1.6004606399565137E-4	42.13359950760082	0.4803757030422549
103.226955829	32.8859890817	train	1.6939179832963335E-4	45.58628590275031	0.49455400515167836
102.096131638	32.9281665947	train	2.9360853359225155E-4	63.31524548910123	0.6290744295067842
102.13885251	32.9270999413	train	3.543256823336024E-4	77.89110675064194	0.6717734954880342
102.149532375	32.9268310012	train	4.0830646054580027E-4	91.12025679892707	0.7022465619527037
102.224287418	32.9249229244	train	4.041903360304147E-4	90.52099048334605	0.7001236396234322
103.056751937	32.9006472061	train	2.6627886355740343E-4	59.377536497381755	0.6060037810967854
103.291358277	32.892801875	train	1.433865312080862E-4	35.74902648988715	0.45302514350044826
97.6893822094	32.9686894877	train	1.854915008471564E-4	48.88745591864412	0.5172456207657523
98.2671608516	32.9734164733	train	1.4947675922242004E-4	37.80136231013725	0.46335127386477787
98.342066797	32.9738335523	train	1.4941049399108482E-4	37.77362630490487	0.4632410179931479
98.3527677695	32.973889468	train	1.7258740938650525E-4	46.34886946764311	0.4992261564332485
99.9044728782	32.9722913931	train	2.4815677602351745E-4	57.06185886816206	0.5890553218453248
102.192574228	32.9347525685	train	4.114514712392492E-4	91.790332601039	0.7038484769483299
102.416827974	32.9288160487	train	2.935462778924014E-4	63.284988318784116	0.629024946374311
102.544942705	32.9252435697	train	3.187398709940702E-4	69.02380242462326	0.6480265937073378
102.566292942	32.9246354237	train	3.594323469950889E-4	79.28259977868869	0.6749208573542925
102.843786031	32.9163986999	train	3.2023456312107486E-4	69.53159688601053	0.6490929449591396
97.5715601329	32.9764166482	train	1.7793095313768428E-4	47.33893163964802	0.5068486629852844
97.6357531226	32.9771345123	train	1.9161147168934414E-4	49.750590320729586	0.5253458891184388
97.6678504587	32.9774810758	train	2.506419483651342E-4	57.32978028038892	0.5914653126979671
98.1172642728	32.9814669005	train	1.5003461368840736E-4	38.031443838865236	0.4642776713130162
98.5346410827	32.9837198709	train	1.238351721762746E-4	28.00947746688067	0.4170129295064896
102.289024701	32.9412630686	train	3.768516374276763E-4	83.7581773267927	0.6852170658934623
102.310384525	32.9406984012	train	3.7138961805080516E-4	82.29861839088598	0.6820594674588667
102.363781458	32.9392707973	train	3.2752344373948583E-4	71.51813950069013	0.6542017845855465
102.481241253	32.9360499603	train	3.1040510598596304E-4	66.88186226622445	0.6419594822615967
102.620032796	32.932101574	train	3.694628993703041E-4	81.90642504193657	0.6809304617593219
102.673406861	32.9305420389	train	3.4721631847149247E-4	76.13983313737575	0.6672889524444524
102.844175715	32.9253988313	train	2.925876989305587E-4	63.1152937993319	0.6282613622547125
102.854847314	32.9250696582	train	2.4127413243272625E-4	56.39865587916961	0.5822300105222735
99.0269734658	32.9936044649	train	1.8650576434125178E-4	49.119650585809346	0.5186071383280294
102.684454892	32.9392291723	train	3.179303658841947E-4	68.77679596756563	0.6474463623027814
102.897927202	32.9327434316	train	2.5576952065374075E-4	57.84807421331693	0.5963495055379597
102.972626081	32.9303875627	train	2.60046308744065E-4	58.48659099353093	0.6003348520161045
103.079323487	32.9269448606	train	3.362866334552042E-4	73.7881677808838	0.6601504325452139
97.7424905828	32.9962940889	train	2.025653331479721E-4	51.476339863259604	0.539185293711192
99.0912070062	33.0025944419	train	1.8290202737544306E-4	48.33097880174427	0.51373440257053
102.033277497	32.9657703641	train	3.00058261678969E-4	64.58489110645392	0.6341303604861361
102.941013056	32.9404017413	train	2.903732592395762E-4	62.79809366873733	0.6264853096187534
103.143753266	32.9338325011	train	2.912308108696671E-4	62.91602807087988	0.627175103686378
103.282431564	32.9291489853	train	2.1333577597488102E-4	52.738321882874345	0.5520280228460333
103.325095292	32.9276770686	train	1.6510153637826918E-4	44.129221832396006	0.4881425862614624
98.5452047979	33.0108195885	train	1.316355772125871E-4	30.891411330176645	0.43193471900491376
99.0376851846	33.0116424388	train	2.1574792864406073E-4	52.969731112308324	0.5548067810947395
99.134041103	33.0115761569	train	2.3585912264067273E-4	55.72046064134898	0.5766986402129571
102.001524864	32.9755534586	train	1.8824946250437126E-4	49.394262919517246	0.5209299636393562
102.087017616	32.9734675941	train	3.166116958161808E-4	68.26008726888541	0.646497067825806
102.215239907	32.9702293105	train	3.886732027797042E-4	86.76442706732081	0.6918408746429748
102.225924164	32.9699535249	train	3.8759238348224886E-4	86.45447165837723	0.6912468751561003
102.781293211	32.9543570954	train	3.1036327415405674E-4	66.86240548906348	0.6419285041174811
103.240194739	32.9396020959	train	2.453764717229303E-4	56.768984547380875	0.5863252043489896
97.5281673409	33.011989359	train	2.1434781126317883E-4	52.83918062290905	0.5531980828030186
97.6994192002	33.0138916077	train	1.8715794793976878E-4	49.2558447463689	0.519478561036055
97.945619713	33.0162145441	train	1.514882285669009E-4	38.6523673833139	0.46667664945791476
99.0805182733	33.0206425091	train	2.1923114380429133E-4	53.329194969063124	0.5587590928713564
99.1982983195	33.0205109471	train	2.3201277308320382E-4	55.103977953381204	0.5726798216444354
101.264045286	33.0001306102	train	1.6133593285560266E-4	42.665863582626415	0.4823796808572232
102.098018397	32.9822099396	train	3.6278713313803445E-4	80.12489023451097	0.6769558479886495
102.268991838	32.9778469553	train	4.0522065145328446E-4	90.66216888597977	0.7006578678918701
102.375831135	32.975001513	train	3.410865598858452E-4	74.66172337824734	0.6633227863115911
102.397197178	32.9744214837	train	2.9203952958111845E-4	63.027246747854946	0.6278232874942342
102.54674205	32.9702592084	train	3.3843843275690376E-4	74.22321431038546	0.6615799555446034
102.55742264	32.9699550698	train	4.0220632980565957E-4	89.98851437259106	0.6990895238689641
102.610823165	32.9684207154	train	3.657717932073127E-4	80.92549539356847	0.6787450245760758
102.642861524	32.9674891751	train	3.279049761101168E-4	71.63816463875146	0.6544651099113691
97.6029458092	33.0218681548	train	1.7481173223890835E-4	46.762338466689144	0.5024275741974309
98.6843173705	33.0292895216	train	1.3806686943491583E-4	33.45961100393952	0.44367481892690797
98.8770668184	33.029628271	train	1.7169000337667915E-4	46.04099313675618	0.4979228466507516
101.189390387	33.0104805184	train	1.1852156555607428E-4	26.19177148877271	0.40639119998447953
102.440276966	32.9822545895	train	2.5055128239912964E-4	57.32309747004701	0.5913778864820969
102.707310321	32.9746029973	train	2.768538344536085E-4	60.657033209736284	0.6152631545315967
102.888833621	32.9690748262	train	1.7315280453264952E-4	46.51371647140276	0.500043815473279
102.91018601	32.9684071651	train	1.990677851371518E-4	51.000638043318006	0.5348549234772938
102.942213267	32.9673988521	train	2.7868188888771986E-4	60.911766369914496	0.6168198458248413
97.5813929167	33.0306441878	train	1.788536196669262E-4	47.565058284430854	0.5081414049034603
101.959677841	33.0035994581	train	1.6688444525237917E-4	44.82517217859023	0.49082663505829016
102.312402674	32.9947302839	train	3.701225990129954E-4	82.06895407442984	0.6813179297295109
102.504730314	32.9894736199	train	2.947526424924549E-4	63.59638831782905	0.6299814648334339
102.793124563	32.9810348562	train	2.9846449964987466E-4	64.30899033736355	0.6328938777399622
102.825160822	32.98005623	train	2.4037590512922003E-4	56.259262236424355	0.581322504126394
103.006669848	32.9743559779	train	3.2632563784960774E-4	71.25635455214389	0.6533724709074479
103.017345243	32.9740124819	train	3.8686906702087835E-4	86.26000809655676	0.6908480723048394
103.081393783	32.9719324123	train	4.291368277404168E-4	94.26712349188413	0.712544972576124
103.145435685	32.969819618	train	3.609316500783156E-4	79.7427940588886	0.6758334842802337
103.348190076	32.9629133445	train	1.504901698044909E-4	38.202336250816195	0.4650318185891139
103.710834717	32.9497372296	train	2.9908083610937264E-5	3.677194953593039	0.14730829688862918
97.8489253392	33.0424189206	train	1.3457618286958275E-4	32.174688068968536	0.4373635891575307
101.628464464	33.0200354331	train	2.5016276329136166E-4	57.294460489426434	0.5910028261440936
101.885131623	33.0143618001	train	1.5708087095739817E-4	41.030101040007104	0.4757095285887863
101.959978986	33.0126077513	train	2.3299057171901802E-4	55.248876830224866	0.5737086807420538
101.981362747	33.0120983663	train	2.9349255350983645E-4	63.26064964080892	0.6289822336344256
102.024128644	33.0110686277	train	3.6424170707508426E-4	80.4505450238199	0.6778302859075366
102.088273368	33.0094966027	train	3.293833996618687E-4	72.00807832840053	0.6554817088415739
102.109653829	33.0089652843	train	3.718648890267058E-4	82.39471774615303	0.6823367361100021
102.141723462	33.0081614548	train	3.8477755417972505E-4	85.78368460343967	0.6896890918243092
102.729426456	32.9919687589	train	2.8115979020131937E-4	61.3267376133778	0.6189099178158532
103.188551925	32.9773891608	train	3.243533018237742E-4	70.67880143954474	0.651998201012315
103.305947933	32.9733894183	train	2.0182462389033178E-4	51.36128314156881	0.5382749526695463
97.8380991534	33.0513381065	train	1.3828913364011754E-4	33.57393039336989	0.44407188562798505
97.8595169008	33.0515357834	train	1.4616217379940786E-4	36.66582950557567	0.45778016941423577
97.9773181131	33.0525572897	train	1.6948977047542485E-4	45.60470851739062	0.494698540647721
98.1593853632	33.0539171997	train	1.4155645494611874E-4	34.961051036023704	0.449844105137534
99.0162810192	33.0567487091	train	2.672610657916992E-4	59.54835995228674	0.6068825241554051
102.184805017	33.0160832784	train	4.059893545819366E-4	90.76650126217177	0.7010552095237517
102.248943453	33.0144284716	train	3.8941059889346295E-4	87.03659027085462	0.6922448248425646
102.270321759	33.0138695618	train	3.909456993580865E-4	87.62898953042539	0.6930823745330584
102.345141138	33.011884611	train	3.708159098289299E-4	82.1933196637123	0.681724125979631
102.4306399	33.0095613172	train	3.0680168841542465E-4	66.04234380231446	0.6392712043398356
102.505443169	33.0074805209	train	2.8897691261383024E-4	62.567060852007906	0.6253566433439789
102.516128719	33.0071796147	train	3.317280708268616E-4	72.62572596370124	0.6570817509403774
103.295712862	32.9827525604	train	2.646267756217317E-4	59.084915382333676	0.6045168192774872
97.5702506307	33.0575744958	train	1.7333503931690083E-4	46.540900462375134	0.5003067897416229
98.1164548296	33.0626403423	train	1.448544814877917E-4	36.27821949176847	0.45555026966076767
98.9841443443	33.0657690534	train	2.893974706624053E-4	62.63906102960325	0.6256972973753111
102.388236508	33.0197348042	train	3.194387127323905E-4	69.25414974514945	0.6485259706795014
102.430988991	33.0185654549	train	2.670444183715296E-4	59.521912383351626	0.6066890341607459
102.687450593	33.011242711	train	3.0396804276401396E-4	65.4004159460347	0.6371286809045179
102.74086821	33.0096510099	train	2.814812257745436E-4	61.36820207265762	0.6191793742959086
103.242778715	32.9935759293	train	3.057026845905989E-4	65.73820183422903	0.6384432563288586
97.9021290974	33.0699573662	train	1.4631278700267934E-4	36.729779957675866	0.45803582518892466
101.907405209	33.040891293	train	1.754477797660535E-4	46.89136152391914	0.5033355108908384
102.613026573	33.0224351601	train	4.1907562727528985E-4	93.00230611657427	0.7076612306031943
102.826716831	33.0160570738	train	2.633044497332557E-4	58.89686894224978	0.6033185484180623
102.944217182	33.0123936906	train	3.6506416061294863E-4	80.72082428439886	0.6783226237155545
102.997619331	33.0106920747	train	4.2233151980833306E-4	93.46457661746088	0.709259714530599
103.018978927	33.0100050532	train	5.055331485607614E-4	99.2722128245117	0.7449038099836868
98.834131894	33.083700273	train	1.7884904990314075E-4	47.56377204105255	0.508135018938882
98.9198513494	33.0837848409	train	2.0882145409055234E-4	52.12201335809345	0.5467332933716818
101.308475521	33.0624379161	train	1.4579197997182633E-4	36.508648576246735	0.4571507641278907
101.82212111	33.0518670381	train	1.7898353004722325E-4	47.60162393076957	0.5083228773547356
101.875609805	33.0506444793	train	2.2299378528649143E-4	53.77195466157774	0.5629503659133684
101.950488484	33.0488944374	train	3.2560249321106875E-4	71.04909819630275	0.6528698655383613
102.773684643	33.0266865172	train	2.9611994119693453E-4	63.73197846419186	0.6310596407663092
103.104827511	33.0162176957	train	3.8162194299479907E-4	84.83443552603372	0.6879239175076782
103.158221307	33.0144471936	train	3.4678648651477955E-4	76.02981966917018	0.6670138853552611
103.232964708	33.0119302643	train	2.6569560117813433E-4	59.26751790604449	0.6054800944203771
103.318374239	33.0089991864	train	2.0719749190114636E-4	51.933190621021716	0.5447978493083313
103.350399605	33.0078850263	train	1.5390940920112097E-4	39.682459347253484	0.4706251091932176
98.8448309626	33.0927342842	train	1.8102266560947157E-4	47.99437291483359	0.5111539097003357
101.180246659	33.0737641898	train	7.354230909838146E-5	14.19148441804545	0.29814678981662396
101.89729967	33.0591577771	train	2.3309768210986358E-4	55.26474939821928	0.5738210834150749
102.10054193	33.0542668544	train	3.797620826653922E-4	84.26696559868257	0.6868741179913498
102.154018429	33.0529248454	train	3.903376686299508E-4	87.27059572926724	0.6927511792314319
102.186102615	33.0521086596	train	3.8462783282845243E-4	85.75813175737139	0.6896057925969031
102.27165405	33.0498919124	train	3.786944089849945E-4	84.06681790786816	0.6862682715926628
102.65651442	33.039192559	train	3.654333066562786E-4	80.83180327973963	0.6785431132878761
102.848865475	33.0333990752	train	2.0891996081045942E-4	52.136265873200756	0.5468501647295959
102.891602582	33.0320714952	train	2.901348715784794E-4	62.765305188040344	0.6262931026371563
98.4911574917	33.1008124853	train	1.7124392907955357E-4	45.941092050791354	0.4972724820381817
98.9198349785	33.101825311	train	3.1024413207890694E-4	66.8069902537977	0.6418402452643427
102.325457758	33.0574817851	train	3.58687031085142E-4	79.03112817227185	0.674465268161132
102.41100231	33.0551691463	train	2.650734923276323E-4	59.16074008717548	0.6049199926585997
102.432386911	33.0545818428	train	2.6946212424816177E-4	59.80234844392535	0.6088375731453256
102.517919048	33.0521960648	train	3.4210131149841326E-4	74.90336577095879	0.6639858841039215
102.603440975	33.0497518018	train	4.2119852467728135E-4	93.3789927769282	0.7087054562488407
103.276541117	33.0284623154	train	2.490692324904806E-4	57.177345450323166	0.5899434708442846
97.9874077107	33.1067577415	train	1.6698561228026365E-4	44.8546352313077	0.4909780914928525
98.7697720739	33.1106586674	train	2.685073063967582E-4	59.70049670187845	0.6079918673159405
98.9519815079	33.110862063	train	2.571766746574401E-4	58.07269378817112	0.5976695137915043
101.801581658	33.0793780584	train	1.575647853709813E-4	41.178306262520614	0.47647675417577917
102.00488814	33.0746404933	train	4.03414706042117E-4	90.28092893410812	0.6997202083937603
102.036984745	33.0738622152	train	4.161868895044458E-4	92.38584774912565	0.7062282140634084
102.486200971	33.0621011354	train	3.233906835140986E-4	70.33739455021275	0.6513235101047089
102.561044183	33.0599840678	train	3.924005237158574E-4	88.00115449132716	0.6938719290695389
102.796213418	33.053038951	train	2.631175321921833E-4	58.87250942773276	0.6031485806873906
102.881709122	33.0504038793	train	3.066760366912702E-4	66.02497070107924	0.6391767351086278
102.913767122	33.04940067	train	3.813756285447913E-4	84.76161677734167	0.6877852897104083
98.2123741155	33.1174024036	train	1.6555000209000188E-4	44.28869424996189	0.48882038125510074
98.2230921594	33.1174696877	train	1.5421363797134784E-4	39.870786292137765	0.47111711442260207
101.341541529	33.0978899695	train	1.2185584304467719E-4	27.411256755623853	0.4131010374125378
101.598494433	33.0927955604	train	1.7361171037595183E-4	46.582129225756795	0.5007055120524112
102.753843969	33.063335457	train	3.048954469396778E-4	65.58363801551882	0.6378326887912507
102.828665739	33.0610577443	train	2.6485550393887304E-4	59.123739220589826	0.6047233552446156
102.967597765	33.0567090228	train	4.2625613853922303E-4	93.89395024578104	0.7111634274305282
102.978283599	33.0563681175	train	4.6193177990833865E-4	97.29415441981931	0.7273894902264901
103.021025125	33.0549953738	train	5.055827314552722E-4	99.27418975991486	0.7449224460684507
103.063763736	33.053608036	train	4.4979243353515766E-4	96.00502705959438	0.7220768649595302
98.8662083163	33.1288398906	train	2.2152128154958036E-4	53.61459440814701	0.561319636342661
101.737928761	33.098825213	train	2.270215649323277E-4	54.39578288391811	0.5673496309535923
101.962695331	33.0936816936	train	3.810472781931388E-4	84.65719614844467	0.6876002998005842
101.973397056	33.0934266745	train	4.3354511325212943E-4	94.66228367692848	0.7146337340137143
102.016202598	33.092397429	train	4.3558658170594325E-4	94.91197276401489	0.7155907860529973
102.690080593	33.0742536761	train	3.3849981100374585E-4	74.23216645494384	0.6616205550849243
103.288529204	33.0550801832	train	2.562893542801363E-4	57.92711202112112	0.5968381532493269
103.406012673	33.0509779301	train	1.1094417250952975E-4	24.078415106274623	0.39055686156806435
97.8263122769	33.1324030243	train	1.55005477980085E-4	40.23100417391246	0.47239341729148476
97.8477495995	33.1326031547	train	1.494360661387281E-4	37.78432979460143	0.46328357175880597
101.577610598	33.1112624457	train	1.7364644972290048E-4	46.58730598808348	0.5007555314282977
101.71679692	33.1083040255	train	2.0447429458393776E-4	51.67412409454363	0.5415149681390335
101.834553694	33.1056795473	train	2.0843170791332954E-4	52.065622654148335	0.5462702949798963
102.08072125	33.0998332204	train	4.025008430180041E-4	90.03554006992721	0.6992434823874482
102.144926931	33.0982283055	train	3.750272007388251E-4	83.30927632594911	0.68416935652678
102.679764288	33.0835716443	train	3.9463021874342917E-4	88.52590000642068	0.6950741642380988
103.256917911	33.0651751754	train	2.675329087916768E-4	59.58154560700539	0.6071250407375705
103.353057531	33.0618504423	train	1.687585811251345E-4	45.437475632516815	0.4936178400495339
98.1799686651	33.1442528085	train	1.6619332523986724E-4	44.514348899293	0.48978954831623595
98.7482328637	33.1466976439	train	3.386966093796825E-4	74.26086990609929	0.6617506645888099
98.7911229473	33.1467769494	train	3.098244398605716E-4	66.66774908501428	0.6415289960110715
101.256568156	33.1265101305	train	9.399653539185315E-5	20.0264875912903	0.3518901200476755
101.781313881	33.1158958184	train	2.2967047172886237E-4	54.7409010163317	0.5701948906702335
102.123844559	33.1077737263	train	3.9689801356929615E-4	89.10360748988991	0.6962872947563037
102.380648009	33.1010658613	train	3.2009226401548364E-4	69.48708659706087	0.6489917035370244
102.509016975	33.0975140399	train	3.4391223523165223E-4	75.52970415717611	0.6651627798570877
102.530409594	33.0969092514	train	3.5752206893101664E-4	78.66603988979507	0.6737505983177706
102.573192905	33.0956886908	train	4.0349073223911955E-4	90.30444931979342	0.6997598001528385
102.680139754	33.0925732348	train	4.564342942417269E-4	96.88724032469307	0.7250089703453136
102.744299875	33.0906600536	train	3.889839417078291E-4	86.8791167172432	0.6920112285759612
103.203928782	33.0759862747	train	2.980955474927654E-4	64.18531978850135	0.6326064426387723
101.663810461	33.1274811056	train	2.0184707848748063E-4	51.364771085466074	0.5383026025153719
101.910076228	33.1219686961	train	3.1554874688629226E-4	68.09111765663958	0.6457281345264988
102.691210247	33.1012581233	train	4.288212916734145E-4	94.21502654800264	0.7123942900106424
102.808842531	33.0977142101	train	3.533204429666627E-4	77.43921203965627	0.6711467490703614
102.915762833	33.0943964572	train	3.5682044094224733E-4	78.53406041421364	0.6733186542138156
102.937144776	33.0937219383	train	3.6929420357387373E-4	81.85634241270908	0.6808312286540826
102.990596498	33.0920196506	train	4.003095356190857E-4	89.6909317317455	0.698094174383651
98.2548654636	33.1627630608	train	1.4041258123898928E-4	34.55629405599157	0.4478369646907724
101.471288382	33.1404678574	train	1.477568401429851E-4	37.2033979910115	0.46047482660773886
101.685502036	33.1360313072	train	3.766025075889786E-4	83.70562695784827	0.6850744094266696
101.76046546	33.1343916357	train	3.3692519409376885E-4	73.99292510969617	0.6605759115274699
101.781882457	33.133914887	train	3.1858048683124145E-4	68.97516910916775	0.6479125024922054
102.392039032	33.1187836475	train	2.8713994037025676E-4	62.20474940693219	0.6238613887963382
102.777148619	33.1076922798	train	3.189718655122729E-4	69.09987964411027	0.6481925291724762
102.852005921	33.105397868	train	3.8841081487787433E-4	86.68748001054074	0.6916968809921358
103.087215166	33.097895213	train	3.464739884207043E-4	75.9767165612956	0.6668136193094182
103.097904401	33.0975436753	train	3.057865189475078E-4	65.75425380892095	0.6385065478485786
103.204786445	33.0939780753	train	3.3239374781192024E-4	72.77147227780716	0.6575333146738073
103.236847361	33.0928905939	train	3.614036731462562E-4	79.8543163372229	0.6761197454445727
103.268906547	33.0917948992	train	3.4227436967839315E-4	74.96020917521726	0.6640987097714155
101.514392011	33.1486214325	train	1.7883894526503038E-4	47.56092790632922	0.5081208977382136
101.942794372	33.1392303853	train	3.9128696383836315E-4	87.77870456364559	0.6932679491877324
101.974916295	33.1384667756	train	4.0869514738412274E-4	91.2574840438857	0.7024454779719937
102.081980496	33.135861713	train	4.2886819921484596E-4	94.22277127137703	0.7124167004526458
102.156917122	33.1339835393	train	3.756814307333357E-4	83.51133899602391	0.6845458587411334
102.210438983	33.1326144511	train	3.5812940039590415E-4	78.78038647871614	0.6741235692977802
103.141082096	33.1051249994	train	3.1032180106189863E-4	66.84311556855259	0.6418977863422568
103.365518949	33.0974525392	train	1.9207184889569846E-4	49.810772594972335	0.525944255325599
98.0938292455	33.1797346784	train	1.7902285842952268E-4	47.612693621389724	0.5083777889631814
98.1045545452	33.179812286	train	1.7977965695938877E-4	47.793504541332	0.5094320727109207
98.4048777457	33.1816101991	train	1.9202583094908872E-4	49.803859266127134	0.52588451227741
98.7803104461	33.1828387996	train	3.3867565254636095E-4	74.25781330850921	0.6617368141372977
101.675339723	33.1542824812	train	3.169350806195141E-4	68.50552248559569	0.6467303414043132
102.039467271	33.1459222012	train	4.1536795816800244E-4	92.28530147341958	0.7058194072013135
102.103709012	33.144336584	train	3.983371767551413E-4	89.3872228750063	0.6970521644273499
102.317810832	33.1388124756	train	2.635683336601002E-4	58.93125888933499	0.603558255461684
102.360624074	33.1376636033	train	2.8078154926277043E-4	61.277906664057085	0.6185923531603695
102.403434871	33.1365000538	train	3.0653314701689155E-4	65.97864160522022	0.6390692456556469
102.44624319	33.1353218301	train	3.5969434034000875E-4	79.35180300729861	0.6750807032372951
102.478347785	33.1344285341	train	4.482164207594032E-4	95.88055846965811	0.721371918874564
102.542552692	33.1326171891	train	4.615736588329315E-4	97.26493684965436	0.7272356724135012
103.323216889	33.1079394725	train	2.727597465761271E-4	60.235665700188605	0.6117305030118544
98.4477264554	33.190827596	train	1.9426482118625288E-4	50.17500765929724	0.528773942593486
101.332741202	33.1701922785	train	1.3558633664344227E-4	32.48187373746878	0.4392046422785057
101.825581847	33.1599778635	train	2.7124425211300785E-4	59.960748274819466	0.6104063258025655
102.575018401	33.1407017142	train	4.3476924412053433E-4	94.77834070139342	0.7152083851441179
102.607120487	33.1397751039	train	4.664766695550416E-4	97.53845696087471	0.729326617133016
102.660620677	33.1382124225	train	4.837852007764242E-4	98.37478443664953	0.7364584546455751
102.682019592	33.1375809353	train	5.255976909563913E-4	99.78604169769157	0.75222918669106
102.724815407	33.1363069664	train	4.3961299868706504E-4	95.28005746718125	0.7174597003979973
102.767608513	33.1350183408	train	3.906631842581752E-4	87.50504824730638	0.692928576960363
102.821096038	33.1333869527	train	4.1923890206893273E-4	93.03710754335019	0.7077418090394246
101.172203808	33.1821153719	train	6.895398946059906E-5	13.044932000876315	0.2848438564956645
101.322262414	33.1794053864	train	1.505648596242159E-4	38.230354584870675	0.46515526079581454
102.992634631	33.1370109461	train	3.74807388956031E-4	83.19283735575478	0.6840426554592584
103.088885087	33.133883949	train	3.2145210925026786E-4	69.85494327936442	0.649956809688638
103.110272045	33.1331789988	train	2.8800351140051644E-4	62.365656444920425	0.6245658002328448
101.708306187	33.1806176546	train	3.819317915740196E-4	84.9260266032437	0.6880981281014656
101.740449764	33.1799137372	train	3.7238798038297013E-4	82.50048633845455	0.6826413442260181
101.794019887	33.17872213	train	3.5445355093903237E-4	78.00603950543899	0.6718530477506819
101.997556796	33.1739842094	train	3.886419326352376E-4	86.75524332767412	0.6918237212233328
103.228318915	33.1382319516	train	4.0238425444954405E-4	90.01692406730507	0.6991825538683591
103.271086551	33.1367703592	train	3.426850280283406E-4	75.10255310710151	0.6643661364233436
97.696492017	33.212284918	train	1.666028418834353E-4	44.726943189235485	0.49040457366308204
98.0612687151	33.2155718247	train	1.5327982837119703E-4	39.35014180127178	0.4696040247987038
98.7051013223	33.2187635212	train	3.1934940140698856E-4	69.2246367340401	0.6484622297556917
98.7265638333	33.2188125376	train	3.797100452282357E-4	84.25720194059942	0.6868446438409517
98.7694890012	33.2188994642	train	3.171773718666339E-4	68.58040080964935	0.6469049165123788
101.44065115	33.1951731917	train	1.9355967596545163E-4	50.03882381108133	0.5278677550004401
102.06213506	33.1814262368	train	4.077424691406335E-4	90.97958114999167	0.7019574579433843
102.126401319	33.1798274169	train	4.031843126061494E-4	90.21841212958071	0.6996001638337865
102.17995262	33.1784697802	train	3.86821908809087E-4	86.24338517101306	0.6908220356967558
102.190662448	33.1781954947	train	3.673439035126117E-4	81.2810054889998	0.6796794920869
102.276335793	33.1759681215	train	2.8802342593331064E-4	62.37020148747491	0.6245820133161872
102.854368599	33.1593962419	train	4.1228413517500114E-4	91.86251081919121	0.7042697135636191
103.04693633	33.1532780904	train	3.494790071919579E-4	76.64649649151312	0.6687294794647347
98.3723773226	33.2265499145	train	1.9980038254492876E-4	51.090992019303016	0.5357686891101007
98.3938407586	33.2266563431	train	1.9466121542742243E-4	50.251558638011694	0.5292818261888506
101.19431657	33.208779677	train	5.916268723630495E-5	10.321348625240532	0.2546985371809953
101.430181445	33.2043949826	train	1.499356011788249E-4	37.99341540717242	0.4641134803561581
102.458713707	33.1800433526	train	3.935230856928145E-4	88.21350466375212	0.6944783888485934
102.533659237	33.1779361501	train	5.407751390987166E-4	100.0	0.7574967890396053
102.565776346	33.1770192901	train	5.184891203445084E-4	99.66005354394578	0.7496825313547951
102.597891993	33.176094168	train	5.055547338442682E-4	99.27288566459542	0.7449119233012287
102.64071056	33.1748478219	train	4.3332953545020505E-4	94.64184524270728	0.7145322937796715
98.0288809563	33.2333623155	train	1.7616213506185767E-4	47.02893123363803	0.5043512868882457
98.3401146488	33.2354027728	train	1.912440325324356E-4	49.71418915225707	0.5248672322994109
98.6621071086	33.2366941644	train	2.8236025496023576E-4	61.481594842195534	0.6199143142473856
101.162371078	33.2183566134	train	7.118506495349404E-5	13.563302386893298	0.2913748356171385
101.183818217	33.2179818673	train	7.302915929910912E-5	14.075809013676803	0.296683643505426
102.705312747	33.1819519787	train	4.177694853047059E-4	92.67498361379577	0.707015027961061
102.748128984	33.1806684936	train	3.6868098858973755E-4	81.7015288308853	0.6804699923542221
102.780239371	33.1796962458	train	3.5448158644394334E-4	78.03123879341675	0.6718704846250795
102.812348209	33.1787157418	train	3.987048415834814E-4	89.447043525787	0.6972469492227473
102.908665299	33.1757247062	train	4.0252449757827825E-4	90.0393726228846	0.6992558411137104
103.218920573	33.1655819906	train	3.2159868005703497E-4	69.89020026297895	0.6500605168251283
103.069578099	33.1795719597	train	3.2670131713239325E-4	71.33846421759638	0.6536330042943214
103.240745581	33.1738494647	train	3.649785152324397E-4	80.69172802175957	0.6782714248094834
97.6637603509	33.2480139177	train	1.6883681135102012E-4	45.4645340604229	0.4937336853973991
97.8569463079	33.2499397701	train	1.5794398327017697E-4	41.3241357168788	0.477076388838156
98.6190954479	33.254609778	train	2.2349641467212615E-4	53.89706362508213	0.5635042326177635
101.291518046	33.234078381	train	1.262221731098728E-4	28.76237188095781	0.4216617206560274
102.106252846	33.2163912346	train	4.081137174033966E-4	91.05161516121088	0.7021478242355216
102.245539289	33.212832626	train	3.1394193663478474E-4	67.72617474278263	0.6445594026933457
102.331241655	33.2105654018	train	2.5977835039521193E-4	58.45320878021487	0.6000874659855159
102.9415749	33.1927086117	train	3.503190191151075E-4	76.84695438837983	0.6692610979896041
97.7602236682	33.2580322337	train	1.719626504471443E-4	46.142444504014634	0.4983195310072274
97.7709573583	33.2581387992	train	1.507020411517492E-4	38.294479875855295	0.46538183666648764
98.2862315954	33.2621644654	train	1.9904789414656033E-4	50.99691941591333	0.5348300633662313
98.6083196808	33.2635962234	train	1.9745547421702735E-4	50.71046482267825	0.532831169721704
102.14943581	33.2243192417	train	4.0950919238036073E-4	91.42790736325347	0.702861217090753
102.224442863	33.2223959667	train	3.3377246078971376E-4	73.01196584270149	0.658464796217732
102.99549564	33.1999980257	train	3.761314180581586E-4	83.60625737297696	0.684804300912911
97.6634857281	33.2660490059	train	1.620608328280326E-4	43.01280316398142	0.48349913687722385
97.6849543167	33.2662779589	train	1.6069580385256376E-4	42.36100501894808	0.48138709352866044
98.6512304162	33.2727439115	train	2.642283103528427E-4	59.01728076960455	0.6041564990892245
102.417635132	33.2262472444	train	3.2896504421466293E-4	71.91526369898187	0.6551946451275229
102.481911199	33.2244628279	train	4.937390030488572E-4	98.9074853011524	0.7403921658854317
102.589025218	33.2214152096	train	5.111860990564078E-4	99.53061905998413	0.7470111139396107
102.599735727	33.2211053898	train	5.038849368586716E-4	99.22083601960293	0.7442827642943337
102.67470467	33.2189109101	train	4.2273528510404783E-4	93.49507611717983	0.7094567260459865
102.706831713	33.2179566314	train	3.953465793966681E-4	88.7025129231044	0.6954584188864925
102.728248898	33.2173158508	train	3.766340683647809E-4	83.71228425117474	0.685092488877197
102.781788876	33.2156978201	train	3.432343174775161E-4	75.30350771812547	0.6647231766483453
103.883665946	33.1772668418	train	9.733586699123986E-6	0.7599022754044537	0.053230871329257634
98.5867615248	33.2815662236	train	1.6373590255814642E-4	43.66296578097668	0.4860675010839447
98.6941502231	33.2818768306	train	3.452437219171212E-4	75.76782117101325	0.6660228500466241
102.514407589	33.2325612303	train	4.950720755531729E-4	98.94800578843292	0.740910092996618
102.857133037	33.2223935629	train	4.737488650104729E-4	97.85415027432042	0.7323695557645049
102.910668024	33.2207198564	train	4.577075145698196E-4	96.96624547723452	0.7255639917980924
102.932080775	33.2200439452	train	3.8844069669461675E-4	86.69624130628686	0.6917132863727092
103.017724568	33.2173035768	train	3.8431761068326916E-4	85.63581137446157	0.689433054464287
103.349481349	33.2061301005	train	1.280740420836017E-4	29.395924642905058	0.425217561139101
98.1678826519	33.2884875552	train	1.6892729802604861E-4	45.495831773614974	0.49386761431972265
102.279024199	33.2480102574	train	2.5964836130826306E-4	58.43701475809218	0.5999673463688875
102.814693135	33.2327159935	train	3.8756317088578523E-4	86.44661785459738	0.6912307886364101
103.007430627	33.2266472673	train	3.919358578692532E-4	87.90833427485792	0.6936201899928387
103.060958435	33.2249087036	train	3.510555752281595E-4	77.00674758827678	0.669725840393291
103.157296787	33.2217214668	train	3.0612899847892386E-4	65.84758528653612	0.6387648759264294
103.189406178	33.2206425395	train	2.870610537913058E-4	62.192909536272374	0.6237969095454453
103.232216025	33.2191911288	train	3.6755723114076865E-4	81.41655212690137	0.6798058759983169
98.1248378185	33.2972114456	train	1.5178934165938461E-4	38.75637676136827	0.4671709086461136
98.2537172427	33.2980522281	train	1.8519687391980351E-4	48.81404650647904	0.5168486775201202
102.225766957	33.258418754	train	3.3025569444207904E-4	72.27213680753073	0.6560787182754373
103.27546112	33.2267199206	train	2.6279148483464044E-4	58.83001820249122	0.6028517506407575
97.7488468468	33.3030138178	train	1.564789986930469E-4	40.82564829021427	0.47475214237345126
97.8347616164	33.3038492407	train	1.4131720274900044E-4	34.88513856227983	0.4494255001644546
98.5006977885	33.3083097681	train	1.953197887860273E-4	50.36601784910279	0.5301232129994499
102.397603307	33.2628511813	train	4.1435932724810795E-4	92.05239479785368	0.7053143368343371
102.45119055	33.2613736563	train	4.838999424747031E-4	98.38304837392853	0.736504479262639
102.579783737	33.257733631	train	4.860928093304469E-4	98.54091430022949	0.7373809920208433
98.2105943241	33.3158249643	train	1.9741037447625203E-4	50.70353202711657	0.5327743078428702
98.6080778091	33.3177146945	train	2.944967537062373E-4	63.57101273759762	0.629778984714898
98.6832809155	33.3179291651	train	3.964436141310243E-4	89.00054350909062	0.6960449929604247
102.376514211	33.2724400223	train	2.9875342644583347E-4	64.36532454569732	0.6331186546330072
102.494416455	33.2691782226	train	4.825793382675884E-4	98.28793569473974	0.7359737909312876
102.623015029	33.2654927355	train	4.7568033671013533E-4	98.01753436081711	0.7331662857285982
102.64444583	33.2648655928	train	4.398734169329878E-4	95.31438306024944	0.7175797316281918
102.730162339	33.2623201938	train	3.600780467749885E-4	79.45315567389831	0.6753145245172988
102.77301652	33.2610254027	train	3.7443695811190467E-4	82.9929362923598	0.6838289063355054
102.815867945	33.2597158882	train	4.361228644090858E-4	95.00352609013581	0.7158411346989655
102.869428303	33.2580582951	train	5.332858582888046E-4	99.89442425868513	0.7549257906567985
98.7477153066	33.3270965899	train	3.8658937574854123E-4	86.16139128283804	0.69069358728154
101.754837631	33.2968019051	train	2.207342007893484E-4	53.53407020561588	0.5604429801669255
102.934098878	33.2650375101	train	4.631718829103075E-4	97.36272929417952	0.7279207932551124
103.019786341	33.2622924705	train	4.4151427424018617E-4	95.53063943918752	0.7183336913822467
103.073335059	33.2605469405	train	3.905204453600523E-4	87.4022017208933	0.6928508131206254
97.641038817	33.3289381719	train	1.569565681259773E-4	40.98990527140917	0.4755120886289289
98.2319206347	33.3339978065	train	2.018925349813361E-4	51.371831987039286	0.5383585659973311
101.701471645	33.3069901976	train	2.3426364878296785E-4	55.460502897308665	0.5750408363783658
101.755121096	33.3058113869	train	2.9794509704027657E-4	64.10717279447509	0.6324891037855479
101.776579996	33.3053333877	train	3.9767010841801174E-4	89.27868798407738	0.6966981182815916
101.819496268	33.304366291	train	4.138725087384282E-4	92.00019658729732	0.7050699421751302
102.988064531	33.2723268358	train	4.2335780663208694E-4	93.54209995843358	0.7097599539194805
103.202264377	33.2652596089	train	3.216467024577401E-4	69.90175184703676	0.650094482026186
103.223680206	33.2645326669	train	3.658220391729811E-4	80.93940333384103	0.678774975278769
98.1351322703	33.3423810342	train	1.7661567254784283E-4	47.1008991625606	0.5049940399948981
98.1673683278	33.342601349	train	1.986445724584013E-4	50.921518290183016	0.5343254109691882
98.1888592249	33.3427435778	train	1.9882586174254545E-4	50.955410383042455	0.5345523828573002
98.2318414619	33.3430168804	train	1.9178681479099856E-4	49.767961070862796	0.525573965875433
98.5327311554	33.344513498	train	2.012205640287667E-4	51.267452604607406	0.5375298885166396
98.618703203	33.3448072122	train	2.8478971659682347E-4	61.76803087902442	0.621930865977471
98.6401963999	33.3448713419	train	3.57426383105744E-4	78.64804094271457	0.6736917584133127
98.6939296726	33.3450153929	train	3.7439150664308573E-4	82.9799875320604	0.6838026596249593
98.7369165468	33.3451138951	train	3.533010380335373E-4	77.43404291030652	0.6711346269379624
101.658823535	33.3169267778	train	2.244178554250094E-4	54.07404261356586	0.5645159664540975
102.227425392	33.3034468784	train	3.706757145932506E-4	82.16817154442853	0.6816420720794055
102.334664439	33.300612407	train	2.9352247266857236E-4	63.27341863579016	0.6290060216125353
102.399000575	33.2988674131	train	4.619551678087373E-4	97.29605804326552	0.7273995296093466
102.699160165	33.2902850079	train	3.5827995408737034E-4	78.8480847125266	0.6742158946209136
103.127726977	33.2767714746	train	3.643980384478573E-4	80.49686634077692	0.677923985094462
98.3392313248	33.352654334	train	1.592511451767547E-4	41.824712114533746	0.47913294752302693
101.862999802	33.3214016626	train	4.300032847009841E-4	94.34262119977434	0.7129579335739045
102.431519549	33.3069861733	train	4.813691842144797E-4	98.24345438694587	0.7354856068730107
102.517297322	33.3045848796	train	4.835832288024941E-4	98.36023799233409	0.7363774015847794
102.560182363	33.3033620882	train	4.5423517133324484E-4	96.70656762493977	0.7240450240368009
102.635224895	33.3011866912	train	4.1073180757164726E-4	91.66057303504648	0.7034834380969501
102.657040334	33.3095583598	train	4.1969979190855115E-4	93.18854503337221	0.7079690252586233
102.69992118	33.30828718	train	3.6114670742437994E-4	79.79537536455862	0.6759639698009988
102.742799317	33.3070012463	train	3.424908770734749E-4	75.03132408804608	0.6642397556057809
102.796393134	33.3053730861	train	3.898355370965824E-4	87.14387601660799	0.6924771280193246
102.807111378	33.3050446888	train	4.193178209519193E-4	93.0630290494056	0.7077807407101969
102.892851026	33.3023843362	train	4.7364049501544324E-4	97.844983206201	0.7323247122717198
102.935716594	33.3010320489	train	4.6618777529433265E-4	97.52798845600421	0.7292043040798107
102.978579283	33.2996650254	train	4.726675587309739E-4	97.76270341834837	0.7319214372252013
103.150000635	33.2940496371	train	3.412591721571644E-4	74.69073085732352	0.6634357658872825
97.8446680446	33.3670758655	train	1.5261898770212366E-4	39.110648314528945	0.4685279958392725
101.724053701	33.3425601918	train	3.769307724161765E-4	83.77486971845417	0.6852623530445923
101.777723933	33.3413705113	train	4.2169006536796696E-4	93.4161226276522	0.7089461759968234
102.507297504	33.3228942246	train	4.891782571242162E-4	98.76174281643549	0.7386044502139176
103.032568284	33.3069330657	train	4.950547194083151E-4	98.94747822564496	0.7409033630422062
103.182566848	33.3019663744	train	3.727475318539977E-4	82.5763859996888	0.6828503807607389
98.3497771622	33.3797688512	train	1.9511571479060633E-4	50.33055004856866	0.5298628118791522
98.4357232059	33.3892089745	train	2.775328507013161E-4	60.76868656344871	0.6158428493957232
98.5862501245	33.3898020911	train	2.2590578880176575E-4	54.27594986738692	0.5661398395265811
98.6077543062	33.3898719191	train	2.5342494631294357E-4	57.546995776990116	0.5941307871077696
98.6400107127	33.3899696749	train	3.4169409324705946E-4	74.76960918293837	0.6637200980101858
98.6830194844	33.3900869752	train	3.7308581249543996E-4	82.64779565086869	0.6830467995665526
98.7260284893	33.3901893715	train	4.834537230894986E-4	98.35091071981223	0.73632540360885
101.670931011	33.3617467894	train	2.798572745299753E-4	61.079264619400526	0.6178141164669467
101.810503898	33.3586635654	train	4.367125730600028E-4	95.04931765817761	0.7161159154707973
102.239817596	33.3481948349	train	3.9850825816039616E-4	89.41505855633875	0.6971428326503349
102.304194922	33.3464968033	train	3.810762541056048E-4	84.66641094899944	0.68761663341186
102.357838535	33.3450563449	train	4.193050157704664E-4	93.05882125579714	0.707774424459193
102.39002286	33.3441809747	train	4.419392194875289E-4	95.54920472958655	0.7185282942377901
102.432933116	33.3430008726	train	4.822725243959724E-4	98.27664931240018	0.7358501908041454
102.508019991	33.340900112	train	4.788171555725874E-4	98.14967531870502	0.7344501608114106
102.518746049	33.3405963073	train	4.6233018302147645E-4	97.31660741699552	0.727560405993295
103.226286192	33.3185048431	train	2.945106489403465E-4	63.57239067851166	0.6297899854494056
97.9088152682	33.3947138391	train	1.4122577131298468E-4	34.85612822687012	0.449265359873775
98.0915891466	33.3961865038	train	1.8235659377604477E-4	48.23201793566376	0.5129882950511839
101.86447542	33.3664445532	train	4.3484717246740286E-4	94.78574200035942	0.7152448891708962
102.336725428	33.3546398327	train	3.9492750217815447E-4	88.5991928293182	0.6952337442148806
102.690720889	33.3446109343	train	3.944438260815345E-4	88.46337286398304	0.6949740245018396
102.72289343	33.3436493253	train	3.844733350454355E-4	85.69721338558273	0.6895197890485939
102.776510915	33.3420281786	train	3.7858450998070215E-4	84.04621701284343	0.6862057768147527
102.808679334	33.3410444138	train	4.104333187620962E-4	91.60605845318362	0.7033317698609732
102.873410466	33.3480511784	train	4.3463720282374557E-4	94.76582217056692	0.7151465115838375
102.937742786	33.3460248307	train	4.276198798594132E-4	94.01666607388249	0.7118191134752632
102.980627401	33.3446554799	train	4.535795430884921E-4	96.62100010182031	0.7237563320019901
103.0235091	33.3432713713	train	4.886264291341461E-4	98.72224794749161	0.7383864742064054
103.066387852	33.3418725083	train	5.085654637012591E-4	99.41356294353479	0.7460385404259579
103.098544964	33.3408136804	train	4.545046175029633E-4	96.7417336531598	0.724163494086837
103.109263627	33.3404588942	train	3.8787777620004517E-4	86.53119946340344	0.6914039444186872
98.0268781283	33.4137344437	train	1.6550862392925605E-4	44.27418380166483	0.4887579189666938
98.5108345038	33.4165867432	train	2.3761479852633805E-4	55.883993943092534	0.5785080207211358
101.736198707	33.3873717936	train	4.039481223209948E-4	90.44602056591738	0.6999977725842409
102.594935247	33.3654500069	train	4.0443449080981435E-4	90.5554619402166	0.7002504085013742
103.184719983	33.3469453431	train	3.6859134081602014E-4	81.68342200079327	0.6804171135946765
98.2526386252	33.4243194244	train	1.9004266464298713E-4	49.59517299919048	0.523295470003296
98.3494411561	33.4248649077	train	3.067803992312488E-4	66.03940027603663	0.6392552018893002
98.4892712239	33.4255194685	train	2.7288670558894444E-4	60.25651528669352	0.6118410261038366
98.6721317574	33.4261375987	train	3.8454143123541003E-4	85.72406366742662	0.6895577017048671
98.6828884191	33.4261655646	train	4.5176274506553463E-4	96.37014852207314	0.7229531781655385
101.779443659	33.3954257386	train	4.2961493494322477E-4	94.3087888217619	0.712772989487343
101.865362368	33.3934701027	train	3.895346335949451E-4	87.0679389309407	0.6923126678000385
103.174431656	33.3563025658	train	3.769019362665351E-4	83.76878714596701	0.68524585228218
104.159765547	33.3191941827	train	1.593645763840481E-5	1.5056295941633082	0.08429360449511118
97.9944091607	33.431513923	train	1.665771684788124E-4	44.71361523465308	0.49036606008086553
98.3386167895	33.4338271808	train	3.2891793310860327E-4	71.90481182156607	0.6551622888433215
98.4677035654	33.4344483895	train	2.9167057768046006E-4	62.976506803696836	0.6275278542706333
102.38103787	33.3894942017	train	4.7279264139081756E-4	97.77326287503249	0.7319733511371092
102.391771331	33.3892009888	train	4.5917918283030714E-4	97.0695817716674	0.7262027356117755
102.542023221	33.3849987991	train	4.2556572394450925E-4	93.83338588280296	0.7108303375341471
102.617137306	33.3828296825	train	3.5177950107387633E-4	77.1206407790975	0.6701813425975034
97.9512777227	33.4401758457	train	1.3954579958919141E-4	34.07852135681154	0.44630625355567594
98.5321999303	33.4437280528	train	2.3089716012152873E-4	54.93380188988656	0.5714998692215968
98.5752346639	33.443882928	train	2.7252334194871033E-4	60.18159642265893	0.6115245351662019
98.6182697107	33.4440228695	train	3.2015726075806976E-4	69.5102324151138	0.6490379539603155
102.660433714	33.3905711945	train	3.662459063811314E-4	81.04906452614604	0.6790274126905216
102.703354128	33.3892961171	train	3.9392478836808455E-4	88.28923375609651	0.6946948238086132
102.735542657	33.3883300969	train	3.958195861734907E-4	88.82649555870852	0.6957116085261642
102.778458294	33.387029123	train	3.9715396129587604E-4	89.1616485871631	0.6964236051025211
102.810643204	33.3860436842	train	4.2668674676158E-4	93.93172394419334	0.7113707857065305
102.896461906	33.3833751753	train	4.527936552520944E-4	96.51842751284576	0.7234094859418942
98.2954429941	33.4516283616	train	2.624280818517265E-4	58.78265870810116	0.6025203887330709
102.295845253	33.409816227	train	4.390486852450446E-4	95.23066950635486	0.7171992482512579
102.86468002	33.3933820358	train	4.7603308674591113E-4	98.04736949964084	0.7333112827215567
102.939773486	33.3910171766	train	3.9396341398676706E-4	88.30216399337587	0.6947156188977808
102.982680075	33.3896454963	train	4.0081242116362173E-4	89.76594532248664	0.6983587062677882
103.014858101	33.3886070346	train	3.9034619315620134E-4	87.2765856892988	0.6927558274946901
103.057759555	33.3872094864	train	3.8935109447760626E-4	87.01462797387231	0.6922122672373661
103.100658034	33.3857971613	train	3.904335750840379E-4	87.33957812649798	0.6928034671018165
98.3060584664	33.4697271242	train	2.8814424869168514E-4	62.39777655458984	0.624680349128917
98.359865961	33.4700166747	train	3.0931979052583496E-4	66.51821145009384	0.6411540243881478
98.3921508161	33.470179195	train	3.2377092125942316E-4	70.47746372202226	0.6515903278312841
98.4674831027	33.4705257118	train	3.4815118142467416E-4	76.3540467465865	0.6678856433332573
98.5105306749	33.4707031681	train	3.2501215824886644E-4	70.8811403422674	0.6524584846640817
98.5212926257	33.4707451965	train	4.0503095720787136E-4	90.6364213575007	0.7005596526462791
98.6073889849	33.4710477889	train	4.634071465039735E-4	97.37562082323508	0.7280213546921235
98.6504376151	33.4711766613	train	4.465975136518298E-4	95.7527193810979	0.7206440530641881
98.6827242588	33.471263505	train	4.941148263029715E-4	98.9189089419062	0.7405383907187829
102.511279146	33.4219257862	train	4.4450926532547307E-4	95.66148660029488	0.7196995345677631
103.165859837	33.4016427835	train	3.7472094306075925E-4	83.13711931578884	0.6839927995782552
97.5634749926	33.4723640012	train	2.6384642114318937E-4	58.96749987582801	0.6038105514297987
98.2736991051	33.4785611472	train	3.142740535355466E-4	67.80026489369067	0.6448016035016794
98.5642955026	33.4799233934	train	4.061904310241314E-4	90.79094082063277	0.7011589716802689
102.468692164	33.4321386432	train	4.5122182886539886E-4	96.29233340593959	0.7227131517621995
102.51164208	33.4309285561	train	4.0999499249560394E-4	91.52600462076938	0.7031087659410526
102.62974094	33.4275243426	train	3.2701242540568155E-4	71.4064406111843	0.6538484614461423
102.64047621	33.4272093084	train	3.3135798246178717E-4	72.54469715195955	0.6568301850848145
102.726352304	33.4246556852	train	3.5982874055230424E-4	79.38730363659724	0.6751626417382499
103.187742419	33.4099151437	train	3.550926252479591E-4	78.13036939768982	0.6722500645958098
101.802951771	33.4580049816	train	3.9034331747212273E-4	87.27451264795934	0.6927542594541626
101.921170188	33.4552737686	train	3.6665001287221853E-4	81.13442799928357	0.6792677122843073
102.565694457	33.4383973207	train	3.276479826042056E-4	71.55731781315487	0.6542877827066356
102.694531903	33.4346211904	train	3.377608201663825E-4	74.12438310915333	0.6611310904283157
102.769675845	33.4323568258	train	3.7448508412508133E-4	83.00664700897653	0.6838566927573329
102.812611442	33.4310425252	train	4.180597963019751E-4	92.78575114645948	0.7071589036584385
102.8984742	33.4283694787	train	4.0802625407880224E-4	91.02046683725293	0.7021029972559649
102.941401298	33.4270107393	train	3.37477252424055E-4	74.08302416600951	0.6609428954699667
102.973594723	33.425981968	train	3.632214964272246E-4	80.19674483874856	0.6772174683886051
103.037976634	33.4238994452	train	3.9423282232521075E-4	88.39256765815804	0.6948605830153501
97.8322310032	33.4932256529	train	1.6320218737256607E-4	43.50087676059095	0.48525193915265835
98.2197256027	33.4962717843	train	1.9452591377817452E-4	50.22543215748522	0.5291085928774253
98.2520192462	33.4964709386	train	2.7774435251885624E-4	60.79634296476461	0.6160230576818493
102.523107718	33.4486289993	train	3.476859162048433E-4	76.26002446912891	0.6675889482987826
103.070585721	33.431842629	train	3.6498025421514936E-4	80.69231880549297	0.6782724645374286
103.134964191	33.4297094409	train	3.542062935892911E-4	77.78379599027728	0.6716991840647542
98.6610592956	33.5072845812	train	4.485145475948964E-4	95.90410360038729	0.721505544297563
101.825032138	33.4755341787	train	3.2822554834287856E-4	71.73901250765505	0.6546860520301103
103.221227733	33.4358086132	train	2.8585920995649985E-4	62.01070066829235	0.6228118214811686
103.231956381	33.4354423247	train	1.309885341396076E-4	30.565086678854883	0.43072607245143113
97.541352147	33.5081796505	train	3.6525636900829343E-4	80.78282744242794	0.678437466812963
98.2410972406	33.5144431899	train	3.092437194524273E-4	66.49644702663656	0.6410974329443241
98.2733977915	33.5146368657	train	2.847446563784076E-4	61.758515533971	0.6218936589426303
98.3379997863	33.5149989535	train	2.921936558305686E-4	63.05199471493871	0.6279465632606797
98.3487668954	33.5150560265	train	3.166992889925627E-4	68.29801541518663	0.6465602835665251
98.3918356276	33.5152749606	train	3.8321919453261047E-4	85.19818230184501	0.6888198849379816
98.4349048094	33.5154789221	train	3.8299359128710753E-4	85.15753277278708	0.6886936464600265
98.4887418702	33.515712818	train	4.1529389905930455E-4	92.26820021223277	0.7057823811190852
98.5210443942	33.5158419254	train	5.093892928373485E-4	99.45205774628154	0.7463450858428526
98.6071853952	33.5161450328	train	5.310573826453392E-4	99.8630090475523	0.7541502190297679
102.459385525	33.4684518143	train	4.246643927388044E-4	93.75431954972754	0.7103943332304654
97.5950245673	33.5178186373	train	2.925209601568978E-4	63.10457288259369	0.6282080824708134
97.8426338024	33.5203800145	train	1.5409831593427606E-4	39.79325022604686	0.47093072084308757
102.502716405	33.4762465858	train	4.0614448511218804E-4	90.78535638822126	0.7011352684054909
102.620877859	33.4728467982	train	2.8861309991303424E-4	62.50477556426343	0.6250614527127539
102.717540447	33.4699816162	train	3.3394323364073145E-4	73.08751204135777	0.6585798206439402
102.792712903	33.467701187	train	3.924647170602062E-4	88.0139775558194	0.6939066741724436
102.814189185	33.4670412887	train	4.3901520501610794E-4	95.22807044393228	0.7171837807601175
103.168443623	33.4556177789	train	3.4170253569363007E-4	74.77238222379317	0.6637256125542125
102.535310335	33.4843329752	train	3.401381492469467E-4	74.50218126808926	0.6627006691151421
102.642736796	33.4812179921	train	3.114763459522501E-4	67.19944482330436	0.6427509561723009
102.889753228	33.473701292	train	4.1187424496262024E-4	91.8269801039802	0.7040625039351458
102.954176974	33.4716597201	train	3.4333926849479835E-4	75.34133376647101	0.6647913087900578
102.986386399	33.4706264201	train	3.9670901612735886E-4	89.06074866454128	0.6961865615978713
103.115207469	33.466409827	train	3.200093700723432E-4	69.45754083186283	0.648932700122545
98.1654706713	33.5410144892	train	2.1162550513005563E-4	52.48606595074225	0.5500367103998186
101.836957744	33.5113228136	train	2.739039857825122E-4	60.3422952486847	0.612724343947186
103.061955743	33.4771799161	train	3.2461518276487305E-4	70.76831196543442	0.6521812995581628
98.1869260727	33.5501764614	train	2.7278488959571E-4	60.2414162851861	0.6117523960521302
98.2407819744	33.5505184321	train	3.582563201115329E-4	78.83745741799446	0.6742014048182315
98.2730959409	33.5507123714	train	3.161212731552085E-4	68.18212818305263	0.646142713059719
98.3161816979	33.5509578397	train	3.3448077583134384E-4	73.30265108595573	0.6589413781324232
98.3484963495	33.5511321024	train	3.998527405761498E-4	89.62332810181819	0.69785348493599
98.3915829712	33.5513513344	train	4.321006622596422E-4	94.52534120662783	0.7139526668652604
98.4346700432	33.5515555734	train	4.6839673705698716E-4	97.60800566756056	0.7301367427978208
98.4993014258	33.551833819	train	4.6442221914506834E-4	97.43124285230583	0.7284543880006902
98.5639336423	33.5520783278	train	5.185434977608503E-4	99.66101729751375	0.7497022108215311
98.6070221967	33.5522225904	train	4.6137540275203163E-4	97.24876198212462	0.7271504440939711
103.191208158	33.481879549	train	2.1341182778550688E-4	52.749934871454414	0.5521161627110845
97.5298257513	33.5531355823	train	4.098601892404661E-4	91.50138479298207	0.7030401156907955
102.514915754	33.5119527385	train	3.4330342519709546E-4	75.32841526080158	0.6647680431380956
102.654614405	33.5079051787	train	2.9779574782763326E-4	64.02967958811243	0.6323725496535075
103.170169977	33.4916007493	train	3.238556018096039E-4	70.50865771756331	0.651649693676557
101.848598406	33.5381011931	train	2.982554508108484E-4	64.26823052894719	0.6327310718322583
102.504531998	33.5212602887	train	3.790518373731186E-4	84.13381892166275	0.6864713535298346
102.590513887	33.5187946753	train	2.9862155574739976E-4	64.33961273390766	0.6330160971068274
102.68723084	33.5159497255	train	3.151714612485017E-4	68.03114317796911	0.645454402495704
102.730211757	33.5146611358	train	3.5609730983793156E-4	78.305148449446	0.6728722736064473
102.826908718	33.5117074529	train	4.275798763391009E-4	94.01007081625194	0.7117999221899154
102.848395005	33.511040861	train	3.7905748374826977E-4	84.13487735146846	0.6864745595505862
102.891365449	33.5096965332	train	3.8414009256948934E-4	85.56581610175739	0.6893341221780435
102.934333025	33.5083373498	train	3.489094316828081E-4	76.50234968334648	0.6683680387589676
97.917324345	33.57516915	train	2.205624930039918E-4	53.51650322496684	0.5602512650357838
98.0789299536	33.5764774296	train	1.8580118136174537E-4	48.964616091134836	0.5176621428537681
101.784341217	33.5485792259	train	2.5916516573076944E-4	58.37681832118208	0.5995202042405081
102.633877789	33.526540978	train	3.031538376837513E-4	65.20619618407055	0.6365083441947933
102.97771006	33.5159611535	train	3.1597335630225457E-4	68.1586148677978	0.6460356962860658
103.085119928	33.51245992	train	2.8690849197256056E-4	62.17001195057923	0.6236721478800871
103.106599661	33.5117485376	train	3.221553733068249E-4	70.02410942378948	0.6504538494860654
97.8847725057	33.5929178114	train	2.2387069436612814E-4	53.99022519882936	0.5639157548327177
97.9386503315	33.5933917295	train	1.9725779831736761E-4	50.680077805452605	0.5325818367275214
98.2296102481	33.5955455516	train	3.41660296791953E-4	74.75850825976708	0.6636980206028552
98.3158260328	33.5960523395	train	3.726196286516714E-4	82.54938616007642	0.6827760517823568
98.3912665173	33.5964465032	train	5.097304402988838E-4	99.46799843551437	0.7464718096658308
98.4343759971	33.5966510893	train	4.880378359756067E-4	98.68012175948358	0.7381535746624117
98.4774858961	33.5968406566	train	4.804119983774285E-4	98.20828080211281	0.7350981912937529
98.5313738109	33.5970564946	train	4.605569880402795E-4	97.18199101859658	0.7267980512693297
98.5637068243	33.5971747324	train	4.2440507873052756E-4	93.7122211900758	0.7102686506444941
98.6068177896	33.5973192402	train	4.4541238200172204E-4	95.70094256188902	0.7201087985371631
97.4751890425	33.5975660619	train	3.9310895799459184E-4	88.13543320286382	0.6942549378751232
101.871305693	33.5736368823	train	3.205970145158579E-4	69.63176953241214	0.6493505543063035
102.602756226	33.5544891801	train	3.094719798724722E-4	66.563306685546	0.6412671888385598
102.645760301	33.5532286264	train	3.138643598775809E-4	67.71127806734677	0.6445027811837148
102.688761685	33.5519531783	train	3.057103760686641E-4	65.73967454083522	0.6384490640044254
102.785504795	33.5490289789	train	3.491241830399814E-4	76.55367276712089	0.6685044080677867
97.453479733	33.6063147745	train	4.5224519399891295E-4	96.43954063971181	0.7231669099484554
97.539683693	33.6073626042	train	3.856856922512406E-4	85.93844892965826	0.6901933886004629
102.53861272	33.5653543897	train	3.350232514948461E-4	73.44086032548311	0.6593054784248545
102.732147923	33.5596632221	train	3.1429285018637484E-4	67.80532072101973	0.6448153013484494
97.6580814089	33.617722333	train	2.530357369184834E-4	57.506221734725216	0.5937601076002916
102.495960908	33.5755808199	train	4.1486382210016774E-4	92.16888955972917	0.7055671784473858
102.592751237	33.5728055481	train	2.93111722543012E-4	63.19947295351464	0.6286791776596964
102.807792224	33.5663681159	train	3.5295442484977905E-4	77.34171131763394	0.6709179493434032
102.850792113	33.5650359392	train	3.9291220678485284E-4	88.09834161386414	0.6941486622097554
102.926035057	33.5626688048	train	3.815359013921097E-4	84.80900167348864	0.6878755065791451
102.947531419	33.5619841081	train	3.48643019217541E-4	76.45024320456228	0.6681987081078279
103.076494153	33.5577978138	train	2.964254716492544E-4	63.762322084490556	0.6312997068111429
103.097985332	33.5570870831	train	2.9733777547569256E-4	63.940323627121	0.6320146804961579
97.604048744	33.6261426654	train	2.8915507006972414E-4	62.59756167943888	0.6255010274053552
97.8196292491	33.6283884389	train	2.4637858034649504E-4	56.87134332281028	0.5873133951759506
98.3478858568	33.6323024962	train	3.923326696689025E-4	87.9876001761721	0.6938351940088675
98.3910128466	33.6325223993	train	4.6761054811826706E-4	97.57952832296549	0.7298056165641839
98.4772681504	33.6329170883	train	4.998304897220008E-4	99.09445386900327	0.7427421038152123
98.5203964002	33.6330918734	train	4.3114288002460915E-4	94.44190082851043	0.7134992715836495
98.5635250061	33.6332516181	train	4.5355234306351523E-4	96.61745016512268	0.7237443419959594
103.033928544	33.5682052647	train	2.9883538555042346E-4	64.38130472246665	0.6331823663963224
97.5392272408	33.6344122115	train	2.9521594215162303E-4	63.642332096164125	0.6303475024259164
97.8087255169	33.637302575	train	2.1833179791782965E-4	53.218240226027675	0.5577453647367573
97.8734105367	33.6379088905	train	2.548304139214019E-4	57.71828075756738	0.5954637283417555
97.8949726334	33.6381034783	train	2.671823979983535E-4	59.53875645972793	0.606812287173502
97.9596601378	33.6386646882	train	2.068954378985129E-4	51.90499920386157	0.544436035740216
98.1860793778	33.6403624708	train	3.79865888059117E-4	84.2978335492473	0.6869328970878268
98.2399913488	33.6407056047	train	3.6498619123406274E-4	80.6943357859836	0.6782760141968854
98.2831215634	33.6409631897	train	3.892617484215011E-4	86.98165152010618	0.6921633689581771
98.3370350763	33.6412640174	train	3.958734759938812E-4	88.84152599552178	0.6957404277948499
98.6281797515	33.6424822941	train	4.3015093529877324E-4	94.35548427162736	0.713028186850481
102.421381981	33.5956939644	train	4.406159705430002E-4	95.4122586640048	0.7179214279915747
102.980601692	33.5789455377	train	3.5360180808193437E-4	77.52272552447096	0.6713224156163021
97.4420554293	33.6422440832	train	3.794737202504842E-4	84.21290212105392	0.6867107188606348
97.6145383994	33.6442974948	train	2.5432189180979545E-4	57.6563069351289	0.5949824595212313
102.507810249	33.6022839082	train	3.905738488416358E-4	87.44069956070012	0.6928799118315528
102.658411615	33.5979167197	train	3.217869973513762E-4	69.93549918646426	0.6501936718005729
102.712189857	33.5963127125	train	2.970984864476531E-4	63.89363543521473	0.631827417784697
102.722944992	33.5959891143	train	3.1043030340059793E-4	66.89358206091768	0.6419781393680439
102.776718081	33.5943571424	train	3.2580007742911185E-4	71.10572668086992	0.6530073366506426
102.808979845	33.5933667764	train	3.229854770300912E-4	70.22149569571832	0.6510387213239793
97.4957976194	33.6519279274	train	3.1254803581713507E-4	67.44758237230619	0.6435392687890357
97.5604855001	33.6526982191	train	2.7175705425883003E-4	60.006334955806736	0.6108554012615999
102.529693995	33.6106735519	train	3.0899352640269875E-4	66.42486518564978	0.6409111812324532
102.561970799	33.6097472057	train	3.0448467120422457E-4	65.50498216134109	0.6375211994229667
102.86314771	33.6006964859	train	3.6110819634183126E-4	79.78654196589673	0.6759406110173776
102.906161812	33.599343866	train	3.4898327357922755E-4	76.51681016665691	0.668414941773724
102.981429525	33.5969409176	train	3.142293252556838E-4	67.78823410896314	0.6447690040247457
103.088939156	33.5934289865	train	3.3384145295353056E-4	73.0424864768794	0.6585112753696434
103.110438832	33.5927154307	train	3.2196700618144895E-4	69.97879954423898	0.6503208573542542
97.8729403507	33.6739795884	train	2.6813596739871297E-4	59.65516491929176	0.6076619746767438
98.1965264634	33.6765071031	train	3.1270477168765477E-4	67.48366949357786	0.6436542688947449
98.2612481502	33.6769109505	train	3.549719743843386E-4	78.11085604659846	0.6721751853504028
98.2720352211	33.6769749635	train	3.6038641365484695E-4	79.53465670669081	0.6755021919618993
98.347545636	33.6773966942	train	3.410106355178472E-4	74.64896429397575	0.6632730676591909
98.3906951226	33.6776169706	train	3.6367233918773866E-4	80.28184011253394	0.6774885667073473
98.433845062	33.6778221826	train	4.1428953415145986E-4	92.0363458066215	0.7052793238874254
98.4769954224	33.6780123297	train	4.974949979830624E-4	99.02165369369254	0.7418461777040273
98.5201461717	33.6781874115	train	4.556266256342698E-4	96.83712332598738	0.7246557266953069
98.5632972776	33.6783474275	train	4.091743191807367E-4	91.35780042504861	0.7026903354741871
102.347461899	33.6337722139	train	4.099654263770973E-4	91.52060480497688	0.7030937117414829
97.4521893069	33.6784439376	train	4.193327413023568E-4	93.06793188935659	0.7077880999396252
97.4737578418	33.6787122508	train	3.2054996072739716E-4	69.61876502316984	0.6493171325793741
97.5276804108	33.6793665726	train	3.059222083205605E-4	65.78052786989548	0.6386089408468066
97.5600347769	33.6797478773	train	2.794868674193779E-4	61.01087011274757	0.6175013426016678
97.8188902428	33.6824934616	train	3.1174810820908594E-4	67.26340574123562	0.6429511885904923
98.325900685	33.6862996674	train	3.4678285094943257E-4	76.02916044909908	0.6670115568682199
102.369340858	33.6421907426	train	4.04197628687064E-4	90.52324770432723	0.700127427635275
102.520034232	33.6379876804	train	3.806569710158722E-4	84.53307286317401	0.6873801185545648
102.573845625	33.6364422002	train	3.6095282530292046E-4	79.75087744252137	0.6758463369603095
102.627652884	33.6348733681	train	3.4165783133823923E-4	74.75772550240391	0.6636964099410295
102.692216049	33.6329599536	train	3.232408903799179E-4	70.2822291769811	0.6512182860905151
102.971917335	33.6242802795	train	3.150482750024152E-4	68.00851103747011	0.6453649355570241
103.014937501	33.62288899	train	3.169658524162778E-4	68.52526205809943	0.6467525225946402
97.9158563381	33.6924010582	train	2.1614752577290238E-4	53.0069905602983	0.5552637850727209
97.9805849316	33.6929521112	train	2.0271351999021398E-4	51.49935819614824	0.5393669864702688
102.509637172	33.6472964485	train	3.939977527125939E-4	88.31368682402257	0.6947341036500873
102.649554827	33.6432403993	train	3.369804889780006E-4	74.01057018745519	0.6606127049153758
102.724883348	33.6409909824	train	3.236909994886651E-4	70.44802273049187	0.6515342795954496
102.90778854	33.635337672	train	3.035180842686689E-4	65.3093438074509	0.6367861229021156
102.983087398	33.6329314659	train	3.2564403136142674E-4	71.06100320840237	0.6528987751462957
97.9696890689	33.7018805243	train	1.9786223207881955E-4	50.77525949216498	0.5333433865287701
102.961987054	33.6426214439	train	3.0656831282423685E-4	65.99004508889334	0.639095705246051
[truncated: 567 more rows]
