# Supplementary material for: Spatiotemporal prediction of alpine wetlands under multi-climate scenarios in the west of Sichuan, China
Source: PeerJ. 2024 Nov 27;12:e18586. doi: 10.7717/peerj.18586 (PMC11608022; doi:10.7717/peerj.18586)
Supplement: Supplemental Information 1 [file peerj-12-18586-s001.zip › Maxent_data1/2.5mBIOssp126_2021-2040/RES/wetland_7.asc]

ncols         170
nrows         159
xllcorner     97.34749306
yllcorner     27.673839575
cellsize      0.041666666666667
NODATA_value  -9999
-9999 -9999 -9999 -9999 -9999 -9999 -9999 -9999 -9999 -9999 -9999 -9999 -9999 -9999 -9999 -9999 -9999 -9999 -9999 -9999 -9999 -9999 -9999 -9999 -9999 -9999 -9999 -9999 -9999 -9999 -9999 -9999 -9999 -9999 -9999 -9999 -9999 -9999 -9999 -9999 -9999 -9999 -9999 -9999 -9999 -9999 -9999 -9999 -9999 -9999 -9999 -9999 -9999 -9999 -9999 -9999 -9999 -9999 -9999 -9999 -9999 -9999 -9999 -9999 -9999 -9999 -9999 -9999 -9999 -9999 -9999 -9999 -9999 -9999 -9999 -9999 -9999 -9999 -9999 -9999 -9999 -9999 -9999 -9999 -9999 -9999 -9999 -9999 -9999 -9999 -9999 -9999 -9999 -9999 -9999 -9999 -9999 -9999 -9999 -9999 -9999 -9999 -9999 -9999 -9999 -9999 -9999 -9999 -9999 -9999 -9999 -9999 -9999 -9999 -9999 -9999 -9999 -9999 -9999 -9999 -9999 -9999 -9999 -9999 -9999 -9999 -9999 -9999 -9999 -9999 -9999 -9999 1.6442E-1 1.6829E-1 1.30861E-1 -9999 -9999 -9999 -9999 -9999 -9999 -9999 -9999 -9999 -9999 -9999 -9999 -9999 -9999 -9999 -9999 -9999 -9999 -9999 -9999 -9999 -9999 -9999 -9999 -9999 -9999 -9999 -9999 -9999 -9999 -9999 -9999 -9999 -9999 -9999
-9999 -9999 -9999 -9999 -9999 -9999 -9999 -9999 -9999 -9999 -9999 -9999 -9999 -9999 -9999 -9999 -9999 -9999 -9999 -9999 -9999 -9999 -9999 -9999 -9999 -9999 -9999 -9999 -9999 -9999 -9999 -9999 -9999 -9999 -9999 -9999 -9999 -9999 -9999 -9999 -9999 -9999 -9999 -9999 -9999 -9999 -9999 -9999 -9999 -9999 -9999 -9999 -9999 -9999 -9999 -9999 -9999 -9999 -9999 -9999 -9999 -9999 -9999 -9999 -9999 -9999 -9999 -9999 -9999 -9999 -9999 -9999 -9999 -9999 -9999 -9999 -9999 -9999 -9999 -9999 -9999 -9999 -9999 -9999 -9999 -9999 -9999 -9999 -9999 -9999 -9999 -9999 -9999 -9999 -9999 -9999 -9999 -9999 -9999 -9999 -9999 -9999 -9999 -9999 -9999 -9999 -9999 -9999 -9999 -9999 -9999 -9999 -9999 -9999 -9999 -9999 -9999 -9999 -9999 -9999 -9999 -9999 -9999 -9999 -9999 -9999 -9999 -9999 -9999 4.48204E-1 3.97765E-1 2.41587E-1 1.6253E-1 1.78396E-1 1.7385E-1 -9999 -9999 -9999 -9999 -9999 -9999 -9999 -9999 -9999 -9999 -9999 -9999 -9999 -9999 -9999 -9999 -9999 -9999 -9999 -9999 -9999 -9999 -9999 -9999 -9999 -9999 -9999 -9999 -9999 -9999 -9999 -9999 -9999 -9999 -9999
-9999 -9999 -9999 -9999 -9999 -9999 -9999 -9999 -9999 -9999 -9999 6.50261E-1 6.56926E-1 6.85767E-1 -9999 -9999 -9999 -9999 -9999 -9999 -9999 -9999 -9999 -9999 -9999 -9999 -9999 -9999 -9999 -9999 -9999 -9999 -9999 -9999 -9999 -9999 -9999 -9999 -9999 -9999 -9999 -9999 -9999 -9999 -9999 -9999 -9999 -9999 -9999 -9999 -9999 -9999 -9999 -9999 -9999 -9999 -9999 -9999 -9999 -9999 -9999 -9999 -9999 -9999 -9999 -9999 -9999 -9999 -9999 -9999 -9999 -9999 -9999 -9999 -9999 -9999 -9999 -9999 -9999 -9999 -9999 -9999 -9999 -9999 -9999 -9999 -9999 -9999 -9999 -9999 -9999 -9999 -9999 -9999 -9999 -9999 -9999 -9999 -9999 -9999 -9999 -9999 -9999 -9999 -9999 -9999 -9999 -9999 -9999 -9999 -9999 -9999 -9999 -9999 -9999 -9999 -9999 -9999 -9999 -9999 -9999 -9999 -9999 -9999 -9999 -9999 -9999 -9999 4.67143E-1 4.42847E-1 3.65505E-1 2.33238E-1 1.80719E-1 1.58228E-1 1.45898E-1 -9999 -9999 -9999 -9999 -9999 -9999 -9999 -9999 -9999 -9999 -9999 -9999 -9999 -9999 -9999 -9999 -9999 -9999 -9999 -9999 -9999 -9999 -9999 -9999 -9999 -9999 -9999 -9999 -9999 -9999 -9999 -9999 -9999 -9999 -9999
-9999 -9999 -9999 -9999 -9999 -9999 -9999 -9999 -9999 6.49536E-1 6.53399E-1 6.55636E-1 6.84182E-1 7.07484E-1 7.07321E-1 7.37138E-1 -9999 -9999 -9999 -9999 -9999 -9999 -9999 -9999 -9999 -9999 -9999 -9999 -9999 -9999 -9999 -9999 -9999 -9999 -9999 -9999 -9999 -9999 -9999 -9999 -9999 -9999 -9999 -9999 -9999 -9999 -9999 -9999 -9999 -9999 -9999 -9999 -9999 -9999 -9999 -9999 -9999 -9999 -9999 -9999 -9999 -9999 -9999 -9999 -9999 -9999 -9999 -9999 -9999 -9999 -9999 -9999 -9999 -9999 -9999 -9999 -9999 -9999 -9999 -9999 -9999 -9999 -9999 -9999 -9999 -9999 -9999 -9999 -9999 -9999 -9999 -9999 -9999 -9999 -9999 -9999 -9999 -9999 -9999 -9999 -9999 -9999 -9999 -9999 -9999 -9999 -9999 -9999 -9999 -9999 -9999 -9999 -9999 -9999 -9999 -9999 -9999 -9999 -9999 -9999 -9999 -9999 -9999 -9999 -9999 -9999 4.67464E-1 4.59897E-1 4.56969E-1 4.47373E-1 4.11431E-1 2.52641E-1 1.40065E-1 1.43947E-1 1.58105E-1 1.90935E-1 1.91342E-1 2.2566E-1 1.84334E-1 -9999 -9999 -9999 -9999 -9999 -9999 -9999 -9999 -9999 -9999 -9999 -9999 -9999 -9999 -9999 -9999 -9999 -9999 -9999 -9999 -9999 -9999 -9999 -9999 -9999 -9999 -9999 -9999 -9999 -9999 -9999
-9999 -9999 -9999 -9999 -9999 -9999 -9999 -9999 6.43382E-1 6.2458E-1 6.45781E-1 6.6179E-1 6.75082E-1 7.04836E-1 7.00385E-1 7.04653E-1 7.25998E-1 7.0893E-1 7.0448E-1 -9999 -9999 -9999 -9999 -9999 -9999 -9999 -9999 -9999 -9999 -9999 -9999 -9999 -9999 -9999 -9999 -9999 -9999 -9999 -9999 -9999 -9999 -9999 -9999 -9999 -9999 -9999 -9999 -9999 -9999 -9999 -9999 -9999 -9999 -9999 -9999 -9999 -9999 -9999 -9999 -9999 -9999 -9999 -9999 -9999 -9999 -9999 -9999 -9999 -9999 -9999 -9999 -9999 -9999 -9999 -9999 -9999 -9999 -9999 -9999 -9999 -9999 -9999 -9999 -9999 -9999 -9999 -9999 -9999 -9999 -9999 -9999 -9999 -9999 -9999 -9999 -9999 -9999 -9999 -9999 -9999 -9999 -9999 -9999 -9999 -9999 -9999 -9999 -9999 -9999 -9999 -9999 -9999 -9999 -9999 -9999 -9999 -9999 -9999 -9999 -9999 -9999 -9999 -9999 -9999 -9999 -9999 -9999 4.59782E-1 5.14667E-1 5.24927E-1 4.84525E-1 2.9194E-1 1.39343E-1 1.2203E-1 1.09893E-1 1.10675E-1 1.23866E-1 1.65576E-1 3.40367E-1 -9999 -9999 -9999 -9999 -9999 -9999 -9999 -9999 -9999 -9999 -9999 -9999 -9999 -9999 -9999 -9999 -9999 -9999 -9999 -9999 -9999 -9999 -9999 -9999 -9999 -9999 -9999 -9999 -9999 -9999 -9999
-9999 -9999 -9999 -9999 -9999 -9999 -9999 -9999 6.5053E-1 6.12229E-1 6.40811E-1 6.48325E-1 6.7682E-1 7.05336E-1 7.39919E-1 7.40234E-1 7.49252E-1 7.15119E-1 6.87145E-1 6.73023E-1 6.85416E-1 6.92048E-1 6.86497E-1 7.22689E-1 7.3722E-1 -9999 -9999 -9999 -9999 -9999 -9999 -9999 -9999 -9999 -9999 -9999 -9999 -9999 -9999 -9999 -9999 -9999 -9999 -9999 -9999 -9999 -9999 -9999 -9999 -9999 -9999 -9999 -9999 -9999 -9999 -9999 -9999 -9999 -9999 -9999 -9999 -9999 -9999 -9999 -9999 -9999 -9999 -9999 -9999 -9999 -9999 -9999 -9999 -9999 -9999 -9999 -9999 -9999 -9999 -9999 -9999 -9999 -9999 -9999 -9999 -9999 -9999 -9999 -9999 -9999 -9999 -9999 -9999 -9999 -9999 -9999 -9999 -9999 -9999 -9999 -9999 -9999 -9999 -9999 -9999 -9999 -9999 -9999 -9999 -9999 -9999 -9999 -9999 -9999 -9999 -9999 -9999 -9999 -9999 -9999 -9999 -9999 5.29147E-1 5.27819E-1 5.01827E-1 4.04548E-1 3.37893E-1 3.87779E-1 4.78197E-1 5.47969E-1 5.17085E-1 3.55531E-1 1.86921E-1 1.35326E-1 1.01739E-1 1.05546E-1 1.29023E-1 1.8897E-1 2.09815E-1 1.56256E-1 -9999 -9999 -9999 -9999 -9999 -9999 -9999 -9999 -9999 -9999 -9999 -9999 -9999 -9999 -9999 -9999 -9999 -9999 -9999 -9999 -9999 -9999 -9999 -9999 -9999 -9999 -9999 -9999 -9999 -9999
-9999 -9999 -9999 -9999 -9999 -9999 -9999 -9999 6.88479E-1 6.5516E-1 6.83074E-1 6.68831E-1 6.97194E-1 7.31848E-1 7.26823E-1 7.32025E-1 7.24582E-1 7.07759E-1 6.57425E-1 6.38053E-1 6.50547E-1 6.75129E-1 6.67801E-1 6.89581E-1 7.05779E-1 7.34424E-1 -9999 -9999 -9999 -9999 -9999 -9999 -9999 -9999 -9999 -9999 -9999 -9999 -9999 -9999 -9999 -9999 -9999 -9999 -9999 -9999 -9999 -9999 -9999 -9999 -9999 -9999 -9999 -9999 -9999 -9999 -9999 -9999 -9999 -9999 -9999 -9999 -9999 -9999 -9999 -9999 -9999 -9999 -9999 -9999 -9999 -9999 -9999 -9999 -9999 -9999 -9999 -9999 -9999 -9999 -9999 -9999 -9999 -9999 -9999 -9999 -9999 -9999 -9999 -9999 -9999 -9999 -9999 -9999 -9999 -9999 -9999 -9999 -9999 -9999 -9999 -9999 -9999 -9999 -9999 -9999 -9999 -9999 -9999 -9999 -9999 -9999 -9999 -9999 -9999 -9999 -9999 -9999 -9999 -9999 -9999 6.2696E-1 6.12601E-1 6.11056E-1 6.05264E-1 5.42654E-1 5.02546E-1 4.7647E-1 4.85633E-1 4.853E-1 4.37847E-1 4.04824E-1 3.3097E-1 2.64115E-1 1.5957E-1 1.07692E-1 1.03087E-1 1.32911E-1 1.48665E-1 -9999 -9999 -9999 -9999 -9999 -9999 -9999 -9999 -9999 -9999 -9999 -9999 -9999 -9999 -9999 -9999 -9999 -9999 -9999 -9999 -9999 -9999 -9999 -9999 -9999 -9999 -9999 -9999 -9999 -9999 -9999
-9999 -9999 -9999 -9999 -9999 -9999 -9999 7.64358E-1 7.43802E-1 7.34375E-1 7.15237E-1 7.0296E-1 7.12988E-1 6.99046E-1 6.76568E-1 6.29764E-1 6.4371E-1 6.39528E-1 6.1904E-1 5.89066E-1 6.34301E-1 6.58197E-1 6.51244E-1 6.43457E-1 6.60857E-1 6.84531E-1 -9999 -9999 -9999 -9999 -9999 -9999 -9999 -9999 -9999 -9999 -9999 -9999 -9999 -9999 -9999 -9999 -9999 -9999 -9999 -9999 -9999 -9999 -9999 -9999 -9999 -9999 -9999 -9999 -9999 -9999 -9999 -9999 -9999 -9999 -9999 -9999 -9999 -9999 -9999 -9999 -9999 -9999 -9999 -9999 -9999 -9999 -9999 -9999 -9999 -9999 -9999 -9999 -9999 -9999 -9999 -9999 -9999 -9999 -9999 -9999 -9999 -9999 -9999 -9999 -9999 -9999 -9999 -9999 -9999 -9999 -9999 -9999 -9999 -9999 -9999 -9999 -9999 -9999 -9999 -9999 -9999 -9999 -9999 -9999 -9999 -9999 -9999 -9999 -9999 -9999 -9999 6.86975E-1 -9999 -9999 -9999 6.53748E-1 6.43212E-1 6.48867E-1 6.41376E-1 6.23829E-1 6.03829E-1 5.55477E-1 5.51699E-1 5.39348E-1 5.30576E-1 5.23128E-1 5.07488E-1 4.77287E-1 3.47265E-1 1.8896E-1 1.56881E-1 1.29942E-1 1.22254E-1 -9999 -9999 -9999 -9999 -9999 -9999 -9999 -9999 -9999 -9999 -9999 -9999 -9999 -9999 -9999 -9999 -9999 -9999 -9999 -9999 -9999 -9999 -9999 -9999 -9999 -9999 -9999 -9999 -9999 -9999 -9999
-9999 -9999 -9999 -9999 -9999 -9999 -9999 7.41567E-1 7.23114E-1 7.4228E-1 7.32184E-1 7.2138E-1 7.0407E-1 6.4425E-1 5.52547E-1 5.05389E-1 5.17497E-1 5.86563E-1 6.09997E-1 6.07325E-1 6.18315E-1 6.55861E-1 6.5598E-1 6.67474E-1 6.73379E-1 -9999 -9999 -9999 -9999 -9999 -9999 -9999 -9999 -9999 -9999 -9999 -9999 -9999 -9999 -9999 -9999 -9999 -9999 -9999 -9999 -9999 -9999 -9999 -9999 -9999 -9999 -9999 -9999 -9999 -9999 -9999 -9999 -9999 -9999 -9999 -9999 -9999 -9999 -9999 -9999 -9999 -9999 -9999 -9999 -9999 -9999 -9999 -9999 -9999 -9999 -9999 -9999 -9999 -9999 -9999 -9999 -9999 -9999 -9999 -9999 -9999 -9999 -9999 -9999 -9999 -9999 -9999 -9999 -9999 -9999 -9999 -9999 -9999 -9999 -9999 -9999 -9999 -9999 -9999 -9999 -9999 -9999 -9999 -9999 -9999 -9999 -9999 -9999 -9999 -9999 -9999 7.02301E-1 6.97464E-1 6.77063E-1 6.65924E-1 6.65601E-1 6.62579E-1 6.54435E-1 6.60038E-1 6.55036E-1 6.38105E-1 6.24669E-1 6.47567E-1 6.55398E-1 6.51901E-1 6.34938E-1 6.03132E-1 5.62325E-1 5.38738E-1 5.23189E-1 4.66795E-1 3.64393E-1 2.75824E-1 1.97573E-1 -9999 -9999 -9999 -9999 -9999 -9999 -9999 -9999 -9999 -9999 -9999 -9999 -9999 -9999 -9999 -9999 -9999 -9999 -9999 -9999 -9999 -9999 -9999 -9999 -9999 -9999 -9999 -9999 -9999 -9999 -9999
-9999 -9999 -9999 7.13182E-1 7.102E-1 6.89632E-1 6.75929E-1 6.94454E-1 6.67173E-1 7.10011E-1 7.07557E-1 6.73572E-1 6.35603E-1 5.94583E-1 5.13909E-1 4.8689E-1 5.78376E-1 5.93318E-1 6.28687E-1 6.53377E-1 6.72395E-1 6.99793E-1 7.06956E-1 6.93672E-1 6.7042E-1 6.64032E-1 -9999 -9999 -9999 -9999 -9999 -9999 -9999 -9999 -9999 -9999 -9999 -9999 -9999 -9999 -9999 -9999 -9999 -9999 -9999 -9999 -9999 -9999 -9999 -9999 -9999 -9999 -9999 -9999 -9999 -9999 -9999 -9999 -9999 -9999 -9999 -9999 -9999 -9999 -9999 -9999 -9999 -9999 -9999 -9999 -9999 -9999 -9999 -9999 -9999 -9999 -9999 -9999 -9999 -9999 -9999 -9999 -9999 -9999 -9999 -9999 -9999 -9999 -9999 -9999 -9999 -9999 -9999 -9999 -9999 -9999 -9999 -9999 -9999 -9999 -9999 -9999 -9999 -9999 -9999 -9999 -9999 -9999 -9999 -9999 -9999 -9999 -9999 -9999 -9999 -9999 -9999 6.80501E-1 6.90114E-1 6.866E-1 6.75108E-1 6.88118E-1 6.74244E-1 6.62019E-1 6.58122E-1 6.46048E-1 6.49517E-1 6.40146E-1 6.53418E-1 6.55706E-1 6.31129E-1 5.90896E-1 5.69139E-1 6.1045E-1 6.014E-1 5.74649E-1 5.04975E-1 2.9283E-1 2.24839E-1 2.16521E-1 -9999 -9999 -9999 -9999 -9999 -9999 -9999 -9999 -9999 -9999 -9999 -9999 -9999 -9999 -9999 -9999 -9999 -9999 -9999 -9999 -9999 -9999 -9999 -9999 -9999 -9999 -9999 -9999 -9999 -9999
-9999 6.99565E-1 6.70232E-1 6.77394E-1 6.1689E-1 6.00365E-1 6.17859E-1 6.49747E-1 6.65855E-1 6.99364E-1 6.85656E-1 6.57631E-1 6.46826E-1 5.58809E-1 5.75739E-1 5.87898E-1 6.71606E-1 6.65642E-1 6.51384E-1 6.6983E-1 6.62587E-1 7.03338E-1 7.12867E-1 6.93626E-1 6.57324E-1 6.54086E-1 -9999 -9999 -9999 -9999 -9999 -9999 -9999 -9999 -9999 -9999 -9999 -9999 -9999 -9999 -9999 -9999 -9999 -9999 -9999 -9999 -9999 -9999 -9999 -9999 -9999 -9999 -9999 -9999 -9999 -9999 -9999 -9999 -9999 -9999 -9999 -9999 -9999 -9999 -9999 -9999 -9999 -9999 -9999 -9999 -9999 -9999 -9999 -9999 -9999 -9999 -9999 -9999 -9999 -9999 -9999 -9999 -9999 -9999 -9999 -9999 -9999 -9999 -9999 -9999 -9999 -9999 -9999 -9999 -9999 -9999 -9999 -9999 -9999 -9999 -9999 -9999 -9999 -9999 -9999 -9999 -9999 -9999 -9999 -9999 -9999 -9999 -9999 -9999 -9999 -9999 -9999 -9999 6.94099E-1 6.82014E-1 6.8537E-1 6.82361E-1 6.72847E-1 6.82821E-1 6.54666E-1 6.48817E-1 6.37564E-1 6.46136E-1 6.44798E-1 6.43194E-1 6.33053E-1 6.13568E-1 5.72078E-1 6.09612E-1 6.4583E-1 6.15127E-1 5.67496E-1 4.21884E-1 2.04167E-1 1.68974E-1 -9999 -9999 -9999 -9999 -9999 -9999 -9999 -9999 -9999 -9999 -9999 -9999 -9999 -9999 -9999 -9999 -9999 -9999 -9999 -9999 -9999 -9999 -9999 -9999 -9999 -9999 -9999 -9999 -9999 -9999
-9999 7.15445E-1 6.49988E-1 5.8822E-1 5.53489E-1 5.70895E-1 6.5359E-1 7.14744E-1 7.01856E-1 6.96655E-1 6.74846E-1 6.65233E-1 6.66011E-1 6.70604E-1 6.21976E-1 6.53505E-1 7.01867E-1 6.33554E-1 6.46708E-1 6.38367E-1 6.3649E-1 6.5997E-1 7.01745E-1 6.81482E-1 6.89047E-1 6.93608E-1 7.00947E-1 -9999 -9999 -9999 -9999 -9999 -9999 -9999 -9999 -9999 -9999 -9999 -9999 -9999 -9999 -9999 -9999 -9999 -9999 -9999 -9999 -9999 -9999 -9999 -9999 -9999 -9999 -9999 -9999 -9999 -9999 -9999 -9999 -9999 -9999 -9999 -9999 -9999 -9999 -9999 -9999 -9999 -9999 -9999 -9999 -9999 -9999 -9999 -9999 -9999 -9999 -9999 -9999 -9999 -9999 -9999 -9999 -9999 -9999 -9999 -9999 -9999 -9999 -9999 -9999 -9999 -9999 -9999 -9999 -9999 -9999 -9999 -9999 -9999 -9999 -9999 -9999 -9999 -9999 -9999 -9999 -9999 -9999 -9999 -9999 -9999 -9999 -9999 -9999 -9999 -9999 -9999 6.87597E-1 6.69404E-1 6.77161E-1 6.71026E-1 6.63367E-1 6.67138E-1 6.72449E-1 6.7693E-1 6.6004E-1 6.36807E-1 6.24495E-1 6.2676E-1 6.1369E-1 6.35926E-1 6.28172E-1 6.45125E-1 6.49338E-1 6.35649E-1 6.25249E-1 5.83128E-1 4.13754E-1 -9999 -9999 -9999 -9999 -9999 -9999 -9999 -9999 -9999 -9999 -9999 -9999 -9999 -9999 -9999 -9999 -9999 -9999 -9999 -9999 -9999 -9999 -9999 -9999 -9999 -9999 -9999 -9999 -9999 -9999 -9999
-9999 -9999 6.77678E-1 6.28569E-1 5.46755E-1 5.73492E-1 6.37747E-1 6.74877E-1 7.01863E-1 6.98217E-1 6.79739E-1 6.56099E-1 6.72836E-1 6.66454E-1 6.71495E-1 6.4662E-1 6.8782E-1 6.28762E-1 6.00176E-1 6.26688E-1 6.03164E-1 5.98724E-1 6.16787E-1 6.63486E-1 6.94924E-1 6.92723E-1 6.89264E-1 -9999 -9999 -9999 -9999 -9999 -9999 -9999 -9999 -9999 -9999 -9999 -9999 -9999 -9999 -9999 -9999 -9999 -9999 -9999 -9999 -9999 -9999 -9999 -9999 -9999 -9999 -9999 -9999 -9999 -9999 -9999 -9999 -9999 -9999 -9999 -9999 -9999 -9999 -9999 -9999 -9999 -9999 -9999 -9999 -9999 -9999 -9999 -9999 -9999 -9999 -9999 -9999 -9999 -9999 -9999 -9999 -9999 -9999 -9999 -9999 -9999 -9999 -9999 -9999 -9999 -9999 -9999 -9999 -9999 -9999 -9999 -9999 -9999 -9999 -9999 -9999 -9999 -9999 -9999 -9999 -9999 -9999 -9999 -9999 -9999 -9999 -9999 -9999 -9999 -9999 -9999 -9999 6.80542E-1 6.7558E-1 6.73179E-1 6.74218E-1 6.83961E-1 6.88854E-1 6.70863E-1 6.6465E-1 6.45443E-1 6.56326E-1 6.31865E-1 6.40268E-1 6.12873E-1 6.18933E-1 6.37839E-1 6.3287E-1 6.32743E-1 6.48534E-1 5.97657E-1 5.60571E-1 4.39066E-1 2.9461E-1 2.27068E-1 -9999 -9999 -9999 -9999 1.31987E-1 1.29744E-1 -9999 -9999 -9999 -9999 -9999 -9999 -9999 -9999 -9999 -9999 -9999 -9999 -9999 -9999 -9999 -9999 -9999 -9999 -9999 -9999 -9999 -9999
-9999 -9999 6.88056E-1 6.31375E-1 5.98781E-1 5.32221E-1 5.03671E-1 5.41233E-1 5.91783E-1 6.57152E-1 6.68734E-1 6.20246E-1 5.9051E-1 5.64623E-1 5.93952E-1 6.26354E-1 6.64286E-1 6.44347E-1 5.61372E-1 5.7239E-1 6.16626E-1 6.53232E-1 6.30724E-1 6.55368E-1 6.86718E-1 6.73218E-1 6.78527E-1 6.71059E-1 6.75171E-1 6.65303E-1 -9999 -9999 -9999 -9999 -9999 -9999 -9999 -9999 -9999 -9999 -9999 -9999 -9999 -9999 -9999 -9999 -9999 -9999 -9999 -9999 -9999 -9999 -9999 -9999 -9999 -9999 -9999 -9999 -9999 -9999 -9999 -9999 -9999 -9999 -9999 -9999 -9999 -9999 -9999 -9999 -9999 -9999 -9999 -9999 -9999 -9999 -9999 -9999 -9999 -9999 -9999 -9999 -9999 -9999 -9999 -9999 -9999 -9999 -9999 -9999 -9999 -9999 -9999 -9999 -9999 -9999 -9999 -9999 -9999 -9999 -9999 -9999 -9999 -9999 -9999 -9999 -9999 -9999 -9999 -9999 -9999 -9999 -9999 -9999 -9999 -9999 -9999 -9999 -9999 -9999 6.92777E-1 6.82864E-1 6.83709E-1 6.78647E-1 6.48841E-1 6.16719E-1 6.39499E-1 6.54034E-1 6.51263E-1 6.56374E-1 6.54314E-1 6.39317E-1 6.35055E-1 6.33271E-1 6.37517E-1 6.56341E-1 6.76879E-1 6.28481E-1 5.88467E-1 5.05352E-1 4.37645E-1 4.06867E-1 2.91862E-1 1.91256E-1 2.14799E-1 1.84985E-1 2.08113E-1 1.49158E-1 1.17939E-1 -9999 -9999 -9999 -9999 -9999 -9999 -9999 -9999 -9999 -9999 -9999 -9999 -9999 -9999 -9999 -9999 -9999 -9999 -9999 -9999 -9999
-9999 -9999 6.95737E-1 6.28003E-1 6.21175E-1 5.82212E-1 5.03781E-1 4.77532E-1 4.69071E-1 4.98663E-1 5.73451E-1 6.27206E-1 5.87401E-1 5.24134E-1 5.21558E-1 5.30705E-1 5.65935E-1 5.54894E-1 5.65126E-1 6.07366E-1 6.35132E-1 6.71512E-1 6.71647E-1 6.69856E-1 6.6888E-1 6.81663E-1 7.02058E-1 7.3824E-1 7.21022E-1 7.0002E-1 -9999 -9999 -9999 -9999 -9999 -9999 -9999 -9999 -9999 -9999 -9999 -9999 -9999 -9999 -9999 -9999 -9999 -9999 -9999 -9999 -9999 -9999 -9999 -9999 -9999 -9999 -9999 -9999 -9999 -9999 -9999 -9999 -9999 -9999 -9999 -9999 -9999 -9999 -9999 -9999 -9999 -9999 -9999 -9999 -9999 -9999 -9999 -9999 -9999 -9999 -9999 -9999 -9999 -9999 -9999 -9999 -9999 -9999 -9999 -9999 -9999 -9999 -9999 -9999 -9999 -9999 -9999 -9999 -9999 -9999 -9999 -9999 -9999 -9999 -9999 -9999 -9999 -9999 -9999 -9999 -9999 -9999 -9999 -9999 -9999 -9999 -9999 -9999 -9999 6.9843E-1 6.83971E-1 6.77106E-1 6.77966E-1 6.82755E-1 6.76776E-1 6.27999E-1 6.53974E-1 6.55712E-1 6.58346E-1 6.55281E-1 6.67263E-1 6.5607E-1 6.36099E-1 6.37902E-1 6.60162E-1 6.62154E-1 6.77368E-1 6.57999E-1 6.0823E-1 4.69505E-1 3.75393E-1 3.18224E-1 2.48703E-1 1.7712E-1 2.37371E-1 2.12803E-1 1.94741E-1 1.92633E-1 -9999 1.5888E-1 1.59998E-1 1.21562E-1 -9999 -9999 -9999 -9999 -9999 -9999 -9999 -9999 -9999 -9999 -9999 -9999 -9999 -9999 -9999 -9999 -9999 -9999
-9999 -9999 6.82135E-1 6.35815E-1 6.21509E-1 5.90004E-1 5.6746E-1 5.34711E-1 4.63807E-1 4.51615E-1 4.79179E-1 5.18171E-1 5.62437E-1 5.7695E-1 5.24592E-1 4.9078E-1 4.88077E-1 5.29422E-1 6.10091E-1 6.37272E-1 6.76567E-1 6.67599E-1 6.91509E-1 6.98456E-1 6.98954E-1 7.40303E-1 7.57083E-1 7.49754E-1 7.16292E-1 7.23568E-1 7.14431E-1 -9999 -9999 -9999 -9999 -9999 -9999 -9999 -9999 -9999 -9999 -9999 -9999 -9999 -9999 -9999 -9999 -9999 -9999 -9999 -9999 -9999 -9999 -9999 -9999 -9999 -9999 -9999 -9999 -9999 -9999 -9999 -9999 -9999 -9999 -9999 -9999 -9999 -9999 -9999 -9999 -9999 -9999 -9999 -9999 -9999 -9999 -9999 -9999 -9999 -9999 -9999 -9999 -9999 -9999 -9999 -9999 -9999 -9999 -9999 -9999 -9999 -9999 -9999 -9999 -9999 -9999 -9999 -9999 -9999 -9999 -9999 -9999 -9999 -9999 -9999 -9999 -9999 -9999 -9999 -9999 -9999 -9999 -9999 -9999 -9999 -9999 -9999 -9999 6.95387E-1 6.84327E-1 6.89897E-1 6.85542E-1 6.87425E-1 6.88172E-1 6.75175E-1 6.60213E-1 6.56692E-1 6.45085E-1 6.50328E-1 6.72151E-1 6.59636E-1 6.70063E-1 6.38166E-1 6.35611E-1 6.49631E-1 6.49073E-1 6.51183E-1 6.37076E-1 4.80961E-1 2.46122E-1 2.04056E-1 1.60283E-1 1.36622E-1 1.80145E-1 1.47454E-1 1.23676E-1 1.78354E-1 1.97091E-1 1.67647E-1 1.63253E-1 1.30967E-1 1.14742E-1 9.17341E-2 8.04343E-2 7.68622E-2 8.77284E-2 1.06411E-1 8.07947E-2 7.29579E-2 7.05249E-2 7.86924E-2 -9999 -9999 -9999 -9999 -9999 -9999 -9999 -9999
-9999 -9999 7.25438E-1 6.88576E-1 6.85479E-1 6.65867E-1 6.21539E-1 5.94982E-1 5.31028E-1 4.17891E-1 5.1167E-1 5.68955E-1 5.31491E-1 4.97296E-1 4.9545E-1 4.59475E-1 4.6474E-1 5.13993E-1 5.53551E-1 5.93486E-1 6.48367E-1 6.48925E-1 6.73159E-1 6.84146E-1 7.04125E-1 7.5643E-1 7.41957E-1 7.41031E-1 7.3035E-1 7.10311E-1 7.1992E-1 -9999 -9999 -9999 -9999 -9999 -9999 -9999 -9999 -9999 -9999 -9999 -9999 -9999 -9999 -9999 -9999 -9999 -9999 -9999 -9999 -9999 -9999 -9999 -9999 -9999 -9999 -9999 -9999 -9999 -9999 -9999 -9999 -9999 -9999 -9999 -9999 -9999 -9999 -9999 -9999 -9999 -9999 -9999 -9999 -9999 -9999 -9999 -9999 -9999 -9999 -9999 -9999 -9999 -9999 -9999 -9999 -9999 -9999 -9999 -9999 -9999 -9999 -9999 -9999 -9999 -9999 -9999 -9999 -9999 -9999 -9999 -9999 -9999 -9999 -9999 -9999 -9999 -9999 -9999 -9999 -9999 -9999 -9999 -9999 -9999 -9999 -9999 -9999 -9999 6.98717E-1 7.15214E-1 7.10843E-1 6.93114E-1 6.39192E-1 6.33875E-1 6.46718E-1 6.45291E-1 6.24578E-1 6.36027E-1 6.48166E-1 6.51602E-1 6.73028E-1 6.6253E-1 6.45496E-1 6.4052E-1 6.41985E-1 6.51241E-1 6.43227E-1 5.02186E-1 3.05061E-1 2.36692E-1 1.44871E-1 1.21719E-1 1.62358E-1 1.22323E-1 1.48691E-1 1.74424E-1 1.60781E-1 1.47481E-1 1.45806E-1 1.2071E-1 1.66782E-1 1.4176E-1 1.05773E-1 1.1867E-1 1.38845E-1 1.44392E-1 8.1306E-2 7.4413E-2 6.35881E-2 7.91279E-2 8.2035E-2 6.03809E-2 -9999 -9999 -9999 -9999 -9999 -9999
-9999 -9999 -9999 -9999 7.14045E-1 6.58424E-1 6.09544E-1 5.26398E-1 5.63182E-1 4.54395E-1 4.6419E-1 5.49356E-1 4.96942E-1 5.53811E-1 4.90176E-1 4.45534E-1 4.66021E-1 4.87256E-1 5.78832E-1 5.8537E-1 5.86312E-1 6.58434E-1 6.30117E-1 6.52954E-1 6.98047E-1 7.14674E-1 7.30673E-1 7.28033E-1 7.16026E-1 7.54689E-1 7.21764E-1 -9999 -9999 -9999 -9999 -9999 -9999 -9999 -9999 -9999 -9999 -9999 -9999 -9999 -9999 -9999 -9999 -9999 -9999 -9999 -9999 -9999 -9999 -9999 -9999 -9999 -9999 -9999 -9999 -9999 -9999 -9999 -9999 -9999 -9999 -9999 -9999 -9999 -9999 -9999 -9999 -9999 -9999 -9999 -9999 -9999 -9999 -9999 -9999 -9999 -9999 -9999 -9999 -9999 -9999 -9999 -9999 -9999 -9999 -9999 -9999 -9999 -9999 -9999 -9999 -9999 -9999 -9999 -9999 -9999 -9999 -9999 -9999 -9999 -9999 -9999 -9999 -9999 6.37374E-1 -9999 -9999 -9999 -9999 -9999 -9999 -9999 -9999 -9999 -9999 -9999 -9999 -9999 6.97814E-1 7.05237E-1 6.6202E-1 6.27817E-1 6.39004E-1 6.42488E-1 6.35801E-1 6.41311E-1 6.64177E-1 6.74358E-1 6.92278E-1 6.84E-1 6.67395E-1 6.68991E-1 6.23963E-1 6.21686E-1 6.28317E-1 5.13825E-1 2.69436E-1 2.21618E-1 1.71459E-1 1.38916E-1 1.43765E-1 1.59397E-1 1.78177E-1 1.6635E-1 1.40309E-1 1.34259E-1 1.25842E-1 1.15094E-1 1.33504E-1 1.00439E-1 9.61063E-2 7.26504E-2 5.72206E-2 1.10111E-1 1.32625E-1 1.17652E-1 8.82183E-2 1.31405E-1 8.05351E-2 6.68041E-2 -9999 -9999 -9999 -9999 -9999 -9999
-9999 -9999 -9999 -9999 6.81627E-1 6.30096E-1 5.9925E-1 5.43548E-1 4.79793E-1 4.14742E-1 3.93337E-1 4.35351E-1 4.24579E-1 5.25594E-1 4.78726E-1 4.15811E-1 4.7369E-1 4.59665E-1 4.97048E-1 5.32425E-1 6.28973E-1 6.22636E-1 6.00573E-1 6.08011E-1 6.30349E-1 6.82319E-1 6.8021E-1 7.00944E-1 7.4801E-1 7.12555E-1 7.57006E-1 7.14086E-1 -9999 -9999 -9999 -9999 -9999 -9999 -9999 -9999 -9999 -9999 -9999 -9999 -9999 -9999 -9999 -9999 -9999 -9999 -9999 -9999 -9999 -9999 -9999 -9999 -9999 -9999 -9999 -9999 -9999 -9999 -9999 -9999 -9999 -9999 -9999 -9999 -9999 -9999 -9999 -9999 -9999 -9999 -9999 -9999 -9999 -9999 -9999 -9999 -9999 -9999 -9999 -9999 -9999 -9999 -9999 -9999 -9999 -9999 -9999 -9999 -9999 -9999 -9999 -9999 -9999 -9999 -9999 -9999 -9999 -9999 -9999 -9999 -9999 -9999 5.88275E-1 5.91071E-1 6.16552E-1 -9999 -9999 -9999 -9999 -9999 -9999 -9999 -9999 -9999 -9999 -9999 -9999 -9999 7.17527E-1 6.85185E-1 6.69731E-1 6.29264E-1 6.35469E-1 6.27121E-1 6.38634E-1 6.71546E-1 7.05311E-1 7.11582E-1 6.85224E-1 6.87813E-1 6.67308E-1 6.45751E-1 6.27243E-1 6.19006E-1 6.43823E-1 6.15735E-1 3.7594E-1 2.3229E-1 1.85642E-1 1.61032E-1 1.62875E-1 1.59632E-1 2.07949E-1 1.6592E-1 1.54927E-1 1.47157E-1 1.30744E-1 1.05007E-1 1.43908E-1 1.26785E-1 1.1597E-1 9.43408E-2 7.58346E-2 9.4012E-2 9.00763E-2 1.78622E-1 1.60091E-1 1.49175E-1 7.78186E-2 -9999 -9999 -9999 -9999 -9999 -9999 -9999
-9999 -9999 -9999 -9999 -9999 5.94837E-1 5.94103E-1 5.59942E-1 4.79347E-1 4.38539E-1 4.05241E-1 4.60275E-1 4.86341E-1 4.87879E-1 4.3028E-1 4.31925E-1 4.27616E-1 4.73307E-1 4.67147E-1 4.57281E-1 5.09855E-1 6.00928E-1 6.26621E-1 6.05297E-1 6.24719E-1 6.33952E-1 6.57337E-1 6.27394E-1 6.85001E-1 6.88521E-1 7.27275E-1 7.17204E-1 7.35848E-1 -9999 -9999 -9999 -9999 -9999 -9999 -9999 -9999 -9999 -9999 -9999 -9999 -9999 -9999 -9999 -9999 -9999 -9999 -9999 -9999 -9999 -9999 -9999 -9999 -9999 -9999 -9999 -9999 -9999 -9999 -9999 -9999 -9999 -9999 -9999 -9999 -9999 -9999 -9999 -9999 -9999 -9999 -9999 -9999 -9999 -9999 -9999 -9999 -9999 -9999 -9999 -9999 -9999 -9999 -9999 -9999 -9999 -9999 -9999 -9999 -9999 -9999 -9999 -9999 -9999 -9999 -9999 -9999 -9999 -9999 -9999 -9999 -9999 6.41725E-1 6.39486E-1 6.42779E-1 -9999 -9999 -9999 -9999 -9999 -9999 -9999 -9999 -9999 -9999 -9999 -9999 -9999 7.10456E-1 7.02597E-1 6.60472E-1 6.16165E-1 6.20782E-1 6.36894E-1 6.54282E-1 6.81382E-1 6.92083E-1 7.10859E-1 6.92484E-1 7.02247E-1 6.59351E-1 6.89861E-1 6.51843E-1 6.43769E-1 6.44322E-1 6.44428E-1 5.57635E-1 3.23395E-1 2.25282E-1 1.70128E-1 1.79947E-1 1.64361E-1 1.95202E-1 1.84043E-1 1.93083E-1 1.58693E-1 1.32101E-1 1.12574E-1 1.13005E-1 1.24567E-1 1.05748E-1 8.50669E-2 7.37946E-2 7.02224E-2 9.30309E-2 6.62236E-2 1.3851E-1 1.5035E-1 1.04506E-1 6.32529E-2 -9999 -9999 -9999 -9999 -9999 -9999
-9999 -9999 -9999 -9999 -9999 -9999 -9999 -9999 5.37034E-1 4.66174E-1 4.18076E-1 4.27111E-1 4.22793E-1 4.74435E-1 4.12728E-1 4.84519E-1 4.71179E-1 4.88044E-1 5.12392E-1 4.98064E-1 4.93497E-1 5.02287E-1 5.75066E-1 6.32685E-1 6.15894E-1 6.11803E-1 6.0516E-1 5.81011E-1 5.51855E-1 5.93434E-1 6.34976E-1 6.71882E-1 7.19562E-1 -9999 -9999 -9999 -9999 -9999 -9999 -9999 -9999 -9999 -9999 -9999 -9999 -9999 -9999 -9999 -9999 -9999 -9999 -9999 -9999 -9999 -9999 -9999 -9999 -9999 -9999 -9999 -9999 -9999 -9999 -9999 -9999 -9999 -9999 -9999 -9999 -9999 -9999 -9999 -9999 -9999 -9999 -9999 -9999 -9999 -9999 -9999 -9999 -9999 -9999 -9999 -9999 -9999 -9999 -9999 -9999 -9999 -9999 -9999 -9999 -9999 -9999 -9999 -9999 -9999 -9999 -9999 -9999 -9999 -9999 -9999 -9999 6.90153E-1 6.83048E-1 6.94828E-1 6.90914E-1 6.76614E-1 -9999 -9999 -9999 -9999 -9999 -9999 -9999 -9999 -9999 -9999 -9999 -9999 7.21294E-1 7.03878E-1 6.67841E-1 6.54832E-1 6.53437E-1 6.56497E-1 6.57456E-1 6.7158E-1 6.78083E-1 7.01663E-1 7.2994E-1 7.06929E-1 6.54705E-1 6.68557E-1 6.89388E-1 6.699E-1 6.66263E-1 6.61677E-1 6.2013E-1 4.30273E-1 2.80188E-1 1.89788E-1 1.64197E-1 1.78865E-1 2.22767E-1 1.9377E-1 2.10859E-1 1.87952E-1 1.43538E-1 1.10272E-1 1.36444E-1 1.42983E-1 1.30351E-1 9.71213E-2 8.05797E-2 6.63894E-2 6.29578E-2 6.4128E-2 9.99285E-2 1.4608E-1 8.99594E-2 6.18339E-2 4.68658E-2 -9999 -9999 -9999 -9999 -9999
-9999 -9999 -9999 -9999 -9999 -9999 -9999 -9999 -9999 -9999 4.25913E-1 4.51017E-1 4.17289E-1 4.24084E-1 4.59002E-1 4.14345E-1 4.75298E-1 5.24115E-1 5.48447E-1 5.43962E-1 5.30495E-1 4.76389E-1 5.00735E-1 5.46146E-1 6.19403E-1 6.27084E-1 5.96674E-1 5.511E-1 5.40933E-1 5.44638E-1 5.74735E-1 6.39129E-1 6.66356E-1 7.20085E-1 -9999 -9999 -9999 -9999 -9999 -9999 -9999 -9999 -9999 -9999 -9999 -9999 -9999 -9999 -9999 -9999 -9999 -9999 -9999 -9999 -9999 -9999 -9999 -9999 -9999 -9999 -9999 -9999 -9999 -9999 -9999 -9999 -9999 -9999 -9999 -9999 -9999 -9999 -9999 -9999 -9999 -9999 -9999 -9999 -9999 -9999 -9999 -9999 -9999 -9999 -9999 -9999 -9999 -9999 -9999 -9999 -9999 -9999 -9999 -9999 -9999 -9999 -9999 -9999 -9999 -9999 -9999 -9999 -9999 -9999 6.42967E-1 6.90581E-1 7.09021E-1 6.90759E-1 6.87624E-1 -9999 -9999 -9999 -9999 -9999 -9999 -9999 -9999 -9999 7.17276E-1 -9999 7.33694E-1 7.25425E-1 7.23677E-1 7.19316E-1 7.1104E-1 6.77243E-1 6.70498E-1 6.81306E-1 6.98116E-1 6.97257E-1 6.92593E-1 7.09582E-1 7.35101E-1 7.21629E-1 6.90589E-1 6.92187E-1 6.88435E-1 6.86644E-1 6.88437E-1 6.81092E-1 6.6921E-1 4.94853E-1 3.24775E-1 2.24729E-1 1.98596E-1 1.95057E-1 2.45473E-1 2.22151E-1 2.01973E-1 1.67676E-1 1.60099E-1 1.13174E-1 1.38106E-1 1.53855E-1 1.33993E-1 1.11981E-1 1.15863E-1 8.2538E-2 6.84996E-2 6.14967E-2 5.88208E-2 1.04578E-1 5.91836E-2 4.75019E-2 3.60838E-2 3.06575E-2 -9999 -9999 -9999 -9999
-9999 -9999 -9999 -9999 -9999 -9999 -9999 -9999 4.53997E-1 4.48866E-1 4.39944E-1 4.47143E-1 4.89246E-1 4.13868E-1 4.90148E-1 4.98315E-1 4.12521E-1 4.25217E-1 4.98805E-1 5.53661E-1 5.48555E-1 5.32486E-1 4.81885E-1 4.57498E-1 5.15192E-1 5.60601E-1 6.01428E-1 5.39533E-1 5.05065E-1 5.47505E-1 5.98331E-1 6.47297E-1 6.75442E-1 6.49349E-1 -9999 -9999 -9999 -9999 -9999 -9999 -9999 -9999 -9999 -9999 -9999 -9999 -9999 -9999 -9999 -9999 -9999 -9999 -9999 -9999 -9999 -9999 -9999 -9999 -9999 -9999 -9999 -9999 -9999 -9999 -9999 -9999 -9999 -9999 -9999 -9999 -9999 -9999 -9999 -9999 -9999 -9999 -9999 -9999 -9999 -9999 -9999 -9999 -9999 -9999 -9999 -9999 -9999 -9999 -9999 -9999 -9999 -9999 -9999 -9999 -9999 -9999 -9999 -9999 -9999 -9999 -9999 -9999 -9999 6.16535E-1 6.46276E-1 6.86063E-1 7.02908E-1 7.15298E-1 7.14959E-1 -9999 -9999 -9999 -9999 -9999 -9999 -9999 -9999 7.03044E-1 6.94397E-1 7.01983E-1 7.12315E-1 7.21463E-1 7.3712E-1 7.32603E-1 7.25762E-1 6.9866E-1 6.72426E-1 6.86377E-1 6.97686E-1 6.88826E-1 6.86123E-1 7.02281E-1 7.18954E-1 7.14875E-1 7.0921E-1 7.20406E-1 7.38093E-1 7.44509E-1 7.20355E-1 6.8186E-1 6.79535E-1 5.92107E-1 4.34055E-1 2.63048E-1 2.09809E-1 2.08888E-1 2.65865E-1 2.55691E-1 2.03304E-1 1.66853E-1 1.44672E-1 1.23115E-1 1.28928E-1 1.07366E-1 1.03494E-1 9.68604E-2 8.17009E-2 6.85981E-2 5.65361E-2 5.42789E-2 9.04898E-2 1.12255E-1 1.05773E-1 8.94212E-2 4.70546E-2 5.2337E-2 -9999 -9999 -9999 -9999
-9999 -9999 -9999 -9999 -9999 -9999 -9999 4.46317E-1 4.20322E-1 4.35052E-1 4.24339E-1 4.10977E-1 4.38657E-1 4.48729E-1 4.20862E-1 4.135E-1 3.95637E-1 4.71866E-1 4.49189E-1 4.77622E-1 5.45461E-1 5.61556E-1 5.1944E-1 5.09931E-1 4.71357E-1 4.81442E-1 5.20699E-1 5.10811E-1 4.77141E-1 5.59522E-1 6.06909E-1 6.49687E-1 6.9396E-1 6.90736E-1 -9999 -9999 -9999 -9999 -9999 -9999 -9999 -9999 -9999 -9999 -9999 -9999 -9999 -9999 -9999 -9999 -9999 -9999 -9999 -9999 -9999 -9999 -9999 -9999 -9999 -9999 -9999 -9999 -9999 -9999 -9999 -9999 -9999 -9999 -9999 -9999 -9999 -9999 -9999 -9999 -9999 -9999 -9999 -9999 -9999 -9999 -9999 -9999 -9999 -9999 -9999 -9999 -9999 -9999 -9999 -9999 -9999 -9999 -9999 -9999 -9999 -9999 -9999 -9999 -9999 -9999 -9999 -9999 -9999 5.63215E-1 5.74103E-1 6.34405E-1 6.94143E-1 7.0071E-1 7.12944E-1 -9999 -9999 -9999 -9999 -9999 -9999 -9999 -9999 6.86669E-1 6.22449E-1 6.31206E-1 6.83586E-1 7.31645E-1 7.36731E-1 7.37192E-1 7.32259E-1 7.22005E-1 7.03735E-1 7.10116E-1 6.77162E-1 6.61332E-1 6.89782E-1 7.03832E-1 7.14926E-1 7.35592E-1 7.29279E-1 7.31787E-1 7.39636E-1 7.18518E-1 6.86028E-1 6.801E-1 6.82954E-1 6.34467E-1 4.79848E-1 2.97377E-1 2.15912E-1 2.37949E-1 3.0185E-1 2.93597E-1 2.21055E-1 1.72211E-1 1.60822E-1 1.46981E-1 1.14466E-1 8.67441E-2 1.31812E-1 1.69826E-1 1.59873E-1 1.02274E-1 1.22266E-1 1.078E-1 6.19297E-2 4.38722E-2 7.03112E-2 8.98798E-2 9.57604E-2 8.6538E-2 4.31766E-2 2.97117E-2 5.82336E-2 -9999
-9999 -9999 -9999 -9999 -9999 -9999 4.63675E-1 4.50696E-1 4.52669E-1 4.81913E-1 4.47488E-1 4.02333E-1 4.34049E-1 4.79682E-1 4.86827E-1 4.64761E-1 4.38677E-1 4.09971E-1 4.49468E-1 4.71224E-1 4.68553E-1 5.08496E-1 5.57856E-1 5.55563E-1 5.29279E-1 5.03506E-1 4.83039E-1 4.81712E-1 4.53053E-1 4.72713E-1 5.18199E-1 5.89341E-1 6.56745E-1 7.05373E-1 7.01592E-1 -9999 -9999 -9999 -9999 -9999 -9999 -9999 -9999 -9999 -9999 -9999 -9999 -9999 -9999 -9999 -9999 -9999 -9999 -9999 -9999 -9999 -9999 -9999 -9999 -9999 -9999 -9999 -9999 -9999 -9999 -9999 -9999 -9999 -9999 -9999 -9999 -9999 -9999 -9999 -9999 -9999 -9999 -9999 -9999 -9999 -9999 -9999 -9999 -9999 -9999 -9999 -9999 -9999 -9999 -9999 -9999 -9999 -9999 -9999 -9999 -9999 -9999 -9999 -9999 -9999 -9999 -9999 -9999 -9999 -9999 5.58698E-1 6.15486E-1 -9999 -9999 -9999 -9999 -9999 -9999 -9999 7.0665E-1 -9999 -9999 6.60064E-1 6.00657E-1 5.82613E-1 6.35358E-1 7.11373E-1 7.38771E-1 7.38241E-1 7.36988E-1 7.34442E-1 7.34748E-1 7.19985E-1 6.73775E-1 6.71664E-1 6.79675E-1 7.11668E-1 7.56025E-1 7.49229E-1 7.24793E-1 7.04996E-1 7.15935E-1 6.88138E-1 6.73861E-1 6.62995E-1 6.49594E-1 6.79534E-1 5.71693E-1 3.90186E-1 2.97337E-1 2.72657E-1 2.70586E-1 2.70329E-1 2.33669E-1 1.95235E-1 1.7593E-1 1.48121E-1 1.26797E-1 9.48884E-2 9.07485E-2 8.91804E-2 7.49851E-2 1.39156E-1 1.31568E-1 7.36621E-2 4.57809E-2 3.50205E-2 3.16063E-2 6.33089E-2 7.23108E-2 5.69055E-2 7.31266E-2 -9999 -9999 -9999
-9999 -9999 -9999 -9999 -9999 -9999 4.3791E-1 4.58768E-1 4.59792E-1 4.2461E-1 4.43136E-1 4.70792E-1 4.49368E-1 4.64259E-1 4.99556E-1 5.37766E-1 5.17788E-1 4.70747E-1 4.36006E-1 4.31513E-1 4.75884E-1 4.61177E-1 4.87935E-1 5.08321E-1 5.31068E-1 5.17784E-1 5.10321E-1 4.62614E-1 4.73493E-1 4.65549E-1 5.56297E-1 6.11005E-1 6.35504E-1 6.80542E-1 6.41167E-1 -9999 -9999 -9999 -9999 -9999 -9999 -9999 -9999 -9999 -9999 -9999 -9999 -9999 -9999 -9999 -9999 -9999 -9999 -9999 -9999 -9999 -9999 -9999 -9999 -9999 -9999 -9999 -9999 -9999 -9999 -9999 -9999 -9999 -9999 -9999 -9999 -9999 -9999 -9999 -9999 -9999 -9999 -9999 -9999 -9999 -9999 -9999 -9999 -9999 -9999 -9999 -9999 -9999 -9999 -9999 -9999 3.19799E-1 3.29011E-1 3.65974E-1 4.58639E-1 4.91025E-1 -9999 -9999 -9999 -9999 -9999 -9999 -9999 -9999 -9999 6.0563E-1 -9999 -9999 -9999 -9999 -9999 -9999 -9999 -9999 7.08948E-1 7.05459E-1 -9999 6.61027E-1 5.97769E-1 5.77611E-1 5.86633E-1 6.58248E-1 7.24857E-1 7.45E-1 7.42262E-1 7.44819E-1 7.45213E-1 7.1117E-1 6.95237E-1 6.82793E-1 6.60717E-1 6.87919E-1 7.31042E-1 7.22099E-1 6.8686E-1 6.90668E-1 6.85654E-1 6.68346E-1 6.67042E-1 6.432E-1 6.38871E-1 6.87706E-1 6.20943E-1 4.49198E-1 4.08249E-1 3.43767E-1 3.16856E-1 2.68564E-1 2.52142E-1 2.08805E-1 1.92268E-1 1.82505E-1 1.27602E-1 9.45995E-2 6.97325E-2 6.2404E-2 5.35335E-2 1.04829E-1 7.71947E-2 7.03311E-2 5.62099E-2 3.46464E-2 4.03321E-2 4.38495E-2 5.28386E-2 8.38842E-2 7.98143E-2 -9999 -9999 -9999
-9999 -9999 -9999 -9999 4.90036E-1 4.83264E-1 4.30745E-1 4.59965E-1 4.60226E-1 4.53538E-1 4.42942E-1 4.21843E-1 4.25383E-1 4.46022E-1 4.55563E-1 4.84299E-1 5.06126E-1 5.31572E-1 5.22142E-1 4.79272E-1 4.43166E-1 4.3151E-1 5.26523E-1 5.20855E-1 5.16834E-1 5.13013E-1 5.05987E-1 4.75628E-1 4.63384E-1 4.51856E-1 5.2229E-1 5.7063E-1 5.90192E-1 6.62781E-1 6.54006E-1 6.72154E-1 -9999 -9999 -9999 -9999 -9999 -9999 -9999 -9999 -9999 -9999 -9999 -9999 -9999 -9999 -9999 -9999 -9999 -9999 -9999 -9999 -9999 -9999 -9999 -9999 -9999 -9999 -9999 -9999 -9999 -9999 -9999 -9999 -9999 -9999 -9999 -9999 -9999 -9999 -9999 -9999 -9999 -9999 -9999 -9999 -9999 -9999 -9999 -9999 -9999 -9999 -9999 -9999 -9999 -9999 3.66371E-1 3.22E-1 2.89044E-1 3.27413E-1 4.27432E-1 4.69085E-1 -9999 4.7629E-1 5.2574E-1 5.75252E-1 -9999 -9999 -9999 -9999 6.94755E-1 6.89728E-1 6.82271E-1 6.66489E-1 -9999 -9999 -9999 6.91052E-1 6.93546E-1 7.08012E-1 7.02511E-1 6.9343E-1 6.82563E-1 6.4616E-1 6.23662E-1 5.95587E-1 5.8865E-1 6.37748E-1 6.9887E-1 7.48699E-1 7.59366E-1 7.49327E-1 7.44922E-1 7.14694E-1 7.07199E-1 6.7855E-1 6.69345E-1 6.95161E-1 7.28435E-1 6.95324E-1 6.65762E-1 6.82944E-1 6.75309E-1 6.52794E-1 6.50235E-1 6.31166E-1 6.36356E-1 6.86807E-1 6.07459E-1 5.01072E-1 4.31878E-1 4.12187E-1 3.50841E-1 2.72151E-1 2.51418E-1 2.1425E-1 2.17622E-1 1.841E-1 1.33492E-1 9.5569E-2 8.25942E-2 7.046E-2 5.55765E-2 8.13682E-2 4.42637E-2 4.68296E-2 5.46445E-2 3.9967E-2 2.88286E-2 3.48993E-2 6.81892E-2 8.24073E-2 7.74407E-2 5.17662E-2 -9999 -9999
-9999 -9999 -9999 4.77672E-1 4.69405E-1 4.3418E-1 4.20039E-1 4.44072E-1 4.42125E-1 4.46483E-1 4.62183E-1 4.43045E-1 4.30517E-1 4.37027E-1 4.50941E-1 4.88417E-1 4.78782E-1 4.81604E-1 4.87018E-1 4.88971E-1 5.17314E-1 4.26268E-1 5.03727E-1 5.08178E-1 5.30478E-1 5.71882E-1 5.29807E-1 4.71249E-1 4.86103E-1 4.74793E-1 4.80665E-1 5.05743E-1 5.53396E-1 6.57006E-1 6.33208E-1 6.16473E-1 -9999 -9999 -9999 -9999 -9999 -9999 -9999 -9999 -9999 -9999 -9999 -9999 -9999 -9999 -9999 -9999 -9999 -9999 -9999 -9999 -9999 -9999 -9999 -9999 -9999 -9999 -9999 -9999 -9999 -9999 -9999 -9999 -9999 -9999 -9999 -9999 -9999 -9999 -9999 -9999 -9999 -9999 -9999 -9999 -9999 -9999 -9999 -9999 -9999 -9999 -9999 -9999 -9999 -9999 -9999 3.53081E-1 2.9837E-1 3.33537E-1 4.27814E-1 4.39561E-1 4.67503E-1 4.50622E-1 4.55166E-1 5.12115E-1 5.06832E-1 -9999 -9999 6.5951E-1 6.98884E-1 6.72777E-1 6.61426E-1 6.21289E-1 -9999 -9999 6.93878E-1 7.00968E-1 7.02579E-1 7.16649E-1 6.94903E-1 6.86417E-1 6.77353E-1 6.66703E-1 6.28625E-1 5.987E-1 6.17695E-1 6.41075E-1 6.77249E-1 7.23395E-1 7.30352E-1 7.18586E-1 7.32811E-1 7.36058E-1 7.53555E-1 7.17919E-1 6.91601E-1 7.05928E-1 7.03909E-1 6.81702E-1 6.67421E-1 6.82244E-1 6.67884E-1 6.48925E-1 6.23718E-1 6.38457E-1 6.57316E-1 7.07525E-1 6.72831E-1 5.95799E-1 4.80035E-1 4.26186E-1 3.46146E-1 2.74431E-1 2.49406E-1 2.18784E-1 2.08836E-1 1.73004E-1 1.39449E-1 9.45832E-2 9.13495E-2 7.9698E-2 5.00159E-2 5.13153E-2 5.02449E-2 4.34597E-2 3.51861E-2 3.4374E-2 3.69729E-2 3.41737E-2 6.96015E-2 6.75963E-2 7.03214E-2 4.81869E-2 -9999 -9999
-9999 -9999 -9999 3.75982E-1 4.7514E-1 4.38419E-1 4.20929E-1 4.22958E-1 4.22593E-1 4.04038E-1 4.37811E-1 4.57383E-1 4.60058E-1 4.50208E-1 4.57508E-1 4.79163E-1 4.65904E-1 4.71735E-1 4.49415E-1 4.45755E-1 4.88754E-1 4.80497E-1 4.13469E-1 4.6121E-1 4.40264E-1 4.68641E-1 5.06736E-1 4.97903E-1 4.72774E-1 4.50872E-1 4.87011E-1 4.60936E-1 5.2128E-1 6.06755E-1 6.10357E-1 5.03357E-1 5.58244E-1 6.45676E-1 5.97665E-1 -9999 -9999 -9999 -9999 -9999 -9999 -9999 -9999 -9999 -9999 -9999 -9999 -9999 -9999 -9999 -9999 -9999 -9999 -9999 -9999 -9999 -9999 -9999 -9999 -9999 -9999 -9999 -9999 -9999 -9999 -9999 -9999 -9999 -9999 -9999 -9999 -9999 -9999 -9999 -9999 -9999 -9999 -9999 -9999 -9999 -9999 -9999 -9999 -9999 -9999 -9999 -9999 -9999 3.06929E-1 3.91571E-1 3.88362E-1 4.17502E-1 4.30893E-1 4.24008E-1 4.31905E-1 5.19784E-1 5.46092E-1 5.0461E-1 5.03888E-1 5.44378E-1 5.46735E-1 5.74085E-1 5.79194E-1 5.51931E-1 -9999 6.53985E-1 6.88114E-1 7.16888E-1 7.18638E-1 7.05952E-1 6.97057E-1 6.83101E-1 6.77186E-1 6.60356E-1 6.52633E-1 6.27968E-1 6.52081E-1 6.28912E-1 6.46262E-1 6.67409E-1 6.74909E-1 7.01522E-1 7.18899E-1 7.27327E-1 7.13892E-1 6.93738E-1 6.45818E-1 6.70759E-1 6.91796E-1 6.72471E-1 6.79541E-1 6.96248E-1 6.92488E-1 6.66042E-1 6.4642E-1 6.46986E-1 6.62083E-1 6.81055E-1 6.73295E-1 6.29623E-1 5.32519E-1 4.31645E-1 3.63262E-1 3.06773E-1 2.53149E-1 2.56376E-1 2.08477E-1 1.81708E-1 1.27417E-1 1.04229E-1 1.14126E-1 7.89999E-2 5.31783E-2 4.67987E-2 5.27446E-2 4.22732E-2 2.88362E-2 2.9506E-2 4.83359E-2 4.78893E-2 5.24971E-2 4.61869E-2 4.68067E-2 3.81839E-2 3.74873E-2 -9999
-9999 -9999 -9999 -9999 4.37917E-1 4.89824E-1 4.4838E-1 4.42903E-1 4.92463E-1 4.66392E-1 4.50106E-1 4.11362E-1 4.2837E-1 4.30363E-1 4.65315E-1 4.76537E-1 4.49058E-1 4.46516E-1 4.36601E-1 4.32032E-1 4.63679E-1 4.47671E-1 4.67602E-1 4.48321E-1 4.30298E-1 4.95713E-1 4.44147E-1 5.08298E-1 4.72739E-1 4.04159E-1 4.35818E-1 4.36494E-1 4.45933E-1 5.29319E-1 5.64498E-1 5.24461E-1 4.90085E-1 5.67897E-1 5.448E-1 6.2435E-1 6.07092E-1 5.92594E-1 -9999 -9999 -9999 -9999 -9999 -9999 -9999 -9999 -9999 -9999 -9999 -9999 -9999 -9999 -9999 -9999 -9999 -9999 -9999 -9999 -9999 -9999 -9999 -9999 -9999 -9999 -9999 -9999 -9999 -9999 -9999 -9999 -9999 -9999 -9999 -9999 -9999 -9999 -9999 -9999 -9999 -9999 -9999 -9999 -9999 -9999 -9999 -9999 -9999 3.48427E-1 3.59865E-1 4.03901E-1 4.1156E-1 4.63158E-1 4.43165E-1 4.12504E-1 4.51011E-1 4.91754E-1 5.57804E-1 5.53877E-1 5.40756E-1 5.29536E-1 4.64283E-1 4.88695E-1 4.86779E-1 5.12349E-1 5.71587E-1 5.85977E-1 6.64179E-1 7.03085E-1 7.10128E-1 6.95792E-1 6.85392E-1 6.91636E-1 6.94528E-1 6.76942E-1 6.82543E-1 6.73555E-1 6.44197E-1 6.03847E-1 6.05853E-1 6.56173E-1 6.63835E-1 6.95536E-1 7.11188E-1 6.97134E-1 6.58158E-1 6.33725E-1 5.99793E-1 6.02425E-1 6.39605E-1 6.83655E-1 7.0957E-1 7.27177E-1 7.50122E-1 7.31063E-1 6.76663E-1 6.63033E-1 6.36646E-1 6.20804E-1 6.12948E-1 5.7431E-1 5.05243E-1 3.93634E-1 3.3391E-1 3.1037E-1 2.91665E-1 2.69338E-1 2.45057E-1 1.90406E-1 1.55897E-1 1.56144E-1 1.68015E-1 1.09741E-1 6.9605E-2 6.0099E-2 5.42598E-2 3.94101E-2 2.99958E-2 3.32808E-2 4.4485E-2 4.69657E-2 4.78075E-2 4.18085E-2 2.26791E-2 2.98117E-2 -9999 -9999
-9999 -9999 -9999 -9999 5.453E-1 4.85766E-1 4.91147E-1 4.8908E-1 5.08922E-1 5.17281E-1 4.42534E-1 4.00645E-1 4.05878E-1 4.23847E-1 4.41205E-1 4.58802E-1 4.55246E-1 4.64703E-1 4.47881E-1 4.48129E-1 4.65223E-1 4.58732E-1 4.52061E-1 4.43639E-1 4.3943E-1 4.201E-1 4.76828E-1 4.31736E-1 4.22798E-1 4.10716E-1 4.28856E-1 4.50138E-1 4.27844E-1 4.79893E-1 5.59927E-1 5.24882E-1 5.08182E-1 4.51732E-1 5.39419E-1 6.23652E-1 5.70643E-1 5.79388E-1 5.86166E-1 5.7422E-1 5.82186E-1 -9999 -9999 -9999 -9999 -9999 -9999 -9999 -9999 -9999 -9999 -9999 -9999 -9999 -9999 -9999 -9999 -9999 -9999 -9999 -9999 -9999 -9999 -9999 -9999 -9999 -9999 -9999 -9999 -9999 -9999 -9999 -9999 -9999 -9999 -9999 -9999 -9999 -9999 -9999 -9999 -9999 -9999 -9999 -9999 -9999 -9999 -9999 4.19453E-1 4.34764E-1 4.53412E-1 4.74591E-1 4.63799E-1 4.2384E-1 4.78418E-1 5.23544E-1 5.78501E-1 5.66865E-1 5.86615E-1 5.534E-1 5.21121E-1 4.96098E-1 4.89211E-1 4.91159E-1 4.79832E-1 5.10815E-1 5.82211E-1 6.33707E-1 6.80505E-1 6.59501E-1 6.86147E-1 6.96214E-1 7.05692E-1 6.87477E-1 6.88475E-1 6.88662E-1 6.5192E-1 6.41979E-1 6.10255E-1 6.27091E-1 6.57E-1 6.98696E-1 7.10576E-1 6.80093E-1 6.34536E-1 6.1393E-1 6.25174E-1 5.966E-1 5.44754E-1 6.21921E-1 6.79535E-1 7.11808E-1 7.55013E-1 7.40679E-1 6.97631E-1 6.72455E-1 6.45868E-1 6.15985E-1 6.04605E-1 5.52883E-1 4.79246E-1 3.85186E-1 2.95914E-1 2.75852E-1 2.48526E-1 2.34512E-1 1.99321E-1 1.91062E-1 1.9792E-1 2.24914E-1 1.84444E-1 1.43247E-1 1.00886E-1 8.68092E-2 6.68649E-2 -9999 -9999 2.94968E-2 2.89398E-2 2.6755E-2 5.3893E-2 5.22799E-2 2.09496E-2 1.58861E-2 3.05111E-2 3.25539E-2
-9999 -9999 -9999 -9999 4.50356E-1 4.97065E-1 5.10879E-1 5.79494E-1 5.02415E-1 5.31786E-1 4.91605E-1 4.20883E-1 4.54381E-1 4.35726E-1 4.40544E-1 4.52358E-1 4.45669E-1 4.41858E-1 4.51112E-1 4.67644E-1 4.65555E-1 4.51457E-1 4.54916E-1 4.55467E-1 5.10006E-1 4.27825E-1 4.53933E-1 4.30328E-1 4.00013E-1 4.23015E-1 4.16979E-1 4.372E-1 4.11468E-1 4.36324E-1 4.70232E-1 5.43344E-1 5.21005E-1 4.92674E-1 4.60973E-1 5.63593E-1 5.25847E-1 5.21011E-1 5.77736E-1 5.98309E-1 5.41776E-1 -9999 -9999 -9999 -9999 -9999 -9999 -9999 -9999 -9999 -9999 -9999 -9999 -9999 -9999 -9999 5.98998E-1 6.03048E-1 -9999 -9999 -9999 -9999 -9999 -9999 -9999 -9999 -9999 -9999 -9999 -9999 -9999 -9999 -9999 -9999 -9999 -9999 -9999 -9999 -9999 -9999 -9999 -9999 -9999 -9999 -9999 -9999 -9999 -9999 4.94E-1 4.87248E-1 4.71331E-1 4.38082E-1 4.70781E-1 4.72288E-1 4.91537E-1 5.05692E-1 5.44305E-1 5.69863E-1 5.96678E-1 5.94052E-1 5.96735E-1 5.65511E-1 5.39394E-1 5.22497E-1 5.00184E-1 4.84443E-1 4.9732E-1 5.25883E-1 6.33954E-1 6.47746E-1 6.81919E-1 6.95521E-1 6.97782E-1 6.94551E-1 7.06785E-1 6.88172E-1 6.68162E-1 6.28931E-1 5.91201E-1 6.28794E-1 6.61353E-1 7.01409E-1 6.80806E-1 6.53782E-1 6.11167E-1 6.10287E-1 6.25324E-1 5.71091E-1 5.04768E-1 5.37501E-1 6.14445E-1 6.58087E-1 6.99932E-1 7.19965E-1 6.89129E-1 6.83248E-1 6.59954E-1 6.45089E-1 6.23739E-1 5.55872E-1 4.83203E-1 3.87108E-1 2.8567E-1 2.64165E-1 2.15706E-1 1.92531E-1 1.51012E-1 1.68155E-1 1.9464E-1 2.05336E-1 1.49154E-1 1.48275E-1 1.35969E-1 1.23592E-1 7.32297E-2 -9999 -9999 -9999 -9999 3.13663E-2 4.20819E-2 5.531E-2 2.3906E-2 1.42438E-2 2.50647E-2 -9999
3.08667E-1 3.15766E-1 3.22138E-1 2.91055E-1 3.00691E-1 3.94387E-1 5.07018E-1 6.19328E-1 5.61058E-1 5.48375E-1 5.3623E-1 4.85549E-1 4.55473E-1 4.41831E-1 4.75444E-1 4.69945E-1 4.34306E-1 4.23544E-1 4.21618E-1 4.2409E-1 4.17025E-1 4.07809E-1 4.40735E-1 4.78354E-1 5.19941E-1 4.82652E-1 4.63802E-1 4.53861E-1 4.3762E-1 4.37939E-1 4.60347E-1 4.24403E-1 4.11665E-1 4.21996E-1 4.22049E-1 4.69873E-1 5.00304E-1 4.41735E-1 4.63737E-1 4.79564E-1 5.10117E-1 4.99974E-1 5.33777E-1 5.56625E-1 5.46791E-1 6.02615E-1 -9999 -9999 -9999 -9999 -9999 -9999 -9999 -9999 -9999 -9999 -9999 -9999 5.93236E-1 5.62319E-1 5.89254E-1 5.95808E-1 5.83042E-1 -9999 -9999 -9999 -9999 -9999 -9999 -9999 -9999 -9999 -9999 -9999 -9999 -9999 -9999 -9999 -9999 -9999 -9999 -9999 -9999 -9999 -9999 -9999 -9999 -9999 -9999 -9999 -9999 4.14246E-1 4.44303E-1 4.41907E-1 4.1849E-1 3.73789E-1 3.80594E-1 3.88177E-1 4.3618E-1 4.57697E-1 5.33844E-1 5.54779E-1 5.96993E-1 6.21106E-1 6.24723E-1 6.06754E-1 6.16238E-1 6.12742E-1 5.6652E-1 5.25704E-1 5.152E-1 5.33893E-1 5.97565E-1 6.26939E-1 6.72348E-1 7.06858E-1 7.08166E-1 7.03133E-1 6.91803E-1 6.88327E-1 6.57983E-1 6.23514E-1 6.18267E-1 6.45827E-1 6.47103E-1 6.79906E-1 6.8315E-1 6.68967E-1 6.45836E-1 6.43059E-1 6.39281E-1 6.23772E-1 5.84993E-1 6.01214E-1 6.19131E-1 5.98345E-1 6.53297E-1 6.73401E-1 6.46153E-1 6.34899E-1 6.19721E-1 6.03681E-1 5.70816E-1 5.06401E-1 4.74065E-1 3.9796E-1 3.24171E-1 2.67638E-1 2.0807E-1 1.46741E-1 1.29023E-1 1.34864E-1 1.582E-1 1.57845E-1 1.35942E-1 1.43872E-1 1.58335E-1 1.23497E-1 1.03918E-1 -9999 -9999 -9999 -9999 -9999 2.64881E-2 3.21132E-2 1.62508E-2 -9999 -9999 -9999
3.39362E-1 3.2887E-1 3.15605E-1 3.61702E-1 2.50152E-1 3.30188E-1 4.64852E-1 4.8903E-1 4.87009E-1 5.99024E-1 5.20269E-1 4.78497E-1 5.11066E-1 4.75648E-1 5.09767E-1 4.82865E-1 4.17906E-1 4.44592E-1 4.55985E-1 4.00819E-1 4.3764E-1 3.89273E-1 4.1803E-1 4.58119E-1 4.7173E-1 5.04292E-1 4.96043E-1 4.76861E-1 4.56219E-1 4.52152E-1 4.68894E-1 4.46605E-1 4.15133E-1 3.99182E-1 4.42376E-1 4.6604E-1 4.63574E-1 4.62938E-1 4.57429E-1 4.6478E-1 4.67092E-1 4.59518E-1 4.95619E-1 5.51336E-1 6.33454E-1 6.1815E-1 -9999 -9999 -9999 -9999 -9999 -9999 -9999 -9999 -9999 -9999 -9999 -9999 5.83535E-1 5.76869E-1 5.76589E-1 6.22257E-1 5.97269E-1 5.65506E-1 -9999 -9999 -9999 -9999 -9999 -9999 -9999 -9999 -9999 -9999 -9999 -9999 -9999 -9999 -9999 -9999 -9999 -9999 -9999 -9999 -9999 -9999 -9999 -9999 -9999 -9999 -9999 -9999 3.86556E-1 4.03372E-1 4.02084E-1 3.75643E-1 3.93234E-1 3.55994E-1 3.62983E-1 3.89418E-1 4.21971E-1 4.78216E-1 5.80891E-1 6.14173E-1 6.39104E-1 6.4087E-1 6.08199E-1 6.63464E-1 6.33908E-1 6.30643E-1 6.36063E-1 6.28714E-1 6.45902E-1 6.42767E-1 6.5457E-1 6.83454E-1 7.0073E-1 7.03041E-1 6.9877E-1 7.00757E-1 6.72145E-1 6.27156E-1 6.4926E-1 6.5648E-1 6.7886E-1 6.75691E-1 6.97918E-1 6.82486E-1 6.68681E-1 6.6072E-1 6.49485E-1 6.41471E-1 6.39345E-1 6.37127E-1 6.14857E-1 6.06134E-1 6.0956E-1 6.11419E-1 5.8191E-1 4.87273E-1 4.79375E-1 5.05093E-1 4.56036E-1 4.37826E-1 4.48505E-1 4.06914E-1 3.19238E-1 2.62585E-1 1.76812E-1 1.11674E-1 8.75746E-2 1.16499E-1 1.29946E-1 1.31797E-1 1.06193E-1 1.08438E-1 1.47758E-1 1.33322E-1 1.14074E-1 -9999 -9999 -9999 -9999 -9999 -9999 2.09707E-2 -9999 -9999 -9999 -9999
-9999 3.06854E-1 3.0075E-1 3.89396E-1 2.80909E-1 2.74076E-1 3.4755E-1 3.87536E-1 4.57878E-1 5.42464E-1 4.77094E-1 5.01732E-1 4.9012E-1 4.87669E-1 4.97758E-1 4.86614E-1 4.25388E-1 5.01095E-1 4.67015E-1 4.17023E-1 4.36317E-1 4.29555E-1 4.16001E-1 4.51953E-1 4.63825E-1 4.76277E-1 4.90227E-1 5.14656E-1 4.89977E-1 4.77676E-1 4.95406E-1 4.33093E-1 4.35745E-1 4.40476E-1 4.53149E-1 4.51718E-1 4.78396E-1 4.75612E-1 4.65097E-1 4.77328E-1 4.70678E-1 4.7769E-1 4.69549E-1 6.0403E-1 6.53773E-1 6.65272E-1 6.17534E-1 5.92596E-1 6.15607E-1 5.68222E-1 6.3002E-1 -9999 -9999 -9999 -9999 -9999 -9999 -9999 5.59053E-1 5.68056E-1 5.55801E-1 5.87954E-1 5.61759E-1 5.67086E-1 5.91588E-1 5.59161E-1 -9999 -9999 -9999 -9999 -9999 -9999 -9999 -9999 -9999 -9999 -9999 -9999 -9999 -9999 -9999 -9999 -9999 -9999 -9999 -9999 -9999 -9999 -9999 -9999 -9999 -9999 -9999 3.57736E-1 3.34637E-1 3.43244E-1 3.76526E-1 3.7593E-1 3.69874E-1 3.66482E-1 3.62417E-1 3.88251E-1 4.94914E-1 5.28416E-1 6.06981E-1 6.49872E-1 6.29505E-1 6.20989E-1 6.584E-1 6.52785E-1 6.67307E-1 6.46458E-1 6.29091E-1 6.54534E-1 6.43993E-1 6.69951E-1 6.79573E-1 6.80122E-1 6.85702E-1 6.6423E-1 6.3247E-1 6.5843E-1 6.70908E-1 6.80915E-1 6.78133E-1 7.16452E-1 7.27669E-1 6.91E-1 6.65005E-1 6.66832E-1 6.72574E-1 6.76366E-1 6.75522E-1 6.94941E-1 6.31263E-1 5.88003E-1 6.30451E-1 6.0463E-1 5.56495E-1 4.89768E-1 3.89715E-1 3.79557E-1 4.02735E-1 4.27472E-1 4.24873E-1 3.61562E-1 2.68096E-1 2.09246E-1 1.39935E-1 1.04074E-1 1.00987E-1 1.64043E-1 1.65799E-1 1.12943E-1 1.24222E-1 1.22033E-1 1.13347E-1 9.48945E-2 7.40317E-2 8.33531E-2 -9999 -9999 -9999 -9999 -9999 -9999 -9999 -9999 -9999 -9999
-9999 2.92895E-1 2.89425E-1 4.16336E-1 3.84222E-1 3.17298E-1 3.28343E-1 4.03843E-1 4.99298E-1 5.68755E-1 5.20488E-1 5.54678E-1 5.3072E-1 4.95372E-1 5.5689E-1 4.98483E-1 4.62547E-1 5.02904E-1 4.90717E-1 4.41992E-1 4.36281E-1 4.255E-1 4.05076E-1 4.67468E-1 4.56015E-1 4.55583E-1 4.66838E-1 4.93457E-1 4.63563E-1 4.72849E-1 4.90883E-1 4.38025E-1 4.03179E-1 4.16305E-1 4.60404E-1 4.68471E-1 4.553E-1 4.68468E-1 4.84951E-1 4.87528E-1 4.83227E-1 4.63213E-1 4.8338E-1 5.86021E-1 6.31495E-1 6.3693E-1 6.27589E-1 6.21593E-1 5.84475E-1 5.86866E-1 6.30784E-1 6.39787E-1 6.5108E-1 -9999 -9999 -9999 -9999 -9999 5.56631E-1 5.54133E-1 5.47625E-1 6.00175E-1 5.94216E-1 5.85477E-1 6.16776E-1 5.95694E-1 -9999 -9999 -9999 -9999 -9999 -9999 -9999 -9999 -9999 -9999 -9999 -9999 -9999 -9999 -9999 -9999 -9999 -9999 -9999 -9999 -9999 -9999 -9999 -9999 -9999 -9999 -9999 3.5808E-1 3.4931E-1 3.28186E-1 3.05495E-1 3.01067E-1 3.88453E-1 3.83973E-1 3.73787E-1 3.61056E-1 4.38028E-1 4.83465E-1 5.54014E-1 5.82649E-1 6.04219E-1 6.47744E-1 5.88447E-1 6.04402E-1 6.55003E-1 6.60508E-1 6.31371E-1 6.26E-1 6.34868E-1 6.46984E-1 6.46053E-1 6.32671E-1 6.31638E-1 6.51656E-1 6.40943E-1 6.43355E-1 6.72439E-1 6.99408E-1 7.04296E-1 7.3788E-1 7.56975E-1 7.13849E-1 6.80251E-1 6.72136E-1 6.73043E-1 6.75985E-1 6.80342E-1 6.76908E-1 6.51869E-1 6.18742E-1 5.78899E-1 5.42644E-1 5.39153E-1 5.14227E-1 4.43389E-1 3.40752E-1 3.28962E-1 3.67896E-1 3.97092E-1 3.56375E-1 2.57439E-1 1.70851E-1 1.22593E-1 8.39425E-2 1.42317E-1 1.97532E-1 1.84554E-1 1.13103E-1 1.01047E-1 1.03966E-1 6.60491E-2 5.42463E-2 6.0003E-2 -9999 4.24187E-2 2.63332E-2 -9999 -9999 -9999 -9999 -9999 -9999 -9999 -9999
-9999 2.94441E-1 2.94396E-1 3.3673E-1 4.42707E-1 4.81993E-1 4.22139E-1 3.55346E-1 4.28509E-1 5.11635E-1 5.42629E-1 5.61979E-1 5.25825E-1 5.3803E-1 5.58401E-1 5.33865E-1 4.60346E-1 5.13037E-1 5.0497E-1 4.55597E-1 4.61009E-1 4.1559E-1 4.29902E-1 4.54391E-1 4.62629E-1 4.56684E-1 4.74594E-1 4.81587E-1 4.78831E-1 4.88639E-1 4.75762E-1 4.39334E-1 4.59607E-1 4.18555E-1 4.51442E-1 4.30139E-1 4.40809E-1 4.59111E-1 4.75681E-1 4.68266E-1 4.75123E-1 4.80794E-1 4.94207E-1 5.38887E-1 5.80273E-1 5.86492E-1 6.04103E-1 5.96713E-1 6.02905E-1 6.14694E-1 6.16561E-1 6.43535E-1 6.74303E-1 6.64923E-1 6.1646E-1 5.84641E-1 -9999 -9999 5.49259E-1 5.63769E-1 5.63881E-1 5.88948E-1 5.95774E-1 6.09502E-1 5.89198E-1 5.79206E-1 5.66994E-1 -9999 -9999 -9999 -9999 -9999 -9999 -9999 -9999 -9999 -9999 -9999 -9999 -9999 -9999 -9999 -9999 -9999 -9999 -9999 -9999 -9999 -9999 -9999 -9999 -9999 -9999 3.2751E-1 3.09166E-1 3.42131E-1 2.79079E-1 2.71843E-1 3.14995E-1 3.68913E-1 3.65209E-1 3.43728E-1 4.15236E-1 4.85831E-1 4.99855E-1 5.47236E-1 5.45826E-1 6.23753E-1 6.30052E-1 5.81333E-1 6.2118E-1 5.97695E-1 6.28243E-1 5.81169E-1 6.29754E-1 6.3376E-1 6.20155E-1 6.22737E-1 6.42339E-1 6.50387E-1 6.62371E-1 6.65185E-1 6.86033E-1 7.00922E-1 7.24839E-1 7.34915E-1 7.33034E-1 6.99294E-1 6.84475E-1 6.79354E-1 6.65609E-1 6.68713E-1 7.15332E-1 6.83272E-1 6.42605E-1 5.46541E-1 4.5008E-1 4.34604E-1 4.79645E-1 4.89333E-1 4.76889E-1 4.19034E-1 3.48482E-1 3.00932E-1 3.01852E-1 2.89797E-1 2.23329E-1 1.63801E-1 1.03439E-1 7.77204E-2 8.83579E-2 1.67733E-1 1.57195E-1 1.06993E-1 1.31882E-1 8.20302E-2 5.44921E-2 4.55036E-2 4.21205E-2 3.26248E-2 2.04008E-2 2.09153E-2 2.41037E-2 -9999 -9999 -9999 -9999 -9999 -9999 -9999
-9999 -9999 3.23639E-1 4.67177E-1 5.03306E-1 4.66174E-1 4.75037E-1 4.60141E-1 5.05345E-1 5.01695E-1 5.23687E-1 5.0502E-1 5.06782E-1 5.02474E-1 5.30461E-1 4.92395E-1 5.45277E-1 5.44043E-1 5.36588E-1 4.94242E-1 4.54744E-1 4.31598E-1 4.38406E-1 4.70272E-1 4.59468E-1 4.64239E-1 4.6955E-1 4.77817E-1 4.81784E-1 4.63489E-1 4.46897E-1 4.48915E-1 4.82831E-1 4.99766E-1 4.74987E-1 4.21094E-1 4.34897E-1 4.49214E-1 4.51029E-1 4.73865E-1 4.86933E-1 4.8296E-1 4.75056E-1 5.40407E-1 6.00254E-1 6.25136E-1 5.80956E-1 5.79443E-1 6.22495E-1 6.14657E-1 6.18718E-1 6.54546E-1 6.73721E-1 6.56992E-1 5.98314E-1 5.78416E-1 6.05832E-1 6.04862E-1 5.71724E-1 5.76013E-1 5.60498E-1 5.53545E-1 5.86533E-1 6.03716E-1 5.45054E-1 5.199E-1 5.40753E-1 -9999 -9999 -9999 -9999 -9999 4.19009E-1 -9999 -9999 -9999 -9999 -9999 -9999 -9999 -9999 -9999 -9999 -9999 -9999 -9999 -9999 -9999 -9999 -9999 -9999 -9999 -9999 3.09591E-1 2.66414E-1 3.05698E-1 3.26157E-1 2.61575E-1 2.64148E-1 3.05505E-1 3.00233E-1 2.91136E-1 3.15099E-1 4.15203E-1 4.50981E-1 5.05547E-1 5.51638E-1 5.65681E-1 5.2998E-1 5.54644E-1 5.61999E-1 5.60867E-1 5.55371E-1 5.60801E-1 6.17987E-1 6.54065E-1 6.6986E-1 6.59457E-1 6.58525E-1 6.81122E-1 6.76533E-1 6.81355E-1 6.68136E-1 6.76531E-1 6.9324E-1 6.97011E-1 6.8116E-1 6.92989E-1 6.81025E-1 6.81821E-1 6.6687E-1 6.87427E-1 6.72294E-1 6.42515E-1 5.60637E-1 4.86414E-1 4.99826E-1 4.89958E-1 4.8267E-1 4.7518E-1 4.96432E-1 4.34523E-1 3.42174E-1 2.62627E-1 2.07778E-1 2.63726E-1 2.02783E-1 1.36698E-1 9.47468E-2 9.9683E-2 1.06189E-1 1.53721E-1 1.74538E-1 1.6887E-1 1.45525E-1 1.0411E-1 7.55386E-2 7.76459E-2 4.19522E-2 2.1996E-2 2.39781E-2 2.96975E-2 2.36766E-2 -9999 -9999 -9999 -9999 -9999 -9999 -9999
-9999 -9999 2.86727E-1 3.07257E-1 3.40874E-1 4.85593E-1 3.77932E-1 4.21268E-1 4.45547E-1 3.14345E-1 3.10505E-1 4.47976E-1 5.20936E-1 5.19056E-1 5.32504E-1 4.99521E-1 5.62417E-1 5.46591E-1 4.93977E-1 4.51149E-1 4.24192E-1 3.90205E-1 4.29349E-1 4.62977E-1 4.67779E-1 4.81712E-1 4.74643E-1 4.66481E-1 4.26344E-1 4.2178E-1 4.30794E-1 4.54698E-1 4.59306E-1 4.63161E-1 4.97853E-1 4.61384E-1 4.50957E-1 4.71578E-1 4.66782E-1 4.25025E-1 4.4997E-1 4.51835E-1 4.54315E-1 4.82938E-1 5.53025E-1 5.69739E-1 5.7734E-1 5.89452E-1 6.19639E-1 6.09338E-1 6.1782E-1 6.34419E-1 6.62447E-1 6.24987E-1 6.00284E-1 5.48963E-1 5.9117E-1 6.06271E-1 5.93118E-1 5.45479E-1 5.81229E-1 5.31149E-1 5.51378E-1 5.35976E-1 5.15018E-1 5.14944E-1 -9999 -9999 -9999 4.77151E-1 4.5427E-1 4.32468E-1 4.12859E-1 4.15149E-1 4.00616E-1 -9999 -9999 -9999 -9999 -9999 -9999 -9999 -9999 -9999 -9999 -9999 -9999 -9999 -9999 -9999 -9999 -9999 3.15783E-1 2.89835E-1 2.76594E-1 2.86434E-1 2.92092E-1 2.83465E-1 2.50768E-1 2.87535E-1 3.09366E-1 3.04564E-1 3.56432E-1 3.88675E-1 3.87129E-1 4.18021E-1 4.47005E-1 4.44717E-1 4.41987E-1 4.24108E-1 4.91325E-1 5.58091E-1 5.71808E-1 5.72124E-1 5.68714E-1 6.38789E-1 6.81984E-1 6.76619E-1 6.77522E-1 6.82853E-1 6.90488E-1 6.69856E-1 6.23614E-1 6.02024E-1 6.19201E-1 6.34007E-1 6.39742E-1 6.62265E-1 6.87768E-1 7.09887E-1 7.08562E-1 6.69776E-1 5.70881E-1 5.77864E-1 5.82203E-1 5.73791E-1 5.29151E-1 4.76749E-1 4.20068E-1 4.07093E-1 3.81326E-1 2.98912E-1 2.18008E-1 1.97941E-1 1.96592E-1 2.62176E-1 2.04621E-1 1.09177E-1 6.83328E-2 8.63053E-2 1.30777E-1 1.564E-1 1.56767E-1 1.79198E-1 2.05496E-1 1.79627E-1 1.45782E-1 4.93334E-2 2.42828E-2 1.83179E-2 2.31174E-2 4.51601E-2 4.27828E-2 -9999 -9999 -9999 -9999 -9999 -9999 -9999
-9999 -9999 -9999 2.9719E-1 3.37983E-1 3.30614E-1 3.38471E-1 3.44713E-1 2.96987E-1 2.07278E-1 3.59165E-1 4.3527E-1 4.54588E-1 4.06378E-1 3.84377E-1 4.9056E-1 4.77425E-1 4.26162E-1 4.46408E-1 4.42322E-1 4.2048E-1 4.46105E-1 4.21075E-1 4.5594E-1 4.81345E-1 4.71826E-1 4.78713E-1 4.62846E-1 4.3196E-1 4.37582E-1 4.15551E-1 4.45593E-1 4.29553E-1 4.36508E-1 4.64369E-1 4.19481E-1 4.793E-1 4.92858E-1 4.70699E-1 4.91137E-1 4.51055E-1 4.31227E-1 4.43772E-1 4.53234E-1 5.13174E-1 5.73794E-1 5.81192E-1 5.64669E-1 5.86626E-1 6.21588E-1 5.87835E-1 5.98706E-1 6.23197E-1 6.12826E-1 5.95177E-1 5.79588E-1 5.66352E-1 5.9785E-1 5.76029E-1 5.32023E-1 5.4399E-1 5.27665E-1 5.17769E-1 5.47026E-1 5.01643E-1 5.09363E-1 -9999 -9999 -9999 4.40255E-1 4.57684E-1 4.48282E-1 4.29984E-1 3.63878E-1 3.47153E-1 3.78516E-1 -9999 -9999 -9999 -9999 -9999 3.35393E-1 -9999 -9999 -9999 -9999 -9999 -9999 2.94788E-1 2.80945E-1 2.91328E-1 3.01865E-1 3.07759E-1 2.63343E-1 2.80223E-1 2.99613E-1 2.99952E-1 2.80726E-1 2.68223E-1 2.72957E-1 2.91806E-1 3.13123E-1 3.50786E-1 3.22447E-1 3.23632E-1 3.78594E-1 4.07279E-1 4.07983E-1 4.24691E-1 4.20536E-1 4.46508E-1 5.48024E-1 5.63415E-1 5.98251E-1 5.52558E-1 6.27123E-1 6.71391E-1 6.88308E-1 7.04557E-1 6.93339E-1 6.93516E-1 6.62741E-1 6.07592E-1 5.85383E-1 6.01329E-1 5.88644E-1 6.28737E-1 6.80519E-1 7.08803E-1 7.24824E-1 6.85409E-1 5.86327E-1 5.46953E-1 5.65759E-1 5.60942E-1 5.49147E-1 5.10672E-1 4.57964E-1 3.40519E-1 2.95708E-1 3.53336E-1 3.0365E-1 2.10015E-1 1.26703E-1 1.37107E-1 2.29801E-1 2.12424E-1 1.01341E-1 6.33454E-2 1.09472E-1 1.48837E-1 1.42422E-1 1.30525E-1 1.2032E-1 1.27694E-1 1.55218E-1 1.77373E-1 1.15653E-1 3.57701E-2 1.72267E-2 1.33411E-2 1.68984E-2 3.21901E-2 2.79004E-2 -9999 -9999 -9999 -9999 -9999 -9999
-9999 -9999 -9999 -9999 -9999 -9999 2.98325E-1 2.83484E-1 2.59598E-1 2.13497E-1 3.51157E-1 2.91254E-1 3.42998E-1 2.40143E-1 2.79678E-1 2.68895E-1 3.65902E-1 3.15588E-1 3.31028E-1 3.67513E-1 4.37174E-1 4.89083E-1 4.41554E-1 4.41735E-1 4.76322E-1 4.85278E-1 4.93521E-1 4.56589E-1 4.45616E-1 4.70784E-1 4.47384E-1 4.15491E-1 4.43091E-1 4.6971E-1 4.34008E-1 4.27323E-1 4.22879E-1 4.2777E-1 4.20699E-1 4.2751E-1 5.00863E-1 4.31531E-1 4.56663E-1 4.42366E-1 5.04307E-1 5.26185E-1 5.73061E-1 5.84149E-1 5.62571E-1 5.69922E-1 5.68471E-1 5.76057E-1 6.0608E-1 6.24273E-1 6.07626E-1 5.95677E-1 5.57576E-1 5.3148E-1 5.52068E-1 5.55036E-1 5.66624E-1 5.32028E-1 5.25781E-1 5.58986E-1 5.31956E-1 5.011E-1 5.03164E-1 4.87883E-1 4.71027E-1 4.68075E-1 4.84488E-1 4.5204E-1 4.01979E-1 3.86503E-1 3.65081E-1 3.45981E-1 -9999 -9999 -9999 3.64699E-1 3.36758E-1 3.23852E-1 3.13363E-1 3.52025E-1 3.48362E-1 3.26338E-1 2.94675E-1 2.96425E-1 2.82563E-1 2.82426E-1 2.47397E-1 2.47125E-1 2.62937E-1 2.74864E-1 2.77833E-1 2.8798E-1 3.08011E-1 3.28957E-1 3.09495E-1 3.17563E-1 3.02336E-1 3.03518E-1 2.87801E-1 3.03568E-1 3.41486E-1 3.65721E-1 3.25126E-1 3.42943E-1 3.95605E-1 4.40938E-1 4.85821E-1 5.36222E-1 5.87767E-1 5.88893E-1 5.66227E-1 6.21175E-1 6.70074E-1 7.04401E-1 7.24341E-1 7.06517E-1 6.91089E-1 6.54439E-1 6.29244E-1 6.11439E-1 5.95661E-1 5.91568E-1 6.60143E-1 7.01087E-1 6.97948E-1 6.20412E-1 5.30928E-1 4.94307E-1 5.28786E-1 4.56104E-1 4.82403E-1 5.08705E-1 5.19956E-1 3.97942E-1 3.82745E-1 3.24443E-1 3.87954E-1 3.78356E-1 2.39827E-1 1.59227E-1 1.07027E-1 1.41441E-1 1.67716E-1 6.6488E-2 5.45117E-2 9.39611E-2 1.37971E-1 1.37162E-1 1.32223E-1 9.66795E-2 1.11546E-1 1.29839E-1 -9999 -9999 -9999 -9999 -9999 1.11884E-2 1.62732E-2 3.13532E-2 -9999 -9999 -9999 -9999 -9999 -9999
-9999 -9999 -9999 -9999 -9999 -9999 -9999 2.56465E-1 2.31131E-1 2.50352E-1 3.21921E-1 3.41023E-1 3.54857E-1 3.22994E-1 3.72629E-1 2.89701E-1 3.04618E-1 2.81298E-1 2.62087E-1 3.66345E-1 4.2052E-1 4.54202E-1 4.24569E-1 4.06377E-1 4.38739E-1 4.81759E-1 4.57601E-1 4.50319E-1 4.47238E-1 4.87992E-1 4.81131E-1 4.77701E-1 4.86393E-1 4.91412E-1 4.45486E-1 4.21839E-1 4.21654E-1 4.33635E-1 4.31888E-1 4.39372E-1 4.27576E-1 4.32252E-1 4.32155E-1 4.26807E-1 4.45536E-1 4.73814E-1 5.12254E-1 5.62811E-1 5.5914E-1 5.33425E-1 5.36772E-1 5.58196E-1 5.58686E-1 6.04548E-1 5.94346E-1 5.64984E-1 5.30161E-1 5.30472E-1 4.9093E-1 5.27763E-1 5.35672E-1 5.68105E-1 5.52322E-1 5.44114E-1 5.15174E-1 5.16756E-1 5.34847E-1 5.31746E-1 5.13302E-1 5.10143E-1 4.78492E-1 4.44699E-1 4.03109E-1 3.90285E-1 3.40744E-1 3.12605E-1 3.10889E-1 -9999 -9999 3.33157E-1 3.39433E-1 3.10336E-1 3.25555E-1 3.23559E-1 3.4197E-1 4.0576E-1 3.93887E-1 3.32511E-1 3.16246E-1 3.34678E-1 3.27317E-1 3.12053E-1 2.53445E-1 2.4901E-1 2.45229E-1 2.65616E-1 2.45421E-1 2.62695E-1 2.66139E-1 2.8143E-1 2.82911E-1 2.7254E-1 2.84536E-1 3.15504E-1 3.16747E-1 3.32646E-1 3.19609E-1 3.34699E-1 3.70724E-1 4.35652E-1 4.65326E-1 4.94226E-1 5.75833E-1 5.9567E-1 5.92211E-1 5.99328E-1 6.62923E-1 6.80667E-1 7.023E-1 7.09556E-1 6.8613E-1 6.61913E-1 6.50595E-1 6.43994E-1 6.38187E-1 6.59317E-1 6.8219E-1 6.86564E-1 5.77064E-1 4.21274E-1 3.38465E-1 3.3892E-1 4.09202E-1 4.24869E-1 4.21787E-1 4.28318E-1 3.52726E-1 3.12718E-1 3.01466E-1 3.03695E-1 3.33882E-1 2.90386E-1 1.92014E-1 1.4722E-1 8.57298E-2 8.38182E-2 8.55699E-2 5.71937E-2 4.33269E-2 5.92921E-2 9.50229E-2 1.00853E-1 8.46757E-2 9.23571E-2 1.50756E-1 9.59543E-2 -9999 -9999 -9999 -9999 -9999 -9999 1.90569E-2 2.40421E-2 -9999 -9999 -9999 -9999 -9999 -9999
-9999 -9999 -9999 -9999 -9999 -9999 -9999 -9999 -9999 -9999 3.50585E-1 4.00367E-1 3.95167E-1 3.51005E-1 3.49229E-1 3.10984E-1 3.04072E-1 3.00655E-1 3.27406E-1 3.49988E-1 3.91014E-1 4.28014E-1 4.43713E-1 3.91152E-1 4.11039E-1 4.32039E-1 4.33495E-1 4.22825E-1 4.32378E-1 4.84336E-1 5.25872E-1 5.01238E-1 4.83621E-1 4.82671E-1 4.82457E-1 4.15352E-1 4.38426E-1 4.80667E-1 4.54789E-1 4.54811E-1 4.30257E-1 4.3132E-1 4.44945E-1 4.24314E-1 4.68573E-1 4.92562E-1 4.81068E-1 5.2336E-1 5.61686E-1 5.37349E-1 5.15495E-1 5.323E-1 5.14173E-1 5.56103E-1 5.81558E-1 5.38363E-1 5.49613E-1 5.43919E-1 5.13928E-1 4.78308E-1 5.26507E-1 5.04861E-1 5.01075E-1 4.88035E-1 4.74892E-1 4.85177E-1 5.06709E-1 5.19616E-1 5.17589E-1 4.92053E-1 5.05388E-1 4.94568E-1 4.79841E-1 4.33421E-1 3.67802E-1 3.23486E-1 3.05383E-1 2.89493E-1 3.29879E-1 -9999 3.58037E-1 3.36579E-1 3.50436E-1 3.38716E-1 3.12364E-1 3.53864E-1 4.08926E-1 4.11583E-1 4.1252E-1 3.76378E-1 3.99693E-1 4.04356E-1 3.5164E-1 2.573E-1 2.5183E-1 2.48914E-1 2.374E-1 2.45266E-1 2.29894E-1 2.3506E-1 2.53057E-1 2.47504E-1 2.72973E-1 2.98807E-1 3.2815E-1 3.41394E-1 3.76045E-1 4.03195E-1 4.3279E-1 4.37385E-1 4.718E-1 5.10946E-1 5.70333E-1 6.20001E-1 6.30832E-1 6.41147E-1 6.50074E-1 6.47042E-1 6.69157E-1 6.73511E-1 6.18499E-1 6.7687E-1 6.81311E-1 6.69327E-1 6.97561E-1 6.93738E-1 6.66315E-1 5.4495E-1 3.67357E-1 3.28042E-1 3.07455E-1 2.97329E-1 3.27784E-1 3.89631E-1 3.31853E-1 2.44414E-1 2.07902E-1 2.10611E-1 2.03474E-1 2.07588E-1 1.68437E-1 1.91953E-1 9.59533E-2 1.16352E-1 6.9483E-2 5.82367E-2 6.36185E-2 5.54561E-2 4.45517E-2 4.42089E-2 5.42863E-2 6.63379E-2 6.51482E-2 1.07073E-1 1.39654E-1 1.13089E-1 4.91328E-2 -9999 -9999 -9999 -9999 -9999 -9999 1.62283E-2 -9999 -9999 -9999 -9999 -9999 -9999
-9999 -9999 -9999 -9999 -9999 -9999 -9999 -9999 -9999 -9999 -9999 -9999 -9999 -9999 4.38581E-1 4.3165E-1 3.83768E-1 3.46851E-1 4.54017E-1 4.55581E-1 3.91846E-1 4.12446E-1 4.28268E-1 3.9893E-1 4.02194E-1 3.91605E-1 4.09345E-1 4.11552E-1 4.40708E-1 4.25493E-1 5.02954E-1 5.25933E-1 4.84376E-1 4.50505E-1 4.8431E-1 4.67573E-1 4.12305E-1 4.17963E-1 4.38554E-1 4.71579E-1 4.49297E-1 4.51815E-1 4.35838E-1 4.36574E-1 5.17274E-1 5.07761E-1 4.78771E-1 5.13967E-1 5.36495E-1 5.58364E-1 5.36412E-1 5.11963E-1 5.0893E-1 5.42875E-1 5.4359E-1 5.45534E-1 5.43128E-1 5.28282E-1 4.96282E-1 4.45951E-1 4.84387E-1 5.00628E-1 4.81391E-1 4.79008E-1 4.93775E-1 4.97874E-1 5.07722E-1 4.82509E-1 4.73069E-1 5.06401E-1 4.64176E-1 4.56038E-1 4.38776E-1 4.5381E-1 4.27828E-1 4.00343E-1 3.39361E-1 3.03279E-1 2.93166E-1 2.72387E-1 2.98691E-1 3.26798E-1 3.58362E-1 3.339E-1 3.01669E-1 3.35614E-1 3.94267E-1 4.39799E-1 4.19841E-1 4.27285E-1 4.34482E-1 4.24623E-1 4.17692E-1 3.39098E-1 2.8464E-1 2.47797E-1 2.39329E-1 2.44953E-1 2.60413E-1 2.56719E-1 2.3602E-1 2.49107E-1 2.5336E-1 2.91444E-1 3.03473E-1 2.85102E-1 3.32279E-1 3.99089E-1 4.38845E-1 4.68488E-1 4.98761E-1 5.31602E-1 5.75871E-1 5.96379E-1 5.50156E-1 6.12155E-1 6.44654E-1 5.72106E-1 6.43359E-1 6.64328E-1 6.25096E-1 6.86039E-1 6.22672E-1 6.85499E-1 7.03145E-1 6.78832E-1 6.06581E-1 4.14581E-1 3.19255E-1 3.25426E-1 2.82518E-1 3.04131E-1 3.76633E-1 3.97721E-1 3.7074E-1 3.03796E-1 2.03877E-1 1.18135E-1 9.34999E-2 9.42879E-2 9.47693E-2 8.88181E-2 7.2214E-2 8.73709E-2 6.3981E-2 5.96809E-2 5.96388E-2 5.29078E-2 5.27223E-2 4.73486E-2 4.25923E-2 4.36448E-2 6.0528E-2 7.36677E-2 9.42494E-2 1.45025E-1 6.35098E-2 -9999 -9999 -9999 -9999 -9999 6.26852E-3 -9999 -9999 -9999 -9999 -9999 -9999 -9999
-9999 -9999 -9999 -9999 -9999 -9999 -9999 -9999 -9999 -9999 -9999 -9999 -9999 -9999 -9999 -9999 3.30577E-1 3.5667E-1 3.32016E-1 3.51071E-1 4.0366E-1 3.65887E-1 4.47556E-1 4.29501E-1 4.338E-1 4.31939E-1 4.36967E-1 4.15831E-1 4.05074E-1 4.21624E-1 4.75038E-1 4.67027E-1 4.49431E-1 4.32118E-1 4.94569E-1 4.37999E-1 4.23176E-1 4.26684E-1 4.39676E-1 4.54722E-1 4.76015E-1 4.60284E-1 4.53113E-1 4.2648E-1 5.2463E-1 5.42017E-1 4.73225E-1 4.78125E-1 5.18669E-1 5.37536E-1 5.47441E-1 5.0257E-1 5.26058E-1 5.22351E-1 5.28851E-1 5.01297E-1 5.49879E-1 5.07024E-1 4.35308E-1 4.52246E-1 4.20464E-1 4.62458E-1 4.74835E-1 4.59933E-1 4.68855E-1 4.91374E-1 5.123E-1 4.84E-1 4.43914E-1 4.40101E-1 4.55436E-1 4.75799E-1 4.45862E-1 4.55047E-1 4.51822E-1 4.52329E-1 3.89137E-1 3.31192E-1 3.4718E-1 2.97929E-1 2.66136E-1 2.5199E-1 2.83626E-1 3.31636E-1 3.38457E-1 2.98679E-1 3.46475E-1 4.17088E-1 4.11348E-1 4.25742E-1 4.48741E-1 4.42062E-1 4.21073E-1 3.72714E-1 3.2878E-1 2.78043E-1 2.34433E-1 2.41906E-1 2.35758E-1 2.0407E-1 2.0184E-1 1.71936E-1 2.13217E-1 2.82758E-1 3.21355E-1 2.98582E-1 3.57687E-1 3.92452E-1 4.11916E-1 4.73803E-1 4.59326E-1 4.75491E-1 5.04042E-1 5.7045E-1 6.11095E-1 6.11428E-1 6.38611E-1 6.57057E-1 6.0141E-1 6.93165E-1 6.30479E-1 6.46236E-1 6.20853E-1 6.36035E-1 6.90959E-1 6.57199E-1 6.01531E-1 4.37736E-1 3.47895E-1 3.25519E-1 3.77235E-1 3.20647E-1 2.85485E-1 3.29621E-1 3.10708E-1 2.66359E-1 2.67245E-1 1.91394E-1 8.42313E-2 7.01526E-2 7.03995E-2 6.98036E-2 5.29225E-2 4.96734E-2 5.38365E-2 6.12606E-2 5.41072E-2 5.17712E-2 4.48903E-2 4.25526E-2 4.72286E-2 2.96486E-2 4.01951E-2 6.31953E-2 1.3167E-1 1.33961E-1 5.85846E-2 3.84336E-2 -9999 -9999 -9999 -9999 -9999 -9999 -9999 -9999 -9999 -9999 -9999 -9999
-9999 -9999 -9999 -9999 -9999 -9999 -9999 -9999 -9999 -9999 -9999 -9999 -9999 -9999 -9999 -9999 -9999 -9999 2.68452E-1 2.75466E-1 2.9714E-1 3.30522E-1 3.76658E-1 3.91424E-1 4.1012E-1 4.34996E-1 4.41342E-1 4.28703E-1 4.31589E-1 4.11566E-1 4.23218E-1 4.45671E-1 4.42787E-1 4.60817E-1 4.18182E-1 4.16919E-1 4.12752E-1 4.24541E-1 4.48849E-1 4.4957E-1 4.30249E-1 4.59324E-1 4.32536E-1 4.14812E-1 4.15086E-1 4.58716E-1 5.31144E-1 4.98763E-1 5.10109E-1 5.43411E-1 5.25037E-1 5.16329E-1 5.30208E-1 5.44644E-1 5.06589E-1 4.66532E-1 5.36075E-1 4.51513E-1 4.88593E-1 4.88304E-1 4.17242E-1 4.29773E-1 4.53422E-1 4.56129E-1 4.79528E-1 4.93482E-1 4.91018E-1 5.03425E-1 4.36943E-1 4.54646E-1 4.73085E-1 4.59296E-1 4.45389E-1 4.64895E-1 4.31182E-1 4.50084E-1 4.25238E-1 3.66561E-1 3.07805E-1 2.91598E-1 2.48829E-1 2.31871E-1 2.36938E-1 2.85286E-1 2.93473E-1 2.93412E-1 2.77643E-1 3.40223E-1 4.32291E-1 4.39542E-1 4.44994E-1 4.40778E-1 4.17385E-1 4.05153E-1 3.62055E-1 2.99397E-1 2.64223E-1 2.4754E-1 2.02632E-1 1.49481E-1 1.58728E-1 1.27638E-1 1.34121E-1 2.43351E-1 3.17826E-1 3.44395E-1 3.58607E-1 4.12779E-1 4.30823E-1 4.21327E-1 3.38549E-1 3.4746E-1 4.84541E-1 4.64689E-1 5.81838E-1 6.08783E-1 6.2965E-1 6.59109E-1 6.12601E-1 6.38003E-1 6.36623E-1 6.08265E-1 5.96992E-1 6.16482E-1 6.24105E-1 5.75087E-1 5.28147E-1 4.17162E-1 3.91877E-1 3.40512E-1 2.74833E-1 2.91478E-1 3.09925E-1 2.85744E-1 2.1555E-1 2.30513E-1 2.60313E-1 1.48629E-1 7.59289E-2 6.03013E-2 5.87483E-2 7.27616E-2 4.69541E-2 3.73124E-2 4.17852E-2 4.97549E-2 5.31054E-2 5.27591E-2 2.83497E-2 2.45455E-2 2.48546E-2 2.85039E-2 2.82023E-2 5.77718E-2 8.33631E-2 6.27639E-2 2.61658E-2 -9999 -9999 -9999 -9999 -9999 -9999 -9999 -9999 -9999 -9999 -9999 -9999 -9999
-9999 -9999 -9999 -9999 -9999 -9999 -9999 -9999 -9999 -9999 -9999 -9999 -9999 -9999 -9999 -9999 -9999 -9999 -9999 -9999 1.79946E-1 2.45213E-1 3.28048E-1 3.55416E-1 3.96678E-1 4.17098E-1 4.41504E-1 4.41585E-1 4.47461E-1 4.30903E-1 4.34545E-1 4.32177E-1 4.28707E-1 4.50511E-1 4.37053E-1 4.07766E-1 4.2011E-1 4.29854E-1 4.15237E-1 4.18065E-1 4.18926E-1 4.14774E-1 4.01911E-1 4.26421E-1 4.08826E-1 4.15836E-1 4.41666E-1 4.66776E-1 4.68635E-1 5.0258E-1 5.00055E-1 5.22844E-1 5.31092E-1 5.27596E-1 5.38117E-1 5.18418E-1 4.76153E-1 4.47903E-1 4.62014E-1 4.65919E-1 4.18977E-1 4.26481E-1 4.32482E-1 4.76206E-1 4.75951E-1 4.73218E-1 4.86486E-1 4.75722E-1 4.66781E-1 4.90783E-1 5.06118E-1 4.86353E-1 4.69618E-1 4.8135E-1 4.20628E-1 4.19642E-1 4.36571E-1 3.73251E-1 3.04163E-1 2.40559E-1 2.26273E-1 2.38936E-1 2.42509E-1 2.65238E-1 3.00414E-1 2.78917E-1 2.6299E-1 2.98561E-1 3.87468E-1 4.20772E-1 4.34576E-1 4.22235E-1 4.30859E-1 3.94701E-1 4.15322E-1 3.87756E-1 3.34869E-1 3.01404E-1 2.53908E-1 1.67056E-1 1.56228E-1 1.46344E-1 1.83821E-1 2.31399E-1 2.96024E-1 3.13273E-1 3.16563E-1 3.45882E-1 3.22404E-1 2.98429E-1 2.51724E-1 2.82125E-1 3.77026E-1 4.22256E-1 4.68104E-1 4.87565E-1 5.35859E-1 5.78268E-1 5.59283E-1 5.87952E-1 5.67564E-1 5.26341E-1 5.60059E-1 6.07871E-1 5.68039E-1 5.03354E-1 4.2299E-1 3.30254E-1 2.7306E-1 2.58979E-1 3.09033E-1 2.61109E-1 2.66826E-1 3.10275E-1 2.05455E-1 1.9501E-1 1.6455E-1 9.55895E-2 5.70354E-2 6.25112E-2 6.32889E-2 6.62579E-2 5.50866E-2 3.70776E-2 4.44528E-2 4.63601E-2 3.8724E-2 2.80482E-2 2.09274E-2 2.32858E-2 2.25154E-2 2.71135E-2 3.51277E-2 5.89205E-2 3.26513E-2 3.35003E-2 1.73126E-2 -9999 -9999 -9999 -9999 -9999 -9999 -9999 -9999 -9999 -9999 -9999 -9999 -9999
-9999 -9999 -9999 -9999 -9999 -9999 -9999 -9999 -9999 -9999 -9999 -9999 -9999 -9999 -9999 -9999 -9999 -9999 -9999 -9999 -9999 1.8548E-1 2.60344E-1 3.31556E-1 3.75304E-1 3.68909E-1 3.94045E-1 4.34355E-1 4.36822E-1 4.31988E-1 4.40426E-1 4.50217E-1 4.3801E-1 4.43804E-1 4.04243E-1 4.02696E-1 4.05593E-1 4.03122E-1 3.84221E-1 4.00808E-1 4.06566E-1 4.00244E-1 4.01102E-1 3.91316E-1 3.97729E-1 4.18576E-1 4.25376E-1 4.53566E-1 4.54963E-1 4.76865E-1 4.86038E-1 5.04958E-1 4.9303E-1 5.12901E-1 5.47021E-1 5.31016E-1 5.18315E-1 5.08487E-1 4.95963E-1 4.51251E-1 4.23416E-1 4.38283E-1 4.43713E-1 4.62778E-1 4.64538E-1 4.83932E-1 4.95551E-1 4.98547E-1 5.10209E-1 5.5004E-1 5.21858E-1 5.1475E-1 5.25938E-1 4.88953E-1 4.41913E-1 4.32828E-1 4.07141E-1 4.04521E-1 3.43322E-1 2.96671E-1 2.30076E-1 2.08243E-1 2.26679E-1 2.3288E-1 2.38214E-1 2.3648E-1 2.59737E-1 2.80961E-1 3.13129E-1 3.70366E-1 4.36054E-1 4.22273E-1 4.33899E-1 4.40591E-1 4.17991E-1 4.12326E-1 3.78562E-1 3.76987E-1 3.44909E-1 2.80522E-1 2.46392E-1 2.18681E-1 1.92647E-1 2.02743E-1 2.88208E-1 2.8454E-1 2.89713E-1 2.9042E-1 3.04671E-1 2.72458E-1 2.68376E-1 2.25962E-1 2.73951E-1 2.99185E-1 4.08092E-1 4.3692E-1 4.83407E-1 5.10464E-1 4.67629E-1 4.799E-1 5.14411E-1 5.15319E-1 5.42795E-1 5.60658E-1 4.99978E-1 5.15511E-1 4.31296E-1 2.94082E-1 2.33554E-1 2.39146E-1 1.9712E-1 1.90522E-1 2.05333E-1 2.57509E-1 3.06637E-1 2.61044E-1 1.51022E-1 1.19926E-1 6.98967E-2 8.79823E-2 1.38871E-1 1.0939E-1 6.30568E-2 3.89768E-2 4.61918E-2 5.44891E-2 4.22491E-2 2.80866E-2 1.81143E-2 1.70405E-2 1.30384E-2 1.26879E-2 1.76927E-2 4.48829E-2 3.20575E-2 3.73872E-2 2.05373E-2 1.18374E-2 -9999 -9999 -9999 -9999 -9999 -9999 -9999 -9999 -9999 -9999 -9999 -9999
-9999 -9999 -9999 -9999 -9999 -9999 -9999 -9999 -9999 -9999 -9999 -9999 -9999 -9999 -9999 -9999 -9999 -9999 -9999 -9999 -9999 1.96244E-1 2.3428E-1 2.93559E-1 2.93313E-1 3.19432E-1 3.40077E-1 3.41679E-1 3.70199E-1 3.94123E-1 4.28915E-1 4.47828E-1 4.57882E-1 4.57332E-1 4.25896E-1 3.87289E-1 3.80894E-1 3.44093E-1 3.90815E-1 3.67839E-1 3.44832E-1 3.7237E-1 3.79383E-1 4.02589E-1 3.98301E-1 3.88006E-1 3.91262E-1 4.43958E-1 4.52576E-1 4.55739E-1 4.33168E-1 4.75157E-1 4.6946E-1 4.76828E-1 5.31109E-1 5.45931E-1 5.34835E-1 5.26438E-1 5.0306E-1 4.98248E-1 4.82696E-1 4.78037E-1 4.52972E-1 4.53772E-1 4.77231E-1 4.80143E-1 4.97842E-1 4.89228E-1 4.84589E-1 4.9524E-1 5.00531E-1 5.18738E-1 5.31735E-1 5.14739E-1 4.59621E-1 4.25688E-1 4.02835E-1 4.09641E-1 3.7756E-1 3.56085E-1 2.73738E-1 2.31836E-1 1.77137E-1 1.7528E-1 1.8872E-1 2.07058E-1 2.35278E-1 2.35318E-1 2.67067E-1 3.015E-1 4.19557E-1 4.37369E-1 4.07441E-1 4.16135E-1 4.30904E-1 4.32929E-1 4.19171E-1 3.99901E-1 3.69335E-1 3.08392E-1 2.47088E-1 2.42505E-1 1.99899E-1 2.29943E-1 2.45122E-1 2.30751E-1 2.39234E-1 2.22313E-1 2.32953E-1 2.0203E-1 2.77373E-1 2.7566E-1 2.54867E-1 2.59146E-1 3.25169E-1 3.2281E-1 3.11627E-1 3.57491E-1 4.88297E-1 4.77834E-1 4.31613E-1 4.54151E-1 4.54976E-1 5.06234E-1 4.51588E-1 4.12233E-1 4.29351E-1 2.81121E-1 2.08377E-1 1.6623E-1 1.7589E-1 1.36986E-1 1.69146E-1 2.01106E-1 2.30968E-1 2.28418E-1 1.12051E-1 8.50273E-2 7.18221E-2 1.12724E-1 1.1402E-1 1.06094E-1 5.78074E-2 4.55574E-2 5.95632E-2 7.41805E-2 5.68856E-2 3.6117E-2 2.37346E-2 1.93626E-2 1.81999E-2 1.68553E-2 1.43968E-2 2.36019E-2 3.15423E-2 2.42385E-2 1.29755E-2 9.02397E-3 8.29949E-3 7.96063E-3 -9999 -9999 -9999 -9999 1.12084E-2 -9999 -9999 -9999 -9999 -9999
-9999 -9999 -9999 -9999 -9999 -9999 -9999 -9999 -9999 -9999 -9999 -9999 -9999 -9999 -9999 -9999 -9999 -9999 -9999 -9999 -9999 1.56E-1 2.10504E-1 2.2088E-1 2.18123E-1 2.54667E-1 2.94754E-1 3.6563E-1 3.72048E-1 3.71055E-1 3.50099E-1 4.1261E-1 4.40495E-1 4.55348E-1 4.32013E-1 3.87282E-1 3.69936E-1 3.67843E-1 3.84669E-1 3.46469E-1 3.71119E-1 4.08766E-1 4.15847E-1 4.62617E-1 4.15069E-1 3.63875E-1 4.31696E-1 3.91425E-1 4.41498E-1 4.59242E-1 4.12389E-1 4.38711E-1 4.22739E-1 4.43938E-1 4.5995E-1 4.96476E-1 5.29609E-1 5.11224E-1 5.1837E-1 5.11357E-1 4.96605E-1 4.70017E-1 4.63148E-1 4.37771E-1 4.42569E-1 4.83097E-1 4.60875E-1 4.93351E-1 4.86736E-1 4.79419E-1 4.8575E-1 4.95604E-1 4.85013E-1 4.93228E-1 4.58726E-1 4.25807E-1 3.76501E-1 3.73864E-1 4.00151E-1 3.77832E-1 3.12043E-1 2.60397E-1 2.15919E-1 1.65696E-1 1.75965E-1 2.00334E-1 1.88468E-1 2.03176E-1 2.41398E-1 2.65271E-1 3.56854E-1 4.05037E-1 4.32804E-1 4.23906E-1 4.10449E-1 4.19272E-1 3.97608E-1 3.39018E-1 2.73965E-1 2.39608E-1 1.58747E-1 1.89251E-1 3.00978E-1 2.16279E-1 2.12243E-1 1.89272E-1 1.98399E-1 2.23325E-1 2.33598E-1 2.23845E-1 2.07809E-1 2.0887E-1 2.08041E-1 2.28106E-1 2.22135E-1 2.06548E-1 2.49823E-1 3.48699E-1 4.42084E-1 3.88162E-1 3.40471E-1 3.74719E-1 3.70369E-1 4.04747E-1 4.08192E-1 3.73755E-1 3.19631E-1 2.56234E-1 1.94006E-1 1.71145E-1 1.5098E-1 1.24397E-1 1.21816E-1 1.65047E-1 2.04974E-1 1.58564E-1 9.06347E-2 7.99505E-2 1.08278E-1 1.72474E-1 1.69359E-1 1.11939E-1 7.73451E-2 7.57717E-2 8.69853E-2 1.04287E-1 9.76882E-2 8.63234E-2 8.0511E-2 7.10863E-2 8.16941E-2 7.76718E-2 2.82484E-2 2.14715E-2 3.44974E-2 2.31027E-2 1.29945E-2 1.19569E-2 1.13558E-2 1.16173E-2 8.36352E-3 9.14554E-3 -9999 2.08948E-2 1.83615E-2 1.16197E-2 -9999 -9999 -9999 -9999
-9999 -9999 -9999 -9999 -9999 -9999 -9999 -9999 -9999 -9999 -9999 -9999 -9999 -9999 -9999 -9999 -9999 -9999 -9999 -9999 -9999 -9999 1.33236E-1 1.57999E-1 2.16776E-1 2.20516E-1 2.52195E-1 3.16761E-1 3.37452E-1 4.22006E-1 4.02329E-1 3.50248E-1 3.65027E-1 4.12352E-1 4.38862E-1 4.33165E-1 4.09714E-1 4.1267E-1 3.83304E-1 3.62154E-1 4.13051E-1 4.09334E-1 4.43893E-1 5.26896E-1 4.90543E-1 4.48006E-1 4.30147E-1 3.76039E-1 4.12999E-1 4.28931E-1 4.03336E-1 3.82277E-1 4.19071E-1 3.96409E-1 3.96031E-1 4.35789E-1 4.69284E-1 5.09617E-1 5.08242E-1 5.16962E-1 4.91295E-1 4.92193E-1 4.64624E-1 4.57798E-1 4.6032E-1 4.51942E-1 4.58534E-1 4.75976E-1 4.72083E-1 4.52187E-1 4.6423E-1 5.00879E-1 5.03705E-1 4.97124E-1 4.86572E-1 4.2793E-1 4.12831E-1 3.92292E-1 3.35829E-1 3.25225E-1 2.8253E-1 2.21158E-1 1.99741E-1 2.08139E-1 1.90877E-1 2.32507E-1 1.98372E-1 1.83703E-1 1.83859E-1 1.92404E-1 2.33782E-1 3.11184E-1 3.61495E-1 4.14138E-1 3.8805E-1 3.66674E-1 3.60711E-1 3.18496E-1 2.84266E-1 2.00279E-1 2.0164E-1 1.81111E-1 1.67768E-1 2.3304E-1 1.7981E-1 1.63776E-1 2.07235E-1 2.55848E-1 1.52148E-1 1.14438E-1 1.95942E-1 2.52429E-1 2.18161E-1 2.32188E-1 2.51029E-1 2.67965E-1 2.87861E-1 3.2697E-1 3.19472E-1 2.92399E-1 3.46782E-1 3.15364E-1 2.72468E-1 3.45684E-1 3.52342E-1 2.57294E-1 1.9636E-1 2.56818E-1 2.04745E-1 1.37543E-1 1.35153E-1 1.25875E-1 8.38211E-2 1.14879E-1 1.61842E-1 1.32708E-1 1.09867E-1 1.06795E-1 1.37706E-1 2.01718E-1 2.07563E-1 1.16201E-1 7.71004E-2 1.11451E-1 1.36243E-1 9.97059E-2 8.84731E-2 6.95018E-2 8.40154E-2 9.42475E-2 8.0808E-2 5.42653E-2 2.80204E-2 2.76912E-2 4.17618E-2 1.89885E-2 1.06063E-2 1.2506E-2 1.61221E-2 1.25591E-2 1.49083E-2 1.58012E-2 7.03319E-3 2.12383E-2 -9999 -9999 -9999 -9999 -9999 -9999
-9999 -9999 -9999 -9999 -9999 -9999 -9999 -9999 -9999 -9999 -9999 -9999 -9999 -9999 -9999 -9999 -9999 -9999 -9999 -9999 -9999 -9999 -9999 1.24694E-1 1.63559E-1 2.08182E-1 2.15548E-1 2.91276E-1 2.95478E-1 3.09546E-1 3.4494E-1 3.36438E-1 4.02156E-1 3.91794E-1 4.13049E-1 4.26835E-1 4.01915E-1 4.12529E-1 4.74345E-1 4.73206E-1 5.04037E-1 4.73294E-1 5.1063E-1 5.12054E-1 4.65826E-1 4.1453E-1 4.17999E-1 4.1541E-1 3.61775E-1 4.12764E-1 3.8107E-1 3.70817E-1 4.02818E-1 4.62866E-1 3.98413E-1 3.85503E-1 4.31797E-1 5.08514E-1 5.19347E-1 4.97689E-1 4.82343E-1 4.70293E-1 4.65478E-1 4.3909E-1 4.44545E-1 4.27447E-1 4.45784E-1 4.55422E-1 4.55713E-1 4.5772E-1 4.49032E-1 4.83656E-1 4.86015E-1 5.00099E-1 4.93315E-1 4.76487E-1 4.54088E-1 3.85953E-1 3.76215E-1 3.3086E-1 3.28196E-1 2.75917E-1 2.27897E-1 1.94209E-1 1.56661E-1 1.86685E-1 1.94501E-1 1.89102E-1 1.99097E-1 2.20906E-1 2.72469E-1 2.43658E-1 3.00655E-1 3.52364E-1 3.71213E-1 3.0648E-1 2.66183E-1 2.8213E-1 2.08111E-1 1.80164E-1 1.69622E-1 1.51561E-1 1.52218E-1 1.47018E-1 2.3285E-1 2.45167E-1 1.42484E-1 1.74276E-1 1.88342E-1 1.22724E-1 7.30306E-2 9.5246E-2 2.21549E-1 2.36529E-1 2.11684E-1 1.954E-1 2.36292E-1 2.73503E-1 2.83384E-1 2.72771E-1 2.59169E-1 3.23249E-1 2.48343E-1 1.96437E-1 2.91818E-1 2.60902E-1 2.18223E-1 1.74027E-1 1.84829E-1 2.23284E-1 2.24992E-1 2.12845E-1 1.46947E-1 1.25854E-1 1.47811E-1 1.31261E-1 7.36982E-2 6.03115E-2 7.92385E-2 1.58661E-1 1.79895E-1 1.11477E-1 9.45258E-2 1.06856E-1 1.0179E-1 1.32504E-1 7.1596E-2 5.41142E-2 3.60445E-2 3.37465E-2 3.78608E-2 3.42502E-2 3.35848E-2 2.79633E-2 1.48153E-2 1.13525E-2 -9999 8.46054E-3 9.09941E-3 7.70406E-3 6.38694E-3 9.97103E-3 1.5335E-2 -9999 -9999 -9999 -9999 -9999 -9999 -9999
-9999 -9999 -9999 -9999 -9999 -9999 -9999 -9999 -9999 -9999 -9999 -9999 -9999 -9999 -9999 -9999 -9999 -9999 -9999 -9999 -9999 -9999 -9999 -9999 1.29504E-1 1.30342E-1 1.25984E-1 1.66258E-1 2.38192E-1 2.65491E-1 2.69851E-1 2.82404E-1 3.17093E-1 3.58527E-1 3.97724E-1 3.70485E-1 4.18566E-1 4.09329E-1 4.09314E-1 4.66066E-1 5.13047E-1 4.71306E-1 5.32515E-1 5.21578E-1 5.08609E-1 4.40703E-1 4.26901E-1 4.00638E-1 3.93465E-1 3.65928E-1 3.6133E-1 3.86044E-1 4.21218E-1 4.82938E-1 3.88966E-1 4.07043E-1 4.13986E-1 4.46073E-1 4.37819E-1 4.66836E-1 4.7797E-1 4.83199E-1 4.30351E-1 4.11435E-1 4.2514E-1 4.08346E-1 3.91361E-1 4.17779E-1 4.23236E-1 4.38447E-1 4.58021E-1 4.71537E-1 4.71436E-1 4.6821E-1 4.80324E-1 4.62349E-1 4.12246E-1 3.47033E-1 3.79198E-1 3.524E-1 3.34368E-1 3.01921E-1 2.77813E-1 2.31293E-1 1.97314E-1 1.72908E-1 1.68134E-1 1.8774E-1 2.16142E-1 2.26791E-1 2.52629E-1 2.97265E-1 2.83173E-1 3.07744E-1 2.9266E-1 2.79073E-1 2.4902E-1 2.56062E-1 1.97473E-1 2.35119E-1 2.10175E-1 1.8556E-1 1.3658E-1 1.40398E-1 1.06487E-1 1.27652E-1 1.13338E-1 8.70982E-2 1.78041E-1 1.91339E-1 1.47502E-1 1.56735E-1 2.40393E-1 1.53687E-1 1.4702E-1 1.18056E-1 1.14593E-1 2.0445E-1 1.84278E-1 1.78077E-1 1.73488E-1 1.87343E-1 2.60903E-1 2.32038E-1 1.84973E-1 2.75576E-1 2.50632E-1 1.65464E-1 1.41515E-1 1.83414E-1 2.40467E-1 1.99465E-1 1.3581E-1 8.57806E-2 1.46807E-1 1.77529E-1 1.39995E-1 7.30705E-2 9.24496E-2 1.57514E-1 1.62852E-1 1.18734E-1 7.43422E-2 6.88601E-2 1.102E-1 1.35966E-1 1.25763E-1 8.34362E-2 5.97579E-2 3.73138E-2 2.29475E-2 1.94865E-2 1.88329E-2 2.77597E-2 1.13912E-2 -9999 -9999 -9999 -9999 -9999 -9999 -9999 -9999 -9999 -9999 -9999 -9999 -9999 -9999 -9999
-9999 -9999 -9999 -9999 -9999 -9999 -9999 -9999 -9999 -9999 -9999 -9999 -9999 -9999 -9999 -9999 -9999 -9999 -9999 -9999 -9999 -9999 -9999 -9999 -9999 1.88059E-1 1.05101E-1 1.63335E-1 2.24626E-1 2.59034E-1 2.21587E-1 2.64965E-1 3.11592E-1 3.80751E-1 2.55997E-1 2.37769E-1 2.52905E-1 3.31285E-1 4.12226E-1 4.53942E-1 4.55365E-1 4.21207E-1 4.49757E-1 4.74555E-1 4.87286E-1 5.05998E-1 4.8237E-1 4.34901E-1 4.16437E-1 4.15769E-1 4.32243E-1 4.21021E-1 4.58508E-1 4.23547E-1 3.93342E-1 3.94451E-1 3.86621E-1 4.05621E-1 4.31645E-1 4.07495E-1 4.58467E-1 4.70512E-1 4.59104E-1 4.34214E-1 3.8583E-1 3.81992E-1 3.46409E-1 3.3222E-1 3.50955E-1 3.55074E-1 3.65035E-1 4.00434E-1 4.14837E-1 4.30186E-1 4.38212E-1 4.28081E-1 3.4574E-1 3.06593E-1 3.52769E-1 3.77836E-1 3.28776E-1 3.14895E-1 3.21328E-1 2.63803E-1 2.33167E-1 1.82294E-1 1.45052E-1 1.9068E-1 2.36177E-1 2.38322E-1 2.63812E-1 3.06177E-1 2.75453E-1 2.991E-1 2.86827E-1 2.59624E-1 2.41272E-1 2.22992E-1 1.79435E-1 2.26929E-1 2.1066E-1 1.99866E-1 1.4987E-1 1.23875E-1 6.4846E-2 7.47328E-2 1.19151E-1 1.09172E-1 8.47501E-2 1.11991E-1 1.23735E-1 1.84803E-1 2.56333E-1 1.55744E-1 1.74261E-1 1.3406E-1 1.04805E-1 9.02226E-2 1.52091E-1 1.91506E-1 1.9296E-1 2.58997E-1 2.90441E-1 2.45306E-1 1.4758E-1 2.06729E-1 2.61423E-1 1.62433E-1 9.70277E-2 1.68981E-1 1.48094E-1 1.26033E-1 8.64608E-2 7.93467E-2 1.22003E-1 1.94902E-1 1.80925E-1 1.11286E-1 1.19008E-1 1.09032E-1 1.0358E-1 8.68236E-2 8.07786E-2 5.89076E-2 7.27772E-2 9.75148E-2 9.44352E-2 6.38316E-2 3.32395E-2 2.23745E-2 1.72119E-2 2.13639E-2 2.55151E-2 1.38297E-2 9.6556E-3 -9999 -9999 -9999 -9999 -9999 -9999 -9999 -9999 -9999 -9999 -9999 -9999 -9999 -9999 -9999
-9999 -9999 -9999 -9999 -9999 -9999 -9999 -9999 -9999 -9999 -9999 -9999 -9999 -9999 -9999 -9999 -9999 -9999 -9999 -9999 -9999 -9999 -9999 -9999 -9999 1.42939E-1 1.41276E-1 1.5168E-1 2.66996E-1 2.74544E-1 2.49556E-1 2.71758E-1 2.84692E-1 3.21768E-1 2.85582E-1 2.31251E-1 2.27531E-1 2.12985E-1 2.78297E-1 4.02877E-1 4.10307E-1 4.42009E-1 4.41305E-1 4.73156E-1 4.93234E-1 5.31155E-1 5.40169E-1 5.05093E-1 4.52753E-1 4.3074E-1 4.52207E-1 4.27307E-1 4.30869E-1 4.19082E-1 3.63881E-1 3.70279E-1 3.81893E-1 3.88084E-1 3.95829E-1 4.2143E-1 4.33024E-1 4.36991E-1 4.06643E-1 3.85929E-1 3.64349E-1 3.43713E-1 3.20361E-1 3.22196E-1 3.11871E-1 3.14076E-1 3.2988E-1 3.37131E-1 3.43686E-1 3.26343E-1 3.41744E-1 3.61634E-1 3.19363E-1 3.17961E-1 3.29014E-1 3.26071E-1 3.48042E-1 3.39069E-1 3.18791E-1 2.98674E-1 2.5689E-1 2.25192E-1 1.81969E-1 2.10838E-1 2.46419E-1 2.89287E-1 3.10548E-1 3.17235E-1 2.92573E-1 2.82366E-1 2.97539E-1 2.62917E-1 2.11833E-1 2.11438E-1 2.07739E-1 2.13117E-1 2.10964E-1 1.57308E-1 1.28887E-1 1.20559E-1 9.69388E-2 9.88575E-2 1.39148E-1 1.66681E-1 1.45397E-1 9.84147E-2 7.19949E-2 1.61801E-1 2.93071E-1 1.47774E-1 1.73487E-1 1.61945E-1 1.39477E-1 1.60561E-1 1.71194E-1 2.84011E-1 3.38769E-1 3.08824E-1 2.84463E-1 2.65676E-1 2.03041E-1 1.30517E-1 2.51296E-1 2.21193E-1 1.42503E-1 1.91472E-1 1.29571E-1 8.0708E-2 7.08038E-2 1.05517E-1 1.13783E-1 8.34192E-2 8.33672E-2 4.67078E-2 4.47347E-2 3.73369E-2 3.81908E-2 6.49202E-2 9.83626E-2 9.73981E-2 7.87406E-2 6.9941E-2 8.12366E-2 5.96125E-2 4.73277E-2 1.77376E-2 1.36844E-2 1.63257E-2 3.4539E-2 1.675E-2 -9999 -9999 -9999 -9999 -9999 -9999 -9999 -9999 -9999 -9999 -9999 -9999 -9999 -9999 -9999 -9999
-9999 -9999 -9999 -9999 -9999 -9999 -9999 -9999 -9999 -9999 -9999 -9999 -9999 -9999 -9999 -9999 -9999 -9999 -9999 -9999 -9999 -9999 -9999 -9999 -9999 -9999 2.29699E-1 2.48442E-1 3.03058E-1 3.37826E-1 2.52902E-1 2.11097E-1 2.39529E-1 2.73751E-1 2.65286E-1 2.24704E-1 1.9027E-1 2.27898E-1 2.4734E-1 2.63425E-1 3.40321E-1 3.88523E-1 4.28516E-1 4.24676E-1 4.45596E-1 4.92152E-1 5.1289E-1 4.96721E-1 4.90063E-1 4.35092E-1 4.33323E-1 4.06038E-1 3.79208E-1 3.73905E-1 4.17536E-1 4.20927E-1 4.04452E-1 3.75216E-1 3.56427E-1 3.52732E-1 3.91797E-1 4.0188E-1 3.84828E-1 3.34819E-1 3.18845E-1 3.25669E-1 3.20012E-1 3.30536E-1 3.07982E-1 3.00231E-1 3.03899E-1 2.8714E-1 3.07847E-1 3.40479E-1 3.10561E-1 2.83334E-1 2.74209E-1 2.59467E-1 2.74152E-1 3.3407E-1 3.11774E-1 3.29422E-1 2.78624E-1 2.97166E-1 2.6887E-1 2.36678E-1 2.32517E-1 2.36804E-1 2.33092E-1 2.38236E-1 2.41566E-1 2.54802E-1 2.5802E-1 2.62299E-1 2.86642E-1 2.58887E-1 2.33048E-1 2.15571E-1 2.45791E-1 2.27048E-1 2.27982E-1 2.33158E-1 1.84682E-1 1.43922E-1 1.83307E-1 1.75217E-1 1.76393E-1 1.9503E-1 2.06539E-1 1.45608E-1 7.41643E-2 8.11305E-2 2.73157E-1 1.95131E-1 1.24243E-1 1.84826E-1 1.86716E-1 1.68971E-1 1.79517E-1 1.80292E-1 1.89837E-1 1.83007E-1 2.15427E-1 1.40214E-1 1.94087E-1 1.26044E-1 1.54973E-1 2.2166E-1 1.41302E-1 1.79422E-1 1.33915E-1 9.83027E-2 4.27221E-2 8.75023E-2 6.42723E-2 8.27182E-2 8.93741E-2 6.19223E-2 4.51133E-2 2.30841E-2 3.24418E-2 4.37059E-2 4.34017E-2 5.87137E-2 9.11139E-2 8.13507E-2 6.47457E-2 5.3032E-2 3.59538E-2 1.19971E-2 9.34768E-3 1.57739E-2 3.83369E-2 1.75682E-2 -9999 -9999 -9999 -9999 -9999 -9999 -9999 -9999 -9999 -9999 -9999 -9999 -9999 -9999 -9999 -9999
-9999 -9999 -9999 -9999 -9999 -9999 -9999 -9999 -9999 -9999 -9999 -9999 -9999 -9999 -9999 -9999 -9999 -9999 -9999 -9999 -9999 -9999 -9999 -9999 -9999 -9999 3.165E-1 2.87087E-1 3.24395E-1 2.90529E-1 2.33493E-1 2.28357E-1 2.45115E-1 2.7179E-1 2.82194E-1 2.68817E-1 2.65816E-1 2.57653E-1 2.43452E-1 2.32397E-1 2.42525E-1 3.43289E-1 3.83049E-1 4.24079E-1 4.09994E-1 4.10508E-1 4.27175E-1 4.69554E-1 4.73245E-1 4.97575E-1 4.44319E-1 4.06676E-1 3.76782E-1 3.22053E-1 4.01627E-1 4.32702E-1 4.00077E-1 3.41491E-1 3.2627E-1 3.40668E-1 3.78684E-1 3.57721E-1 3.51352E-1 3.2619E-1 2.93011E-1 2.90184E-1 2.98854E-1 3.33009E-1 3.02582E-1 3.05749E-1 2.77655E-1 2.99021E-1 3.34169E-1 3.20843E-1 3.54355E-1 2.8643E-1 2.27743E-1 2.28201E-1 2.45482E-1 2.55293E-1 2.93464E-1 3.30428E-1 3.0911E-1 2.9561E-1 2.82854E-1 2.63583E-1 2.42723E-1 2.60169E-1 2.15939E-1 1.98926E-1 2.06089E-1 2.0786E-1 2.21196E-1 2.15515E-1 2.23923E-1 2.4197E-1 2.28435E-1 2.38147E-1 2.28328E-1 2.4396E-1 2.31901E-1 2.51755E-1 2.23849E-1 1.92636E-1 1.87622E-1 1.95957E-1 1.56907E-1 1.80389E-1 1.94034E-1 1.49324E-1 1.11729E-1 7.72951E-2 1.78416E-1 1.87777E-1 2.56041E-1 3.21401E-1 3.15337E-1 1.78136E-1 1.86618E-1 8.22855E-2 9.2641E-2 8.15135E-2 9.40835E-2 1.06272E-1 1.30564E-1 1.25634E-1 1.21765E-1 1.72661E-1 1.40988E-1 1.42197E-1 1.24672E-1 1.04295E-1 6.98222E-2 4.84439E-2 8.59658E-2 6.28034E-2 6.1312E-2 9.03708E-2 7.15227E-2 3.40645E-2 2.23877E-2 2.47213E-2 2.25693E-2 2.3672E-2 3.74482E-2 1.11662E-1 1.28508E-1 5.55558E-2 5.92871E-2 3.04441E-2 1.31973E-2 1.50407E-2 4.19188E-2 1.78459E-2 6.74601E-3 -9999 -9999 -9999 -9999 -9999 -9999 -9999 -9999 -9999 -9999 -9999 -9999 -9999 -9999 -9999
-9999 -9999 -9999 -9999 -9999 -9999 -9999 -9999 -9999 -9999 -9999 -9999 -9999 -9999 -9999 -9999 -9999 -9999 -9999 -9999 -9999 -9999 -9999 -9999 -9999 3.4857E-1 3.31498E-1 3.03417E-1 3.26086E-1 2.71014E-1 2.58237E-1 3.03297E-1 3.53421E-1 3.42976E-1 3.54267E-1 3.03844E-1 3.03979E-1 2.75733E-1 2.43268E-1 2.1369E-1 2.15369E-1 2.85771E-1 3.83699E-1 3.81081E-1 3.83654E-1 3.71388E-1 3.61058E-1 3.73038E-1 4.4904E-1 5.15336E-1 5.04713E-1 4.13279E-1 3.78524E-1 3.71364E-1 3.22111E-1 2.87507E-1 3.48955E-1 3.27903E-1 2.65487E-1 3.53071E-1 3.84222E-1 3.25807E-1 3.29897E-1 3.17082E-1 3.01321E-1 2.74304E-1 3.02226E-1 2.9718E-1 3.35977E-1 2.93322E-1 3.01376E-1 2.69538E-1 2.93105E-1 3.17668E-1 3.49355E-1 2.80095E-1 2.48227E-1 2.38066E-1 2.39496E-1 2.54238E-1 2.64516E-1 3.05771E-1 2.95931E-1 2.64658E-1 2.2016E-1 2.24752E-1 2.80175E-1 2.45561E-1 2.44904E-1 2.3845E-1 2.20919E-1 2.16084E-1 2.02131E-1 1.76398E-1 1.86777E-1 1.9875E-1 1.90999E-1 2.36919E-1 2.13941E-1 2.01078E-1 2.10975E-1 2.18699E-1 1.89171E-1 1.74326E-1 1.70019E-1 1.64692E-1 1.04107E-1 1.02335E-1 1.29293E-1 1.03715E-1 7.22882E-2 1.43162E-1 2.09374E-1 1.57102E-1 2.05083E-1 2.09636E-1 2.09085E-1 2.41448E-1 2.18371E-1 1.38873E-1 6.18798E-2 7.82587E-2 9.02191E-2 1.06947E-1 1.32799E-1 8.47008E-2 9.84847E-2 1.64266E-1 1.22423E-1 1.34543E-1 1.47117E-1 1.53238E-1 1.82445E-1 9.67195E-2 6.92996E-2 5.78986E-2 4.73894E-2 3.87105E-2 2.00961E-2 2.99608E-2 3.14475E-2 3.48245E-2 2.37362E-2 2.19442E-2 4.23375E-2 8.94713E-2 9.06765E-2 7.30653E-2 8.09125E-2 8.76796E-2 3.99873E-2 2.65254E-2 7.8199E-2 2.91246E-2 8.40062E-3 1.13969E-2 1.15067E-2 1.00684E-2 8.20459E-3 -9999 -9999 -9999 -9999 -9999 -9999 -9999 -9999 -9999 -9999 -9999
-9999 -9999 -9999 -9999 -9999 -9999 -9999 -9999 -9999 -9999 -9999 -9999 -9999 -9999 -9999 -9999 -9999 -9999 -9999 -9999 -9999 -9999 -9999 -9999 -9999 -9999 3.44854E-1 3.04275E-1 3.05071E-1 2.61474E-1 2.61771E-1 2.80468E-1 2.64301E-1 3.0038E-1 4.08798E-1 3.81669E-1 3.52716E-1 3.08728E-1 2.42879E-1 2.23578E-1 2.19686E-1 1.69745E-1 2.09506E-1 3.40116E-1 3.70318E-1 3.35512E-1 3.47585E-1 3.65208E-1 3.57645E-1 4.26483E-1 4.24382E-1 4.57152E-1 3.91263E-1 3.90846E-1 3.69195E-1 2.82178E-1 3.19218E-1 2.63677E-1 3.34268E-1 4.03523E-1 4.25539E-1 3.86527E-1 3.25955E-1 3.36007E-1 3.50845E-1 2.87395E-1 2.91069E-1 2.71118E-1 3.17654E-1 3.29099E-1 2.58427E-1 2.73787E-1 2.66761E-1 2.80772E-1 3.0805E-1 2.87426E-1 2.63711E-1 2.22768E-1 2.30897E-1 2.33077E-1 2.22626E-1 2.69314E-1 2.62022E-1 2.19237E-1 2.63638E-1 2.42219E-1 2.76811E-1 2.70954E-1 2.70926E-1 2.65105E-1 2.20524E-1 2.04566E-1 1.74761E-1 1.79443E-1 1.66232E-1 1.52505E-1 1.6697E-1 2.02593E-1 1.49253E-1 1.34407E-1 1.38822E-1 1.7962E-1 1.7786E-1 1.61549E-1 2.55708E-1 2.19349E-1 1.68393E-1 1.44949E-1 1.37401E-1 1.17188E-1 2.10896E-1 1.99585E-1 1.00109E-1 1.04257E-1 1.14307E-1 1.37588E-1 1.02657E-1 5.85285E-2 1.37365E-1 1.68665E-1 1.29739E-1 1.16495E-1 1.30064E-1 1.41082E-1 1.45372E-1 1.07528E-1 9.5901E-2 1.36599E-1 1.70308E-1 1.59003E-1 1.42827E-1 1.82569E-1 2.38668E-1 1.39615E-1 7.65287E-2 6.12957E-2 5.95344E-2 4.17635E-2 3.3232E-2 3.00489E-2 2.51841E-2 3.36705E-2 2.90198E-2 2.21021E-2 1.37245E-2 2.0745E-2 2.20227E-2 1.45974E-2 1.66538E-2 6.80106E-2 1.34401E-1 1.15924E-1 8.67677E-2 7.2886E-2 1.95837E-2 2.09043E-2 2.24282E-2 1.44665E-2 1.32073E-2 1.10073E-2 -9999 -9999 -9999 -9999 -9999 -9999 -9999 -9999 -9999 -9999
-9999 -9999 -9999 -9999 -9999 -9999 -9999 -9999 -9999 -9999 -9999 -9999 -9999 -9999 -9999 -9999 -9999 -9999 -9999 -9999 -9999 -9999 -9999 -9999 -9999 -9999 3.61108E-1 3.23582E-1 2.90483E-1 2.65576E-1 2.54022E-1 2.35271E-1 2.53029E-1 3.65464E-1 3.83484E-1 4.1862E-1 4.56153E-1 3.35876E-1 2.27622E-1 2.03466E-1 2.56795E-1 2.89667E-1 1.76002E-1 3.17316E-1 3.83658E-1 3.60587E-1 3.89554E-1 3.75615E-1 3.38452E-1 3.37943E-1 3.24211E-1 3.35521E-1 3.64258E-1 3.18842E-1 3.12183E-1 2.75212E-1 3.04957E-1 3.03031E-1 3.30347E-1 4.00012E-1 4.4879E-1 4.21884E-1 3.8154E-1 3.59342E-1 3.459E-1 2.89808E-1 2.95575E-1 3.193E-1 2.57173E-1 3.19449E-1 3.19937E-1 3.05491E-1 2.39211E-1 2.2665E-1 2.80543E-1 2.89354E-1 2.66071E-1 2.27087E-1 2.04842E-1 2.3694E-1 2.43487E-1 2.60743E-1 2.81012E-1 2.82692E-1 2.74912E-1 2.68609E-1 2.76093E-1 2.86224E-1 2.88396E-1 2.69897E-1 2.06642E-1 1.92131E-1 2.18664E-1 2.0499E-1 1.59333E-1 1.62874E-1 1.33637E-1 1.51627E-1 1.25439E-1 1.38962E-1 2.05077E-1 1.78933E-1 1.72448E-1 2.14361E-1 1.6215E-1 1.37407E-1 7.71155E-2 7.6892E-2 1.73522E-1 1.96594E-1 1.43098E-1 1.004E-1 1.13023E-1 1.4542E-1 1.1399E-1 8.20914E-2 9.26945E-2 5.50877E-2 9.63764E-2 7.16536E-2 7.84024E-2 8.66546E-2 6.09384E-2 8.17259E-2 7.55742E-2 8.06184E-2 1.02307E-1 9.16029E-2 2.12012E-1 1.37941E-1 1.77397E-1 1.39151E-1 1.48951E-1 9.97763E-2 7.02261E-2 6.11774E-2 4.65741E-2 3.83431E-2 3.9925E-2 3.46757E-2 3.0805E-2 2.53837E-2 1.81021E-2 1.28476E-2 1.35064E-2 1.3466E-2 9.63738E-3 1.20191E-2 1.73142E-2 5.71435E-2 7.64518E-2 5.87541E-2 3.47983E-2 6.05818E-2 4.91202E-2 5.10978E-2 4.88655E-2 2.13174E-2 1.55674E-2 1.4838E-2 1.26039E-2 1.11249E-2 2.52885E-3 -9999 -9999 -9999 -9999 -9999 -9999 -9999
-9999 -9999 -9999 -9999 -9999 -9999 -9999 -9999 -9999 -9999 -9999 -9999 -9999 -9999 -9999 -9999 -9999 -9999 -9999 -9999 -9999 -9999 -9999 -9999 -9999 -9999 -9999 3.6469E-1 2.5553E-1 2.50534E-1 2.8916E-1 3.66869E-1 4.09512E-1 4.42146E-1 3.9713E-1 3.98951E-1 4.63048E-1 3.58159E-1 2.74924E-1 2.11808E-1 2.42866E-1 2.55386E-1 2.82803E-1 3.12614E-1 3.38275E-1 3.28369E-1 3.63046E-1 3.87772E-1 3.22889E-1 3.00349E-1 2.8704E-1 3.4427E-1 3.58799E-1 3.77259E-1 4.45905E-1 4.36797E-1 3.74362E-1 3.29328E-1 3.14294E-1 4.39385E-1 4.4225E-1 4.18762E-1 4.1389E-1 3.4543E-1 3.52213E-1 3.56532E-1 2.8378E-1 3.20905E-1 3.09625E-1 3.3842E-1 3.46421E-1 3.04306E-1 2.25366E-1 2.22624E-1 2.88175E-1 3.23693E-1 3.13606E-1 2.67571E-1 2.17664E-1 2.4716E-1 2.87548E-1 3.25313E-1 3.24149E-1 3.41904E-1 3.64514E-1 3.5557E-1 3.15174E-1 3.18115E-1 2.91828E-1 2.55467E-1 2.16321E-1 2.12491E-1 1.49349E-1 1.11673E-1 1.55157E-1 1.36281E-1 1.09438E-1 1.48381E-1 1.23995E-1 1.21833E-1 1.43638E-1 1.17185E-1 1.44405E-1 1.24971E-1 8.19263E-2 1.11013E-1 9.44983E-2 7.67406E-2 4.90375E-2 6.11677E-2 1.01229E-1 1.99986E-1 1.83998E-1 1.27873E-1 1.107E-1 8.5298E-2 1.2187E-1 7.60636E-2 9.01392E-2 6.98691E-2 9.75742E-2 9.29313E-2 6.11693E-2 6.54347E-2 8.59157E-2 6.78192E-2 9.76857E-2 9.84924E-2 1.51E-1 1.75703E-1 1.07459E-1 1.06891E-1 8.59264E-2 6.45798E-2 7.07545E-2 6.75144E-2 6.39472E-2 3.68716E-2 3.76203E-2 3.95777E-2 5.80182E-2 3.17217E-2 2.81665E-2 1.95448E-2 1.61648E-2 1.21671E-2 1.03829E-2 1.06766E-2 1.36173E-2 1.5837E-2 9.90317E-3 1.08799E-2 1.26207E-2 3.00709E-2 3.05927E-2 4.996E-2 6.13211E-2 1.90093E-2 1.25202E-2 8.63377E-3 4.45451E-3 2.59044E-3 1.39635E-3 2.58787E-3 -9999 -9999 -9999 -9999 -9999 -9999
-9999 -9999 -9999 -9999 -9999 -9999 -9999 -9999 -9999 -9999 -9999 -9999 -9999 -9999 -9999 -9999 -9999 -9999 -9999 -9999 -9999 -9999 -9999 -9999 -9999 -9999 -9999 -9999 3.22346E-1 2.9341E-1 2.73413E-1 3.05565E-1 3.26326E-1 3.77133E-1 3.47411E-1 3.53034E-1 3.55823E-1 2.96147E-1 2.75808E-1 3.47621E-1 3.10595E-1 3.06112E-1 3.16766E-1 3.22351E-1 3.33668E-1 3.12756E-1 3.45926E-1 4.2529E-1 4.49808E-1 3.54305E-1 3.29118E-1 2.83049E-1 3.21082E-1 3.99122E-1 3.96146E-1 3.83392E-1 3.8968E-1 4.18015E-1 3.39783E-1 4.25614E-1 3.93259E-1 4.29796E-1 3.893E-1 3.63944E-1 3.77302E-1 4.33792E-1 3.41171E-1 3.29908E-1 3.32533E-1 3.67268E-1 3.62535E-1 3.76579E-1 2.27882E-1 1.95934E-1 2.59524E-1 3.11273E-1 3.51925E-1 3.30711E-1 2.81863E-1 2.80369E-1 2.60751E-1 3.6717E-1 3.96583E-1 3.98896E-1 3.7657E-1 3.88772E-1 3.42513E-1 3.61897E-1 2.78116E-1 2.23609E-1 2.30152E-1 2.36235E-1 1.68228E-1 8.53319E-2 1.0573E-1 1.31273E-1 1.23177E-1 1.20112E-1 1.28191E-1 1.20023E-1 1.10069E-1 1.09899E-1 1.18034E-1 9.85294E-2 9.65724E-2 1.40343E-1 1.54897E-1 8.08059E-2 5.89517E-2 5.66987E-2 3.68227E-2 8.21126E-2 2.23656E-1 2.0915E-1 1.38483E-1 7.74333E-2 1.05648E-1 8.51829E-2 1.08397E-1 1.21215E-1 1.22948E-1 1.21484E-1 1.10486E-1 8.44991E-2 1.2431E-1 1.32281E-1 8.12856E-2 9.86975E-2 9.94438E-2 1.79627E-1 1.42621E-1 1.43703E-1 6.7756E-2 6.15207E-2 5.59507E-2 4.1524E-2 6.69784E-2 5.60469E-2 5.86187E-2 4.24894E-2 3.13007E-2 2.32677E-2 2.03314E-2 2.21747E-2 1.8122E-2 1.42857E-2 1.18123E-2 1.07283E-2 8.63305E-3 8.79726E-3 8.01875E-3 8.42034E-3 1.46983E-2 6.34508E-3 6.24739E-3 1.4143E-2 2.91427E-2 2.18909E-2 1.68715E-2 1.23954E-2 8.31793E-3 5.27145E-3 5.0771E-3 3.67373E-3 -9999 -9999 -9999 -9999 -9999 -9999
-9999 -9999 -9999 -9999 -9999 -9999 -9999 -9999 -9999 -9999 -9999 -9999 -9999 -9999 -9999 -9999 -9999 -9999 -9999 -9999 -9999 -9999 -9999 -9999 -9999 -9999 -9999 -9999 -9999 2.44823E-1 2.47206E-1 2.59429E-1 2.4261E-1 3.05957E-1 3.23509E-1 3.18594E-1 3.34103E-1 2.98078E-1 3.07441E-1 3.68447E-1 2.87766E-1 2.5602E-1 3.79385E-1 3.95422E-1 3.84588E-1 4.31728E-1 4.96318E-1 4.83829E-1 4.69735E-1 4.54276E-1 3.41487E-1 2.81074E-1 2.68423E-1 2.99672E-1 3.82149E-1 3.49668E-1 3.58028E-1 3.63592E-1 3.63243E-1 3.96807E-1 3.67049E-1 4.17042E-1 3.7012E-1 3.41333E-1 3.79321E-1 4.30284E-1 4.31792E-1 3.90719E-1 3.84022E-1 3.53569E-1 3.67955E-1 4.1793E-1 3.1693E-1 2.30619E-1 2.26038E-1 2.27864E-1 3.28706E-1 3.36893E-1 2.92364E-1 2.94448E-1 2.60787E-1 2.99951E-1 3.85502E-1 4.04793E-1 4.1127E-1 4.01727E-1 3.59115E-1 4.10003E-1 3.60737E-1 2.83851E-1 2.46091E-1 2.3746E-1 1.61684E-1 1.25574E-1 1.30739E-1 1.52879E-1 1.53393E-1 1.22804E-1 1.3893E-1 1.51618E-1 1.28768E-1 9.60519E-2 1.18201E-1 9.20148E-2 1.01856E-1 1.53952E-1 1.73569E-1 9.17095E-2 6.6205E-2 5.27793E-2 4.16095E-2 4.3258E-2 2.05055E-1 1.81348E-1 9.79069E-2 8.60178E-2 1.7614E-1 1.42206E-1 1.53637E-1 2.02115E-1 2.054E-1 1.58414E-1 1.62273E-1 1.2436E-1 1.48657E-1 1.47263E-1 1.07786E-1 9.91049E-2 1.24468E-1 1.52309E-1 1.7635E-1 1.36721E-1 8.1263E-2 6.57457E-2 4.92274E-2 4.47597E-2 3.03343E-2 2.796E-2 3.97464E-2 5.00088E-2 2.66552E-2 1.52811E-2 1.89801E-2 1.31341E-2 1.11653E-2 1.51524E-2 1.15083E-2 1.0507E-2 8.5938E-3 8.14178E-3 6.23961E-3 5.24206E-3 4.49745E-3 3.96101E-3 8.73303E-3 2.09233E-2 2.78113E-2 3.02139E-2 1.53629E-2 5.87999E-3 -9999 2.64498E-3 -9999 -9999 -9999 -9999 -9999 -9999 -9999 -9999
-9999 -9999 -9999 -9999 -9999 -9999 -9999 -9999 -9999 -9999 -9999 -9999 -9999 -9999 -9999 -9999 -9999 -9999 -9999 -9999 -9999 -9999 -9999 -9999 -9999 -9999 -9999 -9999 -9999 2.28983E-1 2.49204E-1 2.06587E-1 2.48728E-1 3.03517E-1 2.91043E-1 2.9308E-1 3.38808E-1 3.17865E-1 2.95266E-1 2.96606E-1 2.66696E-1 2.6176E-1 3.65929E-1 3.79608E-1 4.15053E-1 4.79581E-1 4.55452E-1 4.10916E-1 4.62392E-1 5.16738E-1 4.47792E-1 3.40442E-1 2.85581E-1 2.73328E-1 2.60014E-1 2.98502E-1 3.18932E-1 3.50039E-1 3.83043E-1 3.82008E-1 3.56639E-1 3.57472E-1 3.52167E-1 3.73485E-1 3.57401E-1 3.92221E-1 4.35191E-1 4.75816E-1 4.22098E-1 3.94683E-1 4.03458E-1 3.66201E-1 3.85881E-1 3.20095E-1 2.60058E-1 2.33301E-1 2.31279E-1 2.5668E-1 2.851E-1 2.76284E-1 2.55911E-1 2.60757E-1 2.98615E-1 4.09484E-1 4.45386E-1 4.28423E-1 3.98541E-1 4.01653E-1 3.74597E-1 3.21595E-1 2.57473E-1 1.9806E-1 1.53692E-1 2.15113E-1 2.22291E-1 2.19895E-1 1.79849E-1 1.3249E-1 1.46364E-1 1.39344E-1 1.42457E-1 1.33437E-1 1.26312E-1 1.13604E-1 7.46613E-2 1.35809E-1 1.26576E-1 1.22573E-1 5.95324E-2 6.50873E-2 7.60493E-2 1.28207E-1 2.17625E-1 2.52229E-1 1.42153E-1 8.14824E-2 1.36885E-1 1.7214E-1 1.42592E-1 1.63495E-1 2.01968E-1 2.09907E-1 1.96695E-1 1.41562E-1 9.1092E-2 9.24255E-2 1.16665E-1 1.04063E-1 1.13259E-1 8.06184E-2 9.90891E-2 1.57109E-1 9.90615E-2 6.30474E-2 6.57355E-2 4.91968E-2 4.37614E-2 1.89372E-2 2.37021E-2 2.58373E-2 3.1556E-2 2.61447E-2 2.40959E-2 1.0915E-2 1.02399E-2 1.40441E-2 1.07001E-2 7.22515E-3 4.98766E-3 8.02522E-3 5.95546E-3 3.9194E-3 3.60673E-3 4.8389E-3 1.39782E-2 2.5102E-2 3.54885E-2 1.63286E-2 -9999 -9999 -9999 -9999 -9999 -9999 -9999 -9999 -9999 -9999 -9999 -9999
-9999 -9999 -9999 -9999 -9999 -9999 -9999 -9999 -9999 -9999 -9999 -9999 -9999 -9999 -9999 -9999 -9999 -9999 -9999 -9999 -9999 -9999 -9999 -9999 -9999 -9999 -9999 -9999 -9999 -9999 2.29066E-1 2.63314E-1 2.94305E-1 3.44106E-1 2.89567E-1 2.81356E-1 3.62662E-1 3.32418E-1 2.81504E-1 2.75057E-1 2.33215E-1 2.96689E-1 3.22056E-1 4.04063E-1 4.06845E-1 4.24181E-1 4.19757E-1 3.83296E-1 4.46179E-1 4.61496E-1 4.6581E-1 4.45002E-1 4.71177E-1 3.8671E-1 3.15492E-1 2.97693E-1 2.85049E-1 3.48086E-1 3.68568E-1 3.44385E-1 3.25137E-1 3.34348E-1 3.50121E-1 3.86704E-1 3.7443E-1 3.63704E-1 3.53104E-1 3.8006E-1 4.49357E-1 4.56323E-1 4.54449E-1 3.79573E-1 3.21959E-1 3.29238E-1 2.91538E-1 3.25783E-1 2.9095E-1 2.32023E-1 2.51429E-1 3.21218E-1 2.78656E-1 2.62883E-1 3.00937E-1 3.54254E-1 4.11504E-1 4.17226E-1 4.01709E-1 4.15982E-1 3.91248E-1 3.58724E-1 2.87005E-1 2.30447E-1 1.99312E-1 2.28771E-1 2.56927E-1 2.35592E-1 1.66792E-1 1.37247E-1 1.32243E-1 1.21136E-1 1.64634E-1 1.59282E-1 1.5913E-1 1.34483E-1 1.37798E-1 1.32538E-1 1.44403E-1 8.36978E-2 7.96762E-2 7.46269E-2 1.12793E-1 9.62251E-2 1.17599E-1 2.37735E-1 1.91666E-1 1.05411E-1 9.46067E-2 1.85271E-1 1.31093E-1 1.0815E-1 1.51636E-1 1.73404E-1 1.76639E-1 1.64786E-1 1.24857E-1 1.00406E-1 9.94084E-2 1.00342E-1 8.29961E-2 6.63219E-2 1.03432E-1 1.28331E-1 1.04039E-1 5.80505E-2 8.16315E-2 5.11915E-2 3.02002E-2 3.07515E-2 1.65693E-2 1.73102E-2 1.9909E-2 2.79176E-2 3.08509E-2 1.84407E-2 1.88836E-2 4.08027E-2 2.2511E-2 1.64952E-2 1.23692E-2 1.07111E-2 6.09088E-3 4.52556E-3 4.61956E-3 1.56389E-2 2.8446E-2 2.68078E-2 1.45529E-2 9.13229E-3 -9999 -9999 -9999 -9999 -9999 -9999 -9999 -9999 -9999 -9999 -9999 -9999
-9999 -9999 -9999 -9999 -9999 -9999 -9999 -9999 -9999 -9999 -9999 -9999 -9999 -9999 -9999 -9999 -9999 -9999 -9999 -9999 -9999 -9999 -9999 -9999 -9999 -9999 -9999 -9999 -9999 -9999 -9999 1.87989E-1 2.75958E-1 2.61894E-1 2.38702E-1 2.05852E-1 2.60877E-1 3.48876E-1 2.76247E-1 2.20009E-1 1.86756E-1 2.33366E-1 3.05369E-1 3.65948E-1 4.1669E-1 4.10208E-1 3.94912E-1 3.58632E-1 3.97511E-1 4.05489E-1 4.54645E-1 4.78716E-1 4.51397E-1 4.32714E-1 3.87353E-1 3.82726E-1 3.23327E-1 3.42481E-1 3.6865E-1 3.292E-1 2.51936E-1 2.94079E-1 4.00681E-1 3.35263E-1 3.41615E-1 3.23167E-1 3.28628E-1 3.51673E-1 3.9061E-1 3.82217E-1 3.52865E-1 3.18906E-1 2.84315E-1 2.64171E-1 3.31579E-1 3.54505E-1 3.45838E-1 2.5188E-1 2.7875E-1 3.6179E-1 2.99765E-1 2.73418E-1 2.86531E-1 3.0878E-1 3.37022E-1 3.60072E-1 3.89299E-1 3.66746E-1 3.6933E-1 3.69069E-1 3.03666E-1 2.36305E-1 2.37577E-1 2.52802E-1 2.37341E-1 2.14572E-1 1.65935E-1 1.63352E-1 1.29523E-1 1.73337E-1 1.89443E-1 2.2336E-1 1.99028E-1 1.6124E-1 1.30897E-1 1.67735E-1 1.3268E-1 6.18962E-2 5.89199E-2 1.07003E-1 7.5585E-2 5.15959E-2 7.02667E-2 2.32181E-1 1.94707E-1 1.3724E-1 6.92694E-2 1.08446E-1 1.35069E-1 9.97857E-2 7.8272E-2 1.15035E-1 1.32106E-1 1.33592E-1 1.28925E-1 1.00929E-1 1.02129E-1 8.86694E-2 7.08538E-2 6.72092E-2 7.77716E-2 7.80973E-2 1.09196E-1 8.76531E-2 9.32073E-2 6.25807E-2 4.02771E-2 3.93086E-2 2.70204E-2 1.02845E-2 1.14888E-2 3.40182E-2 8.88679E-2 8.43685E-2 7.31683E-2 7.05753E-2 7.40293E-2 7.20553E-2 5.06126E-2 2.96891E-2 8.12982E-3 1.16589E-2 1.82892E-2 2.45498E-2 3.78043E-2 1.09653E-2 1.11155E-2 -9999 -9999 -9999 -9999 -9999 -9999 -9999 -9999 -9999 -9999 -9999 -9999 -9999
-9999 -9999 -9999 -9999 -9999 -9999 -9999 -9999 -9999 -9999 -9999 -9999 -9999 -9999 -9999 -9999 -9999 -9999 -9999 -9999 -9999 -9999 -9999 -9999 -9999 -9999 -9999 -9999 -9999 -9999 -9999 -9999 -9999 2.76324E-1 2.24872E-1 1.82163E-1 1.90303E-1 2.72571E-1 2.54445E-1 1.62851E-1 1.46346E-1 2.30603E-1 3.20699E-1 3.08084E-1 3.53615E-1 3.66727E-1 3.38688E-1 3.29372E-1 3.40122E-1 3.10615E-1 3.21372E-1 4.05185E-1 4.26193E-1 4.34265E-1 4.22633E-1 3.99666E-1 3.76336E-1 3.97845E-1 3.70525E-1 3.97528E-1 3.20804E-1 2.31142E-1 2.82472E-1 3.21018E-1 3.32484E-1 2.80144E-1 2.46161E-1 3.28779E-1 3.36911E-1 3.28952E-1 3.44287E-1 2.65726E-1 1.96735E-1 2.2275E-1 2.69994E-1 3.01011E-1 3.10533E-1 2.95049E-1 2.69637E-1 3.02089E-1 2.95164E-1 2.86171E-1 2.99628E-1 3.1787E-1 2.51414E-1 2.38141E-1 3.04799E-1 3.76055E-1 3.84023E-1 3.90059E-1 3.43223E-1 2.9141E-1 2.8011E-1 2.70947E-1 2.19623E-1 2.08031E-1 1.6762E-1 1.69971E-1 1.23772E-1 1.62097E-1 1.75017E-1 2.36251E-1 2.0448E-1 1.6815E-1 1.77115E-1 1.74542E-1 1.10268E-1 7.15357E-2 6.80718E-2 6.35644E-2 4.75001E-2 4.7267E-2 1.39999E-1 2.51402E-1 2.21733E-1 1.68653E-1 9.11542E-2 8.11903E-2 1.19557E-1 9.8826E-2 5.9962E-2 5.34605E-2 1.01045E-1 1.30228E-1 1.13779E-1 9.02449E-2 7.32163E-2 7.23412E-2 5.85813E-2 6.77794E-2 3.89907E-2 4.46275E-2 4.68544E-2 6.18179E-2 7.34028E-2 9.97921E-2 5.30736E-2 5.07612E-2 1.73587E-2 1.22358E-2 3.03188E-2 1.00352E-1 1.25948E-1 5.14509E-2 2.08846E-2 1.85447E-2 1.65459E-2 2.10522E-2 4.4432E-2 4.78083E-2 2.84283E-2 2.58684E-2 2.67154E-2 2.59562E-2 1.16945E-2 7.70057E-3 -9999 -9999 -9999 -9999 -9999 -9999 -9999 -9999 -9999 -9999 -9999 -9999 -9999 -9999
-9999 -9999 -9999 -9999 -9999 -9999 -9999 -9999 -9999 -9999 -9999 -9999 -9999 -9999 -9999 -9999 -9999 -9999 -9999 -9999 -9999 -9999 -9999 -9999 -9999 -9999 -9999 -9999 -9999 -9999 -9999 -9999 -9999 -9999 2.77142E-1 2.21582E-1 1.81131E-1 2.03205E-1 1.63557E-1 1.47639E-1 1.93153E-1 2.09452E-1 2.15606E-1 2.76477E-1 3.25459E-1 3.18384E-1 3.02119E-1 3.47937E-1 2.61132E-1 1.76788E-1 2.14301E-1 3.4437E-1 4.10152E-1 4.70872E-1 4.83545E-1 4.51212E-1 4.09641E-1 3.81842E-1 4.37138E-1 4.24395E-1 4.34183E-1 3.20221E-1 2.7057E-1 2.57446E-1 2.24991E-1 1.33539E-1 1.51058E-1 3.37039E-1 3.07719E-1 3.16623E-1 3.35303E-1 3.02806E-1 2.60787E-1 2.11081E-1 2.09063E-1 2.2618E-1 2.52862E-1 2.71373E-1 2.424E-1 2.94932E-1 2.8056E-1 2.79459E-1 3.16528E-1 3.05347E-1 2.54713E-1 1.99913E-1 2.2405E-1 3.34475E-1 4.01257E-1 3.68851E-1 3.58993E-1 3.28322E-1 3.24785E-1 2.66895E-1 2.08965E-1 1.96852E-1 1.89561E-1 2.06925E-1 2.07045E-1 1.81103E-1 1.87935E-1 2.21809E-1 2.01659E-1 1.75596E-1 1.97834E-1 2.06947E-1 1.27009E-1 7.5466E-2 7.83481E-2 5.85691E-2 6.30677E-2 4.77608E-2 1.34118E-1 2.32216E-1 2.28405E-1 1.64246E-1 8.25673E-2 6.48826E-2 1.00927E-1 1.07128E-1 7.15726E-2 4.53011E-2 4.27024E-2 1.03236E-1 8.40639E-2 7.56577E-2 7.36751E-2 7.166E-2 5.85871E-2 4.0942E-2 3.69669E-2 4.9197E-2 2.80018E-2 2.66668E-2 2.00809E-2 5.19946E-2 5.13599E-2 3.28742E-2 1.70183E-2 1.55696E-2 3.33926E-2 4.32838E-2 3.64305E-2 2.19375E-2 9.53279E-3 6.76173E-3 3.78025E-3 4.84326E-3 1.87797E-2 4.76767E-2 2.92051E-2 3.24442E-2 1.2695E-2 8.76606E-3 8.2815E-3 -9999 -9999 -9999 -9999 -9999 -9999 -9999 -9999 -9999 -9999 -9999 -9999 -9999 -9999 -9999
-9999 -9999 -9999 -9999 -9999 -9999 -9999 -9999 -9999 -9999 -9999 -9999 -9999 -9999 -9999 -9999 -9999 -9999 -9999 -9999 -9999 -9999 -9999 -9999 -9999 -9999 -9999 -9999 -9999 -9999 -9999 -9999 -9999 -9999 -9999 2.61541E-1 2.46883E-1 2.22262E-1 2.04728E-1 1.6106E-1 2.11368E-1 2.36608E-1 2.42812E-1 2.37933E-1 2.16424E-1 2.09681E-1 1.92046E-1 2.10526E-1 1.64344E-1 1.30884E-1 1.68302E-1 2.34078E-1 3.28294E-1 4.31219E-1 4.73332E-1 5.11632E-1 4.93003E-1 4.38453E-1 4.16419E-1 4.92897E-1 4.97486E-1 4.57915E-1 3.51048E-1 2.54826E-1 1.83838E-1 1.04294E-1 1.3647E-1 1.6825E-1 2.70009E-1 2.61978E-1 2.33743E-1 2.60463E-1 2.85505E-1 2.35695E-1 2.21607E-1 1.67363E-1 1.95329E-1 2.44521E-1 2.97053E-1 3.25309E-1 3.3696E-1 2.68084E-1 2.76979E-1 2.86565E-1 2.63425E-1 1.92539E-1 1.95539E-1 2.72032E-1 3.53133E-1 3.91571E-1 3.48316E-1 3.00257E-1 2.80386E-1 2.50429E-1 2.17099E-1 1.94517E-1 2.0835E-1 2.25466E-1 2.65204E-1 2.45283E-1 2.52483E-1 2.23118E-1 2.27508E-1 2.43109E-1 2.48295E-1 2.42601E-1 2.05969E-1 7.74129E-2 7.03678E-2 6.66953E-2 8.11663E-2 5.19741E-2 1.0612E-1 2.16975E-1 1.95535E-1 9.30089E-2 2.92516E-2 4.93539E-2 7.95575E-2 8.04532E-2 9.74021E-2 7.53083E-2 4.72219E-2 5.39388E-2 9.09468E-2 7.55031E-2 7.07514E-2 7.45617E-2 5.89868E-2 4.35132E-2 4.1265E-2 4.31338E-2 4.0089E-2 2.61352E-2 1.44872E-2 2.6309E-2 6.28237E-2 4.18437E-2 3.44585E-2 3.02994E-2 4.20894E-2 2.22638E-2 1.32581E-2 1.41615E-2 1.01823E-2 9.7236E-3 2.79584E-3 6.10832E-3 1.81891E-2 1.98793E-2 2.73586E-2 1.88287E-2 6.86935E-3 5.87805E-3 4.66603E-3 -9999 -9999 -9999 -9999 -9999 -9999 -9999 -9999 -9999 -9999 -9999 -9999 -9999 -9999 -9999
-9999 -9999 -9999 -9999 -9999 -9999 -9999 -9999 -9999 -9999 -9999 -9999 -9999 -9999 -9999 -9999 -9999 -9999 -9999 -9999 -9999 -9999 -9999 -9999 -9999 -9999 -9999 -9999 -9999 -9999 -9999 -9999 -9999 -9999 -9999 -9999 2.88327E-1 2.35239E-1 2.23406E-1 1.87869E-1 1.43981E-1 1.6945E-1 1.9372E-1 2.1187E-1 1.97507E-1 1.68019E-1 1.29101E-1 1.83994E-1 2.42702E-1 2.42614E-1 2.69975E-1 2.61914E-1 2.81673E-1 3.69527E-1 5.14801E-1 4.78774E-1 5.10595E-1 4.86403E-1 4.91134E-1 4.83265E-1 4.61317E-1 4.35914E-1 4.07562E-1 3.26579E-1 2.6201E-1 1.8974E-1 1.52921E-1 1.2804E-1 1.4826E-1 1.61525E-1 2.0567E-1 2.34625E-1 2.84849E-1 3.19999E-1 3.15044E-1 2.62242E-1 2.27074E-1 2.41752E-1 2.66459E-1 3.56052E-1 4.0209E-1 3.32756E-1 3.58696E-1 3.61331E-1 2.88479E-1 2.4079E-1 2.1634E-1 2.55573E-1 3.04561E-1 3.0513E-1 2.88259E-1 2.6228E-1 2.46686E-1 2.08831E-1 1.96503E-1 2.0197E-1 1.95518E-1 2.54926E-1 2.72613E-1 2.89191E-1 2.8538E-1 2.50905E-1 2.53483E-1 2.76574E-1 2.66792E-1 2.84292E-1 2.28016E-1 1.22284E-1 3.36777E-2 2.98056E-2 5.58358E-2 8.91687E-2 1.18168E-1 1.42307E-1 9.8591E-2 7.81882E-2 2.90474E-2 5.50814E-2 7.58486E-2 5.21809E-2 6.37268E-2 5.73719E-2 4.45288E-2 3.86469E-2 8.06344E-2 5.06327E-2 4.98326E-2 5.82433E-2 5.91716E-2 4.76793E-2 4.94121E-2 5.37563E-2 5.44241E-2 3.76523E-2 3.31075E-2 3.20619E-2 3.75857E-2 3.21367E-2 2.46514E-2 2.93644E-2 2.89499E-2 1.88073E-2 9.56166E-3 5.71911E-3 5.1667E-3 3.45511E-3 3.93712E-3 1.93755E-2 1.38892E-2 1.62228E-2 7.80969E-3 5.16379E-3 3.15744E-3 -9999 -9999 -9999 -9999 -9999 -9999 -9999 -9999 -9999 -9999 -9999 -9999 -9999 -9999 -9999 -9999 -9999
-9999 -9999 -9999 -9999 -9999 -9999 -9999 -9999 -9999 -9999 -9999 -9999 -9999 -9999 -9999 -9999 -9999 -9999 -9999 -9999 -9999 -9999 -9999 -9999 -9999 -9999 -9999 -9999 -9999 -9999 -9999 -9999 -9999 -9999 -9999 -9999 -9999 1.43938E-1 1.71775E-1 1.52987E-1 9.44139E-2 7.4383E-2 9.94763E-2 1.25982E-1 1.28757E-1 1.54814E-1 1.68561E-1 2.80033E-1 4.25497E-1 4.49258E-1 3.45615E-1 2.98358E-1 2.83329E-1 2.98356E-1 3.9804E-1 3.99974E-1 4.58134E-1 5.05659E-1 4.78439E-1 4.69032E-1 4.66259E-1 4.59321E-1 4.35466E-1 3.33063E-1 3.21676E-1 2.88569E-1 1.86075E-1 1.10347E-1 9.98336E-2 1.46051E-1 1.83439E-1 3.35558E-1 2.97111E-1 3.3469E-1 4.03418E-1 4.02174E-1 3.37645E-1 2.56566E-1 2.73576E-1 3.39849E-1 3.90205E-1 4.02145E-1 3.65101E-1 4.12711E-1 3.32396E-1 2.88237E-1 2.38669E-1 2.3507E-1 2.51961E-1 2.61602E-1 2.59864E-1 2.58176E-1 2.78857E-1 3.074E-1 2.81581E-1 2.82683E-1 2.90202E-1 2.68916E-1 2.5394E-1 2.6214E-1 2.72509E-1 2.71505E-1 2.65471E-1 2.77385E-1 2.39106E-1 2.72978E-1 2.16374E-1 1.03513E-1 3.8006E-2 2.90214E-2 2.78439E-2 8.64852E-2 1.33048E-1 1.09856E-1 6.83358E-2 5.39111E-2 6.55101E-2 6.02224E-2 7.83487E-2 7.01096E-2 5.463E-2 6.91136E-2 4.53472E-2 7.80117E-2 8.461E-2 5.66391E-2 4.21042E-2 5.63929E-2 5.31296E-2 4.51994E-2 3.10112E-2 2.16764E-2 3.04508E-2 2.57772E-2 1.98747E-2 2.97302E-2 1.84626E-2 1.65543E-2 1.95092E-2 1.63029E-2 1.52687E-2 8.52068E-3 5.02479E-3 4.40393E-3 5.44084E-3 7.98726E-3 1.29594E-2 1.63549E-2 1.19638E-2 3.52809E-3 2.50677E-3 1.79454E-3 -9999 -9999 -9999 -9999 -9999 -9999 -9999 -9999 -9999 -9999 -9999 -9999 -9999 -9999 -9999 -9999 -9999 -9999
-9999 -9999 -9999 -9999 -9999 -9999 -9999 -9999 -9999 -9999 -9999 -9999 -9999 -9999 -9999 -9999 -9999 -9999 -9999 -9999 -9999 -9999 -9999 -9999 -9999 -9999 -9999 -9999 -9999 -9999 -9999 1.67452E-1 1.61179E-1 -9999 -9999 2.73613E-1 1.69381E-1 1.43113E-1 1.28827E-1 1.0718E-1 1.14505E-1 8.95865E-2 9.01177E-2 8.75106E-2 1.10163E-1 1.32953E-1 2.62655E-1 3.25182E-1 3.79685E-1 4.29981E-1 3.88683E-1 3.51975E-1 3.70624E-1 3.06642E-1 3.56834E-1 4.09976E-1 4.35778E-1 4.63866E-1 4.49998E-1 4.51192E-1 4.42429E-1 4.48109E-1 4.679E-1 3.88289E-1 2.49906E-1 1.91255E-1 1.37311E-1 1.58181E-1 1.2919E-1 1.2418E-1 1.56171E-1 3.22285E-1 3.38759E-1 3.26227E-1 3.76936E-1 3.76898E-1 3.51882E-1 3.42038E-1 3.22446E-1 3.11608E-1 3.24774E-1 4.00922E-1 4.16076E-1 3.86443E-1 4.03936E-1 3.5968E-1 3.0925E-1 2.50965E-1 2.56728E-1 2.98299E-1 2.69916E-1 2.72032E-1 3.25796E-1 3.13306E-1 2.7518E-1 2.65562E-1 2.43344E-1 2.94309E-1 2.37343E-1 2.29081E-1 2.59748E-1 2.57513E-1 2.553E-1 2.20292E-1 2.03348E-1 2.3401E-1 2.10676E-1 7.78046E-2 3.6605E-2 2.78127E-2 1.86702E-2 6.52638E-2 1.45756E-1 1.95113E-1 1.35054E-1 8.20068E-2 4.67789E-2 7.67135E-2 7.1505E-2 4.27734E-2 2.64559E-2 3.35253E-2 8.27964E-2 1.29968E-1 6.73718E-2 5.15355E-2 4.11774E-2 4.93661E-2 4.94874E-2 5.16234E-2 3.63982E-2 2.60218E-2 2.05802E-2 2.24351E-2 2.67922E-2 2.33666E-2 2.97691E-2 1.77546E-2 2.15009E-2 2.20872E-2 1.59118E-2 8.03612E-3 4.90609E-3 5.56823E-3 1.38492E-2 2.01793E-2 2.13899E-2 1.36616E-2 6.04855E-3 -9999 -9999 -9999 -9999 -9999 -9999 -9999 -9999 -9999 -9999 -9999 -9999 -9999 -9999 -9999 -9999 -9999 -9999 -9999 -9999 -9999
-9999 -9999 -9999 -9999 -9999 -9999 -9999 -9999 -9999 -9999 -9999 -9999 -9999 -9999 -9999 -9999 -9999 -9999 -9999 -9999 -9999 -9999 -9999 -9999 -9999 -9999 -9999 -9999 -9999 -9999 2.64689E-1 1.21655E-1 1.41414E-1 -9999 -9999 2.15426E-1 1.87651E-1 2.66743E-1 1.59565E-1 1.04183E-1 1.9319E-1 1.42437E-1 1.52808E-1 1.1394E-1 1.02743E-1 1.57689E-1 3.37448E-1 4.32032E-1 4.05907E-1 4.44664E-1 4.49723E-1 3.98118E-1 4.01297E-1 3.33548E-1 3.36716E-1 3.93697E-1 4.40493E-1 4.35191E-1 4.33477E-1 4.51535E-1 4.46459E-1 4.45231E-1 4.82267E-1 5.03918E-1 4.17585E-1 2.64171E-1 2.14073E-1 3.19105E-1 2.74169E-1 1.21773E-1 1.51544E-1 2.52098E-1 3.79719E-1 3.34716E-1 3.89975E-1 4.26692E-1 3.86263E-1 3.91639E-1 3.42645E-1 2.55147E-1 2.56459E-1 2.73951E-1 3.92828E-1 4.1016E-1 3.92799E-1 3.76078E-1 3.31172E-1 2.74021E-1 2.25741E-1 2.74869E-1 2.73373E-1 2.67684E-1 2.88783E-1 3.27104E-1 3.12418E-1 2.51448E-1 2.67156E-1 2.49654E-1 2.2939E-1 1.99134E-1 2.1602E-1 2.41823E-1 2.47585E-1 2.00554E-1 1.8738E-1 2.1333E-1 1.8693E-1 1.48107E-1 8.16126E-2 2.16668E-2 1.64895E-2 5.09847E-2 1.3624E-1 1.51481E-1 1.65882E-1 9.37649E-2 5.53096E-2 6.42715E-2 5.31809E-2 5.98889E-2 5.02045E-2 5.45467E-2 8.06455E-2 1.17498E-1 4.59451E-2 3.23354E-2 3.15413E-2 3.29117E-2 3.96958E-2 4.16927E-2 3.46201E-2 3.07202E-2 2.58257E-2 2.09526E-2 2.40188E-2 4.11018E-2 2.27139E-2 2.22994E-2 3.10418E-2 3.07979E-2 1.51535E-2 8.71964E-3 5.30777E-3 3.40744E-3 4.12109E-3 8.16856E-3 1.40624E-2 8.92586E-3 9.22105E-3 -9999 -9999 -9999 -9999 -9999 -9999 -9999 -9999 -9999 -9999 -9999 -9999 -9999 -9999 -9999 -9999 -9999 -9999 -9999 -9999 -9999
-9999 -9999 -9999 -9999 -9999 -9999 -9999 -9999 -9999 -9999 -9999 -9999 -9999 -9999 -9999 -9999 -9999 -9999 -9999 -9999 -9999 -9999 -9999 -9999 -9999 -9999 -9999 -9999 -9999 -9999 2.36526E-1 1.02293E-1 1.01214E-1 1.20188E-1 1.85959E-1 1.98583E-1 1.5394E-1 2.58095E-1 2.74841E-1 1.82093E-1 2.50149E-1 2.87699E-1 2.15895E-1 1.60046E-1 1.39363E-1 1.53496E-1 2.71093E-1 3.7301E-1 4.33014E-1 4.64269E-1 4.65673E-1 4.54277E-1 3.95709E-1 3.28844E-1 3.89533E-1 4.18403E-1 4.28654E-1 4.0951E-1 4.4398E-1 4.49253E-1 4.42396E-1 4.5248E-1 4.9218E-1 5.46422E-1 5.39613E-1 5.14874E-1 4.12837E-1 3.08634E-1 1.96791E-1 1.55485E-1 1.28354E-1 1.70982E-1 3.0072E-1 4.16881E-1 4.27731E-1 4.64836E-1 4.5717E-1 3.99536E-1 3.5113E-1 2.43668E-1 2.24779E-1 2.19188E-1 2.54436E-1 3.51248E-1 3.98999E-1 3.79224E-1 3.60258E-1 2.71138E-1 2.28164E-1 2.65332E-1 2.87301E-1 2.64647E-1 2.62829E-1 2.9119E-1 2.70256E-1 2.22498E-1 2.32271E-1 2.50437E-1 2.13736E-1 1.67587E-1 1.81627E-1 2.06089E-1 2.31054E-1 1.72487E-1 1.78939E-1 1.80844E-1 1.40407E-1 1.03977E-1 4.74665E-2 2.26227E-2 1.63769E-2 7.68391E-2 1.10665E-1 7.38477E-2 8.25772E-2 9.36899E-2 5.90883E-2 6.40676E-2 7.662E-2 5.59403E-2 2.40269E-2 2.86168E-2 9.01363E-2 6.66403E-2 3.13715E-2 2.99079E-2 3.02588E-2 2.20526E-2 2.59051E-2 3.01801E-2 3.13906E-2 3.36747E-2 3.12726E-2 3.42024E-2 3.43129E-2 2.90797E-2 1.79078E-2 1.47462E-2 1.23988E-2 8.57696E-3 5.62307E-3 7.49915E-3 5.8521E-3 2.74143E-3 2.83282E-3 8.28052E-3 9.71046E-3 6.68332E-3 7.51164E-3 2.11134E-3 -9999 -9999 -9999 -9999 -9999 -9999 -9999 -9999 -9999 -9999 -9999 -9999 -9999 -9999 -9999 -9999 -9999 -9999 -9999 -9999
-9999 -9999 -9999 -9999 -9999 -9999 -9999 -9999 -9999 -9999 -9999 -9999 -9999 -9999 -9999 -9999 -9999 -9999 -9999 -9999 -9999 -9999 -9999 -9999 -9999 -9999 -9999 -9999 -9999 -9999 1.53576E-1 1.55062E-1 1.01823E-1 1.19361E-1 1.22815E-1 1.57365E-1 1.4924E-1 1.30472E-1 2.54147E-1 2.39476E-1 1.46521E-1 2.24212E-1 3.02395E-1 2.88536E-1 2.49748E-1 2.07992E-1 3.08572E-1 3.8485E-1 4.20806E-1 4.39087E-1 4.49794E-1 4.41968E-1 4.13561E-1 3.71026E-1 4.25632E-1 4.49912E-1 4.36164E-1 4.25817E-1 4.07153E-1 3.94371E-1 3.93815E-1 3.92126E-1 4.62417E-1 5.10768E-1 5.14049E-1 4.91091E-1 4.44314E-1 3.16782E-1 1.74426E-1 1.52098E-1 1.15649E-1 1.83548E-1 2.63081E-1 3.48281E-1 4.35351E-1 4.76938E-1 4.4636E-1 4.1443E-1 3.3231E-1 2.44197E-1 2.46573E-1 2.62401E-1 2.57578E-1 2.73171E-1 3.07893E-1 3.87116E-1 3.72642E-1 2.92829E-1 2.30825E-1 2.63512E-1 3.1748E-1 2.83813E-1 2.51282E-1 2.81949E-1 2.87513E-1 2.4365E-1 1.92667E-1 2.40354E-1 2.18517E-1 1.42365E-1 1.47365E-1 1.58867E-1 2.00785E-1 1.70343E-1 1.78307E-1 1.94096E-1 1.09157E-1 3.87161E-2 2.69343E-2 2.9712E-2 5.03862E-2 5.81015E-2 7.95912E-2 9.07249E-2 4.53452E-2 3.29858E-2 3.25731E-2 3.15183E-2 6.33268E-2 4.72487E-2 2.97674E-2 3.09918E-2 8.61696E-2 4.35617E-2 2.09558E-2 3.20172E-2 2.75321E-2 2.29004E-2 2.51097E-2 3.26118E-2 2.58797E-2 3.0902E-2 3.30515E-2 4.42621E-2 2.24742E-2 1.70767E-2 1.60657E-2 1.04976E-2 8.07761E-3 4.95054E-3 3.61386E-3 3.56289E-3 2.9125E-3 2.14601E-3 2.69817E-3 3.1219E-3 3.47062E-3 4.9852E-3 7.4318E-3 2.43828E-3 -9999 -9999 -9999 -9999 -9999 -9999 -9999 -9999 -9999 -9999 -9999 -9999 -9999 -9999 -9999 -9999 -9999 -9999 -9999 -9999
-9999 -9999 -9999 -9999 -9999 -9999 -9999 -9999 -9999 -9999 -9999 -9999 -9999 -9999 -9999 -9999 -9999 -9999 -9999 -9999 -9999 -9999 -9999 -9999 -9999 -9999 -9999 -9999 -9999 -9999 -9999 -9999 2.33315E-1 1.64093E-1 9.39624E-2 8.185E-2 1.42266E-1 1.24108E-1 1.36533E-1 1.48231E-1 1.5944E-1 1.637E-1 1.78937E-1 1.96828E-1 2.45701E-1 2.76314E-1 3.50291E-1 4.0169E-1 3.86652E-1 4.16886E-1 4.17861E-1 4.38541E-1 4.19522E-1 4.26919E-1 4.41015E-1 4.53999E-1 4.4146E-1 4.57092E-1 3.74086E-1 3.66975E-1 3.28278E-1 3.16589E-1 3.50423E-1 3.96665E-1 3.84462E-1 4.20094E-1 3.81952E-1 3.62752E-1 2.82597E-1 2.79432E-1 1.82962E-1 2.07877E-1 2.24705E-1 3.08735E-1 4.2344E-1 4.88881E-1 4.93885E-1 4.55186E-1 4.32297E-1 3.02412E-1 1.8502E-1 1.81572E-1 1.8693E-1 1.7058E-1 1.59923E-1 2.64317E-1 3.2866E-1 2.91727E-1 2.70643E-1 2.70313E-1 3.18931E-1 3.44088E-1 2.99708E-1 2.42251E-1 2.84731E-1 2.63083E-1 2.49279E-1 2.32599E-1 2.02811E-1 1.12971E-1 1.24115E-1 1.14344E-1 1.64989E-1 1.38702E-1 1.46815E-1 1.55259E-1 5.34088E-2 1.45357E-2 3.32573E-2 5.42311E-2 4.41494E-2 3.51347E-2 3.10637E-2 6.46079E-2 5.84695E-2 5.88041E-2 6.50657E-2 6.21066E-2 4.90506E-2 2.94844E-2 4.09324E-2 3.62757E-2 1.00567E-1 4.82967E-2 2.89151E-2 3.61012E-2 3.18386E-2 4.72948E-2 4.89029E-2 3.3194E-2 1.72007E-2 2.27367E-2 2.1949E-2 2.49479E-2 1.9142E-2 1.5934E-2 1.57298E-2 7.71962E-3 6.35465E-3 4.19939E-3 3.97387E-3 5.28817E-3 5.0401E-3 1.18161E-2 4.16246E-3 1.65426E-3 2.06765E-3 2.32843E-3 6.05275E-3 -9999 -9999 -9999 -9999 -9999 -9999 -9999 -9999 -9999 -9999 -9999 -9999 -9999 -9999 -9999 -9999 -9999 -9999 -9999 -9999 -9999
-9999 -9999 -9999 -9999 -9999 -9999 -9999 -9999 -9999 -9999 -9999 -9999 -9999 -9999 -9999 -9999 -9999 -9999 -9999 -9999 -9999 -9999 -9999 -9999 -9999 -9999 -9999 -9999 -9999 -9999 -9999 -9999 -9999 2.07422E-1 1.24328E-1 8.2537E-2 6.91975E-2 1.07382E-1 6.93511E-2 9.19044E-2 1.37321E-1 1.70727E-1 1.70183E-1 1.45254E-1 2.05998E-1 3.28957E-1 3.28444E-1 3.05085E-1 3.39676E-1 4.05325E-1 4.10506E-1 4.40892E-1 4.25055E-1 4.63379E-1 3.89529E-1 4.54229E-1 4.57836E-1 4.47224E-1 4.03961E-1 3.90169E-1 3.30876E-1 2.38501E-1 2.58051E-1 3.08485E-1 3.33944E-1 3.76514E-1 3.26359E-1 3.73455E-1 4.25824E-1 2.4495E-1 1.90713E-1 2.30493E-1 2.42978E-1 3.36043E-1 4.34905E-1 4.82004E-1 5.10012E-1 4.87178E-1 4.55629E-1 3.66066E-1 3.16617E-1 1.79532E-1 1.48071E-1 1.36001E-1 1.2841E-1 1.33327E-1 1.9976E-1 2.72098E-1 2.9438E-1 3.18486E-1 3.19633E-1 3.43513E-1 3.4566E-1 2.70894E-1 1.79595E-1 2.60329E-1 2.46384E-1 2.37313E-1 1.49086E-1 1.06936E-1 1.18935E-1 1.06848E-1 1.05026E-1 1.03346E-1 9.25713E-2 1.03897E-1 2.69046E-2 1.76325E-2 4.52602E-2 6.06245E-2 3.05391E-2 2.51287E-2 3.15494E-2 3.51721E-2 5.22832E-2 7.3277E-2 5.63427E-2 4.22947E-2 3.95126E-2 7.42336E-2 6.00248E-2 8.93918E-2 1.02355E-1 3.70685E-2 3.80532E-2 3.87371E-2 2.93958E-2 6.17215E-2 4.68123E-2 3.20238E-2 1.67165E-2 1.62602E-2 1.32347E-2 2.01708E-2 1.89702E-2 1.50896E-2 1.40943E-2 1.21579E-2 8.18525E-3 3.15109E-3 2.55039E-3 5.54573E-3 1.89354E-2 2.38266E-2 4.14989E-3 1.64763E-3 4.01966E-3 8.47979E-4 -9999 -9999 -9999 -9999 -9999 -9999 -9999 -9999 -9999 -9999 -9999 -9999 -9999 -9999 -9999 -9999 -9999 -9999 -9999 -9999 -9999 -9999
-9999 -9999 -9999 -9999 -9999 -9999 -9999 -9999 -9999 -9999 -9999 -9999 -9999 -9999 -9999 -9999 -9999 -9999 -9999 -9999 -9999 -9999 -9999 -9999 -9999 -9999 -9999 -9999 -9999 -9999 -9999 -9999 -9999 2.33324E-1 1.38044E-1 9.69643E-2 6.54409E-2 9.55929E-2 7.92742E-2 7.96357E-2 1.17742E-1 1.22373E-1 1.14175E-1 9.17451E-2 1.27316E-1 2.3382E-1 2.724E-1 2.87209E-1 3.95537E-1 4.2428E-1 4.60252E-1 4.21003E-1 4.64962E-1 4.14714E-1 3.8788E-1 4.22203E-1 4.55185E-1 4.58001E-1 4.4405E-1 3.87662E-1 3.48232E-1 2.80055E-1 2.5061E-1 2.43433E-1 2.9755E-1 3.83518E-1 3.10452E-1 2.05598E-1 3.51115E-1 2.83716E-1 2.06755E-1 2.25843E-1 2.18025E-1 2.5912E-1 3.98372E-1 4.58308E-1 5.16169E-1 5.02229E-1 4.6509E-1 4.20093E-1 3.13075E-1 3.47889E-1 2.08732E-1 1.97352E-1 1.90475E-1 1.67354E-1 1.52949E-1 1.89591E-1 3.03081E-1 3.63309E-1 3.46562E-1 3.8716E-1 4.0175E-1 3.55846E-1 2.16588E-1 1.94828E-1 2.2105E-1 2.11312E-1 1.43451E-1 1.07746E-1 9.48508E-2 1.1399E-1 1.15902E-1 8.75071E-2 1.22939E-1 8.46534E-2 2.20053E-2 1.86522E-2 4.40363E-2 4.58637E-2 3.54772E-2 4.19232E-2 5.02031E-2 4.99636E-2 7.18971E-2 1.34349E-1 1.17945E-1 9.58239E-2 8.50211E-2 1.38843E-1 1.08761E-1 1.1966E-1 7.35849E-2 5.35387E-2 6.99879E-2 6.03017E-2 3.1703E-2 4.50505E-2 1.87995E-2 1.85886E-2 1.01153E-2 1.04817E-2 1.74785E-2 2.47316E-2 2.58244E-2 1.18539E-2 6.42299E-3 4.9333E-3 3.03864E-3 2.15929E-3 3.88198E-3 5.98421E-3 6.09252E-3 1.11989E-2 7.8256E-3 3.19233E-3 1.67078E-3 2.15376E-4 -9999 -9999 -9999 -9999 -9999 -9999 -9999 -9999 -9999 -9999 -9999 -9999 -9999 -9999 -9999 -9999 -9999 -9999 -9999 -9999 -9999 -9999
-9999 -9999 -9999 -9999 -9999 -9999 -9999 -9999 -9999 -9999 -9999 -9999 -9999 -9999 -9999 -9999 -9999 -9999 -9999 -9999 -9999 -9999 -9999 -9999 -9999 -9999 -9999 -9999 -9999 -9999 -9999 -9999 -9999 -9999 1.342E-1 1.17701E-1 8.67958E-2 1.10935E-1 1.30991E-1 1.47028E-1 1.38706E-1 1.54352E-1 1.5605E-1 1.54069E-1 1.34925E-1 1.86237E-1 2.4969E-1 2.86273E-1 3.73089E-1 4.32495E-1 4.82338E-1 4.12133E-1 4.4774E-1 3.9075E-1 3.92629E-1 4.35075E-1 4.2544E-1 4.43307E-1 4.32848E-1 3.95591E-1 3.69129E-1 3.16033E-1 2.68166E-1 2.10116E-1 2.56833E-1 3.53234E-1 3.3238E-1 1.80122E-1 1.56747E-1 2.41091E-1 2.10861E-1 2.42826E-1 2.18383E-1 2.53144E-1 3.90042E-1 4.73926E-1 4.97692E-1 5.17284E-1 4.96582E-1 4.61685E-1 3.67797E-1 3.1554E-1 3.50358E-1 2.96526E-1 2.48051E-1 2.87869E-1 2.73473E-1 2.29263E-1 2.19644E-1 3.05736E-1 3.75274E-1 3.49217E-1 3.90332E-1 4.00071E-1 2.94448E-1 2.25758E-1 1.88818E-1 1.72042E-1 1.45992E-1 1.34711E-1 8.69139E-2 9.20324E-2 6.27029E-2 8.5018E-2 1.21723E-1 7.8095E-2 2.64301E-2 1.61567E-2 3.0195E-2 4.07581E-2 3.56596E-2 2.70639E-2 3.60261E-2 5.42846E-2 9.41481E-2 1.15588E-1 1.06614E-1 1.01379E-1 1.32973E-1 1.64997E-1 1.59113E-1 1.4182E-1 1.0977E-1 1.03326E-1 1.00644E-1 1.13388E-1 7.01624E-2 3.56007E-2 1.7983E-2 1.30801E-2 1.08251E-2 1.13843E-2 2.35399E-2 2.34065E-2 2.51282E-2 6.83332E-3 5.5601E-3 5.05044E-3 2.68235E-3 5.36022E-3 7.71311E-3 5.9923E-3 3.65943E-3 1.5137E-3 1.09558E-3 2.93132E-3 1.21027E-3 6.82134E-5 -9999 -9999 -9999 -9999 -9999 -9999 -9999 -9999 -9999 -9999 -9999 -9999 -9999 -9999 -9999 -9999 -9999 -9999 -9999 -9999 -9999 -9999
-9999 -9999 -9999 -9999 -9999 -9999 -9999 -9999 -9999 -9999 -9999 -9999 -9999 -9999 -9999 -9999 -9999 -9999 -9999 -9999 -9999 -9999 -9999 -9999 -9999 -9999 -9999 -9999 -9999 -9999 -9999 -9999 -9999 -9999 -9999 1.56747E-1 1.21421E-1 1.31006E-1 1.29087E-1 1.81952E-1 1.35213E-1 1.85929E-1 2.30535E-1 2.73339E-1 2.68036E-1 2.19765E-1 2.44536E-1 2.8761E-1 3.44652E-1 4.01934E-1 4.71087E-1 4.2444E-1 4.33341E-1 4.00298E-1 4.15665E-1 3.87554E-1 4.18242E-1 4.54546E-1 4.66814E-1 4.32676E-1 3.97493E-1 3.77623E-1 3.19332E-1 2.27024E-1 1.88684E-1 2.12326E-1 1.44412E-1 1.22669E-1 1.69135E-1 2.19737E-1 1.71141E-1 2.39077E-1 2.27451E-1 2.7122E-1 4.21463E-1 4.70937E-1 4.94941E-1 4.97756E-1 4.91244E-1 5.07794E-1 4.58085E-1 3.09057E-1 3.01265E-1 3.2806E-1 3.77473E-1 3.43431E-1 3.05077E-1 2.93525E-1 2.32233E-1 2.58545E-1 3.6627E-1 3.79896E-1 3.43089E-1 3.62602E-1 3.01209E-1 2.46874E-1 1.95261E-1 1.64753E-1 2.054E-1 1.76774E-1 1.23623E-1 8.98953E-2 6.89651E-2 7.4031E-2 8.94356E-2 6.74574E-2 5.19573E-2 1.85932E-2 4.06287E-2 4.86549E-2 3.20831E-2 2.03339E-2 3.33194E-2 3.02307E-2 4.21579E-2 5.85466E-2 3.75741E-2 3.6945E-2 5.8744E-2 9.85195E-2 9.67084E-2 9.61036E-2 5.57141E-2 2.64516E-2 2.06222E-2 3.73024E-2 8.22121E-2 9.02758E-2 4.60335E-2 2.96629E-2 1.97912E-2 1.86732E-2 2.20684E-2 2.53824E-2 1.20142E-2 5.99703E-3 2.2917E-3 3.15894E-3 4.28383E-3 4.61705E-3 2.25214E-3 2.60977E-3 6.64444E-3 3.68162E-3 1.96062E-3 1.26942E-3 2.11592E-4 1.11156E-4 -9999 -9999 -9999 -9999 -9999 -9999 -9999 -9999 -9999 -9999 -9999 -9999 -9999 -9999 -9999 -9999 -9999 -9999 -9999 -9999 -9999 -9999
-9999 -9999 -9999 -9999 -9999 -9999 -9999 -9999 -9999 -9999 -9999 -9999 -9999 -9999 -9999 -9999 -9999 -9999 -9999 -9999 -9999 -9999 -9999 -9999 -9999 -9999 -9999 -9999 -9999 -9999 -9999 -9999 -9999 -9999 -9999 7.32899E-2 1.14321E-1 1.83303E-1 1.62569E-1 1.30853E-1 1.66187E-1 1.58778E-1 2.19237E-1 3.40376E-1 3.20519E-1 2.18778E-1 2.17065E-1 3.25803E-1 3.79694E-1 3.75332E-1 4.09286E-1 4.04969E-1 4.39136E-1 4.07373E-1 4.224E-1 4.05421E-1 4.2061E-1 4.28824E-1 4.32995E-1 4.61166E-1 4.65024E-1 4.57849E-1 4.06926E-1 2.45531E-1 1.32691E-1 1.67078E-1 1.21929E-1 1.21228E-1 1.77637E-1 2.26231E-1 1.64373E-1 2.41838E-1 2.18043E-1 2.32607E-1 4.06264E-1 4.50926E-1 5.09267E-1 4.82598E-1 4.57949E-1 4.21871E-1 4.84315E-1 3.45815E-1 2.75527E-1 2.44962E-1 2.72634E-1 3.37142E-1 2.46421E-1 2.63418E-1 2.41214E-1 2.30797E-1 3.58386E-1 3.8376E-1 3.68757E-1 3.48374E-1 3.03523E-1 2.62845E-1 2.0773E-1 1.48798E-1 2.20285E-1 2.39143E-1 1.79537E-1 1.19507E-1 8.63885E-2 4.9529E-2 4.44947E-2 6.91808E-2 7.22068E-2 4.2552E-2 5.18308E-2 5.60474E-2 5.79217E-2 3.27264E-2 2.09987E-2 1.81339E-2 1.87031E-2 2.88548E-2 2.66831E-2 2.21813E-2 2.8282E-2 3.06258E-2 2.99272E-2 6.32E-2 5.61498E-2 3.11358E-2 1.51797E-2 1.29674E-2 2.03737E-2 3.09609E-2 2.66348E-2 1.8623E-2 1.52493E-2 1.86771E-2 2.14908E-2 1.84544E-2 5.19728E-3 3.43021E-3 3.24119E-3 3.34683E-3 2.06516E-3 1.46131E-3 9.50634E-4 1.62915E-3 4.18792E-3 2.75225E-3 8.53885E-4 2.35823E-4 1.10885E-4 -9999 -9999 -9999 -9999 -9999 -9999 -9999 -9999 -9999 -9999 -9999 -9999 -9999 -9999 -9999 -9999 -9999 -9999 -9999 -9999 -9999 -9999 -9999
-9999 -9999 -9999 -9999 -9999 -9999 -9999 -9999 -9999 -9999 -9999 -9999 -9999 -9999 -9999 -9999 -9999 -9999 -9999 -9999 -9999 -9999 -9999 -9999 -9999 -9999 -9999 -9999 -9999 -9999 -9999 -9999 -9999 -9999 9.09038E-2 1.01098E-1 1.26973E-1 1.27238E-1 1.09389E-1 1.02591E-1 1.55904E-1 1.43716E-1 1.79456E-1 2.60093E-1 3.587E-1 2.68786E-1 1.90586E-1 2.4334E-1 3.7346E-1 3.83338E-1 3.78549E-1 3.82547E-1 4.40125E-1 4.29061E-1 4.2609E-1 4.08634E-1 3.96112E-1 4.13057E-1 4.35175E-1 4.46619E-1 4.57069E-1 4.62213E-1 4.34497E-1 2.80373E-1 1.89539E-1 1.67024E-1 1.78522E-1 1.56572E-1 1.98414E-1 2.14494E-1 2.22366E-1 2.02765E-1 1.98849E-1 2.28561E-1 3.96239E-1 4.68041E-1 4.41446E-1 4.23832E-1 3.95942E-1 3.76617E-1 4.74656E-1 4.74791E-1 4.22684E-1 2.42081E-1 2.14837E-1 2.25314E-1 2.04194E-1 2.62152E-1 2.27171E-1 1.84726E-1 2.90712E-1 3.5292E-1 3.15776E-1 3.00731E-1 2.63375E-1 2.11892E-1 2.00895E-1 1.89926E-1 1.77876E-1 1.95895E-1 1.76564E-1 1.39281E-1 7.40817E-2 5.79066E-2 2.72368E-2 3.59182E-2 4.70626E-2 5.20407E-2 5.86357E-2 5.26375E-2 5.92789E-2 3.52784E-2 2.74183E-2 2.19954E-2 2.42716E-2 3.63189E-2 5.7216E-2 4.14932E-2 2.02047E-2 2.46735E-2 1.38265E-2 2.19813E-2 4.2553E-2 6.00723E-2 4.80829E-2 2.73399E-2 1.85569E-2 1.93583E-2 -9999 -9999 -9999 -9999 -9999 1.25432E-2 5.23835E-3 4.83517E-3 4.33652E-3 3.10369E-3 1.30264E-3 1.04932E-3 2.54369E-3 4.85709E-3 1.98927E-3 9.13562E-4 3.06653E-4 2.67348E-4 -9999 -9999 -9999 -9999 -9999 -9999 -9999 -9999 -9999 -9999 -9999 -9999 -9999 -9999 -9999 -9999 -9999 -9999 -9999 -9999 -9999 -9999 -9999 -9999
-9999 -9999 -9999 -9999 -9999 -9999 -9999 -9999 -9999 -9999 -9999 -9999 -9999 -9999 -9999 -9999 -9999 -9999 -9999 -9999 -9999 -9999 -9999 -9999 -9999 -9999 -9999 -9999 -9999 -9999 -9999 -9999 -9999 -9999 -9999 -9999 1.56379E-1 8.55333E-2 7.21215E-2 1.01788E-1 1.31251E-1 1.56888E-1 2.48403E-1 2.69152E-1 3.01802E-1 3.37363E-1 2.48492E-1 2.09587E-1 2.64822E-1 3.90801E-1 4.05979E-1 4.1842E-1 4.11856E-1 4.23031E-1 4.27064E-1 3.84924E-1 4.16083E-1 4.24863E-1 4.35089E-1 4.59685E-1 4.55414E-1 4.69941E-1 4.26608E-1 3.09954E-1 2.22468E-1 1.97846E-1 2.06634E-1 1.66881E-1 1.8138E-1 1.73795E-1 1.54162E-1 1.42539E-1 1.45122E-1 2.1587E-1 4.25711E-1 4.27188E-1 4.13358E-1 3.68623E-1 3.62218E-1 3.71097E-1 3.79378E-1 4.53927E-1 4.86177E-1 3.62246E-1 2.01607E-1 1.65588E-1 1.72749E-1 2.20874E-1 2.87127E-1 1.9154E-1 2.58678E-1 2.58229E-1 2.34015E-1 2.49565E-1 2.45237E-1 2.52453E-1 2.5732E-1 2.32622E-1 1.68331E-1 1.2841E-1 1.42018E-1 1.30281E-1 1.02975E-1 7.09442E-2 3.40079E-2 2.67597E-2 2.59338E-2 4.56282E-2 4.88946E-2 6.6428E-2 5.34584E-2 3.79983E-2 3.3176E-2 5.00417E-2 3.28218E-2 3.91224E-2 4.48369E-2 4.45041E-2 3.70046E-2 3.10217E-2 1.59266E-2 1.28486E-2 1.78099E-2 3.12135E-2 5.22022E-2 4.6037E-2 3.2439E-2 2.14957E-2 -9999 -9999 -9999 -9999 -9999 1.49998E-2 6.58899E-3 3.91085E-3 3.09763E-3 2.44961E-3 1.25257E-3 2.18581E-3 2.74391E-3 3.89E-3 4.01052E-3 1.96568E-3 3.27079E-3 -9999 -9999 -9999 -9999 -9999 -9999 -9999 -9999 -9999 -9999 -9999 -9999 -9999 -9999 -9999 -9999 -9999 -9999 -9999 -9999 -9999 -9999 -9999 -9999 -9999
-9999 -9999 -9999 -9999 -9999 -9999 -9999 -9999 -9999 -9999 -9999 -9999 -9999 -9999 -9999 -9999 -9999 -9999 -9999 -9999 -9999 -9999 -9999 -9999 -9999 -9999 -9999 -9999 -9999 -9999 -9999 -9999 -9999 -9999 -9999 -9999 -9999 1.13072E-1 4.6439E-2 9.83445E-2 1.36407E-1 1.75636E-1 2.54171E-1 2.68272E-1 3.22446E-1 2.80113E-1 2.89901E-1 2.34259E-1 2.70305E-1 4.00136E-1 4.17202E-1 3.69354E-1 4.01262E-1 3.94645E-1 4.16023E-1 3.85981E-1 4.02243E-1 4.15313E-1 4.04592E-1 4.31103E-1 4.55531E-1 4.31424E-1 4.26208E-1 2.62215E-1 1.56174E-1 1.18436E-1 1.36534E-1 1.48315E-1 1.34785E-1 1.85732E-1 2.87108E-1 2.96014E-1 2.64252E-1 3.58279E-1 4.89855E-1 5.12515E-1 4.95956E-1 4.28745E-1 3.16388E-1 3.09257E-1 3.13068E-1 3.51803E-1 4.18554E-1 4.28438E-1 3.7279E-1 2.92274E-1 2.28015E-1 1.88445E-1 2.00118E-1 1.981E-1 2.25227E-1 2.19966E-1 2.12712E-1 2.39199E-1 2.5632E-1 3.14812E-1 3.48205E-1 2.86712E-1 1.90051E-1 9.12464E-2 1.19221E-1 9.38029E-2 8.34151E-2 5.46366E-2 2.95773E-2 1.62376E-2 1.28344E-2 2.58605E-2 3.64136E-2 3.03982E-2 2.40064E-2 2.96444E-2 2.84174E-2 2.30481E-2 2.27374E-2 2.74411E-2 3.10559E-2 3.43617E-2 3.46029E-2 5.14166E-2 4.29631E-2 2.98519E-2 2.7883E-2 2.19998E-2 2.48632E-2 -9999 -9999 -9999 -9999 -9999 -9999 -9999 -9999 8.85194E-3 4.36815E-3 3.11051E-3 3.09383E-3 1.25269E-3 1.02977E-3 -9999 -9999 -9999 -9999 -9999 -9999 -9999 -9999 -9999 -9999 -9999 -9999 -9999 -9999 -9999 -9999 -9999 -9999 -9999 -9999 -9999 -9999 -9999 -9999 -9999 -9999 -9999 -9999 -9999 -9999 -9999
-9999 -9999 -9999 -9999 -9999 -9999 -9999 -9999 -9999 -9999 -9999 -9999 -9999 -9999 -9999 -9999 -9999 -9999 -9999 -9999 -9999 -9999 -9999 -9999 -9999 -9999 -9999 -9999 -9999 -9999 -9999 -9999 -9999 -9999 -9999 -9999 -9999 -9999 1.18534E-1 1.05578E-1 1.06344E-1 1.37288E-1 1.81047E-1 2.12386E-1 2.68313E-1 2.49348E-1 2.51914E-1 2.39971E-1 2.30546E-1 3.0055E-1 3.85604E-1 4.25583E-1 4.11282E-1 3.59391E-1 3.52999E-1 3.5697E-1 3.67383E-1 4.01051E-1 4.19573E-1 4.26952E-1 3.89071E-1 4.00783E-1 3.56165E-1 1.87847E-1 1.06024E-1 7.23166E-2 7.59448E-2 9.68488E-2 1.10513E-1 1.81756E-1 3.53647E-1 4.65953E-1 4.81499E-1 4.72748E-1 5.25546E-1 4.74913E-1 5.12945E-1 4.72543E-1 4.33993E-1 3.21794E-1 3.28082E-1 3.44158E-1 3.5579E-1 3.75564E-1 3.64912E-1 4.45526E-1 3.39843E-1 1.3815E-1 1.51487E-1 1.76878E-1 2.03728E-1 2.42215E-1 2.73244E-1 3.56837E-1 2.62435E-1 3.21482E-1 3.65884E-1 3.33718E-1 2.28489E-1 1.51135E-1 1.17322E-1 9.46363E-2 9.06943E-2 4.79081E-2 2.10079E-2 1.853E-2 2.93388E-2 5.07593E-2 2.41245E-2 1.11507E-2 8.51088E-3 9.89031E-3 2.05073E-2 1.94833E-2 1.30562E-2 1.6156E-2 2.0835E-2 2.43087E-2 4.9667E-2 8.16653E-2 9.74035E-2 1.01883E-1 8.0925E-2 -9999 -9999 -9999 -9999 -9999 -9999 -9999 -9999 -9999 -9999 5.5806E-3 3.5068E-3 -9999 -9999 -9999 -9999 -9999 -9999 -9999 -9999 -9999 -9999 -9999 -9999 -9999 -9999 -9999 -9999 -9999 -9999 -9999 -9999 -9999 -9999 -9999 -9999 -9999 -9999 -9999 -9999 -9999 -9999 -9999 -9999 -9999 -9999 -9999
-9999 -9999 -9999 -9999 -9999 -9999 -9999 -9999 -9999 -9999 -9999 -9999 -9999 -9999 -9999 -9999 -9999 -9999 -9999 -9999 -9999 -9999 -9999 -9999 -9999 -9999 -9999 -9999 -9999 -9999 -9999 -9999 -9999 -9999 -9999 -9999 -9999 -9999 -9999 8.30484E-2 8.40157E-2 8.42518E-2 1.2281E-1 1.29267E-1 2.00972E-1 2.24228E-1 2.344E-1 2.65017E-1 2.22473E-1 2.1667E-1 2.61975E-1 3.7393E-1 3.68531E-1 3.21204E-1 3.18847E-1 3.58209E-1 3.52953E-1 3.54049E-1 4.22647E-1 4.20641E-1 4.44316E-1 4.68812E-1 4.38305E-1 3.41356E-1 1.47467E-1 1.38056E-1 1.53879E-1 8.45278E-2 1.25564E-1 1.00257E-1 2.38425E-1 4.27555E-1 4.65688E-1 4.78271E-1 5.17322E-1 4.75477E-1 4.60146E-1 5.07078E-1 4.60767E-1 4.26976E-1 3.46217E-1 3.48048E-1 3.56309E-1 3.26132E-1 2.85442E-1 3.37554E-1 2.6527E-1 1.52072E-1 1.60535E-1 1.33845E-1 1.86587E-1 2.29007E-1 2.44095E-1 3.06476E-1 3.47977E-1 3.2322E-1 3.17557E-1 3.11469E-1 2.42349E-1 1.59817E-1 1.31391E-1 1.17092E-1 1.03185E-1 6.40808E-2 3.13055E-2 3.13514E-2 5.43155E-2 4.95929E-2 2.07549E-2 9.51321E-3 1.05187E-2 7.79765E-3 8.35235E-3 1.28762E-2 1.33247E-2 1.39487E-2 8.7392E-3 2.31685E-2 5.70179E-2 7.57051E-2 7.542E-2 6.28423E-2 4.33863E-2 -9999 -9999 -9999 -9999 -9999 -9999 -9999 -9999 -9999 -9999 -9999 -9999 -9999 -9999 -9999 -9999 -9999 -9999 -9999 -9999 -9999 -9999 -9999 -9999 -9999 -9999 -9999 -9999 -9999 -9999 -9999 -9999 -9999 -9999 -9999 -9999 -9999 -9999 -9999 -9999 -9999 -9999 -9999 -9999 -9999 -9999 -9999
-9999 -9999 -9999 -9999 -9999 -9999 -9999 -9999 -9999 -9999 -9999 -9999 -9999 -9999 -9999 -9999 -9999 -9999 -9999 -9999 -9999 -9999 -9999 -9999 -9999 -9999 -9999 -9999 -9999 -9999 -9999 -9999 -9999 -9999 -9999 -9999 -9999 2.07826E-1 1.00547E-1 1.10479E-1 1.51731E-1 1.09666E-1 5.42834E-2 6.75966E-2 1.43624E-1 8.87992E-2 1.79091E-1 2.49724E-1 2.16772E-1 1.65979E-1 1.82379E-1 2.71147E-1 3.63651E-1 3.15739E-1 3.37765E-1 3.29009E-1 3.43729E-1 3.62619E-1 4.13733E-1 4.35655E-1 5.07424E-1 4.68621E-1 4.15294E-1 4.29814E-1 2.51926E-1 2.08613E-1 1.99767E-1 7.45486E-2 1.5569E-1 1.25432E-1 1.36422E-1 2.07063E-1 3.93398E-1 3.52923E-1 4.9377E-1 5.05943E-1 3.80566E-1 4.21488E-1 4.1927E-1 4.07582E-1 3.6152E-1 3.45721E-1 3.53738E-1 3.5952E-1 3.38566E-1 2.49116E-1 1.90186E-1 1.54337E-1 1.80704E-1 1.72944E-1 2.29956E-1 2.63694E-1 2.29594E-1 2.77627E-1 3.4224E-1 3.4053E-1 3.13772E-1 3.10016E-1 3.11277E-1 2.42392E-1 2.20455E-1 1.82015E-1 1.5191E-1 1.08385E-1 3.0763E-2 3.32553E-2 5.11985E-2 4.80076E-2 3.50711E-2 2.35186E-2 1.83711E-2 6.43727E-3 7.54881E-3 7.69124E-3 1.23336E-2 2.17779E-2 1.71265E-2 2.23413E-2 3.33785E-2 7.52408E-2 4.72547E-2 4.28881E-2 2.76584E-2 -9999 -9999 -9999 -9999 -9999 -9999 -9999 -9999 -9999 -9999 -9999 -9999 -9999 -9999 -9999 -9999 -9999 -9999 -9999 -9999 -9999 -9999 -9999 -9999 -9999 -9999 -9999 -9999 -9999 -9999 -9999 -9999 -9999 -9999 -9999 -9999 -9999 -9999 -9999 -9999 -9999 -9999 -9999 -9999 -9999 -9999 -9999
-9999 -9999 -9999 -9999 -9999 -9999 -9999 -9999 -9999 -9999 -9999 -9999 -9999 -9999 -9999 -9999 -9999 -9999 -9999 -9999 -9999 -9999 -9999 -9999 -9999 -9999 -9999 -9999 -9999 -9999 -9999 -9999 -9999 -9999 -9999 -9999 -9999 -9999 1.95055E-1 1.86719E-1 2.72546E-1 1.41165E-1 4.29479E-2 4.87252E-2 5.94804E-2 6.43988E-2 9.26453E-2 2.12292E-1 2.20676E-1 1.55512E-1 1.60346E-1 1.91624E-1 2.70633E-1 3.0599E-1 3.9159E-1 3.71002E-1 4.10388E-1 3.90985E-1 3.9982E-1 4.46907E-1 4.58611E-1 4.26291E-1 3.29157E-1 4.1456E-1 3.55736E-1 2.00122E-1 1.54225E-1 6.44752E-2 1.36975E-1 1.73951E-1 1.41053E-1 1.77491E-1 2.42854E-1 1.90419E-1 3.93306E-1 4.80431E-1 4.53756E-1 3.32707E-1 3.93716E-1 3.41998E-1 3.37019E-1 3.42265E-1 3.34397E-1 3.18506E-1 3.46121E-1 3.07594E-1 2.22464E-1 1.69582E-1 1.98801E-1 2.63736E-1 2.32407E-1 2.92213E-1 2.78595E-1 2.65161E-1 3.03636E-1 3.36288E-1 3.45875E-1 3.68621E-1 3.48248E-1 3.56779E-1 3.18541E-1 2.77961E-1 2.07636E-1 9.69515E-2 4.15193E-2 5.82878E-2 8.04959E-2 8.28452E-2 6.66165E-2 4.20768E-2 2.19392E-2 9.13257E-3 4.96512E-3 4.78335E-3 1.21421E-2 1.70986E-2 3.15632E-2 3.62691E-2 3.38802E-2 2.41147E-2 2.63685E-2 1.8495E-2 1.0852E-2 -9999 -9999 -9999 -9999 -9999 -9999 -9999 -9999 -9999 -9999 -9999 -9999 -9999 -9999 -9999 -9999 -9999 -9999 -9999 -9999 -9999 -9999 -9999 -9999 -9999 -9999 -9999 -9999 -9999 -9999 -9999 -9999 -9999 -9999 -9999 -9999 -9999 -9999 -9999 -9999 -9999 -9999 -9999 -9999 -9999 -9999 -9999
-9999 -9999 -9999 -9999 -9999 -9999 -9999 -9999 -9999 -9999 -9999 -9999 -9999 -9999 -9999 -9999 -9999 -9999 -9999 -9999 -9999 -9999 -9999 -9999 -9999 -9999 -9999 -9999 -9999 -9999 -9999 -9999 -9999 -9999 -9999 -9999 -9999 -9999 2.4199E-1 1.34248E-1 2.13541E-1 1.67247E-1 5.76748E-2 3.51684E-2 5.12857E-2 7.17898E-2 1.02175E-1 1.69551E-1 1.89231E-1 2.04677E-1 2.52901E-1 2.03176E-1 1.86096E-1 2.4668E-1 3.01938E-1 3.98068E-1 4.3336E-1 4.48431E-1 4.20143E-1 4.75779E-1 4.68332E-1 3.8452E-1 2.57337E-1 1.5449E-1 1.90274E-1 1.07448E-1 8.0786E-2 5.92239E-2 9.4163E-2 5.99757E-2 1.19959E-1 1.33096E-1 1.34102E-1 1.20227E-1 1.50579E-1 2.92237E-1 3.82978E-1 3.34293E-1 2.91282E-1 3.31933E-1 3.46543E-1 3.39087E-1 3.32318E-1 2.93961E-1 2.79904E-1 2.4506E-1 2.14849E-1 2.44166E-1 2.68797E-1 2.97707E-1 2.61693E-1 3.58467E-1 3.72474E-1 3.19897E-1 2.85166E-1 3.03054E-1 3.40802E-1 3.1706E-1 3.26004E-1 3.01175E-1 3.4685E-1 3.21631E-1 2.05944E-1 7.34028E-2 5.82158E-2 7.39982E-2 1.0199E-1 1.07579E-1 7.82376E-2 3.763E-2 1.67807E-2 5.96337E-3 4.63415E-3 5.19028E-3 8.85402E-3 3.30327E-2 4.12815E-2 4.27751E-2 2.62474E-2 2.05372E-2 9.01502E-3 8.28913E-3 -9999 -9999 -9999 -9999 -9999 -9999 -9999 -9999 -9999 -9999 -9999 -9999 -9999 -9999 -9999 -9999 -9999 -9999 -9999 -9999 -9999 -9999 -9999 -9999 -9999 -9999 -9999 -9999 -9999 -9999 -9999 -9999 -9999 -9999 -9999 -9999 -9999 -9999 -9999 -9999 -9999 -9999 -9999 -9999 -9999 -9999 -9999 -9999
-9999 -9999 -9999 -9999 -9999 -9999 -9999 -9999 -9999 -9999 -9999 -9999 -9999 -9999 -9999 -9999 -9999 -9999 -9999 -9999 -9999 -9999 -9999 -9999 -9999 -9999 -9999 -9999 -9999 -9999 -9999 -9999 -9999 -9999 -9999 -9999 -9999 -9999 2.18651E-1 1.13614E-1 2.64358E-1 2.35134E-1 1.29658E-1 6.93825E-2 3.31315E-2 4.6035E-2 1.07187E-1 1.76047E-1 2.44789E-1 3.2687E-1 3.33791E-1 2.76979E-1 1.89344E-1 1.58153E-1 2.54476E-1 3.63853E-1 3.92376E-1 4.74853E-1 4.42762E-1 4.32108E-1 4.72753E-1 4.75954E-1 3.07714E-1 1.32892E-1 1.32965E-1 1.42368E-1 1.1064E-1 6.10118E-2 6.88033E-2 5.23971E-2 4.32022E-2 1.49731E-1 1.30635E-1 1.12477E-1 1.22591E-1 1.24052E-1 2.00254E-1 2.68088E-1 2.31525E-1 2.44778E-1 2.39031E-1 2.75385E-1 1.66975E-1 1.1676E-1 1.51821E-1 1.60075E-1 1.68187E-1 1.70775E-1 2.02318E-1 2.95606E-1 2.67101E-1 3.08774E-1 4.32037E-1 4.05472E-1 2.4395E-1 2.69515E-1 3.46359E-1 3.27644E-1 3.40903E-1 3.62692E-1 3.44468E-1 3.39322E-1 2.23248E-1 9.31924E-2 3.65931E-2 4.16043E-2 7.27226E-2 1.09576E-1 9.5623E-2 4.19442E-2 1.79238E-2 5.95213E-3 4.30931E-3 6.25461E-3 8.3171E-3 2.22569E-2 2.07456E-2 1.69395E-2 6.5629E-3 4.9574E-3 5.26158E-3 5.07086E-3 -9999 -9999 -9999 -9999 -9999 -9999 -9999 -9999 -9999 -9999 -9999 -9999 -9999 -9999 -9999 -9999 -9999 -9999 -9999 -9999 -9999 -9999 -9999 -9999 -9999 -9999 -9999 -9999 -9999 -9999 -9999 -9999 -9999 -9999 -9999 -9999 -9999 -9999 -9999 -9999 -9999 -9999 -9999 -9999 -9999 -9999 -9999 -9999
-9999 -9999 -9999 -9999 -9999 -9999 -9999 -9999 -9999 -9999 -9999 -9999 -9999 -9999 -9999 -9999 -9999 -9999 -9999 -9999 -9999 -9999 -9999 -9999 -9999 -9999 -9999 -9999 -9999 -9999 -9999 -9999 -9999 -9999 -9999 -9999 -9999 -9999 1.98442E-1 6.60608E-2 1.55654E-1 2.49666E-1 1.92808E-1 1.20323E-1 7.98768E-2 4.89149E-2 6.6823E-2 1.60367E-1 2.43881E-1 3.33097E-1 3.33319E-1 3.05173E-1 2.99045E-1 2.32811E-1 3.30792E-1 3.94715E-1 4.08594E-1 3.9121E-1 4.03848E-1 4.25606E-1 4.82531E-1 5.17356E-1 3.68921E-1 2.45814E-1 2.18194E-1 1.88284E-1 1.4861E-1 1.27579E-1 2.21275E-1 1.25415E-1 5.64126E-2 1.03826E-1 1.5446E-1 1.72286E-1 1.68991E-1 1.47293E-1 1.18077E-1 8.57935E-2 9.93213E-2 1.03651E-1 1.10658E-1 1.80634E-1 2.72587E-1 1.64885E-1 1.44106E-1 1.41357E-1 9.65944E-2 1.18943E-1 2.06433E-1 2.71552E-1 2.47666E-1 2.95004E-1 3.56186E-1 3.5619E-1 2.41719E-1 2.61032E-1 3.00115E-1 3.07774E-1 3.71071E-1 3.81279E-1 3.69422E-1 4.02416E-1 2.84706E-1 1.22285E-1 4.59695E-2 3.70353E-2 5.52013E-2 8.97147E-2 1.00232E-1 4.60791E-2 1.20963E-2 2.42115E-3 2.09199E-3 5.06123E-3 6.22492E-3 7.86106E-3 1.29783E-2 5.36425E-3 2.76612E-3 2.07042E-3 4.40799E-3 9.38755E-3 -9999 -9999 -9999 -9999 -9999 -9999 -9999 -9999 -9999 -9999 -9999 -9999 -9999 -9999 -9999 -9999 -9999 -9999 -9999 -9999 -9999 -9999 -9999 -9999 -9999 -9999 -9999 -9999 -9999 -9999 -9999 -9999 -9999 -9999 -9999 -9999 -9999 -9999 -9999 -9999 -9999 -9999 -9999 -9999 -9999 -9999 -9999 -9999
-9999 -9999 -9999 -9999 -9999 -9999 -9999 -9999 -9999 -9999 -9999 -9999 -9999 -9999 -9999 -9999 -9999 -9999 -9999 -9999 -9999 -9999 -9999 -9999 -9999 -9999 -9999 -9999 -9999 -9999 -9999 -9999 -9999 -9999 -9999 -9999 -9999 -9999 1.28339E-1 6.90006E-2 8.4245E-2 1.88779E-1 2.25402E-1 1.63692E-1 1.11783E-1 7.73584E-2 6.06876E-2 1.17282E-1 2.04181E-1 2.51799E-1 3.09562E-1 2.96787E-1 3.12274E-1 3.21706E-1 3.42011E-1 3.8424E-1 3.91523E-1 3.94983E-1 4.18014E-1 4.02277E-1 4.62141E-1 4.90598E-1 4.79963E-1 3.77561E-1 2.6603E-1 2.17364E-1 1.65112E-1 1.43479E-1 1.7606E-1 5.98055E-2 4.73854E-2 7.87242E-2 5.52017E-2 6.88107E-2 1.64412E-1 1.86696E-1 1.25579E-1 7.97987E-2 7.09171E-2 8.06681E-2 6.40107E-2 1.21105E-1 2.48745E-1 1.99443E-1 1.68354E-1 1.70649E-1 7.9864E-2 8.43799E-2 1.56886E-1 1.51998E-1 1.72129E-1 2.12155E-1 1.90359E-1 2.37168E-1 2.32444E-1 2.22453E-1 2.59585E-1 2.64073E-1 3.28676E-1 3.54345E-1 3.58317E-1 4.02724E-1 3.19092E-1 2.04813E-1 9.2409E-2 7.18191E-2 8.35408E-2 1.02847E-1 9.01682E-2 5.44103E-2 2.73414E-2 1.18457E-2 5.79994E-3 3.06423E-3 3.76434E-3 3.93777E-3 1.09882E-2 4.88275E-3 2.35575E-3 3.61471E-3 9.29714E-3 2.04527E-2 -9999 -9999 -9999 -9999 -9999 -9999 -9999 -9999 -9999 -9999 -9999 -9999 -9999 -9999 -9999 -9999 -9999 -9999 -9999 -9999 -9999 -9999 -9999 -9999 -9999 -9999 -9999 -9999 -9999 -9999 -9999 -9999 -9999 -9999 -9999 -9999 -9999 -9999 -9999 -9999 -9999 -9999 -9999 -9999 -9999 -9999 -9999 -9999
-9999 -9999 -9999 -9999 -9999 -9999 -9999 -9999 -9999 -9999 -9999 -9999 -9999 -9999 -9999 -9999 -9999 -9999 -9999 -9999 -9999 -9999 -9999 -9999 -9999 -9999 -9999 -9999 -9999 -9999 -9999 -9999 -9999 -9999 -9999 -9999 -9999 -9999 -9999 8.56601E-2 5.71036E-2 1.53188E-1 1.96694E-1 1.63776E-1 1.04412E-1 1.27456E-1 7.60475E-2 6.69108E-2 1.10088E-1 1.29716E-1 1.40664E-1 2.36764E-1 2.63949E-1 3.2538E-1 3.20743E-1 3.33105E-1 4.05654E-1 4.16089E-1 4.11156E-1 3.89873E-1 4.2622E-1 4.79827E-1 4.79968E-1 4.00667E-1 2.16847E-1 1.87872E-1 1.58555E-1 1.20925E-1 1.6055E-1 5.94139E-2 3.70855E-2 6.24809E-2 1.07117E-1 6.44548E-2 6.52879E-2 1.10962E-1 1.61007E-1 1.59242E-1 1.39508E-1 9.60427E-2 4.54835E-2 8.5664E-2 2.10646E-1 2.12889E-1 1.87137E-1 1.7027E-1 6.99428E-2 5.30363E-2 1.08086E-1 1.16228E-1 1.22698E-1 8.66096E-2 1.72201E-1 2.80468E-1 3.32004E-1 3.8652E-1 3.65289E-1 3.21378E-1 3.28745E-1 3.34426E-1 3.80873E-1 3.71769E-1 3.46911E-1 2.33497E-1 1.48345E-1 1.77589E-1 1.49745E-1 9.64016E-2 4.42583E-2 3.14469E-2 2.31684E-2 8.43354E-3 2.84616E-3 1.57464E-3 2.67455E-3 2.74139E-3 1.42663E-2 5.92216E-3 1.80274E-3 3.01377E-3 9.69996E-3 1.33357E-2 -9999 -9999 -9999 -9999 -9999 -9999 -9999 -9999 -9999 -9999 -9999 -9999 -9999 -9999 -9999 -9999 -9999 -9999 -9999 -9999 -9999 -9999 -9999 -9999 -9999 -9999 -9999 -9999 -9999 -9999 -9999 -9999 -9999 -9999 -9999 -9999 -9999 -9999 -9999 -9999 -9999 -9999 -9999 -9999 -9999 -9999 -9999 -9999
-9999 -9999 -9999 -9999 -9999 -9999 -9999 -9999 -9999 -9999 -9999 -9999 -9999 -9999 -9999 -9999 -9999 -9999 -9999 -9999 -9999 -9999 -9999 -9999 -9999 -9999 -9999 -9999 -9999 -9999 -9999 -9999 -9999 -9999 -9999 -9999 -9999 -9999 -9999 1.0106E-1 6.0193E-2 1.68446E-1 1.5264E-1 9.52205E-2 4.03547E-2 1.53279E-1 9.22253E-2 5.03815E-2 8.02385E-2 8.82223E-2 1.22372E-1 1.3096E-1 1.49358E-1 1.8731E-1 2.4449E-1 3.57788E-1 3.59114E-1 4.02392E-1 4.25654E-1 4.11593E-1 4.21914E-1 4.29045E-1 4.63272E-1 3.60675E-1 1.05074E-1 1.06149E-1 1.16703E-1 1.28669E-1 2.15361E-1 1.28736E-1 3.83351E-2 5.31271E-2 1.38012E-1 7.68785E-2 3.89399E-2 3.41857E-2 4.75636E-2 5.35199E-2 1.17349E-1 1.1076E-1 6.19331E-2 6.56331E-2 1.3867E-1 2.50876E-1 2.64708E-1 1.55927E-1 9.12685E-2 6.48634E-2 9.66437E-2 8.95646E-2 9.2739E-2 1.6332E-1 2.62583E-1 4.36815E-1 4.74466E-1 4.67901E-1 4.50347E-1 3.84309E-1 4.27242E-1 4.15896E-1 4.17588E-1 4.08158E-1 4.00089E-1 2.38401E-1 1.11272E-1 1.73307E-1 1.93458E-1 7.79395E-2 4.20269E-2 1.81091E-2 1.27953E-2 3.76014E-3 4.01141E-3 2.76058E-3 2.29207E-3 3.87382E-3 7.25276E-3 9.14546E-3 1.70308E-3 2.51647E-3 3.35747E-3 5.30285E-3 -9999 -9999 -9999 -9999 -9999 -9999 -9999 -9999 -9999 -9999 -9999 -9999 -9999 -9999 -9999 -9999 -9999 -9999 -9999 -9999 -9999 -9999 -9999 -9999 -9999 -9999 -9999 -9999 -9999 -9999 -9999 -9999 -9999 -9999 -9999 -9999 -9999 -9999 -9999 -9999 -9999 -9999 -9999 -9999 -9999 -9999 -9999 -9999
-9999 -9999 -9999 -9999 -9999 -9999 -9999 -9999 -9999 -9999 -9999 -9999 -9999 -9999 -9999 -9999 -9999 -9999 -9999 -9999 -9999 -9999 -9999 -9999 -9999 -9999 -9999 -9999 -9999 -9999 -9999 -9999 -9999 -9999 -9999 -9999 -9999 -9999 -9999 8.04706E-2 4.54896E-2 7.98194E-2 1.36235E-1 6.74457E-2 2.05179E-2 5.28744E-2 9.11685E-2 5.37483E-2 1.15139E-1 1.73442E-1 1.88439E-1 1.65253E-1 1.38914E-1 1.29638E-1 1.51523E-1 2.5647E-1 4.06841E-1 4.1698E-1 4.19978E-1 3.91009E-1 4.48025E-1 4.20544E-1 4.1984E-1 2.22392E-1 9.30076E-2 1.40966E-1 2.9054E-1 2.45257E-1 2.93573E-1 1.47528E-1 4.34958E-2 6.93881E-2 2.10932E-1 1.12967E-1 5.19577E-2 8.69101E-2 4.40916E-2 2.16366E-2 4.01562E-2 6.21988E-2 8.14652E-2 5.45754E-2 8.19989E-2 1.26696E-1 1.48382E-1 1.37421E-1 7.29802E-2 6.72807E-2 9.36368E-2 8.29115E-2 6.89746E-2 1.3698E-1 2.95714E-1 4.41482E-1 5.07608E-1 4.84665E-1 4.66116E-1 4.11703E-1 4.02577E-1 3.60583E-1 4.01087E-1 4.07454E-1 4.17458E-1 2.83396E-1 9.26968E-2 1.17204E-1 1.68667E-1 1.34188E-1 7.12504E-2 4.0457E-2 2.97628E-2 2.31887E-2 1.58792E-2 4.85691E-3 1.76848E-3 2.00628E-3 3.86952E-3 2.34714E-3 2.1035E-3 2.21267E-3 5.59517E-3 1.23509E-2 -9999 -9999 -9999 -9999 -9999 -9999 -9999 -9999 -9999 -9999 -9999 -9999 -9999 -9999 -9999 -9999 -9999 -9999 -9999 -9999 -9999 -9999 -9999 -9999 -9999 -9999 -9999 -9999 -9999 -9999 -9999 -9999 -9999 -9999 -9999 -9999 -9999 -9999 -9999 -9999 -9999 -9999 -9999 -9999 -9999 -9999 -9999 -9999
-9999 -9999 -9999 -9999 -9999 -9999 -9999 -9999 -9999 -9999 -9999 -9999 -9999 -9999 -9999 -9999 -9999 -9999 -9999 -9999 -9999 -9999 -9999 -9999 -9999 -9999 -9999 -9999 -9999 -9999 -9999 -9999 -9999 -9999 -9999 -9999 -9999 -9999 -9999 7.26655E-2 5.33414E-2 9.05536E-2 1.23233E-1 4.83968E-2 1.60765E-2 4.95755E-2 1.18717E-1 7.58545E-2 1.4336E-1 2.03336E-1 2.99719E-1 3.12558E-1 3.03807E-1 2.62658E-1 2.75921E-1 3.37059E-1 3.8996E-1 4.35013E-1 4.19855E-1 3.82308E-1 4.35726E-1 3.97415E-1 2.75977E-1 1.91419E-1 2.08436E-1 3.73779E-1 4.50345E-1 4.03282E-1 3.63606E-1 1.93305E-1 7.88168E-2 1.02291E-1 2.96764E-1 3.19885E-1 2.33094E-1 1.44035E-1 6.52533E-2 3.10167E-2 2.90222E-2 2.38705E-2 3.45749E-2 5.60563E-2 6.81369E-2 7.52665E-2 7.30227E-2 8.96312E-2 5.50027E-2 6.61453E-2 6.0737E-2 5.07555E-2 8.35124E-2 9.87234E-2 2.49371E-1 4.01505E-1 4.70979E-1 4.6131E-1 4.43849E-1 4.26748E-1 4.10556E-1 3.45936E-1 4.06055E-1 4.20916E-1 3.84702E-1 3.09046E-1 1.04414E-1 9.51042E-2 1.18713E-1 1.44507E-1 1.21801E-1 8.64516E-2 6.35284E-2 4.13899E-2 1.27849E-2 1.54941E-3 1.5121E-3 1.65069E-3 1.97744E-3 2.13858E-3 2.79705E-3 1.94767E-3 3.98636E-3 1.31239E-2 -9999 -9999 -9999 -9999 -9999 -9999 -9999 -9999 -9999 -9999 -9999 -9999 -9999 -9999 -9999 -9999 -9999 -9999 -9999 -9999 -9999 -9999 -9999 -9999 -9999 -9999 -9999 -9999 -9999 -9999 -9999 -9999 -9999 -9999 -9999 -9999 -9999 -9999 -9999 -9999 -9999 -9999 -9999 -9999 -9999 -9999 -9999 -9999
-9999 -9999 -9999 -9999 -9999 -9999 -9999 -9999 -9999 -9999 -9999 -9999 -9999 -9999 -9999 -9999 -9999 -9999 -9999 -9999 -9999 -9999 -9999 -9999 -9999 -9999 -9999 -9999 -9999 -9999 -9999 -9999 -9999 -9999 -9999 -9999 -9999 -9999 -9999 6.20582E-2 4.69855E-2 5.8696E-2 9.93323E-2 2.07353E-2 2.63604E-2 4.64239E-2 1.04741E-1 6.04226E-2 1.25887E-1 2.01025E-1 2.28499E-1 2.90727E-1 3.29939E-1 3.77898E-1 3.74401E-1 3.51368E-1 3.86062E-1 3.7968E-1 4.14288E-1 4.22513E-1 4.22655E-1 4.29533E-1 3.55048E-1 2.82977E-1 4.03504E-1 4.51036E-1 4.96129E-1 4.73392E-1 4.61725E-1 2.2104E-1 1.38368E-1 1.64959E-1 3.71698E-1 4.21429E-1 3.00195E-1 1.84951E-1 7.34308E-2 3.92791E-2 5.65151E-2 2.66767E-2 2.30602E-2 6.72534E-2 7.90859E-2 7.01461E-2 5.00866E-2 3.72946E-2 3.91738E-2 4.29104E-2 3.59121E-2 5.43247E-2 8.13734E-2 1.32974E-1 2.59153E-1 4.01554E-1 4.57342E-1 4.41849E-1 4.49783E-1 4.60235E-1 4.11925E-1 3.43019E-1 3.96268E-1 4.33898E-1 4.19644E-1 3.3771E-1 2.56009E-1 1.70729E-1 1.28025E-1 1.43206E-1 1.14817E-1 9.72397E-2 6.38717E-2 2.70417E-2 8.73597E-3 7.69409E-3 5.76964E-3 9.86993E-4 1.04621E-3 1.3579E-3 1.65068E-3 2.95869E-3 4.87405E-3 -9999 -9999 -9999 -9999 -9999 -9999 -9999 -9999 -9999 -9999 -9999 -9999 -9999 -9999 -9999 -9999 -9999 -9999 -9999 -9999 -9999 -9999 -9999 -9999 -9999 -9999 -9999 -9999 -9999 -9999 -9999 -9999 -9999 -9999 -9999 -9999 -9999 -9999 -9999 -9999 -9999 -9999 -9999 -9999 -9999 -9999 -9999 -9999 -9999
-9999 -9999 -9999 -9999 -9999 -9999 -9999 -9999 -9999 -9999 -9999 -9999 -9999 -9999 -9999 -9999 -9999 -9999 -9999 -9999 -9999 -9999 -9999 -9999 -9999 -9999 -9999 -9999 -9999 -9999 -9999 -9999 -9999 -9999 -9999 -9999 -9999 -9999 -9999 5.62392E-2 3.32803E-2 7.80064E-2 9.27381E-2 1.54021E-2 1.77964E-2 8.95123E-2 8.1838E-2 6.57407E-2 7.40564E-2 1.53306E-1 1.54387E-1 1.98592E-1 2.48537E-1 3.34399E-1 3.954E-1 4.22702E-1 4.15404E-1 3.92902E-1 3.71192E-1 3.84491E-1 3.8811E-1 4.23993E-1 4.3349E-1 4.40352E-1 4.45038E-1 4.85427E-1 5.0887E-1 5.11992E-1 4.4349E-1 3.38457E-1 2.78969E-1 3.3634E-1 3.50259E-1 4.03788E-1 4.14129E-1 3.66073E-1 2.27483E-1 6.85491E-2 7.37966E-2 5.26819E-2 2.62657E-2 4.20191E-2 5.79286E-2 6.94179E-2 8.37157E-2 6.37839E-2 4.24607E-2 3.86534E-2 5.41515E-2 6.82354E-2 9.87261E-2 1.55895E-1 1.81816E-1 1.93374E-1 2.63437E-1 3.13406E-1 3.46192E-1 3.7986E-1 3.28424E-1 2.64257E-1 3.24772E-1 3.7318E-1 3.66758E-1 3.59269E-1 3.5701E-1 2.91161E-1 1.93221E-1 1.11845E-1 5.40234E-2 6.18419E-2 5.39103E-2 4.14271E-2 1.97714E-2 1.88591E-2 5.61826E-3 8.47282E-4 6.43907E-4 1.15277E-3 1.45842E-3 8.1132E-3 8.57252E-3 -9999 -9999 -9999 -9999 -9999 -9999 -9999 -9999 -9999 -9999 -9999 -9999 -9999 -9999 -9999 -9999 -9999 -9999 -9999 -9999 -9999 -9999 -9999 -9999 -9999 -9999 -9999 -9999 -9999 -9999 -9999 -9999 -9999 -9999 -9999 -9999 -9999 -9999 -9999 -9999 -9999 -9999 -9999 -9999 -9999 -9999 -9999 -9999 -9999
-9999 -9999 -9999 -9999 -9999 -9999 -9999 -9999 -9999 -9999 -9999 -9999 -9999 -9999 -9999 -9999 -9999 -9999 -9999 -9999 -9999 -9999 -9999 -9999 -9999 -9999 -9999 -9999 -9999 -9999 -9999 -9999 -9999 -9999 -9999 -9999 -9999 -9999 -9999 6.43602E-2 3.78974E-2 6.04853E-2 6.71865E-2 1.55157E-2 4.0059E-2 8.59736E-2 5.63845E-2 3.9752E-2 4.78103E-2 5.78985E-2 8.62333E-2 8.0714E-2 1.09398E-1 1.50384E-1 2.23225E-1 2.99492E-1 4.27976E-1 3.99837E-1 3.82625E-1 3.91792E-1 3.71415E-1 3.64161E-1 3.45983E-1 3.66593E-1 4.46329E-1 4.02689E-1 4.43693E-1 4.51603E-1 4.19145E-1 4.09422E-1 3.89963E-1 3.19108E-1 3.4069E-1 3.87846E-1 4.46637E-1 3.89758E-1 3.15289E-1 2.51275E-1 2.04876E-1 1.26839E-1 4.24921E-2 3.24768E-2 3.19531E-2 3.80968E-2 4.33898E-2 4.06747E-2 3.37786E-2 4.26362E-2 7.85935E-2 1.11471E-1 8.19841E-2 1.03716E-1 8.74371E-2 9.31555E-2 1.31697E-1 1.95163E-1 2.26751E-1 2.35588E-1 2.47515E-1 2.24268E-1 2.84941E-1 2.9983E-1 2.72356E-1 3.052E-1 4.09468E-1 3.4121E-1 1.93939E-1 1.61123E-1 5.14627E-2 2.67128E-2 5.52147E-2 5.58126E-2 2.72408E-2 8.80821E-3 3.48188E-3 6.0002E-4 5.25914E-4 1.03669E-3 1.69761E-3 6.59411E-3 -9999 -9999 -9999 -9999 -9999 -9999 -9999 -9999 -9999 -9999 -9999 -9999 -9999 -9999 -9999 -9999 -9999 -9999 -9999 -9999 -9999 -9999 -9999 -9999 -9999 -9999 -9999 -9999 -9999 -9999 -9999 -9999 -9999 -9999 -9999 -9999 -9999 -9999 -9999 -9999 -9999 -9999 -9999 -9999 -9999 -9999 -9999 -9999 -9999 -9999
-9999 -9999 -9999 -9999 -9999 -9999 -9999 -9999 -9999 -9999 -9999 -9999 -9999 -9999 -9999 -9999 -9999 -9999 -9999 -9999 -9999 -9999 -9999 -9999 -9999 -9999 -9999 -9999 -9999 -9999 -9999 -9999 -9999 -9999 -9999 -9999 -9999 -9999 -9999 4.23466E-2 5.95666E-2 3.77165E-2 3.77421E-2 3.83516E-2 1.26051E-1 5.44457E-2 3.39606E-2 3.28049E-2 6.05443E-2 7.15502E-2 1.0538E-1 1.03552E-1 1.01857E-1 1.37215E-1 1.96274E-1 2.6172E-1 3.87778E-1 3.76789E-1 3.75926E-1 3.90872E-1 3.84928E-1 3.69096E-1 3.46583E-1 3.16843E-1 3.02316E-1 2.94474E-1 2.89168E-1 3.8473E-1 3.92162E-1 3.77097E-1 3.18149E-1 3.48593E-1 3.25486E-1 3.66171E-1 4.03891E-1 3.40689E-1 3.38983E-1 3.31217E-1 2.68008E-1 2.07134E-1 1.02229E-1 5.41731E-2 2.52687E-2 2.47975E-2 2.2689E-2 1.73679E-2 1.67705E-2 2.93507E-2 7.66587E-2 9.64268E-2 1.01434E-1 1.05962E-1 1.26096E-1 1.07516E-1 1.23646E-1 2.20122E-1 2.51324E-1 1.94145E-1 1.75052E-1 2.20575E-1 2.69784E-1 2.70244E-1 2.95261E-1 3.08941E-1 3.3595E-1 3.28358E-1 1.90314E-1 1.32225E-1 1.00058E-1 4.01021E-2 2.88279E-2 4.62334E-2 8.58185E-3 6.25034E-3 1.05416E-3 4.06237E-4 6.46354E-4 8.35634E-4 1.89118E-3 -9999 -9999 -9999 -9999 -9999 -9999 -9999 -9999 -9999 -9999 -9999 -9999 -9999 -9999 -9999 -9999 -9999 -9999 -9999 -9999 -9999 -9999 -9999 -9999 -9999 -9999 -9999 -9999 -9999 -9999 -9999 -9999 -9999 -9999 -9999 -9999 -9999 -9999 -9999 -9999 -9999 -9999 -9999 -9999 -9999 -9999 -9999 -9999 -9999 -9999 -9999
-9999 -9999 -9999 -9999 -9999 -9999 -9999 -9999 -9999 -9999 -9999 -9999 -9999 -9999 -9999 -9999 -9999 -9999 -9999 -9999 -9999 -9999 -9999 -9999 -9999 -9999 -9999 -9999 -9999 -9999 -9999 -9999 -9999 -9999 -9999 -9999 -9999 -9999 -9999 -9999 5.0528E-2 5.53642E-2 6.11583E-2 1.01614E-1 1.552E-1 7.71156E-2 9.02968E-2 4.44562E-2 7.80876E-2 2.21344E-1 2.27377E-1 2.2954E-1 2.08498E-1 2.13489E-1 2.26044E-1 2.77434E-1 3.10786E-1 3.31069E-1 3.71198E-1 3.77676E-1 3.98052E-1 3.50493E-1 4.03484E-1 3.77014E-1 3.92934E-1 2.90825E-1 2.65992E-1 2.7036E-1 2.78291E-1 3.12147E-1 3.1813E-1 3.24451E-1 3.22572E-1 3.08807E-1 3.63355E-1 3.73107E-1 3.61862E-1 3.05034E-1 2.1742E-1 1.46838E-1 1.44567E-1 1.00275E-1 5.39833E-2 3.07538E-2 2.87664E-2 1.4692E-2 1.65909E-2 2.53743E-2 4.34393E-2 7.26538E-2 6.74784E-2 8.62585E-2 9.01218E-2 9.02426E-2 1.48622E-1 2.61954E-1 3.01009E-1 1.81083E-1 1.74923E-1 2.37333E-1 2.71704E-1 3.02408E-1 3.04536E-1 3.07212E-1 3.35916E-1 3.21532E-1 2.43852E-1 1.2212E-1 1.00965E-1 5.28249E-2 1.82466E-2 2.25152E-2 1.75572E-3 7.3296E-4 7.79152E-4 5.29378E-4 8.01175E-4 2.56715E-3 7.93235E-3 -9999 -9999 -9999 -9999 -9999 -9999 -9999 -9999 -9999 -9999 -9999 -9999 -9999 -9999 -9999 -9999 -9999 -9999 -9999 -9999 -9999 -9999 -9999 -9999 -9999 -9999 -9999 -9999 -9999 -9999 -9999 -9999 -9999 -9999 -9999 -9999 -9999 -9999 -9999 -9999 -9999 -9999 -9999 -9999 -9999 -9999 -9999 -9999 -9999 -9999 -9999
-9999 -9999 -9999 -9999 -9999 -9999 -9999 -9999 -9999 -9999 -9999 -9999 -9999 -9999 -9999 -9999 -9999 -9999 -9999 -9999 -9999 -9999 -9999 -9999 -9999 -9999 -9999 -9999 -9999 -9999 -9999 -9999 -9999 -9999 -9999 -9999 -9999 -9999 -9999 -9999 -9999 7.91462E-2 1.03585E-1 1.76892E-1 8.97169E-2 6.47651E-2 8.02703E-2 5.66855E-2 1.29336E-1 2.92023E-1 3.16455E-1 2.46781E-1 2.5717E-1 2.80406E-1 2.65987E-1 2.64552E-1 3.2666E-1 3.86206E-1 3.99783E-1 4.55206E-1 4.05488E-1 4.11667E-1 4.1761E-1 3.98024E-1 3.75808E-1 2.5338E-1 2.5893E-1 2.57902E-1 2.55038E-1 2.91344E-1 3.28027E-1 3.12537E-1 3.21121E-1 3.07012E-1 3.89228E-1 4.14629E-1 3.63533E-1 2.72833E-1 2.23406E-1 1.67281E-1 1.72713E-1 1.36415E-1 1.4615E-1 7.69367E-2 4.20946E-2 1.82074E-2 1.36865E-2 2.18754E-2 4.01594E-2 6.19649E-2 6.98662E-2 6.30954E-2 9.60497E-2 1.80765E-1 1.69824E-1 2.66579E-1 3.32021E-1 2.29198E-1 1.83114E-1 2.44108E-1 2.88942E-1 3.2102E-1 3.05282E-1 3.4307E-1 3.27079E-1 2.9811E-1 2.6754E-1 1.51186E-1 9.85182E-2 6.4361E-2 2.21755E-2 6.82549E-3 2.59178E-3 8.99051E-4 2.72719E-4 4.66643E-4 8.73822E-4 -9999 -9999 -9999 -9999 -9999 -9999 -9999 -9999 -9999 -9999 -9999 -9999 -9999 -9999 -9999 -9999 -9999 -9999 -9999 -9999 -9999 -9999 -9999 -9999 -9999 -9999 -9999 -9999 -9999 -9999 -9999 -9999 -9999 -9999 -9999 -9999 -9999 -9999 -9999 -9999 -9999 -9999 -9999 -9999 -9999 -9999 -9999 -9999 -9999 -9999 -9999 -9999 -9999
-9999 -9999 -9999 -9999 -9999 -9999 -9999 -9999 -9999 -9999 -9999 -9999 -9999 -9999 -9999 -9999 -9999 -9999 -9999 -9999 -9999 -9999 -9999 -9999 -9999 -9999 -9999 -9999 -9999 -9999 -9999 -9999 -9999 -9999 -9999 -9999 -9999 -9999 -9999 -9999 -9999 1.24456E-1 1.8224E-1 1.31947E-1 4.70476E-2 1.16176E-1 1.01103E-1 9.29131E-2 1.69838E-1 2.88553E-1 2.75338E-1 1.50321E-1 1.47525E-1 1.25045E-1 1.26107E-1 1.61274E-1 1.82788E-1 2.28476E-1 2.97543E-1 3.88957E-1 3.78148E-1 3.46644E-1 3.77311E-1 3.54846E-1 3.46645E-1 2.88501E-1 3.23384E-1 2.66456E-1 2.49258E-1 2.57587E-1 2.59713E-1 2.9403E-1 3.22257E-1 2.92939E-1 3.2535E-1 3.41417E-1 3.11836E-1 2.7333E-1 2.3192E-1 1.4949E-1 1.64901E-1 2.06852E-1 1.70925E-1 1.71506E-1 1.20052E-1 2.45535E-2 1.51918E-2 2.24136E-2 3.83033E-2 7.46098E-2 7.04648E-2 3.48704E-2 4.49769E-2 9.87648E-2 1.51951E-1 3.01438E-1 2.97552E-1 2.46956E-1 2.28508E-1 2.61328E-1 2.71453E-1 2.86575E-1 2.56007E-1 2.8413E-1 2.75133E-1 2.42115E-1 2.19974E-1 1.09557E-1 6.31821E-2 6.61296E-2 3.50179E-2 2.15564E-2 2.85214E-2 8.9896E-3 -9999 -9999 -9999 -9999 -9999 -9999 -9999 -9999 -9999 -9999 -9999 -9999 -9999 -9999 -9999 -9999 -9999 -9999 -9999 -9999 -9999 -9999 -9999 -9999 -9999 -9999 -9999 -9999 -9999 -9999 -9999 -9999 -9999 -9999 -9999 -9999 -9999 -9999 -9999 -9999 -9999 -9999 -9999 -9999 -9999 -9999 -9999 -9999 -9999 -9999 -9999 -9999 -9999 -9999 -9999 -9999
-9999 -9999 -9999 -9999 -9999 -9999 -9999 -9999 -9999 -9999 -9999 -9999 -9999 -9999 -9999 -9999 -9999 -9999 -9999 -9999 -9999 -9999 -9999 -9999 -9999 -9999 -9999 -9999 -9999 -9999 -9999 -9999 -9999 -9999 -9999 -9999 -9999 -9999 -9999 -9999 -9999 1.65075E-1 1.89958E-1 5.99884E-2 3.61171E-2 8.75654E-2 1.21643E-1 1.22168E-1 1.80694E-1 2.56531E-1 2.00349E-1 1.28505E-1 1.2369E-1 7.67093E-2 7.29536E-2 7.97569E-2 9.83851E-2 1.07405E-1 1.63216E-1 2.18126E-1 2.98384E-1 3.2086E-1 3.30952E-1 3.22001E-1 3.06157E-1 3.4219E-1 3.18616E-1 3.22256E-1 2.87744E-1 2.90131E-1 2.86674E-1 2.84875E-1 2.95063E-1 2.70797E-1 2.61774E-1 2.3554E-1 2.67593E-1 3.03218E-1 2.75266E-1 1.84071E-1 1.49715E-1 1.44399E-1 1.43045E-1 1.45697E-1 1.41714E-1 6.18119E-2 2.20334E-2 1.86568E-2 2.62609E-2 4.72133E-2 6.42757E-2 7.53519E-2 7.40727E-2 1.26858E-1 1.86296E-1 2.58468E-1 2.4279E-1 2.72294E-1 2.85112E-1 2.57814E-1 2.5169E-1 2.81302E-1 2.61857E-1 2.55872E-1 2.37406E-1 2.06228E-1 1.61291E-1 8.09355E-2 5.0224E-2 4.25717E-2 2.53392E-2 2.47121E-2 3.40123E-2 -9999 -9999 -9999 -9999 -9999 -9999 -9999 -9999 -9999 -9999 -9999 -9999 -9999 -9999 -9999 -9999 -9999 -9999 -9999 -9999 -9999 -9999 -9999 -9999 -9999 -9999 -9999 -9999 -9999 -9999 -9999 -9999 -9999 -9999 -9999 -9999 -9999 -9999 -9999 -9999 -9999 -9999 -9999 -9999 -9999 -9999 -9999 -9999 -9999 -9999 -9999 -9999 -9999 -9999 -9999 -9999 -9999
-9999 -9999 -9999 -9999 -9999 -9999 -9999 -9999 -9999 -9999 -9999 -9999 -9999 -9999 -9999 -9999 -9999 -9999 -9999 -9999 -9999 -9999 -9999 -9999 -9999 -9999 -9999 -9999 -9999 -9999 -9999 -9999 -9999 -9999 -9999 -9999 -9999 -9999 -9999 -9999 -9999 1.38652E-1 5.85509E-2 3.74443E-2 1.91951E-2 2.70072E-2 7.60028E-2 1.65254E-1 2.02807E-1 2.11179E-1 1.50617E-1 1.07946E-1 8.41235E-2 8.43555E-2 5.97909E-2 5.08026E-2 6.05689E-2 6.64847E-2 1.00062E-1 1.38916E-1 1.53839E-1 2.34762E-1 3.06477E-1 3.42487E-1 3.24735E-1 3.35989E-1 3.24937E-1 2.94735E-1 3.21957E-1 3.23959E-1 3.10261E-1 2.93952E-1 3.06497E-1 3.07316E-1 2.8366E-1 2.40659E-1 2.8292E-1 3.04844E-1 3.14023E-1 1.91448E-1 1.05979E-1 9.10491E-2 8.60728E-2 1.01593E-1 7.70114E-2 6.95523E-2 3.44202E-2 1.86048E-2 2.1607E-2 3.86612E-2 5.01481E-2 7.77416E-2 1.73166E-1 2.60399E-1 2.7518E-1 2.93912E-1 2.3986E-1 2.63346E-1 2.43184E-1 2.29277E-1 2.17189E-1 2.13401E-1 1.84723E-1 1.66023E-1 1.94297E-1 2.18964E-1 1.80962E-1 7.83248E-2 3.2439E-2 4.41837E-2 4.24779E-2 3.33654E-2 3.93738E-2 -9999 -9999 -9999 -9999 -9999 -9999 -9999 -9999 -9999 -9999 -9999 -9999 -9999 -9999 -9999 -9999 -9999 -9999 -9999 -9999 -9999 -9999 -9999 -9999 -9999 -9999 -9999 -9999 -9999 -9999 -9999 -9999 -9999 -9999 -9999 -9999 -9999 -9999 -9999 -9999 -9999 -9999 -9999 -9999 -9999 -9999 -9999 -9999 -9999 -9999 -9999 -9999 -9999 -9999 -9999 -9999 -9999
-9999 -9999 -9999 -9999 -9999 -9999 -9999 -9999 -9999 -9999 -9999 -9999 -9999 -9999 -9999 -9999 -9999 -9999 -9999 -9999 -9999 -9999 -9999 -9999 -9999 -9999 -9999 -9999 -9999 -9999 -9999 -9999 -9999 -9999 -9999 -9999 -9999 -9999 -9999 -9999 -9999 7.617E-2 3.56273E-2 8.77465E-2 3.95818E-2 2.34377E-2 8.49347E-2 1.76332E-1 1.95348E-1 1.66619E-1 1.54881E-1 1.16036E-1 6.27569E-2 7.63196E-2 6.23248E-2 4.18253E-2 4.54819E-2 6.08481E-2 1.12703E-1 1.3564E-1 1.79239E-1 2.61656E-1 2.81919E-1 3.28881E-1 3.14347E-1 2.97986E-1 2.96921E-1 3.67087E-1 2.68314E-1 3.12153E-1 3.03201E-1 2.85536E-1 2.96925E-1 2.87957E-1 2.67163E-1 2.57884E-1 2.71168E-1 2.98591E-1 3.28911E-1 2.37448E-1 1.38441E-1 1.22947E-1 5.24447E-2 5.00606E-2 7.38343E-2 6.18119E-2 4.94734E-2 2.26916E-2 1.87241E-2 2.43898E-2 5.74633E-2 1.06055E-1 1.79843E-1 1.95842E-1 2.44776E-1 3.10276E-1 2.9772E-1 3.05022E-1 2.69072E-1 2.25199E-1 2.10941E-1 1.62857E-1 1.49578E-1 1.28512E-1 1.57107E-1 2.04893E-1 1.76516E-1 7.33786E-2 3.47576E-2 3.38209E-2 2.23005E-2 2.98177E-2 -9999 -9999 -9999 -9999 -9999 -9999 -9999 -9999 -9999 -9999 -9999 -9999 -9999 -9999 -9999 -9999 -9999 -9999 -9999 -9999 -9999 -9999 -9999 -9999 -9999 -9999 -9999 -9999 -9999 -9999 -9999 -9999 -9999 -9999 -9999 -9999 -9999 -9999 -9999 -9999 -9999 -9999 -9999 -9999 -9999 -9999 -9999 -9999 -9999 -9999 -9999 -9999 -9999 -9999 -9999 -9999 -9999 -9999
-9999 -9999 -9999 -9999 -9999 -9999 -9999 -9999 -9999 -9999 -9999 -9999 -9999 -9999 -9999 -9999 -9999 -9999 -9999 -9999 -9999 -9999 -9999 -9999 -9999 -9999 -9999 -9999 -9999 -9999 -9999 -9999 -9999 -9999 -9999 -9999 -9999 -9999 -9999 -9999 5.32398E-2 3.19561E-2 2.09442E-2 6.10623E-2 1.04574E-1 6.05138E-2 8.23816E-2 1.69277E-1 1.46861E-1 1.02406E-1 1.34724E-1 1.20022E-1 5.75098E-2 5.15297E-2 5.86315E-2 4.56184E-2 6.79138E-2 1.63926E-1 1.74445E-1 1.74295E-1 1.74529E-1 2.2459E-1 2.87372E-1 3.30391E-1 2.99114E-1 2.37487E-1 2.6123E-1 3.26113E-1 2.48817E-1 2.29315E-1 2.19609E-1 2.44219E-1 2.43581E-1 2.15649E-1 2.36164E-1 2.55466E-1 2.83759E-1 2.7399E-1 2.56569E-1 3.18279E-1 2.93629E-1 2.61902E-1 1.26302E-1 3.35489E-2 2.80839E-2 4.47985E-2 3.89839E-2 2.95672E-2 1.66201E-2 2.27379E-2 3.68309E-2 9.35348E-2 1.48807E-1 1.85744E-1 2.68587E-1 3.18313E-1 3.58141E-1 3.05562E-1 2.09158E-1 1.39591E-1 1.27484E-1 1.45929E-1 1.45754E-1 1.23369E-1 1.34747E-1 2.08092E-1 2.2476E-1 9.77667E-2 3.76991E-2 2.89351E-2 4.20699E-2 -9999 -9999 -9999 -9999 -9999 -9999 -9999 -9999 -9999 -9999 -9999 -9999 -9999 -9999 -9999 -9999 -9999 -9999 -9999 -9999 -9999 -9999 -9999 -9999 -9999 -9999 -9999 -9999 -9999 -9999 -9999 -9999 -9999 -9999 -9999 -9999 -9999 -9999 -9999 -9999 -9999 -9999 -9999 -9999 -9999 -9999 -9999 -9999 -9999 -9999 -9999 -9999 -9999 -9999 -9999 -9999 -9999 -9999 -9999
-9999 -9999 -9999 -9999 -9999 -9999 -9999 -9999 -9999 -9999 -9999 -9999 -9999 -9999 -9999 -9999 -9999 -9999 -9999 -9999 -9999 -9999 -9999 -9999 -9999 -9999 -9999 -9999 -9999 -9999 -9999 -9999 -9999 -9999 -9999 -9999 -9999 -9999 -9999 -9999 6.08686E-2 2.42054E-2 4.77393E-2 1.08322E-1 1.62315E-1 1.51466E-1 1.53118E-1 2.16807E-1 1.21507E-1 4.76337E-2 1.19594E-1 1.48072E-1 8.06681E-2 5.84283E-2 4.799E-2 5.1002E-2 1.02219E-1 1.58366E-1 1.82089E-1 1.83687E-1 1.95547E-1 2.35395E-1 3.12524E-1 2.54826E-1 1.83649E-1 1.70439E-1 1.64558E-1 2.38866E-1 2.28144E-1 1.80712E-1 1.62182E-1 1.51668E-1 1.85761E-1 1.95629E-1 2.28111E-1 2.37203E-1 2.9079E-1 3.47015E-1 2.62887E-1 1.8824E-1 2.73235E-1 2.97965E-1 2.36581E-1 9.69922E-2 2.73537E-2 2.68475E-2 2.77657E-2 3.58014E-2 2.68149E-2 2.34021E-2 2.7779E-2 9.17713E-2 1.37864E-1 2.16644E-1 2.93205E-1 3.45503E-1 3.61156E-1 2.60619E-1 1.45933E-1 1.1559E-1 1.01808E-1 1.15461E-1 7.79556E-2 8.94079E-2 1.44112E-1 2.58148E-1 1.8655E-1 1.01413E-1 4.47256E-2 3.6158E-2 4.02756E-2 -9999 -9999 -9999 -9999 -9999 -9999 -9999 -9999 -9999 -9999 -9999 -9999 -9999 -9999 -9999 -9999 -9999 -9999 -9999 -9999 -9999 -9999 -9999 -9999 -9999 -9999 -9999 -9999 -9999 -9999 -9999 -9999 -9999 -9999 -9999 -9999 -9999 -9999 -9999 -9999 -9999 -9999 -9999 -9999 -9999 -9999 -9999 -9999 -9999 -9999 -9999 -9999 -9999 -9999 -9999 -9999 -9999 -9999 -9999
-9999 -9999 -9999 -9999 -9999 -9999 -9999 -9999 -9999 -9999 -9999 -9999 -9999 -9999 -9999 -9999 -9999 -9999 -9999 -9999 -9999 -9999 -9999 -9999 -9999 -9999 -9999 -9999 -9999 -9999 -9999 -9999 -9999 -9999 -9999 -9999 -9999 -9999 -9999 -9999 7.90707E-2 2.32494E-2 3.05734E-2 8.57727E-2 1.4756E-1 2.14638E-1 2.04352E-1 2.27175E-1 1.216E-1 5.8224E-2 1.57926E-1 2.52772E-1 1.64234E-1 1.56407E-1 1.11722E-1 1.02592E-1 1.56348E-1 1.83941E-1 1.96439E-1 1.80034E-1 1.72258E-1 2.26608E-1 2.88819E-1 2.09195E-1 1.72727E-1 1.35708E-1 1.48572E-1 1.80906E-1 1.47016E-1 1.60857E-1 1.5033E-1 1.13043E-1 1.52442E-1 2.12847E-1 2.36939E-1 2.55368E-1 2.74496E-1 3.26472E-1 2.80825E-1 1.40358E-1 1.48221E-1 2.12871E-1 2.99363E-1 2.30956E-1 6.63522E-2 2.91475E-2 2.0907E-2 2.8076E-2 2.52066E-2 2.43954E-2 2.62864E-2 7.23235E-2 1.30701E-1 2.30619E-1 2.89787E-1 3.21743E-1 3.24184E-1 1.99772E-1 9.86993E-2 9.4524E-2 1.06414E-1 1.03566E-1 7.76917E-2 8.55833E-2 1.59106E-1 2.46049E-1 2.30232E-1 1.06457E-1 4.60224E-2 -9999 -9999 -9999 -9999 -9999 -9999 -9999 -9999 -9999 -9999 -9999 -9999 -9999 -9999 -9999 -9999 -9999 -9999 -9999 -9999 -9999 -9999 -9999 -9999 -9999 -9999 -9999 -9999 -9999 -9999 -9999 -9999 -9999 -9999 -9999 -9999 -9999 -9999 -9999 -9999 -9999 -9999 -9999 -9999 -9999 -9999 -9999 -9999 -9999 -9999 -9999 -9999 -9999 -9999 -9999 -9999 -9999 -9999 -9999 -9999 -9999
-9999 -9999 -9999 -9999 -9999 -9999 -9999 -9999 -9999 -9999 -9999 -9999 -9999 -9999 -9999 -9999 -9999 -9999 -9999 -9999 -9999 -9999 -9999 -9999 -9999 -9999 -9999 -9999 -9999 -9999 -9999 -9999 -9999 -9999 -9999 -9999 -9999 -9999 -9999 -9999 7.337E-2 2.44917E-2 4.95271E-2 7.72854E-2 1.14684E-1 1.83542E-1 1.60953E-1 1.53438E-1 9.57729E-2 4.77751E-2 9.56821E-2 2.2763E-1 2.40945E-1 2.0395E-1 1.35712E-1 1.55684E-1 1.89244E-1 1.8012E-1 1.1473E-1 1.16544E-1 1.14621E-1 1.7855E-1 2.92338E-1 2.59728E-1 1.97493E-1 1.66069E-1 1.5999E-1 1.55488E-1 1.355E-1 1.73578E-1 1.76146E-1 1.62729E-1 1.90481E-1 2.70701E-1 2.75615E-1 2.21317E-1 2.34363E-1 2.57703E-1 2.78908E-1 1.44249E-1 9.55528E-2 1.26589E-1 1.96011E-1 2.52353E-1 1.20396E-1 4.77142E-2 1.35092E-2 1.21664E-2 1.08945E-2 1.62455E-2 3.66828E-2 7.30299E-2 1.30493E-1 2.16891E-1 2.39729E-1 3.1798E-1 1.74621E-1 8.94077E-2 7.43216E-2 9.48455E-2 1.22036E-1 1.13052E-1 7.28069E-2 9.92657E-2 2.07799E-1 2.30465E-1 2.10263E-1 9.04949E-2 -9999 -9999 -9999 -9999 -9999 -9999 -9999 -9999 -9999 -9999 -9999 -9999 -9999 -9999 -9999 -9999 -9999 -9999 -9999 -9999 -9999 -9999 -9999 -9999 -9999 -9999 -9999 -9999 -9999 -9999 -9999 -9999 -9999 -9999 -9999 -9999 -9999 -9999 -9999 -9999 -9999 -9999 -9999 -9999 -9999 -9999 -9999 -9999 -9999 -9999 -9999 -9999 -9999 -9999 -9999 -9999 -9999 -9999 -9999 -9999 -9999 -9999
-9999 -9999 -9999 -9999 -9999 -9999 -9999 -9999 -9999 -9999 -9999 -9999 -9999 -9999 -9999 -9999 -9999 -9999 -9999 -9999 -9999 -9999 -9999 -9999 -9999 -9999 -9999 -9999 -9999 -9999 -9999 -9999 -9999 -9999 -9999 -9999 -9999 -9999 -9999 -9999 6.72173E-2 2.00623E-2 4.75161E-2 6.86066E-2 8.36705E-2 1.10245E-1 8.38624E-2 5.40791E-2 5.20924E-2 4.75035E-2 5.99833E-2 1.58661E-1 2.88444E-1 2.29026E-1 1.57987E-1 2.17225E-1 2.48385E-1 1.65199E-1 7.29268E-2 6.34467E-2 8.60982E-2 1.0557E-1 1.64646E-1 2.82665E-1 3.20213E-1 2.08109E-1 1.47354E-1 1.33234E-1 1.49493E-1 1.77086E-1 2.04564E-1 2.29829E-1 2.73319E-1 3.16638E-1 2.93999E-1 2.38966E-1 2.01341E-1 2.2815E-1 2.36692E-1 1.92163E-1 1.15877E-1 1.17212E-1 1.38208E-1 2.41792E-1 2.16707E-1 8.76525E-2 1.85072E-2 1.18106E-2 1.0416E-2 1.80465E-2 3.99159E-2 9.33142E-2 1.90334E-1 2.58457E-1 2.6085E-1 1.86934E-1 5.76668E-2 4.28587E-2 6.79113E-2 8.74641E-2 1.01227E-1 7.7914E-2 6.01623E-2 1.09786E-1 2.33848E-1 1.7743E-1 1.43973E-1 8.68706E-2 -9999 -9999 -9999 -9999 -9999 -9999 -9999 -9999 -9999 -9999 -9999 -9999 -9999 -9999 -9999 -9999 -9999 -9999 -9999 -9999 -9999 -9999 -9999 -9999 -9999 -9999 -9999 -9999 -9999 -9999 -9999 -9999 -9999 -9999 -9999 -9999 -9999 -9999 -9999 -9999 -9999 -9999 -9999 -9999 -9999 -9999 -9999 -9999 -9999 -9999 -9999 -9999 -9999 -9999 -9999 -9999 -9999 -9999 -9999 -9999 -9999 -9999
-9999 -9999 -9999 -9999 -9999 -9999 -9999 -9999 -9999 -9999 -9999 -9999 -9999 -9999 -9999 -9999 -9999 -9999 -9999 -9999 -9999 -9999 -9999 -9999 -9999 -9999 -9999 -9999 -9999 -9999 -9999 -9999 -9999 -9999 -9999 -9999 -9999 -9999 -9999 -9999 3.5373E-2 1.43066E-2 1.5336E-2 2.27226E-2 4.89581E-2 9.13032E-2 7.18656E-2 2.66917E-2 2.78454E-2 3.94578E-2 5.30226E-2 1.34208E-1 1.76011E-1 1.4453E-1 1.65696E-1 2.01578E-1 2.15017E-1 1.08378E-1 4.73966E-2 4.9279E-2 4.82557E-2 6.60718E-2 1.99348E-1 3.80438E-1 3.78856E-1 3.62037E-1 3.44986E-1 2.80787E-1 1.82403E-1 1.66571E-1 1.68109E-1 2.3503E-1 3.16033E-1 3.57497E-1 3.45644E-1 2.89216E-1 2.12442E-1 1.90183E-1 2.27066E-1 2.51515E-1 1.80367E-1 1.37278E-1 1.10311E-1 1.18292E-1 1.04505E-1 5.7949E-2 3.99129E-2 1.92222E-2 1.43742E-2 1.29103E-2 2.79806E-2 6.69126E-2 1.69815E-1 2.51318E-1 1.39807E-1 4.72699E-2 2.86677E-2 4.05913E-2 1.09389E-1 6.89425E-2 4.80233E-2 4.53741E-2 5.04589E-2 1.09634E-1 1.40948E-1 1.04313E-1 8.26282E-2 9.7888E-2 -9999 -9999 -9999 -9999 -9999 -9999 -9999 -9999 -9999 -9999 -9999 -9999 -9999 -9999 -9999 -9999 -9999 -9999 -9999 -9999 -9999 -9999 -9999 -9999 -9999 -9999 -9999 -9999 -9999 -9999 -9999 -9999 -9999 -9999 -9999 -9999 -9999 -9999 -9999 -9999 -9999 -9999 -9999 -9999 -9999 -9999 -9999 -9999 -9999 -9999 -9999 -9999 -9999 -9999 -9999 -9999 -9999 -9999 -9999 -9999 -9999 -9999
-9999 -9999 -9999 -9999 -9999 -9999 -9999 -9999 -9999 -9999 -9999 -9999 -9999 -9999 -9999 -9999 -9999 -9999 -9999 -9999 -9999 -9999 -9999 -9999 -9999 -9999 -9999 -9999 -9999 -9999 -9999 -9999 -9999 -9999 -9999 -9999 -9999 -9999 -9999 -9999 2.66528E-2 1.24371E-2 7.84533E-3 1.25595E-2 3.1621E-2 9.98488E-2 7.85592E-2 3.04687E-2 2.87881E-2 2.67401E-2 3.41524E-2 9.54743E-2 7.56582E-2 7.87167E-2 1.81995E-1 1.89658E-1 1.43706E-1 5.82248E-2 2.9557E-2 3.48843E-2 3.21681E-2 4.96956E-2 2.23484E-1 4.07646E-1 3.92161E-1 4.26026E-1 4.37211E-1 4.43577E-1 2.77174E-1 1.70988E-1 1.25552E-1 1.20696E-1 2.23107E-1 2.9482E-1 3.17795E-1 3.16689E-1 2.37202E-1 1.75782E-1 2.22488E-1 2.6237E-1 2.2928E-1 1.90627E-1 1.35204E-1 6.77252E-2 7.42229E-2 8.1122E-2 5.26547E-2 2.14727E-2 1.94193E-2 1.58975E-2 3.1392E-2 6.79009E-2 1.31359E-1 1.58304E-1 3.98014E-2 1.12729E-2 1.46834E-2 3.4494E-2 8.02342E-2 7.48072E-2 4.14524E-2 3.41573E-2 6.11556E-2 1.13769E-1 8.49762E-2 5.10337E-2 4.94654E-2 8.11698E-2 -9999 -9999 -9999 -9999 -9999 -9999 -9999 -9999 -9999 -9999 -9999 -9999 -9999 -9999 -9999 -9999 -9999 -9999 -9999 -9999 -9999 -9999 -9999 -9999 -9999 -9999 -9999 -9999 -9999 -9999 -9999 -9999 -9999 -9999 -9999 -9999 -9999 -9999 -9999 -9999 -9999 -9999 -9999 -9999 -9999 -9999 -9999 -9999 -9999 -9999 -9999 -9999 -9999 -9999 -9999 -9999 -9999 -9999 -9999 -9999 -9999 -9999
-9999 -9999 -9999 -9999 -9999 -9999 -9999 -9999 -9999 -9999 -9999 -9999 -9999 -9999 -9999 -9999 -9999 -9999 -9999 -9999 -9999 -9999 -9999 -9999 -9999 -9999 -9999 -9999 -9999 -9999 -9999 -9999 -9999 -9999 -9999 -9999 -9999 -9999 -9999 -9999 -9999 2.29836E-2 8.33801E-3 1.98008E-2 5.87997E-2 9.19128E-2 7.28724E-2 3.49362E-2 3.09686E-2 2.16549E-2 1.8893E-2 4.39949E-2 3.45236E-2 4.29792E-2 1.21759E-1 1.2778E-1 1.18281E-1 8.87228E-2 4.41571E-2 2.84291E-2 3.44149E-2 5.14937E-2 1.27403E-1 3.31702E-1 3.80257E-1 4.12103E-1 4.36819E-1 4.7826E-1 4.46594E-1 3.52319E-1 1.94124E-1 1.45474E-1 2.36965E-1 3.31894E-1 3.57217E-1 3.00536E-1 2.0906E-1 1.32438E-1 1.46398E-1 1.92966E-1 2.56086E-1 2.58119E-1 2.06369E-1 1.12946E-1 8.99269E-2 9.25341E-2 5.22014E-2 1.95881E-2 2.37888E-2 2.75784E-2 2.60812E-2 3.7001E-2 8.71034E-2 9.79862E-2 2.23857E-2 7.05333E-3 1.22662E-2 1.83444E-2 5.3331E-2 1.10629E-1 6.28802E-2 6.76846E-2 9.57986E-2 1.30792E-1 8.13881E-2 3.27618E-2 2.14129E-2 5.16927E-2 9.53418E-2 -9999 -9999 -9999 -9999 -9999 -9999 -9999 -9999 -9999 -9999 -9999 -9999 -9999 -9999 -9999 -9999 -9999 -9999 -9999 -9999 -9999 -9999 -9999 -9999 -9999 -9999 -9999 -9999 -9999 -9999 -9999 -9999 -9999 -9999 -9999 -9999 -9999 -9999 -9999 -9999 -9999 -9999 -9999 -9999 -9999 -9999 -9999 -9999 -9999 -9999 -9999 -9999 -9999 -9999 -9999 -9999 -9999 -9999 -9999 -9999 -9999
-9999 -9999 -9999 -9999 -9999 -9999 -9999 -9999 -9999 -9999 -9999 -9999 -9999 -9999 -9999 -9999 -9999 -9999 -9999 -9999 -9999 -9999 -9999 -9999 -9999 -9999 -9999 -9999 -9999 -9999 -9999 -9999 -9999 -9999 -9999 -9999 -9999 -9999 -9999 -9999 -9999 1.64533E-2 8.07599E-3 2.24004E-2 4.70925E-2 6.90541E-2 4.92788E-2 2.11338E-2 1.62272E-2 1.67749E-2 1.12982E-2 1.13636E-2 1.17467E-2 3.65958E-2 6.3969E-2 6.17633E-2 8.02146E-2 1.22562E-1 6.37067E-2 2.45563E-2 2.45848E-2 4.01558E-2 6.48106E-2 1.74104E-1 3.39261E-1 3.86105E-1 4.12029E-1 4.3278E-1 4.38763E-1 3.73087E-1 3.20475E-1 1.96924E-1 2.50867E-1 3.45345E-1 4.11841E-1 3.35765E-1 1.94176E-1 1.33313E-1 1.3051E-1 1.57129E-1 2.51417E-1 2.61034E-1 2.17013E-1 1.41757E-1 1.40149E-1 8.05314E-2 3.62263E-2 2.74671E-2 4.34018E-2 4.81346E-2 1.9329E-2 1.96727E-2 4.89274E-2 4.68112E-2 1.61686E-2 6.06566E-3 1.61352E-2 1.72104E-2 2.01299E-2 5.83131E-2 4.40219E-2 7.20299E-2 9.70189E-2 9.14655E-2 9.51028E-2 3.71094E-2 1.325E-2 1.06895E-2 2.06749E-2 2.60812E-2 -9999 -9999 -9999 -9999 -9999 -9999 -9999 -9999 -9999 -9999 -9999 -9999 -9999 -9999 -9999 -9999 -9999 -9999 -9999 -9999 -9999 -9999 -9999 -9999 -9999 -9999 -9999 -9999 -9999 -9999 -9999 -9999 -9999 -9999 -9999 -9999 -9999 -9999 -9999 -9999 -9999 -9999 -9999 -9999 -9999 -9999 -9999 -9999 -9999 -9999 -9999 -9999 -9999 -9999 -9999 -9999 -9999 -9999 -9999 -9999
-9999 -9999 -9999 -9999 -9999 -9999 -9999 -9999 -9999 -9999 -9999 -9999 -9999 -9999 -9999 -9999 -9999 -9999 -9999 -9999 -9999 -9999 -9999 -9999 -9999 -9999 -9999 -9999 -9999 -9999 -9999 -9999 -9999 -9999 -9999 -9999 -9999 -9999 -9999 -9999 -9999 2.21881E-2 1.06448E-2 2.10352E-2 3.3989E-2 3.69004E-2 3.33549E-2 1.16448E-2 8.69331E-3 1.59172E-2 9.38184E-3 7.77048E-3 8.83176E-3 2.19856E-2 2.18921E-2 4.11217E-2 5.34687E-2 7.54068E-2 5.57284E-2 1.99681E-2 2.08723E-2 2.0881E-2 6.25228E-2 1.67048E-1 2.98036E-1 3.92266E-1 3.80427E-1 3.86286E-1 4.27857E-1 3.92186E-1 3.4352E-1 2.41889E-1 2.13539E-1 3.26429E-1 3.55419E-1 3.41603E-1 2.09758E-1 1.36101E-1 1.27812E-1 1.542E-1 1.60528E-1 1.65708E-1 1.30218E-1 5.81652E-2 5.128E-2 5.66616E-2 5.56549E-2 5.76145E-2 1.01716E-1 8.8943E-2 1.47101E-2 6.16175E-3 1.72336E-2 1.8971E-2 9.52413E-3 8.8177E-3 4.74534E-2 6.47363E-2 2.42322E-2 3.04844E-2 4.17626E-2 6.31176E-2 5.85436E-2 9.41954E-2 1.18794E-1 4.09469E-2 2.66061E-2 8.9207E-3 3.77464E-3 1.11858E-2 -9999 -9999 -9999 -9999 -9999 -9999 -9999 -9999 -9999 -9999 -9999 -9999 -9999 -9999 -9999 -9999 -9999 -9999 -9999 -9999 -9999 -9999 -9999 -9999 -9999 -9999 -9999 -9999 -9999 -9999 -9999 -9999 -9999 -9999 -9999 -9999 -9999 -9999 -9999 -9999 -9999 -9999 -9999 -9999 -9999 -9999 -9999 -9999 -9999 -9999 -9999 -9999 -9999 -9999 -9999 -9999 -9999 -9999 -9999 -9999
-9999 -9999 -9999 -9999 -9999 -9999 -9999 -9999 -9999 -9999 -9999 -9999 -9999 -9999 -9999 -9999 -9999 -9999 -9999 -9999 -9999 -9999 -9999 -9999 -9999 -9999 -9999 -9999 -9999 -9999 -9999 -9999 -9999 -9999 -9999 -9999 -9999 -9999 -9999 -9999 -9999 1.89671E-2 8.73701E-3 1.38985E-2 1.22835E-2 1.03035E-2 1.15572E-2 5.13217E-3 1.0503E-2 2.0091E-2 1.23829E-2 5.51207E-3 8.17682E-3 1.06818E-2 2.39398E-2 3.75316E-2 4.1262E-2 6.93613E-2 7.76857E-2 2.29024E-2 1.63584E-2 1.61842E-2 9.00749E-2 3.21695E-1 3.41689E-1 3.51296E-1 3.5222E-1 3.65384E-1 3.24924E-1 3.09345E-1 3.06166E-1 2.67039E-1 1.79252E-1 3.03171E-1 3.2805E-1 3.16833E-1 2.1778E-1 1.35853E-1 1.61652E-1 1.2929E-1 1.2042E-1 1.10284E-1 7.51471E-2 3.31433E-2 1.65621E-2 1.69168E-2 4.21501E-2 3.16624E-2 2.54495E-2 2.15435E-2 8.50854E-3 4.95264E-3 6.87827E-3 5.40406E-3 8.76092E-3 1.95112E-2 6.791E-2 1.01161E-1 2.31308E-2 3.37626E-2 6.99854E-2 8.98388E-2 6.34511E-2 1.19396E-1 1.41233E-1 8.15345E-2 4.31397E-2 1.78551E-2 3.60233E-3 1.055E-3 -9999 -9999 -9999 -9999 -9999 -9999 -9999 -9999 -9999 -9999 -9999 -9999 -9999 -9999 -9999 -9999 -9999 -9999 -9999 -9999 -9999 -9999 -9999 -9999 -9999 -9999 -9999 -9999 -9999 -9999 -9999 -9999 -9999 -9999 -9999 -9999 -9999 -9999 -9999 -9999 -9999 -9999 -9999 -9999 -9999 -9999 -9999 -9999 -9999 -9999 -9999 -9999 -9999 -9999 -9999 -9999 -9999 -9999 -9999 -9999
-9999 -9999 -9999 -9999 -9999 -9999 -9999 -9999 -9999 -9999 -9999 -9999 -9999 -9999 -9999 -9999 -9999 -9999 -9999 -9999 -9999 -9999 -9999 -9999 -9999 -9999 -9999 -9999 -9999 -9999 -9999 -9999 -9999 -9999 -9999 -9999 -9999 -9999 -9999 -9999 -9999 1.64236E-2 6.8276E-3 4.99842E-3 2.74508E-3 2.2052E-3 3.44662E-3 5.37854E-3 1.6435E-2 2.44412E-2 2.54636E-2 4.70299E-3 6.61532E-3 1.1174E-2 2.25311E-2 3.48729E-2 6.75447E-2 9.03469E-2 9.51693E-2 2.90741E-2 1.34076E-2 1.42411E-2 9.4061E-2 3.0715E-1 3.47468E-1 2.79436E-1 3.20566E-1 3.62791E-1 2.88892E-1 1.76554E-1 1.94779E-1 2.42565E-1 2.05447E-1 2.61913E-1 3.25311E-1 3.51124E-1 2.76438E-1 1.43494E-1 1.42201E-1 1.20836E-1 1.07647E-1 9.72597E-2 7.20757E-2 4.00031E-2 1.23343E-2 1.16764E-2 1.26657E-2 8.48025E-3 6.83172E-3 9.61098E-3 7.38608E-3 8.47312E-3 1.02343E-2 1.30478E-2 1.21832E-2 1.59812E-2 3.76957E-2 8.14745E-2 3.47614E-2 5.57848E-2 1.16711E-1 6.61656E-2 6.99478E-2 1.32321E-1 1.53761E-1 1.09401E-1 4.87126E-2 2.15722E-2 8.17311E-3 9.68371E-4 2.61276E-4 -9999 -9999 -9999 -9999 -9999 -9999 -9999 -9999 -9999 -9999 -9999 -9999 -9999 -9999 -9999 -9999 -9999 -9999 -9999 -9999 -9999 -9999 -9999 -9999 -9999 -9999 -9999 -9999 -9999 -9999 -9999 -9999 -9999 -9999 -9999 -9999 -9999 -9999 -9999 -9999 -9999 -9999 -9999 -9999 -9999 -9999 -9999 -9999 -9999 -9999 -9999 -9999 -9999 -9999 -9999 -9999 -9999 -9999 -9999
-9999 -9999 -9999 -9999 -9999 -9999 -9999 -9999 -9999 -9999 -9999 -9999 -9999 -9999 -9999 -9999 -9999 -9999 -9999 -9999 -9999 -9999 -9999 -9999 -9999 -9999 -9999 -9999 -9999 -9999 -9999 -9999 -9999 -9999 -9999 -9999 -9999 -9999 -9999 -9999 -9999 1.43505E-2 7.87764E-3 4.42804E-3 2.73227E-3 6.10936E-3 8.08304E-3 2.41142E-2 3.40952E-2 4.66502E-2 5.94881E-2 1.08578E-2 4.66874E-3 1.30141E-2 2.00681E-2 4.43755E-2 7.00233E-2 7.30872E-2 9.73947E-2 5.18381E-2 1.72459E-2 1.38137E-2 7.18693E-2 2.93611E-1 3.21966E-1 3.45455E-1 3.44721E-1 3.68971E-1 3.3507E-1 2.55462E-1 1.4339E-1 1.8424E-1 2.67795E-1 2.8014E-1 3.112E-1 3.07461E-1 2.87948E-1 2.60311E-1 2.16056E-1 1.44713E-1 1.06205E-1 1.1223E-1 8.29971E-2 5.01843E-2 1.63351E-2 7.73176E-3 7.98565E-3 6.51026E-3 3.47878E-3 6.9791E-3 1.77798E-2 1.32838E-2 1.52928E-2 2.98424E-2 3.93724E-2 1.48057E-2 3.11594E-2 7.86029E-2 6.25683E-2 1.12317E-1 1.00896E-1 8.18424E-2 8.10506E-2 1.51404E-1 1.78872E-1 1.04756E-1 4.43377E-2 1.34818E-2 1.64077E-3 1.0444E-3 1.90745E-3 -9999 -9999 -9999 -9999 -9999 -9999 -9999 -9999 -9999 -9999 -9999 -9999 -9999 -9999 -9999 -9999 -9999 -9999 -9999 -9999 -9999 -9999 -9999 -9999 -9999 -9999 -9999 -9999 -9999 -9999 -9999 -9999 -9999 -9999 -9999 -9999 -9999 -9999 -9999 -9999 -9999 -9999 -9999 -9999 -9999 -9999 -9999 -9999 -9999 -9999 -9999 -9999 -9999 -9999 -9999 -9999 -9999 -9999 -9999
-9999 -9999 -9999 -9999 -9999 -9999 -9999 -9999 -9999 -9999 -9999 -9999 -9999 -9999 -9999 -9999 -9999 -9999 -9999 -9999 -9999 -9999 -9999 -9999 -9999 -9999 -9999 -9999 -9999 -9999 -9999 -9999 -9999 -9999 -9999 -9999 -9999 -9999 -9999 -9999 -9999 2.94453E-2 1.33358E-2 1.56623E-2 1.15569E-2 8.31505E-3 1.09289E-2 3.33944E-2 4.75239E-2 9.66967E-2 8.01704E-2 1.2015E-2 4.00425E-3 1.46156E-2 1.15308E-2 2.18816E-2 3.09709E-2 4.87952E-2 6.03897E-2 2.55535E-2 1.24566E-2 1.19769E-2 4.54694E-2 2.05609E-1 2.85956E-1 2.768E-1 3.08598E-1 3.4508E-1 3.65224E-1 3.35651E-1 1.88056E-1 1.60002E-1 2.38645E-1 3.07454E-1 3.4473E-1 3.5557E-1 3.33523E-1 2.76404E-1 2.11845E-1 1.38567E-1 7.29525E-2 8.56774E-2 1.06957E-1 4.84976E-2 2.10315E-2 8.03554E-3 5.69307E-3 4.76337E-3 4.3439E-3 7.72079E-3 1.09751E-2 1.75961E-2 2.90154E-2 6.15961E-2 4.62841E-2 2.38949E-2 4.13998E-2 7.99507E-2 1.01975E-1 1.05375E-1 1.11872E-1 1.10844E-1 9.54369E-2 1.36252E-1 1.49454E-1 9.35232E-2 4.0361E-2 1.21241E-2 4.3822E-3 1.41772E-2 1.22183E-2 -9999 -9999 -9999 -9999 -9999 -9999 -9999 -9999 -9999 -9999 -9999 -9999 -9999 -9999 -9999 -9999 -9999 -9999 -9999 -9999 -9999 -9999 -9999 -9999 -9999 -9999 -9999 -9999 -9999 -9999 -9999 -9999 -9999 -9999 -9999 -9999 -9999 -9999 -9999 -9999 -9999 -9999 -9999 -9999 -9999 -9999 -9999 -9999 -9999 -9999 -9999 -9999 -9999 -9999 -9999 -9999 -9999 -9999 -9999
-9999 -9999 -9999 -9999 -9999 -9999 -9999 -9999 -9999 -9999 -9999 -9999 -9999 -9999 -9999 -9999 -9999 -9999 -9999 -9999 -9999 -9999 -9999 -9999 -9999 -9999 -9999 -9999 -9999 -9999 -9999 -9999 -9999 -9999 -9999 -9999 -9999 -9999 -9999 -9999 -9999 -9999 2.54741E-2 2.60737E-2 7.49222E-3 5.03501E-3 4.85268E-3 1.63418E-2 5.36536E-2 1.20983E-1 7.29307E-2 6.76407E-3 5.3299E-3 1.21197E-2 9.27235E-3 1.57383E-2 2.09246E-2 3.27023E-2 4.44777E-2 1.83182E-2 9.40841E-3 1.05858E-2 2.90163E-2 1.2984E-1 1.88139E-1 1.8996E-1 1.73415E-1 2.84185E-1 3.56844E-1 3.63145E-1 2.41168E-1 1.5103E-1 2.22163E-1 2.40103E-1 2.75331E-1 3.03088E-1 2.99388E-1 1.94259E-1 1.533E-1 1.18373E-1 8.36319E-2 7.24121E-2 8.20381E-2 7.5738E-2 4.54682E-2 2.95185E-2 8.29634E-3 5.64068E-3 6.24337E-3 6.97182E-3 1.16613E-2 2.18792E-2 4.00811E-2 6.67278E-2 5.41508E-2 3.48802E-2 3.78761E-2 6.15711E-2 4.6355E-2 5.07386E-2 5.84663E-2 5.25228E-2 4.61853E-2 6.41036E-2 1.00915E-1 7.61712E-2 4.15025E-2 2.76031E-2 2.54676E-2 8.70713E-3 3.51709E-3 8.63646E-4 1.64688E-4 1.41271E-4 -9999 -9999 -9999 -9999 -9999 -9999 -9999 -9999 -9999 -9999 -9999 -9999 -9999 -9999 -9999 -9999 -9999 -9999 -9999 -9999 -9999 -9999 -9999 -9999 -9999 -9999 -9999 -9999 -9999 -9999 -9999 -9999 -9999 -9999 -9999 -9999 -9999 -9999 -9999 -9999 -9999 -9999 -9999 -9999 -9999 -9999 -9999 -9999 -9999 -9999 -9999 -9999 -9999 -9999 -9999 -9999
-9999 -9999 -9999 -9999 -9999 -9999 -9999 -9999 -9999 -9999 -9999 -9999 -9999 -9999 -9999 -9999 -9999 -9999 -9999 -9999 -9999 -9999 -9999 -9999 -9999 -9999 -9999 -9999 -9999 -9999 -9999 -9999 -9999 -9999 -9999 -9999 -9999 -9999 -9999 -9999 -9999 -9999 3.06968E-2 2.96012E-2 1.28019E-2 6.40824E-3 3.86534E-3 5.96384E-3 8.56667E-2 1.42172E-1 7.99877E-2 1.06654E-2 8.67402E-3 7.52686E-3 6.99E-3 1.17252E-2 1.77441E-2 3.09552E-2 4.71863E-2 1.27665E-2 6.60115E-3 6.4698E-3 1.79669E-2 6.70435E-2 1.56026E-1 1.22902E-1 1.1524E-1 2.46988E-1 3.25637E-1 3.64161E-1 2.51615E-1 1.76959E-1 2.2457E-1 2.17017E-1 1.81902E-1 1.95731E-1 2.72762E-1 1.94104E-1 1.38727E-1 1.16197E-1 8.84509E-2 8.38183E-2 7.09557E-2 8.12379E-2 4.28735E-2 3.13051E-2 1.10525E-2 6.56595E-3 4.35985E-3 5.88188E-3 1.21806E-2 3.22494E-2 6.12263E-2 8.40226E-2 6.22106E-2 4.08121E-2 3.04945E-2 2.60041E-2 1.95217E-2 3.69118E-2 1.6109E-2 1.63516E-2 2.03808E-2 4.63288E-2 7.90839E-2 5.42246E-2 4.72641E-2 3.61612E-2 1.01918E-2 9.97546E-4 2.01283E-4 1.25771E-4 9.66141E-5 8.11054E-5 4.52412E-5 -9999 -9999 -9999 -9999 -9999 -9999 -9999 -9999 -9999 -9999 -9999 -9999 -9999 -9999 -9999 -9999 -9999 -9999 -9999 -9999 -9999 -9999 -9999 -9999 -9999 -9999 -9999 -9999 -9999 -9999 -9999 -9999 -9999 -9999 -9999 -9999 -9999 -9999 -9999 -9999 -9999 -9999 -9999 -9999 -9999 -9999 -9999 -9999 -9999 -9999 -9999 -9999 -9999 -9999 -9999
-9999 -9999 -9999 -9999 -9999 -9999 -9999 -9999 -9999 -9999 -9999 -9999 -9999 -9999 -9999 -9999 -9999 -9999 -9999 -9999 -9999 -9999 -9999 -9999 -9999 -9999 -9999 -9999 -9999 -9999 -9999 -9999 -9999 -9999 -9999 -9999 -9999 -9999 -9999 -9999 -9999 -9999 4.48715E-2 4.32819E-2 1.69333E-2 9.90709E-3 4.20118E-3 5.73163E-3 1.18084E-1 1.77194E-1 1.08535E-1 1.62509E-2 9.14993E-3 6.83303E-3 7.12265E-3 1.2026E-2 1.38475E-2 2.77123E-2 5.68737E-2 3.37441E-2 1.20324E-2 6.14127E-3 1.38819E-2 8.08756E-2 1.41792E-1 1.17812E-1 1.71341E-1 1.42407E-1 1.71617E-1 2.24141E-1 2.45863E-1 2.47111E-1 3.10155E-1 2.65314E-1 1.41772E-1 1.25792E-1 1.37515E-1 1.29004E-1 1.3985E-1 1.15393E-1 8.23885E-2 4.81786E-2 3.22134E-2 3.55274E-2 3.53843E-2 2.87721E-2 1.20663E-2 5.33378E-3 3.12473E-3 2.58373E-3 9.73774E-3 1.55941E-2 2.86392E-2 4.1241E-2 3.66978E-2 2.97908E-2 1.44893E-2 9.14739E-3 1.1145E-2 1.01111E-2 5.47791E-3 7.49942E-3 1.62802E-2 3.71345E-2 5.83242E-2 5.8843E-2 3.8659E-2 1.22578E-2 4.59254E-3 5.62608E-3 1.89253E-3 1.77614E-4 1.9913E-4 -9999 -9999 -9999 -9999 -9999 -9999 -9999 -9999 -9999 -9999 -9999 -9999 -9999 -9999 -9999 -9999 -9999 -9999 -9999 -9999 -9999 -9999 -9999 -9999 -9999 -9999 -9999 -9999 -9999 -9999 -9999 -9999 -9999 -9999 -9999 -9999 -9999 -9999 -9999 -9999 -9999 -9999 -9999 -9999 -9999 -9999 -9999 -9999 -9999 -9999 -9999 -9999 -9999 -9999 -9999 -9999 -9999
-9999 -9999 -9999 -9999 -9999 -9999 -9999 -9999 -9999 -9999 -9999 -9999 -9999 -9999 -9999 -9999 -9999 -9999 -9999 -9999 -9999 -9999 -9999 -9999 -9999 -9999 -9999 -9999 -9999 -9999 -9999 -9999 -9999 -9999 -9999 -9999 -9999 -9999 -9999 -9999 -9999 -9999 3.49078E-2 2.94953E-2 1.49606E-2 1.64167E-2 1.76084E-2 1.32249E-2 4.71521E-2 1.35345E-1 6.2476E-2 9.5066E-3 6.1987E-3 1.08797E-2 8.62856E-3 1.23938E-2 9.55951E-3 1.43524E-2 3.43065E-2 3.76352E-2 9.23927E-3 5.0187E-3 1.32833E-2 7.12369E-2 1.47663E-1 1.46245E-1 1.55997E-1 1.81071E-1 1.99337E-1 1.42378E-1 1.99068E-1 2.50294E-1 2.97108E-1 2.59278E-1 1.35782E-1 7.93106E-2 6.94952E-2 1.20552E-1 1.25849E-1 8.33419E-2 8.7945E-2 5.53247E-2 4.98527E-2 2.24126E-2 2.90665E-2 3.96179E-2 2.49976E-2 7.91561E-3 2.41109E-3 2.13436E-3 2.85083E-3 7.1353E-3 1.23575E-2 1.56554E-2 1.93473E-2 1.54437E-2 6.8264E-3 4.50684E-3 1.01387E-2 6.48139E-3 5.55331E-3 8.75169E-3 1.48223E-2 2.7014E-2 2.92361E-2 3.97834E-2 3.03927E-2 2.07083E-2 1.4552E-2 1.23326E-2 1.50977E-3 3.09618E-4 2.2615E-4 9.56814E-5 4.96245E-5 -9999 -9999 -9999 -9999 -9999 -9999 -9999 -9999 -9999 -9999 -9999 -9999 -9999 -9999 -9999 -9999 -9999 -9999 -9999 -9999 -9999 -9999 -9999 -9999 -9999 -9999 -9999 -9999 -9999 -9999 -9999 -9999 -9999 -9999 -9999 -9999 -9999 -9999 -9999 -9999 -9999 -9999 -9999 -9999 -9999 -9999 -9999 -9999 -9999 -9999 -9999 -9999 -9999 -9999 -9999
-9999 -9999 -9999 -9999 -9999 -9999 -9999 -9999 -9999 -9999 -9999 -9999 -9999 -9999 -9999 -9999 -9999 -9999 -9999 -9999 -9999 -9999 -9999 -9999 -9999 -9999 -9999 -9999 -9999 -9999 -9999 -9999 -9999 -9999 -9999 -9999 -9999 -9999 -9999 -9999 -9999 -9999 2.17323E-2 2.51002E-2 1.4882E-2 1.25548E-2 2.15584E-2 1.17503E-2 1.60739E-2 3.11718E-2 1.93095E-2 8.10411E-3 7.74004E-3 6.15715E-3 4.90876E-3 6.20031E-3 6.11913E-3 1.05458E-2 1.64975E-2 1.72886E-2 6.49913E-3 7.8319E-3 1.33588E-2 4.39372E-2 1.33448E-1 1.61468E-1 1.52793E-1 1.5883E-1 2.10593E-1 2.44028E-1 2.64539E-1 2.84311E-1 2.67476E-1 1.92428E-1 1.26624E-1 9.1299E-2 7.99134E-2 8.90635E-2 1.38819E-1 1.00539E-1 8.58209E-2 7.47167E-2 3.83368E-2 1.26156E-2 2.81887E-2 4.64573E-2 4.49339E-2 2.09373E-2 5.6437E-3 1.9307E-3 2.03617E-3 5.50904E-3 6.63926E-3 5.69646E-3 1.07285E-2 1.35006E-2 9.90394E-3 4.53124E-3 9.05168E-3 4.92645E-3 5.39584E-3 8.31274E-3 1.25404E-2 2.19259E-2 4.45415E-2 2.98109E-2 1.37683E-2 2.154E-2 2.00285E-2 5.25299E-3 1.49556E-3 7.4955E-4 1.80466E-4 1.24026E-4 1.60874E-4 -9999 -9999 -9999 -9999 -9999 -9999 -9999 -9999 -9999 -9999 -9999 -9999 -9999 -9999 -9999 -9999 -9999 -9999 -9999 -9999 -9999 -9999 -9999 -9999 -9999 -9999 -9999 -9999 -9999 -9999 -9999 -9999 -9999 -9999 -9999 -9999 -9999 -9999 -9999 -9999 -9999 -9999 -9999 -9999 -9999 -9999 -9999 -9999 -9999 -9999 -9999 -9999 -9999 -9999 -9999
-9999 -9999 -9999 -9999 -9999 -9999 -9999 -9999 -9999 -9999 -9999 -9999 -9999 -9999 -9999 -9999 -9999 -9999 -9999 -9999 -9999 -9999 -9999 -9999 -9999 -9999 -9999 -9999 -9999 -9999 -9999 -9999 -9999 -9999 -9999 -9999 -9999 -9999 -9999 -9999 -9999 -9999 9.58128E-3 7.91435E-3 9.28967E-3 1.43499E-2 1.12529E-2 5.8301E-3 1.0879E-2 3.34031E-2 2.6056E-2 7.52805E-3 3.30909E-3 3.04963E-3 3.10396E-3 4.42224E-3 6.21819E-3 9.72809E-3 9.13062E-3 7.21449E-3 5.94193E-3 1.50519E-2 1.91861E-2 2.7811E-2 9.98383E-2 1.56986E-1 1.65239E-1 1.62126E-1 2.20221E-1 2.10489E-1 2.55764E-1 3.46602E-1 3.34721E-1 2.71428E-1 1.72629E-1 1.46313E-1 9.04995E-2 5.21927E-2 7.13584E-2 1.0523E-1 9.80036E-2 4.96217E-2 2.44782E-2 1.13776E-2 1.51686E-2 3.33085E-2 4.2284E-2 3.85807E-2 1.19012E-2 4.11059E-3 1.94894E-3 2.35797E-3 3.24741E-3 3.57705E-3 7.10484E-3 1.53065E-2 2.14996E-2 5.44688E-3 4.29128E-3 4.12927E-3 4.85861E-3 5.98978E-3 6.58561E-3 2.42598E-2 4.52404E-2 2.6475E-2 6.18501E-3 4.58262E-3 7.22543E-3 4.62784E-3 1.23157E-3 1.51103E-4 1.07952E-4 1.77773E-4 8.27216E-4 3.44234E-3 -9999 -9999 -9999 -9999 -9999 -9999 -9999 -9999 -9999 -9999 -9999 -9999 -9999 -9999 -9999 -9999 -9999 -9999 -9999 -9999 -9999 -9999 -9999 -9999 -9999 -9999 -9999 -9999 -9999 -9999 -9999 -9999 -9999 -9999 -9999 -9999 -9999 -9999 -9999 -9999 -9999 -9999 -9999 -9999 -9999 -9999 -9999 -9999 -9999 -9999 -9999 -9999 -9999 -9999
-9999 -9999 -9999 -9999 -9999 -9999 -9999 -9999 -9999 -9999 -9999 -9999 -9999 -9999 -9999 -9999 -9999 -9999 -9999 -9999 -9999 -9999 -9999 -9999 -9999 -9999 -9999 -9999 -9999 -9999 -9999 -9999 -9999 -9999 -9999 -9999 -9999 -9999 -9999 -9999 -9999 -9999 -9999 1.05733E-2 9.00803E-3 1.62997E-2 8.339E-3 6.3395E-3 1.53165E-2 1.91712E-2 2.1129E-2 4.86264E-3 2.28027E-3 1.98754E-3 3.88277E-3 5.2683E-3 6.39472E-3 1.18385E-2 8.18626E-3 5.5534E-3 9.14897E-3 1.42052E-2 1.45806E-2 2.87912E-2 7.45767E-2 1.86016E-1 1.75864E-1 1.78857E-1 1.90667E-1 2.44535E-1 2.73084E-1 3.15253E-1 2.94913E-1 2.72598E-1 1.84264E-1 9.81645E-2 4.72413E-2 1.61756E-2 2.1703E-2 3.50996E-2 4.53156E-2 3.52826E-2 2.1225E-2 8.37083E-3 1.18919E-2 1.75022E-2 3.06232E-2 3.85309E-2 1.65574E-2 6.16967E-3 2.63105E-3 1.09211E-3 3.44381E-3 4.53104E-3 7.64483E-3 1.37804E-2 1.96567E-2 5.95341E-3 4.57454E-3 3.06586E-3 4.2822E-3 4.28855E-3 6.45203E-3 1.74238E-2 1.73837E-2 9.94661E-3 3.84062E-3 1.41391E-3 2.89758E-3 4.23118E-3 5.87499E-4 1.771E-4 1.1225E-4 1.74164E-4 8.41959E-4 -9999 -9999 -9999 -9999 -9999 -9999 -9999 -9999 -9999 -9999 -9999 -9999 -9999 -9999 -9999 -9999 -9999 -9999 -9999 -9999 -9999 -9999 -9999 -9999 -9999 -9999 -9999 -9999 -9999 -9999 -9999 -9999 -9999 -9999 -9999 -9999 -9999 -9999 -9999 -9999 -9999 -9999 -9999 -9999 -9999 -9999 -9999 -9999 -9999 -9999 -9999 -9999 -9999 -9999 -9999
-9999 -9999 -9999 -9999 -9999 -9999 -9999 -9999 -9999 -9999 -9999 -9999 -9999 -9999 -9999 -9999 -9999 -9999 -9999 -9999 -9999 -9999 -9999 -9999 -9999 -9999 -9999 -9999 -9999 -9999 -9999 -9999 -9999 -9999 -9999 -9999 -9999 -9999 -9999 -9999 -9999 -9999 -9999 1.37336E-2 9.52096E-3 1.07746E-2 1.16173E-2 9.6285E-3 1.66936E-2 4.49672E-2 1.79361E-2 5.35708E-3 2.85977E-3 2.09899E-3 3.9845E-3 4.82816E-3 7.17733E-3 1.57733E-2 1.21957E-2 1.57969E-2 1.42324E-2 1.12983E-2 1.65318E-2 5.85582E-2 1.31114E-1 2.30378E-1 2.24032E-1 1.98952E-1 1.88854E-1 2.37386E-1 2.85013E-1 2.47764E-1 2.07898E-1 1.40851E-1 6.93928E-2 4.42462E-2 2.29903E-2 1.35429E-2 6.63291E-3 4.89811E-3 2.18691E-2 1.86761E-2 1.03447E-2 5.43031E-3 5.11961E-3 1.50124E-2 2.36608E-2 3.50792E-2 2.16225E-2 8.26702E-3 2.52606E-3 1.07624E-3 2.55575E-3 4.13089E-3 8.182E-3 1.25058E-2 1.35556E-2 9.04165E-3 1.16084E-2 3.85415E-3 2.6723E-3 4.3841E-3 6.17421E-3 1.0416E-2 4.90619E-3 2.03968E-3 9.87012E-4 8.88232E-4 3.46457E-3 3.04878E-3 4.58324E-4 1.66997E-4 2.30344E-4 5.5691E-4 -9999 -9999 -9999 -9999 -9999 -9999 -9999 -9999 -9999 -9999 -9999 -9999 -9999 -9999 -9999 -9999 -9999 -9999 -9999 -9999 -9999 -9999 -9999 -9999 -9999 -9999 -9999 -9999 -9999 -9999 -9999 -9999 -9999 -9999 -9999 -9999 -9999 -9999 -9999 -9999 -9999 -9999 -9999 -9999 -9999 -9999 -9999 -9999 -9999 -9999 -9999 -9999 -9999 -9999 -9999 -9999
-9999 -9999 -9999 -9999 -9999 -9999 -9999 -9999 -9999 -9999 -9999 -9999 -9999 -9999 -9999 -9999 -9999 -9999 -9999 -9999 -9999 -9999 -9999 -9999 -9999 -9999 -9999 -9999 -9999 -9999 -9999 -9999 -9999 -9999 -9999 -9999 -9999 -9999 -9999 -9999 -9999 -9999 -9999 1.62375E-2 5.94774E-3 4.6348E-3 1.06625E-2 4.54697E-3 1.27178E-2 4.02096E-2 9.96184E-3 4.06193E-3 3.60948E-3 3.73645E-3 7.69876E-3 6.69983E-3 1.40901E-2 1.71803E-2 7.66419E-3 1.8552E-2 1.37711E-2 9.24884E-3 3.06125E-2 9.39573E-2 2.35358E-1 2.92256E-1 2.53883E-1 2.07639E-1 2.02309E-1 2.14886E-1 1.61674E-1 1.44499E-1 1.16934E-1 7.30746E-2 3.59027E-2 2.09965E-2 1.1126E-2 6.66482E-3 3.25975E-3 4.99131E-3 1.97516E-2 1.26504E-2 6.0289E-3 4.49988E-3 9.03574E-3 1.31924E-2 1.94224E-2 1.62257E-2 1.29365E-2 5.90824E-3 1.87194E-3 1.16347E-3 1.57147E-3 4.05749E-3 7.02705E-3 8.37483E-3 6.62504E-3 8.87698E-3 1.25484E-2 3.87948E-3 1.86091E-3 2.36308E-3 4.19615E-3 5.60234E-3 5.89071E-3 2.79944E-3 9.84152E-4 5.11551E-4 1.50662E-3 1.4388E-3 2.88219E-4 2.81806E-4 6.17468E-4 -9999 -9999 -9999 -9999 -9999 -9999 -9999 -9999 -9999 -9999 -9999 -9999 -9999 -9999 -9999 -9999 -9999 -9999 -9999 -9999 -9999 -9999 -9999 -9999 -9999 -9999 -9999 -9999 -9999 -9999 -9999 -9999 -9999 -9999 -9999 -9999 -9999 -9999 -9999 -9999 -9999 -9999 -9999 -9999 -9999 -9999 -9999 -9999 -9999 -9999 -9999 -9999 -9999 -9999 -9999 -9999 -9999
-9999 -9999 -9999 -9999 -9999 -9999 -9999 -9999 -9999 -9999 -9999 -9999 -9999 -9999 -9999 -9999 -9999 -9999 -9999 -9999 -9999 -9999 -9999 -9999 -9999 -9999 -9999 -9999 -9999 -9999 -9999 -9999 -9999 -9999 -9999 -9999 -9999 -9999 -9999 -9999 -9999 -9999 -9999 5.3068E-3 4.09129E-3 4.44608E-3 1.53143E-3 3.14524E-3 1.29503E-2 9.66579E-3 3.49783E-3 3.9702E-3 8.44442E-3 8.84679E-3 7.52717E-3 5.89824E-3 1.37398E-2 3.82863E-2 7.85531E-3 1.40201E-2 2.3068E-2 1.15097E-2 2.74814E-2 8.35906E-2 2.2202E-1 2.3669E-1 1.97E-1 1.59817E-1 1.53165E-1 1.75048E-1 1.4159E-1 7.83486E-2 8.22549E-2 7.84072E-2 3.93098E-2 1.34691E-2 6.04115E-3 4.14956E-3 5.28632E-3 1.07353E-2 1.92128E-2 1.01806E-2 6.79305E-3 4.58173E-3 1.01018E-2 1.30221E-2 1.29368E-2 1.18587E-2 6.12516E-3 2.93241E-3 1.095E-3 1.50204E-3 1.25388E-3 4.96533E-3 6.81163E-3 3.72882E-3 2.59643E-3 8.43685E-3 1.88869E-2 1.05628E-2 1.73762E-3 7.83935E-4 1.29783E-3 2.37597E-3 2.91048E-3 2.17936E-3 8.18537E-4 2.73523E-4 9.65469E-4 1.9178E-3 4.02496E-4 1.21725E-3 -9999 -9999 -9999 -9999 -9999 -9999 -9999 -9999 -9999 -9999 -9999 -9999 -9999 -9999 -9999 -9999 -9999 -9999 -9999 -9999 -9999 -9999 -9999 -9999 -9999 -9999 -9999 -9999 -9999 -9999 -9999 -9999 -9999 -9999 -9999 -9999 -9999 -9999 -9999 -9999 -9999 -9999 -9999 -9999 -9999 -9999 -9999 -9999 -9999 -9999 -9999 -9999 -9999 -9999 -9999 -9999 -9999 -9999
-9999 -9999 -9999 -9999 -9999 -9999 -9999 -9999 -9999 -9999 -9999 -9999 -9999 -9999 -9999 -9999 -9999 -9999 -9999 -9999 -9999 -9999 -9999 -9999 -9999 -9999 -9999 -9999 -9999 -9999 -9999 -9999 -9999 -9999 -9999 -9999 -9999 -9999 -9999 -9999 -9999 -9999 3.41509E-3 2.32262E-3 5.79311E-3 1.20357E-3 2.09757E-3 6.7583E-3 8.04702E-3 6.66516E-3 4.72828E-3 5.08419E-3 8.10986E-3 1.14687E-2 8.63184E-3 5.08684E-3 1.5171E-2 3.36692E-2 5.44544E-3 1.36254E-2 3.58835E-2 2.07705E-2 2.25298E-2 9.15133E-2 1.95965E-1 2.07853E-1 1.9914E-1 1.40702E-1 1.18628E-1 1.40819E-1 1.51326E-1 1.01779E-1 5.28625E-2 6.45081E-2 7.93088E-2 4.73697E-2 2.13748E-2 1.78929E-2 2.43114E-2 2.91264E-2 2.61751E-2 1.15951E-2 7.80952E-3 2.93329E-3 4.3483E-3 1.01419E-2 8.9054E-3 9.36864E-3 7.21323E-3 2.84308E-3 1.38981E-3 1.71773E-3 1.42817E-3 4.02215E-3 3.22024E-3 1.6649E-3 3.09802E-3 1.1342E-2 2.75753E-2 1.18808E-2 2.21909E-3 6.21557E-4 5.75124E-4 9.2046E-4 1.40842E-3 1.92385E-3 4.89197E-4 1.8384E-4 7.41351E-4 1.37985E-3 4.15914E-4 -9999 -9999 -9999 -9999 -9999 -9999 -9999 -9999 -9999 -9999 -9999 -9999 -9999 -9999 -9999 -9999 -9999 -9999 -9999 -9999 -9999 -9999 -9999 -9999 -9999 -9999 -9999 -9999 -9999 -9999 -9999 -9999 -9999 -9999 -9999 -9999 -9999 -9999 -9999 -9999 -9999 -9999 -9999 -9999 -9999 -9999 -9999 -9999 -9999 -9999 -9999 -9999 -9999 -9999 -9999 -9999 -9999 -9999 -9999
-9999 -9999 -9999 -9999 -9999 -9999 -9999 -9999 -9999 -9999 -9999 -9999 -9999 -9999 -9999 -9999 -9999 -9999 -9999 -9999 -9999 -9999 -9999 -9999 -9999 -9999 -9999 -9999 -9999 -9999 -9999 -9999 -9999 -9999 -9999 -9999 -9999 -9999 -9999 -9999 -9999 -9999 1.94774E-3 1.63403E-3 2.88025E-3 1.01988E-3 1.99645E-3 1.95195E-3 1.72489E-3 1.69303E-3 2.64065E-3 6.76316E-3 2.18856E-2 4.88031E-2 1.81098E-2 4.26473E-3 -9999 1.32455E-2 4.99975E-3 2.07504E-2 4.5004E-2 2.85273E-2 2.84848E-2 1.03612E-1 2.00056E-1 2.51989E-1 1.75037E-1 1.2057E-1 1.04451E-1 9.39437E-2 1.25297E-1 1.26029E-1 5.41016E-2 3.24761E-2 4.63741E-2 4.42233E-2 3.90713E-2 3.43941E-2 3.3717E-2 1.62064E-2 1.37309E-2 1.24319E-2 8.04745E-3 3.47893E-3 2.98E-3 6.60322E-3 7.90788E-3 5.08837E-3 4.85976E-3 2.91049E-3 1.31363E-3 1.25275E-3 2.12397E-3 2.28177E-3 1.12805E-3 2.30873E-3 5.7762E-3 2.05523E-2 4.19465E-2 3.33108E-2 1.22314E-2 2.27625E-3 4.49508E-4 3.70669E-4 5.90452E-4 6.58771E-4 2.38709E-4 2.08951E-4 5.54132E-4 2.00593E-3 6.20041E-4 -9999 -9999 -9999 -9999 -9999 -9999 -9999 -9999 -9999 -9999 -9999 -9999 -9999 -9999 -9999 -9999 -9999 -9999 -9999 -9999 -9999 -9999 -9999 -9999 -9999 -9999 -9999 -9999 -9999 -9999 -9999 -9999 -9999 -9999 -9999 -9999 -9999 -9999 -9999 -9999 -9999 -9999 -9999 -9999 -9999 -9999 -9999 -9999 -9999 -9999 -9999 -9999 -9999 -9999 -9999 -9999 -9999 -9999 -9999
-9999 -9999 -9999 -9999 -9999 -9999 -9999 -9999 -9999 -9999 -9999 -9999 -9999 -9999 -9999 -9999 -9999 -9999 -9999 -9999 -9999 -9999 -9999 -9999 -9999 -9999 -9999 -9999 -9999 -9999 -9999 -9999 -9999 -9999 -9999 -9999 -9999 -9999 -9999 -9999 -9999 -9999 1.33893E-3 1.90405E-3 1.58383E-3 1.22245E-3 1.1714E-3 4.01187E-3 1.53887E-3 1.09725E-3 2.20853E-3 8.32135E-3 6.66097E-2 1.25264E-1 -9999 -9999 -9999 2.27027E-3 3.64368E-3 2.28434E-2 4.08583E-2 1.9726E-2 3.27979E-2 1.43768E-1 2.4258E-1 1.60644E-1 1.40565E-1 1.11973E-1 7.87661E-2 7.8687E-2 1.00618E-1 1.58864E-1 1.48234E-1 6.24207E-2 3.09401E-2 1.59108E-2 1.34298E-2 2.15169E-2 2.23538E-2 7.02511E-3 6.17065E-3 1.06419E-2 1.57994E-2 5.06927E-3 3.37695E-3 6.54545E-3 7.25269E-3 8.23036E-3 4.82548E-3 2.25168E-3 1.32893E-3 1.15611E-3 7.43346E-4 1.5872E-3 1.95708E-3 4.31081E-3 1.19138E-2 1.02453E-2 9.00204E-3 8.94035E-3 1.2238E-2 6.02538E-3 7.93677E-4 3.15631E-4 4.61662E-4 4.18495E-4 1.12543E-4 1.78385E-4 3.91618E-4 4.3696E-4 5.74031E-5 -9999 -9999 -9999 -9999 -9999 -9999 -9999 -9999 -9999 -9999 -9999 -9999 -9999 -9999 -9999 -9999 -9999 -9999 -9999 -9999 -9999 -9999 -9999 -9999 -9999 -9999 -9999 -9999 -9999 -9999 -9999 -9999 -9999 -9999 -9999 -9999 -9999 -9999 -9999 -9999 -9999 -9999 -9999 -9999 -9999 -9999 -9999 -9999 -9999 -9999 -9999 -9999 -9999 -9999 -9999 -9999 -9999 -9999 -9999
-9999 -9999 -9999 -9999 -9999 -9999 -9999 -9999 -9999 -9999 -9999 -9999 -9999 -9999 -9999 -9999 -9999 -9999 -9999 -9999 -9999 -9999 -9999 -9999 -9999 -9999 -9999 -9999 -9999 -9999 -9999 -9999 -9999 -9999 -9999 -9999 -9999 -9999 -9999 -9999 -9999 -9999 -9999 3.8966E-3 2.43441E-3 1.71181E-3 2.74848E-3 3.30941E-3 2.52202E-3 4.03961E-3 2.70402E-3 5.7116E-3 3.40939E-2 1.36923E-1 -9999 -9999 -9999 2.92316E-3 5.42789E-3 1.52712E-2 1.82363E-2 1.85706E-2 2.67346E-2 1.21458E-1 1.66745E-1 9.0595E-2 5.63811E-2 6.6699E-2 7.49387E-2 5.57979E-2 5.77063E-2 8.44403E-2 7.45063E-2 5.49362E-2 4.22973E-2 2.42783E-2 8.89421E-3 1.75616E-2 2.38803E-2 1.11102E-2 1.30424E-2 2.43893E-2 2.79196E-2 9.57441E-3 2.90567E-3 5.68054E-3 6.03936E-3 6.04864E-3 5.30066E-3 3.20195E-3 1.8605E-3 7.87797E-4 4.77624E-4 1.74956E-3 4.37771E-3 9.57675E-3 2.36633E-2 1.50426E-2 6.54593E-3 2.80087E-3 3.88738E-3 2.40734E-3 3.56011E-4 2.47097E-4 2.4336E-4 1.78117E-4 1.70933E-4 2.20435E-4 9.43377E-5 2.04628E-5 2.02673E-5 2.41851E-5 -9999 -9999 -9999 -9999 -9999 -9999 -9999 -9999 -9999 -9999 -9999 -9999 -9999 -9999 -9999 -9999 -9999 -9999 -9999 -9999 -9999 -9999 -9999 -9999 -9999 -9999 -9999 -9999 -9999 -9999 -9999 -9999 -9999 -9999 -9999 -9999 -9999 -9999 -9999 -9999 -9999 -9999 -9999 -9999 -9999 -9999 -9999 -9999 -9999 -9999 -9999 -9999 -9999 -9999 -9999 -9999 -9999 -9999
-9999 -9999 -9999 -9999 -9999 -9999 -9999 -9999 -9999 -9999 -9999 -9999 -9999 -9999 -9999 -9999 -9999 -9999 -9999 -9999 -9999 -9999 -9999 -9999 -9999 -9999 -9999 -9999 -9999 -9999 -9999 -9999 -9999 -9999 -9999 -9999 -9999 -9999 -9999 -9999 -9999 -9999 -9999 4.56893E-3 3.85374E-3 1.45259E-3 2.25355E-3 2.523E-3 8.57262E-3 4.34601E-3 4.30401E-3 9.40317E-3 2.08931E-2 -9999 -9999 -9999 -9999 -9999 -9999 4.83341E-3 8.25838E-3 1.06669E-2 3.36456E-2 1.61393E-1 2.24905E-1 1.48464E-1 8.32457E-2 2.65758E-2 2.99206E-2 2.1457E-2 2.7469E-2 5.30228E-2 6.51672E-2 4.48101E-2 3.00237E-2 8.13128E-3 8.00072E-3 1.67028E-2 1.32888E-2 1.64878E-2 2.76111E-2 3.47919E-2 3.0745E-2 8.43869E-3 1.94484E-3 3.77442E-3 5.47902E-3 3.38828E-3 4.11746E-3 5.32562E-3 2.58936E-3 5.09405E-4 4.90848E-4 1.34292E-3 5.48648E-3 1.32414E-2 1.86175E-2 5.25748E-3 2.71495E-3 1.52064E-3 9.00803E-4 3.69924E-4 1.41998E-4 1.39084E-4 2.4909E-4 1.88904E-4 1.7467E-4 5.19461E-5 1.15936E-5 1.3426E-5 2.66069E-5 -9999 -9999 -9999 -9999 -9999 -9999 -9999 -9999 -9999 -9999 -9999 -9999 -9999 -9999 -9999 -9999 -9999 -9999 -9999 -9999 -9999 -9999 -9999 -9999 -9999 -9999 -9999 -9999 -9999 -9999 -9999 -9999 -9999 -9999 -9999 -9999 -9999 -9999 -9999 -9999 -9999 -9999 -9999 -9999 -9999 -9999 -9999 -9999 -9999 -9999 -9999 -9999 -9999 -9999 -9999 -9999 -9999 -9999 -9999
-9999 -9999 -9999 -9999 -9999 -9999 -9999 -9999 -9999 -9999 -9999 -9999 -9999 -9999 -9999 -9999 -9999 -9999 -9999 -9999 -9999 -9999 -9999 -9999 -9999 -9999 -9999 -9999 -9999 -9999 -9999 -9999 -9999 -9999 -9999 -9999 -9999 -9999 -9999 -9999 -9999 -9999 -9999 2.85134E-3 4.09504E-3 1.08038E-3 1.47079E-3 2.28074E-3 3.91382E-3 1.56223E-3 1.04189E-3 1.65102E-3 3.70624E-3 -9999 -9999 -9999 -9999 -9999 -9999 -9999 1.07794E-2 3.5252E-2 8.36667E-2 2.12885E-1 1.95736E-1 1.78511E-1 9.75537E-2 2.29608E-2 1.23612E-2 1.47266E-2 3.13908E-2 2.53109E-2 2.47735E-2 1.99863E-2 8.55957E-3 4.47361E-3 7.89719E-3 1.29689E-2 8.94093E-3 9.04131E-3 9.0231E-3 1.38867E-2 1.86203E-2 5.19475E-3 1.03135E-3 1.63365E-3 2.78876E-3 4.39707E-3 9.51843E-3 1.46147E-2 3.11083E-3 6.64591E-4 4.23796E-4 1.14259E-3 2.92729E-3 8.27875E-3 1.22978E-2 5.4017E-3 5.56097E-3 4.12964E-3 1.10585E-3 3.34182E-4 1.17786E-4 1.1329E-4 2.12468E-4 1.6564E-4 6.47539E-5 1.47505E-5 1.35976E-5 1.29128E-5 -9999 -9999 -9999 -9999 -9999 -9999 -9999 -9999 -9999 -9999 -9999 -9999 -9999 -9999 -9999 -9999 -9999 -9999 -9999 -9999 -9999 -9999 -9999 -9999 -9999 -9999 -9999 -9999 -9999 -9999 -9999 -9999 -9999 -9999 -9999 -9999 -9999 -9999 -9999 -9999 -9999 -9999 -9999 -9999 -9999 -9999 -9999 -9999 -9999 -9999 -9999 -9999 -9999 -9999 -9999 -9999 -9999 -9999 -9999 -9999
-9999 -9999 -9999 -9999 -9999 -9999 -9999 -9999 -9999 -9999 -9999 -9999 -9999 -9999 -9999 -9999 -9999 -9999 -9999 -9999 -9999 -9999 -9999 -9999 -9999 -9999 -9999 -9999 -9999 -9999 -9999 -9999 -9999 -9999 -9999 -9999 -9999 -9999 -9999 -9999 -9999 -9999 -9999 -9999 6.32464E-3 1.31345E-3 6.73591E-4 2.66193E-3 1.68235E-3 1.2531E-3 1.83124E-3 3.14314E-3 -9999 -9999 -9999 -9999 -9999 -9999 -9999 -9999 -9999 6.60783E-2 1.16496E-1 1.36129E-1 8.22806E-2 5.59888E-2 2.77299E-2 1.34131E-2 1.08323E-2 1.17363E-2 2.3051E-2 3.06218E-2 1.93248E-2 9.47762E-3 7.63219E-3 8.83141E-3 1.04425E-2 8.83947E-3 6.59911E-3 5.03107E-3 6.26305E-3 9.65869E-3 8.99213E-3 1.76664E-3 9.56244E-4 1.31289E-3 2.18325E-3 6.53028E-3 1.49874E-2 1.25583E-2 2.30434E-3 4.63479E-4 5.73296E-4 6.67601E-4 1.58383E-3 2.38171E-3 8.89028E-3 4.47621E-3 4.18035E-3 3.21434E-3 2.03064E-3 7.15136E-4 1.10616E-4 9.27014E-5 8.03302E-5 7.54067E-5 4.6838E-5 1.93836E-5 -9999 -9999 -9999 -9999 -9999 -9999 -9999 -9999 -9999 -9999 -9999 -9999 -9999 -9999 -9999 -9999 -9999 -9999 -9999 -9999 -9999 -9999 -9999 -9999 -9999 -9999 -9999 -9999 -9999 -9999 -9999 -9999 -9999 -9999 -9999 -9999 -9999 -9999 -9999 -9999 -9999 -9999 -9999 -9999 -9999 -9999 -9999 -9999 -9999 -9999 -9999 -9999 -9999 -9999 -9999 -9999 -9999 -9999 -9999 -9999 -9999 -9999
-9999 -9999 -9999 -9999 -9999 -9999 -9999 -9999 -9999 -9999 -9999 -9999 -9999 -9999 -9999 -9999 -9999 -9999 -9999 -9999 -9999 -9999 -9999 -9999 -9999 -9999 -9999 -9999 -9999 -9999 -9999 -9999 -9999 -9999 -9999 -9999 -9999 -9999 -9999 -9999 -9999 -9999 -9999 -9999 5.10664E-3 1.08215E-3 1.83378E-3 2.4543E-3 1.82983E-3 3.44281E-3 3.60641E-3 -9999 -9999 -9999 -9999 -9999 -9999 -9999 -9999 -9999 -9999 -9999 -9999 9.76504E-2 7.79072E-2 2.94979E-2 1.17082E-2 9.25129E-3 1.04479E-2 1.23037E-2 1.24295E-2 3.81059E-2 3.82538E-2 2.32401E-2 1.49917E-2 1.34627E-2 8.19256E-3 7.00998E-3 7.19249E-3 5.47142E-3 5.54242E-3 6.01242E-3 5.34724E-3 1.27325E-3 1.49544E-3 2.35581E-3 2.80132E-3 4.57523E-3 9.62621E-3 9.44504E-3 1.70347E-3 4.24686E-4 6.68799E-4 5.0029E-4 1.03121E-3 1.67655E-3 5.05901E-3 2.29109E-3 1.24578E-3 8.00295E-4 7.7359E-4 7.11126E-4 4.32891E-4 6.95352E-5 5.35972E-5 3.48352E-5 2.74594E-5 -9999 -9999 -9999 -9999 -9999 -9999 -9999 -9999 -9999 -9999 -9999 -9999 -9999 -9999 -9999 -9999 -9999 -9999 -9999 -9999 -9999 -9999 -9999 -9999 -9999 -9999 -9999 -9999 -9999 -9999 -9999 -9999 -9999 -9999 -9999 -9999 -9999 -9999 -9999 -9999 -9999 -9999 -9999 -9999 -9999 -9999 -9999 -9999 -9999 -9999 -9999 -9999 -9999 -9999 -9999 -9999 -9999 -9999 -9999 -9999 -9999 -9999 -9999
-9999 -9999 -9999 -9999 -9999 -9999 -9999 -9999 -9999 -9999 -9999 -9999 -9999 -9999 -9999 -9999 -9999 -9999 -9999 -9999 -9999 -9999 -9999 -9999 -9999 -9999 -9999 -9999 -9999 -9999 -9999 -9999 -9999 -9999 -9999 -9999 -9999 -9999 -9999 -9999 -9999 -9999 -9999 -9999 2.72459E-3 2.61396E-3 4.52605E-3 1.78908E-3 1.50601E-3 -9999 -9999 -9999 -9999 -9999 -9999 -9999 -9999 -9999 -9999 -9999 -9999 -9999 -9999 3.3238E-2 2.60277E-2 1.36602E-2 1.20751E-2 1.08772E-2 7.15434E-3 1.00227E-2 1.0888E-2 1.51829E-2 1.28896E-2 2.04163E-2 1.80413E-2 9.6034E-3 3.24545E-3 4.0839E-3 5.72112E-3 3.83287E-3 4.29622E-3 6.4423E-3 5.11511E-3 1.58682E-3 2.28607E-3 3.45717E-3 3.61141E-3 2.58552E-3 3.44596E-3 5.33193E-3 1.52578E-3 3.99808E-4 5.10454E-4 3.03523E-4 7.72214E-4 7.2394E-4 2.01841E-3 1.13716E-3 9.05959E-4 4.87147E-4 1.94918E-4 1.55457E-4 1.69319E-4 5.52947E-5 2.85689E-5 2.84488E-5 -9999 -9999 -9999 -9999 -9999 -9999 -9999 -9999 -9999 -9999 -9999 -9999 -9999 -9999 -9999 -9999 -9999 -9999 -9999 -9999 -9999 -9999 -9999 -9999 -9999 -9999 -9999 -9999 -9999 -9999 -9999 -9999 -9999 -9999 -9999 -9999 -9999 -9999 -9999 -9999 -9999 -9999 -9999 -9999 -9999 -9999 -9999 -9999 -9999 -9999 -9999 -9999 -9999 -9999 -9999 -9999 -9999 -9999 -9999 -9999 -9999 -9999 -9999 -9999
-9999 -9999 -9999 -9999 -9999 -9999 -9999 -9999 -9999 -9999 -9999 -9999 -9999 -9999 -9999 -9999 -9999 -9999 -9999 -9999 -9999 -9999 -9999 -9999 -9999 -9999 -9999 -9999 -9999 -9999 -9999 -9999 -9999 -9999 -9999 -9999 -9999 -9999 -9999 -9999 -9999 -9999 -9999 -9999 2.60293E-3 3.13505E-3 5.35042E-3 1.59733E-3 6.32908E-4 -9999 -9999 -9999 -9999 -9999 -9999 -9999 -9999 -9999 -9999 -9999 -9999 -9999 -9999 9.02282E-3 5.16442E-3 3.02191E-3 5.44115E-3 9.23669E-3 3.84754E-3 4.26691E-3 1.10689E-2 1.62473E-2 7.26589E-3 1.40345E-2 2.33345E-2 9.11097E-3 2.99219E-3 3.83422E-3 3.48528E-3 2.73943E-3 2.77738E-3 6.16184E-3 3.39622E-3 9.41613E-4 1.48328E-3 2.28066E-3 2.16507E-3 1.61388E-3 2.4293E-3 3.34743E-3 1.51598E-3 5.39967E-4 5.05555E-4 2.93929E-4 4.43093E-4 4.93461E-4 4.30745E-4 8.16801E-4 1.28036E-3 4.96907E-4 8.11362E-5 5.64318E-5 9.03048E-5 6.06742E-5 3.2441E-5 3.84433E-5 -9999 -9999 -9999 -9999 -9999 -9999 -9999 -9999 -9999 -9999 -9999 -9999 -9999 -9999 -9999 -9999 -9999 -9999 -9999 -9999 -9999 -9999 -9999 -9999 -9999 -9999 -9999 -9999 -9999 -9999 -9999 -9999 -9999 -9999 -9999 -9999 -9999 -9999 -9999 -9999 -9999 -9999 -9999 -9999 -9999 -9999 -9999 -9999 -9999 -9999 -9999 -9999 -9999 -9999 -9999 -9999 -9999 -9999 -9999 -9999 -9999 -9999 -9999 -9999
-9999 -9999 -9999 -9999 -9999 -9999 -9999 -9999 -9999 -9999 -9999 -9999 -9999 -9999 -9999 -9999 -9999 -9999 -9999 -9999 -9999 -9999 -9999 -9999 -9999 -9999 -9999 -9999 -9999 -9999 -9999 -9999 -9999 -9999 -9999 -9999 -9999 -9999 -9999 -9999 -9999 -9999 -9999 -9999 1.81257E-3 2.36521E-3 5.20251E-3 3.91055E-3 1.74558E-3 -9999 -9999 -9999 -9999 -9999 -9999 -9999 -9999 -9999 -9999 -9999 -9999 -9999 -9999 -9999 -9999 1.84302E-3 1.86329E-3 3.47492E-3 2.83425E-3 2.15449E-3 5.16855E-3 1.37433E-2 9.87007E-3 1.89494E-2 1.73789E-2 5.05084E-3 2.87414E-3 4.46148E-3 3.74886E-3 2.11816E-3 1.71152E-3 2.4156E-3 1.87819E-3 5.36402E-4 6.62093E-4 1.31631E-3 1.42642E-3 1.68589E-3 3.22254E-3 4.09498E-3 1.37186E-3 4.112E-4 3.59932E-4 2.57713E-4 2.31258E-4 3.81225E-4 4.30339E-4 6.59072E-4 1.29503E-3 3.52447E-4 6.94428E-5 5.12135E-5 8.44353E-5 7.69226E-5 5.29168E-5 -9999 -9999 -9999 -9999 -9999 -9999 -9999 -9999 -9999 -9999 -9999 -9999 -9999 -9999 -9999 -9999 -9999 -9999 -9999 -9999 -9999 -9999 -9999 -9999 -9999 -9999 -9999 -9999 -9999 -9999 -9999 -9999 -9999 -9999 -9999 -9999 -9999 -9999 -9999 -9999 -9999 -9999 -9999 -9999 -9999 -9999 -9999 -9999 -9999 -9999 -9999 -9999 -9999 -9999 -9999 -9999 -9999 -9999 -9999 -9999 -9999 -9999 -9999 -9999 -9999
-9999 -9999 -9999 -9999 -9999 -9999 -9999 -9999 -9999 -9999 -9999 -9999 -9999 -9999 -9999 -9999 -9999 -9999 -9999 -9999 -9999 -9999 -9999 -9999 -9999 -9999 -9999 -9999 -9999 -9999 -9999 -9999 -9999 -9999 -9999 -9999 -9999 -9999 -9999 -9999 -9999 -9999 -9999 -9999 8.75263E-4 2.57195E-3 3.97018E-3 2.58273E-3 1.23331E-3 1.43588E-3 -9999 -9999 -9999 -9999 -9999 -9999 -9999 -9999 -9999 -9999 -9999 -9999 -9999 -9999 -9999 2.91268E-3 1.60806E-3 1.86101E-3 1.10645E-3 1.56077E-3 2.83617E-3 1.16178E-2 1.40173E-2 1.46146E-2 1.01797E-2 5.60053E-3 2.15207E-3 1.99576E-3 2.89353E-3 2.10818E-3 1.84379E-3 2.3051E-3 1.63629E-3 5.18641E-4 4.4236E-4 8.10823E-4 1.25568E-3 3.02742E-3 5.05859E-3 7.3422E-3 1.75014E-3 3.48841E-4 2.76654E-4 2.17636E-4 1.38185E-4 2.65717E-4 5.36569E-4 4.40239E-4 6.15058E-4 3.3769E-4 8.67386E-5 8.60311E-5 7.29388E-5 1.50022E-4 9.14651E-5 -9999 -9999 -9999 -9999 -9999 -9999 -9999 -9999 -9999 -9999 -9999 -9999 -9999 -9999 -9999 -9999 -9999 -9999 -9999 -9999 -9999 -9999 -9999 -9999 -9999 -9999 -9999 -9999 -9999 -9999 -9999 -9999 -9999 -9999 -9999 -9999 -9999 -9999 -9999 -9999 -9999 -9999 -9999 -9999 -9999 -9999 -9999 -9999 -9999 -9999 -9999 -9999 -9999 -9999 -9999 -9999 -9999 -9999 -9999 -9999 -9999 -9999 -9999 -9999 -9999
-9999 -9999 -9999 -9999 -9999 -9999 -9999 -9999 -9999 -9999 -9999 -9999 -9999 -9999 -9999 -9999 -9999 -9999 -9999 -9999 -9999 -9999 -9999 -9999 -9999 -9999 -9999 -9999 -9999 -9999 -9999 -9999 -9999 -9999 -9999 -9999 -9999 -9999 -9999 -9999 -9999 -9999 -9999 -9999 -9999 7.79904E-4 1.17467E-3 1.97127E-3 1.59898E-3 -9999 -9999 -9999 -9999 -9999 -9999 -9999 -9999 -9999 -9999 -9999 -9999 -9999 -9999 -9999 -9999 -9999 2.6821E-3 1.1745E-3 1.19906E-3 2.36176E-3 5.02961E-3 1.53981E-2 1.24077E-2 1.21553E-2 1.14275E-2 1.34277E-2 4.4986E-3 1.21383E-3 2.17829E-3 2.741E-3 3.01523E-3 2.41974E-3 1.21149E-3 4.54062E-4 3.99228E-4 6.11436E-4 1.21702E-3 2.38053E-3 5.44912E-3 4.32486E-3 1.7987E-3 5.18952E-4 4.13575E-4 3.08586E-4 2.50798E-4 2.14215E-4 1.84627E-4 3.42264E-4 3.83755E-4 3.77249E-4 1.52691E-4 9.22824E-5 1.33878E-4 4.92692E-5 -9999 -9999 -9999 -9999 -9999 -9999 -9999 -9999 -9999 -9999 -9999 -9999 -9999 -9999 -9999 -9999 -9999 -9999 -9999 -9999 -9999 -9999 -9999 -9999 -9999 -9999 -9999 -9999 -9999 -9999 -9999 -9999 -9999 -9999 -9999 -9999 -9999 -9999 -9999 -9999 -9999 -9999 -9999 -9999 -9999 -9999 -9999 -9999 -9999 -9999 -9999 -9999 -9999 -9999 -9999 -9999 -9999 -9999 -9999 -9999 -9999 -9999 -9999 -9999 -9999 -9999
-9999 -9999 -9999 -9999 -9999 -9999 -9999 -9999 -9999 -9999 -9999 -9999 -9999 -9999 -9999 -9999 -9999 -9999 -9999 -9999 -9999 -9999 -9999 -9999 -9999 -9999 -9999 -9999 -9999 -9999 -9999 -9999 -9999 -9999 -9999 -9999 -9999 -9999 -9999 -9999 -9999 -9999 -9999 -9999 -9999 7.367E-4 1.37593E-3 8.63175E-4 3.5772E-4 -9999 -9999 -9999 -9999 -9999 -9999 -9999 -9999 -9999 -9999 -9999 -9999 -9999 -9999 -9999 -9999 -9999 -9999 -9999 1.20325E-3 2.19137E-3 2.99627E-3 6.69463E-3 6.38077E-3 1.35164E-2 1.30729E-2 7.8663E-3 3.86277E-3 9.09466E-4 1.01113E-3 3.46582E-3 2.03497E-3 2.29901E-3 1.02367E-3 5.01718E-4 3.32928E-4 6.0051E-4 6.96798E-4 7.2904E-4 1.49305E-3 2.53651E-3 2.11041E-3 1.08177E-3 9.11689E-4 5.27183E-4 4.32574E-4 3.19461E-4 9.70716E-5 2.88324E-4 3.83912E-4 5.20015E-4 1.07193E-4 3.93165E-5 3.56368E-5 -9999 -9999 -9999 -9999 -9999 -9999 -9999 -9999 -9999 -9999 -9999 -9999 -9999 -9999 -9999 -9999 -9999 -9999 -9999 -9999 -9999 -9999 -9999 -9999 -9999 -9999 -9999 -9999 -9999 -9999 -9999 -9999 -9999 -9999 -9999 -9999 -9999 -9999 -9999 -9999 -9999 -9999 -9999 -9999 -9999 -9999 -9999 -9999 -9999 -9999 -9999 -9999 -9999 -9999 -9999 -9999 -9999 -9999 -9999 -9999 -9999 -9999 -9999 -9999 -9999 -9999 -9999
-9999 -9999 -9999 -9999 -9999 -9999 -9999 -9999 -9999 -9999 -9999 -9999 -9999 -9999 -9999 -9999 -9999 -9999 -9999 -9999 -9999 -9999 -9999 -9999 -9999 -9999 -9999 -9999 -9999 -9999 -9999 -9999 -9999 -9999 -9999 -9999 -9999 -9999 -9999 -9999 -9999 -9999 -9999 -9999 -9999 -9999 -9999 2.46713E-3 3.4589E-4 2.21573E-4 -9999 -9999 -9999 -9999 -9999 -9999 -9999 -9999 -9999 -9999 -9999 -9999 -9999 -9999 -9999 -9999 -9999 1.70162E-3 3.36556E-3 2.84241E-3 2.22606E-3 1.97005E-3 3.6758E-3 6.73919E-3 6.09125E-3 2.69342E-3 8.98018E-4 4.40682E-4 1.0986E-3 1.34797E-3 1.90529E-3 1.71118E-3 9.06573E-4 5.40828E-4 5.17896E-4 7.18697E-4 4.82752E-4 4.35802E-4 6.46173E-4 1.3707E-3 1.57938E-3 1.44029E-3 1.51072E-3 9.99815E-4 6.2739E-4 1.38103E-4 7.13702E-5 1.10705E-4 3.09124E-4 3.08398E-4 1.00486E-4 3.152E-5 2.00259E-5 -9999 -9999 -9999 -9999 -9999 -9999 -9999 -9999 -9999 -9999 -9999 -9999 -9999 -9999 -9999 -9999 -9999 -9999 -9999 -9999 -9999 -9999 -9999 -9999 -9999 -9999 -9999 -9999 -9999 -9999 -9999 -9999 -9999 -9999 -9999 -9999 -9999 -9999 -9999 -9999 -9999 -9999 -9999 -9999 -9999 -9999 -9999 -9999 -9999 -9999 -9999 -9999 -9999 -9999 -9999 -9999 -9999 -9999 -9999 -9999 -9999 -9999 -9999 -9999 -9999 -9999 -9999
-9999 -9999 -9999 -9999 -9999 -9999 -9999 -9999 -9999 -9999 -9999 -9999 -9999 -9999 -9999 -9999 -9999 -9999 -9999 -9999 -9999 -9999 -9999 -9999 -9999 -9999 -9999 -9999 -9999 -9999 -9999 -9999 -9999 -9999 -9999 -9999 -9999 -9999 -9999 -9999 -9999 -9999 -9999 -9999 -9999 -9999 -9999 1.24126E-3 1.43958E-3 -9999 -9999 -9999 -9999 -9999 -9999 -9999 -9999 -9999 -9999 -9999 -9999 -9999 -9999 -9999 -9999 -9999 -9999 -9999 1.79751E-3 2.92919E-3 1.57086E-3 1.54285E-3 4.64005E-3 2.71445E-3 1.3099E-3 9.66264E-4 6.06311E-4 8.348E-4 1.10969E-3 1.05753E-3 1.29976E-3 1.49633E-3 7.79129E-4 4.24534E-4 3.53826E-4 5.5783E-4 3.36224E-4 3.53771E-4 3.74064E-4 7.30338E-4 1.14242E-3 1.60849E-3 1.43916E-3 1.00341E-3 6.63146E-4 1.02538E-4 2.74555E-5 5.90539E-5 1.97326E-4 2.49492E-4 8.55401E-5 3.45065E-5 1.90361E-5 -9999 -9999 -9999 -9999 -9999 -9999 -9999 -9999 -9999 -9999 -9999 -9999 -9999 -9999 -9999 -9999 -9999 -9999 -9999 -9999 -9999 -9999 -9999 -9999 -9999 -9999 -9999 -9999 -9999 -9999 -9999 -9999 -9999 -9999 -9999 -9999 -9999 -9999 -9999 -9999 -9999 -9999 -9999 -9999 -9999 -9999 -9999 -9999 -9999 -9999 -9999 -9999 -9999 -9999 -9999 -9999 -9999 -9999 -9999 -9999 -9999 -9999 -9999 -9999 -9999 -9999 -9999
-9999 -9999 -9999 -9999 -9999 -9999 -9999 -9999 -9999 -9999 -9999 -9999 -9999 -9999 -9999 -9999 -9999 -9999 -9999 -9999 -9999 -9999 -9999 -9999 -9999 -9999 -9999 -9999 -9999 -9999 -9999 -9999 -9999 -9999 -9999 -9999 -9999 -9999 -9999 -9999 -9999 -9999 -9999 -9999 -9999 -9999 -9999 -9999 1.21186E-3 -9999 -9999 -9999 -9999 -9999 -9999 -9999 -9999 -9999 -9999 -9999 -9999 -9999 -9999 -9999 -9999 -9999 1.95805E-3 3.9878E-4 9.67385E-4 1.86114E-3 2.49397E-3 1.74897E-3 4.81078E-3 3.25046E-3 8.70711E-4 5.3154E-4 4.82422E-4 5.32428E-4 8.25748E-4 1.78058E-3 1.30327E-3 1.20596E-3 1.14477E-3 5.05411E-4 4.87694E-4 6.84458E-4 4.27991E-4 3.38236E-4 3.58189E-4 6.04086E-4 1.13772E-3 1.82946E-3 1.67261E-3 7.18645E-4 3.9702E-4 1.15178E-4 1.81943E-5 5.02284E-5 5.34288E-5 7.04805E-5 3.68176E-5 2.47107E-5 2.21424E-5 -9999 -9999 -9999 -9999 -9999 -9999 -9999 -9999 -9999 -9999 -9999 -9999 -9999 -9999 -9999 -9999 -9999 -9999 -9999 -9999 -9999 -9999 -9999 -9999 -9999 -9999 -9999 -9999 -9999 -9999 -9999 -9999 -9999 -9999 -9999 -9999 -9999 -9999 -9999 -9999 -9999 -9999 -9999 -9999 -9999 -9999 -9999 -9999 -9999 -9999 -9999 -9999 -9999 -9999 -9999 -9999 -9999 -9999 -9999 -9999 -9999 -9999 -9999 -9999 -9999 -9999 -9999
-9999 -9999 -9999 -9999 -9999 -9999 -9999 -9999 -9999 -9999 -9999 -9999 -9999 -9999 -9999 -9999 -9999 -9999 -9999 -9999 -9999 -9999 -9999 -9999 -9999 -9999 -9999 -9999 -9999 -9999 -9999 -9999 -9999 -9999 -9999 -9999 -9999 -9999 -9999 -9999 -9999 -9999 -9999 -9999 -9999 -9999 -9999 -9999 -9999 -9999 -9999 -9999 -9999 -9999 -9999 -9999 -9999 -9999 -9999 -9999 -9999 -9999 -9999 -9999 7.51473E-3 5.09705E-3 1.48476E-3 3.74234E-4 6.27007E-4 1.58346E-3 2.40232E-3 1.47046E-3 2.1358E-3 2.72847E-3 1.04238E-3 3.82865E-4 3.68388E-4 4.3911E-4 1.25239E-3 1.63126E-3 3.17814E-3 2.48624E-3 9.38468E-4 5.53718E-4 8.19305E-4 7.77012E-4 7.34896E-4 5.52411E-4 3.5725E-4 4.69123E-4 1.28663E-3 2.32057E-3 1.61183E-3 9.08105E-4 5.92158E-4 1.59376E-4 3.5991E-5 2.53796E-5 3.26338E-5 5.57065E-5 4.03823E-5 2.31065E-5 -9999 -9999 -9999 -9999 -9999 -9999 -9999 -9999 -9999 -9999 -9999 -9999 -9999 -9999 -9999 -9999 -9999 -9999 -9999 -9999 -9999 -9999 -9999 -9999 -9999 -9999 -9999 -9999 -9999 -9999 -9999 -9999 -9999 -9999 -9999 -9999 -9999 -9999 -9999 -9999 -9999 -9999 -9999 -9999 -9999 -9999 -9999 -9999 -9999 -9999 -9999 -9999 -9999 -9999 -9999 -9999 -9999 -9999 -9999 -9999 -9999 -9999 -9999 -9999 -9999 -9999 -9999 -9999
-9999 -9999 -9999 -9999 -9999 -9999 -9999 -9999 -9999 -9999 -9999 -9999 -9999 -9999 -9999 -9999 -9999 -9999 -9999 -9999 -9999 -9999 -9999 -9999 -9999 -9999 -9999 -9999 -9999 -9999 -9999 -9999 -9999 -9999 -9999 -9999 -9999 -9999 -9999 -9999 -9999 -9999 -9999 -9999 -9999 -9999 -9999 -9999 -9999 -9999 -9999 -9999 -9999 -9999 -9999 -9999 -9999 -9999 -9999 -9999 -9999 -9999 -9999 -9999 -9999 4.80078E-3 2.45507E-3 6.45201E-4 5.2245E-4 1.48419E-3 2.4977E-3 1.42153E-3 7.9175E-4 1.19226E-3 8.33391E-4 3.0109E-4 1.92901E-4 3.6049E-4 1.04542E-3 1.33971E-3 3.59715E-3 2.02669E-3 4.63283E-4 4.80766E-4 8.0218E-4 8.00007E-4 4.49973E-4 6.84845E-4 5.88502E-4 7.43007E-4 7.65316E-4 6.01637E-4 9.07978E-4 7.35411E-4 4.78135E-4 1.4966E-4 7.44988E-5 4.91247E-5 2.90586E-5 4.92035E-5 6.80233E-5 -9999 -9999 -9999 -9999 -9999 -9999 -9999 -9999 -9999 -9999 -9999 -9999 -9999 -9999 -9999 -9999 -9999 -9999 -9999 -9999 -9999 -9999 -9999 -9999 -9999 -9999 -9999 -9999 -9999 -9999 -9999 -9999 -9999 -9999 -9999 -9999 -9999 -9999 -9999 -9999 -9999 -9999 -9999 -9999 -9999 -9999 -9999 -9999 -9999 -9999 -9999 -9999 -9999 -9999 -9999 -9999 -9999 -9999 -9999 -9999 -9999 -9999 -9999 -9999 -9999 -9999 -9999 -9999 -9999
-9999 -9999 -9999 -9999 -9999 -9999 -9999 -9999 -9999 -9999 -9999 -9999 -9999 -9999 -9999 -9999 -9999 -9999 -9999 -9999 -9999 -9999 -9999 -9999 -9999 -9999 -9999 -9999 -9999 -9999 -9999 -9999 -9999 -9999 -9999 -9999 -9999 -9999 -9999 -9999 -9999 -9999 -9999 -9999 -9999 -9999 -9999 -9999 -9999 -9999 -9999 -9999 -9999 -9999 -9999 -9999 -9999 -9999 -9999 -9999 -9999 -9999 -9999 -9999 -9999 6.80348E-3 5.68246E-3 2.26272E-3 5.03895E-4 8.26262E-4 1.42255E-3 1.6564E-3 1.38483E-3 8.93482E-4 4.84938E-4 1.80318E-4 1.24159E-4 5.05514E-4 5.72902E-4 8.37448E-4 1.25084E-3 9.9208E-4 3.30235E-4 3.462E-4 2.80735E-4 2.0114E-4 2.2453E-4 4.19261E-4 8.80358E-4 1.03693E-3 5.04599E-4 2.5137E-4 2.52726E-4 2.76768E-4 2.77755E-4 2.60599E-4 1.2826E-4 6.02611E-5 4.40911E-5 3.943E-5 -9999 -9999 -9999 -9999 -9999 -9999 -9999 -9999 -9999 -9999 -9999 -9999 -9999 -9999 -9999 -9999 -9999 -9999 -9999 -9999 -9999 -9999 -9999 -9999 -9999 -9999 -9999 -9999 -9999 -9999 -9999 -9999 -9999 -9999 -9999 -9999 -9999 -9999 -9999 -9999 -9999 -9999 -9999 -9999 -9999 -9999 -9999 -9999 -9999 -9999 -9999 -9999 -9999 -9999 -9999 -9999 -9999 -9999 -9999 -9999 -9999 -9999 -9999 -9999 -9999 -9999 -9999 -9999 -9999 -9999
-9999 -9999 -9999 -9999 -9999 -9999 -9999 -9999 -9999 -9999 -9999 -9999 -9999 -9999 -9999 -9999 -9999 -9999 -9999 -9999 -9999 -9999 -9999 -9999 -9999 -9999 -9999 -9999 -9999 -9999 -9999 -9999 -9999 -9999 -9999 -9999 -9999 -9999 -9999 -9999 -9999 -9999 -9999 -9999 -9999 -9999 -9999 -9999 -9999 -9999 -9999 -9999 -9999 -9999 -9999 -9999 -9999 -9999 -9999 -9999 -9999 -9999 -9999 -9999 -9999 -9999 2.16358E-3 1.27277E-3 4.03557E-4 3.48099E-4 5.25387E-4 6.28015E-4 8.70022E-4 7.42998E-4 2.81788E-4 1.35243E-4 1.50626E-4 5.6382E-4 5.5008E-4 4.62371E-4 3.59658E-4 4.73849E-4 3.63832E-4 3.01229E-4 2.28599E-4 1.45848E-4 1.87236E-4 2.11679E-4 5.16873E-4 6.91027E-4 3.91961E-4 2.59728E-4 2.06072E-4 1.74168E-4 1.39766E-4 1.81801E-4 1.36826E-4 4.42191E-5 6.55112E-5 -9999 -9999 -9999 -9999 -9999 -9999 -9999 -9999 -9999 -9999 -9999 -9999 -9999 -9999 -9999 -9999 -9999 -9999 -9999 -9999 -9999 -9999 -9999 -9999 -9999 -9999 -9999 -9999 -9999 -9999 -9999 -9999 -9999 -9999 -9999 -9999 -9999 -9999 -9999 -9999 -9999 -9999 -9999 -9999 -9999 -9999 -9999 -9999 -9999 -9999 -9999 -9999 -9999 -9999 -9999 -9999 -9999 -9999 -9999 -9999 -9999 -9999 -9999 -9999 -9999 -9999 -9999 -9999 -9999 -9999 -9999
-9999 -9999 -9999 -9999 -9999 -9999 -9999 -9999 -9999 -9999 -9999 -9999 -9999 -9999 -9999 -9999 -9999 -9999 -9999 -9999 -9999 -9999 -9999 -9999 -9999 -9999 -9999 -9999 -9999 -9999 -9999 -9999 -9999 -9999 -9999 -9999 -9999 -9999 -9999 -9999 -9999 -9999 -9999 -9999 -9999 -9999 -9999 -9999 -9999 -9999 -9999 -9999 -9999 -9999 -9999 -9999 -9999 -9999 -9999 -9999 -9999 -9999 -9999 -9999 -9999 -9999 -9999 5.57261E-4 3.07222E-4 2.61612E-4 2.4241E-4 2.55765E-4 4.03442E-4 4.99322E-4 3.56767E-4 1.9258E-4 2.03194E-4 5.55212E-4 4.17262E-4 3.30254E-4 3.28103E-4 7.98039E-4 6.93596E-4 3.01697E-4 1.78317E-4 1.23267E-4 2.06064E-4 2.0794E-4 3.41944E-4 5.83416E-4 4.32397E-4 3.18505E-4 3.09806E-4 1.91026E-4 1.37381E-4 1.24319E-4 9.14692E-5 5.3384E-5 3.57526E-5 3.95317E-5 -9999 -9999 -9999 -9999 -9999 -9999 -9999 -9999 -9999 -9999 -9999 -9999 -9999 -9999 -9999 -9999 -9999 -9999 -9999 -9999 -9999 -9999 -9999 -9999 -9999 -9999 -9999 -9999 -9999 -9999 -9999 -9999 -9999 -9999 -9999 -9999 -9999 -9999 -9999 -9999 -9999 -9999 -9999 -9999 -9999 -9999 -9999 -9999 -9999 -9999 -9999 -9999 -9999 -9999 -9999 -9999 -9999 -9999 -9999 -9999 -9999 -9999 -9999 -9999 -9999 -9999 -9999 -9999 -9999 -9999
-9999 -9999 -9999 -9999 -9999 -9999 -9999 -9999 -9999 -9999 -9999 -9999 -9999 -9999 -9999 -9999 -9999 -9999 -9999 -9999 -9999 -9999 -9999 -9999 -9999 -9999 -9999 -9999 -9999 -9999 -9999 -9999 -9999 -9999 -9999 -9999 -9999 -9999 -9999 -9999 -9999 -9999 -9999 -9999 -9999 -9999 -9999 -9999 -9999 -9999 -9999 -9999 -9999 -9999 -9999 -9999 -9999 -9999 -9999 -9999 -9999 -9999 -9999 -9999 -9999 -9999 -9999 -9999 3.28843E-4 2.57225E-4 2.13056E-4 2.42349E-4 3.14725E-4 3.4981E-4 3.2531E-4 4.11709E-4 4.09079E-4 5.57135E-4 6.1845E-4 6.0886E-4 5.63449E-4 1.64218E-3 1.40878E-3 5.56808E-4 3.15761E-4 2.21489E-4 5.55779E-4 5.71029E-4 3.91456E-4 3.15416E-4 1.8391E-4 2.19245E-4 2.42869E-4 3.95791E-4 1.73993E-4 1.83671E-4 9.57118E-5 6.8191E-5 -9999 -9999 -9999 -9999 -9999 -9999 -9999 -9999 -9999 -9999 -9999 -9999 -9999 -9999 -9999 -9999 -9999 -9999 -9999 -9999 -9999 -9999 -9999 -9999 -9999 -9999 -9999 -9999 -9999 -9999 -9999 -9999 -9999 -9999 -9999 -9999 -9999 -9999 -9999 -9999 -9999 -9999 -9999 -9999 -9999 -9999 -9999 -9999 -9999 -9999 -9999 -9999 -9999 -9999 -9999 -9999 -9999 -9999 -9999 -9999 -9999 -9999 -9999 -9999 -9999 -9999 -9999 -9999 -9999 -9999 -9999 -9999
-9999 -9999 -9999 -9999 -9999 -9999 -9999 -9999 -9999 -9999 -9999 -9999 -9999 -9999 -9999 -9999 -9999 -9999 -9999 -9999 -9999 -9999 -9999 -9999 -9999 -9999 -9999 -9999 -9999 -9999 -9999 -9999 -9999 -9999 -9999 -9999 -9999 -9999 -9999 -9999 -9999 -9999 -9999 -9999 -9999 -9999 -9999 -9999 -9999 -9999 -9999 -9999 -9999 -9999 -9999 -9999 -9999 -9999 -9999 -9999 -9999 -9999 -9999 -9999 -9999 -9999 -9999 -9999 2.23083E-4 2.28727E-4 2.25153E-4 2.55601E-4 2.90852E-4 4.23675E-4 4.1882E-4 4.36459E-4 7.90698E-4 7.20848E-4 8.21122E-4 -9999 2.45488E-3 -9999 2.41854E-3 -9999 1.21673E-3 1.0184E-3 1.30748E-3 9.51661E-4 4.65351E-4 2.89284E-4 1.57271E-4 1.96597E-4 2.2775E-4 2.54526E-4 1.79915E-4 1.95207E-4 5.3572E-5 -9999 -9999 -9999 -9999 -9999 -9999 -9999 -9999 -9999 -9999 -9999 -9999 -9999 -9999 -9999 -9999 -9999 -9999 -9999 -9999 -9999 -9999 -9999 -9999 -9999 -9999 -9999 -9999 -9999 -9999 -9999 -9999 -9999 -9999 -9999 -9999 -9999 -9999 -9999 -9999 -9999 -9999 -9999 -9999 -9999 -9999 -9999 -9999 -9999 -9999 -9999 -9999 -9999 -9999 -9999 -9999 -9999 -9999 -9999 -9999 -9999 -9999 -9999 -9999 -9999 -9999 -9999 -9999 -9999 -9999 -9999 -9999 -9999
-9999 -9999 -9999 -9999 -9999 -9999 -9999 -9999 -9999 -9999 -9999 -9999 -9999 -9999 -9999 -9999 -9999 -9999 -9999 -9999 -9999 -9999 -9999 -9999 -9999 -9999 -9999 -9999 -9999 -9999 -9999 -9999 -9999 -9999 -9999 -9999 -9999 -9999 -9999 -9999 -9999 -9999 -9999 -9999 -9999 -9999 -9999 -9999 -9999 -9999 -9999 -9999 -9999 -9999 -9999 -9999 -9999 -9999 -9999 -9999 -9999 -9999 -9999 -9999 -9999 -9999 -9999 -9999 -9999 -9999 -9999 1.40105E-4 1.74099E-4 2.92669E-4 -9999 6.73077E-4 5.63523E-4 5.8607E-4 -9999 -9999 -9999 -9999 -9999 -9999 -9999 -9999 9.57215E-4 7.96916E-4 3.34985E-4 2.37357E-4 2.163E-4 1.41042E-4 1.79909E-4 1.31447E-4 9.1957E-5 1.64401E-4 4.87263E-5 1.82321E-5 -9999 -9999 -9999 -9999 -9999 -9999 -9999 -9999 -9999 -9999 -9999 -9999 -9999 -9999 -9999 -9999 -9999 -9999 -9999 -9999 -9999 -9999 -9999 -9999 -9999 -9999 -9999 -9999 -9999 -9999 -9999 -9999 -9999 -9999 -9999 -9999 -9999 -9999 -9999 -9999 -9999 -9999 -9999 -9999 -9999 -9999 -9999 -9999 -9999 -9999 -9999 -9999 -9999 -9999 -9999 -9999 -9999 -9999 -9999 -9999 -9999 -9999 -9999 -9999 -9999 -9999 -9999 -9999 -9999 -9999 -9999 -9999
-9999 -9999 -9999 -9999 -9999 -9999 -9999 -9999 -9999 -9999 -9999 -9999 -9999 -9999 -9999 -9999 -9999 -9999 -9999 -9999 -9999 -9999 -9999 -9999 -9999 -9999 -9999 -9999 -9999 -9999 -9999 -9999 -9999 -9999 -9999 -9999 -9999 -9999 -9999 -9999 -9999 -9999 -9999 -9999 -9999 -9999 -9999 -9999 -9999 -9999 -9999 -9999 -9999 -9999 -9999 -9999 -9999 -9999 -9999 -9999 -9999 -9999 -9999 -9999 -9999 -9999 -9999 -9999 -9999 -9999 -9999 1.70175E-4 3.08415E-4 3.5154E-4 -9999 -9999 -9999 -9999 -9999 -9999 -9999 -9999 -9999 -9999 -9999 -9999 -9999 -9999 4.0284E-4 2.35497E-4 1.64837E-4 1.47235E-4 9.19773E-5 2.48651E-4 1.23887E-4 6.14941E-5 1.0648E-4 7.89108E-5 -9999 -9999 -9999 -9999 -9999 -9999 -9999 -9999 -9999 -9999 -9999 -9999 -9999 -9999 -9999 -9999 -9999 -9999 -9999 -9999 -9999 -9999 -9999 -9999 -9999 -9999 -9999 -9999 -9999 -9999 -9999 -9999 -9999 -9999 -9999 -9999 -9999 -9999 -9999 -9999 -9999 -9999 -9999 -9999 -9999 -9999 -9999 -9999 -9999 -9999 -9999 -9999 -9999 -9999 -9999 -9999 -9999 -9999 -9999 -9999 -9999 -9999 -9999 -9999 -9999 -9999 -9999 -9999 -9999 -9999 -9999 -9999
-9999 -9999 -9999 -9999 -9999 -9999 -9999 -9999 -9999 -9999 -9999 -9999 -9999 -9999 -9999 -9999 -9999 -9999 -9999 -9999 -9999 -9999 -9999 -9999 -9999 -9999 -9999 -9999 -9999 -9999 -9999 -9999 -9999 -9999 -9999 -9999 -9999 -9999 -9999 -9999 -9999 -9999 -9999 -9999 -9999 -9999 -9999 -9999 -9999 -9999 -9999 -9999 -9999 -9999 -9999 -9999 -9999 -9999 -9999 -9999 -9999 -9999 -9999 -9999 -9999 -9999 -9999 -9999 -9999 -9999 -9999 2.71754E-4 3.8401E-4 -9999 -9999 -9999 -9999 -9999 -9999 -9999 -9999 -9999 -9999 -9999 -9999 -9999 -9999 -9999 -9999 -9999 1.43878E-4 8.73943E-5 7.50181E-5 2.02994E-4 2.2324E-4 1.86292E-4 2.95709E-4 1.02284E-4 -9999 -9999 -9999 -9999 -9999 -9999 -9999 -9999 -9999 -9999 -9999 -9999 -9999 -9999 -9999 -9999 -9999 -9999 -9999 -9999 -9999 -9999 -9999 -9999 -9999 -9999 -9999 -9999 -9999 -9999 -9999 -9999 -9999 -9999 -9999 -9999 -9999 -9999 -9999 -9999 -9999 -9999 -9999 -9999 -9999 -9999 -9999 -9999 -9999 -9999 -9999 -9999 -9999 -9999 -9999 -9999 -9999 -9999 -9999 -9999 -9999 -9999 -9999 -9999 -9999 -9999 -9999 -9999 -9999 -9999 -9999 -9999
-9999 -9999 -9999 -9999 -9999 -9999 -9999 -9999 -9999 -9999 -9999 -9999 -9999 -9999 -9999 -9999 -9999 -9999 -9999 -9999 -9999 -9999 -9999 -9999 -9999 -9999 -9999 -9999 -9999 -9999 -9999 -9999 -9999 -9999 -9999 -9999 -9999 -9999 -9999 -9999 -9999 -9999 -9999 -9999 -9999 -9999 -9999 -9999 -9999 -9999 -9999 -9999 -9999 -9999 -9999 -9999 -9999 -9999 -9999 -9999 -9999 -9999 -9999 -9999 -9999 -9999 -9999 -9999 -9999 -9999 -9999 2.40669E-4 -9999 -9999 -9999 -9999 -9999 -9999 -9999 -9999 -9999 -9999 -9999 -9999 -9999 -9999 -9999 -9999 -9999 -9999 -9999 -9999 6.32044E-5 1.86259E-4 3.06845E-4 -9999 -9999 -9999 -9999 -9999 -9999 -9999 -9999 -9999 -9999 -9999 -9999 -9999 -9999 -9999 -9999 -9999 -9999 -9999 -9999 -9999 -9999 -9999 -9999 -9999 -9999 -9999 -9999 -9999 -9999 -9999 -9999 -9999 -9999 -9999 -9999 -9999 -9999 -9999 -9999 -9999 -9999 -9999 -9999 -9999 -9999 -9999 -9999 -9999 -9999 -9999 -9999 -9999 -9999 -9999 -9999 -9999 -9999 -9999 -9999 -9999 -9999 -9999 -9999 -9999 -9999 -9999 -9999 -9999 -9999 -9999 -9999 -9999 -9999 -9999
-9999 -9999 -9999 -9999 -9999 -9999 -9999 -9999 -9999 -9999 -9999 -9999 -9999 -9999 -9999 -9999 -9999 -9999 -9999 -9999 -9999 -9999 -9999 -9999 -9999 -9999 -9999 -9999 -9999 -9999 -9999 -9999 -9999 -9999 -9999 -9999 -9999 -9999 -9999 -9999 -9999 -9999 -9999 -9999 -9999 -9999 -9999 -9999 -9999 -9999 -9999 -9999 -9999 -9999 -9999 -9999 -9999 -9999 -9999 -9999 -9999 -9999 -9999 -9999 -9999 -9999 -9999 -9999 -9999 -9999 -9999 -9999 -9999 -9999 -9999 -9999 -9999 -9999 -9999 -9999 -9999 -9999 -9999 -9999 -9999 -9999 -9999 -9999 -9999 -9999 -9999 -9999 8.97651E-5 -9999 -9999 -9999 -9999 -9999 -9999 -9999 -9999 -9999 -9999 -9999 -9999 -9999 -9999 -9999 -9999 -9999 -9999 -9999 -9999 -9999 -9999 -9999 -9999 -9999 -9999 -9999 -9999 -9999 -9999 -9999 -9999 -9999 -9999 -9999 -9999 -9999 -9999 -9999 -9999 -9999 -9999 -9999 -9999 -9999 -9999 -9999 -9999 -9999 -9999 -9999 -9999 -9999 -9999 -9999 -9999 -9999 -9999 -9999 -9999 -9999 -9999 -9999 -9999 -9999 -9999 -9999 -9999 -9999 -9999 -9999 -9999 -9999 -9999 -9999 -9999 -9999
