# Supplementary material for: Spatiotemporal prediction of alpine wetlands under multi-climate scenarios in the west of Sichuan, China
Source: PeerJ. 2024 Nov 27;12:e18586. doi: 10.7717/peerj.18586 (PMC11608022; doi:10.7717/peerj.18586)
Supplement: Supplemental Information 1 [file peerj-12-18586-s001.zip › Maxent_data1/2.5mBIOssp126_2021-2040/RES/wetland_7.lambdas]

2.5mbiossp126_2021-2040_1	0.0	-5.891666889190674	17.575000762939453
2.5mbiossp126_2021-2040_10	0.0	3.066667079925537	23.899999618530273
2.5mbiossp126_2021-2040_11	0.0	-16.633329391479492	11.116669654846191
2.5mbiossp126_2021-2040_12	0.0	470.0	974.0
2.5mbiossp126_2021-2040_13	0.0	99.0	190.0
2.5mbiossp126_2021-2040_14	0.0	1.0	11.0
2.5mbiossp126_2021-2040_15	0.0	69.4654769897461	105.19989776611328
2.5mbiossp126_2021-2040_16	0.0	279.0	537.0
2.5mbiossp126_2021-2040_17	0.0	6.0	39.0
2.5mbiossp126_2021-2040_18	0.0	279.0	512.0
2.5mbiossp126_2021-2040_19	0.0	6.0	48.0
2.5mbiossp126_2021-2040_2	0.0	8.641666412353516	16.5
2.5mbiossp126_2021-2040_3	0.0	30.574710845947266	50.315460205078125
2.5mbiossp126_2021-2040_4	0.0	480.96240234375	873.594482421875
2.5mbiossp126_2021-2040_5	0.0	8.600000381469727	29.399999618530273
2.5mbiossp126_2021-2040_6	0.0	-25.899999618530273	3.5999999046325684
2.5mbiossp126_2021-2040_7	0.44028195242805473	24.0	37.900001525878906
2.5mbiossp126_2021-2040_8	0.0	3.066667079925537	23.183330535888672
2.5mbiossp126_2021-2040_9	0.0	-15.75	11.483329772949219
wc2.1_2.5m_elev	0.0	1075.0	5259.0
2.5mbiossp126_2021-2040_6^2	0.018128190692926743	0.0	670.8099802398683
2.5mbiossp126_2021-2040_7^2	0.24220053073046546	576.0	1436.4101156616234
2.5mbiossp126_2021-2040_10*wc2.1_2.5m_elev	0.0037461315124409345	16127.6021733284	52322.212005615234
2.5mbiossp126_2021-2040_12*2.5mbiossp126_2021-2040_6	-0.6611167460831651	-17042.400300979614	2833.1999249458313
2.5mbiossp126_2021-2040_12*2.5mbiossp126_2021-2040_7	1.9412525811558177	15971.999769210815	27914.69941329956
2.5mbiossp126_2021-2040_13*2.5mbiossp126_2021-2040_15	-0.10596815474424993	8354.440063476562	16318.745956420898
2.5mbiossp126_2021-2040_16*2.5mbiossp126_2021-2040_7	0.16847265888554572	7893.599885940552	14982.299795150757
2.5mbiossp126_2021-2040_18*2.5mbiossp126_2021-2040_7	1.108095489700961	7867.1998863220215	14284.7998046875
2.5mbiossp126_2021-2040_2*2.5mbiossp126_2021-2040_3	0.23530471256382737	267.6644616511767	803.3438960814237
2.5mbiossp126_2021-2040_4*2.5mbiossp126_2021-2040_6	-0.31399622246778897	-22626.096761476714	1776.719484183006
2.5mbiossp126_2021-2040_6*2.5mbiossp126_2021-2040_9	0.11190813447340646	-21.116668224334717	406.6299890708924
2.5mbiossp126_2021-2040_7*wc2.1_2.5m_elev	0.2688857777256338	29992.499589920044	182053.30368423462
2.5mbiossp126_2021-2040_8*wc2.1_2.5m_elev	1.6481309726314217	16127.6021733284	52322.212005615234
`2.5mbiossp126_2021-2040_7	-2.171213376860281E-4	24.0	30.84999942779541
`2.5mbiossp126_2021-2040_2	-0.6109658303375912	8.641666412353516	12.9375
`2.5mbiossp126_2021-2040_7	-1.0005371550691082	24.0	30.34999942779541
'2.5mbiossp126_2021-2040_13	-0.35882035085652597	138.5	190.0
`2.5mbiossp126_2021-2040_2	-0.30711168486841894	8.641666412353516	12.612499713897705
'2.5mbiossp126_2021-2040_13	-1.0906465315805587	137.5	190.0
`2.5mbiossp126_2021-2040_15	0.3618527359858776	69.4654769897461	87.20699310302734
`2.5mbiossp126_2021-2040_2	-1.3723294977135772	8.641666412353516	13.279164791107178
`2.5mbiossp126_2021-2040_11	0.38785534729541427	-16.633329391479492	-13.025000095367432
'2.5mbiossp126_2021-2040_13	-1.510328313208096	136.5	190.0
`2.5mbiossp126_2021-2040_5	0.7361294093445233	8.600000381469727	15.75
`2.5mbiossp126_2021-2040_13	0.9049668703522012	99.0	114.5
'2.5mbiossp126_2021-2040_2	-0.589123785924476	14.995834827423096	16.5
`2.5mbiossp126_2021-2040_7	-2.1233054115686123	24.0	30.15000057220459
'2.5mbiossp126_2021-2040_7	0.0548569358344412	33.45000076293945	37.900001525878906
'2.5mbiossp126_2021-2040_3	0.2571617544150379	38.937408447265625	50.315460205078125
'2.5mbiossp126_2021-2040_6	-1.208587181672958	-16.25	3.5999999046325684
'2.5mbiossp126_2021-2040_8	1.4305050652390503	13.208334922790527	23.183330535888672
`2.5mbiossp126_2021-2040_15	0.7868098013044496	69.4654769897461	85.21511459350586
'2.5mbiossp126_2021-2040_7	0.2683487845370238	33.75	37.900001525878906
`2.5mbiossp126_2021-2040_17	0.02883489073974478	6.0	7.5
`2.5mbiossp126_2021-2040_2	-0.8557203696978302	8.641666412353516	13.620834827423096
`2.5mbiossp126_2021-2040_3	0.4272915724463042	30.574710845947266	37.59179496765137
`2.5mbiossp126_2021-2040_15	0.32132486025639445	69.4654769897461	86.02537536621094
`2.5mbiossp126_2021-2040_5	0.17993301698169895	8.600000381469727	15.550000190734863
`2.5mbiossp126_2021-2040_4	-0.506637524538029	480.96240234375	613.3085021972656
'2.5mbiossp126_2021-2040_6	-0.4534818301334677	-16.34999942779541	3.5999999046325684
'2.5mbiossp126_2021-2040_8	0.604759888597677	11.924999713897705	23.183330535888672
'2.5mbiossp126_2021-2040_14	-0.5653360916870597	3.5	11.0
`2.5mbiossp126_2021-2040_5	0.7538790024127723	8.600000381469727	15.449999809265137
'2.5mbiossp126_2021-2040_7	-0.11749692822012907	35.95000076293945	37.900001525878906
`2.5mbiossp126_2021-2040_4	-0.6996587011243317	480.96240234375	613.6743469238281
`2.5mbiossp126_2021-2040_19	0.48530220439562916	6.0	15.5
`2.5mbiossp126_2021-2040_14	-0.131533039159936	1.0	2.5
`2.5mbiossp126_2021-2040_13	0.1421788373732313	99.0	123.5
'2.5mbiossp126_2021-2040_18	0.5806726712901326	352.5	512.0
`2.5mbiossp126_2021-2040_15	0.18876457286395448	69.4654769897461	85.85945129394531
`2.5mbiossp126_2021-2040_2	-0.3503866016046881	8.641666412353516	13.637500286102295
`2.5mbiossp126_2021-2040_15	-0.9091931278851298	69.4654769897461	80.34078979492188
`2.5mbiossp126_2021-2040_15	0.1313316192711671	69.4654769897461	86.022216796875
`2.5mbiossp126_2021-2040_4	-0.4654554613661005	480.96240234375	614.2915649414062
'2.5mbiossp126_2021-2040_6	-0.45024045238983923	-16.449999809265137	3.5999999046325684
'2.5mbiossp126_2021-2040_15	-0.17741339164756165	94.14004898071289	105.19989776611328
`2.5mbiossp126_2021-2040_2	-0.26146021516139584	8.641666412353516	13.5625
`2.5mbiossp126_2021-2040_4	-0.6306071532845688	480.96240234375	614.6813659667969
`2.5mbiossp126_2021-2040_15	0.20542077911713233	69.4654769897461	86.01899337768555
'2.5mbiossp126_2021-2040_8	0.23099055307009517	11.775000095367432	23.183330535888672
'2.5mbiossp126_2021-2040_15	-0.130925088829417	94.11631774902344	105.19989776611328
`2.5mbiossp126_2021-2040_15	0.08416540267094078	69.4654769897461	86.00102233886719
`2.5mbiossp126_2021-2040_3	0.08048946136618183	30.574710845947266	36.61919975280762
`2.5mbiossp126_2021-2040_3	0.0833473089286964	30.574710845947266	36.67614936828613
`2.5mbiossp126_2021-2040_2	-0.11236171829362823	8.641666412353516	13.612499713897705
'2.5mbiossp126_2021-2040_17	0.13745437944369218	15.5	39.0
`2.5mbiossp126_2021-2040_11	0.0750410914796963	-16.633329391479492	-12.108335018157959
'2.5mbiossp126_2021-2040_4	-0.07942182935586278	847.4993286132812	873.594482421875
`2.5mbiossp126_2021-2040_3	0.11949039064049348	30.574710845947266	37.52612495422363
`2.5mbiossp126_2021-2040_5	0.30617626908978657	8.600000381469727	15.349999904632568
`2.5mbiossp126_2021-2040_13	0.2027041684646352	99.0	124.5
`2.5mbiossp126_2021-2040_11	0.22417542021977369	-16.633329391479492	-12.125
'2.5mbiossp126_2021-2040_3	0.10396688327689771	43.064104080200195	50.315460205078125
'2.5mbiossp126_2021-2040_12	-0.3707406835406458	709.5	974.0
`2.5mbiossp126_2021-2040_15	0.0999320596536655	69.4654769897461	86.09480667114258
`2.5mbiossp126_2021-2040_4	-0.5341426770860153	480.96240234375	614.6901245117188
`2.5mbiossp126_2021-2040_2	-0.0709895250176352	8.641666412353516	13.629165172576904
`2.5mbiossp126_2021-2040_3	0.08308231910909049	30.574710845947266	37.51375389099121
`2.5mbiossp126_2021-2040_15	0.049898664452751436	69.4654769897461	86.09385299682617
`2.5mbiossp126_2021-2040_15	-0.1615521433796914	69.4654769897461	80.77205276489258
'2.5mbiossp126_2021-2040_3	0.06450625592412616	43.059980392456055	50.315460205078125
`2.5mbiossp126_2021-2040_3	0.08934346853366383	30.574710845947266	36.65387535095215
'2.5mbiossp126_2021-2040_12	-0.5508790597054833	690.5	974.0
'2.5mbiossp126_2021-2040_12	-0.7458450898746677	689.5	974.0
'2.5mbiossp126_2021-2040_3	0.05942213565153733	43.05959510803223	50.315460205078125
`2.5mbiossp126_2021-2040_11	0.09648281309679248	-16.633329391479492	-12.141664981842041
`2.5mbiossp126_2021-2040_15	-0.13861547491318185	69.4654769897461	80.84819793701172
`2.5mbiossp126_2021-2040_15	0.05973010922302488	69.4654769897461	86.09517669677734
`2.5mbiossp126_2021-2040_11	0.12078987812803403	-16.633329391479492	-11.941664695739746
'wc2.1_2.5m_elev	0.05593509336861396	3382.5	5259.0
'2.5mbiossp126_2021-2040_12	-0.4024057338733912	686.5	974.0
'2.5mbiossp126_2021-2040_6	-0.30466295141977295	-16.550000190734863	3.5999999046325684
`2.5mbiossp126_2021-2040_15	0.18443387843068826	69.4654769897461	86.17461013793945
'2.5mbiossp126_2021-2040_3	0.09094020326263835	43.05122947692871	50.315460205078125
`2.5mbiossp126_2021-2040_1	0.07212112675088087	-5.891666889190674	-2.5291664600372314
`2.5mbiossp126_2021-2040_2	-0.07407265549919959	8.641666412353516	14.420835018157959
`2.5mbiossp126_2021-2040_15	0.13091804343668775	69.4654769897461	86.46200180053711
'2.5mbiossp126_2021-2040_15	-0.1064131058168481	94.13201141357422	105.19989776611328
'2.5mbiossp126_2021-2040_6	0.5602857253465156	-12.150000095367432	3.5999999046325684
`2.5mbiossp126_2021-2040_15	-0.20213105793091893	69.4654769897461	80.92140197753906
'2.5mbiossp126_2021-2040_13	-0.15318815054031748	141.5	190.0
`2.5mbiossp126_2021-2040_2	-0.06227459257607094	8.641666412353516	14.42916488647461
`2.5mbiossp126_2021-2040_15	0.08213112334139464	69.4654769897461	86.46817779541016
`2.5mbiossp126_2021-2040_13	0.06828726789894463	99.0	115.5
`2.5mbiossp126_2021-2040_19	0.06423309730860946	6.0	16.5
`2.5mbiossp126_2021-2040_4	0.0690344553521659	480.96240234375	667.8088073730469
'wc2.1_2.5m_elev	0.014117002729096476	3367.0	5259.0
'2.5mbiossp126_2021-2040_12	-0.07001046588123794	685.5	974.0
`2.5mbiossp126_2021-2040_11	0.01255711663900498	-16.633329391479492	-12.5
'wc2.1_2.5m_elev	0.01515540546857305	3380.5	5259.0
'wc2.1_2.5m_elev	0.0136449685525893	3369.0	5259.0
'2.5mbiossp126_2021-2040_2	-0.027492997044373396	14.845835208892822	16.5
`2.5mbiossp126_2021-2040_19	0.019192450169300112	6.0	7.5
'2.5mbiossp126_2021-2040_6	-0.0509855454214393	-17.449999809265137	3.5999999046325684
linearPredictorNormalizer	4.839043319215598
densityNormalizer	1783.2066452866904
numBackgroundPoints	10576
entropy	8.662889098368202
