# Supplementary material for: Spatiotemporal prediction of alpine wetlands under multi-climate scenarios in the west of Sichuan, China
Source: PeerJ. 2024 Nov 27;12:e18586. doi: 10.7717/peerj.18586 (PMC11608022; doi:10.7717/peerj.18586)
Supplement: Supplemental Information 1 [file peerj-12-18586-s001.zip › Maxent_data1/2.5mBIOssp126_2021-2040/RES/wetland_7_omission.csv]

Raw value	Corresponding cumulative value	Corresponding Logistic value	Fractional area	Training omission	Test omission
2.23244E-9	0.000000223	0.000012913	1	0	0
2.32117E-9	0.000000455	0.000013426	0.999905446	0	0
3.14557E-9	0.00000126	0.000018194	0.999621785	0	0
3.53777E-9	0.000002593	0.000020463	0.99924357	0	0
6.02266E-9	0.000010027	0.000034835	0.997825265	0	0
9.26224E-9	0.000025358	0.000053572	0.996028744	0	0
1.45988E-8	0.000050018	0.000084435	0.994043116	0	0
2.14677E-8	0.000100919	0.000124159	0.991301059	0	0
3.56325E-8	0.000252536	0.000206064	0.986384266	0	0
5.33366E-8	0.000500677	0.000308415	0.981089259	0	0
7.85357E-8	0.00100122	0.000454062	0.973903177	0	0
1.55393E-7	0.002503274	0.000898018	0.961327534	0	0
2.7211E-7	0.005014596	0.00157147	0.950170197	0	0
4.48822E-7	0.010002554	0.002589362	0.936932678	0.0004329	0
8.73936E-7	0.025044484	0.005029613	0.914996218	0.001298701	0
1.44919E-6	0.050049154	0.00831274	0.894099849	0.001298701	0
2.3139E-6	0.100207595	0.013207331	0.868759455	0.001298701	0
3.82665E-6	0.200299733	0.021654859	0.83774584	0.003030303	0
5.16619E-6	0.300499563	0.029015359	0.816471256	0.004761905	0.00390625
6.29412E-6	0.400330137	0.035127698	0.799829803	0.005194805	0.00390625
7.59729E-6	0.500254425	0.042094584	0.78621407	0.005627706	0.00390625
8.57713E-6	0.600721442	0.047266994	0.77448941	0.006060606	0.00390625
9.60581E-6	0.70028428	0.05263746	0.764088502	0.006060606	0.00390625
9.97987E-6	0.750320273	0.054575361	0.759266263	0.006060606	0.00390625
1.06482E-5	0.800820899	0.058018242	0.754633132	0.006926407	0.00390625
1.14135E-5	0.901060007	0.061929684	0.746028744	0.007359307	0.0078125
1.23376E-5	1.000674247	0.066609738	0.738086233	0.007792208	0.0078125
1.32631E-5	1.100580197	0.071250421	0.730711044	0.008225108	0.01171875
1.40663E-5	1.20022572	0.075240804	0.723808623	0.008225108	0.01171875
1.47817E-5	1.300017039	0.078766142	0.717284418	0.008225108	0.015625
1.54426E-5	1.400057832	0.081998935	0.711043873	0.009090909	0.015625
1.63021E-5	1.501620252	0.086169608	0.704992436	0.009090909	0.015625
1.82796E-5	1.751622099	0.095622973	0.691376702	0.011688312	0.015625
1.99766E-5	2.000875581	0.103580347	0.67908472	0.014718615	0.015625
2.16907E-5	2.251299424	0.111477458	0.667738275	0.017316017	0.015625
2.34764E-5	2.501773952	0.119557501	0.657242814	0.018614719	0.01953125
2.51183E-5	2.752488921	0.126858492	0.647503782	0.01991342	0.01953125
2.65747E-5	3.000740038	0.13323396	0.638426626	0.022510823	0.01953125
2.79951E-5	3.252104452	0.139362833	0.629727685	0.025974026	0.01953125
2.92516E-5	3.501573735	0.144712783	0.621501513	0.027705628	0.02734375
3.06008E-5	3.75293837	0.150383587	0.613559002	0.02987013	0.02734375
3.19899E-5	4.000531836	0.156144288	0.606089259	0.031601732	0.02734375
3.32722E-5	4.251703123	0.161393165	0.598808623	0.033766234	0.03515625
3.46537E-5	4.503458623	0.16697545	0.591811649	0.035064935	0.0390625
3.59781E-5	4.750201958	0.172257552	0.58519289	0.037229437	0.0390625
3.72913E-5	5.003376419	0.177429562	0.578668684	0.03982684	0.0390625
3.84577E-5	5.253532482	0.181969395	0.572428139	0.041125541	0.0390625
3.98553E-5	5.500348063	0.187343433	0.566471256	0.041558442	0.04296875
4.10936E-5	5.751208978	0.19204632	0.560608926	0.043722944	0.04296875
4.22628E-5	6.001507237	0.196437099	0.554935703	0.044588745	0.04296875
4.36481E-5	6.250429748	0.201578005	0.549451589	0.046753247	0.04296875
4.50281E-5	6.503279232	0.206634086	0.544062027	0.047619048	0.04296875
4.58896E-5	6.753258654	0.209758174	0.538861573	0.048484848	0.04296875
4.72941E-5	7.000028207	0.214799181	0.533850227	0.051948052	0.04296875
4.84682E-5	7.253956959	0.218964043	0.52883888	0.053679654	0.04296875
4.95513E-5	7.504252902	0.22276706	0.524016641	0.055844156	0.04296875
5.07488E-5	7.754828803	0.226928955	0.519288956	0.057142857	0.04296875
5.16278E-5	8.000372198	0.229955691	0.514750378	0.06017316	0.04296875
5.26266E-5	8.251082246	0.233366206	0.5102118	0.062770563	0.04296875
5.37608E-5	8.501333009	0.237202934	0.505767776	0.065367965	0.046875
5.50648E-5	8.751168569	0.241566497	0.501418306	0.067532468	0.05859375
5.58071E-5	9.000581762	0.244028108	0.497163389	0.068398268	0.0625
5.67584E-5	9.253904685	0.247159799	0.492908472	0.071428571	0.0703125
5.78224E-5	9.500360732	0.250632	0.488842663	0.074891775	0.0703125
5.86654E-5	9.750683779	0.253360203	0.484776853	0.076190476	0.07421875
5.96996E-5	10.005542707	0.256679987	0.480711044	0.07965368	0.078125
6.06571E-5	10.252337556	0.259727704	0.476834342	0.083116883	0.078125
6.13489E-5	10.50266413	0.261913976	0.47295764	0.085281385	0.078125
6.20601E-5	10.755606782	0.264148259	0.469080938	0.087445887	0.078125
6.28914E-5	11.00547007	0.266742813	0.46529879	0.090909091	0.0859375
6.38952E-5	11.252601333	0.269851269	0.461611195	0.093506494	0.0859375
6.47473E-5	11.5035139	0.272469384	0.457923601	0.095238095	0.0859375
6.53898E-5	11.750638277	0.274431127	0.45433056	0.096969697	0.0859375
6.64439E-5	12.000893715	0.277626891	0.450737519	0.099134199	0.08984375
6.75482E-5	12.25575985	0.280944792	0.447144478	0.101731602	0.08984375
6.84481E-5	12.500546117	0.283626021	0.443740545	0.104761905	0.09765625
6.94458E-5	12.755604922	0.286575386	0.440242057	0.106060606	0.1015625
7.02872E-5	13.006944784	0.289043986	0.436838124	0.107792208	0.10546875
7.10991E-5	13.254438016	0.291409921	0.433528744	0.109090909	0.10546875
7.19805E-5	13.50494811	0.293960546	0.430219365	0.110822511	0.10546875
7.30345E-5	13.751293527	0.296986612	0.427004539	0.112987013	0.109375
7.3776E-5	14.000867578	0.299099815	0.423789713	0.115151515	0.11328125
7.47305E-5	14.253484301	0.301801668	0.420574887	0.116017316	0.1171875
7.55707E-5	14.501626844	0.304162641	0.417454614	0.118614719	0.1171875
7.64008E-5	14.752466264	0.306479877	0.414334342	0.120779221	0.1171875
7.73218E-5	15.006340367	0.309032809	0.41121407	0.122510823	0.1171875
7.83183E-5	15.255282984	0.311773764	0.408188351	0.127705628	0.1171875
7.96081E-5	15.507833019	0.315289274	0.405162632	0.132034632	0.1171875
8.03576E-5	15.755827833	0.317315746	0.402231467	0.135064935	0.1171875
8.10791E-5	16.006240335	0.319255345	0.399300303	0.137662338	0.1171875
8.17771E-5	16.250537404	0.321121163	0.396463691	0.141991342	0.1171875
8.22391E-5	16.504827474	0.322350595	0.393532526	0.145454545	0.1171875
8.31588E-5	16.753024993	0.32478466	0.390695915	0.148051948	0.12109375
8.37573E-5	17.003512882	0.326359134	0.387859304	0.151082251	0.12890625
8.46544E-5	17.256579316	0.328705705	0.385022693	0.154545455	0.1328125
8.5426E-5	17.502997283	0.330710924	0.382280635	0.158008658	0.1328125
8.63368E-5	17.751983929	0.33306274	0.379538578	0.158874459	0.13671875
8.73104E-5	18.003938177	0.335558096	0.37679652	0.16017316	0.140625
8.83788E-5	18.258601558	0.338275326	0.374054463	0.161471861	0.140625
8.92073E-5	18.507110086	0.340367252	0.371406959	0.162770563	0.140625
8.98568E-5	18.757808998	0.341997851	0.368759455	0.164502165	0.1484375
9.08135E-5	19.00164747	0.344385049	0.366206505	0.167099567	0.1484375
9.15238E-5	19.257039627	0.346146136	0.363559002	0.170562771	0.1484375
9.22926E-5	19.505154021	0.348041825	0.361006051	0.172294372	0.1484375
9.3331E-5	19.755659275	0.350584806	0.358453101	0.175757576	0.1484375
9.4293E-5	20.008979219	0.352923092	0.355900151	0.178354978	0.15625
9.55053E-5	20.255725839	0.355845931	0.353441755	0.18008658	0.16015625
9.64211E-5	20.505281636	0.358036548	0.350983359	0.183982684	0.16796875
9.75588E-5	20.757279569	0.360737234	0.348524962	0.186580087	0.16796875
9.85811E-5	21.002659288	0.363144551	0.34616112	0.188311688	0.16796875
9.94638E-5	21.250184264	0.365208543	0.343797277	0.190909091	0.17578125
1.00224E-4	21.509837468	0.366975059	0.34133888	0.193506494	0.1796875
1.01185E-4	21.75171751	0.36919484	0.339069592	0.194805195	0.18359375
1.02308E-4	22.006443955	0.371768687	0.336705749	0.196536797	0.1875
1.03478E-4	22.253745391	0.374430168	0.33443646	0.198268398	0.1875
1.04466E-4	22.503632886	0.376658245	0.332167171	0.200865801	0.1875
1.05316E-4	22.755403922	0.378561832	0.329897882	0.203896104	0.1875
1.06448E-4	23.009584696	0.381080675	0.327628593	0.207359307	0.19140625
1.0747E-4	23.255738652	0.383337686	0.325453858	0.20952381	0.1953125
1.08196E-4	23.503821289	0.384928353	0.323279123	0.211688312	0.1953125
1.09219E-4	23.754192057	0.387159884	0.321104387	0.216017316	0.1953125
1.10101E-4	24.006398227	0.389070597	0.318929652	0.219047619	0.19921875
1.10881E-4	24.260510485	0.390749524	0.316754917	0.220779221	0.19921875
1.11393E-4	24.505019782	0.391846363	0.314674735	0.222943723	0.203125
1.12269E-4	24.751092126	0.393715751	0.312594554	0.226839827	0.20703125
1.13401E-4	25.010749751	0.396111568	0.310419818	0.22987013	0.20703125
1.14331E-4	25.261422047	0.398068243	0.308339637	0.231168831	0.2109375
1.15329E-4	25.502916068	0.400151155	0.306354009	0.233766234	0.22265625
1.16099E-4	25.757491143	0.40175046	0.304273828	0.236363636	0.22265625
1.16757E-4	26.001913952	0.403109137	0.3022882	0.238961039	0.2265625
1.1741E-4	26.259451186	0.404452017	0.300208018	0.24025974	0.2265625
1.18156E-4	26.506856297	0.40597873	0.29822239	0.242424242	0.2265625
1.18934E-4	26.755889898	0.407561851	0.296236762	0.244588745	0.2265625
1.19962E-4	27.006913121	0.409641057	0.294251135	0.245887446	0.23046875
1.20871E-4	27.25987757	0.411467618	0.292265507	0.247619048	0.23046875
1.21401E-4	27.502164549	0.412529034	0.290374433	0.251082251	0.23046875
1.22264E-4	27.757774696	0.414245682	0.288388805	0.252380952	0.23046875
1.22923E-4	28.002987788	0.415550642	0.286497731	0.254112554	0.23046875
1.23617E-4	28.26179081	0.416918703	0.284512103	0.255411255	0.23046875
1.24167E-4	28.509605163	0.417998779	0.282621029	0.257142857	0.2421875
1.24753E-4	28.758491015	0.419144939	0.280729955	0.258008658	0.2421875
1.25431E-4	29.008705309	0.42046404	0.27883888	0.260606061	0.2421875
1.25876E-4	29.25999483	0.421327336	0.276947806	0.263203463	0.2421875
1.26489E-4	29.512351345	0.422513498	0.275056732	0.265800866	0.24609375
1.27179E-4	29.753213507	0.423840351	0.273260212	0.268831169	0.24609375
1.27615E-4	30.008048989	0.424676092	0.271369138	0.27012987	0.2578125
1.28156E-4	30.2511751	0.425711478	0.269572617	0.271861472	0.2578125
1.28701E-4	30.508021425	0.426748278	0.267681543	0.274891775	0.2578125
1.29158E-4	30.752995961	0.427615617	0.265885023	0.276623377	0.26171875
1.30075E-4	31.012052076	0.429349218	0.263993949	0.278354978	0.26171875
1.30573E-4	31.259793233	0.430284234	0.262197428	0.279220779	0.26953125
1.31125E-4	31.508466441	0.43131971	0.260400908	0.280952381	0.27734375
1.31507E-4	31.75805899	0.432032221	0.258604387	0.283116883	0.27734375
1.31913E-4	32.008290227	0.432789781	0.256807867	0.286147186	0.27734375
1.32561E-4	32.259476897	0.433993342	0.255011346	0.28961039	0.27734375
1.33209E-4	32.511977907	0.435190887	0.253214826	0.291774892	0.27734375
1.33801E-4	32.752317699	0.436281475	0.251512859	0.293939394	0.28125
1.34288E-4	33.007057492	0.437174214	0.249716339	0.296103896	0.28125
1.34972E-4	33.262986207	0.438425505	0.247919818	0.297835498	0.28125
1.35659E-4	33.506467393	0.439675875	0.246217852	0.3	0.28125
1.36356E-4	33.751444654	0.440938048	0.244515885	0.300865801	0.28125
1.36926E-4	34.011194651	0.44196752	0.242719365	0.303463203	0.28125
1.37525E-4	34.258149322	0.443044719	0.241017398	0.306060606	0.28125
1.38228E-4	34.506446671	0.444302961	0.239315431	0.307792208	0.28515625
1.38952E-4	34.75606169	0.445593018	0.237613464	0.310822511	0.2890625
1.39687E-4	35.006850272	0.446896647	0.235911498	0.312987013	0.2890625
1.40599E-4	35.259198174	0.448505168	0.234209531	0.315151515	0.296875
1.41333E-4	35.512977453	0.449793787	0.232507564	0.317316017	0.296875
1.41849E-4	35.753695885	0.450696018	0.230900151	0.318614719	0.30078125
1.42361E-4	36.009532035	0.451587953	0.229198185	0.321645022	0.30078125
1.4331E-4	36.252038745	0.453234201	0.227590772	0.323376623	0.3125
1.43975E-4	36.510792993	0.45438105	0.225888805	0.325541126	0.31640625
1.44443E-4	36.755940722	0.455185989	0.224281392	0.328571429	0.3203125
1.44883E-4	37.001772822	0.455940194	0.222673979	0.331601732	0.3203125
1.45704E-4	37.263288018	0.457342062	0.220972012	0.333333333	0.32421875
1.4616E-4	37.511425052	0.458119211	0.219364599	0.335064935	0.32421875
1.4687E-4	37.760610117	0.459320873	0.217757186	0.338095238	0.328125
1.47421E-4	38.010796857	0.460252296	0.216149773	0.33982684	0.3359375
1.48161E-4	38.262067585	0.461495932	0.21454236	0.343290043	0.3359375
1.49023E-4	38.500001342	0.462938291	0.213029501	0.345454545	0.3359375
1.49805E-4	38.753928559	0.464238883	0.211422088	0.347619048	0.3359375
1.50398E-4	39.009129315	0.465222851	0.209814675	0.350649351	0.3359375
1.50975E-4	39.250342299	0.466174134	0.208301815	0.351948052	0.3359375
1.51843E-4	39.507815798	0.467602483	0.206694402	0.354545455	0.33984375
1.52466E-4	39.751337731	0.468620707	0.205181543	0.358874459	0.33984375
1.53149E-4	40.011160115	0.469734866	0.20357413	0.362337662	0.33984375
1.53945E-4	40.256946219	0.471026734	0.202061271	0.365800866	0.33984375
1.546E-4	40.503717798	0.472083418	0.200548411	0.367532468	0.33984375
1.55414E-4	40.751967888	0.473392474	0.199035552	0.369264069	0.34765625
1.56364E-4	41.00166024	0.474913143	0.197522693	0.371861472	0.3515625
1.56921E-4	41.252361453	0.475799331	0.196009834	0.373160173	0.3515625
1.5759E-4	41.503987338	0.476860954	0.194496974	0.374891775	0.359375
1.58206E-4	41.756673347	0.477833993	0.192984115	0.378354978	0.36328125
1.58772E-4	42.010363263	0.47872552	0.191471256	0.381385281	0.36328125
1.59382E-4	42.264924228	0.479682292	0.189958396	0.383116883	0.36328125
1.60094E-4	42.504386959	0.480794074	0.188540091	0.385714286	0.36328125
1.60871E-4	42.761319288	0.482003647	0.187027231	0.388744589	0.36328125
1.6154E-4	43.003220291	0.483039279	0.185608926	0.391341991	0.36328125
1.62381E-4	43.262356293	0.484336385	0.184096067	0.393939394	0.3671875
1.63226E-4	43.506477891	0.4856329	0.182677761	0.396103896	0.3671875
1.64008E-4	43.752021418	0.486826605	0.181259455	0.397835498	0.37109375
1.64803E-4	44.015057189	0.488035048	0.179746596	0.402597403	0.375
1.65592E-4	44.262945719	0.48922786	0.17832829	0.405627706	0.37890625
1.66582E-4	44.51214602	0.490716917	0.176909985	0.408225108	0.390625
1.67129E-4	44.762427134	0.491536574	0.175491679	0.410822511	0.390625
1.68267E-4	45.014157785	0.493233622	0.174073374	0.413419913	0.390625
1.69169E-4	45.250395637	0.494569339	0.172749622	0.416017316	0.3984375
1.70434E-4	45.505255191	0.49643206	0.171331316	0.418181818	0.40234375
1.71406E-4	45.761707686	0.497853136	0.169913011	0.421645022	0.40625
1.72784E-4	46.002649338	0.499855453	0.168589259	0.424242424	0.40625
1.74024E-4	46.262720962	0.50164267	0.167170953	0.426839827	0.41015625
1.75219E-4	46.507341525	0.503353748	0.165847201	0.429004329	0.41796875
1.76102E-4	46.753161646	0.504609785	0.164523449	0.432034632	0.42578125
1.76651E-4	47.00014879	0.505388227	0.163199697	0.435930736	0.42578125
1.77674E-4	47.266037353	0.506832467	0.161781392	0.43982684	0.42578125
1.78855E-4	47.515684436	0.508487482	0.16045764	0.442857143	0.42578125
1.80025E-4	47.766903272	0.510116493	0.159133888	0.445454545	0.4296875
1.81122E-4	48.001653512	0.511634864	0.15790469	0.448917749	0.4296875
1.82141E-4	48.256022088	0.51303668	0.156580938	0.451082251	0.4296875
1.83591E-4	48.512347397	0.515018322	0.155257186	0.454112554	0.4296875
1.85262E-4	48.752181859	0.51728101	0.154027988	0.456277056	0.4296875
1.86108E-4	49.012087337	0.518418367	0.152704236	0.46017316	0.4296875
1.87995E-4	49.255443339	0.520936358	0.151475038	0.462337662	0.43359375
1.897E-4	49.500937205	0.523189334	0.15024584	0.464502165	0.4375
1.91715E-4	49.76831876	0.525824711	0.148922088	0.467965368	0.4375
1.93082E-4	50.017995403	0.527595765	0.14769289	0.47012987	0.4375
1.94503E-4	50.25060688	0.52942188	0.146558245	0.472294372	0.44140625
1.95761E-4	50.504540927	0.531027776	0.145329047	0.474458874	0.44140625
1.96544E-4	50.759454694	0.532022921	0.144099849	0.477056277	0.4453125
1.99598E-4	51.016548818	0.535859356	0.142870651	0.479220779	0.44921875
2.01348E-4	51.257128316	0.538029669	0.141736006	0.481385281	0.44921875
2.03961E-4	51.500446104	0.541232896	0.140601362	0.484415584	0.453125
2.0624E-4	51.767456924	0.54399026	0.139372163	0.486580087	0.45703125
2.07331E-4	52.015642	0.54529962	0.138237519	0.48961039	0.4609375
2.08777E-4	52.265349109	0.547021453	0.137102874	0.492207792	0.4609375
2.10973E-4	52.517211458	0.549613318	0.13596823	0.495670996	0.4609375
2.13076E-4	52.750765311	0.552067717	0.134928139	0.4995671	0.46484375
2.14585E-4	53.007612796	0.553811332	0.133793495	0.502597403	0.46484375
2.16383E-4	53.266211989	0.555872311	0.13265885	0.505627706	0.46484375
2.18612E-4	53.505918103	0.558401067	0.131618759	0.507792208	0.46875
2.20545E-4	53.769356634	0.560570678	0.130484115	0.511688312	0.46875
2.21612E-4	54.012463338	0.561759425	0.129444024	0.513852814	0.47265625
2.23269E-4	54.257147846	0.563593001	0.128403933	0.517316017	0.47265625
2.25407E-4	54.504080035	0.565935352	0.127363843	0.51991342	0.47265625
2.27347E-4	54.753201668	0.568039147	0.126323752	0.522077922	0.48046875
2.29762E-4	55.004613137	0.570630359	0.125283661	0.525108225	0.48828125
2.31151E-4	55.258233201	0.572106207	0.12424357	0.527705628	0.48828125
2.33242E-4	55.513983363	0.574309758	0.12320348	0.53030303	0.48828125
2.35429E-4	55.771860039	0.576589209	0.122163389	0.533333333	0.48828125
2.37198E-4	56.008314732	0.578416124	0.121217852	0.536796537	0.48828125
2.39684E-4	56.270559649	0.58095636	0.120177761	0.53982684	0.48828125
2.40923E-4	56.510960821	0.582211064	0.119232224	0.542424242	0.49609375
2.44076E-4	56.753332603	0.585370386	0.118286687	0.545887446	0.49609375
2.45343E-4	57.022763873	0.586625978	0.117246596	0.54978355	0.5078125
2.47018E-4	57.269315581	0.588275314	0.116301059	0.551948052	0.51171875
2.48222E-4	57.517001915	0.58945247	0.115355522	0.554545455	0.515625
2.50963E-4	57.7669137	0.592107417	0.114409985	0.556709957	0.515625
2.53165E-4	58.019230397	0.594215644	0.113464448	0.558874459	0.515625
2.54723E-4	58.273454676	0.595694069	0.112518911	0.563203463	0.515625
2.55826E-4	58.503332186	0.596734646	0.111667927	0.566233766	0.515625
2.57444E-4	58.760049489	0.598250623	0.11072239	0.568398268	0.51953125
2.58518E-4	59.017994318	0.599250327	0.109776853	0.570562771	0.52734375
2.60037E-4	59.251561585	0.600656642	0.10892587	0.573593074	0.52734375
2.62488E-4	59.512807316	0.602905061	0.107980333	0.576190476	0.53125
2.64135E-4	59.776176638	0.604401865	0.107034796	0.579220779	0.53515625
2.65744E-4	60.014651886	0.605852584	0.106183812	0.582251082	0.53515625
2.67389E-4	60.254653349	0.607325345	0.105332829	0.584848485	0.5390625
2.69843E-4	60.523186194	0.609502282	0.104387292	0.587445887	0.546875
2.71612E-4	60.766847817	0.611056129	0.103536309	0.59047619	0.55078125
2.73384E-4	61.011966744	0.612600663	0.102685325	0.593939394	0.55078125
2.75766E-4	61.259094697	0.614657189	0.101834342	0.596969697	0.5625
2.77529E-4	61.508175801	0.616165455	0.100983359	0.6004329	0.5625
2.78247E-4	61.758358304	0.616775947	0.100132375	0.603030303	0.56640625
2.80009E-4	62.009725462	0.61826699	0.099281392	0.606060606	0.56640625
2.81119E-4	62.262348953	0.619200906	0.098430408	0.609090909	0.56640625
2.82567E-4	62.516100362	0.62041165	0.097579425	0.611688312	0.56640625
2.83622E-4	62.771070335	0.62128865	0.096728442	0.614285714	0.5703125
2.85026E-4	63.0269247	0.622449384	0.095877458	0.617316017	0.57421875
2.86489E-4	63.255543625	0.623651924	0.095121029	0.61991342	0.578125
2.87249E-4	63.51362135	0.62427347	0.094270045	0.623376623	0.578125
2.88307E-4	63.772621609	0.625135966	0.093419062	0.626406926	0.58203125
2.90314E-4	64.004141997	0.626760219	0.092662632	0.628571429	0.58203125
2.91102E-4	64.265826294	0.627393956	0.091811649	0.632467532	0.58203125
2.9257E-4	64.528613194	0.628569162	0.090960666	0.635930736	0.58203125
2.93077E-4	64.762900745	0.628973273	0.090204236	0.638095238	0.5859375
2.94395E-4	65.027318984	0.630019785	0.089353253	0.64025974	0.59375
2.95423E-4	65.263366359	0.630831743	0.088596823	0.643722944	0.59765625
2.96738E-4	65.500300665	0.631865166	0.087840393	0.645887446	0.6015625
2.98773E-4	65.768597844	0.633454179	0.08698941	0.649350649	0.60546875
2.99486E-4	66.008009279	0.634006854	0.08623298	0.652380952	0.60546875
3.00739E-4	66.278289544	0.634975653	0.085381997	0.656277056	0.60546875
3.01614E-4	66.519345592	0.635648643	0.084625567	0.65974026	0.60546875
3.02887E-4	66.76118088	0.636623208	0.083869138	0.662770563	0.609375
3.04122E-4	67.004059356	0.637564081	0.083112708	0.665800866	0.6171875
3.05181E-4	67.278335031	0.638366688	0.082261725	0.668831169	0.6171875
3.0619E-4	67.522964616	0.639128647	0.081505295	0.670995671	0.62109375
3.06823E-4	67.768212119	0.639604567	0.080748865	0.674025974	0.625
3.08788E-4	68.014612826	0.641075325	0.079992436	0.677056277	0.62890625
3.10012E-4	68.262121819	0.641984683	0.079236006	0.680519481	0.62890625
3.11648E-4	68.510924558	0.643193909	0.078479576	0.683116883	0.62890625
3.1235E-4	68.760472092	0.64371003	0.077723147	0.686580087	0.6328125
3.13219E-4	69.010763397	0.644346961	0.076966717	0.68961039	0.63671875
3.14721E-4	69.26204235	0.645442593	0.076210287	0.693073593	0.63671875
3.15263E-4	69.51416029	0.645836366	0.075453858	0.694805195	0.6484375
3.15815E-4	69.766628374	0.646236028	0.074697428	0.697402597	0.6484375
3.1685E-4	70.019685142	0.646983927	0.073940998	0.7004329	0.65234375
3.18718E-4	70.273860975	0.648325318	0.073184569	0.703030303	0.66015625
3.19765E-4	70.529360112	0.649072779	0.072428139	0.706493506	0.66015625
3.20629E-4	70.753586148	0.649686949	0.071766263	0.70952381	0.6640625
3.21618E-4	71.010568733	0.650387322	0.071009834	0.711688312	0.6640625
3.22859E-4	71.268512952	0.651262904	0.070253404	0.714285714	0.671875
3.24814E-4	71.527538986	0.652632881	0.069496974	0.717748918	0.67578125
3.25915E-4	71.755398356	0.653399156	0.068835098	0.72034632	0.67578125
3.26744E-4	72.016423233	0.653974489	0.068078669	0.722943723	0.6796875
3.2741E-4	72.278022405	0.654434767	0.067322239	0.726406926	0.6796875
3.27985E-4	72.507389838	0.654831599	0.066660363	0.728571429	0.6796875
3.29265E-4	72.770448015	0.655711746	0.065903933	0.731601732	0.68359375
3.30184E-4	73.001352496	0.656340588	0.065242057	0.734632035	0.68359375
3.31152E-4	73.2659367	0.657000413	0.064485628	0.738095238	0.68359375
3.31776E-4	73.531124708	0.65742464	0.063729198	0.741125541	0.6875
3.32858E-4	73.763878846	0.658157747	0.063067322	0.744155844	0.6875
3.33403E-4	74.030423325	0.658525274	0.062310893	0.746753247	0.69140625
3.3553E-4	74.26479496	0.659953987	0.061649017	0.74978355	0.6953125
3.36306E-4	74.53343871	0.660472326	0.060892587	0.753246753	0.6953125
3.3774E-4	74.769394903	0.661425998	0.060230711	0.755844156	0.69921875
3.39008E-4	75.006405201	0.662264587	0.059568835	0.758441558	0.70703125
3.40118E-4	75.278075807	0.662995298	0.058812405	0.761471861	0.7109375
3.41926E-4	75.516943303	0.664179035	0.05815053	0.764069264	0.71484375
3.43547E-4	75.756946073	0.665233174	0.057488654	0.766666667	0.71875
3.44615E-4	76.032304387	0.665923902	0.056732224	0.76969697	0.72265625
3.45493E-4	76.273916875	0.666489473	0.056070348	0.772727273	0.72265625
3.46766E-4	76.516362931	0.667306667	0.055408472	0.775757576	0.72265625
3.47539E-4	76.759296193	0.667801037	0.054746596	0.778354978	0.7265625
3.48921E-4	77.003044508	0.66868061	0.05408472	0.781385281	0.7265625
3.49756E-4	77.282502565	0.66920999	0.05332829	0.784848485	0.7265625
3.50778E-4	77.527774578	0.669855513	0.052666415	0.787878788	0.7265625
3.51376E-4	77.773469726	0.670232329	0.052004539	0.79047619	0.73046875
3.52694E-4	78.020055254	0.671058936	0.051342663	0.793073593	0.734375
3.53635E-4	78.267479158	0.671646779	0.050680787	0.795238095	0.7421875
3.54674E-4	78.515488958	0.672293801	0.050018911	0.797402597	0.74609375
3.54959E-4	78.763909997	0.672470924	0.049357035	0.8	0.74609375
3.55859E-4	79.012804455	0.673027859	0.048695159	0.803030303	0.74609375
3.56462E-4	79.262144671	0.673400619	0.048033283	0.806060606	0.74609375
3.5779E-4	79.512058968	0.674217846	0.047371407	0.808658009	0.75
3.59202E-4	79.763017047	0.675082333	0.046709531	0.810822511	0.75390625
3.59922E-4	80.014667944	0.675521724	0.046047655	0.813419913	0.75390625
3.61645E-4	80.267361894	0.676567188	0.045385779	0.816450216	0.75390625
3.62146E-4	80.520671777	0.676870054	0.044723903	0.819047619	0.7578125
3.62628E-4	80.774322561	0.677161227	0.044062027	0.822077922	0.7578125
3.63966E-4	81.028465847	0.677965968	0.043400151	0.824675325	0.765625
3.6546E-4	81.283888994	0.678859594	0.042738275	0.826406926	0.77734375
3.66659E-4	81.503822725	0.679572994	0.042170953	0.827705628	0.7890625
3.67803E-4	81.761048341	0.680250924	0.041509077	0.82987013	0.796875
3.68507E-4	82.018825269	0.680666845	0.040847201	0.832034632	0.796875
3.69344E-4	82.27720579	0.681159706	0.040185325	0.834632035	0.80078125
3.70471E-4	82.536242533	0.681820955	0.039523449	0.837229437	0.80859375
3.71194E-4	82.758781556	0.682243801	0.038956127	0.839393939	0.81640625
3.72071E-4	83.018890005	0.682755413	0.038294251	0.842424242	0.81640625
3.72575E-4	83.279509924	0.683048471	0.037632375	0.845021645	0.8203125
3.73273E-4	83.503228512	0.683453597	0.037065053	0.847186147	0.82421875
3.74533E-4	83.765049211	0.684181872	0.036403177	0.84978355	0.828125
3.766E-4	84.028063136	0.685370058	0.035741301	0.852813853	0.828125
3.769E-4	84.254113165	0.685541626	0.035173979	0.854978355	0.83203125
3.7777E-4	84.518308183	0.686038579	0.034512103	0.857575758	0.8359375
3.78575E-4	84.783007758	0.68649714	0.033850227	0.86017316	0.83984375
3.79122E-4	85.010332272	0.686807448	0.033282905	0.862337662	0.84375
3.80565E-4	85.276407062	0.687624166	0.032621029	0.864935065	0.84375
3.81441E-4	85.505047531	0.688117898	0.032053707	0.867099567	0.84765625
3.82008E-4	85.772263286	0.688436675	0.031391831	0.86969697	0.8515625
3.82703E-4	86.001632169	0.688826077	0.030824508	0.871861472	0.85546875
3.84146E-4	86.27008076	0.689632304	0.030162632	0.874891775	0.85546875
3.85854E-4	86.501095288	0.69058136	0.02959531	0.877489177	0.859375
3.86705E-4	86.771499625	0.691051903	0.028933434	0.87965368	0.86328125
3.88515E-4	87.004170806	0.692047736	0.028366112	0.882251082	0.8671875
3.89848E-4	87.276714879	0.692777334	0.027704236	0.884848485	0.87109375
3.91205E-4	87.511135552	0.693516464	0.027136914	0.886580087	0.87890625
3.91871E-4	87.78519853	0.693877891	0.026475038	0.889177489	0.87890625
3.93074E-4	88.020748622	0.694528387	0.025907716	0.890909091	0.88671875
3.94249E-4	88.256976434	0.695161473	0.025340393	0.893073593	0.890625
3.95425E-4	88.533398672	0.69579203	0.024678517	0.896103896	0.890625
3.97943E-4	88.77169724	0.697134004	0.024111195	0.897835498	0.8984375
3.98985E-4	89.010838525	0.697685726	0.023543873	0.9004329	0.8984375
3.99991E-4	89.250571871	0.698216748	0.022976551	0.902597403	0.90234375
4.01393E-4	89.531199292	0.698953694	0.022314675	0.905194805	0.90625
4.02998E-4	89.772560421	0.699792762	0.021747352	0.907792208	0.90625
4.04853E-4	90.015085968	0.700756541	0.02118003	0.91038961	0.90625
4.06115E-4	90.258333662	0.701408607	0.020612708	0.912987013	0.90625
4.06997E-4	90.50235008	0.701862669	0.020045386	0.914718615	0.91015625
4.0826E-4	90.787678024	0.702510879	0.01938351	0.917748918	0.91015625
4.09385E-4	91.033133326	0.703085344	0.018816188	0.91991342	0.91796875
4.10944E-4	91.279265126	0.703878321	0.018248865	0.922510823	0.91796875
4.12132E-4	91.526228511	0.704479914	0.017681543	0.925108225	0.91796875
4.13783E-4	91.774045669	0.705311229	0.017114221	0.927705628	0.91796875
4.15014E-4	92.022654089	0.7059283	0.016546899	0.92987013	0.91796875
4.17021E-4	92.272488155	0.706928788	0.015979576	0.932467532	0.91796875
4.18288E-4	92.52319834	0.707557204	0.015412254	0.935064935	0.91796875
4.21113E-4	92.775192551	0.708948109	0.014844932	0.937662338	0.921875
4.23035E-4	93.016221953	0.709886717	0.01427761	0.94025974	0.921875
4.25006E-4	93.282936448	0.710843091	0.013710287	0.942424242	0.93359375
4.26717E-4	93.538447628	0.711668124	0.013142965	0.944155844	0.94140625
4.29382E-4	93.752671883	0.712944081	0.012670197	0.945887446	0.9453125
4.31788E-4	94.011222879	0.714086377	0.012102874	0.948484848	0.9453125
4.3364E-4	94.271152537	0.714959023	0.011535552	0.951082251	0.9453125
4.35723E-4	94.531893091	0.715934616	0.01096823	0.953679654	0.94921875
4.37773E-4	94.750320099	0.716888315	0.010495461	0.955844156	0.94921875
4.4157E-4	95.014460639	0.718638009	0.009928139	0.958441558	0.94921875
4.44481E-4	95.280452282	0.71996474	0.009360817	0.96017316	0.95703125
4.46821E-4	95.503141579	0.721022199	0.008888048	0.962337662	0.95703125
4.49012E-4	95.77199196	0.722004792	0.008320726	0.964935065	0.95703125
4.54283E-4	96.043236954	0.724341432	0.007753404	0.967099567	0.9609375
4.56759E-4	96.271014989	0.725425419	0.007280635	0.968831169	0.96875
4.60801E-4	96.500332564	0.727176691	0.006807867	0.970995671	0.96875
4.65722E-4	96.777970741	0.729278957	0.006240545	0.973593074	0.96875
4.69908E-4	97.012244924	0.731042168	0.005767776	0.975757576	0.96875
4.72648E-4	97.295220836	0.73218366	0.005200454	0.978354978	0.96875
4.76309E-4	97.532387711	0.733693773	0.004727685	0.98008658	0.97265625
4.79299E-4	97.771627058	0.734914636	0.004254917	0.982251082	0.97265625
4.83799E-4	98.012452394	0.736731448	0.003782148	0.983982684	0.9765625
4.86677E-4	98.25507547	0.737880178	0.00330938	0.985714286	0.98046875
4.92654E-4	98.540172035	0.740234151	0.002742057	0.987878788	0.98828125
4.97937E-4	98.797069769	0.742279769	0.002269289	0.99004329	0.99609375
5.05093E-4	99.04909994	0.744999987	0.00179652	0.992207792	0.99609375
5.16525E-4	99.254144963	0.749228703	0.001418306	0.993506494	1
5.28627E-4	99.51404245	0.753554717	0.000945537	0.995670996	1
5.38499E-4	99.781623553	0.756974547	0.000472769	0.997835498	1
5.60788E-4	100	0.764357645	0.000094554	0.9995671	1
5.60788E-4	100	0.764357645	0.000094554	1	1
