# Supplementary material for: Spatiotemporal prediction of alpine wetlands under multi-climate scenarios in the west of Sichuan, China
Source: PeerJ. 2024 Nov 27;12:e18586. doi: 10.7717/peerj.18586 (PMC11608022; doi:10.7717/peerj.18586)
Supplement: Supplemental Information 1 [file peerj-12-18586-s001.zip › Maxent_data1/2.5mBIOssp126_2021-2040/RES/wetland_7_sampleAverages.csv]

Predictor variable	Categorical	Sample average
2.5mbiossp126_2021-2040_1	false	1.116675685588163
2.5mbiossp126_2021-2040_10	false	9.52352092358973
2.5mbiossp126_2021-2040_11	false	-7.961024500823124
2.5mbiossp126_2021-2040_12	false	659.3774891774892
2.5mbiossp126_2021-2040_13	false	129.708658008658
2.5mbiossp126_2021-2040_14	false	3.652813852813853
2.5mbiossp126_2021-2040_15	false	88.95873059359464
2.5mbiossp126_2021-2040_16	false	352.3904761904762
2.5mbiossp126_2021-2040_17	false	15.756709956709956
2.5mbiossp126_2021-2040_18	false	350.1606060606061
2.5mbiossp126_2021-2040_19	false	16.375757575757575
2.5mbiossp126_2021-2040_2	false	14.035378698043493
2.5mbiossp126_2021-2040_3	false	41.00817528926965
2.5mbiossp126_2021-2040_4	false	709.1473006871871
2.5mbiossp126_2021-2040_5	false	16.61683981098654
2.5mbiossp126_2021-2040_6	false	-17.7129870209343
2.5mbiossp126_2021-2040_7	false	34.32982684296447
2.5mbiossp126_2021-2040_8	false	9.36262621012601
2.5mbiossp126_2021-2040_9	false	-7.482676802222412
wc2.1_2.5m_elev	false	4095.4623376623376
