# Supplementary material for: Spatiotemporal prediction of alpine wetlands under multi-climate scenarios in the west of Sichuan, China
Source: PeerJ. 2024 Nov 27;12:e18586. doi: 10.7717/peerj.18586 (PMC11608022; doi:10.7717/peerj.18586)
Supplement: Supplemental Information 1 [file peerj-12-18586-s001.zip › Maxent_data1/2.5mBIOssp126_2021-2040/RES/wetland_7_samplePredictions.csv]

X	Y	Test or train	Raw prediction	Cumulative prediction	Logistic prediction
101.194681438	28.1482989818	train	2.7911027311458217E-7	0.005212189079610127	0.0016118335055765576
100.289760198	29.08940812	train	5.941328664188035E-5	9.93498622322273	0.2557638985714273
100.331317082	29.1251002644	train	6.867910049075895E-5	12.559600651556874	0.28431109866012727
100.270100613	29.16179269	train	4.29694301439044E-5	6.128480563910398	0.19906752982275439
100.342297416	29.1791374782	train	5.674364892457837E-5	9.249976601805212	0.24711145683179286
100.301283292	29.1885668757	train	5.6363562643717365E-5	9.148762928242816	0.24586318849129332
100.352697673	29.1880571989	train	7.772881242535293E-5	15.108018980466007	0.31015485182959335
100.39407234	29.2056812934	train	6.243296720648226E-5	10.867679230212476	0.2653142268375512
100.291452737	29.2247600013	train	5.8125511351720614E-5	9.590367561351119	0.25161511518080065
100.312025956	29.2245597833	train	3.71711061807237E-5	4.980204011590002	0.17695874281582594
100.260813662	29.2431013186	train	9.901511018519854E-5	21.124363559751473	0.36416107319804786
100.158128312	29.2620794835	train	6.863654682154929E-5	12.548721942509081	0.2841850010015128
100.199291569	29.2617164688	train	9.59219535115857E-5	20.369264056030598	0.35684446200624365
100.240454057	29.261340783	train	9.858111599384426E-5	21.002663772961952	0.36314455108390126
100.055587951	29.2990277912	train	6.923543101279273E-5	12.701824765153106	0.28595557388849074
100.096767482	29.2986959704	train	4.0542616596450526E-5	5.639588045460037	0.18996035828331512
100.076272463	29.3078874289	train	6.617036205456872E-5	11.935952667335146	0.27680035739048287
100.117455265	29.3075491379	train	7.716458994727034E-5	14.963005338640254	0.3085982504712076
100.230704188	29.3065533766	train	8.734692672005356E-5	18.012644670846573	0.33565146314521543
100.148544026	29.3253345326	train	9.109324666458835E-5	19.102231876705304	0.3450797802085707
100.210326899	29.3247886088	train	9.947023749763576E-5	21.252383049697013	0.36522361421984495
100.004554611	29.3445454321	train	7.185949134916104E-5	13.470555225388608	0.29361132333850776
100.045753105	29.3442288966	train	8.209439928286285E-5	16.425182548697283	0.3219659608293434
100.107549577	29.3437302511	train	9.094877594314575E-5	19.050286657540767	0.344721156233714
100.241436313	29.3425517137	train	5.9319131786086444E-5	9.911783549065284	0.25546212223262177
100.056145686	29.3531717353	train	9.12444449202471E-5	19.1565960167128	0.3454546839994369
100.190047217	29.3520444351	train	8.711945759107665E-5	17.954524915854158	0.33507024502181915
100.427181135	29.3677662762	train	6.727945592651096E-5	12.19373525223281	0.28014014918507785
100.437481529	29.3676556373	train	7.810905891636185E-5	15.203011009143205	0.3111999448206416
99.0671958158	29.3934373337	train	2.8867917932878246E-6	0.13811337218250366	0.016423605032239275
100.015301869	29.3895877497	train	9.205918518977382E-5	19.42982418984769	0.3474675088035289
100.468641447	29.3853639207	train	8.335859401447637E-5	16.836644008741057	0.3253110983173666
99.994781196	29.3987671943	train	7.664183535438113E-5	14.818907777990006	0.3071497700492444
100.06691656	29.3982092495	train	6.704482462639196E-5	12.139583687792573	0.27943618383745583
100.489376788	29.3941577022	train	9.355233151005339E-5	19.813941692601	0.3511243903435731
100.551466448	29.4114967571	train	6.60507864288954E-5	11.907564041420146	0.2764384301346766
99.0672195669	29.4295389628	train	3.342500121921517E-6	0.1682656253091623	0.018967057273491343
100.118835909	29.4338815463	train	9.400289880986377E-5	19.932587932888104	0.3522198432005341
100.479596718	29.4303620127	train	8.017859823222007E-5	15.696599667414603	0.31683293132533835
100.026149953	29.4436525946	train	8.973367134115308E-5	18.71028286896391	0.34168925051800136
100.252950981	29.4417115263	train	7.743507377455127E-5	15.03463807886579	0.30934534860385626
100.551877893	29.4385629755	train	4.813319316053626E-5	7.1815032764716875	0.21778020748829438
100.428316143	29.4489697197	train	7.521726179102384E-5	14.397243297262664	0.3031714924132296
100.459370839	29.4576567322	train	8.440287514186403E-5	17.185625688856064	0.3280495380360442
100.119232	29.469976069	train	1.0615350427202168E-4	22.943458236567825	0.3804272275669252
100.232660882	29.4689737165	train	1.1155197622882475E-4	24.549676920432862	0.39218644678012404
100.56259958	29.4655084145	train	2.7236578385367146E-5	3.1178708972488587	0.1361007660813801
99.9852599486	29.4800600485	train	3.467188144984469E-5	4.506845931645283	0.16704833216119508
100.067766149	29.4794234892	train	1.1158924627307583E-4	24.560146243663283	0.39226607897724836
100.15026959	29.4787357872	train	1.08817104084877E-4	23.655831364013288	0.3862855407887315
100.552427364	29.4746510873	train	4.588956574247877E-5	6.753248713575906	0.20975817374232858
100.202045767	29.4963266398	train	1.2928510183436473E-4	30.788902730269246	0.42785664024266623
100.006243523	29.5160013017	train	3.644501831260155E-5	4.840220075669759	0.17410390703891893
100.02687747	29.5158435295	train	8.876858518374201E-5	18.375517601751284	0.33926112111507933
100.119728131	29.5150939401	train	1.2115108874788344E-4	27.38791880882372	0.41202920983069696
100.140361125	29.514918562	train	1.3190761054285318E-4	32.00496852619063	0.43277951335402837
100.563292079	29.510618109	train	2.659295555047111E-5	3.0039706742619106	0.13331335147303158
100.057921951	29.5246245907	train	1.08734409435739E-4	23.635592534282914	0.38610532926433233
100.511854362	29.5202366559	train	8.739152423503627E-5	18.023274916025994	0.33576529744409467
100.099485352	29.55136044	train	1.3409371552445328E-4	32.90543123515424	0.43681890462792883
100.182046247	29.550651491	train	1.3951625857971172E-4	34.9485917703908	0.44659441736323097
100.017102401	29.5700656654	train	1.060766955474803E-4	22.92621150418807	0.3802566351602764
100.068714233	29.5696603435	train	1.2118821545181284E-4	27.404891104928023	0.4121034412897312
100.171934598	29.5687895491	train	1.5847662785795267E-4	41.87797292041214	0.4782601313455086
99.9656613175	29.5884987329	train	2.5241777788906853E-5	2.7735363660843286	0.1274027268423584
99.9657472653	29.597522613	train	4.9756654031468594E-5	7.547223066057808	0.22348402932348183
99.9760726718	29.5974470807	train	1.1897552382842868E-4	26.766029436174577	0.4076463884459615
100.058674465	29.5968139143	train	1.2832147439913505E-4	30.329159487705358	0.4260262191776467
100.461445007	29.602013691	train	8.053534287963292E-5	15.817517423022956	0.3177946420251203
100.430600173	29.6113735114	train	7.227907262209657E-5	13.57473178845841	0.2948202628799698
100.513198909	29.610457135	train	8.012515548322141E-5	15.678916512514576	0.3166886270179244
99.9660914477	29.6336180085	train	4.3045041269478556E-5	6.142067015391995	0.19934798943872264
99.9764205327	29.6335423659	train	1.0615828245912098E-4	22.944531137005296	0.38043783683188304
100.028065355	29.6331520901	train	1.0544772677830351E-4	22.784982026651686	0.3788561513629341
100.090037761	29.632657223	train	9.811002341685626E-5	20.889588135110152	0.36203745007105204
100.399998898	29.6387711617	train	9.619475971567452E-5	20.443603835117656	0.35749652667441784
99.5323346008	29.6541180994	train	3.692946553609473E-5	4.933617627216235	0.17601085265332958
100.431110282	29.6474626812	train	9.132077775093872E-5	19.184041893497607	0.34564379214979246
100.111091277	29.6685793781	train	9.105530708462098E-5	19.0885904981842	0.344985639671514
100.255737451	29.6672877329	train	3.455306289780269E-5	4.4851191774826376	0.16657122330043228
100.266068951	29.6671894344	train	3.493647579487529E-5	4.556141379482034	0.1681088349257528
100.379711974	29.6660550248	train	7.988257835554223E-5	15.598652510300495	0.3160328613622574
100.018190619	29.6783500118	train	8.143686608632371E-5	16.131456962903272	0.3202129402807058
100.121523587	29.6775156738	train	2.987782201344797E-5	3.6182429225476684	0.1473542019452379
100.235184573	29.6765048691	train	3.7203596255921335E-5	4.986467838330797	0.17708602619373584
100.266181993	29.6762122823	train	4.4461095097140205E-5	6.399390176120602	0.20456442090843774
100.307511165	29.6758108925	train	5.1590886697504306E-5	7.990060687629745	0.22982910565103834
100.431493474	29.6745294244	train	7.19937950359369E-5	13.508055483028373	0.29399874336851123
100.142393743	29.6953856188	train	2.6574684552032156E-5	3.0007374048118147	0.13323396048505726
100.380081684	29.6931222901	train	6.502498177432618E-5	11.610318468847643	0.2733186130871541
100.008127303	29.7054999056	train	6.812488274186544E-5	12.412626185842392	0.28266531982547016
99.9256838552	29.7331750242	train	3.757806796881841E-5	5.0648791162514755	0.17855022282470692
100.256523361	29.7304476524	train	3.631169773517186E-5	4.814516934235878	0.17357756309554956
99.5123112967	29.7805443633	train	5.848331455425081E-5	9.696614759315196	0.2527724713394684
100.153761067	29.7855273887	train	3.818328266622815E-5	5.194678606969715	0.18090564818270535
99.1812886214	29.7994622467	train	3.3499001486376735E-5	4.293033938492956	0.1623146485956335
99.9366947119	29.805292044	train	7.859249479683379E-5	15.308971854783993	0.3125240865529271
99.1709717943	29.8175256984	train	2.100214798565738E-5	2.150704451981407	0.10832200637338714
99.9264310836	29.8143886595	train	5.3224798314538584E-5	8.383069183611173	0.2353945263406066
99.9266808397	29.8414596456	train	5.0074209818694254E-5	7.613671356247231	0.22459000799043724
99.2021107499	29.8626057467	train	2.0190523580032847E-5	2.0321290463871673	0.10457367535217298
99.3574841928	29.8803258461	train	2.9760570712248256E-5	3.5963982512392327	0.14686085649371336
99.927097857	29.8865777047	train	6.12671042339218E-5	10.4730664805492	0.26165615075767645
99.937537485	29.8955280852	train	6.787453123771925E-5	12.344526830205341	0.2819194034230839
101.500852415	29.8841736131	train	5.024954475807823E-5	7.650360049702697	0.22519931305845453
101.532347269	29.9016131775	train	4.621743587241783E-5	6.810859160724039	0.210940715355851
100.18649945	29.9296188006	train	8.209107146511574E-5	16.423350879849096	0.32195711144355
100.238292743	29.9291424414	train	8.284625713273695E-5	16.66867970188786	0.3239594089658354
99.9275995294	29.940718961	train	5.303787513257475E-5	8.341826308537257	0.234761907559185
100.279841942	29.9377691524	train	7.776729532454961E-5	15.117632661987098	0.3102607648275305
101.31564422	29.9326607529	train	7.196354420301104E-5	13.500128960581405	0.2939115171848586
100.114288531	29.9573204563	train	8.321669429951825E-5	16.7772552701453	0.3249372683140649
101.253728878	29.9427555192	train	6.08691933070324E-5	10.3290831340829	0.26039929112439647
99.9279347375	29.9768128804	train	8.167910906760105E-5	16.21624098913805	0.32085982731919893
99.93829926	29.9767394477	train	8.551888331275584E-5	17.528388921682964	0.3309516027893785
101.326837084	29.9685472467	train	6.0260388172906364E-5	10.150085404079283	0.2584679879154916
101.399763696	29.9852795443	train	6.469000329107643E-5	11.48664209584947	0.2722939954213917
99.6483729	30.0236074506	train	3.324282878449234E-5	4.245950018422434	0.1612735807674801
99.2646883862	30.033963144	train	1.944495928336599E-5	1.9227887808856792	0.10110255205258682
101.390054448	30.0125181936	train	5.66963635478373E-5	9.23738491689908	0.24695638868267905
99.9388939065	30.0399031357	train	1.0475710486625504E-4	22.589858502190204	0.3773110797511268
100.084183161	30.0478095709	train	7.010166947988918E-5	12.951523800732302	0.2885011251627076
99.9079451328	30.0581683525	train	1.2096985185898372E-4	27.30506722713528	0.41166657392226014
100.042791644	30.0571680768	train	1.0408858641331534E-4	22.408176473291906	0.37580811918575985
100.063826173	30.0840707775	train	5.867151569371544E-5	9.752190875445844	0.25337979441635594
100.354315222	30.0813981813	train	8.177710372326554E-5	16.25053945332783	0.32112116318410383
99.6903538119	30.0955875006	train	7.795836021132723E-5	15.165363914301428	0.3107861342003009
99.7837502842	30.0950636016	train	1.0205778480800647E-4	21.949688455141136	0.3711976545084285
99.8148818761	30.0948742191	train	1.049199886056799E-4	22.63810486433438	0.37767617840151035
100.032793918	30.0933420747	train	1.1190214127362633E-4	24.64803985805979	0.39293379698578307
99.5658730591	30.1052068083	train	4.6927289977843895E-5	6.935579972608129	0.2134888861247712
99.9187350542	30.1032129971	train	9.329350472586287E-5	19.746613855921108	0.3504934342415731
99.960420238	30.1209625061	train	1.1693914163582846E-4	26.073748949071206	0.40348434016923823
99.8671612393	30.1396592594	train	1.0819551558127658E-4	23.503655757492673	0.38492835291835803
101.734870938	30.1140334728	train	8.193112992079217E-5	16.33531722941198	0.32153151983190736
101.330848324	30.139871284	train	4.879687826087218E-5	7.329911935685997	0.22012207557581898
99.8882479962	30.1756136888	train	1.0215292916628576E-4	21.971269741112902	0.37141517792566264
99.9505597138	30.1751769739	train	9.145783018015818E-5	19.2333198260901	0.34598305390041234
99.5559494675	30.1864669632	train	3.0600788115275344E-5	3.7529361557993806	0.1503835865738001
100.334902194	30.1808520846	train	8.102415843565122E-5	15.987171652266294	0.3191080005830884
99.5456119014	30.1955345178	train	2.1236502112558062E-5	2.1849427467608122	0.109398493925349
100.085860386	30.2011974364	train	1.1655318194158099E-4	25.926203036553648	0.40268889669435587
101.663985988	30.1786281177	train	7.594163626650549E-5	14.613716276534877	0.305200079894182
99.8470149963	30.2119818123	train	1.11367591952469E-4	24.492885985437603	0.391792179082958
101.612344153	30.1886870813	train	6.471010207712458E-5	11.492560459892337	0.2723555541918735
99.0989282524	30.223705176	train	1.7671801654408285E-5	1.6747822967236545	0.09273814660701368
99.6600620502	30.2220804736	train	1.2658687370706333E-4	29.546516667733666	0.42270163887912965
99.7224065746	30.2217516766	train	1.2284837279996137E-4	27.975219098366047	0.41540372402333087
99.7535784394	30.2215761594	train	1.1188733917024456E-4	24.643881880576593	0.392902242358854
100.16927869	30.227550179	train	1.813810518369491E-4	48.066319505007776	0.5119923539786315
99.5978257247	30.2404272186	train	1.130639338031303E-4	24.933433666064516	0.3954002764947806
101.550776852	30.2169593779	train	8.315411654063571E-5	16.751761077598726	0.3247722776633818
99.0054044464	30.2508152526	train	1.0302248387529709E-5	0.7746799611467551	0.056239169397527725
101.436805733	30.2281492406	train	8.454651032907811E-5	17.226144298403707	0.32842445742973164
101.571772639	30.225568663	train	1.029273401360102E-4	22.137353104579283	0.37318009011230613
101.696341564	30.2230634305	train	9.599096799920433E-5	20.388070526288526	0.35700954629366477
98.9742184303	30.2598370863	train	1.1438751167183859E-5	0.9037819806263748	0.06205823506691447
99.6395139699	30.2582783493	train	9.365221614788342E-5	19.84024394921385	0.3513675568466105
101.603153957	30.233968386	train	1.0013030144210056E-4	21.47783387582851	0.3667583061423186
101.675825409	30.2325035994	train	9.693901212477283E-5	20.61999798030728	0.35926874234699663
99.6916135666	30.2760614346	train	1.0871469208582513E-4	23.63076687637396	0.38606234479090074
99.837237503	30.2842349552	train	1.2648930823214925E-4	29.512458941321544	0.4225134979615113
99.8476344461	30.2841680456	train	1.2656281581362308E-4	29.538118644216002	0.4226552580968721
101.323438586	30.2662916799	train	1.3686018786195834E-4	33.981203944580905	0.4418489405470666
101.54155643	30.2622379711	train	1.1347474024271839E-4	25.03062570363421	0.3962676268961483
101.593482567	30.2612193405	train	1.3250976520604407E-4	32.23961656168838	0.43389791975918296
101.614252274	30.2608061327	train	1.250090393924492E-4	28.852981746294784	0.41964389424966025
99.5877552547	30.2946168261	train	1.0501902304386742E-4	22.667438985631026	0.3778979516876403
101.437919227	30.273229597	train	1.2109904195768918E-4	27.364125866252373	0.4119251154544681
101.510629015	30.2718548309	train	9.026517388529676E-5	18.861893103984603	0.3430188906333219
99.8373908131	30.3022814355	train	1.0700325723701671E-4	23.143321257144127	0.38230828355765994
101.365420863	30.2835805495	train	1.4132686217018664E-4	35.51085530855224	0.4497833516717447
99.5254593527	30.312929763	train	7.544357420512041E-5	14.464081833261702	0.30380654422038733
99.5566612441	30.312800731	train	6.158519959359743E-5	10.586705533080785	0.2626578330554785
99.4734991599	30.3221521465	train	7.860489380805094E-5	15.311399650346758	0.31255798076534136
101.230762634	30.3039873246	train	1.1598057537903502E-4	25.718337952397395	0.40150486735371455
101.272330881	30.303271761	train	1.5391615685574967E-4	40.24804013350703	0.4709792940397219
101.365853888	30.3016135269	train	1.3797436149752963E-4	34.41686236407578	0.4438494560907399
101.397245982	30.310062213	train	1.28700868280883E-4	30.507959348722686	0.4267482781648653
101.438811838	30.3092936317	train	1.2041623638797824E-4	27.133321985247157	0.4105560723637178
101.58451612	30.3155147419	train	1.2566337793877092E-4	29.139928097594854	0.4209158841060578
99.4424156132	30.3493330124	train	4.014254238963776E-5	5.558539041511923	0.1884390651945913
99.484078442	30.3582093602	train	3.422553135940789E-5	4.42543197790656	0.16525320539689178
101.335536241	30.338240283	train	1.4805004289670775E-4	38.224391541593214	0.4613097223741002
101.491451648	30.3353611868	train	9.143867925444798E-5	19.22643400851207	0.3459356685417886
101.522631988	30.3347630935	train	1.1819368842685785E-4	26.518920159026266	0.4060553257354905
101.626559591	30.3327158444	train	1.080923014443774E-4	23.468386287440847	0.3847024119225451
101.346146445	30.3470706663	train	1.6259490175705814E-4	43.324152788559815	0.4846649067166354
101.418915735	30.3457439375	train	1.2098829803320537E-4	27.313499807939568	0.41170350321792526
101.46049599	30.3449676485	train	1.1649892775261247E-4	25.90604959997659	0.4025769114507581
101.502074612	30.3441781558	train	9.749373191319308E-5	20.742867137445455	0.36058329649493115
101.616407181	30.3419389846	train	1.2389110200530635E-4	28.385293375638177	0.41745772177948887
101.221591903	30.3582682581	train	7.259020222869192E-5	13.64745033938609	0.29571405211689766
101.252785623	30.3577341449	train	1.3665645969753487E-4	33.88836466370755	0.441481586139927
98.9741853247	30.3861754012	train	1.9435822634233464E-5	1.9214467999722469	0.10105984763465288
99.1823619841	30.3860506841	train	7.270075665894165E-6	0.47516432980219786	0.04035474291461097
101.596096657	30.3603831956	train	1.1888060727920509E-4	26.73879917624326	0.4074536846738243
99.4842563352	30.3943044374	train	2.605284721826272E-5	2.911787459054767	0.13096032115920697
99.6716207864	30.3934754891	train	9.631690045271026E-5	20.47688722557094	0.35778804062141306
99.9006092419	30.392097449	train	1.299138284683981E-4	30.966520482951594	0.42904463305375234
99.6925022076	30.4023901984	train	9.687384434517478E-5	20.605563467028816	0.35911395531141727
99.9527372878	30.400751104	train	1.4922321802379737E-4	38.56501515987226	0.4632717331349991
101.253406224	30.3847854364	train	1.3409159187140153E-4	32.90432039544417	0.4368150085499588
101.295007974	30.3840609406	train	1.5608441878142473E-4	40.92817677469359	0.4744661183708249
101.513622389	30.3890556945	train	1.230976027473194E-4	28.06809977453569	0.4158959804534688
99.8383907178	30.419582325	train	1.2093287089859455E-4	27.288161556997146	0.41159252396302304
101.305831914	30.4019112236	train	1.5202556866636153E-4	39.57917932053225	0.46790102220555724
101.378643962	30.4006047986	train	1.4164897289906456E-4	35.660381524351386	0.45034682399884157
101.441050441	30.3994527431	train	1.2896095970648633E-4	30.647372647046353	0.42724223309323317
99.9009406441	30.428189155	train	1.594746420025635E-4	42.29608196246511	0.4798268232789665
99.6302747985	30.4388003697	train	8.163525872153042E-5	16.200893552147093	0.3207428203806748
101.389484686	30.4184472025	train	1.0791267242024682E-4	23.407004962388434	0.38430879876887813
101.306468243	30.4289613313	train	1.0892490850706952E-4	23.68221560250609	0.38652031373557943
101.441723997	30.4265002046	train	8.466930082006492E-5	17.26133803785981	0.32874463603573634
101.285868593	30.4383443492	train	8.592607001977472E-5	17.639702110611836	0.3320042183333793
99.5575316294	30.4662027168	train	8.199682351515451E-5	16.371475733111012	0.32170638985178773
99.8596089364	30.464561867	train	1.2842332486453088E-4	30.37715933676308	0.426220238610328
99.8909389085	30.4733750772	train	1.6650229898028946E-4	44.49208388050316	0.49059802273411296
101.359143188	30.45508029	train	9.949822014694106E-5	21.26194077733254	0.3652888266926016
99.5263780322	30.4843796858	train	7.850117723070303E-5	15.291091365931116	0.31227435583477264
99.807751959	30.4919638235	train	1.1635350324573942E-4	25.852029742123474	0.40227653572014704
101.203428907	30.4758457133	train	4.064780806954681E-5	5.660898252349427	0.1903594052536467
101.578149345	30.4689733123	train	1.1657008676595109E-4	25.932482557310777	0.40272378110634766
99.9849615775	30.4997687663	train	1.0486838129177113E-4	22.622818715054393	0.3775605486147702
99.0262634359	30.5125111877	train	3.1871027687997484E-5	3.979344010976506	0.15565435255251459
99.7974801069	30.5100740439	train	1.1711616209167115E-4	26.143564199544628	0.4038484621574623
99.8079011025	30.5100098632	train	1.2810106755264052E-4	30.226488385962618	0.4256059069419341
101.245484915	30.4931691939	train	5.375037857399275E-5	8.499033617525955	0.23716769667198861
101.391246238	30.4905760272	train	6.203622573635703E-5	10.747115753371762	0.26407346443869023
99.7454434865	30.5194055855	train	1.1109569071879544E-4	24.36303758797871	0.3912098402720993
99.8496632151	30.5187677161	train	1.6121135228448798E-4	42.884385893367686	0.48253081126607245
101.006351017	30.5151126843	train	2.333939703586921E-5	2.4825569767100517	0.11894292342347493
99.7143089533	30.5376270515	train	1.1944337146029094E-4	26.880271284835068	0.40859440481880954
101.246106858	30.5202200599	train	9.564856446503917E-5	20.294765452184787	0.3561896750883729
101.277351646	30.5196775006	train	5.5110615433508814E-5	8.76656257891528	0.24171882229618363
100.933793223	30.5342526925	train	1.8485207149205948E-5	1.7818214495384066	0.09659441680289135
99.8082745518	30.5551247408	train	1.315472581131146E-4	31.78287139749742	0.4321081000077316
100.902712796	30.543731939	train	2.846152676177972E-5	3.3447102218632705	0.14135656404476993
99.0158499411	30.5666560686	train	6.212696228635011E-5	10.77570353492991	0.26435760184342827
100.861204876	30.553353405	train	3.0945547746774786E-5	3.8143862783720826	0.15182063676225216
101.090450055	30.5498741311	train	7.255252676399641E-5	13.638644667601381	0.29560594152183134
99.6728610586	30.5739419007	train	9.888324560999891E-5	21.087386358197673	0.36385255699977737
99.693717255	30.5738324269	train	1.116405445153246E-4	24.574556150870173	0.3923756500878775
99.7771408456	30.5733611226	train	1.3736767131273349E-4	34.193286126335956	0.44276191654551517
101.226099414	30.5566457493	train	1.179082727626759E-4	26.424699481118108	0.40547236302269174
101.351121801	30.5544474293	train	9.160968709797011E-5	19.284757922090105	0.3463585523068452
99.0575781998	30.5937157262	train	3.4721425925434857E-5	4.516076352317244	0.1672471137316663
99.7981442471	30.5912808023	train	1.252654555936724E-4	28.94761153797506	0.4201430152527163
99.8398627302	30.591018237	train	1.5690853976306368E-4	41.24675320073034	0.4757793783984064
99.6730480681	30.601011427	train	1.143313530130569E-4	25.261507468385346	0.39806824328130763
99.8503710554	30.599973298	train	1.5228864845789607E-4	39.68201350892347	0.4683315148789149
101.341353691	30.5816840047	train	6.37860936715203E-5	11.225739821983383	0.2695146828587909
101.2477695	30.5923550964	train	8.131877781200341E-5	16.090126562760414	0.3198971496817087
99.047160353	30.6207912323	train	4.6941966010827526E-5	6.938158540140479	0.2135413951969207
99.7567058005	30.6276219152	train	1.4055654641144285E-4	35.24745138232811	0.4484311321930417
99.7672106611	30.6365837095	train	1.1516985303366924E-4	25.46440600704893	0.39982041427380915
99.8506865758	30.6360643374	train	1.4645001390251318E-4	37.61320974657556	0.45861060564736883
99.0471778664	30.6568861353	train	6.477246114001762E-5	11.513191613698776	0.27254648190913233
101.540981384	30.6410741381	train	8.081296018041945E-5	15.913870635619553	0.3185411702104426
99.8927552859	30.6718749943	train	1.2846060903895748E-4	30.3947305352624	0.42629123008180253
99.9553830825	30.6714295755	train	8.482762954357873E-5	17.31190185611536	0.3291570309346756
99.8719601015	30.6810393883	train	1.780951033180015E-4	47.35505277635368	0.5074235135419436
99.8928382781	30.6808975714	train	1.5246561711825663E-4	39.75118806791451	0.4686207072556933
101.332878986	30.663017407	train	8.759651231911823E-5	18.072135790751776	0.3362880242411912
99.6945546331	30.6911323757	train	9.054983942425777E-5	18.934447102156764	0.34372882147249184
99.9346810895	30.6896263335	train	1.2279273257431912E-4	27.954515438625055	0.4152937151740854
101.291372213	30.6727764646	train	7.538258379648972E-5	14.446069080231199	0.3036355139324557
101.281153095	30.6819765911	train	8.995350213733682E-5	18.78245591072849	0.34223984515130546
101.333529505	30.6900659108	train	8.927185245990223E-5	18.532026531672695	0.34052955788233347
99.1412092809	30.7199835176	train	2.56658722690422E-5	2.8458255231889247	0.12926655826197198
99.8827276672	30.7170591821	train	1.382353165676821E-4	34.508969219592515	0.4443159338928559
99.9036135383	30.7169154829	train	1.5258290370306286E-4	39.795809471597686	0.46881219720926975
99.934942059	30.7166936354	train	1.3490606417329823E-4	33.23831534237976	0.4383053049322917
100.989387458	30.7048165844	train	3.155212890110306E-5	3.9225034264610747	0.1543372631261663
99.4024312586	30.7465070375	train	4.781982450165731E-5	7.113729396508272	0.21666956497582332
99.8412689691	30.7534269768	train	1.2552194944839574E-4	29.060064058039497	0.42064142924512804
99.9875234339	30.752396099	train	8.960069872843175E-5	18.658957096315664	0.34135575578256755
99.162173829	30.7650768574	train	4.661952723437889E-5	6.881506298962766	0.21238613071631668
99.8622433247	30.7623123389	train	1.1010130117918358E-4	24.006496346644106	0.3890705972144497
99.8935868952	30.7621001916	train	1.1563252926912234E-4	25.60326799845651	0.40078288505662185
99.9458254215	30.761729786	train	9.563814557519283E-5	20.291926301322746	0.3561646947046976
99.8414259242	30.7714721377	train	1.288079200684795E-4	30.565335854244758	0.4269516896453307
100.906957724	30.7601808779	train	1.3891424342808465E-4	34.74304427644196	0.4455259109170328
99.7998538067	30.7988045131	train	1.249727300330852E-4	28.839581863228627	0.4195731476496531
101.325261897	30.7804144603	train	8.191251194830757E-5	16.325069684982616	0.321481944183604
99.7999285386	30.8078271305	train	1.1747808255848251E-4	26.28203023819642	0.4045915321980548
99.8208344682	30.8076964044	train	1.3100960214283212E-4	31.45648029002488	0.43110337216102684
99.873098679	30.8073548383	train	1.4464352884916841E-4	36.867978058594666	0.45553052144951417
99.8940041089	30.8072123117	train	1.3118078720418893E-4	31.54491688732225	0.4314236544641779
99.9462670166	30.8068412457	train	1.2841664658482313E-4	30.37401201272591	0.4262075208799184
99.9776242863	30.8066084925	train	6.144457801786186E-5	10.536692605219462	0.26221535108606725
100.855780642	30.8150508883	train	1.0275575846355322E-4	22.101086101169116	0.3727899041394871
101.315684298	30.8166658487	train	7.943236143554108E-5	15.473422427741705	0.3148124353540746
99.8106846948	30.8438524385	train	1.4708482021276125E-4	37.8581512580469	0.45968470183677884
99.852511914	30.8435838609	train	1.445753076163003E-4	36.829862220093396	0.455413516322083
99.9361645979	30.84300619	train	1.2862702573292504E-4	30.473159005471977	0.42660788411842115
99.9884462561	30.8426177153	train	7.765570140002966E-5	15.089754605176967	0.30995354535170744
99.9153373183	30.8521779545	train	1.532761364565401E-4	40.05041686667005	0.46994120294256986
100.84584904	30.8422564595	train	9.819857269515407E-5	20.91084236285775	0.3622458408238423
100.020101221	30.8694404781	train	4.946585089505738E-5	7.484506281835547	0.22246845332154136
101.348120992	30.8611809708	train	5.990015381956519E-5	10.057235291455315	0.2573204648585752
99.9052189319	30.8883405624	train	1.4858933717656414E-4	38.380299457021664	0.462213413151541
99.947064401	30.8880410663	train	1.3283334715109388E-4	32.36560024687936	0.43449710181644957
99.9993703338	30.8876476727	train	6.73572738460632E-5	12.211695183764117	0.28037332298766077
99.8216032173	30.8979214114	train	1.3952990459509414E-4	34.95324791304074	0.44661858971418
100.533252116	30.9094884649	train	1.366370040716542E-4	33.879498700963445	0.4414464792442371
100.596018703	30.9087291061	train	1.271745336826088E-4	29.751654424589823	0.423832268351103
99.8427657727	30.9248539454	train	1.4796432433121035E-4	38.19528537084234	0.4611658047059665
99.8636968842	30.9247158388	train	1.5027826664589035E-4	38.95760141873154	0.4650240238321991
99.9055586654	30.9244294644	train	1.4600124090205908E-4	37.42503467550093	0.4578486987561935
99.9474198337	30.9241295422	train	1.1862077609820885E-4	26.65562861756	0.4069255219615477
99.9788152907	30.9238957102	train	5.6262724948896735E-5	9.121910726413168	0.24553132521610274
100.627553789	30.9173577069	train	1.1332021223342457E-4	24.992218691284425	0.3959416585023057
100.020771152	30.9325939699	train	2.644973558927383E-5	2.9794391903290176	0.1326906432189054
100.5649294	30.9271525154	train	1.6125501051596742E-4	42.90017209663239	0.48259842319338786
100.50229092	30.9369173909	train	1.41980606795612E-4	35.81945716606097	0.4509257508121343
100.554612271	30.9362987297	train	1.794137558995016E-4	47.635658800684546	0.5092672296884909
100.617395717	30.9355284046	train	1.4606011690728213E-4	37.45707265205755	0.45794877801959233
98.8378938152	30.9726149418	train	3.213645072386921E-5	4.0292375475534685	0.1567474565280358
99.7908088248	30.9702965736	train	1.513633881733664E-4	39.365549282832795	0.4668143659620572
99.8326912774	30.9700334426	train	1.3185220337477856E-4	31.97081925474733	0.4326763813020746
99.8536322938	30.9698967872	train	1.1405700805630386E-4	25.1875702302131	0.3974927351579883
99.8955138891	30.9696132969	train	1.0489608099101448E-4	22.63102339973132	0.3776226170647141
99.9583351351	30.969162614	train	8.110789930526399E-5	16.01631997091007	0.3193324898861573
101.465386645	30.9491937992	train	4.884330373301104E-5	7.340640499371912	0.22028536707404872
100.000309241	30.9778670774	train	5.077640899600237E-5	7.762541210976068	0.22702446657019792
100.523792377	30.9727528151	train	1.6942076933069248E-4	45.301119604850726	0.4949411527226287
100.57613273	30.9721247982	train	1.713393466283185E-4	45.74412185938695	0.49775616846999743
99.7595395357	30.9885299309	train	1.4407032690120575E-4	36.560727124075214	0.45454586582142226
98.921647026	30.9997625966	train	2.6063221056650226E-5	2.9135557349180434	0.13100563605404225
100.471727318	30.9914001663	train	1.2594590323950378E-4	29.28877221647371	0.42146337234086834
100.492668231	30.991159809	train	1.5388986345195118E-4	40.23992134797873	0.47093672713916906
101.099830259	30.9827139869	train	9.992001475458306E-5	21.406008550687144	0.36627018192309635
98.8064052931	31.0086644554	train	2.3063276443768656E-5	2.443826408878128	0.11770137582407922
99.4349529245	31.0080770067	train	1.610869437610662E-4	42.83940151878252	0.4823380473189301
99.4140408778	31.0171688528	train	1.317548904883799E-4	31.910842102186795	0.43249515729731863
99.7073751989	31.0158948377	train	1.2801397564538174E-4	30.18734916838147	0.42543965437929765
99.7388026527	31.0157188111	train	1.3767123760927692E-4	34.30979997734503	0.443306613988471
99.8540341452	31.015007939	train	1.0115606779072456E-4	21.744435383054427	0.36912860832213285
99.9064106825	31.0146508224	train	7.988271666436676E-5	15.598698273971227	0.3160332356150575
99.9797362072	31.0141151699	train	4.5988613064603695E-5	6.770655172115638	0.21011578494776192
100.587197983	31.0080757161	train	1.8526435612203844E-4	48.75290569945464	0.5172836853286942
100.828030128	31.004889947	train	8.440689514473812E-5	17.186759707128292	0.32806003682061724
100.922257933	31.0035211728	train	9.043044240609044E-5	18.90401584212616	0.3434312426928581
100.932727288	31.003364846	train	7.58976251747847E-5	14.600417015336456	0.3050771653098651
101.089757529	31.0009181892	train	6.028453557702127E-5	10.156309377919783	0.2585447824324443
99.7703024081	31.0245575143	train	1.319444652941509E-4	32.02048723696657	0.4328480921290163
99.9588766051	31.023294393	train	6.33500289835306E-5	11.118382562476912	0.26816627970529133
100.074110067	31.0223869073	train	9.442143228143379E-5	20.035119804121404	0.353234104558869
100.911968545	31.0126948241	train	6.988595049205792E-5	12.887085031262027	0.28786890626529643
98.7853930152	31.035700735	train	2.6797252806857274E-5	3.0401246169071623	0.13420007272704834
98.8692233405	31.0358129079	train	1.6431831677354466E-5	1.5180213437587986	0.08679581826258784
98.9425751745	31.0358663913	train	2.605980081178623E-5	2.912972736011218	0.130990696297579
100.503704982	31.0271187386	train	1.557466615347892E-4	40.839402668043626	0.47392598976851846
101.058740771	31.0194575147	train	7.613356753437511E-5	14.671714021279223	0.305735599433648
101.236722342	31.0164951905	train	1.1529020005135974E-4	25.493527334922113	0.4000710605730445
100.608596056	31.0348753964	train	1.705367434188861E-4	45.53236301622446	0.496582382683916
100.943745813	31.0302616491	train	6.507569453518872E-5	11.629824086643916	0.2734734796629056
98.816794772	31.0537954138	train	1.856358365646779E-5	1.7933333041889736	0.09696426077731721
99.4456384313	31.0531558383	train	1.4742129708518003E-4	38.010897733769546	0.46025229638928816
99.5085206354	31.0529233075	train	1.2570821272848208E-4	29.165246103955877	0.42100283582241577
99.5190009298	31.0528815728	train	1.5024069341618965E-4	38.94143157619363	0.4649618163652873
99.9696268335	31.0502817766	train	5.781577143448675E-5	9.498825346611207	0.2506103262950658
100.042978266	31.0497096268	train	7.32316637040493E-5	13.817654881456841	0.29754966104462216
99.1626768189	31.0628460581	train	1.7463459028849747E-5	1.648442958570196	0.09174511411366898
100.525084781	31.0539328283	train	1.8443958571929698E-4	48.63414278865079	0.5161694851257799
98.7328985483	31.0716951834	train	5.261408118081835E-5	8.24793988140455	0.2333237439978489
100.001252387	31.0680851951	train	5.5627271949782214E-5	8.940159441919462	0.2434332704606575
100.095577589	31.0673184011	train	1.0755256138580375E-4	23.283950836992517	0.3835181846247439
100.10605794	31.0672289449	train	7.783666092413419E-5	15.134961366342704	0.3104515913645077
101.237565879	31.0525602895	train	9.550526546328523E-5	20.255718809537296	0.3558459305632153
98.7643243309	31.0807795202	train	2.768779241668608E-5	3.1977210454965785	0.13804422605778205
99.0578752942	31.0900050006	train	2.4106265905085734E-5	2.597953263083334	0.12237281311409394
98.9530229854	31.0990325238	train	1.2883168861132732E-5	1.0595673592224566	0.06935112174908602
99.0159376573	31.0990400982	train	2.751973188632899E-5	3.1679798199757823	0.13732138189270413
99.0893380703	31.0990101263	train	3.5592627336316684E-5	4.678386184375298	0.17072709674735667
99.519246059	31.0979953131	train	1.278128176007852E-4	30.09694847877127	0.42505528917051405
99.7499150426	31.0968597801	train	1.398718796075722E-4	35.0580059530235	0.44722367042789757
99.9700847354	31.0953909069	train	6.012935505802476E-5	10.116311724913533	0.25805099376804763
99.9910523934	31.0952314074	train	7.712352998411044E-5	14.951687139599612	0.3084846982178554
100.074921304	31.0945593157	train	1.0440227455911512E-4	22.487515283985328	0.3765142540982463
100.599026656	31.0891232446	train	1.5031806065136924E-4	38.97472698413202	0.46508989231687015
98.8900979952	31.1080173072	train	2.0797922033363042E-5	2.1208677751166483	0.10738178600442162
100.609811481	31.1070318328	train	1.447011740193413E-4	36.900184952318426	0.4556293485607474
98.7327470147	31.1258331151	train	4.524459877792386E-5	6.566100171488233	0.20742157217658916
98.9949646695	31.1261101882	train	1.7496855498156873E-5	1.6526650465651698	0.09190443942782175
100.588996593	31.1163116346	train	1.6423890290308645E-4	43.82841855402451	0.487177970087666
98.7117425364	31.1348108242	train	5.261139476350264E-5	8.24726556040518	0.2333146102795828
98.9320257238	31.1351153956	train	2.7336708855145545E-5	3.1355907204390814	0.13653280226309567
99.0054539411	31.1351332136	train	3.0086572657460256E-5	3.657134509738717	0.14823112841104621
99.015943689	31.1351323424	train	3.279328744881036E-5	4.157895837775985	0.15944040800420242
99.9075240559	31.1319366687	train	5.4147295046604446E-5	8.57538224704114	0.2385013479039495
101.406706382	31.112649994	train	5.3793613721950537E-5	8.507619845349076	0.23731319472806023
98.8271121865	31.1440403275	train	1.5412032779634375E-5	1.3954308552029309	0.08184996739998537
98.9215285571	31.1441324549	train	2.4496573319730453E-5	2.6575524538763915	0.1241082636170799
99.9915212426	31.140339933	train	1.1366341122994087E-4	25.081480101005873	0.39666514136129544
100.022987285	31.1400938558	train	1.0798236093379134E-4	23.430818337331594	0.3844615639072772
100.075429812	31.1396666505	train	1.2524015738378465E-4	28.938275293540652	0.42009380978529415
100.599782885	31.1342209492	train	1.3164846650145842E-4	31.845249476832517	0.4322968332639945
99.9076959231	31.1499804523	train	8.00882993672445E-5	15.666721548369871	0.3165890738543123
99.5720507853	31.1609316301	train	1.2879090630325688E-4	30.556215637087153	0.42691937106065453
99.9392549033	31.1587765818	train	9.326449935581979E-5	19.739616554698067	0.35042264980783344
99.8974609514	31.1771196216	train	1.1152349859649208E-4	24.541677425296253	0.3921255866250291
99.9604187365	31.1766652509	train	1.487108246088577E-4	38.41383305469439	0.46241657030808037
100.00238978	31.1763452343	train	1.8049427143175268E-4	47.86732403884511	0.5107677300448281
100.044360139	31.1760115365	train	1.8288012412262254E-4	48.386681549462466	0.5140486560923258
100.065345053	31.1758395574	train	1.6683078778087433E-4	44.6259794440344	0.4910905912020778
99.8871361247	31.1952361153	train	1.1231619941438802E-4	24.76191870536518	0.3938151449332049
101.387558103	31.185161158	train	4.125827619062474E-5	5.786462282663124	0.19266749470667252
101.136065636	31.1986032765	train	8.041850039582748E-5	15.776964659738667	0.31747995687527897
99.9188829423	31.2220804942	train	1.4287443124652604E-4	36.14073384996968	0.4524800270459616
99.9818701154	31.2216150397	train	2.082721041359792E-4	52.17815956090132	0.5464219101547226
100.097342608	31.2206816148	train	1.8348500405305802E-4	48.49360984951541	0.5148734812727898
100.107839835	31.2205916189	train	1.2155582704503562E-4	27.548022444412666	0.4128374368070189
101.440450323	31.2022067993	train	4.83414610917802E-5	7.2265464719937	0.21851661106259718
98.7849456138	31.2342061332	train	3.949355397607983E-5	5.4364638650404284	0.1859590790939478
98.8164474655	31.2342549578	train	4.283893705789232E-5	6.105032454014877	0.1985830375381936
98.6379038472	31.2428989596	train	5.355989017464183E-5	8.457004110137296	0.23652598963973998
98.7219157403	31.243108117	train	1.9468813299962127E-5	1.9262924324450619	0.10121402587256037
99.9505573313	31.2398949335	train	1.6755944346351096E-4	44.85764313864702	0.492179816519456
98.9529472043	31.252423117	train	6.552440456926157E-5	11.782594946611383	0.2748408794239385
101.3152513	31.2315804212	train	4.947442810027069E-5	7.486488406909104	0.22249844563857876
101.44114548	31.2292509219	train	4.6996265453384705E-5	6.947698909786604	0.21373561109554853
99.7511960724	31.25925936	train	1.332088762953688E-4	32.511929703999506	0.4351908871433625
99.8037083862	31.258941714	train	1.3228291904446854E-4	32.15168333340376	0.4334771073068719
99.8142107476	31.2588756107	train	1.4233058788296982E-4	35.99433570895634	0.45153538483873784
100.003246863	31.2575390431	train	1.7561517557278396E-4	46.61763362832843	0.5039183295666626
100.024250066	31.2573733783	train	1.2395616450412212E-4	28.414608686635617	0.41758540545356204
101.231525926	31.2420810521	train	7.102352435179189E-5	13.231400127792682	0.2911902526185554
99.8878107366	31.2674106339	train	1.3943970002848629E-4	34.922469307123045	0.4464587635036886
99.9088168364	31.2672637901	train	1.3874860798413863E-4	34.685937792342976	0.44523120321168513
99.9508285658	31.266959804	train	1.61041251991461E-4	42.82288001669531	0.4822672144512105
100.076962217	31.2749867115	train	6.206741476136962E-5	10.757805374958915	0.26417115621399617
101.326406297	31.2584372598	train	5.80738533754931E-5	9.575028080910876	0.251447725198756
103.496015553	31.2008121166	train	8.661801647560732E-7	0.024770057067857842	0.004985201385125948
99.8251057563	31.3039181107	train	1.4213324715378161E-4	35.8957284972499	0.4511918024735809
99.8776418465	31.3035698205	train	1.371825912919948E-4	34.11698165950758	0.44242929895997773
99.9616976126	31.3029678648	train	1.5202520626769544E-4	39.57903766399343	0.4679004287108411
99.9827111513	31.302808782	train	1.0973952247020106E-4	23.903034436374544	0.3882885633406101
100.014231142	31.3025637128	train	5.759904445732236E-5	9.448624525116664	0.24990566324819583
101.26408271	31.2866094913	train	8.404121722918992E-5	17.083604199291557	0.32710367486104075
101.390054613	31.2843264557	train	5.752179170890438E-5	9.430730345610103	0.24965416426405918
98.8478190754	31.3155013367	train	3.5254742267357176E-5	4.615436253265532	0.16938088514337707
99.7411168301	31.3134527148	train	1.4958039805236975E-4	38.68099691258756	0.46386624389690695
101.264729798	31.3136566917	train	6.563601422083625E-5	11.809092358849167	0.2751801998841111
99.7308173176	31.3405790295	train	1.7684225366773655E-4	47.04985764912312	0.5056589217043184
99.131630762	31.3516150331	train	1.9097630561285495E-5	1.871773522560886	0.09947628849083193
99.6993490774	31.3497767955	train	1.4616931160125747E-4	37.51469309702056	0.45813429277709306
99.9516444675	31.3481537179	train	1.3335797146502208E-4	32.57245724976578	0.43546586669985576
101.254658384	31.331873098	train	7.887899381307136E-5	15.365069960364906	0.31330641396082737
103.069905068	31.2871228993	train	3.9431474404917676E-6	0.2090139361837125	0.022299432779432197
103.321372784	31.2788960107	train	5.911066314998766E-7	0.01503705172789637	0.003407441468097642
99.8571179465	31.3578422069	train	1.5102575406333242E-4	39.26539739839478	0.46625858894040473
101.34963274	31.3482073871	train	7.068403538824912E-5	13.12791297319787	0.29020230285792104
99.7941897375	31.376291801	train	1.5859026989441252E-4	41.928909031160494	0.4784390036372381
99.8152205383	31.3761598488	train	1.5271750579441972E-4	39.84701391708484	0.4690317876126307
99.8047820712	31.3852480537	train	1.6685978407281386E-4	44.63924676441556	0.491134025348331
99.8678798644	31.3848365371	train	1.4805465819046166E-4	38.225958687838464	0.4613174690664756
101.087389753	31.3707833771	train	6.124985211867581E-5	10.466823833969581	0.26160174603438086
99.6997501899	31.4039089245	train	1.8036942936768512E-4	47.840608720247154	0.5105948322239676
101.39256349	31.3834900409	train	5.915197504581329E-5	9.870590948374904	0.2549257637302484
99.2158843399	31.4146595524	train	4.254957952579314E-5	6.053038226434649	0.19750662261072355
101.056649112	31.4073601464	train	7.591640163249859E-5	14.606090880849775	0.30512960969340125
99.594732123	31.4315063948	train	1.310714692390473E-4	31.48435110394784	0.43121916534047877
99.7315162941	31.430798496	train	1.349869168360512E-4	33.26827291578182	0.438452816417478
99.8367313207	31.4301546154	train	1.6804116088968107E-4	44.964201171413144	0.4928973515802476
99.6684497633	31.4401653578	train	1.8111992344873118E-4	48.001209144717656	0.511632378838172
103.084276136	31.3767877533	train	2.9101513761683418E-6	0.13965897495447469	0.016554302898745286
99.7106090378	31.4489607287	train	1.681125245355845E-4	44.97998712663371	0.4930034778309231
101.183426735	31.4323214559	train	6.736154549284555E-5	12.212681055452519	0.2803861181869356
101.225486105	31.4315975071	train	5.7759834527802894E-5	9.485868590123697	0.2504285806127685
101.435759422	31.4277709503	train	6.239758107817576E-5	10.857043245167063	0.2652037308384264
99.7843496558	31.4575526138	train	1.2336309336925656E-4	28.167105214405996	0.41641944241367607
98.858098239	31.4688983617	train	3.824139773043837E-5	5.2071424578474765	0.18113111464754264
99.7107453011	31.4670044998	train	1.1996164131976792E-4	27.006825536303616	0.4096410571879776
99.5950172306	31.4766168925	train	1.5384986103820388E-4	40.22756954216775	0.47087195331671106
99.742393656	31.4758471398	train	1.0679196332918079E-4	23.09243003278746	0.38184162047435827
99.984497882	31.4742143499	train	5.993963906533458E-5	10.067412581551801	0.2574464180083617
101.110425748	31.4606045514	train	9.240428893739711E-5	19.5320980364388	0.34831636390944654
103.117317768	31.4117773628	train	4.369550795381851E-6	0.24090961953129153	0.024651400071146856
99.3634509077	31.4865061367	train	6.110088812929783E-5	10.412921484865269	0.2611316528546649
101.121147753	31.4694470767	train	9.682277097253083E-5	20.594250832469957	0.35899259314145365
99.8267646903	31.4933743328	train	1.274677555916014E-4	29.921986833527374	0.42439475863020654
101.142392253	31.4781129094	train	8.450740114238794E-5	17.215111835565313	0.32832241531647904
99.6373088457	31.5034802026	train	1.6186768099476543E-4	43.10418811848502	0.4835453835520267
101.594928508	31.478754798	train	4.9277450612626886E-5	7.440968449361716	0.22180908108110137
99.6479010711	31.5124492607	train	1.150959056046681E-4	25.446512357778293	0.39966630032286726
99.7005556654	31.5121717952	train	1.0432309660176212E-4	22.46748939185764	0.3763361695195444
101.237501705	31.4945240977	train	6.294031298003146E-5	11.017512236300327	0.26689480837488727
100.090486795	31.5365078285	train	6.728062957885032E-5	12.19400612449177	0.28014366704209237
99.9747208297	31.5464644491	train	8.173830272943719E-5	16.236958522218206	0.32101771127764833
103.193976509	31.481379921	train	5.97249151903951E-6	0.37186351596054384	0.03339262637566137
99.5744596124	31.5579114026	train	1.3187259435262772E-4	31.983386889256774	0.4327143403800795
100.101443099	31.572500677	train	8.462451700430738E-5	17.248149505324303	0.3286278967349167
102.911916935	31.5263767225	train	1.1391537436693977E-5	0.8981833471866075	0.06181792262518688
99.6379222932	31.5936991373	train	7.968278049959506E-5	15.532543328014684	0.31549179610226524
99.9962681566	31.5914073989	train	1.0900937556713913E-4	23.70288821511638	0.3867041378712609
100.027884779	31.5911569475	train	1.0347849477716667E-4	22.253870531310486	0.3744301677355405
100.175423532	31.5898847661	train	9.377769025514214E-5	19.873284587284772	0.35167276208425463
99.0476490665	31.6043051648	train	5.2582177753898276E-5	8.239931761966728	0.23321525948499022
103.679465333	31.5185762564	train	4.5909983827297824E-6	0.2574742690424468	0.025868407919310086
99.9438459093	31.6188708741	train	9.314100657864257E-5	19.709824962331016	0.3501211064296907
98.5941911481	31.6397584847	train	5.134457046176588E-5	7.921253719749388	0.22898306936795076
99.4378663045	31.6396525595	train	1.4019352747094931E-4	35.14700503581516	0.4477915785331357
100.123273753	31.6354617878	train	1.3320888073789126E-4	32.511931435081934	0.4351908953407969
99.4273618957	31.6487103605	train	1.848601909692536E-4	48.69451121105517	0.5167383318038525
99.7015686313	31.647497778	train	8.095870715940283E-5	15.96445534201757	0.3189324381951584
99.9757548183	31.6456962789	train	1.0306159437169117E-4	22.165730254385252	0.3734850531102839
100.017934973	31.6453668653	train	9.615463741931364E-5	20.432670496347388	0.3574007088212341
98.6046605175	31.6578357645	train	5.7383613473488917E-5	9.39872389666092	0.2492038993984668
98.6468517624	31.6579594841	train	4.501515191461854E-5	6.500906828588776	0.2065869909286022
99.026580477	31.6584453059	train	6.287625743938508E-5	11.000918680629152	0.266695625404455
98.931640999	31.6674520562	train	7.243409322440373E-5	13.610963870924204	0.29526587754758155
99.385249372	31.6668888222	train	1.4869619305967095E-4	38.40979437781651	0.46239211085447335
99.7228003615	31.6654232702	train	9.310726471776785E-5	19.701685022588283	0.35003866720170207
100.165784972	31.6621450595	train	1.5693131000434543E-4	41.25623927656917	0.47581557024838567
103.220244459	31.5976623352	train	3.511874352805565E-6	0.17947238709484403	0.019909038492598407
99.3536370435	31.6760025486	train	1.5314922114189675E-4	40.01122839842367	0.4697348664318175
98.667851162	31.6850824981	train	6.056288074478852E-5	10.22805261932866	0.25942883958069285
99.6490888066	31.6838635388	train	9.295576001101058E-5	19.66513578814257	0.349668247961005
99.6912897476	31.6836418262	train	9.641755966693795E-5	20.50431689409244	0.35802808574389267
99.6281096973	31.7020125723	train	1.0693122854044007E-4	23.125972775140344	0.3821492803730265
100.018525585	31.6994919609	train	1.0565609293454236E-4	22.83176883837271	0.37932080729748097
100.081831177	31.6989706199	train	1.305726631365465E-4	31.25962565279574	0.4302842336446411
99.0793669908	31.7125569354	train	5.9493384290743576E-5	9.954724765984865	0.25602042755785165
98.5621731579	31.7208520348	train	7.178964562344988E-5	13.450703785278101	0.2934096742873559
98.5199074054	31.7297219356	train	8.223725732023628E-5	16.50381324203873	0.32234563351154444
99.5755703666	31.7383485506	train	1.148351049973161E-4	25.383404354422908	0.3991221329966061
99.3961431802	31.7480546573	train	9.486463290066882E-5	20.12532705874332	0.3543046868035253
99.5545108527	31.7474639091	train	8.176226715468576E-5	16.24534597042522	0.3210816093812563
100.145689772	31.7435198699	train	8.511657747210157E-5	17.404180188302316	0.3299083416833273
99.2694723101	31.7574076127	train	9.853913140175697E-5	20.992585686470413	0.36304604029850707
99.9980033008	31.7537837364	train	9.892221338721403E-5	21.098313624675463	0.3639437588965412
101.285530732	31.7371908248	train	2.0440196660294458E-5	2.068605385137975	0.10573009410618019
99.4067800676	31.7660652591	train	7.421644402825391E-5	14.117434919102589	0.30034916624142605
100.198699656	31.7610747668	train	7.753638486116778E-5	15.059947308201895	0.30962476253324006
100.473173181	31.7581961168	train	8.27453915471307E-5	16.64145931687106	0.3236926587241918
100.76905459	31.7724708462	train	8.291794214756483E-5	16.68802518718715	0.32414886006772625
99.1322533734	31.7937124329	train	6.817105156097238E-5	12.425184795555674	0.2828027095228824
99.6815317646	31.7919571219	train	1.0344854801476535E-4	22.247520161733693	0.374362373390956
99.1428306492	31.8027230953	train	8.035757172817243E-5	15.755818478408111	0.31731574600236573
99.1956526784	31.802652874	train	1.076160249077898E-4	23.305637059978203	0.3836576644431217
100.748281905	31.7907982287	train	8.3359433674896E-5	16.836995428567274	0.3253133091421473
99.2801946877	31.8115169141	train	1.1032551013289858E-4	24.079540248557358	0.38955425255181086
99.6500336692	31.8191873152	train	6.564632299441934E-5	11.811539780012508	0.27521152504147206
99.8507753409	31.8180036682	train	1.4076040832952785E-4	35.31500483543348	0.448789639619091
99.1217372919	31.8298112111	train	3.692717587401386E-5	4.933176198672832	0.17600186049288244
99.9777430187	31.8351344873	train	9.696996303337486E-5	20.62685353536765	0.35934223100959845
100.189065938	31.8333349105	train	5.985407097658785E-5	10.045357476025462	0.25717341212782546
100.833457261	31.8256799867	train	6.813388708019648E-5	12.415075500618322	0.28269211916973386
99.2485953501	31.8476706232	train	8.729217700950593E-5	17.999222318468522	0.33551166220046796
100.654059081	31.8371594	train	5.3682740462542374E-5	8.484109892434844	0.23693996460407937
99.6608564533	31.8552186845	train	6.796111761323475E-5	12.36807962011033	0.28217756090439994
99.946227182	31.8534157598	train	8.360328792001839E-5	16.939054802141865	0.3259547645037549
100.147137806	31.8607835469	train	6.430654849314298E-5	11.373728555563183	0.2711175478917597
100.6226827	31.8556043788	train	5.1902530952713543E-5	8.06933276101752	0.23089687079287302
99.7455585615	31.8727937068	train	6.19097632553871E-5	10.702138594604842	0.26367708656054334
99.9252697409	31.8716129202	train	1.0892805986439652E-4	23.682986871083024	0.38652717395647085
100.358770781	31.8767400323	train	6.289738870964157E-5	11.006944464677686	0.266761345799399
100.728678017	31.8722479222	train	6.372097780881897E-5	11.209708575329952	0.269313646680906
101.700513934	31.8553155799	train	5.939587563074935E-5	9.930695610544094	0.25570811286409656
98.8574517717	31.8929435899	train	7.55049925572595E-5	14.482220974045637	0.30397868967748926
99.7668510544	31.8907103148	train	6.24883975406609E-5	10.884339888883009	0.2654872456795858
99.9465960012	31.8894988064	train	8.511210581636227E-5	17.402752121536633	0.32989672748482995
100.559739826	31.8834535482	train	5.401753096403404E-5	8.550520527534344	0.2380658500577979
102.534587677	31.8438692648	train	2.940744645669121E-5	3.530608931933167	0.14537159941883812
102.882617133	31.833710159	train	3.025817964378716E-5	3.6891059946790614	0.14895067081945146
100.750154046	31.8899942694	train	7.614633229638237E-5	14.675571274017855	0.30577118592629443
100.834707222	31.8888016378	train	6.222293237936786E-5	10.804549201946728	0.2646578891934627
98.8151169132	31.9109329287	train	7.545698429680674E-5	14.468042335824078	0.30384413774983954
100.549472176	31.9016201321	train	5.708447756237757E-5	9.329434560036628	0.24822728740815622
102.482518602	31.863336302	train	2.8397170896634723E-5	3.3319328151505228	0.14108202911453924
98.7727878227	31.9198861944	train	9.484913124732408E-5	20.12217191515904	0.3542673012886257
100.634204219	31.9095789074	train	5.4444128235550856E-5	8.632253018503574	0.23949567258402502
100.655510268	31.9183233087	train	5.893803358742211E-5	9.81786914336588	0.25423815783831094
102.250976958	31.8875044832	train	5.5029215548814045E-5	8.744350883962166	0.24144800003731967
98.6457519821	31.9466609981	train	5.1162757044235055E-5	7.870465228512675	0.22835739123284454
100.391430143	31.9395320834	train	8.167278026718288E-5	16.214025935567214	0.3208429425172187
100.676983962	31.9360820209	train	5.926630764326121E-5	9.898766043347862	0.25529270803834286
98.4552492951	31.9550084039	train	8.005520486472793E-5	15.655771228161704	0.3164996565763784
98.8256085247	31.9560572103	train	6.356024076118625E-5	11.170135802275194	0.2688169193578137
99.6086602559	31.9547181288	train	1.1603954722073253E-4	25.737835044635098	0.40162702543903206
100.708875938	31.9446769499	train	7.180855614504872E-5	13.456078503389415	0.29346428153027915
101.977318138	31.9212650262	train	2.888588141737435E-5	3.428962869431041	0.14316242895615894
102.188564646	31.9161342033	train	4.570325145903899E-5	6.699186337621616	0.2090846062421198
100.804232614	31.9523775495	train	7.734962527279511E-5	15.013291592517664	0.30910950747640015
103.634366629	31.8805797062	train	2.684359024103834E-5	3.0483248295157144	0.13440094094913127
99.5452791148	31.9730495041	train	1.0560545949757934E-4	22.820399539611632	0.37920795882943015
101.460032445	31.9503801315	train	5.1154106914698617E-5	7.868048866540471	0.2283275980629662
102.89657371	31.9143972397	train	1.8511705402640064E-5	1.785713483678284	0.09671949096195785
98.5080121062	31.9822889425	train	5.7150298915479405E-5	9.344680866891581	0.24844239739265536
99.3230539745	31.982831385	train	1.7063132308609778E-4	45.55731691708115	0.4967209880179192
101.703412412	31.9544463047	train	3.9928326941281056E-5	5.515142220562317	0.1876221538538168
98.4550361169	31.9910941756	train	5.155302922388643E-5	7.9794854287011265	0.2296991952226678
100.339199154	31.9851975364	train	6.963760698504108E-5	12.812900787403924	0.28713968028605313
101.418218113	31.9692204113	train	4.7510764186989625E-5	7.046887304696423	0.2155710986136867
101.439365944	31.9688155571	train	5.634147270217734E-5	9.142880568777013	0.24579051406198163
101.523952961	31.9671609593	train	5.1053770281502435E-5	7.840020427908093	0.22798184587401213
100.296995975	31.9946567424	train	7.547664268393498E-5	14.473848194159332	0.30389924026318693
100.720292673	31.9896230708	train	7.831832826097907E-5	15.255288517657354	0.31177376384764005
101.270393694	31.9809705977	train	6.946830992281465E-5	12.762329001978445	0.28664170646683035
99.3125608836	32.0099229398	train	1.764424914269095E-4	46.9063438046318	0.5050932078453351
99.7572388811	32.0080479169	train	1.0964512435377958E-4	23.876041480141126	0.388084179505903
100.085417943	32.0056643782	train	8.349445819742825E-5	16.893506719481785	0.32566864012995905
99.27023527	32.0190419129	train	2.0308879894270052E-4	51.41922833440437	0.5401687104137872
100.381934147	32.011801278	train	9.053263849764861E-5	18.9300630239072	0.34368596742985846
100.434859777	32.0112135566	train	8.975538050221235E-5	18.718662334796075	0.34174366493338554
98.4230536936	32.0270391899	train	2.883329022923767E-5	3.4185212570183268	0.14293903669125932
99.852687644	32.025484941	train	1.3203880563868333E-4	32.05705673849397	0.43302356371359213
100.403242052	32.0205879143	train	8.375099056086042E-5	17.000872216852382	0.3263427015507854
100.826635608	32.015195821	train	7.362622737295667E-5	13.95045711102749	0.2986740008633008
101.34511507	32.0066666936	train	6.0392159838146354E-5	10.184049444001351	0.25888685996799116
99.2596970879	32.0371073934	train	1.9586061274549593E-4	50.536970888935606	0.5311550323433458
99.683329888	32.0355320707	train	1.068151289523998E-4	23.098009592277247	0.38189281841252154
99.842181412	32.0345764893	train	1.2592878563290916E-4	29.28172533303919	0.4214302306569358
101.398243026	32.0146912434	train	4.635557164132399E-5	6.835129507428406	0.21143787587176976
101.313831215	32.0252785351	train	6.16677754139891E-5	10.616074131226094	0.26291742012042923
103.395783291	31.9701623298	train	1.5309695475998757E-5	1.379940001807275	0.08135068953757686
99.2703412858	32.0551285544	train	1.6110775626698105E-4	42.84692702858184	0.48237030511825213
99.8529385302	32.0525472075	train	1.4636531329707798E-4	37.58348280872921	0.4584669687077909
98.7088659485	32.0641041823	train	7.825197860787972E-5	15.238714774348715	0.3115919358471557
100.033096087	32.0602280032	train	1.0860793060557666E-4	23.604637889274617	0.38582949666575483
99.2174176352	32.0732737635	train	1.6431019968688286E-4	43.852007993641756	0.4872864018162878
99.9061642762	32.0792415548	train	1.536276111152116E-4	40.15894398602883	0.4705117865550158
100.001515868	32.0785237122	train	1.3268018322898985E-4	32.30591807862808	0.434213643817455
100.308733921	32.0757227424	train	1.1546481317382342E-4	25.547818209444266	0.40043435468856214
101.558175264	32.0566538146	train	4.318485257045283E-5	6.167189501571663	0.19986606570578344
99.8320814136	32.0887710163	train	1.1890079031774272E-4	26.74525965794782	0.4074946716655741
100.224108687	32.0855894281	train	9.518396241780531E-5	20.19032209216711	0.3550738555231822
100.457315728	32.0921416214	train	1.5979292526590788E-4	42.40312828194832	0.4803244903881457
100.478649275	32.100914716	train	1.486705996364936E-4	38.40272994703799	0.46234932116428795
99.6309352109	32.1169967897	train	1.1005272212863903E-4	23.99259326437902	0.38896570323304075
99.9171195411	32.1152474017	train	1.6164338140599205E-4	43.03507504038159	0.48319910241632336
101.379183706	32.0962151914	train	5.732723477754763E-5	9.385664807810635	0.24902002963332442
100.033806925	32.1233694767	train	1.278569186208502E-4	30.116767535147492	0.4251395997440475
100.330573413	32.1205982986	train	1.54261279609078E-4	40.37610472058424	0.47153738561282627
101.220556525	32.1081155225	train	6.829551049322695E-5	12.459039487656357	0.2831728138064533
102.987613495	32.0647755262	train	4.185265288140842E-5	5.913704372034777	0.19490213597851605
99.7158739518	32.1345877292	train	1.313806331925379E-4	31.675492985854824	0.4317971045794104
99.779483566	32.1342120199	train	1.868014466257922E-4	49.10151733088086	0.5193465390043716
100.288307519	32.1300560975	train	1.46102333941018E-4	37.48004547998626	0.458020517102812
100.542673711	32.1272116123	train	1.2125967184428287E-4	27.437557054855954	0.41224625908995954
103.252192944	32.0651714177	train	1.6437596283666685E-5	1.5187501236451615	0.08682362417464559
98.3268894346	32.1438436854	train	2.4628635063768973E-5	2.6777180279446684	0.1246939057886491
100.150625027	32.1404033307	train	1.445802633582347E-4	36.832631039290646	0.4554220175283247
100.299034653	32.1389670727	train	1.40898563223324E-4	35.362771660144524	0.44903233119000496
100.436833578	32.1374776721	train	1.683221523281816E-4	45.02860242750823	0.49331496262746105
100.532226631	32.13635872	train	1.4380436667762572E-4	36.444398862150834	0.4540877844063275
103.125801454	32.0783680199	train	2.3353885806313013E-5	2.484589271013805	0.11900797420006262
99.4827248106	32.1537344604	train	1.0189163115634316E-4	21.91200036163093	0.3708174251361058
100.034112252	32.1504299109	train	1.3836385594446647E-4	34.55328601376141	0.4445454206442396
100.574776822	32.144856541	train	1.086643567125088E-4	23.618447711100472	0.38595258471327437
100.331097422	32.1566749959	train	1.6193934198359628E-4	43.126268905815564	0.48365591836904503
100.426655466	32.1646539439	train	1.729523280761127E-4	46.03795365745115	0.5000986341673007
99.4828675533	32.1807982225	train	1.0698912687335864E-4	23.139917886386634	0.3822770972648233
100.140473267	32.1765784452	train	1.570323621954318E-4	41.2942472691152	0.47597612599611766
101.25366076	32.1616418969	train	9.406215074241591E-5	19.948190527728023	0.352363625798199
99.6208243537	32.1892176787	train	1.1336252816447543E-4	25.001925099549734	0.39603095663937865
99.7481210464	32.1885287441	train	1.7966483450593628E-4	47.68956963423415	0.5096167201736984
100.129979369	32.1856934185	train	1.4640497526945533E-4	37.59740276811636	0.45853423774209945
100.416331908	32.1828106752	train	1.7090649317447556E-4	45.629917797445195	0.49712381267554573
103.624580976	32.1061584825	train	4.060437545474372E-6	0.2177874319956622	0.022947514942339854
100.321015947	32.1928627315	train	1.7349325596610838E-4	46.1514052661754	0.5008793162242405
101.232905736	32.1800472063	train	1.2220943857923624E-4	27.741614264039452	0.4141379607644397
101.285903058	32.1791001147	train	1.0962913555117009E-4	23.8714695133962	0.3880495482042651
100.215068474	32.2029458385	train	1.5459965097413387E-4	40.50358630232962	0.4720834176302218
103.150199318	32.1496602838	train	3.260279731461244E-5	4.120583467685293	0.1586611938193159
99.8863702647	32.2237195933	train	1.7055248856870072E-4	45.53651721679453	0.4966054623030972
100.109204284	32.221960483	train	1.4779151994556475E-4	38.13660877113591	0.4608754399114687
100.172867368	32.2213857511	train	1.6834640247801485E-4	45.03495365068704	0.4933509710961862
100.38506361	32.219238512	train	1.628213465299282E-4	43.38957297768619	0.48501251780678994
100.395672811	32.2191218039	train	1.6826361716170644E-4	45.01340948615478	0.49322802406377436
100.204817209	32.2301058564	train	1.6394863884995953E-4	43.733382356430035	0.48673604808503257
101.223183048	32.2162928425	train	1.2721318336041414E-4	29.77319317013651	0.42390647327736114
101.308011754	32.214771838	train	1.000941435489562E-4	21.465483819521193	0.36667442881663087
100.066972039	32.2403656587	train	1.615771698355901E-4	43.01467337374651	0.483096794013116
100.693038077	32.2335277971	train	7.841665182105703E-5	15.274540819207216	0.31204303821990714
101.19158703	32.225863437	train	1.319209123805791E-4	32.01135733275531	0.4328042671291488
102.463395078	32.1973962085	train	6.474689287362177E-5	11.503394016037252	0.27246821044847047
99.1329292341	32.2628433901	train	1.056840085182008E-4	22.83803704037003	0.3793830061675493
101.170805056	32.2442595652	train	1.176953249996193E-4	26.354077007986444	0.40503667034426477
102.400521048	32.2171338321	train	1.0360635875448475E-4	22.286210216525824	0.37471946468131245
102.443233065	32.2249907599	train	1.0169595730270048E-4	21.867616296521536	0.3703690510705881
102.47501374	32.2241199892	train	1.175537330494472E-4	26.30711913647299	0.40474661854334265
99.5683441526	32.2796772674	train	1.5756941647030668E-4	41.49624541142975	0.4768277715164719
100.173563249	32.2755031212	train	1.6559188415999268E-4	44.26290932431162	0.4892278602299458
102.305827622	32.2376784025	train	1.0968097403104498E-4	23.886292625037775	0.3881618146641993
98.9205573947	32.2899525974	train	9.069592254239774E-5	18.971679969630628	0.34409254455430927
99.5365406052	32.288837632	train	1.5298049792374302E-4	39.94705965941869	0.4694603105614632
100.69387531	32.2786152709	train	6.516239949679233E-5	11.663173362315673	0.2737381063334421
101.33059923	32.2684666183	train	1.319879052956256E-4	32.03732604763821	0.4329289033509126
102.263761826	32.2477881295	train	9.256010858437696E-5	19.569688213870307	0.3486989117621805
102.295556329	32.2469619667	train	1.3699094379209819E-4	34.03796956387329	0.4420844598672065
99.6428027418	32.2973625269	train	2.07860371437781E-4	52.10705819039797	0.5459314160252263
99.8445916065	32.2961738116	train	1.7167680099931432E-4	45.80905691686941	0.49824805357088714
100.025128189	32.2948369039	train	1.5782414347048634E-4	41.600034057302935	0.47723074329825915
100.290598673	32.2924020608	train	1.7325184826217738E-4	46.1007735777823	0.500531211449381
100.948795765	32.2839568701	train	5.319039956672622E-5	8.37547941735629	0.23527818650451252
101.150440153	32.2806826889	train	1.343939084014477E-4	33.04668468657633	0.4373691000393828
101.192887336	32.2799524024	train	1.188744612918635E-4	26.73683187886617	0.4074412024965454
99.5472689721	32.3068340098	train	1.6813040750196832E-4	44.98394291817115	0.49303006497433494
99.6322445931	32.3064369894	train	2.0877658604212377E-4	52.26527762336755	0.547021453006324
100.16329206	32.3026599482	train	1.7188209821193876E-4	45.84495288897443	0.4985468307564758
100.503098543	32.2990707731	train	1.3193389246634455E-4	32.01638885207589	0.4328284200640399
101.384115943	32.2855033509	train	1.2476673257242964E-4	28.763558988326388	0.41917144725984323
102.359805428	32.2632974879	train	1.31281883144525E-4	31.61097132041657	0.43161263272753075
102.402200855	32.2621614578	train	1.4384079539376952E-4	36.45857342613789	0.4541505735368482
102.476387052	32.2601392578	train	1.7724992119974646E-4	47.15581476961957	0.5062344921773173
100.099680962	32.3122508255	train	1.6983453718557727E-4	45.38448141588272	0.49555091562957676
101.702658713	32.2881005601	train	5.613861138208802E-5	9.088860362145386	0.2451224583598006
101.73448368	32.2874148618	train	5.186003466431625E-5	8.05866571405726	0.23075144307065376
102.275331376	32.2745336046	train	1.649762357697605E-4	44.069484515120855	0.4882971323308258
102.317735694	32.2734255826	train	1.5820620518044589E-4	41.756765312035476	0.47783399295458406
102.43433539	32.2703053006	train	1.4432035694377662E-4	36.69169784441286	0.4549758090805396
98.4849186095	32.3250118679	train	1.327563767767641E-4	32.3356078128387	0.4343546894977878
99.6961131238	32.3241430807	train	1.8603117410568115E-4	48.988485125669364	0.5183150026676929
99.8554660035	32.3231634047	train	1.2695801343711062E-4	29.676072490607996	0.4234162094626871
101.151079028	32.3077277396	train	1.2636458918392952E-4	29.461134575062232	0.42227281665471283
101.384588099	32.3035304634	train	1.0531590583048472E-4	22.755376028874796	0.3785618315659366
101.395200972	32.3033294276	train	1.0461262916020013E-4	22.547064621966346	0.37698688342674097
102.57246458	32.2754831397	train	1.2125289242432714E-4	27.434457875270205	0.41223271224114993
98.2723670131	32.3329862986	train	6.085175241718539E-5	10.322772179756631	0.26034410363793514
98.4636170006	32.3339442947	train	1.124244935985514E-4	24.786759174147136	0.3940452336670858
98.5379942282	32.3342385652	train	1.3409535197834757E-4	32.906287230896105	0.43682190684802624
100.227375149	32.329114487	train	2.1133722036106113E-4	52.557660848711784	0.5500403182673256
101.448506266	32.3113239948	train	9.102455843486609E-5	19.077534657010414	0.34490932233183313
102.212356249	32.2941833737	train	7.826466840932574E-5	15.241884902177299	0.3116267190615509
98.9523907866	32.3440967729	train	1.227640905579998E-4	27.94385777947062	0.4152370695825501
100.280614942	32.3376056889	train	1.8869051656940207E-4	49.35558706421383	0.5218577440255237
100.42933775	32.3360082042	train	1.6540981361237576E-4	44.20570628197315	0.4889529615163073
102.329324616	32.3001647504	train	1.59521184400066E-4	42.311735290573594	0.4798996563760825
99.8769733835	32.3500784005	train	1.2466705406857372E-4	28.721988068977883	0.41897687190944594
100.248868177	32.3469443816	train	1.6662542739138362E-4	44.532016323278995	0.4907827652817964
101.523296987	32.3278852725	train	5.6524296652860117E-5	9.19156499806469	0.24639157120098928
102.372072408	32.3080435154	train	1.8314583296520902E-4	48.43365251579351	0.5144113266298096
102.594727582	32.3018918056	train	1.8395360745122164E-4	48.564391540016715	0.5155105550095745
98.4422005273	32.360914832	train	1.3666875446635346E-4	33.89396741136324	0.4415037692810555
100.195862719	32.3564785444	train	1.513428755316868E-4	39.359464649622	0.46678063327940084
100.333996288	32.3550930091	train	1.6369758742818013E-4	43.65455364599259	0.4863532119190017
100.355246745	32.354866428	train	1.5307763034144776E-4	39.98401013721039	0.46961840458618254
100.461495344	32.3536798438	train	1.2551501331824365E-4	29.05614725618891	0.42062796236068345
101.311211244	32.3409687277	train	1.0949365434369808E-4	23.832728927859364	0.38775594226954646
102.436035368	32.3153309542	train	2.0524863001289756E-4	51.65130663300412	0.5427951899883553
102.510262203	32.3132858893	train	2.2062312217920916E-4	53.78715609557154	0.5606583733697683
102.542071386	32.3123961062	train	1.728691166564407E-4	46.0205012953145	0.4999783243634249
98.4846629596	32.3701166261	train	1.3671400052393982E-4	33.91458611894626	0.44158539042836004
101.353915337	32.3491967879	train	8.704098011291502E-5	17.9342160271985	0.3348694871372829
101.396388458	32.3483966077	train	7.458961104336575E-5	14.216196813800593	0.3014041736858618
102.203020737	32.3304819468	train	1.6177808155485785E-4	43.07657998455031	0.4834071126443427
99.0161585572	32.3801899078	train	1.2464102405138682E-4	28.710932603098808	0.4189260390872468
99.5902253137	32.3788094063	train	1.9308235443596112E-4	50.01805342261465	0.5275957651156665
99.7815675834	32.3777684528	train	1.4847044266968364E-4	38.34748157220874	0.46201444328659064
102.28821128	32.3373033203	train	1.518596298086109E-4	39.51431615616749	0.46762912813344565
100.259993215	32.3829151529	train	1.4412860493482208E-4	36.59125431978382	0.45464613938560944
100.430047409	32.3811006234	train	1.6045080250461134E-4	42.62237164175782	0.4813501336108523
101.003849028	32.3732845846	train	7.358663452017793E-5	13.937130949653737	0.298561340443522
102.171823166	32.3493015897	train	1.6449334157971589E-4	43.912602797394875	0.4875647231435303
102.203656026	32.3484963168	train	1.9959804568925324E-4	51.01655509908434	0.5358593560862306
102.288537377	32.3463097413	train	2.1939471556577347E-4	53.61259034244035	0.559282591322077
102.309756268	32.3457541944	train	2.4668843121541896E-4	57.22080468742272	0.5879518072066631
102.468879013	32.3414741241	train	2.2008703669545277E-4	53.70694319364727	0.560059029949457
99.5584450384	32.3969963289	train	2.0678362796216552E-4	51.89112360329035	0.5446436706041974
99.7498269485	32.3960030799	train	1.423175725476895E-4	35.987832206477684	0.45151273758984006
99.7923548927	32.3957429012	train	1.6517184258356686E-4	44.1309403903204	0.488593215177846
100.366414678	32.390826629	train	1.3883716644512643E-4	34.716470281185636	0.44538881026410493
102.352524817	32.3536382444	train	2.2690707132143513E-4	54.69670901294453	0.5675639795909092
102.394962653	32.352501837	train	1.9211301733525085E-4	49.84101490639447	0.5263411827566319
102.532868856	32.3487101714	train	2.273468508740643E-4	54.75318251825948	0.5680391465328164
99.941291656	32.4037393229	train	1.4341870092812509E-4	36.29433472532167	0.4534221575465256
100.430331717	32.3991374968	train	1.502001832313044E-4	38.92399779911367	0.4648947301698399
101.13175141	32.3892234236	train	1.3861566106090608E-4	34.64010139901607	0.44499442998564714
101.907078462	32.3737196522	train	7.354019041168791E-5	13.921498792808238	0.29842913881509425
102.246742096	32.3654237081	train	2.3705425349461156E-4	55.98910074907098	0.5782680451682534
102.565043274	32.3568176145	train	1.7521900567427483E-4	46.50734310467262	0.503353747927718
102.798374575	32.3499975079	train	7.732184890504434E-5	15.006352584310306	0.3090328089484152
98.3248877514	32.4144673525	train	1.1119576915987225E-4	24.41083077015165	0.3914243108332458
100.271001079	32.4098655261	train	1.5522201471828724E-4	40.693417072933826	0.4730847892004531
100.483628496	32.407541218	train	1.4149850540208573E-4	35.59018714462327	0.4500837530313909
102.045385991	32.3794680435	train	1.0463012827070575E-4	22.55224787982644	0.37702616853015813
102.109079338	32.3779120063	train	1.5214954309784274E-4	39.627639181201396	0.46810397555684446
102.607830946	32.3646129709	train	1.2673678608621943E-4	29.59884742100048	0.42299048446109394
99.0799849798	32.4252717461	train	1.4744021492556304E-4	38.017321381776604	0.46028417302260305
99.5267043677	32.4241961552	train	1.9189493884950163E-4	49.8011838133203	0.526058011891346
99.9733824266	32.4215368712	train	1.4499267025541433E-4	37.036706364436114	0.4561285419841948
100.207328391	32.4195120947	train	1.3416126599960433E-4	32.940765514532124	0.4369428053739418
102.109388171	32.3869199486	train	2.4055396876816648E-4	56.439358286183705	0.5818379673779763
102.162467425	32.3855982684	train	2.690295014541504E-4	60.434167824431796	0.6087830227929214
102.226157897	32.3839828183	train	3.342693702149365E-4	74.12588764271977	0.6591089013922171
102.268615358	32.3828880172	train	2.733844017185953E-4	61.012008421537416	0.6126007040541815
102.640015959	32.372700339	train	8.52497318013552E-5	17.44670431882581	0.3302539980538164
99.9841147786	32.4304741277	train	1.472317053049252E-4	37.924845817689544	0.45993262543095886
100.047926592	32.4299594231	train	1.5260899176846538E-4	39.80573372247152	0.46885477157492167
100.33505751	32.4272434074	train	1.5692109285631833E-4	41.252396378341224	0.475799331359675
102.08846237	32.3964504835	train	1.5007602816827218E-4	38.87056699650481	0.4646890204813087
102.332628217	32.3902250264	train	3.0469998276904807E-4	67.15375398689615	0.6380027941763199
102.396311031	32.3885234055	train	2.6844505379327487E-4	60.3702137115025	0.6082649381787295
102.438763235	32.3873711644	train	2.560998199936959E-4	58.5467773839537	0.5969916464810887
102.513048707	32.3853204347	train	2.7790049261330614E-4	61.637620023622475	0.6164817826011534
99.5799986669	32.4420040718	train	1.8906384040101484E-4	49.40933997371092	0.5223509141100025
99.6544627317	32.4416391485	train	1.737835153228342E-4	46.21228286479224	0.5012972221372819
99.7608374509	32.4410414717	train	1.7781033899289125E-4	47.29485753240259	0.5070235408222882
100.292650791	32.4367059523	train	1.4458862981635138E-4	36.83730545740062	0.4554363689619277
102.364804616	32.398383875	train	3.0288679997328243E-4	66.76114288037796	0.6366232077027346
102.555847342	32.3931328231	train	2.3398532636045041E-4	55.6016315253302	0.5750870132740371
102.640738989	32.390706346	train	1.2374073714211935E-4	28.317543246029775	0.4171624198446091
102.693791041	32.3891608516	train	1.1140727949872222E-4	24.50903095748142	0.39187708589793036
100.218325562	32.4464671902	train	1.3801068028570487E-4	34.42969004376683	0.44391442570335926
100.399137426	32.4445880002	train	1.4436203179053267E-4	36.713527959880096	0.455047405853408
100.441678865	32.4441081303	train	1.4249513354465678E-4	36.043808414995105	0.4518215402409999
101.270994518	32.4318816573	train	8.468272135362818E-5	17.265624015823413	0.3287796118330923
102.216502028	32.4112752583	train	2.9392841267720767E-4	64.93371185332286	0.629649808504865
99.5056340886	32.4603666069	train	1.746704226521081E-4	46.39504587672354	0.5025698372609254
99.60139408	32.4599456417	train	1.9405724169358954E-4	50.17763819735457	0.5288508454508815
100.175896383	32.4558909018	train	1.621626359305154E-4	43.19507211708242	0.4840000390355044
102.046899994	32.4245102911	train	1.7570206929197783E-4	46.64182414312613	0.5040419901834203
102.524710953	32.412036289	train	2.8704232786690885E-4	63.443440463251235	0.6241048720908321
98.3564065588	32.4687579195	train	1.1631353824211935E-4	25.837184212569504	0.4021939346999425
100.239845474	32.4642976663	train	1.3589329877174012E-4	33.58881728016866	0.4401011760972887
102.121555792	32.4316964215	train	2.716567861163656E-4	60.773043034149	0.6110951573641187
102.259621033	32.4281960375	train	3.3123467924117055E-4	73.30107378857207	0.657056807379264
102.270240436	32.4279205242	train	2.608552583045111E-4	59.338777614746554	0.6014101556684894
102.312716593	32.4268095409	train	3.905584563774543E-4	87.39944565434266	0.693164632570336
102.355190396	32.4256842711	train	2.949754739447555E-4	65.16060629033798	0.630478645527727
102.397661817	32.4245447177	train	3.1581491249055386E-4	69.76658834982936	0.6462360284452686
100.133570959	32.4743198719	train	1.7830783635447713E-4	47.40002160109024	0.5077218896695613
100.176130845	32.4739293873	train	1.611971834136207E-4	42.87926262868283	0.4825088646490176
100.388917092	32.4717612242	train	1.3516407037302063E-4	33.33105829174312	0.4387757531447134
101.175981438	32.4606147344	train	1.3697849693707743E-4	34.03283799628291	0.4420620489864249
101.824387483	32.4477328337	train	1.1167621223010248E-4	24.584575372537426	0.39245181169810384
102.079375919	32.4417512029	train	2.2959308812825938E-4	54.98702871389199	0.5704499329743231
102.153732991	32.4399095259	train	2.720372493792888E-4	60.82567212374869	0.611427719520944
102.52541217	32.4300444605	train	3.86537222128399E-4	86.7181883863002	0.6909590375610019
102.578494017	32.4285458881	train	3.314442558120771E-4	73.39013980357556	0.6571993194088044
102.642186986	32.4267181621	train	1.3459427638171957E-4	33.12165532943909	0.43773573790307324
99.6228601076	32.4869040123	train	2.0590675583026448E-4	51.72841357208192	0.5435895552173294
99.9527778285	32.4848388143	train	1.6047716116479794E-4	42.63108771891491	0.4813911429210244
101.18683219	32.4694450039	train	1.240104279410177E-4	28.439058247555312	0.41769185341416293
98.1114100151	32.494329031	train	1.437634907249411E-4	36.42849386004829	0.45401731274584217
100.984970634	32.4818099248	train	1.3572690920598903E-4	33.5303357018664	0.43979930313185733
102.685379113	32.4434867961	train	9.223267443275232E-5	19.485814276199314	0.3478945182442206
99.4845954875	32.5055542644	train	1.8135946659656179E-4	48.06093127452697	0.5119626180478201
100.272268211	32.5000548693	train	1.497669841456036E-4	38.74158423661029	0.4641762850100868
100.719199842	32.494741388	train	7.363227920391383E-5	13.952494036135977	0.29869121800040005
102.112173879	32.4679907309	train	2.1143574212689745E-4	52.5686024264652	0.5501556670391191
97.8664007649	32.5104010471	train	1.1295362037205555E-4	24.908130023380355	0.3951669431594992
99.8466100234	32.5126598184	train	1.585073029834018E-4	41.8917219840137	0.47830842600708745
100.123379186	32.5104927284	train	1.7758670751312575E-4	47.24334910872269	0.5067089780942023
100.219176427	32.5096007697	train	1.8549084341135775E-4	48.82248641717504	0.5175887543910062
100.229820299	32.5094971621	train	1.6747464907879037E-4	44.83888624438792	0.4920533020713103
100.304325843	32.5087467049	train	1.7665085278975007E-4	47.00008256224189	0.5053882268448575
100.314969263	32.5086358964	train	1.6916820900318737E-4	45.25018847138143	0.49456823366180186
100.357542353	32.5081836621	train	1.5948391905218492E-4	42.29920205746226	0.4798413423422208
102.356861222	32.4707125194	train	2.882580271651785E-4	63.760632972986066	0.6250958365047368
102.399353694	32.4695709971	train	3.777698720992259E-4	84.51826934306057	0.6860385786134902
102.537437376	32.4657622667	train	4.095025097564287E-4	91.0516855311747	0.7031454690574472
99.7402270305	32.5223515274	train	2.0617999844143851E-4	51.760427057675834	0.5439185517654151
102.197812225	32.4838728071	train	3.1363897717200714E-4	69.08102399890802	0.6446538475631005
102.261569598	32.4822350955	train	2.3115098017130537E-4	55.25822958044219	0.5721062065387819
102.590897254	32.4732605305	train	3.654139202653149E-4	81.27601092783787	0.6788319904138563
102.612139082	32.4726520232	train	2.665558578319922E-4	60.133099951304644	0.6065808303177236
102.654620809	32.4714242869	train	1.2243295405267056E-4	27.820642291844127	0.4145813798857929
102.718338517	32.4695558836	train	8.107911576640537E-5	16.006245853175677	0.31925534477975354
103.599112395	32.4404159824	train	8.569820504233613E-6	0.5999719693968985	0.04722863094232274
99.2185189751	32.5333608402	train	1.5243638175257106E-4	39.73976037487485	0.4685729541366925
99.2930620037	32.5332092302	train	1.6026931105729634E-4	42.562357458679024	0.4810675895629066
99.4740920806	32.5326571003	train	1.9676302383356059E-4	50.777892723019114	0.5322996128468136
99.6444677828	32.5318994347	train	2.0161846617685713E-4	51.282313632449174	0.5383633689743053
99.7083568766	32.5315558125	train	2.1097294943423324E-4	52.517205658540625	0.5496133175695567
100.687785701	32.522225013	train	9.642110942922217E-5	20.50528372455102	0.3580365476954719
102.049329435	32.496577085	train	2.3473776353532456E-4	55.69035397505831	0.5758713684610074
102.059959028	32.4963188183	train	2.554488528763232E-4	58.42473051628605	0.5963791669110773
102.293774766	32.4904103248	train	3.1187249138302307E-4	68.59072693839553	0.6433589421765876
102.485026024	32.4852538326	train	3.768256797559035E-4	84.198112853889	0.6854993122985665
102.750568884	32.4776113782	train	8.340210386114902E-5	16.85485401650003	0.3254256406126281
98.1961557348	32.5400024059	train	1.1100421964500898E-4	24.319354916206517	0.39101368324594216
100.145010973	32.5373585909	train	1.870030666028355E-4	49.12751914939522	0.5196158160091777
100.634732246	32.531945374	train	8.510519964170755E-5	17.400546567469547	0.32987878933722276
101.198782038	32.5233464173	train	9.37640344938199E-5	19.869688665566034	0.35163955951993175
99.633946251	32.5499945225	train	2.533023898214724E-4	58.04164877203579	0.5943463544782422
99.6445966659	32.5499403698	train	2.2453585018603783E-4	54.4034650066985	0.5649838337863683
99.8149990648	32.5489512501	train	1.932119221427789E-4	50.03926308880352	0.5277629571330158
100.01733965	32.5474767849	train	1.5635102932400885E-4	40.998251104636566	0.4748916892121718
100.475202705	32.5429380315	train	8.266730073365221E-5	16.620385112062912	0.3234859942756555
102.071201428	32.5140758425	train	2.8207487514074627E-4	62.429859079928484	0.6200006751030975
102.103095315	32.5132924382	train	2.954229663283051E-4	65.26335862737044	0.6308317428897637
102.177509525	32.5114331193	train	3.088843884082393E-4	68.03410383732368	0.6411469249540215
102.188139565	32.5111639171	train	3.211751540376866E-4	70.89549926874103	0.6500741517100472
102.230658298	32.510078147	train	3.169306691344804E-4	70.03066166472695	0.6470418728625579
102.783181462	32.4946595514	train	6.807532507332441E-5	12.399145758368912	0.2825177869639064
99.516841623	32.5595513148	train	2.1886472705395587E-4	53.54036096065033	0.558686354284087
99.9322386675	32.5571571175	train	2.1329565956088034E-4	52.7881536514694	0.5523222055094167
100.070691663	32.5560541069	train	1.848732327376395E-4	48.69638306354132	0.5167559487359816
100.12394072	32.555589283	train	1.9878722278295118E-4	50.94829536077134	0.5348468059183958
100.187837926	32.5550017326	train	1.8233439797367217E-4	48.290210222732064	0.513302083622436
102.34790701	32.516024002	train	2.8028400027762173E-4	62.072312426107	0.6184989559170218
102.401049348	32.5145968753	train	3.621455563066483E-4	80.52044744184829	0.676870054427605
102.475442249	32.5125612824	train	3.499403161736162E-4	77.32673700622436	0.6693266451750899
102.539201565	32.5107815701	train	3.9874906616181745E-4	88.9566911917582	0.6975611037466974
102.560453415	32.5101811716	train	3.916138492426868E-4	87.6793794574111	0.6937382960439876
102.634829875	32.5080515881	train	3.4522132859274356E-4	76.19915696084773	0.6663148191025061
98.1959144748	32.5670627991	train	1.2545917009886172E-4	29.024612838549395	0.4205195168133962
99.4636288518	32.5687797111	train	2.0033209794724727E-4	51.117468198360896	0.5367722411232301
99.4849347153	32.5686993165	train	2.184303195977696E-4	53.48638023704728	0.5581964415031604
99.8045101285	32.567060082	train	1.667236661128436E-4	44.576965677291675	0.4909300671231138
100.262508545	32.5632940437	train	1.8004331033371222E-4	47.77082155389009	0.510142602294026
100.283808551	32.5630782807	train	1.5862394050731113E-4	41.944000718365295	0.47849197755030937
100.50744403	32.5605949744	train	7.862215669510353E-5	15.314779819930672	0.3126051654112811
101.688919658	32.5408691504	train	8.44412094703401E-5	17.19643956892208	0.3281496400012615
102.326981218	32.5255943964	train	3.566405019733805E-4	79.29573668545068	0.6735107244135125
102.656443759	32.5164377409	train	2.0703944409584452E-4	51.9493176881475	0.5449502783302954
102.688319154	32.5155059533	train	1.0038864829284675E-4	21.551278816583768	0.3673569607652161
102.730817381	32.5142510441	train	8.440017286191935E-5	17.18486339217869	0.3280424804798315
98.8563771941	32.5785737041	train	1.2604435357502404E-4	29.329301716591935	0.42165390998750213
99.9111199026	32.5753529995	train	2.2740788797168257E-4	54.75954035719468	0.5681050125436545
102.274155448	32.535996928	train	3.4967186923454737E-4	77.25434565452417	0.6691567719859456
97.6844030445	32.5807895357	train	5.1971091292841784E-5	8.086542178482926	0.2311313771457815
98.3768793183	32.5861317417	train	1.35143763157313E-4	33.32386116661234	0.43873875356447745
98.6432548477	32.5871703424	train	1.5812193251610416E-4	41.72218848175274	0.4777010518127659
98.8457073192	32.5875820233	train	1.2614023258751135E-4	29.368772668391188	0.42183935058521793
100.3905834	32.579982015	train	1.1066474695879513E-4	24.190058499615468	0.3902845876455751
102.77406648	32.530984705	train	7.675191968617761E-5	14.84925257819542	0.30745530269239013
99.1227632285	32.5966377402	train	1.4530518416273777E-4	37.1362522057594	0.45666271268053404
99.6555750951	32.5949873288	train	2.5470467964956923E-4	58.27046528069879	0.5956767073794489
99.7834412776	32.5942550502	train	2.1307625537803662E-4	52.75080877899631	0.5520677172493934
99.9006475308	32.5934695	train	1.9654812880109474E-4	50.75980226783779	0.532027556213553
99.9432668111	32.5931567428	train	1.916816047257993E-4	49.763887355362066	0.5257806736889776
100.081774651	32.5920404663	train	1.7364637256798586E-4	46.18351920432995	0.5010998557376849
100.124390851	32.5916662872	train	1.7508641059645392E-4	46.480200023290145	0.503164499570754
101.955723262	32.5619243109	train	1.5046074129541995E-4	39.035358110646925	0.46532592922740124
102.072736183	32.5591160383	train	2.5469729257197E-4	58.269259905553355	0.5956697221187447
102.157826109	32.557005395	train	2.586013792885382E-4	59.030815037254946	0.599328108142461
102.200367706	32.5559285238	train	3.4000863283600006E-4	75.2513083802249	0.6629234680527726
102.327978678	32.5526117438	train	4.2235653983621645E-4	92.93113930598774	0.709555947071611
102.391776202	32.5509049018	train	3.384750257686874E-4	74.90678344911537	0.661912548485661
98.0250961986	32.6019356346	train	9.976163337617483E-5	21.35191195458397	0.36590204485798183
99.2080364462	32.6055464091	train	1.7588872763292808E-4	46.69378832880909	0.5043074199718076
99.5916996589	32.6043251464	train	2.872487087499915E-4	63.51352244850053	0.6242734702999622
100.007295377	32.6016800676	train	2.1913101213281568E-4	53.576651571101465	0.5589861264960907
100.263014313	32.5993691794	train	1.5213210714341995E-4	39.620823711980314	0.4680754412423115
101.998575236	32.5699243115	train	1.6893664696170454E-4	45.18954133248493	0.4942258354580618
102.264502243	32.5632926153	train	4.0784899747004465E-4	90.69482726639829	0.7023002397917606
102.434648233	32.5587538322	train	3.219110547609678E-4	71.0714807244924	0.6505945906826439
102.562232104	32.5551990312	train	3.345789988239318E-4	74.16000525594639	0.6593168960932737
102.604755021	32.5539854054	train	3.711024736356361E-4	82.73060978877416	0.6821904948943851
102.647275366	32.5527574385	train	3.7869216440608225E-4	84.83169942467411	0.6865635544316927
102.689793112	32.5515151333	train	2.358876336046278E-4	55.83316363887663	0.5770644372871715
102.732308227	32.550258493	train	1.2584801344028046E-4	29.24419094418795	0.4212737950214759
99.2826676014	32.61442154	train	2.3205449532207582E-4	55.36873969310289	0.5730609402305789
99.5171523123	32.6136749515	train	2.659976557855755E-4	60.051659642617956	0.6060804509331406
99.8263106999	32.6210420546	train	2.1565102519490606E-4	53.16093496236283	0.5550361039679083
102.509776897	32.5747039525	train	3.1273701386490754E-4	68.87194068267986	0.6439938491033197
98.1420531398	32.6298503989	train	1.0045593593949953E-4	21.568214861119102	0.36751269741125364
99.2720635926	32.632486714	train	2.3991675065495523E-4	56.3157198832494	0.5811924735097546
100.785535746	32.6200856271	train	7.889982546874578E-5	15.36914891475294	0.3133632284059877
101.275535844	32.6121605322	train	6.651229423315733E-5	12.016678713515892	0.27783331039073195
102.159090312	32.5930343613	train	2.83485396260086E-4	62.73805625739092	0.6211751555866446
102.786584108	32.5756713047	train	8.845360549709893E-5	18.28103946261118	0.33846475948693555
102.80784533	32.5750279895	train	8.863350849479566E-5	18.335001356564593	0.3389198423053848
99.5386306972	32.640646924	train	2.8593384326515024E-4	63.16879083215799	0.6231967254887082
99.5706146066	32.6405056299	train	2.73644001824387E-4	61.038941436962645	0.6128259281701146
99.6025982859	32.6403561887	train	2.541763375816249E-4	58.184253867805005	0.59517649480298
99.9010991781	32.6385685673	train	1.9313598277637554E-4	50.026832147085344	0.5276649805929945
100.071657576	32.637228512	train	1.7948236033271239E-4	47.65038933560391	0.5093627735237582
100.316813241	32.6348964196	train	1.4047194652054993E-4	35.22404282424011	0.4482822195879214
102.244530034	32.5998697202	train	4.119771479961953E-4	91.49403762292455	0.7044015063988313
102.319005338	32.597922156	train	4.161919185246649E-4	92.16928297511548	0.7065164792856594
102.350921112	32.5970740033	train	3.8677287075739096E-4	86.78022424891023	0.6910891620518789
102.393473381	32.5959305525	train	3.2741508583740566E-4	72.28005114494852	0.6544385669761529
102.542387033	32.5918152872	train	2.546877858186524E-4	58.267708655548354	0.5956607321259769
102.584928157	32.5906071698	train	2.504031107626661E-4	57.715865572052394	0.5915678554487248
98.1418809204	32.6478901679	train	1.371228312311032E-4	34.09234388625812	0.4423218160133153
98.4190908003	32.6494791138	train	1.5444017982764615E-4	40.4435054677896	0.47182621867977903
99.9438345522	32.6472749363	train	1.8562491305985186E-4	48.86367487589508	0.5177691590747947
99.9971397514	32.6468628129	train	2.0878030106215268E-4	52.26572771249179	0.547025862179267
100.402218463	32.6429912922	train	9.889389786952225E-5	21.09037344359799	0.36387749061314545
102.20229031	32.609969651	train	3.511246732333155E-4	77.67020924583797	0.6700740283070842
102.606558847	32.5990007636	train	3.358120380210101E-4	74.36243381516333	0.6601426849777592
102.649100356	32.5977706802	train	4.0549154261912044E-4	90.13816363806478	0.7010868177777017
102.681004779	32.5968386919	train	3.9948132002875917E-4	89.12911333730742	0.6979480279762504
102.734175526	32.5952674279	train	2.8256745227297234E-4	62.516209666291516	0.6204116496063384
102.776709127	32.5939942651	train	1.9568210372161314E-4	50.48861529006517	0.5309279549406024
102.819240032	32.5927067486	train	1.6899146137755734E-4	45.203897474236264	0.49430692845817326
98.3870424391	32.6583473726	train	1.6044780454522827E-4	42.6213802998189	0.48134546891723423
98.5150038938	32.6589070694	train	1.3146773158596964E-4	31.732401650855955	0.4319597109885204
99.3148011795	32.6594493372	train	2.2424861454228736E-4	54.370290204888335	0.5646691980431052
99.4747575635	32.6589462153	train	2.5793209478101837E-4	58.877276234647645	0.5987056536255586
100.02922567	32.6556240985	train	1.7402381624091872E-4	46.262682421255896	0.5016426703898633
97.8218196238	32.6633342559	train	1.3325152282005697E-4	32.52924129505363	0.4352695684321358
98.0244112367	32.6650728064	train	1.579473079588469E-4	41.650556692066495	0.47742536389779466
98.1203813983	32.6657822048	train	1.394108665880526E-4	34.912631079040665	0.4464076563783851
99.7200864859	32.6667990289	train	2.2578940977692797E-4	54.553186503094565	0.566351666527834
102.139068148	32.6295975967	train	2.2567519878802285E-4	54.538520303062306	0.5662274004412812
102.490255839	32.6203177169	train	2.7205029678911393E-4	60.82747695845324	0.6114391141484756
103.383382615	32.5922826464	train	2.0720942525493408E-5	2.109621345974263	0.1070268711324694
97.864354925	32.6727465154	train	1.4409503286546023E-4	36.573668600634484	0.4545883795666833
98.0563061005	32.6743370525	train	2.0841430214960327E-4	52.20271547714448	0.5465910635057613
99.4535214106	32.6770662236	train	2.7947930956158807E-4	61.93415975250886	0.6178203193648378
99.4748529725	32.6769873088	train	3.000178538353535E-4	66.12273361703721	0.6344187160014483
99.5281814962	32.6767741571	train	3.392843126329834E-4	75.0740322464487	0.66244676676974
99.6028404205	32.6764376708	train	2.596329344062413E-4	59.18943090927718	0.6002837124364703
99.7521541287	32.6756314494	train	2.662097974016937E-4	60.08261058379215	0.6062707672395333
99.9547833318	32.6742531569	train	2.1248273854856123E-4	52.68487919696296	0.5513778412198793
99.997440251	32.6739213049	train	1.9969172203271153E-4	51.02943316061787	0.5359760544739394
100.381316637	32.6702823613	train	1.304128391204572E-4	31.180117647449652	0.42998401874494074
102.150028436	32.6383380189	train	2.9076474245767314E-4	64.15382755939117	0.6271227540825448
102.213898136	32.6367176971	train	3.5322468808702954E-4	78.15959289300015	0.6713909601843464
102.224542586	32.6364444917	train	3.8177967085784714E-4	85.6646563298997	0.6883082817586997
102.277762662	32.6350649602	train	4.1228510261347964E-4	91.54920940412835	0.7045570698148566
102.3522646	32.6330958101	train	3.9120526741060835E-4	87.51124559306257	0.6935164642313222
97.8535762173	32.681668578	train	1.8799509757567184E-4	49.255457388401126	0.5209363575790982
97.9815542817	32.6827728061	train	1.7255285000257708E-4	45.962233037391236	0.49952052684149123
98.0242151397	32.6831118792	train	2.222046050952882E-4	54.099971657963124	0.5624169943027565
99.2295589031	32.6866966492	train	2.2892778118900573E-4	54.9177675151617	0.5697386980661058
99.6668997685	32.6851341276	train	2.104191065723703E-4	52.45368463660725	0.5489625443923783
99.8588891299	32.6839666377	train	2.3995309621585492E-4	56.32277195382025	0.5812293446889896
100.285483374	32.6803207184	train	1.4391007805694299E-4	36.485531596677575	0.4542699504191274
101.585897002	32.6602533781	train	7.881180230405676E-5	15.351913488079791	0.3131230975983192
101.649814363	32.6589192957	train	8.227543311588153E-5	16.51463261613258	0.3224470210385545
102.639923904	32.6340902684	train	3.682561069457136E-4	81.92695816560442	0.6805188350024193
99.9016424874	32.6926870125	train	1.9585588890930853E-4	50.53543299509497	0.5311490260872899
102.767963338	32.639320776	train	3.7666729051802665E-4	84.07876654783783	0.6854086683213192
102.81051611	32.6380346366	train	2.4504040324096576E-4	56.95841578374627	0.5863269516781037
98.3760656393	32.7033963561	train	1.519511718438292E-4	39.550098649533645	0.467779155905984
98.4614155614	32.7037919092	train	1.5619492450304236E-4	40.95722144157797	0.4746425942186589
98.4827532934	32.7038817231	train	1.5116058497384246E-4	39.305392083074935	0.46648067201272764
98.5147600644	32.7040096378	train	1.2848806317822205E-4	30.407669057787434	0.4263434933035054
99.2189357389	32.7047572173	train	2.1390268973939353E-4	52.89147649750665	0.553024799121328
99.3683054813	32.7044075326	train	2.816422902079204E-4	62.354051734474936	0.6196390195777263
99.3896437819	32.7043430565	train	2.696572288496457E-4	60.50285789101566	0.6093379486159234
100.083078538	32.7002717511	train	1.8353696684219898E-4	48.502795627434764	0.5149442080870988
100.445724741	32.6966156185	train	1.1555202893459205E-4	25.576653220923298	0.40061564811072403
102.395855795	32.6589657878	train	3.3973110199254984E-4	75.18338317984308	0.6627409741804654
102.534230367	32.6551411037	train	2.607665276801075E-4	59.32932004769866	0.6013285989427235
99.0482300317	32.7139598269	train	1.414334687623266E-4	35.55984699356635	0.44996996777793874
102.555873319	32.663542634	train	2.4739412967748783E-4	57.346692807682366	0.5886436864228936
97.8957905868	32.7181276792	train	1.7460344455286732E-4	46.38133523208342	0.5024739577774724
98.3866108328	32.721489526	train	1.469563086407388E-4	37.79979936828905	0.4594676036675511
98.3972816549	32.7215412743	train	1.4980468232202415E-4	38.75382540416073	0.46423888271320013
98.4613071395	32.7218326952	train	1.5303569242846628E-4	39.968056391191595	0.46955015743661715
98.5146623801	32.7220505738	train	1.607298586047663E-4	42.71464774695019	0.48178396559821934
99.0375632903	32.7229842596	train	1.6407785844567606E-4	43.77513496531983	0.48693287671098767
99.3256942398	32.7225668854	train	2.381993257331217E-4	56.11394328540808	0.5794427788521754
99.3790509334	32.7224169365	train	2.85081128488301E-4	63.035539474936606	0.6224951313582027
99.432407201	32.7222442834	train	2.8054383404732216E-4	62.13144766392809	0.6187175724727813
99.4857629829	32.7220489266	train	3.275699814165178E-4	72.34183897340765	0.6545455217192283
99.5284472183	32.7218762951	train	3.5698173230611075E-4	79.35995230195623	0.6737209814940647
99.5604601471	32.7217372866	train	3.31139154406902E-4	73.26242560390007	0.6569918111891183
99.6351560772	32.7213811513	train	2.5751220253066975E-4	58.77642983360984	0.598314153087548
99.9339241671	32.7195117161	train	2.452484723366991E-4	57.00266228785927	0.5865328016444926
101.672192887	32.6945114071	train	1.0991818239694575E-4	23.95412189199445	0.3886750111352006
102.226161482	32.6814771557	train	3.6173084595622396E-4	80.31076634335551	0.6766193967671781
102.332651171	32.6786907989	train	3.7223917329228385E-4	83.1058529212956	0.6828531962857733
102.353947333	32.6781227082	train	3.856857470867791E-4	86.47833833991315	0.6904879404097021
97.8529993864	32.7267635413	train	1.7763856346683586E-4	47.2568270217383	0.5067819550473708
99.6565636303	32.7302914062	train	2.3719824180471562E-4	56.00834023966596	0.5784161238941298
99.7205936865	32.7299397181	train	2.657215497004373E-4	60.0113244523419	0.6058324751415315
99.9126764443	32.7286884794	train	2.1435371453454075E-4	52.96824560572812	0.5535454014178569
100.051394776	32.727601829	train	2.071256814967454E-4	51.96893531958346	0.5450535448950534
100.126086021	32.7269531549	train	2.0356726806020748E-4	51.46378250482079	0.5407531552764805
102.215834858	32.6907574109	train	3.7074913848910535E-4	82.62185341491454	0.6819839341858611
102.641750917	32.6791032967	train	3.390080406484085E-4	75.00641514962862	0.6622645867883785
102.684328678	32.6778585927	train	3.80819170169205E-4	85.34274677283658	0.6877675948544122
102.78011895	32.6750053452	train	4.2032625990999267E-4	92.70501416224126	0.7085618937564009
102.812046014	32.6740380631	train	3.506516510726241E-4	77.49745182285531	0.6697759353993133
97.8315420121	32.7355853615	train	1.7639113426073922E-4	46.88323895982975	0.5050204371262282
99.1763292583	32.7409073964	train	2.0328397435788803E-4	51.43740271262688	0.540407294620335
99.2083502757	32.7408582628	train	2.596005695212493E-4	59.18445436040664	0.6002537997657478
101.448871855	32.7171077547	train	6.206010376152067E-5	10.755607912597762	0.26414825867341535
102.397220516	32.694985568	train	3.507794194342894E-4	77.52835776883246	0.6698565065785298
102.471762957	32.6929422206	train	2.8644307849646984E-4	63.24836759986572	0.6236144702017226
102.588885623	32.6896419989	train	2.994856838181247E-4	66.0079031113191	0.6340068535102307
102.599532183	32.6893365715	train	3.070053019931089E-4	67.7910718340074	0.6397417763347367
97.5859843332	32.742075308	train	1.5097420538592632E-4	39.25001011315626	0.46617363307269266
97.7994086823	32.7443016198	train	1.900790201798714E-4	49.55123150032029	0.5236868616459351
98.0875650968	32.7467307946	train	2.0628386002064143E-4	51.77743437822205	0.5440434814635079
98.9308264068	32.7500330735	train	1.4203999647672365E-4	35.849133000758876	0.451029297490084
98.9735256913	32.7500493666	train	1.5570857065729129E-4	40.82939108826236	0.47386500660567704
102.493410554	32.7013542911	train	2.6152417809583296E-4	59.41007603982377	0.6020239207497788
102.866030971	32.690408423	train	2.2999722437426715E-4	55.047563188012234	0.5708808210266806
97.959386452	32.7547521746	train	1.953153837966633E-4	50.41459090639423	0.530460767803843
98.493115983	32.7580477456	train	1.6060287595094682E-4	42.672658108612424	0.4815866432109583
98.9308194333	32.7590537998	train	1.4674560005375602E-4	37.716950104759434	0.4591112700243664
99.0055507283	32.7590727726	train	1.5224839765590184E-4	39.666280036842515	0.4682656953046997
99.229743881	32.7588622965	train	2.4520760376340765E-4	56.99397146575588	0.5864923851183448
99.3792037244	32.7584991565	train	2.624881153627206E-4	59.51282576348118	0.6029050609689688
99.4432569961	32.7582889591	train	2.77993288008833E-4	61.66995398507065	0.6165607147569628
99.4752833691	32.7581715835	train	3.1211136769011914E-4	68.67564288336256	0.643534599690031
99.5179848982	32.7580023517	train	3.5792889118871287E-4	79.53674442544293	0.6743031791277193
99.5606860543	32.7578185702	train	3.430685027356013E-4	75.68610050304743	0.6649225088900633
99.6781120599	32.7572381542	train	2.4334371318493502E-4	56.6970415594534	0.5846406757589322
99.8595811237	32.7561247559	train	2.204792462464451E-4	53.760395396418915	0.5604976804987801
101.790530452	32.7279980942	train	2.1270616405864187E-4	52.70969226816497	0.5516377897781609
101.939750953	32.7245852739	train	2.2182754447843637E-4	54.04429218209072	0.5619989794859614
101.982380691	32.7235776251	train	2.2080963189170287E-4	53.82965071737879	0.5608665084572413
102.025008287	32.7225555109	train	2.1594355455958645E-4	53.20300829808872	0.5553708666897589
102.216805163	32.7177770547	train	3.5078468080366993E-4	77.53051946269305	0.6698598235737621
102.238113092	32.7172280466	train	3.347877318755563E-4	74.18300530605818	0.6594569704851941
102.280727205	32.7161191933	train	3.3340257427269814E-4	74.03021511351032	0.6585252735133408
102.525711749	32.7094630051	train	2.8111935248328906E-4	62.26241072311827	0.6192009059419302
97.7884927185	32.7622363558	train	2.0511147001995005E-4	51.63523677684435	0.5426292880239456
97.8311886905	32.7626419355	train	2.2180933571224363E-4	54.041603345037515	0.561978772770212
97.8632112234	32.7629365759	train	1.9171546251158E-4	49.76840323574151	0.5258247110871866
97.8952342167	32.763223035	train	2.0134794799170645E-4	51.25712116621191	0.5380296693286994
97.9592815324	32.7637714077	train	2.186116445777581E-4	53.505879880979165	0.5584010670230737
98.9414894271	32.7680799538	train	1.5684666500536432E-4	41.21890387073157	0.47568100716088735
99.1763825916	32.7679694668	train	2.0204372056858833E-4	51.32191254478492	0.5388869710947102
99.1870595011	32.7679539818	train	2.3901201714500482E-4	56.199673048825574	0.5802725590395647
99.4219485265	32.7673831379	train	2.758091116212882E-4	61.265185616016275	0.6146941854649439
99.8596677968	32.7651444613	train	2.2353072662556126E-4	54.28737643747307	0.563880835204034
99.8916938842	32.764920629	train	2.4770480223588293E-4	57.41060422550901	0.5889475392254777
102.131882893	32.7289442143	train	2.79677161770192E-4	61.96238537531295	0.6179874019221974
102.142539139	32.7286772969	train	3.268752273062101E-4	72.06796820994948	0.6540652787243398
102.366287005	32.7228633169	train	3.6158754258244216E-4	80.25893523015816	0.6765326914543234
102.398245654	32.7220002339	train	3.6967545343217215E-4	82.35338912409587	0.6813546040190457
102.526066409	32.7184666634	train	3.906962036228778E-4	87.42324138166474	0.6932396276082708
102.558018074	32.7175629671	train	3.977110764123039E-4	88.74974844777068	0.6970109265210264
102.920033554	32.7067539543	train	2.3666217053560954E-4	55.936692690449526	0.5778642961356477
97.7349964221	32.7707274409	train	1.8112172519793343E-4	48.00159470630165	0.5116348644355707
99.6141857989	32.775608775	train	2.7787509426139374E-4	61.628770130511725	0.6164601729908438
99.9665174701	32.773385952	train	2.548076043459648E-4	58.29108716592345	0.5957740084287344
99.998545532	32.7731347545	train	2.6984346371219047E-4	60.52325006560256	0.6095022819407504
100.094627239	32.772332049	train	2.3796815780741755E-4	56.08955768062555	0.5792061503870667
100.105302744	32.7722383123	train	2.263810762314704E-4	54.62916429347958	0.5669942849772359
102.473159966	32.7289589317	train	3.615849284575927E-4	80.25855184447389	0.6765311093534428
102.643582005	32.7241159103	train	3.9023564705211643E-4	87.34368059959219	0.6929887386907463
102.782019213	32.720010911	train	3.4608507001495406E-4	76.38667810045285	0.666870184866636
102.813962232	32.7190419654	train	3.802166274207146E-4	85.21217063727711	0.6874274518020407
102.856550528	32.7177374203	train	3.5467413346086717E-4	78.51560528953432	0.6722938005105656
102.931073377	32.7154197769	train	2.4091559430783864E-4	56.50952390649228	0.5822034052233592
98.0338106153	32.782408647	train	1.4747677939433594E-4	38.029737031354315	0.46034577362190326
98.5143197977	32.7851934383	train	1.588395228470266E-4	42.03854142873548	0.47883089799508055
98.5783919919	32.785425483	train	1.6520233658789946E-4	44.14052101631257	0.48863934196310194
99.7850973155	32.7836746167	train	2.106711439788953E-4	52.482591163585056	0.5492589249287203
102.334998374	32.7417291513	train	3.6927990504146194E-4	82.25741978189899	0.6811221288433846
102.622646071	32.7337366059	train	3.6934380287077345E-4	82.27714493653254	0.6811597064071135
102.697202445	32.7315570364	train	3.6911543914714453E-4	82.20664943128912	0.681025367628775
98.3113607009	32.7932624699	train	1.4398064117613775E-4	36.513747953510816	0.4543914799200922
99.3152770486	32.7947588703	train	2.558037055691122E-4	58.49868577778662	0.5967132700411163
101.812982402	32.7635607791	train	2.866118043518312E-4	63.297245029921974	0.6237526781141313
102.44189437	32.7478501388	train	3.4806480482364147E-4	76.85203428256692	0.6681361606231125
102.740178917	32.7392932056	train	3.7047067660812166E-4	82.53616820258397	0.6818209553094698
102.931864487	32.7334187302	train	2.2060441598678148E-4	53.78289405172386	0.5606374873500739
97.8520737755	32.7989147878	train	1.9551868436674163E-4	50.45562821682141	0.530719879830694
97.8947882259	32.7992990796	train	1.6971327808023754E-4	45.360051343546495	0.49537237064472844
98.5249025236	32.8032751172	train	1.4939807398559277E-4	38.621793532959934	0.46356293799614157
98.9201032403	32.8041508765	train	1.5237194545504257E-4	39.71457313293344	0.468467673416652
99.0055535297	32.8041762413	train	1.644691119460588E-4	43.90458611768413	0.4875279186360018
99.283265583	32.8038559848	train	2.9134565369382215E-4	64.30944277824595	0.6275893518772112
99.3473520624	32.8036946193	train	2.8398986252339326E-4	62.838106825263594	0.6215934423945721
99.4648424025	32.8033136046	train	2.9536225643197263E-4	65.24941853820137	0.630783878841176
99.4755232264	32.8032735012	train	3.0706565991631764E-4	67.79864040141284	0.6397870819891326
100.009527078	32.8001070494	train	2.441830060782007E-4	56.77608775970665	0.5854765319540395
100.073601084	32.7995740912	train	2.5472304137561175E-4	58.27346329913926	0.5956940692818071
101.75994144	32.7737575648	train	2.0895728434960014E-4	52.28602617629427	0.5472358154587479
102.303696177	32.7605879588	train	3.104897906447294E-4	68.33478417907166	0.6423387632676879
102.346328109	32.7594554917	train	3.2161771480085686E-4	71.01049462661673	0.650387322347879
102.420928186	32.7574388625	train	3.434736272317099E-4	75.74608261363406	0.6651854043424572
102.921611515	32.7427523197	train	3.107285765163621E-4	68.37109871384962	0.642515360063716
97.7665228316	32.8071210786	train	1.8765763253305082E-4	49.211934914007095	0.5204879566993824
97.8199193117	32.8076357544	train	2.1533819740821462E-4	53.11594218528475	0.5546775540605202
98.332584395	32.8114181882	train	1.5176151180532134E-4	39.4836440807061	0.4674682290971646
98.5675822691	32.8124503182	train	1.5507550218663626E-4	40.6487343343976	0.4728493953297125
99.4221615435	32.8124853191	train	2.4558527629794854E-4	57.05842574468187	0.5868655796117956
99.8601017429	32.81024279	train	2.0928602961931613E-4	52.32373043670106	0.5476252861951745
99.9669078079	32.8094635175	train	2.531651071464631E-4	58.01924788046106	0.5942156437154205
102.357324068	32.7681753012	train	3.3916968832350605E-4	75.0459781422883	0.6623712047746183
102.442588022	32.7658589383	train	3.7776063775865534E-4	84.51546512837866	0.6860333134643597
102.485216304	32.7646790556	train	4.0517343169742747E-4	90.07684846521373	0.7009223228238531
102.623740771	32.7607445624	train	4.7470480694867845E-4	97.42846488858027	0.7330341792829353
97.7557180104	32.8160339287	train	2.280112008301939E-4	54.82234771621121	0.5687549772485173
100.020412323	32.8180589374	train	2.7824651731224307E-4	61.7581901145415	0.6167759474594051
101.995149643	32.7863820909	train	2.568495321660172E-4	58.66572923000104	0.5976947337930854
102.133776927	32.7829874386	train	2.940601347410791E-4	64.96013804161295	0.6297542819887949
102.549511769	32.7718854662	train	4.554177656489154E-4	96.14762899345696	0.7248391045167415
102.560168569	32.7715827086	train	4.792986593275681E-4	97.77159979972237	0.7349146361682224
102.688037566	32.7678791214	train	3.750402952382808E-4	83.82959962791053	0.68447452738691
102.794576886	32.7646934209	train	3.4412716723126264E-4	75.90652834887877	0.6656086344386615
102.837187872	32.7633938561	train	3.48972407959776E-4	77.02024973980042	0.6687133320363654
102.84784019	32.763066708	train	4.3443501304928816E-4	94.37066868818033	0.7153323512816055
102.890447728	32.7617490894	train	3.7296015452725447E-4	83.40295724061774	0.683272101293949
98.1615162565	32.8284299057	train	1.3693987898558157E-4	34.016916654869966	0.44199250491685976
98.5140744399	32.8302950922	train	1.684178846725094E-4	45.053675158540294	0.49345708352877526
98.7277587903	32.8309422366	train	1.2330498953882157E-4	28.145437423474654	0.41630496059671773
99.2619827236	32.8309641278	train	3.032886236822908E-4	66.8401652912391	0.6369298472927413
101.72877106	32.8014901498	train	2.413576382460881E-4	56.54437155561139	0.5826492425995555
102.230061586	32.7895539357	train	2.8537423647172753E-4	63.08134264108827	0.6227365883719594
97.7020554778	32.8335283734	train	1.7239912218507288E-4	45.93535391234928	0.4992977021835129
98.599506849	32.8396181178	train	1.666925414616997E-4	44.56272452123837	0.49088340718872064
98.7170458134	32.8399390486	train	1.1679089849447554E-4	26.015283208514543	0.4031790692481699
98.9414421321	32.8402452062	train	1.6278129624985556E-4	43.37800239973154	0.4849510715189441
99.3688631895	32.8397153368	train	2.4317821844224775E-4	56.68431994331108	0.5844754606444347
99.8283102638	32.8375178706	train	2.1486437662972398E-4	53.047794426138864	0.5541333790663174
99.9244661382	32.8368445247	train	2.5951502255812994E-4	59.171300331192725	0.6001747129424181
101.963753623	32.805160864	train	3.28233613278178E-4	72.55848339716836	0.6550030082337739
102.187732018	32.7996543992	train	3.1556221244907344E-4	69.65101100327269	0.6460530069606114
102.667467188	32.7865097577	train	4.020438542295002E-4	89.62907524941221	0.6992943157947763
97.7873911106	32.8434040986	train	1.5773780548186518E-4	41.5646178206637	0.47709422831048137
97.8621775192	32.8441064883	train	1.661839851930462E-4	44.41195873747945	0.49011980117017323
97.90491375	32.8444877935	train	1.6456209147554308E-4	43.935349567023906	0.4876691245924663
97.9369664435	32.8447641974	train	1.7134085355047858E-4	45.74451944575292	0.4977583671553037
98.3216287195	32.8474407577	train	1.4257096193795305E-4	36.06318554269043	0.4519533101700136
98.5139761434	32.8483356621	train	1.8332552689542868E-4	48.465418103510046	0.5146562872632475
98.5246623457	32.8483767107	train	1.6608928562881508E-4	44.38812120221585	0.489977355084719
98.5567210797	32.8484943814	train	1.5810632781221426E-4	41.71578736105864	0.4776764277765152
98.5994663361	32.8486385002	train	1.697361485520584E-4	45.36465905757657	0.4954060553783095
98.9841829568	32.8492785084	train	1.5788593926910292E-4	41.625382975688304	0.4773284091668016
99.0696764573	32.8492601101	train	1.5811478817254112E-4	41.71925783944451	0.47768977841216
99.2192894502	32.8490873672	train	3.2645402208259736E-4	71.92511870920899	0.6537734734253211
99.25134917	32.849027079	train	3.4360752600854673E-4	75.77255125995373	0.6652722039382122
99.3582140917	32.8487667998	train	2.7687472824078135E-4	61.41573863021032	0.61560709311401
99.4437048881	32.8484928717	train	2.9439521999113634E-4	65.02736949793994	0.6300197845955545
99.7856527863	32.8468131817	train	2.1919078090247622E-4	53.58479714631049	0.5590533556340356
101.804015968	32.8178590076	train	2.639331882649476E-4	59.74390522340839	0.604218724929159
102.124059824	32.8102756762	train	3.005992302009519E-4	66.2481402875549	0.6348676025877265
102.316026241	32.805333925	train	3.234183860857639E-4	71.34262832758579	0.6516557776149031
102.390666951	32.8033328508	train	3.118666542592226E-4	68.58865195285414	0.6433546476851093
102.550585966	32.7988954269	train	4.1176849171340287E-4	91.45066181324447	0.7042960104459047
101.708253698	32.8289852517	train	2.1476035754038528E-4	53.032833773992266	0.5540137368572879
102.145709386	32.8187481054	train	3.1685026850465707E-4	70.01972167700796	0.6469839270510538
102.572266349	32.8072914619	train	4.866772508153706E-4	98.25508743362734	0.7378801777215369
102.60424814	32.8063737949	train	5.384986057691092E-4	99.78161286735002	0.7569745472297484
102.678866626	32.8042008983	train	4.3128660284305197E-4	93.95734227454427	0.7138489120512099
102.94529394	32.7960787941	train	3.108493165985867E-4	68.38946085514824	0.6426045883924776
98.4604362714	32.8661570991	train	1.6625497488388104E-4	44.429828083261214	0.49022653094498087
99.0162463156	32.8673196194	train	1.5373019121704654E-4	40.19061831213177	0.47067808348506984
99.1765787594	32.8671960555	train	2.6372543510215437E-4	59.710683723937706	0.6040303991963838
99.3048435006	32.8669492579	train	2.791403489805388E-4	61.88580359023168	0.6175337334393871
99.3262207872	32.8668953398	train	2.514708262594011E-4	57.82510309347047	0.5925955077686714
99.914059706	32.8639813175	train	2.46690696467068E-4	57.22113812125145	0.5879540318227359
101.900627713	32.8336878285	train	2.641354105082739E-4	59.77623748079828	0.6044018649821309
102.444672688	32.8198849472	train	3.5490714824625176E-4	78.71871327229785	0.6724384796601374
102.508652702	32.8181060393	train	4.022607023490966E-4	89.66168503568467	0.6994076915243006
102.796490974	32.8096975882	train	3.5588243266648436E-4	79.02249385155501	0.673042651112748
102.849780984	32.808068082	train	3.6795749236906975E-4	81.81761733006002	0.6803424400409231
102.924379719	32.8057487976	train	3.622085799671276E-4	80.55360426190583	0.6769081129407066
98.6421032163	32.875829221	train	1.320759077085377E-4	32.071438752964376	0.4330925432467566
101.655427618	32.8481510488	train	1.9371859133273368E-4	50.122202616337496	0.5284156199804089
102.349030575	32.8314973225	train	3.086112026826478E-4	67.99244336849809	0.6409433226841313
98.1289385862	32.8823283657	train	1.4490894236761275E-4	37.01003630963819	0.4559852499621667
98.1396280211	32.8824023607	train	1.1565000607979076E-4	25.609046128828815	0.4008191802593271
98.4175655617	32.884005582	train	1.7587822390789393E-4	46.69086417596782	0.5042924911273681
98.4389462177	32.8841033253	train	1.7016922095054935E-4	45.45191015506994	0.4960430575380702
99.1979964195	32.8852050615	train	2.987734483007184E-4	65.7687483746007	0.6334541785536707
99.807350333	32.8827558839	train	2.356990856929632E-4	55.807961242851505	0.5768692662208201
99.9356232628	32.8818620271	train	2.2161178434875685E-4	54.01241420373296	0.5617594252613981
101.548929139	32.8593840726	train	9.827114646875261E-5	20.9282620363121	0.362416533538159
101.879867571	32.8521993749	train	3.3321733879952356E-4	73.93962154894218	0.6584002921815336
102.082640061	32.8473640922	train	3.275529381743899E-4	72.33504042610873	0.6545337566742703
102.157333251	32.8455000223	train	3.5092981581842403E-4	77.59014984551914	0.6699512967046327
102.189342494	32.8446875173	train	3.666587615342611E-4	81.50377898299863	0.6795729939874864
102.317366411	32.8413558181	train	3.4200377139772436E-4	75.5284580166833	0.6642296055971129
102.701305806	32.830577236	train	3.678026975683236E-4	81.76098033997356	0.6802509243464024
102.935830619	32.8234124644	train	3.237223651984528E-4	71.38290377719122	0.651869003526926
97.7760882291	32.8883926521	train	1.8749309976176217E-4	49.19071602825257	0.5202690320720783
97.8509121063	32.8891026424	train	1.8070993129599869E-4	47.91347372425086	0.5110661167650332
98.3319763477	32.8925979867	train	1.4616043175600497E-4	37.511576583194596	0.4581192112349699
99.8501947346	32.891492092	train	2.3542883598708095E-4	55.77184069967381	0.5765892090765683
99.892956719	32.8911940372	train	2.8479189039164047E-4	62.984262331633026	0.6222565591135002
99.9357180576	32.8908813629	train	2.563956087122904E-4	58.5937082134317	0.597269333314461
100.010548753	32.8902990068	train	2.2501349531831423E-4	54.458631497848266	0.5655060368703447
101.890833422	32.8609621327	train	3.2503297908704777E-4	71.5728581838364	0.6527853515156831
102.114967274	32.8555778752	train	3.127364762405867E-4	68.87178583493204	0.6439934549734736
102.445717113	32.8468977324	train	3.5245251160715785E-4	77.97487502421635	0.6709079476484666
102.584375102	32.8429982102	train	4.3683398393941093E-4	94.6502681631081	0.7164523925178174
102.605704706	32.8423846859	train	4.619457332491279E-4	96.56491733385148	0.7276685893659459
98.3639854971	32.9017851859	train	1.5438055380254592E-4	40.421041332883526	0.4717299879923302
101.378559604	32.8807757739	train	1.0440729234644441E-4	22.48878439563124	0.37652553652135823
102.680725236	32.8492107411	train	3.8661208970808394E-4	86.741977479423	0.6910003911020617
102.691389718	32.8488961691	train	3.431958433379026E-4	75.70495435701768	0.6650051878812385
102.734045977	32.84762882	train	3.460262054286683E-4	76.37546719174661	0.6668323950052006
102.819350398	32.8450506368	train	3.6131262884515414E-4	80.21861657770049	0.6763662254297941
102.861998499	32.8437398091	train	3.599223044463904E-4	80.01471259389028	0.6755217237033693
101.218554116	32.8927356596	train	1.0894143051942337E-4	23.686259228040733	0.3865562789610821
101.966151609	32.8772287997	train	3.467659400417923E-4	76.51635151180835	0.667306667280362
102.361055895	32.8672312971	train	2.975100260080262E-4	65.6020856281784	0.6324696803826902
102.777081416	32.8553479113	train	3.551260615490038E-4	78.81011076776882	0.6725742868448228
103.032970367	32.8473498615	train	2.9493995141912006E-4	65.1524496765932	0.6304505872618191
97.7115638768	32.9148031708	train	1.6412807980377195E-4	43.79175133468765	0.48700933367263366
98.5563616697	32.9206565742	train	1.4268555783015314E-4	36.09246928641747	0.45215232771411423
101.592687149	32.8945513119	train	1.5844875042585985E-4	41.86547782605539	0.47821623359284554
101.699492627	32.892289671	train	3.06157784460419E-4	67.51515403713155	0.6391044100265877
102.083888007	32.8833939769	train	3.110691323075388E-4	68.42289040922068	0.6427669204519445
102.404080724	32.8750805956	train	3.332616619869495E-4	73.96129879830009	0.65843020606968
102.478772962	32.8730231699	train	3.6892710947344275E-4	82.14851237130009	0.6809144943452888
103.171955332	32.851796531	train	1.6595006826471825E-4	44.35307775874378	0.4897678012269539
103.182613816	32.8514400818	train	1.1039995944381969E-4	24.103794713306982	0.3897146825613896
103.299844627	32.8474594596	train	1.1657542840654626E-4	25.93446678040947	0.40273480314750937
97.6151992472	32.9227920535	train	1.5017430196281997E-4	38.9128596552967	0.4648518611318083
97.8183652878	32.9248781975	train	1.6317121976015318E-4	43.49065180852636	0.4855486805168482
98.3530963712	32.9287901102	train	1.8724675258083748E-4	49.15894598847843	0.5199408725464506
98.5563166533	32.9296767894	train	1.347055023483054E-4	33.16327216964807	0.43793905551990076
99.8826242076	32.9273476657	train	2.480182718592528E-4	57.47509105427383	0.5892536730631458
99.9467922257	32.9268780099	train	2.417477672959048E-4	56.57436085881914	0.5830419298604925
101.892004395	32.8969982564	train	2.951831230706566E-4	65.20828628167065	0.630642576650383
102.169606454	32.8902637494	train	3.732731213201233E-4	83.50325372161865	0.683453597225528
102.190956562	32.8897202406	train	4.0480223815372434E-4	90.00844928631011	0.70073014984962
102.222980643	32.8888981582	train	4.092976688272607E-4	91.01407919321889	0.7030410206521078
102.276351198	32.8875098393	train	4.010425194674032E-4	89.46104633338848	0.6987696719785522
102.329718058	32.8860987981	train	4.0485318579248176E-4	90.01512177908775	0.7007565408969807
102.383081164	32.88466504	train	3.544346699853198E-4	78.45836076832259	0.672144984141537
102.468454176	32.8823237894	train	3.200287894552305E-4	70.59781898223719	0.6492603312499376
103.087094028	32.8636131237	train	2.643881092201333E-4	59.81369079837439	0.6046304803292031
97.6364457904	32.9320451131	train	1.7780639515645362E-4	47.29402385986873	0.5070179968496998
97.7647731971	32.9333795972	train	1.998958014319488E-4	51.057488771715384	0.536230085676464
99.7971455311	32.9369422338	train	2.521394530377179E-4	57.90171785288492	0.5932364170727353
99.8292339117	32.936733412	train	2.2211615390628107E-4	54.086910320809096	0.5623190076907943
102.394097025	32.8933802277	train	2.9080566438588587E-4	64.16741718631532	0.6271556615497366
102.490149249	32.8907331527	train	3.3038773646965226E-4	73.05703994605032	0.6564796774192497
102.596858977	32.8877056692	train	3.602005058726608E-4	80.05551341646712	0.6756910595223629
102.650207789	32.8861578798	train	3.7160924849912396E-4	82.88193964386399	0.6824862888969794
102.948883435	32.8770711095	train	2.959709114924371E-4	65.36208805421673	0.6312631853483145
97.593529173	32.9405887594	train	1.1258565882024099E-4	24.823727176529218	0.39438733236353746
97.8502126135	32.9432147124	train	1.4460978746509383E-4	36.849126432903844	0.4554726584348238
98.1069260393	32.9453134661	train	1.2602567716682976E-4	29.321613114170034	0.4216177739080526
98.3422673065	32.9467740346	train	1.5853643408786613E-4	41.90477899363303	0.47835428149860015
99.9148941172	32.9451555893	train	2.548435057258738E-4	58.29856941417282	0.5958079371967439
101.208765782	32.9289799838	train	1.3822805333971132E-4	34.50646506104565	0.4443029608863783
102.682587989	32.8942201659	train	3.489208672884173E-4	77.00302110118042	0.6686806095860831
102.725266382	32.8929542738	train	3.3667727647309227E-4	74.59453005110274	0.660719764849944
102.767942089	32.8916738601	train	3.203445121188964E-4	70.6797556041691	0.6494848447078264
102.917285462	32.8870781005	train	3.03546720429794E-4	66.8909233031372	0.6371265331922035
102.949283157	32.8860701693	train	2.759993594183973E-4	61.292064306508344	0.6148574874980053
102.98127925	32.8850540792	train	2.660577136587621E-4	60.06042193892766	0.6061343486692209
103.04526658	32.8829974277	train	2.699086739906568E-4	60.53223211324947	0.6095597907035727
98.235214236	32.955184727	train	1.190558412049334E-4	26.785641816245708	0.40780935445517086
102.885679638	32.8970776017	train	3.0647765948814437E-4	67.63441449148445	0.6393452333364148
103.120327228	32.8895539291	train	2.4062509923138698E-4	56.45315961525805	0.5819098982050086
103.152317779	32.8884939856	train	1.6430111446037122E-4	43.84900203193081	0.4872725870969603
103.226955829	32.8859890817	train	1.7644199501451986E-4	46.90612047589162	0.5050925045544473
102.096131638	32.9281665947	train	2.905364294506873E-4	64.07800785288224	0.6269390489619652
102.13885251	32.9270999413	train	3.547609704675299E-4	78.59129700679327	0.6723477326454886
102.149532375	32.9268310012	train	4.1687736609639995E-4	92.254608413021	0.7068575791646898
102.224287418	32.9249229244	train	4.0947708128506136E-4	91.04767093500479	0.7031325070724941
103.056751937	32.9006472061	train	2.7202683675883445E-4	60.82423175673231	0.6114186254410026
103.184730325	32.8964222967	train	1.5918624512958532E-4	42.1832331645308	0.4793750626285815
103.291358277	32.892801875	train	1.4493886336818012E-4	37.01956712124341	0.45603646547280957
97.6893822094	32.9686894877	train	1.7456252890261998E-4	46.37295965936458	0.5024153686316384
98.2671608516	32.9734164733	train	1.442855295877089E-4	36.67345458106441	0.454915961763953
98.342066797	32.9738335523	train	1.4460676990014432E-4	36.84744049124833	0.45546748302114337
102.192574228	32.9347525685	train	4.1952095473809896E-4	92.63317974050476	0.708165717845697
102.416827974	32.9288160487	train	2.863206559670044E-4	63.2292369730153	0.623514127016114
102.566292942	32.9246354237	train	3.6722048171926156E-4	81.6300705231729	0.6799062448454797
102.843786031	32.9163986999	train	3.0932044326447485E-4	68.122279898075	0.641471433767657
97.5715601329	32.9764166482	train	1.7086652703623045E-4	45.61937313091385	0.497065345818119
97.6357531226	32.9771345123	train	1.805743241589405E-4	47.884454756183295	0.5108785333929788
97.6678504587	32.9774810758	train	2.3824969551341458E-4	56.119256728228756	0.5794943031364296
98.1172642728	32.9814669005	train	1.420875867355971E-4	35.872912900383255	0.45111224354044516
98.5346410827	32.9837198709	train	1.1526253477455065E-4	25.48683294720798	0.4000134607337429
102.289024701	32.9412630686	train	3.8806856372498E-4	86.946782488127	0.6918026867791883
102.310384525	32.9406984012	train	3.818126830573423E-4	85.68021431898664	0.6883268317654707
102.363781458	32.9392707973	train	3.3259942251724183E-4	73.70825502057893	0.6579827117663772
102.481241253	32.9360499603	train	3.15251040726359E-4	69.50859728735377	0.645827376217926
102.620032796	32.932101574	train	3.727499480896932E-4	83.33558318990181	0.6831500813378532
102.673406861	32.9305420389	train	3.493719315337309E-4	77.15396241249877	0.6689667648819491
102.844175715	32.9253988313	train	2.866356960933021E-4	63.30535809082342	0.6237722402825352
102.854847314	32.9250696582	train	2.4369678574076643E-4	56.72418232207065	0.5849927129773506
99.0269734658	32.9936044649	train	1.9173240123000084E-4	49.77149701946649	0.5258467394966327
102.684454892	32.9392291723	train	3.152634317306276E-4	69.51435775051513	0.6458363664394439
102.897927202	32.9327434316	train	2.606415075401654E-4	59.31599447534089	0.6012136300623343
102.972626081	32.9303875627	train	2.5754491285963463E-4	58.784285941814105	0.5983446790874983
103.025977055	32.9286775583	train	3.257678161593172E-4	71.72493766825053	0.6532970234548844
103.079323487	32.9269448606	train	3.5646198538930393E-4	79.26213862948406	0.6734006192267196
97.7424905828	32.9962940889	train	1.9635787549287837E-4	50.698859931239596	0.5317864316660534
98.9734505092	33.0026249365	train	2.2326926978047992E-4	54.257179004785996	0.563593001380009
99.0912070062	33.0025944419	train	1.880515195103612E-4	49.263581282168914	0.5210112454418411
99.2089630022	33.0024528723	train	2.0440767392966659E-4	51.55277904486568	0.5417761135408267
102.033277497	32.9657703641	train	2.994175696492181E-4	65.98503170750176	0.6339540708920219
102.941013056	32.9404017413	train	2.8103562535722906E-4	62.24337382388499	0.619130666180174
103.133084383	32.9341864209	train	3.1570076554059297E-4	69.71438099158466	0.6461533793892855
103.143753266	32.9338325011	train	3.0064021979108883E-4	66.2569820092504	0.6348992094693929
103.218430188	32.9313296569	train	2.8174039724502176E-4	62.371244275149856	0.619721100698724
103.282431564	32.9291489853	train	2.2993680222662885E-4	55.03653059697477	0.570816454202891
103.325095292	32.9276770686	train	1.7736818767100814E-4	47.18655348134474	0.5064012174361655
98.5452047979	33.0108195885	train	1.2663691817364973E-4	29.563985969788934	0.42279809484134984
98.9734478068	33.0116453035	train	2.8648879010595706E-4	63.25551082544398	0.623651923844546
99.0376851846	33.0116424388	train	2.2977393800210886E-4	55.006792918755856	0.5706428611343027
99.134041103	33.0115761569	train	2.448777066816197E-4	56.923817882712925	0.5861658474802238
102.001524864	32.9755534586	train	1.9176035856915814E-4	49.77660330665596	0.5258830928896571
102.087017616	32.9734675941	train	3.179092363468013E-4	70.16381377197436	0.6477456176388013
102.16181645	32.9715945586	train	3.949195187118124E-4	88.41458381745244	0.6955213067912988
102.215239907	32.9702293105	train	3.991670182943436E-4	89.05421412612944	0.6977820717273383
102.225924164	32.9699535249	train	3.9311625097723557E-4	88.02924296745296	0.6945512427320677
103.240194739	32.9396020959	train	2.633405609375114E-4	59.649139068323045	0.6036810414432371
97.5281673409	33.011989359	train	2.0733133572711104E-4	52.01569997610395	0.5452996202853124
97.6994192002	33.0138916077	train	1.7916630100062807E-4	47.58252603858412	0.5089222954807483
97.945619713	33.0162145441	train	1.3650343152980143E-4	33.81862946000636	0.44120533374030146
99.0805182733	33.0206425091	train	2.3814614848249882E-4	56.10833368618205	0.579388369045273
99.1982983195	33.0205109471	train	2.408978461822256E-4	56.50608026630004	0.5821854848998296
101.264045286	33.0001306102	train	1.6428482141383588E-4	43.84361127211023	0.4872478105207946
102.268991838	32.9778469553	train	4.1673058079654376E-4	92.23633638098707	0.7067846009992149
102.375831135	32.975001513	train	3.481046438725516E-4	76.85906083903801	0.6681615376389202
102.397197178	32.9744214837	train	2.930245904124831E-4	64.73868197989495	0.6289313614104969
102.54674205	32.9702592084	train	3.3762982221958895E-4	74.7512658028473	0.6613528130927351
102.55742264	32.9699550698	train	4.0611485286414504E-4	90.2583053018911	0.7014086070420189
102.610823165	32.9684207154	train	3.687432141329657E-4	82.09174418267173	0.6808061572367701
102.642861524	32.9674891751	train	3.264663555197163E-4	71.9290021035479	0.653782024860491
97.6029458092	33.0218681548	train	1.6686816045315974E-4	44.64307939659884	0.4911465711217545
98.6843173705	33.0292895216	train	1.2927823173985452E-4	30.786961901486805	0.4278436317420344
98.8770668184	33.029628271	train	1.786361367120876E-4	47.46941976080684	0.5081816500482205
101.189390387	33.0104805184	train	1.2491111958079694E-4	28.81684467175027	0.41945306392136633
102.440276966	32.9822545895	train	2.500237673782362E-4	57.681278785357456	0.5912014966222268
102.707310321	32.9746029973	train	2.7173921043442613E-4	60.78444470480459	0.6111672525856152
102.888833621	32.9690748262	train	1.7621280885113372E-4	46.80301294230499	0.5047675920575166
102.91018601	32.9684071651	train	2.0092028314269957E-4	51.1983283692483	0.5375011349462375
102.942213267	32.9673988521	train	2.755189246926271E-4	61.23346110550214	0.6144448323085491
97.5813929167	33.0306441878	train	1.6331317496472289E-4	43.533850331286644	0.48576590131708103
101.959677841	33.0035994581	train	1.7104090841283653E-4	45.66538191600866	0.49732035035047806
102.312402674	32.9947302839	train	3.8153753340838895E-4	85.55054179485428	0.688172153887102
102.504730314	32.9894736199	train	2.928524633963599E-4	64.65914111782702	0.6287942217873643
102.793124563	32.9810348562	train	2.8853837327416274E-4	63.79931200770801	0.6253236167458671
102.825160822	32.98005623	train	2.3019423474210588E-4	55.08353567332536	0.5710905592310348
103.006669848	32.9743559779	train	3.327541086615382E-4	73.74153028876401	0.6580873425757542
103.017345243	32.9740124819	train	4.032653410921015E-4	89.80751300568866	0.6999318379601442
103.081393783	32.9719324123	train	4.4448138446507543E-4	95.28048887014417	0.7199647399971639
103.124089128	32.9705275181	train	3.8324395482972854E-4	86.1022687329884	0.6891289653741233
103.145435685	32.969819618	train	3.729184777031836E-4	83.38959924601393	0.6832479163352864
103.348190076	32.9629133445	train	1.5583363837805685E-4	40.86226314442787	0.47406518595609104
103.710834717	32.9497372296	train	3.249015443515171E-5	4.098519475635431	0.15819973956618447
97.8489253392	33.0424189206	train	1.1810665106907562E-4	26.49049010700928	0.40587767275528414
98.8449101019	33.0476330666	train	1.909924173426771E-4	49.67243524906649	0.5248824954444069
101.628464464	33.0200354331	train	2.4533160860869626E-4	57.02034146019334	0.5866149939684654
101.885131623	33.0143618001	train	1.5947788455213823E-4	42.297172509904115	0.4798318981291703
101.959978986	33.0126077513	train	2.409231803152393E-4	56.51097468187087	0.5822110643636609
101.981362747	33.0120983663	train	2.990983549219842E-4	65.87784565431774	0.6337065039563542
102.024128644	33.0110686277	train	3.682322808632791E-4	81.91823399751318	0.6805047678169388
102.109653829	33.0089652843	train	3.779602341746776E-4	84.58086086025172	0.6861470781359184
102.729426456	32.9919687589	train	2.7073464567752795E-4	60.64600124935748	0.6102867495109715
103.188551925	32.9773891608	train	3.3552975284863987E-4	74.26476772668154	0.6599539869728224
103.305947933	32.9733894183	train	2.1638256230811052E-4	53.26614903751535	0.5558723112029572
97.8380991534	33.0513381065	train	1.2081760985910994E-4	27.245019695883073	0.411361607853984
97.8595169008	33.0515357834	train	1.295565505463157E-4	30.865588061501274	0.4283701544642273
97.9344806238	33.052198701	train	1.5045387173789868E-4	39.03248631434109	0.46531456967627244
98.1593853632	33.0539171997	train	1.3150658670603202E-4	31.75778895048441	0.4320322206749038
99.0162810192	33.0567487091	train	2.671273474290689E-4	60.216478881023605	0.6070918055690901
102.184805017	33.0160832784	train	4.1454149072492336E-4	91.92722778167901	0.7056919095623332
102.248943453	33.0144284716	train	3.803047912476136E-4	85.22842716654097	0.6874772676826463
102.270321759	33.0138695618	train	3.8207696664304053E-4	85.79502415201219	0.6884752567750828
102.345141138	33.011884611	train	3.8240993488648133E-4	85.90491271902296	0.6886620548297998
102.4306399	33.0095613172	train	3.100040923104954E-4	68.2605227795668	0.641979020644677
102.505443169	33.0074805209	train	2.90724946797059E-4	64.14061195092485	0.627090746734423
102.516128719	33.0071796147	train	3.311517945620238E-4	73.26588054747582	0.657000413109565
103.295712862	32.9827525604	train	2.86595512146155E-4	63.29171258863757	0.6237393371551031
98.1164548296	33.0626403423	train	1.3397494216452438E-4	32.843303306771894	0.43660091884111524
98.9841443443	33.0657690534	train	2.8734206377935674E-4	63.53640352670786	0.6243496849169373
102.388236508	33.0197348042	train	3.2379498748037224E-4	71.39252580361865	0.6519199057447326
102.559231397	33.0149697755	train	4.0090157238964653E-4	89.43283405455229	0.6986956765197905
102.687450593	33.011242711	train	3.0016943432098394E-4	66.15543051554081	0.6345358591658076
102.74086821	33.0096510099	train	2.749204465113771E-4	61.1713701366325	0.6139295486775639
103.242778715	32.9935759293	train	3.142351396945754E-4	69.18075974756901	0.6450887391439857
101.907405209	33.040891293	train	1.8052864583645333E-4	47.87467991829209	0.5108153148248807
102.826716831	33.0160570738	train	2.55683263583592E-4	58.473584323814876	0.5965999327737591
103.018978927	33.0100050532	train	5.328028279087697E-4	99.62722849515467	0.7550130272867565
103.072374729	33.0082715654	train	4.93795304400633E-4	98.59567052342075	0.7406787986374265
98.834131894	33.083700273	train	1.9066974675910635E-4	49.629618295027825	0.5244608070438921
98.9198513494	33.0837848409	train	2.2721566504149368E-4	54.73633652401388	0.5678975139992024
101.308475521	33.0624379161	train	1.4915480466203812E-4	38.542800307497394	0.46315771155583924
101.82212111	33.0518670381	train	1.8163987587509214E-4	48.13092863358188	0.5123486291989945
101.875609805	33.0506444793	train	2.3066169689455994E-4	55.168890447279985	0.571587402288751
101.950488484	33.0488944374	train	3.4192623603930664E-4	75.51697825061717	0.6641790353661452
102.773684643	33.0266865172	train	2.8835434053987543E-4	63.77808264545246	0.6251741220108221
103.104827511	33.0162176957	train	3.988816468536263E-4	88.9871187512643	0.6976312330923782
103.158221307	33.0144471936	train	3.54933913798423E-4	78.74204353994621	0.6724550902430304
103.190255331	33.0133739697	train	3.153063498419758E-4	69.53398719497345	0.6458675018991693
103.232964708	33.0119302643	train	2.773171209992327E-4	61.47824099928387	0.6159848189583599
103.318374239	33.0089991864	train	2.1378009674466615E-4	52.87060989553558	0.5528830843514406
103.350399605	33.0078850263	train	1.591039492048991E-4	42.14889000059032	0.4792460058446742
101.180246659	33.0737641898	train	9.244935688317263E-5	19.542970298769074	0.34842705497159326
101.89729967	33.0591577771	train	2.446867474225104E-4	56.88320983559369	0.5859765970509698
102.089846206	33.0545325107	train	3.954248225638064E-4	88.53335696510398	0.695792029718445
102.10054193	33.0542668544	train	3.7663808444889416E-4	84.05675977192325	0.6853919483847096
102.154018429	33.0529248454	train	3.877646679773152E-4	86.90771741491703	0.6916356305804405
102.186102615	33.0521086596	train	3.9307390131074356E-4	88.02072929842275	0.6945283865256972
102.228879504	33.0510076038	train	3.622652628983184E-4	80.58343345264437	0.6769423347791017
102.27165405	33.0498919124	train	3.717066712862596E-4	82.91083415932478	0.6825430894746022
102.65651442	33.039192559	train	3.675361661371258E-4	81.70105139629068	0.6800932263783005
102.848865475	33.0333990752	train	2.0687539284015917E-4	51.91199864748741	0.5447537026592043
102.891602582	33.0320714952	train	2.843856163382115E-4	62.910226014000514	0.6219209424051193
98.4911574917	33.1008124853	train	1.7144015702895315E-4	45.76768000166283	0.49790321416901706
102.325457758	33.0574817851	train	3.567118628855584E-4	79.30916598680628	0.6735547175213022
102.35753811	33.0566214042	train	3.1301361475845156E-4	68.95160788476191	0.6441965082542889
102.41100231	33.0551691463	train	2.6352317851990225E-4	59.67834117449158	0.6038468837944482
102.432386911	33.0545818428	train	2.6574392621044686E-4	60.014640949404615	0.6058525835088218
102.517919048	33.0521960648	train	3.413999405898503E-4	75.44744192354774	0.6638353711073314
102.603440975	33.0497518018	train	4.2572059493978356E-4	93.3896500635968	0.7111881925214688
103.276541117	33.0284623154	train	2.6436031981638214E-4	59.80957203830519	0.6046053523170962
97.9874077107	33.1067577415	train	1.5905101701647442E-4	42.126800707205156	0.47916296356721755
98.7697720739	33.1106586674	train	2.7081499786644814E-4	60.65706894000977	0.6103573250710538
98.9519815079	33.110862063	train	2.5681824087397996E-4	58.660764448728365	0.5976654375798363
101.74807218	33.080569781	train	1.6523907430270675E-4	44.15206329529753	0.48869490225337736
101.801581658	33.0793780584	train	1.6397686401255486E-4	43.742244896038486	0.48677905383460973
102.00488814	33.0746404933	train	4.093845760218569E-4	91.03304082139275	0.703085343612666
102.036984745	33.0738622152	train	4.2353121428211684E-4	93.08336936125296	0.7101279934219026
102.486200971	33.0621011354	train	3.299388113482545E-4	72.93974731822155	0.6561729791814602
102.561044183	33.0599840678	train	3.9494674832850026E-4	88.42098421845986	0.695535907685297
102.796213418	33.053038951	train	2.591023719521203E-4	59.10784959105345	0.5997927839802527
102.881709122	33.0504038793	train	3.0682259969551005E-4	67.76805702630394	0.6396045674850794
102.913767122	33.04940067	train	3.736206851462899E-4	83.5754754707568	0.6836549130800107
98.2123741155	33.1174024036	train	1.6527830466794128E-4	44.16438871680494	0.4887542189755435
98.2230921594	33.1174696877	train	1.5990328360596283E-4	42.44024444697386	0.4804968242219554
101.598494433	33.0927955604	train	1.7559358558236852E-4	46.61162314808345	0.5038875947483828
102.753843969	33.063335457	train	2.991218527104283E-4	65.88573575144359	0.6337247390801463
102.828665739	33.0610577443	train	2.6196233287471105E-4	59.456777820933176	0.6024249246573995
102.967597765	33.0567090228	train	4.223848525165868E-4	92.93468987228258	0.7095697614147332
102.978283599	33.0563681175	train	4.608011409504003E-4	96.5003405162886	0.7271766914764811
103.021025125	33.0549953738	train	5.189903581203844E-4	99.30708996217724	0.7501221470229459
103.063763736	33.053608036	train	4.6995947488638986E-4	97.01756103820485	0.7310634954226023
103.117182853	33.0518533461	train	3.618021860213012E-4	80.34683649013782	0.676662543549965
101.737928761	33.098825213	train	2.3302832439214068E-4	55.487848704307766	0.5740852145245721
101.962695331	33.0936816936	train	3.814337749038077E-4	85.50316174403427	0.6881137852287141
101.973397056	33.0934266745	train	4.377728010476331E-4	94.75029890067306	0.7168883154428609
103.171022231	33.0590721961	train	3.4017508152952344E-4	75.28561724617317	0.663032823756322
103.331253218	33.0536012059	train	2.332424358791336E-4	55.51403475900463	0.5743097584505636
103.406012673	33.0509779301	train	1.1223107638662386E-4	24.740439212259798	0.3936341644259347
97.8263122769	33.1324030243	train	1.3752520637569816E-4	34.258222213235776	0.4430447190685233
97.8477495995	33.1326031547	train	1.3069672177697027E-4	31.31552926774394	0.4305170486219118
101.577610598	33.1112624457	train	1.761016037955858E-4	46.753051345867455	0.5046097851732585
101.71679692	33.1083040255	train	2.0853527543202022E-4	52.223606133173924	0.5467348694319075
101.834553694	33.1056795473	train	2.1295862308034143E-4	52.7377297276241	0.5519311556409219
102.08072125	33.0998332204	train	4.1506005156262095E-4	92.02838664960551	0.705951486340307
102.144926931	33.0982283055	train	3.726650103535869E-4	83.30835947874189	0.6831007502804018
102.679764288	33.0835716443	train	3.9794295274793743E-4	88.77169276815772	0.6971340040715389
103.256917911	33.0651751754	train	2.83038519845177E-4	62.63005619346327	0.6208038472133826
103.353057531	33.0618504423	train	1.765483195594504E-4	46.95395434782149	0.5052430939401552
98.1799686651	33.1442528085	train	1.6542159455037257E-4	44.20940762468805	0.48897075788649247
98.7482328637	33.1466976439	train	3.311601604281483E-4	73.26940472513634	0.6570061060393704
98.7911229473	33.1467769494	train	2.984565698987419E-4	65.72687926733256	0.6332077528573247
101.256568156	33.1265101305	train	1.112640480526786E-4	24.44343784843294	0.39157054748383036
101.781313881	33.1158958184	train	2.3795671115114128E-4	56.088350187695106	0.5791944264240023
102.123844559	33.1077737263	train	3.9779837638768376E-4	88.758010345753	0.697057276180416
102.380648009	33.1010658613	train	3.24025023013146E-4	71.4230041625616	0.6520810434363861
102.455532647	33.0990099901	train	3.1585124964736275E-4	69.77549138714276	0.6462623305672092
102.509016975	33.0975140399	train	3.4692613422561956E-4	76.56668884275628	0.6674091961126684
102.530409594	33.0969092514	train	3.589183106546251E-4	79.71259627281583	0.674909138718666
102.573192905	33.0956886908	train	4.06335093178803E-4	90.31922521428768	0.7015221424056418
102.605278685	33.094763661	train	4.421418341262826E-4	95.0667117893859	0.718899489663474
102.680139754	33.0925732348	train	4.611506300185024E-4	96.5200583597654	0.7273270756092599
102.744299875	33.0906600536	train	3.9161314488831133E-4	87.6790896113785	0.6937379139043561
103.203928782	33.0759862747	train	3.0291636474779433E-4	66.7669558315728	0.6366457868164576
101.663810461	33.1274811056	train	2.0656255397665007E-4	51.84083280228506	0.5443783699721971
101.910076228	33.1219686961	train	3.267596485694327E-4	72.02256985883568	0.6539852563128378
102.691210247	33.1012581233	train	4.313774636167418E-4	93.96710625772583	0.7138919396249828
102.808842531	33.0977142101	train	3.5221492937741585E-4	77.93042560117814	0.6707590492152282
102.915762833	33.0943964572	train	3.549594299879475E-4	78.76402890990792	0.6724709239085643
102.937144776	33.0937219383	train	3.666054416184913E-4	81.49399845921891	0.6795413249012877
98.2548654636	33.1627630608	train	1.2844824369884417E-4	30.388903026701893	0.4262676876241642
98.2655891287	33.1628267668	train	1.7548083446183732E-4	46.58023414005189	0.5037270239699116
101.685502036	33.1360313072	train	4.0126094297929184E-4	89.50476646664602	0.6988842698250516
101.76046546	33.1343916357	train	3.5545379357147246E-4	78.90074486121502	0.6727773915082768
101.781882457	33.133914887	train	3.377401727885232E-4	74.76942720004998	0.6614259978419377
102.392039032	33.1187836475	train	2.9300000616907206E-4	64.72732146277077	0.6289117804857458
102.852005921	33.105397868	train	3.880558360975831E-4	86.94514638199564	0.6917956938370272
103.087215166	33.097895213	train	3.44798234438061E-4	76.08272776794213	0.6660421031169481
103.097904401	33.0975436753	train	3.1606988981237785E-4	69.82894875285649	0.6464205075391912
103.204786445	33.0939780753	train	3.387330648850895E-4	74.95501525343249	0.6620830661936377
103.236847361	33.0928905939	train	3.69166360393137E-4	82.22236873603165	0.6810553327090441
103.268906547	33.0917948992	train	3.562907566462233E-4	79.19133562486527	0.6732949392228849
101.514392011	33.1486214325	train	1.7767446538931742E-4	47.26613572987176	0.5068324672227585
101.942794372	33.1392303853	train	3.918712670259985E-4	87.78525081428803	0.6938778913675224
101.974916295	33.1384667756	train	4.05261803064126E-4	90.09388184965513	0.7009680377596325
102.081980496	33.135861713	train	4.3725597936101525E-4	94.69523167400114	0.716648504517559
102.156917122	33.1339835393	train	3.7843396305349477E-4	84.73663208123075	0.6864167612848465
102.210438983	33.1326144511	train	3.629470694328666E-4	80.83492745945357	0.6773534023643567
103.141082096	33.1051249994	train	3.1685289674251044E-4	70.02007929721445	0.6469858215581086
103.365518949	33.0974525392	train	1.9693624754871136E-4	50.79247517203768	0.5325186835333579
98.0938292455	33.1797346784	train	1.9618877096994758E-4	50.64380620077086	0.5315719021323191
98.1045545452	33.179812286	train	1.8890535239089626E-4	49.38652012953576	0.5221416718241735
98.4048777457	33.1816101991	train	1.8212351408232428E-4	48.25165715377112	0.5130129722207211
98.7803104461	33.1828387996	train	3.2678982784443625E-4	72.03442402302862	0.654006154889706
101.675339723	33.1542824812	train	3.348662998312277E-4	74.19166261693232	0.6595096652134824
102.039467271	33.1459222012	train	4.083938930612967E-4	90.81689114559668	0.7025793064126478
102.103709012	33.144336584	train	3.937691863747617E-4	88.16051232944014	0.6949032009905138
102.232177133	33.141066178	train	3.458252931431928E-4	76.33720294098816	0.6667033488280133
102.317810832	33.1388124756	train	2.5792647404043067E-4	58.87592628961064	0.5987004179801789
102.360624074	33.1376636033	train	2.7933056509240505E-4	61.912939846443734	0.6176946111173492
102.403434871	33.1365000538	train	3.087882835526973E-4	68.01467016410669	0.6410753254110084
102.478347785	33.1344285341	train	4.521364914765487E-4	95.93277789659827	0.7233945467790225
102.542552692	33.1326171891	train	4.6826378387413673E-4	96.92022452515575	0.7303522192549077
98.4477264554	33.190827596	train	1.770742624226077E-4	47.11015918816135	0.505986650567435
101.332741202	33.1701922785	train	1.355956228205765E-4	33.48400574698636	0.4395608864132026
101.825581847	33.1599778635	train	2.836221635695907E-4	62.771100142687864	0.621288649876328
102.575018401	33.1407017142	train	4.414559146529243E-4	95.00652422467748	0.7185856368984154
102.607120487	33.1397751039	train	4.7416409615132487E-4	97.39343656569386	0.7328110872452511
102.660620677	33.1382124225	train	4.821238652203541E-4	97.92280463929922	0.7360580126849487
102.682019592	33.1375809353	train	5.286270118220489E-4	99.51404277043729	0.7535547174803489
102.724815407	33.1363069664	train	4.4000489812774066E-4	94.90558340600195	0.7179193875631064
102.821096038	33.1333869527	train	4.15013695035741E-4	92.02259249949343	0.705928300222218
101.172203808	33.1821153719	train	8.210704273978969E-5	16.432141651612792	0.3219995804048792
101.322262414	33.1794053864	train	1.527500388975969E-4	39.85938994699174	0.46908483500933246
102.971243633	33.1376957697	train	3.469444793274943E-4	76.57245421848741	0.6674209334667848
102.992634631	33.1370109461	train	3.711937323460517E-4	82.7586991722543	0.682243801394993
103.088885087	33.133883949	train	3.195576727967384E-4	70.4787661086476	0.6489247803116844
103.110272045	33.1331789988	train	2.865697451547319E-4	63.28296273794471	0.623718235786035
98.0506365712	33.2064715809	train	1.7717299515441988E-4	47.13582087357934	0.5061259858000303
101.708306187	33.1806176546	train	3.934950142645132E-4	88.10539141223552	0.694755510105918
101.794019887	33.17872213	train	3.7123964813960203E-4	82.7723202866632	0.6822706151996043
101.997556796	33.1739842094	train	3.867053756019956E-4	86.77154790774028	0.6910519026220383
103.228318915	33.1382319516	train	4.1822256241275287E-4	92.51024974520546	0.7075246907472197
103.271086551	33.1367703592	train	3.555410958459906E-4	78.92488825265765	0.6728314526656977
97.696492017	33.212284918	train	1.4740574626248952E-4	38.00387075380478	0.4602260903737361
98.0612687151	33.2155718247	train	1.5377284249649446E-4	40.20378802545604	0.4707471965320071
98.7051013223	33.2187635212	train	3.014253664605534E-4	66.46737844281228	0.6355035778968666
98.7265638333	33.2188125376	train	3.682959749510454E-4	81.94155625074636	0.6805423707481899
98.7694890012	33.2188994642	train	3.0891126600212965E-4	68.03953884238746	0.6411669440488238
101.44065115	33.1951731917	train	1.9165008182497938E-4	49.759704406359916	0.5257396658238446
101.815735442	33.1872482325	train	3.454926513242741E-4	76.27382092464734	0.6664894727179715
102.06213506	33.1814262368	train	4.192085086784504E-4	92.60530908624592	0.7080117174928027
102.126401319	33.1798274169	train	4.0826018926742104E-4	90.78771931883732	0.702510878871557
102.190662448	33.1781954947	train	3.71740886252459E-4	82.92098193787747	0.682563033064463
102.276335793	33.1759681215	train	2.8650048904840645E-4	63.25944502957257	0.62366150813304
102.854368599	33.1593962419	train	4.110042252637211E-4	91.29178485242348	0.7039089558905275
103.04693633	33.1532780904	train	3.476698338176955E-4	76.78237182440976	0.6678843584858587
98.3723773226	33.2265499145	train	1.9579245249475783E-4	50.51478061272193	0.5310683531394206
98.3938407586	33.2266563431	train	1.856357991668355E-4	48.86701927168603	0.5177838015436137
101.19431657	33.208779677	train	7.02872049257914E-5	13.00694628553964	0.2890439863282429
102.50154068	33.1788447467	train	5.150728345527272E-4	99.22809883830303	0.7486992347430003
102.533659237	33.1779361501	train	5.455682762967535E-4	99.85088477784393	0.7593659512036949
102.565776346	33.1770192901	train	5.167948673578354E-4	99.25994052143041	0.749326697923339
102.597891993	33.176094168	train	5.048847271096901E-4	99.04176468955849	0.7449217237779385
102.64071056	33.1748478219	train	4.330756540705586E-4	94.19194614151762	0.7146937519057754
98.0288809563	33.2333623155	train	1.8563860093632846E-4	48.86788002255992	0.5177875699482631
98.3401146488	33.2354027728	train	1.7873572513774284E-4	47.49047137805103	0.508320946558009
98.6621071086	33.2366941644	train	2.7155356986487096E-4	60.75879966462145	0.6110048380634155
101.162371078	33.2183566134	train	8.128207370000026E-5	16.077280277685027	0.31979893609849147
101.183818217	33.2179818673	train	8.477158208063127E-5	17.294002553529793	0.3290111034498004
102.426942784	33.1899365916	train	3.043642939536376E-4	67.06681227165852	0.6377481711889107
102.705312747	33.1819519787	train	4.175644050496287E-4	92.38001552715654	0.7071986762431981
102.748128984	33.1806684936	train	3.649425107694123E-4	81.1954159499469	0.678550483986098
102.780239371	33.1796962458	train	3.499696918897254E-4	77.33378694851734	0.6693452235360863
102.812348209	33.1787157418	train	3.94249278161195E-4	88.25704181660207	0.6951614726272958
102.865859461	33.177063225	train	4.637380191127879E-4	96.66603641124418	0.7284352855246881
102.908665299	33.1757247062	train	3.945524700233326E-4	88.32830795016964	0.6953243534931975
103.218920573	33.1655819906	train	3.316162818195293E-4	73.46324755075577	0.6573162085805797
103.069578099	33.1795719597	train	3.2504503858995685E-4	71.57535397923638	0.6527937608167115
103.219352306	33.1745775967	train	3.0253663919847643E-4	66.69462188130372	0.6363555704560295
103.240745581	33.1738494647	train	3.7912169608912824E-4	85.01020597146758	0.6868074483973098
97.8569463079	33.2499397701	train	1.4108961408243378E-4	35.42882717687097	0.4493675912449174
98.6190954479	33.254609778	train	2.1675549875303413E-4	53.30627041365664	0.5562973999248035
101.291518046	33.234078381	train	1.464668179455859E-4	37.61910737554083	0.4586390932139733
101.763294072	33.224487696	train	2.654964225030135E-4	59.97795760073396	0.6056300532169279
102.106252846	33.2163912346	train	4.2111342920176623E-4	92.77524637526902	0.7089481093790014
102.245539289	33.212832626	train	3.157098124400811E-4	69.71851876944682	0.6461599312817536
102.331241655	33.2105654018	train	2.5460997449518283E-4	58.255011911256254	0.5955871353791765
102.9415749	33.1927086117	train	3.4436389809563224E-4	75.96756375307781	0.6657616766088719
103.102095635	33.1875137835	train	3.214024170394928E-4	70.95455147670769	0.6502350405772646
97.7602236682	33.2580322337	train	1.6081300034742773E-4	42.74214041307518	0.4819130808450118
98.2862315954	33.2621644654	train	2.1812859208294333E-4	53.45393253401189	0.5578555208871009
98.6083196808	33.2635962234	train	1.8594440966563018E-4	48.9618296253563	0.5181985316312275
102.14943581	33.2243192417	train	4.14077437983787E-4	91.83350932613833	0.7054592291122719
102.449420098	33.2163555156	train	4.554595595791881E-4	96.15147379931821	0.7248574066910431
102.99549564	33.1999980257	train	3.7239465097864866E-4	83.18625090150731	0.682943625723366
97.6634857281	33.2660490059	train	1.4184892245048465E-4	35.753659707485006	0.45069601806561665
98.6512304162	33.2727439115	train	2.4810730653486646E-4	57.493407227364884	0.5893405410251349
102.417635132	33.2262472444	train	3.3299122318620924E-4	73.82903463454836	0.6582476043095197
102.481911199	33.2244628279	train	5.050927444522302E-4	99.04909093975571	0.7449999870772875
102.589025218	33.2214152096	train	5.046111968004938E-4	99.0321311106596	0.7448187390937238
102.67470467	33.2189109101	train	4.2568283928646794E-4	93.38401184528567	0.7111699752133271
102.706831713	33.2179566314	train	3.9438930848356777E-4	88.28995635325016	0.6952367214159884
102.728248898	33.2173158508	train	3.7213599067943004E-4	83.05249688120796	0.6827931543972358
102.781788876	33.2156978201	train	3.3667303340294985E-4	74.5938318790822	0.6607169396715178
103.883665946	33.1772668418	train	1.0173720850693456E-5	0.7649681106111383	0.05557654132344432
98.5867615248	33.2815662236	train	1.5499054928552386E-4	40.62282577746036	0.47271280967865215
98.6941502231	33.2818768306	train	3.307760590158425E-4	73.16318045408649	0.6567445319694626
102.514407589	33.2325612303	train	4.978917619781729E-4	98.79486996864073	0.742262484562703
102.857133037	33.2223935629	train	4.6990849906021183E-4	97.0122964648827	0.7310421677651074
102.910668024	33.2207198564	train	4.4922215323437575E-4	95.78280641888774	0.7220987523082243
102.932080775	33.2200439452	train	3.792147131041671E-4	85.02742764256237	0.6868602147414874
103.017724568	33.2173035768	train	3.7709556905676393E-4	84.31350209657701	0.6856536459487917
103.349481349	33.2061301005	train	1.3142375607407716E-4	31.703668770995158	0.431877623518431
98.1678826519	33.2884875552	train	1.5406727683771185E-4	40.30301407902638	0.47122381234997035
102.279024199	33.2480102574	train	2.5692933790848275E-4	58.67839147658303	0.597769431946342
102.321892296	33.2468714125	train	2.3641674967675162E-4	55.9038883298859	0.5776111793740115
102.814693135	33.2327159935	train	3.81087622017597E-4	85.41281407480035	0.6879189010711843
103.007430627	33.2266472673	train	3.86010251247115E-4	86.5507439541358	0.6906676487030475
103.060958435	33.2249087036	train	3.483948842653098E-4	76.91025158193219	0.6683463003620285
103.189406178	33.2206425395	train	3.058475151053201E-4	67.43992998997986	0.6388705110378019
103.232216025	33.2191911288	train	3.8071019244693163E-4	85.31430303136267	0.6877061303912504
97.8563585597	33.2950306771	train	1.3259122673741583E-4	32.271255109540895	0.4340488829876426
98.1248378185	33.2972114456	train	1.4114686827949952E-4	35.448622720264794	0.4494679826682931
98.2537172427	33.2980522281	train	1.7886087428820222E-4	47.51694574526879	0.5084958835702562
102.118568032	33.2611562061	train	4.164600850815444E-4	92.20266470967971	0.7066500217325161
102.225766957	33.258418754	train	3.356939030251686E-4	74.32153661375985	0.660063741252659
103.27546112	33.2267199206	train	2.8320546730591214E-4	62.670403671715455	0.6209426485335683
97.7488468468	33.3030138178	train	1.3313354904422996E-4	32.4825775327139	0.43505185752445646
97.8347616164	33.3038492407	train	1.20625782454254E-4	27.191636292392992	0.41097689517547287
98.5006977885	33.3083097681	train	1.8052532415828725E-4	47.873969102661555	0.5108107170016435
102.45119055	33.2613736563	train	4.889270280213031E-4	98.36239942181984	0.7387712343561519
102.579783737	33.257733631	train	4.7813875103380754E-4	97.67879187237148	0.7344423413647794
98.2105943241	33.3158249643	train	2.0746599177449903E-4	52.03895348392042	0.5454605987005071
98.6832809155	33.3179291651	train	3.920222359631143E-4	87.8148108700044	0.6939597012640945
101.786735851	33.2870745112	train	2.767328260207008E-4	61.395690325254165	0.6154857760482002
102.376514211	33.2724400223	train	3.012360559751668E-4	66.41522480000971	0.6353580388538201
102.494416455	33.2691782226	train	4.875855634034991E-4	98.29841298136394	0.7382406586722658
102.623015029	33.2654927355	train	4.7888845579862976E-4	97.73877811932093	0.7347478004372164
102.64444583	33.2648655928	train	4.4452652132130063E-4	95.28478438073459	0.7199852124521552
102.730162339	33.2623201938	train	3.5366206264971124E-4	78.27393902550949	0.6716639186517643
102.77301652	33.2610254027	train	3.6683056660572475E-4	81.54239905877849	0.6796749941507434
102.815867945	33.2597158882	train	4.267169790506947E-4	93.5384444995478	0.7116681241016983
102.869428303	33.2580582951	train	5.357285308370922E-4	99.70652983395236	0.7560245236483994
102.890851213	33.2573888192	train	5.165253577302873E-4	99.25415264546594	0.7492287026507437
101.754837631	33.2968019051	train	2.1887529594576447E-4	53.54180134002558	0.558698260051142
102.934098878	33.2650375101	train	4.55311535800176E-4	96.13785644652472	0.7247925739482617
103.019786341	33.2622924705	train	4.357226278031229E-4	94.53184650107204	0.7159346158382933
103.073335059	33.2605469405	train	3.8147655256061044E-4	85.52180274145098	0.6881378521628716
97.641038817	33.3289381719	train	1.3935951634727823E-4	34.89510991704181	0.4463166149666574
98.2319206347	33.3339978065	train	2.214283116386341E-4	53.970611536599044	0.5615555128750809
101.701471645	33.3069901976	train	2.3304497967017906E-4	55.48988581098231	0.5741026898162719
101.755121096	33.3058113869	train	3.0000015476901876E-4	66.1189158130953	0.6344050330605262
101.776579996	33.3053333877	train	3.923600559815006E-4	87.88095678555746	0.694142607247723
101.819496268	33.304366291	train	4.0476238165182383E-4	90.00323838608104	0.7007095008028127
102.988064531	33.2723268358	train	4.13155685891372E-4	91.67988503933707	0.7049959609590578
103.223680206	33.2645326669	train	3.665925008201668E-4	81.49162471605159	0.6795336378374981
98.1351322703	33.3423810342	train	1.7205947623553613E-4	45.87596722426765	0.49880468965513924
98.1673683278	33.342601349	train	2.1445421211134535E-4	52.985351337902316	0.5536612371182533
98.1888592249	33.3427435778	train	2.1007331044495695E-4	52.4140247891913	0.5485552745525109
98.5327311554	33.344513498	train	1.764223817041818E-4	46.89729673180276	0.5050647158512528
98.6401963999	33.3448713419	train	3.1728460581970796E-4	70.07882127489664	0.6472967337434312
98.6939296726	33.3450153929	train	3.597909486331932E-4	79.96886350787499	0.6754417084904976
98.7369165468	33.3451138951	train	3.2015316414304155E-4	70.63009681004577	0.6493488096256909
101.658823535	33.3169267778	train	2.2292615002995428E-4	54.20652015967625	0.5632146891498366
102.227425392	33.3034468784	train	3.7887825343121875E-4	84.9090350685496	0.6866692649457465
102.334664439	33.300612407	train	2.9589868878616103E-4	65.34907509848368	0.6312063761586802
102.356110433	33.3000344342	train	3.7350250639209574E-4	83.55091861041547	0.6835864903415064
102.399000575	33.2988674131	train	4.713515024942902E-4	97.16132391480147	0.731644598103825
102.699160165	33.2902850079	train	3.570694297295821E-4	79.376455946486	0.6737749745846918
98.3392313248	33.352654334	train	1.4579539411043577E-4	37.313021051966224	0.45749850332136865
101.862999802	33.3214016626	train	4.2938219176402644E-4	93.7526924901405	0.7129440809081732
102.431519549	33.3069861733	train	4.83799362661132E-4	98.01248296730068	0.7367314484355081
102.517297322	33.3045848796	train	4.72830454502569E-4	97.30704060223981	0.7322592423834366
102.560182363	33.3033620882	train	4.490118862203387E-4	95.77197799847316	0.7220047921182128
102.635224895	33.3011866912	train	4.1066117207236476E-4	91.23461281880364	0.7037348906011355
102.657040334	33.3095583598	train	4.235060995962319E-4	93.07997085756809	0.7101157865742216
102.69992118	33.30828718	train	3.6262887209569523E-4	80.77448820918065	0.6771616884516962
102.742799317	33.3070012463	train	3.3759839496615276E-4	74.74609463473206	0.6613319646778362
102.796393134	33.3053730861	train	3.844148388401165E-4	86.30644239803136	0.6897821048200772
102.807111378	33.3050446888	train	4.108527291113565E-4	91.26485546075983	0.7038321119237386
102.935716594	33.3010320489	train	4.6572198088602913E-4	96.7779696626078	0.7292789574281774
102.978579283	33.2996650254	train	4.716924505537505E-4	97.19653562577608	0.7317865443981217
97.8446680446	33.3670758655	train	1.3982633586227624E-4	35.04540412344602	0.447143163028624
101.724053701	33.3425601918	train	3.7781327435865755E-4	84.53253762939137	0.6860633229387056
101.777723933	33.3413705113	train	4.090360560546815E-4	90.95699986690735	0.7029075173520639
102.507297504	33.3228942246	train	4.849489781569856E-4	98.10939861977506	0.7371915311129671
102.861097188	33.3123882723	train	4.3357035347345454E-4	94.26137759216964	0.7149264830341999
103.032568284	33.3069330657	train	4.911263466668883E-4	98.46730459016463	0.7396364696746169
103.06471392	33.3058839637	train	4.4130901528099763E-4	94.9963050834011	0.7185183297407932
103.182566848	33.3019663744	train	3.7241169490202325E-4	83.1950643656528	0.6829535357291732
98.3497771622	33.3797688512	train	1.837192353599159E-4	48.530752698349374	0.5151921317324273
101.713598962	33.3518050771	train	3.158701040413655E-4	69.78010127314174	0.6462759765047028
98.113184393	33.3873233381	train	2.099812750978369E-4	52.40346912493051	0.5484467537143319
98.4249714617	33.3891596235	train	2.9071598335231904E-4	64.1376353103976	0.6270835367455445
98.4357232059	33.3892089745	train	2.5576175502379746E-4	58.48994281595517	0.5966738013332665
98.5862501245	33.3898020911	train	2.067786665898208E-4	51.88999497031836	0.5446377200805597
98.6077543062	33.3898719191	train	2.3364847012857874E-4	55.561911650906346	0.5747349268825322
98.6400107127	33.3899696749	train	3.0618995768944864E-4	67.52295435791018	0.6391286467310228
98.6830194844	33.3900869752	train	3.452846634630733E-4	76.21658577132327	0.6663556048636887
98.7260284893	33.3901893715	train	4.4474639990763336E-4	95.30570942680971	0.7200848986805707
101.810503898	33.3586635654	train	4.3436121475070536E-4	94.36143094969894	0.7152977557278213
102.239817596	33.3481948349	train	4.0930277087580146E-4	91.01519237087702	0.7030436230795907
102.304194922	33.3464968033	train	3.928300024588558E-4	87.97297335744116	0.6943966871836397
102.357838535	33.3450563449	train	4.280647791101321E-4	93.64678795662012	0.7123147909471261
102.39002286	33.3441809747	train	4.4780265787201757E-4	95.62359757758675	0.7214631989895911
102.432933116	33.3430008726	train	4.8477007909788556E-4	98.0943169519459	0.7371200403676657
102.508019991	33.340900112	train	4.7366062526553123E-4	97.3608207184835	0.7326030245510894
102.518746049	33.3405963073	train	4.575314965490705E-4	96.31484156874485	0.725761696034794
103.226286192	33.3185048431	train	3.000801386534363E-4	66.136168858168	0.634466859521915
97.9088152682	33.3947138391	train	1.2730561749202938E-4	29.82721953821775	0.42408386344362403
98.0915891466	33.3961865038	train	1.904052968485998E-4	49.59452696585122	0.5241146469406603
101.86447542	33.3664445532	train	4.336395859560459E-4	94.27109442560509	0.7149590231436445
102.336725428	33.3546398327	train	4.072311704391553E-4	90.55525219397447	0.7019831873599857
102.690720889	33.3446109343	train	3.989847093437421E-4	89.01077181875144	0.697685726146103
102.72289343	33.3436493253	train	3.827026341882706E-4	86.00151144119026	0.6888260767415235
102.776510915	33.3420281786	train	3.779187310504716E-4	84.56721383001756	0.6861234292439117
102.808679334	33.3410444138	train	4.0781208257153757E-4	90.68648771604676	0.7022813149965588
102.873410466	33.3480511784	train	4.4226160685683117E-4	95.07765598223553	0.7189542216968855
102.894855287	33.3473794202	train	4.3346067955435564E-4	94.24598477128254	0.7148749197477536
102.937742786	33.3460248307	train	4.2164909817420327E-4	92.84242221923179	0.7092103444673222
102.980627401	33.3446554799	train	4.4545462713787757E-4	95.37310883878379	0.7204055053099914
103.0235091	33.3432713713	train	4.872142972967214E-4	98.2807039815742	0.738093434605133
103.066387852	33.3418725083	train	5.03790322864922E-4	99.00322040658588	0.7445091786357783
103.098544964	33.3408136804	train	4.453439285909535E-4	95.36257406032506	0.7203554417370321
103.109263627	33.3404588942	train	3.777513677236035E-4	84.51265007426672	0.6860280277856651
98.0268781283	33.4137344437	train	1.5660619280587348E-4	41.11066927090189	0.47529834296078316
98.5108345038	33.4165867432	train	2.1224405641738159E-4	52.658371764067454	0.5510998088567841
101.736198707	33.3873717936	train	3.8585439085535306E-4	86.50121948186911	0.6905813602840959
102.594935247	33.3654500069	train	4.008342392075742E-4	89.41935649589846	0.6986603146056051
102.68075502	33.3629320274	train	3.783645254066051E-4	84.71379963946593	0.686377260992275
103.184719983	33.3469453431	train	3.6659518793934117E-4	81.49211761692371	0.6795352340642986
98.3494411561	33.4248649077	train	2.772110245611887E-4	61.46325142587578	0.6158942988879519
98.3924653036	33.4250830982	train	2.7246749852300405E-4	60.88518804273862	0.6118031148028692
98.6721317574	33.4261375987	train	3.540126958079838E-4	78.35763532912502	0.6718824159303443
98.6828884191	33.4261655646	train	4.435946955759556E-4	95.19946651423987	0.7195619619078388
101.779443659	33.3954257386	train	4.212614801846623E-4	92.79381278519251	0.7090206345639368
101.865362368	33.3934701027	train	3.805649351159412E-4	85.27639509802749	0.6876241662524496
103.174431656	33.3563025658	train	3.7053673061023434E-4	82.55647438055567	0.6818596306746632
104.159765547	33.3191941827	train	1.7073331348871888E-5	1.5991217749746007	0.08987977323868392
97.9944091607	33.431513923	train	1.6250019918313528E-4	43.2967930918962	0.4845193913806898
98.3386167895	33.4338271808	train	2.9778546353581754E-4	65.63839968798044	0.6326847604500746
98.4677035654	33.4344483895	train	2.649746675457109E-4	59.900626561058395	0.6051601197876751
102.38103787	33.3894942017	train	4.763087712960252E-4	97.53237289510079	0.733693773178211
102.391771331	33.3892009888	train	4.5675941360999456E-4	96.2710384546212	0.7254254189044705
102.563485208	33.3843836776	train	3.627630144356965E-4	80.79996756275288	0.6772425369897384
102.617137306	33.3828296825	train	3.5179825025060004E-4	77.85246881628251	0.6704975808613152
97.9512777227	33.4401758457	train	1.2150109951451505E-4	27.531812812754136	0.4127282806519185
98.5321999303	33.4437280528	train	2.1289311871923477E-4	52.730454979205284	0.5518550742614651
98.5752346639	33.443882928	train	2.523463131760799E-4	57.925420971346526	0.5934342937234866
98.6182697107	33.4440228695	train	3.0073938550328235E-4	66.27839574731169	0.6349756530592977
102.703354128	33.3892961171	train	3.997989999916483E-4	89.20481759223838	0.6981155828741392
102.735542657	33.3883300969	train	3.981750981067421E-4	88.82496426446484	0.6972571242924384
102.778458294	33.387029123	train	3.895107771280588E-4	87.20776657065221	0.692593032334688
102.810643204	33.3860436842	train	4.2240953549173906E-4	92.93778525352114	0.7095818036773559
102.896461906	33.3833751753	train	4.481727166825534E-4	95.66900627325309	0.7216291660856617
98.2954429941	33.4516283616	train	2.3396545039723862E-4	55.59928788229163	0.5750662548517408
102.295845253	33.409816227	train	4.3861094339734535E-4	94.80861212466876	0.7172763609273731
102.86468002	33.3933820358	train	4.797582312521614E-4	97.79620361813411	0.735101301641756
102.939773486	33.3910171766	train	3.858689045885182E-4	86.5058312050112	0.6905893975017791
102.982680075	33.3896454963	train	3.8876814230854353E-4	87.05592807218086	0.6921865688711462
103.014858101	33.3886070346	train	3.820049737170475E-4	85.77083705939684	0.6884348386471648
103.057759555	33.3872094864	train	3.788339854340925E-4	84.89063799189057	0.6866441243453079
103.100658034	33.3857971613	train	3.820082449603252E-4	85.77234412956285	0.6884366754096266
98.3060584664	33.4697271242	train	2.6512670581383665E-4	59.923160659067584	0.6052971729608481
98.359865961	33.4700166747	train	2.877952053791553E-4	63.64733338654859	0.6247191887794336
98.3921508161	33.470179195	train	2.994152150589341E-4	65.984241082202	0.6339522460149775
98.4674831027	33.4705257118	train	3.316469878171435E-4	73.4762970096355	0.6573370644759272
98.5105306749	33.4707031681	train	2.911022099179611E-4	64.26586387144567	0.6273939559111288
98.5212926257	33.4707451965	train	3.7595526598227714E-4	83.94602442067233	0.685000540263223
98.6073889849	33.4710477889	train	4.6103007160348185E-4	96.5132565677377	0.7272752184071796
98.6504376151	33.4711766613	train	4.384543614640935E-4	94.79771941031443	0.7172039470087759
98.6827242588	33.471263505	train	4.816023098654204E-4	97.89489269627822	0.7358476792790225
103.165859837	33.4016427835	train	3.6922938380108266E-4	82.24182395823021	0.6810924116238387
97.5634749926	33.4723640012	train	2.538189018348516E-4	58.12592983377915	0.5948373868299763
98.2736991051	33.4785611472	train	2.901411785089411E-4	63.98420592392342	0.6266205940150771
102.468692164	33.4321386432	train	4.4742564328706423E-4	95.57733536179155	0.7212939086686946
102.51164208	33.4309285561	train	4.1094381927854484E-4	91.27923659405833	0.7038783207145412
102.62974094	33.4275243426	train	3.259695072040714E-4	71.77256088463491	0.6534371986160502
102.64047621	33.4272093084	train	3.304131384772321E-4	73.06398309683081	0.6564970152965032
103.187742419	33.4099151437	train	3.4975593962399747E-4	77.28248235834089	0.6692099904855336
101.921170188	33.4552737686	train	3.617223069280144E-4	80.30644893769345	0.6766142315539871
102.565694457	33.4383973207	train	3.279847599037815E-4	72.50729406364643	0.6548315987661708
102.694531903	33.4346211904	train	3.318218641660285E-4	73.54099076569783	0.6574557942842995
102.812611442	33.4310425252	train	4.066095151480947E-4	90.3951475113025	0.7016634880193857
102.855544238	33.4297134085	train	4.672842443255247E-4	96.86540349613824	0.7299396236220437
102.8984742	33.4283694787	train	4.170206639841731E-4	92.27244632729682	0.7069287884376021
102.941401298	33.4270107393	train	3.27801820624594E-4	72.43431960649494	0.6547054820626138
102.973594723	33.425981968	train	3.48726981423508E-4	76.9688247532253	0.6685574562479311
103.037976634	33.4238994452	train	3.837070958000318E-4	86.18842919100108	0.6893876419616796
97.8322310032	33.4932256529	train	1.4743469367068434E-4	38.01544661186736	0.46027487007613055
98.2197256027	33.4962717843	train	1.7983631123442555E-4	47.72638859503086	0.5098551223657497
98.2520192462	33.4964709386	train	2.6033083925516273E-4	59.28288114885617	0.6009276512909849
101.79249293	33.4672566552	train	3.096610504435535E-4	68.19115517577298	0.6417245031479205
102.523107718	33.4486289993	train	3.476011344723595E-4	76.77025507356515	0.6678405222242404
103.134964191	33.4297094409	train	3.4514072936802373E-4	76.17697725786888	0.6662629011922621
98.6610592956	33.5072845812	train	4.317883961622025E-4	94.011278480677	0.7140863772969519
101.825032138	33.4755341787	train	3.0666429601472017E-4	67.70672435263975	0.6394855973804416
103.221227733	33.4358086132	train	2.822300484782293E-4	62.45705207234945	0.6201302376820028
103.231956381	33.4354423247	train	1.3056663583223437E-4	31.256627236442565	0.430272917639018
97.541352147	33.5081796505	train	3.7013886975726436E-4	82.4599036365226	0.6816265363039429
98.2410972406	33.5144431899	train	2.8525194701991657E-4	63.06223280991133	0.6226358861121335
98.2733977915	33.5146368657	train	2.5994644553560363E-4	59.23763758318057	0.6005732379896899
98.3379997863	33.5149989535	train	2.681589264707155E-4	60.33890377508885	0.6080107994750955
98.3487668954	33.5150560265	train	2.948114092145117E-4	65.12293406377754	0.6303490196933248
98.3918356276	33.5152749606	train	3.7132291207399765E-4	82.79701544382772	0.6823192279476897
98.4349048094	33.5154789221	train	3.6773416967669044E-4	81.74557201030701	0.6802103934745981
98.4887418702	33.515712818	train	4.052144395548497E-4	90.08475263855274	0.700943538125031
98.5210443942	33.5158419254	train	5.13192013230635E-4	99.19436431667538	0.748010314338033
98.5641147335	33.5160009663	train	4.28567297356961E-4	93.68718255213638	0.7125551546177492
98.6071853952	33.5161450328	train	5.385912879998043E-4	99.7825277445518	0.7570062055854474
97.5950245673	33.5178186373	train	2.944916656473181E-4	65.04951516328222	0.6300961321232867
97.8426338024	33.5203800145	train	1.332957448922946E-4	32.547194544451266	0.43535113340092024
98.1979470999	33.5231905945	train	2.9307722015953E-4	64.76294491358514	0.6289732731476103
102.620877859	33.4728467982	train	2.8301169002036924E-4	62.62357202312504	0.6207815312226516
102.717540447	33.4699816162	train	3.271882139069113E-4	72.19090670182715	0.654281793272886
102.728279887	33.4696586233	train	3.697219666754071E-4	82.36408001942324	0.6813819189194292
102.814189185	33.4670412887	train	4.250394738731496E-4	93.28793524918505	0.7108591942796318
103.168443623	33.4556177789	train	3.3811839637816753E-4	74.84012348214165	0.6616765967607026
102.535310335	33.4843329752	train	3.3630592146723364E-4	74.53341152271025	0.6604723259626142
102.642736796	33.4812179921	train	3.0324093962668785E-4	66.83078761451495	0.6368934857160363
102.857538933	33.4747095612	train	3.8931160335794394E-4	87.1670436670199	0.6924841247003093
102.889753228	33.473701292	train	4.077456852569775E-4	90.6714877087225	0.7022472696866328
102.954176974	33.4716597201	train	3.346296987297566E-4	74.16559181909754	0.6593509298498735
102.986386399	33.4706264201	train	3.84556084052711E-4	86.32554643557222	0.6898607083965265
103.02932973	33.4692357125	train	3.2368553477226823E-4	71.3780239617308	0.6518431827518961
103.115207469	33.466409827	train	3.131855089185865E-4	69.00111722154217	0.6443223349683491
98.1654706713	33.5410144892	train	1.9686251747718007E-4	50.786268371725704	0.532425464478035
101.836957744	33.5113228136	train	2.4988913220722487E-4	57.669003369118414	0.5910713118056332
103.061955743	33.4771799161	train	3.1243044671198244E-4	68.78364253218993	0.643768964455606
98.1761550032	33.5501052566	train	2.4407623599782206E-4	56.753382788629764	0.5853703858782683
98.2407819744	33.5505184321	train	3.3326741544949045E-4	73.964112658255	0.658434088719308
98.3161816979	33.5509578397	train	3.2527532831377344E-4	71.62301398957818	0.6529542677217337
98.3484963495	33.5511321024	train	3.9966848722560605E-4	89.17371594005249	0.6980467686362775
98.3915829712	33.5513513344	train	4.330330020955758E-4	94.1859599032507	0.7146736685069018
98.4346700432	33.5515555734	train	4.6902749437280746E-4	96.96296643942345	0.7306730310943252
98.4993014258	33.551833819	train	4.6279533657116504E-4	96.6128511516738	0.7280325678995545
98.5531615529	33.5520399193	train	4.359189623701766E-4	94.55277283451134	0.7160262248612398
98.5639336423	33.5520783278	train	5.318719046561304E-4	99.60199576918733	0.7546894201571879
98.6070221967	33.5522225904	train	4.484740352800609E-4	95.70598008418065	0.7217641579748112
103.191208158	33.481879549	train	2.1793377885783547E-4	53.432982367503854	0.5576351226008724
97.5298257513	33.5531355823	train	4.317012167529769E-4	94.00189707062347	0.7140451494010712
102.514915754	33.5119527385	train	3.5057987372414404E-4	77.48022582016499	0.6697306550959837
102.654614405	33.5079051787	train	2.9076246978039944E-4	64.15307283356037	0.6271209263333759
103.170169977	33.4916007493	train	3.1333018759297616E-4	69.02936466327806	0.6444281709625145
101.848598406	33.5381011931	train	2.779832917132651E-4	61.66647083988135	0.6165522134271897
102.504531998	33.5212602887	train	3.7627718715837837E-4	83.98698704866797	0.6851851945677153
102.590513887	33.5187946753	train	2.934425799613035E-4	64.8362436961241	0.629263966894295
102.68723084	33.5159497255	train	3.055337492535695E-4	67.36385822575694	0.6386336676579595
102.730211757	33.5146611358	train	3.534725962449646E-4	78.22477716958862	0.6715457313907766
102.773189924	33.5133576781	train	4.137826520822271E-4	91.7739934461086	0.7053112294760725
102.826908718	33.5117074529	train	4.2653732709633195E-4	93.51161628046624	0.711581708464563
102.848395005	33.511040861	train	3.763442867076231E-4	83.99552508244281	0.6852236556739506
102.934333025	33.5083373498	train	3.4676806282516614E-4	76.51701122187524	0.6673080263353576
97.917324345	33.57516915	train	2.1458451006900605E-4	53.00752940465234	0.5538113319308179
98.0789299536	33.5764774296	train	1.6429010913206606E-4	43.84536078033854	0.4872558517320801
101.784341217	33.5485792259	train	2.470181046449355E-4	57.26933710850868	0.5882753142937007
102.633877789	33.526540978	train	3.01380020047743E-4	66.45488584045451	0.6354687268416545
102.97771006	33.5159611535	train	3.1514646458658446E-4	69.45995241478346	0.6457514834192383
103.085119928	33.51245992	train	2.80886503318796E-4	62.20943532844895	0.6190055015918727
103.106599661	33.5117485376	train	3.125046256889922E-4	68.80500772546881	0.6438234050556816
103.139246975	33.5196705348	train	2.770241037771039E-4	61.43684278420795	0.6157347166946444
97.8847725057	33.5929178114	train	1.9612463712837393E-4	50.622926763800585	0.5314904891739068
98.2080566488	33.5954094693	train	3.187770691657134E-4	70.28827560810706	0.6483673830524059
98.2296102481	33.5955455516	train	3.195577138044981E-4	70.47877611576051	0.648924809547236
98.2942718865	33.5959312739	train	3.5607058254754677E-4	79.10029373875977	0.6731589502735188
98.3481574888	33.5962268985	train	4.1142958870664457E-4	91.38021010134572	0.704124501593444
98.3912665173	33.5964465032	train	5.36909161248129E-4	99.73853088618297	0.7564303388067315
98.4774858961	33.5968406566	train	4.94700746697263E-4	98.63969968758354	0.7410305148025764
98.5313738109	33.5970564946	train	4.68257813045244E-4	96.91989036102277	0.7303497080780316
98.5637068243	33.5971747324	train	4.2390827405570757E-4	93.1343928554681	0.7103111376390794
98.6068177896	33.5973192402	train	4.4438277046659444E-4	95.27147659152193	0.7199200018170026
97.4751890425	33.5975660619	train	3.8225701564907746E-4	85.854445215897	0.6885762936434336
97.5829348449	33.5988472697	train	3.44526327195837E-4	76.00944222047193	0.6658666030399831
101.871305693	33.5736368823	train	3.0387218482883367E-4	66.95493002154286	0.6373742538771698
102.602756226	33.5544891801	train	3.0602397727897286E-4	67.48271281288261	0.6390035756004686
102.645760301	33.5532286264	train	3.106914458344446E-4	68.36545188294373	0.6424879110985661
102.688761685	33.5519531783	train	3.0181326945330933E-4	66.55720135447498	0.6358014292447848
102.785504795	33.5490289789	train	3.419229857925224E-4	75.51654507501738	0.6641769151525179
97.453479733	33.6063147745	train	4.567881485961136E-4	96.27266869641599	0.7254379490687347
102.53861272	33.5653543897	train	3.3863786402847814E-4	74.9372206293037	0.6620201754802797
102.732147923	33.5596632221	train	3.0910492737828624E-4	68.07869973470405	0.641311121817789
97.6580814089	33.617722333	train	2.539712884154927E-4	58.15079528216988	0.594982029128293
102.495960908	33.5755808199	train	4.136341545173311E-4	91.75170377651294	0.7052366187302386
102.592751237	33.5728055481	train	2.9162917414642255E-4	64.3601958169554	0.6278166565424074
102.807792224	33.5663681159	train	3.5801819123369244E-4	79.55261593234286	0.6743579627309032
102.850792113	33.5650359392	train	3.8893415519707634E-4	87.0898709295036	0.6922775253252272
102.926035057	33.5626688048	train	3.7421734056613306E-4	83.69945700971351	0.6839999112736896
102.947531419	33.5619841081	train	3.4690418416945544E-4	76.55979052613917	0.6673951511890521
103.076494153	33.5577978138	train	2.841022033130826E-4	62.858578963019696	0.6216864659506072
103.097985332	33.5570870831	train	2.9225469377188E-4	64.47217017885126	0.6283171694773982
97.604048744	33.6261426654	train	2.8392401048107566E-4	62.826106446010655	0.6215388924779375
97.8196292491	33.6283884389	train	2.2819722949732555E-4	54.84171406837671	0.5689549963712979
98.3478858568	33.6323024962	train	4.013933468301117E-4	89.53125144857778	0.6989536942505725
98.3910128466	33.6325223993	train	4.92831075189987E-4	98.54878271360217	0.740303194949022
98.4449222158	33.6327761296	train	5.388174046925822E-4	99.78474312253988	0.7570834078287639
98.4772681504	33.6329170883	train	5.179731751173238E-4	99.28524536572091	0.7497542396243834
98.5203964002	33.6330918734	train	4.3648834817188934E-4	94.61344075503125	0.7162915644489564
98.5635250061	33.6332516181	train	4.525287228486743E-4	95.95296207344873	0.7235680215328758
103.033928544	33.5682052647	train	2.86868393567472E-4	63.38437655759579	0.6239626628459287
97.8087255169	33.637302575	train	1.8592412397743765E-4	48.95559751958061	0.5181712923609012
97.8734105367	33.6379088905	train	2.2222226506179814E-4	54.102579455317844	0.562436552836361
97.8949726334	33.6381034783	train	2.3577739647558053E-4	55.81842871151311	0.576950349706178
97.9596601378	33.6386646882	train	1.907697912499384E-4	49.642893754843136	0.5245916321962012
98.1860793778	33.6403624708	train	3.6164454726703203E-4	80.26729549650611	0.6765671875506568
98.2831215634	33.6409631897	train	3.8753493581485246E-4	86.87818589361653	0.6915092230029122
98.3370350763	33.6412640174	train	4.004461848578024E-4	89.3416826789339	0.6984563550771395
98.6281797515	33.6424822941	train	4.3251730332069305E-4	94.11358117420843	0.714430619122726
102.980601692	33.5789455377	train	3.4940954907407306E-4	77.16655226247858	0.6689906071323146
97.4420554293	33.6422440832	train	3.7100753635795465E-4	82.70138814420777	0.682135020665855
102.507810249	33.6022839082	train	3.9046488079626707E-4	87.38328054695998	0.6931136654104856
102.615385975	33.5991831422	train	3.16481017023734E-4	69.92946906526484	0.6467175580318353
102.658411615	33.5979167197	train	3.1451236726620326E-4	69.22713887802266	0.6452906100898961
102.712189857	33.5963127125	train	2.876220369801065E-4	63.60494145818919	0.6245780684527362
102.722944992	33.5959891143	train	3.021080380265665E-4	66.61319934568236	0.6360274420210951
97.5604855001	33.6526982191	train	2.4878871956679385E-4	57.56867280100215	0.5900041567252603
102.529693995	33.6106735519	train	3.062736902009534E-4	67.55538928078575	0.6391917087640534
102.561970799	33.6097472057	train	2.993153638072415E-4	65.95071298759574	0.6338748415941967
102.86314771	33.6006964859	train	3.5585851093808613E-4	79.01266920522224	0.6730278586888828
102.981429525	33.5969409176	train	3.080437819356427E-4	67.9212917790688	0.64051969117225
103.088939156	33.5934289865	train	3.2282860621837877E-4	71.26219554646998	0.6512413310929025
103.110438832	33.5927154307	train	3.116925953996977E-4	68.5267773671486	0.6432265414778492
97.8729403507	33.6739795884	train	2.461281322461733E-4	57.138331452880536	0.5874008204886042
98.1965264634	33.6765071031	train	3.0094195707240146E-4	66.33420272089914	0.635131709385801
98.2720352211	33.6769749635	train	3.5363457792462143E-4	78.26736817868232	0.6716467792278141
98.347545636	33.6773966942	train	3.4923571804956814E-4	77.10837444169479	0.6688804031153671
98.3906951226	33.6776169706	train	3.702005419106295E-4	82.4740787507564	0.6816626904783871
98.433845062	33.6778221826	train	4.073771351986048E-4	90.58822751045126	0.7020581535119841
98.5201461717	33.6781874115	train	4.468214935518727E-4	95.50320214112186	0.7210221986639246
98.5632972776	33.6783474275	train	4.0343474916343977E-4	89.82966167693802	0.7000200425506934
102.347461899	33.6337722139	train	3.9466826992008225E-4	88.35552705443811	0.6953865176386328
97.4521893069	33.6784439376	train	3.953212435505084E-4	88.5090104152182	0.6957365751869946
97.4737578418	33.6787122508	train	2.918619513929045E-4	64.401865306733	0.628003071924726
97.5276804108	33.6793665726	train	2.8348572156812306E-4	62.73813487708896	0.6211754256193226
97.5600347769	33.6797478773	train	2.4092439427175318E-4	56.51106799896682	0.5822122899972575
97.8188902428	33.6824934616	train	2.908679954205203E-4	64.188116492127	0.6272057740415767
98.325900685	33.6862996674	train	3.5077784371944693E-4	77.52773707188861	0.6698555131666473
102.369340858	33.6421907426	train	3.747844173503211E-4	83.79704063050704	0.6843271097644589
102.412399287	33.6410085614	train	3.8462177084532385E-4	86.33443086378728	0.6898972498146407
102.520034232	33.6379876804	train	3.815378838837947E-4	85.55070696690042	0.6881723510076942
102.573845625	33.6364422002	train	3.5935396145308205E-4	79.81612987474657	0.6751752341035739
102.627652884	33.6348733681	train	3.359165764477634E-4	74.39862401488253	0.6602125122211054
102.692216049	33.6329599536	train	3.142302375112587E-4	69.17993963073063	0.6450851674157315
102.971917335	33.6242802795	train	3.1479545500532865E-4	69.29667600787111	0.6454965114385857
103.014937501	33.62288899	train	3.1001173031549185E-4	68.26206728522463	0.6419846834933213
[truncated: 567 more rows]
