# Supplementary material for: Spatiotemporal prediction of alpine wetlands under multi-climate scenarios in the west of Sichuan, China
Source: PeerJ. 2024 Nov 27;12:e18586. doi: 10.7717/peerj.18586 (PMC11608022; doi:10.7717/peerj.18586)
Supplement: Supplemental Information 1 [file peerj-12-18586-s001.zip › Maxent_data1/2.5mBIOssp126_2021-2040/RES/wetland_8.asc]

ncols         170
nrows         159
xllcorner     97.34749306
yllcorner     27.673839575
cellsize      0.041666666666667
NODATA_value  -9999
-9999 -9999 -9999 -9999 -9999 -9999 -9999 -9999 -9999 -9999 -9999 -9999 -9999 -9999 -9999 -9999 -9999 -9999 -9999 -9999 -9999 -9999 -9999 -9999 -9999 -9999 -9999 -9999 -9999 -9999 -9999 -9999 -9999 -9999 -9999 -9999 -9999 -9999 -9999 -9999 -9999 -9999 -9999 -9999 -9999 -9999 -9999 -9999 -9999 -9999 -9999 -9999 -9999 -9999 -9999 -9999 -9999 -9999 -9999 -9999 -9999 -9999 -9999 -9999 -9999 -9999 -9999 -9999 -9999 -9999 -9999 -9999 -9999 -9999 -9999 -9999 -9999 -9999 -9999 -9999 -9999 -9999 -9999 -9999 -9999 -9999 -9999 -9999 -9999 -9999 -9999 -9999 -9999 -9999 -9999 -9999 -9999 -9999 -9999 -9999 -9999 -9999 -9999 -9999 -9999 -9999 -9999 -9999 -9999 -9999 -9999 -9999 -9999 -9999 -9999 -9999 -9999 -9999 -9999 -9999 -9999 -9999 -9999 -9999 -9999 -9999 -9999 -9999 -9999 -9999 -9999 -9999 1.56458E-1 1.53406E-1 1.23714E-1 -9999 -9999 -9999 -9999 -9999 -9999 -9999 -9999 -9999 -9999 -9999 -9999 -9999 -9999 -9999 -9999 -9999 -9999 -9999 -9999 -9999 -9999 -9999 -9999 -9999 -9999 -9999 -9999 -9999 -9999 -9999 -9999 -9999 -9999 -9999
-9999 -9999 -9999 -9999 -9999 -9999 -9999 -9999 -9999 -9999 -9999 -9999 -9999 -9999 -9999 -9999 -9999 -9999 -9999 -9999 -9999 -9999 -9999 -9999 -9999 -9999 -9999 -9999 -9999 -9999 -9999 -9999 -9999 -9999 -9999 -9999 -9999 -9999 -9999 -9999 -9999 -9999 -9999 -9999 -9999 -9999 -9999 -9999 -9999 -9999 -9999 -9999 -9999 -9999 -9999 -9999 -9999 -9999 -9999 -9999 -9999 -9999 -9999 -9999 -9999 -9999 -9999 -9999 -9999 -9999 -9999 -9999 -9999 -9999 -9999 -9999 -9999 -9999 -9999 -9999 -9999 -9999 -9999 -9999 -9999 -9999 -9999 -9999 -9999 -9999 -9999 -9999 -9999 -9999 -9999 -9999 -9999 -9999 -9999 -9999 -9999 -9999 -9999 -9999 -9999 -9999 -9999 -9999 -9999 -9999 -9999 -9999 -9999 -9999 -9999 -9999 -9999 -9999 -9999 -9999 -9999 -9999 -9999 -9999 -9999 -9999 -9999 -9999 -9999 4.43362E-1 3.94269E-1 2.2582E-1 1.55292E-1 1.66538E-1 1.65035E-1 -9999 -9999 -9999 -9999 -9999 -9999 -9999 -9999 -9999 -9999 -9999 -9999 -9999 -9999 -9999 -9999 -9999 -9999 -9999 -9999 -9999 -9999 -9999 -9999 -9999 -9999 -9999 -9999 -9999 -9999 -9999 -9999 -9999 -9999 -9999
-9999 -9999 -9999 -9999 -9999 -9999 -9999 -9999 -9999 -9999 -9999 6.37267E-1 6.4466E-1 6.74233E-1 -9999 -9999 -9999 -9999 -9999 -9999 -9999 -9999 -9999 -9999 -9999 -9999 -9999 -9999 -9999 -9999 -9999 -9999 -9999 -9999 -9999 -9999 -9999 -9999 -9999 -9999 -9999 -9999 -9999 -9999 -9999 -9999 -9999 -9999 -9999 -9999 -9999 -9999 -9999 -9999 -9999 -9999 -9999 -9999 -9999 -9999 -9999 -9999 -9999 -9999 -9999 -9999 -9999 -9999 -9999 -9999 -9999 -9999 -9999 -9999 -9999 -9999 -9999 -9999 -9999 -9999 -9999 -9999 -9999 -9999 -9999 -9999 -9999 -9999 -9999 -9999 -9999 -9999 -9999 -9999 -9999 -9999 -9999 -9999 -9999 -9999 -9999 -9999 -9999 -9999 -9999 -9999 -9999 -9999 -9999 -9999 -9999 -9999 -9999 -9999 -9999 -9999 -9999 -9999 -9999 -9999 -9999 -9999 -9999 -9999 -9999 -9999 -9999 -9999 4.60887E-1 4.40893E-1 3.60194E-1 2.16196E-1 1.75132E-1 1.53599E-1 1.41306E-1 -9999 -9999 -9999 -9999 -9999 -9999 -9999 -9999 -9999 -9999 -9999 -9999 -9999 -9999 -9999 -9999 -9999 -9999 -9999 -9999 -9999 -9999 -9999 -9999 -9999 -9999 -9999 -9999 -9999 -9999 -9999 -9999 -9999 -9999 -9999
-9999 -9999 -9999 -9999 -9999 -9999 -9999 -9999 -9999 6.4435E-1 6.52087E-1 6.53064E-1 6.764E-1 6.95163E-1 6.97049E-1 7.17572E-1 -9999 -9999 -9999 -9999 -9999 -9999 -9999 -9999 -9999 -9999 -9999 -9999 -9999 -9999 -9999 -9999 -9999 -9999 -9999 -9999 -9999 -9999 -9999 -9999 -9999 -9999 -9999 -9999 -9999 -9999 -9999 -9999 -9999 -9999 -9999 -9999 -9999 -9999 -9999 -9999 -9999 -9999 -9999 -9999 -9999 -9999 -9999 -9999 -9999 -9999 -9999 -9999 -9999 -9999 -9999 -9999 -9999 -9999 -9999 -9999 -9999 -9999 -9999 -9999 -9999 -9999 -9999 -9999 -9999 -9999 -9999 -9999 -9999 -9999 -9999 -9999 -9999 -9999 -9999 -9999 -9999 -9999 -9999 -9999 -9999 -9999 -9999 -9999 -9999 -9999 -9999 -9999 -9999 -9999 -9999 -9999 -9999 -9999 -9999 -9999 -9999 -9999 -9999 -9999 -9999 -9999 -9999 -9999 -9999 -9999 4.65136E-1 4.57144E-1 4.53831E-1 4.46159E-1 4.14448E-1 2.25909E-1 1.37114E-1 1.37415E-1 1.50822E-1 1.82454E-1 1.82321E-1 2.18072E-1 1.86437E-1 -9999 -9999 -9999 -9999 -9999 -9999 -9999 -9999 -9999 -9999 -9999 -9999 -9999 -9999 -9999 -9999 -9999 -9999 -9999 -9999 -9999 -9999 -9999 -9999 -9999 -9999 -9999 -9999 -9999 -9999 -9999
-9999 -9999 -9999 -9999 -9999 -9999 -9999 -9999 6.51211E-1 6.32464E-1 6.49961E-1 6.65043E-1 6.67957E-1 6.89013E-1 6.85114E-1 6.90495E-1 7.10508E-1 6.90368E-1 6.83097E-1 -9999 -9999 -9999 -9999 -9999 -9999 -9999 -9999 -9999 -9999 -9999 -9999 -9999 -9999 -9999 -9999 -9999 -9999 -9999 -9999 -9999 -9999 -9999 -9999 -9999 -9999 -9999 -9999 -9999 -9999 -9999 -9999 -9999 -9999 -9999 -9999 -9999 -9999 -9999 -9999 -9999 -9999 -9999 -9999 -9999 -9999 -9999 -9999 -9999 -9999 -9999 -9999 -9999 -9999 -9999 -9999 -9999 -9999 -9999 -9999 -9999 -9999 -9999 -9999 -9999 -9999 -9999 -9999 -9999 -9999 -9999 -9999 -9999 -9999 -9999 -9999 -9999 -9999 -9999 -9999 -9999 -9999 -9999 -9999 -9999 -9999 -9999 -9999 -9999 -9999 -9999 -9999 -9999 -9999 -9999 -9999 -9999 -9999 -9999 -9999 -9999 -9999 -9999 -9999 -9999 -9999 -9999 -9999 4.62726E-1 5.17036E-1 5.26329E-1 4.87782E-1 2.72043E-1 1.33025E-1 1.19513E-1 1.12869E-1 1.07901E-1 1.19069E-1 1.5586E-1 3.40701E-1 -9999 -9999 -9999 -9999 -9999 -9999 -9999 -9999 -9999 -9999 -9999 -9999 -9999 -9999 -9999 -9999 -9999 -9999 -9999 -9999 -9999 -9999 -9999 -9999 -9999 -9999 -9999 -9999 -9999 -9999 -9999
-9999 -9999 -9999 -9999 -9999 -9999 -9999 -9999 6.64993E-1 6.23327E-1 6.45205E-1 6.44182E-1 6.71327E-1 6.97544E-1 7.33887E-1 7.31285E-1 7.40086E-1 7.08411E-1 6.7779E-1 6.61397E-1 6.73479E-1 6.81582E-1 6.7554E-1 7.07258E-1 7.22162E-1 -9999 -9999 -9999 -9999 -9999 -9999 -9999 -9999 -9999 -9999 -9999 -9999 -9999 -9999 -9999 -9999 -9999 -9999 -9999 -9999 -9999 -9999 -9999 -9999 -9999 -9999 -9999 -9999 -9999 -9999 -9999 -9999 -9999 -9999 -9999 -9999 -9999 -9999 -9999 -9999 -9999 -9999 -9999 -9999 -9999 -9999 -9999 -9999 -9999 -9999 -9999 -9999 -9999 -9999 -9999 -9999 -9999 -9999 -9999 -9999 -9999 -9999 -9999 -9999 -9999 -9999 -9999 -9999 -9999 -9999 -9999 -9999 -9999 -9999 -9999 -9999 -9999 -9999 -9999 -9999 -9999 -9999 -9999 -9999 -9999 -9999 -9999 -9999 -9999 -9999 -9999 -9999 -9999 -9999 -9999 -9999 -9999 5.19993E-1 5.32071E-1 5.09805E-1 4.13027E-1 3.23453E-1 3.80852E-1 4.78207E-1 5.49393E-1 5.17234E-1 3.33421E-1 1.79461E-1 1.3565E-1 9.93493E-2 1.10275E-1 1.23146E-1 1.78268E-1 2.03503E-1 1.50191E-1 -9999 -9999 -9999 -9999 -9999 -9999 -9999 -9999 -9999 -9999 -9999 -9999 -9999 -9999 -9999 -9999 -9999 -9999 -9999 -9999 -9999 -9999 -9999 -9999 -9999 -9999 -9999 -9999 -9999 -9999
-9999 -9999 -9999 -9999 -9999 -9999 -9999 -9999 7.0145E-1 6.68266E-1 6.93571E-1 6.80352E-1 6.96126E-1 7.26064E-1 7.19557E-1 7.31015E-1 7.19793E-1 7.03263E-1 6.50872E-1 6.30213E-1 6.40432E-1 6.65781E-1 6.58567E-1 6.76686E-1 6.94707E-1 7.2413E-1 -9999 -9999 -9999 -9999 -9999 -9999 -9999 -9999 -9999 -9999 -9999 -9999 -9999 -9999 -9999 -9999 -9999 -9999 -9999 -9999 -9999 -9999 -9999 -9999 -9999 -9999 -9999 -9999 -9999 -9999 -9999 -9999 -9999 -9999 -9999 -9999 -9999 -9999 -9999 -9999 -9999 -9999 -9999 -9999 -9999 -9999 -9999 -9999 -9999 -9999 -9999 -9999 -9999 -9999 -9999 -9999 -9999 -9999 -9999 -9999 -9999 -9999 -9999 -9999 -9999 -9999 -9999 -9999 -9999 -9999 -9999 -9999 -9999 -9999 -9999 -9999 -9999 -9999 -9999 -9999 -9999 -9999 -9999 -9999 -9999 -9999 -9999 -9999 -9999 -9999 -9999 -9999 -9999 -9999 -9999 6.13333E-1 5.98762E-1 5.97849E-1 5.92636E-1 5.31838E-1 4.93911E-1 4.71753E-1 4.82342E-1 4.82749E-1 4.3076E-1 3.99918E-1 3.27255E-1 2.56537E-1 1.55055E-1 1.02329E-1 1.03707E-1 1.29035E-1 1.56754E-1 -9999 -9999 -9999 -9999 -9999 -9999 -9999 -9999 -9999 -9999 -9999 -9999 -9999 -9999 -9999 -9999 -9999 -9999 -9999 -9999 -9999 -9999 -9999 -9999 -9999 -9999 -9999 -9999 -9999 -9999 -9999
-9999 -9999 -9999 -9999 -9999 -9999 -9999 7.70239E-1 7.55097E-1 7.43379E-1 7.25976E-1 7.11198E-1 7.14034E-1 6.99701E-1 6.79277E-1 6.34709E-1 6.47493E-1 6.42856E-1 6.18665E-1 5.86904E-1 6.27854E-1 6.48348E-1 6.43363E-1 6.4253E-1 6.53806E-1 6.70694E-1 -9999 -9999 -9999 -9999 -9999 -9999 -9999 -9999 -9999 -9999 -9999 -9999 -9999 -9999 -9999 -9999 -9999 -9999 -9999 -9999 -9999 -9999 -9999 -9999 -9999 -9999 -9999 -9999 -9999 -9999 -9999 -9999 -9999 -9999 -9999 -9999 -9999 -9999 -9999 -9999 -9999 -9999 -9999 -9999 -9999 -9999 -9999 -9999 -9999 -9999 -9999 -9999 -9999 -9999 -9999 -9999 -9999 -9999 -9999 -9999 -9999 -9999 -9999 -9999 -9999 -9999 -9999 -9999 -9999 -9999 -9999 -9999 -9999 -9999 -9999 -9999 -9999 -9999 -9999 -9999 -9999 -9999 -9999 -9999 -9999 -9999 -9999 -9999 -9999 -9999 -9999 6.84238E-1 -9999 -9999 -9999 6.5339E-1 6.45811E-1 6.43618E-1 6.26532E-1 6.09582E-1 5.9041E-1 5.44123E-1 5.39993E-1 5.30164E-1 5.1985E-1 5.12042E-1 4.93622E-1 4.66919E-1 3.31695E-1 1.80492E-1 1.53722E-1 1.2305E-1 1.14926E-1 -9999 -9999 -9999 -9999 -9999 -9999 -9999 -9999 -9999 -9999 -9999 -9999 -9999 -9999 -9999 -9999 -9999 -9999 -9999 -9999 -9999 -9999 -9999 -9999 -9999 -9999 -9999 -9999 -9999 -9999 -9999
-9999 -9999 -9999 -9999 -9999 -9999 -9999 7.5075E-1 7.34414E-1 7.48842E-1 7.38434E-1 7.23403E-1 7.05289E-1 6.50986E-1 5.53755E-1 5.07219E-1 5.29444E-1 5.92052E-1 6.17411E-1 6.0326E-1 6.11949E-1 6.52418E-1 6.55279E-1 6.63341E-1 6.68071E-1 -9999 -9999 -9999 -9999 -9999 -9999 -9999 -9999 -9999 -9999 -9999 -9999 -9999 -9999 -9999 -9999 -9999 -9999 -9999 -9999 -9999 -9999 -9999 -9999 -9999 -9999 -9999 -9999 -9999 -9999 -9999 -9999 -9999 -9999 -9999 -9999 -9999 -9999 -9999 -9999 -9999 -9999 -9999 -9999 -9999 -9999 -9999 -9999 -9999 -9999 -9999 -9999 -9999 -9999 -9999 -9999 -9999 -9999 -9999 -9999 -9999 -9999 -9999 -9999 -9999 -9999 -9999 -9999 -9999 -9999 -9999 -9999 -9999 -9999 -9999 -9999 -9999 -9999 -9999 -9999 -9999 -9999 -9999 -9999 -9999 -9999 -9999 -9999 -9999 -9999 -9999 7.10323E-1 6.93842E-1 6.76765E-1 6.68788E-1 6.66155E-1 6.63743E-1 6.55376E-1 6.59543E-1 6.47404E-1 6.23755E-1 6.09108E-1 6.31125E-1 6.39954E-1 6.3645E-1 6.19622E-1 5.88931E-1 5.49049E-1 5.23656E-1 5.08719E-1 4.53791E-1 3.53857E-1 2.50175E-1 1.81719E-1 -9999 -9999 -9999 -9999 -9999 -9999 -9999 -9999 -9999 -9999 -9999 -9999 -9999 -9999 -9999 -9999 -9999 -9999 -9999 -9999 -9999 -9999 -9999 -9999 -9999 -9999 -9999 -9999 -9999 -9999 -9999
-9999 -9999 -9999 7.25318E-1 7.26148E-1 7.04806E-1 6.91108E-1 7.04256E-1 6.80948E-1 7.2517E-1 7.19069E-1 6.87389E-1 6.45231E-1 5.97951E-1 5.10355E-1 4.87143E-1 5.82594E-1 5.9645E-1 6.30388E-1 6.45796E-1 6.66392E-1 6.97147E-1 7.03333E-1 6.92734E-1 6.70668E-1 6.63299E-1 -9999 -9999 -9999 -9999 -9999 -9999 -9999 -9999 -9999 -9999 -9999 -9999 -9999 -9999 -9999 -9999 -9999 -9999 -9999 -9999 -9999 -9999 -9999 -9999 -9999 -9999 -9999 -9999 -9999 -9999 -9999 -9999 -9999 -9999 -9999 -9999 -9999 -9999 -9999 -9999 -9999 -9999 -9999 -9999 -9999 -9999 -9999 -9999 -9999 -9999 -9999 -9999 -9999 -9999 -9999 -9999 -9999 -9999 -9999 -9999 -9999 -9999 -9999 -9999 -9999 -9999 -9999 -9999 -9999 -9999 -9999 -9999 -9999 -9999 -9999 -9999 -9999 -9999 -9999 -9999 -9999 -9999 -9999 -9999 -9999 -9999 -9999 -9999 -9999 -9999 -9999 6.8801E-1 6.90673E-1 6.88805E-1 6.72177E-1 6.85464E-1 6.71683E-1 6.56444E-1 6.48348E-1 6.32305E-1 6.3496E-1 6.27248E-1 6.42057E-1 6.42855E-1 6.27868E-1 5.89981E-1 5.71416E-1 5.93634E-1 5.81694E-1 5.5997E-1 5.00112E-1 2.71579E-1 2.11088E-1 2.06091E-1 -9999 -9999 -9999 -9999 -9999 -9999 -9999 -9999 -9999 -9999 -9999 -9999 -9999 -9999 -9999 -9999 -9999 -9999 -9999 -9999 -9999 -9999 -9999 -9999 -9999 -9999 -9999 -9999 -9999 -9999
-9999 7.14197E-1 6.82868E-1 6.88794E-1 6.33909E-1 6.15715E-1 6.34921E-1 6.66321E-1 6.79372E-1 7.1274E-1 6.97042E-1 6.63523E-1 6.49468E-1 5.63975E-1 5.74957E-1 5.95797E-1 6.82094E-1 6.80388E-1 6.58424E-1 6.72748E-1 6.59439E-1 7.00845E-1 7.12191E-1 7.03559E-1 6.61886E-1 6.62895E-1 -9999 -9999 -9999 -9999 -9999 -9999 -9999 -9999 -9999 -9999 -9999 -9999 -9999 -9999 -9999 -9999 -9999 -9999 -9999 -9999 -9999 -9999 -9999 -9999 -9999 -9999 -9999 -9999 -9999 -9999 -9999 -9999 -9999 -9999 -9999 -9999 -9999 -9999 -9999 -9999 -9999 -9999 -9999 -9999 -9999 -9999 -9999 -9999 -9999 -9999 -9999 -9999 -9999 -9999 -9999 -9999 -9999 -9999 -9999 -9999 -9999 -9999 -9999 -9999 -9999 -9999 -9999 -9999 -9999 -9999 -9999 -9999 -9999 -9999 -9999 -9999 -9999 -9999 -9999 -9999 -9999 -9999 -9999 -9999 -9999 -9999 -9999 -9999 -9999 -9999 -9999 -9999 6.92527E-1 6.83678E-1 6.79114E-1 6.73813E-1 6.63531E-1 6.67396E-1 6.49993E-1 6.30664E-1 6.22041E-1 6.31941E-1 6.31892E-1 6.39256E-1 6.26943E-1 6.10575E-1 5.5455E-1 5.91148E-1 6.25129E-1 5.9696E-1 5.54558E-1 4.07071E-1 1.90474E-1 1.58534E-1 -9999 -9999 -9999 -9999 -9999 -9999 -9999 -9999 -9999 -9999 -9999 -9999 -9999 -9999 -9999 -9999 -9999 -9999 -9999 -9999 -9999 -9999 -9999 -9999 -9999 -9999 -9999 -9999 -9999 -9999
-9999 7.28366E-1 6.66924E-1 6.01511E-1 5.53132E-1 5.66491E-1 6.57536E-1 7.23211E-1 7.14779E-1 7.09586E-1 6.86565E-1 6.79671E-1 6.74544E-1 6.79489E-1 6.30387E-1 6.58713E-1 7.09797E-1 6.45555E-1 6.57375E-1 6.4546E-1 6.40404E-1 6.63493E-1 7.05924E-1 6.84665E-1 6.90797E-1 6.97841E-1 7.04134E-1 -9999 -9999 -9999 -9999 -9999 -9999 -9999 -9999 -9999 -9999 -9999 -9999 -9999 -9999 -9999 -9999 -9999 -9999 -9999 -9999 -9999 -9999 -9999 -9999 -9999 -9999 -9999 -9999 -9999 -9999 -9999 -9999 -9999 -9999 -9999 -9999 -9999 -9999 -9999 -9999 -9999 -9999 -9999 -9999 -9999 -9999 -9999 -9999 -9999 -9999 -9999 -9999 -9999 -9999 -9999 -9999 -9999 -9999 -9999 -9999 -9999 -9999 -9999 -9999 -9999 -9999 -9999 -9999 -9999 -9999 -9999 -9999 -9999 -9999 -9999 -9999 -9999 -9999 -9999 -9999 -9999 -9999 -9999 -9999 -9999 -9999 -9999 -9999 -9999 -9999 -9999 6.96378E-1 6.74235E-1 6.76985E-1 6.64505E-1 6.543E-1 6.68639E-1 6.65874E-1 6.59634E-1 6.45135E-1 6.22176E-1 6.08759E-1 6.09993E-1 6.06838E-1 6.31461E-1 6.24992E-1 6.3006E-1 6.33554E-1 6.18171E-1 6.07942E-1 5.81034E-1 3.92543E-1 -9999 -9999 -9999 -9999 -9999 -9999 -9999 -9999 -9999 -9999 -9999 -9999 -9999 -9999 -9999 -9999 -9999 -9999 -9999 -9999 -9999 -9999 -9999 -9999 -9999 -9999 -9999 -9999 -9999 -9999 -9999
-9999 -9999 6.90481E-1 6.4585E-1 5.49931E-1 5.6634E-1 6.36887E-1 6.91936E-1 7.14315E-1 7.10289E-1 6.91609E-1 6.70915E-1 6.84251E-1 6.81972E-1 6.77021E-1 6.60427E-1 6.97322E-1 6.33965E-1 6.14181E-1 6.351E-1 6.15307E-1 6.13756E-1 6.24939E-1 6.7299E-1 7.00538E-1 7.05499E-1 7.06595E-1 -9999 -9999 -9999 -9999 -9999 -9999 -9999 -9999 -9999 -9999 -9999 -9999 -9999 -9999 -9999 -9999 -9999 -9999 -9999 -9999 -9999 -9999 -9999 -9999 -9999 -9999 -9999 -9999 -9999 -9999 -9999 -9999 -9999 -9999 -9999 -9999 -9999 -9999 -9999 -9999 -9999 -9999 -9999 -9999 -9999 -9999 -9999 -9999 -9999 -9999 -9999 -9999 -9999 -9999 -9999 -9999 -9999 -9999 -9999 -9999 -9999 -9999 -9999 -9999 -9999 -9999 -9999 -9999 -9999 -9999 -9999 -9999 -9999 -9999 -9999 -9999 -9999 -9999 -9999 -9999 -9999 -9999 -9999 -9999 -9999 -9999 -9999 -9999 -9999 -9999 -9999 -9999 6.90037E-1 6.80382E-1 6.74783E-1 6.68177E-1 6.82304E-1 6.82979E-1 6.6206E-1 6.48963E-1 6.31738E-1 6.42642E-1 6.14334E-1 6.33955E-1 6.09565E-1 6.12146E-1 6.26382E-1 6.1694E-1 6.14201E-1 6.30703E-1 5.83202E-1 5.57756E-1 4.28741E-1 2.71401E-1 2.08132E-1 -9999 -9999 -9999 -9999 1.28386E-1 1.23621E-1 -9999 -9999 -9999 -9999 -9999 -9999 -9999 -9999 -9999 -9999 -9999 -9999 -9999 -9999 -9999 -9999 -9999 -9999 -9999 -9999 -9999 -9999
-9999 -9999 7.01413E-1 6.50463E-1 6.09383E-1 5.33423E-1 5.02624E-1 5.43219E-1 6.05981E-1 6.7502E-1 6.85837E-1 6.3145E-1 5.96073E-1 5.69515E-1 6.03532E-1 6.36384E-1 6.77582E-1 6.63363E-1 5.7694E-1 5.83415E-1 6.31567E-1 6.6332E-1 6.32194E-1 6.67267E-1 7.00193E-1 6.87198E-1 6.95369E-1 6.9056E-1 6.91592E-1 6.79256E-1 -9999 -9999 -9999 -9999 -9999 -9999 -9999 -9999 -9999 -9999 -9999 -9999 -9999 -9999 -9999 -9999 -9999 -9999 -9999 -9999 -9999 -9999 -9999 -9999 -9999 -9999 -9999 -9999 -9999 -9999 -9999 -9999 -9999 -9999 -9999 -9999 -9999 -9999 -9999 -9999 -9999 -9999 -9999 -9999 -9999 -9999 -9999 -9999 -9999 -9999 -9999 -9999 -9999 -9999 -9999 -9999 -9999 -9999 -9999 -9999 -9999 -9999 -9999 -9999 -9999 -9999 -9999 -9999 -9999 -9999 -9999 -9999 -9999 -9999 -9999 -9999 -9999 -9999 -9999 -9999 -9999 -9999 -9999 -9999 -9999 -9999 -9999 -9999 -9999 -9999 7.04956E-1 6.8765E-1 6.75311E-1 6.6319E-1 6.30512E-1 5.95747E-1 6.20376E-1 6.36931E-1 6.34747E-1 6.41181E-1 6.40406E-1 6.35655E-1 6.31728E-1 6.20236E-1 6.24016E-1 6.40745E-1 6.7048E-1 6.23294E-1 5.87278E-1 5.01773E-1 4.28725E-1 3.97634E-1 2.71023E-1 1.89743E-1 2.16052E-1 1.85696E-1 2.0294E-1 1.45531E-1 1.15438E-1 -9999 -9999 -9999 -9999 -9999 -9999 -9999 -9999 -9999 -9999 -9999 -9999 -9999 -9999 -9999 -9999 -9999 -9999 -9999 -9999 -9999
-9999 -9999 7.11197E-1 6.42346E-1 6.33994E-1 6.00927E-1 5.25081E-1 4.88269E-1 4.7172E-1 5.13458E-1 5.92249E-1 6.37093E-1 5.95789E-1 5.33435E-1 5.21759E-1 5.35884E-1 5.71964E-1 5.6974E-1 5.84747E-1 6.26689E-1 6.48539E-1 6.86058E-1 6.86841E-1 6.82839E-1 6.83372E-1 6.93861E-1 7.18867E-1 7.49055E-1 7.33381E-1 7.1046E-1 -9999 -9999 -9999 -9999 -9999 -9999 -9999 -9999 -9999 -9999 -9999 -9999 -9999 -9999 -9999 -9999 -9999 -9999 -9999 -9999 -9999 -9999 -9999 -9999 -9999 -9999 -9999 -9999 -9999 -9999 -9999 -9999 -9999 -9999 -9999 -9999 -9999 -9999 -9999 -9999 -9999 -9999 -9999 -9999 -9999 -9999 -9999 -9999 -9999 -9999 -9999 -9999 -9999 -9999 -9999 -9999 -9999 -9999 -9999 -9999 -9999 -9999 -9999 -9999 -9999 -9999 -9999 -9999 -9999 -9999 -9999 -9999 -9999 -9999 -9999 -9999 -9999 -9999 -9999 -9999 -9999 -9999 -9999 -9999 -9999 -9999 -9999 -9999 -9999 6.9681E-1 6.92043E-1 6.822E-1 6.78644E-1 6.74765E-1 6.57784E-1 6.11309E-1 6.47533E-1 6.5009E-1 6.55037E-1 6.41027E-1 6.54605E-1 6.51929E-1 6.30965E-1 6.22221E-1 6.55979E-1 6.58277E-1 6.73333E-1 6.53562E-1 6.06711E-1 4.59765E-1 3.66381E-1 3.12311E-1 2.45297E-1 1.80359E-1 2.36671E-1 2.09561E-1 1.96761E-1 1.92467E-1 -9999 1.55518E-1 1.59828E-1 1.20074E-1 -9999 -9999 -9999 -9999 -9999 -9999 -9999 -9999 -9999 -9999 -9999 -9999 -9999 -9999 -9999 -9999 -9999 -9999
-9999 -9999 6.94287E-1 6.45913E-1 6.31858E-1 6.05867E-1 5.83683E-1 5.57688E-1 4.77529E-1 4.6006E-1 4.95604E-1 5.4691E-1 5.90151E-1 6.01945E-1 5.47948E-1 4.97318E-1 4.92745E-1 5.3171E-1 6.30448E-1 6.5983E-1 6.92128E-1 6.86585E-1 7.11992E-1 7.15406E-1 7.15776E-1 7.5219E-1 7.6666E-1 7.60582E-1 7.28965E-1 7.34198E-1 7.24019E-1 -9999 -9999 -9999 -9999 -9999 -9999 -9999 -9999 -9999 -9999 -9999 -9999 -9999 -9999 -9999 -9999 -9999 -9999 -9999 -9999 -9999 -9999 -9999 -9999 -9999 -9999 -9999 -9999 -9999 -9999 -9999 -9999 -9999 -9999 -9999 -9999 -9999 -9999 -9999 -9999 -9999 -9999 -9999 -9999 -9999 -9999 -9999 -9999 -9999 -9999 -9999 -9999 -9999 -9999 -9999 -9999 -9999 -9999 -9999 -9999 -9999 -9999 -9999 -9999 -9999 -9999 -9999 -9999 -9999 -9999 -9999 -9999 -9999 -9999 -9999 -9999 -9999 -9999 -9999 -9999 -9999 -9999 -9999 -9999 -9999 -9999 -9999 -9999 6.99682E-1 6.89278E-1 6.97868E-1 6.96921E-1 6.8958E-1 6.81503E-1 6.69946E-1 6.54027E-1 6.51452E-1 6.42076E-1 6.37447E-1 6.58357E-1 6.45263E-1 6.64407E-1 6.20082E-1 6.29256E-1 6.42557E-1 6.42658E-1 6.46131E-1 6.33601E-1 4.68848E-1 2.27107E-1 1.98786E-1 1.63076E-1 1.39398E-1 1.77247E-1 1.46788E-1 1.20703E-1 1.7424E-1 1.90357E-1 1.6012E-1 1.59461E-1 1.29801E-1 1.17726E-1 9.5767E-2 8.54053E-2 8.41248E-2 9.43931E-2 1.07512E-1 7.99575E-2 7.18814E-2 7.22648E-2 8.5146E-2 -9999 -9999 -9999 -9999 -9999 -9999 -9999 -9999
-9999 -9999 7.28163E-1 6.94414E-1 6.91786E-1 6.73408E-1 6.32348E-1 5.96488E-1 5.45345E-1 4.38737E-1 5.22445E-1 5.88021E-1 5.59626E-1 5.34059E-1 5.28763E-1 4.71701E-1 4.75197E-1 5.27338E-1 5.81439E-1 6.18877E-1 6.66436E-1 6.67495E-1 6.95867E-1 7.06854E-1 7.225E-1 7.67166E-1 7.48967E-1 7.51073E-1 7.43682E-1 7.2377E-1 7.33299E-1 -9999 -9999 -9999 -9999 -9999 -9999 -9999 -9999 -9999 -9999 -9999 -9999 -9999 -9999 -9999 -9999 -9999 -9999 -9999 -9999 -9999 -9999 -9999 -9999 -9999 -9999 -9999 -9999 -9999 -9999 -9999 -9999 -9999 -9999 -9999 -9999 -9999 -9999 -9999 -9999 -9999 -9999 -9999 -9999 -9999 -9999 -9999 -9999 -9999 -9999 -9999 -9999 -9999 -9999 -9999 -9999 -9999 -9999 -9999 -9999 -9999 -9999 -9999 -9999 -9999 -9999 -9999 -9999 -9999 -9999 -9999 -9999 -9999 -9999 -9999 -9999 -9999 -9999 -9999 -9999 -9999 -9999 -9999 -9999 -9999 -9999 -9999 -9999 -9999 7.02742E-1 7.21282E-1 7.20399E-1 6.89227E-1 6.34109E-1 6.27074E-1 6.40336E-1 6.40706E-1 6.22516E-1 6.34157E-1 6.43887E-1 6.33945E-1 6.68842E-1 6.57772E-1 6.29534E-1 6.35096E-1 6.37578E-1 6.481E-1 6.40619E-1 4.99144E-1 2.89041E-1 2.3345E-1 1.37499E-1 1.15077E-1 1.62775E-1 1.18512E-1 1.44182E-1 1.7022E-1 1.57817E-1 1.4627E-1 1.49602E-1 1.24372E-1 1.66987E-1 1.42443E-1 1.07512E-1 1.20566E-1 1.39927E-1 1.43056E-1 8.63728E-2 7.78079E-2 6.43501E-2 8.01606E-2 8.4611E-2 6.20196E-2 -9999 -9999 -9999 -9999 -9999 -9999
-9999 -9999 -9999 -9999 7.15829E-1 6.62844E-1 6.1159E-1 5.38599E-1 5.65042E-1 4.64123E-1 4.69355E-1 5.52611E-1 5.01594E-1 5.68382E-1 5.15164E-1 4.514E-1 4.72762E-1 4.96346E-1 5.9101E-1 5.98854E-1 6.08354E-1 6.79448E-1 6.55016E-1 6.70877E-1 7.17301E-1 7.28992E-1 7.38083E-1 7.40906E-1 7.30188E-1 7.65743E-1 7.32544E-1 -9999 -9999 -9999 -9999 -9999 -9999 -9999 -9999 -9999 -9999 -9999 -9999 -9999 -9999 -9999 -9999 -9999 -9999 -9999 -9999 -9999 -9999 -9999 -9999 -9999 -9999 -9999 -9999 -9999 -9999 -9999 -9999 -9999 -9999 -9999 -9999 -9999 -9999 -9999 -9999 -9999 -9999 -9999 -9999 -9999 -9999 -9999 -9999 -9999 -9999 -9999 -9999 -9999 -9999 -9999 -9999 -9999 -9999 -9999 -9999 -9999 -9999 -9999 -9999 -9999 -9999 -9999 -9999 -9999 -9999 -9999 -9999 -9999 -9999 -9999 -9999 -9999 6.35317E-1 -9999 -9999 -9999 -9999 -9999 -9999 -9999 -9999 -9999 -9999 -9999 -9999 -9999 6.96951E-1 7.01689E-1 6.60866E-1 6.12115E-1 6.32043E-1 6.37308E-1 6.33142E-1 6.36848E-1 6.59673E-1 6.59211E-1 6.86661E-1 6.80861E-1 6.53071E-1 6.64493E-1 6.20641E-1 6.20334E-1 6.15876E-1 5.0008E-1 2.46503E-1 2.17934E-1 1.63624E-1 1.32049E-1 1.47621E-1 1.52569E-1 1.67014E-1 1.62485E-1 1.40334E-1 1.35005E-1 1.26903E-1 1.17291E-1 1.33274E-1 1.04429E-1 1.02025E-1 7.58594E-2 6.32057E-2 1.1156E-1 1.32375E-1 1.15069E-1 9.15664E-2 1.29272E-1 8.13946E-2 6.85641E-2 -9999 -9999 -9999 -9999 -9999 -9999
-9999 -9999 -9999 -9999 6.86952E-1 6.37977E-1 6.08511E-1 5.45118E-1 4.88083E-1 4.3391E-1 4.14415E-1 4.52444E-1 4.41892E-1 5.37401E-1 4.94386E-1 4.37555E-1 4.76289E-1 4.78029E-1 5.00309E-1 5.47985E-1 6.37416E-1 6.38155E-1 6.27333E-1 6.35444E-1 6.52876E-1 6.95908E-1 6.9537E-1 7.18423E-1 7.5786E-1 7.28973E-1 7.69791E-1 7.24013E-1 -9999 -9999 -9999 -9999 -9999 -9999 -9999 -9999 -9999 -9999 -9999 -9999 -9999 -9999 -9999 -9999 -9999 -9999 -9999 -9999 -9999 -9999 -9999 -9999 -9999 -9999 -9999 -9999 -9999 -9999 -9999 -9999 -9999 -9999 -9999 -9999 -9999 -9999 -9999 -9999 -9999 -9999 -9999 -9999 -9999 -9999 -9999 -9999 -9999 -9999 -9999 -9999 -9999 -9999 -9999 -9999 -9999 -9999 -9999 -9999 -9999 -9999 -9999 -9999 -9999 -9999 -9999 -9999 -9999 -9999 -9999 -9999 -9999 -9999 5.87674E-1 5.91387E-1 6.15306E-1 -9999 -9999 -9999 -9999 -9999 -9999 -9999 -9999 -9999 -9999 -9999 -9999 -9999 7.20149E-1 6.70057E-1 6.53126E-1 6.23477E-1 6.27969E-1 6.20696E-1 6.36543E-1 6.64545E-1 6.9989E-1 7.08507E-1 6.72776E-1 6.7565E-1 6.52433E-1 6.3011E-1 6.24937E-1 6.15909E-1 6.41137E-1 6.17414E-1 3.50065E-1 2.24693E-1 1.73542E-1 1.50372E-1 1.64178E-1 1.50929E-1 2.03392E-1 1.62184E-1 1.55678E-1 1.52543E-1 1.3391E-1 1.0804E-1 1.44962E-1 1.27083E-1 1.14971E-1 9.75417E-2 8.30542E-2 9.70457E-2 9.07003E-2 1.78509E-1 1.5552E-1 1.45455E-1 8.12922E-2 -9999 -9999 -9999 -9999 -9999 -9999 -9999
-9999 -9999 -9999 -9999 -9999 5.93975E-1 5.97508E-1 5.71772E-1 4.88471E-1 4.59304E-1 4.26084E-1 4.76687E-1 4.91839E-1 4.94718E-1 4.50412E-1 4.54809E-1 4.50512E-1 4.77771E-1 4.87826E-1 4.78581E-1 5.16024E-1 6.16045E-1 6.445E-1 6.30388E-1 6.46356E-1 6.4904E-1 6.79633E-1 6.53391E-1 7.06872E-1 7.08321E-1 7.39236E-1 7.26458E-1 7.44512E-1 -9999 -9999 -9999 -9999 -9999 -9999 -9999 -9999 -9999 -9999 -9999 -9999 -9999 -9999 -9999 -9999 -9999 -9999 -9999 -9999 -9999 -9999 -9999 -9999 -9999 -9999 -9999 -9999 -9999 -9999 -9999 -9999 -9999 -9999 -9999 -9999 -9999 -9999 -9999 -9999 -9999 -9999 -9999 -9999 -9999 -9999 -9999 -9999 -9999 -9999 -9999 -9999 -9999 -9999 -9999 -9999 -9999 -9999 -9999 -9999 -9999 -9999 -9999 -9999 -9999 -9999 -9999 -9999 -9999 -9999 -9999 -9999 -9999 6.38697E-1 6.36831E-1 6.39242E-1 -9999 -9999 -9999 -9999 -9999 -9999 -9999 -9999 -9999 -9999 -9999 -9999 -9999 7.10782E-1 6.96421E-1 6.53374E-1 6.12328E-1 6.16585E-1 6.32721E-1 6.4768E-1 6.75774E-1 6.85502E-1 7.05432E-1 6.89199E-1 6.97923E-1 6.55408E-1 6.86278E-1 6.38488E-1 6.41447E-1 6.40042E-1 6.43614E-1 5.49403E-1 2.9603E-1 2.13809E-1 1.59773E-1 1.79138E-1 1.54916E-1 1.91301E-1 1.76402E-1 1.88761E-1 1.58962E-1 1.32539E-1 1.21173E-1 1.17962E-1 1.24468E-1 1.08679E-1 8.92201E-2 7.80748E-2 7.62915E-2 9.20548E-2 7.13318E-2 1.41048E-1 1.47162E-1 1.04313E-1 6.77831E-2 -9999 -9999 -9999 -9999 -9999 -9999
-9999 -9999 -9999 -9999 -9999 -9999 -9999 -9999 5.46447E-1 4.85537E-1 4.3749E-1 4.50987E-1 4.39085E-1 4.89507E-1 4.37097E-1 4.94534E-1 4.87256E-1 4.99164E-1 5.17984E-1 5.11965E-1 5.1719E-1 5.16802E-1 5.90146E-1 6.53639E-1 6.3693E-1 6.36348E-1 6.26547E-1 6.17352E-1 5.72485E-1 6.07895E-1 6.52033E-1 6.95446E-1 7.31722E-1 -9999 -9999 -9999 -9999 -9999 -9999 -9999 -9999 -9999 -9999 -9999 -9999 -9999 -9999 -9999 -9999 -9999 -9999 -9999 -9999 -9999 -9999 -9999 -9999 -9999 -9999 -9999 -9999 -9999 -9999 -9999 -9999 -9999 -9999 -9999 -9999 -9999 -9999 -9999 -9999 -9999 -9999 -9999 -9999 -9999 -9999 -9999 -9999 -9999 -9999 -9999 -9999 -9999 -9999 -9999 -9999 -9999 -9999 -9999 -9999 -9999 -9999 -9999 -9999 -9999 -9999 -9999 -9999 -9999 -9999 -9999 -9999 6.85102E-1 6.78401E-1 6.88979E-1 6.84266E-1 6.68552E-1 -9999 -9999 -9999 -9999 -9999 -9999 -9999 -9999 -9999 -9999 -9999 -9999 7.222E-1 6.94627E-1 6.61951E-1 6.53895E-1 6.50261E-1 6.5452E-1 6.51688E-1 6.68101E-1 6.75006E-1 6.97452E-1 7.26038E-1 6.91346E-1 6.51133E-1 6.66271E-1 6.83768E-1 6.66122E-1 6.63586E-1 6.56839E-1 6.16482E-1 4.18828E-1 2.54239E-1 1.76346E-1 1.59763E-1 1.69372E-1 2.17384E-1 1.90467E-1 2.08646E-1 1.79679E-1 1.40349E-1 1.1511E-1 1.43378E-1 1.39297E-1 1.28777E-1 1.0153E-1 8.80467E-2 6.90914E-2 6.39343E-2 6.89883E-2 9.83125E-2 1.50936E-1 9.00777E-2 6.50899E-2 4.812E-2 -9999 -9999 -9999 -9999 -9999
-9999 -9999 -9999 -9999 -9999 -9999 -9999 -9999 -9999 -9999 4.45009E-1 4.61537E-1 4.36603E-1 4.40624E-1 4.78418E-1 4.39636E-1 4.88864E-1 5.27889E-1 5.47336E-1 5.48028E-1 5.42042E-1 5.004E-1 5.13664E-1 5.67128E-1 6.39992E-1 6.45348E-1 6.21168E-1 5.81516E-1 5.77226E-1 5.73471E-1 6.00378E-1 6.68577E-1 6.84836E-1 7.33249E-1 -9999 -9999 -9999 -9999 -9999 -9999 -9999 -9999 -9999 -9999 -9999 -9999 -9999 -9999 -9999 -9999 -9999 -9999 -9999 -9999 -9999 -9999 -9999 -9999 -9999 -9999 -9999 -9999 -9999 -9999 -9999 -9999 -9999 -9999 -9999 -9999 -9999 -9999 -9999 -9999 -9999 -9999 -9999 -9999 -9999 -9999 -9999 -9999 -9999 -9999 -9999 -9999 -9999 -9999 -9999 -9999 -9999 -9999 -9999 -9999 -9999 -9999 -9999 -9999 -9999 -9999 -9999 -9999 -9999 -9999 6.36811E-1 6.85189E-1 7.00787E-1 6.85277E-1 6.80729E-1 -9999 -9999 -9999 -9999 -9999 -9999 -9999 -9999 -9999 7.20227E-1 -9999 7.31791E-1 7.24104E-1 7.24847E-1 7.18543E-1 7.11189E-1 6.73021E-1 6.67574E-1 6.77425E-1 6.91895E-1 6.88604E-1 6.86499E-1 7.04041E-1 7.27182E-1 7.15124E-1 6.84331E-1 6.87862E-1 6.8452E-1 6.82524E-1 6.87291E-1 6.74923E-1 6.6712E-1 4.8407E-1 3.08502E-1 2.09794E-1 1.91153E-1 1.83571E-1 2.40799E-1 2.13277E-1 1.95426E-1 1.63733E-1 1.68304E-1 1.17528E-1 1.42895E-1 1.5371E-1 1.30648E-1 1.08736E-1 1.12213E-1 8.60058E-2 7.50611E-2 6.45592E-2 6.13959E-2 1.07173E-1 6.07642E-2 5.1428E-2 3.96169E-2 3.34931E-2 -9999 -9999 -9999 -9999
-9999 -9999 -9999 -9999 -9999 -9999 -9999 -9999 4.70059E-1 4.64152E-1 4.58057E-1 4.60361E-1 4.92083E-1 4.30106E-1 5.04324E-1 5.08739E-1 4.36318E-1 4.482E-1 5.12268E-1 5.58973E-1 5.56321E-1 5.40921E-1 5.00312E-1 4.83891E-1 5.31246E-1 5.83088E-1 6.17992E-1 5.63591E-1 5.47105E-1 5.79232E-1 6.21196E-1 6.61188E-1 6.79722E-1 6.68038E-1 -9999 -9999 -9999 -9999 -9999 -9999 -9999 -9999 -9999 -9999 -9999 -9999 -9999 -9999 -9999 -9999 -9999 -9999 -9999 -9999 -9999 -9999 -9999 -9999 -9999 -9999 -9999 -9999 -9999 -9999 -9999 -9999 -9999 -9999 -9999 -9999 -9999 -9999 -9999 -9999 -9999 -9999 -9999 -9999 -9999 -9999 -9999 -9999 -9999 -9999 -9999 -9999 -9999 -9999 -9999 -9999 -9999 -9999 -9999 -9999 -9999 -9999 -9999 -9999 -9999 -9999 -9999 -9999 -9999 6.0901E-1 6.37019E-1 6.79892E-1 6.98048E-1 7.06332E-1 7.10006E-1 -9999 -9999 -9999 -9999 -9999 -9999 -9999 -9999 6.98937E-1 6.90817E-1 6.9704E-1 7.08576E-1 7.17394E-1 7.33223E-1 7.34613E-1 7.28674E-1 6.93103E-1 6.68938E-1 6.86314E-1 6.89172E-1 6.82651E-1 6.82225E-1 6.97008E-1 7.10466E-1 7.0648E-1 7.00408E-1 7.13374E-1 7.32383E-1 7.38322E-1 7.16E-1 6.77324E-1 6.74679E-1 5.90982E-1 4.27003E-1 2.47386E-1 1.98016E-1 2.03438E-1 2.54716E-1 2.49236E-1 1.98092E-1 1.65944E-1 1.41509E-1 1.2202E-1 1.33766E-1 1.11714E-1 1.10612E-1 1.04227E-1 8.19525E-2 7.032E-2 5.79778E-2 5.90024E-2 9.62899E-2 1.21076E-1 1.1106E-1 9.54335E-2 4.90525E-2 5.88847E-2 -9999 -9999 -9999 -9999
-9999 -9999 -9999 -9999 -9999 -9999 -9999 4.6447E-1 4.43648E-1 4.60509E-1 4.45266E-1 4.30702E-1 4.5846E-1 4.56579E-1 4.41015E-1 4.30444E-1 4.13183E-1 4.9066E-1 4.72821E-1 4.98561E-1 5.54344E-1 5.67474E-1 5.3338E-1 5.24133E-1 4.99046E-1 5.01639E-1 5.39957E-1 5.38984E-1 5.02151E-1 5.80433E-1 6.18438E-1 6.58489E-1 6.93434E-1 6.98508E-1 -9999 -9999 -9999 -9999 -9999 -9999 -9999 -9999 -9999 -9999 -9999 -9999 -9999 -9999 -9999 -9999 -9999 -9999 -9999 -9999 -9999 -9999 -9999 -9999 -9999 -9999 -9999 -9999 -9999 -9999 -9999 -9999 -9999 -9999 -9999 -9999 -9999 -9999 -9999 -9999 -9999 -9999 -9999 -9999 -9999 -9999 -9999 -9999 -9999 -9999 -9999 -9999 -9999 -9999 -9999 -9999 -9999 -9999 -9999 -9999 -9999 -9999 -9999 -9999 -9999 -9999 -9999 -9999 -9999 5.57691E-1 5.66684E-1 6.24645E-1 6.88903E-1 6.93245E-1 7.06052E-1 -9999 -9999 -9999 -9999 -9999 -9999 -9999 -9999 6.81154E-1 6.17733E-1 6.26832E-1 6.78519E-1 7.29003E-1 7.36313E-1 7.4021E-1 7.37894E-1 7.2295E-1 7.01993E-1 7.07456E-1 6.69739E-1 6.55806E-1 6.85419E-1 6.98591E-1 7.06927E-1 7.27862E-1 7.23398E-1 7.2473E-1 7.33343E-1 7.13401E-1 6.82448E-1 6.77216E-1 6.80099E-1 6.32926E-1 4.70107E-1 2.73486E-1 2.00941E-1 2.2464E-1 2.86222E-1 2.77731E-1 2.11468E-1 1.66334E-1 1.56084E-1 1.43136E-1 1.18336E-1 9.00583E-2 1.35124E-1 1.66341E-1 1.59729E-1 1.02319E-1 1.23477E-1 1.1014E-1 6.73543E-2 4.70086E-2 7.34361E-2 9.82017E-2 1.03031E-1 9.27533E-2 4.68592E-2 3.3292E-2 6.60666E-2 -9999
-9999 -9999 -9999 -9999 -9999 -9999 4.82266E-1 4.73921E-1 4.6897E-1 4.90592E-1 4.63745E-1 4.22425E-1 4.53778E-1 4.80982E-1 4.91096E-1 4.71758E-1 4.53235E-1 4.24019E-1 4.68226E-1 4.94553E-1 4.88553E-1 5.23709E-1 5.64426E-1 5.65565E-1 5.43505E-1 5.24872E-1 5.03673E-1 4.99126E-1 4.74901E-1 4.92544E-1 5.44603E-1 6.05651E-1 6.57947E-1 6.97081E-1 6.95783E-1 -9999 -9999 -9999 -9999 -9999 -9999 -9999 -9999 -9999 -9999 -9999 -9999 -9999 -9999 -9999 -9999 -9999 -9999 -9999 -9999 -9999 -9999 -9999 -9999 -9999 -9999 -9999 -9999 -9999 -9999 -9999 -9999 -9999 -9999 -9999 -9999 -9999 -9999 -9999 -9999 -9999 -9999 -9999 -9999 -9999 -9999 -9999 -9999 -9999 -9999 -9999 -9999 -9999 -9999 -9999 -9999 -9999 -9999 -9999 -9999 -9999 -9999 -9999 -9999 -9999 -9999 -9999 -9999 -9999 -9999 5.53632E-1 6.04905E-1 -9999 -9999 -9999 -9999 -9999 -9999 -9999 7.04755E-1 -9999 -9999 6.54036E-1 5.97272E-1 5.81309E-1 6.31946E-1 7.06927E-1 7.3735E-1 7.38855E-1 7.37936E-1 7.35155E-1 7.3018E-1 7.15764E-1 6.70418E-1 6.67807E-1 6.73111E-1 7.03856E-1 7.47574E-1 7.43065E-1 7.1918E-1 6.99495E-1 7.12195E-1 6.84641E-1 6.70516E-1 6.66802E-1 6.48003E-1 6.78379E-1 5.67781E-1 3.76819E-1 2.85157E-1 2.56958E-1 2.54725E-1 2.56169E-1 2.20496E-1 1.8431E-1 1.72862E-1 1.46702E-1 1.27741E-1 9.82229E-2 9.39069E-2 9.15968E-2 7.73659E-2 1.36204E-1 1.3124E-1 7.66987E-2 4.92648E-2 3.78276E-2 3.50979E-2 7.07061E-2 7.94439E-2 6.27275E-2 8.1582E-2 -9999 -9999 -9999
-9999 -9999 -9999 -9999 -9999 -9999 4.62114E-1 4.82109E-1 4.82986E-1 4.41485E-1 4.5615E-1 4.87792E-1 4.66545E-1 4.74222E-1 5.02192E-1 5.33584E-1 5.15827E-1 4.73301E-1 4.46166E-1 4.46371E-1 4.9522E-1 4.80662E-1 5.07084E-1 5.28703E-1 5.48944E-1 5.37492E-1 5.33154E-1 4.83527E-1 4.93643E-1 4.847E-1 5.56067E-1 6.19976E-1 6.44746E-1 6.78254E-1 6.44142E-1 -9999 -9999 -9999 -9999 -9999 -9999 -9999 -9999 -9999 -9999 -9999 -9999 -9999 -9999 -9999 -9999 -9999 -9999 -9999 -9999 -9999 -9999 -9999 -9999 -9999 -9999 -9999 -9999 -9999 -9999 -9999 -9999 -9999 -9999 -9999 -9999 -9999 -9999 -9999 -9999 -9999 -9999 -9999 -9999 -9999 -9999 -9999 -9999 -9999 -9999 -9999 -9999 -9999 -9999 -9999 -9999 3.11181E-1 3.19327E-1 3.50007E-1 4.42544E-1 4.8594E-1 -9999 -9999 -9999 -9999 -9999 -9999 -9999 -9999 -9999 5.94882E-1 -9999 -9999 -9999 -9999 -9999 -9999 -9999 -9999 7.08592E-1 7.05061E-1 -9999 6.56295E-1 5.95011E-1 5.76881E-1 5.86201E-1 6.54914E-1 7.21734E-1 7.42026E-1 7.411E-1 7.44681E-1 7.39625E-1 7.07587E-1 6.90628E-1 6.7768E-1 6.57439E-1 6.82468E-1 7.21585E-1 7.15253E-1 6.8187E-1 6.84258E-1 6.82482E-1 6.65103E-1 6.64986E-1 6.46401E-1 6.37819E-1 6.86833E-1 6.17019E-1 4.41488E-1 4.05984E-1 3.29063E-1 2.94838E-1 2.51031E-1 2.35805E-1 1.96978E-1 1.81939E-1 1.80186E-1 1.25482E-1 1.01349E-1 7.64894E-2 6.57984E-2 5.8313E-2 1.08735E-1 7.86274E-2 7.18207E-2 5.86425E-2 3.61154E-2 4.51117E-2 4.77921E-2 5.72648E-2 9.57496E-2 9.19149E-2 -9999 -9999 -9999
-9999 -9999 -9999 -9999 4.99588E-1 4.9876E-1 4.55528E-1 4.79209E-1 4.7936E-1 4.71678E-1 4.57966E-1 4.34362E-1 4.43214E-1 4.65245E-1 4.68358E-1 4.87958E-1 5.09552E-1 5.31092E-1 5.17103E-1 4.78559E-1 4.5433E-1 4.46633E-1 5.38534E-1 5.38598E-1 5.36217E-1 5.33984E-1 5.31328E-1 4.94781E-1 4.77486E-1 4.64388E-1 5.25821E-1 5.72818E-1 5.98236E-1 6.64038E-1 6.59311E-1 6.72733E-1 -9999 -9999 -9999 -9999 -9999 -9999 -9999 -9999 -9999 -9999 -9999 -9999 -9999 -9999 -9999 -9999 -9999 -9999 -9999 -9999 -9999 -9999 -9999 -9999 -9999 -9999 -9999 -9999 -9999 -9999 -9999 -9999 -9999 -9999 -9999 -9999 -9999 -9999 -9999 -9999 -9999 -9999 -9999 -9999 -9999 -9999 -9999 -9999 -9999 -9999 -9999 -9999 -9999 -9999 3.48067E-1 3.04756E-1 2.78014E-1 3.11239E-1 4.23382E-1 4.77322E-1 -9999 4.81687E-1 5.23101E-1 5.70117E-1 -9999 -9999 -9999 -9999 6.88267E-1 6.79413E-1 6.70197E-1 6.52188E-1 -9999 -9999 -9999 6.90086E-1 6.93694E-1 7.08456E-1 7.04532E-1 6.90472E-1 6.76974E-1 6.42575E-1 6.20943E-1 5.94866E-1 5.88055E-1 6.36743E-1 6.96923E-1 7.48658E-1 7.59067E-1 7.47301E-1 7.39462E-1 7.10191E-1 7.031E-1 6.73671E-1 6.66094E-1 6.89619E-1 7.19722E-1 6.89427E-1 6.59319E-1 6.7769E-1 6.72386E-1 6.52851E-1 6.53169E-1 6.35064E-1 6.34369E-1 6.87155E-1 5.99848E-1 4.93121E-1 4.30367E-1 4.08128E-1 3.29859E-1 2.51844E-1 2.29989E-1 2.01578E-1 2.05608E-1 1.77345E-1 1.31834E-1 1.02796E-1 8.40097E-2 7.19874E-2 6.24068E-2 8.35278E-2 4.91392E-2 5.01865E-2 6.06228E-2 4.33817E-2 3.10861E-2 3.90879E-2 7.53045E-2 9.52036E-2 8.97071E-2 5.8833E-2 -9999 -9999
-9999 -9999 -9999 4.89434E-1 4.80533E-1 4.49427E-1 4.40184E-1 4.60591E-1 4.59346E-1 4.63562E-1 4.77308E-1 4.58195E-1 4.45503E-1 4.4609E-1 4.59875E-1 4.94372E-1 4.89417E-1 4.90354E-1 4.91579E-1 4.88982E-1 5.09779E-1 4.37795E-1 5.08521E-1 5.16329E-1 5.34517E-1 5.81784E-1 5.3547E-1 4.88393E-1 4.98291E-1 4.84919E-1 4.97023E-1 5.10281E-1 5.54636E-1 6.55609E-1 6.41019E-1 6.27259E-1 -9999 -9999 -9999 -9999 -9999 -9999 -9999 -9999 -9999 -9999 -9999 -9999 -9999 -9999 -9999 -9999 -9999 -9999 -9999 -9999 -9999 -9999 -9999 -9999 -9999 -9999 -9999 -9999 -9999 -9999 -9999 -9999 -9999 -9999 -9999 -9999 -9999 -9999 -9999 -9999 -9999 -9999 -9999 -9999 -9999 -9999 -9999 -9999 -9999 -9999 -9999 -9999 -9999 -9999 -9999 3.24437E-1 2.766E-1 3.11918E-1 4.34245E-1 4.42341E-1 4.68082E-1 4.50673E-1 4.56578E-1 5.07382E-1 5.0325E-1 -9999 -9999 6.49798E-1 6.88558E-1 6.62416E-1 6.49012E-1 6.0698E-1 -9999 -9999 6.87884E-1 7.02144E-1 7.08905E-1 7.19761E-1 6.97938E-1 6.83911E-1 6.7201E-1 6.60321E-1 6.2652E-1 5.99383E-1 6.15554E-1 6.37709E-1 6.75395E-1 7.23744E-1 7.27008E-1 7.14589E-1 7.27696E-1 7.31814E-1 7.46316E-1 7.13046E-1 6.86681E-1 6.98615E-1 6.97666E-1 6.7715E-1 6.63906E-1 6.78099E-1 6.65912E-1 6.49645E-1 6.29134E-1 6.4634E-1 6.59808E-1 7.09364E-1 6.76175E-1 5.96174E-1 4.72872E-1 4.08521E-1 3.25746E-1 2.54179E-1 2.2969E-1 2.00183E-1 1.99581E-1 1.6535E-1 1.38394E-1 1.01405E-1 9.21274E-2 8.26819E-2 5.45344E-2 5.29026E-2 5.57387E-2 4.55522E-2 3.96452E-2 3.79457E-2 4.10775E-2 3.77373E-2 8.35949E-2 7.89252E-2 8.20731E-2 5.71966E-2 -9999 -9999
-9999 -9999 -9999 3.80606E-1 4.70942E-1 4.52698E-1 4.41711E-1 4.39568E-1 4.40704E-1 4.2088E-1 4.54118E-1 4.69106E-1 4.70107E-1 4.59266E-1 4.6588E-1 4.88899E-1 4.76615E-1 4.83928E-1 4.59665E-1 4.5485E-1 4.88615E-1 4.74396E-1 4.23991E-1 4.74162E-1 4.5849E-1 4.73943E-1 5.13922E-1 5.09957E-1 4.90247E-1 4.60881E-1 4.99253E-1 4.74592E-1 5.31488E-1 5.98455E-1 6.10096E-1 5.16259E-1 5.59811E-1 6.36808E-1 5.9228E-1 -9999 -9999 -9999 -9999 -9999 -9999 -9999 -9999 -9999 -9999 -9999 -9999 -9999 -9999 -9999 -9999 -9999 -9999 -9999 -9999 -9999 -9999 -9999 -9999 -9999 -9999 -9999 -9999 -9999 -9999 -9999 -9999 -9999 -9999 -9999 -9999 -9999 -9999 -9999 -9999 -9999 -9999 -9999 -9999 -9999 -9999 -9999 -9999 -9999 -9999 -9999 -9999 -9999 2.83316E-1 3.75882E-1 3.99725E-1 4.21713E-1 4.35628E-1 4.27823E-1 4.31565E-1 5.11102E-1 5.41314E-1 5.00491E-1 4.93066E-1 5.36336E-1 5.40832E-1 5.65405E-1 5.69271E-1 5.42675E-1 -9999 6.42759E-1 6.8221E-1 7.14355E-1 7.20378E-1 7.03949E-1 7.01965E-1 6.82327E-1 6.72788E-1 6.56045E-1 6.49012E-1 6.25522E-1 6.43613E-1 6.21725E-1 6.4242E-1 6.67984E-1 6.77523E-1 7.00622E-1 7.18506E-1 7.25602E-1 7.10612E-1 6.91963E-1 6.46464E-1 6.69408E-1 6.88191E-1 6.69786E-1 6.75812E-1 6.90879E-1 6.87825E-1 6.63683E-1 6.51712E-1 6.54657E-1 6.67333E-1 6.83752E-1 6.75854E-1 6.30081E-1 5.25903E-1 4.11032E-1 3.39883E-1 2.7878E-1 2.24625E-1 2.32818E-1 1.85142E-1 1.74225E-1 1.25636E-1 1.06024E-1 1.15134E-1 8.0448E-2 5.98243E-2 5.13228E-2 5.94224E-2 4.32004E-2 3.19012E-2 3.21093E-2 5.55464E-2 5.56941E-2 5.93687E-2 5.53803E-2 5.27213E-2 4.71792E-2 4.55693E-2 -9999
-9999 -9999 -9999 -9999 4.51281E-1 5.05616E-1 4.68166E-1 4.56866E-1 4.96596E-1 4.66132E-1 4.61282E-1 4.25547E-1 4.38652E-1 4.39712E-1 4.75869E-1 4.8679E-1 4.61976E-1 4.64493E-1 4.47118E-1 4.39536E-1 4.67343E-1 4.51652E-1 4.63487E-1 4.49865E-1 4.38643E-1 4.97454E-1 4.55349E-1 5.15405E-1 4.79149E-1 4.14459E-1 4.4758E-1 4.49095E-1 4.5872E-1 5.34102E-1 5.45267E-1 5.22704E-1 4.83841E-1 5.53796E-1 5.38775E-1 6.18597E-1 6.01261E-1 5.90072E-1 -9999 -9999 -9999 -9999 -9999 -9999 -9999 -9999 -9999 -9999 -9999 -9999 -9999 -9999 -9999 -9999 -9999 -9999 -9999 -9999 -9999 -9999 -9999 -9999 -9999 -9999 -9999 -9999 -9999 -9999 -9999 -9999 -9999 -9999 -9999 -9999 -9999 -9999 -9999 -9999 -9999 -9999 -9999 -9999 -9999 -9999 -9999 -9999 -9999 3.14515E-1 3.40971E-1 4.07457E-1 4.13584E-1 4.62206E-1 4.44261E-1 4.16102E-1 4.5143E-1 4.82879E-1 5.53314E-1 5.56726E-1 5.43544E-1 5.24967E-1 4.60343E-1 4.86297E-1 4.84989E-1 5.03655E-1 5.61594E-1 5.74034E-1 6.54378E-1 6.91882E-1 6.99375E-1 6.85557E-1 6.85594E-1 6.93165E-1 6.9094E-1 6.79157E-1 6.80456E-1 6.67829E-1 6.34939E-1 5.99516E-1 6.06598E-1 6.51254E-1 6.64007E-1 6.95184E-1 7.10956E-1 6.97327E-1 6.60394E-1 6.37427E-1 6.04594E-1 6.07068E-1 6.42319E-1 6.8471E-1 7.08838E-1 7.20665E-1 7.4291E-1 7.28648E-1 6.78074E-1 6.6785E-1 6.43708E-1 6.2081E-1 6.09875E-1 5.69983E-1 4.94298E-1 3.78804E-1 3.13577E-1 3.02231E-1 2.84249E-1 2.61704E-1 2.30546E-1 1.75845E-1 1.51141E-1 1.53163E-1 1.51224E-1 1.07705E-1 7.46308E-2 6.23831E-2 5.85192E-2 4.04678E-2 3.2462E-2 3.75721E-2 5.07645E-2 5.50879E-2 5.56302E-2 4.6009E-2 2.55451E-2 3.61591E-2 -9999 -9999
-9999 -9999 -9999 -9999 5.56247E-1 5.03335E-1 5.07098E-1 5.07239E-1 5.21744E-1 5.21361E-1 4.52483E-1 4.14233E-1 4.1581E-1 4.41695E-1 4.51828E-1 4.70494E-1 4.69923E-1 4.77375E-1 4.62514E-1 4.53007E-1 4.70784E-1 4.64801E-1 4.54346E-1 4.42371E-1 4.40234E-1 4.29089E-1 4.80701E-1 4.41564E-1 4.33587E-1 4.16235E-1 4.41473E-1 4.60539E-1 4.39544E-1 4.89472E-1 5.60958E-1 5.1329E-1 5.15768E-1 4.6641E-1 5.40267E-1 6.19713E-1 5.65105E-1 5.67813E-1 5.79773E-1 5.76407E-1 5.81957E-1 -9999 -9999 -9999 -9999 -9999 -9999 -9999 -9999 -9999 -9999 -9999 -9999 -9999 -9999 -9999 -9999 -9999 -9999 -9999 -9999 -9999 -9999 -9999 -9999 -9999 -9999 -9999 -9999 -9999 -9999 -9999 -9999 -9999 -9999 -9999 -9999 -9999 -9999 -9999 -9999 -9999 -9999 -9999 -9999 -9999 -9999 -9999 4.20846E-1 4.37726E-1 4.55052E-1 4.75212E-1 4.6474E-1 4.24181E-1 4.77047E-1 5.1615E-1 5.69727E-1 5.70481E-1 5.91673E-1 5.57755E-1 5.18887E-1 4.86479E-1 4.85645E-1 4.84593E-1 4.74269E-1 5.03292E-1 5.70036E-1 6.23621E-1 6.69778E-1 6.51594E-1 6.82499E-1 6.86789E-1 6.96734E-1 6.87721E-1 6.87341E-1 6.78373E-1 6.43283E-1 6.32436E-1 6.03611E-1 6.21516E-1 6.56423E-1 6.98516E-1 7.08399E-1 6.79071E-1 6.37048E-1 6.16341E-1 6.24539E-1 6.03875E-1 5.50208E-1 6.26538E-1 6.80741E-1 7.07867E-1 7.50194E-1 7.36424E-1 6.96672E-1 6.74825E-1 6.53662E-1 6.20833E-1 6.07264E-1 5.42288E-1 4.66693E-1 3.74064E-1 2.86391E-1 2.57494E-1 2.31199E-1 2.26351E-1 1.78457E-1 1.65523E-1 1.88064E-1 2.13655E-1 1.70191E-1 1.3357E-1 1.00356E-1 8.45731E-2 7.02165E-2 -9999 -9999 3.2908E-2 3.25189E-2 2.95893E-2 6.2341E-2 5.82819E-2 2.40835E-2 1.88497E-2 3.78785E-2 4.1469E-2
-9999 -9999 -9999 -9999 4.47447E-1 5.05147E-1 5.26359E-1 5.87993E-1 5.18535E-1 5.39687E-1 4.97471E-1 4.29028E-1 4.66597E-1 4.53447E-1 4.54968E-1 4.72586E-1 4.61118E-1 4.51037E-1 4.563E-1 4.73476E-1 4.75248E-1 4.59079E-1 4.56302E-1 4.54929E-1 5.01961E-1 4.33116E-1 4.61229E-1 4.40491E-1 4.10281E-1 4.29798E-1 4.24632E-1 4.47753E-1 4.16841E-1 4.48153E-1 4.81685E-1 5.48577E-1 5.2816E-1 5.03386E-1 4.73409E-1 5.72724E-1 5.35527E-1 5.30278E-1 5.75243E-1 5.79385E-1 5.40674E-1 -9999 -9999 -9999 -9999 -9999 -9999 -9999 -9999 -9999 -9999 -9999 -9999 -9999 -9999 -9999 6.07705E-1 6.08872E-1 -9999 -9999 -9999 -9999 -9999 -9999 -9999 -9999 -9999 -9999 -9999 -9999 -9999 -9999 -9999 -9999 -9999 -9999 -9999 -9999 -9999 -9999 -9999 -9999 -9999 -9999 -9999 -9999 -9999 -9999 4.93833E-1 4.87908E-1 4.72096E-1 4.41798E-1 4.71471E-1 4.71261E-1 4.87606E-1 5.00254E-1 5.3241E-1 5.68686E-1 5.98246E-1 6.03225E-1 6.07703E-1 5.69554E-1 5.34144E-1 5.13585E-1 4.96179E-1 4.75497E-1 4.89239E-1 5.18077E-1 6.2713E-1 6.40421E-1 6.72264E-1 6.85498E-1 6.86698E-1 6.86644E-1 6.95845E-1 6.77915E-1 6.58904E-1 6.21679E-1 5.91258E-1 6.28573E-1 6.60416E-1 7.0098E-1 6.80633E-1 6.52541E-1 6.15593E-1 6.13644E-1 6.27119E-1 5.77291E-1 4.9403E-1 5.35179E-1 6.1839E-1 6.61756E-1 7.00622E-1 7.19821E-1 6.88644E-1 6.83285E-1 6.66576E-1 6.50396E-1 6.20211E-1 5.3627E-1 4.67934E-1 3.81342E-1 2.76784E-1 2.5957E-1 2.04411E-1 1.84745E-1 1.37086E-1 1.50211E-1 1.85871E-1 1.94044E-1 1.4035E-1 1.31523E-1 1.25565E-1 1.13417E-1 7.48422E-2 -9999 -9999 -9999 -9999 3.4696E-2 4.69731E-2 6.26673E-2 2.72754E-2 1.71449E-2 3.01876E-2 -9999
3.16311E-1 3.12078E-1 3.16409E-1 2.88474E-1 2.96235E-1 3.88884E-1 5.0973E-1 6.25366E-1 5.74796E-1 5.60793E-1 5.41092E-1 4.93812E-1 4.6444E-1 4.5401E-1 4.88662E-1 4.84809E-1 4.42483E-1 4.28036E-1 4.33349E-1 4.35499E-1 4.33688E-1 4.13647E-1 4.45275E-1 4.76802E-1 5.07181E-1 4.8321E-1 4.65495E-1 4.61189E-1 4.45326E-1 4.37798E-1 4.66907E-1 4.351E-1 4.20532E-1 4.31095E-1 4.28557E-1 4.78527E-1 5.08967E-1 4.44611E-1 4.61988E-1 4.88811E-1 5.17972E-1 5.09209E-1 5.42026E-1 5.64106E-1 5.60081E-1 5.9634E-1 -9999 -9999 -9999 -9999 -9999 -9999 -9999 -9999 -9999 -9999 -9999 -9999 5.91962E-1 5.67465E-1 5.92723E-1 6.01687E-1 5.91601E-1 -9999 -9999 -9999 -9999 -9999 -9999 -9999 -9999 -9999 -9999 -9999 -9999 -9999 -9999 -9999 -9999 -9999 -9999 -9999 -9999 -9999 -9999 -9999 -9999 -9999 -9999 -9999 -9999 4.19775E-1 4.44869E-1 4.4168E-1 4.22475E-1 3.77379E-1 3.81791E-1 3.87778E-1 4.32354E-1 4.50086E-1 5.24402E-1 5.45379E-1 5.95675E-1 6.21522E-1 6.28171E-1 6.09294E-1 6.26363E-1 6.1502E-1 5.60026E-1 5.16403E-1 5.06762E-1 5.24733E-1 5.89074E-1 6.20248E-1 6.62771E-1 6.96523E-1 6.97847E-1 6.95457E-1 6.80508E-1 6.77076E-1 6.48253E-1 6.2047E-1 6.12398E-1 6.3949E-1 6.4567E-1 6.73617E-1 6.8148E-1 6.66797E-1 6.44579E-1 6.41299E-1 6.39373E-1 6.22354E-1 5.83349E-1 5.95516E-1 6.26803E-1 6.03976E-1 6.59377E-1 6.76669E-1 6.53682E-1 6.42193E-1 6.27174E-1 5.99286E-1 5.50561E-1 4.82905E-1 4.6455E-1 3.99238E-1 3.2507E-1 2.6674E-1 2.05399E-1 1.29407E-1 1.16491E-1 1.26202E-1 1.50946E-1 1.55648E-1 1.28125E-1 1.29097E-1 1.39666E-1 1.12451E-1 9.66089E-2 -9999 -9999 -9999 -9999 -9999 2.80094E-2 3.59349E-2 1.90027E-2 -9999 -9999 -9999
3.03995E-1 3.24733E-1 3.17502E-1 3.584E-1 2.42585E-1 3.26902E-1 4.47409E-1 4.8194E-1 4.91419E-1 5.966E-1 5.33436E-1 4.9341E-1 5.10689E-1 4.83797E-1 5.22064E-1 4.93747E-1 4.28791E-1 4.53261E-1 4.49414E-1 4.05265E-1 4.5242E-1 4.02835E-1 4.26721E-1 4.56792E-1 4.69808E-1 4.94742E-1 4.92981E-1 4.83883E-1 4.58878E-1 4.45943E-1 4.63627E-1 4.44683E-1 4.17703E-1 4.05263E-1 4.44783E-1 4.69568E-1 4.65304E-1 4.58653E-1 4.60621E-1 4.68701E-1 4.67704E-1 4.67636E-1 5.0573E-1 5.62607E-1 6.33913E-1 6.16664E-1 -9999 -9999 -9999 -9999 -9999 -9999 -9999 -9999 -9999 -9999 -9999 -9999 5.8745E-1 5.81779E-1 5.84194E-1 6.27875E-1 6.01574E-1 5.70608E-1 -9999 -9999 -9999 -9999 -9999 -9999 -9999 -9999 -9999 -9999 -9999 -9999 -9999 -9999 -9999 -9999 -9999 -9999 -9999 -9999 -9999 -9999 -9999 -9999 -9999 -9999 -9999 -9999 3.9244E-1 4.08959E-1 4.05888E-1 3.76056E-1 3.94462E-1 3.56658E-1 3.61234E-1 3.87612E-1 4.16209E-1 4.70738E-1 5.67525E-1 6.05055E-1 6.30756E-1 6.40052E-1 6.0982E-1 6.591E-1 6.27542E-1 6.29553E-1 6.34042E-1 6.25378E-1 6.37129E-1 6.32168E-1 6.45981E-1 6.73762E-1 6.92723E-1 6.94395E-1 6.8734E-1 6.87643E-1 6.61984E-1 6.19373E-1 6.43417E-1 6.49932E-1 6.7129E-1 6.71432E-1 6.9472E-1 6.78266E-1 6.66719E-1 6.56989E-1 6.46896E-1 6.39993E-1 6.36199E-1 6.33163E-1 6.08673E-1 6.03209E-1 6.21029E-1 6.23449E-1 5.89653E-1 4.84513E-1 4.74503E-1 5.00426E-1 4.42513E-1 4.22998E-1 4.4591E-1 4.11393E-1 3.20401E-1 2.6593E-1 1.76393E-1 1.01803E-1 8.41988E-2 1.13778E-1 1.30723E-1 1.24542E-1 1.00632E-1 1.03517E-1 1.31204E-1 1.13608E-1 1.04114E-1 -9999 -9999 -9999 -9999 -9999 -9999 2.38226E-2 -9999 -9999 -9999 -9999
-9999 2.9523E-1 3.02468E-1 3.6969E-1 2.79617E-1 2.77067E-1 3.49802E-1 3.9297E-1 4.61172E-1 5.45672E-1 4.87514E-1 5.05858E-1 4.8281E-1 4.92204E-1 5.05932E-1 4.91517E-1 4.41008E-1 5.01912E-1 4.53265E-1 4.1136E-1 4.49582E-1 4.41416E-1 4.29311E-1 4.52629E-1 4.64946E-1 4.82421E-1 4.9681E-1 5.19993E-1 4.93035E-1 4.76204E-1 4.86095E-1 4.32565E-1 4.36598E-1 4.41774E-1 4.51629E-1 4.50784E-1 4.74784E-1 4.69799E-1 4.6595E-1 4.72824E-1 4.6933E-1 4.80175E-1 4.74008E-1 6.08586E-1 6.59117E-1 6.76439E-1 6.15369E-1 5.9876E-1 6.24752E-1 5.82531E-1 6.42711E-1 -9999 -9999 -9999 -9999 -9999 -9999 -9999 5.6206E-1 5.71303E-1 5.62753E-1 5.89872E-1 5.68761E-1 5.71238E-1 5.92432E-1 5.60087E-1 -9999 -9999 -9999 -9999 -9999 -9999 -9999 -9999 -9999 -9999 -9999 -9999 -9999 -9999 -9999 -9999 -9999 -9999 -9999 -9999 -9999 -9999 -9999 -9999 -9999 -9999 -9999 3.64402E-1 3.42453E-1 3.47911E-1 3.78083E-1 3.75231E-1 3.716E-1 3.67092E-1 3.60911E-1 3.83857E-1 4.85743E-1 5.1388E-1 5.92979E-1 6.32189E-1 6.19806E-1 6.25039E-1 6.54316E-1 6.47238E-1 6.62645E-1 6.47746E-1 6.31784E-1 6.42241E-1 6.33203E-1 6.58184E-1 6.68783E-1 6.69666E-1 6.72635E-1 6.53116E-1 6.23683E-1 6.49047E-1 6.63781E-1 6.71241E-1 6.68236E-1 7.07278E-1 7.23381E-1 6.85384E-1 6.56111E-1 6.55995E-1 6.62739E-1 6.70927E-1 6.70988E-1 6.86579E-1 6.28541E-1 5.81786E-1 6.37422E-1 6.153E-1 5.55931E-1 4.81966E-1 3.79273E-1 3.69346E-1 4.00543E-1 4.28532E-1 4.29237E-1 3.64799E-1 2.62078E-1 1.92384E-1 1.31288E-1 1.01601E-1 9.64352E-2 1.57614E-1 1.59015E-1 1.08305E-1 1.07064E-1 1.0753E-1 1.02812E-1 8.8188E-2 7.29717E-2 7.52765E-2 -9999 -9999 -9999 -9999 -9999 -9999 -9999 -9999 -9999 -9999
-9999 2.93987E-1 2.93348E-1 3.98532E-1 3.76865E-1 3.06456E-1 3.21801E-1 3.84694E-1 4.97291E-1 5.69038E-1 5.26868E-1 5.52672E-1 5.32917E-1 5.08134E-1 5.58375E-1 4.91432E-1 4.76524E-1 4.89332E-1 4.8147E-1 4.33676E-1 4.50104E-1 4.36956E-1 4.13776E-1 4.70042E-1 4.61548E-1 4.65797E-1 4.78146E-1 5.00269E-1 4.69082E-1 4.72651E-1 4.81821E-1 4.41259E-1 4.09482E-1 4.13595E-1 4.56459E-1 4.61624E-1 4.50914E-1 4.65607E-1 4.79204E-1 4.80177E-1 4.7554E-1 4.71282E-1 4.94801E-1 5.94332E-1 6.3835E-1 6.43385E-1 6.3179E-1 6.27982E-1 5.97472E-1 6.01214E-1 6.43083E-1 6.49186E-1 6.59815E-1 -9999 -9999 -9999 -9999 -9999 5.60129E-1 5.60382E-1 5.51508E-1 5.9982E-1 5.95773E-1 5.88665E-1 6.17578E-1 5.95134E-1 -9999 -9999 -9999 -9999 -9999 -9999 -9999 -9999 -9999 -9999 -9999 -9999 -9999 -9999 -9999 -9999 -9999 -9999 -9999 -9999 -9999 -9999 -9999 -9999 -9999 -9999 -9999 3.61106E-1 3.53705E-1 3.34877E-1 3.17931E-1 3.0695E-1 3.87082E-1 3.83059E-1 3.73221E-1 3.59938E-1 4.28369E-1 4.72786E-1 5.44722E-1 5.68853E-1 5.88895E-1 6.39832E-1 5.95977E-1 6.15751E-1 6.52682E-1 6.54601E-1 6.27723E-1 6.22176E-1 6.24775E-1 6.36419E-1 6.35988E-1 6.21633E-1 6.20999E-1 6.40579E-1 6.31404E-1 6.36445E-1 6.6702E-1 6.93625E-1 6.93866E-1 7.25226E-1 7.43762E-1 7.03396E-1 6.69694E-1 6.59281E-1 6.61683E-1 6.67178E-1 6.77785E-1 6.68752E-1 6.49758E-1 6.18413E-1 5.7576E-1 5.36977E-1 5.39072E-1 5.14445E-1 4.39095E-1 3.32711E-1 3.28092E-1 3.74027E-1 4.06533E-1 3.60542E-1 2.43366E-1 1.5182E-1 1.09217E-1 8.6157E-2 1.33822E-1 2.15819E-1 1.80873E-1 1.07787E-1 9.52661E-2 9.70953E-2 6.37579E-2 5.55408E-2 5.91395E-2 -9999 4.14648E-2 2.805E-2 -9999 -9999 -9999 -9999 -9999 -9999 -9999 -9999
-9999 2.91473E-1 2.99288E-1 3.31991E-1 4.35215E-1 4.81062E-1 4.19804E-1 3.54194E-1 4.29397E-1 5.11245E-1 5.43109E-1 5.6213E-1 5.34241E-1 5.51471E-1 5.55328E-1 5.29895E-1 4.65861E-1 4.97891E-1 4.98972E-1 4.39903E-1 4.63176E-1 4.2812E-1 4.35041E-1 4.54584E-1 4.67805E-1 4.66366E-1 4.87753E-1 4.89709E-1 4.78115E-1 4.79283E-1 4.69927E-1 4.41441E-1 4.65644E-1 4.33055E-1 4.61457E-1 4.28402E-1 4.34961E-1 4.56407E-1 4.67252E-1 4.61495E-1 4.67503E-1 4.78826E-1 5.02017E-1 5.50505E-1 5.92487E-1 5.98084E-1 6.14223E-1 6.06797E-1 6.15179E-1 6.29452E-1 6.30726E-1 6.54192E-1 6.84748E-1 6.74149E-1 6.22578E-1 5.88985E-1 -9999 -9999 5.53642E-1 5.68877E-1 5.68678E-1 5.92026E-1 5.96063E-1 6.09915E-1 5.91884E-1 5.81004E-1 5.68116E-1 -9999 -9999 -9999 -9999 -9999 -9999 -9999 -9999 -9999 -9999 -9999 -9999 -9999 -9999 -9999 -9999 -9999 -9999 -9999 -9999 -9999 -9999 -9999 -9999 -9999 -9999 3.33201E-1 3.14238E-1 3.45662E-1 2.6831E-1 2.83347E-1 3.17878E-1 3.73411E-1 3.65037E-1 3.46765E-1 4.08143E-1 4.80302E-1 4.91208E-1 5.38135E-1 5.35674E-1 6.12107E-1 6.29795E-1 5.88281E-1 6.30354E-1 6.06569E-1 6.27437E-1 5.86395E-1 6.22079E-1 6.22439E-1 6.12199E-1 6.13276E-1 6.32974E-1 6.41801E-1 6.55901E-1 6.60611E-1 6.78997E-1 6.90919E-1 7.11002E-1 7.18657E-1 7.21619E-1 6.87259E-1 6.79414E-1 6.67624E-1 6.59559E-1 6.63E-1 7.06859E-1 6.75872E-1 6.41596E-1 5.32627E-1 4.3265E-1 4.18691E-1 4.731E-1 5.04188E-1 4.86026E-1 4.23278E-1 3.45542E-1 2.99405E-1 2.95335E-1 2.80959E-1 2.03836E-1 1.47453E-1 8.89137E-2 7.43434E-2 8.90708E-2 1.59343E-1 1.43594E-1 1.00064E-1 1.16375E-1 7.82399E-2 5.52369E-2 4.58208E-2 4.24387E-2 3.42138E-2 2.25629E-2 2.35047E-2 2.66098E-2 -9999 -9999 -9999 -9999 -9999 -9999 -9999
-9999 -9999 3.18714E-1 4.69963E-1 4.84872E-1 4.59414E-1 4.72896E-1 4.57543E-1 5.02625E-1 4.932E-1 5.20072E-1 5.07701E-1 5.05349E-1 5.13896E-1 5.30073E-1 4.93889E-1 5.49757E-1 5.46877E-1 5.34325E-1 4.76542E-1 4.55369E-1 4.44952E-1 4.44042E-1 4.73612E-1 4.62278E-1 4.67721E-1 4.75697E-1 4.76258E-1 4.77619E-1 4.6529E-1 4.46852E-1 4.46011E-1 4.87057E-1 5.00756E-1 4.7207E-1 4.33871E-1 4.30307E-1 4.43813E-1 4.46621E-1 4.67409E-1 4.76775E-1 4.73236E-1 4.76549E-1 5.48558E-1 6.08647E-1 6.3303E-1 5.9301E-1 5.92016E-1 6.32794E-1 6.30963E-1 6.34334E-1 6.67295E-1 6.85278E-1 6.67027E-1 6.06523E-1 5.78483E-1 6.05818E-1 6.04743E-1 5.7288E-1 5.77768E-1 5.64593E-1 5.5641E-1 5.88139E-1 6.04955E-1 5.50596E-1 5.25804E-1 5.46661E-1 -9999 -9999 -9999 -9999 -9999 4.32041E-1 -9999 -9999 -9999 -9999 -9999 -9999 -9999 -9999 -9999 -9999 -9999 -9999 -9999 -9999 -9999 -9999 -9999 -9999 -9999 -9999 3.18211E-1 2.71761E-1 3.12493E-1 3.27666E-1 2.7579E-1 2.74115E-1 3.1753E-1 3.07481E-1 2.99199E-1 3.19272E-1 4.11214E-1 4.3989E-1 4.92136E-1 5.44638E-1 5.55771E-1 5.26928E-1 5.54033E-1 5.63802E-1 5.65436E-1 5.59973E-1 5.60496E-1 6.10546E-1 6.45067E-1 6.58917E-1 6.56315E-1 6.57183E-1 6.75949E-1 6.71346E-1 6.71738E-1 6.57617E-1 6.67217E-1 6.81376E-1 6.85186E-1 6.67125E-1 6.81312E-1 6.69305E-1 6.72332E-1 6.56818E-1 6.79011E-1 6.61291E-1 6.40883E-1 5.47965E-1 4.70293E-1 4.90891E-1 4.81318E-1 4.77893E-1 4.80448E-1 5.07707E-1 4.43523E-1 3.39005E-1 2.56665E-1 2.18753E-1 2.53359E-1 1.8687E-1 1.22793E-1 8.14959E-2 8.71295E-2 1.09409E-1 1.61477E-1 1.64848E-1 1.51874E-1 1.35779E-1 9.98343E-2 7.39015E-2 7.14846E-2 4.1296E-2 2.46248E-2 2.63004E-2 3.21891E-2 2.471E-2 -9999 -9999 -9999 -9999 -9999 -9999 -9999
-9999 -9999 2.84155E-1 2.9957E-1 3.4882E-1 4.87163E-1 3.84548E-1 3.95342E-1 4.34906E-1 3.06901E-1 3.08794E-1 4.42249E-1 5.10684E-1 5.14347E-1 5.24298E-1 5.06714E-1 5.63958E-1 5.47351E-1 4.93098E-1 4.49702E-1 4.37147E-1 4.01708E-1 4.31062E-1 4.64283E-1 4.67407E-1 4.79343E-1 4.73421E-1 4.67558E-1 4.30946E-1 4.30115E-1 4.3204E-1 4.53702E-1 4.56255E-1 4.7314E-1 4.98318E-1 4.48516E-1 4.42691E-1 4.62261E-1 4.6444E-1 4.3463E-1 4.56199E-1 4.43902E-1 4.52437E-1 4.87537E-1 5.61597E-1 5.79702E-1 5.88119E-1 6.01077E-1 6.29591E-1 6.22021E-1 6.32204E-1 6.42546E-1 6.71363E-1 6.29941E-1 6.05848E-1 5.53916E-1 5.90943E-1 6.02852E-1 5.90149E-1 5.51753E-1 5.82469E-1 5.39712E-1 5.55037E-1 5.38037E-1 5.23541E-1 5.22205E-1 -9999 -9999 -9999 4.84884E-1 4.63471E-1 4.41925E-1 4.2411E-1 4.26347E-1 4.08759E-1 -9999 -9999 -9999 -9999 -9999 -9999 -9999 -9999 -9999 -9999 -9999 -9999 -9999 -9999 -9999 -9999 -9999 3.25269E-1 2.99761E-1 2.80034E-1 2.98672E-1 3.00779E-1 2.92161E-1 2.60693E-1 3.01827E-1 3.19529E-1 3.12294E-1 3.65003E-1 3.93524E-1 3.91101E-1 4.12369E-1 4.37005E-1 4.43586E-1 4.4606E-1 4.30607E-1 4.93305E-1 5.57999E-1 5.69409E-1 5.7035E-1 5.68954E-1 6.2675E-1 6.71043E-1 6.78569E-1 6.77854E-1 6.77965E-1 6.8142E-1 6.60181E-1 6.14867E-1 5.9759E-1 6.11912E-1 6.24711E-1 6.29643E-1 6.52959E-1 6.73902E-1 6.95372E-1 6.97203E-1 6.64705E-1 5.61467E-1 5.73586E-1 5.8184E-1 5.7599E-1 5.34198E-1 4.86723E-1 4.2203E-1 4.11323E-1 3.7596E-1 2.98666E-1 2.33286E-1 2.12264E-1 2.08805E-1 2.50596E-1 1.90683E-1 9.66042E-2 6.58656E-2 8.54636E-2 1.38089E-1 1.65364E-1 1.4536E-1 1.55726E-1 1.7784E-1 1.51223E-1 1.25313E-1 4.8574E-2 2.60026E-2 1.96422E-2 2.44119E-2 5.35651E-2 4.90644E-2 -9999 -9999 -9999 -9999 -9999 -9999 -9999
-9999 -9999 -9999 2.96848E-1 3.08374E-1 3.21597E-1 3.31002E-1 3.5426E-1 2.9082E-1 1.98326E-1 3.45269E-1 4.21346E-1 4.45079E-1 3.98734E-1 3.79014E-1 4.88688E-1 4.83052E-1 4.32774E-1 4.32514E-1 4.38986E-1 4.31804E-1 4.52936E-1 4.25297E-1 4.5503E-1 4.81367E-1 4.71524E-1 4.76722E-1 4.64894E-1 4.38249E-1 4.44126E-1 4.2219E-1 4.52002E-1 4.31181E-1 4.41083E-1 4.74075E-1 4.30827E-1 4.86106E-1 4.87973E-1 4.72473E-1 4.91869E-1 4.57845E-1 4.27068E-1 4.36662E-1 4.55095E-1 5.17988E-1 5.83085E-1 5.89802E-1 5.73472E-1 5.97287E-1 6.28211E-1 5.99196E-1 6.05247E-1 6.26382E-1 6.20771E-1 6.01155E-1 5.85503E-1 5.65634E-1 5.93931E-1 5.71871E-1 5.38996E-1 5.46943E-1 5.33561E-1 5.24785E-1 5.55476E-1 5.08432E-1 5.16661E-1 -9999 -9999 -9999 4.45755E-1 4.65379E-1 4.53386E-1 4.34628E-1 3.78725E-1 3.61979E-1 3.86784E-1 -9999 -9999 -9999 -9999 -9999 3.44554E-1 -9999 -9999 -9999 -9999 -9999 -9999 3.07085E-1 2.90398E-1 3.05782E-1 3.14214E-1 3.10626E-1 2.76958E-1 2.88219E-1 3.04375E-1 3.05884E-1 2.92361E-1 2.75891E-1 2.84939E-1 3.0698E-1 3.25827E-1 3.60892E-1 3.28961E-1 3.2707E-1 3.80265E-1 4.16441E-1 4.14285E-1 4.29777E-1 4.21759E-1 4.48683E-1 5.41629E-1 5.59382E-1 5.93562E-1 5.54893E-1 6.19262E-1 6.64666E-1 6.86361E-1 7.00246E-1 6.84411E-1 6.81961E-1 6.51732E-1 6.01472E-1 5.83961E-1 5.97841E-1 5.88013E-1 6.2332E-1 6.68142E-1 6.93146E-1 7.1144E-1 6.749E-1 5.75546E-1 5.3473E-1 5.64998E-1 5.61065E-1 5.48158E-1 5.16272E-1 4.63565E-1 3.70665E-1 3.13648E-1 3.41766E-1 2.89387E-1 1.95375E-1 1.27782E-1 1.44754E-1 2.208E-1 2.01507E-1 9.04503E-2 6.05003E-2 1.1304E-1 1.55231E-1 1.50098E-1 1.1701E-1 1.08273E-1 1.10527E-1 1.32656E-1 1.48614E-1 9.48023E-2 3.51116E-2 1.92179E-2 1.52099E-2 1.79968E-2 3.65818E-2 3.14948E-2 -9999 -9999 -9999 -9999 -9999 -9999
-9999 -9999 -9999 -9999 -9999 -9999 2.73852E-1 2.85069E-1 2.62552E-1 2.0851E-1 3.3653E-1 2.86674E-1 3.31003E-1 2.3348E-1 2.7137E-1 2.58322E-1 3.5837E-1 3.08125E-1 3.25581E-1 3.67759E-1 4.28467E-1 4.98776E-1 4.55903E-1 4.46383E-1 4.72964E-1 4.83759E-1 4.9274E-1 4.61075E-1 4.51951E-1 4.79017E-1 4.54847E-1 4.27945E-1 4.49036E-1 4.74534E-1 4.44634E-1 4.28197E-1 4.1992E-1 4.27964E-1 4.21029E-1 4.34732E-1 5.01917E-1 4.23894E-1 4.47077E-1 4.40215E-1 5.05733E-1 5.29228E-1 5.81214E-1 5.89685E-1 5.69711E-1 5.75165E-1 5.72339E-1 5.78218E-1 6.04845E-1 6.28573E-1 6.15343E-1 6.01093E-1 5.63612E-1 5.32807E-1 5.46647E-1 5.50056E-1 5.63485E-1 5.35259E-1 5.41853E-1 5.69804E-1 5.38316E-1 5.01824E-1 5.01433E-1 4.85733E-1 4.73615E-1 4.66969E-1 4.88113E-1 4.55137E-1 4.10056E-1 3.92385E-1 3.71417E-1 3.58211E-1 -9999 -9999 -9999 3.7393E-1 3.44929E-1 3.33842E-1 3.22079E-1 3.54883E-1 3.51305E-1 3.2949E-1 3.03197E-1 3.05145E-1 2.91117E-1 2.91627E-1 2.62176E-1 2.63155E-1 2.79671E-1 2.92003E-1 2.81246E-1 3.00691E-1 3.20921E-1 3.41221E-1 3.22363E-1 3.27473E-1 3.14649E-1 3.18523E-1 2.95226E-1 3.12032E-1 3.54877E-1 3.74586E-1 3.37954E-1 3.56578E-1 4.04469E-1 4.45561E-1 4.81386E-1 5.2562E-1 5.87552E-1 5.90957E-1 5.65059E-1 6.13793E-1 6.61001E-1 6.98211E-1 7.16751E-1 6.97723E-1 6.8152E-1 6.44271E-1 6.19296E-1 6.04182E-1 5.94664E-1 5.90399E-1 6.49089E-1 6.86205E-1 6.80483E-1 6.09158E-1 5.08912E-1 4.71909E-1 5.10975E-1 4.37889E-1 4.6682E-1 4.97834E-1 5.32295E-1 4.34986E-1 3.78713E-1 3.14057E-1 3.79939E-1 3.68175E-1 2.19889E-1 1.43105E-1 1.07348E-1 1.47483E-1 1.56465E-1 6.3959E-2 5.3145E-2 9.46562E-2 1.42084E-1 1.38186E-1 1.1963E-1 8.43304E-2 9.82771E-2 1.13356E-1 -9999 -9999 -9999 -9999 -9999 1.27457E-2 1.78342E-2 3.69386E-2 -9999 -9999 -9999 -9999 -9999 -9999
-9999 -9999 -9999 -9999 -9999 -9999 -9999 2.51289E-1 2.24063E-1 2.46896E-1 3.18553E-1 3.37459E-1 3.6465E-1 3.20729E-1 3.84395E-1 2.92563E-1 3.04684E-1 2.85467E-1 2.65338E-1 3.51512E-1 4.04638E-1 4.47861E-1 4.39445E-1 4.15612E-1 4.41473E-1 4.80384E-1 4.59713E-1 4.55448E-1 4.55905E-1 4.95551E-1 4.86097E-1 4.8148E-1 4.88868E-1 4.94929E-1 4.54587E-1 4.27283E-1 4.26262E-1 4.36355E-1 4.25146E-1 4.36045E-1 4.26469E-1 4.20718E-1 4.27335E-1 4.26464E-1 4.46706E-1 4.76483E-1 5.16658E-1 5.6939E-1 5.64752E-1 5.39517E-1 5.35581E-1 5.57264E-1 5.56866E-1 6.0089E-1 5.92222E-1 5.65699E-1 5.30789E-1 5.37033E-1 4.93245E-1 5.2228E-1 5.35194E-1 5.66044E-1 5.52133E-1 5.48585E-1 5.20408E-1 5.20492E-1 5.38714E-1 5.38399E-1 5.2211E-1 5.1724E-1 4.81979E-1 4.45197E-1 4.13785E-1 4.03172E-1 3.53627E-1 3.21373E-1 3.18341E-1 -9999 -9999 3.37061E-1 3.43138E-1 3.17183E-1 3.31831E-1 3.27387E-1 3.45688E-1 4.05882E-1 3.93395E-1 3.34206E-1 3.21011E-1 3.41145E-1 3.32032E-1 3.18122E-1 2.64548E-1 2.59735E-1 2.58079E-1 2.75227E-1 2.54687E-1 2.76176E-1 2.81117E-1 2.98471E-1 2.95548E-1 2.84337E-1 2.96629E-1 3.26993E-1 3.30525E-1 3.37893E-1 3.21403E-1 3.34895E-1 3.78204E-1 4.34475E-1 4.63941E-1 4.97044E-1 5.79931E-1 6.00907E-1 5.93625E-1 5.96787E-1 6.52447E-1 6.70866E-1 6.92485E-1 6.97486E-1 6.74269E-1 6.49504E-1 6.39175E-1 6.32158E-1 6.26868E-1 6.47741E-1 6.68557E-1 6.73264E-1 5.60051E-1 3.91528E-1 2.99615E-1 2.93841E-1 3.82775E-1 4.06734E-1 4.09832E-1 4.21428E-1 3.89502E-1 3.2987E-1 2.89361E-1 2.93876E-1 3.29243E-1 2.79651E-1 1.77672E-1 1.32041E-1 8.33436E-2 8.45561E-2 8.47667E-2 5.36465E-2 4.12812E-2 5.59386E-2 9.56398E-2 1.01315E-1 8.37242E-2 8.12134E-2 1.29237E-1 9.04248E-2 -9999 -9999 -9999 -9999 -9999 -9999 2.25439E-2 3.03429E-2 -9999 -9999 -9999 -9999 -9999 -9999
-9999 -9999 -9999 -9999 -9999 -9999 -9999 -9999 -9999 -9999 3.24392E-1 3.65774E-1 3.65193E-1 3.29858E-1 3.39783E-1 3.05996E-1 3.03697E-1 3.03849E-1 3.23551E-1 3.27629E-1 3.78597E-1 4.22594E-1 4.53985E-1 4.04858E-1 4.17853E-1 4.37708E-1 4.41613E-1 4.27502E-1 4.38075E-1 4.90981E-1 5.28939E-1 5.07578E-1 4.89275E-1 4.86204E-1 4.86838E-1 4.28856E-1 4.34229E-1 4.79563E-1 4.55836E-1 4.43178E-1 4.244E-1 4.19923E-1 4.40999E-1 4.24124E-1 4.72615E-1 5.02178E-1 4.82103E-1 5.23075E-1 5.62367E-1 5.36216E-1 5.19258E-1 5.28735E-1 5.15596E-1 5.54688E-1 5.76003E-1 5.36058E-1 5.45219E-1 5.41002E-1 5.15558E-1 4.79557E-1 5.20883E-1 5.01592E-1 5.01236E-1 4.84655E-1 4.73602E-1 4.85835E-1 5.07196E-1 5.19585E-1 5.21805E-1 4.97061E-1 5.10278E-1 5.02291E-1 4.86529E-1 4.42438E-1 3.80052E-1 3.35197E-1 3.18933E-1 2.99505E-1 3.39639E-1 -9999 3.62983E-1 3.41612E-1 3.51491E-1 3.40468E-1 3.17344E-1 3.56411E-1 4.07514E-1 4.13262E-1 4.18463E-1 3.87696E-1 3.96791E-1 4.0558E-1 3.58646E-1 2.689E-1 2.59443E-1 2.61993E-1 2.46299E-1 2.5979E-1 2.42606E-1 2.49874E-1 2.67718E-1 2.64932E-1 2.86117E-1 3.13966E-1 3.39535E-1 3.53548E-1 3.85882E-1 4.02387E-1 4.28876E-1 4.31865E-1 4.70096E-1 5.12536E-1 5.72634E-1 6.21662E-1 6.29505E-1 6.38192E-1 6.37088E-1 6.38615E-1 6.62097E-1 6.62084E-1 6.30068E-1 6.63876E-1 6.67063E-1 6.55847E-1 6.83471E-1 6.79805E-1 6.53524E-1 5.25568E-1 3.32736E-1 2.94868E-1 2.76891E-1 2.6081E-1 2.88811E-1 3.7487E-1 3.4754E-1 2.48891E-1 2.17257E-1 2.00908E-1 1.92802E-1 1.98495E-1 1.75832E-1 1.82067E-1 9.79961E-2 1.04727E-1 6.86149E-2 5.62448E-2 6.1761E-2 5.18248E-2 4.23601E-2 4.21651E-2 5.19566E-2 6.50139E-2 6.35565E-2 9.19224E-2 1.13591E-1 1.01018E-1 4.8898E-2 -9999 -9999 -9999 -9999 -9999 -9999 2.26627E-2 -9999 -9999 -9999 -9999 -9999 -9999
-9999 -9999 -9999 -9999 -9999 -9999 -9999 -9999 -9999 -9999 -9999 -9999 -9999 -9999 3.9918E-1 3.93952E-1 3.53893E-1 3.39911E-1 4.58196E-1 4.45737E-1 3.90615E-1 4.13434E-1 4.3797E-1 4.11562E-1 4.14123E-1 4.03808E-1 4.23848E-1 4.23932E-1 4.48186E-1 4.30358E-1 5.08461E-1 5.29701E-1 4.87062E-1 4.5322E-1 4.86209E-1 4.73265E-1 4.22336E-1 4.21983E-1 4.3346E-1 4.61624E-1 4.4183E-1 4.42041E-1 4.24282E-1 4.42371E-1 5.17162E-1 5.1786E-1 4.8289E-1 5.10875E-1 5.36075E-1 5.54744E-1 5.36939E-1 5.14358E-1 5.02787E-1 5.41983E-1 5.3962E-1 5.3864E-1 5.36052E-1 5.2164E-1 4.95998E-1 4.46743E-1 4.81376E-1 4.94325E-1 4.76314E-1 4.74174E-1 4.85041E-1 4.96211E-1 5.07887E-1 4.86238E-1 4.78619E-1 5.07325E-1 4.68869E-1 4.59009E-1 4.44863E-1 4.61467E-1 4.35733E-1 4.08151E-1 3.49377E-1 3.17349E-1 3.05541E-1 2.83225E-1 3.07666E-1 3.34189E-1 3.62885E-1 3.34776E-1 3.05603E-1 3.38483E-1 3.94786E-1 4.40691E-1 4.32654E-1 4.39298E-1 4.41792E-1 4.35807E-1 4.20776E-1 3.40455E-1 2.96257E-1 2.62263E-1 2.50221E-1 2.55962E-1 2.69648E-1 2.70855E-1 2.53353E-1 2.67262E-1 2.72931E-1 2.99241E-1 3.08861E-1 2.90959E-1 3.35894E-1 3.99571E-1 4.29976E-1 4.60199E-1 4.94266E-1 5.2894E-1 5.7267E-1 5.93315E-1 5.75191E-1 6.10212E-1 6.35367E-1 5.88229E-1 6.36845E-1 6.49913E-1 6.35936E-1 6.70672E-1 6.31523E-1 6.71645E-1 6.88533E-1 6.64734E-1 5.98239E-1 3.92057E-1 2.77502E-1 2.88043E-1 2.42691E-1 2.63286E-1 3.59409E-1 3.87761E-1 3.54779E-1 2.79584E-1 2.06358E-1 1.16209E-1 9.50151E-2 9.44866E-2 9.53467E-2 8.86367E-2 7.30721E-2 7.944E-2 6.25923E-2 5.86697E-2 5.83157E-2 5.1302E-2 5.04385E-2 4.48287E-2 4.09633E-2 4.14849E-2 5.92253E-2 7.35561E-2 8.05911E-2 1.1611E-1 5.84923E-2 -9999 -9999 -9999 -9999 -9999 7.3649E-3 -9999 -9999 -9999 -9999 -9999 -9999 -9999
-9999 -9999 -9999 -9999 -9999 -9999 -9999 -9999 -9999 -9999 -9999 -9999 -9999 -9999 -9999 -9999 3.09611E-1 3.30813E-1 3.29204E-1 3.51213E-1 4.11031E-1 3.68759E-1 4.54894E-1 4.39127E-1 4.41157E-1 4.39558E-1 4.43232E-1 4.26178E-1 4.1056E-1 4.29003E-1 4.77325E-1 4.70763E-1 4.5048E-1 4.35123E-1 4.94358E-1 4.4471E-1 4.30389E-1 4.28131E-1 4.34222E-1 4.43595E-1 4.65881E-1 4.5324E-1 4.42643E-1 4.35314E-1 5.27653E-1 5.43978E-1 4.8404E-1 4.84499E-1 5.14137E-1 5.34529E-1 5.45199E-1 4.99717E-1 5.19478E-1 5.17902E-1 5.2626E-1 5.00902E-1 5.42278E-1 4.99776E-1 4.31001E-1 4.51634E-1 4.25174E-1 4.56015E-1 4.66262E-1 4.54255E-1 4.60376E-1 4.82953E-1 5.10958E-1 4.88562E-1 4.45956E-1 4.45654E-1 4.58895E-1 4.76969E-1 4.50484E-1 4.60739E-1 4.51975E-1 4.56663E-1 3.9454E-1 3.38394E-1 3.54111E-1 3.06514E-1 2.7639E-1 2.64411E-1 2.93567E-1 3.39078E-1 3.42077E-1 3.033E-1 3.47741E-1 4.15389E-1 4.21536E-1 4.38559E-1 4.63808E-1 4.52943E-1 4.29137E-1 3.74534E-1 3.31743E-1 2.88042E-1 2.44758E-1 2.51825E-1 2.45891E-1 2.10983E-1 2.20756E-1 1.87282E-1 2.18822E-1 2.93003E-1 3.25276E-1 2.99326E-1 3.56018E-1 3.93097E-1 4.15206E-1 4.66805E-1 4.56685E-1 4.73111E-1 4.96882E-1 5.64516E-1 6.04892E-1 6.07721E-1 6.33505E-1 6.48733E-1 6.15714E-1 6.83468E-1 6.40949E-1 6.52707E-1 6.25809E-1 6.43449E-1 6.767E-1 6.4288E-1 5.97846E-1 4.15619E-1 3.09996E-1 2.87481E-1 3.51154E-1 2.881E-1 2.49224E-1 2.96228E-1 2.85981E-1 2.38072E-1 2.46883E-1 1.79138E-1 8.50735E-2 6.96207E-2 6.95354E-2 6.86936E-2 5.17111E-2 5.02065E-2 5.40616E-2 5.97826E-2 5.25751E-2 5.24033E-2 4.6728E-2 4.39305E-2 4.31446E-2 2.99671E-2 3.71254E-2 6.3154E-2 1.20151E-1 1.02215E-1 5.3834E-2 3.68927E-2 -9999 -9999 -9999 -9999 -9999 -9999 -9999 -9999 -9999 -9999 -9999 -9999
-9999 -9999 -9999 -9999 -9999 -9999 -9999 -9999 -9999 -9999 -9999 -9999 -9999 -9999 -9999 -9999 -9999 -9999 2.63193E-1 2.68557E-1 2.98129E-1 3.30775E-1 3.7095E-1 3.9518E-1 4.09758E-1 4.35105E-1 4.38777E-1 4.26223E-1 4.36243E-1 4.1298E-1 4.2373E-1 4.46931E-1 4.40964E-1 4.62934E-1 4.25003E-1 4.19537E-1 4.16853E-1 4.21403E-1 4.38505E-1 4.36946E-1 4.1848E-1 4.4965E-1 4.28114E-1 4.20233E-1 4.19005E-1 4.67326E-1 5.31865E-1 5.03007E-1 5.07248E-1 5.34979E-1 5.17772E-1 5.12293E-1 5.21415E-1 5.33892E-1 5.00482E-1 4.65489E-1 5.30706E-1 4.53558E-1 4.86385E-1 4.87047E-1 4.18835E-1 4.26686E-1 4.47E-1 4.52033E-1 4.73065E-1 4.86754E-1 4.86573E-1 5.04629E-1 4.43825E-1 4.62078E-1 4.81304E-1 4.68739E-1 4.50518E-1 4.64575E-1 4.34941E-1 4.51063E-1 4.27282E-1 3.7327E-1 3.17729E-1 3.00124E-1 2.61675E-1 2.41147E-1 2.47712E-1 2.97765E-1 3.06732E-1 3.00681E-1 2.84624E-1 3.38728E-1 4.32693E-1 4.47287E-1 4.5117E-1 4.52593E-1 4.25215E-1 4.07495E-1 3.61373E-1 3.07733E-1 2.74629E-1 2.53676E-1 1.98898E-1 1.45971E-1 1.66602E-1 1.33985E-1 1.41624E-1 2.55642E-1 3.20017E-1 3.4352E-1 3.56986E-1 4.05214E-1 4.28952E-1 4.24259E-1 3.63834E-1 3.72475E-1 4.82624E-1 4.75149E-1 5.72569E-1 6.02079E-1 6.19537E-1 6.49224E-1 6.25398E-1 6.47904E-1 6.43794E-1 6.11763E-1 6.02648E-1 6.20981E-1 6.29961E-1 5.83835E-1 5.10919E-1 3.93651E-1 3.67265E-1 3.12665E-1 2.3277E-1 2.53067E-1 2.6841E-1 2.46621E-1 1.7671E-1 2.09335E-1 2.55614E-1 1.58007E-1 7.69309E-2 5.86957E-2 5.66739E-2 7.14642E-2 4.69491E-2 3.74821E-2 4.17448E-2 4.81608E-2 5.10621E-2 5.19305E-2 2.84125E-2 2.42975E-2 2.46971E-2 2.83055E-2 2.75782E-2 5.61302E-2 8.32391E-2 6.01593E-2 2.59132E-2 -9999 -9999 -9999 -9999 -9999 -9999 -9999 -9999 -9999 -9999 -9999 -9999 -9999
-9999 -9999 -9999 -9999 -9999 -9999 -9999 -9999 -9999 -9999 -9999 -9999 -9999 -9999 -9999 -9999 -9999 -9999 -9999 -9999 1.7581E-1 2.43667E-1 3.24231E-1 3.53818E-1 3.9513E-1 4.09071E-1 4.33681E-1 4.38041E-1 4.42419E-1 4.29771E-1 4.35613E-1 4.30082E-1 4.26185E-1 4.51931E-1 4.42724E-1 4.1231E-1 4.19233E-1 4.32757E-1 4.06618E-1 4.10228E-1 4.10716E-1 4.14611E-1 4.08098E-1 4.3707E-1 4.12093E-1 4.16192E-1 4.52299E-1 4.75034E-1 4.67765E-1 4.9725E-1 4.90562E-1 5.16603E-1 5.23722E-1 5.18363E-1 5.24081E-1 5.11413E-1 4.76967E-1 4.42046E-1 4.61925E-1 4.63437E-1 4.23194E-1 4.24541E-1 4.26814E-1 4.69688E-1 4.71069E-1 4.67642E-1 4.81358E-1 4.75197E-1 4.71456E-1 4.97872E-1 5.16289E-1 4.97593E-1 4.77441E-1 4.81417E-1 4.23614E-1 4.23444E-1 4.35799E-1 3.7953E-1 3.17545E-1 2.55231E-1 2.39157E-1 2.50839E-1 2.53966E-1 2.78998E-1 3.11808E-1 2.86994E-1 2.72151E-1 3.05048E-1 3.83391E-1 4.26424E-1 4.42363E-1 4.31065E-1 4.44786E-1 4.09414E-1 4.21384E-1 3.86612E-1 3.38857E-1 3.07612E-1 2.57937E-1 1.67551E-1 1.54268E-1 1.47818E-1 1.89586E-1 2.51683E-1 3.01446E-1 3.1429E-1 3.2499E-1 3.44169E-1 3.23312E-1 3.08503E-1 2.80284E-1 3.10576E-1 3.83833E-1 4.24323E-1 4.65249E-1 4.8018E-1 5.25817E-1 5.64318E-1 5.66884E-1 5.95214E-1 5.75488E-1 5.35124E-1 5.64058E-1 6.10006E-1 5.74174E-1 5.18373E-1 3.99637E-1 2.93849E-1 2.40916E-1 2.23232E-1 2.81979E-1 2.38169E-1 2.42579E-1 2.93861E-1 1.65443E-1 1.68124E-1 1.73991E-1 9.74495E-2 5.67624E-2 5.94706E-2 6.16491E-2 6.57121E-2 5.7157E-2 3.75718E-2 4.57402E-2 4.75846E-2 3.75604E-2 2.7254E-2 2.14374E-2 2.32291E-2 2.23168E-2 2.61342E-2 3.22031E-2 5.54307E-2 3.1955E-2 3.32671E-2 1.86166E-2 -9999 -9999 -9999 -9999 -9999 -9999 -9999 -9999 -9999 -9999 -9999 -9999 -9999
-9999 -9999 -9999 -9999 -9999 -9999 -9999 -9999 -9999 -9999 -9999 -9999 -9999 -9999 -9999 -9999 -9999 -9999 -9999 -9999 -9999 1.87782E-1 2.6807E-1 3.21469E-1 3.62911E-1 3.57113E-1 3.86374E-1 4.23092E-1 4.31388E-1 4.25675E-1 4.32842E-1 4.43027E-1 4.31644E-1 4.41381E-1 4.09913E-1 4.06427E-1 4.01057E-1 3.97578E-1 3.75178E-1 3.93259E-1 4.05409E-1 4.04879E-1 4.13393E-1 3.93022E-1 3.98608E-1 4.17777E-1 4.23012E-1 4.63333E-1 4.63156E-1 4.70397E-1 4.75509E-1 4.96862E-1 4.87038E-1 5.04815E-1 5.36494E-1 5.20978E-1 5.09484E-1 4.96078E-1 4.86117E-1 4.52952E-1 4.19867E-1 4.37411E-1 4.39757E-1 4.57784E-1 4.60479E-1 4.8233E-1 4.92419E-1 4.9475E-1 5.13666E-1 5.55552E-1 5.27941E-1 5.26027E-1 5.36479E-1 4.98402E-1 4.43385E-1 4.34816E-1 4.09643E-1 4.08028E-1 3.5475E-1 3.11973E-1 2.44165E-1 2.20425E-1 2.36899E-1 2.50357E-1 2.5569E-1 2.55532E-1 2.72801E-1 2.88844E-1 3.19068E-1 3.6818E-1 4.39672E-1 4.31276E-1 4.45139E-1 4.43856E-1 4.32171E-1 4.23266E-1 3.90298E-1 3.85653E-1 3.45006E-1 2.86733E-1 2.57461E-1 2.29236E-1 2.01655E-1 2.07321E-1 2.95464E-1 2.85657E-1 2.96543E-1 3.01018E-1 3.07036E-1 2.78104E-1 2.82394E-1 2.54998E-1 3.04129E-1 3.27471E-1 4.09008E-1 4.31908E-1 4.79805E-1 5.01418E-1 4.79835E-1 4.88981E-1 5.20461E-1 5.26479E-1 5.55276E-1 5.69172E-1 5.1919E-1 5.05903E-1 4.12269E-1 2.53131E-1 1.99854E-1 2.07971E-1 1.61986E-1 1.89947E-1 1.93255E-1 2.73961E-1 2.89585E-1 2.4157E-1 1.5657E-1 1.26123E-1 7.51006E-2 8.71223E-2 1.49948E-1 1.16734E-1 6.27074E-2 3.90086E-2 4.56682E-2 5.35415E-2 4.20788E-2 2.75915E-2 1.88188E-2 1.82145E-2 1.44165E-2 1.42059E-2 1.9142E-2 4.0593E-2 3.15023E-2 3.4966E-2 2.15256E-2 1.33798E-2 -9999 -9999 -9999 -9999 -9999 -9999 -9999 -9999 -9999 -9999 -9999 -9999
-9999 -9999 -9999 -9999 -9999 -9999 -9999 -9999 -9999 -9999 -9999 -9999 -9999 -9999 -9999 -9999 -9999 -9999 -9999 -9999 -9999 2.01513E-1 2.3027E-1 2.95637E-1 3.00974E-1 3.24061E-1 3.45929E-1 3.45646E-1 3.68908E-1 3.89463E-1 4.23321E-1 4.3948E-1 4.47799E-1 4.47481E-1 4.18124E-1 3.92059E-1 3.88873E-1 3.51612E-1 3.94659E-1 3.71555E-1 3.47103E-1 3.71339E-1 3.82172E-1 4.06742E-1 3.98824E-1 3.85767E-1 3.90562E-1 4.40127E-1 4.59369E-1 4.51574E-1 4.28516E-1 4.77949E-1 4.72444E-1 4.70671E-1 5.19132E-1 5.34748E-1 5.23788E-1 5.1876E-1 4.96055E-1 4.89149E-1 4.73181E-1 4.72439E-1 4.48776E-1 4.48981E-1 4.70491E-1 4.78404E-1 4.95108E-1 4.89448E-1 4.85811E-1 4.97086E-1 5.0144E-1 5.16482E-1 5.36476E-1 5.20335E-1 4.62172E-1 4.25654E-1 4.07268E-1 4.12986E-1 3.8215E-1 3.63163E-1 2.83471E-1 2.40556E-1 1.82176E-1 1.78644E-1 1.92091E-1 2.12055E-1 2.51991E-1 2.54941E-1 2.76374E-1 3.0557E-1 4.15372E-1 4.43569E-1 4.23087E-1 4.22245E-1 4.36387E-1 4.48945E-1 4.30782E-1 4.06543E-1 3.66834E-1 3.1136E-1 2.57405E-1 2.58457E-1 2.30146E-1 2.39512E-1 2.47953E-1 2.35355E-1 2.51872E-1 2.53972E-1 2.45056E-1 2.32175E-1 2.90083E-1 2.90084E-1 2.84101E-1 2.88338E-1 3.35552E-1 3.29928E-1 3.39902E-1 3.82674E-1 4.82162E-1 4.74834E-1 4.45662E-1 4.70074E-1 4.72098E-1 5.22029E-1 4.72115E-1 4.33512E-1 4.15744E-1 2.41247E-1 1.77E-1 1.38163E-1 1.48326E-1 1.38247E-1 1.82578E-1 2.1659E-1 2.08841E-1 2.08677E-1 1.16156E-1 8.8404E-2 7.19629E-2 1.13968E-1 1.19512E-1 1.11819E-1 5.61021E-2 4.4967E-2 6.0062E-2 7.38469E-2 5.62632E-2 3.56851E-2 2.51859E-2 2.1062E-2 1.97273E-2 1.85764E-2 1.56091E-2 2.32567E-2 3.1964E-2 2.53838E-2 1.38983E-2 1.03347E-2 9.53314E-3 9.57248E-3 -9999 -9999 -9999 -9999 1.32377E-2 -9999 -9999 -9999 -9999 -9999
-9999 -9999 -9999 -9999 -9999 -9999 -9999 -9999 -9999 -9999 -9999 -9999 -9999 -9999 -9999 -9999 -9999 -9999 -9999 -9999 -9999 1.54336E-1 2.16966E-1 2.15086E-1 2.11403E-1 2.58513E-1 3.01409E-1 3.679E-1 3.69299E-1 3.6654E-1 3.55068E-1 4.11524E-1 4.33136E-1 4.45423E-1 4.2359E-1 3.84172E-1 3.7177E-1 3.70776E-1 3.9225E-1 3.48543E-1 3.73957E-1 4.09035E-1 4.18601E-1 4.62653E-1 3.90281E-1 3.47446E-1 4.31978E-1 3.92033E-1 4.43421E-1 4.67987E-1 4.14461E-1 4.37141E-1 4.23175E-1 4.48867E-1 4.56627E-1 4.89074E-1 5.16965E-1 5.01083E-1 5.08048E-1 5.01532E-1 4.87353E-1 4.61263E-1 4.54795E-1 4.334E-1 4.37756E-1 4.72225E-1 4.5392E-1 4.86161E-1 4.79754E-1 4.76694E-1 4.83082E-1 4.91776E-1 4.81888E-1 4.93471E-1 4.59834E-1 4.24513E-1 3.81537E-1 3.80037E-1 4.02604E-1 3.84089E-1 3.1888E-1 2.63879E-1 2.15831E-1 1.71102E-1 1.81012E-1 2.08567E-1 1.93083E-1 2.22774E-1 2.54419E-1 2.75196E-1 3.55774E-1 4.03624E-1 4.43133E-1 4.35812E-1 4.21217E-1 4.30152E-1 3.99299E-1 3.39321E-1 2.8049E-1 2.50179E-1 1.88713E-1 2.21565E-1 3.12983E-1 2.48902E-1 2.266E-1 2.06845E-1 2.10071E-1 2.30286E-1 2.40283E-1 2.36914E-1 2.31021E-1 2.39891E-1 2.35042E-1 2.55324E-1 2.52847E-1 2.38117E-1 2.82273E-1 3.51207E-1 4.42537E-1 3.87819E-1 3.59945E-1 3.93632E-1 3.92797E-1 4.23543E-1 4.30293E-1 3.92832E-1 3.32047E-1 2.229E-1 1.6976E-1 1.36504E-1 1.27292E-1 9.83775E-2 1.26211E-1 1.78048E-1 2.21048E-1 1.62791E-1 9.19685E-2 8.12955E-2 1.13226E-1 1.8143E-1 1.75659E-1 1.10977E-1 7.71103E-2 7.42976E-2 8.42292E-2 1.05415E-1 1.00887E-1 8.91029E-2 8.25164E-2 7.08702E-2 6.7557E-2 6.60619E-2 2.90819E-2 2.19886E-2 3.3392E-2 2.36778E-2 1.37894E-2 1.35353E-2 1.30292E-2 1.48053E-2 9.74492E-3 1.0647E-2 -9999 2.71492E-2 2.32734E-2 1.44637E-2 -9999 -9999 -9999 -9999
-9999 -9999 -9999 -9999 -9999 -9999 -9999 -9999 -9999 -9999 -9999 -9999 -9999 -9999 -9999 -9999 -9999 -9999 -9999 -9999 -9999 -9999 1.25499E-1 1.5758E-1 2.04352E-1 2.15634E-1 2.49585E-1 3.22111E-1 3.47187E-1 4.2182E-1 3.93023E-1 3.59339E-1 3.72264E-1 4.03738E-1 4.30495E-1 4.25557E-1 4.05454E-1 4.18803E-1 3.92532E-1 3.66389E-1 4.06548E-1 4.17625E-1 4.50346E-1 5.20198E-1 4.78689E-1 4.2565E-1 4.34905E-1 3.86473E-1 4.18641E-1 4.39123E-1 4.07589E-1 3.8907E-1 4.22389E-1 4.00211E-1 4.02621E-1 4.34293E-1 4.61861E-1 5.00315E-1 4.98543E-1 5.02981E-1 4.83844E-1 4.82667E-1 4.55275E-1 4.50864E-1 4.53483E-1 4.4285E-1 4.4452E-1 4.63167E-1 4.6032E-1 4.42989E-1 4.56956E-1 5.0095E-1 5.03103E-1 4.9288E-1 4.83102E-1 4.27911E-1 4.0931E-1 3.94989E-1 3.3687E-1 3.34534E-1 2.72408E-1 2.02965E-1 1.91131E-1 2.01712E-1 2.0136E-1 2.44823E-1 2.07972E-1 1.98192E-1 2.01682E-1 1.99811E-1 2.46803E-1 3.12975E-1 3.60598E-1 4.21585E-1 4.00843E-1 3.61942E-1 3.57478E-1 3.2148E-1 2.90276E-1 2.3173E-1 2.25049E-1 2.08912E-1 1.89642E-1 2.41626E-1 2.08813E-1 1.91287E-1 2.23541E-1 2.63422E-1 1.65705E-1 1.20346E-1 2.03164E-1 2.57545E-1 2.3812E-1 2.39066E-1 2.54958E-1 2.67327E-1 3.13845E-1 3.5378E-1 3.46458E-1 3.20001E-1 3.4158E-1 3.1181E-1 2.90207E-1 3.729E-1 3.78153E-1 2.68286E-1 2.00866E-1 2.67483E-1 2.18086E-1 1.41154E-1 1.01353E-1 1.00401E-1 8.39581E-2 1.20556E-1 1.74491E-1 1.37994E-1 1.15531E-1 1.1374E-1 1.43408E-1 2.12848E-1 2.14073E-1 1.13123E-1 7.63217E-2 1.13385E-1 1.40209E-1 1.00624E-1 9.16162E-2 7.06602E-2 8.69012E-2 9.89441E-2 8.40854E-2 5.7423E-2 2.92259E-2 2.79399E-2 3.8418E-2 2.02677E-2 1.12775E-2 1.41703E-2 1.94595E-2 1.49599E-2 1.90566E-2 2.06931E-2 1.03072E-2 2.75008E-2 -9999 -9999 -9999 -9999 -9999 -9999
-9999 -9999 -9999 -9999 -9999 -9999 -9999 -9999 -9999 -9999 -9999 -9999 -9999 -9999 -9999 -9999 -9999 -9999 -9999 -9999 -9999 -9999 -9999 1.23695E-1 1.55887E-1 2.03862E-1 2.13984E-1 2.80084E-1 2.99879E-1 3.19691E-1 3.57868E-1 3.45214E-1 4.0835E-1 3.84849E-1 4.12948E-1 4.17936E-1 3.98124E-1 4.10309E-1 4.79273E-1 4.67418E-1 5.02095E-1 4.75257E-1 5.01964E-1 4.94952E-1 4.62501E-1 4.26367E-1 4.25524E-1 4.19989E-1 3.72457E-1 4.18702E-1 3.88098E-1 3.81207E-1 4.06678E-1 4.54763E-1 4.05882E-1 3.88094E-1 4.30356E-1 5.01862E-1 5.0753E-1 4.86269E-1 4.73985E-1 4.62761E-1 4.54867E-1 4.31171E-1 4.36107E-1 4.21097E-1 4.36029E-1 4.46611E-1 4.44658E-1 4.50558E-1 4.44227E-1 4.79989E-1 4.79892E-1 4.98777E-1 4.91812E-1 4.67692E-1 4.48402E-1 3.85915E-1 3.77277E-1 3.3814E-1 3.28612E-1 2.68273E-1 2.2489E-1 2.00891E-1 1.63465E-1 1.96509E-1 2.08419E-1 2.04616E-1 2.17319E-1 2.35744E-1 2.82559E-1 2.50596E-1 3.02387E-1 3.49312E-1 3.64989E-1 3.07288E-1 2.76956E-1 2.90581E-1 2.39685E-1 2.09713E-1 2.00288E-1 1.81105E-1 1.57976E-1 1.77496E-1 2.39658E-1 2.5195E-1 1.62184E-1 1.92808E-1 2.10801E-1 1.18831E-1 7.65558E-2 1.01259E-1 2.2522E-1 2.3805E-1 2.16996E-1 2.04799E-1 2.35688E-1 2.93589E-1 3.12924E-1 3.01494E-1 2.87956E-1 3.15012E-1 2.36951E-1 2.09646E-1 3.20823E-1 2.80379E-1 2.25451E-1 1.84219E-1 1.98441E-1 2.44208E-1 2.41014E-1 2.2927E-1 1.57136E-1 1.32273E-1 1.4862E-1 1.38097E-1 7.24008E-2 6.00921E-2 7.61692E-2 1.62395E-1 1.86752E-1 1.13055E-1 9.73593E-2 1.11696E-1 1.03767E-1 1.13928E-1 6.93909E-2 5.50642E-2 3.58209E-2 3.35438E-2 3.89162E-2 3.60215E-2 3.76181E-2 2.79364E-2 1.62062E-2 1.30033E-2 -9999 9.34403E-3 1.02314E-2 8.8238E-3 7.28758E-3 1.19219E-2 1.97381E-2 -9999 -9999 -9999 -9999 -9999 -9999 -9999
-9999 -9999 -9999 -9999 -9999 -9999 -9999 -9999 -9999 -9999 -9999 -9999 -9999 -9999 -9999 -9999 -9999 -9999 -9999 -9999 -9999 -9999 -9999 -9999 1.27536E-1 1.32645E-1 1.27081E-1 1.64299E-1 2.28433E-1 2.62388E-1 2.79699E-1 2.93536E-1 3.26E-1 3.43237E-1 3.73267E-1 3.73424E-1 4.12458E-1 4.03057E-1 4.10522E-1 4.73319E-1 5.07764E-1 4.79507E-1 5.37784E-1 5.28323E-1 5.1593E-1 4.52878E-1 4.31781E-1 4.06151E-1 4.03004E-1 3.79105E-1 3.71899E-1 3.97322E-1 4.25078E-1 4.79331E-1 3.93018E-1 4.05084E-1 4.19135E-1 4.43116E-1 4.29867E-1 4.57093E-1 4.65491E-1 4.68606E-1 4.24813E-1 4.05218E-1 4.16313E-1 4.02739E-1 3.85923E-1 4.08471E-1 4.17233E-1 4.30303E-1 4.44589E-1 4.61529E-1 4.61384E-1 4.595E-1 4.75186E-1 4.5453E-1 4.10267E-1 3.4718E-1 3.74553E-1 3.52093E-1 3.42715E-1 3.00718E-1 2.76483E-1 2.35218E-1 1.97245E-1 1.67162E-1 1.75654E-1 2.0157E-1 2.27148E-1 2.43048E-1 2.67113E-1 3.06353E-1 2.87317E-1 3.07657E-1 2.9704E-1 2.84663E-1 2.5823E-1 2.68555E-1 2.27159E-1 2.49892E-1 2.26902E-1 1.91437E-1 1.57757E-1 1.66648E-1 1.20403E-1 1.42685E-1 1.24722E-1 9.75028E-2 1.98614E-1 2.15397E-1 1.66331E-1 1.79047E-1 2.454E-1 1.64125E-1 1.56889E-1 1.27993E-1 1.23074E-1 2.22825E-1 1.97726E-1 1.90278E-1 1.83192E-1 1.99639E-1 2.52303E-1 2.19715E-1 1.99843E-1 3.04843E-1 2.70673E-1 1.7197E-1 1.52646E-1 1.96661E-1 2.52566E-1 2.00137E-1 1.33203E-1 8.40682E-2 1.46255E-1 1.79328E-1 1.50463E-1 7.46746E-2 9.06163E-2 1.57083E-1 1.71269E-1 1.16633E-1 7.48196E-2 7.2023E-2 1.18996E-1 1.4356E-1 1.08127E-1 8.4033E-2 6.42231E-2 3.95707E-2 2.25231E-2 2.01598E-2 1.92639E-2 2.79032E-2 1.29262E-2 -9999 -9999 -9999 -9999 -9999 -9999 -9999 -9999 -9999 -9999 -9999 -9999 -9999 -9999 -9999
-9999 -9999 -9999 -9999 -9999 -9999 -9999 -9999 -9999 -9999 -9999 -9999 -9999 -9999 -9999 -9999 -9999 -9999 -9999 -9999 -9999 -9999 -9999 -9999 -9999 1.81401E-1 1.00597E-1 1.46321E-1 2.03756E-1 2.30178E-1 2.10711E-1 2.74693E-1 3.22509E-1 3.60356E-1 2.18567E-1 2.1414E-1 2.24402E-1 3.12869E-1 4.13885E-1 4.58508E-1 4.64256E-1 4.21934E-1 4.49682E-1 4.77156E-1 4.88541E-1 5.0831E-1 4.85399E-1 4.37832E-1 4.2561E-1 4.20214E-1 4.35636E-1 4.18583E-1 4.57005E-1 4.28453E-1 3.95343E-1 3.93714E-1 3.87215E-1 4.06901E-1 4.35688E-1 4.05935E-1 4.49339E-1 4.55193E-1 4.44468E-1 4.29208E-1 3.8519E-1 3.81942E-1 3.46398E-1 3.32225E-1 3.51096E-1 3.55435E-1 3.62526E-1 3.88974E-1 4.0676E-1 4.1992E-1 4.30421E-1 4.18193E-1 3.53995E-1 3.14197E-1 3.5533E-1 3.73696E-1 3.35481E-1 3.25758E-1 3.26668E-1 2.56609E-1 2.2812E-1 1.82201E-1 1.47465E-1 2.05676E-1 2.48592E-1 2.53179E-1 2.78449E-1 3.14619E-1 2.85566E-1 3.03658E-1 2.96559E-1 2.67102E-1 2.52953E-1 2.38925E-1 2.07753E-1 2.33805E-1 2.19162E-1 2.0739E-1 1.79951E-1 1.48157E-1 7.17278E-2 8.44682E-2 1.31997E-1 1.05342E-1 9.2861E-2 1.26475E-1 1.40669E-1 1.97467E-1 2.69767E-1 1.68359E-1 1.63323E-1 1.4064E-1 1.08813E-1 9.26156E-2 1.60509E-1 1.98548E-1 1.99837E-1 2.44366E-1 2.78075E-1 2.25716E-1 1.57507E-1 2.26933E-1 2.90716E-1 1.69191E-1 9.97412E-2 1.81088E-1 1.60018E-1 1.30888E-1 8.69099E-2 7.95638E-2 1.18686E-1 1.98866E-1 1.84293E-1 1.07071E-1 1.15537E-1 1.02371E-1 1.00313E-1 8.17649E-2 7.66407E-2 5.59102E-2 7.00522E-2 1.05527E-1 9.70006E-2 6.32453E-2 3.40165E-2 2.28164E-2 1.82881E-2 2.22597E-2 2.529E-2 1.47346E-2 1.11752E-2 -9999 -9999 -9999 -9999 -9999 -9999 -9999 -9999 -9999 -9999 -9999 -9999 -9999 -9999 -9999
-9999 -9999 -9999 -9999 -9999 -9999 -9999 -9999 -9999 -9999 -9999 -9999 -9999 -9999 -9999 -9999 -9999 -9999 -9999 -9999 -9999 -9999 -9999 -9999 -9999 1.33358E-1 1.37392E-1 1.46587E-1 2.39918E-1 2.57464E-1 2.394E-1 2.63585E-1 2.98871E-1 3.26414E-1 2.68493E-1 1.96024E-1 1.93249E-1 1.88099E-1 2.48428E-1 3.82422E-1 4.10601E-1 4.37844E-1 4.43731E-1 4.69829E-1 4.89297E-1 5.26051E-1 5.3912E-1 5.0895E-1 4.56333E-1 4.28989E-1 4.53783E-1 4.23929E-1 4.2937E-1 4.18627E-1 3.67678E-1 3.73438E-1 3.82351E-1 3.90017E-1 3.97182E-1 4.29003E-1 4.26051E-1 4.29745E-1 3.99914E-1 3.82388E-1 3.63846E-1 3.47841E-1 3.24151E-1 3.28094E-1 3.21586E-1 3.19894E-1 3.32063E-1 3.39447E-1 3.52185E-1 3.32324E-1 3.44053E-1 3.59826E-1 3.24841E-1 3.25937E-1 3.34252E-1 3.3024E-1 3.51653E-1 3.44596E-1 3.26781E-1 3.07969E-1 2.66388E-1 2.3241E-1 1.93824E-1 2.21359E-1 2.58882E-1 2.97233E-1 3.18558E-1 3.25035E-1 3.02434E-1 2.91668E-1 3.06475E-1 2.74382E-1 2.21449E-1 2.24077E-1 2.2301E-1 2.23807E-1 2.20682E-1 1.84377E-1 1.52983E-1 1.22235E-1 9.28403E-2 9.58243E-2 1.37064E-1 1.59887E-1 1.4168E-1 1.05967E-1 7.63507E-2 1.76437E-1 3.06951E-1 1.6929E-1 1.68088E-1 1.75868E-1 1.47436E-1 1.6918E-1 1.80865E-1 2.99927E-1 3.24041E-1 2.92966E-1 2.65764E-1 2.48926E-1 1.89571E-1 1.40168E-1 2.81637E-1 2.38539E-1 1.50615E-1 2.09184E-1 1.36858E-1 8.12537E-2 7.07975E-2 1.08378E-1 1.09438E-1 7.73013E-2 7.74823E-2 4.53557E-2 4.2025E-2 3.43582E-2 3.50341E-2 5.84171E-2 9.87509E-2 9.47006E-2 7.39439E-2 7.06819E-2 8.54791E-2 5.96806E-2 3.97245E-2 1.83784E-2 1.51094E-2 1.68511E-2 3.52913E-2 1.83664E-2 -9999 -9999 -9999 -9999 -9999 -9999 -9999 -9999 -9999 -9999 -9999 -9999 -9999 -9999 -9999 -9999
-9999 -9999 -9999 -9999 -9999 -9999 -9999 -9999 -9999 -9999 -9999 -9999 -9999 -9999 -9999 -9999 -9999 -9999 -9999 -9999 -9999 -9999 -9999 -9999 -9999 -9999 2.27513E-1 2.57055E-1 2.95472E-1 3.30139E-1 2.58862E-1 2.13546E-1 2.50909E-1 2.89143E-1 2.70653E-1 2.17921E-1 1.60089E-1 1.96008E-1 2.22477E-1 2.33358E-1 3.17996E-1 3.924E-1 4.2663E-1 4.24841E-1 4.47013E-1 4.87109E-1 5.07018E-1 4.9491E-1 4.94255E-1 4.41524E-1 4.36357E-1 4.12234E-1 3.85535E-1 3.79479E-1 4.18487E-1 4.21903E-1 4.05419E-1 3.83929E-1 3.60299E-1 3.5681E-1 3.99386E-1 4.01598E-1 3.83735E-1 3.36708E-1 3.24201E-1 3.29545E-1 3.2353E-1 3.30335E-1 3.16491E-1 3.07027E-1 3.1184E-1 2.91317E-1 3.18144E-1 3.43776E-1 3.21367E-1 2.96296E-1 2.83426E-1 2.70279E-1 2.8451E-1 3.38588E-1 3.2119E-1 3.33552E-1 2.88367E-1 3.0368E-1 2.81017E-1 2.50067E-1 2.422E-1 2.4357E-1 2.45847E-1 2.51644E-1 2.53749E-1 2.65801E-1 2.68287E-1 2.72889E-1 2.95281E-1 2.69033E-1 2.43405E-1 2.26913E-1 2.56521E-1 2.38671E-1 2.37528E-1 2.43065E-1 1.92768E-1 1.4211E-1 1.7359E-1 1.70655E-1 1.72728E-1 1.94885E-1 2.01227E-1 1.43981E-1 8.11737E-2 9.18051E-2 2.84971E-1 2.059E-1 1.41899E-1 2.10922E-1 2.1553E-1 1.91477E-1 2.02438E-1 1.94186E-1 1.94043E-1 1.9447E-1 2.02566E-1 1.47905E-1 1.81388E-1 1.29873E-1 1.67829E-1 2.48608E-1 1.51424E-1 1.94316E-1 1.39524E-1 7.90111E-2 3.91559E-2 8.80475E-2 6.22157E-2 8.06676E-2 9.03715E-2 6.12516E-2 4.65867E-2 2.28515E-2 3.10651E-2 3.99054E-2 3.95508E-2 5.49525E-2 8.56277E-2 8.03318E-2 6.21944E-2 5.59753E-2 3.78112E-2 1.25996E-2 1.04575E-2 1.67037E-2 3.84206E-2 1.89357E-2 -9999 -9999 -9999 -9999 -9999 -9999 -9999 -9999 -9999 -9999 -9999 -9999 -9999 -9999 -9999 -9999
-9999 -9999 -9999 -9999 -9999 -9999 -9999 -9999 -9999 -9999 -9999 -9999 -9999 -9999 -9999 -9999 -9999 -9999 -9999 -9999 -9999 -9999 -9999 -9999 -9999 -9999 3.04461E-1 2.91299E-1 3.31892E-1 2.9926E-1 2.49233E-1 2.31492E-1 2.46614E-1 2.66707E-1 2.92598E-1 2.7833E-1 2.58911E-1 2.2572E-1 2.16608E-1 2.02105E-1 2.05024E-1 3.24266E-1 3.89362E-1 4.25085E-1 4.09389E-1 4.0932E-1 4.28853E-1 4.68085E-1 4.77099E-1 5.01979E-1 4.46356E-1 4.17514E-1 3.84551E-1 3.31885E-1 4.04571E-1 4.31755E-1 4.01621E-1 3.49476E-1 3.32664E-1 3.44806E-1 3.83442E-1 3.6093E-1 3.59499E-1 3.31924E-1 3.0153E-1 2.96442E-1 3.03906E-1 3.30993E-1 3.04401E-1 3.12846E-1 2.88494E-1 3.09279E-1 3.39066E-1 3.28821E-1 3.56079E-1 2.96532E-1 2.38592E-1 2.42968E-1 2.59471E-1 2.64611E-1 2.99863E-1 3.35124E-1 3.16469E-1 3.04601E-1 2.94432E-1 2.75227E-1 2.49918E-1 2.72848E-1 2.22101E-1 2.05244E-1 2.23141E-1 2.21744E-1 2.33007E-1 2.29237E-1 2.35329E-1 2.48624E-1 2.40021E-1 2.48424E-1 2.39579E-1 2.53347E-1 2.40775E-1 2.59625E-1 2.32677E-1 2.04551E-1 1.99854E-1 2.02091E-1 1.64955E-1 1.89948E-1 1.99579E-1 1.55466E-1 1.29563E-1 8.78252E-2 1.87531E-1 1.98063E-1 2.63005E-1 3.2389E-1 3.20073E-1 1.99589E-1 2.07061E-1 8.91135E-2 9.37817E-2 9.10747E-2 1.02677E-1 1.17602E-1 1.42543E-1 1.27676E-1 1.31942E-1 1.90322E-1 1.48952E-1 1.52336E-1 1.28648E-1 9.77511E-2 6.48039E-2 4.34143E-2 8.37554E-2 5.69576E-2 5.79753E-2 9.00039E-2 7.19004E-2 3.52106E-2 2.25581E-2 2.43023E-2 2.2539E-2 2.31456E-2 3.47896E-2 1.02171E-1 1.20499E-1 5.04119E-2 5.61469E-2 3.20577E-2 1.37766E-2 1.61371E-2 4.14108E-2 1.85335E-2 7.70773E-3 -9999 -9999 -9999 -9999 -9999 -9999 -9999 -9999 -9999 -9999 -9999 -9999 -9999 -9999 -9999
-9999 -9999 -9999 -9999 -9999 -9999 -9999 -9999 -9999 -9999 -9999 -9999 -9999 -9999 -9999 -9999 -9999 -9999 -9999 -9999 -9999 -9999 -9999 -9999 -9999 3.30884E-1 3.2023E-1 3.00304E-1 3.35406E-1 2.8343E-1 2.57296E-1 3.12355E-1 3.55825E-1 3.46548E-1 3.46009E-1 3.06433E-1 2.9376E-1 2.38857E-1 2.10243E-1 1.85196E-1 1.8829E-1 2.53796E-1 3.63728E-1 3.89312E-1 3.9111E-1 3.79169E-1 3.67924E-1 3.78188E-1 4.4933E-1 5.22297E-1 5.0878E-1 4.17247E-1 3.90839E-1 3.78726E-1 3.3422E-1 2.93884E-1 3.53422E-1 3.3463E-1 2.7603E-1 3.60934E-1 3.87107E-1 3.33582E-1 3.36663E-1 3.31022E-1 3.10761E-1 2.81973E-1 3.0744E-1 3.04919E-1 3.33581E-1 3.01539E-1 3.07885E-1 2.81615E-1 3.03541E-1 3.18526E-1 3.55263E-1 2.91148E-1 2.61379E-1 2.51803E-1 2.5034E-1 2.651E-1 2.71294E-1 3.13305E-1 3.06227E-1 2.75743E-1 2.32795E-1 2.39445E-1 2.89867E-1 2.57868E-1 2.59921E-1 2.5262E-1 2.20903E-1 2.31122E-1 2.17159E-1 1.91686E-1 2.0206E-1 2.08968E-1 2.07512E-1 2.44699E-1 2.27003E-1 2.15721E-1 2.26097E-1 2.29428E-1 2.01378E-1 2.01541E-1 1.96393E-1 1.80866E-1 1.25184E-1 1.20629E-1 1.29684E-1 1.03889E-1 8.24379E-2 1.54798E-1 2.15374E-1 1.57852E-1 2.06624E-1 2.15424E-1 2.16721E-1 2.35674E-1 2.27033E-1 1.49013E-1 6.75918E-2 8.70124E-2 1.0092E-1 1.19227E-1 1.44887E-1 8.68515E-2 1.06489E-1 1.77092E-1 1.26154E-1 1.39945E-1 1.52494E-1 1.52165E-1 1.52767E-1 8.81285E-2 6.53616E-2 5.26211E-2 4.3391E-2 3.59557E-2 1.97823E-2 2.95221E-2 3.23492E-2 3.61829E-2 2.48768E-2 2.10915E-2 3.98892E-2 7.98391E-2 8.41739E-2 6.69214E-2 7.76654E-2 8.07496E-2 3.83777E-2 2.55459E-2 7.6781E-2 2.74027E-2 9.6316E-3 1.26433E-2 1.25385E-2 1.12978E-2 9.52997E-3 -9999 -9999 -9999 -9999 -9999 -9999 -9999 -9999 -9999 -9999 -9999
-9999 -9999 -9999 -9999 -9999 -9999 -9999 -9999 -9999 -9999 -9999 -9999 -9999 -9999 -9999 -9999 -9999 -9999 -9999 -9999 -9999 -9999 -9999 -9999 -9999 -9999 3.28842E-1 3.07E-1 3.06789E-1 2.69378E-1 2.65725E-1 2.90043E-1 2.7292E-1 3.0395E-1 4.02065E-1 3.76757E-1 3.33461E-1 2.68928E-1 2.03675E-1 1.87094E-1 1.90117E-1 1.4911E-1 1.99984E-1 3.44209E-1 3.71788E-1 3.39641E-1 3.53351E-1 3.76457E-1 3.6815E-1 4.30136E-1 4.27179E-1 4.60359E-1 4.00743E-1 4.00403E-1 3.76824E-1 2.96586E-1 3.271E-1 2.76349E-1 3.39771E-1 4.06673E-1 4.21141E-1 3.876E-1 3.30262E-1 3.41921E-1 3.51407E-1 3.00288E-1 2.98258E-1 2.80584E-1 3.21229E-1 3.34865E-1 2.68592E-1 2.83188E-1 2.81448E-1 2.9261E-1 3.13693E-1 2.95773E-1 2.79143E-1 2.34595E-1 2.44085E-1 2.47691E-1 2.39228E-1 2.82755E-1 2.75642E-1 2.33521E-1 2.7553E-1 2.55291E-1 2.8615E-1 2.80874E-1 2.81534E-1 2.74159E-1 2.33153E-1 2.11187E-1 1.89692E-1 1.96422E-1 1.80378E-1 1.67489E-1 1.81868E-1 2.01955E-1 1.59226E-1 1.61302E-1 1.66518E-1 1.96255E-1 1.91663E-1 1.89061E-1 2.54344E-1 2.192E-1 1.71516E-1 1.48795E-1 1.49549E-1 1.33225E-1 2.13244E-1 2.04062E-1 1.08058E-1 1.12186E-1 1.21256E-1 1.3936E-1 1.05673E-1 6.08485E-2 1.32007E-1 1.73438E-1 1.33047E-1 1.20591E-1 1.33376E-1 1.45717E-1 1.4838E-1 1.17683E-1 1.03874E-1 1.44381E-1 1.7938E-1 1.66558E-1 1.43681E-1 1.84182E-1 2.5186E-1 1.38361E-1 6.89485E-2 5.14025E-2 5.02169E-2 3.57548E-2 3.1477E-2 2.85144E-2 2.41372E-2 3.07321E-2 2.69344E-2 2.23783E-2 1.37146E-2 2.0147E-2 2.18158E-2 1.50271E-2 1.66469E-2 6.06107E-2 1.35338E-1 1.08785E-1 8.80335E-2 6.53281E-2 1.95058E-2 2.24509E-2 2.37278E-2 1.61115E-2 1.62175E-2 1.2712E-2 -9999 -9999 -9999 -9999 -9999 -9999 -9999 -9999 -9999 -9999
-9999 -9999 -9999 -9999 -9999 -9999 -9999 -9999 -9999 -9999 -9999 -9999 -9999 -9999 -9999 -9999 -9999 -9999 -9999 -9999 -9999 -9999 -9999 -9999 -9999 -9999 3.42836E-1 3.10688E-1 2.97022E-1 2.62909E-1 2.59245E-1 2.41584E-1 2.53215E-1 3.54552E-1 3.91621E-1 4.2258E-1 4.43535E-1 2.98968E-1 1.83107E-1 1.78719E-1 2.16951E-1 2.45166E-1 1.51326E-1 2.99976E-1 3.69029E-1 3.58825E-1 3.93521E-1 3.61355E-1 3.39829E-1 3.52142E-1 3.38585E-1 3.49256E-1 3.72503E-1 3.29799E-1 3.25789E-1 2.90969E-1 3.17178E-1 3.13778E-1 3.37242E-1 4.05376E-1 4.41412E-1 4.13921E-1 3.80133E-1 3.63163E-1 3.50005E-1 2.99007E-1 3.04648E-1 3.22241E-1 2.67444E-1 3.20945E-1 3.26952E-1 3.12717E-1 2.53129E-1 2.45121E-1 2.92381E-1 2.97885E-1 2.77658E-1 2.38561E-1 2.19932E-1 2.47649E-1 2.54995E-1 2.70439E-1 2.88949E-1 2.90009E-1 2.85181E-1 2.81543E-1 2.88143E-1 2.94971E-1 2.97613E-1 2.8092E-1 2.21114E-1 1.90881E-1 2.14305E-1 2.01456E-1 1.71064E-1 1.70691E-1 1.39913E-1 1.51096E-1 1.34208E-1 1.50568E-1 2.07582E-1 1.81314E-1 1.74547E-1 2.1757E-1 1.65748E-1 1.39351E-1 8.02396E-2 7.88136E-2 1.78622E-1 2.0437E-1 1.41883E-1 1.08725E-1 1.2411E-1 1.58933E-1 1.23705E-1 8.75858E-2 9.8578E-2 5.88945E-2 9.89005E-2 7.69253E-2 8.43428E-2 9.24922E-2 6.49277E-2 8.57092E-2 7.99624E-2 8.46129E-2 1.0886E-1 9.12319E-2 2.23597E-1 1.46219E-1 1.53112E-1 1.41914E-1 1.56418E-1 9.51547E-2 6.98463E-2 5.6302E-2 4.48163E-2 3.28296E-2 3.56092E-2 3.05555E-2 2.92735E-2 2.56448E-2 1.87407E-2 1.3791E-2 1.47856E-2 1.45567E-2 1.06028E-2 1.31368E-2 1.67617E-2 5.15667E-2 7.5891E-2 6.08008E-2 3.36831E-2 6.47178E-2 4.74773E-2 5.34235E-2 5.1277E-2 2.33875E-2 1.94973E-2 1.87759E-2 1.6265E-2 1.48852E-2 4.12371E-3 -9999 -9999 -9999 -9999 -9999 -9999 -9999
-9999 -9999 -9999 -9999 -9999 -9999 -9999 -9999 -9999 -9999 -9999 -9999 -9999 -9999 -9999 -9999 -9999 -9999 -9999 -9999 -9999 -9999 -9999 -9999 -9999 -9999 -9999 3.47273E-1 2.6128E-1 2.46276E-1 2.9611E-1 3.68808E-1 4.09641E-1 4.46748E-1 4.01615E-1 4.03578E-1 4.63756E-1 3.50529E-1 2.44723E-1 1.83779E-1 2.0389E-1 2.0846E-1 2.40938E-1 2.72943E-1 2.97432E-1 3.15723E-1 3.61288E-1 3.53246E-1 2.98598E-1 2.88178E-1 2.75674E-1 3.42964E-1 3.69418E-1 3.85067E-1 4.47987E-1 4.37772E-1 3.86288E-1 3.45202E-1 3.2167E-1 4.40121E-1 4.41794E-1 4.17406E-1 4.10614E-1 3.50531E-1 3.54949E-1 3.56882E-1 2.92172E-1 3.26302E-1 3.15913E-1 3.40354E-1 3.46417E-1 3.11543E-1 2.36182E-1 2.41052E-1 3.00515E-1 3.32204E-1 3.1967E-1 2.72855E-1 2.30454E-1 2.5878E-1 2.94602E-1 3.27329E-1 3.26553E-1 3.42995E-1 3.72161E-1 3.58809E-1 3.21881E-1 3.30064E-1 3.03453E-1 2.67409E-1 2.22907E-1 2.14716E-1 1.43354E-1 1.10629E-1 1.43591E-1 1.41061E-1 1.15709E-1 1.45585E-1 1.34111E-1 1.2515E-1 1.48036E-1 1.27305E-1 1.46787E-1 1.33499E-1 8.98142E-2 1.16549E-1 1.02086E-1 7.82036E-2 5.21395E-2 5.8366E-2 9.63492E-2 2.04878E-1 1.91743E-1 1.49562E-1 1.26968E-1 9.21582E-2 1.2971E-1 8.14918E-2 9.63947E-2 7.47473E-2 1.05966E-1 9.82732E-2 6.63074E-2 7.23624E-2 9.45199E-2 7.08579E-2 1.02592E-1 9.51798E-2 1.56618E-1 1.87102E-1 1.14772E-1 1.01824E-1 8.76016E-2 5.64595E-2 6.98622E-2 6.85569E-2 6.49146E-2 3.90551E-2 3.85474E-2 3.44216E-2 4.44591E-2 2.96976E-2 2.74579E-2 1.99488E-2 1.64124E-2 1.28367E-2 1.14403E-2 1.1658E-2 1.46088E-2 1.73558E-2 1.08366E-2 1.21002E-2 1.33925E-2 3.31839E-2 3.53551E-2 5.47985E-2 6.37903E-2 2.00879E-2 1.53723E-2 1.2281E-2 7.01835E-3 4.45859E-3 2.5973E-3 4.17905E-3 -9999 -9999 -9999 -9999 -9999 -9999
-9999 -9999 -9999 -9999 -9999 -9999 -9999 -9999 -9999 -9999 -9999 -9999 -9999 -9999 -9999 -9999 -9999 -9999 -9999 -9999 -9999 -9999 -9999 -9999 -9999 -9999 -9999 -9999 3.08821E-1 2.82478E-1 2.81932E-1 3.12043E-1 3.31797E-1 3.81412E-1 3.48816E-1 3.59618E-1 3.63392E-1 3.0896E-1 2.82667E-1 3.22311E-1 2.74317E-1 2.81402E-1 2.823E-1 2.96054E-1 2.90945E-1 2.64913E-1 3.26223E-1 4.19977E-1 4.29713E-1 3.52228E-1 3.11365E-1 2.48826E-1 3.1508E-1 4.04901E-1 4.01043E-1 3.90779E-1 3.99881E-1 4.20771E-1 3.48888E-1 4.2349E-1 3.92528E-1 4.28205E-1 3.90521E-1 3.6507E-1 3.76111E-1 4.26924E-1 3.45071E-1 3.38428E-1 3.323E-1 3.73616E-1 3.6353E-1 3.76581E-1 2.39317E-1 2.09694E-1 2.74624E-1 3.20556E-1 3.56397E-1 3.37065E-1 2.92691E-1 2.90556E-1 2.72696E-1 3.70582E-1 4.00299E-1 4.10433E-1 3.93963E-1 4.00855E-1 3.58588E-1 3.60598E-1 2.88624E-1 2.37922E-1 2.44079E-1 2.46511E-1 1.67882E-1 8.71071E-2 1.07195E-1 1.33502E-1 1.24024E-1 1.20953E-1 1.27023E-1 1.22274E-1 1.15246E-1 1.19657E-1 1.27562E-1 9.85026E-2 1.00056E-1 1.49036E-1 1.56467E-1 8.84577E-2 6.77687E-2 6.17785E-2 3.96384E-2 8.11264E-2 2.25845E-1 2.13464E-1 1.46945E-1 8.4371E-2 1.12053E-1 9.15258E-2 1.17972E-1 1.29548E-1 1.32102E-1 1.28005E-1 1.20577E-1 9.03479E-2 1.39838E-1 1.34004E-1 8.55495E-2 9.46112E-2 1.03889E-1 1.89543E-1 1.52775E-1 1.53114E-1 5.85949E-2 5.31735E-2 4.93852E-2 3.99511E-2 6.63013E-2 5.3689E-2 5.60679E-2 4.25438E-2 3.00537E-2 2.31101E-2 2.09988E-2 2.17287E-2 1.93014E-2 1.54877E-2 1.19443E-2 1.20073E-2 9.92787E-3 1.00425E-2 9.2606E-3 9.41268E-3 1.58476E-2 7.47219E-3 7.48936E-3 1.63672E-2 3.31246E-2 2.48046E-2 2.21898E-2 1.69549E-2 1.1512E-2 7.41909E-3 7.16355E-3 5.06539E-3 -9999 -9999 -9999 -9999 -9999 -9999
-9999 -9999 -9999 -9999 -9999 -9999 -9999 -9999 -9999 -9999 -9999 -9999 -9999 -9999 -9999 -9999 -9999 -9999 -9999 -9999 -9999 -9999 -9999 -9999 -9999 -9999 -9999 -9999 -9999 2.39677E-1 2.4361E-1 2.5553E-1 2.55573E-1 3.1454E-1 3.33043E-1 3.30003E-1 3.41049E-1 3.15885E-1 3.23146E-1 3.74934E-1 2.94926E-1 2.57527E-1 3.59589E-1 3.71294E-1 3.87661E-1 4.32535E-1 4.93186E-1 4.8708E-1 4.72582E-1 4.32907E-1 3.22312E-1 2.52374E-1 2.26193E-1 2.84394E-1 3.86374E-1 3.54756E-1 3.52722E-1 3.60907E-1 3.55452E-1 4.01547E-1 3.70662E-1 4.1639E-1 3.72939E-1 3.4644E-1 3.86437E-1 4.2493E-1 4.3314E-1 3.89515E-1 3.86266E-1 3.51242E-1 3.68804E-1 4.15732E-1 3.27101E-1 2.42321E-1 2.32129E-1 2.44907E-1 3.35725E-1 3.43069E-1 3.02246E-1 3.04469E-1 2.73147E-1 3.09327E-1 3.8611E-1 4.16693E-1 4.24945E-1 4.16494E-1 3.75816E-1 4.11318E-1 3.64856E-1 2.92075E-1 2.57429E-1 2.43769E-1 1.65355E-1 1.3692E-1 1.33253E-1 1.53069E-1 1.53776E-1 1.16027E-1 1.42542E-1 1.6393E-1 1.37456E-1 1.02849E-1 1.18871E-1 8.92407E-2 1.05023E-1 1.68794E-1 1.73501E-1 1.03952E-1 7.60626E-2 5.89466E-2 4.56877E-2 4.66048E-2 2.08946E-1 1.8648E-1 1.06431E-1 9.21876E-2 1.64511E-1 1.51153E-1 1.66651E-1 2.23874E-1 2.23262E-1 1.67935E-1 1.70377E-1 1.29297E-1 1.67569E-1 1.59353E-1 1.03165E-1 9.53223E-2 1.3428E-1 1.60303E-1 1.73483E-1 1.45583E-1 7.39703E-2 5.66933E-2 4.11411E-2 4.23936E-2 2.75307E-2 2.59318E-2 3.71754E-2 5.04505E-2 2.83758E-2 1.66051E-2 2.04101E-2 1.50926E-2 1.29499E-2 1.6581E-2 1.22946E-2 1.08445E-2 9.16508E-3 8.77536E-3 7.2671E-3 6.14683E-3 5.43459E-3 4.9478E-3 1.06233E-2 2.40168E-2 3.41435E-2 3.48653E-2 1.77557E-2 6.93338E-3 -9999 3.3638E-3 -9999 -9999 -9999 -9999 -9999 -9999 -9999 -9999
-9999 -9999 -9999 -9999 -9999 -9999 -9999 -9999 -9999 -9999 -9999 -9999 -9999 -9999 -9999 -9999 -9999 -9999 -9999 -9999 -9999 -9999 -9999 -9999 -9999 -9999 -9999 -9999 -9999 2.27971E-1 2.45514E-1 2.21447E-1 2.59596E-1 3.12191E-1 3.02049E-1 3.06202E-1 3.50752E-1 3.26469E-1 3.11703E-1 3.05817E-1 2.86573E-1 2.60201E-1 3.73395E-1 3.88298E-1 4.17805E-1 4.79695E-1 4.46078E-1 4.18273E-1 4.63229E-1 5.05717E-1 4.31041E-1 2.97836E-1 2.3937E-1 2.30517E-1 2.17016E-1 2.88811E-1 3.24926E-1 3.47687E-1 3.73655E-1 3.67547E-1 3.47198E-1 3.58158E-1 3.48626E-1 3.65486E-1 3.54164E-1 4.05638E-1 4.38382E-1 4.77807E-1 4.2789E-1 3.86983E-1 3.94761E-1 3.59515E-1 3.8695E-1 3.30256E-1 2.67184E-1 2.41807E-1 2.49019E-1 2.674E-1 2.96811E-1 2.87827E-1 2.70243E-1 2.74463E-1 3.08433E-1 4.14764E-1 4.59767E-1 4.42851E-1 4.13316E-1 4.14859E-1 3.79565E-1 3.31827E-1 2.68292E-1 2.05462E-1 1.68393E-1 2.27997E-1 2.28842E-1 2.17366E-1 1.73472E-1 1.40462E-1 1.69109E-1 1.50834E-1 1.46696E-1 1.3681E-1 1.26271E-1 1.08358E-1 8.48927E-2 1.47994E-1 1.46024E-1 1.31305E-1 6.80682E-2 7.57006E-2 8.45125E-2 1.32875E-1 2.22485E-1 2.48552E-1 1.55743E-1 8.87457E-2 1.42202E-1 1.76733E-1 1.51864E-1 1.83629E-1 2.27011E-1 2.29575E-1 2.11177E-1 1.4816E-1 9.69838E-2 9.57322E-2 1.15878E-1 1.11954E-1 1.219E-1 8.46802E-2 1.02402E-1 1.57916E-1 1.02308E-1 6.42033E-2 6.64461E-2 4.21601E-2 3.49173E-2 1.84562E-2 2.25598E-2 2.42981E-2 3.23243E-2 2.53657E-2 2.40927E-2 1.14571E-2 1.05584E-2 1.52066E-2 1.21585E-2 8.41566E-3 5.56562E-3 8.55661E-3 6.59651E-3 4.55942E-3 4.38823E-3 5.78112E-3 1.63861E-2 3.16943E-2 3.88341E-2 1.66546E-2 -9999 -9999 -9999 -9999 -9999 -9999 -9999 -9999 -9999 -9999 -9999 -9999
-9999 -9999 -9999 -9999 -9999 -9999 -9999 -9999 -9999 -9999 -9999 -9999 -9999 -9999 -9999 -9999 -9999 -9999 -9999 -9999 -9999 -9999 -9999 -9999 -9999 -9999 -9999 -9999 -9999 -9999 2.28236E-1 2.60009E-1 2.99507E-1 3.48148E-1 3.03733E-1 2.97131E-1 3.61775E-1 3.30044E-1 2.96337E-1 2.90731E-1 2.50798E-1 3.14674E-1 3.36513E-1 4.12666E-1 4.16733E-1 4.30072E-1 4.26648E-1 3.89228E-1 4.45505E-1 4.39456E-1 4.43476E-1 4.45476E-1 4.61724E-1 3.62161E-1 2.90942E-1 2.55155E-1 2.83958E-1 3.47879E-1 3.6635E-1 3.5627E-1 3.23155E-1 3.30218E-1 3.40362E-1 3.67579E-1 3.57534E-1 3.53038E-1 3.51185E-1 3.83981E-1 4.48005E-1 4.51948E-1 4.53415E-1 3.8313E-1 3.17667E-1 3.39277E-1 3.03662E-1 3.33561E-1 3.02404E-1 2.49032E-1 2.67544E-1 3.3206E-1 2.9067E-1 2.76373E-1 3.11201E-1 3.5833E-1 4.17042E-1 4.25291E-1 4.13373E-1 4.28337E-1 3.97261E-1 3.65879E-1 2.95711E-1 2.4075E-1 2.14265E-1 2.408E-1 2.65255E-1 2.38709E-1 1.75222E-1 1.50577E-1 1.42372E-1 1.42256E-1 1.71597E-1 1.57443E-1 1.53616E-1 1.38006E-1 1.54242E-1 1.55536E-1 1.45127E-1 9.82406E-2 8.75746E-2 7.72378E-2 1.10219E-1 9.10442E-2 1.10921E-1 2.42754E-1 1.93941E-1 1.17278E-1 1.03143E-1 1.70814E-1 1.32729E-1 1.16146E-1 1.70822E-1 1.93691E-1 1.97405E-1 1.70485E-1 1.2749E-1 9.08192E-2 9.30929E-2 1.03894E-1 8.56718E-2 6.86652E-2 1.03622E-1 1.24958E-1 1.09044E-1 5.95369E-2 8.14682E-2 4.18677E-2 2.67479E-2 2.83231E-2 1.61887E-2 1.68546E-2 1.92979E-2 2.78663E-2 3.08012E-2 1.81287E-2 1.93673E-2 4.1473E-2 2.30182E-2 1.73276E-2 1.30881E-2 1.16532E-2 7.06161E-3 5.23937E-3 5.36358E-3 1.91896E-2 3.52096E-2 2.85816E-2 1.50324E-2 1.0318E-2 -9999 -9999 -9999 -9999 -9999 -9999 -9999 -9999 -9999 -9999 -9999 -9999
-9999 -9999 -9999 -9999 -9999 -9999 -9999 -9999 -9999 -9999 -9999 -9999 -9999 -9999 -9999 -9999 -9999 -9999 -9999 -9999 -9999 -9999 -9999 -9999 -9999 -9999 -9999 -9999 -9999 -9999 -9999 1.88015E-1 2.70236E-1 2.70628E-1 2.45765E-1 2.20205E-1 2.69531E-1 3.29447E-1 2.56197E-1 2.19519E-1 1.99778E-1 2.47709E-1 3.15031E-1 3.76605E-1 4.20429E-1 4.1537E-1 4.0294E-1 3.70063E-1 4.05425E-1 3.85003E-1 4.32934E-1 4.58856E-1 4.53481E-1 4.43172E-1 3.93934E-1 3.89681E-1 3.28866E-1 3.42319E-1 3.59554E-1 2.98683E-1 2.27582E-1 2.92616E-1 4.01907E-1 3.38488E-1 3.39844E-1 3.11446E-1 3.18868E-1 3.53981E-1 3.94937E-1 3.838E-1 3.59433E-1 3.2759E-1 2.99844E-1 2.66019E-1 3.22853E-1 3.47911E-1 3.51397E-1 2.67155E-1 2.72643E-1 3.6738E-1 3.10441E-1 2.67811E-1 2.98154E-1 3.19299E-1 3.44798E-1 3.65769E-1 3.91148E-1 3.77783E-1 3.76017E-1 3.75807E-1 3.08156E-1 2.47506E-1 2.48457E-1 2.61742E-1 2.47E-1 2.26324E-1 1.81701E-1 1.71526E-1 1.31714E-1 1.82262E-1 1.89192E-1 2.24335E-1 2.05371E-1 1.72605E-1 1.55549E-1 1.79281E-1 1.37331E-1 7.29101E-2 6.67537E-2 1.07734E-1 7.16503E-2 5.46813E-2 7.46271E-2 2.36602E-1 1.96649E-1 1.42327E-1 7.70864E-2 1.1653E-1 1.36836E-1 1.02761E-1 8.48096E-2 1.27422E-1 1.49413E-1 1.49582E-1 1.4242E-1 1.08093E-1 9.67791E-2 8.02851E-2 6.14075E-2 7.03572E-2 7.97274E-2 7.42357E-2 1.04709E-1 8.76069E-2 9.01327E-2 6.24087E-2 3.37177E-2 3.35453E-2 2.41856E-2 1.06462E-2 1.1851E-2 3.44405E-2 8.72445E-2 8.76233E-2 7.10785E-2 7.26923E-2 7.92636E-2 7.87493E-2 5.43155E-2 3.03387E-2 8.89926E-3 1.31062E-2 2.27025E-2 3.05595E-2 4.23482E-2 1.22776E-2 1.1332E-2 -9999 -9999 -9999 -9999 -9999 -9999 -9999 -9999 -9999 -9999 -9999 -9999 -9999
-9999 -9999 -9999 -9999 -9999 -9999 -9999 -9999 -9999 -9999 -9999 -9999 -9999 -9999 -9999 -9999 -9999 -9999 -9999 -9999 -9999 -9999 -9999 -9999 -9999 -9999 -9999 -9999 -9999 -9999 -9999 -9999 -9999 2.6989E-1 2.37833E-1 1.85976E-1 2.04024E-1 2.58632E-1 2.44618E-1 1.66603E-1 1.53716E-1 2.32609E-1 3.36919E-1 3.19632E-1 3.61787E-1 3.72958E-1 3.39969E-1 3.30893E-1 3.50294E-1 3.15823E-1 3.16718E-1 3.80012E-1 3.99784E-1 4.22106E-1 4.3264E-1 4.07459E-1 3.82822E-1 3.71005E-1 3.69059E-1 3.71124E-1 2.90005E-1 1.97889E-1 2.51671E-1 3.17827E-1 3.23595E-1 2.85358E-1 2.61648E-1 3.34957E-1 3.38396E-1 3.34277E-1 3.30748E-1 2.66757E-1 1.983E-1 2.28825E-1 2.87313E-1 2.97099E-1 3.06256E-1 3.07025E-1 2.74652E-1 2.92466E-1 2.79747E-1 2.8599E-1 3.09276E-1 3.25905E-1 2.65931E-1 2.53317E-1 3.1102E-1 3.76624E-1 3.91273E-1 3.94109E-1 3.44117E-1 2.96095E-1 2.89014E-1 2.78368E-1 2.33047E-1 2.20699E-1 1.74892E-1 1.8156E-1 1.24859E-1 1.67836E-1 1.77931E-1 2.3714E-1 2.15741E-1 1.82454E-1 1.90801E-1 1.80542E-1 1.18512E-1 8.10014E-2 6.85464E-2 6.60336E-2 5.14588E-2 5.2527E-2 1.46648E-1 2.60021E-1 2.12587E-1 1.71376E-1 9.65781E-2 8.99336E-2 1.25185E-1 9.76781E-2 6.32289E-2 5.84964E-2 1.07246E-1 1.40978E-1 1.25123E-1 1.0062E-1 7.89082E-2 7.22822E-2 5.39374E-2 7.19821E-2 3.75694E-2 4.38499E-2 4.3964E-2 5.49763E-2 6.67923E-2 9.55245E-2 5.17169E-2 3.95423E-2 1.77378E-2 1.36411E-2 3.22562E-2 1.02624E-1 1.20703E-1 4.60898E-2 1.97877E-2 1.94919E-2 1.72013E-2 2.09232E-2 4.86197E-2 5.21465E-2 2.86385E-2 3.04436E-2 3.28062E-2 2.75163E-2 1.29235E-2 8.76499E-3 -9999 -9999 -9999 -9999 -9999 -9999 -9999 -9999 -9999 -9999 -9999 -9999 -9999 -9999
-9999 -9999 -9999 -9999 -9999 -9999 -9999 -9999 -9999 -9999 -9999 -9999 -9999 -9999 -9999 -9999 -9999 -9999 -9999 -9999 -9999 -9999 -9999 -9999 -9999 -9999 -9999 -9999 -9999 -9999 -9999 -9999 -9999 -9999 2.70986E-1 2.29009E-1 1.9469E-1 2.15609E-1 1.73043E-1 1.50025E-1 2.10274E-1 2.30696E-1 2.33959E-1 2.92795E-1 3.41975E-1 3.3438E-1 2.99882E-1 3.37357E-1 2.63376E-1 1.84513E-1 2.23612E-1 3.33088E-1 3.91671E-1 4.49486E-1 4.81098E-1 4.56534E-1 4.15221E-1 3.8327E-1 4.29612E-1 4.22084E-1 4.11039E-1 2.885E-1 2.35466E-1 2.36225E-1 2.00519E-1 1.30879E-1 1.58242E-1 3.22878E-1 2.72336E-1 2.95157E-1 3.14392E-1 2.91349E-1 2.50449E-1 2.03708E-1 2.08381E-1 2.36425E-1 2.52306E-1 2.65874E-1 2.59084E-1 3.07062E-1 2.76218E-1 2.73343E-1 3.25244E-1 3.15112E-1 2.66916E-1 2.13286E-1 2.4161E-1 3.39981E-1 3.9686E-1 3.80578E-1 3.58866E-1 3.30076E-1 3.28653E-1 2.73611E-1 2.23284E-1 2.11665E-1 2.00044E-1 2.1347E-1 2.10864E-1 1.80953E-1 1.83502E-1 2.29024E-1 2.14748E-1 1.75567E-1 2.07254E-1 2.14908E-1 1.34783E-1 8.65876E-2 8.71169E-2 6.59971E-2 7.11061E-2 5.36107E-2 1.37679E-1 2.36201E-1 2.24974E-1 1.58481E-1 8.00538E-2 6.81581E-2 1.06658E-1 1.06155E-1 6.95703E-2 4.55366E-2 4.59787E-2 1.08072E-1 9.29093E-2 7.86582E-2 7.01132E-2 6.61203E-2 5.54644E-2 4.01977E-2 3.70256E-2 5.02381E-2 2.53236E-2 2.44605E-2 1.89938E-2 4.72378E-2 5.12782E-2 3.70059E-2 1.94357E-2 1.61687E-2 3.55768E-2 4.24874E-2 3.44759E-2 2.037E-2 1.00088E-2 7.75771E-3 4.58669E-3 5.53757E-3 1.97024E-2 5.44762E-2 3.6542E-2 3.72567E-2 1.37957E-2 9.96827E-3 9.41808E-3 -9999 -9999 -9999 -9999 -9999 -9999 -9999 -9999 -9999 -9999 -9999 -9999 -9999 -9999 -9999
-9999 -9999 -9999 -9999 -9999 -9999 -9999 -9999 -9999 -9999 -9999 -9999 -9999 -9999 -9999 -9999 -9999 -9999 -9999 -9999 -9999 -9999 -9999 -9999 -9999 -9999 -9999 -9999 -9999 -9999 -9999 -9999 -9999 -9999 -9999 2.57474E-1 2.45288E-1 2.25544E-1 2.09934E-1 1.65637E-1 2.2811E-1 2.56435E-1 2.57602E-1 2.56079E-1 2.35845E-1 2.15957E-1 2.03207E-1 2.1655E-1 1.68249E-1 1.31959E-1 1.71389E-1 2.48173E-1 3.31714E-1 4.12428E-1 4.56638E-1 5.05711E-1 4.93679E-1 4.48868E-1 4.2468E-1 4.93409E-1 4.90641E-1 4.48046E-1 3.23796E-1 2.24598E-1 1.59627E-1 9.89108E-2 1.38643E-1 1.76859E-1 2.56592E-1 2.31469E-1 2.21889E-1 2.56452E-1 2.6385E-1 2.20475E-1 2.0586E-1 1.69312E-1 2.01071E-1 2.50476E-1 2.88179E-1 3.24027E-1 3.13984E-1 2.59868E-1 2.889E-1 2.98931E-1 2.66144E-1 1.95674E-1 2.10315E-1 2.84106E-1 3.52436E-1 3.91225E-1 3.53207E-1 3.09346E-1 2.90094E-1 2.63193E-1 2.32119E-1 2.11367E-1 2.23855E-1 2.33715E-1 2.75051E-1 2.56629E-1 2.59232E-1 2.30669E-1 2.32303E-1 2.52549E-1 2.59669E-1 2.54904E-1 2.18686E-1 8.85425E-2 8.03777E-2 7.70286E-2 9.1251E-2 5.70973E-2 1.0548E-1 2.20193E-1 1.9023E-1 8.80373E-2 3.03304E-2 5.01197E-2 7.76903E-2 8.49584E-2 1.06933E-1 7.4952E-2 4.8077E-2 5.96828E-2 9.3626E-2 8.11782E-2 7.4916E-2 7.7005E-2 5.23429E-2 4.15035E-2 4.22131E-2 4.06443E-2 3.54723E-2 2.46624E-2 1.52444E-2 2.70828E-2 6.23655E-2 4.29603E-2 3.51016E-2 3.14181E-2 4.19343E-2 2.1439E-2 1.31028E-2 1.4031E-2 1.05598E-2 8.98038E-3 3.34851E-3 7.2961E-3 2.22743E-2 2.55847E-2 2.85565E-2 2.14199E-2 8.12211E-3 7.00147E-3 5.58352E-3 -9999 -9999 -9999 -9999 -9999 -9999 -9999 -9999 -9999 -9999 -9999 -9999 -9999 -9999 -9999
-9999 -9999 -9999 -9999 -9999 -9999 -9999 -9999 -9999 -9999 -9999 -9999 -9999 -9999 -9999 -9999 -9999 -9999 -9999 -9999 -9999 -9999 -9999 -9999 -9999 -9999 -9999 -9999 -9999 -9999 -9999 -9999 -9999 -9999 -9999 -9999 2.81016E-1 2.34389E-1 2.26608E-1 1.88532E-1 1.41971E-1 1.72342E-1 1.99305E-1 2.17853E-1 2.14222E-1 1.72313E-1 1.31437E-1 1.73722E-1 2.40091E-1 2.50685E-1 2.75767E-1 2.81345E-1 2.96173E-1 3.68897E-1 5.11988E-1 4.83043E-1 5.13243E-1 4.88054E-1 4.96283E-1 4.92042E-1 4.62738E-1 4.33369E-1 4.06485E-1 2.99924E-1 2.41806E-1 1.72131E-1 1.41575E-1 1.32544E-1 1.52765E-1 1.64749E-1 2.09213E-1 2.38259E-1 2.75686E-1 3.00314E-1 3.0398E-1 2.58891E-1 2.27374E-1 2.52988E-1 2.70871E-1 3.44615E-1 3.77747E-1 3.38229E-1 3.61777E-1 3.66179E-1 2.99513E-1 2.53676E-1 2.26206E-1 2.67853E-1 3.14062E-1 3.1333E-1 2.98631E-1 2.73484E-1 2.5993E-1 2.19453E-1 2.08215E-1 2.1112E-1 2.06194E-1 2.65156E-1 2.78504E-1 2.91802E-1 2.88188E-1 2.54986E-1 2.57978E-1 2.8482E-1 2.75159E-1 2.92074E-1 2.39746E-1 1.20791E-1 3.79511E-2 3.48375E-2 5.47239E-2 8.7066E-2 1.13002E-1 1.36027E-1 8.94489E-2 7.50485E-2 3.08123E-2 5.30671E-2 7.4999E-2 5.64134E-2 7.35693E-2 6.4655E-2 4.92083E-2 4.37134E-2 7.95652E-2 5.45429E-2 5.45644E-2 5.93646E-2 5.21902E-2 4.58367E-2 5.01267E-2 5.45955E-2 5.44778E-2 3.93267E-2 3.26136E-2 3.03593E-2 3.33194E-2 3.07652E-2 2.33787E-2 2.77086E-2 2.7872E-2 2.01133E-2 1.0617E-2 6.07667E-3 5.72498E-3 3.93703E-3 4.38928E-3 2.19502E-2 1.88228E-2 1.78591E-2 9.05567E-3 6.08983E-3 3.92066E-3 -9999 -9999 -9999 -9999 -9999 -9999 -9999 -9999 -9999 -9999 -9999 -9999 -9999 -9999 -9999 -9999 -9999
-9999 -9999 -9999 -9999 -9999 -9999 -9999 -9999 -9999 -9999 -9999 -9999 -9999 -9999 -9999 -9999 -9999 -9999 -9999 -9999 -9999 -9999 -9999 -9999 -9999 -9999 -9999 -9999 -9999 -9999 -9999 -9999 -9999 -9999 -9999 -9999 -9999 1.4007E-1 1.70889E-1 1.50666E-1 9.66932E-2 7.27905E-2 9.66606E-2 1.21427E-1 1.32136E-1 1.56706E-1 1.69891E-1 2.73647E-1 4.26484E-1 4.53751E-1 3.54989E-1 3.14101E-1 2.99244E-1 3.14537E-1 4.02475E-1 4.04148E-1 4.67551E-1 5.10686E-1 4.83733E-1 4.73362E-1 4.68057E-1 4.63255E-1 4.40938E-1 3.3333E-1 2.98285E-1 2.66668E-1 1.77693E-1 1.14767E-1 1.02394E-1 1.39606E-1 1.86426E-1 3.22648E-1 3.09357E-1 3.43848E-1 4.04279E-1 4.00344E-1 3.41672E-1 2.66228E-1 2.82853E-1 3.50251E-1 3.68613E-1 3.83948E-1 3.75568E-1 4.16459E-1 3.3972E-1 2.99163E-1 2.45118E-1 2.46661E-1 2.65109E-1 2.71802E-1 2.70191E-1 2.71558E-1 2.89593E-1 3.13106E-1 2.90601E-1 2.9383E-1 3.00295E-1 2.75738E-1 2.65306E-1 2.68364E-1 2.77034E-1 2.73629E-1 2.68395E-1 2.84809E-1 2.47813E-1 2.7896E-1 2.26577E-1 1.03113E-1 4.35196E-2 2.88038E-2 2.70079E-2 8.12931E-2 1.23107E-1 1.05951E-1 7.36678E-2 5.90368E-2 7.00743E-2 6.11378E-2 8.6669E-2 7.94965E-2 6.32909E-2 7.3827E-2 5.37527E-2 8.00316E-2 8.22908E-2 5.76844E-2 4.47318E-2 5.36543E-2 4.71476E-2 3.97404E-2 2.79885E-2 2.06353E-2 2.98477E-2 2.6527E-2 2.07041E-2 2.6805E-2 1.78427E-2 1.60665E-2 1.89392E-2 1.61924E-2 1.51421E-2 9.68405E-3 5.60141E-3 4.68158E-3 5.7586E-3 9.05026E-3 1.39059E-2 2.15969E-2 1.49957E-2 4.24211E-3 3.13909E-3 2.3343E-3 -9999 -9999 -9999 -9999 -9999 -9999 -9999 -9999 -9999 -9999 -9999 -9999 -9999 -9999 -9999 -9999 -9999 -9999
-9999 -9999 -9999 -9999 -9999 -9999 -9999 -9999 -9999 -9999 -9999 -9999 -9999 -9999 -9999 -9999 -9999 -9999 -9999 -9999 -9999 -9999 -9999 -9999 -9999 -9999 -9999 -9999 -9999 -9999 -9999 1.70476E-1 1.59731E-1 -9999 -9999 2.70454E-1 1.76663E-1 1.4684E-1 1.30984E-1 1.0822E-1 1.13442E-1 9.02089E-2 9.09856E-2 8.70174E-2 1.09169E-1 1.32916E-1 2.57426E-1 3.33949E-1 3.88428E-1 4.35142E-1 3.96942E-1 3.61792E-1 3.78157E-1 3.20992E-1 3.64246E-1 4.14467E-1 4.39449E-1 4.70726E-1 4.58157E-1 4.58522E-1 4.4848E-1 4.56656E-1 4.77551E-1 3.77298E-1 2.48606E-1 1.86231E-1 1.41828E-1 1.59849E-1 1.33009E-1 1.20649E-1 1.62619E-1 3.14097E-1 3.47041E-1 3.38661E-1 3.8345E-1 3.83363E-1 3.61611E-1 3.46607E-1 3.28941E-1 3.21142E-1 3.34686E-1 3.79344E-1 3.99654E-1 3.9407E-1 4.01177E-1 3.4334E-1 3.19735E-1 2.64344E-1 2.71306E-1 3.07785E-1 2.82243E-1 2.8384E-1 3.31138E-1 3.17608E-1 2.79824E-1 2.70822E-1 2.54178E-1 3.01036E-1 2.50086E-1 2.419E-1 2.69955E-1 2.60375E-1 2.64164E-1 2.33164E-1 2.17704E-1 2.44576E-1 2.15179E-1 8.78322E-2 4.04705E-2 2.96262E-2 1.92201E-2 5.8247E-2 1.43274E-1 1.88077E-1 1.38548E-1 8.95331E-2 5.38709E-2 8.12633E-2 7.64818E-2 4.98683E-2 3.12746E-2 4.0348E-2 7.85576E-2 1.27082E-1 6.84931E-2 5.22234E-2 4.44788E-2 5.19405E-2 4.93019E-2 4.48117E-2 3.09789E-2 2.48931E-2 1.92218E-2 2.06882E-2 2.64381E-2 2.15356E-2 2.58431E-2 1.68083E-2 1.99482E-2 2.02871E-2 1.45822E-2 8.61817E-3 5.28238E-3 6.55207E-3 1.57393E-2 2.25476E-2 2.5547E-2 1.80366E-2 7.01622E-3 -9999 -9999 -9999 -9999 -9999 -9999 -9999 -9999 -9999 -9999 -9999 -9999 -9999 -9999 -9999 -9999 -9999 -9999 -9999 -9999 -9999
-9999 -9999 -9999 -9999 -9999 -9999 -9999 -9999 -9999 -9999 -9999 -9999 -9999 -9999 -9999 -9999 -9999 -9999 -9999 -9999 -9999 -9999 -9999 -9999 -9999 -9999 -9999 -9999 -9999 -9999 2.59068E-1 1.22738E-1 1.43027E-1 -9999 -9999 2.18297E-1 1.92616E-1 2.53003E-1 1.56674E-1 1.05856E-1 1.84899E-1 1.42418E-1 1.50964E-1 1.18675E-1 1.0663E-1 1.57606E-1 3.27305E-1 4.34702E-1 4.09183E-1 4.47885E-1 4.50635E-1 4.04225E-1 4.06426E-1 3.4792E-1 3.45959E-1 3.98373E-1 4.42792E-1 4.37021E-1 4.33574E-1 4.55784E-1 4.54854E-1 4.53533E-1 4.82891E-1 4.93097E-1 3.96993E-1 2.5261E-1 2.17661E-1 3.07256E-1 2.60036E-1 1.26009E-1 1.47282E-1 2.67291E-1 3.82411E-1 3.43683E-1 3.96538E-1 4.28302E-1 3.93528E-1 3.91934E-1 3.43909E-1 2.70747E-1 2.75323E-1 2.70025E-1 3.67141E-1 3.88391E-1 3.82064E-1 3.61598E-1 3.38079E-1 2.87467E-1 2.42044E-1 2.77072E-1 2.85667E-1 2.80039E-1 2.96424E-1 3.25248E-1 3.15191E-1 2.54464E-1 2.72837E-1 2.61012E-1 2.42631E-1 2.15035E-1 2.29488E-1 2.47678E-1 2.57193E-1 2.14861E-1 1.99719E-1 2.23117E-1 1.86025E-1 1.46777E-1 7.7111E-2 2.43336E-2 1.92635E-2 4.81694E-2 1.30469E-1 1.46126E-1 1.66203E-1 9.48134E-2 6.20437E-2 7.1663E-2 5.83628E-2 6.65338E-2 5.52034E-2 5.83251E-2 8.34194E-2 1.09648E-1 5.07302E-2 3.81512E-2 3.80368E-2 3.89625E-2 3.90665E-2 3.79042E-2 2.9788E-2 2.5924E-2 2.23881E-2 2.01372E-2 2.28424E-2 3.37842E-2 2.17103E-2 1.98701E-2 2.7235E-2 2.41119E-2 1.5325E-2 9.27613E-3 5.88455E-3 3.79368E-3 4.71074E-3 9.55512E-3 1.88327E-2 1.23584E-2 1.19762E-2 -9999 -9999 -9999 -9999 -9999 -9999 -9999 -9999 -9999 -9999 -9999 -9999 -9999 -9999 -9999 -9999 -9999 -9999 -9999 -9999 -9999
-9999 -9999 -9999 -9999 -9999 -9999 -9999 -9999 -9999 -9999 -9999 -9999 -9999 -9999 -9999 -9999 -9999 -9999 -9999 -9999 -9999 -9999 -9999 -9999 -9999 -9999 -9999 -9999 -9999 -9999 2.36294E-1 1.0459E-1 9.79438E-2 1.22711E-1 1.88419E-1 1.99828E-1 1.604E-1 2.45189E-1 2.58124E-1 1.83234E-1 2.38207E-1 2.72699E-1 2.09973E-1 1.62419E-1 1.39278E-1 1.55722E-1 2.7073E-1 3.77813E-1 4.36141E-1 4.64529E-1 4.61545E-1 4.58925E-1 3.98122E-1 3.41463E-1 3.90662E-1 4.23234E-1 4.30558E-1 4.17832E-1 4.45359E-1 4.45018E-1 4.44551E-1 4.54669E-1 4.87217E-1 5.38615E-1 5.29062E-1 5.09607E-1 4.183E-1 3.05822E-1 2.06198E-1 1.58373E-1 1.25472E-1 1.80814E-1 3.11089E-1 4.19742E-1 4.32159E-1 4.6611E-1 4.60711E-1 4.04597E-1 3.53405E-1 2.61718E-1 2.36741E-1 2.34645E-1 2.53586E-1 3.25037E-1 3.70208E-1 3.58517E-1 3.5445E-1 2.74528E-1 2.42964E-1 2.64937E-1 2.91433E-1 2.72137E-1 2.74588E-1 2.99903E-1 2.80283E-1 2.14658E-1 2.26193E-1 2.53481E-1 2.20162E-1 1.7208E-1 1.9666E-1 2.05547E-1 2.32577E-1 1.80527E-1 1.90387E-1 1.75923E-1 1.35359E-1 1.08708E-1 5.01777E-2 2.6351E-2 1.92695E-2 7.24818E-2 1.04228E-1 6.98087E-2 7.49558E-2 8.56037E-2 5.53997E-2 6.80248E-2 8.0909E-2 6.17771E-2 2.91399E-2 3.21595E-2 8.22973E-2 6.5663E-2 3.6133E-2 3.55606E-2 3.37961E-2 2.56842E-2 2.79459E-2 2.98049E-2 3.23292E-2 3.13882E-2 2.75071E-2 2.92789E-2 3.17674E-2 3.10565E-2 2.05293E-2 1.55869E-2 1.31534E-2 9.66398E-3 6.73843E-3 8.3866E-3 6.55965E-3 3.20908E-3 3.43067E-3 1.10057E-2 1.22766E-2 9.65674E-3 1.00822E-2 2.642E-3 -9999 -9999 -9999 -9999 -9999 -9999 -9999 -9999 -9999 -9999 -9999 -9999 -9999 -9999 -9999 -9999 -9999 -9999 -9999 -9999
-9999 -9999 -9999 -9999 -9999 -9999 -9999 -9999 -9999 -9999 -9999 -9999 -9999 -9999 -9999 -9999 -9999 -9999 -9999 -9999 -9999 -9999 -9999 -9999 -9999 -9999 -9999 -9999 -9999 -9999 1.48924E-1 1.4933E-1 1.04667E-1 1.18443E-1 1.24621E-1 1.54092E-1 1.45975E-1 1.31885E-1 2.40386E-1 2.29596E-1 1.51109E-1 2.23638E-1 2.94932E-1 2.78249E-1 2.49414E-1 2.09749E-1 2.87738E-1 3.88892E-1 4.21387E-1 4.34227E-1 4.43699E-1 4.39889E-1 4.14617E-1 3.82419E-1 4.24488E-1 4.49669E-1 4.3441E-1 4.31441E-1 4.14261E-1 3.9072E-1 3.78022E-1 3.71239E-1 4.46694E-1 5.10314E-1 5.16476E-1 4.9703E-1 4.49432E-1 3.07901E-1 1.78652E-1 1.57187E-1 1.19341E-1 1.8388E-1 2.80901E-1 3.65971E-1 4.40757E-1 4.75659E-1 4.48471E-1 4.18443E-1 3.37607E-1 2.52257E-1 2.47824E-1 2.68496E-1 2.57415E-1 2.58252E-1 2.84085E-1 3.55967E-1 3.43834E-1 2.80424E-1 2.38024E-1 2.73781E-1 3.20601E-1 2.936E-1 2.63858E-1 2.89883E-1 2.93544E-1 2.41933E-1 1.81624E-1 2.51615E-1 2.17294E-1 1.50905E-1 1.5795E-1 1.52541E-1 1.99385E-1 1.81208E-1 1.87733E-1 1.84071E-1 1.09998E-1 4.52076E-2 3.05983E-2 2.99463E-2 4.87148E-2 5.43544E-2 7.256E-2 8.56238E-2 4.95863E-2 3.57065E-2 3.23172E-2 3.32237E-2 6.15063E-2 5.43687E-2 3.7515E-2 3.70803E-2 7.93799E-2 4.6557E-2 2.57505E-2 3.45793E-2 3.08989E-2 2.55796E-2 2.44089E-2 3.22281E-2 2.82083E-2 3.02174E-2 3.01671E-2 3.37069E-2 2.22147E-2 1.8382E-2 1.73348E-2 1.17597E-2 9.26722E-3 5.88341E-3 4.27664E-3 4.14225E-3 3.61045E-3 2.59072E-3 3.1758E-3 3.87651E-3 4.19615E-3 7.19443E-3 1.02633E-2 3.11759E-3 -9999 -9999 -9999 -9999 -9999 -9999 -9999 -9999 -9999 -9999 -9999 -9999 -9999 -9999 -9999 -9999 -9999 -9999 -9999 -9999
-9999 -9999 -9999 -9999 -9999 -9999 -9999 -9999 -9999 -9999 -9999 -9999 -9999 -9999 -9999 -9999 -9999 -9999 -9999 -9999 -9999 -9999 -9999 -9999 -9999 -9999 -9999 -9999 -9999 -9999 -9999 -9999 2.34429E-1 1.73139E-1 9.3023E-2 8.18051E-2 1.38167E-1 1.27732E-1 1.3938E-1 1.5388E-1 1.63498E-1 1.70105E-1 1.8939E-1 2.11023E-1 2.58973E-1 2.75168E-1 3.41181E-1 3.9701E-1 3.88711E-1 4.15564E-1 4.15368E-1 4.44074E-1 4.276E-1 4.31075E-1 4.4048E-1 4.50419E-1 4.43939E-1 4.61216E-1 3.83908E-1 3.67193E-1 3.09924E-1 2.88501E-1 3.33486E-1 3.98528E-1 3.8392E-1 4.31086E-1 3.9462E-1 3.42104E-1 2.80746E-1 2.75209E-1 1.92472E-1 2.07612E-1 2.44094E-1 3.26661E-1 4.29354E-1 4.92481E-1 4.93767E-1 4.55534E-1 4.37898E-1 3.09117E-1 1.8101E-1 1.82336E-1 1.8223E-1 1.67201E-1 1.56506E-1 2.49774E-1 3.02174E-1 2.7661E-1 2.75523E-1 2.83932E-1 3.27858E-1 3.44379E-1 3.07364E-1 2.25403E-1 2.83143E-1 2.71636E-1 2.49373E-1 2.44731E-1 2.01667E-1 1.19433E-1 1.18936E-1 1.12418E-1 1.69318E-1 1.44882E-1 1.54599E-1 1.46802E-1 5.18134E-2 1.76763E-2 3.20342E-2 5.31947E-2 4.02282E-2 3.16735E-2 3.32622E-2 5.81718E-2 6.38443E-2 6.41433E-2 6.79029E-2 6.36558E-2 5.45545E-2 3.71325E-2 4.75926E-2 4.34545E-2 9.35499E-2 5.08387E-2 3.20322E-2 3.90614E-2 3.75503E-2 4.71601E-2 4.93303E-2 3.47157E-2 2.01983E-2 2.32181E-2 2.1925E-2 2.177E-2 1.80224E-2 1.57262E-2 1.5077E-2 8.52758E-3 6.76364E-3 4.60988E-3 4.43237E-3 6.16304E-3 5.38342E-3 1.27875E-2 4.60254E-3 2.00549E-3 2.53499E-3 3.75724E-3 8.3115E-3 -9999 -9999 -9999 -9999 -9999 -9999 -9999 -9999 -9999 -9999 -9999 -9999 -9999 -9999 -9999 -9999 -9999 -9999 -9999 -9999 -9999
-9999 -9999 -9999 -9999 -9999 -9999 -9999 -9999 -9999 -9999 -9999 -9999 -9999 -9999 -9999 -9999 -9999 -9999 -9999 -9999 -9999 -9999 -9999 -9999 -9999 -9999 -9999 -9999 -9999 -9999 -9999 -9999 -9999 2.08578E-1 1.25572E-1 8.25426E-2 6.98415E-2 1.02631E-1 6.81491E-2 8.78611E-2 1.34315E-1 1.78547E-1 1.77993E-1 1.50581E-1 2.11037E-1 3.2592E-1 3.3729E-1 3.19734E-1 3.4677E-1 4.03023E-1 4.07619E-1 4.45788E-1 4.31787E-1 4.63605E-1 3.98958E-1 4.55995E-1 4.57071E-1 4.50884E-1 4.06647E-1 3.8898E-1 3.0854E-1 2.02559E-1 2.37199E-1 2.88647E-1 3.17929E-1 3.74263E-1 3.45733E-1 3.74912E-1 4.15186E-1 2.58456E-1 2.11531E-1 2.28686E-1 2.49308E-1 3.48276E-1 4.37984E-1 4.86593E-1 5.10482E-1 4.90185E-1 4.61151E-1 3.75384E-1 3.19567E-1 1.80694E-1 1.50144E-1 1.34148E-1 1.22894E-1 1.30044E-1 1.94625E-1 2.55006E-1 2.92435E-1 3.08326E-1 3.14413E-1 3.50136E-1 3.48708E-1 2.6487E-1 1.59249E-1 2.61161E-1 2.59544E-1 2.52222E-1 1.49695E-1 1.11745E-1 1.0847E-1 1.108E-1 1.09007E-1 1.08188E-1 1.03845E-1 9.56963E-2 2.89005E-2 2.0726E-2 4.39528E-2 5.66529E-2 3.33405E-2 2.80763E-2 3.57612E-2 3.77272E-2 5.96106E-2 8.48847E-2 6.85204E-2 5.22358E-2 4.88868E-2 8.14075E-2 6.68263E-2 8.51969E-2 9.36479E-2 4.06748E-2 3.77809E-2 4.01946E-2 3.3161E-2 6.37543E-2 5.20189E-2 3.52159E-2 2.02569E-2 1.69335E-2 1.44216E-2 1.83697E-2 1.73824E-2 1.47285E-2 1.48809E-2 1.31295E-2 8.99845E-3 3.89494E-3 3.0263E-3 6.64583E-3 2.20996E-2 2.86618E-2 4.4651E-3 1.95895E-3 4.90257E-3 1.52651E-3 -9999 -9999 -9999 -9999 -9999 -9999 -9999 -9999 -9999 -9999 -9999 -9999 -9999 -9999 -9999 -9999 -9999 -9999 -9999 -9999 -9999 -9999
-9999 -9999 -9999 -9999 -9999 -9999 -9999 -9999 -9999 -9999 -9999 -9999 -9999 -9999 -9999 -9999 -9999 -9999 -9999 -9999 -9999 -9999 -9999 -9999 -9999 -9999 -9999 -9999 -9999 -9999 -9999 -9999 -9999 2.36911E-1 1.36552E-1 9.87693E-2 6.51879E-2 9.71225E-2 7.72599E-2 7.91324E-2 1.22969E-1 1.24045E-1 1.17745E-1 9.44671E-2 1.32914E-1 2.48501E-1 2.8696E-1 2.96459E-1 4.00707E-1 4.23727E-1 4.5906E-1 4.28816E-1 4.62712E-1 4.24788E-1 4.03337E-1 4.28714E-1 4.58399E-1 4.57066E-1 4.43844E-1 3.9492E-1 3.27359E-1 2.42139E-1 2.15109E-1 2.17744E-1 2.79976E-1 3.75162E-1 3.24218E-1 2.19573E-1 3.64878E-1 3.05455E-1 2.27165E-1 2.1342E-1 2.25941E-1 2.65699E-1 4.05474E-1 4.63868E-1 5.16909E-1 5.08364E-1 4.66886E-1 4.24252E-1 3.25701E-1 3.47921E-1 2.10597E-1 1.97153E-1 1.72181E-1 1.61184E-1 1.4986E-1 1.87876E-1 2.82103E-1 3.33214E-1 3.24076E-1 3.77205E-1 3.99553E-1 3.54032E-1 1.95823E-1 1.73725E-1 2.21344E-1 2.18288E-1 1.40323E-1 1.11255E-1 8.79211E-2 1.10361E-1 1.04762E-1 8.4081E-2 1.19279E-1 8.00493E-2 2.4452E-2 2.0852E-2 4.21904E-2 4.19803E-2 3.9911E-2 4.88785E-2 5.98949E-2 6.0765E-2 7.68555E-2 1.29024E-1 1.12987E-1 9.21795E-2 9.16634E-2 1.34748E-1 1.03674E-1 1.11367E-1 6.89901E-2 5.60541E-2 6.35822E-2 6.07817E-2 3.87961E-2 5.0964E-2 2.34297E-2 2.28209E-2 1.27882E-2 1.2817E-2 1.94329E-2 2.63441E-2 2.82303E-2 1.34539E-2 7.97933E-3 6.02754E-3 3.7773E-3 2.69629E-3 4.45296E-3 6.87273E-3 7.1765E-3 1.35458E-2 1.00445E-2 4.74538E-3 2.66385E-3 4.47065E-4 -9999 -9999 -9999 -9999 -9999 -9999 -9999 -9999 -9999 -9999 -9999 -9999 -9999 -9999 -9999 -9999 -9999 -9999 -9999 -9999 -9999 -9999
-9999 -9999 -9999 -9999 -9999 -9999 -9999 -9999 -9999 -9999 -9999 -9999 -9999 -9999 -9999 -9999 -9999 -9999 -9999 -9999 -9999 -9999 -9999 -9999 -9999 -9999 -9999 -9999 -9999 -9999 -9999 -9999 -9999 -9999 1.284E-1 1.12952E-1 8.55466E-2 1.13013E-1 1.31344E-1 1.43538E-1 1.42843E-1 1.59276E-1 1.57242E-1 1.56707E-1 1.37575E-1 1.95959E-1 2.64951E-1 2.96203E-1 3.76513E-1 4.34084E-1 4.79286E-1 4.20398E-1 4.50213E-1 4.06541E-1 4.07844E-1 4.35247E-1 4.30362E-1 4.42268E-1 4.32441E-1 4.02531E-1 3.60943E-1 2.94115E-1 2.33226E-1 1.77665E-1 2.24396E-1 3.54915E-1 3.44701E-1 1.96E-1 1.73933E-1 2.60032E-1 2.21492E-1 2.24243E-1 2.14322E-1 2.60154E-1 3.99192E-1 4.74228E-1 5.01374E-1 5.20909E-1 5.00633E-1 4.6403E-1 3.78241E-1 3.28999E-1 3.55093E-1 2.83896E-1 2.24992E-1 2.81908E-1 2.86147E-1 2.38084E-1 2.25555E-1 2.83679E-1 3.51066E-1 3.41575E-1 3.86154E-1 3.99422E-1 2.89637E-1 2.05063E-1 1.79494E-1 1.75098E-1 1.4676E-1 1.34271E-1 8.89135E-2 8.20511E-2 5.64797E-2 8.00436E-2 1.17531E-1 8.29875E-2 2.92657E-2 1.55359E-2 2.97484E-2 3.7881E-2 3.92632E-2 3.25799E-2 3.96485E-2 5.35312E-2 8.81691E-2 1.05612E-1 9.68732E-2 9.11365E-2 1.22105E-1 1.58398E-1 1.51523E-1 1.31981E-1 9.9824E-2 9.40676E-2 9.09842E-2 1.05118E-1 7.14384E-2 4.33142E-2 2.254E-2 1.69042E-2 1.41049E-2 1.49464E-2 3.00668E-2 2.79954E-2 2.64745E-2 8.2617E-3 6.70679E-3 6.15248E-3 3.30125E-3 6.18768E-3 8.44218E-3 6.8455E-3 4.44537E-3 1.84341E-3 1.35539E-3 3.78049E-3 1.96074E-3 1.60026E-4 -9999 -9999 -9999 -9999 -9999 -9999 -9999 -9999 -9999 -9999 -9999 -9999 -9999 -9999 -9999 -9999 -9999 -9999 -9999 -9999 -9999 -9999
-9999 -9999 -9999 -9999 -9999 -9999 -9999 -9999 -9999 -9999 -9999 -9999 -9999 -9999 -9999 -9999 -9999 -9999 -9999 -9999 -9999 -9999 -9999 -9999 -9999 -9999 -9999 -9999 -9999 -9999 -9999 -9999 -9999 -9999 -9999 1.55104E-1 1.24027E-1 1.28909E-1 1.30066E-1 1.74478E-1 1.3712E-1 1.99677E-1 2.4066E-1 2.71702E-1 2.57846E-1 2.33396E-1 2.59527E-1 3.02258E-1 3.5261E-1 4.06606E-1 4.69943E-1 4.37661E-1 4.36143E-1 4.12927E-1 4.26223E-1 3.93801E-1 4.20632E-1 4.5307E-1 4.63251E-1 4.34425E-1 4.06357E-1 3.71566E-1 2.94805E-1 2.0651E-1 1.82965E-1 2.13905E-1 1.5936E-1 1.39484E-1 1.78746E-1 2.27078E-1 1.80861E-1 2.20366E-1 2.31312E-1 2.76774E-1 4.23426E-1 4.70425E-1 4.80671E-1 4.97381E-1 4.97395E-1 5.08957E-1 4.58697E-1 3.11999E-1 3.08078E-1 3.43875E-1 3.7704E-1 3.51812E-1 3.16637E-1 3.05859E-1 2.44475E-1 2.57963E-1 3.40615E-1 3.68679E-1 3.34781E-1 3.62827E-1 3.09089E-1 2.2603E-1 1.82204E-1 1.56926E-1 2.13935E-1 1.69316E-1 1.25608E-1 8.37144E-2 6.85093E-2 6.59596E-2 8.4364E-2 6.6761E-2 5.61221E-2 2.2321E-2 3.88395E-2 4.68329E-2 3.62475E-2 2.19255E-2 3.31214E-2 2.83557E-2 3.86183E-2 5.14244E-2 3.93869E-2 3.92239E-2 6.00916E-2 8.7839E-2 8.65535E-2 8.68255E-2 5.62053E-2 2.8151E-2 2.1697E-2 3.41043E-2 7.56257E-2 8.65934E-2 4.63772E-2 3.13403E-2 2.15997E-2 2.08738E-2 2.61468E-2 2.7711E-2 1.39645E-2 7.09305E-3 2.9147E-3 3.79475E-3 4.75168E-3 5.12607E-3 2.50252E-3 3.27491E-3 8.35959E-3 4.35261E-3 2.44658E-3 1.98618E-3 4.33094E-4 2.46874E-4 -9999 -9999 -9999 -9999 -9999 -9999 -9999 -9999 -9999 -9999 -9999 -9999 -9999 -9999 -9999 -9999 -9999 -9999 -9999 -9999 -9999 -9999
-9999 -9999 -9999 -9999 -9999 -9999 -9999 -9999 -9999 -9999 -9999 -9999 -9999 -9999 -9999 -9999 -9999 -9999 -9999 -9999 -9999 -9999 -9999 -9999 -9999 -9999 -9999 -9999 -9999 -9999 -9999 -9999 -9999 -9999 -9999 7.28683E-2 1.13405E-1 1.717E-1 1.4732E-1 1.31358E-1 1.64335E-1 1.64939E-1 2.32017E-1 3.42934E-1 3.21901E-1 2.28832E-1 2.35454E-1 3.28246E-1 3.85437E-1 3.79653E-1 4.13623E-1 4.12157E-1 4.36955E-1 4.17393E-1 4.34297E-1 4.0991E-1 4.22078E-1 4.32698E-1 4.385E-1 4.55254E-1 4.65441E-1 4.60555E-1 3.98076E-1 2.27927E-1 1.42809E-1 1.83076E-1 1.37043E-1 1.31313E-1 1.66511E-1 2.28956E-1 1.59807E-1 2.20637E-1 2.02026E-1 2.34497E-1 4.0702E-1 4.53517E-1 5.12699E-1 4.89931E-1 4.66538E-1 4.30248E-1 4.85369E-1 3.5666E-1 2.83948E-1 2.54135E-1 2.88303E-1 3.39204E-1 2.54321E-1 2.6893E-1 2.57083E-1 2.33543E-1 3.29626E-1 3.59006E-1 3.48058E-1 3.29249E-1 3.15628E-1 2.53152E-1 1.96603E-1 1.32023E-1 2.17316E-1 2.5418E-1 1.73222E-1 1.02041E-1 8.67622E-2 4.81984E-2 4.0641E-2 6.5913E-2 6.8726E-2 4.98078E-2 5.05746E-2 5.54232E-2 5.76357E-2 3.22777E-2 1.97027E-2 1.89039E-2 2.02356E-2 3.09389E-2 3.07524E-2 2.59671E-2 3.11051E-2 3.08455E-2 3.16766E-2 5.50946E-2 5.96814E-2 3.61341E-2 1.65378E-2 1.54943E-2 2.23987E-2 3.13042E-2 3.00711E-2 2.25116E-2 1.88701E-2 2.15403E-2 2.35077E-2 2.06596E-2 6.61561E-3 4.3279E-3 3.96155E-3 3.71661E-3 2.33931E-3 1.70983E-3 1.14748E-3 2.13311E-3 5.19423E-3 4.04376E-3 1.44536E-3 4.71478E-4 2.43133E-4 -9999 -9999 -9999 -9999 -9999 -9999 -9999 -9999 -9999 -9999 -9999 -9999 -9999 -9999 -9999 -9999 -9999 -9999 -9999 -9999 -9999 -9999 -9999
-9999 -9999 -9999 -9999 -9999 -9999 -9999 -9999 -9999 -9999 -9999 -9999 -9999 -9999 -9999 -9999 -9999 -9999 -9999 -9999 -9999 -9999 -9999 -9999 -9999 -9999 -9999 -9999 -9999 -9999 -9999 -9999 -9999 -9999 8.66639E-2 1.00512E-1 1.21389E-1 1.26179E-1 1.1004E-1 1.03662E-1 1.56462E-1 1.45274E-1 1.84859E-1 2.71266E-1 3.64796E-1 2.61964E-1 1.97362E-1 2.58745E-1 3.76842E-1 3.88954E-1 3.81086E-1 3.90538E-1 4.39458E-1 4.35747E-1 4.3716E-1 4.13722E-1 3.98079E-1 4.18177E-1 4.34707E-1 4.48384E-1 4.53733E-1 4.65411E-1 4.37791E-1 2.64785E-1 2.02214E-1 1.77253E-1 1.97572E-1 1.6863E-1 1.80037E-1 1.95293E-1 2.0168E-1 1.88353E-1 2.00822E-1 2.33396E-1 4.02806E-1 4.69158E-1 4.32034E-1 4.17028E-1 3.9242E-1 3.73065E-1 4.75014E-1 4.73761E-1 4.25305E-1 2.51511E-1 2.24551E-1 2.34416E-1 2.09927E-1 2.68449E-1 2.31542E-1 1.92209E-1 2.69758E-1 3.22823E-1 3.07006E-1 2.81106E-1 2.68286E-1 2.23828E-1 1.86513E-1 1.77936E-1 1.65303E-1 2.08031E-1 1.85305E-1 1.32146E-1 6.48729E-2 5.82676E-2 3.03645E-2 3.65739E-2 4.49731E-2 5.21159E-2 5.89957E-2 5.52037E-2 5.88201E-2 3.41796E-2 2.76422E-2 2.51089E-2 2.66554E-2 4.29834E-2 6.18211E-2 4.49347E-2 2.41608E-2 2.78024E-2 1.71237E-2 2.17841E-2 3.97243E-2 6.72767E-2 5.44821E-2 3.0533E-2 2.31824E-2 2.34592E-2 -9999 -9999 -9999 -9999 -9999 1.51657E-2 6.6199E-3 5.86616E-3 4.80405E-3 3.68618E-3 1.55723E-3 1.30727E-3 3.30977E-3 6.53251E-3 3.08308E-3 1.59355E-3 5.97513E-4 5.299E-4 -9999 -9999 -9999 -9999 -9999 -9999 -9999 -9999 -9999 -9999 -9999 -9999 -9999 -9999 -9999 -9999 -9999 -9999 -9999 -9999 -9999 -9999 -9999 -9999
-9999 -9999 -9999 -9999 -9999 -9999 -9999 -9999 -9999 -9999 -9999 -9999 -9999 -9999 -9999 -9999 -9999 -9999 -9999 -9999 -9999 -9999 -9999 -9999 -9999 -9999 -9999 -9999 -9999 -9999 -9999 -9999 -9999 -9999 -9999 -9999 1.56312E-1 8.38366E-2 7.39215E-2 1.00115E-1 1.32567E-1 1.57811E-1 2.45044E-1 2.76934E-1 3.12066E-1 3.35119E-1 2.39651E-1 2.18767E-1 2.7755E-1 3.96369E-1 4.12924E-1 4.2636E-1 4.15152E-1 4.25842E-1 4.34639E-1 3.94117E-1 4.13522E-1 4.18823E-1 4.28877E-1 4.5915E-1 4.55169E-1 4.6842E-1 4.2819E-1 3.00915E-1 2.26616E-1 2.07862E-1 2.12196E-1 1.54263E-1 1.71079E-1 1.74588E-1 1.5313E-1 1.39789E-1 1.45478E-1 2.19739E-1 4.32216E-1 4.21578E-1 4.08762E-1 3.67865E-1 3.6212E-1 3.68872E-1 3.75359E-1 4.59044E-1 4.83561E-1 3.71396E-1 2.01888E-1 1.6177E-1 1.64852E-1 2.31168E-1 2.92698E-1 1.99319E-1 2.43264E-1 2.44399E-1 2.32194E-1 2.54117E-1 2.46258E-1 2.54589E-1 2.45406E-1 2.37152E-1 1.57889E-1 1.34909E-1 1.51202E-1 1.34651E-1 9.88167E-2 6.87006E-2 3.76234E-2 2.90367E-2 2.64399E-2 4.35576E-2 4.75199E-2 6.2284E-2 5.45136E-2 3.59109E-2 3.66565E-2 4.714E-2 3.9606E-2 4.62719E-2 5.56639E-2 5.31655E-2 4.2985E-2 3.22919E-2 2.0321E-2 1.51753E-2 1.95363E-2 3.37028E-2 5.96508E-2 5.44597E-2 3.98341E-2 2.69818E-2 -9999 -9999 -9999 -9999 -9999 1.79759E-2 8.19251E-3 4.64133E-3 3.67481E-3 2.96598E-3 1.59691E-3 2.73935E-3 3.38971E-3 4.91629E-3 5.40622E-3 3.05847E-3 4.4416E-3 -9999 -9999 -9999 -9999 -9999 -9999 -9999 -9999 -9999 -9999 -9999 -9999 -9999 -9999 -9999 -9999 -9999 -9999 -9999 -9999 -9999 -9999 -9999 -9999 -9999
-9999 -9999 -9999 -9999 -9999 -9999 -9999 -9999 -9999 -9999 -9999 -9999 -9999 -9999 -9999 -9999 -9999 -9999 -9999 -9999 -9999 -9999 -9999 -9999 -9999 -9999 -9999 -9999 -9999 -9999 -9999 -9999 -9999 -9999 -9999 -9999 -9999 1.08363E-1 4.72284E-2 9.27105E-2 1.33284E-1 1.86373E-1 2.58923E-1 2.79539E-1 3.16435E-1 2.65363E-1 2.69472E-1 2.31977E-1 2.76121E-1 3.96107E-1 4.14307E-1 3.78527E-1 4.0507E-1 3.97487E-1 4.15572E-1 3.88095E-1 3.97512E-1 4.17574E-1 4.05386E-1 4.29486E-1 4.5149E-1 4.30933E-1 4.30252E-1 2.56697E-1 1.62185E-1 1.25042E-1 1.37173E-1 1.4079E-1 1.42051E-1 1.91866E-1 2.84554E-1 2.96566E-1 2.64237E-1 3.65259E-1 4.931E-1 5.15108E-1 5.00619E-1 4.2549E-1 3.21507E-1 3.14384E-1 3.14357E-1 3.50606E-1 4.2612E-1 4.36921E-1 3.83138E-1 2.95833E-1 2.3477E-1 1.82525E-1 2.07281E-1 2.01978E-1 2.31545E-1 1.91938E-1 2.13035E-1 2.35909E-1 2.60676E-1 3.13607E-1 3.50411E-1 2.97261E-1 1.79666E-1 9.80584E-2 1.14843E-1 9.84338E-2 8.78089E-2 5.79353E-2 3.20963E-2 1.6636E-2 1.2366E-2 2.4431E-2 3.44163E-2 2.79235E-2 2.4758E-2 2.79986E-2 3.04191E-2 2.88271E-2 2.57923E-2 3.05222E-2 3.69399E-2 3.96423E-2 3.96483E-2 5.31629E-2 5.04177E-2 3.40426E-2 3.20612E-2 2.70337E-2 3.16023E-2 -9999 -9999 -9999 -9999 -9999 -9999 -9999 -9999 1.08562E-2 5.75202E-3 4.08951E-3 3.63496E-3 1.58635E-3 1.24471E-3 -9999 -9999 -9999 -9999 -9999 -9999 -9999 -9999 -9999 -9999 -9999 -9999 -9999 -9999 -9999 -9999 -9999 -9999 -9999 -9999 -9999 -9999 -9999 -9999 -9999 -9999 -9999 -9999 -9999 -9999 -9999
-9999 -9999 -9999 -9999 -9999 -9999 -9999 -9999 -9999 -9999 -9999 -9999 -9999 -9999 -9999 -9999 -9999 -9999 -9999 -9999 -9999 -9999 -9999 -9999 -9999 -9999 -9999 -9999 -9999 -9999 -9999 -9999 -9999 -9999 -9999 -9999 -9999 -9999 1.09851E-1 9.81246E-2 1.00667E-1 1.35229E-1 1.90864E-1 2.12735E-1 2.50687E-1 2.21175E-1 2.29721E-1 2.22219E-1 2.36567E-1 3.02839E-1 3.7726E-1 4.25411E-1 4.14003E-1 3.68248E-1 3.56933E-1 3.59451E-1 3.69229E-1 4.03618E-1 4.22696E-1 4.30103E-1 3.94498E-1 4.08559E-1 3.49867E-1 1.92408E-1 1.11224E-1 7.54574E-2 8.1633E-2 9.4568E-2 1.10822E-1 1.9102E-1 3.61705E-1 4.65272E-1 4.81316E-1 4.72342E-1 5.26748E-1 4.77411E-1 5.1247E-1 4.75165E-1 4.26005E-1 3.28218E-1 3.32589E-1 3.44606E-1 3.51849E-1 3.72708E-1 3.64331E-1 4.47861E-1 3.45606E-1 1.40367E-1 1.52121E-1 1.76539E-1 2.10049E-1 2.51191E-1 2.80259E-1 3.42963E-1 2.75224E-1 3.17373E-1 3.58816E-1 3.39379E-1 2.37676E-1 1.6333E-1 1.11522E-1 8.46256E-2 7.94273E-2 4.25738E-2 1.98603E-2 1.75008E-2 2.73395E-2 4.83548E-2 2.55656E-2 1.07517E-2 8.53837E-3 1.02288E-2 1.95903E-2 2.01721E-2 1.27699E-2 1.56628E-2 1.95143E-2 2.39088E-2 5.5971E-2 8.60434E-2 1.01167E-1 1.08936E-1 8.82401E-2 -9999 -9999 -9999 -9999 -9999 -9999 -9999 -9999 -9999 -9999 6.61055E-3 4.19862E-3 -9999 -9999 -9999 -9999 -9999 -9999 -9999 -9999 -9999 -9999 -9999 -9999 -9999 -9999 -9999 -9999 -9999 -9999 -9999 -9999 -9999 -9999 -9999 -9999 -9999 -9999 -9999 -9999 -9999 -9999 -9999 -9999 -9999 -9999 -9999
-9999 -9999 -9999 -9999 -9999 -9999 -9999 -9999 -9999 -9999 -9999 -9999 -9999 -9999 -9999 -9999 -9999 -9999 -9999 -9999 -9999 -9999 -9999 -9999 -9999 -9999 -9999 -9999 -9999 -9999 -9999 -9999 -9999 -9999 -9999 -9999 -9999 -9999 -9999 7.8414E-2 8.18135E-2 8.32078E-2 1.18414E-1 1.3142E-1 1.90693E-1 2.09421E-1 2.20167E-1 2.44635E-1 2.12069E-1 2.06315E-1 2.56197E-1 3.61039E-1 3.72565E-1 3.34273E-1 3.17428E-1 3.63934E-1 3.58704E-1 3.47922E-1 4.14217E-1 4.244E-1 4.48017E-1 4.71751E-1 4.34061E-1 3.41564E-1 1.58163E-1 1.38707E-1 1.56881E-1 9.00105E-2 1.22216E-1 1.107E-1 2.44603E-1 4.276E-1 4.65136E-1 4.7717E-1 5.13852E-1 4.76135E-1 4.62876E-1 5.06523E-1 4.66553E-1 4.24594E-1 3.52829E-1 3.47182E-1 3.53646E-1 3.25736E-1 2.89698E-1 3.45288E-1 2.70544E-1 1.50519E-1 1.6053E-1 1.36249E-1 1.808E-1 2.26677E-1 2.4055E-1 3.08795E-1 3.48944E-1 3.21119E-1 3.15119E-1 3.24576E-1 2.48255E-1 1.69013E-1 1.39428E-1 1.14577E-1 1.02262E-1 6.44694E-2 3.36677E-2 2.81425E-2 5.56132E-2 5.08304E-2 2.38652E-2 9.02163E-3 9.68944E-3 7.38092E-3 8.97321E-3 1.31429E-2 1.25186E-2 1.51031E-2 8.54948E-3 2.46907E-2 6.47769E-2 8.11083E-2 8.87182E-2 7.52221E-2 5.37108E-2 -9999 -9999 -9999 -9999 -9999 -9999 -9999 -9999 -9999 -9999 -9999 -9999 -9999 -9999 -9999 -9999 -9999 -9999 -9999 -9999 -9999 -9999 -9999 -9999 -9999 -9999 -9999 -9999 -9999 -9999 -9999 -9999 -9999 -9999 -9999 -9999 -9999 -9999 -9999 -9999 -9999 -9999 -9999 -9999 -9999 -9999 -9999
-9999 -9999 -9999 -9999 -9999 -9999 -9999 -9999 -9999 -9999 -9999 -9999 -9999 -9999 -9999 -9999 -9999 -9999 -9999 -9999 -9999 -9999 -9999 -9999 -9999 -9999 -9999 -9999 -9999 -9999 -9999 -9999 -9999 -9999 -9999 -9999 -9999 2.1055E-1 9.6045E-2 1.0922E-1 1.49403E-1 1.02224E-1 5.62093E-2 7.19622E-2 1.44571E-1 9.45302E-2 1.61562E-1 2.31591E-1 1.97319E-1 1.38513E-1 1.57493E-1 2.46526E-1 3.53202E-1 3.29912E-1 3.41557E-1 3.40572E-1 3.52807E-1 3.69817E-1 4.18917E-1 4.38677E-1 5.09223E-1 4.67406E-1 4.23416E-1 4.35034E-1 2.56729E-1 2.0783E-1 2.123E-1 8.24906E-2 1.51684E-1 1.28258E-1 1.45474E-1 2.08193E-1 3.91549E-1 3.51825E-1 4.91469E-1 5.02764E-1 3.79152E-1 4.19055E-1 4.16424E-1 4.02662E-1 3.58294E-1 3.42647E-1 3.49011E-1 3.59421E-1 3.46391E-1 2.57177E-1 1.94355E-1 1.55273E-1 1.84666E-1 1.81233E-1 2.27754E-1 2.42378E-1 2.25053E-1 2.80687E-1 3.44084E-1 3.37295E-1 3.23713E-1 3.08192E-1 3.11406E-1 2.48242E-1 2.23159E-1 1.92494E-1 1.51952E-1 1.10877E-1 3.42625E-2 3.16781E-2 4.79321E-2 5.06849E-2 3.64057E-2 2.63941E-2 1.96398E-2 6.15451E-3 7.04728E-3 7.92735E-3 1.16196E-2 2.41791E-2 1.91607E-2 2.36486E-2 3.63716E-2 7.19522E-2 5.44926E-2 5.32138E-2 3.58124E-2 -9999 -9999 -9999 -9999 -9999 -9999 -9999 -9999 -9999 -9999 -9999 -9999 -9999 -9999 -9999 -9999 -9999 -9999 -9999 -9999 -9999 -9999 -9999 -9999 -9999 -9999 -9999 -9999 -9999 -9999 -9999 -9999 -9999 -9999 -9999 -9999 -9999 -9999 -9999 -9999 -9999 -9999 -9999 -9999 -9999 -9999 -9999
-9999 -9999 -9999 -9999 -9999 -9999 -9999 -9999 -9999 -9999 -9999 -9999 -9999 -9999 -9999 -9999 -9999 -9999 -9999 -9999 -9999 -9999 -9999 -9999 -9999 -9999 -9999 -9999 -9999 -9999 -9999 -9999 -9999 -9999 -9999 -9999 -9999 -9999 1.9538E-1 1.95503E-1 2.64113E-1 1.30221E-1 4.62223E-2 5.07023E-2 6.56916E-2 7.07315E-2 9.61366E-2 2.02066E-1 2.00238E-1 1.25178E-1 1.26024E-1 1.58084E-1 2.5365E-1 3.16025E-1 3.87043E-1 3.75748E-1 4.04452E-1 3.99229E-1 3.94396E-1 4.50674E-1 4.6192E-1 4.24384E-1 3.35331E-1 4.11878E-1 3.57097E-1 2.09137E-1 1.67916E-1 7.1509E-2 1.33175E-1 1.6331E-1 1.33021E-1 1.88841E-1 2.50726E-1 2.02582E-1 3.98179E-1 4.78932E-1 4.44346E-1 3.32294E-1 3.91001E-1 3.40868E-1 3.31437E-1 3.3701E-1 3.34351E-1 3.19276E-1 3.47268E-1 3.09367E-1 2.29302E-1 1.8275E-1 1.89216E-1 2.70698E-1 2.36894E-1 2.73126E-1 2.55696E-1 2.48833E-1 3.07606E-1 3.33733E-1 3.42243E-1 3.61171E-1 3.4014E-1 3.50319E-1 3.279E-1 2.88451E-1 1.98277E-1 1.01744E-1 4.85337E-2 5.47932E-2 8.23854E-2 8.25623E-2 6.61185E-2 3.86601E-2 2.29636E-2 1.06218E-2 4.96275E-3 5.08797E-3 1.13545E-2 1.98432E-2 2.8748E-2 3.35729E-2 3.31E-2 3.0441E-2 3.38179E-2 2.32916E-2 1.39938E-2 -9999 -9999 -9999 -9999 -9999 -9999 -9999 -9999 -9999 -9999 -9999 -9999 -9999 -9999 -9999 -9999 -9999 -9999 -9999 -9999 -9999 -9999 -9999 -9999 -9999 -9999 -9999 -9999 -9999 -9999 -9999 -9999 -9999 -9999 -9999 -9999 -9999 -9999 -9999 -9999 -9999 -9999 -9999 -9999 -9999 -9999 -9999
-9999 -9999 -9999 -9999 -9999 -9999 -9999 -9999 -9999 -9999 -9999 -9999 -9999 -9999 -9999 -9999 -9999 -9999 -9999 -9999 -9999 -9999 -9999 -9999 -9999 -9999 -9999 -9999 -9999 -9999 -9999 -9999 -9999 -9999 -9999 -9999 -9999 -9999 2.45124E-1 1.40499E-1 2.05537E-1 1.60352E-1 5.48038E-2 3.53823E-2 5.38513E-2 7.33218E-2 1.03047E-1 1.62954E-1 1.64934E-1 1.73106E-1 2.21397E-1 1.67792E-1 1.51963E-1 2.25666E-1 2.95326E-1 3.85617E-1 4.32896E-1 4.49709E-1 4.26019E-1 4.79976E-1 4.71084E-1 3.66947E-1 2.41294E-1 1.60136E-1 1.95438E-1 1.1616E-1 8.89378E-2 6.19337E-2 9.14967E-2 6.50073E-2 1.30698E-1 1.18377E-1 1.46189E-1 1.30747E-1 1.59279E-1 2.97722E-1 3.8852E-1 3.34557E-1 2.90283E-1 3.32618E-1 3.5056E-1 3.42292E-1 3.38784E-1 3.04614E-1 2.897E-1 2.52908E-1 2.21118E-1 2.55689E-1 2.7309E-1 2.9823E-1 2.64815E-1 3.35528E-1 3.49274E-1 3.09301E-1 2.91209E-1 3.05771E-1 3.3956E-1 3.10072E-1 3.2022E-1 3.0154E-1 3.38414E-1 3.31692E-1 2.14358E-1 7.51326E-2 5.34063E-2 6.73963E-2 9.26559E-2 1.12654E-1 7.31269E-2 3.48898E-2 1.91015E-2 6.63718E-3 4.77345E-3 5.77172E-3 9.02158E-3 3.32362E-2 3.96801E-2 4.31863E-2 2.74902E-2 2.20839E-2 1.16666E-2 9.94548E-3 -9999 -9999 -9999 -9999 -9999 -9999 -9999 -9999 -9999 -9999 -9999 -9999 -9999 -9999 -9999 -9999 -9999 -9999 -9999 -9999 -9999 -9999 -9999 -9999 -9999 -9999 -9999 -9999 -9999 -9999 -9999 -9999 -9999 -9999 -9999 -9999 -9999 -9999 -9999 -9999 -9999 -9999 -9999 -9999 -9999 -9999 -9999 -9999
-9999 -9999 -9999 -9999 -9999 -9999 -9999 -9999 -9999 -9999 -9999 -9999 -9999 -9999 -9999 -9999 -9999 -9999 -9999 -9999 -9999 -9999 -9999 -9999 -9999 -9999 -9999 -9999 -9999 -9999 -9999 -9999 -9999 -9999 -9999 -9999 -9999 -9999 2.24107E-1 1.14687E-1 2.49736E-1 2.19619E-1 1.16238E-1 6.26817E-2 3.32247E-2 4.67314E-2 1.00566E-1 1.67339E-1 2.20419E-1 3.02942E-1 3.29231E-1 2.52512E-1 1.53272E-1 1.24535E-1 2.35689E-1 3.41052E-1 3.95923E-1 4.75641E-1 4.45809E-1 4.31706E-1 4.75162E-1 4.7247E-1 2.91617E-1 1.35296E-1 1.42345E-1 1.54254E-1 1.12109E-1 6.56605E-2 7.35119E-2 5.76856E-2 4.24833E-2 1.36505E-1 1.41193E-1 1.21914E-1 1.31214E-1 1.33848E-1 2.14122E-1 2.81823E-1 2.38021E-1 2.5064E-1 2.43744E-1 2.80952E-1 1.79276E-1 1.25856E-1 1.64065E-1 1.70101E-1 1.74014E-1 1.74569E-1 1.79155E-1 2.98958E-1 2.72634E-1 3.14278E-1 4.21843E-1 3.91019E-1 2.46907E-1 2.57163E-1 3.40887E-1 3.19854E-1 3.09744E-1 3.55234E-1 3.39334E-1 3.31406E-1 2.3696E-1 9.89688E-2 3.76818E-2 4.25829E-2 6.54356E-2 1.10519E-1 9.45905E-2 4.61844E-2 1.94954E-2 7.35995E-3 4.63461E-3 6.92124E-3 8.63401E-3 2.23737E-2 2.33354E-2 1.95139E-2 8.92274E-3 6.74679E-3 6.98407E-3 6.34582E-3 -9999 -9999 -9999 -9999 -9999 -9999 -9999 -9999 -9999 -9999 -9999 -9999 -9999 -9999 -9999 -9999 -9999 -9999 -9999 -9999 -9999 -9999 -9999 -9999 -9999 -9999 -9999 -9999 -9999 -9999 -9999 -9999 -9999 -9999 -9999 -9999 -9999 -9999 -9999 -9999 -9999 -9999 -9999 -9999 -9999 -9999 -9999 -9999
-9999 -9999 -9999 -9999 -9999 -9999 -9999 -9999 -9999 -9999 -9999 -9999 -9999 -9999 -9999 -9999 -9999 -9999 -9999 -9999 -9999 -9999 -9999 -9999 -9999 -9999 -9999 -9999 -9999 -9999 -9999 -9999 -9999 -9999 -9999 -9999 -9999 -9999 2.05118E-1 7.05329E-2 1.52073E-1 2.28712E-1 1.73494E-1 9.96987E-2 6.41068E-2 4.70825E-2 6.39139E-2 1.49407E-1 2.19525E-1 3.15607E-1 3.42211E-1 3.14055E-1 2.98842E-1 2.0965E-1 3.07529E-1 3.85106E-1 3.93455E-1 3.94762E-1 4.03854E-1 4.10292E-1 4.8284E-1 5.17E-1 3.51969E-1 2.46177E-1 2.19784E-1 1.73439E-1 1.3797E-1 1.33872E-1 2.29678E-1 1.31577E-1 6.30976E-2 9.41189E-2 1.67636E-1 1.83243E-1 1.46354E-1 1.47057E-1 1.175E-1 9.48422E-2 1.09425E-1 1.11758E-1 1.08375E-1 1.90764E-1 2.80393E-1 1.74392E-1 1.52623E-1 1.48424E-1 9.42974E-2 1.28356E-1 2.03693E-1 2.77722E-1 2.63944E-1 2.98735E-1 3.57689E-1 3.56229E-1 2.46212E-1 2.67652E-1 2.96301E-1 3.04137E-1 3.33231E-1 3.48238E-1 3.60618E-1 3.925E-1 2.88292E-1 1.24166E-1 4.43552E-2 4.03358E-2 5.74129E-2 9.5843E-2 1.04549E-1 4.9503E-2 1.39255E-2 2.70449E-3 2.36728E-3 5.71115E-3 6.70725E-3 9.61887E-3 1.71003E-2 7.29317E-3 3.61001E-3 2.4968E-3 5.4016E-3 1.17508E-2 -9999 -9999 -9999 -9999 -9999 -9999 -9999 -9999 -9999 -9999 -9999 -9999 -9999 -9999 -9999 -9999 -9999 -9999 -9999 -9999 -9999 -9999 -9999 -9999 -9999 -9999 -9999 -9999 -9999 -9999 -9999 -9999 -9999 -9999 -9999 -9999 -9999 -9999 -9999 -9999 -9999 -9999 -9999 -9999 -9999 -9999 -9999 -9999
-9999 -9999 -9999 -9999 -9999 -9999 -9999 -9999 -9999 -9999 -9999 -9999 -9999 -9999 -9999 -9999 -9999 -9999 -9999 -9999 -9999 -9999 -9999 -9999 -9999 -9999 -9999 -9999 -9999 -9999 -9999 -9999 -9999 -9999 -9999 -9999 -9999 -9999 1.31305E-1 7.13536E-2 9.17669E-2 1.81729E-1 2.03156E-1 1.34672E-1 8.68918E-2 6.30455E-2 5.89479E-2 1.10129E-1 1.80376E-1 2.2676E-1 3.04553E-1 3.07277E-1 3.17434E-1 3.26286E-1 3.43552E-1 3.82867E-1 3.71218E-1 3.95859E-1 4.2087E-1 3.87748E-1 4.62201E-1 4.8859E-1 4.79503E-1 3.69325E-1 2.67413E-1 2.0927E-1 1.46937E-1 1.53769E-1 1.80071E-1 6.6093E-2 4.56394E-2 7.14715E-2 5.62099E-2 8.00492E-2 1.79627E-1 1.90897E-1 1.46366E-1 8.93683E-2 8.47414E-2 9.01601E-2 6.55138E-2 1.43668E-1 2.55368E-1 2.09885E-1 1.76734E-1 1.82294E-1 8.89596E-2 8.34503E-2 1.66271E-1 1.50989E-1 1.73647E-1 2.1188E-1 1.99802E-1 2.46359E-1 2.43038E-1 2.11974E-1 2.50125E-1 2.51749E-1 2.93106E-1 3.15413E-1 3.22626E-1 3.95161E-1 3.28536E-1 2.0782E-1 8.96678E-2 7.13698E-2 8.93088E-2 1.04981E-1 1.00166E-1 6.27274E-2 2.76565E-2 1.37042E-2 7.00308E-3 3.28279E-3 4.27355E-3 4.298E-3 1.32213E-2 6.1073E-3 2.76571E-3 4.09681E-3 1.15636E-2 2.09966E-2 -9999 -9999 -9999 -9999 -9999 -9999 -9999 -9999 -9999 -9999 -9999 -9999 -9999 -9999 -9999 -9999 -9999 -9999 -9999 -9999 -9999 -9999 -9999 -9999 -9999 -9999 -9999 -9999 -9999 -9999 -9999 -9999 -9999 -9999 -9999 -9999 -9999 -9999 -9999 -9999 -9999 -9999 -9999 -9999 -9999 -9999 -9999 -9999
-9999 -9999 -9999 -9999 -9999 -9999 -9999 -9999 -9999 -9999 -9999 -9999 -9999 -9999 -9999 -9999 -9999 -9999 -9999 -9999 -9999 -9999 -9999 -9999 -9999 -9999 -9999 -9999 -9999 -9999 -9999 -9999 -9999 -9999 -9999 -9999 -9999 -9999 -9999 8.64077E-2 5.9205E-2 1.47607E-1 1.72481E-1 1.39509E-1 9.37801E-2 1.07529E-1 7.62467E-2 6.68095E-2 1.02003E-1 1.22017E-1 1.41142E-1 2.36009E-1 2.62377E-1 3.25271E-1 3.27078E-1 3.38752E-1 4.02347E-1 4.15391E-1 4.14609E-1 3.92089E-1 4.29469E-1 4.78245E-1 4.80834E-1 3.99304E-1 2.16233E-1 1.80376E-1 1.5485E-1 1.30706E-1 1.65205E-1 6.59536E-2 4.13609E-2 6.97817E-2 1.16774E-1 7.14658E-2 7.2917E-2 1.21581E-1 1.75359E-1 1.73253E-1 1.55129E-1 1.04196E-1 4.68235E-2 1.05065E-1 2.19265E-1 2.23219E-1 1.97209E-1 1.79582E-1 7.79907E-2 5.82464E-2 9.59715E-2 1.26155E-1 1.30297E-1 9.41962E-2 1.56521E-1 2.84848E-1 3.36032E-1 3.8227E-1 3.60841E-1 3.17283E-1 3.07107E-1 3.11032E-1 3.45729E-1 3.66486E-1 3.53875E-1 2.46026E-1 1.54548E-1 1.67464E-1 1.46656E-1 9.86145E-2 5.19219E-2 3.50145E-2 2.74263E-2 9.13178E-3 3.25585E-3 1.77913E-3 3.15744E-3 3.0226E-3 1.62118E-2 7.56234E-3 2.17241E-3 3.48168E-3 1.28485E-2 1.54977E-2 -9999 -9999 -9999 -9999 -9999 -9999 -9999 -9999 -9999 -9999 -9999 -9999 -9999 -9999 -9999 -9999 -9999 -9999 -9999 -9999 -9999 -9999 -9999 -9999 -9999 -9999 -9999 -9999 -9999 -9999 -9999 -9999 -9999 -9999 -9999 -9999 -9999 -9999 -9999 -9999 -9999 -9999 -9999 -9999 -9999 -9999 -9999 -9999
-9999 -9999 -9999 -9999 -9999 -9999 -9999 -9999 -9999 -9999 -9999 -9999 -9999 -9999 -9999 -9999 -9999 -9999 -9999 -9999 -9999 -9999 -9999 -9999 -9999 -9999 -9999 -9999 -9999 -9999 -9999 -9999 -9999 -9999 -9999 -9999 -9999 -9999 -9999 1.06545E-1 6.57056E-2 1.5482E-1 1.26094E-1 8.42648E-2 4.21384E-2 1.46094E-1 9.79162E-2 5.38223E-2 8.44644E-2 8.8921E-2 1.05732E-1 1.08041E-1 1.21487E-1 1.52662E-1 2.25598E-1 3.53947E-1 3.6498E-1 4.06319E-1 4.27722E-1 4.00535E-1 4.04627E-1 4.19284E-1 4.66866E-1 3.46557E-1 1.1197E-1 1.27113E-1 1.25432E-1 1.36415E-1 2.16742E-1 1.33793E-1 3.91919E-2 5.21062E-2 1.45318E-1 8.28823E-2 4.65181E-2 3.4624E-2 5.37395E-2 5.99924E-2 1.24907E-1 1.20661E-1 7.8784E-2 8.10131E-2 1.64884E-1 2.60636E-1 2.72796E-1 1.63599E-1 9.87642E-2 7.22164E-2 1.07303E-1 9.88561E-2 9.39128E-2 1.74652E-1 2.63304E-1 4.30945E-1 4.64474E-1 4.54944E-1 4.39048E-1 3.73936E-1 4.21314E-1 3.90742E-1 4.10657E-1 4.00514E-1 3.88214E-1 2.46665E-1 1.06067E-1 1.69634E-1 1.97795E-1 9.03297E-2 4.97597E-2 1.89139E-2 1.31143E-2 4.18291E-3 4.41423E-3 3.00721E-3 2.5925E-3 4.26846E-3 8.82999E-3 1.09768E-2 2.19191E-3 2.99231E-3 4.13422E-3 7.01349E-3 -9999 -9999 -9999 -9999 -9999 -9999 -9999 -9999 -9999 -9999 -9999 -9999 -9999 -9999 -9999 -9999 -9999 -9999 -9999 -9999 -9999 -9999 -9999 -9999 -9999 -9999 -9999 -9999 -9999 -9999 -9999 -9999 -9999 -9999 -9999 -9999 -9999 -9999 -9999 -9999 -9999 -9999 -9999 -9999 -9999 -9999 -9999 -9999
-9999 -9999 -9999 -9999 -9999 -9999 -9999 -9999 -9999 -9999 -9999 -9999 -9999 -9999 -9999 -9999 -9999 -9999 -9999 -9999 -9999 -9999 -9999 -9999 -9999 -9999 -9999 -9999 -9999 -9999 -9999 -9999 -9999 -9999 -9999 -9999 -9999 -9999 -9999 8.36308E-2 4.75514E-2 8.22484E-2 1.24535E-1 6.00689E-2 2.26879E-2 5.70393E-2 9.8223E-2 5.86451E-2 1.20755E-1 1.79133E-1 1.75019E-1 1.42692E-1 1.17752E-1 1.03325E-1 1.24639E-1 2.26583E-1 4.00843E-1 4.22133E-1 4.08034E-1 3.81968E-1 4.36635E-1 4.23075E-1 4.20379E-1 2.23049E-1 9.88729E-2 1.42303E-1 2.95151E-1 2.49049E-1 2.96432E-1 1.50581E-1 4.45289E-2 6.93163E-2 2.15917E-1 1.20067E-1 5.27353E-2 9.25774E-2 4.9132E-2 2.17346E-2 4.41086E-2 6.87326E-2 9.2762E-2 6.85585E-2 9.29999E-2 1.37884E-1 1.60668E-1 1.48227E-1 8.10416E-2 7.78993E-2 1.04345E-1 9.32366E-2 7.77905E-2 1.22524E-1 2.98801E-1 4.3509E-1 4.9375E-1 4.70632E-1 4.51854E-1 4.01009E-1 3.94792E-1 3.38219E-1 3.77161E-1 3.81685E-1 4.08886E-1 2.89284E-1 8.48171E-2 1.12108E-1 1.83142E-1 1.49594E-1 8.05845E-2 4.49633E-2 3.39844E-2 2.42454E-2 1.7898E-2 5.66047E-3 1.89581E-3 2.3972E-3 4.67914E-3 2.73937E-3 2.47983E-3 2.57158E-3 7.13881E-3 1.40727E-2 -9999 -9999 -9999 -9999 -9999 -9999 -9999 -9999 -9999 -9999 -9999 -9999 -9999 -9999 -9999 -9999 -9999 -9999 -9999 -9999 -9999 -9999 -9999 -9999 -9999 -9999 -9999 -9999 -9999 -9999 -9999 -9999 -9999 -9999 -9999 -9999 -9999 -9999 -9999 -9999 -9999 -9999 -9999 -9999 -9999 -9999 -9999 -9999
-9999 -9999 -9999 -9999 -9999 -9999 -9999 -9999 -9999 -9999 -9999 -9999 -9999 -9999 -9999 -9999 -9999 -9999 -9999 -9999 -9999 -9999 -9999 -9999 -9999 -9999 -9999 -9999 -9999 -9999 -9999 -9999 -9999 -9999 -9999 -9999 -9999 -9999 -9999 7.78927E-2 5.7258E-2 8.8627E-2 1.10689E-1 4.59811E-2 1.79575E-2 5.21757E-2 1.22671E-1 8.21611E-2 1.44712E-1 2.06169E-1 3.00609E-1 3.15172E-1 3.03806E-1 2.48064E-1 2.69394E-1 3.41939E-1 3.90965E-1 4.32192E-1 4.20857E-1 3.73082E-1 4.25903E-1 3.89926E-1 2.77765E-1 1.94667E-1 2.01411E-1 3.58422E-1 4.50226E-1 3.89081E-1 3.66379E-1 1.95903E-1 7.72319E-2 9.99961E-2 3.00435E-1 3.19213E-1 2.38079E-1 1.55443E-1 7.1316E-2 3.18858E-2 3.29164E-2 2.68622E-2 3.94174E-2 6.39768E-2 7.70554E-2 7.54178E-2 8.22557E-2 9.85936E-2 6.27332E-2 7.76981E-2 6.94421E-2 5.83792E-2 9.30422E-2 9.74403E-2 2.5307E-1 4.02041E-1 4.58282E-1 4.49575E-1 4.32966E-1 3.94504E-1 3.99055E-1 3.22686E-1 3.77715E-1 3.93739E-1 3.84759E-1 3.08393E-1 9.69789E-2 9.43525E-2 1.2254E-1 1.54062E-1 1.36574E-1 9.43733E-2 6.58579E-2 4.23141E-2 1.57084E-2 1.8918E-3 1.60497E-3 1.8111E-3 2.37877E-3 2.50746E-3 3.12128E-3 2.28957E-3 4.93992E-3 1.48868E-2 -9999 -9999 -9999 -9999 -9999 -9999 -9999 -9999 -9999 -9999 -9999 -9999 -9999 -9999 -9999 -9999 -9999 -9999 -9999 -9999 -9999 -9999 -9999 -9999 -9999 -9999 -9999 -9999 -9999 -9999 -9999 -9999 -9999 -9999 -9999 -9999 -9999 -9999 -9999 -9999 -9999 -9999 -9999 -9999 -9999 -9999 -9999 -9999
-9999 -9999 -9999 -9999 -9999 -9999 -9999 -9999 -9999 -9999 -9999 -9999 -9999 -9999 -9999 -9999 -9999 -9999 -9999 -9999 -9999 -9999 -9999 -9999 -9999 -9999 -9999 -9999 -9999 -9999 -9999 -9999 -9999 -9999 -9999 -9999 -9999 -9999 -9999 6.60863E-2 5.02408E-2 6.03019E-2 9.01571E-2 2.27246E-2 2.81078E-2 4.80933E-2 1.02884E-1 6.38365E-2 1.26355E-1 2.02854E-1 2.28998E-1 2.98045E-1 3.29809E-1 3.80294E-1 3.83822E-1 3.57211E-1 3.73456E-1 3.65227E-1 4.01442E-1 4.23389E-1 4.24455E-1 4.35125E-1 3.54749E-1 2.82463E-1 4.0089E-1 4.52248E-1 4.89728E-1 4.67E-1 4.56305E-1 2.26773E-1 1.34954E-1 1.73636E-1 3.63744E-1 3.99899E-1 2.91898E-1 1.91396E-1 7.98288E-2 4.0443E-2 6.64584E-2 3.03311E-2 2.31004E-2 7.70197E-2 8.8593E-2 8.68558E-2 5.79788E-2 4.34092E-2 3.72416E-2 5.03952E-2 3.58752E-2 6.34552E-2 9.53042E-2 1.42092E-1 2.57491E-1 3.94909E-1 4.47149E-1 4.33948E-1 4.37874E-1 4.47285E-1 4.03295E-1 3.35228E-1 3.67229E-1 4.23409E-1 4.10394E-1 3.33629E-1 2.68541E-1 1.65971E-1 1.33946E-1 1.5534E-1 1.25882E-1 1.10051E-1 6.08646E-2 2.70289E-2 1.05625E-2 9.08928E-3 6.81733E-3 1.07236E-3 1.37052E-3 1.57148E-3 1.90718E-3 3.46465E-3 6.00092E-3 -9999 -9999 -9999 -9999 -9999 -9999 -9999 -9999 -9999 -9999 -9999 -9999 -9999 -9999 -9999 -9999 -9999 -9999 -9999 -9999 -9999 -9999 -9999 -9999 -9999 -9999 -9999 -9999 -9999 -9999 -9999 -9999 -9999 -9999 -9999 -9999 -9999 -9999 -9999 -9999 -9999 -9999 -9999 -9999 -9999 -9999 -9999 -9999 -9999
-9999 -9999 -9999 -9999 -9999 -9999 -9999 -9999 -9999 -9999 -9999 -9999 -9999 -9999 -9999 -9999 -9999 -9999 -9999 -9999 -9999 -9999 -9999 -9999 -9999 -9999 -9999 -9999 -9999 -9999 -9999 -9999 -9999 -9999 -9999 -9999 -9999 -9999 -9999 5.91523E-2 3.62074E-2 7.6842E-2 9.16891E-2 1.77626E-2 2.00686E-2 9.28372E-2 7.74331E-2 6.56485E-2 7.47273E-2 1.53957E-1 1.53303E-1 1.78589E-1 2.244E-1 3.10004E-1 3.88369E-1 4.30183E-1 4.17053E-1 3.79484E-1 3.63364E-1 3.75649E-1 3.80451E-1 4.07147E-1 4.343E-1 4.39575E-1 4.28673E-1 4.671E-1 5.00605E-1 4.89978E-1 4.16477E-1 3.17916E-1 2.72717E-1 3.2384E-1 3.31045E-1 3.83382E-1 3.87859E-1 3.44104E-1 2.34473E-1 7.56423E-2 8.75293E-2 5.98495E-2 3.03766E-2 4.76897E-2 6.78915E-2 7.72318E-2 9.42484E-2 7.31719E-2 4.88832E-2 4.56381E-2 6.11769E-2 7.63177E-2 1.12083E-1 1.677E-1 1.96833E-1 2.09325E-1 2.73484E-1 3.16333E-1 3.44592E-1 3.73319E-1 3.19437E-1 2.40785E-1 2.98862E-1 3.62856E-1 3.54068E-1 3.51944E-1 3.50037E-1 3.03861E-1 2.06853E-1 1.22012E-1 6.33441E-2 6.57115E-2 6.12062E-2 4.03187E-2 2.15498E-2 2.05995E-2 6.94133E-3 9.38461E-4 9.02468E-4 1.39588E-3 1.69824E-3 9.5051E-3 9.32503E-3 -9999 -9999 -9999 -9999 -9999 -9999 -9999 -9999 -9999 -9999 -9999 -9999 -9999 -9999 -9999 -9999 -9999 -9999 -9999 -9999 -9999 -9999 -9999 -9999 -9999 -9999 -9999 -9999 -9999 -9999 -9999 -9999 -9999 -9999 -9999 -9999 -9999 -9999 -9999 -9999 -9999 -9999 -9999 -9999 -9999 -9999 -9999 -9999 -9999
-9999 -9999 -9999 -9999 -9999 -9999 -9999 -9999 -9999 -9999 -9999 -9999 -9999 -9999 -9999 -9999 -9999 -9999 -9999 -9999 -9999 -9999 -9999 -9999 -9999 -9999 -9999 -9999 -9999 -9999 -9999 -9999 -9999 -9999 -9999 -9999 -9999 -9999 -9999 6.92805E-2 4.28671E-2 6.64866E-2 6.87911E-2 1.81783E-2 4.21396E-2 8.48926E-2 5.35589E-2 3.99281E-2 4.98527E-2 6.05081E-2 8.42257E-2 7.29263E-2 9.62705E-2 1.29565E-1 1.97884E-1 2.8006E-1 4.2756E-1 3.88522E-1 3.75558E-1 3.90153E-1 3.71065E-1 3.6205E-1 3.33656E-1 3.56097E-1 4.29579E-1 3.81354E-1 4.19229E-1 4.23958E-1 3.88375E-1 3.8069E-1 3.69513E-1 2.85015E-1 3.05921E-1 3.50161E-1 4.18328E-1 3.70939E-1 2.77202E-1 2.27085E-1 2.23944E-1 1.52943E-1 5.41287E-2 3.67467E-2 3.62935E-2 4.3478E-2 5.06458E-2 4.84271E-2 3.96523E-2 4.79504E-2 8.93514E-2 1.20116E-1 7.94016E-2 9.59816E-2 9.92422E-2 9.43505E-2 1.25672E-1 1.94443E-1 2.11803E-1 2.31882E-1 2.39233E-1 1.99005E-1 2.4758E-1 2.86377E-1 2.44296E-1 2.76352E-1 4.02077E-1 3.36462E-1 2.07701E-1 1.72008E-1 6.02751E-2 2.95316E-2 6.24768E-2 5.70382E-2 2.9182E-2 1.08677E-2 4.37034E-3 6.84383E-4 7.67304E-4 1.2671E-3 2.14959E-3 7.47607E-3 -9999 -9999 -9999 -9999 -9999 -9999 -9999 -9999 -9999 -9999 -9999 -9999 -9999 -9999 -9999 -9999 -9999 -9999 -9999 -9999 -9999 -9999 -9999 -9999 -9999 -9999 -9999 -9999 -9999 -9999 -9999 -9999 -9999 -9999 -9999 -9999 -9999 -9999 -9999 -9999 -9999 -9999 -9999 -9999 -9999 -9999 -9999 -9999 -9999 -9999
-9999 -9999 -9999 -9999 -9999 -9999 -9999 -9999 -9999 -9999 -9999 -9999 -9999 -9999 -9999 -9999 -9999 -9999 -9999 -9999 -9999 -9999 -9999 -9999 -9999 -9999 -9999 -9999 -9999 -9999 -9999 -9999 -9999 -9999 -9999 -9999 -9999 -9999 -9999 4.49197E-2 6.09631E-2 4.30604E-2 4.20782E-2 4.12668E-2 1.28174E-1 5.66527E-2 3.36236E-2 3.45999E-2 5.94564E-2 7.57237E-2 9.58404E-2 8.9745E-2 8.35785E-2 1.14053E-1 1.68921E-1 2.36512E-1 3.78296E-1 3.69562E-1 3.63832E-1 3.78286E-1 3.7204E-1 3.55236E-1 3.36431E-1 3.08617E-1 2.72399E-1 2.6098E-1 2.55517E-1 3.52421E-1 3.62086E-1 3.51817E-1 2.83788E-1 3.61726E-1 2.89762E-1 3.27842E-1 3.80968E-1 3.01601E-1 3.01986E-1 2.92702E-1 2.35627E-1 1.98674E-1 1.03054E-1 5.53587E-2 3.09814E-2 2.84081E-2 2.73747E-2 2.22988E-2 2.11042E-2 3.40206E-2 8.81713E-2 1.06666E-1 9.23758E-2 9.75801E-2 1.16223E-1 1.00278E-1 1.26175E-1 2.19398E-1 2.57887E-1 1.99384E-1 1.5896E-1 1.86645E-1 2.32268E-1 2.35259E-1 2.60219E-1 2.75399E-1 3.27887E-1 3.25642E-1 1.87701E-1 1.37342E-1 1.0279E-1 4.77616E-2 3.17232E-2 5.44081E-2 1.08295E-2 7.53736E-3 1.21602E-3 4.78129E-4 8.74435E-4 1.00356E-3 2.22832E-3 -9999 -9999 -9999 -9999 -9999 -9999 -9999 -9999 -9999 -9999 -9999 -9999 -9999 -9999 -9999 -9999 -9999 -9999 -9999 -9999 -9999 -9999 -9999 -9999 -9999 -9999 -9999 -9999 -9999 -9999 -9999 -9999 -9999 -9999 -9999 -9999 -9999 -9999 -9999 -9999 -9999 -9999 -9999 -9999 -9999 -9999 -9999 -9999 -9999 -9999 -9999
-9999 -9999 -9999 -9999 -9999 -9999 -9999 -9999 -9999 -9999 -9999 -9999 -9999 -9999 -9999 -9999 -9999 -9999 -9999 -9999 -9999 -9999 -9999 -9999 -9999 -9999 -9999 -9999 -9999 -9999 -9999 -9999 -9999 -9999 -9999 -9999 -9999 -9999 -9999 -9999 5.47536E-2 5.8476E-2 6.87828E-2 1.01388E-1 1.5151E-1 7.92272E-2 8.19341E-2 4.21543E-2 7.68786E-2 2.11171E-1 2.15287E-1 2.03352E-1 1.84233E-1 1.84997E-1 1.97979E-1 2.57546E-1 3.16701E-1 3.4038E-1 3.62939E-1 3.70165E-1 3.90046E-1 3.47835E-1 4.05854E-1 3.66811E-1 3.81206E-1 2.63022E-1 2.35546E-1 2.38089E-1 2.45272E-1 2.79391E-1 2.83294E-1 2.89877E-1 3.33964E-1 2.73996E-1 3.73048E-1 3.32357E-1 3.68932E-1 3.08403E-1 1.85472E-1 1.35311E-1 1.70448E-1 1.0223E-1 5.57267E-2 3.51577E-2 3.59182E-2 1.5697E-2 1.96408E-2 2.98772E-2 5.2302E-2 8.13472E-2 6.18801E-2 7.88539E-2 8.70279E-2 9.20315E-2 1.54183E-1 2.53928E-1 2.90708E-1 1.84137E-1 1.61633E-1 2.00685E-1 2.34206E-1 2.63197E-1 2.67612E-1 2.75053E-1 3.2468E-1 3.16545E-1 2.58301E-1 1.22883E-1 1.08107E-1 6.24644E-2 2.02974E-2 2.52053E-2 2.02374E-3 8.68065E-4 8.7175E-4 6.12299E-4 1.06984E-3 2.85984E-3 8.54148E-3 -9999 -9999 -9999 -9999 -9999 -9999 -9999 -9999 -9999 -9999 -9999 -9999 -9999 -9999 -9999 -9999 -9999 -9999 -9999 -9999 -9999 -9999 -9999 -9999 -9999 -9999 -9999 -9999 -9999 -9999 -9999 -9999 -9999 -9999 -9999 -9999 -9999 -9999 -9999 -9999 -9999 -9999 -9999 -9999 -9999 -9999 -9999 -9999 -9999 -9999 -9999
-9999 -9999 -9999 -9999 -9999 -9999 -9999 -9999 -9999 -9999 -9999 -9999 -9999 -9999 -9999 -9999 -9999 -9999 -9999 -9999 -9999 -9999 -9999 -9999 -9999 -9999 -9999 -9999 -9999 -9999 -9999 -9999 -9999 -9999 -9999 -9999 -9999 -9999 -9999 -9999 -9999 8.05468E-2 1.00604E-1 1.72148E-1 8.46696E-2 6.74838E-2 6.89742E-2 4.82538E-2 1.17607E-1 2.81052E-1 3.01513E-1 2.33453E-1 2.40546E-1 2.60044E-1 2.45459E-1 2.48017E-1 3.14671E-1 3.66304E-1 4.04883E-1 4.55972E-1 4.10874E-1 4.17761E-1 4.20927E-1 3.93014E-1 3.71263E-1 2.26242E-1 2.27963E-1 2.67959E-1 2.2597E-1 2.61816E-1 2.94631E-1 2.78739E-1 3.32396E-1 2.6982E-1 3.67261E-1 3.89323E-1 3.37603E-1 2.78883E-1 2.31254E-1 1.90696E-1 1.97194E-1 1.33839E-1 1.57426E-1 7.79586E-2 4.86018E-2 1.90209E-2 1.28085E-2 2.52299E-2 4.65512E-2 7.0785E-2 6.39065E-2 5.89508E-2 8.89497E-2 1.66552E-1 1.75268E-1 2.61949E-1 3.23381E-1 2.24879E-1 1.6953E-1 2.0763E-1 2.44325E-1 2.74202E-1 2.59378E-1 3.35507E-1 3.19189E-1 2.9654E-1 2.75883E-1 1.65567E-1 1.08006E-1 7.38081E-2 2.46163E-2 7.52931E-3 2.73601E-3 9.32224E-4 3.80537E-4 6.81303E-4 1.12566E-3 -9999 -9999 -9999 -9999 -9999 -9999 -9999 -9999 -9999 -9999 -9999 -9999 -9999 -9999 -9999 -9999 -9999 -9999 -9999 -9999 -9999 -9999 -9999 -9999 -9999 -9999 -9999 -9999 -9999 -9999 -9999 -9999 -9999 -9999 -9999 -9999 -9999 -9999 -9999 -9999 -9999 -9999 -9999 -9999 -9999 -9999 -9999 -9999 -9999 -9999 -9999 -9999 -9999
-9999 -9999 -9999 -9999 -9999 -9999 -9999 -9999 -9999 -9999 -9999 -9999 -9999 -9999 -9999 -9999 -9999 -9999 -9999 -9999 -9999 -9999 -9999 -9999 -9999 -9999 -9999 -9999 -9999 -9999 -9999 -9999 -9999 -9999 -9999 -9999 -9999 -9999 -9999 -9999 -9999 1.26493E-1 1.8342E-1 1.29835E-1 5.19161E-2 1.10541E-1 8.95457E-2 7.99875E-2 1.50562E-1 2.6818E-1 2.59018E-1 1.35139E-1 1.21349E-1 1.03669E-1 1.11119E-1 1.43737E-1 1.5427E-1 1.95017E-1 2.77459E-1 3.65865E-1 3.71262E-1 3.52681E-1 3.7799E-1 3.41378E-1 3.48511E-1 2.63123E-1 3.36358E-1 2.8267E-1 2.6288E-1 2.73684E-1 2.33271E-1 2.63392E-1 2.86834E-1 2.52631E-1 2.9607E-1 3.04614E-1 2.86003E-1 2.3654E-1 2.4449E-1 1.76235E-1 1.9113E-1 2.21501E-1 1.69208E-1 1.8372E-1 1.30582E-1 2.61215E-2 1.48781E-2 2.57314E-2 4.49944E-2 6.72843E-2 6.86911E-2 3.77987E-2 4.84053E-2 9.56781E-2 1.52155E-1 3.14721E-1 2.91577E-1 2.32417E-1 2.18685E-1 2.30105E-1 2.30137E-1 2.40478E-1 2.14941E-1 2.55368E-1 2.70409E-1 2.45632E-1 2.27683E-1 1.19729E-1 7.47748E-2 7.74089E-2 3.8048E-2 2.27295E-2 2.70336E-2 8.22336E-3 -9999 -9999 -9999 -9999 -9999 -9999 -9999 -9999 -9999 -9999 -9999 -9999 -9999 -9999 -9999 -9999 -9999 -9999 -9999 -9999 -9999 -9999 -9999 -9999 -9999 -9999 -9999 -9999 -9999 -9999 -9999 -9999 -9999 -9999 -9999 -9999 -9999 -9999 -9999 -9999 -9999 -9999 -9999 -9999 -9999 -9999 -9999 -9999 -9999 -9999 -9999 -9999 -9999 -9999 -9999 -9999
-9999 -9999 -9999 -9999 -9999 -9999 -9999 -9999 -9999 -9999 -9999 -9999 -9999 -9999 -9999 -9999 -9999 -9999 -9999 -9999 -9999 -9999 -9999 -9999 -9999 -9999 -9999 -9999 -9999 -9999 -9999 -9999 -9999 -9999 -9999 -9999 -9999 -9999 -9999 -9999 -9999 1.75181E-1 1.92288E-1 5.79766E-2 4.00579E-2 8.88019E-2 1.16124E-1 1.07369E-1 1.55879E-1 2.38734E-1 1.94556E-1 1.16568E-1 1.0475E-1 6.17701E-2 6.14778E-2 6.68598E-2 8.21107E-2 9.04484E-2 1.43992E-1 1.99329E-1 2.86654E-1 3.13466E-1 3.32504E-1 3.10218E-1 2.96884E-1 3.39283E-1 2.94413E-1 3.37051E-1 3.04023E-1 3.07229E-1 3.042E-1 3.0444E-1 2.62415E-1 2.32866E-1 2.60631E-1 1.96194E-1 2.28335E-1 3.11287E-1 2.4107E-1 2.08414E-1 1.78075E-1 1.66844E-1 1.71258E-1 1.59652E-1 1.51222E-1 6.37152E-2 2.26202E-2 2.15398E-2 3.18101E-2 4.43653E-2 6.3305E-2 7.85188E-2 8.61844E-2 1.28834E-1 1.92221E-1 2.61798E-1 2.27237E-1 2.55025E-1 2.70547E-1 2.29931E-1 2.27227E-1 2.37184E-1 2.17916E-1 2.31087E-1 2.35564E-1 2.15365E-1 1.80378E-1 9.13545E-2 5.86167E-2 4.47983E-2 2.69498E-2 2.7223E-2 3.22204E-2 -9999 -9999 -9999 -9999 -9999 -9999 -9999 -9999 -9999 -9999 -9999 -9999 -9999 -9999 -9999 -9999 -9999 -9999 -9999 -9999 -9999 -9999 -9999 -9999 -9999 -9999 -9999 -9999 -9999 -9999 -9999 -9999 -9999 -9999 -9999 -9999 -9999 -9999 -9999 -9999 -9999 -9999 -9999 -9999 -9999 -9999 -9999 -9999 -9999 -9999 -9999 -9999 -9999 -9999 -9999 -9999 -9999
-9999 -9999 -9999 -9999 -9999 -9999 -9999 -9999 -9999 -9999 -9999 -9999 -9999 -9999 -9999 -9999 -9999 -9999 -9999 -9999 -9999 -9999 -9999 -9999 -9999 -9999 -9999 -9999 -9999 -9999 -9999 -9999 -9999 -9999 -9999 -9999 -9999 -9999 -9999 -9999 -9999 1.56954E-1 5.67445E-2 3.91933E-2 2.21715E-2 3.01089E-2 7.79681E-2 1.49107E-1 1.82713E-1 2.06221E-1 1.53494E-1 9.69904E-2 7.03143E-2 6.84722E-2 4.93502E-2 4.38301E-2 5.16576E-2 6.02866E-2 9.23575E-2 1.34209E-1 1.55848E-1 2.3921E-1 3.04127E-1 3.43259E-1 3.20241E-1 3.29166E-1 3.2178E-1 2.71217E-1 3.39032E-1 3.36012E-1 3.23728E-1 3.1312E-1 3.22623E-1 2.71681E-1 2.4562E-1 2.42192E-1 2.86281E-1 3.17263E-1 3.19276E-1 1.80341E-1 1.31697E-1 1.12141E-1 1.02757E-1 1.24233E-1 8.5796E-2 7.66888E-2 3.50376E-2 2.15886E-2 2.58995E-2 3.76676E-2 5.09485E-2 8.19638E-2 1.91183E-1 2.68261E-1 2.78438E-1 2.76302E-1 2.06303E-1 2.24111E-1 2.12252E-1 2.16378E-1 2.10497E-1 1.92294E-1 1.59371E-1 1.6683E-1 2.01785E-1 2.25253E-1 1.92169E-1 8.64238E-2 3.62005E-2 4.67568E-2 4.91507E-2 3.68109E-2 3.93698E-2 -9999 -9999 -9999 -9999 -9999 -9999 -9999 -9999 -9999 -9999 -9999 -9999 -9999 -9999 -9999 -9999 -9999 -9999 -9999 -9999 -9999 -9999 -9999 -9999 -9999 -9999 -9999 -9999 -9999 -9999 -9999 -9999 -9999 -9999 -9999 -9999 -9999 -9999 -9999 -9999 -9999 -9999 -9999 -9999 -9999 -9999 -9999 -9999 -9999 -9999 -9999 -9999 -9999 -9999 -9999 -9999 -9999
-9999 -9999 -9999 -9999 -9999 -9999 -9999 -9999 -9999 -9999 -9999 -9999 -9999 -9999 -9999 -9999 -9999 -9999 -9999 -9999 -9999 -9999 -9999 -9999 -9999 -9999 -9999 -9999 -9999 -9999 -9999 -9999 -9999 -9999 -9999 -9999 -9999 -9999 -9999 -9999 -9999 8.56046E-2 4.01037E-2 8.79074E-2 4.29199E-2 2.63334E-2 8.12272E-2 1.54244E-1 1.81318E-1 1.7358E-1 1.61286E-1 1.08594E-1 5.42553E-2 6.64469E-2 5.38569E-2 3.80403E-2 4.08956E-2 5.93152E-2 1.21165E-1 1.46717E-1 1.88315E-1 2.59271E-1 2.74531E-1 3.23722E-1 3.07152E-1 2.87924E-1 2.84011E-1 3.49979E-1 2.55568E-1 2.86566E-1 3.19657E-1 2.97352E-1 3.07522E-1 2.90833E-1 2.48144E-1 2.23245E-1 2.79262E-1 3.11004E-1 3.44168E-1 2.16328E-1 1.38346E-1 1.30983E-1 5.36973E-2 6.18323E-2 8.44075E-2 6.30067E-2 5.69771E-2 2.69092E-2 2.20053E-2 2.43815E-2 5.57315E-2 1.04098E-1 1.96736E-1 1.99193E-1 2.36175E-1 2.91763E-1 2.57058E-1 2.73537E-1 2.54004E-1 2.24606E-1 2.13934E-1 1.65146E-1 1.42767E-1 1.24655E-1 1.70712E-1 2.1592E-1 1.91288E-1 7.15351E-2 3.31814E-2 3.61326E-2 2.63938E-2 3.29382E-2 -9999 -9999 -9999 -9999 -9999 -9999 -9999 -9999 -9999 -9999 -9999 -9999 -9999 -9999 -9999 -9999 -9999 -9999 -9999 -9999 -9999 -9999 -9999 -9999 -9999 -9999 -9999 -9999 -9999 -9999 -9999 -9999 -9999 -9999 -9999 -9999 -9999 -9999 -9999 -9999 -9999 -9999 -9999 -9999 -9999 -9999 -9999 -9999 -9999 -9999 -9999 -9999 -9999 -9999 -9999 -9999 -9999 -9999
-9999 -9999 -9999 -9999 -9999 -9999 -9999 -9999 -9999 -9999 -9999 -9999 -9999 -9999 -9999 -9999 -9999 -9999 -9999 -9999 -9999 -9999 -9999 -9999 -9999 -9999 -9999 -9999 -9999 -9999 -9999 -9999 -9999 -9999 -9999 -9999 -9999 -9999 -9999 -9999 6.04483E-2 3.38687E-2 2.33549E-2 6.14222E-2 1.01176E-1 6.03818E-2 7.69757E-2 1.46132E-1 1.3622E-1 1.05054E-1 1.35863E-1 1.11463E-1 5.19749E-2 4.58305E-2 5.46074E-2 4.257E-2 6.67514E-2 1.78947E-1 1.69188E-1 1.64581E-1 1.65671E-1 2.18196E-1 2.82189E-1 3.26383E-1 2.89439E-1 2.34526E-1 2.45409E-1 3.1647E-1 2.50565E-1 2.27765E-1 2.02593E-1 2.59296E-1 2.51427E-1 2.22159E-1 2.44631E-1 2.24735E-1 2.97832E-1 2.90561E-1 2.2985E-1 3.11045E-1 2.96554E-1 2.63051E-1 1.29915E-1 3.50908E-2 3.67508E-2 5.23717E-2 4.04455E-2 3.54876E-2 1.78887E-2 2.19325E-2 3.66789E-2 9.13189E-2 1.53511E-1 1.74093E-1 2.37294E-1 2.82713E-1 3.22236E-1 2.70567E-1 2.08836E-1 1.51814E-1 1.36715E-1 1.28057E-1 1.2864E-1 1.23002E-1 1.48684E-1 2.17238E-1 2.23789E-1 9.9601E-2 3.9786E-2 3.08855E-2 3.72634E-2 -9999 -9999 -9999 -9999 -9999 -9999 -9999 -9999 -9999 -9999 -9999 -9999 -9999 -9999 -9999 -9999 -9999 -9999 -9999 -9999 -9999 -9999 -9999 -9999 -9999 -9999 -9999 -9999 -9999 -9999 -9999 -9999 -9999 -9999 -9999 -9999 -9999 -9999 -9999 -9999 -9999 -9999 -9999 -9999 -9999 -9999 -9999 -9999 -9999 -9999 -9999 -9999 -9999 -9999 -9999 -9999 -9999 -9999 -9999
-9999 -9999 -9999 -9999 -9999 -9999 -9999 -9999 -9999 -9999 -9999 -9999 -9999 -9999 -9999 -9999 -9999 -9999 -9999 -9999 -9999 -9999 -9999 -9999 -9999 -9999 -9999 -9999 -9999 -9999 -9999 -9999 -9999 -9999 -9999 -9999 -9999 -9999 -9999 -9999 6.96751E-2 2.61677E-2 5.06629E-2 1.05489E-1 1.50663E-1 1.37625E-1 1.36632E-1 1.97138E-1 1.13832E-1 5.08231E-2 1.21978E-1 1.44897E-1 8.40168E-2 5.45624E-2 4.40111E-2 5.28818E-2 1.18628E-1 1.51556E-1 1.75087E-1 1.75423E-1 1.87084E-1 2.35654E-1 3.11434E-1 2.40741E-1 1.79594E-1 1.70528E-1 1.67857E-1 2.4473E-1 2.30935E-1 1.83922E-1 1.74826E-1 1.41199E-1 1.92885E-1 2.01941E-1 2.38227E-1 2.12946E-1 2.63691E-1 3.38258E-1 2.57816E-1 1.77982E-1 2.76706E-1 2.99718E-1 2.42956E-1 1.02829E-1 2.94061E-2 3.1351E-2 3.25327E-2 3.40087E-2 3.20068E-2 2.26056E-2 2.79731E-2 8.77851E-2 1.45089E-1 2.03681E-1 2.61927E-1 3.12935E-1 3.25937E-1 2.3274E-1 1.48166E-1 1.29542E-1 9.50803E-2 1.06467E-1 8.97238E-2 9.1478E-2 1.56236E-1 2.63068E-1 1.76415E-1 9.68947E-2 4.43349E-2 3.04151E-2 3.46558E-2 -9999 -9999 -9999 -9999 -9999 -9999 -9999 -9999 -9999 -9999 -9999 -9999 -9999 -9999 -9999 -9999 -9999 -9999 -9999 -9999 -9999 -9999 -9999 -9999 -9999 -9999 -9999 -9999 -9999 -9999 -9999 -9999 -9999 -9999 -9999 -9999 -9999 -9999 -9999 -9999 -9999 -9999 -9999 -9999 -9999 -9999 -9999 -9999 -9999 -9999 -9999 -9999 -9999 -9999 -9999 -9999 -9999 -9999 -9999
-9999 -9999 -9999 -9999 -9999 -9999 -9999 -9999 -9999 -9999 -9999 -9999 -9999 -9999 -9999 -9999 -9999 -9999 -9999 -9999 -9999 -9999 -9999 -9999 -9999 -9999 -9999 -9999 -9999 -9999 -9999 -9999 -9999 -9999 -9999 -9999 -9999 -9999 -9999 -9999 9.09282E-2 2.64183E-2 3.36729E-2 8.29685E-2 1.36441E-1 1.96704E-1 1.87833E-1 2.1013E-1 1.16864E-1 6.42917E-2 1.62507E-1 2.48664E-1 1.7291E-1 1.69705E-1 1.1786E-1 1.17888E-1 1.56541E-1 1.83359E-1 1.91253E-1 1.72332E-1 1.69023E-1 2.37394E-1 2.94039E-1 1.97581E-1 1.62966E-1 1.3267E-1 1.50334E-1 1.81821E-1 1.36776E-1 1.65216E-1 1.54054E-1 1.04757E-1 1.63671E-1 2.11565E-1 2.40363E-1 2.71771E-1 2.46563E-1 3.11496E-1 2.7198E-1 1.49433E-1 1.54781E-1 2.17524E-1 3.01061E-1 2.34661E-1 7.41692E-2 3.11277E-2 2.64477E-2 3.37235E-2 2.4472E-2 2.38612E-2 2.67323E-2 6.98693E-2 1.39427E-1 2.2324E-1 2.63434E-1 3.24507E-1 3.27914E-1 2.11199E-1 1.11976E-1 1.07565E-1 9.81446E-2 1.0386E-1 8.03102E-2 9.71087E-2 1.7149E-1 2.52527E-1 2.19433E-1 9.55232E-2 4.01101E-2 -9999 -9999 -9999 -9999 -9999 -9999 -9999 -9999 -9999 -9999 -9999 -9999 -9999 -9999 -9999 -9999 -9999 -9999 -9999 -9999 -9999 -9999 -9999 -9999 -9999 -9999 -9999 -9999 -9999 -9999 -9999 -9999 -9999 -9999 -9999 -9999 -9999 -9999 -9999 -9999 -9999 -9999 -9999 -9999 -9999 -9999 -9999 -9999 -9999 -9999 -9999 -9999 -9999 -9999 -9999 -9999 -9999 -9999 -9999 -9999 -9999
-9999 -9999 -9999 -9999 -9999 -9999 -9999 -9999 -9999 -9999 -9999 -9999 -9999 -9999 -9999 -9999 -9999 -9999 -9999 -9999 -9999 -9999 -9999 -9999 -9999 -9999 -9999 -9999 -9999 -9999 -9999 -9999 -9999 -9999 -9999 -9999 -9999 -9999 -9999 -9999 7.89853E-2 2.73763E-2 4.90941E-2 7.22421E-2 1.06139E-1 1.78874E-1 1.6017E-1 1.55052E-1 9.48606E-2 5.0459E-2 1.04957E-1 2.3779E-1 2.46149E-1 2.13477E-1 1.49715E-1 1.62047E-1 2.03296E-1 1.94754E-1 1.31033E-1 1.26177E-1 1.23222E-1 1.9184E-1 3.01357E-1 2.44755E-1 1.89935E-1 1.67549E-1 1.60941E-1 1.6092E-1 1.31024E-1 1.78577E-1 1.81414E-1 1.70004E-1 1.95207E-1 2.67247E-1 2.84286E-1 2.39421E-1 2.4805E-1 2.24651E-1 2.65947E-1 1.50733E-1 9.57885E-2 1.35697E-1 2.02427E-1 2.63136E-1 1.29991E-1 5.21378E-2 1.60493E-2 1.15505E-2 1.05116E-2 1.67295E-2 3.53432E-2 7.75194E-2 1.46083E-1 2.31883E-1 2.47962E-1 3.21755E-1 1.80841E-1 1.00719E-1 8.5514E-2 9.76135E-2 1.14975E-1 1.15214E-1 7.66433E-2 1.10776E-1 2.19336E-1 2.37483E-1 2.07808E-1 8.45453E-2 -9999 -9999 -9999 -9999 -9999 -9999 -9999 -9999 -9999 -9999 -9999 -9999 -9999 -9999 -9999 -9999 -9999 -9999 -9999 -9999 -9999 -9999 -9999 -9999 -9999 -9999 -9999 -9999 -9999 -9999 -9999 -9999 -9999 -9999 -9999 -9999 -9999 -9999 -9999 -9999 -9999 -9999 -9999 -9999 -9999 -9999 -9999 -9999 -9999 -9999 -9999 -9999 -9999 -9999 -9999 -9999 -9999 -9999 -9999 -9999 -9999 -9999
-9999 -9999 -9999 -9999 -9999 -9999 -9999 -9999 -9999 -9999 -9999 -9999 -9999 -9999 -9999 -9999 -9999 -9999 -9999 -9999 -9999 -9999 -9999 -9999 -9999 -9999 -9999 -9999 -9999 -9999 -9999 -9999 -9999 -9999 -9999 -9999 -9999 -9999 -9999 -9999 7.13507E-2 2.29396E-2 4.7906E-2 6.59808E-2 7.94834E-2 1.07392E-1 8.7805E-2 5.90424E-2 5.5216E-2 4.87584E-2 6.78146E-2 1.61907E-1 2.81987E-1 2.25691E-1 1.61572E-1 2.24289E-1 2.58856E-1 1.78758E-1 8.55645E-2 7.0786E-2 1.00792E-1 1.20184E-1 1.77277E-1 2.86483E-1 3.0812E-1 2.14123E-1 1.54407E-1 1.43983E-1 1.62936E-1 1.67861E-1 2.15446E-1 2.37353E-1 2.72149E-1 3.20062E-1 2.9989E-1 2.11241E-1 1.75075E-1 2.30847E-1 2.03226E-1 1.95535E-1 1.25668E-1 1.16823E-1 1.47774E-1 2.54817E-1 2.2237E-1 9.34103E-2 2.19194E-2 1.37591E-2 1.23155E-2 1.80722E-2 3.85556E-2 9.19308E-2 2.05057E-1 2.68312E-1 2.73827E-1 1.91976E-1 6.61664E-2 4.95727E-2 6.59545E-2 8.50274E-2 1.12118E-1 8.81174E-2 6.8865E-2 1.19251E-1 2.42504E-1 1.77591E-1 1.58901E-1 8.22738E-2 -9999 -9999 -9999 -9999 -9999 -9999 -9999 -9999 -9999 -9999 -9999 -9999 -9999 -9999 -9999 -9999 -9999 -9999 -9999 -9999 -9999 -9999 -9999 -9999 -9999 -9999 -9999 -9999 -9999 -9999 -9999 -9999 -9999 -9999 -9999 -9999 -9999 -9999 -9999 -9999 -9999 -9999 -9999 -9999 -9999 -9999 -9999 -9999 -9999 -9999 -9999 -9999 -9999 -9999 -9999 -9999 -9999 -9999 -9999 -9999 -9999 -9999
-9999 -9999 -9999 -9999 -9999 -9999 -9999 -9999 -9999 -9999 -9999 -9999 -9999 -9999 -9999 -9999 -9999 -9999 -9999 -9999 -9999 -9999 -9999 -9999 -9999 -9999 -9999 -9999 -9999 -9999 -9999 -9999 -9999 -9999 -9999 -9999 -9999 -9999 -9999 -9999 3.89274E-2 1.66565E-2 1.79025E-2 2.51528E-2 4.76829E-2 8.85049E-2 7.31272E-2 3.0696E-2 3.213E-2 4.47056E-2 6.12E-2 1.36749E-1 1.7449E-1 1.43238E-1 1.68312E-1 2.0156E-1 2.15976E-1 1.18552E-1 5.63253E-2 5.62251E-2 5.5005E-2 7.76972E-2 2.11874E-1 3.82945E-1 3.78416E-1 3.5893E-1 3.40731E-1 2.86519E-1 1.91728E-1 1.75279E-1 1.6197E-1 2.31745E-1 3.36567E-1 3.61985E-1 3.46216E-1 2.53092E-1 2.07E-1 1.60723E-1 1.90907E-1 2.23625E-1 1.87622E-1 1.48929E-1 1.20878E-1 1.28912E-1 1.14434E-1 6.54855E-2 4.29933E-2 2.29444E-2 1.71286E-2 1.25665E-2 2.8026E-2 7.91179E-2 1.82196E-1 2.60885E-1 1.47748E-1 5.4438E-2 3.40368E-2 3.97442E-2 1.21398E-1 6.91793E-2 5.07717E-2 5.30483E-2 5.81676E-2 1.15677E-1 1.51525E-1 1.12438E-1 9.641E-2 9.17858E-2 -9999 -9999 -9999 -9999 -9999 -9999 -9999 -9999 -9999 -9999 -9999 -9999 -9999 -9999 -9999 -9999 -9999 -9999 -9999 -9999 -9999 -9999 -9999 -9999 -9999 -9999 -9999 -9999 -9999 -9999 -9999 -9999 -9999 -9999 -9999 -9999 -9999 -9999 -9999 -9999 -9999 -9999 -9999 -9999 -9999 -9999 -9999 -9999 -9999 -9999 -9999 -9999 -9999 -9999 -9999 -9999 -9999 -9999 -9999 -9999 -9999 -9999
-9999 -9999 -9999 -9999 -9999 -9999 -9999 -9999 -9999 -9999 -9999 -9999 -9999 -9999 -9999 -9999 -9999 -9999 -9999 -9999 -9999 -9999 -9999 -9999 -9999 -9999 -9999 -9999 -9999 -9999 -9999 -9999 -9999 -9999 -9999 -9999 -9999 -9999 -9999 -9999 3.13937E-2 1.33759E-2 9.17126E-3 1.39086E-2 3.23351E-2 9.85151E-2 7.96643E-2 3.4774E-2 3.32026E-2 3.11056E-2 4.06271E-2 9.79893E-2 7.62804E-2 7.98911E-2 1.84266E-1 1.90628E-1 1.45476E-1 6.55556E-2 3.58617E-2 4.12045E-2 3.94282E-2 5.96177E-2 2.33379E-1 4.09987E-1 3.95052E-1 4.29212E-1 4.35873E-1 4.40737E-1 2.68712E-1 1.68338E-1 1.25412E-1 1.25572E-1 2.14809E-1 2.77669E-1 3.41964E-1 2.92156E-1 2.35598E-1 1.71889E-1 1.94338E-1 2.18922E-1 1.98931E-1 1.98071E-1 1.46835E-1 7.00067E-2 8.08383E-2 8.65498E-2 6.03528E-2 2.52225E-2 2.02726E-2 1.72474E-2 3.12697E-2 7.82759E-2 1.44413E-1 1.68784E-1 4.51321E-2 1.39838E-2 1.4953E-2 4.13455E-2 8.72935E-2 8.523E-2 4.88029E-2 4.05284E-2 6.66843E-2 1.23369E-1 9.13314E-2 6.13873E-2 5.71138E-2 8.03544E-2 -9999 -9999 -9999 -9999 -9999 -9999 -9999 -9999 -9999 -9999 -9999 -9999 -9999 -9999 -9999 -9999 -9999 -9999 -9999 -9999 -9999 -9999 -9999 -9999 -9999 -9999 -9999 -9999 -9999 -9999 -9999 -9999 -9999 -9999 -9999 -9999 -9999 -9999 -9999 -9999 -9999 -9999 -9999 -9999 -9999 -9999 -9999 -9999 -9999 -9999 -9999 -9999 -9999 -9999 -9999 -9999 -9999 -9999 -9999 -9999 -9999 -9999
-9999 -9999 -9999 -9999 -9999 -9999 -9999 -9999 -9999 -9999 -9999 -9999 -9999 -9999 -9999 -9999 -9999 -9999 -9999 -9999 -9999 -9999 -9999 -9999 -9999 -9999 -9999 -9999 -9999 -9999 -9999 -9999 -9999 -9999 -9999 -9999 -9999 -9999 -9999 -9999 -9999 2.66993E-2 9.5691E-3 2.17185E-2 5.83808E-2 9.00699E-2 7.36762E-2 3.80455E-2 3.588E-2 2.55913E-2 2.32268E-2 4.81692E-2 3.74427E-2 4.71006E-2 1.25255E-1 1.2955E-1 1.27118E-1 9.64446E-2 5.32932E-2 3.32979E-2 4.00044E-2 6.1949E-2 1.39751E-1 3.41804E-1 3.83207E-1 4.16174E-1 4.38483E-1 4.77768E-1 4.45099E-1 3.52313E-1 1.99472E-1 1.49158E-1 2.39077E-1 3.36395E-1 3.60794E-1 2.97411E-1 2.18421E-1 1.34915E-1 1.36786E-1 1.78971E-1 2.32293E-1 2.59952E-1 2.16424E-1 1.23193E-1 9.90263E-2 9.91053E-2 5.54117E-2 2.12504E-2 2.73174E-2 3.15797E-2 2.5759E-2 3.62905E-2 9.88883E-2 1.05949E-1 2.74048E-2 8.16575E-3 1.24544E-2 2.22102E-2 5.91854E-2 1.20304E-1 7.10204E-2 7.50327E-2 1.03105E-1 1.38859E-1 9.04066E-2 3.82389E-2 2.65577E-2 5.30076E-2 9.34625E-2 -9999 -9999 -9999 -9999 -9999 -9999 -9999 -9999 -9999 -9999 -9999 -9999 -9999 -9999 -9999 -9999 -9999 -9999 -9999 -9999 -9999 -9999 -9999 -9999 -9999 -9999 -9999 -9999 -9999 -9999 -9999 -9999 -9999 -9999 -9999 -9999 -9999 -9999 -9999 -9999 -9999 -9999 -9999 -9999 -9999 -9999 -9999 -9999 -9999 -9999 -9999 -9999 -9999 -9999 -9999 -9999 -9999 -9999 -9999 -9999 -9999
-9999 -9999 -9999 -9999 -9999 -9999 -9999 -9999 -9999 -9999 -9999 -9999 -9999 -9999 -9999 -9999 -9999 -9999 -9999 -9999 -9999 -9999 -9999 -9999 -9999 -9999 -9999 -9999 -9999 -9999 -9999 -9999 -9999 -9999 -9999 -9999 -9999 -9999 -9999 -9999 -9999 1.8968E-2 9.65176E-3 2.36847E-2 4.78285E-2 6.93152E-2 4.91489E-2 2.21895E-2 1.96197E-2 1.95264E-2 1.37452E-2 1.40035E-2 1.43786E-2 3.9694E-2 6.81325E-2 6.71864E-2 8.82729E-2 1.28916E-1 7.2852E-2 2.89985E-2 2.86031E-2 4.90557E-2 7.50247E-2 1.95327E-1 3.48396E-1 3.87904E-1 4.13631E-1 4.32839E-1 4.37811E-1 3.75794E-1 3.2824E-1 1.99576E-1 2.47716E-1 3.42305E-1 4.01108E-1 3.38774E-1 1.96975E-1 1.29589E-1 1.34692E-1 1.44437E-1 2.42714E-1 2.69897E-1 2.25814E-1 1.51142E-1 1.5092E-1 8.61263E-2 4.02275E-2 3.14068E-2 4.86321E-2 5.56697E-2 2.13257E-2 2.17154E-2 5.85978E-2 4.93107E-2 1.90457E-2 6.84548E-3 1.98961E-2 1.88448E-2 2.44153E-2 6.34373E-2 5.13776E-2 7.90483E-2 1.03435E-1 1.02139E-1 1.09894E-1 4.37554E-2 1.52804E-2 1.39588E-2 2.08749E-2 2.56039E-2 -9999 -9999 -9999 -9999 -9999 -9999 -9999 -9999 -9999 -9999 -9999 -9999 -9999 -9999 -9999 -9999 -9999 -9999 -9999 -9999 -9999 -9999 -9999 -9999 -9999 -9999 -9999 -9999 -9999 -9999 -9999 -9999 -9999 -9999 -9999 -9999 -9999 -9999 -9999 -9999 -9999 -9999 -9999 -9999 -9999 -9999 -9999 -9999 -9999 -9999 -9999 -9999 -9999 -9999 -9999 -9999 -9999 -9999 -9999 -9999
-9999 -9999 -9999 -9999 -9999 -9999 -9999 -9999 -9999 -9999 -9999 -9999 -9999 -9999 -9999 -9999 -9999 -9999 -9999 -9999 -9999 -9999 -9999 -9999 -9999 -9999 -9999 -9999 -9999 -9999 -9999 -9999 -9999 -9999 -9999 -9999 -9999 -9999 -9999 -9999 -9999 2.65939E-2 1.26256E-2 2.30328E-2 3.52487E-2 3.73859E-2 3.27321E-2 1.26204E-2 1.06486E-2 1.93834E-2 1.11019E-2 9.16237E-3 1.11035E-2 2.51335E-2 2.61889E-2 4.61566E-2 6.18115E-2 8.31805E-2 6.33055E-2 2.50078E-2 2.47665E-2 2.57522E-2 7.50931E-2 1.76964E-1 3.10092E-1 3.9494E-1 3.83417E-1 3.86432E-1 4.31446E-1 3.89297E-1 3.42337E-1 2.44731E-1 2.15956E-1 3.23032E-1 3.42288E-1 3.30839E-1 2.07314E-1 1.22203E-1 1.18784E-1 1.52272E-1 1.65681E-1 1.7599E-1 1.40892E-1 6.61509E-2 5.92697E-2 6.48192E-2 6.41154E-2 6.43092E-2 1.10645E-1 9.90573E-2 1.78335E-2 7.27331E-3 2.01423E-2 2.26589E-2 1.20836E-2 9.97374E-3 5.48689E-2 7.24896E-2 2.5828E-2 3.61518E-2 4.86055E-2 7.34512E-2 6.74895E-2 1.05312E-1 1.31893E-1 4.89278E-2 2.969E-2 1.14259E-2 4.59302E-3 1.29897E-2 -9999 -9999 -9999 -9999 -9999 -9999 -9999 -9999 -9999 -9999 -9999 -9999 -9999 -9999 -9999 -9999 -9999 -9999 -9999 -9999 -9999 -9999 -9999 -9999 -9999 -9999 -9999 -9999 -9999 -9999 -9999 -9999 -9999 -9999 -9999 -9999 -9999 -9999 -9999 -9999 -9999 -9999 -9999 -9999 -9999 -9999 -9999 -9999 -9999 -9999 -9999 -9999 -9999 -9999 -9999 -9999 -9999 -9999 -9999 -9999
-9999 -9999 -9999 -9999 -9999 -9999 -9999 -9999 -9999 -9999 -9999 -9999 -9999 -9999 -9999 -9999 -9999 -9999 -9999 -9999 -9999 -9999 -9999 -9999 -9999 -9999 -9999 -9999 -9999 -9999 -9999 -9999 -9999 -9999 -9999 -9999 -9999 -9999 -9999 -9999 -9999 2.29728E-2 1.04821E-2 1.48187E-2 1.3241E-2 1.10895E-2 1.21653E-2 6.099E-3 1.22297E-2 2.44382E-2 1.44001E-2 6.45645E-3 9.63783E-3 1.33487E-2 2.88925E-2 4.35635E-2 4.85815E-2 8.15184E-2 8.44403E-2 2.8314E-2 1.94265E-2 1.91382E-2 1.04389E-1 3.28809E-1 3.51946E-1 3.59982E-1 3.57689E-1 3.65528E-1 3.14416E-1 3.16569E-1 2.98754E-1 2.75541E-1 1.79811E-1 3.02644E-1 3.14101E-1 2.97899E-1 2.07665E-1 1.29191E-1 1.51054E-1 1.3775E-1 1.31432E-1 1.23386E-1 8.12269E-2 3.83327E-2 1.95694E-2 2.0253E-2 4.87609E-2 3.79642E-2 3.1036E-2 2.73226E-2 1.05762E-2 5.87712E-3 7.79161E-3 6.19793E-3 8.9347E-3 1.98626E-2 8.00757E-2 1.12369E-1 2.76043E-2 3.98172E-2 7.89364E-2 9.66404E-2 7.31387E-2 1.28632E-1 1.42139E-1 8.61745E-2 4.08352E-2 1.89878E-2 4.65999E-3 1.29718E-3 -9999 -9999 -9999 -9999 -9999 -9999 -9999 -9999 -9999 -9999 -9999 -9999 -9999 -9999 -9999 -9999 -9999 -9999 -9999 -9999 -9999 -9999 -9999 -9999 -9999 -9999 -9999 -9999 -9999 -9999 -9999 -9999 -9999 -9999 -9999 -9999 -9999 -9999 -9999 -9999 -9999 -9999 -9999 -9999 -9999 -9999 -9999 -9999 -9999 -9999 -9999 -9999 -9999 -9999 -9999 -9999 -9999 -9999 -9999 -9999
-9999 -9999 -9999 -9999 -9999 -9999 -9999 -9999 -9999 -9999 -9999 -9999 -9999 -9999 -9999 -9999 -9999 -9999 -9999 -9999 -9999 -9999 -9999 -9999 -9999 -9999 -9999 -9999 -9999 -9999 -9999 -9999 -9999 -9999 -9999 -9999 -9999 -9999 -9999 -9999 -9999 2.00496E-2 8.11052E-3 5.83471E-3 3.28775E-3 2.69656E-3 4.14418E-3 6.59437E-3 1.8773E-2 2.89592E-2 2.75011E-2 5.77873E-3 7.28407E-3 1.35657E-2 2.7236E-2 4.08682E-2 7.79213E-2 1.02898E-1 1.04771E-1 3.58421E-2 1.63536E-2 1.73265E-2 1.05348E-1 3.11308E-1 3.58489E-1 2.84653E-1 3.26838E-1 3.67714E-1 2.85222E-1 1.77573E-1 1.95393E-1 2.48577E-1 2.11937E-1 2.60298E-1 3.11391E-1 3.3213E-1 2.71323E-1 1.52905E-1 1.557E-1 1.31927E-1 1.16947E-1 1.09359E-1 8.21669E-2 4.64258E-2 1.50685E-2 1.28307E-2 1.55677E-2 9.62315E-3 7.75327E-3 1.06593E-2 8.87673E-3 8.43125E-3 1.03828E-2 1.31014E-2 1.3352E-2 1.6008E-2 4.47806E-2 8.71617E-2 4.05807E-2 6.20602E-2 1.2294E-1 7.48356E-2 7.93034E-2 1.36696E-1 1.51853E-1 1.09836E-1 4.89667E-2 2.36849E-2 9.48634E-3 1.21006E-3 3.23828E-4 -9999 -9999 -9999 -9999 -9999 -9999 -9999 -9999 -9999 -9999 -9999 -9999 -9999 -9999 -9999 -9999 -9999 -9999 -9999 -9999 -9999 -9999 -9999 -9999 -9999 -9999 -9999 -9999 -9999 -9999 -9999 -9999 -9999 -9999 -9999 -9999 -9999 -9999 -9999 -9999 -9999 -9999 -9999 -9999 -9999 -9999 -9999 -9999 -9999 -9999 -9999 -9999 -9999 -9999 -9999 -9999 -9999 -9999 -9999
-9999 -9999 -9999 -9999 -9999 -9999 -9999 -9999 -9999 -9999 -9999 -9999 -9999 -9999 -9999 -9999 -9999 -9999 -9999 -9999 -9999 -9999 -9999 -9999 -9999 -9999 -9999 -9999 -9999 -9999 -9999 -9999 -9999 -9999 -9999 -9999 -9999 -9999 -9999 -9999 -9999 1.7076E-2 8.50035E-3 5.36507E-3 3.28887E-3 6.9362E-3 8.90295E-3 2.6147E-2 3.59711E-2 5.3826E-2 6.3571E-2 1.21692E-2 5.532E-3 1.41527E-2 2.36519E-2 5.14453E-2 8.02902E-2 8.38611E-2 1.07277E-1 5.89817E-2 2.12849E-2 1.69889E-2 7.8076E-2 3.00842E-1 3.34706E-1 3.58094E-1 3.57106E-1 3.76953E-1 3.35638E-1 2.51111E-1 1.47988E-1 1.93668E-1 2.69467E-1 2.7003E-1 2.9594E-1 2.96722E-1 2.71186E-1 2.60878E-1 2.26944E-1 1.50402E-1 1.1897E-1 1.14558E-1 9.32046E-2 5.61274E-2 1.99939E-2 8.57018E-3 8.7674E-3 7.18699E-3 4.52037E-3 7.90088E-3 1.78973E-2 1.58277E-2 1.7942E-2 3.54862E-2 4.31945E-2 1.78507E-2 3.54188E-2 8.21538E-2 6.90577E-2 1.2008E-1 1.13057E-1 9.21492E-2 9.29644E-2 1.56995E-1 1.77634E-1 1.04284E-1 4.9267E-2 1.61436E-2 1.99468E-3 1.2795E-3 2.38244E-3 -9999 -9999 -9999 -9999 -9999 -9999 -9999 -9999 -9999 -9999 -9999 -9999 -9999 -9999 -9999 -9999 -9999 -9999 -9999 -9999 -9999 -9999 -9999 -9999 -9999 -9999 -9999 -9999 -9999 -9999 -9999 -9999 -9999 -9999 -9999 -9999 -9999 -9999 -9999 -9999 -9999 -9999 -9999 -9999 -9999 -9999 -9999 -9999 -9999 -9999 -9999 -9999 -9999 -9999 -9999 -9999 -9999 -9999 -9999
-9999 -9999 -9999 -9999 -9999 -9999 -9999 -9999 -9999 -9999 -9999 -9999 -9999 -9999 -9999 -9999 -9999 -9999 -9999 -9999 -9999 -9999 -9999 -9999 -9999 -9999 -9999 -9999 -9999 -9999 -9999 -9999 -9999 -9999 -9999 -9999 -9999 -9999 -9999 -9999 -9999 3.34325E-2 1.41365E-2 1.74583E-2 1.30909E-2 8.70211E-3 1.14896E-2 3.63252E-2 5.25594E-2 1.04184E-1 8.41931E-2 1.34994E-2 4.89168E-3 1.60639E-2 1.3889E-2 2.66364E-2 3.73552E-2 5.73014E-2 6.86708E-2 3.18946E-2 1.56035E-2 1.4379E-2 5.19823E-2 2.17047E-1 2.93067E-1 2.92845E-1 3.21567E-1 3.55059E-1 3.61759E-1 3.29009E-1 1.91283E-1 1.6539E-1 2.49757E-1 2.986E-1 3.31612E-1 3.45543E-1 3.14549E-1 2.64007E-1 2.16199E-1 1.49362E-1 7.99518E-2 9.23788E-2 1.0912E-1 5.56234E-2 2.4848E-2 9.70635E-3 6.32584E-3 5.25029E-3 4.75451E-3 8.28575E-3 1.29337E-2 2.07679E-2 3.05009E-2 6.76718E-2 4.67838E-2 2.78886E-2 4.63296E-2 8.33401E-2 1.08264E-1 1.17299E-1 1.25426E-1 1.17932E-1 9.93975E-2 1.33346E-1 1.45712E-1 9.57517E-2 4.50719E-2 1.53835E-2 5.71036E-3 1.38472E-2 1.15919E-2 -9999 -9999 -9999 -9999 -9999 -9999 -9999 -9999 -9999 -9999 -9999 -9999 -9999 -9999 -9999 -9999 -9999 -9999 -9999 -9999 -9999 -9999 -9999 -9999 -9999 -9999 -9999 -9999 -9999 -9999 -9999 -9999 -9999 -9999 -9999 -9999 -9999 -9999 -9999 -9999 -9999 -9999 -9999 -9999 -9999 -9999 -9999 -9999 -9999 -9999 -9999 -9999 -9999 -9999 -9999 -9999 -9999 -9999 -9999
-9999 -9999 -9999 -9999 -9999 -9999 -9999 -9999 -9999 -9999 -9999 -9999 -9999 -9999 -9999 -9999 -9999 -9999 -9999 -9999 -9999 -9999 -9999 -9999 -9999 -9999 -9999 -9999 -9999 -9999 -9999 -9999 -9999 -9999 -9999 -9999 -9999 -9999 -9999 -9999 -9999 -9999 3.0079E-2 2.98309E-2 8.70223E-3 5.8806E-3 5.66352E-3 1.78756E-2 6.03655E-2 1.15115E-1 7.46019E-2 8.22683E-3 5.73731E-3 1.33344E-2 1.13428E-2 1.92522E-2 2.59173E-2 3.94772E-2 5.14757E-2 2.29302E-2 1.15782E-2 1.18289E-2 3.52999E-2 1.39437E-1 1.98544E-1 2.0881E-1 1.8484E-1 2.88879E-1 3.56123E-1 3.53301E-1 2.41715E-1 1.57977E-1 2.32434E-1 2.46881E-1 2.75312E-1 2.98218E-1 2.9081E-1 1.91807E-1 1.52506E-1 1.21014E-1 9.15157E-2 8.05529E-2 8.68493E-2 7.82529E-2 5.22378E-2 3.2707E-2 1.02078E-2 6.7322E-3 6.8955E-3 7.63465E-3 1.40797E-2 2.45113E-2 4.25792E-2 6.63482E-2 5.4106E-2 3.88374E-2 4.06164E-2 6.15671E-2 5.28211E-2 6.06496E-2 6.79197E-2 5.86102E-2 5.15492E-2 6.86721E-2 9.95776E-2 8.02091E-2 4.89078E-2 3.34513E-2 2.53939E-2 8.65466E-3 3.99638E-3 1.19083E-3 2.06563E-4 1.71354E-4 -9999 -9999 -9999 -9999 -9999 -9999 -9999 -9999 -9999 -9999 -9999 -9999 -9999 -9999 -9999 -9999 -9999 -9999 -9999 -9999 -9999 -9999 -9999 -9999 -9999 -9999 -9999 -9999 -9999 -9999 -9999 -9999 -9999 -9999 -9999 -9999 -9999 -9999 -9999 -9999 -9999 -9999 -9999 -9999 -9999 -9999 -9999 -9999 -9999 -9999 -9999 -9999 -9999 -9999 -9999 -9999
-9999 -9999 -9999 -9999 -9999 -9999 -9999 -9999 -9999 -9999 -9999 -9999 -9999 -9999 -9999 -9999 -9999 -9999 -9999 -9999 -9999 -9999 -9999 -9999 -9999 -9999 -9999 -9999 -9999 -9999 -9999 -9999 -9999 -9999 -9999 -9999 -9999 -9999 -9999 -9999 -9999 -9999 3.5578E-2 3.03985E-2 1.48501E-2 7.53192E-3 4.59433E-3 6.99878E-3 9.43318E-2 1.32543E-1 7.8761E-2 1.2684E-2 9.43693E-3 8.17745E-3 8.63722E-3 1.43728E-2 2.20151E-2 3.74301E-2 5.25819E-2 1.59776E-2 8.32104E-3 7.72108E-3 2.11377E-2 7.76075E-2 1.71615E-1 1.41123E-1 1.29412E-1 2.49237E-1 3.25037E-1 3.59764E-1 2.53738E-1 1.84985E-1 2.27413E-1 2.23445E-1 1.88134E-1 2.0752E-1 2.71416E-1 1.99568E-1 1.48775E-1 1.21676E-1 9.67528E-2 9.09896E-2 7.30901E-2 8.25008E-2 4.93013E-2 3.66476E-2 1.34858E-2 7.2119E-3 5.0784E-3 7.06099E-3 1.48833E-2 3.56517E-2 6.35941E-2 7.70282E-2 6.14583E-2 4.31721E-2 3.05621E-2 2.82235E-2 2.44447E-2 4.3111E-2 2.05037E-2 1.95998E-2 2.35689E-2 4.74879E-2 7.89122E-2 5.86784E-2 5.18008E-2 3.91908E-2 1.21136E-2 1.37469E-3 2.57935E-4 1.60487E-4 1.28216E-4 1.07014E-4 6.1085E-5 -9999 -9999 -9999 -9999 -9999 -9999 -9999 -9999 -9999 -9999 -9999 -9999 -9999 -9999 -9999 -9999 -9999 -9999 -9999 -9999 -9999 -9999 -9999 -9999 -9999 -9999 -9999 -9999 -9999 -9999 -9999 -9999 -9999 -9999 -9999 -9999 -9999 -9999 -9999 -9999 -9999 -9999 -9999 -9999 -9999 -9999 -9999 -9999 -9999 -9999 -9999 -9999 -9999 -9999 -9999
-9999 -9999 -9999 -9999 -9999 -9999 -9999 -9999 -9999 -9999 -9999 -9999 -9999 -9999 -9999 -9999 -9999 -9999 -9999 -9999 -9999 -9999 -9999 -9999 -9999 -9999 -9999 -9999 -9999 -9999 -9999 -9999 -9999 -9999 -9999 -9999 -9999 -9999 -9999 -9999 -9999 -9999 5.12093E-2 4.76996E-2 1.86028E-2 1.15194E-2 5.13822E-3 6.88975E-3 1.23283E-1 1.70046E-1 1.02993E-1 1.87592E-2 9.85992E-3 7.52467E-3 8.7976E-3 1.45311E-2 1.6972E-2 3.34733E-2 6.32087E-2 3.87411E-2 1.42872E-2 7.08053E-3 1.70322E-2 9.04072E-2 1.56003E-1 1.35397E-1 1.83611E-1 1.59371E-1 1.80664E-1 2.31412E-1 2.52701E-1 2.5841E-1 3.11938E-1 2.70673E-1 1.48574E-1 1.32943E-1 1.51358E-1 1.41723E-1 1.521E-1 1.26197E-1 9.25001E-2 5.39307E-2 3.70836E-2 3.95422E-2 4.04985E-2 3.38458E-2 1.45688E-2 6.69317E-3 3.48596E-3 3.29466E-3 1.10423E-2 1.98525E-2 3.08115E-2 4.00226E-2 4.16072E-2 2.88626E-2 1.59433E-2 1.1387E-2 1.38041E-2 1.31037E-2 7.32557E-3 9.5629E-3 1.81682E-2 3.77084E-2 6.11099E-2 6.14709E-2 4.33724E-2 1.50626E-2 5.98476E-3 6.7488E-3 2.43392E-3 2.17881E-4 2.404E-4 -9999 -9999 -9999 -9999 -9999 -9999 -9999 -9999 -9999 -9999 -9999 -9999 -9999 -9999 -9999 -9999 -9999 -9999 -9999 -9999 -9999 -9999 -9999 -9999 -9999 -9999 -9999 -9999 -9999 -9999 -9999 -9999 -9999 -9999 -9999 -9999 -9999 -9999 -9999 -9999 -9999 -9999 -9999 -9999 -9999 -9999 -9999 -9999 -9999 -9999 -9999 -9999 -9999 -9999 -9999 -9999 -9999
-9999 -9999 -9999 -9999 -9999 -9999 -9999 -9999 -9999 -9999 -9999 -9999 -9999 -9999 -9999 -9999 -9999 -9999 -9999 -9999 -9999 -9999 -9999 -9999 -9999 -9999 -9999 -9999 -9999 -9999 -9999 -9999 -9999 -9999 -9999 -9999 -9999 -9999 -9999 -9999 -9999 -9999 4.05249E-2 3.10331E-2 1.72305E-2 1.81152E-2 1.942E-2 1.51103E-2 5.19921E-2 1.3962E-1 7.01945E-2 1.13726E-2 6.6731E-3 1.17128E-2 1.01959E-2 1.46536E-2 1.16586E-2 1.76478E-2 3.89154E-2 4.25887E-2 1.16279E-2 5.71645E-3 1.57572E-2 8.10831E-2 1.5788E-1 1.60296E-1 1.7012E-1 1.88545E-1 2.1009E-1 1.55404E-1 2.14322E-1 2.65017E-1 3.09826E-1 2.7327E-1 1.40851E-1 8.71119E-2 7.75152E-2 1.27875E-1 1.30536E-1 9.24069E-2 9.67529E-2 6.23431E-2 5.54291E-2 2.59809E-2 3.35515E-2 4.62131E-2 2.90662E-2 9.91292E-3 2.74765E-3 2.4891E-3 3.65628E-3 8.14536E-3 1.50527E-2 1.93164E-2 2.17097E-2 1.67348E-2 8.8914E-3 5.71744E-3 1.23768E-2 7.97941E-3 6.51155E-3 1.10028E-2 1.63997E-2 2.79972E-2 3.39418E-2 4.5802E-2 3.631E-2 2.40715E-2 1.77934E-2 1.30962E-2 2.06569E-3 3.78956E-4 2.68138E-4 1.22094E-4 6.66456E-5 -9999 -9999 -9999 -9999 -9999 -9999 -9999 -9999 -9999 -9999 -9999 -9999 -9999 -9999 -9999 -9999 -9999 -9999 -9999 -9999 -9999 -9999 -9999 -9999 -9999 -9999 -9999 -9999 -9999 -9999 -9999 -9999 -9999 -9999 -9999 -9999 -9999 -9999 -9999 -9999 -9999 -9999 -9999 -9999 -9999 -9999 -9999 -9999 -9999 -9999 -9999 -9999 -9999 -9999 -9999
-9999 -9999 -9999 -9999 -9999 -9999 -9999 -9999 -9999 -9999 -9999 -9999 -9999 -9999 -9999 -9999 -9999 -9999 -9999 -9999 -9999 -9999 -9999 -9999 -9999 -9999 -9999 -9999 -9999 -9999 -9999 -9999 -9999 -9999 -9999 -9999 -9999 -9999 -9999 -9999 -9999 -9999 2.55911E-2 2.69362E-2 1.65992E-2 1.47728E-2 2.33279E-2 1.33985E-2 1.83288E-2 3.30973E-2 2.16506E-2 8.75422E-3 8.56149E-3 6.46545E-3 5.82135E-3 7.06941E-3 7.58997E-3 1.2432E-2 1.95515E-2 1.9673E-2 7.94078E-3 8.7347E-3 1.63295E-2 5.2298E-2 1.45527E-1 1.73571E-1 1.6549E-1 1.58988E-1 1.98255E-1 2.29776E-1 2.5188E-1 2.72244E-1 2.62911E-1 1.87603E-1 1.35205E-1 1.03089E-1 9.16278E-2 9.68485E-2 1.40786E-1 1.06524E-1 9.59158E-2 8.41852E-2 4.2662E-2 1.48835E-2 3.0102E-2 5.34221E-2 5.01181E-2 2.45921E-2 6.93101E-3 2.3974E-3 2.4827E-3 6.27627E-3 8.34436E-3 7.37726E-3 1.3055E-2 1.52794E-2 1.3048E-2 5.53161E-3 1.11817E-2 6.37733E-3 6.50572E-3 1.0486E-2 1.47543E-2 2.46956E-2 4.78326E-2 3.48683E-2 1.66214E-2 2.31673E-2 2.20525E-2 6.54949E-3 2.05192E-3 1.00969E-3 2.17817E-4 1.68291E-4 2.01209E-4 -9999 -9999 -9999 -9999 -9999 -9999 -9999 -9999 -9999 -9999 -9999 -9999 -9999 -9999 -9999 -9999 -9999 -9999 -9999 -9999 -9999 -9999 -9999 -9999 -9999 -9999 -9999 -9999 -9999 -9999 -9999 -9999 -9999 -9999 -9999 -9999 -9999 -9999 -9999 -9999 -9999 -9999 -9999 -9999 -9999 -9999 -9999 -9999 -9999 -9999 -9999 -9999 -9999 -9999 -9999
-9999 -9999 -9999 -9999 -9999 -9999 -9999 -9999 -9999 -9999 -9999 -9999 -9999 -9999 -9999 -9999 -9999 -9999 -9999 -9999 -9999 -9999 -9999 -9999 -9999 -9999 -9999 -9999 -9999 -9999 -9999 -9999 -9999 -9999 -9999 -9999 -9999 -9999 -9999 -9999 -9999 -9999 1.14999E-2 8.44732E-3 1.10527E-2 1.63351E-2 1.26632E-2 7.00672E-3 1.23726E-2 3.52544E-2 2.82506E-2 7.79072E-3 3.59221E-3 3.36715E-3 3.68986E-3 5.2946E-3 7.42148E-3 1.17605E-2 1.11409E-2 8.40543E-3 6.92978E-3 1.71343E-2 2.17887E-2 3.3667E-2 1.08629E-1 1.64258E-1 1.79302E-1 1.63416E-1 2.06243E-1 2.03807E-1 2.45574E-1 3.33058E-1 3.17495E-1 2.59035E-1 1.73391E-1 1.55319E-1 1.02827E-1 5.5997E-2 7.37403E-2 1.07088E-1 1.01089E-1 5.55434E-2 2.98255E-2 1.2392E-2 1.69845E-2 4.00791E-2 4.76371E-2 4.45386E-2 1.54129E-2 4.66002E-3 2.36834E-3 3.00759E-3 4.12249E-3 4.73615E-3 9.36246E-3 1.91447E-2 2.66291E-2 6.45407E-3 5.37065E-3 5.17985E-3 5.7857E-3 7.83232E-3 8.64431E-3 2.73948E-2 4.66495E-2 2.98713E-2 8.11619E-3 5.70107E-3 8.51902E-3 5.67673E-3 1.69949E-3 1.89836E-4 1.43086E-4 2.32524E-4 1.06555E-3 3.96264E-3 -9999 -9999 -9999 -9999 -9999 -9999 -9999 -9999 -9999 -9999 -9999 -9999 -9999 -9999 -9999 -9999 -9999 -9999 -9999 -9999 -9999 -9999 -9999 -9999 -9999 -9999 -9999 -9999 -9999 -9999 -9999 -9999 -9999 -9999 -9999 -9999 -9999 -9999 -9999 -9999 -9999 -9999 -9999 -9999 -9999 -9999 -9999 -9999 -9999 -9999 -9999 -9999 -9999 -9999
-9999 -9999 -9999 -9999 -9999 -9999 -9999 -9999 -9999 -9999 -9999 -9999 -9999 -9999 -9999 -9999 -9999 -9999 -9999 -9999 -9999 -9999 -9999 -9999 -9999 -9999 -9999 -9999 -9999 -9999 -9999 -9999 -9999 -9999 -9999 -9999 -9999 -9999 -9999 -9999 -9999 -9999 -9999 1.16585E-2 1.04067E-2 1.81838E-2 1.00161E-2 7.62997E-3 1.64044E-2 1.995E-2 2.29904E-2 5.70039E-3 2.74274E-3 2.41681E-3 4.6599E-3 6.34349E-3 7.79352E-3 1.42987E-2 9.73905E-3 6.67947E-3 1.02819E-2 1.57096E-2 1.81161E-2 3.56099E-2 8.54228E-2 1.94047E-1 1.83277E-1 1.86931E-1 1.7851E-1 2.33298E-1 2.61047E-1 3.01506E-1 2.91409E-1 2.75502E-1 1.98762E-1 1.06455E-1 5.44714E-2 1.88374E-2 2.38503E-2 3.64873E-2 4.7656E-2 4.10468E-2 2.51505E-2 1.01076E-2 1.30293E-2 2.08489E-2 3.6741E-2 4.36162E-2 2.08971E-2 7.55952E-3 2.99422E-3 1.48035E-3 3.94735E-3 5.38631E-3 1.0037E-2 1.70131E-2 2.27296E-2 7.45865E-3 5.68605E-3 3.58542E-3 4.94522E-3 5.36415E-3 8.43475E-3 1.91751E-2 1.90098E-2 1.0902E-2 4.75227E-3 1.90309E-3 3.94175E-3 5.0936E-3 7.94915E-4 2.17063E-4 1.50138E-4 2.15526E-4 1.10047E-3 -9999 -9999 -9999 -9999 -9999 -9999 -9999 -9999 -9999 -9999 -9999 -9999 -9999 -9999 -9999 -9999 -9999 -9999 -9999 -9999 -9999 -9999 -9999 -9999 -9999 -9999 -9999 -9999 -9999 -9999 -9999 -9999 -9999 -9999 -9999 -9999 -9999 -9999 -9999 -9999 -9999 -9999 -9999 -9999 -9999 -9999 -9999 -9999 -9999 -9999 -9999 -9999 -9999 -9999 -9999
-9999 -9999 -9999 -9999 -9999 -9999 -9999 -9999 -9999 -9999 -9999 -9999 -9999 -9999 -9999 -9999 -9999 -9999 -9999 -9999 -9999 -9999 -9999 -9999 -9999 -9999 -9999 -9999 -9999 -9999 -9999 -9999 -9999 -9999 -9999 -9999 -9999 -9999 -9999 -9999 -9999 -9999 -9999 1.53493E-2 1.09673E-2 1.22907E-2 1.32454E-2 1.04584E-2 1.75622E-2 4.82482E-2 1.86657E-2 6.14119E-3 3.39343E-3 2.54816E-3 4.68677E-3 5.77192E-3 8.82114E-3 1.86312E-2 1.32801E-2 1.73062E-2 1.55483E-2 1.26537E-2 2.06201E-2 6.663E-2 1.42431E-1 2.34586E-1 2.29189E-1 2.05423E-1 1.94853E-1 2.28126E-1 2.71237E-1 2.35963E-1 2.19101E-1 1.53334E-1 7.64754E-2 4.95453E-2 2.50731E-2 1.5367E-2 7.8621E-3 5.73978E-3 2.28511E-2 2.08106E-2 1.2953E-2 7.11779E-3 5.8729E-3 1.64021E-2 2.82656E-2 4.06207E-2 2.56534E-2 1.05097E-2 3.13997E-3 1.39348E-3 3.01573E-3 5.05875E-3 1.06508E-2 1.40804E-2 1.48614E-2 1.17666E-2 1.42916E-2 5.05092E-3 3.28382E-3 5.00176E-3 7.98416E-3 1.15411E-2 5.75099E-3 2.66648E-3 1.3422E-3 1.16845E-3 4.49731E-3 3.66497E-3 6.25494E-4 2.16226E-4 2.86993E-4 7.27143E-4 -9999 -9999 -9999 -9999 -9999 -9999 -9999 -9999 -9999 -9999 -9999 -9999 -9999 -9999 -9999 -9999 -9999 -9999 -9999 -9999 -9999 -9999 -9999 -9999 -9999 -9999 -9999 -9999 -9999 -9999 -9999 -9999 -9999 -9999 -9999 -9999 -9999 -9999 -9999 -9999 -9999 -9999 -9999 -9999 -9999 -9999 -9999 -9999 -9999 -9999 -9999 -9999 -9999 -9999 -9999 -9999
-9999 -9999 -9999 -9999 -9999 -9999 -9999 -9999 -9999 -9999 -9999 -9999 -9999 -9999 -9999 -9999 -9999 -9999 -9999 -9999 -9999 -9999 -9999 -9999 -9999 -9999 -9999 -9999 -9999 -9999 -9999 -9999 -9999 -9999 -9999 -9999 -9999 -9999 -9999 -9999 -9999 -9999 -9999 1.88563E-2 6.36176E-3 5.64634E-3 1.14393E-2 5.13703E-3 1.36951E-2 4.49989E-2 1.06339E-2 4.5132E-3 4.17794E-3 4.34269E-3 8.32367E-3 7.41584E-3 1.55498E-2 2.01474E-2 8.87881E-3 2.08881E-2 1.46061E-2 1.14606E-2 3.29352E-2 1.01422E-1 2.41002E-1 2.9021E-1 2.52113E-1 2.09044E-1 2.05513E-1 2.20149E-1 1.73744E-1 1.58959E-1 1.32244E-1 8.03611E-2 3.95755E-2 2.33527E-2 1.25973E-2 7.85763E-3 4.02255E-3 6.22399E-3 2.18852E-2 1.36164E-2 7.33943E-3 5.00045E-3 1.00734E-2 1.57915E-2 2.33056E-2 2.0428E-2 1.58208E-2 7.65454E-3 2.17182E-3 1.4241E-3 2.06181E-3 4.6893E-3 9.20195E-3 9.72631E-3 8.38681E-3 1.17384E-2 1.56629E-2 5.11442E-3 2.23404E-3 2.76287E-3 5.38953E-3 6.99954E-3 7.00607E-3 3.21322E-3 1.27034E-3 6.97425E-4 1.99576E-3 1.93527E-3 3.54471E-4 3.48077E-4 8.06836E-4 -9999 -9999 -9999 -9999 -9999 -9999 -9999 -9999 -9999 -9999 -9999 -9999 -9999 -9999 -9999 -9999 -9999 -9999 -9999 -9999 -9999 -9999 -9999 -9999 -9999 -9999 -9999 -9999 -9999 -9999 -9999 -9999 -9999 -9999 -9999 -9999 -9999 -9999 -9999 -9999 -9999 -9999 -9999 -9999 -9999 -9999 -9999 -9999 -9999 -9999 -9999 -9999 -9999 -9999 -9999 -9999 -9999
-9999 -9999 -9999 -9999 -9999 -9999 -9999 -9999 -9999 -9999 -9999 -9999 -9999 -9999 -9999 -9999 -9999 -9999 -9999 -9999 -9999 -9999 -9999 -9999 -9999 -9999 -9999 -9999 -9999 -9999 -9999 -9999 -9999 -9999 -9999 -9999 -9999 -9999 -9999 -9999 -9999 -9999 -9999 5.97306E-3 4.96753E-3 5.07076E-3 1.89661E-3 3.46776E-3 1.47773E-2 1.02394E-2 4.16124E-3 4.50329E-3 8.93043E-3 9.55013E-3 8.62684E-3 6.71907E-3 1.55643E-2 3.99871E-2 9.6191E-3 1.59746E-2 2.47664E-2 1.469E-2 2.93235E-2 8.67156E-2 2.24985E-1 2.35528E-1 1.98032E-1 1.66093E-1 1.59575E-1 1.80093E-1 1.52955E-1 9.37337E-2 9.74202E-2 9.28342E-2 4.72089E-2 1.6891E-2 7.70616E-3 5.25346E-3 6.25069E-3 1.15248E-2 2.15211E-2 1.10168E-2 8.07682E-3 5.05558E-3 1.1397E-2 1.41909E-2 1.54742E-2 1.43907E-2 8.18303E-3 3.74457E-3 1.42827E-3 1.71965E-3 1.74472E-3 5.73325E-3 8.39429E-3 4.70315E-3 3.47174E-3 1.08976E-2 2.2517E-2 1.3125E-2 2.12278E-3 9.83904E-4 1.63035E-3 3.14688E-3 3.66822E-3 2.60524E-3 1.03771E-3 3.59239E-4 1.29937E-3 2.33234E-3 5.14405E-4 1.5614E-3 -9999 -9999 -9999 -9999 -9999 -9999 -9999 -9999 -9999 -9999 -9999 -9999 -9999 -9999 -9999 -9999 -9999 -9999 -9999 -9999 -9999 -9999 -9999 -9999 -9999 -9999 -9999 -9999 -9999 -9999 -9999 -9999 -9999 -9999 -9999 -9999 -9999 -9999 -9999 -9999 -9999 -9999 -9999 -9999 -9999 -9999 -9999 -9999 -9999 -9999 -9999 -9999 -9999 -9999 -9999 -9999 -9999 -9999
-9999 -9999 -9999 -9999 -9999 -9999 -9999 -9999 -9999 -9999 -9999 -9999 -9999 -9999 -9999 -9999 -9999 -9999 -9999 -9999 -9999 -9999 -9999 -9999 -9999 -9999 -9999 -9999 -9999 -9999 -9999 -9999 -9999 -9999 -9999 -9999 -9999 -9999 -9999 -9999 -9999 -9999 4.18373E-3 2.60338E-3 6.50226E-3 1.50959E-3 2.38508E-3 7.92947E-3 9.22878E-3 7.82451E-3 5.57368E-3 5.75091E-3 9.21384E-3 1.33491E-2 1.02051E-2 5.98996E-3 1.68422E-2 3.44846E-2 6.65039E-3 1.53089E-2 3.91632E-2 2.40398E-2 2.66237E-2 9.43593E-2 1.99455E-1 2.11746E-1 2.02156E-1 1.47271E-1 1.27191E-1 1.47178E-1 1.55774E-1 1.14047E-1 6.32048E-2 6.74396E-2 8.1946E-2 5.13301E-2 2.36963E-2 1.89622E-2 2.57382E-2 3.11465E-2 2.83836E-2 1.37402E-2 9.6581E-3 3.77293E-3 4.77409E-3 1.13632E-2 1.00881E-2 1.18562E-2 9.3618E-3 3.26466E-3 1.60212E-3 2.05809E-3 1.97517E-3 4.67279E-3 4.18361E-3 2.17373E-3 3.62273E-3 1.45927E-2 3.16794E-2 1.4682E-2 2.95686E-3 7.71717E-4 7.38959E-4 1.1624E-3 1.91909E-3 2.42308E-3 6.54211E-4 2.43269E-4 1.01565E-3 1.6996E-3 5.61045E-4 -9999 -9999 -9999 -9999 -9999 -9999 -9999 -9999 -9999 -9999 -9999 -9999 -9999 -9999 -9999 -9999 -9999 -9999 -9999 -9999 -9999 -9999 -9999 -9999 -9999 -9999 -9999 -9999 -9999 -9999 -9999 -9999 -9999 -9999 -9999 -9999 -9999 -9999 -9999 -9999 -9999 -9999 -9999 -9999 -9999 -9999 -9999 -9999 -9999 -9999 -9999 -9999 -9999 -9999 -9999 -9999 -9999 -9999 -9999
-9999 -9999 -9999 -9999 -9999 -9999 -9999 -9999 -9999 -9999 -9999 -9999 -9999 -9999 -9999 -9999 -9999 -9999 -9999 -9999 -9999 -9999 -9999 -9999 -9999 -9999 -9999 -9999 -9999 -9999 -9999 -9999 -9999 -9999 -9999 -9999 -9999 -9999 -9999 -9999 -9999 -9999 2.35854E-3 1.9792E-3 3.41051E-3 1.28577E-3 2.33348E-3 2.1473E-3 2.09587E-3 2.08344E-3 3.16495E-3 7.45631E-3 2.52931E-2 5.39549E-2 2.06309E-2 5.11648E-3 -9999 1.4106E-2 5.57341E-3 2.34493E-2 4.88434E-2 3.0396E-2 3.40079E-2 1.11407E-1 2.01766E-1 2.45977E-1 1.78696E-1 1.29795E-1 1.1272E-1 1.03154E-1 1.2974E-1 1.33E-1 6.5199E-2 4.0098E-2 5.08601E-2 4.84947E-2 4.40206E-2 3.87557E-2 3.61417E-2 1.72102E-2 1.46063E-2 1.38266E-2 1.00238E-2 4.49797E-3 3.49809E-3 7.4359E-3 8.70296E-3 6.71364E-3 6.56447E-3 3.50826E-3 1.65191E-3 1.60341E-3 2.6506E-3 3.10474E-3 1.42852E-3 2.75844E-3 7.6928E-3 2.45223E-2 4.76859E-2 3.78568E-2 1.4651E-2 3.03877E-3 5.49415E-4 4.91399E-4 7.41087E-4 8.95531E-4 3.28215E-4 2.78481E-4 7.54349E-4 2.27562E-3 7.27331E-4 -9999 -9999 -9999 -9999 -9999 -9999 -9999 -9999 -9999 -9999 -9999 -9999 -9999 -9999 -9999 -9999 -9999 -9999 -9999 -9999 -9999 -9999 -9999 -9999 -9999 -9999 -9999 -9999 -9999 -9999 -9999 -9999 -9999 -9999 -9999 -9999 -9999 -9999 -9999 -9999 -9999 -9999 -9999 -9999 -9999 -9999 -9999 -9999 -9999 -9999 -9999 -9999 -9999 -9999 -9999 -9999 -9999 -9999 -9999
-9999 -9999 -9999 -9999 -9999 -9999 -9999 -9999 -9999 -9999 -9999 -9999 -9999 -9999 -9999 -9999 -9999 -9999 -9999 -9999 -9999 -9999 -9999 -9999 -9999 -9999 -9999 -9999 -9999 -9999 -9999 -9999 -9999 -9999 -9999 -9999 -9999 -9999 -9999 -9999 -9999 -9999 1.68291E-3 2.14107E-3 1.89408E-3 1.52274E-3 1.30613E-3 4.59152E-3 1.87532E-3 1.23026E-3 2.53566E-3 1.0134E-2 7.23914E-2 1.2977E-1 -9999 -9999 -9999 2.72792E-3 4.05485E-3 2.65047E-2 4.34273E-2 2.17192E-2 3.75383E-2 1.4993E-1 2.46915E-1 1.65416E-1 1.46493E-1 1.22981E-1 8.80583E-2 8.80219E-2 1.10888E-1 1.66421E-1 1.55787E-1 7.02325E-2 3.82692E-2 1.93214E-2 1.44275E-2 2.27568E-2 2.42707E-2 8.33833E-3 7.10411E-3 1.28942E-2 1.89383E-2 6.63649E-3 3.95971E-3 7.7995E-3 8.44988E-3 9.11539E-3 6.15365E-3 2.85351E-3 1.51031E-3 1.35156E-3 1.00826E-3 1.8654E-3 2.44711E-3 5.20312E-3 1.47752E-2 1.33884E-2 1.18214E-2 1.17843E-2 1.40225E-2 6.99956E-3 1.07045E-3 4.06478E-4 5.90347E-4 5.74016E-4 1.47444E-4 2.31207E-4 5.3324E-4 5.63913E-4 7.8569E-5 -9999 -9999 -9999 -9999 -9999 -9999 -9999 -9999 -9999 -9999 -9999 -9999 -9999 -9999 -9999 -9999 -9999 -9999 -9999 -9999 -9999 -9999 -9999 -9999 -9999 -9999 -9999 -9999 -9999 -9999 -9999 -9999 -9999 -9999 -9999 -9999 -9999 -9999 -9999 -9999 -9999 -9999 -9999 -9999 -9999 -9999 -9999 -9999 -9999 -9999 -9999 -9999 -9999 -9999 -9999 -9999 -9999 -9999 -9999
-9999 -9999 -9999 -9999 -9999 -9999 -9999 -9999 -9999 -9999 -9999 -9999 -9999 -9999 -9999 -9999 -9999 -9999 -9999 -9999 -9999 -9999 -9999 -9999 -9999 -9999 -9999 -9999 -9999 -9999 -9999 -9999 -9999 -9999 -9999 -9999 -9999 -9999 -9999 -9999 -9999 -9999 -9999 4.91023E-3 2.83978E-3 2.09415E-3 3.22753E-3 3.62173E-3 2.9689E-3 4.72633E-3 3.18476E-3 6.98141E-3 3.72709E-2 1.41203E-1 -9999 -9999 -9999 3.20761E-3 6.02932E-3 1.60593E-2 1.93533E-2 1.99343E-2 3.09316E-2 1.23169E-1 1.71425E-1 1.01194E-1 6.64039E-2 7.49197E-2 8.5035E-2 6.58655E-2 6.7059E-2 9.02604E-2 7.75731E-2 5.85148E-2 4.84981E-2 2.86483E-2 1.13253E-2 1.95511E-2 2.58974E-2 1.40909E-2 1.64448E-2 2.86178E-2 3.30911E-2 1.20666E-2 3.52095E-3 6.83179E-3 7.03406E-3 6.70327E-3 5.92952E-3 4.17707E-3 2.25364E-3 1.00337E-3 6.48949E-4 2.18817E-3 4.96442E-3 1.2397E-2 2.75816E-2 1.8335E-2 8.63348E-3 3.42928E-3 5.11926E-3 3.1691E-3 4.96711E-4 3.25604E-4 3.3661E-4 2.34612E-4 2.22562E-4 3.01533E-4 1.29513E-4 2.76389E-5 2.90397E-5 3.35509E-5 -9999 -9999 -9999 -9999 -9999 -9999 -9999 -9999 -9999 -9999 -9999 -9999 -9999 -9999 -9999 -9999 -9999 -9999 -9999 -9999 -9999 -9999 -9999 -9999 -9999 -9999 -9999 -9999 -9999 -9999 -9999 -9999 -9999 -9999 -9999 -9999 -9999 -9999 -9999 -9999 -9999 -9999 -9999 -9999 -9999 -9999 -9999 -9999 -9999 -9999 -9999 -9999 -9999 -9999 -9999 -9999 -9999 -9999
-9999 -9999 -9999 -9999 -9999 -9999 -9999 -9999 -9999 -9999 -9999 -9999 -9999 -9999 -9999 -9999 -9999 -9999 -9999 -9999 -9999 -9999 -9999 -9999 -9999 -9999 -9999 -9999 -9999 -9999 -9999 -9999 -9999 -9999 -9999 -9999 -9999 -9999 -9999 -9999 -9999 -9999 -9999 5.8741E-3 4.37375E-3 1.77656E-3 2.68598E-3 2.84233E-3 1.00325E-2 4.91127E-3 5.0147E-3 1.0197E-2 2.27741E-2 -9999 -9999 -9999 -9999 -9999 -9999 5.47861E-3 9.73031E-3 1.30468E-2 3.84792E-2 1.67393E-1 2.23019E-1 1.55814E-1 8.86367E-2 3.26809E-2 3.51107E-2 2.64598E-2 3.37485E-2 5.74508E-2 6.86716E-2 4.82243E-2 3.34614E-2 1.04473E-2 9.14159E-3 1.96426E-2 1.55282E-2 2.1032E-2 3.25311E-2 3.89552E-2 3.55495E-2 1.06825E-2 2.36089E-3 4.50907E-3 6.67421E-3 4.37108E-3 5.27009E-3 6.98321E-3 3.22135E-3 6.23731E-4 6.8189E-4 1.69538E-3 7.0286E-3 1.60315E-2 2.12328E-2 7.00577E-3 3.555E-3 1.97851E-3 1.12646E-3 4.83997E-4 1.91192E-4 1.97252E-4 3.27384E-4 2.57073E-4 2.23553E-4 7.26836E-5 1.60225E-5 2.17849E-5 4.0158E-5 -9999 -9999 -9999 -9999 -9999 -9999 -9999 -9999 -9999 -9999 -9999 -9999 -9999 -9999 -9999 -9999 -9999 -9999 -9999 -9999 -9999 -9999 -9999 -9999 -9999 -9999 -9999 -9999 -9999 -9999 -9999 -9999 -9999 -9999 -9999 -9999 -9999 -9999 -9999 -9999 -9999 -9999 -9999 -9999 -9999 -9999 -9999 -9999 -9999 -9999 -9999 -9999 -9999 -9999 -9999 -9999 -9999 -9999 -9999
-9999 -9999 -9999 -9999 -9999 -9999 -9999 -9999 -9999 -9999 -9999 -9999 -9999 -9999 -9999 -9999 -9999 -9999 -9999 -9999 -9999 -9999 -9999 -9999 -9999 -9999 -9999 -9999 -9999 -9999 -9999 -9999 -9999 -9999 -9999 -9999 -9999 -9999 -9999 -9999 -9999 -9999 -9999 3.67783E-3 4.69183E-3 1.3609E-3 1.83175E-3 2.70517E-3 4.47187E-3 1.90193E-3 1.3504E-3 2.04552E-3 4.34705E-3 -9999 -9999 -9999 -9999 -9999 -9999 -9999 1.25884E-2 3.88798E-2 9.0591E-2 2.13513E-1 1.97178E-1 1.78671E-1 1.02805E-1 2.689E-2 1.54216E-2 1.8313E-2 3.67645E-2 3.07818E-2 2.87357E-2 2.29462E-2 1.07975E-2 5.45275E-3 9.57838E-3 1.47643E-2 1.12517E-2 1.18313E-2 1.15662E-2 1.75926E-2 2.10259E-2 6.30484E-3 1.31689E-3 2.01445E-3 3.28641E-3 5.7505E-3 1.2506E-2 1.80093E-2 3.75136E-3 8.27922E-4 5.76509E-4 1.4714E-3 3.80711E-3 1.00293E-2 1.41463E-2 7.10707E-3 7.1625E-3 5.32318E-3 1.48855E-3 4.51633E-4 1.54514E-4 1.57303E-4 2.80874E-4 2.25007E-4 8.46376E-5 2.1886E-5 1.95833E-5 2.27984E-5 -9999 -9999 -9999 -9999 -9999 -9999 -9999 -9999 -9999 -9999 -9999 -9999 -9999 -9999 -9999 -9999 -9999 -9999 -9999 -9999 -9999 -9999 -9999 -9999 -9999 -9999 -9999 -9999 -9999 -9999 -9999 -9999 -9999 -9999 -9999 -9999 -9999 -9999 -9999 -9999 -9999 -9999 -9999 -9999 -9999 -9999 -9999 -9999 -9999 -9999 -9999 -9999 -9999 -9999 -9999 -9999 -9999 -9999 -9999 -9999
-9999 -9999 -9999 -9999 -9999 -9999 -9999 -9999 -9999 -9999 -9999 -9999 -9999 -9999 -9999 -9999 -9999 -9999 -9999 -9999 -9999 -9999 -9999 -9999 -9999 -9999 -9999 -9999 -9999 -9999 -9999 -9999 -9999 -9999 -9999 -9999 -9999 -9999 -9999 -9999 -9999 -9999 -9999 -9999 8.36487E-3 1.61743E-3 7.97701E-4 3.29411E-3 1.94978E-3 1.53109E-3 2.24374E-3 3.51948E-3 -9999 -9999 -9999 -9999 -9999 -9999 -9999 -9999 -9999 7.00655E-2 1.21009E-1 1.35477E-1 9.03293E-2 6.27422E-2 3.29044E-2 1.63794E-2 1.33736E-2 1.48862E-2 2.59697E-2 3.44627E-2 2.29871E-2 1.20304E-2 8.76904E-3 1.03815E-2 1.22739E-2 1.05453E-2 7.69182E-3 6.39661E-3 7.84992E-3 1.18414E-2 1.03046E-2 2.32255E-3 1.14221E-3 1.6669E-3 2.82191E-3 7.91993E-3 1.85801E-2 1.61471E-2 2.8315E-3 5.57882E-4 7.62447E-4 9.74969E-4 1.99869E-3 3.26418E-3 1.04196E-2 5.91767E-3 5.65319E-3 4.32824E-3 2.6071E-3 9.35282E-4 1.52675E-4 1.26399E-4 1.22092E-4 1.08464E-4 6.37914E-5 3.08788E-5 -9999 -9999 -9999 -9999 -9999 -9999 -9999 -9999 -9999 -9999 -9999 -9999 -9999 -9999 -9999 -9999 -9999 -9999 -9999 -9999 -9999 -9999 -9999 -9999 -9999 -9999 -9999 -9999 -9999 -9999 -9999 -9999 -9999 -9999 -9999 -9999 -9999 -9999 -9999 -9999 -9999 -9999 -9999 -9999 -9999 -9999 -9999 -9999 -9999 -9999 -9999 -9999 -9999 -9999 -9999 -9999 -9999 -9999 -9999 -9999 -9999 -9999
-9999 -9999 -9999 -9999 -9999 -9999 -9999 -9999 -9999 -9999 -9999 -9999 -9999 -9999 -9999 -9999 -9999 -9999 -9999 -9999 -9999 -9999 -9999 -9999 -9999 -9999 -9999 -9999 -9999 -9999 -9999 -9999 -9999 -9999 -9999 -9999 -9999 -9999 -9999 -9999 -9999 -9999 -9999 -9999 6.47009E-3 1.37434E-3 2.32432E-3 2.78577E-3 2.31148E-3 3.93777E-3 4.04623E-3 -9999 -9999 -9999 -9999 -9999 -9999 -9999 -9999 -9999 -9999 -9999 -9999 1.02295E-1 8.30693E-2 3.39917E-2 1.45893E-2 1.15803E-2 1.28915E-2 1.53796E-2 1.56008E-2 4.18114E-2 4.23694E-2 2.59572E-2 1.70321E-2 1.51095E-2 9.26699E-3 8.50371E-3 8.45749E-3 6.42584E-3 6.6124E-3 7.90131E-3 6.41727E-3 1.66569E-3 1.89069E-3 3.04909E-3 3.54746E-3 5.97132E-3 1.21695E-2 1.22066E-2 2.14149E-3 5.20605E-4 8.15573E-4 7.49024E-4 1.26658E-3 2.17065E-3 6.03384E-3 3.08565E-3 1.54899E-3 1.00132E-3 1.06567E-3 9.53231E-4 5.54893E-4 8.9254E-5 7.25232E-5 5.48549E-5 4.3685E-5 -9999 -9999 -9999 -9999 -9999 -9999 -9999 -9999 -9999 -9999 -9999 -9999 -9999 -9999 -9999 -9999 -9999 -9999 -9999 -9999 -9999 -9999 -9999 -9999 -9999 -9999 -9999 -9999 -9999 -9999 -9999 -9999 -9999 -9999 -9999 -9999 -9999 -9999 -9999 -9999 -9999 -9999 -9999 -9999 -9999 -9999 -9999 -9999 -9999 -9999 -9999 -9999 -9999 -9999 -9999 -9999 -9999 -9999 -9999 -9999 -9999 -9999 -9999
-9999 -9999 -9999 -9999 -9999 -9999 -9999 -9999 -9999 -9999 -9999 -9999 -9999 -9999 -9999 -9999 -9999 -9999 -9999 -9999 -9999 -9999 -9999 -9999 -9999 -9999 -9999 -9999 -9999 -9999 -9999 -9999 -9999 -9999 -9999 -9999 -9999 -9999 -9999 -9999 -9999 -9999 -9999 -9999 3.62402E-3 3.0099E-3 5.63016E-3 2.13004E-3 1.92668E-3 -9999 -9999 -9999 -9999 -9999 -9999 -9999 -9999 -9999 -9999 -9999 -9999 -9999 -9999 3.72472E-2 2.84925E-2 1.56075E-2 1.39717E-2 1.27631E-2 8.94959E-3 1.25925E-2 1.34876E-2 1.88619E-2 1.51152E-2 2.34881E-2 2.23066E-2 1.22106E-2 4.20479E-3 4.82514E-3 6.672E-3 4.6288E-3 5.37798E-3 8.41878E-3 6.38164E-3 2.03599E-3 2.7744E-3 4.4359E-3 4.27543E-3 3.12376E-3 4.53267E-3 6.8803E-3 2.00124E-3 4.8403E-4 6.22339E-4 4.58475E-4 9.61184E-4 9.63454E-4 2.53768E-3 1.53979E-3 1.20974E-3 6.34959E-4 2.54906E-4 1.97246E-4 2.26537E-4 7.54037E-5 3.86614E-5 4.58598E-5 -9999 -9999 -9999 -9999 -9999 -9999 -9999 -9999 -9999 -9999 -9999 -9999 -9999 -9999 -9999 -9999 -9999 -9999 -9999 -9999 -9999 -9999 -9999 -9999 -9999 -9999 -9999 -9999 -9999 -9999 -9999 -9999 -9999 -9999 -9999 -9999 -9999 -9999 -9999 -9999 -9999 -9999 -9999 -9999 -9999 -9999 -9999 -9999 -9999 -9999 -9999 -9999 -9999 -9999 -9999 -9999 -9999 -9999 -9999 -9999 -9999 -9999 -9999 -9999
-9999 -9999 -9999 -9999 -9999 -9999 -9999 -9999 -9999 -9999 -9999 -9999 -9999 -9999 -9999 -9999 -9999 -9999 -9999 -9999 -9999 -9999 -9999 -9999 -9999 -9999 -9999 -9999 -9999 -9999 -9999 -9999 -9999 -9999 -9999 -9999 -9999 -9999 -9999 -9999 -9999 -9999 -9999 -9999 3.49302E-3 3.74855E-3 6.47822E-3 2.03871E-3 8.27768E-4 -9999 -9999 -9999 -9999 -9999 -9999 -9999 -9999 -9999 -9999 -9999 -9999 -9999 -9999 1.09625E-2 6.24479E-3 3.99262E-3 6.76356E-3 1.07134E-2 4.89852E-3 5.57269E-3 1.27607E-2 1.84293E-2 9.26999E-3 1.67782E-2 2.68528E-2 1.11482E-2 3.82944E-3 4.41098E-3 4.28298E-3 3.44632E-3 3.57719E-3 7.70685E-3 4.33674E-3 1.21025E-3 1.75839E-3 3.03466E-3 2.79437E-3 1.94564E-3 3.01998E-3 4.25654E-3 1.95169E-3 6.63626E-4 6.19262E-4 4.10068E-4 6.0219E-4 6.16796E-4 5.77138E-4 1.09535E-3 1.70023E-3 6.8018E-4 1.06417E-4 7.93691E-5 1.13142E-4 8.22063E-5 4.20408E-5 6.16614E-5 -9999 -9999 -9999 -9999 -9999 -9999 -9999 -9999 -9999 -9999 -9999 -9999 -9999 -9999 -9999 -9999 -9999 -9999 -9999 -9999 -9999 -9999 -9999 -9999 -9999 -9999 -9999 -9999 -9999 -9999 -9999 -9999 -9999 -9999 -9999 -9999 -9999 -9999 -9999 -9999 -9999 -9999 -9999 -9999 -9999 -9999 -9999 -9999 -9999 -9999 -9999 -9999 -9999 -9999 -9999 -9999 -9999 -9999 -9999 -9999 -9999 -9999 -9999 -9999
-9999 -9999 -9999 -9999 -9999 -9999 -9999 -9999 -9999 -9999 -9999 -9999 -9999 -9999 -9999 -9999 -9999 -9999 -9999 -9999 -9999 -9999 -9999 -9999 -9999 -9999 -9999 -9999 -9999 -9999 -9999 -9999 -9999 -9999 -9999 -9999 -9999 -9999 -9999 -9999 -9999 -9999 -9999 -9999 2.42894E-3 2.83958E-3 6.78226E-3 4.91285E-3 2.19257E-3 -9999 -9999 -9999 -9999 -9999 -9999 -9999 -9999 -9999 -9999 -9999 -9999 -9999 -9999 -9999 -9999 2.48961E-3 2.45709E-3 4.46822E-3 3.70362E-3 2.65159E-3 6.48197E-3 1.60301E-2 1.20327E-2 2.06727E-2 1.81732E-2 6.13299E-3 3.37926E-3 5.31443E-3 4.73248E-3 2.75618E-3 2.19329E-3 3.14084E-3 2.46787E-3 6.47457E-4 8.62838E-4 1.69335E-3 1.73967E-3 2.21055E-3 4.15464E-3 5.38058E-3 1.82824E-3 5.15671E-4 4.60599E-4 3.47735E-4 3.35429E-4 5.04208E-4 5.45223E-4 8.97582E-4 1.69727E-3 4.92339E-4 9.06752E-5 7.19638E-5 1.19919E-4 9.61358E-5 7.18797E-5 -9999 -9999 -9999 -9999 -9999 -9999 -9999 -9999 -9999 -9999 -9999 -9999 -9999 -9999 -9999 -9999 -9999 -9999 -9999 -9999 -9999 -9999 -9999 -9999 -9999 -9999 -9999 -9999 -9999 -9999 -9999 -9999 -9999 -9999 -9999 -9999 -9999 -9999 -9999 -9999 -9999 -9999 -9999 -9999 -9999 -9999 -9999 -9999 -9999 -9999 -9999 -9999 -9999 -9999 -9999 -9999 -9999 -9999 -9999 -9999 -9999 -9999 -9999 -9999 -9999
-9999 -9999 -9999 -9999 -9999 -9999 -9999 -9999 -9999 -9999 -9999 -9999 -9999 -9999 -9999 -9999 -9999 -9999 -9999 -9999 -9999 -9999 -9999 -9999 -9999 -9999 -9999 -9999 -9999 -9999 -9999 -9999 -9999 -9999 -9999 -9999 -9999 -9999 -9999 -9999 -9999 -9999 -9999 -9999 1.18212E-3 3.20595E-3 4.90182E-3 3.0334E-3 1.57131E-3 1.65008E-3 -9999 -9999 -9999 -9999 -9999 -9999 -9999 -9999 -9999 -9999 -9999 -9999 -9999 -9999 -9999 3.83702E-3 2.08491E-3 2.2996E-3 1.51183E-3 1.89793E-3 3.68791E-3 1.37099E-2 1.4673E-2 1.57591E-2 1.12774E-2 7.21752E-3 2.69424E-3 2.42968E-3 3.78178E-3 2.51397E-3 2.19239E-3 3.00876E-3 2.15877E-3 6.67432E-4 5.63487E-4 1.05943E-3 1.49686E-3 3.96081E-3 6.57033E-3 9.20441E-3 2.33573E-3 4.4612E-4 3.41626E-4 2.74241E-4 2.03379E-4 3.66694E-4 6.68514E-4 5.61525E-4 8.34202E-4 4.58875E-4 1.11776E-4 1.20596E-4 1.11842E-4 2.01368E-4 1.31428E-4 -9999 -9999 -9999 -9999 -9999 -9999 -9999 -9999 -9999 -9999 -9999 -9999 -9999 -9999 -9999 -9999 -9999 -9999 -9999 -9999 -9999 -9999 -9999 -9999 -9999 -9999 -9999 -9999 -9999 -9999 -9999 -9999 -9999 -9999 -9999 -9999 -9999 -9999 -9999 -9999 -9999 -9999 -9999 -9999 -9999 -9999 -9999 -9999 -9999 -9999 -9999 -9999 -9999 -9999 -9999 -9999 -9999 -9999 -9999 -9999 -9999 -9999 -9999 -9999 -9999
-9999 -9999 -9999 -9999 -9999 -9999 -9999 -9999 -9999 -9999 -9999 -9999 -9999 -9999 -9999 -9999 -9999 -9999 -9999 -9999 -9999 -9999 -9999 -9999 -9999 -9999 -9999 -9999 -9999 -9999 -9999 -9999 -9999 -9999 -9999 -9999 -9999 -9999 -9999 -9999 -9999 -9999 -9999 -9999 -9999 1.07182E-3 1.4204E-3 2.59487E-3 1.97786E-3 -9999 -9999 -9999 -9999 -9999 -9999 -9999 -9999 -9999 -9999 -9999 -9999 -9999 -9999 -9999 -9999 -9999 3.59196E-3 1.60245E-3 1.49182E-3 2.95396E-3 6.72149E-3 1.75932E-2 1.37305E-2 1.2959E-2 1.28489E-2 1.54256E-2 5.83247E-3 1.54344E-3 2.608E-3 3.75533E-3 3.56351E-3 2.98931E-3 1.56187E-3 5.52435E-4 4.923E-4 7.77083E-4 1.43459E-3 3.12474E-3 7.13007E-3 5.69334E-3 2.42501E-3 6.50098E-4 5.02019E-4 3.77494E-4 3.1546E-4 2.95906E-4 2.79996E-4 4.41482E-4 4.99454E-4 5.1049E-4 1.97479E-4 1.21127E-4 1.83781E-4 8.37471E-5 -9999 -9999 -9999 -9999 -9999 -9999 -9999 -9999 -9999 -9999 -9999 -9999 -9999 -9999 -9999 -9999 -9999 -9999 -9999 -9999 -9999 -9999 -9999 -9999 -9999 -9999 -9999 -9999 -9999 -9999 -9999 -9999 -9999 -9999 -9999 -9999 -9999 -9999 -9999 -9999 -9999 -9999 -9999 -9999 -9999 -9999 -9999 -9999 -9999 -9999 -9999 -9999 -9999 -9999 -9999 -9999 -9999 -9999 -9999 -9999 -9999 -9999 -9999 -9999 -9999 -9999
-9999 -9999 -9999 -9999 -9999 -9999 -9999 -9999 -9999 -9999 -9999 -9999 -9999 -9999 -9999 -9999 -9999 -9999 -9999 -9999 -9999 -9999 -9999 -9999 -9999 -9999 -9999 -9999 -9999 -9999 -9999 -9999 -9999 -9999 -9999 -9999 -9999 -9999 -9999 -9999 -9999 -9999 -9999 -9999 -9999 1.00058E-3 1.90426E-3 1.06919E-3 4.8394E-4 -9999 -9999 -9999 -9999 -9999 -9999 -9999 -9999 -9999 -9999 -9999 -9999 -9999 -9999 -9999 -9999 -9999 -9999 -9999 1.50551E-3 2.72484E-3 4.00043E-3 7.95402E-3 8.11419E-3 1.59223E-2 1.56281E-2 9.28205E-3 4.51369E-3 1.13629E-3 1.171E-3 4.3116E-3 2.73278E-3 2.71462E-3 1.32091E-3 6.00862E-4 4.56526E-4 7.36174E-4 8.3629E-4 9.64204E-4 2.00006E-3 3.28272E-3 2.77868E-3 1.38643E-3 1.18914E-3 6.86115E-4 5.43954E-4 4.06201E-4 1.45706E-4 3.81582E-4 5.19057E-4 7.01362E-4 1.48995E-4 5.11021E-5 5.35436E-5 -9999 -9999 -9999 -9999 -9999 -9999 -9999 -9999 -9999 -9999 -9999 -9999 -9999 -9999 -9999 -9999 -9999 -9999 -9999 -9999 -9999 -9999 -9999 -9999 -9999 -9999 -9999 -9999 -9999 -9999 -9999 -9999 -9999 -9999 -9999 -9999 -9999 -9999 -9999 -9999 -9999 -9999 -9999 -9999 -9999 -9999 -9999 -9999 -9999 -9999 -9999 -9999 -9999 -9999 -9999 -9999 -9999 -9999 -9999 -9999 -9999 -9999 -9999 -9999 -9999 -9999 -9999
-9999 -9999 -9999 -9999 -9999 -9999 -9999 -9999 -9999 -9999 -9999 -9999 -9999 -9999 -9999 -9999 -9999 -9999 -9999 -9999 -9999 -9999 -9999 -9999 -9999 -9999 -9999 -9999 -9999 -9999 -9999 -9999 -9999 -9999 -9999 -9999 -9999 -9999 -9999 -9999 -9999 -9999 -9999 -9999 -9999 -9999 -9999 3.24724E-3 4.60108E-4 2.90084E-4 -9999 -9999 -9999 -9999 -9999 -9999 -9999 -9999 -9999 -9999 -9999 -9999 -9999 -9999 -9999 -9999 -9999 2.15587E-3 4.50102E-3 3.52329E-3 3.01757E-3 2.72043E-3 4.86885E-3 8.32699E-3 7.52414E-3 3.65273E-3 1.18293E-3 5.8501E-4 1.31848E-3 1.81156E-3 2.27971E-3 2.03161E-3 1.18278E-3 6.43342E-4 7.28981E-4 9.27545E-4 5.99294E-4 5.41803E-4 8.67385E-4 1.77179E-3 2.08017E-3 1.81649E-3 1.99234E-3 1.35195E-3 8.44219E-4 1.76479E-4 1.00569E-4 1.63832E-4 3.94646E-4 4.22666E-4 1.35057E-4 4.28319E-5 2.88224E-5 -9999 -9999 -9999 -9999 -9999 -9999 -9999 -9999 -9999 -9999 -9999 -9999 -9999 -9999 -9999 -9999 -9999 -9999 -9999 -9999 -9999 -9999 -9999 -9999 -9999 -9999 -9999 -9999 -9999 -9999 -9999 -9999 -9999 -9999 -9999 -9999 -9999 -9999 -9999 -9999 -9999 -9999 -9999 -9999 -9999 -9999 -9999 -9999 -9999 -9999 -9999 -9999 -9999 -9999 -9999 -9999 -9999 -9999 -9999 -9999 -9999 -9999 -9999 -9999 -9999 -9999 -9999
-9999 -9999 -9999 -9999 -9999 -9999 -9999 -9999 -9999 -9999 -9999 -9999 -9999 -9999 -9999 -9999 -9999 -9999 -9999 -9999 -9999 -9999 -9999 -9999 -9999 -9999 -9999 -9999 -9999 -9999 -9999 -9999 -9999 -9999 -9999 -9999 -9999 -9999 -9999 -9999 -9999 -9999 -9999 -9999 -9999 -9999 -9999 1.81957E-3 1.93405E-3 -9999 -9999 -9999 -9999 -9999 -9999 -9999 -9999 -9999 -9999 -9999 -9999 -9999 -9999 -9999 -9999 -9999 -9999 -9999 2.45726E-3 3.64277E-3 1.95782E-3 2.10262E-3 5.66055E-3 3.65224E-3 1.77664E-3 1.28961E-3 7.94128E-4 1.02958E-3 1.49773E-3 1.42326E-3 1.56786E-3 1.77847E-3 1.02171E-3 5.14114E-4 5.11925E-4 6.71548E-4 4.10228E-4 4.4403E-4 4.61826E-4 9.43542E-4 1.41507E-3 2.00987E-3 1.76122E-3 1.33485E-3 8.88202E-4 1.41883E-4 3.82681E-5 8.30547E-5 2.5689E-4 3.35394E-4 1.07787E-4 4.605E-5 2.68274E-5 -9999 -9999 -9999 -9999 -9999 -9999 -9999 -9999 -9999 -9999 -9999 -9999 -9999 -9999 -9999 -9999 -9999 -9999 -9999 -9999 -9999 -9999 -9999 -9999 -9999 -9999 -9999 -9999 -9999 -9999 -9999 -9999 -9999 -9999 -9999 -9999 -9999 -9999 -9999 -9999 -9999 -9999 -9999 -9999 -9999 -9999 -9999 -9999 -9999 -9999 -9999 -9999 -9999 -9999 -9999 -9999 -9999 -9999 -9999 -9999 -9999 -9999 -9999 -9999 -9999 -9999 -9999
-9999 -9999 -9999 -9999 -9999 -9999 -9999 -9999 -9999 -9999 -9999 -9999 -9999 -9999 -9999 -9999 -9999 -9999 -9999 -9999 -9999 -9999 -9999 -9999 -9999 -9999 -9999 -9999 -9999 -9999 -9999 -9999 -9999 -9999 -9999 -9999 -9999 -9999 -9999 -9999 -9999 -9999 -9999 -9999 -9999 -9999 -9999 -9999 1.75028E-3 -9999 -9999 -9999 -9999 -9999 -9999 -9999 -9999 -9999 -9999 -9999 -9999 -9999 -9999 -9999 -9999 -9999 2.58411E-3 5.4052E-4 1.21091E-3 2.60106E-3 3.25185E-3 2.42051E-3 6.01492E-3 3.90198E-3 1.19713E-3 6.7283E-4 6.08579E-4 7.31055E-4 1.14021E-3 2.13329E-3 1.75161E-3 1.56751E-3 1.49313E-3 6.60323E-4 6.78282E-4 8.91216E-4 5.57821E-4 4.20681E-4 4.48471E-4 7.66169E-4 1.44184E-3 2.2579E-3 2.0756E-3 8.91451E-4 4.98656E-4 1.52256E-4 2.83943E-5 6.86027E-5 6.82011E-5 9.19208E-5 4.89112E-5 3.52363E-5 3.35239E-5 -9999 -9999 -9999 -9999 -9999 -9999 -9999 -9999 -9999 -9999 -9999 -9999 -9999 -9999 -9999 -9999 -9999 -9999 -9999 -9999 -9999 -9999 -9999 -9999 -9999 -9999 -9999 -9999 -9999 -9999 -9999 -9999 -9999 -9999 -9999 -9999 -9999 -9999 -9999 -9999 -9999 -9999 -9999 -9999 -9999 -9999 -9999 -9999 -9999 -9999 -9999 -9999 -9999 -9999 -9999 -9999 -9999 -9999 -9999 -9999 -9999 -9999 -9999 -9999 -9999 -9999 -9999
-9999 -9999 -9999 -9999 -9999 -9999 -9999 -9999 -9999 -9999 -9999 -9999 -9999 -9999 -9999 -9999 -9999 -9999 -9999 -9999 -9999 -9999 -9999 -9999 -9999 -9999 -9999 -9999 -9999 -9999 -9999 -9999 -9999 -9999 -9999 -9999 -9999 -9999 -9999 -9999 -9999 -9999 -9999 -9999 -9999 -9999 -9999 -9999 -9999 -9999 -9999 -9999 -9999 -9999 -9999 -9999 -9999 -9999 -9999 -9999 -9999 -9999 -9999 -9999 9.88487E-3 6.57743E-3 2.05924E-3 5.16544E-4 8.08308E-4 2.12113E-3 3.27537E-3 2.01952E-3 2.85259E-3 3.43512E-3 1.38626E-3 5.1824E-4 4.74636E-4 6.31122E-4 1.56967E-3 1.97381E-3 4.09838E-3 3.23962E-3 1.25158E-3 6.75467E-4 1.16361E-3 1.14472E-3 1.01365E-3 6.79916E-4 4.5189E-4 5.72608E-4 1.57164E-3 2.84195E-3 2.0088E-3 1.16127E-3 7.79439E-4 2.05506E-4 4.88882E-5 4.04486E-5 4.97543E-5 7.24394E-5 5.37738E-5 3.59355E-5 -9999 -9999 -9999 -9999 -9999 -9999 -9999 -9999 -9999 -9999 -9999 -9999 -9999 -9999 -9999 -9999 -9999 -9999 -9999 -9999 -9999 -9999 -9999 -9999 -9999 -9999 -9999 -9999 -9999 -9999 -9999 -9999 -9999 -9999 -9999 -9999 -9999 -9999 -9999 -9999 -9999 -9999 -9999 -9999 -9999 -9999 -9999 -9999 -9999 -9999 -9999 -9999 -9999 -9999 -9999 -9999 -9999 -9999 -9999 -9999 -9999 -9999 -9999 -9999 -9999 -9999 -9999 -9999
-9999 -9999 -9999 -9999 -9999 -9999 -9999 -9999 -9999 -9999 -9999 -9999 -9999 -9999 -9999 -9999 -9999 -9999 -9999 -9999 -9999 -9999 -9999 -9999 -9999 -9999 -9999 -9999 -9999 -9999 -9999 -9999 -9999 -9999 -9999 -9999 -9999 -9999 -9999 -9999 -9999 -9999 -9999 -9999 -9999 -9999 -9999 -9999 -9999 -9999 -9999 -9999 -9999 -9999 -9999 -9999 -9999 -9999 -9999 -9999 -9999 -9999 -9999 -9999 -9999 6.61563E-3 3.34308E-3 9.0118E-4 6.65275E-4 2.05832E-3 3.53179E-3 1.79413E-3 1.10775E-3 1.65154E-3 1.17159E-3 3.81193E-4 2.7388E-4 5.21531E-4 1.38245E-3 1.71428E-3 4.81599E-3 2.66995E-3 5.86375E-4 6.36408E-4 1.00636E-3 1.03062E-3 6.57575E-4 8.84308E-4 7.83953E-4 9.81553E-4 9.64294E-4 7.40365E-4 1.11294E-3 9.77308E-4 6.38689E-4 1.98889E-4 9.28041E-5 6.65982E-5 4.54896E-5 7.34185E-5 9.2446E-5 -9999 -9999 -9999 -9999 -9999 -9999 -9999 -9999 -9999 -9999 -9999 -9999 -9999 -9999 -9999 -9999 -9999 -9999 -9999 -9999 -9999 -9999 -9999 -9999 -9999 -9999 -9999 -9999 -9999 -9999 -9999 -9999 -9999 -9999 -9999 -9999 -9999 -9999 -9999 -9999 -9999 -9999 -9999 -9999 -9999 -9999 -9999 -9999 -9999 -9999 -9999 -9999 -9999 -9999 -9999 -9999 -9999 -9999 -9999 -9999 -9999 -9999 -9999 -9999 -9999 -9999 -9999 -9999 -9999
-9999 -9999 -9999 -9999 -9999 -9999 -9999 -9999 -9999 -9999 -9999 -9999 -9999 -9999 -9999 -9999 -9999 -9999 -9999 -9999 -9999 -9999 -9999 -9999 -9999 -9999 -9999 -9999 -9999 -9999 -9999 -9999 -9999 -9999 -9999 -9999 -9999 -9999 -9999 -9999 -9999 -9999 -9999 -9999 -9999 -9999 -9999 -9999 -9999 -9999 -9999 -9999 -9999 -9999 -9999 -9999 -9999 -9999 -9999 -9999 -9999 -9999 -9999 -9999 -9999 9.17531E-3 7.92736E-3 3.15634E-3 6.75719E-4 1.0912E-3 2.04547E-3 2.3723E-3 1.85788E-3 1.25663E-3 6.69984E-4 2.58866E-4 1.94756E-4 6.67482E-4 7.28673E-4 1.13024E-3 1.72336E-3 1.36144E-3 4.28453E-4 4.21528E-4 3.72464E-4 2.47726E-4 3.18765E-4 5.96086E-4 1.19363E-3 1.37141E-3 6.54953E-4 3.13599E-4 3.32037E-4 3.47006E-4 3.72494E-4 3.43194E-4 1.59447E-4 8.22384E-5 7.03276E-5 6.86204E-5 -9999 -9999 -9999 -9999 -9999 -9999 -9999 -9999 -9999 -9999 -9999 -9999 -9999 -9999 -9999 -9999 -9999 -9999 -9999 -9999 -9999 -9999 -9999 -9999 -9999 -9999 -9999 -9999 -9999 -9999 -9999 -9999 -9999 -9999 -9999 -9999 -9999 -9999 -9999 -9999 -9999 -9999 -9999 -9999 -9999 -9999 -9999 -9999 -9999 -9999 -9999 -9999 -9999 -9999 -9999 -9999 -9999 -9999 -9999 -9999 -9999 -9999 -9999 -9999 -9999 -9999 -9999 -9999 -9999 -9999
-9999 -9999 -9999 -9999 -9999 -9999 -9999 -9999 -9999 -9999 -9999 -9999 -9999 -9999 -9999 -9999 -9999 -9999 -9999 -9999 -9999 -9999 -9999 -9999 -9999 -9999 -9999 -9999 -9999 -9999 -9999 -9999 -9999 -9999 -9999 -9999 -9999 -9999 -9999 -9999 -9999 -9999 -9999 -9999 -9999 -9999 -9999 -9999 -9999 -9999 -9999 -9999 -9999 -9999 -9999 -9999 -9999 -9999 -9999 -9999 -9999 -9999 -9999 -9999 -9999 -9999 3.00361E-3 1.79558E-3 5.21412E-4 4.50032E-4 6.62908E-4 8.59912E-4 1.26363E-3 9.56544E-4 3.65994E-4 1.8799E-4 2.25025E-4 7.32446E-4 7.66744E-4 6.44881E-4 4.98716E-4 6.01072E-4 4.93083E-4 4.07726E-4 3.08611E-4 1.82364E-4 2.41774E-4 3.17008E-4 7.18782E-4 8.43756E-4 4.75722E-4 3.30888E-4 2.77863E-4 2.26109E-4 1.79277E-4 2.37194E-4 1.82518E-4 5.94356E-5 8.6496E-5 -9999 -9999 -9999 -9999 -9999 -9999 -9999 -9999 -9999 -9999 -9999 -9999 -9999 -9999 -9999 -9999 -9999 -9999 -9999 -9999 -9999 -9999 -9999 -9999 -9999 -9999 -9999 -9999 -9999 -9999 -9999 -9999 -9999 -9999 -9999 -9999 -9999 -9999 -9999 -9999 -9999 -9999 -9999 -9999 -9999 -9999 -9999 -9999 -9999 -9999 -9999 -9999 -9999 -9999 -9999 -9999 -9999 -9999 -9999 -9999 -9999 -9999 -9999 -9999 -9999 -9999 -9999 -9999 -9999 -9999 -9999
-9999 -9999 -9999 -9999 -9999 -9999 -9999 -9999 -9999 -9999 -9999 -9999 -9999 -9999 -9999 -9999 -9999 -9999 -9999 -9999 -9999 -9999 -9999 -9999 -9999 -9999 -9999 -9999 -9999 -9999 -9999 -9999 -9999 -9999 -9999 -9999 -9999 -9999 -9999 -9999 -9999 -9999 -9999 -9999 -9999 -9999 -9999 -9999 -9999 -9999 -9999 -9999 -9999 -9999 -9999 -9999 -9999 -9999 -9999 -9999 -9999 -9999 -9999 -9999 -9999 -9999 -9999 7.8879E-4 4.38575E-4 3.70933E-4 3.3623E-4 3.29934E-4 5.84977E-4 7.11561E-4 5.02988E-4 2.71223E-4 3.08089E-4 7.41279E-4 5.65577E-4 4.46535E-4 4.35157E-4 1.04316E-3 9.04133E-4 3.82937E-4 2.45579E-4 1.56081E-4 2.73769E-4 2.88876E-4 4.94773E-4 7.87576E-4 5.60072E-4 3.92366E-4 3.95671E-4 2.69852E-4 1.90391E-4 1.58992E-4 1.15393E-4 6.76051E-5 4.60243E-5 5.55642E-5 -9999 -9999 -9999 -9999 -9999 -9999 -9999 -9999 -9999 -9999 -9999 -9999 -9999 -9999 -9999 -9999 -9999 -9999 -9999 -9999 -9999 -9999 -9999 -9999 -9999 -9999 -9999 -9999 -9999 -9999 -9999 -9999 -9999 -9999 -9999 -9999 -9999 -9999 -9999 -9999 -9999 -9999 -9999 -9999 -9999 -9999 -9999 -9999 -9999 -9999 -9999 -9999 -9999 -9999 -9999 -9999 -9999 -9999 -9999 -9999 -9999 -9999 -9999 -9999 -9999 -9999 -9999 -9999 -9999 -9999
-9999 -9999 -9999 -9999 -9999 -9999 -9999 -9999 -9999 -9999 -9999 -9999 -9999 -9999 -9999 -9999 -9999 -9999 -9999 -9999 -9999 -9999 -9999 -9999 -9999 -9999 -9999 -9999 -9999 -9999 -9999 -9999 -9999 -9999 -9999 -9999 -9999 -9999 -9999 -9999 -9999 -9999 -9999 -9999 -9999 -9999 -9999 -9999 -9999 -9999 -9999 -9999 -9999 -9999 -9999 -9999 -9999 -9999 -9999 -9999 -9999 -9999 -9999 -9999 -9999 -9999 -9999 -9999 4.54422E-4 3.4327E-4 2.77984E-4 3.27271E-4 4.37279E-4 5.30233E-4 5.12602E-4 6.28789E-4 6.09036E-4 7.51458E-4 8.36779E-4 7.71557E-4 7.06205E-4 2.10059E-3 1.832E-3 6.96441E-4 3.99311E-4 2.75979E-4 6.95842E-4 7.1658E-4 5.47425E-4 4.5848E-4 2.81324E-4 2.93264E-4 3.02655E-4 4.96588E-4 2.59348E-4 2.47461E-4 1.31292E-4 8.87616E-5 -9999 -9999 -9999 -9999 -9999 -9999 -9999 -9999 -9999 -9999 -9999 -9999 -9999 -9999 -9999 -9999 -9999 -9999 -9999 -9999 -9999 -9999 -9999 -9999 -9999 -9999 -9999 -9999 -9999 -9999 -9999 -9999 -9999 -9999 -9999 -9999 -9999 -9999 -9999 -9999 -9999 -9999 -9999 -9999 -9999 -9999 -9999 -9999 -9999 -9999 -9999 -9999 -9999 -9999 -9999 -9999 -9999 -9999 -9999 -9999 -9999 -9999 -9999 -9999 -9999 -9999 -9999 -9999 -9999 -9999 -9999 -9999
-9999 -9999 -9999 -9999 -9999 -9999 -9999 -9999 -9999 -9999 -9999 -9999 -9999 -9999 -9999 -9999 -9999 -9999 -9999 -9999 -9999 -9999 -9999 -9999 -9999 -9999 -9999 -9999 -9999 -9999 -9999 -9999 -9999 -9999 -9999 -9999 -9999 -9999 -9999 -9999 -9999 -9999 -9999 -9999 -9999 -9999 -9999 -9999 -9999 -9999 -9999 -9999 -9999 -9999 -9999 -9999 -9999 -9999 -9999 -9999 -9999 -9999 -9999 -9999 -9999 -9999 -9999 -9999 3.26325E-4 3.03257E-4 3.05633E-4 3.50685E-4 3.92466E-4 5.73608E-4 6.50077E-4 6.90315E-4 1.10964E-3 9.58863E-4 1.04632E-3 -9999 3.1101E-3 -9999 3.13084E-3 -9999 1.53733E-3 1.27E-3 1.65115E-3 1.16815E-3 5.85818E-4 3.5686E-4 2.34801E-4 2.69871E-4 2.84231E-4 3.49986E-4 2.75081E-4 2.73026E-4 8.04398E-5 -9999 -9999 -9999 -9999 -9999 -9999 -9999 -9999 -9999 -9999 -9999 -9999 -9999 -9999 -9999 -9999 -9999 -9999 -9999 -9999 -9999 -9999 -9999 -9999 -9999 -9999 -9999 -9999 -9999 -9999 -9999 -9999 -9999 -9999 -9999 -9999 -9999 -9999 -9999 -9999 -9999 -9999 -9999 -9999 -9999 -9999 -9999 -9999 -9999 -9999 -9999 -9999 -9999 -9999 -9999 -9999 -9999 -9999 -9999 -9999 -9999 -9999 -9999 -9999 -9999 -9999 -9999 -9999 -9999 -9999 -9999 -9999 -9999
-9999 -9999 -9999 -9999 -9999 -9999 -9999 -9999 -9999 -9999 -9999 -9999 -9999 -9999 -9999 -9999 -9999 -9999 -9999 -9999 -9999 -9999 -9999 -9999 -9999 -9999 -9999 -9999 -9999 -9999 -9999 -9999 -9999 -9999 -9999 -9999 -9999 -9999 -9999 -9999 -9999 -9999 -9999 -9999 -9999 -9999 -9999 -9999 -9999 -9999 -9999 -9999 -9999 -9999 -9999 -9999 -9999 -9999 -9999 -9999 -9999 -9999 -9999 -9999 -9999 -9999 -9999 -9999 -9999 -9999 -9999 1.89541E-4 2.39537E-4 4.44555E-4 -9999 9.09436E-4 7.52556E-4 7.86572E-4 -9999 -9999 -9999 -9999 -9999 -9999 -9999 -9999 1.26588E-3 9.7607E-4 4.15022E-4 2.97466E-4 2.82343E-4 2.12974E-4 2.62018E-4 2.06024E-4 1.48038E-4 2.12105E-4 6.63107E-5 2.75982E-5 -9999 -9999 -9999 -9999 -9999 -9999 -9999 -9999 -9999 -9999 -9999 -9999 -9999 -9999 -9999 -9999 -9999 -9999 -9999 -9999 -9999 -9999 -9999 -9999 -9999 -9999 -9999 -9999 -9999 -9999 -9999 -9999 -9999 -9999 -9999 -9999 -9999 -9999 -9999 -9999 -9999 -9999 -9999 -9999 -9999 -9999 -9999 -9999 -9999 -9999 -9999 -9999 -9999 -9999 -9999 -9999 -9999 -9999 -9999 -9999 -9999 -9999 -9999 -9999 -9999 -9999 -9999 -9999 -9999 -9999 -9999 -9999
-9999 -9999 -9999 -9999 -9999 -9999 -9999 -9999 -9999 -9999 -9999 -9999 -9999 -9999 -9999 -9999 -9999 -9999 -9999 -9999 -9999 -9999 -9999 -9999 -9999 -9999 -9999 -9999 -9999 -9999 -9999 -9999 -9999 -9999 -9999 -9999 -9999 -9999 -9999 -9999 -9999 -9999 -9999 -9999 -9999 -9999 -9999 -9999 -9999 -9999 -9999 -9999 -9999 -9999 -9999 -9999 -9999 -9999 -9999 -9999 -9999 -9999 -9999 -9999 -9999 -9999 -9999 -9999 -9999 -9999 -9999 2.38008E-4 4.41047E-4 5.80729E-4 -9999 -9999 -9999 -9999 -9999 -9999 -9999 -9999 -9999 -9999 -9999 -9999 -9999 -9999 5.02466E-4 2.98917E-4 2.12939E-4 2.01849E-4 1.4712E-4 3.13398E-4 1.69705E-4 9.87901E-5 1.47283E-4 1.04595E-4 -9999 -9999 -9999 -9999 -9999 -9999 -9999 -9999 -9999 -9999 -9999 -9999 -9999 -9999 -9999 -9999 -9999 -9999 -9999 -9999 -9999 -9999 -9999 -9999 -9999 -9999 -9999 -9999 -9999 -9999 -9999 -9999 -9999 -9999 -9999 -9999 -9999 -9999 -9999 -9999 -9999 -9999 -9999 -9999 -9999 -9999 -9999 -9999 -9999 -9999 -9999 -9999 -9999 -9999 -9999 -9999 -9999 -9999 -9999 -9999 -9999 -9999 -9999 -9999 -9999 -9999 -9999 -9999 -9999 -9999 -9999 -9999
-9999 -9999 -9999 -9999 -9999 -9999 -9999 -9999 -9999 -9999 -9999 -9999 -9999 -9999 -9999 -9999 -9999 -9999 -9999 -9999 -9999 -9999 -9999 -9999 -9999 -9999 -9999 -9999 -9999 -9999 -9999 -9999 -9999 -9999 -9999 -9999 -9999 -9999 -9999 -9999 -9999 -9999 -9999 -9999 -9999 -9999 -9999 -9999 -9999 -9999 -9999 -9999 -9999 -9999 -9999 -9999 -9999 -9999 -9999 -9999 -9999 -9999 -9999 -9999 -9999 -9999 -9999 -9999 -9999 -9999 -9999 3.94865E-4 6.76125E-4 -9999 -9999 -9999 -9999 -9999 -9999 -9999 -9999 -9999 -9999 -9999 -9999 -9999 -9999 -9999 -9999 -9999 1.91735E-4 1.12827E-4 1.15844E-4 2.83439E-4 2.82301E-4 2.45359E-4 3.84405E-4 1.30366E-4 -9999 -9999 -9999 -9999 -9999 -9999 -9999 -9999 -9999 -9999 -9999 -9999 -9999 -9999 -9999 -9999 -9999 -9999 -9999 -9999 -9999 -9999 -9999 -9999 -9999 -9999 -9999 -9999 -9999 -9999 -9999 -9999 -9999 -9999 -9999 -9999 -9999 -9999 -9999 -9999 -9999 -9999 -9999 -9999 -9999 -9999 -9999 -9999 -9999 -9999 -9999 -9999 -9999 -9999 -9999 -9999 -9999 -9999 -9999 -9999 -9999 -9999 -9999 -9999 -9999 -9999 -9999 -9999 -9999 -9999 -9999 -9999
-9999 -9999 -9999 -9999 -9999 -9999 -9999 -9999 -9999 -9999 -9999 -9999 -9999 -9999 -9999 -9999 -9999 -9999 -9999 -9999 -9999 -9999 -9999 -9999 -9999 -9999 -9999 -9999 -9999 -9999 -9999 -9999 -9999 -9999 -9999 -9999 -9999 -9999 -9999 -9999 -9999 -9999 -9999 -9999 -9999 -9999 -9999 -9999 -9999 -9999 -9999 -9999 -9999 -9999 -9999 -9999 -9999 -9999 -9999 -9999 -9999 -9999 -9999 -9999 -9999 -9999 -9999 -9999 -9999 -9999 -9999 4.26659E-4 -9999 -9999 -9999 -9999 -9999 -9999 -9999 -9999 -9999 -9999 -9999 -9999 -9999 -9999 -9999 -9999 -9999 -9999 -9999 -9999 8.84431E-5 2.55184E-4 3.9126E-4 -9999 -9999 -9999 -9999 -9999 -9999 -9999 -9999 -9999 -9999 -9999 -9999 -9999 -9999 -9999 -9999 -9999 -9999 -9999 -9999 -9999 -9999 -9999 -9999 -9999 -9999 -9999 -9999 -9999 -9999 -9999 -9999 -9999 -9999 -9999 -9999 -9999 -9999 -9999 -9999 -9999 -9999 -9999 -9999 -9999 -9999 -9999 -9999 -9999 -9999 -9999 -9999 -9999 -9999 -9999 -9999 -9999 -9999 -9999 -9999 -9999 -9999 -9999 -9999 -9999 -9999 -9999 -9999 -9999 -9999 -9999 -9999 -9999 -9999 -9999
-9999 -9999 -9999 -9999 -9999 -9999 -9999 -9999 -9999 -9999 -9999 -9999 -9999 -9999 -9999 -9999 -9999 -9999 -9999 -9999 -9999 -9999 -9999 -9999 -9999 -9999 -9999 -9999 -9999 -9999 -9999 -9999 -9999 -9999 -9999 -9999 -9999 -9999 -9999 -9999 -9999 -9999 -9999 -9999 -9999 -9999 -9999 -9999 -9999 -9999 -9999 -9999 -9999 -9999 -9999 -9999 -9999 -9999 -9999 -9999 -9999 -9999 -9999 -9999 -9999 -9999 -9999 -9999 -9999 -9999 -9999 -9999 -9999 -9999 -9999 -9999 -9999 -9999 -9999 -9999 -9999 -9999 -9999 -9999 -9999 -9999 -9999 -9999 -9999 -9999 -9999 -9999 1.23748E-4 -9999 -9999 -9999 -9999 -9999 -9999 -9999 -9999 -9999 -9999 -9999 -9999 -9999 -9999 -9999 -9999 -9999 -9999 -9999 -9999 -9999 -9999 -9999 -9999 -9999 -9999 -9999 -9999 -9999 -9999 -9999 -9999 -9999 -9999 -9999 -9999 -9999 -9999 -9999 -9999 -9999 -9999 -9999 -9999 -9999 -9999 -9999 -9999 -9999 -9999 -9999 -9999 -9999 -9999 -9999 -9999 -9999 -9999 -9999 -9999 -9999 -9999 -9999 -9999 -9999 -9999 -9999 -9999 -9999 -9999 -9999 -9999 -9999 -9999 -9999 -9999 -9999
