# Supplementary material for: Spatiotemporal prediction of alpine wetlands under multi-climate scenarios in the west of Sichuan, China
Source: PeerJ. 2024 Nov 27;12:e18586. doi: 10.7717/peerj.18586 (PMC11608022; doi:10.7717/peerj.18586)
Supplement: Supplemental Information 1 [file peerj-12-18586-s001.zip › Maxent_data1/2.5mBIOssp126_2021-2040/RES/wetland_8.lambdas]

2.5mbiossp126_2021-2040_1	0.0	-5.891666889190674	17.575000762939453
2.5mbiossp126_2021-2040_10	0.0	3.066667079925537	23.899999618530273
2.5mbiossp126_2021-2040_11	0.0	-16.633329391479492	11.116669654846191
2.5mbiossp126_2021-2040_12	0.0	470.0	974.0
2.5mbiossp126_2021-2040_13	0.0	99.0	190.0
2.5mbiossp126_2021-2040_14	0.0	1.0	11.0
2.5mbiossp126_2021-2040_15	0.0	69.4654769897461	105.19989776611328
2.5mbiossp126_2021-2040_16	0.0	279.0	537.0
2.5mbiossp126_2021-2040_17	0.0	6.0	39.0
2.5mbiossp126_2021-2040_18	0.0	279.0	512.0
2.5mbiossp126_2021-2040_19	0.0	6.0	48.0
2.5mbiossp126_2021-2040_2	0.0	8.641666412353516	16.5
2.5mbiossp126_2021-2040_3	0.0	30.574710845947266	50.315460205078125
2.5mbiossp126_2021-2040_4	0.0	480.96240234375	873.594482421875
2.5mbiossp126_2021-2040_5	0.0	8.600000381469727	29.399999618530273
2.5mbiossp126_2021-2040_6	0.0	-25.899999618530273	3.5999999046325684
2.5mbiossp126_2021-2040_7	0.25870138460939773	24.0	37.900001525878906
2.5mbiossp126_2021-2040_8	0.0	3.066667079925537	23.183330535888672
2.5mbiossp126_2021-2040_9	0.0	-15.75	11.483329772949219
wc2.1_2.5m_elev	0.0	1075.0	5259.0
2.5mbiossp126_2021-2040_2^2	0.10088813736800484	74.67839838239888	272.25
2.5mbiossp126_2021-2040_7^2	0.22524141403891573	576.0	1436.4101156616234
2.5mbiossp126_2021-2040_9^2	0.11971271019513782	0.0	248.0625
2.5mbiossp126_2021-2040_12*2.5mbiossp126_2021-2040_2	0.1394563739499365	5968.451597213745	12009.74391078949
2.5mbiossp126_2021-2040_12*2.5mbiossp126_2021-2040_7	1.72520860120703	15971.999769210815	27914.69941329956
2.5mbiossp126_2021-2040_18*2.5mbiossp126_2021-2040_7	1.5936945954803767	7867.1998863220215	14284.7998046875
2.5mbiossp126_2021-2040_2*2.5mbiossp126_2021-2040_6	-0.2560471038843822	-339.3799900245667	42.41998674551678
2.5mbiossp126_2021-2040_2*2.5mbiossp126_2021-2040_7	0.3443487811998193	241.10248960812896	580.8999929428101
2.5mbiossp126_2021-2040_8*wc2.1_2.5m_elev	1.1330538735482467	16127.6021733284	52322.212005615234
2.5mbiossp126_2021-2040_9*wc2.1_2.5m_elev	-0.002452898310445676	-77395.5	20593.79961490631
'2.5mbiossp126_2021-2040_13	-1.8726114213413974	136.5	190.0
`2.5mbiossp126_2021-2040_7	-0.9271979607881359	24.0	29.949999809265137
`2.5mbiossp126_2021-2040_15	0.2098035675356479	69.4654769897461	87.70606994628906
'2.5mbiossp126_2021-2040_13	-1.147685147688805	137.5	190.0
`2.5mbiossp126_2021-2040_2	-0.3199861654699801	8.641666412353516	12.57083511352539
`2.5mbiossp126_2021-2040_11	0.08393150951186773	-16.633329391479492	-12.924999713897705
`2.5mbiossp126_2021-2040_9	0.07260546691240939	-15.75	-11.775000095367432
`2.5mbiossp126_2021-2040_2	-0.5335728670581562	8.641666412353516	12.745834827423096
`2.5mbiossp126_2021-2040_15	0.378469356010648	69.4654769897461	86.52363586425781
`2.5mbiossp126_2021-2040_11	0.1844934772627687	-16.633329391479492	-12.625
`2.5mbiossp126_2021-2040_2	-1.6467923692839215	8.641666412353516	13.295835018157959
`2.5mbiossp126_2021-2040_5	0.7208908920203431	8.600000381469727	15.75
`2.5mbiossp126_2021-2040_12	-0.10411749669826396	470.0	678.5
`2.5mbiossp126_2021-2040_13	0.45875625767035455	99.0	124.5
`2.5mbiossp126_2021-2040_17	0.19718459249564416	6.0	6.5
`2.5mbiossp126_2021-2040_2	-0.9955582525265674	8.641666412353516	13.620834827423096
`2.5mbiossp126_2021-2040_3	0.527600442068503	30.574710845947266	37.62107467651367
'2.5mbiossp126_2021-2040_6	-1.2126049833770147	-16.15000057220459	3.5999999046325684
'2.5mbiossp126_2021-2040_8	1.9179389392861426	13.191664695739746	23.183330535888672
'2.5mbiossp126_2021-2040_2	-0.01582722048254403	15.32083511352539	16.5
`2.5mbiossp126_2021-2040_4	-1.0418709753517663	480.96240234375	612.7637634277344
`2.5mbiossp126_2021-2040_15	0.5484039178585629	69.4654769897461	85.46294403076172
'2.5mbiossp126_2021-2040_7	0.2812627164793171	33.95000076293945	37.900001525878906
'2.5mbiossp126_2021-2040_7	-0.06347777296502354	36.04999923706055	37.900001525878906
'wc2.1_2.5m_elev	0.21937794454533718	3452.5	5259.0
'2.5mbiossp126_2021-2040_14	-0.6658658121525802	3.5	11.0
`2.5mbiossp126_2021-2040_5	0.3706028848276327	8.600000381469727	15.650000095367432
`2.5mbiossp126_2021-2040_4	-0.6673333920514775	480.96240234375	613.220947265625
`2.5mbiossp126_2021-2040_19	0.3508638359588385	6.0	15.5
`2.5mbiossp126_2021-2040_14	-0.2636973035310766	1.0	2.5
'2.5mbiossp126_2021-2040_4	-0.09390430664910615	851.2797546386719	873.594482421875
`2.5mbiossp126_2021-2040_2	-0.16795759471667646	8.641666412353516	13.637500286102295
`2.5mbiossp126_2021-2040_3	0.2704870187982662	30.574710845947266	37.59179496765137
`2.5mbiossp126_2021-2040_2	-0.2647602252864752	8.641666412353516	13.57083511352539
`2.5mbiossp126_2021-2040_13	0.1566582623412534	99.0	115.5
`2.5mbiossp126_2021-2040_3	0.17572561641588155	30.574710845947266	37.59335517883301
`2.5mbiossp126_2021-2040_3	0.37941819340358174	30.574710845947266	37.600114822387695
`2.5mbiossp126_2021-2040_4	-0.4599266879885231	480.96240234375	614.1962890625
'2.5mbiossp126_2021-2040_18	0.28833219272466226	352.5	512.0
`2.5mbiossp126_2021-2040_15	0.20759470299890728	69.4654769897461	85.32503890991211
`2.5mbiossp126_2021-2040_2	-0.3074346686852363	8.641666412353516	13.587500095367432
`2.5mbiossp126_2021-2040_3	0.1870204211836316	30.574710845947266	37.5948543548584
`2.5mbiossp126_2021-2040_2	-0.5229912120066327	8.641666412353516	13.629165172576904
`2.5mbiossp126_2021-2040_4	-0.42894972116140606	480.96240234375	614.5488891601562
`2.5mbiossp126_2021-2040_15	0.14322024333021877	69.4654769897461	85.33466339111328
`2.5mbiossp126_2021-2040_15	-0.3747809858823185	69.4654769897461	80.32779693603516
`2.5mbiossp126_2021-2040_7	-1.1091888106646728	24.0	30.34999942779541
'2.5mbiossp126_2021-2040_17	0.17891882583835478	15.5	39.0
`2.5mbiossp126_2021-2040_19	0.16572516304616325	6.0	16.5
`2.5mbiossp126_2021-2040_11	0.09175466399294928	-16.633329391479492	-11.641664981842041
`2.5mbiossp126_2021-2040_13	0.576507227999156	99.0	114.5
`2.5mbiossp126_2021-2040_15	0.08816070832043295	69.4654769897461	85.46759796142578
'2.5mbiossp126_2021-2040_6	-0.6246288893156605	-16.550000190734863	3.5999999046325684
'2.5mbiossp126_2021-2040_15	-0.13340761745406673	94.35282135009766	105.19989776611328
`2.5mbiossp126_2021-2040_17	0.08283159709789872	6.0	7.5
`2.5mbiossp126_2021-2040_1	0.18986641799370005	-5.891666889190674	-2.5729165077209473
'wc2.1_2.5m_elev	0.08012996194227666	3352.5	5259.0
`2.5mbiossp126_2021-2040_15	0.09078901843890906	69.4654769897461	85.46490478515625
`2.5mbiossp126_2021-2040_15	-0.2449929300210511	69.4654769897461	80.35477447509766
'2.5mbiossp126_2021-2040_8	0.16821007400303367	11.858335018157959	23.183330535888672
`2.5mbiossp126_2021-2040_15	0.10145577128156212	69.4654769897461	85.81268692016602
'2.5mbiossp126_2021-2040_12	-0.7631394575066085	709.5	974.0
'2.5mbiossp126_2021-2040_15	-0.115524071658345	94.25444030761719	105.19989776611328
`2.5mbiossp126_2021-2040_15	0.267263430122701	69.4654769897461	85.8404655456543
'2.5mbiossp126_2021-2040_7	0.03414547391941635	33.85000038146973	37.900001525878906
'2.5mbiossp126_2021-2040_2	-0.07200582811176041	14.829164981842041	16.5
'2.5mbiossp126_2021-2040_2	-0.1206090696796218	14.970835208892822	16.5
`2.5mbiossp126_2021-2040_4	-0.1613414903308249	480.96240234375	614.5883483886719
`2.5mbiossp126_2021-2040_15	-0.1930334045549823	69.4654769897461	80.37386322021484
'2.5mbiossp126_2021-2040_2	-0.2696491996774122	14.995834827423096	16.5
`2.5mbiossp126_2021-2040_15	0.1303316927248691	69.4654769897461	85.52920913696289
'2.5mbiossp126_2021-2040_15	-0.20061036017280018	94.25167083740234	105.19989776611328
`2.5mbiossp126_2021-2040_5	0.12902612182591314	8.600000381469727	15.25
`2.5mbiossp126_2021-2040_5	0.19400744197029374	8.600000381469727	15.349999904632568
`2.5mbiossp126_2021-2040_15	0.147558114227248	69.4654769897461	86.022216796875
`2.5mbiossp126_2021-2040_15	-0.34889299184206074	69.4654769897461	80.3759536743164
`2.5mbiossp126_2021-2040_15	0.10542135696492368	69.4654769897461	86.06130599975586
'2.5mbiossp126_2021-2040_7	-0.040426025437080654	36.85000038146973	37.900001525878906
`2.5mbiossp126_2021-2040_1	0.034913659342730836	-5.891666889190674	-3.8416664600372314
'2.5mbiossp126_2021-2040_12	-1.0049062960631412	686.5	974.0
`2.5mbiossp126_2021-2040_5	0.15564294803416923	8.600000381469727	15.449999809265137
'2.5mbiossp126_2021-2040_3	0.06464305138176543	43.053489685058594	50.315460205078125
`2.5mbiossp126_2021-2040_11	0.033618753155791825	-16.633329391479492	-12.141664981842041
`2.5mbiossp126_2021-2040_5	0.07764676614933295	8.600000381469727	15.849999904632568
`2.5mbiossp126_2021-2040_15	0.07617827824343905	69.4654769897461	86.02537536621094
'2.5mbiossp126_2021-2040_3	0.10927139335714696	42.99574089050293	50.315460205078125
`2.5mbiossp126_2021-2040_4	-0.33578288650095156	480.96240234375	614.6813659667969
'2.5mbiossp126_2021-2040_3	0.1289503693495031	42.99398994445801	50.315460205078125
`2.5mbiossp126_2021-2040_15	0.07984525052771718	69.4654769897461	86.0538215637207
`2.5mbiossp126_2021-2040_15	0.071957310540421	69.4654769897461	86.09719467163086
`2.5mbiossp126_2021-2040_1	0.0347617170302774	-5.891666889190674	-3.2604165077209473
`2.5mbiossp126_2021-2040_15	-0.1299739477674604	69.4654769897461	80.77205276489258
`2.5mbiossp126_2021-2040_1	0.021117518180729704	-5.891666889190674	-2.5979164838790894
`2.5mbiossp126_2021-2040_7	-0.2691314056058876	24.0	30.25
`2.5mbiossp126_2021-2040_4	0.08600877899677256	480.96240234375	667.6020202636719
`2.5mbiossp126_2021-2040_4	0.06519804265457639	480.96240234375	704.6979064941406
'2.5mbiossp126_2021-2040_12	-0.2447819039911406	685.5	974.0
`2.5mbiossp126_2021-2040_1	0.04177010379040562	-5.891666889190674	-2.602083444595337
`2.5mbiossp126_2021-2040_4	0.046713879516281386	480.96240234375	705.0693054199219
`2.5mbiossp126_2021-2040_9	0.030674976634046107	-15.75	-11.208334922790527
'2.5mbiossp126_2021-2040_15	-0.042647983561418676	94.14004898071289	105.19989776611328
`2.5mbiossp126_2021-2040_1	0.028331402882490718	-5.891666889190674	-2.577083468437195
linearPredictorNormalizer	4.829082759401686
densityNormalizer	1734.9370532016046
numBackgroundPoints	10586
entropy	8.668384875794786
