# Supplementary material for: Spatiotemporal prediction of alpine wetlands under multi-climate scenarios in the west of Sichuan, China
Source: PeerJ. 2024 Nov 27;12:e18586. doi: 10.7717/peerj.18586 (PMC11608022; doi:10.7717/peerj.18586)
Supplement: Supplemental Information 1 [file peerj-12-18586-s001.zip › Maxent_data1/2.5mBIOssp126_2021-2040/RES/wetland_8_omission.csv]

Raw value	Corresponding cumulative value	Corresponding Logistic value	Fractional area	Training omission	Test omission
3.36716E-9	0.000000337	0.000019583	1	0	0
3.76309E-9	0.000001088	0.000021886	0.999811071	0	0
4.75227E-9	0.000002891	0.000027639	0.999433214	0	0
7.51137E-9	0.000010588	0.000043685	0.998299641	0	0
1.16246E-8	0.000025138	0.000067605	0.996882675	0	0
1.52627E-8	0.00005054	0.000088762	0.995087852	0	0
2.46052E-8	0.000101849	0.000143086	0.992631778	0	0
4.0932E-8	0.000250081	0.000238008	0.98838088	0	0
5.9041E-8	0.000504286	0.00034327	0.983563197	0	0
8.84404E-8	0.001005069	0.000514114	0.977234083	0	0
1.65422E-7	0.002504469	0.000961184	0.965426034	0	0
2.84494E-7	0.005016712	0.001651909	0.954657094	0	0
4.69018E-7	0.010032422	0.002720434	0.941904402	0.0004329	0
8.85901E-7	0.025058975	0.005126073	0.920744379	0.000865801	0
1.45979E-6	0.050001877	0.00841878	0.900529001	0.001298701	0
2.37347E-6	0.100184512	0.01361639	0.875684867	0.001298701	0
3.81552E-6	0.200268608	0.021709658	0.844795012	0.003030303	0
4.99851E-6	0.300053771	0.028250552	0.823351596	0.004761905	0
6.24235E-6	0.400477018	0.03503414	0.806442471	0.005194805	0
7.2267E-6	0.500425636	0.040335846	0.792461742	0.005627706	0
8.51912E-6	0.600279964	0.047208938	0.780464765	0.006493506	0
9.54122E-6	0.700800954	0.052575133	0.769979218	0.006493506	0
9.98166E-6	0.750745608	0.054868913	0.765161534	0.006493506	0
1.03434E-5	0.800554469	0.05674446	0.760532779	0.006926407	0
1.12589E-5	0.900074116	0.061458283	0.751842056	0.007792208	0
1.21405E-5	1.00062376	0.065953571	0.743718118	0.008225108	0
1.29845E-5	1.100964992	0.070216517	0.736160967	0.00952381	0
1.39312E-5	1.200812765	0.074951973	0.729170603	0.00952381	0
1.47303E-5	1.301066463	0.078912194	0.722558096	0.00952381	0
1.54089E-5	1.400499741	0.082248382	0.716323446	0.010822511	0
1.61012E-5	1.501472837	0.085627711	0.710277725	0.011255411	0
1.79142E-5	1.751548529	0.094359294	0.69639146	0.013419913	0.00390625
1.96137E-5	2.000670669	0.102394383	0.683827697	0.016450216	0.00390625
2.10809E-5	2.250817612	0.109217484	0.672208577	0.019047619	0.00390625
2.29966E-5	2.502088907	0.117971766	0.661439637	0.01991342	0.00390625
2.46327E-5	2.750082639	0.125313084	0.651615341	0.021212121	0.00390625
2.60006E-5	3.000588818	0.13135783	0.642263367	0.024675325	0.00390625
2.75245E-5	3.251899435	0.137994435	0.633383714	0.026839827	0.0078125
2.91323E-5	3.501213942	0.144887035	0.625070848	0.029437229	0.015625
3.04882E-5	3.751360693	0.150614904	0.61713584	0.030735931	0.015625
3.14421E-5	4.001793852	0.154598637	0.609484224	0.032900433	0.01953125
3.26591E-5	4.251605341	0.159627503	0.602116002	0.034199134	0.0234375
3.41494E-5	4.502215984	0.165704673	0.595031173	0.036363636	0.02734375
3.55951E-5	4.753246126	0.171516319	0.588229737	0.037229437	0.02734375
3.70406E-5	5.000450139	0.177247238	0.581806159	0.039393939	0.03125
3.80012E-5	5.251952906	0.181011621	0.575477045	0.041125541	0.03125
3.94012E-5	5.50279554	0.186437139	0.56933686	0.042424242	0.03515625
4.07081E-5	5.751628929	0.1914373	0.563480068	0.042857143	0.03515625
4.20194E-5	6.00389961	0.196392549	0.55771774	0.044588745	0.03515625
4.29334E-5	6.25042727	0.199811037	0.552238806	0.045021645	0.0390625
4.40708E-5	6.502769673	0.204024334	0.546759872	0.045887446	0.04296875
4.54053E-5	6.754022063	0.208911997	0.541469866	0.048917749	0.046875
4.66509E-5	7.002361764	0.213419672	0.536368789	0.04978355	0.046875
4.77973E-5	7.252626053	0.217523718	0.531362176	0.053679654	0.046875
4.91972E-5	7.504632429	0.22247705	0.526450028	0.055844156	0.046875
5.01223E-5	7.753156183	0.22571637	0.521726809	0.057142857	0.046875
5.10196E-5	8.000584999	0.228832355	0.517098054	0.05974026	0.046875
5.20607E-5	8.253104329	0.232416649	0.512469299	0.060606061	0.046875
5.30197E-5	8.500100889	0.235689022	0.508029473	0.062337662	0.05859375
5.39761E-5	8.751694709	0.238924563	0.503589647	0.064502165	0.0625
5.51817E-5	9.002712408	0.242964472	0.499244285	0.066233766	0.0625
5.59848E-5	9.25326716	0.245632136	0.494993387	0.068831169	0.0625
5.69736E-5	9.502022444	0.248890506	0.490836954	0.072294372	0.06640625
5.80184E-5	9.755229867	0.252303236	0.486680521	0.076190476	0.06640625
5.86708E-5	10.000342225	0.254418673	0.482713017	0.078354978	0.0703125
5.95984E-5	10.254485424	0.257405455	0.478651049	0.081818182	0.0703125
6.0215E-5	10.500009109	0.259377823	0.474778009	0.085281385	0.07421875
6.12142E-5	10.75483381	0.262551944	0.470810504	0.087012987	0.07421875
6.22873E-5	11.001669418	0.265930652	0.467031929	0.09047619	0.07421875
6.32388E-5	11.253001875	0.268900473	0.463253353	0.091774892	0.07421875
6.40506E-5	11.501545168	0.271415643	0.459569242	0.093506494	0.07421875
6.48895E-5	11.753029169	0.273996464	0.455885131	0.095238095	0.07421875
6.56439E-5	12.001117546	0.276301822	0.452295485	0.097402597	0.08203125
6.67263E-5	12.252290672	0.279583891	0.448705838	0.101298701	0.08203125
6.76205E-5	12.500893306	0.282273078	0.445210656	0.103896104	0.08984375
6.86914E-5	12.75308439	0.285467238	0.441715473	0.106493506	0.09375
6.97175E-5	13.002772084	0.288501093	0.438314755	0.107792208	0.10546875
7.05041E-5	13.25527451	0.290809768	0.434914037	0.11038961	0.109375
7.12781E-5	13.503361629	0.293066606	0.431607784	0.112987013	0.109375
7.22127E-5	13.754602178	0.295772722	0.42830153	0.116450216	0.109375
7.27893E-5	14.001078909	0.297432049	0.425089741	0.117748918	0.109375
7.3639E-5	14.250160178	0.299863002	0.421877952	0.119480519	0.11328125
7.46873E-5	14.502095115	0.302838914	0.418666163	0.123376623	0.11328125
7.57289E-5	14.750300636	0.305770797	0.415548838	0.124675325	0.1171875
7.64309E-5	15.001474353	0.307733257	0.412431513	0.126406926	0.12109375
7.7455E-5	15.255153841	0.310575945	0.409314189	0.12987013	0.12109375
7.83287E-5	15.504460947	0.312982761	0.406291328	0.132900433	0.12109375
7.91069E-5	15.756554881	0.31511242	0.403268468	0.134632035	0.1328125
8.00251E-5	16.003368633	0.317608194	0.400340072	0.138528139	0.1328125
8.09115E-5	16.252810314	0.320000514	0.397411676	0.141558442	0.1328125
8.16126E-5	16.504828717	0.321880624	0.39448328	0.143722944	0.13671875
8.24831E-5	16.75105301	0.324200977	0.391649348	0.145021645	0.140625
8.32704E-5	17.007996441	0.326285834	0.388720952	0.147186147	0.140625
8.40129E-5	17.250560841	0.328240103	0.385981485	0.149350649	0.140625
8.49971E-5	17.504102133	0.330813401	0.383147553	0.152380952	0.140625
8.55668E-5	17.751491115	0.332293991	0.380408086	0.154545455	0.140625
8.63119E-5	18.000719124	0.334220338	0.377668619	0.157575758	0.140625
8.71845E-5	18.252161117	0.336462474	0.374929152	0.15974026	0.1484375
8.80172E-5	18.506258001	0.338587861	0.372189684	0.161471861	0.15625
8.87164E-5	18.753662276	0.340362219	0.369544682	0.164502165	0.15625
8.95453E-5	19.003222738	0.342453156	0.366899679	0.167965368	0.15625
9.04809E-5	19.255408326	0.344797513	0.364254676	0.169264069	0.15625
9.14385E-5	19.500956463	0.347179791	0.361704138	0.170562771	0.15625
9.2328E-5	19.758242016	0.349377153	0.359059135	0.173160173	0.15625
9.31893E-5	20.008825002	0.351490873	0.356508596	0.174458874	0.15625
9.40735E-5	20.252264006	0.353646311	0.354052522	0.178787879	0.16015625
9.48116E-5	20.507277294	0.355434883	0.351501984	0.181818182	0.16796875
9.59653E-5	20.75528694	0.358210626	0.34904591	0.184848485	0.171875
9.69655E-5	21.005876811	0.360597804	0.346589836	0.188311688	0.171875
9.79185E-5	21.259047997	0.362855953	0.344133762	0.192640693	0.171875
9.89121E-5	21.505194149	0.365193118	0.341772152	0.195238095	0.171875
9.98485E-5	21.753786857	0.367380428	0.339410542	0.197402597	0.171875
1.00844E-4	22.004758552	0.369690189	0.337048933	0.199134199	0.171875
1.01963E-4	22.258494558	0.372264106	0.334687323	0.201731602	0.1796875
1.03105E-4	22.504357976	0.374870254	0.332420178	0.203463203	0.18359375
1.03967E-4	22.752903084	0.376824259	0.330153032	0.204329004	0.18359375
1.04812E-4	23.003492234	0.378725996	0.327885887	0.208225108	0.18359375
1.05921E-4	23.256331993	0.381206466	0.325618742	0.20995671	0.1875
1.06893E-4	23.501190468	0.383362825	0.323446061	0.214718615	0.19140625
1.07879E-4	23.75876994	0.385535217	0.321178916	0.216450216	0.1953125
1.08896E-4	24.008026841	0.387760613	0.319006235	0.221645022	0.1953125
1.09609E-4	24.259409821	0.38931223	0.316833554	0.224675325	0.1953125
1.10494E-4	24.50176362	0.391224958	0.314755337	0.226406926	0.19921875
1.11365E-4	24.757119981	0.39309732	0.312582656	0.229437229	0.19921875
1.12144E-4	25.003106753	0.394762169	0.31050444	0.233766234	0.203125
1.13709E-4	25.251239343	0.398076256	0.308426223	0.236796537	0.20703125
1.14459E-4	25.502316531	0.399654481	0.306348007	0.238961039	0.20703125
1.1539E-4	25.755114189	0.401598297	0.30426979	0.241125541	0.20703125
1.16455E-4	26.010286572	0.403807658	0.302191574	0.243290043	0.2109375
1.17231E-4	26.255851435	0.405408641	0.300207822	0.247619048	0.2109375
1.17821E-4	26.502715157	0.406618283	0.29822407	0.248917749	0.2109375
1.18728E-4	26.750930553	0.408471012	0.296240317	0.24978355	0.2109375
1.19696E-4	27.001458664	0.410433441	0.294256565	0.253679654	0.21484375
1.20685E-4	27.253830466	0.412427723	0.292272813	0.254545455	0.21484375
1.21358E-4	27.508165995	0.413775847	0.290289061	0.256277056	0.21484375
1.2226E-4	27.751752652	0.415572094	0.288399773	0.257142857	0.21484375
1.23098E-4	28.009388924	0.417232887	0.286416021	0.25974026	0.21484375
1.23806E-4	28.256409946	0.41862733	0.284526733	0.260606061	0.21484375
1.24725E-4	28.504833028	0.420429199	0.282637446	0.261471861	0.21875
1.25318E-4	28.754985804	0.421584943	0.280748158	0.263203463	0.21875
1.26086E-4	29.006271888	0.423074818	0.27885887	0.265367965	0.21875
1.26543E-4	29.258873551	0.42395781	0.276969582	0.26969697	0.21875
1.27047E-4	29.51245719	0.424930368	0.275080295	0.270562771	0.2265625
1.27614E-4	29.754409265	0.42601876	0.273285471	0.271428571	0.2265625
1.28221E-4	30.010129041	0.427179339	0.271396184	0.272727273	0.2265625
1.28923E-4	30.254537214	0.428516095	0.26960136	0.274025974	0.2265625
1.29342E-4	30.512813281	0.429310498	0.267712073	0.276623377	0.2265625
1.29804E-4	30.759040285	0.430183284	0.265917249	0.277922078	0.2265625
1.30276E-4	31.006112473	0.431074671	0.264122426	0.282251082	0.234375
1.3079E-4	31.254154998	0.432039891	0.262327602	0.285714286	0.234375
1.31284E-4	31.503216308	0.432965686	0.260532779	0.287445887	0.234375
1.3196E-4	31.753363199	0.434226873	0.258737956	0.290909091	0.2421875
1.32394E-4	32.004473057	0.435033608	0.256943132	0.292207792	0.2421875
1.32992E-4	32.256579962	0.436141443	0.255148309	0.294805195	0.2421875
1.33876E-4	32.510128545	0.437771704	0.253353486	0.295670996	0.24609375
1.34369E-4	32.751494934	0.438677087	0.251653127	0.2995671	0.25
1.34935E-4	33.007519795	0.439712249	0.249858303	0.301731602	0.25
1.35729E-4	33.251276428	0.441156974	0.248157944	0.303030303	0.25390625
1.36331E-4	33.509690559	0.442249027	0.246363121	0.303896104	0.25390625
1.36845E-4	33.755532752	0.443177687	0.244662762	0.306060606	0.26171875
1.37222E-4	34.002249093	0.443855774	0.242962403	0.306493506	0.265625
1.37864E-4	34.263644299	0.445009354	0.24116758	0.308658009	0.26953125
1.38368E-4	34.51227624	0.445909675	0.239467221	0.311255411	0.26953125
1.39023E-4	34.761938925	0.447077279	0.237766862	0.312987013	0.27734375
1.3977E-4	35.012919217	0.448402159	0.236066503	0.316017316	0.28125
1.40506E-4	35.251271024	0.449701867	0.234460608	0.31991342	0.28125
1.41342E-4	35.50504913	0.451169861	0.232760249	0.322077922	0.28125
1.42177E-4	35.760318306	0.45262932	0.23105989	0.324675325	0.28125
1.4284E-4	36.00270216	0.453782572	0.229453996	0.328571429	0.28515625
1.43502E-4	36.260565766	0.45492899	0.227753637	0.33030303	0.296875
1.44107E-4	36.50497502	0.455971609	0.226147742	0.332467532	0.30078125
1.44747E-4	36.75048477	0.457070702	0.224541848	0.334199134	0.30859375
1.45791E-4	37.012199869	0.458855613	0.222841489	0.336363636	0.30859375
1.46327E-4	37.260471426	0.459766927	0.221235594	0.337662338	0.3125
1.46901E-4	37.509842928	0.460738529	0.2196297	0.33982684	0.3125
1.47484E-4	37.760227157	0.461724034	0.218023805	0.341558442	0.3125
1.48087E-4	38.011486046	0.462737736	0.21641791	0.344155844	0.3125
1.48695E-4	38.263835832	0.46375624	0.214812016	0.347186147	0.3125
1.49321E-4	38.502268015	0.464801065	0.213300586	0.34978355	0.3125
1.50289E-4	38.756934316	0.466409594	0.211694691	0.352380952	0.31640625
1.50899E-4	39.013015961	0.467417539	0.210088797	0.355844156	0.328125
1.51508E-4	39.254888522	0.468419639	0.208577366	0.357575758	0.33203125
1.52437E-4	39.513402909	0.469942959	0.206971472	0.360606061	0.33203125
1.53127E-4	39.757837067	0.471068612	0.205460042	0.364069264	0.33203125
1.53912E-4	40.003499359	0.472342368	0.203948611	0.367532468	0.33203125
1.54431E-4	40.250252739	0.473181139	0.202437181	0.36969697	0.33203125
1.55048E-4	40.513270504	0.474174496	0.200831287	0.371428571	0.3359375
1.55685E-4	40.761997492	0.475196897	0.199319856	0.374458874	0.33984375
1.56526E-4	41.011754919	0.476541907	0.197808426	0.376623377	0.33984375
1.57073E-4	41.262627956	0.477411245	0.196296996	0.378787879	0.33984375
1.57811E-4	41.514519883	0.478581243	0.194785566	0.380519481	0.3515625
1.58517E-4	41.751847838	0.479695047	0.1933686	0.382683983	0.35546875
1.59387E-4	42.006153317	0.481061702	0.19185717	0.386147186	0.359375
1.60057E-4	42.261759885	0.482109232	0.19034574	0.39047619	0.36328125
1.60765E-4	42.502457959	0.483210145	0.188928774	0.393506494	0.36328125
1.61797E-4	42.760615524	0.484808496	0.187417344	0.394805195	0.36328125
1.62632E-4	43.004003175	0.486094868	0.186000378	0.396103896	0.36328125
1.63117E-4	43.264550495	0.486837984	0.184488948	0.398701299	0.3671875
1.63763E-4	43.509683259	0.487825809	0.183071982	0.400865801	0.37109375
1.64445E-4	43.755846089	0.488864021	0.181655016	0.403030303	0.375
1.65002E-4	44.002898441	0.489709319	0.18023805	0.406060606	0.375
1.66241E-4	44.251487138	0.491579147	0.178821084	0.408225108	0.37890625
1.67212E-4	44.501632709	0.49303505	0.177404119	0.411688312	0.37890625
1.67691E-4	44.752734486	0.493749545	0.175987153	0.415151515	0.37890625
1.68231E-4	45.004697003	0.494553164	0.174570187	0.416883117	0.3828125
1.69442E-4	45.257997009	0.496345608	0.173153221	0.418181818	0.390625
1.70453E-4	45.513001803	0.497833535	0.171736255	0.422077922	0.390625
1.71742E-4	45.75256158	0.499717484	0.170413754	0.422943723	0.39453125
1.72558E-4	46.010861036	0.500902358	0.168996788	0.425974026	0.3984375
1.73256E-4	46.253060947	0.501911806	0.167674287	0.429437229	0.3984375
1.74187E-4	46.513409253	0.503250482	0.166257321	0.43030303	0.3984375
1.75923E-4	46.758650443	0.505729964	0.16493482	0.433766234	0.40625
1.76988E-4	47.005876919	0.507238894	0.163612318	0.437662338	0.40625
1.77899E-4	47.254372504	0.508521085	0.162289817	0.439393939	0.41015625
1.79153E-4	47.504238239	0.510277699	0.160967315	0.442857143	0.4140625
1.80384E-4	47.755642065	0.511987804	0.159644814	0.446320346	0.4140625
1.81942E-4	48.009425383	0.514137262	0.158322312	0.448484848	0.41796875
1.83546E-4	48.26566543	0.51632914	0.156999811	0.451082251	0.41796875
1.84675E-4	48.504838776	0.517859683	0.155771774	0.453246753	0.421875
1.86259E-4	48.764412957	0.519992749	0.154449273	0.456277056	0.4296875
1.87571E-4	49.0073567	0.521744228	0.153221236	0.458441558	0.4296875
1.89064E-4	49.252133383	0.523721999	0.151993199	0.462770563	0.4296875
1.90998E-4	49.518465188	0.526259627	0.150670697	0.465367965	0.4296875
1.92926E-4	49.768226057	0.528763496	0.14944266	0.467099567	0.44140625
1.94858E-4	50.000883354	0.531246006	0.148309087	0.47012987	0.44140625
1.96579E-4	50.255299424	0.533434543	0.14708105	0.471428571	0.44140625
1.97962E-4	50.511811453	0.535179233	0.145853013	0.474458874	0.4453125
1.98885E-4	50.769880665	0.536336486	0.144624976	0.477056277	0.44921875
2.00704E-4	51.009852441	0.538598914	0.143491404	0.479220779	0.453125
2.01804E-4	51.251275485	0.539957198	0.142357831	0.482251082	0.453125
2.04025E-4	51.515237154	0.542675282	0.141129794	0.485714286	0.453125
2.06233E-4	51.761649852	0.54534534	0.139996221	0.488744589	0.453125
2.0841E-4	52.01055995	0.547947867	0.138862649	0.491774892	0.45703125
2.10322E-4	52.261804273	0.550208458	0.137729076	0.495670996	0.45703125
2.13253E-4	52.516017838	0.553631574	0.136595503	0.498701299	0.4609375
2.1447E-4	52.751236812	0.555036794	0.135556395	0.501298701	0.46484375
2.16413E-4	53.009720991	0.557263535	0.134422823	0.505194805	0.46875
2.18804E-4	53.270988587	0.559972992	0.13328925	0.507792208	0.47265625
2.20666E-4	53.512634299	0.56205964	0.132250142	0.50995671	0.4765625
2.22509E-4	53.756720064	0.564105505	0.131211033	0.513419913	0.4765625
2.23834E-4	54.002301252	0.565564747	0.130171925	0.516883117	0.4765625
2.25893E-4	54.251918921	0.567813204	0.129038353	0.51991342	0.48046875
2.27501E-4	54.522099755	0.569553608	0.127999244	0.523376623	0.48828125
2.29237E-4	54.750225189	0.571415551	0.1270546	0.525108225	0.48828125
2.3117E-4	55.003592264	0.573471238	0.126015492	0.527705628	0.48828125
2.33141E-4	55.259157042	0.575546381	0.124976384	0.531168831	0.4921875
2.35963E-4	55.517141963	0.578483422	0.123937276	0.532467532	0.4921875
2.39094E-4	55.755417398	0.58169407	0.122992632	0.535064935	0.49609375
2.40581E-4	56.019158098	0.583202083	0.121953524	0.537229437	0.5
2.44655E-4	56.261474241	0.587278228	0.12100888	0.539393939	0.5078125
2.45617E-4	56.506783074	0.588229082	0.120064236	0.542424242	0.5078125
2.47495E-4	56.753445068	0.590072042	0.119119592	0.545454545	0.515625
2.48844E-4	57.001670601	0.591386578	0.118174948	0.547186147	0.5234375
2.49766E-4	57.251143684	0.592280011	0.117230304	0.551082251	0.5234375
2.51526E-4	57.501869223	0.59397466	0.11628566	0.553246753	0.5234375
2.53383E-4	57.754576954	0.595746954	0.115341016	0.557142857	0.5234375
2.54164E-4	58.008323487	0.596488383	0.114396373	0.55974026	0.5234375
2.55603E-4	58.263364099	0.597846153	0.113451729	0.562337662	0.5234375
2.56677E-4	58.519496833	0.598854303	0.112507085	0.564502165	0.53125
2.58904E-4	58.751644963	0.600927173	0.111656905	0.567532468	0.53125
2.60005E-4	59.011058524	0.601945132	0.110712261	0.570562771	0.53125
2.62446E-4	59.272564558	0.604181547	0.109767618	0.574458874	0.53515625
2.64065E-4	59.509563709	0.605651107	0.108917438	0.577489177	0.53515625
2.65381E-4	59.774408346	0.606837914	0.107972794	0.581385281	0.53515625
2.67073E-4	60.014041687	0.608353845	0.107122615	0.584415584	0.53515625
2.67976E-4	60.254872411	0.60915759	0.106272435	0.587012987	0.5390625
2.69166E-4	60.523623476	0.610212136	0.105327791	0.59047619	0.5390625
2.71366E-4	60.767295095	0.61214596	0.104477612	0.593073593	0.546875
2.73704E-4	61.012625148	0.614181346	0.103627432	0.595670996	0.546875
2.75296E-4	61.259857876	0.615554319	0.102777253	0.599134199	0.55078125
2.76377E-4	61.50802463	0.616481774	0.101927073	0.602164502	0.5546875
2.77844E-4	61.757509453	0.61773273	0.101076894	0.605627706	0.5546875
2.79651E-4	62.008420066	0.619262326	0.100226715	0.607792208	0.5546875
2.8078E-4	62.260611947	0.620211499	0.099376535	0.610822511	0.55859375
2.81523E-4	62.513703696	0.620833378	0.098526356	0.614718615	0.5625
2.82515E-4	62.767508307	0.621661707	0.097676176	0.618181818	0.56640625
2.83348E-4	63.02219508	0.622353646	0.096825997	0.621212121	0.5703125
2.84956E-4	63.278185346	0.623682778	0.095975817	0.624242424	0.578125
2.86487E-4	63.506962208	0.62493914	0.095220102	0.627272727	0.578125
2.88234E-4	63.765356763	0.626363366	0.094369923	0.629004329	0.578125
2.88812E-4	64.025015899	0.62683194	0.093519743	0.630735931	0.5859375
2.8969E-4	64.256392304	0.627541827	0.092764028	0.633333333	0.59375
2.90932E-4	64.517649325	0.628541434	0.091913848	0.635497835	0.59375
2.92197E-4	64.751050791	0.629553295	0.091158133	0.638528139	0.59765625
2.93025E-4	65.014490546	0.630213402	0.090307954	0.641991342	0.6015625
2.93709E-4	65.278585291	0.63075645	0.089457774	0.645021645	0.60546875
2.94733E-4	65.514109008	0.631567156	0.088702059	0.648051948	0.60546875
2.95214E-4	65.750167038	0.631946452	0.087946344	0.651082251	0.60546875
2.95836E-4	66.016180871	0.632435667	0.087096165	0.654112554	0.60546875
2.96764E-4	66.253325049	0.633163359	0.08634045	0.656709957	0.609375
2.97791E-4	66.521063164	0.633965516	0.08549027	0.66017316	0.609375
2.9902E-4	66.759760886	0.634920812	0.084734555	0.662770563	0.61328125
3.00401E-4	67.02946778	0.63598765	0.083884376	0.665367965	0.62109375
3.01383E-4	67.270260034	0.63674308	0.08312866	0.668831169	0.62109375
3.01781E-4	67.511537823	0.637048421	0.082372945	0.671861472	0.625
3.02276E-4	67.753193017	0.637427224	0.08161723	0.674458874	0.62890625
3.03835E-4	68.025963709	0.638615176	0.080767051	0.677489177	0.63671875
3.05604E-4	68.269836408	0.639954271	0.080011336	0.68008658	0.63671875
3.06225E-4	68.514587063	0.640421263	0.079255621	0.681818182	0.64453125
3.0702E-4	68.759907821	0.641018535	0.078499906	0.685281385	0.64453125
3.08436E-4	69.006103708	0.642076408	0.07774419	0.688311688	0.6484375
3.09081E-4	69.253193665	0.642556924	0.076988475	0.691774892	0.6484375
3.09517E-4	69.50065819	0.642880021	0.07623276	0.694372294	0.65625
3.10514E-4	69.779885432	0.64361801	0.075382581	0.697835498	0.65625
3.11711E-4	70.028823846	0.64450036	0.074626866	0.701298701	0.65625
3.1275E-4	70.278722069	0.645262539	0.073871151	0.704329004	0.66015625
3.13641E-4	70.529374352	0.645913179	0.073115435	0.707792208	0.66015625
3.15465E-4	70.780905959	0.647238507	0.07235972	0.70995671	0.6640625
3.16871E-4	71.002334998	0.648252817	0.07169847	0.712554113	0.671875
3.17977E-4	71.256482066	0.649047037	0.070942755	0.715151515	0.6796875
3.19028E-4	71.511324498	0.649798389	0.070187039	0.718614719	0.6796875
3.20699E-4	71.767198212	0.650985926	0.069431324	0.721645022	0.6875
3.22033E-4	72.024374287	0.65192857	0.068675609	0.724675325	0.6953125
3.22903E-4	72.250173363	0.65254056	0.068014359	0.727272727	0.69921875
3.23723E-4	72.508923319	0.653115818	0.067258643	0.730735931	0.69921875
3.24472E-4	72.768223609	0.653639174	0.066502928	0.734199134	0.69921875
3.25421E-4	73.028158244	0.654299708	0.065747213	0.736796537	0.70703125
3.26307E-4	73.256225376	0.65491449	0.065085963	0.738961039	0.7109375
3.27657E-4	73.51785852	0.655847182	0.064330247	0.741558442	0.71484375
3.29071E-4	73.780448147	0.656818198	0.063574532	0.745021645	0.71875
3.3024E-4	74.011273095	0.657617124	0.062913282	0.747619048	0.71875
3.31522E-4	74.27609672	0.6584892	0.062157567	0.751082251	0.71875
3.32692E-4	74.508647375	0.659281157	0.061496316	0.752813853	0.7265625
3.33273E-4	74.775039301	0.659672993	0.060740601	0.755844156	0.73046875
3.34379E-4	75.00878488	0.660416351	0.06007935	0.758441558	0.73046875
3.36275E-4	75.277055618	0.661683065	0.059323635	0.761471861	0.734375
3.36898E-4	75.512754438	0.662097046	0.058662384	0.763636364	0.7421875
3.38549E-4	75.783136707	0.663189808	0.057906669	0.766233766	0.74609375
3.39066E-4	76.020354335	0.663530936	0.057245418	0.768831169	0.75
3.404E-4	76.258094508	0.664407003	0.056584168	0.771861472	0.75390625
3.41372E-4	76.530785541	0.665042715	0.055828453	0.775324675	0.75390625
3.43261E-4	76.770646517	0.666270727	0.055167202	0.778354978	0.75390625
3.44083E-4	77.011261544	0.666802474	0.054505951	0.780952381	0.75390625
3.44804E-4	77.252433912	0.667266984	0.053844701	0.783982684	0.7578125
3.45678E-4	77.528621582	0.667829177	0.053088985	0.787012987	0.76171875
3.46166E-4	77.770805154	0.66814206	0.052427735	0.79004329	0.76171875
3.4712E-4	78.013453514	0.668751911	0.051766484	0.792640693	0.76953125
3.48556E-4	78.256824959	0.669665544	0.051105233	0.795238095	0.76953125
3.49394E-4	78.501056604	0.67019651	0.050443983	0.797835498	0.7734375
3.50471E-4	78.781144793	0.670876678	0.049688268	0.801298701	0.7734375
3.51187E-4	79.026728086	0.671327071	0.049027017	0.804329004	0.7734375
3.52682E-4	79.273069132	0.672263787	0.048365766	0.807359307	0.78125
3.53523E-4	79.52035589	0.672788034	0.047704515	0.809090909	0.78515625
3.54635E-4	79.768318818	0.673479301	0.047043265	0.81038961	0.796875
3.55854E-4	80.017014359	0.674233411	0.046382014	0.812554113	0.8046875
3.56814E-4	80.266512419	0.674824973	0.045720763	0.814718615	0.8125
3.57979E-4	80.516660247	0.675539704	0.045059513	0.817316017	0.81640625
3.59018E-4	80.76762294	0.676174852	0.044398262	0.81991342	0.8203125
3.60332E-4	81.019495829	0.676974275	0.043737011	0.822510823	0.82421875
3.61076E-4	81.271955517	0.677424651	0.04307576	0.824675325	0.82421875
3.61786E-4	81.525027852	0.677854022	0.04241451	0.827705628	0.82421875
3.62647E-4	81.77665348	0.678373063	0.041753259	0.830735931	0.82421875
3.6381E-4	82.032891202	0.679070875	0.041092008	0.833333333	0.83203125
3.64381E-4	82.251371642	0.679412842	0.040525222	0.835930736	0.83203125
3.65184E-4	82.506683527	0.67989229	0.039863971	0.838961039	0.8359375
3.6622E-4	82.762887882	0.680508277	0.039202721	0.841991342	0.8359375
3.67577E-4	83.019717656	0.681312122	0.03854147	0.845021645	0.8359375
3.68524E-4	83.277287237	0.681870356	0.037880219	0.848051948	0.8359375
3.69262E-4	83.535572515	0.68230407	0.037218968	0.851082251	0.8359375
3.69637E-4	83.757287066	0.682523784	0.036652182	0.853246753	0.83984375
3.71087E-4	84.016618014	0.683372012	0.035990931	0.855411255	0.84375
3.726E-4	84.276842158	0.684251376	0.035329681	0.858441558	0.84375
3.73314E-4	84.500629643	0.684665089	0.034762894	0.861038961	0.84375
3.74374E-4	84.762366112	0.685277117	0.034101644	0.863636364	0.84765625
3.74861E-4	85.024629992	0.685557121	0.033440393	0.865800866	0.8515625
3.76181E-4	85.250059581	0.686314446	0.032873607	0.868398268	0.8515625
3.76787E-4	85.513682408	0.686661098	0.032212356	0.871428571	0.8515625
3.77728E-4	85.777708406	0.687197485	0.031551105	0.874025974	0.859375
3.78512E-4	86.004534921	0.687642781	0.030984319	0.876190476	0.86328125
3.79614E-4	86.269854769	0.68826715	0.030323068	0.878354978	0.8671875
3.80936E-4	86.536150163	0.689012555	0.029661817	0.881385281	0.8671875
3.81948E-4	86.765033739	0.689580345	0.029095031	0.883116883	0.875
3.83585E-4	87.033201596	0.690495122	0.02843378	0.885714286	0.875
3.84274E-4	87.263600802	0.690878813	0.027866994	0.887878788	0.87890625
3.85912E-4	87.533160639	0.691786143	0.027205743	0.890909091	0.87890625
3.8718E-4	87.764992491	0.692485071	0.026638957	0.892640693	0.8828125
3.88564E-4	88.036610006	0.693244849	0.025977706	0.895238095	0.88671875
3.89701E-4	88.270295927	0.693865872	0.02541092	0.896969697	0.89453125
3.91273E-4	88.504844009	0.694719952	0.024844134	0.898701299	0.90234375
3.92636E-4	88.779534048	0.695457317	0.024182883	0.901731602	0.90234375
3.94348E-4	89.015703168	0.696377546	0.023616097	0.903463203	0.90625
3.95362E-4	89.252650801	0.696920648	0.02304931	0.905194805	0.90625
3.95787E-4	89.529545673	0.697147223	0.02238806	0.907359307	0.91015625
3.96531E-4	89.767289696	0.697543509	0.021821273	0.90952381	0.91015625
3.97244E-4	90.005510385	0.697922834	0.021254487	0.912121212	0.91015625
3.98552E-4	90.284141574	0.698614949	0.020593236	0.914718615	0.9140625
4.00976E-4	90.52429631	0.699890511	0.02002645	0.917316017	0.9140625
4.02376E-4	90.765510626	0.700621986	0.019459664	0.91991342	0.9140625
4.04963E-4	91.007703107	0.701964699	0.018892877	0.922510823	0.9140625
4.07746E-4	91.25173874	0.703395534	0.018326091	0.924242424	0.921875
4.09977E-4	91.538054447	0.704532315	0.01766484	0.927272727	0.921875
4.11755E-4	91.784653523	0.705432277	0.017098054	0.929437229	0.921875
4.14068E-4	92.032558645	0.706595027	0.016531268	0.932034632	0.921875
4.15395E-4	92.281424534	0.707257861	0.015964481	0.934632035	0.921875
4.17694E-4	92.531337668	0.708399403	0.015397695	0.936796537	0.92578125
4.18581E-4	92.782153198	0.708837664	0.014830909	0.938961039	0.9296875
4.21339E-4	93.03428352	0.710190837	0.014264122	0.941558442	0.9296875
4.2255E-4	93.287490482	0.71078151	0.013697336	0.943722944	0.93359375
4.25049E-4	93.541657068	0.711992075	0.01313055	0.945887446	0.94140625
4.27926E-4	93.754927189	0.713373591	0.012658228	0.948051948	0.94140625
4.3048E-4	94.012659309	0.714588789	0.012091442	0.950649351	0.94140625
4.32997E-4	94.271915185	0.715776296	0.011524655	0.953246753	0.94140625
4.36844E-4	94.533037483	0.717572034	0.010957869	0.955844156	0.94140625
4.39647E-4	94.752570351	0.718866614	0.010485547	0.957575758	0.9453125
4.4167E-4	95.017205764	0.719793357	0.009918761	0.95974026	0.94921875
4.44947E-4	95.283089222	0.721281785	0.009351974	0.961904762	0.94921875
4.47654E-4	95.506270943	0.722499859	0.008879652	0.964069264	0.953125
4.50504E-4	95.776128956	0.723770199	0.008312866	0.966233766	0.95703125
4.52674E-4	96.001865375	0.724729975	0.007840544	0.968398268	0.95703125
4.55514E-4	96.274325314	0.725975923	0.007273758	0.970562771	0.95703125
4.57885E-4	96.502503965	0.727007636	0.006801436	0.971861472	0.96484375
4.61693E-4	96.778595875	0.728648092	0.00623465	0.974025974	0.96875
4.62523E-4	97.009761933	0.729003222	0.005762328	0.976190476	0.96875
4.69172E-4	97.290168918	0.731813542	0.005195541	0.978787879	0.97265625
4.72743E-4	97.526107365	0.733299258	0.004723219	0.980952381	0.97265625
4.75449E-4	97.7631403	0.734414149	0.004250897	0.983116883	0.97265625
4.82687E-4	98.002778222	0.737350461	0.003778575	0.984848485	0.9765625
4.8742E-4	98.294074253	0.739235825	0.003211789	0.986580087	0.984375
4.91669E-4	98.538827978	0.740905581	0.002739467	0.988311688	0.98828125
4.98064E-4	98.786715287	0.743378524	0.002267145	0.99047619	0.98828125
5.05822E-4	99.037341553	0.74631571	0.001794823	0.992207792	0.9921875
5.12978E-4	99.292883416	0.748966499	0.001322501	0.994372294	0.9921875
5.30124E-4	99.552918342	0.755097364	0.000850179	0.996536797	0.99609375
5.6203E-4	99.771724771	0.765743398	0.000472322	0.997835498	1
5.7639E-4	100	0.770238513	0.000094464	1	1
