# Supplementary material for: Spatiotemporal prediction of alpine wetlands under multi-climate scenarios in the west of Sichuan, China
Source: PeerJ. 2024 Nov 27;12:e18586. doi: 10.7717/peerj.18586 (PMC11608022; doi:10.7717/peerj.18586)
Supplement: Supplemental Information 1 [file peerj-12-18586-s001.zip › Maxent_data1/2.5mBIOssp126_2021-2040/RES/wetland_8_sampleAverages.csv]

Predictor variable	Categorical	Sample average
2.5mbiossp126_2021-2040_1	false	1.1126984143985805
2.5mbiossp126_2021-2040_10	false	9.52155123644577
2.5mbiossp126_2021-2040_11	false	-7.967878764893586
2.5mbiossp126_2021-2040_12	false	659.0142857142857
2.5mbiossp126_2021-2040_13	false	129.6939393939394
2.5mbiossp126_2021-2040_14	false	3.656277056277056
2.5mbiossp126_2021-2040_15	false	88.97288772781174
2.5mbiossp126_2021-2040_16	false	352.2584415584416
2.5mbiossp126_2021-2040_17	false	15.745887445887446
2.5mbiossp126_2021-2040_18	false	350.03982683982684
2.5mbiossp126_2021-2040_19	false	16.368831168831168
2.5mbiossp126_2021-2040_2	false	14.033932074014242
2.5mbiossp126_2021-2040_3	false	40.99919144766671
2.5mbiossp126_2021-2040_4	false	709.3800386238923
2.5mbiossp126_2021-2040_5	false	16.614761895018738
2.5mbiossp126_2021-2040_6	false	-17.720735941408
2.5mbiossp126_2021-2040_7	false	34.33549782476384
2.5mbiossp126_2021-2040_8	false	9.361955203638448
2.5mbiossp126_2021-2040_9	false	-7.487922135158342
wc2.1_2.5m_elev	false	4095.7099567099567
