# Supplementary material for: Spatiotemporal prediction of alpine wetlands under multi-climate scenarios in the west of Sichuan, China
Source: PeerJ. 2024 Nov 27;12:e18586. doi: 10.7717/peerj.18586 (PMC11608022; doi:10.7717/peerj.18586)
Supplement: Supplemental Information 1 [file peerj-12-18586-s001.zip › Maxent_data1/2.5mBIOssp126_2021-2040/RES/wetland_8_samplePredictions.csv]

X	Y	Test or train	Raw prediction	Cumulative prediction	Logistic prediction
101.194681438	28.1482989818	train	3.460809701927469E-7	0.00669076189196778	0.0020087974623751725
100.289760198	29.08940812	train	5.596723680218191E-5	9.24778771450923	0.24557393478080386
100.331317082	29.1251002644	train	6.431937595286631E-5	11.582118361466929	0.27224446453074364
100.38306165	29.1516495211	train	7.71841795162842E-5	15.18806898439524	0.30982636682238074
100.270100613	29.16179269	train	4.6901914130832496E-5	7.057159280557701	0.21432204844890312
100.342297416	29.1791374782	train	5.9912059572430056E-5	10.379381392307739	0.2584102280566963
100.301283292	29.1885668757	train	5.8140766442719366E-5	9.801204004515352	0.25270096161203864
100.352697673	29.1880571989	train	7.794868535515371E-5	15.396025155144391	0.31193790298568597
100.39407234	29.2056812934	train	6.381039818671885E-5	11.428004210057814	0.27067324019888256
100.291452737	29.2247600013	train	5.8460360573657784E-5	9.92127830101639	0.253737574282109
100.312025956	29.2245597833	train	3.902459282654841E-5	5.435317586162935	0.1849847177354538
100.188687839	29.2347373586	train	8.279827712226832E-5	16.853914296889787	0.32503709298866285
100.260813662	29.2431013186	train	9.661524038306111E-5	20.918122849567062	0.3597638645645203
100.137446541	29.253232403	train	2.5558137826743357E-5	2.9195598623931884	0.12941175457880447
100.158128312	29.2620794835	train	6.9845930937799E-5	13.043999039717901	0.28887917058586016
100.199291569	29.2617164688	train	9.509679093818058E-5	20.568584482715067	0.35612324764608416
100.240454057	29.261340783	train	9.393160082253366E-5	20.213196154347855	0.35330140251970793
100.055587951	29.2990277912	train	7.127810074309967E-5	13.50336182876115	0.2930666060680172
100.096767482	29.2986959704	train	4.537744725557514E-5	6.748778100014009	0.20881048514898293
100.076272463	29.3078874289	train	7.120189012184513E-5	13.478934382086845	0.29284502108671806
100.117455265	29.3075491379	train	8.149528922823559E-5	16.462660020159657	0.32156685657819206
100.230704188	29.3065533766	train	8.430605212490331E-5	17.326080215619516	0.3290086889497404
100.148544026	29.3253345326	train	9.465600540116256E-5	20.453519415332373	0.35505865854402957
100.210326899	29.3247886088	train	9.745461233200101E-5	21.135812959142626	0.36175871914789387
100.004554611	29.3445454321	train	7.398289053721024E-5	14.332806406013887	0.30084194094692013
100.045753105	29.3442288966	train	8.650025034024363E-5	18.054992771642773	0.33470558571510944
100.107549577	29.3437302511	train	9.550489064406783E-5	20.656313236801747	0.35710576510531233
100.241436313	29.3425517137	train	5.7652262110872005E-5	9.66649629945716	0.2511109069053503
100.056145686	29.3531717353	train	9.591677773927136E-5	20.744856161889203	0.35809436514430765
100.190047217	29.3520444351	train	8.686284216778638E-5	18.15947456371573	0.3356376987639932
100.159249729	29.3613401386	train	1.0402438822934805E-4	22.769921862239446	0.376953267222864
100.427181135	29.3677662762	train	6.36027546489755E-5	11.36443139823113	0.27003029030928577
100.437481529	29.3676556373	train	7.227055534101276E-5	13.779333352685596	0.29593957412880545
99.0671958158	29.3934373337	train	3.517782975145243E-6	0.17960445559313626	0.02004956123752807
100.015301869	29.3895877497	train	9.608150000271866E-5	20.78439966114724	0.35848887640071203
100.468641447	29.3853639207	train	7.7750047583135E-5	15.339344591925585	0.31139051635219783
99.994781196	29.3987671943	train	7.771998177607665E-5	15.330765423621507	0.3113075880293524
100.06691656	29.3982092495	train	6.841762483437332E-5	12.68861183813552	0.2846533313675245
100.489376788	29.3941577022	train	8.55034178104851E-5	17.72396776000435	0.3321295014927684
100.551466448	29.4114967571	train	6.402052629693144E-5	11.492337706564468	0.2713227313577134
99.0672195669	29.4295389628	train	4.042737460565273E-6	0.21943439244361473	0.022972798971460224
100.077602249	29.4342215783	train	9.670687852208516E-5	20.941081847204252	0.35998225829919306
100.118835909	29.4338815463	train	9.574786346310497E-5	20.708544841930486	0.35768930975642493
100.026149953	29.4436525946	train	9.337558680630943E-5	20.060113708838166	0.3519461179500905
100.139553247	29.4427303302	train	9.905502164580064E-5	21.54313656566104	0.36552801416600605
100.252950981	29.4417115263	train	7.964207856426135E-5	15.900411806980522	0.31656929617989527
100.428316143	29.4489697197	train	7.461855429945995E-5	14.485573657655175	0.3026444969766709
99.0672433613	29.4656403961	train	4.697386374849603E-6	0.27465400429125075	0.026593902052977153
100.119232	29.469976069	train	1.0691736406765396E-4	23.507555258752618	0.3834170780771182
100.232660882	29.4689737165	train	1.0960213985396016E-4	24.256991133826464	0.3892968622349393
100.56259958	29.4655084145	train	2.393614264942725E-5	2.6445011605325663	0.12220253257233828
99.9852599486	29.4800600485	train	3.696871797844974E-5	4.988157144057228	0.176964004791716
100.15026959	29.4787357872	train	1.0828748992555744E-4	23.858886884871357	0.38643179486449936
100.552427364	29.4746510873	train	4.496731005155742E-5	6.671559701559629	0.20731444809375457
100.202045767	29.4963266398	train	1.3047348654857894E-4	31.101414150360032	0.4314455813655802
100.006243523	29.5160013017	train	4.173615963339902E-5	5.949409226282224	0.19532748958565382
100.02687747	29.5158435295	train	9.193026139522499E-5	19.64319716284768	0.34839641560016
100.119728131	29.5150939401	train	1.2128583680710939E-4	27.48089457770704	0.41363084901401886
100.140361125	29.514918562	train	1.312163838278599E-4	31.46912608044858	0.4328388632479789
100.563292079	29.510618109	train	2.5598322233718588E-5	2.926918910749608	0.12958885782557464
100.057921951	29.5246245907	train	1.0896152946156892E-4	24.031130615652163	0.38790410534227904
100.511854362	29.5202366559	train	8.809037484637098E-5	18.532150120300127	0.33877401376161675
100.099485352	29.55136044	train	1.342633510380682E-4	32.69977057610329	0.43848263131245635
100.182046247	29.550651491	train	1.379140749989565E-4	34.28834716444867	0.4450985441264392
99.9758121916	29.5703754854	train	8.928740538013434E-5	18.925577303712405	0.34180401001970534
100.017102401	29.5700656654	train	1.0682234322106057E-4	23.4833911767042	0.383206902808948
100.068714233	29.5696603435	train	1.2256335814388498E-4	27.845017641583965	0.41617447978295624
100.171934598	29.5687895491	train	1.5729723460746373E-4	41.33916303374272	0.4777675563636548
99.9656613175	29.5884987329	train	2.793175619565866E-5	3.3150508702800936	0.13975078226369902
99.9760726718	29.5974470807	train	1.1947481510180084E-4	26.944213793413674	0.4099867661772049
100.027699103	29.5970573739	train	1.1228034039756036E-4	25.02472368333117	0.39505157057148726
100.058674465	29.5968139143	train	1.2928985680233293E-4	30.48067165805428	0.4292115213952933
100.461445007	29.602013691	train	8.935089747123617E-5	18.944693138660792	0.34196394971647315
100.430600173	29.6113735114	train	6.60935596170383E-5	12.105461976568618	0.27766886998608603
100.513198909	29.610457135	train	7.096521403450679E-5	13.40307354404555	0.29215599087640676
99.9660914477	29.6336180085	train	4.6222284823207824E-5	6.91690723216905	0.211874429531064
99.9764205327	29.6335423659	train	1.0670421446904218E-4	23.453633125188894	0.38294541561637546
100.028065355	29.6331520901	train	1.046738582183546E-4	22.962525569334904	0.37841615545923085
100.090037761	29.632657223	train	9.626574461070271E-5	20.830560261574323	0.35892956969481327
100.399998898	29.6387711617	train	9.755024718824093E-5	21.161219034669593	0.3619852167247894
100.431110282	29.6474626812	train	9.105038547843817E-5	19.40143599755289	0.34621634442322463
100.111091277	29.6685793781	train	8.886207259656102E-5	18.79752054659779	0.3407305676118421
100.255737451	29.6672877329	train	3.654180734938743E-5	4.915148482212498	0.1752786367275252
100.266068951	29.6671894344	train	3.32310197313425E-5	4.347780051874409	0.16197011581816886
100.379711974	29.6660550248	train	8.722519798326912E-5	18.264580032256113	0.3365665994152666
100.018190619	29.6783500118	train	7.656984409488399E-5	15.035892150920901	0.30812018110505124
100.235184573	29.6765048691	train	3.468346507009659E-5	4.594950597255576	0.1678610863887961
100.266181993	29.6762122823	train	4.721537066540729E-5	7.125588255398738	0.21544581617418396
100.307511165	29.6758108925	train	5.3510687419775014E-5	8.629261700912526	0.23735345416074377
100.431493474	29.6745294244	train	7.364842121246913E-5	14.252424351013328	0.2998897373364364
100.142393743	29.6953856188	train	2.8920013360791644E-5	3.46829558225568	0.14398339142611338
100.380081684	29.6931222901	train	6.428842735322909E-5	11.572840643428885	0.2721491189318711
100.008127303	29.7054999056	train	6.903384349793449E-5	12.836413429396313	0.2864826428802311
99.9256838552	29.7331750242	train	4.081411473936778E-5	5.7720242698803075	0.191840101758633
100.256523361	29.7304476524	train	3.737896457877089E-5	5.089040215843293	0.178577108688237
99.5640370912	29.7803338491	train	3.514243469243765E-5	4.6746456996073515	0.16970543785674372
100.153761067	29.7855273887	train	3.820884238865696E-5	5.289156880071975	0.18182096061455352
100.257198993	29.7845842311	train	3.4028707574561944E-5	4.481920200369683	0.16521574163177175
99.1812886214	29.7994622467	train	3.049965700960751E-5	3.7543685712982513	0.15066303152196792
99.9366947119	29.805292044	train	7.776567674606533E-5	15.343804316521398	0.3114336172436272
100.278115307	29.8024311736	train	3.642739171056742E-5	4.895581546850156	0.17482577042200215
99.1709717943	29.8175256984	train	2.0276311099245737E-5	2.11364104854893	0.10548882068743452
99.9264310836	29.8143886595	train	5.300939759782027E-5	8.497447439679739	0.23565390408684556
99.9266808397	29.8414596456	train	4.798628424814952E-5	7.286646508387703	0.21819597806153815
99.1606946188	29.8626626555	train	1.1251835931167976E-5	0.8993062147039359	0.061422202568733264
99.2021107499	29.8626057467	train	1.9354023494954793E-5	1.9626058460258409	0.10117602872720349
99.9371999163	29.8594338194	train	6.7592458707612E-5	12.493097355263675	0.28218899616434695
99.3574841928	29.8803258461	train	2.711477837858574E-5	3.1843310949016614	0.13622001243001472
99.927097857	29.8865777047	train	6.018151139815136E-5	10.486674297239741	0.25927109468552867
101.500852415	29.8841736131	train	4.98042236991178E-5	7.667706484206705	0.22460558945015405
101.532347269	29.9016131775	train	4.679378947762705E-5	7.033555181239982	0.21393366545194004
100.18649945	29.9296188006	train	8.819192917748643E-5	18.56808400997794	0.3390321567972063
99.9275995294	29.940718961	train	5.406090302307358E-5	8.769351526949714	0.23921020064099358
100.279841942	29.9377691524	train	8.230527954929043E-5	16.700755807522224	0.32372827988887015
101.284585294	29.9332029461	train	6.634713404015675E-5	12.164304438254046	0.2784375532386847
101.31564422	29.9326607529	train	6.564392668576271E-5	12.001123738485623	0.27630182237256407
101.253728878	29.9427555192	train	6.303321065952452E-5	11.198696805031835	0.2682609145048104
99.9279347375	29.9768128804	train	7.850489131684483E-5	15.561537228418727	0.31346602147126856
99.93829926	29.9767394477	train	8.564780698643837E-5	17.77858708862116	0.33250387694470984
101.326837084	29.9685472467	train	6.09761656558404E-5	10.694128214945755	0.26179832169163025
101.399763696	29.9852795443	train	5.885852534458309E-5	10.051775083565895	0.2550250167025562
99.2646883862	30.033963144	train	1.691043939447145E-5	1.6130950662146213	0.08954570496665347
101.390054448	30.0125181936	train	5.206069618613191E-5	8.25310340394437	0.23241664943919438
99.9388939065	30.0399031357	train	1.0448441041456344E-4	22.906343836646865	0.3779901469478561
100.084183161	30.0478095709	train	6.139485149662206E-5	10.796387460176884	0.26312293788101004
99.7730923109	30.0590303697	train	1.1697567485552335E-4	26.175053903912545	0.4048830511262835
99.9079451328	30.0581683525	train	1.2336588476288045E-4	28.102853850419432	0.41776110901329316
100.042791644	30.0571680768	train	1.0152706322604763E-4	22.15964482083181	0.3712634790988242
100.063826173	30.0840707775	train	5.027316418418943E-5	7.794756702860466	0.22624194358011893
100.354315222	30.0813981813	train	8.560633661188083E-5	17.764715690307565	0.3323963946085281
99.6903538119	30.0955875006	train	7.969069077463587E-5	15.913478853414361	0.3167013290759247
99.7837502842	30.0950636016	train	9.795390027563944E-5	21.26781776514451	0.36293944318639065
99.9187350542	30.1032129971	train	9.170300962331412E-5	19.57746518105306	0.3478347470362609
99.960420238	30.1209625061	train	1.1744805503654472E-4	26.34667010313606	0.4058544968043087
101.734870938	30.1140334728	train	7.963297225543352E-5	15.89796401537884	0.3165445573710055
101.330848324	30.139871284	train	4.8325003414298326E-5	7.347621856300342	0.21939823949760062
99.8882479962	30.1756136888	train	1.014407866614826E-4	22.14008139732499	0.3710650529163735
99.90901872	30.1754714049	train	9.757757864206215E-5	21.168479828561537	0.362049917858629
99.9505597138	30.1751769739	train	8.609324021597602E-5	17.92757975663902	0.33365616606648907
99.5559494675	30.1864669632	train	2.5592977184654098E-5	2.925940061551777	0.12956530494391647
100.334902194	30.1808520846	train	6.853910647448055E-5	12.717220098948612	0.2850147046447157
99.5456119014	30.1955345178	train	1.831568814345895E-5	1.8104008888017773	0.09627053814842801
100.085860386	30.2011974364	train	1.0598739937957046E-4	23.273058794257786	0.3813539227208494
101.663985988	30.1786281177	train	6.566055866250923E-5	12.004983222586679	0.27635248178445504
99.1093099578	30.2146726276	train	1.270145244431184E-5	1.0673141146868026	0.06879109544124243
101.612344153	30.1886870813	train	5.55818073604363E-5	9.12753970281695	0.24429589294081874
99.0989282524	30.223705176	train	1.735606452487725E-5	1.6745622547743682	0.09168905986075859
99.6600620502	30.2220804736	train	1.2980356711525773E-4	30.758809575231243	0.43018328445604875
99.7224065746	30.2217516766	train	1.230070582104788E-4	27.9814296118028	0.4170527608831518
99.7535784394	30.2215761594	train	1.0514998604376986E-4	23.080549321332853	0.37948424536878655
99.8886531308	30.220729936	train	1.0558252343158546E-4	23.179163071462508	0.3804513725367505
100.16927869	30.227550179	train	1.651793229810627E-4	44.03847591380915	0.48997784442158976
99.5978257247	30.2404272186	train	1.0917486596665444E-4	24.106346837799684	0.38836862715835535
101.550776852	30.2169593779	train	7.328837096388626E-5	14.147376695284384	0.29886180410970936
101.73761122	30.2131881152	train	8.718452918633577E-5	18.252170023157046	0.33646247421128644
99.0054044464	30.2508152526	train	1.0809864250592313E-5	0.8512615771999635	0.05915225520852581
101.436805733	30.2281492406	train	8.07022849808975E-5	16.193935149226338	0.3194373332112974
101.571772639	30.225568663	train	9.791853450438407E-5	21.25905654482746	0.36285595342911264
101.696341564	30.2230634305	train	9.259644028286517E-5	19.836340898669267	0.35003736217154585
98.9742184303	30.2598370863	train	1.2166705143364547E-5	1.0037392296326246	0.06608630149580601
99.6395139699	30.2582783493	train	9.554855749525714E-5	20.665700252755112	0.3572107173551895
101.603153957	30.233968386	train	9.424693671301506E-5	20.312186328782662	0.3540675178726837
101.675825409	30.2325035994	train	9.337487062866095E-5	20.05991652994942	0.351944368603404
99.6916135666	30.2760614346	train	1.0248385946078839E-4	22.370631412051726	0.3734556362835441
101.416702177	30.2555826035	train	1.0242415901690826E-4	22.357778386492633	0.37331930126384505
99.837237503	30.2842349552	train	1.2624797898936742E-4	29.09580397133757	0.4233887221847147
101.323438586	30.2662916799	train	1.3181030173478137E-4	31.697968885934117	0.43394783646407803
101.406536311	30.2647901884	train	1.3913964741601073E-4	34.80113062852265	0.4472847347148387
101.54155643	30.2622379711	train	9.9783353623557E-5	21.736491989276427	0.36722868526430724
101.593482567	30.2612193405	train	1.2625870488512309E-4	29.101732590823445	0.42340946252767536
101.614252274	30.2608061327	train	1.1967617047573647E-4	26.99632658419032	0.4103941637808083
101.437919227	30.273229597	train	1.162066040878059E-4	25.950771288580256	0.40329464968009654
101.365420863	30.2835805495	train	1.33932083521834E-4	32.537586307976625	0.43787448642273885
99.5254593527	30.312929763	train	7.503001843424949E-5	14.583762364932026	0.3038063414595034
99.5566612441	30.312800731	train	5.67220929644611E-5	9.438750089576985	0.24806447301134982
99.4734991599	30.3221521465	train	7.91286349877818E-5	15.762397283400457	0.3151716389766191
101.272330881	30.303271761	train	1.4545463333885978E-4	36.92787780576187	0.4582818543065127
101.365853888	30.3016135269	train	1.3128418707730982E-4	31.503285534046487	0.4329656862506672
101.397245982	30.310062213	train	1.1202318515942296E-4	24.96495674960688	0.39450372655604393
101.438811838	30.3092936317	train	1.1417396153841438E-4	25.406894323790983	0.39905541863968497
99.4424156132	30.3493330124	train	3.647613220152956E-5	4.903916963634265	0.1750187500000896
101.335536241	30.338240283	train	1.4043388252759875E-4	35.2279159562512	0.44957478320247873
101.522631988	30.3347630935	train	1.0436215139910201E-4	22.870087288996785	0.3777149147304404
101.626559591	30.3327158444	train	1.0752574760814854E-4	23.66648742014621	0.3847593659825345
101.346146445	30.3470706663	train	1.528596496059119E-4	39.66312754747842	0.4706324647123976
101.418915735	30.3457439375	train	1.1510695834840113E-4	25.678258907968157	0.40100870900997126
101.46049599	30.3449676485	train	1.1215866927060395E-4	25.005432583101193	0.39479248578354087
101.616407181	30.3419389846	train	1.1893196979783782E-4	26.803719982910497	0.4088856298922329
99.7235319967	30.3751508208	train	1.2559997553384395E-4	28.8472469077545	0.4221329232087447
101.221591903	30.3582682581	train	7.326710376477984E-5	14.141142423257195	0.2988009924390037
101.252785623	30.3577341449	train	1.3242453959909215E-4	32.01734804664392	0.4350901987789498
98.9741853247	30.3861754012	train	2.0503431951083727E-5	2.152363504096115	0.10654453742743292
99.1823619841	30.3860506841	train	7.563868237422991E-6	0.5264757650376327	0.04213843671775462
101.596096657	30.3603831956	train	1.0613626227512141E-4	23.31055914568648	0.38168510733405075
99.4842563352	30.3943044374	train	2.0826329560296272E-5	2.207415201101654	0.10804116680977832
99.6716207864	30.3934754891	train	9.419708880788685E-5	20.294963895255147	0.35394653212386235
99.6925022076	30.4023901984	train	9.882095121214123E-5	21.48261371080465	0.36497951184829236
99.9527372878	30.400751104	train	1.5056515380971176E-4	38.872865335449184	0.46686618546261666
101.295007974	30.3840609406	train	1.4912463600141667E-4	38.42747648649387	0.4644741532951614
99.8591341622	30.4104239317	train	1.1685141740257799E-4	26.13573268689031	0.404626988834261
101.513622389	30.3890556945	train	1.1026993026404436E-4	24.44040299655392	0.3907419802084665
99.8383907178	30.419582325	train	1.1488030158005345E-4	25.616714009785404	0.4005353567093613
101.305831914	30.4019112236	train	1.435111042340549E-4	36.264243714848924	0.45494423276525836
101.378643962	30.4006047986	train	1.3457203145818533E-4	32.843334334813655	0.43904812739102017
101.441050441	30.3994527431	train	1.2517885474882495E-4	28.696288382670062	0.42131387509020407
99.6302747985	30.4388003697	train	8.357092374311146E-5	17.106173358755672	0.3270781595078999
101.389484686	30.4184472025	train	1.0269423264299866E-4	22.415923066722264	0.3739355829100512
101.306468243	30.4289613313	train	1.0639962863135588E-4	23.376904294198702	0.38227016718545503
101.441723997	30.4265002046	train	7.620652303383041E-5	14.921192876358976	0.3071071587488167
101.847384539	30.418277542	train	1.7073194391155534E-5	1.6355446351182232	0.09032969080557343
101.285868593	30.4383443492	train	8.701639336226103E-5	18.203720745661908	0.3360316452940583
99.5575316294	30.4662027168	train	8.32704327606422E-5	17.008007143445145	0.32628583431445674
99.8596089364	30.464561867	train	1.2942562254101775E-4	30.55738065706421	0.42946866551963947
101.359143188	30.45508029	train	9.706778465371387E-5	21.03304945222806	0.360840929601693
99.5263780322	30.4843796858	train	7.996075630260507E-5	15.9860729355794	0.31743391092753465
99.807751959	30.4919638235	train	1.0888983436740395E-4	24.006515703857822	0.38774783701880955
101.203428907	30.4758457133	train	4.293101291232824E-5	6.2497834153633125	0.199802178294646
101.578149345	30.4689733123	train	1.1233189044913106E-4	25.032897004616075	0.3951612736377234
99.9849615775	30.4997687663	train	1.0068647561876656E-4	21.965045683128093	0.36932487515932466
99.0262634359	30.5125111877	train	3.083618361339049E-5	3.84271894395043	0.15207261179183273
99.7974801069	30.5100740439	train	1.1647698187653243E-4	26.017242727282436	0.40385404041276934
101.245484915	30.4931691939	train	5.6204663170710105E-5	9.308578775565467	0.2463590652520447
101.391246238	30.4905760272	train	5.78480436281975E-5	9.713943976977278	0.25174897676949964
99.7454434865	30.5194055855	train	1.1214443874106659E-4	25.003176315911944	0.3947621689975927
99.8496632151	30.5187677161	train	1.605263061825659E-4	42.42130945316371	0.48283977950318496
101.006351017	30.5151126843	train	2.5318855046500014E-5	2.875739542940556	0.12835567834546277
99.7143089533	30.5376270515	train	1.1153205693296702E-4	24.80987196518585	0.39345466407367785
101.246106858	30.5202200599	train	9.514060637129416E-5	20.57800343916461	0.3562288790527323
101.277351646	30.5196775006	train	5.616007574837192E-5	9.29736178840268	0.24621174653453184
100.933793223	30.5342526925	train	1.7901208994643887E-5	1.7497566179938193	0.09429739559324234
99.8082745518	30.5551247408	train	1.3061228606006775E-4	31.168395047827833	0.43170641551394584
99.8604030937	30.5547907445	train	1.5566300469134598E-4	40.753409066769784	0.4751624007865385
100.902712796	30.543731939	train	2.996748889528657E-5	3.6552959455601552	0.1484243938480839
99.0158499411	30.5666560686	train	5.723151203772692E-5	9.5645274616431	0.24973595483742733
100.861204876	30.553353405	train	3.374513394969184E-5	4.434234118059721	0.1640648235714542
101.090450055	30.5498741311	train	7.33220281712492E-5	14.157242977408615	0.2989580223583561
99.6728610586	30.5739419007	train	8.898923696687269E-5	18.835806466497562	0.3410518680623912
99.693717255	30.5738324269	train	1.1269039863506885E-4	25.089738899001343	0.395923111592657
99.7771408456	30.5733611226	train	1.383114825680257E-4	34.484395210610906	0.4458093367661266
101.226099414	30.5566457493	train	1.1039827822404447E-4	24.47555058491542	0.39101894574052365
101.351121801	30.5544474293	train	8.892415382538192E-5	18.816211607215564	0.34088746457383723
99.7981442471	30.5912808023	train	1.2761428971894088E-4	29.75453131913949	0.42601876021130297
99.8398627302	30.591018237	train	1.586957310112273E-4	41.804091832738294	0.4799764759767821
99.6730480681	30.601011427	train	1.079159321569017E-4	23.767821655807833	0.3856171656433347
99.8503710554	30.599973298	train	1.531368993335893E-4	39.76093501983926	0.4710839534211801
101.341353691	30.5816840047	train	5.952263713608264E-5	10.23372796755179	0.25716252791945066
101.2477695	30.5923550964	train	7.699468506967058E-5	15.141129374790918	0.3093009845600668
99.047160353	30.6207912323	train	4.44821014234382E-5	6.580207264344512	0.20553725460755323
99.7567058005	30.6276219152	train	1.4051030405544092E-4	35.25257757308841	0.44970941196118785
99.7672106611	30.6365837095	train	1.119728080562714E-4	24.949049046157633	0.39439628682486894
99.8506865758	30.6360643374	train	1.4760042646889303E-4	37.808739901982186	0.46191966481198843
99.8298948348	30.64522198	train	1.410588008007185E-4	35.41908052184883	0.4506737475902707
99.0471778664	30.6568861353	train	6.170870157619411E-5	10.868579590651226	0.2641127670955959
99.0054274061	30.6659182816	train	4.178288139382156E-5	5.958397657853425	0.19550340111087472
101.540981384	30.6410741381	train	8.388344488800272E-5	17.20826966043629	0.32790023082508246
99.8927552859	30.6718749943	train	1.2676372620711227E-4	29.369930207393246	0.42438432097404566
99.9553830825	30.6714295755	train	8.674335048376857E-5	18.12504271959888	0.3353308107486533
99.8719601015	30.6810393883	train	1.7839852331577125E-4	47.35390500834196	0.5092225190341102
99.8928382781	30.6808975714	train	1.5089218577132537E-4	39.01015530708459	0.46740626062377905
101.332878986	30.663017407	train	8.612297090930929E-5	17.937524356700273	0.33373293464252857
99.6945546331	30.6911323757	train	9.372829808017002E-5	20.157222599596135	0.3528065098572407
99.9346810895	30.6896263335	train	1.262622485407286E-4	29.10369130701394	0.42341631446035044
101.291372213	30.6727764646	train	7.638516460670565E-5	14.985110351956983	0.30760562281881326
101.281153095	30.6819765911	train	9.019558422531225E-5	19.178503103249568	0.34408438518118195
101.333529505	30.6900659108	train	8.75101105938668E-5	18.351520594961983	0.33729515194527604
99.1412092809	30.7199835176	train	2.6014737064491765E-5	3.002920200899137	0.13141987423732276
99.8827276672	30.7170591821	train	1.3955223074274642E-4	34.93975215973879	0.44801683518119295
99.9036135383	30.7169154829	train	1.5354726647987248E-4	39.889357610562094	0.4717508060827211
99.934942059	30.7166936354	train	1.3187078366183507E-4	31.720349604889996	0.4340605260492208
100.989387458	30.7048165844	train	3.160438118642008E-5	4.035105030978049	0.15527283134998493
101.334180904	30.7171142894	train	8.132824592541426E-5	16.402614396983395	0.3211193893349751
99.4024312586	30.7465070375	train	4.4694216123913995E-5	6.6201430646057915	0.20631515521567675
99.8412689691	30.7534269768	train	1.2677198756430865E-4	29.374086844339544	0.42440024072749194
99.9875234339	30.752396099	train	8.919216871263898E-5	18.896903993615307	0.34156395834715053
99.162173829	30.7650768574	train	4.646072092555892E-5	6.964445085705881	0.21273486869050234
99.8622433247	30.7623123389	train	1.1202065849430897E-4	24.964158898265012	0.3944983388211717
99.8935868952	30.7621001916	train	1.1877144639074214E-4	26.762174914779333	0.4085592278517665
99.9458254215	30.761729786	train	9.252707914598522E-5	19.81616126231523	0.3498668958481104
99.8414259242	30.7714721377	train	1.297608927299666E-4	30.73606588250878	0.4301026852454432
99.7998538067	30.7988045131	train	1.2589005267191894E-4	28.94215881932324	0.4226957540975507
101.325261897	30.7804144603	train	7.993830598253016E-5	15.980038250618291	0.31737307188368946
99.7999285386	30.8078271305	train	1.1721995152455395E-4	26.25235514974321	0.4053858002278945
99.8208344682	30.8076964044	train	1.294349129363037E-4	30.562332055759526	0.4294862533199519
99.873098679	30.8073548383	train	1.415245211358583E-4	35.560847956291184	0.45148990119353727
99.9462670166	30.8068412457	train	1.298398518991059E-4	30.777807249313668	0.43025179768053695
99.9776242863	30.8066084925	train	5.937770749678636E-5	10.194020246378145	0.25669710415117797
100.855780642	30.8150508883	train	1.0679114102139254E-4	23.475530967828313	0.3831378558502537
101.315684298	30.8166658487	train	7.855623351799857E-5	15.578169273483063	0.31360673674875633
99.8106846948	30.8438524385	train	1.4596394903855836E-4	37.09230868818758	0.4591497533254329
99.852511914	30.8435838609	train	1.4364136979549348E-4	36.316868687895365	0.4551692231227958
99.9361645979	30.84300619	train	1.2875154211307663E-4	30.19484247199233	0.4281896525521319
99.9884462561	30.8426177153	train	7.400856596011573E-5	14.338976906874462	0.30091492949420645
99.9153373183	30.8521779545	train	1.5150761065636193E-4	39.25473388892472	0.4684196392878329
100.84584904	30.8422564595	train	1.0158480877247904E-4	22.17273876570741	0.3713962172888951
100.020101221	30.8694404781	train	5.0380656141126744E-5	7.8243974112462045	0.22661606107767407
101.348120992	30.8611809708	train	5.591648365424642E-5	9.231953519023989	0.245405890088994
99.863372851	30.8886265299	train	1.4281191305039135E-4	35.99243395020626	0.45373343050039994
99.9052189319	30.8883405624	train	1.4968719944116415E-4	38.59860960292308	0.46541086035034424
99.947064401	30.8880410663	train	1.3388685723193778E-4	32.51544410456867	0.4377913572428861
99.9993703338	30.8876476727	train	6.192243106234326E-5	10.917741875304243	0.264785312489931
99.8216032173	30.8979214114	train	1.397594036145314E-4	35.00935899756352	0.4483837181177876
100.533252116	30.9094884649	train	1.307870378231684E-4	31.252725531422545	0.43203447153707497
100.596018703	30.9087291061	train	1.2299470507834355E-4	27.977631741980787	0.41702834426592245
99.8427657727	30.9248539454	train	1.4369050490130092E-4	36.33671839790463	0.4552540394114892
99.9055586654	30.9244294644	train	1.4679180945244017E-4	37.46240562686899	0.46055454977676485
99.9474198337	30.9241295422	train	1.1370853934086936E-4	25.251166304953234	0.39807625628162413
99.9788152907	30.9238957102	train	5.075807022449647E-5	7.928468646942066	0.2279267615879733
100.627553789	30.9173577069	train	1.1104935889248326E-4	24.664581560107365	0.392420060562
100.020771152	30.9325939699	train	2.864490098580308E-5	3.4256351107170104	0.14280930116508042
100.5649294	30.9271525154	train	1.651482562520078E-4	44.03224279218218	0.4899308392808609
100.50229092	30.9369173909	train	1.426873241002574E-4	35.946885911142495	0.4535171126119211
100.554612271	30.9362987297	train	1.808976187192942E-4	47.839305648292296	0.5126986552893393
100.617395717	30.9355284046	train	1.503665076497112E-4	38.78947249048873	0.4665375972814741
98.8378938152	30.9726149418	train	3.156359520270041E-5	4.026732962511869	0.1551035291433392
99.7908088248	30.9702965736	train	1.483932236960195E-4	38.13858388178725	0.46325138166785346
99.8326912774	30.9700334426	train	1.320666641328975E-4	31.815078441547435	0.4344251816680288
99.8536322938	30.9698967872	train	1.1769319205026125E-4	26.44923863806153	0.40635737002010414
99.8955138891	30.9696132969	train	1.0165861557047073E-4	22.189474638931774	0.37156579348513424
99.9583351351	30.969162614	train	7.18778022993596E-5	13.664574484689782	0.29480542497699574
101.465386645	30.9491937992	train	4.7739140101276986E-5	7.23992948487175	0.2173164166389132
100.000309241	30.9778670774	train	4.4747489839588105E-5	6.630173149571921	0.20651028973100627
100.523792377	30.9727528151	train	1.5913810129652384E-4	41.933398944574726	0.48067131302824584
100.57613273	30.9721247982	train	1.7014478362933948E-4	45.4352603073445	0.4973810391577349
99.7595395357	30.9885299309	train	1.424302732963595E-4	35.852911605678585	0.4530702656734287
98.921647026	30.9997625966	train	2.5444221710082458E-5	2.89869818309555	0.12890930433154701
100.471727318	30.9914001663	train	1.2626714285928403E-4	29.106396587115363	0.4234257777367077
100.492668231	30.991159809	train	1.527323860408798E-4	39.618044123764356	0.47042496351270335
101.099830259	30.9827139869	train	8.881640852193955E-5	18.783772268688107	0.34061511379157955
98.8064052931	31.0086644554	train	2.1893590929458343E-5	2.3574135833314984	0.11295244148807863
99.7073751989	31.0158948377	train	1.298981114426812E-4	30.808303674955688	0.4303617693679182
99.7388026527	31.0157188111	train	1.3634127308427142E-4	33.51460409512093	0.44226749393482867
99.8540341452	31.015007939	train	9.711095338476593E-5	21.04451753075751	0.360943482803959
99.9064106825	31.0146508224	train	7.163922948222742E-5	13.600440988485238	0.29411471493716695
99.9797362072	31.0141151699	train	3.7146693506781305E-5	5.028227372516794	0.17766458817323305
100.587197983	31.0080757161	train	1.8694397364325103E-4	48.89124989354554	0.5209086205917348
100.796619449	31.0053309365	train	7.655459333600553E-5	15.032114390249191	0.3080777180582116
100.828030128	31.004889947	train	9.011209285770021E-5	19.155998486282737	0.3438754038063571
100.922257933	31.0035211728	train	9.33207002047088E-5	20.04500226388612	0.351812023702633
100.932727288	31.003364846	train	7.966702521793276E-5	15.90711751074058	0.316637058758768
101.089757529	31.0009181892	train	5.9772372591280463E-5	10.323759494224097	0.25796315669507935
99.7703024081	31.0245575143	train	1.3100397684404137E-4	31.362036279551834	0.4324411978180257
100.545455917	31.0176038493	train	1.7288404088236948E-4	46.12399437796597	0.5013738474602109
100.911968545	31.0126948241	train	6.749859795992098E-5	12.467002489344198	0.28190760778035245
98.7853930152	31.035700735	train	2.5328835621648305E-5	2.8775673050171844	0.12839977888721668
98.8692233405	31.0358129079	train	1.6084566184726423E-5	1.4990467676276682	0.0855465813034073
98.9425751745	31.0358663913	train	2.599737156872672E-5	2.9999975891218416	0.13134367041048595
100.503704982	31.0271187386	train	1.5508058000824414E-4	40.525991896966374	0.47422765359066243
101.236722342	31.0164951905	train	1.1434869901806817E-4	25.465391117163893	0.3994222120084512
100.608596056	31.0348753964	train	1.7237229121433084E-4	45.9520761361069	0.5006327344942089
100.943745813	31.0302616491	train	6.892042163605998E-5	12.808813738196008	0.28614664074242735
98.816794772	31.0537954138	train	1.8843183812677717E-5	1.8877241309062265	0.0987693009637412
99.4456384313	31.0531558383	train	1.4591129161684374E-4	37.067918128342995	0.4590601514052853
99.5085206354	31.0529233075	train	1.2908119078118717E-4	30.35204769801117	0.4288158498679071
99.5190009298	31.0528815728	train	1.4807160668996915E-4	38.005071939903175	0.46271193458074694
99.9696268335	31.0502817766	train	4.712143721238336E-5	7.10508215906731	0.21510939441322868
99.1626768189	31.0628460581	train	1.7936789221202025E-5	1.7548597823843965	0.094467114517798
99.4142361591	31.0622835188	train	1.2642317572136616E-4	29.19264201478406	0.4237273081028978
100.525084781	31.0539328283	train	1.8397236906592834E-4	48.355989713550905	0.5169085240960569
98.7328985483	31.0716951834	train	5.3379916417060054E-5	8.594860638471824	0.23691082321477355
100.001252387	31.0680851951	train	4.7859214446653215E-5	7.263771731493551	0.2177439963365406
100.095577589	31.0673184011	train	1.0323310038060642E-4	22.54129384947177	0.3751616115799723
100.10605794	31.0672289449	train	8.248944151146961E-5	16.75312262731834	0.32421778770997844
101.237565879	31.0525602895	train	9.423213197951589E-5	20.307071298613867	0.35403159006501395
99.0578752942	31.0900050006	train	2.434815802396669E-5	2.706952862979491	0.12404509077510471
98.9530229854	31.0990325238	train	1.257425277026205E-5	1.0521916360088945	0.06814913058755324
99.0159376573	31.0990400982	train	2.6676755718685032E-5	3.112095551283558	0.13431502851627775
99.0893380703	31.0990101263	train	3.737117768639441E-5	5.087001464043361	0.1785465492299973
99.519246059	31.0979953131	train	1.3065516529519068E-4	31.189087409209073	0.4317869464427835
99.7499150426	31.0968597801	train	1.4117886312505778E-4	35.45552692050048	0.45088438359798017
99.9700847354	31.0953909069	train	5.3465179821769194E-5	8.617290318205177	0.2371994792645076
99.9910523934	31.0952314074	train	6.976712226621569E-5	13.018701072816526	0.28864730616837747
100.022503563	31.0949857655	train	8.014343822589872E-5	16.036670174059044	0.31792856531264135
100.074921304	31.0945593157	train	1.0283798656214871E-4	22.446872129693478	0.3742631212810337
100.599026656	31.0891232446	train	1.5057685471876625E-4	38.87777744698799	0.4668855277585499
98.8900979952	31.1080173072	train	1.966421163755326E-5	2.0092825363117988	0.1026311612306769
100.609811481	31.1070318328	train	1.4714456403766804E-4	37.614447720081714	0.4611509242733116
98.7327470147	31.1258331151	train	4.53137279381368E-5	6.736781374052562	0.2085784299838725
98.9949646695	31.1261101882	train	1.6561666420747955E-5	1.564987155152955	0.08786111712775169
100.588996593	31.1163116346	train	1.653162325008802E-4	44.065944968803755	0.4901848905485066
98.7117425364	31.1348108242	train	5.264934872306364E-5	8.40471455803557	0.23442852921795732
98.9320257238	31.1351153956	train	2.7845553460927464E-5	3.301683789603666	0.13937959874393366
99.0054539411	31.1351332136	train	3.12692260746398E-5	3.9564082106993537	0.1538795904998744
99.015943689	31.1351323424	train	3.36056876277218E-5	4.410784656600352	0.16349769892278013
101.406706382	31.112649994	train	5.7993523163248866E-5	9.749200962208512	0.25222240417169395
98.8271121865	31.1440403275	train	1.5318406098267042E-5	1.3872399336196315	0.08180506430239491
98.9215285571	31.1441324549	train	2.5177848806983792E-5	2.8499167969237655	0.1277321456626996
99.9915212426	31.140339933	train	1.1392315597150401E-4	25.322932248491515	0.398528166186953
100.022987285	31.1400938558	train	1.0714501920507028E-4	23.567027155399455	0.3839200430547926
100.075429812	31.1396666505	train	1.3028258609821319E-4	31.009290746211473	0.43108644697867426
98.8795542656	31.153123051	train	2.7564532519736626E-5	3.2581071025719024	0.1381673129912052
99.9076959231	31.1499804523	train	6.971745197333401E-5	13.00276039735398	0.2885010926063688
100.117488821	31.1483308198	train	1.1207781144716896E-4	24.982206228668474	0.3946201854918333
99.5720507853	31.1609316301	train	1.302763306384386E-4	31.00627203018517	0.4310746711222087
99.9392549033	31.1587765818	train	8.602733681210633E-5	17.90553577041869	0.33348593168830976
99.8974609514	31.1771196216	train	1.0151655416198379E-4	22.157261864672424	0.3712393161561633
99.9604187365	31.1766652509	train	1.3880765107248479E-4	34.67985557926669	0.44669421869131337
100.00238978	31.1763452343	train	1.7917969219795243E-4	47.509689514946054	0.5103144083244574
100.044360139	31.1760115365	train	1.8365406671573328E-4	48.28855885603468	0.5164760910329691
100.065345053	31.1758395574	train	1.6990608499362723E-4	45.375053288127994	0.49703007518258696
100.107314333	31.1754853392	train	1.4035310874649593E-4	35.2017575640174	0.4494324156260994
99.8871361247	31.1952361153	train	1.0449841604705606E-4	22.91049727989129	0.37802166119736935
101.387558103	31.185161158	train	3.815818645420271E-5	5.280080688624662	0.18162368952263425
101.136065636	31.1986032765	train	8.113511348809199E-5	16.333190736419343	0.3206012995174578
99.9188829423	31.2220804942	train	1.433520086445238E-4	36.202140823716135	0.45466919595133876
99.9818701154	31.2216150397	train	2.0071693579196915E-4	51.012691530339765	0.538615437171089
100.055353236	31.2210330336	train	1.93157570343215E-4	49.796112459752464	0.5290623546882471
100.097342608	31.2206816148	train	1.7867284715197953E-4	47.408565396669076	0.5096065131633453
100.107839835	31.2205916189	train	1.2363943093733184E-4	28.198294041912614	0.4182999525455238
101.440450323	31.2022067993	train	4.773288761704537E-5	7.238564539372178	0.21729413900134115
98.7849456138	31.2342061332	train	3.991719356986979E-5	5.601040569224049	0.1884186110189479
98.8164474655	31.2342549578	train	4.293782473908001E-5	6.251408938095743	0.19982754571316272
98.6379038472	31.2428989596	train	5.3198055910876394E-5	8.54701979838621	0.23629441080005054
98.7219157403	31.243108117	train	1.866859839012459E-5	1.8621324309478624	0.09794381581926721
98.9529472043	31.252423117	train	5.9822727563589675E-5	10.343810318679871	0.25812438104998614
101.3152513	31.2315804212	train	4.69954210026133E-5	7.077572252280342	0.21465761514299186
101.44114548	31.2292509219	train	4.8540780465949016E-5	7.3864654828525635	0.2201621997826378
99.7511960724	31.25925936	train	1.3346836796000687E-4	32.39321166024247	0.4370209758593825
99.8037083862	31.258941714	train	1.3160969560250608E-4	31.623736636963407	0.4335737467628109
100.003246863	31.2575390431	train	1.6725365398377408E-4	44.52346859489729	0.49309690466111245
100.024250066	31.2573733783	train	1.1319561224244532E-4	25.169841110440043	0.3969934497490657
101.231525926	31.2420810521	train	7.365306585326251E-5	14.253540584234418	0.29990297796263443
99.8878107366	31.2674106339	train	1.4345888245627668E-4	36.24377053139825	0.45485398485547446
99.9088168364	31.2672637901	train	1.4269623207053072E-4	35.950142544877274	0.45353258478502
99.9508285658	31.266959804	train	1.6055944032498573E-4	42.43257403545763	0.48289131594092566
101.326406297	31.2584372598	train	5.8684783958136034E-5	10.004173540066164	0.2544637808101092
103.496015553	31.2008121166	train	1.2459488582316739E-6	0.04070771272311813	0.007194425866863833
99.4888096768	31.2966158179	train	1.1665668984589005E-4	26.07411123614237	0.4042252624452874
99.8251057563	31.3039181107	train	1.4559516703664332E-4	36.96310749027169	0.4585216087723796
99.8776418465	31.3035698205	train	1.3981383225757218E-4	35.027114186833174	0.4484800250499239
99.9616976126	31.3029678648	train	1.5716097925006634E-4	41.29265676742985	0.47755133790057364
99.9827111513	31.302808782	train	1.0417718096917301E-4	22.815233344841705	0.3772980418452692
100.014231142	31.3025637128	train	5.688696702648125E-5	9.48022793557421	0.24860626456582796
101.26408271	31.2866094913	train	8.28778174781324E-5	16.879873107938533	0.3252477827713331
101.390054613	31.2843264557	train	6.072837446742219E-5	10.630934344350175	0.2610121273446897
98.8478190754	31.3155013367	train	3.6892267764201306E-5	4.9750829138552755	0.17666269930093825
99.7411168301	31.3134527148	train	1.5291688607124823E-4	39.68340370285723	0.4707257348475199
99.8041677097	31.3130733111	train	1.4538128612071765E-4	36.909490761262404	0.45815663753377744
101.264729798	31.3136566917	train	6.680582405298811E-5	12.27439969575218	0.27982387374023004
101.422237308	31.3107805816	train	7.405123786985459E-5	14.349232124743136	0.3010362009271009
101.432736996	31.3105819806	train	5.733843991426252E-5	9.590441447156541	0.25008585837931485
99.7308173176	31.3405790295	train	1.7944650449117528E-4	47.56417987346763	0.5106862365137056
99.131630762	31.3516150331	train	1.839783829016079E-5	1.8224429131310957	0.096660596388658
99.6993490774	31.3497767955	train	1.5098005948785615E-4	39.045209829507584	0.46755119273844725
99.9095967003	31.3484586707	train	1.4839563324954338E-4	38.139583964544	0.4632554191154632
101.254658384	31.331873098	train	8.002509092784946E-5	16.003366194390207	0.3176081939188907
101.727204081	31.3226982387	train	5.566625933907491E-5	9.153887411151786	0.2445762967686776
103.069905068	31.2871228993	train	3.485666180776268E-6	0.17737542030945208	0.019870149175516744
103.321372784	31.2788960107	train	6.547554520763032E-7	0.016727330805850874	0.003793675123330557
99.6783883653	31.3589117576	train	1.1661906339125091E-4	26.062204360912173	0.40414757589945977
99.8571179465	31.3578422069	train	1.5128713716860927E-4	39.16716987067293	0.46805704406267357
101.359911959	31.3389994541	train	5.859632743575759E-5	9.972362234460817	0.25417771517951626
98.8897946359	31.3696806456	train	2.8005941042481868E-5	3.326554389693328	0.14006996127789115
101.34963274	31.3482073871	train	7.379076210887168E-5	14.286632731026398	0.3002952857052574
99.7941897375	31.376291801	train	1.6110181053553087E-4	42.58671201686724	0.4837334541287333
99.8152205383	31.3761598488	train	1.5454282247260695E-4	40.29792096723639	0.47336163251851654
101.265810219	31.3587350786	train	7.043288688736402E-5	13.232414754465301	0.2906013206930424
99.8047820712	31.3852480537	train	1.6939940984562514E-4	45.24908859747342	0.4962834725112809
99.8678798644	31.3848365371	train	1.4808697478008097E-4	38.01147553732863	0.4627377360922526
101.087389753	31.3707833771	train	6.417594785457287E-5	11.539121732530637	0.27180238467222
99.815376415	31.3942033847	train	1.6654934318870778E-4	44.33092141503735	0.4920421567419859
99.6997501899	31.4039089245	train	1.812921513599083E-4	47.9035712468766	0.5132429379871214
99.7418249029	31.4036723539	train	1.6391279953296053E-4	43.56375228680974	0.4880544970511663
101.39256349	31.3834900409	train	6.204030775398569E-5	10.944855997800365	0.2651557109348662
99.2158843399	31.4146595524	train	4.6874072131726074E-5	7.051081246616051	0.21422207687663178
101.182591217	31.3962571675	train	6.038827964994551E-5	10.544200397017164	0.2599303406296964
101.634724142	31.3967773855	train	5.977685340716631E-5	10.325543708346867	0.25797750601631025
99.594732123	31.4315063948	train	1.2068542793894966E-4	27.25399218974315	0.4124277226944023
99.7315162941	31.430798496	train	1.400331202078681E-4	35.09813005532007	0.44886769630503204
99.8367313207	31.4301546154	train	1.674628314892796E-4	44.633123800201794	0.49340931747543637
101.561413334	31.4072824482	train	5.884645518059263E-5	10.04846810848074	0.25498605382884026
99.6684497633	31.4401653578	train	1.75909478254564E-4	46.756740253517506	0.5057107147758331
101.057042771	31.4253937598	train	1.1049382143542872E-4	24.501714720788456	0.3912249575774328
103.084276136	31.3767877533	train	2.807519512432803E-6	0.13030930175838418	0.016066462536164474
99.5527496717	31.4497392065	train	8.534348586067676E-5	17.65451822120786	0.33171433589843186
99.7106090378	31.4489607287	train	1.676437775006905E-4	44.72797946827349	0.49367925524321793
101.046723563	31.4345790324	train	9.357621772292168E-5	20.11535165332097	0.35243581052222417
101.183426735	31.4323214559	train	7.025985137537671E-5	13.17686951347757	0.2900944958671012
101.225486105	31.4315975071	train	6.141711011423966E-5	10.801507411172022	0.26319322545528406
98.858098239	31.4688983617	train	4.156690545614571E-5	5.916847747934184	0.19468958812917472
99.7107453011	31.4670044998	train	1.2208336783155514E-4	27.704052830015357	0.41522137916240615
99.5950172306	31.4766168925	train	1.4038347703977522E-4	35.211592261814445	0.4494859498053752
99.742393656	31.4758471398	train	1.0685085134577867E-4	23.490572715740807	0.3832699745712478
99.984497882	31.4742143499	train	5.3177660161781106E-5	8.541654423619747	0.23622521771996446
101.110425748	31.4606045514	train	9.389260918158933E-5	20.202460929018958	0.3532065452179833
103.117317768	31.4117773628	train	4.115877725282359E-6	0.2256037710830433	0.0233787008795704
99.3634509077	31.4865061367	train	6.147487882922443E-5	10.814795432685994	0.26337558317221166
101.121147753	31.4694470767	train	9.623927778362778E-5	20.823929268990355	0.35886630113505485
99.8267646903	31.4933743328	train	1.2557471336797392E-4	28.83898124273518	0.4220838555789827
101.142392253	31.4781129094	train	8.471419504914044E-5	17.431222548815757	0.3300757434202622
99.6373088457	31.5034802026	train	1.594103558384162E-4	42.01506362401541	0.48109802466758816
101.594928508	31.478754798	train	5.1074951117008454E-5	8.014010440342549	0.22902381364051078
99.6479010711	31.5124492607	train	1.1823189516055943E-4	26.615163343320557	0.4074594784834119
99.7005556654	31.5121717952	train	1.0664844386348778E-4	23.439583839771323	0.38282188597549455
101.184892508	31.4954334235	train	8.417014884339285E-5	17.291069959999522	0.3286526267650461
101.237501705	31.4945240977	train	6.476372970993026E-5	11.71532596748174	0.2736106685215608
100.090486795	31.5365078285	train	6.865450470514997E-5	12.7443957501618	0.28535764352990767
99.9747208297	31.5464644491	train	8.010592253411726E-5	16.026112889287106	0.3178270412380934
103.193976509	31.481379921	train	6.342600112364472E-6	0.41065618210339183	0.03557678548528512
99.5744596124	31.5579114026	train	1.3684193126873014E-4	33.7540650017566	0.4431718099237949
100.101443099	31.572500677	train	8.049115065198359E-5	16.13451987178828	0.3188681004169252
102.911916935	31.5263767225	train	1.0002318355663344E-5	0.7535901072694313	0.05497625026932421
99.6379222932	31.5936991373	train	7.054937365933345E-5	13.269785894639048	0.2909421056386441
99.9962681566	31.5914073989	train	9.993388677519443E-5	21.77531339010008	0.3675790471912473
100.027884779	31.5911569475	train	9.568318374420163E-5	20.694640712443963	0.35753407280955307
100.175423532	31.5898847661	train	9.421113060316017E-5	20.299815330537733	0.3539806175215706
99.0476490665	31.6043051648	train	5.755640647058333E-5	9.643265671913602	0.2507981076127209
103.679465333	31.5185762564	train	5.398734129166089E-6	0.3323664531605722	0.030443649566445564
99.9438459093	31.6188708741	train	8.871643996242642E-5	18.753674307658343	0.3403622191291767
98.942212441	31.6313680434	train	7.240833456580936E-5	13.838229247461143	0.2963365740019122
98.5941911481	31.6397584847	train	5.0770769680605136E-5	7.931970498484261	0.22797078757212352
99.4378663045	31.6396525595	train	1.30258554842341E-4	30.99698066521862	0.4310412056573226
99.8491284165	31.6375795812	train	9.144595754181608E-5	19.503113537502724	0.34719825671330495
100.123273753	31.6354617878	train	1.3420822207180544E-4	32.67278015112126	0.438381516180126
99.4273618957	31.6487103605	train	1.7591422562020532E-4	46.75741090420832	0.5057174606908583
99.7015686313	31.647497778	train	8.275626793547508E-5	16.84020416785616	0.32492576421292974
99.9652096727	31.645776455	train	9.202333476342723E-5	19.670118391636315	0.3486261737458733
99.9757548183	31.6456962789	train	9.903701152076105E-5	21.53835529082656	0.3654858443007571
98.6046605175	31.6578357645	train	5.594907898644685E-5	9.242122757444903	0.2455138224876564
98.6468517624	31.6579594841	train	4.8904706253169314E-5	7.451978461472704	0.22144729955463716
98.931640999	31.6674520562	train	7.786355356430152E-5	15.371733109355269	0.3117034116828546
99.385249372	31.6668888222	train	1.48379853270887E-4	38.133034500338375	0.46322897708134775
99.7228003615	31.6654232702	train	9.16431511744952E-5	19.56015128098999	0.3476866415640089
103.220244459	31.5976623352	train	3.3833115163404587E-6	0.17027159307638712	0.01929793308708723
99.3536370435	31.6760025486	train	1.5405992453389962E-4	40.0738286050976	0.47258152420652166
99.7228702351	31.6744448322	train	9.709561447587466E-5	21.04044264119198	0.3609070469054652
99.8072617092	31.6739387722	train	1.1536491139108436E-4	25.74830179203292	0.40154651208865483
98.667851162	31.6850824981	train	5.901497860967999E-5	10.09464003967383	0.2555296843036337
99.6490888066	31.6838635388	train	9.453114674907911E-5	20.410380795358048	0.35475645869473943
99.6281096973	31.7020125723	train	1.0826129414580042E-4	23.85246655165453	0.38637443219651674
100.018525585	31.6994919609	train	1.0828979803627238E-4	23.859452580568476	0.3864368485763002
100.081831177	31.6989706199	train	1.270473517598006E-4	29.51260729408052	0.42493036809663126
99.0793669908	31.7125569354	train	5.963631105922817E-5	10.269581212134858	0.2575271701264174
98.5621731579	31.7208520348	train	6.76887739788669E-5	12.516971454043174	0.28247751388870257
98.5199074054	31.7297219356	train	7.682186471127183E-5	15.098320098319311	0.3088211341091428
99.5755703666	31.7383485506	train	1.1698416955989579E-4	26.17774204942214	0.4049005484592809
99.3961431802	31.7480546573	train	9.349109340692989E-5	20.091915124593054	0.3522281326332281
99.2694723101	31.7574076127	train	9.725626455093905E-5	21.083120469140606	0.36128844757543505
99.9980033008	31.7537837364	train	9.885939783607388E-5	21.492138155790975	0.36506966973830707
101.285530732	31.7371908248	train	2.0643632076812096E-5	2.1762666071898766	0.10719498103985892
100.198699656	31.7610747668	train	7.940087985437482E-5	15.835577175566174	0.31591343451566617
100.473173181	31.7581961168	train	8.553224253645593E-5	17.736484733173302	0.33220427242614725
100.114346917	31.770862006	train	7.097056025380891E-5	13.404787146299048	0.29217157003688693
100.76905459	31.7724708462	train	8.337163493484014E-5	17.041068483058638	0.32655288932729815
99.1322533734	31.7937124329	train	5.4575350552035586E-5	8.876464528754855	0.24093808505346165
99.6815317646	31.7919571219	train	1.0822175939134394E-4	23.842776964262573	0.3862878399633918
99.1428306492	31.8027230953	train	7.367864832164787E-5	14.259688745601364	0.2999758977491112
99.1956526784	31.802652874	train	1.005586959040433E-4	21.93283162829061	0.3690291361320749
100.748281905	31.7907982287	train	8.366608818962487E-5	17.137262256896893	0.3273286977170555
99.2801946877	31.8115169141	train	1.1156305895578953E-4	24.819661551218683	0.3935209926675405
99.6500336692	31.8191873152	train	7.05584834817366E-5	13.272705829515793	0.2909687428469428
99.8507753409	31.8180036682	train	1.3586934522807562E-4	33.311520929915545	0.44141237879510575
99.1217372919	31.8298112111	train	3.065782883542923E-5	3.7958943811371566	0.15132613560497973
99.9777430187	31.8351344873	train	9.804861975563931E-5	21.291282776740132	0.36316294449292236
100.189065938	31.8333349105	train	6.277130500310551E-5	11.129516151190542	0.26744438204654
99.2485953501	31.8476706232	train	8.843175551909372E-5	18.65294393871257	0.33964097699048384
100.654059081	31.8371594	train	5.6595889346916934E-5	9.407000679459644	0.24764922792890937
99.6608564533	31.8552186845	train	7.249490869529932E-5	13.87523671958368	0.29658580150173214
99.946227182	31.8534157598	train	8.478573321461429E-5	17.449651606833996	0.33026242432035857
100.147137806	31.8607835469	train	6.705810083947392E-5	12.344536883872765	0.28058407358629356
100.6226827	31.8556043788	train	5.551839438885538E-5	9.107755838580815	0.24408520753637564
99.7455585615	31.8727937068	train	6.565936924719627E-5	12.004707216339202	0.27634885917453417
99.9252697409	31.8716129202	train	1.0882226697570032E-4	23.989955587176702	0.38760049248342604
100.728678017	31.8722479222	train	6.778131372438219E-5	12.538764057213017	0.2827545034263087
101.700513934	31.8553155799	train	5.864789316188767E-5	9.99173592655727	0.2543445038072041
98.8574517717	31.8929435899	train	7.15170054231046E-5	13.567584536832099	0.2937603304863732
99.7668510544	31.8907103148	train	6.555470690199735E-5	11.971785930248302	0.2760299463133245
99.9465960012	31.8894988064	train	8.726276164819622E-5	18.27604251599527	0.3366627454544389
100.559739826	31.8834535482	train	5.786456733604417E-5	9.71794849983549	0.2518027792918111
102.534587677	31.8438692648	train	2.995705990961648E-5	3.653371926914534	0.14838040499414684
100.750154046	31.8899942694	train	7.844614651635E-5	15.542507148929154	0.31330494685433663
100.834707222	31.8888016378	train	6.546059198719196E-5	11.940835749355458	0.27574293202568045
98.8151169132	31.9109329287	train	7.596528956525126E-5	14.834880188370619	0.306432904277058
100.549472176	31.9016201321	train	6.0843970902606E-5	10.660414755711644	0.26137910114792484
102.482518602	31.863336302	train	2.932769076928472E-5	3.5372611181280065	0.1457173237976251
98.7727878227	31.9198861944	train	9.096691607489785E-5	19.380032743025083	0.3460087742204915
100.634204219	31.9095789074	train	5.741612596418926E-5	9.609268671989044	0.2503398683219994
98.8679749648	31.9290426751	train	6.00686440124552E-5	10.441731682169296	0.25891074014712273
100.655510268	31.9183233087	train	6.202244635222021E-5	10.94074749909147	0.26509960987588216
98.6881053328	31.9377502437	train	5.6281930059579535E-5	9.328017030909834	0.2466142219901565
98.6457519821	31.9466609981	train	5.1791313172522236E-5	8.187764418150406	0.23149242888650678
100.391430143	31.9395320834	train	8.423429752833512E-5	17.30759540245061	0.3288207413130904
100.676983962	31.9360820209	train	6.186697051583287E-5	10.904984781167718	0.26461091219338584
98.4552492951	31.9550084039	train	7.526252522580444E-5	14.639167001389337	0.30446115675239954
98.8256085247	31.9560572103	train	6.631158247314025E-5	12.156054624671514	0.2783298811562551
99.6086602559	31.9547181288	train	1.1682404650726498E-4	26.12707117895509	0.4045705549200761
99.9049221917	31.9529523106	train	9.710515279579154E-5	21.042976563296705	0.3609297046284964
100.708875938	31.9446769499	train	7.363904325508439E-5	14.25017057337056	0.29986300176656533
101.977318138	31.9212650262	train	3.149007900794014E-5	4.011642420130048	0.1547981926937955
102.188564646	31.9161342033	train	4.757209175660577E-5	7.203462078026173	0.2167207864228436
100.804232614	31.9523775495	train	7.960533223458839E-5	15.89053432985265	0.3164694576685861
103.634366629	31.8805797062	train	2.6911631915394486E-5	3.1508296427027234	0.13533756119433213
99.5452791148	31.9730495041	train	1.0787860932055597E-4	23.758667880157287	0.3855352168752332
99.8945167785	31.9710688056	train	1.1538977410866966E-4	25.755052851943855	0.40159829703596656
101.460032445	31.9503801315	train	5.4170391625041395E-5	8.79214812360921	0.2395786006566446
98.5080121062	31.9822889425	train	5.94889937064098E-5	10.22451036422882	0.2570545381240438
101.39683554	31.9606078045	train	5.68313428437027E-5	9.466234398575478	0.2484235656011367
101.703412412	31.9544463047	train	4.2944899462257985E-5	6.252978528958492	0.19985389046213223
98.4550361169	31.9910941756	train	5.063889052564533E-5	7.8956050653328225	0.2275133492014502
99.3548432529	31.9917682419	train	1.6803045149839545E-4	44.91112162291692	0.4942551377521761
100.339199154	31.9851975364	train	7.067751485235087E-5	13.310858477844366	0.2913166078905658
101.418218113	31.9692204113	train	5.046604577217345E-5	7.847943444132154	0.22691299538438348
101.439365944	31.9688155571	train	5.9322819686035565E-5	10.178982122391176	0.25652068637569836
100.296995975	31.9946567424	train	7.791330615071593E-5	15.385929828291964	0.3118404721240313
100.720292673	31.9896230708	train	8.135446327717749E-5	16.41203852353062	0.3211896581120067
101.270393694	31.9809705977	train	7.20423790562198E-5	13.708816250949353	0.2952811161473714
99.3125608836	32.0099229398	train	1.7820378350119116E-4	47.31510213202313	0.5089495601699676
99.7572388811	32.0080479169	train	1.0993471351321826E-4	24.348605196496134	0.3900174172635272
100.085417943	32.0056643782	train	8.451098224234649E-5	17.378872581750645	0.3295448856189613
99.27023527	32.0190419129	train	2.011252719107921E-4	51.102311301959205	0.5391204472148713
100.381934147	32.011801278	train	9.34732800184855E-5	20.087010721131428	0.35218465643404434
100.434859777	32.0112135566	train	9.018298488756301E-5	19.17510702437109	0.34405285719356055
98.4230536936	32.0270391899	train	2.645752918238307E-5	3.0759422891923323	0.13335844205536998
99.852687644	32.025484941	train	1.2763103594672998E-4	29.76158624767173	0.4260508465254039
100.403242052	32.0205879143	train	8.557838060234158E-5	17.755364703061485	0.33232391908016123
100.826635608	32.015195821	train	7.651539376915636E-5	15.022404277908482	0.30796854986187455
101.34511507	32.0066666936	train	6.328140571894457E-5	11.266046178630349	0.269033023941972
99.2596970879	32.0371073934	train	1.9083775714773233E-4	49.49639808971521	0.5260508754987467
99.683329888	32.0355320707	train	1.0643598265041329E-4	23.386062308258907	0.38235083951170723
99.842181412	32.0345764893	train	1.2917996737121635E-4	30.412934641172047	0.4290032179262406
101.398243026	32.0146912434	train	4.9653041256166974E-5	7.627092033594846	0.22407656637997125
101.313831215	32.0252785351	train	6.501544601754472E-5	11.794447174146184	0.27438231856499856
103.395783291	31.9701623298	train	1.5018436772659292E-5	1.3432863035803921	0.08033182051444482
99.2703412858	32.0551285544	train	1.6217946643891628E-4	42.872097689454094	0.4853986171714721
99.8529385302	32.0525472075	train	1.403000368617793E-4	35.18457036344253	0.4493388338426677
98.6558948489	32.0639714345	train	6.511704293519568E-5	11.82785785072125	0.27469330524902325
98.7088659485	32.0641041823	train	8.184767694055295E-5	16.571321139157668	0.3225088831135617
99.2174176352	32.0732737635	train	1.6423231015713234E-4	43.67907727135695	0.488541073984538
99.9061642762	32.0792415548	train	1.4365540126230726E-4	36.32253715126144	0.4551934467261907
100.001515868	32.0785237122	train	1.2928788884977458E-4	30.47945859111678	0.42920779233352524
100.308733921	32.0757227424	train	1.0945314910500904E-4	24.204461346359757	0.38897350601831476
101.367664639	32.0603578624	train	5.821840449519954E-5	9.830373296535498	0.2529530475806997
101.558175264	32.0566538146	train	4.4987863594998154E-5	6.675429410748429	0.20738955487623512
99.8320814136	32.0887710163	train	1.174875180052714E-4	26.36318192574799	0.40593550852950017
100.457315728	32.0921416214	train	1.5567804636822154E-4	40.75928233362023	0.475186497505573
100.160769203	32.104227385	train	1.1872809257226762E-4	26.750954511631544	0.40847101205404346
99.6309352109	32.1169967897	train	1.1132821689016523E-4	24.746336053246072	0.393018188277804
99.9171195411	32.1152474017	train	1.5162126002329896E-4	39.28640557850672	0.468606356357184
101.379183706	32.0962151914	train	5.985559907870665E-5	10.35689941294366	0.25822958984444855
100.033806925	32.1233694767	train	1.226330438141875E-4	27.866441933121628	0.41631259406753546
100.330573413	32.1205982986	train	1.4736886531116616E-4	37.71077962647716	0.4615294475213672
101.220556525	32.1081155225	train	6.931582150317557E-5	12.905029000868259	0.287316608472416
99.7158739518	32.1345877292	train	1.2989503538023085E-4	30.806693485379345	0.4303559640026485
99.779483566	32.1342120199	train	1.771943601831373E-4	47.06216626524524	0.507529812709484
100.542673711	32.1272116123	train	1.1961318231110016E-4	26.980024615283615	0.41026678178840603
103.252192944	32.0651714177	train	1.5310210106100023E-5	1.3860389988014339	0.08176487392831142
98.3268894346	32.1438436854	train	2.4269759797347753E-5	2.695069561957908	0.12369508520496614
100.150625027	32.1404033307	train	1.3876076611142783E-4	34.66198470100165	0.44661072354590575
100.299034653	32.1389670727	train	1.374283377028916E-4	34.08626106551233	0.44422728717973475
100.436833578	32.1374776721	train	1.6639636467809593E-4	44.29151163451446	0.4918124816962554
100.532226631	32.13635872	train	1.3976982428755703E-4	35.01286018037317	0.44840215923047627
103.125801454	32.0783680199	train	2.2459948101170933E-5	2.4316993796298543	0.11553677647524106
99.4827248106	32.1537344604	train	1.0592160476348069E-4	23.25648434018479	0.3812074322320818
100.034112252	32.1504299109	train	1.3297353525800848E-4	32.248795532309195	0.43610732813619474
100.574776822	32.144856541	train	1.0805173251363964E-4	23.80110501478049	0.38591515454016867
100.331097422	32.1566749959	train	1.5870362291840458E-4	41.80639867783592	0.47998888819210733
100.426655466	32.1646539439	train	1.7109756831763757E-4	45.632794388286676	0.49877707408213023
99.4828675533	32.1807982225	train	1.0949756904120784E-4	24.220122518776396	0.38906994690178875
100.140473267	32.1765784452	train	1.4834282768907986E-4	38.11766707000029	0.46316692420187855
101.25366076	32.1616418969	train	9.230164114798881E-5	19.750617786864368	0.3493122270142835
99.6208243537	32.1892176787	train	1.1588145337188188E-4	25.872865670724398	0.40262054607983866
99.7481210464	32.1885287441	train	1.7215344890895426E-4	45.882803037542494	0.5003151353929746
100.129979369	32.1856934185	train	1.3759110534707048E-4	34.15253315566852	0.44451954477003924
100.416331908	32.1828106752	train	1.6710850957025233E-4	44.474971872087266	0.49287990062547826
103.624580976	32.1061584825	train	3.9617812969094794E-6	0.21260574301610646	0.02252312807150616
100.321015947	32.1928627315	train	1.725911913498622E-4	46.02237814485759	0.5009500138879218
101.232905736	32.1800472063	train	1.253180949130291E-4	28.755016859108597	0.42158494349760667
101.285903058	32.1791001147	train	1.1502746892287375E-4	25.65667486864583	0.40084278762031084
100.215068474	32.2029458385	train	1.466530754093123E-4	37.402133298100125	0.4603196411809686
103.150199318	32.1496602838	train	3.33351397398262E-5	4.365288997908943	0.162395189857492
99.8863702647	32.2237195933	train	1.6345298963540834E-4	43.39204595630495	0.48735263381132465
100.172867368	32.2213857511	train	1.6267540466225475E-4	43.02732063567212	0.4861613229560097
100.395672811	32.2191218039	train	1.6750420840691785E-4	44.65481444225973	0.4934710695150372
100.204817209	32.2301058564	train	1.585541116755228E-4	41.76269577181646	0.4797536394851743
101.223183048	32.2162928425	train	1.3281415922308836E-4	32.18160523315387	0.43581242818392135
101.308011754	32.214771838	train	9.753187055424615E-5	21.15633715195905	0.36194170675479403
100.066972039	32.2403656587	train	1.538397556464264E-4	39.980890806792424	0.4722250798405785
100.693038077	32.2335277971	train	8.049572640806276E-5	16.13580753456833	0.3188804470673469
101.19158703	32.225863437	train	1.3682019688185428E-4	33.743669613949066	0.4431326129886951
102.463395078	32.1973962085	train	7.029826734449383E-5	13.189201226418344	0.2902070796193256
98.8887397741	32.2538428959	train	1.0174766642347433E-4	22.209667139174872	0.37177027219766223
99.1329292341	32.2628433901	train	1.0635518918869645E-4	23.365709464816565	0.3821715240611491
101.170805056	32.2442595652	train	1.1636562476949882E-4	25.98887240247121	0.40362377824842366
102.400521048	32.2171338321	train	1.1161494551605054E-4	24.83604589970237	0.39363197112062
102.443233065	32.2249907599	train	1.11225013739941E-4	24.716079358774202	0.39279696323634017
102.47501374	32.2241199892	train	1.2632758881863125E-4	29.139807418302972	0.4235426257719663
99.5683441526	32.2796772674	train	1.5288346582767036E-4	39.671564501264314	0.4706712786181657
100.173563249	32.2755031212	train	1.6482943975014796E-4	43.926360890573335	0.4894479566369333
102.305827622	32.2376784025	train	1.0892226843416888E-4	24.017288323834933	0.38781854096034934
98.9205573947	32.2899525974	train	9.3238984477918E-5	20.022504192023316	0.3516122799898935
99.5365406052	32.288837632	train	1.539749968386996E-4	40.03345057841897	0.47244408681898026
100.69387531	32.2786152709	train	6.802110228785412E-5	12.595232950436278	0.2834712434212326
101.33059923	32.2684666183	train	1.4007670425850684E-4	35.112244643942525	0.44894468206019206
102.263761826	32.2477881295	train	9.307319507406535E-5	19.97504592498849	0.3512066503713833
102.380335237	32.2447198501	train	9.669123822563842E-5	20.937163331038494	0.3599449945961479
99.6428027418	32.2973625269	train	1.976195357006368E-4	50.44829286132269	0.5347483855106422
99.8445916065	32.2961738116	train	1.6463221774369724E-4	43.83888483929899	0.48914878422594693
100.025128189	32.2948369039	train	1.527726595023095E-4	39.63231109424887	0.47049064633683046
100.290598673	32.2924020608	train	1.7292993748222217E-4	46.139920097736066	0.5014402071788392
100.948795765	32.2839568701	train	5.7922278296445966E-5	9.731934758987666	0.251990630135071
101.192887336	32.2799524024	train	1.2609214204356556E-4	29.00966683421199	0.4230872165441509
102.518428074	32.2499598208	train	1.2986158455590612E-4	30.789183382929522	0.4302928255714856
99.5472689721	32.3068340098	train	1.632475666220697E-4	43.314095629603855	0.48703844959911513
100.16329206	32.3026599482	train	1.6836367415019234E-4	45.03244792210798	0.49475036407822964
100.503098543	32.2990707731	train	1.322769119399933E-4	31.93672659128161	0.43481606132602474
101.384115943	32.2855033509	train	1.3012074269585496E-4	30.92484179113963	0.43078162104515055
102.359805428	32.2632974879	train	1.3822890144652884E-4	34.44365651115114	0.4456617842840625
102.402200855	32.2621614578	train	1.5251720054427367E-4	39.54181414452272	0.47007373669891506
102.476387052	32.2601392578	train	1.8778483804918848E-4	49.042415352631984	0.5220285174592106
102.5293726	32.2586682278	train	1.5377160770297947E-4	39.959564208088906	0.47211465346237175
100.099680962	32.3122508255	train	1.6680035724641422E-4	44.39558676497968	0.4924185684813924
101.702658713	32.2881005601	train	5.6688101914892436E-5	9.430198862646451	0.24795267809198168
101.73448368	32.2874148618	train	5.292140124739242E-5	8.474783418982936	0.23535478342933028
102.275331376	32.2745336046	train	1.600908568055131E-4	42.273270150365526	0.4821615310467157
102.317735694	32.2734255826	train	1.554579436086801E-4	40.6733396390657	0.4748336727264125
102.43433539	32.2703053006	train	1.5376126159503996E-4	39.956326439184835	0.47209788467211905
98.4849186095	32.3250118679	train	1.2609454261269335E-4	29.01099372207594	0.4230918634381055
99.8554660035	32.3231634047	train	1.2443782196042713E-4	28.427203372207387	0.4198669707984186
101.151079028	32.3077277396	train	1.303832876268763E-4	31.057886585590776	0.4312759497893975
101.384588099	32.3035304634	train	1.1006428151760391E-4	24.384086889255133	0.39029767962090245
101.395200972	32.3033294276	train	1.0793232781752394E-4	23.771840074250846	0.3856531582534399
102.57246458	32.2754831397	train	1.3157635074552207E-4	31.611397713434723	0.43351151744552624
98.2723670131	32.3329862986	train	6.297188663211665E-5	11.182498467163672	0.2680698903643632
98.4636170006	32.3339442947	train	1.0826101258528957E-4	23.85239754388621	0.3863738155861906
98.5379942282	32.3342385652	train	1.3044273419399497E-4	31.08657389417189	0.4313877586696541
100.227375149	32.329114487	train	2.1491794187383933E-4	52.810828107676315	0.5555523595256029
101.448506266	32.3113239948	train	9.056452533602385E-5	19.276851564791414	0.3450062641045531
102.212356249	32.2941833737	train	8.853488579138477E-5	18.689435457944153	0.3399024375151637
98.9523907866	32.3440967729	train	1.178205435430678E-4	26.502524169445397	0.4066182825887192
100.280614942	32.3376056889	train	1.922900809022032E-4	49.68584654119117	0.527940708527656
102.329324616	32.3001647504	train	1.6452160639360863E-4	43.78982416749058	0.4889808407930883
99.8769733835	32.3500784005	train	1.261472102454694E-4	29.040105169834156	0.4231937958040258
100.248868177	32.3469443816	train	1.7047927179158353E-4	45.51788439767273	0.4978720213716842
102.372072408	32.3080435154	train	1.8660868497792404E-4	48.8291643117315	0.5204606048868784
102.594727582	32.3018918056	train	1.7604503843841846E-4	46.786980145410084	0.5059032707702339
102.605328496	32.3015890988	train	1.2060619006439108E-4	27.233719843689457	0.41226857338932976
98.4422005273	32.360914832	train	1.316672963045448E-4	31.64505118804981	0.4336812109702593
100.195862719	32.3564785444	train	1.5336552014837826E-4	39.832480896730935	0.471455673179012
100.333996288	32.3550930091	train	1.702887739622364E-4	45.47157902661094	0.49759251463978793
100.355246745	32.354866428	train	1.5709144735842793E-4	41.26892435256162	0.47744093136724597
100.461495344	32.3536798438	train	1.2636445866688167E-4	29.16018681651438	0.4236138755942119
101.311211244	32.3409687277	train	1.0836967685382314E-4	23.87903010910166	0.38661169554457875
102.436035368	32.3153309542	train	2.146772194002574E-4	52.778803943522604	0.5552756272003969
102.510262203	32.3132858893	train	2.2714741630001884E-4	54.46268959396162	0.5691719511823543
102.542071386	32.3123961062	train	1.856611219021797E-4	48.66643712519473	0.5191899204752997
98.4846629596	32.3701166261	train	1.340227643233601E-4	32.58198244918551	0.43804109023216337
101.353915337	32.3491967879	train	8.812301787480065E-5	18.54370049899356	0.3388570117317945
101.396388458	32.3483966077	train	7.638754601626149E-5	14.985962413908322	0.307612262828462
102.203020737	32.3304819468	train	1.5858648368743323E-4	41.77215827755793	0.47980459333160536
99.0161585572	32.3801899078	train	1.1983543487988996E-4	27.03703948492971	0.4107160014407566
99.5902253137	32.3788094063	train	1.8504706441571308E-4	48.56580993508331	0.5183628656946883
99.7815675834	32.3777684528	train	1.4760383474179864E-4	37.81016006593521	0.4619254040692107
102.28821128	32.3373033203	train	1.586058588701932E-4	41.777821743227456	0.47983508527430274
100.259993215	32.3829151529	train	1.476942302377514E-4	37.84782618846206	0.4620775781355099
100.430047409	32.3811006234	train	1.596138531139855E-4	42.092698310889475	0.48141651358521403
102.171823166	32.3493015897	train	1.5882534197669764E-4	41.841977785218276	0.480180250192428
102.203656026	32.3484963168	train	1.9065893584112412E-4	49.471772546095025	0.5258171379089633
102.288537377	32.3463097413	train	2.2503956137210154E-4	54.148454442646155	0.5668843501570231
102.309756268	32.3457541944	train	2.528222433394597E-4	57.6782670222131	0.5952136366164005
102.468879013	32.3414741241	train	2.2246571933473767E-4	53.75098799981646	0.5640578674735653
102.490092804	32.3408883236	train	2.689333937249128E-4	60.471091388474484	0.6100061477368557
99.5584450384	32.3969963289	train	1.969405959498802E-4	50.32236645999563	0.5338920630363411
99.6541371708	32.3965360241	train	1.497339447535135E-4	38.610907594436604	0.4654885470964551
99.7923548927	32.3957429012	train	1.6282131107474244E-4	43.10570316091847	0.4863852828989538
100.366414678	32.390826629	train	1.4097028778076255E-4	35.39221130347472	0.45051835782193633
102.352524817	32.3536382444	train	2.330848740383761E-4	55.25187960977146	0.5754877236261571
102.394962653	32.352501837	train	1.97917844473986E-4	50.50362170349211	0.5351236375817333
99.941291656	32.4037393229	train	1.3897968402196308E-4	34.745428416022754	0.44700036808533894
100.430331717	32.3991374968	train	1.491853908136545E-4	38.45061690583832	0.4645754723431302
101.13175141	32.3892234236	train	1.4134173178736656E-4	35.504967710748666	0.4511698605135915
101.907078462	32.3737196522	train	7.670753209058444E-5	15.06999880090922	0.3085033132255146
102.246742096	32.3654237081	train	2.2270117852004562E-4	53.79233925589501	0.564317970764256
102.798374575	32.3499975079	train	6.752238368812002E-5	12.473615321688069	0.28197893670565227
98.3248877514	32.4144673525	train	1.1234084443089191E-4	25.03431666895162	0.3951803244468184
99.8137805128	32.4136480778	train	1.6325318530268206E-4	43.316227708100044	0.4870470482122738
100.271001079	32.4098655261	train	1.5954184595438542E-4	42.06522741098379	0.4813038615359125
100.483628496	32.407541218	train	1.4128086375022006E-4	35.48649046770682	0.45106320549137346
102.045385991	32.3794680435	train	1.0710541850507917E-4	23.556681995770106	0.3838326110633282
102.109079338	32.3779120063	train	1.4959004169789585E-4	38.573048855927574	0.465249320151064
102.607830946	32.3646129709	train	1.1445121065656997E-4	25.499708895740298	0.39963718700150186
99.0799849798	32.4252717461	train	1.4252810871337394E-4	35.88867891402497	0.45324042499726785
99.5267043677	32.4241961552	train	1.8587571542429156E-4	48.70160312124908	0.5194782804060093
99.9733824266	32.4215368712	train	1.4183498802615072E-4	35.65576128235133	0.4520326343234873
100.207328391	32.4195120947	train	1.3720466085258482E-4	33.99090200810257	0.4438251619571578
102.109388171	32.3869199486	train	2.3031900778792654E-4	54.89204885602233	0.5725688227665042
102.162467425	32.3855982684	train	2.6015049504035073E-4	59.02664550923916	0.6020788647939327
102.226157897	32.3839828183	train	3.182246697166E-4	71.31653606496393	0.6492244552971638
102.268615358	32.3828880172	train	2.870481898561118E-4	63.58996644563052	0.625398072709701
102.640015959	32.372700339	train	7.154754475026897E-5	13.575794163755772	0.293848911556835
100.047926592	32.4299594231	train	1.4668647233483795E-4	37.41664242959928	0.460376208540658
100.33505751	32.4272434074	train	1.5679447511057892E-4	41.13488685016973	0.47696885688782753
102.332628217	32.3902250264	train	3.1638703057949294E-4	70.92611530832129	0.6479044313281832
102.396311031	32.3885234055	train	2.709286924999177E-4	60.71885899202459	0.6117632379982243
102.438763235	32.3873711644	train	2.607689555437534E-4	59.09290161470023	0.6026476083988515
102.513048707	32.3853204347	train	2.8169859623955066E-4	62.55863024365345	0.6209804962335117
102.608547368	32.3826196438	train	1.7961340198205714E-4	47.59826490007811	0.5109185370222928
99.5799986669	32.4420040718	train	1.8470554018305816E-4	48.509843474866734	0.5179016449250247
99.6544627317	32.4416391485	train	1.7255829442247312E-4	46.01096319802978	0.5009023579939668
99.7608374509	32.4410414717	train	1.717826947846969E-4	45.765443247584855	0.49977614838088996
100.292650791	32.4367059523	train	1.4581408499399182E-4	37.022892681316584	0.4588946665084664
102.364804616	32.398383875	train	3.1075136012990784E-4	69.82924888587308	0.6437935049286087
102.640738989	32.390706346	train	1.1162383875940809E-4	24.8388541413277	0.3936509885084747
102.693791041	32.3891608516	train	9.9799006740922E-5	21.740647532670714	0.36726513556442947
99.9311225051	32.448918342	train	1.5020007131568658E-4	38.733538511158166	0.466261976588961
100.399137426	32.4445880002	train	1.4690054955909495E-4	37.509647236144495	0.4607385288385942
100.441678865	32.4441081303	train	1.418017918369174E-4	35.64561282262447	0.45197465471354925
101.270994518	32.4318816573	train	8.535452489170288E-5	17.6593118575916	0.331743008581118
102.216502028	32.4112752583	train	2.799770128096237E-4	62.08124361222595	0.6195366058325465
99.5056340886	32.4603666069	train	1.7174238959031976E-4	45.75268490226428	0.4997174842745196
99.60139408	32.4599456417	train	1.909976119805536E-4	49.51841175370862	0.5262596270023039
100.175896383	32.4558909018	train	1.642461743680292E-4	43.684081455213395	0.4885621666025976
102.046899994	32.4245102911	train	1.698057067657379E-4	45.349734861495946	0.49688234037821766
102.524710953	32.412036289	train	2.9270796919942565E-4	64.9136227725329	0.629961053719988
98.3564065588	32.4687579195	train	1.215321993835133E-4	27.555208839214483	0.4141230969987899
100.239845474	32.4642976663	train	1.3822453408436072E-4	34.441502015649334	0.445653978677075
102.121555792	32.4316964215	train	2.6322713192585207E-4	59.38691144079551	0.6048921941486348
102.259621033	32.4281960375	train	3.175390172739398E-4	71.15583828149472	0.6487330924777022
102.270240436	32.4279205242	train	2.754816246106919E-4	61.302471989874114	0.6157139391676683
102.312716593	32.4268095409	train	3.712511748958897E-4	84.04485480960423	0.6834674976043162
102.355190396	32.4256842711	train	3.069276924368878E-4	68.7314235928845	0.64094924331119
102.397661817	32.4245447177	train	3.2313969335907145E-4	72.32486165110394	0.6527068885940416
100.133570959	32.4743198719	train	1.774475383770153E-4	47.13122626897406	0.5078866769925177
100.176130845	32.4739293873	train	1.6272545260519178E-4	43.05420693959739	0.4862381663572851
100.388917092	32.4717612242	train	1.377824484969688E-4	34.23043998134509	0.444862718325968
101.175981438	32.4606147344	train	1.4235733889300702E-4	35.82624777193233	0.45294334627863364
101.824387483	32.4477328337	train	1.1136515052919001E-4	24.75716751397759	0.3930973196236122
102.079375919	32.4417512029	train	2.2288048846089717E-4	53.825573330079564	0.5645158399176629
102.153732991	32.4399095259	train	2.663651928025138E-4	59.91379688586675	0.6077210039489236
102.440473104	32.4323957727	train	2.875518522440412E-4	63.66446193423914	0.625808687838148
102.52541217	32.4300444605	train	3.598807750156551E-4	80.93300318029685	0.6766999464891794
102.578494017	32.4285458881	train	3.095166831255447E-4	69.50047833865467	0.6428800206865193
102.610341222	32.4276360389	train	2.556027329137037E-4	58.26331676206291	0.5978461530465333
102.642186986	32.4267181621	train	1.2228340883101743E-4	27.75894950636182	0.4156189717958377
99.6228601076	32.4869040123	train	2.0153013380696456E-4	51.19116856684427	0.5396200702421471
99.9527778285	32.4848388143	train	1.5638362464507474E-4	40.96947275215773	0.4763143507495387
101.18683219	32.4694450039	train	1.2490297792365314E-4	28.579911732331446	0.42077605562787673
102.196537901	32.4478445719	train	2.972008032357569E-4	66.36719931868593	0.6335048420334093
98.1114100151	32.494329031	train	1.4540462703529065E-4	36.91534197751549	0.45819649091365405
100.197649391	32.4917670443	train	1.5783519740598454E-4	41.52265404855044	0.4786194838084612
100.984970634	32.4818099248	train	1.3547245289996802E-4	33.172516909977695	0.440691192628096
101.176415313	32.4786439627	train	1.3281112081447148E-4	32.180324290357	0.4358068030967404
102.685379113	32.4434867961	train	7.724525356098546E-5	15.203197616745504	0.30999552720975043
99.4845954875	32.5055542644	train	1.8210292244250187E-4	48.035132848230695	0.514357640014725
100.272268211	32.5000548693	train	1.5178132971770472E-4	39.33094844064512	0.4688691160496571
102.112173879	32.4679907309	train	2.328017225171976E-4	55.215165477021415	0.5751907383980266
97.8664007649	32.5104010471	train	9.89120584019063E-5	21.505183843836257	0.3651931179888665
99.8466100234	32.5126598184	train	1.584293562512361E-4	41.72238564017753	0.4795571798974538
100.123379186	32.5104927284	train	1.7695791537552665E-4	46.99889314839876	0.507196067062707
100.219176427	32.5096007697	train	1.876169971852595E-4	49.01489791797398	0.5218053987034177
100.229820299	32.5094971621	train	1.699268181363393E-4	45.38028281412826	0.49706057902510997
100.304325843	32.5087467049	train	1.7915337245920902E-4	47.50431430534458	0.5102776986528046
100.314969263	32.5086358964	train	1.7351946224562073E-4	46.32673651020335	0.5022910052798913
100.357542353	32.5081836621	train	1.6291503544902037E-4	43.15605292285001	0.48652904274928943
102.356861222	32.4707125194	train	3.0033328218532736E-4	67.01624260877348	0.6359357368707975
102.399353694	32.4695709971	train	3.5014619204485785E-4	78.69667415982585	0.6706718004368484
102.537437376	32.4657622667	train	3.8008466967771984E-4	86.36466351882773	0.6885326798138875
99.7402270305	32.5223515274	train	2.0265417858408567E-4	51.35231760926984	0.5410015449449675
99.9425121854	32.5209984116	train	1.727884996824543E-4	46.09084241504865	0.5012356522900117
102.197812225	32.4838728071	train	2.995967440992133E-4	66.87239800376368	0.6353670661481944
102.261569598	32.4822350955	train	2.456173844419482E-4	56.50683356772605	0.5882290815958731
102.590897254	32.4732605305	train	3.408996000504963E-4	76.39825546875791	0.6647339130219286
102.612139082	32.4726520232	train	2.560204431807116E-4	58.3629179753178	0.5982386779545876
102.654620809	32.4714242869	train	1.1088015197828927E-4	24.614974141204243	0.39205655050261695
102.718338517	32.4695558836	train	6.603860834474889E-5	12.092710421839675	0.2775020752246295
103.599112395	32.4404159824	train	7.752617060760825E-6	0.541058785197635	0.04314459205116826
99.2185189751	32.5333608402	train	1.540807304097372E-4	40.0837205515076	0.47261518316573803
99.2930620037	32.5332092302	train	1.6005360209593152E-4	42.26046357664577	0.48210342113001164
99.6444677828	32.5318994347	train	1.986628915643976E-4	50.707779528537955	0.5360582173874675
99.7083568766	32.5315558125	train	2.0612789661713616E-4	51.749920319327714	0.5452188975745533
100.687785701	32.522225013	train	9.797247829123346E-5	21.272420127312653	0.3629832924779886
102.049329435	32.496577085	train	2.3041402364819407E-4	54.90450301566775	0.5726697614521705
102.059959028	32.4963188183	train	2.508388778994322E-4	57.40398339400927	0.5933146633657161
102.293774766	32.4904103248	train	3.0151530817179085E-4	67.3504686348953	0.6368446643276441
102.442529988	32.4864247709	train	2.946778629385683E-4	65.50142728372964	0.6315232372659186
102.485026024	32.4852538326	train	3.5169337477534415E-4	79.11016680962963	0.671644874836692
98.1961557348	32.5400024059	train	1.0475421013059646E-4	22.986354347310716	0.3785966654454195
100.145010973	32.5373585909	train	1.8595483348043398E-4	48.714568401946984	0.5195845080020369
100.634732246	32.531945374	train	8.843091915752027E-5	18.65264800131452	0.33963885576216085
101.198782038	32.5233464173	train	9.614715145893613E-5	20.800847961431682	0.3586459770922358
98.2280252599	32.5492227851	train	1.3946428901231831E-4	34.91020511665735	0.44786095136818815
99.633946251	32.5499945225	train	2.4970568628872536E-4	57.234824109706224	0.5922216694948629
99.6445966659	32.5499403698	train	2.239557244172716E-4	54.01705820454965	0.5656986066026694
99.8149990648	32.5489512501	train	1.8797456775833258E-4	49.07352145368412	0.5222804835102046
100.475202705	32.5429380315	train	8.669135247875385E-5	18.110059357218724	0.33519717679954353
102.071201428	32.5140758425	train	2.8251538127425116E-4	62.76762488023968	0.6216617067586856
102.103095315	32.5132924382	train	2.9213620272726116E-4	64.73983326326399	0.6295051427698071
102.177509525	32.5114331193	train	3.0327808505501433E-4	67.92852299384356	0.6381917646575406
102.188139565	32.5111639171	train	3.018327274787159E-4	67.53679078038228	0.637087973704961
102.230658298	32.510078147	train	3.0383486322182893E-4	68.02593977758474	0.6386151757918125
102.783181462	32.4946595514	train	5.5099572181267185E-5	8.985612593731421	0.2426907428202598
99.516841623	32.5595513148	train	2.1606452110624826E-4	52.96336160821552	0.556865743519359
99.9322386675	32.5571571175	train	2.1196450410170927E-4	52.404263100438634	0.5521331234076715
100.006791222	32.5565821313	train	2.0894685824725246E-4	52.081105236024015	0.5485847842275642
100.070691663	32.5560541069	train	1.866318199519424E-4	48.83344822726674	0.5204915449571096
100.12394072	32.555589283	train	2.0079632733054325E-4	51.03011602753104	0.5387137113768098
100.187837926	32.5550017326	train	1.8784612484867464E-4	49.05246329602777	0.5221099369996606
102.34790701	32.516024002	train	2.928421502792997E-4	64.95631435563395	0.6300678835344301
102.401049348	32.5145968753	train	3.395911449693297E-4	76.11394358227025	0.6638763238933649
102.464815152	32.5128547677	train	3.44487523699185E-4	77.14657352519913	0.6670632177847118
102.475442249	32.5125612824	train	3.2765711921350275E-4	73.51788065877597	0.6558471821687786
102.539201565	32.5107815701	train	3.7125686203873535E-4	84.04583295360872	0.6834708116457247
102.560453415	32.5101811716	train	3.6503862413683204E-4	82.46046162705117	0.6798053653001124
102.634829875	32.5080515881	train	3.2430775458009396E-4	72.71136261432335	0.6535243480354852
98.1959144748	32.5670627991	train	1.1685675524190269E-4	26.137421843826502	0.40463799326232386
99.4636288518	32.5687797111	train	1.9828206636134715E-4	50.60130145696594	0.5355809839315819
99.4849347153	32.5686993165	train	2.1641313380183652E-4	53.009735611696016	0.5572635350525058
99.8045101285	32.567060082	train	1.6735293665184228E-4	44.57551463743847	0.49324523430123746
100.262508545	32.5632940437	train	1.8421652405660585E-4	48.40771280129487	0.5172396996320213
100.283808551	32.5630782807	train	1.599735980234821E-4	42.2299418357729	0.48197858664681886
100.50744403	32.5605949744	train	8.142282113845005E-5	16.43661053755202	0.32137280514800676
101.688919658	32.5408691504	train	8.838989834226972E-5	18.638133234356612	0.33953479968315087
102.326981218	32.5255943964	train	3.3687863030998317E-4	75.505426327116	0.6620844348497976
102.656443759	32.5164377409	train	1.904688347820382E-4	49.44559366388263	0.5255684035886367
102.688319154	32.5155059533	train	8.573728758608207E-5	17.808517395550865	0.3327356736501279
102.730817381	32.5142510441	train	7.189945290967826E-5	13.670394633654736	0.29486804038630193
98.8563771941	32.5785737041	train	1.277412663590846E-4	29.808024627170425	0.4262619620710952
99.9111199026	32.5753529995	train	2.2427112287661235E-4	54.05529474084242	0.5660443292872929
102.274155448	32.535996928	train	3.3689762047711853E-4	75.51261085357731	0.6620970461740094
97.6844030445	32.5807895357	train	4.96492091582221E-5	7.626062558546791	0.22406314758348686
98.3768793183	32.5861317417	train	1.3590247350445814E-4	33.325741552428696	0.4414724915226742
98.6432548477	32.5871703424	train	1.5965452034586293E-4	42.10821295502417	0.48148011407066255
98.8457073192	32.5875820233	train	1.2827549375235797E-4	30.029101574409864	0.42728292892828224
100.3905834	32.579982015	train	1.1614743537110157E-4	25.936594553894345	0.40317209414745414
102.77406648	32.530984705	train	6.583736771643578E-5	12.046012123898425	0.2768905871354826
99.1227632285	32.5966377402	train	1.3902293201239563E-4	34.761913010545264	0.4470772788146847
99.463768159	32.5958417642	train	2.3010329126619517E-4	54.863773913373464	0.5723394824108637
99.6555750951	32.5949873288	train	2.590823481312986E-4	58.793666692189696	0.6010927405106458
99.7834412776	32.5942550502	train	2.0731872618663056E-4	51.885787753476976	0.5466468717570773
99.9006475308	32.5934695	train	1.9802523996076513E-4	50.529493237227044	0.535258585624134
99.9432668111	32.5931567428	train	2.0335005450925384E-4	51.43502115299982	0.5418526436679925
100.081774651	32.5920404663	train	1.731954440821753E-4	46.232048571774115	0.5018237442214953
100.124390851	32.5916662872	train	1.7292525992798407E-4	46.13829702722007	0.5014334449331845
101.955723262	32.5619243109	train	1.4880538923502063E-4	38.305881113606496	0.4639411239076636
102.072736183	32.5591160383	train	2.588821868088594E-4	58.74937110061444	0.600907405490624
102.157826109	32.557005395	train	2.544793550266209E-4	58.06421531395391	0.596786692780616
102.200367706	32.5559285238	train	3.227701411922915E-4	72.2156912986103	0.6524474562544654
102.253541489	32.5545622374	train	3.504542314905266E-4	78.77678391885829	0.670865996188374
102.327978678	32.5526117438	train	3.964218193503254E-4	89.73240119211911	0.6974856366851622
102.349245118	32.5520463847	train	3.559125820920743E-4	80.03223948225342	0.6742694851395008
102.391776202	32.5509049018	train	3.1861616787721026E-4	71.41146503106616	0.6495044006881696
98.0250961986	32.6019356346	train	9.603179240058169E-5	20.77194593028619	0.3583698773579157
99.2080364462	32.6055464091	train	1.7592499360325994E-4	46.759113233148824	0.5057327611046619
99.5916996589	32.6043251464	train	2.9097191160407223E-4	64.52501329883468	0.6285732871607603
99.6023565834	32.6042744973	train	2.7505033349566846E-4	61.221706619690885	0.6153431471846708
100.007295377	32.6016800676	train	2.2773357628969276E-4	54.55266229360845	0.5698038076302111
100.017950897	32.6015941704	train	2.0047506250583035E-4	50.97964983678401	0.5383157779017682
100.177777959	32.6001972927	train	1.623968137330325E-4	42.93545056055128	0.48573315515221754
100.263014313	32.5993691794	train	1.5062759161074026E-4	38.8990770974124	0.4669693826124083
101.998575236	32.5699243115	train	1.6991575464987848E-4	45.37749226804926	0.49704430222098556
102.264502243	32.5632926153	train	3.8717962202158157E-4	87.76492338418868	0.6924850707288485
102.434648233	32.5587538322	train	3.0457300431369473E-4	68.12770429908161	0.639174981928051
102.562232104	32.5551990312	train	3.161605789846631E-4	70.89045175282827	0.6477410773693427
102.604755021	32.5539854054	train	3.468146617670371E-4	77.93579122733989	0.6685567850269046
102.689793112	32.5515151333	train	2.1887382885725455E-4	53.28005080178487	0.5600511768557948
102.732308227	32.550258493	train	1.1063455237246896E-4	24.54297021283994	0.39152815019921866
99.2826676014	32.61442154	train	2.386232569419254E-4	55.719592898818924	0.5812143225963815
99.5171523123	32.6136749515	train	2.631750855189102E-4	59.379292568492964	0.604844932851535
99.8263106999	32.6210420546	train	2.1019231359434837E-4	52.244762969030205	0.5500560613414268
99.8796021075	32.6206800945	train	2.2194837240028953E-4	53.682470896037195	0.5634852806685908
102.509776897	32.5747039525	train	2.9548299210444326E-4	65.86520822891589	0.632157937665632
98.1420531398	32.6298503989	train	1.0001110555503139E-4	21.794780721151326	0.36775862134131276
98.451188023	32.6315821017	train	1.670152156118689E-4	44.450937813909434	0.49274031959302406
99.2720635926	32.632486714	train	2.47218069326465E-4	56.71707218613956	0.5898015691910329
100.785535746	32.6200856271	train	8.168686070231582E-5	16.52583364396771	0.3220793030519653
101.275535844	32.6121605322	train	6.727808662241558E-5	12.405696630106103	0.28124566043093807
102.159090312	32.5930343613	train	2.732566016381397E-4	60.96567892737241	0.6137933227913661
102.786584108	32.5756713047	train	7.355220248639431E-5	14.224716333307814	0.2996153308353614
102.80784533	32.5750279895	train	7.154489708365327E-5	13.57508241411518	0.29384123272765894
99.5706146066	32.6405056299	train	2.814481387387298E-4	62.48820333590954	0.6207711193534402
99.6025982859	32.6403561887	train	2.591492846361102E-4	58.80943802468205	0.6011546805090209
99.9010991781	32.6385685673	train	1.9667900316696417E-4	50.2738475189128	0.5335612835515258
100.316813241	32.6348964196	train	1.4261209642997864E-4	35.91938368995152	0.4533864154013636
102.319005338	32.597922156	train	3.9686732021255723E-4	89.87965776438712	0.6977225731932925
102.350921112	32.5970740033	train	3.679288438469023E-4	83.11541382519118	0.681519557032118
102.393473381	32.5959305525	train	3.113987362666894E-4	69.96388279460479	0.6442706055612009
102.446660304	32.5944810239	train	2.796912691034439E-4	62.017415230697694	0.6192958876820436
102.542387033	32.5918152872	train	2.522460486063749E-4	57.59985621789861	0.5946637890851304
102.584928157	32.5906071698	train	2.4782976882764963E-4	56.81504489800379	0.590399325959295
98.1418809204	32.6478901679	train	1.3453832470816256E-4	32.82808739843672	0.4389864327324526
98.4190908003	32.6494791138	train	1.5340728979574634E-4	39.84555252387548	0.47152353095125243
99.9438345522	32.6472749363	train	1.8987137238611287E-4	49.363316911904136	0.524784962989292
100.402218463	32.6429912922	train	1.0481144989861743E-4	23.003329098570568	0.37872519023693035
102.20229031	32.609969651	train	3.3525259625019144E-4	75.13239263883591	0.6610010871660089
102.287417512	32.607768277	train	4.3507915296504146E-4	94.41324519982172	0.7167510330328444
102.606558847	32.5990007636	train	3.180355102381435E-4	71.27066940318876	0.6490890342792192
102.649100356	32.5977706802	train	3.759900670874906E-4	85.21745205979275	0.686205114792048
102.681004779	32.5968386919	train	3.6617765581575346E-4	82.75241610167868	0.6804831244239857
102.734175526	32.5952674279	train	2.6797622152866933E-4	60.2549224413074	0.6091575903144996
102.776709127	32.5939942651	train	1.7817717634569012E-4	47.309800523996394	0.508912242426202
102.819240032	32.5927067486	train	1.5364501512306848E-4	39.91994761785818	0.47190940117195285
98.3870424391	32.6583473726	train	1.595819311305707E-4	42.080519999509754	0.4813665790779518
98.5150038938	32.6589070694	train	1.3413591878302328E-4	32.637381401169584	0.4382488454445553
99.3148011795	32.6594493372	train	2.3117088548361197E-4	55.003707078014564	0.5734721032025965
99.4747575635	32.6589462153	train	2.6361850912170424E-4	59.44420363544512	0.6052472265872969
100.02922567	32.6556240985	train	1.7783486625290578E-4	47.23687859291063	0.5084316305920061
102.032312612	32.6232079242	train	2.449317067390829E-4	56.332034123793825	0.5875517881986883
97.8218196238	32.6633342559	train	1.251955222988918E-4	28.70331946853573	0.4213463363420083
98.0244112367	32.6650728064	train	1.6066259926968206E-4	42.46764488193259	0.4830517023448119
98.1203813983	32.6657822048	train	1.310426555855352E-4	31.381537044785855	0.43251365314725304
99.7200864859	32.6667990289	train	2.2389701339220981E-4	54.00994052158679	0.5656341899374819
102.139068148	32.6295975967	train	2.2337386518240607E-4	53.91701788962651	0.5650593564129224
102.490255839	32.6203177169	train	2.6244584513384554E-4	59.27254796708076	0.6041815472785778
103.383382615	32.5922826464	train	2.0676639014018142E-5	2.181894050237781	0.10734797552019294
97.864354925	32.6727465154	train	1.379030275166155E-4	34.28289724981055	0.44507875884429476
98.0563061005	32.6743370525	train	2.07908663058432E-4	51.953238945288604	0.5473509735771659
99.4535214106	32.6770662236	train	2.9554178149267225E-4	65.89035097891994	0.632204196940149
99.4748529725	32.6769873088	train	3.0906691924644436E-4	69.24779953664249	0.6425460944930919
99.5281814962	32.6767741571	train	3.5124496055779467E-4	79.03627863077183	0.671363444596152
99.5601783298	32.6766353877	train	2.926832670985458E-4	64.90576345441241	0.6299413801320927
99.6028404205	32.6764376708	train	2.6428277672473375E-4	59.55339121478203	0.6058483495662131
99.9547833318	32.6742531569	train	2.1446970549934618E-4	52.75117989158781	0.5550367944144716
99.997440251	32.6739213049	train	2.002501617915996E-4	50.94997978520753	0.5380367966810147
100.381316637	32.6702823613	train	1.321756514524588E-4	31.878137866291286	0.4346278715873598
102.213898136	32.6367176971	train	3.407958534573637E-4	76.36914974277894	0.6646660750773908
102.224542586	32.6364444917	train	3.7626186122736625E-4	85.28523592646695	0.6863606927810778
102.277762662	32.6350649602	train	4.016550076597956E-4	90.64128657301168	0.7002456399110099
102.309692953	32.6342264389	train	3.728742326149735E-4	84.36279429694942	0.6844104864554656
102.3522646	32.6330958101	train	3.68678177123834E-4	83.33124615473807	0.6819609952119996
97.8535762173	32.681668578	train	1.7944502605592486E-4	47.56387793660455	0.5106841777300186
97.9815542817	32.6827728061	train	1.7661713048383273E-4	46.9197841832837	0.5067142471011491
98.0242151397	32.6831118792	train	2.2237510639481592E-4	53.73898727883996	0.5639576878447959
99.2295589031	32.6866966492	train	2.3714636927605988E-4	55.60719875923724	0.5797024057487595
99.6668997685	32.6851341276	train	2.1349879476859635E-4	52.563524488192115	0.5539159332261248
99.8588891299	32.6839666377	train	2.3985732759383414E-4	55.89080445511307	0.5824693463002957
100.285483374	32.6803207184	train	1.4852440732183517E-4	38.19303151320384	0.46347110460732543
101.585897002	32.6602533781	train	8.309668591795056E-5	16.95130306839134	0.32582685219228325
101.649814363	32.6589192957	train	8.428793111015866E-5	17.321412032840907	0.328961234303676
102.480314028	32.6386217622	train	2.4133353406679075E-4	56.063917831073354	0.5839607714823652
102.618644667	32.6347061575	train	2.845165665888005E-4	63.20822845805085	0.6233204203498954
102.693119141	32.6325348148	train	3.8838371126463764E-4	88.00122736273295	0.6931458988745304
97.8961238134	32.6910703057	train	1.820953836177647E-4	48.03392851605802	0.5143472986528616
99.0588887006	32.69591367	train	1.3724745814925463E-4	34.0126145730137	0.44390214775423265
99.9016424874	32.6926870125	train	2.0160493944178508E-4	51.20758657054129	0.5397122661861116
102.767963338	32.639320776	train	3.5693580673871485E-4	80.29266666030925	0.6748996853540424
102.81051611	32.6380346366	train	2.331408460484323E-4	55.25913708025559	0.575546381067752
98.0986920485	32.7017097638	train	1.6725424824722267E-4	44.52378012017484	0.49309779275700816
98.4614155614	32.7037919092	train	1.545795311175675E-4	40.31356930719377	0.4734208399519461
98.5147600644	32.7040096378	train	1.3020779810584844E-4	30.97041164415727	0.43094562720613777
99.3683054813	32.7044075326	train	2.9224337892039514E-4	64.76580689175611	0.6295906876704317
99.3896437819	32.7043430565	train	2.829472391498753E-4	62.89966388232533	0.6220208937973564
100.083078538	32.7002717511	train	1.8791741639703904E-4	49.0641515135325	0.5222046129598374
100.445724741	32.6966156185	train	1.1886968655236626E-4	26.787600454155392	0.4087590283510208
102.395855795	32.6589657878	train	3.2175323865246723E-4	71.9704403100171	0.6517315673464747
102.534230367	32.6551411037	train	2.5559762768901333E-4	58.26241193952682	0.5978413508910179
102.736421784	32.6492775975	train	4.2390705862132525E-4	93.42551327383038	0.7114401024768651
102.555873319	32.663542634	train	2.453980995081298E-4	56.45096371412078	0.5880127200921758
97.8957905868	32.7181276792	train	1.8176646606396342E-4	47.980832581517994	0.513895677721841
98.3866108328	32.721489526	train	1.4781328268825337E-4	37.89743313115834	0.4622778627647556
98.3972816549	32.7215412743	train	1.5108279369550084E-4	39.086012105214195	0.46772053461372276
98.4613071395	32.7218326952	train	1.5599734962697917E-4	40.85475806174878	0.4756974987986677
98.4826491665	32.721922571	train	1.5634813064366163E-4	40.95893185980711	0.47625773008269817
98.5146623801	32.7220505738	train	1.5720371400157303E-4	41.307242863509636	0.4776191713266944
99.0375632903	32.7229842596	train	1.566725969413748E-4	41.0789893246629	0.47677486937067015
99.3256942398	32.7225668854	train	2.494928195346858E-4	57.177227010575585	0.5920156979848527
99.432407201	32.7222442834	train	2.9826506761870337E-4	66.61313709456017	0.6343343749496321
99.4857629829	32.7220489266	train	3.4484716271676125E-4	77.26607351174046	0.6672949144260752
99.5284472183	32.7218762951	train	3.743754080368027E-4	84.76312438139435	0.6852776744951704
99.5604601471	32.7217372866	train	3.4443205995307504E-4	77.12802106613186	0.6670274566641365
99.6351560772	32.7213811513	train	2.6503079268469455E-4	59.703929220394514	0.6065230720838725
99.9339241671	32.7195117161	train	2.455259101974433E-4	56.483555284848876	0.588138854486508
101.672192887	32.6945114071	train	1.11564601643872E-4	24.820148689680316	0.39352429285815943
102.226161482	32.6814771557	train	3.629725212802506E-4	81.84837388525703	0.6785686036726726
102.268759118	32.6803734337	train	3.6178599043078E-4	81.5250244411481	0.6778540221849051
102.332651171	32.6786907989	train	3.6196945187543883E-4	81.57864131700008	0.677964718380605
102.353947333	32.6781227082	train	3.6775969635225207E-4	83.06940828208214	0.6814197413182032
97.8529993864	32.7267635413	train	1.756551630854846E-4	46.72081366670871	0.5053490684881919
99.6565636303	32.7302914062	train	2.3596334275736777E-4	55.517168047529196	0.5784834224315302
99.7205936865	32.7299397181	train	2.6424903836953794E-4	59.54660138010512	0.6058178624803181
99.9126764443	32.7286884794	train	2.1566591621050536E-4	52.910333785662004	0.5564100305498099
100.051394776	32.727601829	train	2.1065163778543662E-4	52.290394650548464	0.550596250836511
100.126086021	32.7269531549	train	2.0733049100943941E-4	51.88713289964065	0.5466609347212658
102.215834858	32.6907574109	train	3.5073473230867443E-4	78.87160324109324	0.6710426317820042
102.641750917	32.6791032967	train	3.23499632427791E-4	72.43843996597451	0.6529592003068405
102.684328678	32.6778585927	train	3.553184048408237E-4	79.90774436074871	0.6739024110142792
102.737547167	32.6762824561	train	3.9247918265903205E-4	88.74793011439299	0.6953724706302181
102.78011895	32.6750053452	train	3.9589142712250544E-4	89.56291519479403	0.6972030664960003
102.812046014	32.6740380631	train	3.4085490589725237E-4	76.38571668808183	0.6647046917218296
99.1763292583	32.7409073964	train	2.0892429664348832E-4	52.07814055251799	0.5485580430948245
99.2083502757	32.7408582628	train	2.6740281953216774E-4	60.1020047841443	0.6086474839621637
99.2830656326	32.7407118078	train	2.505228589726807E-4	57.35896406688202	0.5930104441861886
101.448871855	32.7171077547	train	6.492811656551446E-5	11.765728428098349	0.27411479117199705
102.397220516	32.694985568	train	3.3402919743753985E-4	74.93485648714473	0.6601814055061983
102.471762957	32.6929422206	train	2.7449818260470715E-4	61.135959276072796	0.6148674032635993
102.588885623	32.6896419989	train	2.862083798910624E-4	63.46532809029076	0.624711402638693
97.7994086823	32.7443016198	train	1.8631841649377056E-4	48.77541514098822	0.5200720682996549
98.0875650968	32.7467307946	train	2.0751122116486644E-4	51.90779691466081	0.5468768591242792
98.9735256913	32.7500493666	train	1.5089365553678198E-4	39.010772323405725	0.4674086853901013
102.493410554	32.7013542911	train	2.55330239062796E-4	58.21502141911521	0.5975896752537894
102.866030971	32.690408423	train	2.2013514508878112E-4	53.44374127376359	0.5614665163397601
97.959386452	32.7547521746	train	1.93942843381424E-4	49.89067741962653	0.5300731101800895
98.493115983	32.7580477456	train	1.6500192582731272E-4	44.00286554237012	0.48970931922352445
98.9308194333	32.7590537998	train	1.443602028214581E-4	36.60210589718042	0.45640743475968115
99.0055507283	32.7590727726	train	1.4734871597642948E-4	37.70212598043444	0.461495465926919
99.3792037244	32.7584991565	train	2.7485987392839706E-4	61.19212883175734	0.6151791763714464
99.4432569961	32.7582889591	train	2.936701098014534E-4	65.26356965201145	0.6307257108933018
99.4752833691	32.7581715835	train	3.252657721539309E-4	72.98564075874204	0.6541919429547512
99.5179848982	32.7580023517	train	3.734579068512091E-4	84.53616329498148	0.6847482263355984
99.5606860543	32.7578185702	train	3.557167386948298E-4	79.98901085239814	0.6741485872535685
99.6781120599	32.7572381542	train	2.4638562485951245E-4	56.607736503438396	0.5889852907078075
99.8595811237	32.7561247559	train	2.22950273729219E-4	53.83850763128664	0.5645927996309325
101.790530452	32.7279980942	train	2.0564586331605646E-4	51.69612542519506	0.5446383101014799
101.939750953	32.7245852739	train	2.2223425184090235E-4	53.72033258999257	0.5638018707711874
101.982380691	32.7235776251	train	2.2371682332866593E-4	53.98058322471539	0.5654363693135405
102.025008287	32.7225555109	train	2.1880438910755858E-4	53.27103908440765	0.5599729922305561
102.216805163	32.7177770547	train	3.3215392053191194E-4	74.4016980307727	0.6589172397206343
102.280727205	32.7161191933	train	3.29603799017883E-4	73.88565200123207	0.6571829775891156
97.7884927185	32.7622363558	train	2.0438176874321953E-4	51.555052529262134	0.5431087002796227
97.8311886905	32.7626419355	train	2.207289539736653E-4	53.52097188381925	0.56212968908358
97.8632112234	32.7629365759	train	1.9721718708146132E-4	50.373667220924965	0.5342412977823017
97.8952342167	32.763223035	train	2.1139794391388832E-4	52.35512380151914	0.551471185787806
97.9592815324	32.7637714077	train	2.1472306071904519E-4	52.78490237669354	0.5553283525165434
98.2795413258	32.7660222705	train	1.32398160062272E-4	32.006226870418054	0.43504123276558415
99.1763825916	32.7679694668	train	2.105739506161055E-4	52.28365663203246	0.5505049777800729
99.1870595011	32.7679539818	train	2.499805629980467E-4	57.281709833621996	0.5924873348458521
99.8596677968	32.7651444613	train	2.2669075476767434E-4	54.38595999591153	0.5686784009907949
99.8916938842	32.764920629	train	2.4950382907653473E-4	57.18020595238412	0.5920263560047303
102.131882893	32.7289442143	train	2.69544467479714E-4	60.565542468509435	0.6105459557524956
102.142539139	32.7286772969	train	3.1248384644259506E-4	70.21470734230066	0.6450674455900012
102.366287005	32.7228633169	train	3.5121705102947326E-4	79.03167979304604	0.6713459122868576
102.526066409	32.7184666634	train	3.6768585804290173E-4	83.04932538619923	0.6813761489356817
102.558018074	32.7175629671	train	3.74216734681687E-4	84.72353397132885	0.6851862385447419
102.920033554	32.7067539543	train	2.3127810275376032E-4	55.0176091367884	0.5735855196003724
97.7349964221	32.7707274409	train	1.7984813518968012E-4	47.64620383304778	0.5112448833811809
99.6141857989	32.775608775	train	2.8361864978438376E-4	63.06528196451321	0.622577970471011
99.9665174701	32.773385952	train	2.5371572558340836E-4	57.86267933969818	0.5960633193841601
99.998545532	32.7731347545	train	2.688304849616541E-4	60.44785034668994	0.6099150933267264
100.094627239	32.772332049	train	2.384172470680765E-4	55.7039151305961	0.5810040796813957
100.105302744	32.7722383123	train	2.261714529241889E-4	54.298705390705905	0.5681157745589477
102.473159966	32.7289589317	train	3.4472574066585524E-4	77.22625639614176	0.6672167246059583
102.643582005	32.7241159103	train	3.675774434600169E-4	83.01983827037249	0.6813121219216075
102.782019213	32.720010911	train	3.290706944288868E-4	73.78039140032062	0.6568181977994403
102.813962232	32.7190419654	train	3.637089479672817E-4	82.01062693487428	0.6790105202880096
102.856550528	32.7177374203	train	3.35687425099837E-4	75.19391787955222	0.6612914723844056
102.931073377	32.7154197769	train	2.3923772675362383E-4	55.78090939168492	0.5818401670441617
98.0338106153	32.782408647	train	1.499584708005725E-4	38.66997703439804	0.4658613758917297
98.5783919919	32.785425483	train	1.5825569202382943E-4	41.66400692070574	0.479283453622827
98.8240074935	32.7860113807	train	1.2886332379633095E-4	30.23376035942688	0.42840214571633256
99.7850973155	32.7836746167	train	2.132619137928728E-4	52.51774067548068	0.553641610166807
102.334998374	32.7417291513	train	3.586476598344873E-4	80.67817003791806	0.6759485743697968
102.622646071	32.7337366059	train	3.4458278043371756E-4	77.1784366212257	0.6671246181370885
102.697202445	32.7315570364	train	3.479888360186823E-4	78.1607027321997	0.6693053002516846
98.3113607009	32.7932624699	train	1.4330302532104458E-4	36.18306073848016	0.45458446003995473
99.3152770486	32.7947588703	train	2.653354179966052E-4	59.76523498038995	0.6067971875834125
101.812982402	32.7635607791	train	2.713206789197471E-4	60.76227533999998	0.6121065680524049
102.44189437	32.7478501388	train	3.302397591489739E-4	74.01122553774974	0.6576171238081688
102.931864487	32.7334187302	train	2.0842426616449623E-4	52.01243458014679	0.5479645678704202
97.8520737755	32.7989147878	train	1.9617083623200385E-4	50.19496042239049	0.5329173716848649
97.8947882259	32.7992990796	train	1.776232566648331E-4	47.17915735429402	0.5081340546992917
98.5249025236	32.8032751172	train	1.5191137561935524E-4	39.367136531653784	0.46908239945536956
98.9201032403	32.8041508765	train	1.4980519880190116E-4	38.629653467302475	0.46560692185396146
99.0055535297	32.8041762413	train	1.588232209108883E-4	41.84135778676237	0.48017691674048313
99.283265583	32.8038559848	train	2.9501543692327103E-4	65.65271920281626	0.6317896204590956
99.3473520624	32.8036946193	train	2.90236315489408E-4	64.37131078812955	0.6279821230096495
99.4648424025	32.8033136046	train	3.0979067097099356E-4	69.57730451943429	0.6430831367313379
99.4755232264	32.8032735012	train	3.1817082165469887E-4	71.30347919431372	0.6491859156154149
99.550288367	32.8029672711	train	3.3348451558218116E-4	74.81974168094979	0.6598151900385175
100.009527078	32.8001070494	train	2.4605984265119873E-4	56.56494731860752	0.5886649499759219
100.073601084	32.7995740912	train	2.527388509214439E-4	57.666918659940954	0.5951341497630469
101.75994144	32.7737575648	train	2.0032957286243442E-4	50.96045609950236	0.5381353417474319
102.303696177	32.7605879588	train	2.965220649268531E-4	66.19150016316941	0.6329738361336233
102.346328109	32.7594554917	train	3.080667130133904E-4	68.94189683142804	0.6418012503841996
102.420928186	32.7574388625	train	3.3466920265693003E-4	75.0498465260676	0.6606107051351987
102.921611515	32.7427523197	train	3.0683941692161154E-4	68.70418357235567	0.6408830424347344
97.7665228316	32.8071210786	train	1.914645252173589E-4	49.57890073971057	0.5268683088372916
98.332584395	32.8114181882	train	1.5249766066538107E-4	39.53489209547267	0.4700418205392118
98.5675822691	32.8124503182	train	1.5410281812007397E-4	40.09422193336127	0.47265091112736646
99.4221615435	32.8124853191	train	2.592131835923596E-4	58.82449366118053	0.6012137917548818
99.8601017429	32.81024279	train	2.1142935156973075E-4	52.357847872539274	0.5515079319812161
99.9669078079	32.8094635175	train	2.5340977097377485E-4	57.763274830799496	0.5957727648997093
102.357324068	32.7681753012	train	3.2773495465907005E-4	73.53233524195765	0.6559007919626407
102.485216304	32.7646790556	train	3.843461907703886E-4	87.27548098044863	0.6909187406928868
102.623740771	32.7607445624	train	4.456938397577114E-4	95.3446632827452	0.721618991244278
97.7557180104	32.8160339287	train	2.2702338161652172E-4	54.44184892590678	0.5690380088674615
100.020412323	32.8180589374	train	2.776619964966062E-4	61.72655709319797	0.6175775716808075
101.995149643	32.7863820909	train	2.650819717225159E-4	59.714228987639046	0.6065691519826357
102.133776927	32.7829874386	train	2.8301672716893507E-4	62.92090959581453	0.622078625039176
102.560168569	32.7715827086	train	4.3919065326980593E-4	94.71682896445633	0.7186566562034117
102.688037566	32.7678791214	train	3.643836360475919E-4	82.25220976688124	0.6794143234074589
102.730655307	32.7666156793	train	3.4535910406914295E-4	77.42784912877816	0.6676241758079545
102.794576886	32.7646934209	train	3.3310403199996363E-4	74.6975664766247	0.6595589042423128
102.837187872	32.7633938561	train	3.3826169364466907E-4	75.73608489340066	0.6630004681909948
102.84784019	32.763066708	train	4.1459561849502556E-4	92.13150834041626	0.7068590952959515
98.5140744399	32.8302950922	train	1.72121378298463E-4	45.87265129582254	0.5002685583604702
98.7277587903	32.8309422366	train	1.2126776089671589E-4	27.474063454033804	0.41359469963016643
99.2619827236	32.8309641278	train	3.1019780568914464E-4	69.6913296994461	0.643384532464851
101.72877106	32.8014901498	train	2.2685264049700536E-4	54.41316050670963	0.5688534930148897
102.230061586	32.7895539357	train	2.726610714084144E-4	60.90318899460012	0.6132760061771653
97.7020554778	32.8335283734	train	1.700838366251155E-4	45.41988762855414	0.4972914739782059
98.599506849	32.8396181178	train	1.5987253551928265E-4	42.19138625390438	0.4818208075534517
98.7170458134	32.8399390486	train	1.1922590498694672E-4	26.879793358616986	0.40948237337296406
98.9414421321	32.8402452062	train	1.5820558717035655E-4	41.647163744487194	0.47920442577080047
99.1765251636	32.8401344149	train	2.5189890515842415E-4	57.55261559697068	0.5943317975103567
99.3688631895	32.8397153368	train	2.5520508542308266E-4	58.19283986187649	0.5974717679621506
99.8283102638	32.8375178706	train	2.191679338799343E-4	53.31821901747134	0.5603820121040265
99.9244661382	32.8368445247	train	2.577118619368992E-4	58.62737346679403	0.5998203120787804
101.963753623	32.805160864	train	3.231036667241871E-4	72.31349349233425	0.6526816142810333
102.187732018	32.7996543992	train	3.0040063454206075E-4	67.02939640670118	0.6359876501764196
97.7873911106	32.8434040986	train	1.6355837153499128E-4	43.432034433581016	0.4875136608347607
97.84080971	32.8439103646	train	1.7601304852279284E-4	46.779554085215096	0.5058578443308073
97.8621775192	32.8441064883	train	1.6050703779632138E-4	42.414758798561806	0.48280980496803116
97.90491375	32.8444877935	train	1.6665716895986453E-4	44.35869910720473	0.49220391680545944
97.9369664435	32.8447641974	train	1.760651491616205E-4	46.7916485991444	0.5059318241990016
98.3216287195	32.8474407577	train	1.4217702850965956E-4	35.76032872874685	0.45262931978445503
98.5139761434	32.8483356621	train	1.8625925090880768E-4	48.76445941791836	0.5199927954146942
98.5246623457	32.8483767107	train	1.672122694592309E-4	44.50177396514136	0.49303504998083175
98.5567210797	32.8484943814	train	1.5631443948125654E-4	40.94892636868352	0.4762039740092061
98.7063306752	32.8489349187	train	1.3323919932530686E-4	32.32748158943225	0.436598212509591
98.9841829568	32.8492785084	train	1.5420995567499057E-4	40.14515941659943	0.4728241427455491
99.25134917	32.849027079	train	3.5945184864974824E-4	80.850784821888	0.6764389849969262
99.3582140917	32.8487667998	train	2.86257507040864E-4	63.4726691452683	0.6247516407380104
99.3902732749	32.8486709208	train	2.3991851321137473E-4	55.901656598758045	0.5825313750851058
99.4437048881	32.8484928717	train	3.09289122799557E-4	69.37131983411479	0.6427111470403225
99.7856527863	32.8468131817	train	2.2066614687837755E-4	53.51265375148027	0.5620596402517012
102.124059824	32.8102756762	train	2.8628585942728406E-4	63.47690583370422	0.6247748591262705
102.230713633	32.8075665106	train	2.8248114884441315E-4	62.75884744069393	0.6216332055839199
102.316026241	32.805333925	train	3.064342421820167E-4	68.5791549255131	0.6405788743849335
102.390666951	32.8033328508	train	3.0099529731009546E-4	67.17519302322202	0.636445357940223
102.550585966	32.7988954269	train	3.897014850501384E-4	88.27036829823388	0.6938658719609494
103.157937113	32.7801776566	train	1.7484127847795192E-4	46.605837843163776	0.5041881270654384
101.708253698	32.8289852517	train	2.0571496339407688E-4	51.703836990710016	0.5447216290470313
102.145709386	32.8187481054	train	3.009610370331052E-4	67.1667921990681	0.6364190192945727
102.572266349	32.8072914619	train	4.538011912452029E-4	96.11000426863004	0.7252258259163815
102.60424814	32.8063737949	train	4.990659378847023E-4	98.8190834167766	0.7437616481520556
102.678866626	32.8042008983	train	4.0774646226326636E-4	91.251798064623	0.7033955338127583
102.742818886	32.802303132	train	3.326923321922876E-4	74.50879968712272	0.65928115651416
102.94529394	32.7960787941	train	3.077917980500478E-4	68.89409814975451	0.6415959796501184
97.7550887185	32.8611263103	train	2.065046737973411E-4	51.792712025413046	0.5456716789246526
98.4604362714	32.8661570991	train	1.6975677155696683E-4	45.337391921009285	0.4968102869780895
99.0162463156	32.8673196194	train	1.5206250793340886E-4	39.40919237398259	0.46933005078765394
99.1765787594	32.8671960555	train	2.6733388315542035E-4	60.08361940482867	0.6085860675301249
99.3262207872	32.8668953398	train	2.5657677359166935E-4	58.49559435256728	0.5987602767333421
99.914059706	32.8639813175	train	2.4729048521675084E-4	56.726583500247756	0.5898724255051767
101.900627713	32.8336878285	train	2.755251766531025E-4	61.31247029606756	0.615751342236438
102.444672688	32.8198849472	train	3.4442030251639595E-4	77.1240882383295	0.6670198748854596
102.508652702	32.8181060393	train	3.892600592686027E-4	88.17967003348815	0.6936250731259149
102.849780984	32.808068082	train	3.616713660040545E-4	81.48416772097985	0.677784821944591
102.924379719	32.8057487976	train	3.4712023925900955E-4	78.0134940633112	0.6687519112304275
98.6421032163	32.875829221	train	1.3106997133882073E-4	31.395308901662226	0.4325648115034844
102.274363149	32.8334750677	train	2.817212886629873E-4	62.56443613246694	0.6209994551708145
102.349030575	32.8314973225	train	2.945274888879676E-4	65.4668407062513	0.6314044513889839
98.1289385862	32.8823283657	train	1.4034263272236965E-4	35.19836492912518	0.4494139457469649
98.1396280211	32.8824023607	train	1.1716124538607393E-4	26.23377761771601	0.40526505389012407
98.4389462177	32.8841033253	train	1.6717582962707817E-4	44.49231462600534	0.4929805733022581
99.1979964195	32.8852050615	train	2.9772393668916515E-4	66.50357981012601	0.6339130642944532
99.807350333	32.8827558839	train	2.3917777541949554E-4	55.77027616584166	0.5817791882931304
99.9356232628	32.8818620271	train	2.267667828192558E-4	54.39873445013023	0.56876064895737
101.548929139	32.8593840726	train	9.709737774129207E-5	21.04091106511324	0.36091123556074234
102.082640061	32.8473640922	train	3.086571075315194E-4	69.09080673196202	0.6422412864980585
102.157333251	32.8455000223	train	3.310731038430138E-4	74.18336793096596	0.6581843553405372
102.189342494	32.8446875173	train	3.471691665091428E-4	78.02178619114184	0.6687831323414152
102.232019472	32.8435914701	train	3.485558359912588E-4	78.25679716300813	0.6696655435141837
102.296030563	32.8419201749	train	3.532777286861052E-4	79.44823657009103	0.672635386174714
102.317366411	32.8413558181	train	3.2372332043840654E-4	72.50903425327469	0.6531158175078107
102.701305806	32.830577236	train	3.486001562957896E-4	78.26969412935537	0.6696936693364653
102.935830619	32.8234124644	train	3.189708840264521E-4	71.49747523672026	0.6497576591099167
97.8509121063	32.8891026424	train	1.7944854850760706E-4	47.564597317457356	0.5106890828646025
99.8501947346	32.891492092	train	2.4156563609146982E-4	56.077722953165335	0.5841942975524966
99.892956719	32.8911940372	train	2.901028692437997E-4	64.34324012098682	0.627874676796625
99.9357180576	32.8908813629	train	2.5960306879695995E-4	58.91635697571877	0.6015740850516419
100.010548753	32.8902990068	train	2.2848196404536716E-4	54.65100692584549	0.5706078502213591
101.890833422	32.8609621327	train	3.1546519892476226E-4	70.78093728739184	0.6472385067144836
102.114967274	32.8555778752	train	2.9681497370162053E-4	66.2666138540501	0.6332031797663907
102.445717113	32.8468977324	train	3.3944588339172144E-4	76.08805564179735	0.6637808457355242
102.552379486	32.843911699	train	3.463124845480545E-4	77.80806326233413	0.6682356204679164
102.605704706	32.8423846859	train	4.4962819453033144E-4	95.69320154413357	0.72338107573976
98.3639854971	32.9017851859	train	1.523547310471373E-4	39.49050978960448	0.4698082443750506
101.378559604	32.8807757739	train	1.0452565071772919E-4	22.918573863293073	0.3780829331303904
102.680725236	32.8492107411	train	3.745596221520247E-4	84.86232912186438	0.6853837617737453
102.691389718	32.8488961691	train	3.2804069797689637E-4	73.58911390092919	0.6561112135925183
102.734045977	32.84762882	train	3.278723730567323E-4	73.55785479343224	0.655995399235298
102.819350398	32.8450506368	train	3.505516015068616E-4	78.80879057997743	0.6709273330463589
102.861998499	32.8437398091	train	3.506480842117744E-4	78.84188351348305	0.6709880884095653
103.213736439	32.8323730338	train	1.3459764191846855E-4	32.85491898946764	0.4390949940527926
99.1659740369	32.9123131847	train	2.2115762410498152E-4	53.57774468736508	0.562607187663283
101.218554116	32.8927356596	train	1.1105868228300988E-4	24.66731495514417	0.39244007752279825
101.966151609	32.8772287997	train	3.377243416142139E-4	75.64808340263977	0.6626451586599915
102.361055895	32.8672312971	train	2.8495608782399504E-4	63.27819846951273	0.6236827782648631
102.777081416	32.8553479113	train	3.378667697611861E-4	75.67140868764753	0.6627394083840064
102.926362296	32.8507457657	train	3.766443282932728E-4	85.45161719568921	0.6865793600806258
103.032970367	32.8473498615	train	3.0226925091734384E-4	67.74989816674022	0.6374220472140527
97.7115638768	32.9148031708	train	1.6613444104899354E-4	44.230107516705104	0.4914187587470573
98.5563616697	32.9206565742	train	1.3838658910970446E-4	34.51936174693218	0.4459434657916759
101.592687149	32.8945513119	train	1.529244795280484E-4	39.686093703175	0.470738106355776
101.678132491	32.8927492858	train	2.634063678186299E-4	59.41314909021927	0.605054864753132
101.699492627	32.892289671	train	2.937088704764343E-4	65.27853528150723	0.6307564495609177
102.083888007	32.8833939769	train	2.9549546018057247E-4	65.87054051303369	0.6321677493226262
102.404080724	32.8750805956	train	3.1797687733604185E-4	71.2564538791236	0.6490470372121195
102.478772962	32.8730231699	train	3.510504522437761E-4	78.97989310328322	0.6712412187310816
103.171955332	32.851796531	train	1.599657136157571E-4	42.22693391577394	0.48196628094082095
103.182613816	32.8514400818	train	1.050557059982311E-4	23.059054511601087	0.37927304001481427
103.299844627	32.8474594596	train	1.1488409714846402E-4	25.61774463363607	0.40054328957213026
103.321156824	32.8467239579	train	1.2893161730560647E-4	30.259849013045766	0.42853189164441857
97.6151992472	32.9227920535	train	1.3920964597722308E-4	34.82464904797734	0.4474090790591444
98.1391917669	32.9274998349	train	1.3264480146434307E-4	32.11020680439967	0.4354987204237036
98.3530963712	32.9287901102	train	1.7694692972262705E-4	46.99634296600164	0.5071805496397873
98.5563166533	32.9296767894	train	1.3389052203279073E-4	32.517238343409	0.43779809432637684
99.8826242076	32.9273476657	train	2.5022431367257615E-4	57.31643399228848	0.5927226278081584
99.9467922257	32.9268780099	train	2.4906499383353073E-4	57.061466710517244	0.5916011005549944
101.892004395	32.8969982564	train	2.9219652440930335E-4	64.7509630411456	0.6295532946314415
102.190956562	32.8897202406	train	3.876129366696807E-4	87.84995866323342	0.6927232100170202
102.222980643	32.8888981582	train	3.9067363474582997E-4	88.41541654666983	0.6943948495588208
102.276351198	32.8875098393	train	3.7797874092707366E-4	85.8502526542857	0.6873398998336284
102.329718058	32.8860987981	train	3.785119729441023E-4	86.00452709320027	0.6876427807754752
102.383081164	32.88466504	train	3.3672752002768854E-4	75.448256960781	0.6619840493173067
102.468454176	32.8823237894	train	3.102414648031033E-4	69.70355719591434	0.6434168224364415
103.087094028	32.8636131237	train	2.750006978400718E-4	61.2139983542768	0.6153004282259759
97.6364457904	32.9320451131	train	1.7876108703533878E-4	47.42614763216499	0.5097299022482107
97.7647731971	32.9333795972	train	2.02728255122114E-4	51.361121466366505	0.5410922954329043
99.7971455311	32.9369422338	train	2.4943722625756995E-4	57.162184682770636	0.5919618712303725
99.8292339117	32.936733412	train	2.2557231388991387E-4	54.21304134971278	0.56746482384472
102.394097025	32.8933802277	train	2.7978248402493077E-4	62.03779048545858	0.6193727626659793
102.532835056	32.8895330566	train	3.5112868544441166E-4	79.0067265767944	0.6712903901317522
102.650207789	32.8861578798	train	3.624693568848566E-4	81.72473761425337	0.6782659632577211
102.948883435	32.8770711095	train	2.909322166085489E-4	64.51768929081254	0.628541434113325
97.593529173	32.9405887594	train	1.0941195849834095E-4	24.189938741237405	0.3888840491752131
97.8502126135	32.9432147124	train	1.4910413753540952E-4	38.41966898809414	0.4644399599427339
98.1069260393	32.9453134661	train	1.3148914559160031E-4	31.579128337498773	0.4333487075342049
98.3422673065	32.9467740346	train	1.5668942860198773E-4	41.08670890385068	0.47680166806468316
99.9148941172	32.9451555893	train	2.597253683153284E-4	58.94517273736141	0.6016869680560505
101.208765782	32.9289799838	train	1.377858035171226E-4	34.23180600343892	0.4448687317653356
102.682587989	32.8942201659	train	3.439541547044182E-4	76.97354607651188	0.6667190011798307
102.725266382	32.8929542738	train	3.293206049886755E-4	73.82973391135549	0.6569892971054132
102.917285462	32.8870781005	train	2.9676409051877567E-4	66.25334864717563	0.6331633594911404
102.949283157	32.8860701693	train	2.6743122408529453E-4	60.10958029809161	0.6086727843898568
102.98127925	32.8850540792	train	2.6138138052513813E-4	59.158511130474274	0.6032092018561982
103.04526658	32.8829974277	train	2.8175644364534656E-4	62.57343058470727	0.6210288225112893
97.7217369372	32.9509858261	train	2.3242588080838987E-4	55.16643290326464	0.5747958920543107
98.235214236	32.955184727	train	1.2129392874053731E-4	27.48395262550648	0.41364703034579864
102.608259947	32.9054031072	train	3.9127277702005346E-4	88.50481073958602	0.6947199524053683
102.885679638	32.8970776017	train	3.0067546976733606E-4	67.09676940314839	0.6361993320758214
103.152317779	32.8884939856	train	1.6160525697108983E-4	42.71265049158801	0.4845127043584611
102.149532375	32.9268310012	train	3.946191772108343E-4	89.07907081911512	0.6965231098144727
102.224287418	32.9249229244	train	3.926364306492511E-4	88.7795934557422	0.6954573171707694
103.056751937	32.9006472061	train	2.8467211908640683E-4	63.23299209314985	0.6234487434625635
103.184730325	32.8964222967	train	1.5525180685159012E-4	40.59285019682539	0.47450280498075653
103.291358277	32.892801875	train	1.3647724446173064E-4	33.57963814496491	0.442513383228143
98.2671608516	32.9734164733	train	1.4429892268600985E-4	36.57859828665876	0.4563020973581332
98.342066797	32.9738335523	train	1.4350228300350295E-4	36.26068009438849	0.4549289903104903
98.3527677695	32.973889468	train	1.732904444412713E-4	46.26269311878958	0.5019608334989164
99.9044728782	32.9722913931	train	2.6765454758229714E-4	60.16914082906541	0.6088715885898836
102.192574228	32.9347525685	train	3.9710185179418967E-4	89.95801719632082	0.6978471581055975
102.416827974	32.9288160487	train	2.810888820270904E-4	62.36582795301746	0.6204703845552108
102.544942705	32.9252435697	train	3.133076847029103E-4	70.43560752801082	0.6456700431682042
102.566292942	32.9246354237	train	3.548573315859028E-4	79.81367802557791	0.673616996027983
97.6357531226	32.9771345123	train	1.9107393290981596E-4	49.528301842326414	0.5263592282653758
97.6678504587	32.9774810758	train	2.453781527321208E-4	56.44587731043588	0.5879930279572818
98.1172642728	32.9814669005	train	1.4429790488062073E-4	36.578207847367146	0.4563003474583482
98.5346410827	32.9837198709	train	1.1962020683542984E-4	26.981842632650338	0.41028099032526877
102.289024701	32.9412630686	train	3.662200200265172E-4	82.762891672277	0.6805082771031196
102.310384525	32.9406984012	train	3.605005538018258E-4	81.07669077553246	0.6770762810879201
102.481241253	32.9360499603	train	3.049899177447061E-4	68.18517959793412	0.6394904032713831
102.620032796	32.932101574	train	3.678624326179707E-4	83.09735098209761	0.6814803745268664
102.673406861	32.9305420389	train	3.440753060633512E-4	77.00900938247386	0.6667972502416859
99.0269734658	32.9936044649	train	1.9823914019005386E-4	50.589299373325815	0.5355271291561301
102.684454892	32.9392291723	train	3.11817712401015E-4	70.05449010142416	0.6445787002472682
102.897927202	32.9327434316	train	2.531399345368132E-4	57.7214996671468	0.5955161634800484
102.972626081	32.9303875627	train	2.622201496413961E-4	59.24836905142237	0.6039757818609055
103.025977055	32.9286775583	train	3.3283376050785183E-4	74.57364540377348	0.6593766203089634
103.079323487	32.9269448606	train	3.5983062612304024E-4	80.92339043565221	0.6766694573211578
97.7424905828	32.9962940889	train	2.0158447179925086E-4	51.203094424573905	0.5396870440338981
98.9734505092	33.0026249365	train	2.3046491237125615E-4	54.911173231349444	0.5727238027284355
99.0912070062	33.0025944419	train	1.941023205152131E-4	49.90988213954406	0.5302778496041638
99.2089630022	33.0024528723	train	2.0238670987258187E-4	51.320529456413546	0.5406735724970868
102.941013056	32.9404017413	train	2.8877556919410506E-4	64.0086498235978	0.6268025931498215
103.133084383	32.9341864209	train	3.245335826540136E-4	72.78509132732808	0.6536819485021071
103.143753266	32.9338325011	train	3.0859246760927194E-4	69.06604413411922	0.6421931614251071
103.218430188	32.9313296569	train	2.892346797942521E-4	64.13640329223485	0.6271741229929303
103.282431564	32.9291489853	train	2.1062155675676043E-4	52.287785641494	0.550560913652952
103.325095292	32.9276770686	train	1.605681981216108E-4	42.435551415090586	0.4829049359939277
98.5452047979	33.0108195885	train	1.316166886208385E-4	31.62632433192578	0.43358679563954905
98.9734478068	33.0116453035	train	2.8018706369565025E-4	62.12816400908401	0.619713364279785
99.0376851846	33.0116424388	train	2.2341491742550168E-4	53.924626688592156	0.5651045194872837
102.001524864	32.9755534586	train	1.8483499429175742E-4	48.53105745481793	0.5180765736960667
102.087017616	32.9734675941	train	3.0622456122550705E-4	68.51441413168834	0.6404212627367545
102.16181645	32.9715945586	train	3.747581189900675E-4	84.96922553030963	0.685497994322026
102.225924164	32.9699535249	train	3.7675690072696183E-4	85.50058858712711	0.6866436628753675
102.781293211	32.9543570954	train	3.0483406311155263E-4	68.163693622785	0.6393725539619213
103.240194739	32.9396020959	train	2.571385323036808E-4	58.567608131264066	0.5992855924745804
97.5281673409	33.011989359	train	2.1552326293659184E-4	52.891356114849245	0.5562467115304807
97.6994192002	33.0138916077	train	1.875710089131816E-4	49.00735816131214	0.5217442279683094
97.945619713	33.0162145441	train	1.417179040582328E-4	35.619967356587	0.4518280837848373
99.1982983195	33.0205109471	train	2.3935235089920652E-4	55.80123962194241	0.5819567060756874
101.264045286	33.0001306102	train	1.63816853971067E-4	43.529121449505254	0.4879082024965516
102.098018397	32.9822099396	train	3.5268222185289374E-4	79.27313436539221	0.672263787093321
102.375831135	32.975001513	train	3.3213489306648707E-4	74.3979161080825	0.6589043646805107
102.397197178	32.9744214837	train	2.825361447272491E-4	62.773973231788766	0.6216789918650487
102.54674205	32.9702592084	train	3.3437925660260726E-4	75.00882118747406	0.6604163509791509
102.55742264	32.9699550698	train	4.030634410848679E-4	90.82986820693756	0.700979873033273
102.610823165	32.9684207154	train	3.66430404413642E-4	82.80270963439814	0.6806331288722323
102.642861524	32.9674891751	train	3.2290270117368803E-4	72.25009580586767	0.6525405603401304
97.6029458092	33.0218681548	train	1.7688869485954958E-4	46.98282446836879	0.5070982755749104
98.6843173705	33.0292895216	train	1.348434189186727E-4	32.96609394055291	0.4395443634728624
98.8770668184	33.029628271	train	1.831340054306169E-4	48.199849028614416	0.5157678879981461
101.189390387	33.0104805184	train	1.2493871842733737E-4	28.59498860621382	0.4208457877871236
102.888833621	32.9690748262	train	1.6787898638568992E-4	44.8404484172966	0.4940297134033241
102.91018601	32.9684071651	train	1.9796208139122694E-4	50.51183420984702	0.5351792330714517
102.942213267	32.9673988521	train	2.7861939500792624E-4	61.865176767198065	0.6183901913877394
101.959677841	33.0035994581	train	1.6469165138126074E-4	43.86524609593809	0.48923897792708515
102.312402674	32.9947302839	train	3.618869986901272E-4	81.55454452892268	0.6779149775376353
102.504730314	32.9894736199	train	2.9097206221589153E-4	64.52504108778284	0.6285734080080463
102.793124563	32.9810348562	train	2.8916702243348183E-4	64.11857377411773	0.6271194185517031
102.825160822	32.98005623	train	2.348123232707503E-4	55.41194804198936	0.5772906133250144
103.006669848	32.9743559779	train	3.363847835150279E-4	75.31858987955302	0.6617561415079956
103.017345243	32.9740124819	train	4.023760663615587E-4	90.76551683870603	0.7006219862991192
103.081393783	32.9719324123	train	4.4173125944686536E-4	95.02217612517416	0.7198214274238065
103.124089128	32.9705275181	train	3.80281963398076E-4	86.40440512926341	0.6886439592108092
103.348190076	32.9629133445	train	1.491702244246207E-4	38.44484030001474	0.46455018338444826
103.710834717	32.9497372296	train	3.056705247812018E-5	3.772062312866458	0.15094570034372282
97.8489253392	33.0424189206	train	1.2237940729720642E-4	27.788463452598872	0.41580958217714986
98.8449101019	33.0476330666	train	1.813260001744639E-4	47.90908489544418	0.5132895779385237
101.628464464	33.0200354331	train	2.4913921170903507E-4	57.08154844827839	0.5916730840300427
101.885131623	33.0143618001	train	1.551059986194083E-4	40.53591700621913	0.4742685180032746
101.959978986	33.0126077513	train	2.27949572718955E-4	54.58104609497245	0.5700361758705984
101.981362747	33.0120983663	train	2.8488048159477534E-4	63.266162972466816	0.6236204952886368
102.088273368	33.0094966027	train	3.215583786592678E-4	71.93287409695446	0.6515940510793623
102.109653829	33.0089652843	train	3.695939740201749E-4	83.73184843720463	0.6824988395346641
102.141723462	33.0081614548	train	3.770113419724908E-4	85.57662833061441	0.6867889057548172
102.729426456	32.9919687589	train	2.7308461647015443E-4	60.94763225056444	0.6136440673830162
103.188551925	32.9773891608	train	3.437327167067289E-4	76.90872696484178	0.6665758841130233
97.8380991534	33.0513381065	train	1.27368415864116E-4	29.64961280774389	0.42554724459199217
97.8595169008	33.0515357834	train	1.3435578859702667E-4	32.7450268029061	0.43865209454550613
97.9344806238	33.052198701	train	1.5610481916006382E-4	40.886674011884466	0.475869265366279
97.9773181131	33.0525572897	train	1.6308501792664616E-4	43.247369374380646	0.4867895664477575
98.1593853632	33.0539171997	train	1.348390848929711E-4	32.96413348414334	0.4395364455399262
99.0162810192	33.0567487091	train	2.592640818231166E-4	58.83648611466761	0.6012608638359181
102.184805017	33.0160832784	train	3.950137668051392E-4	89.17127700291884	0.6967343255300318
102.248943453	33.0144284716	train	3.786494978573863E-4	86.03763919561166	0.687720801091084
102.270321759	33.0138695618	train	3.77980676404245E-4	85.85081262563982	0.6873410002655213
102.4306399	33.0095613172	train	2.9583617174973217E-4	66.01622476049252	0.6324356672445456
102.505443169	33.0074805209	train	2.823399784890111E-4	62.72272880446656	0.6215156248416219
102.516128719	33.0071796147	train	3.284944093032263E-4	73.67337124742612	0.656422997317013
103.295712862	32.9827525604	train	2.807800739785778E-4	62.26063714668728	0.6202114990047835
97.5702506307	33.0575744958	train	1.758428155965751E-4	46.74732295537594	0.5056159689741011
98.1164548296	33.0626403423	train	1.3904568054335997E-4	34.769559232088625	0.4471177254294259
98.9841443443	33.0657690534	train	2.7886357180757255E-4	61.89908188644524	0.6185968911007058
102.388236508	33.0197348042	train	3.1006085919595323E-4	69.65297544508762	0.64328320985642
102.430988991	33.0185654549	train	2.618203073621021E-4	59.20553366892188	0.6036107220059292
102.559231397	33.0149697755	train	3.983633890487968E-4	90.24396352079498	0.6985155380599717
102.74086821	33.0096510099	train	2.7621302327311773E-4	61.47038025253291	0.6163411098924566
103.242778715	32.9935759293	train	3.1986790304893315E-4	71.63993557671361	0.6503964780994004
97.9021290974	33.0699573662	train	1.3493534272356682E-4	33.007625010544956	0.439712248544562
101.907405209	33.040891293	train	1.742154592826971E-4	46.517429637997225	0.5032917331315988
102.613026573	33.0224351601	train	4.1769382999405153E-4	92.53131918747832	0.7083994034413758
102.826716831	33.0160570738	train	2.621093061489391E-4	59.23649431069843	0.6038746480662162
102.944217182	33.0123936906	train	3.666116212311496E-4	82.83700725730564	0.6807405930657372
102.997619331	33.0106920747	train	4.1661940235018146E-4	92.41452337202124	0.7078670772874829
103.018978927	33.0100050532	train	5.163448785793449E-4	99.34394523929586	0.7501943759793287
103.072374729	33.0082715654	train	4.8038600606000554E-4	97.92659620952213	0.7364239979573592
98.834131894	33.083700273	train	1.8829377089880206E-4	49.12585466595961	0.5227037947885655
98.9198513494	33.0837848409	train	2.1339522208961237E-4	52.54350619790038	0.5537960310490525
101.308475521	33.0624379161	train	1.4777034814396277E-4	37.8795431047932	0.4622056502070791
101.82212111	33.0518670381	train	1.7446858610791575E-4	46.55318834988521	0.5036546901521937
101.875609805	33.0506444793	train	2.202492765788869E-4	53.458552973649866	0.5615941356285166
101.950488484	33.0488944374	train	3.255330085712067E-4	73.05699060697351	0.6543777080920293
102.773684643	33.0266865172	train	2.8599822236407044E-4	63.43392431527385	0.624539173484473
103.104827511	33.0162176957	train	3.948978847219226E-4	89.14419812192743	0.6966723267272529
103.158221307	33.0144471936	train	3.568142930115511E-4	80.26657533419578	0.6748249731350665
103.190255331	33.0133739697	train	3.2450560149367556E-4	72.77742718328241	0.6536624288454234
103.318374239	33.0089991864	train	2.037068593650484E-4	51.477426738431085	0.5422878148561622
103.350399605	33.0078850263	train	1.5046043452740312E-4	38.828903554995385	0.46669301577404193
98.8448309626	33.0927342842	train	1.8349482161370633E-4	48.257489649383245	0.5162594562222028
101.180246659	33.0737641898	train	7.888806237680406E-5	15.68566354543244	0.3145148018095539
101.89729967	33.0591577771	train	2.317028985142122E-4	55.07268921503053	0.5740342840883682
102.089846206	33.0545325107	train	3.7486091768708385E-4	85.02458566406415	0.6855571211406153
102.10054193	33.0542668544	train	3.7492591877416484E-4	85.03571681971088	0.6855944964022822
102.154018429	33.0529248454	train	3.884188663644758E-4	88.00812674196533	0.6931651500242243
102.186102615	33.0521086596	train	3.8438473491871864E-4	87.28182405391698	0.690940155069087
102.228879504	33.0510076038	train	3.63953787008995E-4	82.08790810040895	0.6791571748307952
102.27165405	33.0498919124	train	3.6613162811913343E-4	82.74103338321858	0.6804557921534317
102.65651442	33.039192559	train	3.6380968323457963E-4	82.03282141072766	0.6790708752793868
102.848865475	33.0333990752	train	2.103217849132382E-4	52.26177600975321	0.5502084578372569
102.891602582	33.0320714952	train	2.8844964634244205E-4	63.86223313490322	0.6265383941873547
98.4911574917	33.1008124853	train	1.7892353938163036E-4	47.458517069891165	0.5099569030485867
98.9198349785	33.101825311	train	3.0146753806000045E-4	67.32150917018909	0.6368080191647556
102.325457758	33.0574817851	train	3.456783554277034E-4	77.5287979728828	0.6678291765263744
102.35753811	33.0566214042	train	2.9904411024496387E-4	66.76446957483618	0.6349392173887544
102.41100231	33.0551691463	train	2.5738526475711527E-4	58.5933281481815	0.5995158841551205
102.432386911	33.0545818428	train	2.651136578814254E-4	59.720605818379404	0.6065976757341811
102.517919048	33.0521960648	train	3.397893837217543E-4	76.1492729040819	0.6640065356532983
102.603440975	33.0497518018	train	4.2290943922025594E-4	93.32404808083432	0.7109561571476303
103.276541117	33.0284623154	train	2.658552734235298E-4	59.84157839625293	0.6072640958065268
97.9874077107	33.1067577415	train	1.6446763969675822E-4	43.76588772334953	0.48889886198748606
98.7697720739	33.1106586674	train	2.69034643672413E-4	60.493957801265964	0.6100956929385272
98.9519815079	33.110862063	train	2.497660202009586E-4	57.251146561781944	0.5922800112315487
101.74807218	33.080569781	train	1.6276387432778252E-4	43.07484751042379	0.4862971433154956
101.801581658	33.0793780584	train	1.6191395773004443E-4	42.79470662242132	0.4849893587348378
102.036984745	33.0738622152	train	3.9999360513852806E-4	90.42696678087272	0.6993748821447477
102.486200971	33.0621011354	train	3.210768413309513E-4	71.8400406036543	0.6512537551302287
102.561044183	33.0599840678	train	3.921296831322041E-4	88.67749428265795	0.6951837212145592
102.796213418	33.053038951	train	2.62898876955517E-4	59.33885946471093	0.6045939293698372
102.881709122	33.0504038793	train	3.087621419322144E-4	69.13104385684767	0.6423194580646312
102.913767122	33.04940067	train	3.7339152870671945E-4	84.51977312407818	0.684709853423059
98.2123741155	33.1174024036	train	1.642806784728761E-4	43.696535455353754	0.48861465261940107
98.2230921594	33.1174696877	train	1.5518508841070393E-4	40.566798898794495	0.4743956266522237
101.341541529	33.0978899695	train	1.2538367983048963E-4	28.776475943845735	0.42171253421034766
101.598494433	33.0927955604	train	1.6723281487746324E-4	44.51254430131536	0.4930657597297501
102.828665739	33.0610577443	train	2.656370644286073E-4	59.810674051991974	0.6070682464718885
102.967597765	33.0567090228	train	4.185813484078669E-4	92.78218504868444	0.7088376643084997
102.978283599	33.0563681175	train	4.435843310643814E-4	95.1725273883987	0.7206649259178037
103.021025125	33.0549953738	train	4.968440699424386E-4	98.73942753420296	0.7429103559078263
103.063763736	33.053608036	train	4.6169294070324006E-4	96.77859157579944	0.7286480921964716
103.117182853	33.0518533461	train	3.621509966925602E-4	81.6316974477995	0.6780741832679517
98.8662083163	33.1288398906	train	2.1866100724792157E-4	53.255363588011726	0.559811465654655
101.737928761	33.098825213	train	2.236887227912653E-4	53.975374950482724	0.5654055030582701
101.962695331	33.0936816936	train	3.691011374922877E-4	83.47927384626797	0.6822096246338368
101.973397056	33.0934266745	train	4.299882814945497E-4	93.96303845823535	0.7143554116196421
102.016202598	33.092397429	train	4.4295160723723166E-4	95.12119055619804	0.720377488362356
102.690080593	33.0742536761	train	3.3434542725664375E-4	75.00168950899237	0.6603936602798886
103.171022231	33.0590721961	train	3.4571068593413105E-4	77.5448428858566	0.6678499227983449
103.288529204	33.0550801832	train	2.6878480062204755E-4	60.43753293919155	0.6098746578675562
103.331253218	33.0536012059	train	2.2790032696164733E-4	54.57457477598715	0.569983219543112
103.406012673	33.0509779301	train	1.0484667605602142E-4	23.011397992023017	0.3788042597754185
97.8263122769	33.1324030243	train	1.4540379204245837E-4	36.91513265737012	0.45819506530856924
97.8477495995	33.1326031547	train	1.3813982343651685E-4	34.39971278390968	0.44550253532239076
101.577610598	33.1112624457	train	1.7227476590943213E-4	45.921205139536355	0.5004912489053613
101.71679692	33.1083040255	train	2.0251606605768593E-4	51.335903195502034	0.5408322486745977
101.834553694	33.1056795473	train	2.0402512258386421E-4	51.51525083435358	0.5426752823899961
102.08072125	33.0998332204	train	4.0883101504339276E-4	91.39098430219391	0.7039494269736223
102.144926931	33.0982283055	train	3.693012577676945E-4	83.55878323056707	0.6823271262073
102.679764288	33.0835716443	train	3.9612328566241805E-4	89.6370052244254	0.6973266556795662
103.256917911	33.0651751754	train	2.814941444292174E-4	62.503874480821324	0.6208095964252504
103.353057531	33.0618504423	train	1.6805914784216378E-4	44.92451125811056	0.4942978236663793
98.1799686651	33.1442528085	train	1.6452222394547749E-4	43.79009807708068	0.4889817787410154
98.7911229473	33.1467769494	train	3.070201241769513E-4	68.75992941129284	0.6410185349318952
101.256568156	33.1265101305	train	1.035506213223106E-4	22.632846374701614	0.3758817875927234
102.123844559	33.1077737263	train	4.0496346791631197E-4	91.00774413763362	0.70196469920446
102.380648009	33.1010658613	train	3.1050647690477614E-4	69.77777845794718	0.6436126981074609
102.455532647	33.0990099901	train	3.0889671198723834E-4	69.18259565391644	0.6424195615539482
102.509016975	33.0975140399	train	3.45919844524583E-4	77.64864365337736	0.6679840758933107
102.530409594	33.0969092514	train	3.61238498859461E-4	81.32987659558962	0.6775232261389034
102.573192905	33.0956886908	train	4.023756520992325E-4	90.76545068411022	0.7006217703520687
102.605278685	33.094763661	train	4.388637020652876E-4	94.691221923563	0.7185060578032691
102.680139754	33.0925732348	train	4.5465921501565654E-4	96.19232015037593	0.7256020856600885
102.744299875	33.0906600536	train	3.862320048084473E-4	87.59166797921392	0.6919629946953387
103.203928782	33.0759862747	train	3.106351447290535E-4	69.80507973167839	0.6437077214510972
101.663810461	33.1274811056	train	1.9888530749989143E-4	50.769921231957156	0.5363364858752415
101.910076228	33.1219686961	train	3.093532434603376E-4	69.4077133865523	0.6427587474595946
102.691210247	33.1012581233	train	4.222013536872621E-4	93.21459232043033	0.7106116786145171
102.808842531	33.0977142101	train	3.481500009287048E-4	78.1880167552049	0.6694077762308484
102.915762833	33.0943964572	train	3.487463059034804E-4	78.31228882995492	0.6697863824677058
102.937144776	33.0937219383	train	3.584243317305164E-4	80.62422680173411	0.6758121205154336
102.990596498	33.0920196506	train	3.84274338929855E-4	87.26365657848136	0.6908788132900994
98.2548654636	33.1627630608	train	1.3388867513324857E-4	32.516334125410346	0.4377946991507721
98.2655891287	33.1628267668	train	1.778985284931096E-4	47.25424388997085	0.5085210851462749
101.471288382	33.1404678574	train	1.4445930162274178E-4	36.640121087693636	0.4565776941558945
101.685502036	33.1360313072	train	3.8012983158810664E-4	86.3737606509913	0.6885581594644015
101.76046546	33.1343916357	train	3.373787319560502E-4	75.5914833277987	0.6624162374222367
101.781882457	33.133914887	train	3.1792827281205803E-4	71.24528507508921	0.6490122155635906
102.777148619	33.1076922798	train	3.143974188678836E-4	70.63368534619073	0.6464639943649388
102.852005921	33.105397868	train	3.7947904281040995E-4	86.23736219093418	0.6881905912514187
103.097904401	33.0975436753	train	3.217253741895408E-4	71.96506844104604	0.6517119095365765
103.204786445	33.0939780753	train	3.449057957896424E-4	77.28460180897615	0.6673326580834867
103.236847361	33.0928905939	train	3.717391700389872E-4	84.12878615024447	0.6837516123989708
103.268906547	33.0917948992	train	3.5849308861890603E-4	80.64083451479722	0.6758541433343048
101.514392011	33.1486214325	train	1.7418671394522938E-4	46.513329259578995	0.5032504817999364
101.942794372	33.1392303853	train	3.7893759619473646E-4	86.10700235992637	0.687884118091668
101.974916295	33.1384667756	train	4.053105727028385E-4	91.03818105329921	0.7021439109669639
102.081980496	33.135861713	train	4.415998866992618E-4	95.00803400804466	0.7197614345285904
102.156917122	33.1339835393	train	3.720140257034851E-4	84.17605917074515	0.6839114112115214
102.210438983	33.1326144511	train	3.522761495347305E-4	79.2061944643518	0.6720099119077855
103.141082096	33.1051249994	train	3.2593476640609733E-4	73.1604079401135	0.65465660838417
103.365518949	33.0974525392	train	1.9072473976775096E-4	49.48083442745729	0.5259031771214422
98.0938292455	33.1797346784	train	1.947377660823464E-4	49.9864044211382	0.5310918767163492
98.1045545452	33.179812286	train	1.841157926714125E-4	48.38637333057396	0.5171031210901011
98.4048777457	33.1816101991	train	1.970130089588921E-4	50.33579726828748	0.5339835451231624
101.675339723	33.1542824812	train	3.1902797901027453E-4	71.5113194084922	0.6497983893020661
102.039467271	33.1459222012	train	4.18718726451694E-4	92.79474384869381	0.7089053845367668
102.103709012	33.144336584	train	3.9727222181328085E-4	90.01152221786711	0.69793759554326
102.232177133	33.141066178	train	3.342369238095853E-4	74.97875804329964	0.6603208622011729
102.317810832	33.1388124756	train	2.572427992900287E-4	58.578477186451046	0.5993829440384502
102.360624074	33.1376636033	train	2.7529585902704795E-4	61.25983598333196	0.6155543194301353
102.403434871	33.1365000538	train	3.026454299631284E-4	67.81783039139901	0.6377094458632234
102.44624319	33.1353218301	train	3.57742984166511E-4	80.46598312414946	0.6753951049510809
102.478347785	33.1344285341	train	4.504438920751549E-4	95.77043751559148	0.7237436150350162
102.542552692	33.1326171891	train	4.578853572319263E-4	96.50252986543194	0.7270076364111171
103.323216889	33.1079394725	train	2.9285882214743765E-4	64.96161874314318	0.6300811527265311
98.4477264554	33.190827596	train	1.9492254924239388E-4	50.010425692507454	0.5313280609029154
101.332741202	33.1701922785	train	1.3638210445143442E-4	33.534133419725094	0.4423413557601249
101.825581847	33.1599778635	train	2.655391397541109E-4	59.79680524766815	0.6069802925297323
102.575018401	33.1407017142	train	4.3048046925804834E-4	94.01270764348804	0.7145887894291066
102.607120487	33.1397751039	train	4.594776043715688E-4	96.61797276300966	0.7276960455750294
102.660620677	33.1382124225	train	4.691717766184865E-4	97.29015949737484	0.7318135421175561
102.682019592	33.1375809353	train	5.058215064573323E-4	99.03732560884482	0.7463157095405464
102.724815407	33.1363069664	train	4.27241474035084E-4	93.70418372867144	0.7130459332732256
102.767608513	33.1350183408	train	3.7682282627371494E-4	85.52373455217875	0.6866813081305638
102.821096038	33.1333869527	train	3.9855150012885963E-4	90.28403509105644	0.6986149486696424
101.172203808	33.1821153719	train	7.536752308019385E-5	14.664187207949059	0.304756461543409
101.322262414	33.1794053864	train	1.5701662824008E-4	41.23677392563041	0.47732207735416043
102.971243633	33.1376957697	train	3.3963671057847745E-4	76.12206410386068	0.663906262282179
102.992634631	33.1370109461	train	3.6219224747592414E-4	81.64375291152709	0.6780990456072724
103.088885087	33.133883949	train	3.18812848253358E-4	71.45915533114623	0.6496448707579856
103.110272045	33.1331789988	train	2.916711912452516E-4	64.65403534894948	0.6291335261281356
98.0506365712	33.2064715809	train	1.7863382292553198E-4	47.40078962551746	0.5095519243378978
101.708306187	33.1806176546	train	3.796144652134215E-4	86.26994847867577	0.6882671498580175
101.740449764	33.1799137372	train	3.643811572205042E-4	82.25142162987457	0.6794128416804799
101.794019887	33.17872213	train	3.4939380222721514E-4	78.50099896393725	0.6701965103081151
101.997556796	33.1739842094	train	3.828521939559588E-4	86.91315576434015	0.6900864123558684
103.228318915	33.1382319516	train	4.196497525842154E-4	92.87985621946359	0.7093635031232783
103.271086551	33.1367703592	train	3.590184129006295E-4	80.76770208647977	0.6761748516653663
97.696492017	33.212284918	train	1.5830443326828766E-4	41.680391708059034	0.47936030771282867
98.0612687151	33.2155718247	train	1.5450507562243216E-4	40.281830056103864	0.4733007366761167
98.7265638333	33.2188125376	train	3.6244964875020084E-4	81.71897794902752	0.6782540977241615
98.7694890012	33.2188994642	train	3.1122390095904084E-4	69.92752254047176	0.6441418821645367
101.44065115	33.1951731917	train	1.885937799486159E-4	49.175041015647096	0.523100968500694
101.815735442	33.1872482325	train	3.224014038405361E-4	72.11998951319299	0.6521882093241853
102.06213506	33.1814262368	train	4.178080245864219E-4	92.56358021261832	0.7084558672242667
102.126401319	33.1798274169	train	4.099767327672977E-4	91.53802015165257	0.7045323151492661
102.17995262	33.1784697802	train	3.835438012901921E-4	87.02645256135104	0.6904722738872422
102.190662448	33.1781954947	train	3.603324198573878E-4	81.01963829817355	0.6769742754503042
102.276335793	33.1759681215	train	2.8165352916296733E-4	62.547099768007136	0.62094283822313
102.854368599	33.1593962419	train	3.9676172726327795E-4	89.84437806574637	0.6976664478898678
103.04693633	33.1532780904	train	3.427083087743538E-4	76.70046702689406	0.6659121986917498
98.3723773226	33.2265499145	train	2.0925021936363475E-4	52.1209680803284	0.5489440354513488
98.3938407586	33.2266563431	train	1.9981200445551224E-4	50.8921758302277	0.5374923088859406
101.19431657	33.208779677	train	6.620725417649026E-5	12.131845030806184	0.2780137251037022
101.430181445	33.2043949826	train	1.5978671768636734E-4	42.15864654980785	0.48168675300919894
102.458713707	33.1800433526	train	3.953665288975325E-4	89.25560145630014	0.6969229030865174
102.50154068	33.1788447467	train	5.121368462981887E-4	99.26284568765593	0.7486577132601042
102.533659237	33.1779361501	train	5.416921667081191E-4	99.63225104580117	0.7590671899826514
102.565776346	33.1770192901	train	5.084647323263672E-4	99.1317139317158	0.7473012233364952
102.597891993	33.176094168	train	4.879912019786967E-4	98.32697700941642	0.7394615229604381
102.64071056	33.1748478219	train	4.2133858536053E-4	93.03424561456741	0.7101908366632453
98.0288809563	33.2333623155	train	1.8317758726734462E-4	48.206811255479415	0.5158273159986239
98.6621071086	33.2366941644	train	2.80499496542842E-4	62.19795411308709	0.6199759738345163
101.162371078	33.2183566134	train	7.767418229069091E-5	15.317696707634546	0.3111812242544409
101.183818217	33.2179818673	train	8.066123625993888E-5	16.182383635283628	0.3193267375318642
102.426942784	33.1899365916	train	3.013829082685757E-4	67.27023754090791	0.6367430802336299
102.780239371	33.1796962458	train	3.429886152902493E-4	76.73605971852024	0.6660940639192104
102.812348209	33.1787157418	train	3.820167545533979E-4	86.77629687964979	0.6896190191535596
102.865859461	33.177063225	train	4.415145840140056E-4	94.99687527777141	0.7197224663048952
102.908665299	33.1757247062	train	3.816741654581921E-4	86.70310070623191	0.6894269471237833
103.218920573	33.1655819906	train	3.3347414439342983E-4	74.81754980073316	0.6598082093380475
103.069578099	33.1795719597	train	3.2334448367740085E-4	72.38948297531975	0.6528504884047259
103.219352306	33.1745775967	train	2.983090465413798E-4	66.62167872894494	0.6343685732055552
103.240745581	33.1738494647	train	3.7765326620772544E-4	85.75673958125014	0.6871547381912922
97.6637603509	33.2480139177	train	1.600573270243976E-4	42.26187106316759	0.4821092318622992
98.6190954479	33.254609778	train	2.153664431668621E-4	52.87049382487005	0.556067034934821
101.763294072	33.224487696	train	2.5247416631553636E-4	57.63089935666172	0.5948816543698601
102.331241655	33.2105654018	train	2.524578912434825E-4	57.62868458200874	0.5948661185164795
102.9415749	33.1927086117	train	3.327488877989008E-4	74.534730766248	0.6593193378412339
103.102095635	33.1875137835	train	3.2379943451772355E-4	72.53538459084477	0.6531690772457744
97.7709573583	33.2581387992	train	1.486878421647837E-4	38.260864979721944	0.4637445944289452
98.2862315954	33.2621644654	train	2.2279925836708682E-4	53.81051779578575	0.5644262244943185
98.6083196808	33.2635962234	train	2.0561653908530636E-4	51.692852842398004	0.5446029425448923
102.14943581	33.2243192417	train	4.110191869370369E-4	91.68260019260887	0.7050606768845548
102.224442863	33.2223959667	train	3.283085943692675E-4	73.63886412281559	0.6562953764193816
102.449420098	33.2163555156	train	4.4594897024168245E-4	95.3656978082318	0.721733937259082
102.99549564	33.1999980257	train	3.615147217089889E-4	81.42833344278733	0.6776902056799811
97.6634857281	33.2660490059	train	1.5489005631001555E-4	40.445941498593896	0.4739211544224899
97.6849543167	33.2662779589	train	1.5184271195297643E-4	39.34802937813055	0.4689698081006561
98.6512304162	33.2727439115	train	2.640645921165371E-4	59.50950400051673	0.6056511073817563
102.417635132	33.2262472444	train	3.263068250353865E-4	73.25618033798915	0.6549144903508427
102.481911199	33.2244628279	train	4.94551574058966E-4	98.65056426048167	0.7420260536917329
102.589025218	33.2214152096	train	5.014831558449323E-4	98.89717291297158	0.744681407277193
102.599735727	33.2211053898	train	4.88406764458564E-4	98.35091451586918	0.7396254831437112
102.67470467	33.2189109101	train	4.160564160749724E-4	92.35332386595925	0.707587368468846
102.706831713	33.2179566314	train	3.838234193030094E-4	87.11292818251442	0.6906280057282332
102.728248898	33.2173158508	train	3.6149728226542963E-4	81.42211732912163	0.6776796684721385
102.781788876	33.2156978201	train	3.299786282921284E-4	73.95966393257218	0.657438992656677
103.883665946	33.1772668418	train	1.1444217161296018E-5	0.9212102033359859	0.06240684629917881
98.5867615248	33.2815662236	train	1.6688383086739617E-4	44.41709094271807	0.49254361897656945
98.6941502231	33.2818768306	train	3.3072451741764916E-4	74.11136019243955	0.6579473123416842
102.514407589	33.2325612303	train	4.921670569773942E-4	98.55813399893118	0.7410997776585475
102.857133037	33.2223935629	train	4.456186970242789E-4	95.33846805386891	0.7215851184708678
102.910668024	33.2207198564	train	4.318859691243618E-4	94.1574768524904	0.7152531326530169
102.932080775	33.2200439452	train	3.6852414911009136E-4	83.27733942255745	0.6818703560338858
103.349481349	33.2061301005	train	1.2990108985096028E-4	30.809862746672355	0.43036739032049365
98.1678826519	33.2884875552	train	1.6823090567681006E-4	45.00465299205861	0.4945531635054037
102.279024199	33.2480102574	train	2.526095518680921E-4	57.64932314545901	0.5950108445027656
102.321892296	33.2468714125	train	2.344181892527037E-4	55.375916633942175	0.576880616538842
102.814693135	33.2327159935	train	3.6954077993195346E-4	83.70039802817566	0.6824676486003414
103.007430627	33.2266472673	train	3.7261158950908333E-4	84.28047463291615	0.6842582732724737
103.060958435	33.2249087036	train	3.414655388257447E-4	76.54266289094019	0.6651034870303961
103.157296787	33.2217214668	train	3.143110819495372E-4	70.62177939015176	0.6464012213961386
103.189406178	33.2206425395	train	3.027892111621152E-4	67.84298709258198	0.6378191735656846
103.232216025	33.2191911288	train	3.770892401147935E-4	85.59848500942825	0.6868333454906914
97.8563585597	33.2950306771	train	1.4283752234251214E-4	36.00179636185399	0.45377787348377674
98.1248378185	33.2972114456	train	1.5139001103776166E-4	39.20802761483035	0.4682262940771447
98.2537172427	33.2980522281	train	1.8905431439722022E-4	49.250545432751316	0.5237093728580297
102.118568032	33.2611562061	train	4.104166179179881E-4	91.59902709737621	0.7047554990310733
102.225766957	33.258418754	train	3.2504216722374635E-4	72.924394535442	0.6540363540346258
103.27546112	33.2267199206	train	2.7700583473245106E-4	61.61496718073061	0.6170186336800005
97.7488468468	33.3030138178	train	1.4676493190829098E-4	37.450728808829695	0.460509055894849
97.8347616164	33.3038492407	train	1.30078345635548E-4	30.902648709667584	0.4307017137823947
98.5006977885	33.3083097681	train	2.010147582734075E-4	51.078056266740205	0.5389838785243162
102.397603307	33.2628511813	train	4.1473095729060706E-4	92.15688980965407	0.7069267202019213
102.45119055	33.2613736563	train	4.8268699084092924E-4	98.00277791875868	0.7373504607326742
102.579783737	33.257733631	train	4.7725999851556955E-4	97.82309939381268	0.7351548283415094
98.2105943241	33.3158249643	train	2.138688182154491E-4	52.635041772928886	0.5543437695528273
98.6080778091	33.3177146945	train	2.786756375574036E-4	61.872986314827315	0.6184378214957402
101.786735851	33.2870745112	train	2.632415273664539E-4	59.389018733692915	0.6049052640868211
102.376514211	33.2724400223	train	2.9521441022231366E-4	65.75034247981678	0.6319464520524063
102.494416455	33.2691782226	train	4.864594504913685E-4	98.2349565138402	0.7388553829142872
102.623015029	33.2654927355	train	4.652914635095319E-4	97.12651580663368	0.7301804573210365
102.64444583	33.2648655928	train	4.32970691257159E-4	94.26920533352137	0.7157637418727014
102.730162339	33.2623201938	train	3.4564372080527134E-4	77.5177892125245	0.6678069488429447
102.815867945	33.2597158882	train	4.086477150599816E-4	91.36746047236717	0.7038559589523923
102.869428303	33.2580582951	train	5.092000704424173E-4	99.15797296918231	0.7475740306248821
102.890851213	33.2573888192	train	4.972462292052406E-4	98.75501630315455	0.7430648592520125
98.7477153066	33.3270965899	train	3.983497841760935E-4	90.24106540010881	0.6985083457825626
101.754837631	33.2968019051	train	2.1325325325153663E-4	52.51606678587725	0.5536315743222386
103.019786341	33.2622924705	train	4.2546924804509037E-4	93.57280977965327	0.7121946736571472
103.073335059	33.2605469405	train	3.7327282075108186E-4	84.4877229195412	0.6846412055810579
97.641038817	33.3289381719	train	1.4912193648510653E-4	38.42644828910271	0.4644696504999142
98.2319206347	33.3339978065	train	2.2558119943055986E-4	54.21411856580985	0.5674744921139068
101.755121096	33.3058113869	train	2.86127546519354E-4	63.45324918426572	0.6246451764467752
101.776579996	33.3053333877	train	3.8074220529978476E-4	86.49711337325043	0.688903240189902
102.988064531	33.2723268358	train	4.002226550231368E-4	90.44965960866521	0.6994952300207561
103.202264377	33.2652596089	train	3.1652438085284546E-4	70.9477464171654	0.6480034370350388
103.223680206	33.2645326669	train	3.6265743472150793E-4	81.77895250774625	0.678379153903431
98.1351322703	33.3423810342	train	1.8058579572678734E-4	47.78851266134295	0.5122676138166642
98.1673683278	33.342601349	train	2.1791871782252302E-4	53.17425268307233	0.5589733411072256
98.1888592249	33.3427435778	train	2.1558827546582497E-4	52.900004962118174	0.556321157139079
98.2318414619	33.3430168804	train	2.0258844931466988E-4	51.34450580933416	0.5409209905605298
98.5327311554	33.344513498	train	2.077022770320674E-4	51.92964153323153	0.5471048964635807
98.618703203	33.3448072122	train	2.81956374512201E-4	62.62458318136945	0.6211957518179444
98.6401963999	33.3448713419	train	3.3553167986704154E-4	75.17188101850685	0.6611875205853327
98.7369165468	33.3451138951	train	3.460040434783121E-4	77.69042972586256	0.6680380500212649
101.658823535	33.3169267778	train	2.1678803143987302E-4	53.05070115106694	0.5576905233380856
102.227425392	33.3034468784	train	3.6730910816214343E-4	82.96901566618928	0.681153538906989
102.334664439	33.300612407	train	2.888118002537101E-4	64.02492616552414	0.6268319396176558
102.356110433	33.3000344342	train	3.628897992013163E-4	81.83014816121127	0.6785188875883098
102.399000575	33.2988674131	train	4.6252328565563646E-4	97.00977397989965	0.7290032221259026
102.699160165	33.2902850079	train	3.497448898748647E-4	78.59231018764837	0.6704184655399706
103.127726977	33.2767714746	train	3.499000476578716E-4	78.6326610348644	0.6705164600800103
98.3392313248	33.352654334	train	1.6120324049990212E-4	42.61208499421232	0.48389064007375127
101.862999802	33.3214016626	train	4.129849102289292E-4	91.91647412194152	0.7060518681945044
102.560182363	33.3033620882	train	4.4866181274041636E-4	95.60169773022977	0.7229503310025811
102.635224895	33.3011866912	train	4.0501919784215185E-4	91.01263098194889	0.7019934873471171
102.657040334	33.3095583598	train	4.157916613380754E-4	92.32454366324535	0.7074556449544549
102.69992118	33.30828718	train	3.4867085449787847E-4	78.29029882887173	0.6697385247538359
102.742799317	33.3070012463	train	3.2759685697249545E-4	73.50620266120319	0.655805664587457
102.807111378	33.3050446888	train	3.9850572057705083E-4	90.27428309491548	0.6985907616965136
102.892851026	33.3023843362	train	4.5986270389177094E-4	96.6458936826716	0.7278620225316912
102.978579283	33.2996650254	train	4.526740339574758E-4	96.00186863276471	0.7247299750512756
103.150000635	33.2940496371	train	3.440833958336127E-4	77.01139394917297	0.6668024739419832
97.8446680446	33.3670758655	train	1.466775358171181E-4	37.412760003037526	0.46036107312339336
101.724053701	33.3425601918	train	3.6518443883217015E-4	82.50679205085436	0.6798922899996794
101.777723933	33.3413705113	train	3.974810440438575E-4	90.05600569370442	0.6980483707327123
102.507297504	33.3228942246	train	4.898928928203071E-4	98.43651947053257	0.7402101502983808
102.861097188	33.3123882723	train	4.147312214170238E-4	92.15693934398377	0.7069268521477945
103.032568284	33.3069330657	train	4.728482651014083E-4	97.5353280952069	0.733342710231036
103.06471392	33.3058839637	train	4.279837588041769E-4	93.76075581039748	0.713400983135236
103.182566848	33.3019663744	train	3.655316797284769E-4	82.59266524570754	0.680099101260301
98.3497771622	33.3797688512	train	1.9485833091592087E-4	50.00093227342364	0.531246005981272
101.713598962	33.3518050771	train	3.017422807557304E-4	67.48806522589165	0.637018677381443
98.113184393	33.3873233381	train	2.0789644094057935E-4	51.951841513707315	0.5473364084144334
98.4249714617	33.3891596235	train	3.128667722815301E-4	70.3115719443722	0.6453477919320774
98.4357232059	33.3892089745	train	2.8192337273899636E-4	62.616139630754006	0.6211682076122061
98.5862501245	33.3898020911	train	2.3117006760909554E-4	55.003601030364024	0.5734712378080408
98.6077543062	33.3898719191	train	2.5831118283479207E-4	58.68984819769469	0.6003777491444641
98.6400107127	33.3899696749	train	3.468466734111874E-4	77.94393333735452	0.6685772368094248
98.6830194844	33.3900869752	train	3.7360959545859243E-4	84.5736184275136	0.6848358817986181
98.7260284893	33.3901893715	train	4.726227023390891E-4	97.51815921509996	0.7332493938261487
101.670931011	33.3617467894	train	2.678098406838293E-4	60.210557606556215	0.6090097126117838
101.810503898	33.3586635654	train	4.1354340957574327E-4	91.9763335463725	0.7063322703308871
102.239817596	33.3481948349	train	3.9916116314694125E-4	90.34449364278491	0.6989366857497132
102.304194922	33.3464968033	train	3.841622730394846E-4	87.22623969461024	0.6908165187162247
102.357838535	33.3450563449	train	4.180514601016124E-4	92.63241607255443	0.708576161520858
102.39002286	33.3441809747	train	4.3645921807812456E-4	94.50691969259995	0.7173935457186565
102.432933116	33.3430008726	train	4.725598547581786E-4	97.5140068318354	0.7332233818431091
102.508019991	33.340900112	train	4.759345857480824E-4	97.77921722174956	0.7346130089320115
102.518746049	33.3405963073	train	4.6175418164857415E-4	96.79563577924436	0.7286743161031208
103.226286192	33.3185048431	train	2.9646047311851894E-4	66.17576078950675	0.6329255740768162
97.9088152682	33.3947138391	train	1.3543556913956238E-4	33.16119365903455	0.4406240772041136
101.86447542	33.3664445532	train	4.2095962702814175E-4	92.99960207346167	0.7100056008730189
102.336725428	33.3546398327	train	3.955855894410163E-4	89.39832320017825	0.6970398892365876
102.690720889	33.3446109343	train	3.8121947003548056E-4	86.60026245095419	0.6891716554284247
102.72289343	33.3436493253	train	3.698531438986717E-4	83.79594417092893	0.6826507190069021
102.776510915	33.3420281786	train	3.691267981862673E-4	83.48825457726822	0.6822246962907176
102.808679334	33.3410444138	train	3.9552501114404346E-4	89.35885538891644	0.6970075472985975
102.894855287	33.3473794202	train	4.138374082423965E-4	92.00784404154089	0.7064796615139025
102.937742786	33.3460248307	train	4.019665848164505E-4	90.69497005210006	0.7004083792320264
102.980627401	33.3446554799	train	4.279264262219813E-4	93.75497020039187	0.7133735911114772
103.0235091	33.3432713713	train	4.705354747981989E-4	97.38025464368208	0.7323827892657647
103.098544964	33.3408136804	train	4.3347319878476846E-4	94.30423806542203	0.7159996661417927
103.109263627	33.3404588942	train	3.695073417936695E-4	83.68062810333326	0.6824480386457964
98.0268781283	33.4137344437	train	1.6444470894418642E-4	43.75574103456781	0.4888640207696348
98.5108345038	33.4165867432	train	2.38918943934464E-4	55.74209527721911	0.5815157168105332
102.68075502	33.3629320274	train	3.7618103979559895E-4	85.25007689292788	0.6863144458132776
103.184719983	33.3469453431	train	3.5657773696546046E-4	80.2051091182007	0.6746794290763409
98.2526386252	33.4243194244	train	1.8389382987404063E-4	48.3393515547237	0.5168018957327205
98.3494411561	33.4248649077	train	3.016269949200924E-4	67.4181760009526	0.6369303120438154
98.3924653036	33.4250830982	train	3.0086860867473104E-4	67.14412821460127	0.6363479431007036
98.4892712239	33.4255194685	train	2.773971117749881E-4	61.68150956907506	0.61735213152232
98.6721317574	33.4261375987	train	3.9261637638955465E-4	88.7755792348536	0.6954464990925154
101.779443659	33.3954257386	train	4.026937667061893E-4	90.79525964298924	0.7007875057479884
101.865362368	33.3934701027	train	3.6659210707998594E-4	82.83331395219645	0.680729024366635
103.174431656	33.3563025658	train	3.6090869281700923E-4	81.21518358256719	0.6773236282552555
104.159765547	33.3191941827	train	1.8723114044318948E-5	1.87012363803018	0.09820174229660061
97.9944091607	33.431513923	train	1.6821811788547263E-4	44.998686243739634	0.4945341617137598
98.3386167895	33.4338271808	train	3.2447227079806775E-4	72.76829778159947	0.6536391744812717
98.4677035654	33.4344483895	train	2.884602156810201E-4	63.86698127560093	0.6265469677530336
102.38103787	33.3894942017	train	4.6911763678295684E-4	97.28787626861123	0.7317908925968709
102.391771331	33.3892009888	train	4.512576442847151E-4	95.85452755601446	0.7241043440585931
102.542023221	33.3849987991	train	4.2338903128381916E-4	93.37282610303062	0.711189009775932
102.563485208	33.3843836776	train	3.5389679260820284E-4	79.60370724754922	0.6730207927174072
98.5321999303	33.4437280528	train	2.3024049121805136E-4	54.88175733318306	0.5724853758661763
98.5752346639	33.443882928	train	2.66559602850882E-4	59.94133065029609	0.6078949233164112
98.6182697107	33.4440228695	train	3.2218085363454536E-4	72.06274809626849	0.652032962904993
102.660433714	33.3905711945	train	3.6107556624635626E-4	81.27180833244412	0.6774246505550302
102.703354128	33.3892961171	train	3.861081241601745E-4	87.56901854694576	0.6918946133923859
102.735542657	33.3883300969	train	3.8021146179377817E-4	86.39020372798193	0.6886042033867168
102.778458294	33.387029123	train	3.765044558664576E-4	85.39076972939155	0.6864994264091256
102.810643204	33.3860436842	train	4.090103641429802E-4	91.4140010947749	0.7040408232781039
102.896461906	33.3833751753	train	4.316130504120662E-4	94.1293656964185	0.7151243731532554
98.2954429941	33.4516283616	train	2.4757082594177284E-4	56.76739757712661	0.5901464980488945
102.295845253	33.409816227	train	4.4262174774447645E-4	95.09442699727589	0.7202274031127788
102.86468002	33.3933820358	train	4.5828779513751593E-4	96.53170787226247	0.7271819592071722
102.939773486	33.3910171766	train	3.727378861234828E-4	84.32005950924736	0.6843314860145105
103.014858101	33.3886070346	train	3.7306420475290776E-4	84.42233685572866	0.6845204921956097
103.057759555	33.3872094864	train	3.696365230136332E-4	83.7570050531516	0.6825237841907945
103.100658034	33.3857971613	train	3.7789217156828904E-4	85.82520644770547	0.687290672170724
98.3060584664	33.4697271242	train	2.9324489994261E-4	65.09939466773845	0.6303881672131516
98.359865961	33.4700166747	train	3.1424872314478135E-4	70.61318004236072	0.646355868323763
98.3921508161	33.470179195	train	3.179664181426816E-4	71.25405046743629	0.6490395445351621
98.4674831027	33.4705257118	train	3.6474926556164373E-4	82.36846077615174	0.6796327297364662
98.5105306749	33.4707031681	train	3.241164389526182E-4	72.64513004064378	0.6533907207731573
98.5212926257	33.4707451965	train	4.1462131260535875E-4	92.13632701985117	0.706871936304241
98.6827242588	33.471263505	train	5.010356616570219E-4	98.88271637812075	0.7445116326870932
102.511279146	33.4219257862	train	4.3894352410504177E-4	94.69747364005136	0.7185428398502368
97.5634749926	33.4723640012	train	2.515261018561034E-4	57.501883083971876	0.5939746599103608
98.2736991051	33.4785611472	train	3.1171110887985505E-4	70.02885003356717	0.6445003598292384
98.5642955026	33.4799233934	train	4.1753453564508276E-4	92.51400307178484	0.7083206034356886
102.62974094	33.4275243426	train	3.1967779930290444E-4	71.61082573138646	0.6502612889306756
102.64047621	33.4272093084	train	3.257378417707697E-4	73.1097171536583	0.6545199595659544
102.726352304	33.4246556852	train	3.461016259262924E-4	77.73885772958462	0.6681005814318947
101.802951771	33.4580049816	train	3.6269329646331985E-4	81.78685373820957	0.6784007274897063
101.921170188	33.4552737686	train	3.4680781771391836E-4	77.93405045347718	0.6685524121315377
102.565694457	33.4383973207	train	3.2483933550517133E-4	72.86883817218151	0.6538950983923446
102.694531903	33.4346211904	train	3.2169124601460916E-4	71.95848901820058	0.651687829782002
102.769675845	33.4323568258	train	3.5710839623439585E-4	80.32972493282446	0.6750057423094532
102.812611442	33.4310425252	train	3.9635855335262455E-4	89.71218464263993	0.6974519589851013
102.855544238	33.4297134085	train	4.556554920332738E-4	96.28794212601166	0.7260376812457396
102.8984742	33.4283694787	train	3.8511552274873606E-4	87.40208720919236	0.69134560578493
102.973594723	33.425981968	train	3.432611965665984E-4	76.77070405578029	0.6662707271552549
103.037976634	33.4238994452	train	3.7176801967865543E-4	84.13374806219912	0.6837683929302554
97.8322310032	33.4932256529	train	1.5661756689068338E-4	41.053750648349876	0.4766872335705433
98.2197256027	33.4962717843	train	1.833218967936028E-4	48.229864796496216	0.5160239917584238
98.2520192462	33.4964709386	train	2.7586738535959694E-4	61.391031650259286	0.6160449824151905
101.79249293	33.4672566552	train	3.0394198622720576E-4	68.04071273103759	0.6386965255967715
103.070585721	33.431842629	train	3.430310219689345E-4	76.74144442330497	0.6661215604873739
103.134964191	33.4297094409	train	3.3915001655085593E-4	76.03532743045378	0.6635862092495091
98.6610592956	33.5072845812	train	4.510519983911207E-4	95.83313503638217	0.7240132720698563
101.825032138	33.4755341787	train	3.014968926202105E-4	67.33930465607992	0.6368305383601821
103.221227733	33.4358086132	train	2.763773919605309E-4	61.50809128862554	0.6164817736064245
103.231956381	33.4354423247	train	1.2390818918652828E-4	28.284033615928653	0.41882839415786294
98.2410972406	33.5144431899	train	3.032303194526807E-4	67.92016567735713	0.6381553943035742
98.2733977915	33.5146368657	train	2.8943086389829315E-4	64.18810303336373	0.6273326571759706
98.3487668954	33.5150560265	train	3.2338062304367217E-4	72.40088670633509	0.6528758171502212
98.3918356276	33.5152749606	train	3.934726695932361E-4	88.89495199283957	0.6959077350797683
98.4349048094	33.5154789221	train	3.9247437041039037E-4	88.74696028551033	0.695369873332246
98.5641147335	33.5160009663	train	4.6245259893680876E-4	96.9901542989555	0.728973026350649
98.6071853952	33.5161450328	train	5.749346062262253E-4	99.97686418196423	0.7697908522729899
102.459385525	33.4684518143	train	4.22550237154883E-4	93.28751460238693	0.71078151047337
97.8426338024	33.5203800145	train	1.4207098186911826E-4	35.727907334848815	0.45244446174599273
98.1979470999	33.5231905945	train	3.022613876498987E-4	67.74605938003329	0.6374160348571619
102.502716405	33.4762465858	train	3.9442803529969025E-4	89.03440551002964	0.6964206896573658
102.620877859	33.4728467982	train	2.7649841058199236E-4	61.528672276597604	0.6165852732176058
102.728279887	33.4696586233	train	3.5836172468774684E-4	80.60910453796683	0.6757738468790774
102.792712903	33.467701187	train	3.747647106833279E-4	84.97277535176804	0.685501786339331
102.814189185	33.4670412887	train	4.1175459186736747E-4	91.78459691719007	0.7054322772156665
103.168443623	33.4556177789	train	3.2910160047523474E-4	73.78649036522484	0.6568393666307165
102.535310335	33.4843329752	train	3.2409314356221655E-4	72.63706528565471	0.6533744427194261
102.642736796	33.4812179921	train	2.96199922562144E-4	66.10917884174924	0.632721271601827
102.857538933	33.4747095612	train	3.812677758402778E-4	86.61118775267705	0.6891987969597712
102.889753228	33.473701292	train	3.972444063552893E-4	90.00559694712341	0.6979228339747292
102.954176974	33.4716597201	train	3.270207744584901E-4	73.39455652835679	0.6554082672213898
102.986386399	33.4706264201	train	3.7611690261842544E-4	85.23911303070884	0.6862777360638831
103.02932973	33.4692357125	train	3.036680935797568E-4	67.99676089966773	0.6384884570666695
103.115207469	33.466409827	train	3.0572137488020344E-4	68.316096599321	0.6400424663424387
98.1654706713	33.5410144892	train	2.0844136753124406E-4	52.014681767024896	0.547984890877519
101.836957744	33.5113228136	train	2.4884396745345085E-4	57.001664612204955	0.5913865779704068
103.061955743	33.4771799161	train	3.075919630453724E-4	68.85935340665444	0.6414466211389976
98.1761550032	33.5501052566	train	2.566772145021613E-4	58.51951919324949	0.5988543028326879
98.1869260727	33.5501764614	train	2.6707342208098366E-4	60.01415425629001	0.6083538448173264
98.2407819744	33.5505184321	train	3.6444026775401086E-4	82.2702156793552	0.679448171464153
98.2730959409	33.5507123714	train	3.264534936644049E-4	73.28461618932914	0.6550160437752961
98.3161816979	33.5509578397	train	3.504711864205426E-4	78.78120873402058	0.6708766783496467
98.3484963495	33.5511321024	train	4.3625911743863134E-4	94.49333748859274	0.717300566217887
98.3915829712	33.5513513344	train	4.624963928604228E-4	97.00235149014371	0.7289917349220939
98.4346700432	33.5515555734	train	4.845187465178374E-4	98.1155144337989	0.7380833510998878
98.4993014258	33.551833819	train	4.916692980481121E-4	98.53883953114222	0.7409055812206956
98.5531615529	33.5520399193	train	4.65309362663099E-4	97.127270664159	0.7301880360926127
98.5639336423	33.5520783278	train	5.620302652891295E-4	99.77172898819614	0.7657433978788918
98.6070221967	33.5522225904	train	4.709232274007571E-4	97.40587372709507	0.7325442074613272
103.191208158	33.481879549	train	2.096383320145428E-4	52.17196760973485	0.5494028196141645
97.5298257513	33.5531355823	train	4.331085768184617E-4	94.27948866959585	0.7158285173289074
102.514915754	33.5119527385	train	3.237380908699887E-4	72.51414770747053	0.6531261541850624
102.654614405	33.5079051787	train	2.813581686133121E-4	62.45755636901894	0.620695849851351
103.170169977	33.4916007493	train	3.105080142564022E-4	69.77820902008813	0.6436138337665723
101.848598406	33.5381011931	train	2.7500702656745144E-4	61.21498118627103	0.6153058755770117
102.504531998	33.5212602887	train	3.491741029550233E-4	78.43696851685765	0.670057465784258
102.590513887	33.5187946753	train	2.847057963873291E-4	63.23835344963073	0.6234765140564945
102.68723084	33.5159497255	train	3.011223475644617E-4	67.20634650297775	0.6365429984394386
102.730211757	33.5146611358	train	3.4061058084806396E-4	76.31717219214462	0.6645448604924274
102.773189924	33.5133576781	train	4.0097625904995173E-4	90.52434094325494	0.6998905110996332
102.826908718	33.5117074529	train	4.179123593113154E-4	92.59308277104174	0.7085074366599492
102.848395005	33.511040861	train	3.535038737752311E-4	79.51473203492762	0.6727762811122409
102.891365449	33.5096965332	train	3.5815912865686217E-4	80.56016897925467	0.6756499316487135
102.934333025	33.5083373498	train	3.2274909043363833E-4	72.21022780222756	0.6524326665704914
97.917324345	33.57516915	train	2.2641665192663646E-4	54.33990443982111	0.5683816129481588
98.0789299536	33.5764774296	train	1.6944152002302905E-4	45.25789661414482	0.4963456076991957
101.784341217	33.5485792259	train	2.4505483461273946E-4	56.36343158221011	0.587673574570428
102.633877789	33.526540978	train	2.902201734314151E-4	64.3679152760651	0.6279691292924465
102.97771006	33.5159611535	train	2.928952033383776E-4	64.97319392675168	0.6301101053255698
103.085119928	33.51245992	train	2.757092979564669E-4	61.35473929347569	0.6159093876185643
103.139246975	33.5196705348	train	2.774698972199052E-4	61.69388779936963	0.6174141048066994
97.8847725057	33.5929178114	train	2.1849679081263404E-4	53.237419450298944	0.5596263221767904
97.9386503315	33.5933917295	train	1.929260274699618E-4	49.768229365016076	0.5287634962862624
98.2080566488	33.5954094693	train	3.435165668018462E-4	76.84545577846781	0.6664360661848191
98.2296102481	33.5955455516	train	3.451575314093162E-4	77.36415132185225	0.6674946096852824
98.2942718865	33.5959312739	train	3.9339643112595033E-4	88.88443495327822	0.69586672645693
98.3158260328	33.5960523395	train	4.1458519879581057E-4	92.12955422759919	0.7068538875778919
98.3481574888	33.5962268985	train	4.476543826567976E-4	95.50630717563266	0.7224998593390649
98.3912665173	33.5964465032	train	5.665134771170884E-4	99.84299682988716	0.7671655955761951
98.4343759971	33.5966510893	train	5.129782971424252E-4	99.29288792243932	0.7489664993395594
98.4774858961	33.5968406566	train	5.187733513389613E-4	99.38077527162643	0.7510726696399118
98.5313738109	33.5970564946	train	4.988563990513277E-4	98.81231415467417	0.7436816057439393
98.5637068243	33.5971747324	train	4.5050379016538803E-4	95.77610908738545	0.7237701994769857
98.6068177896	33.5973192402	train	4.72743213342545E-4	97.52612605280842	0.7332992579348171
97.4751890425	33.5975660619	train	3.907093360902248E-4	88.4207433162962	0.694414240999213
97.5829348449	33.5988472697	train	3.545198460277063E-4	79.742640835859	0.6734077677898205
102.602756226	33.5544891801	train	2.953369129262484E-4	65.80273382037393	0.6320429427705698
102.645760301	33.5532286264	train	3.021196899541178E-4	67.6768836544509	0.6373076567684186
102.688761685	33.5519531783	train	2.9673732986729617E-4	66.24650967540389	0.6331424136110723
102.785504795	33.5490289789	train	3.332733384937387E-4	74.77511083934986	0.6596729932303986
97.539683693	33.6073626042	train	3.8591173103971673E-4	87.53311637716233	0.6917861434423745
102.53861272	33.5653543897	train	3.3505027774733526E-4	75.1037659858442	0.6608658060406712
102.732147923	33.5596632221	train	3.015195844975835E-4	67.3530610530669	0.6368479444001163
97.6580814089	33.617722333	train	2.541641129111E-4	58.008343498755416	0.5964883834411053
102.495960908	33.5755808199	train	4.0443090081789006E-4	90.95788848734276	0.7016893127523696
102.850792113	33.5650359392	train	3.76787432000224E-4	85.51380361872293	0.6866610981757464
102.926035057	33.5626688048	train	3.668150089859691E-4	82.87550101641003	0.6808611188431591
102.947531419	33.5619841081	train	3.236591287135386E-4	72.48876881587616	0.653070887550476
103.076494153	33.5577978138	train	2.809266840531805E-4	62.310577658399545	0.6203344518362556
103.097985332	33.5570870831	train	2.756703540297336E-4	61.3457988791506	0.6158759699130659
97.604048744	33.6261426654	train	2.957249181992262E-4	65.96867396489007	0.6323482261417354
97.8196292491	33.6283884389	train	2.4540647054629045E-4	56.45309831869686	0.5880209837046774
98.3478858568	33.6323024962	train	4.329974090800994E-4	94.2719429520745	0.715776295596194
98.3910128466	33.6325223993	train	5.218864521956118E-4	99.42798832136921	0.752189576762516
98.4449222158	33.6327761296	train	5.649144193504548E-4	99.81757724229227	0.7666603161322392
98.4772681504	33.6329170883	train	5.462067329075555E-4	99.66321124477888	0.7605818000923316
98.5203964002	33.6330918734	train	4.6243411658318604E-4	96.98500671723318	0.7289651299954059
98.5635250061	33.6332516181	train	4.749232868096865E-4	97.717090285045	0.7341981036387479
103.033928544	33.5682052647	train	2.812927674519876E-4	62.435278449360446	0.6206411161230337
97.5392272408	33.6344122115	train	2.9510191389166924E-4	65.69515908389828	0.6318577983884075
97.8949726334	33.6381034783	train	2.600053280859697E-4	59.01109367207896	0.6019451315341312
97.9596601378	33.6386646882	train	2.0841021404232495E-4	52.01058807600368	0.5479478671719158
98.1860793778	33.6403624708	train	3.8653066941911134E-4	87.64627363364382	0.6921277308593969
98.2399913488	33.6407056047	train	3.766540416332067E-4	85.45584270415947	0.6865849095032794
98.2831215634	33.6409631897	train	4.250490034489635E-4	93.54165732366941	0.7119920747390417
98.3370350763	33.6412640174	train	4.322101462536322E-4	94.1908677248099	0.7154059240498154
98.6281797515	33.6424822941	train	4.5106506335295434E-4	95.83449413209587	0.7240190597850432
102.421381981	33.5956939644	train	4.449466007191261E-4	95.28305682585125	0.7212817845183106
102.980601692	33.5789455377	train	3.4053184140150845E-4	76.29508212936781	0.6644933186783827
97.4420554293	33.6422440832	train	3.904751606554886E-4	88.38580349500555	0.694287002051454
97.6145383994	33.6442974948	train	2.410575827136856E-4	56.04750460880039	0.5836827854992868
102.615385975	33.5991831422	train	3.0611151481643153E-4	68.46985989228958	0.6403362313653257
102.658411615	33.5979167197	train	3.066036802743554E-4	68.63144005915663	0.6407061356313765
102.712189857	33.5963127125	train	2.8354420925420445E-4	63.0534311864524	0.6225162873074113
102.722944992	33.5959891143	train	2.9803666718004364E-4	66.56877691196304	0.6341566665591223
102.776718081	33.5943571424	train	3.10878496416409E-4	69.8556892413647	0.6438873022711428
102.808979845	33.5933667764	train	2.977654944860413E-4	66.51441389600642	0.6339454545421683
97.4957976194	33.6519279274	train	3.1364088092851813E-4	70.5293408553235	0.6459131792566246
97.5604855001	33.6526982191	train	2.6430338351146295E-4	59.557538324927194	0.605866968215803
102.86314771	33.6006964859	train	3.4726186887224734E-4	78.0374972691806	0.6688422707815567
102.906161812	33.599343866	train	3.304675838626106E-4	74.0582852506069	0.6577723838288572
102.981429525	33.5969409176	train	2.992460500195289E-4	66.80390806098609	0.6350956753895382
103.088939156	33.5934289865	train	3.166585441527359E-4	70.96887561386798	0.6481000917460624
103.110438832	33.5927154307	train	3.064875656816993E-4	68.59560946810599	0.6406189342198939
97.8729403507	33.6739795884	train	2.5342713320716364E-4	57.76891581226882	0.5957892643974244
98.1965264634	33.6765071031	train	3.172691855588066E-4	71.09383381562265	0.6485393438365581
98.2612481502	33.6769109505	train	3.7573403150262756E-4	85.17372630474347	0.6860584159270403
98.2720352211	33.6769749635	train	3.771020407109127E-4	85.60207660365288	0.6868406468347469
98.347545636	33.6773966942	train	3.710873649441558E-4	84.01668078153507	0.6833720116234193
98.3906951226	33.6776169706	train	3.8969332959801873E-4	88.26871944067508	0.6938614265740761
98.433845062	33.6778221826	train	4.3964705973833465E-4	94.75257816557186	0.7188666142759456
98.4769954224	33.6780123297	train	5.132201927785414E-4	99.29655649317519	0.7490551270972178
98.5201461717	33.6781874115	train	4.7294107840068985E-4	97.54345810582618	0.7333810885847536
98.5632972776	33.6783474275	train	4.2188914385328107E-4	93.14931263127355	0.7104595297999808
102.347461899	33.6337722139	train	4.0057886374943457E-4	90.48495053796593	0.6996821986391807
97.4737578418	33.6787122508	train	3.087973243174702E-4	69.14452170810351	0.642345634821747
97.5276804108	33.6793665726	train	2.978275299797395E-4	66.52815805655372	0.6339937944940996
97.5600347769	33.6797478773	train	2.589035266719922E-4	58.751595622087606	0.6009271728735387
97.8188902428	33.6824934616	train	3.018393898339889E-4	67.54004329100044	0.6370930770639556
98.325900685	33.6862996674	train	3.701747966045604E-4	83.85347141309781	0.6828390128880742
102.369340858	33.6421907426	train	3.814083414314245E-4	86.64297940797766	0.6892777494417043
102.412399287	33.6410085614	train	3.971415135939622E-4	89.97126861465013	0.6978682165959375
102.520034232	33.6379876804	train	3.6790035295548667E-4	83.10766473652778	0.6815027486383582
102.573845625	33.6364422002	train	3.489985328737829E-4	78.38579934054007	0.6699462656823361
102.692216049	33.6329599536	train	3.084357204999197E-4	69.0060551121171	0.6420764078410441
102.971917335	33.6242802795	train	2.9217237691568355E-4	64.74650765742142	0.6295340203654743
103.014937501	33.62288899	train	3.0247279730508835E-4	67.78762568992667	0.6375776120832329
97.9158563381	33.6924010582	train	1.9657887052910183E-4	50.25528028426898	0.533434543304579
97.9805849316	33.6929521112	train	1.9852380572571096E-4	50.66889136733512	0.5358840348443562
102.509637172	33.6472964485	train	3.819477385374848E-4	86.76497460414282	0.6895803445458224
102.724883348	33.6409909824	train	3.0230222472856324E-4	67.7577814309562	0.6374472572493198
102.90778854	33.635337672	train	2.806257203880698E-4	62.22614953288784	0.6200819660789534
97.9696890689	33.7018805243	train	1.8758177928959285E-4	49.00912395971309	0.5217585554555341
[truncated: 567 more rows]
