# Supplementary material for: Spatiotemporal prediction of alpine wetlands under multi-climate scenarios in the west of Sichuan, China
Source: PeerJ. 2024 Nov 27;12:e18586. doi: 10.7717/peerj.18586 (PMC11608022; doi:10.7717/peerj.18586)
Supplement: Supplemental Information 1 [file peerj-12-18586-s001.zip › Maxent_data1/2.5mBIOssp126_2021-2040/RES/wetland_9.asc]

ncols         170
nrows         159
xllcorner     97.34749306
yllcorner     27.673839575
cellsize      0.041666666666667
NODATA_value  -9999
-9999 -9999 -9999 -9999 -9999 -9999 -9999 -9999 -9999 -9999 -9999 -9999 -9999 -9999 -9999 -9999 -9999 -9999 -9999 -9999 -9999 -9999 -9999 -9999 -9999 -9999 -9999 -9999 -9999 -9999 -9999 -9999 -9999 -9999 -9999 -9999 -9999 -9999 -9999 -9999 -9999 -9999 -9999 -9999 -9999 -9999 -9999 -9999 -9999 -9999 -9999 -9999 -9999 -9999 -9999 -9999 -9999 -9999 -9999 -9999 -9999 -9999 -9999 -9999 -9999 -9999 -9999 -9999 -9999 -9999 -9999 -9999 -9999 -9999 -9999 -9999 -9999 -9999 -9999 -9999 -9999 -9999 -9999 -9999 -9999 -9999 -9999 -9999 -9999 -9999 -9999 -9999 -9999 -9999 -9999 -9999 -9999 -9999 -9999 -9999 -9999 -9999 -9999 -9999 -9999 -9999 -9999 -9999 -9999 -9999 -9999 -9999 -9999 -9999 -9999 -9999 -9999 -9999 -9999 -9999 -9999 -9999 -9999 -9999 -9999 -9999 -9999 -9999 -9999 -9999 -9999 -9999 1.50716E-1 1.50145E-1 1.17833E-1 -9999 -9999 -9999 -9999 -9999 -9999 -9999 -9999 -9999 -9999 -9999 -9999 -9999 -9999 -9999 -9999 -9999 -9999 -9999 -9999 -9999 -9999 -9999 -9999 -9999 -9999 -9999 -9999 -9999 -9999 -9999 -9999 -9999 -9999 -9999
-9999 -9999 -9999 -9999 -9999 -9999 -9999 -9999 -9999 -9999 -9999 -9999 -9999 -9999 -9999 -9999 -9999 -9999 -9999 -9999 -9999 -9999 -9999 -9999 -9999 -9999 -9999 -9999 -9999 -9999 -9999 -9999 -9999 -9999 -9999 -9999 -9999 -9999 -9999 -9999 -9999 -9999 -9999 -9999 -9999 -9999 -9999 -9999 -9999 -9999 -9999 -9999 -9999 -9999 -9999 -9999 -9999 -9999 -9999 -9999 -9999 -9999 -9999 -9999 -9999 -9999 -9999 -9999 -9999 -9999 -9999 -9999 -9999 -9999 -9999 -9999 -9999 -9999 -9999 -9999 -9999 -9999 -9999 -9999 -9999 -9999 -9999 -9999 -9999 -9999 -9999 -9999 -9999 -9999 -9999 -9999 -9999 -9999 -9999 -9999 -9999 -9999 -9999 -9999 -9999 -9999 -9999 -9999 -9999 -9999 -9999 -9999 -9999 -9999 -9999 -9999 -9999 -9999 -9999 -9999 -9999 -9999 -9999 -9999 -9999 -9999 -9999 -9999 -9999 4.41452E-1 3.75723E-1 2.25008E-1 1.45991E-1 1.59386E-1 1.55672E-1 -9999 -9999 -9999 -9999 -9999 -9999 -9999 -9999 -9999 -9999 -9999 -9999 -9999 -9999 -9999 -9999 -9999 -9999 -9999 -9999 -9999 -9999 -9999 -9999 -9999 -9999 -9999 -9999 -9999 -9999 -9999 -9999 -9999 -9999 -9999
-9999 -9999 -9999 -9999 -9999 -9999 -9999 -9999 -9999 -9999 -9999 6.3563E-1 6.38192E-1 6.63078E-1 -9999 -9999 -9999 -9999 -9999 -9999 -9999 -9999 -9999 -9999 -9999 -9999 -9999 -9999 -9999 -9999 -9999 -9999 -9999 -9999 -9999 -9999 -9999 -9999 -9999 -9999 -9999 -9999 -9999 -9999 -9999 -9999 -9999 -9999 -9999 -9999 -9999 -9999 -9999 -9999 -9999 -9999 -9999 -9999 -9999 -9999 -9999 -9999 -9999 -9999 -9999 -9999 -9999 -9999 -9999 -9999 -9999 -9999 -9999 -9999 -9999 -9999 -9999 -9999 -9999 -9999 -9999 -9999 -9999 -9999 -9999 -9999 -9999 -9999 -9999 -9999 -9999 -9999 -9999 -9999 -9999 -9999 -9999 -9999 -9999 -9999 -9999 -9999 -9999 -9999 -9999 -9999 -9999 -9999 -9999 -9999 -9999 -9999 -9999 -9999 -9999 -9999 -9999 -9999 -9999 -9999 -9999 -9999 -9999 -9999 -9999 -9999 -9999 -9999 4.55482E-1 4.25884E-1 3.38101E-1 2.12964E-1 1.62525E-1 1.42078E-1 1.2939E-1 -9999 -9999 -9999 -9999 -9999 -9999 -9999 -9999 -9999 -9999 -9999 -9999 -9999 -9999 -9999 -9999 -9999 -9999 -9999 -9999 -9999 -9999 -9999 -9999 -9999 -9999 -9999 -9999 -9999 -9999 -9999 -9999 -9999 -9999 -9999
-9999 -9999 -9999 -9999 -9999 -9999 -9999 -9999 -9999 6.38156E-1 6.44069E-1 6.49441E-1 6.74818E-1 6.9473E-1 6.96826E-1 7.08501E-1 -9999 -9999 -9999 -9999 -9999 -9999 -9999 -9999 -9999 -9999 -9999 -9999 -9999 -9999 -9999 -9999 -9999 -9999 -9999 -9999 -9999 -9999 -9999 -9999 -9999 -9999 -9999 -9999 -9999 -9999 -9999 -9999 -9999 -9999 -9999 -9999 -9999 -9999 -9999 -9999 -9999 -9999 -9999 -9999 -9999 -9999 -9999 -9999 -9999 -9999 -9999 -9999 -9999 -9999 -9999 -9999 -9999 -9999 -9999 -9999 -9999 -9999 -9999 -9999 -9999 -9999 -9999 -9999 -9999 -9999 -9999 -9999 -9999 -9999 -9999 -9999 -9999 -9999 -9999 -9999 -9999 -9999 -9999 -9999 -9999 -9999 -9999 -9999 -9999 -9999 -9999 -9999 -9999 -9999 -9999 -9999 -9999 -9999 -9999 -9999 -9999 -9999 -9999 -9999 -9999 -9999 -9999 -9999 -9999 -9999 4.5357E-1 4.4749E-1 4.43382E-1 4.31028E-1 3.87838E-1 2.24943E-1 1.24107E-1 1.23432E-1 1.38603E-1 1.76907E-1 1.78523E-1 2.1577E-1 1.66985E-1 -9999 -9999 -9999 -9999 -9999 -9999 -9999 -9999 -9999 -9999 -9999 -9999 -9999 -9999 -9999 -9999 -9999 -9999 -9999 -9999 -9999 -9999 -9999 -9999 -9999 -9999 -9999 -9999 -9999 -9999 -9999
-9999 -9999 -9999 -9999 -9999 -9999 -9999 -9999 6.36743E-1 6.30987E-1 6.44862E-1 6.606E-1 6.70948E-1 6.93587E-1 6.86822E-1 6.82889E-1 7.01682E-1 6.85563E-1 6.7541E-1 -9999 -9999 -9999 -9999 -9999 -9999 -9999 -9999 -9999 -9999 -9999 -9999 -9999 -9999 -9999 -9999 -9999 -9999 -9999 -9999 -9999 -9999 -9999 -9999 -9999 -9999 -9999 -9999 -9999 -9999 -9999 -9999 -9999 -9999 -9999 -9999 -9999 -9999 -9999 -9999 -9999 -9999 -9999 -9999 -9999 -9999 -9999 -9999 -9999 -9999 -9999 -9999 -9999 -9999 -9999 -9999 -9999 -9999 -9999 -9999 -9999 -9999 -9999 -9999 -9999 -9999 -9999 -9999 -9999 -9999 -9999 -9999 -9999 -9999 -9999 -9999 -9999 -9999 -9999 -9999 -9999 -9999 -9999 -9999 -9999 -9999 -9999 -9999 -9999 -9999 -9999 -9999 -9999 -9999 -9999 -9999 -9999 -9999 -9999 -9999 -9999 -9999 -9999 -9999 -9999 -9999 -9999 -9999 4.45954E-1 4.9756E-1 5.08066E-1 4.66546E-1 2.68634E-1 1.25238E-1 1.07441E-1 9.30847E-2 9.44655E-2 1.05062E-1 1.45885E-1 3.41411E-1 -9999 -9999 -9999 -9999 -9999 -9999 -9999 -9999 -9999 -9999 -9999 -9999 -9999 -9999 -9999 -9999 -9999 -9999 -9999 -9999 -9999 -9999 -9999 -9999 -9999 -9999 -9999 -9999 -9999 -9999 -9999
-9999 -9999 -9999 -9999 -9999 -9999 -9999 -9999 6.58646E-1 6.26854E-1 6.45705E-1 6.50999E-1 6.74406E-1 6.99433E-1 7.23318E-1 7.18584E-1 7.3184E-1 7.05718E-1 6.69146E-1 6.55718E-1 6.62044E-1 6.62175E-1 6.5882E-1 6.89652E-1 7.02456E-1 -9999 -9999 -9999 -9999 -9999 -9999 -9999 -9999 -9999 -9999 -9999 -9999 -9999 -9999 -9999 -9999 -9999 -9999 -9999 -9999 -9999 -9999 -9999 -9999 -9999 -9999 -9999 -9999 -9999 -9999 -9999 -9999 -9999 -9999 -9999 -9999 -9999 -9999 -9999 -9999 -9999 -9999 -9999 -9999 -9999 -9999 -9999 -9999 -9999 -9999 -9999 -9999 -9999 -9999 -9999 -9999 -9999 -9999 -9999 -9999 -9999 -9999 -9999 -9999 -9999 -9999 -9999 -9999 -9999 -9999 -9999 -9999 -9999 -9999 -9999 -9999 -9999 -9999 -9999 -9999 -9999 -9999 -9999 -9999 -9999 -9999 -9999 -9999 -9999 -9999 -9999 -9999 -9999 -9999 -9999 -9999 -9999 5.27824E-1 5.26759E-1 4.9714E-1 3.90063E-1 3.23855E-1 3.64474E-1 4.62947E-1 5.34384E-1 4.98639E-1 3.28939E-1 1.71028E-1 1.2025E-1 8.77156E-2 9.01905E-2 1.10901E-1 1.77716E-1 1.99282E-1 1.43072E-1 -9999 -9999 -9999 -9999 -9999 -9999 -9999 -9999 -9999 -9999 -9999 -9999 -9999 -9999 -9999 -9999 -9999 -9999 -9999 -9999 -9999 -9999 -9999 -9999 -9999 -9999 -9999 -9999 -9999 -9999
-9999 -9999 -9999 -9999 -9999 -9999 -9999 -9999 6.88881E-1 6.65046E-1 6.89048E-1 6.82889E-1 6.99061E-1 7.17062E-1 7.07401E-1 7.18911E-1 7.11144E-1 7.02112E-1 6.52085E-1 6.2582E-1 6.29533E-1 6.52308E-1 6.41325E-1 6.57968E-1 6.75396E-1 6.96622E-1 -9999 -9999 -9999 -9999 -9999 -9999 -9999 -9999 -9999 -9999 -9999 -9999 -9999 -9999 -9999 -9999 -9999 -9999 -9999 -9999 -9999 -9999 -9999 -9999 -9999 -9999 -9999 -9999 -9999 -9999 -9999 -9999 -9999 -9999 -9999 -9999 -9999 -9999 -9999 -9999 -9999 -9999 -9999 -9999 -9999 -9999 -9999 -9999 -9999 -9999 -9999 -9999 -9999 -9999 -9999 -9999 -9999 -9999 -9999 -9999 -9999 -9999 -9999 -9999 -9999 -9999 -9999 -9999 -9999 -9999 -9999 -9999 -9999 -9999 -9999 -9999 -9999 -9999 -9999 -9999 -9999 -9999 -9999 -9999 -9999 -9999 -9999 -9999 -9999 -9999 -9999 -9999 -9999 -9999 -9999 6.21702E-1 6.05072E-1 6.04949E-1 5.97231E-1 5.35272E-1 4.90705E-1 4.62969E-1 4.67646E-1 4.70251E-1 4.23309E-1 3.88317E-1 3.31086E-1 2.68416E-1 1.50972E-1 9.21985E-2 8.71859E-2 1.15818E-1 1.29991E-1 -9999 -9999 -9999 -9999 -9999 -9999 -9999 -9999 -9999 -9999 -9999 -9999 -9999 -9999 -9999 -9999 -9999 -9999 -9999 -9999 -9999 -9999 -9999 -9999 -9999 -9999 -9999 -9999 -9999 -9999 -9999
-9999 -9999 -9999 -9999 -9999 -9999 -9999 7.51885E-1 7.34377E-1 7.28152E-1 7.09826E-1 7.10288E-1 7.04764E-1 6.89999E-1 6.68904E-1 6.36222E-1 6.47958E-1 6.45513E-1 6.18175E-1 5.88694E-1 6.24143E-1 6.42152E-1 6.36348E-1 6.33895E-1 6.41302E-1 6.55482E-1 -9999 -9999 -9999 -9999 -9999 -9999 -9999 -9999 -9999 -9999 -9999 -9999 -9999 -9999 -9999 -9999 -9999 -9999 -9999 -9999 -9999 -9999 -9999 -9999 -9999 -9999 -9999 -9999 -9999 -9999 -9999 -9999 -9999 -9999 -9999 -9999 -9999 -9999 -9999 -9999 -9999 -9999 -9999 -9999 -9999 -9999 -9999 -9999 -9999 -9999 -9999 -9999 -9999 -9999 -9999 -9999 -9999 -9999 -9999 -9999 -9999 -9999 -9999 -9999 -9999 -9999 -9999 -9999 -9999 -9999 -9999 -9999 -9999 -9999 -9999 -9999 -9999 -9999 -9999 -9999 -9999 -9999 -9999 -9999 -9999 -9999 -9999 -9999 -9999 -9999 -9999 6.89072E-1 -9999 -9999 -9999 6.62108E-1 6.53962E-1 6.5419E-1 6.34824E-1 6.14987E-1 5.96434E-1 5.47744E-1 5.39637E-1 5.21466E-1 5.12739E-1 5.11447E-1 5.04045E-1 4.66681E-1 3.42378E-1 1.77139E-1 1.4395E-1 1.13838E-1 1.08689E-1 -9999 -9999 -9999 -9999 -9999 -9999 -9999 -9999 -9999 -9999 -9999 -9999 -9999 -9999 -9999 -9999 -9999 -9999 -9999 -9999 -9999 -9999 -9999 -9999 -9999 -9999 -9999 -9999 -9999 -9999 -9999
-9999 -9999 -9999 -9999 -9999 -9999 -9999 7.3499E-1 7.23838E-1 7.37558E-1 7.27207E-1 7.14141E-1 6.96681E-1 6.44055E-1 5.62358E-1 5.00759E-1 5.3191E-1 5.93959E-1 6.15037E-1 6.06247E-1 6.17588E-1 6.53637E-1 6.55827E-1 6.55786E-1 6.58032E-1 -9999 -9999 -9999 -9999 -9999 -9999 -9999 -9999 -9999 -9999 -9999 -9999 -9999 -9999 -9999 -9999 -9999 -9999 -9999 -9999 -9999 -9999 -9999 -9999 -9999 -9999 -9999 -9999 -9999 -9999 -9999 -9999 -9999 -9999 -9999 -9999 -9999 -9999 -9999 -9999 -9999 -9999 -9999 -9999 -9999 -9999 -9999 -9999 -9999 -9999 -9999 -9999 -9999 -9999 -9999 -9999 -9999 -9999 -9999 -9999 -9999 -9999 -9999 -9999 -9999 -9999 -9999 -9999 -9999 -9999 -9999 -9999 -9999 -9999 -9999 -9999 -9999 -9999 -9999 -9999 -9999 -9999 -9999 -9999 -9999 -9999 -9999 -9999 -9999 -9999 -9999 7.00815E-1 6.9626E-1 6.81539E-1 6.72716E-1 6.72121E-1 6.6963E-1 6.63438E-1 6.62601E-1 6.55676E-1 6.34221E-1 6.18553E-1 6.35885E-1 6.47358E-1 6.42613E-1 6.19934E-1 5.85151E-1 5.49014E-1 5.32758E-1 5.1707E-1 4.62648E-1 3.60693E-1 2.62296E-1 1.80316E-1 -9999 -9999 -9999 -9999 -9999 -9999 -9999 -9999 -9999 -9999 -9999 -9999 -9999 -9999 -9999 -9999 -9999 -9999 -9999 -9999 -9999 -9999 -9999 -9999 -9999 -9999 -9999 -9999 -9999 -9999 -9999
-9999 -9999 -9999 7.14895E-1 7.16011E-1 6.97754E-1 6.83831E-1 7.03103E-1 6.83456E-1 7.10496E-1 7.00198E-1 6.7884E-1 6.43131E-1 5.96167E-1 5.0702E-1 4.94261E-1 5.80895E-1 6.01341E-1 6.2849E-1 6.42078E-1 6.56148E-1 6.83357E-1 6.92604E-1 6.81107E-1 6.62868E-1 6.58329E-1 -9999 -9999 -9999 -9999 -9999 -9999 -9999 -9999 -9999 -9999 -9999 -9999 -9999 -9999 -9999 -9999 -9999 -9999 -9999 -9999 -9999 -9999 -9999 -9999 -9999 -9999 -9999 -9999 -9999 -9999 -9999 -9999 -9999 -9999 -9999 -9999 -9999 -9999 -9999 -9999 -9999 -9999 -9999 -9999 -9999 -9999 -9999 -9999 -9999 -9999 -9999 -9999 -9999 -9999 -9999 -9999 -9999 -9999 -9999 -9999 -9999 -9999 -9999 -9999 -9999 -9999 -9999 -9999 -9999 -9999 -9999 -9999 -9999 -9999 -9999 -9999 -9999 -9999 -9999 -9999 -9999 -9999 -9999 -9999 -9999 -9999 -9999 -9999 -9999 -9999 -9999 6.85886E-1 6.9311E-1 6.89221E-1 6.78109E-1 6.90326E-1 6.76917E-1 6.65153E-1 6.57846E-1 6.46489E-1 6.48472E-1 6.42138E-1 6.51813E-1 6.52531E-1 6.18432E-1 5.83427E-1 5.64042E-1 6.02148E-1 5.95439E-1 5.71978E-1 5.00723E-1 2.79456E-1 2.08415E-1 1.98879E-1 -9999 -9999 -9999 -9999 -9999 -9999 -9999 -9999 -9999 -9999 -9999 -9999 -9999 -9999 -9999 -9999 -9999 -9999 -9999 -9999 -9999 -9999 -9999 -9999 -9999 -9999 -9999 -9999 -9999 -9999
-9999 7.02359E-1 6.76582E-1 6.8232E-1 6.26932E-1 6.15684E-1 6.41036E-1 6.59381E-1 6.80875E-1 7.05901E-1 6.92612E-1 6.63729E-1 6.47889E-1 5.73505E-1 5.78453E-1 6.02284E-1 6.79463E-1 6.73812E-1 6.59196E-1 6.74184E-1 6.51876E-1 6.90918E-1 7.04969E-1 6.93452E-1 6.57732E-1 6.51361E-1 -9999 -9999 -9999 -9999 -9999 -9999 -9999 -9999 -9999 -9999 -9999 -9999 -9999 -9999 -9999 -9999 -9999 -9999 -9999 -9999 -9999 -9999 -9999 -9999 -9999 -9999 -9999 -9999 -9999 -9999 -9999 -9999 -9999 -9999 -9999 -9999 -9999 -9999 -9999 -9999 -9999 -9999 -9999 -9999 -9999 -9999 -9999 -9999 -9999 -9999 -9999 -9999 -9999 -9999 -9999 -9999 -9999 -9999 -9999 -9999 -9999 -9999 -9999 -9999 -9999 -9999 -9999 -9999 -9999 -9999 -9999 -9999 -9999 -9999 -9999 -9999 -9999 -9999 -9999 -9999 -9999 -9999 -9999 -9999 -9999 -9999 -9999 -9999 -9999 -9999 -9999 -9999 6.94795E-1 6.81691E-1 6.82153E-1 6.81906E-1 6.75125E-1 6.81511E-1 6.57825E-1 6.49813E-1 6.38344E-1 6.48573E-1 6.4399E-1 6.38136E-1 6.26795E-1 6.09775E-1 5.57581E-1 6.01221E-1 6.37797E-1 6.1441E-1 5.66884E-1 4.186E-1 1.8878E-1 1.53224E-1 -9999 -9999 -9999 -9999 -9999 -9999 -9999 -9999 -9999 -9999 -9999 -9999 -9999 -9999 -9999 -9999 -9999 -9999 -9999 -9999 -9999 -9999 -9999 -9999 -9999 -9999 -9999 -9999 -9999 -9999
-9999 7.22189E-1 6.56197E-1 6.03352E-1 5.65313E-1 5.81296E-1 6.62113E-1 7.16283E-1 7.09338E-1 7.02992E-1 6.85495E-1 6.75405E-1 6.75194E-1 6.74004E-1 6.36582E-1 6.57618E-1 7.0631E-1 6.51725E-1 6.59825E-1 6.51065E-1 6.46338E-1 6.50584E-1 6.90548E-1 6.68841E-1 6.73508E-1 6.833E-1 6.96261E-1 -9999 -9999 -9999 -9999 -9999 -9999 -9999 -9999 -9999 -9999 -9999 -9999 -9999 -9999 -9999 -9999 -9999 -9999 -9999 -9999 -9999 -9999 -9999 -9999 -9999 -9999 -9999 -9999 -9999 -9999 -9999 -9999 -9999 -9999 -9999 -9999 -9999 -9999 -9999 -9999 -9999 -9999 -9999 -9999 -9999 -9999 -9999 -9999 -9999 -9999 -9999 -9999 -9999 -9999 -9999 -9999 -9999 -9999 -9999 -9999 -9999 -9999 -9999 -9999 -9999 -9999 -9999 -9999 -9999 -9999 -9999 -9999 -9999 -9999 -9999 -9999 -9999 -9999 -9999 -9999 -9999 -9999 -9999 -9999 -9999 -9999 -9999 -9999 -9999 -9999 -9999 6.88784E-1 6.74679E-1 6.78597E-1 6.71885E-1 6.68019E-1 6.70692E-1 6.74639E-1 6.80114E-1 6.63428E-1 6.35608E-1 6.21324E-1 6.22035E-1 6.10574E-1 6.39105E-1 6.29163E-1 6.4229E-1 6.46387E-1 6.38732E-1 6.28033E-1 5.86893E-1 4.06684E-1 -9999 -9999 -9999 -9999 -9999 -9999 -9999 -9999 -9999 -9999 -9999 -9999 -9999 -9999 -9999 -9999 -9999 -9999 -9999 -9999 -9999 -9999 -9999 -9999 -9999 -9999 -9999 -9999 -9999 -9999 -9999
-9999 -9999 6.87706E-1 6.43094E-1 5.58091E-1 5.79675E-1 6.41066E-1 6.84343E-1 7.05353E-1 7.04419E-1 6.83038E-1 6.60156E-1 6.73605E-1 6.65985E-1 6.70263E-1 6.4976E-1 6.91536E-1 6.38609E-1 6.08905E-1 6.26347E-1 5.97392E-1 6.05868E-1 6.14734E-1 6.6351E-1 6.93014E-1 7.05169E-1 6.96244E-1 -9999 -9999 -9999 -9999 -9999 -9999 -9999 -9999 -9999 -9999 -9999 -9999 -9999 -9999 -9999 -9999 -9999 -9999 -9999 -9999 -9999 -9999 -9999 -9999 -9999 -9999 -9999 -9999 -9999 -9999 -9999 -9999 -9999 -9999 -9999 -9999 -9999 -9999 -9999 -9999 -9999 -9999 -9999 -9999 -9999 -9999 -9999 -9999 -9999 -9999 -9999 -9999 -9999 -9999 -9999 -9999 -9999 -9999 -9999 -9999 -9999 -9999 -9999 -9999 -9999 -9999 -9999 -9999 -9999 -9999 -9999 -9999 -9999 -9999 -9999 -9999 -9999 -9999 -9999 -9999 -9999 -9999 -9999 -9999 -9999 -9999 -9999 -9999 -9999 -9999 -9999 -9999 6.85517E-1 6.81619E-1 6.79801E-1 6.77327E-1 6.84517E-1 6.92003E-1 6.82367E-1 6.69309E-1 6.42807E-1 6.61266E-1 6.2777E-1 6.38858E-1 6.06127E-1 6.12424E-1 6.37129E-1 6.31442E-1 6.32519E-1 6.49585E-1 6.00221E-1 5.64561E-1 4.30235E-1 2.80963E-1 2.06883E-1 -9999 -9999 -9999 -9999 1.17114E-1 1.13991E-1 -9999 -9999 -9999 -9999 -9999 -9999 -9999 -9999 -9999 -9999 -9999 -9999 -9999 -9999 -9999 -9999 -9999 -9999 -9999 -9999 -9999 -9999
-9999 -9999 6.96322E-1 6.47855E-1 6.10271E-1 5.42312E-1 5.22097E-1 5.55226E-1 6.06674E-1 6.71482E-1 6.81342E-1 6.335E-1 5.98589E-1 5.75867E-1 6.06855E-1 6.35211E-1 6.74263E-1 6.49432E-1 5.67256E-1 5.75541E-1 6.21601E-1 6.57203E-1 6.25793E-1 6.58892E-1 6.85302E-1 6.86699E-1 6.86117E-1 6.82946E-1 6.78588E-1 6.61106E-1 -9999 -9999 -9999 -9999 -9999 -9999 -9999 -9999 -9999 -9999 -9999 -9999 -9999 -9999 -9999 -9999 -9999 -9999 -9999 -9999 -9999 -9999 -9999 -9999 -9999 -9999 -9999 -9999 -9999 -9999 -9999 -9999 -9999 -9999 -9999 -9999 -9999 -9999 -9999 -9999 -9999 -9999 -9999 -9999 -9999 -9999 -9999 -9999 -9999 -9999 -9999 -9999 -9999 -9999 -9999 -9999 -9999 -9999 -9999 -9999 -9999 -9999 -9999 -9999 -9999 -9999 -9999 -9999 -9999 -9999 -9999 -9999 -9999 -9999 -9999 -9999 -9999 -9999 -9999 -9999 -9999 -9999 -9999 -9999 -9999 -9999 -9999 -9999 -9999 -9999 6.9893E-1 6.87382E-1 6.83944E-1 6.77527E-1 6.48833E-1 6.15231E-1 6.43175E-1 6.54453E-1 6.50266E-1 6.53881E-1 6.49474E-1 6.3814E-1 6.33859E-1 6.34196E-1 6.38201E-1 6.57313E-1 6.82529E-1 6.33937E-1 5.83331E-1 4.89338E-1 4.11644E-1 3.84222E-1 2.67083E-1 1.71474E-1 2.01328E-1 1.6678E-1 1.88762E-1 1.40085E-1 1.02343E-1 -9999 -9999 -9999 -9999 -9999 -9999 -9999 -9999 -9999 -9999 -9999 -9999 -9999 -9999 -9999 -9999 -9999 -9999 -9999 -9999 -9999
-9999 -9999 7.1394E-1 6.46744E-1 6.32318E-1 5.99674E-1 5.23712E-1 4.90204E-1 4.74637E-1 5.1711E-1 5.92018E-1 6.3253E-1 5.92518E-1 5.3823E-1 5.27539E-1 5.36978E-1 5.73333E-1 5.64844E-1 5.76495E-1 6.18387E-1 6.44613E-1 6.73213E-1 6.77144E-1 6.75316E-1 6.6854E-1 6.83634E-1 7.14944E-1 7.43558E-1 7.22082E-1 6.90706E-1 -9999 -9999 -9999 -9999 -9999 -9999 -9999 -9999 -9999 -9999 -9999 -9999 -9999 -9999 -9999 -9999 -9999 -9999 -9999 -9999 -9999 -9999 -9999 -9999 -9999 -9999 -9999 -9999 -9999 -9999 -9999 -9999 -9999 -9999 -9999 -9999 -9999 -9999 -9999 -9999 -9999 -9999 -9999 -9999 -9999 -9999 -9999 -9999 -9999 -9999 -9999 -9999 -9999 -9999 -9999 -9999 -9999 -9999 -9999 -9999 -9999 -9999 -9999 -9999 -9999 -9999 -9999 -9999 -9999 -9999 -9999 -9999 -9999 -9999 -9999 -9999 -9999 -9999 -9999 -9999 -9999 -9999 -9999 -9999 -9999 -9999 -9999 -9999 -9999 7.00038E-1 6.9353E-1 6.8239E-1 6.80345E-1 6.80084E-1 6.713E-1 6.14509E-1 6.49223E-1 6.54743E-1 6.59818E-1 6.52737E-1 6.64348E-1 6.57285E-1 6.34172E-1 6.33877E-1 6.63711E-1 6.65504E-1 6.80359E-1 6.59985E-1 6.03825E-1 4.37883E-1 3.51439E-1 3.00496E-1 2.33202E-1 1.58649E-1 2.18331E-1 1.87278E-1 1.78262E-1 1.72687E-1 -9999 1.50304E-1 1.44975E-1 1.12576E-1 -9999 -9999 -9999 -9999 -9999 -9999 -9999 -9999 -9999 -9999 -9999 -9999 -9999 -9999 -9999 -9999 -9999 -9999
-9999 -9999 6.90681E-1 6.54435E-1 6.41686E-1 6.11993E-1 5.8569E-1 5.51527E-1 4.80534E-1 4.6116E-1 4.96112E-1 5.42518E-1 5.78145E-1 5.90916E-1 5.39255E-1 4.91528E-1 4.86575E-1 5.20354E-1 6.25902E-1 6.46525E-1 6.84186E-1 6.82563E-1 6.95866E-1 7.05607E-1 7.02133E-1 7.36014E-1 7.53E-1 7.4278E-1 7.07819E-1 7.16422E-1 6.99951E-1 -9999 -9999 -9999 -9999 -9999 -9999 -9999 -9999 -9999 -9999 -9999 -9999 -9999 -9999 -9999 -9999 -9999 -9999 -9999 -9999 -9999 -9999 -9999 -9999 -9999 -9999 -9999 -9999 -9999 -9999 -9999 -9999 -9999 -9999 -9999 -9999 -9999 -9999 -9999 -9999 -9999 -9999 -9999 -9999 -9999 -9999 -9999 -9999 -9999 -9999 -9999 -9999 -9999 -9999 -9999 -9999 -9999 -9999 -9999 -9999 -9999 -9999 -9999 -9999 -9999 -9999 -9999 -9999 -9999 -9999 -9999 -9999 -9999 -9999 -9999 -9999 -9999 -9999 -9999 -9999 -9999 -9999 -9999 -9999 -9999 -9999 -9999 -9999 6.95409E-1 6.8125E-1 6.93095E-1 6.93244E-1 6.89671E-1 6.84444E-1 6.72431E-1 6.58038E-1 6.56226E-1 6.4613E-1 6.46841E-1 6.7032E-1 6.57436E-1 6.70061E-1 6.34993E-1 6.3733E-1 6.52967E-1 6.50931E-1 6.52767E-1 6.34088E-1 4.57814E-1 2.18912E-1 1.82307E-1 1.44509E-1 1.21686E-1 1.566E-1 1.25647E-1 1.05509E-1 1.60018E-1 1.92924E-1 1.61047E-1 1.48585E-1 1.17274E-1 9.9792E-2 7.86692E-2 6.90994E-2 6.80419E-2 7.79659E-2 9.43536E-2 7.08437E-2 6.62412E-2 6.0205E-2 6.91348E-2 -9999 -9999 -9999 -9999 -9999 -9999 -9999 -9999
-9999 -9999 7.36346E-1 7.05676E-1 7.01025E-1 6.78637E-1 6.44378E-1 6.13178E-1 5.37562E-1 4.32396E-1 5.23918E-1 5.79754E-1 5.47232E-1 5.18807E-1 5.17765E-1 4.6101E-1 4.66568E-1 5.19864E-1 5.7099E-1 6.05829E-1 6.54882E-1 6.6123E-1 6.81301E-1 6.87474E-1 7.01015E-1 7.4881E-1 7.34656E-1 7.2939E-1 7.21011E-1 7.02739E-1 7.09756E-1 -9999 -9999 -9999 -9999 -9999 -9999 -9999 -9999 -9999 -9999 -9999 -9999 -9999 -9999 -9999 -9999 -9999 -9999 -9999 -9999 -9999 -9999 -9999 -9999 -9999 -9999 -9999 -9999 -9999 -9999 -9999 -9999 -9999 -9999 -9999 -9999 -9999 -9999 -9999 -9999 -9999 -9999 -9999 -9999 -9999 -9999 -9999 -9999 -9999 -9999 -9999 -9999 -9999 -9999 -9999 -9999 -9999 -9999 -9999 -9999 -9999 -9999 -9999 -9999 -9999 -9999 -9999 -9999 -9999 -9999 -9999 -9999 -9999 -9999 -9999 -9999 -9999 -9999 -9999 -9999 -9999 -9999 -9999 -9999 -9999 -9999 -9999 -9999 -9999 6.98163E-1 7.16726E-1 7.1489E-1 6.95757E-1 6.3694E-1 6.31623E-1 6.44615E-1 6.41471E-1 6.20075E-1 6.34868E-1 6.46119E-1 6.46204E-1 6.7602E-1 6.67267E-1 6.42586E-1 6.40718E-1 6.41867E-1 6.53058E-1 6.41887E-1 4.77306E-1 2.80106E-1 2.14997E-1 1.24902E-1 1.03645E-1 1.42641E-1 1.03153E-1 1.28765E-1 1.55945E-1 1.42976E-1 1.31607E-1 1.32049E-1 1.0607E-1 1.50259E-1 1.24248E-1 9.24107E-2 1.0052E-1 1.14832E-1 1.22539E-1 7.10446E-2 6.43624E-2 5.48481E-2 7.01358E-2 7.23042E-2 5.15233E-2 -9999 -9999 -9999 -9999 -9999 -9999
-9999 -9999 -9999 -9999 7.2608E-1 6.76652E-1 6.23354E-1 5.41988E-1 5.65015E-1 4.6354E-1 4.74807E-1 5.65581E-1 5.06339E-1 5.59571E-1 5.00253E-1 4.39514E-1 4.61674E-1 5.00275E-1 5.87058E-1 6.0107E-1 6.01717E-1 6.69412E-1 6.48484E-1 6.62229E-1 6.96562E-1 7.0713E-1 7.25215E-1 7.31544E-1 7.12949E-1 7.40499E-1 7.14525E-1 -9999 -9999 -9999 -9999 -9999 -9999 -9999 -9999 -9999 -9999 -9999 -9999 -9999 -9999 -9999 -9999 -9999 -9999 -9999 -9999 -9999 -9999 -9999 -9999 -9999 -9999 -9999 -9999 -9999 -9999 -9999 -9999 -9999 -9999 -9999 -9999 -9999 -9999 -9999 -9999 -9999 -9999 -9999 -9999 -9999 -9999 -9999 -9999 -9999 -9999 -9999 -9999 -9999 -9999 -9999 -9999 -9999 -9999 -9999 -9999 -9999 -9999 -9999 -9999 -9999 -9999 -9999 -9999 -9999 -9999 -9999 -9999 -9999 -9999 -9999 -9999 -9999 6.24633E-1 -9999 -9999 -9999 -9999 -9999 -9999 -9999 -9999 -9999 -9999 -9999 -9999 -9999 6.98011E-1 7.05833E-1 6.63381E-1 6.20894E-1 6.30929E-1 6.30062E-1 6.24323E-1 6.33648E-1 6.62679E-1 6.64321E-1 6.95294E-1 6.87757E-1 6.66808E-1 6.6707E-1 6.21009E-1 6.21773E-1 6.21241E-1 4.84627E-1 2.45989E-1 2.01925E-1 1.49943E-1 1.19841E-1 1.27069E-1 1.37201E-1 1.57455E-1 1.47665E-1 1.23379E-1 1.20405E-1 1.09483E-1 9.7653E-2 1.15987E-1 8.60811E-2 8.28871E-2 6.1306E-2 5.0325E-2 9.04798E-2 1.10413E-1 1.04863E-1 7.87203E-2 1.12786E-1 6.89119E-2 5.70417E-2 -9999 -9999 -9999 -9999 -9999 -9999
-9999 -9999 -9999 -9999 6.89704E-1 6.42498E-1 6.14076E-1 5.5672E-1 4.9226E-1 4.31825E-1 4.08929E-1 4.52498E-1 4.39612E-1 5.36444E-1 4.81103E-1 4.32654E-1 4.60745E-1 4.69599E-1 5.01282E-1 5.42196E-1 6.33641E-1 6.37638E-1 6.17048E-1 6.29072E-1 6.42807E-1 6.84826E-1 6.83298E-1 6.9636E-1 7.49952E-1 7.1883E-1 7.54888E-1 7.14883E-1 -9999 -9999 -9999 -9999 -9999 -9999 -9999 -9999 -9999 -9999 -9999 -9999 -9999 -9999 -9999 -9999 -9999 -9999 -9999 -9999 -9999 -9999 -9999 -9999 -9999 -9999 -9999 -9999 -9999 -9999 -9999 -9999 -9999 -9999 -9999 -9999 -9999 -9999 -9999 -9999 -9999 -9999 -9999 -9999 -9999 -9999 -9999 -9999 -9999 -9999 -9999 -9999 -9999 -9999 -9999 -9999 -9999 -9999 -9999 -9999 -9999 -9999 -9999 -9999 -9999 -9999 -9999 -9999 -9999 -9999 -9999 -9999 -9999 -9999 5.77617E-1 5.79337E-1 6.0596E-1 -9999 -9999 -9999 -9999 -9999 -9999 -9999 -9999 -9999 -9999 -9999 -9999 -9999 7.18545E-1 6.79872E-1 6.63211E-1 6.25653E-1 6.25942E-1 6.18597E-1 6.28759E-1 6.66466E-1 7.01667E-1 7.10118E-1 6.86023E-1 6.88685E-1 6.64916E-1 6.36196E-1 6.21727E-1 6.12475E-1 6.37175E-1 6.07191E-1 3.55808E-1 2.08072E-1 1.63433E-1 1.40543E-1 1.45258E-1 1.39376E-1 1.87594E-1 1.47909E-1 1.38402E-1 1.32626E-1 1.14287E-1 9.1415E-2 1.24768E-1 1.11201E-1 1.04248E-1 8.12279E-2 6.84612E-2 8.07618E-2 7.83234E-2 1.45873E-1 1.34633E-1 1.26717E-1 7.05754E-2 -9999 -9999 -9999 -9999 -9999 -9999 -9999
-9999 -9999 -9999 -9999 -9999 6.18679E-1 6.09228E-1 5.75073E-1 4.89369E-1 4.55122E-1 4.21448E-1 4.72196E-1 4.91247E-1 4.91023E-1 4.43991E-1 4.4638E-1 4.44397E-1 4.63868E-1 4.7479E-1 4.69559E-1 5.10232E-1 6.07726E-1 6.38831E-1 6.17928E-1 6.36635E-1 6.43825E-1 6.55581E-1 6.38501E-1 6.91486E-1 6.89491E-1 7.23336E-1 7.15961E-1 7.36172E-1 -9999 -9999 -9999 -9999 -9999 -9999 -9999 -9999 -9999 -9999 -9999 -9999 -9999 -9999 -9999 -9999 -9999 -9999 -9999 -9999 -9999 -9999 -9999 -9999 -9999 -9999 -9999 -9999 -9999 -9999 -9999 -9999 -9999 -9999 -9999 -9999 -9999 -9999 -9999 -9999 -9999 -9999 -9999 -9999 -9999 -9999 -9999 -9999 -9999 -9999 -9999 -9999 -9999 -9999 -9999 -9999 -9999 -9999 -9999 -9999 -9999 -9999 -9999 -9999 -9999 -9999 -9999 -9999 -9999 -9999 -9999 -9999 -9999 6.34295E-1 6.31782E-1 6.34414E-1 -9999 -9999 -9999 -9999 -9999 -9999 -9999 -9999 -9999 -9999 -9999 -9999 -9999 7.13059E-1 7.00933E-1 6.5853E-1 6.12316E-1 6.14558E-1 6.28599E-1 6.47802E-1 6.77751E-1 6.88205E-1 7.10739E-1 6.95006E-1 7.02266E-1 6.53752E-1 6.87247E-1 6.47624E-1 6.36931E-1 6.37166E-1 6.37062E-1 5.31688E-1 2.98605E-1 2.02496E-1 1.58134E-1 1.61397E-1 1.42395E-1 1.74497E-1 1.63206E-1 1.71926E-1 1.39884E-1 1.15429E-1 1.01485E-1 1.01133E-1 1.09261E-1 9.15221E-2 7.2864E-2 6.28763E-2 6.32296E-2 7.96508E-2 5.72249E-2 1.16105E-1 1.26021E-1 9.22479E-2 5.51452E-2 -9999 -9999 -9999 -9999 -9999 -9999
-9999 -9999 -9999 -9999 -9999 -9999 -9999 -9999 5.52754E-1 4.8083E-1 4.29101E-1 4.38225E-1 4.3716E-1 4.84278E-1 4.34202E-1 4.73425E-1 4.6645E-1 4.77131E-1 4.93333E-1 4.86894E-1 5.05355E-1 5.02834E-1 5.90219E-1 6.46663E-1 6.31561E-1 6.26286E-1 6.14926E-1 5.95206E-1 5.53632E-1 5.93584E-1 6.42705E-1 6.82249E-1 7.18188E-1 -9999 -9999 -9999 -9999 -9999 -9999 -9999 -9999 -9999 -9999 -9999 -9999 -9999 -9999 -9999 -9999 -9999 -9999 -9999 -9999 -9999 -9999 -9999 -9999 -9999 -9999 -9999 -9999 -9999 -9999 -9999 -9999 -9999 -9999 -9999 -9999 -9999 -9999 -9999 -9999 -9999 -9999 -9999 -9999 -9999 -9999 -9999 -9999 -9999 -9999 -9999 -9999 -9999 -9999 -9999 -9999 -9999 -9999 -9999 -9999 -9999 -9999 -9999 -9999 -9999 -9999 -9999 -9999 -9999 -9999 -9999 -9999 6.7943E-1 6.75511E-1 6.84554E-1 6.83476E-1 6.68506E-1 -9999 -9999 -9999 -9999 -9999 -9999 -9999 -9999 -9999 -9999 -9999 -9999 7.30607E-1 7.05517E-1 6.66757E-1 6.48245E-1 6.47123E-1 6.49455E-1 6.49375E-1 6.63698E-1 6.72114E-1 6.95358E-1 7.31285E-1 6.99505E-1 6.46928E-1 6.63986E-1 6.85689E-1 6.65075E-1 6.58923E-1 6.51506E-1 6.00584E-1 4.12419E-1 2.53686E-1 1.67456E-1 1.44085E-1 1.57604E-1 2.01436E-1 1.72976E-1 1.88772E-1 1.81795E-1 1.28136E-1 9.57103E-2 1.19863E-1 1.36243E-1 1.19735E-1 8.36267E-2 7.02266E-2 5.68084E-2 5.60706E-2 5.40994E-2 8.4526E-2 1.22508E-1 7.73832E-2 5.36956E-2 4.03061E-2 -9999 -9999 -9999 -9999 -9999
-9999 -9999 -9999 -9999 -9999 -9999 -9999 -9999 -9999 -9999 4.34781E-1 4.46375E-1 4.32145E-1 4.39668E-1 4.69182E-1 4.31246E-1 4.68325E-1 5.01697E-1 5.18687E-1 5.18701E-1 5.12357E-1 4.87243E-1 5.02761E-1 5.53282E-1 6.34185E-1 6.4619E-1 6.10139E-1 5.61716E-1 5.46993E-1 5.4571E-1 5.79981E-1 6.47934E-1 6.68675E-1 7.33776E-1 -9999 -9999 -9999 -9999 -9999 -9999 -9999 -9999 -9999 -9999 -9999 -9999 -9999 -9999 -9999 -9999 -9999 -9999 -9999 -9999 -9999 -9999 -9999 -9999 -9999 -9999 -9999 -9999 -9999 -9999 -9999 -9999 -9999 -9999 -9999 -9999 -9999 -9999 -9999 -9999 -9999 -9999 -9999 -9999 -9999 -9999 -9999 -9999 -9999 -9999 -9999 -9999 -9999 -9999 -9999 -9999 -9999 -9999 -9999 -9999 -9999 -9999 -9999 -9999 -9999 -9999 -9999 -9999 -9999 -9999 6.29392E-1 6.82342E-1 6.98261E-1 6.82096E-1 6.81996E-1 -9999 -9999 -9999 -9999 -9999 -9999 -9999 -9999 -9999 7.22472E-1 -9999 7.39503E-1 7.31462E-1 7.30464E-1 7.25226E-1 7.11166E-1 6.74483E-1 6.67025E-1 6.73834E-1 6.90655E-1 6.91136E-1 6.86371E-1 7.03538E-1 7.32202E-1 7.18486E-1 6.86654E-1 6.87625E-1 6.83421E-1 6.82765E-1 6.85829E-1 6.72395E-1 6.57161E-1 4.76375E-1 3.0246E-1 2.0148E-1 1.80392E-1 1.71099E-1 2.22798E-1 2.13768E-1 1.86789E-1 1.52068E-1 1.45885E-1 9.81483E-2 1.21563E-1 1.38274E-1 1.24055E-1 1.08193E-1 1.07201E-1 7.22635E-2 6.10431E-2 5.2182E-2 4.93284E-2 8.44262E-2 5.03024E-2 4.18181E-2 3.12644E-2 2.68991E-2 -9999 -9999 -9999 -9999
-9999 -9999 -9999 -9999 -9999 -9999 -9999 -9999 4.52362E-1 4.4818E-1 4.4235E-1 4.49094E-1 4.72296E-1 4.21879E-1 4.9971E-1 5.03286E-1 4.32127E-1 4.40724E-1 4.88258E-1 5.27743E-1 5.23886E-1 5.09578E-1 4.78968E-1 4.72938E-1 5.14956E-1 5.66127E-1 6.10893E-1 5.5288E-1 5.14927E-1 5.5766E-1 6.05033E-1 6.60263E-1 6.89139E-1 6.66766E-1 -9999 -9999 -9999 -9999 -9999 -9999 -9999 -9999 -9999 -9999 -9999 -9999 -9999 -9999 -9999 -9999 -9999 -9999 -9999 -9999 -9999 -9999 -9999 -9999 -9999 -9999 -9999 -9999 -9999 -9999 -9999 -9999 -9999 -9999 -9999 -9999 -9999 -9999 -9999 -9999 -9999 -9999 -9999 -9999 -9999 -9999 -9999 -9999 -9999 -9999 -9999 -9999 -9999 -9999 -9999 -9999 -9999 -9999 -9999 -9999 -9999 -9999 -9999 -9999 -9999 -9999 -9999 -9999 -9999 6.00877E-1 6.33949E-1 6.74538E-1 6.93983E-1 7.05737E-1 7.10743E-1 -9999 -9999 -9999 -9999 -9999 -9999 -9999 -9999 7.06201E-1 6.9528E-1 7.06653E-1 7.14912E-1 7.25017E-1 7.3986E-1 7.36694E-1 7.29018E-1 6.97579E-1 6.68581E-1 6.80384E-1 6.91629E-1 6.81696E-1 6.74249E-1 6.95227E-1 7.12726E-1 7.10338E-1 7.07859E-1 7.20544E-1 7.38003E-1 7.42435E-1 7.17913E-1 6.7382E-1 6.67216E-1 5.64958E-1 4.16972E-1 2.3891E-1 1.86296E-1 1.88778E-1 2.46693E-1 2.44729E-1 1.90448E-1 1.48454E-1 1.29669E-1 1.08731E-1 1.14967E-1 9.56526E-2 9.35794E-2 8.62578E-2 7.14917E-2 5.98183E-2 4.90226E-2 4.74147E-2 7.85901E-2 9.59008E-2 9.36542E-2 8.05616E-2 4.30685E-2 4.85859E-2 -9999 -9999 -9999 -9999
-9999 -9999 -9999 -9999 -9999 -9999 -9999 4.44039E-1 4.34948E-1 4.43693E-1 4.28478E-1 4.26785E-1 4.49938E-1 4.4444E-1 4.35708E-1 4.32937E-1 4.1535E-1 4.80647E-1 4.5899E-1 4.7195E-1 5.24117E-1 5.29574E-1 4.999E-1 4.95937E-1 4.80139E-1 4.85851E-1 5.18562E-1 5.11797E-1 4.80873E-1 5.64089E-1 6.17849E-1 6.65418E-1 7.00091E-1 6.95168E-1 -9999 -9999 -9999 -9999 -9999 -9999 -9999 -9999 -9999 -9999 -9999 -9999 -9999 -9999 -9999 -9999 -9999 -9999 -9999 -9999 -9999 -9999 -9999 -9999 -9999 -9999 -9999 -9999 -9999 -9999 -9999 -9999 -9999 -9999 -9999 -9999 -9999 -9999 -9999 -9999 -9999 -9999 -9999 -9999 -9999 -9999 -9999 -9999 -9999 -9999 -9999 -9999 -9999 -9999 -9999 -9999 -9999 -9999 -9999 -9999 -9999 -9999 -9999 -9999 -9999 -9999 -9999 -9999 -9999 5.53082E-1 5.55543E-1 6.1846E-1 6.848E-1 6.9233E-1 7.1068E-1 -9999 -9999 -9999 -9999 -9999 -9999 -9999 -9999 6.8824E-1 6.25959E-1 6.33979E-1 6.84802E-1 7.31429E-1 7.38889E-1 7.41365E-1 7.39494E-1 7.24529E-1 6.97872E-1 7.02789E-1 6.70316E-1 6.55159E-1 6.82816E-1 6.98875E-1 7.08176E-1 7.31556E-1 7.2776E-1 7.29379E-1 7.36389E-1 7.15171E-1 6.81789E-1 6.68523E-1 6.73312E-1 6.1476E-1 4.6645E-1 2.76181E-1 1.90685E-1 2.1332E-1 2.81048E-1 2.68746E-1 2.16975E-1 1.57567E-1 1.42604E-1 1.3381E-1 1.03057E-1 7.46815E-2 1.1599E-1 1.44311E-1 1.38973E-1 9.14749E-2 1.03898E-1 8.6992E-2 5.2622E-2 3.68184E-2 5.84644E-2 7.71103E-2 8.5152E-2 7.45229E-2 3.99516E-2 2.51764E-2 5.3529E-2 -9999
-9999 -9999 -9999 -9999 -9999 -9999 4.64113E-1 4.61715E-1 4.71569E-1 4.97377E-1 4.61003E-1 4.23191E-1 4.51696E-1 4.67092E-1 4.70441E-1 4.57479E-1 4.4223E-1 4.21647E-1 4.62967E-1 4.80144E-1 4.69118E-1 4.98562E-1 5.26076E-1 5.27192E-1 5.11166E-1 5.00268E-1 4.9195E-1 4.8482E-1 4.66488E-1 4.82205E-1 5.18436E-1 5.89136E-1 6.72395E-1 7.05782E-1 7.00887E-1 -9999 -9999 -9999 -9999 -9999 -9999 -9999 -9999 -9999 -9999 -9999 -9999 -9999 -9999 -9999 -9999 -9999 -9999 -9999 -9999 -9999 -9999 -9999 -9999 -9999 -9999 -9999 -9999 -9999 -9999 -9999 -9999 -9999 -9999 -9999 -9999 -9999 -9999 -9999 -9999 -9999 -9999 -9999 -9999 -9999 -9999 -9999 -9999 -9999 -9999 -9999 -9999 -9999 -9999 -9999 -9999 -9999 -9999 -9999 -9999 -9999 -9999 -9999 -9999 -9999 -9999 -9999 -9999 -9999 -9999 5.4117E-1 6.0094E-1 -9999 -9999 -9999 -9999 -9999 -9999 -9999 7.09012E-1 -9999 -9999 6.65046E-1 6.06872E-1 5.85135E-1 6.36713E-1 7.13556E-1 7.38731E-1 7.35975E-1 7.39973E-1 7.39305E-1 7.30813E-1 7.128E-1 6.67222E-1 6.66615E-1 6.74525E-1 7.08669E-1 7.54857E-1 7.46947E-1 7.213E-1 7.02485E-1 7.1161E-1 6.8296E-1 6.6773E-1 6.4852E-1 6.3366E-1 6.68499E-1 5.54669E-1 3.79489E-1 2.75105E-1 2.46061E-1 2.56944E-1 2.55336E-1 2.13725E-1 1.73575E-1 1.57469E-1 1.32212E-1 1.11793E-1 8.35344E-2 8.25805E-2 7.78049E-2 6.49157E-2 1.10243E-1 1.03978E-1 6.19461E-2 3.86273E-2 3.00262E-2 2.59892E-2 5.40533E-2 6.18453E-2 5.04373E-2 6.5142E-2 -9999 -9999 -9999
-9999 -9999 -9999 -9999 -9999 -9999 4.52278E-1 4.64093E-1 4.67914E-1 4.44449E-1 4.68132E-1 4.90102E-1 4.56763E-1 4.56348E-1 4.79012E-1 5.03854E-1 4.90153E-1 4.61723E-1 4.38812E-1 4.35807E-1 4.85372E-1 4.63621E-1 4.90035E-1 4.9575E-1 5.20063E-1 5.07217E-1 5.03883E-1 4.75373E-1 4.85212E-1 4.75293E-1 5.5024E-1 6.18783E-1 6.55482E-1 6.86235E-1 6.45993E-1 -9999 -9999 -9999 -9999 -9999 -9999 -9999 -9999 -9999 -9999 -9999 -9999 -9999 -9999 -9999 -9999 -9999 -9999 -9999 -9999 -9999 -9999 -9999 -9999 -9999 -9999 -9999 -9999 -9999 -9999 -9999 -9999 -9999 -9999 -9999 -9999 -9999 -9999 -9999 -9999 -9999 -9999 -9999 -9999 -9999 -9999 -9999 -9999 -9999 -9999 -9999 -9999 -9999 -9999 -9999 -9999 2.69915E-1 2.82872E-1 3.15022E-1 4.04019E-1 4.57683E-1 -9999 -9999 -9999 -9999 -9999 -9999 -9999 -9999 -9999 5.93726E-1 -9999 -9999 -9999 -9999 -9999 -9999 -9999 -9999 7.11162E-1 7.11789E-1 -9999 6.67919E-1 6.06282E-1 5.82678E-1 5.91027E-1 6.58272E-1 7.21571E-1 7.40668E-1 7.38746E-1 7.47217E-1 7.4248E-1 7.06542E-1 6.90978E-1 6.78077E-1 6.5311E-1 6.82926E-1 7.28616E-1 7.19655E-1 6.839E-1 6.86789E-1 6.82344E-1 6.59964E-1 6.57425E-1 6.24527E-1 6.19006E-1 6.70322E-1 5.97554E-1 4.41436E-1 3.92088E-1 3.22196E-1 3.02944E-1 2.50913E-1 2.28366E-1 1.86712E-1 1.70607E-1 1.65058E-1 1.14219E-1 8.41285E-2 6.00702E-2 5.41406E-2 4.53243E-2 8.76134E-2 6.44614E-2 6.04288E-2 4.84588E-2 3.09804E-2 3.55235E-2 3.77229E-2 4.65646E-2 7.5255E-2 7.10215E-2 -9999 -9999 -9999
-9999 -9999 -9999 -9999 5.12846E-1 5.05324E-1 4.50665E-1 4.63731E-1 4.66107E-1 4.506E-1 4.44518E-1 4.3168E-1 4.45272E-1 4.60041E-1 4.52325E-1 4.71482E-1 4.86796E-1 5.01402E-1 4.94334E-1 4.6943E-1 4.46197E-1 4.43703E-1 5.25836E-1 5.20922E-1 5.16916E-1 5.1381E-1 5.07199E-1 4.7946E-1 4.69705E-1 4.57037E-1 5.21735E-1 5.83042E-1 6.10336E-1 6.7647E-1 6.65254E-1 6.77609E-1 -9999 -9999 -9999 -9999 -9999 -9999 -9999 -9999 -9999 -9999 -9999 -9999 -9999 -9999 -9999 -9999 -9999 -9999 -9999 -9999 -9999 -9999 -9999 -9999 -9999 -9999 -9999 -9999 -9999 -9999 -9999 -9999 -9999 -9999 -9999 -9999 -9999 -9999 -9999 -9999 -9999 -9999 -9999 -9999 -9999 -9999 -9999 -9999 -9999 -9999 -9999 -9999 -9999 -9999 3.08559E-1 2.66303E-1 2.43373E-1 2.72944E-1 3.86714E-1 4.56835E-1 -9999 4.58242E-1 5.1155E-1 5.62787E-1 -9999 -9999 -9999 -9999 6.84838E-1 6.77972E-1 6.7056E-1 6.54518E-1 -9999 -9999 -9999 6.93905E-1 6.99838E-1 7.06163E-1 7.1081E-1 6.98703E-1 6.85281E-1 6.54557E-1 6.32381E-1 6.03936E-1 5.96449E-1 6.37836E-1 7.01135E-1 7.49538E-1 7.60284E-1 7.50654E-1 7.44295E-1 7.09519E-1 7.04162E-1 6.72398E-1 6.6413E-1 6.91384E-1 7.24956E-1 6.92313E-1 6.60441E-1 6.78902E-1 6.68023E-1 6.42477E-1 6.38251E-1 6.12085E-1 6.17268E-1 6.68954E-1 5.86986E-1 4.89576E-1 4.17672E-1 3.97381E-1 3.29533E-1 2.57393E-1 2.27304E-1 1.93796E-1 1.96166E-1 1.67765E-1 1.20611E-1 8.44813E-2 7.3176E-2 6.23769E-2 4.86384E-2 6.81289E-2 3.76979E-2 3.93539E-2 4.72717E-2 3.542E-2 2.61034E-2 3.01763E-2 6.38887E-2 7.56224E-2 7.18458E-2 4.80221E-2 -9999 -9999
-9999 -9999 -9999 4.96879E-1 4.87812E-1 4.60289E-1 4.43995E-1 4.46838E-1 4.54164E-1 4.56151E-1 4.53519E-1 4.3706E-1 4.27514E-1 4.3642E-1 4.44708E-1 4.76326E-1 4.72678E-1 4.73447E-1 4.78782E-1 4.79756E-1 4.94675E-1 4.31174E-1 5.12965E-1 5.06665E-1 5.31849E-1 5.82631E-1 5.39046E-1 4.77574E-1 4.85368E-1 4.73109E-1 4.9206E-1 5.04072E-1 5.54709E-1 6.65688E-1 6.50879E-1 6.33448E-1 -9999 -9999 -9999 -9999 -9999 -9999 -9999 -9999 -9999 -9999 -9999 -9999 -9999 -9999 -9999 -9999 -9999 -9999 -9999 -9999 -9999 -9999 -9999 -9999 -9999 -9999 -9999 -9999 -9999 -9999 -9999 -9999 -9999 -9999 -9999 -9999 -9999 -9999 -9999 -9999 -9999 -9999 -9999 -9999 -9999 -9999 -9999 -9999 -9999 -9999 -9999 -9999 -9999 -9999 -9999 2.9855E-1 2.47212E-1 2.81964E-1 4.06809E-1 4.29688E-1 4.45731E-1 4.32326E-1 4.45004E-1 5.02827E-1 4.94406E-1 -9999 -9999 6.48574E-1 6.82371E-1 6.61921E-1 6.48391E-1 6.09602E-1 -9999 -9999 6.94461E-1 7.03116E-1 7.07795E-1 7.22555E-1 7.04736E-1 6.94646E-1 6.85403E-1 6.77975E-1 6.38371E-1 6.07977E-1 6.25222E-1 6.46481E-1 6.78944E-1 7.25446E-1 7.28107E-1 7.16022E-1 7.27715E-1 7.32406E-1 7.49949E-1 7.13395E-1 6.85787E-1 7.01563E-1 6.99385E-1 6.75437E-1 6.60425E-1 6.77321E-1 6.59594E-1 6.3943E-1 6.12707E-1 6.27912E-1 6.4237E-1 6.98259E-1 6.54343E-1 5.71264E-1 4.65757E-1 4.09783E-1 3.24348E-1 2.68624E-1 2.28992E-1 1.99854E-1 1.87439E-1 1.59656E-1 1.24583E-1 8.3981E-2 8.48389E-2 6.91736E-2 4.26477E-2 4.27875E-2 4.26827E-2 3.75246E-2 3.08039E-2 3.16137E-2 3.3876E-2 2.92708E-2 6.46772E-2 6.04488E-2 6.19227E-2 4.28839E-2 -9999 -9999
-9999 -9999 -9999 3.77361E-1 4.74068E-1 4.60116E-1 4.48559E-1 4.43403E-1 4.47021E-1 4.27443E-1 4.59093E-1 4.55195E-1 4.52927E-1 4.43198E-1 4.5059E-1 4.66137E-1 4.60615E-1 4.69714E-1 4.4928E-1 4.50602E-1 4.82907E-1 4.72436E-1 4.21496E-1 4.70083E-1 4.537E-1 4.7032E-1 5.14558E-1 5.00813E-1 4.85909E-1 4.57275E-1 4.91515E-1 4.68492E-1 5.19877E-1 5.94713E-1 6.13229E-1 5.06343E-1 5.65199E-1 6.36449E-1 6.03248E-1 -9999 -9999 -9999 -9999 -9999 -9999 -9999 -9999 -9999 -9999 -9999 -9999 -9999 -9999 -9999 -9999 -9999 -9999 -9999 -9999 -9999 -9999 -9999 -9999 -9999 -9999 -9999 -9999 -9999 -9999 -9999 -9999 -9999 -9999 -9999 -9999 -9999 -9999 -9999 -9999 -9999 -9999 -9999 -9999 -9999 -9999 -9999 -9999 -9999 -9999 -9999 -9999 -9999 2.59262E-1 3.42439E-1 3.82903E-1 4.10412E-1 4.25127E-1 4.16521E-1 4.22647E-1 5.12135E-1 5.39103E-1 4.96349E-1 5.0412E-1 5.33444E-1 5.33747E-1 5.59962E-1 5.63888E-1 5.37521E-1 -9999 6.50715E-1 6.89741E-1 7.2203E-1 7.21986E-1 7.07379E-1 7.02938E-1 6.90183E-1 6.85035E-1 6.68548E-1 6.63505E-1 6.39227E-1 6.52305E-1 6.29234E-1 6.46963E-1 6.71731E-1 6.76906E-1 7.01969E-1 7.15521E-1 7.22393E-1 7.08759E-1 6.87074E-1 6.34462E-1 6.61059E-1 6.85737E-1 6.64651E-1 6.73232E-1 6.9142E-1 6.87408E-1 6.57178E-1 6.33516E-1 6.34962E-1 6.49883E-1 6.67872E-1 6.55947E-1 6.02685E-1 5.12178E-1 4.11913E-1 3.44079E-1 2.87362E-1 2.4421E-1 2.33163E-1 1.98624E-1 1.67998E-1 1.14492E-1 9.14808E-2 1.05193E-1 7.2714E-2 4.58036E-2 3.917E-2 4.59316E-2 3.93403E-2 2.59829E-2 2.6173E-2 4.36358E-2 4.41299E-2 4.73789E-2 4.00036E-2 4.00199E-2 3.33805E-2 3.28026E-2 -9999
-9999 -9999 -9999 -9999 4.51833E-1 5.03955E-1 4.70255E-1 4.6235E-1 5.09868E-1 4.69448E-1 4.65458E-1 4.32407E-1 4.32175E-1 4.32309E-1 4.60023E-1 4.69681E-1 4.55946E-1 4.66574E-1 4.49647E-1 4.37168E-1 4.66548E-1 4.51863E-1 4.66427E-1 4.5618E-1 4.40959E-1 5.02616E-1 4.48435E-1 5.08043E-1 4.77195E-1 4.09086E-1 4.4342E-1 4.47884E-1 4.5739E-1 5.29124E-1 5.37623E-1 5.07083E-1 4.69956E-1 5.4905E-1 5.39205E-1 6.26787E-1 6.1381E-1 6.00429E-1 -9999 -9999 -9999 -9999 -9999 -9999 -9999 -9999 -9999 -9999 -9999 -9999 -9999 -9999 -9999 -9999 -9999 -9999 -9999 -9999 -9999 -9999 -9999 -9999 -9999 -9999 -9999 -9999 -9999 -9999 -9999 -9999 -9999 -9999 -9999 -9999 -9999 -9999 -9999 -9999 -9999 -9999 -9999 -9999 -9999 -9999 -9999 -9999 -9999 2.98786E-1 3.1177E-1 3.85688E-1 4.06372E-1 4.56344E-1 4.40284E-1 4.07806E-1 4.47286E-1 4.86703E-1 5.51181E-1 5.50849E-1 5.39153E-1 5.20133E-1 4.61453E-1 4.85056E-1 4.74103E-1 4.97496E-1 5.60843E-1 5.7563E-1 6.59577E-1 7.03769E-1 7.06751E-1 6.93223E-1 6.90715E-1 6.98957E-1 6.94702E-1 6.85099E-1 6.92453E-1 6.80926E-1 6.45563E-1 6.07741E-1 6.068E-1 6.52892E-1 6.67631E-1 6.97367E-1 7.08119E-1 6.91138E-1 6.51418E-1 6.24405E-1 5.91957E-1 5.9451E-1 6.27518E-1 6.73109E-1 6.98335E-1 7.22199E-1 7.4732E-1 7.23479E-1 6.64111E-1 6.50475E-1 6.25734E-1 5.97755E-1 5.87044E-1 5.52641E-1 4.91567E-1 3.78178E-1 3.21628E-1 2.98578E-1 2.76561E-1 2.57234E-1 2.30554E-1 1.82282E-1 1.43205E-1 1.42556E-1 1.62379E-1 1.01854E-1 5.97927E-2 5.18237E-2 4.57826E-2 3.6775E-2 2.71867E-2 2.98432E-2 3.90641E-2 4.10417E-2 4.17235E-2 3.65892E-2 1.99961E-2 2.59962E-2 -9999 -9999
-9999 -9999 -9999 -9999 5.55875E-1 5.12279E-1 5.05061E-1 5.0122E-1 5.20702E-1 5.14529E-1 4.58986E-1 4.26863E-1 4.18224E-1 4.48743E-1 4.44935E-1 4.59576E-1 4.65439E-1 4.80764E-1 4.63371E-1 4.50449E-1 4.66351E-1 4.60177E-1 4.58715E-1 4.50325E-1 4.41969E-1 4.34296E-1 4.80873E-1 4.37739E-1 4.31352E-1 4.13351E-1 4.34513E-1 4.536E-1 4.34206E-1 4.88198E-1 5.50372E-1 5.00102E-1 5.04123E-1 4.68411E-1 5.30266E-1 6.1685E-1 5.53249E-1 5.53065E-1 5.81086E-1 5.76417E-1 5.68282E-1 -9999 -9999 -9999 -9999 -9999 -9999 -9999 -9999 -9999 -9999 -9999 -9999 -9999 -9999 -9999 -9999 -9999 -9999 -9999 -9999 -9999 -9999 -9999 -9999 -9999 -9999 -9999 -9999 -9999 -9999 -9999 -9999 -9999 -9999 -9999 -9999 -9999 -9999 -9999 -9999 -9999 -9999 -9999 -9999 -9999 -9999 -9999 4.02453E-1 4.30175E-1 4.50142E-1 4.7044E-1 4.61252E-1 4.22697E-1 4.75402E-1 5.17175E-1 5.71689E-1 5.56458E-1 5.79354E-1 5.53196E-1 5.19161E-1 4.93477E-1 4.88835E-1 4.81469E-1 4.68216E-1 5.02409E-1 5.79822E-1 6.32959E-1 6.80775E-1 6.6139E-1 6.85316E-1 6.93325E-1 7.01412E-1 6.94672E-1 6.94715E-1 6.91462E-1 6.54581E-1 6.38459E-1 6.0808E-1 6.26274E-1 6.62197E-1 6.98283E-1 7.11566E-1 6.78167E-1 6.30183E-1 6.14655E-1 6.21644E-1 5.88329E-1 5.30863E-1 6.1569E-1 6.72657E-1 7.04743E-1 7.48872E-1 7.33456E-1 6.88675E-1 6.63133E-1 6.36117E-1 5.97E-1 5.81461E-1 5.41329E-1 4.73217E-1 3.704E-1 2.87858E-1 2.62398E-1 2.3209E-1 2.20962E-1 1.79359E-1 1.85265E-1 1.81478E-1 2.0694E-1 1.76618E-1 1.35556E-1 9.35321E-2 7.83824E-2 5.55445E-2 -9999 -9999 2.49151E-2 2.5831E-2 2.37189E-2 4.74171E-2 4.69365E-2 1.83431E-2 1.48618E-2 2.70659E-2 2.87386E-2
-9999 -9999 -9999 -9999 4.48077E-1 5.09659E-1 5.32904E-1 5.98895E-1 5.15533E-1 5.4644E-1 4.9184E-1 4.43889E-1 4.72962E-1 4.61944E-1 4.52965E-1 4.78056E-1 4.66792E-1 4.52085E-1 4.53708E-1 4.63965E-1 4.67374E-1 4.55016E-1 4.62174E-1 4.5849E-1 4.99928E-1 4.32494E-1 4.60475E-1 4.35674E-1 4.06169E-1 4.19411E-1 4.23015E-1 4.45248E-1 4.15901E-1 4.43927E-1 4.81534E-1 5.41528E-1 5.21432E-1 5.0094E-1 4.81578E-1 5.61333E-1 5.29691E-1 5.22562E-1 5.59519E-1 5.67848E-1 5.31E-1 -9999 -9999 -9999 -9999 -9999 -9999 -9999 -9999 -9999 -9999 -9999 -9999 -9999 -9999 -9999 5.96891E-1 6.06779E-1 -9999 -9999 -9999 -9999 -9999 -9999 -9999 -9999 -9999 -9999 -9999 -9999 -9999 -9999 -9999 -9999 -9999 -9999 -9999 -9999 -9999 -9999 -9999 -9999 -9999 -9999 -9999 -9999 -9999 -9999 4.91482E-1 4.84475E-1 4.70387E-1 4.34935E-1 4.69425E-1 4.71759E-1 4.91421E-1 5.03202E-1 5.4048E-1 5.57908E-1 5.94829E-1 5.88217E-1 5.953E-1 5.63555E-1 5.35278E-1 5.23133E-1 5.02922E-1 4.79184E-1 4.88819E-1 5.20685E-1 6.32658E-1 6.47139E-1 6.82272E-1 6.98609E-1 6.97647E-1 6.93076E-1 7.05161E-1 6.91106E-1 6.7125E-1 6.32057E-1 5.98674E-1 6.34875E-1 6.67388E-1 7.0441E-1 6.80668E-1 6.55089E-1 6.12501E-1 6.16076E-1 6.26741E-1 5.77941E-1 4.91992E-1 5.2539E-1 6.1E-1 6.4914E-1 6.91059E-1 7.11211E-1 6.82878E-1 6.775E-1 6.47984E-1 6.32598E-1 6.01266E-1 5.47226E-1 4.75162E-1 3.75016E-1 2.81497E-1 2.54383E-1 2.06391E-1 1.79746E-1 1.39784E-1 1.53681E-1 1.79786E-1 1.89923E-1 1.39614E-1 1.45272E-1 1.30185E-1 1.11867E-1 6.20963E-2 -9999 -9999 -9999 -9999 2.79869E-2 3.65795E-2 4.78161E-2 2.18962E-2 1.33319E-2 2.2001E-2 -9999
3.05964E-1 2.95526E-1 2.96516E-1 2.70138E-1 2.94345E-1 3.8278E-1 5.12834E-1 6.31065E-1 5.84384E-1 5.68099E-1 5.46015E-1 5.0027E-1 4.76285E-1 4.72311E-1 5.00381E-1 4.90674E-1 4.41626E-1 4.307E-1 4.3273E-1 4.2887E-1 4.32956E-1 4.11219E-1 4.43174E-1 4.73978E-1 5.05247E-1 4.74514E-1 4.61305E-1 4.66055E-1 4.47128E-1 4.36044E-1 4.69531E-1 4.34665E-1 4.22708E-1 4.30737E-1 4.25206E-1 4.8655E-1 5.083E-1 4.62773E-1 4.76016E-1 4.97711E-1 5.16174E-1 5.04306E-1 5.33233E-1 5.50825E-1 5.51942E-1 5.80531E-1 -9999 -9999 -9999 -9999 -9999 -9999 -9999 -9999 -9999 -9999 -9999 -9999 5.6936E-1 5.53235E-1 5.82645E-1 5.99283E-1 5.86013E-1 -9999 -9999 -9999 -9999 -9999 -9999 -9999 -9999 -9999 -9999 -9999 -9999 -9999 -9999 -9999 -9999 -9999 -9999 -9999 -9999 -9999 -9999 -9999 -9999 -9999 -9999 -9999 -9999 4.13249E-1 4.40983E-1 4.40842E-1 4.15601E-1 3.78239E-1 3.807E-1 3.84468E-1 4.31039E-1 4.56136E-1 5.37273E-1 5.46996E-1 5.93977E-1 6.28968E-1 6.33184E-1 6.1388E-1 6.22725E-1 6.13716E-1 5.67941E-1 5.29946E-1 5.17589E-1 5.36313E-1 5.99549E-1 6.2879E-1 6.71662E-1 7.03769E-1 7.07182E-1 7.01781E-1 6.94473E-1 6.93945E-1 6.61931E-1 6.32441E-1 6.26588E-1 6.46798E-1 6.53797E-1 6.77292E-1 6.8306E-1 6.71412E-1 6.481E-1 6.47122E-1 6.42304E-1 6.24167E-1 5.85064E-1 5.9513E-1 6.17339E-1 5.92267E-1 6.40052E-1 6.62212E-1 6.34148E-1 6.24999E-1 6.0639E-1 5.82209E-1 5.56855E-1 5.04764E-1 4.60333E-1 3.92733E-1 3.20681E-1 2.62556E-1 1.99248E-1 1.30571E-1 1.12691E-1 1.2133E-1 1.42393E-1 1.4433E-1 1.22265E-1 1.35578E-1 1.4791E-1 1.16378E-1 9.64163E-2 -9999 -9999 -9999 -9999 -9999 2.42631E-2 2.86095E-2 1.45401E-2 -9999 -9999 -9999
2.90584E-1 3.01961E-1 3.09561E-1 3.46528E-1 2.43142E-1 3.23955E-1 4.39533E-1 4.79955E-1 4.79098E-1 6.05054E-1 5.17542E-1 4.80021E-1 5.00932E-1 4.8629E-1 5.18846E-1 4.97346E-1 4.40411E-1 4.60582E-1 4.42268E-1 4.08654E-1 4.50468E-1 3.96401E-1 4.29157E-1 4.6345E-1 4.71426E-1 4.9581E-1 4.94271E-1 4.86117E-1 4.61414E-1 4.53762E-1 4.63576E-1 4.43629E-1 4.22809E-1 4.16991E-1 4.45805E-1 4.72388E-1 4.76867E-1 4.75299E-1 4.73969E-1 4.82884E-1 4.76413E-1 4.7844E-1 5.03833E-1 5.52405E-1 6.20772E-1 5.95784E-1 -9999 -9999 -9999 -9999 -9999 -9999 -9999 -9999 -9999 -9999 -9999 -9999 5.67812E-1 5.68172E-1 5.77265E-1 6.14059E-1 5.90795E-1 5.58351E-1 -9999 -9999 -9999 -9999 -9999 -9999 -9999 -9999 -9999 -9999 -9999 -9999 -9999 -9999 -9999 -9999 -9999 -9999 -9999 -9999 -9999 -9999 -9999 -9999 -9999 -9999 -9999 -9999 3.87875E-1 4.03372E-1 4.00957E-1 3.77441E-1 3.96442E-1 3.603E-1 3.62093E-1 3.88537E-1 4.22622E-1 4.79834E-1 5.80759E-1 6.03559E-1 6.43457E-1 6.52414E-1 6.1814E-1 6.66049E-1 6.39581E-1 6.3471E-1 6.37795E-1 6.26487E-1 6.46983E-1 6.47856E-1 6.57828E-1 6.84991E-1 6.98069E-1 7.02124E-1 6.97907E-1 7.04834E-1 6.75583E-1 6.36462E-1 6.50551E-1 6.59748E-1 6.80575E-1 6.8256E-1 6.9944E-1 6.85351E-1 6.71505E-1 6.64235E-1 6.53343E-1 6.45491E-1 6.49281E-1 6.43889E-1 6.07522E-1 5.90429E-1 6.0003E-1 6.01974E-1 5.63214E-1 4.74277E-1 4.68432E-1 4.90861E-1 4.55184E-1 4.40244E-1 4.42141E-1 3.98657E-1 3.1586E-1 2.57173E-1 1.67495E-1 9.97385E-2 7.83922E-2 1.05053E-1 1.18609E-1 1.17606E-1 9.92397E-2 1.02237E-1 1.38929E-1 1.26853E-1 1.0975E-1 -9999 -9999 -9999 -9999 -9999 -9999 1.91394E-2 -9999 -9999 -9999 -9999
-9999 2.6885E-1 2.94496E-1 3.64252E-1 2.79012E-1 2.76305E-1 3.36736E-1 3.88772E-1 4.50302E-1 5.54336E-1 4.86038E-1 5.04885E-1 4.8621E-1 4.9366E-1 5.10771E-1 4.89409E-1 4.47056E-1 4.88368E-1 4.4755E-1 4.00961E-1 4.45576E-1 4.41247E-1 4.38653E-1 4.55751E-1 4.66815E-1 4.80582E-1 4.92034E-1 5.07708E-1 4.89575E-1 4.76335E-1 4.83351E-1 4.30733E-1 4.29552E-1 4.3895E-1 4.56257E-1 4.61263E-1 4.77262E-1 4.76986E-1 4.76949E-1 4.85312E-1 4.78162E-1 4.84683E-1 4.80189E-1 6.00214E-1 6.44437E-1 6.46415E-1 5.94631E-1 5.66618E-1 6.09992E-1 5.82805E-1 6.27767E-1 -9999 -9999 -9999 -9999 -9999 -9999 -9999 5.50309E-1 5.57266E-1 5.56174E-1 5.85511E-1 5.653E-1 5.64714E-1 5.84964E-1 5.44091E-1 -9999 -9999 -9999 -9999 -9999 -9999 -9999 -9999 -9999 -9999 -9999 -9999 -9999 -9999 -9999 -9999 -9999 -9999 -9999 -9999 -9999 -9999 -9999 -9999 -9999 -9999 -9999 3.55592E-1 3.3827E-1 3.41836E-1 3.7861E-1 3.7544E-1 3.7253E-1 3.68757E-1 3.64418E-1 3.88711E-1 4.99834E-1 5.37327E-1 6.07312E-1 6.48088E-1 6.23332E-1 6.23496E-1 6.64261E-1 6.59819E-1 6.75038E-1 6.4946E-1 6.28881E-1 6.56508E-1 6.49498E-1 6.72913E-1 6.79723E-1 6.80872E-1 6.90949E-1 6.64425E-1 6.39994E-1 6.63099E-1 6.71226E-1 6.83904E-1 6.81253E-1 7.15746E-1 7.29665E-1 6.94639E-1 6.62673E-1 6.66901E-1 6.72436E-1 6.84202E-1 6.78833E-1 6.91237E-1 6.31065E-1 5.81104E-1 6.23563E-1 6.01057E-1 5.29731E-1 4.76593E-1 3.94227E-1 3.79078E-1 4.03312E-1 4.24211E-1 4.18555E-1 3.60706E-1 2.59991E-1 1.95911E-1 1.28804E-1 9.35261E-2 9.07837E-2 1.53799E-1 1.50499E-1 1.05352E-1 1.13292E-1 1.14476E-1 1.05684E-1 8.9439E-2 7.05899E-2 7.6056E-2 -9999 -9999 -9999 -9999 -9999 -9999 -9999 -9999 -9999 -9999
-9999 2.65726E-1 2.8612E-1 3.92149E-1 3.69182E-1 3.06812E-1 3.19112E-1 3.82352E-1 5.03E-1 5.79711E-1 5.35794E-1 5.59523E-1 5.35064E-1 5.05581E-1 5.5405E-1 4.81341E-1 4.74995E-1 4.84479E-1 4.842E-1 4.2044E-1 4.44299E-1 4.353E-1 4.27146E-1 4.66598E-1 4.63626E-1 4.66653E-1 4.7618E-1 4.98247E-1 4.69635E-1 4.73297E-1 4.88185E-1 4.40658E-1 4.10883E-1 4.16296E-1 4.54932E-1 4.66993E-1 4.6204E-1 4.7424E-1 4.94059E-1 4.9425E-1 4.92596E-1 4.81747E-1 4.95324E-1 5.82516E-1 6.2279E-1 6.28425E-1 6.13783E-1 6.12936E-1 5.89795E-1 6.00202E-1 6.28598E-1 6.37212E-1 6.45373E-1 -9999 -9999 -9999 -9999 -9999 5.53305E-1 5.5332E-1 5.4607E-1 5.96188E-1 5.87462E-1 5.79538E-1 6.11542E-1 5.87011E-1 -9999 -9999 -9999 -9999 -9999 -9999 -9999 -9999 -9999 -9999 -9999 -9999 -9999 -9999 -9999 -9999 -9999 -9999 -9999 -9999 -9999 -9999 -9999 -9999 -9999 -9999 -9999 3.59634E-1 3.46166E-1 3.2667E-1 3.00957E-1 2.98919E-1 3.85656E-1 3.81322E-1 3.75957E-1 3.6179E-1 4.34607E-1 4.85499E-1 5.5521E-1 5.86631E-1 6.04876E-1 6.42041E-1 6.01784E-1 6.09348E-1 6.61075E-1 6.64428E-1 6.30127E-1 6.23492E-1 6.41761E-1 6.5089E-1 6.51628E-1 6.38437E-1 6.41359E-1 6.60544E-1 6.47037E-1 6.47182E-1 6.76393E-1 7.02825E-1 7.06805E-1 7.40611E-1 7.54414E-1 7.13347E-1 6.81062E-1 6.74903E-1 6.76764E-1 6.8201E-1 6.83294E-1 6.78087E-1 6.54054E-1 6.1377E-1 5.6014E-1 5.24427E-1 5.16714E-1 4.95033E-1 4.48116E-1 3.54981E-1 3.32199E-1 3.63662E-1 3.9145E-1 3.55923E-1 2.50974E-1 1.60959E-1 1.0912E-1 7.97779E-2 1.33363E-1 2.06205E-1 1.72954E-1 1.04614E-1 9.48E-2 1.00003E-1 6.34591E-2 4.9841E-2 5.34276E-2 -9999 4.14696E-2 2.70427E-2 -9999 -9999 -9999 -9999 -9999 -9999 -9999 -9999
-9999 2.68084E-1 2.98462E-1 3.2805E-1 4.29415E-1 4.64283E-1 4.08832E-1 3.47193E-1 4.17536E-1 5.19302E-1 5.53528E-1 5.72329E-1 5.40916E-1 5.48666E-1 5.65841E-1 5.24861E-1 4.63767E-1 4.99307E-1 5.02736E-1 4.3336E-1 4.4459E-1 4.30148E-1 4.42768E-1 4.57769E-1 4.69301E-1 4.66797E-1 4.8113E-1 4.88309E-1 4.84278E-1 4.8408E-1 4.7481E-1 4.4912E-1 4.65454E-1 4.34519E-1 4.64742E-1 4.34997E-1 4.48665E-1 4.67598E-1 4.85404E-1 4.79798E-1 4.81613E-1 4.90128E-1 5.09907E-1 5.51913E-1 5.89053E-1 5.94179E-1 6.02366E-1 5.97464E-1 6.1133E-1 6.2608E-1 6.27761E-1 6.41146E-1 6.64123E-1 6.57473E-1 6.12434E-1 5.80558E-1 -9999 -9999 5.49132E-1 5.61054E-1 5.57928E-1 5.80582E-1 5.9241E-1 6.03726E-1 5.83706E-1 5.68903E-1 5.54099E-1 -9999 -9999 -9999 -9999 -9999 -9999 -9999 -9999 -9999 -9999 -9999 -9999 -9999 -9999 -9999 -9999 -9999 -9999 -9999 -9999 -9999 -9999 -9999 -9999 -9999 -9999 3.22905E-1 3.08089E-1 3.24542E-1 2.49462E-1 2.7018E-1 3.08864E-1 3.58068E-1 3.65457E-1 3.46707E-1 4.13726E-1 4.7615E-1 5.01849E-1 5.50459E-1 5.50024E-1 6.21494E-1 6.31526E-1 5.97541E-1 6.28229E-1 6.02292E-1 6.29827E-1 5.78299E-1 6.27763E-1 6.38689E-1 6.30682E-1 6.30423E-1 6.43849E-1 6.51668E-1 6.62254E-1 6.68498E-1 6.87285E-1 7.02317E-1 7.27057E-1 7.34574E-1 7.31339E-1 7.00109E-1 6.90279E-1 6.84866E-1 6.71349E-1 6.80057E-1 7.13879E-1 6.81013E-1 6.41795E-1 5.40002E-1 4.61683E-1 4.35763E-1 4.75059E-1 4.85572E-1 4.71032E-1 4.19389E-1 3.47201E-1 2.93336E-1 2.95617E-1 2.83846E-1 2.18358E-1 1.57752E-1 9.47996E-2 7.10704E-2 8.32582E-2 1.5815E-1 1.46567E-1 1.03883E-1 1.24318E-1 7.95406E-2 4.98929E-2 4.02993E-2 3.77593E-2 3.14622E-2 2.13687E-2 2.14387E-2 2.43055E-2 -9999 -9999 -9999 -9999 -9999 -9999 -9999
-9999 -9999 2.99856E-1 4.47594E-1 4.74033E-1 4.49116E-1 4.62111E-1 4.58368E-1 5.01435E-1 4.97696E-1 5.20882E-1 5.12538E-1 5.09637E-1 5.17503E-1 5.317E-1 4.91291E-1 5.4941E-1 5.45917E-1 5.31515E-1 4.70366E-1 4.36698E-1 4.44689E-1 4.52384E-1 4.72923E-1 4.6505E-1 4.70428E-1 4.76238E-1 4.78886E-1 4.80815E-1 4.63079E-1 4.48481E-1 4.45879E-1 4.88339E-1 4.88401E-1 4.53672E-1 4.32381E-1 4.40753E-1 4.55199E-1 4.56373E-1 4.78943E-1 4.90637E-1 4.89084E-1 4.81465E-1 5.46825E-1 5.97027E-1 6.18398E-1 5.86693E-1 5.89763E-1 6.28297E-1 6.27597E-1 6.30449E-1 6.49596E-1 6.65389E-1 6.54035E-1 6.01494E-1 5.76801E-1 6.02703E-1 6.02664E-1 5.66999E-1 5.64429E-1 5.50947E-1 5.52907E-1 5.80172E-1 5.98104E-1 5.40191E-1 5.17406E-1 5.26938E-1 -9999 -9999 -9999 -9999 -9999 4.09129E-1 -9999 -9999 -9999 -9999 -9999 -9999 -9999 -9999 -9999 -9999 -9999 -9999 -9999 -9999 -9999 -9999 -9999 -9999 -9999 -9999 3.01532E-1 2.70229E-1 3.00815E-1 3.0871E-1 2.69834E-1 2.69139E-1 2.9997E-1 3.0829E-1 3.00182E-1 3.21109E-1 4.04229E-1 4.42938E-1 5.00649E-1 5.48413E-1 5.59196E-1 5.15516E-1 5.56791E-1 5.67986E-1 5.71856E-1 5.64652E-1 5.61538E-1 6.17522E-1 6.59014E-1 6.70477E-1 6.61977E-1 6.637E-1 6.83894E-1 6.78075E-1 6.81389E-1 6.70581E-1 6.78701E-1 6.9282E-1 6.98167E-1 6.84136E-1 6.93621E-1 6.8265E-1 6.8545E-1 6.71897E-1 6.86031E-1 6.73242E-1 6.41124E-1 5.63013E-1 4.98278E-1 4.96145E-1 4.87305E-1 4.77646E-1 4.63356E-1 4.81506E-1 4.19299E-1 3.43511E-1 2.61917E-1 2.18581E-1 2.63672E-1 2.00518E-1 1.31295E-1 8.78778E-2 9.12025E-2 1.04096E-1 1.56896E-1 1.68319E-1 1.62485E-1 1.39769E-1 9.62491E-2 7.10063E-2 7.13937E-2 3.90645E-2 2.14234E-2 2.37028E-2 2.91765E-2 2.39066E-2 -9999 -9999 -9999 -9999 -9999 -9999 -9999
-9999 -9999 2.59331E-1 2.83534E-1 3.58119E-1 4.63894E-1 3.78176E-1 3.93858E-1 4.20831E-1 2.99488E-1 3.04161E-1 4.42606E-1 5.19444E-1 5.17994E-1 5.23115E-1 5.12324E-1 5.69106E-1 5.55025E-1 4.90922E-1 4.30932E-1 4.30421E-1 4.16353E-1 4.43904E-1 4.6712E-1 4.69777E-1 4.80486E-1 4.7606E-1 4.64858E-1 4.40119E-1 4.37075E-1 4.38753E-1 4.58775E-1 4.66782E-1 4.72225E-1 4.8309E-1 4.35167E-1 4.30656E-1 4.48109E-1 4.51296E-1 4.34476E-1 4.53225E-1 4.54952E-1 4.60974E-1 4.88722E-1 5.55516E-1 5.72794E-1 5.82314E-1 5.9652E-1 6.21969E-1 6.1739E-1 6.30243E-1 6.36196E-1 6.54275E-1 6.24037E-1 5.98836E-1 5.50983E-1 5.87858E-1 6.04051E-1 5.8918E-1 5.44905E-1 5.63734E-1 5.30278E-1 5.5076E-1 5.30497E-1 5.07832E-1 4.94125E-1 -9999 -9999 -9999 4.51598E-1 4.3546E-1 4.17041E-1 4.04367E-1 3.99961E-1 3.9004E-1 -9999 -9999 -9999 -9999 -9999 -9999 -9999 -9999 -9999 -9999 -9999 -9999 -9999 -9999 -9999 -9999 -9999 3.10868E-1 2.88325E-1 2.78116E-1 2.9796E-1 2.91859E-1 2.82129E-1 2.56851E-1 2.84193E-1 3.06889E-1 3.06765E-1 3.51048E-1 3.81627E-1 3.78558E-1 4.12388E-1 4.45867E-1 4.43261E-1 4.33777E-1 4.14715E-1 4.8335E-1 5.51838E-1 5.64511E-1 5.69715E-1 5.6766E-1 6.44026E-1 6.84073E-1 6.85235E-1 6.83564E-1 6.85408E-1 6.93089E-1 6.70538E-1 6.28465E-1 6.08539E-1 6.22344E-1 6.36763E-1 6.4301E-1 6.64854E-1 6.91663E-1 7.12157E-1 7.06981E-1 6.67315E-1 5.7282E-1 5.74335E-1 5.78701E-1 5.71549E-1 5.28036E-1 4.75612E-1 4.16021E-1 4.00966E-1 3.78644E-1 3.04879E-1 2.28858E-1 2.06447E-1 2.06969E-1 2.63918E-1 2.0353E-1 1.03561E-1 6.87117E-2 8.8522E-2 1.29561E-1 1.60724E-1 1.53723E-1 1.80612E-1 2.00756E-1 1.60757E-1 1.18385E-1 4.86907E-2 2.60231E-2 1.93042E-2 2.41725E-2 4.21619E-2 4.05421E-2 -9999 -9999 -9999 -9999 -9999 -9999 -9999
-9999 -9999 -9999 2.65346E-1 3.04743E-1 3.0787E-1 3.21192E-1 3.45127E-1 2.89362E-1 2.06714E-1 3.33652E-1 4.15844E-1 4.42251E-1 3.99094E-1 3.69023E-1 4.81562E-1 4.78146E-1 4.28254E-1 4.2914E-1 4.22165E-1 4.31977E-1 4.56287E-1 4.36134E-1 4.64144E-1 4.81858E-1 4.73174E-1 4.77417E-1 4.65157E-1 4.36965E-1 4.51034E-1 4.3174E-1 4.57534E-1 4.3709E-1 4.48622E-1 4.70017E-1 4.30388E-1 4.73471E-1 4.67003E-1 4.62913E-1 4.78759E-1 4.56382E-1 4.37485E-1 4.48164E-1 4.62528E-1 5.21664E-1 5.76891E-1 5.83119E-1 5.74151E-1 5.93069E-1 6.13041E-1 5.95557E-1 6.02917E-1 6.21281E-1 6.16564E-1 5.96592E-1 5.73999E-1 5.611E-1 5.96887E-1 5.72188E-1 5.32856E-1 5.3376E-1 5.16734E-1 5.11748E-1 5.37176E-1 4.86975E-1 4.86429E-1 -9999 -9999 -9999 4.1468E-1 4.28875E-1 4.17456E-1 3.9963E-1 3.56851E-1 3.44011E-1 3.70191E-1 -9999 -9999 -9999 -9999 -9999 3.35397E-1 -9999 -9999 -9999 -9999 -9999 -9999 2.81311E-1 2.73422E-1 2.78833E-1 2.97803E-1 3.07727E-1 2.76299E-1 2.7933E-1 3.03703E-1 3.07101E-1 2.94205E-1 2.71821E-1 2.72999E-1 2.89413E-1 3.10936E-1 3.45632E-1 3.29272E-1 3.30373E-1 3.78549E-1 3.95796E-1 3.97924E-1 4.18413E-1 4.24494E-1 4.48709E-1 5.46268E-1 5.63329E-1 6.02947E-1 5.54414E-1 6.29676E-1 6.787E-1 6.96299E-1 7.11856E-1 7.03124E-1 6.95245E-1 6.68133E-1 6.15437E-1 5.94966E-1 6.09412E-1 6.00224E-1 6.32898E-1 6.82937E-1 7.11024E-1 7.22282E-1 6.8899E-1 5.88219E-1 5.50761E-1 5.60817E-1 5.5255E-1 5.38714E-1 5.07178E-1 4.53421E-1 3.57657E-1 3.13279E-1 3.5411E-1 3.02899E-1 2.03642E-1 1.2982E-1 1.37154E-1 2.27875E-1 2.12494E-1 9.60672E-2 6.38708E-2 1.11131E-1 1.51229E-1 1.47298E-1 1.27967E-1 1.16931E-1 1.23099E-1 1.49986E-1 1.4388E-1 9.61681E-2 3.54532E-2 1.81947E-2 1.40336E-2 1.74537E-2 3.0587E-2 2.77291E-2 -9999 -9999 -9999 -9999 -9999 -9999
-9999 -9999 -9999 -9999 -9999 -9999 2.76413E-1 2.62616E-1 2.3347E-1 2.17705E-1 3.2038E-1 2.76164E-1 3.14536E-1 2.28825E-1 2.59555E-1 2.62334E-1 3.44322E-1 3.10559E-1 3.24337E-1 3.59113E-1 4.18494E-1 4.86569E-1 4.5326E-1 4.55609E-1 4.76072E-1 4.85397E-1 4.96696E-1 4.62353E-1 4.63812E-1 4.77503E-1 4.51346E-1 4.27128E-1 4.5163E-1 4.70797E-1 4.46165E-1 4.39436E-1 4.35311E-1 4.37818E-1 4.30361E-1 4.40133E-1 4.95835E-1 4.38266E-1 4.52892E-1 4.51226E-1 5.10072E-1 5.31872E-1 5.72102E-1 5.86798E-1 5.671E-1 5.73078E-1 5.73306E-1 5.79481E-1 6.02126E-1 6.18751E-1 5.98258E-1 5.81017E-1 5.47002E-1 5.25404E-1 5.51617E-1 5.54235E-1 5.54869E-1 5.12828E-1 5.172E-1 5.42229E-1 5.13235E-1 4.66969E-1 4.64993E-1 4.47183E-1 4.40332E-1 4.30969E-1 4.47251E-1 4.12561E-1 3.73406E-1 3.63173E-1 3.49934E-1 3.36324E-1 -9999 -9999 -9999 3.67833E-1 3.42563E-1 3.27005E-1 3.16792E-1 3.55272E-1 3.52044E-1 3.29436E-1 2.97244E-1 2.89451E-1 2.78036E-1 2.79241E-1 2.44369E-1 2.42187E-1 2.59843E-1 2.71113E-1 2.74216E-1 2.86981E-1 3.07838E-1 3.25354E-1 3.08337E-1 3.18773E-1 3.03538E-1 3.0193E-1 2.92349E-1 3.08544E-1 3.38738E-1 3.62003E-1 3.22071E-1 3.39062E-1 3.91308E-1 4.33135E-1 4.73314E-1 5.31353E-1 5.91322E-1 5.93495E-1 5.63846E-1 6.25222E-1 6.74471E-1 7.1209E-1 7.31487E-1 7.15418E-1 6.95299E-1 6.56454E-1 6.39075E-1 6.22216E-1 6.04967E-1 6.06305E-1 6.64605E-1 7.03372E-1 7.01661E-1 6.15745E-1 5.34105E-1 5.11487E-1 5.32667E-1 4.80962E-1 4.91517E-1 5.09192E-1 5.33265E-1 4.27711E-1 3.80081E-1 3.2556E-1 3.92998E-1 3.8364E-1 2.39927E-1 1.49611E-1 1.06087E-1 1.49256E-1 1.66192E-1 6.87729E-2 5.09653E-2 9.18056E-2 1.3903E-1 1.44795E-1 1.30215E-1 8.94133E-2 1.09159E-1 1.25469E-1 -9999 -9999 -9999 -9999 -9999 1.17694E-2 1.75584E-2 3.07539E-2 -9999 -9999 -9999 -9999 -9999 -9999
-9999 -9999 -9999 -9999 -9999 -9999 -9999 2.2218E-1 1.9659E-1 2.24197E-1 3.06103E-1 3.19148E-1 3.68414E-1 3.15482E-1 3.80405E-1 2.80156E-1 2.99483E-1 2.67215E-1 2.63485E-1 3.4809E-1 3.99876E-1 4.34249E-1 4.41043E-1 4.25387E-1 4.45208E-1 4.7734E-1 4.61235E-1 4.59645E-1 4.58922E-1 4.93981E-1 4.80311E-1 4.75757E-1 4.81463E-1 4.86384E-1 4.50734E-1 4.24343E-1 4.23307E-1 4.35001E-1 4.39307E-1 4.51025E-1 4.3851E-1 4.32153E-1 4.40768E-1 4.39304E-1 4.51272E-1 4.7737E-1 5.13636E-1 5.63767E-1 5.5846E-1 5.37164E-1 5.34897E-1 5.59264E-1 5.5575E-1 5.87781E-1 5.73445E-1 5.39448E-1 5.13583E-1 5.14427E-1 4.85512E-1 5.27828E-1 5.39473E-1 5.55839E-1 5.38556E-1 5.26259E-1 4.98343E-1 4.90057E-1 5.0169E-1 5.02368E-1 4.93949E-1 4.78564E-1 4.53577E-1 4.13599E-1 3.80609E-1 3.74922E-1 3.36194E-1 3.06069E-1 3.03953E-1 -9999 -9999 3.27465E-1 3.35989E-1 3.12389E-1 3.33809E-1 3.32227E-1 3.46579E-1 4.00996E-1 3.9318E-1 3.38737E-1 3.22875E-1 3.29172E-1 3.21937E-1 3.08944E-1 2.56146E-1 2.49146E-1 2.43286E-1 2.64245E-1 2.50991E-1 2.64586E-1 2.68598E-1 2.83021E-1 2.88147E-1 2.71914E-1 2.85484E-1 3.19606E-1 3.18736E-1 3.33846E-1 3.22591E-1 3.37185E-1 3.68206E-1 4.38654E-1 4.58125E-1 4.92569E-1 5.86571E-1 6.03822E-1 5.99657E-1 6.03621E-1 6.66288E-1 6.85837E-1 7.0736E-1 7.12865E-1 6.93382E-1 6.64475E-1 6.58139E-1 6.52968E-1 6.49156E-1 6.64439E-1 6.83732E-1 6.81103E-1 5.76842E-1 4.26335E-1 3.30854E-1 3.36695E-1 4.25422E-1 4.48169E-1 4.27171E-1 4.23572E-1 3.71576E-1 3.36623E-1 3.01926E-1 3.0643E-1 3.40782E-1 3.00481E-1 1.93896E-1 1.41322E-1 8.9188E-2 8.48755E-2 8.94437E-2 5.74105E-2 4.11668E-2 5.65136E-2 9.3799E-2 1.05588E-1 8.79992E-2 8.89313E-2 1.41344E-1 9.49459E-2 -9999 -9999 -9999 -9999 -9999 -9999 1.97035E-2 2.3898E-2 -9999 -9999 -9999 -9999 -9999 -9999
-9999 -9999 -9999 -9999 -9999 -9999 -9999 -9999 -9999 -9999 3.17081E-1 3.64816E-1 3.67015E-1 3.34939E-1 3.24192E-1 2.84823E-1 2.81946E-1 3.03325E-1 3.20173E-1 3.31621E-1 3.77292E-1 4.09467E-1 4.48513E-1 4.1443E-1 4.19242E-1 4.39592E-1 4.42162E-1 4.40951E-1 4.51832E-1 4.92072E-1 5.2934E-1 5.0098E-1 4.84107E-1 4.84622E-1 4.79052E-1 4.21511E-1 4.24583E-1 4.6975E-1 4.61277E-1 4.47942E-1 4.41809E-1 4.28373E-1 4.50813E-1 4.3311E-1 4.69521E-1 4.88359E-1 4.84025E-1 5.27735E-1 5.66495E-1 5.29038E-1 5.16526E-1 5.31588E-1 5.18565E-1 5.41976E-1 5.55452E-1 5.1822E-1 5.18895E-1 5.1612E-1 4.92082E-1 4.72207E-1 5.25943E-1 5.06704E-1 5.08851E-1 4.9631E-1 4.82195E-1 4.78388E-1 4.87603E-1 4.99845E-1 5.06753E-1 4.69517E-1 4.79031E-1 4.68096E-1 4.48514E-1 4.1079E-1 3.52946E-1 3.14475E-1 3.02313E-1 2.80763E-1 3.15363E-1 -9999 3.32248E-1 3.22229E-1 3.50527E-1 3.41204E-1 3.1872E-1 3.5919E-1 4.12255E-1 4.17216E-1 4.10173E-1 3.72148E-1 4.04328E-1 4.11277E-1 3.6204E-1 2.71062E-1 2.54829E-1 2.57518E-1 2.42049E-1 2.46599E-1 2.32709E-1 2.39233E-1 2.61053E-1 2.4733E-1 2.80896E-1 2.97104E-1 3.26955E-1 3.43271E-1 3.7639E-1 4.04593E-1 4.35094E-1 4.38845E-1 4.73305E-1 5.17698E-1 5.78891E-1 6.27379E-1 6.46803E-1 6.4603E-1 6.52157E-1 6.52343E-1 6.72962E-1 6.77763E-1 6.46874E-1 6.79919E-1 6.86978E-1 6.74878E-1 7.03724E-1 6.97464E-1 6.64017E-1 5.46173E-1 3.71619E-1 3.17595E-1 2.9577E-1 2.91139E-1 3.35142E-1 3.99294E-1 3.50002E-1 2.62158E-1 2.2254E-1 2.07931E-1 2.00029E-1 2.06976E-1 1.82744E-1 1.91412E-1 1.02313E-1 1.11683E-1 7.24533E-2 5.9183E-2 6.32045E-2 5.69485E-2 4.49875E-2 4.12846E-2 4.84863E-2 6.21686E-2 6.41427E-2 1.04164E-1 1.26972E-1 1.06599E-1 4.76645E-2 -9999 -9999 -9999 -9999 -9999 -9999 1.5808E-2 -9999 -9999 -9999 -9999 -9999 -9999
-9999 -9999 -9999 -9999 -9999 -9999 -9999 -9999 -9999 -9999 -9999 -9999 -9999 -9999 3.94975E-1 3.89411E-1 3.53107E-1 3.33793E-1 4.51248E-1 4.27672E-1 3.84048E-1 4.07542E-1 4.30999E-1 4.14848E-1 4.19144E-1 4.1E-1 4.31878E-1 4.25456E-1 4.5483E-1 4.4513E-1 5.05454E-1 5.19719E-1 4.88251E-1 4.62378E-1 4.78682E-1 4.65425E-1 4.25218E-1 4.28648E-1 4.44875E-1 4.62239E-1 4.56426E-1 4.39729E-1 4.40305E-1 4.49698E-1 5.04283E-1 5.01124E-1 4.75673E-1 5.17563E-1 5.41406E-1 5.60129E-1 5.32508E-1 5.1557E-1 5.09881E-1 5.37992E-1 5.2452E-1 5.22146E-1 5.1647E-1 4.99076E-1 4.75302E-1 4.30829E-1 4.80633E-1 5.00749E-1 4.84003E-1 4.85355E-1 4.92012E-1 4.94552E-1 4.92508E-1 4.77173E-1 4.74298E-1 4.87258E-1 4.45975E-1 4.28202E-1 4.16479E-1 4.31137E-1 4.03813E-1 3.78543E-1 3.23825E-1 2.99117E-1 2.91544E-1 2.66475E-1 2.84096E-1 3.09969E-1 3.43924E-1 3.29371E-1 3.0386E-1 3.35575E-1 3.99069E-1 4.41847E-1 4.21094E-1 4.29477E-1 4.4628E-1 4.40841E-1 4.23394E-1 3.46609E-1 2.99571E-1 2.60288E-1 2.41221E-1 2.52448E-1 2.62193E-1 2.58938E-1 2.38926E-1 2.62876E-1 2.5036E-1 2.94719E-1 3.13089E-1 2.92714E-1 3.36033E-1 3.99081E-1 4.37298E-1 4.67678E-1 4.98301E-1 5.3751E-1 5.78028E-1 6.0209E-1 5.89004E-1 6.22041E-1 6.49255E-1 6.02722E-1 6.49899E-1 6.67222E-1 6.53543E-1 6.89982E-1 6.49499E-1 6.89513E-1 7.07949E-1 6.80599E-1 6.18162E-1 4.32024E-1 3.04643E-1 3.13932E-1 2.69075E-1 3.02269E-1 3.79097E-1 3.97502E-1 3.73099E-1 3.0992E-1 2.18081E-1 1.21499E-1 9.45457E-2 9.80039E-2 9.84155E-2 9.36744E-2 7.5068E-2 8.55201E-2 6.66866E-2 6.00604E-2 5.92768E-2 5.47362E-2 5.47117E-2 4.8764E-2 4.27384E-2 3.84684E-2 5.53741E-2 7.70378E-2 9.25174E-2 1.31235E-1 6.20079E-2 -9999 -9999 -9999 -9999 -9999 6.73322E-3 -9999 -9999 -9999 -9999 -9999 -9999 -9999
-9999 -9999 -9999 -9999 -9999 -9999 -9999 -9999 -9999 -9999 -9999 -9999 -9999 -9999 -9999 -9999 3.00664E-1 3.27651E-1 3.07946E-1 3.6983E-1 4.16577E-1 3.78278E-1 4.56346E-1 4.45262E-1 4.44784E-1 4.43273E-1 4.47845E-1 4.28908E-1 4.11938E-1 4.36541E-1 4.8376E-1 4.7923E-1 4.57327E-1 4.49285E-1 4.91324E-1 4.50309E-1 4.40322E-1 4.35911E-1 4.43968E-1 4.49266E-1 4.61708E-1 4.45675E-1 4.44959E-1 4.40667E-1 5.14146E-1 5.2583E-1 4.73402E-1 4.77436E-1 5.21101E-1 5.42789E-1 5.4782E-1 5.03646E-1 5.29188E-1 5.24964E-1 5.23929E-1 4.95393E-1 5.23051E-1 4.91038E-1 4.30091E-1 4.27611E-1 4.18741E-1 4.63981E-1 4.77719E-1 4.62034E-1 4.6823E-1 4.8828E-1 5.0751E-1 4.81164E-1 4.39314E-1 4.40333E-1 4.47611E-1 4.55905E-1 4.27942E-1 4.40474E-1 4.35244E-1 4.24815E-1 3.67894E-1 3.20447E-1 3.28465E-1 2.83202E-1 2.57323E-1 2.50963E-1 2.75219E-1 3.15235E-1 3.32143E-1 3.00971E-1 3.49518E-1 4.09733E-1 4.07711E-1 4.27119E-1 4.55532E-1 4.491E-1 4.31608E-1 3.80482E-1 3.40312E-1 2.86484E-1 2.40505E-1 2.47062E-1 2.38215E-1 2.00982E-1 2.03562E-1 1.62948E-1 2.01819E-1 2.88881E-1 3.27459E-1 3.12719E-1 3.66281E-1 3.91247E-1 4.15895E-1 4.7339E-1 4.61616E-1 4.77116E-1 5.04816E-1 5.74351E-1 6.23001E-1 6.19517E-1 6.45963E-1 6.61683E-1 6.31263E-1 6.97968E-1 6.58807E-1 6.72405E-1 6.44765E-1 6.60693E-1 6.95065E-1 6.61672E-1 6.09594E-1 4.51716E-1 3.55551E-1 3.33177E-1 3.81443E-1 3.2422E-1 2.7965E-1 3.31975E-1 3.2E-1 2.74759E-1 2.74947E-1 1.88225E-1 8.37556E-2 6.81384E-2 6.91843E-2 7.21144E-2 5.47711E-2 5.16216E-2 5.83662E-2 6.2071E-2 5.24882E-2 5.5437E-2 5.00093E-2 4.71202E-2 4.65723E-2 3.01002E-2 3.68166E-2 6.22299E-2 1.36368E-1 1.26062E-1 5.7982E-2 3.76177E-2 -9999 -9999 -9999 -9999 -9999 -9999 -9999 -9999 -9999 -9999 -9999 -9999
-9999 -9999 -9999 -9999 -9999 -9999 -9999 -9999 -9999 -9999 -9999 -9999 -9999 -9999 -9999 -9999 -9999 -9999 2.46448E-1 2.59699E-1 2.72484E-1 3.18246E-1 3.88222E-1 4.14447E-1 4.27217E-1 4.48011E-1 4.5355E-1 4.46676E-1 4.47635E-1 4.19052E-1 4.35169E-1 4.59241E-1 4.52468E-1 4.66802E-1 4.30013E-1 4.29211E-1 4.2715E-1 4.31922E-1 4.4643E-1 4.42865E-1 4.1166E-1 4.44014E-1 4.29635E-1 4.23369E-1 4.23687E-1 4.71578E-1 5.21506E-1 4.94666E-1 5.10813E-1 5.45481E-1 5.28547E-1 5.20084E-1 5.32748E-1 5.47436E-1 5.10112E-1 4.7711E-1 5.21342E-1 4.58529E-1 4.78222E-1 4.70282E-1 4.21373E-1 4.34068E-1 4.56776E-1 4.60493E-1 4.81064E-1 4.9757E-1 4.88257E-1 5.00089E-1 4.40474E-1 4.52006E-1 4.73041E-1 4.62795E-1 4.49654E-1 4.52744E-1 4.20436E-1 4.28219E-1 3.98738E-1 3.47198E-1 2.98255E-1 2.81227E-1 2.49976E-1 2.26451E-1 2.31887E-1 2.74984E-1 3.04534E-1 3.00233E-1 2.86038E-1 3.44902E-1 4.26907E-1 4.42708E-1 4.54718E-1 4.42564E-1 4.18184E-1 4.10608E-1 3.7287E-1 3.11913E-1 2.67167E-1 2.43994E-1 1.9612E-1 1.44064E-1 1.47005E-1 1.18863E-1 1.27942E-1 2.47289E-1 3.27545E-1 3.54256E-1 3.64645E-1 4.11701E-1 4.30605E-1 4.24677E-1 3.62922E-1 3.70873E-1 4.92794E-1 4.90469E-1 5.78133E-1 6.06878E-1 6.28523E-1 6.58761E-1 6.39932E-1 6.6388E-1 6.6109E-1 6.30798E-1 6.23611E-1 6.44079E-1 6.50472E-1 6.08446E-1 5.28052E-1 4.32751E-1 4.13887E-1 3.51982E-1 2.75011E-1 2.88358E-1 3.12351E-1 2.82846E-1 2.03466E-1 2.34945E-1 2.61471E-1 1.61295E-1 7.86856E-2 5.83865E-2 5.96956E-2 7.67937E-2 4.88833E-2 3.72892E-2 4.44811E-2 5.1421E-2 5.09829E-2 5.21936E-2 2.85307E-2 2.54367E-2 2.56734E-2 2.95192E-2 2.89223E-2 5.3336E-2 8.81187E-2 6.67038E-2 2.65419E-2 -9999 -9999 -9999 -9999 -9999 -9999 -9999 -9999 -9999 -9999 -9999 -9999 -9999
-9999 -9999 -9999 -9999 -9999 -9999 -9999 -9999 -9999 -9999 -9999 -9999 -9999 -9999 -9999 -9999 -9999 -9999 -9999 -9999 1.53044E-1 2.32849E-1 3.02458E-1 3.27761E-1 3.73367E-1 4.15114E-1 4.44668E-1 4.44156E-1 4.56012E-1 4.44986E-1 4.44427E-1 4.40723E-1 4.38904E-1 4.63024E-1 4.50774E-1 4.23071E-1 4.27482E-1 4.42842E-1 4.06558E-1 4.02268E-1 4.03952E-1 4.22399E-1 4.0951E-1 4.41109E-1 4.16319E-1 4.22788E-1 4.58633E-1 4.74402E-1 4.66873E-1 5.02393E-1 5.02402E-1 5.25662E-1 5.31476E-1 5.28361E-1 5.37017E-1 5.17002E-1 4.87309E-1 4.52593E-1 4.72637E-1 4.66792E-1 4.33991E-1 4.31921E-1 4.37329E-1 4.75122E-1 4.82428E-1 4.77893E-1 4.90852E-1 4.73639E-1 4.66827E-1 5.00044E-1 5.14553E-1 4.97906E-1 4.75894E-1 4.78569E-1 4.20419E-1 4.17076E-1 4.16729E-1 3.58335E-1 3.00698E-1 2.40537E-1 2.23085E-1 2.33836E-1 2.39994E-1 2.59006E-1 2.95704E-1 2.78339E-1 2.71257E-1 3.10781E-1 3.9209E-1 4.18545E-1 4.29524E-1 4.23453E-1 4.34696E-1 4.00495E-1 4.20509E-1 3.93309E-1 3.43842E-1 3.08181E-1 2.53011E-1 1.64802E-1 1.53172E-1 1.39292E-1 1.77235E-1 2.31529E-1 3.05855E-1 3.1941E-1 3.21749E-1 3.55549E-1 3.26773E-1 3.03984E-1 2.79605E-1 3.09834E-1 3.87141E-1 4.31148E-1 4.73793E-1 4.92433E-1 5.4046E-1 5.79188E-1 5.81764E-1 6.12468E-1 5.92482E-1 5.56708E-1 5.94108E-1 6.39896E-1 6.01239E-1 5.41728E-1 4.38207E-1 3.19949E-1 2.70876E-1 2.52514E-1 3.13211E-1 2.75216E-1 2.78818E-1 3.244E-1 2.02298E-1 1.94887E-1 1.78046E-1 1.00643E-1 5.62314E-2 6.36475E-2 6.36042E-2 7.11543E-2 5.79433E-2 3.87726E-2 4.82407E-2 5.01947E-2 3.83282E-2 2.72457E-2 2.02567E-2 2.16554E-2 2.13597E-2 2.58045E-2 3.43833E-2 5.65697E-2 3.24356E-2 3.32625E-2 1.85354E-2 -9999 -9999 -9999 -9999 -9999 -9999 -9999 -9999 -9999 -9999 -9999 -9999 -9999
-9999 -9999 -9999 -9999 -9999 -9999 -9999 -9999 -9999 -9999 -9999 -9999 -9999 -9999 -9999 -9999 -9999 -9999 -9999 -9999 -9999 1.58763E-1 2.38788E-1 3.04858E-1 3.43661E-1 3.41488E-1 3.69877E-1 4.12015E-1 4.46009E-1 4.35075E-1 4.39025E-1 4.45501E-1 4.29326E-1 4.5295E-1 4.20087E-1 4.11263E-1 4.04988E-1 3.98572E-1 3.71834E-1 3.95547E-1 4.11371E-1 4.10285E-1 4.1631E-1 3.88961E-1 3.98299E-1 4.22775E-1 4.26679E-1 4.71264E-1 4.68281E-1 4.78977E-1 4.82846E-1 5.05405E-1 4.90898E-1 5.14527E-1 5.45085E-1 5.28956E-1 5.17791E-1 5.05594E-1 4.96564E-1 4.62005E-1 4.28565E-1 4.47677E-1 4.45583E-1 4.65148E-1 4.66104E-1 4.89522E-1 5.04864E-1 5.01267E-1 5.16705E-1 5.50994E-1 5.35089E-1 5.31792E-1 5.43237E-1 4.95786E-1 4.44469E-1 4.40955E-1 4.04115E-1 3.87121E-1 3.35532E-1 2.94108E-1 2.26077E-1 2.02995E-1 2.16766E-1 2.25168E-1 2.28643E-1 2.29598E-1 2.55357E-1 2.85358E-1 3.12643E-1 3.70499E-1 4.32309E-1 4.24455E-1 4.37577E-1 4.42815E-1 4.25156E-1 4.22581E-1 3.96113E-1 3.93204E-1 3.53468E-1 2.97615E-1 2.66169E-1 2.308E-1 2.05837E-1 1.92303E-1 2.94703E-1 2.95439E-1 2.96019E-1 2.98157E-1 3.21666E-1 2.82066E-1 2.75188E-1 2.44886E-1 3.00153E-1 3.24088E-1 4.16497E-1 4.52149E-1 4.91006E-1 5.21269E-1 5.00576E-1 5.11757E-1 5.47533E-1 5.46493E-1 5.70001E-1 5.88869E-1 5.34343E-1 5.25861E-1 4.51332E-1 2.81443E-1 2.29435E-1 2.396E-1 1.88803E-1 2.0078E-1 2.04947E-1 2.82053E-1 3.19426E-1 2.67022E-1 1.68089E-1 1.31808E-1 7.31886E-2 9.05076E-2 1.56406E-1 1.26809E-1 6.39575E-2 3.92327E-2 4.88292E-2 5.59946E-2 4.22675E-2 2.84015E-2 1.78249E-2 1.6301E-2 1.31779E-2 1.24094E-2 1.73877E-2 4.16509E-2 3.35235E-2 3.79527E-2 2.11788E-2 1.2888E-2 -9999 -9999 -9999 -9999 -9999 -9999 -9999 -9999 -9999 -9999 -9999 -9999
-9999 -9999 -9999 -9999 -9999 -9999 -9999 -9999 -9999 -9999 -9999 -9999 -9999 -9999 -9999 -9999 -9999 -9999 -9999 -9999 -9999 1.73071E-1 2.28888E-1 2.86016E-1 2.75981E-1 3.15821E-1 3.47888E-1 3.50602E-1 3.69518E-1 3.97569E-1 4.30055E-1 4.5274E-1 4.59936E-1 4.4997E-1 4.20109E-1 4.0088E-1 3.84165E-1 3.34588E-1 3.70425E-1 3.48498E-1 3.35805E-1 3.67053E-1 3.73035E-1 3.96022E-1 3.8232E-1 3.76873E-1 3.82703E-1 4.44906E-1 4.71355E-1 4.5131E-1 4.33398E-1 4.70656E-1 4.62065E-1 4.74248E-1 5.27416E-1 5.43414E-1 5.29782E-1 5.21204E-1 5.03901E-1 4.97196E-1 4.83532E-1 4.78522E-1 4.54972E-1 4.57007E-1 4.76542E-1 4.86236E-1 5.04162E-1 4.98754E-1 4.91705E-1 5.03574E-1 5.11331E-1 5.29552E-1 5.46857E-1 5.24864E-1 4.56737E-1 4.22334E-1 4.03838E-1 3.94271E-1 3.63981E-1 3.39788E-1 2.6168E-1 2.19672E-1 1.65651E-1 1.65274E-1 1.73361E-1 1.89303E-1 2.20088E-1 2.27341E-1 2.65731E-1 3.09769E-1 4.22192E-1 4.40466E-1 4.16153E-1 4.2707E-1 4.4083E-1 4.43404E-1 4.27468E-1 4.10386E-1 3.77041E-1 3.14412E-1 2.53092E-1 2.50664E-1 2.12503E-1 2.29839E-1 2.50146E-1 2.39649E-1 2.45236E-1 2.41305E-1 2.40481E-1 2.24876E-1 2.87036E-1 2.85777E-1 2.76496E-1 2.85768E-1 3.3995E-1 3.3895E-1 3.45762E-1 3.89984E-1 5.05021E-1 4.83858E-1 4.67679E-1 4.8409E-1 4.89517E-1 5.38955E-1 4.88246E-1 4.45506E-1 4.37362E-1 2.76049E-1 2.00002E-1 1.58729E-1 1.71107E-1 1.4728E-1 1.83272E-1 2.18945E-1 2.34311E-1 2.30221E-1 1.22332E-1 8.63891E-2 7.22424E-2 1.14214E-1 1.16692E-1 1.08682E-1 5.70916E-2 4.57622E-2 6.52074E-2 7.96435E-2 5.9642E-2 3.87045E-2 2.47398E-2 2.01555E-2 1.87561E-2 1.79306E-2 1.47662E-2 2.34703E-2 3.13746E-2 2.66163E-2 1.38305E-2 9.82989E-3 9.35463E-3 8.82951E-3 -9999 -9999 -9999 -9999 1.23452E-2 -9999 -9999 -9999 -9999 -9999
-9999 -9999 -9999 -9999 -9999 -9999 -9999 -9999 -9999 -9999 -9999 -9999 -9999 -9999 -9999 -9999 -9999 -9999 -9999 -9999 -9999 1.3427E-1 1.88014E-1 2.29E-1 2.25967E-1 2.34378E-1 2.95393E-1 3.59257E-1 3.65254E-1 3.59198E-1 3.47717E-1 4.11512E-1 4.40506E-1 4.49173E-1 4.29254E-1 3.83961E-1 3.66928E-1 3.64205E-1 3.8748E-1 3.31978E-1 3.58487E-1 4.04835E-1 4.17036E-1 4.45656E-1 3.89839E-1 3.50732E-1 4.16306E-1 3.83354E-1 4.42045E-1 4.65217E-1 4.08405E-1 4.45426E-1 4.30305E-1 4.51123E-1 4.55644E-1 4.95037E-1 5.26369E-1 5.03892E-1 5.09681E-1 5.06935E-1 4.94548E-1 4.71834E-1 4.66777E-1 4.44508E-1 4.47195E-1 4.80535E-1 4.57643E-1 4.96447E-1 4.9055E-1 4.87503E-1 4.92732E-1 5.04403E-1 4.95821E-1 5.04692E-1 4.60162E-1 4.20958E-1 3.84032E-1 3.78315E-1 3.87654E-1 3.59798E-1 2.97065E-1 2.38947E-1 2.02648E-1 1.62711E-1 1.65366E-1 1.90287E-1 1.80122E-1 2.01439E-1 2.42543E-1 2.67859E-1 3.59971E-1 4.13436E-1 4.38008E-1 4.32561E-1 4.21727E-1 4.2536E-1 4.06314E-1 3.50348E-1 2.91087E-1 2.4699E-1 1.76495E-1 2.05177E-1 3.1795E-1 2.35278E-1 2.20533E-1 1.96966E-1 2.04573E-1 2.37584E-1 2.51744E-1 2.40418E-1 2.15488E-1 2.29624E-1 2.24028E-1 2.42953E-1 2.39754E-1 2.27794E-1 2.72901E-1 3.46426E-1 4.57495E-1 3.96853E-1 3.78712E-1 4.16709E-1 4.0604E-1 4.39636E-1 4.44702E-1 4.01291E-1 3.54603E-1 2.57299E-1 2.03038E-1 1.58925E-1 1.45164E-1 1.14627E-1 1.27706E-1 1.75073E-1 2.26649E-1 1.80571E-1 1.04541E-1 8.76274E-2 1.08138E-1 1.79486E-1 1.7899E-1 1.15438E-1 7.85218E-2 8.07152E-2 9.40756E-2 1.12589E-1 1.06429E-1 9.31729E-2 8.93182E-2 8.04772E-2 7.94856E-2 7.58863E-2 3.09413E-2 2.15026E-2 3.5455E-2 2.41577E-2 1.37914E-2 1.32048E-2 1.24397E-2 1.22934E-2 9.3869E-3 1.01327E-2 -9999 2.01428E-2 1.83542E-2 1.21722E-2 -9999 -9999 -9999 -9999
-9999 -9999 -9999 -9999 -9999 -9999 -9999 -9999 -9999 -9999 -9999 -9999 -9999 -9999 -9999 -9999 -9999 -9999 -9999 -9999 -9999 -9999 1.14964E-1 1.42161E-1 2.16535E-1 2.29964E-1 2.60616E-1 3.1932E-1 3.46153E-1 4.04987E-1 3.85272E-1 3.58798E-1 3.77373E-1 4.10401E-1 4.36807E-1 4.31244E-1 4.15439E-1 4.26053E-1 3.88083E-1 3.6465E-1 3.96189E-1 4.03189E-1 4.4379E-1 4.89208E-1 4.56361E-1 4.18837E-1 4.21951E-1 3.70496E-1 4.10005E-1 4.40212E-1 3.94282E-1 3.72631E-1 4.04501E-1 3.96347E-1 4.04577E-1 4.36268E-1 4.70421E-1 5.06058E-1 5.06072E-1 5.09557E-1 4.80443E-1 4.89168E-1 4.65223E-1 4.63495E-1 4.6255E-1 4.54967E-1 4.54327E-1 4.70103E-1 4.74797E-1 4.55474E-1 4.72256E-1 5.05776E-1 5.10185E-1 5.03048E-1 4.8987E-1 4.32633E-1 4.10744E-1 3.93268E-1 3.39281E-1 3.21934E-1 2.57423E-1 1.9868E-1 1.85101E-1 1.94412E-1 1.87479E-1 2.38394E-1 2.01565E-1 1.7595E-1 1.81856E-1 1.94643E-1 2.45588E-1 3.16758E-1 3.68653E-1 4.23891E-1 3.93988E-1 3.76889E-1 3.70019E-1 3.34487E-1 2.9343E-1 2.19662E-1 2.1806E-1 1.95727E-1 1.79318E-1 2.51116E-1 1.97344E-1 1.75248E-1 2.16147E-1 2.6704E-1 1.51639E-1 1.12402E-1 2.03148E-1 2.63863E-1 2.3092E-1 2.38793E-1 2.61056E-1 2.85643E-1 3.13061E-1 3.56508E-1 3.56999E-1 3.28411E-1 3.52594E-1 3.24111E-1 2.93247E-1 3.77145E-1 3.87946E-1 2.88798E-1 2.35103E-1 2.78907E-1 2.25899E-1 1.57283E-1 1.27287E-1 1.25175E-1 8.90236E-2 1.13885E-1 1.68521E-1 1.43467E-1 1.16688E-1 1.14045E-1 1.43737E-1 2.11839E-1 2.1836E-1 1.18765E-1 7.82303E-2 1.20685E-1 1.54501E-1 1.11642E-1 9.5341E-2 7.07572E-2 8.70619E-2 9.97251E-2 8.96858E-2 6.14621E-2 3.13701E-2 2.79296E-2 4.07644E-2 1.90506E-2 1.1607E-2 1.36239E-2 1.68893E-2 1.33249E-2 1.51262E-2 1.5646E-2 6.71779E-3 2.04459E-2 -9999 -9999 -9999 -9999 -9999 -9999
-9999 -9999 -9999 -9999 -9999 -9999 -9999 -9999 -9999 -9999 -9999 -9999 -9999 -9999 -9999 -9999 -9999 -9999 -9999 -9999 -9999 -9999 -9999 1.07685E-1 1.66882E-1 2.1614E-1 2.02349E-1 2.89076E-1 2.9977E-1 3.11281E-1 3.55927E-1 3.38423E-1 4.0131E-1 3.7902E-1 4.14621E-1 4.15041E-1 3.90264E-1 4.19336E-1 4.70403E-1 4.42993E-1 4.75748E-1 4.5523E-1 4.81527E-1 4.79093E-1 4.41492E-1 4.14881E-1 4.09941E-1 4.09425E-1 3.57209E-1 4.14992E-1 3.73151E-1 3.61741E-1 4.0931E-1 4.32611E-1 4.0477E-1 3.91996E-1 4.39802E-1 5.07218E-1 5.12637E-1 4.92001E-1 4.70413E-1 4.59188E-1 4.60619E-1 4.38009E-1 4.45321E-1 4.33164E-1 4.4898E-1 4.47323E-1 4.58134E-1 4.56591E-1 4.57889E-1 4.96331E-1 4.97297E-1 5.07221E-1 4.93764E-1 4.84924E-1 4.5198E-1 3.84633E-1 3.77309E-1 3.40699E-1 3.09934E-1 2.47787E-1 2.10162E-1 1.8607E-1 1.54615E-1 1.72128E-1 1.85492E-1 1.83535E-1 1.95263E-1 2.20843E-1 2.77705E-1 2.54482E-1 3.06997E-1 3.57833E-1 3.7588E-1 3.16858E-1 2.88112E-1 2.89661E-1 2.28361E-1 1.9957E-1 1.88486E-1 1.69313E-1 1.4752E-1 1.62668E-1 2.46649E-1 2.56902E-1 1.45317E-1 1.72358E-1 1.93401E-1 1.20918E-1 7.57751E-2 9.57299E-2 2.30199E-1 2.46258E-1 2.21573E-1 1.92947E-1 2.53087E-1 2.90575E-1 3.10349E-1 2.99919E-1 2.93017E-1 3.31672E-1 2.56061E-1 2.12508E-1 3.20175E-1 2.84029E-1 2.54434E-1 1.9514E-1 2.04359E-1 2.36873E-1 2.51929E-1 2.37309E-1 1.60553E-1 1.24969E-1 1.56587E-1 1.38087E-1 7.66799E-2 6.25156E-2 7.99571E-2 1.60038E-1 1.83493E-1 1.09034E-1 9.98017E-2 1.14637E-1 1.14049E-1 1.29368E-1 7.91804E-2 5.90928E-2 3.64731E-2 3.36879E-2 3.87283E-2 3.81739E-2 3.93955E-2 2.88101E-2 1.49401E-2 1.19012E-2 -9999 9.32891E-3 1.00428E-2 8.17516E-3 7.02475E-3 1.08783E-2 1.49967E-2 -9999 -9999 -9999 -9999 -9999 -9999 -9999
-9999 -9999 -9999 -9999 -9999 -9999 -9999 -9999 -9999 -9999 -9999 -9999 -9999 -9999 -9999 -9999 -9999 -9999 -9999 -9999 -9999 -9999 -9999 -9999 1.14583E-1 1.16911E-1 1.12388E-1 1.58352E-1 2.41737E-1 2.68625E-1 2.62963E-1 2.79282E-1 3.18434E-1 3.46004E-1 3.75011E-1 3.68898E-1 4.0629E-1 4.01591E-1 4.13147E-1 4.66278E-1 4.89763E-1 4.72046E-1 5.23031E-1 5.16228E-1 5.0325E-1 4.52248E-1 4.30412E-1 3.95972E-1 3.89182E-1 3.56464E-1 3.58591E-1 3.78584E-1 4.3653E-1 4.69011E-1 3.98834E-1 4.07753E-1 4.26237E-1 4.46577E-1 4.42725E-1 4.62693E-1 4.68584E-1 4.71812E-1 4.19835E-1 4.04822E-1 4.29151E-1 4.14628E-1 3.92887E-1 4.10298E-1 4.12944E-1 4.28668E-1 4.57226E-1 4.74587E-1 4.79353E-1 4.71879E-1 4.83978E-1 4.61213E-1 4.10866E-1 3.51863E-1 3.72208E-1 3.5447E-1 3.32107E-1 2.79518E-1 2.54277E-1 2.18148E-1 1.87401E-1 1.63434E-1 1.56872E-1 1.90568E-1 2.08771E-1 2.24419E-1 2.64655E-1 3.0235E-1 2.93743E-1 3.15975E-1 3.03138E-1 2.92572E-1 2.69084E-1 2.64409E-1 2.18105E-1 2.43027E-1 2.17751E-1 1.84218E-1 1.51771E-1 1.52634E-1 1.09724E-1 1.26642E-1 1.16222E-1 9.14122E-2 1.78469E-1 2.08203E-1 1.57282E-1 1.66957E-1 2.50881E-1 1.62208E-1 1.55495E-1 1.24512E-1 1.17124E-1 2.11177E-1 1.94454E-1 1.9479E-1 1.92562E-1 2.07063E-1 2.7008E-1 2.39853E-1 2.01234E-1 3.06975E-1 2.76415E-1 1.92706E-1 1.5403E-1 1.91377E-1 2.54962E-1 2.14371E-1 1.44733E-1 8.16602E-2 1.53626E-1 1.92374E-1 1.50594E-1 7.90574E-2 9.28293E-2 1.61869E-1 1.54888E-1 1.16318E-1 7.58535E-2 7.19087E-2 1.23824E-1 1.49619E-1 1.22667E-1 9.02864E-2 6.72131E-2 4.02026E-2 2.21452E-2 1.86898E-2 2.00621E-2 2.67693E-2 1.13042E-2 -9999 -9999 -9999 -9999 -9999 -9999 -9999 -9999 -9999 -9999 -9999 -9999 -9999 -9999 -9999
-9999 -9999 -9999 -9999 -9999 -9999 -9999 -9999 -9999 -9999 -9999 -9999 -9999 -9999 -9999 -9999 -9999 -9999 -9999 -9999 -9999 -9999 -9999 -9999 -9999 1.57106E-1 9.77403E-2 1.57699E-1 2.15336E-1 2.3996E-1 2.21767E-1 2.49543E-1 3.10357E-1 3.60974E-1 2.22233E-1 2.04427E-1 2.21432E-1 3.19183E-1 4.05405E-1 4.58482E-1 4.59689E-1 4.35036E-1 4.57286E-1 4.85771E-1 4.91349E-1 5.08204E-1 4.87319E-1 4.37743E-1 4.25019E-1 4.14362E-1 4.28433E-1 4.1177E-1 4.53677E-1 4.44162E-1 3.92009E-1 3.92352E-1 3.92463E-1 4.15717E-1 4.32986E-1 4.08754E-1 4.55317E-1 4.57177E-1 4.53454E-1 4.22561E-1 3.7837E-1 3.77602E-1 3.58518E-1 3.39046E-1 3.52783E-1 3.48239E-1 3.73529E-1 3.98324E-1 4.16111E-1 4.31494E-1 4.39911E-1 4.161E-1 3.5204E-1 3.11795E-1 3.48469E-1 3.73385E-1 3.36983E-1 3.21354E-1 3.06601E-1 2.39399E-1 2.12972E-1 1.75257E-1 1.41556E-1 1.89048E-1 2.39643E-1 2.53807E-1 2.75009E-1 3.11457E-1 2.93973E-1 3.07937E-1 3.00239E-1 2.73883E-1 2.49591E-1 2.31224E-1 1.9975E-1 2.4135E-1 2.19341E-1 2.09526E-1 1.68836E-1 1.3385E-1 6.75405E-2 7.85354E-2 1.23214E-1 1.07135E-1 9.08388E-2 1.1684E-1 1.28287E-1 1.92657E-1 2.68417E-1 1.64385E-1 1.84596E-1 1.5237E-1 1.14912E-1 9.80119E-2 1.63831E-1 2.10717E-1 2.26392E-1 2.7067E-1 3.04002E-1 2.51396E-1 1.6689E-1 2.21715E-1 2.94756E-1 1.90963E-1 1.06715E-1 1.78029E-1 1.60508E-1 1.34658E-1 8.99974E-2 8.01351E-2 1.21342E-1 2.06944E-1 1.93694E-1 1.12115E-1 1.19024E-1 1.08256E-1 9.73228E-2 8.01799E-2 7.86388E-2 5.79611E-2 7.32432E-2 1.11415E-1 1.08344E-1 7.43496E-2 3.67155E-2 2.33289E-2 1.69398E-2 2.15962E-2 2.48065E-2 1.38222E-2 9.89298E-3 -9999 -9999 -9999 -9999 -9999 -9999 -9999 -9999 -9999 -9999 -9999 -9999 -9999 -9999 -9999
-9999 -9999 -9999 -9999 -9999 -9999 -9999 -9999 -9999 -9999 -9999 -9999 -9999 -9999 -9999 -9999 -9999 -9999 -9999 -9999 -9999 -9999 -9999 -9999 -9999 1.21202E-1 1.24867E-1 1.48409E-1 2.46815E-1 2.69806E-1 2.55139E-1 2.72493E-1 2.77814E-1 3.26433E-1 2.81444E-1 1.87097E-1 1.90998E-1 1.84424E-1 2.5863E-1 3.81328E-1 4.15093E-1 4.38834E-1 4.37728E-1 4.73688E-1 4.9705E-1 5.3548E-1 5.40815E-1 5.08471E-1 4.61101E-1 4.26996E-1 4.47105E-1 4.14237E-1 4.25252E-1 4.18615E-1 3.6317E-1 3.68566E-1 3.80574E-1 3.94143E-1 4.03969E-1 4.28982E-1 4.31478E-1 4.38192E-1 3.98369E-1 3.79456E-1 3.71064E-1 3.40254E-1 3.23021E-1 3.38794E-1 3.18671E-1 3.07813E-1 3.39819E-1 3.32492E-1 3.57344E-1 3.37091E-1 3.42554E-1 3.56607E-1 3.14241E-1 3.20002E-1 3.24862E-1 3.21216E-1 3.47369E-1 3.47116E-1 3.21368E-1 2.98567E-1 2.60992E-1 2.26095E-1 1.83314E-1 2.14358E-1 2.50744E-1 3.02127E-1 3.18871E-1 3.22269E-1 3.03102E-1 2.93377E-1 3.08442E-1 2.79237E-1 2.26464E-1 2.18141E-1 2.15699E-1 2.34388E-1 2.2235E-1 1.78051E-1 1.41785E-1 1.18047E-1 9.62736E-2 9.70807E-2 1.35639E-1 1.75784E-1 1.51907E-1 1.06597E-1 7.85196E-2 1.61334E-1 3.04733E-1 1.56894E-1 1.81649E-1 1.78563E-1 1.62699E-1 1.77199E-1 1.9809E-1 3.02943E-1 3.52496E-1 3.25642E-1 2.96081E-1 2.75454E-1 2.16161E-1 1.48089E-1 2.78234E-1 2.44038E-1 1.65378E-1 2.0022E-1 1.43338E-1 9.12021E-2 7.51907E-2 1.0293E-1 1.15942E-1 8.22063E-2 8.0594E-2 4.77777E-2 4.26881E-2 3.5245E-2 3.63914E-2 6.3848E-2 9.1874E-2 9.32921E-2 7.89512E-2 7.32646E-2 8.76899E-2 6.69807E-2 4.48956E-2 1.88615E-2 1.42433E-2 1.62026E-2 3.26325E-2 1.71539E-2 -9999 -9999 -9999 -9999 -9999 -9999 -9999 -9999 -9999 -9999 -9999 -9999 -9999 -9999 -9999 -9999
-9999 -9999 -9999 -9999 -9999 -9999 -9999 -9999 -9999 -9999 -9999 -9999 -9999 -9999 -9999 -9999 -9999 -9999 -9999 -9999 -9999 -9999 -9999 -9999 -9999 -9999 2.11871E-1 2.3867E-1 3.02431E-1 3.28856E-1 2.39806E-1 1.97953E-1 2.22305E-1 2.69936E-1 2.59373E-1 2.28417E-1 1.74395E-1 1.94566E-1 2.21039E-1 2.33673E-1 3.23246E-1 3.9516E-1 4.22247E-1 4.17838E-1 4.41563E-1 4.93725E-1 5.15676E-1 5.16265E-1 5.02302E-1 4.38566E-1 4.30466E-1 4.04262E-1 3.71356E-1 3.73151E-1 4.15943E-1 4.29828E-1 4.1002E-1 3.9221E-1 3.55836E-1 3.59169E-1 4.07613E-1 4.08002E-1 3.90311E-1 3.32138E-1 3.19148E-1 3.26954E-1 3.19585E-1 3.40085E-1 3.26965E-1 2.97814E-1 3.03665E-1 2.88925E-1 3.21333E-1 3.44988E-1 3.13763E-1 2.95758E-1 2.7134E-1 2.58626E-1 2.7309E-1 3.3754E-1 3.10313E-1 3.27445E-1 2.9705E-1 3.07205E-1 2.90631E-1 2.40652E-1 2.34857E-1 2.48472E-1 2.32818E-1 2.40582E-1 2.53605E-1 2.70182E-1 2.73537E-1 2.77018E-1 2.93743E-1 2.71163E-1 2.49691E-1 2.37337E-1 2.52997E-1 2.50595E-1 2.53452E-1 2.4398E-1 1.95109E-1 1.47927E-1 1.84798E-1 1.80762E-1 1.8363E-1 2.04097E-1 2.15013E-1 1.50991E-1 8.34005E-2 8.72834E-2 2.82475E-1 2.04342E-1 1.35564E-1 2.03006E-1 2.11163E-1 1.8593E-1 1.98929E-1 2.00249E-1 2.21142E-1 2.01431E-1 2.2807E-1 1.64916E-1 2.01627E-1 1.48788E-1 1.7428E-1 2.40057E-1 1.60737E-1 1.91133E-1 1.51316E-1 9.72184E-2 4.58356E-2 8.73209E-2 6.58266E-2 8.53798E-2 9.18507E-2 6.70352E-2 4.90224E-2 2.48265E-2 3.37228E-2 4.23618E-2 4.3548E-2 5.59309E-2 8.37391E-2 7.9447E-2 6.78468E-2 5.77246E-2 4.02004E-2 1.37637E-2 1.01424E-2 1.60473E-2 3.6112E-2 1.90165E-2 -9999 -9999 -9999 -9999 -9999 -9999 -9999 -9999 -9999 -9999 -9999 -9999 -9999 -9999 -9999 -9999
-9999 -9999 -9999 -9999 -9999 -9999 -9999 -9999 -9999 -9999 -9999 -9999 -9999 -9999 -9999 -9999 -9999 -9999 -9999 -9999 -9999 -9999 -9999 -9999 -9999 -9999 2.92341E-1 2.88476E-1 3.46242E-1 2.98172E-1 2.3379E-1 2.17161E-1 2.2897E-1 2.64527E-1 2.69564E-1 2.53117E-1 2.65607E-1 2.3223E-1 2.12423E-1 1.95843E-1 2.00603E-1 3.21589E-1 3.81359E-1 4.26011E-1 4.03919E-1 4.06552E-1 4.22246E-1 4.71573E-1 4.94778E-1 4.88417E-1 4.39175E-1 4.14128E-1 3.70453E-1 3.16629E-1 3.97889E-1 4.29774E-1 4.10203E-1 3.49385E-1 3.27885E-1 3.39376E-1 3.70692E-1 3.62615E-1 3.62345E-1 3.2436E-1 2.92352E-1 2.8731E-1 3.01754E-1 3.35697E-1 3.05474E-1 3.10617E-1 2.76799E-1 2.96516E-1 3.45094E-1 3.38066E-1 3.5866E-1 3.02063E-1 2.32145E-1 2.24405E-1 2.42615E-1 2.65578E-1 2.90265E-1 3.27202E-1 3.1134E-1 2.98535E-1 2.84173E-1 2.64099E-1 2.49099E-1 2.60168E-1 2.1507E-1 1.99894E-1 2.07888E-1 2.14369E-1 2.29269E-1 2.35261E-1 2.42916E-1 2.53899E-1 2.3798E-1 2.63388E-1 2.54679E-1 2.68067E-1 2.56795E-1 2.73261E-1 2.44627E-1 2.03136E-1 1.98432E-1 2.07038E-1 1.62167E-1 1.89351E-1 2.05823E-1 1.53901E-1 1.18263E-1 8.32289E-2 1.85322E-1 1.95742E-1 2.66641E-1 3.3297E-1 3.3383E-1 1.85966E-1 1.95102E-1 9.60336E-2 1.04128E-1 9.44305E-2 1.10391E-1 1.22094E-1 1.46399E-1 1.45563E-1 1.39992E-1 1.83702E-1 1.57124E-1 1.54801E-1 1.42721E-1 1.2084E-1 7.54524E-2 5.12495E-2 9.0227E-2 6.73511E-2 6.85398E-2 9.77319E-2 7.78049E-2 3.77101E-2 2.52935E-2 2.66344E-2 2.32997E-2 2.2752E-2 3.65616E-2 1.03174E-1 1.15208E-1 5.4464E-2 5.87101E-2 3.20568E-2 1.40487E-2 1.53131E-2 3.94474E-2 1.8171E-2 7.55817E-3 -9999 -9999 -9999 -9999 -9999 -9999 -9999 -9999 -9999 -9999 -9999 -9999 -9999 -9999 -9999
-9999 -9999 -9999 -9999 -9999 -9999 -9999 -9999 -9999 -9999 -9999 -9999 -9999 -9999 -9999 -9999 -9999 -9999 -9999 -9999 -9999 -9999 -9999 -9999 -9999 3.14042E-1 3.12249E-1 3.13913E-1 3.50394E-1 2.6886E-1 2.57946E-1 3.06485E-1 3.58651E-1 3.44836E-1 3.42418E-1 2.81745E-1 3.01176E-1 2.48773E-1 2.0111E-1 1.86019E-1 1.97554E-1 2.56646E-1 3.58743E-1 3.85659E-1 3.88481E-1 3.6999E-1 3.59825E-1 3.70907E-1 4.47281E-1 5.19065E-1 5.01293E-1 4.18317E-1 3.91705E-1 3.66749E-1 3.19012E-1 2.87233E-1 3.40773E-1 3.33485E-1 2.67392E-1 3.67639E-1 3.81873E-1 3.28398E-1 3.32495E-1 3.21965E-1 2.96638E-1 2.72766E-1 3.02661E-1 2.99983E-1 3.44347E-1 3.09297E-1 2.98106E-1 2.70325E-1 2.95506E-1 3.2384E-1 3.59318E-1 2.94014E-1 2.61524E-1 2.35403E-1 2.4277E-1 2.63563E-1 2.65317E-1 3.04973E-1 2.98016E-1 2.69088E-1 2.26406E-1 2.26751E-1 2.8105E-1 2.54661E-1 2.56885E-1 2.3741E-1 2.29381E-1 2.1724E-1 2.07821E-1 1.83277E-1 1.93745E-1 2.10782E-1 1.98571E-1 2.5097E-1 2.23073E-1 2.18559E-1 2.22091E-1 2.39206E-1 2.01446E-1 1.91723E-1 1.92293E-1 1.75205E-1 1.14281E-1 1.10489E-1 1.33757E-1 1.07943E-1 7.9877E-2 1.44902E-1 2.16521E-1 1.59245E-1 2.14463E-1 2.21796E-1 2.21525E-1 2.50012E-1 2.35005E-1 1.38048E-1 6.81654E-2 8.51058E-2 9.91245E-2 1.1778E-1 1.38508E-1 9.86819E-2 1.11138E-1 1.73587E-1 1.36816E-1 1.51489E-1 1.76738E-1 1.87242E-1 1.85631E-1 1.08796E-1 7.79567E-2 6.3447E-2 5.05653E-2 4.13752E-2 2.17193E-2 2.91719E-2 3.13808E-2 3.66627E-2 2.55631E-2 2.16681E-2 4.04812E-2 7.85736E-2 7.66896E-2 6.29972E-2 6.93962E-2 8.08607E-2 4.18313E-2 2.64155E-2 6.90626E-2 2.90782E-2 8.60365E-3 1.18588E-2 1.20335E-2 1.05891E-2 8.79579E-3 -9999 -9999 -9999 -9999 -9999 -9999 -9999 -9999 -9999 -9999 -9999
-9999 -9999 -9999 -9999 -9999 -9999 -9999 -9999 -9999 -9999 -9999 -9999 -9999 -9999 -9999 -9999 -9999 -9999 -9999 -9999 -9999 -9999 -9999 -9999 -9999 -9999 3.11361E-1 2.93096E-1 3.2005E-1 2.51976E-1 2.51743E-1 2.83685E-1 2.7327E-1 3.06376E-1 3.89406E-1 3.68199E-1 3.32897E-1 2.7389E-1 2.03791E-1 1.86106E-1 1.76E-1 1.48297E-1 2.10516E-1 3.35284E-1 3.65401E-1 3.28681E-1 3.3817E-1 3.56694E-1 3.57354E-1 4.2677E-1 4.28004E-1 4.6727E-1 4.0989E-1 4.09866E-1 3.69934E-1 2.8145E-1 3.15788E-1 2.65404E-1 3.35632E-1 4.07731E-1 4.1675E-1 3.75823E-1 3.33174E-1 3.38102E-1 3.36766E-1 2.97722E-1 3.0281E-1 2.76561E-1 3.22972E-1 3.38456E-1 2.72878E-1 2.73594E-1 2.65835E-1 2.82663E-1 3.16271E-1 2.89718E-1 2.73959E-1 2.31061E-1 2.41909E-1 2.31968E-1 2.21626E-1 2.66155E-1 2.64734E-1 2.20107E-1 2.64535E-1 2.44171E-1 2.86236E-1 2.82263E-1 2.85202E-1 2.73967E-1 2.22229E-1 2.12138E-1 1.76964E-1 1.83411E-1 1.66184E-1 1.53218E-1 1.69101E-1 1.99488E-1 1.50279E-1 1.50682E-1 1.54649E-1 1.88385E-1 1.94497E-1 1.82007E-1 2.63073E-1 2.27169E-1 1.75445E-1 1.51527E-1 1.42863E-1 1.21688E-1 2.14248E-1 2.06394E-1 1.06731E-1 1.10574E-1 1.1815E-1 1.31739E-1 1.03082E-1 5.80374E-2 1.36993E-1 1.73052E-1 1.27569E-1 1.1843E-1 1.28466E-1 1.40914E-1 1.42111E-1 1.17707E-1 1.03971E-1 1.476E-1 1.88619E-1 1.78576E-1 1.73699E-1 2.16996E-1 2.68662E-1 1.66468E-1 8.62812E-2 6.72576E-2 6.3428E-2 4.26917E-2 3.42722E-2 2.93297E-2 2.46408E-2 3.3397E-2 2.80673E-2 2.13436E-2 1.33947E-2 2.04376E-2 2.12124E-2 1.3923E-2 1.65594E-2 5.92958E-2 1.22883E-1 1.08772E-1 7.69171E-2 6.50813E-2 1.97994E-2 2.07562E-2 2.22612E-2 1.51566E-2 1.34856E-2 1.1436E-2 -9999 -9999 -9999 -9999 -9999 -9999 -9999 -9999 -9999 -9999
-9999 -9999 -9999 -9999 -9999 -9999 -9999 -9999 -9999 -9999 -9999 -9999 -9999 -9999 -9999 -9999 -9999 -9999 -9999 -9999 -9999 -9999 -9999 -9999 -9999 -9999 3.20531E-1 3.02412E-1 2.9114E-1 2.59675E-1 2.41749E-1 2.23601E-1 2.40369E-1 3.55577E-1 4.05457E-1 4.36687E-1 4.26686E-1 3.03153E-1 1.86921E-1 1.90016E-1 2.11813E-1 2.2674E-1 1.49249E-1 3.0187E-1 3.66617E-1 3.55808E-1 3.87445E-1 3.60603E-1 3.30359E-1 3.33249E-1 3.24331E-1 3.35013E-1 3.63847E-1 3.18686E-1 3.12568E-1 2.72595E-1 3.08752E-1 3.04465E-1 3.34114E-1 4.1407E-1 4.3939E-1 3.96031E-1 3.62375E-1 3.61688E-1 3.50129E-1 3.01696E-1 3.12212E-1 3.26795E-1 2.60908E-1 3.32016E-1 3.34794E-1 3.1727E-1 2.39859E-1 2.23863E-1 2.82467E-1 2.91546E-1 2.75423E-1 2.35013E-1 2.07323E-1 2.42944E-1 2.45173E-1 2.65842E-1 2.8714E-1 2.85945E-1 2.98782E-1 2.8695E-1 3.03139E-1 3.10581E-1 2.93676E-1 2.75004E-1 2.1325E-1 1.97724E-1 2.18523E-1 2.08082E-1 1.54498E-1 1.65597E-1 1.2979E-1 1.51616E-1 1.24156E-1 1.45733E-1 2.14239E-1 1.89425E-1 1.83417E-1 2.23301E-1 1.69191E-1 1.41165E-1 7.96247E-2 7.68577E-2 1.78218E-1 2.00762E-1 1.41669E-1 1.05516E-1 1.28022E-1 1.6205E-1 1.32734E-1 8.8658E-2 9.59985E-2 5.51471E-2 9.38917E-2 7.39515E-2 8.14193E-2 9.45421E-2 6.51457E-2 8.19916E-2 7.57412E-2 8.48586E-2 1.0778E-1 1.05637E-1 2.26932E-1 1.64623E-1 1.79927E-1 1.62585E-1 1.67438E-1 1.15175E-1 7.96573E-2 6.64741E-2 5.29442E-2 4.09294E-2 4.07894E-2 3.60922E-2 3.10229E-2 2.51326E-2 1.78469E-2 1.28072E-2 1.40495E-2 1.37054E-2 9.75797E-3 1.23705E-2 1.75007E-2 5.27209E-2 6.72409E-2 5.26781E-2 3.25784E-2 5.45896E-2 4.67889E-2 4.81352E-2 4.63156E-2 2.16428E-2 1.5161E-2 1.44683E-2 1.20148E-2 1.04472E-2 2.40288E-3 -9999 -9999 -9999 -9999 -9999 -9999 -9999
-9999 -9999 -9999 -9999 -9999 -9999 -9999 -9999 -9999 -9999 -9999 -9999 -9999 -9999 -9999 -9999 -9999 -9999 -9999 -9999 -9999 -9999 -9999 -9999 -9999 -9999 -9999 3.23398E-1 2.4306E-1 2.42336E-1 2.95253E-1 3.74701E-1 4.04269E-1 4.47325E-1 4.22872E-1 4.26633E-1 4.70954E-1 3.53815E-1 2.47448E-1 1.98021E-1 2.02245E-1 2.08262E-1 2.38545E-1 2.74666E-1 2.93068E-1 3.21264E-1 3.55772E-1 3.52974E-1 3.05691E-1 2.88378E-1 2.8592E-1 3.17952E-1 3.55669E-1 3.79152E-1 4.51097E-1 4.44397E-1 3.6984E-1 3.24472E-1 3.16929E-1 4.44143E-1 4.39905E-1 4.19411E-1 4.11252E-1 3.61957E-1 3.67954E-1 3.59714E-1 2.88151E-1 3.24739E-1 3.08117E-1 3.42973E-1 3.64401E-1 3.24715E-1 2.23804E-1 2.20616E-1 2.86615E-1 3.22197E-1 3.15087E-1 2.71756E-1 2.1635E-1 2.45659E-1 2.89679E-1 3.31785E-1 3.31363E-1 3.405E-1 3.85092E-1 3.60668E-1 3.18147E-1 3.20815E-1 2.96315E-1 2.58847E-1 2.1545E-1 2.09182E-1 1.38956E-1 1.05694E-1 1.44037E-1 1.35012E-1 1.05451E-1 1.41813E-1 1.26275E-1 1.16449E-1 1.48733E-1 1.16925E-1 1.48929E-1 1.24609E-1 8.64673E-2 1.08562E-1 9.92588E-2 7.82493E-2 4.93546E-2 5.72773E-2 9.92527E-2 2.02471E-1 1.86018E-1 1.40634E-1 1.16783E-1 9.84442E-2 1.4076E-1 8.11965E-2 9.23699E-2 7.72535E-2 1.08419E-1 1.04077E-1 7.17482E-2 7.14841E-2 9.25137E-2 7.80667E-2 1.07408E-1 1.11784E-1 1.65521E-1 1.90927E-1 1.26882E-1 1.20049E-1 9.34286E-2 6.95708E-2 7.72727E-2 7.32376E-2 6.83255E-2 4.36297E-2 4.40512E-2 4.3304E-2 5.45529E-2 3.40685E-2 3.09667E-2 2.11183E-2 1.7634E-2 1.36281E-2 1.11672E-2 1.04366E-2 1.36489E-2 1.55373E-2 9.72925E-3 1.04837E-2 1.30497E-2 2.8427E-2 2.85751E-2 4.51365E-2 5.5284E-2 1.92645E-2 1.25449E-2 8.04957E-3 4.04565E-3 2.39647E-3 1.33885E-3 2.41662E-3 -9999 -9999 -9999 -9999 -9999 -9999
-9999 -9999 -9999 -9999 -9999 -9999 -9999 -9999 -9999 -9999 -9999 -9999 -9999 -9999 -9999 -9999 -9999 -9999 -9999 -9999 -9999 -9999 -9999 -9999 -9999 -9999 -9999 -9999 2.91231E-1 2.67936E-1 2.66866E-1 3.15219E-1 3.57956E-1 4.0634E-1 3.69228E-1 3.8288E-1 3.80281E-1 3.02997E-1 2.66194E-1 3.25269E-1 2.81307E-1 2.94913E-1 2.98624E-1 3.08851E-1 2.96707E-1 2.70096E-1 3.29395E-1 4.0928E-1 4.22578E-1 3.49602E-1 3.20477E-1 2.62363E-1 3.21049E-1 3.97188E-1 3.9362E-1 3.83605E-1 3.92293E-1 4.15398E-1 3.37982E-1 4.41511E-1 3.98115E-1 4.46987E-1 4.07887E-1 3.66106E-1 3.79876E-1 4.488E-1 3.55262E-1 3.25063E-1 3.29827E-1 3.62131E-1 3.66287E-1 3.91691E-1 2.21523E-1 1.85379E-1 2.5731E-1 3.10094E-1 3.55088E-1 3.48333E-1 2.83499E-1 2.84082E-1 2.62278E-1 3.62533E-1 4.01244E-1 4.02197E-1 3.88321E-1 3.98614E-1 3.51337E-1 3.61398E-1 2.94931E-1 2.31312E-1 2.34547E-1 2.31042E-1 1.68654E-1 8.73648E-2 1.01387E-1 1.25569E-1 1.18011E-1 1.14699E-1 1.21889E-1 1.17761E-1 1.08634E-1 1.10597E-1 1.24277E-1 9.65486E-2 1.00967E-1 1.4336E-1 1.57165E-1 9.23638E-2 6.53131E-2 5.86066E-2 3.728E-2 8.00049E-2 2.23025E-1 2.14163E-1 1.32303E-1 8.367E-2 1.21221E-1 9.49599E-2 1.12833E-1 1.36468E-1 1.41379E-1 1.41174E-1 1.26733E-1 9.77223E-2 1.36288E-1 1.53315E-1 9.15243E-2 1.13157E-1 1.19509E-1 1.9008E-1 1.56774E-1 1.55966E-1 7.08341E-2 6.45982E-2 5.87564E-2 4.64525E-2 6.52142E-2 5.47614E-2 5.97255E-2 4.59512E-2 3.53253E-2 2.78805E-2 2.40956E-2 2.63452E-2 2.04292E-2 1.63183E-2 1.3292E-2 1.16203E-2 9.40093E-3 9.05714E-3 8.15765E-3 8.66887E-3 1.42811E-2 6.42438E-3 6.55739E-3 1.39045E-2 2.78855E-2 2.21873E-2 1.56897E-2 1.13582E-2 7.63947E-3 5.03108E-3 4.83599E-3 3.78206E-3 -9999 -9999 -9999 -9999 -9999 -9999
-9999 -9999 -9999 -9999 -9999 -9999 -9999 -9999 -9999 -9999 -9999 -9999 -9999 -9999 -9999 -9999 -9999 -9999 -9999 -9999 -9999 -9999 -9999 -9999 -9999 -9999 -9999 -9999 -9999 2.20119E-1 2.29244E-1 2.44498E-1 2.40133E-1 3.15214E-1 3.41388E-1 3.21791E-1 3.52588E-1 2.98071E-1 3.0956E-1 3.81902E-1 2.76215E-1 2.44127E-1 3.61796E-1 3.77832E-1 3.91772E-1 4.3417E-1 4.76768E-1 4.85992E-1 4.67278E-1 4.27507E-1 3.30544E-1 2.61867E-1 2.27713E-1 2.9821E-1 3.81508E-1 3.468E-1 3.62539E-1 3.68954E-1 3.65996E-1 4.00465E-1 3.68654E-1 4.1949E-1 3.67932E-1 3.40553E-1 3.80369E-1 4.33202E-1 4.48874E-1 3.94872E-1 3.70908E-1 3.54737E-1 3.63244E-1 4.1511E-1 3.17003E-1 2.2095E-1 2.11682E-1 2.26807E-1 3.2804E-1 3.3744E-1 2.92924E-1 2.97905E-1 2.63347E-1 3.01539E-1 3.78296E-1 4.07059E-1 4.22422E-1 4.09184E-1 3.71116E-1 4.24519E-1 3.72666E-1 2.87815E-1 2.50484E-1 2.44055E-1 1.62724E-1 1.20041E-1 1.24778E-1 1.46874E-1 1.52774E-1 1.22134E-1 1.36222E-1 1.53401E-1 1.34037E-1 9.9476E-2 1.17497E-1 9.14907E-2 9.9305E-2 1.6719E-1 1.79581E-1 1.0675E-1 7.39308E-2 6.06631E-2 4.64515E-2 4.58851E-2 2.05873E-1 1.87606E-1 1.05296E-1 9.82259E-2 1.84779E-1 1.63915E-1 1.71665E-1 2.28498E-1 2.39964E-1 1.87856E-1 1.91776E-1 1.48381E-1 1.62427E-1 1.75772E-1 1.23933E-1 1.13924E-1 1.39873E-1 1.59533E-1 1.85783E-1 1.50036E-1 8.99022E-2 7.08851E-2 5.01258E-2 4.7333E-2 3.18145E-2 2.91037E-2 4.09046E-2 5.30247E-2 2.82559E-2 1.68659E-2 2.02392E-2 1.58471E-2 1.32746E-2 1.57633E-2 1.32488E-2 1.15734E-2 9.28698E-3 8.56635E-3 6.95166E-3 5.50455E-3 4.71237E-3 4.22778E-3 9.06379E-3 2.06477E-2 2.53985E-2 2.88827E-2 1.50517E-2 6.14003E-3 -9999 2.87897E-3 -9999 -9999 -9999 -9999 -9999 -9999 -9999 -9999
-9999 -9999 -9999 -9999 -9999 -9999 -9999 -9999 -9999 -9999 -9999 -9999 -9999 -9999 -9999 -9999 -9999 -9999 -9999 -9999 -9999 -9999 -9999 -9999 -9999 -9999 -9999 -9999 -9999 2.06452E-1 2.25743E-1 1.99772E-1 2.52742E-1 3.30714E-1 2.96214E-1 2.98281E-1 3.44235E-1 3.22375E-1 2.94991E-1 2.96097E-1 2.67086E-1 2.5728E-1 3.77668E-1 3.96007E-1 4.2326E-1 4.74647E-1 4.35784E-1 4.14458E-1 4.54181E-1 4.8998E-1 4.2705E-1 2.99622E-1 2.40869E-1 2.24363E-1 2.13086E-1 2.98077E-1 3.18846E-1 3.49143E-1 3.82476E-1 3.78793E-1 3.6134E-1 3.61216E-1 3.63885E-1 3.76541E-1 3.66558E-1 3.9816E-1 4.371E-1 4.67943E-1 4.13174E-1 3.93652E-1 4.03826E-1 3.68807E-1 3.84817E-1 3.18627E-1 2.49943E-1 2.21475E-1 2.29493E-1 2.55827E-1 2.8574E-1 2.88271E-1 2.57497E-1 2.62847E-1 2.99789E-1 4.05213E-1 4.50417E-1 4.39267E-1 4.0463E-1 4.14164E-1 3.96945E-1 3.42353E-1 2.6325E-1 2.04109E-1 1.53728E-1 2.15659E-1 2.30701E-1 2.12617E-1 1.75111E-1 1.31125E-1 1.59523E-1 1.4536E-1 1.39435E-1 1.30594E-1 1.3044E-1 1.1279E-1 8.17468E-2 1.41863E-1 1.45855E-1 1.26875E-1 6.86378E-2 7.01702E-2 7.43898E-2 1.25604E-1 2.14706E-1 2.49937E-1 1.43613E-1 9.32388E-2 1.61089E-1 1.99635E-1 1.64676E-1 1.78641E-1 2.27105E-1 2.48377E-1 2.31388E-1 1.68384E-1 1.06846E-1 1.08861E-1 1.33594E-1 1.25489E-1 1.28476E-1 8.85771E-2 1.05037E-1 1.66124E-1 1.1147E-1 7.24084E-2 7.34795E-2 5.0056E-2 4.07383E-2 2.12795E-2 2.30397E-2 2.6092E-2 3.21852E-2 2.69589E-2 2.46621E-2 1.13427E-2 1.04892E-2 1.49092E-2 1.22327E-2 8.65075E-3 5.6677E-3 8.22921E-3 6.06168E-3 4.31109E-3 3.95719E-3 5.12043E-3 1.41028E-2 2.31143E-2 3.33879E-2 1.53844E-2 -9999 -9999 -9999 -9999 -9999 -9999 -9999 -9999 -9999 -9999 -9999 -9999
-9999 -9999 -9999 -9999 -9999 -9999 -9999 -9999 -9999 -9999 -9999 -9999 -9999 -9999 -9999 -9999 -9999 -9999 -9999 -9999 -9999 -9999 -9999 -9999 -9999 -9999 -9999 -9999 -9999 -9999 2.05408E-1 2.45416E-1 3.00204E-1 3.72139E-1 2.94428E-1 2.83684E-1 3.6029E-1 3.29255E-1 2.72022E-1 2.64196E-1 2.32347E-1 2.98253E-1 3.2571E-1 4.27843E-1 4.32557E-1 4.42979E-1 4.33926E-1 3.87094E-1 4.28471E-1 4.34637E-1 4.38107E-1 4.30052E-1 4.41939E-1 3.58925E-1 2.94411E-1 2.65221E-1 2.67442E-1 3.47904E-1 3.6636E-1 3.40532E-1 3.367E-1 3.45392E-1 3.56437E-1 3.78777E-1 3.64609E-1 3.64626E-1 3.67549E-1 3.82333E-1 4.47609E-1 4.54442E-1 4.46704E-1 3.68797E-1 3.25569E-1 3.30381E-1 2.91251E-1 3.26259E-1 2.93547E-1 2.31461E-1 2.49106E-1 3.30874E-1 2.81371E-1 2.65627E-1 2.99622E-1 3.55064E-1 4.07976E-1 4.17978E-1 4.06216E-1 4.22239E-1 4.13849E-1 3.86943E-1 3.12035E-1 2.49224E-1 2.04413E-1 2.39112E-1 2.66898E-1 2.40087E-1 1.74015E-1 1.3595E-1 1.28274E-1 1.30979E-1 1.62168E-1 1.62551E-1 1.58193E-1 1.3959E-1 1.53492E-1 1.50274E-1 1.47531E-1 9.09632E-2 7.85949E-2 7.35673E-2 1.09847E-1 9.31861E-2 1.12279E-1 2.35495E-1 1.9583E-1 1.12956E-1 1.07427E-1 1.92083E-1 1.50438E-1 1.25681E-1 1.62723E-1 1.95536E-1 1.99274E-1 1.95043E-1 1.46473E-1 1.04339E-1 1.12436E-1 1.14646E-1 9.52972E-2 7.20794E-2 1.04304E-1 1.39085E-1 1.12548E-1 6.87204E-2 8.43466E-2 5.21259E-2 3.17111E-2 3.17028E-2 1.86669E-2 1.68754E-2 1.90288E-2 2.77471E-2 3.00699E-2 1.86046E-2 1.99624E-2 3.89573E-2 2.47472E-2 1.8276E-2 1.3479E-2 1.09203E-2 6.10595E-3 4.95044E-3 5.14042E-3 1.51862E-2 2.61798E-2 2.55658E-2 1.46171E-2 1.03802E-2 -9999 -9999 -9999 -9999 -9999 -9999 -9999 -9999 -9999 -9999 -9999 -9999
-9999 -9999 -9999 -9999 -9999 -9999 -9999 -9999 -9999 -9999 -9999 -9999 -9999 -9999 -9999 -9999 -9999 -9999 -9999 -9999 -9999 -9999 -9999 -9999 -9999 -9999 -9999 -9999 -9999 -9999 -9999 1.68141E-1 2.55217E-1 2.65814E-1 2.46725E-1 1.98312E-1 2.53162E-1 3.32928E-1 2.68024E-1 2.13741E-1 1.72222E-1 2.22984E-1 3.12325E-1 3.64906E-1 4.19455E-1 4.11611E-1 3.9475E-1 3.59854E-1 4.17201E-1 3.88826E-1 4.2994E-1 4.48802E-1 4.51087E-1 4.43528E-1 4.05458E-1 4.03426E-1 3.24205E-1 3.39678E-1 3.60433E-1 3.0546E-1 2.46617E-1 2.72739E-1 4.04478E-1 3.328E-1 3.43515E-1 3.27324E-1 3.35982E-1 3.5347E-1 3.96744E-1 3.92265E-1 3.52746E-1 3.18853E-1 2.80185E-1 2.61546E-1 3.27707E-1 3.49349E-1 3.44633E-1 2.50231E-1 2.76144E-1 3.60305E-1 3.02331E-1 2.70357E-1 2.86036E-1 3.10038E-1 3.36298E-1 3.5908E-1 3.90445E-1 3.74979E-1 3.86126E-1 3.92524E-1 3.27074E-1 2.44419E-1 2.43616E-1 2.74978E-1 2.58652E-1 2.35588E-1 1.75223E-1 1.68081E-1 1.25473E-1 1.6886E-1 1.93231E-1 2.22194E-1 2.11335E-1 1.6713E-1 1.48512E-1 1.74402E-1 1.38213E-1 6.87986E-2 6.38703E-2 1.09757E-1 7.29285E-2 5.17154E-2 7.00305E-2 2.30014E-1 1.98116E-1 1.35223E-1 7.74431E-2 1.25594E-1 1.51475E-1 1.12123E-1 8.87188E-2 1.23414E-1 1.41966E-1 1.5217E-1 1.47962E-1 1.21459E-1 1.15395E-1 9.69523E-2 7.39713E-2 7.51338E-2 7.844E-2 7.66404E-2 1.1467E-1 8.96264E-2 9.45582E-2 6.85974E-2 4.24211E-2 4.0697E-2 2.83047E-2 1.21899E-2 1.17963E-2 3.29549E-2 8.16979E-2 7.84426E-2 6.60286E-2 6.30512E-2 6.91166E-2 7.04264E-2 4.89794E-2 2.77576E-2 8.20741E-3 1.19406E-2 1.74432E-2 2.25682E-2 3.53334E-2 1.11045E-2 1.09971E-2 -9999 -9999 -9999 -9999 -9999 -9999 -9999 -9999 -9999 -9999 -9999 -9999 -9999
-9999 -9999 -9999 -9999 -9999 -9999 -9999 -9999 -9999 -9999 -9999 -9999 -9999 -9999 -9999 -9999 -9999 -9999 -9999 -9999 -9999 -9999 -9999 -9999 -9999 -9999 -9999 -9999 -9999 -9999 -9999 -9999 -9999 2.54426E-1 2.19318E-1 1.79688E-1 1.82594E-1 2.70908E-1 2.53487E-1 1.55824E-1 1.35863E-1 2.23103E-1 3.24182E-1 3.06988E-1 3.52628E-1 3.57981E-1 3.4017E-1 3.37959E-1 3.43388E-1 3.09931E-1 3.22606E-1 3.83199E-1 4.01442E-1 4.18368E-1 4.39035E-1 4.03549E-1 3.74132E-1 3.75603E-1 3.69364E-1 3.60555E-1 2.7721E-1 2.06155E-1 2.61968E-1 3.01644E-1 3.27928E-1 2.68865E-1 2.38483E-1 3.25705E-1 3.38471E-1 3.34991E-1 3.2229E-1 2.58329E-1 1.86683E-1 2.06692E-1 2.63331E-1 3.02861E-1 3.11261E-1 2.93652E-1 2.63702E-1 2.951E-1 2.96596E-1 2.82266E-1 2.99367E-1 3.27467E-1 2.48243E-1 2.37195E-1 3.07336E-1 3.81093E-1 3.92923E-1 4.10955E-1 3.67597E-1 3.02896E-1 3.05078E-1 2.90235E-1 2.27549E-1 2.11309E-1 1.62727E-1 1.66884E-1 1.27426E-1 1.58154E-1 1.7604E-1 2.35477E-1 2.27317E-1 1.78071E-1 1.81438E-1 1.81112E-1 1.13356E-1 7.79276E-2 6.63139E-2 6.50398E-2 5.03419E-2 5.22014E-2 1.43641E-1 2.53104E-1 2.21285E-1 1.73391E-1 9.21311E-2 9.16593E-2 1.38995E-1 1.10406E-1 6.73614E-2 5.86809E-2 1.0369E-1 1.3444E-1 1.22301E-1 1.01633E-1 8.37091E-2 8.17862E-2 6.61385E-2 7.32623E-2 4.36742E-2 4.72543E-2 4.50495E-2 6.2178E-2 7.42679E-2 1.0033E-1 5.55376E-2 4.69326E-2 2.03814E-2 1.3865E-2 3.16587E-2 9.50594E-2 1.13048E-1 4.74061E-2 2.0244E-2 1.78522E-2 1.59401E-2 1.98014E-2 4.17878E-2 4.46616E-2 2.81435E-2 2.44485E-2 2.44337E-2 2.47201E-2 1.18106E-2 8.01853E-3 -9999 -9999 -9999 -9999 -9999 -9999 -9999 -9999 -9999 -9999 -9999 -9999 -9999 -9999
-9999 -9999 -9999 -9999 -9999 -9999 -9999 -9999 -9999 -9999 -9999 -9999 -9999 -9999 -9999 -9999 -9999 -9999 -9999 -9999 -9999 -9999 -9999 -9999 -9999 -9999 -9999 -9999 -9999 -9999 -9999 -9999 -9999 -9999 2.53069E-1 2.11026E-1 1.67919E-1 1.99593E-1 1.57872E-1 1.35982E-1 1.87391E-1 2.10775E-1 2.14E-1 2.79431E-1 3.27643E-1 3.21427E-1 3.05462E-1 3.42373E-1 2.63917E-1 1.67465E-1 2.0407E-1 3.39031E-1 3.9011E-1 4.43384E-1 4.67509E-1 4.65711E-1 4.13659E-1 3.83278E-1 4.21626E-1 4.21678E-1 3.94783E-1 2.89656E-1 2.36706E-1 2.53057E-1 2.01088E-1 1.25173E-1 1.39416E-1 3.29656E-1 2.66915E-1 2.95308E-1 3.16352E-1 2.88747E-1 2.48962E-1 2.05984E-1 1.96331E-1 2.11347E-1 2.53448E-1 2.70062E-1 2.38479E-1 2.93807E-1 2.76081E-1 2.76178E-1 3.17128E-1 3.1168E-1 2.60224E-1 1.94501E-1 2.22816E-1 3.39455E-1 4.05104E-1 3.79665E-1 3.78597E-1 3.38122E-1 3.32751E-1 2.76757E-1 2.19754E-1 2.05207E-1 1.94675E-1 2.02679E-1 2.10604E-1 1.83902E-1 1.91859E-1 2.35511E-1 2.17031E-1 1.77995E-1 2.1528E-1 2.2152E-1 1.33591E-1 8.2213E-2 8.28588E-2 6.66841E-2 7.13242E-2 5.34722E-2 1.35794E-1 2.339E-1 2.25812E-1 1.61717E-1 7.9105E-2 6.79791E-2 1.15662E-1 1.21403E-1 7.90133E-2 4.87676E-2 4.7172E-2 1.01375E-1 9.16011E-2 8.73085E-2 8.21456E-2 7.92855E-2 6.56905E-2 4.6222E-2 4.34516E-2 5.27603E-2 3.03466E-2 2.7818E-2 2.13131E-2 5.05805E-2 5.42698E-2 3.83428E-2 1.98099E-2 1.68486E-2 3.25689E-2 4.20477E-2 3.46689E-2 2.09334E-2 9.75236E-3 7.33049E-3 4.29011E-3 4.85349E-3 1.88277E-2 4.40263E-2 2.67228E-2 3.02573E-2 1.22824E-2 9.0234E-3 9.05729E-3 -9999 -9999 -9999 -9999 -9999 -9999 -9999 -9999 -9999 -9999 -9999 -9999 -9999 -9999 -9999
-9999 -9999 -9999 -9999 -9999 -9999 -9999 -9999 -9999 -9999 -9999 -9999 -9999 -9999 -9999 -9999 -9999 -9999 -9999 -9999 -9999 -9999 -9999 -9999 -9999 -9999 -9999 -9999 -9999 -9999 -9999 -9999 -9999 -9999 -9999 2.42387E-1 2.3109E-1 2.13063E-1 1.9149E-1 1.49296E-1 2.07881E-1 2.38118E-1 2.44135E-1 2.39634E-1 2.14262E-1 2.06096E-1 1.79469E-1 2.00183E-1 1.5252E-1 1.23105E-1 1.62082E-1 2.30231E-1 3.28208E-1 4.12513E-1 4.54128E-1 4.97168E-1 4.93268E-1 4.55786E-1 4.37111E-1 4.97823E-1 4.9786E-1 4.46308E-1 3.23058E-1 2.26024E-1 1.71026E-1 9.6916E-2 1.25994E-1 1.54314E-1 2.65479E-1 2.25113E-1 2.32596E-1 2.58536E-1 2.59143E-1 2.23736E-1 2.10151E-1 1.54584E-1 1.82845E-1 2.38828E-1 2.9182E-1 3.23628E-1 3.28728E-1 2.61716E-1 2.77028E-1 2.9549E-1 2.68701E-1 1.84254E-1 1.88537E-1 2.75238E-1 3.65869E-1 3.92475E-1 3.53189E-1 3.05183E-1 2.87884E-1 2.56297E-1 2.19841E-1 1.99196E-1 2.13001E-1 2.35624E-1 2.8258E-1 2.70892E-1 2.69126E-1 2.44167E-1 2.37448E-1 2.63189E-1 2.78753E-1 2.72328E-1 2.29259E-1 8.94678E-2 7.81297E-2 7.60825E-2 8.25748E-2 5.78295E-2 1.03413E-1 2.10083E-1 1.91354E-1 8.85993E-2 3.07651E-2 5.41097E-2 8.9016E-2 9.47043E-2 1.11618E-1 8.43567E-2 5.30698E-2 5.80646E-2 9.14672E-2 8.92884E-2 8.33483E-2 8.6699E-2 6.31541E-2 4.91788E-2 4.65782E-2 4.70522E-2 4.36696E-2 2.89458E-2 1.73524E-2 2.57654E-2 6.3754E-2 4.33806E-2 3.63694E-2 2.93571E-2 4.00105E-2 2.15752E-2 1.24479E-2 1.31198E-2 1.06653E-2 8.89122E-3 3.08022E-3 6.66833E-3 1.78278E-2 1.82667E-2 2.56207E-2 1.80778E-2 6.76516E-3 6.08658E-3 5.20411E-3 -9999 -9999 -9999 -9999 -9999 -9999 -9999 -9999 -9999 -9999 -9999 -9999 -9999 -9999 -9999
-9999 -9999 -9999 -9999 -9999 -9999 -9999 -9999 -9999 -9999 -9999 -9999 -9999 -9999 -9999 -9999 -9999 -9999 -9999 -9999 -9999 -9999 -9999 -9999 -9999 -9999 -9999 -9999 -9999 -9999 -9999 -9999 -9999 -9999 -9999 -9999 2.62812E-1 2.15371E-1 2.04939E-1 1.70321E-1 1.3025E-1 1.53005E-1 1.85374E-1 2.04389E-1 1.86193E-1 1.50127E-1 1.23043E-1 1.80558E-1 2.37276E-1 2.2807E-1 2.57662E-1 2.65391E-1 2.82848E-1 3.70304E-1 5.15633E-1 4.85141E-1 5.12745E-1 4.97024E-1 5.01836E-1 4.98876E-1 4.69542E-1 4.46501E-1 4.14513E-1 3.05493E-1 2.47497E-1 1.76219E-1 1.42855E-1 1.2328E-1 1.37415E-1 1.6001E-1 1.99273E-1 2.256E-1 2.81376E-1 3.00398E-1 3.04065E-1 2.60127E-1 2.19982E-1 2.24828E-1 2.63543E-1 3.53734E-1 3.85323E-1 3.28041E-1 3.60657E-1 3.7678E-1 2.91048E-1 2.46298E-1 2.13712E-1 2.55342E-1 3.06056E-1 3.20649E-1 2.91794E-1 2.64002E-1 2.54502E-1 2.15504E-1 2.07806E-1 2.11632E-1 2.16974E-1 2.79667E-1 2.93721E-1 3.09216E-1 3.06702E-1 2.67473E-1 2.76761E-1 3.00965E-1 2.97351E-1 2.95786E-1 2.54141E-1 1.25763E-1 3.94571E-2 3.41484E-2 5.60603E-2 8.66785E-2 1.10482E-1 1.31638E-1 9.41337E-2 7.68556E-2 3.13822E-2 5.87008E-2 8.5331E-2 6.17707E-2 7.22502E-2 6.93332E-2 5.49522E-2 4.50251E-2 7.97809E-2 5.46764E-2 5.63768E-2 6.62057E-2 6.33191E-2 5.29747E-2 5.43091E-2 5.64139E-2 5.54767E-2 3.95698E-2 3.53109E-2 3.31085E-2 3.77437E-2 3.26771E-2 2.36639E-2 2.80754E-2 2.77738E-2 1.93579E-2 1.064E-2 5.93509E-3 5.50361E-3 3.77514E-3 4.02547E-3 1.91893E-2 1.3096E-2 1.58145E-2 8.12182E-3 5.41548E-3 3.34854E-3 -9999 -9999 -9999 -9999 -9999 -9999 -9999 -9999 -9999 -9999 -9999 -9999 -9999 -9999 -9999 -9999 -9999
-9999 -9999 -9999 -9999 -9999 -9999 -9999 -9999 -9999 -9999 -9999 -9999 -9999 -9999 -9999 -9999 -9999 -9999 -9999 -9999 -9999 -9999 -9999 -9999 -9999 -9999 -9999 -9999 -9999 -9999 -9999 -9999 -9999 -9999 -9999 -9999 -9999 1.28085E-1 1.52225E-1 1.35976E-1 8.55621E-2 6.61794E-2 8.61834E-2 1.1245E-1 1.25288E-1 1.50712E-1 1.61145E-1 2.82772E-1 4.331E-1 4.61771E-1 3.4975E-1 3.02682E-1 2.87405E-1 3.02808E-1 4.27458E-1 4.14413E-1 4.74E-1 5.10789E-1 4.90311E-1 4.80277E-1 4.74234E-1 4.74292E-1 4.38492E-1 3.26822E-1 3.07663E-1 2.71263E-1 1.81746E-1 1.06855E-1 9.34365E-2 1.3604E-1 1.78187E-1 3.29187E-1 2.90786E-1 3.47641E-1 4.10715E-1 4.06378E-1 3.49928E-1 2.43558E-1 2.61057E-1 3.35268E-1 3.81449E-1 3.9211E-1 3.58295E-1 4.09536E-1 3.29347E-1 2.89747E-1 2.37302E-1 2.34044E-1 2.55377E-1 2.67355E-1 2.64535E-1 2.60474E-1 2.86919E-1 3.14592E-1 3.07751E-1 3.01658E-1 3.14231E-1 2.95624E-1 2.82247E-1 2.7982E-1 3.00384E-1 2.84162E-1 2.87014E-1 3.01812E-1 2.63975E-1 2.85127E-1 2.38649E-1 1.06483E-1 4.25323E-2 2.82855E-2 2.69284E-2 7.70375E-2 1.20502E-1 1.04405E-1 7.25812E-2 5.84997E-2 6.99424E-2 6.8406E-2 9.35097E-2 7.84917E-2 6.08172E-2 6.99172E-2 5.47016E-2 7.77133E-2 8.39863E-2 5.70393E-2 4.52629E-2 6.13752E-2 5.87156E-2 4.98966E-2 3.43398E-2 2.47572E-2 3.11694E-2 2.7671E-2 2.12574E-2 2.81973E-2 2.07161E-2 1.69889E-2 1.89656E-2 1.68667E-2 1.67437E-2 9.85593E-3 5.66073E-3 4.54098E-3 5.90653E-3 8.791E-3 1.36772E-2 1.54253E-2 1.18618E-2 3.66559E-3 2.78758E-3 2.08787E-3 -9999 -9999 -9999 -9999 -9999 -9999 -9999 -9999 -9999 -9999 -9999 -9999 -9999 -9999 -9999 -9999 -9999 -9999
-9999 -9999 -9999 -9999 -9999 -9999 -9999 -9999 -9999 -9999 -9999 -9999 -9999 -9999 -9999 -9999 -9999 -9999 -9999 -9999 -9999 -9999 -9999 -9999 -9999 -9999 -9999 -9999 -9999 -9999 -9999 1.47658E-1 1.44181E-1 -9999 -9999 2.50516E-1 1.52239E-1 1.31837E-1 1.24913E-1 9.86737E-2 1.11188E-1 8.56671E-2 8.50356E-2 8.13116E-2 9.96864E-2 1.30187E-1 2.60168E-1 3.30628E-1 4.01109E-1 4.55747E-1 4.11239E-1 3.54957E-1 3.75255E-1 3.12004E-1 3.63381E-1 4.26411E-1 4.59829E-1 4.73643E-1 4.60679E-1 4.63554E-1 4.55825E-1 4.65548E-1 4.77258E-1 3.7793E-1 2.33133E-1 1.9028E-1 1.31735E-1 1.52642E-1 1.20221E-1 1.13351E-1 1.47528E-1 3.16573E-1 3.5183E-1 3.25725E-1 3.97845E-1 4.00823E-1 3.75543E-1 3.58308E-1 3.23611E-1 3.17538E-1 3.21384E-1 3.87498E-1 4.05828E-1 3.81819E-1 3.97794E-1 3.46719E-1 3.12116E-1 2.53781E-1 2.61042E-1 3.09818E-1 2.71416E-1 2.74179E-1 3.32096E-1 3.39883E-1 3.02083E-1 2.82488E-1 2.67234E-1 3.06118E-1 2.61294E-1 2.38405E-1 2.81743E-1 2.71918E-1 2.80292E-1 2.43414E-1 2.23529E-1 2.44626E-1 2.18919E-1 8.86966E-2 3.98268E-2 2.81795E-2 1.82173E-2 5.86022E-2 1.33249E-1 1.8936E-1 1.39612E-1 8.79142E-2 5.746E-2 8.89716E-2 8.59887E-2 5.48397E-2 3.31793E-2 3.77611E-2 8.02114E-2 1.25664E-1 6.88257E-2 5.77747E-2 4.97729E-2 5.94011E-2 5.59002E-2 5.63281E-2 3.91039E-2 2.80313E-2 2.28386E-2 2.35509E-2 2.82653E-2 2.44538E-2 2.47822E-2 1.91611E-2 2.24358E-2 2.2928E-2 1.71404E-2 8.6784E-3 4.97933E-3 5.89572E-3 1.39462E-2 1.98814E-2 2.07794E-2 1.29722E-2 6.63677E-3 -9999 -9999 -9999 -9999 -9999 -9999 -9999 -9999 -9999 -9999 -9999 -9999 -9999 -9999 -9999 -9999 -9999 -9999 -9999 -9999 -9999
-9999 -9999 -9999 -9999 -9999 -9999 -9999 -9999 -9999 -9999 -9999 -9999 -9999 -9999 -9999 -9999 -9999 -9999 -9999 -9999 -9999 -9999 -9999 -9999 -9999 -9999 -9999 -9999 -9999 -9999 2.40852E-1 1.18146E-1 1.35129E-1 -9999 -9999 2.00514E-1 1.76322E-1 2.63797E-1 1.54588E-1 9.6604E-2 1.849E-1 1.37228E-1 1.49472E-1 1.09108E-1 9.3792E-2 1.58071E-1 3.34543E-1 4.45478E-1 4.36165E-1 4.7401E-1 4.7357E-1 4.25015E-1 4.13464E-1 3.32364E-1 3.42164E-1 3.98383E-1 4.6346E-1 4.5425E-1 4.40995E-1 4.53581E-1 4.56284E-1 4.59025E-1 4.82531E-1 4.74866E-1 3.94796E-1 2.62073E-1 2.02025E-1 3.10151E-1 2.64604E-1 1.14231E-1 1.40098E-1 2.40534E-1 3.92844E-1 3.46379E-1 3.85672E-1 4.46901E-1 4.10991E-1 4.09153E-1 3.50662E-1 2.49826E-1 2.54138E-1 2.67132E-1 3.75136E-1 3.96769E-1 3.87149E-1 3.76372E-1 3.33317E-1 2.77715E-1 2.28812E-1 2.74155E-1 2.84726E-1 2.78322E-1 2.9147E-1 3.43878E-1 3.28666E-1 2.61288E-1 2.7128E-1 2.71338E-1 2.39469E-1 2.06475E-1 2.24259E-1 2.52739E-1 2.67873E-1 2.09724E-1 1.94244E-1 2.17873E-1 1.91318E-1 1.52119E-1 8.16143E-2 2.49791E-2 1.7581E-2 4.90866E-2 1.24165E-1 1.3696E-1 1.58859E-1 8.90865E-2 5.92302E-2 7.20853E-2 6.3783E-2 6.52331E-2 5.31092E-2 5.44435E-2 8.00729E-2 1.1187E-1 4.89734E-2 4.06143E-2 3.95352E-2 4.10253E-2 4.39685E-2 4.62057E-2 3.67522E-2 3.21103E-2 2.7423E-2 2.38194E-2 2.65794E-2 3.8157E-2 2.46913E-2 2.26869E-2 2.5688E-2 2.81617E-2 1.6827E-2 1.01305E-2 5.96347E-3 3.57617E-3 4.47351E-3 8.926E-3 1.31714E-2 8.4815E-3 9.51189E-3 -9999 -9999 -9999 -9999 -9999 -9999 -9999 -9999 -9999 -9999 -9999 -9999 -9999 -9999 -9999 -9999 -9999 -9999 -9999 -9999 -9999
-9999 -9999 -9999 -9999 -9999 -9999 -9999 -9999 -9999 -9999 -9999 -9999 -9999 -9999 -9999 -9999 -9999 -9999 -9999 -9999 -9999 -9999 -9999 -9999 -9999 -9999 -9999 -9999 -9999 -9999 2.09826E-1 9.59916E-2 9.89194E-2 1.17791E-1 1.70081E-1 1.80199E-1 1.46447E-1 2.5683E-1 2.69381E-1 1.82703E-1 2.48112E-1 2.84352E-1 2.15345E-1 1.61105E-1 1.3241E-1 1.50334E-1 2.67706E-1 3.99144E-1 4.54158E-1 4.83305E-1 4.74908E-1 4.78427E-1 4.03885E-1 3.3211E-1 3.98021E-1 4.41783E-1 4.33282E-1 4.34462E-1 4.54696E-1 4.44171E-1 4.36605E-1 4.47285E-1 4.75243E-1 5.21442E-1 5.13218E-1 5.02026E-1 4.19311E-1 3.00373E-1 1.92694E-1 1.59531E-1 1.17116E-1 1.57015E-1 3.07728E-1 4.32473E-1 4.26369E-1 4.6273E-1 4.8304E-1 4.19838E-1 3.57799E-1 2.43001E-1 2.20684E-1 2.11452E-1 2.44302E-1 3.35094E-1 3.83538E-1 3.73934E-1 3.46183E-1 2.66097E-1 2.27443E-1 2.65001E-1 2.94883E-1 2.74672E-1 2.6689E-1 2.94967E-1 2.92461E-1 2.18097E-1 2.24679E-1 2.58202E-1 2.19097E-1 1.63495E-1 1.82004E-1 2.08554E-1 2.31463E-1 1.72705E-1 1.80029E-1 1.83059E-1 1.42124E-1 1.04232E-1 5.20611E-2 2.53585E-2 1.75799E-2 7.09016E-2 1.01153E-1 7.04939E-2 7.74083E-2 8.79971E-2 5.7863E-2 6.57359E-2 8.71269E-2 6.79452E-2 2.77433E-2 2.98732E-2 8.51633E-2 6.39644E-2 3.42142E-2 3.40384E-2 3.17238E-2 2.6493E-2 3.08344E-2 3.35608E-2 3.6925E-2 3.84956E-2 3.35075E-2 3.52487E-2 3.67412E-2 3.39181E-2 2.13489E-2 1.68727E-2 1.40668E-2 9.94467E-3 6.96992E-3 8.26003E-3 6.91563E-3 3.08894E-3 3.16788E-3 8.49324E-3 9.71575E-3 6.41242E-3 7.6131E-3 2.36173E-3 -9999 -9999 -9999 -9999 -9999 -9999 -9999 -9999 -9999 -9999 -9999 -9999 -9999 -9999 -9999 -9999 -9999 -9999 -9999 -9999
-9999 -9999 -9999 -9999 -9999 -9999 -9999 -9999 -9999 -9999 -9999 -9999 -9999 -9999 -9999 -9999 -9999 -9999 -9999 -9999 -9999 -9999 -9999 -9999 -9999 -9999 -9999 -9999 -9999 -9999 1.28566E-1 1.33929E-1 9.90552E-2 1.19503E-1 1.18515E-1 1.3652E-1 1.31274E-1 1.28659E-1 2.5265E-1 2.38584E-1 1.41911E-1 2.23783E-1 3.01889E-1 2.883E-1 2.4746E-1 2.00009E-1 3.04127E-1 4.00743E-1 4.33156E-1 4.44283E-1 4.52006E-1 4.53727E-1 4.26186E-1 3.65798E-1 4.40946E-1 4.71386E-1 4.50073E-1 4.47254E-1 4.24166E-1 3.96742E-1 3.79498E-1 3.73958E-1 4.36228E-1 4.94788E-1 5.07883E-1 4.99834E-1 4.61227E-1 3.08103E-1 1.64058E-1 1.45108E-1 1.07038E-1 1.70709E-1 2.62254E-1 3.64963E-1 4.36568E-1 4.63627E-1 4.61802E-1 4.27662E-1 3.25196E-1 2.37546E-1 2.3615E-1 2.52817E-1 2.44777E-1 2.6308E-1 2.95033E-1 3.69964E-1 3.61245E-1 2.856E-1 2.3022E-1 2.7148E-1 3.32757E-1 2.95634E-1 2.64378E-1 2.96977E-1 2.95768E-1 2.49179E-1 1.89857E-1 2.60464E-1 2.2112E-1 1.38349E-1 1.41076E-1 1.59115E-1 2.02385E-1 1.70242E-1 1.75928E-1 1.93492E-1 1.13601E-1 4.33513E-2 2.78722E-2 2.94546E-2 4.67784E-2 5.31158E-2 7.23854E-2 8.61064E-2 4.84146E-2 3.41906E-2 3.20175E-2 3.51979E-2 7.02866E-2 5.93176E-2 3.6663E-2 3.34197E-2 8.10532E-2 4.43642E-2 2.34439E-2 3.24087E-2 3.03129E-2 2.699E-2 2.77922E-2 3.63093E-2 3.10868E-2 3.50917E-2 3.66081E-2 4.05147E-2 2.57024E-2 2.0062E-2 1.79851E-2 1.17757E-2 8.82207E-3 5.87548E-3 4.11356E-3 3.9377E-3 3.65935E-3 2.45946E-3 3.03045E-3 3.31317E-3 3.78767E-3 4.93178E-3 7.19581E-3 2.7154E-3 -9999 -9999 -9999 -9999 -9999 -9999 -9999 -9999 -9999 -9999 -9999 -9999 -9999 -9999 -9999 -9999 -9999 -9999 -9999 -9999
-9999 -9999 -9999 -9999 -9999 -9999 -9999 -9999 -9999 -9999 -9999 -9999 -9999 -9999 -9999 -9999 -9999 -9999 -9999 -9999 -9999 -9999 -9999 -9999 -9999 -9999 -9999 -9999 -9999 -9999 -9999 -9999 2.14892E-1 1.5329E-1 9.40088E-2 7.62437E-2 1.25303E-1 1.12742E-1 1.25891E-1 1.42042E-1 1.47312E-1 1.61061E-1 1.76479E-1 1.95589E-1 2.51099E-1 2.8049E-1 3.46445E-1 3.97317E-1 3.96839E-1 4.15811E-1 4.32322E-1 4.58359E-1 4.43503E-1 4.23835E-1 4.33776E-1 4.7274E-1 4.67084E-1 4.76558E-1 3.98319E-1 3.66269E-1 3.21703E-1 3.02954E-1 3.42008E-1 3.90963E-1 3.78639E-1 4.28476E-1 3.94159E-1 3.44839E-1 2.72901E-1 2.69075E-1 1.728E-1 1.98182E-1 2.21854E-1 3.11742E-1 4.29536E-1 4.83387E-1 4.99089E-1 4.74871E-1 4.36033E-1 2.88751E-1 1.71798E-1 1.61315E-1 1.6665E-1 1.52289E-1 1.44824E-1 2.52058E-1 3.14093E-1 2.87639E-1 2.65072E-1 2.73252E-1 3.26301E-1 3.63251E-1 3.13565E-1 2.32344E-1 2.79222E-1 2.86864E-1 2.48662E-1 2.49963E-1 2.03894E-1 1.12037E-1 1.15571E-1 1.13574E-1 1.66111E-1 1.37955E-1 1.42501E-1 1.56719E-1 5.25906E-2 1.58221E-2 3.12814E-2 4.99546E-2 3.96488E-2 3.24404E-2 3.09506E-2 6.17458E-2 6.48603E-2 6.83585E-2 7.13705E-2 6.77987E-2 6.05359E-2 3.93259E-2 4.51774E-2 3.95463E-2 9.36583E-2 4.86213E-2 2.97282E-2 3.66904E-2 3.86561E-2 5.36888E-2 5.59323E-2 3.80025E-2 2.07067E-2 2.49553E-2 2.48593E-2 2.60662E-2 2.03217E-2 1.818E-2 1.61629E-2 8.82522E-3 6.89885E-3 4.15323E-3 4.29053E-3 5.81201E-3 5.66102E-3 1.19649E-2 4.58323E-3 1.78531E-3 2.25961E-3 2.35034E-3 6.1232E-3 -9999 -9999 -9999 -9999 -9999 -9999 -9999 -9999 -9999 -9999 -9999 -9999 -9999 -9999 -9999 -9999 -9999 -9999 -9999 -9999 -9999
-9999 -9999 -9999 -9999 -9999 -9999 -9999 -9999 -9999 -9999 -9999 -9999 -9999 -9999 -9999 -9999 -9999 -9999 -9999 -9999 -9999 -9999 -9999 -9999 -9999 -9999 -9999 -9999 -9999 -9999 -9999 -9999 -9999 1.97688E-1 1.24685E-1 8.47643E-2 6.37197E-2 9.8077E-2 6.05498E-2 7.93762E-2 1.23974E-1 1.55543E-1 1.5225E-1 1.43029E-1 2.1002E-1 3.3169E-1 3.55382E-1 3.14918E-1 3.45273E-1 4.14011E-1 4.24018E-1 4.62182E-1 4.53657E-1 4.60581E-1 3.86611E-1 4.51714E-1 4.82086E-1 4.74309E-1 4.21296E-1 3.90975E-1 3.18987E-1 2.23465E-1 2.48501E-1 2.9602E-1 3.22983E-1 3.71028E-1 3.27483E-1 3.67726E-1 4.1136E-1 2.4355E-1 1.85088E-1 2.22425E-1 2.37402E-1 3.39841E-1 4.37556E-1 4.78073E-1 5.20132E-1 5.04779E-1 4.71882E-1 3.74507E-1 3.05705E-1 1.7297E-1 1.46479E-1 1.28232E-1 1.18318E-1 1.22988E-1 1.80191E-1 2.58388E-1 2.84408E-1 3.09006E-1 3.15109E-1 3.60795E-1 3.65585E-1 2.63216E-1 1.66277E-1 2.65824E-1 2.53119E-1 2.43731E-1 1.51258E-1 1.04713E-1 1.09265E-1 1.00605E-1 1.04177E-1 1.01505E-1 9.59323E-2 1.02997E-1 2.85017E-2 1.85075E-2 4.14882E-2 5.54566E-2 3.19541E-2 2.66899E-2 3.55857E-2 3.82763E-2 6.02703E-2 8.23826E-2 6.65373E-2 5.18262E-2 4.88148E-2 7.50222E-2 6.36173E-2 8.42522E-2 9.56374E-2 3.83176E-2 3.60143E-2 3.92479E-2 3.53813E-2 7.28336E-2 5.71001E-2 3.86117E-2 2.01135E-2 1.80303E-2 1.53368E-2 1.9683E-2 1.97502E-2 1.61675E-2 1.51061E-2 1.34592E-2 8.91557E-3 3.9994E-3 2.8375E-3 5.88913E-3 1.86862E-2 2.30965E-2 4.58232E-3 1.87425E-3 4.15486E-3 8.9071E-4 -9999 -9999 -9999 -9999 -9999 -9999 -9999 -9999 -9999 -9999 -9999 -9999 -9999 -9999 -9999 -9999 -9999 -9999 -9999 -9999 -9999 -9999
-9999 -9999 -9999 -9999 -9999 -9999 -9999 -9999 -9999 -9999 -9999 -9999 -9999 -9999 -9999 -9999 -9999 -9999 -9999 -9999 -9999 -9999 -9999 -9999 -9999 -9999 -9999 -9999 -9999 -9999 -9999 -9999 -9999 2.13384E-1 1.2169E-1 9.27173E-2 6.3257E-2 8.50901E-2 7.81632E-2 7.18737E-2 1.07638E-1 1.17945E-1 1.04236E-1 8.32334E-2 1.17215E-1 2.28456E-1 2.70207E-1 2.9166E-1 4.21671E-1 4.41579E-1 4.69847E-1 4.5194E-1 4.69994E-1 4.06041E-1 3.78582E-1 4.18255E-1 4.69252E-1 4.5745E-1 4.50889E-1 4.06666E-1 3.38395E-1 2.63373E-1 2.2926E-1 2.27909E-1 2.88518E-1 3.7658E-1 3.16426E-1 1.956E-1 3.48151E-1 2.8882E-1 2.0929E-1 2.17426E-1 2.15412E-1 2.59854E-1 4.08307E-1 4.57038E-1 5.14278E-1 5.22085E-1 4.84716E-1 4.22869E-1 3.15888E-1 3.40959E-1 1.99174E-1 1.91789E-1 1.79789E-1 1.58257E-1 1.40926E-1 1.69948E-1 2.89796E-1 3.51143E-1 3.44899E-1 3.80423E-1 4.20455E-1 3.74396E-1 2.09835E-1 1.78886E-1 2.19895E-1 2.09566E-1 1.36461E-1 1.03163E-1 8.6826E-2 1.04798E-1 1.07965E-1 8.43189E-2 1.20746E-1 8.34844E-2 2.39495E-2 1.8094E-2 3.98398E-2 4.29145E-2 3.84457E-2 4.81721E-2 6.06488E-2 5.91814E-2 7.33255E-2 1.23871E-1 1.13396E-1 9.13493E-2 8.31318E-2 1.36E-1 1.02135E-1 1.11881E-1 6.83013E-2 5.56854E-2 6.80187E-2 6.05629E-2 3.69081E-2 5.5547E-2 2.42028E-2 2.35543E-2 1.25329E-2 1.28505E-2 1.98893E-2 2.8552E-2 3.04896E-2 1.44985E-2 8.09797E-3 6.40398E-3 3.72541E-3 2.63366E-3 4.36494E-3 6.20402E-3 6.41951E-3 1.08076E-2 7.72714E-3 3.29209E-3 1.75508E-3 2.41684E-4 -9999 -9999 -9999 -9999 -9999 -9999 -9999 -9999 -9999 -9999 -9999 -9999 -9999 -9999 -9999 -9999 -9999 -9999 -9999 -9999 -9999 -9999
-9999 -9999 -9999 -9999 -9999 -9999 -9999 -9999 -9999 -9999 -9999 -9999 -9999 -9999 -9999 -9999 -9999 -9999 -9999 -9999 -9999 -9999 -9999 -9999 -9999 -9999 -9999 -9999 -9999 -9999 -9999 -9999 -9999 -9999 1.1572E-1 1.06821E-1 8.20313E-2 1.05885E-1 1.35694E-1 1.46581E-1 1.31872E-1 1.50317E-1 1.60884E-1 1.53625E-1 1.27996E-1 1.75274E-1 2.44127E-1 2.83796E-1 3.96498E-1 4.56597E-1 4.79832E-1 4.45489E-1 4.44776E-1 3.79618E-1 3.79738E-1 4.38169E-1 4.23786E-1 4.39335E-1 4.40033E-1 4.1682E-1 3.61669E-1 3.0701E-1 2.48893E-1 1.89782E-1 2.33204E-1 3.35833E-1 3.30368E-1 1.85976E-1 1.55613E-1 2.42294E-1 2.12685E-1 2.27179E-1 2.08697E-1 2.53855E-1 4.04212E-1 4.72626E-1 4.93036E-1 5.34082E-1 5.12273E-1 4.69339E-1 3.69532E-1 3.14998E-1 3.52592E-1 2.9065E-1 2.39645E-1 2.77884E-1 2.73149E-1 2.26421E-1 2.09988E-1 2.93713E-1 3.64652E-1 3.57961E-1 3.83481E-1 4.19933E-1 2.96583E-1 2.13892E-1 1.87049E-1 1.66681E-1 1.45736E-1 1.33704E-1 8.45028E-2 8.47705E-2 5.58643E-2 7.94177E-2 1.14513E-1 8.39779E-2 2.73865E-2 1.51643E-2 2.65989E-2 3.81556E-2 3.88024E-2 3.11262E-2 3.68154E-2 5.38625E-2 8.82538E-2 1.04522E-1 9.61959E-2 9.18547E-2 1.20399E-1 1.5152E-1 1.44801E-1 1.28138E-1 1.01583E-1 9.4398E-2 9.20368E-2 1.06911E-1 7.1668E-2 4.59658E-2 2.05191E-2 1.73162E-2 1.3762E-2 1.57845E-2 3.05113E-2 2.86089E-2 2.75817E-2 8.13783E-3 6.21479E-3 5.49603E-3 3.06476E-3 5.86044E-3 7.85467E-3 6.18854E-3 3.98303E-3 1.55948E-3 1.23869E-3 3.16111E-3 1.2993E-3 8.02417E-5 -9999 -9999 -9999 -9999 -9999 -9999 -9999 -9999 -9999 -9999 -9999 -9999 -9999 -9999 -9999 -9999 -9999 -9999 -9999 -9999 -9999 -9999
-9999 -9999 -9999 -9999 -9999 -9999 -9999 -9999 -9999 -9999 -9999 -9999 -9999 -9999 -9999 -9999 -9999 -9999 -9999 -9999 -9999 -9999 -9999 -9999 -9999 -9999 -9999 -9999 -9999 -9999 -9999 -9999 -9999 -9999 -9999 1.37848E-1 1.13879E-1 1.31345E-1 1.29059E-1 1.87111E-1 1.38266E-1 1.79326E-1 2.4089E-1 2.70768E-1 2.66769E-1 2.20954E-1 2.56065E-1 3.09354E-1 3.43541E-1 4.20797E-1 4.69223E-1 4.52814E-1 4.26815E-1 3.85958E-1 3.91301E-1 3.79109E-1 4.1387E-1 4.60281E-1 4.703E-1 4.41822E-1 4.15701E-1 3.73013E-1 3.05913E-1 2.10261E-1 1.82657E-1 2.13941E-1 1.44443E-1 1.26296E-1 1.6975E-1 2.24041E-1 1.68054E-1 2.23178E-1 2.20628E-1 2.73661E-1 4.37601E-1 4.85975E-1 4.90874E-1 4.98499E-1 5.07769E-1 5.24592E-1 4.58042E-1 3.06417E-1 2.98594E-1 3.34365E-1 3.7834E-1 3.43335E-1 3.04844E-1 2.96212E-1 2.29751E-1 2.48627E-1 3.49335E-1 3.74184E-1 3.44427E-1 3.66732E-1 3.0638E-1 2.37229E-1 1.8798E-1 1.62568E-1 2.02329E-1 1.7545E-1 1.22981E-1 8.11698E-2 6.67092E-2 7.11484E-2 8.21162E-2 6.58305E-2 5.46283E-2 2.03314E-2 3.62188E-2 4.50751E-2 3.49481E-2 1.98964E-2 3.0493E-2 2.79962E-2 3.88798E-2 5.40697E-2 3.76511E-2 3.77857E-2 5.91414E-2 8.91614E-2 8.83406E-2 9.04673E-2 5.55498E-2 2.74448E-2 2.05695E-2 3.54067E-2 7.88128E-2 8.38011E-2 4.6163E-2 2.90908E-2 1.89255E-2 1.92175E-2 2.47767E-2 2.91763E-2 1.3684E-2 7.10142E-3 3.02422E-3 3.43755E-3 4.4486E-3 4.67669E-3 2.45494E-3 2.9929E-3 6.9933E-3 3.94256E-3 2.18625E-3 1.39214E-3 2.34953E-4 1.22688E-4 -9999 -9999 -9999 -9999 -9999 -9999 -9999 -9999 -9999 -9999 -9999 -9999 -9999 -9999 -9999 -9999 -9999 -9999 -9999 -9999 -9999 -9999
-9999 -9999 -9999 -9999 -9999 -9999 -9999 -9999 -9999 -9999 -9999 -9999 -9999 -9999 -9999 -9999 -9999 -9999 -9999 -9999 -9999 -9999 -9999 -9999 -9999 -9999 -9999 -9999 -9999 -9999 -9999 -9999 -9999 -9999 -9999 6.59996E-2 1.08708E-1 1.87147E-1 1.57456E-1 1.31911E-1 1.68992E-1 1.52719E-1 2.19169E-1 3.48339E-1 3.28972E-1 2.12019E-1 2.16607E-1 3.30437E-1 3.97945E-1 3.89064E-1 4.29676E-1 4.29775E-1 4.33381E-1 3.9334E-1 3.99066E-1 3.96342E-1 4.20432E-1 4.30652E-1 4.30213E-1 4.62766E-1 4.8369E-1 4.71038E-1 3.94876E-1 2.3562E-1 1.39517E-1 1.72476E-1 1.3208E-1 1.18417E-1 1.76111E-1 2.28318E-1 1.6267E-1 2.26045E-1 2.1415E-1 2.30146E-1 4.16631E-1 4.68591E-1 5.24113E-1 4.97564E-1 4.73394E-1 4.27277E-1 4.97995E-1 3.51395E-1 2.79551E-1 2.39472E-1 2.6851E-1 3.35927E-1 2.45196E-1 2.62637E-1 2.4312E-1 2.21796E-1 3.41453E-1 3.72424E-1 3.58177E-1 3.40442E-1 3.20585E-1 2.5839E-1 2.05662E-1 1.41263E-1 2.19438E-1 2.53477E-1 1.80995E-1 1.08982E-1 8.50537E-2 4.66512E-2 3.94481E-2 6.42446E-2 7.10331E-2 4.61209E-2 4.79982E-2 5.25545E-2 5.5039E-2 2.9959E-2 1.95229E-2 1.71603E-2 1.89205E-2 2.98305E-2 3.01287E-2 2.52439E-2 2.99802E-2 2.93146E-2 3.06001E-2 5.71136E-2 6.08586E-2 3.60326E-2 1.70241E-2 1.40997E-2 2.06572E-2 2.955E-2 2.82268E-2 2.10228E-2 1.8073E-2 2.24452E-2 2.45828E-2 2.08918E-2 6.54058E-3 4.18371E-3 3.61723E-3 3.43368E-3 1.99764E-3 1.52066E-3 1.08368E-3 1.88413E-3 4.4426E-3 2.90077E-3 9.35441E-4 2.63429E-4 1.26346E-4 -9999 -9999 -9999 -9999 -9999 -9999 -9999 -9999 -9999 -9999 -9999 -9999 -9999 -9999 -9999 -9999 -9999 -9999 -9999 -9999 -9999 -9999 -9999
-9999 -9999 -9999 -9999 -9999 -9999 -9999 -9999 -9999 -9999 -9999 -9999 -9999 -9999 -9999 -9999 -9999 -9999 -9999 -9999 -9999 -9999 -9999 -9999 -9999 -9999 -9999 -9999 -9999 -9999 -9999 -9999 -9999 -9999 8.302E-2 9.28052E-2 1.25909E-1 1.31483E-1 1.09354E-1 1.01535E-1 1.60927E-1 1.45117E-1 1.74002E-1 2.70414E-1 3.81383E-1 2.70787E-1 1.82242E-1 2.44357E-1 3.90734E-1 4.09345E-1 3.97632E-1 4.14159E-1 4.42553E-1 4.22615E-1 4.06564E-1 3.92386E-1 3.95357E-1 4.13033E-1 4.40397E-1 4.42379E-1 4.66623E-1 4.86115E-1 4.48569E-1 2.72428E-1 1.9733E-1 1.72068E-1 1.84993E-1 1.58925E-1 1.87778E-1 2.0636E-1 2.06727E-1 1.94244E-1 1.90309E-1 2.24476E-1 4.0415E-1 4.82801E-1 4.41282E-1 4.23311E-1 3.91201E-1 3.7651E-1 4.93472E-1 4.81886E-1 4.17041E-1 2.37272E-1 2.02779E-1 2.17856E-1 1.93297E-1 2.55981E-1 2.26685E-1 1.75971E-1 2.78679E-1 3.41542E-1 3.05814E-1 2.9937E-1 2.68475E-1 2.10265E-1 1.93117E-1 1.89191E-1 1.76645E-1 1.96254E-1 1.79785E-1 1.39365E-1 6.90712E-2 5.73011E-2 2.77856E-2 3.40921E-2 4.14735E-2 4.77066E-2 5.32406E-2 4.77611E-2 5.4354E-2 3.31406E-2 2.63814E-2 2.40679E-2 2.6693E-2 4.2423E-2 6.60939E-2 4.64054E-2 2.3451E-2 2.66891E-2 1.62673E-2 2.06558E-2 4.19702E-2 6.78263E-2 5.87421E-2 3.33101E-2 2.33715E-2 2.02975E-2 -9999 -9999 -9999 -9999 -9999 1.5876E-2 6.95117E-3 5.02753E-3 4.35419E-3 3.42469E-3 1.42418E-3 1.23727E-3 2.74561E-3 5.01149E-3 2.10353E-3 9.61638E-4 3.36703E-4 2.85777E-4 -9999 -9999 -9999 -9999 -9999 -9999 -9999 -9999 -9999 -9999 -9999 -9999 -9999 -9999 -9999 -9999 -9999 -9999 -9999 -9999 -9999 -9999 -9999 -9999
-9999 -9999 -9999 -9999 -9999 -9999 -9999 -9999 -9999 -9999 -9999 -9999 -9999 -9999 -9999 -9999 -9999 -9999 -9999 -9999 -9999 -9999 -9999 -9999 -9999 -9999 -9999 -9999 -9999 -9999 -9999 -9999 -9999 -9999 -9999 -9999 1.44892E-1 8.83881E-2 7.19189E-2 9.55766E-2 1.30272E-1 1.62519E-1 2.51361E-1 2.79054E-1 3.24698E-1 3.42735E-1 2.48952E-1 2.01504E-1 2.81984E-1 4.09045E-1 4.26357E-1 4.38294E-1 4.24856E-1 4.20129E-1 4.1552E-1 3.74634E-1 4.1907E-1 4.29609E-1 4.41506E-1 4.49647E-1 4.56439E-1 4.84077E-1 4.47487E-1 3.04787E-1 2.10584E-1 1.95605E-1 2.11513E-1 1.64111E-1 1.74545E-1 1.68404E-1 1.49335E-1 1.37795E-1 1.39625E-1 2.09547E-1 4.24717E-1 4.34187E-1 4.18058E-1 3.65175E-1 3.61845E-1 3.70337E-1 3.75683E-1 4.64817E-1 4.89517E-1 3.59371E-1 1.90006E-1 1.47988E-1 1.54281E-1 2.11297E-1 2.82407E-1 1.86525E-1 2.37546E-1 2.54277E-1 2.15641E-1 2.41766E-1 2.37281E-1 2.49982E-1 2.50196E-1 2.35603E-1 1.63701E-1 1.2631E-1 1.41817E-1 1.36418E-1 1.0362E-1 7.07557E-2 3.56093E-2 2.61172E-2 2.32325E-2 3.92777E-2 4.19828E-2 5.80923E-2 4.82921E-2 3.68146E-2 3.65174E-2 4.78973E-2 3.91623E-2 4.56267E-2 5.45364E-2 5.50713E-2 4.41776E-2 3.3525E-2 1.94327E-2 1.38204E-2 1.84101E-2 3.19183E-2 5.80794E-2 5.90425E-2 4.13554E-2 2.68614E-2 -9999 -9999 -9999 -9999 -9999 1.93792E-2 8.17221E-3 4.04698E-3 3.41498E-3 2.72444E-3 1.42648E-3 2.24492E-3 2.84697E-3 3.93407E-3 4.07945E-3 1.98205E-3 3.25018E-3 -9999 -9999 -9999 -9999 -9999 -9999 -9999 -9999 -9999 -9999 -9999 -9999 -9999 -9999 -9999 -9999 -9999 -9999 -9999 -9999 -9999 -9999 -9999 -9999 -9999
-9999 -9999 -9999 -9999 -9999 -9999 -9999 -9999 -9999 -9999 -9999 -9999 -9999 -9999 -9999 -9999 -9999 -9999 -9999 -9999 -9999 -9999 -9999 -9999 -9999 -9999 -9999 -9999 -9999 -9999 -9999 -9999 -9999 -9999 -9999 -9999 -9999 1.04172E-1 4.57183E-2 9.04043E-2 1.25602E-1 1.68063E-1 2.60356E-1 2.90721E-1 3.28035E-1 2.83478E-1 2.80165E-1 2.27521E-1 2.70913E-1 4.05043E-1 4.2029E-1 3.91972E-1 4.22178E-1 4.00229E-1 4.07961E-1 3.80878E-1 4.06112E-1 4.40074E-1 4.14069E-1 4.30653E-1 4.51876E-1 4.42288E-1 4.39654E-1 2.5822E-1 1.51522E-1 1.16006E-1 1.29847E-1 1.4495E-1 1.24834E-1 1.92726E-1 2.84904E-1 2.84905E-1 2.5534E-1 3.47277E-1 4.9002E-1 5.17068E-1 4.98213E-1 4.25783E-1 3.13976E-1 3.0821E-1 3.10644E-1 3.48366E-1 4.31317E-1 4.32793E-1 3.72616E-1 2.88297E-1 2.14275E-1 1.80054E-1 1.8486E-1 1.80041E-1 1.97835E-1 2.09513E-1 2.01918E-1 2.31321E-1 2.50804E-1 3.16021E-1 3.61187E-1 2.96336E-1 1.89242E-1 9.62215E-2 1.13862E-1 9.67945E-2 8.49025E-2 5.49264E-2 2.84066E-2 1.53943E-2 1.13265E-2 2.32535E-2 3.42284E-2 2.76073E-2 2.08542E-2 2.83776E-2 2.87127E-2 2.78293E-2 2.3453E-2 2.77547E-2 3.4645E-2 3.74782E-2 4.22188E-2 5.70177E-2 5.15654E-2 3.481E-2 3.17995E-2 2.53447E-2 3.2508E-2 -9999 -9999 -9999 -9999 -9999 -9999 -9999 -9999 1.10694E-2 5.35977E-3 3.81407E-3 3.538E-3 1.47814E-3 1.04774E-3 -9999 -9999 -9999 -9999 -9999 -9999 -9999 -9999 -9999 -9999 -9999 -9999 -9999 -9999 -9999 -9999 -9999 -9999 -9999 -9999 -9999 -9999 -9999 -9999 -9999 -9999 -9999 -9999 -9999 -9999 -9999
-9999 -9999 -9999 -9999 -9999 -9999 -9999 -9999 -9999 -9999 -9999 -9999 -9999 -9999 -9999 -9999 -9999 -9999 -9999 -9999 -9999 -9999 -9999 -9999 -9999 -9999 -9999 -9999 -9999 -9999 -9999 -9999 -9999 -9999 -9999 -9999 -9999 -9999 1.06399E-1 9.61593E-2 9.9056E-2 1.25806E-1 1.72702E-1 2.17038E-1 2.68102E-1 2.3253E-1 2.47192E-1 2.36296E-1 2.29661E-1 3.07239E-1 3.77644E-1 4.19561E-1 4.222E-1 3.77857E-1 3.53646E-1 3.63323E-1 3.72199E-1 4.21725E-1 4.38623E-1 4.49362E-1 4.12908E-1 4.24681E-1 3.49873E-1 1.92644E-1 1.04631E-1 7.00809E-2 7.7878E-2 9.03743E-2 1.01229E-1 1.86634E-1 3.56729E-1 4.69994E-1 4.90431E-1 4.81138E-1 5.26439E-1 4.83062E-1 5.1688E-1 4.77658E-1 4.2358E-1 3.18844E-1 3.2421E-1 3.41189E-1 3.45397E-1 3.74194E-1 3.62391E-1 4.49216E-1 3.34335E-1 1.34002E-1 1.2806E-1 1.47209E-1 1.77361E-1 2.19517E-1 2.65641E-1 3.44833E-1 2.69301E-1 3.21386E-1 3.66539E-1 3.3946E-1 2.23292E-1 1.50185E-1 1.07684E-1 8.79381E-2 8.16355E-2 4.26288E-2 1.87202E-2 1.57521E-2 2.66905E-2 4.51591E-2 2.39104E-2 1.02005E-2 7.28657E-3 8.49448E-3 1.91545E-2 1.87803E-2 1.18303E-2 1.51097E-2 1.87932E-2 2.32825E-2 5.58536E-2 9.42203E-2 1.11053E-1 1.14809E-1 9.46636E-2 -9999 -9999 -9999 -9999 -9999 -9999 -9999 -9999 -9999 -9999 6.70423E-3 4.17547E-3 -9999 -9999 -9999 -9999 -9999 -9999 -9999 -9999 -9999 -9999 -9999 -9999 -9999 -9999 -9999 -9999 -9999 -9999 -9999 -9999 -9999 -9999 -9999 -9999 -9999 -9999 -9999 -9999 -9999 -9999 -9999 -9999 -9999 -9999 -9999
-9999 -9999 -9999 -9999 -9999 -9999 -9999 -9999 -9999 -9999 -9999 -9999 -9999 -9999 -9999 -9999 -9999 -9999 -9999 -9999 -9999 -9999 -9999 -9999 -9999 -9999 -9999 -9999 -9999 -9999 -9999 -9999 -9999 -9999 -9999 -9999 -9999 -9999 -9999 7.53005E-2 7.99463E-2 7.65906E-2 1.14327E-1 1.24989E-1 2.03506E-1 2.25725E-1 2.34105E-1 2.63204E-1 2.21668E-1 2.18496E-1 2.65143E-1 3.59678E-1 3.85096E-1 3.38535E-1 3.19342E-1 3.79399E-1 3.61105E-1 3.59638E-1 4.39359E-1 4.41086E-1 4.62729E-1 4.76617E-1 4.30419E-1 3.28436E-1 1.51819E-1 1.3257E-1 1.59048E-1 8.49506E-2 1.12282E-1 9.97522E-2 2.46052E-1 4.32489E-1 4.72416E-1 4.83681E-1 5.1824E-1 4.76589E-1 4.60883E-1 5.06346E-1 4.58271E-1 4.24521E-1 3.51776E-1 3.45748E-1 3.51253E-1 3.22191E-1 2.81236E-1 3.4448E-1 2.62204E-1 1.40857E-1 1.34207E-1 1.31834E-1 1.79915E-1 2.13741E-1 2.38251E-1 2.98753E-1 3.48997E-1 3.2324E-1 3.17946E-1 3.25329E-1 2.45103E-1 1.63753E-1 1.26635E-1 1.0734E-1 1.00378E-1 6.46243E-2 3.065E-2 2.6844E-2 5.38047E-2 5.04693E-2 2.1226E-2 8.59914E-3 9.38609E-3 6.71941E-3 7.31178E-3 1.11342E-2 1.18351E-2 1.37424E-2 8.19043E-3 2.33843E-2 6.44163E-2 8.84456E-2 8.86862E-2 7.61129E-2 5.48708E-2 -9999 -9999 -9999 -9999 -9999 -9999 -9999 -9999 -9999 -9999 -9999 -9999 -9999 -9999 -9999 -9999 -9999 -9999 -9999 -9999 -9999 -9999 -9999 -9999 -9999 -9999 -9999 -9999 -9999 -9999 -9999 -9999 -9999 -9999 -9999 -9999 -9999 -9999 -9999 -9999 -9999 -9999 -9999 -9999 -9999 -9999 -9999
-9999 -9999 -9999 -9999 -9999 -9999 -9999 -9999 -9999 -9999 -9999 -9999 -9999 -9999 -9999 -9999 -9999 -9999 -9999 -9999 -9999 -9999 -9999 -9999 -9999 -9999 -9999 -9999 -9999 -9999 -9999 -9999 -9999 -9999 -9999 -9999 -9999 1.99531E-1 9.32114E-2 1.12836E-1 1.5628E-1 1.06272E-1 5.04073E-2 6.89213E-2 1.50968E-1 9.57992E-2 1.72834E-1 2.50403E-1 2.08065E-1 1.47246E-1 1.69012E-1 2.54549E-1 3.53508E-1 3.32076E-1 3.51561E-1 3.44855E-1 3.62169E-1 3.76912E-1 4.33142E-1 4.53851E-1 5.11306E-1 4.63782E-1 4.23773E-1 4.31445E-1 2.49054E-1 2.00188E-1 2.04362E-1 7.71941E-2 1.4968E-1 1.24316E-1 1.54177E-1 2.21586E-1 4.00108E-1 3.52791E-1 4.92027E-1 5.05288E-1 3.85141E-1 4.19084E-1 4.17352E-1 4.06783E-1 3.69892E-1 3.42883E-1 3.4985E-1 3.62291E-1 3.46439E-1 2.40775E-1 1.92981E-1 1.56488E-1 1.50504E-1 1.67102E-1 2.32995E-1 2.51478E-1 2.11308E-1 2.6523E-1 3.48213E-1 3.39887E-1 3.18532E-1 3.10209E-1 3.2545E-1 2.45158E-1 2.17861E-1 1.84611E-1 1.53357E-1 1.07482E-1 3.17848E-2 3.10924E-2 4.94338E-2 5.01011E-2 3.61152E-2 2.42785E-2 1.80908E-2 5.95764E-3 6.5507E-3 6.67157E-3 1.12339E-2 2.26895E-2 1.84137E-2 2.30069E-2 3.70138E-2 7.50719E-2 5.70707E-2 5.30665E-2 3.38213E-2 -9999 -9999 -9999 -9999 -9999 -9999 -9999 -9999 -9999 -9999 -9999 -9999 -9999 -9999 -9999 -9999 -9999 -9999 -9999 -9999 -9999 -9999 -9999 -9999 -9999 -9999 -9999 -9999 -9999 -9999 -9999 -9999 -9999 -9999 -9999 -9999 -9999 -9999 -9999 -9999 -9999 -9999 -9999 -9999 -9999 -9999 -9999
-9999 -9999 -9999 -9999 -9999 -9999 -9999 -9999 -9999 -9999 -9999 -9999 -9999 -9999 -9999 -9999 -9999 -9999 -9999 -9999 -9999 -9999 -9999 -9999 -9999 -9999 -9999 -9999 -9999 -9999 -9999 -9999 -9999 -9999 -9999 -9999 -9999 -9999 1.89078E-1 1.89682E-1 2.7853E-1 1.3917E-1 4.07723E-2 4.54885E-2 5.8752E-2 6.33616E-2 9.68002E-2 2.11949E-1 2.11313E-1 1.35708E-1 1.28487E-1 1.67431E-1 2.69833E-1 3.1814E-1 3.9033E-1 3.82578E-1 4.05769E-1 4.07264E-1 4.19317E-1 4.65295E-1 4.71672E-1 4.09417E-1 3.22369E-1 4.00543E-1 3.41425E-1 2.08477E-1 1.6327E-1 6.71813E-2 1.31057E-1 1.59185E-1 1.37677E-1 1.85089E-1 2.51258E-1 1.9071E-1 3.81188E-1 4.79604E-1 4.45243E-1 3.25823E-1 3.93751E-1 3.43875E-1 3.37061E-1 3.40029E-1 3.26747E-1 3.13457E-1 3.52851E-1 3.03586E-1 2.10838E-1 1.67498E-1 1.8685E-1 2.29768E-1 2.34341E-1 2.74516E-1 2.58611E-1 2.50398E-1 3.06274E-1 3.31157E-1 3.52186E-1 3.52291E-1 3.42551E-1 3.58645E-1 3.30186E-1 2.84322E-1 2.00488E-1 9.7013E-2 4.25986E-2 5.40199E-2 8.07531E-2 8.12089E-2 6.76116E-2 3.9648E-2 2.27982E-2 9.37482E-3 4.38544E-3 4.1088E-3 1.0861E-2 1.78717E-2 2.89674E-2 3.39311E-2 3.3125E-2 2.96045E-2 3.01654E-2 2.0874E-2 1.27852E-2 -9999 -9999 -9999 -9999 -9999 -9999 -9999 -9999 -9999 -9999 -9999 -9999 -9999 -9999 -9999 -9999 -9999 -9999 -9999 -9999 -9999 -9999 -9999 -9999 -9999 -9999 -9999 -9999 -9999 -9999 -9999 -9999 -9999 -9999 -9999 -9999 -9999 -9999 -9999 -9999 -9999 -9999 -9999 -9999 -9999 -9999 -9999
-9999 -9999 -9999 -9999 -9999 -9999 -9999 -9999 -9999 -9999 -9999 -9999 -9999 -9999 -9999 -9999 -9999 -9999 -9999 -9999 -9999 -9999 -9999 -9999 -9999 -9999 -9999 -9999 -9999 -9999 -9999 -9999 -9999 -9999 -9999 -9999 -9999 -9999 2.28003E-1 1.27549E-1 2.17001E-1 1.65797E-1 5.58608E-2 3.37738E-2 4.82106E-2 7.46293E-2 1.0308E-1 1.67978E-1 1.78043E-1 1.88146E-1 2.31224E-1 1.83654E-1 1.64914E-1 2.39244E-1 3.01665E-1 3.87277E-1 4.4188E-1 4.59397E-1 4.42402E-1 4.91018E-1 4.77359E-1 3.67741E-1 2.43818E-1 1.61217E-1 1.93656E-1 1.11881E-1 8.3933E-2 5.69158E-2 8.95557E-2 6.08007E-2 9.68892E-2 1.29044E-1 1.36389E-1 1.1879E-1 1.55269E-1 2.97373E-1 3.81032E-1 3.36749E-1 2.87974E-1 3.37886E-1 3.50922E-1 3.41326E-1 3.37083E-1 3.00123E-1 2.73749E-1 2.36735E-1 1.97144E-1 2.15383E-1 2.33849E-1 2.5523E-1 2.51178E-1 3.38672E-1 3.51577E-1 3.00513E-1 2.88391E-1 2.98136E-1 3.31419E-1 3.02274E-1 3.16744E-1 2.99336E-1 3.46016E-1 3.28386E-1 2.00038E-1 7.03149E-2 5.25224E-2 6.56907E-2 9.73283E-2 1.12971E-1 7.63048E-2 3.55574E-2 1.72909E-2 5.80388E-3 4.23324E-3 4.35669E-3 8.27799E-3 3.11754E-2 4.0043E-2 4.30114E-2 2.65601E-2 2.01575E-2 1.07412E-2 8.32744E-3 -9999 -9999 -9999 -9999 -9999 -9999 -9999 -9999 -9999 -9999 -9999 -9999 -9999 -9999 -9999 -9999 -9999 -9999 -9999 -9999 -9999 -9999 -9999 -9999 -9999 -9999 -9999 -9999 -9999 -9999 -9999 -9999 -9999 -9999 -9999 -9999 -9999 -9999 -9999 -9999 -9999 -9999 -9999 -9999 -9999 -9999 -9999 -9999
-9999 -9999 -9999 -9999 -9999 -9999 -9999 -9999 -9999 -9999 -9999 -9999 -9999 -9999 -9999 -9999 -9999 -9999 -9999 -9999 -9999 -9999 -9999 -9999 -9999 -9999 -9999 -9999 -9999 -9999 -9999 -9999 -9999 -9999 -9999 -9999 -9999 -9999 2.09898E-1 1.15084E-1 2.62681E-1 2.36048E-1 1.19985E-1 6.36984E-2 3.16817E-2 4.5251E-2 1.06748E-1 1.73899E-1 2.38191E-1 3.17647E-1 3.38048E-1 2.70943E-1 1.55394E-1 1.36951E-1 2.42917E-1 3.48959E-1 4.10085E-1 4.84187E-1 4.63136E-1 4.5045E-1 4.85995E-1 4.70404E-1 2.95685E-1 1.36036E-1 1.30432E-1 1.48916E-1 1.0579E-1 6.06423E-2 7.0134E-2 5.42601E-2 4.12031E-2 1.34538E-1 1.28583E-1 1.09171E-1 1.17902E-1 1.29455E-1 2.05384E-1 2.62457E-1 2.26383E-1 2.37505E-1 2.29359E-1 2.68213E-1 1.70804E-1 1.179E-1 1.44424E-1 1.52607E-1 1.66559E-1 1.74182E-1 1.91133E-1 2.55965E-1 2.59858E-1 3.1385E-1 4.10541E-1 3.84558E-1 2.46245E-1 2.58782E-1 3.38286E-1 3.11709E-1 3.34522E-1 3.60867E-1 3.35759E-1 3.33331E-1 2.24656E-1 9.39139E-2 3.52954E-2 3.84942E-2 6.79582E-2 1.10278E-1 9.83442E-2 4.55021E-2 1.81544E-2 6.2975E-3 4.17218E-3 5.2569E-3 7.97953E-3 2.103E-2 2.28526E-2 1.86499E-2 7.94176E-3 6.33187E-3 5.82955E-3 5.1677E-3 -9999 -9999 -9999 -9999 -9999 -9999 -9999 -9999 -9999 -9999 -9999 -9999 -9999 -9999 -9999 -9999 -9999 -9999 -9999 -9999 -9999 -9999 -9999 -9999 -9999 -9999 -9999 -9999 -9999 -9999 -9999 -9999 -9999 -9999 -9999 -9999 -9999 -9999 -9999 -9999 -9999 -9999 -9999 -9999 -9999 -9999 -9999 -9999
-9999 -9999 -9999 -9999 -9999 -9999 -9999 -9999 -9999 -9999 -9999 -9999 -9999 -9999 -9999 -9999 -9999 -9999 -9999 -9999 -9999 -9999 -9999 -9999 -9999 -9999 -9999 -9999 -9999 -9999 -9999 -9999 -9999 -9999 -9999 -9999 -9999 -9999 1.9051E-1 6.68034E-2 1.59999E-1 2.42399E-1 1.90076E-1 1.09726E-1 7.4204E-2 4.64008E-2 6.74827E-2 1.55829E-1 2.36869E-1 3.2903E-1 3.57374E-1 3.20823E-1 3.11292E-1 2.26609E-1 3.26068E-1 3.91623E-1 3.93061E-1 4.15004E-1 4.26402E-1 4.34796E-1 4.96672E-1 5.16392E-1 3.54522E-1 2.45656E-1 2.22616E-1 1.80026E-1 1.49254E-1 1.30474E-1 2.20814E-1 1.3082E-1 5.79498E-2 9.42301E-2 1.3164E-1 1.47777E-1 1.59429E-1 1.45727E-1 1.10638E-1 8.62763E-2 9.78362E-2 1.04669E-1 1.07739E-1 1.74696E-1 2.70347E-1 1.68672E-1 1.45252E-1 1.35692E-1 9.02149E-2 1.1855E-1 1.9447E-1 2.34082E-1 2.20827E-1 2.87385E-1 3.60313E-1 3.53259E-1 2.50991E-1 2.51307E-1 2.95607E-1 3.02728E-1 3.62352E-1 3.75748E-1 3.60753E-1 3.97412E-1 2.79013E-1 1.19197E-1 4.25523E-2 3.61632E-2 5.41346E-2 9.49637E-2 1.0488E-1 4.92104E-2 1.21687E-2 2.40837E-3 1.8556E-3 4.17949E-3 5.91398E-3 8.2436E-3 1.48155E-2 6.68723E-3 2.90539E-3 2.13252E-3 4.33967E-3 1.01857E-2 -9999 -9999 -9999 -9999 -9999 -9999 -9999 -9999 -9999 -9999 -9999 -9999 -9999 -9999 -9999 -9999 -9999 -9999 -9999 -9999 -9999 -9999 -9999 -9999 -9999 -9999 -9999 -9999 -9999 -9999 -9999 -9999 -9999 -9999 -9999 -9999 -9999 -9999 -9999 -9999 -9999 -9999 -9999 -9999 -9999 -9999 -9999 -9999
-9999 -9999 -9999 -9999 -9999 -9999 -9999 -9999 -9999 -9999 -9999 -9999 -9999 -9999 -9999 -9999 -9999 -9999 -9999 -9999 -9999 -9999 -9999 -9999 -9999 -9999 -9999 -9999 -9999 -9999 -9999 -9999 -9999 -9999 -9999 -9999 -9999 -9999 1.21411E-1 6.90941E-2 8.85366E-2 1.92035E-1 2.18632E-1 1.5137E-1 1.0076E-1 7.23586E-2 5.64507E-2 1.16987E-1 1.94345E-1 2.45863E-1 3.13407E-1 3.18081E-1 3.14626E-1 3.29064E-1 3.74261E-1 4.09083E-1 3.81002E-1 4.08437E-1 4.39573E-1 4.10876E-1 4.80842E-1 5.02415E-1 4.74368E-1 3.61854E-1 2.7545E-1 2.17037E-1 1.62738E-1 1.54318E-1 1.77867E-1 6.21914E-2 4.58873E-2 7.20548E-2 5.62801E-2 6.05688E-2 1.40009E-1 1.63828E-1 1.15176E-1 7.1383E-2 6.17627E-2 7.12793E-2 6.29691E-2 1.09487E-1 2.43225E-1 2.00489E-1 1.62581E-1 1.75626E-1 8.43221E-2 7.76744E-2 1.31395E-1 1.39884E-1 1.74181E-1 2.0972E-1 1.8052E-1 2.31603E-1 2.23467E-1 2.08584E-1 2.4954E-1 2.52399E-1 3.17324E-1 3.44009E-1 3.50862E-1 3.90669E-1 3.2658E-1 1.95601E-1 9.00077E-2 7.03132E-2 8.48737E-2 1.06996E-1 8.93922E-2 5.80127E-2 2.7317E-2 1.19697E-2 6.01421E-3 2.90825E-3 3.07935E-3 3.698E-3 1.10943E-2 5.03562E-3 2.23099E-3 3.5442E-3 1.01143E-2 1.9623E-2 -9999 -9999 -9999 -9999 -9999 -9999 -9999 -9999 -9999 -9999 -9999 -9999 -9999 -9999 -9999 -9999 -9999 -9999 -9999 -9999 -9999 -9999 -9999 -9999 -9999 -9999 -9999 -9999 -9999 -9999 -9999 -9999 -9999 -9999 -9999 -9999 -9999 -9999 -9999 -9999 -9999 -9999 -9999 -9999 -9999 -9999 -9999 -9999
-9999 -9999 -9999 -9999 -9999 -9999 -9999 -9999 -9999 -9999 -9999 -9999 -9999 -9999 -9999 -9999 -9999 -9999 -9999 -9999 -9999 -9999 -9999 -9999 -9999 -9999 -9999 -9999 -9999 -9999 -9999 -9999 -9999 -9999 -9999 -9999 -9999 -9999 -9999 8.49537E-2 5.8832E-2 1.56898E-1 1.85335E-1 1.51496E-1 9.80288E-2 1.19742E-1 7.09524E-2 6.78409E-2 1.09123E-1 1.29576E-1 1.46997E-1 2.33372E-1 2.66362E-1 3.38123E-1 3.35334E-1 3.54006E-1 4.23027E-1 4.28079E-1 4.31318E-1 4.11906E-1 4.49091E-1 4.93563E-1 4.83136E-1 3.91556E-1 2.31761E-1 1.92372E-1 1.57104E-1 1.2353E-1 1.61703E-1 6.14639E-2 3.80329E-2 5.63701E-2 1.1029E-1 6.57931E-2 5.88637E-2 9.18554E-2 1.37079E-1 1.39007E-1 1.19104E-1 8.37362E-2 4.5646E-2 7.78951E-2 2.0788E-1 2.10299E-1 1.77183E-1 1.58875E-1 7.0467E-2 5.00597E-2 9.79024E-2 1.17851E-1 1.26656E-1 8.77117E-2 1.53048E-1 2.64228E-1 3.25622E-1 3.78042E-1 3.52866E-1 3.13156E-1 3.13775E-1 3.15459E-1 3.64604E-1 3.56792E-1 3.59259E-1 2.29369E-1 1.47147E-1 1.73544E-1 1.49666E-1 9.94462E-2 4.71751E-2 3.0737E-2 2.49561E-2 8.32029E-3 2.80735E-3 1.43901E-3 2.11683E-3 2.44964E-3 1.38466E-2 6.33325E-3 1.74333E-3 3.07813E-3 1.10248E-2 1.4154E-2 -9999 -9999 -9999 -9999 -9999 -9999 -9999 -9999 -9999 -9999 -9999 -9999 -9999 -9999 -9999 -9999 -9999 -9999 -9999 -9999 -9999 -9999 -9999 -9999 -9999 -9999 -9999 -9999 -9999 -9999 -9999 -9999 -9999 -9999 -9999 -9999 -9999 -9999 -9999 -9999 -9999 -9999 -9999 -9999 -9999 -9999 -9999 -9999
-9999 -9999 -9999 -9999 -9999 -9999 -9999 -9999 -9999 -9999 -9999 -9999 -9999 -9999 -9999 -9999 -9999 -9999 -9999 -9999 -9999 -9999 -9999 -9999 -9999 -9999 -9999 -9999 -9999 -9999 -9999 -9999 -9999 -9999 -9999 -9999 -9999 -9999 -9999 9.71017E-2 6.17099E-2 1.67694E-1 1.42202E-1 9.09232E-2 4.22915E-2 1.54604E-1 9.31544E-2 5.1697E-2 8.03975E-2 8.66965E-2 1.12822E-1 1.17682E-1 1.32476E-1 1.5356E-1 2.34358E-1 3.56495E-1 3.81121E-1 4.26805E-1 4.48102E-1 4.28686E-1 4.17231E-1 4.45027E-1 4.7124E-1 3.41783E-1 1.11073E-1 9.55928E-2 1.15753E-1 1.35369E-1 2.10891E-1 1.29685E-1 3.94425E-2 4.93119E-2 1.40014E-1 8.10261E-2 3.5032E-2 3.28259E-2 4.14203E-2 4.56898E-2 9.77959E-2 9.42245E-2 5.71606E-2 5.73502E-2 1.19173E-1 2.46024E-1 2.57298E-1 1.48858E-1 8.83774E-2 5.78639E-2 8.28304E-2 9.07123E-2 9.25645E-2 1.43151E-1 2.4961E-1 4.35335E-1 4.6962E-1 4.57893E-1 4.35518E-1 3.69E-1 4.02028E-1 3.91215E-1 3.97902E-1 3.88432E-1 3.92574E-1 2.26823E-1 1.07926E-1 1.69681E-1 1.88858E-1 8.37353E-2 4.22486E-2 1.69399E-2 1.17682E-2 3.57287E-3 3.70681E-3 2.63679E-3 1.87465E-3 3.27885E-3 7.14538E-3 9.5307E-3 1.61328E-3 2.47199E-3 3.22293E-3 5.85569E-3 -9999 -9999 -9999 -9999 -9999 -9999 -9999 -9999 -9999 -9999 -9999 -9999 -9999 -9999 -9999 -9999 -9999 -9999 -9999 -9999 -9999 -9999 -9999 -9999 -9999 -9999 -9999 -9999 -9999 -9999 -9999 -9999 -9999 -9999 -9999 -9999 -9999 -9999 -9999 -9999 -9999 -9999 -9999 -9999 -9999 -9999 -9999 -9999
-9999 -9999 -9999 -9999 -9999 -9999 -9999 -9999 -9999 -9999 -9999 -9999 -9999 -9999 -9999 -9999 -9999 -9999 -9999 -9999 -9999 -9999 -9999 -9999 -9999 -9999 -9999 -9999 -9999 -9999 -9999 -9999 -9999 -9999 -9999 -9999 -9999 -9999 -9999 7.8615E-2 4.51941E-2 8.43063E-2 1.33046E-1 6.39036E-2 2.00735E-2 5.59479E-2 8.86418E-2 5.57847E-2 1.12757E-1 1.7644E-1 1.90763E-1 1.57469E-1 1.30157E-1 1.14951E-1 1.37377E-1 2.34305E-1 3.97282E-1 4.35444E-1 4.34084E-1 4.09814E-1 4.61332E-1 4.33054E-1 4.15907E-1 2.25835E-1 9.64947E-2 1.45473E-1 2.82414E-1 2.41136E-1 2.8482E-1 1.4843E-1 4.53689E-2 6.54915E-2 2.07388E-1 1.17137E-1 5.49699E-2 8.70948E-2 4.4628E-2 1.94041E-2 3.40585E-2 5.37885E-2 6.91929E-2 4.82558E-2 7.22002E-2 1.26111E-1 1.49046E-1 1.42157E-1 7.48975E-2 6.10197E-2 7.99146E-2 8.39569E-2 6.81216E-2 1.2609E-1 2.9482E-1 4.41684E-1 5.06019E-1 4.73473E-1 4.47593E-1 3.92991E-1 3.83773E-1 3.42914E-1 3.76464E-1 3.84743E-1 4.00875E-1 2.83365E-1 8.92115E-2 1.17099E-1 1.63702E-1 1.39175E-1 7.62582E-2 4.01129E-2 2.93731E-2 2.24116E-2 1.59359E-2 4.77033E-3 1.49216E-3 1.64554E-3 3.67005E-3 2.37029E-3 1.83263E-3 2.08218E-3 5.80944E-3 1.28609E-2 -9999 -9999 -9999 -9999 -9999 -9999 -9999 -9999 -9999 -9999 -9999 -9999 -9999 -9999 -9999 -9999 -9999 -9999 -9999 -9999 -9999 -9999 -9999 -9999 -9999 -9999 -9999 -9999 -9999 -9999 -9999 -9999 -9999 -9999 -9999 -9999 -9999 -9999 -9999 -9999 -9999 -9999 -9999 -9999 -9999 -9999 -9999 -9999
-9999 -9999 -9999 -9999 -9999 -9999 -9999 -9999 -9999 -9999 -9999 -9999 -9999 -9999 -9999 -9999 -9999 -9999 -9999 -9999 -9999 -9999 -9999 -9999 -9999 -9999 -9999 -9999 -9999 -9999 -9999 -9999 -9999 -9999 -9999 -9999 -9999 -9999 -9999 7.11087E-2 5.4367E-2 9.07744E-2 1.20698E-1 4.60895E-2 1.60139E-2 4.88845E-2 1.12722E-1 7.95365E-2 1.3953E-1 2.05866E-1 3.10557E-1 3.24223E-1 3.05576E-1 2.62567E-1 2.76834E-1 3.5376E-1 4.13549E-1 4.54955E-1 4.42083E-1 4.02671E-1 4.48899E-1 4.02535E-1 2.81302E-1 1.95771E-1 2.06617E-1 3.60219E-1 4.48778E-1 3.99413E-1 3.48113E-1 1.88469E-1 8.01081E-2 9.95453E-2 2.8978E-1 3.22965E-1 2.36749E-1 1.53043E-1 6.89498E-2 3.0918E-2 2.81375E-2 2.20899E-2 2.94319E-2 4.88244E-2 5.94186E-2 7.16873E-2 7.76806E-2 8.8374E-2 5.79556E-2 5.78564E-2 5.4135E-2 5.14459E-2 7.3446E-2 9.79099E-2 2.48304E-1 4.02246E-1 4.68901E-1 4.58039E-1 4.25022E-1 4.0053E-1 3.89879E-1 3.27987E-1 3.81439E-1 3.95629E-1 3.67775E-1 3.04201E-1 1.03707E-1 9.88789E-2 1.22626E-1 1.3657E-1 1.27384E-1 8.95881E-2 6.16864E-2 3.92874E-2 1.39981E-2 1.55722E-3 1.29273E-3 1.36573E-3 1.65673E-3 1.72342E-3 2.30094E-3 1.77705E-3 3.79783E-3 1.35877E-2 -9999 -9999 -9999 -9999 -9999 -9999 -9999 -9999 -9999 -9999 -9999 -9999 -9999 -9999 -9999 -9999 -9999 -9999 -9999 -9999 -9999 -9999 -9999 -9999 -9999 -9999 -9999 -9999 -9999 -9999 -9999 -9999 -9999 -9999 -9999 -9999 -9999 -9999 -9999 -9999 -9999 -9999 -9999 -9999 -9999 -9999 -9999 -9999
-9999 -9999 -9999 -9999 -9999 -9999 -9999 -9999 -9999 -9999 -9999 -9999 -9999 -9999 -9999 -9999 -9999 -9999 -9999 -9999 -9999 -9999 -9999 -9999 -9999 -9999 -9999 -9999 -9999 -9999 -9999 -9999 -9999 -9999 -9999 -9999 -9999 -9999 -9999 6.19299E-2 4.65081E-2 6.0609E-2 9.44117E-2 2.15646E-2 2.56037E-2 4.50642E-2 1.00463E-1 6.27735E-2 1.20912E-1 2.00565E-1 2.35727E-1 3.01705E-1 3.42891E-1 3.9127E-1 3.98684E-1 3.79349E-1 3.88138E-1 3.86283E-1 4.33256E-1 4.44452E-1 4.39259E-1 4.37572E-1 3.47374E-1 2.84558E-1 3.95467E-1 4.54577E-1 4.91541E-1 4.73302E-1 4.56294E-1 2.33405E-1 1.32473E-1 1.65908E-1 3.68958E-1 4.21261E-1 3.08217E-1 2.00072E-1 7.94983E-2 3.86133E-2 4.96417E-2 2.6386E-2 2.09527E-2 5.72743E-2 6.7319E-2 6.24131E-2 5.46315E-2 3.93365E-2 3.83847E-2 3.65026E-2 3.27715E-2 4.65048E-2 7.281E-2 1.3942E-1 2.55982E-1 3.9748E-1 4.51301E-1 4.38615E-1 4.38602E-1 4.46872E-1 3.94851E-1 3.30162E-1 3.7146E-1 4.14273E-1 4.01851E-1 3.32759E-1 2.50239E-1 1.69622E-1 1.25199E-1 1.33334E-1 1.07243E-1 9.68465E-2 6.22664E-2 2.60915E-2 8.62748E-3 7.15608E-3 5.51152E-3 8.36816E-4 8.55364E-4 1.2471E-3 1.57214E-3 2.71591E-3 4.72963E-3 -9999 -9999 -9999 -9999 -9999 -9999 -9999 -9999 -9999 -9999 -9999 -9999 -9999 -9999 -9999 -9999 -9999 -9999 -9999 -9999 -9999 -9999 -9999 -9999 -9999 -9999 -9999 -9999 -9999 -9999 -9999 -9999 -9999 -9999 -9999 -9999 -9999 -9999 -9999 -9999 -9999 -9999 -9999 -9999 -9999 -9999 -9999 -9999 -9999
-9999 -9999 -9999 -9999 -9999 -9999 -9999 -9999 -9999 -9999 -9999 -9999 -9999 -9999 -9999 -9999 -9999 -9999 -9999 -9999 -9999 -9999 -9999 -9999 -9999 -9999 -9999 -9999 -9999 -9999 -9999 -9999 -9999 -9999 -9999 -9999 -9999 -9999 -9999 5.6289E-2 3.54197E-2 7.82667E-2 9.46214E-2 1.6566E-2 1.73237E-2 8.56812E-2 7.94713E-2 6.35753E-2 7.55021E-2 1.60284E-1 1.62372E-1 1.95926E-1 2.41868E-1 3.2629E-1 3.9144E-1 4.35951E-1 4.35672E-1 3.92012E-1 3.73347E-1 3.86522E-1 3.91458E-1 4.18462E-1 4.5133E-1 4.5276E-1 4.50903E-1 4.88716E-1 5.1277E-1 5.08521E-1 4.40874E-1 3.47376E-1 2.86222E-1 3.42012E-1 3.43305E-1 4.03951E-1 4.14022E-1 3.65693E-1 2.3783E-1 7.25807E-2 6.38976E-2 4.82433E-2 2.30057E-2 3.4674E-2 4.78235E-2 5.83351E-2 7.2907E-2 5.65121E-2 3.65059E-2 3.16428E-2 4.51187E-2 5.93197E-2 8.64415E-2 1.51946E-1 1.74254E-1 1.88611E-1 2.5811E-1 2.97983E-1 3.31191E-1 3.66995E-1 3.19359E-1 2.5022E-1 3.01819E-1 3.59718E-1 3.56878E-1 3.3878E-1 3.50765E-1 2.86434E-1 1.92513E-1 1.17898E-1 6.01713E-2 6.05248E-2 6.03912E-2 3.90718E-2 1.99738E-2 1.85068E-2 6.01876E-3 7.7739E-4 5.46835E-4 9.76847E-4 1.44697E-3 7.997E-3 8.36796E-3 -9999 -9999 -9999 -9999 -9999 -9999 -9999 -9999 -9999 -9999 -9999 -9999 -9999 -9999 -9999 -9999 -9999 -9999 -9999 -9999 -9999 -9999 -9999 -9999 -9999 -9999 -9999 -9999 -9999 -9999 -9999 -9999 -9999 -9999 -9999 -9999 -9999 -9999 -9999 -9999 -9999 -9999 -9999 -9999 -9999 -9999 -9999 -9999 -9999
-9999 -9999 -9999 -9999 -9999 -9999 -9999 -9999 -9999 -9999 -9999 -9999 -9999 -9999 -9999 -9999 -9999 -9999 -9999 -9999 -9999 -9999 -9999 -9999 -9999 -9999 -9999 -9999 -9999 -9999 -9999 -9999 -9999 -9999 -9999 -9999 -9999 -9999 -9999 6.50027E-2 4.0798E-2 6.7437E-2 7.1878E-2 1.81165E-2 4.27676E-2 8.18402E-2 5.60997E-2 3.92082E-2 4.81274E-2 6.00254E-2 8.48779E-2 7.50768E-2 1.02143E-1 1.44302E-1 2.07358E-1 2.92009E-1 4.24609E-1 4.13966E-1 3.81692E-1 3.89662E-1 3.70205E-1 3.60196E-1 3.40117E-1 3.78999E-1 4.54341E-1 4.05082E-1 4.51912E-1 4.57289E-1 4.23274E-1 4.10436E-1 3.91346E-1 3.11317E-1 3.29697E-1 3.85669E-1 4.41294E-1 3.91502E-1 3.11069E-1 2.3806E-1 1.8203E-1 1.17411E-1 4.09155E-2 2.75057E-2 2.54263E-2 3.0627E-2 3.58053E-2 3.36168E-2 2.7728E-2 3.53671E-2 6.53724E-2 9.56527E-2 7.49029E-2 9.27037E-2 8.72559E-2 8.59563E-2 1.17021E-1 1.87974E-1 2.16625E-1 2.34222E-1 2.47173E-1 2.13241E-1 2.68775E-1 2.86017E-1 2.56792E-1 2.88651E-1 3.86743E-1 3.32839E-1 1.92388E-1 1.61334E-1 5.39639E-2 2.57275E-2 5.31481E-2 5.65973E-2 2.79305E-2 9.82622E-3 3.80558E-3 5.68597E-4 4.44057E-4 8.74405E-4 1.65096E-3 6.69124E-3 -9999 -9999 -9999 -9999 -9999 -9999 -9999 -9999 -9999 -9999 -9999 -9999 -9999 -9999 -9999 -9999 -9999 -9999 -9999 -9999 -9999 -9999 -9999 -9999 -9999 -9999 -9999 -9999 -9999 -9999 -9999 -9999 -9999 -9999 -9999 -9999 -9999 -9999 -9999 -9999 -9999 -9999 -9999 -9999 -9999 -9999 -9999 -9999 -9999 -9999
-9999 -9999 -9999 -9999 -9999 -9999 -9999 -9999 -9999 -9999 -9999 -9999 -9999 -9999 -9999 -9999 -9999 -9999 -9999 -9999 -9999 -9999 -9999 -9999 -9999 -9999 -9999 -9999 -9999 -9999 -9999 -9999 -9999 -9999 -9999 -9999 -9999 -9999 -9999 4.31716E-2 6.02457E-2 4.02686E-2 4.33002E-2 4.03468E-2 1.2967E-1 5.48518E-2 3.42448E-2 3.28871E-2 5.67055E-2 7.43984E-2 1.02051E-1 8.66312E-2 8.96258E-2 1.25215E-1 1.79322E-1 2.464E-1 3.7391E-1 3.89151E-1 3.75405E-1 3.87849E-1 3.77927E-1 3.6188E-1 3.48917E-1 3.15999E-1 2.99361E-1 2.91964E-1 2.97756E-1 3.93481E-1 3.9884E-1 3.79543E-1 3.22517E-1 3.22754E-1 3.19924E-1 3.64674E-1 4.02015E-1 3.35747E-1 3.22544E-1 3.1248E-1 2.66396E-1 2.17538E-1 1.13349E-1 5.52338E-2 2.08365E-2 1.98226E-2 1.83871E-2 1.50231E-2 1.39103E-2 2.40283E-2 6.36937E-2 8.05338E-2 8.75769E-2 9.2389E-2 1.12132E-1 9.75048E-2 1.16484E-1 2.24958E-1 2.66496E-1 2.01564E-1 1.76109E-1 2.12202E-1 2.51574E-1 2.55164E-1 2.78086E-1 2.88896E-1 3.21217E-1 3.17878E-1 1.86269E-1 1.22192E-1 9.39078E-2 3.97737E-2 2.65698E-2 5.26158E-2 1.03766E-2 7.26432E-3 1.02554E-3 3.55411E-4 5.21907E-4 6.87232E-4 1.76537E-3 -9999 -9999 -9999 -9999 -9999 -9999 -9999 -9999 -9999 -9999 -9999 -9999 -9999 -9999 -9999 -9999 -9999 -9999 -9999 -9999 -9999 -9999 -9999 -9999 -9999 -9999 -9999 -9999 -9999 -9999 -9999 -9999 -9999 -9999 -9999 -9999 -9999 -9999 -9999 -9999 -9999 -9999 -9999 -9999 -9999 -9999 -9999 -9999 -9999 -9999 -9999
-9999 -9999 -9999 -9999 -9999 -9999 -9999 -9999 -9999 -9999 -9999 -9999 -9999 -9999 -9999 -9999 -9999 -9999 -9999 -9999 -9999 -9999 -9999 -9999 -9999 -9999 -9999 -9999 -9999 -9999 -9999 -9999 -9999 -9999 -9999 -9999 -9999 -9999 -9999 -9999 5.19367E-2 5.59029E-2 6.57592E-2 1.0469E-1 1.54223E-1 7.99689E-2 8.52789E-2 4.21292E-2 7.68197E-2 2.24353E-1 2.26737E-1 2.19569E-1 2.00275E-1 1.98129E-1 2.16439E-1 2.71717E-1 3.17392E-1 3.452E-1 3.80338E-1 3.88917E-1 4.08856E-1 3.58313E-1 4.03738E-1 3.63111E-1 3.85014E-1 2.93103E-1 2.56521E-1 2.71174E-1 2.86263E-1 3.06255E-1 3.1301E-1 3.16408E-1 3.00224E-1 3.1446E-1 3.36914E-1 3.67643E-1 3.32967E-1 2.82593E-1 2.18957E-1 1.58167E-1 1.40865E-1 1.07586E-1 5.21101E-2 2.58732E-2 2.41444E-2 1.50439E-2 1.37225E-2 2.03967E-2 3.41677E-2 5.94584E-2 5.76773E-2 7.75646E-2 8.09471E-2 8.57594E-2 1.42152E-1 2.60324E-1 2.98981E-1 1.89182E-1 1.70414E-1 2.26484E-1 2.56535E-1 2.88222E-1 2.84753E-1 2.88594E-1 3.2074E-1 3.0921E-1 2.43285E-1 1.2309E-1 1.03465E-1 5.30961E-2 1.61351E-2 2.335E-2 1.64596E-3 6.56976E-4 7.67999E-4 4.44985E-4 6.4224E-4 2.33058E-3 7.73028E-3 -9999 -9999 -9999 -9999 -9999 -9999 -9999 -9999 -9999 -9999 -9999 -9999 -9999 -9999 -9999 -9999 -9999 -9999 -9999 -9999 -9999 -9999 -9999 -9999 -9999 -9999 -9999 -9999 -9999 -9999 -9999 -9999 -9999 -9999 -9999 -9999 -9999 -9999 -9999 -9999 -9999 -9999 -9999 -9999 -9999 -9999 -9999 -9999 -9999 -9999 -9999
-9999 -9999 -9999 -9999 -9999 -9999 -9999 -9999 -9999 -9999 -9999 -9999 -9999 -9999 -9999 -9999 -9999 -9999 -9999 -9999 -9999 -9999 -9999 -9999 -9999 -9999 -9999 -9999 -9999 -9999 -9999 -9999 -9999 -9999 -9999 -9999 -9999 -9999 -9999 -9999 -9999 7.84609E-2 1.06533E-1 1.73731E-1 8.62798E-2 6.92851E-2 7.04908E-2 4.79876E-2 1.26139E-1 2.91441E-1 3.10017E-1 2.46197E-1 2.54736E-1 2.76485E-1 2.63949E-1 2.63526E-1 3.21432E-1 3.67553E-1 4.08859E-1 4.49197E-1 4.10649E-1 4.18367E-1 4.19289E-1 3.81438E-1 3.69282E-1 2.56823E-1 2.46743E-1 2.4261E-1 2.51513E-1 2.84008E-1 3.28695E-1 3.14061E-1 2.99764E-1 2.98263E-1 3.8888E-1 4.09665E-1 3.64446E-1 2.58397E-1 2.16845E-1 1.61263E-1 1.56951E-1 1.42222E-1 1.49295E-1 7.55428E-2 4.60004E-2 1.80875E-2 1.24983E-2 1.73011E-2 3.11854E-2 5.01427E-2 6.02203E-2 5.58932E-2 8.57468E-2 1.55389E-1 1.62272E-1 2.64797E-1 3.36001E-1 2.26521E-1 1.75186E-1 2.29205E-1 2.68841E-1 2.98141E-1 2.84137E-1 3.27561E-1 3.18273E-1 2.85196E-1 2.53232E-1 1.50737E-1 1.01286E-1 6.89477E-2 2.07506E-2 5.85818E-3 2.28193E-3 7.75689E-4 2.35279E-4 3.9437E-4 6.91465E-4 -9999 -9999 -9999 -9999 -9999 -9999 -9999 -9999 -9999 -9999 -9999 -9999 -9999 -9999 -9999 -9999 -9999 -9999 -9999 -9999 -9999 -9999 -9999 -9999 -9999 -9999 -9999 -9999 -9999 -9999 -9999 -9999 -9999 -9999 -9999 -9999 -9999 -9999 -9999 -9999 -9999 -9999 -9999 -9999 -9999 -9999 -9999 -9999 -9999 -9999 -9999 -9999 -9999
-9999 -9999 -9999 -9999 -9999 -9999 -9999 -9999 -9999 -9999 -9999 -9999 -9999 -9999 -9999 -9999 -9999 -9999 -9999 -9999 -9999 -9999 -9999 -9999 -9999 -9999 -9999 -9999 -9999 -9999 -9999 -9999 -9999 -9999 -9999 -9999 -9999 -9999 -9999 -9999 -9999 1.27412E-1 1.84859E-1 1.2509E-1 4.96595E-2 1.17113E-1 9.51594E-2 8.65517E-2 1.64847E-1 2.8537E-1 2.71284E-1 1.4877E-1 1.34947E-1 1.1511E-1 1.17759E-1 1.56566E-1 1.70177E-1 2.05184E-1 2.86436E-1 3.64523E-1 3.66909E-1 3.46364E-1 3.80458E-1 3.38458E-1 3.39176E-1 2.83253E-1 2.92369E-1 2.44093E-1 2.34774E-1 2.40766E-1 2.54276E-1 2.91055E-1 3.13107E-1 2.81461E-1 3.24431E-1 3.40685E-1 3.17146E-1 2.69305E-1 2.2249E-1 1.46273E-1 1.54665E-1 1.85799E-1 1.7019E-1 1.798E-1 1.26536E-1 2.57423E-2 1.36386E-2 1.74391E-2 2.97629E-2 6.44394E-2 6.28135E-2 3.61778E-2 4.60372E-2 8.93722E-2 1.4578E-1 3.05047E-1 3.05744E-1 2.43843E-1 2.22199E-1 2.4198E-1 2.53902E-1 2.69693E-1 2.3867E-1 2.70712E-1 2.7436E-1 2.34918E-1 2.17312E-1 1.09684E-1 6.2736E-2 6.69462E-2 3.19195E-2 1.98272E-2 2.50202E-2 7.77092E-3 -9999 -9999 -9999 -9999 -9999 -9999 -9999 -9999 -9999 -9999 -9999 -9999 -9999 -9999 -9999 -9999 -9999 -9999 -9999 -9999 -9999 -9999 -9999 -9999 -9999 -9999 -9999 -9999 -9999 -9999 -9999 -9999 -9999 -9999 -9999 -9999 -9999 -9999 -9999 -9999 -9999 -9999 -9999 -9999 -9999 -9999 -9999 -9999 -9999 -9999 -9999 -9999 -9999 -9999 -9999 -9999
-9999 -9999 -9999 -9999 -9999 -9999 -9999 -9999 -9999 -9999 -9999 -9999 -9999 -9999 -9999 -9999 -9999 -9999 -9999 -9999 -9999 -9999 -9999 -9999 -9999 -9999 -9999 -9999 -9999 -9999 -9999 -9999 -9999 -9999 -9999 -9999 -9999 -9999 -9999 -9999 -9999 1.72326E-1 1.8567E-1 5.95463E-2 3.69685E-2 9.15307E-2 1.26129E-1 1.19331E-1 1.72538E-1 2.61294E-1 2.06478E-1 1.26239E-1 1.14072E-1 6.75357E-2 6.37373E-2 7.21808E-2 9.26779E-2 9.73142E-2 1.51907E-1 2.06184E-1 2.90751E-1 3.16357E-1 3.29974E-1 3.16707E-1 3.0153E-1 3.44634E-1 3.20171E-1 2.88881E-1 2.5633E-1 2.61377E-1 2.59527E-1 2.64078E-1 2.93786E-1 2.63498E-1 2.3679E-1 2.34593E-1 2.63459E-1 2.79758E-1 2.69627E-1 1.78069E-1 1.47735E-1 1.31202E-1 1.27971E-1 1.59887E-1 1.52458E-1 6.45847E-2 2.08504E-2 1.54889E-2 2.06367E-2 4.16994E-2 5.86045E-2 7.11012E-2 8.07194E-2 1.27587E-1 1.82825E-1 2.69322E-1 2.38794E-1 2.62943E-1 2.72163E-1 2.4815E-1 2.41431E-1 2.60223E-1 2.47548E-1 2.42424E-1 2.40168E-1 2.1457E-1 1.72754E-1 8.45936E-2 4.89704E-2 3.95751E-2 2.25857E-2 2.34761E-2 3.06852E-2 -9999 -9999 -9999 -9999 -9999 -9999 -9999 -9999 -9999 -9999 -9999 -9999 -9999 -9999 -9999 -9999 -9999 -9999 -9999 -9999 -9999 -9999 -9999 -9999 -9999 -9999 -9999 -9999 -9999 -9999 -9999 -9999 -9999 -9999 -9999 -9999 -9999 -9999 -9999 -9999 -9999 -9999 -9999 -9999 -9999 -9999 -9999 -9999 -9999 -9999 -9999 -9999 -9999 -9999 -9999 -9999 -9999
-9999 -9999 -9999 -9999 -9999 -9999 -9999 -9999 -9999 -9999 -9999 -9999 -9999 -9999 -9999 -9999 -9999 -9999 -9999 -9999 -9999 -9999 -9999 -9999 -9999 -9999 -9999 -9999 -9999 -9999 -9999 -9999 -9999 -9999 -9999 -9999 -9999 -9999 -9999 -9999 -9999 1.44803E-1 5.96743E-2 4.08119E-2 1.95956E-2 2.81575E-2 8.11314E-2 1.66574E-1 2.01569E-1 2.2103E-1 1.63653E-1 1.01673E-1 7.78964E-2 7.7793E-2 5.26584E-2 4.38466E-2 5.37337E-2 6.35891E-2 9.8815E-2 1.39794E-1 1.58667E-1 2.43935E-1 3.14908E-1 3.43474E-1 3.18636E-1 3.33004E-1 3.28743E-1 2.94581E-1 2.97466E-1 2.93742E-1 2.75543E-1 2.65066E-1 2.86869E-1 3.09587E-1 2.88379E-1 2.23119E-1 2.57936E-1 2.7658E-1 2.85732E-1 1.97459E-1 9.89444E-2 8.41282E-2 7.50915E-2 9.06833E-2 7.95088E-2 7.75466E-2 3.36005E-2 1.5476E-2 1.67686E-2 3.24405E-2 4.74268E-2 7.94845E-2 1.80659E-1 2.77865E-1 2.92739E-1 3.00668E-1 2.25731E-1 2.41394E-1 2.26198E-1 2.23747E-1 2.06693E-1 1.96965E-1 1.80566E-1 1.6485E-1 1.96358E-1 2.28372E-1 1.819E-1 8.05852E-2 3.24198E-2 4.20883E-2 4.16592E-2 3.11738E-2 3.66629E-2 -9999 -9999 -9999 -9999 -9999 -9999 -9999 -9999 -9999 -9999 -9999 -9999 -9999 -9999 -9999 -9999 -9999 -9999 -9999 -9999 -9999 -9999 -9999 -9999 -9999 -9999 -9999 -9999 -9999 -9999 -9999 -9999 -9999 -9999 -9999 -9999 -9999 -9999 -9999 -9999 -9999 -9999 -9999 -9999 -9999 -9999 -9999 -9999 -9999 -9999 -9999 -9999 -9999 -9999 -9999 -9999 -9999
-9999 -9999 -9999 -9999 -9999 -9999 -9999 -9999 -9999 -9999 -9999 -9999 -9999 -9999 -9999 -9999 -9999 -9999 -9999 -9999 -9999 -9999 -9999 -9999 -9999 -9999 -9999 -9999 -9999 -9999 -9999 -9999 -9999 -9999 -9999 -9999 -9999 -9999 -9999 -9999 -9999 7.78746E-2 3.77663E-2 8.97998E-2 4.18673E-2 2.48278E-2 8.51776E-2 1.69619E-1 2.03926E-1 1.77254E-1 1.64965E-1 1.18959E-1 5.65309E-2 7.09907E-2 5.75051E-2 3.54761E-2 4.14555E-2 5.92521E-2 1.20736E-1 1.44883E-1 1.95389E-1 2.74163E-1 2.90633E-1 3.37303E-1 3.08635E-1 2.94468E-1 2.83431E-1 3.51499E-1 2.5789E-1 3.02683E-1 2.71636E-1 2.54658E-1 2.70795E-1 2.65111E-1 2.74702E-1 2.56764E-1 2.5004E-1 2.72084E-1 3.02848E-1 2.39402E-1 1.35215E-1 1.24996E-1 5.56856E-2 4.45983E-2 6.40743E-2 6.19711E-2 5.57157E-2 2.4128E-2 1.59194E-2 2.04456E-2 5.05663E-2 9.54436E-2 1.97773E-1 2.19235E-1 2.53868E-1 2.98149E-1 2.74462E-1 2.84429E-1 2.59679E-1 2.27421E-1 2.15259E-1 1.55095E-1 1.44E-1 1.24833E-1 1.59168E-1 2.11562E-1 1.74515E-1 6.9879E-2 3.08889E-2 3.17528E-2 2.21557E-2 2.99119E-2 -9999 -9999 -9999 -9999 -9999 -9999 -9999 -9999 -9999 -9999 -9999 -9999 -9999 -9999 -9999 -9999 -9999 -9999 -9999 -9999 -9999 -9999 -9999 -9999 -9999 -9999 -9999 -9999 -9999 -9999 -9999 -9999 -9999 -9999 -9999 -9999 -9999 -9999 -9999 -9999 -9999 -9999 -9999 -9999 -9999 -9999 -9999 -9999 -9999 -9999 -9999 -9999 -9999 -9999 -9999 -9999 -9999 -9999
-9999 -9999 -9999 -9999 -9999 -9999 -9999 -9999 -9999 -9999 -9999 -9999 -9999 -9999 -9999 -9999 -9999 -9999 -9999 -9999 -9999 -9999 -9999 -9999 -9999 -9999 -9999 -9999 -9999 -9999 -9999 -9999 -9999 -9999 -9999 -9999 -9999 -9999 -9999 -9999 5.69898E-2 3.29257E-2 2.15376E-2 6.26257E-2 1.08606E-1 6.16882E-2 8.06596E-2 1.65898E-1 1.46591E-1 1.09598E-1 1.45467E-1 1.16623E-1 5.56176E-2 4.72129E-2 5.80898E-2 4.18437E-2 6.79136E-2 1.77064E-1 1.81916E-1 1.84203E-1 1.79872E-1 2.30798E-1 2.98759E-1 3.36186E-1 2.95708E-1 2.40036E-1 2.55646E-1 3.15802E-1 2.46433E-1 2.2202E-1 2.10711E-1 2.28738E-1 2.26543E-1 1.98976E-1 2.17881E-1 2.49998E-1 2.62542E-1 2.51048E-1 2.516E-1 3.21542E-1 2.77724E-1 2.48881E-1 1.27915E-1 3.42944E-2 2.60849E-2 3.99298E-2 3.833E-2 3.37037E-2 1.67536E-2 1.99294E-2 3.12703E-2 8.44751E-2 1.59668E-1 1.96326E-1 2.60015E-1 2.95589E-1 3.35524E-1 2.89921E-1 2.04377E-1 1.38529E-1 1.26053E-1 1.40653E-1 1.42309E-1 1.2305E-1 1.33364E-1 1.99906E-1 2.10551E-1 9.69825E-2 3.69533E-2 2.86427E-2 3.67325E-2 -9999 -9999 -9999 -9999 -9999 -9999 -9999 -9999 -9999 -9999 -9999 -9999 -9999 -9999 -9999 -9999 -9999 -9999 -9999 -9999 -9999 -9999 -9999 -9999 -9999 -9999 -9999 -9999 -9999 -9999 -9999 -9999 -9999 -9999 -9999 -9999 -9999 -9999 -9999 -9999 -9999 -9999 -9999 -9999 -9999 -9999 -9999 -9999 -9999 -9999 -9999 -9999 -9999 -9999 -9999 -9999 -9999 -9999 -9999
-9999 -9999 -9999 -9999 -9999 -9999 -9999 -9999 -9999 -9999 -9999 -9999 -9999 -9999 -9999 -9999 -9999 -9999 -9999 -9999 -9999 -9999 -9999 -9999 -9999 -9999 -9999 -9999 -9999 -9999 -9999 -9999 -9999 -9999 -9999 -9999 -9999 -9999 -9999 -9999 6.42354E-2 2.40902E-2 5.14119E-2 1.14092E-1 1.67043E-1 1.51712E-1 1.51078E-1 2.2081E-1 1.25354E-1 5.23401E-2 1.29799E-1 1.56642E-1 8.48225E-2 5.70506E-2 4.41695E-2 5.28549E-2 1.20343E-1 1.67595E-1 1.83829E-1 1.85115E-1 2.02687E-1 2.50154E-1 3.16637E-1 2.45869E-1 1.89278E-1 1.68551E-1 1.6281E-1 2.37999E-1 2.31535E-1 1.94452E-1 1.61661E-1 1.64866E-1 1.79797E-1 1.81754E-1 2.13477E-1 2.32896E-1 2.81914E-1 3.47178E-1 2.69742E-1 1.89036E-1 2.72298E-1 3.04793E-1 2.42584E-1 1.01162E-1 3.00976E-2 2.31968E-2 2.38985E-2 3.40665E-2 2.80009E-2 2.10747E-2 2.40576E-2 8.36117E-2 1.46829E-1 2.21927E-1 2.80532E-1 3.2616E-1 3.4464E-1 2.50242E-1 1.4002E-1 1.12284E-1 9.99524E-2 1.12842E-1 8.00655E-2 8.46641E-2 1.43037E-1 2.37531E-1 1.77003E-1 9.54777E-2 4.13891E-2 2.99186E-2 3.20757E-2 -9999 -9999 -9999 -9999 -9999 -9999 -9999 -9999 -9999 -9999 -9999 -9999 -9999 -9999 -9999 -9999 -9999 -9999 -9999 -9999 -9999 -9999 -9999 -9999 -9999 -9999 -9999 -9999 -9999 -9999 -9999 -9999 -9999 -9999 -9999 -9999 -9999 -9999 -9999 -9999 -9999 -9999 -9999 -9999 -9999 -9999 -9999 -9999 -9999 -9999 -9999 -9999 -9999 -9999 -9999 -9999 -9999 -9999 -9999
-9999 -9999 -9999 -9999 -9999 -9999 -9999 -9999 -9999 -9999 -9999 -9999 -9999 -9999 -9999 -9999 -9999 -9999 -9999 -9999 -9999 -9999 -9999 -9999 -9999 -9999 -9999 -9999 -9999 -9999 -9999 -9999 -9999 -9999 -9999 -9999 -9999 -9999 -9999 -9999 8.15029E-2 2.47719E-2 3.33811E-2 8.85438E-2 1.5024E-1 2.21518E-1 2.13444E-1 2.34526E-1 1.30813E-1 6.55531E-2 1.69251E-1 2.70647E-1 1.86593E-1 1.81967E-1 1.25951E-1 1.27492E-1 1.6374E-1 1.9091E-1 1.96877E-1 1.82588E-1 1.93816E-1 2.51695E-1 2.93376E-1 2.10151E-1 1.70393E-1 1.35866E-1 1.44648E-1 1.77082E-1 1.51327E-1 1.58577E-1 1.45621E-1 1.22441E-1 1.50738E-1 1.91398E-1 2.10314E-1 2.28059E-1 2.69368E-1 3.29178E-1 2.92678E-1 1.55308E-1 1.59038E-1 2.26957E-1 3.01863E-1 2.22991E-1 7.22828E-2 2.92554E-2 1.7482E-2 2.31063E-2 2.40316E-2 2.35039E-2 2.3351E-2 6.62602E-2 1.28809E-1 2.36153E-1 2.86365E-1 3.33376E-1 3.2143E-1 2.03603E-1 9.45824E-2 9.29E-2 1.03126E-1 1.07682E-1 7.99333E-2 8.74668E-2 1.63733E-1 2.37261E-1 2.15301E-1 9.67302E-2 3.78156E-2 -9999 -9999 -9999 -9999 -9999 -9999 -9999 -9999 -9999 -9999 -9999 -9999 -9999 -9999 -9999 -9999 -9999 -9999 -9999 -9999 -9999 -9999 -9999 -9999 -9999 -9999 -9999 -9999 -9999 -9999 -9999 -9999 -9999 -9999 -9999 -9999 -9999 -9999 -9999 -9999 -9999 -9999 -9999 -9999 -9999 -9999 -9999 -9999 -9999 -9999 -9999 -9999 -9999 -9999 -9999 -9999 -9999 -9999 -9999 -9999 -9999
-9999 -9999 -9999 -9999 -9999 -9999 -9999 -9999 -9999 -9999 -9999 -9999 -9999 -9999 -9999 -9999 -9999 -9999 -9999 -9999 -9999 -9999 -9999 -9999 -9999 -9999 -9999 -9999 -9999 -9999 -9999 -9999 -9999 -9999 -9999 -9999 -9999 -9999 -9999 -9999 7.41924E-2 2.6725E-2 4.88352E-2 7.74524E-2 1.15204E-1 1.92898E-1 1.69831E-1 1.6336E-1 1.01388E-1 5.01313E-2 1.01261E-1 2.44444E-1 2.60126E-1 2.25011E-1 1.6028E-1 1.68105E-1 2.12031E-1 1.95295E-1 1.24461E-1 1.25221E-1 1.32177E-1 2.04089E-1 2.91862E-1 2.57464E-1 2.02677E-1 1.66033E-1 1.6041E-1 1.57305E-1 1.47812E-1 1.66207E-1 1.62585E-1 1.55905E-1 1.73384E-1 2.43618E-1 2.41995E-1 2.07428E-1 2.12391E-1 2.62365E-1 2.95687E-1 1.59525E-1 1.01438E-1 1.33426E-1 2.07214E-1 2.40758E-1 1.1923E-1 4.44161E-2 1.36485E-2 1.07889E-2 9.80172E-3 1.42757E-2 3.3302E-2 7.0841E-2 1.37986E-1 2.3632E-1 2.57692E-1 3.1144E-1 1.68705E-1 9.20004E-2 7.19383E-2 8.85573E-2 1.15569E-1 1.10307E-1 7.18279E-2 9.86464E-2 2.1261E-1 2.30985E-1 2.0216E-1 8.537E-2 -9999 -9999 -9999 -9999 -9999 -9999 -9999 -9999 -9999 -9999 -9999 -9999 -9999 -9999 -9999 -9999 -9999 -9999 -9999 -9999 -9999 -9999 -9999 -9999 -9999 -9999 -9999 -9999 -9999 -9999 -9999 -9999 -9999 -9999 -9999 -9999 -9999 -9999 -9999 -9999 -9999 -9999 -9999 -9999 -9999 -9999 -9999 -9999 -9999 -9999 -9999 -9999 -9999 -9999 -9999 -9999 -9999 -9999 -9999 -9999 -9999 -9999
-9999 -9999 -9999 -9999 -9999 -9999 -9999 -9999 -9999 -9999 -9999 -9999 -9999 -9999 -9999 -9999 -9999 -9999 -9999 -9999 -9999 -9999 -9999 -9999 -9999 -9999 -9999 -9999 -9999 -9999 -9999 -9999 -9999 -9999 -9999 -9999 -9999 -9999 -9999 -9999 6.8303E-2 2.0892E-2 4.93642E-2 7.05058E-2 8.51669E-2 1.14857E-1 9.4458E-2 6.44837E-2 5.77006E-2 5.1188E-2 6.64548E-2 1.71396E-1 2.97069E-1 2.39096E-1 1.67368E-1 2.24224E-1 2.65955E-1 1.82348E-1 8.02418E-2 6.95823E-2 9.95491E-2 1.24186E-1 1.86308E-1 2.82516E-1 3.09357E-1 2.08996E-1 1.49985E-1 1.38642E-1 1.62898E-1 1.85395E-1 1.91905E-1 2.05054E-1 2.45307E-1 2.84743E-1 2.60208E-1 2.43032E-1 2.03773E-1 2.02186E-1 2.33593E-1 2.11915E-1 1.20608E-1 1.19034E-1 1.45143E-1 2.40031E-1 2.09078E-1 8.75932E-2 1.91617E-2 1.11891E-2 9.87637E-3 1.58052E-2 3.58888E-2 8.4942E-2 1.9149E-1 2.62075E-1 2.69481E-1 1.80213E-1 5.87374E-2 4.06971E-2 6.43049E-2 7.71386E-2 1.0221E-1 8.15512E-2 6.13714E-2 1.12801E-1 2.38661E-1 1.85634E-1 1.49862E-1 8.43557E-2 -9999 -9999 -9999 -9999 -9999 -9999 -9999 -9999 -9999 -9999 -9999 -9999 -9999 -9999 -9999 -9999 -9999 -9999 -9999 -9999 -9999 -9999 -9999 -9999 -9999 -9999 -9999 -9999 -9999 -9999 -9999 -9999 -9999 -9999 -9999 -9999 -9999 -9999 -9999 -9999 -9999 -9999 -9999 -9999 -9999 -9999 -9999 -9999 -9999 -9999 -9999 -9999 -9999 -9999 -9999 -9999 -9999 -9999 -9999 -9999 -9999 -9999
-9999 -9999 -9999 -9999 -9999 -9999 -9999 -9999 -9999 -9999 -9999 -9999 -9999 -9999 -9999 -9999 -9999 -9999 -9999 -9999 -9999 -9999 -9999 -9999 -9999 -9999 -9999 -9999 -9999 -9999 -9999 -9999 -9999 -9999 -9999 -9999 -9999 -9999 -9999 -9999 3.75552E-2 1.48638E-2 1.71474E-2 2.40782E-2 4.80022E-2 9.25366E-2 7.77794E-2 3.28924E-2 3.29801E-2 4.69087E-2 6.01563E-2 1.44868E-1 1.89761E-1 1.54143E-1 1.75383E-1 2.11979E-1 2.22991E-1 1.19953E-1 5.34206E-2 5.21284E-2 5.40147E-2 7.76682E-2 2.0887E-1 3.79365E-1 3.79029E-1 3.45095E-1 3.2879E-1 2.72486E-1 1.81746E-1 1.68747E-1 1.6308E-1 2.38486E-1 2.81203E-1 3.13795E-1 3.04177E-1 2.79766E-1 2.33431E-1 1.91076E-1 2.11552E-1 2.38044E-1 2.01141E-1 1.54871E-1 1.17272E-1 1.18106E-1 1.09574E-1 6.30326E-2 3.69358E-2 2.04478E-2 1.47857E-2 1.21716E-2 2.58092E-2 7.50252E-2 1.65976E-1 2.34598E-1 1.3928E-1 5.04373E-2 2.89642E-2 3.79613E-2 1.02184E-1 6.05854E-2 4.52254E-2 4.47189E-2 5.5946E-2 1.15327E-1 1.52623E-1 1.17207E-1 9.40469E-2 9.79597E-2 -9999 -9999 -9999 -9999 -9999 -9999 -9999 -9999 -9999 -9999 -9999 -9999 -9999 -9999 -9999 -9999 -9999 -9999 -9999 -9999 -9999 -9999 -9999 -9999 -9999 -9999 -9999 -9999 -9999 -9999 -9999 -9999 -9999 -9999 -9999 -9999 -9999 -9999 -9999 -9999 -9999 -9999 -9999 -9999 -9999 -9999 -9999 -9999 -9999 -9999 -9999 -9999 -9999 -9999 -9999 -9999 -9999 -9999 -9999 -9999 -9999 -9999
-9999 -9999 -9999 -9999 -9999 -9999 -9999 -9999 -9999 -9999 -9999 -9999 -9999 -9999 -9999 -9999 -9999 -9999 -9999 -9999 -9999 -9999 -9999 -9999 -9999 -9999 -9999 -9999 -9999 -9999 -9999 -9999 -9999 -9999 -9999 -9999 -9999 -9999 -9999 -9999 2.94526E-2 1.33842E-2 8.08956E-3 1.32024E-2 3.27404E-2 1.01977E-1 8.65613E-2 3.7532E-2 3.33883E-2 3.12567E-2 4.20881E-2 1.08144E-1 8.41485E-2 8.43362E-2 1.92913E-1 2.01124E-1 1.52477E-1 6.71491E-2 3.19028E-2 3.43851E-2 3.54384E-2 5.65355E-2 2.26704E-1 4.11878E-1 3.9719E-1 4.26789E-1 4.31553E-1 4.35505E-1 2.68408E-1 1.6917E-1 1.18667E-1 1.25461E-1 2.14427E-1 2.76268E-1 2.80808E-1 2.95213E-1 2.55201E-1 1.94878E-1 2.16617E-1 2.44823E-1 2.15347E-1 2.10181E-1 1.44642E-1 6.77758E-2 7.02723E-2 7.39709E-2 5.32173E-2 2.2672E-2 1.78176E-2 1.47226E-2 2.93906E-2 7.01118E-2 1.33431E-1 1.56361E-1 4.18854E-2 1.21827E-2 1.41595E-2 3.452E-2 7.90718E-2 7.53052E-2 4.13947E-2 3.84623E-2 6.49155E-2 1.20696E-1 9.22673E-2 5.98116E-2 5.48341E-2 8.15167E-2 -9999 -9999 -9999 -9999 -9999 -9999 -9999 -9999 -9999 -9999 -9999 -9999 -9999 -9999 -9999 -9999 -9999 -9999 -9999 -9999 -9999 -9999 -9999 -9999 -9999 -9999 -9999 -9999 -9999 -9999 -9999 -9999 -9999 -9999 -9999 -9999 -9999 -9999 -9999 -9999 -9999 -9999 -9999 -9999 -9999 -9999 -9999 -9999 -9999 -9999 -9999 -9999 -9999 -9999 -9999 -9999 -9999 -9999 -9999 -9999 -9999 -9999
-9999 -9999 -9999 -9999 -9999 -9999 -9999 -9999 -9999 -9999 -9999 -9999 -9999 -9999 -9999 -9999 -9999 -9999 -9999 -9999 -9999 -9999 -9999 -9999 -9999 -9999 -9999 -9999 -9999 -9999 -9999 -9999 -9999 -9999 -9999 -9999 -9999 -9999 -9999 -9999 -9999 2.49987E-2 8.439E-3 2.06911E-2 6.07357E-2 9.75373E-2 7.9957E-2 4.0365E-2 3.52033E-2 2.65717E-2 2.242E-2 5.28492E-2 3.92999E-2 4.80735E-2 1.32562E-1 1.39964E-1 1.31648E-1 1.00898E-1 5.03165E-2 2.92713E-2 3.51156E-2 5.54911E-2 1.37416E-1 3.32881E-1 3.79406E-1 4.15455E-1 4.41087E-1 4.80436E-1 4.45512E-1 3.38417E-1 1.91993E-1 1.47478E-1 2.33624E-1 3.28936E-1 3.494E-1 2.87685E-1 2.20804E-1 1.52976E-1 1.53833E-1 1.8185E-1 2.34333E-1 2.54981E-1 2.2268E-1 1.18092E-1 8.93567E-2 9.197E-2 5.20685E-2 1.80675E-2 2.24666E-2 2.9475E-2 2.48672E-2 3.46231E-2 9.01246E-2 9.38623E-2 2.41964E-2 6.7223E-3 1.14517E-2 1.81015E-2 5.4524E-2 1.07331E-1 6.59046E-2 7.12135E-2 9.62347E-2 1.35075E-1 9.07334E-2 3.58224E-2 2.30883E-2 5.16328E-2 7.96529E-2 -9999 -9999 -9999 -9999 -9999 -9999 -9999 -9999 -9999 -9999 -9999 -9999 -9999 -9999 -9999 -9999 -9999 -9999 -9999 -9999 -9999 -9999 -9999 -9999 -9999 -9999 -9999 -9999 -9999 -9999 -9999 -9999 -9999 -9999 -9999 -9999 -9999 -9999 -9999 -9999 -9999 -9999 -9999 -9999 -9999 -9999 -9999 -9999 -9999 -9999 -9999 -9999 -9999 -9999 -9999 -9999 -9999 -9999 -9999 -9999 -9999
-9999 -9999 -9999 -9999 -9999 -9999 -9999 -9999 -9999 -9999 -9999 -9999 -9999 -9999 -9999 -9999 -9999 -9999 -9999 -9999 -9999 -9999 -9999 -9999 -9999 -9999 -9999 -9999 -9999 -9999 -9999 -9999 -9999 -9999 -9999 -9999 -9999 -9999 -9999 -9999 -9999 1.79541E-2 8.88514E-3 2.43542E-2 5.23802E-2 7.39776E-2 5.12314E-2 2.23039E-2 1.87078E-2 2.02679E-2 1.29081E-2 1.39354E-2 1.48318E-2 4.088E-2 7.39304E-2 7.32715E-2 9.36532E-2 1.35037E-1 7.39818E-2 2.6066E-2 2.4502E-2 4.27245E-2 7.42506E-2 1.81022E-1 3.43956E-1 3.88212E-1 4.12012E-1 4.31829E-1 4.37338E-1 3.70151E-1 3.0674E-1 1.93904E-1 2.42692E-1 3.28743E-1 4.01104E-1 3.32465E-1 2.1126E-1 1.47415E-1 1.41488E-1 1.53536E-1 2.49243E-1 2.75595E-1 2.29535E-1 1.49853E-1 1.43342E-1 7.90396E-2 3.81556E-2 2.60548E-2 4.38625E-2 5.0205E-2 1.89012E-2 1.84896E-2 5.19239E-2 4.55898E-2 1.6435E-2 5.65971E-3 1.6827E-2 1.6237E-2 2.05718E-2 6.17598E-2 4.61973E-2 7.62356E-2 9.90859E-2 9.68629E-2 1.04842E-1 4.1602E-2 1.36764E-2 1.4123E-2 2.43444E-2 2.87434E-2 -9999 -9999 -9999 -9999 -9999 -9999 -9999 -9999 -9999 -9999 -9999 -9999 -9999 -9999 -9999 -9999 -9999 -9999 -9999 -9999 -9999 -9999 -9999 -9999 -9999 -9999 -9999 -9999 -9999 -9999 -9999 -9999 -9999 -9999 -9999 -9999 -9999 -9999 -9999 -9999 -9999 -9999 -9999 -9999 -9999 -9999 -9999 -9999 -9999 -9999 -9999 -9999 -9999 -9999 -9999 -9999 -9999 -9999 -9999 -9999
-9999 -9999 -9999 -9999 -9999 -9999 -9999 -9999 -9999 -9999 -9999 -9999 -9999 -9999 -9999 -9999 -9999 -9999 -9999 -9999 -9999 -9999 -9999 -9999 -9999 -9999 -9999 -9999 -9999 -9999 -9999 -9999 -9999 -9999 -9999 -9999 -9999 -9999 -9999 -9999 -9999 2.36083E-2 1.13769E-2 2.42452E-2 3.82611E-2 4.01588E-2 3.5977E-2 1.29191E-2 1.04897E-2 1.91321E-2 1.15845E-2 8.05851E-3 1.02637E-2 2.71254E-2 2.85154E-2 5.2009E-2 6.46616E-2 8.9449E-2 6.67035E-2 2.24065E-2 2.01464E-2 2.21036E-2 6.58723E-2 1.66394E-1 3.05376E-1 3.89495E-1 3.75567E-1 3.78401E-1 4.30881E-1 3.87605E-1 3.43661E-1 2.36965E-1 2.08743E-1 3.21596E-1 3.53772E-1 3.47917E-1 2.27719E-1 1.42342E-1 1.35514E-1 1.51268E-1 1.66294E-1 1.83462E-1 1.36752E-1 6.44095E-2 5.70736E-2 6.26505E-2 6.15553E-2 6.18132E-2 1.02135E-1 9.10749E-2 1.55168E-2 5.83794E-3 1.68987E-2 2.03785E-2 1.06928E-2 8.37129E-3 4.75904E-2 6.39502E-2 2.28844E-2 3.18068E-2 4.18067E-2 6.35576E-2 6.51529E-2 9.8043E-2 1.21892E-1 4.46022E-2 2.53761E-2 9.83347E-3 4.65978E-3 1.39381E-2 -9999 -9999 -9999 -9999 -9999 -9999 -9999 -9999 -9999 -9999 -9999 -9999 -9999 -9999 -9999 -9999 -9999 -9999 -9999 -9999 -9999 -9999 -9999 -9999 -9999 -9999 -9999 -9999 -9999 -9999 -9999 -9999 -9999 -9999 -9999 -9999 -9999 -9999 -9999 -9999 -9999 -9999 -9999 -9999 -9999 -9999 -9999 -9999 -9999 -9999 -9999 -9999 -9999 -9999 -9999 -9999 -9999 -9999 -9999 -9999
-9999 -9999 -9999 -9999 -9999 -9999 -9999 -9999 -9999 -9999 -9999 -9999 -9999 -9999 -9999 -9999 -9999 -9999 -9999 -9999 -9999 -9999 -9999 -9999 -9999 -9999 -9999 -9999 -9999 -9999 -9999 -9999 -9999 -9999 -9999 -9999 -9999 -9999 -9999 -9999 -9999 2.04522E-2 9.56925E-3 1.54261E-2 1.42601E-2 1.20818E-2 1.34892E-2 6.47152E-3 1.20851E-2 2.39353E-2 1.42774E-2 5.55471E-3 8.38536E-3 1.25177E-2 2.9178E-2 4.75124E-2 4.92105E-2 8.33042E-2 9.12205E-2 2.79483E-2 1.61986E-2 1.6038E-2 9.81795E-2 3.26687E-1 3.45833E-1 3.51778E-1 3.46053E-1 3.49706E-1 3.15298E-1 3.00837E-1 3.07306E-1 2.72117E-1 1.77778E-1 3.03601E-1 3.23615E-1 3.16424E-1 2.38288E-1 1.428E-1 1.59972E-1 1.38957E-1 1.25793E-1 1.15758E-1 8.14985E-2 3.7553E-2 1.67228E-2 1.79032E-2 4.83774E-2 3.7298E-2 2.97942E-2 2.59786E-2 9.63666E-3 4.75288E-3 7.0913E-3 5.65593E-3 8.38721E-3 1.83731E-2 7.20751E-2 1.02266E-1 2.28803E-2 3.32247E-2 7.30161E-2 9.29476E-2 6.35882E-2 1.17977E-1 1.36061E-1 7.83638E-2 3.78413E-2 1.78369E-2 4.28991E-3 1.25719E-3 -9999 -9999 -9999 -9999 -9999 -9999 -9999 -9999 -9999 -9999 -9999 -9999 -9999 -9999 -9999 -9999 -9999 -9999 -9999 -9999 -9999 -9999 -9999 -9999 -9999 -9999 -9999 -9999 -9999 -9999 -9999 -9999 -9999 -9999 -9999 -9999 -9999 -9999 -9999 -9999 -9999 -9999 -9999 -9999 -9999 -9999 -9999 -9999 -9999 -9999 -9999 -9999 -9999 -9999 -9999 -9999 -9999 -9999 -9999 -9999
-9999 -9999 -9999 -9999 -9999 -9999 -9999 -9999 -9999 -9999 -9999 -9999 -9999 -9999 -9999 -9999 -9999 -9999 -9999 -9999 -9999 -9999 -9999 -9999 -9999 -9999 -9999 -9999 -9999 -9999 -9999 -9999 -9999 -9999 -9999 -9999 -9999 -9999 -9999 -9999 -9999 1.74086E-2 7.4778E-3 5.93537E-3 3.23854E-3 2.51362E-3 4.27809E-3 6.33646E-3 1.86375E-2 2.72436E-2 2.64321E-2 5.0548E-3 6.68765E-3 1.22587E-2 2.75995E-2 4.24292E-2 7.66491E-2 1.065E-1 1.09764E-1 3.48921E-2 1.36859E-2 1.49556E-2 1.02388E-1 3.17611E-1 3.46605E-1 2.70309E-1 3.11786E-1 3.5653E-1 2.81757E-1 1.76618E-1 1.94947E-1 2.54308E-1 2.16309E-1 2.71591E-1 3.19314E-1 3.41698E-1 2.96264E-1 1.54996E-1 1.56831E-1 1.36207E-1 1.1509E-1 9.99871E-2 7.38151E-2 4.56055E-2 1.39248E-2 1.12301E-2 1.43216E-2 8.91842E-3 7.41344E-3 1.03343E-2 7.45997E-3 7.43831E-3 8.88805E-3 1.1681E-2 1.14589E-2 1.4437E-2 3.92367E-2 7.88247E-2 3.69961E-2 5.95465E-2 1.16352E-1 6.733E-2 7.4367E-2 1.28517E-1 1.50138E-1 1.06636E-1 4.89696E-2 2.40077E-2 9.82214E-3 1.12922E-3 2.79895E-4 -9999 -9999 -9999 -9999 -9999 -9999 -9999 -9999 -9999 -9999 -9999 -9999 -9999 -9999 -9999 -9999 -9999 -9999 -9999 -9999 -9999 -9999 -9999 -9999 -9999 -9999 -9999 -9999 -9999 -9999 -9999 -9999 -9999 -9999 -9999 -9999 -9999 -9999 -9999 -9999 -9999 -9999 -9999 -9999 -9999 -9999 -9999 -9999 -9999 -9999 -9999 -9999 -9999 -9999 -9999 -9999 -9999 -9999 -9999
-9999 -9999 -9999 -9999 -9999 -9999 -9999 -9999 -9999 -9999 -9999 -9999 -9999 -9999 -9999 -9999 -9999 -9999 -9999 -9999 -9999 -9999 -9999 -9999 -9999 -9999 -9999 -9999 -9999 -9999 -9999 -9999 -9999 -9999 -9999 -9999 -9999 -9999 -9999 -9999 -9999 1.53752E-2 8.82297E-3 5.37639E-3 3.11993E-3 7.0241E-3 9.38118E-3 2.75194E-2 3.84509E-2 5.65666E-2 6.64403E-2 1.13245E-2 4.63845E-3 1.37268E-2 2.15431E-2 5.03879E-2 7.65132E-2 8.49598E-2 1.11425E-1 6.26727E-2 1.95099E-2 1.44639E-2 7.79578E-2 3.06137E-1 3.29228E-1 3.48732E-1 3.48593E-1 3.68547E-1 3.2603E-1 2.53474E-1 1.43215E-1 1.83423E-1 2.76485E-1 2.81138E-1 3.02239E-1 3.00583E-1 2.9973E-1 2.76055E-1 2.24108E-1 1.51305E-1 1.13647E-1 1.13412E-1 8.29705E-2 5.77128E-2 1.91133E-2 7.57288E-3 7.76841E-3 6.39867E-3 3.72611E-3 7.22557E-3 1.65246E-2 1.38039E-2 1.5054E-2 3.04086E-2 3.85632E-2 1.53421E-2 3.12403E-2 7.46232E-2 6.66245E-2 1.14824E-1 1.0344E-1 8.53524E-2 8.55572E-2 1.4774E-1 1.71453E-1 1.07109E-1 5.03292E-2 1.70148E-2 2.01193E-3 1.12562E-3 1.95435E-3 -9999 -9999 -9999 -9999 -9999 -9999 -9999 -9999 -9999 -9999 -9999 -9999 -9999 -9999 -9999 -9999 -9999 -9999 -9999 -9999 -9999 -9999 -9999 -9999 -9999 -9999 -9999 -9999 -9999 -9999 -9999 -9999 -9999 -9999 -9999 -9999 -9999 -9999 -9999 -9999 -9999 -9999 -9999 -9999 -9999 -9999 -9999 -9999 -9999 -9999 -9999 -9999 -9999 -9999 -9999 -9999 -9999 -9999 -9999
-9999 -9999 -9999 -9999 -9999 -9999 -9999 -9999 -9999 -9999 -9999 -9999 -9999 -9999 -9999 -9999 -9999 -9999 -9999 -9999 -9999 -9999 -9999 -9999 -9999 -9999 -9999 -9999 -9999 -9999 -9999 -9999 -9999 -9999 -9999 -9999 -9999 -9999 -9999 -9999 -9999 2.99088E-2 1.48148E-2 1.86975E-2 1.33874E-2 8.84615E-3 1.11724E-2 3.54136E-2 5.10072E-2 1.2196E-1 9.80418E-2 1.43473E-2 4.4209E-3 1.53894E-2 1.22871E-2 2.491E-2 3.70071E-2 5.91264E-2 7.27304E-2 3.34195E-2 1.43952E-2 1.19367E-2 5.16328E-2 2.23179E-1 2.97561E-1 2.86904E-1 3.14369E-1 3.48603E-1 3.57579E-1 3.2665E-1 1.89917E-1 1.59268E-1 2.52477E-1 3.03696E-1 3.34022E-1 3.34506E-1 3.19893E-1 2.96444E-1 2.32657E-1 1.57411E-1 8.16277E-2 8.02793E-2 1.01794E-1 5.25279E-2 2.46104E-2 8.38523E-3 5.42023E-3 4.40454E-3 4.22097E-3 7.51035E-3 1.07571E-2 1.8043E-2 2.70816E-2 5.88737E-2 4.42583E-2 2.4979E-2 4.10097E-2 7.6214E-2 1.01901E-1 1.08333E-1 1.20395E-1 1.14339E-1 9.84414E-2 1.27299E-1 1.39594E-1 9.59274E-2 4.61756E-2 1.54738E-2 5.23459E-3 1.24714E-2 1.07657E-2 -9999 -9999 -9999 -9999 -9999 -9999 -9999 -9999 -9999 -9999 -9999 -9999 -9999 -9999 -9999 -9999 -9999 -9999 -9999 -9999 -9999 -9999 -9999 -9999 -9999 -9999 -9999 -9999 -9999 -9999 -9999 -9999 -9999 -9999 -9999 -9999 -9999 -9999 -9999 -9999 -9999 -9999 -9999 -9999 -9999 -9999 -9999 -9999 -9999 -9999 -9999 -9999 -9999 -9999 -9999 -9999 -9999 -9999 -9999
-9999 -9999 -9999 -9999 -9999 -9999 -9999 -9999 -9999 -9999 -9999 -9999 -9999 -9999 -9999 -9999 -9999 -9999 -9999 -9999 -9999 -9999 -9999 -9999 -9999 -9999 -9999 -9999 -9999 -9999 -9999 -9999 -9999 -9999 -9999 -9999 -9999 -9999 -9999 -9999 -9999 -9999 2.75287E-2 2.89794E-2 8.24663E-3 5.74646E-3 5.16492E-3 1.7992E-2 6.04905E-2 1.39416E-1 9.5914E-2 9.23497E-3 5.67633E-3 1.25018E-2 1.02132E-2 1.86396E-2 2.58346E-2 4.11265E-2 5.44707E-2 2.13591E-2 1.00426E-2 1.06746E-2 3.16182E-2 1.43933E-1 2.11623E-1 2.06464E-1 1.81131E-1 2.82546E-1 3.49208E-1 3.49279E-1 2.34807E-1 1.50398E-1 2.2011E-1 2.41053E-1 2.74835E-1 2.89863E-1 2.88652E-1 2.12932E-1 1.7498E-1 1.30492E-1 9.85784E-2 8.16989E-2 7.49599E-2 7.02092E-2 4.60902E-2 3.24746E-2 9.5506E-3 5.62773E-3 6.03337E-3 6.90327E-3 1.2E-2 2.18874E-2 3.74291E-2 6.05652E-2 5.03379E-2 3.51364E-2 3.73784E-2 5.79139E-2 4.93854E-2 5.65879E-2 6.47941E-2 5.90884E-2 5.00247E-2 6.39714E-2 1.01437E-1 8.18957E-2 4.93437E-2 3.24795E-2 2.59001E-2 9.3339E-3 4.23289E-3 1.32414E-3 2.2705E-4 1.77873E-4 -9999 -9999 -9999 -9999 -9999 -9999 -9999 -9999 -9999 -9999 -9999 -9999 -9999 -9999 -9999 -9999 -9999 -9999 -9999 -9999 -9999 -9999 -9999 -9999 -9999 -9999 -9999 -9999 -9999 -9999 -9999 -9999 -9999 -9999 -9999 -9999 -9999 -9999 -9999 -9999 -9999 -9999 -9999 -9999 -9999 -9999 -9999 -9999 -9999 -9999 -9999 -9999 -9999 -9999 -9999 -9999
-9999 -9999 -9999 -9999 -9999 -9999 -9999 -9999 -9999 -9999 -9999 -9999 -9999 -9999 -9999 -9999 -9999 -9999 -9999 -9999 -9999 -9999 -9999 -9999 -9999 -9999 -9999 -9999 -9999 -9999 -9999 -9999 -9999 -9999 -9999 -9999 -9999 -9999 -9999 -9999 -9999 -9999 3.29526E-2 3.26505E-2 1.51007E-2 7.9093E-3 4.28191E-3 6.62747E-3 1.0128E-1 1.56957E-1 1.01302E-1 1.37562E-2 9.18074E-3 7.57832E-3 8.02072E-3 1.33167E-2 2.03805E-2 3.81774E-2 5.65548E-2 1.58727E-2 7.69734E-3 6.39424E-3 1.77409E-2 7.86027E-2 1.80035E-1 1.43335E-1 1.24565E-1 2.46297E-1 3.17546E-1 3.54887E-1 2.43035E-1 1.78217E-1 2.22088E-1 2.16984E-1 1.83994E-1 2.05391E-1 2.6163E-1 2.01891E-1 1.59327E-1 1.29573E-1 9.07226E-2 7.82243E-2 6.48501E-2 7.24143E-2 4.21863E-2 3.61041E-2 1.22062E-2 6.68774E-3 4.32394E-3 5.97758E-3 1.30446E-2 3.17477E-2 5.64452E-2 7.71736E-2 5.89095E-2 3.93988E-2 2.78965E-2 2.64504E-2 2.21489E-2 4.26949E-2 1.98798E-2 1.93008E-2 2.22449E-2 4.53013E-2 7.86748E-2 5.92545E-2 5.26204E-2 4.13105E-2 1.34391E-2 1.47888E-3 2.85725E-4 1.68547E-4 1.10861E-4 8.27576E-5 4.5463E-5 -9999 -9999 -9999 -9999 -9999 -9999 -9999 -9999 -9999 -9999 -9999 -9999 -9999 -9999 -9999 -9999 -9999 -9999 -9999 -9999 -9999 -9999 -9999 -9999 -9999 -9999 -9999 -9999 -9999 -9999 -9999 -9999 -9999 -9999 -9999 -9999 -9999 -9999 -9999 -9999 -9999 -9999 -9999 -9999 -9999 -9999 -9999 -9999 -9999 -9999 -9999 -9999 -9999 -9999 -9999
-9999 -9999 -9999 -9999 -9999 -9999 -9999 -9999 -9999 -9999 -9999 -9999 -9999 -9999 -9999 -9999 -9999 -9999 -9999 -9999 -9999 -9999 -9999 -9999 -9999 -9999 -9999 -9999 -9999 -9999 -9999 -9999 -9999 -9999 -9999 -9999 -9999 -9999 -9999 -9999 -9999 -9999 4.64125E-2 4.70031E-2 1.88441E-2 1.20863E-2 5.13701E-3 6.86563E-3 1.38176E-1 1.91372E-1 1.26211E-1 1.92651E-2 9.7364E-3 6.77786E-3 7.83865E-3 1.30943E-2 1.53039E-2 3.44056E-2 6.80739E-2 4.13828E-2 1.45047E-2 6.37491E-3 1.5451E-2 9.36215E-2 1.60458E-1 1.42651E-1 1.78223E-1 1.51995E-1 1.76717E-1 2.24394E-1 2.4352E-1 2.46156E-1 3.18303E-1 2.6083E-1 1.46359E-1 1.30827E-1 1.41094E-1 1.27149E-1 1.44597E-1 1.34993E-1 8.75553E-2 4.76858E-2 3.30936E-2 3.32439E-2 3.46017E-2 3.32344E-2 1.39962E-2 6.22935E-3 3.17146E-3 2.73077E-3 1.04264E-2 1.81255E-2 2.88998E-2 4.06254E-2 3.95134E-2 2.93265E-2 1.51768E-2 1.07774E-2 1.34889E-2 1.2469E-2 7.21373E-3 8.97862E-3 1.77866E-2 3.77399E-2 6.03025E-2 6.3436E-2 4.42277E-2 1.5499E-2 5.96899E-3 6.76718E-3 2.38544E-3 2.14487E-4 2.0182E-4 -9999 -9999 -9999 -9999 -9999 -9999 -9999 -9999 -9999 -9999 -9999 -9999 -9999 -9999 -9999 -9999 -9999 -9999 -9999 -9999 -9999 -9999 -9999 -9999 -9999 -9999 -9999 -9999 -9999 -9999 -9999 -9999 -9999 -9999 -9999 -9999 -9999 -9999 -9999 -9999 -9999 -9999 -9999 -9999 -9999 -9999 -9999 -9999 -9999 -9999 -9999 -9999 -9999 -9999 -9999 -9999 -9999
-9999 -9999 -9999 -9999 -9999 -9999 -9999 -9999 -9999 -9999 -9999 -9999 -9999 -9999 -9999 -9999 -9999 -9999 -9999 -9999 -9999 -9999 -9999 -9999 -9999 -9999 -9999 -9999 -9999 -9999 -9999 -9999 -9999 -9999 -9999 -9999 -9999 -9999 -9999 -9999 -9999 -9999 3.6369E-2 3.28022E-2 1.64726E-2 1.92102E-2 2.12148E-2 1.70782E-2 5.74229E-2 1.55127E-1 7.37645E-2 1.20265E-2 6.62154E-3 1.11977E-2 8.92926E-3 1.30032E-2 1.04243E-2 1.70406E-2 4.26373E-2 4.59745E-2 1.16987E-2 5.41457E-3 1.41286E-2 8.38288E-2 1.67919E-1 1.7083E-1 1.82291E-1 1.90894E-1 2.05412E-1 1.65567E-1 2.15529E-1 2.59882E-1 3.10434E-1 2.76324E-1 1.41266E-1 8.67366E-2 7.64379E-2 1.16748E-1 1.26242E-1 9.24608E-2 9.28527E-2 6.24161E-2 5.69262E-2 2.25428E-2 2.78727E-2 4.39752E-2 2.81001E-2 9.71086E-3 2.5751E-3 2.16756E-3 3.20927E-3 8.34471E-3 1.50551E-2 1.87033E-2 2.12954E-2 1.56279E-2 8.27614E-3 5.22402E-3 1.21645E-2 7.48006E-3 6.24928E-3 1.05924E-2 1.60106E-2 2.88434E-2 3.44649E-2 4.64629E-2 3.65293E-2 2.50839E-2 1.79481E-2 1.29112E-2 2.18022E-3 3.74174E-4 2.64248E-4 1.15045E-4 5.25575E-5 -9999 -9999 -9999 -9999 -9999 -9999 -9999 -9999 -9999 -9999 -9999 -9999 -9999 -9999 -9999 -9999 -9999 -9999 -9999 -9999 -9999 -9999 -9999 -9999 -9999 -9999 -9999 -9999 -9999 -9999 -9999 -9999 -9999 -9999 -9999 -9999 -9999 -9999 -9999 -9999 -9999 -9999 -9999 -9999 -9999 -9999 -9999 -9999 -9999 -9999 -9999 -9999 -9999 -9999 -9999
-9999 -9999 -9999 -9999 -9999 -9999 -9999 -9999 -9999 -9999 -9999 -9999 -9999 -9999 -9999 -9999 -9999 -9999 -9999 -9999 -9999 -9999 -9999 -9999 -9999 -9999 -9999 -9999 -9999 -9999 -9999 -9999 -9999 -9999 -9999 -9999 -9999 -9999 -9999 -9999 -9999 -9999 2.29705E-2 2.69331E-2 1.51793E-2 1.55519E-2 2.61915E-2 1.51107E-2 1.87885E-2 3.57002E-2 2.11444E-2 8.61079E-3 7.86294E-3 6.21049E-3 5.02864E-3 6.20871E-3 7.12581E-3 1.30122E-2 2.08672E-2 2.03716E-2 7.18871E-3 8.26604E-3 1.47359E-2 5.24457E-2 1.46861E-1 1.81945E-1 1.78791E-1 1.84734E-1 2.18727E-1 2.36328E-1 2.57942E-1 2.86292E-1 2.94762E-1 2.2117E-1 1.53727E-1 1.11411E-1 8.58739E-2 8.53383E-2 1.3026E-1 9.90035E-2 8.94789E-2 8.29685E-2 4.49191E-2 1.32206E-2 2.76788E-2 5.27521E-2 5.09834E-2 2.33348E-2 6.59326E-3 2.14436E-3 2.22423E-3 6.33642E-3 8.27535E-3 7.60212E-3 1.35323E-2 1.56124E-2 1.24092E-2 5.19652E-3 1.15466E-2 6.00382E-3 6.12137E-3 1.08E-2 1.47627E-2 2.47562E-2 4.96149E-2 3.56753E-2 1.62124E-2 2.50222E-2 2.28245E-2 6.4207E-3 2.21969E-3 1.05787E-3 2.29079E-4 1.42931E-4 1.81103E-4 -9999 -9999 -9999 -9999 -9999 -9999 -9999 -9999 -9999 -9999 -9999 -9999 -9999 -9999 -9999 -9999 -9999 -9999 -9999 -9999 -9999 -9999 -9999 -9999 -9999 -9999 -9999 -9999 -9999 -9999 -9999 -9999 -9999 -9999 -9999 -9999 -9999 -9999 -9999 -9999 -9999 -9999 -9999 -9999 -9999 -9999 -9999 -9999 -9999 -9999 -9999 -9999 -9999 -9999 -9999
-9999 -9999 -9999 -9999 -9999 -9999 -9999 -9999 -9999 -9999 -9999 -9999 -9999 -9999 -9999 -9999 -9999 -9999 -9999 -9999 -9999 -9999 -9999 -9999 -9999 -9999 -9999 -9999 -9999 -9999 -9999 -9999 -9999 -9999 -9999 -9999 -9999 -9999 -9999 -9999 -9999 -9999 1.0342E-2 8.14758E-3 1.07593E-2 1.71838E-2 1.41879E-2 7.77126E-3 1.24913E-2 3.6554E-2 2.72743E-2 7.55476E-3 3.29777E-3 3.02109E-3 3.34167E-3 4.57776E-3 6.60774E-3 1.21609E-2 1.12962E-2 8.35132E-3 6.22686E-3 1.60638E-2 1.97243E-2 3.12252E-2 1.11387E-1 1.69376E-1 1.89868E-1 1.89967E-1 2.25291E-1 2.16441E-1 2.55409E-1 3.40109E-1 3.19739E-1 2.62777E-1 1.91529E-1 1.59393E-1 9.22066E-2 5.06356E-2 6.75112E-2 9.85066E-2 9.53825E-2 5.73939E-2 2.99571E-2 1.1386E-2 1.49681E-2 3.95035E-2 4.9455E-2 4.54386E-2 1.56699E-2 4.64084E-3 2.18065E-3 2.75217E-3 3.95791E-3 4.307E-3 9.25227E-3 1.89675E-2 2.67297E-2 6.20774E-3 5.25066E-3 4.91745E-3 5.56048E-3 8.48886E-3 8.98431E-3 2.81277E-2 4.77475E-2 3.01242E-2 8.17799E-3 6.07204E-3 8.71709E-3 5.77972E-3 1.86161E-3 2.1423E-4 1.33572E-4 1.89778E-4 9.4165E-4 3.7916E-3 -9999 -9999 -9999 -9999 -9999 -9999 -9999 -9999 -9999 -9999 -9999 -9999 -9999 -9999 -9999 -9999 -9999 -9999 -9999 -9999 -9999 -9999 -9999 -9999 -9999 -9999 -9999 -9999 -9999 -9999 -9999 -9999 -9999 -9999 -9999 -9999 -9999 -9999 -9999 -9999 -9999 -9999 -9999 -9999 -9999 -9999 -9999 -9999 -9999 -9999 -9999 -9999 -9999 -9999
-9999 -9999 -9999 -9999 -9999 -9999 -9999 -9999 -9999 -9999 -9999 -9999 -9999 -9999 -9999 -9999 -9999 -9999 -9999 -9999 -9999 -9999 -9999 -9999 -9999 -9999 -9999 -9999 -9999 -9999 -9999 -9999 -9999 -9999 -9999 -9999 -9999 -9999 -9999 -9999 -9999 -9999 -9999 1.15874E-2 9.79726E-3 2.01352E-2 1.10426E-2 7.97724E-3 1.71853E-2 2.01228E-2 2.19102E-2 5.02263E-3 2.54794E-3 2.19623E-3 4.26843E-3 5.76477E-3 7.48927E-3 1.38101E-2 9.18026E-3 6.44603E-3 1.00962E-2 1.48072E-2 1.6681E-2 3.29436E-2 8.53804E-2 1.95474E-1 1.94416E-1 2.08211E-1 2.08578E-1 2.42808E-1 2.71699E-1 3.01181E-1 2.91508E-1 2.66245E-1 1.83844E-1 1.07205E-1 5.22571E-2 1.7163E-2 1.97429E-2 3.29223E-2 4.50851E-2 3.86572E-2 2.6013E-2 9.13951E-3 1.18566E-2 1.85817E-2 3.70317E-2 4.50884E-2 2.11407E-2 7.1852E-3 3.04604E-3 1.30736E-3 3.97233E-3 4.96907E-3 9.46574E-3 1.60407E-2 2.21929E-2 7.32073E-3 5.34813E-3 3.57181E-3 4.94668E-3 5.06172E-3 8.81024E-3 2.03606E-2 1.94592E-2 1.1155E-2 4.87366E-3 1.71807E-3 3.86449E-3 5.44772E-3 8.9477E-4 2.54705E-4 1.36742E-4 1.98162E-4 1.06921E-3 -9999 -9999 -9999 -9999 -9999 -9999 -9999 -9999 -9999 -9999 -9999 -9999 -9999 -9999 -9999 -9999 -9999 -9999 -9999 -9999 -9999 -9999 -9999 -9999 -9999 -9999 -9999 -9999 -9999 -9999 -9999 -9999 -9999 -9999 -9999 -9999 -9999 -9999 -9999 -9999 -9999 -9999 -9999 -9999 -9999 -9999 -9999 -9999 -9999 -9999 -9999 -9999 -9999 -9999 -9999
-9999 -9999 -9999 -9999 -9999 -9999 -9999 -9999 -9999 -9999 -9999 -9999 -9999 -9999 -9999 -9999 -9999 -9999 -9999 -9999 -9999 -9999 -9999 -9999 -9999 -9999 -9999 -9999 -9999 -9999 -9999 -9999 -9999 -9999 -9999 -9999 -9999 -9999 -9999 -9999 -9999 -9999 -9999 1.49275E-2 1.00907E-2 1.2767E-2 1.40441E-2 1.09865E-2 1.85791E-2 4.78145E-2 1.78065E-2 5.2673E-3 3.04857E-3 2.31325E-3 4.1548E-3 5.1486E-3 8.69572E-3 1.81615E-2 1.38924E-2 1.82649E-2 1.51614E-2 1.12517E-2 1.92724E-2 6.81956E-2 1.42263E-1 2.49971E-1 2.50373E-1 2.27664E-1 2.20822E-1 2.42319E-1 2.73504E-1 2.52293E-1 2.3528E-1 1.52721E-1 7.65666E-2 4.87574E-2 2.42243E-2 1.41156E-2 6.99088E-3 4.83372E-3 2.04282E-2 1.83971E-2 1.29735E-2 6.89127E-3 5.39416E-3 1.53191E-2 2.80566E-2 4.16067E-2 2.69555E-2 1.1147E-2 2.98174E-3 1.23643E-3 2.94426E-3 4.57849E-3 1.0243E-2 1.40265E-2 1.52196E-2 1.2126E-2 1.48743E-2 4.89349E-3 3.15795E-3 5.09743E-3 8.11766E-3 1.23717E-2 5.93118E-3 2.56373E-3 1.2955E-3 1.05979E-3 4.58815E-3 4.00913E-3 6.99977E-4 2.22473E-4 2.72783E-4 6.85124E-4 -9999 -9999 -9999 -9999 -9999 -9999 -9999 -9999 -9999 -9999 -9999 -9999 -9999 -9999 -9999 -9999 -9999 -9999 -9999 -9999 -9999 -9999 -9999 -9999 -9999 -9999 -9999 -9999 -9999 -9999 -9999 -9999 -9999 -9999 -9999 -9999 -9999 -9999 -9999 -9999 -9999 -9999 -9999 -9999 -9999 -9999 -9999 -9999 -9999 -9999 -9999 -9999 -9999 -9999 -9999 -9999
-9999 -9999 -9999 -9999 -9999 -9999 -9999 -9999 -9999 -9999 -9999 -9999 -9999 -9999 -9999 -9999 -9999 -9999 -9999 -9999 -9999 -9999 -9999 -9999 -9999 -9999 -9999 -9999 -9999 -9999 -9999 -9999 -9999 -9999 -9999 -9999 -9999 -9999 -9999 -9999 -9999 -9999 -9999 1.64727E-2 5.89508E-3 5.2197E-3 1.17013E-2 4.81647E-3 1.37146E-2 4.29236E-2 1.02964E-2 3.80007E-3 3.576E-3 3.84582E-3 7.91275E-3 6.95577E-3 1.42609E-2 1.99117E-2 8.47481E-3 2.0807E-2 1.46123E-2 1.08191E-2 3.26432E-2 1.04606E-1 2.5259E-1 3.20029E-1 2.79692E-1 2.36687E-1 2.34909E-1 2.44054E-1 1.88592E-1 1.66537E-1 1.43024E-1 8.41035E-2 4.10757E-2 2.36915E-2 1.23484E-2 7.65188E-3 3.81389E-3 5.03142E-3 1.90462E-2 1.24017E-2 6.48013E-3 4.74493E-3 9.08639E-3 1.4012E-2 2.1853E-2 2.05825E-2 1.68572E-2 8.22788E-3 2.22629E-3 1.28106E-3 1.85451E-3 4.5913E-3 8.55431E-3 9.81631E-3 8.79513E-3 1.22721E-2 1.63503E-2 4.82071E-3 2.18919E-3 2.86275E-3 5.52463E-3 7.73244E-3 7.51877E-3 3.22992E-3 1.26577E-3 6.26507E-4 1.84733E-3 2.07277E-3 3.99302E-4 3.44408E-4 7.53628E-4 -9999 -9999 -9999 -9999 -9999 -9999 -9999 -9999 -9999 -9999 -9999 -9999 -9999 -9999 -9999 -9999 -9999 -9999 -9999 -9999 -9999 -9999 -9999 -9999 -9999 -9999 -9999 -9999 -9999 -9999 -9999 -9999 -9999 -9999 -9999 -9999 -9999 -9999 -9999 -9999 -9999 -9999 -9999 -9999 -9999 -9999 -9999 -9999 -9999 -9999 -9999 -9999 -9999 -9999 -9999 -9999 -9999
-9999 -9999 -9999 -9999 -9999 -9999 -9999 -9999 -9999 -9999 -9999 -9999 -9999 -9999 -9999 -9999 -9999 -9999 -9999 -9999 -9999 -9999 -9999 -9999 -9999 -9999 -9999 -9999 -9999 -9999 -9999 -9999 -9999 -9999 -9999 -9999 -9999 -9999 -9999 -9999 -9999 -9999 -9999 5.22973E-3 4.55775E-3 5.18817E-3 1.91128E-3 3.5304E-3 1.3538E-2 9.80354E-3 3.71843E-3 3.85823E-3 8.21916E-3 8.61699E-3 7.60726E-3 5.87032E-3 1.49157E-2 4.08971E-2 9.43337E-3 1.56456E-2 2.56256E-2 1.48765E-2 2.94807E-2 8.76178E-2 2.40389E-1 2.65035E-1 2.28012E-1 1.90342E-1 1.84586E-1 2.03856E-1 1.68968E-1 9.29941E-2 8.88495E-2 8.46351E-2 4.63559E-2 1.73649E-2 7.65797E-3 4.74175E-3 5.43047E-3 1.0872E-2 1.87785E-2 1.0068E-2 6.88165E-3 4.72829E-3 1.00617E-2 1.32274E-2 1.36617E-2 1.30175E-2 8.20169E-3 3.51772E-3 1.28978E-3 1.69097E-3 1.51896E-3 5.56488E-3 8.31035E-3 4.93429E-3 3.30607E-3 1.04564E-2 2.4E-2 1.35845E-2 2.02193E-3 9.57531E-4 1.57674E-3 3.50151E-3 4.08213E-3 2.76205E-3 1.06667E-3 3.37779E-4 1.17779E-3 2.41614E-3 5.48146E-4 1.58467E-3 -9999 -9999 -9999 -9999 -9999 -9999 -9999 -9999 -9999 -9999 -9999 -9999 -9999 -9999 -9999 -9999 -9999 -9999 -9999 -9999 -9999 -9999 -9999 -9999 -9999 -9999 -9999 -9999 -9999 -9999 -9999 -9999 -9999 -9999 -9999 -9999 -9999 -9999 -9999 -9999 -9999 -9999 -9999 -9999 -9999 -9999 -9999 -9999 -9999 -9999 -9999 -9999 -9999 -9999 -9999 -9999 -9999 -9999
-9999 -9999 -9999 -9999 -9999 -9999 -9999 -9999 -9999 -9999 -9999 -9999 -9999 -9999 -9999 -9999 -9999 -9999 -9999 -9999 -9999 -9999 -9999 -9999 -9999 -9999 -9999 -9999 -9999 -9999 -9999 -9999 -9999 -9999 -9999 -9999 -9999 -9999 -9999 -9999 -9999 -9999 3.40714E-3 2.28716E-3 6.46573E-3 1.44067E-3 2.39903E-3 7.20923E-3 8.69091E-3 8.27623E-3 5.90801E-3 5.08337E-3 8.00407E-3 1.27983E-2 1.04802E-2 5.52598E-3 1.72554E-2 3.59429E-2 6.70273E-3 1.55465E-2 4.00058E-2 2.3833E-2 2.62337E-2 1.01858E-1 2.15154E-1 2.35825E-1 2.30422E-1 1.7029E-1 1.46862E-1 1.6977E-1 1.80804E-1 1.27072E-1 5.98102E-2 6.598E-2 8.03674E-2 4.98312E-2 2.25555E-2 1.84644E-2 2.53298E-2 2.89824E-2 2.56378E-2 1.21747E-2 9.17832E-3 3.33532E-3 4.49869E-3 1.00237E-2 9.00229E-3 1.14989E-2 9.53737E-3 3.44848E-3 1.60138E-3 2.01043E-3 1.74958E-3 4.50022E-3 4.32634E-3 2.12402E-3 3.80965E-3 1.53385E-2 3.37782E-2 1.58419E-2 2.83921E-3 7.50121E-4 6.89381E-4 1.1698E-3 1.88516E-3 2.67001E-3 7.0026E-4 2.37596E-4 9.76907E-4 1.78363E-3 5.34358E-4 -9999 -9999 -9999 -9999 -9999 -9999 -9999 -9999 -9999 -9999 -9999 -9999 -9999 -9999 -9999 -9999 -9999 -9999 -9999 -9999 -9999 -9999 -9999 -9999 -9999 -9999 -9999 -9999 -9999 -9999 -9999 -9999 -9999 -9999 -9999 -9999 -9999 -9999 -9999 -9999 -9999 -9999 -9999 -9999 -9999 -9999 -9999 -9999 -9999 -9999 -9999 -9999 -9999 -9999 -9999 -9999 -9999 -9999 -9999
-9999 -9999 -9999 -9999 -9999 -9999 -9999 -9999 -9999 -9999 -9999 -9999 -9999 -9999 -9999 -9999 -9999 -9999 -9999 -9999 -9999 -9999 -9999 -9999 -9999 -9999 -9999 -9999 -9999 -9999 -9999 -9999 -9999 -9999 -9999 -9999 -9999 -9999 -9999 -9999 -9999 -9999 2.0028E-3 1.82273E-3 3.53633E-3 1.22847E-3 2.17655E-3 2.03179E-3 1.83119E-3 2.04792E-3 2.82135E-3 6.73281E-3 2.71716E-2 6.26904E-2 2.2652E-2 5.00497E-3 -9999 1.41188E-2 5.36124E-3 2.45257E-2 4.92778E-2 3.22299E-2 3.41077E-2 1.19077E-1 2.30951E-1 2.81915E-1 2.05857E-1 1.50049E-1 1.32196E-1 1.20184E-1 1.54489E-1 1.55233E-1 6.628E-2 4.10368E-2 5.03306E-2 4.59473E-2 4.00335E-2 3.57687E-2 3.38286E-2 1.60139E-2 1.36347E-2 1.254E-2 9.67102E-3 4.18158E-3 3.24928E-3 6.72824E-3 8.23941E-3 6.19301E-3 6.71961E-3 3.69864E-3 1.56811E-3 1.49537E-3 2.52952E-3 3.13532E-3 1.43333E-3 2.7606E-3 7.65884E-3 2.61766E-2 5.03114E-2 3.97917E-2 1.59477E-2 3.04731E-3 5.35004E-4 4.50934E-4 7.39161E-4 8.75808E-4 3.50033E-4 2.76288E-4 7.01879E-4 2.47166E-3 7.95266E-4 -9999 -9999 -9999 -9999 -9999 -9999 -9999 -9999 -9999 -9999 -9999 -9999 -9999 -9999 -9999 -9999 -9999 -9999 -9999 -9999 -9999 -9999 -9999 -9999 -9999 -9999 -9999 -9999 -9999 -9999 -9999 -9999 -9999 -9999 -9999 -9999 -9999 -9999 -9999 -9999 -9999 -9999 -9999 -9999 -9999 -9999 -9999 -9999 -9999 -9999 -9999 -9999 -9999 -9999 -9999 -9999 -9999 -9999 -9999
-9999 -9999 -9999 -9999 -9999 -9999 -9999 -9999 -9999 -9999 -9999 -9999 -9999 -9999 -9999 -9999 -9999 -9999 -9999 -9999 -9999 -9999 -9999 -9999 -9999 -9999 -9999 -9999 -9999 -9999 -9999 -9999 -9999 -9999 -9999 -9999 -9999 -9999 -9999 -9999 -9999 -9999 1.40782E-3 2.19268E-3 1.71447E-3 1.39592E-3 1.31559E-3 4.35496E-3 1.785E-3 1.17733E-3 2.11183E-3 9.99362E-3 8.65254E-2 1.497E-1 -9999 -9999 -9999 2.76374E-3 4.07241E-3 2.63679E-2 4.357E-2 2.13962E-2 3.744E-2 1.53518E-1 2.6842E-1 1.91538E-1 1.70112E-1 1.39091E-1 1.04171E-1 1.00289E-1 1.27433E-1 1.86161E-1 1.60418E-1 7.32686E-2 3.64219E-2 1.69599E-2 1.42098E-2 2.19564E-2 2.29971E-2 7.43366E-3 6.15878E-3 1.16064E-2 1.97683E-2 6.77681E-3 3.75446E-3 7.11979E-3 8.14944E-3 9.03408E-3 5.40956E-3 2.5254E-3 1.47694E-3 1.30816E-3 9.53646E-4 2.03624E-3 2.39315E-3 4.91343E-3 1.5752E-2 1.40603E-2 1.30586E-2 1.28969E-2 1.63516E-2 7.98306E-3 1.16293E-3 4.08249E-4 5.76207E-4 5.8617E-4 1.5438E-4 2.22634E-4 5.00762E-4 6.63054E-4 9.29608E-5 -9999 -9999 -9999 -9999 -9999 -9999 -9999 -9999 -9999 -9999 -9999 -9999 -9999 -9999 -9999 -9999 -9999 -9999 -9999 -9999 -9999 -9999 -9999 -9999 -9999 -9999 -9999 -9999 -9999 -9999 -9999 -9999 -9999 -9999 -9999 -9999 -9999 -9999 -9999 -9999 -9999 -9999 -9999 -9999 -9999 -9999 -9999 -9999 -9999 -9999 -9999 -9999 -9999 -9999 -9999 -9999 -9999 -9999 -9999
-9999 -9999 -9999 -9999 -9999 -9999 -9999 -9999 -9999 -9999 -9999 -9999 -9999 -9999 -9999 -9999 -9999 -9999 -9999 -9999 -9999 -9999 -9999 -9999 -9999 -9999 -9999 -9999 -9999 -9999 -9999 -9999 -9999 -9999 -9999 -9999 -9999 -9999 -9999 -9999 -9999 -9999 -9999 4.31073E-3 2.65461E-3 1.84349E-3 3.05278E-3 3.71028E-3 2.73458E-3 4.42536E-3 2.62134E-3 6.57016E-3 4.13239E-2 1.61206E-1 -9999 -9999 -9999 3.20036E-3 5.71435E-3 1.58313E-2 1.96313E-2 2.05198E-2 3.04868E-2 1.26603E-1 1.8116E-1 1.07056E-1 6.94445E-2 8.25377E-2 9.30439E-2 6.60424E-2 6.83276E-2 9.71369E-2 7.89394E-2 5.86845E-2 5.12651E-2 3.04151E-2 1.14633E-2 1.96131E-2 2.52905E-2 1.31644E-2 1.62148E-2 3.02384E-2 3.55519E-2 1.33214E-2 3.25349E-3 6.21997E-3 6.6471E-3 6.3153E-3 5.66999E-3 3.73021E-3 2.23054E-3 9.36475E-4 5.9395E-4 2.05458E-3 5.00752E-3 1.27028E-2 2.95984E-2 1.99028E-2 9.52656E-3 3.46493E-3 5.94267E-3 3.84459E-3 5.33755E-4 3.28255E-4 3.06179E-4 2.2898E-4 2.1224E-4 2.90051E-4 1.4705E-4 3.55023E-5 3.44819E-5 3.75764E-5 -9999 -9999 -9999 -9999 -9999 -9999 -9999 -9999 -9999 -9999 -9999 -9999 -9999 -9999 -9999 -9999 -9999 -9999 -9999 -9999 -9999 -9999 -9999 -9999 -9999 -9999 -9999 -9999 -9999 -9999 -9999 -9999 -9999 -9999 -9999 -9999 -9999 -9999 -9999 -9999 -9999 -9999 -9999 -9999 -9999 -9999 -9999 -9999 -9999 -9999 -9999 -9999 -9999 -9999 -9999 -9999 -9999 -9999
-9999 -9999 -9999 -9999 -9999 -9999 -9999 -9999 -9999 -9999 -9999 -9999 -9999 -9999 -9999 -9999 -9999 -9999 -9999 -9999 -9999 -9999 -9999 -9999 -9999 -9999 -9999 -9999 -9999 -9999 -9999 -9999 -9999 -9999 -9999 -9999 -9999 -9999 -9999 -9999 -9999 -9999 -9999 4.9206E-3 4.31752E-3 1.5562E-3 2.56328E-3 2.73717E-3 9.5189E-3 4.62074E-3 4.75895E-3 1.01287E-2 2.47046E-2 -9999 -9999 -9999 -9999 -9999 -9999 4.90193E-3 8.93533E-3 1.26913E-2 3.8388E-2 1.72837E-1 2.38535E-1 1.61952E-1 9.40632E-2 3.43053E-2 3.96726E-2 2.76822E-2 3.45029E-2 6.09942E-2 7.28125E-2 5.07016E-2 3.65311E-2 1.08334E-2 9.41793E-3 1.83741E-2 1.44624E-2 2.12249E-2 3.43469E-2 4.1671E-2 3.76705E-2 1.14574E-2 2.14765E-3 4.13135E-3 6.28696E-3 3.86213E-3 4.56494E-3 6.9791E-3 3.09072E-3 6.50048E-4 6.10684E-4 1.56739E-3 6.28896E-3 1.65724E-2 2.35004E-2 7.69293E-3 3.62074E-3 2.00043E-3 1.22774E-3 5.07962E-4 1.9642E-4 1.7976E-4 3.15344E-4 2.45419E-4 2.32943E-4 7.63858E-5 1.80458E-5 2.14298E-5 4.1029E-5 -9999 -9999 -9999 -9999 -9999 -9999 -9999 -9999 -9999 -9999 -9999 -9999 -9999 -9999 -9999 -9999 -9999 -9999 -9999 -9999 -9999 -9999 -9999 -9999 -9999 -9999 -9999 -9999 -9999 -9999 -9999 -9999 -9999 -9999 -9999 -9999 -9999 -9999 -9999 -9999 -9999 -9999 -9999 -9999 -9999 -9999 -9999 -9999 -9999 -9999 -9999 -9999 -9999 -9999 -9999 -9999 -9999 -9999 -9999
-9999 -9999 -9999 -9999 -9999 -9999 -9999 -9999 -9999 -9999 -9999 -9999 -9999 -9999 -9999 -9999 -9999 -9999 -9999 -9999 -9999 -9999 -9999 -9999 -9999 -9999 -9999 -9999 -9999 -9999 -9999 -9999 -9999 -9999 -9999 -9999 -9999 -9999 -9999 -9999 -9999 -9999 -9999 3.18197E-3 4.89141E-3 1.19395E-3 1.71012E-3 2.63259E-3 4.29563E-3 1.56843E-3 1.21733E-3 1.975E-3 4.47994E-3 -9999 -9999 -9999 -9999 -9999 -9999 -9999 1.2252E-2 3.94491E-2 9.19833E-2 2.23431E-1 2.12181E-1 1.87808E-1 1.04813E-1 2.84683E-2 1.58384E-2 1.8643E-2 3.68228E-2 3.45723E-2 3.25126E-2 2.60116E-2 1.20565E-2 5.44897E-3 9.15804E-3 1.45225E-2 1.05554E-2 1.19208E-2 1.08013E-2 1.7996E-2 2.3425E-2 7.03686E-3 1.17634E-3 1.83919E-3 3.10199E-3 5.35593E-3 1.26055E-2 1.94879E-2 3.99608E-3 8.02397E-4 5.41231E-4 1.41664E-3 3.51232E-3 1.10849E-2 1.63315E-2 8.04739E-3 8.24841E-3 6.24362E-3 1.56599E-3 4.38518E-4 1.49247E-4 1.39713E-4 2.66283E-4 2.09922E-4 9.4834E-5 2.20842E-5 2.06115E-5 2.01186E-5 -9999 -9999 -9999 -9999 -9999 -9999 -9999 -9999 -9999 -9999 -9999 -9999 -9999 -9999 -9999 -9999 -9999 -9999 -9999 -9999 -9999 -9999 -9999 -9999 -9999 -9999 -9999 -9999 -9999 -9999 -9999 -9999 -9999 -9999 -9999 -9999 -9999 -9999 -9999 -9999 -9999 -9999 -9999 -9999 -9999 -9999 -9999 -9999 -9999 -9999 -9999 -9999 -9999 -9999 -9999 -9999 -9999 -9999 -9999 -9999
-9999 -9999 -9999 -9999 -9999 -9999 -9999 -9999 -9999 -9999 -9999 -9999 -9999 -9999 -9999 -9999 -9999 -9999 -9999 -9999 -9999 -9999 -9999 -9999 -9999 -9999 -9999 -9999 -9999 -9999 -9999 -9999 -9999 -9999 -9999 -9999 -9999 -9999 -9999 -9999 -9999 -9999 -9999 -9999 6.93682E-3 1.44769E-3 7.34776E-4 2.96325E-3 1.7115E-3 1.22109E-3 2.12563E-3 3.48117E-3 -9999 -9999 -9999 -9999 -9999 -9999 -9999 -9999 -9999 7.46517E-2 1.27618E-1 1.47779E-1 9.7481E-2 6.92476E-2 3.63703E-2 1.81444E-2 1.37382E-2 1.63705E-2 2.75686E-2 3.742E-2 2.35492E-2 1.27837E-2 9.98592E-3 1.10703E-2 1.24538E-2 1.00528E-2 7.72363E-3 5.87825E-3 6.87711E-3 1.19559E-2 1.14234E-2 2.43426E-3 1.12861E-3 1.53822E-3 2.55288E-3 8.45033E-3 2.00946E-2 1.73042E-2 2.91958E-3 5.44416E-4 7.21216E-4 8.88447E-4 1.98302E-3 3.49535E-3 1.22003E-2 6.32499E-3 6.607E-3 4.97804E-3 3.07637E-3 1.02714E-3 1.43287E-4 1.16521E-4 1.03312E-4 9.80054E-5 6.53174E-5 2.72492E-5 -9999 -9999 -9999 -9999 -9999 -9999 -9999 -9999 -9999 -9999 -9999 -9999 -9999 -9999 -9999 -9999 -9999 -9999 -9999 -9999 -9999 -9999 -9999 -9999 -9999 -9999 -9999 -9999 -9999 -9999 -9999 -9999 -9999 -9999 -9999 -9999 -9999 -9999 -9999 -9999 -9999 -9999 -9999 -9999 -9999 -9999 -9999 -9999 -9999 -9999 -9999 -9999 -9999 -9999 -9999 -9999 -9999 -9999 -9999 -9999 -9999 -9999
-9999 -9999 -9999 -9999 -9999 -9999 -9999 -9999 -9999 -9999 -9999 -9999 -9999 -9999 -9999 -9999 -9999 -9999 -9999 -9999 -9999 -9999 -9999 -9999 -9999 -9999 -9999 -9999 -9999 -9999 -9999 -9999 -9999 -9999 -9999 -9999 -9999 -9999 -9999 -9999 -9999 -9999 -9999 -9999 5.42768E-3 1.17908E-3 2.13757E-3 2.72872E-3 2.2171E-3 3.71485E-3 3.87325E-3 -9999 -9999 -9999 -9999 -9999 -9999 -9999 -9999 -9999 -9999 -9999 -9999 1.08011E-1 8.74471E-2 3.58749E-2 1.54389E-2 1.20204E-2 1.34551E-2 1.62065E-2 1.66086E-2 4.39687E-2 4.33026E-2 2.69878E-2 1.74492E-2 1.57302E-2 9.62809E-3 7.8885E-3 8.15464E-3 6.14797E-3 6.14447E-3 7.47967E-3 7.19006E-3 1.67942E-3 1.8834E-3 2.96266E-3 3.29716E-3 6.37642E-3 1.36295E-2 1.34243E-2 2.17571E-3 5.00721E-4 7.96913E-4 6.74705E-4 1.27515E-3 2.03328E-3 6.58618E-3 3.5743E-3 1.76181E-3 1.16826E-3 1.14294E-3 1.09418E-3 6.09978E-4 9.37243E-5 6.96255E-5 4.58548E-5 3.52921E-5 -9999 -9999 -9999 -9999 -9999 -9999 -9999 -9999 -9999 -9999 -9999 -9999 -9999 -9999 -9999 -9999 -9999 -9999 -9999 -9999 -9999 -9999 -9999 -9999 -9999 -9999 -9999 -9999 -9999 -9999 -9999 -9999 -9999 -9999 -9999 -9999 -9999 -9999 -9999 -9999 -9999 -9999 -9999 -9999 -9999 -9999 -9999 -9999 -9999 -9999 -9999 -9999 -9999 -9999 -9999 -9999 -9999 -9999 -9999 -9999 -9999 -9999 -9999
-9999 -9999 -9999 -9999 -9999 -9999 -9999 -9999 -9999 -9999 -9999 -9999 -9999 -9999 -9999 -9999 -9999 -9999 -9999 -9999 -9999 -9999 -9999 -9999 -9999 -9999 -9999 -9999 -9999 -9999 -9999 -9999 -9999 -9999 -9999 -9999 -9999 -9999 -9999 -9999 -9999 -9999 -9999 -9999 3.09624E-3 2.99325E-3 5.19105E-3 2.02181E-3 1.98976E-3 -9999 -9999 -9999 -9999 -9999 -9999 -9999 -9999 -9999 -9999 -9999 -9999 -9999 -9999 3.95021E-2 3.03665E-2 1.69649E-2 1.46401E-2 1.32145E-2 8.87476E-3 1.2735E-2 1.31195E-2 1.85518E-2 1.54762E-2 2.36607E-2 2.18702E-2 1.19326E-2 4.14451E-3 4.67894E-3 6.65263E-3 4.14974E-3 4.75864E-3 8.59991E-3 7.29464E-3 2.08915E-3 2.84444E-3 4.27143E-3 4.40552E-3 3.20286E-3 4.46127E-3 6.97662E-3 1.9307E-3 4.82817E-4 6.20716E-4 4.14646E-4 9.80514E-4 9.4908E-4 2.79679E-3 1.69558E-3 1.32201E-3 6.85776E-4 2.65914E-4 2.18748E-4 2.48489E-4 7.49845E-5 4.03326E-5 3.85575E-5 -9999 -9999 -9999 -9999 -9999 -9999 -9999 -9999 -9999 -9999 -9999 -9999 -9999 -9999 -9999 -9999 -9999 -9999 -9999 -9999 -9999 -9999 -9999 -9999 -9999 -9999 -9999 -9999 -9999 -9999 -9999 -9999 -9999 -9999 -9999 -9999 -9999 -9999 -9999 -9999 -9999 -9999 -9999 -9999 -9999 -9999 -9999 -9999 -9999 -9999 -9999 -9999 -9999 -9999 -9999 -9999 -9999 -9999 -9999 -9999 -9999 -9999 -9999 -9999
-9999 -9999 -9999 -9999 -9999 -9999 -9999 -9999 -9999 -9999 -9999 -9999 -9999 -9999 -9999 -9999 -9999 -9999 -9999 -9999 -9999 -9999 -9999 -9999 -9999 -9999 -9999 -9999 -9999 -9999 -9999 -9999 -9999 -9999 -9999 -9999 -9999 -9999 -9999 -9999 -9999 -9999 -9999 -9999 2.99537E-3 3.72734E-3 6.18651E-3 2.0999E-3 7.86074E-4 -9999 -9999 -9999 -9999 -9999 -9999 -9999 -9999 -9999 -9999 -9999 -9999 -9999 -9999 1.19253E-2 6.93762E-3 4.31658E-3 7.23701E-3 1.13654E-2 4.84731E-3 5.99082E-3 1.35408E-2 1.86338E-2 9.25942E-3 1.72701E-2 2.68372E-2 1.13901E-2 3.58366E-3 4.39016E-3 4.10015E-3 3.04178E-3 3.49514E-3 8.3023E-3 4.83159E-3 1.2312E-3 1.75806E-3 2.8374E-3 2.68016E-3 1.92616E-3 2.83819E-3 4.07367E-3 1.83559E-3 6.64793E-4 6.21458E-4 3.87238E-4 6.00461E-4 6.71059E-4 5.88244E-4 1.14292E-3 2.00274E-3 7.41227E-4 1.15931E-4 7.39353E-5 1.2179E-4 8.54142E-5 4.73668E-5 5.35347E-5 -9999 -9999 -9999 -9999 -9999 -9999 -9999 -9999 -9999 -9999 -9999 -9999 -9999 -9999 -9999 -9999 -9999 -9999 -9999 -9999 -9999 -9999 -9999 -9999 -9999 -9999 -9999 -9999 -9999 -9999 -9999 -9999 -9999 -9999 -9999 -9999 -9999 -9999 -9999 -9999 -9999 -9999 -9999 -9999 -9999 -9999 -9999 -9999 -9999 -9999 -9999 -9999 -9999 -9999 -9999 -9999 -9999 -9999 -9999 -9999 -9999 -9999 -9999 -9999
-9999 -9999 -9999 -9999 -9999 -9999 -9999 -9999 -9999 -9999 -9999 -9999 -9999 -9999 -9999 -9999 -9999 -9999 -9999 -9999 -9999 -9999 -9999 -9999 -9999 -9999 -9999 -9999 -9999 -9999 -9999 -9999 -9999 -9999 -9999 -9999 -9999 -9999 -9999 -9999 -9999 -9999 -9999 -9999 2.08723E-3 2.77585E-3 5.78185E-3 4.47991E-3 1.89499E-3 -9999 -9999 -9999 -9999 -9999 -9999 -9999 -9999 -9999 -9999 -9999 -9999 -9999 -9999 -9999 -9999 2.55041E-3 2.39931E-3 4.88638E-3 3.93157E-3 2.71511E-3 7.1026E-3 1.70653E-2 1.25903E-2 2.0984E-2 1.90491E-2 6.01505E-3 3.4118E-3 5.23322E-3 4.65933E-3 2.7317E-3 2.05446E-3 3.2177E-3 2.61473E-3 6.70015E-4 8.2558E-4 1.59605E-3 1.63492E-3 2.07679E-3 4.1493E-3 5.56814E-3 1.84161E-3 5.10383E-4 4.53607E-4 3.32654E-4 3.12861E-4 5.17361E-4 5.68924E-4 9.2545E-4 2.06081E-3 5.98414E-4 1.07259E-4 7.20677E-5 1.15144E-4 1.11474E-4 7.70088E-5 -9999 -9999 -9999 -9999 -9999 -9999 -9999 -9999 -9999 -9999 -9999 -9999 -9999 -9999 -9999 -9999 -9999 -9999 -9999 -9999 -9999 -9999 -9999 -9999 -9999 -9999 -9999 -9999 -9999 -9999 -9999 -9999 -9999 -9999 -9999 -9999 -9999 -9999 -9999 -9999 -9999 -9999 -9999 -9999 -9999 -9999 -9999 -9999 -9999 -9999 -9999 -9999 -9999 -9999 -9999 -9999 -9999 -9999 -9999 -9999 -9999 -9999 -9999 -9999 -9999
-9999 -9999 -9999 -9999 -9999 -9999 -9999 -9999 -9999 -9999 -9999 -9999 -9999 -9999 -9999 -9999 -9999 -9999 -9999 -9999 -9999 -9999 -9999 -9999 -9999 -9999 -9999 -9999 -9999 -9999 -9999 -9999 -9999 -9999 -9999 -9999 -9999 -9999 -9999 -9999 -9999 -9999 -9999 -9999 9.76301E-4 2.95999E-3 4.47332E-3 2.75863E-3 1.30287E-3 1.61305E-3 -9999 -9999 -9999 -9999 -9999 -9999 -9999 -9999 -9999 -9999 -9999 -9999 -9999 -9999 -9999 4.02503E-3 2.00914E-3 2.42749E-3 1.59955E-3 1.98729E-3 3.70864E-3 1.43533E-2 1.50527E-2 1.52566E-2 1.12887E-2 7.37912E-3 2.48598E-3 2.28774E-3 3.61146E-3 2.72996E-3 2.26068E-3 2.93963E-3 2.27712E-3 6.54719E-4 5.46245E-4 9.96932E-4 1.54976E-3 4.31641E-3 7.05486E-3 1.09193E-2 2.71488E-3 4.3231E-4 3.48899E-4 2.63899E-4 1.82556E-4 3.61573E-4 7.24549E-4 6.01552E-4 9.73926E-4 5.34705E-4 1.27674E-4 1.1997E-4 1.05441E-4 2.11951E-4 1.28641E-4 -9999 -9999 -9999 -9999 -9999 -9999 -9999 -9999 -9999 -9999 -9999 -9999 -9999 -9999 -9999 -9999 -9999 -9999 -9999 -9999 -9999 -9999 -9999 -9999 -9999 -9999 -9999 -9999 -9999 -9999 -9999 -9999 -9999 -9999 -9999 -9999 -9999 -9999 -9999 -9999 -9999 -9999 -9999 -9999 -9999 -9999 -9999 -9999 -9999 -9999 -9999 -9999 -9999 -9999 -9999 -9999 -9999 -9999 -9999 -9999 -9999 -9999 -9999 -9999 -9999
-9999 -9999 -9999 -9999 -9999 -9999 -9999 -9999 -9999 -9999 -9999 -9999 -9999 -9999 -9999 -9999 -9999 -9999 -9999 -9999 -9999 -9999 -9999 -9999 -9999 -9999 -9999 -9999 -9999 -9999 -9999 -9999 -9999 -9999 -9999 -9999 -9999 -9999 -9999 -9999 -9999 -9999 -9999 -9999 -9999 8.96229E-4 1.3645E-3 2.73924E-3 2.05973E-3 -9999 -9999 -9999 -9999 -9999 -9999 -9999 -9999 -9999 -9999 -9999 -9999 -9999 -9999 -9999 -9999 -9999 4.09953E-3 1.66187E-3 1.5644E-3 3.07517E-3 7.3452E-3 1.97258E-2 1.43842E-2 1.36219E-2 1.35574E-2 1.63947E-2 5.86055E-3 1.3727E-3 2.48318E-3 3.57093E-3 3.76712E-3 2.83858E-3 1.51483E-3 5.46121E-4 4.88168E-4 7.38258E-4 1.49175E-3 3.22747E-3 8.37687E-3 6.79013E-3 2.87766E-3 6.65351E-4 5.14519E-4 3.70469E-4 3.06012E-4 2.7539E-4 2.66015E-4 4.70177E-4 5.16074E-4 5.44673E-4 2.14994E-4 1.27303E-4 1.89789E-4 7.22363E-5 -9999 -9999 -9999 -9999 -9999 -9999 -9999 -9999 -9999 -9999 -9999 -9999 -9999 -9999 -9999 -9999 -9999 -9999 -9999 -9999 -9999 -9999 -9999 -9999 -9999 -9999 -9999 -9999 -9999 -9999 -9999 -9999 -9999 -9999 -9999 -9999 -9999 -9999 -9999 -9999 -9999 -9999 -9999 -9999 -9999 -9999 -9999 -9999 -9999 -9999 -9999 -9999 -9999 -9999 -9999 -9999 -9999 -9999 -9999 -9999 -9999 -9999 -9999 -9999 -9999 -9999
-9999 -9999 -9999 -9999 -9999 -9999 -9999 -9999 -9999 -9999 -9999 -9999 -9999 -9999 -9999 -9999 -9999 -9999 -9999 -9999 -9999 -9999 -9999 -9999 -9999 -9999 -9999 -9999 -9999 -9999 -9999 -9999 -9999 -9999 -9999 -9999 -9999 -9999 -9999 -9999 -9999 -9999 -9999 -9999 -9999 8.70955E-4 1.76734E-3 1.12567E-3 5.36611E-4 -9999 -9999 -9999 -9999 -9999 -9999 -9999 -9999 -9999 -9999 -9999 -9999 -9999 -9999 -9999 -9999 -9999 -9999 -9999 1.6874E-3 2.90819E-3 4.23113E-3 8.85906E-3 8.9192E-3 1.77954E-2 1.70883E-2 1.04372E-2 5.00005E-3 1.15893E-3 1.13805E-3 4.07787E-3 2.5421E-3 2.6953E-3 1.24275E-3 6.05436E-4 4.36955E-4 7.21423E-4 8.52825E-4 9.62887E-4 2.27572E-3 3.78115E-3 3.20042E-3 1.42603E-3 1.19292E-3 6.70865E-4 5.41347E-4 4.23986E-4 1.40977E-4 4.08942E-4 5.45857E-4 8.28556E-4 1.6461E-4 5.81863E-5 5.44074E-5 -9999 -9999 -9999 -9999 -9999 -9999 -9999 -9999 -9999 -9999 -9999 -9999 -9999 -9999 -9999 -9999 -9999 -9999 -9999 -9999 -9999 -9999 -9999 -9999 -9999 -9999 -9999 -9999 -9999 -9999 -9999 -9999 -9999 -9999 -9999 -9999 -9999 -9999 -9999 -9999 -9999 -9999 -9999 -9999 -9999 -9999 -9999 -9999 -9999 -9999 -9999 -9999 -9999 -9999 -9999 -9999 -9999 -9999 -9999 -9999 -9999 -9999 -9999 -9999 -9999 -9999 -9999
-9999 -9999 -9999 -9999 -9999 -9999 -9999 -9999 -9999 -9999 -9999 -9999 -9999 -9999 -9999 -9999 -9999 -9999 -9999 -9999 -9999 -9999 -9999 -9999 -9999 -9999 -9999 -9999 -9999 -9999 -9999 -9999 -9999 -9999 -9999 -9999 -9999 -9999 -9999 -9999 -9999 -9999 -9999 -9999 -9999 -9999 -9999 3.17123E-3 4.83032E-4 2.79774E-4 -9999 -9999 -9999 -9999 -9999 -9999 -9999 -9999 -9999 -9999 -9999 -9999 -9999 -9999 -9999 -9999 -9999 2.32924E-3 4.72483E-3 4.05583E-3 3.41812E-3 3.05942E-3 5.29354E-3 9.36832E-3 8.79286E-3 4.14807E-3 1.33146E-3 5.81423E-4 1.35379E-3 1.66649E-3 2.15699E-3 1.93555E-3 1.13331E-3 6.70257E-4 7.03251E-4 9.2527E-4 6.24044E-4 6.04484E-4 9.09485E-4 1.93364E-3 2.30103E-3 1.9833E-3 2.1413E-3 1.53535E-3 9.41018E-4 1.91647E-4 1.02371E-4 1.61853E-4 4.41185E-4 4.5571E-4 1.46776E-4 4.6168E-5 2.7528E-5 -9999 -9999 -9999 -9999 -9999 -9999 -9999 -9999 -9999 -9999 -9999 -9999 -9999 -9999 -9999 -9999 -9999 -9999 -9999 -9999 -9999 -9999 -9999 -9999 -9999 -9999 -9999 -9999 -9999 -9999 -9999 -9999 -9999 -9999 -9999 -9999 -9999 -9999 -9999 -9999 -9999 -9999 -9999 -9999 -9999 -9999 -9999 -9999 -9999 -9999 -9999 -9999 -9999 -9999 -9999 -9999 -9999 -9999 -9999 -9999 -9999 -9999 -9999 -9999 -9999 -9999 -9999
-9999 -9999 -9999 -9999 -9999 -9999 -9999 -9999 -9999 -9999 -9999 -9999 -9999 -9999 -9999 -9999 -9999 -9999 -9999 -9999 -9999 -9999 -9999 -9999 -9999 -9999 -9999 -9999 -9999 -9999 -9999 -9999 -9999 -9999 -9999 -9999 -9999 -9999 -9999 -9999 -9999 -9999 -9999 -9999 -9999 -9999 -9999 1.62579E-3 1.90262E-3 -9999 -9999 -9999 -9999 -9999 -9999 -9999 -9999 -9999 -9999 -9999 -9999 -9999 -9999 -9999 -9999 -9999 -9999 -9999 2.37494E-3 3.95174E-3 2.16754E-3 2.12803E-3 6.07318E-3 3.8182E-3 1.75818E-3 1.26321E-3 7.85396E-4 1.06472E-3 1.49879E-3 1.32671E-3 1.50249E-3 1.73714E-3 9.58228E-4 5.27635E-4 4.92699E-4 7.21444E-4 4.48053E-4 4.70158E-4 4.99955E-4 9.84571E-4 1.62939E-3 2.28539E-3 2.07398E-3 1.44705E-3 1.08545E-3 1.54388E-4 3.96709E-5 8.34317E-5 2.59071E-4 3.41369E-4 1.35138E-4 5.40106E-5 2.74766E-5 -9999 -9999 -9999 -9999 -9999 -9999 -9999 -9999 -9999 -9999 -9999 -9999 -9999 -9999 -9999 -9999 -9999 -9999 -9999 -9999 -9999 -9999 -9999 -9999 -9999 -9999 -9999 -9999 -9999 -9999 -9999 -9999 -9999 -9999 -9999 -9999 -9999 -9999 -9999 -9999 -9999 -9999 -9999 -9999 -9999 -9999 -9999 -9999 -9999 -9999 -9999 -9999 -9999 -9999 -9999 -9999 -9999 -9999 -9999 -9999 -9999 -9999 -9999 -9999 -9999 -9999 -9999
-9999 -9999 -9999 -9999 -9999 -9999 -9999 -9999 -9999 -9999 -9999 -9999 -9999 -9999 -9999 -9999 -9999 -9999 -9999 -9999 -9999 -9999 -9999 -9999 -9999 -9999 -9999 -9999 -9999 -9999 -9999 -9999 -9999 -9999 -9999 -9999 -9999 -9999 -9999 -9999 -9999 -9999 -9999 -9999 -9999 -9999 -9999 -9999 1.66258E-3 -9999 -9999 -9999 -9999 -9999 -9999 -9999 -9999 -9999 -9999 -9999 -9999 -9999 -9999 -9999 -9999 -9999 2.66691E-3 5.23669E-4 1.23544E-3 2.6342E-3 3.32949E-3 2.46895E-3 6.74125E-3 4.23968E-3 1.21597E-3 6.72202E-4 5.99058E-4 7.15285E-4 1.06837E-3 2.11961E-3 1.71967E-3 1.47409E-3 1.44311E-3 6.37082E-4 6.75896E-4 9.28936E-4 5.96237E-4 4.47069E-4 4.64551E-4 7.8218E-4 1.57834E-3 2.61477E-3 2.33215E-3 1.02741E-3 5.99063E-4 1.73627E-4 2.83756E-5 7.30498E-5 8.04699E-5 1.04509E-4 5.71002E-5 3.65361E-5 3.266E-5 -9999 -9999 -9999 -9999 -9999 -9999 -9999 -9999 -9999 -9999 -9999 -9999 -9999 -9999 -9999 -9999 -9999 -9999 -9999 -9999 -9999 -9999 -9999 -9999 -9999 -9999 -9999 -9999 -9999 -9999 -9999 -9999 -9999 -9999 -9999 -9999 -9999 -9999 -9999 -9999 -9999 -9999 -9999 -9999 -9999 -9999 -9999 -9999 -9999 -9999 -9999 -9999 -9999 -9999 -9999 -9999 -9999 -9999 -9999 -9999 -9999 -9999 -9999 -9999 -9999 -9999 -9999
-9999 -9999 -9999 -9999 -9999 -9999 -9999 -9999 -9999 -9999 -9999 -9999 -9999 -9999 -9999 -9999 -9999 -9999 -9999 -9999 -9999 -9999 -9999 -9999 -9999 -9999 -9999 -9999 -9999 -9999 -9999 -9999 -9999 -9999 -9999 -9999 -9999 -9999 -9999 -9999 -9999 -9999 -9999 -9999 -9999 -9999 -9999 -9999 -9999 -9999 -9999 -9999 -9999 -9999 -9999 -9999 -9999 -9999 -9999 -9999 -9999 -9999 -9999 -9999 1.08354E-2 7.42839E-3 2.2489E-3 5.26458E-4 8.34541E-4 2.22412E-3 3.31792E-3 1.97225E-3 3.14025E-3 3.7935E-3 1.5141E-3 4.97436E-4 4.7537E-4 5.97629E-4 1.49673E-3 2.00215E-3 4.35112E-3 3.49832E-3 1.32327E-3 7.54546E-4 1.17588E-3 1.14375E-3 1.04746E-3 7.29487E-4 4.68814E-4 6.28393E-4 1.8035E-3 3.34754E-3 2.29588E-3 1.24147E-3 8.26706E-4 2.22439E-4 4.96537E-5 3.96125E-5 5.17192E-5 8.17892E-5 5.85463E-5 3.56402E-5 -9999 -9999 -9999 -9999 -9999 -9999 -9999 -9999 -9999 -9999 -9999 -9999 -9999 -9999 -9999 -9999 -9999 -9999 -9999 -9999 -9999 -9999 -9999 -9999 -9999 -9999 -9999 -9999 -9999 -9999 -9999 -9999 -9999 -9999 -9999 -9999 -9999 -9999 -9999 -9999 -9999 -9999 -9999 -9999 -9999 -9999 -9999 -9999 -9999 -9999 -9999 -9999 -9999 -9999 -9999 -9999 -9999 -9999 -9999 -9999 -9999 -9999 -9999 -9999 -9999 -9999 -9999 -9999
-9999 -9999 -9999 -9999 -9999 -9999 -9999 -9999 -9999 -9999 -9999 -9999 -9999 -9999 -9999 -9999 -9999 -9999 -9999 -9999 -9999 -9999 -9999 -9999 -9999 -9999 -9999 -9999 -9999 -9999 -9999 -9999 -9999 -9999 -9999 -9999 -9999 -9999 -9999 -9999 -9999 -9999 -9999 -9999 -9999 -9999 -9999 -9999 -9999 -9999 -9999 -9999 -9999 -9999 -9999 -9999 -9999 -9999 -9999 -9999 -9999 -9999 -9999 -9999 -9999 7.567E-3 3.76072E-3 8.94984E-4 6.80552E-4 2.07028E-3 3.64633E-3 2.01626E-3 1.20706E-3 1.93486E-3 1.35025E-3 4.27517E-4 2.7173E-4 4.98636E-4 1.34295E-3 1.7334E-3 5.31385E-3 3.12792E-3 6.25663E-4 6.57915E-4 1.04095E-3 1.042E-3 6.45164E-4 9.39142E-4 8.1712E-4 1.02933E-3 1.05379E-3 8.40184E-4 1.31234E-3 1.11572E-3 7.38386E-4 2.14309E-4 1.0212E-4 6.83576E-5 4.50171E-5 7.75774E-5 1.02807E-4 -9999 -9999 -9999 -9999 -9999 -9999 -9999 -9999 -9999 -9999 -9999 -9999 -9999 -9999 -9999 -9999 -9999 -9999 -9999 -9999 -9999 -9999 -9999 -9999 -9999 -9999 -9999 -9999 -9999 -9999 -9999 -9999 -9999 -9999 -9999 -9999 -9999 -9999 -9999 -9999 -9999 -9999 -9999 -9999 -9999 -9999 -9999 -9999 -9999 -9999 -9999 -9999 -9999 -9999 -9999 -9999 -9999 -9999 -9999 -9999 -9999 -9999 -9999 -9999 -9999 -9999 -9999 -9999 -9999
-9999 -9999 -9999 -9999 -9999 -9999 -9999 -9999 -9999 -9999 -9999 -9999 -9999 -9999 -9999 -9999 -9999 -9999 -9999 -9999 -9999 -9999 -9999 -9999 -9999 -9999 -9999 -9999 -9999 -9999 -9999 -9999 -9999 -9999 -9999 -9999 -9999 -9999 -9999 -9999 -9999 -9999 -9999 -9999 -9999 -9999 -9999 -9999 -9999 -9999 -9999 -9999 -9999 -9999 -9999 -9999 -9999 -9999 -9999 -9999 -9999 -9999 -9999 -9999 -9999 1.04588E-2 9.37807E-3 3.5991E-3 7.0425E-4 1.11464E-3 2.08059E-3 2.50394E-3 2.07344E-3 1.3256E-3 7.09795E-4 2.66601E-4 1.88106E-4 6.3646E-4 7.33287E-4 1.08726E-3 1.86225E-3 1.59212E-3 4.46444E-4 4.39393E-4 3.59241E-4 2.6384E-4 3.15586E-4 5.99081E-4 1.25484E-3 1.45058E-3 6.96316E-4 3.48401E-4 3.62943E-4 4.20378E-4 4.19294E-4 3.74369E-4 1.90123E-4 8.67435E-5 6.96373E-5 6.4584E-5 -9999 -9999 -9999 -9999 -9999 -9999 -9999 -9999 -9999 -9999 -9999 -9999 -9999 -9999 -9999 -9999 -9999 -9999 -9999 -9999 -9999 -9999 -9999 -9999 -9999 -9999 -9999 -9999 -9999 -9999 -9999 -9999 -9999 -9999 -9999 -9999 -9999 -9999 -9999 -9999 -9999 -9999 -9999 -9999 -9999 -9999 -9999 -9999 -9999 -9999 -9999 -9999 -9999 -9999 -9999 -9999 -9999 -9999 -9999 -9999 -9999 -9999 -9999 -9999 -9999 -9999 -9999 -9999 -9999 -9999
-9999 -9999 -9999 -9999 -9999 -9999 -9999 -9999 -9999 -9999 -9999 -9999 -9999 -9999 -9999 -9999 -9999 -9999 -9999 -9999 -9999 -9999 -9999 -9999 -9999 -9999 -9999 -9999 -9999 -9999 -9999 -9999 -9999 -9999 -9999 -9999 -9999 -9999 -9999 -9999 -9999 -9999 -9999 -9999 -9999 -9999 -9999 -9999 -9999 -9999 -9999 -9999 -9999 -9999 -9999 -9999 -9999 -9999 -9999 -9999 -9999 -9999 -9999 -9999 -9999 -9999 3.31862E-3 1.92607E-3 5.70132E-4 4.43539E-4 6.65055E-4 8.73812E-4 1.30945E-3 1.03981E-3 3.92864E-4 1.92028E-4 2.17945E-4 7.4713E-4 8.17417E-4 7.06408E-4 5.42068E-4 7.15327E-4 5.06068E-4 4.14084E-4 3.22123E-4 1.96525E-4 2.44647E-4 3.09873E-4 7.41417E-4 9.40685E-4 5.23201E-4 3.60198E-4 2.94253E-4 2.56876E-4 2.0643E-4 2.66475E-4 2.04032E-4 6.15181E-5 9.03228E-5 -9999 -9999 -9999 -9999 -9999 -9999 -9999 -9999 -9999 -9999 -9999 -9999 -9999 -9999 -9999 -9999 -9999 -9999 -9999 -9999 -9999 -9999 -9999 -9999 -9999 -9999 -9999 -9999 -9999 -9999 -9999 -9999 -9999 -9999 -9999 -9999 -9999 -9999 -9999 -9999 -9999 -9999 -9999 -9999 -9999 -9999 -9999 -9999 -9999 -9999 -9999 -9999 -9999 -9999 -9999 -9999 -9999 -9999 -9999 -9999 -9999 -9999 -9999 -9999 -9999 -9999 -9999 -9999 -9999 -9999 -9999
-9999 -9999 -9999 -9999 -9999 -9999 -9999 -9999 -9999 -9999 -9999 -9999 -9999 -9999 -9999 -9999 -9999 -9999 -9999 -9999 -9999 -9999 -9999 -9999 -9999 -9999 -9999 -9999 -9999 -9999 -9999 -9999 -9999 -9999 -9999 -9999 -9999 -9999 -9999 -9999 -9999 -9999 -9999 -9999 -9999 -9999 -9999 -9999 -9999 -9999 -9999 -9999 -9999 -9999 -9999 -9999 -9999 -9999 -9999 -9999 -9999 -9999 -9999 -9999 -9999 -9999 -9999 7.93975E-4 4.48561E-4 3.72144E-4 3.22157E-4 3.39791E-4 6.00154E-4 7.52535E-4 5.65271E-4 2.86643E-4 3.07455E-4 7.72102E-4 5.68466E-4 4.72406E-4 4.72935E-4 1.21194E-3 1.02253E-3 4.38226E-4 2.54925E-4 1.68239E-4 2.82759E-4 2.89734E-4 4.96316E-4 8.46418E-4 6.14423E-4 4.41662E-4 4.3217E-4 2.81378E-4 2.06793E-4 1.88709E-4 1.37479E-4 7.64905E-5 4.97401E-5 5.48275E-5 -9999 -9999 -9999 -9999 -9999 -9999 -9999 -9999 -9999 -9999 -9999 -9999 -9999 -9999 -9999 -9999 -9999 -9999 -9999 -9999 -9999 -9999 -9999 -9999 -9999 -9999 -9999 -9999 -9999 -9999 -9999 -9999 -9999 -9999 -9999 -9999 -9999 -9999 -9999 -9999 -9999 -9999 -9999 -9999 -9999 -9999 -9999 -9999 -9999 -9999 -9999 -9999 -9999 -9999 -9999 -9999 -9999 -9999 -9999 -9999 -9999 -9999 -9999 -9999 -9999 -9999 -9999 -9999 -9999 -9999
-9999 -9999 -9999 -9999 -9999 -9999 -9999 -9999 -9999 -9999 -9999 -9999 -9999 -9999 -9999 -9999 -9999 -9999 -9999 -9999 -9999 -9999 -9999 -9999 -9999 -9999 -9999 -9999 -9999 -9999 -9999 -9999 -9999 -9999 -9999 -9999 -9999 -9999 -9999 -9999 -9999 -9999 -9999 -9999 -9999 -9999 -9999 -9999 -9999 -9999 -9999 -9999 -9999 -9999 -9999 -9999 -9999 -9999 -9999 -9999 -9999 -9999 -9999 -9999 -9999 -9999 -9999 -9999 4.81415E-4 3.66208E-4 2.98162E-4 3.31965E-4 4.38358E-4 5.55076E-4 5.66244E-4 6.59979E-4 6.17449E-4 7.6757E-4 8.74746E-4 8.68316E-4 8.23033E-4 2.42224E-3 2.06319E-3 8.04986E-4 4.56187E-4 3.12969E-4 7.64742E-4 7.66244E-4 5.46734E-4 4.59978E-4 2.78044E-4 3.13075E-4 3.45487E-4 5.74045E-4 2.71977E-4 2.74956E-4 1.43265E-4 1.01431E-4 -9999 -9999 -9999 -9999 -9999 -9999 -9999 -9999 -9999 -9999 -9999 -9999 -9999 -9999 -9999 -9999 -9999 -9999 -9999 -9999 -9999 -9999 -9999 -9999 -9999 -9999 -9999 -9999 -9999 -9999 -9999 -9999 -9999 -9999 -9999 -9999 -9999 -9999 -9999 -9999 -9999 -9999 -9999 -9999 -9999 -9999 -9999 -9999 -9999 -9999 -9999 -9999 -9999 -9999 -9999 -9999 -9999 -9999 -9999 -9999 -9999 -9999 -9999 -9999 -9999 -9999 -9999 -9999 -9999 -9999 -9999 -9999
-9999 -9999 -9999 -9999 -9999 -9999 -9999 -9999 -9999 -9999 -9999 -9999 -9999 -9999 -9999 -9999 -9999 -9999 -9999 -9999 -9999 -9999 -9999 -9999 -9999 -9999 -9999 -9999 -9999 -9999 -9999 -9999 -9999 -9999 -9999 -9999 -9999 -9999 -9999 -9999 -9999 -9999 -9999 -9999 -9999 -9999 -9999 -9999 -9999 -9999 -9999 -9999 -9999 -9999 -9999 -9999 -9999 -9999 -9999 -9999 -9999 -9999 -9999 -9999 -9999 -9999 -9999 -9999 3.42524E-4 3.31384E-4 3.22432E-4 3.43038E-4 3.93571E-4 6.09055E-4 7.10808E-4 7.24571E-4 1.0984E-3 9.68698E-4 1.1719E-3 -9999 3.58848E-3 -9999 3.47625E-3 -9999 1.68229E-3 1.38485E-3 1.80838E-3 1.26387E-3 5.9915E-4 3.79246E-4 2.32111E-4 2.87136E-4 3.28283E-4 3.81185E-4 2.83245E-4 2.84614E-4 7.89274E-5 -9999 -9999 -9999 -9999 -9999 -9999 -9999 -9999 -9999 -9999 -9999 -9999 -9999 -9999 -9999 -9999 -9999 -9999 -9999 -9999 -9999 -9999 -9999 -9999 -9999 -9999 -9999 -9999 -9999 -9999 -9999 -9999 -9999 -9999 -9999 -9999 -9999 -9999 -9999 -9999 -9999 -9999 -9999 -9999 -9999 -9999 -9999 -9999 -9999 -9999 -9999 -9999 -9999 -9999 -9999 -9999 -9999 -9999 -9999 -9999 -9999 -9999 -9999 -9999 -9999 -9999 -9999 -9999 -9999 -9999 -9999 -9999 -9999
-9999 -9999 -9999 -9999 -9999 -9999 -9999 -9999 -9999 -9999 -9999 -9999 -9999 -9999 -9999 -9999 -9999 -9999 -9999 -9999 -9999 -9999 -9999 -9999 -9999 -9999 -9999 -9999 -9999 -9999 -9999 -9999 -9999 -9999 -9999 -9999 -9999 -9999 -9999 -9999 -9999 -9999 -9999 -9999 -9999 -9999 -9999 -9999 -9999 -9999 -9999 -9999 -9999 -9999 -9999 -9999 -9999 -9999 -9999 -9999 -9999 -9999 -9999 -9999 -9999 -9999 -9999 -9999 -9999 -9999 -9999 2.05819E-4 2.62962E-4 4.90196E-4 -9999 9.64368E-4 7.92084E-4 8.06349E-4 -9999 -9999 -9999 -9999 -9999 -9999 -9999 -9999 1.36158E-3 1.10837E-3 4.70189E-4 3.24805E-4 3.13458E-4 2.20803E-4 2.76708E-4 2.02816E-4 1.43469E-4 2.38248E-4 7.12634E-5 2.75963E-5 -9999 -9999 -9999 -9999 -9999 -9999 -9999 -9999 -9999 -9999 -9999 -9999 -9999 -9999 -9999 -9999 -9999 -9999 -9999 -9999 -9999 -9999 -9999 -9999 -9999 -9999 -9999 -9999 -9999 -9999 -9999 -9999 -9999 -9999 -9999 -9999 -9999 -9999 -9999 -9999 -9999 -9999 -9999 -9999 -9999 -9999 -9999 -9999 -9999 -9999 -9999 -9999 -9999 -9999 -9999 -9999 -9999 -9999 -9999 -9999 -9999 -9999 -9999 -9999 -9999 -9999 -9999 -9999 -9999 -9999 -9999 -9999
-9999 -9999 -9999 -9999 -9999 -9999 -9999 -9999 -9999 -9999 -9999 -9999 -9999 -9999 -9999 -9999 -9999 -9999 -9999 -9999 -9999 -9999 -9999 -9999 -9999 -9999 -9999 -9999 -9999 -9999 -9999 -9999 -9999 -9999 -9999 -9999 -9999 -9999 -9999 -9999 -9999 -9999 -9999 -9999 -9999 -9999 -9999 -9999 -9999 -9999 -9999 -9999 -9999 -9999 -9999 -9999 -9999 -9999 -9999 -9999 -9999 -9999 -9999 -9999 -9999 -9999 -9999 -9999 -9999 -9999 -9999 2.70567E-4 4.95748E-4 6.25817E-4 -9999 -9999 -9999 -9999 -9999 -9999 -9999 -9999 -9999 -9999 -9999 -9999 -9999 -9999 6.16736E-4 3.4328E-4 2.36239E-4 2.18229E-4 1.46902E-4 3.56397E-4 1.78747E-4 9.51392E-5 1.59407E-4 1.1985E-4 -9999 -9999 -9999 -9999 -9999 -9999 -9999 -9999 -9999 -9999 -9999 -9999 -9999 -9999 -9999 -9999 -9999 -9999 -9999 -9999 -9999 -9999 -9999 -9999 -9999 -9999 -9999 -9999 -9999 -9999 -9999 -9999 -9999 -9999 -9999 -9999 -9999 -9999 -9999 -9999 -9999 -9999 -9999 -9999 -9999 -9999 -9999 -9999 -9999 -9999 -9999 -9999 -9999 -9999 -9999 -9999 -9999 -9999 -9999 -9999 -9999 -9999 -9999 -9999 -9999 -9999 -9999 -9999 -9999 -9999 -9999 -9999
-9999 -9999 -9999 -9999 -9999 -9999 -9999 -9999 -9999 -9999 -9999 -9999 -9999 -9999 -9999 -9999 -9999 -9999 -9999 -9999 -9999 -9999 -9999 -9999 -9999 -9999 -9999 -9999 -9999 -9999 -9999 -9999 -9999 -9999 -9999 -9999 -9999 -9999 -9999 -9999 -9999 -9999 -9999 -9999 -9999 -9999 -9999 -9999 -9999 -9999 -9999 -9999 -9999 -9999 -9999 -9999 -9999 -9999 -9999 -9999 -9999 -9999 -9999 -9999 -9999 -9999 -9999 -9999 -9999 -9999 -9999 4.28073E-4 7.10625E-4 -9999 -9999 -9999 -9999 -9999 -9999 -9999 -9999 -9999 -9999 -9999 -9999 -9999 -9999 -9999 -9999 -9999 2.09035E-4 1.26475E-4 1.19245E-4 3.09329E-4 3.31231E-4 2.8583E-4 4.78969E-4 1.61395E-4 -9999 -9999 -9999 -9999 -9999 -9999 -9999 -9999 -9999 -9999 -9999 -9999 -9999 -9999 -9999 -9999 -9999 -9999 -9999 -9999 -9999 -9999 -9999 -9999 -9999 -9999 -9999 -9999 -9999 -9999 -9999 -9999 -9999 -9999 -9999 -9999 -9999 -9999 -9999 -9999 -9999 -9999 -9999 -9999 -9999 -9999 -9999 -9999 -9999 -9999 -9999 -9999 -9999 -9999 -9999 -9999 -9999 -9999 -9999 -9999 -9999 -9999 -9999 -9999 -9999 -9999 -9999 -9999 -9999 -9999 -9999 -9999
-9999 -9999 -9999 -9999 -9999 -9999 -9999 -9999 -9999 -9999 -9999 -9999 -9999 -9999 -9999 -9999 -9999 -9999 -9999 -9999 -9999 -9999 -9999 -9999 -9999 -9999 -9999 -9999 -9999 -9999 -9999 -9999 -9999 -9999 -9999 -9999 -9999 -9999 -9999 -9999 -9999 -9999 -9999 -9999 -9999 -9999 -9999 -9999 -9999 -9999 -9999 -9999 -9999 -9999 -9999 -9999 -9999 -9999 -9999 -9999 -9999 -9999 -9999 -9999 -9999 -9999 -9999 -9999 -9999 -9999 -9999 4.46215E-4 -9999 -9999 -9999 -9999 -9999 -9999 -9999 -9999 -9999 -9999 -9999 -9999 -9999 -9999 -9999 -9999 -9999 -9999 -9999 -9999 9.7026E-5 2.83534E-4 4.86568E-4 -9999 -9999 -9999 -9999 -9999 -9999 -9999 -9999 -9999 -9999 -9999 -9999 -9999 -9999 -9999 -9999 -9999 -9999 -9999 -9999 -9999 -9999 -9999 -9999 -9999 -9999 -9999 -9999 -9999 -9999 -9999 -9999 -9999 -9999 -9999 -9999 -9999 -9999 -9999 -9999 -9999 -9999 -9999 -9999 -9999 -9999 -9999 -9999 -9999 -9999 -9999 -9999 -9999 -9999 -9999 -9999 -9999 -9999 -9999 -9999 -9999 -9999 -9999 -9999 -9999 -9999 -9999 -9999 -9999 -9999 -9999 -9999 -9999 -9999 -9999
-9999 -9999 -9999 -9999 -9999 -9999 -9999 -9999 -9999 -9999 -9999 -9999 -9999 -9999 -9999 -9999 -9999 -9999 -9999 -9999 -9999 -9999 -9999 -9999 -9999 -9999 -9999 -9999 -9999 -9999 -9999 -9999 -9999 -9999 -9999 -9999 -9999 -9999 -9999 -9999 -9999 -9999 -9999 -9999 -9999 -9999 -9999 -9999 -9999 -9999 -9999 -9999 -9999 -9999 -9999 -9999 -9999 -9999 -9999 -9999 -9999 -9999 -9999 -9999 -9999 -9999 -9999 -9999 -9999 -9999 -9999 -9999 -9999 -9999 -9999 -9999 -9999 -9999 -9999 -9999 -9999 -9999 -9999 -9999 -9999 -9999 -9999 -9999 -9999 -9999 -9999 -9999 1.33986E-4 -9999 -9999 -9999 -9999 -9999 -9999 -9999 -9999 -9999 -9999 -9999 -9999 -9999 -9999 -9999 -9999 -9999 -9999 -9999 -9999 -9999 -9999 -9999 -9999 -9999 -9999 -9999 -9999 -9999 -9999 -9999 -9999 -9999 -9999 -9999 -9999 -9999 -9999 -9999 -9999 -9999 -9999 -9999 -9999 -9999 -9999 -9999 -9999 -9999 -9999 -9999 -9999 -9999 -9999 -9999 -9999 -9999 -9999 -9999 -9999 -9999 -9999 -9999 -9999 -9999 -9999 -9999 -9999 -9999 -9999 -9999 -9999 -9999 -9999 -9999 -9999 -9999
