# Supplementary material for: Spatiotemporal prediction of alpine wetlands under multi-climate scenarios in the west of Sichuan, China
Source: PeerJ. 2024 Nov 27;12:e18586. doi: 10.7717/peerj.18586 (PMC11608022; doi:10.7717/peerj.18586)
Supplement: Supplemental Information 1 [file peerj-12-18586-s001.zip › Maxent_data1/2.5mBIOssp126_2021-2040/RES/wetland_9.lambdas]

2.5mbiossp126_2021-2040_1	0.0	-5.891666889190674	17.575000762939453
2.5mbiossp126_2021-2040_10	0.0	3.066667079925537	23.899999618530273
2.5mbiossp126_2021-2040_11	0.0	-16.633329391479492	11.116669654846191
2.5mbiossp126_2021-2040_12	0.0	470.0	974.0
2.5mbiossp126_2021-2040_13	0.0	99.0	190.0
2.5mbiossp126_2021-2040_14	0.0	1.0	11.0
2.5mbiossp126_2021-2040_15	0.0	69.4654769897461	105.19989776611328
2.5mbiossp126_2021-2040_16	0.0	279.0	537.0
2.5mbiossp126_2021-2040_17	0.0	6.0	39.0
2.5mbiossp126_2021-2040_18	0.0	279.0	512.0
2.5mbiossp126_2021-2040_19	0.0	6.0	48.0
2.5mbiossp126_2021-2040_2	0.0	8.641666412353516	16.5
2.5mbiossp126_2021-2040_3	0.0	30.574710845947266	50.315460205078125
2.5mbiossp126_2021-2040_4	0.0	480.96240234375	873.594482421875
2.5mbiossp126_2021-2040_5	0.0	8.600000381469727	29.399999618530273
2.5mbiossp126_2021-2040_6	0.0	-25.899999618530273	3.5999999046325684
2.5mbiossp126_2021-2040_7	0.5076768642440276	24.0	37.900001525878906
2.5mbiossp126_2021-2040_8	0.0	3.066667079925537	23.183330535888672
2.5mbiossp126_2021-2040_9	0.0	-15.75	11.483329772949219
wc2.1_2.5m_elev	0.0	1075.0	5259.0
2.5mbiossp126_2021-2040_3^2	0.3461062497730835	934.8129433132854	2531.6455356488004
2.5mbiossp126_2021-2040_7^2	0.2427568827118898	576.0	1436.4101156616234
2.5mbiossp126_2021-2040_9^2	0.06348427977499024	0.0	248.0625
2.5mbiossp126_2021-2040_11*2.5mbiossp126_2021-2040_6	0.0036383600304999686	-19.879998162587526	429.0767328008005
2.5mbiossp126_2021-2040_11*2.5mbiossp126_2021-2040_9	0.0037083220346553715	-0.20833329856395721	261.974937915802
2.5mbiossp126_2021-2040_12*2.5mbiossp126_2021-2040_7	2.194637680438954	15971.999769210815	27769.49941635132
2.5mbiossp126_2021-2040_18*2.5mbiossp126_2021-2040_7	0.8445749233012355	7867.1998863220215	14284.7998046875
2.5mbiossp126_2021-2040_2*2.5mbiossp126_2021-2040_6	-0.27656417779605685	-339.3799900245667	42.41998674551678
2.5mbiossp126_2021-2040_8*wc2.1_2.5m_elev	1.1037321448811657	16127.6021733284	52322.212005615234
`2.5mbiossp126_2021-2040_7	-0.9701571122208379	24.0	30.25
`2.5mbiossp126_2021-2040_2	-0.8813827259288477	8.641666412353516	12.704164981842041
'2.5mbiossp126_2021-2040_13	-1.877969082831908	136.5	190.0
`2.5mbiossp126_2021-2040_2	-0.11582675239895868	8.641666412353516	12.587500095367432
'2.5mbiossp126_2021-2040_13	-1.078428092802746	137.5	190.0
'2.5mbiossp126_2021-2040_3	0.2430614345432053	40.37380027770996	50.315460205078125
`2.5mbiossp126_2021-2040_15	0.37873811620554093	69.4654769897461	86.92021179199219
'2.5mbiossp126_2021-2040_3	0.030567141936332146	40.035715103149414	50.315460205078125
`2.5mbiossp126_2021-2040_11	0.002394524599788367	-16.633329391479492	-12.841665267944336
`2.5mbiossp126_2021-2040_2	-0.6246255303684369	8.641666412353516	12.94583511352539
`2.5mbiossp126_2021-2040_11	0.6305850947174643	-16.633329391479492	-12.541665077209473
`2.5mbiossp126_2021-2040_7	-1.658189267705453	24.0	30.050000190734863
'2.5mbiossp126_2021-2040_2	-0.520191704712924	14.94583511352539	16.5
'2.5mbiossp126_2021-2040_8	1.0343002397127896	12.974999904632568	23.183330535888672
`2.5mbiossp126_2021-2040_5	0.4653357586597173	8.600000381469727	15.949999809265137
`2.5mbiossp126_2021-2040_2	-1.5051550367581463	8.641666412353516	13.57083511352539
`2.5mbiossp126_2021-2040_15	0.735617237186729	69.4654769897461	85.95863342285156
`2.5mbiossp126_2021-2040_5	0.6069449946153637	8.600000381469727	15.849999904632568
`2.5mbiossp126_2021-2040_4	-0.7551402809695341	480.96240234375	614.6901245117188
`2.5mbiossp126_2021-2040_13	0.2416071141033481	99.0	120.5
'2.5mbiossp126_2021-2040_4	-0.17666482250044707	851.545166015625	873.594482421875
'2.5mbiossp126_2021-2040_6	-1.8460287827596555	-16.550000190734863	3.5999999046325684
'2.5mbiossp126_2021-2040_8	1.282878952741457	12.108335018157959	23.183330535888672
`2.5mbiossp126_2021-2040_4	-0.5967533358579376	480.96240234375	615.2330932617188
`2.5mbiossp126_2021-2040_3	0.2769643898442947	30.574710845947266	37.20375633239746
'2.5mbiossp126_2021-2040_7	-0.16028352076314306	36.04999923706055	37.900001525878906
`2.5mbiossp126_2021-2040_4	-0.4544101410942897	480.96240234375	615.00537109375
`2.5mbiossp126_2021-2040_3	0.20301762719690444	30.574710845947266	37.5131950378418
`2.5mbiossp126_2021-2040_13	0.6415921444935222	99.0	115.5
`2.5mbiossp126_2021-2040_19	0.318121323020498	6.0	15.5
'2.5mbiossp126_2021-2040_7	0.24800992434961808	33.75	37.900001525878906
`2.5mbiossp126_2021-2040_15	0.2763615799272251	69.4654769897461	85.35409545898438
`2.5mbiossp126_2021-2040_2	-0.884083398335056	8.641666412353516	13.612499713897705
`2.5mbiossp126_2021-2040_14	-0.1250884263465557	1.0	2.5
`2.5mbiossp126_2021-2040_3	0.20769018313736123	30.574710845947266	37.4545841217041
'2.5mbiossp126_2021-2040_12	-0.5463533618905195	689.5	974.0
'2.5mbiossp126_2021-2040_18	0.32178333508850776	352.5	512.0
`2.5mbiossp126_2021-2040_15	0.23633326769973848	69.4654769897461	85.46759796142578
`2.5mbiossp126_2021-2040_3	0.24106023670305657	30.574710845947266	37.46117973327637
`2.5mbiossp126_2021-2040_15	-0.585207216544614	69.4654769897461	80.3759536743164
`2.5mbiossp126_2021-2040_4	-0.6903193752752198	480.96240234375	615.55517578125
'2.5mbiossp126_2021-2040_7	-0.07168686631848621	36.14999961853027	37.900001525878906
'2.5mbiossp126_2021-2040_7	0.12114571996068914	34.14999961853027	37.900001525878906
'2.5mbiossp126_2021-2040_6	-0.15242540855591458	-17.25	3.5999999046325684
`2.5mbiossp126_2021-2040_15	0.06713318854926326	69.4654769897461	85.53247833251953
`2.5mbiossp126_2021-2040_15	0.18628714723649598	69.4654769897461	85.95705795288086
`2.5mbiossp126_2021-2040_15	0.17521856735060234	69.4654769897461	85.97897338867188
`2.5mbiossp126_2021-2040_3	0.13252795386738125	30.574710845947266	37.5948543548584
'2.5mbiossp126_2021-2040_7	0.017404461928807423	33.85000038146973	37.900001525878906
`2.5mbiossp126_2021-2040_15	0.30222786563057363	69.4654769897461	85.9804801940918
`2.5mbiossp126_2021-2040_15	0.07267220946523292	69.4654769897461	86.022216796875
'2.5mbiossp126_2021-2040_14	-0.34697663716876787	3.5	11.0
`2.5mbiossp126_2021-2040_5	0.20779775286458974	8.600000381469727	15.349999904632568
'2.5mbiossp126_2021-2040_15	-0.07090221591246412	94.24005889892578	105.19989776611328
`2.5mbiossp126_2021-2040_15	-0.19281891230884723	69.4654769897461	80.64728927612305
'2.5mbiossp126_2021-2040_7	0.07641485909908081	34.25	37.900001525878906
`2.5mbiossp126_2021-2040_15	0.12347336766902046	69.4654769897461	85.97801208496094
`2.5mbiossp126_2021-2040_2	-0.2890962233672896	8.641666412353516	13.637500286102295
`2.5mbiossp126_2021-2040_11	0.15361282136509455	-16.633329391479492	-11.849999904632568
'2.5mbiossp126_2021-2040_12	-1.1775964347870116	687.5	974.0
`2.5mbiossp126_2021-2040_5	0.24406517062869632	8.600000381469727	15.449999809265137
'2.5mbiossp126_2021-2040_6	-0.3057178641465133	-17.449999809265137	3.5999999046325684
'2.5mbiossp126_2021-2040_3	0.08237348461326205	43.15375518798828	50.315460205078125
'2.5mbiossp126_2021-2040_15	-0.1730451888602401	94.22610855102539	105.19989776611328
`2.5mbiossp126_2021-2040_2	-0.1891648879927536	8.641666412353516	14.345835208892822
`2.5mbiossp126_2021-2040_15	-0.24364678186251304	69.4654769897461	80.71809005737305
`2.5mbiossp126_2021-2040_15	0.07020229012158745	69.4654769897461	85.98992156982422
`2.5mbiossp126_2021-2040_15	-0.2052998078325621	69.4654769897461	80.75556564331055
`2.5mbiossp126_2021-2040_3	0.10538186213058286	30.574710845947266	37.59179496765137
`2.5mbiossp126_2021-2040_11	0.07597748218105449	-16.633329391479492	-11.875
`2.5mbiossp126_2021-2040_2	-0.06335118771129329	8.641666412353516	13.629165172576904
'2.5mbiossp126_2021-2040_6	-0.32402531732741396	-17.34999942779541	3.5999999046325684
'2.5mbiossp126_2021-2040_12	-0.13704202229394177	688.5	974.0
'2.5mbiossp126_2021-2040_3	0.05116994149491727	43.1564998626709	50.315460205078125
`2.5mbiossp126_2021-2040_2	-0.0432724603193051	8.641666412353516	13.620834827423096
'2.5mbiossp126_2021-2040_3	0.09780965702038129	43.144514083862305	50.315460205078125
'wc2.1_2.5m_elev	0.12082998142095852	3362.5	5259.0
'2.5mbiossp126_2021-2040_3	-0.0362890151982033	47.282615661621094	50.315460205078125
`2.5mbiossp126_2021-2040_13	0.07967672370382015	99.0	114.5
`2.5mbiossp126_2021-2040_19	0.08947623453235015	6.0	16.5
'wc2.1_2.5m_elev	0.06003616379019293	3381.5	5259.0
`2.5mbiossp126_2021-2040_11	0.1660906080680229	-16.633329391479492	-11.641664981842041
'wc2.1_2.5m_elev	0.040755980131140325	3360.5	5259.0
'wc2.1_2.5m_elev	0.024427390767405414	3348.5	5259.0
`2.5mbiossp126_2021-2040_15	0.04684155083178802	69.4654769897461	86.02537536621094
`2.5mbiossp126_2021-2040_2	-0.09552730384843225	8.641666412353516	14.354165077209473
'2.5mbiossp126_2021-2040_12	-0.10695565236821887	686.5	974.0
'2.5mbiossp126_2021-2040_15	-0.1037782845748099	94.14004898071289	105.19989776611328
`2.5mbiossp126_2021-2040_15	0.03658704646765849	69.4654769897461	86.0313606262207
`2.5mbiossp126_2021-2040_11	0.03141500412577196	-16.633329391479492	-11.825000286102295
'2.5mbiossp126_2021-2040_4	0.004149155363643573	726.7264709472656	873.594482421875
`2.5mbiossp126_2021-2040_15	-0.10971460881622115	69.4654769897461	80.77205276489258
'2.5mbiossp126_2021-2040_13	-0.04686147799234951	140.5	190.0
`2.5mbiossp126_2021-2040_11	0.02838146227484581	-16.633329391479492	-12.125
'wc2.1_2.5m_elev	0.02137048144726103	3363.5	5259.0
linearPredictorNormalizer	4.495757005357436
densityNormalizer	1827.2612620365844
numBackgroundPoints	10583
entropy	8.66481255401604
