# Supplementary material for: Spatiotemporal prediction of alpine wetlands under multi-climate scenarios in the west of Sichuan, China
Source: PeerJ. 2024 Nov 27;12:e18586. doi: 10.7717/peerj.18586 (PMC11608022; doi:10.7717/peerj.18586)
Supplement: Supplemental Information 1 [file peerj-12-18586-s001.zip › Maxent_data1/2.5mBIOssp126_2021-2040/RES/wetland_9_omission.csv]

Raw value	Corresponding cumulative value	Corresponding Logistic value	Fractional area	Training omission	Test omission
3.47157E-9	0.000000347	0.000020119	1	0	0
3.69783E-9	0.000001073	0.00002143	0.999811018	0	0
4.76193E-9	0.000002874	0.000027596	0.999433053	0	0
7.76813E-9	0.000010642	0.000045017	0.998299159	0	0
1.22975E-8	0.000026001	0.000071263	0.9967873	0	0
1.61738E-8	0.000051053	0.000093724	0.995086459	0	0
2.47243E-8	0.000101354	0.000143265	0.99272418	0	0
4.06073E-8	0.000250986	0.000235279	0.988472078	0	0
5.94487E-8	0.000504862	0.000344408	0.983653028	0	0
9.01031E-8	0.001005236	0.000521907	0.977416612	0	0
1.62203E-7	0.00251082	0.000939142	0.965510725	0	0
2.72499E-7	0.005004936	0.001576738	0.95454975	0	0
4.66336E-7	0.010045046	0.002695298	0.941320986	0.0004329	0
8.63267E-7	0.025008939	0.004978039	0.91968251	0.001298701	0
1.44773E-6	0.050055891	0.00832029	0.898894453	0.001298701	0
2.36706E-6	0.100088932	0.0135323	0.873948786	0.001298701	0
3.69844E-6	0.200077111	0.020984042	0.842577719	0.002597403	0.00390625
4.96119E-6	0.300449793	0.027948311	0.820939242	0.004761905	0.00390625
6.27535E-6	0.400168925	0.035091714	0.804025324	0.004761905	0.0078125
7.3392E-6	0.500122607	0.040798024	0.790135122	0.004761905	0.0078125
8.40793E-6	0.60053878	0.046462948	0.778040253	0.005194805	0.0078125
9.50354E-6	0.700045149	0.052201376	0.767551734	0.006060606	0.0078125
9.97092E-6	0.750819558	0.054628343	0.762638193	0.006060606	0.0078125
1.03353E-5	0.800571647	0.056512135	0.758008126	0.006493506	0.0078125
1.11577E-5	0.900644466	0.060735703	0.749220448	0.006926407	0.0078125
1.21409E-5	1.000919971	0.065735896	0.741094208	0.008225108	0.0078125
1.29939E-5	1.1012432	0.070030504	0.733534914	0.008225108	0.0078125
1.37795E-5	1.200088633	0.073951493	0.726542568	0.008658009	0.0078125
1.46483E-5	1.301287463	0.078249304	0.719833696	0.00952381	0.0078125
1.53213E-5	1.400008687	0.08155116	0.713597279	0.010822511	0.0078125
1.60512E-5	1.500621435	0.08510582	0.707549844	0.012121212	0.0078125
1.78343E-5	1.750347603	0.093674437	0.693659643	0.013419913	0.0078125
1.95691E-5	2.000798423	0.101857997	0.680997827	0.016017316	0.0078125
2.13898E-5	2.250696706	0.110289692	0.669469905	0.017748918	0.015625
2.28855E-5	2.501339104	0.117099108	0.658792403	0.019047619	0.015625
2.45288E-5	2.752185335	0.124460879	0.648776339	0.022510823	0.015625
2.58456E-5	3.001156589	0.130271771	0.639421714	0.024675325	0.015625
2.76862E-5	3.250209301	0.13826631	0.630634036	0.026406926	0.01953125
2.91006E-5	3.500155242	0.144310657	0.622318813	0.02987013	0.01953125
3.03595E-5	3.752699755	0.149619469	0.614287064	0.032034632	0.0234375
3.1531E-5	4.000199675	0.154500946	0.606727771	0.032900433	0.0234375
3.29693E-5	4.25186576	0.160418081	0.59935746	0.035930736	0.0234375
3.43906E-5	4.500771499	0.166184417	0.592365114	0.037229437	0.0234375
3.58764E-5	4.753152205	0.172128282	0.58556175	0.03982684	0.02734375
3.71311E-5	5.00156353	0.177082189	0.579136351	0.03982684	0.02734375
3.83995E-5	5.251291442	0.182029894	0.572899934	0.042424242	0.03125
3.9718E-5	5.501660932	0.187110811	0.566852499	0.043290043	0.03125
4.09432E-5	5.751995398	0.191775658	0.560994047	0.045021645	0.03515625
4.21326E-5	6.001291517	0.196253651	0.555324577	0.045454545	0.03515625
4.34415E-5	6.250019056	0.201124054	0.54984409	0.047186147	0.0390625
4.47232E-5	6.500942315	0.205836705	0.544458093	0.048051948	0.0390625
4.60109E-5	6.750408226	0.210515597	0.539261079	0.05021645	0.046875
4.70835E-5	7.001766874	0.214371328	0.534158556	0.051515152	0.046875
4.82427E-5	7.254413052	0.218495734	0.529150524	0.054545455	0.05078125
4.9243E-5	7.503362986	0.222020345	0.524331475	0.056709957	0.0546875
5.03293E-5	7.752121729	0.225812284	0.519606917	0.058008658	0.0546875
5.12097E-5	8.000763799	0.228858309	0.51497685	0.05974026	0.0546875
5.23326E-5	8.254148928	0.232708722	0.510346783	0.061904762	0.0546875
5.3189E-5	8.501198553	0.235619592	0.505905698	0.062770563	0.05859375
5.41285E-5	8.754897519	0.23878783	0.501464613	0.064502165	0.0625
5.50832E-5	9.000390753	0.241980266	0.497212511	0.065367965	0.06640625
5.5926E-5	9.25044584	0.244776538	0.492960408	0.07012987	0.06640625
5.71992E-5	9.505230567	0.248961588	0.488708306	0.072294372	0.06640625
5.78392E-5	9.752658572	0.251047802	0.484645186	0.075324675	0.06640625
5.89067E-5	10.00388696	0.254501985	0.480582066	0.077489177	0.0703125
5.98468E-5	10.253497396	0.257517652	0.476613437	0.080519481	0.0703125
6.09395E-5	10.501247473	0.260992395	0.472739299	0.082683983	0.0703125
6.16942E-5	10.752794003	0.263373308	0.468865161	0.086580087	0.0703125
6.24446E-5	11.001056624	0.265725666	0.465085515	0.089177489	0.0703125
6.33279E-5	11.25259351	0.268475447	0.461305868	0.093506494	0.0703125
6.40377E-5	11.50081817	0.270669987	0.457620712	0.097835498	0.0703125
6.48447E-5	11.751993973	0.273149238	0.453935557	0.1	0.0703125
6.58061E-5	12.000290751	0.276080799	0.450344893	0.101298701	0.07421875
6.68808E-5	12.252277089	0.279330334	0.446754228	0.104761905	0.07421875
6.78144E-5	12.501627382	0.282129472	0.443258055	0.106493506	0.08203125
6.88224E-5	12.75431957	0.285127446	0.439761882	0.109090909	0.08203125
6.98345E-5	13.003752122	0.288112364	0.4363602	0.110822511	0.08203125
7.07482E-5	13.256510748	0.290785706	0.432958518	0.113852814	0.08203125
7.18467E-5	13.506223025	0.293973346	0.429651328	0.116883117	0.0859375
7.25567E-5	13.751956394	0.296018655	0.426438628	0.118614719	0.09375
7.33469E-5	14.000270869	0.298280902	0.423225928	0.12034632	0.09765625
7.41257E-5	14.251079123	0.300496287	0.420013229	0.122077922	0.1015625
7.48989E-5	14.504572546	0.30268213	0.416800529	0.125974026	0.1015625
7.57145E-5	14.753101293	0.304972858	0.413682321	0.127705628	0.1171875
7.66793E-5	15.004573099	0.307663369	0.410564112	0.12987013	0.12890625
7.74981E-5	15.251190209	0.3099305	0.407540395	0.131601732	0.1328125
7.82186E-5	15.50026432	0.311913009	0.404516678	0.134632035	0.1328125
7.93805E-5	15.75249358	0.315086602	0.40149296	0.137662338	0.13671875
8.02314E-5	16.007915473	0.317392036	0.398469243	0.140692641	0.13671875
8.09453E-5	16.257882884	0.319314443	0.395540017	0.143290043	0.13671875
8.17951E-5	16.502210316	0.321588722	0.392705282	0.145887446	0.13671875
8.2642E-5	16.756996052	0.323840042	0.389776056	0.147619048	0.140625
8.35205E-5	17.006269126	0.326159819	0.386941321	0.149350649	0.140625
8.41943E-5	17.257864785	0.327928263	0.384106586	0.150649351	0.140625
8.50598E-5	17.5032204	0.330186212	0.381366342	0.154545455	0.1484375
8.60841E-5	17.751787236	0.332838907	0.378626098	0.158008658	0.15625
8.70551E-5	18.002783915	0.335334122	0.375885855	0.16017316	0.15625
8.78264E-5	18.25640323	0.337302999	0.373145611	0.162337662	0.15625
8.88066E-5	18.503704433	0.339788429	0.370499858	0.164069264	0.15625
8.98256E-5	18.753636398	0.34235256	0.367854106	0.165367965	0.16796875
9.06138E-5	19.006244238	0.344322198	0.365208353	0.169264069	0.16796875
9.14609E-5	19.25203226	0.346425922	0.362657092	0.170562771	0.17578125
9.23003E-5	19.500157898	0.348497507	0.36010583	0.172294372	0.1796875
9.31832E-5	19.750548125	0.350662016	0.357554569	0.176190476	0.1875
9.42503E-5	20.003660644	0.353259108	0.355003307	0.177922078	0.1875
9.53555E-5	20.250340555	0.355927106	0.352546537	0.180519481	0.1875
9.63515E-5	20.509414349	0.358312745	0.349995275	0.183549784	0.1875
9.7187E-5	20.751399743	0.36030032	0.347632996	0.185714286	0.1875
9.80649E-5	21.005336663	0.362375463	0.345176226	0.189177489	0.1875
9.90338E-5	21.251985785	0.364650193	0.342813947	0.191341991	0.1875
1.00011E-4	21.500887378	0.366928201	0.340451668	0.193073593	0.1875
1.00916E-4	21.75225878	0.369022714	0.338089389	0.196103896	0.1875
1.01735E-4	22.005656804	0.370908384	0.33572711	0.197835498	0.1875
1.03148E-4	22.251522367	0.374131916	0.333459322	0.201298701	0.19140625
1.04319E-4	22.500488868	0.376779606	0.331191534	0.203896104	0.1953125
1.05042E-4	22.751923162	0.378400722	0.328923746	0.206926407	0.1953125
1.05702E-4	23.004691477	0.379875938	0.326655958	0.211688312	0.1953125
1.06576E-4	23.259603269	0.381818861	0.32438817	0.213419913	0.2109375
1.07903E-4	23.506304346	0.384742895	0.322214873	0.214285714	0.22265625
1.09165E-4	23.756063859	0.38749787	0.320041576	0.216450216	0.22265625
1.10045E-4	24.008152072	0.389406123	0.317868279	0.218614719	0.22265625
1.11018E-4	24.251678925	0.391501502	0.315789474	0.223809524	0.22265625
1.11863E-4	24.508081411	0.393309177	0.313616177	0.225974026	0.22265625
1.13133E-4	24.755395093	0.396007197	0.311537371	0.229004329	0.23046875
1.14043E-4	25.005283079	0.397924096	0.309458566	0.231168831	0.23046875
1.15144E-4	25.257280963	0.400228577	0.30737976	0.232467532	0.234375
1.16092E-4	25.500006727	0.402197488	0.305395446	0.234632035	0.234375
1.17095E-4	25.756916724	0.4042689	0.30331664	0.238095238	0.234375
1.18093E-4	26.003884068	0.406314107	0.301332325	0.238961039	0.2421875
1.19243E-4	26.252937183	0.408653837	0.299348011	0.23982684	0.2421875
1.19995E-4	26.50421485	0.410173065	0.297363696	0.241991342	0.2421875
1.2059E-4	26.756856476	0.411370769	0.295379382	0.244588745	0.2421875
1.21622E-4	27.011146926	0.413436293	0.293395068	0.246320346	0.25
1.22136E-4	27.254996567	0.414458266	0.291505244	0.249350649	0.25
1.22818E-4	27.512212368	0.415810566	0.28952093	0.250649351	0.25
1.23406E-4	27.758420802	0.416972003	0.287631106	0.252380952	0.25390625
1.24181E-4	28.006046494	0.41849447	0.285741283	0.254545455	0.25390625
1.24867E-4	28.255112641	0.419834722	0.28385146	0.255411255	0.2578125
1.2584E-4	28.5060003	0.421726729	0.281961637	0.257142857	0.2578125
1.26597E-4	28.758537841	0.423191125	0.280071813	0.258008658	0.2578125
1.27288E-4	29.012433129	0.424520693	0.27818199	0.261904762	0.26171875
1.28159E-4	29.254972047	0.426186036	0.276386658	0.262770563	0.265625
1.28665E-4	29.511919364	0.427150392	0.274496835	0.264935065	0.265625
1.29309E-4	29.756969041	0.428372608	0.272701502	0.266233766	0.265625
1.29925E-4	30.003262192	0.429536133	0.27090617	0.269264069	0.265625
1.30517E-4	30.25069566	0.430652179	0.269110838	0.270995671	0.265625
1.3094E-4	30.512138964	0.431445361	0.267221015	0.272727273	0.2734375
1.3149E-4	30.761512508	0.432472596	0.265425683	0.275324675	0.2734375
1.31986E-4	31.011834937	0.433397649	0.263630351	0.277056277	0.2734375
1.32739E-4	31.250254011	0.434795886	0.26192951	0.278787879	0.2734375
1.33262E-4	31.50299955	0.435762593	0.260134177	0.282251082	0.2734375
1.34026E-4	31.757044998	0.437168168	0.258338845	0.285714286	0.2734375
1.34749E-4	32.012398256	0.438491974	0.256543513	0.287012987	0.27734375
1.352E-4	32.255325388	0.439314361	0.254842672	0.289177489	0.27734375
1.35759E-4	32.512655405	0.440331956	0.25304734	0.293073593	0.28125
1.36103E-4	32.757378667	0.440954818	0.251346499	0.295238095	0.28125
1.36575E-4	33.002767173	0.441808706	0.249645658	0.298701299	0.28125
1.37083E-4	33.262697961	0.442724985	0.247850326	0.301298701	0.28515625
1.37676E-4	33.509988371	0.443789647	0.246149485	0.303030303	0.2890625
1.38123E-4	33.758248838	0.444590319	0.244448644	0.304329004	0.2890625
1.38636E-4	34.007329295	0.445506017	0.242747803	0.307359307	0.2890625
1.39385E-4	34.257458258	0.446837576	0.241046962	0.30952381	0.2890625
1.39812E-4	34.508764463	0.447593079	0.239346121	0.311688312	0.2890625
1.40365E-4	34.760901283	0.448569457	0.23764528	0.312554113	0.29296875
1.40761E-4	35.013966809	0.449265723	0.235944439	0.315151515	0.29296875
1.41522E-4	35.253945331	0.450601558	0.234338089	0.316883117	0.296875
1.42149E-4	35.509220797	0.451695767	0.232637248	0.317748918	0.296875
1.4275E-4	35.751297475	0.452740317	0.231030899	0.320779221	0.296875
1.43308E-4	36.008792826	0.453708357	0.229330058	0.323376623	0.296875
1.44066E-4	36.253133101	0.455016099	0.227723708	0.326406926	0.296875
1.44744E-4	36.513085492	0.45617999	0.226022867	0.329004329	0.296875
1.45246E-4	36.759528587	0.45703807	0.224416517	0.332467532	0.296875
1.46093E-4	37.00714515	0.458482244	0.222810167	0.335497835	0.30859375
1.47084E-4	37.256277033	0.460161663	0.221203817	0.337662338	0.30859375
1.47721E-4	37.506935399	0.461235399	0.219597468	0.340692641	0.30859375
1.4828E-4	37.758569019	0.462173777	0.217991118	0.342424242	0.30859375
1.48821E-4	38.01112598	0.463079486	0.216384768	0.344155844	0.3125
1.4946E-4	38.264735719	0.4641441	0.214778418	0.346320346	0.31640625
1.50432E-4	38.50485115	0.465756523	0.21326656	0.348051948	0.31640625
1.50992E-4	38.761268413	0.466681031	0.21166021	0.349350649	0.3203125
1.51495E-4	39.003197256	0.467509149	0.210148351	0.350649351	0.32421875
1.52477E-4	39.261454491	0.469118216	0.208542001	0.354978355	0.328125
1.52842E-4	39.505789682	0.46971433	0.207030143	0.357575758	0.328125
1.53281E-4	39.750782515	0.470428064	0.205518284	0.36017316	0.328125
1.54135E-4	40.01216424	0.471811873	0.203911934	0.362770563	0.328125
1.54832E-4	40.259306752	0.472937892	0.202400076	0.365800866	0.328125
1.55271E-4	40.507429853	0.473642963	0.200888217	0.369264069	0.328125
1.55814E-4	40.756403854	0.474514025	0.199376358	0.373160173	0.33984375
1.56306E-4	41.006136289	0.475299153	0.1978645	0.374891775	0.33984375
1.56956E-4	41.256820954	0.476335161	0.196352641	0.377056277	0.33984375
1.57541E-4	41.508460152	0.477262334	0.194840782	0.38008658	0.33984375
1.58286E-4	41.761127999	0.478440212	0.193328924	0.381818182	0.34375
1.58759E-4	42.014835481	0.479184341	0.191817065	0.383982684	0.34765625
1.59589E-4	42.253808039	0.480486477	0.190399698	0.387012987	0.34765625
1.60136E-4	42.50955317	0.481340618	0.188887839	0.388311688	0.34765625
1.60902E-4	42.750213504	0.482531364	0.187470472	0.38961039	0.34765625
1.61759E-4	43.00845547	0.483857556	0.185958613	0.391341991	0.34765625
1.62294E-4	43.251496747	0.484683228	0.184541245	0.394372294	0.35546875
1.63147E-4	43.511906372	0.485991908	0.183029387	0.397402597	0.359375
1.63976E-4	43.757106309	0.487257664	0.181612019	0.4004329	0.359375
1.64738E-4	44.003833245	0.488417185	0.180194652	0.403030303	0.359375
1.65798E-4	44.251835355	0.490019772	0.178777284	0.405194805	0.359375
1.66382E-4	44.501005228	0.490897792	0.177359917	0.408658009	0.359375
1.6701E-4	44.75103037	0.491839928	0.175942549	0.411255411	0.36328125
1.67967E-4	45.002084892	0.493267843	0.174525182	0.413419913	0.3671875
1.68685E-4	45.254655029	0.494333544	0.173107814	0.417316017	0.37109375
1.69691E-4	45.508450638	0.495820532	0.171690447	0.42034632	0.375
1.70627E-4	45.763724689	0.497196148	0.170273079	0.423376623	0.37890625
1.71412E-4	46.003271269	0.498343437	0.168950203	0.425974026	0.3828125
1.72614E-4	46.261416351	0.500089329	0.167532836	0.429437229	0.3828125
1.73396E-4	46.503639507	0.501219888	0.166209959	0.432034632	0.390625
1.74451E-4	46.764410534	0.5027362	0.164792592	0.435930736	0.390625
1.75421E-4	47.009495181	0.504123177	0.163469716	0.438528139	0.390625
1.76358E-4	47.255838494	0.505453718	0.162146839	0.442424242	0.39453125
1.77578E-4	47.503749071	0.507178065	0.160823963	0.443722944	0.41015625
1.78771E-4	47.753028951	0.508850889	0.159501087	0.446320346	0.4140625
1.80435E-4	48.00452332	0.511166462	0.15817821	0.44978355	0.4140625
1.81297E-4	48.257829849	0.512356644	0.156855334	0.454545455	0.4140625
1.82355E-4	48.512327997	0.513810293	0.155532458	0.457142857	0.42578125
1.83722E-4	48.750477427	0.51567607	0.154304073	0.459307359	0.4296875
1.84828E-4	49.008690408	0.517174741	0.152981196	0.46017316	0.43359375
1.86409E-4	49.268434723	0.519301771	0.15165832	0.464502165	0.43359375
1.87623E-4	49.511660148	0.520922112	0.150429935	0.467099567	0.43359375
1.89216E-4	49.756405951	0.523031027	0.14920155	0.467965368	0.4375
1.90688E-4	50.003470794	0.524964132	0.147973165	0.47012987	0.44140625
1.92399E-4	50.252519638	0.527191951	0.146744779	0.472727273	0.44140625
1.94247E-4	50.503944314	0.529573492	0.145516394	0.474458874	0.44921875
1.9603E-4	50.757951465	0.531848758	0.144288009	0.478354978	0.44921875
1.97814E-4	51.014060763	0.534104678	0.143059624	0.48008658	0.453125
2.00263E-4	51.253083253	0.537164294	0.14192573	0.483549784	0.453125
2.02111E-4	51.514626532	0.539447933	0.140697345	0.486580087	0.453125
2.03811E-4	51.758305471	0.541528023	0.139563451	0.48961039	0.45703125
2.07084E-4	52.004492505	0.545480932	0.138429557	0.492207792	0.45703125
2.08359E-4	52.253956314	0.547002299	0.137295663	0.495238095	0.45703125
2.10917E-4	52.505410697	0.550023776	0.136161769	0.4995671	0.45703125
2.12202E-4	52.759293422	0.551526886	0.135027875	0.501731602	0.46484375
2.1364E-4	53.015013804	0.553196113	0.133893981	0.504761905	0.46484375
2.14695E-4	53.25055641	0.554413939	0.132854578	0.508225108	0.46484375
2.15969E-4	53.509124113	0.555874835	0.131720684	0.511255411	0.46484375
2.18957E-4	53.770295983	0.559264384	0.13058679	0.513852814	0.46484375
2.20987E-4	54.012290148	0.561537632	0.129547387	0.516883117	0.46484375
2.2329E-4	54.257071808	0.564089371	0.128507985	0.519480519	0.47265625
2.2465E-4	54.503545172	0.565581036	0.127468582	0.521212121	0.47265625
2.26861E-4	54.752098144	0.567985846	0.126429179	0.522077922	0.47265625
2.30182E-4	55.00328113	0.571548914	0.125389776	0.524242424	0.48046875
2.32029E-4	55.257742443	0.573504491	0.124350373	0.526839827	0.48828125
2.3522E-4	55.515062286	0.576841732	0.12331097	0.52987013	0.48828125
2.37019E-4	55.751350823	0.578701159	0.122366059	0.532467532	0.49609375
2.38455E-4	56.013012803	0.580172318	0.121326656	0.535930736	0.50390625
2.40459E-4	56.252373385	0.582209453	0.120381744	0.538528139	0.51171875
2.41943E-4	56.517661679	0.583705612	0.119342341	0.541991342	0.51171875
2.44939E-4	56.761423824	0.586693248	0.11839743	0.545021645	0.51171875
2.47149E-4	57.007420264	0.588869172	0.117452518	0.548051948	0.515625
2.49249E-4	57.255552384	0.590915995	0.116507607	0.551515152	0.51953125
2.52018E-4	57.506454586	0.593583884	0.115562695	0.554978355	0.51953125
2.53639E-4	57.759391917	0.595129629	0.114617783	0.558008658	0.5234375
2.55107E-4	58.013848092	0.596519831	0.113672872	0.55974026	0.52734375
2.5642E-4	58.269688436	0.597754986	0.11272796	0.561904762	0.52734375
2.58477E-4	58.50154394	0.599674281	0.111877539	0.564502165	0.52734375
2.59971E-4	58.760888054	0.601056794	0.110932628	0.567965368	0.53125
2.61093E-4	59.021361391	0.6020896	0.109987716	0.571861472	0.53125
2.6203E-4	59.256824325	0.602947346	0.109137296	0.574891775	0.53515625
2.64151E-4	59.519791789	0.604875638	0.108192384	0.577922078	0.5390625
2.65538E-4	59.758079191	0.606126783	0.107341964	0.580952381	0.5390625
2.66375E-4	60.024153483	0.606878078	0.106397052	0.583982684	0.54296875
2.68237E-4	60.264857746	0.608538479	0.105546631	0.587012987	0.546875
2.70047E-4	60.507378086	0.610139077	0.104696211	0.59047619	0.55078125
2.72656E-4	60.751609087	0.612424109	0.10384579	0.593073593	0.55078125
2.74207E-4	61.02478277	0.613769724	0.102900879	0.596536797	0.5546875
2.75356E-4	61.272122343	0.61476016	0.102050458	0.5995671	0.55859375
2.76891E-4	61.520638379	0.616076467	0.101200038	0.601298701	0.56640625
2.78976E-4	61.771100982	0.61784882	0.100349617	0.605194805	0.56640625
2.79862E-4	62.022676845	0.618596906	0.099499197	0.607359307	0.5703125
2.82603E-4	62.275629113	0.620894401	0.098648776	0.610822511	0.57421875
2.83575E-4	62.502209555	0.621701632	0.097892847	0.613419913	0.58203125
2.85147E-4	62.758100936	0.623000977	0.097042427	0.616017316	0.58203125
2.86757E-4	63.015603942	0.624322536	0.096192006	0.618614719	0.58203125
2.88562E-4	63.274578244	0.625793246	0.095341586	0.622510823	0.58203125
2.89418E-4	63.505779223	0.626486865	0.094585656	0.624675325	0.5859375
2.90795E-4	63.766851422	0.627596552	0.093735236	0.626406926	0.59375
2.91828E-4	64.029013743	0.628425144	0.092884815	0.629004329	0.59375
2.92398E-4	64.262689145	0.62888097	0.092128886	0.632467532	0.59375
2.94338E-4	64.52688509	0.630423117	0.091278465	0.635064935	0.6015625
2.95629E-4	64.762924929	0.631441615	0.090522536	0.637662338	0.60546875
2.97002E-4	65.000083568	0.63251934	0.089766607	0.640692641	0.609375
2.98439E-4	65.268001139	0.633640865	0.088916186	0.644155844	0.609375
2.98875E-4	65.506968499	0.63397922	0.088160257	0.647619048	0.609375
2.99497E-4	65.776260946	0.634462019	0.087309837	0.65021645	0.609375
3.00981E-4	66.016422125	0.635607714	0.086553907	0.653679654	0.609375
3.02094E-4	66.257826769	0.63646192	0.085797978	0.655411255	0.62890625
3.02967E-4	66.530147999	0.637129253	0.084947557	0.658874459	0.6328125
3.04289E-4	66.772949075	0.638135633	0.084191628	0.661904762	0.6328125
3.04687E-4	67.016513445	0.63843692	0.083435699	0.664935065	0.6328125
3.0557E-4	67.260616584	0.639104982	0.082679769	0.667965368	0.6328125
3.07717E-4	67.505868596	0.640718301	0.08192384	0.670562771	0.6328125
3.09014E-4	67.752672034	0.64168605	0.081167911	0.673160173	0.640625
3.09641E-4	68.000183636	0.642152084	0.080411981	0.676190476	0.640625
3.10526E-4	68.279303509	0.642807229	0.079561561	0.67965368	0.64453125
3.11939E-4	68.528251519	0.643849196	0.078805632	0.682683983	0.6484375
3.1274E-4	68.778092661	0.644436583	0.078049702	0.685281385	0.65234375
3.14282E-4	69.029009885	0.64556332	0.077293773	0.688744589	0.65234375
3.15164E-4	69.280961945	0.646203732	0.076537844	0.692207792	0.65234375
3.15798E-4	69.501834673	0.646663384	0.075876406	0.693939394	0.65625
3.1624E-4	69.754698052	0.646983262	0.075120476	0.696536797	0.6640625
3.17377E-4	70.008040227	0.647802284	0.074364547	0.698701299	0.66796875
3.17792E-4	70.262115443	0.648100496	0.073608618	0.701731602	0.66796875
3.19246E-4	70.516901742	0.649140465	0.072852688	0.705194805	0.66796875
3.19687E-4	70.772507869	0.649454664	0.072096759	0.707792208	0.671875
3.20288E-4	71.028463707	0.649882624	0.07134083	0.711255411	0.671875
3.21463E-4	71.253199159	0.650715243	0.070679391	0.713852814	0.67578125
3.22583E-4	71.510840889	0.651505578	0.069923462	0.716883117	0.6796875
3.23722E-4	71.769364745	0.652304954	0.069167533	0.72034632	0.6796875
3.24668E-4	72.028702167	0.652966769	0.068411604	0.723376623	0.6796875
3.25795E-4	72.256349189	0.653751769	0.067750165	0.726406926	0.6796875
3.26647E-4	72.517349247	0.654342535	0.066994236	0.729437229	0.68359375
3.27829E-4	72.779114999	0.655159119	0.066238307	0.732467532	0.69140625
3.28975E-4	73.009134564	0.655947019	0.065576869	0.735064935	0.6953125
3.30934E-4	73.266285645	0.65728537	0.064820939	0.738095238	0.703125
3.31759E-4	73.505194469	0.657846109	0.064159501	0.740692641	0.70703125
3.33111E-4	73.771106123	0.658760788	0.063403572	0.744155844	0.7109375
3.34032E-4	74.004536995	0.659381466	0.062742134	0.746753247	0.71484375
3.34932E-4	74.272250804	0.65998548	0.061986204	0.74978355	0.71484375
3.3599E-4	74.50718491	0.660693119	0.061324766	0.752813853	0.71484375
3.37479E-4	74.776718761	0.661683176	0.060568837	0.754978355	0.7265625
3.38221E-4	75.013329084	0.662174633	0.059907399	0.757575758	0.7265625
3.3959E-4	75.250550802	0.663078203	0.059245961	0.760606061	0.734375
3.40247E-4	75.522539604	0.663509749	0.058490031	0.762337662	0.7421875
3.41022E-4	75.761040968	0.664017092	0.057828593	0.765367965	0.7421875
3.41645E-4	76.034136075	0.664424695	0.057072664	0.768398268	0.74609375
3.42599E-4	76.273531293	0.665045787	0.056411226	0.770562771	0.75390625
3.43589E-4	76.513683197	0.66568828	0.055749787	0.773160173	0.7578125
3.45323E-4	76.755103694	0.666807562	0.055088349	0.775757576	0.76171875
3.46226E-4	77.031820102	0.667387856	0.05433242	0.778787879	0.765625
3.4739E-4	77.27474272	0.668132531	0.053670982	0.780519481	0.7734375
3.48503E-4	77.508780817	0.66884104	0.053009544	0.782251082	0.78125
3.5075E-4	77.763157079	0.670262912	0.052348105	0.785281385	0.78515625
3.51431E-4	78.008943775	0.670691634	0.051686667	0.788311688	0.7890625
3.52692E-4	78.255603163	0.671482258	0.051025229	0.79004329	0.80078125
3.54155E-4	78.502937947	0.672394994	0.050363791	0.793073593	0.80078125
3.54672E-4	78.750954964	0.672716314	0.049702353	0.795670996	0.8046875
3.55951E-4	79.035299455	0.673507926	0.048946424	0.798701299	0.80859375
3.57153E-4	79.284943609	0.674249315	0.048284985	0.801298701	0.8125
3.57789E-4	79.53520807	0.674639488	0.047623547	0.804329004	0.8125
3.58582E-4	79.750143014	0.675125246	0.0470566	0.806493506	0.81640625
3.59213E-4	80.001443423	0.675510781	0.046395162	0.808658009	0.8203125
3.61509E-4	80.253932489	0.676906183	0.045733724	0.810822511	0.8203125
3.62538E-4	80.507433506	0.67752746	0.045072286	0.812987013	0.828125
3.63452E-4	80.761630737	0.67807701	0.044410848	0.815584416	0.828125
3.64491E-4	81.016438236	0.678700194	0.043749409	0.818614719	0.828125
3.66206E-4	81.272001591	0.679722651	0.043087971	0.821212121	0.83203125
3.67255E-4	81.528704902	0.680344862	0.042426533	0.823809524	0.8359375
3.68146E-4	81.786090456	0.680872084	0.041765095	0.826406926	0.83984375
3.68544E-4	82.007122746	0.681106568	0.041198148	0.829004329	0.83984375
3.69278E-4	82.265415605	0.681538503	0.04053671	0.831601732	0.84375
3.70227E-4	82.52425482	0.682095714	0.039875272	0.834199134	0.84765625
3.70698E-4	82.753141208	0.682370899	0.039213834	0.836796537	0.84765625
3.71567E-4	83.006383233	0.682878265	0.038646887	0.838961039	0.859375
3.71841E-4	83.266555238	0.683038163	0.037985448	0.841558442	0.86328125
3.7256E-4	83.527173953	0.683455827	0.03732401	0.844588745	0.86328125
3.73326E-4	83.751023646	0.683900095	0.036757063	0.846753247	0.8671875
3.74092E-4	84.012609025	0.684343298	0.036095625	0.84978355	0.8671875
3.75E-4	84.274940345	0.684866366	0.035434187	0.852380952	0.8671875
3.75757E-4	84.500243504	0.685301681	0.03486724	0.854545455	0.8671875
3.76132E-4	84.763417613	0.685516845	0.034205802	0.857142857	0.87109375
3.77016E-4	85.027089227	0.686022724	0.033544364	0.859307359	0.875
3.78202E-4	85.253644396	0.686698581	0.032977417	0.861904762	0.875
3.79452E-4	85.518967984	0.687408322	0.032315978	0.864935065	0.87890625
3.81699E-4	85.785261781	0.688675458	0.03165454	0.867532468	0.87890625
3.82526E-4	86.014544041	0.689139282	0.031087593	0.86969697	0.87890625
3.84035E-4	86.282895028	0.689981849	0.030426155	0.872727273	0.8828125
3.85292E-4	86.513815834	0.69068088	0.029859208	0.875324675	0.88671875
3.86115E-4	86.783898572	0.691136324	0.02919777	0.878354978	0.890625
3.86748E-4	87.015804752	0.691485812	0.028630823	0.880952381	0.890625
3.88507E-4	87.287169015	0.692453093	0.027969385	0.883549784	0.890625
3.8968E-4	87.520732799	0.693095032	0.027402438	0.886147186	0.89453125
3.90335E-4	87.754754663	0.69345175	0.026835491	0.888744589	0.89453125
3.92216E-4	88.028690551	0.694472694	0.026174053	0.890909091	0.90234375
3.92692E-4	88.2642546	0.694730215	0.025607106	0.893073593	0.90625
3.93712E-4	88.500270289	0.695279873	0.025040159	0.895670996	0.91015625
3.95509E-4	88.776291022	0.696243829	0.024378721	0.898701299	0.91015625
3.96217E-4	89.013765019	0.696622257	0.023811774	0.900865801	0.9140625
3.98145E-4	89.252215437	0.697646959	0.023244827	0.903463203	0.9140625
3.99302E-4	89.531402612	0.698258635	0.022583388	0.906060606	0.91796875
4.00473E-4	89.77127099	0.69887539	0.022016441	0.908658009	0.91796875
4.0155E-4	90.011927271	0.6994403	0.021449494	0.910822511	0.91796875
4.02829E-4	90.253410226	0.700108641	0.020882547	0.912554113	0.91796875
4.05342E-4	90.536515861	0.701412335	0.020221109	0.915151515	0.91796875
4.06422E-4	90.780079174	0.701969364	0.019654162	0.917748918	0.91796875
4.0718E-4	91.024222922	0.702359135	0.019087215	0.919480519	0.92578125
4.0831E-4	91.268936105	0.702938152	0.018520268	0.921645022	0.9296875
4.09485E-4	91.514238199	0.703537722	0.017953321	0.924242424	0.9296875
4.11219E-4	91.760524563	0.704418592	0.017386374	0.926406926	0.93359375
4.12689E-4	92.007789247	0.705160735	0.016819427	0.929004329	0.93359375
4.13796E-4	92.255815014	0.705717755	0.01625248	0.931601732	0.93359375
4.14761E-4	92.504354327	0.706200938	0.015685533	0.933333333	0.9375
4.16325E-4	92.753778927	0.70698137	0.015118586	0.935930736	0.9375
4.17965E-4	93.004048782	0.707795045	0.014551639	0.938528139	0.9375
4.19395E-4	93.255162227	0.708501119	0.013984692	0.94025974	0.9453125
4.21955E-4	93.507623624	0.709756176	0.013417745	0.942857143	0.9453125
4.23853E-4	93.761455167	0.710679791	0.012850798	0.945454545	0.9453125
4.24849E-4	94.016085384	0.711162302	0.012283851	0.948051948	0.9453125
4.26286E-4	94.271455658	0.711855632	0.011716904	0.950649351	0.9453125
4.28798E-4	94.528209861	0.713059013	0.011149957	0.953246753	0.94921875
4.31073E-4	94.786308859	0.714140668	0.01058301	0.955844156	0.94921875
4.32707E-4	95.002565768	0.71491222	0.010110555	0.957142857	0.953125
4.34942E-4	95.262889679	0.715961088	0.009543608	0.95974026	0.953125
4.39742E-4	95.525179415	0.718187747	0.008976661	0.962337662	0.95703125
4.44904E-4	95.790309657	0.720543565	0.008409714	0.964502165	0.9609375
4.48204E-4	96.013910758	0.722029553	0.007937258	0.966666667	0.9609375
4.49195E-4	96.283155416	0.722472459	0.007370311	0.968831169	0.96484375
4.5227E-4	96.508689239	0.723838439	0.006897855	0.970995671	0.96484375
4.59638E-4	96.782449738	0.727056928	0.006330908	0.973593074	0.97265625
4.62184E-4	97.013118456	0.728151862	0.005858452	0.975757576	0.97265625
4.6763E-4	97.292218306	0.730464228	0.005291505	0.978354978	0.97265625
4.6993E-4	97.526784115	0.731429016	0.004819049	0.98008658	0.97265625
4.70914E-4	97.761927033	0.731839782	0.004346594	0.981818182	0.9765625
4.77743E-4	98.046902154	0.734655758	0.003779647	0.984415584	0.98046875
4.81913E-4	98.287305547	0.736346466	0.003307191	0.986580087	0.98046875
4.87885E-4	98.529671827	0.738730701	0.002834735	0.988311688	0.984375
4.89842E-4	98.774192754	0.739502705	0.002362279	0.99047619	0.984375
4.94611E-4	99.020516414	0.741364583	0.001889823	0.992207792	0.98828125
5.02255E-4	99.270090293	0.744294599	0.001417367	0.993939394	0.9921875
5.14554E-4	99.525956276	0.748871615	0.000944912	0.995670996	0.99609375
5.26038E-4	99.785992055	0.75299964	0.000472456	0.997835498	1
5.47267E-4	100	0.760284337	0.000094491	0.9995671	1
5.47267E-4	100	0.760284337	0.000094491	1	1
