# Supplementary material for: Spatiotemporal prediction of alpine wetlands under multi-climate scenarios in the west of Sichuan, China
Source: PeerJ. 2024 Nov 27;12:e18586. doi: 10.7717/peerj.18586 (PMC11608022; doi:10.7717/peerj.18586)
Supplement: Supplemental Information 1 [file peerj-12-18586-s001.zip › Maxent_data1/2.5mBIOssp126_2021-2040/RES/wetland_9_sampleAverages.csv]

Predictor variable	Categorical	Sample average
2.5mbiossp126_2021-2040_1	false	1.1097438685573144
2.5mbiossp126_2021-2040_10	false	9.514509388894746
2.5mbiossp126_2021-2040_11	false	-7.965800848990292
2.5mbiossp126_2021-2040_12	false	659.3428571428572
2.5mbiossp126_2021-2040_13	false	129.72424242424242
2.5mbiossp126_2021-2040_14	false	3.658008658008658
2.5mbiossp126_2021-2040_15	false	88.95491253411099
2.5mbiossp126_2021-2040_16	false	352.3186147186147
2.5mbiossp126_2021-2040_17	false	15.770562770562771
2.5mbiossp126_2021-2040_18	false	350.1038961038961
2.5mbiossp126_2021-2040_19	false	16.386580086580086
2.5mbiossp126_2021-2040_2	false	14.040548259768135
2.5mbiossp126_2021-2040_3	false	41.023148047046746
2.5mbiossp126_2021-2040_4	false	709.0152825161492
2.5mbiossp126_2021-2040_5	false	16.60896102938301
2.5mbiossp126_2021-2040_6	false	-17.721645031243693
2.5mbiossp126_2021-2040_7	false	34.33060604937665
2.5mbiossp126_2021-2040_8	false	9.354184635377033
2.5mbiossp126_2021-2040_9	false	-7.4880736479511505
wc2.1_2.5m_elev	false	4097.438528138528
