# Supplementary material for: Spatiotemporal prediction of alpine wetlands under multi-climate scenarios in the west of Sichuan, China
Source: PeerJ. 2024 Nov 27;12:e18586. doi: 10.7717/peerj.18586 (PMC11608022; doi:10.7717/peerj.18586)
Supplement: Supplemental Information 1 [file peerj-12-18586-s001.zip › Maxent_data1/2.5mBIOssp126_2021-2040/RES/wetland_9_samplePredictions.csv]

X	Y	Test or train	Raw prediction	Cumulative prediction	Logistic prediction
101.194681438	28.1482989818	train	3.970693112258883E-7	0.008243987735802307	0.0022958756870499817
100.289760198	29.08940812	train	5.91886928402579E-5	10.078760224339595	0.2554092686985871
100.331317082	29.1251002644	train	6.921642957921407E-5	12.85142835718195	0.2862923878715139
100.38306165	29.1516495211	train	7.768052637112109E-5	15.314254311997836	0.3104335059293862
100.270100613	29.16179269	train	4.7407732884442514E-5	7.072433022236989	0.21552925132897768
100.342297416	29.1791374782	train	5.634404299313221E-5	9.334101958347041	0.24615571892823265
100.301283292	29.1885668757	train	5.5546506537782076E-5	9.137851783627392	0.24351993408963046
100.352697673	29.1880571989	train	8.056912695241732E-5	16.12616835424482	0.3183027939011235
100.39407234	29.2056812934	train	6.0888012875092225E-5	10.489573693224754	0.26082949861996624
100.291452737	29.2247600013	train	5.5400242167388415E-5	9.094455782365186	0.2430345423566814
100.312025956	29.2245597833	train	3.742071562036764E-5	5.058584268061335	0.17821713206561862
100.188687839	29.2347373586	train	8.028841891085194E-5	16.02788027132428	0.3175459609090148
100.260813662	29.2431013186	train	9.492360835181743E-5	20.15394262400532	0.354887116271634
100.137446541	29.253232403	train	2.455239166513217E-5	2.756645880604423	0.1245654910877519
100.158128312	29.2620794835	train	6.795398596940788E-5	12.536619727261684	0.28254605273584366
100.199291569	29.2617164688	train	9.258956627164237E-5	19.582193742852166	0.34920818308191975
100.240454057	29.261340783	train	9.261850200373226E-5	19.5903999094921	0.3492791983167077
100.055587951	29.2990277912	train	7.309474516626645E-5	13.921033087226705	0.29756053877726435
100.076272463	29.3078874289	train	6.94237130016281E-5	12.902513460472164	0.28690377081463675
100.117455265	29.3075491379	train	7.911693881042592E-5	15.695278807807048	0.3143692412118758
100.230704188	29.3065533766	train	8.370707245167792E-5	17.075934930290817	0.32665032117455667
100.148544026	29.3253345326	train	9.23433897170501E-5	19.51237813136	0.3486033792239565
100.210326899	29.3247886088	train	9.604421968891713E-5	20.4294863610344	0.357578595353492
100.045753105	29.3442288966	train	8.469181620106865E-5	17.398902790182742	0.3292279425930662
100.241436313	29.3425517137	train	5.858805983263474E-5	9.928897306042881	0.2534743986324619
100.056145686	29.3531717353	train	9.239567208839087E-5	19.527205399259095	0.3487319199801889
100.190047217	29.3520444351	train	8.347132993216275E-5	16.99231719206878	0.32603031042036196
100.159249729	29.3613401386	train	1.0070955582291101E-4	21.694917164276692	0.36854652308734487
100.427181135	29.3677662762	train	6.748274346233316E-5	12.413046989066633	0.2811375276756427
100.437481529	29.3676556373	train	7.474186504402221E-5	14.453088675692882	0.30223919311041564
99.0671958158	29.3934373337	train	3.057108464851636E-6	0.15191237040395725	0.017408609400543413
100.468641447	29.3853639207	train	8.094532086020815E-5	16.257888881553647	0.3193144434369395
99.994781196	29.3987671943	train	8.031259367798102E-5	16.036344907759045	0.31761120600480197
100.06691656	29.3982092495	train	6.392074387318894E-5	11.45991736017668	0.2703092648570537
100.551466448	29.4114967571	train	7.264225936202906E-5	13.778842787398611	0.2962642440446351
100.077602249	29.4342215783	train	9.364083813526551E-5	19.85909834635462	0.3517783476784484
100.118835909	29.4338815463	train	9.131027156661356E-5	19.208327072065856	0.3460529200464472
100.479596718	29.4303620127	train	7.987348272467978E-5	15.900476399078633	0.31642414469479935
100.139553247	29.4427303302	train	9.27926898855028E-5	19.639799550739326	0.3497063699515524
100.252950981	29.4417115263	train	7.424576766989424E-5	14.29044327798335	0.30083659753043684
100.551877893	29.4385629755	train	5.3979784133491434E-5	8.714738858477363	0.23828801996024515
99.0672433613	29.4656403961	train	4.172151698876406E-6	0.23773121015739557	0.023608285857527552
100.459370839	29.4576567322	train	8.255719224960517E-5	16.7314820537678	0.32361526081002334
100.119232	29.469976069	train	1.0378167886006372E-4	22.386248932796526	0.3755666718878057
100.232660882	29.4689737165	train	1.0921400665662843E-4	23.77010249592564	0.38760548340947815
100.56259958	29.4655084145	train	2.8637736845271394E-5	3.4183602994357534	0.14234201467977284
99.9852599486	29.4800600485	train	3.444275194732695E-5	4.509630124175427	0.16639441287572243
100.067766149	29.4794234892	train	1.1008600541246207E-4	24.01841509260931	0.3894948523329295
100.15026959	29.4787357872	train	1.0504156322277495E-4	22.75177126604811	0.3784007221003174
100.552427364	29.4746510873	train	5.087950507710314E-5	7.907510335650879	0.22771869197540842
100.202045767	29.4963266398	train	1.3063939830778828E-4	30.326346293551246	0.4308811079429618
100.02687747	29.5158435295	train	9.046702433064417E-5	18.95920454655046	0.34395634433576033
100.119728131	29.5150939401	train	1.2090959137897214E-4	26.835605541479598	0.4120117936138769
100.140361125	29.514918562	train	1.3114502493169193E-4	30.605098589135228	0.4318286370407553
100.563292079	29.510618109	train	2.9834901616327838E-5	3.6474614967387615	0.14741526040130667
100.057921951	29.5246245907	train	1.0949335547139375E-4	23.850125840832302	0.3882120232643709
100.511854362	29.5202366559	train	8.593945860521594E-5	17.7166871150822	0.33246551192074203
100.099485352	29.55136044	train	1.3617599550385227E-4	32.7953283653793	0.44108744889230544
100.182046247	29.550651491	train	1.386395680518735E-4	34.00852084789058	0.4455121256665979
99.9758121916	29.5703754854	train	8.610042302252558E-5	17.75600662265825	0.33288093175044337
100.017102401	29.5700656654	train	1.0549107738891081E-4	22.923911851241797	0.3794056663487046
100.068714233	29.5696603435	train	1.226381832503694E-4	27.444394612443617	0.4154549704869373
100.171934598	29.5687895491	train	1.5955732877540813E-4	42.244689299776255	0.4804363133041525
99.9656613175	29.5884987329	train	2.748871246906683E-5	3.223487142375046	0.13741566513639944
99.9657472653	29.597522613	train	5.05862755746836E-5	7.824696625443401	0.22670382451469837
99.9760726718	29.5974470807	train	1.2084293080614987E-4	26.819180011382475	0.41187820014921733
100.027699103	29.5970573739	train	1.1369386134225658E-4	24.90940884161731	0.397189690091634
100.058674465	29.5968139143	train	1.284751851258317E-4	29.41553117695605	0.42678946732562983
100.430600173	29.6113735114	train	6.586774800654753E-5	12.014745441066914	0.2762681317026148
100.513198909	29.610457135	train	7.227637939398407E-5	13.654936496934626	0.29521255660537143
99.9660914477	29.6336180085	train	4.555610772388722E-5	6.662301392516861	0.20886949657521692
99.9764205327	29.6335423659	train	1.0547300859754852E-4	22.916991824049777	0.3793653340274479
100.028065355	29.6331520901	train	1.0532255804932071E-4	22.859371927737094	0.3790293015986461
99.5323346008	29.6541180994	train	4.0412404381926896E-5	5.643542543277938	0.1897614079516336
100.111091277	29.6685793781	train	8.452410704747675E-5	17.351359887212585	0.3287903497597856
100.255737451	29.6672877329	train	3.50286057069292E-5	4.609144315494023	0.16874709521769984
100.266068951	29.6671894344	train	3.362311856842575E-5	4.366366001993901	0.16308047600165218
100.018190619	29.6783500118	train	7.729053277250081E-5	15.188672341661746	0.3093571214014155
100.121523587	29.6775156738	train	3.0446801200908047E-5	3.771143664723129	0.1499852092241198
100.235184573	29.6765048691	train	3.927082426832161E-5	5.416746893410166	0.1853947739657032
100.266181993	29.6762122823	train	4.0977302102382346E-5	5.759143137846696	0.19190491783313224
100.307511165	29.6758108925	train	4.450937491906243E-5	6.45908096978287	0.2050544342682433
100.431493474	29.6745294244	train	6.069187984369799E-5	10.445104055053102	0.26020793538965925
100.142393743	29.6953856188	train	2.7773585325916977E-5	3.2656516140061584	0.13864230325174895
100.380081684	29.6931222901	train	5.608649107259088E-5	9.282562297835378	0.24530654373155483
100.008127303	29.7054999056	train	6.794398126073544E-5	12.53411167991571	0.28251620641172637
99.9256838552	29.7331750242	train	4.4246068110310824E-5	6.407532399470909	0.20408895202070562
100.256523361	29.7304476524	train	3.439620983552548E-5	4.501724395924528	0.16620693705724934
99.5123112967	29.7805443633	train	6.403031093981863E-5	11.498234136538123	0.2706472026774549
99.5640370912	29.7803338491	train	3.838322859205649E-5	5.24808785895756	0.181966989722585
100.153761067	29.7855273887	train	3.713112780818235E-5	5.001569004991577	0.17708218892580102
100.257198993	29.7845842311	train	3.2519517062880784E-5	4.173165133646253	0.15857655388464553
99.1812886214	29.7994622467	train	3.460399964853566E-5	4.537019953675987	0.16704328163220092
99.9366947119	29.805292044	train	7.995197843689747E-5	15.924039124906608	0.31663664747310605
100.278115307	29.8024311736	train	3.327409917643476E-5	4.305243839404126	0.16166131050021845
99.1709717943	29.8175256984	train	2.2222107168194483E-5	2.390170841527749	0.11409175490200482
99.9264310836	29.8143886595	train	5.756464599214641E-5	9.646514274456301	0.2501543215733132
99.9266808397	29.8414596456	train	5.177410285559973E-5	8.12812268258189	0.23079850066429355
99.1606946188	29.8626626555	train	1.1528131967412001E-5	0.93842442185881	0.06262565503919013
99.2021107499	29.8626057467	train	2.1023343115762055E-5	2.20039904786599	0.10860554191997457
99.9371999163	29.8594338194	train	7.351455333113056E-5	14.054262701637573	0.2987589542008423
99.3574841928	29.8803258461	train	2.963937912720398E-5	3.6082382607419925	0.1465907960659475
99.927097857	29.8865777047	train	6.517631327025928E-5	11.837638352599981	0.27416315069400954
99.937537485	29.8955280852	train	7.06959288187993E-5	13.242050868455637	0.2906333512302848
101.500852415	29.8841736131	train	5.079331356052038E-5	7.883168176291979	0.22742065961989533
101.532347269	29.9016131775	train	4.733200456481477E-5	7.055928130483786	0.21525907851045697
100.18649945	29.9296188006	train	7.306180998822224E-5	13.910683452393652	0.29746634627617996
100.238292743	29.9291424414	train	7.176661693015935E-5	13.488018449925756	0.29374204097457335
99.9275995294	29.940718961	train	5.567187695987372E-5	9.17504864148614	0.24393549214631455
101.284585294	29.9332029461	train	7.142020955060746E-5	13.40927272801633	0.2927392502082072
101.31564422	29.9326607529	train	7.418637675902155E-5	14.27097198298567	0.30066830603745326
100.114288531	29.9573204563	train	8.450604708184342E-5	17.34624017147042	0.328743192985151
101.253728878	29.9427555192	train	6.639489000131217E-5	12.138345125506065	0.2778647611295487
99.9279347375	29.9768128804	train	7.984872557312896E-5	15.893044834247984	0.31635709497309045
101.326837084	29.9685472467	train	6.360125295999405E-5	11.34818796696607	0.26932206834462014
101.399763696	29.9852795443	train	6.155725421682262E-5	10.707149062551608	0.2629425449059564
99.6483729	30.0236074506	train	3.203066955235826E-5	4.0876291959870725	0.15656598290811094
99.2646883862	30.033963144	train	1.8146779591141993E-5	1.7954598752128068	0.09515944506430912
101.390054448	30.0125181936	train	5.564385161400839E-5	9.166733643504932	0.24384263778732726
100.084183161	30.0478095709	train	6.819120944118706E-5	12.596088495246644	0.28325301761446503
99.7730923109	30.0590303697	train	1.1934446150895443E-4	26.286840123505808	0.4088590378508541
99.9079451328	30.0581683525	train	1.2411611612219776E-4	27.985314990592997	0.4183670415420949
100.042791644	30.0571680768	train	1.0102831464170215E-4	21.787008851152127	0.36928225381955915
100.063826173	30.0840707775	train	5.962955457629152E-5	10.195815527123415	0.2568230834965894
100.354315222	30.0813981813	train	7.386786556511218E-5	14.168044962194545	0.2997643810575035
99.6903538119	30.0955875006	train	8.023140471643522E-5	16.007917124428914	0.3173920363101635
99.8148818761	30.0948742191	train	1.0981870227399027E-4	23.9433259477321	0.3889169240841025
100.032793918	30.0933420747	train	1.0802649144538311E-4	23.53074425349489	0.38501359518384765
99.5658730591	30.1052068083	train	4.263478516938529E-5	6.096720718087556	0.19812929911959223
99.9187350542	30.1032129971	train	9.635151841540429E-5	20.509419682643163	0.35831274476624114
99.960420238	30.1209625061	train	1.1683773579513731E-4	25.691020666074294	0.4037385078897296
99.8671612393	30.1396592594	train	1.0483027704683969E-4	22.678293270919145	0.3779272405650821
101.734870938	30.1140334728	train	7.723736846855027E-5	15.172659607177815	0.3092101272988033
101.330848324	30.139871284	train	5.008355720239457E-5	7.695847523500939	0.22495769558875403
99.8882479962	30.1756136888	train	1.0142895668721842E-4	21.910967218264634	0.37020455204168196
99.90901872	30.1754714049	train	9.71429755040645E-5	20.73864895306032	0.3601958652533346
99.5559494675	30.1864669632	train	2.9098644499477196E-5	3.499809675386384	0.14430234238596046
100.334902194	30.1808520846	train	7.800142646923226E-5	15.425188256004569	0.3113166790541703
99.5456119014	30.1955345178	train	1.963000324925716E-5	2.009157635071448	0.10214283404994892
100.085860386	30.2011974364	train	1.1749107071235599E-4	25.85492928098071	0.4050816139295136
101.663985988	30.1786281177	train	7.001818253051787E-5	13.054564581268798	0.28865136471464936
99.1093099578	30.2146726276	train	1.3363202026032234E-5	1.1477093642959948	0.07187798401166329
99.8470149963	30.2119818123	train	1.101635358804247E-4	24.03781976976713	0.3896622742187801
101.612344153	30.1886870813	train	5.961993805385347E-5	10.19326219837268	0.2567923012197431
99.0989282524	30.223705176	train	1.8033451295255135E-5	1.7790988165120538	0.09462139718854107
99.6600620502	30.2220804736	train	1.3336483547195097E-4	31.53719442374617	0.43595143476431764
99.7224065746	30.2217516766	train	1.332133984716998E-4	31.479512323486695	0.4356720772771145
99.7535784394	30.2215761594	train	1.1125614078880749E-4	24.323939150169515	0.3920119540099166
99.8886531308	30.220729936	train	1.1099801356984524E-4	24.246676630613266	0.3914584773153695
100.16927869	30.227550179	train	1.7853546108593572E-4	47.70381259539792	0.5085214845697812
99.5978257247	30.2404272186	train	1.1098932615054127E-4	24.244502303908448	0.39143983221170653
101.550776852	30.2169593779	train	7.459286321752777E-5	14.404238464840155	0.30181851804752985
101.73761122	30.2131881152	train	8.608413033908626E-5	17.751795078440672	0.3328389068237801
99.0054044464	30.2508152526	train	1.029211219126618E-5	0.7946748258137657	0.056289033586386844
101.436805733	30.2281492406	train	8.096182736645134E-5	16.262634695017628	0.3193587634859579
101.571772639	30.225568663	train	9.694165925319253E-5	20.680341840809145	0.3597179207163897
101.696341564	30.2230634305	train	9.322516344398647E-5	19.760501712305157	0.35076453052786255
98.9742184303	30.2598370863	train	1.1391604653470378E-5	0.9245001487182589	0.06192991311266947
99.6395139699	30.2582783493	train	1.054655403519763E-4	22.914131618217514	0.3793486622235001
101.603153957	30.233968386	train	9.575145277354192E-5	20.35333351412282	0.3568775987467037
101.675825409	30.2325035994	train	8.840817936263681E-5	18.403184230061882	0.3387804866593025
99.6916135666	30.2760614346	train	1.0945931000853761E-4	23.840373045500296	0.3881381658969226
101.416702177	30.2555826035	train	1.0003963790112935E-4	21.50884179717925	0.3669946700128452
99.837237503	30.2842349552	train	1.3804594283760811E-4	33.71545186457471	0.4444523694538864
99.8476344461	30.2841680456	train	1.3516913311510803E-4	32.23869921544882	0.4392586884772449
101.323438586	30.2662916799	train	1.3481644452227089E-4	32.04872664705183	0.43861526805370016
101.406536311	30.2647901884	train	1.3940440000011336E-4	34.26887591702924	0.44687157907252073
101.54155643	30.2622379711	train	1.0197631842850875E-4	22.04764681906552	0.3714602551797398
101.593482567	30.2612193405	train	1.2204245657580536E-4	27.21061810317164	0.4142729075234607
101.614252274	30.2608061327	train	1.159247199594747E-4	25.457176372950997	0.4018513663838545
99.5877552547	30.2946168261	train	1.1091034934888201E-4	24.224735631793255	0.39127027828541694
101.510629015	30.2718548309	train	8.505072482622353E-5	17.500647731203745	0.33016250560943333
99.8373908131	30.3022814355	train	1.1632062186201414E-4	25.5585662901946	0.4026711334858385
101.365420863	30.2835805495	train	1.3480926206938722E-4	32.044857882795164	0.43860214954683246
99.5566612441	30.312800731	train	6.143795316904254E-5	10.667385229777734	0.2625667519851891
99.4734991599	30.3221521465	train	8.278674666644513E-5	16.798067704243635	0.32422334388853447
101.230762634	30.3039873246	train	1.1611495196428657E-4	25.505885679219347	0.4022455474851476
101.272330881	30.303271761	train	1.523442046781629E-4	39.22653050664299	0.4689013105518177
101.365853888	30.3016135269	train	1.2754987841741045E-4	29.085355870683447	0.4250220817028206
101.397245982	30.310062213	train	1.1528896270724325E-4	25.29439719070794	0.4005302289292422
101.438811838	30.3092936317	train	1.1026387424609862E-4	24.062932911008375	0.38987881197096486
101.58451612	30.3155147419	train	1.1295451029012525E-4	24.720636866741547	0.39562864474864873
99.4424156132	30.3493330124	train	4.0675918335654854E-5	5.6973840588590985	0.19076272750899867
99.484078442	30.3582093602	train	3.224991525484082E-5	4.12599164304044	0.15746890113761974
101.491451648	30.3353611868	train	8.421674215075541E-5	17.264226781187773	0.32798687823391626
101.522631988	30.3347630935	train	1.0640519803032653E-4	23.20978698047987	0.38143930562257927
101.626559591	30.3327158444	train	1.0037621980371718E-4	21.602330266506687	0.36777530832202493
101.346146445	30.3470706663	train	1.5516540376919388E-4	40.447746790946404	0.4734733461676517
101.418915735	30.3457439375	train	1.1171390219844728E-4	24.46283993528964	0.3929910147074258
101.46049599	30.3449676485	train	1.0746153148857875E-4	23.424231431735336	0.38377278790177544
101.502074612	30.3441781558	train	9.004963372208401E-5	18.825436289680795	0.3429135992039062
101.616407181	30.3419389846	train	1.1545469058609567E-4	25.33683012953764	0.40087518234428926
99.7235319967	30.3751508208	train	1.3308968727429973E-4	31.419727518004443	0.43544366043793664
101.221591903	30.3582682581	train	7.214004627804277E-5	13.607751150615579	0.29481987563018236
101.252785623	30.3577341449	train	1.365059191044542E-4	32.96685264386626	0.441684095978177
98.9741853247	30.3861754012	train	1.8556998336827124E-5	1.8546826220632866	0.09710170196479447
99.1823619841	30.3860506841	train	7.6197197265512175E-6	0.5264797948690406	0.042291456073251
101.596096657	30.3603831956	train	1.0790304305842147E-4	23.506312867593007	0.3847428954361278
99.4842563352	30.3943044374	train	2.3014741327069003E-5	2.5210675162100027	0.11768235280327256
99.6716207864	30.3934754891	train	9.559211578722799E-5	20.311887693270535	0.3564954414619561
99.9006092419	30.392097449	train	1.38367644838418E-4	33.877032947465594	0.44502718307656186
99.6925022076	30.4023901984	train	1.0626190165921077E-4	23.167993004795413	0.3811213963031358
99.9527372878	30.400751104	train	1.5378115476928267E-4	39.90386368170033	0.4712399100959884
101.253406224	30.3847854364	train	1.3303081656158418E-4	31.391277594454532	0.4353348982817561
101.295007974	30.3840609406	train	1.527846332454309E-4	39.46738771779537	0.46962029233842917
99.8591341622	30.4104239317	train	1.235378289502776E-4	27.800542395597578	0.41723106532645454
101.513622389	30.3890556945	train	1.1088440154058197E-4	24.21824129664674	0.3912145507636201
99.8383907178	30.419582325	train	1.2947429593233547E-4	29.82305874233504	0.4286856632977217
101.378643962	30.4006047986	train	1.3313016463594926E-4	31.439288651058764	0.4355184170380282
101.441050441	30.3994527431	train	1.1600978708840763E-4	25.478956946644594	0.4020276988317953
99.9009406441	30.428189155	train	1.6816558527182082E-4	45.07194103310023	0.4935631348010559
99.6302747985	30.4388003697	train	8.705507291930575E-5	18.00277691483077	0.3353341215339913
101.389484686	30.4184472025	train	1.0090593652651974E-4	21.74946356515169	0.36899999439434666
101.306468243	30.4289613313	train	1.0488125505662182E-4	22.69602165252232	0.3780415456932136
101.441723997	30.4265002046	train	7.88988806155221E-5	15.647941982660715	0.31377466198210746
101.847384539	30.418277542	train	1.576911570091852E-5	1.4617376474972714	0.08373529881110506
101.285868593	30.4383443492	train	8.3316420007868E-5	16.948361730461425	0.3256222700752804
99.8596089364	30.464561867	train	1.406610716151393E-4	34.950107139108326	0.4490908383970116
99.8909389085	30.4733750772	train	1.7422697401463596E-4	46.709036613357284	0.5024152046083645
101.359143188	30.45508029	train	9.408825595980504E-5	19.96522434449416	0.3528660530584745
99.5263780322	30.4843796858	train	7.921107597236024E-5	15.715714427647994	0.3146256066922732
99.807751959	30.4919638235	train	1.2034388132785069E-4	26.652352574284432	0.4108761307923669
101.203428907	30.4758457133	train	3.8010880226286455E-5	5.174778350978717	0.18052042225048867
101.578149345	30.4689733123	train	1.1063066905955929E-4	24.154735980503542	0.39066907704923226
99.9849615775	30.4997687663	train	9.784360276369225E-5	20.941325342129172	0.3618536747557222
99.0262634359	30.5125111877	train	3.286679667617576E-5	4.233930273518506	0.1599990593705785
99.7974801069	30.5100740439	train	1.282718637034477E-4	29.312284350927996	0.426402044526335
99.8079011025	30.5100098632	train	1.3273939451863252E-4	31.250444666496026	0.4347958856542526
101.245484915	30.4931691939	train	5.200891940994268E-5	8.181109611884164	0.23160283177616015
101.391246238	30.4905760272	train	5.825564000102573E-5	9.850664707977904	0.25239921744365923
99.7454434865	30.5194055855	train	1.224105120660359E-4	27.35852859185277	0.4150037805788462
99.8496632151	30.5187677161	train	1.702698741681514E-4	45.66632622979836	0.49667171652753156
101.006351017	30.5151126843	train	2.3207238697464294E-5	2.5504518281683	0.118549969184187
99.7143089533	30.5376270515	train	1.1174646469817237E-4	24.472720533964065	0.39306053930922763
101.246106858	30.5202200599	train	9.425030566991887E-5	20.003661909522155	0.3532591078013997
101.277351646	30.5196775006	train	5.7821630637048476E-5	9.74586614633716	0.2509907841351028
100.933793223	30.5342526925	train	1.7110358471773248E-5	1.6489583686888956	0.09021488773990866
99.8082745518	30.5551247408	train	1.4143574871076087E-4	35.226746307462285	0.4504500533990805
99.8604030937	30.5547907445	train	1.6314896779488756E-4	43.51248840237691	0.48599508733120556
100.902712796	30.543731939	train	2.7089783031486555E-5	3.1695077561281693	0.1356920255875258
99.0158499411	30.5666560686	train	6.147430311877512E-5	10.67950090981073	0.26268129327271406
101.090450055	30.5498741311	train	5.936166371146482E-5	10.124686545557825	0.255964615746302
99.6728610586	30.5739419007	train	9.248815479758737E-5	19.55343347327573	0.34895917256934234
99.693717255	30.5738324269	train	1.1995106469291547E-4	26.48953405018201	0.41008496731180455
99.7771408456	30.5733611226	train	1.4885518617143746E-4	38.02469397063485	0.4631359951849514
101.351121801	30.5544474293	train	8.821318227129948E-5	18.353987111852106	0.33828603438999155
99.0575781998	30.5937157262	train	3.429446131148589E-5	4.483935172178713	0.16579679100975134
99.7981442471	30.5912808023	train	1.3690386964830924E-4	33.17104147779194	0.4424020729767712
99.8398627302	30.591018237	train	1.664621435166959E-4	44.53291270274884	0.49101844456190874
99.6730480681	30.601011427	train	1.0906308005348657E-4	23.735893117156753	0.38727728131109224
99.8503710554	30.599973298	train	1.5760171755261742E-4	41.529052599375774	0.47735876227087587
101.341353691	30.5816840047	train	6.024313537423989E-5	10.343359315544026	0.2587818843100271
101.2477695	30.5923550964	train	7.413158804722563E-5	14.253009517782738	0.3005129835857689
99.047160353	30.6207912323	train	4.782125785950415E-5	7.1625602690079235	0.21700129204558882
99.7567058005	30.6276219152	train	1.4663231264556195E-4	37.14272534668473	0.4593971485481609
99.7672106611	30.6365837095	train	1.2460154093759396E-4	28.158732370067487	0.4193171872981568
99.8506865758	30.6360643374	train	1.540478143950168E-4	39.98547955167953	0.4716716280850016
99.8298948348	30.64522198	train	1.5015289851268257E-4	38.43590405748974	0.4652949189722727
99.0471778664	30.6568861353	train	6.661518591855227E-5	12.189998202142972	0.2785299172513901
99.0054274061	30.6659182816	train	4.039144782632321E-5	5.639260672435425	0.18968166932132718
101.540981384	30.6410741381	train	8.5059841931903E-5	17.50323057561306	0.330186211747248
99.8927552859	30.6718749943	train	1.196200211478817E-4	26.37891722881034	0.40941656779730745
99.8719601015	30.6810393883	train	1.8053616539867305E-4	48.03425169122131	0.5113063513186489
99.6945546331	30.6911323757	train	9.797719608727553E-5	20.97996787217052	0.3621688057077913
99.9346810895	30.6896263335	train	1.2689947232967673E-4	28.86967575598597	0.42377323402611355
101.291372213	30.6727764646	train	7.618014008506397E-5	14.874468781740704	0.30627394469446106
101.281153095	30.6819765911	train	9.218460907384917E-5	19.46595979833121	0.3482126919756464
99.1412092809	30.7199835176	train	2.464774266757298E-5	2.7746741754463473	0.12498878578047155
99.8827276672	30.7170591821	train	1.4861178382453554E-4	37.91345684604927	0.4627291186627577
99.9036135383	30.7169154829	train	1.5713398913786816E-4	41.333383422215135	0.47661728629956057
99.934942059	30.7166936354	train	1.30393366811201E-4	30.199021692661436	0.43041890835570423
100.989387458	30.7048165844	train	3.201182581231116E-5	4.08433201856622	0.15648828852674487
101.334180904	30.7171142894	train	8.241563275735043E-5	16.688894570686077	0.32323972796120903
99.4024312586	30.7465070375	train	4.8242669478246776E-5	7.25440639982238	0.21849573445161571
99.8412689691	30.7534269768	train	1.361749666380191E-4	32.79479346739269	0.4410855862554313
99.9875234339	30.752396099	train	8.438848626344507E-5	17.312913531495802	0.3284360653134455
99.162173829	30.7650768574	train	4.783152314450725E-5	7.164797574927622	0.21703776350581575
99.9458254215	30.761729786	train	9.286085876127882E-5	19.659132227463633	0.3498733920175964
99.8414259242	30.7714721377	train	1.4081527076849768E-4	35.031080894166735	0.4493619252780873
100.906957724	30.7601808779	train	1.4073229822921557E-4	34.99562481728108	0.44921609015147207
99.7998538067	30.7988045131	train	1.3482070457675446E-4	32.05102128744619	0.43862304860923773
101.325261897	30.7804144603	train	8.17193190748086E-5	16.480422414321254	0.32138644131275734
99.7999285386	30.8078271305	train	1.2193992913702513E-4	27.161977482278242	0.41406898641369105
99.873098679	30.8073548383	train	1.4225246716732592E-4	35.550896318045474	0.4518757883792348
99.8940041089	30.8072123117	train	1.3684060709795795E-4	33.13867162628859	0.442288059006675
99.9462670166	30.8068412457	train	1.353863954220024E-4	32.34113064222647	0.4396543130442557
99.9776242863	30.8066084925	train	6.006676663697833E-5	10.303370875682267	0.2582199014283389
100.855780642	30.8150508883	train	1.0248197518794817E-4	22.13563237026462	0.37261584149310056
101.315684298	30.8166658487	train	7.972484961577126E-5	15.855859934112257	0.31602140441590604
99.8106846948	30.8438524385	train	1.4097760274359058E-4	35.0822716792602	0.44964702179450694
99.852511914	30.8435838609	train	1.4489497168375035E-4	36.58720088841593	0.4564385069904923
99.9361645979	30.84300619	train	1.39752139790935E-4	34.47353438812732	0.44748746853574933
99.9153373183	30.8521779545	train	1.6190114690557743E-4	43.07303035869745	0.4840773709522465
100.84584904	30.8422564595	train	9.679564477289723E-5	20.638051749194588	0.35937082099238116
100.020101221	30.8694404781	train	4.602976567699893E-5	6.754829306611652	0.2105838456289162
101.348120992	30.8611809708	train	5.7577506352771115E-5	9.651486170351536	0.25019622532825364
99.863372851	30.8886265299	train	1.5095618676985823E-4	38.74486996576404	0.4666226209470562
99.9052189319	30.8883405624	train	1.6322743090593062E-4	43.53569606206881	0.4861151972427017
99.947064401	30.8880410663	train	1.4036492681044745E-4	34.76086791269072	0.44856945738710513
99.9993703338	30.8876476727	train	6.46093041935846E-5	11.678727887870854	0.2724278074275604
99.8216032173	30.8979214114	train	1.3689103327892585E-4	33.16447343131776	0.4423789425949923
100.533252116	30.9094884649	train	1.3628341936910767E-4	32.851177055641514	0.44128185848447576
100.596018703	30.9087291061	train	1.2665919899212903E-4	28.78139172091304	0.4233105107740376
99.8636968842	30.9247158388	train	1.6165038281827168E-4	42.97572558137585	0.48369025549061934
99.9055586654	30.9244294644	train	1.5365666216564134E-4	39.86576053007326	0.47103811673460083
99.9474198337	30.9241295422	train	1.1259924884765683E-4	24.651454964844305	0.3948756761994937
100.627553789	30.9173577069	train	1.1087814359788126E-4	24.216675030364975	0.39120110919425855
100.020771152	30.9325939699	train	2.797732577083665E-5	3.3016556420217174	0.13951745453345696
100.5649294	30.9271525154	train	1.708785364820368E-4	45.840482273735226	0.49756376607779573
100.50229092	30.9369173909	train	1.521543273880571E-4	39.17659447412566	0.4685907418762855
100.554612271	30.9362987297	train	1.900382069276026E-4	49.89440759874568	0.5241130644130562
100.617395717	30.9355284046	train	1.5511619767583323E-4	40.41993547324085	0.4733942773762601
99.7908088248	30.9702965736	train	1.5320219891564352E-4	39.70680597536453	0.470300155970235
99.8536322938	30.9698967872	train	1.2276271928701434E-4	27.491363287544786	0.415701476819097
99.8955138891	30.9696132969	train	1.0265612253581899E-4	22.165934447921533	0.3730128404257148
99.9583351351	30.969162614	train	7.605085413183871E-5	14.840770842117998	0.30591317219140185
101.465386645	30.9491937992	train	4.8509085937602086E-5	7.320709924522811	0.21943758137115368
100.000309241	30.9778670774	train	4.5940461283133E-5	6.736762144868606	0.21026118750977443
100.523792377	30.9727528151	train	1.6636587080114676E-4	44.494123532058474	0.4908738636571998
100.57613273	30.9721247982	train	1.715188128128009E-4	46.026210705205614	0.49849874259712296
99.7595395357	30.9885299309	train	1.47154817497691E-4	37.2841435922707	0.4602806696197045
98.921647026	30.9997625966	train	2.6090722324293585E-5	3.0343242406554713	0.13134504220260512
100.471727318	30.9914001663	train	1.3426233901687388E-4	31.840516558098564	0.437601409043906
100.492668231	30.991159809	train	1.631356964205693E-4	43.50845553861113	0.48597476619968477
101.099830259	30.9827139869	train	9.264144282437814E-5	19.59690592069279	0.34933548958554206
98.8064052931	31.0086644554	train	2.0636639926691285E-5	2.147322504240236	0.10682124820726634
99.4349529245	31.0080770067	train	1.5917151341821262E-4	42.133605826493486	0.47983202778439027
99.4140408778	31.0171688528	train	1.4498767515758865E-4	36.63271110955131	0.45659719599855697
99.7073751989	31.0158948377	train	1.2690632366338188E-4	28.87219315301094	0.4237864175745382
99.7388026527	31.0157188111	train	1.3521121785828706E-4	32.26048941602095	0.4393353664593291
99.8540341452	31.015007939	train	9.776540827099074E-5	20.918707198106407	0.36166907862201053
99.9064106825	31.0146508224	train	7.644433722360175E-5	14.943330858407503	0.30701002186576015
100.587197983	31.0080757161	train	1.977960935023574E-4	51.011490123683366	0.5340817345050473
100.796619449	31.0053309365	train	7.345654161333417E-5	14.035580347179364	0.2985935932115564
100.828030128	31.004889947	train	8.667702570399285E-5	17.905054365347002	0.33436480418913295
100.922257933	31.0035211728	train	9.021796474698524E-5	18.87938419199656	0.3433345303922269
100.932727288	31.003364846	train	7.566851860208881E-5	14.739089891322493	0.30484406568122
101.089757529	31.0009181892	train	5.7096834493408345E-5	9.484745829605112	0.24862683026620336
99.9588766051	31.023294393	train	5.7178087312634655E-5	9.50100562960869	0.24889258221113805
100.074110067	31.0223869073	train	8.724999706772762E-5	18.066870082266416	0.3358328070197327
100.545455917	31.0176038493	train	1.6781160969331986E-4	44.961320587750244	0.49303644412360964
100.911968545	31.0126948241	train	6.640110228118045E-5	12.139801727027086	0.27788353514095643
98.7853930152	31.035700735	train	2.2580849173632274E-5	2.4502871459378963	0.11572045391741462
98.8692233405	31.0358129079	train	1.5419535737321502E-5	1.4135499494794117	0.08203127502503281
98.9425751745	31.0358663913	train	2.7090196888997815E-5	3.1695637554411977	0.13569381729563948
100.503704982	31.0271187386	train	1.546385887023993E-4	40.19072690416898	0.47262557646712605
101.058740771	31.0194575147	train	7.175665110442035E-5	13.485753007014994	0.29371323132383803
101.236722342	31.0164951905	train	1.2491682331779904E-4	28.267959563472985	0.4199326438185156
100.608596056	31.0348753964	train	1.8123629645890347E-4	48.23999156211697	0.5122734542782396
100.943745813	31.0302616491	train	6.484469695394213E-5	11.75199302492561	0.2731492382991135
98.816794772	31.0537954138	train	1.7633481983010624E-5	1.7222227003876307	0.09271734088313478
99.4456384313	31.0531558383	train	1.5292364772823445E-4	39.55135484885232	0.4698468238351463
99.5085206354	31.0529233075	train	1.4228963179317567E-4	35.56586585076564	0.45194049023658694
99.5190009298	31.0528815728	train	1.5301372192734095E-4	39.601622578281265	0.46999350125121564
99.9696268335	31.0502817766	train	5.132633505538095E-5	8.027082784264604	0.2292600586702107
100.042978266	31.0497096268	train	6.997269914505882E-5	13.04198242299534	0.2885179574413383
99.1626768189	31.0628460581	train	1.5666009827447746E-5	1.4475250632188295	0.08323336848281877
99.4142361591	31.0622835188	train	1.3644756805516423E-4	32.9365164641866	0.44157866434078946
100.525084781	31.0539328283	train	1.8269648517568344E-4	48.57181921861116	0.5142781722398582
98.7328985483	31.0716951834	train	4.680779886039481E-5	6.937157638774176	0.21338377649251491
100.001252387	31.0680851951	train	5.0934720711132305E-5	7.923104303780564	0.22790949536134272
100.095577589	31.0673184011	train	1.0423062777609842E-4	22.48170003506203	0.3765795200541173
100.10605794	31.0672289449	train	7.987412230557817E-5	15.900668387518863	0.3164258766956155
101.237565879	31.0525602895	train	1.0326477530785559E-4	22.276349984250217	0.37439643148615176
98.7643243309	31.0807795202	train	2.3907051456820057E-5	2.6572767494182865	0.12168981088912485
99.0578752942	31.0900050006	train	2.307301207350426E-5	2.529962421048341	0.11794516856598748
98.9530229854	31.0990325238	train	1.112137135626278E-5	0.8962238558477258	0.06054975701126727
99.0159376573	31.0990400982	train	2.44193077391032E-5	2.735471575510174	0.12397400226780997
99.0893380703	31.0990101263	train	3.178282622730693E-5	4.044262889021175	0.155542958064757
99.519246059	31.0979953131	train	1.4327870885354267E-4	35.99527609833293	0.45365683149819924
99.7499150426	31.0968597801	train	1.5568610216612497E-4	40.6977606948488	0.4743085986093989
99.9700847354	31.0953909069	train	5.705839318509033E-5	9.477053198246859	0.24850103551844768
99.9910523934	31.0952314074	train	7.255706808221988E-5	13.752072061100971	0.2960196501704689
100.022503563	31.0949857655	train	8.231884104575872E-5	16.659775256154735	0.3229827161625236
100.074921304	31.0945593157	train	1.0178771456408953E-4	22.014829271075847	0.37102814467597495
100.599026656	31.0891232446	train	1.623158675420098E-4	43.258172618529244	0.48471632097393835
98.8900979952	31.1080173072	train	1.87636463278304E-5	1.884516123791511	0.09807696054944755
100.609811481	31.1070318328	train	1.5417821345905375E-4	40.02748688393508	0.4718824856840776
98.7327470147	31.1258331151	train	4.251646319219302E-5	6.074236239367526	0.19768814203958765
98.9949646695	31.1261101882	train	1.4877430825718654E-5	1.334898273655388	0.07937621896548724
100.588996593	31.1163116346	train	1.7588217983017154E-4	47.130742317876454	0.5047789380027483
98.7117425364	31.1348108242	train	4.722927031499839E-5	7.033537330306246	0.21489226012764753
98.9320257238	31.1351153956	train	2.48512695428823E-5	2.8131556011514376	0.12589094103740445
99.0054539411	31.1351332136	train	2.856743764559728E-5	3.4059373641882327	0.14204222912156647
99.015943689	31.1351323424	train	2.9810426875979322E-5	3.6425516854891646	0.14731214441395765
99.9075240559	31.1319366687	train	4.965556464507545E-5	7.597838786897736	0.22346489086652951
101.406706382	31.112649994	train	5.561012512881859E-5	9.15672714233225	0.24373086401095231
98.8271121865	31.1440403275	train	1.4241846850856578E-5	1.253943329547963	0.07624370643394714
98.9215285571	31.1441324549	train	2.192570375311874E-5	2.3405009460072748	0.11274154162569379
99.9915212426	31.140339933	train	1.1076716311680381E-4	24.188898332213675	0.3909626331969976
100.022987285	31.1400938558	train	1.0514780505811605E-4	22.792444626027986	0.37863853240137346
100.075429812	31.1396666505	train	1.2936359196291777E-4	29.77879635685437	0.4284761782974607
100.599782885	31.1342209492	train	1.334092901175765E-4	31.551976492284936	0.4360333882299752
98.8795542656	31.153123051	train	2.4718657941310198E-5	2.7880823350986166	0.12530333683924047
100.117488821	31.1483308198	train	1.1226212418701568E-4	24.585804932469372	0.3941594111212069
99.5720507853	31.1609316301	train	1.2693156105071874E-4	28.881466168533745	0.42383497493324385
99.9392549033	31.1587765818	train	8.968822600186749E-5	18.719942430096992	0.34200803181191824
99.8974609514	31.1771196216	train	1.030717870441889E-4	22.2382611205114	0.3739583916644591
99.9604187365	31.1766652509	train	1.335146585162837E-4	31.587013615393072	0.436227542929524
100.044360139	31.1760115365	train	1.7807964991742108E-4	47.60856988509617	0.5078825762834711
100.065345053	31.1758395574	train	1.7243722474366446E-4	46.223451573094586	0.4998338129463039
100.107314333	31.1754853392	train	1.477161075544103E-4	37.50501023037009	0.46122656210878415
99.8871361247	31.1952361153	train	1.0553253349457202E-4	22.939788805748535	0.379498182944663
101.387558103	31.185161158	train	4.043745366062785E-5	5.6486606446550915	0.18985669859828894
101.136065636	31.1986032765	train	8.605227188721044E-5	17.74406350926764	0.3327567166555732
99.9188829423	31.2220804942	train	1.3963781119909823E-4	34.40624753909338	0.44728513008764287
100.055353236	31.2210330336	train	1.8192295746624601E-4	48.40840169766388	0.5132182400744807
100.097342608	31.2206816148	train	1.7395596886970698E-4	46.64205055651803	0.5020260416036512
100.107839835	31.2205916189	train	1.2459847304108183E-4	28.15761850831286	0.4193111921017978
101.440450323	31.2022067993	train	4.8986595692374214E-5	7.43955029434674	0.2211200256995715
98.8164474655	31.2342549578	train	3.792822110185399E-5	5.158504075866554	0.18019859866359292
98.7219157403	31.243108117	train	1.8942517537884773E-5	1.9103395277761257	0.09891942935756713
99.9505573313	31.2398949335	train	1.5627071042454406E-4	40.98822378573023	0.475243216649813
98.9529472043	31.252423117	train	6.362035306921807E-5	11.354867479671194	0.2693811609293771
101.44114548	31.2292509219	train	4.841277972121041E-5	7.296741688779037	0.21909737760362408
99.7511960724	31.25925936	train	1.436218266925705E-4	36.10995443598023	0.4542497336824498
99.8037083862	31.258941714	train	1.361248968009487E-4	32.76876261460801	0.44099492587923317
99.8142107476	31.2588756107	train	1.4323506928113724E-4	35.97513812877374	0.4535813306532633
100.003246863	31.2575390431	train	1.5603475799571385E-4	40.86845757720191	0.47486639781600093
100.024250066	31.2573733783	train	1.125618015231305E-4	24.644162653261898	0.3947961981260426
101.231525926	31.2420810521	train	7.219108806125631E-5	13.625416882092807	0.29496694277503505
99.8878107366	31.2674106339	train	1.448045431706251E-4	36.5428074966812	0.45628362291556107
99.9088168364	31.2672637901	train	1.4641279193550739E-4	37.08753906227162	0.45902509004620895
99.9508285658	31.266959804	train	1.6090192352744413E-4	42.75018947800674	0.48253136388607754
100.076962217	31.2749867115	train	6.128134527140638E-5	10.615186775794731	0.2620728620965711
101.326406297	31.2584372598	train	6.103294646639712E-5	10.532393801823316	0.26128813556268843
103.496015553	31.2008121166	train	8.55205780624304E-7	0.024705039268844105	0.004931780766084465
99.4888096768	31.2966158179	train	1.2754617347998686E-4	29.08432419271103	0.42501498316582514
99.8251057563	31.3039181107	train	1.4910584112688122E-4	38.12417525049267	0.4635543517487876
99.8776418465	31.3035698205	train	1.4453696610840005E-4	36.43370650211882	0.4558248050543439
99.9616976126	31.3029678648	train	1.575378138405753E-4	41.507089617637035	0.47725758154712394
99.9827111513	31.302808782	train	1.0483166640474286E-4	22.67877644135275	0.37793035640120176
100.014231142	31.3025637128	train	5.245693299533236E-5	8.290015835837442	0.23313278231526147
101.26408271	31.2866094913	train	9.043549590984358E-5	18.949100098089346	0.3438776940980212
101.390054613	31.2843264557	train	6.425466173075602E-5	11.568346716397661	0.27133819232965223
98.8478190754	31.3155013367	train	3.0986575123916235E-5	3.885180372160272	0.15223940632400526
99.7411168301	31.3134527148	train	1.5527100937734426E-4	40.507434152659144	0.4736429626513026
99.8041677097	31.3130733111	train	1.4739074308319858E-4	37.37697989016854	0.46067865846453554
101.264729798	31.3136566917	train	7.468665449506994E-5	14.434987911285718	0.3020833769643758
101.422237308	31.3107805816	train	7.612432817961836E-5	14.859921600295111	0.30611824756645545
101.432736996	31.3105819806	train	6.1034718528872406E-5	10.532984442033468	0.2612937396663748
99.7308173176	31.3405790295	train	1.8016298912134975E-4	47.963412019346585	0.510789307986309
99.131630762	31.3516150331	train	1.627362079989984E-5	1.5317718438623644	0.08618338017117223
99.6993490774	31.3497767955	train	1.5549383300777998E-4	40.60960227565533	0.4740004883791894
99.9095967003	31.3484586707	train	1.55675807832606E-4	40.693040581766205	0.4742921111446098
99.9516444675	31.3481537179	train	1.347489536569746E-4	32.01238188830632	0.43849197408272195
101.254658384	31.331873098	train	8.884399729139151E-5	18.512876934004076	0.3398829191479305
101.727204081	31.3226982387	train	5.5880603434557246E-5	9.236976876875547	0.24462633378995158
103.069905068	31.2871228993	train	4.005543620892195E-6	0.22448797148771404	0.022686915721254263
103.321372784	31.2788960107	train	6.192898413487935E-7	0.01581124948595177	0.0035761715155296987
99.6783883653	31.3589117576	train	1.2211273633484196E-4	27.243959920312967	0.4144126078987841
101.359911959	31.3389994541	train	6.292825274645353E-5	11.13878616747138	0.2672337971303451
98.8897946359	31.3696806456	train	2.5348083527181074E-5	2.9070896842890455	0.128085330435906
101.34963274	31.3482073871	train	7.906622900757119E-5	15.684270548878745	0.31423106276622265
99.7941897375	31.376291801	train	1.6599178435158833E-4	44.33451553012783	0.4903112857594494
99.8152205383	31.3761598488	train	1.5945528218933464E-4	42.21530817482547	0.4802766188611239
101.265810219	31.3587350786	train	7.67108514144831E-5	15.014076175033505	0.30775097361057535
99.8047820712	31.3852480537	train	1.7382343217314507E-4	46.609290622416005	0.5018354973611547
99.8678798644	31.3848365371	train	1.5273685937996663E-4	39.43540734370489	0.4695423975792895
101.087389753	31.3707833771	train	6.296718309729088E-5	11.149872343425772	0.2673549204218092
99.815376415	31.3942033847	train	1.7177766868580713E-4	46.081803359584455	0.4988757550912623
99.7418249029	31.4036723539	train	1.70509803963578E-4	45.73176196786903	0.49702373324680693
101.39256349	31.3834900409	train	6.699287649184617E-5	12.2822110072522	0.27966746015386745
99.2158843399	31.4146595524	train	3.9478651106625034E-5	5.45621105686435	0.1861932288842948
101.182591217	31.3962571675	train	5.8906660663733595E-5	10.003877702494803	0.2545019851102658
101.056649112	31.4073601464	train	8.1443465476584E-5	16.401111280804923	0.3206494278682613
101.634724142	31.3967773855	train	6.603023880873867E-5	12.052844875516367	0.27676104276994035
99.594732123	31.4315063948	train	1.2116003728015266E-4	26.897316782673254	0.4125131666343698
99.7315162941	31.430798496	train	1.4451436237555604E-4	36.42503999120683	0.4557860106679113
99.8367313207	31.4301546154	train	1.7105552957792978E-4	45.894492580492894	0.49782257231833044
101.561413334	31.4072824482	train	6.300519005512406E-5	11.16069556523002	0.2674731321546805
99.6684497633	31.4401653578	train	1.7060807950396362E-4	45.75856452695926	0.49716777762488507
101.057042771	31.4253937598	train	1.1147241800166318E-4	24.38956520347289	0.39247492128504957
103.084276136	31.3767877533	train	2.982134498305338E-6	0.14628173873803824	0.01698892567155058
99.5527496717	31.4497392065	train	8.430133163837398E-5	17.288206568313353	0.32820819235735954
99.7106090378	31.4489607287	train	1.6796703645814657E-4	45.002097716845505	0.49326784302454557
101.046723563	31.4345790324	train	9.955576040480174E-5	21.384933775419647	0.36586902347713207
101.183426735	31.4323214559	train	6.975679255280221E-5	12.98460108271144	0.2878839988826931
101.225486105	31.4315975071	train	5.946524187793579E-5	10.152188078685047	0.256296771480677
101.435759422	31.4277709503	train	6.79653470480511E-5	12.539467798512076	0.28257994240966183
99.7843496558	31.4575526138	train	1.3399498585118274E-4	31.74673216641542	0.43711091621744913
98.858098239	31.4688983617	train	3.482193021861364E-5	4.574038038973647	0.16791864156010328
99.7107453011	31.4670044998	train	1.2173410716139567E-4	27.064332317167047	0.4136591895498132
99.5950172306	31.4766168925	train	1.37449684676179E-4	33.41561128968975	0.4433838271120749
99.742393656	31.4758471398	train	1.0723709302845343E-4	23.382506330127846	0.38327846862952136
99.984497882	31.4742143499	train	5.8459008280206826E-5	9.89852595851561	0.2530573607852414
101.110425748	31.4606045514	train	9.422119139858393E-5	19.996756181973023	0.3531885257557654
103.117317768	31.4117773628	train	4.182216925426932E-6	0.23853126858844997	0.023663892576372872
99.3634509077	31.4865061367	train	6.186706295313569E-5	10.80998404806832	0.2639166420755255
101.121147753	31.4694470767	train	1.0512915537554937E-4	22.7853021277891	0.378596800369912
99.8267646903	31.4933743328	train	1.2581449392247662E-4	28.499423568160214	0.42167784516189466
101.142392253	31.4781129094	train	8.814855453799529E-5	18.337681749483924	0.33812199526172204
99.6373088457	31.5034802026	train	1.5149478583368432E-4	39.003094248029896	0.4675091492723782
99.6479010711	31.5124492607	train	1.1674589967998383E-4	25.667497619146506	0.4035492277052003
101.184892508	31.4954334235	train	8.60500911846186E-5	17.743534318265485	0.33275109001980796
101.237501705	31.4945240977	train	6.602880357017915E-5	12.052508353222919	0.27675669195503244
100.090486795	31.5365078285	train	6.345357677606655E-5	11.296544024242065	0.2688648597468162
99.9747208297	31.5464644491	train	7.453109431689318E-5	14.383987546504917	0.30164397789184405
99.5744596124	31.5579114026	train	1.3752985077906976E-4	33.44904182670823	0.4435277302946569
100.101443099	31.572500677	train	8.730846816419239E-5	18.08609658224398	0.33598225106827867
102.911916935	31.5263767225	train	1.1440267984860457E-5	0.9294632692737131	0.062178019423054925
99.9962681566	31.5914073989	train	1.0520950644596374E-4	22.816075165178628	0.37877656045483893
100.027884779	31.5911569475	train	9.901597925595516E-5	21.247449227179743	0.3646085947389256
100.175423532	31.5898847661	train	9.433717237167051E-5	20.023050500055053	0.35346960817804823
99.0476490665	31.6043051648	train	5.222653187590386E-5	8.230214396601934	0.23234673237425074
103.679465333	31.5185762564	train	4.324352035258049E-6	0.24982921527632462	0.02444846170851111
99.9438459093	31.6188708741	train	9.556794436290113E-5	20.30560036133605	0.35643742851499727
98.942212441	31.6313680434	train	6.447700807768369E-5	11.637551204915225	0.2720217178080364
98.5941911481	31.6397584847	train	4.4891572105200536E-5	6.533561015482131	0.206451698435879
99.4378663045	31.6396525595	train	1.2861227849338713E-4	29.48514732907436	0.42705039930364497
99.8491284165	31.6375795812	train	9.76260013205819E-5	20.878383047732317	0.36133971130552683
100.123273753	31.6354617878	train	1.3398914003982893E-4	31.74478831593858	0.4371001817869084
99.4273618957	31.6487103605	train	1.657719070690612E-4	44.24573054185952	0.48998003808982354
99.7015686313	31.647497778	train	8.077091576550104E-5	16.196823386007395	0.3188458120063462
99.9652096727	31.645776455	train	9.87072174411482E-5	21.168848927324998	0.363885357812017
99.9757548183	31.6456962789	train	1.0421353257472308E-4	22.478065421509246	0.376541012719857
100.017934973	31.6453668653	train	9.985179901813172E-5	21.460337461919178	0.3665581744042109
98.6046605175	31.6578357645	train	5.0309491833316244E-5	7.747585730983443	0.22574342569328743
99.026580477	31.6584453059	train	6.288075894435747E-5	11.125261381913196	0.2670859762858304
98.931640999	31.6674520562	train	7.219940188797985E-5	13.628294325261901	0.2949908916687152
99.385249372	31.6668888222	train	1.435817244301908E-4	36.09702752593012	0.4541805040296659
99.7228003615	31.6654232702	train	9.256317874209524E-5	19.574710245838602	0.3491434082339002
100.165784972	31.6621450595	train	1.5175879186851734E-4	39.07257216290303	0.46794262496670913
103.220244459	31.5976623352	train	3.3471451314416625E-6	0.17369445976654863	0.019028786174248816
99.3536370435	31.6760025486	train	1.513539555459029E-4	38.93535884329368	0.4672776287835216
99.7228702351	31.6744448322	train	1.008858814410004E-4	21.743893095577956	0.3689537141785611
99.8072617092	31.6739387722	train	1.1525770078040896E-4	25.286392892105656	0.40046511442051713
98.667851162	31.6850824981	train	5.584189000765621E-5	9.225490771830689	0.24449829570071765
99.6490888066	31.6838635388	train	9.161210922875378E-5	19.29672952751968	0.34680012957616674
99.6912897476	31.6836418262	train	9.813446555719077E-5	21.02304569757792	0.3625393872745785
99.6281096973	31.7020125723	train	1.0643597576017662E-4	23.21876364669243	0.3815075447694052
100.081831177	31.6989706199	train	1.318810618461747E-4	30.958874506434825	0.4332023224256293
99.0793669908	31.7125569354	train	5.57295767731419E-5	9.19216792462171	0.24412659298994266
98.5621731579	31.7208520348	train	6.315421495460914E-5	11.203133309091605	0.26793627137961695
98.5199074054	31.7297219356	train	7.090111783700111E-5	13.291272205689088	0.2912312253226367
99.5755703666	31.7383485506	train	1.1369328160177597E-4	24.9092496436161	0.3971884692027834
99.5545108527	31.7474639091	train	8.159286107252443E-5	16.44406426069223	0.3210487750240487
100.145689772	31.7435198699	train	8.31045765067274E-5	16.8882514507389	0.32506346340301884
99.2694723101	31.7574076127	train	9.529083660694338E-5	20.235907728322328	0.35577160427502846
99.9980033008	31.7537837364	train	9.965769573853829E-5	21.410897617980037	0.36610648885699143
101.285530732	31.7371908248	train	1.946836672495836E-5	1.9862556910796265	0.10138704654111805
99.4067800676	31.7660652591	train	6.992515216381276E-5	13.028829408165306	0.28837844393108736
100.198699656	31.7610747668	train	7.684263532981562E-5	15.053768613167104	0.3081167686772135
100.473173181	31.7581961168	train	8.202354841549764E-5	16.570937908018653	0.32219741568118304
100.114346917	31.770862006	train	6.984763709889963E-5	13.007386263476958	0.2881508799926235
99.1322533734	31.7937124329	train	5.405612342755856E-5	8.735353227790826	0.23854462410195093
99.6815317646	31.7919571219	train	1.0127063615818352E-4	21.861982957927538	0.3698404127218339
99.1428306492	31.8027230953	train	7.46110791453553E-5	14.410210552137263	0.3018699740707352
99.1956526784	31.802652874	train	9.98772555983861E-5	21.46682148093028	0.36661736507055076
100.748281905	31.7907982287	train	8.567609790876918E-5	17.652777386445543	0.3317847090806811
99.2801946877	31.8115169141	train	1.091400874138594E-4	23.751133466462722	0.3874447839840742
99.6500336692	31.8191873152	train	6.466377731774618E-5	11.695682448841367	0.27259488378806573
99.8507753409	31.8180036682	train	1.352413509588361E-4	32.27436088520977	0.4393902557860523
99.1217372919	31.8298112111	train	3.02711072582941E-5	3.734967526938318	0.14924889010967818
99.9777430187	31.8351344873	train	9.777326734871673E-5	20.92098047523567	0.36168763661480574
100.189065938	31.8333349105	train	6.091280988538605E-5	10.495195969430178	0.2609080082127461
100.833457261	31.8256799867	train	6.909888054009396E-5	12.822458337605942	0.28594521064644657
99.2485953501	31.8476706232	train	8.448239841948676E-5	17.339536148250954	0.3286814334212056
100.654059081	31.8371594	train	5.537306045459321E-5	9.086391086639255	0.24294426870473101
99.6608564533	31.8552186845	train	6.7587214428943E-5	12.440949587753606	0.2814502641517012
99.946227182	31.8534157598	train	8.6213952665739E-5	17.785353237915327	0.3331736202635894
100.147137806	31.8607835469	train	6.596423352744046E-5	12.03736852944491	0.27656089868712863
100.6226827	31.8556043788	train	5.5061715850020815E-5	8.994866280958382	0.24190871893511381
99.7455585615	31.8727937068	train	6.234185854461538E-5	10.96706560187961	0.2654045025877046
99.9252697409	31.8716129202	train	1.0389514705656742E-4	22.410373424562803	0.37582297169945383
100.358770781	31.8767400323	train	6.247972405023341E-5	11.011058881692085	0.2658354036815921
100.728678017	31.8722479222	train	6.258201432796613E-5	11.040188031390903	0.266154787228648
101.700513934	31.8553155799	train	6.159884077050735E-5	10.721010137513915	0.26307345066610033
98.8574517717	31.8929435899	train	7.436561580326164E-5	14.329735457972308	0.30117595552114207
99.7668510544	31.8907103148	train	6.297903138030052E-5	11.153246372875213	0.26739177582147594
99.9465960012	31.8894988064	train	8.595097289299853E-5	17.71948128679255	0.33249524537943104
100.559739826	31.8834535482	train	5.3125027217332125E-5	8.482744031785257	0.23540301696334076
102.534587677	31.8438692648	train	2.8583570078359072E-5	3.408788209838166	0.1421110431737107
102.882617133	31.833710159	train	3.47021060086827E-5	4.553684479478249	0.16743757246999805
100.834707222	31.8888016378	train	6.352572588797892E-5	11.321775341195782	0.26908830639090264
98.8151169132	31.9109329287	train	6.768567146144583E-5	12.467245956543762	0.281744748803519
100.549472176	31.9016201321	train	6.110746427750533E-5	10.557231083932054	0.26152372292576376
102.482518602	31.863336302	train	2.830325079208985E-5	3.359251538608663	0.14091374835269402
98.7727878227	31.9198861944	train	8.985183243548025E-5	18.762043552103787	0.34241828406818525
100.634204219	31.9095789074	train	5.532061467630367E-5	9.070830652784279	0.2427700292673792
98.8679749648	31.9290426751	train	6.240661944889237E-5	10.988491124046634	0.26560697692567503
100.655510268	31.9183233087	train	6.175450283451139E-5	10.772744615672613	0.2635630297433358
102.250976958	31.8875044832	train	5.7521046058048536E-5	9.629658267093848	0.25001222219084895
98.6881053328	31.9377502437	train	5.124215337553745E-5	8.00808698249545	0.22897013950190268
98.6457519821	31.9466609981	train	4.7866205352469775E-5	7.1723565184113465	0.21716096055570278
100.391430143	31.9395320834	train	8.812665167848514E-5	18.332155730808147	0.3380663826253824
100.676983962	31.9360820209	train	6.239723283129297E-5	10.985385651915038	0.2655776366736812
98.4552492951	31.9550084039	train	7.128289237021384E-5	13.378057629438896	0.29234095161051066
99.6086602559	31.9547181288	train	1.1402608730497984E-4	25.0006388160369	0.39788851990855656
99.9049221917	31.9529523106	train	9.816636897785907E-5	21.03116722786653	0.3626145102978632
100.708875938	31.9446769499	train	7.056974290310532E-5	13.207143810699959	0.2902651730513299
101.977318138	31.9212650262	train	2.924005115451446E-5	3.528130159709224	0.1449019765570702
102.188564646	31.9161342033	train	4.910172024442138E-5	7.46820194848442	0.22152456775942325
100.804232614	31.9523775495	train	7.800986891569926E-5	15.428106777654026	0.3113398836009874
103.634366629	31.8805797062	train	2.4174329525536062E-5	2.6980761750656845	0.1228831091257059
99.5452791148	31.9730495041	train	1.0193059026461555E-4	22.03969000324064	0.3713555418719301
99.8945167785	31.9710688056	train	1.189220477099173E-4	26.183429211163933	0.40800233655747387
101.460032445	31.9503801315	train	5.896156136196706E-5	10.018453461946764	0.2546787712161022
102.89657371	31.9143972397	train	2.106479014295824E-5	2.2060878164340028	0.10879636045008523
98.5080121062	31.9822889425	train	5.4093530812948906E-5	8.745454574245638	0.23867030082896076
99.3230539745	31.982831385	train	1.8415527792164373E-4	48.85163292767732	0.5162645844631856
101.39683554	31.9606078045	train	6.16987576630644E-5	10.754301861979217	0.26338777812485525
101.703412412	31.9544463047	train	4.271611369347404E-5	6.112175408015814	0.19843224688440297
98.4550361169	31.9910941756	train	4.638688508390458E-5	6.838518520945387	0.21187149249957413
99.3548432529	31.9917682419	train	1.7414810716287086E-4	46.6895425944653	0.5023020146845169
100.339199154	31.9851975364	train	7.011159191203435E-5	13.080404601984148	0.2889251868632819
101.418218113	31.9692204113	train	5.369716809143462E-5	8.638422309627096	0.23733653743643437
101.439365944	31.9688155571	train	5.844021653472954E-5	9.894103457415877	0.2529965952631588
101.523952961	31.9671609593	train	5.858119478136938E-5	9.927281665983926	0.25345222553454794
100.296995975	31.9946567424	train	7.524836345999662E-5	14.611060672330611	0.3036654012688374
100.720292673	31.9896230708	train	7.763672584157205E-5	15.299112635441618	0.3103127834997317
101.270393694	31.9809705977	train	7.176685755906971E-5	13.488073149965008	0.29374273656623257
99.3125608836	32.0099229398	train	1.7849911913838241E-4	47.69621886838614	0.5084706051079465
100.085417943	32.0056643782	train	8.382262304758104E-5	17.119081306550967	0.3269538067108374
99.27023527	32.0190419129	train	2.0322692948146384E-4	51.67458448025996	0.5408152850595096
100.381934147	32.011801278	train	9.594605217992129E-5	20.403951592959018	0.35734371493518247
100.434859777	32.0112135566	train	8.990600207928888E-5	18.779404217818158	0.34255400476234577
98.4230536936	32.0270391899	train	2.3798059351680124E-5	2.6406393376352235	0.12120226873951324
99.852687644	32.025484941	train	1.309577595754764E-4	30.520191269957248	0.4314780754926883
100.403242052	32.0205879143	train	8.774308795961692E-5	18.229008516382457	0.33709097494857565
101.34511507	32.0066666936	train	6.419778532577081E-5	11.550644143047087	0.271163139654376
99.2596970879	32.0371073934	train	1.9891096395314886E-4	51.12112448514042	0.5354800937242444
99.842181412	32.0345764893	train	1.2963096489859098E-4	29.885699153638583	0.42898186549791273
101.398243026	32.0146912434	train	4.8142395820036125E-5	7.232551882481974	0.2181406537060761
101.313831215	32.0252785351	train	6.684974674846845E-5	12.244995991822716	0.27923679888984243
103.395783291	31.9701623298	train	1.4891850193304694E-5	1.3370134261329512	0.07944703921629874
99.2703412858	32.0551285544	train	1.6401616130592287E-4	43.770110083220615	0.48731946058327685
99.8529385302	32.0525472075	train	1.4424164247184857E-4	36.32047628760499	0.45531750998382686
98.6558948489	32.0639714345	train	5.7377159360367035E-5	9.574030769354206	0.2495428893037685
98.7088659485	32.0641041823	train	7.765283754514326E-5	15.304682390117112	0.3103571952743995
100.033096087	32.0602280032	train	1.0502787018658948E-4	22.747009303550172	0.37837005854835853
99.2174176352	32.0732737635	train	1.666826204072677E-4	44.62069099235542	0.49134924425119414
99.9061642762	32.0792415548	train	1.4532681709176782E-4	36.78315509289752	0.45717694756342797
100.001515868	32.0785237122	train	1.2627085772877903E-4	28.649735770735404	0.4225610620578192
100.308733921	32.0757227424	train	1.1423349982055479E-4	25.048884851645038	0.3983239865016648
101.367664639	32.0603578624	train	5.7391750617042534E-5	9.579671840494303	0.24959051015680694
101.558175264	32.0566538146	train	4.5737200700966615E-5	6.697384505433545	0.20952581969945966
99.8320814136	32.0887710163	train	1.1929266442833003E-4	26.269532344813378	0.40875412112175297
100.224108687	32.0855894281	train	9.219528053363244E-5	19.469114269104516	0.3482389642943486
100.457315728	32.0921416214	train	1.618365844755459E-4	43.043700759742144	0.483977758611622
100.160769203	32.104227385	train	1.2005663731057776E-4	26.530386531288453	0.4102978075688217
100.478649275	32.100914716	train	1.4770775823736904E-4	37.50172478897797	0.4612125160362664
99.6309352109	32.1169967897	train	1.1447678257408933E-4	25.104567630123146	0.3988339613271361
99.9171195411	32.1152474017	train	1.5413453346988862E-4	40.01202145025143	0.4718118731160847
101.379183706	32.0962151914	train	6.352425590287327E-5	11.321261271664852	0.26908375519282135
100.033806925	32.1233694767	train	1.2972060446888892E-4	29.921539433221323	0.42915120217628433
100.330573413	32.1205982986	train	1.5586000290949574E-4	40.779754298320036	0.47458696284469454
102.987613495	32.0647755262	train	4.502649574727763E-5	6.559699750658182	0.20694378971851504
99.7158739518	32.1345877292	train	1.354673424064719E-4	32.37839377083047	0.43980157103602713
99.779483566	32.1342120199	train	1.8150019452235403E-4	48.30670757076072	0.512636988618146
100.288307519	32.1300560975	train	1.4535540152319106E-4	36.791511620246204	0.4572257551520605
100.542673711	32.1272116123	train	1.2033886388804369E-4	26.65022213033284	0.4108660386555841
103.252192944	32.0651714177	train	1.5041196316932354E-5	1.3589207546978515	0.08017990746237813
100.150625027	32.1404033307	train	1.3965931295529025E-4	34.41890216379935	0.4473231951546767
100.299034653	32.1389670727	train	1.457443388796838E-4	36.9052156715296	0.45788899009071704
100.436833578	32.1374776721	train	1.6830099309484076E-4	45.11957330665318	0.49376432281141447
100.532226631	32.13635872	train	1.42312425666318E-4	35.57504699068086	0.4519801657358759
103.125801454	32.0783680199	train	2.3312513066742808E-5	2.5665217355220498	0.1190237362112751
99.4827248106	32.1537344604	train	9.77960179993314E-5	20.927561213526005	0.36174135266409757
100.034112252	32.1504299109	train	1.3853246921783773E-4	33.95706127446482	0.445321228879178
100.331097422	32.1566749959	train	1.7003782311892255E-4	45.60303925183314	0.49633079018985116
100.426655466	32.1646539439	train	1.7760872837533015E-4	47.510169830191025	0.507220740874869
99.4828675533	32.1807982225	train	1.0248856914870633E-4	22.136779736063772	0.3726308827220579
100.140473267	32.1765784452	train	1.530811574807935E-4	39.63925635341854	0.47010326063169594
101.25366076	32.1616418969	train	9.615045440003562E-5	20.45711952334761	0.3578325844001539
100.129979369	32.1856934185	train	1.436668731975025E-4	36.124475115931254	0.45432747777897253
100.416331908	32.1828106752	train	1.7466882215664848E-4	46.819446478712344	0.5030483952836841
103.624580976	32.1061584825	train	3.907738793868781E-6	0.21671372258580457	0.022145228437287327
101.232905736	32.1800472063	train	1.2696057971016685E-4	28.892128543205164	0.4238907974392441
101.285903058	32.1791001147	train	1.1218161475773662E-4	24.57012691405148	0.393988107501518
100.215068474	32.2029458385	train	1.5599139774151783E-4	40.8464485083755	0.4747970921040482
103.150199318	32.1496602838	train	3.2876398740928596E-5	4.235610391744371	0.16003832243150468
99.8863702647	32.2237195933	train	1.6882940950449683E-4	45.29108693569897	0.4945479135916271
100.109204284	32.221960483	train	1.4560006637708055E-4	36.863038267479986	0.4576431587812647
100.172867368	32.2213857511	train	1.7011694837170964E-4	45.62461897813159	0.4964470918463258
100.38506361	32.219238512	train	1.6969110268522518E-4	45.50847864320663	0.49582053165863377
100.395672811	32.2191218039	train	1.7582116701053352E-4	47.1147016560567	0.5046922067452304
100.204817209	32.2301058564	train	1.6615050424222903E-4	44.402235076349605	0.49055013183291746
101.223183048	32.2162928425	train	1.3153679691646025E-4	30.785130084205726	0.4325606393545247
101.308011754	32.214771838	train	1.0436814185666189E-4	22.51757869930793	0.37688910074233883
100.066972039	32.2403656587	train	1.5962044261169935E-4	42.268508760842835	0.48053503211431986
101.19158703	32.225863437	train	1.3448418520587292E-4	31.91886945870131	0.43800776515023665
102.463395078	32.1973962085	train	7.15956352807822E-5	13.44915070573715	0.2932474336649737
98.8887397741	32.2538428959	train	1.000110174323245E-4	21.500892219975526	0.36692820128656817
101.170805056	32.2442595652	train	1.2162227741311095E-4	27.01127853511968	0.4134362932099499
102.400521048	32.2171338321	train	1.2327258211618133E-4	27.702555821995595	0.4167085337937341
102.443233065	32.2249907599	train	1.1795908309015453E-4	25.970744685694168	0.4060400258108773
102.47501374	32.2241199892	train	1.353760898624387E-4	32.33638658172966	0.4396355597115701
99.5683441526	32.2796772674	train	1.5564831550925464E-4	40.68043492110033	0.47424807420917325
100.173563249	32.2755031212	train	1.716941056116477E-4	46.06385710614764	0.49875411102582434
102.305827622	32.2376784025	train	1.1353423372971081E-4	24.865574750838135	0.3968533397322761
98.9205573947	32.2899525974	train	8.676410079340293E-5	17.927562664281666	0.33458831622157376
99.5365406052	32.288837632	train	1.4821542471616365E-4	37.7295004815505	0.4620652349140613
100.69387531	32.2786152709	train	6.115684935209661E-5	10.573691457785545	0.26167977060330555
102.263761826	32.2477881295	train	9.146086050800309E-5	19.25202080130586	0.34642592172244036
102.295556329	32.2469619667	train	1.45513156452477E-4	36.83763054986379	0.4574949620753528
102.380335237	32.2447198501	train	1.0518047316135075E-4	22.804955931192957	0.37871161967260253
99.6428027418	32.2973625269	train	2.0536574899744468E-4	51.87524987805634	0.5434140344374406
100.025128189	32.2948369039	train	1.5708648389163989E-4	41.3129489229644	0.47654185993345555
100.290598673	32.2924020608	train	1.8055401861829645E-4	48.03949802195713	0.5113310599253891
101.150440153	32.2806826889	train	1.358332917579355E-4	32.56550692052816	0.4404663379047642
101.192887336	32.2799524024	train	1.2299126404524482E-4	27.584761805496996	0.4161533173127775
102.518428074	32.2499598208	train	1.3818545596583915E-4	33.78857351736372	0.44470179614423105
99.5472689721	32.3068340098	train	1.6638180044919651E-4	44.50092008750623	0.49089779223198826
99.6322445931	32.3064369894	train	2.0675401296876554E-4	51.97967168969964	0.5450851443266301
100.16329206	32.3026599482	train	1.734288848377928E-4	46.51176786048242	0.5012674037233915
100.503098543	32.2990707731	train	1.3610275123191536E-4	32.75720169218269	0.44095481799230235
101.384115943	32.2855033509	train	1.2883189210343617E-4	29.575423798846092	0.42746789864361073
102.359805428	32.2632974879	train	1.5159825038453471E-4	39.03035118555461	0.4676791134951435
102.402200855	32.2621614578	train	1.6190935696920594E-4	43.076760049068525	0.4840900353719597
102.476387052	32.2601392578	train	2.0171080663854518E-4	51.45798806663803	0.5389551466023924
102.5293726	32.2586682278	train	1.6462569957244362E-4	43.96747164342195	0.4882462671586858
101.702658713	32.2881005601	train	5.756219666184335E-5	9.645567348033685	0.2501463402290683
102.275331376	32.2745336046	train	1.760528315867865E-4	47.1756077598122	0.5050213625565843
102.43433539	32.2703053006	train	1.654648867294243E-4	44.173898756913424	0.4895167874093305
98.4849186095	32.3250118679	train	1.2091127432070674E-4	26.836020227536785	0.4120151655869613
99.6961131238	32.3241430807	train	1.8528422204630682E-4	49.08364365461977	0.5177907307535767
99.8554660035	32.3231634047	train	1.2941040243520026E-4	29.797512426202182	0.4285647764458644
101.151079028	32.3077277396	train	1.272542634046123E-4	29.00003723521982	0.4244551416896269
101.384588099	32.3035304634	train	1.1318349463405922E-4	24.76926102971304	0.3961129795059927
101.395200972	32.3033294276	train	1.1181386296818116E-4	24.49317152092543	0.39320439161632126
102.57246458	32.2754831397	train	1.386361396701112E-4	34.007375937910645	0.44550601683228125
98.2723670131	32.3329862986	train	5.4128524142758785E-5	8.754903727111376	0.2387878295591567
98.4636170006	32.3339442947	train	1.0128673008435287E-4	21.86696240736553	0.36987744819134616
98.5379942282	32.3342385652	train	1.3891872997901978E-4	34.10174712739149	0.4460090967886022
100.227375149	32.329114487	train	2.117457563892124E-4	52.66915149891005	0.5509941532884804
101.448506266	32.3113239948	train	9.433653366494673E-5	20.0229079411356	0.3534680609273192
102.212356249	32.2941833737	train	9.119285165114463E-5	19.17425741232496	0.345761780930981
98.9523907866	32.3440967729	train	1.182126344185657E-4	26.029793045917394	0.4065579684336233
100.280614942	32.3376056889	train	1.985982237202262E-4	51.090601026914065	0.5350886778031922
100.42933775	32.3360082042	train	1.6966781292768833E-4	45.502600958936114	0.49578621973133774
102.329324616	32.3001647504	train	1.808624367385145E-4	48.130129487749635	0.5117575122348226
99.8769733835	32.3500784005	train	1.3230543622408275E-4	31.112976621924123	0.433991328924661
100.248868177	32.3469443816	train	1.725820479671294E-4	46.25455423773424	0.5000436899577143
101.523296987	32.3278852725	train	6.258643186336461E-5	11.041446010670793	0.26616857395288784
102.372072408	32.3080435154	train	2.088057054111408E-4	52.29786797683861	0.5475325726250784
102.594727582	32.3018918056	train	1.9137503473730985E-4	50.10347383731669	0.5258611595557586
102.605328496	32.3015890988	train	1.4194049055144044E-4	35.424328697085414	0.45133204885771866
98.4422005273	32.360914832	train	1.381662741047345E-4	33.77926001496595	0.44466751539002375
100.333996288	32.3550930091	train	1.7111255622457365E-4	45.91189453994819	0.497905902133269
100.355246745	32.354866428	train	1.5667897663076098E-4	41.14998170705407	0.47589394682949504
100.461495344	32.3536798438	train	1.2516652433798586E-4	28.332344871185814	0.4204191552452402
101.311211244	32.3409687277	train	1.1186297775266169E-4	24.508074660381244	0.39330917740246807
102.436035368	32.3153309542	train	2.287324647781177E-4	54.893645904060655	0.570000953051593
102.510262203	32.3132858893	train	2.4714879471621383E-4	57.00739741373729	0.5888691717760526
102.542071386	32.3123961062	train	1.9800392905560505E-4	51.03259784580689	0.5343430564852923
98.4846629596	32.3701166261	train	1.3788035023490906E-4	33.62348296775634	0.4441560259492985
101.353915337	32.3491967879	train	9.042113126403035E-5	18.94449641609081	0.343841854054498
102.203020737	32.3304819468	train	1.6645418503022326E-4	44.52974419684052	0.4910064957411653
99.0161585572	32.3801899078	train	1.1694128438490747E-4	25.717543764665727	0.4039517842017958
99.5902253137	32.3788094063	train	1.9330368158923655E-4	50.375603661515676	0.5283606332621308
99.7815675834	32.3777684528	train	1.5464556590654937E-4	40.193200883739124	0.4726368222728251
100.259993215	32.3829151529	train	1.4232738997860497E-4	35.58107446323824	0.4520062098119895
100.430047409	32.3811006234	train	1.583677051813106E-4	41.80495297958493	0.47856853264392624
101.003849028	32.3732845846	train	7.780667490341937E-5	15.357863380056337	0.3107809587961002
102.171823166	32.3493015897	train	1.6740666256915976E-4	44.85508881482309	0.4924325662910378
102.203656026	32.3484963168	train	2.0293673310061724E-4	51.632987570738585	0.5404604041546048
102.288537377	32.3463097413	train	2.4001880924249733E-4	56.19979638105446	0.5817640699424854
102.309756268	32.3457541944	train	2.7270658881622375E-4	60.760519166462565	0.6124680419857791
102.490092804	32.3408883236	train	3.066208368075915E-4	67.38065377139891	0.6398962618908401
99.5584450384	32.3969963289	train	2.08724607330073E-4	52.289895940897495	0.5474363321267939
99.6541371708	32.3965360241	train	1.5744489550340612E-4	41.46712056491098	0.4771103911549873
99.7498269485	32.3960030799	train	1.4612078069219786E-4	37.01412906136054	0.4585293752564337
99.7923548927	32.3957429012	train	1.5814810227365712E-4	41.71435978205873	0.4782222735904579
102.352524817	32.3536382444	train	2.508694740146401E-4	57.402385355670994	0.5924818519354039
102.394962653	32.352501837	train	2.1669902494986058E-4	53.57293334369	0.5567078111311299
102.532868856	32.3487101714	train	2.601685464875601E-4	58.80674865366792	0.6012393324508943
99.941291656	32.4037393229	train	1.4509234341726968E-4	36.684095113264576	0.45677625489458723
100.430331717	32.3991374968	train	1.4275217371132856E-4	35.75230055844359	0.4527444776440724
101.13175141	32.3892234236	train	1.438930745763509E-4	36.19739082452386	0.4547175357374429
101.907078462	32.3737196522	train	7.536164960079512E-5	14.64558110222899	0.3039835971183275
102.246742096	32.3654237081	train	2.3749324512675055E-4	55.83776580828614	0.579188056801771
102.565043274	32.3568176145	train	2.0397535177861433E-4	51.77066760876648	0.5417280054177307
102.798374575	32.3499975079	train	7.86924910207642E-5	15.603138217485151	0.31321094880077377
98.3248877514	32.4144673525	train	1.2212996367766895E-4	27.252132841254106	0.41444684181792907
99.8137805128	32.4136480778	train	1.5319089079095377E-4	39.70049524756576	0.4702817674986123
100.271001079	32.4098655261	train	1.5489651556086103E-4	40.29577099123369	0.4730409824544657
100.483628496	32.407541218	train	1.2922755956293634E-4	29.725979983861507	0.42821855387281654
102.045385991	32.3794680435	train	1.0900055443949518E-4	23.723518816918624	0.38714121122921985
102.607830946	32.3646129709	train	1.3459319153784712E-4	31.957368935896667	0.4382072171869542
99.0799849798	32.4252717461	train	1.3873126982351567E-4	34.03914470509501	0.4456754737912694
99.9733824266	32.4215368712	train	1.4728072569282496E-4	37.33368824291166	0.4604931404040831
100.207328391	32.4195120947	train	1.3583763035843186E-4	32.56859342188277	0.4404742097449608
102.162467425	32.3855982684	train	2.6637527400449906E-4	60.02418890408002	0.6068780784885798
102.226157897	32.3839828183	train	3.331106603001693E-4	73.77103931076343	0.6587607881489731
102.268615358	32.3828880172	train	3.066688279981943E-4	67.38613580961672	0.6399323242029991
102.640015959	32.372700339	train	8.118179855659835E-5	16.32587898308847	0.3199488367379453
99.9841147786	32.4304741277	train	1.4819694583388904E-4	37.7211822202977	0.4620342435835281
100.047926592	32.4299594231	train	1.5193415752706496E-4	39.11869176584647	0.46823017074136863
100.33505751	32.4272434074	train	1.44583771543157E-4	36.45165220223218	0.4559051188116929
102.08846237	32.3964504835	train	1.6609648036098782E-4	44.379185207123854	0.49046886033844317
102.332628217	32.3902250264	train	3.408116248383203E-4	75.69629933830667	0.6638797165350934
102.438763235	32.3873711644	train	2.858887836540589E-4	62.87674163210051	0.623611297957298
102.513048707	32.3853204347	train	3.122519250627615E-4	68.62585645662891	0.6440789351011167
102.608547368	32.3826196438	train	1.9306463576646425E-4	50.34308092421065	0.5280522680421017
99.5799986669	32.4420040718	train	1.9068781831138565E-4	50.003440298844446	0.5249641320786038
99.6544627317	32.4416391485	train	1.694010422392548E-4	45.435299538126635	0.4953928630891728
100.292650791	32.4367059523	train	1.398220867695008E-4	34.513363461166364	0.447611187491379
102.555847342	32.3931328231	train	2.6813270330821405E-4	60.25137511531811	0.6084458301072787
102.640738989	32.390706346	train	1.3163894597402866E-4	30.836682907210935	0.43275118880252106
102.693791041	32.3891608516	train	1.2184849206739672E-4	27.118598306007854	0.4138870035831138
99.9311225051	32.448918342	train	1.578297009251785E-4	41.606373495881556	0.4777194164817046
100.218325562	32.4464671902	train	1.351996880773432E-4	32.25515737363986	0.43931436139919566
100.399137426	32.4445880002	train	1.3583745609801524E-4	32.568469452180466	0.44047389357581135
100.441678865	32.4441081303	train	1.3298180799105815E-4	31.367593660280114	0.43524432421537446
101.270994518	32.4318816573	train	8.901405804348103E-5	18.55458804091194	0.34031210348172397
102.216502028	32.4112752583	train	2.9194975079455034E-4	64.07892631468486	0.6285225390678437
99.5056340886	32.4603666069	train	1.7508687104775378E-4	46.92507262809923	0.5036459985732118
99.60139408	32.4599456417	train	1.8989780906008912E-4	49.870842804523704	0.5239287257004798
100.175896383	32.4558909018	train	1.6002311335736085E-4	42.45677399411352	0.48116398300879687
102.046899994	32.4245102911	train	1.759080142856603E-4	47.13753436201162	0.5048156531780637
102.524710953	32.412036289	train	3.2111967184782854E-4	71.18753276967014	0.6504722907684924
100.239845474	32.4642976663	train	1.35759956621039E-4	32.51333594982896	0.44033324708087274
102.121555792	32.4316964215	train	2.8514661772668833E-4	62.758038709253405	0.6230009772652487
102.259621033	32.4281960375	train	3.374785836075276E-4	74.77664338701301	0.661683175699118
102.270240436	32.4279205242	train	2.9540180919019064E-4	64.72138652298165	0.6312628996836329
102.312716593	32.4268095409	train	3.987506442275872E-4	89.39835899875898	0.6979675744518394
102.355190396	32.4256842711	train	3.331791358717571E-4	73.78837541285749	0.6588069916620569
102.397661817	32.4245447177	train	3.541713040401508E-4	78.51075937718039	0.6724049897895944
100.176130845	32.4739293873	train	1.5748460590130192E-4	41.48420209085757	0.47717330587705153
100.388917092	32.4717612242	train	1.2315624797338287E-4	27.653844177235158	0.416479061878813
101.175981438	32.4606147344	train	1.4066609412875556E-4	34.95331679832586	0.4490996723366446
101.824387483	32.4477328337	train	1.108997162958839E-4	24.222074343063127	0.3912474431515022
102.079375919	32.4417512029	train	2.3283374608318397E-4	55.32263656264267	0.574351247918097
102.153732991	32.4399095259	train	2.809561133308626E-4	62.12364672770366	0.6195174311101266
102.440473104	32.4323957727	train	3.131878809695194E-4	68.85097271907668	0.644764747634512
102.52541217	32.4300444605	train	3.933120184253287E-4	88.40771938024182	0.695064683283685
102.578494017	32.4285458881	train	3.3746242230244065E-4	74.77371792106455	0.6616724551344602
102.610341222	32.4276360389	train	2.694288505700303E-4	60.424552776648035	0.6095940970301389
102.642186986	32.4267181621	train	1.4216079177961085E-4	35.51397040571198	0.45171612052186905
99.6228601076	32.4869040123	train	1.9034866385391562E-4	49.94651560945071	0.5245201797884594
99.9527778285	32.4848388143	train	1.618532336551941E-4	43.051264195036914	0.48400345004511586
102.196537901	32.4478445719	train	3.148317574779671E-4	69.18605356875761	0.6459629061881008
98.1114100151	32.494329031	train	1.4189241454517763E-4	35.40475513264816	0.4512481619389293
100.197649391	32.4917670443	train	1.5567941306870835E-4	40.69469363896133	0.4742978854295161
100.984970634	32.4818099248	train	1.3659601054450115E-4	33.01351773872538	0.4418467996021527
101.176415313	32.4786439627	train	1.3603981188753207E-4	32.71242633850357	0.44084079698331546
102.685379113	32.4434867961	train	9.519915262959076E-5	20.21544392505281	0.35555100598707806
99.4845954875	32.5055542644	train	1.8364381919251926E-4	48.73685729917376	0.5155699924331751
100.272268211	32.5000548693	train	1.388996986527303E-4	34.095391605483215	0.4459752450375821
100.719199842	32.494741388	train	6.847455526859885E-5	12.66711952410513	0.2840956109090728
102.112173879	32.4679907309	train	2.472867533332022E-4	57.02369694333549	0.5890042690124259
97.8664007649	32.5104010471	train	1.0004826160526824E-4	21.51123710391939	0.3670146951325971
99.8466100234	32.5126598184	train	1.5437931787886435E-4	40.098794561820725	0.472207345360016
100.123379186	32.5104927284	train	1.642021198887948E-4	43.83032135799082	0.4876025673725704
100.219176427	32.5096007697	train	1.7727677234712018E-4	47.442537988021485	0.5067531375502708
100.229820299	32.5094971621	train	1.5272149494729526E-4	39.42512221605731	0.4695173411790744
100.304325843	32.5087467049	train	1.586616587445992E-4	41.96262363152335	0.47903130549344236
100.314969263	32.5086358964	train	1.5185247462942843E-4	39.097209892841995	0.46809627457584285
102.356861222	32.4707125194	train	3.2549458359818005E-4	72.19566693590838	0.6535425923621387
102.399353694	32.4695709971	train	3.8403452202896585E-4	86.2828100286635	0.6899818493519932
99.9425121854	32.5209984116	train	1.787709285775697E-4	47.75301402713172	0.5088508887730875
102.261569598	32.4822350955	train	2.6178347533862726E-4	59.19487403677142	0.6027219888445499
102.590897254	32.4732605305	train	3.6768460352072977E-4	81.65280562049986	0.6805993445450211
102.654620809	32.4714242869	train	1.3124947961729263E-4	30.652459016654596	0.43202398889556204
102.718338517	32.4695558836	train	7.55966236957928E-5	14.717182153488471	0.3046426614093355
103.599112395	32.4404159824	train	8.4286777876914E-6	0.6024231521926179	0.04657228055887133
99.2185189751	32.5333608402	train	1.5272343603262858E-4	39.42642160086735	0.46952050684220836
99.4740920806	32.5326571003	train	1.958245614547648E-4	50.72868457796647	0.5315881636270127
99.6444677828	32.5318994347	train	1.856027699410316E-4	49.135978255954356	0.518219614597997
99.7083568766	32.5315558125	train	1.861054829217855E-4	49.21856955186045	0.5188949032488646
100.687785701	32.522225013	train	8.585530169010092E-5	17.696264760188456	0.3322481122313592
102.049329435	32.496577085	train	2.3636564559199806E-4	55.66553639431225	0.5780276581642855
102.059959028	32.4963188183	train	2.610931969275963E-4	59.02141087781922	0.6020895997262989
102.293774766	32.4904103248	train	3.2031088214803867E-4	71.03284024306996	0.6498987144570276
102.442529988	32.4864247709	train	3.1974898790174767E-4	70.79890747854691	0.6494991216333725
102.485026024	32.4852538326	train	3.831939964100926E-4	86.13333628484413	0.6895129692321093
102.750568884	32.4776113782	train	7.895646080820558E-5	15.660441689512604	0.3139317660584934
98.1961557348	32.5400024059	train	1.0454719404663317E-4	22.579846833435983	0.3772917342314147
100.145010973	32.5373585909	train	1.72444673129365E-4	46.22505121048014	0.4998446114036557
100.634732246	32.531945374	train	7.948236621756414E-5	15.783071629268989	0.31536334524363174
101.198782038	32.5233464173	train	9.79226342037513E-5	20.964185577317416	0.3620401382430505
98.2280252599	32.5492227851	train	1.3244443273644708E-4	31.156986475532534	0.43424927705495925
99.6445966659	32.5499403698	train	2.021112643435386E-4	51.51466442314884	0.5394479331538725
99.8149990648	32.5489512501	train	1.928906034287565E-4	50.319403421980304	0.5278275153970151
100.01733965	32.5474767849	train	1.60685290293379E-4	42.68212808575397	0.4821949641361904
100.475202705	32.5429380315	train	7.915572070564876E-5	15.703697715401036	0.31447487989381306
102.103095315	32.5132924382	train	3.159909602113258E-4	69.61222510523619	0.6468029568950505
102.177509525	32.5114331193	train	3.1492353918414025E-4	69.21227192469938	0.6460295641703508
102.188139565	32.5111639171	train	3.235113445465101E-4	71.72155134717416	0.6521574708444581
102.230658298	32.510078147	train	3.237755898813412E-4	71.78405593070013	0.6523426626165748
102.783181462	32.4946595514	train	6.352158458196991E-5	11.32032708214247	0.26907548441252627
99.516841623	32.5595513148	train	2.1585955027890604E-4	53.48691048428944	0.5557497225538844
99.9322386675	32.5571571175	train	2.0138696264385613E-4	51.4121551552444	0.5385558657950559
100.006791222	32.5565821313	train	1.9168092759519597E-4	50.14799883009542	0.5262593545504302
100.070691663	32.5560541069	train	1.6582266786994727E-4	44.26236016668141	0.49005654804341653
100.12394072	32.555589283	train	1.7372197022857478E-4	46.58421163143306	0.5016895298339145
102.34790701	32.516024002	train	3.160898872425239E-4	69.66882018076376	0.6468744627230737
102.401049348	32.5145968753	train	3.66536091092583E-4	81.3527789755545	0.6799188700490518
102.464815152	32.5128547677	train	3.786934870657479E-4	85.35796688539186	0.6869780730843755
102.475442249	32.5125612824	train	3.5817715587406045E-4	79.64041394774837	0.6748776207529008
102.560453415	32.5101811716	train	3.977992396600711E-4	89.20945262704987	0.6974637531842659
102.634829875	32.5080515881	train	3.410215268110334E-4	75.76089534707874	0.6640170918513233
99.4636288518	32.5687797111	train	1.984449364869527E-4	51.07564018731331	0.5348965872914355
99.4849347153	32.5686993165	train	2.1895695101406093E-4	53.770291701290056	0.5592643842706227
100.283808551	32.5630782807	train	1.4323275969775157E-4	35.97407234564729	0.45357733426052926
100.50744403	32.5605949744	train	7.610661003850075E-5	14.855303427673004	0.3060688050788787
101.688919658	32.5408691504	train	8.382316273465427E-5	17.1192828246941	0.3269552235192439
102.326981218	32.5255943964	train	3.6292981068144906E-4	80.61640198554112	0.6777632365194071
102.656443759	32.5164377409	train	2.0766357535054403E-4	52.117890994842526	0.5461734047398182
102.688319154	32.5155059533	train	1.020457509761501E-4	22.059728257435204	0.3716191826766802
102.730817381	32.5142510441	train	8.030649257702297E-5	16.034208647203318	0.31759474096662843
98.8563771941	32.5785737041	train	1.2665737129126332E-4	28.780720165721032	0.4233069881027356
99.9111199026	32.5753529995	train	2.1593775606225786E-4	53.50278292523339	0.5558391533567046
102.274155448	32.535996928	train	3.550681551702175E-4	78.83902731758289	0.6729618373879628
97.6844030445	32.5807895357	train	4.2222630932303524E-5	6.018399907423816	0.1965905020349647
98.3768793183	32.5861317417	train	1.384690246657651E-4	33.9262565999533	0.4452080810344617
98.6432548477	32.5871703424	train	1.565929712218626E-4	41.11681211148811	0.4757569981461241
98.8457073192	32.5875820233	train	1.2719587416571462E-4	28.978583179321088	0.4243430286725369
100.3905834	32.579982015	train	1.0349659691873537E-4	22.325637614751432	0.3749218045050099
99.1227632285	32.5966377402	train	1.428372623533477E-4	35.79156566550959	0.45289212136884477
99.463768159	32.5958417642	train	2.3184100720918612E-4	55.23184266369029	0.5733063283223891
99.7834412776	32.5942550502	train	2.1227936560804927E-4	52.7730513933797	0.5516167473618705
99.9006475308	32.5934695	train	1.816393354938117E-4	48.340177438007316	0.5128284449782655
99.9432668111	32.5931567428	train	1.8484675352335164E-4	49.011771445999244	0.5172004896307256
100.081774651	32.5920404663	train	1.5116669887741733E-4	38.84529365611526	0.46696947281154527
100.124390851	32.5916662872	train	1.499707669118024E-4	38.39091166258845	0.46499296594583844
101.955723262	32.5619243109	train	1.4588276955945662E-4	36.94568524548367	0.45812465789042345
102.072736183	32.5591160383	train	2.629890420128275E-4	59.37572901428934	0.6038216446868059
102.157826109	32.557005395	train	2.627689328245568E-4	59.34843926650874	0.6036213269175019
102.200367706	32.5559285238	train	3.4451704705216904E-4	76.64289287437835	0.6662884235278439
102.253541489	32.5545622374	train	3.766912581452973E-4	84.93022813088822	0.6858369727234479
102.327978678	32.5526117438	train	4.283912841459953E-4	94.48663899915985	0.7128648804728398
102.349245118	32.5520463847	train	3.9020714352444125E-4	87.70907342523705	0.6933822829052978
98.0250961986	32.6019356346	train	9.061378296690853E-5	19.006238779115908	0.3443221977963548
99.2080364462	32.6055464091	train	1.7964639420245081E-4	47.885334667689676	0.5100717469732016
99.5916996589	32.6043251464	train	2.800446650201893E-4	62.03953402527769	0.6187512074377168
99.6023565834	32.6042744973	train	2.569577745018725E-4	58.33030388479436	0.598258422623706
100.007295377	32.6016800676	train	2.0438769112028263E-4	51.80168276291461	0.5422293153939682
100.017950897	32.6015941704	train	1.8193545008301089E-4	48.41140675232393	0.5132353949268096
100.177777959	32.6001972927	train	1.3958015211071017E-4	34.37231290985084	0.4471830289534482
100.263014313	32.5993691794	train	1.306860955670028E-4	30.355208434772972	0.4309687496424662
101.998575236	32.5699243115	train	1.674981059860024E-4	44.879077616605194	0.4925690571039711
102.264502243	32.5632926153	train	4.170872223422873E-4	92.87009677765975	0.7073601690855724
102.434648233	32.5587538322	train	3.321915093503164E-4	73.59026050207181	0.6581393826070999
102.562232104	32.5551990312	train	3.4166684669263627E-4	76.0396182487382	0.6644387343060895
102.604755021	32.5539854054	train	3.730358836599012E-4	83.66624237489634	0.6837321170628232
102.647275366	32.5527574385	train	3.685369942090442E-4	82.00323202736124	0.6811025042890109
102.689793112	32.5515151333	train	2.3521963033167385E-4	55.515032476223865	0.5768417324219568
102.732308227	32.550258493	train	1.2823676012152543E-4	29.294458716161166	0.426335102695919
99.2826676014	32.61442154	train	2.30702370810033E-4	55.074972651152066	0.5721015079575598
99.5171523123	32.6136749515	train	2.611323480452459E-4	59.03124933783113	0.6021255213382034
99.8263106999	32.6210420546	train	2.1453992543695239E-4	53.2159339771047	0.5542352402566832
99.8796021075	32.6206800945	train	2.150910924387372E-4	53.33094629387752	0.554869047231496
102.509776897	32.5747039525	train	3.246702927787977E-4	72.02916529412104	0.6529682381394126
98.1420531398	32.6298503989	train	9.668741028472092E-5	20.606703855399573	0.3591132873738577
98.451188023	32.6315821017	train	1.7028625087949946E-4	45.670792628781136	0.49669575954090794
99.2720635926	32.632486714	train	2.4135967511061673E-4	56.41338319870874	0.583118944583459
100.785535746	32.6200856271	train	8.000922156409093E-5	15.94122228145731	0.3167915321861006
101.275535844	32.6121605322	train	6.519373148102316E-5	11.842136881423777	0.27421632845237326
102.159090312	32.5930343613	train	2.8785860923850225E-4	63.17365850356114	0.6252216437159088
102.786584108	32.5756713047	train	8.53169205662657E-5	17.56561583651976	0.330853973053683
102.80784533	32.5750279895	train	8.758767280837165E-5	18.177904815877536	0.33669493328078154
99.5386306972	32.640646924	train	2.8306753147651153E-4	62.383914861221086	0.6212806522588517
99.5706146066	32.6405056299	train	2.7746275050720203E-4	61.58932045108652	0.6165638301802919
99.6025982859	32.6403561887	train	2.551836880637777E-4	58.02879089521217	0.59659214953287
99.9010991781	32.6385685673	train	1.8450149585974804E-4	48.93246291490479	0.5167336400293764
100.071657576	32.637228512	train	1.6343290420572115E-4	43.59647053753783	0.4864294662450349
100.316813241	32.6348964196	train	1.2365198933442828E-4	27.83701858156441	0.4174556711809072
102.244530034	32.5998697202	train	4.26773339622447E-4	94.32126716132471	0.7120897275657937
102.319005338	32.597922156	train	4.3378238339311187E-4	95.12782214863505	0.7154178846392525
102.350921112	32.5970740033	train	3.9374803940228663E-4	88.50580597193603	0.6952994673402514
102.393473381	32.5959305525	train	3.2971592047995247E-4	73.10639260501827	0.656454412315056
102.446660304	32.5944810239	train	3.055301568765733E-4	67.24960205229442	0.6390747336141607
102.542387033	32.5918152872	train	2.6425212339786227E-4	59.53716484722496	0.6049672511606025
98.1418809204	32.6478901679	train	1.2606590708880201E-4	28.58136360343531	0.42216474783624147
98.4190908003	32.6494791138	train	1.5497929110563937E-4	40.342555785897396	0.4731741585373665
99.9438345522	32.6472749363	train	1.808557373266802E-4	48.128160804735614	0.5117482568106442
99.9971397514	32.6468628129	train	2.0027181273091547E-4	51.25433049896351	0.5371756440386326
100.402218463	32.6429912922	train	9.574048339257844E-5	20.350480221809526	0.3568513040946
102.20229031	32.609969651	train	3.5751371873823766E-4	79.42688555962523	0.6744706932774236
102.287417512	32.607768277	train	4.7006892179662007E-4	97.55998175385268	0.7314872363709847
102.606558847	32.5990007636	train	3.41922155249965E-4	76.10368496544572	0.6646052571139912
102.649100356	32.5977706802	train	4.0915904596704335E-4	91.44618951233446	0.7033717617002356
102.681004779	32.5968386919	train	4.0582332425436233E-4	90.64506487027754	0.7016609877417826
102.734175526	32.5952674279	train	2.7650384006727203E-4	61.4579573029221	0.6157450432870172
102.776709127	32.5939942651	train	1.9781433145442685E-4	51.01409311296425	0.5341046777285319
102.819240032	32.5927067486	train	1.8066638127722925E-4	48.072516809803396	0.5114865109478294
98.3870424391	32.6583473726	train	1.604687303345818E-4	42.614089714977005	0.48185824073133315
98.5150038938	32.6589070694	train	1.339153935005834E-4	31.720266100492143	0.43696472878509085
99.3148011795	32.6594493372	train	2.3264332815004863E-4	55.30728140355186	0.5741512180264694
99.4747575635	32.6589462153	train	2.619971021268073E-4	59.24855727084385	0.6029172930036613
100.02922567	32.6556240985	train	1.6378985699572746E-4	43.702049309095756	0.48697450841247686
102.032312612	32.6232079242	train	2.4966752774129323E-4	57.29347565300995	0.5913217562633855
98.0244112367	32.6650728064	train	1.5809977125299043E-4	41.697968245233	0.4781460058651779
98.1203813983	32.6657822048	train	1.297145298241159E-4	29.919110628996727	0.4291397298345479
99.7200864859	32.6667990289	train	2.2059394085091277E-4	53.965433980227104	0.5610995295696897
102.490255839	32.6203177169	train	2.8419556436826767E-4	62.60322550486985	0.6222159785025567
97.864354925	32.6727465154	train	1.368200376325777E-4	33.12814674962515	0.4422509779549356
98.0563061005	32.6743370525	train	2.152266000732559E-4	53.35844856844302	0.555024596453474
99.4535214106	32.6770662236	train	2.9411086695378024E-4	64.49595332206867	0.630242851930432
99.5281814962	32.6767741571	train	3.265501574371452E-4	72.48768268065965	0.6542753310426447
99.5601783298	32.6766353877	train	2.86408238833446E-4	62.959823166370356	0.6240372980570315
99.6028404205	32.6764376708	train	2.5757614336156413E-4	58.400003555976525	0.5988359820053627
99.7521541287	32.6756314494	train	2.632408434849879E-4	59.40694805934615	0.604050556932001
99.9547833318	32.6742531569	train	2.1154551545582282E-4	52.62958907569954	0.550760073733345
99.997440251	32.6739213049	train	1.949682815832162E-4	50.60669848114611	0.5304968177421241
100.381316637	32.6702823613	train	1.148571978418372E-4	25.191637423505306	0.3996296659484705
102.150028436	32.6383380189	train	2.933964460434429E-4	64.39866099859738	0.629675917320339
102.213898136	32.6367176971	train	3.644913535874727E-4	81.01649092637949	0.6787001937158726
102.224542586	32.6364444917	train	3.956120220792909E-4	88.81084619848087	0.6962991023087599
102.277762662	32.6350649602	train	4.26286434042895E-4	94.27150002198788	0.711855632464687
102.309692953	32.6342264389	train	4.086738943754051E-4	91.34490551119718	0.7031241648699559
97.8535762173	32.681668578	train	1.8651542935076913E-4	49.28975788945247	0.5194441799600663
97.9815542817	32.6827728061	train	1.8127331332824713E-4	48.25086930537438	0.5123244797835985
99.2295589031	32.6866966492	train	2.313563012016135E-4	55.165064684748266	0.5727942788258406
99.8588891299	32.6839666377	train	2.229678374731524E-4	54.22282974195069	0.5637337960079338
100.285483374	32.6803207184	train	1.3309878397773446E-4	31.424123600629173	0.4354604626308555
101.585897002	32.6602533781	train	7.786290810182378E-5	15.377302982972735	0.3109357299651847
101.649814363	32.6589192957	train	8.470865686420748E-5	17.403676852876483	0.3292718523428936
102.480314028	32.6386217622	train	2.534662984265426E-4	57.73244393732707	0.5949659080237532
102.618644667	32.6347061575	train	2.974860686924457E-4	65.09033444362782	0.6328979672151809
102.639923904	32.6340902684	train	3.7166765376817637E-4	83.10195729386588	0.6829369835987111
102.693119141	32.6325348148	train	4.245640016424854E-4	93.94322474783675	0.711024455131401
97.8961238134	32.6910703057	train	1.854351157229718E-4	49.10843415094057	0.5179939848615643
99.0588887006	32.69591367	train	1.4402942024230073E-4	36.24134166557035	0.4549523787249157
99.9016424874	32.6926870125	train	1.9479726043161217E-4	50.58233471475257	0.5302782382931857
102.767963338	32.639320776	train	3.822601433727072E-4	85.94083641301732	0.688990361142865
98.0986920485	32.7017097638	train	1.663978957676785E-4	44.507333797380596	0.49092196738274313
98.3760656393	32.7033963561	train	1.5288071458067497E-4	39.52739513712065	0.4697768826423846
98.4614155614	32.7037919092	train	1.567833124607263E-4	41.19022077256538	0.47605998750661305
98.4827532934	32.7038817231	train	1.4988927847860937E-4	38.37078138454559	0.4648577571412929
98.5147600644	32.7040096378	train	1.3564197228828356E-4	32.458782877190586	0.4401189926246776
99.2189357389	32.7047572173	train	2.1565561609155303E-4	53.445520535790976	0.5555163478307127
99.3683054813	32.7044075326	train	2.8389738253806743E-4	62.5546872349468	0.6219691858408518
99.3896437819	32.7043430565	train	2.7843385964659617E-4	61.70597585772908	0.617389484580722
100.083078538	32.7002717511	train	1.6854426328786977E-4	45.20514821749072	0.4941253707143332
100.445724741	32.6966156185	train	1.1033838793889059E-4	24.081582535994023	0.3900395187406387
102.395855795	32.6589657878	train	3.473902743941688E-4	77.27480041873234	0.6681325309904946
102.534230367	32.6551411037	train	2.692225077018374E-4	60.39690507358134	0.6094117472286064
102.736421784	32.6492775975	train	4.4876877057279806E-4	96.16735319969675	0.7222820661070876
99.0482300317	32.7139598269	train	1.430291250201806E-4	35.880102842462875	0.4532247445989483
102.555873319	32.663542634	train	2.590699225911266E-4	58.60446963214612	0.600224351313816
97.8957905868	32.7181276792	train	1.8507058266491657E-4	49.048544594040244	0.5175026647124267
98.3866108328	32.721489526	train	1.5000517552116825E-4	38.399411701753046	0.46505003754649304
98.3972816549	32.7215412743	train	1.5328087841952158E-4	39.750714664553875	0.47042806367304235
98.4613071395	32.7218326952	train	1.5689494202137438E-4	41.233272801819474	0.47623751901604505
98.4826491665	32.721922571	train	1.585691194857093E-4	41.912987474315955	0.4788857090030799
98.5146623801	32.7220505738	train	1.597995727587994E-4	42.35225951575353	0.48081501233551194
99.0375632903	32.7229842596	train	1.6620855029477456E-4	44.42700104816625	0.4906374252423084
99.3256942398	32.7225668854	train	2.480627295615859E-4	57.11538486077284	0.5897624997115865
99.3790509334	32.7224169365	train	2.916684531548135E-4	63.98852277374315	0.6282974396415194
99.432407201	32.7222442834	train	2.943710032201509E-4	64.53291923002394	0.6304488543460762
99.4857629829	32.7220489266	train	3.1988457149954803E-4	70.8566502628964	0.6495956257995299
99.5284472183	32.7218762951	train	3.4312721458314865E-4	76.40166436154921	0.6653890208179543
99.5604601471	32.7217372866	train	3.2620333180458273E-4	72.38143677665181	0.6540349201723116
99.6351560772	32.7213811513	train	2.604456306493151E-4	58.871073997912276	0.601494507734794
99.9339241671	32.7195117161	train	2.3845457149700698E-4	56.01293472295711	0.5801723177699614
101.672192887	32.6945114071	train	1.0649000794316601E-4	23.234522732037394	0.38162730634550485
102.226161482	32.6814771557	train	3.75640750027045E-4	84.46564444701131	0.6852349383537848
102.268759118	32.6803734337	train	3.7274521677407944E-4	83.58130021672862	0.6835635326352804
102.332651171	32.6786907989	train	3.75941673079146E-4	84.62984663216142	0.6854076296475172
102.353947333	32.6781227082	train	3.8966913191816924E-4	87.51856878338431	0.6930888682445188
97.8529993864	32.7267635413	train	1.793344348762008E-4	47.83818562086941	0.5096374087314551
99.6565636303	32.7302914062	train	2.3518012158176523E-4	55.51184652030923	0.5768007288860982
99.7205936865	32.7299397181	train	2.6176235150451193E-4	59.18956573372112	0.6027026663494538
99.9126764443	32.7286884794	train	2.1339028801104146E-4	52.97060737478828	0.5529074044307621
100.051394776	32.727601829	train	2.027163453600427E-4	51.60139707027281	0.5401905254821302
100.126086021	32.7269531549	train	1.9220363201853002E-4	50.22408236743325	0.5269382375715518
102.215834858	32.6907574109	train	3.736243580955201E-4	83.85291152523544	0.6840728780616749
102.684328678	32.6778585927	train	3.8706845740008397E-4	87.06524232232215	0.6916625870824659
102.737547167	32.6762824561	train	4.2691318329315963E-4	94.33556073227153	0.7121568914942924
102.78011895	32.6750053452	train	4.163249685184326E-4	92.7537739063623	0.7069813703149519
102.812046014	32.6740380631	train	3.461126080074963E-4	76.99707212319424	0.6673150161780199
97.8315420121	32.7355853615	train	1.8142836287284364E-4	48.28942872220857	0.5125380901945341
99.1763292583	32.7409073964	train	2.0821001831511046E-4	52.224806871973506	0.5468247050526169
99.2083502757	32.7408582628	train	2.5564540291265683E-4	58.11875684019857	0.5970271345215986
99.2830656326	32.7407118078	train	2.4493920860697285E-4	56.761447044168634	0.5866932476192598
101.448871855	32.7171077547	train	6.354212244860313E-5	11.327509394008004	0.2691390676862067
102.397220516	32.694985568	train	3.5118594929572683E-4	77.92050001148198	0.6705376675450601
102.471762957	32.6929422206	train	2.9187741688283864E-4	64.04927253240861	0.6284646822154604
102.588885623	32.6896419989	train	3.0248696157805587E-4	66.38040612785328	0.6367625731041581
102.599532183	32.6893365715	train	3.1080025316435457E-4	68.32762253200232	0.6430099823405555
97.5859843332	32.742075308	train	1.4067539593656898E-4	34.95926115915175	0.44911603224269114
97.7994086823	32.7443016198	train	1.8759332527777984E-4	49.50571480457022	0.520882458573446
98.0875650968	32.7467307946	train	2.0744864769668228E-4	52.07583870371172	0.5459167211942604
98.9308264068	32.7500330735	train	1.4485700635007604E-4	36.5685628518952	0.4563734915051692
98.9735256913	32.7500493666	train	1.5860547788599795E-4	41.93248937323092	0.4789429231369466
102.493410554	32.7013542911	train	2.682370020204075E-4	60.26485801671266	0.6085384789838616
102.866030971	32.690408423	train	2.3138051703181688E-4	55.168400901288024	0.5728198898959622
97.959386452	32.7547521746	train	1.9591243032546929E-4	50.74120242513934	0.5316998673030399
98.493115983	32.7580477456	train	1.6466709119955354E-4	43.98087378165408	0.488309081889916
98.9308194333	32.7590537998	train	1.515487743706758E-4	39.017339435515886	0.4675978513490335
99.0055507283	32.7590727726	train	1.5914966248413453E-4	42.127314532985864	0.4797977615713482
99.229743881	32.7588622965	train	2.526402449593724E-4	57.603548342478625	0.594179017137638
99.3792037244	32.7584991565	train	2.7140279599095264E-4	60.634295453582276	0.6113299497386503
99.4432569961	32.7582889591	train	2.9099951885653116E-4	63.81875571833734	0.6277610490998681
99.4752833691	32.7581715835	train	3.0828952416999414E-4	67.6148130320005	0.6411459474191405
99.5179848982	32.7580023517	train	3.411829145851482E-4	75.83157866599183	0.6641226395642337
99.5606860543	32.7578185702	train	3.312095986944258E-4	73.34609529346206	0.6574730423042935
99.6781120599	32.7572381542	train	2.3883246758292075E-4	56.05809806264773	0.5805579698611851
99.8595811237	32.7561247559	train	2.1170576316644084E-4	52.66124987371255	0.550947421126619
101.790530452	32.7279980942	train	2.095489737182271E-4	52.370932118184136	0.5484127190223265
101.939750953	32.7245852739	train	2.2686069541947803E-4	54.75206390411129	0.5679858461938847
101.982380691	32.7235776251	train	2.304713741459431E-4	55.0431482253573	0.5718562538172236
102.025008287	32.7225555109	train	2.2380237394585157E-4	54.349929550691165	0.564652368335719
102.216805163	32.7177770547	train	3.510892919056359E-4	77.88561440126989	0.6704768530593453
102.238113092	32.7172280466	train	3.3792246780266953E-4	74.91813258853334	0.6619773599003529
102.280727205	32.7161191933	train	3.405376240940794E-4	75.61197733670865	0.6637002211346624
102.525711749	32.7094630051	train	2.843499425139562E-4	62.62835529933324	0.6223436242954483
97.7884927185	32.7622363558	train	2.1392682897530664E-4	53.07905213984837	0.5535280944725293
97.8632112234	32.7629365759	train	2.0330931731509481E-4	51.68639399783979	0.540915937196907
97.8952342167	32.763223035	train	2.097631078676543E-4	52.39198175478439	0.5486656524902649
97.9592815324	32.7637714077	train	2.248879640048288E-4	54.53029626228911	0.5658415018766623
98.2795413258	32.7660222705	train	1.3710688148914558E-4	33.27265692093629	0.4427676333676384
98.9414894271	32.7680799538	train	1.6276306332828192E-4	43.3946955810201	0.4854035336603262
99.1763825916	32.7679694668	train	2.1253393975517084E-4	52.81832246302453	0.5519131664332744
99.1870595011	32.7679539818	train	2.4733631914186015E-4	57.02955354770778	0.5890527851062538
99.4219485265	32.7673831379	train	2.8891523950913425E-4	63.36998632850153	0.6260797810144058
99.8596677968	32.7651444613	train	2.1777376625490723E-4	53.6668731684575	0.5579283930163121
99.8916938842	32.764920629	train	2.3885646794201252E-4	56.06096469933456	0.5805824388811807
102.131882893	32.7289442143	train	2.785896232126473E-4	61.72468710387092	0.6175215867626749
102.142539139	32.7286772969	train	3.3348676593818427E-4	73.86634539620114	0.6590144090728571
102.366287005	32.7228633169	train	3.6344769350477E-4	80.760433035509	0.6780745816956438
102.398245654	32.7220002339	train	3.6902374671177467E-4	82.17594447594567	0.681389120125423
102.526066409	32.7184666634	train	3.891775275799942E-4	87.42068219390862	0.6928202712313813
102.558018074	32.7175629671	train	3.9912827771929787E-4	89.4894829639587	0.6981670873366158
102.920033554	32.7067539543	train	2.3281803907303182E-4	55.321369961142715	0.5743347551573184
97.7349964221	32.7707274409	train	1.864090541672457E-4	49.2684455754311	0.5193017711148892
99.6141857989	32.775608775	train	2.7266717078415454E-4	60.75357656878561	0.6124337313542545
99.9665174701	32.773385952	train	2.507953146326724E-4	57.39566569072529	0.5924104653910813
99.998545532	32.7731347545	train	2.6288391296196926E-4	59.362694822918805	0.6037259937225009
100.105302744	32.7722383123	train	2.144215848994459E-4	53.18951289786326	0.5540989207292095
102.643582005	32.7241159103	train	3.90644699138493E-4	87.79985711303505	0.6936204986651657
102.782019213	32.720010911	train	3.5335549495096793E-4	78.36777362122471	0.6718968109838764
102.813962232	32.7190419654	train	3.770299745633936E-4	85.02975871230468	0.6860305966075705
102.856550528	32.7177374203	train	3.555202292396535E-4	78.93953143890272	0.6732418095122094
98.0338106153	32.782408647	train	1.4923365548896828E-4	38.17490289839463	0.46376742986632813
98.5143197977	32.7851934383	train	1.6203115772929467E-4	43.132092034622794	0.48427784592069884
98.5783919919	32.785425483	train	1.6190268444336785E-4	43.073728835609636	0.4840797427258722
98.8240074935	32.7860113807	train	1.328478101814596E-4	31.302837735592156	0.4349965308369895
99.7850973155	32.7836746167	train	2.1015853792717405E-4	52.43085299076414	0.5491319872300204
102.334998374	32.7417291513	train	3.7331608901369014E-4	83.74812733889452	0.6838944639258124
102.622646071	32.7337366059	train	3.7373397841121805E-4	83.89034634485417	0.6841362734977182
102.697202445	32.7315570364	train	3.7117599016572714E-4	82.89243602675585	0.682650280726781
99.3152770486	32.7947588703	train	2.5610981865027417E-4	58.209249058074455	0.5974637187480414
101.812982402	32.7635607791	train	2.833239620422526E-4	62.44369073666134	0.6214936822233085
102.44189437	32.7478501388	train	3.51255341197367E-4	77.94554495455583	0.6705813134063575
102.740178917	32.7392932056	train	3.760161581267847E-4	84.68212006161778	0.6854503452737084
102.931864487	32.7334187302	train	2.2231519986280263E-4	54.15346208340104	0.5630127338074612
97.8520737755	32.7989147878	train	1.9857891263015787E-4	51.088716263813716	0.535064487020998
97.8947882259	32.7992990796	train	1.7644708161598192E-4	47.27394035860506	0.5055805199124119
98.5249025236	32.8032751172	train	1.5279390346302463E-4	39.47359330789502	0.46963540467549697
98.9201032403	32.8041508765	train	1.5564299489890208E-4	40.67799533795625	0.47423955085531766
99.0055535297	32.8041762413	train	1.6862824063391103E-4	45.23468884394551	0.49424988561118277
99.283265583	32.8038559848	train	2.7422206066585083E-4	61.02802480538785	0.6137825630586229
99.3473520624	32.8036946193	train	2.7324498250564397E-4	60.85534507687062	0.6129360685095646
99.4648424025	32.8033136046	train	2.9204389017516814E-4	64.11751939821099	0.6285978102165785
99.4755232264	32.8032735012	train	3.030747927524982E-4	66.54994542433401	0.6372115014147638
99.550288367	32.8029672711	train	3.140213692474478E-4	68.98659954458533	0.6453732570686189
100.073601084	32.7995740912	train	2.45260654969785E-4	56.79722743371738	0.5870112274257944
101.75994144	32.7737575648	train	2.112884428298656E-4	52.57879818169104	0.5504592004858132
102.303696177	32.7605879588	train	3.119391967103653E-4	68.52831287523259	0.6438491958732593
102.346328109	32.7594554917	train	3.2281480050825077E-4	71.56345367321049	0.6516683631905028
102.921611515	32.7427523197	train	3.082597193454262E-4	67.60914153379514	0.6411237025692441
97.7665228316	32.8071210786	train	1.9916187723175883E-4	51.145613630353736	0.5357936527658447
97.8199193117	32.8076357544	train	2.191870755357748E-4	53.797723045643714	0.5595232915574773
98.5675822691	32.8124503182	train	1.550554233901954E-4	40.3855858053285	0.47329658698511706
99.4221615435	32.8124853191	train	2.5904624827456294E-4	58.60035999717038	0.6002024225462476
99.8601017429	32.81024279	train	2.0757726888593977E-4	52.10100445413547	0.546070365633123
99.9669078079	32.8094635175	train	2.457176896615901E-4	56.848100242378266	0.5874624918865236
102.442588022	32.7658589383	train	3.7923495405540553E-4	85.47289805697547	0.6872852406840213
102.485216304	32.7646790556	train	4.070984351272355E-4	90.99795174292103	0.702317271887095
102.623740771	32.7607445624	train	4.697151348430164E-4	97.50487106309836	0.7313393285554733
97.7557180104	32.8160339287	train	2.3800321529946075E-4	55.93069046367075	0.5797107674841628
100.020412323	32.8180589374	train	2.716456457499278E-4	60.6570288532477	0.6115424417504002
102.133776927	32.7829874386	train	2.9100182119890666E-4	63.819340023681875	0.6277628979072218
102.549511769	32.7718854662	train	4.596381449191357E-4	96.78246286773734	0.7270569281240743
102.560168569	32.7715827086	train	4.775413071609135E-4	98.03848548373736	0.7345736105296974
102.688037566	32.7678791214	train	3.845693208966943E-4	86.38105398752846	0.6902794459120265
102.730655307	32.7666156793	train	3.7499959826097347E-4	84.2748242781177	0.6848663663027034
102.794576886	32.7646934209	train	3.5247940599941106E-4	78.21401846349347	0.6713493244226899
102.837187872	32.7633938561	train	3.6676807417975306E-4	81.4095481143272	0.6800565497449208
102.84784019	32.763066708	train	4.3052059800122926E-4	94.72363879202157	0.7138786902557472
102.890447728	32.7617490894	train	3.683853350928863E-4	81.91900699785432	0.6810130970341877
98.1615162565	32.8284299057	train	1.2517740644919288E-4	28.335150819187568	0.42044033913032386
98.5140744399	32.8302950922	train	1.7134607906548342E-4	45.98315517420529	0.49824684756074783
98.7277587903	32.8309422366	train	1.2306341859833487E-4	27.61497449175936	0.41629582412893223
99.2619827236	32.8309641278	train	2.9182799835168364E-4	64.02901332467817	0.6284251440482614
101.72877106	32.8014901498	train	2.448765440389373E-4	56.75634224888762	0.586631201800192
102.230061586	32.7895539357	train	2.9433848711291587E-4	64.52697415123488	0.6304231173309974
97.7020554778	32.8335283734	train	1.7463484968382532E-4	46.810862837980814	0.5029997682108539
98.599506849	32.8396181178	train	1.6458500758248973E-4	43.95429603974601	0.48818449914132234
98.7170458134	32.8399390486	train	1.2034721080344629E-4	26.653766295508298	0.4108828275474564
98.9414421321	32.8402452062	train	1.6849924263018215E-4	45.18931134607012	0.49405859243293765
99.1765251636	32.8401344149	train	2.407617390107614E-4	56.306492735196855	0.582515847528906
99.3688631895	32.8397153368	train	2.480964859015083E-4	57.11937344752922	0.5897954205958585
99.8283102638	32.8375178706	train	2.1374667903272977E-4	53.038831299141926	0.553319882756125
101.963753623	32.805160864	train	3.3656385747192735E-4	74.61106268994205	0.6610753232751443
102.187732018	32.7996543992	train	3.227567998689396E-4	71.55028901216993	0.6516275735616659
102.667467188	32.7865097577	train	4.0282944462222007E-4	90.25346031555668	0.7001086414312085
97.7873911106	32.8434040986	train	1.631768703863284E-4	43.520741374226645	0.48603780654612194
97.84080971	32.8439103646	train	1.759569163168521E-4	47.15039101983042	0.5048851364161386
97.8621775192	32.8441064883	train	1.6328962825777062E-4	43.55409266852567	0.4862103679471155
97.90491375	32.8444877935	train	1.6823091027641602E-4	45.09492034418677	0.49366021420324624
97.9369664435	32.8447641974	train	1.8014956185758013E-4	47.96138264360792	0.5107706838469342
98.3216287195	32.8474407577	train	1.4449406282931762E-4	36.417256929878086	0.45575116620156586
98.5246623457	32.8483767107	train	1.6550361286261784E-4	44.18295928780412	0.4895752660931715
98.5567210797	32.8484943814	train	1.5695637031388674E-4	41.25698024543498	0.47633516098362244
98.5994663361	32.8486385002	train	1.6143105434752712E-4	42.90963478151021	0.4833511919888899
98.7063306752	32.8489349187	train	1.2993292669477894E-4	30.006575248721166	0.42955189629590235
98.9841829568	32.8492785084	train	1.6270360566510852E-4	43.37654394236786	0.4853122698220182
99.0696764573	32.8492601101	train	1.6229436296519797E-4	43.25160755547724	0.4846832283012535
99.2192894502	32.8490873672	train	3.1273957162903363E-4	68.77795904715302	0.644436583439932
99.3582140917	32.8487667998	train	2.6987962172688666E-4	60.48495121544527	0.6099918619175486
99.3902732749	32.8486709208	train	2.4104854102314897E-4	56.357763096775074	0.5828053426213473
99.4437048881	32.8484928717	train	2.910065499098516E-4	63.820540110648636	0.6277666950587922
101.804015968	32.8178590076	train	2.641508467507813E-4	59.51977278873673	0.6048756382878057
102.124059824	32.8102756762	train	3.0911528597131786E-4	67.7926552126619	0.6417611605445841
102.230713633	32.8075665106	train	3.046867979174379E-4	67.01638977637707	0.6384369195295772
102.316026241	32.805333925	train	3.357666055201217E-4	74.45757906650705	0.6605437503296132
102.390666951	32.8033328508	train	3.165162281323134E-4	69.81624619257737	0.6471822968470515
102.550585966	32.7988954269	train	4.1597159393453746E-4	92.69741820672151	0.7068054294406604
103.157937113	32.7801776566	train	1.6287288374347293E-4	43.42822230216574	0.4855720161397986
101.708253698	32.8289852517	train	2.1538802171424328E-4	53.391210281884625	0.5552097505395448
102.145709386	32.8187481054	train	3.2171076619263387E-4	71.31019461480867	0.650890294940182
102.572266349	32.8072914619	train	4.926726243884881E-4	98.92039735862521	0.7406110472320607
102.60424814	32.8063737949	train	5.300624417752908E-4	99.82656214846187	0.7544145026056235
102.678866626	32.8042008983	train	4.2940141337051196E-4	94.59666717366326	0.7133467178078997
102.742818886	32.802303132	train	3.5821811443676664E-4	79.65151536815388	0.6749027098597482
102.94529394	32.7960787941	train	3.0916115092588715E-4	67.81076064867642	0.6417952692497552
97.7550887185	32.8611263103	train	2.1462716432389483E-4	53.235411204379545	0.5543356796296931
98.4604362714	32.8661570991	train	1.6713989661507853E-4	44.78510678860811	0.4920339646292599
99.1765787594	32.8671960555	train	2.5905863766937515E-4	58.6025106776393	0.6002138987492415
99.3048435006	32.8669492579	train	2.5311395684799115E-4	57.67746532012835	0.594630644219231
99.3262207872	32.8668953398	train	2.2560010956886742E-4	54.61035320323819	0.5666180496491545
99.914059706	32.8639813175	train	2.437482148049599E-4	56.66453852581001	0.5855108175057286
102.444672688	32.8198849472	train	3.6066272738388206E-4	80.1608686464804	0.676393173583644
102.508652702	32.8181060393	train	4.0808868563280663E-4	91.22100819062874	0.7028249533759309
102.796490974	32.8096975882	train	3.612751180175184E-4	80.22821269661715	0.6767644058113699
102.849780984	32.808068082	train	3.7228063731524843E-4	83.42591227856481	0.683293706816629
102.924379719	32.8057487976	train	3.634675657870985E-4	80.765448137655	0.6780865166967522
98.6421032163	32.875829221	train	1.3056028589140904E-4	30.277449339589992	0.43073256765223716
101.655427618	32.8481510488	train	2.003938002142549E-4	51.27159511281067	0.5373270300979548
102.274363149	32.8334750677	train	3.085747876246183E-4	67.66909522269981	0.6413587145581598
102.349030575	32.8314973225	train	3.163145751651163E-4	69.7713146171113	0.6470367627559201
98.1289385862	32.8823283657	train	1.3682920825212503E-4	33.13283912436016	0.44226751065234277
98.1396280211	32.8824023607	train	1.19243171727246E-4	26.252994564943798	0.40865383719179904
98.4175655617	32.884005582	train	1.6968366374810716E-4	45.50659983430525	0.4958095726588513
98.4389462177	32.8841033253	train	1.6864276117481745E-4	45.2397967199985	0.49427140929332425
99.1979964195	32.8852050615	train	2.824560046654884E-4	62.262063697731804	0.6207716566180858
99.807350333	32.8827558839	train	2.270323883660621E-4	54.765061059252375	0.5681714735746729
99.9356232628	32.8818620271	train	2.2439322957767767E-4	54.45701056187832	0.5653003863794217
101.548929139	32.8593840726	train	9.89343651932786E-5	21.226673051204898	0.3644175836916098
101.879867571	32.8521993749	train	3.4139473478607787E-4	75.92443109045033	0.6642610695227497
102.082640061	32.8473640922	train	3.297941824287502E-4	73.11666577741975	0.6565079342766247
102.189342494	32.8446875173	train	3.6620581757331144E-4	81.27197440640725	0.6797226513783629
102.232019472	32.8435914701	train	3.681463117412177E-4	81.78626358382722	0.6808720843243015
102.296030563	32.8419201749	train	3.8577547578907354E-4	86.67247739520253	0.690948535382371
102.317366411	32.8413558181	train	3.4164533326355836E-4	76.03421970361867	0.6644246948030321
102.701305806	32.830577236	train	3.684675081100474E-4	81.96464240026468	0.6810615465284826
102.935830619	32.8234124644	train	3.2623123043809435E-4	72.38998319092957	0.6540542711739207
97.7760882291	32.8883926521	train	1.8509967629485121E-4	49.053324420085936	0.5175419140831345
97.8509121063	32.8891026424	train	1.7319657635216857E-4	46.44186837482767	0.5009323051607567
98.3319763477	32.8925979867	train	1.49043321810445E-4	38.09936224967288	0.46345006470102684
99.892956719	32.8911940372	train	2.745419048414507E-4	61.096876086344686	0.6140588572033701
99.9357180576	32.8908813629	train	2.4912416605347255E-4	57.240802235523894	0.5907951432461109
100.010548753	32.8902990068	train	2.181471726507362E-4	53.69951147055543	0.5583508981645474
101.890833422	32.8609621327	train	3.3468326825781267E-4	74.19826311275536	0.6598187501042446
102.114967274	32.8555778752	train	3.1974761786645586E-4	70.79832400345339	0.6494981462138052
102.445717113	32.8468977324	train	3.522827784087433E-4	78.17555689237689	0.6712261965228461
102.552379486	32.843911699	train	3.6879197650843535E-4	82.09438509113433	0.6812527105104685
102.584375102	32.8429982102	train	4.344831499510722E-4	95.20944465023068	0.7157464087214721
102.605704706	32.8423846859	train	4.6573618931023764E-4	97.19516316838687	0.7296645578480055
98.3639854971	32.9017851859	train	1.5389580162116162E-4	39.93895336777754	0.4714256080844468
101.378559604	32.8807757739	train	1.0513491790498568E-4	22.787509074540242	0.37860969566823105
102.680725236	32.8492107411	train	3.925237367872593E-4	88.18098408804423	0.6946392979025263
102.691389718	32.8488961691	train	3.389758955623794E-4	75.14413815793588	0.6626734754240985
102.734045977	32.84762882	train	3.4546862220809747E-4	76.79972833890561	0.6669014333176394
102.819350398	32.8450506368	train	3.73847943150848E-4	83.92926476470892	0.6842021544243816
102.861998499	32.8437398091	train	3.647133454487525E-4	81.04957138401876	0.6788329511274716
103.213736439	32.8323730338	train	1.4010770654899042E-4	34.6435899764098	0.44811580392556305
99.1659740369	32.9123131847	train	2.1295704117649402E-4	52.893562836519315	0.5524049479738081
101.218554116	32.8927356596	train	1.0933805373519078E-4	23.805637503155932	0.38787497067692767
102.361055895	32.8672312971	train	3.0675051149496856E-4	67.39546652313841	0.6399936875233807
102.777081416	32.8553479113	train	3.542211202088664E-4	78.53465736086164	0.6724359699802587
102.926362296	32.8507457657	train	3.8629784606968324E-4	86.85088614474604	0.6912374132144959
103.032970367	32.8473498615	train	2.8583051532754674E-4	62.86742221021761	0.623563452447693
97.7115638768	32.9148031708	train	1.5870418638965977E-4	41.98543458658405	0.47909818901134255
98.5563616697	32.9206565742	train	1.433392981990021E-4	36.01888175812556	0.45376162256611186
101.592687149	32.8945513119	train	1.5917295668130588E-4	42.1340213689914	0.4798342909227824
101.678132491	32.8927492858	train	2.627009840307665E-4	59.34001478655358	0.6035594469063286
101.699492627	32.892289671	train	3.1140647350337845E-4	68.43442886393545	0.6434571584320705
102.083888007	32.8833939769	train	3.174522195376518E-4	70.05409184212363	0.6478562388227301
102.404080724	32.8750805956	train	3.3962173993765636E-4	75.2636906918306	0.6630988398429453
102.478772962	32.8730231699	train	3.733326385156923E-4	83.75329066772763	0.6839040472514556
103.171955332	32.851796531	train	1.5711896370181486E-4	41.32692019370565	0.47659343204188753
103.182613816	32.8514400818	train	1.1229402958967895E-4	24.592018036885396	0.3942272709239827
103.299844627	32.8474594596	train	1.1663104579977592E-4	25.638078765687233	0.4033123372216179
103.321156824	32.8467239579	train	1.2712714805552313E-4	28.953331029480008	0.4242110118832572
97.6151992472	32.9227920535	train	1.3531959635896003E-4	32.31038036668394	0.43953273450092345
97.8183652878	32.9248781975	train	1.7273847197328015E-4	46.29997133079727	0.5002701809852268
98.1391917669	32.9274998349	train	1.29571940319652E-4	29.862099560240317	0.4288703082437288
98.3530963712	32.9287901102	train	1.762119350619254E-4	47.21743708443923	0.5052471681465971
98.5563166533	32.9296767894	train	1.334150495661194E-4	31.553891625380896	0.4360440042026779
99.8826242076	32.9273476657	train	2.4088961302153614E-4	56.3293522218312	0.582644971897399
99.9467922257	32.9268780099	train	2.4425274831745377E-4	56.705588649718514	0.5860125482059482
101.892004395	32.8969982564	train	2.998172191930441E-4	65.8280831959595	0.6347096226991935
102.169606454	32.8902637494	train	3.7521639068495335E-4	84.3393439181812	0.684991087990161
102.190956562	32.8897202406	train	3.9894198191800176E-4	89.44452929198098	0.6980686957228712
102.222980643	32.8888981582	train	4.06722665930708E-4	90.87692047639969	0.7021241682916054
102.329718058	32.8860987981	train	4.120397870717129E-4	91.89858691396488	0.7048334813793018
102.383081164	32.88466504	train	3.593312329579458E-4	80.01444539561417	0.6755830695084933
102.468454176	32.8823237894	train	3.2123134441156063E-4	71.20889173485	0.6505513389269755
103.087094028	32.8636131237	train	2.599705530082774E-4	58.7608104605112	0.6010567939185935
97.7647731971	32.9333795972	train	2.075306610403543E-4	52.091885261438186	0.5460147022456914
99.7971455311	32.9369422338	train	2.2813485669514533E-4	54.84844596948109	0.5693596268581947
99.8292339117	32.936733412	train	2.136735566847153E-4	53.02250577458442	0.5532353147939456
102.394097025	32.8933802277	train	3.020940950845345E-4	66.2578564294094	0.6364619199465487
102.490149249	32.8907331527	train	3.3457741221844576E-4	74.16677519775027	0.6597477420997582
102.532835056	32.8895330566	train	3.676432176471743E-4	81.64085037247197	0.6805748743583268
102.596858977	32.8877056692	train	3.710205988118032E-4	82.84715222798117	0.6825595597952718
102.650207789	32.8861578798	train	3.7584232772629406E-4	84.56012629957449	0.6853506390939774
102.948883435	32.8770711095	train	2.9515113574086186E-4	64.67555467122244	0.6310652687175999
97.8502126135	32.9432147124	train	1.569251091633615E-4	41.244907324716465	0.4762854750711331
98.1069260393	32.9453134661	train	1.3162748666380059E-4	30.83089959597917	0.4327298189115995
98.3422673065	32.9467740346	train	1.554797509540205E-4	40.60314543354336	0.4739779077727143
99.9148941172	32.9451555893	train	2.580557088360701E-4	58.454057953056044	0.5992827563146833
101.208765782	32.9289799838	train	1.3611854708152902E-4	32.76546145324802	0.4409834264774563
102.682587989	32.8942201659	train	3.527280645880163E-4	78.26170024234865	0.6715049020577956
102.767942089	32.8916738601	train	3.25207318843781E-4	72.13764123416524	0.6533426462831753
102.917285462	32.8870781005	train	3.1199276982877606E-4	68.5450229489957	0.6438885732738908
102.949283157	32.8860701693	train	2.6709568454069373E-4	60.117317737147786	0.6075222516639637
102.98127925	32.8850540792	train	2.487476772743624E-4	57.196317016992076	0.5904294627450569
103.04526658	32.8829974277	train	2.588605305531903E-4	58.56812117661918	0.600030314624629
97.7217369372	32.9509858261	train	2.426192908177017E-4	56.57268641209972	0.5843837479932497
98.235214236	32.955184727	train	1.2051427861385427E-4	26.724704586724656	0.41121866472878704
102.608259947	32.9054031072	train	4.015499941443868E-4	90.0119259625598	0.6994402998833282
102.885679638	32.8970776017	train	3.194431910700121E-4	70.63119481611515	0.6492812697437765
103.120327228	32.8895539291	train	2.2249743792605435E-4	54.17283183400371	0.5632143180335015
103.226955829	32.8859890817	train	1.6635700586745155E-4	44.49034121287527	0.4908605463040891
102.096131638	32.9281665947	train	2.9228396430714553E-4	64.21593943206997	0.6287896285917395
102.13885251	32.9270999413	train	3.5297950112560467E-4	78.30420810408079	0.6716620680642525
102.149532375	32.9268310012	train	4.099393890769069E-4	91.57877674201771	0.7037691441335631
102.224287418	32.9249229244	train	4.0605604633747413E-4	90.69754872358399	0.7017809827712712
103.056751937	32.9006472061	train	2.609676633518413E-4	58.99226437228851	0.6019743774370895
103.184730325	32.8964222967	train	1.5205759540351678E-4	39.15115482558855	0.4684323846057117
103.291358277	32.892801875	train	1.4416413400997958E-4	36.29075872125458	0.4551842123329916
97.6893822094	32.9686894877	train	1.8361635176531097E-4	48.73207211107338	0.5155326335549741
98.2671608516	32.9734164733	train	1.482801609641714E-4	37.75864416247866	0.46217377730637843
98.342066797	32.9738335523	train	1.4609737218037434E-4	37.008244291805724	0.45848959791181665
98.3527677695	32.973889468	train	1.7250252464706253E-4	46.23747557385772	0.4999284670132943
99.9044728782	32.9722913931	train	2.662641500985273E-4	59.98891535987859	0.6067785259667247
102.192574228	32.9347525685	train	4.1672814945648923E-4	92.81530097335298	0.7071818514411323
102.416827974	32.9288160487	train	2.969013454611494E-4	64.98269748391917	0.632440726598815
102.544942705	32.9252435697	train	3.2586051172997505E-4	72.27641792764223	0.6537969570437445
102.566292942	32.9246354237	train	3.621478901458766E-4	80.41132734005053	0.6772920121951288
102.843786031	32.9163986999	train	3.1418258582996167E-4	69.01283301887011	0.645490716822098
97.5715601329	32.9764166482	train	1.793499116248684E-4	47.84052475256433	0.5096589750279101
97.6357531226	32.9771345123	train	1.9686220909984002E-4	50.877422590756304	0.5329038861180289
97.6678504587	32.9774810758	train	2.576397713611332E-4	58.407175409116334	0.5988953166374472
98.1172642728	32.9814669005	train	1.4330849783434683E-4	36.008953302228505	0.4537083574469281
102.289024701	32.9412630686	train	3.922156021586975E-4	88.02863261213211	0.6944726944634254
102.310384525	32.9406984012	train	3.9124255468012456E-4	87.8869246774649	0.6939453877881094
102.363781458	32.9392707973	train	3.3785259170157844E-4	74.8958503690601	0.6619310834568488
102.481241253	32.9360499603	train	3.159841969405386E-4	69.60835591178744	0.6467980672516715
102.620032796	32.932101574	train	3.7187827871561056E-4	83.28006779844405	0.6830596464946648
102.673406861	32.9305420389	train	3.525787965135869E-4	78.23345986190712	0.6714115275284248
102.844175715	32.9253988313	train	2.865671105866706E-4	62.98523307570193	0.6241673947280543
102.854847314	32.9250696582	train	2.4330006529352477E-4	56.628075946975514	0.5850641366084061
99.0269734658	32.9936044649	train	1.943388576033213E-4	50.517030398193675	0.5296913557256376
102.684454892	32.9392291723	train	3.177923366489151E-4	70.26217443442444	0.648100496044993
102.897927202	32.9327434316	train	2.536385715747802E-4	57.75932506645613	0.595129629421644
102.972626081	32.9303875627	train	2.5064655134272927E-4	57.38218608183273	0.5922671889652636
103.025977055	32.9286775583	train	3.0682787184940644E-4	67.40430340370428	0.6400517838764982
103.079323487	32.9269448606	train	3.382773245295655E-4	75.02308905600079	0.6622121734235922
97.7424905828	32.9962940889	train	2.078873650496698E-4	52.16167721504557	0.546440363829368
98.9734505092	33.0026249365	train	2.2080276280647432E-4	53.99032742592651	0.5613325306384029
99.0912070062	33.0025944419	train	1.888600778880727E-4	49.7017226847796	0.5225617704110201
99.2089630022	33.0024528723	train	1.9536221532926633E-4	50.66281849713991	0.5309995251528847
102.033277497	32.9657703641	train	2.9717904990473964E-4	65.0330931577172	0.6326580272592421
102.941013056	32.9404017413	train	2.7837425025381676E-4	61.698815222871154	0.6173389060525566
103.133084383	32.9341864209	train	2.9909221057630324E-4	65.60100896139063	0.6341481004184658
103.143753266	32.9338325011	train	2.875847533762776E-4	63.134366741362676	0.6249985898658456
103.218430188	32.9313296569	train	2.658309842450516E-4	59.85121607937427	0.606389984065714
103.282431564	32.9291489853	train	2.16828431337155E-4	53.58424435713031	0.5568551345512041
103.325095292	32.9276770686	train	1.7587150410729708E-4	47.12793560182355	0.5047637643866653
98.9734478068	33.0116453035	train	2.7779946553735884E-4	61.62976866351927	0.6168505146097741
99.0376851846	33.0116424388	train	2.1368515062806622E-4	53.0250942747083	0.5532487256372982
99.134041103	33.0115761569	train	2.3935082726418979E-4	56.12001167292412	0.5810858174034299
102.001524864	32.9755534586	train	1.8744470906543345E-4	49.47593948215684	0.5206846660542326
102.087017616	32.9734675941	train	3.1645672356312566E-4	69.80298760244503	0.6471393645451711
102.16181645	32.9715945586	train	3.9996654603507314E-4	89.66752864064162	0.6986090241395788
102.215239907	32.9702293105	train	3.981448347916784E-4	89.25219500443085	0.6976469591664574
102.781293211	32.9543570954	train	3.098458037731533E-4	68.0647766339124	0.642303658680053
103.240194739	32.9396020959	train	2.4045862806744623E-4	56.252328960852026	0.5822094533581045
97.5281673409	33.011989359	train	2.1596896745383162E-4	53.509117507514915	0.5558748345249959
97.6994192002	33.0138916077	train	1.874574762556974E-4	49.478497394247455	0.5207016642510441
97.945619713	33.0162145441	train	1.3831590679868006E-4	33.851912217285836	0.4449348183931391
99.0805182733	33.0206425091	train	2.135265660278472E-4	52.994841774312455	0.5530652192253227
99.1982983195	33.0205109471	train	2.2713505698531832E-4	54.77282637402301	0.5682823984844718
101.264045286	33.0001306102	train	1.6215924188804428E-4	43.190278459867606	0.4844751977023474
102.098018397	32.9822099396	train	3.7052890408408213E-4	82.6709676338599	0.6822721554302879
102.268991838	32.9778469553	train	4.126886479027393E-4	92.00773002168171	0.7051607348419321
102.397197178	32.9744214837	train	2.9641233563356843E-4	64.89823069210071	0.6320574562190862
102.55742264	32.9699550698	train	4.1120300538895633E-4	91.7582527898757	0.7044103758293283
102.642861524	32.9674891751	train	3.2772749192882037E-4	72.75663501880845	0.6550889435798241
97.6029458092	33.0218681548	train	1.7608069947174117E-4	47.18293440560306	0.5050609285872201
98.6843173705	33.0292895216	train	1.324210440774488E-4	31.14958102743098	0.4342058891039312
98.8770668184	33.029628271	train	1.7542140097130568E-4	47.00960059892941	0.5041231767658152
101.189390387	33.0104805184	train	1.1621502611049445E-4	25.531518828373926	0.40245270337143535
102.440276966	32.9822545895	train	2.574026027308327E-4	58.380442860593575	0.5986740619467162
102.707310321	32.9746029973	train	2.727441088048239E-4	60.76712746657348	0.6125006948608994
102.888833621	32.9690748262	train	1.6711195128369408E-4	44.777775752231044	0.4919921724881572
102.91018601	32.9684071651	train	1.9101342519444047E-4	50.05083886441723	0.5253895713098693
102.942213267	32.9673988521	train	2.6988913459410826E-4	60.48622583632536	0.610000247432058
97.5813929167	33.0306441878	train	1.8124035247756574E-4	48.241183460039124	0.5122790457744144
101.959677841	33.0035994581	train	1.6500354022551227E-4	44.06596016595936	0.48881909564018133
102.312402674	32.9947302839	train	3.860601522622527E-4	86.76589926800983	0.6911060323109934
102.504730314	32.9894736199	train	3.0003113752599794E-4	65.86270238669529	0.6348749741908318
102.793124563	32.9810348562	train	2.897323579128389E-4	63.565379885002834	0.62674071007202
102.825160822	32.98005623	train	2.3628175364079752E-4	55.654517658116994	0.577941070175153
103.006669848	32.9743559779	train	3.192457460236839E-4	70.51685723740192	0.6491404645205624
103.017345243	32.9740124819	train	3.8597452908731587E-4	86.73780043262322	0.691058678271293
103.081393783	32.9719324123	train	4.2495004515845483E-4	94.03404218970701	0.7112111610293571
103.124089128	32.9705275181	train	3.7156688575472666E-4	83.00634993989945	0.682878265150252
103.145435685	32.969819618	train	3.624922729316706E-4	80.49616833755887	0.6774997241626591
103.348190076	32.9629133445	train	1.471856550417444E-4	37.29627811095811	0.4603327236211039
103.710834717	32.9497372296	train	2.8649588140305622E-5	3.4204546030905885	0.14239253298563573
97.8489253392	33.0424189206	train	1.240433434474461E-4	27.962062882278072	0.41822433194561487
98.8449101019	33.0476330666	train	1.726224936817611E-4	46.264047254327664	0.5001022722024837
101.628464464	33.0200354331	train	2.3765510367875094E-4	55.867259004105335	0.5793540998307981
101.885131623	33.0143618001	train	1.5192547206867725E-4	39.116407567813965	0.468215936575103
101.959978986	33.0126077513	train	2.3811166548654608E-4	55.9504518081583	0.5798217596705059
101.981362747	33.0120983663	train	2.975644097001199E-4	65.10494052051425	0.632959141744067
102.024128644	33.0110686277	train	3.679824059194918E-4	81.73883259624385	0.6807753153983874
102.088273368	33.0094966027	train	3.3703657658711706E-4	74.69663273934324	0.6613897263351463
102.109653829	33.0089652843	train	3.757811962392757E-4	84.51722436723341	0.6853155600812432
102.141723462	33.0081614548	train	3.9010107694909956E-4	87.67117739826062	0.693324481928336
102.729426456	32.9919687589	train	2.768914890053595E-4	61.52069712123272	0.6160764666271281
103.188551925	32.9773891608	train	3.176303671264484E-4	70.16315903996306	0.6479842188975427
103.305947933	32.9733894183	train	2.0854737575396333E-4	52.27247387028812	0.5472258657750734
97.8380991534	33.0513381065	train	1.3145467259815385E-4	30.745494836366024	0.43240735131282776
97.8595169008	33.0515357834	train	1.3133014288469464E-4	30.689032261859428	0.4321747539815978
97.9344806238	33.052198701	train	1.4700242945643095E-4	37.23577065245844	0.460023289992738
97.9773181131	33.0525572897	train	1.528221214288419E-4	39.4924827382172	0.46968140038961986
99.0162810192	33.0567487091	train	2.7425397727857243E-4	61.034895337469806	0.6138101516675885
102.184805017	33.0160832784	train	4.053416755636965E-4	90.53647931116087	0.7014123353892675
102.248943453	33.0144284716	train	3.9258427910523114E-4	88.21094541904695	0.6946720108055874
102.345141138	33.011884611	train	3.867052325552882E-4	87.00013645068645	0.6914623289106945
102.4306399	33.0095613172	train	3.0471612135335105E-4	67.02456397021508	0.6384591340328799
102.505443169	33.0074805209	train	2.8915476605298853E-4	63.43468115494499	0.6262737652607215
102.516128719	33.0071796147	train	3.382536642815296E-4	75.01898918405968	0.6621965272668692
103.295712862	32.9827525604	train	2.601973311203635E-4	58.8134310327772	0.6012658563100408
97.5702506307	33.0575744958	train	1.7530372401562282E-4	46.97986369313127	0.5039554253408896
98.1164548296	33.0626403423	train	1.409775082446229E-4	35.08224187936192	0.4496468559160006
98.9841443443	33.0657690534	train	2.897895850480178E-4	63.5762298588762	0.6267869109018944
102.430988991	33.0185654549	train	2.6772182943740006E-4	60.198260672643435	0.6080804224750622
102.559231397	33.0149697755	train	3.9934864308414816E-4	89.5409570107528	0.6982833899382969
102.687450593	33.011242711	train	2.9403475120127765E-4	64.4855876142533	0.6301825322790069
103.242778715	32.9935759293	train	2.971019780287536E-4	65.01872370064929	0.6325977451304593
97.9021290974	33.0699573662	train	1.3140189031652248E-4	30.72156300976453	0.43230878752795
101.907405209	33.040891293	train	1.7422266773048722E-4	46.707972201850154	0.5024090255462965
102.613026573	33.0224351601	train	4.256846882535493E-4	94.16459612741508	0.7115657978639035
102.826716831	33.0160570738	train	2.4659815019328934E-4	56.9461048380156	0.5883290622282676
102.944217182	33.0123936906	train	3.5457724609877056E-4	78.70549929682005	0.6726572706514984
102.997619331	33.0106920747	train	4.1186103298065615E-4	91.86851917665955	0.7047431989425961
103.018978927	33.0100050532	train	5.145543900352146E-4	99.52596510768852	0.7488716154136443
103.072374729	33.0082715654	train	4.748149067196013E-4	97.9247124136455	0.7334557610680951
98.9198513494	33.0837848409	train	2.1008859722399927E-4	52.42397773808102	0.5490495756011177
101.308475521	33.0624379161	train	1.4483963534205757E-4	36.56003503321126	0.4563437385354823
101.82212111	33.0518670381	train	1.7083214684374424E-4	45.82632624927609	0.49749588920338456
101.875609805	33.0506444793	train	2.2036442964722244E-4	53.938074191017655	0.5608431579959415
101.950488484	33.0488944374	train	3.343230800059686E-4	74.09112159180178	0.6595770153631071
103.104827511	33.0162176957	train	3.8169895404720303E-4	85.78525633509668	0.6886754580781799
103.158221307	33.0144471936	train	3.3967391824990127E-4	75.28529178260362	0.6631331585626205
103.190255331	33.0133739697	train	3.016435704807505E-4	66.16013065243081	0.6361165289357535
103.232964708	33.0119302643	train	2.556167056714917E-4	58.113165132619336	0.5970001259796005
103.318374239	33.0089991864	train	2.0364784619703944E-4	51.73491891476515	0.5413290507625641
103.350399605	33.0078850263	train	1.5500582164782302E-4	40.35755086653024	0.4732168288049411
98.8448309626	33.0927342842	train	1.7698599447338046E-4	47.38345035649882	0.5063428092849129
101.180246659	33.0737641898	train	7.352415480781552E-5	14.057354804363786	0.29878631545639145
101.89729967	33.0591577771	train	2.3405543714597658E-4	55.42115281224226	0.5756301507841882
102.089846206	33.0545325107	train	3.899141331326013E-4	87.60438512284048	0.6932225538306422
102.10054193	33.0542668544	train	3.8535320029061765E-4	86.5338998462192	0.6907146159156086
102.154018429	33.0529248454	train	4.006286221211016E-4	89.80604484413709	0.6989571583719455
102.186102615	33.0521086596	train	3.926395868311581E-4	88.23831624228296	0.6947018891697005
102.228879504	33.0510076038	train	3.7540450207842525E-4	84.39533082860802	0.6850992293792022
102.27165405	33.0498919124	train	3.885068818844805E-4	87.287150793095	0.6924530926520589
102.65651442	33.039192559	train	3.6360191347814655E-4	80.79839597129539	0.6781671807392395
102.848865475	33.0333990752	train	1.9525529711762025E-4	50.64758687048246	0.5308631909708409
98.4911574917	33.1008124853	train	1.7311375088976732E-4	46.41621333019853	0.5008127228023102
98.9198349785	33.101825311	train	3.020778167436861E-4	66.25431669422085	0.6364494517072202
102.325457758	33.0574817851	train	3.6823826522858254E-4	81.83733064384163	0.6809263473771099
102.35753811	33.0566214042	train	3.1428228933168257E-4	69.02909253546876	0.6455633202226233
102.41100231	33.0551691463	train	2.6734071642798635E-4	60.148993472831066	0.607740872213497
102.432386911	33.0545818428	train	2.6628782289040434E-4	59.996440713926795	0.6067997379259863
102.517919048	33.0521960648	train	3.466053027467949E-4	77.11097922250345	0.6676307435600188
97.9874077107	33.1067577415	train	1.5066165450763194E-4	38.61000718621892	0.4661365743421146
98.7697720739	33.1106586674	train	2.7358209654241656E-4	60.91472011427627	0.6132285472005262
101.74807218	33.080569781	train	1.6253644263704327E-4	43.32551127946946	0.48505551137639286
101.801581658	33.0793780584	train	1.5555803620502268E-4	40.63904044673177	0.47410341379435406
102.00488814	33.0746404933	train	4.099390226830108E-4	91.57872470175217	0.7037689578007379
102.036984745	33.0738622152	train	4.158626558553669E-4	92.68004490952082	0.7067511478911057
102.486200971	33.0621011354	train	3.2456117917841414E-4	71.99941819608458	0.6528920665653439
102.561044183	33.0599840678	train	3.9761717215113944E-4	89.18693495401617	0.697367146713559
102.796213418	33.053038951	train	2.5032514628433737E-4	57.35306320827387	0.5919572941811188
102.913767122	33.04940067	train	3.553061539917075E-4	78.89193869659397	0.673109291231172
98.2123741155	33.1174024036	train	1.6114435292611612E-4	42.82324232092658	0.48290730342052407
98.2230921594	33.1174696877	train	1.5452086615778263E-4	40.148984801736276	0.4724357598043237
101.341541529	33.0978899695	train	1.2011346424176259E-4	26.554515688086987	0.41041231024363806
101.598494433	33.0927955604	train	1.7541892993231759E-4	47.008972148209054	0.5041196554045613
102.753843969	33.063335457	train	2.868572041253244E-4	63.02998083585784	0.6244047139534532
102.828665739	33.0610577443	train	2.529872445943597E-4	57.65769341436738	0.5945099378953582
102.967597765	33.0567090228	train	3.994455549118663E-4	89.5608084906194	0.6983345088871388
103.021025125	33.0549953738	train	5.103352826673465E-4	99.43819090830193	0.7473200595200823
103.063763736	33.053608036	train	4.514584380681674E-4	96.44916577067887	0.7234791118382929
103.117182853	33.0518533461	train	3.411656491203719E-4	75.82401026478719	0.664111351106488
98.8662083163	33.1288398906	train	2.2430108913335133E-4	54.44031191094187	0.5651994587875071
101.737928761	33.098825213	train	2.1957772555859738E-4	53.84429202400834	0.5599621062485741
101.973397056	33.0934266745	train	4.4820435319505204E-4	96.01400671751664	0.7220295534184589
102.016202598	33.092397429	train	4.481072978455359E-4	96.00735842217962	0.7219860858933371
102.690080593	33.0742536761	train	3.2245869215359396E-4	71.48224545274944	0.6514177750001026
103.171022231	33.0590721961	train	3.2112318308694267E-4	71.18820434406112	0.6504747767667342
103.288529204	33.0550801832	train	2.4529386395645775E-4	56.80092394615969	0.5870440503957736
103.331253218	33.0536012059	train	2.1316029513326543E-4	52.92970760666438	0.5526408115757804
103.406012673	33.0509779301	train	1.0494223548326938E-4	22.71722852737979	0.3781782235122784
97.8263122769	33.1324030243	train	1.3396718858346444E-4	31.73748901284124	0.4370598695464879
97.8477495995	33.1326031547	train	1.2885642356228057E-4	29.584758311371186	0.4275144967201752
101.834553694	33.1056795473	train	2.005498942712831E-4	51.29368675323685	0.5375205979230271
102.08072125	33.0998332204	train	4.171245930642442E-4	92.87579968324842	0.7073787151223658
102.144926931	33.0982283055	train	3.843957175343245E-4	86.34916168175063	0.6901829044620971
102.679764288	33.0835716443	train	3.86118801373176E-4	86.78529124487835	0.6911384599232667
103.256917911	33.0651751754	train	2.564202142081918E-4	58.26971258055434	0.5977549858778137
103.353057531	33.0618504423	train	1.6682783425232107E-4	44.67850486533287	0.49156688580934066
98.1799686651	33.1442528085	train	1.5912293331287922E-4	42.119618703554416	0.4797558392615045
98.7482328637	33.1466976439	train	3.435888252308426E-4	76.51364080190314	0.6656882802761022
98.7911229473	33.1467769494	train	3.2169498266551073E-4	71.30656381549304	0.6508791462960503
101.256568156	33.1265101305	train	8.98601951635015E-5	18.76472369757696	0.3424392403325837
101.781313881	33.1158958184	train	2.2310781073366613E-4	54.237707243932526	0.5638881347057636
102.123844559	33.1077737263	train	4.083099441833675E-4	91.26892401733114	0.7029381515862239
102.380648009	33.1010658613	train	3.237217621608537E-4	71.76931076159947	0.652304954384648
102.455532647	33.0990099901	train	3.1621184309282775E-4	69.73858979252088	0.6469625742629238
102.509016975	33.0975140399	train	3.530896662192922E-4	78.3228326151208	0.6717308818378054
102.530409594	33.0969092514	train	3.6150936749852194E-4	80.25402302471336	0.6769061831245341
102.573192905	33.0956886908	train	4.0642177638554E-4	90.7800287441123	0.7019693638010162
102.605278685	33.094763661	train	4.3400150300400823E-4	95.15334432943385	0.7155206909594961
102.680139754	33.0925732348	train	4.4901766740220757E-4	96.23497594612626	0.7223932734729752
102.744299875	33.0906600536	train	3.7886253232304165E-4	85.39384824075151	0.6870740351593837
103.203928782	33.0759862747	train	2.8848845645117736E-4	63.264026504818304	0.6257336446824073
101.663810461	33.1274811056	train	1.972901140832848E-4	50.93885221234865	0.5334443135236964
101.910076228	33.1219686961	train	3.2146305475269415E-4	71.25321175415968	0.6507152426090287
102.691210247	33.1012581233	train	4.199194016902691E-4	93.30687753298223	0.7087590697527736
102.915762833	33.0943964572	train	3.419926886384645E-4	76.12138449994899	0.6646512327761086
102.937144776	33.0937219383	train	3.555039088684E-4	78.935903129554	0.6732317105510989
102.990596498	33.0920196506	train	3.866284431950585E-4	86.97200386427961	0.6914199590186308
98.2548654636	33.1627630608	train	1.3079542452315224E-4	30.422781303611224	0.4311738333521283
98.2655891287	33.1628267668	train	1.8173846488456365E-4	48.364022661408775	0.5129647541347211
101.471288382	33.1404678574	train	1.3835478069895013E-4	33.87078693238261	0.4450042204051683
101.76046546	33.1343916357	train	3.37838014557629E-4	74.89120198262036	0.661921427938165
101.781882457	33.133914887	train	3.181978675825954E-4	70.33323614399968	0.6483912881078305
102.392039032	33.1187836475	train	2.9284062317638235E-4	64.32296710807383	0.6292336356173385
102.777148619	33.1076922798	train	2.9949725114527143E-4	65.77630158976312	0.63446201871338
102.852005921	33.105397868	train	3.765160265961058E-4	84.87796163156804	0.6857367095824319
103.087215166	33.097895213	train	3.3077584656634757E-4	73.24552539669597	0.6571778632669105
103.097904401	33.0975436753	train	2.9827924888535073E-4	65.23821677532473	0.6335164013776923
101.514392011	33.1486214325	train	1.687338924973672E-4	45.26698972198692	0.49440645070922806
101.974916295	33.1384667756	train	4.0865713481607366E-4	91.3414066558793	0.7031156042524175
102.081980496	33.135861713	train	4.4938099702927754E-4	96.29679724399337	0.7225554497310466
102.156917122	33.1339835393	train	3.9253645533288644E-4	88.18727827313944	0.6946461707110936
102.210438983	33.1326144511	train	3.759343363898176E-4	84.62469776102273	0.6854034215810708
103.141082096	33.1051249994	train	3.001434342183952E-4	65.88087577351733	0.6349617157568943
103.365518949	33.0974525392	train	1.811667425740471E-4	48.219552521338045	0.5121775495877313
98.0938292455	33.1797346784	train	1.7352229244571682E-4	46.53485601010134	0.5014020148014465
98.1045545452	33.179812286	train	1.6868468616442996E-4	45.25454463137755	0.49433354409182234
98.7803104461	33.1828387996	train	3.429187067275336E-4	76.35108500950385	0.6652536706774199
101.675339723	33.1542824812	train	3.1845326276853063E-4	70.37798937247759	0.6485741765598326
102.039467271	33.1459222012	train	4.1796475692558303E-4	93.00401168797616	0.7077950451781101
102.103709012	33.144336584	train	4.118472527008278E-4	91.86620123343697	0.7047362367124332
102.232177133	33.141066178	train	3.6328183009255325E-4	80.7143039106625	0.6779749320350535
102.317810832	33.1388124756	train	2.676058424327275E-4	60.183266813096026	0.6079771468206769
102.360624074	33.1376636033	train	2.878594501066886E-4	63.17377914802188	0.6252223281890509
102.403434871	33.1365000538	train	3.1554614669519835E-4	69.41409409494423	0.6464810813562119
102.44624319	33.1353218301	train	3.6489942582513976E-4	81.07730043666552	0.6789441479625267
102.542552692	33.1326171891	train	4.62078811955341E-4	97.0035883729637	0.7281066144314547
103.323216889	33.1079394725	train	2.617433014098135E-4	59.18477854995306	0.6026852391433143
98.4477264554	33.190827596	train	1.7759319566603E-4	47.50692423764247	0.5071988808023155
101.332741202	33.1701922785	train	1.300050298113553E-4	30.03671160714701	0.42968784124841436
101.825581847	33.1599778635	train	2.6943752594890853E-4	60.42571518318681	0.6096017599265813
102.575018401	33.1407017142	train	4.350729953485452E-4	95.27004774887232	0.716022344873069
102.607120487	33.1397751039	train	4.6116558367917843E-4	96.9208494901264	0.7277147983019647
102.660620677	33.1382124225	train	4.722749436604968E-4	97.81871940147624	0.7324058473781536
102.682019592	33.1375809353	train	5.175139274414805E-4	99.59297883242884	0.749948648689262
102.724815407	33.1363069664	train	4.295034878181534E-4	94.60824753087543	0.7133953179475431
102.767608513	33.1350183408	train	3.7660403368676963E-4	84.90421159948521	0.6857870730524218
102.821096038	33.1333869527	train	4.056333220146269E-4	90.60221526380774	0.7015629480836719
101.172203808	33.1821153719	train	6.262942851318E-5	11.053690144490556	0.2663027355139459
101.322262414	33.1794053864	train	1.451268262554008E-4	36.701023514367	0.4568352198031619
102.971243633	33.1376957697	train	3.355884903636122E-4	74.41802771956979	0.660424762928982
103.088885087	33.133883949	train	3.0600116009712894E-4	67.30986804246064	0.6394299647901914
103.110272045	33.1331789988	train	2.729807642070894E-4	60.80880898033151	0.6127065244516817
98.0506365712	33.2064715809	train	1.6367281133532766E-4	43.66742978128375	0.48679591532519967
101.708306187	33.1806176546	train	3.749507050820281E-4	84.2606984937876	0.6848382241801325
101.740449764	33.1799137372	train	3.6327691403535586E-4	80.71293668076423	0.6779719775584733
101.794019887	33.17872213	train	3.512219263294652E-4	77.93348485179686	0.6705602976901271
101.997556796	33.1739842094	train	3.911683546124757E-4	87.87611869053185	0.6939051031378071
103.228318915	33.1382319516	train	3.9930172391104056E-4	89.53133599100032	0.6982586348375023
97.696492017	33.212284918	train	1.5064347752586258E-4	38.601684164942306	0.4661065490796115
98.0612687151	33.2155718247	train	1.4801168426497652E-4	37.63778680127743	0.46172333995006476
98.7051013223	33.2187635212	train	3.2829875255042164E-4	72.87340145389146	0.6554823425049179
98.7265638333	33.2188125376	train	3.773883455614685E-4	85.09821638686923	0.6862351961642921
98.7694890012	33.2188994642	train	3.148725987668726E-4	69.19772028856805	0.6459925709496366
101.44065115	33.1951731917	train	1.8071252462007132E-4	48.08607645018829	0.5115503205036837
101.815735442	33.1872482325	train	3.2690121080822775E-4	72.5736467794723	0.6545183324581142
102.06213506	33.1814262368	train	4.1468560906191655E-4	92.48493711253609	0.7061633659093763
102.126401319	33.1798274169	train	4.2412195598630993E-4	93.8302145255919	0.7108103676778146
102.17995262	33.1784697802	train	4.001447566843353E-4	89.70403342235028	0.6987028104080731
102.190662448	33.1781954947	train	3.7572073085990495E-4	84.48944885163853	0.6852808556052012
102.276335793	33.1759681215	train	2.9682472154558874E-4	64.9694622155075	0.6323807239697443
102.854368599	33.1593962419	train	4.014443898401091E-4	89.98832861889679	0.6993850026642889
103.04693633	33.1532780904	train	3.343485392266504E-4	74.09869468618277	0.6595941132059733
98.3723773226	33.2265499145	train	1.869786552773511E-4	49.38256540416739	0.5200633371299287
98.3938407586	33.2266563431	train	1.776063734641597E-4	47.50967776650789	0.5072174267980578
101.19431657	33.208779677	train	5.550214760934416E-5	9.124690682880155	0.2433727906957584
101.430181445	33.2043949826	train	1.4595190887172494E-4	36.96589780613546	0.45824228565059033
102.458713707	33.1800433526	train	4.048052614317455E-4	90.47604880441637	0.7011349219330165
102.50154068	33.1788447467	train	5.163837936342144E-4	99.56738886160451	0.7495384631054656
102.533659237	33.1779361501	train	5.472671154235716E-4	100.0	0.7602843369701704
102.597891993	33.176094168	train	5.022554843221615E-4	99.27010036874323	0.744294599156051
102.64071056	33.1748478219	train	4.2146931257783124E-4	93.45972623138046	0.709518971060317
98.0288809563	33.2333623155	train	1.6588676428234227E-4	44.2897075895174	0.4901531255039476
98.3401146488	33.2354027728	train	1.6964352021290848E-4	45.496472346270295	0.4957504252081511
98.6621071086	33.2366941644	train	2.8008196934898514E-4	62.042976642780474	0.6187826284859017
101.162371078	33.2183566134	train	6.379289153784298E-5	11.415206029560371	0.2699145336347894
101.183818217	33.2179818673	train	6.806329491598619E-5	12.564022025752607	0.2828719845142492
102.426942784	33.1899365916	train	3.038955716477448E-4	66.70069126315698	0.6378364793334762
102.705312747	33.1819519787	train	4.1071284525795405E-4	91.6886335531731	0.7041619701910302
102.748128984	33.1806684936	train	3.5416016634394574E-4	78.50541636327509	0.6723980625631207
102.780239371	33.1796962458	train	3.411935674311394E-4	75.83624839330454	0.6641296041996179
102.812348209	33.1787157418	train	3.8656367362887434E-4	86.94827485531592	0.6913842122129958
102.865859461	33.177063225	train	4.5480957923178415E-4	96.60304815291738	0.724956187776298
102.908665299	33.1757247062	train	3.8825153193749415E-4	87.24775747292954	0.6923130576890253
103.218920573	33.1655819906	train	3.0993490344248363E-4	68.0928777507348	0.6423697135983486
103.069578099	33.1795719597	train	3.1007986891324436E-4	68.13859836518465	0.6424771330581094
103.219352306	33.1745775967	train	2.782902361806236E-4	61.688722952626264	0.6172675974607581
103.240745581	33.1738494647	train	3.48680668582984E-4	77.52889415479008	0.668954121749277
97.6637603509	33.2480139177	train	1.4942938663726658E-4	38.2525857238001	0.46409340353082357
97.8569463079	33.2499397701	train	1.4508469171437262E-4	36.680338720149095	0.45676316891223845
98.6190954479	33.254609778	train	2.1110108670963586E-4	52.541781463909444	0.5502396681866976
101.291518046	33.234078381	train	1.1697416566837123E-4	25.725966028310822	0.40401947700506846
101.763294072	33.224487696	train	2.5216624231579797E-4	57.52958599605502	0.5937261044786974
102.106252846	33.2163912346	train	4.2484897239880776E-4	94.01607832767714	0.71116230156708
102.245539289	33.212832626	train	3.2695718906788516E-4	72.58604372637151	0.6545570493969959
102.331241655	33.2105654018	train	2.63114402998757E-4	59.391271617096706	0.6039356431989747
102.9415749	33.1927086117	train	3.356126539296249E-4	74.42339335830229	0.660440909960002
103.102095635	33.1875137835	train	3.04442005323268E-4	66.86658386185532	0.638251365866823
97.7602236682	33.2580322337	train	1.7075077429054295E-4	45.80149501765158	0.4973767813527327
97.7709573583	33.2581387992	train	1.475833201911136E-4	37.452758639303525	0.461003086833615
98.2862315954	33.2621644654	train	1.9154002044036452E-4	50.12748874007666	0.5260760122554524
98.6083196808	33.2635962234	train	1.8576397701974262E-4	49.16246315300239	0.5184363686287775
102.14943581	33.2243192417	train	4.26148916840256E-4	94.24709451390493	0.7117894478079868
102.224442863	33.2223959667	train	3.470564975635599E-4	77.20514195971701	0.6679193518452031
102.449420098	33.2163555156	train	4.4718105200428765E-4	95.9445979403918	0.7215705694438846
102.99549564	33.1999980257	train	3.6482932770838414E-4	81.06685465829977	0.6789022681761636
97.6634857281	33.2660490059	train	1.480069456246068E-4	37.635653704264705	0.4617153829099636
97.6849543167	33.2662779589	train	1.539846510243144E-4	39.96614729080013	0.47156943125066414
102.417635132	33.2262472444	train	3.3238772347271827E-4	73.62885193833368	0.6582722259792779
102.481911199	33.2244628279	train	4.928177017946483E-4	98.92789075297806	0.7406676044852135
102.589025218	33.2214152096	train	5.10057140520541E-4	99.43240449364984	0.7472171002301556
102.599735727	33.2211053898	train	4.975009256543017E-4	99.11487145789923	0.7424801655752232
102.67470467	33.2189109101	train	4.154433799763627E-4	92.61317936066514	0.7065420438787562
102.706831713	33.2179566314	train	3.858285083638167E-4	86.68988101973451	0.6909778877646164
102.728248898	33.2173158508	train	3.634517359769983E-4	80.76155730820793	0.678077009616836
102.781788876	33.2156978201	train	3.2487377059752155E-4	72.07026655363792	0.6531101955644055
103.883665946	33.1772668418	train	8.821718732483132E-6	0.6381202317049943	0.04863838121078116
98.5867615248	33.2815662236	train	1.6069167109984973E-4	42.68413279465272	0.4822048788475523
98.6941502231	33.2818768306	train	3.5415523342007476E-4	78.50304992408057	0.672394994377131
102.514407589	33.2325612303	train	4.879224145923366E-4	98.53434666133903	0.7387454910165883
102.857133037	33.2223935629	train	4.632691475870213E-4	97.06873074552728	0.7286156324815504
102.910668024	33.2207198564	train	4.429467893252411E-4	95.68978355474432	0.7196551415383771
102.932080775	33.2200439452	train	3.733258124334838E-4	83.75096883306648	0.6839000945401636
103.017724568	33.2173035768	train	3.7065236636903484E-4	82.73096516349271	0.6823443702651494
103.349481349	33.2061301005	train	1.2376211877015213E-4	27.872206810894333	0.4176721823018006
98.1678826519	33.2884875552	train	1.593703512588314E-4	42.1908549679391	0.480143634129003
102.279024199	33.2480102574	train	2.6571090201271203E-4	59.81304308660063	0.6062821365134571
102.321892296	33.2468714125	train	2.4092277550833831E-4	56.33528053689087	0.582678445606333
102.814693135	33.2327159935	train	3.716487833520334E-4	83.08403921356258	0.6829259892884247
103.060958435	33.2249087036	train	3.3489939814964487E-4	74.26255306451219	0.6599636375809982
103.157296787	33.2217214668	train	2.8700724372514655E-4	63.051507927623106	0.6245273405367464
103.189406178	33.2206425395	train	2.8034679294818184E-4	62.067415800035754	0.6190055378476612
103.232216025	33.2191911288	train	3.5084343309982417E-4	77.79687897753571	0.6703220634313363
97.8563585597	33.2950306771	train	1.4214910949071012E-4	35.50926489874272	0.4516957672001887
98.1248378185	33.2972114456	train	1.48753832632586E-4	37.97976999812857	0.4629666453635679
98.2537172427	33.2980522281	train	1.7156193407977786E-4	46.0354715562869	0.4985615862496715
102.118568032	33.2611562061	train	4.204349874017283E-4	93.35772342711826	0.709012295697396
103.27546112	33.2267199206	train	2.562054964669869E-4	58.22789204782385	0.5975535452880293
97.7488468468	33.3030138178	train	1.3762185833787153E-4	33.48741043874733	0.4436927979553439
97.8347616164	33.3038492407	train	1.284730391145933E-4	29.41444143025653	0.4267853808991405
98.5006977885	33.3083097681	train	1.8089074424176962E-4	48.13844790468028	0.5117966159661362
102.397603307	33.2628511813	train	4.2984118142849374E-4	94.64655890778086	0.7135559847519641
102.45119055	33.2613736563	train	4.878850260157409E-4	98.5296750775841	0.7387307009072223
102.579783737	33.257733631	train	4.893411383383751E-4	98.7116116820535	0.7393054727049843
98.6080778091	33.3177146945	train	2.7897593182500257E-4	61.771092792413754	0.6178488195440643
98.6832809155	33.3179291651	train	4.027954917931057E-4	90.24708367336702	0.7000909440185338
101.786735851	33.2870745112	train	2.598434320567437E-4	58.73874347888714	0.6009395076359826
102.376514211	33.2724400223	train	3.024218906914167E-4	66.36010809361873	0.636712809975371
102.494416455	33.2691782226	train	4.8099266937959826E-4	98.23424784824068	0.735975324611839
102.623015029	33.2654927355	train	4.6845890358722446E-4	97.37675414970448	0.7308128164655903
102.730162339	33.2623201938	train	3.450234165244275E-4	76.71339343358149	0.6666149100365155
102.77301652	33.2610254027	train	3.576016722489573E-4	79.4614950532625	0.6745246992247504
102.815867945	33.2597158882	train	4.197367301847956E-4	93.28886288319163	0.7086692462826724
102.869428303	33.2580582951	train	5.313305146751214E-4	99.83934549555325	0.7548569349092066
102.890851213	33.2573888192	train	5.093285503613634E-4	99.41724704692392	0.7469470013649777
98.7477153066	33.3270965899	train	3.935032259216083E-4	88.45196248708142	0.6951676872435056
102.934098878	33.2650375101	train	4.4657968685885946E-4	95.9038506953552	0.7213001297486664
103.019786341	33.2622924705	train	4.257768837072154E-4	94.180980245901	0.7116102421949783
97.641038817	33.3289381719	train	1.378150222987202E-4	33.58720031910669	0.444039028491753
98.2319206347	33.3339978065	train	1.9424693450986342E-4	50.503935403915385	0.5295734921378884
101.701471645	33.3069901976	train	2.1567845980385741E-4	53.45015683580553	0.5555425015218762
101.755121096	33.3058113869	train	2.796997593987943E-4	61.97660932890297	0.6184604515016721
101.776579996	33.3053333877	train	3.7488475415217937E-4	84.24164453510649	0.6848002559286777
101.819496268	33.304366291	train	3.8828330215459676E-4	87.25265872452101	0.6923304875527183
102.988064531	33.2723268358	train	4.074253375768553E-4	91.07735331079803	0.7024850598766406
103.202264377	33.2652596089	train	2.984644666615414E-4	65.2819591685334	0.6336605137342153
103.223680206	33.2645326669	train	3.4796537880148366E-4	77.39573154277932	0.6684992017148697
98.1351322703	33.3423810342	train	1.646336186224979E-4	43.9700357417893	0.4882582860720729
98.1888592249	33.3427435778	train	1.898650054648563E-4	49.86533695187015	0.5238856348579413
98.2318414619	33.3430168804	train	1.792917412934666E-4	47.83173297925278	0.5095779069130716
98.5327311554	33.344513498	train	1.8317150892825055E-4	48.65457462161798	0.5149267925046382
98.618703203	33.3448072122	train	2.6432496604575E-4	59.54967925625161	0.6050331169326545
98.6401963999	33.3448713419	train	3.3534590337627696E-4	74.36416008535728	0.660262571766158
98.6939296726	33.3450153929	train	3.825259316886152E-4	86.01452510195683	0.6891392821137351
98.7369165468	33.3451138951	train	3.452577947693839E-4	76.74602533230315	0.6667658114478825
101.658823535	33.3169267778	train	2.1354146492428357E-4	52.99749125378956	0.5530824659220719
102.227425392	33.3034468784	train	3.809255481884485E-4	85.69359937793166	0.6882404263894436
102.334664439	33.300612407	train	2.988745958860171E-4	65.50674700805588	0.6339792199033293
102.356110433	33.3000344342	train	3.748869661885392E-4	84.24228361706483	0.6848015295563831
102.399000575	33.2988674131	train	4.6992961537008037E-4	97.52674488846597	0.7314290159346646
102.699160165	33.2902850079	train	3.459676542896092E-4	76.95265233123416	0.6672220130775518
103.127726977	33.2767714746	train	3.467596569445488E-4	77.14319238901348	0.6677295331791188
98.3392313248	33.352654334	train	1.5483246858587896E-4	40.25957159706007	0.4729378922178422
101.862999802	33.3214016626	train	4.238526646229934E-4	93.76141031491197	0.7106797914276565
102.431519549	33.3069861733	train	4.882845138648825E-4	98.57958981401605	0.7388886430388911
102.517297322	33.3045848796	train	4.898189257427258E-4	98.77130969892666	0.7394935192772789
102.635224895	33.3011866912	train	3.9857053780678093E-4	89.35489884074319	0.6978723269594175
102.796393134	33.3053730861	train	3.7146060644439947E-4	82.97537826238178	0.682816311648305
102.807111378	33.3050446888	train	4.0047297918560713E-4	89.77126672636666	0.6988753902077969
102.892851026	33.3023843362	train	4.7023312061670165E-4	97.5992197515012	0.7315558277012479
102.935716594	33.3010320489	train	4.6127151530758807E-4	96.93044694217703	0.7277603056381682
102.978579283	33.2996650254	train	4.65061907332381E-4	97.16060716418609	0.7293786758339612
103.150000635	33.2940496371	train	3.183778935338658E-4	70.36478232408783	0.6485202244545987
97.8446680446	33.3670758655	train	1.4066290195214866E-4	34.951276823951844	0.4490940577514373
101.724053701	33.3425601918	train	3.5762321893601006E-4	79.46997362247885	0.6745379267684968
101.777723933	33.3413705113	train	3.9131166664563126E-4	87.8969896682371	0.6939829004727754
102.507297504	33.3228942246	train	4.946107588111055E-4	99.02050395635032	0.7413645826090138
102.861097188	33.3123882723	train	4.1873630465888954E-4	93.13949281699182	0.7081763314485222
103.032568284	33.3069330657	train	4.8201724443418676E-4	98.29153617923787	0.7363885935576054
103.06471392	33.3058839637	train	4.332565399213523E-4	95.06657399241926	0.7151708665389698
103.182566848	33.3019663744	train	3.5563296295883023E-4	78.96459415352184	0.6733115515085301
98.3497771622	33.3797688512	train	1.8319292210304858E-4	48.65830507909614	0.5149559902807489
101.713598962	33.3518050771	train	2.9883602182668333E-4	65.48560494125893	0.6339492681227917
98.113184393	33.3873233381	train	1.859505459507226E-4	49.193114778035714	0.5186869800691634
98.4249714617	33.3891596235	train	3.151443803082136E-4	69.27535738517896	0.6461898508767818
98.4357232059	33.3892089745	train	2.700466874959286E-4	60.507336213848816	0.6101390766010245
98.5862501245	33.3898020911	train	2.0727594408643797E-4	52.04204787983752	0.5457102544361038
98.6077543062	33.3898719191	train	2.3826695959205536E-4	55.97874885769165	0.5799805917299905
98.6400107127	33.3899696749	train	3.175599569734787E-4	70.12005187171157	0.647933647818434
98.7260284893	33.3901893715	train	4.755929956022174E-4	97.95718217107297	0.7337757437040514
101.670931011	33.3617467894	train	2.5977580687287154E-4	58.72700439361578	0.6008770861456284
101.810503898	33.3586635654	train	4.1383472380839123E-4	92.2657884738283	0.7057369897730126
102.239817596	33.3481948349	train	4.1476070623353646E-4	92.50427866636267	0.7062009375539704
102.304194922	33.3464968033	train	3.93711625264494E-4	88.50018357972681	0.6952798732698604
102.357838535	33.3450563449	train	4.32706918774925E-4	95.00255501801	0.7149122199690244
102.39002286	33.3441809747	train	4.5494737676824164E-4	96.60816806637308	0.7250165868265246
102.432933116	33.3430008726	train	4.907509434300187E-4	98.82114059891825	0.7398595612047073
102.508019991	33.340900112	train	4.827760744067321E-4	98.32233236101924	0.7366938395521596
102.518746049	33.3405963073	train	4.642127297486862E-4	97.11708800586207	0.7290177802142065
103.226286192	33.3185048431	train	2.753558085588614E-4	61.27208113240864	0.6147601600202215
97.9088152682	33.3947138391	train	1.3539394721171597E-4	32.34460703252231	0.4396680544633002
98.0915891466	33.3961865038	train	1.737270659949521E-4	46.585471184259184	0.5016968628632367
101.86447542	33.3664445532	train	4.239829089600797E-4	93.7946667600676	0.7107429601125759
102.336725428	33.3546398327	train	4.156649652329538E-4	92.64851747702775	0.7066525914700161
102.690720889	33.3446109343	train	3.8700708691894587E-4	87.05577458191055	0.691628769708145
102.776510915	33.3420281786	train	3.5715348976863654E-4	79.28513633177333	0.6742493153357002
102.808679334	33.3410444138	train	3.936141031760172E-4	88.47761814550665	0.6952273852301198
102.873410466	33.3480511784	train	4.281000728626318E-4	94.45687398285229	0.7127256700951181
102.894855287	33.3473794202	train	4.2314956180619347E-4	93.66737992878132	0.7103383085373232
102.937742786	33.3460248307	train	4.180934005904838E-4	93.0265964145989	0.7078586879716395
102.980627401	33.3446554799	train	4.449035294745045E-4	95.79028548990614	0.7205435652572699
103.066387852	33.3418725083	train	4.973826325694103E-4	99.11100923078577	0.742434694242429
103.098544964	33.3408136804	train	4.3914524534911944E-4	95.49257053586744	0.7179128686945173
103.109263627	33.3404588942	train	3.697047457036814E-4	82.38181025510065	0.6817892511217848
98.5108345038	33.4165867432	train	2.2114688124394435E-4	54.02928363314788	0.5617159546546242
101.736198707	33.3873717936	train	3.706484072520695E-4	82.72904119750147	0.682342055031158
102.594935247	33.3654500069	train	3.980161435968585E-4	89.23627878596729	0.6975787636634183
102.68075502	33.3629320274	train	3.673207293796888E-4	81.54769232377922	0.6803840685059368
103.184719983	33.3469453431	train	3.459586659958831E-4	76.949897947675	0.6672162444268342
98.2526386252	33.4243194244	train	1.7451921715249397E-4	46.781646592493125	0.5028341842896983
98.3494411561	33.4248649077	train	2.957808524582946E-4	64.78915444272027	0.6315613356093038
98.3924653036	33.4250830982	train	2.89169670174851E-4	63.43870667780215	0.6262858289411382
98.4892712239	33.4255194685	train	2.5371906411520204E-4	57.77326985195168	0.5952060809000759
98.6721317574	33.4261375987	train	3.704892407687463E-4	82.65169291415008	0.682248948827746
98.6828884191	33.4261655646	train	4.3974189197814174E-4	95.52517351228651	0.7181877470958417
101.779443659	33.3954257386	train	3.993052941460985E-4	89.53207738696288	0.6982605186777859
101.865362368	33.3934701027	train	3.7005663143506E-4	82.47778688995813	0.6819956131998547
103.174431656	33.3563025658	train	3.564557208742329E-4	79.14012525837272	0.6738196453454501
104.159765547	33.3191941827	train	1.4417255124575999E-5	1.2743750883793685	0.0771103440629357
97.9944091607	33.431513923	train	1.551350209035187E-4	40.430574374434805	0.47342452704166255
98.3386167895	33.4338271808	train	3.15797978517519E-4	69.50182718893979	0.6466633836751252
102.38103787	33.3894942017	train	4.898422832926372E-4	98.77420738635044	0.7395027053380404
102.542023221	33.3849987991	train	4.248557769001606E-4	94.0172897116624	0.7111655914420147
102.563485208	33.3843836776	train	3.575329616106221E-4	79.43445758334438	0.6744825104777932
102.617137306	33.3828296825	train	3.456615430254208E-4	76.85884722661118	0.6670254394579945
97.9512777227	33.4401758457	train	1.3241882158971196E-4	31.148877330926073	0.43420176585397824
98.5321999303	33.4437280528	train	2.1401680028981156E-4	53.09913941746329	0.5536320078654625
98.5752346639	33.443882928	train	2.520176170967234E-4	57.50641989070377	0.593583883839463
98.6182697107	33.4440228695	train	3.103870728606434E-4	68.23548732200173	0.6427045581457758
102.660433714	33.3905711945	train	3.5647947559558964E-4	79.14505889174761	0.6738342915912834
102.703354128	33.3892961171	train	3.852454895489407E-4	86.50527149760697	0.6906548928704321
102.735542657	33.3883300969	train	3.8611493805638236E-4	86.7838782440512	0.6911363240707078
102.778458294	33.387029123	train	3.7762712296338287E-4	85.14382874323017	0.6863713699238877
102.810643204	33.3860436842	train	4.094846890817903E-4	91.51417328930818	0.7035377219626684
102.896461906	33.3833751753	train	4.403916042140673E-4	95.55854433605383	0.7184864644663927
98.2954429941	33.4516283616	train	2.48530954911593E-4	57.17070950302761	0.590218665521692
102.295845253	33.409816227	train	4.4919501654785824E-4	96.28315662969162	0.7224724589345234
102.86468002	33.3933820358	train	4.717844824324887E-4	97.7982523861303	0.7322021578732946
102.939773486	33.3910171766	train	3.7812343973045876E-4	85.23863745237217	0.6866540394739536
102.982680075	33.3896454963	train	3.7983477420488587E-4	85.56433086624865	0.6876248082836159
103.014858101	33.3886070346	train	3.7249962629268973E-4	83.50529006145759	0.6834209520130844
103.100658034	33.3857971613	train	3.7667788814601557E-4	84.92624024707624	0.6858293249963677
98.3060584664	33.4697271242	train	2.790690484239962E-4	61.79752167902893	0.6179276126539108
98.4674831027	33.4705257118	train	3.284419483222363E-4	72.90214301509796	0.6555808137196838
98.5105306749	33.4707031681	train	3.047717235740455E-4	67.03993506490012	0.6385012490140787
98.5212926257	33.4707451965	train	3.8674780067495445E-4	87.01573172718183	0.6914858116136512
98.6073889849	33.4710477889	train	4.511344934848428E-4	96.42540627138868	0.7233354860573871
98.6504376151	33.4711766613	train	4.349419527446049E-4	95.26288417487952	0.715961088003026
98.6827242588	33.471263505	train	4.814787640153077E-4	98.26227154122476	0.7361715554422678
102.511279146	33.4219257862	train	4.554255986980953E-4	96.62593656177881	0.7252259941712971
103.165859837	33.4016427835	train	3.5415559205623584E-4	78.50322197025245	0.672395217444024
97.5634749926	33.4723640012	train	2.7995912732241605E-4	62.03164020745527	0.6186791403659057
98.2736991051	33.4785611472	train	3.052080663147802E-4	67.16056092298982	0.6388314092831193
98.5642955026	33.4799233934	train	3.831550936807444E-4	86.1264180702533	0.6894912333294221
102.468692164	33.4321386432	train	4.679682531495426E-4	97.32671509889967	0.7306066140365296
102.51164208	33.4309285561	train	4.133975921245398E-4	92.16655085962796	0.7055174628529666
102.62974094	33.4275243426	train	3.164345552634263E-4	69.7980481431118	0.6471233675366822
102.64047621	33.4272093084	train	3.196865524881314E-4	70.77224848855664	0.6494546641806095
102.726352304	33.4246556852	train	3.405338646039979E-4	75.61082037733783	0.6636977569935881
103.187742419	33.4099151437	train	3.3075112066400955E-4	73.24227971394205	0.6571610213516242
101.802951771	33.4580049816	train	3.592127426296549E-4	80.00134092335976	0.6755107813828369
101.921170188	33.4552737686	train	3.479765518616175E-4	77.39808097829719	0.6685063173267256
102.565694457	33.4383973207	train	3.1799376934038857E-4	70.29747174526223	0.6482449964861492
102.694531903	33.4346211904	train	3.195741150796368E-4	70.70707912230897	0.6493745741046997
102.769675845	33.4323568258	train	3.5370350106817266E-4	78.42660753635083	0.6721137815246977
102.812611442	33.4310425252	train	3.9385730287975644E-4	88.5225889352868	0.6953582457643881
102.855544238	33.4297134085	train	4.6958618132662345E-4	97.4917197214044	0.7312853763918564
102.8984742	33.4283694787	train	4.0167396337813856E-4	90.03533230842353	0.6995051875150649
102.941401298	33.4270107393	train	3.1616335226669634E-4	69.71084871979217	0.6469275455285157
102.973594723	33.425981968	train	3.4097397122481303E-4	75.7462604152344	0.6639859778113938
103.037976634	33.4238994452	train	3.764329617139389E-4	84.853185781401	0.685689159557878
97.8322310032	33.4932256529	train	1.543723432067673E-4	40.09632148006686	0.47219608531770263
98.2197256027	33.4962717843	train	1.7976187277529744E-4	47.90278791937903	0.5102323317172665
101.79249293	33.4672566552	train	2.99282003437191E-4	65.68317903202022	0.6342952625439939
102.523107718	33.4486289993	train	3.4524382339167034E-4	76.74408013221586	0.6667568199854327
103.070585721	33.431842629	train	3.426432434607624E-4	76.28426376910267	0.6650746893334756
103.134964191	33.4297094409	train	3.333507569556489E-4	73.83187341423256	0.6589227370811357
98.6610592956	33.5072845812	train	4.3264554702689205E-4	94.99443257949743	0.714883309840978
97.541352147	33.5081796505	train	3.8353605524823955E-4	86.19416585862068	0.6897039549095995
98.2410972406	33.5144431899	train	3.0363414031993373E-4	66.65267628003093	0.6376376476080041
98.2733977915	33.5146368657	train	2.7803199079025223E-4	61.65770098011539	0.617048240127145
98.3379997863	33.5149989535	train	2.926379884710553E-4	64.2953716093812	0.6290721313876942
98.3487668954	33.5150560265	train	3.1052606583994893E-4	68.2793151089464	0.6428073605140797
98.3918356276	33.5152749606	train	3.7493011809309774E-4	84.25475068323591	0.6848263731386519
98.4349048094	33.5154789221	train	3.7228756547402905E-4	83.42842355511378	0.68329773404238
98.4887418702	33.515712818	train	3.9572581826071665E-4	88.84901517312284	0.6963599176494616
98.5210443942	33.5158419254	train	5.175242371907075E-4	99.59321227928287	0.7499523844607568
98.5641147335	33.5160009663	train	4.4114007423587463E-4	95.59698719502545	0.7188298035587923
98.6071853952	33.5161450328	train	5.314193748084306E-4	99.84024128784313	0.7548878785663227
102.459385525	33.4684518143	train	4.2879785702431265E-4	94.52819524730228	0.7130590126771892
97.5950245673	33.5178186373	train	3.101078323864612E-4	68.1474177562501	0.6424978465766533
97.8426338024	33.5203800145	train	1.4261032001785208E-4	35.69503580102085	0.4524981593527084
98.1979470999	33.5231905945	train	2.984392049826348E-4	65.26811348798874	0.6336408650602433
102.502716405	33.4762465858	train	4.0441519750053354E-4	90.43210559035494	0.7009328714352683
102.620877859	33.4728467982	train	2.7512125539310155E-4	61.22159002721731	0.6145583180626794
102.717540447	33.4699816162	train	3.17377153728006E-4	70.00813434381044	0.647802284159555
102.728279887	33.4696586233	train	3.629103071610666E-4	80.61097776138797	0.6777514994606276
102.792712903	33.467701187	train	3.8086263110172425E-4	85.68614302282708	0.6882049827872698
102.814189185	33.4670412887	train	4.2397407602326275E-4	93.79240859478803	0.7107386769978384
103.168443623	33.4556177789	train	3.2258341043980935E-4	71.51093404833465	0.6515055784300975
102.642736796	33.4812179921	train	2.9204580588174507E-4	64.1183047552364	0.6285993416439266
102.857538933	33.4747095612	train	3.932033502997728E-4	88.38257488756985	0.6950061124620439
102.986386399	33.4706264201	train	3.7916738464180037E-4	85.45855584957005	0.6872469423067914
103.02932973	33.4692357125	train	3.171292016251573E-4	69.95282670083982	0.6476239473486788
103.115207469	33.466409827	train	3.0301524413301313E-4	66.53900860974603	0.6371660744861631
98.1654706713	33.5410144892	train	2.0436059977847683E-4	51.79964501861695	0.5421964122071138
101.836957744	33.5113228136	train	2.3763821816330226E-4	55.86418219532705	0.579336783901669
103.061955743	33.4771799161	train	3.027071362864655E-4	66.44908682362534	0.636930851222183
98.1761550032	33.5501052566	train	2.599851342321619E-4	58.76416932905984	0.6010702426637334
98.1869260727	33.5501764614	train	2.6068776635284626E-4	58.92728602527913	0.6017172306694857
98.2407819744	33.5505184321	train	3.4940255105182067E-4	77.61061634616792	0.6694119705517894
98.2730959409	33.5507123714	train	3.1832696323503943E-4	70.3558577420074	0.6484837572695182
98.3484963495	33.5511321024	train	3.961050826631125E-4	88.97622623746857	0.6965624296731827
98.3915829712	33.5513513344	train	4.1662405829153673E-4	92.79941628996308	0.7071301185381156
98.4346700432	33.5515555734	train	4.5539980542991894E-4	96.62497820429147	0.7252147077623748
98.4993014258	33.551833819	train	4.7020526783507277E-4	97.59256387310015	0.731544195132373
98.5531615529	33.5520399193	train	4.2856628703233596E-4	94.50452623108863	0.7129484738103745
103.191208158	33.481879549	train	1.959028424758269E-4	50.739836534857865	0.5316876812979171
97.5298257513	33.5531355823	train	4.5738448127157123E-4	96.69871949755476	0.7260804455667782
102.514915754	33.5119527385	train	3.3979303101045664E-4	75.3346027978949	0.6632114752156458
102.654614405	33.5079051787	train	2.79861561010106E-4	62.02255219572073	0.6185969056976338
103.170169977	33.4916007493	train	3.028784172673737E-4	66.50251574389627	0.6370616523910702
101.848598406	33.5381011931	train	2.653529992500248E-4	59.726295955181946	0.6059603481195426
102.504531998	33.5212602887	train	3.664576133258413E-4	81.33357449265414	0.6798722674342728
102.590513887	33.5187946753	train	2.8838876776169557E-4	63.249723563668255	0.6256527012424333
102.68723084	33.5159497255	train	2.9224593581855487E-4	64.20034939284388	0.6287592571730627
102.730211757	33.5146611358	train	3.447922340463238E-4	76.68120647351142	0.6664659322330584
102.773189924	33.5133576781	train	4.0583428991263653E-4	90.6475378629243	0.7016666439690074
102.826908718	33.5117074529	train	4.2269599838463094E-4	93.60672202406921	0.7101175938562693
102.848395005	33.511040861	train	3.7701619527306837E-4	85.0271265289587	0.6860227244700192
102.891365449	33.5096965332	train	3.8171659837070616E-4	85.79014085501188	0.6886853686378553
102.934333025	33.5083373498	train	3.4239917116696224E-4	76.22338656863128	0.6649159441730903
97.917324345	33.57516915	train	2.1922937179580127E-4	53.802765138317476	0.5595708449225907
101.784341217	33.5485792259	train	2.359684910967754E-4	55.613372383951415	0.5776174259700173
102.633877789	33.526540978	train	2.8874509646490955E-4	63.32403161075061	0.6259418656882807
103.085119928	33.51245992	train	2.727142335244291E-4	60.761865609464444	0.6124746954646346
103.106599661	33.5117485376	train	3.0302750584616745E-4	66.54126061969117	0.6371754293185095
103.139246975	33.5196705348	train	2.667244586411633E-4	60.06932866273695	0.6071905745646651
97.8847725057	33.5929178114	train	2.0855289676243637E-4	52.27301659185932	0.547232425046741
97.9386503315	33.5933917295	train	1.8526489592329774E-4	49.080468543561835	0.5177646860401505
98.2080566488	33.5954094693	train	3.274281182532736E-4	72.690335716517	0.6548824207410046
98.2296102481	33.5955455516	train	3.367964849465613E-4	74.65317214533928	0.6612301155459864
98.2942718865	33.5959312739	train	3.6887348763422437E-4	82.12306866296043	0.6813006976412395
98.3158260328	33.5960523395	train	3.7956865186741E-4	85.53279249165453	0.6874742433075713
98.3481574888	33.5962268985	train	4.045733243919095E-4	90.44991960308616	0.70101481302118
98.4343759971	33.5966510893	train	4.7774256824036635E-4	98.04688413661036	0.7346557579337961
98.4774858961	33.5968406566	train	4.6508863448995483E-4	97.1619768934681	0.7293900191198626
98.5313738109	33.5970564946	train	4.4593862068178125E-4	95.86041339141323	0.721011256989533
98.5637068243	33.5971747324	train	4.079205860952312E-4	91.18460449779607	0.7027388941914611
98.6068177896	33.5973192402	train	4.219547834095337E-4	93.50760226433918	0.709756176247365
97.4751890425	33.5975660619	train	4.1371276493354424E-4	92.23716601562694	0.7056757751230716
97.5829348449	33.5988472697	train	3.6438564244387225E-4	80.9906000306317	0.6786369368789105
101.871305693	33.5736368823	train	2.8713665181602657E-4	63.0700748916169	0.624633040800291
102.602756226	33.5544891801	train	2.949779944606555E-4	64.64389840483656	0.6309286403783566
102.645760301	33.5532286264	train	2.9388314677856726E-4	64.46494159686974	0.6300623312665227
102.688761685	33.5519531783	train	2.8675671055495796E-4	63.0155576482308	0.624322536281957
102.785504795	33.5490289789	train	3.38983621842966E-4	75.14547697572588	0.6626785704357192
97.453479733	33.6063147745	train	4.8191265471952754E-4	98.28728564134123	0.7363464659251843
97.539683693	33.6073626042	train	4.045935654543449E-4	90.45219988913226	0.7010252987276473
102.732147923	33.5596632221	train	2.984482729816769E-4	65.27308357007949	0.6336479184426929
102.592751237	33.5728055481	train	2.8260332402439404E-4	62.27570464550044	0.6208944008483633
102.807792224	33.5663681159	train	3.4148680804752554E-4	75.9647918564004	0.6643212061981202
102.850792113	33.5650359392	train	3.937382407492136E-4	88.50430089046489	0.6952941950343299
102.926035057	33.5626688048	train	3.80068288365192E-4	85.59200481925318	0.6877568049667346
103.076494153	33.5577978138	train	2.8366094426524236E-4	62.51619962925057	0.6217732664233707
103.097985332	33.5570870831	train	2.8302037791044576E-4	62.372923013647984	0.6212414532798214
97.604048744	33.6261426654	train	3.1265982083564714E-4	68.75308385452495	0.644378142013385
97.8196292491	33.6283884389	train	2.3804572010919402E-4	55.93843551427962	0.5797542755646115
98.3478858568	33.6323024962	train	4.067392176357001E-4	90.88225160475399	0.7021326793024324
98.3910128466	33.6325223993	train	4.81087323095816E-4	98.23970470064806	0.7360135581146501
98.4449222158	33.6327761296	train	5.260377395231405E-4	99.78598615694156	0.7529996397699692
98.5203964002	33.6330918734	train	4.180132042804363E-4	93.01251363719167	0.7078190163834329
97.5392272408	33.6344122115	train	3.09014317666736E-4	67.75279743464232	0.6416860498585251
97.8087255169	33.637302575	train	2.0462568735166053E-4	51.819584255828175	0.5425181652733296
97.8734105367	33.6379088905	train	2.3647928291933143E-4	55.68046201845021	0.5781448908161881
97.8949726334	33.6381034783	train	2.4924873812527974E-4	57.255521441366895	0.5909159953581682
97.9596601378	33.6386646882	train	2.019543909874489E-4	51.49246201107816	0.5392550169011664
98.1860793778	33.6403624708	train	3.738202848665935E-4	83.91981959138097	0.6841861682029402
98.2399913488	33.6407056047	train	3.710271108123705E-4	82.84904994053637	0.6825633626874419
98.2831215634	33.6409631897	train	3.9480345237722123E-4	88.66791830524663	0.6958662812424204
98.3370350763	33.6412640174	train	4.1357570682161747E-4	92.20645784640001	0.7056069513332323
98.6281797515	33.6424822941	train	4.0252668639147307E-4	90.19633158368272	0.6999507593941556
102.421381981	33.5956939644	train	4.3658232050181365E-4	95.35252285220335	0.7167259904906095
102.980601692	33.5789455377	train	3.4573147462257654E-4	76.88027714950226	0.667070367473076
97.4420554293	33.6422440832	train	3.8529235193481443E-4	86.51393132794686	0.6906808797834155
97.6145383994	33.6442974948	train	2.4392782345602907E-4	56.67915194037782	0.585689567731756
102.507810249	33.6022839082	train	3.946004876075022E-4	88.63674274347088	0.6957574420087196
102.615385975	33.5991831422	train	3.129835348253839E-4	68.81772111906268	0.6446152406153708
102.712189857	33.5963127125	train	2.816220363829213E-4	62.185101213778715	0.6200753057451603
102.722944992	33.5959891143	train	3.0002180493839603E-4	65.86119205971308	0.6348677635455418
102.776718081	33.5943571424	train	3.150460457284533E-4	69.24726713581407	0.646118497473156
102.808979845	33.5933667764	train	3.151635143924338E-4	69.28082322637567	0.6462037315808311
97.4957976194	33.6519279274	train	3.267806944440908E-4	72.54695722220782	0.6544349487661039
97.5604855001	33.6526982191	train	2.72161728382174E-4	60.70533984514966	0.6119932401761821
102.529693995	33.6106735519	train	3.0271928274049986E-4	66.45287575524362	0.6369401301412044
102.561970799	33.6097472057	train	2.9585942810722706E-4	64.80272683453336	0.6316231409201818
102.86314771	33.6006964859	train	3.60048451164444E-4	80.09331724015988	0.6760199406686804
102.906161812	33.599343866	train	3.4603731605039874E-4	76.97399956514406	0.6672667149345166
102.981429525	33.5969409176	train	3.07717186926785E-4	67.50590416590994	0.6407183006083146
103.088939156	33.5934289865	train	3.247988977825757E-4	72.05514270860583	0.6530579736382278
103.110438832	33.5927154307	train	3.092839856269253E-4	67.8592503035969	0.6418865865908255
97.8729403507	33.6739795884	train	2.509072487350231E-4	57.40580816553882	0.592518204637894
98.1965264634	33.6765071031	train	3.1298070585968887E-4	68.81726078429031	0.6446131699587332
98.2612481502	33.6769109505	train	3.5547318654638075E-4	78.9290730099161	0.6732126980438214
98.2720352211	33.6769749635	train	3.619035198154578E-4	80.35112507835393	0.6771444596469985
98.347545636	33.6773966942	train	3.480298377568747E-4	77.40928576672749	0.6685402484785602
98.433845062	33.6778221826	train	4.327735822405124E-4	95.01032100256525	0.7149436162017603
98.4769954224	33.6780123297	train	5.003183168280968E-4	99.20685827682968	0.7435584331237268
98.5201461717	33.6781874115	train	4.4832262207611975E-4	96.04613917406066	0.7220825033351288
102.347461899	33.6337722139	train	3.939511682487385E-4	88.53700673603791	0.6954087226510395
97.4521893069	33.6784439376	train	4.3065001591217265E-4	94.73832126812607	0.7139400780295735
97.5276804108	33.6793665726	train	2.9674403356313273E-4	64.95552495978797	0.6323175176724096
97.5600347769	33.6797478773	train	2.5847684932686323E-4	58.501526956822524	0.5996742806869628
97.8188902428	33.6824934616	train	2.9701524637155583E-4	65.00255325184955	0.6325298838941381
98.325900685	33.6862996674	train	3.5889430266589024E-4	79.87451985658322	0.6753163490274885
102.412399287	33.6410085614	train	3.8968042352612633E-4	87.52088411865425	0.6930950321025768
102.520034232	33.6379876804	train	3.742670705610518E-4	84.06318886131483	0.6844442080886904
102.627652884	33.6348733681	train	3.320417753702692E-4	73.56081079031564	0.6580379383077418
102.692216049	33.6329599536	train	3.1506159674179286E-4	69.25170943722676	0.6461297834939774
103.014937501	33.62288899	train	3.092572065585455E-4	67.8486791231906	0.6418666825590211
97.9158563381	33.6924010582	train	2.0112318842065957E-4	51.374823783355595	0.5382301361036348
[truncated: 567 more rows]
