# Supplementary material for: Spatiotemporal prediction of alpine wetlands under multi-climate scenarios in the west of Sichuan, China
Source: PeerJ. 2024 Nov 27;12:e18586. doi: 10.7717/peerj.18586 (PMC11608022; doi:10.7717/peerj.18586)
Supplement: Supplemental Information 1 [file peerj-12-18586-s001.zip › Maxent_data1/2.5mBIOssp126_2021-2040/RES/wetland_avg.asc]

ncols         170
nrows         159
xllcorner     97.34749306
yllcorner     27.673839575
cellsize      0.041666666666667
NODATA_value  -9999
-9999 -9999 -9999 -9999 -9999 -9999 -9999 -9999 -9999 -9999 -9999 -9999 -9999 -9999 -9999 -9999 -9999 -9999 -9999 -9999 -9999 -9999 -9999 -9999 -9999 -9999 -9999 -9999 -9999 -9999 -9999 -9999 -9999 -9999 -9999 -9999 -9999 -9999 -9999 -9999 -9999 -9999 -9999 -9999 -9999 -9999 -9999 -9999 -9999 -9999 -9999 -9999 -9999 -9999 -9999 -9999 -9999 -9999 -9999 -9999 -9999 -9999 -9999 -9999 -9999 -9999 -9999 -9999 -9999 -9999 -9999 -9999 -9999 -9999 -9999 -9999 -9999 -9999 -9999 -9999 -9999 -9999 -9999 -9999 -9999 -9999 -9999 -9999 -9999 -9999 -9999 -9999 -9999 -9999 -9999 -9999 -9999 -9999 -9999 -9999 -9999 -9999 -9999 -9999 -9999 -9999 -9999 -9999 -9999 -9999 -9999 -9999 -9999 -9999 -9999 -9999 -9999 -9999 -9999 -9999 -9999 -9999 -9999 -9999 -9999 -9999 -9999 -9999 -9999 -9999 -9999 -9999 1.5639E-1 1.55984E-1 1.23205E-1 -9999 -9999 -9999 -9999 -9999 -9999 -9999 -9999 -9999 -9999 -9999 -9999 -9999 -9999 -9999 -9999 -9999 -9999 -9999 -9999 -9999 -9999 -9999 -9999 -9999 -9999 -9999 -9999 -9999 -9999 -9999 -9999 -9999 -9999 -9999
-9999 -9999 -9999 -9999 -9999 -9999 -9999 -9999 -9999 -9999 -9999 -9999 -9999 -9999 -9999 -9999 -9999 -9999 -9999 -9999 -9999 -9999 -9999 -9999 -9999 -9999 -9999 -9999 -9999 -9999 -9999 -9999 -9999 -9999 -9999 -9999 -9999 -9999 -9999 -9999 -9999 -9999 -9999 -9999 -9999 -9999 -9999 -9999 -9999 -9999 -9999 -9999 -9999 -9999 -9999 -9999 -9999 -9999 -9999 -9999 -9999 -9999 -9999 -9999 -9999 -9999 -9999 -9999 -9999 -9999 -9999 -9999 -9999 -9999 -9999 -9999 -9999 -9999 -9999 -9999 -9999 -9999 -9999 -9999 -9999 -9999 -9999 -9999 -9999 -9999 -9999 -9999 -9999 -9999 -9999 -9999 -9999 -9999 -9999 -9999 -9999 -9999 -9999 -9999 -9999 -9999 -9999 -9999 -9999 -9999 -9999 -9999 -9999 -9999 -9999 -9999 -9999 -9999 -9999 -9999 -9999 -9999 -9999 -9999 -9999 -9999 -9999 -9999 -9999 4.52581E-1 3.94848E-1 2.3095E-1 1.504E-1 1.63125E-1 1.59805E-1 -9999 -9999 -9999 -9999 -9999 -9999 -9999 -9999 -9999 -9999 -9999 -9999 -9999 -9999 -9999 -9999 -9999 -9999 -9999 -9999 -9999 -9999 -9999 -9999 -9999 -9999 -9999 -9999 -9999 -9999 -9999 -9999 -9999 -9999 -9999
-9999 -9999 -9999 -9999 -9999 -9999 -9999 -9999 -9999 -9999 -9999 6.47415E-1 6.52173E-1 6.80904E-1 -9999 -9999 -9999 -9999 -9999 -9999 -9999 -9999 -9999 -9999 -9999 -9999 -9999 -9999 -9999 -9999 -9999 -9999 -9999 -9999 -9999 -9999 -9999 -9999 -9999 -9999 -9999 -9999 -9999 -9999 -9999 -9999 -9999 -9999 -9999 -9999 -9999 -9999 -9999 -9999 -9999 -9999 -9999 -9999 -9999 -9999 -9999 -9999 -9999 -9999 -9999 -9999 -9999 -9999 -9999 -9999 -9999 -9999 -9999 -9999 -9999 -9999 -9999 -9999 -9999 -9999 -9999 -9999 -9999 -9999 -9999 -9999 -9999 -9999 -9999 -9999 -9999 -9999 -9999 -9999 -9999 -9999 -9999 -9999 -9999 -9999 -9999 -9999 -9999 -9999 -9999 -9999 -9999 -9999 -9999 -9999 -9999 -9999 -9999 -9999 -9999 -9999 -9999 -9999 -9999 -9999 -9999 -9999 -9999 -9999 -9999 -9999 -9999 -9999 4.69142E-1 4.4119E-1 3.56375E-1 2.19744E-1 1.67908E-1 1.47335E-1 1.35598E-1 -9999 -9999 -9999 -9999 -9999 -9999 -9999 -9999 -9999 -9999 -9999 -9999 -9999 -9999 -9999 -9999 -9999 -9999 -9999 -9999 -9999 -9999 -9999 -9999 -9999 -9999 -9999 -9999 -9999 -9999 -9999 -9999 -9999 -9999 -9999
-9999 -9999 -9999 -9999 -9999 -9999 -9999 -9999 -9999 6.47292E-1 6.51169E-1 6.53898E-1 6.77816E-1 7.00327E-1 7.01663E-1 7.25394E-1 -9999 -9999 -9999 -9999 -9999 -9999 -9999 -9999 -9999 -9999 -9999 -9999 -9999 -9999 -9999 -9999 -9999 -9999 -9999 -9999 -9999 -9999 -9999 -9999 -9999 -9999 -9999 -9999 -9999 -9999 -9999 -9999 -9999 -9999 -9999 -9999 -9999 -9999 -9999 -9999 -9999 -9999 -9999 -9999 -9999 -9999 -9999 -9999 -9999 -9999 -9999 -9999 -9999 -9999 -9999 -9999 -9999 -9999 -9999 -9999 -9999 -9999 -9999 -9999 -9999 -9999 -9999 -9999 -9999 -9999 -9999 -9999 -9999 -9999 -9999 -9999 -9999 -9999 -9999 -9999 -9999 -9999 -9999 -9999 -9999 -9999 -9999 -9999 -9999 -9999 -9999 -9999 -9999 -9999 -9999 -9999 -9999 -9999 -9999 -9999 -9999 -9999 -9999 -9999 -9999 -9999 -9999 -9999 -9999 -9999 4.68159E-1 4.60901E-1 4.56673E-1 4.46319E-1 4.07199E-1 2.29214E-1 1.30032E-1 1.29751E-1 1.43949E-1 1.82806E-1 1.82878E-1 2.18105E-1 1.71841E-1 -9999 -9999 -9999 -9999 -9999 -9999 -9999 -9999 -9999 -9999 -9999 -9999 -9999 -9999 -9999 -9999 -9999 -9999 -9999 -9999 -9999 -9999 -9999 -9999 -9999 -9999 -9999 -9999 -9999 -9999 -9999
-9999 -9999 -9999 -9999 -9999 -9999 -9999 -9999 6.3832E-1 6.26325E-1 6.44402E-1 6.58549E-1 6.74153E-1 6.99951E-1 6.96573E-1 6.99949E-1 7.1496E-1 7.00497E-1 6.93125E-1 -9999 -9999 -9999 -9999 -9999 -9999 -9999 -9999 -9999 -9999 -9999 -9999 -9999 -9999 -9999 -9999 -9999 -9999 -9999 -9999 -9999 -9999 -9999 -9999 -9999 -9999 -9999 -9999 -9999 -9999 -9999 -9999 -9999 -9999 -9999 -9999 -9999 -9999 -9999 -9999 -9999 -9999 -9999 -9999 -9999 -9999 -9999 -9999 -9999 -9999 -9999 -9999 -9999 -9999 -9999 -9999 -9999 -9999 -9999 -9999 -9999 -9999 -9999 -9999 -9999 -9999 -9999 -9999 -9999 -9999 -9999 -9999 -9999 -9999 -9999 -9999 -9999 -9999 -9999 -9999 -9999 -9999 -9999 -9999 -9999 -9999 -9999 -9999 -9999 -9999 -9999 -9999 -9999 -9999 -9999 -9999 -9999 -9999 -9999 -9999 -9999 -9999 -9999 -9999 -9999 -9999 -9999 -9999 4.61243E-1 5.12454E-1 5.21698E-1 4.82308E-1 2.77622E-1 1.30061E-1 1.13766E-1 1.02846E-1 1.01061E-1 1.11642E-1 1.51461E-1 3.39565E-1 -9999 -9999 -9999 -9999 -9999 -9999 -9999 -9999 -9999 -9999 -9999 -9999 -9999 -9999 -9999 -9999 -9999 -9999 -9999 -9999 -9999 -9999 -9999 -9999 -9999 -9999 -9999 -9999 -9999 -9999 -9999
-9999 -9999 -9999 -9999 -9999 -9999 -9999 -9999 6.54162E-1 6.20178E-1 6.42614E-1 6.50575E-1 6.78671E-1 7.02932E-1 7.31603E-1 7.29279E-1 7.36841E-1 7.07551E-1 6.77785E-1 6.6534E-1 6.77406E-1 6.81809E-1 6.80784E-1 7.08848E-1 7.24757E-1 -9999 -9999 -9999 -9999 -9999 -9999 -9999 -9999 -9999 -9999 -9999 -9999 -9999 -9999 -9999 -9999 -9999 -9999 -9999 -9999 -9999 -9999 -9999 -9999 -9999 -9999 -9999 -9999 -9999 -9999 -9999 -9999 -9999 -9999 -9999 -9999 -9999 -9999 -9999 -9999 -9999 -9999 -9999 -9999 -9999 -9999 -9999 -9999 -9999 -9999 -9999 -9999 -9999 -9999 -9999 -9999 -9999 -9999 -9999 -9999 -9999 -9999 -9999 -9999 -9999 -9999 -9999 -9999 -9999 -9999 -9999 -9999 -9999 -9999 -9999 -9999 -9999 -9999 -9999 -9999 -9999 -9999 -9999 -9999 -9999 -9999 -9999 -9999 -9999 -9999 -9999 -9999 -9999 -9999 -9999 -9999 -9999 5.3079E-1 5.3196E-1 5.06579E-1 4.04722E-1 3.31566E-1 3.8265E-1 4.78292E-1 5.47619E-1 5.14726E-1 3.42604E-1 1.78048E-1 1.28522E-1 9.56036E-2 9.9965E-2 1.16163E-1 1.79831E-1 2.02351E-1 1.48144E-1 -9999 -9999 -9999 -9999 -9999 -9999 -9999 -9999 -9999 -9999 -9999 -9999 -9999 -9999 -9999 -9999 -9999 -9999 -9999 -9999 -9999 -9999 -9999 -9999 -9999 -9999 -9999 -9999 -9999 -9999
-9999 -9999 -9999 -9999 -9999 -9999 -9999 -9999 6.89049E-1 6.60251E-1 6.8589E-1 6.77629E-1 6.9877E-1 7.25721E-1 7.17145E-1 7.24423E-1 7.17437E-1 7.03319E-1 6.53905E-1 6.35962E-1 6.44416E-1 6.66403E-1 6.5909E-1 6.77233E-1 6.94456E-1 7.19943E-1 -9999 -9999 -9999 -9999 -9999 -9999 -9999 -9999 -9999 -9999 -9999 -9999 -9999 -9999 -9999 -9999 -9999 -9999 -9999 -9999 -9999 -9999 -9999 -9999 -9999 -9999 -9999 -9999 -9999 -9999 -9999 -9999 -9999 -9999 -9999 -9999 -9999 -9999 -9999 -9999 -9999 -9999 -9999 -9999 -9999 -9999 -9999 -9999 -9999 -9999 -9999 -9999 -9999 -9999 -9999 -9999 -9999 -9999 -9999 -9999 -9999 -9999 -9999 -9999 -9999 -9999 -9999 -9999 -9999 -9999 -9999 -9999 -9999 -9999 -9999 -9999 -9999 -9999 -9999 -9999 -9999 -9999 -9999 -9999 -9999 -9999 -9999 -9999 -9999 -9999 -9999 -9999 -9999 -9999 -9999 6.24447E-1 6.09331E-1 6.07827E-1 6.01163E-1 5.40954E-1 5.00891E-1 4.77526E-1 4.846E-1 4.85344E-1 4.40342E-1 4.05649E-1 3.31397E-1 2.56632E-1 1.50111E-1 9.91434E-2 9.61079E-2 1.21658E-1 1.40209E-1 -9999 -9999 -9999 -9999 -9999 -9999 -9999 -9999 -9999 -9999 -9999 -9999 -9999 -9999 -9999 -9999 -9999 -9999 -9999 -9999 -9999 -9999 -9999 -9999 -9999 -9999 -9999 -9999 -9999 -9999 -9999
-9999 -9999 -9999 -9999 -9999 -9999 -9999 7.55066E-1 7.36622E-1 7.27575E-1 7.09033E-1 7.03893E-1 7.08442E-1 6.9507E-1 6.71624E-1 6.33776E-1 6.45854E-1 6.4058E-1 6.17272E-1 5.91082E-1 6.31853E-1 6.52541E-1 6.44352E-1 6.41214E-1 6.53653E-1 6.72042E-1 -9999 -9999 -9999 -9999 -9999 -9999 -9999 -9999 -9999 -9999 -9999 -9999 -9999 -9999 -9999 -9999 -9999 -9999 -9999 -9999 -9999 -9999 -9999 -9999 -9999 -9999 -9999 -9999 -9999 -9999 -9999 -9999 -9999 -9999 -9999 -9999 -9999 -9999 -9999 -9999 -9999 -9999 -9999 -9999 -9999 -9999 -9999 -9999 -9999 -9999 -9999 -9999 -9999 -9999 -9999 -9999 -9999 -9999 -9999 -9999 -9999 -9999 -9999 -9999 -9999 -9999 -9999 -9999 -9999 -9999 -9999 -9999 -9999 -9999 -9999 -9999 -9999 -9999 -9999 -9999 -9999 -9999 -9999 -9999 -9999 -9999 -9999 -9999 -9999 -9999 -9999 6.8799E-1 -9999 -9999 -9999 6.57855E-1 6.48893E-1 6.5085E-1 6.3829E-1 6.19603E-1 5.99961E-1 5.54146E-1 5.49302E-1 5.36638E-1 5.27278E-1 5.22531E-1 5.09549E-1 4.77628E-1 3.41534E-1 1.77111E-1 1.48377E-1 1.20992E-1 1.13925E-1 -9999 -9999 -9999 -9999 -9999 -9999 -9999 -9999 -9999 -9999 -9999 -9999 -9999 -9999 -9999 -9999 -9999 -9999 -9999 -9999 -9999 -9999 -9999 -9999 -9999 -9999 -9999 -9999 -9999 -9999 -9999
-9999 -9999 -9999 -9999 -9999 -9999 -9999 7.37871E-1 7.22835E-1 7.37104E-1 7.26057E-1 7.13378E-1 6.97327E-1 6.42504E-1 5.54182E-1 5.00266E-1 5.24198E-1 5.88827E-1 6.09971E-1 6.03071E-1 6.14784E-1 6.51941E-1 6.55115E-1 6.62313E-1 6.6452E-1 -9999 -9999 -9999 -9999 -9999 -9999 -9999 -9999 -9999 -9999 -9999 -9999 -9999 -9999 -9999 -9999 -9999 -9999 -9999 -9999 -9999 -9999 -9999 -9999 -9999 -9999 -9999 -9999 -9999 -9999 -9999 -9999 -9999 -9999 -9999 -9999 -9999 -9999 -9999 -9999 -9999 -9999 -9999 -9999 -9999 -9999 -9999 -9999 -9999 -9999 -9999 -9999 -9999 -9999 -9999 -9999 -9999 -9999 -9999 -9999 -9999 -9999 -9999 -9999 -9999 -9999 -9999 -9999 -9999 -9999 -9999 -9999 -9999 -9999 -9999 -9999 -9999 -9999 -9999 -9999 -9999 -9999 -9999 -9999 -9999 -9999 -9999 -9999 -9999 -9999 -9999 7.05108E-1 6.98067E-1 6.8057E-1 6.70955E-1 6.70457E-1 6.67695E-1 6.60211E-1 6.63582E-1 6.57304E-1 6.37232E-1 6.22885E-1 6.41522E-1 6.51143E-1 6.47816E-1 6.29367E-1 5.96677E-1 5.59841E-1 5.38121E-1 5.23093E-1 4.68496E-1 3.6084E-1 2.62344E-1 1.81675E-1 -9999 -9999 -9999 -9999 -9999 -9999 -9999 -9999 -9999 -9999 -9999 -9999 -9999 -9999 -9999 -9999 -9999 -9999 -9999 -9999 -9999 -9999 -9999 -9999 -9999 -9999 -9999 -9999 -9999 -9999 -9999
-9999 -9999 -9999 7.15863E-1 7.1644E-1 6.98163E-1 6.84538E-1 7.01844E-1 6.7592E-1 7.10288E-1 7.045E-1 6.76243E-1 6.39518E-1 5.9505E-1 5.09358E-1 4.90589E-1 5.77314E-1 5.9443E-1 6.27789E-1 6.4535E-1 6.63012E-1 6.89326E-1 6.98873E-1 6.88179E-1 6.67086E-1 6.59022E-1 -9999 -9999 -9999 -9999 -9999 -9999 -9999 -9999 -9999 -9999 -9999 -9999 -9999 -9999 -9999 -9999 -9999 -9999 -9999 -9999 -9999 -9999 -9999 -9999 -9999 -9999 -9999 -9999 -9999 -9999 -9999 -9999 -9999 -9999 -9999 -9999 -9999 -9999 -9999 -9999 -9999 -9999 -9999 -9999 -9999 -9999 -9999 -9999 -9999 -9999 -9999 -9999 -9999 -9999 -9999 -9999 -9999 -9999 -9999 -9999 -9999 -9999 -9999 -9999 -9999 -9999 -9999 -9999 -9999 -9999 -9999 -9999 -9999 -9999 -9999 -9999 -9999 -9999 -9999 -9999 -9999 -9999 -9999 -9999 -9999 -9999 -9999 -9999 -9999 -9999 -9999 6.86102E-1 6.92022E-1 6.89476E-1 6.77885E-1 6.89507E-1 6.77233E-1 6.6541E-1 6.59557E-1 6.47072E-1 6.49314E-1 6.42412E-1 6.54139E-1 6.55266E-1 6.28771E-1 5.90055E-1 5.713E-1 6.06654E-1 5.97938E-1 5.74661E-1 5.05107E-1 2.79576E-1 2.10393E-1 2.01665E-1 -9999 -9999 -9999 -9999 -9999 -9999 -9999 -9999 -9999 -9999 -9999 -9999 -9999 -9999 -9999 -9999 -9999 -9999 -9999 -9999 -9999 -9999 -9999 -9999 -9999 -9999 -9999 -9999 -9999 -9999
-9999 7.05843E-1 6.80467E-1 6.86718E-1 6.3087E-1 6.12743E-1 6.32461E-1 6.57911E-1 6.76569E-1 7.06664E-1 6.91738E-1 6.61931E-1 6.46794E-1 5.67012E-1 5.75913E-1 5.94497E-1 6.7549E-1 6.70609E-1 6.54258E-1 6.68877E-1 6.56257E-1 6.93627E-1 7.04831E-1 6.9238E-1 6.57604E-1 6.52972E-1 -9999 -9999 -9999 -9999 -9999 -9999 -9999 -9999 -9999 -9999 -9999 -9999 -9999 -9999 -9999 -9999 -9999 -9999 -9999 -9999 -9999 -9999 -9999 -9999 -9999 -9999 -9999 -9999 -9999 -9999 -9999 -9999 -9999 -9999 -9999 -9999 -9999 -9999 -9999 -9999 -9999 -9999 -9999 -9999 -9999 -9999 -9999 -9999 -9999 -9999 -9999 -9999 -9999 -9999 -9999 -9999 -9999 -9999 -9999 -9999 -9999 -9999 -9999 -9999 -9999 -9999 -9999 -9999 -9999 -9999 -9999 -9999 -9999 -9999 -9999 -9999 -9999 -9999 -9999 -9999 -9999 -9999 -9999 -9999 -9999 -9999 -9999 -9999 -9999 -9999 -9999 -9999 6.95645E-1 6.83505E-1 6.84917E-1 6.82476E-1 6.74257E-1 6.80393E-1 6.56852E-1 6.48736E-1 6.3836E-1 6.47618E-1 6.45412E-1 6.42831E-1 6.3129E-1 6.12947E-1 5.65765E-1 6.05464E-1 6.40145E-1 6.13441E-1 5.68421E-1 4.17083E-1 1.91005E-1 1.5732E-1 -9999 -9999 -9999 -9999 -9999 -9999 -9999 -9999 -9999 -9999 -9999 -9999 -9999 -9999 -9999 -9999 -9999 -9999 -9999 -9999 -9999 -9999 -9999 -9999 -9999 -9999 -9999 -9999 -9999 -9999
-9999 7.24009E-1 6.62812E-1 6.0267E-1 5.62093E-1 5.76393E-1 6.55012E-1 7.18299E-1 7.08746E-1 7.04339E-1 6.84309E-1 6.7322E-1 6.72705E-1 6.72134E-1 6.27776E-1 6.5353E-1 7.04638E-1 6.4644E-1 6.52769E-1 6.43158E-1 6.40954E-1 6.55605E-1 6.93272E-1 6.7278E-1 6.81485E-1 6.88798E-1 6.97601E-1 -9999 -9999 -9999 -9999 -9999 -9999 -9999 -9999 -9999 -9999 -9999 -9999 -9999 -9999 -9999 -9999 -9999 -9999 -9999 -9999 -9999 -9999 -9999 -9999 -9999 -9999 -9999 -9999 -9999 -9999 -9999 -9999 -9999 -9999 -9999 -9999 -9999 -9999 -9999 -9999 -9999 -9999 -9999 -9999 -9999 -9999 -9999 -9999 -9999 -9999 -9999 -9999 -9999 -9999 -9999 -9999 -9999 -9999 -9999 -9999 -9999 -9999 -9999 -9999 -9999 -9999 -9999 -9999 -9999 -9999 -9999 -9999 -9999 -9999 -9999 -9999 -9999 -9999 -9999 -9999 -9999 -9999 -9999 -9999 -9999 -9999 -9999 -9999 -9999 -9999 -9999 6.92426E-1 6.74482E-1 6.78947E-1 6.72429E-1 6.66076E-1 6.7095E-1 6.71465E-1 6.75277E-1 6.60572E-1 6.37055E-1 6.23956E-1 6.24804E-1 6.13671E-1 6.38899E-1 6.29072E-1 6.4269E-1 6.46786E-1 6.35322E-1 6.24815E-1 5.87698E-1 4.05107E-1 -9999 -9999 -9999 -9999 -9999 -9999 -9999 -9999 -9999 -9999 -9999 -9999 -9999 -9999 -9999 -9999 -9999 -9999 -9999 -9999 -9999 -9999 -9999 -9999 -9999 -9999 -9999 -9999 -9999 -9999 -9999
-9999 -9999 6.92405E-1 6.43646E-1 5.5695E-1 5.78607E-1 6.35631E-1 6.83854E-1 7.08056E-1 7.06556E-1 6.85681E-1 6.61082E-1 6.75093E-1 6.66654E-1 6.70478E-1 6.47541E-1 6.89341E-1 6.32394E-1 6.04094E-1 6.23492E-1 6.01043E-1 6.07533E-1 6.17169E-1 6.62514E-1 6.9463E-1 6.99694E-1 6.96235E-1 -9999 -9999 -9999 -9999 -9999 -9999 -9999 -9999 -9999 -9999 -9999 -9999 -9999 -9999 -9999 -9999 -9999 -9999 -9999 -9999 -9999 -9999 -9999 -9999 -9999 -9999 -9999 -9999 -9999 -9999 -9999 -9999 -9999 -9999 -9999 -9999 -9999 -9999 -9999 -9999 -9999 -9999 -9999 -9999 -9999 -9999 -9999 -9999 -9999 -9999 -9999 -9999 -9999 -9999 -9999 -9999 -9999 -9999 -9999 -9999 -9999 -9999 -9999 -9999 -9999 -9999 -9999 -9999 -9999 -9999 -9999 -9999 -9999 -9999 -9999 -9999 -9999 -9999 -9999 -9999 -9999 -9999 -9999 -9999 -9999 -9999 -9999 -9999 -9999 -9999 -9999 -9999 6.868E-1 6.79853E-1 6.77935E-1 6.77299E-1 6.86419E-1 6.88095E-1 6.74144E-1 6.6508E-1 6.45166E-1 6.57566E-1 6.29547E-1 6.39942E-1 6.11004E-1 6.16309E-1 6.37518E-1 6.31144E-1 6.31026E-1 6.47201E-1 5.99631E-1 5.65933E-1 4.34888E-1 2.82189E-1 2.08022E-1 -9999 -9999 -9999 -9999 1.21941E-1 1.19018E-1 -9999 -9999 -9999 -9999 -9999 -9999 -9999 -9999 -9999 -9999 -9999 -9999 -9999 -9999 -9999 -9999 -9999 -9999 -9999 -9999 -9999 -9999
-9999 -9999 7.00998E-1 6.51134E-1 6.1041E-1 5.42752E-1 5.17794E-1 5.50464E-1 6.00066E-1 6.66714E-1 6.79988E-1 6.26426E-1 5.94592E-1 5.68591E-1 5.95798E-1 6.26359E-1 6.66748E-1 6.47136E-1 5.64903E-1 5.73005E-1 6.19542E-1 6.52041E-1 6.21831E-1 6.55888E-1 6.87699E-1 6.8236E-1 6.84112E-1 6.79012E-1 6.79914E-1 6.65133E-1 -9999 -9999 -9999 -9999 -9999 -9999 -9999 -9999 -9999 -9999 -9999 -9999 -9999 -9999 -9999 -9999 -9999 -9999 -9999 -9999 -9999 -9999 -9999 -9999 -9999 -9999 -9999 -9999 -9999 -9999 -9999 -9999 -9999 -9999 -9999 -9999 -9999 -9999 -9999 -9999 -9999 -9999 -9999 -9999 -9999 -9999 -9999 -9999 -9999 -9999 -9999 -9999 -9999 -9999 -9999 -9999 -9999 -9999 -9999 -9999 -9999 -9999 -9999 -9999 -9999 -9999 -9999 -9999 -9999 -9999 -9999 -9999 -9999 -9999 -9999 -9999 -9999 -9999 -9999 -9999 -9999 -9999 -9999 -9999 -9999 -9999 -9999 -9999 -9999 -9999 6.96123E-1 6.85952E-1 6.84427E-1 6.76876E-1 6.4749E-1 6.13991E-1 6.38729E-1 6.52796E-1 6.49448E-1 6.54261E-1 6.51264E-1 6.39491E-1 6.34893E-1 6.33461E-1 6.37078E-1 6.55561E-1 6.78943E-1 6.3304E-1 5.90361E-1 5.0231E-1 4.2798E-1 3.95354E-1 2.71864E-1 1.73627E-1 2.03298E-1 1.70214E-1 1.94322E-1 1.38992E-1 1.08656E-1 -9999 -9999 -9999 -9999 -9999 -9999 -9999 -9999 -9999 -9999 -9999 -9999 -9999 -9999 -9999 -9999 -9999 -9999 -9999 -9999 -9999
-9999 -9999 7.12324E-1 6.48526E-1 6.35411E-1 6.00975E-1 5.22877E-1 4.87322E-1 4.76944E-1 5.11881E-1 5.8617E-1 6.27817E-1 5.88551E-1 5.33397E-1 5.22729E-1 5.30381E-1 5.6522E-1 5.57158E-1 5.71023E-1 6.15302E-1 6.43408E-1 6.74108E-1 6.77124E-1 6.71854E-1 6.71467E-1 6.8505E-1 7.1295E-1 7.46822E-1 7.27127E-1 6.99825E-1 -9999 -9999 -9999 -9999 -9999 -9999 -9999 -9999 -9999 -9999 -9999 -9999 -9999 -9999 -9999 -9999 -9999 -9999 -9999 -9999 -9999 -9999 -9999 -9999 -9999 -9999 -9999 -9999 -9999 -9999 -9999 -9999 -9999 -9999 -9999 -9999 -9999 -9999 -9999 -9999 -9999 -9999 -9999 -9999 -9999 -9999 -9999 -9999 -9999 -9999 -9999 -9999 -9999 -9999 -9999 -9999 -9999 -9999 -9999 -9999 -9999 -9999 -9999 -9999 -9999 -9999 -9999 -9999 -9999 -9999 -9999 -9999 -9999 -9999 -9999 -9999 -9999 -9999 -9999 -9999 -9999 -9999 -9999 -9999 -9999 -9999 -9999 -9999 -9999 6.97649E-1 6.88815E-1 6.80766E-1 6.80144E-1 6.81179E-1 6.7061E-1 6.23243E-1 6.52037E-1 6.5534E-1 6.59699E-1 6.53178E-1 6.65093E-1 6.56876E-1 6.3605E-1 6.35E-1 6.61943E-1 6.63917E-1 6.7845E-1 6.60398E-1 6.09809E-1 4.56112E-1 3.58767E-1 3.01137E-1 2.28451E-1 1.62286E-1 2.22397E-1 1.9013E-1 1.81357E-1 1.81965E-1 -9999 1.49562E-1 1.50542E-1 1.12519E-1 -9999 -9999 -9999 -9999 -9999 -9999 -9999 -9999 -9999 -9999 -9999 -9999 -9999 -9999 -9999 -9999 -9999 -9999
-9999 -9999 6.8977E-1 6.51286E-1 6.36646E-1 6.10649E-1 5.87122E-1 5.52546E-1 4.80085E-1 4.60595E-1 4.92793E-1 5.36818E-1 5.7901E-1 5.90303E-1 5.32286E-1 4.88153E-1 4.83685E-1 5.19198E-1 6.18407E-1 6.48068E-1 6.85812E-1 6.80234E-1 6.97169E-1 7.04105E-1 7.02936E-1 7.38178E-1 7.5467E-1 7.46144E-1 7.13786E-1 7.25107E-1 7.11119E-1 -9999 -9999 -9999 -9999 -9999 -9999 -9999 -9999 -9999 -9999 -9999 -9999 -9999 -9999 -9999 -9999 -9999 -9999 -9999 -9999 -9999 -9999 -9999 -9999 -9999 -9999 -9999 -9999 -9999 -9999 -9999 -9999 -9999 -9999 -9999 -9999 -9999 -9999 -9999 -9999 -9999 -9999 -9999 -9999 -9999 -9999 -9999 -9999 -9999 -9999 -9999 -9999 -9999 -9999 -9999 -9999 -9999 -9999 -9999 -9999 -9999 -9999 -9999 -9999 -9999 -9999 -9999 -9999 -9999 -9999 -9999 -9999 -9999 -9999 -9999 -9999 -9999 -9999 -9999 -9999 -9999 -9999 -9999 -9999 -9999 -9999 -9999 -9999 6.96081E-1 6.86417E-1 6.91837E-1 6.88946E-1 6.88096E-1 6.84636E-1 6.73489E-1 6.59382E-1 6.5686E-1 6.46762E-1 6.4821E-1 6.69699E-1 6.57834E-1 6.6985E-1 6.35134E-1 6.36752E-1 6.51336E-1 6.49852E-1 6.52752E-1 6.37797E-1 4.70157E-1 2.2341E-1 1.84742E-1 1.47528E-1 1.24453E-1 1.61657E-1 1.30266E-1 1.11641E-1 1.65573E-1 1.83537E-1 1.55171E-1 1.48458E-1 1.18128E-1 1.02073E-1 8.19229E-2 7.25337E-2 7.08841E-2 8.00508E-2 9.50656E-2 7.32445E-2 6.73586E-2 6.37293E-2 7.2576E-2 -9999 -9999 -9999 -9999 -9999 -9999 -9999 -9999
-9999 -9999 7.32134E-1 7.01162E-1 6.97456E-1 6.73824E-1 6.35494E-1 6.03173E-1 5.37393E-1 4.32612E-1 5.21121E-1 5.78898E-1 5.48848E-1 5.1959E-1 5.13409E-1 4.56677E-1 4.61513E-1 5.15019E-1 5.69183E-1 6.08036E-1 6.58806E-1 6.62725E-1 6.82141E-1 6.89867E-1 7.04667E-1 7.5205E-1 7.3914E-1 7.36358E-1 7.28928E-1 7.09993E-1 7.19118E-1 -9999 -9999 -9999 -9999 -9999 -9999 -9999 -9999 -9999 -9999 -9999 -9999 -9999 -9999 -9999 -9999 -9999 -9999 -9999 -9999 -9999 -9999 -9999 -9999 -9999 -9999 -9999 -9999 -9999 -9999 -9999 -9999 -9999 -9999 -9999 -9999 -9999 -9999 -9999 -9999 -9999 -9999 -9999 -9999 -9999 -9999 -9999 -9999 -9999 -9999 -9999 -9999 -9999 -9999 -9999 -9999 -9999 -9999 -9999 -9999 -9999 -9999 -9999 -9999 -9999 -9999 -9999 -9999 -9999 -9999 -9999 -9999 -9999 -9999 -9999 -9999 -9999 -9999 -9999 -9999 -9999 -9999 -9999 -9999 -9999 -9999 -9999 -9999 -9999 6.99486E-1 7.15676E-1 7.12798E-1 6.92478E-1 6.36912E-1 6.3195E-1 6.459E-1 6.44739E-1 6.24778E-1 6.3691E-1 6.48023E-1 6.47661E-1 6.74965E-1 6.64811E-1 6.42495E-1 6.40627E-1 6.42697E-1 6.53447E-1 6.44087E-1 4.92798E-1 2.8443E-1 2.14837E-1 1.29415E-1 1.08189E-1 1.44443E-1 1.09707E-1 1.34727E-1 1.60807E-1 1.46853E-1 1.33229E-1 1.30569E-1 1.08067E-1 1.51262E-1 1.27943E-1 9.67713E-2 1.07195E-1 1.23678E-1 1.29146E-1 7.39016E-2 6.71059E-2 5.66603E-2 7.08905E-2 7.3105E-2 5.52243E-2 -9999 -9999 -9999 -9999 -9999 -9999
-9999 -9999 -9999 -9999 7.17488E-1 6.68319E-1 6.1541E-1 5.39007E-1 5.61534E-1 4.66657E-1 4.77555E-1 5.5974E-1 5.05377E-1 5.59482E-1 5.01655E-1 4.42969E-1 4.62007E-1 4.9586E-1 5.89125E-1 6.01528E-1 6.02862E-1 6.71502E-1 6.46413E-1 6.63444E-1 7.00624E-1 7.1281E-1 7.29875E-1 7.33046E-1 7.1925E-1 7.50643E-1 7.24038E-1 -9999 -9999 -9999 -9999 -9999 -9999 -9999 -9999 -9999 -9999 -9999 -9999 -9999 -9999 -9999 -9999 -9999 -9999 -9999 -9999 -9999 -9999 -9999 -9999 -9999 -9999 -9999 -9999 -9999 -9999 -9999 -9999 -9999 -9999 -9999 -9999 -9999 -9999 -9999 -9999 -9999 -9999 -9999 -9999 -9999 -9999 -9999 -9999 -9999 -9999 -9999 -9999 -9999 -9999 -9999 -9999 -9999 -9999 -9999 -9999 -9999 -9999 -9999 -9999 -9999 -9999 -9999 -9999 -9999 -9999 -9999 -9999 -9999 -9999 -9999 -9999 -9999 6.29618E-1 -9999 -9999 -9999 -9999 -9999 -9999 -9999 -9999 -9999 -9999 -9999 -9999 -9999 6.9768E-1 7.0381E-1 6.60422E-1 6.22649E-1 6.35173E-1 6.37938E-1 6.32218E-1 6.39112E-1 6.64078E-1 6.6799E-1 6.93025E-1 6.86064E-1 6.65609E-1 6.6805E-1 6.25059E-1 6.24346E-1 6.25572E-1 5.00509E-1 2.48848E-1 2.01009E-1 1.53718E-1 1.2385E-1 1.30345E-1 1.42815E-1 1.61915E-1 1.52048E-1 1.2769E-1 1.2141E-1 1.11723E-1 1.00572E-1 1.19386E-1 9.19377E-2 8.90596E-2 6.62453E-2 5.36635E-2 9.76827E-2 1.17089E-1 1.06406E-1 7.88496E-2 1.1615E-1 7.01646E-2 6.1082E-2 -9999 -9999 -9999 -9999 -9999 -9999
-9999 -9999 -9999 -9999 6.83514E-1 6.35698E-1 6.0773E-1 5.53014E-1 4.94199E-1 4.30344E-1 4.0616E-1 4.52466E-1 4.37927E-1 5.32906E-1 4.83091E-1 4.24927E-1 4.66505E-1 4.62303E-1 5.00221E-1 5.40388E-1 6.34009E-1 6.38899E-1 6.18583E-1 6.26282E-1 6.43507E-1 6.88017E-1 6.87999E-1 7.04675E-1 7.52289E-1 7.22101E-1 7.5983E-1 7.21155E-1 -9999 -9999 -9999 -9999 -9999 -9999 -9999 -9999 -9999 -9999 -9999 -9999 -9999 -9999 -9999 -9999 -9999 -9999 -9999 -9999 -9999 -9999 -9999 -9999 -9999 -9999 -9999 -9999 -9999 -9999 -9999 -9999 -9999 -9999 -9999 -9999 -9999 -9999 -9999 -9999 -9999 -9999 -9999 -9999 -9999 -9999 -9999 -9999 -9999 -9999 -9999 -9999 -9999 -9999 -9999 -9999 -9999 -9999 -9999 -9999 -9999 -9999 -9999 -9999 -9999 -9999 -9999 -9999 -9999 -9999 -9999 -9999 -9999 -9999 5.77046E-1 5.84148E-1 6.09033E-1 -9999 -9999 -9999 -9999 -9999 -9999 -9999 -9999 -9999 -9999 -9999 -9999 -9999 7.18001E-1 6.80544E-1 6.62622E-1 6.271E-1 6.30387E-1 6.23341E-1 6.35885E-1 6.68555E-1 7.02288E-1 7.10115E-1 6.83649E-1 6.86599E-1 6.64339E-1 6.40229E-1 6.27716E-1 6.17821E-1 6.42904E-1 6.15967E-1 3.5687E-1 2.10685E-1 1.66573E-1 1.44896E-1 1.47761E-1 1.43459E-1 1.90334E-1 1.49983E-1 1.40417E-1 1.34087E-1 1.18249E-1 9.52635E-2 1.2701E-1 1.17201E-1 1.09093E-1 8.59141E-2 7.02569E-2 8.50695E-2 8.23445E-2 1.56201E-1 1.39746E-1 1.30615E-1 7.10318E-2 -9999 -9999 -9999 -9999 -9999 -9999 -9999
-9999 -9999 -9999 -9999 -9999 6.08801E-1 6.01208E-1 5.70741E-1 4.9115E-1 4.54161E-1 4.19438E-1 4.70242E-1 4.92252E-1 4.92331E-1 4.42195E-1 4.40162E-1 4.37032E-1 4.67131E-1 4.72432E-1 4.63836E-1 5.11518E-1 6.10126E-1 6.43185E-1 6.22389E-1 6.39827E-1 6.47049E-1 6.63877E-1 6.39189E-1 6.94093E-1 6.94725E-1 7.3039E-1 7.21595E-1 7.40875E-1 -9999 -9999 -9999 -9999 -9999 -9999 -9999 -9999 -9999 -9999 -9999 -9999 -9999 -9999 -9999 -9999 -9999 -9999 -9999 -9999 -9999 -9999 -9999 -9999 -9999 -9999 -9999 -9999 -9999 -9999 -9999 -9999 -9999 -9999 -9999 -9999 -9999 -9999 -9999 -9999 -9999 -9999 -9999 -9999 -9999 -9999 -9999 -9999 -9999 -9999 -9999 -9999 -9999 -9999 -9999 -9999 -9999 -9999 -9999 -9999 -9999 -9999 -9999 -9999 -9999 -9999 -9999 -9999 -9999 -9999 -9999 -9999 -9999 6.33768E-1 6.31695E-1 6.34713E-1 -9999 -9999 -9999 -9999 -9999 -9999 -9999 -9999 -9999 -9999 -9999 -9999 -9999 7.1047E-1 6.99086E-1 6.57607E-1 6.1416E-1 6.17924E-1 6.33686E-1 6.51113E-1 6.79797E-1 6.89444E-1 7.10713E-1 6.92857E-1 7.01218E-1 6.57589E-1 6.8928E-1 6.4924E-1 6.43021E-1 6.41931E-1 6.43701E-1 5.45963E-1 3.00463E-1 2.04224E-1 1.54816E-1 1.628E-1 1.47125E-1 1.79139E-1 1.66377E-1 1.75474E-1 1.45406E-1 1.20915E-1 1.02919E-1 1.02745E-1 1.15392E-1 9.8985E-2 7.93371E-2 6.73756E-2 6.50916E-2 8.35042E-2 6.07084E-2 1.23167E-1 1.31196E-1 9.3852E-2 5.7254E-2 -9999 -9999 -9999 -9999 -9999 -9999
-9999 -9999 -9999 -9999 -9999 -9999 -9999 -9999 5.49501E-1 4.79474E-1 4.30343E-1 4.38335E-1 4.32661E-1 4.80786E-1 4.27106E-1 4.80653E-1 4.72027E-1 4.84005E-1 5.00765E-1 4.93685E-1 5.00186E-1 5.04273E-1 5.92168E-1 6.51588E-1 6.36561E-1 6.29772E-1 6.20376E-1 5.97893E-1 5.5336E-1 5.94134E-1 6.38518E-1 6.81831E-1 7.24795E-1 -9999 -9999 -9999 -9999 -9999 -9999 -9999 -9999 -9999 -9999 -9999 -9999 -9999 -9999 -9999 -9999 -9999 -9999 -9999 -9999 -9999 -9999 -9999 -9999 -9999 -9999 -9999 -9999 -9999 -9999 -9999 -9999 -9999 -9999 -9999 -9999 -9999 -9999 -9999 -9999 -9999 -9999 -9999 -9999 -9999 -9999 -9999 -9999 -9999 -9999 -9999 -9999 -9999 -9999 -9999 -9999 -9999 -9999 -9999 -9999 -9999 -9999 -9999 -9999 -9999 -9999 -9999 -9999 -9999 -9999 -9999 -9999 6.79341E-1 6.732E-1 6.84403E-1 6.81562E-1 6.6632E-1 -9999 -9999 -9999 -9999 -9999 -9999 -9999 -9999 -9999 -9999 -9999 -9999 7.24461E-1 7.01417E-1 6.65401E-1 6.51035E-1 6.4978E-1 6.52928E-1 6.53503E-1 6.68484E-1 6.76428E-1 6.98974E-1 7.29329E-1 7.00148E-1 6.51804E-1 6.67598E-1 6.87668E-1 6.68536E-1 6.64032E-1 6.57227E-1 6.13677E-1 4.16498E-1 2.55131E-1 1.68519E-1 1.45829E-1 1.60243E-1 2.02017E-1 1.75919E-1 1.93476E-1 1.74182E-1 1.29285E-1 9.8996E-2 1.22171E-1 1.36447E-1 1.24221E-1 8.9175E-2 7.51606E-2 6.3067E-2 5.98628E-2 5.92829E-2 8.93995E-2 1.29849E-1 7.95686E-2 5.55398E-2 4.18606E-2 -9999 -9999 -9999 -9999 -9999
-9999 -9999 -9999 -9999 -9999 -9999 -9999 -9999 -9999 -9999 4.37633E-1 4.52979E-1 4.282E-1 4.36126E-1 4.66836E-1 4.29359E-1 4.75E-1 5.11585E-1 5.29723E-1 5.29218E-1 5.23101E-1 4.81197E-1 5.02088E-1 5.56107E-1 6.32954E-1 6.46015E-1 6.1364E-1 5.6954E-1 5.49336E-1 5.47346E-1 5.78842E-1 6.53146E-1 6.7716E-1 7.34619E-1 -9999 -9999 -9999 -9999 -9999 -9999 -9999 -9999 -9999 -9999 -9999 -9999 -9999 -9999 -9999 -9999 -9999 -9999 -9999 -9999 -9999 -9999 -9999 -9999 -9999 -9999 -9999 -9999 -9999 -9999 -9999 -9999 -9999 -9999 -9999 -9999 -9999 -9999 -9999 -9999 -9999 -9999 -9999 -9999 -9999 -9999 -9999 -9999 -9999 -9999 -9999 -9999 -9999 -9999 -9999 -9999 -9999 -9999 -9999 -9999 -9999 -9999 -9999 -9999 -9999 -9999 -9999 -9999 -9999 -9999 6.28381E-1 6.81253E-1 6.96856E-1 6.81086E-1 6.78696E-1 -9999 -9999 -9999 -9999 -9999 -9999 -9999 -9999 -9999 7.18559E-1 -9999 7.34514E-1 7.26726E-1 7.25755E-1 7.20502E-1 7.09849E-1 6.73975E-1 6.67783E-1 6.76545E-1 6.92736E-1 6.92662E-1 6.89647E-1 7.05777E-1 7.31286E-1 7.18546E-1 6.88219E-1 6.90313E-1 6.86128E-1 6.84859E-1 6.86592E-1 6.76759E-1 6.64619E-1 4.84367E-1 3.05171E-1 2.02293E-1 1.78208E-1 1.73183E-1 2.2418E-1 2.04763E-1 1.88726E-1 1.53388E-1 1.46281E-1 1.02256E-1 1.23386E-1 1.44051E-1 1.26524E-1 1.07828E-1 1.08489E-1 7.74715E-2 6.38569E-2 5.44355E-2 5.3668E-2 9.22061E-2 5.24663E-2 4.37353E-2 3.41837E-2 2.91112E-2 -9999 -9999 -9999 -9999
-9999 -9999 -9999 -9999 -9999 -9999 -9999 -9999 4.60049E-1 4.55115E-1 4.49308E-1 4.53375E-1 4.83456E-1 4.24628E-1 4.96263E-1 5.02144E-1 4.23947E-1 4.39004E-1 4.95856E-1 5.39119E-1 5.36098E-1 5.21477E-1 4.84209E-1 4.6507E-1 5.16552E-1 5.6989E-1 6.12999E-1 5.56355E-1 5.16823E-1 5.64214E-1 6.12285E-1 6.64324E-1 6.88649E-1 6.69667E-1 -9999 -9999 -9999 -9999 -9999 -9999 -9999 -9999 -9999 -9999 -9999 -9999 -9999 -9999 -9999 -9999 -9999 -9999 -9999 -9999 -9999 -9999 -9999 -9999 -9999 -9999 -9999 -9999 -9999 -9999 -9999 -9999 -9999 -9999 -9999 -9999 -9999 -9999 -9999 -9999 -9999 -9999 -9999 -9999 -9999 -9999 -9999 -9999 -9999 -9999 -9999 -9999 -9999 -9999 -9999 -9999 -9999 -9999 -9999 -9999 -9999 -9999 -9999 -9999 -9999 -9999 -9999 -9999 -9999 6.02875E-1 6.32308E-1 6.72473E-1 6.92786E-1 7.0324E-1 7.06596E-1 -9999 -9999 -9999 -9999 -9999 -9999 -9999 -9999 7.00751E-1 6.91575E-1 7.00254E-1 7.10655E-1 7.20994E-1 7.36192E-1 7.33677E-1 7.25706E-1 6.96596E-1 6.69252E-1 6.82939E-1 6.92282E-1 6.85152E-1 6.80282E-1 6.9826E-1 7.13594E-1 7.10603E-1 7.07156E-1 7.18977E-1 7.35845E-1 7.41745E-1 7.17979E-1 6.77633E-1 6.74526E-1 5.81075E-1 4.21378E-1 2.40419E-1 1.85139E-1 1.89406E-1 2.42949E-1 2.43203E-1 1.9243E-1 1.51295E-1 1.31027E-1 1.10663E-1 1.16313E-1 9.95462E-2 9.80703E-2 8.90776E-2 7.438E-2 6.29945E-2 5.20409E-2 5.07288E-2 8.46433E-2 1.02486E-1 9.75702E-2 8.42098E-2 4.55854E-2 5.1958E-2 -9999 -9999 -9999 -9999
-9999 -9999 -9999 -9999 -9999 -9999 -9999 4.56785E-1 4.37476E-1 4.49396E-1 4.3702E-1 4.27455E-1 4.48413E-1 4.49699E-1 4.3345E-1 4.25621E-1 4.09263E-1 4.77881E-1 4.57868E-1 4.82574E-1 5.34302E-1 5.44158E-1 5.1052E-1 5.04662E-1 4.7906E-1 4.82972E-1 5.22249E-1 5.14719E-1 4.77402E-1 5.68581E-1 6.22017E-1 6.64348E-1 7.01077E-1 6.97281E-1 -9999 -9999 -9999 -9999 -9999 -9999 -9999 -9999 -9999 -9999 -9999 -9999 -9999 -9999 -9999 -9999 -9999 -9999 -9999 -9999 -9999 -9999 -9999 -9999 -9999 -9999 -9999 -9999 -9999 -9999 -9999 -9999 -9999 -9999 -9999 -9999 -9999 -9999 -9999 -9999 -9999 -9999 -9999 -9999 -9999 -9999 -9999 -9999 -9999 -9999 -9999 -9999 -9999 -9999 -9999 -9999 -9999 -9999 -9999 -9999 -9999 -9999 -9999 -9999 -9999 -9999 -9999 -9999 -9999 5.51347E-1 5.59106E-1 6.19221E-1 6.82345E-1 6.90567E-1 7.04361E-1 -9999 -9999 -9999 -9999 -9999 -9999 -9999 -9999 6.82831E-1 6.20933E-1 6.29112E-1 6.8088E-1 7.29288E-1 7.36307E-1 7.38082E-1 7.34732E-1 7.21861E-1 6.99767E-1 7.05405E-1 6.72106E-1 6.5757E-1 6.85228E-1 7.00974E-1 7.0981E-1 7.31726E-1 7.26804E-1 7.28862E-1 7.36713E-1 7.15699E-1 6.84001E-1 6.7532E-1 6.79304E-1 6.26871E-1 4.67067E-1 2.74082E-1 1.91075E-1 2.13323E-1 2.81236E-1 2.66667E-1 2.05285E-1 1.55844E-1 1.41449E-1 1.29588E-1 1.03247E-1 8.01818E-2 1.22066E-1 1.50143E-1 1.43078E-1 9.40396E-2 1.09448E-1 9.40014E-2 5.78561E-2 4.0469E-2 6.3637E-2 8.21452E-2 8.99437E-2 7.94761E-2 4.29563E-2 2.81962E-2 6.00141E-2 -9999
-9999 -9999 -9999 -9999 -9999 -9999 4.76711E-1 4.65142E-1 4.701E-1 4.94178E-1 4.58503E-1 4.18521E-1 4.47067E-1 4.71736E-1 4.76536E-1 4.61299E-1 4.44379E-1 4.18839E-1 4.55712E-1 4.77945E-1 4.75708E-1 5.06916E-1 5.39781E-1 5.40502E-1 5.20629E-1 5.03616E-1 4.86811E-1 4.81378E-1 4.59647E-1 4.74313E-1 5.17688E-1 5.96245E-1 6.70002E-1 7.09991E-1 7.05235E-1 -9999 -9999 -9999 -9999 -9999 -9999 -9999 -9999 -9999 -9999 -9999 -9999 -9999 -9999 -9999 -9999 -9999 -9999 -9999 -9999 -9999 -9999 -9999 -9999 -9999 -9999 -9999 -9999 -9999 -9999 -9999 -9999 -9999 -9999 -9999 -9999 -9999 -9999 -9999 -9999 -9999 -9999 -9999 -9999 -9999 -9999 -9999 -9999 -9999 -9999 -9999 -9999 -9999 -9999 -9999 -9999 -9999 -9999 -9999 -9999 -9999 -9999 -9999 -9999 -9999 -9999 -9999 -9999 -9999 -9999 5.45597E-1 5.99575E-1 -9999 -9999 -9999 -9999 -9999 -9999 -9999 7.04686E-1 -9999 -9999 6.57743E-1 6.00347E-1 5.81986E-1 6.32814E-1 7.09222E-1 7.36728E-1 7.36041E-1 7.37102E-1 7.35226E-1 7.31116E-1 7.14312E-1 6.6951E-1 6.68024E-1 6.76009E-1 7.09245E-1 7.52903E-1 7.46265E-1 7.22149E-1 7.03409E-1 7.11956E-1 6.85456E-1 6.7039E-1 6.58052E-1 6.44991E-1 6.75942E-1 5.61307E-1 3.75241E-1 2.75312E-1 2.45289E-1 2.48651E-1 2.51634E-1 2.14172E-1 1.72288E-1 1.55921E-1 1.32425E-1 1.14381E-1 8.94026E-2 8.62376E-2 8.25628E-2 6.92914E-2 1.2016E-1 1.13468E-1 6.68255E-2 4.32993E-2 3.34615E-2 2.94671E-2 5.95274E-2 6.8006E-2 5.46269E-2 7.02389E-2 -9999 -9999 -9999
-9999 -9999 -9999 -9999 -9999 -9999 4.56439E-1 4.73826E-1 4.71763E-1 4.40294E-1 4.61206E-1 4.81688E-1 4.60195E-1 4.63707E-1 4.88259E-1 5.15894E-1 5.00005E-1 4.62299E-1 4.40117E-1 4.37811E-1 4.80019E-1 4.6621E-1 4.92423E-1 5.07818E-1 5.26665E-1 5.15146E-1 5.10653E-1 4.70799E-1 4.78223E-1 4.68596E-1 5.56237E-1 6.18737E-1 6.50663E-1 6.88795E-1 6.50024E-1 -9999 -9999 -9999 -9999 -9999 -9999 -9999 -9999 -9999 -9999 -9999 -9999 -9999 -9999 -9999 -9999 -9999 -9999 -9999 -9999 -9999 -9999 -9999 -9999 -9999 -9999 -9999 -9999 -9999 -9999 -9999 -9999 -9999 -9999 -9999 -9999 -9999 -9999 -9999 -9999 -9999 -9999 -9999 -9999 -9999 -9999 -9999 -9999 -9999 -9999 -9999 -9999 -9999 -9999 -9999 -9999 2.87333E-1 2.94625E-1 3.26172E-1 4.21357E-1 4.71676E-1 -9999 -9999 -9999 -9999 -9999 -9999 -9999 -9999 -9999 5.91176E-1 -9999 -9999 -9999 -9999 -9999 -9999 -9999 -9999 7.06352E-1 7.04945E-1 -9999 6.59833E-1 5.97837E-1 5.77405E-1 5.85807E-1 6.55017E-1 7.2065E-1 7.41244E-1 7.39691E-1 7.44904E-1 7.42281E-1 7.0753E-1 6.91515E-1 6.78873E-1 6.56687E-1 6.84441E-1 7.28085E-1 7.20003E-1 6.84744E-1 6.87042E-1 6.82361E-1 6.63963E-1 6.61988E-1 6.37846E-1 6.29163E-1 6.8203E-1 6.08633E-1 4.38318E-1 3.92039E-1 3.21195E-1 2.91258E-1 2.48473E-1 2.26961E-1 1.85971E-1 1.71574E-1 1.65627E-1 1.18917E-1 8.72814E-2 6.55737E-2 6.10965E-2 5.16114E-2 9.55765E-2 6.97411E-2 6.39114E-2 5.32131E-2 3.3615E-2 3.90474E-2 4.1986E-2 5.2838E-2 8.09347E-2 7.64297E-2 -9999 -9999 -9999
-9999 -9999 -9999 -9999 5.06581E-1 5.02018E-1 4.50005E-1 4.73533E-1 4.74832E-1 4.62133E-1 4.52514E-1 4.35825E-1 4.42205E-1 4.56437E-1 4.58517E-1 4.74655E-1 4.91705E-1 5.101E-1 5.03595E-1 4.69806E-1 4.45649E-1 4.39569E-1 5.2696E-1 5.21981E-1 5.17106E-1 5.13999E-1 5.09852E-1 4.80017E-1 4.67306E-1 4.55614E-1 5.23851E-1 5.79785E-1 6.05201E-1 6.73661E-1 6.6579E-1 6.79068E-1 -9999 -9999 -9999 -9999 -9999 -9999 -9999 -9999 -9999 -9999 -9999 -9999 -9999 -9999 -9999 -9999 -9999 -9999 -9999 -9999 -9999 -9999 -9999 -9999 -9999 -9999 -9999 -9999 -9999 -9999 -9999 -9999 -9999 -9999 -9999 -9999 -9999 -9999 -9999 -9999 -9999 -9999 -9999 -9999 -9999 -9999 -9999 -9999 -9999 -9999 -9999 -9999 -9999 -9999 3.27523E-1 2.86337E-1 2.55817E-1 2.89162E-1 3.98911E-1 4.56009E-1 -9999 4.61041E-1 5.14956E-1 5.6323E-1 -9999 -9999 -9999 -9999 6.82106E-1 6.75731E-1 6.67064E-1 6.49886E-1 -9999 -9999 -9999 6.85983E-1 6.90079E-1 7.01257E-1 7.02267E-1 6.91773E-1 6.79516E-1 6.4553E-1 6.23062E-1 5.95977E-1 5.89408E-1 6.35423E-1 6.96554E-1 7.47267E-1 7.58242E-1 7.48793E-1 7.4281E-1 7.10364E-1 7.03742E-1 6.74867E-1 6.65521E-1 6.91674E-1 7.24911E-1 6.92222E-1 6.62287E-1 6.79039E-1 6.70649E-1 6.48041E-1 6.44627E-1 6.26164E-1 6.27336E-1 6.8201E-1 5.96161E-1 4.91152E-1 4.16322E-1 3.97693E-1 3.31797E-1 2.46042E-1 2.24939E-1 1.93799E-1 1.95583E-1 1.68301E-1 1.2392E-1 8.85551E-2 8.08587E-2 6.83972E-2 5.30284E-2 7.38592E-2 4.19725E-2 4.43603E-2 5.12816E-2 3.99805E-2 2.84185E-2 3.43488E-2 6.80674E-2 8.02497E-2 7.63255E-2 5.19321E-2 -9999 -9999
-9999 -9999 -9999 4.90109E-1 4.82537E-1 4.53168E-1 4.40413E-1 4.56976E-1 4.58351E-1 4.60999E-1 4.66008E-1 4.47887E-1 4.35463E-1 4.41097E-1 4.50451E-1 4.78163E-1 4.73524E-1 4.73966E-1 4.78398E-1 4.7802E-1 4.96914E-1 4.30227E-1 5.09021E-1 5.10237E-1 5.32422E-1 5.78536E-1 5.34509E-1 4.78097E-1 4.85899E-1 4.74392E-1 4.84756E-1 5.06898E-1 5.56221E-1 6.64444E-1 6.47105E-1 6.30217E-1 -9999 -9999 -9999 -9999 -9999 -9999 -9999 -9999 -9999 -9999 -9999 -9999 -9999 -9999 -9999 -9999 -9999 -9999 -9999 -9999 -9999 -9999 -9999 -9999 -9999 -9999 -9999 -9999 -9999 -9999 -9999 -9999 -9999 -9999 -9999 -9999 -9999 -9999 -9999 -9999 -9999 -9999 -9999 -9999 -9999 -9999 -9999 -9999 -9999 -9999 -9999 -9999 -9999 -9999 -9999 3.15806E-1 2.61931E-1 2.92436E-1 4.12286E-1 4.29672E-1 4.50454E-1 4.37943E-1 4.48418E-1 5.01868E-1 4.96562E-1 -9999 -9999 6.45153E-1 6.82975E-1 6.58686E-1 6.45002E-1 6.05058E-1 -9999 -9999 6.86957E-1 6.9581E-1 6.99728E-1 7.13571E-1 6.96309E-1 6.86298E-1 6.75817E-1 6.67477E-1 6.28497E-1 6.00032E-1 6.17237E-1 6.39313E-1 6.7441E-1 7.21827E-1 7.26564E-1 7.14655E-1 7.2766E-1 7.32582E-1 7.48762E-1 7.13657E-1 6.87174E-1 7.02213E-1 6.99648E-1 6.7789E-1 6.64252E-1 6.78422E-1 6.63561E-1 6.448E-1 6.21211E-1 6.38537E-1 6.54537E-1 7.0584E-1 6.69242E-1 5.86055E-1 4.68331E-1 4.09418E-1 3.27321E-1 2.55262E-1 2.26131E-1 1.93908E-1 1.87527E-1 1.60099E-1 1.26681E-1 8.87575E-2 9.06602E-2 7.63235E-2 4.76207E-2 4.63374E-2 4.72709E-2 4.14194E-2 3.48033E-2 3.49541E-2 3.71284E-2 3.31316E-2 6.97701E-2 6.6216E-2 6.75742E-2 4.79636E-2 -9999 -9999
-9999 -9999 -9999 3.77323E-1 4.7591E-1 4.52938E-1 4.42704E-1 4.43132E-1 4.39355E-1 4.22184E-1 4.51909E-1 4.631E-1 4.61735E-1 4.50453E-1 4.55944E-1 4.7486E-1 4.66575E-1 4.72581E-1 4.50195E-1 4.46314E-1 4.78546E-1 4.6656E-1 4.19033E-1 4.63708E-1 4.46104E-1 4.70529E-1 5.11992E-1 4.98795E-1 4.78189E-1 4.5645E-1 4.87444E-1 4.63162E-1 5.19821E-1 5.99766E-1 6.14317E-1 5.08825E-1 5.66786E-1 6.43962E-1 6.05244E-1 -9999 -9999 -9999 -9999 -9999 -9999 -9999 -9999 -9999 -9999 -9999 -9999 -9999 -9999 -9999 -9999 -9999 -9999 -9999 -9999 -9999 -9999 -9999 -9999 -9999 -9999 -9999 -9999 -9999 -9999 -9999 -9999 -9999 -9999 -9999 -9999 -9999 -9999 -9999 -9999 -9999 -9999 -9999 -9999 -9999 -9999 -9999 -9999 -9999 -9999 -9999 -9999 -9999 2.6903E-1 3.57216E-1 3.79786E-1 4.08845E-1 4.22844E-1 4.13023E-1 4.23951E-1 5.07554E-1 5.33799E-1 4.94822E-1 4.96903E-1 5.31525E-1 5.34946E-1 5.60286E-1 5.63717E-1 5.37638E-1 -9999 6.40797E-1 6.82028E-1 7.12697E-1 7.14966E-1 7.01127E-1 6.97288E-1 6.83293E-1 6.7651E-1 6.60318E-1 6.53386E-1 6.28906E-1 6.46504E-1 6.23058E-1 6.4266E-1 6.65849E-1 6.73469E-1 6.99538E-1 7.15366E-1 7.23352E-1 7.09748E-1 6.89082E-1 6.4125E-1 6.66477E-1 6.88034E-1 6.68527E-1 6.74922E-1 6.92603E-1 6.88626E-1 6.61807E-1 6.39975E-1 6.46832E-1 6.62016E-1 6.80778E-1 6.72E-1 6.20255E-1 5.23936E-1 4.13265E-1 3.44378E-1 2.8453E-1 2.34764E-1 2.33667E-1 1.91307E-1 1.68791E-1 1.17781E-1 9.51141E-2 1.09293E-1 7.75664E-2 5.07911E-2 4.3805E-2 5.01201E-2 4.0006E-2 2.81458E-2 2.92127E-2 4.72039E-2 4.82463E-2 5.19412E-2 4.54769E-2 4.56148E-2 3.89374E-2 3.78329E-2 -9999
-9999 -9999 -9999 -9999 4.50946E-1 5.03561E-1 4.65417E-1 4.57603E-1 5.02393E-1 4.6859E-1 4.58861E-1 4.30069E-1 4.37649E-1 4.37095E-1 4.67619E-1 4.76158E-1 4.57004E-1 4.57196E-1 4.44865E-1 4.34986E-1 4.59745E-1 4.45165E-1 4.57135E-1 4.46015E-1 4.35586E-1 4.99221E-1 4.44679E-1 5.08097E-1 4.76488E-1 4.09692E-1 4.37173E-1 4.40336E-1 4.50753E-1 5.31283E-1 5.52098E-1 5.13154E-1 4.77692E-1 5.56325E-1 5.42932E-1 6.30483E-1 6.15109E-1 6.02777E-1 -9999 -9999 -9999 -9999 -9999 -9999 -9999 -9999 -9999 -9999 -9999 -9999 -9999 -9999 -9999 -9999 -9999 -9999 -9999 -9999 -9999 -9999 -9999 -9999 -9999 -9999 -9999 -9999 -9999 -9999 -9999 -9999 -9999 -9999 -9999 -9999 -9999 -9999 -9999 -9999 -9999 -9999 -9999 -9999 -9999 -9999 -9999 -9999 -9999 3.07434E-1 3.26356E-1 3.88196E-1 4.0488E-1 4.51472E-1 4.34408E-1 4.05243E-1 4.42559E-1 4.8034E-1 5.46011E-1 5.45254E-1 5.3226E-1 5.17513E-1 4.572E-1 4.77882E-1 4.71188E-1 4.981E-1 5.55907E-1 5.69521E-1 6.51449E-1 6.9625E-1 7.03233E-1 6.87614E-1 6.85681E-1 6.92946E-1 6.90385E-1 6.79573E-1 6.84832E-1 6.73358E-1 6.38542E-1 6.01553E-1 6.04036E-1 6.49482E-1 6.63326E-1 6.94398E-1 7.08105E-1 6.93495E-1 6.55301E-1 6.31027E-1 5.98607E-1 6.01164E-1 6.36022E-1 6.80262E-1 7.04793E-1 7.23293E-1 7.45503E-1 7.24896E-1 6.69154E-1 6.61934E-1 6.38554E-1 6.14464E-1 6.03479E-1 5.67709E-1 4.97381E-1 3.81749E-1 3.18075E-1 2.99198E-1 2.76814E-1 2.57365E-1 2.31228E-1 1.73536E-1 1.44714E-1 1.44534E-1 1.59189E-1 1.06379E-1 6.60025E-2 5.7706E-2 5.06233E-2 3.82572E-2 2.9317E-2 3.29042E-2 4.33525E-2 4.56556E-2 4.61314E-2 4.14379E-2 2.23536E-2 3.01835E-2 -9999 -9999
-9999 -9999 -9999 -9999 5.57226E-1 5.10396E-1 5.06428E-1 5.01264E-1 5.18291E-1 5.17562E-1 4.52009E-1 4.21948E-1 4.20108E-1 4.4096E-1 4.49519E-1 4.65414E-1 4.65394E-1 4.69997E-1 4.55914E-1 4.48357E-1 4.61976E-1 4.57383E-1 4.49485E-1 4.39764E-1 4.35254E-1 4.23361E-1 4.79829E-1 4.32112E-1 4.24389E-1 4.12536E-1 4.32238E-1 4.49744E-1 4.31673E-1 4.81153E-1 5.58981E-1 5.10381E-1 5.06181E-1 4.5871E-1 5.3758E-1 6.19956E-1 5.60741E-1 5.64841E-1 5.84587E-1 5.79483E-1 5.76651E-1 -9999 -9999 -9999 -9999 -9999 -9999 -9999 -9999 -9999 -9999 -9999 -9999 -9999 -9999 -9999 -9999 -9999 -9999 -9999 -9999 -9999 -9999 -9999 -9999 -9999 -9999 -9999 -9999 -9999 -9999 -9999 -9999 -9999 -9999 -9999 -9999 -9999 -9999 -9999 -9999 -9999 -9999 -9999 -9999 -9999 -9999 -9999 4.02627E-1 4.26538E-1 4.45103E-1 4.65286E-1 4.55435E-1 4.18701E-1 4.6939E-1 5.12011E-1 5.65321E-1 5.56212E-1 5.7615E-1 5.45793E-1 5.11875E-1 4.85309E-1 4.78732E-1 4.79099E-1 4.67325E-1 4.98637E-1 5.70717E-1 6.25638E-1 6.7507E-1 6.54301E-1 6.81966E-1 6.89188E-1 6.98758E-1 6.89674E-1 6.9005E-1 6.8371E-1 6.467E-1 6.35012E-1 6.05146E-1 6.22793E-1 6.5683E-1 6.96063E-1 7.08687E-1 6.77838E-1 6.33085E-1 6.15839E-1 6.24909E-1 5.96911E-1 5.41106E-1 6.21744E-1 6.76894E-1 7.07651E-1 7.48685E-1 7.33893E-1 6.9169E-1 6.72141E-1 6.48348E-1 6.13855E-1 5.99519E-1 5.54566E-1 4.73912E-1 3.75621E-1 2.87054E-1 2.59385E-1 2.30935E-1 2.20463E-1 1.79026E-1 1.7555E-1 1.82425E-1 2.09678E-1 1.74885E-1 1.35611E-1 9.90115E-2 8.34107E-2 6.24138E-2 -9999 -9999 2.80187E-2 2.89443E-2 2.63241E-2 5.24226E-2 5.04112E-2 2.02138E-2 1.68912E-2 3.15001E-2 3.37479E-2
-9999 -9999 -9999 -9999 4.48707E-1 5.0857E-1 5.30197E-1 5.95348E-1 5.17699E-1 5.44079E-1 4.94855E-1 4.34031E-1 4.64303E-1 4.50303E-1 4.54245E-1 4.67707E-1 4.5768E-1 4.49645E-1 4.51616E-1 4.65529E-1 4.67026E-1 4.53295E-1 4.52081E-1 4.52324E-1 4.93665E-1 4.29163E-1 4.5342E-1 4.30118E-1 4.045E-1 4.1997E-1 4.21002E-1 4.38663E-1 4.15058E-1 4.37939E-1 4.73189E-1 5.44244E-1 5.24265E-1 4.95628E-1 4.70068E-1 5.62548E-1 5.2686E-1 5.21112E-1 5.71606E-1 5.82827E-1 5.36754E-1 -9999 -9999 -9999 -9999 -9999 -9999 -9999 -9999 -9999 -9999 -9999 -9999 -9999 -9999 -9999 5.91708E-1 6.02264E-1 -9999 -9999 -9999 -9999 -9999 -9999 -9999 -9999 -9999 -9999 -9999 -9999 -9999 -9999 -9999 -9999 -9999 -9999 -9999 -9999 -9999 -9999 -9999 -9999 -9999 -9999 -9999 -9999 -9999 -9999 4.85625E-1 4.79033E-1 4.63811E-1 4.3189E-1 4.63447E-1 4.64215E-1 4.83301E-1 4.96201E-1 5.33637E-1 5.58545E-1 5.84375E-1 5.85328E-1 5.90016E-1 5.57696E-1 5.29281E-1 5.12693E-1 4.91988E-1 4.73395E-1 4.84503E-1 5.14924E-1 6.28359E-1 6.4246E-1 6.76038E-1 6.90624E-1 6.91347E-1 6.8918E-1 7.00284E-1 6.83307E-1 6.63185E-1 6.25418E-1 5.91001E-1 6.29128E-1 6.61464E-1 6.99759E-1 6.78752E-1 6.52863E-1 6.1294E-1 6.14941E-1 6.27004E-1 5.77266E-1 4.94396E-1 5.31284E-1 6.1523E-1 6.54111E-1 6.94809E-1 7.16795E-1 6.88616E-1 6.86207E-1 6.60319E-1 6.46734E-1 6.18066E-1 5.53672E-1 4.75288E-1 3.77683E-1 2.78144E-1 2.52466E-1 2.0494E-1 1.78751E-1 1.37224E-1 1.51187E-1 1.81631E-1 1.90731E-1 1.37564E-1 1.4546E-1 1.32033E-1 1.17843E-1 6.92766E-2 -9999 -9999 -9999 -9999 3.10928E-2 4.06985E-2 5.28149E-2 2.35562E-2 1.52686E-2 2.52121E-2 -9999
3.15259E-1 3.10757E-1 3.15638E-1 2.85072E-1 2.93409E-1 3.88309E-1 5.13309E-1 6.28396E-1 5.81248E-1 5.66372E-1 5.44726E-1 4.94556E-1 4.66695E-1 4.58083E-1 4.87692E-1 4.78943E-1 4.41096E-1 4.30594E-1 4.30819E-1 4.29466E-1 4.26096E-1 4.09353E-1 4.40182E-1 4.69362E-1 4.99491E-1 4.72156E-1 4.57607E-1 4.5478E-1 4.37652E-1 4.32405E-1 4.59866E-1 4.27537E-1 4.16357E-1 4.23409E-1 4.24343E-1 4.74007E-1 5.0259E-1 4.50546E-1 4.67076E-1 4.84575E-1 5.10358E-1 5.00875E-1 5.3244E-1 5.53406E-1 5.48613E-1 5.91637E-1 -9999 -9999 -9999 -9999 -9999 -9999 -9999 -9999 -9999 -9999 -9999 -9999 5.77766E-1 5.52801E-1 5.80448E-1 5.92279E-1 5.80987E-1 -9999 -9999 -9999 -9999 -9999 -9999 -9999 -9999 -9999 -9999 -9999 -9999 -9999 -9999 -9999 -9999 -9999 -9999 -9999 -9999 -9999 -9999 -9999 -9999 -9999 -9999 -9999 -9999 4.12382E-1 4.39268E-1 4.37138E-1 4.1265E-1 3.71694E-1 3.77838E-1 3.83494E-1 4.26442E-1 4.48748E-1 5.25107E-1 5.41491E-1 5.84846E-1 6.17716E-1 6.20065E-1 5.99646E-1 6.12604E-1 6.05945E-1 5.58092E-1 5.17335E-1 5.06534E-1 5.25015E-1 5.90622E-1 6.22112E-1 6.66821E-1 6.9942E-1 7.01858E-1 6.97977E-1 6.86783E-1 6.84396E-1 6.53528E-1 6.23775E-1 6.16577E-1 6.41573E-1 6.4734E-1 6.74193E-1 6.80961E-1 6.67671E-1 6.44987E-1 6.4273E-1 6.38796E-1 6.23522E-1 5.83274E-1 5.9576E-1 6.21868E-1 5.9799E-1 6.4668E-1 6.68075E-1 6.46076E-1 6.37265E-1 6.21599E-1 5.97978E-1 5.67804E-1 5.03431E-1 4.68105E-1 3.97314E-1 3.22328E-1 2.63177E-1 1.97769E-1 1.27847E-1 1.11335E-1 1.19893E-1 1.42127E-1 1.44599E-1 1.24216E-1 1.33464E-1 1.51901E-1 1.21554E-1 1.00546E-1 -9999 -9999 -9999 -9999 -9999 2.64433E-2 3.14604E-2 1.62703E-2 -9999 -9999 -9999
3.12305E-1 3.20209E-1 3.11033E-1 3.4886E-1 2.48491E-1 3.23793E-1 4.48505E-1 4.83558E-1 4.81993E-1 6.02904E-1 5.21193E-1 4.78503E-1 5.07641E-1 4.82382E-1 5.13998E-1 4.91329E-1 4.31059E-1 4.51611E-1 4.44867E-1 4.02502E-1 4.43463E-1 3.96384E-1 4.24586E-1 4.52271E-1 4.626E-1 4.88992E-1 4.81515E-1 4.70663E-1 4.53681E-1 4.45582E-1 4.58552E-1 4.39274E-1 4.18405E-1 4.06421E-1 4.41869E-1 4.67433E-1 4.68224E-1 4.6414E-1 4.64701E-1 4.72334E-1 4.68363E-1 4.67432E-1 4.97896E-1 5.50909E-1 6.28568E-1 6.05741E-1 -9999 -9999 -9999 -9999 -9999 -9999 -9999 -9999 -9999 -9999 -9999 -9999 5.72573E-1 5.68262E-1 5.74049E-1 6.16575E-1 5.92464E-1 5.60957E-1 -9999 -9999 -9999 -9999 -9999 -9999 -9999 -9999 -9999 -9999 -9999 -9999 -9999 -9999 -9999 -9999 -9999 -9999 -9999 -9999 -9999 -9999 -9999 -9999 -9999 -9999 -9999 -9999 3.83985E-1 3.99738E-1 3.97416E-1 3.72629E-1 3.88406E-1 3.54264E-1 3.57879E-1 3.84261E-1 4.15549E-1 4.70603E-1 5.69356E-1 6.01445E-1 6.34349E-1 6.41075E-1 6.04034E-1 6.56714E-1 6.27386E-1 6.23551E-1 6.28985E-1 6.21103E-1 6.38802E-1 6.37961E-1 6.50458E-1 6.78256E-1 6.94785E-1 6.98058E-1 6.9302E-1 6.97029E-1 6.6759E-1 6.25788E-1 6.45641E-1 6.53337E-1 6.74301E-1 6.75459E-1 6.95051E-1 6.8065E-1 6.67026E-1 6.60596E-1 6.50442E-1 6.429E-1 6.40662E-1 6.38563E-1 6.11344E-1 5.9697E-1 6.08722E-1 6.13858E-1 5.78116E-1 4.81628E-1 4.75817E-1 5.04011E-1 4.57773E-1 4.41627E-1 4.48784E-1 4.03983E-1 3.16342E-1 2.57159E-1 1.66991E-1 9.78957E-2 7.73011E-2 1.04485E-1 1.18896E-1 1.20117E-1 9.90094E-2 1.01788E-1 1.39941E-1 1.33384E-1 1.13258E-1 -9999 -9999 -9999 -9999 -9999 -9999 2.03838E-2 -9999 -9999 -9999 -9999
-9999 2.85771E-1 3.02963E-1 3.71369E-1 2.7832E-1 2.7932E-1 3.39713E-1 3.88431E-1 4.53464E-1 5.52441E-1 4.86596E-1 5.08132E-1 4.86162E-1 4.93231E-1 5.05727E-1 4.89969E-1 4.3611E-1 4.96161E-1 4.54036E-1 4.04008E-1 4.41659E-1 4.34371E-1 4.24609E-1 4.48329E-1 4.61144E-1 4.72001E-1 4.81091E-1 4.98596E-1 4.78129E-1 4.68035E-1 4.79105E-1 4.29828E-1 4.28663E-1 4.37014E-1 4.50026E-1 4.53666E-1 4.72511E-1 4.69628E-1 4.67967E-1 4.7493E-1 4.70055E-1 4.78372E-1 4.75602E-1 6.04482E-1 6.48419E-1 6.54978E-1 6.0516E-1 5.75736E-1 6.11469E-1 5.75829E-1 6.30577E-1 -9999 -9999 -9999 -9999 -9999 -9999 -9999 5.49624E-1 5.57913E-1 5.53138E-1 5.85221E-1 5.6073E-1 5.60038E-1 5.85282E-1 5.45673E-1 -9999 -9999 -9999 -9999 -9999 -9999 -9999 -9999 -9999 -9999 -9999 -9999 -9999 -9999 -9999 -9999 -9999 -9999 -9999 -9999 -9999 -9999 -9999 -9999 -9999 -9999 -9999 3.51544E-1 3.31695E-1 3.39203E-1 3.71499E-1 3.69619E-1 3.6596E-1 3.62444E-1 3.60106E-1 3.83113E-1 4.88171E-1 5.23361E-1 5.97198E-1 6.37491E-1 6.18156E-1 6.15463E-1 6.53284E-1 6.48045E-1 6.65891E-1 6.44121E-1 6.25882E-1 6.49152E-1 6.41012E-1 6.66628E-1 6.75492E-1 6.76587E-1 6.82412E-1 6.58606E-1 6.29842E-1 6.55047E-1 6.65376E-1 6.76636E-1 6.7398E-1 7.11135E-1 7.24958E-1 6.89627E-1 6.58948E-1 6.63157E-1 6.68333E-1 6.78781E-1 6.75116E-1 6.89115E-1 6.29128E-1 5.793E-1 6.27003E-1 6.09793E-1 5.42661E-1 4.83418E-1 3.89936E-1 3.784E-1 4.0447E-1 4.30296E-1 4.23753E-1 3.59458E-1 2.59295E-1 1.93389E-1 1.27066E-1 9.30424E-2 8.97413E-2 1.52552E-1 1.50959E-1 1.05003E-1 1.13937E-1 1.17582E-1 1.09475E-1 9.29699E-2 7.33977E-2 7.8367E-2 -9999 -9999 -9999 -9999 -9999 -9999 -9999 -9999 -9999 -9999
-9999 2.83619E-1 2.92992E-1 3.99811E-1 3.70938E-1 3.06469E-1 3.2032E-1 3.89474E-1 5.05919E-1 5.80021E-1 5.33847E-1 5.62012E-1 5.36161E-1 5.01649E-1 5.53999E-1 4.89252E-1 4.68215E-1 4.93334E-1 4.87146E-1 4.28987E-1 4.41202E-1 4.31315E-1 4.16425E-1 4.63736E-1 4.546E-1 4.5573E-1 4.6401E-1 4.84593E-1 4.56869E-1 4.64716E-1 4.81234E-1 4.39036E-1 4.0874E-1 4.13484E-1 4.5206E-1 4.60571E-1 4.54176E-1 4.6611E-1 4.81769E-1 4.83235E-1 4.80022E-1 4.69887E-1 4.87645E-1 5.8405E-1 6.26804E-1 6.30576E-1 6.21315E-1 6.16279E-1 5.8501E-1 5.93886E-1 6.31207E-1 6.40048E-1 6.48892E-1 -9999 -9999 -9999 -9999 -9999 5.49319E-1 5.48356E-1 5.45222E-1 5.95952E-1 5.88048E-1 5.80053E-1 6.10914E-1 5.8775E-1 -9999 -9999 -9999 -9999 -9999 -9999 -9999 -9999 -9999 -9999 -9999 -9999 -9999 -9999 -9999 -9999 -9999 -9999 -9999 -9999 -9999 -9999 -9999 -9999 -9999 -9999 -9999 3.54545E-1 3.45351E-1 3.26558E-1 3.00886E-1 2.97969E-1 3.82386E-1 3.77418E-1 3.69342E-1 3.5834E-1 4.29407E-1 4.75514E-1 5.4653E-1 5.74318E-1 5.94056E-1 6.37504E-1 5.91942E-1 6.00372E-1 6.53928E-1 6.56281E-1 6.27219E-1 6.21705E-1 6.32308E-1 6.43151E-1 6.44128E-1 6.30625E-1 6.31164E-1 6.50975E-1 6.39178E-1 6.40191E-1 6.6958E-1 6.95359E-1 6.99301E-1 7.32591E-1 7.49401E-1 7.08094E-1 6.74707E-1 6.68652E-1 6.71249E-1 6.78391E-1 6.80533E-1 6.74824E-1 6.51949E-1 6.17973E-1 5.6604E-1 5.29794E-1 5.24797E-1 5.01884E-1 4.46918E-1 3.46914E-1 3.26473E-1 3.65859E-1 3.9785E-1 3.54542E-1 2.47086E-1 1.55542E-1 1.06159E-1 7.84243E-2 1.33345E-1 2.05633E-1 1.74082E-1 1.03536E-1 9.50278E-2 9.90179E-2 6.45745E-2 5.1954E-2 5.51598E-2 -9999 4.16295E-2 2.79697E-2 -9999 -9999 -9999 -9999 -9999 -9999 -9999 -9999
-9999 2.83393E-1 3.02821E-1 3.28985E-1 4.38224E-1 4.74194E-1 4.18111E-1 3.45798E-1 4.18936E-1 5.22138E-1 5.56267E-1 5.73787E-1 5.39151E-1 5.49609E-1 5.65218E-1 5.28694E-1 4.61988E-1 5.06734E-1 5.04594E-1 4.41147E-1 4.54713E-1 4.2391E-1 4.37008E-1 4.54532E-1 4.62139E-1 4.56413E-1 4.69864E-1 4.75406E-1 4.72681E-1 4.77987E-1 4.69608E-1 4.43098E-1 4.63619E-1 4.26977E-1 4.58796E-1 4.31566E-1 4.39628E-1 4.58348E-1 4.72278E-1 4.66533E-1 4.70891E-1 4.81049E-1 4.97756E-1 5.42873E-1 5.82113E-1 5.87719E-1 6.02499E-1 5.95271E-1 6.04818E-1 6.18218E-1 6.24926E-1 6.44696E-1 6.70749E-1 6.6046E-1 6.12155E-1 5.79698E-1 -9999 -9999 5.46047E-1 5.56762E-1 5.56218E-1 5.82854E-1 5.91725E-1 6.0418E-1 5.85462E-1 5.73265E-1 5.59319E-1 -9999 -9999 -9999 -9999 -9999 -9999 -9999 -9999 -9999 -9999 -9999 -9999 -9999 -9999 -9999 -9999 -9999 -9999 -9999 -9999 -9999 -9999 -9999 -9999 -9999 -9999 3.20116E-1 3.0621E-1 3.30213E-1 2.57465E-1 2.70485E-1 3.09545E-1 3.61633E-1 3.60897E-1 3.42641E-1 4.07546E-1 4.76106E-1 4.9312E-1 5.40801E-1 5.39075E-1 6.14309E-1 6.23969E-1 5.88198E-1 6.20261E-1 5.97716E-1 6.25441E-1 5.76224E-1 6.24349E-1 6.27825E-1 6.19389E-1 6.20587E-1 6.38847E-1 6.46848E-1 6.5795E-1 6.6185E-1 6.81214E-1 6.96074E-1 7.19167E-1 7.27383E-1 7.25798E-1 6.93619E-1 6.83934E-1 6.7732E-1 6.6438E-1 6.71381E-1 7.1292E-1 6.80637E-1 6.44673E-1 5.37429E-1 4.50915E-1 4.29523E-1 4.76214E-1 4.89162E-1 4.76118E-1 4.19619E-1 3.40672E-1 2.9197E-1 2.92197E-1 2.82372E-1 2.11756E-1 1.52767E-1 9.04293E-2 6.93386E-2 8.21428E-2 1.58747E-1 1.45544E-1 1.00573E-1 1.2399E-1 8.03838E-2 5.08837E-2 4.14142E-2 3.85304E-2 3.17933E-2 2.19026E-2 2.24857E-2 2.53005E-2 -9999 -9999 -9999 -9999 -9999 -9999 -9999
-9999 -9999 3.11653E-1 4.61219E-1 4.85012E-1 4.55753E-1 4.70557E-1 4.64098E-1 5.09079E-1 5.07269E-1 5.28368E-1 5.17912E-1 5.15228E-1 5.19248E-1 5.33102E-1 4.95323E-1 5.50794E-1 5.47467E-1 5.33236E-1 4.80058E-1 4.46564E-1 4.38476E-1 4.44398E-1 4.69013E-1 4.56842E-1 4.59568E-1 4.64688E-1 4.70396E-1 4.74509E-1 4.61459E-1 4.45429E-1 4.44132E-1 4.85262E-1 4.95843E-1 4.63286E-1 4.27818E-1 4.34974E-1 4.48461E-1 4.50831E-1 4.70463E-1 4.80635E-1 4.77803E-1 4.75718E-1 5.40705E-1 5.97466E-1 6.19943E-1 5.81666E-1 5.82552E-1 6.2277E-1 6.21226E-1 6.26015E-1 6.52284E-1 6.70714E-1 6.56482E-1 5.94486E-1 5.74169E-1 5.99267E-1 5.98427E-1 5.66074E-1 5.65489E-1 5.5146E-1 5.5173E-1 5.82144E-1 6.00275E-1 5.37898E-1 5.15655E-1 5.32423E-1 -9999 -9999 -9999 -9999 -9999 4.10576E-1 -9999 -9999 -9999 -9999 -9999 -9999 -9999 -9999 -9999 -9999 -9999 -9999 -9999 -9999 -9999 -9999 -9999 -9999 -9999 -9999 3.02633E-1 2.65964E-1 2.99764E-1 3.14538E-1 2.62854E-1 2.66172E-1 3.01634E-1 3.01972E-1 2.94828E-1 3.16354E-1 4.05415E-1 4.39203E-1 4.95088E-1 5.42751E-1 5.54229E-1 5.1496E-1 5.54626E-1 5.6227E-1 5.65495E-1 5.57061E-1 5.55241E-1 6.1303E-1 6.50064E-1 6.64962E-1 6.58495E-1 6.57664E-1 6.78393E-1 6.72264E-1 6.75462E-1 6.63503E-1 6.71714E-1 6.86215E-1 6.91074E-1 6.76353E-1 6.88325E-1 6.78045E-1 6.78548E-1 6.65622E-1 6.829E-1 6.73304E-1 6.43535E-1 5.60979E-1 4.89144E-1 4.95604E-1 4.84836E-1 4.78541E-1 4.66834E-1 4.89758E-1 4.25447E-1 3.35354E-1 2.53828E-1 2.13212E-1 2.58067E-1 1.93035E-1 1.25513E-1 8.31977E-2 8.77879E-2 1.03899E-1 1.57995E-1 1.68437E-1 1.60648E-1 1.4197E-1 9.89388E-2 7.23786E-2 7.12921E-2 3.90152E-2 2.23129E-2 2.53663E-2 3.20917E-2 2.48572E-2 -9999 -9999 -9999 -9999 -9999 -9999 -9999
-9999 -9999 2.72978E-1 2.96764E-1 3.50204E-1 4.7842E-1 3.78221E-1 4.03061E-1 4.32488E-1 2.97489E-1 2.99213E-1 4.51347E-1 5.27721E-1 5.25229E-1 5.32798E-1 5.1186E-1 5.71791E-1 5.5687E-1 4.9301E-1 4.40425E-1 4.30067E-1 4.03975E-1 4.34832E-1 4.6317E-1 4.62957E-1 4.75491E-1 4.70709E-1 4.63189E-1 4.34593E-1 4.29036E-1 4.32845E-1 4.53504E-1 4.59751E-1 4.65296E-1 4.92403E-1 4.44702E-1 4.37767E-1 4.56747E-1 4.57431E-1 4.31602E-1 4.54068E-1 4.46953E-1 4.54171E-1 4.84443E-1 5.51868E-1 5.69188E-1 5.77831E-1 5.9249E-1 6.17919E-1 6.10558E-1 6.23111E-1 6.34689E-1 6.57009E-1 6.23058E-1 5.93442E-1 5.48419E-1 5.84134E-1 5.97708E-1 5.85059E-1 5.41599E-1 5.6735E-1 5.26997E-1 5.4933E-1 5.32473E-1 5.07058E-1 5.05096E-1 -9999 -9999 -9999 4.62231E-1 4.42251E-1 4.22065E-1 4.05816E-1 4.03496E-1 3.9547E-1 -9999 -9999 -9999 -9999 -9999 -9999 -9999 -9999 -9999 -9999 -9999 -9999 -9999 -9999 -9999 -9999 -9999 3.10468E-1 2.85444E-1 2.75033E-1 2.89073E-1 2.88419E-1 2.79467E-1 2.53646E-1 2.85437E-1 3.07889E-1 3.0589E-1 3.53452E-1 3.82921E-1 3.80388E-1 4.09945E-1 4.38511E-1 4.38569E-1 4.30917E-1 4.15849E-1 4.8097E-1 5.47202E-1 5.61881E-1 5.66006E-1 5.62593E-1 6.35917E-1 6.78638E-1 6.76395E-1 6.7536E-1 6.78539E-1 6.85499E-1 6.63975E-1 6.2105E-1 6.0226E-1 6.15461E-1 6.32085E-1 6.37957E-1 6.61422E-1 6.84556E-1 7.05275E-1 7.02567E-1 6.68037E-1 5.7079E-1 5.71162E-1 5.80332E-1 5.72268E-1 5.2778E-1 4.72116E-1 4.121E-1 3.98351E-1 3.71651E-1 2.96622E-1 2.23622E-1 2.02567E-1 2.01517E-1 2.56854E-1 1.95985E-1 9.86534E-2 6.50421E-2 8.42467E-2 1.2931E-1 1.60322E-1 1.50331E-1 1.71569E-1 1.94861E-1 1.67843E-1 1.26688E-1 5.1089E-2 2.61014E-2 1.95851E-2 2.45629E-2 4.70398E-2 4.49709E-2 -9999 -9999 -9999 -9999 -9999 -9999 -9999
-9999 -9999 -9999 2.84632E-1 3.14469E-1 3.18753E-1 3.30825E-1 3.43861E-1 2.86526E-1 2.02191E-1 3.4471E-1 4.27921E-1 4.5307E-1 4.0821E-1 3.80264E-1 4.89601E-1 4.8407E-1 4.27661E-1 4.35464E-1 4.31593E-1 4.2698E-1 4.50319E-1 4.28852E-1 4.57685E-1 4.77818E-1 4.68065E-1 4.73583E-1 4.61703E-1 4.34819E-1 4.4226E-1 4.2193E-1 4.49337E-1 4.31581E-1 4.41808E-1 4.64708E-1 4.22974E-1 4.76113E-1 4.80672E-1 4.68377E-1 4.86355E-1 4.53697E-1 4.31452E-1 4.39764E-1 4.56976E-1 5.17767E-1 5.73101E-1 5.80258E-1 5.69585E-1 5.87673E-1 6.13067E-1 5.88843E-1 5.96631E-1 6.20163E-1 6.09887E-1 5.92724E-1 5.71128E-1 5.60106E-1 5.91009E-1 5.67044E-1 5.26291E-1 5.34235E-1 5.17163E-1 5.14513E-1 5.3745E-1 4.93283E-1 4.97991E-1 -9999 -9999 -9999 4.28792E-1 4.41287E-1 4.30749E-1 4.12598E-1 3.58042E-1 3.4469E-1 3.74415E-1 -9999 -9999 -9999 -9999 -9999 3.34428E-1 -9999 -9999 -9999 -9999 -9999 -9999 2.88837E-1 2.78844E-1 2.85995E-1 2.99396E-1 3.06068E-1 2.6728E-1 2.78824E-1 2.9957E-1 3.01334E-1 2.81788E-1 2.69374E-1 2.73394E-1 2.88868E-1 3.11749E-1 3.46691E-1 3.25097E-1 3.26064E-1 3.77935E-1 4.01205E-1 3.99628E-1 4.15323E-1 4.17355E-1 4.41468E-1 5.39477E-1 5.54555E-1 5.96552E-1 5.48733E-1 6.23104E-1 6.71354E-1 6.87598E-1 7.01462E-1 6.91415E-1 6.89397E-1 6.60235E-1 6.06984E-1 5.86504E-1 6.037E-1 5.94083E-1 6.30226E-1 6.78054E-1 7.04872E-1 7.18794E-1 6.85567E-1 5.83979E-1 5.45328E-1 5.62678E-1 5.55137E-1 5.4219E-1 5.03743E-1 4.49467E-1 3.53018E-1 3.03598E-1 3.47249E-1 2.94304E-1 1.94811E-1 1.24119E-1 1.34701E-1 2.19666E-1 2.0526E-1 9.14176E-2 5.99531E-2 1.09107E-1 1.49204E-1 1.45344E-1 1.21788E-1 1.12681E-1 1.17561E-1 1.42996E-1 1.53076E-1 9.73963E-2 3.47817E-2 1.87661E-2 1.47522E-2 1.81847E-2 3.27955E-2 2.9577E-2 -9999 -9999 -9999 -9999 -9999 -9999
-9999 -9999 -9999 -9999 -9999 -9999 2.8354E-1 2.77414E-1 2.51898E-1 2.0991E-1 3.3449E-1 2.81636E-1 3.28655E-1 2.25807E-1 2.61967E-1 2.55341E-1 3.48452E-1 3.0731E-1 3.23217E-1 3.61441E-1 4.28576E-1 4.90734E-1 4.47326E-1 4.48761E-1 4.73128E-1 4.81333E-1 4.9028E-1 4.58162E-1 4.52336E-1 4.74373E-1 4.49114E-1 4.19394E-1 4.46143E-1 4.7E-1 4.37649E-1 4.30228E-1 4.24227E-1 4.30403E-1 4.236E-1 4.30682E-1 4.98332E-1 4.29985E-1 4.48466E-1 4.44197E-1 5.06102E-1 5.28842E-1 5.70838E-1 5.85683E-1 5.63949E-1 5.64368E-1 5.66417E-1 5.74002E-1 6.00074E-1 6.15661E-1 5.97879E-1 5.83433E-1 5.4778E-1 5.26618E-1 5.4536E-1 5.47391E-1 5.5438E-1 5.20805E-1 5.20498E-1 5.47478E-1 5.22887E-1 4.8507E-1 4.83059E-1 4.65615E-1 4.55775E-1 4.48954E-1 4.648E-1 4.3198E-1 3.86203E-1 3.72123E-1 3.53852E-1 3.37683E-1 -9999 -9999 -9999 3.60986E-1 3.35557E-1 3.22253E-1 3.13304E-1 3.49442E-1 3.45756E-1 3.24683E-1 2.95828E-1 2.94696E-1 2.81645E-1 2.82004E-1 2.46649E-1 2.46391E-1 2.62306E-1 2.72802E-1 2.71698E-1 2.84763E-1 3.04107E-1 3.2446E-1 3.06309E-1 3.17585E-1 2.99117E-1 3.00722E-1 2.90184E-1 3.07391E-1 3.40835E-1 3.60626E-1 3.23464E-1 3.39987E-1 3.89552E-1 4.32729E-1 4.7377E-1 5.27151E-1 5.83998E-1 5.86868E-1 5.61091E-1 6.17142E-1 6.69152E-1 7.04272E-1 7.22013E-1 7.02952E-1 6.86031E-1 6.49302E-1 6.30104E-1 6.13313E-1 6.00444E-1 5.98088E-1 6.58913E-1 6.98196E-1 6.96828E-1 6.13417E-1 5.23044E-1 4.94935E-1 5.24016E-1 4.60716E-1 4.83858E-1 5.0902E-1 5.2915E-1 4.20004E-1 3.71896E-1 3.17397E-1 3.83508E-1 3.7498E-1 2.31452E-1 1.42857E-1 1.02478E-1 1.43513E-1 1.59247E-1 6.38737E-2 4.85661E-2 8.8948E-2 1.35411E-1 1.40012E-1 1.24548E-1 8.52856E-2 1.00058E-1 1.1772E-1 -9999 -9999 -9999 -9999 -9999 1.26294E-2 1.8576E-2 3.24436E-2 -9999 -9999 -9999 -9999 -9999 -9999
-9999 -9999 -9999 -9999 -9999 -9999 -9999 2.37036E-1 2.09322E-1 2.38679E-1 3.1459E-1 3.29642E-1 3.60474E-1 3.18875E-1 3.74604E-1 2.87969E-1 2.96544E-1 2.7753E-1 2.61206E-1 3.52242E-1 4.06206E-1 4.40521E-1 4.33698E-1 4.1799E-1 4.40851E-1 4.76016E-1 4.57782E-1 4.53864E-1 4.53751E-1 4.90694E-1 4.82356E-1 4.76805E-1 4.83799E-1 4.89134E-1 4.44481E-1 4.23695E-1 4.22879E-1 4.34286E-1 4.29863E-1 4.40545E-1 4.30231E-1 4.27018E-1 4.32078E-1 4.31418E-1 4.47753E-1 4.76219E-1 5.14271E-1 5.60643E-1 5.5261E-1 5.29301E-1 5.31764E-1 5.54855E-1 5.53909E-1 5.94278E-1 5.82905E-1 5.50127E-1 5.19562E-1 5.20606E-1 4.87182E-1 5.21494E-1 5.32489E-1 5.55594E-1 5.40164E-1 5.3045E-1 5.02876E-1 5.00205E-1 5.15952E-1 5.15262E-1 5.0083E-1 4.93507E-1 4.66121E-1 4.30309E-1 3.89346E-1 3.78984E-1 3.35341E-1 3.10246E-1 3.07463E-1 -9999 -9999 3.28852E-1 3.35065E-1 3.0941E-1 3.25451E-1 3.24948E-1 3.40331E-1 3.98845E-1 3.89284E-1 3.32014E-1 3.16312E-1 3.29978E-1 3.24731E-1 3.10593E-1 2.55196E-1 2.50429E-1 2.45946E-1 2.66615E-1 2.48404E-1 2.63191E-1 2.64616E-1 2.81556E-1 2.84268E-1 2.73239E-1 2.85045E-1 3.15288E-1 3.17061E-1 3.31097E-1 3.19278E-1 3.33969E-1 3.68666E-1 4.32523E-1 4.57766E-1 4.88066E-1 5.7484E-1 5.94767E-1 5.91674E-1 5.9815E-1 6.6097E-1 6.79656E-1 7.00211E-1 7.06318E-1 6.81678E-1 6.57994E-1 6.49054E-1 6.4369E-1 6.38947E-1 6.56632E-1 6.79261E-1 6.81852E-1 5.72739E-1 4.02896E-1 3.07912E-1 3.13784E-1 4.06043E-1 4.20862E-1 4.21317E-1 4.1758E-1 3.6555E-1 3.27638E-1 2.93523E-1 2.98417E-1 3.29916E-1 2.89892E-1 1.85244E-1 1.33865E-1 8.37491E-2 8.02604E-2 8.30308E-2 5.24523E-2 3.78054E-2 5.39583E-2 9.13017E-2 1.00992E-1 8.32677E-2 8.31987E-2 1.33271E-1 9.35466E-2 -9999 -9999 -9999 -9999 -9999 -9999 2.12043E-2 2.51874E-2 -9999 -9999 -9999 -9999 -9999 -9999
-9999 -9999 -9999 -9999 -9999 -9999 -9999 -9999 -9999 -9999 3.28201E-1 3.75863E-1 3.74201E-1 3.37457E-1 3.28894E-1 2.91104E-1 2.89984E-1 3.02184E-1 3.20409E-1 3.36279E-1 3.81323E-1 4.15943E-1 4.4829E-1 4.0303E-1 4.1674E-1 4.36229E-1 4.39479E-1 4.33323E-1 4.42924E-1 4.87152E-1 5.29341E-1 5.01189E-1 4.8374E-1 4.82064E-1 4.80792E-1 4.17419E-1 4.3245E-1 4.7991E-1 4.55301E-1 4.44474E-1 4.30515E-1 4.24289E-1 4.41894E-1 4.27447E-1 4.69002E-1 4.89313E-1 4.82279E-1 5.23573E-1 5.59428E-1 5.28882E-1 5.09524E-1 5.26971E-1 5.07924E-1 5.42852E-1 5.68083E-1 5.26847E-1 5.33925E-1 5.28759E-1 5.00088E-1 4.73914E-1 5.20136E-1 5.01929E-1 4.96427E-1 4.85589E-1 4.72742E-1 4.73521E-1 4.9082E-1 5.03955E-1 5.06514E-1 4.77099E-1 4.89943E-1 4.79568E-1 4.64064E-1 4.19719E-1 3.57343E-1 3.15367E-1 3.02231E-1 2.87104E-1 3.23983E-1 -9999 3.46783E-1 3.29018E-1 3.46061E-1 3.36002E-1 3.12755E-1 3.52661E-1 4.05462E-1 4.09631E-1 4.09515E-1 3.71906E-1 3.95489E-1 4.03371E-1 3.51551E-1 2.62671E-1 2.53964E-1 2.49035E-1 2.40284E-1 2.46271E-1 2.329E-1 2.37096E-1 2.57509E-1 2.47657E-1 2.77927E-1 2.98646E-1 3.28566E-1 3.41481E-1 3.76961E-1 4.02618E-1 4.30168E-1 4.32987E-1 4.66893E-1 5.07396E-1 5.6661E-1 6.17204E-1 6.33186E-1 6.39654E-1 6.45328E-1 6.45654E-1 6.66202E-1 6.7121E-1 6.35158E-1 6.72936E-1 6.77755E-1 6.66297E-1 6.94368E-1 6.90077E-1 6.62879E-1 5.4074E-1 3.54076E-1 2.94058E-1 2.79189E-1 2.67527E-1 3.08811E-1 3.85573E-1 3.39555E-1 2.49851E-1 2.09756E-1 1.98933E-1 1.93236E-1 1.98823E-1 1.73655E-1 1.82808E-1 9.52427E-2 1.05411E-1 6.77775E-2 5.41126E-2 5.88645E-2 5.13546E-2 4.00304E-2 3.83353E-2 4.73221E-2 6.04655E-2 6.13118E-2 9.34957E-2 1.19478E-1 1.03466E-1 4.8513E-2 -9999 -9999 -9999 -9999 -9999 -9999 1.72996E-2 -9999 -9999 -9999 -9999 -9999 -9999
-9999 -9999 -9999 -9999 -9999 -9999 -9999 -9999 -9999 -9999 -9999 -9999 -9999 -9999 4.09746E-1 4.03227E-1 3.58294E-1 3.36317E-1 4.52845E-1 4.44213E-1 3.88618E-1 4.12059E-1 4.3179E-1 4.07075E-1 4.10892E-1 4.04535E-1 4.22263E-1 4.20904E-1 4.45756E-1 4.35217E-1 5.03585E-1 5.23002E-1 4.83505E-1 4.52683E-1 4.81571E-1 4.66959E-1 4.18326E-1 4.2223E-1 4.3604E-1 4.60164E-1 4.46561E-1 4.38826E-1 4.31519E-1 4.40624E-1 5.12376E-1 5.02548E-1 4.76327E-1 5.11153E-1 5.36095E-1 5.52908E-1 5.26623E-1 5.0828E-1 5.03224E-1 5.33458E-1 5.28536E-1 5.32067E-1 5.28154E-1 5.12165E-1 4.81039E-1 4.36739E-1 4.78789E-1 4.9541E-1 4.78523E-1 4.77466E-1 4.87273E-1 4.87218E-1 4.93251E-1 4.72287E-1 4.68548E-1 4.91712E-1 4.51447E-1 4.43114E-1 4.28224E-1 4.40251E-1 4.14164E-1 3.86628E-1 3.28074E-1 2.98337E-1 2.92912E-1 2.68963E-1 2.93684E-1 3.20329E-1 3.50715E-1 3.29079E-1 3.00271E-1 3.32933E-1 3.91564E-1 4.358E-1 4.1822E-1 4.26073E-1 4.3537E-1 4.27998E-1 4.1716E-1 3.38914E-1 2.88979E-1 2.51728E-1 2.41748E-1 2.49271E-1 2.62936E-1 2.58428E-1 2.37773E-1 2.58756E-1 2.52553E-1 2.94871E-1 3.07074E-1 2.88805E-1 3.32184E-1 3.95493E-1 4.33164E-1 4.62773E-1 4.92665E-1 5.27915E-1 5.68984E-1 5.90644E-1 5.72519E-1 6.1291E-1 6.42262E-1 5.91026E-1 6.42672E-1 6.61523E-1 6.42061E-1 6.81492E-1 6.37616E-1 6.82251E-1 6.9966E-1 6.75776E-1 6.09299E-1 4.05684E-1 2.84674E-1 2.93599E-1 2.53443E-1 2.79102E-1 3.7066E-1 3.87325E-1 3.62096E-1 2.86852E-1 2.0547E-1 1.12827E-1 8.90407E-2 9.22967E-2 9.15871E-2 8.7228E-2 6.90215E-2 7.81947E-2 6.01116E-2 5.51817E-2 5.47488E-2 4.90944E-2 4.86641E-2 4.31808E-2 3.81164E-2 3.63991E-2 5.35857E-2 7.24896E-2 8.6088E-2 1.25641E-1 6.10547E-2 -9999 -9999 -9999 -9999 -9999 7.41124E-3 -9999 -9999 -9999 -9999 -9999 -9999 -9999
-9999 -9999 -9999 -9999 -9999 -9999 -9999 -9999 -9999 -9999 -9999 -9999 -9999 -9999 -9999 -9999 3.09862E-1 3.32757E-1 3.1342E-1 3.59236E-1 4.08695E-1 3.74364E-1 4.55337E-1 4.40041E-1 4.42259E-1 4.40512E-1 4.44797E-1 4.22167E-1 4.09067E-1 4.26983E-1 4.76562E-1 4.70169E-1 4.50758E-1 4.39646E-1 4.91505E-1 4.42669E-1 4.29148E-1 4.28983E-1 4.36237E-1 4.46031E-1 4.61616E-1 4.46039E-1 4.4219E-1 4.31198E-1 5.20478E-1 5.3369E-1 4.71979E-1 4.77761E-1 5.1274E-1 5.35163E-1 5.38181E-1 4.98676E-1 5.21251E-1 5.18641E-1 5.18666E-1 4.91959E-1 5.3014E-1 4.95758E-1 4.28728E-1 4.39291E-1 4.15336E-1 4.57874E-1 4.70212E-1 4.56764E-1 4.63378E-1 4.85745E-1 5.00899E-1 4.75779E-1 4.39843E-1 4.32987E-1 4.45003E-1 4.60756E-1 4.32656E-1 4.43871E-1 4.41322E-1 4.35623E-1 3.75396E-1 3.22501E-1 3.35965E-1 2.89888E-1 2.61214E-1 2.51706E-1 2.81887E-1 3.24513E-1 3.34318E-1 3.00349E-1 3.46299E-1 4.10416E-1 4.06928E-1 4.22406E-1 4.49273E-1 4.42229E-1 4.22763E-1 3.73165E-1 3.31175E-1 2.82504E-1 2.38647E-1 2.45527E-1 2.38944E-1 2.03989E-1 2.0148E-1 1.67138E-1 2.08467E-1 2.87404E-1 3.25195E-1 3.03501E-1 3.57977E-1 3.89287E-1 4.10801E-1 4.69311E-1 4.56565E-1 4.71136E-1 4.96642E-1 5.65772E-1 6.08543E-1 6.10491E-1 6.38194E-1 6.53571E-1 6.19516E-1 6.90741E-1 6.46774E-1 6.60474E-1 6.33658E-1 6.51303E-1 6.86603E-1 6.55304E-1 6.01848E-1 4.29182E-1 3.30922E-1 3.08889E-1 3.65059E-1 3.01215E-1 2.57251E-1 3.05731E-1 2.96871E-1 2.50352E-1 2.54571E-1 1.7938E-1 7.86282E-2 6.40291E-2 6.49804E-2 6.67024E-2 4.95071E-2 4.62222E-2 5.20329E-2 5.6663E-2 4.80082E-2 4.89955E-2 4.49288E-2 4.23146E-2 4.25718E-2 2.72041E-2 3.38008E-2 5.89417E-2 1.24923E-1 1.15278E-1 5.27118E-2 3.57612E-2 -9999 -9999 -9999 -9999 -9999 -9999 -9999 -9999 -9999 -9999 -9999 -9999
-9999 -9999 -9999 -9999 -9999 -9999 -9999 -9999 -9999 -9999 -9999 -9999 -9999 -9999 -9999 -9999 -9999 -9999 2.54908E-1 2.64885E-1 2.79692E-1 3.20197E-1 3.76451E-1 4.02026E-1 4.18748E-1 4.37305E-1 4.42003E-1 4.3589E-1 4.35766E-1 4.13473E-1 4.26424E-1 4.49449E-1 4.42815E-1 4.61106E-1 4.23593E-1 4.20475E-1 4.17953E-1 4.23416E-1 4.41845E-1 4.40024E-1 4.11482E-1 4.45612E-1 4.26309E-1 4.18959E-1 4.19218E-1 4.61438E-1 5.25112E-1 4.94684E-1 5.05344E-1 5.36008E-1 5.19837E-1 5.12774E-1 5.2389E-1 5.37318E-1 5.0273E-1 4.64026E-1 5.21618E-1 4.47242E-1 4.76911E-1 4.74238E-1 4.12069E-1 4.28579E-1 4.49526E-1 4.53808E-1 4.75548E-1 4.89689E-1 4.86642E-1 4.93003E-1 4.34107E-1 4.49882E-1 4.70558E-1 4.58616E-1 4.4451E-1 4.51834E-1 4.2074E-1 4.34635E-1 4.08561E-1 3.54241E-1 3.0086E-1 2.85446E-1 2.48329E-1 2.27617E-1 2.37145E-1 2.82852E-1 2.95882E-1 2.95876E-1 2.82495E-1 3.39766E-1 4.27992E-1 4.35919E-1 4.47777E-1 4.37622E-1 4.16233E-1 4.05007E-1 3.62388E-1 3.01528E-1 2.62683E-1 2.42963E-1 1.93942E-1 1.44372E-1 1.5055E-1 1.20795E-1 1.2959E-1 2.47076E-1 3.21239E-1 3.46772E-1 3.59315E-1 4.06941E-1 4.25628E-1 4.19809E-1 3.55025E-1 3.6192E-1 4.83062E-1 4.76859E-1 5.71247E-1 6.01183E-1 6.22093E-1 6.51506E-1 6.28678E-1 6.52483E-1 6.50294E-1 6.19273E-1 6.10939E-1 6.31407E-1 6.39313E-1 5.97545E-1 5.21633E-1 4.07177E-1 3.84368E-1 3.26122E-1 2.53485E-1 2.71171E-1 2.92243E-1 2.60788E-1 1.8625E-1 2.15281E-1 2.51089E-1 1.54683E-1 7.39933E-2 5.41433E-2 5.43145E-2 6.98546E-2 4.37586E-2 3.34131E-2 3.99077E-2 4.53383E-2 4.66605E-2 4.71159E-2 2.57821E-2 2.29608E-2 2.34995E-2 2.68107E-2 2.64565E-2 5.08461E-2 8.09108E-2 6.29161E-2 2.56823E-2 -9999 -9999 -9999 -9999 -9999 -9999 -9999 -9999 -9999 -9999 -9999 -9999 -9999
-9999 -9999 -9999 -9999 -9999 -9999 -9999 -9999 -9999 -9999 -9999 -9999 -9999 -9999 -9999 -9999 -9999 -9999 -9999 -9999 1.62399E-1 2.36613E-1 3.05815E-1 3.34445E-1 3.81518E-1 4.10147E-1 4.35613E-1 4.38013E-1 4.4549E-1 4.33319E-1 4.35479E-1 4.31383E-1 4.2831E-1 4.52316E-1 4.41143E-1 4.12787E-1 4.20023E-1 4.33296E-1 4.0294E-1 4.0194E-1 4.04154E-1 4.15697E-1 4.06471E-1 4.30328E-1 4.12392E-1 4.18109E-1 4.47683E-1 4.64608E-1 4.64233E-1 4.96057E-1 4.92857E-1 5.17231E-1 5.24544E-1 5.20458E-1 5.28358E-1 5.09498E-1 4.73185E-1 4.44749E-1 4.57977E-1 4.57807E-1 4.21605E-1 4.2593E-1 4.29243E-1 4.70533E-1 4.73927E-1 4.70269E-1 4.82777E-1 4.7243E-1 4.64482E-1 4.91059E-1 5.0379E-1 4.87148E-1 4.70042E-1 4.71262E-1 4.12881E-1 4.11105E-1 4.21404E-1 3.62535E-1 2.99292E-1 2.39255E-1 2.27344E-1 2.39513E-1 2.43245E-1 2.64461E-1 2.98983E-1 2.79192E-1 2.66765E-1 3.04756E-1 3.86238E-1 4.18077E-1 4.29046E-1 4.18065E-1 4.29999E-1 3.96563E-1 4.15824E-1 3.85844E-1 3.33198E-1 3.00591E-1 2.53887E-1 1.65106E-1 1.52556E-1 1.41167E-1 1.80684E-1 2.3178E-1 3.0074E-1 3.17161E-1 3.19606E-1 3.46728E-1 3.2288E-1 3.01482E-1 2.70154E-1 2.98026E-1 3.78755E-1 4.21152E-1 4.66923E-1 4.84733E-1 5.3148E-1 5.68984E-1 5.68197E-1 5.99195E-1 5.81109E-1 5.43085E-1 5.79253E-1 6.25412E-1 5.88482E-1 5.29416E-1 4.14202E-1 2.99969E-1 2.50555E-1 2.35289E-1 2.96202E-1 2.53003E-1 2.55065E-1 3.02406E-1 1.86677E-1 1.78103E-1 1.67125E-1 9.4474E-2 5.168E-2 5.73563E-2 5.86895E-2 6.37007E-2 5.23271E-2 3.4796E-2 4.31745E-2 4.50672E-2 3.40006E-2 2.46127E-2 1.85287E-2 1.97875E-2 1.93309E-2 2.37688E-2 3.08448E-2 5.33658E-2 2.89385E-2 3.12365E-2 1.79807E-2 -9999 -9999 -9999 -9999 -9999 -9999 -9999 -9999 -9999 -9999 -9999 -9999 -9999
-9999 -9999 -9999 -9999 -9999 -9999 -9999 -9999 -9999 -9999 -9999 -9999 -9999 -9999 -9999 -9999 -9999 -9999 -9999 -9999 -9999 1.68823E-1 2.50608E-1 3.09146E-1 3.47494E-1 3.43236E-1 3.7476E-1 4.18032E-1 4.34991E-1 4.27393E-1 4.3356E-1 4.42751E-1 4.29734E-1 4.4269E-1 4.10817E-1 4.04832E-1 4.0114E-1 3.96145E-1 3.68722E-1 3.92699E-1 4.06248E-1 4.04293E-1 4.0929E-1 3.88648E-1 3.96973E-1 4.18369E-1 4.24408E-1 4.59504E-1 4.55658E-1 4.7087E-1 4.76925E-1 4.96582E-1 4.85644E-1 5.06044E-1 5.38111E-1 5.21985E-1 5.10515E-1 4.99041E-1 4.88575E-1 4.48544E-1 4.21494E-1 4.39391E-1 4.40135E-1 4.58959E-1 4.60888E-1 4.82173E-1 4.94665E-1 4.9635E-1 5.09343E-1 5.44538E-1 5.21866E-1 5.15629E-1 5.27343E-1 4.8821E-1 4.41618E-1 4.32489E-1 3.98538E-1 3.91399E-1 3.35702E-1 2.93272E-1 2.26787E-1 2.03828E-1 2.24945E-1 2.32077E-1 2.3704E-1 2.34747E-1 2.59909E-1 2.83196E-1 3.13217E-1 3.67572E-1 4.32684E-1 4.21073E-1 4.33493E-1 4.39266E-1 4.19534E-1 4.15949E-1 3.84455E-1 3.81853E-1 3.46304E-1 2.88396E-1 2.54248E-1 2.26966E-1 2.00718E-1 1.9808E-1 2.93543E-1 2.89439E-1 2.90807E-1 2.94709E-1 3.11026E-1 2.7822E-1 2.70371E-1 2.39673E-1 2.89073E-1 3.15202E-1 4.11139E-1 4.43662E-1 4.84612E-1 5.13747E-1 4.89926E-1 4.99461E-1 5.33012E-1 5.3191E-1 5.58837E-1 5.74312E-1 5.2244E-1 5.17261E-1 4.27267E-1 2.69301E-1 2.10603E-1 2.18691E-1 1.71144E-1 1.90052E-1 1.91526E-1 2.68672E-1 2.96669E-1 2.47084E-1 1.58278E-1 1.249E-1 6.74635E-2 8.49549E-2 1.49428E-1 1.16538E-1 5.74675E-2 3.52525E-2 4.30759E-2 4.96589E-2 3.75145E-2 2.55181E-2 1.62043E-2 1.51331E-2 1.24067E-2 1.17865E-2 1.62199E-2 3.87156E-2 3.03591E-2 3.48528E-2 2.04514E-2 1.27507E-2 -9999 -9999 -9999 -9999 -9999 -9999 -9999 -9999 -9999 -9999 -9999 -9999
-9999 -9999 -9999 -9999 -9999 -9999 -9999 -9999 -9999 -9999 -9999 -9999 -9999 -9999 -9999 -9999 -9999 -9999 -9999 -9999 -9999 1.81839E-1 2.29915E-1 2.90764E-1 2.84786E-1 3.18221E-1 3.44386E-1 3.48388E-1 3.67857E-1 3.91727E-1 4.23227E-1 4.43344E-1 4.51286E-1 4.46713E-1 4.17849E-1 3.92709E-1 3.82926E-1 3.39124E-1 3.81312E-1 3.56251E-1 3.3761E-1 3.65425E-1 3.75341E-1 4.0162E-1 3.9118E-1 3.77841E-1 3.80127E-1 4.42332E-1 4.60213E-1 4.49589E-1 4.28016E-1 4.66049E-1 4.5985E-1 4.69195E-1 5.20707E-1 5.35733E-1 5.2379E-1 5.16108E-1 4.96005E-1 4.91433E-1 4.76856E-1 4.73434E-1 4.50012E-1 4.51753E-1 4.71656E-1 4.77923E-1 4.94698E-1 4.88555E-1 4.8304E-1 4.93505E-1 4.99188E-1 5.16503E-1 5.30685E-1 5.13035E-1 4.5498E-1 4.20174E-1 3.96658E-1 3.98217E-1 3.67017E-1 3.45881E-1 2.65105E-1 2.21423E-1 1.7181E-1 1.70465E-1 1.82184E-1 2.0002E-1 2.30421E-1 2.3259E-1 2.68559E-1 3.0366E-1 4.17003E-1 4.35855E-1 4.09802E-1 4.18165E-1 4.32459E-1 4.36021E-1 4.21579E-1 4.02392E-1 3.67877E-1 3.11575E-1 2.51726E-1 2.48098E-1 2.08253E-1 2.3285E-1 2.42504E-1 2.3624E-1 2.42527E-1 2.36812E-1 2.37168E-1 2.16825E-1 2.81243E-1 2.79543E-1 2.66046E-1 2.77959E-1 3.32005E-1 3.32237E-1 3.32976E-1 3.78467E-1 4.94231E-1 4.78375E-1 4.56522E-1 4.73922E-1 4.75455E-1 5.23177E-1 4.73936E-1 4.35753E-1 4.25495E-1 2.62002E-1 1.90788E-1 1.48512E-1 1.5491E-1 1.36341E-1 1.73691E-1 2.06705E-1 2.14698E-1 2.13752E-1 1.15251E-1 8.06863E-2 6.55789E-2 1.08552E-1 1.12721E-1 1.03918E-1 5.06662E-2 4.0561E-2 5.76207E-2 7.20657E-2 5.30342E-2 3.45403E-2 2.20583E-2 1.83689E-2 1.71935E-2 1.65974E-2 1.36331E-2 2.0921E-2 2.85269E-2 2.51881E-2 1.33207E-2 9.95526E-3 9.64719E-3 9.48961E-3 -9999 -9999 -9999 -9999 1.31874E-2 -9999 -9999 -9999 -9999 -9999
-9999 -9999 -9999 -9999 -9999 -9999 -9999 -9999 -9999 -9999 -9999 -9999 -9999 -9999 -9999 -9999 -9999 -9999 -9999 -9999 -9999 1.42845E-1 1.97978E-1 2.21065E-1 2.13816E-1 2.45732E-1 2.97252E-1 3.60693E-1 3.68276E-1 3.62063E-1 3.47361E-1 4.09401E-1 4.3421E-1 4.45696E-1 4.248E-1 3.81909E-1 3.66632E-1 3.657E-1 3.86862E-1 3.39014E-1 3.66695E-1 4.06596E-1 4.16843E-1 4.53252E-1 3.95299E-1 3.48019E-1 4.25647E-1 3.82416E-1 4.41921E-1 4.55742E-1 4.0601E-1 4.37517E-1 4.22089E-1 4.42015E-1 4.53597E-1 4.88849E-1 5.19149E-1 4.99967E-1 5.06773E-1 5.0129E-1 4.8867E-1 4.65144E-1 4.58672E-1 4.36798E-1 4.40748E-1 4.76263E-1 4.54525E-1 4.88688E-1 4.81835E-1 4.775E-1 4.83787E-1 4.93772E-1 4.83624E-1 4.90831E-1 4.55033E-1 4.19637E-1 3.74214E-1 3.70745E-1 3.89941E-1 3.66966E-1 3.03908E-1 2.44849E-1 2.03481E-1 1.61857E-1 1.71554E-1 1.97572E-1 1.84874E-1 2.03714E-1 2.43896E-1 2.6735E-1 3.55219E-1 4.05802E-1 4.33488E-1 4.25912E-1 4.13686E-1 4.2129E-1 3.9979E-1 3.40912E-1 2.81643E-1 2.46309E-1 1.71942E-1 2.0088E-1 3.1254E-1 2.295E-1 2.19079E-1 1.94809E-1 2.01944E-1 2.29403E-1 2.41577E-1 2.3064E-1 2.10444E-1 2.2161E-1 2.16041E-1 2.33668E-1 2.33444E-1 2.20655E-1 2.64069E-1 3.4497E-1 4.46846E-1 3.90529E-1 3.69281E-1 4.0341E-1 3.93466E-1 4.23271E-1 4.29639E-1 3.92956E-1 3.38968E-1 2.41882E-1 1.86508E-1 1.52012E-1 1.34381E-1 1.03364E-1 1.20265E-1 1.65159E-1 2.14463E-1 1.63975E-1 9.54031E-2 7.96895E-2 1.04731E-1 1.72829E-1 1.71963E-1 1.07869E-1 7.29087E-2 7.32328E-2 8.39776E-2 1.03559E-1 9.95637E-2 8.65049E-2 8.16747E-2 7.21589E-2 6.98723E-2 6.67835E-2 2.80033E-2 1.96573E-2 3.1269E-2 2.24604E-2 1.37158E-2 1.34662E-2 1.28641E-2 1.29301E-2 1.00416E-2 1.0884E-2 -9999 2.12431E-2 1.96535E-2 1.33723E-2 -9999 -9999 -9999 -9999
-9999 -9999 -9999 -9999 -9999 -9999 -9999 -9999 -9999 -9999 -9999 -9999 -9999 -9999 -9999 -9999 -9999 -9999 -9999 -9999 -9999 -9999 1.21122E-1 1.45816E-1 2.08045E-1 2.20856E-1 2.52003E-1 3.15212E-1 3.43005E-1 4.13052E-1 3.93836E-1 3.56701E-1 3.74817E-1 4.08925E-1 4.31155E-1 4.26785E-1 4.08192E-1 4.16468E-1 3.88217E-1 3.6523E-1 4.00779E-1 4.10571E-1 4.45309E-1 5.0565E-1 4.69646E-1 4.27945E-1 4.23701E-1 3.6981E-1 4.10486E-1 4.28233E-1 3.97286E-1 3.71314E-1 4.0924E-1 3.93965E-1 3.97335E-1 4.33342E-1 4.63003E-1 5.00507E-1 4.99592E-1 5.0558E-1 4.7949E-1 4.83901E-1 4.59454E-1 4.55322E-1 4.55428E-1 4.47906E-1 4.49903E-1 4.67831E-1 4.65912E-1 4.4779E-1 4.62043E-1 4.97335E-1 5.00501E-1 4.92367E-1 4.81308E-1 4.2547E-1 4.07163E-1 3.90191E-1 3.35238E-1 3.21661E-1 2.66612E-1 2.01776E-1 1.84407E-1 1.93958E-1 1.8934E-1 2.34923E-1 1.99734E-1 1.82106E-1 1.82901E-1 1.92512E-1 2.4011E-1 3.11878E-1 3.6209E-1 4.158E-1 3.90464E-1 3.67716E-1 3.62138E-1 3.25322E-1 2.91253E-1 2.17186E-1 2.10035E-1 1.90026E-1 1.74518E-1 2.40903E-1 1.91871E-1 1.71118E-1 2.10535E-1 2.59829E-1 1.51262E-1 1.1118E-1 1.99445E-1 2.59722E-1 2.21083E-1 2.33898E-1 2.53827E-1 2.75434E-1 3.01184E-1 3.42291E-1 3.45148E-1 3.19399E-1 3.3886E-1 3.1259E-1 2.8765E-1 3.63857E-1 3.74639E-1 2.73499E-1 2.10175E-1 2.67549E-1 2.13457E-1 1.47293E-1 1.19875E-1 1.14445E-1 8.19939E-2 1.079E-1 1.58057E-1 1.34506E-1 1.09729E-1 1.08278E-1 1.37584E-1 2.02039E-1 2.08636E-1 1.1125E-1 7.25529E-2 1.12093E-1 1.44067E-1 1.02559E-1 8.87354E-2 6.42243E-2 8.20362E-2 9.52863E-2 8.27086E-2 5.54313E-2 2.87481E-2 2.5227E-2 3.68961E-2 1.77585E-2 1.13892E-2 1.41897E-2 1.75301E-2 1.41916E-2 1.62256E-2 1.68706E-2 7.52031E-3 2.16313E-2 -9999 -9999 -9999 -9999 -9999 -9999
-9999 -9999 -9999 -9999 -9999 -9999 -9999 -9999 -9999 -9999 -9999 -9999 -9999 -9999 -9999 -9999 -9999 -9999 -9999 -9999 -9999 -9999 -9999 1.10022E-1 1.61405E-1 2.0661E-1 2.06662E-1 2.83247E-1 2.96034E-1 3.13326E-1 3.47832E-1 3.39195E-1 4.02472E-1 3.84595E-1 4.15329E-1 4.12849E-1 3.88627E-1 4.12127E-1 4.72277E-1 4.53951E-1 4.87809E-1 4.6275E-1 4.94327E-1 4.94052E-1 4.50023E-1 4.17669E-1 4.16707E-1 4.13615E-1 3.55993E-1 4.13121E-1 3.76322E-1 3.60575E-1 4.03366E-1 4.43949E-1 3.94875E-1 3.86286E-1 4.33093E-1 5.00514E-1 5.08217E-1 4.87748E-1 4.71142E-1 4.59385E-1 4.5784E-1 4.34059E-1 4.39334E-1 4.24902E-1 4.41143E-1 4.48301E-1 4.51141E-1 4.51939E-1 4.48698E-1 4.83332E-1 4.84523E-1 4.97315E-1 4.882E-1 4.74008E-1 4.47936E-1 3.81298E-1 3.73584E-1 3.33045E-1 3.19681E-1 2.56269E-1 2.14387E-1 1.86603E-1 1.53605E-1 1.81392E-1 1.93304E-1 1.8879E-1 1.97191E-1 2.23023E-1 2.72164E-1 2.48625E-1 3.0079E-1 3.51595E-1 3.69803E-1 3.10377E-1 2.75713E-1 2.87918E-1 2.23646E-1 1.93699E-1 1.83529E-1 1.65521E-1 1.50221E-1 1.58563E-1 2.3793E-1 2.49086E-1 1.44569E-1 1.71943E-1 1.89461E-1 1.1817E-1 7.26533E-2 9.35703E-2 2.2566E-1 2.40835E-1 2.17233E-1 1.92137E-1 2.42586E-1 2.80589E-1 2.99483E-1 2.90287E-1 2.83427E-1 3.14734E-1 2.38882E-1 2.05001E-1 3.09367E-1 2.78274E-1 2.30118E-1 1.84084E-1 1.91205E-1 2.28078E-1 2.39338E-1 2.25028E-1 1.50772E-1 1.1991E-1 1.4442E-1 1.30556E-1 7.00038E-2 5.64434E-2 7.41532E-2 1.5288E-1 1.75794E-1 1.05301E-1 9.35846E-2 1.06856E-1 1.0217E-1 1.17241E-1 7.13375E-2 5.20516E-2 3.25755E-2 3.01179E-2 3.51093E-2 3.48459E-2 3.66044E-2 2.57795E-2 1.38108E-2 1.12199E-2 -9999 9.46849E-3 1.03678E-2 8.53691E-3 7.49896E-3 1.19711E-2 1.63917E-2 -9999 -9999 -9999 -9999 -9999 -9999 -9999
-9999 -9999 -9999 -9999 -9999 -9999 -9999 -9999 -9999 -9999 -9999 -9999 -9999 -9999 -9999 -9999 -9999 -9999 -9999 -9999 -9999 -9999 -9999 -9999 1.17034E-1 1.18844E-1 1.14032E-1 1.58608E-1 2.31086E-1 2.6349E-1 2.69403E-1 2.82502E-1 3.20614E-1 3.49255E-1 3.82937E-1 3.74014E-1 4.08695E-1 4.00628E-1 4.09354E-1 4.65797E-1 5.03524E-1 4.71864E-1 5.29399E-1 5.19479E-1 5.06444E-1 4.47074E-1 4.25863E-1 3.9531E-1 3.93459E-1 3.59346E-1 3.55135E-1 3.75729E-1 4.23167E-1 4.7313E-1 3.90636E-1 4.03517E-1 4.15685E-1 4.41766E-1 4.36773E-1 4.58411E-1 4.66414E-1 4.71001E-1 4.20791E-1 4.04956E-1 4.21668E-1 4.06989E-1 3.88047E-1 4.09528E-1 4.14343E-1 4.2971E-1 4.52051E-1 4.68061E-1 4.69089E-1 4.64554E-1 4.75776E-1 4.55744E-1 4.07505E-1 3.47431E-1 3.72689E-1 3.50467E-1 3.30667E-1 2.90786E-1 2.62518E-1 2.21252E-1 1.8682E-1 1.61762E-1 1.64498E-1 1.87315E-1 2.15541E-1 2.2834E-1 2.56849E-1 2.97352E-1 2.8783E-1 3.09601E-1 2.979E-1 2.8601E-1 2.58927E-1 2.62668E-1 2.12971E-1 2.41436E-1 2.15039E-1 1.8784E-1 1.52605E-1 1.48056E-1 1.08206E-1 1.2606E-1 1.14825E-1 8.93201E-2 1.78034E-1 2.02706E-1 1.55217E-1 1.63644E-1 2.47374E-1 1.56896E-1 1.49635E-1 1.19447E-1 1.139E-1 2.06168E-1 1.89806E-1 1.88626E-1 1.85323E-1 2.00137E-1 2.55046E-1 2.21921E-1 1.94143E-1 2.96012E-1 2.69783E-1 1.78923E-1 1.43918E-1 1.82648E-1 2.43974E-1 2.00216E-1 1.3285E-1 7.69447E-2 1.42217E-1 1.76834E-1 1.43164E-1 7.21108E-2 8.65087E-2 1.53391E-1 1.52301E-1 1.10749E-1 6.98556E-2 6.63553E-2 1.13492E-1 1.40233E-1 1.1129E-1 8.16445E-2 6.01464E-2 3.69611E-2 1.99155E-2 1.70921E-2 1.85283E-2 2.4448E-2 1.06145E-2 -9999 -9999 -9999 -9999 -9999 -9999 -9999 -9999 -9999 -9999 -9999 -9999 -9999 -9999 -9999
-9999 -9999 -9999 -9999 -9999 -9999 -9999 -9999 -9999 -9999 -9999 -9999 -9999 -9999 -9999 -9999 -9999 -9999 -9999 -9999 -9999 -9999 -9999 -9999 -9999 1.69713E-1 9.67726E-2 1.49772E-1 2.11346E-1 2.41679E-1 2.12708E-1 2.58601E-1 3.13493E-1 3.64725E-1 2.30143E-1 2.16175E-1 2.28757E-1 3.18395E-1 4.12379E-1 4.61514E-1 4.58112E-1 4.28505E-1 4.50087E-1 4.77888E-1 4.87407E-1 5.05954E-1 4.84056E-1 4.33049E-1 4.12657E-1 4.12798E-1 4.27498E-1 4.07196E-1 4.51461E-1 4.28085E-1 3.89767E-1 3.89616E-1 3.85886E-1 4.07369E-1 4.25942E-1 4.04757E-1 4.51139E-1 4.57161E-1 4.49288E-1 4.22953E-1 3.78354E-1 3.78428E-1 3.49465E-1 3.33527E-1 3.49461E-1 3.48889E-1 3.66055E-1 3.94816E-1 4.10761E-1 4.24705E-1 4.33997E-1 4.16784E-1 3.47073E-1 3.08991E-1 3.49795E-1 3.72646E-1 3.32264E-1 3.1374E-1 3.14007E-1 2.48708E-1 2.18142E-1 1.74574E-1 1.42481E-1 1.87721E-1 2.40357E-1 2.45434E-1 2.6703E-1 3.06178E-1 2.83341E-1 3.02039E-1 2.9105E-1 2.67869E-1 2.47628E-1 2.28829E-1 1.94557E-1 2.36508E-1 2.18539E-1 2.08744E-1 1.65134E-1 1.32372E-1 6.59897E-2 7.64562E-2 1.2271E-1 1.05246E-1 8.85817E-2 1.16372E-1 1.28474E-1 1.8877E-1 2.64007E-1 1.60081E-1 1.69996E-1 1.43758E-1 1.09322E-1 9.25919E-2 1.57645E-1 2.03621E-1 2.0635E-1 2.52143E-1 2.85859E-1 2.33886E-1 1.58353E-1 2.15581E-1 2.82279E-1 1.73901E-1 9.94813E-2 1.68638E-1 1.50352E-1 1.2688E-1 8.42444E-2 7.36748E-2 1.14163E-1 1.9233E-1 1.78756E-1 1.03577E-1 1.10775E-1 1.00325E-1 9.32712E-2 7.6092E-2 7.25257E-2 5.20199E-2 6.68483E-2 1.00893E-1 9.80774E-2 6.3191E-2 3.215E-2 2.10269E-2 1.55498E-2 1.94088E-2 2.2755E-2 1.27543E-2 9.3744E-3 -9999 -9999 -9999 -9999 -9999 -9999 -9999 -9999 -9999 -9999 -9999 -9999 -9999 -9999 -9999
-9999 -9999 -9999 -9999 -9999 -9999 -9999 -9999 -9999 -9999 -9999 -9999 -9999 -9999 -9999 -9999 -9999 -9999 -9999 -9999 -9999 -9999 -9999 -9999 -9999 1.27138E-1 1.29372E-1 1.4652E-1 2.47414E-1 2.64573E-1 2.45991E-1 2.64422E-1 2.80013E-1 3.28294E-1 2.77079E-1 2.02067E-1 2.08011E-1 1.93756E-1 2.60299E-1 3.86836E-1 4.13689E-1 4.36787E-1 4.3634E-1 4.69573E-1 4.91043E-1 5.2779E-1 5.37923E-1 5.01378E-1 4.50664E-1 4.24594E-1 4.43932E-1 4.09439E-1 4.20649E-1 4.14758E-1 3.59375E-1 3.65529E-1 3.7853E-1 3.88151E-1 3.96442E-1 4.20431E-1 4.26489E-1 4.31979E-1 3.98975E-1 3.80777E-1 3.65508E-1 3.4199E-1 3.20989E-1 3.27748E-1 3.14684E-1 3.10709E-1 3.33155E-1 3.34453E-1 3.45149E-1 3.30894E-1 3.40659E-1 3.55655E-1 3.16319E-1 3.18736E-1 3.2542E-1 3.20809E-1 3.48456E-1 3.42472E-1 3.16766E-1 2.96119E-1 2.55918E-1 2.23264E-1 1.86667E-1 2.1077E-1 2.4929E-1 2.91106E-1 3.11576E-1 3.17217E-1 2.9512E-1 2.8506E-1 3.00301E-1 2.68467E-1 2.21499E-1 2.17814E-1 2.13183E-1 2.24348E-1 2.20084E-1 1.7319E-1 1.40969E-1 1.17915E-1 9.30096E-2 9.64204E-2 1.37449E-1 1.65251E-1 1.42867E-1 1.03911E-1 7.50631E-2 1.60153E-1 3.02875E-1 1.53723E-1 1.69433E-1 1.74474E-1 1.48555E-1 1.71116E-1 1.82611E-1 2.99815E-1 3.33442E-1 3.06873E-1 2.79104E-1 2.56428E-1 1.97173E-1 1.40105E-1 2.6819E-1 2.35055E-1 1.53794E-1 1.92471E-1 1.34461E-1 8.37708E-2 6.91912E-2 9.72984E-2 1.07491E-1 7.54258E-2 7.41986E-2 4.19895E-2 3.79322E-2 3.12581E-2 3.22499E-2 5.80058E-2 8.82915E-2 8.87586E-2 7.30024E-2 6.76195E-2 8.06856E-2 5.73817E-2 4.01119E-2 1.69741E-2 1.31041E-2 1.47853E-2 3.01772E-2 1.57672E-2 -9999 -9999 -9999 -9999 -9999 -9999 -9999 -9999 -9999 -9999 -9999 -9999 -9999 -9999 -9999 -9999
-9999 -9999 -9999 -9999 -9999 -9999 -9999 -9999 -9999 -9999 -9999 -9999 -9999 -9999 -9999 -9999 -9999 -9999 -9999 -9999 -9999 -9999 -9999 -9999 -9999 -9999 2.17251E-1 2.41519E-1 2.99126E-1 3.27563E-1 2.45693E-1 2.02496E-1 2.29224E-1 2.70847E-1 2.64382E-1 2.2041E-1 1.72867E-1 2.05975E-1 2.29987E-1 2.37579E-1 3.24077E-1 3.94384E-1 4.20802E-1 4.16768E-1 4.39279E-1 4.88183E-1 5.09499E-1 5.02134E-1 4.93033E-1 4.34974E-1 4.29277E-1 4.00246E-1 3.66502E-1 3.66207E-1 4.13638E-1 4.21597E-1 4.03903E-1 3.76102E-1 3.54695E-1 3.54569E-1 3.95147E-1 4.01351E-1 3.84901E-1 3.3369E-1 3.1918E-1 3.26126E-1 3.18255E-1 3.32751E-1 3.13578E-1 2.98827E-1 3.0292E-1 2.87562E-1 3.12328E-1 3.38781E-1 3.08274E-1 2.876E-1 2.74781E-1 2.5957E-1 2.73882E-1 3.34258E-1 3.08863E-1 3.28408E-1 2.83775E-1 2.97863E-1 2.78381E-1 2.41643E-1 2.30104E-1 2.42061E-1 2.30089E-1 2.42014E-1 2.48394E-1 2.58182E-1 2.6248E-1 2.67165E-1 2.8813E-1 2.62873E-1 2.39028E-1 2.2588E-1 2.51931E-1 2.38099E-1 2.40895E-1 2.41458E-1 1.91395E-1 1.43751E-1 1.76863E-1 1.73595E-1 1.75172E-1 1.95174E-1 2.04149E-1 1.45602E-1 7.93739E-2 8.46904E-2 2.79629E-1 1.99798E-1 1.31868E-1 1.9451E-1 2.01689E-1 1.80071E-1 1.92598E-1 1.9432E-1 2.00345E-1 1.9525E-1 2.08974E-1 1.52618E-1 1.87834E-1 1.34562E-1 1.65453E-1 2.3249E-1 1.50742E-1 1.82696E-1 1.40729E-1 8.66801E-2 4.08904E-2 8.08209E-2 6.01991E-2 7.83953E-2 8.56719E-2 5.92558E-2 4.32322E-2 2.18821E-2 2.95057E-2 3.72377E-2 3.81659E-2 5.03068E-2 7.93098E-2 7.46247E-2 6.09938E-2 5.21837E-2 3.57683E-2 1.19811E-2 9.30049E-3 1.46381E-2 3.30229E-2 1.72372E-2 -9999 -9999 -9999 -9999 -9999 -9999 -9999 -9999 -9999 -9999 -9999 -9999 -9999 -9999 -9999 -9999
-9999 -9999 -9999 -9999 -9999 -9999 -9999 -9999 -9999 -9999 -9999 -9999 -9999 -9999 -9999 -9999 -9999 -9999 -9999 -9999 -9999 -9999 -9999 -9999 -9999 -9999 2.98066E-1 2.83784E-1 3.32048E-1 2.97205E-1 2.30895E-1 2.20407E-1 2.35106E-1 2.68066E-1 2.75899E-1 2.59935E-1 2.63025E-1 2.34596E-1 2.23255E-1 2.06651E-1 2.1094E-1 3.20462E-1 3.86337E-1 4.23859E-1 4.01072E-1 4.02457E-1 4.20839E-1 4.70227E-1 4.80223E-1 4.94813E-1 4.38852E-1 4.04149E-1 3.71745E-1 3.1229E-1 3.94263E-1 4.27456E-1 4.01109E-1 3.44189E-1 3.27271E-1 3.39373E-1 3.73886E-1 3.58983E-1 3.52304E-1 3.26304E-1 2.94105E-1 2.9018E-1 2.99888E-1 3.32133E-1 3.03343E-1 3.07681E-1 2.76307E-1 2.96305E-1 3.32373E-1 3.23888E-1 3.52146E-1 2.89576E-1 2.32048E-1 2.29351E-1 2.47654E-1 2.62209E-1 2.88877E-1 3.29163E-1 3.13792E-1 3.01727E-1 2.86725E-1 2.63149E-1 2.4365E-1 2.63144E-1 2.1212E-1 1.96908E-1 2.06638E-1 2.15169E-1 2.28793E-1 2.24073E-1 2.29894E-1 2.44281E-1 2.36594E-1 2.47393E-1 2.39429E-1 2.51957E-1 2.46007E-1 2.60071E-1 2.36919E-1 2.03441E-1 1.98526E-1 2.00992E-1 1.60797E-1 1.89736E-1 1.97959E-1 1.52053E-1 1.18773E-1 8.13194E-2 1.81702E-1 1.92151E-1 2.61753E-1 3.28606E-1 3.23699E-1 1.82279E-1 1.889E-1 8.80176E-2 9.61816E-2 8.78626E-2 1.02634E-1 1.14486E-1 1.38014E-1 1.32579E-1 1.31153E-1 1.77352E-1 1.47492E-1 1.46476E-1 1.33171E-1 1.06124E-1 6.65423E-2 4.54335E-2 8.29092E-2 5.98483E-2 5.95486E-2 9.06511E-2 7.03369E-2 3.34921E-2 2.2427E-2 2.33758E-2 2.11072E-2 2.09061E-2 3.27418E-2 9.84798E-2 1.1109E-1 4.94622E-2 5.3275E-2 2.93479E-2 1.28915E-2 1.39278E-2 3.60695E-2 1.67904E-2 7.10548E-3 -9999 -9999 -9999 -9999 -9999 -9999 -9999 -9999 -9999 -9999 -9999 -9999 -9999 -9999 -9999
-9999 -9999 -9999 -9999 -9999 -9999 -9999 -9999 -9999 -9999 -9999 -9999 -9999 -9999 -9999 -9999 -9999 -9999 -9999 -9999 -9999 -9999 -9999 -9999 -9999 3.25306E-1 3.1385E-1 3.06587E-1 3.35023E-1 2.67716E-1 2.54983E-1 3.01915E-1 3.5269E-1 3.40914E-1 3.43271E-1 2.93779E-1 2.95207E-1 2.51625E-1 2.1619E-1 1.90619E-1 1.96102E-1 2.58653E-1 3.60998E-1 3.84962E-1 3.8765E-1 3.73385E-1 3.59153E-1 3.66934E-1 4.46951E-1 5.12019E-1 5.01209E-1 4.12005E-1 3.81821E-1 3.68403E-1 3.14013E-1 2.78834E-1 3.45869E-1 3.27974E-1 2.63984E-1 3.5379E-1 3.77803E-1 3.27806E-1 3.31684E-1 3.17967E-1 2.96355E-1 2.75128E-1 3.02784E-1 2.94976E-1 3.37505E-1 2.9871E-1 2.99981E-1 2.6902E-1 2.93555E-1 3.21632E-1 3.48926E-1 2.85707E-1 2.51817E-1 2.4004E-1 2.43802E-1 2.61464E-1 2.59885E-1 3.01969E-1 2.95085E-1 2.66022E-1 2.20109E-1 2.23896E-1 2.83472E-1 2.53268E-1 2.52705E-1 2.39193E-1 2.24121E-1 2.15667E-1 2.08569E-1 1.8455E-1 1.9349E-1 2.0355E-1 1.96642E-1 2.41316E-1 2.22308E-1 2.12817E-1 2.20475E-1 2.30211E-1 2.00632E-1 1.88182E-1 1.86847E-1 1.74493E-1 1.14179E-1 1.10209E-1 1.29989E-1 1.03127E-1 7.79218E-2 1.43774E-1 2.13045E-1 1.56681E-1 2.10632E-1 2.16455E-1 2.13664E-1 2.43705E-1 2.25861E-1 1.34982E-1 6.29799E-2 7.98818E-2 9.3124E-2 1.11117E-1 1.32693E-1 8.8857E-2 1.03975E-1 1.66055E-1 1.28372E-1 1.42789E-1 1.60201E-1 1.65439E-1 1.71001E-1 9.53302E-2 6.91963E-2 5.55113E-2 4.54078E-2 3.52876E-2 1.88934E-2 2.60965E-2 2.81972E-2 3.33613E-2 2.31855E-2 1.98923E-2 3.64531E-2 7.5096E-2 7.46883E-2 5.92503E-2 6.66968E-2 7.52521E-2 3.73399E-2 2.37735E-2 6.57317E-2 2.59179E-2 8.11038E-3 1.14165E-2 1.16075E-2 1.05847E-2 9.12344E-3 -9999 -9999 -9999 -9999 -9999 -9999 -9999 -9999 -9999 -9999 -9999
-9999 -9999 -9999 -9999 -9999 -9999 -9999 -9999 -9999 -9999 -9999 -9999 -9999 -9999 -9999 -9999 -9999 -9999 -9999 -9999 -9999 -9999 -9999 -9999 -9999 -9999 3.23308E-1 2.91949E-1 3.13638E-1 2.50531E-1 2.4894E-1 2.78935E-1 2.69172E-1 3.04692E-1 3.9608E-1 3.71873E-1 3.31612E-1 2.80565E-1 2.12501E-1 1.96016E-1 1.91282E-1 1.49623E-1 2.05275E-1 3.3525E-1 3.64629E-1 3.32366E-1 3.4436E-1 3.66392E-1 3.55605E-1 4.26362E-1 4.24858E-1 4.56472E-1 3.96389E-1 3.98118E-1 3.69312E-1 2.77682E-1 3.17568E-1 2.62329E-1 3.34325E-1 3.97298E-1 4.16959E-1 3.75463E-1 3.26327E-1 3.35986E-1 3.41552E-1 2.90652E-1 2.97068E-1 2.71812E-1 3.19189E-1 3.2766E-1 2.64701E-1 2.7529E-1 2.64699E-1 2.8017E-1 3.126E-1 2.90393E-1 2.65892E-1 2.28946E-1 2.3837E-1 2.34274E-1 2.20455E-1 2.64738E-1 2.61491E-1 2.1656E-1 2.66025E-1 2.43396E-1 2.78033E-1 2.73126E-1 2.79737E-1 2.73253E-1 2.19188E-1 2.07811E-1 1.79138E-1 1.81113E-1 1.68119E-1 1.5478E-1 1.69987E-1 1.96326E-1 1.52691E-1 1.4793E-1 1.52792E-1 1.87273E-1 1.90253E-1 1.77491E-1 2.58738E-1 2.21454E-1 1.70048E-1 1.46592E-1 1.39209E-1 1.2059E-1 2.11058E-1 2.02183E-1 1.03824E-1 1.08649E-1 1.16137E-1 1.30601E-1 9.89624E-2 5.60523E-2 1.32164E-1 1.6827E-1 1.22947E-1 1.12741E-1 1.23904E-1 1.35676E-1 1.37152E-1 1.09659E-1 9.73503E-2 1.38947E-1 1.78957E-1 1.68802E-1 1.54574E-1 1.94607E-1 2.60014E-1 1.4731E-1 7.6209E-2 5.94235E-2 5.5793E-2 3.71625E-2 2.97194E-2 2.54925E-2 2.18594E-2 2.93366E-2 2.50142E-2 1.91581E-2 1.21404E-2 1.82897E-2 1.89978E-2 1.25732E-2 1.48982E-2 5.51606E-2 1.1891E-1 1.04902E-1 7.49553E-2 6.1128E-2 1.85952E-2 1.99422E-2 2.1208E-2 1.51603E-2 1.41034E-2 1.21513E-2 -9999 -9999 -9999 -9999 -9999 -9999 -9999 -9999 -9999 -9999
-9999 -9999 -9999 -9999 -9999 -9999 -9999 -9999 -9999 -9999 -9999 -9999 -9999 -9999 -9999 -9999 -9999 -9999 -9999 -9999 -9999 -9999 -9999 -9999 -9999 -9999 3.3498E-1 3.06828E-1 2.87186E-1 2.58006E-1 2.39307E-1 2.2683E-1 2.46203E-1 3.58298E-1 3.91758E-1 4.27736E-1 4.3898E-1 3.11348E-1 1.94664E-1 1.87435E-1 2.27446E-1 2.45835E-1 1.52646E-1 3.01336E-1 3.69372E-1 3.53165E-1 3.85325E-1 3.59625E-1 3.34141E-1 3.32889E-1 3.20453E-1 3.30201E-1 3.60328E-1 3.13128E-1 3.08125E-1 2.68332E-1 3.03887E-1 3.00953E-1 3.31648E-1 3.98167E-1 4.39419E-1 4.04912E-1 3.69924E-1 3.57325E-1 3.44053E-1 2.9361E-1 3.0135E-1 3.23737E-1 2.55364E-1 3.2457E-1 3.21152E-1 3.05857E-1 2.41395E-1 2.23359E-1 2.82225E-1 2.9113E-1 2.70872E-1 2.2958E-1 2.09554E-1 2.4386E-1 2.44964E-1 2.62917E-1 2.84446E-1 2.84439E-1 2.82941E-1 2.78777E-1 2.88106E-1 2.95327E-1 2.94493E-1 2.71978E-1 2.10593E-1 1.92411E-1 2.1508E-1 2.03877E-1 1.556E-1 1.63348E-1 1.31726E-1 1.48258E-1 1.26082E-1 1.40278E-1 2.07785E-1 1.8199E-1 1.76014E-1 2.16541E-1 1.63089E-1 1.37196E-1 7.62777E-2 7.39107E-2 1.75821E-1 1.99813E-1 1.39542E-1 1.03198E-1 1.23159E-1 1.58242E-1 1.24477E-1 8.58489E-2 9.34602E-2 5.41095E-2 9.10746E-2 7.11583E-2 7.86377E-2 8.94792E-2 6.15111E-2 7.85271E-2 7.26612E-2 8.01447E-2 1.01948E-1 9.59508E-2 2.18159E-1 1.51498E-1 1.64425E-1 1.47429E-1 1.57469E-1 1.02505E-1 7.23868E-2 5.90702E-2 4.6121E-2 3.51319E-2 3.56849E-2 3.06392E-2 2.68914E-2 2.19937E-2 1.59864E-2 1.16901E-2 1.27777E-2 1.24298E-2 8.99022E-3 1.13279E-2 1.57893E-2 4.82422E-2 6.39308E-2 5.00909E-2 3.00715E-2 5.32995E-2 4.38295E-2 4.47408E-2 4.31242E-2 2.1237E-2 1.58538E-2 1.53304E-2 1.28506E-2 1.15771E-2 2.91936E-3 -9999 -9999 -9999 -9999 -9999 -9999 -9999
-9999 -9999 -9999 -9999 -9999 -9999 -9999 -9999 -9999 -9999 -9999 -9999 -9999 -9999 -9999 -9999 -9999 -9999 -9999 -9999 -9999 -9999 -9999 -9999 -9999 -9999 -9999 3.36858E-1 2.41999E-1 2.40607E-1 2.90137E-1 3.68272E-1 4.05327E-1 4.4319E-1 4.04868E-1 4.08099E-1 4.6688E-1 3.52066E-1 2.4967E-1 1.96988E-1 2.13494E-1 2.23415E-1 2.53765E-1 2.83812E-1 3.036E-1 3.1722E-1 3.54968E-1 3.59342E-1 3.03995E-1 2.92502E-1 2.76143E-1 3.31805E-1 3.54511E-1 3.73649E-1 4.48949E-1 4.40767E-1 3.67978E-1 3.20841E-1 3.11648E-1 4.32903E-1 4.32486E-1 4.09897E-1 4.07374E-1 3.49738E-1 3.52709E-1 3.53598E-1 2.86023E-1 3.21604E-1 3.03643E-1 3.37451E-1 3.54978E-1 3.10141E-1 2.26845E-1 2.20191E-1 2.8569E-1 3.21473E-1 3.15325E-1 2.65862E-1 2.18164E-1 2.48572E-1 2.89884E-1 3.30166E-1 3.3005E-1 3.42038E-1 3.74466E-1 3.61451E-1 3.20355E-1 3.21437E-1 2.93913E-1 2.58446E-1 2.12079E-1 2.06738E-1 1.40746E-1 1.04425E-1 1.43791E-1 1.321E-1 1.03211E-1 1.41579E-1 1.22523E-1 1.15595E-1 1.43504E-1 1.1523E-1 1.43917E-1 1.22721E-1 8.41999E-2 1.0735E-1 9.66354E-2 7.63352E-2 4.82525E-2 5.49569E-2 9.62854E-2 2.01881E-1 1.83688E-1 1.37946E-1 1.14358E-1 9.23543E-2 1.29984E-1 7.83302E-2 8.99623E-2 7.30986E-2 1.0204E-1 9.84481E-2 6.59366E-2 6.76186E-2 8.72275E-2 7.10721E-2 1.00671E-1 1.00249E-1 1.55576E-1 1.81001E-1 1.17662E-1 1.09152E-1 8.70243E-2 6.14954E-2 7.01935E-2 6.64613E-2 6.19791E-2 3.87859E-2 3.8778E-2 3.70869E-2 4.84014E-2 2.93512E-2 2.57012E-2 1.82593E-2 1.52167E-2 1.17397E-2 1.00055E-2 9.61467E-3 1.26374E-2 1.44709E-2 9.1382E-3 9.87318E-3 1.19928E-2 2.72752E-2 2.80897E-2 4.40367E-2 5.30926E-2 1.8984E-2 1.31848E-2 9.04268E-3 4.87972E-3 3.01734E-3 1.72687E-3 2.97013E-3 -9999 -9999 -9999 -9999 -9999 -9999
-9999 -9999 -9999 -9999 -9999 -9999 -9999 -9999 -9999 -9999 -9999 -9999 -9999 -9999 -9999 -9999 -9999 -9999 -9999 -9999 -9999 -9999 -9999 -9999 -9999 -9999 -9999 -9999 2.99143E-1 2.73264E-1 2.64713E-1 3.10263E-1 3.42499E-1 3.86112E-1 3.59255E-1 3.68217E-1 3.70756E-1 3.04526E-1 2.74254E-1 3.26731E-1 2.86704E-1 2.95989E-1 3.03609E-1 3.10893E-1 3.05125E-1 2.79264E-1 3.2848E-1 4.14083E-1 4.31738E-1 3.48534E-1 3.17435E-1 2.62603E-1 3.20659E-1 3.9732E-1 3.89483E-1 3.82023E-1 3.90682E-1 4.14458E-1 3.32627E-1 4.30455E-1 3.94435E-1 4.29507E-1 3.95309E-1 3.63426E-1 3.75924E-1 4.32607E-1 3.46416E-1 3.22412E-1 3.25499E-1 3.59726E-1 3.60506E-1 3.7548E-1 2.25629E-1 1.88195E-1 2.55358E-1 3.07596E-1 3.5327E-1 3.35346E-1 2.83025E-1 2.83894E-1 2.62527E-1 3.65218E-1 4.00882E-1 4.02435E-1 3.80302E-1 3.91752E-1 3.48139E-1 3.61247E-1 2.89019E-1 2.32823E-1 2.31692E-1 2.38074E-1 1.63696E-1 8.46443E-2 9.91318E-2 1.24402E-1 1.16537E-1 1.1331E-1 1.21301E-1 1.15832E-1 1.05946E-1 1.09098E-1 1.21478E-1 9.53389E-2 9.78225E-2 1.42091E-1 1.55592E-1 8.7368E-2 6.33117E-2 5.70756E-2 3.62645E-2 7.76635E-2 2.24303E-1 2.13908E-1 1.3223E-1 8.02251E-2 1.12058E-1 9.01612E-2 1.11151E-1 1.30381E-1 1.34578E-1 1.29252E-1 1.20075E-1 8.97374E-2 1.31645E-1 1.39742E-1 8.57767E-2 1.0137E-1 1.09561E-1 1.81018E-1 1.47397E-1 1.46565E-1 6.27451E-2 5.70758E-2 5.23488E-2 4.13072E-2 6.03629E-2 4.90184E-2 5.48588E-2 4.09548E-2 3.01701E-2 2.39863E-2 2.13422E-2 2.25653E-2 1.81121E-2 1.46036E-2 1.15141E-2 1.04697E-2 8.62523E-3 8.41694E-3 7.75315E-3 8.08897E-3 1.36669E-2 6.20218E-3 6.47866E-3 1.39466E-2 2.69505E-2 2.22252E-2 1.6852E-2 1.26743E-2 8.53559E-3 5.71707E-3 5.52877E-3 4.38445E-3 -9999 -9999 -9999 -9999 -9999 -9999
-9999 -9999 -9999 -9999 -9999 -9999 -9999 -9999 -9999 -9999 -9999 -9999 -9999 -9999 -9999 -9999 -9999 -9999 -9999 -9999 -9999 -9999 -9999 -9999 -9999 -9999 -9999 -9999 -9999 2.26225E-1 2.32405E-1 2.47381E-1 2.37591E-1 3.12076E-1 3.334E-1 3.20257E-1 3.46892E-1 2.99005E-1 3.10391E-1 3.75906E-1 2.86454E-1 2.52701E-1 3.66036E-1 3.84652E-1 3.8983E-1 4.35739E-1 4.90812E-1 4.8955E-1 4.7244E-1 4.36348E-1 3.2756E-1 2.60259E-1 2.34837E-1 2.90289E-1 3.85514E-1 3.4111E-1 3.5818E-1 3.6419E-1 3.60722E-1 3.94917E-1 3.61933E-1 4.15876E-1 3.65411E-1 3.3485E-1 3.75449E-1 4.29364E-1 4.30654E-1 3.90946E-1 3.69893E-1 3.50203E-1 3.57831E-1 4.13819E-1 3.18633E-1 2.23613E-1 2.16279E-1 2.24057E-1 3.258E-1 3.36247E-1 2.90302E-1 2.9883E-1 2.63917E-1 3.01091E-1 3.82443E-1 4.05438E-1 4.04657E-1 3.93043E-1 3.61102E-1 4.17336E-1 3.67227E-1 2.87322E-1 2.48398E-1 2.3762E-1 1.60833E-1 1.22384E-1 1.26035E-1 1.49671E-1 1.53082E-1 1.16357E-1 1.37601E-1 1.53644E-1 1.28908E-1 9.7135E-2 1.15138E-1 8.80562E-2 9.85196E-2 1.63957E-1 1.72985E-1 1.0244E-1 7.22826E-2 5.8555E-2 4.43456E-2 4.25467E-2 2.07288E-1 1.83881E-1 1.01466E-1 9.26219E-2 1.71491E-1 1.53068E-1 1.67008E-1 2.23611E-1 2.27322E-1 1.72686E-1 1.76511E-1 1.34065E-1 1.58605E-1 1.66019E-1 1.10813E-1 1.02167E-1 1.31605E-1 1.51432E-1 1.7471E-1 1.40103E-1 8.04025E-2 6.24017E-2 4.4246E-2 4.25667E-2 2.82037E-2 2.55566E-2 3.57178E-2 4.79743E-2 2.57404E-2 1.53217E-2 1.84615E-2 1.43789E-2 1.21325E-2 1.45669E-2 1.17261E-2 1.05148E-2 8.51172E-3 7.96871E-3 6.40956E-3 5.2231E-3 4.5711E-3 4.20015E-3 9.20236E-3 2.03301E-2 2.57697E-2 2.86695E-2 1.54383E-2 6.4913E-3 -9999 3.21483E-3 -9999 -9999 -9999 -9999 -9999 -9999 -9999 -9999
-9999 -9999 -9999 -9999 -9999 -9999 -9999 -9999 -9999 -9999 -9999 -9999 -9999 -9999 -9999 -9999 -9999 -9999 -9999 -9999 -9999 -9999 -9999 -9999 -9999 -9999 -9999 -9999 -9999 2.12384E-1 2.31109E-1 1.99248E-1 2.49657E-1 3.14179E-1 2.92698E-1 2.94944E-1 3.45845E-1 3.27288E-1 2.93327E-1 2.9079E-1 2.6592E-1 2.60918E-1 3.71823E-1 3.92829E-1 4.2282E-1 4.82463E-1 4.47326E-1 4.18559E-1 4.63331E-1 5.03291E-1 4.33776E-1 3.06485E-1 2.49492E-1 2.35497E-1 2.2149E-1 2.9293E-1 3.10544E-1 3.40992E-1 3.75908E-1 3.72913E-1 3.55182E-1 3.55163E-1 3.55267E-1 3.70305E-1 3.55893E-1 3.91788E-1 4.3515E-1 4.70389E-1 4.11992E-1 3.8725E-1 3.97794E-1 3.62586E-1 3.81346E-1 3.18729E-1 2.54524E-1 2.27109E-1 2.27792E-1 2.5072E-1 2.82738E-1 2.81319E-1 2.59154E-1 2.6113E-1 2.98513E-1 4.06562E-1 4.43026E-1 4.25211E-1 3.92994E-1 4.0887E-1 3.87143E-1 3.28042E-1 2.63841E-1 1.99251E-1 1.55907E-1 2.18058E-1 2.23863E-1 2.11633E-1 1.71404E-1 1.33249E-1 1.54695E-1 1.40635E-1 1.39658E-1 1.30846E-1 1.25824E-1 1.08331E-1 8.00838E-2 1.41579E-1 1.43851E-1 1.28007E-1 6.67554E-2 6.88995E-2 7.5039E-2 1.26158E-1 2.17808E-1 2.51526E-1 1.42317E-1 8.795E-2 1.47444E-1 1.83824E-1 1.53664E-1 1.76254E-1 2.20382E-1 2.34769E-1 2.15279E-1 1.52649E-1 9.74357E-2 9.88866E-2 1.20753E-1 1.16115E-1 1.19207E-1 8.27069E-2 9.82622E-2 1.53397E-1 1.03705E-1 6.59989E-2 6.78914E-2 4.4423E-2 3.57418E-2 1.86579E-2 2.04751E-2 2.32504E-2 2.96644E-2 2.43996E-2 2.24304E-2 1.03552E-2 9.60235E-3 1.39358E-2 1.13207E-2 7.98577E-3 5.28975E-3 7.59185E-3 5.70869E-3 4.07379E-3 3.86212E-3 5.14371E-3 1.40827E-2 2.38612E-2 3.19941E-2 1.44539E-2 -9999 -9999 -9999 -9999 -9999 -9999 -9999 -9999 -9999 -9999 -9999 -9999
-9999 -9999 -9999 -9999 -9999 -9999 -9999 -9999 -9999 -9999 -9999 -9999 -9999 -9999 -9999 -9999 -9999 -9999 -9999 -9999 -9999 -9999 -9999 -9999 -9999 -9999 -9999 -9999 -9999 -9999 2.1161E-1 2.47672E-1 2.94802E-1 3.53564E-1 2.93139E-1 2.8395E-1 3.56733E-1 3.26935E-1 2.78469E-1 2.70002E-1 2.29587E-1 2.99499E-1 3.26119E-1 4.13604E-1 4.19808E-1 4.36974E-1 4.31842E-1 3.90391E-1 4.37551E-1 4.47519E-1 4.4997E-1 4.36299E-1 4.51997E-1 3.62413E-1 2.93629E-1 2.71138E-1 2.74438E-1 3.49664E-1 3.67299E-1 3.38655E-1 3.24302E-1 3.33008E-1 3.45905E-1 3.73166E-1 3.62528E-1 3.59449E-1 3.5782E-1 3.74771E-1 4.43821E-1 4.50302E-1 4.43996E-1 3.63779E-1 3.16902E-1 3.24724E-1 2.86917E-1 3.26616E-1 2.94846E-1 2.31141E-1 2.46728E-1 3.2591E-1 2.8219E-1 2.61579E-1 2.97186E-1 3.53923E-1 4.0891E-1 4.15166E-1 4.00645E-1 4.16943E-1 4.03308E-1 3.68814E-1 2.95295E-1 2.38134E-1 2.04138E-1 2.36328E-1 2.59038E-1 2.37202E-1 1.7124E-1 1.36263E-1 1.28763E-1 1.29045E-1 1.64651E-1 1.56422E-1 1.52999E-1 1.35583E-1 1.50252E-1 1.49508E-1 1.44981E-1 9.01342E-2 7.79583E-2 7.1853E-2 1.08599E-1 9.09848E-2 1.10496E-1 2.38847E-1 1.92046E-1 1.10437E-1 1.02519E-1 1.78299E-1 1.37371E-1 1.15914E-1 1.6032E-1 1.89909E-1 1.94183E-1 1.77743E-1 1.32684E-1 9.52287E-2 1.0035E-1 1.07518E-1 8.86783E-2 6.72489E-2 9.6853E-2 1.26467E-1 1.0537E-1 5.96968E-2 7.80715E-2 4.57772E-2 2.73715E-2 2.84214E-2 1.58362E-2 1.50923E-2 1.71883E-2 2.54472E-2 2.77808E-2 1.70965E-2 1.87405E-2 3.77308E-2 2.28614E-2 1.70226E-2 1.26263E-2 1.02584E-2 5.77653E-3 4.76337E-3 5.00714E-3 1.53988E-2 2.68331E-2 2.46999E-2 1.37632E-2 9.41543E-3 -9999 -9999 -9999 -9999 -9999 -9999 -9999 -9999 -9999 -9999 -9999 -9999
-9999 -9999 -9999 -9999 -9999 -9999 -9999 -9999 -9999 -9999 -9999 -9999 -9999 -9999 -9999 -9999 -9999 -9999 -9999 -9999 -9999 -9999 -9999 -9999 -9999 -9999 -9999 -9999 -9999 -9999 -9999 1.74597E-1 2.60345E-1 2.61109E-1 2.45492E-1 2.00584E-1 2.58061E-1 3.31545E-1 2.61831E-1 2.11532E-1 1.7629E-1 2.2757E-1 3.1016E-1 3.63618E-1 4.19552E-1 4.11413E-1 3.93893E-1 3.58055E-1 4.04935E-1 3.93601E-1 4.40216E-1 4.63592E-1 4.51652E-1 4.36653E-1 3.98035E-1 3.92981E-1 3.30151E-1 3.36255E-1 3.57071E-1 3.07153E-1 2.4111E-1 2.82873E-1 4.04833E-1 3.23009E-1 3.31274E-1 3.1598E-1 3.24392E-1 3.43779E-1 3.88436E-1 3.85178E-1 3.47535E-1 3.20743E-1 2.77775E-1 2.56797E-1 3.22373E-1 3.46305E-1 3.42312E-1 2.48167E-1 2.7064E-1 3.61031E-1 3.00019E-1 2.63196E-1 2.83547E-1 3.10604E-1 3.36249E-1 3.5861E-1 3.91157E-1 3.72356E-1 3.79936E-1 3.825E-1 3.17409E-1 2.44387E-1 2.43134E-1 2.59852E-1 2.49725E-1 2.2641E-1 1.73903E-1 1.64593E-1 1.25133E-1 1.69936E-1 1.87013E-1 2.18287E-1 2.02774E-1 1.67298E-1 1.46477E-1 1.7284E-1 1.35348E-1 6.71871E-2 6.11027E-2 1.0708E-1 7.0025E-2 4.96522E-2 6.78545E-2 2.33823E-1 1.96689E-1 1.33943E-1 7.34684E-2 1.18287E-1 1.38846E-1 1.03771E-1 8.43204E-2 1.20088E-1 1.39497E-1 1.45872E-1 1.41797E-1 1.10909E-1 1.03753E-1 8.66675E-2 6.65461E-2 7.02633E-2 7.3209E-2 7.0435E-2 1.05175E-1 8.27955E-2 8.67281E-2 6.21836E-2 3.62835E-2 3.55622E-2 2.44407E-2 1.0432E-2 1.08435E-2 3.02022E-2 7.82944E-2 7.41593E-2 6.21248E-2 6.02159E-2 6.61504E-2 6.68703E-2 4.65122E-2 2.60106E-2 7.78053E-3 1.17705E-2 1.77471E-2 2.33038E-2 3.44151E-2 1.03726E-2 1.027E-2 -9999 -9999 -9999 -9999 -9999 -9999 -9999 -9999 -9999 -9999 -9999 -9999 -9999
-9999 -9999 -9999 -9999 -9999 -9999 -9999 -9999 -9999 -9999 -9999 -9999 -9999 -9999 -9999 -9999 -9999 -9999 -9999 -9999 -9999 -9999 -9999 -9999 -9999 -9999 -9999 -9999 -9999 -9999 -9999 -9999 -9999 2.59717E-1 2.18569E-1 1.79836E-1 1.84138E-1 2.63106E-1 2.46774E-1 1.56608E-1 1.36851E-1 2.26547E-1 3.28051E-1 3.04129E-1 3.49536E-1 3.58204E-1 3.39092E-1 3.33831E-1 3.39523E-1 3.15477E-1 3.1808E-1 3.89859E-1 4.1064E-1 4.25678E-1 4.30587E-1 4.02562E-1 3.77136E-1 3.78635E-1 3.63873E-1 3.73726E-1 2.92564E-1 2.08977E-1 2.63123E-1 3.1317E-1 3.24154E-1 2.70967E-1 2.36563E-1 3.26362E-1 3.37402E-1 3.27893E-1 3.25004E-1 2.55076E-1 1.90879E-1 2.11663E-1 2.6193E-1 2.95178E-1 3.04699E-1 2.90429E-1 2.60582E-1 2.90103E-1 2.89407E-1 2.77081E-1 2.98312E-1 3.19543E-1 2.5294E-1 2.38126E-1 3.07241E-1 3.79496E-1 3.91681E-1 4.01252E-1 3.56228E-1 2.99258E-1 2.88088E-1 2.76E-1 2.27197E-1 2.12589E-1 1.64093E-1 1.6658E-1 1.22871E-1 1.59541E-1 1.7223E-1 2.31163E-1 2.14263E-1 1.77614E-1 1.83638E-1 1.76676E-1 1.13729E-1 7.56033E-2 6.41514E-2 6.23464E-2 4.8386E-2 4.85071E-2 1.42557E-1 2.57921E-1 2.20411E-1 1.70919E-1 8.96855E-2 8.70751E-2 1.26846E-1 1.01619E-1 6.23506E-2 5.56692E-2 1.00749E-1 1.31374E-1 1.17692E-1 9.58528E-2 7.83137E-2 7.46649E-2 5.92997E-2 6.86271E-2 3.82276E-2 4.3296E-2 4.07457E-2 5.54266E-2 6.68605E-2 9.27215E-2 5.04647E-2 4.1684E-2 1.77475E-2 1.27112E-2 2.96073E-2 9.0747E-2 1.10236E-1 4.25584E-2 1.82918E-2 1.65441E-2 1.45993E-2 1.81699E-2 3.94831E-2 4.28905E-2 2.70811E-2 2.41888E-2 2.51237E-2 2.41736E-2 1.10854E-2 7.43679E-3 -9999 -9999 -9999 -9999 -9999 -9999 -9999 -9999 -9999 -9999 -9999 -9999 -9999 -9999
-9999 -9999 -9999 -9999 -9999 -9999 -9999 -9999 -9999 -9999 -9999 -9999 -9999 -9999 -9999 -9999 -9999 -9999 -9999 -9999 -9999 -9999 -9999 -9999 -9999 -9999 -9999 -9999 -9999 -9999 -9999 -9999 -9999 -9999 2.61824E-1 2.1206E-1 1.71566E-1 2.01971E-1 1.58715E-1 1.37117E-1 1.89596E-1 2.09863E-1 2.16191E-1 2.81745E-1 3.30453E-1 3.21592E-1 3.01055E-1 3.40805E-1 2.58861E-1 1.6867E-1 2.06725E-1 3.35866E-1 3.94998E-1 4.55221E-1 4.72943E-1 4.55626E-1 4.09905E-1 3.84094E-1 4.22587E-1 4.1888E-1 4.14102E-1 2.98637E-1 2.44989E-1 2.44509E-1 2.02732E-1 1.25258E-1 1.39637E-1 3.21251E-1 2.73634E-1 2.91686E-1 3.16375E-1 2.88987E-1 2.44619E-1 1.99242E-1 1.99779E-1 2.1518E-1 2.47699E-1 2.64249E-1 2.35926E-1 2.91462E-1 2.68797E-1 2.6745E-1 3.14558E-1 3.10304E-1 2.58686E-1 1.98246E-1 2.24518E-1 3.38894E-1 4.04118E-1 3.7742E-1 3.71768E-1 3.35942E-1 3.29911E-1 2.72756E-1 2.18926E-1 2.02637E-1 1.89144E-1 2.03832E-1 2.05456E-1 1.78291E-1 1.85822E-1 2.26319E-1 2.10893E-1 1.73084E-1 2.05695E-1 2.12728E-1 1.31415E-1 8.07154E-2 8.09185E-2 6.4211E-2 6.93382E-2 4.93891E-2 1.34613E-1 2.36744E-1 2.28304E-1 1.6178E-1 7.66947E-2 6.54457E-2 1.07186E-1 1.10735E-1 7.22538E-2 4.50833E-2 4.40939E-2 9.95817E-2 8.6645E-2 7.98709E-2 7.47934E-2 7.09622E-2 5.91411E-2 4.2289E-2 3.88238E-2 4.86546E-2 2.58454E-2 2.45343E-2 1.845E-2 4.49552E-2 4.81503E-2 3.43202E-2 1.82804E-2 1.54353E-2 3.01571E-2 3.81243E-2 3.11686E-2 1.87798E-2 8.73602E-3 6.70269E-3 3.9961E-3 4.65416E-3 1.76799E-2 4.28147E-2 2.72279E-2 2.97695E-2 1.15564E-2 8.60546E-3 8.32086E-3 -9999 -9999 -9999 -9999 -9999 -9999 -9999 -9999 -9999 -9999 -9999 -9999 -9999 -9999 -9999
-9999 -9999 -9999 -9999 -9999 -9999 -9999 -9999 -9999 -9999 -9999 -9999 -9999 -9999 -9999 -9999 -9999 -9999 -9999 -9999 -9999 -9999 -9999 -9999 -9999 -9999 -9999 -9999 -9999 -9999 -9999 -9999 -9999 -9999 -9999 2.46751E-1 2.3521E-1 2.15104E-1 1.95121E-1 1.50555E-1 2.09898E-1 2.37686E-1 2.47314E-1 2.3861E-1 2.1433E-1 2.05249E-1 1.82382E-1 2.0211E-1 1.51945E-1 1.22616E-1 1.61655E-1 2.3179E-1 3.29782E-1 4.19587E-1 4.62244E-1 5.04372E-1 4.91707E-1 4.40845E-1 4.26124E-1 4.91698E-1 4.94462E-1 4.50965E-1 3.28851E-1 2.29549E-1 1.66506E-1 9.47247E-2 1.25449E-1 1.55082E-1 2.58336E-1 2.32122E-1 2.25596E-1 2.51938E-1 2.61705E-1 2.17191E-1 2.03787E-1 1.56993E-1 1.84708E-1 2.34645E-1 2.87004E-1 3.17561E-1 3.23816E-1 2.55305E-1 2.74443E-1 2.9209E-1 2.6215E-1 1.86947E-1 1.91087E-1 2.75887E-1 3.58861E-1 3.94275E-1 3.52143E-1 3.01938E-1 2.84297E-1 2.5282E-1 2.17109E-1 1.96484E-1 2.0977E-1 2.34002E-1 2.71125E-1 2.56808E-1 2.60042E-1 2.31925E-1 2.29832E-1 2.49956E-1 2.61385E-1 2.56487E-1 2.1798E-1 8.74406E-2 7.66106E-2 7.47441E-2 8.20946E-2 5.30728E-2 1.02539E-1 2.14838E-1 1.9171E-1 8.63493E-2 2.83337E-2 4.96079E-2 8.1029E-2 8.72266E-2 1.06894E-1 7.7802E-2 4.8702E-2 5.48913E-2 8.72872E-2 8.14565E-2 7.63198E-2 7.89834E-2 5.63814E-2 4.39719E-2 4.29626E-2 4.20347E-2 3.76726E-2 2.56448E-2 1.52803E-2 2.34025E-2 5.75044E-2 3.95598E-2 3.3519E-2 2.74198E-2 3.64364E-2 1.92862E-2 1.13083E-2 1.1953E-2 9.64882E-3 8.71107E-3 2.92632E-3 6.56345E-3 1.82468E-2 1.90862E-2 2.49818E-2 1.78366E-2 6.48491E-3 5.87181E-3 4.82279E-3 -9999 -9999 -9999 -9999 -9999 -9999 -9999 -9999 -9999 -9999 -9999 -9999 -9999 -9999 -9999
-9999 -9999 -9999 -9999 -9999 -9999 -9999 -9999 -9999 -9999 -9999 -9999 -9999 -9999 -9999 -9999 -9999 -9999 -9999 -9999 -9999 -9999 -9999 -9999 -9999 -9999 -9999 -9999 -9999 -9999 -9999 -9999 -9999 -9999 -9999 -9999 2.68997E-1 2.20718E-1 2.10108E-1 1.74492E-1 1.32213E-1 1.58273E-1 1.87703E-1 2.05848E-1 1.9054E-1 1.54212E-1 1.21323E-1 1.75903E-1 2.36448E-1 2.33302E-1 2.64722E-1 2.64437E-1 2.83783E-1 3.6579E-1 5.15708E-1 4.80367E-1 5.09917E-1 4.89599E-1 4.92031E-1 4.86787E-1 4.63005E-1 4.4025E-1 4.06229E-1 3.0592E-1 2.44695E-1 1.74962E-1 1.41541E-1 1.20933E-1 1.36659E-1 1.57233E-1 1.99087E-1 2.28158E-1 2.73339E-1 3.01288E-1 3.02783E-1 2.54321E-1 2.18123E-1 2.31026E-1 2.5778E-1 3.48727E-1 3.8975E-1 3.22984E-1 3.57863E-1 3.66421E-1 2.91624E-1 2.45465E-1 2.12147E-1 2.58776E-1 3.06198E-1 3.1052E-1 2.90916E-1 2.6059E-1 2.5241E-1 2.13075E-1 2.04354E-1 2.08831E-1 2.07122E-1 2.67325E-1 2.84743E-1 3.00488E-1 2.92747E-1 2.56722E-1 2.62142E-1 2.85363E-1 2.82636E-1 2.94118E-1 2.406E-1 1.22216E-1 3.64175E-2 3.16241E-2 5.2845E-2 8.45414E-2 1.11741E-1 1.3416E-1 9.13447E-2 7.36063E-2 2.88829E-2 5.44849E-2 7.9803E-2 5.61303E-2 6.95768E-2 6.3586E-2 4.99877E-2 4.05148E-2 7.59141E-2 5.06605E-2 5.19274E-2 6.05443E-2 5.65057E-2 4.88921E-2 5.0027E-2 5.22608E-2 5.11663E-2 3.53071E-2 3.14184E-2 2.89931E-2 3.2661E-2 2.88447E-2 2.11362E-2 2.50904E-2 2.45143E-2 1.76954E-2 9.68509E-3 5.50303E-3 5.06692E-3 3.49553E-3 3.79258E-3 1.98955E-2 1.41047E-2 1.60001E-2 7.72039E-3 5.15898E-3 3.27434E-3 -9999 -9999 -9999 -9999 -9999 -9999 -9999 -9999 -9999 -9999 -9999 -9999 -9999 -9999 -9999 -9999 -9999
-9999 -9999 -9999 -9999 -9999 -9999 -9999 -9999 -9999 -9999 -9999 -9999 -9999 -9999 -9999 -9999 -9999 -9999 -9999 -9999 -9999 -9999 -9999 -9999 -9999 -9999 -9999 -9999 -9999 -9999 -9999 -9999 -9999 -9999 -9999 -9999 -9999 1.29866E-1 1.57115E-1 1.39495E-1 8.53564E-2 6.5977E-2 8.73998E-2 1.14061E-1 1.23139E-1 1.4943E-1 1.61025E-1 2.76036E-1 4.27254E-1 4.533E-1 3.52986E-1 3.00908E-1 2.85416E-1 3.02131E-1 4.14569E-1 4.06921E-1 4.64758E-1 5.05128E-1 4.79094E-1 4.74694E-1 4.6963E-1 4.6638E-1 4.37779E-1 3.32067E-1 3.05423E-1 2.71607E-1 1.77673E-1 1.04645E-1 9.12784E-2 1.33777E-1 1.76862E-1 3.21595E-1 2.95435E-1 3.39707E-1 4.02662E-1 4.01257E-1 3.38783E-1 2.51067E-1 2.65732E-1 3.33584E-1 3.78939E-1 3.92636E-1 3.5163E-1 4.12061E-1 3.28267E-1 2.88413E-1 2.34192E-1 2.37536E-1 2.57537E-1 2.67185E-1 2.64788E-1 2.58902E-1 2.84449E-1 3.11595E-1 2.9092E-1 2.88993E-1 2.98347E-1 2.80252E-1 2.66381E-1 2.74315E-1 2.84202E-1 2.7541E-1 2.73186E-1 2.86714E-1 2.50825E-1 2.81308E-1 2.28261E-1 1.02574E-1 4.04566E-2 2.62344E-2 2.51335E-2 7.77256E-2 1.20754E-1 1.03002E-1 6.80478E-2 5.43496E-2 6.61875E-2 6.22356E-2 8.54976E-2 7.53748E-2 5.73591E-2 6.77094E-2 4.93454E-2 7.40057E-2 7.95599E-2 5.36959E-2 4.19049E-2 5.59217E-2 5.21693E-2 4.43279E-2 3.05909E-2 2.15685E-2 2.77866E-2 2.46153E-2 1.90967E-2 2.52869E-2 1.73654E-2 1.49413E-2 1.67254E-2 1.48051E-2 1.46912E-2 9.05554E-3 5.30013E-3 4.15626E-3 5.50816E-3 8.3618E-3 1.29901E-2 1.62156E-2 1.22851E-2 3.52435E-3 2.6747E-3 2.01301E-3 -9999 -9999 -9999 -9999 -9999 -9999 -9999 -9999 -9999 -9999 -9999 -9999 -9999 -9999 -9999 -9999 -9999 -9999
-9999 -9999 -9999 -9999 -9999 -9999 -9999 -9999 -9999 -9999 -9999 -9999 -9999 -9999 -9999 -9999 -9999 -9999 -9999 -9999 -9999 -9999 -9999 -9999 -9999 -9999 -9999 -9999 -9999 -9999 -9999 1.51241E-1 1.4805E-1 -9999 -9999 2.56911E-1 1.54758E-1 1.31681E-1 1.22883E-1 9.68264E-2 1.0952E-1 8.31739E-2 8.40474E-2 8.10316E-2 9.82988E-2 1.2851E-1 2.5479E-1 3.25195E-1 3.88968E-1 4.394E-1 4.00999E-1 3.55414E-1 3.77726E-1 3.09062E-1 3.59441E-1 4.1863E-1 4.44166E-1 4.64348E-1 4.52017E-1 4.53444E-1 4.492E-1 4.54741E-1 4.68871E-1 3.74241E-1 2.39089E-1 1.85045E-1 1.3127E-1 1.52025E-1 1.19252E-1 1.11371E-1 1.46059E-1 3.12142E-1 3.42837E-1 3.27099E-1 3.849E-1 3.85988E-1 3.61071E-1 3.44846E-1 3.19388E-1 3.14132E-1 3.19996E-1 3.89411E-1 4.0378E-1 3.70907E-1 3.9504E-1 3.42092E-1 3.12499E-1 2.56039E-1 2.61942E-1 3.01916E-1 2.71789E-1 2.71909E-1 3.28411E-1 3.20307E-1 2.84648E-1 2.71823E-1 2.574E-1 3.04195E-1 2.51737E-1 2.34824E-1 2.70377E-1 2.62686E-1 2.65079E-1 2.35074E-1 2.16136E-1 2.42146E-1 2.12834E-1 8.70026E-2 3.87732E-2 2.69953E-2 1.70591E-2 5.66613E-2 1.38294E-1 1.90131E-1 1.35541E-1 8.25342E-2 5.14254E-2 8.07507E-2 7.78551E-2 4.81303E-2 2.97087E-2 3.5785E-2 7.87555E-2 1.24191E-1 6.39238E-2 5.15115E-2 4.31996E-2 5.22318E-2 5.04122E-2 4.99178E-2 3.46294E-2 2.53644E-2 1.93655E-2 2.0952E-2 2.48541E-2 2.11309E-2 2.44979E-2 1.64653E-2 1.965E-2 1.99788E-2 1.52087E-2 7.86154E-3 4.50223E-3 5.53966E-3 1.37745E-2 1.9704E-2 2.12463E-2 1.37332E-2 6.45896E-3 -9999 -9999 -9999 -9999 -9999 -9999 -9999 -9999 -9999 -9999 -9999 -9999 -9999 -9999 -9999 -9999 -9999 -9999 -9999 -9999 -9999
-9999 -9999 -9999 -9999 -9999 -9999 -9999 -9999 -9999 -9999 -9999 -9999 -9999 -9999 -9999 -9999 -9999 -9999 -9999 -9999 -9999 -9999 -9999 -9999 -9999 -9999 -9999 -9999 -9999 -9999 2.47025E-1 1.1552E-1 1.34504E-1 -9999 -9999 2.03479E-1 1.78223E-1 2.5575E-1 1.51507E-1 9.63155E-2 1.81595E-1 1.37047E-1 1.45814E-1 1.07896E-1 9.33043E-2 1.52928E-1 3.30261E-1 4.35579E-1 4.19768E-1 4.57004E-1 4.57114E-1 4.12342E-1 4.09959E-1 3.31145E-1 3.37948E-1 3.95128E-1 4.51117E-1 4.40913E-1 4.35357E-1 4.49496E-1 4.46955E-1 4.47731E-1 4.83718E-1 4.85459E-1 3.97186E-1 2.54095E-1 2.04888E-1 3.06262E-1 2.6063E-1 1.13411E-1 1.3875E-1 2.45204E-1 3.82465E-1 3.43482E-1 3.85707E-1 4.30319E-1 3.96013E-1 3.93054E-1 3.43335E-1 2.56896E-1 2.56183E-1 2.62269E-1 3.77349E-1 3.99376E-1 3.78371E-1 3.71226E-1 3.29691E-1 2.78249E-1 2.28141E-1 2.71078E-1 2.80411E-1 2.73508E-1 2.87829E-1 3.36505E-1 3.13801E-1 2.54524E-1 2.66611E-1 2.58295E-1 2.3919E-1 2.04106E-1 2.25194E-1 2.4561E-1 2.55884E-1 2.08806E-1 1.94614E-1 2.19123E-1 1.85381E-1 1.47556E-1 7.95786E-2 2.26477E-2 1.68621E-2 4.57626E-2 1.27665E-1 1.41841E-1 1.61485E-1 8.70485E-2 5.4886E-2 6.70601E-2 5.75006E-2 6.07945E-2 4.96733E-2 5.19036E-2 7.72619E-2 1.10921E-1 4.56298E-2 3.6131E-2 3.60094E-2 3.6969E-2 3.98078E-2 4.01924E-2 3.17484E-2 2.75752E-2 2.38154E-2 2.01044E-2 2.24747E-2 3.5347E-2 2.2253E-2 2.02866E-2 2.56937E-2 2.60953E-2 1.53226E-2 8.98537E-3 5.49437E-3 3.31185E-3 4.26738E-3 8.68246E-3 1.40687E-2 9.30327E-3 1.02125E-2 -9999 -9999 -9999 -9999 -9999 -9999 -9999 -9999 -9999 -9999 -9999 -9999 -9999 -9999 -9999 -9999 -9999 -9999 -9999 -9999 -9999
-9999 -9999 -9999 -9999 -9999 -9999 -9999 -9999 -9999 -9999 -9999 -9999 -9999 -9999 -9999 -9999 -9999 -9999 -9999 -9999 -9999 -9999 -9999 -9999 -9999 -9999 -9999 -9999 -9999 -9999 2.18744E-1 9.40772E-2 9.49855E-2 1.154E-1 1.7516E-1 1.86407E-1 1.46613E-1 2.50254E-1 2.61508E-1 1.78325E-1 2.42408E-1 2.79159E-1 2.11342E-1 1.57188E-1 1.32923E-1 1.49375E-1 2.65172E-1 3.82129E-1 4.4298E-1 4.7424E-1 4.7096E-1 4.60869E-1 4.00944E-1 3.28924E-1 3.93361E-1 4.2686E-1 4.31874E-1 4.18218E-1 4.4676E-1 4.43778E-1 4.35483E-1 4.46197E-1 4.82904E-1 5.33751E-1 5.23293E-1 5.06122E-1 4.10881E-1 2.99727E-1 1.96109E-1 1.52307E-1 1.15198E-1 1.58113E-1 3.02805E-1 4.20386E-1 4.26702E-1 4.64582E-1 4.64027E-1 4.03906E-1 3.51972E-1 2.45553E-1 2.20767E-1 2.14472E-1 2.40113E-1 3.35551E-1 3.85321E-1 3.73003E-1 3.45507E-1 2.6327E-1 2.28909E-1 2.61528E-1 2.8781E-1 2.68089E-1 2.66189E-1 2.92843E-1 2.78514E-1 2.15243E-1 2.24897E-1 2.53983E-1 2.13816E-1 1.65992E-1 1.81524E-1 2.03019E-1 2.26286E-1 1.71722E-1 1.80335E-1 1.76613E-1 1.3715E-1 1.04204E-1 4.73331E-2 2.3523E-2 1.6721E-2 6.87977E-2 1.01969E-1 6.70784E-2 7.52261E-2 8.6285E-2 5.41058E-2 6.39255E-2 8.12204E-2 6.09375E-2 2.65316E-2 2.85768E-2 8.3278E-2 6.15708E-2 3.24306E-2 3.16935E-2 2.9898E-2 2.40472E-2 2.74203E-2 3.01722E-2 3.21551E-2 3.39975E-2 2.92891E-2 3.0567E-2 3.27104E-2 3.06365E-2 1.94397E-2 1.54407E-2 1.30824E-2 9.32712E-3 6.34456E-3 7.92482E-3 6.33296E-3 3.006E-3 3.13449E-3 9.06549E-3 1.04127E-2 7.24728E-3 8.36906E-3 2.44231E-3 -9999 -9999 -9999 -9999 -9999 -9999 -9999 -9999 -9999 -9999 -9999 -9999 -9999 -9999 -9999 -9999 -9999 -9999 -9999 -9999
-9999 -9999 -9999 -9999 -9999 -9999 -9999 -9999 -9999 -9999 -9999 -9999 -9999 -9999 -9999 -9999 -9999 -9999 -9999 -9999 -9999 -9999 -9999 -9999 -9999 -9999 -9999 -9999 -9999 -9999 1.35846E-1 1.38184E-1 9.63362E-2 1.15271E-1 1.16682E-1 1.41929E-1 1.34937E-1 1.25864E-1 2.45082E-1 2.33359E-1 1.4154E-1 2.20307E-1 2.99347E-1 2.83932E-1 2.44459E-1 2.02634E-1 2.98324E-1 3.90347E-1 4.25745E-1 4.43005E-1 4.5011E-1 4.4658E-1 4.20601E-1 3.6531E-1 4.31055E-1 4.56322E-1 4.40491E-1 4.29952E-1 4.09233E-1 3.9167E-1 3.80641E-1 3.76622E-1 4.45129E-1 5.01772E-1 5.09042E-1 4.91496E-1 4.46405E-1 3.04316E-1 1.651E-1 1.42751E-1 1.03487E-1 1.72096E-1 2.66385E-1 3.61049E-1 4.3694E-1 4.69077E-1 4.51857E-1 4.15048E-1 3.25084E-1 2.41577E-1 2.35393E-1 2.52327E-1 2.42047E-1 2.62484E-1 2.94284E-1 3.72764E-1 3.60352E-1 2.81456E-1 2.28223E-1 2.67145E-1 3.21396E-1 2.87639E-1 2.59081E-1 2.84873E-1 2.93072E-1 2.42771E-1 1.87337E-1 2.48915E-1 2.17274E-1 1.41437E-1 1.42724E-1 1.52226E-1 1.97422E-1 1.71226E-1 1.77203E-1 1.87378E-1 1.0864E-1 4.05532E-2 2.62619E-2 2.76608E-2 4.52983E-2 5.14782E-2 7.15887E-2 8.36421E-2 4.47255E-2 3.18843E-2 2.97943E-2 3.24327E-2 6.41098E-2 5.25173E-2 3.43178E-2 3.21813E-2 7.97392E-2 4.13738E-2 2.26323E-2 3.04744E-2 2.82353E-2 2.38617E-2 2.50239E-2 3.26809E-2 2.75314E-2 3.15639E-2 3.19789E-2 3.69359E-2 2.26822E-2 1.77737E-2 1.61263E-2 1.07408E-2 8.14901E-3 5.43348E-3 3.93115E-3 3.72819E-3 3.43568E-3 2.39401E-3 2.92582E-3 3.32187E-3 3.93045E-3 5.64255E-3 8.13191E-3 2.8959E-3 -9999 -9999 -9999 -9999 -9999 -9999 -9999 -9999 -9999 -9999 -9999 -9999 -9999 -9999 -9999 -9999 -9999 -9999 -9999 -9999
-9999 -9999 -9999 -9999 -9999 -9999 -9999 -9999 -9999 -9999 -9999 -9999 -9999 -9999 -9999 -9999 -9999 -9999 -9999 -9999 -9999 -9999 -9999 -9999 -9999 -9999 -9999 -9999 -9999 -9999 -9999 -9999 2.19994E-1 1.54821E-1 8.9803E-2 7.45866E-2 1.28483E-1 1.12877E-1 1.25257E-1 1.41476E-1 1.47763E-1 1.61094E-1 1.78757E-1 1.98065E-1 2.49368E-1 2.75653E-1 3.42861E-1 3.94928E-1 3.9186E-1 4.1551E-1 4.23841E-1 4.42183E-1 4.2816E-1 4.24686E-1 4.35832E-1 4.59996E-1 4.49693E-1 4.60174E-1 3.84163E-1 3.58974E-1 3.16424E-1 3.01056E-1 3.38148E-1 3.86706E-1 3.74626E-1 4.21468E-1 3.93401E-1 3.43791E-1 2.72806E-1 2.69882E-1 1.72259E-1 2.00181E-1 2.21167E-1 3.14219E-1 4.30722E-1 4.89762E-1 4.96445E-1 4.58477E-1 4.27839E-1 2.90578E-1 1.73883E-1 1.65601E-1 1.67752E-1 1.53318E-1 1.44366E-1 2.53588E-1 3.14402E-1 2.82392E-1 2.63834E-1 2.73035E-1 3.25741E-1 3.47799E-1 3.02953E-1 2.28905E-1 2.75635E-1 2.72895E-1 2.44966E-1 2.42105E-1 1.99939E-1 1.11917E-1 1.15214E-1 1.10741E-1 1.63387E-1 1.37309E-1 1.42976E-1 1.49316E-1 5.02189E-2 1.54027E-2 2.99111E-2 4.90332E-2 3.77898E-2 3.03641E-2 2.94532E-2 5.83772E-2 5.9993E-2 6.26932E-2 6.78307E-2 6.36101E-2 5.43974E-2 3.55489E-2 4.23599E-2 3.77684E-2 9.31138E-2 4.54949E-2 2.8222E-2 3.44643E-2 3.48913E-2 4.8091E-2 5.01912E-2 3.48784E-2 1.88309E-2 2.33616E-2 2.17862E-2 2.3191E-2 1.84208E-2 1.55706E-2 1.50661E-2 8.00726E-3 6.27315E-3 3.87213E-3 4.03823E-3 5.58975E-3 5.42084E-3 1.20955E-2 4.298E-3 1.76936E-3 2.35488E-3 2.76604E-3 7.02095E-3 -9999 -9999 -9999 -9999 -9999 -9999 -9999 -9999 -9999 -9999 -9999 -9999 -9999 -9999 -9999 -9999 -9999 -9999 -9999 -9999 -9999
-9999 -9999 -9999 -9999 -9999 -9999 -9999 -9999 -9999 -9999 -9999 -9999 -9999 -9999 -9999 -9999 -9999 -9999 -9999 -9999 -9999 -9999 -9999 -9999 -9999 -9999 -9999 -9999 -9999 -9999 -9999 -9999 -9999 1.98501E-1 1.21752E-1 7.81467E-2 6.11666E-2 9.71716E-2 6.03813E-2 7.99333E-2 1.2535E-1 1.58857E-1 1.56574E-1 1.42083E-1 2.05716E-1 3.27745E-1 3.42789E-1 3.1565E-1 3.43172E-1 4.10164E-1 4.16808E-1 4.45187E-1 4.34815E-1 4.62685E-1 3.86503E-1 4.54247E-1 4.66982E-1 4.57815E-1 4.12626E-1 3.8296E-1 3.15002E-1 2.24965E-1 2.42978E-1 2.88884E-1 3.16905E-1 3.68668E-1 3.31709E-1 3.68338E-1 4.11102E-1 2.46582E-1 1.89366E-1 2.22773E-1 2.36422E-1 3.40382E-1 4.39641E-1 4.8426E-1 5.15312E-1 4.88813E-1 4.58433E-1 3.6782E-1 3.06561E-1 1.72948E-1 1.4118E-1 1.26285E-1 1.18081E-1 1.21169E-1 1.80642E-1 2.59481E-1 2.82679E-1 3.03634E-1 3.11769E-1 3.52222E-1 3.49831E-1 2.59671E-1 1.66344E-1 2.58228E-1 2.51307E-1 2.42996E-1 1.47163E-1 1.03888E-1 1.08589E-1 1.00232E-1 1.03101E-1 1.00197E-1 9.40366E-2 9.62481E-2 2.70845E-2 1.76837E-2 4.0261E-2 5.28566E-2 2.97944E-2 2.51672E-2 3.31389E-2 3.5487E-2 5.55776E-2 7.82836E-2 6.31018E-2 4.87374E-2 4.55958E-2 7.30309E-2 6.0024E-2 8.30581E-2 9.42067E-2 3.60545E-2 3.39311E-2 3.67672E-2 3.16031E-2 6.5294E-2 5.03061E-2 3.48917E-2 1.84033E-2 1.7136E-2 1.36669E-2 1.87804E-2 1.80612E-2 1.51851E-2 1.45274E-2 1.30226E-2 8.67394E-3 3.64562E-3 2.71493E-3 5.69649E-3 1.90838E-2 2.38508E-2 4.29325E-3 1.88372E-3 4.74001E-3 1.1169E-3 -9999 -9999 -9999 -9999 -9999 -9999 -9999 -9999 -9999 -9999 -9999 -9999 -9999 -9999 -9999 -9999 -9999 -9999 -9999 -9999 -9999 -9999
-9999 -9999 -9999 -9999 -9999 -9999 -9999 -9999 -9999 -9999 -9999 -9999 -9999 -9999 -9999 -9999 -9999 -9999 -9999 -9999 -9999 -9999 -9999 -9999 -9999 -9999 -9999 -9999 -9999 -9999 -9999 -9999 -9999 2.19673E-1 1.23804E-1 9.05345E-2 5.97993E-2 8.50024E-2 7.43647E-2 7.08036E-2 1.07438E-1 1.1601E-1 1.04392E-1 8.32284E-2 1.18108E-1 2.32583E-1 2.69568E-1 2.88731E-1 4.03332E-1 4.30351E-1 4.6295E-1 4.32384E-1 4.66521E-1 4.11726E-1 3.82567E-1 4.22049E-1 4.63394E-1 4.59745E-1 4.46141E-1 3.90589E-1 3.34001E-1 2.66613E-1 2.32569E-1 2.24514E-1 2.81015E-1 3.74178E-1 3.15129E-1 2.00766E-1 3.52466E-1 2.92626E-1 2.09815E-1 2.15923E-1 2.13527E-1 2.58471E-1 4.07782E-1 4.61577E-1 5.19266E-1 5.06364E-1 4.6911E-1 4.16588E-1 3.17367E-1 3.39541E-1 2.01181E-1 1.88215E-1 1.73741E-1 1.5514E-1 1.40499E-1 1.72034E-1 2.91395E-1 3.50035E-1 3.4197E-1 3.79215E-1 4.09254E-1 3.57657E-1 2.05165E-1 1.77597E-1 2.15369E-1 2.07684E-1 1.35495E-1 1.01532E-1 8.42684E-2 1.03747E-1 1.06079E-1 8.12653E-2 1.18382E-1 7.9328E-2 2.24978E-2 1.74555E-2 3.86584E-2 3.99101E-2 3.61569E-2 4.44205E-2 5.54664E-2 5.60149E-2 7.0636E-2 1.25905E-1 1.1272E-1 9.06003E-2 8.1845E-2 1.35698E-1 1.02762E-1 1.1151E-1 6.58739E-2 5.12767E-2 6.38569E-2 5.61332E-2 3.47722E-2 4.92307E-2 2.19714E-2 2.122E-2 1.16971E-2 1.18809E-2 1.86742E-2 2.62218E-2 2.78712E-2 1.33583E-2 7.42927E-3 5.70278E-3 3.44311E-3 2.49836E-3 4.21027E-3 5.98485E-3 6.26369E-3 1.15612E-2 8.60656E-3 3.85736E-3 2.1467E-3 3.24362E-4 -9999 -9999 -9999 -9999 -9999 -9999 -9999 -9999 -9999 -9999 -9999 -9999 -9999 -9999 -9999 -9999 -9999 -9999 -9999 -9999 -9999 -9999
-9999 -9999 -9999 -9999 -9999 -9999 -9999 -9999 -9999 -9999 -9999 -9999 -9999 -9999 -9999 -9999 -9999 -9999 -9999 -9999 -9999 -9999 -9999 -9999 -9999 -9999 -9999 -9999 -9999 -9999 -9999 -9999 -9999 -9999 1.18913E-1 1.07067E-1 8.03859E-2 1.04011E-1 1.2807E-1 1.40804E-1 1.31256E-1 1.50047E-1 1.53286E-1 1.51277E-1 1.27575E-1 1.78107E-1 2.44639E-1 2.81702E-1 3.84238E-1 4.40546E-1 4.77789E-1 4.25527E-1 4.49872E-1 3.84581E-1 3.83882E-1 4.37802E-1 4.27048E-1 4.42838E-1 4.34589E-1 3.99785E-1 3.5614E-1 3.00654E-1 2.50597E-1 1.88538E-1 2.31617E-1 3.42471E-1 3.32196E-1 1.82133E-1 1.54132E-1 2.44732E-1 2.12169E-1 2.3249E-1 2.06843E-1 2.53676E-1 3.95976E-1 4.7667E-1 5.00579E-1 5.19798E-1 4.98763E-1 4.59869E-1 3.67445E-1 3.17012E-1 3.49413E-1 2.84341E-1 2.31542E-1 2.75966E-1 2.77014E-1 2.27348E-1 2.10022E-1 2.94361E-1 3.65299E-1 3.41712E-1 3.77693E-1 4.05176E-1 2.89094E-1 2.10711E-1 1.79999E-1 1.68379E-1 1.4145E-1 1.29093E-1 8.34526E-2 8.22925E-2 5.37581E-2 7.59858E-2 1.12521E-1 7.81465E-2 2.65239E-2 1.44742E-2 2.68794E-2 3.56538E-2 3.68051E-2 2.92573E-2 3.49873E-2 5.09194E-2 8.62496E-2 1.05575E-1 9.64545E-2 9.15992E-2 1.22665E-1 1.5683E-1 1.49371E-1 1.31234E-1 1.01065E-1 9.37592E-2 9.1802E-2 1.05657E-1 6.68187E-2 4.08697E-2 1.93561E-2 1.56423E-2 1.24782E-2 1.37804E-2 2.71577E-2 2.59691E-2 2.58482E-2 7.71611E-3 5.91332E-3 5.18816E-3 2.92398E-3 5.59113E-3 7.3695E-3 5.86331E-3 3.98279E-3 1.51769E-3 1.23582E-3 3.69337E-3 1.61538E-3 1.13367E-4 -9999 -9999 -9999 -9999 -9999 -9999 -9999 -9999 -9999 -9999 -9999 -9999 -9999 -9999 -9999 -9999 -9999 -9999 -9999 -9999 -9999 -9999
-9999 -9999 -9999 -9999 -9999 -9999 -9999 -9999 -9999 -9999 -9999 -9999 -9999 -9999 -9999 -9999 -9999 -9999 -9999 -9999 -9999 -9999 -9999 -9999 -9999 -9999 -9999 -9999 -9999 -9999 -9999 -9999 -9999 -9999 -9999 1.43016E-1 1.1322E-1 1.2579E-1 1.26369E-1 1.80382E-1 1.34952E-1 1.81931E-1 2.35768E-1 2.68525E-1 2.59856E-1 2.2275E-1 2.53358E-1 2.99521E-1 3.43499E-1 4.09826E-1 4.66885E-1 4.35794E-1 4.33049E-1 3.92249E-1 3.99458E-1 3.83462E-1 4.18307E-1 4.57575E-1 4.66896E-1 4.36076E-1 4.00858E-1 3.65837E-1 3.01697E-1 2.0804E-1 1.75392E-1 2.03966E-1 1.45161E-1 1.2541E-1 1.6555E-1 2.21049E-1 1.67528E-1 2.27404E-1 2.21486E-1 2.73415E-1 4.26024E-1 4.78547E-1 4.95753E-1 5.02129E-1 4.99478E-1 5.10721E-1 4.53414E-1 3.09396E-1 2.99957E-1 3.31999E-1 3.74107E-1 3.42793E-1 3.04524E-1 2.97868E-1 2.33685E-1 2.45423E-1 3.55523E-1 3.63529E-1 3.30495E-1 3.63149E-1 3.0395E-1 2.32521E-1 1.81683E-1 1.55677E-1 2.0241E-1 1.7056E-1 1.22271E-1 7.95607E-2 6.45498E-2 6.67045E-2 7.88052E-2 6.15781E-2 5.17826E-2 1.9692E-2 3.55566E-2 4.31407E-2 3.2956E-2 1.92055E-2 3.05961E-2 2.68573E-2 3.6951E-2 5.04453E-2 3.55632E-2 3.58673E-2 5.46115E-2 8.73084E-2 8.69789E-2 8.786E-2 5.14869E-2 2.60226E-2 1.97176E-2 3.30511E-2 7.61416E-2 8.25698E-2 4.35291E-2 2.79299E-2 1.88498E-2 1.87207E-2 2.3346E-2 2.67635E-2 1.30604E-2 6.61891E-3 2.70815E-3 3.29051E-3 4.22574E-3 4.38391E-3 2.30385E-3 3.07631E-3 7.83128E-3 4.2837E-3 2.46804E-3 1.69769E-3 3.13222E-4 1.71293E-4 -9999 -9999 -9999 -9999 -9999 -9999 -9999 -9999 -9999 -9999 -9999 -9999 -9999 -9999 -9999 -9999 -9999 -9999 -9999 -9999 -9999 -9999
-9999 -9999 -9999 -9999 -9999 -9999 -9999 -9999 -9999 -9999 -9999 -9999 -9999 -9999 -9999 -9999 -9999 -9999 -9999 -9999 -9999 -9999 -9999 -9999 -9999 -9999 -9999 -9999 -9999 -9999 -9999 -9999 -9999 -9999 -9999 6.48545E-2 1.0713E-1 1.78175E-1 1.53064E-1 1.29206E-1 1.62421E-1 1.53608E-1 2.21359E-1 3.42671E-1 3.21974E-1 2.16523E-1 2.18412E-1 3.27464E-1 3.85969E-1 3.81841E-1 4.18607E-1 4.16325E-1 4.37414E-1 3.99867E-1 4.08059E-1 4.0185E-1 4.23375E-1 4.32982E-1 4.34722E-1 4.61284E-1 4.65388E-1 4.56477E-1 3.94072E-1 2.30504E-1 1.31438E-1 1.68401E-1 1.26036E-1 1.18194E-1 1.71972E-1 2.26988E-1 1.55954E-1 2.29837E-1 2.11707E-1 2.2955E-1 4.08079E-1 4.56611E-1 5.12215E-1 4.86649E-1 4.63198E-1 4.30608E-1 4.87375E-1 3.47782E-1 2.78116E-1 2.41764E-1 2.70702E-1 3.35491E-1 2.4558E-1 2.61875E-1 2.45985E-1 2.20192E-1 3.4401E-1 3.6853E-1 3.53879E-1 3.38297E-1 3.12164E-1 2.53263E-1 1.98693E-1 1.38696E-1 2.14546E-1 2.49107E-1 1.75403E-1 1.05573E-1 8.24452E-2 4.41581E-2 3.73456E-2 6.07216E-2 6.59253E-2 4.32604E-2 4.67378E-2 5.07181E-2 5.3428E-2 2.96148E-2 1.85752E-2 1.65089E-2 1.83193E-2 2.83931E-2 2.77814E-2 2.38721E-2 2.83806E-2 2.76814E-2 2.89032E-2 5.46794E-2 5.57019E-2 3.34246E-2 1.57453E-2 1.36559E-2 2.00098E-2 2.80336E-2 2.7259E-2 2.00967E-2 1.6957E-2 2.02761E-2 2.26846E-2 1.97812E-2 6.05829E-3 3.86268E-3 3.41127E-3 3.21488E-3 1.90951E-3 1.42032E-3 1.06326E-3 1.98064E-3 4.98739E-3 3.39795E-3 1.12124E-3 3.41855E-4 1.73558E-4 -9999 -9999 -9999 -9999 -9999 -9999 -9999 -9999 -9999 -9999 -9999 -9999 -9999 -9999 -9999 -9999 -9999 -9999 -9999 -9999 -9999 -9999 -9999
-9999 -9999 -9999 -9999 -9999 -9999 -9999 -9999 -9999 -9999 -9999 -9999 -9999 -9999 -9999 -9999 -9999 -9999 -9999 -9999 -9999 -9999 -9999 -9999 -9999 -9999 -9999 -9999 -9999 -9999 -9999 -9999 -9999 -9999 8.08519E-2 9.03834E-2 1.20272E-1 1.25023E-1 1.07278E-1 9.94593E-2 1.53797E-1 1.41569E-1 1.75904E-1 2.68296E-1 3.67227E-1 2.63929E-1 1.84988E-1 2.45626E-1 3.78777E-1 3.91229E-1 3.87879E-1 3.96308E-1 4.41813E-1 4.266E-1 4.15271E-1 4.00603E-1 3.97301E-1 4.17071E-1 4.39927E-1 4.46847E-1 4.60544E-1 4.66004E-1 4.36297E-1 2.66792E-1 1.88875E-1 1.69194E-1 1.83336E-1 1.56149E-1 1.87769E-1 2.05885E-1 2.10604E-1 1.94275E-1 1.93075E-1 2.25935E-1 3.97975E-1 4.71174E-1 4.46278E-1 4.27461E-1 3.97052E-1 3.76971E-1 4.8201E-1 4.7363E-1 4.17728E-1 2.42853E-1 2.06769E-1 2.21493E-1 1.96254E-1 2.53145E-1 2.24232E-1 1.77862E-1 2.79657E-1 3.4025E-1 2.99952E-1 2.92434E-1 2.67664E-1 2.13897E-1 1.87313E-1 1.83564E-1 1.70377E-1 1.98982E-1 1.77519E-1 1.33699E-1 6.55899E-2 5.47492E-2 2.71266E-2 3.20163E-2 4.05748E-2 4.69324E-2 5.33891E-2 4.86012E-2 5.38758E-2 3.07762E-2 2.57536E-2 2.24522E-2 2.5245E-2 3.91349E-2 6.05074E-2 4.36223E-2 2.18986E-2 2.54868E-2 1.52564E-2 1.95378E-2 3.86399E-2 6.29786E-2 5.31187E-2 2.98407E-2 2.1485E-2 2.01046E-2 -9999 -9999 -9999 -9999 -9999 1.42543E-2 6.26789E-3 4.87087E-3 4.11221E-3 3.25486E-3 1.39473E-3 1.25034E-3 3.10672E-3 5.86253E-3 2.51954E-3 1.18317E-3 4.33786E-4 3.75675E-4 -9999 -9999 -9999 -9999 -9999 -9999 -9999 -9999 -9999 -9999 -9999 -9999 -9999 -9999 -9999 -9999 -9999 -9999 -9999 -9999 -9999 -9999 -9999 -9999
-9999 -9999 -9999 -9999 -9999 -9999 -9999 -9999 -9999 -9999 -9999 -9999 -9999 -9999 -9999 -9999 -9999 -9999 -9999 -9999 -9999 -9999 -9999 -9999 -9999 -9999 -9999 -9999 -9999 -9999 -9999 -9999 -9999 -9999 -9999 -9999 1.47293E-1 8.11574E-2 6.78475E-2 9.36119E-2 1.28334E-1 1.57672E-1 2.45078E-1 2.75964E-1 3.12935E-1 3.35297E-1 2.41679E-1 2.052E-1 2.77311E-1 3.95094E-1 4.10971E-1 4.24235E-1 4.18708E-1 4.23308E-1 4.22003E-1 3.79042E-1 4.20083E-1 4.27695E-1 4.37874E-1 4.57861E-1 4.57789E-1 4.75257E-1 4.30266E-1 3.01397E-1 2.17917E-1 1.98942E-1 2.08176E-1 1.59568E-1 1.72751E-1 1.65567E-1 1.46051E-1 1.34571E-1 1.37603E-1 2.13593E-1 4.24096E-1 4.30871E-1 4.21581E-1 3.73629E-1 3.66127E-1 3.72915E-1 3.79011E-1 4.58672E-1 4.83198E-1 3.59016E-1 1.91819E-1 1.50762E-1 1.5817E-1 2.13622E-1 2.80929E-1 1.87328E-1 2.44398E-1 2.50255E-1 2.19509E-1 2.41559E-1 2.34119E-1 2.47775E-1 2.46014E-1 2.32418E-1 1.5823E-1 1.26667E-1 1.41436E-1 1.30731E-1 9.84935E-2 6.75443E-2 3.37386E-2 2.5461E-2 2.25646E-2 3.91366E-2 4.27611E-2 5.73768E-2 4.86528E-2 3.41817E-2 3.41875E-2 4.66158E-2 3.61069E-2 4.20827E-2 5.10417E-2 4.98231E-2 3.97901E-2 3.18375E-2 1.83339E-2 1.34617E-2 1.76353E-2 3.03229E-2 5.51344E-2 5.30439E-2 3.68957E-2 2.45125E-2 -9999 -9999 -9999 -9999 -9999 1.71115E-2 7.39388E-3 3.84287E-3 3.2019E-3 2.64596E-3 1.45219E-3 2.43475E-3 3.10554E-3 4.47499E-3 4.83289E-3 2.41964E-3 3.95585E-3 -9999 -9999 -9999 -9999 -9999 -9999 -9999 -9999 -9999 -9999 -9999 -9999 -9999 -9999 -9999 -9999 -9999 -9999 -9999 -9999 -9999 -9999 -9999 -9999 -9999
-9999 -9999 -9999 -9999 -9999 -9999 -9999 -9999 -9999 -9999 -9999 -9999 -9999 -9999 -9999 -9999 -9999 -9999 -9999 -9999 -9999 -9999 -9999 -9999 -9999 -9999 -9999 -9999 -9999 -9999 -9999 -9999 -9999 -9999 -9999 -9999 -9999 1.03382E-1 4.35727E-2 8.83463E-2 1.26561E-1 1.70062E-1 2.55532E-1 2.80705E-1 3.20309E-1 2.73455E-1 2.74746E-1 2.23904E-1 2.68261E-1 4.00825E-1 4.16901E-1 3.75254E-1 4.06693E-1 3.98673E-1 4.12219E-1 3.83931E-1 4.05016E-1 4.23314E-1 4.11027E-1 4.33431E-1 4.54436E-1 4.35564E-1 4.2938E-1 2.54349E-1 1.5229E-1 1.15172E-1 1.2978E-1 1.41975E-1 1.2737E-1 1.84738E-1 2.7826E-1 2.85381E-1 2.60684E-1 3.51284E-1 4.85623E-1 5.10703E-1 4.95919E-1 4.28299E-1 3.19333E-1 3.11344E-1 3.137E-1 3.50924E-1 4.28802E-1 4.31597E-1 3.72672E-1 2.86924E-1 2.18882E-1 1.82042E-1 1.88703E-1 1.83101E-1 2.23932E-1 2.04162E-1 2.04109E-1 2.26839E-1 2.50383E-1 3.14093E-1 3.51386E-1 2.90982E-1 1.81536E-1 9.1879E-2 1.13201E-1 9.15557E-2 8.09004E-2 5.20853E-2 2.78782E-2 1.4652E-2 1.11062E-2 2.24139E-2 3.24033E-2 2.62577E-2 2.16346E-2 2.6575E-2 2.71975E-2 2.58867E-2 2.21364E-2 2.61509E-2 3.24257E-2 3.48953E-2 3.76768E-2 5.25723E-2 4.7544E-2 3.26873E-2 2.96923E-2 2.41735E-2 2.97745E-2 -9999 -9999 -9999 -9999 -9999 -9999 -9999 -9999 1.01205E-2 5.06442E-3 3.6315E-3 3.37993E-3 1.4315E-3 1.00817E-3 -9999 -9999 -9999 -9999 -9999 -9999 -9999 -9999 -9999 -9999 -9999 -9999 -9999 -9999 -9999 -9999 -9999 -9999 -9999 -9999 -9999 -9999 -9999 -9999 -9999 -9999 -9999 -9999 -9999 -9999 -9999
-9999 -9999 -9999 -9999 -9999 -9999 -9999 -9999 -9999 -9999 -9999 -9999 -9999 -9999 -9999 -9999 -9999 -9999 -9999 -9999 -9999 -9999 -9999 -9999 -9999 -9999 -9999 -9999 -9999 -9999 -9999 -9999 -9999 -9999 -9999 -9999 -9999 -9999 1.04349E-1 9.40267E-2 9.73303E-2 1.27356E-1 1.7494E-1 2.11561E-1 2.60528E-1 2.33841E-1 2.41822E-1 2.28406E-1 2.29755E-1 3.00665E-1 3.77936E-1 4.19063E-1 4.13981E-1 3.65594E-1 3.54919E-1 3.62033E-1 3.71574E-1 4.08662E-1 4.25172E-1 4.33235E-1 3.99241E-1 4.0777E-1 3.4736E-1 1.82339E-1 1.03816E-1 6.88962E-2 7.55347E-2 9.23789E-2 1.05913E-1 1.8278E-1 3.5473E-1 4.64291E-1 4.82453E-1 4.7326E-1 5.20578E-1 4.77569E-1 5.12354E-1 4.71744E-1 4.27004E-1 3.27632E-1 3.31589E-1 3.44192E-1 3.51074E-1 3.75877E-1 3.66208E-1 4.44807E-1 3.34359E-1 1.30393E-1 1.43381E-1 1.67877E-1 2.01664E-1 2.44082E-1 2.6478E-1 3.44547E-1 2.69209E-1 3.17881E-1 3.64696E-1 3.35718E-1 2.25844E-1 1.51268E-1 1.07053E-1 8.32488E-2 7.78117E-2 4.09617E-2 1.80641E-2 1.56311E-2 2.5089E-2 4.36553E-2 2.35569E-2 9.9183E-3 7.56865E-3 8.94045E-3 1.82691E-2 1.80745E-2 1.17443E-2 1.46384E-2 1.82491E-2 2.18332E-2 5.14663E-2 8.597E-2 1.02918E-1 1.09672E-1 8.77391E-2 -9999 -9999 -9999 -9999 -9999 -9999 -9999 -9999 -9999 -9999 6.30554E-3 3.96607E-3 -9999 -9999 -9999 -9999 -9999 -9999 -9999 -9999 -9999 -9999 -9999 -9999 -9999 -9999 -9999 -9999 -9999 -9999 -9999 -9999 -9999 -9999 -9999 -9999 -9999 -9999 -9999 -9999 -9999 -9999 -9999 -9999 -9999 -9999 -9999
-9999 -9999 -9999 -9999 -9999 -9999 -9999 -9999 -9999 -9999 -9999 -9999 -9999 -9999 -9999 -9999 -9999 -9999 -9999 -9999 -9999 -9999 -9999 -9999 -9999 -9999 -9999 -9999 -9999 -9999 -9999 -9999 -9999 -9999 -9999 -9999 -9999 -9999 -9999 7.39966E-2 7.811E-2 7.46832E-2 1.13166E-1 1.22603E-1 1.97721E-1 2.18714E-1 2.28321E-1 2.57105E-1 2.12369E-1 2.07784E-1 2.56031E-1 3.59183E-1 3.73931E-1 3.30079E-1 3.21143E-1 3.6455E-1 3.59932E-1 3.60357E-1 4.25102E-1 4.2732E-1 4.46568E-1 4.66661E-1 4.28421E-1 3.30797E-1 1.4895E-1 1.32619E-1 1.51707E-1 8.38973E-2 1.18411E-1 1.03167E-1 2.38392E-1 4.27942E-1 4.66747E-1 4.7817E-1 5.13536E-1 4.75878E-1 4.61181E-1 5.06417E-1 4.62637E-1 4.30132E-1 3.56413E-1 3.50231E-1 3.53657E-1 3.23387E-1 2.82735E-1 3.4245E-1 2.64056E-1 1.40706E-1 1.52682E-1 1.26127E-1 1.75812E-1 2.16641E-1 2.35767E-1 2.98629E-1 3.45194E-1 3.23148E-1 3.14509E-1 3.19553E-1 2.4526E-1 1.56926E-1 1.27518E-1 1.06034E-1 9.62308E-2 6.15109E-2 3.00745E-2 2.6701E-2 5.09256E-2 4.88056E-2 2.0246E-2 8.30456E-3 9.04319E-3 6.7539E-3 7.788E-3 1.16415E-2 1.16446E-2 1.34565E-2 7.95674E-3 2.22236E-2 5.98461E-2 8.03931E-2 8.4045E-2 7.02261E-2 4.98597E-2 -9999 -9999 -9999 -9999 -9999 -9999 -9999 -9999 -9999 -9999 -9999 -9999 -9999 -9999 -9999 -9999 -9999 -9999 -9999 -9999 -9999 -9999 -9999 -9999 -9999 -9999 -9999 -9999 -9999 -9999 -9999 -9999 -9999 -9999 -9999 -9999 -9999 -9999 -9999 -9999 -9999 -9999 -9999 -9999 -9999 -9999 -9999
-9999 -9999 -9999 -9999 -9999 -9999 -9999 -9999 -9999 -9999 -9999 -9999 -9999 -9999 -9999 -9999 -9999 -9999 -9999 -9999 -9999 -9999 -9999 -9999 -9999 -9999 -9999 -9999 -9999 -9999 -9999 -9999 -9999 -9999 -9999 -9999 -9999 2.02133E-1 8.89225E-2 1.07455E-1 1.48878E-1 1.01084E-1 4.82465E-2 6.51474E-2 1.40169E-1 8.97524E-2 1.67638E-1 2.43667E-1 2.03455E-1 1.45413E-1 1.6466E-1 2.53695E-1 3.51394E-1 3.22776E-1 3.40276E-1 3.35061E-1 3.49184E-1 3.67615E-1 4.19497E-1 4.39956E-1 5.02371E-1 4.60764E-1 4.17521E-1 4.3141E-1 2.45063E-1 2.04144E-1 1.99021E-1 7.77512E-2 1.50931E-1 1.22467E-1 1.46356E-1 2.1389E-1 3.9197E-1 3.56187E-1 4.90249E-1 5.02135E-1 3.88302E-1 4.24593E-1 4.22957E-1 4.09715E-1 3.64794E-1 3.5011E-1 3.5586E-1 3.6459E-1 3.41744E-1 2.45449E-1 1.83414E-1 1.47871E-1 1.74729E-1 1.64064E-1 2.23242E-1 2.4161E-1 2.14894E-1 2.68524E-1 3.43145E-1 3.41661E-1 3.19432E-1 3.07015E-1 3.19485E-1 2.44488E-1 2.15828E-1 1.82441E-1 1.44696E-1 1.03788E-1 3.1411E-2 3.02475E-2 4.6803E-2 4.77135E-2 3.38831E-2 2.2871E-2 1.77364E-2 5.75372E-3 6.50378E-3 6.93383E-3 1.08674E-2 2.18933E-2 1.77764E-2 2.19946E-2 3.40181E-2 7.13402E-2 5.20265E-2 4.83409E-2 3.16919E-2 -9999 -9999 -9999 -9999 -9999 -9999 -9999 -9999 -9999 -9999 -9999 -9999 -9999 -9999 -9999 -9999 -9999 -9999 -9999 -9999 -9999 -9999 -9999 -9999 -9999 -9999 -9999 -9999 -9999 -9999 -9999 -9999 -9999 -9999 -9999 -9999 -9999 -9999 -9999 -9999 -9999 -9999 -9999 -9999 -9999 -9999 -9999
-9999 -9999 -9999 -9999 -9999 -9999 -9999 -9999 -9999 -9999 -9999 -9999 -9999 -9999 -9999 -9999 -9999 -9999 -9999 -9999 -9999 -9999 -9999 -9999 -9999 -9999 -9999 -9999 -9999 -9999 -9999 -9999 -9999 -9999 -9999 -9999 -9999 -9999 1.90196E-1 1.89986E-1 2.72296E-1 1.32895E-1 3.9759E-2 4.35689E-2 5.6716E-2 6.11174E-2 9.06679E-2 2.08839E-1 2.0813E-1 1.35755E-1 1.35237E-1 1.72137E-1 2.61066E-1 3.09412E-1 3.85899E-1 3.7138E-1 4.02768E-1 3.93391E-1 4.05028E-1 4.4932E-1 4.58206E-1 4.08942E-1 3.27852E-1 4.0443E-1 3.44445E-1 2.03947E-1 1.58209E-1 6.7301E-2 1.32634E-1 1.63838E-1 1.36288E-1 1.8426E-1 2.47306E-1 1.95917E-1 3.82682E-1 4.7766E-1 4.50753E-1 3.39267E-1 3.96061E-1 3.51502E-1 3.43405E-1 3.46448E-1 3.35822E-1 3.20345E-1 3.47034E-1 3.0032E-1 2.14865E-1 1.66927E-1 1.85428E-1 2.61409E-1 2.2449E-1 2.72373E-1 2.56803E-1 2.46067E-1 3.04485E-1 3.31057E-1 3.50598E-1 3.54868E-1 3.42583E-1 3.57896E-1 3.24103E-1 2.83681E-1 1.92864E-1 9.35814E-2 4.23988E-2 5.22176E-2 7.56262E-2 7.7072E-2 6.26048E-2 3.89001E-2 2.20497E-2 9.12278E-3 4.39552E-3 4.34205E-3 1.04854E-2 1.73453E-2 2.85171E-2 3.3278E-2 3.26817E-2 2.77853E-2 2.9396E-2 2.01442E-2 1.2271E-2 -9999 -9999 -9999 -9999 -9999 -9999 -9999 -9999 -9999 -9999 -9999 -9999 -9999 -9999 -9999 -9999 -9999 -9999 -9999 -9999 -9999 -9999 -9999 -9999 -9999 -9999 -9999 -9999 -9999 -9999 -9999 -9999 -9999 -9999 -9999 -9999 -9999 -9999 -9999 -9999 -9999 -9999 -9999 -9999 -9999 -9999 -9999
-9999 -9999 -9999 -9999 -9999 -9999 -9999 -9999 -9999 -9999 -9999 -9999 -9999 -9999 -9999 -9999 -9999 -9999 -9999 -9999 -9999 -9999 -9999 -9999 -9999 -9999 -9999 -9999 -9999 -9999 -9999 -9999 -9999 -9999 -9999 -9999 -9999 -9999 2.32963E-1 1.27546E-1 2.09939E-1 1.60274E-1 5.27235E-2 3.2338E-2 4.65067E-2 6.9252E-2 9.89999E-2 1.62175E-1 1.75842E-1 1.89093E-1 2.34456E-1 1.88288E-1 1.67802E-1 2.33074E-1 2.92759E-1 3.86571E-1 4.32059E-1 4.47329E-1 4.26876E-1 4.78553E-1 4.67329E-1 3.66064E-1 2.4523E-1 1.566E-1 1.9148E-1 1.13496E-1 8.47845E-2 5.7748E-2 9.11842E-2 6.06801E-2 1.18916E-1 1.26712E-1 1.39519E-1 1.23836E-1 1.54934E-1 2.94532E-1 3.78608E-1 3.35613E-1 2.96825E-1 3.39558E-1 3.53535E-1 3.4695E-1 3.37827E-1 3.01603E-1 2.8095E-1 2.42902E-1 2.04488E-1 2.46917E-1 2.67626E-1 2.92516E-1 2.52989E-1 3.37554E-1 3.47742E-1 3.03364E-1 2.88201E-1 3.01521E-1 3.3538E-1 3.0063E-1 3.05912E-1 2.84795E-1 3.40172E-1 3.26865E-1 2.00151E-1 6.63227E-2 5.06965E-2 6.39272E-2 9.35811E-2 1.03865E-1 7.20762E-2 3.53284E-2 1.67912E-2 5.60131E-3 4.22308E-3 4.92397E-3 7.96942E-3 3.03225E-2 3.93922E-2 4.22864E-2 2.62125E-2 2.05463E-2 1.03639E-2 8.24524E-3 -9999 -9999 -9999 -9999 -9999 -9999 -9999 -9999 -9999 -9999 -9999 -9999 -9999 -9999 -9999 -9999 -9999 -9999 -9999 -9999 -9999 -9999 -9999 -9999 -9999 -9999 -9999 -9999 -9999 -9999 -9999 -9999 -9999 -9999 -9999 -9999 -9999 -9999 -9999 -9999 -9999 -9999 -9999 -9999 -9999 -9999 -9999 -9999
-9999 -9999 -9999 -9999 -9999 -9999 -9999 -9999 -9999 -9999 -9999 -9999 -9999 -9999 -9999 -9999 -9999 -9999 -9999 -9999 -9999 -9999 -9999 -9999 -9999 -9999 -9999 -9999 -9999 -9999 -9999 -9999 -9999 -9999 -9999 -9999 -9999 -9999 2.12625E-1 1.10112E-1 2.56408E-1 2.28537E-1 1.17247E-1 6.13947E-2 3.047E-2 4.25967E-2 9.96031E-2 1.68358E-1 2.34107E-1 3.17763E-1 3.33243E-1 2.67288E-1 1.65414E-1 1.39126E-1 2.37534E-1 3.49581E-1 3.94267E-1 4.71878E-1 4.49821E-1 4.4205E-1 4.73128E-1 4.6923E-1 2.90828E-1 1.32203E-1 1.36212E-1 1.49761E-1 1.08569E-1 6.13595E-2 7.07996E-2 5.60946E-2 4.18689E-2 1.39537E-1 1.32919E-1 1.14298E-1 1.2348E-1 1.30714E-1 2.07673E-1 2.66651E-1 2.33028E-1 2.47915E-1 2.35744E-1 2.71363E-1 1.72304E-1 1.19149E-1 1.47388E-1 1.55544E-1 1.6383E-1 1.64566E-1 1.9043E-1 2.92037E-1 2.61608E-1 3.12075E-1 4.11549E-1 3.89171E-1 2.40712E-1 2.5565E-1 3.41067E-1 3.12536E-1 3.23845E-1 3.51257E-1 3.24909E-1 3.32221E-1 2.27243E-1 8.944E-2 3.45761E-2 3.74637E-2 6.38984E-2 1.04085E-1 9.31927E-2 4.34609E-2 1.80583E-2 6.17312E-3 4.13828E-3 5.93173E-3 7.70755E-3 2.13875E-2 2.15481E-2 1.80044E-2 7.77625E-3 5.93224E-3 5.86705E-3 5.17288E-3 -9999 -9999 -9999 -9999 -9999 -9999 -9999 -9999 -9999 -9999 -9999 -9999 -9999 -9999 -9999 -9999 -9999 -9999 -9999 -9999 -9999 -9999 -9999 -9999 -9999 -9999 -9999 -9999 -9999 -9999 -9999 -9999 -9999 -9999 -9999 -9999 -9999 -9999 -9999 -9999 -9999 -9999 -9999 -9999 -9999 -9999 -9999 -9999
-9999 -9999 -9999 -9999 -9999 -9999 -9999 -9999 -9999 -9999 -9999 -9999 -9999 -9999 -9999 -9999 -9999 -9999 -9999 -9999 -9999 -9999 -9999 -9999 -9999 -9999 -9999 -9999 -9999 -9999 -9999 -9999 -9999 -9999 -9999 -9999 -9999 -9999 1.92457E-1 6.32405E-2 1.52555E-1 2.3862E-1 1.84706E-1 1.05017E-1 6.85889E-2 4.38817E-2 6.19776E-2 1.50831E-1 2.3251E-1 3.26607E-1 3.43594E-1 3.16988E-1 3.05872E-1 2.2419E-1 3.25035E-1 3.90732E-1 3.95166E-1 3.95272E-1 4.14994E-1 4.31904E-1 4.83855E-1 5.1162E-1 3.49932E-1 2.38843E-1 2.23151E-1 1.80739E-1 1.45351E-1 1.31627E-1 2.20663E-1 1.29771E-1 5.93701E-2 9.76516E-2 1.56791E-1 1.72198E-1 1.58394E-1 1.47679E-1 1.15042E-1 9.02828E-2 1.01372E-1 1.0635E-1 1.08449E-1 1.81527E-1 2.70546E-1 1.67089E-1 1.45758E-1 1.3497E-1 8.90265E-2 1.16937E-1 1.94354E-1 2.65778E-1 2.48168E-1 2.92927E-1 3.54599E-1 3.52463E-1 2.42399E-1 2.52612E-1 2.94397E-1 3.00208E-1 3.53411E-1 3.62619E-1 3.5218E-1 3.97934E-1 2.78443E-1 1.17674E-1 4.24573E-2 3.57846E-2 5.15769E-2 8.83516E-2 1.01218E-1 4.65924E-2 1.18974E-2 2.38834E-3 1.97475E-3 4.76773E-3 5.86806E-3 8.00071E-3 1.48057E-2 6.45324E-3 2.92783E-3 2.15453E-3 4.36798E-3 1.00378E-2 -9999 -9999 -9999 -9999 -9999 -9999 -9999 -9999 -9999 -9999 -9999 -9999 -9999 -9999 -9999 -9999 -9999 -9999 -9999 -9999 -9999 -9999 -9999 -9999 -9999 -9999 -9999 -9999 -9999 -9999 -9999 -9999 -9999 -9999 -9999 -9999 -9999 -9999 -9999 -9999 -9999 -9999 -9999 -9999 -9999 -9999 -9999 -9999
-9999 -9999 -9999 -9999 -9999 -9999 -9999 -9999 -9999 -9999 -9999 -9999 -9999 -9999 -9999 -9999 -9999 -9999 -9999 -9999 -9999 -9999 -9999 -9999 -9999 -9999 -9999 -9999 -9999 -9999 -9999 -9999 -9999 -9999 -9999 -9999 -9999 -9999 1.1942E-1 6.64063E-2 8.33611E-2 1.85447E-1 2.15994E-1 1.51812E-1 9.93469E-2 6.80881E-2 5.41121E-2 1.09441E-1 1.91685E-1 2.42334E-1 3.07139E-1 3.09121E-1 3.13245E-1 3.2536E-1 3.54456E-1 3.91983E-1 3.85057E-1 3.95667E-1 4.22984E-1 4.10148E-1 4.67143E-1 4.90752E-1 4.73247E-1 3.61073E-1 2.75487E-1 2.19538E-1 1.61057E-1 1.53214E-1 1.78097E-1 6.38582E-2 4.53415E-2 7.52683E-2 5.65369E-2 7.13013E-2 1.66223E-1 1.85292E-1 1.33175E-1 8.42464E-2 7.37796E-2 8.33195E-2 6.50621E-2 1.28566E-1 2.48349E-1 2.02046E-1 1.67607E-1 1.70641E-1 8.28094E-2 7.95735E-2 1.51342E-1 1.37283E-1 1.67955E-1 2.04765E-1 1.82705E-1 2.3087E-1 2.23829E-1 2.05194E-1 2.45091E-1 2.48273E-1 3.09227E-1 3.37307E-1 3.42708E-1 3.95639E-1 3.25181E-1 1.98681E-1 8.66762E-2 6.84387E-2 8.11617E-2 1.0082E-1 8.92525E-2 5.57756E-2 2.68359E-2 1.18014E-2 5.89191E-3 2.89605E-3 3.53051E-3 3.70993E-3 1.10541E-2 5.0054E-3 2.34292E-3 3.5693E-3 9.76432E-3 1.94188E-2 -9999 -9999 -9999 -9999 -9999 -9999 -9999 -9999 -9999 -9999 -9999 -9999 -9999 -9999 -9999 -9999 -9999 -9999 -9999 -9999 -9999 -9999 -9999 -9999 -9999 -9999 -9999 -9999 -9999 -9999 -9999 -9999 -9999 -9999 -9999 -9999 -9999 -9999 -9999 -9999 -9999 -9999 -9999 -9999 -9999 -9999 -9999 -9999
-9999 -9999 -9999 -9999 -9999 -9999 -9999 -9999 -9999 -9999 -9999 -9999 -9999 -9999 -9999 -9999 -9999 -9999 -9999 -9999 -9999 -9999 -9999 -9999 -9999 -9999 -9999 -9999 -9999 -9999 -9999 -9999 -9999 -9999 -9999 -9999 -9999 -9999 -9999 8.02483E-2 5.56007E-2 1.49501E-1 1.84233E-1 1.49337E-1 9.61128E-2 1.15265E-1 6.902E-2 6.35922E-2 1.02587E-1 1.22823E-1 1.4133E-1 2.29621E-1 2.5797E-1 3.25966E-1 3.29441E-1 3.43543E-1 4.09585E-1 4.17467E-1 4.15865E-1 4.04693E-1 4.37975E-1 4.83389E-1 4.77205E-1 3.93404E-1 2.24539E-1 1.89996E-1 1.54714E-1 1.27874E-1 1.63136E-1 6.42262E-2 3.9673E-2 6.61801E-2 1.11539E-1 6.8665E-2 6.95507E-2 1.12085E-1 1.64135E-1 1.62096E-1 1.42884E-1 9.82684E-2 4.70515E-2 9.23193E-2 2.12102E-1 2.14947E-1 1.85504E-1 1.64364E-1 7.1268E-2 5.14506E-2 9.69938E-2 1.16402E-1 1.22677E-1 8.63581E-2 1.50682E-1 2.70001E-1 3.2827E-1 3.81893E-1 3.5916E-1 3.14393E-1 3.11093E-1 3.14145E-1 3.58745E-1 3.57048E-1 3.54287E-1 2.29447E-1 1.45786E-1 1.67431E-1 1.43272E-1 9.47209E-2 4.6011E-2 2.97217E-2 2.42718E-2 8.28121E-3 2.79619E-3 1.51409E-3 2.52164E-3 2.55696E-3 1.39633E-2 6.31229E-3 1.82122E-3 3.05786E-3 1.08912E-2 1.39207E-2 -9999 -9999 -9999 -9999 -9999 -9999 -9999 -9999 -9999 -9999 -9999 -9999 -9999 -9999 -9999 -9999 -9999 -9999 -9999 -9999 -9999 -9999 -9999 -9999 -9999 -9999 -9999 -9999 -9999 -9999 -9999 -9999 -9999 -9999 -9999 -9999 -9999 -9999 -9999 -9999 -9999 -9999 -9999 -9999 -9999 -9999 -9999 -9999
-9999 -9999 -9999 -9999 -9999 -9999 -9999 -9999 -9999 -9999 -9999 -9999 -9999 -9999 -9999 -9999 -9999 -9999 -9999 -9999 -9999 -9999 -9999 -9999 -9999 -9999 -9999 -9999 -9999 -9999 -9999 -9999 -9999 -9999 -9999 -9999 -9999 -9999 -9999 9.61457E-2 5.84293E-2 1.5905E-1 1.39394E-1 8.661E-2 3.95535E-2 1.47183E-1 8.8103E-2 4.95392E-2 7.61776E-2 8.24545E-2 1.07334E-1 1.13783E-1 1.31469E-1 1.59834E-1 2.27919E-1 3.50482E-1 3.64549E-1 4.0816E-1 4.333E-1 4.21325E-1 4.27954E-1 4.40378E-1 4.63805E-1 3.39886E-1 1.11467E-1 1.14271E-1 1.21692E-1 1.35799E-1 2.16006E-1 1.30551E-1 4.01167E-2 5.17028E-2 1.41646E-1 8.29308E-2 4.17552E-2 3.45522E-2 4.95224E-2 5.41251E-2 1.16023E-1 1.1231E-1 6.91043E-2 6.98548E-2 1.43213E-1 2.49324E-1 2.62116E-1 1.54868E-1 8.96339E-2 6.63671E-2 9.59831E-2 9.08248E-2 8.98139E-2 1.58163E-1 2.53499E-1 4.34036E-1 4.65951E-1 4.62274E-1 4.43313E-1 3.7438E-1 4.13874E-1 3.94434E-1 4.00256E-1 3.9084E-1 3.94482E-1 2.29727E-1 1.02402E-1 1.66647E-1 1.86305E-1 8.12366E-2 4.19927E-2 1.68946E-2 1.17836E-2 3.56527E-3 3.70632E-3 2.59431E-3 2.16196E-3 3.64108E-3 7.16232E-3 9.58017E-3 1.75595E-3 2.5525E-3 3.28314E-3 5.81268E-3 -9999 -9999 -9999 -9999 -9999 -9999 -9999 -9999 -9999 -9999 -9999 -9999 -9999 -9999 -9999 -9999 -9999 -9999 -9999 -9999 -9999 -9999 -9999 -9999 -9999 -9999 -9999 -9999 -9999 -9999 -9999 -9999 -9999 -9999 -9999 -9999 -9999 -9999 -9999 -9999 -9999 -9999 -9999 -9999 -9999 -9999 -9999 -9999
-9999 -9999 -9999 -9999 -9999 -9999 -9999 -9999 -9999 -9999 -9999 -9999 -9999 -9999 -9999 -9999 -9999 -9999 -9999 -9999 -9999 -9999 -9999 -9999 -9999 -9999 -9999 -9999 -9999 -9999 -9999 -9999 -9999 -9999 -9999 -9999 -9999 -9999 -9999 7.5924E-2 4.33151E-2 7.82549E-2 1.25684E-1 6.17189E-2 1.98167E-2 5.33882E-2 8.56156E-2 5.35808E-2 1.09535E-1 1.72035E-1 1.79771E-1 1.50128E-1 1.23857E-1 1.11558E-1 1.34501E-1 2.34801E-1 3.94913E-1 4.20474E-1 4.2491E-1 4.04074E-1 4.51958E-1 4.27152E-1 4.15358E-1 2.16526E-1 9.75978E-2 1.41226E-1 2.85754E-1 2.47015E-1 2.87322E-1 1.50307E-1 4.60676E-2 6.94399E-2 2.10405E-1 1.20146E-1 5.5211E-2 8.8537E-2 4.71234E-2 2.11544E-2 4.09223E-2 6.33666E-2 8.33816E-2 5.90747E-2 8.58823E-2 1.31769E-1 1.54106E-1 1.3996E-1 7.5257E-2 7.00391E-2 9.39198E-2 8.4631E-2 6.94043E-2 1.23403E-1 2.9361E-1 4.38386E-1 5.02054E-1 4.78852E-1 4.56329E-1 4.02526E-1 3.91803E-1 3.39162E-1 3.74504E-1 3.81915E-1 4.08762E-1 2.83372E-1 8.53312E-2 1.12506E-1 1.6819E-1 1.35116E-1 7.27323E-2 3.9337E-2 2.91283E-2 2.1897E-2 1.56195E-2 4.8392E-3 1.64027E-3 1.95179E-3 3.70901E-3 2.38992E-3 2.07515E-3 2.15548E-3 5.86787E-3 1.26937E-2 -9999 -9999 -9999 -9999 -9999 -9999 -9999 -9999 -9999 -9999 -9999 -9999 -9999 -9999 -9999 -9999 -9999 -9999 -9999 -9999 -9999 -9999 -9999 -9999 -9999 -9999 -9999 -9999 -9999 -9999 -9999 -9999 -9999 -9999 -9999 -9999 -9999 -9999 -9999 -9999 -9999 -9999 -9999 -9999 -9999 -9999 -9999 -9999
-9999 -9999 -9999 -9999 -9999 -9999 -9999 -9999 -9999 -9999 -9999 -9999 -9999 -9999 -9999 -9999 -9999 -9999 -9999 -9999 -9999 -9999 -9999 -9999 -9999 -9999 -9999 -9999 -9999 -9999 -9999 -9999 -9999 -9999 -9999 -9999 -9999 -9999 -9999 7.00946E-2 5.18892E-2 8.65242E-2 1.14493E-1 4.53051E-2 1.60726E-2 4.75031E-2 1.11237E-1 7.47779E-2 1.37641E-1 2.03131E-1 3.01684E-1 3.14838E-1 2.99157E-1 2.53019E-1 2.68165E-1 3.40214E-1 3.95368E-1 4.38332E-1 4.27095E-1 3.92083E-1 4.39773E-1 4.00229E-1 2.84661E-1 1.92653E-1 2.03286E-1 3.61037E-1 4.49606E-1 3.99079E-1 3.52401E-1 1.93776E-1 8.19559E-2 1.03533E-1 2.93404E-1 3.22049E-1 2.36991E-1 1.52696E-1 7.05734E-2 3.19345E-2 3.07017E-2 2.44676E-2 3.61059E-2 5.87258E-2 7.11431E-2 7.33369E-2 7.92719E-2 9.10304E-2 5.79958E-2 6.80854E-2 6.24807E-2 5.32471E-2 8.32955E-2 9.3575E-2 2.42507E-1 3.9879E-1 4.63842E-1 4.56783E-1 4.33981E-1 4.05682E-1 3.99055E-1 3.23326E-1 3.77944E-1 3.94181E-1 3.75009E-1 3.07729E-1 1.00216E-1 9.22027E-2 1.16225E-1 1.39604E-1 1.22987E-1 8.65909E-2 6.01246E-2 3.95012E-2 1.36688E-2 1.5795E-3 1.40318E-3 1.54531E-3 1.9403E-3 2.0359E-3 2.60852E-3 1.8945E-3 3.89135E-3 1.34601E-2 -9999 -9999 -9999 -9999 -9999 -9999 -9999 -9999 -9999 -9999 -9999 -9999 -9999 -9999 -9999 -9999 -9999 -9999 -9999 -9999 -9999 -9999 -9999 -9999 -9999 -9999 -9999 -9999 -9999 -9999 -9999 -9999 -9999 -9999 -9999 -9999 -9999 -9999 -9999 -9999 -9999 -9999 -9999 -9999 -9999 -9999 -9999 -9999
-9999 -9999 -9999 -9999 -9999 -9999 -9999 -9999 -9999 -9999 -9999 -9999 -9999 -9999 -9999 -9999 -9999 -9999 -9999 -9999 -9999 -9999 -9999 -9999 -9999 -9999 -9999 -9999 -9999 -9999 -9999 -9999 -9999 -9999 -9999 -9999 -9999 -9999 -9999 6.02614E-2 4.41569E-2 5.6288E-2 9.12018E-2 2.10931E-2 2.53473E-2 4.39955E-2 9.62862E-2 5.85468E-2 1.19019E-1 2.00304E-1 2.32282E-1 2.9375E-1 3.31795E-1 3.79781E-1 3.80475E-1 3.63657E-1 3.92971E-1 3.87783E-1 4.2091E-1 4.28809E-1 4.28497E-1 4.29729E-1 3.4938E-1 2.91438E-1 3.94781E-1 4.51178E-1 4.88056E-1 4.72589E-1 4.51529E-1 2.31112E-1 1.39576E-1 1.72168E-1 3.75328E-1 4.21896E-1 3.10135E-1 1.93357E-1 7.83866E-2 4.05748E-2 5.92785E-2 2.80264E-2 2.21575E-2 6.93494E-2 8.12742E-2 7.48838E-2 5.43884E-2 4.00591E-2 3.81509E-2 4.44294E-2 3.34992E-2 5.601E-2 8.21261E-2 1.34191E-1 2.5349E-1 3.92488E-1 4.49022E-1 4.36811E-1 4.43193E-1 4.51901E-1 4.03171E-1 3.30008E-1 3.68577E-1 4.17425E-1 4.0966E-1 3.33309E-1 2.50948E-1 1.61231E-1 1.24263E-1 1.36606E-1 1.07453E-1 9.52732E-2 6.13061E-2 2.63804E-2 8.74113E-3 7.4128E-3 5.70389E-3 9.43596E-4 1.04778E-3 1.32193E-3 1.60711E-3 2.75098E-3 4.81284E-3 -9999 -9999 -9999 -9999 -9999 -9999 -9999 -9999 -9999 -9999 -9999 -9999 -9999 -9999 -9999 -9999 -9999 -9999 -9999 -9999 -9999 -9999 -9999 -9999 -9999 -9999 -9999 -9999 -9999 -9999 -9999 -9999 -9999 -9999 -9999 -9999 -9999 -9999 -9999 -9999 -9999 -9999 -9999 -9999 -9999 -9999 -9999 -9999 -9999
-9999 -9999 -9999 -9999 -9999 -9999 -9999 -9999 -9999 -9999 -9999 -9999 -9999 -9999 -9999 -9999 -9999 -9999 -9999 -9999 -9999 -9999 -9999 -9999 -9999 -9999 -9999 -9999 -9999 -9999 -9999 -9999 -9999 -9999 -9999 -9999 -9999 -9999 -9999 5.43668E-2 3.38341E-2 7.60838E-2 9.15027E-2 1.60015E-2 1.70972E-2 8.4333E-2 7.47793E-2 5.91455E-2 7.06614E-2 1.5002E-1 1.51724E-1 1.84598E-1 2.37731E-1 3.2428E-1 3.88396E-1 4.23983E-1 4.21286E-1 4.01769E-1 3.79016E-1 3.93494E-1 3.9783E-1 4.27126E-1 4.37937E-1 4.42404E-1 4.45301E-1 4.84514E-1 5.07808E-1 5.06136E-1 4.39403E-1 3.36692E-1 2.87959E-1 3.41929E-1 3.54537E-1 4.02158E-1 4.0921E-1 3.63371E-1 2.33666E-1 7.36562E-2 7.78835E-2 5.68233E-2 2.81241E-2 4.31224E-2 5.92352E-2 7.0245E-2 8.76564E-2 6.70431E-2 4.40227E-2 3.93138E-2 5.41993E-2 6.88882E-2 9.84406E-2 1.54201E-1 1.77574E-1 1.92113E-1 2.56382E-1 3.02736E-1 3.3622E-1 3.72075E-1 3.20422E-1 2.43753E-1 2.98845E-1 3.60917E-1 3.57552E-1 3.42799E-1 3.50605E-1 2.9054E-1 1.9215E-1 1.13441E-1 5.70456E-2 5.95684E-2 5.60573E-2 3.92644E-2 1.96026E-2 1.86593E-2 6.00288E-3 8.59226E-4 6.86742E-4 1.14232E-3 1.45698E-3 8.1571E-3 8.49463E-3 -9999 -9999 -9999 -9999 -9999 -9999 -9999 -9999 -9999 -9999 -9999 -9999 -9999 -9999 -9999 -9999 -9999 -9999 -9999 -9999 -9999 -9999 -9999 -9999 -9999 -9999 -9999 -9999 -9999 -9999 -9999 -9999 -9999 -9999 -9999 -9999 -9999 -9999 -9999 -9999 -9999 -9999 -9999 -9999 -9999 -9999 -9999 -9999 -9999
-9999 -9999 -9999 -9999 -9999 -9999 -9999 -9999 -9999 -9999 -9999 -9999 -9999 -9999 -9999 -9999 -9999 -9999 -9999 -9999 -9999 -9999 -9999 -9999 -9999 -9999 -9999 -9999 -9999 -9999 -9999 -9999 -9999 -9999 -9999 -9999 -9999 -9999 -9999 6.30764E-2 3.85255E-2 6.326E-2 6.9388E-2 1.70347E-2 3.99588E-2 8.07301E-2 5.19329E-2 3.76508E-2 4.57132E-2 5.73217E-2 8.18348E-2 7.15625E-2 9.53625E-2 1.36424E-1 2.06189E-1 2.84117E-1 4.22905E-1 4.04946E-1 3.90789E-1 3.9147E-1 3.70126E-1 3.65751E-1 3.54844E-1 3.7874E-1 4.49115E-1 4.04296E-1 4.43131E-1 4.47654E-1 4.15096E-1 4.05378E-1 3.90264E-1 3.11316E-1 3.34318E-1 3.82226E-1 4.36297E-1 3.86167E-1 3.08166E-1 2.46366E-1 2.10412E-1 1.40218E-1 4.89674E-2 3.39298E-2 3.20402E-2 3.81111E-2 4.43188E-2 4.17413E-2 3.44168E-2 4.29618E-2 7.80105E-2 1.10124E-1 7.46691E-2 9.51836E-2 8.89383E-2 8.6006E-2 1.17852E-1 1.83751E-1 2.10546E-1 2.27104E-1 2.40314E-1 2.01867E-1 2.57527E-1 2.749E-1 2.38907E-1 2.71724E-1 3.92527E-1 3.35177E-1 1.92218E-1 1.55733E-1 5.29957E-2 2.58251E-2 5.24221E-2 5.59509E-2 2.77637E-2 9.62796E-3 3.79863E-3 6.25208E-4 5.71695E-4 1.02643E-3 1.68651E-3 6.74021E-3 -9999 -9999 -9999 -9999 -9999 -9999 -9999 -9999 -9999 -9999 -9999 -9999 -9999 -9999 -9999 -9999 -9999 -9999 -9999 -9999 -9999 -9999 -9999 -9999 -9999 -9999 -9999 -9999 -9999 -9999 -9999 -9999 -9999 -9999 -9999 -9999 -9999 -9999 -9999 -9999 -9999 -9999 -9999 -9999 -9999 -9999 -9999 -9999 -9999 -9999
-9999 -9999 -9999 -9999 -9999 -9999 -9999 -9999 -9999 -9999 -9999 -9999 -9999 -9999 -9999 -9999 -9999 -9999 -9999 -9999 -9999 -9999 -9999 -9999 -9999 -9999 -9999 -9999 -9999 -9999 -9999 -9999 -9999 -9999 -9999 -9999 -9999 -9999 -9999 4.14385E-2 5.73582E-2 3.86448E-2 4.0174E-2 3.78627E-2 1.22396E-1 5.14656E-2 3.20461E-2 3.16691E-2 5.71291E-2 6.93994E-2 9.55651E-2 9.03762E-2 8.93986E-2 1.19972E-1 1.7704E-1 2.39917E-1 3.72779E-1 3.80334E-1 3.83729E-1 3.99181E-1 3.92579E-1 3.77187E-1 3.54199E-1 3.26178E-1 3.05916E-1 2.97389E-1 2.85431E-1 3.74355E-1 3.83989E-1 3.71053E-1 3.1628E-1 3.63279E-1 3.2146E-1 3.59594E-1 3.97043E-1 3.32478E-1 3.26986E-1 3.19718E-1 2.6149E-1 2.10223E-1 1.10035E-1 5.60982E-2 2.62405E-2 2.52456E-2 2.31155E-2 1.89667E-2 1.73906E-2 2.98183E-2 7.71672E-2 9.53387E-2 9.13539E-2 9.66768E-2 1.15122E-1 9.84812E-2 1.17775E-1 2.16984E-1 2.50264E-1 1.92002E-1 1.61725E-1 1.97503E-1 2.37551E-1 2.37333E-1 2.59099E-1 2.75674E-1 3.19671E-1 3.21018E-1 1.8033E-1 1.242E-1 9.27757E-2 3.95364E-2 2.72068E-2 4.90303E-2 9.70171E-3 6.80044E-3 1.07185E-3 4.19594E-4 6.68997E-4 8.05833E-4 1.84468E-3 -9999 -9999 -9999 -9999 -9999 -9999 -9999 -9999 -9999 -9999 -9999 -9999 -9999 -9999 -9999 -9999 -9999 -9999 -9999 -9999 -9999 -9999 -9999 -9999 -9999 -9999 -9999 -9999 -9999 -9999 -9999 -9999 -9999 -9999 -9999 -9999 -9999 -9999 -9999 -9999 -9999 -9999 -9999 -9999 -9999 -9999 -9999 -9999 -9999 -9999 -9999
-9999 -9999 -9999 -9999 -9999 -9999 -9999 -9999 -9999 -9999 -9999 -9999 -9999 -9999 -9999 -9999 -9999 -9999 -9999 -9999 -9999 -9999 -9999 -9999 -9999 -9999 -9999 -9999 -9999 -9999 -9999 -9999 -9999 -9999 -9999 -9999 -9999 -9999 -9999 -9999 4.98088E-2 5.29103E-2 6.23636E-2 9.90313E-2 1.47774E-1 7.41411E-2 8.24062E-2 4.00645E-2 7.27745E-2 2.14741E-1 2.1956E-1 2.18087E-1 1.978E-1 1.98078E-1 2.12676E-1 2.63016E-1 3.14088E-1 3.38606E-1 3.76312E-1 3.84061E-1 4.02039E-1 3.58064E-1 4.0175E-1 3.59632E-1 3.87698E-1 2.95861E-1 2.58112E-1 2.58811E-1 2.68892E-1 3.01233E-1 3.11988E-1 3.1898E-1 3.34985E-1 2.99585E-1 3.74363E-1 3.65696E-1 3.75139E-1 3.1267E-1 2.07983E-1 1.48623E-1 1.6025E-1 1.06068E-1 5.42614E-2 3.21206E-2 3.02404E-2 1.54105E-2 1.6705E-2 2.57618E-2 4.35428E-2 7.15528E-2 6.01755E-2 7.8207E-2 8.2322E-2 8.60329E-2 1.43509E-1 2.51729E-1 2.91119E-1 1.78695E-1 1.60713E-1 2.12972E-1 2.38338E-1 2.68929E-1 2.65649E-1 2.73163E-1 3.16959E-1 3.11256E-1 2.43109E-1 1.17055E-1 9.7531E-2 5.24974E-2 1.70337E-2 2.24617E-2 1.79572E-3 7.53875E-4 8.0093E-4 5.35662E-4 8.24925E-4 2.50654E-3 7.84874E-3 -9999 -9999 -9999 -9999 -9999 -9999 -9999 -9999 -9999 -9999 -9999 -9999 -9999 -9999 -9999 -9999 -9999 -9999 -9999 -9999 -9999 -9999 -9999 -9999 -9999 -9999 -9999 -9999 -9999 -9999 -9999 -9999 -9999 -9999 -9999 -9999 -9999 -9999 -9999 -9999 -9999 -9999 -9999 -9999 -9999 -9999 -9999 -9999 -9999 -9999 -9999
-9999 -9999 -9999 -9999 -9999 -9999 -9999 -9999 -9999 -9999 -9999 -9999 -9999 -9999 -9999 -9999 -9999 -9999 -9999 -9999 -9999 -9999 -9999 -9999 -9999 -9999 -9999 -9999 -9999 -9999 -9999 -9999 -9999 -9999 -9999 -9999 -9999 -9999 -9999 -9999 -9999 7.56698E-2 9.96918E-2 1.68211E-1 8.07211E-2 6.33849E-2 7.28872E-2 5.01572E-2 1.20281E-1 2.85536E-1 3.05891E-1 2.38896E-1 2.46201E-1 2.70735E-1 2.5631E-1 2.54159E-1 3.15328E-1 3.68744E-1 4.01703E-1 4.47296E-1 4.05582E-1 4.13713E-1 4.15118E-1 3.81988E-1 3.76046E-1 2.57221E-1 2.50572E-1 2.64562E-1 2.42315E-1 2.78234E-1 3.17927E-1 3.0305E-1 3.32831E-1 2.95944E-1 3.83494E-1 4.07642E-1 3.5661E-1 2.82301E-1 2.32139E-1 1.81671E-1 1.81307E-1 1.38522E-1 1.51583E-1 7.72789E-2 4.5952E-2 1.82926E-2 1.28797E-2 2.18114E-2 3.95113E-2 6.13457E-2 6.25092E-2 5.76641E-2 8.79503E-2 1.6077E-1 1.64234E-1 2.57229E-1 3.22223E-1 2.17447E-1 1.66832E-1 2.21016E-1 2.54068E-1 2.81389E-1 2.67094E-1 3.26291E-1 3.18133E-1 2.88224E-1 2.61714E-1 1.48154E-1 9.83217E-2 6.64323E-2 2.12926E-2 6.34179E-3 2.38384E-3 8.31688E-4 3.00453E-4 5.11371E-4 8.8436E-4 -9999 -9999 -9999 -9999 -9999 -9999 -9999 -9999 -9999 -9999 -9999 -9999 -9999 -9999 -9999 -9999 -9999 -9999 -9999 -9999 -9999 -9999 -9999 -9999 -9999 -9999 -9999 -9999 -9999 -9999 -9999 -9999 -9999 -9999 -9999 -9999 -9999 -9999 -9999 -9999 -9999 -9999 -9999 -9999 -9999 -9999 -9999 -9999 -9999 -9999 -9999 -9999 -9999
-9999 -9999 -9999 -9999 -9999 -9999 -9999 -9999 -9999 -9999 -9999 -9999 -9999 -9999 -9999 -9999 -9999 -9999 -9999 -9999 -9999 -9999 -9999 -9999 -9999 -9999 -9999 -9999 -9999 -9999 -9999 -9999 -9999 -9999 -9999 -9999 -9999 -9999 -9999 -9999 -9999 1.19884E-1 1.75679E-1 1.22877E-1 4.72094E-2 1.11872E-1 9.35841E-2 8.33492E-2 1.59284E-1 2.81482E-1 2.64655E-1 1.41867E-1 1.30952E-1 1.12949E-1 1.1459E-1 1.46031E-1 1.65961E-1 2.0764E-1 2.78626E-1 3.65338E-1 3.64673E-1 3.52105E-1 3.74857E-1 3.35838E-1 3.42163E-1 2.92336E-1 3.41091E-1 2.7478E-1 2.53936E-1 2.61811E-1 2.42575E-1 2.80457E-1 3.12098E-1 2.81706E-1 3.09113E-1 3.20039E-1 3.00215E-1 2.61746E-1 2.4605E-1 1.67468E-1 1.76689E-1 2.10552E-1 1.71373E-1 1.81446E-1 1.2433E-1 2.57846E-2 1.39925E-2 2.20501E-2 3.7909E-2 6.67404E-2 6.42031E-2 3.66403E-2 4.59958E-2 9.07969E-2 1.44813E-1 3.00771E-1 2.8729E-1 2.32281E-1 2.11011E-1 2.29323E-1 2.40938E-1 2.51416E-1 2.16978E-1 2.56023E-1 2.68553E-1 2.35487E-1 2.16444E-1 1.07022E-1 6.28554E-2 6.60814E-2 3.2608E-2 1.97667E-2 2.57766E-2 8.09946E-3 -9999 -9999 -9999 -9999 -9999 -9999 -9999 -9999 -9999 -9999 -9999 -9999 -9999 -9999 -9999 -9999 -9999 -9999 -9999 -9999 -9999 -9999 -9999 -9999 -9999 -9999 -9999 -9999 -9999 -9999 -9999 -9999 -9999 -9999 -9999 -9999 -9999 -9999 -9999 -9999 -9999 -9999 -9999 -9999 -9999 -9999 -9999 -9999 -9999 -9999 -9999 -9999 -9999 -9999 -9999 -9999
-9999 -9999 -9999 -9999 -9999 -9999 -9999 -9999 -9999 -9999 -9999 -9999 -9999 -9999 -9999 -9999 -9999 -9999 -9999 -9999 -9999 -9999 -9999 -9999 -9999 -9999 -9999 -9999 -9999 -9999 -9999 -9999 -9999 -9999 -9999 -9999 -9999 -9999 -9999 -9999 -9999 1.62128E-1 1.81755E-1 5.64707E-2 3.52985E-2 8.86192E-2 1.19202E-1 1.14803E-1 1.68439E-1 2.52204E-1 1.9751E-1 1.17991E-1 1.11553E-1 6.88298E-2 6.6106E-2 7.34274E-2 9.22833E-2 9.78011E-2 1.46567E-1 2.03088E-1 2.83482E-1 3.22059E-1 3.32474E-1 3.08249E-1 2.93215E-1 3.46848E-1 3.23653E-1 3.4084E-1 2.98488E-1 2.98688E-1 2.94251E-1 2.87642E-1 2.80454E-1 2.58462E-1 2.64717E-1 2.19431E-1 2.52723E-1 3.08423E-1 2.65963E-1 2.00694E-1 1.67811E-1 1.52155E-1 1.51754E-1 1.5716E-1 1.47344E-1 6.3985E-2 2.12509E-2 1.89024E-2 2.63368E-2 4.39989E-2 6.06047E-2 7.3458E-2 8.04474E-2 1.26131E-1 1.82683E-1 2.55623E-1 2.25139E-1 2.4964E-1 2.59458E-1 2.32174E-1 2.27167E-1 2.50445E-1 2.29493E-1 2.30848E-1 2.30862E-1 2.03456E-1 1.63819E-1 8.1215E-2 4.79698E-2 3.88645E-2 2.30497E-2 2.30758E-2 3.17676E-2 -9999 -9999 -9999 -9999 -9999 -9999 -9999 -9999 -9999 -9999 -9999 -9999 -9999 -9999 -9999 -9999 -9999 -9999 -9999 -9999 -9999 -9999 -9999 -9999 -9999 -9999 -9999 -9999 -9999 -9999 -9999 -9999 -9999 -9999 -9999 -9999 -9999 -9999 -9999 -9999 -9999 -9999 -9999 -9999 -9999 -9999 -9999 -9999 -9999 -9999 -9999 -9999 -9999 -9999 -9999 -9999 -9999
-9999 -9999 -9999 -9999 -9999 -9999 -9999 -9999 -9999 -9999 -9999 -9999 -9999 -9999 -9999 -9999 -9999 -9999 -9999 -9999 -9999 -9999 -9999 -9999 -9999 -9999 -9999 -9999 -9999 -9999 -9999 -9999 -9999 -9999 -9999 -9999 -9999 -9999 -9999 -9999 -9999 1.38974E-1 5.58085E-2 3.79014E-2 1.94193E-2 2.76462E-2 7.60764E-2 1.56408E-1 1.92257E-1 2.09601E-1 1.51279E-1 1.00926E-1 7.72363E-2 7.83193E-2 5.44772E-2 4.65923E-2 5.52278E-2 6.23313E-2 9.56158E-2 1.33286E-1 1.56041E-1 2.45605E-1 3.15021E-1 3.38875E-1 3.13977E-1 3.36303E-1 3.33234E-1 3.00433E-1 3.45113E-1 3.45334E-1 3.24534E-1 3.02096E-1 3.0998E-1 2.95228E-1 2.73353E-1 2.4697E-1 2.85705E-1 3.07485E-1 3.18019E-1 1.9209E-1 1.18341E-1 1.00714E-1 9.0521E-2 1.07723E-1 8.16835E-2 7.39924E-2 3.32994E-2 1.89843E-2 2.15043E-2 3.55761E-2 4.75029E-2 7.95062E-2 1.78729E-1 2.66761E-1 2.7516E-1 2.82689E-1 2.05185E-1 2.21587E-1 2.08618E-1 2.09974E-1 1.98406E-1 1.87262E-1 1.64611E-1 1.54326E-1 1.89317E-1 2.14578E-1 1.78748E-1 7.69893E-2 3.14698E-2 4.17891E-2 4.10307E-2 3.04283E-2 3.8147E-2 -9999 -9999 -9999 -9999 -9999 -9999 -9999 -9999 -9999 -9999 -9999 -9999 -9999 -9999 -9999 -9999 -9999 -9999 -9999 -9999 -9999 -9999 -9999 -9999 -9999 -9999 -9999 -9999 -9999 -9999 -9999 -9999 -9999 -9999 -9999 -9999 -9999 -9999 -9999 -9999 -9999 -9999 -9999 -9999 -9999 -9999 -9999 -9999 -9999 -9999 -9999 -9999 -9999 -9999 -9999 -9999 -9999
-9999 -9999 -9999 -9999 -9999 -9999 -9999 -9999 -9999 -9999 -9999 -9999 -9999 -9999 -9999 -9999 -9999 -9999 -9999 -9999 -9999 -9999 -9999 -9999 -9999 -9999 -9999 -9999 -9999 -9999 -9999 -9999 -9999 -9999 -9999 -9999 -9999 -9999 -9999 -9999 -9999 7.65099E-2 3.60893E-2 8.64264E-2 4.0198E-2 2.41529E-2 8.25137E-2 1.62288E-1 1.89622E-1 1.68433E-1 1.54948E-1 1.13406E-1 5.98763E-2 7.10105E-2 5.95577E-2 3.94729E-2 4.2741E-2 5.90323E-2 1.15586E-1 1.40986E-1 1.88968E-1 2.71779E-1 2.96221E-1 3.36465E-1 3.00791E-1 2.83179E-1 2.84786E-1 3.47081E-1 2.54027E-1 3.01743E-1 3.23982E-1 2.97752E-1 3.04281E-1 2.93265E-1 2.65975E-1 2.50255E-1 2.81838E-1 3.13157E-1 3.44395E-1 2.32674E-1 1.39328E-1 1.2579E-1 5.37702E-2 5.29695E-2 7.63519E-2 6.1953E-2 5.40494E-2 2.45826E-2 1.92329E-2 2.254E-2 5.36184E-2 9.8426E-2 1.89806E-1 1.94863E-1 2.28369E-1 2.80332E-1 2.51878E-1 2.68674E-1 2.47966E-1 2.16999E-1 2.05225E-1 1.48448E-1 1.34946E-1 1.17179E-1 1.55427E-1 2.01905E-1 1.69717E-1 6.91572E-2 3.21084E-2 3.2467E-2 2.19839E-2 2.91736E-2 -9999 -9999 -9999 -9999 -9999 -9999 -9999 -9999 -9999 -9999 -9999 -9999 -9999 -9999 -9999 -9999 -9999 -9999 -9999 -9999 -9999 -9999 -9999 -9999 -9999 -9999 -9999 -9999 -9999 -9999 -9999 -9999 -9999 -9999 -9999 -9999 -9999 -9999 -9999 -9999 -9999 -9999 -9999 -9999 -9999 -9999 -9999 -9999 -9999 -9999 -9999 -9999 -9999 -9999 -9999 -9999 -9999 -9999
-9999 -9999 -9999 -9999 -9999 -9999 -9999 -9999 -9999 -9999 -9999 -9999 -9999 -9999 -9999 -9999 -9999 -9999 -9999 -9999 -9999 -9999 -9999 -9999 -9999 -9999 -9999 -9999 -9999 -9999 -9999 -9999 -9999 -9999 -9999 -9999 -9999 -9999 -9999 -9999 5.44261E-2 3.183E-2 2.10305E-2 6.02962E-2 1.04171E-1 6.00615E-2 7.79088E-2 1.5792E-1 1.41702E-1 1.04269E-1 1.36543E-1 1.16149E-1 5.57385E-2 4.94581E-2 5.6946E-2 4.51093E-2 6.96958E-2 1.70174E-1 1.7776E-1 1.73785E-1 1.77238E-1 2.33308E-1 3.00508E-1 3.36759E-1 2.83051E-1 2.27364E-1 2.45011E-1 3.07369E-1 2.40459E-1 2.23849E-1 2.16708E-1 2.63533E-1 2.58164E-1 2.23915E-1 2.48794E-1 2.50254E-1 2.9973E-1 2.8939E-1 2.51765E-1 3.10976E-1 2.83748E-1 2.54803E-1 1.28E-1 3.4676E-2 3.14014E-2 4.71634E-2 3.87339E-2 3.29927E-2 1.66957E-2 2.1121E-2 3.42984E-2 8.78253E-2 1.52942E-1 1.75618E-1 2.36536E-1 2.76174E-1 3.19337E-1 2.68966E-1 1.93076E-1 1.35422E-1 1.21261E-1 1.30064E-1 1.30649E-1 1.15353E-1 1.33363E-1 1.98534E-1 2.07674E-1 9.57002E-2 3.66421E-2 2.74839E-2 3.73233E-2 -9999 -9999 -9999 -9999 -9999 -9999 -9999 -9999 -9999 -9999 -9999 -9999 -9999 -9999 -9999 -9999 -9999 -9999 -9999 -9999 -9999 -9999 -9999 -9999 -9999 -9999 -9999 -9999 -9999 -9999 -9999 -9999 -9999 -9999 -9999 -9999 -9999 -9999 -9999 -9999 -9999 -9999 -9999 -9999 -9999 -9999 -9999 -9999 -9999 -9999 -9999 -9999 -9999 -9999 -9999 -9999 -9999 -9999 -9999
-9999 -9999 -9999 -9999 -9999 -9999 -9999 -9999 -9999 -9999 -9999 -9999 -9999 -9999 -9999 -9999 -9999 -9999 -9999 -9999 -9999 -9999 -9999 -9999 -9999 -9999 -9999 -9999 -9999 -9999 -9999 -9999 -9999 -9999 -9999 -9999 -9999 -9999 -9999 -9999 6.23326E-2 2.32907E-2 4.87848E-2 1.09069E-1 1.58757E-1 1.44605E-1 1.43262E-1 2.1046E-1 1.19709E-1 4.92373E-2 1.22487E-1 1.51853E-1 8.3185E-2 5.83779E-2 4.7583E-2 5.24972E-2 1.11449E-1 1.58972E-1 1.74128E-1 1.74918E-1 1.97841E-1 2.43537E-1 3.16044E-1 2.44341E-1 1.78941E-1 1.64858E-1 1.62119E-1 2.36453E-1 2.29792E-1 1.86559E-1 1.74817E-1 1.5543E-1 1.94289E-1 2.02221E-1 2.40214E-1 2.32266E-1 2.88758E-1 3.45294E-1 2.60293E-1 1.86036E-1 2.70669E-1 2.96269E-1 2.3967E-1 9.97281E-2 2.9226E-2 2.78968E-2 2.88485E-2 3.41659E-2 2.86667E-2 2.19812E-2 2.61956E-2 8.69038E-2 1.42211E-1 2.01847E-1 2.63383E-1 3.11332E-1 3.33413E-1 2.34261E-1 1.35948E-1 1.12929E-1 9.36948E-2 1.05923E-1 7.91218E-2 8.2428E-2 1.42513E-1 2.39943E-1 1.70773E-1 9.37093E-2 4.15261E-2 3.12354E-2 3.4767E-2 -9999 -9999 -9999 -9999 -9999 -9999 -9999 -9999 -9999 -9999 -9999 -9999 -9999 -9999 -9999 -9999 -9999 -9999 -9999 -9999 -9999 -9999 -9999 -9999 -9999 -9999 -9999 -9999 -9999 -9999 -9999 -9999 -9999 -9999 -9999 -9999 -9999 -9999 -9999 -9999 -9999 -9999 -9999 -9999 -9999 -9999 -9999 -9999 -9999 -9999 -9999 -9999 -9999 -9999 -9999 -9999 -9999 -9999 -9999
-9999 -9999 -9999 -9999 -9999 -9999 -9999 -9999 -9999 -9999 -9999 -9999 -9999 -9999 -9999 -9999 -9999 -9999 -9999 -9999 -9999 -9999 -9999 -9999 -9999 -9999 -9999 -9999 -9999 -9999 -9999 -9999 -9999 -9999 -9999 -9999 -9999 -9999 -9999 -9999 8.01575E-2 2.39106E-2 3.15972E-2 8.57296E-2 1.44116E-1 2.0963E-1 1.99302E-1 2.24631E-1 1.25641E-1 6.1463E-2 1.62394E-1 2.59137E-1 1.73682E-1 1.66334E-1 1.19581E-1 1.13873E-1 1.55612E-1 1.8563E-1 1.9332E-1 1.75154E-1 1.7843E-1 2.32764E-1 2.85049E-1 1.95449E-1 1.61925E-1 1.30758E-1 1.43956E-1 1.79215E-1 1.49737E-1 1.66357E-1 1.52157E-1 1.15085E-1 1.60325E-1 2.10095E-1 2.37699E-1 2.63578E-1 2.70965E-1 3.25373E-1 2.75541E-1 1.48746E-1 1.55129E-1 2.15053E-1 2.9515E-1 2.23845E-1 7.00041E-2 2.97681E-2 2.16661E-2 2.86031E-2 2.44115E-2 2.38475E-2 2.51065E-2 6.86916E-2 1.29775E-1 2.23769E-1 2.67594E-1 3.16858E-1 3.11652E-1 1.97622E-1 9.58339E-2 9.27908E-2 9.68701E-2 9.9291E-2 7.41976E-2 8.58999E-2 1.57929E-1 2.34704E-1 2.12264E-1 9.48521E-2 4.0322E-2 -9999 -9999 -9999 -9999 -9999 -9999 -9999 -9999 -9999 -9999 -9999 -9999 -9999 -9999 -9999 -9999 -9999 -9999 -9999 -9999 -9999 -9999 -9999 -9999 -9999 -9999 -9999 -9999 -9999 -9999 -9999 -9999 -9999 -9999 -9999 -9999 -9999 -9999 -9999 -9999 -9999 -9999 -9999 -9999 -9999 -9999 -9999 -9999 -9999 -9999 -9999 -9999 -9999 -9999 -9999 -9999 -9999 -9999 -9999 -9999 -9999
-9999 -9999 -9999 -9999 -9999 -9999 -9999 -9999 -9999 -9999 -9999 -9999 -9999 -9999 -9999 -9999 -9999 -9999 -9999 -9999 -9999 -9999 -9999 -9999 -9999 -9999 -9999 -9999 -9999 -9999 -9999 -9999 -9999 -9999 -9999 -9999 -9999 -9999 -9999 -9999 7.28476E-2 2.55844E-2 4.89277E-2 7.61537E-2 1.1143E-1 1.83572E-1 1.6253E-1 1.55905E-1 9.9574E-2 4.94389E-2 9.77828E-2 2.37445E-1 2.4965E-1 2.11857E-1 1.44291E-1 1.58961E-1 1.98077E-1 1.87149E-1 1.20546E-1 1.19696E-1 1.23512E-1 1.87917E-1 2.88193E-1 2.42592E-1 1.88218E-1 1.61832E-1 1.59749E-1 1.56809E-1 1.41424E-1 1.77854E-1 1.77656E-1 1.64959E-1 1.90254E-1 2.68946E-1 2.71239E-1 2.29998E-1 2.39596E-1 2.45635E-1 2.72987E-1 1.49798E-1 9.88302E-2 1.32636E-1 1.97527E-1 2.44532E-1 1.198E-1 4.68985E-2 1.41762E-2 1.12933E-2 1.02437E-2 1.54043E-2 3.46415E-2 7.16503E-2 1.36183E-1 2.24594E-1 2.44398E-1 3.10862E-1 1.69302E-1 8.99143E-2 7.22698E-2 8.65366E-2 1.11142E-1 1.05432E-1 6.93982E-2 9.78477E-2 2.04365E-1 2.22705E-1 1.98044E-1 8.46018E-2 -9999 -9999 -9999 -9999 -9999 -9999 -9999 -9999 -9999 -9999 -9999 -9999 -9999 -9999 -9999 -9999 -9999 -9999 -9999 -9999 -9999 -9999 -9999 -9999 -9999 -9999 -9999 -9999 -9999 -9999 -9999 -9999 -9999 -9999 -9999 -9999 -9999 -9999 -9999 -9999 -9999 -9999 -9999 -9999 -9999 -9999 -9999 -9999 -9999 -9999 -9999 -9999 -9999 -9999 -9999 -9999 -9999 -9999 -9999 -9999 -9999 -9999
-9999 -9999 -9999 -9999 -9999 -9999 -9999 -9999 -9999 -9999 -9999 -9999 -9999 -9999 -9999 -9999 -9999 -9999 -9999 -9999 -9999 -9999 -9999 -9999 -9999 -9999 -9999 -9999 -9999 -9999 -9999 -9999 -9999 -9999 -9999 -9999 -9999 -9999 -9999 -9999 6.67176E-2 2.03237E-2 4.85229E-2 6.98067E-2 8.38586E-2 1.12926E-1 8.8687E-2 5.82915E-2 5.49853E-2 5.03884E-2 6.29674E-2 1.5984E-1 2.8764E-1 2.31127E-1 1.61471E-1 2.17891E-1 2.54465E-1 1.72862E-1 7.74783E-2 6.72021E-2 9.44997E-2 1.15594E-1 1.74553E-1 2.77944E-1 2.98881E-1 2.05403E-1 1.50612E-1 1.38734E-1 1.58412E-1 1.79104E-1 2.12612E-1 2.32077E-1 2.73306E-1 3.10991E-1 2.82245E-1 2.26395E-1 1.88861E-1 2.16913E-1 2.16289E-1 1.95951E-1 1.17987E-1 1.16467E-1 1.42774E-1 2.39522E-1 2.09401E-1 8.68468E-2 1.95652E-2 1.18273E-2 1.05566E-2 1.67638E-2 3.74417E-2 8.70964E-2 1.92534E-1 2.59605E-1 2.60549E-1 1.82046E-1 5.87387E-2 4.10968E-2 6.3126E-2 7.73393E-2 1.01663E-1 7.94769E-2 6.08004E-2 1.08025E-1 2.27244E-1 1.71319E-1 1.43949E-1 8.45432E-2 -9999 -9999 -9999 -9999 -9999 -9999 -9999 -9999 -9999 -9999 -9999 -9999 -9999 -9999 -9999 -9999 -9999 -9999 -9999 -9999 -9999 -9999 -9999 -9999 -9999 -9999 -9999 -9999 -9999 -9999 -9999 -9999 -9999 -9999 -9999 -9999 -9999 -9999 -9999 -9999 -9999 -9999 -9999 -9999 -9999 -9999 -9999 -9999 -9999 -9999 -9999 -9999 -9999 -9999 -9999 -9999 -9999 -9999 -9999 -9999 -9999 -9999
-9999 -9999 -9999 -9999 -9999 -9999 -9999 -9999 -9999 -9999 -9999 -9999 -9999 -9999 -9999 -9999 -9999 -9999 -9999 -9999 -9999 -9999 -9999 -9999 -9999 -9999 -9999 -9999 -9999 -9999 -9999 -9999 -9999 -9999 -9999 -9999 -9999 -9999 -9999 -9999 3.61411E-2 1.45885E-2 1.65326E-2 2.36232E-2 4.85462E-2 9.11456E-2 7.54092E-2 2.97061E-2 3.08578E-2 4.30222E-2 5.70467E-2 1.38917E-1 1.7898E-1 1.48891E-1 1.70437E-1 2.05195E-1 2.1442E-1 1.12994E-1 5.08456E-2 5.05653E-2 5.2362E-2 7.21259E-2 2.02994E-1 3.77096E-1 3.7355E-1 3.46609E-1 3.24705E-1 2.69523E-1 1.80519E-1 1.67335E-1 1.62996E-1 2.32715E-1 3.25218E-1 3.58198E-1 3.43324E-1 2.68125E-1 2.04837E-1 1.6983E-1 1.97589E-1 2.32272E-1 1.84844E-1 1.43626E-1 1.15501E-1 1.20567E-1 1.05652E-1 5.93557E-2 3.76571E-2 2.03237E-2 1.48265E-2 1.2274E-2 2.67203E-2 7.31893E-2 1.69731E-1 2.42185E-1 1.40007E-1 4.96239E-2 2.86819E-2 3.78115E-2 1.04721E-1 6.08305E-2 4.48254E-2 4.4957E-2 5.29987E-2 1.09748E-1 1.40131E-1 1.07147E-1 8.71953E-2 9.89332E-2 -9999 -9999 -9999 -9999 -9999 -9999 -9999 -9999 -9999 -9999 -9999 -9999 -9999 -9999 -9999 -9999 -9999 -9999 -9999 -9999 -9999 -9999 -9999 -9999 -9999 -9999 -9999 -9999 -9999 -9999 -9999 -9999 -9999 -9999 -9999 -9999 -9999 -9999 -9999 -9999 -9999 -9999 -9999 -9999 -9999 -9999 -9999 -9999 -9999 -9999 -9999 -9999 -9999 -9999 -9999 -9999 -9999 -9999 -9999 -9999 -9999 -9999
-9999 -9999 -9999 -9999 -9999 -9999 -9999 -9999 -9999 -9999 -9999 -9999 -9999 -9999 -9999 -9999 -9999 -9999 -9999 -9999 -9999 -9999 -9999 -9999 -9999 -9999 -9999 -9999 -9999 -9999 -9999 -9999 -9999 -9999 -9999 -9999 -9999 -9999 -9999 -9999 2.8053E-2 1.28368E-2 8.18168E-3 1.29798E-2 3.21581E-2 1.00979E-1 8.31734E-2 3.37454E-2 3.11679E-2 2.95472E-2 3.87582E-2 1.02134E-1 8.10776E-2 8.30307E-2 1.88222E-1 1.93387E-1 1.47671E-1 6.27232E-2 3.14205E-2 3.46435E-2 3.48272E-2 5.34765E-2 2.22749E-1 4.05821E-1 3.89864E-1 4.20458E-1 4.256E-1 4.30564E-1 2.63193E-1 1.63209E-1 1.18512E-1 1.21628E-1 2.1428E-1 2.87225E-1 3.23628E-1 3.03278E-1 2.35343E-1 1.74577E-1 2.03559E-1 2.39384E-1 2.02003E-1 1.93018E-1 1.39319E-1 6.75824E-2 7.20839E-2 7.69307E-2 5.38611E-2 2.23375E-2 1.8466E-2 1.55911E-2 2.96708E-2 7.01433E-2 1.35007E-1 1.59802E-1 4.18074E-2 1.20419E-2 1.40402E-2 3.52344E-2 7.93684E-2 7.45515E-2 4.15655E-2 3.61312E-2 6.17962E-2 1.14888E-1 8.52464E-2 5.49766E-2 5.14708E-2 8.14668E-2 -9999 -9999 -9999 -9999 -9999 -9999 -9999 -9999 -9999 -9999 -9999 -9999 -9999 -9999 -9999 -9999 -9999 -9999 -9999 -9999 -9999 -9999 -9999 -9999 -9999 -9999 -9999 -9999 -9999 -9999 -9999 -9999 -9999 -9999 -9999 -9999 -9999 -9999 -9999 -9999 -9999 -9999 -9999 -9999 -9999 -9999 -9999 -9999 -9999 -9999 -9999 -9999 -9999 -9999 -9999 -9999 -9999 -9999 -9999 -9999 -9999 -9999
-9999 -9999 -9999 -9999 -9999 -9999 -9999 -9999 -9999 -9999 -9999 -9999 -9999 -9999 -9999 -9999 -9999 -9999 -9999 -9999 -9999 -9999 -9999 -9999 -9999 -9999 -9999 -9999 -9999 -9999 -9999 -9999 -9999 -9999 -9999 -9999 -9999 -9999 -9999 -9999 -9999 2.43178E-2 8.45107E-3 2.07139E-2 6.0837E-2 9.61769E-2 7.71537E-2 3.7499E-2 3.32534E-2 2.44465E-2 2.12499E-2 4.89977E-2 3.79951E-2 4.64678E-2 1.2841E-1 1.33479E-1 1.23206E-1 9.40483E-2 4.7874E-2 2.9111E-2 3.52888E-2 5.5069E-2 1.31657E-1 3.29855E-1 3.75203E-1 4.09093E-1 4.33467E-1 4.73725E-1 4.39897E-1 3.35007E-1 1.88711E-1 1.43716E-1 2.31492E-1 3.30364E-1 3.52525E-1 2.84909E-1 2.11967E-1 1.34054E-1 1.40803E-1 1.74935E-1 2.32866E-1 2.50778E-1 2.11245E-1 1.14887E-1 9.17187E-2 9.18207E-2 5.19993E-2 1.83875E-2 2.31992E-2 2.90096E-2 2.47585E-2 3.42873E-2 8.95689E-2 9.81633E-2 2.36787E-2 6.77547E-3 1.14771E-2 1.84346E-2 5.39207E-2 1.09112E-1 6.38734E-2 6.81724E-2 9.47954E-2 1.2945E-1 8.4459E-2 3.4295E-2 2.22265E-2 5.22022E-2 9.01729E-2 -9999 -9999 -9999 -9999 -9999 -9999 -9999 -9999 -9999 -9999 -9999 -9999 -9999 -9999 -9999 -9999 -9999 -9999 -9999 -9999 -9999 -9999 -9999 -9999 -9999 -9999 -9999 -9999 -9999 -9999 -9999 -9999 -9999 -9999 -9999 -9999 -9999 -9999 -9999 -9999 -9999 -9999 -9999 -9999 -9999 -9999 -9999 -9999 -9999 -9999 -9999 -9999 -9999 -9999 -9999 -9999 -9999 -9999 -9999 -9999 -9999
-9999 -9999 -9999 -9999 -9999 -9999 -9999 -9999 -9999 -9999 -9999 -9999 -9999 -9999 -9999 -9999 -9999 -9999 -9999 -9999 -9999 -9999 -9999 -9999 -9999 -9999 -9999 -9999 -9999 -9999 -9999 -9999 -9999 -9999 -9999 -9999 -9999 -9999 -9999 -9999 -9999 1.74151E-2 8.81746E-3 2.38703E-2 5.06795E-2 7.26769E-2 5.12778E-2 2.23692E-2 1.79405E-2 1.87356E-2 1.23274E-2 1.29761E-2 1.34879E-2 3.98127E-2 7.0088E-2 6.79549E-2 8.61665E-2 1.28486E-1 6.88822E-2 2.57629E-2 2.47682E-2 4.26046E-2 6.96883E-2 1.76639E-1 3.39656E-1 3.82896E-1 4.05433E-1 4.26336E-1 4.32298E-1 3.68361E-1 3.08454E-1 1.90741E-1 2.39525E-1 3.344E-1 4.0103E-1 3.27877E-1 1.93861E-1 1.26985E-1 1.30945E-1 1.43726E-1 2.41098E-1 2.59998E-1 2.20661E-1 1.44343E-1 1.40865E-1 8.04982E-2 3.68835E-2 2.67378E-2 4.36791E-2 4.9794E-2 1.90516E-2 1.90741E-2 5.16575E-2 4.76438E-2 1.68202E-2 5.81717E-3 1.71744E-2 1.64679E-2 2.0547E-2 5.95407E-2 4.54442E-2 7.26384E-2 9.65509E-2 9.34121E-2 9.81403E-2 3.84124E-2 1.29403E-2 1.24789E-2 2.24091E-2 2.75422E-2 -9999 -9999 -9999 -9999 -9999 -9999 -9999 -9999 -9999 -9999 -9999 -9999 -9999 -9999 -9999 -9999 -9999 -9999 -9999 -9999 -9999 -9999 -9999 -9999 -9999 -9999 -9999 -9999 -9999 -9999 -9999 -9999 -9999 -9999 -9999 -9999 -9999 -9999 -9999 -9999 -9999 -9999 -9999 -9999 -9999 -9999 -9999 -9999 -9999 -9999 -9999 -9999 -9999 -9999 -9999 -9999 -9999 -9999 -9999 -9999
-9999 -9999 -9999 -9999 -9999 -9999 -9999 -9999 -9999 -9999 -9999 -9999 -9999 -9999 -9999 -9999 -9999 -9999 -9999 -9999 -9999 -9999 -9999 -9999 -9999 -9999 -9999 -9999 -9999 -9999 -9999 -9999 -9999 -9999 -9999 -9999 -9999 -9999 -9999 -9999 -9999 2.32373E-2 1.11762E-2 2.30293E-2 3.70489E-2 3.96325E-2 3.56085E-2 1.27332E-2 9.9154E-3 1.80413E-2 1.05998E-2 7.91658E-3 9.89799E-3 2.51243E-2 2.55043E-2 4.65161E-2 5.85021E-2 8.21507E-2 6.11579E-2 2.1893E-2 2.04272E-2 2.22404E-2 6.4934E-2 1.63214E-1 2.98989E-1 3.87727E-1 3.75633E-1 3.78806E-1 4.25752E-1 3.85076E-1 3.33278E-1 2.35474E-1 2.07142E-1 3.17891E-1 3.45073E-1 3.3143E-1 2.05036E-1 1.21825E-1 1.19609E-1 1.43895E-1 1.56129E-1 1.69506E-1 1.33359E-1 6.13939E-2 5.42569E-2 5.94406E-2 5.77474E-2 5.87569E-2 1.01254E-1 8.99173E-2 1.53107E-2 6.15077E-3 1.68491E-2 2.0184E-2 1.04309E-2 8.59993E-3 4.80347E-2 6.47548E-2 2.23684E-2 3.12699E-2 4.14316E-2 6.28918E-2 6.20126E-2 9.38343E-2 1.17717E-1 4.21922E-2 2.58737E-2 9.50048E-3 4.15926E-3 1.25769E-2 -9999 -9999 -9999 -9999 -9999 -9999 -9999 -9999 -9999 -9999 -9999 -9999 -9999 -9999 -9999 -9999 -9999 -9999 -9999 -9999 -9999 -9999 -9999 -9999 -9999 -9999 -9999 -9999 -9999 -9999 -9999 -9999 -9999 -9999 -9999 -9999 -9999 -9999 -9999 -9999 -9999 -9999 -9999 -9999 -9999 -9999 -9999 -9999 -9999 -9999 -9999 -9999 -9999 -9999 -9999 -9999 -9999 -9999 -9999 -9999
-9999 -9999 -9999 -9999 -9999 -9999 -9999 -9999 -9999 -9999 -9999 -9999 -9999 -9999 -9999 -9999 -9999 -9999 -9999 -9999 -9999 -9999 -9999 -9999 -9999 -9999 -9999 -9999 -9999 -9999 -9999 -9999 -9999 -9999 -9999 -9999 -9999 -9999 -9999 -9999 -9999 2.02443E-2 9.48362E-3 1.51311E-2 1.36521E-2 1.15908E-2 1.31944E-2 6.00337E-3 1.13378E-2 2.26884E-2 1.35935E-2 5.57782E-3 8.31955E-3 1.20557E-2 2.69603E-2 4.26282E-2 4.59156E-2 7.61544E-2 8.50386E-2 2.57748E-2 1.61917E-2 1.61431E-2 9.39142E-2 3.20747E-1 3.42652E-1 3.51093E-1 3.47832E-1 3.53395E-1 3.06223E-1 2.96293E-1 2.97711E-1 2.66215E-1 1.75059E-1 2.95169E-1 3.21126E-1 3.02128E-1 2.10591E-1 1.30333E-1 1.50205E-1 1.30846E-1 1.20267E-1 1.13461E-1 7.77225E-2 3.48851E-2 1.66702E-2 1.76049E-2 4.51026E-2 3.4288E-2 2.768E-2 2.39485E-2 9.32103E-3 4.98496E-3 6.97202E-3 5.54343E-3 8.25384E-3 1.82592E-2 7.10278E-2 1.01465E-1 2.29894E-2 3.34357E-2 7.0184E-2 8.93425E-2 6.26682E-2 1.16005E-1 1.34831E-1 7.8004E-2 4.06784E-2 1.78359E-2 4.01445E-3 1.16533E-3 -9999 -9999 -9999 -9999 -9999 -9999 -9999 -9999 -9999 -9999 -9999 -9999 -9999 -9999 -9999 -9999 -9999 -9999 -9999 -9999 -9999 -9999 -9999 -9999 -9999 -9999 -9999 -9999 -9999 -9999 -9999 -9999 -9999 -9999 -9999 -9999 -9999 -9999 -9999 -9999 -9999 -9999 -9999 -9999 -9999 -9999 -9999 -9999 -9999 -9999 -9999 -9999 -9999 -9999 -9999 -9999 -9999 -9999 -9999 -9999
-9999 -9999 -9999 -9999 -9999 -9999 -9999 -9999 -9999 -9999 -9999 -9999 -9999 -9999 -9999 -9999 -9999 -9999 -9999 -9999 -9999 -9999 -9999 -9999 -9999 -9999 -9999 -9999 -9999 -9999 -9999 -9999 -9999 -9999 -9999 -9999 -9999 -9999 -9999 -9999 -9999 1.7532E-2 7.3608E-3 5.67479E-3 3.15292E-3 2.47972E-3 3.99357E-3 5.95472E-3 1.77001E-2 2.62537E-2 2.71206E-2 5.18733E-3 6.69706E-3 1.2096E-2 2.55355E-2 3.92806E-2 7.20873E-2 9.93038E-2 1.02233E-1 3.23923E-2 1.37038E-2 1.50385E-2 9.85011E-2 3.10098E-1 3.45012E-1 2.70599E-1 3.13536E-1 3.5782E-1 2.7488E-1 1.7247E-1 1.89037E-1 2.39736E-1 2.06412E-1 2.57435E-1 3.15101E-1 3.31031E-1 2.6898E-1 1.46406E-1 1.46914E-1 1.26219E-1 1.07387E-1 9.81524E-2 7.32311E-2 4.25578E-2 1.34333E-2 1.12438E-2 1.38068E-2 8.52863E-3 7.03656E-3 9.76609E-3 7.58587E-3 7.6926E-3 9.27582E-3 1.19351E-2 1.16784E-2 1.44659E-2 3.94185E-2 8.14215E-2 3.58365E-2 5.6486E-2 1.14334E-1 6.63772E-2 7.08375E-2 1.27219E-1 1.47071E-1 1.05822E-1 4.82501E-2 2.27793E-2 8.95748E-3 1.0302E-3 2.88456E-4 -9999 -9999 -9999 -9999 -9999 -9999 -9999 -9999 -9999 -9999 -9999 -9999 -9999 -9999 -9999 -9999 -9999 -9999 -9999 -9999 -9999 -9999 -9999 -9999 -9999 -9999 -9999 -9999 -9999 -9999 -9999 -9999 -9999 -9999 -9999 -9999 -9999 -9999 -9999 -9999 -9999 -9999 -9999 -9999 -9999 -9999 -9999 -9999 -9999 -9999 -9999 -9999 -9999 -9999 -9999 -9999 -9999 -9999 -9999
-9999 -9999 -9999 -9999 -9999 -9999 -9999 -9999 -9999 -9999 -9999 -9999 -9999 -9999 -9999 -9999 -9999 -9999 -9999 -9999 -9999 -9999 -9999 -9999 -9999 -9999 -9999 -9999 -9999 -9999 -9999 -9999 -9999 -9999 -9999 -9999 -9999 -9999 -9999 -9999 -9999 1.51964E-2 8.27133E-3 5.04377E-3 2.96493E-3 6.64375E-3 8.67343E-3 2.55827E-2 3.57554E-2 5.1528E-2 6.48471E-2 1.16071E-2 4.7804E-3 1.33729E-2 2.10587E-2 4.77359E-2 7.33647E-2 7.88785E-2 1.03788E-1 5.73764E-2 1.8837E-2 1.46655E-2 7.61877E-2 2.94661E-1 3.27051E-1 3.45472E-1 3.44186E-1 3.66403E-1 3.20372E-1 2.45421E-1 1.42895E-1 1.81132E-1 2.63272E-1 2.74958E-1 2.90538E-1 2.80988E-1 2.72576E-1 2.60065E-1 2.18033E-1 1.46283E-1 1.08901E-1 1.10007E-1 8.19468E-2 5.35939E-2 1.80356E-2 7.59518E-3 7.78793E-3 6.33052E-3 3.81218E-3 7.19185E-3 1.66785E-2 1.39273E-2 1.55869E-2 3.05122E-2 3.96917E-2 1.53767E-2 3.12621E-2 7.72247E-2 6.34113E-2 1.11747E-1 9.92846E-2 8.17615E-2 8.15099E-2 1.45985E-1 1.68818E-1 1.02136E-1 4.6367E-2 1.5032E-2 1.79857E-3 1.07047E-3 1.98435E-3 -9999 -9999 -9999 -9999 -9999 -9999 -9999 -9999 -9999 -9999 -9999 -9999 -9999 -9999 -9999 -9999 -9999 -9999 -9999 -9999 -9999 -9999 -9999 -9999 -9999 -9999 -9999 -9999 -9999 -9999 -9999 -9999 -9999 -9999 -9999 -9999 -9999 -9999 -9999 -9999 -9999 -9999 -9999 -9999 -9999 -9999 -9999 -9999 -9999 -9999 -9999 -9999 -9999 -9999 -9999 -9999 -9999 -9999 -9999
-9999 -9999 -9999 -9999 -9999 -9999 -9999 -9999 -9999 -9999 -9999 -9999 -9999 -9999 -9999 -9999 -9999 -9999 -9999 -9999 -9999 -9999 -9999 -9999 -9999 -9999 -9999 -9999 -9999 -9999 -9999 -9999 -9999 -9999 -9999 -9999 -9999 -9999 -9999 -9999 -9999 2.95563E-2 1.35554E-2 1.66951E-2 1.22656E-2 8.46256E-3 1.10773E-2 3.42005E-2 4.83116E-2 1.05585E-1 8.90439E-2 1.35135E-2 4.43228E-3 1.5139E-2 1.23293E-2 2.40483E-2 3.48652E-2 5.40172E-2 6.67348E-2 2.97493E-2 1.38035E-2 1.20338E-2 4.9072E-2 2.12654E-1 2.88926E-1 2.82527E-1 3.06659E-1 3.44704E-1 3.55342E-1 3.19865E-1 1.87165E-1 1.58619E-1 2.39033E-1 3.00356E-1 3.30797E-1 3.28099E-1 3.08144E-1 2.67518E-1 2.15598E-1 1.46388E-1 7.62897E-2 8.01856E-2 1.01363E-1 5.11982E-2 2.29659E-2 8.33482E-3 5.46084E-3 4.51871E-3 4.24117E-3 7.5114E-3 1.07622E-2 1.81791E-2 2.91184E-2 6.07021E-2 4.58741E-2 2.43902E-2 4.14234E-2 7.85782E-2 1.00379E-1 1.04333E-1 1.12696E-1 1.09625E-1 9.47555E-2 1.28166E-1 1.39894E-1 9.25765E-2 4.23095E-2 1.37854E-2 4.93974E-3 1.35103E-2 1.1607E-2 -9999 -9999 -9999 -9999 -9999 -9999 -9999 -9999 -9999 -9999 -9999 -9999 -9999 -9999 -9999 -9999 -9999 -9999 -9999 -9999 -9999 -9999 -9999 -9999 -9999 -9999 -9999 -9999 -9999 -9999 -9999 -9999 -9999 -9999 -9999 -9999 -9999 -9999 -9999 -9999 -9999 -9999 -9999 -9999 -9999 -9999 -9999 -9999 -9999 -9999 -9999 -9999 -9999 -9999 -9999 -9999 -9999 -9999 -9999
-9999 -9999 -9999 -9999 -9999 -9999 -9999 -9999 -9999 -9999 -9999 -9999 -9999 -9999 -9999 -9999 -9999 -9999 -9999 -9999 -9999 -9999 -9999 -9999 -9999 -9999 -9999 -9999 -9999 -9999 -9999 -9999 -9999 -9999 -9999 -9999 -9999 -9999 -9999 -9999 -9999 -9999 2.62972E-2 2.69986E-2 7.96573E-3 5.54196E-3 5.06006E-3 1.70276E-2 5.62473E-2 1.25772E-1 8.10602E-2 8.12403E-3 5.51221E-3 1.23822E-2 1.01431E-2 1.77531E-2 2.41493E-2 3.71694E-2 4.97986E-2 2.04933E-2 9.99554E-3 1.07571E-2 3.12986E-2 1.37473E-1 1.93977E-1 1.95755E-1 1.73262E-1 2.75083E-1 3.49091E-1 3.4455E-1 2.34201E-1 1.51511E-1 2.16601E-1 2.36707E-1 2.70724E-1 2.90382E-1 2.83518E-1 1.89908E-1 1.55648E-1 1.15727E-1 8.90888E-2 7.51635E-2 7.46438E-2 7.08998E-2 4.57168E-2 3.10817E-2 9.08297E-3 5.59149E-3 6.06514E-3 6.87456E-3 1.19033E-2 2.24074E-2 3.99373E-2 6.41681E-2 5.3121E-2 3.52107E-2 3.81916E-2 6.01062E-2 4.74528E-2 5.33157E-2 6.02777E-2 5.45604E-2 4.70349E-2 6.33282E-2 9.86902E-2 7.73267E-2 4.46588E-2 2.96118E-2 2.56027E-2 8.99729E-3 3.92048E-3 1.10353E-3 1.99005E-4 1.63255E-4 -9999 -9999 -9999 -9999 -9999 -9999 -9999 -9999 -9999 -9999 -9999 -9999 -9999 -9999 -9999 -9999 -9999 -9999 -9999 -9999 -9999 -9999 -9999 -9999 -9999 -9999 -9999 -9999 -9999 -9999 -9999 -9999 -9999 -9999 -9999 -9999 -9999 -9999 -9999 -9999 -9999 -9999 -9999 -9999 -9999 -9999 -9999 -9999 -9999 -9999 -9999 -9999 -9999 -9999 -9999 -9999
-9999 -9999 -9999 -9999 -9999 -9999 -9999 -9999 -9999 -9999 -9999 -9999 -9999 -9999 -9999 -9999 -9999 -9999 -9999 -9999 -9999 -9999 -9999 -9999 -9999 -9999 -9999 -9999 -9999 -9999 -9999 -9999 -9999 -9999 -9999 -9999 -9999 -9999 -9999 -9999 -9999 -9999 3.16848E-2 2.97512E-2 1.36829E-2 7.24697E-3 4.13262E-3 6.31772E-3 9.06888E-2 1.37192E-1 8.33492E-2 1.22366E-2 8.93706E-3 7.62037E-3 7.89594E-3 1.29118E-2 1.98181E-2 3.50588E-2 5.22848E-2 1.46183E-2 7.4028E-3 6.57103E-3 1.7857E-2 7.29599E-2 1.65953E-1 1.33861E-1 1.19913E-1 2.42315E-1 3.12698E-1 3.49647E-1 2.42643E-1 1.76794E-1 2.19798E-1 2.16055E-1 1.79205E-1 1.97782E-1 2.57188E-1 1.90635E-1 1.43692E-1 1.17272E-1 8.61443E-2 7.74458E-2 6.50302E-2 7.43937E-2 4.20393E-2 3.35337E-2 1.16714E-2 6.4917E-3 4.36902E-3 6.05995E-3 1.27839E-2 3.32281E-2 5.99128E-2 7.95446E-2 6.17044E-2 4.08507E-2 2.98315E-2 2.64273E-2 2.1019E-2 3.92795E-2 1.79386E-2 1.762E-2 2.11615E-2 4.5635E-2 7.75304E-2 5.54969E-2 4.88385E-2 3.82069E-2 1.16686E-2 1.24028E-3 2.48354E-4 1.52279E-4 1.13896E-4 9.23705E-5 5.33868E-5 -9999 -9999 -9999 -9999 -9999 -9999 -9999 -9999 -9999 -9999 -9999 -9999 -9999 -9999 -9999 -9999 -9999 -9999 -9999 -9999 -9999 -9999 -9999 -9999 -9999 -9999 -9999 -9999 -9999 -9999 -9999 -9999 -9999 -9999 -9999 -9999 -9999 -9999 -9999 -9999 -9999 -9999 -9999 -9999 -9999 -9999 -9999 -9999 -9999 -9999 -9999 -9999 -9999 -9999 -9999
-9999 -9999 -9999 -9999 -9999 -9999 -9999 -9999 -9999 -9999 -9999 -9999 -9999 -9999 -9999 -9999 -9999 -9999 -9999 -9999 -9999 -9999 -9999 -9999 -9999 -9999 -9999 -9999 -9999 -9999 -9999 -9999 -9999 -9999 -9999 -9999 -9999 -9999 -9999 -9999 -9999 -9999 4.54709E-2 4.3843E-2 1.71884E-2 1.10457E-2 4.81366E-3 6.49004E-3 1.22297E-1 1.69579E-1 1.06621E-1 1.75334E-2 9.39628E-3 6.8823E-3 7.94232E-3 1.28552E-2 1.51367E-2 3.13783E-2 6.33134E-2 3.82777E-2 1.36319E-2 6.27327E-3 1.50195E-2 8.77571E-2 1.5268E-1 1.29134E-1 1.71843E-1 1.47361E-1 1.75131E-1 2.24922E-1 2.44658E-1 2.44619E-1 3.04742E-1 2.60072E-1 1.43348E-1 1.26516E-1 1.39705E-1 1.25507E-1 1.38387E-1 1.21961E-1 8.40585E-2 4.68801E-2 3.26298E-2 3.33735E-2 3.46218E-2 3.08945E-2 1.31721E-2 5.85817E-3 3.09838E-3 2.78107E-3 9.90907E-3 1.72348E-2 2.95231E-2 4.1129E-2 3.84546E-2 3.01825E-2 1.51899E-2 1.00613E-2 1.24951E-2 1.14636E-2 6.47506E-3 8.27408E-3 1.70848E-2 3.79401E-2 5.89759E-2 6.0087E-2 4.05335E-2 1.36129E-2 5.27134E-3 6.1727E-3 2.12775E-3 1.99183E-4 2.08251E-4 -9999 -9999 -9999 -9999 -9999 -9999 -9999 -9999 -9999 -9999 -9999 -9999 -9999 -9999 -9999 -9999 -9999 -9999 -9999 -9999 -9999 -9999 -9999 -9999 -9999 -9999 -9999 -9999 -9999 -9999 -9999 -9999 -9999 -9999 -9999 -9999 -9999 -9999 -9999 -9999 -9999 -9999 -9999 -9999 -9999 -9999 -9999 -9999 -9999 -9999 -9999 -9999 -9999 -9999 -9999 -9999 -9999
-9999 -9999 -9999 -9999 -9999 -9999 -9999 -9999 -9999 -9999 -9999 -9999 -9999 -9999 -9999 -9999 -9999 -9999 -9999 -9999 -9999 -9999 -9999 -9999 -9999 -9999 -9999 -9999 -9999 -9999 -9999 -9999 -9999 -9999 -9999 -9999 -9999 -9999 -9999 -9999 -9999 -9999 3.55833E-2 2.96687E-2 1.5567E-2 1.80914E-2 1.96971E-2 1.51429E-2 5.20467E-2 1.38203E-1 6.72562E-2 1.10171E-2 6.41089E-3 1.10437E-2 9.03638E-3 1.29101E-2 1.04347E-2 1.63145E-2 3.92232E-2 4.25977E-2 1.08352E-2 5.32382E-3 1.37933E-2 7.82022E-2 1.59173E-1 1.58976E-1 1.65812E-1 1.81006E-1 1.98469E-1 1.52512E-1 2.08283E-1 2.54944E-1 3.01455E-1 2.61997E-1 1.38551E-1 8.34022E-2 7.27906E-2 1.14582E-1 1.22108E-1 8.6549E-2 8.95424E-2 5.87796E-2 5.25051E-2 2.21318E-2 2.80513E-2 4.20465E-2 2.69439E-2 8.91413E-3 2.46115E-3 2.15948E-3 3.1535E-3 7.66529E-3 1.39177E-2 1.73053E-2 2.06717E-2 1.59275E-2 7.68058E-3 4.8511E-3 1.12186E-2 6.8601E-3 5.67839E-3 9.68275E-3 1.54974E-2 2.82326E-2 3.14081E-2 4.21884E-2 3.27585E-2 2.2537E-2 1.59586E-2 1.263E-2 1.85614E-3 3.3912E-4 2.44732E-4 1.14614E-4 5.89722E-5 -9999 -9999 -9999 -9999 -9999 -9999 -9999 -9999 -9999 -9999 -9999 -9999 -9999 -9999 -9999 -9999 -9999 -9999 -9999 -9999 -9999 -9999 -9999 -9999 -9999 -9999 -9999 -9999 -9999 -9999 -9999 -9999 -9999 -9999 -9999 -9999 -9999 -9999 -9999 -9999 -9999 -9999 -9999 -9999 -9999 -9999 -9999 -9999 -9999 -9999 -9999 -9999 -9999 -9999 -9999
-9999 -9999 -9999 -9999 -9999 -9999 -9999 -9999 -9999 -9999 -9999 -9999 -9999 -9999 -9999 -9999 -9999 -9999 -9999 -9999 -9999 -9999 -9999 -9999 -9999 -9999 -9999 -9999 -9999 -9999 -9999 -9999 -9999 -9999 -9999 -9999 -9999 -9999 -9999 -9999 -9999 -9999 2.2433E-2 2.55858E-2 1.48167E-2 1.42827E-2 2.41593E-2 1.34853E-2 1.71471E-2 3.25814E-2 1.97226E-2 8.39049E-3 7.9042E-3 6.20322E-3 5.18025E-3 6.27172E-3 6.89919E-3 1.21481E-2 1.91618E-2 1.94801E-2 7.04568E-3 8.14796E-3 1.44645E-2 4.89873E-2 1.41469E-1 1.73666E-1 1.63719E-1 1.62943E-1 1.99378E-1 2.21576E-1 2.45412E-1 2.76193E-1 2.61456E-1 1.87154E-1 1.32569E-1 1.00012E-1 8.29009E-2 8.47267E-2 1.31183E-1 9.65673E-2 8.70978E-2 7.85287E-2 4.09962E-2 1.28766E-2 2.71039E-2 4.94717E-2 4.82975E-2 2.20336E-2 6.13743E-3 2.04379E-3 2.15853E-3 5.80904E-3 7.53574E-3 6.76915E-3 1.23473E-2 1.4821E-2 1.14178E-2 4.73701E-3 1.03847E-2 5.40518E-3 5.5893E-3 9.58946E-3 1.36608E-2 2.32436E-2 4.63636E-2 3.20688E-2 1.48717E-2 2.3208E-2 2.1206E-2 5.84355E-3 1.87478E-3 9.00331E-4 2.0803E-4 1.50589E-4 1.79663E-4 -9999 -9999 -9999 -9999 -9999 -9999 -9999 -9999 -9999 -9999 -9999 -9999 -9999 -9999 -9999 -9999 -9999 -9999 -9999 -9999 -9999 -9999 -9999 -9999 -9999 -9999 -9999 -9999 -9999 -9999 -9999 -9999 -9999 -9999 -9999 -9999 -9999 -9999 -9999 -9999 -9999 -9999 -9999 -9999 -9999 -9999 -9999 -9999 -9999 -9999 -9999 -9999 -9999 -9999 -9999
-9999 -9999 -9999 -9999 -9999 -9999 -9999 -9999 -9999 -9999 -9999 -9999 -9999 -9999 -9999 -9999 -9999 -9999 -9999 -9999 -9999 -9999 -9999 -9999 -9999 -9999 -9999 -9999 -9999 -9999 -9999 -9999 -9999 -9999 -9999 -9999 -9999 -9999 -9999 -9999 -9999 -9999 9.99053E-3 7.85627E-3 1.02861E-2 1.58321E-2 1.2813E-2 6.87004E-3 1.14749E-2 3.4258E-2 2.6331E-2 7.47277E-3 3.36745E-3 3.0543E-3 3.35817E-3 4.72501E-3 6.67975E-3 1.128E-2 1.06114E-2 8.07228E-3 6.08351E-3 1.57325E-2 1.94387E-2 3.02195E-2 1.07132E-1 1.65622E-1 1.7664E-1 1.6699E-1 2.05425E-1 1.89627E-1 2.30919E-1 3.2946E-1 3.15847E-1 2.51119E-1 1.71143E-1 1.48331E-1 9.10406E-2 4.95757E-2 6.81254E-2 9.96902E-2 9.46132E-2 5.32457E-2 2.7317E-2 1.11313E-2 1.46157E-2 3.63449E-2 4.62221E-2 4.17577E-2 1.37898E-2 4.28974E-3 2.08184E-3 2.61288E-3 3.65183E-3 3.95543E-3 8.24341E-3 1.72978E-2 2.41741E-2 5.62359E-3 4.69389E-3 4.36883E-3 5.0034E-3 7.16977E-3 7.69097E-3 2.59282E-2 4.61037E-2 2.77672E-2 7.12589E-3 5.27002E-3 7.87992E-3 5.16092E-3 1.53786E-3 1.87421E-4 1.32493E-4 2.01963E-4 8.78738E-4 3.61392E-3 -9999 -9999 -9999 -9999 -9999 -9999 -9999 -9999 -9999 -9999 -9999 -9999 -9999 -9999 -9999 -9999 -9999 -9999 -9999 -9999 -9999 -9999 -9999 -9999 -9999 -9999 -9999 -9999 -9999 -9999 -9999 -9999 -9999 -9999 -9999 -9999 -9999 -9999 -9999 -9999 -9999 -9999 -9999 -9999 -9999 -9999 -9999 -9999 -9999 -9999 -9999 -9999 -9999 -9999
-9999 -9999 -9999 -9999 -9999 -9999 -9999 -9999 -9999 -9999 -9999 -9999 -9999 -9999 -9999 -9999 -9999 -9999 -9999 -9999 -9999 -9999 -9999 -9999 -9999 -9999 -9999 -9999 -9999 -9999 -9999 -9999 -9999 -9999 -9999 -9999 -9999 -9999 -9999 -9999 -9999 -9999 -9999 1.08679E-2 9.51486E-3 1.83987E-2 9.7554E-3 7.29867E-3 1.60209E-2 1.91449E-2 2.13498E-2 5.10556E-3 2.55332E-3 2.22518E-3 4.25824E-3 5.80899E-3 7.18242E-3 1.31976E-2 8.7828E-3 6.15309E-3 9.76721E-3 1.46929E-2 1.61559E-2 3.19667E-2 8.0892E-2 1.93554E-1 1.87962E-1 1.90232E-1 1.85985E-1 2.23701E-1 2.52831E-1 2.92393E-1 2.90419E-1 2.64747E-1 1.84659E-1 1.02533E-1 4.99751E-2 1.68469E-2 2.03915E-2 3.35139E-2 4.44005E-2 3.72295E-2 2.39778E-2 8.79196E-3 1.16344E-2 1.79508E-2 3.38524E-2 4.16544E-2 1.89222E-2 6.69819E-3 2.77878E-3 1.26105E-3 3.63965E-3 4.62503E-3 8.79308E-3 1.50725E-2 2.11019E-2 6.61451E-3 4.8461E-3 3.21269E-3 4.35452E-3 4.50836E-3 7.58274E-3 1.88671E-2 1.8326E-2 1.05096E-2 4.32193E-3 1.5527E-3 3.41856E-3 4.83433E-3 7.47756E-4 2.18592E-4 1.35773E-4 1.93282E-4 9.63793E-4 -9999 -9999 -9999 -9999 -9999 -9999 -9999 -9999 -9999 -9999 -9999 -9999 -9999 -9999 -9999 -9999 -9999 -9999 -9999 -9999 -9999 -9999 -9999 -9999 -9999 -9999 -9999 -9999 -9999 -9999 -9999 -9999 -9999 -9999 -9999 -9999 -9999 -9999 -9999 -9999 -9999 -9999 -9999 -9999 -9999 -9999 -9999 -9999 -9999 -9999 -9999 -9999 -9999 -9999 -9999
-9999 -9999 -9999 -9999 -9999 -9999 -9999 -9999 -9999 -9999 -9999 -9999 -9999 -9999 -9999 -9999 -9999 -9999 -9999 -9999 -9999 -9999 -9999 -9999 -9999 -9999 -9999 -9999 -9999 -9999 -9999 -9999 -9999 -9999 -9999 -9999 -9999 -9999 -9999 -9999 -9999 -9999 -9999 1.39024E-2 9.70107E-3 1.19313E-2 1.29968E-2 1.01643E-2 1.71643E-2 4.53852E-2 1.75726E-2 5.41228E-3 3.08932E-3 2.32979E-3 4.13979E-3 5.16117E-3 8.26469E-3 1.74136E-2 1.29091E-2 1.68238E-2 1.47529E-2 1.11685E-2 1.86653E-2 6.4456E-2 1.3883E-1 2.43126E-1 2.38007E-1 2.10579E-1 1.98718E-1 2.30381E-1 2.6403E-1 2.37841E-1 2.15006E-1 1.47583E-1 7.39091E-2 4.73776E-2 2.40944E-2 1.40514E-2 6.98264E-3 4.96765E-3 2.08078E-2 1.80174E-2 1.18266E-2 6.32459E-3 5.10827E-3 1.48153E-2 2.61926E-2 3.81745E-2 2.42516E-2 9.68965E-3 2.67469E-3 1.19291E-3 2.73327E-3 4.30742E-3 9.31325E-3 1.35939E-2 1.46064E-2 1.06144E-2 1.31907E-2 4.31926E-3 2.76324E-3 4.58037E-3 7.12819E-3 1.13984E-2 5.41658E-3 2.31687E-3 1.16037E-3 9.49565E-4 4.00866E-3 3.51332E-3 5.85267E-4 2.02324E-4 2.57634E-4 6.2509E-4 -9999 -9999 -9999 -9999 -9999 -9999 -9999 -9999 -9999 -9999 -9999 -9999 -9999 -9999 -9999 -9999 -9999 -9999 -9999 -9999 -9999 -9999 -9999 -9999 -9999 -9999 -9999 -9999 -9999 -9999 -9999 -9999 -9999 -9999 -9999 -9999 -9999 -9999 -9999 -9999 -9999 -9999 -9999 -9999 -9999 -9999 -9999 -9999 -9999 -9999 -9999 -9999 -9999 -9999 -9999 -9999
-9999 -9999 -9999 -9999 -9999 -9999 -9999 -9999 -9999 -9999 -9999 -9999 -9999 -9999 -9999 -9999 -9999 -9999 -9999 -9999 -9999 -9999 -9999 -9999 -9999 -9999 -9999 -9999 -9999 -9999 -9999 -9999 -9999 -9999 -9999 -9999 -9999 -9999 -9999 -9999 -9999 -9999 -9999 1.64379E-2 5.97422E-3 5.12848E-3 1.14937E-2 4.6294E-3 1.30698E-2 4.15354E-2 1.00903E-2 3.94989E-3 3.67798E-3 3.85269E-3 7.74252E-3 6.80849E-3 1.39071E-2 1.87288E-2 8.1107E-3 1.9715E-2 1.40376E-2 1.05249E-2 3.27156E-2 1.00563E-1 2.47056E-1 3.02258E-1 2.63157E-1 2.19041E-1 2.10556E-1 2.23975E-1 1.71272E-1 1.54465E-1 1.28983E-1 7.87784E-2 3.89623E-2 2.27212E-2 1.2041E-2 7.32711E-3 3.6412E-3 5.0474E-3 1.93502E-2 1.23845E-2 6.3398E-3 4.54972E-3 8.94564E-3 1.37291E-2 2.06828E-2 1.83451E-2 1.49569E-2 7.13811E-3 2.00412E-3 1.23581E-3 1.75745E-3 4.27999E-3 7.90857E-3 9.34823E-3 7.78754E-3 1.06148E-2 1.43937E-2 4.32393E-3 1.98671E-3 2.52684E-3 4.84664E-3 6.61876E-3 6.68203E-3 3.04844E-3 1.13461E-3 5.67672E-4 1.66933E-3 1.74845E-3 3.4347E-4 3.11576E-4 6.88082E-4 -9999 -9999 -9999 -9999 -9999 -9999 -9999 -9999 -9999 -9999 -9999 -9999 -9999 -9999 -9999 -9999 -9999 -9999 -9999 -9999 -9999 -9999 -9999 -9999 -9999 -9999 -9999 -9999 -9999 -9999 -9999 -9999 -9999 -9999 -9999 -9999 -9999 -9999 -9999 -9999 -9999 -9999 -9999 -9999 -9999 -9999 -9999 -9999 -9999 -9999 -9999 -9999 -9999 -9999 -9999 -9999 -9999
-9999 -9999 -9999 -9999 -9999 -9999 -9999 -9999 -9999 -9999 -9999 -9999 -9999 -9999 -9999 -9999 -9999 -9999 -9999 -9999 -9999 -9999 -9999 -9999 -9999 -9999 -9999 -9999 -9999 -9999 -9999 -9999 -9999 -9999 -9999 -9999 -9999 -9999 -9999 -9999 -9999 -9999 -9999 5.40469E-3 4.51025E-3 5.02231E-3 1.82423E-3 3.44659E-3 1.33494E-2 9.65457E-3 3.77339E-3 3.93826E-3 8.29597E-3 8.49328E-3 7.7081E-3 5.99041E-3 1.46129E-2 4.05716E-2 8.88771E-3 1.49292E-2 2.38403E-2 1.37362E-2 2.9637E-2 8.78467E-2 2.33526E-1 2.47401E-1 2.10508E-1 1.70813E-1 1.61291E-1 1.86523E-1 1.54432E-1 8.65194E-2 8.63168E-2 8.15749E-2 4.35199E-2 1.55108E-2 6.92558E-3 4.56034E-3 5.26293E-3 1.06855E-2 1.91087E-2 1.0052E-2 6.8563E-3 4.58427E-3 9.99768E-3 1.28704E-2 1.3291E-2 1.24681E-2 7.28097E-3 3.18957E-3 1.19149E-3 1.56529E-3 1.46109E-3 5.18594E-3 7.69262E-3 4.40614E-3 2.9595E-3 9.52609E-3 2.12825E-2 1.20789E-2 1.81538E-3 8.67887E-4 1.40016E-3 2.91442E-3 3.48146E-3 2.48541E-3 9.49846E-4 2.98858E-4 1.07452E-3 2.16158E-3 4.69589E-4 1.39714E-3 -9999 -9999 -9999 -9999 -9999 -9999 -9999 -9999 -9999 -9999 -9999 -9999 -9999 -9999 -9999 -9999 -9999 -9999 -9999 -9999 -9999 -9999 -9999 -9999 -9999 -9999 -9999 -9999 -9999 -9999 -9999 -9999 -9999 -9999 -9999 -9999 -9999 -9999 -9999 -9999 -9999 -9999 -9999 -9999 -9999 -9999 -9999 -9999 -9999 -9999 -9999 -9999 -9999 -9999 -9999 -9999 -9999 -9999
-9999 -9999 -9999 -9999 -9999 -9999 -9999 -9999 -9999 -9999 -9999 -9999 -9999 -9999 -9999 -9999 -9999 -9999 -9999 -9999 -9999 -9999 -9999 -9999 -9999 -9999 -9999 -9999 -9999 -9999 -9999 -9999 -9999 -9999 -9999 -9999 -9999 -9999 -9999 -9999 -9999 -9999 3.49743E-3 2.40092E-3 6.40536E-3 1.4539E-3 2.35639E-3 7.16112E-3 8.49919E-3 7.56629E-3 5.39286E-3 5.0449E-3 8.09893E-3 1.24724E-2 9.67754E-3 5.4946E-3 1.65254E-2 3.55988E-2 6.28999E-3 1.45467E-2 3.76009E-2 2.19699E-2 2.5399E-2 9.88722E-2 2.0758E-1 2.21902E-1 2.10071E-1 1.50697E-1 1.27555E-1 1.49159E-1 1.60109E-1 1.14124E-1 5.74193E-2 6.38121E-2 7.84675E-2 4.79062E-2 2.1794E-2 1.78669E-2 2.42839E-2 2.86421E-2 2.56272E-2 1.19639E-2 8.63743E-3 3.18871E-3 4.32633E-3 9.97875E-3 8.69087E-3 1.05936E-2 8.42059E-3 3.0822E-3 1.47079E-3 1.85283E-3 1.67083E-3 4.17273E-3 3.81857E-3 1.86108E-3 3.36749E-3 1.32864E-2 3.02977E-2 1.37517E-2 2.54285E-3 6.82653E-4 6.35459E-4 1.02959E-3 1.65404E-3 2.2952E-3 5.93702E-4 2.09019E-4 8.68382E-4 1.57761E-3 4.77093E-4 -9999 -9999 -9999 -9999 -9999 -9999 -9999 -9999 -9999 -9999 -9999 -9999 -9999 -9999 -9999 -9999 -9999 -9999 -9999 -9999 -9999 -9999 -9999 -9999 -9999 -9999 -9999 -9999 -9999 -9999 -9999 -9999 -9999 -9999 -9999 -9999 -9999 -9999 -9999 -9999 -9999 -9999 -9999 -9999 -9999 -9999 -9999 -9999 -9999 -9999 -9999 -9999 -9999 -9999 -9999 -9999 -9999 -9999 -9999
-9999 -9999 -9999 -9999 -9999 -9999 -9999 -9999 -9999 -9999 -9999 -9999 -9999 -9999 -9999 -9999 -9999 -9999 -9999 -9999 -9999 -9999 -9999 -9999 -9999 -9999 -9999 -9999 -9999 -9999 -9999 -9999 -9999 -9999 -9999 -9999 -9999 -9999 -9999 -9999 -9999 -9999 2.0662E-3 1.85699E-3 3.48917E-3 1.23128E-3 2.23631E-3 2.05829E-3 1.86044E-3 1.98201E-3 2.81531E-3 6.73376E-3 2.45438E-2 5.51295E-2 2.03646E-2 4.75385E-3 -9999 1.41892E-2 5.16653E-3 2.25396E-2 4.61664E-2 2.95121E-2 3.20026E-2 1.11132E-1 2.113E-1 2.60269E-1 1.879E-1 1.31521E-1 1.14375E-1 1.03273E-1 1.31248E-1 1.35848E-1 6.10241E-2 3.77414E-2 4.82565E-2 4.47914E-2 3.93936E-2 3.51781E-2 3.33439E-2 1.59645E-2 1.35758E-2 1.23479E-2 9.04061E-3 3.90424E-3 3.09186E-3 6.6077E-3 7.92371E-3 5.82567E-3 5.92159E-3 3.25003E-3 1.45809E-3 1.40386E-3 2.3613E-3 2.75076E-3 1.25263E-3 2.47651E-3 6.85041E-3 2.30688E-2 4.51892E-2 3.59213E-2 1.39716E-2 2.65655E-3 4.86144E-4 4.16936E-4 6.5958E-4 7.70801E-4 2.97555E-4 2.41535E-4 6.21713E-4 2.22521E-3 7.12515E-4 -9999 -9999 -9999 -9999 -9999 -9999 -9999 -9999 -9999 -9999 -9999 -9999 -9999 -9999 -9999 -9999 -9999 -9999 -9999 -9999 -9999 -9999 -9999 -9999 -9999 -9999 -9999 -9999 -9999 -9999 -9999 -9999 -9999 -9999 -9999 -9999 -9999 -9999 -9999 -9999 -9999 -9999 -9999 -9999 -9999 -9999 -9999 -9999 -9999 -9999 -9999 -9999 -9999 -9999 -9999 -9999 -9999 -9999 -9999
-9999 -9999 -9999 -9999 -9999 -9999 -9999 -9999 -9999 -9999 -9999 -9999 -9999 -9999 -9999 -9999 -9999 -9999 -9999 -9999 -9999 -9999 -9999 -9999 -9999 -9999 -9999 -9999 -9999 -9999 -9999 -9999 -9999 -9999 -9999 -9999 -9999 -9999 -9999 -9999 -9999 -9999 1.49579E-3 2.19679E-3 1.79316E-3 1.45428E-3 1.32733E-3 4.42425E-3 1.76194E-3 1.23178E-3 2.23215E-3 9.34931E-3 7.59942E-2 1.34229E-1 -9999 -9999 -9999 2.59925E-3 3.86972E-3 2.46929E-2 4.06736E-2 2.0005E-2 3.56682E-2 1.48662E-1 2.53635E-1 1.71567E-1 1.52308E-1 1.23989E-1 8.84517E-2 8.85074E-2 1.11179E-1 1.71184E-1 1.53832E-1 6.81982E-2 3.44556E-2 1.66468E-2 1.38151E-2 2.16429E-2 2.24635E-2 7.34559E-3 6.09077E-3 1.13569E-2 1.80494E-2 5.94436E-3 3.54397E-3 6.84226E-3 7.62499E-3 8.42628E-3 5.11223E-3 2.36516E-3 1.37648E-3 1.21703E-3 8.65919E-4 1.74556E-3 2.13936E-3 4.49767E-3 1.37727E-2 1.20171E-2 1.06575E-2 1.05671E-2 1.4175E-2 7.03716E-3 9.79329E-4 3.58757E-4 5.17184E-4 5.06788E-4 1.31826E-4 2.00569E-4 4.42311E-4 5.55764E-4 7.82704E-5 -9999 -9999 -9999 -9999 -9999 -9999 -9999 -9999 -9999 -9999 -9999 -9999 -9999 -9999 -9999 -9999 -9999 -9999 -9999 -9999 -9999 -9999 -9999 -9999 -9999 -9999 -9999 -9999 -9999 -9999 -9999 -9999 -9999 -9999 -9999 -9999 -9999 -9999 -9999 -9999 -9999 -9999 -9999 -9999 -9999 -9999 -9999 -9999 -9999 -9999 -9999 -9999 -9999 -9999 -9999 -9999 -9999 -9999 -9999
-9999 -9999 -9999 -9999 -9999 -9999 -9999 -9999 -9999 -9999 -9999 -9999 -9999 -9999 -9999 -9999 -9999 -9999 -9999 -9999 -9999 -9999 -9999 -9999 -9999 -9999 -9999 -9999 -9999 -9999 -9999 -9999 -9999 -9999 -9999 -9999 -9999 -9999 -9999 -9999 -9999 -9999 -9999 4.37708E-3 2.75397E-3 1.96757E-3 3.11609E-3 3.66694E-3 2.76195E-3 4.48369E-3 2.79251E-3 6.38361E-3 3.74813E-2 1.48851E-1 -9999 -9999 -9999 3.05545E-3 5.53373E-3 1.52591E-2 1.84439E-2 1.92841E-2 2.96603E-2 1.25939E-1 1.74741E-1 9.88411E-2 6.34671E-2 7.52139E-2 8.34698E-2 6.22078E-2 6.42134E-2 9.14484E-2 7.69179E-2 5.69073E-2 4.6963E-2 2.75915E-2 1.0573E-2 1.84256E-2 2.42251E-2 1.25553E-2 1.48117E-2 2.73404E-2 3.15755E-2 1.13205E-2 3.01384E-3 5.96699E-3 6.31027E-3 6.08512E-3 5.40587E-3 3.52918E-3 2.03919E-3 8.49764E-4 5.613E-4 1.92141E-3 4.58596E-3 1.11372E-2 2.64013E-2 1.70738E-2 7.84077E-3 2.98998E-3 4.83799E-3 3.08829E-3 4.47132E-4 2.85965E-4 2.79298E-4 2.02989E-4 1.92159E-4 2.53767E-4 1.23376E-4 2.82682E-5 2.73626E-5 3.09134E-5 -9999 -9999 -9999 -9999 -9999 -9999 -9999 -9999 -9999 -9999 -9999 -9999 -9999 -9999 -9999 -9999 -9999 -9999 -9999 -9999 -9999 -9999 -9999 -9999 -9999 -9999 -9999 -9999 -9999 -9999 -9999 -9999 -9999 -9999 -9999 -9999 -9999 -9999 -9999 -9999 -9999 -9999 -9999 -9999 -9999 -9999 -9999 -9999 -9999 -9999 -9999 -9999 -9999 -9999 -9999 -9999 -9999 -9999
-9999 -9999 -9999 -9999 -9999 -9999 -9999 -9999 -9999 -9999 -9999 -9999 -9999 -9999 -9999 -9999 -9999 -9999 -9999 -9999 -9999 -9999 -9999 -9999 -9999 -9999 -9999 -9999 -9999 -9999 -9999 -9999 -9999 -9999 -9999 -9999 -9999 -9999 -9999 -9999 -9999 -9999 -9999 5.05754E-3 4.51554E-3 1.6548E-3 2.60986E-3 2.79197E-3 9.52676E-3 4.77296E-3 4.73169E-3 1.01139E-2 2.30083E-2 -9999 -9999 -9999 -9999 -9999 -9999 4.88411E-3 8.75609E-3 1.20294E-2 3.67113E-2 1.68692E-1 2.31139E-1 1.55395E-1 8.87113E-2 3.09684E-2 3.48159E-2 2.49004E-2 3.17449E-2 5.78119E-2 6.96808E-2 4.83881E-2 3.33769E-2 9.77041E-3 8.71326E-3 1.7664E-2 1.37826E-2 1.92419E-2 3.10786E-2 3.81494E-2 3.42172E-2 9.96106E-3 2.00461E-3 3.95209E-3 5.89066E-3 3.6802E-3 4.3691E-3 6.24166E-3 2.77094E-3 5.72808E-4 5.75608E-4 1.48338E-3 5.89369E-3 1.51796E-2 2.11449E-2 6.3832E-3 3.06967E-3 1.70226E-3 1.03487E-3 4.34792E-4 1.6869E-4 1.62759E-4 2.81255E-4 2.21877E-4 2.00368E-4 6.42638E-5 1.47577E-5 1.84729E-5 3.43549E-5 -9999 -9999 -9999 -9999 -9999 -9999 -9999 -9999 -9999 -9999 -9999 -9999 -9999 -9999 -9999 -9999 -9999 -9999 -9999 -9999 -9999 -9999 -9999 -9999 -9999 -9999 -9999 -9999 -9999 -9999 -9999 -9999 -9999 -9999 -9999 -9999 -9999 -9999 -9999 -9999 -9999 -9999 -9999 -9999 -9999 -9999 -9999 -9999 -9999 -9999 -9999 -9999 -9999 -9999 -9999 -9999 -9999 -9999 -9999
-9999 -9999 -9999 -9999 -9999 -9999 -9999 -9999 -9999 -9999 -9999 -9999 -9999 -9999 -9999 -9999 -9999 -9999 -9999 -9999 -9999 -9999 -9999 -9999 -9999 -9999 -9999 -9999 -9999 -9999 -9999 -9999 -9999 -9999 -9999 -9999 -9999 -9999 -9999 -9999 -9999 -9999 -9999 3.2815E-3 4.92951E-3 1.26654E-3 1.74553E-3 2.63379E-3 4.38639E-3 1.69748E-3 1.24283E-3 1.97265E-3 4.29346E-3 -9999 -9999 -9999 -9999 -9999 -9999 -9999 1.18546E-2 3.82322E-2 8.88008E-2 2.18318E-1 2.05731E-1 1.82795E-1 1.0095E-1 2.60989E-2 1.44473E-2 1.68471E-2 3.39502E-2 3.00645E-2 2.89998E-2 2.31629E-2 1.03107E-2 4.93007E-3 8.67712E-3 1.38116E-2 9.97887E-3 1.07555E-2 1.01175E-2 1.59651E-2 2.09969E-2 6.09807E-3 1.10203E-3 1.74697E-3 2.93089E-3 5.02354E-3 1.12475E-2 1.68648E-2 3.45303E-3 7.31912E-4 5.03911E-4 1.28485E-3 3.21364E-3 9.74092E-3 1.43071E-2 6.47858E-3 6.65785E-3 5.13942E-3 1.3451E-3 3.85688E-4 1.32734E-4 1.30399E-4 2.39385E-4 1.91705E-4 7.84656E-5 1.87952E-5 1.72682E-5 1.83005E-5 -9999 -9999 -9999 -9999 -9999 -9999 -9999 -9999 -9999 -9999 -9999 -9999 -9999 -9999 -9999 -9999 -9999 -9999 -9999 -9999 -9999 -9999 -9999 -9999 -9999 -9999 -9999 -9999 -9999 -9999 -9999 -9999 -9999 -9999 -9999 -9999 -9999 -9999 -9999 -9999 -9999 -9999 -9999 -9999 -9999 -9999 -9999 -9999 -9999 -9999 -9999 -9999 -9999 -9999 -9999 -9999 -9999 -9999 -9999 -9999
-9999 -9999 -9999 -9999 -9999 -9999 -9999 -9999 -9999 -9999 -9999 -9999 -9999 -9999 -9999 -9999 -9999 -9999 -9999 -9999 -9999 -9999 -9999 -9999 -9999 -9999 -9999 -9999 -9999 -9999 -9999 -9999 -9999 -9999 -9999 -9999 -9999 -9999 -9999 -9999 -9999 -9999 -9999 -9999 7.09656E-3 1.53351E-3 7.99012E-4 3.08739E-3 1.861E-3 1.37322E-3 2.17639E-3 3.57075E-3 -9999 -9999 -9999 -9999 -9999 -9999 -9999 -9999 -9999 7.17992E-2 1.24303E-1 1.44417E-1 9.09929E-2 6.34256E-2 3.23848E-2 1.597E-2 1.2411E-2 1.42014E-2 2.47767E-2 3.33452E-2 2.12307E-2 1.14164E-2 8.76603E-3 1.00192E-2 1.15388E-2 9.67237E-3 7.24055E-3 5.57392E-3 6.62061E-3 1.10026E-2 1.02841E-2 2.13582E-3 1.03429E-3 1.4531E-3 2.39491E-3 7.5579E-3 1.74202E-2 1.47793E-2 2.52361E-3 4.98199E-4 6.62284E-4 8.11263E-4 1.75443E-3 2.99227E-3 1.04412E-2 5.19357E-3 5.05449E-3 3.93782E-3 2.57239E-3 8.75897E-4 1.26801E-4 1.07037E-4 9.90419E-5 9.04626E-5 5.5852E-5 2.49315E-5 -9999 -9999 -9999 -9999 -9999 -9999 -9999 -9999 -9999 -9999 -9999 -9999 -9999 -9999 -9999 -9999 -9999 -9999 -9999 -9999 -9999 -9999 -9999 -9999 -9999 -9999 -9999 -9999 -9999 -9999 -9999 -9999 -9999 -9999 -9999 -9999 -9999 -9999 -9999 -9999 -9999 -9999 -9999 -9999 -9999 -9999 -9999 -9999 -9999 -9999 -9999 -9999 -9999 -9999 -9999 -9999 -9999 -9999 -9999 -9999 -9999 -9999
-9999 -9999 -9999 -9999 -9999 -9999 -9999 -9999 -9999 -9999 -9999 -9999 -9999 -9999 -9999 -9999 -9999 -9999 -9999 -9999 -9999 -9999 -9999 -9999 -9999 -9999 -9999 -9999 -9999 -9999 -9999 -9999 -9999 -9999 -9999 -9999 -9999 -9999 -9999 -9999 -9999 -9999 -9999 -9999 5.69989E-3 1.28708E-3 2.24388E-3 2.85456E-3 2.20616E-3 3.96188E-3 4.14891E-3 -9999 -9999 -9999 -9999 -9999 -9999 -9999 -9999 -9999 -9999 -9999 -9999 1.05105E-1 8.43543E-2 3.30642E-2 1.36968E-2 1.08272E-2 1.20522E-2 1.44323E-2 1.45512E-2 4.06256E-2 4.01796E-2 2.49733E-2 1.6161E-2 1.45786E-2 8.89417E-3 7.63946E-3 7.79018E-3 5.8596E-3 5.80849E-3 6.99817E-3 6.36395E-3 1.49801E-3 1.70407E-3 2.71396E-3 3.0233E-3 5.55289E-3 1.16227E-2 1.14004E-2 1.88039E-3 4.58816E-4 7.26099E-4 6.17204E-4 1.1528E-3 1.83045E-3 5.82942E-3 2.94936E-3 1.40717E-3 9.30169E-4 9.60479E-4 9.04251E-4 5.24054E-4 8.01993E-5 6.16376E-5 4.33655E-5 3.38984E-5 -9999 -9999 -9999 -9999 -9999 -9999 -9999 -9999 -9999 -9999 -9999 -9999 -9999 -9999 -9999 -9999 -9999 -9999 -9999 -9999 -9999 -9999 -9999 -9999 -9999 -9999 -9999 -9999 -9999 -9999 -9999 -9999 -9999 -9999 -9999 -9999 -9999 -9999 -9999 -9999 -9999 -9999 -9999 -9999 -9999 -9999 -9999 -9999 -9999 -9999 -9999 -9999 -9999 -9999 -9999 -9999 -9999 -9999 -9999 -9999 -9999 -9999 -9999
-9999 -9999 -9999 -9999 -9999 -9999 -9999 -9999 -9999 -9999 -9999 -9999 -9999 -9999 -9999 -9999 -9999 -9999 -9999 -9999 -9999 -9999 -9999 -9999 -9999 -9999 -9999 -9999 -9999 -9999 -9999 -9999 -9999 -9999 -9999 -9999 -9999 -9999 -9999 -9999 -9999 -9999 -9999 -9999 3.19726E-3 3.18225E-3 5.42733E-3 2.09635E-3 1.93073E-3 -9999 -9999 -9999 -9999 -9999 -9999 -9999 -9999 -9999 -9999 -9999 -9999 -9999 -9999 3.73173E-2 2.91284E-2 1.55932E-2 1.36549E-2 1.2292E-2 8.07522E-3 1.15447E-2 1.20768E-2 1.69812E-2 1.41246E-2 2.19171E-2 2.0494E-2 1.11274E-2 3.82825E-3 4.41549E-3 6.25067E-3 3.98095E-3 4.57796E-3 7.63432E-3 6.2308E-3 1.84376E-3 2.5596E-3 3.87014E-3 3.95508E-3 2.86689E-3 4.02783E-3 6.15085E-3 1.72721E-3 4.34801E-4 5.59913E-4 3.81777E-4 8.7289E-4 8.60874E-4 2.4167E-3 1.43357E-3 1.12723E-3 5.78645E-4 2.29436E-4 1.83866E-4 2.11265E-4 6.47165E-5 3.44796E-5 3.63498E-5 -9999 -9999 -9999 -9999 -9999 -9999 -9999 -9999 -9999 -9999 -9999 -9999 -9999 -9999 -9999 -9999 -9999 -9999 -9999 -9999 -9999 -9999 -9999 -9999 -9999 -9999 -9999 -9999 -9999 -9999 -9999 -9999 -9999 -9999 -9999 -9999 -9999 -9999 -9999 -9999 -9999 -9999 -9999 -9999 -9999 -9999 -9999 -9999 -9999 -9999 -9999 -9999 -9999 -9999 -9999 -9999 -9999 -9999 -9999 -9999 -9999 -9999 -9999 -9999
-9999 -9999 -9999 -9999 -9999 -9999 -9999 -9999 -9999 -9999 -9999 -9999 -9999 -9999 -9999 -9999 -9999 -9999 -9999 -9999 -9999 -9999 -9999 -9999 -9999 -9999 -9999 -9999 -9999 -9999 -9999 -9999 -9999 -9999 -9999 -9999 -9999 -9999 -9999 -9999 -9999 -9999 -9999 -9999 3.12893E-3 3.88565E-3 6.48866E-3 2.02761E-3 8.16629E-4 -9999 -9999 -9999 -9999 -9999 -9999 -9999 -9999 -9999 -9999 -9999 -9999 -9999 -9999 1.0758E-2 6.25102E-3 3.74153E-3 6.5111E-3 1.06423E-2 4.43533E-3 5.2602E-3 1.26316E-2 1.77838E-2 8.60941E-3 1.60695E-2 2.56078E-2 1.03856E-2 3.33243E-3 4.09798E-3 3.86203E-3 2.94236E-3 3.21751E-3 7.25376E-3 4.09515E-3 1.07875E-3 1.62435E-3 2.64401E-3 2.4739E-3 1.76209E-3 2.58748E-3 3.66774E-3 1.66746E-3 5.99242E-4 5.59878E-4 3.55197E-4 5.21415E-4 5.74426E-4 5.12137E-4 9.92033E-4 1.64707E-3 6.2216E-4 9.78408E-5 6.63497E-5 1.03891E-4 7.32315E-5 3.95139E-5 4.96112E-5 -9999 -9999 -9999 -9999 -9999 -9999 -9999 -9999 -9999 -9999 -9999 -9999 -9999 -9999 -9999 -9999 -9999 -9999 -9999 -9999 -9999 -9999 -9999 -9999 -9999 -9999 -9999 -9999 -9999 -9999 -9999 -9999 -9999 -9999 -9999 -9999 -9999 -9999 -9999 -9999 -9999 -9999 -9999 -9999 -9999 -9999 -9999 -9999 -9999 -9999 -9999 -9999 -9999 -9999 -9999 -9999 -9999 -9999 -9999 -9999 -9999 -9999 -9999 -9999
-9999 -9999 -9999 -9999 -9999 -9999 -9999 -9999 -9999 -9999 -9999 -9999 -9999 -9999 -9999 -9999 -9999 -9999 -9999 -9999 -9999 -9999 -9999 -9999 -9999 -9999 -9999 -9999 -9999 -9999 -9999 -9999 -9999 -9999 -9999 -9999 -9999 -9999 -9999 -9999 -9999 -9999 -9999 -9999 2.19946E-3 2.98106E-3 6.07336E-3 4.73388E-3 2.10883E-3 -9999 -9999 -9999 -9999 -9999 -9999 -9999 -9999 -9999 -9999 -9999 -9999 -9999 -9999 -9999 -9999 2.2845E-3 2.17586E-3 4.25906E-3 3.44117E-3 2.42498E-3 6.30977E-3 1.56476E-2 1.15062E-2 2.05715E-2 1.86819E-2 5.61969E-3 3.14722E-3 4.82981E-3 4.26913E-3 2.47918E-3 1.90648E-3 2.83407E-3 2.24926E-3 5.96283E-4 7.6727E-4 1.48711E-3 1.50458E-3 1.90616E-3 3.70351E-3 4.8694E-3 1.6336E-3 4.53442E-4 4.09506E-4 3.02636E-4 2.83985E-4 4.45925E-4 4.97382E-4 8.01155E-4 1.67685E-3 4.7343E-4 8.71292E-5 6.24036E-5 1.01993E-4 9.18495E-5 6.47358E-5 -9999 -9999 -9999 -9999 -9999 -9999 -9999 -9999 -9999 -9999 -9999 -9999 -9999 -9999 -9999 -9999 -9999 -9999 -9999 -9999 -9999 -9999 -9999 -9999 -9999 -9999 -9999 -9999 -9999 -9999 -9999 -9999 -9999 -9999 -9999 -9999 -9999 -9999 -9999 -9999 -9999 -9999 -9999 -9999 -9999 -9999 -9999 -9999 -9999 -9999 -9999 -9999 -9999 -9999 -9999 -9999 -9999 -9999 -9999 -9999 -9999 -9999 -9999 -9999 -9999
-9999 -9999 -9999 -9999 -9999 -9999 -9999 -9999 -9999 -9999 -9999 -9999 -9999 -9999 -9999 -9999 -9999 -9999 -9999 -9999 -9999 -9999 -9999 -9999 -9999 -9999 -9999 -9999 -9999 -9999 -9999 -9999 -9999 -9999 -9999 -9999 -9999 -9999 -9999 -9999 -9999 -9999 -9999 -9999 1.07976E-3 3.24664E-3 4.92088E-3 3.11537E-3 1.55609E-3 1.79288E-3 -9999 -9999 -9999 -9999 -9999 -9999 -9999 -9999 -9999 -9999 -9999 -9999 -9999 -9999 -9999 3.64457E-3 1.84467E-3 2.17821E-3 1.39838E-3 1.77771E-3 3.3559E-3 1.33878E-2 1.52037E-2 1.54837E-2 1.09456E-2 6.57721E-3 2.32208E-3 2.1741E-3 3.3606E-3 2.39755E-3 2.04808E-3 2.68948E-3 1.99048E-3 5.84858E-4 5.04548E-4 9.31791E-4 1.38822E-3 3.70772E-3 6.11982E-3 8.97152E-3 2.20832E-3 3.85214E-4 3.12637E-4 2.4147E-4 1.71973E-4 3.18526E-4 6.18884E-4 5.12746E-4 7.92391E-4 4.39919E-4 1.06518E-4 1.04634E-4 9.44508E-5 1.75216E-4 1.11629E-4 -9999 -9999 -9999 -9999 -9999 -9999 -9999 -9999 -9999 -9999 -9999 -9999 -9999 -9999 -9999 -9999 -9999 -9999 -9999 -9999 -9999 -9999 -9999 -9999 -9999 -9999 -9999 -9999 -9999 -9999 -9999 -9999 -9999 -9999 -9999 -9999 -9999 -9999 -9999 -9999 -9999 -9999 -9999 -9999 -9999 -9999 -9999 -9999 -9999 -9999 -9999 -9999 -9999 -9999 -9999 -9999 -9999 -9999 -9999 -9999 -9999 -9999 -9999 -9999 -9999
-9999 -9999 -9999 -9999 -9999 -9999 -9999 -9999 -9999 -9999 -9999 -9999 -9999 -9999 -9999 -9999 -9999 -9999 -9999 -9999 -9999 -9999 -9999 -9999 -9999 -9999 -9999 -9999 -9999 -9999 -9999 -9999 -9999 -9999 -9999 -9999 -9999 -9999 -9999 -9999 -9999 -9999 -9999 -9999 -9999 9.8996E-4 1.51294E-3 2.76023E-3 2.17917E-3 -9999 -9999 -9999 -9999 -9999 -9999 -9999 -9999 -9999 -9999 -9999 -9999 -9999 -9999 -9999 -9999 -9999 3.53567E-3 1.47654E-3 1.41488E-3 2.78276E-3 6.27874E-3 1.80991E-2 1.41566E-2 1.31283E-2 1.26588E-2 1.48956E-2 5.25897E-3 1.31701E-3 2.32945E-3 3.30087E-3 3.36859E-3 2.59799E-3 1.37369E-3 4.90804E-4 4.46111E-4 6.88112E-4 1.336E-3 2.83205E-3 6.82273E-3 5.36605E-3 2.33175E-3 5.77218E-4 4.63985E-4 3.39223E-4 2.7969E-4 2.52911E-4 2.33314E-4 4.01787E-4 4.45826E-4 4.66223E-4 1.82565E-4 1.09546E-4 1.62779E-4 6.79842E-5 -9999 -9999 -9999 -9999 -9999 -9999 -9999 -9999 -9999 -9999 -9999 -9999 -9999 -9999 -9999 -9999 -9999 -9999 -9999 -9999 -9999 -9999 -9999 -9999 -9999 -9999 -9999 -9999 -9999 -9999 -9999 -9999 -9999 -9999 -9999 -9999 -9999 -9999 -9999 -9999 -9999 -9999 -9999 -9999 -9999 -9999 -9999 -9999 -9999 -9999 -9999 -9999 -9999 -9999 -9999 -9999 -9999 -9999 -9999 -9999 -9999 -9999 -9999 -9999 -9999 -9999
-9999 -9999 -9999 -9999 -9999 -9999 -9999 -9999 -9999 -9999 -9999 -9999 -9999 -9999 -9999 -9999 -9999 -9999 -9999 -9999 -9999 -9999 -9999 -9999 -9999 -9999 -9999 -9999 -9999 -9999 -9999 -9999 -9999 -9999 -9999 -9999 -9999 -9999 -9999 -9999 -9999 -9999 -9999 -9999 -9999 9.6767E-4 1.87301E-3 1.22562E-3 5.45645E-4 -9999 -9999 -9999 -9999 -9999 -9999 -9999 -9999 -9999 -9999 -9999 -9999 -9999 -9999 -9999 -9999 -9999 -9999 -9999 1.51461E-3 2.62747E-3 3.70897E-3 8.01223E-3 7.83495E-3 1.60342E-2 1.53634E-2 9.27722E-3 4.48852E-3 1.04957E-3 1.06004E-3 3.80913E-3 2.39661E-3 2.50177E-3 1.14593E-3 5.52318E-4 4.04936E-4 6.62201E-4 7.67596E-4 8.53755E-4 1.90386E-3 3.06043E-3 2.66759E-3 1.23414E-3 1.04907E-3 5.9486E-4 4.788E-4 3.62356E-4 1.23964E-4 3.38112E-4 4.69741E-4 6.69869E-4 1.37692E-4 4.87268E-5 4.70703E-5 -9999 -9999 -9999 -9999 -9999 -9999 -9999 -9999 -9999 -9999 -9999 -9999 -9999 -9999 -9999 -9999 -9999 -9999 -9999 -9999 -9999 -9999 -9999 -9999 -9999 -9999 -9999 -9999 -9999 -9999 -9999 -9999 -9999 -9999 -9999 -9999 -9999 -9999 -9999 -9999 -9999 -9999 -9999 -9999 -9999 -9999 -9999 -9999 -9999 -9999 -9999 -9999 -9999 -9999 -9999 -9999 -9999 -9999 -9999 -9999 -9999 -9999 -9999 -9999 -9999 -9999 -9999
-9999 -9999 -9999 -9999 -9999 -9999 -9999 -9999 -9999 -9999 -9999 -9999 -9999 -9999 -9999 -9999 -9999 -9999 -9999 -9999 -9999 -9999 -9999 -9999 -9999 -9999 -9999 -9999 -9999 -9999 -9999 -9999 -9999 -9999 -9999 -9999 -9999 -9999 -9999 -9999 -9999 -9999 -9999 -9999 -9999 -9999 -9999 3.4472E-3 5.12617E-4 3.30038E-4 -9999 -9999 -9999 -9999 -9999 -9999 -9999 -9999 -9999 -9999 -9999 -9999 -9999 -9999 -9999 -9999 -9999 2.14835E-3 4.3981E-3 3.52483E-3 2.90553E-3 2.62396E-3 4.64739E-3 8.21622E-3 7.55687E-3 3.42729E-3 1.12324E-3 5.17429E-4 1.23444E-3 1.57573E-3 2.04661E-3 1.81487E-3 1.03853E-3 6.00358E-4 6.46104E-4 8.41636E-4 5.47895E-4 5.19761E-4 7.83836E-4 1.6253E-3 1.92969E-3 1.67235E-3 1.81779E-3 1.27145E-3 7.78136E-4 1.62164E-4 8.95225E-5 1.39607E-4 3.74531E-4 3.86124E-4 1.23099E-4 3.94476E-5 2.46283E-5 -9999 -9999 -9999 -9999 -9999 -9999 -9999 -9999 -9999 -9999 -9999 -9999 -9999 -9999 -9999 -9999 -9999 -9999 -9999 -9999 -9999 -9999 -9999 -9999 -9999 -9999 -9999 -9999 -9999 -9999 -9999 -9999 -9999 -9999 -9999 -9999 -9999 -9999 -9999 -9999 -9999 -9999 -9999 -9999 -9999 -9999 -9999 -9999 -9999 -9999 -9999 -9999 -9999 -9999 -9999 -9999 -9999 -9999 -9999 -9999 -9999 -9999 -9999 -9999 -9999 -9999 -9999
-9999 -9999 -9999 -9999 -9999 -9999 -9999 -9999 -9999 -9999 -9999 -9999 -9999 -9999 -9999 -9999 -9999 -9999 -9999 -9999 -9999 -9999 -9999 -9999 -9999 -9999 -9999 -9999 -9999 -9999 -9999 -9999 -9999 -9999 -9999 -9999 -9999 -9999 -9999 -9999 -9999 -9999 -9999 -9999 -9999 -9999 -9999 1.76803E-3 2.10687E-3 -9999 -9999 -9999 -9999 -9999 -9999 -9999 -9999 -9999 -9999 -9999 -9999 -9999 -9999 -9999 -9999 -9999 -9999 -9999 2.29722E-3 3.61669E-3 1.92187E-3 1.91231E-3 5.61855E-3 3.34851E-3 1.56253E-3 1.11875E-3 6.89991E-4 9.54374E-4 1.37027E-3 1.24799E-3 1.41222E-3 1.6135E-3 8.8701E-4 4.74838E-4 4.52809E-4 6.34747E-4 3.88376E-4 4.13767E-4 4.3668E-4 8.4496E-4 1.3599E-3 1.86258E-3 1.69013E-3 1.20638E-3 8.69781E-4 1.30178E-4 3.5112E-5 7.44804E-5 2.26065E-4 2.96954E-4 1.10014E-4 4.49225E-5 2.40479E-5 -9999 -9999 -9999 -9999 -9999 -9999 -9999 -9999 -9999 -9999 -9999 -9999 -9999 -9999 -9999 -9999 -9999 -9999 -9999 -9999 -9999 -9999 -9999 -9999 -9999 -9999 -9999 -9999 -9999 -9999 -9999 -9999 -9999 -9999 -9999 -9999 -9999 -9999 -9999 -9999 -9999 -9999 -9999 -9999 -9999 -9999 -9999 -9999 -9999 -9999 -9999 -9999 -9999 -9999 -9999 -9999 -9999 -9999 -9999 -9999 -9999 -9999 -9999 -9999 -9999 -9999 -9999
-9999 -9999 -9999 -9999 -9999 -9999 -9999 -9999 -9999 -9999 -9999 -9999 -9999 -9999 -9999 -9999 -9999 -9999 -9999 -9999 -9999 -9999 -9999 -9999 -9999 -9999 -9999 -9999 -9999 -9999 -9999 -9999 -9999 -9999 -9999 -9999 -9999 -9999 -9999 -9999 -9999 -9999 -9999 -9999 -9999 -9999 -9999 -9999 1.80128E-3 -9999 -9999 -9999 -9999 -9999 -9999 -9999 -9999 -9999 -9999 -9999 -9999 -9999 -9999 -9999 -9999 -9999 2.51614E-3 4.99211E-4 1.18428E-3 2.53076E-3 3.08267E-3 2.21944E-3 6.16977E-3 3.85959E-3 1.05209E-3 6.11558E-4 5.51273E-4 6.52982E-4 9.95628E-4 1.95811E-3 1.54274E-3 1.36075E-3 1.31776E-3 5.73068E-4 6.06846E-4 8.14549E-4 5.15769E-4 3.93529E-4 4.14109E-4 6.7869E-4 1.32133E-3 2.13628E-3 1.94716E-3 8.64126E-4 4.88071E-4 1.41114E-4 2.50317E-5 6.32264E-5 6.73358E-5 8.63449E-5 4.8124E-5 3.1854E-5 2.90875E-5 -9999 -9999 -9999 -9999 -9999 -9999 -9999 -9999 -9999 -9999 -9999 -9999 -9999 -9999 -9999 -9999 -9999 -9999 -9999 -9999 -9999 -9999 -9999 -9999 -9999 -9999 -9999 -9999 -9999 -9999 -9999 -9999 -9999 -9999 -9999 -9999 -9999 -9999 -9999 -9999 -9999 -9999 -9999 -9999 -9999 -9999 -9999 -9999 -9999 -9999 -9999 -9999 -9999 -9999 -9999 -9999 -9999 -9999 -9999 -9999 -9999 -9999 -9999 -9999 -9999 -9999 -9999
-9999 -9999 -9999 -9999 -9999 -9999 -9999 -9999 -9999 -9999 -9999 -9999 -9999 -9999 -9999 -9999 -9999 -9999 -9999 -9999 -9999 -9999 -9999 -9999 -9999 -9999 -9999 -9999 -9999 -9999 -9999 -9999 -9999 -9999 -9999 -9999 -9999 -9999 -9999 -9999 -9999 -9999 -9999 -9999 -9999 -9999 -9999 -9999 -9999 -9999 -9999 -9999 -9999 -9999 -9999 -9999 -9999 -9999 -9999 -9999 -9999 -9999 -9999 -9999 1.03189E-2 6.95384E-3 2.02704E-3 4.88651E-4 8.07556E-4 2.16782E-3 3.1279E-3 1.80595E-3 2.83437E-3 3.43574E-3 1.34062E-3 4.58902E-4 4.34213E-4 5.54861E-4 1.3974E-3 1.8295E-3 3.80051E-3 2.99063E-3 1.14366E-3 6.46397E-4 1.02413E-3 9.8916E-4 8.89397E-4 6.37102E-4 4.17058E-4 5.43865E-4 1.51889E-3 2.66892E-3 1.88791E-3 1.04958E-3 7.02892E-4 1.8574E-4 4.45733E-5 3.47707E-5 4.28734E-5 6.93748E-5 5.02321E-5 3.1254E-5 -9999 -9999 -9999 -9999 -9999 -9999 -9999 -9999 -9999 -9999 -9999 -9999 -9999 -9999 -9999 -9999 -9999 -9999 -9999 -9999 -9999 -9999 -9999 -9999 -9999 -9999 -9999 -9999 -9999 -9999 -9999 -9999 -9999 -9999 -9999 -9999 -9999 -9999 -9999 -9999 -9999 -9999 -9999 -9999 -9999 -9999 -9999 -9999 -9999 -9999 -9999 -9999 -9999 -9999 -9999 -9999 -9999 -9999 -9999 -9999 -9999 -9999 -9999 -9999 -9999 -9999 -9999 -9999
-9999 -9999 -9999 -9999 -9999 -9999 -9999 -9999 -9999 -9999 -9999 -9999 -9999 -9999 -9999 -9999 -9999 -9999 -9999 -9999 -9999 -9999 -9999 -9999 -9999 -9999 -9999 -9999 -9999 -9999 -9999 -9999 -9999 -9999 -9999 -9999 -9999 -9999 -9999 -9999 -9999 -9999 -9999 -9999 -9999 -9999 -9999 -9999 -9999 -9999 -9999 -9999 -9999 -9999 -9999 -9999 -9999 -9999 -9999 -9999 -9999 -9999 -9999 -9999 -9999 6.98661E-3 3.43021E-3 8.64616E-4 6.63367E-4 2.07868E-3 3.53108E-3 1.83656E-3 1.10601E-3 1.68476E-3 1.16481E-3 3.85436E-4 2.55524E-4 4.63934E-4 1.22248E-3 1.52254E-3 4.49237E-3 2.56333E-3 5.33012E-4 5.8111E-4 9.23384E-4 9.39453E-4 5.72814E-4 8.09856E-4 7.10116E-4 8.86596E-4 9.05305E-4 7.14889E-4 1.09281E-3 9.29014E-4 6.15021E-4 1.81532E-4 8.70725E-5 6.10343E-5 3.92535E-5 6.37774E-5 8.41217E-5 -9999 -9999 -9999 -9999 -9999 -9999 -9999 -9999 -9999 -9999 -9999 -9999 -9999 -9999 -9999 -9999 -9999 -9999 -9999 -9999 -9999 -9999 -9999 -9999 -9999 -9999 -9999 -9999 -9999 -9999 -9999 -9999 -9999 -9999 -9999 -9999 -9999 -9999 -9999 -9999 -9999 -9999 -9999 -9999 -9999 -9999 -9999 -9999 -9999 -9999 -9999 -9999 -9999 -9999 -9999 -9999 -9999 -9999 -9999 -9999 -9999 -9999 -9999 -9999 -9999 -9999 -9999 -9999 -9999
-9999 -9999 -9999 -9999 -9999 -9999 -9999 -9999 -9999 -9999 -9999 -9999 -9999 -9999 -9999 -9999 -9999 -9999 -9999 -9999 -9999 -9999 -9999 -9999 -9999 -9999 -9999 -9999 -9999 -9999 -9999 -9999 -9999 -9999 -9999 -9999 -9999 -9999 -9999 -9999 -9999 -9999 -9999 -9999 -9999 -9999 -9999 -9999 -9999 -9999 -9999 -9999 -9999 -9999 -9999 -9999 -9999 -9999 -9999 -9999 -9999 -9999 -9999 -9999 -9999 1.00311E-2 8.53467E-3 3.30043E-3 6.7081E-4 1.11395E-3 2.04982E-3 2.41234E-3 1.95249E-3 1.21025E-3 6.47405E-4 2.4931E-4 1.79676E-4 5.93522E-4 6.62076E-4 9.63809E-4 1.56495E-3 1.30351E-3 3.81985E-4 3.90196E-4 3.21512E-4 2.31447E-4 2.85435E-4 5.23498E-4 1.05052E-3 1.21706E-3 6.02769E-4 2.99161E-4 3.11051E-4 3.48141E-4 3.48755E-4 3.14605E-4 1.57878E-4 7.52938E-5 5.96279E-5 5.68435E-5 -9999 -9999 -9999 -9999 -9999 -9999 -9999 -9999 -9999 -9999 -9999 -9999 -9999 -9999 -9999 -9999 -9999 -9999 -9999 -9999 -9999 -9999 -9999 -9999 -9999 -9999 -9999 -9999 -9999 -9999 -9999 -9999 -9999 -9999 -9999 -9999 -9999 -9999 -9999 -9999 -9999 -9999 -9999 -9999 -9999 -9999 -9999 -9999 -9999 -9999 -9999 -9999 -9999 -9999 -9999 -9999 -9999 -9999 -9999 -9999 -9999 -9999 -9999 -9999 -9999 -9999 -9999 -9999 -9999 -9999
-9999 -9999 -9999 -9999 -9999 -9999 -9999 -9999 -9999 -9999 -9999 -9999 -9999 -9999 -9999 -9999 -9999 -9999 -9999 -9999 -9999 -9999 -9999 -9999 -9999 -9999 -9999 -9999 -9999 -9999 -9999 -9999 -9999 -9999 -9999 -9999 -9999 -9999 -9999 -9999 -9999 -9999 -9999 -9999 -9999 -9999 -9999 -9999 -9999 -9999 -9999 -9999 -9999 -9999 -9999 -9999 -9999 -9999 -9999 -9999 -9999 -9999 -9999 -9999 -9999 -9999 3.23551E-3 1.87538E-3 5.5701E-4 4.46875E-4 6.70376E-4 8.70614E-4 1.26877E-3 9.69758E-4 3.6423E-4 1.82501E-4 2.10318E-4 6.95734E-4 7.06637E-4 5.99637E-4 4.68907E-4 6.07032E-4 4.44013E-4 3.64072E-4 2.77424E-4 1.70776E-4 2.19217E-4 2.77522E-4 6.28625E-4 8.02571E-4 4.51588E-4 3.10814E-4 2.54072E-4 2.18976E-4 1.74383E-4 2.20448E-4 1.69076E-4 5.4206E-5 7.98862E-5 -9999 -9999 -9999 -9999 -9999 -9999 -9999 -9999 -9999 -9999 -9999 -9999 -9999 -9999 -9999 -9999 -9999 -9999 -9999 -9999 -9999 -9999 -9999 -9999 -9999 -9999 -9999 -9999 -9999 -9999 -9999 -9999 -9999 -9999 -9999 -9999 -9999 -9999 -9999 -9999 -9999 -9999 -9999 -9999 -9999 -9999 -9999 -9999 -9999 -9999 -9999 -9999 -9999 -9999 -9999 -9999 -9999 -9999 -9999 -9999 -9999 -9999 -9999 -9999 -9999 -9999 -9999 -9999 -9999 -9999 -9999
-9999 -9999 -9999 -9999 -9999 -9999 -9999 -9999 -9999 -9999 -9999 -9999 -9999 -9999 -9999 -9999 -9999 -9999 -9999 -9999 -9999 -9999 -9999 -9999 -9999 -9999 -9999 -9999 -9999 -9999 -9999 -9999 -9999 -9999 -9999 -9999 -9999 -9999 -9999 -9999 -9999 -9999 -9999 -9999 -9999 -9999 -9999 -9999 -9999 -9999 -9999 -9999 -9999 -9999 -9999 -9999 -9999 -9999 -9999 -9999 -9999 -9999 -9999 -9999 -9999 -9999 -9999 8.01922E-4 4.40135E-4 3.64504E-4 3.18044E-4 3.38275E-4 6.11582E-4 7.28386E-4 5.46349E-4 2.73373E-4 2.98014E-4 7.17402E-4 5.17883E-4 4.24584E-4 4.05506E-4 1.03383E-3 8.78687E-4 3.73032E-4 2.21826E-4 1.45599E-4 2.48509E-4 2.60607E-4 4.31932E-4 6.98962E-4 5.20172E-4 3.76501E-4 3.68178E-4 2.38663E-4 1.76992E-4 1.57266E-4 1.13624E-4 6.47523E-5 4.32788E-5 4.98213E-5 -9999 -9999 -9999 -9999 -9999 -9999 -9999 -9999 -9999 -9999 -9999 -9999 -9999 -9999 -9999 -9999 -9999 -9999 -9999 -9999 -9999 -9999 -9999 -9999 -9999 -9999 -9999 -9999 -9999 -9999 -9999 -9999 -9999 -9999 -9999 -9999 -9999 -9999 -9999 -9999 -9999 -9999 -9999 -9999 -9999 -9999 -9999 -9999 -9999 -9999 -9999 -9999 -9999 -9999 -9999 -9999 -9999 -9999 -9999 -9999 -9999 -9999 -9999 -9999 -9999 -9999 -9999 -9999 -9999 -9999
-9999 -9999 -9999 -9999 -9999 -9999 -9999 -9999 -9999 -9999 -9999 -9999 -9999 -9999 -9999 -9999 -9999 -9999 -9999 -9999 -9999 -9999 -9999 -9999 -9999 -9999 -9999 -9999 -9999 -9999 -9999 -9999 -9999 -9999 -9999 -9999 -9999 -9999 -9999 -9999 -9999 -9999 -9999 -9999 -9999 -9999 -9999 -9999 -9999 -9999 -9999 -9999 -9999 -9999 -9999 -9999 -9999 -9999 -9999 -9999 -9999 -9999 -9999 -9999 -9999 -9999 -9999 -9999 4.73671E-4 3.68674E-4 3.04224E-4 3.44183E-4 4.56756E-4 5.63946E-4 5.60707E-4 6.45913E-4 6.0173E-4 7.28225E-4 8.17216E-4 7.6132E-4 7.07533E-4 2.07424E-3 1.76665E-3 6.85129E-4 3.88612E-4 2.6594E-4 6.61191E-4 6.66392E-4 4.90775E-4 4.05283E-4 2.4553E-4 2.7235E-4 2.95376E-4 4.6704E-4 2.27322E-4 2.28862E-4 1.22029E-4 8.53169E-5 -9999 -9999 -9999 -9999 -9999 -9999 -9999 -9999 -9999 -9999 -9999 -9999 -9999 -9999 -9999 -9999 -9999 -9999 -9999 -9999 -9999 -9999 -9999 -9999 -9999 -9999 -9999 -9999 -9999 -9999 -9999 -9999 -9999 -9999 -9999 -9999 -9999 -9999 -9999 -9999 -9999 -9999 -9999 -9999 -9999 -9999 -9999 -9999 -9999 -9999 -9999 -9999 -9999 -9999 -9999 -9999 -9999 -9999 -9999 -9999 -9999 -9999 -9999 -9999 -9999 -9999 -9999 -9999 -9999 -9999 -9999 -9999
-9999 -9999 -9999 -9999 -9999 -9999 -9999 -9999 -9999 -9999 -9999 -9999 -9999 -9999 -9999 -9999 -9999 -9999 -9999 -9999 -9999 -9999 -9999 -9999 -9999 -9999 -9999 -9999 -9999 -9999 -9999 -9999 -9999 -9999 -9999 -9999 -9999 -9999 -9999 -9999 -9999 -9999 -9999 -9999 -9999 -9999 -9999 -9999 -9999 -9999 -9999 -9999 -9999 -9999 -9999 -9999 -9999 -9999 -9999 -9999 -9999 -9999 -9999 -9999 -9999 -9999 -9999 -9999 3.3373E-4 3.31366E-4 3.32674E-4 3.57501E-4 4.01295E-4 6.06181E-4 7.20199E-4 7.33898E-4 1.08356E-3 9.3615E-4 1.06811E-3 -9999 3.08618E-3 -9999 3.03059E-3 -9999 1.48816E-3 1.21492E-3 1.56693E-3 1.08884E-3 5.1555E-4 3.33047E-4 2.08333E-4 2.40513E-4 2.74067E-4 3.16424E-4 2.4018E-4 2.38742E-4 7.00463E-5 -9999 -9999 -9999 -9999 -9999 -9999 -9999 -9999 -9999 -9999 -9999 -9999 -9999 -9999 -9999 -9999 -9999 -9999 -9999 -9999 -9999 -9999 -9999 -9999 -9999 -9999 -9999 -9999 -9999 -9999 -9999 -9999 -9999 -9999 -9999 -9999 -9999 -9999 -9999 -9999 -9999 -9999 -9999 -9999 -9999 -9999 -9999 -9999 -9999 -9999 -9999 -9999 -9999 -9999 -9999 -9999 -9999 -9999 -9999 -9999 -9999 -9999 -9999 -9999 -9999 -9999 -9999 -9999 -9999 -9999 -9999 -9999 -9999
-9999 -9999 -9999 -9999 -9999 -9999 -9999 -9999 -9999 -9999 -9999 -9999 -9999 -9999 -9999 -9999 -9999 -9999 -9999 -9999 -9999 -9999 -9999 -9999 -9999 -9999 -9999 -9999 -9999 -9999 -9999 -9999 -9999 -9999 -9999 -9999 -9999 -9999 -9999 -9999 -9999 -9999 -9999 -9999 -9999 -9999 -9999 -9999 -9999 -9999 -9999 -9999 -9999 -9999 -9999 -9999 -9999 -9999 -9999 -9999 -9999 -9999 -9999 -9999 -9999 -9999 -9999 -9999 -9999 -9999 -9999 2.01886E-4 2.6665E-4 5.03547E-4 -9999 9.49808E-4 7.63886E-4 7.34359E-4 -9999 -9999 -9999 -9999 -9999 -9999 -9999 -9999 1.18446E-3 9.4359E-4 3.96762E-4 2.76287E-4 2.70772E-4 1.87974E-4 2.32957E-4 1.80501E-4 1.2917E-4 2.00207E-4 6.24441E-5 2.52892E-5 -9999 -9999 -9999 -9999 -9999 -9999 -9999 -9999 -9999 -9999 -9999 -9999 -9999 -9999 -9999 -9999 -9999 -9999 -9999 -9999 -9999 -9999 -9999 -9999 -9999 -9999 -9999 -9999 -9999 -9999 -9999 -9999 -9999 -9999 -9999 -9999 -9999 -9999 -9999 -9999 -9999 -9999 -9999 -9999 -9999 -9999 -9999 -9999 -9999 -9999 -9999 -9999 -9999 -9999 -9999 -9999 -9999 -9999 -9999 -9999 -9999 -9999 -9999 -9999 -9999 -9999 -9999 -9999 -9999 -9999 -9999 -9999
-9999 -9999 -9999 -9999 -9999 -9999 -9999 -9999 -9999 -9999 -9999 -9999 -9999 -9999 -9999 -9999 -9999 -9999 -9999 -9999 -9999 -9999 -9999 -9999 -9999 -9999 -9999 -9999 -9999 -9999 -9999 -9999 -9999 -9999 -9999 -9999 -9999 -9999 -9999 -9999 -9999 -9999 -9999 -9999 -9999 -9999 -9999 -9999 -9999 -9999 -9999 -9999 -9999 -9999 -9999 -9999 -9999 -9999 -9999 -9999 -9999 -9999 -9999 -9999 -9999 -9999 -9999 -9999 -9999 -9999 -9999 2.75679E-4 5.15687E-4 6.66258E-4 -9999 -9999 -9999 -9999 -9999 -9999 -9999 -9999 -9999 -9999 -9999 -9999 -9999 -9999 5.18982E-4 2.91604E-4 2.02335E-4 1.87704E-4 1.2902E-4 3.03036E-4 1.57936E-4 8.66164E-5 1.37749E-4 1.01729E-4 -9999 -9999 -9999 -9999 -9999 -9999 -9999 -9999 -9999 -9999 -9999 -9999 -9999 -9999 -9999 -9999 -9999 -9999 -9999 -9999 -9999 -9999 -9999 -9999 -9999 -9999 -9999 -9999 -9999 -9999 -9999 -9999 -9999 -9999 -9999 -9999 -9999 -9999 -9999 -9999 -9999 -9999 -9999 -9999 -9999 -9999 -9999 -9999 -9999 -9999 -9999 -9999 -9999 -9999 -9999 -9999 -9999 -9999 -9999 -9999 -9999 -9999 -9999 -9999 -9999 -9999 -9999 -9999 -9999 -9999 -9999 -9999
-9999 -9999 -9999 -9999 -9999 -9999 -9999 -9999 -9999 -9999 -9999 -9999 -9999 -9999 -9999 -9999 -9999 -9999 -9999 -9999 -9999 -9999 -9999 -9999 -9999 -9999 -9999 -9999 -9999 -9999 -9999 -9999 -9999 -9999 -9999 -9999 -9999 -9999 -9999 -9999 -9999 -9999 -9999 -9999 -9999 -9999 -9999 -9999 -9999 -9999 -9999 -9999 -9999 -9999 -9999 -9999 -9999 -9999 -9999 -9999 -9999 -9999 -9999 -9999 -9999 -9999 -9999 -9999 -9999 -9999 -9999 4.52255E-4 8.31841E-4 -9999 -9999 -9999 -9999 -9999 -9999 -9999 -9999 -9999 -9999 -9999 -9999 -9999 -9999 -9999 -9999 -9999 1.76601E-4 1.07113E-4 1.02832E-4 2.59624E-4 2.7838E-4 2.35432E-4 3.62938E-4 1.30621E-4 -9999 -9999 -9999 -9999 -9999 -9999 -9999 -9999 -9999 -9999 -9999 -9999 -9999 -9999 -9999 -9999 -9999 -9999 -9999 -9999 -9999 -9999 -9999 -9999 -9999 -9999 -9999 -9999 -9999 -9999 -9999 -9999 -9999 -9999 -9999 -9999 -9999 -9999 -9999 -9999 -9999 -9999 -9999 -9999 -9999 -9999 -9999 -9999 -9999 -9999 -9999 -9999 -9999 -9999 -9999 -9999 -9999 -9999 -9999 -9999 -9999 -9999 -9999 -9999 -9999 -9999 -9999 -9999 -9999 -9999 -9999 -9999
-9999 -9999 -9999 -9999 -9999 -9999 -9999 -9999 -9999 -9999 -9999 -9999 -9999 -9999 -9999 -9999 -9999 -9999 -9999 -9999 -9999 -9999 -9999 -9999 -9999 -9999 -9999 -9999 -9999 -9999 -9999 -9999 -9999 -9999 -9999 -9999 -9999 -9999 -9999 -9999 -9999 -9999 -9999 -9999 -9999 -9999 -9999 -9999 -9999 -9999 -9999 -9999 -9999 -9999 -9999 -9999 -9999 -9999 -9999 -9999 -9999 -9999 -9999 -9999 -9999 -9999 -9999 -9999 -9999 -9999 -9999 5.23816E-4 -9999 -9999 -9999 -9999 -9999 -9999 -9999 -9999 -9999 -9999 -9999 -9999 -9999 -9999 -9999 -9999 -9999 -9999 -9999 -9999 8.50801E-5 2.38844E-4 3.82399E-4 -9999 -9999 -9999 -9999 -9999 -9999 -9999 -9999 -9999 -9999 -9999 -9999 -9999 -9999 -9999 -9999 -9999 -9999 -9999 -9999 -9999 -9999 -9999 -9999 -9999 -9999 -9999 -9999 -9999 -9999 -9999 -9999 -9999 -9999 -9999 -9999 -9999 -9999 -9999 -9999 -9999 -9999 -9999 -9999 -9999 -9999 -9999 -9999 -9999 -9999 -9999 -9999 -9999 -9999 -9999 -9999 -9999 -9999 -9999 -9999 -9999 -9999 -9999 -9999 -9999 -9999 -9999 -9999 -9999 -9999 -9999 -9999 -9999 -9999 -9999
-9999 -9999 -9999 -9999 -9999 -9999 -9999 -9999 -9999 -9999 -9999 -9999 -9999 -9999 -9999 -9999 -9999 -9999 -9999 -9999 -9999 -9999 -9999 -9999 -9999 -9999 -9999 -9999 -9999 -9999 -9999 -9999 -9999 -9999 -9999 -9999 -9999 -9999 -9999 -9999 -9999 -9999 -9999 -9999 -9999 -9999 -9999 -9999 -9999 -9999 -9999 -9999 -9999 -9999 -9999 -9999 -9999 -9999 -9999 -9999 -9999 -9999 -9999 -9999 -9999 -9999 -9999 -9999 -9999 -9999 -9999 -9999 -9999 -9999 -9999 -9999 -9999 -9999 -9999 -9999 -9999 -9999 -9999 -9999 -9999 -9999 -9999 -9999 -9999 -9999 -9999 -9999 1.16209E-4 -9999 -9999 -9999 -9999 -9999 -9999 -9999 -9999 -9999 -9999 -9999 -9999 -9999 -9999 -9999 -9999 -9999 -9999 -9999 -9999 -9999 -9999 -9999 -9999 -9999 -9999 -9999 -9999 -9999 -9999 -9999 -9999 -9999 -9999 -9999 -9999 -9999 -9999 -9999 -9999 -9999 -9999 -9999 -9999 -9999 -9999 -9999 -9999 -9999 -9999 -9999 -9999 -9999 -9999 -9999 -9999 -9999 -9999 -9999 -9999 -9999 -9999 -9999 -9999 -9999 -9999 -9999 -9999 -9999 -9999 -9999 -9999 -9999 -9999 -9999 -9999 -9999
