# Supplementary material for: Spatiotemporal prediction of alpine wetlands under multi-climate scenarios in the west of Sichuan, China
Source: PeerJ. 2024 Nov 27;12:e18586. doi: 10.7717/peerj.18586 (PMC11608022; doi:10.7717/peerj.18586)
Supplement: Supplemental Information 1 [file peerj-12-18586-s001.zip › Maxent_data1/2.5mBIOssp126_2021-2040/RES/wetland_max.asc]

ncols         170
nrows         159
xllcorner     97.34749306
yllcorner     27.673839575
cellsize      0.041666666666667
NODATA_value  -9999
-9999 -9999 -9999 -9999 -9999 -9999 -9999 -9999 -9999 -9999 -9999 -9999 -9999 -9999 -9999 -9999 -9999 -9999 -9999 -9999 -9999 -9999 -9999 -9999 -9999 -9999 -9999 -9999 -9999 -9999 -9999 -9999 -9999 -9999 -9999 -9999 -9999 -9999 -9999 -9999 -9999 -9999 -9999 -9999 -9999 -9999 -9999 -9999 -9999 -9999 -9999 -9999 -9999 -9999 -9999 -9999 -9999 -9999 -9999 -9999 -9999 -9999 -9999 -9999 -9999 -9999 -9999 -9999 -9999 -9999 -9999 -9999 -9999 -9999 -9999 -9999 -9999 -9999 -9999 -9999 -9999 -9999 -9999 -9999 -9999 -9999 -9999 -9999 -9999 -9999 -9999 -9999 -9999 -9999 -9999 -9999 -9999 -9999 -9999 -9999 -9999 -9999 -9999 -9999 -9999 -9999 -9999 -9999 -9999 -9999 -9999 -9999 -9999 -9999 -9999 -9999 -9999 -9999 -9999 -9999 -9999 -9999 -9999 -9999 -9999 -9999 -9999 -9999 -9999 -9999 -9999 -9999 1.76497E-1 1.75387E-1 1.36407E-1 -9999 -9999 -9999 -9999 -9999 -9999 -9999 -9999 -9999 -9999 -9999 -9999 -9999 -9999 -9999 -9999 -9999 -9999 -9999 -9999 -9999 -9999 -9999 -9999 -9999 -9999 -9999 -9999 -9999 -9999 -9999 -9999 -9999 -9999 -9999
-9999 -9999 -9999 -9999 -9999 -9999 -9999 -9999 -9999 -9999 -9999 -9999 -9999 -9999 -9999 -9999 -9999 -9999 -9999 -9999 -9999 -9999 -9999 -9999 -9999 -9999 -9999 -9999 -9999 -9999 -9999 -9999 -9999 -9999 -9999 -9999 -9999 -9999 -9999 -9999 -9999 -9999 -9999 -9999 -9999 -9999 -9999 -9999 -9999 -9999 -9999 -9999 -9999 -9999 -9999 -9999 -9999 -9999 -9999 -9999 -9999 -9999 -9999 -9999 -9999 -9999 -9999 -9999 -9999 -9999 -9999 -9999 -9999 -9999 -9999 -9999 -9999 -9999 -9999 -9999 -9999 -9999 -9999 -9999 -9999 -9999 -9999 -9999 -9999 -9999 -9999 -9999 -9999 -9999 -9999 -9999 -9999 -9999 -9999 -9999 -9999 -9999 -9999 -9999 -9999 -9999 -9999 -9999 -9999 -9999 -9999 -9999 -9999 -9999 -9999 -9999 -9999 -9999 -9999 -9999 -9999 -9999 -9999 -9999 -9999 -9999 -9999 -9999 -9999 4.67563E-1 4.1315E-1 2.48428E-1 1.68384E-1 1.82338E-1 1.76787E-1 -9999 -9999 -9999 -9999 -9999 -9999 -9999 -9999 -9999 -9999 -9999 -9999 -9999 -9999 -9999 -9999 -9999 -9999 -9999 -9999 -9999 -9999 -9999 -9999 -9999 -9999 -9999 -9999 -9999 -9999 -9999 -9999 -9999 -9999 -9999
-9999 -9999 -9999 -9999 -9999 -9999 -9999 -9999 -9999 -9999 -9999 6.61579E-1 6.65444E-1 7.00269E-1 -9999 -9999 -9999 -9999 -9999 -9999 -9999 -9999 -9999 -9999 -9999 -9999 -9999 -9999 -9999 -9999 -9999 -9999 -9999 -9999 -9999 -9999 -9999 -9999 -9999 -9999 -9999 -9999 -9999 -9999 -9999 -9999 -9999 -9999 -9999 -9999 -9999 -9999 -9999 -9999 -9999 -9999 -9999 -9999 -9999 -9999 -9999 -9999 -9999 -9999 -9999 -9999 -9999 -9999 -9999 -9999 -9999 -9999 -9999 -9999 -9999 -9999 -9999 -9999 -9999 -9999 -9999 -9999 -9999 -9999 -9999 -9999 -9999 -9999 -9999 -9999 -9999 -9999 -9999 -9999 -9999 -9999 -9999 -9999 -9999 -9999 -9999 -9999 -9999 -9999 -9999 -9999 -9999 -9999 -9999 -9999 -9999 -9999 -9999 -9999 -9999 -9999 -9999 -9999 -9999 -9999 -9999 -9999 -9999 -9999 -9999 -9999 -9999 -9999 4.86074E-1 4.55046E-1 3.71912E-1 2.36746E-1 1.8589E-1 1.64552E-1 1.51495E-1 -9999 -9999 -9999 -9999 -9999 -9999 -9999 -9999 -9999 -9999 -9999 -9999 -9999 -9999 -9999 -9999 -9999 -9999 -9999 -9999 -9999 -9999 -9999 -9999 -9999 -9999 -9999 -9999 -9999 -9999 -9999 -9999 -9999 -9999 -9999
-9999 -9999 -9999 -9999 -9999 -9999 -9999 -9999 -9999 6.58393E-1 6.58888E-1 6.63762E-1 6.95316E-1 7.18191E-1 7.15484E-1 7.46469E-1 -9999 -9999 -9999 -9999 -9999 -9999 -9999 -9999 -9999 -9999 -9999 -9999 -9999 -9999 -9999 -9999 -9999 -9999 -9999 -9999 -9999 -9999 -9999 -9999 -9999 -9999 -9999 -9999 -9999 -9999 -9999 -9999 -9999 -9999 -9999 -9999 -9999 -9999 -9999 -9999 -9999 -9999 -9999 -9999 -9999 -9999 -9999 -9999 -9999 -9999 -9999 -9999 -9999 -9999 -9999 -9999 -9999 -9999 -9999 -9999 -9999 -9999 -9999 -9999 -9999 -9999 -9999 -9999 -9999 -9999 -9999 -9999 -9999 -9999 -9999 -9999 -9999 -9999 -9999 -9999 -9999 -9999 -9999 -9999 -9999 -9999 -9999 -9999 -9999 -9999 -9999 -9999 -9999 -9999 -9999 -9999 -9999 -9999 -9999 -9999 -9999 -9999 -9999 -9999 -9999 -9999 -9999 -9999 -9999 -9999 4.85295E-1 4.79189E-1 4.74032E-1 4.65057E-1 4.25629E-1 2.52641E-1 1.47749E-1 1.46939E-1 1.58105E-1 2.00984E-1 2.03104E-1 2.43895E-1 1.86437E-1 -9999 -9999 -9999 -9999 -9999 -9999 -9999 -9999 -9999 -9999 -9999 -9999 -9999 -9999 -9999 -9999 -9999 -9999 -9999 -9999 -9999 -9999 -9999 -9999 -9999 -9999 -9999 -9999 -9999 -9999 -9999
-9999 -9999 -9999 -9999 -9999 -9999 -9999 -9999 6.51211E-1 6.37877E-1 6.5433E-1 6.74881E-1 6.88204E-1 7.17287E-1 7.13087E-1 7.22587E-1 7.31189E-1 7.14104E-1 7.11456E-1 -9999 -9999 -9999 -9999 -9999 -9999 -9999 -9999 -9999 -9999 -9999 -9999 -9999 -9999 -9999 -9999 -9999 -9999 -9999 -9999 -9999 -9999 -9999 -9999 -9999 -9999 -9999 -9999 -9999 -9999 -9999 -9999 -9999 -9999 -9999 -9999 -9999 -9999 -9999 -9999 -9999 -9999 -9999 -9999 -9999 -9999 -9999 -9999 -9999 -9999 -9999 -9999 -9999 -9999 -9999 -9999 -9999 -9999 -9999 -9999 -9999 -9999 -9999 -9999 -9999 -9999 -9999 -9999 -9999 -9999 -9999 -9999 -9999 -9999 -9999 -9999 -9999 -9999 -9999 -9999 -9999 -9999 -9999 -9999 -9999 -9999 -9999 -9999 -9999 -9999 -9999 -9999 -9999 -9999 -9999 -9999 -9999 -9999 -9999 -9999 -9999 -9999 -9999 -9999 -9999 -9999 -9999 -9999 4.83765E-1 5.31596E-1 5.38208E-1 5.00263E-1 2.92887E-1 1.48884E-1 1.29814E-1 1.1595E-1 1.10861E-1 1.23866E-1 1.68844E-1 3.69005E-1 -9999 -9999 -9999 -9999 -9999 -9999 -9999 -9999 -9999 -9999 -9999 -9999 -9999 -9999 -9999 -9999 -9999 -9999 -9999 -9999 -9999 -9999 -9999 -9999 -9999 -9999 -9999 -9999 -9999 -9999 -9999
-9999 -9999 -9999 -9999 -9999 -9999 -9999 -9999 6.68787E-1 6.34499E-1 6.56829E-1 6.63382E-1 6.87809E-1 7.12786E-1 7.47695E-1 7.46614E-1 7.49252E-1 7.20318E-1 6.90026E-1 6.75728E-1 6.92332E-1 7.05816E-1 7.05021E-1 7.28896E-1 7.41812E-1 -9999 -9999 -9999 -9999 -9999 -9999 -9999 -9999 -9999 -9999 -9999 -9999 -9999 -9999 -9999 -9999 -9999 -9999 -9999 -9999 -9999 -9999 -9999 -9999 -9999 -9999 -9999 -9999 -9999 -9999 -9999 -9999 -9999 -9999 -9999 -9999 -9999 -9999 -9999 -9999 -9999 -9999 -9999 -9999 -9999 -9999 -9999 -9999 -9999 -9999 -9999 -9999 -9999 -9999 -9999 -9999 -9999 -9999 -9999 -9999 -9999 -9999 -9999 -9999 -9999 -9999 -9999 -9999 -9999 -9999 -9999 -9999 -9999 -9999 -9999 -9999 -9999 -9999 -9999 -9999 -9999 -9999 -9999 -9999 -9999 -9999 -9999 -9999 -9999 -9999 -9999 -9999 -9999 -9999 -9999 -9999 -9999 5.45555E-1 5.45974E-1 5.18597E-1 4.19072E-1 3.48583E-1 4.04784E-1 4.97229E-1 5.63549E-1 5.32613E-1 3.60893E-1 1.97438E-1 1.4282E-1 1.09627E-1 1.11881E-1 1.29023E-1 2.02673E-1 2.26744E-1 1.63706E-1 -9999 -9999 -9999 -9999 -9999 -9999 -9999 -9999 -9999 -9999 -9999 -9999 -9999 -9999 -9999 -9999 -9999 -9999 -9999 -9999 -9999 -9999 -9999 -9999 -9999 -9999 -9999 -9999 -9999 -9999
-9999 -9999 -9999 -9999 -9999 -9999 -9999 -9999 7.09893E-1 6.75701E-1 6.95039E-1 6.84653E-1 7.04537E-1 7.39161E-1 7.32648E-1 7.3617E-1 7.2796E-1 7.11785E-1 6.67618E-1 6.46232E-1 6.60763E-1 6.82399E-1 6.78735E-1 6.95145E-1 7.09682E-1 7.36514E-1 -9999 -9999 -9999 -9999 -9999 -9999 -9999 -9999 -9999 -9999 -9999 -9999 -9999 -9999 -9999 -9999 -9999 -9999 -9999 -9999 -9999 -9999 -9999 -9999 -9999 -9999 -9999 -9999 -9999 -9999 -9999 -9999 -9999 -9999 -9999 -9999 -9999 -9999 -9999 -9999 -9999 -9999 -9999 -9999 -9999 -9999 -9999 -9999 -9999 -9999 -9999 -9999 -9999 -9999 -9999 -9999 -9999 -9999 -9999 -9999 -9999 -9999 -9999 -9999 -9999 -9999 -9999 -9999 -9999 -9999 -9999 -9999 -9999 -9999 -9999 -9999 -9999 -9999 -9999 -9999 -9999 -9999 -9999 -9999 -9999 -9999 -9999 -9999 -9999 -9999 -9999 -9999 -9999 -9999 -9999 6.48937E-1 6.33797E-1 6.31675E-1 6.23176E-1 5.58679E-1 5.17014E-1 4.96986E-1 5.03884E-1 5.04946E-1 4.57871E-1 4.21735E-1 3.40999E-1 2.68416E-1 1.64959E-1 1.12739E-1 1.08411E-1 1.34805E-1 1.56754E-1 -9999 -9999 -9999 -9999 -9999 -9999 -9999 -9999 -9999 -9999 -9999 -9999 -9999 -9999 -9999 -9999 -9999 -9999 -9999 -9999 -9999 -9999 -9999 -9999 -9999 -9999 -9999 -9999 -9999 -9999 -9999
-9999 -9999 -9999 -9999 -9999 -9999 -9999 7.70239E-1 7.55097E-1 7.43379E-1 7.25976E-1 7.11198E-1 7.23758E-1 7.12196E-1 6.84916E-1 6.46597E-1 6.58162E-1 6.50612E-1 6.32971E-1 6.02017E-1 6.42686E-1 6.63987E-1 6.54735E-1 6.51165E-1 6.62469E-1 6.84531E-1 -9999 -9999 -9999 -9999 -9999 -9999 -9999 -9999 -9999 -9999 -9999 -9999 -9999 -9999 -9999 -9999 -9999 -9999 -9999 -9999 -9999 -9999 -9999 -9999 -9999 -9999 -9999 -9999 -9999 -9999 -9999 -9999 -9999 -9999 -9999 -9999 -9999 -9999 -9999 -9999 -9999 -9999 -9999 -9999 -9999 -9999 -9999 -9999 -9999 -9999 -9999 -9999 -9999 -9999 -9999 -9999 -9999 -9999 -9999 -9999 -9999 -9999 -9999 -9999 -9999 -9999 -9999 -9999 -9999 -9999 -9999 -9999 -9999 -9999 -9999 -9999 -9999 -9999 -9999 -9999 -9999 -9999 -9999 -9999 -9999 -9999 -9999 -9999 -9999 -9999 -9999 7.06472E-1 -9999 -9999 -9999 6.81943E-1 6.73801E-1 6.74275E-1 6.55706E-1 6.39238E-1 6.2185E-1 5.70594E-1 5.66781E-1 5.56215E-1 5.45363E-1 5.39398E-1 5.2154E-1 4.93894E-1 3.51303E-1 1.91714E-1 1.60429E-1 1.33417E-1 1.26233E-1 -9999 -9999 -9999 -9999 -9999 -9999 -9999 -9999 -9999 -9999 -9999 -9999 -9999 -9999 -9999 -9999 -9999 -9999 -9999 -9999 -9999 -9999 -9999 -9999 -9999 -9999 -9999 -9999 -9999 -9999 -9999
-9999 -9999 -9999 -9999 -9999 -9999 -9999 7.5075E-1 7.34414E-1 7.50611E-1 7.41269E-1 7.27877E-1 7.1281E-1 6.50986E-1 5.66473E-1 5.27394E-1 5.35098E-1 6.03588E-1 6.19573E-1 6.15124E-1 6.31634E-1 6.67462E-1 6.70842E-1 6.70778E-1 6.73379E-1 -9999 -9999 -9999 -9999 -9999 -9999 -9999 -9999 -9999 -9999 -9999 -9999 -9999 -9999 -9999 -9999 -9999 -9999 -9999 -9999 -9999 -9999 -9999 -9999 -9999 -9999 -9999 -9999 -9999 -9999 -9999 -9999 -9999 -9999 -9999 -9999 -9999 -9999 -9999 -9999 -9999 -9999 -9999 -9999 -9999 -9999 -9999 -9999 -9999 -9999 -9999 -9999 -9999 -9999 -9999 -9999 -9999 -9999 -9999 -9999 -9999 -9999 -9999 -9999 -9999 -9999 -9999 -9999 -9999 -9999 -9999 -9999 -9999 -9999 -9999 -9999 -9999 -9999 -9999 -9999 -9999 -9999 -9999 -9999 -9999 -9999 -9999 -9999 -9999 -9999 -9999 7.15031E-1 7.10188E-1 6.96508E-1 6.884E-1 6.87603E-1 6.84622E-1 6.79006E-1 6.77695E-1 6.70118E-1 6.52344E-1 6.39375E-1 6.598E-1 6.66963E-1 6.60065E-1 6.41544E-1 6.08446E-1 5.7602E-1 5.51481E-1 5.35397E-1 4.84569E-1 3.71636E-1 2.75824E-1 1.97573E-1 -9999 -9999 -9999 -9999 -9999 -9999 -9999 -9999 -9999 -9999 -9999 -9999 -9999 -9999 -9999 -9999 -9999 -9999 -9999 -9999 -9999 -9999 -9999 -9999 -9999 -9999 -9999 -9999 -9999 -9999 -9999
-9999 -9999 -9999 7.25318E-1 7.26148E-1 7.09889E-1 6.96855E-1 7.15499E-1 6.83456E-1 7.2517E-1 7.19069E-1 6.87389E-1 6.46556E-1 6.13384E-1 5.36199E-1 5.00216E-1 5.90415E-1 6.05237E-1 6.35339E-1 6.55369E-1 6.74424E-1 6.99793E-1 7.06956E-1 6.96689E-1 6.74614E-1 6.68047E-1 -9999 -9999 -9999 -9999 -9999 -9999 -9999 -9999 -9999 -9999 -9999 -9999 -9999 -9999 -9999 -9999 -9999 -9999 -9999 -9999 -9999 -9999 -9999 -9999 -9999 -9999 -9999 -9999 -9999 -9999 -9999 -9999 -9999 -9999 -9999 -9999 -9999 -9999 -9999 -9999 -9999 -9999 -9999 -9999 -9999 -9999 -9999 -9999 -9999 -9999 -9999 -9999 -9999 -9999 -9999 -9999 -9999 -9999 -9999 -9999 -9999 -9999 -9999 -9999 -9999 -9999 -9999 -9999 -9999 -9999 -9999 -9999 -9999 -9999 -9999 -9999 -9999 -9999 -9999 -9999 -9999 -9999 -9999 -9999 -9999 -9999 -9999 -9999 -9999 -9999 -9999 6.99502E-1 7.06976E-1 7.02303E-1 6.90506E-1 7.03612E-1 6.89589E-1 6.77713E-1 6.71776E-1 6.60499E-1 6.62704E-1 6.56683E-1 6.65249E-1 6.64493E-1 6.40081E-1 6.04938E-1 5.87505E-1 6.15376E-1 6.06677E-1 5.83529E-1 5.16107E-1 2.9283E-1 2.24839E-1 2.16521E-1 -9999 -9999 -9999 -9999 -9999 -9999 -9999 -9999 -9999 -9999 -9999 -9999 -9999 -9999 -9999 -9999 -9999 -9999 -9999 -9999 -9999 -9999 -9999 -9999 -9999 -9999 -9999 -9999 -9999 -9999
-9999 7.15383E-1 6.91591E-1 7.02215E-1 6.47805E-1 6.32165E-1 6.4293E-1 6.7161E-1 6.90112E-1 7.21558E-1 7.04178E-1 6.76927E-1 6.68212E-1 5.82874E-1 5.91284E-1 6.0605E-1 6.8846E-1 6.80388E-1 6.63347E-1 6.7862E-1 6.64916E-1 7.03338E-1 7.12867E-1 7.03559E-1 6.689E-1 6.62895E-1 -9999 -9999 -9999 -9999 -9999 -9999 -9999 -9999 -9999 -9999 -9999 -9999 -9999 -9999 -9999 -9999 -9999 -9999 -9999 -9999 -9999 -9999 -9999 -9999 -9999 -9999 -9999 -9999 -9999 -9999 -9999 -9999 -9999 -9999 -9999 -9999 -9999 -9999 -9999 -9999 -9999 -9999 -9999 -9999 -9999 -9999 -9999 -9999 -9999 -9999 -9999 -9999 -9999 -9999 -9999 -9999 -9999 -9999 -9999 -9999 -9999 -9999 -9999 -9999 -9999 -9999 -9999 -9999 -9999 -9999 -9999 -9999 -9999 -9999 -9999 -9999 -9999 -9999 -9999 -9999 -9999 -9999 -9999 -9999 -9999 -9999 -9999 -9999 -9999 -9999 -9999 -9999 7.07793E-1 6.97529E-1 6.96519E-1 6.92891E-1 6.86022E-1 6.93089E-1 6.63697E-1 6.59225E-1 6.49526E-1 6.62208E-1 6.58482E-1 6.50599E-1 6.39636E-1 6.28327E-1 5.78284E-1 6.14518E-1 6.49402E-1 6.21925E-1 5.7881E-1 4.2754E-1 2.04167E-1 1.69229E-1 -9999 -9999 -9999 -9999 -9999 -9999 -9999 -9999 -9999 -9999 -9999 -9999 -9999 -9999 -9999 -9999 -9999 -9999 -9999 -9999 -9999 -9999 -9999 -9999 -9999 -9999 -9999 -9999 -9999 -9999
-9999 7.3124E-1 6.72898E-1 6.24658E-1 5.86953E-1 5.95464E-1 6.73658E-1 7.3768E-1 7.17395E-1 7.17616E-1 7.00587E-1 6.82296E-1 6.90975E-1 6.8774E-1 6.36582E-1 6.60036E-1 7.1831E-1 6.6272E-1 6.59825E-1 6.51065E-1 6.48318E-1 6.63493E-1 7.05924E-1 6.84665E-1 6.9198E-1 6.98547E-1 7.07448E-1 -9999 -9999 -9999 -9999 -9999 -9999 -9999 -9999 -9999 -9999 -9999 -9999 -9999 -9999 -9999 -9999 -9999 -9999 -9999 -9999 -9999 -9999 -9999 -9999 -9999 -9999 -9999 -9999 -9999 -9999 -9999 -9999 -9999 -9999 -9999 -9999 -9999 -9999 -9999 -9999 -9999 -9999 -9999 -9999 -9999 -9999 -9999 -9999 -9999 -9999 -9999 -9999 -9999 -9999 -9999 -9999 -9999 -9999 -9999 -9999 -9999 -9999 -9999 -9999 -9999 -9999 -9999 -9999 -9999 -9999 -9999 -9999 -9999 -9999 -9999 -9999 -9999 -9999 -9999 -9999 -9999 -9999 -9999 -9999 -9999 -9999 -9999 -9999 -9999 -9999 -9999 7.0765E-1 6.90959E-1 6.92894E-1 6.84143E-1 6.73633E-1 6.76197E-1 6.76027E-1 6.82542E-1 6.68841E-1 6.45206E-1 6.32727E-1 6.3246E-1 6.2493E-1 6.49571E-1 6.43972E-1 6.49233E-1 6.54751E-1 6.42691E-1 6.3331E-1 6.0283E-1 4.15943E-1 -9999 -9999 -9999 -9999 -9999 -9999 -9999 -9999 -9999 -9999 -9999 -9999 -9999 -9999 -9999 -9999 -9999 -9999 -9999 -9999 -9999 -9999 -9999 -9999 -9999 -9999 -9999 -9999 -9999 -9999 -9999
-9999 -9999 7.05879E-1 6.57848E-1 5.83455E-1 6.00365E-1 6.57694E-1 6.99563E-1 7.21932E-1 7.16815E-1 7.01203E-1 6.77366E-1 6.94746E-1 6.8892E-1 6.88096E-1 6.60427E-1 7.06254E-1 6.38609E-1 6.14181E-1 6.351E-1 6.15307E-1 6.13756E-1 6.30259E-1 6.7299E-1 7.07153E-1 7.07412E-1 7.06595E-1 -9999 -9999 -9999 -9999 -9999 -9999 -9999 -9999 -9999 -9999 -9999 -9999 -9999 -9999 -9999 -9999 -9999 -9999 -9999 -9999 -9999 -9999 -9999 -9999 -9999 -9999 -9999 -9999 -9999 -9999 -9999 -9999 -9999 -9999 -9999 -9999 -9999 -9999 -9999 -9999 -9999 -9999 -9999 -9999 -9999 -9999 -9999 -9999 -9999 -9999 -9999 -9999 -9999 -9999 -9999 -9999 -9999 -9999 -9999 -9999 -9999 -9999 -9999 -9999 -9999 -9999 -9999 -9999 -9999 -9999 -9999 -9999 -9999 -9999 -9999 -9999 -9999 -9999 -9999 -9999 -9999 -9999 -9999 -9999 -9999 -9999 -9999 -9999 -9999 -9999 -9999 -9999 6.9945E-1 6.96006E-1 6.92613E-1 6.89092E-1 6.95712E-1 6.94618E-1 6.82367E-1 6.71085E-1 6.53189E-1 6.64606E-1 6.36071E-1 6.50417E-1 6.23423E-1 6.26008E-1 6.47125E-1 6.39403E-1 6.39E-1 6.55309E-1 6.10822E-1 5.76012E-1 4.43647E-1 2.95283E-1 2.27068E-1 -9999 -9999 -9999 -9999 1.38095E-1 1.33822E-1 -9999 -9999 -9999 -9999 -9999 -9999 -9999 -9999 -9999 -9999 -9999 -9999 -9999 -9999 -9999 -9999 -9999 -9999 -9999 -9999 -9999 -9999
-9999 -9999 7.1319E-1 6.62413E-1 6.27912E-1 5.67816E-1 5.40848E-1 5.73465E-1 6.17416E-1 6.78294E-1 6.92789E-1 6.41387E-1 6.15876E-1 5.88207E-1 6.08242E-1 6.37556E-1 6.78762E-1 6.64837E-1 5.7694E-1 5.83415E-1 6.31567E-1 6.6332E-1 6.3397E-1 6.67561E-1 7.00193E-1 6.91137E-1 6.95369E-1 6.9056E-1 6.91592E-1 6.79256E-1 -9999 -9999 -9999 -9999 -9999 -9999 -9999 -9999 -9999 -9999 -9999 -9999 -9999 -9999 -9999 -9999 -9999 -9999 -9999 -9999 -9999 -9999 -9999 -9999 -9999 -9999 -9999 -9999 -9999 -9999 -9999 -9999 -9999 -9999 -9999 -9999 -9999 -9999 -9999 -9999 -9999 -9999 -9999 -9999 -9999 -9999 -9999 -9999 -9999 -9999 -9999 -9999 -9999 -9999 -9999 -9999 -9999 -9999 -9999 -9999 -9999 -9999 -9999 -9999 -9999 -9999 -9999 -9999 -9999 -9999 -9999 -9999 -9999 -9999 -9999 -9999 -9999 -9999 -9999 -9999 -9999 -9999 -9999 -9999 -9999 -9999 -9999 -9999 -9999 -9999 7.04956E-1 6.99258E-1 6.95514E-1 6.85929E-1 6.58292E-1 6.23237E-1 6.43868E-1 6.58317E-1 6.55343E-1 6.60967E-1 6.57466E-1 6.50948E-1 6.46068E-1 6.42932E-1 6.44429E-1 6.61774E-1 6.88484E-1 6.46651E-1 6.00421E-1 5.11916E-1 4.44624E-1 4.06867E-1 2.91862E-1 1.91256E-1 2.16181E-1 1.85696E-1 2.13293E-1 1.52653E-1 1.20085E-1 -9999 -9999 -9999 -9999 -9999 -9999 -9999 -9999 -9999 -9999 -9999 -9999 -9999 -9999 -9999 -9999 -9999 -9999 -9999 -9999 -9999
-9999 -9999 7.27759E-1 6.66497E-1 6.46815E-1 6.17501E-1 5.52067E-1 5.08295E-1 4.98697E-1 5.34083E-1 6.04829E-1 6.46525E-1 6.07662E-1 5.55264E-1 5.33343E-1 5.39367E-1 5.73333E-1 5.6974E-1 5.84747E-1 6.26689E-1 6.53993E-1 6.86058E-1 6.86841E-1 6.82968E-1 6.83372E-1 6.93861E-1 7.27003E-1 7.61682E-1 7.36869E-1 7.1046E-1 -9999 -9999 -9999 -9999 -9999 -9999 -9999 -9999 -9999 -9999 -9999 -9999 -9999 -9999 -9999 -9999 -9999 -9999 -9999 -9999 -9999 -9999 -9999 -9999 -9999 -9999 -9999 -9999 -9999 -9999 -9999 -9999 -9999 -9999 -9999 -9999 -9999 -9999 -9999 -9999 -9999 -9999 -9999 -9999 -9999 -9999 -9999 -9999 -9999 -9999 -9999 -9999 -9999 -9999 -9999 -9999 -9999 -9999 -9999 -9999 -9999 -9999 -9999 -9999 -9999 -9999 -9999 -9999 -9999 -9999 -9999 -9999 -9999 -9999 -9999 -9999 -9999 -9999 -9999 -9999 -9999 -9999 -9999 -9999 -9999 -9999 -9999 -9999 -9999 7.02829E-1 6.95389E-1 6.93966E-1 6.9149E-1 6.87754E-1 6.77861E-1 6.35324E-1 6.58542E-1 6.63357E-1 6.68372E-1 6.58561E-1 6.71822E-1 6.65461E-1 6.45474E-1 6.41347E-1 6.70884E-1 6.72022E-1 6.84129E-1 6.70267E-1 6.21607E-1 4.74549E-1 3.75393E-1 3.18224E-1 2.48703E-1 1.80359E-1 2.37371E-1 2.12803E-1 1.96761E-1 1.98944E-1 -9999 1.63582E-1 1.65305E-1 1.24222E-1 -9999 -9999 -9999 -9999 -9999 -9999 -9999 -9999 -9999 -9999 -9999 -9999 -9999 -9999 -9999 -9999 -9999 -9999
-9999 -9999 6.96676E-1 6.65118E-1 6.51699E-1 6.22038E-1 5.99439E-1 5.64059E-1 5.07883E-1 4.8276E-1 5.18375E-1 5.57745E-1 5.95464E-1 6.06812E-1 5.47948E-1 4.98104E-1 4.93567E-1 5.3171E-1 6.30448E-1 6.5983E-1 6.95569E-1 6.90579E-1 7.11992E-1 7.16283E-1 7.15776E-1 7.5219E-1 7.6666E-1 7.60582E-1 7.28965E-1 7.34198E-1 7.24019E-1 -9999 -9999 -9999 -9999 -9999 -9999 -9999 -9999 -9999 -9999 -9999 -9999 -9999 -9999 -9999 -9999 -9999 -9999 -9999 -9999 -9999 -9999 -9999 -9999 -9999 -9999 -9999 -9999 -9999 -9999 -9999 -9999 -9999 -9999 -9999 -9999 -9999 -9999 -9999 -9999 -9999 -9999 -9999 -9999 -9999 -9999 -9999 -9999 -9999 -9999 -9999 -9999 -9999 -9999 -9999 -9999 -9999 -9999 -9999 -9999 -9999 -9999 -9999 -9999 -9999 -9999 -9999 -9999 -9999 -9999 -9999 -9999 -9999 -9999 -9999 -9999 -9999 -9999 -9999 -9999 -9999 -9999 -9999 -9999 -9999 -9999 -9999 -9999 7.03094E-1 7.00127E-1 7.01036E-1 6.96921E-1 6.94734E-1 6.90079E-1 6.79168E-1 6.67764E-1 6.66159E-1 6.58735E-1 6.57781E-1 6.74915E-1 6.63666E-1 6.77809E-1 6.43375E-1 6.48142E-1 6.63361E-1 6.58713E-1 6.61495E-1 6.46274E-1 4.82092E-1 2.46122E-1 2.04056E-1 1.63076E-1 1.39398E-1 1.80145E-1 1.47454E-1 1.2512E-1 1.83781E-1 1.97091E-1 1.69021E-1 1.63536E-1 1.30967E-1 1.17726E-1 9.5767E-2 8.54053E-2 8.41248E-2 9.43931E-2 1.07512E-1 8.07947E-2 7.44771E-2 7.22648E-2 8.5146E-2 -9999 -9999 -9999 -9999 -9999 -9999 -9999 -9999
-9999 -9999 7.44959E-1 7.2169E-1 7.17395E-1 6.86298E-1 6.45321E-1 6.15828E-1 5.48474E-1 4.60255E-1 5.37005E-1 5.88021E-1 5.63916E-1 5.37801E-1 5.32582E-1 4.71701E-1 4.75197E-1 5.33191E-1 5.81439E-1 6.18877E-1 6.66851E-1 6.73144E-1 6.95867E-1 7.06854E-1 7.225E-1 7.67166E-1 7.52462E-1 7.51073E-1 7.43682E-1 7.2377E-1 7.33299E-1 -9999 -9999 -9999 -9999 -9999 -9999 -9999 -9999 -9999 -9999 -9999 -9999 -9999 -9999 -9999 -9999 -9999 -9999 -9999 -9999 -9999 -9999 -9999 -9999 -9999 -9999 -9999 -9999 -9999 -9999 -9999 -9999 -9999 -9999 -9999 -9999 -9999 -9999 -9999 -9999 -9999 -9999 -9999 -9999 -9999 -9999 -9999 -9999 -9999 -9999 -9999 -9999 -9999 -9999 -9999 -9999 -9999 -9999 -9999 -9999 -9999 -9999 -9999 -9999 -9999 -9999 -9999 -9999 -9999 -9999 -9999 -9999 -9999 -9999 -9999 -9999 -9999 -9999 -9999 -9999 -9999 -9999 -9999 -9999 -9999 -9999 -9999 -9999 -9999 7.07329E-1 7.21282E-1 7.20399E-1 7.00442E-1 6.42698E-1 6.40192E-1 6.51545E-1 6.54061E-1 6.37083E-1 6.49243E-1 6.58702E-1 6.54586E-1 6.83881E-1 6.73534E-1 6.47495E-1 6.47757E-1 6.50187E-1 6.6254E-1 6.50347E-1 5.08797E-1 3.05061E-1 2.36692E-1 1.44871E-1 1.22653E-1 1.62775E-1 1.22891E-1 1.49705E-1 1.7911E-1 1.63698E-1 1.48374E-1 1.49602E-1 1.24372E-1 1.66987E-1 1.42443E-1 1.07512E-1 1.20566E-1 1.39927E-1 1.44392E-1 8.63728E-2 7.78079E-2 6.43501E-2 8.01606E-2 8.4611E-2 6.20196E-2 -9999 -9999 -9999 -9999 -9999 -9999
-9999 -9999 -9999 -9999 7.30758E-1 6.84016E-1 6.25694E-1 5.58553E-1 5.77986E-1 4.848E-1 4.97164E-1 5.70101E-1 5.18485E-1 5.69999E-1 5.15995E-1 4.59618E-1 4.80268E-1 5.17662E-1 5.98626E-1 6.14793E-1 6.12475E-1 6.80195E-1 6.55759E-1 6.73942E-1 7.17301E-1 7.28992E-1 7.39531E-1 7.40906E-1 7.30188E-1 7.65743E-1 7.32544E-1 -9999 -9999 -9999 -9999 -9999 -9999 -9999 -9999 -9999 -9999 -9999 -9999 -9999 -9999 -9999 -9999 -9999 -9999 -9999 -9999 -9999 -9999 -9999 -9999 -9999 -9999 -9999 -9999 -9999 -9999 -9999 -9999 -9999 -9999 -9999 -9999 -9999 -9999 -9999 -9999 -9999 -9999 -9999 -9999 -9999 -9999 -9999 -9999 -9999 -9999 -9999 -9999 -9999 -9999 -9999 -9999 -9999 -9999 -9999 -9999 -9999 -9999 -9999 -9999 -9999 -9999 -9999 -9999 -9999 -9999 -9999 -9999 -9999 -9999 -9999 -9999 -9999 6.49351E-1 -9999 -9999 -9999 -9999 -9999 -9999 -9999 -9999 -9999 -9999 -9999 -9999 -9999 7.03719E-1 7.09647E-1 6.69445E-1 6.31488E-1 6.41267E-1 6.44503E-1 6.40138E-1 6.48431E-1 6.7198E-1 6.7538E-1 6.99033E-1 6.92835E-1 6.69658E-1 6.73784E-1 6.33398E-1 6.33732E-1 6.32015E-1 5.19817E-1 2.69436E-1 2.21618E-1 1.71459E-1 1.39185E-1 1.47621E-1 1.59397E-1 1.79891E-1 1.70066E-1 1.43041E-1 1.35005E-1 1.26903E-1 1.17291E-1 1.33504E-1 1.04429E-1 1.02025E-1 7.58594E-2 6.32057E-2 1.1156E-1 1.32625E-1 1.17652E-1 9.15664E-2 1.31405E-1 8.13946E-2 6.85641E-2 -9999 -9999 -9999 -9999 -9999 -9999
-9999 -9999 -9999 -9999 7.03765E-1 6.50099E-1 6.19802E-1 5.69542E-1 5.16212E-1 4.53519E-1 4.31632E-1 4.72371E-1 4.58221E-1 5.44781E-1 5.03768E-1 4.42996E-1 4.87353E-1 4.78029E-1 5.15678E-1 5.50037E-1 6.38937E-1 6.58074E-1 6.37775E-1 6.35444E-1 6.53727E-1 6.9877E-1 6.99636E-1 7.18423E-1 7.62629E-1 7.32446E-1 7.69791E-1 7.32088E-1 -9999 -9999 -9999 -9999 -9999 -9999 -9999 -9999 -9999 -9999 -9999 -9999 -9999 -9999 -9999 -9999 -9999 -9999 -9999 -9999 -9999 -9999 -9999 -9999 -9999 -9999 -9999 -9999 -9999 -9999 -9999 -9999 -9999 -9999 -9999 -9999 -9999 -9999 -9999 -9999 -9999 -9999 -9999 -9999 -9999 -9999 -9999 -9999 -9999 -9999 -9999 -9999 -9999 -9999 -9999 -9999 -9999 -9999 -9999 -9999 -9999 -9999 -9999 -9999 -9999 -9999 -9999 -9999 -9999 -9999 -9999 -9999 -9999 -9999 5.9952E-1 6.12724E-1 6.32731E-1 -9999 -9999 -9999 -9999 -9999 -9999 -9999 -9999 -9999 -9999 -9999 -9999 -9999 7.21444E-1 6.88172E-1 6.71693E-1 6.34935E-1 6.38236E-1 6.32373E-1 6.45454E-1 6.72872E-1 7.05311E-1 7.13781E-1 6.87378E-1 6.91496E-1 6.68368E-1 6.46812E-1 6.37717E-1 6.23672E-1 6.50454E-1 6.25327E-1 3.7594E-1 2.3229E-1 1.85642E-1 1.62168E-1 1.64178E-1 1.60249E-1 2.10547E-1 1.68398E-1 1.55997E-1 1.52543E-1 1.3391E-1 1.0804E-1 1.44962E-1 1.2757E-1 1.19592E-1 9.75417E-2 8.30542E-2 9.70457E-2 9.07003E-2 1.78622E-1 1.60091E-1 1.49175E-1 8.12922E-2 -9999 -9999 -9999 -9999 -9999 -9999 -9999
-9999 -9999 -9999 -9999 -9999 6.20819E-1 6.10242E-1 5.78803E-1 5.06197E-1 4.7299E-1 4.4294E-1 4.85252E-1 5.06304E-1 5.05801E-1 4.5999E-1 4.58628E-1 4.5241E-1 4.83839E-1 4.90441E-1 4.82174E-1 5.29109E-1 6.16045E-1 6.61487E-1 6.3746E-1 6.54553E-1 6.5755E-1 6.79633E-1 6.53391E-1 7.06872E-1 7.08321E-1 7.42789E-1 7.32737E-1 7.51625E-1 -9999 -9999 -9999 -9999 -9999 -9999 -9999 -9999 -9999 -9999 -9999 -9999 -9999 -9999 -9999 -9999 -9999 -9999 -9999 -9999 -9999 -9999 -9999 -9999 -9999 -9999 -9999 -9999 -9999 -9999 -9999 -9999 -9999 -9999 -9999 -9999 -9999 -9999 -9999 -9999 -9999 -9999 -9999 -9999 -9999 -9999 -9999 -9999 -9999 -9999 -9999 -9999 -9999 -9999 -9999 -9999 -9999 -9999 -9999 -9999 -9999 -9999 -9999 -9999 -9999 -9999 -9999 -9999 -9999 -9999 -9999 -9999 -9999 6.57883E-1 6.54686E-1 6.55638E-1 -9999 -9999 -9999 -9999 -9999 -9999 -9999 -9999 -9999 -9999 -9999 -9999 -9999 7.16844E-1 7.05799E-1 6.65201E-1 6.21677E-1 6.25477E-1 6.42751E-1 6.5858E-1 6.85748E-1 6.93907E-1 7.18929E-1 6.97849E-1 7.07289E-1 6.64791E-1 6.96187E-1 6.57131E-1 6.52181E-1 6.48933E-1 6.5165E-1 5.606E-1 3.23395E-1 2.25282E-1 1.7768E-1 1.79947E-1 1.64361E-1 1.9918E-1 1.84186E-1 1.93083E-1 1.60077E-1 1.32904E-1 1.21173E-1 1.17962E-1 1.24976E-1 1.08679E-1 8.92201E-2 7.80748E-2 7.62915E-2 9.30309E-2 7.13318E-2 1.41048E-1 1.5035E-1 1.04506E-1 6.77831E-2 -9999 -9999 -9999 -9999 -9999 -9999
-9999 -9999 -9999 -9999 -9999 -9999 -9999 -9999 5.61852E-1 4.96715E-1 4.50584E-1 4.60609E-1 4.55064E-1 4.95837E-1 4.46306E-1 4.94534E-1 4.87256E-1 4.99164E-1 5.17984E-1 5.11965E-1 5.1719E-1 5.23295E-1 6.02678E-1 6.71074E-1 6.58824E-1 6.40679E-1 6.318E-1 6.17352E-1 5.72485E-1 6.11525E-1 6.52033E-1 6.95446E-1 7.36685E-1 -9999 -9999 -9999 -9999 -9999 -9999 -9999 -9999 -9999 -9999 -9999 -9999 -9999 -9999 -9999 -9999 -9999 -9999 -9999 -9999 -9999 -9999 -9999 -9999 -9999 -9999 -9999 -9999 -9999 -9999 -9999 -9999 -9999 -9999 -9999 -9999 -9999 -9999 -9999 -9999 -9999 -9999 -9999 -9999 -9999 -9999 -9999 -9999 -9999 -9999 -9999 -9999 -9999 -9999 -9999 -9999 -9999 -9999 -9999 -9999 -9999 -9999 -9999 -9999 -9999 -9999 -9999 -9999 -9999 -9999 -9999 -9999 7.0034E-1 6.92754E-1 7.05533E-1 6.9649E-1 6.79268E-1 -9999 -9999 -9999 -9999 -9999 -9999 -9999 -9999 -9999 -9999 -9999 -9999 7.30607E-1 7.0831E-1 6.74545E-1 6.59977E-1 6.58343E-1 6.5966E-1 6.61131E-1 6.75163E-1 6.86169E-1 7.07159E-1 7.35849E-1 7.06929E-1 6.60943E-1 6.77217E-1 6.94992E-1 6.78272E-1 6.71699E-1 6.63726E-1 6.22812E-1 4.30726E-1 2.80188E-1 1.89788E-1 1.64197E-1 1.78865E-1 2.22767E-1 1.9615E-1 2.10859E-1 1.87952E-1 1.43913E-1 1.1511E-1 1.43378E-1 1.4819E-1 1.36632E-1 1.0153E-1 8.80467E-2 6.90914E-2 6.597E-2 6.89883E-2 9.99285E-2 1.50936E-1 9.00777E-2 6.50899E-2 4.812E-2 -9999 -9999 -9999 -9999 -9999
-9999 -9999 -9999 -9999 -9999 -9999 -9999 -9999 -9999 -9999 4.57401E-1 4.71548E-1 4.47128E-1 4.57444E-1 4.80839E-1 4.52105E-1 4.88864E-1 5.27889E-1 5.48447E-1 5.48028E-1 5.42042E-1 5.004E-1 5.14927E-1 5.67128E-1 6.42988E-1 6.64342E-1 6.23362E-1 5.81516E-1 5.77226E-1 5.73471E-1 6.00378E-1 6.68577E-1 6.89023E-1 7.53267E-1 -9999 -9999 -9999 -9999 -9999 -9999 -9999 -9999 -9999 -9999 -9999 -9999 -9999 -9999 -9999 -9999 -9999 -9999 -9999 -9999 -9999 -9999 -9999 -9999 -9999 -9999 -9999 -9999 -9999 -9999 -9999 -9999 -9999 -9999 -9999 -9999 -9999 -9999 -9999 -9999 -9999 -9999 -9999 -9999 -9999 -9999 -9999 -9999 -9999 -9999 -9999 -9999 -9999 -9999 -9999 -9999 -9999 -9999 -9999 -9999 -9999 -9999 -9999 -9999 -9999 -9999 -9999 -9999 -9999 -9999 6.44526E-1 6.99998E-1 7.12773E-1 6.99329E-1 6.92313E-1 -9999 -9999 -9999 -9999 -9999 -9999 -9999 -9999 -9999 7.26344E-1 -9999 7.39531E-1 7.31462E-1 7.31771E-1 7.26714E-1 7.18073E-1 6.84409E-1 6.77364E-1 6.86312E-1 7.0106E-1 6.98027E-1 6.96883E-1 7.11371E-1 7.37163E-1 7.25194E-1 6.94716E-1 6.98359E-1 6.92756E-1 6.92212E-1 6.94291E-1 6.83993E-1 6.7225E-1 4.94853E-1 3.24775E-1 2.25456E-1 1.98596E-1 1.95057E-1 2.45473E-1 2.22151E-1 2.08099E-1 1.70155E-1 1.68304E-1 1.17528E-1 1.42895E-1 1.53855E-1 1.39421E-1 1.16833E-1 1.15863E-1 8.60058E-2 7.50611E-2 6.45592E-2 6.13959E-2 1.07173E-1 6.07642E-2 5.1428E-2 3.96169E-2 3.34931E-2 -9999 -9999 -9999 -9999
-9999 -9999 -9999 -9999 -9999 -9999 -9999 -9999 4.75351E-1 4.72153E-1 4.69016E-1 4.68528E-1 4.95893E-1 4.47644E-1 5.13257E-1 5.1743E-1 4.42377E-1 4.61242E-1 5.12268E-1 5.58973E-1 5.56321E-1 5.40921E-1 5.00312E-1 4.83891E-1 5.31246E-1 5.83088E-1 6.20799E-1 5.63914E-1 5.47105E-1 5.81011E-1 6.2199E-1 6.75534E-1 7.03881E-1 6.89928E-1 -9999 -9999 -9999 -9999 -9999 -9999 -9999 -9999 -9999 -9999 -9999 -9999 -9999 -9999 -9999 -9999 -9999 -9999 -9999 -9999 -9999 -9999 -9999 -9999 -9999 -9999 -9999 -9999 -9999 -9999 -9999 -9999 -9999 -9999 -9999 -9999 -9999 -9999 -9999 -9999 -9999 -9999 -9999 -9999 -9999 -9999 -9999 -9999 -9999 -9999 -9999 -9999 -9999 -9999 -9999 -9999 -9999 -9999 -9999 -9999 -9999 -9999 -9999 -9999 -9999 -9999 -9999 -9999 -9999 6.17814E-1 6.46666E-1 6.86063E-1 7.08946E-1 7.16116E-1 7.15245E-1 -9999 -9999 -9999 -9999 -9999 -9999 -9999 -9999 7.08767E-1 7.01906E-1 7.08077E-1 7.1901E-1 7.26386E-1 7.3986E-1 7.40231E-1 7.36044E-1 7.03735E-1 6.76585E-1 6.89825E-1 7.00682E-1 6.89752E-1 6.86206E-1 7.03332E-1 7.18954E-1 7.16675E-1 7.16695E-1 7.28699E-1 7.46652E-1 7.54548E-1 7.30595E-1 6.85487E-1 6.81725E-1 5.92107E-1 4.36191E-1 2.63048E-1 2.09809E-1 2.10449E-1 2.65865E-1 2.58416E-1 2.0843E-1 1.66853E-1 1.45873E-1 1.23115E-1 1.33766E-1 1.11714E-1 1.10612E-1 1.04227E-1 8.23767E-2 7.032E-2 5.79778E-2 5.90024E-2 9.62899E-2 1.21076E-1 1.1106E-1 9.54335E-2 4.9349E-2 5.88847E-2 -9999 -9999 -9999 -9999
-9999 -9999 -9999 -9999 -9999 -9999 -9999 4.77753E-1 4.59416E-1 4.74752E-1 4.65859E-1 4.49425E-1 4.65428E-1 4.69658E-1 4.52118E-1 4.41279E-1 4.28355E-1 4.90913E-1 4.76058E-1 4.9969E-1 5.54344E-1 5.67474E-1 5.3338E-1 5.24133E-1 4.99046E-1 5.01639E-1 5.39957E-1 5.38984E-1 5.02151E-1 5.80433E-1 6.32793E-1 6.77491E-1 7.12961E-1 7.11051E-1 -9999 -9999 -9999 -9999 -9999 -9999 -9999 -9999 -9999 -9999 -9999 -9999 -9999 -9999 -9999 -9999 -9999 -9999 -9999 -9999 -9999 -9999 -9999 -9999 -9999 -9999 -9999 -9999 -9999 -9999 -9999 -9999 -9999 -9999 -9999 -9999 -9999 -9999 -9999 -9999 -9999 -9999 -9999 -9999 -9999 -9999 -9999 -9999 -9999 -9999 -9999 -9999 -9999 -9999 -9999 -9999 -9999 -9999 -9999 -9999 -9999 -9999 -9999 -9999 -9999 -9999 -9999 -9999 -9999 5.64516E-1 5.75041E-1 6.34405E-1 6.96698E-1 7.0507E-1 7.12958E-1 -9999 -9999 -9999 -9999 -9999 -9999 -9999 -9999 6.88887E-1 6.28378E-1 6.36569E-1 6.87786E-1 7.34191E-1 7.40122E-1 7.45713E-1 7.45019E-1 7.30567E-1 7.06707E-1 7.12508E-1 6.80086E-1 6.6424E-1 6.92477E-1 7.07781E-1 7.14926E-1 7.38563E-1 7.36027E-1 7.37477E-1 7.46639E-1 7.26894E-1 6.94775E-1 6.83931E-1 6.86327E-1 6.34467E-1 4.79848E-1 2.97377E-1 2.15912E-1 2.37949E-1 3.0185E-1 2.93597E-1 2.21055E-1 1.74042E-1 1.60822E-1 1.46981E-1 1.18336E-1 9.00583E-2 1.35124E-1 1.69826E-1 1.59873E-1 1.02319E-1 1.23477E-1 1.1014E-1 6.73543E-2 4.70086E-2 7.34361E-2 9.82017E-2 1.03031E-1 9.27533E-2 4.72228E-2 3.3292E-2 6.61829E-2 -9999
-9999 -9999 -9999 -9999 -9999 -9999 4.96882E-1 4.83499E-1 4.88629E-1 5.13317E-1 4.7335E-1 4.35182E-1 4.60924E-1 4.83034E-1 4.91833E-1 4.79517E-1 4.67146E-1 4.36947E-1 4.6897E-1 4.94553E-1 4.93401E-1 5.23709E-1 5.64426E-1 5.65565E-1 5.43505E-1 5.24872E-1 5.03673E-1 4.99126E-1 4.74901E-1 4.92544E-1 5.44603E-1 6.05651E-1 6.87962E-1 7.22292E-1 7.17372E-1 -9999 -9999 -9999 -9999 -9999 -9999 -9999 -9999 -9999 -9999 -9999 -9999 -9999 -9999 -9999 -9999 -9999 -9999 -9999 -9999 -9999 -9999 -9999 -9999 -9999 -9999 -9999 -9999 -9999 -9999 -9999 -9999 -9999 -9999 -9999 -9999 -9999 -9999 -9999 -9999 -9999 -9999 -9999 -9999 -9999 -9999 -9999 -9999 -9999 -9999 -9999 -9999 -9999 -9999 -9999 -9999 -9999 -9999 -9999 -9999 -9999 -9999 -9999 -9999 -9999 -9999 -9999 -9999 -9999 -9999 5.60443E-1 6.15486E-1 -9999 -9999 -9999 -9999 -9999 -9999 -9999 7.128E-1 -9999 -9999 6.65046E-1 6.06955E-1 5.90147E-1 6.40657E-1 7.15686E-1 7.40887E-1 7.43335E-1 7.46337E-1 7.46091E-1 7.35938E-1 7.19985E-1 6.75666E-1 6.75315E-1 6.83829E-1 7.15841E-1 7.63045E-1 7.56434E-1 7.31755E-1 7.1218E-1 7.22525E-1 6.94783E-1 6.80597E-1 6.66802E-1 6.53115E-1 6.84532E-1 5.71693E-1 3.90186E-1 2.97337E-1 2.72657E-1 2.70586E-1 2.70329E-1 2.36595E-1 1.95235E-1 1.7593E-1 1.48121E-1 1.27741E-1 9.82229E-2 9.3981E-2 9.15968E-2 7.73659E-2 1.39156E-1 1.31568E-1 7.66987E-2 4.92648E-2 3.78276E-2 3.50979E-2 7.07061E-2 7.94439E-2 7.25507E-2 8.1582E-2 -9999 -9999 -9999
-9999 -9999 -9999 -9999 -9999 -9999 4.75161E-1 4.93734E-1 4.92782E-1 4.59131E-1 4.80031E-1 4.95683E-1 4.77086E-1 4.81154E-1 5.03369E-1 5.37766E-1 5.20419E-1 4.81222E-1 4.60334E-1 4.56711E-1 4.9522E-1 4.84906E-1 5.07262E-1 5.28703E-1 5.48944E-1 5.37492E-1 5.33154E-1 4.876E-1 4.93643E-1 4.847E-1 5.65535E-1 6.3025E-1 6.63588E-1 6.994E-1 6.64597E-1 -9999 -9999 -9999 -9999 -9999 -9999 -9999 -9999 -9999 -9999 -9999 -9999 -9999 -9999 -9999 -9999 -9999 -9999 -9999 -9999 -9999 -9999 -9999 -9999 -9999 -9999 -9999 -9999 -9999 -9999 -9999 -9999 -9999 -9999 -9999 -9999 -9999 -9999 -9999 -9999 -9999 -9999 -9999 -9999 -9999 -9999 -9999 -9999 -9999 -9999 -9999 -9999 -9999 -9999 -9999 -9999 3.19799E-1 3.29011E-1 3.65974E-1 4.58639E-1 4.91025E-1 -9999 -9999 -9999 -9999 -9999 -9999 -9999 -9999 -9999 6.0563E-1 -9999 -9999 -9999 -9999 -9999 -9999 -9999 -9999 7.12531E-1 7.11789E-1 -9999 6.67919E-1 6.06282E-1 5.8457E-1 5.93207E-1 6.61076E-1 7.26036E-1 7.45E-1 7.46211E-1 7.53861E-1 7.48029E-1 7.1119E-1 6.97099E-1 6.85093E-1 6.64723E-1 6.91231E-1 7.36461E-1 7.3002E-1 6.93548E-1 6.94893E-1 6.92468E-1 6.72939E-1 6.71683E-1 6.46401E-1 6.38871E-1 6.87706E-1 6.20943E-1 4.49198E-1 4.08249E-1 3.43767E-1 3.16856E-1 2.68564E-1 2.52142E-1 2.08805E-1 1.92268E-1 1.82505E-1 1.3217E-1 1.01349E-1 7.64894E-2 6.57984E-2 5.8313E-2 1.08735E-1 7.86274E-2 7.18207E-2 5.86425E-2 3.61154E-2 4.51117E-2 4.77921E-2 6.03515E-2 9.57496E-2 9.19149E-2 -9999 -9999 -9999
-9999 -9999 -9999 -9999 5.21756E-1 5.20688E-1 4.67305E-1 4.93856E-1 4.93037E-1 4.86493E-1 4.76905E-1 4.57207E-1 4.57987E-1 4.6891E-1 4.77547E-1 4.88713E-1 5.10185E-1 5.31572E-1 5.22142E-1 4.85472E-1 4.62974E-1 4.56311E-1 5.38534E-1 5.38598E-1 5.36217E-1 5.33984E-1 5.31328E-1 4.97914E-1 4.83822E-1 4.7174E-1 5.42602E-1 5.91478E-1 6.21009E-1 6.90562E-1 6.77785E-1 6.89577E-1 -9999 -9999 -9999 -9999 -9999 -9999 -9999 -9999 -9999 -9999 -9999 -9999 -9999 -9999 -9999 -9999 -9999 -9999 -9999 -9999 -9999 -9999 -9999 -9999 -9999 -9999 -9999 -9999 -9999 -9999 -9999 -9999 -9999 -9999 -9999 -9999 -9999 -9999 -9999 -9999 -9999 -9999 -9999 -9999 -9999 -9999 -9999 -9999 -9999 -9999 -9999 -9999 -9999 -9999 3.66371E-1 3.22E-1 2.89044E-1 3.27413E-1 4.27432E-1 4.77322E-1 -9999 4.81687E-1 5.27868E-1 5.75252E-1 -9999 -9999 -9999 -9999 6.94755E-1 6.89728E-1 6.82271E-1 6.66489E-1 -9999 -9999 -9999 6.93905E-1 6.99838E-1 7.08456E-1 7.1081E-1 6.98703E-1 6.85281E-1 6.54557E-1 6.32381E-1 6.03936E-1 5.96456E-1 6.42499E-1 7.02494E-1 7.50106E-1 7.62132E-1 7.55251E-1 7.52102E-1 7.14694E-1 7.09829E-1 6.8047E-1 6.7187E-1 6.97401E-1 7.32506E-1 7.0045E-1 6.69408E-1 6.8938E-1 6.79661E-1 6.55905E-1 6.53169E-1 6.35064E-1 6.36356E-1 6.87155E-1 6.07459E-1 5.01072E-1 4.31878E-1 4.12187E-1 3.50841E-1 2.72151E-1 2.51418E-1 2.1425E-1 2.17622E-1 1.8449E-1 1.35131E-1 1.02796E-1 8.91085E-2 7.51142E-2 6.24068E-2 8.35278E-2 4.91392E-2 5.01865E-2 6.06228E-2 4.33817E-2 3.10861E-2 3.9136E-2 7.5313E-2 9.81815E-2 9.12491E-2 5.8833E-2 -9999 -9999
-9999 -9999 -9999 5.08838E-1 5.02068E-1 4.70287E-1 4.58725E-1 4.7766E-1 4.75807E-1 4.77864E-1 4.90755E-1 4.72393E-1 4.63284E-1 4.63528E-1 4.72519E-1 4.94372E-1 4.89417E-1 4.90354E-1 4.91579E-1 4.8979E-1 5.17314E-1 4.47837E-1 5.27062E-1 5.26225E-1 5.43674E-1 5.85531E-1 5.49947E-1 4.93805E-1 5.03061E-1 4.92214E-1 4.97023E-1 5.23094E-1 5.67102E-1 6.75777E-1 6.60773E-1 6.45115E-1 -9999 -9999 -9999 -9999 -9999 -9999 -9999 -9999 -9999 -9999 -9999 -9999 -9999 -9999 -9999 -9999 -9999 -9999 -9999 -9999 -9999 -9999 -9999 -9999 -9999 -9999 -9999 -9999 -9999 -9999 -9999 -9999 -9999 -9999 -9999 -9999 -9999 -9999 -9999 -9999 -9999 -9999 -9999 -9999 -9999 -9999 -9999 -9999 -9999 -9999 -9999 -9999 -9999 -9999 -9999 3.53081E-1 2.9837E-1 3.33537E-1 4.34245E-1 4.42341E-1 4.68082E-1 4.50673E-1 4.60475E-1 5.12575E-1 5.08121E-1 -9999 -9999 6.5951E-1 6.98884E-1 6.72777E-1 6.61426E-1 6.21289E-1 -9999 -9999 6.94461E-1 7.03116E-1 7.08905E-1 7.22555E-1 7.04736E-1 6.94646E-1 6.85403E-1 6.77975E-1 6.38371E-1 6.07977E-1 6.25222E-1 6.47023E-1 6.79078E-1 7.26832E-1 7.30352E-1 7.18586E-1 7.32811E-1 7.39206E-1 7.5767E-1 7.20097E-1 6.92929E-1 7.08217E-1 7.06852E-1 6.84748E-1 6.70233E-1 6.88131E-1 6.72605E-1 6.53511E-1 6.30627E-1 6.4634E-1 6.60976E-1 7.11199E-1 6.76592E-1 5.96174E-1 4.80035E-1 4.26186E-1 3.46146E-1 2.74431E-1 2.49406E-1 2.18784E-1 2.08836E-1 1.75759E-1 1.39449E-1 1.01405E-1 9.86906E-2 8.3082E-2 5.45344E-2 5.29026E-2 5.57387E-2 4.55522E-2 3.96452E-2 3.9868E-2 4.2092E-2 3.77373E-2 8.35949E-2 8.27043E-2 8.20731E-2 6.00119E-2 -9999 -9999
-9999 -9999 -9999 3.90303E-1 4.95001E-1 4.67308E-1 4.55486E-1 4.62432E-1 4.51816E-1 4.37787E-1 4.62667E-1 4.81428E-1 4.8226E-1 4.71738E-1 4.74393E-1 4.90978E-1 4.87271E-1 4.87916E-1 4.67255E-1 4.60937E-1 4.89587E-1 4.80497E-1 4.35442E-1 4.74477E-1 4.5849E-1 4.88127E-1 5.28713E-1 5.09957E-1 4.90247E-1 4.70999E-1 4.99253E-1 4.74592E-1 5.31488E-1 6.13425E-1 6.24969E-1 5.20529E-1 5.81554E-1 6.58685E-1 6.22552E-1 -9999 -9999 -9999 -9999 -9999 -9999 -9999 -9999 -9999 -9999 -9999 -9999 -9999 -9999 -9999 -9999 -9999 -9999 -9999 -9999 -9999 -9999 -9999 -9999 -9999 -9999 -9999 -9999 -9999 -9999 -9999 -9999 -9999 -9999 -9999 -9999 -9999 -9999 -9999 -9999 -9999 -9999 -9999 -9999 -9999 -9999 -9999 -9999 -9999 -9999 -9999 -9999 -9999 3.06929E-1 3.91571E-1 3.99725E-1 4.21713E-1 4.35628E-1 4.27823E-1 4.35624E-1 5.19784E-1 5.46092E-1 5.0461E-1 5.04148E-1 5.44378E-1 5.46735E-1 5.74085E-1 5.79194E-1 5.51931E-1 -9999 6.53985E-1 6.89741E-1 7.2203E-1 7.21986E-1 7.07379E-1 7.0379E-1 6.90183E-1 6.85035E-1 6.68548E-1 6.63505E-1 6.39227E-1 6.52305E-1 6.30327E-1 6.4811E-1 6.72135E-1 6.78418E-1 7.0316E-1 7.20151E-1 7.27772E-1 7.15014E-1 6.94748E-1 6.48193E-1 6.71147E-1 6.94149E-1 6.73319E-1 6.83042E-1 7.02162E-1 6.99636E-1 6.70982E-1 6.51712E-1 6.54657E-1 6.69754E-1 6.89209E-1 6.80653E-1 6.31366E-1 5.32519E-1 4.31645E-1 3.63262E-1 3.06773E-1 2.53149E-1 2.56376E-1 2.08477E-1 1.84955E-1 1.28232E-1 1.06024E-1 1.18663E-1 8.59318E-2 5.98243E-2 5.13228E-2 5.94224E-2 4.34023E-2 3.19012E-2 3.31536E-2 5.55464E-2 5.56941E-2 5.93687E-2 5.53803E-2 5.27213E-2 4.82106E-2 4.66406E-2 -9999
-9999 -9999 -9999 -9999 4.72515E-1 5.1795E-1 4.84258E-1 4.71618E-1 5.24487E-1 4.9128E-1 4.7202E-1 4.47607E-1 4.5778E-1 4.58036E-1 4.86173E-1 4.94699E-1 4.725E-1 4.68715E-1 4.5907E-1 4.49844E-1 4.73571E-1 4.58258E-1 4.71347E-1 4.61474E-1 4.53744E-1 5.24329E-1 4.55349E-1 5.166E-1 4.92299E-1 4.22951E-1 4.4758E-1 4.49095E-1 4.5872E-1 5.44318E-1 5.65981E-1 5.24461E-1 4.90085E-1 5.67897E-1 5.52042E-1 6.47538E-1 6.3332E-1 6.21786E-1 -9999 -9999 -9999 -9999 -9999 -9999 -9999 -9999 -9999 -9999 -9999 -9999 -9999 -9999 -9999 -9999 -9999 -9999 -9999 -9999 -9999 -9999 -9999 -9999 -9999 -9999 -9999 -9999 -9999 -9999 -9999 -9999 -9999 -9999 -9999 -9999 -9999 -9999 -9999 -9999 -9999 -9999 -9999 -9999 -9999 -9999 -9999 -9999 -9999 3.48427E-1 3.59865E-1 4.07457E-1 4.16334E-1 4.63158E-1 4.44261E-1 4.16102E-1 4.5143E-1 4.91754E-1 5.57804E-1 5.57313E-1 5.43697E-1 5.29536E-1 4.64283E-1 4.88695E-1 4.86779E-1 5.12349E-1 5.71587E-1 5.85977E-1 6.64179E-1 7.03769E-1 7.10128E-1 6.95792E-1 6.90715E-1 6.98957E-1 6.94702E-1 6.85099E-1 6.92453E-1 6.80926E-1 6.45563E-1 6.1077E-1 6.08982E-1 6.56173E-1 6.68246E-1 6.97367E-1 7.12447E-1 6.97327E-1 6.61621E-1 6.37833E-1 6.05414E-1 6.07763E-1 6.42319E-1 6.87785E-1 7.11163E-1 7.3328E-1 7.56514E-1 7.31063E-1 6.78074E-1 6.70031E-1 6.46281E-1 6.27506E-1 6.16524E-1 5.74456E-1 5.05243E-1 3.93634E-1 3.3391E-1 3.11823E-1 2.91665E-1 2.69338E-1 2.45057E-1 1.90406E-1 1.56674E-1 1.56144E-1 1.68015E-1 1.15742E-1 7.46308E-2 6.40197E-2 5.85192E-2 4.20994E-2 3.2462E-2 3.75721E-2 5.07645E-2 5.50879E-2 5.56302E-2 4.71151E-2 2.55451E-2 3.61591E-2 -9999 -9999
-9999 -9999 -9999 -9999 5.67706E-1 5.36915E-1 5.26015E-1 5.14382E-1 5.34655E-1 5.26323E-1 4.69168E-1 4.34411E-1 4.37364E-1 4.53168E-1 4.66677E-1 4.81789E-1 4.81602E-1 4.80764E-1 4.66367E-1 4.62991E-1 4.77728E-1 4.71435E-1 4.6233E-1 4.53464E-1 4.53535E-1 4.34296E-1 5.01709E-1 4.41564E-1 4.33587E-1 4.25671E-1 4.44982E-1 4.60539E-1 4.43675E-1 4.89472E-1 5.70515E-1 5.24882E-1 5.15768E-1 4.68411E-1 5.49114E-1 6.30644E-1 5.71859E-1 5.79388E-1 5.94395E-1 5.92061E-1 5.85306E-1 -9999 -9999 -9999 -9999 -9999 -9999 -9999 -9999 -9999 -9999 -9999 -9999 -9999 -9999 -9999 -9999 -9999 -9999 -9999 -9999 -9999 -9999 -9999 -9999 -9999 -9999 -9999 -9999 -9999 -9999 -9999 -9999 -9999 -9999 -9999 -9999 -9999 -9999 -9999 -9999 -9999 -9999 -9999 -9999 -9999 -9999 -9999 4.20846E-1 4.37726E-1 4.55052E-1 4.75212E-1 4.6474E-1 4.26741E-1 4.78418E-1 5.23544E-1 5.78501E-1 5.70481E-1 5.91673E-1 5.58596E-1 5.21121E-1 4.96098E-1 4.89211E-1 4.91159E-1 4.79832E-1 5.10815E-1 5.82211E-1 6.33707E-1 6.80775E-1 6.6139E-1 6.86147E-1 6.96214E-1 7.05692E-1 6.94672E-1 6.94715E-1 6.91462E-1 6.54581E-1 6.41979E-1 6.12919E-1 6.27546E-1 6.62197E-1 6.99316E-1 7.14877E-1 6.80584E-1 6.37129E-1 6.23746E-1 6.3106E-1 6.04337E-1 5.50208E-1 6.28006E-1 6.82183E-1 7.1688E-1 7.55694E-1 7.40679E-1 6.98174E-1 6.82177E-1 6.56757E-1 6.24352E-1 6.11811E-1 5.77537E-1 4.84322E-1 3.85684E-1 2.99824E-1 2.75852E-1 2.48526E-1 2.34512E-1 1.99321E-1 1.91062E-1 1.9792E-1 2.24914E-1 1.87673E-1 1.446E-1 1.05678E-1 9.00939E-2 7.02165E-2 -9999 -9999 3.2908E-2 3.30722E-2 3.00571E-2 6.2341E-2 5.82819E-2 2.40835E-2 1.94893E-2 3.78785E-2 4.1469E-2
-9999 -9999 -9999 -9999 4.58891E-1 5.20227E-1 5.52717E-1 6.19787E-1 5.35153E-1 5.63332E-1 5.03908E-1 4.49715E-1 4.77474E-1 4.61944E-1 4.69881E-1 4.78056E-1 4.70345E-1 4.66747E-1 4.64278E-1 4.81092E-1 4.79746E-1 4.66207E-1 4.65851E-1 4.64591E-1 5.10006E-1 4.44762E-1 4.63854E-1 4.40491E-1 4.17013E-1 4.36909E-1 4.31214E-1 4.47753E-1 4.26952E-1 4.48153E-1 4.81685E-1 5.55157E-1 5.34023E-1 5.03386E-1 4.81578E-1 5.72724E-1 5.35527E-1 5.30278E-1 5.81617E-1 5.98309E-1 5.43756E-1 -9999 -9999 -9999 -9999 -9999 -9999 -9999 -9999 -9999 -9999 -9999 -9999 -9999 -9999 -9999 6.07705E-1 6.09286E-1 -9999 -9999 -9999 -9999 -9999 -9999 -9999 -9999 -9999 -9999 -9999 -9999 -9999 -9999 -9999 -9999 -9999 -9999 -9999 -9999 -9999 -9999 -9999 -9999 -9999 -9999 -9999 -9999 -9999 -9999 4.94E-1 4.87908E-1 4.72096E-1 4.41798E-1 4.71471E-1 4.72288E-1 4.91537E-1 5.05692E-1 5.44305E-1 5.69863E-1 5.98246E-1 6.03225E-1 6.08551E-1 5.71471E-1 5.39761E-1 5.23133E-1 5.02922E-1 4.84443E-1 4.9732E-1 5.25883E-1 6.3413E-1 6.47746E-1 6.82272E-1 6.98609E-1 6.97782E-1 6.94551E-1 7.06785E-1 6.91106E-1 6.7125E-1 6.32057E-1 6.01882E-1 6.34875E-1 6.67388E-1 7.04806E-1 6.82788E-1 6.55561E-1 6.19811E-1 6.21293E-1 6.32894E-1 5.88082E-1 5.04768E-1 5.37701E-1 6.23191E-1 6.61756E-1 7.00622E-1 7.24309E-1 7.00631E-1 7.03934E-1 6.70514E-1 6.55209E-1 6.32751E-1 5.72475E-1 4.85133E-1 3.87108E-1 2.90053E-1 2.64165E-1 2.16006E-1 1.92531E-1 1.51205E-1 1.68155E-1 1.9464E-1 2.05336E-1 1.4968E-1 1.57853E-1 1.42001E-1 1.28167E-1 7.48927E-2 -9999 -9999 -9999 -9999 3.53451E-2 4.69731E-2 6.26673E-2 2.72754E-2 1.78049E-2 3.01876E-2 -9999
3.3183E-1 3.32756E-1 3.39242E-1 3.03479E-1 3.00691E-1 4.0132E-1 5.23563E-1 6.42039E-1 6.07245E-1 5.91212E-1 5.60598E-1 5.13826E-1 4.81292E-1 4.74306E-1 5.03761E-1 4.90674E-1 4.57203E-1 4.44787E-1 4.42971E-1 4.41259E-1 4.33688E-1 4.23164E-1 4.51482E-1 4.84349E-1 5.19941E-1 4.86696E-1 4.7391E-1 4.66055E-1 4.47128E-1 4.47484E-1 4.69531E-1 4.38078E-1 4.24796E-1 4.31095E-1 4.37582E-1 4.8655E-1 5.08967E-1 4.62773E-1 4.77462E-1 4.97711E-1 5.17972E-1 5.09209E-1 5.42026E-1 5.64106E-1 5.60081E-1 6.02615E-1 -9999 -9999 -9999 -9999 -9999 -9999 -9999 -9999 -9999 -9999 -9999 -9999 5.93236E-1 5.67465E-1 5.92723E-1 6.01687E-1 5.91601E-1 -9999 -9999 -9999 -9999 -9999 -9999 -9999 -9999 -9999 -9999 -9999 -9999 -9999 -9999 -9999 -9999 -9999 -9999 -9999 -9999 -9999 -9999 -9999 -9999 -9999 -9999 -9999 -9999 4.23189E-1 4.48654E-1 4.48005E-1 4.22475E-1 3.78661E-1 3.87783E-1 3.88843E-1 4.3645E-1 4.57697E-1 5.37273E-1 5.54779E-1 5.96993E-1 6.28968E-1 6.33184E-1 6.1388E-1 6.26363E-1 6.19202E-1 5.68543E-1 5.29946E-1 5.17589E-1 5.36313E-1 5.99549E-1 6.29074E-1 6.72348E-1 7.06858E-1 7.08166E-1 7.03133E-1 6.94473E-1 6.93945E-1 6.61931E-1 6.32441E-1 6.26588E-1 6.46798E-1 6.53797E-1 6.79906E-1 6.85461E-1 6.71412E-1 6.481E-1 6.4722E-1 6.42304E-1 6.29454E-1 5.94783E-1 6.07351E-1 6.28308E-1 6.06975E-1 6.59377E-1 6.78367E-1 6.58221E-1 6.50749E-1 6.3189E-1 6.16398E-1 5.86961E-1 5.21367E-1 4.8134E-1 4.12654E-1 3.32244E-1 2.7008E-1 2.0807E-1 1.46741E-1 1.29023E-1 1.34864E-1 1.582E-1 1.57845E-1 1.35942E-1 1.43872E-1 1.64485E-1 1.31572E-1 1.07632E-1 -9999 -9999 -9999 -9999 -9999 3.0007E-2 3.59349E-2 1.90027E-2 -9999 -9999 -9999
3.39362E-1 3.4311E-1 3.17502E-1 3.61702E-1 2.59573E-1 3.32432E-1 4.64852E-1 4.89987E-1 4.91419E-1 6.17477E-1 5.33436E-1 4.9341E-1 5.17566E-1 4.99351E-1 5.26065E-1 5.07645E-1 4.41146E-1 4.63122E-1 4.56497E-1 4.13313E-1 4.5242E-1 4.08342E-1 4.39067E-1 4.66288E-1 4.762E-1 5.07575E-1 5.02774E-1 4.91467E-1 4.67576E-1 4.60558E-1 4.73317E-1 4.53397E-1 4.29375E-1 4.16991E-1 4.5356E-1 4.77226E-1 4.80936E-1 4.75299E-1 4.76238E-1 4.85169E-1 4.76413E-1 4.7844E-1 5.0573E-1 5.62607E-1 6.34929E-1 6.1815E-1 -9999 -9999 -9999 -9999 -9999 -9999 -9999 -9999 -9999 -9999 -9999 -9999 5.8745E-1 5.81779E-1 5.84194E-1 6.27875E-1 6.01574E-1 5.70608E-1 -9999 -9999 -9999 -9999 -9999 -9999 -9999 -9999 -9999 -9999 -9999 -9999 -9999 -9999 -9999 -9999 -9999 -9999 -9999 -9999 -9999 -9999 -9999 -9999 -9999 -9999 -9999 -9999 3.93244E-1 4.08959E-1 4.05888E-1 3.84882E-1 3.9827E-1 3.68529E-1 3.69387E-1 3.97284E-1 4.23158E-1 4.79834E-1 5.80891E-1 6.14173E-1 6.43457E-1 6.52414E-1 6.1814E-1 6.66049E-1 6.39581E-1 6.3471E-1 6.39251E-1 6.30498E-1 6.47804E-1 6.47856E-1 6.57828E-1 6.84991E-1 7.0073E-1 7.03041E-1 6.9877E-1 7.04834E-1 6.75583E-1 6.36462E-1 6.50551E-1 6.59748E-1 6.80575E-1 6.8256E-1 7.03799E-1 6.86593E-1 6.71505E-1 6.64838E-1 6.55561E-1 6.49093E-1 6.51908E-1 6.5046E-1 6.21917E-1 6.07739E-1 6.21029E-1 6.23449E-1 5.89653E-1 4.95767E-1 4.9601E-1 5.30101E-1 4.7736E-1 4.65415E-1 4.72607E-1 4.24472E-1 3.31595E-1 2.67832E-1 1.76812E-1 1.11674E-1 8.75746E-2 1.16499E-1 1.30723E-1 1.31797E-1 1.07731E-1 1.09026E-1 1.52337E-1 1.54689E-1 1.23108E-1 -9999 -9999 -9999 -9999 -9999 -9999 2.38226E-2 -9999 -9999 -9999 -9999
-9999 3.06854E-1 3.16614E-1 3.89396E-1 2.85598E-1 2.8837E-1 3.49802E-1 3.98484E-1 4.63208E-1 5.67642E-1 5.04744E-1 5.22243E-1 4.96246E-1 5.16349E-1 5.25221E-1 5.10355E-1 4.47056E-1 5.0806E-1 4.67015E-1 4.17023E-1 4.53921E-1 4.41878E-1 4.38653E-1 4.62225E-1 4.72734E-1 4.90048E-1 5.01843E-1 5.21508E-1 4.99777E-1 4.85471E-1 4.95406E-1 4.40966E-1 4.44546E-1 4.49367E-1 4.60092E-1 4.65137E-1 4.85181E-1 4.80976E-1 4.76949E-1 4.85312E-1 4.78162E-1 4.84683E-1 4.85669E-1 6.11617E-1 6.59117E-1 6.76439E-1 6.17534E-1 5.9876E-1 6.24752E-1 5.82805E-1 6.42711E-1 -9999 -9999 -9999 -9999 -9999 -9999 -9999 5.6206E-1 5.71303E-1 5.62753E-1 5.94204E-1 5.68761E-1 5.71238E-1 5.92432E-1 5.60087E-1 -9999 -9999 -9999 -9999 -9999 -9999 -9999 -9999 -9999 -9999 -9999 -9999 -9999 -9999 -9999 -9999 -9999 -9999 -9999 -9999 -9999 -9999 -9999 -9999 -9999 -9999 -9999 3.64402E-1 3.42453E-1 3.47911E-1 3.7861E-1 3.7593E-1 3.7253E-1 3.69398E-1 3.67028E-1 3.93483E-1 4.99834E-1 5.37327E-1 6.07312E-1 6.49872E-1 6.29505E-1 6.25039E-1 6.64261E-1 6.59819E-1 6.75581E-1 6.58079E-1 6.36119E-1 6.58524E-1 6.49498E-1 6.72913E-1 6.79858E-1 6.80872E-1 6.90949E-1 6.64425E-1 6.39994E-1 6.63099E-1 6.71226E-1 6.83904E-1 6.81253E-1 7.18345E-1 7.36173E-1 6.9505E-1 6.65005E-1 6.68647E-1 6.72984E-1 6.8607E-1 6.80776E-1 6.9727E-1 6.40656E-1 5.88003E-1 6.3904E-1 6.20074E-1 5.56495E-1 5.03196E-1 4.03724E-1 3.94723E-1 4.23745E-1 4.57465E-1 4.48931E-1 3.78198E-1 2.69814E-1 2.09246E-1 1.39935E-1 1.04074E-1 1.00987E-1 1.6434E-1 1.65799E-1 1.13502E-1 1.24222E-1 1.27131E-1 1.21326E-1 1.0242E-1 7.9261E-2 8.57819E-2 -9999 -9999 -9999 -9999 -9999 -9999 -9999 -9999 -9999 -9999
-9999 3.06062E-1 3.03003E-1 4.16336E-1 3.84222E-1 3.17298E-1 3.28343E-1 4.03843E-1 5.2319E-1 5.93582E-1 5.46616E-1 5.78159E-1 5.46742E-1 5.21209E-1 5.63388E-1 5.0267E-1 4.7813E-1 5.03316E-1 5.02352E-1 4.41992E-1 4.52165E-1 4.41244E-1 4.29794E-1 4.77524E-1 4.71045E-1 4.76028E-1 4.84889E-1 5.03957E-1 4.79565E-1 4.86029E-1 4.96806E-1 4.4815E-1 4.17459E-1 4.24599E-1 4.64117E-1 4.71099E-1 4.6204E-1 4.7424E-1 4.94059E-1 4.9425E-1 4.92596E-1 4.81747E-1 4.95324E-1 5.94332E-1 6.3835E-1 6.43385E-1 6.3179E-1 6.27982E-1 5.97472E-1 6.01214E-1 6.43083E-1 6.49186E-1 6.59815E-1 -9999 -9999 -9999 -9999 -9999 5.60129E-1 5.60382E-1 5.53973E-1 6.02178E-1 5.95773E-1 5.88665E-1 6.17578E-1 5.95694E-1 -9999 -9999 -9999 -9999 -9999 -9999 -9999 -9999 -9999 -9999 -9999 -9999 -9999 -9999 -9999 -9999 -9999 -9999 -9999 -9999 -9999 -9999 -9999 -9999 -9999 -9999 -9999 3.61106E-1 3.53705E-1 3.34877E-1 3.17931E-1 3.0695E-1 3.88453E-1 3.83973E-1 3.75957E-1 3.65715E-1 4.38519E-1 4.86771E-1 5.5521E-1 5.86631E-1 6.04876E-1 6.47744E-1 6.01784E-1 6.15751E-1 6.66375E-1 6.64665E-1 6.40918E-1 6.33683E-1 6.41761E-1 6.5089E-1 6.51628E-1 6.38437E-1 6.41359E-1 6.60544E-1 6.47037E-1 6.47182E-1 6.77685E-1 7.03443E-1 7.10719E-1 7.41671E-1 7.58857E-1 7.15223E-1 6.81062E-1 6.74977E-1 6.78673E-1 6.8485E-1 6.87224E-1 6.84949E-1 6.60924E-1 6.27622E-1 5.78899E-1 5.44234E-1 5.39153E-1 5.14766E-1 4.69769E-1 3.66129E-1 3.43799E-1 3.87088E-1 4.24882E-1 3.73741E-1 2.5963E-1 1.70851E-1 1.22593E-1 8.6157E-2 1.42317E-1 2.20798E-1 1.85461E-1 1.13103E-1 1.0237E-1 1.07827E-1 7.0163E-2 5.7879E-2 6.02623E-2 -9999 4.72067E-2 3.1465E-2 -9999 -9999 -9999 -9999 -9999 -9999 -9999 -9999
-9999 3.05678E-1 3.12062E-1 3.3673E-1 4.59168E-1 4.8697E-1 4.34046E-1 3.55346E-1 4.29397E-1 5.39511E-1 5.7209E-1 5.89917E-1 5.50367E-1 5.70309E-1 5.77472E-1 5.37118E-1 4.78133E-1 5.17366E-1 5.19938E-1 4.55597E-1 4.64607E-1 4.34043E-1 4.54017E-1 4.6695E-1 4.7908E-1 4.80635E-1 4.9136E-1 4.95083E-1 4.90575E-1 4.92442E-1 4.81139E-1 4.50608E-1 4.71993E-1 4.34519E-1 4.66347E-1 4.38777E-1 4.48665E-1 4.67598E-1 4.85404E-1 4.79798E-1 4.81613E-1 4.90128E-1 5.09907E-1 5.51913E-1 5.92487E-1 5.98084E-1 6.14223E-1 6.06797E-1 6.15179E-1 6.29452E-1 6.34535E-1 6.54192E-1 6.84748E-1 6.74149E-1 6.22578E-1 5.88985E-1 -9999 -9999 5.53642E-1 5.68877E-1 5.68678E-1 5.92026E-1 6.00127E-1 6.13292E-1 5.97337E-1 5.86645E-1 5.73194E-1 -9999 -9999 -9999 -9999 -9999 -9999 -9999 -9999 -9999 -9999 -9999 -9999 -9999 -9999 -9999 -9999 -9999 -9999 -9999 -9999 -9999 -9999 -9999 -9999 -9999 -9999 3.33201E-1 3.14238E-1 3.45662E-1 2.79079E-1 2.83347E-1 3.17878E-1 3.75177E-1 3.65457E-1 3.49386E-1 4.15802E-1 4.85831E-1 5.01849E-1 5.50459E-1 5.50024E-1 6.23753E-1 6.31526E-1 5.97541E-1 6.30354E-1 6.08603E-1 6.37701E-1 5.86395E-1 6.34011E-1 6.38689E-1 6.30682E-1 6.30423E-1 6.45286E-1 6.53663E-1 6.63331E-1 6.69535E-1 6.92014E-1 7.07704E-1 7.29789E-1 7.35474E-1 7.3453E-1 7.00856E-1 6.90279E-1 6.86248E-1 6.71349E-1 6.80057E-1 7.23589E-1 6.92515E-1 6.55914E-1 5.47943E-1 4.65456E-1 4.44023E-1 4.99208E-1 5.04188E-1 4.93626E-1 4.44637E-1 3.5871E-1 3.08134E-1 3.09116E-1 2.97542E-1 2.23329E-1 1.63801E-1 1.03439E-1 7.77204E-2 8.90708E-2 1.74412E-1 1.57195E-1 1.09052E-1 1.33989E-1 8.74854E-2 5.59589E-2 4.63116E-2 4.37402E-2 3.62601E-2 2.52706E-2 2.63664E-2 2.92866E-2 -9999 -9999 -9999 -9999 -9999 -9999 -9999
-9999 -9999 3.35862E-1 4.75477E-1 5.08412E-1 4.66487E-1 4.86202E-1 4.84649E-1 5.28168E-1 5.29712E-1 5.45512E-1 5.3516E-1 5.31497E-1 5.32626E-1 5.46376E-1 5.04062E-1 5.61813E-1 5.56634E-1 5.46052E-1 4.94242E-1 4.55369E-1 4.47408E-1 4.60223E-1 4.8185E-1 4.71522E-1 4.81439E-1 4.87263E-1 4.88085E-1 4.87253E-1 4.69333E-1 4.52173E-1 4.54404E-1 4.92528E-1 5.03449E-1 4.74987E-1 4.3468E-1 4.40753E-1 4.55199E-1 4.56373E-1 4.78943E-1 4.90637E-1 4.89084E-1 4.81465E-1 5.48558E-1 6.08647E-1 6.3303E-1 5.9301E-1 5.92016E-1 6.32794E-1 6.30963E-1 6.35019E-1 6.67295E-1 6.85278E-1 6.67027E-1 6.06523E-1 5.82741E-1 6.05832E-1 6.04862E-1 5.7288E-1 5.77768E-1 5.64593E-1 5.60218E-1 5.93585E-1 6.09812E-1 5.50596E-1 5.27894E-1 5.47135E-1 -9999 -9999 -9999 -9999 -9999 4.32041E-1 -9999 -9999 -9999 -9999 -9999 -9999 -9999 -9999 -9999 -9999 -9999 -9999 -9999 -9999 -9999 -9999 -9999 -9999 -9999 -9999 3.18211E-1 2.73749E-1 3.12493E-1 3.27666E-1 2.7579E-1 2.74115E-1 3.1753E-1 3.0829E-1 3.01641E-1 3.25904E-1 4.15203E-1 4.51138E-1 5.05547E-1 5.51638E-1 5.65681E-1 5.2998E-1 5.68521E-1 5.68334E-1 5.71856E-1 5.64652E-1 5.61888E-1 6.22309E-1 6.59014E-1 6.71459E-1 6.67204E-1 6.6437E-1 6.85627E-1 6.81607E-1 6.87099E-1 6.70581E-1 6.78701E-1 6.9324E-1 6.98223E-1 6.86275E-1 6.94585E-1 6.85045E-1 6.86324E-1 6.74685E-1 6.91734E-1 6.90945E-1 6.54587E-1 5.78106E-1 5.05067E-1 5.12475E-1 4.98819E-1 4.98266E-1 4.8409E-1 5.07707E-1 4.43523E-1 3.5666E-1 2.68528E-1 2.24547E-1 2.74165E-1 2.02783E-1 1.36698E-1 9.47468E-2 9.9683E-2 1.11711E-1 1.7231E-1 1.82836E-1 1.74899E-1 1.5536E-1 1.08592E-1 7.85337E-2 7.78492E-2 4.27419E-2 2.54777E-2 2.86183E-2 3.80444E-2 2.9049E-2 -9999 -9999 -9999 -9999 -9999 -9999 -9999
-9999 -9999 2.90261E-1 3.21332E-1 3.58119E-1 4.92916E-1 3.85328E-1 4.21268E-1 4.52825E-1 3.14345E-1 3.10505E-1 4.71602E-1 5.48275E-1 5.41265E-1 5.4906E-1 5.24444E-1 5.89055E-1 5.75044E-1 5.0362E-1 4.51149E-1 4.39818E-1 4.16353E-1 4.47495E-1 4.74492E-1 4.82047E-1 4.86149E-1 4.81042E-1 4.71529E-1 4.49875E-1 4.37075E-1 4.40023E-1 4.59936E-1 4.66782E-1 4.7314E-1 5.0143E-1 4.61384E-1 4.51652E-1 4.71578E-1 4.68867E-1 4.37816E-1 4.59948E-1 4.54952E-1 4.60974E-1 4.88722E-1 5.61597E-1 5.79702E-1 5.88119E-1 6.01077E-1 6.29591E-1 6.22021E-1 6.32204E-1 6.4651E-1 6.71363E-1 6.32741E-1 6.05848E-1 5.56649E-1 5.9117E-1 6.06271E-1 5.93118E-1 5.51753E-1 5.82469E-1 5.39712E-1 5.60884E-1 5.45041E-1 5.23541E-1 5.22205E-1 -9999 -9999 -9999 4.84884E-1 4.63471E-1 4.41925E-1 4.2411E-1 4.26347E-1 4.08759E-1 -9999 -9999 -9999 -9999 -9999 -9999 -9999 -9999 -9999 -9999 -9999 -9999 -9999 -9999 -9999 -9999 -9999 3.25269E-1 2.99761E-1 2.84107E-1 2.98672E-1 3.00779E-1 2.92161E-1 2.60693E-1 3.01827E-1 3.21101E-1 3.12512E-1 3.65003E-1 3.93524E-1 3.91101E-1 4.19804E-1 4.51126E-1 4.51144E-1 4.50584E-1 4.35884E-1 4.9884E-1 5.58957E-1 5.71808E-1 5.75006E-1 5.72134E-1 6.44026E-1 6.86973E-1 6.85235E-1 6.83564E-1 6.85408E-1 6.97592E-1 6.70538E-1 6.28465E-1 6.08539E-1 6.22344E-1 6.4008E-1 6.46437E-1 6.69849E-1 6.92677E-1 7.14321E-1 7.10618E-1 6.7916E-1 5.87065E-1 5.81058E-1 5.89015E-1 5.80516E-1 5.36987E-1 4.86723E-1 4.27245E-1 4.17949E-1 3.94048E-1 3.13529E-1 2.34125E-1 2.13006E-1 2.11986E-1 2.737E-1 2.04988E-1 1.09177E-1 6.95552E-2 8.87915E-2 1.39343E-1 1.72733E-1 1.63221E-1 1.83275E-1 2.08851E-1 1.79627E-1 1.45782E-1 5.64972E-2 2.9457E-2 2.30685E-2 2.7913E-2 5.61051E-2 5.21477E-2 -9999 -9999 -9999 -9999 -9999 -9999 -9999
-9999 -9999 -9999 3.06352E-1 3.37983E-1 3.39314E-1 3.51097E-1 3.5426E-1 2.96987E-1 2.07742E-1 3.64563E-1 4.47968E-1 4.7258E-1 4.29021E-1 3.97069E-1 5.0557E-1 4.99891E-1 4.37084E-1 4.46408E-1 4.43642E-1 4.33753E-1 4.63262E-1 4.4118E-1 4.69633E-1 4.97164E-1 4.81977E-1 4.8375E-1 4.69718E-1 4.4395E-1 4.51034E-1 4.3174E-1 4.57534E-1 4.3709E-1 4.48622E-1 4.74075E-1 4.30827E-1 4.86106E-1 4.93013E-1 4.7809E-1 4.96234E-1 4.63923E-1 4.37485E-1 4.48164E-1 4.63831E-1 5.22501E-1 5.83085E-1 5.89802E-1 5.74151E-1 5.97287E-1 6.28211E-1 5.99196E-1 6.05247E-1 6.30452E-1 6.20771E-1 6.01573E-1 5.85503E-1 5.68911E-1 5.9785E-1 5.76029E-1 5.38996E-1 5.46943E-1 5.33561E-1 5.309E-1 5.55476E-1 5.08432E-1 5.16661E-1 -9999 -9999 -9999 4.45755E-1 4.65379E-1 4.53386E-1 4.34628E-1 3.78725E-1 3.61979E-1 3.86784E-1 -9999 -9999 -9999 -9999 -9999 3.44554E-1 -9999 -9999 -9999 -9999 -9999 -9999 3.07085E-1 2.90398E-1 3.05782E-1 3.14214E-1 3.13746E-1 2.76958E-1 2.88219E-1 3.08037E-1 3.1009E-1 2.94205E-1 2.81634E-1 2.84939E-1 3.0698E-1 3.25827E-1 3.60892E-1 3.36096E-1 3.3844E-1 3.85547E-1 4.16441E-1 4.16385E-1 4.35481E-1 4.312E-1 4.55433E-1 5.48024E-1 5.63415E-1 6.02947E-1 5.5907E-1 6.29676E-1 6.787E-1 6.96299E-1 7.11856E-1 7.03124E-1 6.9892E-1 6.68133E-1 6.15437E-1 5.94966E-1 6.10102E-1 6.05645E-1 6.3739E-1 6.85707E-1 7.13857E-1 7.27836E-1 7.00371E-1 5.99495E-1 5.57909E-1 5.71424E-1 5.6596E-1 5.5487E-1 5.16272E-1 4.63565E-1 3.70665E-1 3.19578E-1 3.59446E-1 3.04578E-1 2.10015E-1 1.3041E-1 1.44754E-1 2.33289E-1 2.14466E-1 1.01341E-1 6.38708E-2 1.19233E-1 1.66321E-1 1.5646E-1 1.30525E-1 1.21072E-1 1.27694E-1 1.55218E-1 1.77373E-1 1.15653E-1 3.91594E-2 2.1373E-2 1.71249E-2 2.15705E-2 3.71955E-2 3.46156E-2 -9999 -9999 -9999 -9999 -9999 -9999
-9999 -9999 -9999 -9999 -9999 -9999 3.04749E-1 2.97271E-1 2.7172E-1 2.17705E-1 3.51157E-1 2.9713E-1 3.47833E-1 2.40143E-1 2.79678E-1 2.68895E-1 3.65902E-1 3.15588E-1 3.33249E-1 3.71732E-1 4.44899E-1 4.98776E-1 4.55903E-1 4.59204E-1 4.85422E-1 4.90975E-1 5.00493E-1 4.67651E-1 4.63812E-1 4.82143E-1 4.56283E-1 4.27945E-1 4.53997E-1 4.79368E-1 4.46165E-1 4.39436E-1 4.35311E-1 4.38305E-1 4.31509E-1 4.40133E-1 5.0818E-1 4.38266E-1 4.56663E-1 4.51226E-1 5.1149E-1 5.33968E-1 5.81214E-1 5.92809E-1 5.69711E-1 5.75165E-1 5.73306E-1 5.79481E-1 6.0608E-1 6.28573E-1 6.15343E-1 6.01093E-1 5.63612E-1 5.35627E-1 5.52068E-1 5.55036E-1 5.66624E-1 5.35259E-1 5.41853E-1 5.69804E-1 5.38316E-1 5.01824E-1 5.03164E-1 4.87883E-1 4.73615E-1 4.68075E-1 4.88113E-1 4.55137E-1 4.10056E-1 3.92385E-1 3.71417E-1 3.58211E-1 -9999 -9999 -9999 3.7393E-1 3.44929E-1 3.33842E-1 3.22261E-1 3.59524E-1 3.55793E-1 3.29515E-1 3.04135E-1 3.05145E-1 2.91117E-1 2.91627E-1 2.62176E-1 2.63155E-1 2.79671E-1 2.92003E-1 2.8651E-1 3.00691E-1 3.20921E-1 3.41221E-1 3.22363E-1 3.27473E-1 3.14649E-1 3.18523E-1 3.00294E-1 3.13396E-1 3.54877E-1 3.78665E-1 3.37954E-1 3.56679E-1 4.07007E-1 4.4945E-1 4.87814E-1 5.38515E-1 5.92871E-1 5.94225E-1 5.69544E-1 6.25222E-1 6.77601E-1 7.1209E-1 7.33059E-1 7.15418E-1 6.98356E-1 6.57674E-1 6.39075E-1 6.22216E-1 6.07911E-1 6.08588E-1 6.65691E-1 7.05788E-1 7.0866E-1 6.28392E-1 5.34105E-1 5.11487E-1 5.35086E-1 4.80962E-1 4.98868E-1 5.22282E-1 5.39502E-1 4.34986E-1 3.93126E-1 3.30197E-1 3.99018E-1 3.89063E-1 2.44104E-1 1.59227E-1 1.08509E-1 1.54548E-1 1.67874E-1 6.87729E-2 5.45117E-2 9.51455E-2 1.50571E-1 1.50461E-1 1.32223E-1 9.66795E-2 1.11546E-1 1.29839E-1 -9999 -9999 -9999 -9999 -9999 1.49104E-2 2.19594E-2 3.73493E-2 -9999 -9999 -9999 -9999 -9999 -9999
-9999 -9999 -9999 -9999 -9999 -9999 -9999 2.56465E-1 2.31131E-1 2.51141E-1 3.25171E-1 3.44225E-1 3.68414E-1 3.30094E-1 3.84395E-1 3.0292E-1 3.04761E-1 2.90019E-1 2.66309E-1 3.66345E-1 4.2052E-1 4.54202E-1 4.41043E-1 4.26084E-1 4.51234E-1 4.85927E-1 4.65212E-1 4.60095E-1 4.59032E-1 4.98047E-1 4.91199E-1 4.86359E-1 4.93613E-1 4.99139E-1 4.54587E-1 4.28119E-1 4.27001E-1 4.37603E-1 4.39307E-1 4.51025E-1 4.3851E-1 4.33131E-1 4.40768E-1 4.39304E-1 4.51353E-1 4.80703E-1 5.1748E-1 5.6939E-1 5.64752E-1 5.39517E-1 5.36772E-1 5.59264E-1 5.58686E-1 6.04548E-1 5.94346E-1 5.65699E-1 5.30789E-1 5.37033E-1 4.9884E-1 5.27828E-1 5.39473E-1 5.68105E-1 5.52322E-1 5.48585E-1 5.20408E-1 5.20492E-1 5.38714E-1 5.38399E-1 5.2211E-1 5.1724E-1 4.81979E-1 4.45197E-1 4.13785E-1 4.03172E-1 3.53627E-1 3.21373E-1 3.18341E-1 -9999 -9999 3.37061E-1 3.43138E-1 3.17183E-1 3.33809E-1 3.37577E-1 3.51565E-1 4.10397E-1 3.96347E-1 3.38737E-1 3.22875E-1 3.41145E-1 3.32254E-1 3.19049E-1 2.64548E-1 2.59735E-1 2.58079E-1 2.75227E-1 2.56401E-1 2.76176E-1 2.81117E-1 2.98471E-1 2.95751E-1 2.84754E-1 2.97388E-1 3.28796E-1 3.30525E-1 3.45515E-1 3.33251E-1 3.45816E-1 3.78204E-1 4.42199E-1 4.68235E-1 4.97044E-1 5.86571E-1 6.03822E-1 5.99657E-1 6.11553E-1 6.68878E-1 6.89283E-1 7.08499E-1 7.15947E-1 6.94645E-1 6.71703E-1 6.58139E-1 6.52968E-1 6.49156E-1 6.6458E-1 6.85967E-1 6.90367E-1 5.86863E-1 4.26335E-1 3.38465E-1 3.3892E-1 4.25422E-1 4.48169E-1 4.32067E-1 4.33666E-1 3.89502E-1 3.39991E-1 3.05565E-1 3.09752E-1 3.44034E-1 3.02294E-1 1.99449E-1 1.4722E-1 8.9629E-2 8.51578E-2 8.94437E-2 5.74105E-2 4.33269E-2 5.92921E-2 9.89545E-2 1.08774E-1 8.79992E-2 9.23571E-2 1.50756E-1 1.03385E-1 -9999 -9999 -9999 -9999 -9999 -9999 2.52113E-2 3.03429E-2 -9999 -9999 -9999 -9999 -9999 -9999
-9999 -9999 -9999 -9999 -9999 -9999 -9999 -9999 -9999 -9999 3.50585E-1 4.00367E-1 3.98134E-1 3.54789E-1 3.49229E-1 3.10984E-1 3.04664E-1 3.10867E-1 3.28106E-1 3.49988E-1 3.94232E-1 4.28014E-1 4.55783E-1 4.1443E-1 4.22501E-1 4.41355E-1 4.44719E-1 4.50328E-1 4.58018E-1 4.93839E-1 5.4325E-1 5.08527E-1 4.92459E-1 4.89713E-1 4.90821E-1 4.28856E-1 4.48333E-1 4.91577E-1 4.61277E-1 4.54811E-1 4.41809E-1 4.31936E-1 4.50813E-1 4.3311E-1 4.80347E-1 5.02178E-1 4.87123E-1 5.27789E-1 5.66495E-1 5.37349E-1 5.19258E-1 5.323E-1 5.18565E-1 5.56103E-1 5.81558E-1 5.38363E-1 5.49613E-1 5.43919E-1 5.15558E-1 4.84631E-1 5.26507E-1 5.1112E-1 5.08851E-1 4.99248E-1 4.87513E-1 4.85835E-1 5.07196E-1 5.19616E-1 5.21805E-1 4.97061E-1 5.10278E-1 5.02291E-1 4.86529E-1 4.42438E-1 3.80052E-1 3.35197E-1 3.18933E-1 3.00817E-1 3.41237E-1 -9999 3.62983E-1 3.41612E-1 3.51491E-1 3.43253E-1 3.22069E-1 3.62079E-1 4.12255E-1 4.17216E-1 4.18463E-1 3.87696E-1 4.04328E-1 4.11277E-1 3.6204E-1 2.71062E-1 2.59985E-1 2.61993E-1 2.46451E-1 2.5979E-1 2.42606E-1 2.49874E-1 2.69124E-1 2.64932E-1 2.94354E-1 3.13966E-1 3.39535E-1 3.53548E-1 3.86118E-1 4.12222E-1 4.39868E-1 4.45352E-1 4.77887E-1 5.17698E-1 5.78891E-1 6.27379E-1 6.46803E-1 6.48996E-1 6.54182E-1 6.57559E-1 6.77975E-1 6.83972E-1 6.46874E-1 6.8618E-1 6.86978E-1 6.74878E-1 7.04607E-1 6.99357E-1 6.71697E-1 5.53645E-1 3.71619E-1 3.28042E-1 3.07455E-1 2.97329E-1 3.35142E-1 3.99852E-1 3.5051E-1 2.63777E-1 2.2254E-1 2.10611E-1 2.05784E-1 2.07684E-1 1.82744E-1 1.96202E-1 1.02468E-1 1.16955E-1 7.25728E-2 5.9183E-2 6.36185E-2 5.69485E-2 4.49875E-2 4.42089E-2 5.42863E-2 6.63379E-2 6.51482E-2 1.07073E-1 1.39654E-1 1.15519E-1 5.49592E-2 -9999 -9999 -9999 -9999 -9999 -9999 2.26627E-2 -9999 -9999 -9999 -9999 -9999 -9999
-9999 -9999 -9999 -9999 -9999 -9999 -9999 -9999 -9999 -9999 -9999 -9999 -9999 -9999 4.40191E-1 4.3165E-1 3.83768E-1 3.48197E-1 4.59615E-1 4.62657E-1 4.03724E-1 4.26059E-1 4.3797E-1 4.151E-1 4.19144E-1 4.16903E-1 4.32823E-1 4.28101E-1 4.5483E-1 4.48476E-1 5.11249E-1 5.32093E-1 4.9076E-1 4.62378E-1 4.91853E-1 4.76077E-1 4.25218E-1 4.28648E-1 4.44875E-1 4.71579E-1 4.56426E-1 4.51815E-1 4.40305E-1 4.49698E-1 5.22061E-1 5.1786E-1 4.8289E-1 5.17563E-1 5.41406E-1 5.60129E-1 5.36939E-1 5.1557E-1 5.09881E-1 5.42875E-1 5.4359E-1 5.45534E-1 5.43128E-1 5.28282E-1 4.96282E-1 4.46743E-1 4.85892E-1 5.00993E-1 4.89275E-1 4.91171E-1 5.0182E-1 4.97874E-1 5.07887E-1 4.86238E-1 4.78619E-1 5.07325E-1 4.68869E-1 4.59009E-1 4.44863E-1 4.61467E-1 4.35733E-1 4.08151E-1 3.49377E-1 3.17349E-1 3.05541E-1 2.83225E-1 3.08244E-1 3.37645E-1 3.62885E-1 3.3618E-1 3.07428E-1 3.38483E-1 3.99069E-1 4.41847E-1 4.32654E-1 4.39298E-1 4.4628E-1 4.40841E-1 4.23394E-1 3.46609E-1 2.99571E-1 2.62263E-1 2.50221E-1 2.56896E-1 2.69648E-1 2.70855E-1 2.53353E-1 2.74413E-1 2.72931E-1 3.09026E-1 3.22011E-1 3.03943E-1 3.43062E-1 4.09156E-1 4.50937E-1 4.75209E-1 5.05609E-1 5.3751E-1 5.83246E-1 6.04391E-1 5.89004E-1 6.22041E-1 6.55726E-1 6.02722E-1 6.53925E-1 6.71366E-1 6.53543E-1 6.96768E-1 6.49499E-1 6.90452E-1 7.1004E-1 6.82107E-1 6.28947E-1 4.32024E-1 3.19255E-1 3.25426E-1 2.82518E-1 3.04131E-1 3.85698E-1 3.97738E-1 3.77763E-1 3.0992E-1 2.18081E-1 1.22968E-1 9.50151E-2 9.99288E-2 9.84155E-2 9.70561E-2 7.5068E-2 8.73709E-2 6.66866E-2 6.00604E-2 5.96388E-2 5.47362E-2 5.47117E-2 4.8764E-2 4.27384E-2 4.36448E-2 6.0528E-2 7.70378E-2 9.42494E-2 1.45025E-1 6.767E-2 -9999 -9999 -9999 -9999 -9999 9.11971E-3 -9999 -9999 -9999 -9999 -9999 -9999 -9999
-9999 -9999 -9999 -9999 -9999 -9999 -9999 -9999 -9999 -9999 -9999 -9999 -9999 -9999 -9999 -9999 3.30577E-1 3.5667E-1 3.32016E-1 3.69952E-1 4.16577E-1 3.79758E-1 4.68183E-1 4.51598E-1 4.54877E-1 4.53089E-1 4.57397E-1 4.30961E-1 4.12476E-1 4.36541E-1 4.8376E-1 4.7923E-1 4.59356E-1 4.5081E-1 4.99395E-1 4.50309E-1 4.40322E-1 4.35911E-1 4.43968E-1 4.54722E-1 4.76015E-1 4.60284E-1 4.53113E-1 4.40667E-1 5.27715E-1 5.43978E-1 4.8404E-1 4.85999E-1 5.21101E-1 5.42789E-1 5.4782E-1 5.04042E-1 5.29188E-1 5.24964E-1 5.28851E-1 5.01297E-1 5.49879E-1 5.11357E-1 4.45207E-1 4.53792E-1 4.25174E-1 4.64009E-1 4.78794E-1 4.67769E-1 4.76881E-1 4.99274E-1 5.123E-1 4.88562E-1 4.57355E-1 4.45654E-1 4.58895E-1 4.76969E-1 4.50484E-1 4.60739E-1 4.53362E-1 4.56663E-1 3.9454E-1 3.38394E-1 3.54111E-1 3.06514E-1 2.7639E-1 2.64411E-1 2.95423E-1 3.39078E-1 3.42127E-1 3.08266E-1 3.51988E-1 4.17088E-1 4.21536E-1 4.38559E-1 4.63808E-1 4.52943E-1 4.31608E-1 3.80482E-1 3.40312E-1 2.88475E-1 2.4533E-1 2.53062E-1 2.45891E-1 2.10983E-1 2.20756E-1 1.87282E-1 2.18822E-1 2.96729E-1 3.29841E-1 3.16E-1 3.71291E-1 3.97918E-1 4.21671E-1 4.8332E-1 4.68901E-1 4.81779E-1 5.07473E-1 5.80225E-1 6.23001E-1 6.19517E-1 6.47343E-1 6.66662E-1 6.31263E-1 6.9944E-1 6.58807E-1 6.72556E-1 6.44765E-1 6.60693E-1 6.95726E-1 6.63312E-1 6.18018E-1 4.51716E-1 3.55551E-1 3.33177E-1 3.81443E-1 3.2422E-1 2.85485E-1 3.31975E-1 3.2E-1 2.74759E-1 2.74947E-1 1.92001E-1 8.50735E-2 7.01526E-2 7.03995E-2 7.26665E-2 5.47711E-2 5.16216E-2 5.85476E-2 6.2071E-2 5.41072E-2 5.5437E-2 5.00093E-2 4.71202E-2 4.78326E-2 3.01002E-2 4.01951E-2 6.31953E-2 1.36368E-1 1.33961E-1 6.18449E-2 4.15314E-2 -9999 -9999 -9999 -9999 -9999 -9999 -9999 -9999 -9999 -9999 -9999 -9999
-9999 -9999 -9999 -9999 -9999 -9999 -9999 -9999 -9999 -9999 -9999 -9999 -9999 -9999 -9999 -9999 -9999 -9999 2.68452E-1 2.77807E-1 2.98129E-1 3.33861E-1 3.88222E-1 4.14447E-1 4.34066E-1 4.48011E-1 4.5355E-1 4.54775E-1 4.47635E-1 4.19052E-1 4.35169E-1 4.59241E-1 4.52468E-1 4.68398E-1 4.30574E-1 4.32314E-1 4.27334E-1 4.31922E-1 4.48849E-1 4.4957E-1 4.30249E-1 4.59324E-1 4.32536E-1 4.24676E-1 4.23974E-1 4.71578E-1 5.31865E-1 5.03007E-1 5.10813E-1 5.45481E-1 5.28547E-1 5.20084E-1 5.32748E-1 5.47436E-1 5.10112E-1 4.7711E-1 5.36075E-1 4.58529E-1 4.88593E-1 4.88304E-1 4.21373E-1 4.40942E-1 4.56776E-1 4.60906E-1 4.85869E-1 4.9757E-1 4.98835E-1 5.04629E-1 4.46448E-1 4.62078E-1 4.81304E-1 4.68739E-1 4.52556E-1 4.64895E-1 4.34941E-1 4.51063E-1 4.27282E-1 3.7327E-1 3.17729E-1 3.00124E-1 2.61675E-1 2.41147E-1 2.47712E-1 2.97765E-1 3.06732E-1 3.03841E-1 2.93153E-1 3.45169E-1 4.32693E-1 4.47287E-1 4.56922E-1 4.52593E-1 4.25215E-1 4.10608E-1 3.7287E-1 3.11913E-1 2.74629E-1 2.53676E-1 2.02632E-1 1.49564E-1 1.66602E-1 1.33985E-1 1.41624E-1 2.58413E-1 3.29113E-1 3.58784E-1 3.71048E-1 4.21446E-1 4.3699E-1 4.33038E-1 3.72577E-1 3.80599E-1 4.94292E-1 4.90469E-1 5.943E-1 6.20899E-1 6.39491E-1 6.69267E-1 6.39932E-1 6.6388E-1 6.6109E-1 6.30798E-1 6.23611E-1 6.44079E-1 6.50472E-1 6.18328E-1 5.34913E-1 4.32751E-1 4.13887E-1 3.51982E-1 2.75011E-1 2.91478E-1 3.12351E-1 2.85744E-1 2.1555E-1 2.34945E-1 2.6164E-1 1.62949E-1 7.89561E-2 6.03013E-2 5.96956E-2 7.80261E-2 4.88833E-2 3.74821E-2 4.52168E-2 5.1421E-2 5.31054E-2 5.27591E-2 2.85307E-2 2.54367E-2 2.56734E-2 2.95192E-2 2.89223E-2 5.77718E-2 8.81187E-2 6.94957E-2 2.92954E-2 -9999 -9999 -9999 -9999 -9999 -9999 -9999 -9999 -9999 -9999 -9999 -9999 -9999
-9999 -9999 -9999 -9999 -9999 -9999 -9999 -9999 -9999 -9999 -9999 -9999 -9999 -9999 -9999 -9999 -9999 -9999 -9999 -9999 1.79946E-1 2.46696E-1 3.28048E-1 3.55416E-1 4.02555E-1 4.20948E-1 4.44668E-1 4.48203E-1 4.56012E-1 4.44986E-1 4.44427E-1 4.40723E-1 4.38904E-1 4.63024E-1 4.50774E-1 4.26028E-1 4.28049E-1 4.42842E-1 4.15237E-1 4.18065E-1 4.18926E-1 4.22399E-1 4.11918E-1 4.41109E-1 4.18229E-1 4.24934E-1 4.58633E-1 4.75034E-1 4.69983E-1 5.0258E-1 5.02402E-1 5.25662E-1 5.31476E-1 5.28361E-1 5.38117E-1 5.18418E-1 4.87309E-1 4.52593E-1 4.72637E-1 4.6783E-1 4.33991E-1 4.39059E-1 4.39586E-1 4.76206E-1 4.82428E-1 4.77915E-1 4.91856E-1 4.8388E-1 4.76481E-1 5.07955E-1 5.18632E-1 4.97906E-1 4.79712E-1 4.81417E-1 4.23614E-1 4.23444E-1 4.36571E-1 3.7953E-1 3.17545E-1 2.55231E-1 2.39157E-1 2.52542E-1 2.56972E-1 2.78998E-1 3.11808E-1 2.90516E-1 2.76452E-1 3.16462E-1 3.9209E-1 4.26424E-1 4.42363E-1 4.31065E-1 4.44786E-1 4.09414E-1 4.21384E-1 3.94902E-1 3.43842E-1 3.08181E-1 2.61699E-1 1.69814E-1 1.58472E-1 1.47818E-1 1.92615E-1 2.51683E-1 3.0917E-1 3.25513E-1 3.31048E-1 3.61391E-1 3.3526E-1 3.15078E-1 2.86507E-1 3.13574E-1 3.93938E-1 4.3459E-1 4.79947E-1 4.94695E-1 5.4046E-1 5.79188E-1 5.81764E-1 6.12468E-1 5.92482E-1 5.56708E-1 5.96955E-1 6.4253E-1 6.0586E-1 5.49228E-1 4.38207E-1 3.30254E-1 2.7306E-1 2.58979E-1 3.13211E-1 2.75216E-1 2.78818E-1 3.244E-1 2.05455E-1 1.9501E-1 1.78046E-1 1.0638E-1 5.70354E-2 6.36475E-2 6.36042E-2 7.13964E-2 5.79433E-2 3.87726E-2 4.82407E-2 5.07626E-2 3.8724E-2 2.80482E-2 2.14374E-2 2.32858E-2 2.25154E-2 2.71135E-2 3.51277E-2 5.89205E-2 3.26513E-2 3.5944E-2 2.01661E-2 -9999 -9999 -9999 -9999 -9999 -9999 -9999 -9999 -9999 -9999 -9999 -9999 -9999
-9999 -9999 -9999 -9999 -9999 -9999 -9999 -9999 -9999 -9999 -9999 -9999 -9999 -9999 -9999 -9999 -9999 -9999 -9999 -9999 -9999 1.87782E-1 2.6807E-1 3.31556E-1 3.75304E-1 3.68909E-1 3.94045E-1 4.34605E-1 4.46009E-1 4.35075E-1 4.44129E-1 4.52331E-1 4.3907E-1 4.5295E-1 4.20087E-1 4.1199E-1 4.07832E-1 4.03122E-1 3.84221E-1 4.00808E-1 4.12009E-1 4.10919E-1 4.1631E-1 3.95623E-1 4.05779E-1 4.26036E-1 4.31175E-1 4.71264E-1 4.68281E-1 4.78977E-1 4.86038E-1 5.05405E-1 4.9303E-1 5.14527E-1 5.47021E-1 5.31016E-1 5.18315E-1 5.08487E-1 4.96564E-1 4.62005E-1 4.2974E-1 4.50305E-1 4.52723E-1 4.7046E-1 4.66966E-1 4.89522E-1 5.04864E-1 5.06646E-1 5.23566E-1 5.57086E-1 5.38363E-1 5.31792E-1 5.43237E-1 4.98402E-1 4.50005E-1 4.43656E-1 4.09643E-1 4.08028E-1 3.5475E-1 3.11973E-1 2.44165E-1 2.20425E-1 2.36899E-1 2.50357E-1 2.5569E-1 2.55532E-1 2.72801E-1 2.94165E-1 3.24008E-1 3.72584E-1 4.39672E-1 4.31276E-1 4.45139E-1 4.43856E-1 4.32171E-1 4.23266E-1 3.96113E-1 3.93204E-1 3.53468E-1 2.97615E-1 2.66169E-1 2.36324E-1 2.16153E-1 2.07321E-1 3.05474E-1 3.04248E-1 3.03054E-1 3.06545E-1 3.28352E-1 2.93568E-1 2.90126E-1 2.59991E-1 3.04627E-1 3.33724E-1 4.2715E-1 4.62116E-1 4.9723E-1 5.28272E-1 5.11243E-1 5.18488E-1 5.49007E-1 5.46493E-1 5.70001E-1 5.88869E-1 5.34343E-1 5.40838E-1 4.51332E-1 2.94082E-1 2.33554E-1 2.396E-1 1.9712E-1 2.06377E-1 2.05333E-1 2.82053E-1 3.19426E-1 2.67022E-1 1.68089E-1 1.31818E-1 7.51006E-2 9.20032E-2 1.57558E-1 1.26809E-1 6.39575E-2 3.92327E-2 4.88292E-2 5.59946E-2 4.22675E-2 2.84015E-2 1.88188E-2 1.82145E-2 1.44165E-2 1.42059E-2 1.9142E-2 4.48829E-2 3.35235E-2 4.09728E-2 2.41696E-2 1.50307E-2 -9999 -9999 -9999 -9999 -9999 -9999 -9999 -9999 -9999 -9999 -9999 -9999
-9999 -9999 -9999 -9999 -9999 -9999 -9999 -9999 -9999 -9999 -9999 -9999 -9999 -9999 -9999 -9999 -9999 -9999 -9999 -9999 -9999 2.01513E-1 2.38512E-1 2.99217E-1 3.00974E-1 3.29644E-1 3.49322E-1 3.58418E-1 3.7445E-1 3.98338E-1 4.30055E-1 4.5274E-1 4.59936E-1 4.57332E-1 4.25896E-1 4.0088E-1 3.93503E-1 3.51612E-1 3.94659E-1 3.71555E-1 3.47103E-1 3.7237E-1 3.82172E-1 4.09883E-1 3.98824E-1 3.88006E-1 3.91262E-1 4.48919E-1 4.71355E-1 4.55739E-1 4.34306E-1 4.77949E-1 4.72444E-1 4.76828E-1 5.31109E-1 5.45931E-1 5.34835E-1 5.26438E-1 5.03901E-1 4.99379E-1 4.83813E-1 4.8026E-1 4.60926E-1 4.64995E-1 4.77231E-1 4.86236E-1 5.04162E-1 4.98754E-1 4.94429E-1 5.04236E-1 5.11331E-1 5.29552E-1 5.46857E-1 5.24864E-1 4.66083E-1 4.33677E-1 4.07268E-1 4.12986E-1 3.8215E-1 3.63163E-1 2.83471E-1 2.40556E-1 1.82176E-1 1.78644E-1 1.92341E-1 2.12055E-1 2.51991E-1 2.54941E-1 2.80835E-1 3.11429E-1 4.2404E-1 4.43569E-1 4.23087E-1 4.2707E-1 4.4083E-1 4.48945E-1 4.30782E-1 4.10386E-1 3.77041E-1 3.16631E-1 2.57405E-1 2.59588E-1 2.30146E-1 2.40702E-1 2.50146E-1 2.50017E-1 2.57253E-1 2.53972E-1 2.51256E-1 2.34416E-1 2.98732E-1 2.98136E-1 2.84101E-1 2.96611E-1 3.46093E-1 3.46678E-1 3.47811E-1 3.94475E-1 5.11676E-1 4.9085E-1 4.8253E-1 4.85531E-1 4.89517E-1 5.38955E-1 4.88246E-1 4.49931E-1 4.37362E-1 2.81121E-1 2.08377E-1 1.6623E-1 1.7589E-1 1.4811E-1 1.83489E-1 2.18945E-1 2.34311E-1 2.30221E-1 1.22525E-1 8.8404E-2 7.22424E-2 1.17201E-1 1.19512E-1 1.11819E-1 5.78074E-2 4.57622E-2 6.52074E-2 7.96435E-2 5.9642E-2 3.93886E-2 2.52406E-2 2.1062E-2 1.97273E-2 1.88426E-2 1.56091E-2 2.36019E-2 3.1964E-2 2.82068E-2 1.48914E-2 1.18269E-2 1.13814E-2 1.15454E-2 -9999 -9999 -9999 -9999 1.59781E-2 -9999 -9999 -9999 -9999 -9999
-9999 -9999 -9999 -9999 -9999 -9999 -9999 -9999 -9999 -9999 -9999 -9999 -9999 -9999 -9999 -9999 -9999 -9999 -9999 -9999 -9999 1.56E-1 2.16966E-1 2.29E-1 2.25967E-1 2.58513E-1 3.0292E-1 3.679E-1 3.8143E-1 3.71093E-1 3.58613E-1 4.14215E-1 4.40506E-1 4.55348E-1 4.32013E-1 3.87282E-1 3.72776E-1 3.73014E-1 3.96383E-1 3.49479E-1 3.73957E-1 4.12279E-1 4.21852E-1 4.63309E-1 4.15069E-1 3.63875E-1 4.3616E-1 3.92033E-1 4.47E-1 4.67987E-1 4.14461E-1 4.45426E-1 4.30305E-1 4.51123E-1 4.60865E-1 4.96476E-1 5.29609E-1 5.11224E-1 5.1837E-1 5.11357E-1 4.96605E-1 4.7565E-1 4.66777E-1 4.47381E-1 4.50574E-1 4.83608E-1 4.60875E-1 4.96874E-1 4.9055E-1 4.87503E-1 4.92732E-1 5.04403E-1 4.95821E-1 5.04692E-1 4.63311E-1 4.31833E-1 3.84032E-1 3.80037E-1 4.02604E-1 3.84089E-1 3.1888E-1 2.63879E-1 2.15919E-1 1.71102E-1 1.81012E-1 2.08567E-1 1.94716E-1 2.22774E-1 2.55519E-1 2.78851E-1 3.61567E-1 4.13436E-1 4.43133E-1 4.35812E-1 4.21727E-1 4.30152E-1 4.07959E-1 3.50348E-1 2.91087E-1 2.52255E-1 1.88713E-1 2.21565E-1 3.28434E-1 2.48902E-1 2.28061E-1 2.06845E-1 2.15219E-1 2.40643E-1 2.52032E-1 2.42029E-1 2.31021E-1 2.39891E-1 2.35042E-1 2.55324E-1 2.52847E-1 2.39821E-1 2.82273E-1 3.5147E-1 4.62688E-1 3.97961E-1 3.94034E-1 4.28083E-1 4.09403E-1 4.39636E-1 4.44702E-1 4.06216E-1 3.58057E-1 2.57299E-1 2.03038E-1 1.71145E-1 1.5098E-1 1.24397E-1 1.30145E-1 1.78048E-1 2.26649E-1 1.80571E-1 1.04541E-1 8.76274E-2 1.13226E-1 1.84684E-1 1.91331E-1 1.16225E-1 7.85218E-2 8.10413E-2 9.40756E-2 1.12589E-1 1.06429E-1 9.31729E-2 8.94159E-2 8.04772E-2 8.16941E-2 7.76718E-2 3.2659E-2 2.19886E-2 3.5455E-2 2.50507E-2 1.61831E-2 1.5646E-2 1.51802E-2 1.50966E-2 1.23839E-2 1.34698E-2 -9999 2.72969E-2 2.38896E-2 1.57764E-2 -9999 -9999 -9999 -9999
-9999 -9999 -9999 -9999 -9999 -9999 -9999 -9999 -9999 -9999 -9999 -9999 -9999 -9999 -9999 -9999 -9999 -9999 -9999 -9999 -9999 -9999 1.33236E-1 1.57999E-1 2.16776E-1 2.29964E-1 2.60616E-1 3.22939E-1 3.52164E-1 4.22006E-1 4.06569E-1 3.63969E-1 3.84253E-1 4.14011E-1 4.38862E-1 4.33165E-1 4.15439E-1 4.26053E-1 3.92707E-1 3.71984E-1 4.13051E-1 4.17678E-1 4.51015E-1 5.26896E-1 4.90543E-1 4.48006E-1 4.34905E-1 3.86473E-1 4.18641E-1 4.40212E-1 4.07589E-1 3.8907E-1 4.22389E-1 4.05875E-1 4.04577E-1 4.41131E-1 4.70421E-1 5.09878E-1 5.08242E-1 5.16962E-1 4.91295E-1 4.92193E-1 4.67307E-1 4.6465E-1 4.63951E-1 4.588E-1 4.61033E-1 4.75976E-1 4.77766E-1 4.57587E-1 4.72256E-1 5.05899E-1 5.10185E-1 5.03048E-1 4.8987E-1 4.33749E-1 4.22035E-1 3.99433E-1 3.47866E-1 3.34534E-1 2.8253E-1 2.21158E-1 1.99741E-1 2.08139E-1 2.0136E-1 2.44823E-1 2.07972E-1 1.98192E-1 2.01682E-1 1.99811E-1 2.46803E-1 3.20033E-1 3.69459E-1 4.23891E-1 4.00843E-1 3.76889E-1 3.70019E-1 3.34487E-1 2.99506E-1 2.3173E-1 2.25049E-1 2.08912E-1 1.90069E-1 2.51116E-1 2.08813E-1 1.91287E-1 2.23541E-1 2.6732E-1 1.65705E-1 1.20346E-1 2.08127E-1 2.77405E-1 2.3812E-1 2.47156E-1 2.69155E-1 2.9144E-1 3.13845E-1 3.56508E-1 3.58962E-1 3.40162E-1 3.52594E-1 3.24111E-1 3.00034E-1 3.80272E-1 3.90181E-1 2.88798E-1 2.35103E-1 2.78907E-1 2.27333E-1 1.63697E-1 1.35153E-1 1.25875E-1 9.00773E-2 1.20556E-1 1.74491E-1 1.45508E-1 1.16688E-1 1.14045E-1 1.48704E-1 2.17871E-1 2.20378E-1 1.20316E-1 7.82303E-2 1.20685E-1 1.54501E-1 1.11642E-1 9.5341E-2 7.07572E-2 8.70702E-2 1.02223E-1 8.96858E-2 6.14621E-2 3.29043E-2 2.79399E-2 4.25838E-2 2.02677E-2 1.33633E-2 1.66079E-2 2.02211E-2 1.6776E-2 1.94169E-2 2.17509E-2 1.03072E-2 2.85973E-2 -9999 -9999 -9999 -9999 -9999 -9999
-9999 -9999 -9999 -9999 -9999 -9999 -9999 -9999 -9999 -9999 -9999 -9999 -9999 -9999 -9999 -9999 -9999 -9999 -9999 -9999 -9999 -9999 -9999 1.24694E-1 1.68385E-1 2.1614E-1 2.16307E-1 2.91276E-1 3.01928E-1 3.23737E-1 3.57868E-1 3.47449E-1 4.0835E-1 3.97636E-1 4.2274E-1 4.26835E-1 4.01915E-1 4.19336E-1 4.79273E-1 4.73206E-1 5.04198E-1 4.75257E-1 5.1063E-1 5.12054E-1 4.65826E-1 4.26367E-1 4.25524E-1 4.21947E-1 3.72457E-1 4.22943E-1 3.88098E-1 3.81207E-1 4.12462E-1 4.62866E-1 4.05882E-1 3.96558E-1 4.45174E-1 5.0905E-1 5.19347E-1 4.97689E-1 4.82343E-1 4.70293E-1 4.65478E-1 4.3909E-1 4.4988E-1 4.34541E-1 4.51308E-1 4.55422E-1 4.61194E-1 4.62451E-1 4.57889E-1 4.96331E-1 4.97297E-1 5.07221E-1 4.93764E-1 4.84924E-1 4.60919E-1 3.91252E-1 3.82978E-1 3.40699E-1 3.28612E-1 2.75917E-1 2.27897E-1 2.00891E-1 1.63465E-1 1.96509E-1 2.08419E-1 2.04616E-1 2.17319E-1 2.35744E-1 2.82559E-1 2.5901E-1 3.10304E-1 3.61796E-1 3.77167E-1 3.16858E-1 2.88112E-1 2.94391E-1 2.39685E-1 2.09713E-1 2.00288E-1 1.81105E-1 1.57976E-1 1.77496E-1 2.48114E-1 2.61673E-1 1.62184E-1 1.92808E-1 2.10801E-1 1.25186E-1 7.65558E-2 1.01259E-1 2.39065E-1 2.55988E-1 2.3064E-1 2.04799E-1 2.61863E-1 2.96641E-1 3.12924E-1 3.07285E-1 2.97809E-1 3.31672E-1 2.56061E-1 2.12508E-1 3.24276E-1 2.8932E-1 2.54434E-1 1.9514E-1 2.06237E-1 2.44208E-1 2.53392E-1 2.39017E-1 1.62367E-1 1.32273E-1 1.56587E-1 1.38097E-1 7.8201E-2 6.25156E-2 7.99571E-2 1.65958E-1 1.87605E-1 1.13055E-1 9.98017E-2 1.14637E-1 1.14049E-1 1.32504E-1 7.91804E-2 5.90928E-2 3.64731E-2 3.37465E-2 3.89162E-2 3.8304E-2 4.07934E-2 2.88726E-2 1.62062E-2 1.30033E-2 -9999 1.10653E-2 1.20443E-2 1.00122E-2 9.01885E-3 1.47479E-2 2.09664E-2 -9999 -9999 -9999 -9999 -9999 -9999 -9999
-9999 -9999 -9999 -9999 -9999 -9999 -9999 -9999 -9999 -9999 -9999 -9999 -9999 -9999 -9999 -9999 -9999 -9999 -9999 -9999 -9999 -9999 -9999 -9999 1.29504E-1 1.32645E-1 1.27081E-1 1.68323E-1 2.41737E-1 2.68625E-1 2.79699E-1 2.93536E-1 3.27983E-1 3.58527E-1 3.97724E-1 3.81274E-1 4.18566E-1 4.09329E-1 4.14673E-1 4.74573E-1 5.19356E-1 4.81111E-1 5.39255E-1 5.30367E-1 5.1593E-1 4.52878E-1 4.3699E-1 4.06151E-1 4.03004E-1 3.79105E-1 3.71899E-1 3.97322E-1 4.3653E-1 4.83086E-1 4.00674E-1 4.10769E-1 4.26237E-1 4.50977E-1 4.51778E-1 4.66836E-1 4.7797E-1 4.83199E-1 4.30351E-1 4.11435E-1 4.29628E-1 4.14628E-1 3.99933E-1 4.20715E-1 4.26655E-1 4.43501E-1 4.61295E-1 4.75572E-1 4.79353E-1 4.72785E-1 4.85399E-1 4.65049E-1 4.20155E-1 3.59487E-1 3.83654E-1 3.59084E-1 3.42715E-1 3.01921E-1 2.77813E-1 2.35218E-1 1.97314E-1 1.72908E-1 1.75654E-1 2.04323E-1 2.27148E-1 2.43048E-1 2.67113E-1 3.06353E-1 2.98525E-1 3.1739E-1 3.03138E-1 2.9407E-1 2.69084E-1 2.71539E-1 2.27159E-1 2.49892E-1 2.26902E-1 1.92464E-1 1.63661E-1 1.66648E-1 1.20403E-1 1.42685E-1 1.24722E-1 9.75028E-2 1.98614E-1 2.15397E-1 1.66331E-1 1.79047E-1 2.62927E-1 1.68674E-1 1.56889E-1 1.27993E-1 1.23074E-1 2.22825E-1 1.97726E-1 1.9479E-1 1.93216E-1 2.11184E-1 2.7008E-1 2.39853E-1 2.01234E-1 3.08168E-1 2.83342E-1 1.92706E-1 1.5403E-1 1.96661E-1 2.66716E-1 2.20433E-1 1.46752E-1 8.57806E-2 1.54063E-1 1.92374E-1 1.50594E-1 7.90574E-2 9.30929E-2 1.61869E-1 1.71269E-1 1.21512E-1 7.58535E-2 7.2023E-2 1.23824E-1 1.49619E-1 1.25763E-1 9.02864E-2 6.72131E-2 4.05305E-2 2.29475E-2 2.01598E-2 2.07602E-2 2.9364E-2 1.29262E-2 -9999 -9999 -9999 -9999 -9999 -9999 -9999 -9999 -9999 -9999 -9999 -9999 -9999 -9999 -9999
-9999 -9999 -9999 -9999 -9999 -9999 -9999 -9999 -9999 -9999 -9999 -9999 -9999 -9999 -9999 -9999 -9999 -9999 -9999 -9999 -9999 -9999 -9999 -9999 -9999 1.88059E-1 1.06557E-1 1.63335E-1 2.24626E-1 2.59034E-1 2.21767E-1 2.74693E-1 3.2356E-1 3.80751E-1 2.55997E-1 2.37769E-1 2.52905E-1 3.31285E-1 4.22974E-1 4.76403E-1 4.7E-1 4.43395E-1 4.57286E-1 4.85771E-1 4.93805E-1 5.13489E-1 4.89854E-1 4.42863E-1 4.2561E-1 4.25466E-1 4.35636E-1 4.21021E-1 4.58508E-1 4.44162E-1 4.00616E-1 4.01684E-1 3.98173E-1 4.16201E-1 4.35688E-1 4.14393E-1 4.58575E-1 4.70512E-1 4.59104E-1 4.34214E-1 3.86456E-1 3.8631E-1 3.69055E-1 3.52289E-1 3.63079E-1 3.56238E-1 3.79855E-1 4.03142E-1 4.22071E-1 4.37831E-1 4.44594E-1 4.32611E-1 3.61325E-1 3.22808E-1 3.56351E-1 3.82861E-1 3.43505E-1 3.25758E-1 3.26668E-1 2.63803E-1 2.33167E-1 1.82294E-1 1.47465E-1 2.07397E-1 2.53672E-1 2.53807E-1 2.78449E-1 3.14619E-1 2.93973E-1 3.09457E-1 3.00239E-1 2.78166E-1 2.58887E-1 2.38925E-1 2.07753E-1 2.4777E-1 2.28936E-1 2.18886E-1 1.79951E-1 1.48157E-1 7.17278E-2 8.44682E-2 1.31997E-1 1.11306E-1 9.2861E-2 1.26475E-1 1.40669E-1 2.03997E-1 2.78678E-1 1.68359E-1 1.84596E-1 1.5237E-1 1.14912E-1 9.80119E-2 1.66021E-1 2.10717E-1 2.26392E-1 2.7067E-1 3.04002E-1 2.51396E-1 1.6689E-1 2.26933E-1 2.94924E-1 1.90963E-1 1.07802E-1 1.81088E-1 1.60508E-1 1.36908E-1 9.18221E-2 8.01351E-2 1.23094E-1 2.06944E-1 1.93694E-1 1.12115E-1 1.21604E-1 1.09032E-1 1.07098E-1 8.85597E-2 8.26721E-2 5.89076E-2 7.32432E-2 1.11415E-1 1.08344E-1 7.43496E-2 3.67155E-2 2.40528E-2 1.82881E-2 2.23169E-2 2.68773E-2 1.47346E-2 1.11752E-2 -9999 -9999 -9999 -9999 -9999 -9999 -9999 -9999 -9999 -9999 -9999 -9999 -9999 -9999 -9999
-9999 -9999 -9999 -9999 -9999 -9999 -9999 -9999 -9999 -9999 -9999 -9999 -9999 -9999 -9999 -9999 -9999 -9999 -9999 -9999 -9999 -9999 -9999 -9999 -9999 1.42939E-1 1.41276E-1 1.56338E-1 2.66996E-1 2.74544E-1 2.55139E-1 2.72493E-1 2.98871E-1 3.37718E-1 2.85582E-1 2.31251E-1 2.32839E-1 2.12985E-1 2.78297E-1 4.02877E-1 4.22971E-1 4.43491E-1 4.48396E-1 4.78449E-1 4.97737E-1 5.37399E-1 5.45955E-1 5.0895E-1 4.61101E-1 4.3074E-1 4.53783E-1 4.27307E-1 4.30869E-1 4.20799E-1 3.67678E-1 3.73438E-1 3.91277E-1 4.00792E-1 4.07202E-1 4.29003E-1 4.35513E-1 4.41255E-1 4.07095E-1 3.85929E-1 3.76498E-1 3.52741E-1 3.33216E-1 3.41636E-1 3.28565E-1 3.2068E-1 3.46972E-1 3.47787E-1 3.57344E-1 3.45524E-1 3.54644E-1 3.67577E-1 3.26489E-1 3.3449E-1 3.34252E-1 3.3024E-1 3.56246E-1 3.56191E-1 3.26781E-1 3.07969E-1 2.66388E-1 2.3241E-1 1.96525E-1 2.26394E-1 2.59444E-1 3.02127E-1 3.18871E-1 3.25035E-1 3.03102E-1 2.93377E-1 3.08442E-1 2.79237E-1 2.32017E-1 2.26678E-1 2.23107E-1 2.34388E-1 2.31272E-1 1.85551E-1 1.52983E-1 1.22235E-1 9.80177E-2 1.01465E-1 1.419E-1 1.75784E-1 1.51907E-1 1.0891E-1 7.85196E-2 1.76437E-1 3.31192E-1 1.6929E-1 1.81649E-1 1.80996E-1 1.62699E-1 1.77199E-1 1.9809E-1 3.09318E-1 3.52496E-1 3.25642E-1 2.96081E-1 2.75454E-1 2.16161E-1 1.48089E-1 2.81637E-1 2.45323E-1 1.65378E-1 2.09184E-1 1.44176E-1 9.13727E-2 7.54283E-2 1.08378E-1 1.16289E-1 8.34192E-2 8.33672E-2 4.77777E-2 4.47347E-2 3.73369E-2 3.81908E-2 6.49202E-2 1.04543E-1 1.01735E-1 7.89512E-2 7.32646E-2 8.76899E-2 6.69807E-2 4.73277E-2 2.05091E-2 1.54744E-2 1.68511E-2 3.66791E-2 1.83664E-2 -9999 -9999 -9999 -9999 -9999 -9999 -9999 -9999 -9999 -9999 -9999 -9999 -9999 -9999 -9999 -9999
-9999 -9999 -9999 -9999 -9999 -9999 -9999 -9999 -9999 -9999 -9999 -9999 -9999 -9999 -9999 -9999 -9999 -9999 -9999 -9999 -9999 -9999 -9999 -9999 -9999 -9999 2.29699E-1 2.57055E-1 3.04612E-1 3.37826E-1 2.58862E-1 2.13546E-1 2.50909E-1 2.89143E-1 2.73296E-1 2.3361E-1 1.9027E-1 2.27898E-1 2.4734E-1 2.63425E-1 3.40321E-1 4.05089E-1 4.28516E-1 4.2674E-1 4.51012E-1 4.95225E-1 5.20113E-1 5.16265E-1 5.02302E-1 4.4489E-1 4.36357E-1 4.12234E-1 3.85535E-1 3.79479E-1 4.19881E-1 4.30031E-1 4.12414E-1 3.9221E-1 3.67418E-1 3.67013E-1 4.07613E-1 4.1178E-1 3.95489E-1 3.45596E-1 3.35309E-1 3.40175E-1 3.24793E-1 3.51322E-1 3.26965E-1 3.08339E-1 3.1184E-1 2.97473E-1 3.21333E-1 3.57705E-1 3.21367E-1 2.96681E-1 2.90536E-1 2.71251E-1 2.86027E-1 3.47349E-1 3.2119E-1 3.37845E-1 2.9705E-1 3.11032E-1 2.90631E-1 2.55467E-1 2.45147E-1 2.53322E-1 2.45847E-1 2.55171E-1 2.61659E-1 2.70182E-1 2.73537E-1 2.77018E-1 2.95281E-1 2.71163E-1 2.49691E-1 2.37337E-1 2.63713E-1 2.50595E-1 2.53452E-1 2.54025E-1 1.95109E-1 1.47927E-1 1.84798E-1 1.80762E-1 1.8363E-1 2.04097E-1 2.15013E-1 1.52508E-1 8.34005E-2 9.18051E-2 3.00421E-1 2.16017E-1 1.41899E-1 2.10922E-1 2.16945E-1 1.91477E-1 2.02438E-1 2.04491E-1 2.21142E-1 2.01431E-1 2.2807E-1 1.65007E-1 2.01627E-1 1.48788E-1 1.7428E-1 2.48608E-1 1.60737E-1 1.94316E-1 1.51329E-1 9.83027E-2 4.7104E-2 8.80475E-2 6.63462E-2 8.65248E-2 9.22849E-2 6.70352E-2 4.90224E-2 2.5666E-2 3.37228E-2 4.37059E-2 4.3548E-2 5.94266E-2 9.73684E-2 8.69362E-2 6.78468E-2 5.77246E-2 4.02004E-2 1.43214E-2 1.10987E-2 1.67037E-2 3.9451E-2 2.03483E-2 -9999 -9999 -9999 -9999 -9999 -9999 -9999 -9999 -9999 -9999 -9999 -9999 -9999 -9999 -9999 -9999
-9999 -9999 -9999 -9999 -9999 -9999 -9999 -9999 -9999 -9999 -9999 -9999 -9999 -9999 -9999 -9999 -9999 -9999 -9999 -9999 -9999 -9999 -9999 -9999 -9999 -9999 3.17384E-1 2.94024E-1 3.46242E-1 3.06517E-1 2.49233E-1 2.31492E-1 2.46614E-1 2.74103E-1 2.92598E-1 2.7833E-1 2.76738E-1 2.57653E-1 2.43452E-1 2.32397E-1 2.42525E-1 3.43289E-1 3.95489E-1 4.29067E-1 4.09994E-1 4.10508E-1 4.28853E-1 4.79306E-1 4.94778E-1 5.01979E-1 4.50057E-1 4.17514E-1 3.84551E-1 3.31885E-1 4.04571E-1 4.32702E-1 4.10203E-1 3.58201E-1 3.35555E-1 3.48508E-1 3.83442E-1 3.71294E-1 3.62345E-1 3.40868E-1 3.11834E-1 3.05225E-1 3.13615E-1 3.49245E-1 3.23865E-1 3.20877E-1 2.88494E-1 3.09279E-1 3.45094E-1 3.38066E-1 3.75363E-1 3.02063E-1 2.49321E-1 2.42968E-1 2.62046E-1 2.76743E-1 3.00934E-1 3.41002E-1 3.25428E-1 3.1368E-1 2.98703E-1 2.76292E-1 2.55977E-1 2.73238E-1 2.32355E-1 2.1671E-1 2.23141E-1 2.27423E-1 2.44374E-1 2.35261E-1 2.42916E-1 2.53899E-1 2.50619E-1 2.63388E-1 2.54679E-1 2.68067E-1 2.57351E-1 2.73261E-1 2.46748E-1 2.12971E-1 2.06713E-1 2.09442E-1 1.67341E-1 2.01339E-1 2.05823E-1 1.55753E-1 1.29563E-1 8.78252E-2 1.97311E-1 2.07442E-1 2.80031E-1 3.64575E-1 3.52079E-1 1.99589E-1 2.07061E-1 9.60336E-2 1.04128E-1 9.44305E-2 1.10391E-1 1.22094E-1 1.46399E-1 1.45563E-1 1.39992E-1 1.90322E-1 1.57124E-1 1.54801E-1 1.42721E-1 1.2084E-1 7.54524E-2 5.29104E-2 9.03868E-2 6.78787E-2 6.85398E-2 9.77319E-2 7.78049E-2 3.77101E-2 2.61236E-2 2.67828E-2 2.43295E-2 2.3672E-2 3.74482E-2 1.16767E-1 1.34817E-1 5.55558E-2 5.99873E-2 3.20577E-2 1.48421E-2 1.61371E-2 4.29352E-2 1.92457E-2 8.75517E-3 -9999 -9999 -9999 -9999 -9999 -9999 -9999 -9999 -9999 -9999 -9999 -9999 -9999 -9999 -9999
-9999 -9999 -9999 -9999 -9999 -9999 -9999 -9999 -9999 -9999 -9999 -9999 -9999 -9999 -9999 -9999 -9999 -9999 -9999 -9999 -9999 -9999 -9999 -9999 -9999 3.4857E-1 3.31498E-1 3.17784E-1 3.50394E-1 2.8343E-1 2.6215E-1 3.12355E-1 3.58651E-1 3.4758E-1 3.54267E-1 3.06433E-1 3.03979E-1 2.75733E-1 2.43268E-1 2.1369E-1 2.15369E-1 2.85771E-1 3.83699E-1 3.93639E-1 3.95541E-1 3.83282E-1 3.67924E-1 3.78188E-1 4.55991E-1 5.22297E-1 5.0878E-1 4.2165E-1 3.91705E-1 3.78989E-1 3.3422E-1 2.93884E-1 3.53422E-1 3.3463E-1 2.7603E-1 3.67639E-1 3.87107E-1 3.40411E-1 3.44096E-1 3.31022E-1 3.10761E-1 2.90749E-1 3.16989E-1 3.05648E-1 3.54533E-1 3.12468E-1 3.10153E-1 2.81615E-1 3.03541E-1 3.40914E-1 3.59532E-1 3.00538E-1 2.61524E-1 2.53955E-1 2.60969E-1 2.77098E-1 2.72194E-1 3.13305E-1 3.07024E-1 2.75743E-1 2.32795E-1 2.39445E-1 2.94735E-1 2.68557E-1 2.65423E-1 2.553E-1 2.36356E-1 2.31122E-1 2.18865E-1 1.951E-1 2.03221E-1 2.10782E-1 2.07512E-1 2.5097E-1 2.33507E-1 2.19174E-1 2.26384E-1 2.39206E-1 2.1205E-1 2.01541E-1 1.96393E-1 1.80866E-1 1.25184E-1 1.20629E-1 1.33757E-1 1.07943E-1 8.24379E-2 1.54798E-1 2.25211E-1 1.69293E-1 2.25618E-1 2.35154E-1 2.35237E-1 2.69169E-1 2.46625E-1 1.49013E-1 6.81654E-2 8.70124E-2 1.0092E-1 1.19227E-1 1.44887E-1 9.86819E-2 1.11138E-1 1.77092E-1 1.36816E-1 1.51489E-1 1.76738E-1 1.92836E-1 1.85684E-1 1.08796E-1 7.79567E-2 6.3447E-2 5.26219E-2 4.13752E-2 2.2439E-2 2.99608E-2 3.23492E-2 3.66627E-2 2.55631E-2 2.24713E-2 4.41242E-2 9.4504E-2 9.6256E-2 7.60994E-2 8.49849E-2 8.88999E-2 4.18313E-2 2.65254E-2 8.24719E-2 2.91246E-2 9.6316E-3 1.31569E-2 1.3238E-2 1.2045E-2 1.07895E-2 -9999 -9999 -9999 -9999 -9999 -9999 -9999 -9999 -9999 -9999 -9999
-9999 -9999 -9999 -9999 -9999 -9999 -9999 -9999 -9999 -9999 -9999 -9999 -9999 -9999 -9999 -9999 -9999 -9999 -9999 -9999 -9999 -9999 -9999 -9999 -9999 -9999 3.45717E-1 3.07E-1 3.29249E-1 2.69378E-1 2.65725E-1 2.90043E-1 2.79227E-1 3.09309E-1 4.08798E-1 3.81669E-1 3.52716E-1 3.08728E-1 2.42879E-1 2.23578E-1 2.19686E-1 1.69745E-1 2.17482E-1 3.44209E-1 3.71788E-1 3.41904E-1 3.56275E-1 3.76457E-1 3.6815E-1 4.39287E-1 4.3099E-1 4.6727E-1 4.0989E-1 4.09866E-1 3.78452E-1 2.96586E-1 3.271E-1 2.76349E-1 3.4318E-1 4.07731E-1 4.25539E-1 3.876E-1 3.33832E-1 3.42992E-1 3.51407E-1 3.00288E-1 3.10655E-1 2.81711E-1 3.27449E-1 3.38456E-1 2.77499E-1 2.85469E-1 2.81448E-1 2.9261E-1 3.27475E-1 3.05558E-1 2.79143E-1 2.45335E-1 2.53008E-1 2.48109E-1 2.39228E-1 2.82755E-1 2.75642E-1 2.33521E-1 2.78164E-1 2.57473E-1 2.86236E-1 2.82263E-1 2.97132E-1 2.91246E-1 2.33153E-1 2.17455E-1 1.89692E-1 1.96422E-1 1.80378E-1 1.67489E-1 1.81868E-1 2.02593E-1 1.59226E-1 1.61302E-1 1.66518E-1 1.96255E-1 1.94993E-1 1.89061E-1 2.80999E-1 2.33821E-1 1.80027E-1 1.56947E-1 1.49549E-1 1.33225E-1 2.22678E-1 2.13133E-1 1.08058E-1 1.12252E-1 1.21256E-1 1.39813E-1 1.05784E-1 6.08548E-2 1.4626E-1 1.83035E-1 1.36039E-1 1.21615E-1 1.38351E-1 1.4741E-1 1.4838E-1 1.17707E-1 1.03971E-1 1.476E-1 1.88619E-1 1.78576E-1 1.73699E-1 2.16996E-1 2.84181E-1 1.66468E-1 8.62812E-2 6.72576E-2 6.3428E-2 4.26917E-2 3.42722E-2 3.00489E-2 2.51841E-2 3.38171E-2 2.95046E-2 2.35271E-2 1.37849E-2 2.10008E-2 2.26909E-2 1.50271E-2 1.70444E-2 6.80106E-2 1.43669E-1 1.20177E-1 9.44111E-2 7.34268E-2 2.10421E-2 2.36108E-2 2.4608E-2 1.71855E-2 1.67504E-2 1.4409E-2 -9999 -9999 -9999 -9999 -9999 -9999 -9999 -9999 -9999 -9999
-9999 -9999 -9999 -9999 -9999 -9999 -9999 -9999 -9999 -9999 -9999 -9999 -9999 -9999 -9999 -9999 -9999 -9999 -9999 -9999 -9999 -9999 -9999 -9999 -9999 -9999 3.61108E-1 3.23582E-1 2.99156E-1 2.65576E-1 2.59245E-1 2.41584E-1 2.56825E-1 3.6783E-1 4.05457E-1 4.41119E-1 4.56153E-1 3.35876E-1 2.27622E-1 2.04608E-1 2.63756E-1 3.12484E-1 1.76002E-1 3.17316E-1 3.83658E-1 3.60587E-1 3.93521E-1 3.75615E-1 3.44669E-1 3.52142E-1 3.38585E-1 3.49256E-1 3.72503E-1 3.29799E-1 3.25789E-1 2.90969E-1 3.17178E-1 3.13778E-1 3.37577E-1 4.1407E-1 4.4879E-1 4.21884E-1 3.8154E-1 3.68194E-1 3.55273E-1 3.01696E-1 3.12212E-1 3.40904E-1 2.67512E-1 3.41639E-1 3.34794E-1 3.1727E-1 2.53129E-1 2.45121E-1 2.92381E-1 2.97885E-1 2.80573E-1 2.38561E-1 2.21297E-1 2.58221E-1 2.57274E-1 2.70439E-1 2.92281E-1 2.95476E-1 2.98782E-1 2.92276E-1 3.03139E-1 3.10581E-1 3.06593E-1 2.83563E-1 2.21114E-1 2.062E-1 2.27852E-1 2.14532E-1 1.71064E-1 1.75892E-1 1.39913E-1 1.51627E-1 1.34208E-1 1.51084E-1 2.17515E-1 1.89425E-1 1.84325E-1 2.27645E-1 1.73684E-1 1.4505E-1 8.02396E-2 7.88136E-2 1.88848E-1 2.1854E-1 1.48831E-1 1.08725E-1 1.28022E-1 1.64213E-1 1.32734E-1 8.8658E-2 9.8578E-2 5.88945E-2 9.89005E-2 7.69253E-2 8.43428E-2 9.45421E-2 6.51457E-2 8.57092E-2 7.99624E-2 8.48586E-2 1.0886E-1 1.05637E-1 2.26932E-1 1.64623E-1 1.81733E-1 1.62585E-1 1.67438E-1 1.15175E-1 7.96573E-2 6.64741E-2 5.29442E-2 4.09294E-2 4.18604E-2 3.60922E-2 3.16257E-2 2.56448E-2 1.87407E-2 1.38053E-2 1.50559E-2 1.46702E-2 1.06892E-2 1.32788E-2 1.75102E-2 5.82697E-2 8.04583E-2 6.23745E-2 3.5772E-2 6.80882E-2 5.1514E-2 5.45879E-2 5.23253E-2 2.42744E-2 1.9525E-2 1.93049E-2 1.70098E-2 1.57011E-2 4.29195E-3 -9999 -9999 -9999 -9999 -9999 -9999 -9999
-9999 -9999 -9999 -9999 -9999 -9999 -9999 -9999 -9999 -9999 -9999 -9999 -9999 -9999 -9999 -9999 -9999 -9999 -9999 -9999 -9999 -9999 -9999 -9999 -9999 -9999 -9999 3.6469E-1 2.6128E-1 2.50534E-1 2.98865E-1 3.79504E-1 4.14826E-1 4.49681E-1 4.22872E-1 4.26633E-1 4.81125E-1 3.58159E-1 2.74924E-1 2.15806E-1 2.42866E-1 2.55386E-1 2.91005E-1 3.12614E-1 3.38275E-1 3.28369E-1 3.63416E-1 3.87772E-1 3.22889E-1 3.05087E-1 2.8704E-1 3.47238E-1 3.69418E-1 3.85067E-1 4.60236E-1 4.52887E-1 3.86288E-1 3.45202E-1 3.2167E-1 4.44143E-1 4.4225E-1 4.19411E-1 4.29196E-1 3.61957E-1 3.67954E-1 3.68899E-1 2.94064E-1 3.31163E-1 3.17758E-1 3.46571E-1 3.69823E-1 3.24715E-1 2.36182E-1 2.41052E-1 3.00515E-1 3.32204E-1 3.27517E-1 2.72855E-1 2.32133E-1 2.64486E-1 3.07805E-1 3.50906E-1 3.47907E-1 3.53663E-1 3.85092E-1 3.74666E-1 3.29415E-1 3.32226E-1 3.06538E-1 2.69575E-1 2.29917E-1 2.21165E-1 1.49349E-1 1.11673E-1 1.55157E-1 1.41061E-1 1.15709E-1 1.48381E-1 1.34111E-1 1.2515E-1 1.51936E-1 1.27305E-1 1.51437E-1 1.33499E-1 8.98142E-2 1.16549E-1 1.02086E-1 8.05828E-2 5.21395E-2 6.11677E-2 1.0509E-1 2.18029E-1 1.9822E-1 1.49562E-1 1.26968E-1 9.84442E-2 1.4076E-1 8.14918E-2 9.63947E-2 7.72535E-2 1.08419E-1 1.04077E-1 7.17482E-2 7.23624E-2 9.45199E-2 7.80667E-2 1.07408E-1 1.11784E-1 1.65521E-1 1.91858E-1 1.26882E-1 1.22743E-1 9.41781E-2 6.95708E-2 7.72727E-2 7.32376E-2 6.83255E-2 4.36297E-2 4.40512E-2 4.3304E-2 5.80182E-2 3.41126E-2 3.09667E-2 2.2155E-2 1.84404E-2 1.4308E-2 1.21046E-2 1.1658E-2 1.46088E-2 1.73558E-2 1.08366E-2 1.21002E-2 1.34623E-2 3.34015E-2 3.56582E-2 5.68571E-2 6.50115E-2 2.13535E-2 1.62429E-2 1.26718E-2 7.03149E-3 4.45859E-3 2.5973E-3 4.17905E-3 -9999 -9999 -9999 -9999 -9999 -9999
-9999 -9999 -9999 -9999 -9999 -9999 -9999 -9999 -9999 -9999 -9999 -9999 -9999 -9999 -9999 -9999 -9999 -9999 -9999 -9999 -9999 -9999 -9999 -9999 -9999 -9999 -9999 -9999 3.22346E-1 2.9341E-1 2.81932E-1 3.21719E-1 3.57956E-1 4.0634E-1 3.79033E-1 3.8288E-1 3.82265E-1 3.14064E-1 2.86822E-1 3.47621E-1 3.10595E-1 3.11243E-1 3.19874E-1 3.25705E-1 3.33668E-1 3.12756E-1 3.45926E-1 4.26527E-1 4.49808E-1 3.58054E-1 3.29543E-1 2.83049E-1 3.29087E-1 4.06259E-1 4.01043E-1 3.91758E-1 4.01523E-1 4.25434E-1 3.48888E-1 4.41511E-1 4.03199E-1 4.46987E-1 4.07887E-1 3.72241E-1 3.82965E-1 4.488E-1 3.56255E-1 3.38428E-1 3.38997E-1 3.73616E-1 3.69089E-1 3.91691E-1 2.39317E-1 2.09694E-1 2.74624E-1 3.20556E-1 3.58778E-1 3.48333E-1 2.93713E-1 2.99334E-1 2.75054E-1 3.76878E-1 4.13956E-1 4.11415E-1 3.93963E-1 4.09233E-1 3.58588E-1 3.71438E-1 3.05284E-1 2.50028E-1 2.44079E-1 2.46511E-1 1.68654E-1 8.73648E-2 1.07195E-1 1.33502E-1 1.24024E-1 1.20953E-1 1.28191E-1 1.22274E-1 1.15246E-1 1.19657E-1 1.27562E-1 9.96897E-2 1.00967E-1 1.49036E-1 1.63575E-1 9.23638E-2 6.77687E-2 6.17785E-2 3.96384E-2 8.62838E-2 2.4923E-1 2.29758E-1 1.46945E-1 8.4371E-2 1.21221E-1 9.49599E-2 1.17972E-1 1.36468E-1 1.41379E-1 1.41174E-1 1.26733E-1 9.77223E-2 1.39838E-1 1.53315E-1 9.15243E-2 1.13157E-1 1.20592E-1 1.92944E-1 1.58214E-1 1.55966E-1 7.08341E-2 6.45982E-2 5.87564E-2 4.64525E-2 6.69784E-2 5.60469E-2 5.97255E-2 4.59512E-2 3.53253E-2 2.78805E-2 2.42482E-2 2.63452E-2 2.04896E-2 1.67758E-2 1.34732E-2 1.26813E-2 1.05401E-2 1.00425E-2 9.2894E-3 9.41268E-3 1.63386E-2 7.47219E-3 7.48936E-3 1.66214E-2 3.31246E-2 2.63316E-2 2.33634E-2 1.73148E-2 1.1512E-2 7.41909E-3 7.16355E-3 5.32309E-3 -9999 -9999 -9999 -9999 -9999 -9999
-9999 -9999 -9999 -9999 -9999 -9999 -9999 -9999 -9999 -9999 -9999 -9999 -9999 -9999 -9999 -9999 -9999 -9999 -9999 -9999 -9999 -9999 -9999 -9999 -9999 -9999 -9999 -9999 -9999 2.44823E-1 2.47206E-1 2.59429E-1 2.55573E-1 3.22707E-1 3.41579E-1 3.3044E-1 3.59211E-1 3.15885E-1 3.23146E-1 3.89221E-1 2.99276E-1 2.70557E-1 3.79385E-1 3.95422E-1 4.03752E-1 4.45116E-1 5.04104E-1 5.04162E-1 4.84167E-1 4.54276E-1 3.41487E-1 2.81074E-1 2.68423E-1 2.99672E-1 3.94261E-1 3.54756E-1 3.65527E-1 3.7281E-1 3.7086E-1 4.0448E-1 3.72917E-1 4.22901E-1 3.75863E-1 3.4657E-1 3.86437E-1 4.34278E-1 4.48874E-1 4.00415E-1 3.86266E-1 3.62348E-1 3.70489E-1 4.20641E-1 3.27566E-1 2.42321E-1 2.32129E-1 2.44907E-1 3.36333E-1 3.48417E-1 3.02881E-1 3.11892E-1 2.74715E-1 3.11249E-1 3.96099E-1 4.16693E-1 4.24945E-1 4.16494E-1 3.75816E-1 4.25576E-1 3.83562E-1 3.03625E-1 2.59446E-1 2.44055E-1 1.65355E-1 1.3692E-1 1.33253E-1 1.55183E-1 1.56525E-1 1.22804E-1 1.42542E-1 1.6393E-1 1.37456E-1 1.02849E-1 1.19665E-1 9.20148E-2 1.05023E-1 1.71535E-1 1.79581E-1 1.11632E-1 7.60626E-2 6.20138E-2 4.70962E-2 4.66048E-2 2.32668E-1 2.00672E-1 1.06431E-1 9.82259E-2 1.84779E-1 1.63915E-1 1.75324E-1 2.35409E-1 2.46702E-1 1.87856E-1 1.91776E-1 1.48381E-1 1.67569E-1 1.84357E-1 1.23933E-1 1.13924E-1 1.39873E-1 1.61746E-1 1.90995E-1 1.50036E-1 9.09841E-2 7.08851E-2 5.01258E-2 4.82726E-2 3.27229E-2 2.95297E-2 4.09046E-2 5.30247E-2 2.83758E-2 1.68659E-2 2.04101E-2 1.6473E-2 1.40981E-2 1.6581E-2 1.38412E-2 1.23474E-2 9.98434E-3 9.42418E-3 7.78951E-3 6.28323E-3 5.47906E-3 5.04281E-3 1.11748E-2 2.44414E-2 3.44845E-2 3.48653E-2 1.78441E-2 7.6431E-3 -9999 4.00656E-3 -9999 -9999 -9999 -9999 -9999 -9999 -9999 -9999
-9999 -9999 -9999 -9999 -9999 -9999 -9999 -9999 -9999 -9999 -9999 -9999 -9999 -9999 -9999 -9999 -9999 -9999 -9999 -9999 -9999 -9999 -9999 -9999 -9999 -9999 -9999 -9999 -9999 2.28983E-1 2.49204E-1 2.21447E-1 2.59596E-1 3.30714E-1 3.02049E-1 3.06202E-1 3.58899E-1 3.38103E-1 3.11703E-1 3.05817E-1 2.86573E-1 2.7553E-1 3.80548E-1 4.06455E-1 4.37269E-1 4.90819E-1 4.63906E-1 4.27612E-1 4.78727E-1 5.22799E-1 4.47792E-1 3.40442E-1 2.85581E-1 2.73328E-1 2.60014E-1 3.08805E-1 3.24926E-1 3.50652E-1 3.85969E-1 3.85892E-1 3.6559E-1 3.63641E-1 3.69383E-1 3.84418E-1 3.73575E-1 4.05638E-1 4.41803E-1 4.77807E-1 4.2789E-1 4.02573E-1 4.16533E-1 3.80891E-1 3.88523E-1 3.30256E-1 2.67184E-1 2.41807E-1 2.49019E-1 2.674E-1 2.96811E-1 2.88271E-1 2.70243E-1 2.74463E-1 3.10162E-1 4.14764E-1 4.59767E-1 4.42851E-1 4.13316E-1 4.15149E-1 4.00454E-1 3.42353E-1 2.84635E-1 2.05462E-1 1.68393E-1 2.29373E-1 2.30701E-1 2.19895E-1 1.79849E-1 1.40462E-1 1.69109E-1 1.50834E-1 1.46696E-1 1.3681E-1 1.30963E-1 1.13604E-1 8.48927E-2 1.47994E-1 1.6203E-1 1.31305E-1 7.16688E-2 7.57006E-2 8.45125E-2 1.37325E-1 2.44884E-1 2.82695E-1 1.55743E-1 9.32388E-2 1.61089E-1 1.99635E-1 1.64676E-1 1.83629E-1 2.32612E-1 2.58313E-1 2.31388E-1 1.68384E-1 1.06846E-1 1.08861E-1 1.33594E-1 1.27481E-1 1.28476E-1 8.85771E-2 1.05395E-1 1.6633E-1 1.11719E-1 7.24084E-2 7.48955E-2 5.0056E-2 4.37614E-2 2.21028E-2 2.37021E-2 2.6092E-2 3.49374E-2 2.69589E-2 2.58827E-2 1.14571E-2 1.05584E-2 1.63353E-2 1.28173E-2 9.25587E-3 6.34554E-3 8.57297E-3 6.76928E-3 4.92974E-3 4.43692E-3 5.82256E-3 1.70732E-2 3.19989E-2 3.88341E-2 1.66546E-2 -9999 -9999 -9999 -9999 -9999 -9999 -9999 -9999 -9999 -9999 -9999 -9999
-9999 -9999 -9999 -9999 -9999 -9999 -9999 -9999 -9999 -9999 -9999 -9999 -9999 -9999 -9999 -9999 -9999 -9999 -9999 -9999 -9999 -9999 -9999 -9999 -9999 -9999 -9999 -9999 -9999 -9999 2.29066E-1 2.63314E-1 3.04848E-1 3.72139E-1 3.03733E-1 2.97131E-1 3.63205E-1 3.32418E-1 2.96337E-1 2.90731E-1 2.50798E-1 3.14674E-1 3.37721E-1 4.27843E-1 4.32557E-1 4.48415E-1 4.44434E-1 4.04584E-1 4.53387E-1 4.61496E-1 4.6581E-1 4.47695E-1 4.71177E-1 3.8671E-1 3.15492E-1 2.97693E-1 2.86353E-1 3.56041E-1 3.75181E-1 3.5627E-1 3.367E-1 3.45785E-1 3.56437E-1 3.86712E-1 3.77898E-1 3.72755E-1 3.68815E-1 3.83981E-1 4.54522E-1 4.56323E-1 4.54449E-1 3.8313E-1 3.31026E-1 3.39277E-1 3.03662E-1 3.35576E-1 3.03769E-1 2.49032E-1 2.67544E-1 3.34854E-1 2.92358E-1 2.76373E-1 3.12266E-1 3.64175E-1 4.17042E-1 4.25291E-1 4.13373E-1 4.28337E-1 4.13849E-1 3.86943E-1 3.12035E-1 2.49224E-1 2.1485E-1 2.48306E-1 2.66898E-1 2.42884E-1 1.75222E-1 1.50577E-1 1.42372E-1 1.42256E-1 1.71597E-1 1.62783E-1 1.60464E-1 1.3959E-1 1.60334E-1 1.66131E-1 1.49177E-1 9.82406E-2 8.75746E-2 7.72378E-2 1.17241E-1 9.73573E-2 1.19583E-1 2.82137E-1 2.07977E-1 1.17278E-1 1.07427E-1 1.92083E-1 1.50438E-1 1.25681E-1 1.70822E-1 1.96417E-1 2.0244E-1 1.95043E-1 1.46473E-1 1.04339E-1 1.12436E-1 1.15089E-1 9.52972E-2 7.20794E-2 1.04304E-1 1.40882E-1 1.12733E-1 6.87204E-2 8.48221E-2 5.21259E-2 3.17111E-2 3.28132E-2 1.89848E-2 1.73102E-2 2.02838E-2 3.02115E-2 3.35369E-2 1.86046E-2 2.14157E-2 4.86218E-2 2.47472E-2 1.83277E-2 1.40971E-2 1.21207E-2 7.06161E-3 5.33355E-3 5.6312E-3 1.94128E-2 3.57249E-2 2.85816E-2 1.52293E-2 1.16296E-2 -9999 -9999 -9999 -9999 -9999 -9999 -9999 -9999 -9999 -9999 -9999 -9999
-9999 -9999 -9999 -9999 -9999 -9999 -9999 -9999 -9999 -9999 -9999 -9999 -9999 -9999 -9999 -9999 -9999 -9999 -9999 -9999 -9999 -9999 -9999 -9999 -9999 -9999 -9999 -9999 -9999 -9999 -9999 1.88015E-1 2.75958E-1 2.71359E-1 2.5346E-1 2.20205E-1 2.69531E-1 3.48876E-1 2.76247E-1 2.23645E-1 1.99778E-1 2.47709E-1 3.17714E-1 3.76605E-1 4.29464E-1 4.20639E-1 4.0294E-1 3.70063E-1 4.17201E-1 4.05489E-1 4.54645E-1 4.78716E-1 4.56973E-1 4.47039E-1 4.06083E-1 4.03426E-1 3.48329E-1 3.48297E-1 3.6907E-1 3.292E-1 2.51936E-1 2.94079E-1 4.16785E-1 3.38488E-1 3.43515E-1 3.27324E-1 3.37136E-1 3.53981E-1 3.97523E-1 3.93416E-1 3.59433E-1 3.3157E-1 2.99844E-1 2.68915E-1 3.32326E-1 3.59636E-1 3.53293E-1 2.67155E-1 2.89008E-1 3.72231E-1 3.12003E-1 2.81422E-1 2.98154E-1 3.19739E-1 3.45468E-1 3.69446E-1 4.00414E-1 3.77783E-1 3.92374E-1 3.92524E-1 3.3614E-1 2.62437E-1 2.58155E-1 2.74978E-1 2.64094E-1 2.36192E-1 1.83804E-1 1.74169E-1 1.31714E-1 1.82262E-1 1.93231E-1 2.24335E-1 2.11335E-1 1.72605E-1 1.61155E-1 1.79281E-1 1.38528E-1 7.29101E-2 6.67537E-2 1.13836E-1 7.69962E-2 5.46813E-2 7.46271E-2 2.7147E-1 2.11834E-1 1.45628E-1 7.74431E-2 1.25594E-1 1.51475E-1 1.12123E-1 8.87188E-2 1.27422E-1 1.49413E-1 1.5217E-1 1.47962E-1 1.21459E-1 1.15395E-1 9.69523E-2 7.39713E-2 7.53021E-2 7.97274E-2 7.80973E-2 1.17606E-1 9.1389E-2 9.62256E-2 6.85974E-2 4.24211E-2 4.0697E-2 2.83047E-2 1.23242E-2 1.19993E-2 3.67624E-2 9.96099E-2 9.16604E-2 7.82348E-2 7.77307E-2 8.50322E-2 8.04931E-2 5.68717E-2 3.20388E-2 8.89926E-3 1.42773E-2 2.3139E-2 3.12653E-2 4.23482E-2 1.22776E-2 1.22241E-2 -9999 -9999 -9999 -9999 -9999 -9999 -9999 -9999 -9999 -9999 -9999 -9999 -9999
-9999 -9999 -9999 -9999 -9999 -9999 -9999 -9999 -9999 -9999 -9999 -9999 -9999 -9999 -9999 -9999 -9999 -9999 -9999 -9999 -9999 -9999 -9999 -9999 -9999 -9999 -9999 -9999 -9999 -9999 -9999 -9999 -9999 2.76324E-1 2.37833E-1 1.87244E-1 2.04024E-1 2.72571E-1 2.54445E-1 1.66603E-1 1.53716E-1 2.38173E-1 3.40264E-1 3.19632E-1 3.61787E-1 3.72958E-1 3.46186E-1 3.44692E-1 3.50294E-1 3.29132E-1 3.2606E-1 4.05185E-1 4.26193E-1 4.40151E-1 4.39035E-1 4.13038E-1 3.88509E-1 3.97845E-1 3.72128E-1 3.97528E-1 3.20804E-1 2.31142E-1 2.82472E-1 3.2273E-1 3.32484E-1 2.85358E-1 2.61648E-1 3.34957E-1 3.41761E-1 3.34991E-1 3.44287E-1 2.66757E-1 1.983E-1 2.28825E-1 2.87313E-1 3.06107E-1 3.15939E-1 3.07025E-1 2.79129E-1 3.10741E-1 3.04013E-1 2.94799E-1 3.10612E-1 3.27467E-1 2.68086E-1 2.54201E-1 3.2144E-1 3.88443E-1 3.9946E-1 4.11158E-1 3.6965E-1 3.17767E-1 3.05078E-1 2.90235E-1 2.37977E-1 2.23499E-1 1.74892E-1 1.8156E-1 1.27426E-1 1.67836E-1 1.77931E-1 2.3714E-1 2.27317E-1 1.85187E-1 1.90836E-1 1.81112E-1 1.18512E-1 8.10014E-2 6.85464E-2 6.60336E-2 5.14588E-2 5.2527E-2 1.55021E-1 3.12291E-1 2.48219E-1 1.8458E-1 9.65781E-2 9.16593E-2 1.38995E-1 1.10406E-1 6.73614E-2 5.92552E-2 1.07246E-1 1.40978E-1 1.25123E-1 1.01633E-1 8.37091E-2 8.17862E-2 6.61385E-2 7.32623E-2 4.36742E-2 4.72543E-2 4.68544E-2 6.2178E-2 7.47283E-2 1.00481E-1 5.55376E-2 5.07612E-2 2.07151E-2 1.41807E-2 3.4239E-2 1.12449E-1 1.3659E-1 5.14509E-2 2.08846E-2 1.95417E-2 1.72441E-2 2.16382E-2 4.95842E-2 5.35327E-2 3.28141E-2 3.09007E-2 3.33911E-2 2.82521E-2 1.29235E-2 8.7726E-3 -9999 -9999 -9999 -9999 -9999 -9999 -9999 -9999 -9999 -9999 -9999 -9999 -9999 -9999
-9999 -9999 -9999 -9999 -9999 -9999 -9999 -9999 -9999 -9999 -9999 -9999 -9999 -9999 -9999 -9999 -9999 -9999 -9999 -9999 -9999 -9999 -9999 -9999 -9999 -9999 -9999 -9999 -9999 -9999 -9999 -9999 -9999 -9999 2.77367E-1 2.29009E-1 1.9469E-1 2.15609E-1 1.73043E-1 1.50025E-1 2.10274E-1 2.30696E-1 2.33959E-1 2.92795E-1 3.41975E-1 3.3438E-1 3.09308E-1 3.54137E-1 2.67215E-1 1.84513E-1 2.23612E-1 3.45819E-1 4.10152E-1 4.70872E-1 4.83887E-1 4.65711E-1 4.2203E-1 3.94311E-1 4.37138E-1 4.24395E-1 4.34183E-1 3.20221E-1 2.7057E-1 2.57446E-1 2.24991E-1 1.33539E-1 1.58242E-1 3.41219E-1 3.07719E-1 3.16623E-1 3.35303E-1 3.02806E-1 2.60787E-1 2.11081E-1 2.09063E-1 2.36425E-1 2.57501E-1 2.72387E-1 2.59084E-1 3.07062E-1 2.85292E-1 2.83008E-1 3.25827E-1 3.17573E-1 2.69027E-1 2.13286E-1 2.4161E-1 3.52213E-1 4.15434E-1 3.82129E-1 3.85408E-1 3.50904E-1 3.39387E-1 2.83332E-1 2.28905E-1 2.11665E-1 2.00044E-1 2.1347E-1 2.10864E-1 1.83902E-1 1.91859E-1 2.35511E-1 2.21089E-1 1.77995E-1 2.1528E-1 2.2152E-1 1.36022E-1 8.65876E-2 8.71169E-2 6.66841E-2 7.13242E-2 5.36107E-2 1.46145E-1 2.79285E-1 2.68368E-1 1.79941E-1 8.56601E-2 6.97058E-2 1.15662E-1 1.21403E-1 7.90133E-2 4.87676E-2 4.74702E-2 1.08072E-1 9.29093E-2 8.73085E-2 8.21456E-2 7.92855E-2 6.56905E-2 4.71701E-2 4.34516E-2 5.27603E-2 3.03466E-2 2.7818E-2 2.13131E-2 5.19946E-2 5.42698E-2 3.83428E-2 2.01548E-2 1.69763E-2 3.7339E-2 4.38889E-2 3.68882E-2 2.19375E-2 1.03108E-2 8.3346E-3 4.95217E-3 5.53757E-3 2.0646E-2 5.58843E-2 3.8165E-2 3.84924E-2 1.37957E-2 9.96827E-3 1.01636E-2 -9999 -9999 -9999 -9999 -9999 -9999 -9999 -9999 -9999 -9999 -9999 -9999 -9999 -9999 -9999
-9999 -9999 -9999 -9999 -9999 -9999 -9999 -9999 -9999 -9999 -9999 -9999 -9999 -9999 -9999 -9999 -9999 -9999 -9999 -9999 -9999 -9999 -9999 -9999 -9999 -9999 -9999 -9999 -9999 -9999 -9999 -9999 -9999 -9999 -9999 2.61541E-1 2.46883E-1 2.25544E-1 2.09934E-1 1.65637E-1 2.2811E-1 2.56435E-1 2.57602E-1 2.56079E-1 2.35845E-1 2.15957E-1 2.03207E-1 2.1655E-1 1.68249E-1 1.31959E-1 1.71389E-1 2.48173E-1 3.38394E-1 4.32137E-1 4.78427E-1 5.11811E-1 4.96688E-1 4.55786E-1 4.37111E-1 5.02456E-1 5.04522E-1 4.62789E-1 3.51048E-1 2.54826E-1 1.83838E-1 1.04294E-1 1.38643E-1 1.76859E-1 2.73892E-1 2.61978E-1 2.33926E-1 2.63183E-1 2.85505E-1 2.35695E-1 2.21607E-1 1.69312E-1 2.01071E-1 2.50476E-1 2.97053E-1 3.2885E-1 3.39165E-1 2.72741E-1 2.889E-1 2.98931E-1 2.69576E-1 1.95674E-1 2.10315E-1 2.8686E-1 3.74459E-1 4.02338E-1 3.61594E-1 3.10682E-1 2.91151E-1 2.63193E-1 2.32119E-1 2.11367E-1 2.23855E-1 2.42123E-1 2.8258E-1 2.70892E-1 2.69126E-1 2.44996E-1 2.37448E-1 2.63189E-1 2.78753E-1 2.72328E-1 2.29259E-1 9.69999E-2 8.03777E-2 8.00909E-2 9.1251E-2 5.78295E-2 1.10947E-1 2.55745E-1 2.14587E-1 9.65237E-2 3.16366E-2 5.41097E-2 8.9016E-2 9.4741E-2 1.13015E-1 8.43567E-2 5.30698E-2 5.96828E-2 9.3626E-2 8.92884E-2 8.33483E-2 8.6699E-2 6.31541E-2 4.91788E-2 4.65782E-2 4.70522E-2 4.36696E-2 2.89458E-2 1.76694E-2 2.70828E-2 6.52175E-2 4.35452E-2 3.7018E-2 3.45282E-2 4.43774E-2 2.22638E-2 1.32581E-2 1.41615E-2 1.1598E-2 1.12736E-2 3.57996E-3 7.631E-3 2.31147E-2 2.64318E-2 3.04709E-2 2.14199E-2 8.12211E-3 7.00147E-3 6.14104E-3 -9999 -9999 -9999 -9999 -9999 -9999 -9999 -9999 -9999 -9999 -9999 -9999 -9999 -9999 -9999
-9999 -9999 -9999 -9999 -9999 -9999 -9999 -9999 -9999 -9999 -9999 -9999 -9999 -9999 -9999 -9999 -9999 -9999 -9999 -9999 -9999 -9999 -9999 -9999 -9999 -9999 -9999 -9999 -9999 -9999 -9999 -9999 -9999 -9999 -9999 -9999 2.88327E-1 2.35239E-1 2.26608E-1 1.88532E-1 1.43981E-1 1.72342E-1 1.99305E-1 2.17853E-1 2.14222E-1 1.72313E-1 1.31437E-1 1.85145E-1 2.48824E-1 2.50685E-1 2.75767E-1 2.81345E-1 2.96173E-1 3.70304E-1 5.22627E-1 4.87227E-1 5.15226E-1 4.97024E-1 5.01836E-1 4.98876E-1 4.70073E-1 4.48824E-1 4.15509E-1 3.26579E-1 2.6201E-1 1.8974E-1 1.52921E-1 1.32544E-1 1.52765E-1 1.64749E-1 2.09213E-1 2.38259E-1 2.8692E-1 3.19999E-1 3.15044E-1 2.62242E-1 2.27374E-1 2.52988E-1 2.71541E-1 3.57859E-1 4.09881E-1 3.38229E-1 3.6909E-1 3.7678E-1 3.00587E-1 2.53676E-1 2.29872E-1 2.67853E-1 3.1797E-1 3.21926E-1 3.03093E-1 2.73484E-1 2.6177E-1 2.19453E-1 2.12115E-1 2.1545E-1 2.17688E-1 2.79667E-1 3.02092E-1 3.16082E-1 3.07734E-1 2.68706E-1 2.76761E-1 3.00965E-1 2.99621E-1 3.14619E-1 2.54141E-1 1.27106E-1 3.94571E-2 3.48375E-2 5.72186E-2 9.12903E-2 1.30352E-1 1.5714E-1 1.01429E-1 8.17764E-2 3.19276E-2 5.87008E-2 8.84326E-2 6.17707E-2 7.35693E-2 6.93332E-2 5.49522E-2 4.50251E-2 8.40251E-2 5.46764E-2 5.63768E-2 6.62057E-2 6.33191E-2 5.63224E-2 5.43091E-2 5.64139E-2 5.55224E-2 3.95698E-2 3.61262E-2 3.31085E-2 3.77437E-2 3.4757E-2 2.5603E-2 3.02936E-2 2.89499E-2 2.01133E-2 1.11194E-2 6.3669E-3 6.10073E-3 4.25694E-3 4.38928E-3 2.46204E-2 1.98346E-2 1.93603E-2 9.05567E-3 6.12598E-3 3.92066E-3 -9999 -9999 -9999 -9999 -9999 -9999 -9999 -9999 -9999 -9999 -9999 -9999 -9999 -9999 -9999 -9999 -9999
-9999 -9999 -9999 -9999 -9999 -9999 -9999 -9999 -9999 -9999 -9999 -9999 -9999 -9999 -9999 -9999 -9999 -9999 -9999 -9999 -9999 -9999 -9999 -9999 -9999 -9999 -9999 -9999 -9999 -9999 -9999 -9999 -9999 -9999 -9999 -9999 -9999 1.43938E-1 1.71775E-1 1.52987E-1 9.66932E-2 7.4383E-2 9.94763E-2 1.25982E-1 1.32136E-1 1.58293E-1 1.69891E-1 2.82772E-1 4.37218E-1 4.61771E-1 3.6815E-1 3.14101E-1 2.99244E-1 3.14537E-1 4.27458E-1 4.14413E-1 4.74E-1 5.12706E-1 4.90311E-1 4.80277E-1 4.74833E-1 4.74292E-1 4.46408E-1 3.42622E-1 3.21676E-1 2.88569E-1 1.86075E-1 1.14767E-1 1.02394E-1 1.46051E-1 1.86426E-1 3.35558E-1 3.09357E-1 3.47641E-1 4.10715E-1 4.21216E-1 3.49928E-1 2.66228E-1 2.82853E-1 3.50251E-1 3.9484E-1 4.11932E-1 3.75568E-1 4.21199E-1 3.45472E-1 3.0192E-1 2.52988E-1 2.46661E-1 2.69956E-1 2.8081E-1 2.7606E-1 2.71558E-1 2.91854E-1 3.24583E-1 3.07751E-1 3.01658E-1 3.14231E-1 2.9957E-1 2.82247E-1 2.93407E-1 3.01373E-1 2.87894E-1 2.92828E-1 3.01812E-1 2.64361E-1 2.97108E-1 2.38649E-1 1.06483E-1 4.35196E-2 2.90214E-2 2.78439E-2 9.43272E-2 1.354E-1 1.12499E-1 7.36678E-2 5.90368E-2 7.00743E-2 6.8406E-2 9.35097E-2 7.94965E-2 6.32909E-2 7.3827E-2 5.47016E-2 8.00316E-2 8.95666E-2 5.79222E-2 4.52629E-2 6.13752E-2 5.9375E-2 4.98966E-2 3.54848E-2 2.47572E-2 3.11694E-2 2.7671E-2 2.13695E-2 2.97302E-2 2.08851E-2 1.78216E-2 1.9542E-2 1.7724E-2 1.73629E-2 1.04595E-2 6.11719E-3 4.68158E-3 6.17639E-3 9.60408E-3 1.47213E-2 2.26497E-2 1.56677E-2 4.24211E-3 3.3498E-3 2.54808E-3 -9999 -9999 -9999 -9999 -9999 -9999 -9999 -9999 -9999 -9999 -9999 -9999 -9999 -9999 -9999 -9999 -9999 -9999
-9999 -9999 -9999 -9999 -9999 -9999 -9999 -9999 -9999 -9999 -9999 -9999 -9999 -9999 -9999 -9999 -9999 -9999 -9999 -9999 -9999 -9999 -9999 -9999 -9999 -9999 -9999 -9999 -9999 -9999 -9999 1.70476E-1 1.61179E-1 -9999 -9999 2.73613E-1 1.76663E-1 1.4684E-1 1.30984E-1 1.0822E-1 1.19036E-1 9.02089E-2 9.09856E-2 8.78654E-2 1.10163E-1 1.37988E-1 2.63584E-1 3.33949E-1 4.01109E-1 4.55747E-1 4.11239E-1 3.67964E-1 3.95891E-1 3.20992E-1 3.69848E-1 4.2837E-1 4.59829E-1 4.73643E-1 4.60679E-1 4.63554E-1 4.55825E-1 4.65548E-1 4.83558E-1 3.88289E-1 2.49906E-1 1.9256E-1 1.41828E-1 1.59849E-1 1.33009E-1 1.2418E-1 1.62619E-1 3.24729E-1 3.5183E-1 3.38661E-1 3.97845E-1 4.00823E-1 3.75543E-1 3.58308E-1 3.28941E-1 3.2142E-1 3.34686E-1 4.08056E-1 4.27569E-1 3.9407E-1 4.09408E-1 3.63316E-1 3.21227E-1 2.64344E-1 2.72106E-1 3.09818E-1 2.82729E-1 2.83897E-1 3.35013E-1 3.39883E-1 3.02083E-1 2.89221E-1 2.74647E-1 3.27633E-1 2.62146E-1 2.419E-1 2.81743E-1 2.76208E-1 2.80292E-1 2.4856E-1 2.24217E-1 2.53148E-1 2.21486E-1 9.64845E-2 4.12608E-2 2.96262E-2 1.92201E-2 6.57846E-2 1.6851E-1 2.10403E-1 1.50206E-1 8.95331E-2 5.746E-2 8.89716E-2 8.59887E-2 5.48397E-2 3.31793E-2 4.0348E-2 8.57612E-2 1.38738E-1 6.88257E-2 5.77747E-2 4.97729E-2 5.94011E-2 5.59002E-2 5.63281E-2 3.91039E-2 2.89518E-2 2.28386E-2 2.37287E-2 2.82653E-2 2.44538E-2 3.16122E-2 1.91849E-2 2.24358E-2 2.2928E-2 1.76805E-2 9.28873E-3 5.28238E-3 6.55207E-3 1.71026E-2 2.48219E-2 2.71294E-2 1.93578E-2 7.51101E-3 -9999 -9999 -9999 -9999 -9999 -9999 -9999 -9999 -9999 -9999 -9999 -9999 -9999 -9999 -9999 -9999 -9999 -9999 -9999 -9999 -9999
-9999 -9999 -9999 -9999 -9999 -9999 -9999 -9999 -9999 -9999 -9999 -9999 -9999 -9999 -9999 -9999 -9999 -9999 -9999 -9999 -9999 -9999 -9999 -9999 -9999 -9999 -9999 -9999 -9999 -9999 2.64689E-1 1.22738E-1 1.43027E-1 -9999 -9999 2.18297E-1 1.92616E-1 2.66743E-1 1.63376E-1 1.05856E-1 1.9319E-1 1.47727E-1 1.55739E-1 1.18675E-1 1.0663E-1 1.62695E-1 3.3936E-1 4.45478E-1 4.36165E-1 4.7401E-1 4.7357E-1 4.25015E-1 4.22774E-1 3.4792E-1 3.47012E-1 4.06091E-1 4.6346E-1 4.5425E-1 4.44803E-1 4.56055E-1 4.57483E-1 4.59025E-1 4.89754E-1 5.03918E-1 4.17585E-1 2.66196E-1 2.17661E-1 3.19105E-1 2.74169E-1 1.26009E-1 1.51544E-1 2.67291E-1 3.97486E-1 3.52379E-1 3.96538E-1 4.46901E-1 4.10991E-1 4.09153E-1 3.58378E-1 2.70747E-1 2.75323E-1 2.79393E-1 3.94764E-1 4.22329E-1 3.92799E-1 3.86605E-1 3.42299E-1 2.88969E-1 2.42044E-1 2.77072E-1 2.90805E-1 2.82786E-1 2.99521E-1 3.59057E-1 3.28666E-1 2.66526E-1 2.72911E-1 2.71338E-1 2.53443E-1 2.15035E-1 2.31801E-1 2.54712E-1 2.67873E-1 2.19191E-1 2.04984E-1 2.32306E-1 1.91318E-1 1.52372E-1 8.26166E-2 2.49791E-2 1.92635E-2 5.09847E-2 1.53357E-1 1.70673E-1 1.79619E-1 9.48134E-2 6.20437E-2 7.20853E-2 6.3783E-2 6.65338E-2 5.52034E-2 5.83251E-2 8.34194E-2 1.23856E-1 5.07302E-2 4.06143E-2 3.95352E-2 4.10253E-2 4.48679E-2 4.62057E-2 3.67522E-2 3.21103E-2 2.7423E-2 2.38194E-2 2.65794E-2 4.24106E-2 2.51879E-2 2.3606E-2 3.35129E-2 3.14435E-2 1.7391E-2 1.06345E-2 6.5402E-3 3.79368E-3 4.89899E-3 1.01217E-2 1.94039E-2 1.31876E-2 1.33756E-2 -9999 -9999 -9999 -9999 -9999 -9999 -9999 -9999 -9999 -9999 -9999 -9999 -9999 -9999 -9999 -9999 -9999 -9999 -9999 -9999 -9999
-9999 -9999 -9999 -9999 -9999 -9999 -9999 -9999 -9999 -9999 -9999 -9999 -9999 -9999 -9999 -9999 -9999 -9999 -9999 -9999 -9999 -9999 -9999 -9999 -9999 -9999 -9999 -9999 -9999 -9999 2.36526E-1 1.0459E-1 1.03439E-1 1.22711E-1 1.88419E-1 1.99828E-1 1.604E-1 2.61328E-1 2.74841E-1 1.8824E-1 2.53196E-1 2.90423E-1 2.21105E-1 1.6684E-1 1.42523E-1 1.58454E-1 2.75893E-1 3.99144E-1 4.54158E-1 4.83305E-1 4.83871E-1 4.78427E-1 4.12083E-1 3.41463E-1 4.02931E-1 4.41783E-1 4.44547E-1 4.34462E-1 4.54696E-1 4.53217E-1 4.44551E-1 4.54669E-1 4.92933E-1 5.46422E-1 5.39613E-1 5.1579E-1 4.21164E-1 3.09365E-1 2.06198E-1 1.59531E-1 1.28354E-1 1.80814E-1 3.11089E-1 4.32473E-1 4.3638E-1 4.74063E-1 4.8304E-1 4.19838E-1 3.65051E-1 2.61718E-1 2.4087E-1 2.34645E-1 2.57862E-1 3.51248E-1 4.0526E-1 3.8841E-1 3.65132E-1 2.81992E-1 2.42964E-1 2.66419E-1 2.97491E-1 2.82052E-1 2.76448E-1 3.02688E-1 2.92461E-1 2.22498E-1 2.32271E-1 2.74671E-1 2.20162E-1 1.7208E-1 1.9666E-1 2.08554E-1 2.32577E-1 1.80527E-1 1.90387E-1 1.83059E-1 1.44225E-1 1.08708E-1 5.20611E-2 2.6351E-2 1.92695E-2 7.85698E-2 1.19589E-1 7.4324E-2 8.4709E-2 9.66114E-2 6.02027E-2 6.80248E-2 8.71269E-2 6.79452E-2 2.91399E-2 3.21595E-2 9.01363E-2 6.66403E-2 3.6133E-2 3.55606E-2 3.37961E-2 2.6493E-2 3.08344E-2 3.35608E-2 3.6925E-2 3.99508E-2 3.35075E-2 3.52487E-2 3.73063E-2 3.43532E-2 2.18081E-2 1.75756E-2 1.5247E-2 1.12578E-2 7.58427E-3 9.91323E-3 7.4576E-3 3.60373E-3 3.73872E-3 1.20522E-2 1.32586E-2 1.02811E-2 1.11969E-2 2.9424E-3 -9999 -9999 -9999 -9999 -9999 -9999 -9999 -9999 -9999 -9999 -9999 -9999 -9999 -9999 -9999 -9999 -9999 -9999 -9999 -9999
-9999 -9999 -9999 -9999 -9999 -9999 -9999 -9999 -9999 -9999 -9999 -9999 -9999 -9999 -9999 -9999 -9999 -9999 -9999 -9999 -9999 -9999 -9999 -9999 -9999 -9999 -9999 -9999 -9999 -9999 1.53576E-1 1.55062E-1 1.04667E-1 1.24495E-1 1.24621E-1 1.57365E-1 1.4924E-1 1.3373E-1 2.57027E-1 2.42834E-1 1.51109E-1 2.30317E-1 3.15695E-1 2.98364E-1 2.519E-1 2.13037E-1 3.08572E-1 4.00743E-1 4.33308E-1 4.54315E-1 4.62223E-1 4.53727E-1 4.34585E-1 3.82419E-1 4.40946E-1 4.71386E-1 4.50073E-1 4.47254E-1 4.24166E-1 3.99461E-1 3.93815E-1 3.92126E-1 4.62417E-1 5.13567E-1 5.17897E-1 5.00846E-1 4.61227E-1 3.16782E-1 1.78652E-1 1.57187E-1 1.19341E-1 1.8388E-1 2.80901E-1 3.77265E-1 4.48246E-1 4.78991E-1 4.61802E-1 4.27662E-1 3.37607E-1 2.58874E-1 2.63116E-1 2.73903E-1 2.62187E-1 2.74467E-1 3.07893E-1 3.93499E-1 3.77056E-1 2.9649E-1 2.43176E-1 2.73781E-1 3.32757E-1 2.95729E-1 2.69741E-1 2.96977E-1 3.12226E-1 2.5659E-1 2.01226E-1 2.60464E-1 2.31264E-1 1.50905E-1 1.5795E-1 1.59115E-1 2.02681E-1 1.81208E-1 1.87733E-1 1.9562E-1 1.13601E-1 4.52076E-2 3.05983E-2 2.99938E-2 5.45851E-2 6.29987E-2 8.45646E-2 9.0882E-2 4.95863E-2 3.57065E-2 3.25731E-2 3.51979E-2 7.02866E-2 5.93176E-2 3.7515E-2 3.70803E-2 8.64983E-2 4.6557E-2 2.57505E-2 3.45793E-2 3.13831E-2 2.699E-2 2.7869E-2 3.63093E-2 3.10868E-2 3.59218E-2 3.66081E-2 4.42621E-2 2.57024E-2 2.0062E-2 1.83189E-2 1.24264E-2 9.26722E-3 6.30516E-3 4.66425E-3 4.30432E-3 4.19074E-3 2.7452E-3 3.35839E-3 3.96177E-3 4.76822E-3 8.08042E-3 1.12483E-2 3.58051E-3 -9999 -9999 -9999 -9999 -9999 -9999 -9999 -9999 -9999 -9999 -9999 -9999 -9999 -9999 -9999 -9999 -9999 -9999 -9999 -9999
-9999 -9999 -9999 -9999 -9999 -9999 -9999 -9999 -9999 -9999 -9999 -9999 -9999 -9999 -9999 -9999 -9999 -9999 -9999 -9999 -9999 -9999 -9999 -9999 -9999 -9999 -9999 -9999 -9999 -9999 -9999 -9999 2.34429E-1 1.73139E-1 9.57229E-2 8.185E-2 1.42266E-1 1.27732E-1 1.3938E-1 1.5388E-1 1.63498E-1 1.70105E-1 1.8939E-1 2.11023E-1 2.58973E-1 2.83939E-1 3.50291E-1 4.03936E-1 4.0315E-1 4.31048E-1 4.36483E-1 4.58359E-1 4.43503E-1 4.34901E-1 4.47614E-1 4.7274E-1 4.67084E-1 4.76558E-1 3.98319E-1 3.67193E-1 3.29126E-1 3.16589E-1 3.50423E-1 3.98528E-1 3.84462E-1 4.31086E-1 4.09175E-1 3.62752E-1 2.82597E-1 2.79432E-1 1.92472E-1 2.08699E-1 2.44094E-1 3.28534E-1 4.47427E-1 5.03169E-1 5.05508E-1 4.74871E-1 4.37898E-1 3.09117E-1 1.8502E-1 1.82336E-1 1.8693E-1 1.7058E-1 1.59923E-1 2.6623E-1 3.30069E-1 2.93969E-1 2.80932E-1 2.84015E-1 3.33348E-1 3.63251E-1 3.13565E-1 2.42251E-1 2.84731E-1 2.86864E-1 2.52371E-1 2.56116E-1 2.06816E-1 1.19433E-1 1.24115E-1 1.14344E-1 1.69318E-1 1.44882E-1 1.54599E-1 1.57825E-1 5.3505E-2 1.76763E-2 3.487E-2 6.02441E-2 4.41494E-2 3.51347E-2 3.32622E-2 6.46079E-2 6.48603E-2 6.83585E-2 7.13705E-2 6.77987E-2 6.05359E-2 3.93259E-2 4.75926E-2 4.34545E-2 1.02973E-1 5.08387E-2 3.20322E-2 3.90614E-2 3.86561E-2 5.36888E-2 5.6895E-2 3.87551E-2 2.07067E-2 2.69275E-2 2.48593E-2 2.63578E-2 2.10299E-2 1.818E-2 1.83686E-2 9.40041E-3 7.61658E-3 4.60988E-3 4.61267E-3 6.45239E-3 6.28478E-3 1.48953E-2 4.82182E-3 2.17541E-3 2.81818E-3 4.13122E-3 9.83297E-3 -9999 -9999 -9999 -9999 -9999 -9999 -9999 -9999 -9999 -9999 -9999 -9999 -9999 -9999 -9999 -9999 -9999 -9999 -9999 -9999 -9999
-9999 -9999 -9999 -9999 -9999 -9999 -9999 -9999 -9999 -9999 -9999 -9999 -9999 -9999 -9999 -9999 -9999 -9999 -9999 -9999 -9999 -9999 -9999 -9999 -9999 -9999 -9999 -9999 -9999 -9999 -9999 -9999 -9999 2.08578E-1 1.2818E-1 8.47643E-2 6.98415E-2 1.07382E-1 6.93511E-2 9.19044E-2 1.37321E-1 1.78547E-1 1.77993E-1 1.50581E-1 2.13351E-1 3.44219E-1 3.57084E-1 3.28549E-1 3.54102E-1 4.20467E-1 4.29924E-1 4.62182E-1 4.53657E-1 4.73859E-1 3.98958E-1 4.71738E-1 4.82086E-1 4.74309E-1 4.22537E-1 3.90975E-1 3.30876E-1 2.38501E-1 2.58051E-1 3.08485E-1 3.33944E-1 3.76753E-1 3.46323E-1 3.77514E-1 4.27396E-1 2.58456E-1 2.11531E-1 2.31749E-1 2.52152E-1 3.55342E-1 4.55594E-1 4.98561E-1 5.23361E-1 5.04779E-1 4.71882E-1 3.75384E-1 3.19567E-1 1.80694E-1 1.50144E-1 1.36001E-1 1.2841E-1 1.33327E-1 1.9976E-1 2.72098E-1 2.96852E-1 3.21931E-1 3.29311E-1 3.6397E-1 3.65585E-1 2.70894E-1 1.79595E-1 2.67681E-1 2.61567E-1 2.53632E-1 1.51258E-1 1.11745E-1 1.18935E-1 1.108E-1 1.09007E-1 1.08188E-1 1.03845E-1 1.03897E-1 2.96175E-2 2.0726E-2 4.86557E-2 6.19634E-2 3.33405E-2 2.80763E-2 3.6093E-2 3.82763E-2 6.02703E-2 8.48847E-2 6.85204E-2 5.22358E-2 4.88868E-2 8.14075E-2 6.68263E-2 9.01148E-2 1.02692E-1 4.06748E-2 3.80532E-2 4.01946E-2 3.53813E-2 7.28336E-2 5.71001E-2 3.86117E-2 2.0272E-2 2.04985E-2 1.55846E-2 2.38967E-2 2.09803E-2 1.83698E-2 1.75831E-2 1.56646E-2 1.08788E-2 4.45992E-3 3.182E-3 6.73575E-3 2.4308E-2 3.25088E-2 4.85579E-3 2.23858E-3 6.06623E-3 1.76463E-3 -9999 -9999 -9999 -9999 -9999 -9999 -9999 -9999 -9999 -9999 -9999 -9999 -9999 -9999 -9999 -9999 -9999 -9999 -9999 -9999 -9999 -9999
-9999 -9999 -9999 -9999 -9999 -9999 -9999 -9999 -9999 -9999 -9999 -9999 -9999 -9999 -9999 -9999 -9999 -9999 -9999 -9999 -9999 -9999 -9999 -9999 -9999 -9999 -9999 -9999 -9999 -9999 -9999 -9999 -9999 2.36911E-1 1.38044E-1 9.87693E-2 6.54409E-2 9.71225E-2 8.05977E-2 7.96357E-2 1.22969E-1 1.24045E-1 1.17745E-1 9.44671E-2 1.32914E-1 2.48501E-1 2.8696E-1 2.99398E-1 4.21671E-1 4.41579E-1 4.69847E-1 4.5194E-1 4.78347E-1 4.30155E-1 4.03337E-1 4.45164E-1 4.72681E-1 4.72032E-1 4.54616E-1 4.06666E-1 3.48232E-1 2.80841E-1 2.5061E-1 2.43433E-1 2.9755E-1 3.88161E-1 3.2667E-1 2.19573E-1 3.64878E-1 3.06562E-1 2.27165E-1 2.25906E-1 2.25941E-1 2.71389E-1 4.25256E-1 4.75174E-1 5.31146E-1 5.22085E-1 4.84716E-1 4.24252E-1 3.27267E-1 3.52937E-1 2.10597E-1 1.97352E-1 1.90475E-1 1.67354E-1 1.52949E-1 1.89591E-1 3.10312E-1 3.66815E-1 3.54395E-1 3.91235E-1 4.20455E-1 3.74396E-1 2.16779E-1 1.94828E-1 2.21344E-1 2.2107E-1 1.43451E-1 1.11255E-1 9.48508E-2 1.1399E-1 1.15902E-1 8.75071E-2 1.22939E-1 8.73998E-2 2.46031E-2 2.0852E-2 4.70361E-2 4.58637E-2 3.9911E-2 4.88785E-2 6.06488E-2 6.0765E-2 7.68555E-2 1.37959E-1 1.18911E-1 9.72824E-2 9.16634E-2 1.47136E-1 1.12569E-1 1.24264E-1 7.35849E-2 5.60541E-2 6.99879E-2 6.07817E-2 3.87961E-2 5.5547E-2 2.42028E-2 2.35543E-2 1.34807E-2 1.3981E-2 2.15362E-2 2.89254E-2 3.12011E-2 1.51072E-2 8.63216E-3 6.77925E-3 4.07956E-3 2.97223E-3 4.87182E-3 7.16184E-3 7.28357E-3 1.51078E-2 1.16154E-2 5.49187E-3 3.18814E-3 5.23138E-4 -9999 -9999 -9999 -9999 -9999 -9999 -9999 -9999 -9999 -9999 -9999 -9999 -9999 -9999 -9999 -9999 -9999 -9999 -9999 -9999 -9999 -9999
-9999 -9999 -9999 -9999 -9999 -9999 -9999 -9999 -9999 -9999 -9999 -9999 -9999 -9999 -9999 -9999 -9999 -9999 -9999 -9999 -9999 -9999 -9999 -9999 -9999 -9999 -9999 -9999 -9999 -9999 -9999 -9999 -9999 -9999 1.342E-1 1.17701E-1 8.67958E-2 1.13013E-1 1.35694E-1 1.47028E-1 1.42843E-1 1.59276E-1 1.60884E-1 1.58588E-1 1.37575E-1 1.95959E-1 2.64951E-1 2.96203E-1 3.96498E-1 4.56597E-1 4.84821E-1 4.45489E-1 4.64835E-1 4.06541E-1 4.07844E-1 4.56676E-1 4.48289E-1 4.60447E-1 4.41198E-1 4.1682E-1 3.69129E-1 3.16033E-1 2.68166E-1 2.10116E-1 2.56833E-1 3.54915E-1 3.44701E-1 1.96E-1 1.73933E-1 2.60032E-1 2.24537E-1 2.46939E-1 2.23903E-1 2.67332E-1 4.08771E-1 4.91491E-1 5.13727E-1 5.34082E-1 5.12273E-1 4.69339E-1 3.78241E-1 3.28999E-1 3.61423E-1 2.96526E-1 2.48051E-1 2.87869E-1 2.86147E-1 2.38084E-1 2.25555E-1 3.11066E-1 3.84975E-1 3.66903E-1 3.90332E-1 4.19933E-1 3.00321E-1 2.25758E-1 1.88818E-1 1.75098E-1 1.4676E-1 1.34711E-1 8.89135E-2 9.20324E-2 6.27029E-2 8.5018E-2 1.21723E-1 8.39779E-2 2.96987E-2 1.62152E-2 3.54043E-2 4.07581E-2 3.97098E-2 3.25799E-2 3.96485E-2 5.55752E-2 1.00831E-1 1.22928E-1 1.12002E-1 1.05857E-1 1.43428E-1 1.85759E-1 1.74506E-1 1.54286E-1 1.14609E-1 1.05922E-1 1.0631E-1 1.16219E-1 7.1668E-2 4.59658E-2 2.254E-2 1.73408E-2 1.41049E-2 1.57845E-2 3.05113E-2 2.86089E-2 2.94149E-2 9.04748E-3 6.89676E-3 6.15248E-3 3.35294E-3 6.56455E-3 8.93866E-3 7.00055E-3 4.70561E-3 1.84341E-3 1.43488E-3 4.87613E-3 2.4526E-3 1.82386E-4 -9999 -9999 -9999 -9999 -9999 -9999 -9999 -9999 -9999 -9999 -9999 -9999 -9999 -9999 -9999 -9999 -9999 -9999 -9999 -9999 -9999 -9999
-9999 -9999 -9999 -9999 -9999 -9999 -9999 -9999 -9999 -9999 -9999 -9999 -9999 -9999 -9999 -9999 -9999 -9999 -9999 -9999 -9999 -9999 -9999 -9999 -9999 -9999 -9999 -9999 -9999 -9999 -9999 -9999 -9999 -9999 -9999 1.56747E-1 1.24027E-1 1.33868E-1 1.34634E-1 1.89869E-1 1.42426E-1 1.99677E-1 2.4548E-1 2.75622E-1 2.71705E-1 2.33396E-1 2.64521E-1 3.09354E-1 3.55219E-1 4.20797E-1 4.73899E-1 4.52814E-1 4.49989E-1 4.12927E-1 4.26223E-1 4.07077E-1 4.42037E-1 4.69889E-1 4.77157E-1 4.44352E-1 4.15701E-1 3.77623E-1 3.19332E-1 2.27024E-1 1.88684E-1 2.13941E-1 1.5936E-1 1.39484E-1 1.78746E-1 2.3691E-1 1.80861E-1 2.45795E-1 2.40643E-1 2.90116E-1 4.37601E-1 4.89738E-1 5.09054E-1 5.12585E-1 5.07769E-1 5.24592E-1 4.61805E-1 3.27395E-1 3.17974E-1 3.43875E-1 3.8289E-1 3.51812E-1 3.16849E-1 3.0756E-1 2.44475E-1 2.63345E-1 3.86782E-1 4.03611E-1 3.50486E-1 3.70528E-1 3.10612E-1 2.46874E-1 1.95261E-1 1.64753E-1 2.13935E-1 1.76774E-1 1.25608E-1 8.98953E-2 6.89651E-2 7.4031E-2 8.94356E-2 6.74574E-2 5.61221E-2 2.2321E-2 4.41914E-2 4.94818E-2 3.62475E-2 2.19255E-2 3.94887E-2 3.06728E-2 4.21579E-2 5.85466E-2 3.93869E-2 3.92239E-2 6.00916E-2 9.85195E-2 9.74123E-2 9.61036E-2 5.62053E-2 2.89168E-2 2.24158E-2 3.73024E-2 8.48578E-2 9.02758E-2 4.63772E-2 3.13403E-2 2.15997E-2 2.15255E-2 2.61468E-2 2.96721E-2 1.58603E-2 7.91754E-3 3.25089E-3 3.85726E-3 5.24586E-3 5.30381E-3 2.65764E-3 3.78308E-3 1.02881E-2 5.37999E-3 3.17554E-3 2.54616E-3 5.03959E-4 2.73221E-4 -9999 -9999 -9999 -9999 -9999 -9999 -9999 -9999 -9999 -9999 -9999 -9999 -9999 -9999 -9999 -9999 -9999 -9999 -9999 -9999 -9999 -9999
-9999 -9999 -9999 -9999 -9999 -9999 -9999 -9999 -9999 -9999 -9999 -9999 -9999 -9999 -9999 -9999 -9999 -9999 -9999 -9999 -9999 -9999 -9999 -9999 -9999 -9999 -9999 -9999 -9999 -9999 -9999 -9999 -9999 -9999 -9999 7.32899E-2 1.15411E-1 1.90652E-1 1.62668E-1 1.38943E-1 1.68992E-1 1.64939E-1 2.32017E-1 3.62417E-1 3.40075E-1 2.28832E-1 2.35454E-1 3.41691E-1 3.97945E-1 3.92382E-1 4.29676E-1 4.29775E-1 4.53409E-1 4.18415E-1 4.34297E-1 4.26013E-1 4.45804E-1 4.52028E-1 4.55483E-1 4.74399E-1 4.8369E-1 4.71038E-1 4.06926E-1 2.45531E-1 1.42809E-1 1.83076E-1 1.37043E-1 1.31313E-1 1.8114E-1 2.38977E-1 1.65758E-1 2.42939E-1 2.27494E-1 2.48557E-1 4.17014E-1 4.68591E-1 5.24113E-1 4.97564E-1 4.73394E-1 4.49845E-1 4.97995E-1 3.5666E-1 2.86747E-1 2.65484E-1 2.88303E-1 3.41746E-1 2.63538E-1 2.78661E-1 2.57083E-1 2.38846E-1 3.68009E-1 3.93132E-1 3.84069E-1 3.5207E-1 3.20585E-1 2.62845E-1 2.0773E-1 1.48798E-1 2.20285E-1 2.62357E-1 1.8224E-1 1.19507E-1 8.67622E-2 4.9529E-2 4.44947E-2 6.91808E-2 7.22068E-2 4.98078E-2 5.61434E-2 5.87479E-2 6.35793E-2 3.74487E-2 2.09987E-2 1.89039E-2 2.09829E-2 3.1193E-2 3.07524E-2 2.61126E-2 3.11051E-2 3.08455E-2 3.16766E-2 6.32E-2 6.08586E-2 3.61341E-2 1.84076E-2 1.5545E-2 2.24313E-2 3.13042E-2 3.05597E-2 2.25867E-2 1.8883E-2 2.2676E-2 2.55624E-2 2.29187E-2 6.80876E-3 4.39748E-3 3.96155E-3 4.01839E-3 2.33931E-3 1.70983E-3 1.22596E-3 2.4668E-3 6.35738E-3 4.88169E-3 1.70757E-3 5.48338E-4 2.73113E-4 -9999 -9999 -9999 -9999 -9999 -9999 -9999 -9999 -9999 -9999 -9999 -9999 -9999 -9999 -9999 -9999 -9999 -9999 -9999 -9999 -9999 -9999 -9999
-9999 -9999 -9999 -9999 -9999 -9999 -9999 -9999 -9999 -9999 -9999 -9999 -9999 -9999 -9999 -9999 -9999 -9999 -9999 -9999 -9999 -9999 -9999 -9999 -9999 -9999 -9999 -9999 -9999 -9999 -9999 -9999 -9999 -9999 9.09038E-2 1.01098E-1 1.26973E-1 1.34212E-1 1.1617E-1 1.07375E-1 1.61993E-1 1.50003E-1 1.84859E-1 2.8054E-1 3.82445E-1 2.77627E-1 1.97362E-1 2.58745E-1 3.93827E-1 4.09345E-1 3.97632E-1 4.14159E-1 4.53043E-1 4.43331E-1 4.3716E-1 4.22096E-1 4.20201E-1 4.39292E-1 4.57161E-1 4.66152E-1 4.70066E-1 4.86115E-1 4.48569E-1 2.80475E-1 2.02214E-1 1.83859E-1 1.97572E-1 1.6863E-1 1.99311E-1 2.1777E-1 2.25438E-1 2.13139E-1 2.11332E-1 2.47104E-1 4.10511E-1 4.82801E-1 4.62242E-1 4.42649E-1 4.1648E-1 3.92682E-1 4.93472E-1 4.81975E-1 4.25305E-1 2.56262E-1 2.2687E-1 2.36525E-1 2.09927E-1 2.68449E-1 2.31542E-1 1.92209E-1 3.00107E-1 3.5292E-1 3.15776E-1 3.02634E-1 2.7822E-1 2.23828E-1 2.00895E-1 1.93269E-1 1.78652E-1 2.08031E-1 1.85305E-1 1.41187E-1 7.40817E-2 5.82676E-2 3.07242E-2 3.65739E-2 4.79642E-2 5.75459E-2 6.7075E-2 6.24793E-2 6.68936E-2 3.52784E-2 2.98595E-2 2.51089E-2 2.73464E-2 4.29834E-2 6.60939E-2 4.64054E-2 2.41608E-2 2.78024E-2 1.71237E-2 2.19813E-2 4.2553E-2 6.78263E-2 5.87421E-2 3.33101E-2 2.41729E-2 2.34592E-2 -9999 -9999 -9999 -9999 -9999 1.5876E-2 7.05721E-3 5.86616E-3 5.08965E-3 3.92228E-3 1.67099E-3 1.50146E-3 4.14675E-3 8.24288E-3 3.66046E-3 1.80587E-3 6.72478E-4 5.88497E-4 -9999 -9999 -9999 -9999 -9999 -9999 -9999 -9999 -9999 -9999 -9999 -9999 -9999 -9999 -9999 -9999 -9999 -9999 -9999 -9999 -9999 -9999 -9999 -9999
-9999 -9999 -9999 -9999 -9999 -9999 -9999 -9999 -9999 -9999 -9999 -9999 -9999 -9999 -9999 -9999 -9999 -9999 -9999 -9999 -9999 -9999 -9999 -9999 -9999 -9999 -9999 -9999 -9999 -9999 -9999 -9999 -9999 -9999 -9999 -9999 1.56379E-1 8.83881E-2 7.39215E-2 1.01788E-1 1.35087E-1 1.6671E-1 2.54287E-1 2.88352E-1 3.25635E-1 3.53449E-1 2.51907E-1 2.18767E-1 2.88269E-1 4.09045E-1 4.26357E-1 4.38294E-1 4.26696E-1 4.3992E-1 4.41804E-1 4.00832E-1 4.41933E-1 4.44558E-1 4.52408E-1 4.74787E-1 4.69917E-1 4.84077E-1 4.47487E-1 3.12297E-1 2.28243E-1 2.16973E-1 2.21555E-1 1.70244E-1 1.88881E-1 1.74588E-1 1.54162E-1 1.43319E-1 1.46373E-1 2.25701E-1 4.32216E-1 4.48057E-1 4.39501E-1 3.91152E-1 3.83871E-1 3.89957E-1 3.99229E-1 4.72117E-1 4.91598E-1 3.71396E-1 2.01888E-1 1.65588E-1 1.72749E-1 2.31168E-1 2.92698E-1 1.99319E-1 2.58802E-1 2.6078E-1 2.34015E-1 2.58609E-1 2.49888E-1 2.54589E-1 2.5732E-1 2.44882E-1 1.68331E-1 1.34909E-1 1.52393E-1 1.36418E-1 1.0362E-1 7.35288E-2 3.76234E-2 2.90367E-2 2.64399E-2 4.82764E-2 5.51468E-2 6.87684E-2 6.2155E-2 3.79983E-2 3.68539E-2 5.20522E-2 3.9606E-2 4.62719E-2 5.56639E-2 5.50713E-2 4.41776E-2 3.61876E-2 2.0321E-2 1.53517E-2 1.98904E-2 3.37028E-2 5.96508E-2 5.90425E-2 4.13554E-2 2.69818E-2 -9999 -9999 -9999 -9999 -9999 1.93792E-2 8.19251E-3 4.64133E-3 3.95721E-3 3.15315E-3 1.79929E-3 3.16227E-3 3.96402E-3 5.82076E-3 6.6318E-3 3.53315E-3 5.55461E-3 -9999 -9999 -9999 -9999 -9999 -9999 -9999 -9999 -9999 -9999 -9999 -9999 -9999 -9999 -9999 -9999 -9999 -9999 -9999 -9999 -9999 -9999 -9999 -9999 -9999
-9999 -9999 -9999 -9999 -9999 -9999 -9999 -9999 -9999 -9999 -9999 -9999 -9999 -9999 -9999 -9999 -9999 -9999 -9999 -9999 -9999 -9999 -9999 -9999 -9999 -9999 -9999 -9999 -9999 -9999 -9999 -9999 -9999 -9999 -9999 -9999 -9999 1.13072E-1 4.82764E-2 9.83445E-2 1.36407E-1 1.86373E-1 2.64061E-1 2.93742E-1 3.37771E-1 2.85167E-1 2.89901E-1 2.34259E-1 2.79284E-1 4.18445E-1 4.30005E-1 3.91972E-1 4.22178E-1 4.1215E-1 4.28492E-1 4.04296E-1 4.25987E-1 4.40074E-1 4.25324E-1 4.47736E-1 4.67275E-1 4.45912E-1 4.39654E-1 2.62215E-1 1.62185E-1 1.25042E-1 1.40497E-1 1.53164E-1 1.42051E-1 1.92726E-1 2.88434E-1 2.96566E-1 2.71836E-1 3.65259E-1 4.931E-1 5.17068E-1 5.03341E-1 4.3601E-1 3.4027E-1 3.32063E-1 3.35728E-1 3.71577E-1 4.46387E-1 4.44441E-1 3.83138E-1 2.95833E-1 2.35478E-1 1.9595E-1 2.07281E-1 2.01978E-1 2.43447E-1 2.19966E-1 2.13035E-1 2.39199E-1 2.69365E-1 3.26268E-1 3.62164E-1 3.02732E-1 1.93121E-1 9.80584E-2 1.19221E-1 9.84338E-2 8.78089E-2 5.79353E-2 3.20963E-2 1.6636E-2 1.38963E-2 2.58605E-2 3.64136E-2 3.03982E-2 2.99882E-2 2.96444E-2 3.04191E-2 2.88271E-2 2.57923E-2 3.05222E-2 3.69399E-2 3.96423E-2 4.22188E-2 5.70177E-2 5.15654E-2 3.481E-2 3.20612E-2 2.70337E-2 3.2508E-2 -9999 -9999 -9999 -9999 -9999 -9999 -9999 -9999 1.16583E-2 6.11439E-3 4.64363E-3 4.36408E-3 1.8405E-3 1.24471E-3 -9999 -9999 -9999 -9999 -9999 -9999 -9999 -9999 -9999 -9999 -9999 -9999 -9999 -9999 -9999 -9999 -9999 -9999 -9999 -9999 -9999 -9999 -9999 -9999 -9999 -9999 -9999 -9999 -9999 -9999 -9999
-9999 -9999 -9999 -9999 -9999 -9999 -9999 -9999 -9999 -9999 -9999 -9999 -9999 -9999 -9999 -9999 -9999 -9999 -9999 -9999 -9999 -9999 -9999 -9999 -9999 -9999 -9999 -9999 -9999 -9999 -9999 -9999 -9999 -9999 -9999 -9999 -9999 -9999 1.18534E-1 1.05578E-1 1.06344E-1 1.37288E-1 1.90864E-1 2.19313E-1 2.73999E-1 2.49348E-1 2.53853E-1 2.39971E-1 2.38992E-1 3.12087E-1 3.90481E-1 4.28531E-1 4.3111E-1 3.77857E-1 3.68805E-1 3.78897E-1 3.89059E-1 4.21725E-1 4.38623E-1 4.49362E-1 4.12908E-1 4.24681E-1 3.57285E-1 1.92644E-1 1.12664E-1 7.54574E-2 8.1633E-2 9.99296E-2 1.16189E-1 1.9102E-1 3.61705E-1 4.69994E-1 4.90431E-1 4.82014E-1 5.27238E-1 4.85988E-1 5.1688E-1 4.78421E-1 4.33993E-1 3.44967E-1 3.52049E-1 3.64532E-1 3.80187E-1 3.93499E-1 3.80735E-1 4.51086E-1 3.45606E-1 1.40367E-1 1.56851E-1 1.84314E-1 2.23213E-1 2.70767E-1 2.86063E-1 3.56837E-1 2.79655E-1 3.3207E-1 3.78239E-1 3.48125E-1 2.37676E-1 1.6333E-1 1.17322E-1 9.46363E-2 9.06943E-2 4.79081E-2 2.10079E-2 1.95159E-2 2.93388E-2 5.07593E-2 2.73888E-2 1.15322E-2 1.11883E-2 1.32999E-2 2.05073E-2 2.01721E-2 1.49202E-2 1.74913E-2 2.18349E-2 2.43087E-2 5.5971E-2 9.42203E-2 1.13344E-1 1.22068E-1 9.46636E-2 -9999 -9999 -9999 -9999 -9999 -9999 -9999 -9999 -9999 -9999 7.35213E-3 4.81305E-3 -9999 -9999 -9999 -9999 -9999 -9999 -9999 -9999 -9999 -9999 -9999 -9999 -9999 -9999 -9999 -9999 -9999 -9999 -9999 -9999 -9999 -9999 -9999 -9999 -9999 -9999 -9999 -9999 -9999 -9999 -9999 -9999 -9999 -9999 -9999
-9999 -9999 -9999 -9999 -9999 -9999 -9999 -9999 -9999 -9999 -9999 -9999 -9999 -9999 -9999 -9999 -9999 -9999 -9999 -9999 -9999 -9999 -9999 -9999 -9999 -9999 -9999 -9999 -9999 -9999 -9999 -9999 -9999 -9999 -9999 -9999 -9999 -9999 -9999 8.30484E-2 8.49927E-2 8.42518E-2 1.2281E-1 1.3142E-1 2.08851E-1 2.36044E-1 2.41766E-1 2.69911E-1 2.22473E-1 2.18496E-1 2.65143E-1 3.7393E-1 3.89803E-1 3.44592E-1 3.35949E-1 3.79399E-1 3.77342E-1 3.78931E-1 4.39359E-1 4.41086E-1 4.62729E-1 4.76617E-1 4.41421E-1 3.42324E-1 1.58163E-1 1.42837E-1 1.59048E-1 9.15417E-2 1.3043E-1 1.13022E-1 2.46052E-1 4.32658E-1 4.73549E-1 4.84835E-1 5.19907E-1 4.8697E-1 4.73189E-1 5.191E-1 4.72902E-1 4.42887E-1 3.74816E-1 3.71512E-1 3.7434E-1 3.45515E-1 3.04965E-1 3.55105E-1 2.73329E-1 1.5246E-1 1.68366E-1 1.36249E-1 1.86587E-1 2.29007E-1 2.55457E-1 3.19529E-1 3.54297E-1 3.36794E-1 3.28928E-1 3.25329E-1 2.59426E-1 1.69013E-1 1.39428E-1 1.17092E-1 1.03185E-1 6.5397E-2 3.41732E-2 3.18517E-2 5.56132E-2 5.25199E-2 2.38652E-2 1.04284E-2 1.11091E-2 9.22845E-3 1.18406E-2 1.6699E-2 1.45078E-2 1.55706E-2 9.44177E-3 2.46907E-2 6.47769E-2 8.8983E-2 9.05076E-2 7.61129E-2 5.49377E-2 -9999 -9999 -9999 -9999 -9999 -9999 -9999 -9999 -9999 -9999 -9999 -9999 -9999 -9999 -9999 -9999 -9999 -9999 -9999 -9999 -9999 -9999 -9999 -9999 -9999 -9999 -9999 -9999 -9999 -9999 -9999 -9999 -9999 -9999 -9999 -9999 -9999 -9999 -9999 -9999 -9999 -9999 -9999 -9999 -9999 -9999 -9999
-9999 -9999 -9999 -9999 -9999 -9999 -9999 -9999 -9999 -9999 -9999 -9999 -9999 -9999 -9999 -9999 -9999 -9999 -9999 -9999 -9999 -9999 -9999 -9999 -9999 -9999 -9999 -9999 -9999 -9999 -9999 -9999 -9999 -9999 -9999 -9999 -9999 2.11273E-1 1.00547E-1 1.15717E-1 1.58002E-1 1.09666E-1 5.62093E-2 7.19622E-2 1.50968E-1 9.6687E-2 1.80179E-1 2.57055E-1 2.16772E-1 1.65979E-1 1.82379E-1 2.71147E-1 3.63651E-1 3.34585E-1 3.54714E-1 3.46911E-1 3.62169E-1 3.79702E-1 4.33142E-1 4.53851E-1 5.11306E-1 4.71116E-1 4.2494E-1 4.39943E-1 2.56729E-1 2.14201E-1 2.123E-1 8.43078E-2 1.67475E-1 1.39094E-1 1.60231E-1 2.29142E-1 4.00108E-1 3.6761E-1 4.97114E-1 5.08661E-1 4.0802E-1 4.41587E-1 4.39949E-1 4.24407E-1 3.81995E-1 3.69049E-1 3.73259E-1 3.81842E-1 3.51135E-1 2.66347E-1 1.94355E-1 1.56488E-1 1.88993E-1 1.81233E-1 2.32995E-1 2.63694E-1 2.29594E-1 2.85973E-1 3.48213E-1 3.55671E-1 3.28381E-1 3.22363E-1 3.27018E-1 2.60167E-1 2.23159E-1 1.96666E-1 1.53357E-1 1.10877E-1 3.59957E-2 3.40009E-2 5.11985E-2 5.06849E-2 3.64057E-2 2.63941E-2 2.04937E-2 7.10436E-3 8.6722E-3 1.02034E-2 1.27026E-2 2.44815E-2 1.99459E-2 2.42994E-2 3.70138E-2 7.80442E-2 5.70707E-2 5.32138E-2 3.58124E-2 -9999 -9999 -9999 -9999 -9999 -9999 -9999 -9999 -9999 -9999 -9999 -9999 -9999 -9999 -9999 -9999 -9999 -9999 -9999 -9999 -9999 -9999 -9999 -9999 -9999 -9999 -9999 -9999 -9999 -9999 -9999 -9999 -9999 -9999 -9999 -9999 -9999 -9999 -9999 -9999 -9999 -9999 -9999 -9999 -9999 -9999 -9999
-9999 -9999 -9999 -9999 -9999 -9999 -9999 -9999 -9999 -9999 -9999 -9999 -9999 -9999 -9999 -9999 -9999 -9999 -9999 -9999 -9999 -9999 -9999 -9999 -9999 -9999 -9999 -9999 -9999 -9999 -9999 -9999 -9999 -9999 -9999 -9999 -9999 -9999 1.9724E-1 1.98855E-1 2.90753E-1 1.41165E-1 4.62223E-2 5.07023E-2 6.56916E-2 7.07315E-2 9.68002E-2 2.19537E-1 2.20676E-1 1.55512E-1 1.60346E-1 1.91624E-1 2.71114E-1 3.1814E-1 4.02703E-1 3.84131E-1 4.19886E-1 4.07264E-1 4.19317E-1 4.65295E-1 4.71672E-1 4.26291E-1 3.4183E-1 4.17173E-1 3.57097E-1 2.14159E-1 1.67916E-1 7.32925E-2 1.46642E-1 1.80701E-1 1.52833E-1 2.02635E-1 2.56224E-1 2.09815E-1 3.98179E-1 4.85326E-1 4.5824E-1 3.62674E-1 4.13459E-1 3.74607E-1 3.66422E-1 3.67457E-1 3.57625E-1 3.38504E-1 3.614E-1 3.09518E-1 2.41396E-1 1.8275E-1 1.98801E-1 2.85997E-1 2.36894E-1 2.92213E-1 2.78595E-1 2.65161E-1 3.10032E-1 3.50085E-1 3.61622E-1 3.78891E-1 3.58079E-1 3.7339E-1 3.3589E-1 2.97221E-1 2.07636E-1 1.01744E-1 4.85337E-2 5.82878E-2 8.23854E-2 8.28452E-2 6.76116E-2 4.34244E-2 2.43559E-2 1.06542E-2 5.85027E-3 6.59962E-3 1.25181E-2 1.98432E-2 3.41819E-2 3.81063E-2 3.823E-2 3.0441E-2 3.38179E-2 2.32916E-2 1.39938E-2 -9999 -9999 -9999 -9999 -9999 -9999 -9999 -9999 -9999 -9999 -9999 -9999 -9999 -9999 -9999 -9999 -9999 -9999 -9999 -9999 -9999 -9999 -9999 -9999 -9999 -9999 -9999 -9999 -9999 -9999 -9999 -9999 -9999 -9999 -9999 -9999 -9999 -9999 -9999 -9999 -9999 -9999 -9999 -9999 -9999 -9999 -9999
-9999 -9999 -9999 -9999 -9999 -9999 -9999 -9999 -9999 -9999 -9999 -9999 -9999 -9999 -9999 -9999 -9999 -9999 -9999 -9999 -9999 -9999 -9999 -9999 -9999 -9999 -9999 -9999 -9999 -9999 -9999 -9999 -9999 -9999 -9999 -9999 -9999 -9999 2.45682E-1 1.40499E-1 2.20317E-1 1.67739E-1 5.93572E-2 3.76101E-2 5.38513E-2 7.52298E-2 1.05507E-1 1.69551E-1 1.89231E-1 2.04677E-1 2.52901E-1 2.03176E-1 1.86096E-1 2.4668E-1 3.01938E-1 3.98236E-1 4.4245E-1 4.59397E-1 4.42402E-1 4.91018E-1 4.77359E-1 3.8452E-1 2.57337E-1 1.66387E-1 2.02464E-1 1.24269E-1 9.25382E-2 6.49514E-2 1.02566E-1 6.78102E-2 1.30698E-1 1.37923E-1 1.4987E-1 1.34826E-1 1.64368E-1 3.05508E-1 3.8852E-1 3.47636E-1 3.19113E-1 3.60113E-1 3.69821E-1 3.64575E-1 3.51821E-1 3.13314E-1 3.02164E-1 2.64902E-1 2.24454E-1 2.67348E-1 3.02554E-1 3.34317E-1 2.7589E-1 3.58467E-1 3.72474E-1 3.19897E-1 2.9612E-1 3.14738E-1 3.52262E-1 3.1706E-1 3.26004E-1 3.0154E-1 3.56469E-1 3.36946E-1 2.14358E-1 7.51326E-2 5.82158E-2 7.39982E-2 1.0199E-1 1.12971E-1 7.85262E-2 4.07442E-2 1.91015E-2 6.63718E-3 5.59385E-3 8.24259E-3 9.24319E-3 3.42887E-2 4.53413E-2 4.66774E-2 2.92859E-2 2.46698E-2 1.16666E-2 9.94548E-3 -9999 -9999 -9999 -9999 -9999 -9999 -9999 -9999 -9999 -9999 -9999 -9999 -9999 -9999 -9999 -9999 -9999 -9999 -9999 -9999 -9999 -9999 -9999 -9999 -9999 -9999 -9999 -9999 -9999 -9999 -9999 -9999 -9999 -9999 -9999 -9999 -9999 -9999 -9999 -9999 -9999 -9999 -9999 -9999 -9999 -9999 -9999 -9999
-9999 -9999 -9999 -9999 -9999 -9999 -9999 -9999 -9999 -9999 -9999 -9999 -9999 -9999 -9999 -9999 -9999 -9999 -9999 -9999 -9999 -9999 -9999 -9999 -9999 -9999 -9999 -9999 -9999 -9999 -9999 -9999 -9999 -9999 -9999 -9999 -9999 -9999 2.24107E-1 1.15597E-1 2.73486E-1 2.44784E-1 1.29658E-1 6.93825E-2 3.564E-2 4.82961E-2 1.07187E-1 1.76606E-1 2.49208E-1 3.31113E-1 3.50256E-1 2.85178E-1 1.9338E-1 1.58153E-1 2.54476E-1 3.63853E-1 4.10085E-1 4.84187E-1 4.63136E-1 4.5303E-1 4.85995E-1 4.84345E-1 3.07714E-1 1.37334E-1 1.48799E-1 1.62744E-1 1.22504E-1 6.80506E-2 7.7839E-2 6.2432E-2 4.6308E-2 1.55502E-1 1.52935E-1 1.27687E-1 1.37329E-1 1.41367E-1 2.22224E-1 2.81823E-1 2.46935E-1 2.77655E-1 2.53357E-1 2.86696E-1 1.83662E-1 1.27152E-1 1.64065E-1 1.70101E-1 1.74014E-1 1.74569E-1 2.02318E-1 3.3124E-1 2.8635E-1 3.26667E-1 4.32037E-1 4.05472E-1 2.46907E-1 2.69515E-1 3.55676E-1 3.29973E-1 3.58217E-1 3.75493E-1 3.47775E-1 3.48621E-1 2.3696E-1 9.89688E-2 3.94806E-2 4.25829E-2 7.27226E-2 1.10519E-1 1.0145E-1 4.6293E-2 2.08633E-2 7.35995E-3 5.40916E-3 9.866E-3 9.15351E-3 2.59422E-2 2.33354E-2 2.04858E-2 8.92274E-3 6.81839E-3 6.98407E-3 6.34582E-3 -9999 -9999 -9999 -9999 -9999 -9999 -9999 -9999 -9999 -9999 -9999 -9999 -9999 -9999 -9999 -9999 -9999 -9999 -9999 -9999 -9999 -9999 -9999 -9999 -9999 -9999 -9999 -9999 -9999 -9999 -9999 -9999 -9999 -9999 -9999 -9999 -9999 -9999 -9999 -9999 -9999 -9999 -9999 -9999 -9999 -9999 -9999 -9999
-9999 -9999 -9999 -9999 -9999 -9999 -9999 -9999 -9999 -9999 -9999 -9999 -9999 -9999 -9999 -9999 -9999 -9999 -9999 -9999 -9999 -9999 -9999 -9999 -9999 -9999 -9999 -9999 -9999 -9999 -9999 -9999 -9999 -9999 -9999 -9999 -9999 -9999 2.05118E-1 7.05329E-2 1.59999E-1 2.57325E-1 1.97243E-1 1.20323E-1 7.98768E-2 5.03192E-2 6.86435E-2 1.60367E-1 2.4587E-1 3.37523E-1 3.57374E-1 3.32821E-1 3.24523E-1 2.39276E-1 3.4381E-1 4.11036E-1 4.08594E-1 4.15004E-1 4.26402E-1 4.52464E-1 4.96672E-1 5.17356E-1 3.68921E-1 2.56673E-1 2.43648E-1 2.07011E-1 1.64615E-1 1.42126E-1 2.29678E-1 1.39005E-1 6.55397E-2 1.0793E-1 1.69191E-1 1.85489E-1 1.71709E-1 1.60114E-1 1.24006E-1 9.96069E-2 1.09455E-1 1.15741E-1 1.18449E-1 1.93905E-1 2.80393E-1 1.75549E-1 1.53974E-1 1.48424E-1 9.91434E-2 1.28356E-1 2.16409E-1 2.95614E-1 2.74278E-1 3.06024E-1 3.60313E-1 3.56229E-1 2.50991E-1 2.76745E-1 3.0806E-1 3.14665E-1 3.80678E-1 3.95698E-1 3.69422E-1 4.15026E-1 2.98749E-1 1.24166E-1 4.84484E-2 4.03358E-2 5.74129E-2 9.5843E-2 1.07839E-1 4.9503E-2 1.39255E-2 3.18106E-3 3.0331E-3 7.98738E-3 7.54286E-3 9.61887E-3 1.71003E-2 7.36581E-3 3.61001E-3 2.7833E-3 5.4016E-3 1.17508E-2 -9999 -9999 -9999 -9999 -9999 -9999 -9999 -9999 -9999 -9999 -9999 -9999 -9999 -9999 -9999 -9999 -9999 -9999 -9999 -9999 -9999 -9999 -9999 -9999 -9999 -9999 -9999 -9999 -9999 -9999 -9999 -9999 -9999 -9999 -9999 -9999 -9999 -9999 -9999 -9999 -9999 -9999 -9999 -9999 -9999 -9999 -9999 -9999
-9999 -9999 -9999 -9999 -9999 -9999 -9999 -9999 -9999 -9999 -9999 -9999 -9999 -9999 -9999 -9999 -9999 -9999 -9999 -9999 -9999 -9999 -9999 -9999 -9999 -9999 -9999 -9999 -9999 -9999 -9999 -9999 -9999 -9999 -9999 -9999 -9999 -9999 1.31305E-1 7.13536E-2 9.17669E-2 1.95051E-1 2.30027E-1 1.63692E-1 1.11783E-1 7.73584E-2 6.06876E-2 1.17282E-1 2.04181E-1 2.53382E-1 3.17829E-1 3.2167E-1 3.25979E-1 3.39815E-1 3.74261E-1 4.09083E-1 4.10793E-1 4.08437E-1 4.39573E-1 4.30574E-1 4.80842E-1 5.02415E-1 4.85389E-1 3.77561E-1 2.94104E-1 2.42431E-1 1.84348E-1 1.71103E-1 1.8425E-1 7.10003E-2 4.80973E-2 8.25174E-2 6.28926E-2 8.36493E-2 1.83821E-1 2.04753E-1 1.47869E-1 9.78244E-2 8.50855E-2 9.83264E-2 7.30477E-2 1.47146E-1 2.59078E-1 2.12655E-1 1.76734E-1 1.82294E-1 8.89596E-2 8.93301E-2 1.66271E-1 1.51998E-1 1.75371E-1 2.12155E-1 1.99802E-1 2.46993E-1 2.49268E-1 2.22453E-1 2.59585E-1 2.64073E-1 3.28676E-1 3.60371E-1 3.66082E-1 4.12599E-1 3.31907E-1 2.08576E-1 9.2409E-2 7.29106E-2 8.93088E-2 1.07148E-1 1.00166E-1 6.27274E-2 2.99241E-2 1.37042E-2 7.00308E-3 3.82925E-3 5.93197E-3 4.93E-3 1.32213E-2 6.1073E-3 3.48705E-3 4.71663E-3 1.15636E-2 2.24919E-2 -9999 -9999 -9999 -9999 -9999 -9999 -9999 -9999 -9999 -9999 -9999 -9999 -9999 -9999 -9999 -9999 -9999 -9999 -9999 -9999 -9999 -9999 -9999 -9999 -9999 -9999 -9999 -9999 -9999 -9999 -9999 -9999 -9999 -9999 -9999 -9999 -9999 -9999 -9999 -9999 -9999 -9999 -9999 -9999 -9999 -9999 -9999 -9999
-9999 -9999 -9999 -9999 -9999 -9999 -9999 -9999 -9999 -9999 -9999 -9999 -9999 -9999 -9999 -9999 -9999 -9999 -9999 -9999 -9999 -9999 -9999 -9999 -9999 -9999 -9999 -9999 -9999 -9999 -9999 -9999 -9999 -9999 -9999 -9999 -9999 -9999 -9999 8.66901E-2 6.18851E-2 1.56975E-1 1.97034E-1 1.63776E-1 1.08027E-1 1.27456E-1 7.62467E-2 7.00596E-2 1.10088E-1 1.3212E-1 1.52436E-1 2.36764E-1 2.66362E-1 3.41391E-1 3.4634E-1 3.59381E-1 4.23027E-1 4.31179E-1 4.31318E-1 4.16525E-1 4.49091E-1 4.93563E-1 4.83136E-1 4.09335E-1 2.40726E-1 2.09872E-1 1.7713E-1 1.40965E-1 1.69858E-1 7.23992E-2 4.50875E-2 7.94456E-2 1.20658E-1 7.6397E-2 8.26538E-2 1.23693E-1 1.79142E-1 1.78862E-1 1.58779E-1 1.12906E-1 5.40741E-2 1.06129E-1 2.22774E-1 2.25342E-1 1.98874E-1 1.79582E-1 7.79907E-2 5.82464E-2 1.08086E-1 1.26155E-1 1.30297E-1 9.41962E-2 1.72201E-1 2.84848E-1 3.44915E-1 3.98574E-1 3.76776E-1 3.28646E-1 3.34924E-1 3.42952E-1 3.80873E-1 3.77945E-1 3.63139E-1 2.46026E-1 1.54548E-1 1.77589E-1 1.49745E-1 1.01311E-1 5.19219E-2 3.50145E-2 2.74263E-2 9.83047E-3 3.55875E-3 2.29434E-3 4.38994E-3 3.72897E-3 1.66868E-2 7.56234E-3 2.69402E-3 3.8228E-3 1.28485E-2 1.61802E-2 -9999 -9999 -9999 -9999 -9999 -9999 -9999 -9999 -9999 -9999 -9999 -9999 -9999 -9999 -9999 -9999 -9999 -9999 -9999 -9999 -9999 -9999 -9999 -9999 -9999 -9999 -9999 -9999 -9999 -9999 -9999 -9999 -9999 -9999 -9999 -9999 -9999 -9999 -9999 -9999 -9999 -9999 -9999 -9999 -9999 -9999 -9999 -9999
-9999 -9999 -9999 -9999 -9999 -9999 -9999 -9999 -9999 -9999 -9999 -9999 -9999 -9999 -9999 -9999 -9999 -9999 -9999 -9999 -9999 -9999 -9999 -9999 -9999 -9999 -9999 -9999 -9999 -9999 -9999 -9999 -9999 -9999 -9999 -9999 -9999 -9999 -9999 1.06545E-1 6.57056E-2 1.71156E-1 1.5264E-1 9.52205E-2 4.54312E-2 1.56868E-1 9.79162E-2 5.49558E-2 8.44644E-2 8.8921E-2 1.22372E-1 1.3096E-1 1.49358E-1 1.8731E-1 2.4449E-1 3.63636E-1 3.81121E-1 4.26805E-1 4.48102E-1 4.35488E-1 4.51956E-1 4.55696E-1 4.7124E-1 3.60675E-1 1.21691E-1 1.27516E-1 1.3545E-1 1.45212E-1 2.27985E-1 1.379E-1 4.60944E-2 5.79286E-2 1.50775E-1 9.33315E-2 4.83588E-2 4.11117E-2 5.82007E-2 6.27603E-2 1.2719E-1 1.26053E-1 7.8784E-2 8.10131E-2 1.64884E-1 2.60658E-1 2.76042E-1 1.65879E-1 9.9793E-2 7.38709E-2 1.07303E-1 9.88561E-2 9.59055E-2 1.74652E-1 2.63304E-1 4.43591E-1 4.74466E-1 4.77489E-1 4.63278E-1 3.89848E-1 4.33774E-1 4.27185E-1 4.20998E-1 4.13941E-1 4.11158E-1 2.46665E-1 1.11272E-1 1.73307E-1 1.97795E-1 9.03297E-2 4.97597E-2 1.98658E-2 1.41597E-2 4.55217E-3 4.57668E-3 3.23353E-3 3.6604E-3 5.70509E-3 8.82999E-3 1.15966E-2 2.70893E-3 3.51624E-3 4.13422E-3 7.01349E-3 -9999 -9999 -9999 -9999 -9999 -9999 -9999 -9999 -9999 -9999 -9999 -9999 -9999 -9999 -9999 -9999 -9999 -9999 -9999 -9999 -9999 -9999 -9999 -9999 -9999 -9999 -9999 -9999 -9999 -9999 -9999 -9999 -9999 -9999 -9999 -9999 -9999 -9999 -9999 -9999 -9999 -9999 -9999 -9999 -9999 -9999 -9999 -9999
-9999 -9999 -9999 -9999 -9999 -9999 -9999 -9999 -9999 -9999 -9999 -9999 -9999 -9999 -9999 -9999 -9999 -9999 -9999 -9999 -9999 -9999 -9999 -9999 -9999 -9999 -9999 -9999 -9999 -9999 -9999 -9999 -9999 -9999 -9999 -9999 -9999 -9999 -9999 8.36308E-2 4.83985E-2 8.45256E-2 1.36962E-1 6.84884E-2 2.33052E-2 5.94259E-2 9.8223E-2 5.86451E-2 1.20755E-1 1.79333E-1 1.92253E-1 1.65253E-1 1.38914E-1 1.29638E-1 1.51523E-1 2.5647E-1 4.09041E-1 4.35444E-1 4.40003E-1 4.18434E-1 4.61332E-1 4.37726E-1 4.30681E-1 2.34096E-1 1.06705E-1 1.48721E-1 2.95151E-1 2.54399E-1 3.03897E-1 1.61183E-1 5.31794E-2 7.82945E-2 2.19893E-1 1.33E-1 6.34789E-2 9.69617E-2 5.4185E-2 2.62843E-2 4.78424E-2 7.05092E-2 9.2762E-2 6.85585E-2 1.01774E-1 1.44134E-1 1.6518E-1 1.48227E-1 8.10416E-2 8.0238E-2 1.04345E-1 9.32366E-2 7.77905E-2 1.3698E-1 3.06859E-1 4.53003E-1 5.14893E-1 4.94087E-1 4.74065E-1 4.22604E-1 4.10499E-1 3.67268E-1 4.02327E-1 4.07454E-1 4.26104E-1 2.92417E-1 9.31838E-2 1.22061E-1 1.83142E-1 1.49594E-1 8.05845E-2 4.49633E-2 3.39844E-2 2.55478E-2 1.82911E-2 6.02683E-3 2.57149E-3 3.46145E-3 4.67914E-3 3.00346E-3 3.57817E-3 2.96443E-3 7.13881E-3 1.51773E-2 -9999 -9999 -9999 -9999 -9999 -9999 -9999 -9999 -9999 -9999 -9999 -9999 -9999 -9999 -9999 -9999 -9999 -9999 -9999 -9999 -9999 -9999 -9999 -9999 -9999 -9999 -9999 -9999 -9999 -9999 -9999 -9999 -9999 -9999 -9999 -9999 -9999 -9999 -9999 -9999 -9999 -9999 -9999 -9999 -9999 -9999 -9999 -9999
-9999 -9999 -9999 -9999 -9999 -9999 -9999 -9999 -9999 -9999 -9999 -9999 -9999 -9999 -9999 -9999 -9999 -9999 -9999 -9999 -9999 -9999 -9999 -9999 -9999 -9999 -9999 -9999 -9999 -9999 -9999 -9999 -9999 -9999 -9999 -9999 -9999 -9999 -9999 7.78927E-2 5.7258E-2 9.32143E-2 1.27746E-1 5.19223E-2 1.93941E-2 5.21757E-2 1.22671E-1 8.21611E-2 1.44712E-1 2.13872E-1 3.10557E-1 3.24223E-1 3.11525E-1 2.64728E-1 2.79596E-1 3.5376E-1 4.13549E-1 4.54955E-1 4.42083E-1 4.03529E-1 4.50581E-1 4.08445E-1 3.01411E-1 2.01512E-1 2.09133E-1 3.73779E-1 4.62581E-1 4.07076E-1 3.70053E-1 2.02003E-1 9.35493E-2 1.15989E-1 3.03918E-1 3.31325E-1 2.47191E-1 1.6675E-1 8.01339E-2 3.75482E-2 3.62451E-2 2.94428E-2 4.21393E-2 6.7446E-2 8.11027E-2 8.05894E-2 8.78182E-2 1.01916E-1 6.30802E-2 7.76981E-2 7.10953E-2 6.13276E-2 9.42506E-2 9.97338E-2 2.5307E-1 4.11974E-1 4.72717E-1 4.67651E-1 4.51346E-1 4.42961E-1 4.21035E-1 3.50558E-1 4.06055E-1 4.20916E-1 3.9577E-1 3.24048E-1 1.10914E-1 9.88789E-2 1.22626E-1 1.54062E-1 1.36574E-1 9.43733E-2 6.58579E-2 4.48962E-2 1.57084E-2 2.00223E-3 2.11957E-3 2.5239E-3 3.46263E-3 3.52552E-3 4.20965E-3 2.85827E-3 4.93992E-3 1.5682E-2 -9999 -9999 -9999 -9999 -9999 -9999 -9999 -9999 -9999 -9999 -9999 -9999 -9999 -9999 -9999 -9999 -9999 -9999 -9999 -9999 -9999 -9999 -9999 -9999 -9999 -9999 -9999 -9999 -9999 -9999 -9999 -9999 -9999 -9999 -9999 -9999 -9999 -9999 -9999 -9999 -9999 -9999 -9999 -9999 -9999 -9999 -9999 -9999
-9999 -9999 -9999 -9999 -9999 -9999 -9999 -9999 -9999 -9999 -9999 -9999 -9999 -9999 -9999 -9999 -9999 -9999 -9999 -9999 -9999 -9999 -9999 -9999 -9999 -9999 -9999 -9999 -9999 -9999 -9999 -9999 -9999 -9999 -9999 -9999 -9999 -9999 -9999 6.60863E-2 5.02408E-2 6.27178E-2 1.01395E-1 2.50372E-2 2.83229E-2 4.80933E-2 1.04741E-1 6.38365E-2 1.26355E-1 2.09914E-1 2.4429E-1 3.02717E-1 3.49732E-1 3.9337E-1 3.98684E-1 3.79349E-1 4.09872E-1 4.07034E-1 4.3568E-1 4.44452E-1 4.41258E-1 4.37572E-1 3.59481E-1 3.09834E-1 4.09202E-1 4.61221E-1 5.00811E-1 4.8317E-1 4.62415E-1 2.45633E-1 1.55557E-1 1.85491E-1 3.90313E-1 4.44192E-1 3.37178E-1 2.0927E-1 8.59777E-2 4.74646E-2 6.88271E-2 3.23926E-2 2.63199E-2 7.70197E-2 8.98437E-2 8.68558E-2 5.98689E-2 4.45155E-2 4.20491E-2 5.03952E-2 3.9126E-2 6.34552E-2 9.53042E-2 1.42092E-1 2.59342E-1 4.01554E-1 4.57342E-1 4.45904E-1 4.60004E-1 4.69769E-1 4.21322E-1 3.45594E-1 3.96268E-1 4.39782E-1 4.28373E-1 3.50595E-1 2.68541E-1 1.70729E-1 1.33946E-1 1.5534E-1 1.25882E-1 1.10051E-1 6.81825E-2 2.98216E-2 1.05625E-2 9.08928E-3 6.99306E-3 1.53707E-3 1.96831E-3 1.95611E-3 2.16115E-3 3.46465E-3 6.00092E-3 -9999 -9999 -9999 -9999 -9999 -9999 -9999 -9999 -9999 -9999 -9999 -9999 -9999 -9999 -9999 -9999 -9999 -9999 -9999 -9999 -9999 -9999 -9999 -9999 -9999 -9999 -9999 -9999 -9999 -9999 -9999 -9999 -9999 -9999 -9999 -9999 -9999 -9999 -9999 -9999 -9999 -9999 -9999 -9999 -9999 -9999 -9999 -9999 -9999
-9999 -9999 -9999 -9999 -9999 -9999 -9999 -9999 -9999 -9999 -9999 -9999 -9999 -9999 -9999 -9999 -9999 -9999 -9999 -9999 -9999 -9999 -9999 -9999 -9999 -9999 -9999 -9999 -9999 -9999 -9999 -9999 -9999 -9999 -9999 -9999 -9999 -9999 -9999 5.91523E-2 3.82288E-2 8.42215E-2 1.0043E-1 1.88789E-2 2.00686E-2 9.28372E-2 8.1838E-2 6.57407E-2 7.55021E-2 1.60435E-1 1.63269E-1 1.99834E-1 2.52794E-1 3.38836E-1 4.02192E-1 4.35951E-1 4.35672E-1 4.23702E-1 3.98431E-1 4.13064E-1 4.17165E-1 4.48187E-1 4.5133E-1 4.5276E-1 4.61964E-1 5.0154E-1 5.24574E-1 5.20549E-1 4.57175E-1 3.56437E-1 3.11048E-1 3.64315E-1 3.78474E-1 4.19818E-1 4.31447E-1 3.80425E-1 2.44863E-1 8.15181E-2 9.03005E-2 6.59907E-2 3.21949E-2 4.76897E-2 6.78915E-2 7.73188E-2 1.03912E-1 7.75555E-2 5.01483E-2 4.56381E-2 6.11769E-2 7.63177E-2 1.12083E-1 1.677E-1 1.96833E-1 2.09325E-1 2.74947E-1 3.26247E-1 3.53199E-1 3.85389E-1 3.3254E-1 2.64257E-1 3.24772E-1 3.74903E-1 3.698E-1 3.61871E-1 3.69235E-1 3.03948E-1 2.06853E-1 1.22012E-1 6.33441E-2 6.57115E-2 6.12062E-2 4.51467E-2 2.23846E-2 2.24215E-2 7.11719E-3 1.28426E-3 1.32104E-3 2.05684E-3 1.81959E-3 1.03658E-2 1.03275E-2 -9999 -9999 -9999 -9999 -9999 -9999 -9999 -9999 -9999 -9999 -9999 -9999 -9999 -9999 -9999 -9999 -9999 -9999 -9999 -9999 -9999 -9999 -9999 -9999 -9999 -9999 -9999 -9999 -9999 -9999 -9999 -9999 -9999 -9999 -9999 -9999 -9999 -9999 -9999 -9999 -9999 -9999 -9999 -9999 -9999 -9999 -9999 -9999 -9999
-9999 -9999 -9999 -9999 -9999 -9999 -9999 -9999 -9999 -9999 -9999 -9999 -9999 -9999 -9999 -9999 -9999 -9999 -9999 -9999 -9999 -9999 -9999 -9999 -9999 -9999 -9999 -9999 -9999 -9999 -9999 -9999 -9999 -9999 -9999 -9999 -9999 -9999 -9999 6.92805E-2 4.28671E-2 6.7958E-2 7.55846E-2 2.00992E-2 4.27676E-2 8.67211E-2 5.63845E-2 4.21387E-2 4.98527E-2 6.27449E-2 8.73886E-2 8.0714E-2 1.09398E-1 1.50384E-1 2.23225E-1 2.99492E-1 4.38463E-1 4.21832E-1 4.15172E-1 4.13264E-1 3.9448E-1 3.94482E-1 3.91403E-1 3.97525E-1 4.62627E-1 4.27869E-1 4.62842E-1 4.72203E-1 4.38073E-1 4.35157E-1 4.09917E-1 3.30432E-1 3.55358E-1 4.02126E-1 4.51558E-1 4.06481E-1 3.3341E-1 2.7404E-1 2.3262E-1 1.55786E-1 5.55897E-2 3.91717E-2 3.62935E-2 4.3478E-2 5.06458E-2 4.84271E-2 3.96523E-2 4.79504E-2 8.93514E-2 1.26442E-1 8.21071E-2 1.03716E-1 9.92422E-2 9.55697E-2 1.31697E-1 1.95163E-1 2.26751E-1 2.38161E-1 2.55106E-1 2.24268E-1 2.84941E-1 2.9983E-1 2.72356E-1 3.052E-1 4.10848E-1 3.52832E-1 2.07701E-1 1.72008E-1 6.02751E-2 2.95316E-2 6.24768E-2 6.09186E-2 3.10486E-2 1.08677E-2 4.57149E-3 9.36757E-4 1.12103E-3 1.84571E-3 2.14959E-3 8.10664E-3 -9999 -9999 -9999 -9999 -9999 -9999 -9999 -9999 -9999 -9999 -9999 -9999 -9999 -9999 -9999 -9999 -9999 -9999 -9999 -9999 -9999 -9999 -9999 -9999 -9999 -9999 -9999 -9999 -9999 -9999 -9999 -9999 -9999 -9999 -9999 -9999 -9999 -9999 -9999 -9999 -9999 -9999 -9999 -9999 -9999 -9999 -9999 -9999 -9999 -9999
-9999 -9999 -9999 -9999 -9999 -9999 -9999 -9999 -9999 -9999 -9999 -9999 -9999 -9999 -9999 -9999 -9999 -9999 -9999 -9999 -9999 -9999 -9999 -9999 -9999 -9999 -9999 -9999 -9999 -9999 -9999 -9999 -9999 -9999 -9999 -9999 -9999 -9999 -9999 4.49197E-2 6.09631E-2 4.30604E-2 4.42664E-2 4.12668E-2 1.2967E-1 5.66527E-2 3.64936E-2 3.65812E-2 6.71936E-2 7.57237E-2 1.0538E-1 1.11678E-1 1.04998E-1 1.37215E-1 1.96274E-1 2.6172E-1 3.89725E-1 3.89151E-1 4.09098E-1 4.2358E-1 4.23279E-1 4.11273E-1 3.7754E-1 3.56424E-1 3.2998E-1 3.18199E-1 3.13461E-1 4.01093E-1 4.08497E-1 3.96902E-1 3.42346E-1 4.01267E-1 3.41426E-1 3.77967E-1 4.14984E-1 3.58573E-1 3.49668E-1 3.35065E-1 2.82534E-1 2.32165E-1 1.26378E-1 6.39233E-2 3.09814E-2 2.84081E-2 2.73747E-2 2.22988E-2 2.11042E-2 3.40206E-2 8.81713E-2 1.06666E-1 1.01434E-1 1.07658E-1 1.26096E-1 1.07516E-1 1.29876E-1 2.29318E-1 2.66496E-1 2.02186E-1 1.81062E-1 2.20575E-1 2.69784E-1 2.70244E-1 2.95261E-1 3.08941E-1 3.37464E-1 3.40069E-1 1.90314E-1 1.37342E-1 1.0279E-1 4.77616E-2 3.18393E-2 5.44081E-2 1.08295E-2 7.69655E-3 1.39248E-3 7.53693E-4 1.27236E-3 1.40405E-3 2.38649E-3 -9999 -9999 -9999 -9999 -9999 -9999 -9999 -9999 -9999 -9999 -9999 -9999 -9999 -9999 -9999 -9999 -9999 -9999 -9999 -9999 -9999 -9999 -9999 -9999 -9999 -9999 -9999 -9999 -9999 -9999 -9999 -9999 -9999 -9999 -9999 -9999 -9999 -9999 -9999 -9999 -9999 -9999 -9999 -9999 -9999 -9999 -9999 -9999 -9999 -9999 -9999
-9999 -9999 -9999 -9999 -9999 -9999 -9999 -9999 -9999 -9999 -9999 -9999 -9999 -9999 -9999 -9999 -9999 -9999 -9999 -9999 -9999 -9999 -9999 -9999 -9999 -9999 -9999 -9999 -9999 -9999 -9999 -9999 -9999 -9999 -9999 -9999 -9999 -9999 -9999 -9999 5.47536E-2 5.8476E-2 6.87828E-2 1.05164E-1 1.552E-1 7.99689E-2 9.26767E-2 4.59108E-2 7.91381E-2 2.31239E-1 2.35366E-1 2.37445E-1 2.14232E-1 2.13489E-1 2.30722E-1 2.83515E-1 3.23222E-1 3.48374E-1 3.93725E-1 4.00009E-1 4.17515E-1 3.7209E-1 4.16336E-1 3.77014E-1 3.96279E-1 3.2163E-1 2.76349E-1 2.93397E-1 3.04507E-1 3.33583E-1 3.35784E-1 3.3866E-1 3.77249E-1 3.26772E-1 4.19447E-1 3.87009E-1 4.17959E-1 3.54749E-1 2.30231E-1 1.66448E-1 1.78116E-1 1.20227E-1 6.18004E-2 3.73846E-2 3.59182E-2 1.8576E-2 1.96408E-2 2.98772E-2 5.2302E-2 8.13472E-2 6.95021E-2 8.62585E-2 9.01218E-2 9.35861E-2 1.60101E-1 2.64368E-1 3.01009E-1 1.89182E-1 1.74923E-1 2.37333E-1 2.71704E-1 3.02408E-1 3.04536E-1 3.07212E-1 3.35916E-1 3.25719E-1 2.58301E-1 1.23432E-1 1.08107E-1 6.24644E-2 2.15241E-2 2.52053E-2 2.52683E-3 1.1788E-3 1.06441E-3 9.86959E-4 1.58838E-3 3.49513E-3 9.81079E-3 -9999 -9999 -9999 -9999 -9999 -9999 -9999 -9999 -9999 -9999 -9999 -9999 -9999 -9999 -9999 -9999 -9999 -9999 -9999 -9999 -9999 -9999 -9999 -9999 -9999 -9999 -9999 -9999 -9999 -9999 -9999 -9999 -9999 -9999 -9999 -9999 -9999 -9999 -9999 -9999 -9999 -9999 -9999 -9999 -9999 -9999 -9999 -9999 -9999 -9999 -9999
-9999 -9999 -9999 -9999 -9999 -9999 -9999 -9999 -9999 -9999 -9999 -9999 -9999 -9999 -9999 -9999 -9999 -9999 -9999 -9999 -9999 -9999 -9999 -9999 -9999 -9999 -9999 -9999 -9999 -9999 -9999 -9999 -9999 -9999 -9999 -9999 -9999 -9999 -9999 -9999 -9999 8.05468E-2 1.06533E-1 1.81816E-1 8.97169E-2 6.99566E-2 9.11264E-2 6.46649E-2 1.29336E-1 3.01914E-1 3.21193E-1 2.5295E-1 2.59363E-1 2.8491E-1 2.73631E-1 2.70811E-1 3.29995E-1 3.86748E-1 4.14626E-1 4.62831E-1 4.18029E-1 4.22786E-1 4.28718E-1 3.98024E-1 3.82884E-1 2.84318E-1 2.63378E-1 3.0247E-1 2.69604E-1 3.04217E-1 3.48724E-1 3.34077E-1 3.75002E-1 3.12044E-1 3.96236E-1 4.2877E-1 3.8588E-1 3.2777E-1 2.64961E-1 2.00215E-1 2.03143E-1 1.53438E-1 1.66545E-1 8.63553E-2 5.21054E-2 2.11068E-2 1.53628E-2 2.52299E-2 4.65512E-2 7.0785E-2 7.08427E-2 6.46418E-2 9.61084E-2 1.80765E-1 1.7914E-1 2.70214E-1 3.36001E-1 2.31299E-1 1.83114E-1 2.44108E-1 2.88942E-1 3.2102E-1 3.05282E-1 3.44502E-1 3.29286E-1 3.02681E-1 2.80176E-1 1.65567E-1 1.08006E-1 7.38081E-2 2.47702E-2 8.65631E-3 3.2703E-3 1.22959E-3 5.37519E-4 9.63749E-4 1.69221E-3 -9999 -9999 -9999 -9999 -9999 -9999 -9999 -9999 -9999 -9999 -9999 -9999 -9999 -9999 -9999 -9999 -9999 -9999 -9999 -9999 -9999 -9999 -9999 -9999 -9999 -9999 -9999 -9999 -9999 -9999 -9999 -9999 -9999 -9999 -9999 -9999 -9999 -9999 -9999 -9999 -9999 -9999 -9999 -9999 -9999 -9999 -9999 -9999 -9999 -9999 -9999 -9999 -9999
-9999 -9999 -9999 -9999 -9999 -9999 -9999 -9999 -9999 -9999 -9999 -9999 -9999 -9999 -9999 -9999 -9999 -9999 -9999 -9999 -9999 -9999 -9999 -9999 -9999 -9999 -9999 -9999 -9999 -9999 -9999 -9999 -9999 -9999 -9999 -9999 -9999 -9999 -9999 -9999 -9999 1.28178E-1 2.08116E-1 1.33018E-1 5.19161E-2 1.25344E-1 1.04763E-1 9.29131E-2 1.7221E-1 3.01996E-1 2.81575E-1 1.53262E-1 1.47525E-1 1.25045E-1 1.26505E-1 1.61274E-1 1.82788E-1 2.28476E-1 2.97543E-1 3.88957E-1 3.8079E-1 3.65128E-1 3.89185E-1 3.54846E-1 3.517E-1 3.19647E-1 3.74112E-1 3.00936E-1 2.87873E-1 2.9342E-1 2.64511E-1 3.05979E-1 3.33521E-1 2.9531E-1 3.31718E-1 3.55805E-1 3.27435E-1 2.86133E-1 2.73557E-1 1.88367E-1 1.94405E-1 2.34988E-1 1.86622E-1 1.96838E-1 1.33187E-1 2.95792E-2 1.63914E-2 2.57314E-2 4.49944E-2 7.51177E-2 7.04648E-2 4.26194E-2 5.27002E-2 9.87648E-2 1.55408E-1 3.14721E-1 3.05744E-1 2.51904E-1 2.28508E-1 2.61328E-1 2.71453E-1 2.86575E-1 2.56007E-1 2.8413E-1 2.78793E-1 2.5082E-1 2.27683E-1 1.19729E-1 7.47748E-2 7.74089E-2 3.8048E-2 2.27295E-2 3.1957E-2 1.07611E-2 -9999 -9999 -9999 -9999 -9999 -9999 -9999 -9999 -9999 -9999 -9999 -9999 -9999 -9999 -9999 -9999 -9999 -9999 -9999 -9999 -9999 -9999 -9999 -9999 -9999 -9999 -9999 -9999 -9999 -9999 -9999 -9999 -9999 -9999 -9999 -9999 -9999 -9999 -9999 -9999 -9999 -9999 -9999 -9999 -9999 -9999 -9999 -9999 -9999 -9999 -9999 -9999 -9999 -9999 -9999 -9999
-9999 -9999 -9999 -9999 -9999 -9999 -9999 -9999 -9999 -9999 -9999 -9999 -9999 -9999 -9999 -9999 -9999 -9999 -9999 -9999 -9999 -9999 -9999 -9999 -9999 -9999 -9999 -9999 -9999 -9999 -9999 -9999 -9999 -9999 -9999 -9999 -9999 -9999 -9999 -9999 -9999 1.84926E-1 1.9246E-1 5.99884E-2 4.00579E-2 9.71239E-2 1.3414E-1 1.29826E-1 1.84726E-1 2.74592E-1 2.09277E-1 1.28505E-1 1.2369E-1 8.29249E-2 8.06571E-2 8.59528E-2 1.03082E-1 1.10123E-1 1.63216E-1 2.28256E-1 3.00958E-1 3.33456E-1 3.42846E-1 3.23393E-1 3.06445E-1 3.57971E-1 3.47229E-1 3.7888E-1 3.25965E-1 3.36986E-1 3.34565E-1 3.23741E-1 3.101E-1 2.75796E-1 3.00489E-1 2.46037E-1 2.79787E-1 3.45464E-1 2.81445E-1 2.23481E-1 1.86518E-1 1.68618E-1 1.71258E-1 1.71088E-1 1.54775E-1 7.2146E-2 2.35514E-2 2.19708E-2 3.18101E-2 5.13755E-2 6.71689E-2 7.99552E-2 8.76745E-2 1.38225E-1 1.92221E-1 2.69322E-1 2.4279E-1 2.72294E-1 2.85112E-1 2.57814E-1 2.5169E-1 2.81302E-1 2.61857E-1 2.55872E-1 2.40229E-1 2.15365E-1 1.80378E-1 9.13545E-2 5.86167E-2 4.47983E-2 2.69498E-2 2.7223E-2 3.82069E-2 -9999 -9999 -9999 -9999 -9999 -9999 -9999 -9999 -9999 -9999 -9999 -9999 -9999 -9999 -9999 -9999 -9999 -9999 -9999 -9999 -9999 -9999 -9999 -9999 -9999 -9999 -9999 -9999 -9999 -9999 -9999 -9999 -9999 -9999 -9999 -9999 -9999 -9999 -9999 -9999 -9999 -9999 -9999 -9999 -9999 -9999 -9999 -9999 -9999 -9999 -9999 -9999 -9999 -9999 -9999 -9999 -9999
-9999 -9999 -9999 -9999 -9999 -9999 -9999 -9999 -9999 -9999 -9999 -9999 -9999 -9999 -9999 -9999 -9999 -9999 -9999 -9999 -9999 -9999 -9999 -9999 -9999 -9999 -9999 -9999 -9999 -9999 -9999 -9999 -9999 -9999 -9999 -9999 -9999 -9999 -9999 -9999 -9999 1.56954E-1 5.96743E-2 4.20828E-2 2.21911E-2 3.18196E-2 8.16356E-2 1.73734E-1 2.11384E-1 2.26021E-1 1.63653E-1 1.12468E-1 8.61621E-2 9.34569E-2 7.01016E-2 5.96931E-2 6.81308E-2 6.98181E-2 1.06405E-1 1.49168E-1 1.64066E-1 2.60264E-1 3.30661E-1 3.49696E-1 3.24735E-1 3.47092E-1 3.5465E-1 3.24643E-1 3.81106E-1 3.90228E-1 3.6008E-1 3.3928E-1 3.48307E-1 3.24378E-1 3.00226E-1 2.80629E-1 3.15944E-1 3.34172E-1 3.49133E-1 2.12338E-1 1.32278E-1 1.16091E-1 1.0328E-1 1.24233E-1 9.29743E-2 7.94506E-2 3.61825E-2 2.15886E-2 2.58995E-2 4.54168E-2 5.25358E-2 8.74139E-2 1.91183E-1 2.80536E-1 2.93115E-1 3.03984E-1 2.3986E-1 2.63346E-1 2.43184E-1 2.29277E-1 2.17189E-1 2.13401E-1 1.84723E-1 1.6683E-1 2.02044E-1 2.28372E-1 1.92169E-1 8.64238E-2 3.62005E-2 4.69866E-2 4.91507E-2 3.68109E-2 4.57587E-2 -9999 -9999 -9999 -9999 -9999 -9999 -9999 -9999 -9999 -9999 -9999 -9999 -9999 -9999 -9999 -9999 -9999 -9999 -9999 -9999 -9999 -9999 -9999 -9999 -9999 -9999 -9999 -9999 -9999 -9999 -9999 -9999 -9999 -9999 -9999 -9999 -9999 -9999 -9999 -9999 -9999 -9999 -9999 -9999 -9999 -9999 -9999 -9999 -9999 -9999 -9999 -9999 -9999 -9999 -9999 -9999 -9999
-9999 -9999 -9999 -9999 -9999 -9999 -9999 -9999 -9999 -9999 -9999 -9999 -9999 -9999 -9999 -9999 -9999 -9999 -9999 -9999 -9999 -9999 -9999 -9999 -9999 -9999 -9999 -9999 -9999 -9999 -9999 -9999 -9999 -9999 -9999 -9999 -9999 -9999 -9999 -9999 -9999 8.56046E-2 4.01037E-2 9.40327E-2 4.47583E-2 2.80609E-2 9.09975E-2 1.78045E-1 2.1219E-1 1.77254E-1 1.64965E-1 1.27497E-1 7.60462E-2 8.03573E-2 7.27913E-2 5.46909E-2 5.31259E-2 6.70028E-2 1.23552E-1 1.46753E-1 1.99032E-1 2.89241E-1 3.23233E-1 3.50925E-1 3.14347E-1 2.97986E-1 2.96921E-1 3.67087E-1 2.68314E-1 3.13067E-1 3.64778E-1 3.3149E-1 3.30443E-1 3.28381E-1 2.93433E-1 2.76842E-1 3.09989E-1 3.40557E-1 3.79628E-1 2.50425E-1 1.51602E-1 1.31181E-1 5.94179E-2 6.18323E-2 9.08448E-2 6.81077E-2 5.96382E-2 2.79733E-2 2.21897E-2 2.9832E-2 6.3003E-2 1.06055E-1 2.04045E-1 2.19235E-1 2.53868E-1 3.10276E-1 2.9772E-1 3.05022E-1 2.69072E-1 2.27421E-1 2.15259E-1 1.65146E-1 1.49578E-1 1.28512E-1 1.70712E-1 2.1592E-1 1.91288E-1 7.59505E-2 3.90652E-2 3.78753E-2 2.63938E-2 3.29382E-2 -9999 -9999 -9999 -9999 -9999 -9999 -9999 -9999 -9999 -9999 -9999 -9999 -9999 -9999 -9999 -9999 -9999 -9999 -9999 -9999 -9999 -9999 -9999 -9999 -9999 -9999 -9999 -9999 -9999 -9999 -9999 -9999 -9999 -9999 -9999 -9999 -9999 -9999 -9999 -9999 -9999 -9999 -9999 -9999 -9999 -9999 -9999 -9999 -9999 -9999 -9999 -9999 -9999 -9999 -9999 -9999 -9999 -9999
-9999 -9999 -9999 -9999 -9999 -9999 -9999 -9999 -9999 -9999 -9999 -9999 -9999 -9999 -9999 -9999 -9999 -9999 -9999 -9999 -9999 -9999 -9999 -9999 -9999 -9999 -9999 -9999 -9999 -9999 -9999 -9999 -9999 -9999 -9999 -9999 -9999 -9999 -9999 -9999 6.04483E-2 3.43669E-2 2.42368E-2 6.6479E-2 1.18177E-1 6.62358E-2 8.59886E-2 1.75233E-1 1.58703E-1 1.1401E-1 1.49621E-1 1.30618E-1 6.33262E-2 6.26412E-2 6.36874E-2 5.80028E-2 8.03362E-2 1.78947E-1 1.92468E-1 1.9188E-1 1.94068E-1 2.5291E-1 3.23282E-1 3.49573E-1 2.99114E-1 2.45073E-1 2.6123E-1 3.26113E-1 2.56522E-1 2.30871E-1 2.3375E-1 2.90937E-1 2.87791E-1 2.45313E-1 2.73714E-1 2.69502E-1 3.27432E-1 3.15461E-1 2.74306E-1 3.21542E-1 2.97808E-1 2.6677E-1 1.30927E-1 3.9379E-2 3.67508E-2 5.56175E-2 4.28992E-2 3.68839E-2 1.91588E-2 2.53062E-2 4.38661E-2 9.53917E-2 1.67641E-1 1.96326E-1 2.68587E-1 3.18313E-1 3.58141E-1 3.05562E-1 2.09158E-1 1.52168E-1 1.36715E-1 1.45929E-1 1.45754E-1 1.23744E-1 1.48684E-1 2.17238E-1 2.2476E-1 1.02658E-1 4.10667E-2 3.08855E-2 4.53664E-2 -9999 -9999 -9999 -9999 -9999 -9999 -9999 -9999 -9999 -9999 -9999 -9999 -9999 -9999 -9999 -9999 -9999 -9999 -9999 -9999 -9999 -9999 -9999 -9999 -9999 -9999 -9999 -9999 -9999 -9999 -9999 -9999 -9999 -9999 -9999 -9999 -9999 -9999 -9999 -9999 -9999 -9999 -9999 -9999 -9999 -9999 -9999 -9999 -9999 -9999 -9999 -9999 -9999 -9999 -9999 -9999 -9999 -9999 -9999
-9999 -9999 -9999 -9999 -9999 -9999 -9999 -9999 -9999 -9999 -9999 -9999 -9999 -9999 -9999 -9999 -9999 -9999 -9999 -9999 -9999 -9999 -9999 -9999 -9999 -9999 -9999 -9999 -9999 -9999 -9999 -9999 -9999 -9999 -9999 -9999 -9999 -9999 -9999 -9999 6.96751E-2 2.6199E-2 5.39043E-2 1.23633E-1 1.80898E-1 1.62624E-1 1.58907E-1 2.31028E-1 1.3626E-1 5.40982E-2 1.34771E-1 1.727E-1 9.07924E-2 6.72943E-2 6.55045E-2 5.85471E-2 1.20838E-1 1.74791E-1 1.83829E-1 1.85115E-1 2.1021E-1 2.5746E-1 3.27506E-1 2.54826E-1 1.96568E-1 1.76521E-1 1.73712E-1 2.47523E-1 2.34733E-1 2.00381E-1 1.96724E-1 1.73355E-1 2.15908E-1 2.19458E-1 2.67673E-1 2.50797E-1 3.13056E-1 3.57157E-1 2.71556E-1 2.01497E-1 2.76706E-1 3.04793E-1 2.44455E-1 1.02829E-1 3.32505E-2 3.28874E-2 3.34331E-2 3.74036E-2 3.25604E-2 2.54242E-2 3.33222E-2 9.60626E-2 1.54738E-1 2.21927E-1 2.93205E-1 3.45503E-1 3.62268E-1 2.60619E-1 1.48166E-1 1.29542E-1 1.01808E-1 1.15461E-1 8.97238E-2 9.1478E-2 1.56236E-1 2.63068E-1 1.8655E-1 1.02708E-1 4.69823E-2 4.27757E-2 4.9079E-2 -9999 -9999 -9999 -9999 -9999 -9999 -9999 -9999 -9999 -9999 -9999 -9999 -9999 -9999 -9999 -9999 -9999 -9999 -9999 -9999 -9999 -9999 -9999 -9999 -9999 -9999 -9999 -9999 -9999 -9999 -9999 -9999 -9999 -9999 -9999 -9999 -9999 -9999 -9999 -9999 -9999 -9999 -9999 -9999 -9999 -9999 -9999 -9999 -9999 -9999 -9999 -9999 -9999 -9999 -9999 -9999 -9999 -9999 -9999
-9999 -9999 -9999 -9999 -9999 -9999 -9999 -9999 -9999 -9999 -9999 -9999 -9999 -9999 -9999 -9999 -9999 -9999 -9999 -9999 -9999 -9999 -9999 -9999 -9999 -9999 -9999 -9999 -9999 -9999 -9999 -9999 -9999 -9999 -9999 -9999 -9999 -9999 -9999 -9999 9.09282E-2 2.69675E-2 3.55788E-2 9.74004E-2 1.64894E-1 2.32511E-1 2.22542E-1 2.4668E-1 1.4428E-1 6.69472E-2 1.72023E-1 2.73275E-1 1.86936E-1 1.81967E-1 1.25951E-1 1.27492E-1 1.65306E-1 1.98225E-1 2.04743E-1 1.87434E-1 1.93816E-1 2.51695E-1 2.99753E-1 2.14485E-1 1.78266E-1 1.44749E-1 1.53884E-1 1.90342E-1 1.67057E-1 1.92245E-1 1.71749E-1 1.25793E-1 1.78278E-1 2.35734E-1 2.59652E-1 2.88073E-1 2.95233E-1 3.40989E-1 2.92678E-1 1.63149E-1 1.72362E-1 2.26957E-1 3.0627E-1 2.34661E-1 7.43132E-2 3.41598E-2 2.64477E-2 3.37235E-2 2.80292E-2 2.74331E-2 3.27658E-2 7.66991E-2 1.43395E-1 2.41366E-1 2.9086E-1 3.33376E-1 3.27914E-1 2.11199E-1 1.11976E-1 1.07565E-1 1.06414E-1 1.11355E-1 8.32201E-2 9.71087E-2 1.7149E-1 2.52527E-1 2.30232E-1 1.06457E-1 5.41346E-2 -9999 -9999 -9999 -9999 -9999 -9999 -9999 -9999 -9999 -9999 -9999 -9999 -9999 -9999 -9999 -9999 -9999 -9999 -9999 -9999 -9999 -9999 -9999 -9999 -9999 -9999 -9999 -9999 -9999 -9999 -9999 -9999 -9999 -9999 -9999 -9999 -9999 -9999 -9999 -9999 -9999 -9999 -9999 -9999 -9999 -9999 -9999 -9999 -9999 -9999 -9999 -9999 -9999 -9999 -9999 -9999 -9999 -9999 -9999 -9999 -9999
-9999 -9999 -9999 -9999 -9999 -9999 -9999 -9999 -9999 -9999 -9999 -9999 -9999 -9999 -9999 -9999 -9999 -9999 -9999 -9999 -9999 -9999 -9999 -9999 -9999 -9999 -9999 -9999 -9999 -9999 -9999 -9999 -9999 -9999 -9999 -9999 -9999 -9999 -9999 -9999 7.89853E-2 2.93176E-2 5.71097E-2 8.71737E-2 1.27394E-1 2.06986E-1 1.73947E-1 1.6541E-1 1.12683E-1 5.67023E-2 1.05413E-1 2.5048E-1 2.64081E-1 2.25011E-1 1.6028E-1 1.7081E-1 2.12031E-1 1.95295E-1 1.31033E-1 1.32002E-1 1.35547E-1 2.04089E-1 3.01357E-1 2.61096E-1 2.09254E-1 1.73436E-1 1.69034E-1 1.61196E-1 1.57584E-1 1.99443E-1 1.95016E-1 1.80325E-1 2.09757E-1 2.89488E-1 2.88492E-1 2.49343E-1 2.63093E-1 2.7002E-1 2.95687E-1 1.59525E-1 1.09342E-1 1.50691E-1 2.07214E-1 2.63136E-1 1.29991E-1 5.59956E-2 1.71831E-2 1.42708E-2 1.33422E-2 2.08784E-2 4.09513E-2 8.14944E-2 1.46083E-1 2.40143E-1 2.64824E-1 3.21755E-1 1.80841E-1 1.00719E-1 8.5514E-2 9.76135E-2 1.22036E-1 1.15214E-1 7.66433E-2 1.10776E-1 2.19336E-1 2.37483E-1 2.10263E-1 9.40492E-2 -9999 -9999 -9999 -9999 -9999 -9999 -9999 -9999 -9999 -9999 -9999 -9999 -9999 -9999 -9999 -9999 -9999 -9999 -9999 -9999 -9999 -9999 -9999 -9999 -9999 -9999 -9999 -9999 -9999 -9999 -9999 -9999 -9999 -9999 -9999 -9999 -9999 -9999 -9999 -9999 -9999 -9999 -9999 -9999 -9999 -9999 -9999 -9999 -9999 -9999 -9999 -9999 -9999 -9999 -9999 -9999 -9999 -9999 -9999 -9999 -9999 -9999
-9999 -9999 -9999 -9999 -9999 -9999 -9999 -9999 -9999 -9999 -9999 -9999 -9999 -9999 -9999 -9999 -9999 -9999 -9999 -9999 -9999 -9999 -9999 -9999 -9999 -9999 -9999 -9999 -9999 -9999 -9999 -9999 -9999 -9999 -9999 -9999 -9999 -9999 -9999 -9999 7.23572E-2 2.31514E-2 5.47374E-2 8.03645E-2 9.66231E-2 1.29628E-1 9.50376E-2 6.44837E-2 5.98677E-2 5.60757E-2 6.85178E-2 1.71396E-1 3.06754E-1 2.52999E-1 1.71964E-1 2.25489E-1 2.65955E-1 1.82348E-1 8.55645E-2 7.33315E-2 1.03326E-1 1.28139E-1 1.86308E-1 2.86483E-1 3.20213E-1 2.14123E-1 1.5833E-1 1.45998E-1 1.68417E-1 1.96483E-1 2.33957E-1 2.51521E-1 2.93463E-1 3.41357E-1 3.03139E-1 2.43032E-1 2.03773E-1 2.41289E-1 2.36692E-1 2.11915E-1 1.25668E-1 1.26524E-1 1.58974E-1 2.54817E-1 2.2237E-1 9.36073E-2 2.22982E-2 1.41527E-2 1.32613E-2 2.18809E-2 4.46824E-2 9.7823E-2 2.05579E-1 2.68312E-1 2.73827E-1 1.91976E-1 6.61664E-2 4.95727E-2 6.80474E-2 8.74641E-2 1.12118E-1 8.81174E-2 6.8865E-2 1.19251E-1 2.42504E-1 1.85634E-1 1.58901E-1 9.59464E-2 -9999 -9999 -9999 -9999 -9999 -9999 -9999 -9999 -9999 -9999 -9999 -9999 -9999 -9999 -9999 -9999 -9999 -9999 -9999 -9999 -9999 -9999 -9999 -9999 -9999 -9999 -9999 -9999 -9999 -9999 -9999 -9999 -9999 -9999 -9999 -9999 -9999 -9999 -9999 -9999 -9999 -9999 -9999 -9999 -9999 -9999 -9999 -9999 -9999 -9999 -9999 -9999 -9999 -9999 -9999 -9999 -9999 -9999 -9999 -9999 -9999 -9999
-9999 -9999 -9999 -9999 -9999 -9999 -9999 -9999 -9999 -9999 -9999 -9999 -9999 -9999 -9999 -9999 -9999 -9999 -9999 -9999 -9999 -9999 -9999 -9999 -9999 -9999 -9999 -9999 -9999 -9999 -9999 -9999 -9999 -9999 -9999 -9999 -9999 -9999 -9999 -9999 4.00068E-2 1.68868E-2 1.96009E-2 2.72617E-2 5.65567E-2 1.03826E-1 8.27678E-2 3.36307E-2 3.51093E-2 4.74147E-2 6.28003E-2 1.51388E-1 2.00801E-1 1.68235E-1 1.86405E-1 2.21602E-1 2.29687E-1 1.19953E-1 5.63253E-2 5.62251E-2 5.76446E-2 7.78192E-2 2.11874E-1 3.84065E-1 3.91865E-1 3.62037E-1 3.44986E-1 2.86519E-1 1.91728E-1 1.75279E-1 1.70966E-1 2.43708E-1 3.55466E-1 3.92151E-1 3.73457E-1 2.89216E-1 2.33431E-1 1.91076E-1 2.27066E-1 2.51515E-1 2.01141E-1 1.54871E-1 1.31321E-1 1.33461E-1 1.14434E-1 6.54855E-2 4.29933E-2 2.33225E-2 1.71286E-2 1.47211E-2 3.2237E-2 8.00342E-2 1.82196E-1 2.60885E-1 1.47748E-1 5.4438E-2 3.40368E-2 4.09264E-2 1.21398E-1 6.91793E-2 5.07717E-2 5.30483E-2 5.81676E-2 1.19133E-1 1.52623E-1 1.17218E-1 9.641E-2 1.13012E-1 -9999 -9999 -9999 -9999 -9999 -9999 -9999 -9999 -9999 -9999 -9999 -9999 -9999 -9999 -9999 -9999 -9999 -9999 -9999 -9999 -9999 -9999 -9999 -9999 -9999 -9999 -9999 -9999 -9999 -9999 -9999 -9999 -9999 -9999 -9999 -9999 -9999 -9999 -9999 -9999 -9999 -9999 -9999 -9999 -9999 -9999 -9999 -9999 -9999 -9999 -9999 -9999 -9999 -9999 -9999 -9999 -9999 -9999 -9999 -9999 -9999 -9999
-9999 -9999 -9999 -9999 -9999 -9999 -9999 -9999 -9999 -9999 -9999 -9999 -9999 -9999 -9999 -9999 -9999 -9999 -9999 -9999 -9999 -9999 -9999 -9999 -9999 -9999 -9999 -9999 -9999 -9999 -9999 -9999 -9999 -9999 -9999 -9999 -9999 -9999 -9999 -9999 3.13937E-2 1.45353E-2 1.02186E-2 1.58079E-2 3.68068E-2 1.14526E-1 9.1109E-2 3.79038E-2 3.49325E-2 3.35574E-2 4.34018E-2 1.0945E-1 9.21281E-2 9.30255E-2 2.01727E-1 2.09176E-1 1.56384E-1 6.74162E-2 3.58617E-2 4.12045E-2 3.94282E-2 5.96177E-2 2.33379E-1 4.12025E-1 4.0077E-1 4.29212E-1 4.37211E-1 4.43577E-1 2.77174E-1 1.70988E-1 1.29518E-1 1.25577E-1 2.23663E-1 3.05233E-1 3.53063E-1 3.22006E-1 2.55201E-1 1.94878E-1 2.22488E-1 2.6237E-1 2.2928E-1 2.10181E-1 1.46835E-1 7.30833E-2 8.10592E-2 8.74667E-2 6.03528E-2 2.52225E-2 2.03568E-2 1.81789E-2 3.41512E-2 7.82759E-2 1.44413E-1 1.68784E-1 4.51321E-2 1.39838E-2 1.56512E-2 4.13455E-2 8.72935E-2 8.523E-2 4.88029E-2 4.05284E-2 6.66843E-2 1.23369E-1 9.26124E-2 6.13873E-2 5.71138E-2 9.00577E-2 -9999 -9999 -9999 -9999 -9999 -9999 -9999 -9999 -9999 -9999 -9999 -9999 -9999 -9999 -9999 -9999 -9999 -9999 -9999 -9999 -9999 -9999 -9999 -9999 -9999 -9999 -9999 -9999 -9999 -9999 -9999 -9999 -9999 -9999 -9999 -9999 -9999 -9999 -9999 -9999 -9999 -9999 -9999 -9999 -9999 -9999 -9999 -9999 -9999 -9999 -9999 -9999 -9999 -9999 -9999 -9999 -9999 -9999 -9999 -9999 -9999 -9999
-9999 -9999 -9999 -9999 -9999 -9999 -9999 -9999 -9999 -9999 -9999 -9999 -9999 -9999 -9999 -9999 -9999 -9999 -9999 -9999 -9999 -9999 -9999 -9999 -9999 -9999 -9999 -9999 -9999 -9999 -9999 -9999 -9999 -9999 -9999 -9999 -9999 -9999 -9999 -9999 -9999 2.77392E-2 9.98513E-3 2.53482E-2 7.12065E-2 1.1026E-1 8.53535E-2 4.15366E-2 3.74493E-2 2.78326E-2 2.46151E-2 5.28967E-2 4.2382E-2 5.00455E-2 1.36265E-1 1.41901E-1 1.31648E-1 1.00898E-1 5.32932E-2 3.32979E-2 4.00044E-2 6.1949E-2 1.39751E-1 3.41804E-1 3.83548E-1 4.16174E-1 4.41087E-1 4.80436E-1 4.48286E-1 3.52319E-1 1.99472E-1 1.49158E-1 2.39077E-1 3.38413E-1 3.60794E-1 3.00536E-1 2.20804E-1 1.52976E-1 1.55103E-1 1.92966E-1 2.56086E-1 2.72837E-1 2.2268E-1 1.23193E-1 9.99594E-2 1.00233E-1 5.54985E-2 2.12504E-2 2.73174E-2 3.28909E-2 2.76256E-2 3.80011E-2 9.88883E-2 1.07735E-1 2.74048E-2 8.16575E-3 1.34589E-2 2.22102E-2 5.91854E-2 1.20304E-1 7.10204E-2 7.50327E-2 1.03105E-1 1.38859E-1 9.07334E-2 3.82389E-2 2.65577E-2 5.77019E-2 1.16516E-1 -9999 -9999 -9999 -9999 -9999 -9999 -9999 -9999 -9999 -9999 -9999 -9999 -9999 -9999 -9999 -9999 -9999 -9999 -9999 -9999 -9999 -9999 -9999 -9999 -9999 -9999 -9999 -9999 -9999 -9999 -9999 -9999 -9999 -9999 -9999 -9999 -9999 -9999 -9999 -9999 -9999 -9999 -9999 -9999 -9999 -9999 -9999 -9999 -9999 -9999 -9999 -9999 -9999 -9999 -9999 -9999 -9999 -9999 -9999 -9999 -9999
-9999 -9999 -9999 -9999 -9999 -9999 -9999 -9999 -9999 -9999 -9999 -9999 -9999 -9999 -9999 -9999 -9999 -9999 -9999 -9999 -9999 -9999 -9999 -9999 -9999 -9999 -9999 -9999 -9999 -9999 -9999 -9999 -9999 -9999 -9999 -9999 -9999 -9999 -9999 -9999 -9999 2.01607E-2 1.0773E-2 2.77943E-2 5.63118E-2 8.19598E-2 5.93993E-2 2.62295E-2 2.10458E-2 2.15447E-2 1.45304E-2 1.53562E-2 1.58133E-2 4.26137E-2 7.55644E-2 7.32715E-2 9.38472E-2 1.35037E-1 7.39818E-2 2.89985E-2 2.86031E-2 4.90557E-2 7.50247E-2 1.95327E-1 3.48396E-1 3.88212E-1 4.13631E-1 4.35568E-1 4.38763E-1 3.75794E-1 3.2824E-1 2.02569E-1 2.50867E-1 3.45345E-1 4.11841E-1 3.38774E-1 2.1126E-1 1.47415E-1 1.41488E-1 1.57129E-1 2.53441E-1 2.75595E-1 2.29535E-1 1.51321E-1 1.5092E-1 8.61263E-2 4.02275E-2 3.14068E-2 4.86321E-2 5.56697E-2 2.1697E-2 2.17154E-2 5.85978E-2 5.46604E-2 1.9529E-2 6.84548E-3 2.02045E-2 1.98254E-2 2.44153E-2 6.34373E-2 5.13776E-2 7.90483E-2 1.03435E-1 1.02139E-1 1.09894E-1 4.37554E-2 1.52804E-2 1.4123E-2 2.51807E-2 2.96048E-2 -9999 -9999 -9999 -9999 -9999 -9999 -9999 -9999 -9999 -9999 -9999 -9999 -9999 -9999 -9999 -9999 -9999 -9999 -9999 -9999 -9999 -9999 -9999 -9999 -9999 -9999 -9999 -9999 -9999 -9999 -9999 -9999 -9999 -9999 -9999 -9999 -9999 -9999 -9999 -9999 -9999 -9999 -9999 -9999 -9999 -9999 -9999 -9999 -9999 -9999 -9999 -9999 -9999 -9999 -9999 -9999 -9999 -9999 -9999 -9999
-9999 -9999 -9999 -9999 -9999 -9999 -9999 -9999 -9999 -9999 -9999 -9999 -9999 -9999 -9999 -9999 -9999 -9999 -9999 -9999 -9999 -9999 -9999 -9999 -9999 -9999 -9999 -9999 -9999 -9999 -9999 -9999 -9999 -9999 -9999 -9999 -9999 -9999 -9999 -9999 -9999 2.65939E-2 1.29341E-2 2.5485E-2 4.00037E-2 4.45087E-2 4.12449E-2 1.48912E-2 1.20092E-2 2.10866E-2 1.25197E-2 9.27907E-3 1.18442E-2 2.76993E-2 2.88249E-2 5.2009E-2 6.46616E-2 8.9449E-2 6.67035E-2 2.50078E-2 2.47665E-2 2.57522E-2 7.50931E-2 1.76964E-1 3.10092E-1 3.9494E-1 3.83417E-1 3.89933E-1 4.36374E-1 3.93082E-1 3.43661E-1 2.45261E-1 2.16865E-1 3.26429E-1 3.59432E-1 3.47917E-1 2.27719E-1 1.42342E-1 1.35514E-1 1.61626E-1 1.69634E-1 1.83462E-1 1.40892E-1 6.64688E-2 5.92697E-2 6.48192E-2 6.41154E-2 6.43092E-2 1.10645E-1 9.90573E-2 1.78335E-2 7.27331E-3 2.01423E-2 2.26589E-2 1.2244E-2 9.97374E-3 5.48689E-2 7.24896E-2 2.5828E-2 3.61518E-2 4.86055E-2 7.34512E-2 6.74895E-2 1.05312E-1 1.31893E-1 4.89278E-2 3.0923E-2 1.14259E-2 4.65978E-3 1.44399E-2 -9999 -9999 -9999 -9999 -9999 -9999 -9999 -9999 -9999 -9999 -9999 -9999 -9999 -9999 -9999 -9999 -9999 -9999 -9999 -9999 -9999 -9999 -9999 -9999 -9999 -9999 -9999 -9999 -9999 -9999 -9999 -9999 -9999 -9999 -9999 -9999 -9999 -9999 -9999 -9999 -9999 -9999 -9999 -9999 -9999 -9999 -9999 -9999 -9999 -9999 -9999 -9999 -9999 -9999 -9999 -9999 -9999 -9999 -9999 -9999
-9999 -9999 -9999 -9999 -9999 -9999 -9999 -9999 -9999 -9999 -9999 -9999 -9999 -9999 -9999 -9999 -9999 -9999 -9999 -9999 -9999 -9999 -9999 -9999 -9999 -9999 -9999 -9999 -9999 -9999 -9999 -9999 -9999 -9999 -9999 -9999 -9999 -9999 -9999 -9999 -9999 2.29728E-2 1.14195E-2 1.81143E-2 1.53746E-2 1.32615E-2 1.46438E-2 7.36596E-3 1.27882E-2 2.62511E-2 1.58869E-2 6.68354E-3 9.74002E-3 1.43214E-2 3.05604E-2 4.75124E-2 5.16145E-2 8.33042E-2 9.12205E-2 2.90342E-2 1.94265E-2 1.91382E-2 1.04389E-1 3.28809E-1 3.54381E-1 3.59982E-1 3.57689E-1 3.65528E-1 3.24924E-1 3.16569E-1 3.07306E-1 2.75541E-1 1.80141E-1 3.03601E-1 3.35945E-1 3.20222E-1 2.38288E-1 1.428E-1 1.61652E-1 1.41501E-1 1.33175E-1 1.24527E-1 8.3566E-2 3.83327E-2 1.95694E-2 2.0253E-2 4.89126E-2 3.79642E-2 3.1036E-2 2.73226E-2 1.08632E-2 5.87712E-3 7.79161E-3 6.19793E-3 9.36189E-3 2.02319E-2 8.00757E-2 1.12369E-1 2.76043E-2 3.98172E-2 7.89364E-2 9.66404E-2 7.31387E-2 1.28632E-1 1.42139E-1 8.61745E-2 5.41038E-2 2.03065E-2 4.67607E-3 1.33313E-3 -9999 -9999 -9999 -9999 -9999 -9999 -9999 -9999 -9999 -9999 -9999 -9999 -9999 -9999 -9999 -9999 -9999 -9999 -9999 -9999 -9999 -9999 -9999 -9999 -9999 -9999 -9999 -9999 -9999 -9999 -9999 -9999 -9999 -9999 -9999 -9999 -9999 -9999 -9999 -9999 -9999 -9999 -9999 -9999 -9999 -9999 -9999 -9999 -9999 -9999 -9999 -9999 -9999 -9999 -9999 -9999 -9999 -9999 -9999 -9999
-9999 -9999 -9999 -9999 -9999 -9999 -9999 -9999 -9999 -9999 -9999 -9999 -9999 -9999 -9999 -9999 -9999 -9999 -9999 -9999 -9999 -9999 -9999 -9999 -9999 -9999 -9999 -9999 -9999 -9999 -9999 -9999 -9999 -9999 -9999 -9999 -9999 -9999 -9999 -9999 -9999 2.00496E-2 9.0547E-3 6.92192E-3 3.99095E-3 3.17075E-3 4.94555E-3 7.21405E-3 2.02468E-2 3.00078E-2 3.29314E-2 6.69107E-3 7.97081E-3 1.43428E-2 2.91797E-2 4.43189E-2 7.91165E-2 1.09922E-1 1.09764E-1 3.61293E-2 1.63536E-2 1.82311E-2 1.05348E-1 3.17611E-1 3.58489E-1 2.84653E-1 3.26838E-1 3.67714E-1 2.88892E-1 1.85307E-1 1.95393E-1 2.54308E-1 2.16309E-1 2.71591E-1 3.26798E-1 3.51124E-1 2.96264E-1 1.55987E-1 1.56831E-1 1.36207E-1 1.16947E-1 1.09744E-1 8.21669E-2 4.64258E-2 1.53022E-2 1.28307E-2 1.56158E-2 9.62315E-3 7.83147E-3 1.11559E-2 8.87673E-3 9.58836E-3 1.15865E-2 1.46649E-2 1.44471E-2 1.65993E-2 4.47806E-2 8.95962E-2 4.05807E-2 6.20602E-2 1.2294E-1 7.48356E-2 7.93034E-2 1.36696E-1 1.57673E-1 1.13395E-1 5.19703E-2 2.51178E-2 1.02235E-2 1.21006E-3 3.82771E-4 -9999 -9999 -9999 -9999 -9999 -9999 -9999 -9999 -9999 -9999 -9999 -9999 -9999 -9999 -9999 -9999 -9999 -9999 -9999 -9999 -9999 -9999 -9999 -9999 -9999 -9999 -9999 -9999 -9999 -9999 -9999 -9999 -9999 -9999 -9999 -9999 -9999 -9999 -9999 -9999 -9999 -9999 -9999 -9999 -9999 -9999 -9999 -9999 -9999 -9999 -9999 -9999 -9999 -9999 -9999 -9999 -9999 -9999 -9999
-9999 -9999 -9999 -9999 -9999 -9999 -9999 -9999 -9999 -9999 -9999 -9999 -9999 -9999 -9999 -9999 -9999 -9999 -9999 -9999 -9999 -9999 -9999 -9999 -9999 -9999 -9999 -9999 -9999 -9999 -9999 -9999 -9999 -9999 -9999 -9999 -9999 -9999 -9999 -9999 -9999 1.72386E-2 9.54432E-3 6.27073E-3 3.55223E-3 7.79515E-3 9.82892E-3 2.8943E-2 3.93576E-2 5.73576E-2 6.93916E-2 1.46402E-2 6.0593E-3 1.52266E-2 2.39966E-2 5.29125E-2 8.02902E-2 8.56697E-2 1.11425E-1 6.26727E-2 2.15517E-2 1.74782E-2 8.25571E-2 3.06137E-1 3.39802E-1 3.58094E-1 3.57106E-1 3.76953E-1 3.35638E-1 2.6144E-1 1.52602E-1 1.93668E-1 2.76485E-1 2.93146E-1 3.112E-1 3.07461E-1 2.9973E-1 2.76055E-1 2.26944E-1 1.57042E-1 1.1897E-1 1.22217E-1 9.32046E-2 5.82891E-2 2.03346E-2 8.57018E-3 8.76938E-3 7.24603E-3 5.07666E-3 1.00128E-2 1.84411E-2 1.72297E-2 1.94855E-2 3.54862E-2 4.47481E-2 1.78507E-2 3.5732E-2 8.48613E-2 6.90577E-2 1.2008E-1 1.13057E-1 9.21492E-2 9.29644E-2 1.56995E-1 1.78872E-1 1.09125E-1 5.18174E-2 1.71988E-2 2.01193E-3 1.2795E-3 2.4717E-3 -9999 -9999 -9999 -9999 -9999 -9999 -9999 -9999 -9999 -9999 -9999 -9999 -9999 -9999 -9999 -9999 -9999 -9999 -9999 -9999 -9999 -9999 -9999 -9999 -9999 -9999 -9999 -9999 -9999 -9999 -9999 -9999 -9999 -9999 -9999 -9999 -9999 -9999 -9999 -9999 -9999 -9999 -9999 -9999 -9999 -9999 -9999 -9999 -9999 -9999 -9999 -9999 -9999 -9999 -9999 -9999 -9999 -9999 -9999
-9999 -9999 -9999 -9999 -9999 -9999 -9999 -9999 -9999 -9999 -9999 -9999 -9999 -9999 -9999 -9999 -9999 -9999 -9999 -9999 -9999 -9999 -9999 -9999 -9999 -9999 -9999 -9999 -9999 -9999 -9999 -9999 -9999 -9999 -9999 -9999 -9999 -9999 -9999 -9999 -9999 3.48088E-2 1.52507E-2 1.86975E-2 1.35312E-2 1.04928E-2 1.37439E-2 3.81433E-2 5.25594E-2 1.2196E-1 1.00377E-1 1.53888E-2 5.62123E-3 1.74443E-2 1.48807E-2 2.74654E-2 3.95861E-2 5.99179E-2 7.27304E-2 3.38342E-2 1.61371E-2 1.4379E-2 5.40366E-2 2.23179E-1 2.97787E-1 2.95082E-1 3.21567E-1 3.55588E-1 3.65224E-1 3.35651E-1 1.98668E-1 1.68356E-1 2.52477E-1 3.17538E-1 3.45712E-1 3.5557E-1 3.33523E-1 2.96444E-1 2.32657E-1 1.5773E-1 8.30829E-2 9.23788E-2 1.10371E-1 5.56234E-2 2.52743E-2 9.70635E-3 6.32584E-3 5.25029E-3 5.10063E-3 8.85376E-3 1.29337E-2 2.11406E-2 3.57485E-2 6.78548E-2 5.36654E-2 2.78886E-2 4.63296E-2 8.67905E-2 1.08264E-1 1.17299E-1 1.25426E-1 1.17932E-1 9.93975E-2 1.40038E-1 1.53369E-1 9.59274E-2 4.7305E-2 1.54738E-2 5.74827E-3 1.82063E-2 1.64886E-2 -9999 -9999 -9999 -9999 -9999 -9999 -9999 -9999 -9999 -9999 -9999 -9999 -9999 -9999 -9999 -9999 -9999 -9999 -9999 -9999 -9999 -9999 -9999 -9999 -9999 -9999 -9999 -9999 -9999 -9999 -9999 -9999 -9999 -9999 -9999 -9999 -9999 -9999 -9999 -9999 -9999 -9999 -9999 -9999 -9999 -9999 -9999 -9999 -9999 -9999 -9999 -9999 -9999 -9999 -9999 -9999 -9999 -9999 -9999
-9999 -9999 -9999 -9999 -9999 -9999 -9999 -9999 -9999 -9999 -9999 -9999 -9999 -9999 -9999 -9999 -9999 -9999 -9999 -9999 -9999 -9999 -9999 -9999 -9999 -9999 -9999 -9999 -9999 -9999 -9999 -9999 -9999 -9999 -9999 -9999 -9999 -9999 -9999 -9999 -9999 -9999 3.0079E-2 3.02065E-2 1.02631E-2 7.48322E-3 6.41807E-3 1.95316E-2 6.04905E-2 1.41473E-1 9.5914E-2 9.76209E-3 6.63458E-3 1.43273E-2 1.21396E-2 2.07321E-2 2.78571E-2 4.18084E-2 5.44707E-2 2.36442E-2 1.183E-2 1.29058E-2 3.52999E-2 1.44347E-1 2.11623E-1 2.0881E-1 1.8484E-1 2.88879E-1 3.56844E-1 3.63145E-1 2.45888E-1 1.63306E-1 2.32434E-1 2.46881E-1 2.81005E-1 3.04477E-1 2.99388E-1 2.12932E-1 1.7498E-1 1.30492E-1 9.93703E-2 8.38193E-2 8.68493E-2 7.82529E-2 5.22378E-2 3.43874E-2 1.05335E-2 6.7322E-3 6.98093E-3 8.11615E-3 1.40797E-2 2.60724E-2 4.78141E-2 7.51071E-2 6.42926E-2 3.89032E-2 4.31295E-2 6.94433E-2 5.28211E-2 6.06496E-2 6.79197E-2 6.02523E-2 5.15492E-2 6.86721E-2 1.05966E-1 8.46975E-2 5.01094E-2 3.34513E-2 2.86161E-2 1.03179E-2 4.58414E-3 1.36672E-3 2.48715E-4 2.16962E-4 -9999 -9999 -9999 -9999 -9999 -9999 -9999 -9999 -9999 -9999 -9999 -9999 -9999 -9999 -9999 -9999 -9999 -9999 -9999 -9999 -9999 -9999 -9999 -9999 -9999 -9999 -9999 -9999 -9999 -9999 -9999 -9999 -9999 -9999 -9999 -9999 -9999 -9999 -9999 -9999 -9999 -9999 -9999 -9999 -9999 -9999 -9999 -9999 -9999 -9999 -9999 -9999 -9999 -9999 -9999 -9999
-9999 -9999 -9999 -9999 -9999 -9999 -9999 -9999 -9999 -9999 -9999 -9999 -9999 -9999 -9999 -9999 -9999 -9999 -9999 -9999 -9999 -9999 -9999 -9999 -9999 -9999 -9999 -9999 -9999 -9999 -9999 -9999 -9999 -9999 -9999 -9999 -9999 -9999 -9999 -9999 -9999 -9999 3.59751E-2 3.26505E-2 1.51007E-2 8.94521E-3 5.17721E-3 7.73532E-3 1.0128E-1 1.56957E-1 1.01302E-1 1.39177E-2 1.08006E-2 9.36006E-3 9.65075E-3 1.51693E-2 2.29878E-2 3.94941E-2 5.65548E-2 1.71888E-2 9.05736E-3 8.0955E-3 2.11377E-2 7.98755E-2 1.80035E-1 1.44586E-1 1.29412E-1 2.50228E-1 3.25637E-1 3.64161E-1 2.53738E-1 1.86533E-1 2.32716E-1 2.23908E-1 1.88134E-1 2.10712E-1 2.72762E-1 2.02209E-1 1.59327E-1 1.29573E-1 9.67528E-2 9.09896E-2 7.30901E-2 8.25008E-2 4.93013E-2 3.66476E-2 1.34858E-2 7.39297E-3 5.19311E-3 7.2086E-3 1.48833E-2 3.82705E-2 6.96588E-2 9.59393E-2 7.25166E-2 4.69156E-2 3.66871E-2 2.94386E-2 2.44447E-2 4.37577E-2 2.05037E-2 2.00286E-2 2.38601E-2 4.94397E-2 8.27401E-2 5.94713E-2 5.31638E-2 4.31404E-2 1.39997E-2 1.49747E-3 3.08293E-4 2.05007E-4 1.73563E-4 1.44209E-4 8.96997E-5 -9999 -9999 -9999 -9999 -9999 -9999 -9999 -9999 -9999 -9999 -9999 -9999 -9999 -9999 -9999 -9999 -9999 -9999 -9999 -9999 -9999 -9999 -9999 -9999 -9999 -9999 -9999 -9999 -9999 -9999 -9999 -9999 -9999 -9999 -9999 -9999 -9999 -9999 -9999 -9999 -9999 -9999 -9999 -9999 -9999 -9999 -9999 -9999 -9999 -9999 -9999 -9999 -9999 -9999 -9999
-9999 -9999 -9999 -9999 -9999 -9999 -9999 -9999 -9999 -9999 -9999 -9999 -9999 -9999 -9999 -9999 -9999 -9999 -9999 -9999 -9999 -9999 -9999 -9999 -9999 -9999 -9999 -9999 -9999 -9999 -9999 -9999 -9999 -9999 -9999 -9999 -9999 -9999 -9999 -9999 -9999 -9999 5.36946E-2 4.77141E-2 1.88441E-2 1.36145E-2 6.14243E-3 7.98749E-3 1.38176E-1 1.91372E-1 1.26211E-1 1.93661E-2 1.15288E-2 8.80171E-3 9.93124E-3 1.49132E-2 1.77926E-2 3.54499E-2 6.80739E-2 4.18763E-2 1.62432E-2 7.19615E-3 1.74026E-2 9.36215E-2 1.61423E-1 1.42651E-1 1.83611E-1 1.59371E-1 1.85952E-1 2.35436E-1 2.56764E-1 2.5841E-1 3.18303E-1 2.70673E-1 1.49658E-1 1.32943E-1 1.51358E-1 1.41723E-1 1.521E-1 1.34993E-1 9.25001E-2 5.39307E-2 3.70836E-2 3.95422E-2 4.04985E-2 3.38722E-2 1.49383E-2 7.02032E-3 3.57511E-3 3.44213E-3 1.10423E-2 1.99471E-2 3.28979E-2 4.91886E-2 4.28055E-2 3.6806E-2 1.72631E-2 1.18281E-2 1.44512E-2 1.32155E-2 7.64655E-3 9.80413E-3 1.9598E-2 4.13209E-2 6.38103E-2 6.44829E-2 4.45949E-2 1.5499E-2 6.0183E-3 7.29639E-3 2.61509E-3 2.57086E-4 2.8134E-4 -9999 -9999 -9999 -9999 -9999 -9999 -9999 -9999 -9999 -9999 -9999 -9999 -9999 -9999 -9999 -9999 -9999 -9999 -9999 -9999 -9999 -9999 -9999 -9999 -9999 -9999 -9999 -9999 -9999 -9999 -9999 -9999 -9999 -9999 -9999 -9999 -9999 -9999 -9999 -9999 -9999 -9999 -9999 -9999 -9999 -9999 -9999 -9999 -9999 -9999 -9999 -9999 -9999 -9999 -9999 -9999 -9999
-9999 -9999 -9999 -9999 -9999 -9999 -9999 -9999 -9999 -9999 -9999 -9999 -9999 -9999 -9999 -9999 -9999 -9999 -9999 -9999 -9999 -9999 -9999 -9999 -9999 -9999 -9999 -9999 -9999 -9999 -9999 -9999 -9999 -9999 -9999 -9999 -9999 -9999 -9999 -9999 -9999 -9999 4.21191E-2 3.28022E-2 1.82212E-2 2.22316E-2 2.26955E-2 1.70782E-2 5.74229E-2 1.55127E-1 7.37645E-2 1.26796E-2 8.09559E-3 1.38866E-2 1.11956E-2 1.49272E-2 1.25388E-2 1.92301E-2 4.30372E-2 4.67854E-2 1.32278E-2 6.40835E-3 1.57572E-2 8.51175E-2 1.67919E-1 1.7083E-1 1.82291E-1 1.91243E-1 2.1009E-1 1.65567E-1 2.16122E-1 2.65017E-1 3.10434E-1 2.76324E-1 1.42094E-1 8.71119E-2 7.80076E-2 1.27875E-1 1.32851E-1 9.32933E-2 9.67529E-2 6.37126E-2 5.69262E-2 2.59809E-2 3.35515E-2 4.62131E-2 2.92563E-2 1.04679E-2 2.91601E-3 2.66245E-3 4.01532E-3 8.60399E-3 1.59565E-2 2.01556E-2 2.37764E-2 1.838E-2 9.21192E-3 5.71744E-3 1.32359E-2 7.97941E-3 6.51155E-3 1.1422E-2 1.77294E-2 3.12136E-2 3.52225E-2 4.84989E-2 3.76455E-2 2.53154E-2 1.79481E-2 1.41069E-2 2.21831E-3 4.10776E-4 3.08119E-4 1.69324E-4 9.81688E-5 -9999 -9999 -9999 -9999 -9999 -9999 -9999 -9999 -9999 -9999 -9999 -9999 -9999 -9999 -9999 -9999 -9999 -9999 -9999 -9999 -9999 -9999 -9999 -9999 -9999 -9999 -9999 -9999 -9999 -9999 -9999 -9999 -9999 -9999 -9999 -9999 -9999 -9999 -9999 -9999 -9999 -9999 -9999 -9999 -9999 -9999 -9999 -9999 -9999 -9999 -9999 -9999 -9999 -9999 -9999
-9999 -9999 -9999 -9999 -9999 -9999 -9999 -9999 -9999 -9999 -9999 -9999 -9999 -9999 -9999 -9999 -9999 -9999 -9999 -9999 -9999 -9999 -9999 -9999 -9999 -9999 -9999 -9999 -9999 -9999 -9999 -9999 -9999 -9999 -9999 -9999 -9999 -9999 -9999 -9999 -9999 -9999 2.64771E-2 2.94005E-2 1.77433E-2 1.72144E-2 2.68306E-2 1.51137E-2 1.89604E-2 3.57002E-2 2.20304E-2 1.06535E-2 1.0581E-2 8.19519E-3 6.83125E-3 7.97729E-3 8.46435E-3 1.41201E-2 2.20569E-2 2.23691E-2 8.56737E-3 9.66154E-3 1.67626E-2 5.37946E-2 1.48121E-1 1.82578E-1 1.78791E-1 1.84734E-1 2.18727E-1 2.44028E-1 2.64539E-1 2.88662E-1 2.94762E-1 2.2117E-1 1.53727E-1 1.11411E-1 9.16278E-2 9.68485E-2 1.40932E-1 1.06524E-1 9.59158E-2 8.46698E-2 4.51432E-2 1.48835E-2 3.0102E-2 5.34221E-2 5.33629E-2 2.47052E-2 7.20612E-3 2.50512E-3 2.63071E-3 6.55443E-3 8.77273E-3 8.08507E-3 1.43055E-2 1.69438E-2 1.34362E-2 5.53161E-3 1.22385E-2 6.37733E-3 6.50572E-3 1.12244E-2 1.56923E-2 2.5967E-2 5.11196E-2 3.69348E-2 1.69985E-2 2.68773E-2 2.39599E-2 6.73113E-3 2.30301E-3 1.12493E-3 2.74609E-4 2.3434E-4 2.51688E-4 -9999 -9999 -9999 -9999 -9999 -9999 -9999 -9999 -9999 -9999 -9999 -9999 -9999 -9999 -9999 -9999 -9999 -9999 -9999 -9999 -9999 -9999 -9999 -9999 -9999 -9999 -9999 -9999 -9999 -9999 -9999 -9999 -9999 -9999 -9999 -9999 -9999 -9999 -9999 -9999 -9999 -9999 -9999 -9999 -9999 -9999 -9999 -9999 -9999 -9999 -9999 -9999 -9999 -9999 -9999
-9999 -9999 -9999 -9999 -9999 -9999 -9999 -9999 -9999 -9999 -9999 -9999 -9999 -9999 -9999 -9999 -9999 -9999 -9999 -9999 -9999 -9999 -9999 -9999 -9999 -9999 -9999 -9999 -9999 -9999 -9999 -9999 -9999 -9999 -9999 -9999 -9999 -9999 -9999 -9999 -9999 -9999 1.22447E-2 9.65291E-3 1.32769E-2 1.90387E-2 1.43979E-2 8.08788E-3 1.28235E-2 3.73693E-2 3.17014E-2 9.65647E-3 4.60541E-3 4.18537E-3 4.52374E-3 6.32543E-3 8.56789E-3 1.30608E-2 1.26243E-2 9.92314E-3 7.08184E-3 1.82495E-2 2.20681E-2 3.42281E-2 1.12305E-1 1.74409E-1 1.89868E-1 1.89967E-1 2.25291E-1 2.16441E-1 2.55764E-1 3.58779E-1 3.35711E-1 2.71428E-1 1.91529E-1 1.6012E-1 1.02827E-1 5.5997E-2 7.50557E-2 1.07672E-1 1.02838E-1 5.80384E-2 3.00291E-2 1.2392E-2 1.69845E-2 4.00791E-2 5.19898E-2 4.67219E-2 1.60276E-2 4.90075E-3 2.5359E-3 3.47626E-3 4.39813E-3 4.73615E-3 9.89177E-3 1.99594E-2 2.76338E-2 6.45407E-3 5.39453E-3 5.17985E-3 5.7857E-3 8.57705E-3 9.0237E-3 2.87882E-2 4.99326E-2 3.07719E-2 8.20132E-3 6.2062E-3 9.1931E-3 6.0664E-3 1.90285E-3 2.46799E-4 1.93054E-4 3.00787E-4 1.06555E-3 4.38691E-3 -9999 -9999 -9999 -9999 -9999 -9999 -9999 -9999 -9999 -9999 -9999 -9999 -9999 -9999 -9999 -9999 -9999 -9999 -9999 -9999 -9999 -9999 -9999 -9999 -9999 -9999 -9999 -9999 -9999 -9999 -9999 -9999 -9999 -9999 -9999 -9999 -9999 -9999 -9999 -9999 -9999 -9999 -9999 -9999 -9999 -9999 -9999 -9999 -9999 -9999 -9999 -9999 -9999 -9999
-9999 -9999 -9999 -9999 -9999 -9999 -9999 -9999 -9999 -9999 -9999 -9999 -9999 -9999 -9999 -9999 -9999 -9999 -9999 -9999 -9999 -9999 -9999 -9999 -9999 -9999 -9999 -9999 -9999 -9999 -9999 -9999 -9999 -9999 -9999 -9999 -9999 -9999 -9999 -9999 -9999 -9999 -9999 1.26575E-2 1.17217E-2 2.1047E-2 1.14417E-2 8.64552E-3 1.77515E-2 2.25033E-2 2.65114E-2 6.9562E-3 3.56606E-3 3.10109E-3 5.59295E-3 7.74502E-3 9.08023E-3 1.55822E-2 1.00483E-2 7.2142E-3 1.13523E-2 1.68903E-2 1.9185E-2 3.6181E-2 8.7075E-2 1.99272E-1 1.9743E-1 2.08211E-1 2.08578E-1 2.44535E-1 2.73084E-1 3.15253E-1 3.06348E-1 2.76469E-1 1.98762E-1 1.09876E-1 5.48476E-2 2.01232E-2 2.46584E-2 3.79634E-2 4.7656E-2 4.10468E-2 2.716E-2 1.01076E-2 1.30293E-2 2.08489E-2 3.75095E-2 4.82961E-2 2.17414E-2 7.90047E-3 3.27097E-3 1.78015E-3 4.18815E-3 5.38631E-3 1.05909E-2 1.75861E-2 2.37595E-2 7.63571E-3 5.68605E-3 3.72661E-3 4.98589E-3 5.36415E-3 9.04104E-3 2.15702E-2 2.0841E-2 1.21411E-2 5.15442E-3 1.90309E-3 4.07035E-3 5.72582E-3 9.42126E-4 2.78176E-4 2.00476E-4 2.56969E-4 1.23841E-3 -9999 -9999 -9999 -9999 -9999 -9999 -9999 -9999 -9999 -9999 -9999 -9999 -9999 -9999 -9999 -9999 -9999 -9999 -9999 -9999 -9999 -9999 -9999 -9999 -9999 -9999 -9999 -9999 -9999 -9999 -9999 -9999 -9999 -9999 -9999 -9999 -9999 -9999 -9999 -9999 -9999 -9999 -9999 -9999 -9999 -9999 -9999 -9999 -9999 -9999 -9999 -9999 -9999 -9999 -9999
-9999 -9999 -9999 -9999 -9999 -9999 -9999 -9999 -9999 -9999 -9999 -9999 -9999 -9999 -9999 -9999 -9999 -9999 -9999 -9999 -9999 -9999 -9999 -9999 -9999 -9999 -9999 -9999 -9999 -9999 -9999 -9999 -9999 -9999 -9999 -9999 -9999 -9999 -9999 -9999 -9999 -9999 -9999 1.56204E-2 1.1676E-2 1.48233E-2 1.53657E-2 1.12517E-2 1.88331E-2 5.03812E-2 2.17976E-2 7.35253E-3 4.30056E-3 3.23602E-3 5.42518E-3 6.93472E-3 1.01773E-2 2.08248E-2 1.46077E-2 1.83067E-2 1.69794E-2 1.33028E-2 2.17245E-2 6.92561E-2 1.46904E-1 2.51393E-1 2.50373E-1 2.29181E-1 2.20822E-1 2.4367E-1 2.85013E-1 2.52348E-1 2.3528E-1 1.56916E-1 7.74097E-2 5.10307E-2 2.64995E-2 1.59665E-2 8.46854E-3 6.20059E-3 2.344E-2 2.08106E-2 1.36129E-2 7.53056E-3 5.8729E-3 1.64021E-2 2.91895E-2 4.32899E-2 2.79276E-2 1.16106E-2 3.13997E-3 1.50765E-3 3.23538E-3 5.05875E-3 1.12058E-2 1.58101E-2 1.66959E-2 1.26755E-2 1.54605E-2 5.05092E-3 3.90897E-3 5.1267E-3 8.45541E-3 1.32212E-2 6.47694E-3 2.84671E-3 1.4558E-3 1.16845E-3 4.82438E-3 4.20654E-3 7.37205E-4 2.71234E-4 3.39614E-4 8.03801E-4 -9999 -9999 -9999 -9999 -9999 -9999 -9999 -9999 -9999 -9999 -9999 -9999 -9999 -9999 -9999 -9999 -9999 -9999 -9999 -9999 -9999 -9999 -9999 -9999 -9999 -9999 -9999 -9999 -9999 -9999 -9999 -9999 -9999 -9999 -9999 -9999 -9999 -9999 -9999 -9999 -9999 -9999 -9999 -9999 -9999 -9999 -9999 -9999 -9999 -9999 -9999 -9999 -9999 -9999 -9999 -9999
-9999 -9999 -9999 -9999 -9999 -9999 -9999 -9999 -9999 -9999 -9999 -9999 -9999 -9999 -9999 -9999 -9999 -9999 -9999 -9999 -9999 -9999 -9999 -9999 -9999 -9999 -9999 -9999 -9999 -9999 -9999 -9999 -9999 -9999 -9999 -9999 -9999 -9999 -9999 -9999 -9999 -9999 -9999 2.07219E-2 7.75268E-3 6.88746E-3 1.47233E-2 5.57152E-3 1.50628E-2 4.77296E-2 1.27173E-2 5.45816E-3 5.09195E-3 5.12179E-3 9.77294E-3 8.67289E-3 1.714E-2 2.33448E-2 9.60579E-3 2.23379E-2 1.6884E-2 1.30393E-2 4.09308E-2 1.05673E-1 2.5769E-1 3.20029E-1 2.79692E-1 2.38334E-1 2.34909E-1 2.44054E-1 1.88592E-1 1.70095E-1 1.43024E-1 8.41035E-2 4.24061E-2 2.53983E-2 1.36594E-2 8.56791E-3 4.35951E-3 6.22399E-3 2.18852E-2 1.36361E-2 7.35198E-3 5.18457E-3 1.01063E-2 1.57915E-2 2.33056E-2 2.08599E-2 1.75062E-2 8.67279E-3 2.3612E-3 1.53901E-3 2.38966E-3 4.91833E-3 9.5485E-3 1.11052E-2 9.37483E-3 1.27673E-2 1.68309E-2 5.11442E-3 2.4492E-3 2.86275E-3 5.90547E-3 7.90705E-3 7.9465E-3 3.71524E-3 1.42909E-3 6.97425E-4 2.01049E-3 2.17149E-3 4.24222E-4 3.81994E-4 8.77273E-4 -9999 -9999 -9999 -9999 -9999 -9999 -9999 -9999 -9999 -9999 -9999 -9999 -9999 -9999 -9999 -9999 -9999 -9999 -9999 -9999 -9999 -9999 -9999 -9999 -9999 -9999 -9999 -9999 -9999 -9999 -9999 -9999 -9999 -9999 -9999 -9999 -9999 -9999 -9999 -9999 -9999 -9999 -9999 -9999 -9999 -9999 -9999 -9999 -9999 -9999 -9999 -9999 -9999 -9999 -9999 -9999 -9999
-9999 -9999 -9999 -9999 -9999 -9999 -9999 -9999 -9999 -9999 -9999 -9999 -9999 -9999 -9999 -9999 -9999 -9999 -9999 -9999 -9999 -9999 -9999 -9999 -9999 -9999 -9999 -9999 -9999 -9999 -9999 -9999 -9999 -9999 -9999 -9999 -9999 -9999 -9999 -9999 -9999 -9999 -9999 7.34148E-3 6.25589E-3 6.32303E-3 2.20481E-3 4.08792E-3 1.67566E-2 1.23316E-2 5.1693E-3 5.23074E-3 1.06803E-2 1.07831E-2 1.02018E-2 7.8885E-3 1.9231E-2 4.8955E-2 1.0889E-2 1.70752E-2 2.60481E-2 1.58001E-2 3.69453E-2 1.01152E-1 2.40622E-1 2.65035E-1 2.29197E-1 1.90342E-1 1.84586E-1 2.05267E-1 1.71649E-1 9.55794E-2 9.74202E-2 9.28342E-2 4.91874E-2 1.80373E-2 8.30394E-3 5.62684E-3 6.25069E-3 1.19818E-2 2.15211E-2 1.13322E-2 8.07682E-3 5.277E-3 1.1397E-2 1.41909E-2 1.54742E-2 1.43907E-2 8.73725E-3 3.78801E-3 1.50201E-3 1.92055E-3 2.23055E-3 5.98088E-3 9.13678E-3 5.40086E-3 3.53561E-3 1.13503E-2 2.47287E-2 1.42558E-2 2.12278E-3 1.06643E-3 1.63035E-3 3.60089E-3 4.25835E-3 3.04741E-3 1.2216E-3 3.59239E-4 1.3046E-3 2.67116E-3 5.51159E-4 1.76052E-3 -9999 -9999 -9999 -9999 -9999 -9999 -9999 -9999 -9999 -9999 -9999 -9999 -9999 -9999 -9999 -9999 -9999 -9999 -9999 -9999 -9999 -9999 -9999 -9999 -9999 -9999 -9999 -9999 -9999 -9999 -9999 -9999 -9999 -9999 -9999 -9999 -9999 -9999 -9999 -9999 -9999 -9999 -9999 -9999 -9999 -9999 -9999 -9999 -9999 -9999 -9999 -9999 -9999 -9999 -9999 -9999 -9999 -9999
-9999 -9999 -9999 -9999 -9999 -9999 -9999 -9999 -9999 -9999 -9999 -9999 -9999 -9999 -9999 -9999 -9999 -9999 -9999 -9999 -9999 -9999 -9999 -9999 -9999 -9999 -9999 -9999 -9999 -9999 -9999 -9999 -9999 -9999 -9999 -9999 -9999 -9999 -9999 -9999 -9999 -9999 4.52558E-3 3.26638E-3 8.42899E-3 1.84834E-3 2.81209E-3 8.95859E-3 1.04087E-2 9.02111E-3 6.54358E-3 6.41897E-3 1.05069E-2 1.59878E-2 1.16664E-2 7.09835E-3 2.00949E-2 4.2692E-2 7.63527E-3 1.60751E-2 4.14149E-2 2.40398E-2 2.9029E-2 1.07815E-1 2.16057E-1 2.35825E-1 2.30422E-1 1.7029E-1 1.46862E-1 1.6977E-1 1.80804E-1 1.29142E-1 6.44006E-2 6.74396E-2 8.29145E-2 5.17028E-2 2.43635E-2 2.01139E-2 2.68736E-2 3.18272E-2 2.85434E-2 1.37402E-2 9.91061E-3 3.93739E-3 5.09945E-3 1.13632E-2 1.00881E-2 1.22568E-2 9.93062E-3 3.58407E-3 1.822E-3 2.23282E-3 2.49465E-3 4.67279E-3 4.72341E-3 2.17653E-3 3.80965E-3 1.59299E-2 3.6137E-2 1.64391E-2 3.09031E-3 7.97375E-4 7.9707E-4 1.18207E-3 1.99941E-3 2.81994E-3 7.68328E-4 2.5072E-4 1.07081E-3 1.95827E-3 6.03537E-4 -9999 -9999 -9999 -9999 -9999 -9999 -9999 -9999 -9999 -9999 -9999 -9999 -9999 -9999 -9999 -9999 -9999 -9999 -9999 -9999 -9999 -9999 -9999 -9999 -9999 -9999 -9999 -9999 -9999 -9999 -9999 -9999 -9999 -9999 -9999 -9999 -9999 -9999 -9999 -9999 -9999 -9999 -9999 -9999 -9999 -9999 -9999 -9999 -9999 -9999 -9999 -9999 -9999 -9999 -9999 -9999 -9999 -9999 -9999
-9999 -9999 -9999 -9999 -9999 -9999 -9999 -9999 -9999 -9999 -9999 -9999 -9999 -9999 -9999 -9999 -9999 -9999 -9999 -9999 -9999 -9999 -9999 -9999 -9999 -9999 -9999 -9999 -9999 -9999 -9999 -9999 -9999 -9999 -9999 -9999 -9999 -9999 -9999 -9999 -9999 -9999 2.73673E-3 2.37129E-3 4.32939E-3 1.61556E-3 2.89247E-3 2.72157E-3 2.46285E-3 2.45782E-3 3.56294E-3 8.56958E-3 2.78563E-2 6.26904E-2 2.2652E-2 6.07508E-3 -9999 1.82719E-2 6.25039E-3 2.45257E-2 4.98532E-2 3.24778E-2 3.54475E-2 1.19077E-1 2.30951E-1 2.81915E-1 2.0641E-1 1.50049E-1 1.32196E-1 1.20184E-1 1.54489E-1 1.55233E-1 6.90177E-2 4.36826E-2 5.2352E-2 4.92061E-2 4.40206E-2 4.00661E-2 3.71265E-2 1.79315E-2 1.5218E-2 1.38266E-2 1.04522E-2 4.81275E-3 3.64739E-3 7.73743E-3 9.00363E-3 6.96792E-3 7.15534E-3 3.83129E-3 1.84464E-3 1.85722E-3 2.92687E-3 3.45637E-3 1.47859E-3 2.94766E-3 8.29479E-3 2.72376E-2 5.37102E-2 4.32793E-2 1.65032E-2 3.31052E-3 5.80795E-4 5.16522E-4 7.78738E-4 9.81185E-4 3.99104E-4 2.96225E-4 7.54349E-4 2.72506E-3 9.15873E-4 -9999 -9999 -9999 -9999 -9999 -9999 -9999 -9999 -9999 -9999 -9999 -9999 -9999 -9999 -9999 -9999 -9999 -9999 -9999 -9999 -9999 -9999 -9999 -9999 -9999 -9999 -9999 -9999 -9999 -9999 -9999 -9999 -9999 -9999 -9999 -9999 -9999 -9999 -9999 -9999 -9999 -9999 -9999 -9999 -9999 -9999 -9999 -9999 -9999 -9999 -9999 -9999 -9999 -9999 -9999 -9999 -9999 -9999 -9999
-9999 -9999 -9999 -9999 -9999 -9999 -9999 -9999 -9999 -9999 -9999 -9999 -9999 -9999 -9999 -9999 -9999 -9999 -9999 -9999 -9999 -9999 -9999 -9999 -9999 -9999 -9999 -9999 -9999 -9999 -9999 -9999 -9999 -9999 -9999 -9999 -9999 -9999 -9999 -9999 -9999 -9999 1.94782E-3 2.60787E-3 2.20779E-3 1.9023E-3 1.66874E-3 5.49845E-3 2.30581E-3 1.64352E-3 3.11018E-3 1.12918E-2 8.65254E-2 1.497E-1 -9999 -9999 -9999 3.30882E-3 4.65253E-3 2.83869E-2 4.50226E-2 2.27864E-2 4.30719E-2 1.64715E-1 2.6842E-1 1.91538E-1 1.70112E-1 1.39091E-1 1.04171E-1 1.00289E-1 1.27433E-1 1.87061E-1 1.63039E-1 7.44889E-2 3.96739E-2 1.93794E-2 1.57589E-2 2.4611E-2 2.52204E-2 8.64606E-3 7.10411E-3 1.30553E-2 2.11683E-2 7.18034E-3 4.25065E-3 8.07478E-3 8.78637E-3 9.53907E-3 6.15365E-3 2.85351E-3 1.70092E-3 1.53419E-3 1.26619E-3 2.03624E-3 2.70798E-3 5.20312E-3 1.60525E-2 1.48399E-2 1.34026E-2 1.31221E-2 1.78126E-2 8.73467E-3 1.26567E-3 4.41351E-4 6.34167E-4 6.64331E-4 1.66421E-4 2.48232E-4 5.5507E-4 7.31587E-4 1.11154E-4 -9999 -9999 -9999 -9999 -9999 -9999 -9999 -9999 -9999 -9999 -9999 -9999 -9999 -9999 -9999 -9999 -9999 -9999 -9999 -9999 -9999 -9999 -9999 -9999 -9999 -9999 -9999 -9999 -9999 -9999 -9999 -9999 -9999 -9999 -9999 -9999 -9999 -9999 -9999 -9999 -9999 -9999 -9999 -9999 -9999 -9999 -9999 -9999 -9999 -9999 -9999 -9999 -9999 -9999 -9999 -9999 -9999 -9999 -9999
-9999 -9999 -9999 -9999 -9999 -9999 -9999 -9999 -9999 -9999 -9999 -9999 -9999 -9999 -9999 -9999 -9999 -9999 -9999 -9999 -9999 -9999 -9999 -9999 -9999 -9999 -9999 -9999 -9999 -9999 -9999 -9999 -9999 -9999 -9999 -9999 -9999 -9999 -9999 -9999 -9999 -9999 -9999 5.10408E-3 3.35073E-3 2.61943E-3 3.87043E-3 4.38546E-3 3.34236E-3 5.65688E-3 3.68853E-3 8.04517E-3 4.16038E-2 1.63079E-1 -9999 -9999 -9999 3.67163E-3 6.89389E-3 1.82549E-2 2.14168E-2 2.19876E-2 3.56975E-2 1.45738E-1 1.84122E-1 1.07236E-1 6.94445E-2 8.39427E-2 9.30439E-2 6.81312E-2 7.00865E-2 9.71369E-2 8.21009E-2 6.00699E-2 5.21064E-2 3.15706E-2 1.29016E-2 2.12687E-2 2.7281E-2 1.47914E-2 1.71389E-2 3.1505E-2 3.9341E-2 1.39352E-2 3.52095E-3 7.13718E-3 7.31691E-3 6.93174E-3 6.13776E-3 4.34325E-3 2.47919E-3 1.07939E-3 7.68996E-4 2.48E-3 5.33344E-3 1.33242E-2 3.10473E-2 2.14342E-2 9.99873E-3 3.61511E-3 6.13355E-3 4.06763E-3 5.79048E-4 3.52781E-4 3.56778E-4 2.58897E-4 2.46353E-4 3.33644E-4 1.75352E-4 3.9362E-5 3.69664E-5 4.13567E-5 -9999 -9999 -9999 -9999 -9999 -9999 -9999 -9999 -9999 -9999 -9999 -9999 -9999 -9999 -9999 -9999 -9999 -9999 -9999 -9999 -9999 -9999 -9999 -9999 -9999 -9999 -9999 -9999 -9999 -9999 -9999 -9999 -9999 -9999 -9999 -9999 -9999 -9999 -9999 -9999 -9999 -9999 -9999 -9999 -9999 -9999 -9999 -9999 -9999 -9999 -9999 -9999 -9999 -9999 -9999 -9999 -9999 -9999
-9999 -9999 -9999 -9999 -9999 -9999 -9999 -9999 -9999 -9999 -9999 -9999 -9999 -9999 -9999 -9999 -9999 -9999 -9999 -9999 -9999 -9999 -9999 -9999 -9999 -9999 -9999 -9999 -9999 -9999 -9999 -9999 -9999 -9999 -9999 -9999 -9999 -9999 -9999 -9999 -9999 -9999 -9999 6.10077E-3 5.22998E-3 2.16395E-3 3.22244E-3 3.42309E-3 1.13751E-2 6.00866E-3 6.361E-3 1.28786E-2 2.52808E-2 -9999 -9999 -9999 -9999 -9999 -9999 6.32133E-3 1.10738E-2 1.50286E-2 4.37102E-2 1.84907E-1 2.45944E-1 1.64365E-1 9.40632E-2 3.43885E-2 3.96726E-2 2.76822E-2 3.52857E-2 6.18256E-2 7.47649E-2 5.21333E-2 3.72643E-2 1.18885E-2 1.0136E-2 2.07187E-2 1.55282E-2 2.2386E-2 3.52539E-2 4.55712E-2 4.08767E-2 1.21159E-2 2.37244E-3 4.82953E-3 7.03482E-3 4.48403E-3 5.27009E-3 7.67412E-3 3.2832E-3 7.35004E-4 7.54287E-4 1.87104E-3 7.04947E-3 1.77274E-2 2.47939E-2 8.04743E-3 3.76287E-3 2.05146E-3 1.2578E-3 5.3088E-4 2.17926E-4 2.17384E-4 3.55106E-4 2.91923E-4 2.52733E-4 9.01142E-5 2.07221E-5 2.74987E-5 4.6858E-5 -9999 -9999 -9999 -9999 -9999 -9999 -9999 -9999 -9999 -9999 -9999 -9999 -9999 -9999 -9999 -9999 -9999 -9999 -9999 -9999 -9999 -9999 -9999 -9999 -9999 -9999 -9999 -9999 -9999 -9999 -9999 -9999 -9999 -9999 -9999 -9999 -9999 -9999 -9999 -9999 -9999 -9999 -9999 -9999 -9999 -9999 -9999 -9999 -9999 -9999 -9999 -9999 -9999 -9999 -9999 -9999 -9999 -9999 -9999
-9999 -9999 -9999 -9999 -9999 -9999 -9999 -9999 -9999 -9999 -9999 -9999 -9999 -9999 -9999 -9999 -9999 -9999 -9999 -9999 -9999 -9999 -9999 -9999 -9999 -9999 -9999 -9999 -9999 -9999 -9999 -9999 -9999 -9999 -9999 -9999 -9999 -9999 -9999 -9999 -9999 -9999 -9999 4.01164E-3 5.67033E-3 1.57216E-3 2.17267E-3 3.14816E-3 5.45272E-3 2.25675E-3 1.64253E-3 2.54345E-3 5.1702E-3 -9999 -9999 -9999 -9999 -9999 -9999 -9999 1.50847E-2 4.49293E-2 9.94528E-2 2.3744E-1 2.16972E-1 1.92846E-1 1.05563E-1 2.84695E-2 1.63416E-2 1.8643E-2 3.6908E-2 3.45723E-2 3.29431E-2 2.7048E-2 1.20565E-2 5.79624E-3 1.04013E-2 1.6099E-2 1.18729E-2 1.27502E-2 1.17651E-2 1.82418E-2 2.49382E-2 7.45852E-3 1.40847E-3 2.20741E-3 3.55607E-3 6.16958E-3 1.32862E-2 2.00069E-2 4.05766E-3 9.74261E-4 6.94367E-4 1.6971E-3 3.87366E-3 1.1506E-2 1.72751E-2 8.32299E-3 8.66266E-3 6.68042E-3 1.73893E-3 5.07845E-4 1.7099E-4 1.7787E-4 3.10151E-4 2.54978E-4 1.03821E-4 2.71821E-5 2.49307E-5 2.88065E-5 -9999 -9999 -9999 -9999 -9999 -9999 -9999 -9999 -9999 -9999 -9999 -9999 -9999 -9999 -9999 -9999 -9999 -9999 -9999 -9999 -9999 -9999 -9999 -9999 -9999 -9999 -9999 -9999 -9999 -9999 -9999 -9999 -9999 -9999 -9999 -9999 -9999 -9999 -9999 -9999 -9999 -9999 -9999 -9999 -9999 -9999 -9999 -9999 -9999 -9999 -9999 -9999 -9999 -9999 -9999 -9999 -9999 -9999 -9999 -9999
-9999 -9999 -9999 -9999 -9999 -9999 -9999 -9999 -9999 -9999 -9999 -9999 -9999 -9999 -9999 -9999 -9999 -9999 -9999 -9999 -9999 -9999 -9999 -9999 -9999 -9999 -9999 -9999 -9999 -9999 -9999 -9999 -9999 -9999 -9999 -9999 -9999 -9999 -9999 -9999 -9999 -9999 -9999 -9999 9.18053E-3 1.87652E-3 1.02827E-3 3.94856E-3 2.50739E-3 1.96415E-3 2.96571E-3 4.78882E-3 -9999 -9999 -9999 -9999 -9999 -9999 -9999 -9999 -9999 7.83778E-2 1.37525E-1 1.59131E-1 9.7481E-2 6.92476E-2 3.63703E-2 1.81444E-2 1.39253E-2 1.63705E-2 2.75686E-2 3.742E-2 2.35492E-2 1.31363E-2 9.98592E-3 1.16421E-2 1.35538E-2 1.15443E-2 8.59403E-3 6.7789E-3 7.84992E-3 1.27088E-2 1.23151E-2 2.7258E-3 1.32809E-3 1.86557E-3 2.97422E-3 8.72715E-3 2.0926E-2 1.85618E-2 3.00954E-3 6.67475E-4 8.69088E-4 1.21722E-3 2.07001E-3 3.76774E-3 1.28117E-2 6.60198E-3 6.65463E-3 5.20584E-3 3.36521E-3 1.16747E-3 1.69974E-4 1.43101E-4 1.39678E-4 1.25323E-4 7.49575E-5 3.64653E-5 -9999 -9999 -9999 -9999 -9999 -9999 -9999 -9999 -9999 -9999 -9999 -9999 -9999 -9999 -9999 -9999 -9999 -9999 -9999 -9999 -9999 -9999 -9999 -9999 -9999 -9999 -9999 -9999 -9999 -9999 -9999 -9999 -9999 -9999 -9999 -9999 -9999 -9999 -9999 -9999 -9999 -9999 -9999 -9999 -9999 -9999 -9999 -9999 -9999 -9999 -9999 -9999 -9999 -9999 -9999 -9999 -9999 -9999 -9999 -9999 -9999 -9999
-9999 -9999 -9999 -9999 -9999 -9999 -9999 -9999 -9999 -9999 -9999 -9999 -9999 -9999 -9999 -9999 -9999 -9999 -9999 -9999 -9999 -9999 -9999 -9999 -9999 -9999 -9999 -9999 -9999 -9999 -9999 -9999 -9999 -9999 -9999 -9999 -9999 -9999 -9999 -9999 -9999 -9999 -9999 -9999 6.91586E-3 1.65483E-3 2.79071E-3 3.59985E-3 2.91596E-3 5.56949E-3 5.75926E-3 -9999 -9999 -9999 -9999 -9999 -9999 -9999 -9999 -9999 -9999 -9999 -9999 1.13325E-1 9.00494E-2 3.58749E-2 1.56632E-2 1.22872E-2 1.34781E-2 1.62065E-2 1.66086E-2 4.42106E-2 4.36118E-2 2.74101E-2 1.79719E-2 1.61277E-2 9.90719E-3 9.16963E-3 9.2667E-3 7.0052E-3 6.6124E-3 8.35523E-3 7.73588E-3 1.91558E-3 2.15642E-3 3.38166E-3 3.59614E-3 6.64323E-3 1.42605E-2 1.43721E-2 2.23424E-3 6.23531E-4 9.63776E-4 9.68637E-4 1.44726E-3 2.2461E-3 6.95608E-3 3.83119E-3 1.76181E-3 1.16826E-3 1.24482E-3 1.20403E-3 7.11753E-4 1.05584E-4 8.4432E-5 6.29309E-5 4.85191E-5 -9999 -9999 -9999 -9999 -9999 -9999 -9999 -9999 -9999 -9999 -9999 -9999 -9999 -9999 -9999 -9999 -9999 -9999 -9999 -9999 -9999 -9999 -9999 -9999 -9999 -9999 -9999 -9999 -9999 -9999 -9999 -9999 -9999 -9999 -9999 -9999 -9999 -9999 -9999 -9999 -9999 -9999 -9999 -9999 -9999 -9999 -9999 -9999 -9999 -9999 -9999 -9999 -9999 -9999 -9999 -9999 -9999 -9999 -9999 -9999 -9999 -9999 -9999
-9999 -9999 -9999 -9999 -9999 -9999 -9999 -9999 -9999 -9999 -9999 -9999 -9999 -9999 -9999 -9999 -9999 -9999 -9999 -9999 -9999 -9999 -9999 -9999 -9999 -9999 -9999 -9999 -9999 -9999 -9999 -9999 -9999 -9999 -9999 -9999 -9999 -9999 -9999 -9999 -9999 -9999 -9999 -9999 4.23206E-3 3.84446E-3 6.58542E-3 2.50355E-3 2.3551E-3 -9999 -9999 -9999 -9999 -9999 -9999 -9999 -9999 -9999 -9999 -9999 -9999 -9999 -9999 4.01246E-2 3.19054E-2 1.74684E-2 1.5583E-2 1.40137E-2 9.22965E-3 1.28928E-2 1.34876E-2 1.88619E-2 1.54762E-2 2.36607E-2 2.28508E-2 1.28049E-2 4.65739E-3 5.26023E-3 7.39656E-3 4.6288E-3 5.39084E-3 8.98432E-3 7.71635E-3 2.29891E-3 3.20817E-3 5.18004E-3 4.71721E-3 3.40372E-3 4.88457E-3 7.4292E-3 2.16038E-3 5.69306E-4 7.50375E-4 5.70184E-4 1.1244E-3 1.16116E-3 3.03887E-3 1.90038E-3 1.51343E-3 7.1928E-4 3.02833E-4 2.43127E-4 2.97414E-4 9.15786E-5 4.81544E-5 5.25458E-5 -9999 -9999 -9999 -9999 -9999 -9999 -9999 -9999 -9999 -9999 -9999 -9999 -9999 -9999 -9999 -9999 -9999 -9999 -9999 -9999 -9999 -9999 -9999 -9999 -9999 -9999 -9999 -9999 -9999 -9999 -9999 -9999 -9999 -9999 -9999 -9999 -9999 -9999 -9999 -9999 -9999 -9999 -9999 -9999 -9999 -9999 -9999 -9999 -9999 -9999 -9999 -9999 -9999 -9999 -9999 -9999 -9999 -9999 -9999 -9999 -9999 -9999 -9999 -9999
-9999 -9999 -9999 -9999 -9999 -9999 -9999 -9999 -9999 -9999 -9999 -9999 -9999 -9999 -9999 -9999 -9999 -9999 -9999 -9999 -9999 -9999 -9999 -9999 -9999 -9999 -9999 -9999 -9999 -9999 -9999 -9999 -9999 -9999 -9999 -9999 -9999 -9999 -9999 -9999 -9999 -9999 -9999 -9999 4.27998E-3 4.72061E-3 7.82839E-3 2.31228E-3 9.76492E-4 -9999 -9999 -9999 -9999 -9999 -9999 -9999 -9999 -9999 -9999 -9999 -9999 -9999 -9999 1.20169E-2 7.32849E-3 4.49701E-3 7.71672E-3 1.19935E-2 5.24769E-3 6.20614E-3 1.4172E-2 1.98097E-2 1.00874E-2 1.77896E-2 2.76623E-2 1.17964E-2 4.04424E-3 4.87886E-3 4.57791E-3 3.53239E-3 3.92586E-3 8.41957E-3 4.9983E-3 1.36457E-3 2.09271E-3 3.47509E-3 3.09153E-3 2.18067E-3 3.05429E-3 4.31929E-3 2.08718E-3 7.97278E-4 7.56175E-4 4.83126E-4 6.77995E-4 7.39016E-4 6.88035E-4 1.31738E-3 2.14848E-3 8.4237E-4 1.33855E-4 9.48635E-5 1.42201E-4 1.0743E-4 5.64607E-5 7.04369E-5 -9999 -9999 -9999 -9999 -9999 -9999 -9999 -9999 -9999 -9999 -9999 -9999 -9999 -9999 -9999 -9999 -9999 -9999 -9999 -9999 -9999 -9999 -9999 -9999 -9999 -9999 -9999 -9999 -9999 -9999 -9999 -9999 -9999 -9999 -9999 -9999 -9999 -9999 -9999 -9999 -9999 -9999 -9999 -9999 -9999 -9999 -9999 -9999 -9999 -9999 -9999 -9999 -9999 -9999 -9999 -9999 -9999 -9999 -9999 -9999 -9999 -9999 -9999 -9999
-9999 -9999 -9999 -9999 -9999 -9999 -9999 -9999 -9999 -9999 -9999 -9999 -9999 -9999 -9999 -9999 -9999 -9999 -9999 -9999 -9999 -9999 -9999 -9999 -9999 -9999 -9999 -9999 -9999 -9999 -9999 -9999 -9999 -9999 -9999 -9999 -9999 -9999 -9999 -9999 -9999 -9999 -9999 -9999 2.78022E-3 3.63338E-3 7.75567E-3 5.90835E-3 2.8565E-3 -9999 -9999 -9999 -9999 -9999 -9999 -9999 -9999 -9999 -9999 -9999 -9999 -9999 -9999 -9999 -9999 2.74212E-3 2.58748E-3 4.97311E-3 4.11131E-3 2.81122E-3 7.40439E-3 1.73953E-2 1.29704E-2 2.29686E-2 2.01523E-2 6.7163E-3 3.77639E-3 5.6622E-3 5.10479E-3 2.97659E-3 2.31615E-3 3.41886E-3 2.75309E-3 7.33547E-4 1.02779E-3 1.9137E-3 1.76916E-3 2.3742E-3 4.45409E-3 5.87204E-3 2.0833E-3 5.72612E-4 5.64488E-4 4.17978E-4 3.98509E-4 5.63156E-4 6.59066E-4 1.06648E-3 2.20157E-3 6.46074E-4 1.17778E-4 9.04145E-5 1.4405E-4 1.26749E-4 8.8521E-5 -9999 -9999 -9999 -9999 -9999 -9999 -9999 -9999 -9999 -9999 -9999 -9999 -9999 -9999 -9999 -9999 -9999 -9999 -9999 -9999 -9999 -9999 -9999 -9999 -9999 -9999 -9999 -9999 -9999 -9999 -9999 -9999 -9999 -9999 -9999 -9999 -9999 -9999 -9999 -9999 -9999 -9999 -9999 -9999 -9999 -9999 -9999 -9999 -9999 -9999 -9999 -9999 -9999 -9999 -9999 -9999 -9999 -9999 -9999 -9999 -9999 -9999 -9999 -9999 -9999
-9999 -9999 -9999 -9999 -9999 -9999 -9999 -9999 -9999 -9999 -9999 -9999 -9999 -9999 -9999 -9999 -9999 -9999 -9999 -9999 -9999 -9999 -9999 -9999 -9999 -9999 -9999 -9999 -9999 -9999 -9999 -9999 -9999 -9999 -9999 -9999 -9999 -9999 -9999 -9999 -9999 -9999 -9999 -9999 1.40177E-3 4.15544E-3 6.20099E-3 4.09095E-3 2.25749E-3 2.58089E-3 -9999 -9999 -9999 -9999 -9999 -9999 -9999 -9999 -9999 -9999 -9999 -9999 -9999 -9999 -9999 4.15085E-3 2.09013E-3 2.49175E-3 1.72639E-3 2.0875E-3 4.09214E-3 1.52289E-2 1.77335E-2 1.88764E-2 1.23651E-2 7.8423E-3 2.81944E-3 2.72117E-3 4.2719E-3 2.75537E-3 2.40417E-3 3.27027E-3 2.45546E-3 7.57845E-4 6.73157E-4 1.22292E-3 1.6622E-3 4.41153E-3 7.31591E-3 1.09757E-2 2.77659E-3 5.0345E-4 4.18168E-4 3.41496E-4 2.46777E-4 4.08984E-4 7.93103E-4 6.46929E-4 1.04499E-3 5.93548E-4 1.48545E-4 1.48427E-4 1.33122E-4 2.24733E-4 1.49597E-4 -9999 -9999 -9999 -9999 -9999 -9999 -9999 -9999 -9999 -9999 -9999 -9999 -9999 -9999 -9999 -9999 -9999 -9999 -9999 -9999 -9999 -9999 -9999 -9999 -9999 -9999 -9999 -9999 -9999 -9999 -9999 -9999 -9999 -9999 -9999 -9999 -9999 -9999 -9999 -9999 -9999 -9999 -9999 -9999 -9999 -9999 -9999 -9999 -9999 -9999 -9999 -9999 -9999 -9999 -9999 -9999 -9999 -9999 -9999 -9999 -9999 -9999 -9999 -9999 -9999
-9999 -9999 -9999 -9999 -9999 -9999 -9999 -9999 -9999 -9999 -9999 -9999 -9999 -9999 -9999 -9999 -9999 -9999 -9999 -9999 -9999 -9999 -9999 -9999 -9999 -9999 -9999 -9999 -9999 -9999 -9999 -9999 -9999 -9999 -9999 -9999 -9999 -9999 -9999 -9999 -9999 -9999 -9999 -9999 -9999 1.29534E-3 1.93407E-3 3.23037E-3 2.68866E-3 -9999 -9999 -9999 -9999 -9999 -9999 -9999 -9999 -9999 -9999 -9999 -9999 -9999 -9999 -9999 -9999 -9999 4.28212E-3 1.77543E-3 1.64356E-3 3.26707E-3 7.49484E-3 2.07201E-2 1.55819E-2 1.41046E-2 1.41008E-2 1.63947E-2 6.39663E-3 1.6455E-3 2.89012E-3 4.77915E-3 3.92401E-3 2.98931E-3 1.69347E-3 6.07044E-4 5.88511E-4 8.95037E-4 1.61727E-3 3.39117E-3 8.37687E-3 6.79013E-3 3.01252E-3 7.34459E-4 6.19411E-4 4.64684E-4 3.91057E-4 3.51079E-4 3.62919E-4 5.14636E-4 5.7684E-4 6.34084E-4 2.47525E-4 1.53155E-4 2.23308E-4 1.09422E-4 -9999 -9999 -9999 -9999 -9999 -9999 -9999 -9999 -9999 -9999 -9999 -9999 -9999 -9999 -9999 -9999 -9999 -9999 -9999 -9999 -9999 -9999 -9999 -9999 -9999 -9999 -9999 -9999 -9999 -9999 -9999 -9999 -9999 -9999 -9999 -9999 -9999 -9999 -9999 -9999 -9999 -9999 -9999 -9999 -9999 -9999 -9999 -9999 -9999 -9999 -9999 -9999 -9999 -9999 -9999 -9999 -9999 -9999 -9999 -9999 -9999 -9999 -9999 -9999 -9999 -9999
-9999 -9999 -9999 -9999 -9999 -9999 -9999 -9999 -9999 -9999 -9999 -9999 -9999 -9999 -9999 -9999 -9999 -9999 -9999 -9999 -9999 -9999 -9999 -9999 -9999 -9999 -9999 -9999 -9999 -9999 -9999 -9999 -9999 -9999 -9999 -9999 -9999 -9999 -9999 -9999 -9999 -9999 -9999 -9999 -9999 1.29523E-3 2.82112E-3 1.57093E-3 6.42303E-4 -9999 -9999 -9999 -9999 -9999 -9999 -9999 -9999 -9999 -9999 -9999 -9999 -9999 -9999 -9999 -9999 -9999 -9999 -9999 1.72441E-3 2.97127E-3 4.52012E-3 9.38289E-3 9.16732E-3 1.87837E-2 1.73363E-2 1.04785E-2 5.22281E-3 1.35203E-3 1.32488E-3 4.59808E-3 2.98489E-3 2.99207E-3 1.47291E-3 7.19919E-4 5.54455E-4 8.51824E-4 9.41632E-4 1.07291E-3 2.34444E-3 3.78115E-3 3.36824E-3 1.5294E-3 1.34077E-3 7.77426E-4 6.07649E-4 4.65155E-4 1.73796E-4 4.09679E-4 6.18681E-4 8.7749E-4 1.96271E-4 7.14612E-5 6.74994E-5 -9999 -9999 -9999 -9999 -9999 -9999 -9999 -9999 -9999 -9999 -9999 -9999 -9999 -9999 -9999 -9999 -9999 -9999 -9999 -9999 -9999 -9999 -9999 -9999 -9999 -9999 -9999 -9999 -9999 -9999 -9999 -9999 -9999 -9999 -9999 -9999 -9999 -9999 -9999 -9999 -9999 -9999 -9999 -9999 -9999 -9999 -9999 -9999 -9999 -9999 -9999 -9999 -9999 -9999 -9999 -9999 -9999 -9999 -9999 -9999 -9999 -9999 -9999 -9999 -9999 -9999 -9999
-9999 -9999 -9999 -9999 -9999 -9999 -9999 -9999 -9999 -9999 -9999 -9999 -9999 -9999 -9999 -9999 -9999 -9999 -9999 -9999 -9999 -9999 -9999 -9999 -9999 -9999 -9999 -9999 -9999 -9999 -9999 -9999 -9999 -9999 -9999 -9999 -9999 -9999 -9999 -9999 -9999 -9999 -9999 -9999 -9999 -9999 -9999 5.17045E-3 6.57101E-4 4.6332E-4 -9999 -9999 -9999 -9999 -9999 -9999 -9999 -9999 -9999 -9999 -9999 -9999 -9999 -9999 -9999 -9999 -9999 2.67011E-3 6.54181E-3 4.05583E-3 3.53475E-3 3.16914E-3 5.38242E-3 9.57196E-3 9.30084E-3 4.25078E-3 1.39901E-3 6.88614E-4 1.62854E-3 1.9966E-3 2.54841E-3 2.11496E-3 1.33254E-3 7.72913E-4 8.54371E-4 1.07608E-3 6.66513E-4 6.75922E-4 1.02673E-3 1.97756E-3 2.37166E-3 1.9833E-3 2.24607E-3 1.63719E-3 1.01531E-3 2.13118E-4 1.27902E-4 1.93393E-4 4.78276E-4 5.16512E-4 1.71785E-4 5.8967E-5 3.69406E-5 -9999 -9999 -9999 -9999 -9999 -9999 -9999 -9999 -9999 -9999 -9999 -9999 -9999 -9999 -9999 -9999 -9999 -9999 -9999 -9999 -9999 -9999 -9999 -9999 -9999 -9999 -9999 -9999 -9999 -9999 -9999 -9999 -9999 -9999 -9999 -9999 -9999 -9999 -9999 -9999 -9999 -9999 -9999 -9999 -9999 -9999 -9999 -9999 -9999 -9999 -9999 -9999 -9999 -9999 -9999 -9999 -9999 -9999 -9999 -9999 -9999 -9999 -9999 -9999 -9999 -9999 -9999
-9999 -9999 -9999 -9999 -9999 -9999 -9999 -9999 -9999 -9999 -9999 -9999 -9999 -9999 -9999 -9999 -9999 -9999 -9999 -9999 -9999 -9999 -9999 -9999 -9999 -9999 -9999 -9999 -9999 -9999 -9999 -9999 -9999 -9999 -9999 -9999 -9999 -9999 -9999 -9999 -9999 -9999 -9999 -9999 -9999 -9999 -9999 3.09439E-3 3.20142E-3 -9999 -9999 -9999 -9999 -9999 -9999 -9999 -9999 -9999 -9999 -9999 -9999 -9999 -9999 -9999 -9999 -9999 -9999 -9999 3.13727E-3 4.57696E-3 2.16754E-3 2.29776E-3 6.51307E-3 3.962E-3 1.93421E-3 1.39441E-3 8.46477E-4 1.22615E-3 1.90707E-3 1.61116E-3 1.75175E-3 1.94033E-3 1.12313E-3 6.25182E-4 6.06326E-4 8.17904E-4 5.07033E-4 5.52837E-4 5.75743E-4 1.04771E-3 1.65275E-3 2.28539E-3 2.07398E-3 1.48528E-3 1.14206E-3 1.85315E-4 5.421E-5 1.08817E-4 2.92636E-4 4.05821E-4 1.50674E-4 6.58433E-5 3.66927E-5 -9999 -9999 -9999 -9999 -9999 -9999 -9999 -9999 -9999 -9999 -9999 -9999 -9999 -9999 -9999 -9999 -9999 -9999 -9999 -9999 -9999 -9999 -9999 -9999 -9999 -9999 -9999 -9999 -9999 -9999 -9999 -9999 -9999 -9999 -9999 -9999 -9999 -9999 -9999 -9999 -9999 -9999 -9999 -9999 -9999 -9999 -9999 -9999 -9999 -9999 -9999 -9999 -9999 -9999 -9999 -9999 -9999 -9999 -9999 -9999 -9999 -9999 -9999 -9999 -9999 -9999 -9999
-9999 -9999 -9999 -9999 -9999 -9999 -9999 -9999 -9999 -9999 -9999 -9999 -9999 -9999 -9999 -9999 -9999 -9999 -9999 -9999 -9999 -9999 -9999 -9999 -9999 -9999 -9999 -9999 -9999 -9999 -9999 -9999 -9999 -9999 -9999 -9999 -9999 -9999 -9999 -9999 -9999 -9999 -9999 -9999 -9999 -9999 -9999 -9999 3.21605E-3 -9999 -9999 -9999 -9999 -9999 -9999 -9999 -9999 -9999 -9999 -9999 -9999 -9999 -9999 -9999 -9999 -9999 2.88799E-3 5.74113E-4 1.39714E-3 4.1318E-3 3.83475E-3 2.60404E-3 7.50537E-3 4.44584E-3 1.33061E-3 7.57492E-4 7.00244E-4 8.44216E-4 1.29136E-3 2.38658E-3 1.91686E-3 1.69932E-3 1.68621E-3 7.65469E-4 7.97408E-4 1.02911E-3 6.57831E-4 5.25283E-4 5.60063E-4 8.4613E-4 1.57834E-3 2.61477E-3 2.35815E-3 1.08175E-3 6.16695E-4 1.87736E-4 3.74573E-5 9.16517E-5 9.55056E-5 1.16061E-4 7.10156E-5 4.91132E-5 4.31208E-5 -9999 -9999 -9999 -9999 -9999 -9999 -9999 -9999 -9999 -9999 -9999 -9999 -9999 -9999 -9999 -9999 -9999 -9999 -9999 -9999 -9999 -9999 -9999 -9999 -9999 -9999 -9999 -9999 -9999 -9999 -9999 -9999 -9999 -9999 -9999 -9999 -9999 -9999 -9999 -9999 -9999 -9999 -9999 -9999 -9999 -9999 -9999 -9999 -9999 -9999 -9999 -9999 -9999 -9999 -9999 -9999 -9999 -9999 -9999 -9999 -9999 -9999 -9999 -9999 -9999 -9999 -9999
-9999 -9999 -9999 -9999 -9999 -9999 -9999 -9999 -9999 -9999 -9999 -9999 -9999 -9999 -9999 -9999 -9999 -9999 -9999 -9999 -9999 -9999 -9999 -9999 -9999 -9999 -9999 -9999 -9999 -9999 -9999 -9999 -9999 -9999 -9999 -9999 -9999 -9999 -9999 -9999 -9999 -9999 -9999 -9999 -9999 -9999 -9999 -9999 -9999 -9999 -9999 -9999 -9999 -9999 -9999 -9999 -9999 -9999 -9999 -9999 -9999 -9999 -9999 -9999 1.26482E-2 8.49213E-3 2.49614E-3 5.85228E-4 9.71448E-4 3.32313E-3 4.62893E-3 2.04992E-3 3.45075E-3 4.12006E-3 1.60908E-3 5.71671E-4 5.48529E-4 7.21453E-4 1.73904E-3 2.25273E-3 4.52363E-3 3.68754E-3 1.51291E-3 8.5807E-4 1.56747E-3 1.70253E-3 1.29093E-3 8.36752E-4 5.66955E-4 7.0864E-4 1.86497E-3 3.34754E-3 2.3063E-3 1.28314E-3 8.95792E-4 2.39138E-4 6.84062E-5 5.2033E-5 6.3617E-5 9.94967E-5 7.51969E-5 4.51239E-5 -9999 -9999 -9999 -9999 -9999 -9999 -9999 -9999 -9999 -9999 -9999 -9999 -9999 -9999 -9999 -9999 -9999 -9999 -9999 -9999 -9999 -9999 -9999 -9999 -9999 -9999 -9999 -9999 -9999 -9999 -9999 -9999 -9999 -9999 -9999 -9999 -9999 -9999 -9999 -9999 -9999 -9999 -9999 -9999 -9999 -9999 -9999 -9999 -9999 -9999 -9999 -9999 -9999 -9999 -9999 -9999 -9999 -9999 -9999 -9999 -9999 -9999 -9999 -9999 -9999 -9999 -9999 -9999
-9999 -9999 -9999 -9999 -9999 -9999 -9999 -9999 -9999 -9999 -9999 -9999 -9999 -9999 -9999 -9999 -9999 -9999 -9999 -9999 -9999 -9999 -9999 -9999 -9999 -9999 -9999 -9999 -9999 -9999 -9999 -9999 -9999 -9999 -9999 -9999 -9999 -9999 -9999 -9999 -9999 -9999 -9999 -9999 -9999 -9999 -9999 -9999 -9999 -9999 -9999 -9999 -9999 -9999 -9999 -9999 -9999 -9999 -9999 -9999 -9999 -9999 -9999 -9999 -9999 9.02168E-3 4.2495E-3 1.01799E-3 7.96047E-4 3.32611E-3 6.55927E-3 2.17059E-3 1.38208E-3 2.18877E-3 1.49499E-3 4.64736E-4 3.35632E-4 6.15496E-4 1.53195E-3 1.79079E-3 5.31385E-3 3.17137E-3 6.76367E-4 7.85237E-4 1.19777E-3 1.23574E-3 8.70225E-4 1.00439E-3 9.04202E-4 1.12598E-3 1.15014E-3 9.28617E-4 1.38235E-3 1.21066E-3 8.27577E-4 2.50477E-4 1.23145E-4 9.33657E-5 5.7825E-5 9.70233E-5 1.08093E-4 -9999 -9999 -9999 -9999 -9999 -9999 -9999 -9999 -9999 -9999 -9999 -9999 -9999 -9999 -9999 -9999 -9999 -9999 -9999 -9999 -9999 -9999 -9999 -9999 -9999 -9999 -9999 -9999 -9999 -9999 -9999 -9999 -9999 -9999 -9999 -9999 -9999 -9999 -9999 -9999 -9999 -9999 -9999 -9999 -9999 -9999 -9999 -9999 -9999 -9999 -9999 -9999 -9999 -9999 -9999 -9999 -9999 -9999 -9999 -9999 -9999 -9999 -9999 -9999 -9999 -9999 -9999 -9999 -9999
-9999 -9999 -9999 -9999 -9999 -9999 -9999 -9999 -9999 -9999 -9999 -9999 -9999 -9999 -9999 -9999 -9999 -9999 -9999 -9999 -9999 -9999 -9999 -9999 -9999 -9999 -9999 -9999 -9999 -9999 -9999 -9999 -9999 -9999 -9999 -9999 -9999 -9999 -9999 -9999 -9999 -9999 -9999 -9999 -9999 -9999 -9999 -9999 -9999 -9999 -9999 -9999 -9999 -9999 -9999 -9999 -9999 -9999 -9999 -9999 -9999 -9999 -9999 -9999 -9999 1.42438E-2 1.16258E-2 4.20287E-3 8.30043E-4 1.48697E-3 3.70524E-3 4.50032E-3 3.0156E-3 1.49855E-3 7.996E-4 3.4455E-4 2.8416E-4 7.40079E-4 8.08908E-4 1.1954E-3 1.95312E-3 1.63896E-3 4.74918E-4 5.15042E-4 4.32212E-4 3.1726E-4 4.00362E-4 7.57301E-4 1.53727E-3 1.66873E-3 7.70938E-4 4.05909E-4 4.2165E-4 4.56412E-4 4.75137E-4 4.21916E-4 2.15952E-4 1.08952E-4 1.00057E-4 1.11554E-4 -9999 -9999 -9999 -9999 -9999 -9999 -9999 -9999 -9999 -9999 -9999 -9999 -9999 -9999 -9999 -9999 -9999 -9999 -9999 -9999 -9999 -9999 -9999 -9999 -9999 -9999 -9999 -9999 -9999 -9999 -9999 -9999 -9999 -9999 -9999 -9999 -9999 -9999 -9999 -9999 -9999 -9999 -9999 -9999 -9999 -9999 -9999 -9999 -9999 -9999 -9999 -9999 -9999 -9999 -9999 -9999 -9999 -9999 -9999 -9999 -9999 -9999 -9999 -9999 -9999 -9999 -9999 -9999 -9999 -9999
-9999 -9999 -9999 -9999 -9999 -9999 -9999 -9999 -9999 -9999 -9999 -9999 -9999 -9999 -9999 -9999 -9999 -9999 -9999 -9999 -9999 -9999 -9999 -9999 -9999 -9999 -9999 -9999 -9999 -9999 -9999 -9999 -9999 -9999 -9999 -9999 -9999 -9999 -9999 -9999 -9999 -9999 -9999 -9999 -9999 -9999 -9999 -9999 -9999 -9999 -9999 -9999 -9999 -9999 -9999 -9999 -9999 -9999 -9999 -9999 -9999 -9999 -9999 -9999 -9999 -9999 4.2979E-3 2.33209E-3 6.98733E-4 5.50944E-4 8.26776E-4 1.27409E-3 2.25141E-3 1.14299E-3 4.40522E-4 2.25085E-4 3.03332E-4 8.45022E-4 8.67743E-4 7.55712E-4 6.00537E-4 7.58695E-4 5.74944E-4 4.82997E-4 3.73791E-4 2.34893E-4 3.10701E-4 4.02917E-4 9.12816E-4 1.00665E-3 6.01547E-4 4.24479E-4 3.44012E-4 3.03467E-4 2.43236E-4 2.96234E-4 2.34738E-4 8.08509E-5 1.17726E-4 -9999 -9999 -9999 -9999 -9999 -9999 -9999 -9999 -9999 -9999 -9999 -9999 -9999 -9999 -9999 -9999 -9999 -9999 -9999 -9999 -9999 -9999 -9999 -9999 -9999 -9999 -9999 -9999 -9999 -9999 -9999 -9999 -9999 -9999 -9999 -9999 -9999 -9999 -9999 -9999 -9999 -9999 -9999 -9999 -9999 -9999 -9999 -9999 -9999 -9999 -9999 -9999 -9999 -9999 -9999 -9999 -9999 -9999 -9999 -9999 -9999 -9999 -9999 -9999 -9999 -9999 -9999 -9999 -9999 -9999 -9999
-9999 -9999 -9999 -9999 -9999 -9999 -9999 -9999 -9999 -9999 -9999 -9999 -9999 -9999 -9999 -9999 -9999 -9999 -9999 -9999 -9999 -9999 -9999 -9999 -9999 -9999 -9999 -9999 -9999 -9999 -9999 -9999 -9999 -9999 -9999 -9999 -9999 -9999 -9999 -9999 -9999 -9999 -9999 -9999 -9999 -9999 -9999 -9999 -9999 -9999 -9999 -9999 -9999 -9999 -9999 -9999 -9999 -9999 -9999 -9999 -9999 -9999 -9999 -9999 -9999 -9999 -9999 1.01791E-3 5.40696E-4 4.38515E-4 3.8348E-4 4.16438E-4 1.04572E-3 1.16412E-3 9.16779E-4 3.83977E-4 4.66782E-4 8.47873E-4 6.13428E-4 5.08407E-4 4.92188E-4 1.35378E-3 1.08842E-3 4.66357E-4 2.97058E-4 1.98857E-4 3.4996E-4 3.68222E-4 6.39326E-4 9.71921E-4 6.67377E-4 5.07262E-4 4.8536E-4 3.20443E-4 2.34532E-4 2.18211E-4 1.58367E-4 9.20433E-5 6.34494E-5 7.66485E-5 -9999 -9999 -9999 -9999 -9999 -9999 -9999 -9999 -9999 -9999 -9999 -9999 -9999 -9999 -9999 -9999 -9999 -9999 -9999 -9999 -9999 -9999 -9999 -9999 -9999 -9999 -9999 -9999 -9999 -9999 -9999 -9999 -9999 -9999 -9999 -9999 -9999 -9999 -9999 -9999 -9999 -9999 -9999 -9999 -9999 -9999 -9999 -9999 -9999 -9999 -9999 -9999 -9999 -9999 -9999 -9999 -9999 -9999 -9999 -9999 -9999 -9999 -9999 -9999 -9999 -9999 -9999 -9999 -9999 -9999
-9999 -9999 -9999 -9999 -9999 -9999 -9999 -9999 -9999 -9999 -9999 -9999 -9999 -9999 -9999 -9999 -9999 -9999 -9999 -9999 -9999 -9999 -9999 -9999 -9999 -9999 -9999 -9999 -9999 -9999 -9999 -9999 -9999 -9999 -9999 -9999 -9999 -9999 -9999 -9999 -9999 -9999 -9999 -9999 -9999 -9999 -9999 -9999 -9999 -9999 -9999 -9999 -9999 -9999 -9999 -9999 -9999 -9999 -9999 -9999 -9999 -9999 -9999 -9999 -9999 -9999 -9999 -9999 6.12582E-4 4.66239E-4 3.91197E-4 4.4766E-4 6.69977E-4 1.09596E-3 1.30143E-3 1.30036E-3 1.0463E-3 8.66744E-4 9.82063E-4 9.04528E-4 8.55329E-4 2.95347E-3 2.49872E-3 8.36877E-4 4.97427E-4 3.42604E-4 8.71897E-4 8.98588E-4 6.7448E-4 5.6426E-4 3.62996E-4 3.75703E-4 4.07529E-4 5.979E-4 3.90675E-4 3.0258E-4 1.62377E-4 1.19437E-4 -9999 -9999 -9999 -9999 -9999 -9999 -9999 -9999 -9999 -9999 -9999 -9999 -9999 -9999 -9999 -9999 -9999 -9999 -9999 -9999 -9999 -9999 -9999 -9999 -9999 -9999 -9999 -9999 -9999 -9999 -9999 -9999 -9999 -9999 -9999 -9999 -9999 -9999 -9999 -9999 -9999 -9999 -9999 -9999 -9999 -9999 -9999 -9999 -9999 -9999 -9999 -9999 -9999 -9999 -9999 -9999 -9999 -9999 -9999 -9999 -9999 -9999 -9999 -9999 -9999 -9999 -9999 -9999 -9999 -9999 -9999 -9999
-9999 -9999 -9999 -9999 -9999 -9999 -9999 -9999 -9999 -9999 -9999 -9999 -9999 -9999 -9999 -9999 -9999 -9999 -9999 -9999 -9999 -9999 -9999 -9999 -9999 -9999 -9999 -9999 -9999 -9999 -9999 -9999 -9999 -9999 -9999 -9999 -9999 -9999 -9999 -9999 -9999 -9999 -9999 -9999 -9999 -9999 -9999 -9999 -9999 -9999 -9999 -9999 -9999 -9999 -9999 -9999 -9999 -9999 -9999 -9999 -9999 -9999 -9999 -9999 -9999 -9999 -9999 -9999 4.26045E-4 4.26803E-4 4.42344E-4 4.62816E-4 5.15473E-4 8.93421E-4 1.67304E-3 1.73403E-3 1.58555E-3 1.12191E-3 1.24104E-3 -9999 4.49548E-3 -9999 4.56855E-3 -9999 1.85226E-3 1.52433E-3 1.95565E-3 1.4006E-3 6.44794E-4 4.59334E-4 2.95873E-4 3.12193E-4 3.58162E-4 4.88396E-4 4.48441E-4 3.27148E-4 9.7111E-5 -9999 -9999 -9999 -9999 -9999 -9999 -9999 -9999 -9999 -9999 -9999 -9999 -9999 -9999 -9999 -9999 -9999 -9999 -9999 -9999 -9999 -9999 -9999 -9999 -9999 -9999 -9999 -9999 -9999 -9999 -9999 -9999 -9999 -9999 -9999 -9999 -9999 -9999 -9999 -9999 -9999 -9999 -9999 -9999 -9999 -9999 -9999 -9999 -9999 -9999 -9999 -9999 -9999 -9999 -9999 -9999 -9999 -9999 -9999 -9999 -9999 -9999 -9999 -9999 -9999 -9999 -9999 -9999 -9999 -9999 -9999 -9999 -9999
-9999 -9999 -9999 -9999 -9999 -9999 -9999 -9999 -9999 -9999 -9999 -9999 -9999 -9999 -9999 -9999 -9999 -9999 -9999 -9999 -9999 -9999 -9999 -9999 -9999 -9999 -9999 -9999 -9999 -9999 -9999 -9999 -9999 -9999 -9999 -9999 -9999 -9999 -9999 -9999 -9999 -9999 -9999 -9999 -9999 -9999 -9999 -9999 -9999 -9999 -9999 -9999 -9999 -9999 -9999 -9999 -9999 -9999 -9999 -9999 -9999 -9999 -9999 -9999 -9999 -9999 -9999 -9999 -9999 -9999 -9999 2.5804E-4 3.90315E-4 1.10869E-3 -9999 1.49809E-3 9.50594E-4 8.57069E-4 -9999 -9999 -9999 -9999 -9999 -9999 -9999 -9999 1.61752E-3 1.17507E-3 5.17537E-4 3.57925E-4 3.86031E-4 3.14637E-4 3.74534E-4 3.09445E-4 2.30393E-4 2.58932E-4 9.21152E-5 3.93159E-5 -9999 -9999 -9999 -9999 -9999 -9999 -9999 -9999 -9999 -9999 -9999 -9999 -9999 -9999 -9999 -9999 -9999 -9999 -9999 -9999 -9999 -9999 -9999 -9999 -9999 -9999 -9999 -9999 -9999 -9999 -9999 -9999 -9999 -9999 -9999 -9999 -9999 -9999 -9999 -9999 -9999 -9999 -9999 -9999 -9999 -9999 -9999 -9999 -9999 -9999 -9999 -9999 -9999 -9999 -9999 -9999 -9999 -9999 -9999 -9999 -9999 -9999 -9999 -9999 -9999 -9999 -9999 -9999 -9999 -9999 -9999 -9999
-9999 -9999 -9999 -9999 -9999 -9999 -9999 -9999 -9999 -9999 -9999 -9999 -9999 -9999 -9999 -9999 -9999 -9999 -9999 -9999 -9999 -9999 -9999 -9999 -9999 -9999 -9999 -9999 -9999 -9999 -9999 -9999 -9999 -9999 -9999 -9999 -9999 -9999 -9999 -9999 -9999 -9999 -9999 -9999 -9999 -9999 -9999 -9999 -9999 -9999 -9999 -9999 -9999 -9999 -9999 -9999 -9999 -9999 -9999 -9999 -9999 -9999 -9999 -9999 -9999 -9999 -9999 -9999 -9999 -9999 -9999 4.48357E-4 1.02582E-3 1.84783E-3 -9999 -9999 -9999 -9999 -9999 -9999 -9999 -9999 -9999 -9999 -9999 -9999 -9999 -9999 6.47681E-4 3.84382E-4 2.86661E-4 2.58076E-4 2.23056E-4 4.0594E-4 2.21513E-4 1.40951E-4 1.88221E-4 1.45866E-4 -9999 -9999 -9999 -9999 -9999 -9999 -9999 -9999 -9999 -9999 -9999 -9999 -9999 -9999 -9999 -9999 -9999 -9999 -9999 -9999 -9999 -9999 -9999 -9999 -9999 -9999 -9999 -9999 -9999 -9999 -9999 -9999 -9999 -9999 -9999 -9999 -9999 -9999 -9999 -9999 -9999 -9999 -9999 -9999 -9999 -9999 -9999 -9999 -9999 -9999 -9999 -9999 -9999 -9999 -9999 -9999 -9999 -9999 -9999 -9999 -9999 -9999 -9999 -9999 -9999 -9999 -9999 -9999 -9999 -9999 -9999 -9999
-9999 -9999 -9999 -9999 -9999 -9999 -9999 -9999 -9999 -9999 -9999 -9999 -9999 -9999 -9999 -9999 -9999 -9999 -9999 -9999 -9999 -9999 -9999 -9999 -9999 -9999 -9999 -9999 -9999 -9999 -9999 -9999 -9999 -9999 -9999 -9999 -9999 -9999 -9999 -9999 -9999 -9999 -9999 -9999 -9999 -9999 -9999 -9999 -9999 -9999 -9999 -9999 -9999 -9999 -9999 -9999 -9999 -9999 -9999 -9999 -9999 -9999 -9999 -9999 -9999 -9999 -9999 -9999 -9999 -9999 -9999 9.19865E-4 2.74053E-3 -9999 -9999 -9999 -9999 -9999 -9999 -9999 -9999 -9999 -9999 -9999 -9999 -9999 -9999 -9999 -9999 -9999 2.31509E-4 1.5271E-4 1.62043E-4 3.64546E-4 3.78254E-4 3.01882E-4 4.78969E-4 1.81687E-4 -9999 -9999 -9999 -9999 -9999 -9999 -9999 -9999 -9999 -9999 -9999 -9999 -9999 -9999 -9999 -9999 -9999 -9999 -9999 -9999 -9999 -9999 -9999 -9999 -9999 -9999 -9999 -9999 -9999 -9999 -9999 -9999 -9999 -9999 -9999 -9999 -9999 -9999 -9999 -9999 -9999 -9999 -9999 -9999 -9999 -9999 -9999 -9999 -9999 -9999 -9999 -9999 -9999 -9999 -9999 -9999 -9999 -9999 -9999 -9999 -9999 -9999 -9999 -9999 -9999 -9999 -9999 -9999 -9999 -9999 -9999 -9999
-9999 -9999 -9999 -9999 -9999 -9999 -9999 -9999 -9999 -9999 -9999 -9999 -9999 -9999 -9999 -9999 -9999 -9999 -9999 -9999 -9999 -9999 -9999 -9999 -9999 -9999 -9999 -9999 -9999 -9999 -9999 -9999 -9999 -9999 -9999 -9999 -9999 -9999 -9999 -9999 -9999 -9999 -9999 -9999 -9999 -9999 -9999 -9999 -9999 -9999 -9999 -9999 -9999 -9999 -9999 -9999 -9999 -9999 -9999 -9999 -9999 -9999 -9999 -9999 -9999 -9999 -9999 -9999 -9999 -9999 -9999 1.65981E-3 -9999 -9999 -9999 -9999 -9999 -9999 -9999 -9999 -9999 -9999 -9999 -9999 -9999 -9999 -9999 -9999 -9999 -9999 -9999 -9999 1.30682E-4 3.1615E-4 4.86568E-4 -9999 -9999 -9999 -9999 -9999 -9999 -9999 -9999 -9999 -9999 -9999 -9999 -9999 -9999 -9999 -9999 -9999 -9999 -9999 -9999 -9999 -9999 -9999 -9999 -9999 -9999 -9999 -9999 -9999 -9999 -9999 -9999 -9999 -9999 -9999 -9999 -9999 -9999 -9999 -9999 -9999 -9999 -9999 -9999 -9999 -9999 -9999 -9999 -9999 -9999 -9999 -9999 -9999 -9999 -9999 -9999 -9999 -9999 -9999 -9999 -9999 -9999 -9999 -9999 -9999 -9999 -9999 -9999 -9999 -9999 -9999 -9999 -9999 -9999 -9999
-9999 -9999 -9999 -9999 -9999 -9999 -9999 -9999 -9999 -9999 -9999 -9999 -9999 -9999 -9999 -9999 -9999 -9999 -9999 -9999 -9999 -9999 -9999 -9999 -9999 -9999 -9999 -9999 -9999 -9999 -9999 -9999 -9999 -9999 -9999 -9999 -9999 -9999 -9999 -9999 -9999 -9999 -9999 -9999 -9999 -9999 -9999 -9999 -9999 -9999 -9999 -9999 -9999 -9999 -9999 -9999 -9999 -9999 -9999 -9999 -9999 -9999 -9999 -9999 -9999 -9999 -9999 -9999 -9999 -9999 -9999 -9999 -9999 -9999 -9999 -9999 -9999 -9999 -9999 -9999 -9999 -9999 -9999 -9999 -9999 -9999 -9999 -9999 -9999 -9999 -9999 -9999 1.72194E-4 -9999 -9999 -9999 -9999 -9999 -9999 -9999 -9999 -9999 -9999 -9999 -9999 -9999 -9999 -9999 -9999 -9999 -9999 -9999 -9999 -9999 -9999 -9999 -9999 -9999 -9999 -9999 -9999 -9999 -9999 -9999 -9999 -9999 -9999 -9999 -9999 -9999 -9999 -9999 -9999 -9999 -9999 -9999 -9999 -9999 -9999 -9999 -9999 -9999 -9999 -9999 -9999 -9999 -9999 -9999 -9999 -9999 -9999 -9999 -9999 -9999 -9999 -9999 -9999 -9999 -9999 -9999 -9999 -9999 -9999 -9999 -9999 -9999 -9999 -9999 -9999 -9999
