# Supplementary material for: Spatiotemporal prediction of alpine wetlands under multi-climate scenarios in the west of Sichuan, China
Source: PeerJ. 2024 Nov 27;12:e18586. doi: 10.7717/peerj.18586 (PMC11608022; doi:10.7717/peerj.18586)
Supplement: Supplemental Information 1 [file peerj-12-18586-s001.zip › Maxent_data1/2.5mBIOssp126_2021-2040/RES/wetland_median.asc]

ncols         170
nrows         159
xllcorner     97.34749306
yllcorner     27.673839575
cellsize      0.041666666666667
NODATA_value  -9999
-9999 -9999 -9999 -9999 -9999 -9999 -9999 -9999 -9999 -9999 -9999 -9999 -9999 -9999 -9999 -9999 -9999 -9999 -9999 -9999 -9999 -9999 -9999 -9999 -9999 -9999 -9999 -9999 -9999 -9999 -9999 -9999 -9999 -9999 -9999 -9999 -9999 -9999 -9999 -9999 -9999 -9999 -9999 -9999 -9999 -9999 -9999 -9999 -9999 -9999 -9999 -9999 -9999 -9999 -9999 -9999 -9999 -9999 -9999 -9999 -9999 -9999 -9999 -9999 -9999 -9999 -9999 -9999 -9999 -9999 -9999 -9999 -9999 -9999 -9999 -9999 -9999 -9999 -9999 -9999 -9999 -9999 -9999 -9999 -9999 -9999 -9999 -9999 -9999 -9999 -9999 -9999 -9999 -9999 -9999 -9999 -9999 -9999 -9999 -9999 -9999 -9999 -9999 -9999 -9999 -9999 -9999 -9999 -9999 -9999 -9999 -9999 -9999 -9999 -9999 -9999 -9999 -9999 -9999 -9999 -9999 -9999 -9999 -9999 -9999 -9999 -9999 -9999 -9999 -9999 -9999 -9999 1.56458E-1 1.54098E-1 1.23714E-1 -9999 -9999 -9999 -9999 -9999 -9999 -9999 -9999 -9999 -9999 -9999 -9999 -9999 -9999 -9999 -9999 -9999 -9999 -9999 -9999 -9999 -9999 -9999 -9999 -9999 -9999 -9999 -9999 -9999 -9999 -9999 -9999 -9999 -9999 -9999
-9999 -9999 -9999 -9999 -9999 -9999 -9999 -9999 -9999 -9999 -9999 -9999 -9999 -9999 -9999 -9999 -9999 -9999 -9999 -9999 -9999 -9999 -9999 -9999 -9999 -9999 -9999 -9999 -9999 -9999 -9999 -9999 -9999 -9999 -9999 -9999 -9999 -9999 -9999 -9999 -9999 -9999 -9999 -9999 -9999 -9999 -9999 -9999 -9999 -9999 -9999 -9999 -9999 -9999 -9999 -9999 -9999 -9999 -9999 -9999 -9999 -9999 -9999 -9999 -9999 -9999 -9999 -9999 -9999 -9999 -9999 -9999 -9999 -9999 -9999 -9999 -9999 -9999 -9999 -9999 -9999 -9999 -9999 -9999 -9999 -9999 -9999 -9999 -9999 -9999 -9999 -9999 -9999 -9999 -9999 -9999 -9999 -9999 -9999 -9999 -9999 -9999 -9999 -9999 -9999 -9999 -9999 -9999 -9999 -9999 -9999 -9999 -9999 -9999 -9999 -9999 -9999 -9999 -9999 -9999 -9999 -9999 -9999 -9999 -9999 -9999 -9999 -9999 -9999 4.53994E-1 3.96773E-1 2.30088E-1 1.51896E-1 1.66538E-1 1.65035E-1 -9999 -9999 -9999 -9999 -9999 -9999 -9999 -9999 -9999 -9999 -9999 -9999 -9999 -9999 -9999 -9999 -9999 -9999 -9999 -9999 -9999 -9999 -9999 -9999 -9999 -9999 -9999 -9999 -9999 -9999 -9999 -9999 -9999 -9999 -9999
-9999 -9999 -9999 -9999 -9999 -9999 -9999 -9999 -9999 -9999 -9999 6.50261E-1 6.53428E-1 6.83124E-1 -9999 -9999 -9999 -9999 -9999 -9999 -9999 -9999 -9999 -9999 -9999 -9999 -9999 -9999 -9999 -9999 -9999 -9999 -9999 -9999 -9999 -9999 -9999 -9999 -9999 -9999 -9999 -9999 -9999 -9999 -9999 -9999 -9999 -9999 -9999 -9999 -9999 -9999 -9999 -9999 -9999 -9999 -9999 -9999 -9999 -9999 -9999 -9999 -9999 -9999 -9999 -9999 -9999 -9999 -9999 -9999 -9999 -9999 -9999 -9999 -9999 -9999 -9999 -9999 -9999 -9999 -9999 -9999 -9999 -9999 -9999 -9999 -9999 -9999 -9999 -9999 -9999 -9999 -9999 -9999 -9999 -9999 -9999 -9999 -9999 -9999 -9999 -9999 -9999 -9999 -9999 -9999 -9999 -9999 -9999 -9999 -9999 -9999 -9999 -9999 -9999 -9999 -9999 -9999 -9999 -9999 -9999 -9999 -9999 -9999 -9999 -9999 -9999 -9999 4.69903E-1 4.44254E-1 3.60194E-1 2.19254E-1 1.70279E-1 1.51164E-1 1.4055E-1 -9999 -9999 -9999 -9999 -9999 -9999 -9999 -9999 -9999 -9999 -9999 -9999 -9999 -9999 -9999 -9999 -9999 -9999 -9999 -9999 -9999 -9999 -9999 -9999 -9999 -9999 -9999 -9999 -9999 -9999 -9999 -9999 -9999 -9999 -9999
-9999 -9999 -9999 -9999 -9999 -9999 -9999 -9999 -9999 6.48594E-1 6.52087E-1 6.53093E-1 6.764E-1 6.97987E-1 6.99163E-1 7.22326E-1 -9999 -9999 -9999 -9999 -9999 -9999 -9999 -9999 -9999 -9999 -9999 -9999 -9999 -9999 -9999 -9999 -9999 -9999 -9999 -9999 -9999 -9999 -9999 -9999 -9999 -9999 -9999 -9999 -9999 -9999 -9999 -9999 -9999 -9999 -9999 -9999 -9999 -9999 -9999 -9999 -9999 -9999 -9999 -9999 -9999 -9999 -9999 -9999 -9999 -9999 -9999 -9999 -9999 -9999 -9999 -9999 -9999 -9999 -9999 -9999 -9999 -9999 -9999 -9999 -9999 -9999 -9999 -9999 -9999 -9999 -9999 -9999 -9999 -9999 -9999 -9999 -9999 -9999 -9999 -9999 -9999 -9999 -9999 -9999 -9999 -9999 -9999 -9999 -9999 -9999 -9999 -9999 -9999 -9999 -9999 -9999 -9999 -9999 -9999 -9999 -9999 -9999 -9999 -9999 -9999 -9999 -9999 -9999 -9999 -9999 4.68569E-1 4.59897E-1 4.56969E-1 4.47373E-1 4.09372E-1 2.25909E-1 1.3275E-1 1.37415E-1 1.50822E-1 1.82454E-1 1.82321E-1 2.18072E-1 1.73484E-1 -9999 -9999 -9999 -9999 -9999 -9999 -9999 -9999 -9999 -9999 -9999 -9999 -9999 -9999 -9999 -9999 -9999 -9999 -9999 -9999 -9999 -9999 -9999 -9999 -9999 -9999 -9999 -9999 -9999 -9999 -9999
-9999 -9999 -9999 -9999 -9999 -9999 -9999 -9999 6.43382E-1 6.2458E-1 6.44862E-1 6.606E-1 6.74416E-1 6.99829E-1 6.97592E-1 7.02441E-1 7.11965E-1 6.98605E-1 6.91074E-1 -9999 -9999 -9999 -9999 -9999 -9999 -9999 -9999 -9999 -9999 -9999 -9999 -9999 -9999 -9999 -9999 -9999 -9999 -9999 -9999 -9999 -9999 -9999 -9999 -9999 -9999 -9999 -9999 -9999 -9999 -9999 -9999 -9999 -9999 -9999 -9999 -9999 -9999 -9999 -9999 -9999 -9999 -9999 -9999 -9999 -9999 -9999 -9999 -9999 -9999 -9999 -9999 -9999 -9999 -9999 -9999 -9999 -9999 -9999 -9999 -9999 -9999 -9999 -9999 -9999 -9999 -9999 -9999 -9999 -9999 -9999 -9999 -9999 -9999 -9999 -9999 -9999 -9999 -9999 -9999 -9999 -9999 -9999 -9999 -9999 -9999 -9999 -9999 -9999 -9999 -9999 -9999 -9999 -9999 -9999 -9999 -9999 -9999 -9999 -9999 -9999 -9999 -9999 -9999 -9999 -9999 -9999 -9999 4.62726E-1 5.16703E-1 5.24927E-1 4.87782E-1 2.78806E-1 1.33025E-1 1.15767E-1 1.04682E-1 1.05708E-1 1.16978E-1 1.54825E-1 3.40367E-1 -9999 -9999 -9999 -9999 -9999 -9999 -9999 -9999 -9999 -9999 -9999 -9999 -9999 -9999 -9999 -9999 -9999 -9999 -9999 -9999 -9999 -9999 -9999 -9999 -9999 -9999 -9999 -9999 -9999 -9999 -9999
-9999 -9999 -9999 -9999 -9999 -9999 -9999 -9999 6.51385E-1 6.22779E-1 6.43625E-1 6.48809E-1 6.79008E-1 7.03622E-1 7.33887E-1 7.31285E-1 7.38467E-1 7.08411E-1 6.79392E-1 6.6376E-1 6.74041E-1 6.7888E-1 6.8127E-1 7.07538E-1 7.22496E-1 -9999 -9999 -9999 -9999 -9999 -9999 -9999 -9999 -9999 -9999 -9999 -9999 -9999 -9999 -9999 -9999 -9999 -9999 -9999 -9999 -9999 -9999 -9999 -9999 -9999 -9999 -9999 -9999 -9999 -9999 -9999 -9999 -9999 -9999 -9999 -9999 -9999 -9999 -9999 -9999 -9999 -9999 -9999 -9999 -9999 -9999 -9999 -9999 -9999 -9999 -9999 -9999 -9999 -9999 -9999 -9999 -9999 -9999 -9999 -9999 -9999 -9999 -9999 -9999 -9999 -9999 -9999 -9999 -9999 -9999 -9999 -9999 -9999 -9999 -9999 -9999 -9999 -9999 -9999 -9999 -9999 -9999 -9999 -9999 -9999 -9999 -9999 -9999 -9999 -9999 -9999 -9999 -9999 -9999 -9999 -9999 -9999 5.3055E-1 5.32071E-1 5.09805E-1 4.0671E-1 3.3333E-1 3.85893E-1 4.78207E-1 5.49393E-1 5.17723E-1 3.46777E-1 1.79461E-1 1.32526E-1 9.84002E-2 1.02198E-1 1.21947E-1 1.78548E-1 2.03503E-1 1.50191E-1 -9999 -9999 -9999 -9999 -9999 -9999 -9999 -9999 -9999 -9999 -9999 -9999 -9999 -9999 -9999 -9999 -9999 -9999 -9999 -9999 -9999 -9999 -9999 -9999 -9999 -9999 -9999 -9999 -9999 -9999
-9999 -9999 -9999 -9999 -9999 -9999 -9999 -9999 6.88479E-1 6.59891E-1 6.85552E-1 6.80905E-1 6.99061E-1 7.26128E-1 7.19557E-1 7.24683E-1 7.18903E-1 7.03263E-1 6.54807E-1 6.35794E-1 6.46642E-1 6.65781E-1 6.58567E-1 6.76686E-1 6.93246E-1 7.20712E-1 -9999 -9999 -9999 -9999 -9999 -9999 -9999 -9999 -9999 -9999 -9999 -9999 -9999 -9999 -9999 -9999 -9999 -9999 -9999 -9999 -9999 -9999 -9999 -9999 -9999 -9999 -9999 -9999 -9999 -9999 -9999 -9999 -9999 -9999 -9999 -9999 -9999 -9999 -9999 -9999 -9999 -9999 -9999 -9999 -9999 -9999 -9999 -9999 -9999 -9999 -9999 -9999 -9999 -9999 -9999 -9999 -9999 -9999 -9999 -9999 -9999 -9999 -9999 -9999 -9999 -9999 -9999 -9999 -9999 -9999 -9999 -9999 -9999 -9999 -9999 -9999 -9999 -9999 -9999 -9999 -9999 -9999 -9999 -9999 -9999 -9999 -9999 -9999 -9999 -9999 -9999 -9999 -9999 -9999 -9999 6.21702E-1 6.05845E-1 6.04949E-1 5.98139E-1 5.36961E-1 5.02109E-1 4.77389E-1 4.85633E-1 4.853E-1 4.40327E-1 4.06241E-1 3.3608E-1 2.60566E-1 1.54294E-1 1.02329E-1 9.8506E-2 1.2646E-1 1.44665E-1 -9999 -9999 -9999 -9999 -9999 -9999 -9999 -9999 -9999 -9999 -9999 -9999 -9999 -9999 -9999 -9999 -9999 -9999 -9999 -9999 -9999 -9999 -9999 -9999 -9999 -9999 -9999 -9999 -9999 -9999 -9999
-9999 -9999 -9999 -9999 -9999 -9999 -9999 7.62808E-1 7.43025E-1 7.34375E-1 7.10884E-1 7.03545E-1 7.10699E-1 6.98789E-1 6.75728E-1 6.33097E-1 6.46059E-1 6.42251E-1 6.18665E-1 5.90423E-1 6.31566E-1 6.51881E-1 6.43363E-1 6.4253E-1 6.53806E-1 6.73207E-1 -9999 -9999 -9999 -9999 -9999 -9999 -9999 -9999 -9999 -9999 -9999 -9999 -9999 -9999 -9999 -9999 -9999 -9999 -9999 -9999 -9999 -9999 -9999 -9999 -9999 -9999 -9999 -9999 -9999 -9999 -9999 -9999 -9999 -9999 -9999 -9999 -9999 -9999 -9999 -9999 -9999 -9999 -9999 -9999 -9999 -9999 -9999 -9999 -9999 -9999 -9999 -9999 -9999 -9999 -9999 -9999 -9999 -9999 -9999 -9999 -9999 -9999 -9999 -9999 -9999 -9999 -9999 -9999 -9999 -9999 -9999 -9999 -9999 -9999 -9999 -9999 -9999 -9999 -9999 -9999 -9999 -9999 -9999 -9999 -9999 -9999 -9999 -9999 -9999 -9999 -9999 6.86975E-1 -9999 -9999 -9999 6.58514E-1 6.51262E-1 6.49749E-1 6.37969E-1 6.17073E-1 5.96434E-1 5.5172E-1 5.50149E-1 5.39348E-1 5.30576E-1 5.23441E-1 5.12314E-1 4.84344E-1 3.45499E-1 1.80492E-1 1.52479E-1 1.2305E-1 1.14926E-1 -9999 -9999 -9999 -9999 -9999 -9999 -9999 -9999 -9999 -9999 -9999 -9999 -9999 -9999 -9999 -9999 -9999 -9999 -9999 -9999 -9999 -9999 -9999 -9999 -9999 -9999 -9999 -9999 -9999 -9999 -9999
-9999 -9999 -9999 -9999 -9999 -9999 -9999 7.39748E-1 7.23838E-1 7.4228E-1 7.31151E-1 7.14141E-1 6.97145E-1 6.44055E-1 5.53456E-1 4.99521E-1 5.24211E-1 5.87497E-1 6.09997E-1 6.05308E-1 6.17037E-1 6.53637E-1 6.55827E-1 6.63341E-1 6.66358E-1 -9999 -9999 -9999 -9999 -9999 -9999 -9999 -9999 -9999 -9999 -9999 -9999 -9999 -9999 -9999 -9999 -9999 -9999 -9999 -9999 -9999 -9999 -9999 -9999 -9999 -9999 -9999 -9999 -9999 -9999 -9999 -9999 -9999 -9999 -9999 -9999 -9999 -9999 -9999 -9999 -9999 -9999 -9999 -9999 -9999 -9999 -9999 -9999 -9999 -9999 -9999 -9999 -9999 -9999 -9999 -9999 -9999 -9999 -9999 -9999 -9999 -9999 -9999 -9999 -9999 -9999 -9999 -9999 -9999 -9999 -9999 -9999 -9999 -9999 -9999 -9999 -9999 -9999 -9999 -9999 -9999 -9999 -9999 -9999 -9999 -9999 -9999 -9999 -9999 -9999 -9999 7.04565E-1 6.97041E-1 6.78288E-1 6.70033E-1 6.69418E-1 6.67466E-1 6.61921E-1 6.62601E-1 6.5591E-1 6.36303E-1 6.22817E-1 6.39152E-1 6.50246E-1 6.5027E-1 6.31144E-1 5.99628E-1 5.62325E-1 5.42518E-1 5.29039E-1 4.69487E-1 3.64393E-1 2.62665E-1 1.81719E-1 -9999 -9999 -9999 -9999 -9999 -9999 -9999 -9999 -9999 -9999 -9999 -9999 -9999 -9999 -9999 -9999 -9999 -9999 -9999 -9999 -9999 -9999 -9999 -9999 -9999 -9999 -9999 -9999 -9999 -9999 -9999
-9999 -9999 -9999 7.1599E-1 7.16162E-1 6.99198E-1 6.84722E-1 7.0408E-1 6.76847E-1 7.10496E-1 7.07557E-1 6.77844E-1 6.373E-1 5.94583E-1 5.0702E-1 4.89954E-1 5.76207E-1 5.93655E-1 6.28687E-1 6.45796E-1 6.63372E-1 6.88622E-1 7.01365E-1 6.90904E-1 6.7042E-1 6.62442E-1 -9999 -9999 -9999 -9999 -9999 -9999 -9999 -9999 -9999 -9999 -9999 -9999 -9999 -9999 -9999 -9999 -9999 -9999 -9999 -9999 -9999 -9999 -9999 -9999 -9999 -9999 -9999 -9999 -9999 -9999 -9999 -9999 -9999 -9999 -9999 -9999 -9999 -9999 -9999 -9999 -9999 -9999 -9999 -9999 -9999 -9999 -9999 -9999 -9999 -9999 -9999 -9999 -9999 -9999 -9999 -9999 -9999 -9999 -9999 -9999 -9999 -9999 -9999 -9999 -9999 -9999 -9999 -9999 -9999 -9999 -9999 -9999 -9999 -9999 -9999 -9999 -9999 -9999 -9999 -9999 -9999 -9999 -9999 -9999 -9999 -9999 -9999 -9999 -9999 -9999 -9999 6.86083E-1 6.90673E-1 6.88805E-1 6.76128E-1 6.88118E-1 6.74507E-1 6.63127E-1 6.58122E-1 6.46145E-1 6.48472E-1 6.41659E-1 6.53418E-1 6.54986E-1 6.27868E-1 5.89981E-1 5.71416E-1 6.1045E-1 6.01503E-1 5.78971E-1 5.06134E-1 2.81523E-1 2.13601E-1 2.06091E-1 -9999 -9999 -9999 -9999 -9999 -9999 -9999 -9999 -9999 -9999 -9999 -9999 -9999 -9999 -9999 -9999 -9999 -9999 -9999 -9999 -9999 -9999 -9999 -9999 -9999 -9999 -9999 -9999 -9999 -9999
-9999 7.05743E-1 6.80536E-1 6.87175E-1 6.33909E-1 6.15684E-1 6.35914E-1 6.5963E-1 6.79814E-1 7.0707E-1 6.92612E-1 6.62774E-1 6.46826E-1 5.66534E-1 5.75062E-1 5.95109E-1 6.76462E-1 6.72605E-1 6.55798E-1 6.7067E-1 6.58448E-1 6.93835E-1 7.05312E-1 6.93626E-1 6.57324E-1 6.5367E-1 -9999 -9999 -9999 -9999 -9999 -9999 -9999 -9999 -9999 -9999 -9999 -9999 -9999 -9999 -9999 -9999 -9999 -9999 -9999 -9999 -9999 -9999 -9999 -9999 -9999 -9999 -9999 -9999 -9999 -9999 -9999 -9999 -9999 -9999 -9999 -9999 -9999 -9999 -9999 -9999 -9999 -9999 -9999 -9999 -9999 -9999 -9999 -9999 -9999 -9999 -9999 -9999 -9999 -9999 -9999 -9999 -9999 -9999 -9999 -9999 -9999 -9999 -9999 -9999 -9999 -9999 -9999 -9999 -9999 -9999 -9999 -9999 -9999 -9999 -9999 -9999 -9999 -9999 -9999 -9999 -9999 -9999 -9999 -9999 -9999 -9999 -9999 -9999 -9999 -9999 -9999 -9999 6.94099E-1 6.82014E-1 6.82153E-1 6.81906E-1 6.75125E-1 6.80804E-1 6.57351E-1 6.49813E-1 6.38344E-1 6.46136E-1 6.44798E-1 6.43194E-1 6.32477E-1 6.10575E-1 5.6931E-1 6.08738E-1 6.41659E-1 6.15924E-1 5.69101E-1 4.20679E-1 1.90474E-1 1.58534E-1 -9999 -9999 -9999 -9999 -9999 -9999 -9999 -9999 -9999 -9999 -9999 -9999 -9999 -9999 -9999 -9999 -9999 -9999 -9999 -9999 -9999 -9999 -9999 -9999 -9999 -9999 -9999 -9999 -9999 -9999
-9999 7.25722E-1 6.66924E-1 6.01584E-1 5.62141E-1 5.76963E-1 6.57536E-1 7.1949E-1 7.09338E-1 7.0384E-1 6.85495E-1 6.75405E-1 6.74544E-1 6.70604E-1 6.28193E-1 6.56851E-1 7.0631E-1 6.49043E-1 6.54107E-1 6.43616E-1 6.41565E-1 6.55872E-1 6.90774E-1 6.72732E-1 6.83287E-1 6.90107E-1 6.9887E-1 -9999 -9999 -9999 -9999 -9999 -9999 -9999 -9999 -9999 -9999 -9999 -9999 -9999 -9999 -9999 -9999 -9999 -9999 -9999 -9999 -9999 -9999 -9999 -9999 -9999 -9999 -9999 -9999 -9999 -9999 -9999 -9999 -9999 -9999 -9999 -9999 -9999 -9999 -9999 -9999 -9999 -9999 -9999 -9999 -9999 -9999 -9999 -9999 -9999 -9999 -9999 -9999 -9999 -9999 -9999 -9999 -9999 -9999 -9999 -9999 -9999 -9999 -9999 -9999 -9999 -9999 -9999 -9999 -9999 -9999 -9999 -9999 -9999 -9999 -9999 -9999 -9999 -9999 -9999 -9999 -9999 -9999 -9999 -9999 -9999 -9999 -9999 -9999 -9999 -9999 -9999 6.92198E-1 6.74235E-1 6.78371E-1 6.7146E-1 6.67248E-1 6.70692E-1 6.72449E-1 6.7693E-1 6.6259E-1 6.37443E-1 6.24916E-1 6.26719E-1 6.1369E-1 6.39105E-1 6.29163E-1 6.45231E-1 6.49338E-1 6.3645E-1 6.27213E-1 5.86893E-1 4.08736E-1 -9999 -9999 -9999 -9999 -9999 -9999 -9999 -9999 -9999 -9999 -9999 -9999 -9999 -9999 -9999 -9999 -9999 -9999 -9999 -9999 -9999 -9999 -9999 -9999 -9999 -9999 -9999 -9999 -9999 -9999 -9999
-9999 -9999 6.93761E-1 6.45482E-1 5.58091E-1 5.77727E-1 6.37471E-1 6.84343E-1 7.08398E-1 7.07443E-1 6.86662E-1 6.62127E-1 6.75691E-1 6.66454E-1 6.70263E-1 6.47961E-1 6.91536E-1 6.31919E-1 6.06309E-1 6.23873E-1 6.01066E-1 6.09376E-1 6.16767E-1 6.63486E-1 6.95966E-1 7.04662E-1 6.96467E-1 -9999 -9999 -9999 -9999 -9999 -9999 -9999 -9999 -9999 -9999 -9999 -9999 -9999 -9999 -9999 -9999 -9999 -9999 -9999 -9999 -9999 -9999 -9999 -9999 -9999 -9999 -9999 -9999 -9999 -9999 -9999 -9999 -9999 -9999 -9999 -9999 -9999 -9999 -9999 -9999 -9999 -9999 -9999 -9999 -9999 -9999 -9999 -9999 -9999 -9999 -9999 -9999 -9999 -9999 -9999 -9999 -9999 -9999 -9999 -9999 -9999 -9999 -9999 -9999 -9999 -9999 -9999 -9999 -9999 -9999 -9999 -9999 -9999 -9999 -9999 -9999 -9999 -9999 -9999 -9999 -9999 -9999 -9999 -9999 -9999 -9999 -9999 -9999 -9999 -9999 -9999 -9999 6.8713E-1 6.80382E-1 6.78597E-1 6.76605E-1 6.85731E-1 6.88854E-1 6.75096E-1 6.66433E-1 6.45928E-1 6.59151E-1 6.3093E-1 6.40268E-1 6.09565E-1 6.18933E-1 6.37839E-1 6.3287E-1 6.32519E-1 6.48534E-1 6.0131E-1 5.68082E-1 4.38326E-1 2.80963E-1 2.08132E-1 -9999 -9999 -9999 -9999 1.19748E-1 1.18502E-1 -9999 -9999 -9999 -9999 -9999 -9999 -9999 -9999 -9999 -9999 -9999 -9999 -9999 -9999 -9999 -9999 -9999 -9999 -9999 -9999 -9999 -9999
-9999 -9999 7.0131E-1 6.54076E-1 6.10271E-1 5.40433E-1 5.20419E-1 5.4824E-1 6.05045E-1 6.71294E-1 6.84104E-1 6.29883E-1 5.96073E-1 5.69515E-1 5.96613E-1 6.30659E-1 6.69688E-1 6.48853E-1 5.65856E-1 5.75541E-1 6.21601E-1 6.53232E-1 6.21407E-1 6.55368E-1 6.86718E-1 6.86699E-1 6.8616E-1 6.82758E-1 6.81214E-1 6.68388E-1 -9999 -9999 -9999 -9999 -9999 -9999 -9999 -9999 -9999 -9999 -9999 -9999 -9999 -9999 -9999 -9999 -9999 -9999 -9999 -9999 -9999 -9999 -9999 -9999 -9999 -9999 -9999 -9999 -9999 -9999 -9999 -9999 -9999 -9999 -9999 -9999 -9999 -9999 -9999 -9999 -9999 -9999 -9999 -9999 -9999 -9999 -9999 -9999 -9999 -9999 -9999 -9999 -9999 -9999 -9999 -9999 -9999 -9999 -9999 -9999 -9999 -9999 -9999 -9999 -9999 -9999 -9999 -9999 -9999 -9999 -9999 -9999 -9999 -9999 -9999 -9999 -9999 -9999 -9999 -9999 -9999 -9999 -9999 -9999 -9999 -9999 -9999 -9999 -9999 -9999 6.98747E-1 6.87382E-1 6.83944E-1 6.78432E-1 6.48833E-1 6.16307E-1 6.43005E-1 6.54453E-1 6.51263E-1 6.5583E-1 6.53408E-1 6.38251E-1 6.33859E-1 6.34196E-1 6.40003E-1 6.56341E-1 6.77058E-1 6.33783E-1 5.89453E-1 5.05352E-1 4.28725E-1 3.98075E-1 2.71023E-1 1.71474E-1 2.01593E-1 1.70067E-1 1.92263E-1 1.40378E-1 1.09884E-1 -9999 -9999 -9999 -9999 -9999 -9999 -9999 -9999 -9999 -9999 -9999 -9999 -9999 -9999 -9999 -9999 -9999 -9999 -9999 -9999 -9999
-9999 -9999 7.15156E-1 6.49317E-1 6.37224E-1 6.01229E-1 5.25081E-1 4.85565E-1 4.74637E-1 5.13458E-1 5.90599E-1 6.289E-1 5.87401E-1 5.33435E-1 5.21759E-1 5.33619E-1 5.69767E-1 5.55454E-1 5.69831E-1 6.16972E-1 6.44613E-1 6.73213E-1 6.77144E-1 6.71279E-1 6.70687E-1 6.83634E-1 7.14944E-1 7.43558E-1 7.26483E-1 7.0269E-1 -9999 -9999 -9999 -9999 -9999 -9999 -9999 -9999 -9999 -9999 -9999 -9999 -9999 -9999 -9999 -9999 -9999 -9999 -9999 -9999 -9999 -9999 -9999 -9999 -9999 -9999 -9999 -9999 -9999 -9999 -9999 -9999 -9999 -9999 -9999 -9999 -9999 -9999 -9999 -9999 -9999 -9999 -9999 -9999 -9999 -9999 -9999 -9999 -9999 -9999 -9999 -9999 -9999 -9999 -9999 -9999 -9999 -9999 -9999 -9999 -9999 -9999 -9999 -9999 -9999 -9999 -9999 -9999 -9999 -9999 -9999 -9999 -9999 -9999 -9999 -9999 -9999 -9999 -9999 -9999 -9999 -9999 -9999 -9999 -9999 -9999 -9999 -9999 -9999 6.9843E-1 6.913E-1 6.8239E-1 6.81627E-1 6.83248E-1 6.74436E-1 6.27188E-1 6.53589E-1 6.55712E-1 6.59818E-1 6.5529E-1 6.67059E-1 6.5704E-1 6.36099E-1 6.37902E-1 6.62588E-1 6.65342E-1 6.79926E-1 6.59985E-1 6.08325E-1 4.59765E-1 3.6492E-1 3.04301E-1 2.3049E-1 1.64595E-1 2.24185E-1 1.87278E-1 1.82589E-1 1.81821E-1 -9999 1.50304E-1 1.49969E-1 1.12604E-1 -9999 -9999 -9999 -9999 -9999 -9999 -9999 -9999 -9999 -9999 -9999 -9999 -9999 -9999 -9999 -9999 -9999 -9999
-9999 -9999 6.92769E-1 6.5425E-1 6.38218E-1 6.10948E-1 5.86584E-1 5.54369E-1 4.77529E-1 4.6006E-1 4.93007E-1 5.36767E-1 5.80406E-1 5.91084E-1 5.32046E-1 4.91451E-1 4.86575E-1 5.21856E-1 6.24249E-1 6.52513E-1 6.86933E-1 6.82563E-1 6.95866E-1 7.03213E-1 7.02133E-1 7.40303E-1 7.58561E-1 7.49754E-1 7.16292E-1 7.26769E-1 7.14431E-1 -9999 -9999 -9999 -9999 -9999 -9999 -9999 -9999 -9999 -9999 -9999 -9999 -9999 -9999 -9999 -9999 -9999 -9999 -9999 -9999 -9999 -9999 -9999 -9999 -9999 -9999 -9999 -9999 -9999 -9999 -9999 -9999 -9999 -9999 -9999 -9999 -9999 -9999 -9999 -9999 -9999 -9999 -9999 -9999 -9999 -9999 -9999 -9999 -9999 -9999 -9999 -9999 -9999 -9999 -9999 -9999 -9999 -9999 -9999 -9999 -9999 -9999 -9999 -9999 -9999 -9999 -9999 -9999 -9999 -9999 -9999 -9999 -9999 -9999 -9999 -9999 -9999 -9999 -9999 -9999 -9999 -9999 -9999 -9999 -9999 -9999 -9999 -9999 6.95409E-1 6.87201E-1 6.93095E-1 6.90294E-1 6.8958E-1 6.85581E-1 6.74563E-1 6.60104E-1 6.56692E-1 6.45085E-1 6.50227E-1 6.71842E-1 6.60051E-1 6.70063E-1 6.36786E-1 6.36802E-1 6.52675E-1 6.50931E-1 6.52767E-1 6.37076E-1 4.73318E-1 2.23261E-1 1.82307E-1 1.47892E-1 1.26207E-1 1.59512E-1 1.31039E-1 1.09649E-1 1.65176E-1 1.86864E-1 1.57343E-1 1.48585E-1 1.17307E-1 1.01603E-1 8.17741E-2 7.24316E-2 7.07463E-2 8.01963E-2 9.43536E-2 7.32863E-2 6.74427E-2 6.23807E-2 7.19758E-2 -9999 -9999 -9999 -9999 -9999 -9999 -9999 -9999
-9999 -9999 7.36346E-1 7.04856E-1 7.01025E-1 6.77823E-1 6.37321E-1 6.02966E-1 5.40956E-1 4.32396E-1 5.22445E-1 5.79458E-1 5.50619E-1 5.18895E-1 5.15949E-1 4.6101E-1 4.66568E-1 5.13993E-1 5.7099E-1 6.11818E-1 6.61019E-1 6.63698E-1 6.81301E-1 6.88383E-1 7.05836E-1 7.5643E-1 7.41957E-1 7.38177E-1 7.31767E-1 7.12008E-1 7.20109E-1 -9999 -9999 -9999 -9999 -9999 -9999 -9999 -9999 -9999 -9999 -9999 -9999 -9999 -9999 -9999 -9999 -9999 -9999 -9999 -9999 -9999 -9999 -9999 -9999 -9999 -9999 -9999 -9999 -9999 -9999 -9999 -9999 -9999 -9999 -9999 -9999 -9999 -9999 -9999 -9999 -9999 -9999 -9999 -9999 -9999 -9999 -9999 -9999 -9999 -9999 -9999 -9999 -9999 -9999 -9999 -9999 -9999 -9999 -9999 -9999 -9999 -9999 -9999 -9999 -9999 -9999 -9999 -9999 -9999 -9999 -9999 -9999 -9999 -9999 -9999 -9999 -9999 -9999 -9999 -9999 -9999 -9999 -9999 -9999 -9999 -9999 -9999 -9999 -9999 7.00165E-1 7.17921E-1 7.1489E-1 6.93114E-1 6.38784E-1 6.31623E-1 6.46718E-1 6.44571E-1 6.24389E-1 6.34868E-1 6.47401E-1 6.49067E-1 6.75977E-1 6.67267E-1 6.45365E-1 6.40718E-1 6.41985E-1 6.51692E-1 6.43227E-1 4.98212E-1 2.83136E-1 2.15538E-1 1.27023E-1 1.05252E-1 1.43463E-1 1.08492E-1 1.31894E-1 1.59118E-1 1.46213E-1 1.34567E-1 1.32049E-1 1.07657E-1 1.52509E-1 1.28526E-1 9.80892E-2 1.10157E-1 1.26669E-1 1.32025E-1 7.31012E-2 6.55103E-2 5.58233E-2 7.03098E-2 7.28714E-2 5.47835E-2 -9999 -9999 -9999 -9999 -9999 -9999
-9999 -9999 -9999 -9999 7.18249E-1 6.67949E-1 6.1358E-1 5.41988E-1 5.65015E-1 4.64123E-1 4.74807E-1 5.62686E-1 5.04606E-1 5.60183E-1 5.02212E-1 4.45534E-1 4.66021E-1 4.94939E-1 5.9056E-1 6.0107E-1 6.03347E-1 6.74201E-1 6.48484E-1 6.64488E-1 7.0065E-1 7.15298E-1 7.31116E-1 7.319E-1 7.21198E-1 7.53481E-1 7.2715E-1 -9999 -9999 -9999 -9999 -9999 -9999 -9999 -9999 -9999 -9999 -9999 -9999 -9999 -9999 -9999 -9999 -9999 -9999 -9999 -9999 -9999 -9999 -9999 -9999 -9999 -9999 -9999 -9999 -9999 -9999 -9999 -9999 -9999 -9999 -9999 -9999 -9999 -9999 -9999 -9999 -9999 -9999 -9999 -9999 -9999 -9999 -9999 -9999 -9999 -9999 -9999 -9999 -9999 -9999 -9999 -9999 -9999 -9999 -9999 -9999 -9999 -9999 -9999 -9999 -9999 -9999 -9999 -9999 -9999 -9999 -9999 -9999 -9999 -9999 -9999 -9999 -9999 6.32183E-1 -9999 -9999 -9999 -9999 -9999 -9999 -9999 -9999 -9999 -9999 -9999 -9999 -9999 6.97814E-1 7.05237E-1 6.60866E-1 6.27173E-1 6.38042E-1 6.39164E-1 6.33986E-1 6.40275E-1 6.63912E-1 6.70536E-1 6.94149E-1 6.87757E-1 6.67395E-1 6.68817E-1 6.24234E-1 6.22826E-1 6.28317E-1 5.0112E-1 2.46503E-1 2.01925E-1 1.50955E-1 1.21209E-1 1.34089E-1 1.40709E-1 1.63853E-1 1.50196E-1 1.28112E-1 1.21362E-1 1.12219E-1 1.0055E-1 1.20689E-1 9.1714E-2 8.82256E-2 6.58733E-2 5.37435E-2 1.00236E-1 1.19702E-1 1.07219E-1 7.9117E-2 1.18131E-1 6.99055E-2 6.02914E-2 -9999 -9999 -9999 -9999 -9999 -9999
-9999 -9999 -9999 -9999 6.82254E-1 6.35574E-1 6.08511E-1 5.5672E-1 4.9226E-1 4.31825E-1 4.08929E-1 4.52444E-1 4.39612E-1 5.36444E-1 4.79566E-1 4.30642E-1 4.67662E-1 4.68297E-1 5.00309E-1 5.42196E-1 6.35234E-1 6.38155E-1 6.21894E-1 6.29221E-1 6.4656E-1 6.88877E-1 6.8829E-1 7.05782E-1 7.53363E-1 7.21376E-1 7.58979E-1 7.22103E-1 -9999 -9999 -9999 -9999 -9999 -9999 -9999 -9999 -9999 -9999 -9999 -9999 -9999 -9999 -9999 -9999 -9999 -9999 -9999 -9999 -9999 -9999 -9999 -9999 -9999 -9999 -9999 -9999 -9999 -9999 -9999 -9999 -9999 -9999 -9999 -9999 -9999 -9999 -9999 -9999 -9999 -9999 -9999 -9999 -9999 -9999 -9999 -9999 -9999 -9999 -9999 -9999 -9999 -9999 -9999 -9999 -9999 -9999 -9999 -9999 -9999 -9999 -9999 -9999 -9999 -9999 -9999 -9999 -9999 -9999 -9999 -9999 -9999 -9999 5.78499E-1 5.83959E-1 6.08386E-1 -9999 -9999 -9999 -9999 -9999 -9999 -9999 -9999 -9999 -9999 -9999 -9999 -9999 7.19466E-1 6.83589E-1 6.64768E-1 6.29264E-1 6.28902E-1 6.2659E-1 6.37013E-1 6.70267E-1 7.02946E-1 7.11395E-1 6.85681E-1 6.88289E-1 6.66546E-1 6.4186E-1 6.28282E-1 6.19006E-1 6.4247E-1 6.17303E-1 3.55808E-1 2.08072E-1 1.6454E-1 1.44636E-1 1.49773E-1 1.41322E-1 1.87876E-1 1.48022E-1 1.41666E-1 1.3345E-1 1.17593E-1 9.38684E-2 1.26309E-1 1.17109E-1 1.10228E-1 8.41298E-2 7.02155E-2 8.68455E-2 8.4511E-2 1.63054E-1 1.42394E-1 1.32538E-1 7.05754E-2 -9999 -9999 -9999 -9999 -9999 -9999 -9999
-9999 -9999 -9999 -9999 -9999 6.1347E-1 6.00966E-1 5.76955E-1 4.89369E-1 4.55122E-1 4.21448E-1 4.72196E-1 4.91839E-1 4.91023E-1 4.43991E-1 4.4638E-1 4.41811E-1 4.70769E-1 4.7479E-1 4.69559E-1 5.10232E-1 6.11897E-1 6.445E-1 6.2468E-1 6.41154E-1 6.50896E-1 6.67886E-1 6.41676E-1 7.0056E-1 6.98709E-1 7.28021E-1 7.20644E-1 7.40407E-1 -9999 -9999 -9999 -9999 -9999 -9999 -9999 -9999 -9999 -9999 -9999 -9999 -9999 -9999 -9999 -9999 -9999 -9999 -9999 -9999 -9999 -9999 -9999 -9999 -9999 -9999 -9999 -9999 -9999 -9999 -9999 -9999 -9999 -9999 -9999 -9999 -9999 -9999 -9999 -9999 -9999 -9999 -9999 -9999 -9999 -9999 -9999 -9999 -9999 -9999 -9999 -9999 -9999 -9999 -9999 -9999 -9999 -9999 -9999 -9999 -9999 -9999 -9999 -9999 -9999 -9999 -9999 -9999 -9999 -9999 -9999 -9999 -9999 6.32192E-1 6.31203E-1 6.34414E-1 -9999 -9999 -9999 -9999 -9999 -9999 -9999 -9999 -9999 -9999 -9999 -9999 -9999 7.10615E-1 7.00933E-1 6.5853E-1 6.1448E-1 6.16729E-1 6.33169E-1 6.53427E-1 6.79957E-1 6.89517E-1 7.10739E-1 6.93864E-1 7.02266E-1 6.58672E-1 6.89751E-1 6.50262E-1 6.43769E-1 6.43064E-1 6.43614E-1 5.49403E-1 2.98605E-1 2.03502E-1 1.58134E-1 1.642E-1 1.43243E-1 1.77919E-1 1.63282E-1 1.72687E-1 1.44247E-1 1.19731E-1 1.03027E-1 1.01561E-1 1.153E-1 9.86264E-2 7.83363E-2 6.63381E-2 6.52225E-2 8.52985E-2 6.14126E-2 1.26694E-1 1.33624E-1 9.6781E-2 5.65381E-2 -9999 -9999 -9999 -9999 -9999 -9999
-9999 -9999 -9999 -9999 -9999 -9999 -9999 -9999 5.51466E-1 4.8083E-1 4.29101E-1 4.38225E-1 4.3716E-1 4.84278E-1 4.34202E-1 4.83393E-1 4.71755E-1 4.88044E-1 5.04485E-1 4.98064E-1 5.05355E-1 5.02287E-1 5.94293E-1 6.53639E-1 6.3693E-1 6.35037E-1 6.24688E-1 5.96578E-1 5.53632E-1 5.94893E-1 6.45381E-1 6.87152E-1 7.22953E-1 -9999 -9999 -9999 -9999 -9999 -9999 -9999 -9999 -9999 -9999 -9999 -9999 -9999 -9999 -9999 -9999 -9999 -9999 -9999 -9999 -9999 -9999 -9999 -9999 -9999 -9999 -9999 -9999 -9999 -9999 -9999 -9999 -9999 -9999 -9999 -9999 -9999 -9999 -9999 -9999 -9999 -9999 -9999 -9999 -9999 -9999 -9999 -9999 -9999 -9999 -9999 -9999 -9999 -9999 -9999 -9999 -9999 -9999 -9999 -9999 -9999 -9999 -9999 -9999 -9999 -9999 -9999 -9999 -9999 -9999 -9999 -9999 6.79347E-1 6.7194E-1 6.82865E-1 6.80395E-1 6.65861E-1 -9999 -9999 -9999 -9999 -9999 -9999 -9999 -9999 -9999 -9999 -9999 -9999 7.22936E-1 7.0299E-1 6.66757E-1 6.53895E-1 6.50819E-1 6.5452E-1 6.53834E-1 6.68798E-1 6.76154E-1 7.00027E-1 7.2994E-1 7.01504E-1 6.53204E-1 6.66715E-1 6.89388E-1 6.699E-1 6.64972E-1 6.56839E-1 6.16482E-1 4.16951E-1 2.54239E-1 1.68631E-1 1.4546E-1 1.5866E-1 2.01436E-1 1.73456E-1 1.92141E-1 1.77111E-1 1.28136E-1 9.7001E-2 1.21752E-1 1.39297E-1 1.26665E-1 8.80245E-2 7.43825E-2 6.28756E-2 6.00855E-2 5.9742E-2 9.03259E-2 1.33343E-1 8.03563E-2 5.51259E-2 4.14784E-2 -9999 -9999 -9999 -9999 -9999
-9999 -9999 -9999 -9999 -9999 -9999 -9999 -9999 -9999 -9999 4.38238E-1 4.53754E-1 4.32145E-1 4.39668E-1 4.69182E-1 4.31246E-1 4.75298E-1 5.15881E-1 5.34988E-1 5.33106E-1 5.25517E-1 4.86275E-1 5.02761E-1 5.577E-1 6.34185E-1 6.45348E-1 6.1594E-1 5.7212E-1 5.46993E-1 5.45234E-1 5.79981E-1 6.5493E-1 6.76176E-1 7.33776E-1 -9999 -9999 -9999 -9999 -9999 -9999 -9999 -9999 -9999 -9999 -9999 -9999 -9999 -9999 -9999 -9999 -9999 -9999 -9999 -9999 -9999 -9999 -9999 -9999 -9999 -9999 -9999 -9999 -9999 -9999 -9999 -9999 -9999 -9999 -9999 -9999 -9999 -9999 -9999 -9999 -9999 -9999 -9999 -9999 -9999 -9999 -9999 -9999 -9999 -9999 -9999 -9999 -9999 -9999 -9999 -9999 -9999 -9999 -9999 -9999 -9999 -9999 -9999 -9999 -9999 -9999 -9999 -9999 -9999 -9999 6.29392E-1 6.81157E-1 6.98261E-1 6.81687E-1 6.79611E-1 -9999 -9999 -9999 -9999 -9999 -9999 -9999 -9999 -9999 7.17276E-1 -9999 7.33694E-1 7.26203E-1 7.24847E-1 7.197E-1 7.1104E-1 6.74483E-1 6.68589E-1 6.77426E-1 6.91895E-1 6.92962E-1 6.90988E-1 7.06222E-1 7.31937E-1 7.19553E-1 6.90418E-1 6.92187E-1 6.88265E-1 6.86644E-1 6.87291E-1 6.76826E-1 6.66349E-1 4.84871E-1 3.04837E-1 2.0148E-1 1.80392E-1 1.71099E-1 2.22798E-1 2.07019E-1 1.87404E-1 1.53317E-1 1.45837E-1 1.00635E-1 1.22572E-1 1.43952E-1 1.28503E-1 1.08736E-1 1.10773E-1 7.724E-2 6.46181E-2 5.49649E-2 5.54809E-2 9.57784E-2 5.2808E-2 4.4604E-2 3.53698E-2 3.00972E-2 -9999 -9999 -9999 -9999
-9999 -9999 -9999 -9999 -9999 -9999 -9999 -9999 4.65594E-1 4.62772E-1 4.53696E-1 4.57077E-1 4.89246E-1 4.22484E-1 4.9963E-1 5.03286E-1 4.31309E-1 4.40724E-1 4.98805E-1 5.46561E-1 5.41732E-1 5.25574E-1 4.86923E-1 4.7098E-1 5.14956E-1 5.71543E-1 6.14259E-1 5.58482E-1 5.14927E-1 5.67189E-1 6.09191E-1 6.67885E-1 6.85141E-1 6.70124E-1 -9999 -9999 -9999 -9999 -9999 -9999 -9999 -9999 -9999 -9999 -9999 -9999 -9999 -9999 -9999 -9999 -9999 -9999 -9999 -9999 -9999 -9999 -9999 -9999 -9999 -9999 -9999 -9999 -9999 -9999 -9999 -9999 -9999 -9999 -9999 -9999 -9999 -9999 -9999 -9999 -9999 -9999 -9999 -9999 -9999 -9999 -9999 -9999 -9999 -9999 -9999 -9999 -9999 -9999 -9999 -9999 -9999 -9999 -9999 -9999 -9999 -9999 -9999 -9999 -9999 -9999 -9999 -9999 -9999 6.01457E-1 6.32143E-1 6.74538E-1 6.93983E-1 7.05737E-1 7.07149E-1 -9999 -9999 -9999 -9999 -9999 -9999 -9999 -9999 6.99895E-1 6.91593E-1 6.97949E-1 7.09446E-1 7.21463E-1 7.3712E-1 7.3445E-1 7.2756E-1 6.9866E-1 6.68938E-1 6.84189E-1 6.91629E-1 6.88127E-1 6.81507E-1 6.99085E-1 7.15512E-1 7.12563E-1 7.08572E-1 7.20406E-1 7.38003E-1 7.42652E-1 7.17913E-1 6.77324E-1 6.74122E-1 5.84E-1 4.18216E-1 2.3891E-1 1.86296E-1 1.88778E-1 2.43179E-1 2.44729E-1 1.92156E-1 1.48908E-1 1.29715E-1 1.08731E-1 1.15377E-1 1.00782E-1 9.81314E-2 8.93052E-2 7.35231E-2 6.28249E-2 5.25071E-2 5.14403E-2 8.67612E-2 1.06642E-1 9.97819E-2 8.55327E-2 4.70546E-2 5.2337E-2 -9999 -9999 -9999 -9999
-9999 -9999 -9999 -9999 -9999 -9999 -9999 4.59753E-1 4.34948E-1 4.43738E-1 4.34551E-1 4.26785E-1 4.49938E-1 4.49593E-1 4.35708E-1 4.30444E-1 4.13183E-1 4.80647E-1 4.5899E-1 4.83276E-1 5.40903E-1 5.49057E-1 5.16981E-1 5.09686E-1 4.80139E-1 4.85851E-1 5.18851E-1 5.10811E-1 4.77141E-1 5.71321E-1 6.25933E-1 6.65418E-1 7.00091E-1 6.98508E-1 -9999 -9999 -9999 -9999 -9999 -9999 -9999 -9999 -9999 -9999 -9999 -9999 -9999 -9999 -9999 -9999 -9999 -9999 -9999 -9999 -9999 -9999 -9999 -9999 -9999 -9999 -9999 -9999 -9999 -9999 -9999 -9999 -9999 -9999 -9999 -9999 -9999 -9999 -9999 -9999 -9999 -9999 -9999 -9999 -9999 -9999 -9999 -9999 -9999 -9999 -9999 -9999 -9999 -9999 -9999 -9999 -9999 -9999 -9999 -9999 -9999 -9999 -9999 -9999 -9999 -9999 -9999 -9999 -9999 5.51033E-1 5.57382E-1 6.20322E-1 6.83699E-1 6.92197E-1 7.06748E-1 -9999 -9999 -9999 -9999 -9999 -9999 -9999 -9999 6.81642E-1 6.21824E-1 6.2939E-1 6.7897E-1 7.29226E-1 7.36731E-1 7.38604E-1 7.36377E-1 7.2295E-1 7.01993E-1 7.07254E-1 6.70316E-1 6.56474E-1 6.86052E-1 7.02123E-1 7.11919E-1 7.32325E-1 7.28621E-1 7.31787E-1 7.39105E-1 7.16977E-1 6.85058E-1 6.75207E-1 6.7884E-1 6.2979E-1 4.6645E-1 2.76181E-1 1.90685E-1 2.15071E-1 2.81103E-1 2.65224E-1 2.09026E-1 1.57567E-1 1.42604E-1 1.3381E-1 1.03057E-1 8.04081E-2 1.24768E-1 1.5276E-1 1.44518E-1 9.56299E-2 1.12179E-1 9.68266E-2 5.98838E-2 4.1143E-2 6.45033E-2 8.55119E-2 9.35106E-2 8.38606E-2 4.31766E-2 2.78736E-2 6.20412E-2 -9999
-9999 -9999 -9999 -9999 -9999 -9999 4.80357E-1 4.6492E-1 4.71569E-1 4.97377E-1 4.61003E-1 4.22425E-1 4.51696E-1 4.79682E-1 4.84774E-1 4.64761E-1 4.50059E-1 4.21647E-1 4.62967E-1 4.80144E-1 4.7709E-1 5.09941E-1 5.46432E-1 5.44584E-1 5.22742E-1 5.03506E-1 4.9195E-1 4.8482E-1 4.64537E-1 4.75048E-1 5.18199E-1 5.9713E-1 6.68926E-1 7.07144E-1 7.05133E-1 -9999 -9999 -9999 -9999 -9999 -9999 -9999 -9999 -9999 -9999 -9999 -9999 -9999 -9999 -9999 -9999 -9999 -9999 -9999 -9999 -9999 -9999 -9999 -9999 -9999 -9999 -9999 -9999 -9999 -9999 -9999 -9999 -9999 -9999 -9999 -9999 -9999 -9999 -9999 -9999 -9999 -9999 -9999 -9999 -9999 -9999 -9999 -9999 -9999 -9999 -9999 -9999 -9999 -9999 -9999 -9999 -9999 -9999 -9999 -9999 -9999 -9999 -9999 -9999 -9999 -9999 -9999 -9999 -9999 -9999 5.45419E-1 6.01142E-1 -9999 -9999 -9999 -9999 -9999 -9999 -9999 7.04755E-1 -9999 -9999 6.56562E-1 6.00883E-1 5.83149E-1 6.33119E-1 7.08787E-1 7.3735E-1 7.36295E-1 7.37936E-1 7.35155E-1 7.33166E-1 7.15764E-1 6.70418E-1 6.69246E-1 6.77516E-1 7.11668E-1 7.54441E-1 7.47316E-1 7.24626E-1 7.04996E-1 7.12195E-1 6.8488E-1 6.70516E-1 6.58815E-1 6.46407E-1 6.78379E-1 5.62404E-1 3.78335E-1 2.76491E-1 2.46061E-1 2.4958E-1 2.53347E-1 2.13712E-1 1.73575E-1 1.57469E-1 1.32212E-1 1.11793E-1 9.04994E-2 8.87068E-2 8.4656E-2 7.08619E-2 1.23829E-1 1.17145E-1 6.69876E-2 4.36062E-2 3.49455E-2 2.95186E-2 6.30125E-2 6.96335E-2 5.69055E-2 7.31266E-2 -9999 -9999 -9999
-9999 -9999 -9999 -9999 -9999 -9999 4.58896E-1 4.73442E-1 4.67914E-1 4.41485E-1 4.62666E-1 4.81578E-1 4.56802E-1 4.71032E-1 4.97556E-1 5.15673E-1 5.04351E-1 4.66746E-1 4.44691E-1 4.39129E-1 4.85372E-1 4.63647E-1 4.94659E-1 5.08321E-1 5.29459E-1 5.17784E-1 5.10321E-1 4.74237E-1 4.84065E-1 4.70881E-1 5.56297E-1 6.18783E-1 6.55482E-1 6.89598E-1 6.46905E-1 -9999 -9999 -9999 -9999 -9999 -9999 -9999 -9999 -9999 -9999 -9999 -9999 -9999 -9999 -9999 -9999 -9999 -9999 -9999 -9999 -9999 -9999 -9999 -9999 -9999 -9999 -9999 -9999 -9999 -9999 -9999 -9999 -9999 -9999 -9999 -9999 -9999 -9999 -9999 -9999 -9999 -9999 -9999 -9999 -9999 -9999 -9999 -9999 -9999 -9999 -9999 -9999 -9999 -9999 -9999 -9999 2.91375E-1 2.96684E-1 3.31451E-1 4.21662E-1 4.73125E-1 -9999 -9999 -9999 -9999 -9999 -9999 -9999 -9999 -9999 5.93726E-1 -9999 -9999 -9999 -9999 -9999 -9999 -9999 -9999 7.08592E-1 7.04878E-1 -9999 6.5868E-1 5.98826E-1 5.78527E-1 5.87375E-1 6.55195E-1 7.21571E-1 7.42026E-1 7.411E-1 7.45945E-1 7.44283E-1 7.08366E-1 6.92061E-1 6.80648E-1 6.57439E-1 6.84967E-1 7.31042E-1 7.21734E-1 6.86176E-1 6.86789E-1 6.82482E-1 6.63273E-1 6.60573E-1 6.39692E-1 6.2993E-1 6.84325E-1 6.09973E-1 4.39782E-1 3.92088E-1 3.20814E-1 2.94387E-1 2.48466E-1 2.28142E-1 1.86712E-1 1.70607E-1 1.65058E-1 1.1944E-1 8.80743E-2 6.57303E-2 6.20932E-2 5.34465E-2 9.88377E-2 7.22383E-2 6.46936E-2 5.47749E-2 3.46464E-2 3.99444E-2 4.36931E-2 5.28386E-2 8.39095E-2 8.09494E-2 -9999 -9999 -9999
-9999 -9999 -9999 -9999 5.0972E-1 5.07215E-1 4.50665E-1 4.74468E-1 4.76889E-1 4.65847E-1 4.54551E-1 4.33025E-1 4.43214E-1 4.60041E-1 4.64154E-1 4.79888E-1 4.94474E-1 5.09122E-1 5.08359E-1 4.74369E-1 4.505E-1 4.43703E-1 5.26523E-1 5.20855E-1 5.16834E-1 5.15742E-1 5.07846E-1 4.8011E-1 4.69685E-1 4.57037E-1 5.2229E-1 5.79984E-1 6.10336E-1 6.70738E-1 6.65254E-1 6.77609E-1 -9999 -9999 -9999 -9999 -9999 -9999 -9999 -9999 -9999 -9999 -9999 -9999 -9999 -9999 -9999 -9999 -9999 -9999 -9999 -9999 -9999 -9999 -9999 -9999 -9999 -9999 -9999 -9999 -9999 -9999 -9999 -9999 -9999 -9999 -9999 -9999 -9999 -9999 -9999 -9999 -9999 -9999 -9999 -9999 -9999 -9999 -9999 -9999 -9999 -9999 -9999 -9999 -9999 -9999 3.21589E-1 2.84844E-1 2.54699E-1 2.9073E-1 3.99908E-1 4.57233E-1 -9999 4.62383E-1 5.13552E-1 5.62787E-1 -9999 -9999 -9999 -9999 6.84838E-1 6.77972E-1 6.70197E-1 6.53971E-1 -9999 -9999 -9999 6.85072E-1 6.90507E-1 7.01892E-1 7.03571E-1 6.90822E-1 6.7968E-1 6.45214E-1 6.23713E-1 5.98028E-1 5.8865E-1 6.37516E-1 6.96923E-1 7.48658E-1 7.59067E-1 7.49327E-1 7.44295E-1 7.12805E-1 7.0422E-1 6.74972E-1 6.66293E-1 6.92252E-1 7.27121E-1 6.92922E-1 6.63138E-1 6.78902E-1 6.70518E-1 6.45424E-1 6.46424E-1 6.2915E-1 6.2725E-1 6.84831E-1 5.95922E-1 4.918E-1 4.16342E-1 3.97381E-1 3.29533E-1 2.49065E-1 2.24754E-1 1.93417E-1 1.96166E-1 1.6792E-1 1.25271E-1 8.8539E-2 8.2417E-2 6.95127E-2 5.3595E-2 7.63564E-2 4.2379E-2 4.5496E-2 5.15314E-2 4.01096E-2 2.88286E-2 3.39069E-2 6.81892E-2 8.53981E-2 8.09389E-2 5.19865E-2 -9999 -9999
-9999 -9999 -9999 4.89434E-1 4.86778E-1 4.56637E-1 4.40184E-1 4.56637E-1 4.5606E-1 4.57333E-1 4.72271E-1 4.54734E-1 4.41144E-1 4.4609E-1 4.57395E-1 4.82651E-1 4.78782E-1 4.80054E-1 4.87018E-1 4.87699E-1 5.00331E-1 4.31174E-1 5.08521E-1 5.08178E-1 5.32818E-1 5.81784E-1 5.3465E-1 4.77574E-1 4.88898E-1 4.74793E-1 4.88064E-1 5.05743E-1 5.54709E-1 6.63929E-1 6.50879E-1 6.31829E-1 -9999 -9999 -9999 -9999 -9999 -9999 -9999 -9999 -9999 -9999 -9999 -9999 -9999 -9999 -9999 -9999 -9999 -9999 -9999 -9999 -9999 -9999 -9999 -9999 -9999 -9999 -9999 -9999 -9999 -9999 -9999 -9999 -9999 -9999 -9999 -9999 -9999 -9999 -9999 -9999 -9999 -9999 -9999 -9999 -9999 -9999 -9999 -9999 -9999 -9999 -9999 -9999 -9999 -9999 -9999 3.13403E-1 2.63179E-1 2.93489E-1 4.14342E-1 4.29688E-1 4.51033E-1 4.38624E-1 4.47551E-1 5.0251E-1 4.9681E-1 -9999 -9999 6.4673E-1 6.85074E-1 6.60576E-1 6.47913E-1 6.07612E-1 -9999 -9999 6.90046E-1 6.95781E-1 7.00062E-1 7.15828E-1 6.97052E-1 6.85805E-1 6.75279E-1 6.66703E-1 6.28625E-1 6.01857E-1 6.17695E-1 6.39069E-1 6.75081E-1 7.22196E-1 7.27191E-1 7.15607E-1 7.29327E-1 7.34929E-1 7.51279E-1 7.13765E-1 6.87101E-1 7.03126E-1 6.99394E-1 6.78345E-1 6.63906E-1 6.78099E-1 6.62078E-1 6.43839E-1 6.21935E-1 6.4158E-1 6.57316E-1 7.09364E-1 6.72513E-1 5.86882E-1 4.6877E-1 4.08521E-1 3.24348E-1 2.62017E-1 2.28184E-1 1.95031E-1 1.87439E-1 1.60881E-1 1.26102E-1 8.97498E-2 9.13495E-2 7.68943E-2 4.91043E-2 4.70467E-2 4.70477E-2 4.17786E-2 3.51861E-2 3.4374E-2 3.69729E-2 3.21433E-2 7.28657E-2 7.07292E-2 7.27137E-2 5.05002E-2 -9999 -9999
-9999 -9999 -9999 3.77361E-1 4.7441E-1 4.59255E-1 4.45137E-1 4.43403E-1 4.42872E-1 4.25706E-1 4.54118E-1 4.65602E-1 4.69165E-1 4.57308E-1 4.60067E-1 4.79163E-1 4.74977E-1 4.7769E-1 4.5333E-1 4.50602E-1 4.8575E-1 4.71236E-1 4.21496E-1 4.65885E-1 4.51232E-1 4.68641E-1 5.11896E-1 4.97903E-1 4.8276E-1 4.57275E-1 4.9089E-1 4.65007E-1 5.19877E-1 6.01537E-1 6.13229E-1 5.11154E-1 5.67327E-1 6.43618E-1 6.03716E-1 -9999 -9999 -9999 -9999 -9999 -9999 -9999 -9999 -9999 -9999 -9999 -9999 -9999 -9999 -9999 -9999 -9999 -9999 -9999 -9999 -9999 -9999 -9999 -9999 -9999 -9999 -9999 -9999 -9999 -9999 -9999 -9999 -9999 -9999 -9999 -9999 -9999 -9999 -9999 -9999 -9999 -9999 -9999 -9999 -9999 -9999 -9999 -9999 -9999 -9999 -9999 -9999 -9999 2.67117E-1 3.56442E-1 3.80862E-1 4.10412E-1 4.25127E-1 4.13229E-1 4.24783E-1 5.11054E-1 5.34537E-1 4.97182E-1 4.98434E-1 5.36336E-1 5.35721E-1 5.62009E-1 5.66624E-1 5.38896E-1 -9999 6.44004E-1 6.85461E-1 7.14355E-1 7.15591E-1 7.00513E-1 6.97057E-1 6.82934E-1 6.753E-1 6.60356E-1 6.52633E-1 6.28031E-1 6.46906E-1 6.23861E-1 6.43885E-1 6.65183E-1 6.73751E-1 7.00622E-1 7.15521E-1 7.2454E-1 7.10612E-1 6.89819E-1 6.4136E-1 6.67247E-1 6.88191E-1 6.68018E-1 6.75032E-1 6.91956E-1 6.87825E-1 6.63683E-1 6.39952E-1 6.49083E-1 6.65896E-1 6.83752E-1 6.75854E-1 6.2194E-1 5.26825E-1 4.11032E-1 3.43366E-1 2.82726E-1 2.34913E-1 2.33163E-1 1.91375E-1 1.69419E-1 1.18577E-1 9.40013E-2 1.12308E-1 7.89999E-2 5.22921E-2 4.42159E-2 5.09658E-2 3.95751E-2 2.88362E-2 2.90042E-2 4.72939E-2 4.78893E-2 5.22319E-2 4.82045E-2 4.67566E-2 4.1934E-2 4.03338E-2 -9999
-9999 -9999 -9999 -9999 4.51833E-1 5.05616E-1 4.70255E-1 4.6235E-1 5.02264E-1 4.66392E-1 4.62193E-1 4.32407E-1 4.35237E-1 4.35671E-1 4.70586E-1 4.82952E-1 4.55946E-1 4.64199E-1 4.47118E-1 4.37168E-1 4.65825E-1 4.49523E-1 4.62106E-1 4.49865E-1 4.38643E-1 4.97454E-1 4.45722E-1 5.08298E-1 4.77195E-1 4.09086E-1 4.3899E-1 4.42842E-1 4.55652E-1 5.29653E-1 5.52934E-1 5.12428E-1 4.79358E-1 5.56279E-1 5.44064E-1 6.26795E-1 6.13988E-1 6.01544E-1 -9999 -9999 -9999 -9999 -9999 -9999 -9999 -9999 -9999 -9999 -9999 -9999 -9999 -9999 -9999 -9999 -9999 -9999 -9999 -9999 -9999 -9999 -9999 -9999 -9999 -9999 -9999 -9999 -9999 -9999 -9999 -9999 -9999 -9999 -9999 -9999 -9999 -9999 -9999 -9999 -9999 -9999 -9999 -9999 -9999 -9999 -9999 -9999 -9999 3.00736E-1 3.25704E-1 3.8972E-1 4.06372E-1 4.56344E-1 4.39032E-1 4.07806E-1 4.43603E-1 4.8508E-1 5.47341E-1 5.46616E-1 5.31371E-1 5.20133E-1 4.60343E-1 4.82422E-1 4.76477E-1 5.02556E-1 5.59431E-1 5.73821E-1 6.54378E-1 6.97299E-1 7.06228E-1 6.8898E-1 6.85594E-1 6.93165E-1 6.9035E-1 6.79545E-1 6.86108E-1 6.7359E-1 6.39217E-1 6.01466E-1 6.06598E-1 6.51323E-1 6.63986E-1 6.95184E-1 7.08705E-1 6.93833E-1 6.56601E-1 6.33725E-1 5.99793E-1 6.02425E-1 6.37891E-1 6.82052E-1 7.06243E-1 7.23235E-1 7.4732E-1 7.24792E-1 6.68248E-1 6.63644E-1 6.4224E-1 6.15612E-1 6.03771E-1 5.71179E-1 5.00283E-1 3.80608E-1 3.16514E-1 2.98578E-1 2.76561E-1 2.58716E-1 2.30554E-1 1.78345E-1 1.45838E-1 1.45365E-1 1.62379E-1 1.07705E-1 6.71043E-2 5.7764E-2 5.08263E-2 3.83639E-2 2.99958E-2 3.32808E-2 4.27788E-2 4.67836E-2 4.88219E-2 4.18085E-2 2.26791E-2 3.10486E-2 -9999 -9999
-9999 -9999 -9999 -9999 5.56247E-1 5.12279E-1 5.0659E-1 5.03003E-1 5.20702E-1 5.20697E-1 4.53779E-1 4.30007E-1 4.22111E-1 4.43134E-1 4.47248E-1 4.62913E-1 4.65439E-1 4.72636E-1 4.61636E-1 4.50449E-1 4.66351E-1 4.61654E-1 4.54346E-1 4.43639E-1 4.40234E-1 4.29089E-1 4.80701E-1 4.36372E-1 4.2916E-1 4.13351E-1 4.34513E-1 4.51571E-1 4.33557E-1 4.81713E-1 5.60817E-1 5.1329E-1 5.05656E-1 4.59926E-1 5.39419E-1 6.19713E-1 5.60896E-1 5.67813E-1 5.84772E-1 5.77531E-1 5.80762E-1 -9999 -9999 -9999 -9999 -9999 -9999 -9999 -9999 -9999 -9999 -9999 -9999 -9999 -9999 -9999 -9999 -9999 -9999 -9999 -9999 -9999 -9999 -9999 -9999 -9999 -9999 -9999 -9999 -9999 -9999 -9999 -9999 -9999 -9999 -9999 -9999 -9999 -9999 -9999 -9999 -9999 -9999 -9999 -9999 -9999 -9999 -9999 4.02453E-1 4.2934E-1 4.49575E-1 4.70013E-1 4.6037E-1 4.22383E-1 4.69531E-1 5.1615E-1 5.69727E-1 5.54193E-1 5.77413E-1 5.47814E-1 5.1291E-1 4.86972E-1 4.81323E-1 4.84008E-1 4.72702E-1 5.03292E-1 5.73709E-1 6.28982E-1 6.76565E-1 6.55482E-1 6.82337E-1 6.89689E-1 7.00026E-1 6.90747E-1 6.90377E-1 6.84333E-1 6.47757E-1 6.37255E-1 6.06689E-1 6.25357E-1 6.56888E-1 6.97315E-1 7.08399E-1 6.78344E-1 6.34536E-1 6.16341E-1 6.25174E-1 5.98146E-1 5.44754E-1 6.26293E-1 6.79535E-1 7.07867E-1 7.50194E-1 7.34883E-1 6.89731E-1 6.72455E-1 6.53662E-1 6.15985E-1 6.02695E-1 5.52883E-1 4.73217E-1 3.77707E-1 2.8735E-1 2.58562E-1 2.31199E-1 2.20962E-1 1.79359E-1 1.8301E-1 1.83065E-1 2.09821E-1 1.76618E-1 1.35556E-1 1.00356E-1 8.45731E-2 6.41467E-2 -9999 -9999 2.79348E-2 2.89398E-2 2.6755E-2 5.3893E-2 5.04588E-2 2.0471E-2 1.65898E-2 3.29787E-2 3.59102E-2
-9999 -9999 -9999 -9999 4.48077E-1 5.08225E-1 5.28685E-1 5.91465E-1 5.18535E-1 5.42318E-1 4.9736E-1 4.38792E-1 4.67077E-1 4.55717E-1 4.54968E-1 4.72586E-1 4.61118E-1 4.51037E-1 4.53708E-1 4.67644E-1 4.67374E-1 4.55016E-1 4.56302E-1 4.55833E-1 4.99226E-1 4.32494E-1 4.54164E-1 4.35092E-1 4.06169E-1 4.21477E-1 4.23015E-1 4.39771E-1 4.15901E-1 4.37869E-1 4.73869E-1 5.46706E-1 5.24777E-1 4.96687E-1 4.72653E-1 5.63593E-1 5.27943E-1 5.22562E-1 5.76052E-1 5.81472E-1 5.38929E-1 -9999 -9999 -9999 -9999 -9999 -9999 -9999 -9999 -9999 -9999 -9999 -9999 -9999 -9999 -9999 5.93666E-1 6.04604E-1 -9999 -9999 -9999 -9999 -9999 -9999 -9999 -9999 -9999 -9999 -9999 -9999 -9999 -9999 -9999 -9999 -9999 -9999 -9999 -9999 -9999 -9999 -9999 -9999 -9999 -9999 -9999 -9999 -9999 -9999 4.87418E-1 4.8238E-1 4.66696E-1 4.34911E-1 4.66015E-1 4.66918E-1 4.8274E-1 4.94948E-1 5.34344E-1 5.57882E-1 5.83925E-1 5.88041E-1 5.90321E-1 5.57366E-1 5.34144E-1 5.16164E-1 4.94957E-1 4.75996E-1 4.88819E-1 5.20685E-1 6.31756E-1 6.45767E-1 6.76956E-1 6.91522E-1 6.91841E-1 6.9039E-1 7.01604E-1 6.84347E-1 6.63405E-1 6.27323E-1 5.91378E-1 6.28794E-1 6.6158E-1 7.0098E-1 6.78745E-1 6.53556E-1 6.13003E-1 6.15932E-1 6.27119E-1 5.77941E-1 4.97306E-1 5.33222E-1 6.17299E-1 6.57528E-1 6.98612E-1 7.18682E-1 6.89093E-1 6.83285E-1 6.65212E-1 6.50396E-1 6.21346E-1 5.55872E-1 4.75162E-1 3.80091E-1 2.80224E-1 2.53479E-1 2.06391E-1 1.79746E-1 1.38235E-1 1.5244E-1 1.81785E-1 1.91165E-1 1.39614E-1 1.46643E-1 1.31658E-1 1.17338E-1 6.97666E-2 -9999 -9999 -9999 -9999 3.13663E-2 4.123E-2 5.34081E-2 2.3906E-2 1.50364E-2 2.54056E-2 -9999
3.16311E-1 3.14177E-1 3.1983E-1 2.88474E-1 2.9482E-1 3.89036E-1 5.1222E-1 6.29468E-1 5.79325E-1 5.62837E-1 5.46015E-1 4.93812E-1 4.6714E-1 4.57626E-1 4.88662E-1 4.8125E-1 4.41626E-1 4.29999E-1 4.3273E-1 4.2887E-1 4.31191E-1 4.11219E-1 4.43174E-1 4.76763E-1 5.01191E-1 4.79389E-1 4.63802E-1 4.5752E-1 4.41763E-1 4.37472E-1 4.60347E-1 4.29206E-1 4.20532E-1 4.23767E-1 4.2303E-1 4.75153E-1 5.03941E-1 4.49767E-1 4.64722E-1 4.85622E-1 5.11676E-1 5.02006E-1 5.33777E-1 5.55844E-1 5.49088E-1 5.95966E-1 -9999 -9999 -9999 -9999 -9999 -9999 -9999 -9999 -9999 -9999 -9999 -9999 5.80677E-1 5.54459E-1 5.82645E-1 5.94239E-1 5.83042E-1 -9999 -9999 -9999 -9999 -9999 -9999 -9999 -9999 -9999 -9999 -9999 -9999 -9999 -9999 -9999 -9999 -9999 -9999 -9999 -9999 -9999 -9999 -9999 -9999 -9999 -9999 -9999 -9999 4.13249E-1 4.40983E-1 4.39559E-1 4.15601E-1 3.73532E-1 3.80381E-1 3.87778E-1 4.31039E-1 4.50086E-1 5.24402E-1 5.45379E-1 5.83098E-1 6.16949E-1 6.17857E-1 6.00479E-1 6.10559E-1 6.05387E-1 5.62058E-1 5.17089E-1 5.07223E-1 5.25666E-1 5.95973E-1 6.26539E-1 6.68346E-1 7.01159E-1 7.03848E-1 6.98938E-1 6.88095E-1 6.84551E-1 6.53459E-1 6.23514E-1 6.1558E-1 6.41959E-1 6.47826E-1 6.74921E-1 6.8093E-1 6.67461E-1 6.45688E-1 6.43976E-1 6.39373E-1 6.24317E-1 5.83455E-1 5.96349E-1 6.26485E-1 6.00335E-1 6.48179E-1 6.70048E-1 6.46254E-1 6.40346E-1 6.26201E-1 5.99286E-1 5.70816E-1 5.06401E-1 4.6525E-1 3.98579E-1 3.24171E-1 2.66491E-1 1.99248E-1 1.29407E-1 1.1306E-1 1.21782E-1 1.45496E-1 1.48267E-1 1.26098E-1 1.35578E-1 1.5011E-1 1.21219E-1 1.00413E-1 -9999 -9999 -9999 -9999 -9999 2.63654E-2 3.21132E-2 1.62508E-2 -9999 -9999 -9999
3.16678E-1 3.24733E-1 3.13903E-1 3.48575E-1 2.50152E-1 3.23955E-1 4.47409E-1 4.83233E-1 4.83926E-1 6.0012E-1 5.23615E-1 4.79631E-1 5.10689E-1 4.83797E-1 5.16052E-1 4.93747E-1 4.33867E-1 4.53391E-1 4.47617E-1 4.05265E-1 4.44401E-1 3.96401E-1 4.26721E-1 4.57112E-1 4.69808E-1 4.94698E-1 4.85985E-1 4.76861E-1 4.58878E-1 4.49968E-1 4.63627E-1 4.43629E-1 4.17703E-1 4.06779E-1 4.42376E-1 4.6989E-1 4.67412E-1 4.62938E-1 4.61307E-1 4.70509E-1 4.67704E-1 4.70011E-1 4.99714E-1 5.52104E-1 6.30574E-1 6.08043E-1 -9999 -9999 -9999 -9999 -9999 -9999 -9999 -9999 -9999 -9999 -9999 -9999 5.72654E-1 5.68172E-1 5.76589E-1 6.1668E-1 5.94064E-1 5.63635E-1 -9999 -9999 -9999 -9999 -9999 -9999 -9999 -9999 -9999 -9999 -9999 -9999 -9999 -9999 -9999 -9999 -9999 -9999 -9999 -9999 -9999 -9999 -9999 -9999 -9999 -9999 -9999 -9999 3.85203E-1 4.0167E-1 4.00957E-1 3.75643E-1 3.91852E-1 3.55994E-1 3.62093E-1 3.88537E-1 4.16564E-1 4.70738E-1 5.68829E-1 6.03559E-1 6.33192E-1 6.4087E-1 6.05105E-1 6.58195E-1 6.27685E-1 6.23785E-1 6.31401E-1 6.25378E-1 6.44211E-1 6.40703E-1 6.53292E-1 6.80521E-1 6.96105E-1 6.98658E-1 6.94242E-1 6.96544E-1 6.67817E-1 6.26471E-1 6.466E-1 6.5416E-1 6.73736E-1 6.75691E-1 6.9472E-1 6.80504E-1 6.67252E-1 6.61206E-1 6.50836E-1 6.43419E-1 6.39598E-1 6.37957E-1 6.14557E-1 5.9729E-1 6.11137E-1 6.1364E-1 5.79674E-1 4.80505E-1 4.74584E-1 5.05093E-1 4.56036E-1 4.39864E-1 4.48505E-1 4.04584E-1 3.18141E-1 2.57173E-1 1.67303E-1 9.97385E-2 7.85554E-2 1.07604E-1 1.20736E-1 1.22383E-1 1.00632E-1 1.03517E-1 1.38929E-1 1.3286E-1 1.14074E-1 -9999 -9999 -9999 -9999 -9999 -9999 2.06265E-2 -9999 -9999 -9999 -9999
-9999 2.93536E-1 3.03379E-1 3.6969E-1 2.80058E-1 2.79176E-1 3.43441E-1 3.88772E-1 4.55116E-1 5.52638E-1 4.87514E-1 5.07001E-1 4.87285E-1 4.92204E-1 5.05932E-1 4.89409E-1 4.3722E-1 5.00489E-1 4.53265E-1 4.02051E-1 4.42478E-1 4.35998E-1 4.28439E-1 4.52629E-1 4.65384E-1 4.76277E-1 4.90227E-1 5.07306E-1 4.88844E-1 4.76204E-1 4.86095E-1 4.32565E-1 4.29955E-1 4.39036E-1 4.53149E-1 4.53253E-1 4.77262E-1 4.74445E-1 4.70309E-1 4.77328E-1 4.70678E-1 4.7838E-1 4.75432E-1 6.0553E-1 6.50033E-1 6.54195E-1 6.07964E-1 5.75705E-1 6.12167E-1 5.77602E-1 6.30676E-1 -9999 -9999 -9999 -9999 -9999 -9999 -9999 5.50309E-1 5.58535E-1 5.55801E-1 5.87081E-1 5.63805E-1 5.60721E-1 5.8751E-1 5.45599E-1 -9999 -9999 -9999 -9999 -9999 -9999 -9999 -9999 -9999 -9999 -9999 -9999 -9999 -9999 -9999 -9999 -9999 -9999 -9999 -9999 -9999 -9999 -9999 -9999 -9999 -9999 -9999 3.5329E-1 3.3211E-1 3.41836E-1 3.71305E-1 3.72933E-1 3.68124E-1 3.66482E-1 3.63405E-1 3.87442E-1 4.8893E-1 5.25357E-1 6.00287E-1 6.40403E-1 6.19806E-1 6.15188E-1 6.54605E-1 6.49944E-1 6.65313E-1 6.45595E-1 6.28411E-1 6.51675E-1 6.42358E-1 6.68009E-1 6.76878E-1 6.7782E-1 6.83267E-1 6.58854E-1 6.31129E-1 6.5812E-1 6.66026E-1 6.77616E-1 6.74741E-1 7.08119E-1 7.23381E-1 6.89892E-1 6.60122E-1 6.65809E-1 6.7057E-1 6.81903E-1 6.75537E-1 6.91235E-1 6.31065E-1 5.81104E-1 6.30451E-1 6.09725E-1 5.46168E-1 4.82883E-1 3.94227E-1 3.79557E-1 4.02735E-1 4.28532E-1 4.25228E-1 3.60706E-1 2.62078E-1 1.95589E-1 1.30496E-1 9.64987E-2 9.28116E-2 1.53799E-1 1.51997E-1 1.06666E-1 1.13292E-1 1.20208E-1 1.087E-1 9.30905E-2 7.40317E-2 7.6056E-2 -9999 -9999 -9999 -9999 -9999 -9999 -9999 -9999 -9999 -9999
-9999 2.89151E-1 2.95537E-1 3.98532E-1 3.69304E-1 3.06456E-1 3.19112E-1 3.88532E-1 5.04936E-1 5.79711E-1 5.34531E-1 5.59523E-1 5.34704E-1 5.03354E-1 5.57513E-1 4.91432E-1 4.71382E-1 4.95501E-1 4.85849E-1 4.33676E-1 4.42503E-1 4.31936E-1 4.13776E-1 4.67468E-1 4.61548E-1 4.65797E-1 4.68493E-1 4.93457E-1 4.63563E-1 4.72651E-1 4.85506E-1 4.40658E-1 4.09266E-1 4.16296E-1 4.54932E-1 4.6349E-1 4.553E-1 4.68468E-1 4.83322E-1 4.86455E-1 4.83227E-1 4.71282E-1 4.88413E-1 5.8363E-1 6.27451E-1 6.32381E-1 6.22267E-1 6.163E-1 5.85951E-1 5.94747E-1 6.31517E-1 6.40885E-1 6.51023E-1 -9999 -9999 -9999 -9999 -9999 5.51344E-1 5.48361E-1 5.4607E-1 5.98805E-1 5.9076E-1 5.83889E-1 6.13572E-1 5.92668E-1 -9999 -9999 -9999 -9999 -9999 -9999 -9999 -9999 -9999 -9999 -9999 -9999 -9999 -9999 -9999 -9999 -9999 -9999 -9999 -9999 -9999 -9999 -9999 -9999 -9999 -9999 -9999 3.55574E-1 3.46166E-1 3.2667E-1 3.01774E-1 2.98197E-1 3.84055E-1 3.78303E-1 3.7034E-1 3.6115E-1 4.34607E-1 4.78586E-1 5.51216E-1 5.77373E-1 5.97134E-1 6.39832E-1 5.90623E-1 6.04361E-1 6.53197E-1 6.5588E-1 6.30127E-1 6.24147E-1 6.33733E-1 6.43757E-1 6.46053E-1 6.32671E-1 6.31968E-1 6.51801E-1 6.4051E-1 6.41396E-1 6.70071E-1 6.93625E-1 6.97095E-1 7.35106E-1 7.50732E-1 7.07359E-1 6.73555E-1 6.70063E-1 6.7293E-1 6.81784E-1 6.83294E-1 6.77099E-1 6.54054E-1 6.18742E-1 5.6691E-1 5.27646E-1 5.26436E-1 4.99044E-1 4.46914E-1 3.48685E-1 3.28092E-1 3.6733E-1 4.0024E-1 3.55923E-1 2.50974E-1 1.56893E-1 1.0912E-1 8.05999E-2 1.33822E-1 2.06205E-1 1.73024E-1 1.07051E-1 9.52661E-2 1.00003E-1 6.45434E-2 5.22948E-2 5.62081E-2 -9999 4.14696E-2 2.78902E-2 -9999 -9999 -9999 -9999 -9999 -9999 -9999 -9999
-9999 2.89729E-1 3.03205E-1 3.28785E-1 4.35215E-1 4.75054E-1 4.17818E-1 3.47271E-1 4.19283E-1 5.2185E-1 5.57381E-1 5.72329E-1 5.38649E-1 5.49441E-1 5.65235E-1 5.29895E-1 4.63767E-1 5.09339E-1 5.03341E-1 4.39903E-1 4.62712E-1 4.25361E-1 4.35179E-1 4.57544E-1 4.67805E-1 4.66366E-1 4.75857E-1 4.81587E-1 4.78115E-1 4.83745E-1 4.72935E-1 4.41441E-1 4.65304E-1 4.28945E-1 4.61091E-1 4.30139E-1 4.40809E-1 4.5978E-1 4.75681E-1 4.68266E-1 4.75123E-1 4.82437E-1 4.97632E-1 5.42869E-1 5.83031E-1 5.89122E-1 6.02872E-1 5.96713E-1 6.06436E-1 6.19204E-1 6.27761E-1 6.45385E-1 6.74303E-1 6.58772E-1 6.12434E-1 5.80558E-1 -9999 -9999 5.47951E-1 5.56376E-1 5.54517E-1 5.84805E-1 5.95371E-1 6.09441E-1 5.89198E-1 5.7864E-1 5.6273E-1 -9999 -9999 -9999 -9999 -9999 -9999 -9999 -9999 -9999 -9999 -9999 -9999 -9999 -9999 -9999 -9999 -9999 -9999 -9999 -9999 -9999 -9999 -9999 -9999 -9999 -9999 3.20327E-1 3.07608E-1 3.30369E-1 2.56862E-1 2.70762E-1 3.1104E-1 3.60691E-1 3.6227E-1 3.44985E-1 4.08143E-1 4.80302E-1 4.97047E-1 5.43661E-1 5.43839E-1 6.161E-1 6.26984E-1 5.8805E-1 6.2118E-1 5.99935E-1 6.28243E-1 5.78299E-1 6.27682E-1 6.29041E-1 6.19341E-1 6.22737E-1 6.4204E-1 6.4927E-1 6.61131E-1 6.62392E-1 6.78997E-1 6.93361E-1 7.18502E-1 7.27468E-1 7.25247E-1 6.94358E-1 6.85601E-1 6.78875E-1 6.65735E-1 6.74622E-1 7.13879E-1 6.80097E-1 6.43212E-1 5.37578E-1 4.53933E-1 4.31492E-1 4.75059E-1 4.89333E-1 4.75817E-1 4.19389E-1 3.45284E-1 2.93336E-1 2.95335E-1 2.82799E-1 2.16207E-1 1.54695E-1 9.2783E-2 7.30956E-2 8.35984E-2 1.5815E-1 1.47231E-1 1.02697E-1 1.24318E-1 7.96824E-2 5.1892E-2 4.19384E-2 3.977E-2 3.24108E-2 2.16007E-2 2.21591E-2 2.51486E-2 -9999 -9999 -9999 -9999 -9999 -9999 -9999
-9999 -9999 3.14235E-1 4.67177E-1 4.83716E-1 4.55187E-1 4.68636E-1 4.60841E-1 5.09237E-1 5.07784E-1 5.2756E-1 5.18692E-1 5.1421E-1 5.19882E-1 5.317E-1 4.93889E-1 5.49757E-1 5.46877E-1 5.34325E-1 4.79993E-1 4.54744E-1 4.38719E-1 4.45595E-1 4.73612E-1 4.62278E-1 4.66789E-1 4.71106E-1 4.76258E-1 4.79017E-1 4.63489E-1 4.46897E-1 4.4596E-1 4.8687E-1 4.97434E-1 4.6519E-1 4.31121E-1 4.34897E-1 4.48741E-1 4.51029E-1 4.73865E-1 4.83425E-1 4.79094E-1 4.75895E-1 5.42152E-1 5.99439E-1 6.20924E-1 5.83055E-1 5.82555E-1 6.22728E-1 6.20667E-1 6.24826E-1 6.50816E-1 6.7205E-1 6.56992E-1 5.98076E-1 5.76278E-1 6.02703E-1 6.01008E-1 5.68735E-1 5.64429E-1 5.50947E-1 5.53545E-1 5.8476E-1 6.02832E-1 5.38403E-1 5.17406E-1 5.3583E-1 -9999 -9999 -9999 -9999 -9999 4.1135E-1 -9999 -9999 -9999 -9999 -9999 -9999 -9999 -9999 -9999 -9999 -9999 -9999 -9999 -9999 -9999 -9999 -9999 -9999 -9999 -9999 3.02061E-1 2.66414E-1 2.98141E-1 3.13504E-1 2.61575E-1 2.66471E-1 3.04283E-1 3.03427E-1 2.97916E-1 3.18781E-1 4.11214E-1 4.39934E-1 5.00278E-1 5.4647E-1 5.59196E-1 5.15516E-1 5.54644E-1 5.63802E-1 5.65619E-1 5.58163E-1 5.60496E-1 6.16837E-1 6.52274E-1 6.67449E-1 6.6121E-1 6.59017E-1 6.80021E-1 6.73275E-1 6.74556E-1 6.65552E-1 6.7303E-1 6.85488E-1 6.9186E-1 6.76605E-1 6.92741E-1 6.81025E-1 6.81545E-1 6.6687E-1 6.845E-1 6.74547E-1 6.42515E-1 5.63013E-1 4.93873E-1 4.95397E-1 4.84136E-1 4.77893E-1 4.66704E-1 4.90317E-1 4.25107E-1 3.39005E-1 2.56665E-1 2.16905E-1 2.59128E-1 1.96998E-1 1.26325E-1 8.57981E-2 9.07047E-2 1.04643E-1 1.59646E-1 1.68139E-1 1.62485E-1 1.40635E-1 9.98343E-2 7.3802E-2 7.14846E-2 3.90645E-2 2.1996E-2 2.58926E-2 3.21891E-2 2.471E-2 -9999 -9999 -9999 -9999 -9999 -9999 -9999
-9999 -9999 2.79455E-1 2.9957E-1 3.50361E-1 4.84278E-1 3.77932E-1 4.0433E-1 4.32057E-1 2.98196E-1 3.0106E-1 4.52195E-1 5.27783E-1 5.26064E-1 5.32504E-1 5.12324E-1 5.69106E-1 5.54738E-1 4.93098E-1 4.46528E-1 4.31556E-1 4.02651E-1 4.33269E-1 4.65154E-1 4.67779E-1 4.8053E-1 4.74907E-1 4.66481E-1 4.36937E-1 4.32483E-1 4.3204E-1 4.54698E-1 4.59306E-1 4.66685E-1 4.9686E-1 4.44696E-1 4.37589E-1 4.57374E-1 4.61039E-1 4.33205E-1 4.55526E-1 4.4875E-1 4.54315E-1 4.83969E-1 5.53025E-1 5.69739E-1 5.77377E-1 5.92709E-1 6.18074E-1 6.10642E-1 6.24273E-1 6.33304E-1 6.54275E-1 6.24037E-1 5.94864E-1 5.48963E-1 5.86082E-1 6.00474E-1 5.87673E-1 5.4232E-1 5.70294E-1 5.2723E-1 5.5076E-1 5.35976E-1 5.07832E-1 5.08322E-1 -9999 -9999 -9999 4.6379E-1 4.43297E-1 4.23366E-1 4.0509E-1 4.04138E-1 3.9964E-1 -9999 -9999 -9999 -9999 -9999 -9999 -9999 -9999 -9999 -9999 -9999 -9999 -9999 -9999 -9999 -9999 -9999 3.10868E-1 2.84839E-1 2.76594E-1 2.87919E-1 2.86894E-1 2.78139E-1 2.54849E-1 2.87535E-1 3.09366E-1 3.06765E-1 3.56432E-1 3.81627E-1 3.80917E-1 4.12369E-1 4.38728E-1 4.43261E-1 4.33132E-1 4.16043E-1 4.8195E-1 5.50644E-1 5.64511E-1 5.69715E-1 5.66482E-1 6.37795E-1 6.80696E-1 6.76619E-1 6.77522E-1 6.80641E-1 6.83545E-1 6.65605E-1 6.21611E-1 6.02128E-1 6.18716E-1 6.34007E-1 6.39742E-1 6.63459E-1 6.87602E-1 7.09887E-1 7.05967E-1 6.69423E-1 5.71745E-1 5.73586E-1 5.8184E-1 5.73791E-1 5.29151E-1 4.76749E-1 4.16021E-1 4.00966E-1 3.74985E-1 2.98666E-1 2.25957E-1 2.04792E-1 2.03974E-1 2.55558E-1 2.00589E-1 1.01194E-1 6.58656E-2 8.54636E-2 1.29561E-1 1.62017E-1 1.52628E-1 1.7794E-1 1.98332E-1 1.67647E-1 1.27795E-1 5.1578E-2 2.60231E-2 1.93042E-2 2.43935E-2 5.09414E-2 4.82602E-2 -9999 -9999 -9999 -9999 -9999 -9999 -9999
-9999 -9999 -9999 2.88662E-1 3.1678E-1 3.20922E-1 3.32446E-1 3.44713E-1 2.88708E-1 2.0355E-1 3.45269E-1 4.25935E-1 4.53561E-1 4.07146E-1 3.79593E-1 4.88688E-1 4.83052E-1 4.28275E-1 4.35616E-1 4.35339E-1 4.31804E-1 4.52936E-1 4.29241E-1 4.57799E-1 4.81367E-1 4.71826E-1 4.77968E-1 4.64894E-1 4.35598E-1 4.44126E-1 4.2219E-1 4.51715E-1 4.31343E-1 4.41528E-1 4.65778E-1 4.24363E-1 4.78319E-1 4.83535E-1 4.68519E-1 4.89072E-1 4.54803E-1 4.31434E-1 4.39835E-1 4.57413E-1 5.17988E-1 5.73794E-1 5.81192E-1 5.7048E-1 5.89077E-1 6.13576E-1 5.902E-1 5.99849E-1 6.21281E-1 6.12826E-1 5.95177E-1 5.73861E-1 5.611E-1 5.93931E-1 5.70713E-1 5.28628E-1 5.3376E-1 5.16807E-1 5.17748E-1 5.37176E-1 4.96225E-1 5.00064E-1 -9999 -9999 -9999 4.33728E-1 4.42704E-1 4.33298E-1 4.15133E-1 3.60143E-1 3.46714E-1 3.78516E-1 -9999 -9999 -9999 -9999 -9999 3.35397E-1 -9999 -9999 -9999 -9999 -9999 -9999 2.86681E-1 2.78267E-1 2.84799E-1 3.00051E-1 3.07727E-1 2.66257E-1 2.79904E-1 2.99613E-1 2.99952E-1 2.79822E-1 2.71821E-1 2.72999E-1 2.91178E-1 3.13123E-1 3.47347E-1 3.23176E-1 3.25613E-1 3.78594E-1 4.02909E-1 3.97771E-1 4.16122E-1 4.20536E-1 4.45479E-1 5.41826E-1 5.59382E-1 5.98251E-1 5.51628E-1 6.2613E-1 6.73906E-1 6.88308E-1 7.02089E-1 6.927E-1 6.8928E-1 6.61381E-1 6.07813E-1 5.86041E-1 6.04365E-1 5.96632E-1 6.32898E-1 6.80519E-1 7.08803E-1 7.22213E-1 6.8899E-1 5.8403E-1 5.46722E-1 5.64998E-1 5.56886E-1 5.41688E-1 5.08322E-1 4.53421E-1 3.54847E-1 3.04162E-1 3.53291E-1 2.99569E-1 1.96972E-1 1.26703E-1 1.34192E-1 2.21137E-1 2.09786E-1 9.38511E-2 6.10683E-2 1.09472E-1 1.51229E-1 1.47298E-1 1.23502E-1 1.14015E-1 1.20242E-1 1.49154E-1 1.532E-1 9.78626E-2 3.51116E-2 1.83634E-2 1.46114E-2 1.77138E-2 3.45289E-2 3.07045E-2 -9999 -9999 -9999 -9999 -9999 -9999
-9999 -9999 -9999 -9999 -9999 -9999 2.87301E-1 2.79999E-1 2.55093E-1 2.13104E-1 3.3653E-1 2.79971E-1 3.30075E-1 2.26713E-1 2.61304E-1 2.58322E-1 3.49306E-1 3.08125E-1 3.25489E-1 3.63332E-1 4.33782E-1 4.92703E-1 4.46655E-1 4.50956E-1 4.76072E-1 4.85278E-1 4.94298E-1 4.608E-1 4.52481E-1 4.77503E-1 4.49702E-1 4.19443E-1 4.46466E-1 4.6971E-1 4.37009E-1 4.30401E-1 4.22879E-1 4.29871E-1 4.22087E-1 4.31822E-1 4.98444E-1 4.30979E-1 4.49366E-1 4.43256E-1 5.05945E-1 5.29141E-1 5.72102E-1 5.86478E-1 5.65021E-1 5.67671E-1 5.68471E-1 5.76213E-1 6.02126E-1 6.153E-1 5.98258E-1 5.84786E-1 5.48442E-1 5.28952E-1 5.48365E-1 5.50056E-1 5.54869E-1 5.24228E-1 5.2011E-1 5.44986E-1 5.26203E-1 4.91668E-1 4.85278E-1 4.67432E-1 4.63888E-1 4.53982E-1 4.63752E-1 4.31176E-1 3.87966E-1 3.7441E-1 3.55417E-1 3.3904E-1 -9999 -9999 -9999 3.63542E-1 3.36707E-1 3.23784E-1 3.15706E-1 3.52346E-1 3.49367E-1 3.28388E-1 2.96706E-1 2.95318E-1 2.81061E-1 2.82132E-1 2.44373E-1 2.45157E-1 2.59843E-1 2.71113E-1 2.74216E-1 2.86981E-1 3.06161E-1 3.25354E-1 3.06142E-1 3.17563E-1 2.99887E-1 3.01348E-1 2.90371E-1 3.08544E-1 3.39236E-1 3.59441E-1 3.22071E-1 3.39062E-1 3.89932E-1 4.3165E-1 4.76423E-1 5.31353E-1 5.86926E-1 5.89681E-1 5.65059E-1 6.21175E-1 6.70074E-1 7.0514E-1 7.22219E-1 7.02935E-1 6.87022E-1 6.49275E-1 6.29244E-1 6.11751E-1 6.04104E-1 6.01054E-1 6.60143E-1 7.01087E-1 6.97948E-1 6.14722E-1 5.29147E-1 4.96972E-1 5.28786E-1 4.65947E-1 4.86773E-1 5.09192E-1 5.33265E-1 4.27711E-1 3.73404E-1 3.18352E-1 3.83317E-1 3.78356E-1 2.34628E-1 1.4632E-1 1.04338E-1 1.42587E-1 1.6242E-1 6.54079E-2 5.0609E-2 8.95862E-2 1.37709E-1 1.39184E-1 1.26538E-1 8.78836E-2 1.03011E-1 1.20545E-1 -9999 -9999 -9999 -9999 -9999 1.25894E-2 1.82279E-2 3.48365E-2 -9999 -9999 -9999 -9999 -9999 -9999
-9999 -9999 -9999 -9999 -9999 -9999 -9999 2.38998E-1 2.15272E-1 2.38241E-1 3.17056E-1 3.28792E-1 3.61365E-1 3.18412E-1 3.74581E-1 2.87595E-1 2.99402E-1 2.79547E-1 2.62422E-1 3.51512E-1 4.0606E-1 4.43171E-1 4.38593E-1 4.19449E-1 4.41473E-1 4.80384E-1 4.59713E-1 4.54278E-1 4.55156E-1 4.93273E-1 4.84253E-1 4.77444E-1 4.83743E-1 4.8767E-1 4.45064E-1 4.24343E-1 4.23307E-1 4.35197E-1 4.31065E-1 4.40596E-1 4.29548E-1 4.30078E-1 4.32155E-1 4.31869E-1 4.47891E-1 4.76483E-1 5.14403E-1 5.62811E-1 5.53964E-1 5.31256E-1 5.32651E-1 5.56506E-1 5.5575E-1 5.94246E-1 5.8485E-1 5.5262E-1 5.20416E-1 5.23781E-1 4.88933E-1 5.24224E-1 5.33888E-1 5.55839E-1 5.39075E-1 5.3025E-1 5.03012E-1 5.01498E-1 5.17311E-1 5.16648E-1 5.01288E-1 4.94083E-1 4.70324E-1 4.3898E-1 3.89633E-1 3.79255E-1 3.36983E-1 3.12605E-1 3.09441E-1 -9999 -9999 3.30895E-1 3.38595E-1 3.12389E-1 3.25555E-1 3.27387E-1 3.44569E-1 4.02409E-1 3.91437E-1 3.34206E-1 3.20398E-1 3.29172E-1 3.23741E-1 3.09374E-1 2.55246E-1 2.49222E-1 2.45229E-1 2.65616E-1 2.49456E-1 2.64586E-1 2.66139E-1 2.8143E-1 2.83148E-1 2.7254E-1 2.84536E-1 3.15504E-1 3.16747E-1 3.3162E-1 3.20805E-1 3.34895E-1 3.68206E-1 4.35652E-1 4.62201E-1 4.89904E-1 5.75833E-1 5.95257E-1 5.93625E-1 6.02996E-1 6.62993E-1 6.81689E-1 7.02273E-1 7.07251E-1 6.83269E-1 6.58367E-1 6.50595E-1 6.43994E-1 6.38187E-1 6.56568E-1 6.8219E-1 6.84504E-1 5.74688E-1 4.10439E-1 3.1242E-1 3.18429E-1 4.11822E-1 4.24869E-1 4.23601E-1 4.21428E-1 3.67699E-1 3.2987E-1 3.01466E-1 3.03695E-1 3.31405E-1 2.94682E-1 1.86939E-1 1.34753E-1 8.39445E-2 8.15553E-2 8.47667E-2 5.36465E-2 3.93751E-2 5.5672E-2 9.10773E-2 1.01315E-1 8.38948E-2 8.51232E-2 1.36199E-1 9.49459E-2 -9999 -9999 -9999 -9999 -9999 -9999 2.23707E-2 2.80149E-2 -9999 -9999 -9999 -9999 -9999 -9999
-9999 -9999 -9999 -9999 -9999 -9999 -9999 -9999 -9999 -9999 3.31085E-1 3.82939E-1 3.75969E-1 3.39394E-1 3.29061E-1 2.91942E-1 2.91945E-1 3.03325E-1 3.23551E-1 3.35575E-1 3.78597E-1 4.17128E-1 4.50853E-1 4.07475E-1 4.17853E-1 4.37708E-1 4.41293E-1 4.3598E-1 4.48049E-1 4.89859E-1 5.2934E-1 5.01238E-1 4.83621E-1 4.82689E-1 4.79052E-1 4.17591E-1 4.34229E-1 4.80667E-1 4.56559E-1 4.44924E-1 4.31676E-1 4.26308E-1 4.41083E-1 4.27227E-1 4.69521E-1 4.91865E-1 4.82103E-1 5.2336E-1 5.60368E-1 5.29238E-1 5.08843E-1 5.28229E-1 5.0957E-1 5.43192E-1 5.71874E-1 5.28864E-1 5.37387E-1 5.33774E-1 5.01257E-1 4.75915E-1 5.22043E-1 5.04861E-1 4.99912E-1 4.85717E-1 4.74747E-1 4.78388E-1 4.91636E-1 5.02818E-1 5.06753E-1 4.77845E-1 4.92387E-1 4.81117E-1 4.63795E-1 4.22347E-1 3.58136E-1 3.15399E-1 3.04106E-1 2.8613E-1 3.24585E-1 -9999 3.48421E-1 3.3112E-1 3.50527E-1 3.40468E-1 3.17177E-1 3.56411E-1 4.07514E-1 4.11583E-1 4.10173E-1 3.7173E-1 3.96506E-1 4.04356E-1 3.51247E-1 2.62873E-1 2.52675E-1 2.47315E-1 2.42049E-1 2.46599E-1 2.32709E-1 2.3506E-1 2.60374E-1 2.4733E-1 2.79172E-1 2.97471E-1 3.27406E-1 3.41394E-1 3.77202E-1 4.03195E-1 4.3279E-1 4.37385E-1 4.718E-1 5.10946E-1 5.69106E-1 6.17639E-1 6.33456E-1 6.41533E-1 6.49697E-1 6.47042E-1 6.69047E-1 6.73511E-1 6.39546E-1 6.73554E-1 6.79952E-1 6.68149E-1 6.95706E-1 6.9301E-1 6.65098E-1 5.44665E-1 3.61395E-1 3.01947E-1 2.85163E-1 2.70867E-1 3.103E-1 3.89631E-1 3.42598E-1 2.51665E-1 2.12136E-1 2.02223E-1 1.96754E-1 2.03313E-1 1.75832E-1 1.84781E-1 9.59533E-2 1.06499E-1 6.86149E-2 5.59509E-2 6.00202E-2 5.18248E-2 4.19077E-2 4.01449E-2 4.84863E-2 6.21014E-2 6.21005E-2 9.557E-2 1.20481E-1 1.06599E-1 4.91328E-2 -9999 -9999 -9999 -9999 -9999 -9999 1.81502E-2 -9999 -9999 -9999 -9999 -9999 -9999
-9999 -9999 -9999 -9999 -9999 -9999 -9999 -9999 -9999 -9999 -9999 -9999 -9999 -9999 4.19474E-1 4.16816E-1 3.55434E-1 3.37913E-1 4.54017E-1 4.46826E-1 3.90615E-1 4.12446E-1 4.30999E-1 4.1096E-1 4.13268E-1 4.0688E-1 4.28297E-1 4.22028E-1 4.48186E-1 4.35541E-1 5.05098E-1 5.23554E-1 4.87062E-1 4.5322E-1 4.80185E-1 4.65892E-1 4.19152E-1 4.2402E-1 4.36786E-1 4.61624E-1 4.47422E-1 4.39729E-1 4.33107E-1 4.4149E-1 5.15416E-1 5.05758E-1 4.77394E-1 5.10958E-1 5.36495E-1 5.54061E-1 5.27234E-1 5.08542E-1 5.04747E-1 5.36929E-1 5.28E-1 5.34229E-1 5.29402E-1 5.14818E-1 4.77926E-1 4.40011E-1 4.80836E-1 4.99665E-1 4.81391E-1 4.78876E-1 4.91018E-1 4.93082E-1 4.92508E-1 4.76822E-1 4.72023E-1 4.91308E-1 4.52292E-1 4.50886E-1 4.34061E-1 4.42092E-1 4.16628E-1 3.89467E-1 3.27981E-1 2.99117E-1 2.92468E-1 2.69804E-1 2.93822E-1 3.21223E-1 3.51857E-1 3.31847E-1 3.03633E-1 3.35614E-1 3.94786E-1 4.3745E-1 4.17739E-1 4.25125E-1 4.34482E-1 4.2781E-1 4.17692E-1 3.40423E-1 2.88062E-1 2.51203E-1 2.41221E-1 2.50161E-1 2.62193E-1 2.58938E-1 2.3602E-1 2.61091E-1 2.51945E-1 2.94719E-1 3.08861E-1 2.90672E-1 3.33139E-1 3.99081E-1 4.37298E-1 4.67678E-1 4.97479E-1 5.30057E-1 5.72022E-1 5.90845E-1 5.75191E-1 6.12847E-1 6.44654E-1 5.92117E-1 6.44545E-1 6.65015E-1 6.46922E-1 6.8055E-1 6.37907E-1 6.84068E-1 7.02397E-1 6.78832E-1 6.09986E-1 4.07841E-1 2.86367E-1 2.99496E-1 2.55763E-1 2.8346E-1 3.73245E-1 3.9356E-1 3.67929E-1 2.93369E-1 2.06245E-1 1.14206E-1 9.07577E-2 9.3565E-2 9.2669E-2 8.77175E-2 7.02505E-2 7.95501E-2 6.16351E-2 5.61483E-2 5.6176E-2 5.06924E-2 5.04385E-2 4.48287E-2 3.99869E-2 3.84684E-2 5.53741E-2 7.30371E-2 8.69638E-2 1.28617E-1 6.20079E-2 -9999 -9999 -9999 -9999 -9999 7.32732E-3 -9999 -9999 -9999 -9999 -9999 -9999 -9999
-9999 -9999 -9999 -9999 -9999 -9999 -9999 -9999 -9999 -9999 -9999 -9999 -9999 -9999 -9999 -9999 3.12338E-1 3.3227E-1 3.14693E-1 3.62264E-1 4.08381E-1 3.75884E-1 4.56346E-1 4.42463E-1 4.43343E-1 4.41798E-1 4.45179E-1 4.21941E-1 4.10154E-1 4.28093E-1 4.77325E-1 4.70779E-1 4.5048E-1 4.42E-1 4.94358E-1 4.4471E-1 4.30389E-1 4.30686E-1 4.37147E-1 4.48659E-1 4.61708E-1 4.45675E-1 4.42643E-1 4.31806E-1 5.22142E-1 5.35803E-1 4.73402E-1 4.78125E-1 5.14137E-1 5.3537E-1 5.41056E-1 4.99717E-1 5.22008E-1 5.19187E-1 5.2269E-1 4.95074E-1 5.26881E-1 4.96008E-1 4.30091E-1 4.44876E-1 4.15104E-1 4.62458E-1 4.72778E-1 4.58382E-1 4.65521E-1 4.85939E-1 5.0751E-1 4.81164E-1 4.43914E-1 4.39047E-1 4.47611E-1 4.59706E-1 4.32113E-1 4.44184E-1 4.43325E-1 4.38116E-1 3.78838E-1 3.23891E-1 3.36484E-1 2.902E-1 2.61122E-1 2.5199E-1 2.82142E-1 3.25626E-1 3.34761E-1 3.00971E-1 3.47741E-1 4.10369E-1 4.05565E-1 4.23149E-1 4.48741E-1 4.42062E-1 4.21164E-1 3.73908E-1 3.31743E-1 2.81867E-1 2.37242E-1 2.44483E-1 2.37167E-1 2.0407E-1 2.0154E-1 1.66852E-1 2.10224E-1 2.88047E-1 3.26114E-1 3.02845E-1 3.57687E-1 3.92452E-1 4.13289E-1 4.7339E-1 4.59326E-1 4.75491E-1 5.04042E-1 5.67046E-1 6.08058E-1 6.11027E-1 6.40039E-1 6.57057E-1 6.22502E-1 6.93165E-1 6.49522E-1 6.59256E-1 6.33488E-1 6.49884E-1 6.88679E-1 6.57199E-1 6.01531E-1 4.34147E-1 3.29538E-1 3.07955E-1 3.70474E-1 3.0729E-1 2.5945E-1 3.10447E-1 3.02332E-1 2.53492E-1 2.58944E-1 1.81465E-1 8.02248E-2 6.55252E-2 6.6925E-2 6.8537E-2 5.12795E-2 4.80122E-2 5.38365E-2 5.80368E-2 4.9058E-2 5.03583E-2 4.57728E-2 4.32292E-2 4.36902E-2 2.91249E-2 3.62745E-2 5.95704E-2 1.29154E-1 1.17635E-1 5.4187E-2 3.75046E-2 -9999 -9999 -9999 -9999 -9999 -9999 -9999 -9999 -9999 -9999 -9999 -9999
-9999 -9999 -9999 -9999 -9999 -9999 -9999 -9999 -9999 -9999 -9999 -9999 -9999 -9999 -9999 -9999 -9999 -9999 2.61477E-1 2.70378E-1 2.81824E-1 3.1926E-1 3.78193E-1 4.03923E-1 4.19548E-1 4.36854E-1 4.42596E-1 4.34916E-1 4.36243E-1 4.1298E-1 4.2581E-1 4.49382E-1 4.43549E-1 4.6243E-1 4.25003E-1 4.19648E-1 4.17043E-1 4.24541E-1 4.42102E-1 4.41579E-1 4.1166E-1 4.44235E-1 4.28114E-1 4.20233E-1 4.19005E-1 4.60911E-1 5.2879E-1 4.97486E-1 5.06262E-1 5.35818E-1 5.21176E-1 5.14774E-1 5.25046E-1 5.40672E-1 5.02275E-1 4.63722E-1 5.21342E-1 4.48285E-1 4.78222E-1 4.73985E-1 4.17242E-1 4.29773E-1 4.52375E-1 4.56129E-1 4.78006E-1 4.93264E-1 4.86573E-1 4.9819E-1 4.39569E-1 4.54646E-1 4.73085E-1 4.60877E-1 4.46007E-1 4.52744E-1 4.20436E-1 4.35136E-1 4.0943E-1 3.57254E-1 3.02414E-1 2.85202E-1 2.48829E-1 2.27055E-1 2.34626E-1 2.82246E-1 2.95229E-1 2.97151E-1 2.83041E-1 3.40223E-1 4.26926E-1 4.35051E-1 4.44994E-1 4.37397E-1 4.15982E-1 4.05193E-1 3.63322E-1 3.00955E-1 2.63496E-1 2.45442E-1 1.9612E-1 1.45971E-1 1.51267E-1 1.20941E-1 1.30767E-1 2.47289E-1 3.20749E-1 3.45003E-1 3.58607E-1 4.11287E-1 4.30605E-1 4.24259E-1 3.54661E-1 3.61244E-1 4.84541E-1 4.75939E-1 5.72848E-1 6.02079E-1 6.21801E-1 6.53527E-1 6.29302E-1 6.55239E-1 6.52593E-1 6.19378E-1 6.11591E-1 6.30965E-1 6.40951E-1 6.02285E-1 5.25697E-1 4.11145E-1 3.88258E-1 3.3151E-1 2.53067E-1 2.77058E-1 2.94965E-1 2.59573E-1 1.8399E-1 2.17029E-1 2.55614E-1 1.56308E-1 7.59289E-2 5.63026E-2 5.65593E-2 7.14642E-2 4.5072E-2 3.45998E-2 4.17448E-2 4.73402E-2 4.79658E-2 4.76659E-2 2.68524E-2 2.42975E-2 2.47037E-2 2.83055E-2 2.77835E-2 5.27345E-2 8.2487E-2 6.27639E-2 2.61658E-2 -9999 -9999 -9999 -9999 -9999 -9999 -9999 -9999 -9999 -9999 -9999 -9999 -9999
-9999 -9999 -9999 -9999 -9999 -9999 -9999 -9999 -9999 -9999 -9999 -9999 -9999 -9999 -9999 -9999 -9999 -9999 -9999 -9999 1.64651E-1 2.43667E-1 3.0803E-1 3.30726E-1 3.77359E-1 4.12728E-1 4.36442E-1 4.40131E-1 4.47461E-1 4.33106E-1 4.35613E-1 4.32177E-1 4.29407E-1 4.51931E-1 4.42724E-1 4.1231E-1 4.2011E-1 4.33159E-1 4.06558E-1 4.02268E-1 4.03952E-1 4.15636E-1 4.05265E-1 4.31438E-1 4.12093E-1 4.18069E-1 4.48327E-1 4.66776E-1 4.66873E-1 4.97107E-1 4.93505E-1 5.18764E-1 5.26735E-1 5.21621E-1 5.32856E-1 5.11413E-1 4.74385E-1 4.47903E-1 4.5823E-1 4.62621E-1 4.22879E-1 4.26481E-1 4.32482E-1 4.73473E-1 4.75951E-1 4.73218E-1 4.82126E-1 4.73639E-1 4.66827E-1 4.92793E-1 5.06118E-1 4.90204E-1 4.7177E-1 4.75333E-1 4.18098E-1 4.15891E-1 4.21714E-1 3.6324E-1 3.00698E-1 2.40537E-1 2.26273E-1 2.38936E-1 2.42509E-1 2.63632E-1 2.97806E-1 2.78339E-1 2.65631E-1 3.04439E-1 3.87468E-1 4.18545E-1 4.2767E-1 4.1774E-1 4.28086E-1 3.96449E-1 4.15322E-1 3.86612E-1 3.31531E-1 3.00934E-1 2.53954E-1 1.66265E-1 1.5375E-1 1.41055E-1 1.82609E-1 2.31033E-1 3.00065E-1 3.18014E-1 3.18731E-1 3.45882E-1 3.23312E-1 3.0003E-1 2.68644E-1 2.98529E-1 3.80198E-1 4.22256E-1 4.67241E-1 4.86721E-1 5.33479E-1 5.71064E-1 5.67729E-1 5.9863E-1 5.82001E-1 5.45201E-1 5.81046E-1 6.25031E-1 5.92166E-1 5.30111E-1 4.21728E-1 3.01293E-1 2.53328E-1 2.38207E-1 2.99948E-1 2.56806E-1 2.58417E-1 3.08837E-1 1.89145E-1 1.77261E-1 1.67046E-1 9.58667E-2 5.23499E-2 5.94706E-2 6.06834E-2 6.54789E-2 5.26672E-2 3.6756E-2 4.44528E-2 4.63601E-2 3.50245E-2 2.59943E-2 1.98162E-2 2.12492E-2 2.11428E-2 2.58045E-2 3.22031E-2 5.54307E-2 2.99214E-2 3.32671E-2 1.85354E-2 -9999 -9999 -9999 -9999 -9999 -9999 -9999 -9999 -9999 -9999 -9999 -9999 -9999
-9999 -9999 -9999 -9999 -9999 -9999 -9999 -9999 -9999 -9999 -9999 -9999 -9999 -9999 -9999 -9999 -9999 -9999 -9999 -9999 -9999 1.68679E-1 2.53579E-1 3.11549E-1 3.44126E-1 3.41984E-1 3.76542E-1 4.16804E-1 4.36911E-1 4.2906E-1 4.34156E-1 4.43027E-1 4.29326E-1 4.43804E-1 4.11562E-1 4.05677E-1 4.03365E-1 3.97578E-1 3.68724E-1 3.93259E-1 4.07694E-1 4.04879E-1 4.10737E-1 3.90781E-1 3.98299E-1 4.18576E-1 4.24981E-1 4.59912E-1 4.56073E-1 4.70968E-1 4.75724E-1 4.96968E-1 4.87038E-1 5.07947E-1 5.38902E-1 5.21901E-1 5.12375E-1 4.97787E-1 4.87726E-1 4.50032E-1 4.23416E-1 4.38346E-1 4.43713E-1 4.62778E-1 4.63713E-1 4.83932E-1 4.96689E-1 4.98478E-1 5.10209E-1 5.5004E-1 5.21858E-1 5.1484E-1 5.26054E-1 4.88953E-1 4.43385E-1 4.34201E-1 4.02764E-1 3.92136E-1 3.35532E-1 2.94108E-1 2.26077E-1 2.0418E-1 2.24764E-1 2.30766E-1 2.35713E-1 2.31854E-1 2.58708E-1 2.80961E-1 3.1287E-1 3.6818E-1 4.32605E-1 4.21163E-1 4.32173E-1 4.38962E-1 4.17991E-1 4.1625E-1 3.83463E-1 3.81424E-1 3.45006E-1 2.86733E-1 2.52742E-1 2.27182E-1 2.01287E-1 2.00666E-1 2.94703E-1 2.87666E-1 2.90652E-1 2.95036E-1 3.09525E-1 2.78104E-1 2.69305E-1 2.3669E-1 2.85868E-1 3.15089E-1 4.09008E-1 4.44254E-1 4.83407E-1 5.13936E-1 4.92019E-1 5.00149E-1 5.35511E-1 5.32904E-1 5.62693E-1 5.74504E-1 5.28276E-1 5.15511E-1 4.31296E-1 2.72707E-1 2.14699E-1 2.19747E-1 1.68358E-1 1.89947E-1 1.93454E-1 2.73089E-1 3.02121E-1 2.50059E-1 1.60887E-1 1.26123E-1 6.88892E-2 8.71223E-2 1.49948E-1 1.16734E-1 5.80151E-2 3.63194E-2 4.50286E-2 5.12301E-2 3.88916E-2 2.75915E-2 1.74942E-2 1.6301E-2 1.31779E-2 1.25124E-2 1.73877E-2 4.0593E-2 3.17353E-2 3.71696E-2 2.11788E-2 1.30266E-2 -9999 -9999 -9999 -9999 -9999 -9999 -9999 -9999 -9999 -9999 -9999 -9999
-9999 -9999 -9999 -9999 -9999 -9999 -9999 -9999 -9999 -9999 -9999 -9999 -9999 -9999 -9999 -9999 -9999 -9999 -9999 -9999 -9999 1.83597E-1 2.3027E-1 2.91693E-1 2.83799E-1 3.18039E-1 3.44086E-1 3.49988E-1 3.68908E-1 3.92544E-1 4.24238E-1 4.44746E-1 4.51847E-1 4.47481E-1 4.20109E-1 3.92059E-1 3.81151E-1 3.38245E-1 3.83562E-1 3.57651E-1 3.35824E-1 3.65458E-1 3.74537E-1 4.02992E-1 3.9533E-1 3.77847E-1 3.81743E-1 4.43838E-1 4.59961E-1 4.5131E-1 4.28972E-1 4.70406E-1 4.62065E-1 4.70671E-1 5.23369E-1 5.37161E-1 5.24282E-1 5.17983E-1 4.98512E-1 4.90045E-1 4.75374E-1 4.76942E-1 4.51961E-1 4.53772E-1 4.74281E-1 4.78404E-1 4.95108E-1 4.89448E-1 4.84589E-1 4.97086E-1 5.0144E-1 5.18738E-1 5.31735E-1 5.15489E-1 4.56964E-1 4.25654E-1 4.00818E-1 3.97069E-1 3.69907E-1 3.45857E-1 2.6343E-1 2.19672E-1 1.71137E-1 1.70086E-1 1.83923E-1 2.0281E-1 2.27653E-1 2.28325E-1 2.67067E-1 3.0557E-1 4.15778E-1 4.35795E-1 4.09759E-1 4.1738E-1 4.32169E-1 4.35882E-1 4.19887E-1 4.02105E-1 3.69193E-1 3.11692E-1 2.51599E-1 2.48091E-1 2.03929E-1 2.32295E-1 2.45122E-1 2.35571E-1 2.41105E-1 2.36767E-1 2.35721E-1 2.13606E-1 2.82875E-1 2.81286E-1 2.64712E-1 2.76542E-1 3.3234E-1 3.30729E-1 3.34391E-1 3.82674E-1 4.93308E-1 4.77834E-1 4.58835E-1 4.76031E-1 4.77356E-1 5.25544E-1 4.76562E-1 4.3856E-1 4.27056E-1 2.66105E-1 1.92605E-1 1.50939E-1 1.53482E-1 1.36986E-1 1.74072E-1 2.10585E-1 2.15353E-1 2.15126E-1 1.16002E-1 8.1846E-2 6.69145E-2 1.12597E-1 1.1402E-1 1.04583E-1 5.29299E-2 4.24067E-2 5.93908E-2 7.35593E-2 5.46912E-2 3.56851E-2 2.36349E-2 1.93626E-2 1.81999E-2 1.75563E-2 1.45662E-2 2.29388E-2 3.01507E-2 2.53838E-2 1.38305E-2 1.01492E-2 9.53314E-3 9.60547E-3 -9999 -9999 -9999 -9999 1.31743E-2 -9999 -9999 -9999 -9999 -9999
-9999 -9999 -9999 -9999 -9999 -9999 -9999 -9999 -9999 -9999 -9999 -9999 -9999 -9999 -9999 -9999 -9999 -9999 -9999 -9999 -9999 1.46161E-1 1.96635E-1 2.22282E-1 2.1549E-1 2.45058E-1 2.97774E-1 3.6563E-1 3.70757E-1 3.63913E-1 3.47717E-1 4.11318E-1 4.35839E-1 4.47514E-1 4.26464E-1 3.83961E-1 3.6854E-1 3.6769E-1 3.85164E-1 3.4006E-1 3.68195E-1 4.07585E-1 4.16231E-1 4.53338E-1 3.94994E-1 3.50732E-1 4.28645E-1 3.83354E-1 4.42045E-1 4.5904E-1 4.07961E-1 4.39048E-1 4.22739E-1 4.4287E-1 4.56065E-1 4.91164E-1 5.22884E-1 5.02164E-1 5.08373E-1 5.02016E-1 4.88774E-1 4.62771E-1 4.62339E-1 4.37771E-1 4.42569E-1 4.79671E-1 4.57474E-1 4.89807E-1 4.82456E-1 4.79419E-1 4.8575E-1 4.95604E-1 4.85013E-1 4.93353E-1 4.58726E-1 4.22803E-1 3.76501E-1 3.73705E-1 3.88741E-1 3.69592E-1 3.02552E-1 2.42503E-1 2.02648E-1 1.62711E-1 1.72004E-1 1.9648E-1 1.85784E-1 1.99764E-1 2.41398E-1 2.65271E-1 3.56854E-1 4.06867E-1 4.33651E-1 4.26908E-1 4.14615E-1 4.20396E-1 3.99299E-1 3.40714E-1 2.81028E-1 2.47069E-1 1.70287E-1 1.98534E-1 3.15954E-1 2.27297E-1 2.1863E-1 1.94471E-1 2.00787E-1 2.30278E-1 2.40283E-1 2.35545E-1 2.07809E-1 2.2085E-1 2.13955E-1 2.30574E-1 2.30568E-1 2.17122E-1 2.59139E-1 3.4838E-1 4.43839E-1 3.9542E-1 3.70436E-1 4.03559E-1 3.95056E-1 4.26767E-1 4.31946E-1 3.96056E-1 3.41281E-1 2.45469E-1 1.91649E-1 1.54314E-1 1.36469E-1 1.03243E-1 1.21816E-1 1.65418E-1 2.17672E-1 1.6681E-1 9.80857E-2 7.99505E-2 1.0474E-1 1.77415E-1 1.72083E-1 1.11883E-1 7.44125E-2 7.43429E-2 8.42292E-2 1.04295E-1 1.01053E-1 8.75698E-2 8.25164E-2 7.10863E-2 7.07535E-2 6.89578E-2 2.84726E-2 2.09771E-2 3.33025E-2 2.33101E-2 1.37914E-2 1.37819E-2 1.31335E-2 1.3721E-2 9.96555E-3 1.10625E-2 -9999 2.1783E-2 2.16078E-2 1.40157E-2 -9999 -9999 -9999 -9999
-9999 -9999 -9999 -9999 -9999 -9999 -9999 -9999 -9999 -9999 -9999 -9999 -9999 -9999 -9999 -9999 -9999 -9999 -9999 -9999 -9999 -9999 1.25001E-1 1.43E-1 2.10789E-1 2.22485E-1 2.52391E-1 3.17946E-1 3.43506E-1 4.17273E-1 3.93023E-1 3.58249E-1 3.73454E-1 4.11241E-1 4.32594E-1 4.28696E-1 4.09714E-1 4.14729E-1 3.88347E-1 3.66052E-1 4.01734E-1 4.09959E-1 4.46118E-1 5.06435E-1 4.74518E-1 4.30849E-1 4.26334E-1 3.70496E-1 4.12733E-1 4.29695E-1 3.95294E-1 3.72364E-1 4.09051E-1 3.96347E-1 3.97758E-1 4.35033E-1 4.65202E-1 5.03023E-1 5.01694E-1 5.09318E-1 4.80443E-1 4.8462E-1 4.58155E-1 4.57798E-1 4.57694E-1 4.51942E-1 4.51756E-1 4.69065E-1 4.66456E-1 4.49828E-1 4.6423E-1 5.00879E-1 5.03103E-1 4.93765E-1 4.8158E-1 4.27472E-1 4.09932E-1 3.93268E-1 3.3687E-1 3.22589E-1 2.66378E-1 2.00971E-1 1.84307E-1 1.94412E-1 1.9008E-1 2.34126E-1 2.00407E-1 1.79018E-1 1.81723E-1 1.92404E-1 2.40485E-1 3.12975E-1 3.62743E-1 4.16882E-1 3.89384E-1 3.67285E-1 3.62627E-1 3.26101E-1 2.92844E-1 2.17768E-1 2.09738E-1 1.90011E-1 1.71754E-1 2.41626E-1 1.90591E-1 1.70314E-1 2.09922E-1 2.64434E-1 1.51639E-1 1.12451E-1 2.03148E-1 2.62569E-1 2.2081E-1 2.38572E-1 2.54958E-1 2.70573E-1 3.03295E-1 3.43929E-1 3.45144E-1 3.20001E-1 3.42808E-1 3.15888E-1 2.86184E-1 3.65054E-1 3.78153E-1 2.76413E-1 2.11752E-1 2.67483E-1 2.12918E-1 1.5097E-1 1.22075E-1 1.15925E-1 8.38211E-2 1.08314E-1 1.61842E-1 1.32708E-1 1.11856E-1 1.09108E-1 1.37706E-1 2.08426E-1 2.14607E-1 1.15614E-1 7.41615E-2 1.11451E-1 1.47121E-1 1.00624E-1 9.01864E-2 6.47147E-2 8.1858E-2 9.50387E-2 8.30647E-2 5.62075E-2 2.92259E-2 2.69336E-2 3.80477E-2 1.90311E-2 1.1607E-2 1.46676E-2 1.9019E-2 1.49599E-2 1.77092E-2 1.8018E-2 8.02764E-3 2.19881E-2 -9999 -9999 -9999 -9999 -9999 -9999
-9999 -9999 -9999 -9999 -9999 -9999 -9999 -9999 -9999 -9999 -9999 -9999 -9999 -9999 -9999 -9999 -9999 -9999 -9999 -9999 -9999 -9999 -9999 1.09059E-1 1.63559E-1 2.07927E-1 2.06004E-1 2.85195E-1 2.95478E-1 3.11281E-1 3.46242E-1 3.38423E-1 4.0414E-1 3.84739E-1 4.14621E-1 4.15041E-1 3.90264E-1 4.1408E-1 4.71701E-1 4.54704E-1 4.84325E-1 4.60739E-1 4.91415E-1 4.90226E-1 4.49726E-1 4.17156E-1 4.16474E-1 4.14798E-1 3.57209E-1 4.14297E-1 3.75761E-1 3.61741E-1 4.03534E-1 4.42631E-1 3.96477E-1 3.8791E-1 4.3271E-1 5.02178E-1 5.09748E-1 4.91385E-1 4.70961E-1 4.59797E-1 4.56715E-1 4.36738E-1 4.41779E-1 4.27447E-1 4.42927E-1 4.47323E-1 4.52313E-1 4.51704E-1 4.49032E-1 4.83656E-1 4.86015E-1 4.98777E-1 4.91812E-1 4.75259E-1 4.48704E-1 3.85915E-1 3.77277E-1 3.37027E-1 3.24731E-1 2.55314E-1 2.14056E-1 1.85375E-1 1.54201E-1 1.81308E-1 1.91459E-1 1.8472E-1 1.93817E-1 2.20906E-1 2.71122E-1 2.50038E-1 3.02387E-1 3.52364E-1 3.70594E-1 3.07288E-1 2.76241E-1 2.89661E-1 2.2091E-1 1.92471E-1 1.84039E-1 1.65702E-1 1.50242E-1 1.56316E-1 2.39658E-1 2.51252E-1 1.44979E-1 1.72358E-1 1.88342E-1 1.20444E-1 7.32536E-2 9.5246E-2 2.2522E-1 2.40164E-1 2.16996E-1 1.954E-1 2.37987E-1 2.77998E-1 2.95494E-1 2.91801E-1 2.83553E-1 3.15012E-1 2.38676E-1 2.05723E-1 3.11156E-1 2.80379E-1 2.30104E-1 1.84219E-1 1.92427E-1 2.27199E-1 2.40352E-1 2.27533E-1 1.50382E-1 1.21989E-1 1.47811E-1 1.32592E-1 7.24008E-2 5.85143E-2 7.72289E-2 1.58323E-1 1.83057E-1 1.06123E-1 9.48411E-2 1.08424E-1 1.0179E-1 1.1723E-1 7.02564E-2 5.38274E-2 3.38976E-2 3.14395E-2 3.6387E-2 3.53957E-2 3.74076E-2 2.70634E-2 1.48153E-2 1.1802E-2 -9999 9.32891E-3 1.02314E-2 8.17516E-3 7.17897E-3 1.22266E-2 1.72966E-2 -9999 -9999 -9999 -9999 -9999 -9999 -9999
-9999 -9999 -9999 -9999 -9999 -9999 -9999 -9999 -9999 -9999 -9999 -9999 -9999 -9999 -9999 -9999 -9999 -9999 -9999 -9999 -9999 -9999 -9999 -9999 1.17578E-1 1.18223E-1 1.12666E-1 1.5818E-1 2.32147E-1 2.65213E-1 2.69166E-1 2.80282E-1 3.20819E-1 3.49973E-1 3.83399E-1 3.76449E-1 4.10595E-1 4.01591E-1 4.10288E-1 4.65274E-1 5.04844E-1 4.71722E-1 5.28349E-1 5.19457E-1 5.07161E-1 4.46707E-1 4.25939E-1 3.95972E-1 3.91019E-1 3.57474E-1 3.56829E-1 3.78584E-1 4.25078E-1 4.73458E-1 3.89772E-1 4.05084E-1 4.18021E-1 4.45898E-1 4.37819E-1 4.62037E-1 4.67103E-1 4.69974E-1 4.20007E-1 4.05218E-1 4.2514E-1 4.08346E-1 3.91361E-1 4.09687E-1 4.15344E-1 4.30303E-1 4.52078E-1 4.70032E-1 4.70272E-1 4.65279E-1 4.76937E-1 4.56865E-1 4.10295E-1 3.4718E-1 3.74553E-1 3.524E-1 3.32875E-1 2.94875E-1 2.60381E-1 2.18491E-1 1.87401E-1 1.63342E-1 1.64857E-1 1.8774E-1 2.1561E-1 2.26138E-1 2.56069E-1 2.97256E-1 2.87317E-1 3.07744E-1 2.99108E-1 2.85264E-1 2.5823E-1 2.64346E-1 2.11241E-1 2.42103E-1 2.14658E-1 1.87049E-1 1.52766E-1 1.47196E-1 1.09724E-1 1.26642E-1 1.16222E-1 8.98112E-2 1.78041E-1 2.03367E-1 1.54988E-1 1.64049E-1 2.50233E-1 1.58954E-1 1.51375E-1 1.2107E-1 1.16206E-1 2.11177E-1 1.90979E-1 1.90278E-1 1.88096E-1 2.00727E-1 2.55998E-1 2.23579E-1 1.93972E-1 2.97361E-1 2.70673E-1 1.79564E-1 1.45288E-1 1.83414E-1 2.46561E-1 1.99465E-1 1.34733E-1 7.94722E-2 1.46807E-1 1.78586E-1 1.46004E-1 7.30705E-2 9.02907E-2 1.57514E-1 1.59027E-1 1.15112E-1 7.1225E-2 6.70394E-2 1.14072E-1 1.41211E-1 1.10344E-1 8.34362E-2 6.06112E-2 3.82419E-2 2.09052E-2 1.81977E-2 1.90077E-2 2.65555E-2 1.13042E-2 -9999 -9999 -9999 -9999 -9999 -9999 -9999 -9999 -9999 -9999 -9999 -9999 -9999 -9999 -9999
-9999 -9999 -9999 -9999 -9999 -9999 -9999 -9999 -9999 -9999 -9999 -9999 -9999 -9999 -9999 -9999 -9999 -9999 -9999 -9999 -9999 -9999 -9999 -9999 -9999 1.74778E-1 9.77403E-2 1.53148E-1 2.15336E-1 2.46408E-1 2.13871E-1 2.59021E-1 3.11355E-1 3.6509E-1 2.34929E-1 2.19732E-1 2.30245E-1 3.19298E-1 4.12841E-1 4.58508E-1 4.57963E-1 4.28483E-1 4.52047E-1 4.77242E-1 4.88541E-1 5.06212E-1 4.85399E-1 4.33009E-1 4.14257E-1 4.14362E-1 4.28433E-1 4.07132E-1 4.53677E-1 4.29716E-1 3.93342E-1 3.92352E-1 3.86621E-1 4.06901E-1 4.26128E-1 4.07495E-1 4.52678E-1 4.55193E-1 4.50949E-1 4.23829E-1 3.79379E-1 3.81942E-1 3.46409E-1 3.32225E-1 3.51096E-1 3.52035E-1 3.65035E-1 3.98324E-1 4.14226E-1 4.26667E-1 4.37251E-1 4.18193E-1 3.5204E-1 3.11795E-1 3.52769E-1 3.73696E-1 3.35481E-1 3.15569E-1 3.13973E-1 2.53137E-1 2.16931E-1 1.75257E-1 1.42938E-1 1.89048E-1 2.38697E-1 2.44915E-1 2.65889E-1 3.06947E-1 2.83195E-1 3.03658E-1 2.91394E-1 2.67102E-1 2.47693E-1 2.2814E-1 1.94192E-1 2.34757E-1 2.19162E-1 2.09526E-1 1.65096E-1 1.32104E-1 6.57725E-2 7.62822E-2 1.23214E-1 1.06999E-1 8.97513E-2 1.17114E-1 1.27819E-1 1.92657E-1 2.68417E-1 1.63078E-1 1.72239E-1 1.43964E-1 1.09209E-1 9.26156E-2 1.58195E-1 2.07239E-1 2.05587E-1 2.49134E-1 2.85152E-1 2.31323E-1 1.5858E-1 2.15568E-1 2.82813E-1 1.73E-1 9.79469E-2 1.68981E-1 1.49807E-1 1.2655E-1 8.69099E-2 7.70269E-2 1.18686E-1 1.98866E-1 1.84117E-1 1.07782E-1 1.15305E-1 1.04433E-1 9.60458E-2 7.8454E-2 7.43257E-2 5.41667E-2 6.88533E-2 1.00257E-1 9.80645E-2 6.32453E-2 3.32928E-2 2.23745E-2 1.69398E-2 2.03521E-2 2.45517E-2 1.38222E-2 9.71463E-3 -9999 -9999 -9999 -9999 -9999 -9999 -9999 -9999 -9999 -9999 -9999 -9999 -9999 -9999 -9999
-9999 -9999 -9999 -9999 -9999 -9999 -9999 -9999 -9999 -9999 -9999 -9999 -9999 -9999 -9999 -9999 -9999 -9999 -9999 -9999 -9999 -9999 -9999 -9999 -9999 1.29765E-1 1.32157E-1 1.46587E-1 2.50101E-1 2.66979E-1 2.4875E-1 2.65218E-1 2.7799E-1 3.26465E-1 2.80289E-1 2.04973E-1 2.10772E-1 1.96984E-1 2.6265E-1 3.86753E-1 4.14435E-1 4.37844E-1 4.37728E-1 4.69829E-1 4.91369E-1 5.26632E-1 5.3912E-1 5.03982E-1 4.52266E-1 4.2677E-1 4.46757E-1 4.12525E-1 4.2242E-1 4.18615E-1 3.63095E-1 3.68566E-1 3.80574E-1 3.88084E-1 3.97182E-1 4.2143E-1 4.26144E-1 4.32146E-1 3.99163E-1 3.82388E-1 3.64349E-1 3.43713E-1 3.21834E-1 3.27324E-1 3.17418E-1 3.14076E-1 3.32063E-1 3.37131E-1 3.43832E-1 3.32324E-1 3.42554E-1 3.59826E-1 3.19363E-1 3.19645E-1 3.28878E-1 3.22222E-1 3.51429E-1 3.44596E-1 3.18791E-1 2.98567E-1 2.5689E-1 2.25198E-1 1.83813E-1 2.10838E-1 2.47933E-1 2.89924E-1 3.12006E-1 3.18926E-1 2.95725E-1 2.85417E-1 3.00021E-1 2.68404E-1 2.19881E-1 2.16794E-1 2.12922E-1 2.24558E-1 2.20682E-1 1.73801E-1 1.41627E-1 1.18262E-1 9.45896E-2 9.70807E-2 1.39148E-1 1.65579E-1 1.42878E-1 1.05825E-1 7.54087E-2 1.61334E-1 3.06187E-1 1.52853E-1 1.70159E-1 1.75552E-1 1.48067E-1 1.74531E-1 1.81148E-1 3.01653E-1 3.31068E-1 3.07494E-1 2.79984E-1 2.55631E-1 1.9609E-1 1.40448E-1 2.6886E-1 2.35859E-1 1.52351E-1 1.93419E-1 1.33106E-1 8.16417E-2 7.08038E-2 9.7411E-2 1.11927E-1 7.87041E-2 7.78115E-2 4.53557E-2 3.88114E-2 3.313E-2 3.40693E-2 5.9314E-2 9.1874E-2 9.01629E-2 7.49743E-2 6.83188E-2 8.16128E-2 5.96125E-2 4.30323E-2 1.77376E-2 1.36844E-2 1.61106E-2 3.26325E-2 1.675E-2 -9999 -9999 -9999 -9999 -9999 -9999 -9999 -9999 -9999 -9999 -9999 -9999 -9999 -9999 -9999 -9999
-9999 -9999 -9999 -9999 -9999 -9999 -9999 -9999 -9999 -9999 -9999 -9999 -9999 -9999 -9999 -9999 -9999 -9999 -9999 -9999 -9999 -9999 -9999 -9999 -9999 -9999 2.24777E-1 2.41085E-1 3.02431E-1 3.29305E-1 2.44601E-1 2.03496E-1 2.29884E-1 2.69936E-1 2.64805E-1 2.23398E-1 1.76107E-1 2.10268E-1 2.28261E-1 2.40648E-1 3.23564E-1 3.9516E-1 4.22247E-1 4.17838E-1 4.41563E-1 4.88029E-1 5.10061E-1 5.02201E-1 4.94023E-1 4.35092E-1 4.30466E-1 4.03375E-1 3.63687E-1 3.69096E-1 4.15943E-1 4.20927E-1 4.04619E-1 3.7668E-1 3.55836E-1 3.53188E-1 3.96746E-1 4.0188E-1 3.84828E-1 3.34819E-1 3.19148E-1 3.26954E-1 3.20012E-1 3.30536E-1 3.10887E-1 3.00231E-1 3.03665E-1 2.8714E-1 3.10923E-1 3.40479E-1 3.10561E-1 2.87202E-1 2.74209E-1 2.59467E-1 2.74152E-1 3.3754E-1 3.10815E-1 3.29422E-1 2.82266E-1 2.98003E-1 2.78815E-1 2.40652E-1 2.32517E-1 2.44525E-1 2.29618E-1 2.40582E-1 2.47028E-1 2.58198E-1 2.63247E-1 2.67122E-1 2.86642E-1 2.61415E-1 2.39337E-1 2.26913E-1 2.50915E-1 2.38671E-1 2.42078E-1 2.42656E-1 1.92768E-1 1.43545E-1 1.75275E-1 1.742E-1 1.75325E-1 1.9503E-1 2.04408E-1 1.45608E-1 8.00389E-2 8.43782E-2 2.82475E-1 2.02842E-1 1.30941E-1 1.94462E-1 2.01583E-1 1.80633E-1 1.93148E-1 1.94186E-1 1.97069E-1 1.9801E-1 2.0771E-1 1.51177E-1 1.85963E-1 1.34349E-1 1.66242E-1 2.32121E-1 1.49883E-1 1.83718E-1 1.39524E-1 8.49905E-2 4.04609E-2 8.36087E-2 6.28533E-2 8.06676E-2 8.8401E-2 6.13902E-2 4.54859E-2 2.30841E-2 3.10651E-2 3.87463E-2 3.95307E-2 5.30717E-2 8.37391E-2 7.54972E-2 6.21944E-2 5.3645E-2 3.59538E-2 1.25996E-2 9.52073E-3 1.56078E-2 3.6112E-2 1.75682E-2 -9999 -9999 -9999 -9999 -9999 -9999 -9999 -9999 -9999 -9999 -9999 -9999 -9999 -9999 -9999 -9999
-9999 -9999 -9999 -9999 -9999 -9999 -9999 -9999 -9999 -9999 -9999 -9999 -9999 -9999 -9999 -9999 -9999 -9999 -9999 -9999 -9999 -9999 -9999 -9999 -9999 -9999 3.04518E-1 2.86845E-1 3.32349E-1 2.98172E-1 2.33493E-1 2.20324E-1 2.34475E-1 2.68816E-1 2.77414E-1 2.62438E-1 2.65333E-1 2.36411E-1 2.27632E-1 2.09053E-1 2.11586E-1 3.23002E-1 3.84963E-1 4.25085E-1 4.02996E-1 4.06552E-1 4.23485E-1 4.69554E-1 4.81244E-1 4.97575E-1 4.39175E-1 4.06676E-1 3.70453E-1 3.11291E-1 3.96161E-1 4.29774E-1 4.01621E-1 3.43204E-1 3.27885E-1 3.40278E-1 3.73949E-1 3.59613E-1 3.52145E-1 3.2619E-1 2.93011E-1 2.90184E-1 3.01754E-1 3.33009E-1 3.03752E-1 3.08897E-1 2.76799E-1 2.96516E-1 3.34169E-1 3.24248E-1 3.54355E-1 2.8849E-1 2.29261E-1 2.28201E-1 2.45482E-1 2.62605E-1 2.90265E-1 3.30428E-1 3.12385E-1 3.01652E-1 2.86206E-1 2.64099E-1 2.47009E-1 2.62709E-1 2.12334E-1 1.98926E-1 2.04787E-1 2.1379E-1 2.26521E-1 2.25059E-1 2.30192E-1 2.45543E-1 2.3798E-1 2.48424E-1 2.39579E-1 2.53347E-1 2.46331E-1 2.59801E-1 2.36814E-1 2.03984E-1 1.98432E-1 2.00433E-1 1.61705E-1 1.89948E-1 1.99579E-1 1.5355E-1 1.18503E-1 8.10969E-2 1.8347E-1 1.95742E-1 2.63005E-1 3.29397E-1 3.24209E-1 1.81777E-1 1.86618E-1 8.91135E-2 9.61225E-2 8.72773E-2 1.02677E-1 1.15499E-1 1.36853E-1 1.32978E-1 1.31942E-1 1.80469E-1 1.48077E-1 1.47364E-1 1.32773E-1 1.05389E-1 6.56432E-2 4.51861E-2 8.37554E-2 5.9982E-2 5.83389E-2 9.05177E-2 7.15227E-2 3.44906E-2 2.25581E-2 2.46422E-2 2.2539E-2 2.20474E-2 3.45882E-2 1.02171E-1 1.15208E-1 5.04119E-2 5.42061E-2 3.04017E-2 1.34392E-2 1.50407E-2 3.94474E-2 1.78459E-2 7.2523E-3 -9999 -9999 -9999 -9999 -9999 -9999 -9999 -9999 -9999 -9999 -9999 -9999 -9999 -9999 -9999
-9999 -9999 -9999 -9999 -9999 -9999 -9999 -9999 -9999 -9999 -9999 -9999 -9999 -9999 -9999 -9999 -9999 -9999 -9999 -9999 -9999 -9999 -9999 -9999 -9999 3.35744E-1 3.19572E-1 3.04032E-1 3.35406E-1 2.6886E-1 2.57946E-1 3.03297E-1 3.5363E-1 3.42976E-1 3.46009E-1 2.96501E-1 2.96622E-1 2.5599E-1 2.20541E-1 1.89723E-1 1.97554E-1 2.58715E-1 3.63728E-1 3.83374E-1 3.85447E-1 3.71783E-1 3.59825E-1 3.68987E-1 4.48496E-1 5.13277E-1 5.01293E-1 4.13279E-1 3.85873E-1 3.67089E-1 3.13303E-1 2.82084E-1 3.48955E-1 3.30855E-1 2.63047E-1 3.56235E-1 3.81873E-1 3.28398E-1 3.32495E-1 3.17468E-1 2.96638E-1 2.74304E-1 3.02661E-1 2.94431E-1 3.36619E-1 2.94802E-1 3.01376E-1 2.69308E-1 2.93223E-1 3.206E-1 3.49355E-1 2.82306E-1 2.48758E-1 2.38066E-1 2.41061E-1 2.60233E-1 2.61093E-1 3.05771E-1 2.95931E-1 2.64658E-1 2.21135E-1 2.23905E-1 2.84806E-1 2.52355E-1 2.53567E-1 2.3741E-1 2.26034E-1 2.15152E-1 2.0701E-1 1.82731E-1 1.91552E-1 2.02852E-1 1.94981E-1 2.42526E-1 2.21816E-1 2.13633E-1 2.22091E-1 2.31244E-1 2.01378E-1 1.86027E-1 1.87884E-1 1.74839E-1 1.14443E-1 1.09937E-1 1.30874E-1 1.04034E-1 7.91035E-2 1.44902E-1 2.15374E-1 1.57852E-1 2.10338E-1 2.16068E-1 2.15447E-1 2.42684E-1 2.27033E-1 1.38048E-1 6.32254E-2 7.97061E-2 9.37989E-2 1.11558E-1 1.34722E-1 8.89314E-2 1.02813E-1 1.68282E-1 1.27038E-1 1.4201E-1 1.60575E-1 1.62897E-1 1.75455E-1 9.45385E-2 6.81185E-2 5.5033E-2 4.59694E-2 3.59557E-2 1.99561E-2 2.77938E-2 2.99708E-2 3.48245E-2 2.4517E-2 2.10915E-2 3.87603E-2 7.85736E-2 7.66896E-2 6.29972E-2 6.93962E-2 7.81235E-2 3.90573E-2 2.44107E-2 6.90626E-2 2.70565E-2 8.40062E-3 1.18588E-2 1.23086E-2 1.11914E-2 9.51707E-3 -9999 -9999 -9999 -9999 -9999 -9999 -9999 -9999 -9999 -9999 -9999
-9999 -9999 -9999 -9999 -9999 -9999 -9999 -9999 -9999 -9999 -9999 -9999 -9999 -9999 -9999 -9999 -9999 -9999 -9999 -9999 -9999 -9999 -9999 -9999 -9999 -9999 3.30684E-1 2.93172E-1 3.14395E-1 2.51976E-1 2.50246E-1 2.80468E-1 2.72446E-1 3.05611E-1 3.96849E-1 3.73988E-1 3.33461E-1 2.83819E-1 2.14127E-1 1.95194E-1 1.90656E-1 1.49484E-1 2.0586E-1 3.37499E-1 3.66323E-1 3.35512E-1 3.46585E-1 3.66719E-1 3.57354E-1 4.26663E-1 4.24382E-1 4.58192E-1 4.00363E-1 4.00403E-1 3.69934E-1 2.7724E-1 3.17341E-1 2.61723E-1 3.35921E-1 3.99438E-1 4.1874E-1 3.76368E-1 3.2715E-1 3.38102E-1 3.42048E-1 2.90737E-1 2.96071E-1 2.71118E-1 3.19416E-1 3.29099E-1 2.61233E-1 2.74379E-1 2.64422E-1 2.80772E-1 3.13601E-1 2.89718E-1 2.63711E-1 2.24003E-1 2.34561E-1 2.33077E-1 2.17089E-1 2.64004E-1 2.62022E-1 2.16347E-1 2.64678E-1 2.42219E-1 2.77738E-1 2.71988E-1 2.799E-1 2.73967E-1 2.18637E-1 2.11187E-1 1.76964E-1 1.78072E-1 1.66184E-1 1.53218E-1 1.67919E-1 1.99488E-1 1.53064E-1 1.46228E-1 1.51294E-1 1.87137E-1 1.91663E-1 1.77762E-1 2.61967E-1 2.23248E-1 1.72213E-1 1.47707E-1 1.41291E-1 1.21688E-1 2.13244E-1 2.04062E-1 1.05353E-1 1.10446E-1 1.18036E-1 1.31739E-1 1.02003E-1 5.74597E-2 1.32007E-1 1.73011E-1 1.23465E-1 1.15808E-1 1.24632E-1 1.38068E-1 1.38358E-1 1.094E-1 9.72986E-2 1.39195E-1 1.7938E-1 1.70669E-1 1.56758E-1 1.91386E-1 2.60823E-1 1.46997E-1 7.65287E-2 6.12957E-2 5.59194E-2 3.7431E-2 3.10599E-2 2.68922E-2 2.37475E-2 3.03823E-2 2.63603E-2 2.11804E-2 1.3127E-2 1.95584E-2 2.07883E-2 1.32116E-2 1.58705E-2 5.88414E-2 1.22883E-1 1.06564E-1 7.69171E-2 6.50813E-2 1.95058E-2 2.07562E-2 2.22612E-2 1.57283E-2 1.39257E-2 1.2712E-2 -9999 -9999 -9999 -9999 -9999 -9999 -9999 -9999 -9999 -9999
-9999 -9999 -9999 -9999 -9999 -9999 -9999 -9999 -9999 -9999 -9999 -9999 -9999 -9999 -9999 -9999 -9999 -9999 -9999 -9999 -9999 -9999 -9999 -9999 -9999 -9999 3.46486E-1 3.14259E-1 2.89106E-1 2.62178E-1 2.41749E-1 2.27438E-1 2.46174E-1 3.56958E-1 3.9226E-1 4.3157E-1 4.43535E-1 3.13261E-1 1.95778E-1 1.90016E-1 2.25004E-1 2.40477E-1 1.51952E-1 3.02945E-1 3.72367E-1 3.55808E-1 3.86956E-1 3.61355E-1 3.38452E-1 3.33249E-1 3.24211E-1 3.34593E-1 3.63847E-1 3.14972E-1 3.10724E-1 2.68328E-1 3.0712E-1 3.03049E-1 3.33709E-1 4.00012E-1 4.40085E-1 4.06058E-1 3.72086E-1 3.59342E-1 3.459E-1 2.93365E-1 3.01078E-1 3.22241E-1 2.53443E-1 3.22571E-1 3.22993E-1 3.08685E-1 2.40537E-1 2.19934E-1 2.82467E-1 2.92149E-1 2.68202E-1 2.31092E-1 2.07323E-1 2.4138E-1 2.43589E-1 2.62425E-1 2.85694E-1 2.83276E-1 2.84898E-1 2.76235E-1 2.88143E-1 2.94678E-1 2.93945E-1 2.73382E-1 2.09236E-1 1.92219E-1 2.18523E-1 2.06605E-1 1.54498E-1 1.64771E-1 1.30819E-1 1.49868E-1 1.25439E-1 1.3986E-1 2.10334E-1 1.81314E-1 1.75524E-1 2.1878E-1 1.64834E-1 1.39351E-1 7.71155E-2 7.58198E-2 1.78622E-1 2.00762E-1 1.41883E-1 1.04829E-1 1.2411E-1 1.58933E-1 1.24809E-1 8.73449E-2 9.47228E-2 5.50877E-2 9.34394E-2 7.16032E-2 7.87935E-2 9.14005E-2 6.09384E-2 7.91709E-2 7.26581E-2 8.16712E-2 1.02316E-1 9.52204E-2 2.1783E-1 1.51776E-1 1.60278E-1 1.47492E-1 1.5757E-1 1.01873E-1 7.26153E-2 5.80683E-2 4.53437E-2 3.55436E-2 3.68574E-2 3.05555E-2 2.8438E-2 2.31702E-2 1.73455E-2 1.28072E-2 1.35064E-2 1.3466E-2 9.63738E-3 1.20191E-2 1.68486E-2 5.15427E-2 6.72409E-2 5.26781E-2 3.25784E-2 5.45896E-2 4.67889E-2 4.81352E-2 4.63156E-2 2.16428E-2 1.58968E-2 1.56634E-2 1.32034E-2 1.17977E-2 3.09325E-3 -9999 -9999 -9999 -9999 -9999 -9999 -9999
-9999 -9999 -9999 -9999 -9999 -9999 -9999 -9999 -9999 -9999 -9999 -9999 -9999 -9999 -9999 -9999 -9999 -9999 -9999 -9999 -9999 -9999 -9999 -9999 -9999 -9999 -9999 3.47273E-1 2.4306E-1 2.43587E-1 2.89521E-1 3.67307E-1 4.07283E-1 4.44534E-1 4.01615E-1 4.06625E-1 4.65916E-1 3.53815E-1 2.49118E-1 1.9852E-1 2.13644E-1 2.22742E-1 2.53023E-1 2.88703E-1 2.97647E-1 3.20463E-1 3.59797E-1 3.5732E-1 3.06279E-1 2.92371E-1 2.79517E-1 3.36863E-1 3.55669E-1 3.77259E-1 4.5107E-1 4.4075E-1 3.6984E-1 3.24472E-1 3.14294E-1 4.34943E-1 4.32688E-1 4.10069E-1 4.11252E-1 3.49846E-1 3.52213E-1 3.56882E-1 2.85473E-1 3.20905E-1 3.02338E-1 3.3865E-1 3.53512E-1 3.11543E-1 2.27752E-1 2.17409E-1 2.85334E-1 3.22197E-1 3.1607E-1 2.67571E-1 2.17664E-1 2.4716E-1 2.89679E-1 3.27329E-1 3.28508E-1 3.41904E-1 3.7647E-1 3.58809E-1 3.18903E-1 3.20815E-1 2.92197E-1 2.56808E-1 2.1316E-1 2.09182E-1 1.42154E-1 1.05694E-1 1.44037E-1 1.35012E-1 1.03333E-1 1.45295E-1 1.22353E-1 1.16649E-1 1.43638E-1 1.16181E-1 1.45838E-1 1.23385E-1 8.35811E-2 1.08011E-1 9.56334E-2 7.70651E-2 4.90375E-2 5.57474E-2 9.91921E-2 2.03472E-1 1.85386E-1 1.37338E-1 1.13224E-1 9.29248E-2 1.31153E-1 7.86115E-2 9.09853E-2 7.31972E-2 1.0222E-1 9.82732E-2 6.64925E-2 6.74314E-2 8.81993E-2 7.14879E-2 1.00786E-1 9.83365E-2 1.56618E-1 1.82508E-1 1.17143E-1 1.08776E-1 8.62738E-2 6.08799E-2 6.98622E-2 6.75144E-2 6.36942E-2 3.76979E-2 3.77048E-2 3.60959E-2 4.80348E-2 2.96976E-2 2.64363E-2 1.95064E-2 1.64073E-2 1.25854E-2 1.03829E-2 1.04366E-2 1.36173E-2 1.55373E-2 9.72925E-3 1.04837E-2 1.2647E-2 2.8427E-2 2.88323E-2 4.51365E-2 5.5284E-2 2.00879E-2 1.29214E-2 8.78158E-3 5.01445E-3 3.05206E-3 1.78609E-3 2.99943E-3 -9999 -9999 -9999 -9999 -9999 -9999
-9999 -9999 -9999 -9999 -9999 -9999 -9999 -9999 -9999 -9999 -9999 -9999 -9999 -9999 -9999 -9999 -9999 -9999 -9999 -9999 -9999 -9999 -9999 -9999 -9999 -9999 -9999 -9999 3.06069E-1 2.78919E-1 2.66866E-1 3.10077E-1 3.44991E-1 3.83937E-1 3.61209E-1 3.72189E-1 3.75431E-1 3.07192E-1 2.7507E-1 3.26218E-1 2.88527E-1 2.96392E-1 3.07543E-1 3.11097E-1 3.05981E-1 2.80675E-1 3.30952E-1 4.19977E-1 4.31056E-1 3.52629E-1 3.18266E-1 2.6445E-1 3.21082E-1 3.98151E-1 3.9362E-1 3.83605E-1 3.92293E-1 4.18015E-1 3.35611E-1 4.32274E-1 3.97525E-1 4.28205E-1 3.93939E-1 3.63944E-1 3.77302E-1 4.33792E-1 3.45995E-1 3.22932E-1 3.30326E-1 3.62488E-1 3.62455E-1 3.76581E-1 2.26531E-1 1.85379E-1 2.53867E-1 3.05166E-1 3.56302E-1 3.3345E-1 2.83207E-1 2.80831E-1 2.62278E-1 3.6717E-1 4.00299E-1 4.0221E-1 3.86785E-1 3.95819E-1 3.51036E-1 3.61398E-1 2.87743E-1 2.32064E-1 2.30152E-1 2.36235E-1 1.65686E-1 8.50861E-2 1.01387E-1 1.25569E-1 1.18011E-1 1.14699E-1 1.22341E-1 1.16769E-1 1.07827E-1 1.09899E-1 1.2138E-1 9.70047E-2 9.85586E-2 1.4336E-1 1.56467E-1 8.84577E-2 6.33479E-2 5.75442E-2 3.68227E-2 8.00049E-2 2.23656E-1 2.14163E-1 1.32913E-1 8.03799E-2 1.1256E-1 9.09095E-2 1.12833E-1 1.30972E-1 1.35678E-1 1.29812E-1 1.20176E-1 9.03415E-2 1.32931E-1 1.39429E-1 8.55092E-2 9.9107E-2 1.11928E-1 1.8139E-1 1.47238E-1 1.49123E-1 6.39822E-2 5.53629E-2 5.13372E-2 4.07233E-2 6.09473E-2 4.95516E-2 5.60679E-2 4.24894E-2 3.01604E-2 2.31528E-2 2.09007E-2 2.21677E-2 1.86369E-2 1.54205E-2 1.19443E-2 1.07283E-2 8.71497E-3 8.79726E-3 8.10932E-3 8.66887E-3 1.42811E-2 6.58716E-3 7.05739E-3 1.4143E-2 2.78855E-2 2.21873E-2 1.68588E-2 1.26833E-2 8.86565E-3 5.88888E-3 5.70616E-3 4.69638E-3 -9999 -9999 -9999 -9999 -9999 -9999
-9999 -9999 -9999 -9999 -9999 -9999 -9999 -9999 -9999 -9999 -9999 -9999 -9999 -9999 -9999 -9999 -9999 -9999 -9999 -9999 -9999 -9999 -9999 -9999 -9999 -9999 -9999 -9999 -9999 2.33406E-1 2.37396E-1 2.53069E-1 2.40133E-1 3.1454E-1 3.34775E-1 3.21091E-1 3.5255E-1 2.98078E-1 3.08922E-1 3.74934E-1 2.87766E-1 2.54493E-1 3.68622E-1 3.86657E-1 3.88553E-1 4.3417E-1 4.93186E-1 4.88784E-1 4.7265E-1 4.35395E-1 3.30225E-1 2.63946E-1 2.36971E-1 2.93332E-1 3.83354E-1 3.46456E-1 3.62418E-1 3.68954E-1 3.64373E-1 3.98082E-1 3.65216E-1 4.17042E-1 3.67932E-1 3.38734E-1 3.79321E-1 4.32409E-1 4.31792E-1 3.90804E-1 3.70908E-1 3.53727E-1 3.62929E-1 4.15996E-1 3.21329E-1 2.21717E-1 2.14625E-1 2.22263E-1 3.25527E-1 3.36893E-1 2.88714E-1 2.98253E-1 2.61983E-1 2.99951E-1 3.85502E-1 4.06679E-1 4.1127E-1 3.96746E-1 3.59115E-1 4.2433E-1 3.64856E-1 2.85848E-1 2.46091E-1 2.3746E-1 1.61684E-1 1.20041E-1 1.27787E-1 1.5137E-1 1.53393E-1 1.17687E-1 1.3893E-1 1.53401E-1 1.28768E-1 9.77337E-2 1.17497E-1 8.93651E-2 9.89853E-2 1.64623E-1 1.73569E-1 1.03952E-1 7.28199E-2 5.90326E-2 4.46489E-2 4.3258E-2 2.08134E-1 1.8648E-1 1.02964E-1 9.36105E-2 1.72586E-1 1.53034E-1 1.68243E-1 2.23874E-1 2.29871E-1 1.71537E-1 1.77459E-1 1.31323E-1 1.59115E-1 1.67393E-1 1.08146E-1 1.00091E-1 1.31347E-1 1.52309E-1 1.75537E-1 1.41368E-1 8.1263E-2 6.42458E-2 4.36543E-2 4.2688E-2 2.82828E-2 2.59318E-2 3.71754E-2 5.00088E-2 2.66552E-2 1.55147E-2 1.89801E-2 1.48817E-2 1.29449E-2 1.52084E-2 1.22946E-2 1.08445E-2 8.82761E-3 8.16471E-3 6.47527E-3 5.33917E-3 4.71486E-3 4.49436E-3 9.06379E-3 2.09233E-2 2.55962E-2 2.95944E-2 1.55395E-2 6.73671E-3 -9999 3.34671E-3 -9999 -9999 -9999 -9999 -9999 -9999 -9999 -9999
-9999 -9999 -9999 -9999 -9999 -9999 -9999 -9999 -9999 -9999 -9999 -9999 -9999 -9999 -9999 -9999 -9999 -9999 -9999 -9999 -9999 -9999 -9999 -9999 -9999 -9999 -9999 -9999 -9999 2.18561E-1 2.38123E-1 1.99772E-1 2.51197E-1 3.1584E-1 2.92216E-1 2.9308E-1 3.44235E-1 3.27217E-1 2.94991E-1 2.89241E-1 2.66696E-1 2.60201E-1 3.71745E-1 3.94402E-1 4.20406E-1 4.82521E-1 4.48165E-1 4.19642E-1 4.63229E-1 5.01106E-1 4.33449E-1 3.0514E-1 2.5185E-1 2.3573E-1 2.18326E-1 2.93452E-1 3.10985E-1 3.44563E-1 3.80896E-1 3.80436E-1 3.60498E-1 3.58158E-1 3.60518E-1 3.75454E-1 3.57435E-1 3.92221E-1 4.37823E-1 4.74497E-1 4.13174E-1 3.91911E-1 4.03458E-1 3.66201E-1 3.85523E-1 3.20095E-1 2.54108E-1 2.26442E-1 2.24727E-1 2.49754E-1 2.83152E-1 2.81E-1 2.57497E-1 2.5927E-1 2.98615E-1 4.06581E-1 4.45386E-1 4.28262E-1 3.92179E-1 4.12344E-1 3.87986E-1 3.26852E-1 2.62171E-1 2.00024E-1 1.54066E-1 2.16137E-1 2.24386E-1 2.12617E-1 1.73472E-1 1.3249E-1 1.52976E-1 1.39344E-1 1.40699E-1 1.31755E-1 1.26312E-1 1.09286E-1 8.14576E-2 1.41863E-1 1.45855E-1 1.29226E-1 6.76645E-2 6.96902E-2 7.52873E-2 1.28207E-1 2.17625E-1 2.49937E-1 1.43613E-1 8.87457E-2 1.4702E-1 1.82564E-1 1.53387E-1 1.78641E-1 2.23805E-1 2.37867E-1 2.13359E-1 1.50334E-1 9.76561E-2 1.001E-1 1.17722E-1 1.16536E-1 1.18353E-1 8.29394E-2 9.90891E-2 1.57109E-1 1.02567E-1 6.43246E-2 6.60607E-2 4.53776E-2 3.69539E-2 1.89372E-2 2.14111E-2 2.45435E-2 3.14687E-2 2.56454E-2 2.4075E-2 1.08472E-2 1.00348E-2 1.43405E-2 1.17754E-2 8.41566E-3 5.50819E-3 8.02522E-3 5.95546E-3 4.16346E-3 4.21881E-3 5.66335E-3 1.41028E-2 2.36439E-2 3.34206E-2 1.53844E-2 -9999 -9999 -9999 -9999 -9999 -9999 -9999 -9999 -9999 -9999 -9999 -9999
-9999 -9999 -9999 -9999 -9999 -9999 -9999 -9999 -9999 -9999 -9999 -9999 -9999 -9999 -9999 -9999 -9999 -9999 -9999 -9999 -9999 -9999 -9999 -9999 -9999 -9999 -9999 -9999 -9999 -9999 2.18111E-1 2.52101E-1 2.94305E-1 3.52278E-1 2.92838E-1 2.83557E-1 3.58503E-1 3.30044E-1 2.81504E-1 2.74476E-1 2.31222E-1 2.98052E-1 3.2477E-1 4.13237E-1 4.21864E-1 4.35382E-1 4.30869E-1 3.89228E-1 4.4076E-1 4.47099E-1 4.49428E-1 4.39534E-1 4.53572E-1 3.62161E-1 2.94592E-1 2.73399E-1 2.82521E-1 3.49756E-1 3.68568E-1 3.40068E-1 3.25137E-1 3.34348E-1 3.50726E-1 3.80516E-1 3.68934E-1 3.63734E-1 3.63208E-1 3.79935E-1 4.47609E-1 4.51948E-1 4.46704E-1 3.67964E-1 3.19836E-1 3.29238E-1 2.88899E-1 3.27033E-1 2.95257E-1 2.29713E-1 2.43059E-1 3.27837E-1 2.81371E-1 2.59553E-1 2.93655E-1 3.55064E-1 4.07976E-1 4.17226E-1 4.02306E-1 4.18641E-1 4.02627E-1 3.69779E-1 2.95711E-1 2.4075E-1 2.01735E-1 2.35627E-1 2.58657E-1 2.36645E-1 1.71439E-1 1.36774E-1 1.29463E-1 1.28446E-1 1.64753E-1 1.56525E-1 1.53616E-1 1.35546E-1 1.4883E-1 1.50274E-1 1.45867E-1 9.05031E-2 7.85949E-2 7.35673E-2 1.10219E-1 9.31861E-2 1.12279E-1 2.37735E-1 1.93941E-1 1.11103E-1 1.03679E-1 1.78532E-1 1.3566E-1 1.16243E-1 1.5976E-1 1.93691E-1 1.97405E-1 1.75096E-1 1.32152E-1 9.7748E-2 9.94084E-2 1.0676E-1 8.83102E-2 6.81592E-2 1.01232E-1 1.27601E-1 1.05722E-1 5.86569E-2 8.14084E-2 4.74164E-2 2.76062E-2 2.83315E-2 1.61887E-2 1.59093E-2 1.90288E-2 2.75107E-2 2.96135E-2 1.80877E-2 1.9191E-2 3.89573E-2 2.34656E-2 1.75363E-2 1.30881E-2 1.07111E-2 6.09088E-3 5.12961E-3 5.36358E-3 1.56389E-2 2.644E-2 2.56451E-2 1.45529E-2 9.56636E-3 -9999 -9999 -9999 -9999 -9999 -9999 -9999 -9999 -9999 -9999 -9999 -9999
-9999 -9999 -9999 -9999 -9999 -9999 -9999 -9999 -9999 -9999 -9999 -9999 -9999 -9999 -9999 -9999 -9999 -9999 -9999 -9999 -9999 -9999 -9999 -9999 -9999 -9999 -9999 -9999 -9999 -9999 -9999 1.81524E-1 2.67303E-1 2.61894E-1 2.46725E-1 2.02147E-1 2.55956E-1 3.32756E-1 2.60981E-1 2.1549E-1 1.76082E-1 2.30858E-1 3.12325E-1 3.65948E-1 4.20429E-1 4.1185E-1 3.94912E-1 3.59854E-1 4.0554E-1 3.95881E-1 4.42374E-1 4.63856E-1 4.53481E-1 4.40597E-1 4.02114E-1 3.93101E-1 3.28874E-1 3.42319E-1 3.60433E-1 3.05817E-1 2.41737E-1 2.84718E-1 4.04171E-1 3.30436E-1 3.39844E-1 3.22891E-1 3.28628E-1 3.49366E-1 3.92809E-1 3.85051E-1 3.49822E-1 3.19541E-1 2.76751E-1 2.61546E-1 3.2673E-1 3.49349E-1 3.44163E-1 2.45486E-1 2.72518E-1 3.6179E-1 2.99314E-1 2.6418E-1 2.83653E-1 3.11834E-1 3.36298E-1 3.59503E-1 3.90475E-1 3.72881E-1 3.81212E-1 3.82358E-1 3.15926E-1 2.43877E-1 2.41873E-1 2.61742E-1 2.48668E-1 2.26324E-1 1.72198E-1 1.68081E-1 1.26008E-1 1.6886E-1 1.87611E-1 2.21946E-1 2.03909E-1 1.67531E-1 1.45313E-1 1.72865E-1 1.37279E-1 6.76043E-2 6.08853E-2 1.07734E-1 7.07669E-2 5.09747E-2 7.00305E-2 2.32181E-1 1.98116E-1 1.35319E-1 7.3507E-2 1.19324E-1 1.39031E-1 1.0434E-1 8.51601E-2 1.22103E-1 1.39492E-1 1.49263E-1 1.43153E-1 1.12342E-1 1.02129E-1 8.83034E-2 6.69732E-2 6.92804E-2 7.39147E-2 7.42357E-2 1.08166E-1 8.32517E-2 9.01327E-2 6.24087E-2 3.75777E-2 3.59362E-2 2.49344E-2 1.06462E-2 1.14888E-2 3.26711E-2 8.16979E-2 7.84426E-2 6.60286E-2 6.30512E-2 6.91166E-2 7.04264E-2 4.89794E-2 2.77576E-2 8.12982E-3 1.19406E-2 1.80286E-2 2.32508E-2 3.53334E-2 1.06021E-2 1.09971E-2 -9999 -9999 -9999 -9999 -9999 -9999 -9999 -9999 -9999 -9999 -9999 -9999 -9999
-9999 -9999 -9999 -9999 -9999 -9999 -9999 -9999 -9999 -9999 -9999 -9999 -9999 -9999 -9999 -9999 -9999 -9999 -9999 -9999 -9999 -9999 -9999 -9999 -9999 -9999 -9999 -9999 -9999 -9999 -9999 -9999 -9999 2.65337E-1 2.19318E-1 1.79873E-1 1.85723E-1 2.65644E-1 2.49463E-1 1.55824E-1 1.36898E-1 2.25757E-1 3.27727E-1 3.06609E-1 3.52628E-1 3.60734E-1 3.39969E-1 3.36162E-1 3.40122E-1 3.15823E-1 3.21372E-1 3.92772E-1 4.13419E-1 4.2445E-1 4.3264E-1 4.01367E-1 3.76336E-1 3.77823E-1 3.68556E-1 3.74147E-1 2.95489E-1 2.1065E-1 2.63306E-1 3.15073E-1 3.23626E-1 2.72818E-1 2.37654E-1 3.28779E-1 3.38471E-1 3.28952E-1 3.246E-1 2.54401E-1 1.90465E-1 2.09704E-1 2.60464E-1 2.98395E-1 3.06256E-1 2.92714E-1 2.58473E-1 2.91657E-1 2.93424E-1 2.75826E-1 2.99367E-1 3.19205E-1 2.51099E-1 2.37195E-1 3.07336E-1 3.80189E-1 3.92598E-1 4.04033E-1 3.57383E-1 2.99307E-1 2.89014E-1 2.78368E-1 2.26876E-1 2.11148E-1 1.62727E-1 1.67753E-1 1.23334E-1 1.59249E-1 1.72609E-1 2.33594E-1 2.16506E-1 1.78071E-1 1.82654E-1 1.78267E-1 1.13622E-1 7.56927E-2 6.40185E-2 6.32917E-2 4.80811E-2 4.92565E-2 1.43641E-1 2.57746E-1 2.21733E-1 1.73391E-1 9.11542E-2 8.81346E-2 1.25185E-1 1.00575E-1 6.30218E-2 5.56552E-2 1.01496E-1 1.32002E-1 1.19529E-1 9.66977E-2 7.89082E-2 7.4186E-2 5.85813E-2 6.8815E-2 3.89907E-2 4.46275E-2 4.23876E-2 5.84743E-2 6.92543E-2 9.55245E-2 5.25605E-2 4.31077E-2 1.77378E-2 1.31763E-2 3.06812E-2 9.50594E-2 1.13048E-1 4.43693E-2 1.97877E-2 1.78522E-2 1.59401E-2 1.98014E-2 4.17878E-2 4.46616E-2 2.84283E-2 2.44485E-2 2.49416E-2 2.50692E-2 1.16945E-2 7.68467E-3 -9999 -9999 -9999 -9999 -9999 -9999 -9999 -9999 -9999 -9999 -9999 -9999 -9999 -9999
-9999 -9999 -9999 -9999 -9999 -9999 -9999 -9999 -9999 -9999 -9999 -9999 -9999 -9999 -9999 -9999 -9999 -9999 -9999 -9999 -9999 -9999 -9999 -9999 -9999 -9999 -9999 -9999 -9999 -9999 -9999 -9999 -9999 -9999 2.69086E-1 2.11687E-1 1.72629E-1 2.03205E-1 1.6144E-1 1.39104E-1 1.91329E-1 2.10775E-1 2.15606E-1 2.82324E-1 3.28796E-1 3.2128E-1 3.02119E-1 3.45186E-1 2.61132E-1 1.68643E-1 2.08136E-1 3.38006E-1 4.0021E-1 4.56949E-1 4.77043E-1 4.56534E-1 4.11464E-1 3.83278E-1 4.25954E-1 4.21135E-1 4.13513E-1 2.99845E-1 2.46463E-1 2.46026E-1 2.01088E-1 1.26015E-1 1.39416E-1 3.22878E-1 2.72336E-1 2.95157E-1 3.16352E-1 2.88747E-1 2.4794E-1 2.00665E-1 2.02028E-1 2.1267E-1 2.52706E-1 2.68117E-1 2.36613E-1 2.93807E-1 2.69949E-1 2.70342E-1 3.16528E-1 3.1481E-1 2.5731E-1 1.99637E-1 2.22816E-1 3.39981E-1 4.05104E-1 3.79162E-1 3.70446E-1 3.37931E-1 3.3075E-1 2.73611E-1 2.19754E-1 2.0178E-1 1.89561E-1 2.04914E-1 2.06325E-1 1.79067E-1 1.86419E-1 2.27789E-1 2.11063E-1 1.74905E-1 2.07254E-1 2.14259E-1 1.32129E-1 8.10286E-2 8.15971E-2 6.52673E-2 7.0118E-2 4.94873E-2 1.35794E-1 2.339E-1 2.25812E-1 1.64246E-1 7.9105E-2 6.59263E-2 1.0799E-1 1.09744E-1 7.23169E-2 4.53011E-2 4.42762E-2 1.01375E-1 8.65151E-2 8.01871E-2 7.4062E-2 7.166E-2 5.85983E-2 4.19174E-2 3.86608E-2 4.91991E-2 2.70357E-2 2.55564E-2 1.93804E-2 4.72378E-2 5.02948E-2 3.42382E-2 1.86487E-2 1.61035E-2 3.25689E-2 4.02052E-2 3.30361E-2 2.037E-2 9.53279E-3 6.95271E-3 4.10571E-3 4.85349E-3 1.87797E-2 4.40263E-2 2.67228E-2 3.04635E-2 1.22443E-2 9.03783E-3 8.39692E-3 -9999 -9999 -9999 -9999 -9999 -9999 -9999 -9999 -9999 -9999 -9999 -9999 -9999 -9999 -9999
-9999 -9999 -9999 -9999 -9999 -9999 -9999 -9999 -9999 -9999 -9999 -9999 -9999 -9999 -9999 -9999 -9999 -9999 -9999 -9999 -9999 -9999 -9999 -9999 -9999 -9999 -9999 -9999 -9999 -9999 -9999 -9999 -9999 -9999 -9999 2.51516E-1 2.39567E-1 2.20217E-1 2.00264E-1 1.52288E-1 2.11368E-1 2.38076E-1 2.48934E-1 2.38805E-1 2.15033E-1 2.06096E-1 1.82997E-1 2.02982E-1 1.51084E-1 1.23105E-1 1.61259E-1 2.33229E-1 3.29845E-1 4.23229E-1 4.6029E-1 5.05711E-1 4.93268E-1 4.40409E-1 4.29817E-1 4.92897E-1 4.96322E-1 4.49032E-1 3.29859E-1 2.30033E-1 1.68271E-1 9.6916E-2 1.25994E-1 1.53546E-1 2.59961E-1 2.29665E-1 2.24986E-1 2.52523E-1 2.6385E-1 2.20456E-1 2.06364E-1 1.58113E-1 1.84171E-1 2.38828E-1 2.89859E-1 3.23628E-1 3.27905E-1 2.59868E-1 2.76505E-1 2.9549E-1 2.63425E-1 1.87764E-1 1.90702E-1 2.75417E-1 3.59612E-1 3.94338E-1 3.53189E-1 3.02471E-1 2.85928E-1 2.53089E-1 2.17099E-1 1.96396E-1 2.10389E-1 2.34624E-1 2.71434E-1 2.56629E-1 2.60597E-1 2.3228E-1 2.3222E-1 2.50638E-1 2.61205E-1 2.56621E-1 2.18686E-1 8.85425E-2 7.67034E-2 7.52481E-2 8.25748E-2 5.36969E-2 1.0548E-1 2.16975E-1 1.94524E-1 8.84673E-2 2.92516E-2 4.96388E-2 8.10588E-2 8.74651E-2 1.06933E-1 7.82815E-2 4.858E-2 5.43872E-2 9.00809E-2 8.23169E-2 7.73925E-2 7.92875E-2 5.73527E-2 4.37713E-2 4.23814E-2 4.31338E-2 3.89043E-2 2.61352E-2 1.52444E-2 2.42686E-2 6.2097E-2 4.10891E-2 3.45215E-2 2.93571E-2 3.93346E-2 2.04791E-2 1.24479E-2 1.31198E-2 1.04083E-2 8.98038E-3 2.99974E-3 6.66833E-3 1.81891E-2 1.90147E-2 2.56207E-2 1.88287E-2 6.85851E-3 6.08658E-3 4.9989E-3 -9999 -9999 -9999 -9999 -9999 -9999 -9999 -9999 -9999 -9999 -9999 -9999 -9999 -9999 -9999
-9999 -9999 -9999 -9999 -9999 -9999 -9999 -9999 -9999 -9999 -9999 -9999 -9999 -9999 -9999 -9999 -9999 -9999 -9999 -9999 -9999 -9999 -9999 -9999 -9999 -9999 -9999 -9999 -9999 -9999 -9999 -9999 -9999 -9999 -9999 -9999 2.73952E-1 2.25161E-1 2.1509E-1 1.78876E-1 1.35571E-1 1.62532E-1 1.92015E-1 2.11756E-1 1.93256E-1 1.55655E-1 1.21761E-1 1.78495E-1 2.37276E-1 2.33243E-1 2.66159E-1 2.65391E-1 2.82848E-1 3.69228E-1 5.15299E-1 4.82559E-1 5.1191E-1 4.90384E-1 4.92899E-1 4.8774E-1 4.63272E-1 4.41265E-1 4.06485E-1 3.05493E-1 2.43785E-1 1.75638E-1 1.42855E-1 1.21692E-1 1.37415E-1 1.6001E-1 1.99273E-1 2.28657E-1 2.75686E-1 3.00315E-1 3.04065E-1 2.57347E-1 2.19982E-1 2.26213E-1 2.63543E-1 3.53734E-1 3.99958E-1 3.24989E-1 3.58696E-1 3.66179E-1 2.92647E-1 2.4615E-1 2.0785E-1 2.55853E-1 3.06498E-1 3.09722E-1 2.89424E-1 2.60288E-1 2.51243E-1 2.13726E-1 2.04751E-1 2.08377E-1 2.07666E-1 2.66636E-1 2.81003E-1 3.01166E-1 2.93558E-1 2.56983E-1 2.62555E-1 2.8482E-1 2.8331E-1 2.93247E-1 2.4114E-1 1.22505E-1 3.70764E-2 3.15296E-2 5.56482E-2 8.7066E-2 1.13002E-1 1.36027E-1 9.34445E-2 7.59928E-2 2.90474E-2 5.47169E-2 8.0495E-2 5.66492E-2 7.04707E-2 6.4655E-2 5.01217E-2 3.99023E-2 7.95652E-2 5.03856E-2 5.11875E-2 6.05984E-2 5.69635E-2 4.8678E-2 5.01267E-2 5.37563E-2 5.30413E-2 3.66723E-2 3.26136E-2 3.03593E-2 3.5288E-2 3.13735E-2 2.33032E-2 2.74053E-2 2.59449E-2 1.93009E-2 1.05599E-2 5.75234E-3 5.1667E-3 3.58979E-3 4.02547E-3 1.95296E-2 1.38892E-2 1.62228E-2 8.11614E-3 5.24767E-3 3.34945E-3 -9999 -9999 -9999 -9999 -9999 -9999 -9999 -9999 -9999 -9999 -9999 -9999 -9999 -9999 -9999 -9999 -9999
-9999 -9999 -9999 -9999 -9999 -9999 -9999 -9999 -9999 -9999 -9999 -9999 -9999 -9999 -9999 -9999 -9999 -9999 -9999 -9999 -9999 -9999 -9999 -9999 -9999 -9999 -9999 -9999 -9999 -9999 -9999 -9999 -9999 -9999 -9999 -9999 -9999 1.32577E-1 1.6036E-1 1.43269E-1 8.55621E-2 6.61794E-2 8.85487E-2 1.15432E-1 1.25066E-1 1.50695E-1 1.60593E-1 2.78497E-1 4.26484E-1 4.53751E-1 3.53475E-1 3.01753E-1 2.8627E-1 3.02808E-1 4.19434E-1 4.05145E-1 4.66503E-1 5.09916E-1 4.8098E-1 4.75467E-1 4.68566E-1 4.67826E-1 4.38492E-1 3.32369E-1 3.05453E-1 2.70754E-1 1.79141E-1 1.06293E-1 9.34365E-2 1.3604E-1 1.78187E-1 3.22648E-1 2.95255E-1 3.42159E-1 4.04279E-1 4.02174E-1 3.39783E-1 2.49358E-1 2.65353E-1 3.34125E-1 3.81449E-1 3.95603E-1 3.58037E-1 4.12711E-1 3.29347E-1 2.88237E-1 2.31963E-1 2.37466E-1 2.55423E-1 2.67355E-1 2.64381E-1 2.58176E-1 2.86919E-1 3.13682E-1 2.90601E-1 2.89832E-1 2.97334E-1 2.79043E-1 2.67575E-1 2.74299E-1 2.86209E-1 2.7588E-1 2.72652E-1 2.85923E-1 2.51975E-1 2.81406E-1 2.29538E-1 1.03376E-1 4.05358E-2 2.73038E-2 2.69284E-2 8.12931E-2 1.22301E-1 1.05951E-1 6.86544E-2 5.5765E-2 6.66444E-2 6.27575E-2 8.56969E-2 7.57015E-2 5.81439E-2 6.91576E-2 4.96968E-2 7.61803E-2 8.22908E-2 5.52248E-2 4.21042E-2 5.63929E-2 5.2306E-2 4.51994E-2 3.04148E-2 2.16764E-2 2.97105E-2 2.5863E-2 2.01474E-2 2.6805E-2 1.78427E-2 1.60665E-2 1.80947E-2 1.61924E-2 1.52687E-2 9.66086E-3 5.59421E-3 4.40393E-3 5.7586E-3 8.791E-3 1.36772E-2 1.59542E-2 1.19638E-2 3.66559E-3 2.68956E-3 2.02725E-3 -9999 -9999 -9999 -9999 -9999 -9999 -9999 -9999 -9999 -9999 -9999 -9999 -9999 -9999 -9999 -9999 -9999 -9999
-9999 -9999 -9999 -9999 -9999 -9999 -9999 -9999 -9999 -9999 -9999 -9999 -9999 -9999 -9999 -9999 -9999 -9999 -9999 -9999 -9999 -9999 -9999 -9999 -9999 -9999 -9999 -9999 -9999 -9999 -9999 1.52264E-1 1.50333E-1 -9999 -9999 2.61809E-1 1.54557E-1 1.31837E-1 1.24592E-1 9.6638E-2 1.11188E-1 8.56671E-2 8.50356E-2 8.16587E-2 9.90832E-2 1.30132E-1 2.57426E-1 3.25182E-1 3.89596E-1 4.39735E-1 4.03413E-1 3.51975E-1 3.77523E-1 3.0877E-1 3.58941E-1 4.17201E-1 4.44794E-1 4.64939E-1 4.52569E-1 4.54586E-1 4.4909E-1 4.55371E-1 4.68869E-1 3.77298E-1 2.44527E-1 1.87055E-1 1.31803E-1 1.52556E-1 1.20221E-1 1.12464E-1 1.47528E-1 3.1594E-1 3.43349E-1 3.26227E-1 3.84843E-1 3.84288E-1 3.61611E-1 3.44624E-1 3.21975E-1 3.15675E-1 3.18649E-1 3.95503E-1 4.07093E-1 3.77888E-1 3.97794E-1 3.44032E-1 3.14334E-1 2.5401E-1 2.61159E-1 3.02376E-1 2.71074E-1 2.70584E-1 3.30535E-1 3.17667E-1 2.83798E-1 2.71762E-1 2.55569E-1 3.0262E-1 2.52024E-1 2.343E-1 2.72392E-1 2.62426E-1 2.64762E-1 2.3551E-1 2.17704E-1 2.44511E-1 2.143E-1 8.69997E-2 3.92213E-2 2.78127E-2 1.78835E-2 5.8247E-2 1.43274E-1 1.92461E-1 1.35054E-1 8.30499E-2 5.23859E-2 8.12633E-2 7.73097E-2 4.77527E-2 3.05736E-2 3.59636E-2 8.02114E-2 1.27082E-1 6.56135E-2 5.15355E-2 4.28938E-2 5.23306E-2 5.05568E-2 5.09899E-2 3.48389E-2 2.58324E-2 2.03539E-2 2.24351E-2 2.64381E-2 2.22652E-2 2.47822E-2 1.72522E-2 2.11348E-2 2.18559E-2 1.59118E-2 8.32099E-3 4.90126E-3 5.89572E-3 1.39462E-2 2.01793E-2 2.13899E-2 1.36888E-2 6.63677E-3 -9999 -9999 -9999 -9999 -9999 -9999 -9999 -9999 -9999 -9999 -9999 -9999 -9999 -9999 -9999 -9999 -9999 -9999 -9999 -9999 -9999
-9999 -9999 -9999 -9999 -9999 -9999 -9999 -9999 -9999 -9999 -9999 -9999 -9999 -9999 -9999 -9999 -9999 -9999 -9999 -9999 -9999 -9999 -9999 -9999 -9999 -9999 -9999 -9999 -9999 -9999 2.52781E-1 1.17259E-1 1.35129E-1 -9999 -9999 2.07603E-1 1.77402E-1 2.56716E-1 1.54588E-1 9.6604E-2 1.83651E-1 1.37228E-1 1.48191E-1 1.09108E-1 9.37955E-2 1.5647E-1 3.31948E-1 4.34702E-1 4.20936E-1 4.58892E-1 4.57955E-1 4.15484E-1 4.09475E-1 3.32364E-1 3.36716E-1 3.93833E-1 4.49854E-1 4.4216E-1 4.33574E-1 4.52522E-1 4.48038E-1 4.4726E-1 4.85434E-1 4.9202E-1 3.9714E-1 2.56154E-1 2.06366E-1 3.10151E-1 2.62502E-1 1.14092E-1 1.40389E-1 2.47484E-1 3.79719E-1 3.45533E-1 3.85672E-1 4.28302E-1 3.95532E-1 3.91934E-1 3.43909E-1 2.58175E-1 2.54138E-1 2.66011E-1 3.85965E-1 4.04515E-1 3.82064E-1 3.72105E-1 3.31172E-1 2.77715E-1 2.26195E-1 2.74076E-1 2.8449E-1 2.74439E-1 2.88744E-1 3.36544E-1 3.13349E-1 2.54464E-1 2.67156E-1 2.61012E-1 2.39186E-1 2.04711E-1 2.25678E-1 2.4396E-1 2.57193E-1 2.08894E-1 1.93686E-1 2.17873E-1 1.8652E-1 1.48107E-1 8.14539E-2 2.27537E-2 1.67939E-2 4.81694E-2 1.30469E-1 1.46126E-1 1.65882E-1 8.89589E-2 5.5152E-2 6.73042E-2 5.83628E-2 6.04573E-2 5.02045E-2 5.31739E-2 7.98023E-2 1.1187E-1 4.57918E-2 3.61683E-2 3.61945E-2 3.75013E-2 3.96958E-2 4.15181E-2 3.22804E-2 2.91935E-2 2.55087E-2 2.09526E-2 2.30916E-2 3.49526E-2 2.27139E-2 2.10843E-2 2.5688E-2 2.69884E-2 1.5325E-2 9.27613E-3 5.8352E-3 3.46858E-3 4.47351E-3 8.926E-3 1.40624E-2 9.2217E-3 1.05523E-2 -9999 -9999 -9999 -9999 -9999 -9999 -9999 -9999 -9999 -9999 -9999 -9999 -9999 -9999 -9999 -9999 -9999 -9999 -9999 -9999 -9999
-9999 -9999 -9999 -9999 -9999 -9999 -9999 -9999 -9999 -9999 -9999 -9999 -9999 -9999 -9999 -9999 -9999 -9999 -9999 -9999 -9999 -9999 -9999 -9999 -9999 -9999 -9999 -9999 -9999 -9999 2.26057E-1 9.52028E-2 9.79438E-2 1.1646E-1 1.80192E-1 1.9093E-1 1.4758E-1 2.51305E-1 2.61643E-1 1.79838E-1 2.43017E-1 2.81621E-1 2.14688E-1 1.58214E-1 1.32715E-1 1.49875E-1 2.67632E-1 3.81188E-1 4.42136E-1 4.73722E-1 4.69408E-1 4.60434E-1 4.0179E-1 3.28844E-1 3.91989E-1 4.26613E-1 4.31449E-1 4.17832E-1 4.45993E-1 4.45018E-1 4.40303E-1 4.51347E-1 4.87883E-1 5.38615E-1 5.26017E-1 5.09607E-1 4.12837E-1 3.00373E-1 1.96791E-1 1.52752E-1 1.17116E-1 1.58516E-1 3.06389E-1 4.17212E-1 4.27731E-1 4.65574E-1 4.64352E-1 4.03547E-1 3.53344E-1 2.43668E-1 2.18633E-1 2.1654E-1 2.43085E-1 3.44608E-1 3.89765E-1 3.77E-1 3.46183E-1 2.62861E-1 2.27443E-1 2.64937E-1 2.89801E-1 2.70648E-1 2.65776E-1 2.93182E-1 2.80283E-1 2.16304E-1 2.26193E-1 2.53481E-1 2.15443E-1 1.65431E-1 1.81627E-1 2.05228E-1 2.30481E-1 1.72487E-1 1.80029E-1 1.79192E-1 1.37954E-1 1.04232E-1 4.81485E-2 2.43465E-2 1.70127E-2 7.09672E-2 1.04228E-1 6.98087E-2 7.64728E-2 8.79971E-2 5.53997E-2 6.40676E-2 8.18631E-2 6.12188E-2 2.68225E-2 2.91858E-2 8.51633E-2 6.39644E-2 3.26977E-2 3.17317E-2 3.02588E-2 2.48355E-2 2.79459E-2 3.01801E-2 3.23292E-2 3.43037E-2 3.04536E-2 3.30477E-2 3.43129E-2 3.10565E-2 2.05293E-2 1.55869E-2 1.31534E-2 9.66398E-3 6.73843E-3 8.26003E-3 6.55965E-3 3.08894E-3 3.16788E-3 8.6818E-3 1.00516E-2 7.43646E-3 8.58812E-3 2.56743E-3 -9999 -9999 -9999 -9999 -9999 -9999 -9999 -9999 -9999 -9999 -9999 -9999 -9999 -9999 -9999 -9999 -9999 -9999 -9999 -9999
-9999 -9999 -9999 -9999 -9999 -9999 -9999 -9999 -9999 -9999 -9999 -9999 -9999 -9999 -9999 -9999 -9999 -9999 -9999 -9999 -9999 -9999 -9999 -9999 -9999 -9999 -9999 -9999 -9999 -9999 1.42786E-1 1.42198E-1 9.90533E-2 1.18619E-1 1.18283E-1 1.46029E-1 1.3941E-1 1.26275E-1 2.45651E-1 2.35126E-1 1.42822E-1 2.23638E-1 3.01889E-1 2.84844E-1 2.47388E-1 2.00651E-1 3.01254E-1 3.88898E-1 4.23342E-1 4.43506E-1 4.49794E-1 4.46986E-1 4.20862E-1 3.66182E-1 4.31721E-1 4.5546E-1 4.4121E-1 4.31441E-1 4.1074E-1 3.91965E-1 3.86169E-1 3.78725E-1 4.48801E-1 5.07674E-1 5.14049E-1 4.91091E-1 4.45046E-1 3.08103E-1 1.66339E-1 1.44533E-1 1.04845E-1 1.7501E-1 2.6426E-1 3.63511E-1 4.36568E-1 4.75201E-1 4.51597E-1 4.16711E-1 3.25196E-1 2.4006E-1 2.32075E-1 2.47936E-1 2.40549E-1 2.64967E-1 3.00604E-1 3.80072E-1 3.64665E-1 2.80424E-1 2.27402E-1 2.68242E-1 3.20601E-1 2.87684E-1 2.63025E-1 2.87657E-1 2.93544E-1 2.42767E-1 1.87345E-1 2.50479E-1 2.18517E-1 1.42006E-1 1.42247E-1 1.52541E-1 1.99385E-1 1.70343E-1 1.77861E-1 1.892E-1 1.09157E-1 4.07321E-2 2.69343E-2 2.94546E-2 4.67784E-2 5.31158E-2 7.256E-2 8.61064E-2 4.5922E-2 3.29858E-2 3.15933E-2 3.23622E-2 6.36794E-2 5.25086E-2 3.52238E-2 3.19675E-2 8.10532E-2 4.21173E-2 2.30673E-2 3.15906E-2 2.78067E-2 2.38431E-2 2.51097E-2 3.26118E-2 2.82083E-2 3.1029E-2 3.30515E-2 3.83379E-2 2.24742E-2 1.8382E-2 1.72364E-2 1.17597E-2 8.82207E-3 5.87548E-3 4.11356E-3 3.9377E-3 3.61045E-3 2.48197E-3 3.03045E-3 3.35399E-3 4.08617E-3 5.94759E-3 7.86668E-3 3.09713E-3 -9999 -9999 -9999 -9999 -9999 -9999 -9999 -9999 -9999 -9999 -9999 -9999 -9999 -9999 -9999 -9999 -9999 -9999 -9999 -9999
-9999 -9999 -9999 -9999 -9999 -9999 -9999 -9999 -9999 -9999 -9999 -9999 -9999 -9999 -9999 -9999 -9999 -9999 -9999 -9999 -9999 -9999 -9999 -9999 -9999 -9999 -9999 -9999 -9999 -9999 -9999 -9999 2.26718E-1 1.56188E-1 9.3023E-2 7.62437E-2 1.33082E-1 1.13902E-1 1.25891E-1 1.42872E-1 1.50228E-1 1.637E-1 1.79967E-1 1.98083E-1 2.51099E-1 2.7658E-1 3.44665E-1 3.96852E-1 3.88912E-1 4.16886E-1 4.24415E-1 4.44074E-1 4.276E-1 4.26919E-1 4.39461E-1 4.61958E-1 4.4837E-1 4.58076E-1 3.84631E-1 3.62485E-1 3.19207E-1 3.01981E-1 3.40284E-1 3.90006E-1 3.78639E-1 4.22971E-1 3.93808E-1 3.44839E-1 2.72901E-1 2.70697E-1 1.728E-1 2.05206E-1 2.21854E-1 3.11742E-1 4.31667E-1 4.89647E-1 4.98499E-1 4.55534E-1 4.29525E-1 2.88701E-1 1.73656E-1 1.61315E-1 1.6665E-1 1.52289E-1 1.44744E-1 2.55802E-1 3.23131E-1 2.83592E-1 2.64071E-1 2.71425E-1 3.27858E-1 3.44379E-1 3.04912E-1 2.30613E-1 2.77605E-1 2.72046E-1 2.48662E-1 2.43264E-1 2.01667E-1 1.12037E-1 1.17487E-1 1.12418E-1 1.62858E-1 1.37955E-1 1.43185E-1 1.50047E-1 5.18134E-2 1.52629E-2 3.11924E-2 4.99546E-2 3.96488E-2 3.18083E-2 3.09506E-2 6.02078E-2 6.0381E-2 6.35018E-2 6.8869E-2 6.40115E-2 5.45545E-2 3.63346E-2 4.1917E-2 3.74885E-2 9.36583E-2 4.64007E-2 2.89252E-2 3.54616E-2 3.55885E-2 4.73995E-2 4.98566E-2 3.47157E-2 1.95016E-2 2.32181E-2 2.1949E-2 2.43416E-2 1.9142E-2 1.5934E-2 1.57298E-2 8.38516E-3 6.76364E-3 4.15323E-3 4.29053E-3 5.81201E-3 5.55802E-3 1.19649E-2 4.58323E-3 1.78531E-3 2.45112E-3 2.78365E-3 7.74016E-3 -9999 -9999 -9999 -9999 -9999 -9999 -9999 -9999 -9999 -9999 -9999 -9999 -9999 -9999 -9999 -9999 -9999 -9999 -9999 -9999 -9999
-9999 -9999 -9999 -9999 -9999 -9999 -9999 -9999 -9999 -9999 -9999 -9999 -9999 -9999 -9999 -9999 -9999 -9999 -9999 -9999 -9999 -9999 -9999 -9999 -9999 -9999 -9999 -9999 -9999 -9999 -9999 -9999 -9999 2.0214E-1 1.23964E-1 8.21203E-2 6.37197E-2 9.87193E-2 6.05498E-2 8.1332E-2 1.26832E-1 1.61291E-1 1.56833E-1 1.43741E-1 2.09083E-1 3.28957E-1 3.46859E-1 3.17026E-1 3.45273E-1 4.10609E-1 4.17616E-1 4.45788E-1 4.34272E-1 4.63379E-1 3.86611E-1 4.51714E-1 4.67144E-1 4.575E-1 4.10668E-1 3.8544E-1 3.18987E-1 2.3064E-1 2.46437E-1 2.92208E-1 3.18874E-1 3.71028E-1 3.28173E-1 3.70351E-1 4.15186E-1 2.4495E-1 1.90713E-1 2.27142E-1 2.37402E-1 3.39841E-1 4.3942E-1 4.84489E-1 5.17543E-1 4.87178E-1 4.5711E-1 3.67418E-1 3.05705E-1 1.73195E-1 1.41503E-1 1.27499E-1 1.18318E-1 1.22393E-1 1.80191E-1 2.65936E-1 2.84408E-1 3.05301E-1 3.1257E-1 3.51022E-1 3.48708E-1 2.62041E-1 1.6637E-1 2.60329E-1 2.52099E-1 2.43731E-1 1.48239E-1 1.04713E-1 1.09619E-1 1.00605E-1 1.0374E-1 1.01502E-1 9.47119E-2 9.56963E-2 2.85017E-2 1.79461E-2 4.14882E-2 5.54566E-2 3.05391E-2 2.5401E-2 3.34344E-2 3.58731E-2 5.62838E-2 8.00091E-2 6.28517E-2 4.89015E-2 4.60104E-2 7.37065E-2 6.07118E-2 8.51969E-2 9.56374E-2 3.70208E-2 3.4793E-2 3.74421E-2 3.21965E-2 6.45966E-2 5.1153E-2 3.54883E-2 1.86288E-2 1.69335E-2 1.42993E-2 1.9303E-2 1.89702E-2 1.50896E-2 1.48809E-2 1.31295E-2 8.91557E-3 3.89494E-3 2.8375E-3 5.88913E-3 1.89354E-2 2.38266E-2 4.4651E-3 1.90796E-3 4.90257E-3 1.12678E-3 -9999 -9999 -9999 -9999 -9999 -9999 -9999 -9999 -9999 -9999 -9999 -9999 -9999 -9999 -9999 -9999 -9999 -9999 -9999 -9999 -9999 -9999
-9999 -9999 -9999 -9999 -9999 -9999 -9999 -9999 -9999 -9999 -9999 -9999 -9999 -9999 -9999 -9999 -9999 -9999 -9999 -9999 -9999 -9999 -9999 -9999 -9999 -9999 -9999 -9999 -9999 -9999 -9999 -9999 -9999 2.25911E-1 1.22894E-1 9.27173E-2 6.32332E-2 8.50901E-2 7.72599E-2 7.18737E-2 1.07638E-1 1.17945E-1 1.04236E-1 8.32334E-2 1.17973E-1 2.34666E-1 2.70207E-1 2.87209E-1 4.00938E-1 4.31633E-1 4.6398E-1 4.30704E-1 4.64962E-1 4.10218E-1 3.85013E-1 4.19989E-1 4.63423E-1 4.58001E-1 4.47912E-1 3.91625E-1 3.3336E-1 2.74728E-1 2.37919E-1 2.26935E-1 2.83187E-1 3.75162E-1 3.16426E-1 2.04149E-1 3.51115E-1 2.91714E-1 2.0929E-1 2.17426E-1 2.15412E-1 2.5912E-1 4.08073E-1 4.61906E-1 5.18857E-1 5.04607E-1 4.66886E-1 4.18249E-1 3.15888E-1 3.40959E-1 2.02062E-1 1.90826E-1 1.75868E-1 1.57993E-1 1.40915E-1 1.69948E-1 3.00849E-1 3.55626E-1 3.46299E-1 3.8391E-1 4.10197E-1 3.55846E-1 2.06169E-1 1.7855E-1 2.15779E-1 2.06336E-1 1.36562E-1 1.01992E-1 8.59836E-2 1.04798E-1 1.07965E-1 8.27644E-2 1.19279E-1 8.00493E-2 2.351E-2 1.80804E-2 3.98398E-2 4.11768E-2 3.57142E-2 4.49317E-2 5.69614E-2 5.70687E-2 7.18971E-2 1.29024E-1 1.13396E-1 9.21795E-2 8.22255E-2 1.36939E-1 1.03674E-1 1.12319E-1 6.72365E-2 5.14473E-2 6.6905E-2 5.7193E-2 3.53124E-2 4.95413E-2 2.25375E-2 2.17512E-2 1.19476E-2 1.24485E-2 1.94329E-2 2.63441E-2 2.82303E-2 1.34539E-2 7.97933E-3 6.02754E-3 3.72541E-3 2.63129E-3 4.4168E-3 6.20402E-3 6.41951E-3 1.11989E-2 8.85612E-3 4.26926E-3 2.3416E-3 3.24286E-4 -9999 -9999 -9999 -9999 -9999 -9999 -9999 -9999 -9999 -9999 -9999 -9999 -9999 -9999 -9999 -9999 -9999 -9999 -9999 -9999 -9999 -9999
-9999 -9999 -9999 -9999 -9999 -9999 -9999 -9999 -9999 -9999 -9999 -9999 -9999 -9999 -9999 -9999 -9999 -9999 -9999 -9999 -9999 -9999 -9999 -9999 -9999 -9999 -9999 -9999 -9999 -9999 -9999 -9999 -9999 -9999 1.23861E-1 1.08111E-1 8.20313E-2 1.05885E-1 1.30991E-1 1.43538E-1 1.31872E-1 1.5155E-1 1.5605E-1 1.53625E-1 1.27996E-1 1.78184E-1 2.44127E-1 2.83796E-1 3.8233E-1 4.40546E-1 4.79286E-1 4.24196E-1 4.4774E-1 3.88166E-1 3.88998E-1 4.35247E-1 4.2544E-1 4.42268E-1 4.33921E-1 3.98116E-1 3.60943E-1 3.00533E-1 2.55058E-1 1.89782E-1 2.31548E-1 3.42759E-1 3.3238E-1 1.80132E-1 1.55823E-1 2.42294E-1 2.12685E-1 2.37237E-1 2.08269E-1 2.53144E-1 3.98385E-1 4.74228E-1 5.01374E-1 5.19094E-1 4.96582E-1 4.61685E-1 3.67728E-1 3.1554E-1 3.50358E-1 2.85271E-1 2.29831E-1 2.79164E-1 2.754E-1 2.26421E-1 2.08668E-1 3.02572E-1 3.68535E-1 3.44518E-1 3.83481E-1 4.0182E-1 2.91207E-1 2.12177E-1 1.82156E-1 1.6909E-1 1.41455E-1 1.28822E-1 8.39724E-2 8.27953E-2 5.48508E-2 7.63736E-2 1.14513E-1 7.90016E-2 2.68586E-2 1.51643E-2 2.65989E-2 3.64585E-2 3.60277E-2 3.00491E-2 3.52596E-2 5.31838E-2 8.77516E-2 1.06859E-1 9.68753E-2 9.20494E-2 1.24229E-1 1.59733E-1 1.52578E-1 1.32532E-1 1.02728E-1 9.49236E-2 9.21157E-2 1.06911E-1 6.697E-2 4.10041E-2 1.95838E-2 1.59269E-2 1.26063E-2 1.39604E-2 2.70529E-2 2.64616E-2 2.64745E-2 8.13783E-3 6.21479E-3 5.49603E-3 3.06476E-3 5.90998E-3 7.85467E-3 6.18854E-3 3.98303E-3 1.55948E-3 1.29873E-3 3.78049E-3 1.75845E-3 1.13766E-4 -9999 -9999 -9999 -9999 -9999 -9999 -9999 -9999 -9999 -9999 -9999 -9999 -9999 -9999 -9999 -9999 -9999 -9999 -9999 -9999 -9999 -9999
-9999 -9999 -9999 -9999 -9999 -9999 -9999 -9999 -9999 -9999 -9999 -9999 -9999 -9999 -9999 -9999 -9999 -9999 -9999 -9999 -9999 -9999 -9999 -9999 -9999 -9999 -9999 -9999 -9999 -9999 -9999 -9999 -9999 -9999 -9999 1.49149E-1 1.13104E-1 1.28909E-1 1.27071E-1 1.81952E-1 1.35213E-1 1.83184E-1 2.39344E-1 2.71702E-1 2.5834E-1 2.21894E-1 2.53694E-1 3.02258E-1 3.44652E-1 4.09293E-1 4.69223E-1 4.36847E-1 4.32959E-1 3.94393E-1 3.97797E-1 3.79109E-1 4.15834E-1 4.58036E-1 4.66814E-1 4.37536E-1 4.04582E-1 3.69456E-1 3.02858E-1 2.10631E-1 1.7867E-1 2.07903E-1 1.44443E-1 1.26114E-1 1.69135E-1 2.20134E-1 1.71141E-1 2.27611E-1 2.20628E-1 2.7122E-1 4.26316E-1 4.78106E-1 4.98628E-1 4.98499E-1 4.99808E-1 5.08979E-1 4.55336E-1 3.09057E-1 2.98594E-1 3.3375E-1 3.7704E-1 3.43335E-1 3.04844E-1 2.96212E-1 2.33484E-1 2.44616E-1 3.62753E-1 3.74184E-1 3.34781E-1 3.64232E-1 3.07275E-1 2.34338E-1 1.82734E-1 1.56822E-1 2.02329E-1 1.72341E-1 1.23162E-1 7.87963E-2 6.57127E-2 6.88218E-2 8.03707E-2 6.23134E-2 5.33863E-2 1.97502E-2 3.62188E-2 4.49091E-2 3.29267E-2 1.96456E-2 3.0493E-2 2.79962E-2 3.86183E-2 5.14244E-2 3.65596E-2 3.6945E-2 5.49456E-2 8.91614E-2 8.83406E-2 9.02728E-2 5.23454E-2 2.64516E-2 2.05695E-2 3.43671E-2 7.78345E-2 8.38011E-2 4.50053E-2 2.79984E-2 1.90208E-2 1.92175E-2 2.33708E-2 2.72186E-2 1.3684E-2 6.93873E-3 2.83235E-3 3.43755E-3 4.47269E-3 4.63172E-3 2.45494E-3 3.02899E-3 8.35959E-3 4.35261E-3 2.44658E-3 1.91079E-3 3.14439E-4 1.74502E-4 -9999 -9999 -9999 -9999 -9999 -9999 -9999 -9999 -9999 -9999 -9999 -9999 -9999 -9999 -9999 -9999 -9999 -9999 -9999 -9999 -9999 -9999
-9999 -9999 -9999 -9999 -9999 -9999 -9999 -9999 -9999 -9999 -9999 -9999 -9999 -9999 -9999 -9999 -9999 -9999 -9999 -9999 -9999 -9999 -9999 -9999 -9999 -9999 -9999 -9999 -9999 -9999 -9999 -9999 -9999 -9999 -9999 6.59996E-2 1.08586E-1 1.79913E-1 1.56592E-1 1.305E-1 1.64335E-1 1.53637E-1 2.21389E-1 3.42767E-1 3.21063E-1 2.14504E-1 2.17065E-1 3.28246E-1 3.85437E-1 3.81298E-1 4.18813E-1 4.15637E-1 4.35454E-1 4.00119E-1 4.0683E-1 3.97044E-1 4.21406E-1 4.30652E-1 4.32995E-1 4.61166E-1 4.65024E-1 4.57406E-1 3.97127E-1 2.31913E-1 1.32994E-1 1.71445E-1 1.27239E-1 1.21228E-1 1.73799E-1 2.2829E-1 1.59807E-1 2.33059E-1 2.1415E-1 2.30146E-1 4.0702E-1 4.55933E-1 5.11042E-1 4.86333E-1 4.62944E-1 4.30248E-1 4.85369E-1 3.48798E-1 2.77717E-1 2.39472E-1 2.6851E-1 3.36321E-1 2.45196E-1 2.62637E-1 2.44592E-1 2.18097E-1 3.53719E-1 3.70558E-1 3.57571E-1 3.40442E-1 3.14368E-1 2.53152E-1 1.9828E-1 1.40152E-1 2.17316E-1 2.49033E-1 1.776E-1 1.03789E-1 8.31579E-2 4.39743E-2 3.70426E-2 6.09415E-2 6.73598E-2 4.28563E-2 4.79982E-2 5.25545E-2 5.5039E-2 2.9959E-2 1.95229E-2 1.71603E-2 1.87031E-2 2.88548E-2 2.80722E-2 2.48834E-2 2.8282E-2 2.82445E-2 2.99272E-2 5.59987E-2 5.58609E-2 3.46052E-2 1.61108E-2 1.35591E-2 2.03737E-2 2.90186E-2 2.75363E-2 2.03264E-2 1.72664E-2 2.11863E-2 2.27048E-2 2.06596E-2 6.38581E-3 4.09091E-3 3.61723E-3 3.43368E-3 1.99764E-3 1.5076E-3 1.08368E-3 1.96063E-3 5.19423E-3 3.77799E-3 1.16805E-3 3.40254E-4 1.74927E-4 -9999 -9999 -9999 -9999 -9999 -9999 -9999 -9999 -9999 -9999 -9999 -9999 -9999 -9999 -9999 -9999 -9999 -9999 -9999 -9999 -9999 -9999 -9999
-9999 -9999 -9999 -9999 -9999 -9999 -9999 -9999 -9999 -9999 -9999 -9999 -9999 -9999 -9999 -9999 -9999 -9999 -9999 -9999 -9999 -9999 -9999 -9999 -9999 -9999 -9999 -9999 -9999 -9999 -9999 -9999 -9999 -9999 8.302E-2 9.00946E-2 1.23553E-1 1.27238E-1 1.09105E-1 1.0132E-1 1.55904E-1 1.43406E-1 1.74869E-1 2.70414E-1 3.66969E-1 2.6322E-1 1.83527E-1 2.44357E-1 3.76842E-1 3.88954E-1 3.88392E-1 3.96136E-1 4.42553E-1 4.26348E-1 4.14047E-1 3.99921E-1 3.96112E-1 4.13671E-1 4.38564E-1 4.44736E-1 4.59021E-1 4.64504E-1 4.34497E-1 2.6873E-1 1.92436E-1 1.67024E-1 1.84982E-1 1.58925E-1 1.8938E-1 2.0636E-1 2.13372E-1 1.94244E-1 1.93175E-1 2.24476E-1 3.97861E-1 4.69158E-1 4.48884E-1 4.32046E-1 3.97736E-1 3.76617E-1 4.83501E-1 4.74241E-1 4.20065E-1 2.42081E-1 2.03778E-1 2.21048E-1 1.95256E-1 2.53864E-1 2.2588E-1 1.75971E-1 2.88832E-1 3.45947E-1 3.02265E-1 2.94611E-1 2.68286E-1 2.13252E-1 1.87766E-1 1.84792E-1 1.69531E-1 1.98641E-1 1.77136E-1 1.3329E-1 6.48729E-2 5.63672E-2 2.72368E-2 3.1678E-2 4.14735E-2 4.77066E-2 5.70467E-2 5.26375E-2 5.77147E-2 3.12665E-2 2.63814E-2 2.19954E-2 2.63086E-2 3.95227E-2 6.0736E-2 4.44113E-2 2.24976E-2 2.53799E-2 1.55117E-2 1.98991E-2 4.01898E-2 6.25738E-2 5.42762E-2 3.00583E-2 2.18646E-2 2.01069E-2 -9999 -9999 -9999 -9999 -9999 1.48789E-2 6.46539E-3 5.02753E-3 4.33652E-3 3.42469E-3 1.49057E-3 1.23727E-3 3.30977E-3 6.53251E-3 2.76202E-3 1.21264E-3 4.37851E-4 3.82106E-4 -9999 -9999 -9999 -9999 -9999 -9999 -9999 -9999 -9999 -9999 -9999 -9999 -9999 -9999 -9999 -9999 -9999 -9999 -9999 -9999 -9999 -9999 -9999 -9999
-9999 -9999 -9999 -9999 -9999 -9999 -9999 -9999 -9999 -9999 -9999 -9999 -9999 -9999 -9999 -9999 -9999 -9999 -9999 -9999 -9999 -9999 -9999 -9999 -9999 -9999 -9999 -9999 -9999 -9999 -9999 -9999 -9999 -9999 -9999 -9999 1.49744E-1 8.4234E-2 7.02917E-2 9.29347E-2 1.30272E-1 1.57811E-1 2.46823E-1 2.76434E-1 3.14708E-1 3.35119E-1 2.44055E-1 2.03968E-1 2.7755E-1 3.96369E-1 4.12464E-1 4.23498E-1 4.21662E-1 4.21953E-1 4.19984E-1 3.75091E-1 4.19342E-1 4.28381E-1 4.37649E-1 4.58628E-1 4.55414E-1 4.76676E-1 4.2819E-1 3.0207E-1 2.22468E-1 1.96302E-1 2.07315E-1 1.60438E-1 1.74545E-1 1.69565E-1 1.49335E-1 1.37795E-1 1.39625E-1 2.15384E-1 4.24717E-1 4.32843E-1 4.23679E-1 3.74333E-1 3.64411E-1 3.7188E-1 3.79378E-1 4.59044E-1 4.84349E-1 3.59371E-1 1.90414E-1 1.49592E-1 1.597E-1 2.14235E-1 2.83135E-1 1.86525E-1 2.46285E-1 2.54227E-1 2.18364E-1 2.41101E-1 2.36141E-1 2.49982E-1 2.4601E-1 2.32622E-1 1.58314E-1 1.2631E-1 1.39301E-1 1.30629E-1 9.88167E-2 6.87006E-2 3.4344E-2 2.61172E-2 2.29118E-2 3.92777E-2 4.40671E-2 5.80923E-2 5.24786E-2 3.53554E-2 3.36865E-2 4.74269E-2 3.59129E-2 4.18767E-2 5.17027E-2 5.07129E-2 3.91382E-2 3.18565E-2 1.90314E-2 1.38204E-2 1.78099E-2 3.11193E-2 5.44978E-2 5.36705E-2 3.74717E-2 2.4958E-2 -9999 -9999 -9999 -9999 -9999 1.78588E-2 7.79015E-3 3.95486E-3 3.2929E-3 2.72444E-3 1.42648E-3 2.35541E-3 3.04061E-3 4.72458E-3 5.40622E-3 2.63761E-3 4.4416E-3 -9999 -9999 -9999 -9999 -9999 -9999 -9999 -9999 -9999 -9999 -9999 -9999 -9999 -9999 -9999 -9999 -9999 -9999 -9999 -9999 -9999 -9999 -9999 -9999 -9999
-9999 -9999 -9999 -9999 -9999 -9999 -9999 -9999 -9999 -9999 -9999 -9999 -9999 -9999 -9999 -9999 -9999 -9999 -9999 -9999 -9999 -9999 -9999 -9999 -9999 -9999 -9999 -9999 -9999 -9999 -9999 -9999 -9999 -9999 -9999 -9999 -9999 1.04172E-1 4.57183E-2 9.08906E-2 1.29688E-1 1.70478E-1 2.57721E-1 2.83281E-1 3.21288E-1 2.7504E-1 2.74512E-1 2.2682E-1 2.70913E-1 4.00136E-1 4.16007E-1 3.74521E-1 4.0507E-1 4.00217E-1 4.14674E-1 3.84208E-1 4.0483E-1 4.23096E-1 4.12642E-1 4.31103E-1 4.55531E-1 4.35036E-1 4.30252E-1 2.5822E-1 1.55485E-1 1.16006E-1 1.29847E-1 1.42651E-1 1.27995E-1 1.88422E-1 2.83609E-1 2.8603E-1 2.63785E-1 3.49692E-1 4.89583E-1 5.10374E-1 4.95956E-1 4.30026E-1 3.16388E-1 3.09257E-1 3.10644E-1 3.49687E-1 4.27133E-1 4.32793E-1 3.7279E-1 2.88297E-1 2.17105E-1 1.82525E-1 1.85585E-1 1.80041E-1 2.29387E-1 2.05062E-1 2.05538E-1 2.27593E-1 2.48949E-1 3.14812E-1 3.50411E-1 2.91799E-1 1.81852E-1 9.16339E-2 1.14843E-1 9.26095E-2 8.17379E-2 5.23637E-2 2.84066E-2 1.5239E-2 1.13265E-2 2.31962E-2 3.3724E-2 2.72104E-2 2.08542E-2 2.79764E-2 2.8292E-2 2.62364E-2 2.24704E-2 2.65803E-2 3.25484E-2 3.50863E-2 3.75496E-2 5.31629E-2 4.85832E-2 3.38445E-2 3.08379E-2 2.43046E-2 3.05191E-2 -9999 -9999 -9999 -9999 -9999 -9999 -9999 -9999 1.03945E-2 5.00703E-3 3.54748E-3 3.37816E-3 1.47692E-3 1.04774E-3 -9999 -9999 -9999 -9999 -9999 -9999 -9999 -9999 -9999 -9999 -9999 -9999 -9999 -9999 -9999 -9999 -9999 -9999 -9999 -9999 -9999 -9999 -9999 -9999 -9999 -9999 -9999 -9999 -9999 -9999 -9999
-9999 -9999 -9999 -9999 -9999 -9999 -9999 -9999 -9999 -9999 -9999 -9999 -9999 -9999 -9999 -9999 -9999 -9999 -9999 -9999 -9999 -9999 -9999 -9999 -9999 -9999 -9999 -9999 -9999 -9999 -9999 -9999 -9999 -9999 -9999 -9999 -9999 -9999 1.07153E-1 9.66127E-2 9.9056E-2 1.29715E-1 1.74589E-1 2.13859E-1 2.6211E-1 2.35879E-1 2.44604E-1 2.2882E-1 2.29847E-1 3.0055E-1 3.78763E-1 4.20478E-1 4.13773E-1 3.64158E-1 3.53646E-1 3.59967E-1 3.70929E-1 4.08808E-1 4.24631E-1 4.33666E-1 3.98547E-1 4.08559E-1 3.49867E-1 1.84719E-1 1.06024E-1 7.06597E-2 7.73609E-2 9.48947E-2 1.09589E-1 1.84299E-1 3.55224E-1 4.65953E-1 4.81499E-1 4.72748E-1 5.21069E-1 4.77411E-1 5.12945E-1 4.72543E-1 4.26564E-1 3.26613E-1 3.29729E-1 3.44036E-1 3.49668E-1 3.75564E-1 3.64596E-1 4.47861E-1 3.34474E-1 1.29733E-1 1.48753E-1 1.72847E-1 2.07751E-1 2.47117E-1 2.65641E-1 3.42963E-1 2.69319E-1 3.20563E-1 3.65884E-1 3.35046E-1 2.26319E-1 1.50375E-1 1.07684E-1 8.46256E-2 7.94273E-2 4.2014E-2 1.87202E-2 1.57521E-2 2.56078E-2 4.51129E-2 2.39104E-2 1.04305E-2 7.28657E-3 8.67735E-3 1.91545E-2 1.90917E-2 1.18303E-2 1.51097E-2 1.87932E-2 2.28321E-2 5.11376E-2 8.43064E-2 1.01167E-1 1.08936E-1 8.7304E-2 -9999 -9999 -9999 -9999 -9999 -9999 -9999 -9999 -9999 -9999 6.39203E-3 4.00592E-3 -9999 -9999 -9999 -9999 -9999 -9999 -9999 -9999 -9999 -9999 -9999 -9999 -9999 -9999 -9999 -9999 -9999 -9999 -9999 -9999 -9999 -9999 -9999 -9999 -9999 -9999 -9999 -9999 -9999 -9999 -9999 -9999 -9999 -9999 -9999
-9999 -9999 -9999 -9999 -9999 -9999 -9999 -9999 -9999 -9999 -9999 -9999 -9999 -9999 -9999 -9999 -9999 -9999 -9999 -9999 -9999 -9999 -9999 -9999 -9999 -9999 -9999 -9999 -9999 -9999 -9999 -9999 -9999 -9999 -9999 -9999 -9999 -9999 -9999 7.53005E-2 7.99463E-2 7.53583E-2 1.15219E-1 1.24681E-1 1.99069E-1 2.1855E-1 2.2959E-1 2.5915E-1 2.17956E-1 2.10314E-1 2.57764E-1 3.61039E-1 3.72565E-1 3.31685E-1 3.18847E-1 3.63934E-1 3.58704E-1 3.59638E-1 4.24278E-1 4.2473E-1 4.45341E-1 4.68812E-1 4.30419E-1 3.33409E-1 1.48884E-1 1.33526E-1 1.53879E-1 8.49506E-2 1.22216E-1 1.03348E-1 2.38567E-1 4.276E-1 4.66252E-1 4.78271E-1 5.15849E-1 4.76135E-1 4.60883E-1 5.06346E-1 4.62423E-1 4.29198E-1 3.56758E-1 3.48048E-1 3.53368E-1 3.22191E-1 2.81236E-1 3.4448E-1 2.6527E-1 1.40578E-1 1.57863E-1 1.28193E-1 1.79724E-1 2.17852E-1 2.38251E-1 2.98753E-1 3.46437E-1 3.2322E-1 3.15649E-1 3.22614E-1 2.45103E-1 1.53974E-1 1.26635E-1 1.06801E-1 9.72197E-2 6.31079E-2 3.065E-2 2.70133E-2 5.29223E-2 4.99553E-2 2.07549E-2 8.59914E-3 9.38609E-3 6.71941E-3 7.52701E-3 1.11342E-2 1.20206E-2 1.37424E-2 8.43088E-3 2.31685E-2 6.06949E-2 7.88662E-2 8.45392E-2 7.05732E-2 5.09754E-2 -9999 -9999 -9999 -9999 -9999 -9999 -9999 -9999 -9999 -9999 -9999 -9999 -9999 -9999 -9999 -9999 -9999 -9999 -9999 -9999 -9999 -9999 -9999 -9999 -9999 -9999 -9999 -9999 -9999 -9999 -9999 -9999 -9999 -9999 -9999 -9999 -9999 -9999 -9999 -9999 -9999 -9999 -9999 -9999 -9999 -9999 -9999
-9999 -9999 -9999 -9999 -9999 -9999 -9999 -9999 -9999 -9999 -9999 -9999 -9999 -9999 -9999 -9999 -9999 -9999 -9999 -9999 -9999 -9999 -9999 -9999 -9999 -9999 -9999 -9999 -9999 -9999 -9999 -9999 -9999 -9999 -9999 -9999 -9999 2.08379E-1 8.97314E-2 1.09666E-1 1.49954E-1 1.05404E-1 4.95284E-2 6.73633E-2 1.43624E-1 9.08903E-2 1.72523E-1 2.46367E-1 2.06552E-1 1.47246E-1 1.67465E-1 2.54549E-1 3.53202E-1 3.22427E-1 3.38625E-1 3.33348E-1 3.50635E-1 3.6938E-1 4.18917E-1 4.38677E-1 5.0229E-1 4.63606E-1 4.20531E-1 4.3167E-1 2.47348E-1 2.07739E-1 2.02797E-1 7.88359E-2 1.51684E-1 1.24316E-1 1.47814E-1 2.14655E-1 3.93398E-1 3.56456E-1 4.92027E-1 5.05288E-1 3.88739E-1 4.23816E-1 4.23862E-1 4.0784E-1 3.62216E-1 3.54173E-1 3.61311E-1 3.64618E-1 3.44277E-1 2.41292E-1 1.83149E-1 1.48897E-1 1.80704E-1 1.67102E-1 2.26532E-1 2.42378E-1 2.14202E-1 2.6523E-1 3.45349E-1 3.41101E-1 3.19801E-1 3.08192E-1 3.24922E-1 2.45158E-1 2.16747E-1 1.80348E-1 1.43911E-1 1.05703E-1 3.17848E-2 3.10924E-2 4.79321E-2 4.86964E-2 3.50923E-2 2.35186E-2 1.80908E-2 6.03805E-3 6.5507E-3 6.7189E-3 1.15511E-2 2.17779E-2 1.75546E-2 2.23413E-2 3.33785E-2 7.19522E-2 5.24993E-2 4.89692E-2 3.1726E-2 -9999 -9999 -9999 -9999 -9999 -9999 -9999 -9999 -9999 -9999 -9999 -9999 -9999 -9999 -9999 -9999 -9999 -9999 -9999 -9999 -9999 -9999 -9999 -9999 -9999 -9999 -9999 -9999 -9999 -9999 -9999 -9999 -9999 -9999 -9999 -9999 -9999 -9999 -9999 -9999 -9999 -9999 -9999 -9999 -9999 -9999 -9999
-9999 -9999 -9999 -9999 -9999 -9999 -9999 -9999 -9999 -9999 -9999 -9999 -9999 -9999 -9999 -9999 -9999 -9999 -9999 -9999 -9999 -9999 -9999 -9999 -9999 -9999 -9999 -9999 -9999 -9999 -9999 -9999 -9999 -9999 -9999 -9999 -9999 -9999 1.94472E-1 1.90667E-1 2.72546E-1 1.36636E-1 4.07723E-2 4.46256E-2 5.8752E-2 6.33616E-2 9.26453E-2 2.09789E-1 2.11215E-1 1.35708E-1 1.34115E-1 1.72088E-1 2.61262E-1 3.09803E-1 3.87043E-1 3.71349E-1 4.05661E-1 3.93654E-1 4.04454E-1 4.46907E-1 4.58611E-1 4.09417E-1 3.29157E-1 4.03536E-1 3.43337E-1 2.03625E-1 1.60531E-1 6.80692E-2 1.33175E-1 1.64705E-1 1.37421E-1 1.82887E-1 2.49398E-1 1.94563E-1 3.81188E-1 4.79604E-1 4.53756E-1 3.36725E-1 3.93751E-1 3.50403E-1 3.433E-1 3.48482E-1 3.34351E-1 3.19276E-1 3.47268E-1 3.0087E-1 2.12102E-1 1.69458E-1 1.8685E-1 2.63736E-1 2.28323E-1 2.72555E-1 2.55696E-1 2.47352E-1 3.06274E-1 3.31371E-1 3.52186E-1 3.52551E-1 3.43E-1 3.58804E-1 3.25143E-1 2.84322E-1 1.93457E-1 9.4565E-2 4.24491E-2 5.40199E-2 7.54911E-2 7.90023E-2 6.34276E-2 3.9648E-2 2.27982E-2 9.13257E-3 4.41341E-3 4.36739E-3 1.0861E-2 1.70986E-2 2.89257E-2 3.35729E-2 3.31E-2 2.81958E-2 2.95401E-2 2.02538E-2 1.23599E-2 -9999 -9999 -9999 -9999 -9999 -9999 -9999 -9999 -9999 -9999 -9999 -9999 -9999 -9999 -9999 -9999 -9999 -9999 -9999 -9999 -9999 -9999 -9999 -9999 -9999 -9999 -9999 -9999 -9999 -9999 -9999 -9999 -9999 -9999 -9999 -9999 -9999 -9999 -9999 -9999 -9999 -9999 -9999 -9999 -9999 -9999 -9999
-9999 -9999 -9999 -9999 -9999 -9999 -9999 -9999 -9999 -9999 -9999 -9999 -9999 -9999 -9999 -9999 -9999 -9999 -9999 -9999 -9999 -9999 -9999 -9999 -9999 -9999 -9999 -9999 -9999 -9999 -9999 -9999 -9999 -9999 -9999 -9999 -9999 -9999 2.4199E-1 1.27932E-1 2.12552E-1 1.62522E-1 5.50442E-2 3.37738E-2 4.74313E-2 7.23688E-2 1.00184E-1 1.64017E-1 1.78043E-1 1.93453E-1 2.36318E-1 1.94893E-1 1.71044E-1 2.33452E-1 2.92636E-1 3.87277E-1 4.3336E-1 4.49709E-1 4.26019E-1 4.78865E-1 4.68332E-1 3.67741E-1 2.43314E-1 1.58779E-1 1.93225E-1 1.15346E-1 8.49393E-2 5.90972E-2 9.4163E-2 6.16967E-2 1.21026E-1 1.26108E-1 1.36389E-1 1.25728E-1 1.55269E-1 2.9259E-1 3.81125E-1 3.35214E-1 2.92974E-1 3.37886E-1 3.5183E-1 3.45007E-1 3.37538E-1 3.0189E-1 2.78545E-1 2.43255E-1 2.03722E-1 2.49555E-1 2.68797E-1 2.94924E-1 2.51178E-1 3.35685E-1 3.49274E-1 3.01329E-1 2.88391E-1 3.03054E-1 3.3456E-1 3.02274E-1 3.16644E-1 2.91163E-1 3.44886E-1 3.28386E-1 1.99844E-1 6.5568E-2 5.23217E-2 6.56253E-2 9.56843E-2 1.03553E-1 7.31269E-2 3.55574E-2 1.69563E-2 5.80388E-3 4.26707E-3 4.97939E-3 8.40874E-3 3.11754E-2 3.96801E-2 4.27751E-2 2.65601E-2 2.05372E-2 1.04494E-2 8.3058E-3 -9999 -9999 -9999 -9999 -9999 -9999 -9999 -9999 -9999 -9999 -9999 -9999 -9999 -9999 -9999 -9999 -9999 -9999 -9999 -9999 -9999 -9999 -9999 -9999 -9999 -9999 -9999 -9999 -9999 -9999 -9999 -9999 -9999 -9999 -9999 -9999 -9999 -9999 -9999 -9999 -9999 -9999 -9999 -9999 -9999 -9999 -9999 -9999
-9999 -9999 -9999 -9999 -9999 -9999 -9999 -9999 -9999 -9999 -9999 -9999 -9999 -9999 -9999 -9999 -9999 -9999 -9999 -9999 -9999 -9999 -9999 -9999 -9999 -9999 -9999 -9999 -9999 -9999 -9999 -9999 -9999 -9999 -9999 -9999 -9999 -9999 2.18651E-1 1.12837E-1 2.59251E-1 2.28554E-1 1.19985E-1 6.34724E-2 3.16817E-2 4.5251E-2 1.02832E-1 1.68915E-1 2.3811E-1 3.1851E-1 3.33791E-1 2.70943E-1 1.65147E-1 1.40499E-1 2.40334E-1 3.50935E-1 3.95923E-1 4.73573E-1 4.49488E-1 4.44697E-1 4.73025E-1 4.70674E-1 2.91617E-1 1.35296E-1 1.34238E-1 1.48916E-1 1.10117E-1 6.21811E-2 7.1609E-2 5.65436E-2 4.24833E-2 1.42031E-1 1.32917E-1 1.16312E-1 1.25743E-1 1.326E-1 2.06221E-1 2.65465E-1 2.31525E-1 2.44778E-1 2.36902E-1 2.69656E-1 1.73649E-1 1.20805E-1 1.49636E-1 1.57281E-1 1.67069E-1 1.6656E-1 1.91133E-1 2.95606E-1 2.59858E-1 3.13528E-1 4.1203E-1 3.87114E-1 2.4088E-1 2.57675E-1 3.42245E-1 3.11709E-1 3.18498E-1 3.59319E-1 3.34837E-1 3.33331E-1 2.30143E-1 8.97583E-2 3.52954E-2 3.8361E-2 6.44199E-2 1.04606E-1 9.41544E-2 4.38284E-2 1.81544E-2 6.25956E-3 4.29813E-3 5.94354E-3 8.10946E-3 2.22569E-2 2.24613E-2 1.86499E-2 7.64359E-3 5.87386E-3 5.82955E-3 5.1677E-3 -9999 -9999 -9999 -9999 -9999 -9999 -9999 -9999 -9999 -9999 -9999 -9999 -9999 -9999 -9999 -9999 -9999 -9999 -9999 -9999 -9999 -9999 -9999 -9999 -9999 -9999 -9999 -9999 -9999 -9999 -9999 -9999 -9999 -9999 -9999 -9999 -9999 -9999 -9999 -9999 -9999 -9999 -9999 -9999 -9999 -9999 -9999 -9999
-9999 -9999 -9999 -9999 -9999 -9999 -9999 -9999 -9999 -9999 -9999 -9999 -9999 -9999 -9999 -9999 -9999 -9999 -9999 -9999 -9999 -9999 -9999 -9999 -9999 -9999 -9999 -9999 -9999 -9999 -9999 -9999 -9999 -9999 -9999 -9999 -9999 -9999 1.98442E-1 6.57755E-2 1.52865E-1 2.418E-1 1.88699E-1 1.09726E-1 7.35022E-2 4.64008E-2 6.43602E-2 1.52816E-1 2.36205E-1 3.28597E-1 3.44117E-1 3.17768E-1 3.07022E-1 2.27803E-1 3.26068E-1 3.90809E-1 3.93761E-1 3.95592E-1 4.19699E-1 4.34796E-1 4.8284E-1 5.15432E-1 3.53082E-1 2.45656E-1 2.19784E-1 1.80026E-1 1.48606E-1 1.33002E-1 2.23606E-1 1.3082E-1 6.09202E-2 9.80883E-2 1.61975E-1 1.77878E-1 1.58986E-1 1.47057E-1 1.175E-1 9.35126E-2 1.05555E-1 1.07766E-1 1.1031E-1 1.83131E-1 2.70347E-1 1.68672E-1 1.47243E-1 1.35692E-1 9.16851E-2 1.18943E-1 1.92614E-1 2.71552E-1 2.50158E-1 2.95004E-1 3.55931E-1 3.53259E-1 2.42944E-1 2.50568E-1 2.96527E-1 3.0356E-1 3.50672E-1 3.6271E-1 3.60618E-1 3.98638E-1 2.77243E-1 1.18442E-1 4.43108E-2 3.61632E-2 5.19391E-2 8.80595E-2 1.01781E-1 4.68986E-2 1.20963E-2 2.42115E-3 1.97452E-3 4.98221E-3 6.05805E-3 8.09884E-3 1.47369E-2 6.36856E-3 2.90539E-3 2.19196E-3 4.40799E-3 9.9623E-3 -9999 -9999 -9999 -9999 -9999 -9999 -9999 -9999 -9999 -9999 -9999 -9999 -9999 -9999 -9999 -9999 -9999 -9999 -9999 -9999 -9999 -9999 -9999 -9999 -9999 -9999 -9999 -9999 -9999 -9999 -9999 -9999 -9999 -9999 -9999 -9999 -9999 -9999 -9999 -9999 -9999 -9999 -9999 -9999 -9999 -9999 -9999 -9999
-9999 -9999 -9999 -9999 -9999 -9999 -9999 -9999 -9999 -9999 -9999 -9999 -9999 -9999 -9999 -9999 -9999 -9999 -9999 -9999 -9999 -9999 -9999 -9999 -9999 -9999 -9999 -9999 -9999 -9999 -9999 -9999 -9999 -9999 -9999 -9999 -9999 -9999 1.22092E-1 6.89485E-2 8.4245E-2 1.87616E-1 2.18632E-1 1.5557E-1 1.0076E-1 7.20076E-2 5.64507E-2 1.12775E-1 1.94482E-1 2.46633E-1 3.07842E-1 3.08302E-1 3.14626E-1 3.26108E-1 3.56422E-1 3.92461E-1 3.86847E-1 3.95859E-1 4.21123E-1 4.10876E-1 4.65834E-1 4.90088E-1 4.74368E-1 3.65354E-1 2.7545E-1 2.17364E-1 1.62738E-1 1.52163E-1 1.77867E-1 6.39117E-2 4.61311E-2 7.85081E-2 5.62801E-2 7.10401E-2 1.72453E-1 1.8987E-1 1.34124E-1 8.57957E-2 7.53497E-2 8.38534E-2 6.43895E-2 1.32019E-1 2.4865E-1 2.011E-1 1.68354E-1 1.72723E-1 8.43221E-2 8.14961E-2 1.56886E-1 1.36017E-1 1.71767E-1 2.07967E-1 1.83312E-1 2.31534E-1 2.21327E-1 2.0416E-1 2.4954E-1 2.51749E-1 3.07557E-1 3.36411E-1 3.41952E-1 3.95161E-1 3.2658E-1 1.99349E-1 8.94785E-2 7.03132E-2 8.12503E-2 1.01492E-1 8.93922E-2 5.57355E-2 2.73414E-2 1.18844E-2 5.93818E-3 2.95011E-3 3.72191E-3 3.73798E-3 1.10943E-2 5.04457E-3 2.35575E-3 3.61471E-3 9.93855E-3 2.00485E-2 -9999 -9999 -9999 -9999 -9999 -9999 -9999 -9999 -9999 -9999 -9999 -9999 -9999 -9999 -9999 -9999 -9999 -9999 -9999 -9999 -9999 -9999 -9999 -9999 -9999 -9999 -9999 -9999 -9999 -9999 -9999 -9999 -9999 -9999 -9999 -9999 -9999 -9999 -9999 -9999 -9999 -9999 -9999 -9999 -9999 -9999 -9999 -9999
-9999 -9999 -9999 -9999 -9999 -9999 -9999 -9999 -9999 -9999 -9999 -9999 -9999 -9999 -9999 -9999 -9999 -9999 -9999 -9999 -9999 -9999 -9999 -9999 -9999 -9999 -9999 -9999 -9999 -9999 -9999 -9999 -9999 -9999 -9999 -9999 -9999 -9999 -9999 8.17451E-2 5.71036E-2 1.50784E-1 1.86877E-1 1.51496E-1 9.80288E-2 1.19742E-1 7.09524E-2 6.69108E-2 1.04842E-1 1.24623E-1 1.41142E-1 2.29972E-1 2.59944E-1 3.25271E-1 3.27555E-1 3.41466E-1 4.05654E-1 4.16089E-1 4.16099E-1 4.06771E-1 4.39559E-1 4.82671E-1 4.79968E-1 3.94492E-1 2.27376E-1 1.92354E-1 1.55915E-1 1.28166E-1 1.62072E-1 6.59536E-2 3.95497E-2 6.55257E-2 1.14956E-1 6.98762E-2 6.9617E-2 1.14988E-1 1.71807E-1 1.68389E-1 1.49122E-1 9.88948E-2 4.66758E-2 9.48629E-2 2.10719E-1 2.15992E-1 1.87137E-1 1.67299E-1 7.22173E-2 5.30363E-2 9.70772E-2 1.17851E-1 1.23173E-1 8.77117E-2 1.49945E-1 2.75203E-1 3.26436E-1 3.8227E-1 3.60841E-1 3.17283E-1 3.11533E-1 3.14625E-1 3.58611E-1 3.56792E-1 3.56E-1 2.28446E-1 1.44009E-1 1.67464E-1 1.43753E-1 9.56368E-2 4.59663E-2 3.0737E-2 2.46142E-2 8.43354E-3 2.84934E-3 1.54584E-3 2.67455E-3 2.53122E-3 1.38466E-2 6.33729E-3 1.80274E-3 3.12655E-3 1.07842E-2 1.4154E-2 -9999 -9999 -9999 -9999 -9999 -9999 -9999 -9999 -9999 -9999 -9999 -9999 -9999 -9999 -9999 -9999 -9999 -9999 -9999 -9999 -9999 -9999 -9999 -9999 -9999 -9999 -9999 -9999 -9999 -9999 -9999 -9999 -9999 -9999 -9999 -9999 -9999 -9999 -9999 -9999 -9999 -9999 -9999 -9999 -9999 -9999 -9999 -9999
-9999 -9999 -9999 -9999 -9999 -9999 -9999 -9999 -9999 -9999 -9999 -9999 -9999 -9999 -9999 -9999 -9999 -9999 -9999 -9999 -9999 -9999 -9999 -9999 -9999 -9999 -9999 -9999 -9999 -9999 -9999 -9999 -9999 -9999 -9999 -9999 -9999 -9999 -9999 1.00611E-1 6.0193E-2 1.59959E-1 1.42202E-1 9.09232E-2 4.13276E-2 1.49058E-1 9.02323E-2 5.0891E-2 7.69495E-2 8.33195E-2 1.12204E-1 1.17682E-1 1.32476E-1 1.55904E-1 2.3007E-1 3.53862E-1 3.67645E-1 4.07445E-1 4.33631E-1 4.21645E-1 4.28585E-1 4.41581E-1 4.63272E-1 3.46397E-1 1.12315E-1 1.18292E-1 1.24685E-1 1.36415E-1 2.15652E-1 1.31365E-1 3.94425E-2 5.29344E-2 1.42466E-1 8.18885E-2 4.25766E-2 3.4624E-2 4.93134E-2 5.38626E-2 1.21406E-1 1.1574E-1 6.9796E-2 7.07955E-2 1.44347E-1 2.50876E-1 2.61865E-1 1.56476E-1 9.10036E-2 6.52376E-2 9.67823E-2 9.07123E-2 9.25645E-2 1.62181E-1 2.5668E-1 4.35335E-1 4.68621E-1 4.66873E-1 4.44016E-1 3.74621E-1 4.12159E-1 3.91215E-1 3.97902E-1 3.88432E-1 3.97258E-1 2.26935E-1 1.04152E-1 1.67797E-1 1.85014E-1 8.04296E-2 4.20269E-2 1.73675E-2 1.21811E-2 3.6101E-3 3.72586E-3 2.63679E-3 2.27388E-3 3.84112E-3 7.25276E-3 9.5307E-3 1.70308E-3 2.56927E-3 3.35747E-3 5.85569E-3 -9999 -9999 -9999 -9999 -9999 -9999 -9999 -9999 -9999 -9999 -9999 -9999 -9999 -9999 -9999 -9999 -9999 -9999 -9999 -9999 -9999 -9999 -9999 -9999 -9999 -9999 -9999 -9999 -9999 -9999 -9999 -9999 -9999 -9999 -9999 -9999 -9999 -9999 -9999 -9999 -9999 -9999 -9999 -9999 -9999 -9999 -9999 -9999
-9999 -9999 -9999 -9999 -9999 -9999 -9999 -9999 -9999 -9999 -9999 -9999 -9999 -9999 -9999 -9999 -9999 -9999 -9999 -9999 -9999 -9999 -9999 -9999 -9999 -9999 -9999 -9999 -9999 -9999 -9999 -9999 -9999 -9999 -9999 -9999 -9999 -9999 -9999 7.88045E-2 4.51941E-2 7.98194E-2 1.28714E-1 6.39036E-2 2.00735E-2 5.56103E-2 8.71156E-2 5.46604E-2 1.09427E-1 1.73128E-1 1.80938E-1 1.52363E-1 1.28503E-1 1.14632E-1 1.3657E-1 2.34271E-1 3.97282E-1 4.22133E-1 4.24527E-1 4.05911E-1 4.51637E-1 4.2917E-1 4.15907E-1 2.21524E-1 9.88729E-2 1.42303E-1 2.89503E-1 2.47112E-1 2.93573E-1 1.51657E-1 4.53689E-2 6.93881E-2 2.10932E-1 1.19413E-1 5.49699E-2 9.02084E-2 4.77465E-2 2.16366E-2 4.11754E-2 6.37801E-2 8.66409E-2 6.04501E-2 8.63643E-2 1.37394E-1 1.57602E-1 1.42157E-1 7.53792E-2 6.87169E-2 9.39272E-2 8.41456E-2 6.98977E-2 1.25037E-1 2.95714E-1 4.41482E-1 5.06019E-1 4.84665E-1 4.58229E-1 4.0476E-1 3.94048E-1 3.38219E-1 3.76464E-1 3.81685E-1 4.09149E-1 2.83396E-1 8.48171E-2 1.12429E-1 1.68653E-1 1.34188E-1 7.28618E-2 4.01129E-2 2.95108E-2 2.24116E-2 1.58792E-2 4.7853E-3 1.68889E-3 2.00628E-3 3.86952E-3 2.49433E-3 2.1035E-3 2.21267E-3 5.80944E-3 1.23509E-2 -9999 -9999 -9999 -9999 -9999 -9999 -9999 -9999 -9999 -9999 -9999 -9999 -9999 -9999 -9999 -9999 -9999 -9999 -9999 -9999 -9999 -9999 -9999 -9999 -9999 -9999 -9999 -9999 -9999 -9999 -9999 -9999 -9999 -9999 -9999 -9999 -9999 -9999 -9999 -9999 -9999 -9999 -9999 -9999 -9999 -9999 -9999 -9999
-9999 -9999 -9999 -9999 -9999 -9999 -9999 -9999 -9999 -9999 -9999 -9999 -9999 -9999 -9999 -9999 -9999 -9999 -9999 -9999 -9999 -9999 -9999 -9999 -9999 -9999 -9999 -9999 -9999 -9999 -9999 -9999 -9999 -9999 -9999 -9999 -9999 -9999 -9999 7.26655E-2 5.33414E-2 9.05536E-2 1.16214E-1 4.60895E-2 1.6066E-2 4.92407E-2 1.13447E-1 7.69645E-2 1.38699E-1 2.03336E-1 3.02857E-1 3.15172E-1 2.99514E-1 2.52252E-1 2.69571E-1 3.40431E-1 3.95675E-1 4.35013E-1 4.26925E-1 3.9332E-1 4.39477E-1 4.02535E-1 2.85472E-1 1.94676E-1 2.06617E-1 3.58648E-1 4.50345E-1 3.99413E-1 3.61126E-1 1.95903E-1 8.01081E-2 1.02291E-1 2.95437E-1 3.21936E-1 2.38072E-1 1.5294E-1 6.89498E-2 3.1398E-2 3.1445E-2 2.48765E-2 3.6602E-2 5.87342E-2 7.13451E-2 7.52665E-2 8.11426E-2 9.11352E-2 5.79556E-2 6.81176E-2 6.16823E-2 5.24265E-2 8.35124E-2 9.74403E-2 2.46201E-1 4.02041E-1 4.68004E-1 4.58721E-1 4.36975E-1 4.03786E-1 3.99102E-1 3.22686E-1 3.77715E-1 3.93739E-1 3.76504E-1 3.08393E-1 1.01562E-1 9.26985E-2 1.15103E-1 1.3657E-1 1.22763E-1 8.64516E-2 6.16864E-2 4.1188E-2 1.3762E-2 1.58185E-3 1.44915E-3 1.62542E-3 1.97744E-3 2.13858E-3 2.77755E-3 1.94767E-3 3.98636E-3 1.35877E-2 -9999 -9999 -9999 -9999 -9999 -9999 -9999 -9999 -9999 -9999 -9999 -9999 -9999 -9999 -9999 -9999 -9999 -9999 -9999 -9999 -9999 -9999 -9999 -9999 -9999 -9999 -9999 -9999 -9999 -9999 -9999 -9999 -9999 -9999 -9999 -9999 -9999 -9999 -9999 -9999 -9999 -9999 -9999 -9999 -9999 -9999 -9999 -9999
-9999 -9999 -9999 -9999 -9999 -9999 -9999 -9999 -9999 -9999 -9999 -9999 -9999 -9999 -9999 -9999 -9999 -9999 -9999 -9999 -9999 -9999 -9999 -9999 -9999 -9999 -9999 -9999 -9999 -9999 -9999 -9999 -9999 -9999 -9999 -9999 -9999 -9999 -9999 6.20582E-2 4.54571E-2 5.8696E-2 9.4152E-2 2.15646E-2 2.63604E-2 4.61447E-2 9.8207E-2 6.04226E-2 1.20912E-1 2.00565E-1 2.30718E-1 2.96235E-1 3.29939E-1 3.77898E-1 3.81053E-1 3.62504E-1 3.91517E-1 3.8803E-1 4.21139E-1 4.26663E-1 4.28293E-1 4.30458E-1 3.50824E-1 2.93234E-1 3.95467E-1 4.52248E-1 4.91343E-1 4.73392E-1 4.56294E-1 2.33332E-1 1.38368E-1 1.73636E-1 3.75979E-1 4.21429E-1 3.08655E-1 1.92635E-1 7.94983E-2 4.05631E-2 6.04399E-2 2.82847E-2 2.23812E-2 7.13607E-2 8.49347E-2 7.52004E-2 5.58557E-2 4.09487E-2 3.83847E-2 4.58339E-2 3.33736E-2 5.54275E-2 8.17441E-2 1.35485E-1 2.57491E-1 3.93518E-1 4.50869E-1 4.38811E-1 4.4721E-1 4.56861E-1 4.03295E-1 3.30162E-1 3.71037E-1 4.14273E-1 4.10007E-1 3.34391E-1 2.50239E-1 1.6006E-1 1.25171E-1 1.33334E-1 1.07243E-1 9.61702E-2 6.08646E-2 2.70289E-2 8.74898E-3 7.5195E-3 5.73808E-3 9.86993E-4 1.04621E-3 1.3579E-3 1.65068E-3 2.85505E-3 4.87405E-3 -9999 -9999 -9999 -9999 -9999 -9999 -9999 -9999 -9999 -9999 -9999 -9999 -9999 -9999 -9999 -9999 -9999 -9999 -9999 -9999 -9999 -9999 -9999 -9999 -9999 -9999 -9999 -9999 -9999 -9999 -9999 -9999 -9999 -9999 -9999 -9999 -9999 -9999 -9999 -9999 -9999 -9999 -9999 -9999 -9999 -9999 -9999 -9999 -9999
-9999 -9999 -9999 -9999 -9999 -9999 -9999 -9999 -9999 -9999 -9999 -9999 -9999 -9999 -9999 -9999 -9999 -9999 -9999 -9999 -9999 -9999 -9999 -9999 -9999 -9999 -9999 -9999 -9999 -9999 -9999 -9999 -9999 -9999 -9999 -9999 -9999 -9999 -9999 5.6289E-2 3.49303E-2 7.80064E-2 9.27381E-2 1.61888E-2 1.73237E-2 8.81988E-2 7.59829E-2 5.96073E-2 7.30997E-2 1.52736E-1 1.53303E-1 1.82642E-1 2.41224E-1 3.2629E-1 3.89102E-1 4.23075E-1 4.20492E-1 4.02331E-1 3.74109E-1 3.88392E-1 3.92779E-1 4.23993E-1 4.36673E-1 4.40352E-1 4.45038E-1 4.85427E-1 5.0887E-1 5.08521E-1 4.40874E-1 3.38457E-1 2.89202E-1 3.42012E-1 3.50499E-1 4.03951E-1 4.14022E-1 3.66073E-1 2.33204E-1 7.4799E-2 7.9949E-2 5.80033E-2 2.82872E-2 4.4352E-2 6.05908E-2 7.14292E-2 8.68627E-2 6.69293E-2 4.40172E-2 4.06384E-2 5.44929E-2 6.82354E-2 9.91004E-2 1.55895E-1 1.80762E-1 1.93374E-1 2.5811E-1 3.00091E-1 3.4166E-1 3.74385E-1 3.25339E-1 2.47328E-1 2.98862E-1 3.64445E-1 3.61201E-1 3.42254E-1 3.50765E-1 2.91161E-1 1.92467E-1 1.14554E-1 5.61498E-2 6.12783E-2 5.60031E-2 3.92271E-2 1.99738E-2 1.88591E-2 5.89204E-3 8.74764E-4 6.43907E-4 1.15277E-3 1.47212E-3 8.01522E-3 8.52356E-3 -9999 -9999 -9999 -9999 -9999 -9999 -9999 -9999 -9999 -9999 -9999 -9999 -9999 -9999 -9999 -9999 -9999 -9999 -9999 -9999 -9999 -9999 -9999 -9999 -9999 -9999 -9999 -9999 -9999 -9999 -9999 -9999 -9999 -9999 -9999 -9999 -9999 -9999 -9999 -9999 -9999 -9999 -9999 -9999 -9999 -9999 -9999 -9999 -9999
-9999 -9999 -9999 -9999 -9999 -9999 -9999 -9999 -9999 -9999 -9999 -9999 -9999 -9999 -9999 -9999 -9999 -9999 -9999 -9999 -9999 -9999 -9999 -9999 -9999 -9999 -9999 -9999 -9999 -9999 -9999 -9999 -9999 -9999 -9999 -9999 -9999 -9999 -9999 6.50027E-2 3.95531E-2 6.64866E-2 7.11074E-2 1.74866E-2 4.0059E-2 8.18402E-2 5.30079E-2 3.92082E-2 4.78103E-2 5.78985E-2 8.48779E-2 7.50768E-2 9.86852E-2 1.36897E-1 2.05363E-1 2.82994E-1 4.24609E-1 4.02432E-1 3.87658E-1 3.91792E-1 3.71415E-1 3.64161E-1 3.54559E-1 3.78999E-1 4.4842E-1 4.05082E-1 4.44353E-1 4.47205E-1 4.15348E-1 4.09422E-1 3.92686E-1 3.12257E-1 3.33169E-1 3.85974E-1 4.41294E-1 3.89758E-1 3.15289E-1 2.51275E-1 2.15373E-1 1.43207E-1 4.90862E-2 3.42551E-2 3.36544E-2 3.94428E-2 4.59194E-2 4.33219E-2 3.56029E-2 4.34686E-2 7.92154E-2 1.11471E-1 7.59553E-2 9.7918E-2 9.17175E-2 8.6511E-2 1.17879E-1 1.87974E-1 2.13199E-1 2.30649E-1 2.47216E-1 2.06919E-1 2.56633E-1 2.81949E-1 2.44296E-1 2.76352E-1 3.87421E-1 3.36462E-1 1.9219E-1 1.54124E-1 5.29237E-2 2.67128E-2 5.31481E-2 5.58126E-2 2.79305E-2 9.52939E-3 3.68487E-3 6.22873E-4 5.25914E-4 1.03669E-3 1.69761E-3 6.67882E-3 -9999 -9999 -9999 -9999 -9999 -9999 -9999 -9999 -9999 -9999 -9999 -9999 -9999 -9999 -9999 -9999 -9999 -9999 -9999 -9999 -9999 -9999 -9999 -9999 -9999 -9999 -9999 -9999 -9999 -9999 -9999 -9999 -9999 -9999 -9999 -9999 -9999 -9999 -9999 -9999 -9999 -9999 -9999 -9999 -9999 -9999 -9999 -9999 -9999 -9999
-9999 -9999 -9999 -9999 -9999 -9999 -9999 -9999 -9999 -9999 -9999 -9999 -9999 -9999 -9999 -9999 -9999 -9999 -9999 -9999 -9999 -9999 -9999 -9999 -9999 -9999 -9999 -9999 -9999 -9999 -9999 -9999 -9999 -9999 -9999 -9999 -9999 -9999 -9999 4.31716E-2 5.95666E-2 3.9479E-2 4.20782E-2 3.83516E-2 1.26886E-1 5.29262E-2 3.36236E-2 3.28049E-2 5.94564E-2 7.09738E-2 9.93487E-2 8.95071E-2 8.96258E-2 1.23803E-1 1.76435E-1 2.40452E-1 3.7391E-1 3.80943E-1 3.7862E-1 3.97708E-1 3.92383E-1 3.75611E-1 3.51545E-1 3.16854E-1 3.07165E-1 2.99628E-1 2.89168E-1 3.77189E-1 3.85754E-1 3.72091E-1 3.18532E-1 3.71512E-1 3.2495E-1 3.64674E-1 4.02015E-1 3.35747E-1 3.28846E-1 3.28067E-1 2.66396E-1 2.17538E-1 1.12881E-1 5.56143E-2 2.66121E-2 2.68305E-2 2.33862E-2 1.94222E-2 1.75383E-2 3.11184E-2 7.91013E-2 9.72151E-2 9.23758E-2 9.75801E-2 1.16223E-1 1.00278E-1 1.18866E-1 2.20122E-1 2.53449E-1 1.95584E-1 1.64978E-1 2.02504E-1 2.37991E-1 2.4008E-1 2.60219E-1 2.7557E-1 3.21217E-1 3.21737E-1 1.80581E-1 1.22192E-1 9.39078E-2 3.97737E-2 2.82269E-2 4.84475E-2 9.85763E-3 6.88861E-3 1.05725E-3 4.06237E-4 6.46354E-4 8.35634E-4 1.86215E-3 -9999 -9999 -9999 -9999 -9999 -9999 -9999 -9999 -9999 -9999 -9999 -9999 -9999 -9999 -9999 -9999 -9999 -9999 -9999 -9999 -9999 -9999 -9999 -9999 -9999 -9999 -9999 -9999 -9999 -9999 -9999 -9999 -9999 -9999 -9999 -9999 -9999 -9999 -9999 -9999 -9999 -9999 -9999 -9999 -9999 -9999 -9999 -9999 -9999 -9999 -9999
-9999 -9999 -9999 -9999 -9999 -9999 -9999 -9999 -9999 -9999 -9999 -9999 -9999 -9999 -9999 -9999 -9999 -9999 -9999 -9999 -9999 -9999 -9999 -9999 -9999 -9999 -9999 -9999 -9999 -9999 -9999 -9999 -9999 -9999 -9999 -9999 -9999 -9999 -9999 -9999 5.18017E-2 5.41548E-2 6.32799E-2 1.00919E-1 1.5151E-1 7.61534E-2 8.52789E-2 4.21292E-2 7.62051E-2 2.12721E-1 2.20397E-1 2.20923E-1 2.00275E-1 1.99162E-1 2.14861E-1 2.6364E-1 3.16701E-1 3.41476E-1 3.74888E-1 3.82108E-1 4.00976E-1 3.58176E-1 4.03484E-1 3.63111E-1 3.89071E-1 2.96264E-1 2.62871E-1 2.6448E-1 2.78252E-1 3.06255E-1 3.13136E-1 3.18893E-1 3.40732E-1 3.08807E-1 3.76175E-1 3.71648E-1 3.69973E-1 3.08921E-1 2.12806E-1 1.49995E-1 1.67346E-1 1.06764E-1 5.53519E-2 3.28905E-2 3.07336E-2 1.50439E-2 1.69412E-2 2.6918E-2 4.51448E-2 7.26538E-2 6.02658E-2 7.88536E-2 8.40978E-2 8.8014E-2 1.43516E-1 2.55403E-1 2.98651E-1 1.84137E-1 1.61633E-1 2.17027E-1 2.38572E-1 2.67147E-1 2.67612E-1 2.75053E-1 3.2074E-1 3.16545E-1 2.43285E-1 1.18919E-1 9.85737E-2 5.28249E-2 1.75783E-2 2.26886E-2 1.83507E-3 7.46635E-4 7.95799E-4 5.29378E-4 8.01175E-4 2.55213E-3 7.80596E-3 -9999 -9999 -9999 -9999 -9999 -9999 -9999 -9999 -9999 -9999 -9999 -9999 -9999 -9999 -9999 -9999 -9999 -9999 -9999 -9999 -9999 -9999 -9999 -9999 -9999 -9999 -9999 -9999 -9999 -9999 -9999 -9999 -9999 -9999 -9999 -9999 -9999 -9999 -9999 -9999 -9999 -9999 -9999 -9999 -9999 -9999 -9999 -9999 -9999 -9999 -9999
-9999 -9999 -9999 -9999 -9999 -9999 -9999 -9999 -9999 -9999 -9999 -9999 -9999 -9999 -9999 -9999 -9999 -9999 -9999 -9999 -9999 -9999 -9999 -9999 -9999 -9999 -9999 -9999 -9999 -9999 -9999 -9999 -9999 -9999 -9999 -9999 -9999 -9999 -9999 -9999 -9999 7.85321E-2 1.00604E-1 1.73731E-1 8.19732E-2 6.56805E-2 7.04908E-2 4.82538E-2 1.21779E-1 2.87881E-1 3.10017E-1 2.4025E-1 2.45889E-1 2.74422E-1 2.56352E-1 2.53012E-1 3.16113E-1 3.68806E-1 4.03765E-1 4.49197E-1 4.05488E-1 4.15001E-1 4.1761E-1 3.83794E-1 3.75808E-1 2.56823E-1 2.54577E-1 2.67959E-1 2.49624E-1 2.84008E-1 3.25588E-1 3.10769E-1 3.3891E-1 2.98263E-1 3.87034E-1 4.08547E-1 3.61328E-1 2.78883E-1 2.31254E-1 1.8972E-1 1.82964E-1 1.37684E-1 1.48866E-1 7.79586E-2 4.64747E-2 1.82011E-2 1.29158E-2 2.29082E-2 4.04548E-2 6.27588E-2 6.24095E-2 5.75903E-2 8.89497E-2 1.64078E-1 1.67035E-1 2.61949E-1 3.23434E-1 2.22433E-1 1.69405E-1 2.2592E-1 2.52728E-1 2.79954E-1 2.61446E-1 3.28378E-1 3.2002E-1 2.93072E-1 2.63653E-1 1.47689E-1 9.90059E-2 6.57142E-2 2.21755E-2 6.6815E-3 2.39398E-3 8.35869E-4 2.72719E-4 4.66643E-4 8.73822E-4 -9999 -9999 -9999 -9999 -9999 -9999 -9999 -9999 -9999 -9999 -9999 -9999 -9999 -9999 -9999 -9999 -9999 -9999 -9999 -9999 -9999 -9999 -9999 -9999 -9999 -9999 -9999 -9999 -9999 -9999 -9999 -9999 -9999 -9999 -9999 -9999 -9999 -9999 -9999 -9999 -9999 -9999 -9999 -9999 -9999 -9999 -9999 -9999 -9999 -9999 -9999 -9999 -9999
-9999 -9999 -9999 -9999 -9999 -9999 -9999 -9999 -9999 -9999 -9999 -9999 -9999 -9999 -9999 -9999 -9999 -9999 -9999 -9999 -9999 -9999 -9999 -9999 -9999 -9999 -9999 -9999 -9999 -9999 -9999 -9999 -9999 -9999 -9999 -9999 -9999 -9999 -9999 -9999 -9999 1.23389E-1 1.8224E-1 1.2509E-1 4.82715E-2 1.11835E-1 9.49137E-2 8.65517E-2 1.60478E-1 2.83328E-1 2.68466E-1 1.42401E-1 1.3422E-1 1.1511E-1 1.16392E-1 1.45938E-1 1.68317E-1 2.05184E-1 2.78165E-1 3.65865E-1 3.67411E-1 3.57278E-1 3.77311E-1 3.38979E-1 3.43233E-1 2.92986E-1 3.50242E-1 2.8267E-1 2.61181E-1 2.72653E-1 2.48188E-1 2.83589E-1 3.13107E-1 2.81461E-1 3.05837E-1 3.22644E-1 3.0468E-1 2.6562E-1 2.50329E-1 1.74949E-1 1.80166E-1 2.16081E-1 1.70925E-1 1.798E-1 1.25566E-1 2.57423E-2 1.42682E-2 2.28477E-2 3.91727E-2 6.69577E-2 6.59288E-2 3.61778E-2 4.60372E-2 9.3533E-2 1.4578E-1 3.01438E-1 2.91577E-1 2.40806E-1 2.18685E-1 2.32914E-1 2.40584E-1 2.47416E-1 2.18678E-1 2.55368E-1 2.72267E-1 2.36477E-1 2.17312E-1 1.07512E-1 6.2736E-2 6.61296E-2 3.36727E-2 2.02276E-2 2.63287E-2 8.22336E-3 -9999 -9999 -9999 -9999 -9999 -9999 -9999 -9999 -9999 -9999 -9999 -9999 -9999 -9999 -9999 -9999 -9999 -9999 -9999 -9999 -9999 -9999 -9999 -9999 -9999 -9999 -9999 -9999 -9999 -9999 -9999 -9999 -9999 -9999 -9999 -9999 -9999 -9999 -9999 -9999 -9999 -9999 -9999 -9999 -9999 -9999 -9999 -9999 -9999 -9999 -9999 -9999 -9999 -9999 -9999 -9999
-9999 -9999 -9999 -9999 -9999 -9999 -9999 -9999 -9999 -9999 -9999 -9999 -9999 -9999 -9999 -9999 -9999 -9999 -9999 -9999 -9999 -9999 -9999 -9999 -9999 -9999 -9999 -9999 -9999 -9999 -9999 -9999 -9999 -9999 -9999 -9999 -9999 -9999 -9999 -9999 -9999 1.65304E-1 1.89958E-1 5.79766E-2 3.61171E-2 8.88019E-2 1.19694E-1 1.15652E-1 1.6913E-1 2.51443E-1 1.97967E-1 1.21564E-1 1.14072E-1 6.75357E-2 6.37373E-2 7.21808E-2 9.26779E-2 9.73142E-2 1.45218E-1 2.03362E-1 2.86654E-1 3.23629E-1 3.31796E-1 3.10218E-1 2.96301E-1 3.44634E-1 3.25369E-1 3.5188E-1 3.0409E-1 3.03535E-1 2.95785E-1 2.97022E-1 2.86817E-1 2.63498E-1 2.70641E-1 2.20207E-1 2.58592E-1 3.11287E-1 2.71242E-1 2.08414E-1 1.75177E-1 1.55714E-1 1.53284E-1 1.56369E-1 1.50776E-1 6.45847E-2 2.13036E-2 1.90433E-2 2.68646E-2 4.43653E-2 6.30755E-2 7.61153E-2 8.19827E-2 1.27321E-1 1.82825E-1 2.58468E-1 2.35175E-1 2.59041E-1 2.64723E-1 2.34657E-1 2.27619E-1 2.53594E-1 2.27165E-1 2.31087E-1 2.36029E-1 2.06228E-1 1.61699E-1 8.09355E-2 4.89704E-2 3.9898E-2 2.37902E-2 2.34761E-2 3.22204E-2 -9999 -9999 -9999 -9999 -9999 -9999 -9999 -9999 -9999 -9999 -9999 -9999 -9999 -9999 -9999 -9999 -9999 -9999 -9999 -9999 -9999 -9999 -9999 -9999 -9999 -9999 -9999 -9999 -9999 -9999 -9999 -9999 -9999 -9999 -9999 -9999 -9999 -9999 -9999 -9999 -9999 -9999 -9999 -9999 -9999 -9999 -9999 -9999 -9999 -9999 -9999 -9999 -9999 -9999 -9999 -9999 -9999
-9999 -9999 -9999 -9999 -9999 -9999 -9999 -9999 -9999 -9999 -9999 -9999 -9999 -9999 -9999 -9999 -9999 -9999 -9999 -9999 -9999 -9999 -9999 -9999 -9999 -9999 -9999 -9999 -9999 -9999 -9999 -9999 -9999 -9999 -9999 -9999 -9999 -9999 -9999 -9999 -9999 1.44803E-1 5.74722E-2 3.81235E-2 1.9591E-2 2.80803E-2 7.79681E-2 1.53993E-1 1.90333E-1 2.1068E-1 1.52818E-1 1.01673E-1 7.78964E-2 7.7793E-2 5.26584E-2 4.38822E-2 5.37337E-2 6.35891E-2 9.71942E-2 1.34209E-1 1.58667E-1 2.43935E-1 3.14908E-1 3.42487E-1 3.1849E-1 3.39471E-1 3.28988E-1 3.02335E-1 3.51583E-1 3.52669E-1 3.27195E-1 3.06457E-1 3.14831E-1 3.07316E-1 2.78431E-1 2.51337E-1 2.88637E-1 3.15666E-1 3.19276E-1 1.94206E-1 1.20777E-1 1.03082E-1 9.07362E-2 1.07081E-1 8.00935E-2 7.47448E-2 3.41471E-2 1.93764E-2 2.21773E-2 3.5904E-2 4.78015E-2 7.97885E-2 1.80659E-1 2.68261E-1 2.78438E-1 2.90499E-1 2.12672E-1 2.2668E-1 2.11119E-1 2.14107E-1 2.02113E-1 1.90562E-1 1.6214E-1 1.57332E-1 1.94178E-1 2.17895E-1 1.80231E-1 7.82369E-2 3.24198E-2 4.26821E-2 4.14993E-2 3.11738E-2 3.93698E-2 -9999 -9999 -9999 -9999 -9999 -9999 -9999 -9999 -9999 -9999 -9999 -9999 -9999 -9999 -9999 -9999 -9999 -9999 -9999 -9999 -9999 -9999 -9999 -9999 -9999 -9999 -9999 -9999 -9999 -9999 -9999 -9999 -9999 -9999 -9999 -9999 -9999 -9999 -9999 -9999 -9999 -9999 -9999 -9999 -9999 -9999 -9999 -9999 -9999 -9999 -9999 -9999 -9999 -9999 -9999 -9999 -9999
-9999 -9999 -9999 -9999 -9999 -9999 -9999 -9999 -9999 -9999 -9999 -9999 -9999 -9999 -9999 -9999 -9999 -9999 -9999 -9999 -9999 -9999 -9999 -9999 -9999 -9999 -9999 -9999 -9999 -9999 -9999 -9999 -9999 -9999 -9999 -9999 -9999 -9999 -9999 -9999 -9999 7.78746E-2 3.68545E-2 8.79074E-2 4.18673E-2 2.48278E-2 8.49347E-2 1.60195E-1 1.88671E-1 1.70373E-1 1.56898E-1 1.14259E-1 5.70868E-2 7.09907E-2 5.75051E-2 3.80403E-2 4.3104E-2 5.93152E-2 1.16406E-1 1.41924E-1 1.89708E-1 2.72221E-1 2.90633E-1 3.37303E-1 3.02979E-1 2.84137E-1 2.85397E-1 3.49979E-1 2.57552E-1 3.02683E-1 3.33629E-1 3.06871E-1 3.15875E-1 2.96022E-1 2.67163E-1 2.56764E-1 2.82307E-1 3.15397E-1 3.48587E-1 2.37448E-1 1.38441E-1 1.26956E-1 5.43899E-2 5.27659E-2 7.61766E-2 6.30067E-2 5.4917E-2 2.45582E-2 1.92965E-2 2.28779E-2 5.44436E-2 1.01865E-1 1.96088E-1 1.95842E-1 2.36175E-1 2.87908E-1 2.57058E-1 2.73537E-1 2.54004E-1 2.24103E-1 2.10941E-1 1.46103E-1 1.36059E-1 1.20048E-1 1.57107E-1 2.02406E-1 1.67748E-1 6.9879E-2 3.31814E-2 3.33488E-2 2.21557E-2 2.98177E-2 -9999 -9999 -9999 -9999 -9999 -9999 -9999 -9999 -9999 -9999 -9999 -9999 -9999 -9999 -9999 -9999 -9999 -9999 -9999 -9999 -9999 -9999 -9999 -9999 -9999 -9999 -9999 -9999 -9999 -9999 -9999 -9999 -9999 -9999 -9999 -9999 -9999 -9999 -9999 -9999 -9999 -9999 -9999 -9999 -9999 -9999 -9999 -9999 -9999 -9999 -9999 -9999 -9999 -9999 -9999 -9999 -9999 -9999
-9999 -9999 -9999 -9999 -9999 -9999 -9999 -9999 -9999 -9999 -9999 -9999 -9999 -9999 -9999 -9999 -9999 -9999 -9999 -9999 -9999 -9999 -9999 -9999 -9999 -9999 -9999 -9999 -9999 -9999 -9999 -9999 -9999 -9999 -9999 -9999 -9999 -9999 -9999 -9999 5.51623E-2 3.29257E-2 2.12299E-2 6.16495E-2 1.04574E-1 6.05138E-2 8.06596E-2 1.58873E-1 1.43117E-1 1.05054E-1 1.35863E-1 1.16623E-1 5.56176E-2 4.85282E-2 5.80898E-2 4.41733E-2 6.79138E-2 1.72607E-1 1.81916E-1 1.77192E-1 1.76394E-1 2.30705E-1 2.98759E-1 3.36186E-1 2.85827E-1 2.28596E-1 2.46165E-1 3.11874E-1 2.44048E-1 2.27765E-1 2.16559E-1 2.71664E-1 2.58772E-1 2.28122E-1 2.49892E-1 2.55466E-1 3.05451E-1 2.94671E-1 2.55467E-1 3.11045E-1 2.82381E-1 2.51376E-1 1.28787E-1 3.45859E-2 3.06107E-2 4.78215E-2 3.89839E-2 3.33177E-2 1.67536E-2 2.10317E-2 3.4562E-2 9.08065E-2 1.54054E-1 1.76409E-1 2.4262E-1 2.82713E-1 3.22236E-1 2.72666E-1 1.95099E-1 1.36933E-1 1.2303E-1 1.31304E-1 1.30585E-1 1.17959E-1 1.33958E-1 1.97505E-1 2.09085E-1 9.69825E-2 3.76991E-2 2.86427E-2 3.72634E-2 -9999 -9999 -9999 -9999 -9999 -9999 -9999 -9999 -9999 -9999 -9999 -9999 -9999 -9999 -9999 -9999 -9999 -9999 -9999 -9999 -9999 -9999 -9999 -9999 -9999 -9999 -9999 -9999 -9999 -9999 -9999 -9999 -9999 -9999 -9999 -9999 -9999 -9999 -9999 -9999 -9999 -9999 -9999 -9999 -9999 -9999 -9999 -9999 -9999 -9999 -9999 -9999 -9999 -9999 -9999 -9999 -9999 -9999 -9999
-9999 -9999 -9999 -9999 -9999 -9999 -9999 -9999 -9999 -9999 -9999 -9999 -9999 -9999 -9999 -9999 -9999 -9999 -9999 -9999 -9999 -9999 -9999 -9999 -9999 -9999 -9999 -9999 -9999 -9999 -9999 -9999 -9999 -9999 -9999 -9999 -9999 -9999 -9999 -9999 6.42354E-2 2.40902E-2 5.06629E-2 1.0896E-1 1.59617E-1 1.44071E-1 1.43161E-1 2.10786E-1 1.18984E-1 5.08231E-2 1.22214E-1 1.50085E-1 8.40168E-2 5.84283E-2 4.57284E-2 5.28549E-2 1.12323E-1 1.65742E-1 1.75087E-1 1.75423E-1 1.99911E-1 2.488E-1 3.16578E-1 2.4534E-1 1.79594E-1 1.68551E-1 1.63639E-1 2.38866E-1 2.30935E-1 1.8431E-1 1.78122E-1 1.56945E-1 1.92885E-1 2.06523E-1 2.42535E-1 2.34213E-1 2.9079E-1 3.47015E-1 2.60492E-1 1.87767E-1 2.7022E-1 2.98221E-1 2.42584E-1 1.00519E-1 2.94061E-2 2.79625E-2 2.88566E-2 3.47176E-2 2.8014E-2 2.24998E-2 2.63223E-2 8.96628E-2 1.45089E-1 2.03681E-1 2.69374E-1 3.12935E-1 3.40991E-1 2.38432E-1 1.4002E-1 1.12284E-1 9.50803E-2 1.07879E-1 8.00655E-2 8.4739E-2 1.43922E-1 2.37498E-1 1.71941E-1 9.54777E-2 4.32096E-2 3.04151E-2 3.44099E-2 -9999 -9999 -9999 -9999 -9999 -9999 -9999 -9999 -9999 -9999 -9999 -9999 -9999 -9999 -9999 -9999 -9999 -9999 -9999 -9999 -9999 -9999 -9999 -9999 -9999 -9999 -9999 -9999 -9999 -9999 -9999 -9999 -9999 -9999 -9999 -9999 -9999 -9999 -9999 -9999 -9999 -9999 -9999 -9999 -9999 -9999 -9999 -9999 -9999 -9999 -9999 -9999 -9999 -9999 -9999 -9999 -9999 -9999 -9999
-9999 -9999 -9999 -9999 -9999 -9999 -9999 -9999 -9999 -9999 -9999 -9999 -9999 -9999 -9999 -9999 -9999 -9999 -9999 -9999 -9999 -9999 -9999 -9999 -9999 -9999 -9999 -9999 -9999 -9999 -9999 -9999 -9999 -9999 -9999 -9999 -9999 -9999 -9999 -9999 8.23839E-2 2.42592E-2 3.29624E-2 8.63982E-2 1.43647E-1 2.08414E-1 1.98191E-1 2.26011E-1 1.26023E-1 6.42917E-2 1.63181E-1 2.6095E-1 1.7291E-1 1.69705E-1 1.23477E-1 1.14105E-1 1.60132E-1 1.9091E-1 1.95631E-1 1.77444E-1 1.80302E-1 2.37394E-1 2.88819E-1 1.95844E-1 1.64478E-1 1.3267E-1 1.44648E-1 1.81207E-1 1.51327E-1 1.65655E-1 1.54054E-1 1.20888E-1 1.63671E-1 2.12847E-1 2.40363E-1 2.71771E-1 2.74998E-1 3.26472E-1 2.80557E-1 1.49433E-1 1.54781E-1 2.17524E-1 2.98469E-1 2.26374E-1 7.08424E-2 2.94056E-2 2.22249E-2 2.8626E-2 2.44251E-2 2.38612E-2 2.5463E-2 7.05004E-2 1.30701E-1 2.26645E-1 2.71965E-1 3.21743E-1 3.16422E-1 2.01382E-1 9.47856E-2 9.29E-2 9.81446E-2 1.03335E-1 7.67753E-2 8.74668E-2 1.59106E-1 2.32968E-1 2.15301E-1 9.55232E-2 3.96066E-2 -9999 -9999 -9999 -9999 -9999 -9999 -9999 -9999 -9999 -9999 -9999 -9999 -9999 -9999 -9999 -9999 -9999 -9999 -9999 -9999 -9999 -9999 -9999 -9999 -9999 -9999 -9999 -9999 -9999 -9999 -9999 -9999 -9999 -9999 -9999 -9999 -9999 -9999 -9999 -9999 -9999 -9999 -9999 -9999 -9999 -9999 -9999 -9999 -9999 -9999 -9999 -9999 -9999 -9999 -9999 -9999 -9999 -9999 -9999 -9999 -9999
-9999 -9999 -9999 -9999 -9999 -9999 -9999 -9999 -9999 -9999 -9999 -9999 -9999 -9999 -9999 -9999 -9999 -9999 -9999 -9999 -9999 -9999 -9999 -9999 -9999 -9999 -9999 -9999 -9999 -9999 -9999 -9999 -9999 -9999 -9999 -9999 -9999 -9999 -9999 -9999 7.41924E-2 2.61695E-2 4.95271E-2 7.67299E-2 1.103E-1 1.83542E-1 1.6389E-1 1.58084E-1 9.84825E-2 5.01313E-2 9.82821E-2 2.38445E-1 2.49288E-1 2.13477E-1 1.48043E-1 1.62047E-1 1.94308E-1 1.89738E-1 1.18791E-1 1.16669E-1 1.26188E-1 1.9184E-1 2.90945E-1 2.44755E-1 1.89821E-1 1.65583E-1 1.6086E-1 1.57305E-1 1.45221E-1 1.78577E-1 1.81414E-1 1.70004E-1 1.95207E-1 2.78535E-1 2.84286E-1 2.38546E-1 2.4805E-1 2.45059E-1 2.78343E-1 1.53856E-1 1.00465E-1 1.33426E-1 2.00434E-1 2.40936E-1 1.20023E-1 4.65387E-2 1.38029E-2 1.14299E-2 1.01433E-2 1.53779E-2 3.46504E-2 7.19511E-2 1.37289E-1 2.27497E-1 2.47104E-1 3.11858E-1 1.69785E-1 9.20004E-2 7.23733E-2 8.8869E-2 1.14975E-1 1.08896E-1 7.13403E-2 9.92657E-2 2.07422E-1 2.25778E-1 2.0216E-1 8.45453E-2 -9999 -9999 -9999 -9999 -9999 -9999 -9999 -9999 -9999 -9999 -9999 -9999 -9999 -9999 -9999 -9999 -9999 -9999 -9999 -9999 -9999 -9999 -9999 -9999 -9999 -9999 -9999 -9999 -9999 -9999 -9999 -9999 -9999 -9999 -9999 -9999 -9999 -9999 -9999 -9999 -9999 -9999 -9999 -9999 -9999 -9999 -9999 -9999 -9999 -9999 -9999 -9999 -9999 -9999 -9999 -9999 -9999 -9999 -9999 -9999 -9999 -9999
-9999 -9999 -9999 -9999 -9999 -9999 -9999 -9999 -9999 -9999 -9999 -9999 -9999 -9999 -9999 -9999 -9999 -9999 -9999 -9999 -9999 -9999 -9999 -9999 -9999 -9999 -9999 -9999 -9999 -9999 -9999 -9999 -9999 -9999 -9999 -9999 -9999 -9999 -9999 -9999 6.8303E-2 2.07517E-2 4.93642E-2 7.05058E-2 8.36705E-2 1.12131E-1 8.93456E-2 5.90424E-2 5.5216E-2 5.06927E-2 6.40361E-2 1.61292E-1 2.88444E-1 2.30724E-1 1.62198E-1 2.21306E-1 2.58856E-1 1.76833E-1 7.80028E-2 6.69813E-2 9.46742E-2 1.18909E-1 1.73419E-1 2.8077E-1 3.01458E-1 2.08109E-1 1.543E-1 1.40348E-1 1.59595E-1 1.83028E-1 2.15446E-1 2.37353E-1 2.84152E-1 3.16638E-1 2.93192E-1 2.31386E-1 1.93638E-1 2.22383E-1 2.16786E-1 1.98001E-1 1.1878E-1 1.17212E-1 1.43572E-1 2.40031E-1 2.10287E-1 8.75932E-2 1.91701E-2 1.18106E-2 1.0416E-2 1.66868E-2 3.74118E-2 8.94521E-2 1.9245E-1 2.62087E-1 2.64056E-1 1.82659E-1 5.92524E-2 4.09295E-2 6.43049E-2 7.8893E-2 1.0221E-1 8.15512E-2 6.13714E-2 1.09786E-1 2.31343E-1 1.75524E-1 1.42293E-1 8.22738E-2 -9999 -9999 -9999 -9999 -9999 -9999 -9999 -9999 -9999 -9999 -9999 -9999 -9999 -9999 -9999 -9999 -9999 -9999 -9999 -9999 -9999 -9999 -9999 -9999 -9999 -9999 -9999 -9999 -9999 -9999 -9999 -9999 -9999 -9999 -9999 -9999 -9999 -9999 -9999 -9999 -9999 -9999 -9999 -9999 -9999 -9999 -9999 -9999 -9999 -9999 -9999 -9999 -9999 -9999 -9999 -9999 -9999 -9999 -9999 -9999 -9999 -9999
-9999 -9999 -9999 -9999 -9999 -9999 -9999 -9999 -9999 -9999 -9999 -9999 -9999 -9999 -9999 -9999 -9999 -9999 -9999 -9999 -9999 -9999 -9999 -9999 -9999 -9999 -9999 -9999 -9999 -9999 -9999 -9999 -9999 -9999 -9999 -9999 -9999 -9999 -9999 -9999 3.7287E-2 1.46286E-2 1.71474E-2 2.45654E-2 4.89581E-2 9.13032E-2 7.57374E-2 3.03075E-2 3.14635E-2 4.42999E-2 5.79219E-2 1.39064E-1 1.77891E-1 1.47497E-1 1.69206E-1 2.05443E-1 2.15017E-1 1.13299E-1 4.97561E-2 5.11192E-2 5.19531E-2 7.09264E-2 2.04652E-1 3.79365E-1 3.74351E-1 3.45095E-1 3.2879E-1 2.72486E-1 1.82403E-1 1.69046E-1 1.6308E-1 2.34643E-1 3.31563E-1 3.65999E-1 3.53253E-1 2.77283E-1 2.07E-1 1.68691E-1 2.01013E-1 2.36124E-1 1.87622E-1 1.47861E-1 1.1649E-1 1.18361E-1 1.06305E-1 6.00225E-2 3.79864E-2 2.04478E-2 1.47857E-2 1.21716E-2 2.66468E-2 7.50252E-2 1.69815E-1 2.39268E-1 1.40404E-1 4.98527E-2 2.86677E-2 3.82282E-2 1.06412E-1 6.05854E-2 4.5533E-2 4.50694E-2 5.48417E-2 1.12301E-1 1.42494E-1 1.10242E-1 8.58353E-2 9.7888E-2 -9999 -9999 -9999 -9999 -9999 -9999 -9999 -9999 -9999 -9999 -9999 -9999 -9999 -9999 -9999 -9999 -9999 -9999 -9999 -9999 -9999 -9999 -9999 -9999 -9999 -9999 -9999 -9999 -9999 -9999 -9999 -9999 -9999 -9999 -9999 -9999 -9999 -9999 -9999 -9999 -9999 -9999 -9999 -9999 -9999 -9999 -9999 -9999 -9999 -9999 -9999 -9999 -9999 -9999 -9999 -9999 -9999 -9999 -9999 -9999 -9999 -9999
-9999 -9999 -9999 -9999 -9999 -9999 -9999 -9999 -9999 -9999 -9999 -9999 -9999 -9999 -9999 -9999 -9999 -9999 -9999 -9999 -9999 -9999 -9999 -9999 -9999 -9999 -9999 -9999 -9999 -9999 -9999 -9999 -9999 -9999 -9999 -9999 -9999 -9999 -9999 -9999 2.94526E-2 1.33759E-2 8.08956E-3 1.34069E-2 3.27404E-2 1.00664E-1 8.53358E-2 3.4774E-2 3.16701E-2 3.02336E-2 3.88718E-2 1.03443E-1 8.16502E-2 8.39622E-2 1.89201E-1 1.94653E-1 1.49185E-1 6.38496E-2 3.11619E-2 3.48843E-2 3.46489E-2 5.31988E-2 2.25184E-1 4.07646E-1 3.91971E-1 4.22986E-1 4.26894E-1 4.34543E-1 2.63784E-1 1.68E-1 1.18805E-1 1.23744E-1 2.14809E-1 2.88575E-1 3.27961E-1 3.02743E-1 2.37202E-1 1.78607E-1 2.0628E-1 2.43136E-1 2.0214E-1 1.94568E-1 1.42517E-1 6.94519E-2 7.19002E-2 7.89613E-2 5.35669E-2 2.2672E-2 1.94193E-2 1.58975E-2 3.07882E-2 7.01118E-2 1.33431E-1 1.59255E-1 4.18854E-2 1.22917E-2 1.43668E-2 3.452E-2 7.90718E-2 7.48072E-2 4.14524E-2 3.68581E-2 6.11556E-2 1.17986E-1 8.96078E-2 5.61499E-2 5.10657E-2 8.11698E-2 -9999 -9999 -9999 -9999 -9999 -9999 -9999 -9999 -9999 -9999 -9999 -9999 -9999 -9999 -9999 -9999 -9999 -9999 -9999 -9999 -9999 -9999 -9999 -9999 -9999 -9999 -9999 -9999 -9999 -9999 -9999 -9999 -9999 -9999 -9999 -9999 -9999 -9999 -9999 -9999 -9999 -9999 -9999 -9999 -9999 -9999 -9999 -9999 -9999 -9999 -9999 -9999 -9999 -9999 -9999 -9999 -9999 -9999 -9999 -9999 -9999 -9999
-9999 -9999 -9999 -9999 -9999 -9999 -9999 -9999 -9999 -9999 -9999 -9999 -9999 -9999 -9999 -9999 -9999 -9999 -9999 -9999 -9999 -9999 -9999 -9999 -9999 -9999 -9999 -9999 -9999 -9999 -9999 -9999 -9999 -9999 -9999 -9999 -9999 -9999 -9999 -9999 -9999 2.48011E-2 8.439E-3 2.15211E-2 6.07357E-2 9.45108E-2 7.89206E-2 3.80455E-2 3.39846E-2 2.54202E-2 2.10973E-2 5.1257E-2 3.90106E-2 4.71006E-2 1.30717E-1 1.34613E-1 1.26825E-1 9.38294E-2 4.81069E-2 2.92713E-2 3.51156E-2 5.45019E-2 1.31959E-1 3.31702E-1 3.75798E-1 4.11065E-1 4.36819E-1 4.77768E-1 4.42484E-1 3.38417E-1 1.91993E-1 1.46079E-1 2.32498E-1 3.31894E-1 3.55915E-1 2.87208E-1 2.1249E-1 1.35106E-1 1.42454E-1 1.78971E-1 2.33874E-1 2.54981E-1 2.1227E-1 1.15464E-1 9.41442E-2 9.21289E-2 5.22014E-2 1.9085E-2 2.37888E-2 2.93233E-2 2.48672E-2 3.48138E-2 9.01246E-2 9.79862E-2 2.34974E-2 6.85253E-3 1.17082E-2 1.83444E-2 5.38128E-2 1.10629E-1 6.4172E-2 6.84898E-2 9.51997E-2 1.30792E-1 8.85001E-2 3.56076E-2 2.17414E-2 5.16927E-2 8.48207E-2 -9999 -9999 -9999 -9999 -9999 -9999 -9999 -9999 -9999 -9999 -9999 -9999 -9999 -9999 -9999 -9999 -9999 -9999 -9999 -9999 -9999 -9999 -9999 -9999 -9999 -9999 -9999 -9999 -9999 -9999 -9999 -9999 -9999 -9999 -9999 -9999 -9999 -9999 -9999 -9999 -9999 -9999 -9999 -9999 -9999 -9999 -9999 -9999 -9999 -9999 -9999 -9999 -9999 -9999 -9999 -9999 -9999 -9999 -9999 -9999 -9999
-9999 -9999 -9999 -9999 -9999 -9999 -9999 -9999 -9999 -9999 -9999 -9999 -9999 -9999 -9999 -9999 -9999 -9999 -9999 -9999 -9999 -9999 -9999 -9999 -9999 -9999 -9999 -9999 -9999 -9999 -9999 -9999 -9999 -9999 -9999 -9999 -9999 -9999 -9999 -9999 -9999 1.76975E-2 8.88514E-3 2.43542E-2 5.14288E-2 7.21603E-2 5.10326E-2 2.23039E-2 1.80139E-2 1.94737E-2 1.22392E-2 1.29831E-2 1.37747E-2 4.04073E-2 7.26709E-2 6.98771E-2 8.75263E-2 1.28916E-1 6.86649E-2 2.6066E-2 2.45848E-2 4.26098E-2 7.03642E-2 1.76059E-1 3.39261E-1 3.86105E-1 4.05262E-1 4.2692E-1 4.34841E-1 3.70151E-1 3.0789E-1 1.93904E-1 2.40627E-1 3.34349E-1 4.01108E-1 3.30269E-1 1.96588E-1 1.32197E-1 1.34692E-1 1.46127E-1 2.42738E-1 2.61034E-1 2.22697E-1 1.4378E-1 1.41297E-1 8.05314E-2 3.81556E-2 2.73626E-2 4.34659E-2 5.01118E-2 1.90215E-2 1.96727E-2 5.19239E-2 4.84302E-2 1.6435E-2 6.06566E-3 1.68651E-2 1.6358E-2 2.05718E-2 5.96698E-2 4.61973E-2 7.20299E-2 9.86892E-2 9.51855E-2 9.66827E-2 3.71094E-2 1.26889E-2 1.25133E-2 2.23204E-2 2.87139E-2 -9999 -9999 -9999 -9999 -9999 -9999 -9999 -9999 -9999 -9999 -9999 -9999 -9999 -9999 -9999 -9999 -9999 -9999 -9999 -9999 -9999 -9999 -9999 -9999 -9999 -9999 -9999 -9999 -9999 -9999 -9999 -9999 -9999 -9999 -9999 -9999 -9999 -9999 -9999 -9999 -9999 -9999 -9999 -9999 -9999 -9999 -9999 -9999 -9999 -9999 -9999 -9999 -9999 -9999 -9999 -9999 -9999 -9999 -9999 -9999
-9999 -9999 -9999 -9999 -9999 -9999 -9999 -9999 -9999 -9999 -9999 -9999 -9999 -9999 -9999 -9999 -9999 -9999 -9999 -9999 -9999 -9999 -9999 -9999 -9999 -9999 -9999 -9999 -9999 -9999 -9999 -9999 -9999 -9999 -9999 -9999 -9999 -9999 -9999 -9999 -9999 2.36083E-2 1.13769E-2 2.35655E-2 3.82611E-2 4.00039E-2 3.5977E-2 1.29191E-2 9.84141E-3 1.8058E-2 1.08524E-2 7.77048E-3 9.69928E-3 2.51943E-2 2.56541E-2 4.66844E-2 5.72767E-2 8.27198E-2 6.08936E-2 2.17763E-2 2.08662E-2 2.21036E-2 6.58723E-2 1.66394E-1 2.98036E-1 3.89495E-1 3.77167E-1 3.79584E-1 4.26245E-1 3.8425E-1 3.29721E-1 2.39912E-1 2.07114E-1 3.19099E-1 3.53772E-1 3.3471E-1 2.09758E-1 1.22203E-1 1.21926E-1 1.44413E-1 1.60528E-1 1.70271E-1 1.35563E-1 6.37842E-2 5.39797E-2 5.86207E-2 5.58493E-2 5.90826E-2 1.01716E-1 8.9612E-2 1.56974E-2 6.29132E-3 1.71638E-2 2.03785E-2 1.04951E-2 8.8177E-3 4.75904E-2 6.47363E-2 2.28954E-2 3.12459E-2 4.17626E-2 6.35576E-2 6.51529E-2 9.61465E-2 1.18794E-1 4.09469E-2 2.59332E-2 9.24782E-3 4.23467E-3 1.29897E-2 -9999 -9999 -9999 -9999 -9999 -9999 -9999 -9999 -9999 -9999 -9999 -9999 -9999 -9999 -9999 -9999 -9999 -9999 -9999 -9999 -9999 -9999 -9999 -9999 -9999 -9999 -9999 -9999 -9999 -9999 -9999 -9999 -9999 -9999 -9999 -9999 -9999 -9999 -9999 -9999 -9999 -9999 -9999 -9999 -9999 -9999 -9999 -9999 -9999 -9999 -9999 -9999 -9999 -9999 -9999 -9999 -9999 -9999 -9999 -9999
-9999 -9999 -9999 -9999 -9999 -9999 -9999 -9999 -9999 -9999 -9999 -9999 -9999 -9999 -9999 -9999 -9999 -9999 -9999 -9999 -9999 -9999 -9999 -9999 -9999 -9999 -9999 -9999 -9999 -9999 -9999 -9999 -9999 -9999 -9999 -9999 -9999 -9999 -9999 -9999 -9999 2.05807E-2 9.56925E-3 1.52353E-2 1.41587E-2 1.20227E-2 1.34892E-2 6.099E-3 1.13698E-2 2.30353E-2 1.39145E-2 5.55471E-3 8.22491E-3 1.18763E-2 2.72667E-2 4.27229E-2 4.51066E-2 7.42333E-2 8.55557E-2 2.57986E-2 1.63584E-2 1.61842E-2 9.41112E-2 3.21695E-1 3.41689E-1 3.51778E-1 3.48571E-1 3.52976E-1 3.10573E-1 2.97829E-1 2.98754E-1 2.67039E-1 1.75232E-1 2.96237E-1 3.2805E-1 3.05106E-1 2.08132E-1 1.31205E-1 1.5202E-1 1.33994E-1 1.20511E-1 1.12909E-1 7.88061E-2 3.49527E-2 1.67228E-2 1.79268E-2 4.54191E-2 3.42071E-2 2.73391E-2 2.34115E-2 9.63666E-3 5.13334E-3 7.0913E-3 5.65593E-3 8.38721E-3 1.91138E-2 7.20751E-2 1.02266E-1 2.31308E-2 3.37626E-2 7.01844E-2 8.98388E-2 6.35882E-2 1.17759E-1 1.36061E-1 7.98538E-2 4.08352E-2 1.78551E-2 4.09673E-3 1.18605E-3 -9999 -9999 -9999 -9999 -9999 -9999 -9999 -9999 -9999 -9999 -9999 -9999 -9999 -9999 -9999 -9999 -9999 -9999 -9999 -9999 -9999 -9999 -9999 -9999 -9999 -9999 -9999 -9999 -9999 -9999 -9999 -9999 -9999 -9999 -9999 -9999 -9999 -9999 -9999 -9999 -9999 -9999 -9999 -9999 -9999 -9999 -9999 -9999 -9999 -9999 -9999 -9999 -9999 -9999 -9999 -9999 -9999 -9999 -9999 -9999
-9999 -9999 -9999 -9999 -9999 -9999 -9999 -9999 -9999 -9999 -9999 -9999 -9999 -9999 -9999 -9999 -9999 -9999 -9999 -9999 -9999 -9999 -9999 -9999 -9999 -9999 -9999 -9999 -9999 -9999 -9999 -9999 -9999 -9999 -9999 -9999 -9999 -9999 -9999 -9999 -9999 1.77453E-2 7.40445E-3 5.65124E-3 3.14149E-3 2.39325E-3 4.08336E-3 5.89707E-3 1.82915E-2 2.67767E-2 2.75011E-2 5.0548E-3 6.83135E-3 1.20367E-2 2.59463E-2 3.90655E-2 6.96307E-2 1.00186E-1 1.02335E-1 3.24332E-2 1.36345E-2 1.49556E-2 1.02388E-1 3.11308E-1 3.42742E-1 2.74198E-1 3.14896E-1 3.59769E-1 2.79481E-1 1.76554E-1 1.92373E-1 2.42565E-1 2.06883E-1 2.60298E-1 3.21502E-1 3.40691E-1 2.71323E-1 1.50056E-1 1.51131E-1 1.2893E-1 1.12388E-1 9.72597E-2 7.38151E-2 4.41591E-2 1.39248E-2 1.16521E-2 1.43216E-2 8.91842E-3 7.32097E-3 9.87541E-3 8.13409E-3 7.74936E-3 9.3451E-3 1.18533E-2 1.15684E-2 1.45381E-2 3.92367E-2 8.22519E-2 3.65927E-2 5.68776E-2 1.14586E-1 6.733E-2 6.99478E-2 1.28517E-1 1.50138E-1 1.06636E-1 4.89667E-2 2.34895E-2 9.19352E-3 1.01923E-3 2.79895E-4 -9999 -9999 -9999 -9999 -9999 -9999 -9999 -9999 -9999 -9999 -9999 -9999 -9999 -9999 -9999 -9999 -9999 -9999 -9999 -9999 -9999 -9999 -9999 -9999 -9999 -9999 -9999 -9999 -9999 -9999 -9999 -9999 -9999 -9999 -9999 -9999 -9999 -9999 -9999 -9999 -9999 -9999 -9999 -9999 -9999 -9999 -9999 -9999 -9999 -9999 -9999 -9999 -9999 -9999 -9999 -9999 -9999 -9999 -9999
-9999 -9999 -9999 -9999 -9999 -9999 -9999 -9999 -9999 -9999 -9999 -9999 -9999 -9999 -9999 -9999 -9999 -9999 -9999 -9999 -9999 -9999 -9999 -9999 -9999 -9999 -9999 -9999 -9999 -9999 -9999 -9999 -9999 -9999 -9999 -9999 -9999 -9999 -9999 -9999 -9999 1.55943E-2 8.50035E-3 5.15721E-3 2.88719E-3 6.56459E-3 8.90295E-3 2.53955E-2 3.59711E-2 5.21901E-2 6.64403E-2 1.1749E-2 4.66874E-3 1.37653E-2 2.13168E-2 4.75791E-2 7.27011E-2 7.85842E-2 1.03729E-1 5.76959E-2 1.83916E-2 1.42969E-2 7.79578E-2 2.93611E-1 3.28978E-1 3.44629E-1 3.41922E-1 3.66016E-1 3.25498E-1 2.51111E-1 1.4339E-1 1.832E-1 2.67795E-1 2.8014E-1 2.96092E-1 2.91499E-1 2.71186E-1 2.60878E-1 2.2021E-1 1.48227E-1 1.11884E-1 1.1223E-1 8.29705E-2 5.37345E-2 1.84424E-2 7.73176E-3 7.98565E-3 6.51026E-3 4.11019E-3 7.74506E-3 1.7513E-2 1.38039E-2 1.52928E-2 3.02552E-2 3.96885E-2 1.53421E-2 3.11594E-2 7.86029E-2 6.25683E-2 1.12595E-1 1.00896E-1 8.18424E-2 8.10506E-2 1.46496E-1 1.71453E-1 1.02809E-1 4.81573E-2 1.58495E-2 1.85818E-3 1.04924E-3 1.90745E-3 -9999 -9999 -9999 -9999 -9999 -9999 -9999 -9999 -9999 -9999 -9999 -9999 -9999 -9999 -9999 -9999 -9999 -9999 -9999 -9999 -9999 -9999 -9999 -9999 -9999 -9999 -9999 -9999 -9999 -9999 -9999 -9999 -9999 -9999 -9999 -9999 -9999 -9999 -9999 -9999 -9999 -9999 -9999 -9999 -9999 -9999 -9999 -9999 -9999 -9999 -9999 -9999 -9999 -9999 -9999 -9999 -9999 -9999 -9999
-9999 -9999 -9999 -9999 -9999 -9999 -9999 -9999 -9999 -9999 -9999 -9999 -9999 -9999 -9999 -9999 -9999 -9999 -9999 -9999 -9999 -9999 -9999 -9999 -9999 -9999 -9999 -9999 -9999 -9999 -9999 -9999 -9999 -9999 -9999 -9999 -9999 -9999 -9999 -9999 -9999 3.04643E-2 1.38445E-2 1.69353E-2 1.21029E-2 8.70211E-3 1.14896E-2 3.54136E-2 4.8579E-2 1.04184E-1 8.9282E-2 1.40735E-2 4.36049E-3 1.53894E-2 1.22871E-2 2.44314E-2 3.55903E-2 5.38632E-2 6.66487E-2 2.91133E-2 1.35062E-2 1.19367E-2 5.08977E-2 2.14637E-1 2.87682E-1 2.82522E-1 3.05082E-1 3.42748E-1 3.57579E-1 3.2665E-1 1.89917E-1 1.59268E-1 2.3805E-1 3.04686E-1 3.34704E-1 3.34506E-1 3.14549E-1 2.71973E-1 2.16199E-1 1.49362E-1 7.46902E-2 8.07226E-2 1.03224E-1 5.25279E-2 2.28595E-2 8.48324E-3 5.69307E-3 4.76337E-3 4.3439E-3 7.87276E-3 1.09751E-2 1.79506E-2 2.96193E-2 6.10588E-2 4.62841E-2 2.43142E-2 4.10097E-2 7.99507E-2 1.01901E-1 1.05375E-1 1.11872E-1 1.10844E-1 9.55894E-2 1.28013E-1 1.39891E-1 9.45183E-2 4.36304E-2 1.41369E-2 4.90702E-3 1.38472E-2 1.15919E-2 -9999 -9999 -9999 -9999 -9999 -9999 -9999 -9999 -9999 -9999 -9999 -9999 -9999 -9999 -9999 -9999 -9999 -9999 -9999 -9999 -9999 -9999 -9999 -9999 -9999 -9999 -9999 -9999 -9999 -9999 -9999 -9999 -9999 -9999 -9999 -9999 -9999 -9999 -9999 -9999 -9999 -9999 -9999 -9999 -9999 -9999 -9999 -9999 -9999 -9999 -9999 -9999 -9999 -9999 -9999 -9999 -9999 -9999 -9999
-9999 -9999 -9999 -9999 -9999 -9999 -9999 -9999 -9999 -9999 -9999 -9999 -9999 -9999 -9999 -9999 -9999 -9999 -9999 -9999 -9999 -9999 -9999 -9999 -9999 -9999 -9999 -9999 -9999 -9999 -9999 -9999 -9999 -9999 -9999 -9999 -9999 -9999 -9999 -9999 -9999 -9999 2.73911E-2 2.78378E-2 8.24663E-3 5.74646E-3 5.09929E-3 1.72189E-2 5.59501E-2 1.20983E-1 7.68611E-2 8.1773E-3 5.56313E-3 1.25018E-2 1.02132E-2 1.8046E-2 2.46206E-2 3.70145E-2 5.05579E-2 1.99791E-2 9.73705E-3 1.09381E-2 3.09592E-2 1.38915E-1 1.9052E-1 1.96315E-1 1.76793E-1 2.78655E-1 3.51347E-1 3.49279E-1 2.41168E-1 1.5103E-1 2.19365E-1 2.40358E-1 2.75312E-1 2.98218E-1 2.9081E-1 1.9347E-1 1.533E-1 1.189E-1 9.26391E-2 7.54393E-2 7.49599E-2 7.138E-2 4.60902E-2 3.09805E-2 9.25793E-3 5.72961E-3 6.24337E-3 7.09099E-3 1.21295E-2 2.18874E-2 4.10041E-2 6.63482E-2 5.4106E-2 3.5016E-2 3.84808E-2 6.15671E-2 4.6796E-2 5.2171E-2 5.84663E-2 5.36589E-2 4.61853E-2 6.41036E-2 9.97205E-2 7.98911E-2 4.75174E-2 2.89066E-2 2.59001E-2 9.30861E-3 3.99638E-3 1.15516E-3 2.06563E-4 1.65888E-4 -9999 -9999 -9999 -9999 -9999 -9999 -9999 -9999 -9999 -9999 -9999 -9999 -9999 -9999 -9999 -9999 -9999 -9999 -9999 -9999 -9999 -9999 -9999 -9999 -9999 -9999 -9999 -9999 -9999 -9999 -9999 -9999 -9999 -9999 -9999 -9999 -9999 -9999 -9999 -9999 -9999 -9999 -9999 -9999 -9999 -9999 -9999 -9999 -9999 -9999 -9999 -9999 -9999 -9999 -9999 -9999
-9999 -9999 -9999 -9999 -9999 -9999 -9999 -9999 -9999 -9999 -9999 -9999 -9999 -9999 -9999 -9999 -9999 -9999 -9999 -9999 -9999 -9999 -9999 -9999 -9999 -9999 -9999 -9999 -9999 -9999 -9999 -9999 -9999 -9999 -9999 -9999 -9999 -9999 -9999 -9999 -9999 -9999 3.33338E-2 3.03173E-2 1.38067E-2 7.48505E-3 4.14104E-3 6.36222E-3 8.97672E-2 1.38312E-1 7.99877E-2 1.22449E-2 9.08017E-3 7.80706E-3 8.02072E-3 1.30056E-2 1.98249E-2 3.56251E-2 5.25819E-2 1.4629E-2 7.30871E-3 6.4698E-3 1.77409E-2 7.38381E-2 1.65586E-1 1.33366E-1 1.23902E-1 2.46479E-1 3.17546E-1 3.54887E-1 2.51615E-1 1.79595E-1 2.2174E-1 2.17017E-1 1.81918E-1 2.00388E-1 2.6163E-1 1.94104E-1 1.48775E-1 1.21676E-1 8.84509E-2 7.80831E-2 6.48501E-2 7.53922E-2 4.28735E-2 3.39395E-2 1.22062E-2 6.56595E-3 4.58345E-3 6.47115E-3 1.31229E-2 3.33159E-2 6.2176E-2 7.81803E-2 6.16495E-2 4.12322E-2 3.04945E-2 2.64504E-2 2.17213E-2 3.82295E-2 1.74215E-2 1.67923E-2 2.15412E-2 4.63288E-2 7.89122E-2 5.54838E-2 4.99234E-2 3.91908E-2 1.21136E-2 1.37469E-3 2.57935E-4 1.50745E-4 1.10861E-4 8.51993E-5 4.7913E-5 -9999 -9999 -9999 -9999 -9999 -9999 -9999 -9999 -9999 -9999 -9999 -9999 -9999 -9999 -9999 -9999 -9999 -9999 -9999 -9999 -9999 -9999 -9999 -9999 -9999 -9999 -9999 -9999 -9999 -9999 -9999 -9999 -9999 -9999 -9999 -9999 -9999 -9999 -9999 -9999 -9999 -9999 -9999 -9999 -9999 -9999 -9999 -9999 -9999 -9999 -9999 -9999 -9999 -9999 -9999
-9999 -9999 -9999 -9999 -9999 -9999 -9999 -9999 -9999 -9999 -9999 -9999 -9999 -9999 -9999 -9999 -9999 -9999 -9999 -9999 -9999 -9999 -9999 -9999 -9999 -9999 -9999 -9999 -9999 -9999 -9999 -9999 -9999 -9999 -9999 -9999 -9999 -9999 -9999 -9999 -9999 -9999 4.70967E-2 4.51144E-2 1.75019E-2 1.15194E-2 4.98706E-3 6.55992E-3 1.20287E-1 1.7014E-1 1.07549E-1 1.75928E-2 9.53132E-3 6.87683E-3 7.83865E-3 1.30943E-2 1.51687E-2 3.16524E-2 6.36068E-2 3.87359E-2 1.38416E-2 6.19477E-3 1.50161E-2 8.85457E-2 1.52232E-1 1.2728E-1 1.71341E-1 1.4956E-1 1.77411E-1 2.27066E-1 2.45863E-1 2.46468E-1 3.04902E-1 2.61121E-1 1.4485E-1 1.27768E-1 1.41331E-1 1.27149E-1 1.39897E-1 1.2244E-1 8.75553E-2 4.80089E-2 3.30936E-2 3.45653E-2 3.53843E-2 3.0428E-2 1.32344E-2 6.19982E-3 3.19091E-3 3.07075E-3 1.04264E-2 1.71313E-2 2.96928E-2 4.06254E-2 3.87084E-2 2.93265E-2 1.53345E-2 9.92013E-3 1.26408E-2 1.18343E-2 6.37344E-3 8.1119E-3 1.77278E-2 3.77399E-2 5.98078E-2 6.12512E-2 4.08307E-2 1.42562E-2 5.58168E-3 6.03047E-3 2.09612E-3 1.93813E-4 2.0182E-4 -9999 -9999 -9999 -9999 -9999 -9999 -9999 -9999 -9999 -9999 -9999 -9999 -9999 -9999 -9999 -9999 -9999 -9999 -9999 -9999 -9999 -9999 -9999 -9999 -9999 -9999 -9999 -9999 -9999 -9999 -9999 -9999 -9999 -9999 -9999 -9999 -9999 -9999 -9999 -9999 -9999 -9999 -9999 -9999 -9999 -9999 -9999 -9999 -9999 -9999 -9999 -9999 -9999 -9999 -9999 -9999 -9999
-9999 -9999 -9999 -9999 -9999 -9999 -9999 -9999 -9999 -9999 -9999 -9999 -9999 -9999 -9999 -9999 -9999 -9999 -9999 -9999 -9999 -9999 -9999 -9999 -9999 -9999 -9999 -9999 -9999 -9999 -9999 -9999 -9999 -9999 -9999 -9999 -9999 -9999 -9999 -9999 -9999 -9999 3.66667E-2 3.02837E-2 1.57431E-2 1.85636E-2 1.99643E-2 1.53737E-2 5.19921E-2 1.37169E-1 6.75758E-2 1.13167E-2 6.62154E-3 1.11977E-2 8.92926E-3 1.30032E-2 1.04243E-2 1.62038E-2 3.93533E-2 4.27015E-2 1.09493E-2 5.4115E-3 1.38193E-2 7.86441E-2 1.61517E-1 1.60296E-1 1.66409E-1 1.81962E-1 1.99337E-1 1.54054E-1 2.0901E-1 2.57774E-1 3.01534E-1 2.62508E-1 1.40851E-1 8.39324E-2 7.38354E-2 1.16381E-1 1.23655E-1 8.81675E-2 9.28527E-2 6.01747E-2 5.15419E-2 2.25428E-2 2.90665E-2 4.17004E-2 2.6384E-2 8.82924E-3 2.4554E-3 2.16756E-3 3.20927E-3 8.14536E-3 1.3728E-2 1.66736E-2 2.11079E-2 1.59073E-2 7.4795E-3 5.17381E-3 1.07331E-2 7.44103E-3 5.85666E-3 9.27049E-3 1.60106E-2 2.86671E-2 3.07902E-2 4.22736E-2 3.29577E-2 2.33224E-2 1.60607E-2 1.29112E-2 1.8995E-3 3.40942E-4 2.53237E-4 1.15045E-4 5.36446E-5 -9999 -9999 -9999 -9999 -9999 -9999 -9999 -9999 -9999 -9999 -9999 -9999 -9999 -9999 -9999 -9999 -9999 -9999 -9999 -9999 -9999 -9999 -9999 -9999 -9999 -9999 -9999 -9999 -9999 -9999 -9999 -9999 -9999 -9999 -9999 -9999 -9999 -9999 -9999 -9999 -9999 -9999 -9999 -9999 -9999 -9999 -9999 -9999 -9999 -9999 -9999 -9999 -9999 -9999 -9999
-9999 -9999 -9999 -9999 -9999 -9999 -9999 -9999 -9999 -9999 -9999 -9999 -9999 -9999 -9999 -9999 -9999 -9999 -9999 -9999 -9999 -9999 -9999 -9999 -9999 -9999 -9999 -9999 -9999 -9999 -9999 -9999 -9999 -9999 -9999 -9999 -9999 -9999 -9999 -9999 -9999 -9999 2.38757E-2 2.69331E-2 1.52477E-2 1.47728E-2 2.45851E-2 1.35201E-2 1.7107E-2 3.3307E-2 2.07157E-2 8.61079E-3 7.87205E-3 6.21049E-3 5.02864E-3 6.20871E-3 7.12581E-3 1.2432E-2 1.92074E-2 1.97009E-2 6.94473E-3 8.26604E-3 1.43866E-2 5.04278E-2 1.43391E-1 1.74492E-1 1.6549E-1 1.59887E-1 1.99238E-1 2.28089E-1 2.5188E-1 2.80292E-1 2.62911E-1 1.87603E-1 1.30408E-1 1.01483E-1 8.58739E-2 8.53455E-2 1.36349E-1 9.62083E-2 8.81623E-2 7.97E-2 4.05373E-2 1.32206E-2 2.76788E-2 4.8359E-2 5.01181E-2 2.33348E-2 6.37658E-3 2.13594E-3 2.22423E-3 6.27627E-3 8.06721E-3 6.4778E-3 1.22149E-2 1.45111E-2 1.15539E-2 5.1061E-3 1.01965E-2 5.71616E-3 5.97626E-3 9.51139E-3 1.30667E-2 2.27425E-2 4.65262E-2 3.26061E-2 1.52695E-2 2.31673E-2 2.14916E-2 5.68411E-3 2.05192E-3 8.21691E-4 2.12076E-4 1.42931E-4 1.75298E-4 -9999 -9999 -9999 -9999 -9999 -9999 -9999 -9999 -9999 -9999 -9999 -9999 -9999 -9999 -9999 -9999 -9999 -9999 -9999 -9999 -9999 -9999 -9999 -9999 -9999 -9999 -9999 -9999 -9999 -9999 -9999 -9999 -9999 -9999 -9999 -9999 -9999 -9999 -9999 -9999 -9999 -9999 -9999 -9999 -9999 -9999 -9999 -9999 -9999 -9999 -9999 -9999 -9999 -9999 -9999
-9999 -9999 -9999 -9999 -9999 -9999 -9999 -9999 -9999 -9999 -9999 -9999 -9999 -9999 -9999 -9999 -9999 -9999 -9999 -9999 -9999 -9999 -9999 -9999 -9999 -9999 -9999 -9999 -9999 -9999 -9999 -9999 -9999 -9999 -9999 -9999 -9999 -9999 -9999 -9999 -9999 -9999 1.03488E-2 8.14758E-3 1.07499E-2 1.65217E-2 1.29218E-2 6.98778E-3 1.14824E-2 3.52544E-2 2.72743E-2 7.71172E-3 3.30909E-3 3.04963E-3 3.34167E-3 4.57776E-3 6.63255E-3 1.15466E-2 1.09839E-2 8.12004E-3 6.03158E-3 1.59891E-2 1.97243E-2 3.05967E-2 1.08523E-1 1.67487E-1 1.79302E-1 1.63416E-1 2.06243E-1 1.94165E-1 2.35616E-1 3.36817E-1 3.17495E-1 2.57644E-1 1.72629E-1 1.54717E-1 9.22066E-2 5.06356E-2 7.13584E-2 1.03479E-1 9.70083E-2 5.43583E-2 2.6698E-2 1.1386E-2 1.49681E-2 3.55109E-2 4.76371E-2 4.18041E-2 1.33533E-2 4.51259E-3 2.18065E-3 2.75217E-3 3.83505E-3 4.00643E-3 7.67644E-3 1.66532E-2 2.35986E-2 6.01178E-3 4.9935E-3 4.64475E-3 5.29147E-3 7.08146E-3 7.46797E-3 2.57847E-2 4.66495E-2 2.76561E-2 7.12329E-3 5.17155E-3 7.5869E-3 4.91487E-3 1.58261E-3 1.89836E-4 1.33572E-4 1.94597E-4 8.77293E-4 3.7916E-3 -9999 -9999 -9999 -9999 -9999 -9999 -9999 -9999 -9999 -9999 -9999 -9999 -9999 -9999 -9999 -9999 -9999 -9999 -9999 -9999 -9999 -9999 -9999 -9999 -9999 -9999 -9999 -9999 -9999 -9999 -9999 -9999 -9999 -9999 -9999 -9999 -9999 -9999 -9999 -9999 -9999 -9999 -9999 -9999 -9999 -9999 -9999 -9999 -9999 -9999 -9999 -9999 -9999 -9999
-9999 -9999 -9999 -9999 -9999 -9999 -9999 -9999 -9999 -9999 -9999 -9999 -9999 -9999 -9999 -9999 -9999 -9999 -9999 -9999 -9999 -9999 -9999 -9999 -9999 -9999 -9999 -9999 -9999 -9999 -9999 -9999 -9999 -9999 -9999 -9999 -9999 -9999 -9999 -9999 -9999 -9999 -9999 1.15874E-2 9.79726E-3 1.88866E-2 1.00161E-2 7.35737E-3 1.64044E-2 1.995E-2 2.19102E-2 5.02263E-3 2.54794E-3 2.19623E-3 4.26843E-3 5.76477E-3 7.20859E-3 1.31612E-2 8.78407E-3 6.0584E-3 9.69071E-3 1.50573E-2 1.64432E-2 3.26462E-2 8.12551E-2 1.95539E-1 1.91045E-1 1.86931E-1 1.86848E-1 2.30068E-1 2.56242E-1 3.01181E-1 2.93086E-1 2.67373E-1 1.84264E-1 1.05904E-1 5.11634E-2 1.7035E-2 2.08791E-2 3.44356E-2 4.62459E-2 3.79175E-2 2.4407E-2 9.13772E-3 1.18566E-2 1.85817E-2 3.34395E-2 4.36162E-2 1.89696E-2 6.88088E-3 2.90282E-3 1.30736E-3 3.90543E-3 4.95102E-3 8.60377E-3 1.48357E-2 2.05284E-2 6.8729E-3 5.16042E-3 3.3595E-3 4.58255E-3 4.77558E-3 7.31984E-3 1.91751E-2 1.79865E-2 1.04038E-2 4.05656E-3 1.54107E-3 3.23333E-3 4.83055E-3 7.94915E-4 2.17063E-4 1.36742E-4 1.91805E-4 1.00139E-3 -9999 -9999 -9999 -9999 -9999 -9999 -9999 -9999 -9999 -9999 -9999 -9999 -9999 -9999 -9999 -9999 -9999 -9999 -9999 -9999 -9999 -9999 -9999 -9999 -9999 -9999 -9999 -9999 -9999 -9999 -9999 -9999 -9999 -9999 -9999 -9999 -9999 -9999 -9999 -9999 -9999 -9999 -9999 -9999 -9999 -9999 -9999 -9999 -9999 -9999 -9999 -9999 -9999 -9999 -9999
-9999 -9999 -9999 -9999 -9999 -9999 -9999 -9999 -9999 -9999 -9999 -9999 -9999 -9999 -9999 -9999 -9999 -9999 -9999 -9999 -9999 -9999 -9999 -9999 -9999 -9999 -9999 -9999 -9999 -9999 -9999 -9999 -9999 -9999 -9999 -9999 -9999 -9999 -9999 -9999 -9999 -9999 -9999 1.46196E-2 1.00907E-2 1.23206E-2 1.32454E-2 1.04584E-2 1.75622E-2 4.70771E-2 1.79361E-2 5.36699E-3 3.04857E-3 2.31325E-3 4.1548E-3 5.1486E-3 8.19711E-3 1.73853E-2 1.32801E-2 1.71425E-2 1.47496E-2 1.12983E-2 1.91599E-2 6.62722E-2 1.42263E-1 2.46817E-1 2.39339E-1 2.05502E-1 1.94853E-1 2.32056E-1 2.67347E-1 2.38849E-1 2.12056E-1 1.48469E-1 7.58189E-2 4.86636E-2 2.42243E-2 1.41156E-2 6.86828E-3 4.89811E-3 2.18691E-2 1.86761E-2 1.14363E-2 6.17159E-3 5.34107E-3 1.51215E-2 2.77508E-2 3.87913E-2 2.49791E-2 9.59449E-3 2.6908E-3 1.23643E-3 2.94426E-3 4.53403E-3 8.88707E-3 1.38908E-2 1.46223E-2 1.0285E-2 1.30822E-2 4.38709E-3 2.6723E-3 4.94605E-3 6.9232E-3 1.15411E-2 5.21893E-3 2.3071E-3 1.10522E-3 9.47496E-4 3.74964E-3 3.57395E-3 6.25494E-4 1.94196E-4 2.50296E-4 6.41512E-4 -9999 -9999 -9999 -9999 -9999 -9999 -9999 -9999 -9999 -9999 -9999 -9999 -9999 -9999 -9999 -9999 -9999 -9999 -9999 -9999 -9999 -9999 -9999 -9999 -9999 -9999 -9999 -9999 -9999 -9999 -9999 -9999 -9999 -9999 -9999 -9999 -9999 -9999 -9999 -9999 -9999 -9999 -9999 -9999 -9999 -9999 -9999 -9999 -9999 -9999 -9999 -9999 -9999 -9999 -9999 -9999
-9999 -9999 -9999 -9999 -9999 -9999 -9999 -9999 -9999 -9999 -9999 -9999 -9999 -9999 -9999 -9999 -9999 -9999 -9999 -9999 -9999 -9999 -9999 -9999 -9999 -9999 -9999 -9999 -9999 -9999 -9999 -9999 -9999 -9999 -9999 -9999 -9999 -9999 -9999 -9999 -9999 -9999 -9999 1.71755E-2 6.25952E-3 5.35354E-3 1.14393E-2 4.73889E-3 1.36951E-2 4.29236E-2 1.02964E-2 4.06193E-3 3.60948E-3 3.84582E-3 7.91275E-3 6.95577E-3 1.42609E-2 1.95809E-2 8.15311E-3 2.04153E-2 1.46061E-2 1.06589E-2 3.29352E-2 1.03551E-1 2.49182E-1 3.0147E-1 2.61244E-1 2.14066E-1 2.05513E-1 2.20149E-1 1.70321E-1 1.54182E-1 1.27791E-1 8.03611E-2 3.94678E-2 2.33527E-2 1.23484E-2 7.65188E-3 3.81389E-3 5.03142E-3 1.97516E-2 1.26504E-2 6.57643E-3 4.70842E-3 9.08639E-3 1.41542E-2 2.17029E-2 1.76246E-2 1.53073E-2 7.25063E-3 2.05084E-3 1.28106E-3 1.85451E-3 4.49228E-3 7.77721E-3 9.41191E-3 7.6306E-3 1.02213E-2 1.42705E-2 4.37612E-3 2.16023E-3 2.72569E-3 4.48013E-3 6.84093E-3 6.77974E-3 3.19034E-3 1.1615E-3 5.54596E-4 1.60062E-3 1.65993E-3 3.54471E-4 3.14491E-4 7.00909E-4 -9999 -9999 -9999 -9999 -9999 -9999 -9999 -9999 -9999 -9999 -9999 -9999 -9999 -9999 -9999 -9999 -9999 -9999 -9999 -9999 -9999 -9999 -9999 -9999 -9999 -9999 -9999 -9999 -9999 -9999 -9999 -9999 -9999 -9999 -9999 -9999 -9999 -9999 -9999 -9999 -9999 -9999 -9999 -9999 -9999 -9999 -9999 -9999 -9999 -9999 -9999 -9999 -9999 -9999 -9999 -9999 -9999
-9999 -9999 -9999 -9999 -9999 -9999 -9999 -9999 -9999 -9999 -9999 -9999 -9999 -9999 -9999 -9999 -9999 -9999 -9999 -9999 -9999 -9999 -9999 -9999 -9999 -9999 -9999 -9999 -9999 -9999 -9999 -9999 -9999 -9999 -9999 -9999 -9999 -9999 -9999 -9999 -9999 -9999 -9999 5.46479E-3 4.59065E-3 5.07076E-3 1.85177E-3 3.51905E-3 1.3538E-2 1.00025E-2 3.73865E-3 3.9702E-3 8.87834E-3 8.84679E-3 7.62506E-3 5.96976E-3 1.49157E-2 3.99871E-2 8.80559E-3 1.547E-2 2.47664E-2 1.4025E-2 2.94586E-2 8.76178E-2 2.38337E-1 2.45391E-1 2.05633E-1 1.68083E-1 1.59575E-1 1.83055E-1 1.52955E-1 8.47087E-2 8.66649E-2 8.17821E-2 4.40862E-2 1.52922E-2 7.05168E-3 4.70988E-3 5.28632E-3 1.0872E-2 1.96452E-2 1.01806E-2 6.88165E-3 4.71977E-3 1.03401E-2 1.30221E-2 1.36617E-2 1.30175E-2 6.94466E-3 3.18882E-3 1.17828E-3 1.57276E-3 1.51896E-3 5.36751E-3 7.56478E-3 4.10932E-3 2.97372E-3 9.85948E-3 2.10676E-2 1.18837E-2 1.8996E-3 9.23945E-4 1.41494E-3 2.90279E-3 3.66822E-3 2.3681E-3 9.47937E-4 2.91284E-4 1.03505E-3 2.10171E-3 4.78696E-4 1.34915E-3 -9999 -9999 -9999 -9999 -9999 -9999 -9999 -9999 -9999 -9999 -9999 -9999 -9999 -9999 -9999 -9999 -9999 -9999 -9999 -9999 -9999 -9999 -9999 -9999 -9999 -9999 -9999 -9999 -9999 -9999 -9999 -9999 -9999 -9999 -9999 -9999 -9999 -9999 -9999 -9999 -9999 -9999 -9999 -9999 -9999 -9999 -9999 -9999 -9999 -9999 -9999 -9999 -9999 -9999 -9999 -9999 -9999 -9999
-9999 -9999 -9999 -9999 -9999 -9999 -9999 -9999 -9999 -9999 -9999 -9999 -9999 -9999 -9999 -9999 -9999 -9999 -9999 -9999 -9999 -9999 -9999 -9999 -9999 -9999 -9999 -9999 -9999 -9999 -9999 -9999 -9999 -9999 -9999 -9999 -9999 -9999 -9999 -9999 -9999 -9999 3.4872E-3 2.42447E-3 6.50226E-3 1.4464E-3 2.39347E-3 7.30204E-3 8.69091E-3 7.82451E-3 5.57368E-3 5.08419E-3 8.27162E-3 1.27983E-2 9.94259E-3 5.51257E-3 1.68422E-2 3.44846E-2 6.37877E-3 1.49789E-2 3.91632E-2 2.29718E-2 2.56198E-2 1.00597E-1 2.11257E-1 2.20983E-1 2.04215E-1 1.47271E-1 1.27191E-1 1.47178E-1 1.55774E-1 1.14047E-1 5.76988E-2 6.52295E-2 8.02203E-2 4.905E-2 2.21941E-2 1.81978E-2 2.49117E-2 2.96765E-2 2.61751E-2 1.21747E-2 8.74158E-3 3.27457E-3 4.38399E-3 1.01601E-2 8.90629E-3 1.01684E-2 8.14604E-3 3.18964E-3 1.51884E-3 2.00905E-3 1.74958E-3 4.44768E-3 3.5293E-3 1.88643E-3 3.60102E-3 1.28123E-2 3.16794E-2 1.41431E-2 2.50078E-3 7.19058E-4 6.75333E-4 1.10272E-3 1.71325E-3 2.30259E-3 5.47504E-4 2.17506E-4 8.40407E-4 1.51934E-3 4.60229E-4 -9999 -9999 -9999 -9999 -9999 -9999 -9999 -9999 -9999 -9999 -9999 -9999 -9999 -9999 -9999 -9999 -9999 -9999 -9999 -9999 -9999 -9999 -9999 -9999 -9999 -9999 -9999 -9999 -9999 -9999 -9999 -9999 -9999 -9999 -9999 -9999 -9999 -9999 -9999 -9999 -9999 -9999 -9999 -9999 -9999 -9999 -9999 -9999 -9999 -9999 -9999 -9999 -9999 -9999 -9999 -9999 -9999 -9999 -9999
-9999 -9999 -9999 -9999 -9999 -9999 -9999 -9999 -9999 -9999 -9999 -9999 -9999 -9999 -9999 -9999 -9999 -9999 -9999 -9999 -9999 -9999 -9999 -9999 -9999 -9999 -9999 -9999 -9999 -9999 -9999 -9999 -9999 -9999 -9999 -9999 -9999 -9999 -9999 -9999 -9999 -9999 2.01698E-3 1.88878E-3 3.49943E-3 1.22847E-3 2.2223E-3 2.0554E-3 1.83119E-3 1.99709E-3 2.82135E-3 6.8327E-3 2.52931E-2 5.59601E-2 2.06309E-2 4.85383E-3 -9999 1.4106E-2 5.28301E-3 2.34493E-2 4.84682E-2 3.0396E-2 3.27371E-2 1.13376E-1 2.09E-1 2.57885E-1 1.83948E-1 1.29795E-1 1.1272E-1 1.03154E-1 1.2974E-1 1.33E-1 6.20224E-2 3.81578E-2 4.84484E-2 4.51261E-2 4.00335E-2 3.57687E-2 3.38286E-2 1.62064E-2 1.37309E-2 1.254E-2 9.0517E-3 3.79103E-3 3.15363E-3 6.72824E-3 7.96242E-3 5.85096E-3 5.69396E-3 3.28474E-3 1.56449E-3 1.49537E-3 2.52952E-3 2.58641E-3 1.25993E-3 2.74055E-3 6.64379E-3 2.33046E-2 4.7566E-2 3.78568E-2 1.43202E-2 2.41989E-3 4.99852E-4 4.4019E-4 6.88311E-4 7.28946E-4 2.74589E-4 2.50311E-4 6.10439E-4 2.27562E-3 7.27331E-4 -9999 -9999 -9999 -9999 -9999 -9999 -9999 -9999 -9999 -9999 -9999 -9999 -9999 -9999 -9999 -9999 -9999 -9999 -9999 -9999 -9999 -9999 -9999 -9999 -9999 -9999 -9999 -9999 -9999 -9999 -9999 -9999 -9999 -9999 -9999 -9999 -9999 -9999 -9999 -9999 -9999 -9999 -9999 -9999 -9999 -9999 -9999 -9999 -9999 -9999 -9999 -9999 -9999 -9999 -9999 -9999 -9999 -9999 -9999
-9999 -9999 -9999 -9999 -9999 -9999 -9999 -9999 -9999 -9999 -9999 -9999 -9999 -9999 -9999 -9999 -9999 -9999 -9999 -9999 -9999 -9999 -9999 -9999 -9999 -9999 -9999 -9999 -9999 -9999 -9999 -9999 -9999 -9999 -9999 -9999 -9999 -9999 -9999 -9999 -9999 -9999 1.40782E-3 2.19268E-3 1.87357E-3 1.48333E-3 1.31559E-3 4.37323E-3 1.78096E-3 1.23026E-3 2.20853E-3 9.82634E-3 7.79168E-2 1.32717E-1 -9999 -9999 -9999 2.69416E-3 4.05485E-3 2.63679E-2 4.17124E-2 2.02072E-2 3.63229E-2 1.4993E-1 2.55165E-1 1.66465E-1 1.48825E-1 1.22981E-1 8.80583E-2 8.88036E-2 1.09567E-1 1.68115E-1 1.52158E-1 6.86012E-2 3.46567E-2 1.67056E-2 1.42098E-2 2.16627E-2 2.29971E-2 7.43366E-3 6.17065E-3 1.1711E-2 1.86176E-2 5.49375E-3 3.52643E-3 6.9602E-3 7.62857E-3 8.55606E-3 5.2074E-3 2.38105E-3 1.41486E-3 1.26355E-3 9.53646E-4 1.89234E-3 2.34935E-3 4.70129E-3 1.376E-2 1.25834E-2 1.16531E-2 1.15029E-2 1.40225E-2 6.99956E-3 9.07787E-4 3.69332E-4 5.38014E-4 4.78512E-4 1.27255E-4 2.07567E-4 4.27346E-4 5.59631E-4 7.8569E-5 -9999 -9999 -9999 -9999 -9999 -9999 -9999 -9999 -9999 -9999 -9999 -9999 -9999 -9999 -9999 -9999 -9999 -9999 -9999 -9999 -9999 -9999 -9999 -9999 -9999 -9999 -9999 -9999 -9999 -9999 -9999 -9999 -9999 -9999 -9999 -9999 -9999 -9999 -9999 -9999 -9999 -9999 -9999 -9999 -9999 -9999 -9999 -9999 -9999 -9999 -9999 -9999 -9999 -9999 -9999 -9999 -9999 -9999 -9999
-9999 -9999 -9999 -9999 -9999 -9999 -9999 -9999 -9999 -9999 -9999 -9999 -9999 -9999 -9999 -9999 -9999 -9999 -9999 -9999 -9999 -9999 -9999 -9999 -9999 -9999 -9999 -9999 -9999 -9999 -9999 -9999 -9999 -9999 -9999 -9999 -9999 -9999 -9999 -9999 -9999 -9999 -9999 4.69634E-3 2.65461E-3 2.05074E-3 3.07412E-3 3.71028E-3 2.92801E-3 4.48331E-3 2.79137E-3 6.57016E-3 3.81688E-2 1.46284E-1 -9999 -9999 -9999 3.11004E-3 5.71435E-3 1.58313E-2 1.92293E-2 1.99343E-2 3.02951E-2 1.23169E-1 1.72292E-1 9.81372E-2 6.26223E-2 7.44665E-2 8.23502E-2 6.27816E-2 6.53641E-2 9.33329E-2 7.6915E-2 5.76345E-2 4.63189E-2 2.72593E-2 1.09456E-2 1.84003E-2 2.47032E-2 1.28333E-2 1.45837E-2 2.74979E-2 3.30911E-2 1.10906E-2 2.96385E-3 6.11323E-3 6.24974E-3 6.21732E-3 5.48313E-3 3.51481E-3 2.04125E-3 8.36241E-4 5.9395E-4 2.05458E-3 4.821E-3 1.06381E-2 2.67796E-2 1.8335E-2 8.17931E-3 3.17784E-3 5.0481E-3 3.1691E-3 4.57746E-4 2.98239E-4 2.84215E-4 2.05648E-4 1.97357E-4 2.39886E-4 1.19435E-4 2.76389E-5 2.90397E-5 3.29948E-5 -9999 -9999 -9999 -9999 -9999 -9999 -9999 -9999 -9999 -9999 -9999 -9999 -9999 -9999 -9999 -9999 -9999 -9999 -9999 -9999 -9999 -9999 -9999 -9999 -9999 -9999 -9999 -9999 -9999 -9999 -9999 -9999 -9999 -9999 -9999 -9999 -9999 -9999 -9999 -9999 -9999 -9999 -9999 -9999 -9999 -9999 -9999 -9999 -9999 -9999 -9999 -9999 -9999 -9999 -9999 -9999 -9999 -9999
-9999 -9999 -9999 -9999 -9999 -9999 -9999 -9999 -9999 -9999 -9999 -9999 -9999 -9999 -9999 -9999 -9999 -9999 -9999 -9999 -9999 -9999 -9999 -9999 -9999 -9999 -9999 -9999 -9999 -9999 -9999 -9999 -9999 -9999 -9999 -9999 -9999 -9999 -9999 -9999 -9999 -9999 -9999 5.49857E-3 4.46614E-3 1.7712E-3 2.56328E-3 2.84233E-3 9.78909E-3 4.91127E-3 4.86724E-3 1.01287E-2 2.30489E-2 -9999 -9999 -9999 -9999 -9999 -9999 4.90193E-3 8.80152E-3 1.22781E-2 3.8388E-2 1.67393E-1 2.27705E-1 1.55814E-1 8.95914E-2 3.07917E-2 3.42468E-2 2.61996E-2 3.2664E-2 5.74508E-2 6.89228E-2 4.82243E-2 3.34614E-2 9.488E-3 8.87918E-3 1.83741E-2 1.42027E-2 1.93511E-2 3.07774E-2 3.89552E-2 3.42643E-2 9.6891E-3 1.99755E-3 3.9461E-3 6.16149E-3 3.75329E-3 4.41042E-3 6.02441E-3 2.71931E-3 5.59612E-4 6.10684E-4 1.56739E-3 5.92578E-3 1.45394E-2 2.12328E-2 6.7524E-3 3.28364E-3 1.77866E-3 1.10109E-3 4.83997E-4 1.80043E-4 1.59738E-4 2.85332E-4 2.31899E-4 1.97062E-4 5.85307E-5 1.54606E-5 1.7143E-5 3.31551E-5 -9999 -9999 -9999 -9999 -9999 -9999 -9999 -9999 -9999 -9999 -9999 -9999 -9999 -9999 -9999 -9999 -9999 -9999 -9999 -9999 -9999 -9999 -9999 -9999 -9999 -9999 -9999 -9999 -9999 -9999 -9999 -9999 -9999 -9999 -9999 -9999 -9999 -9999 -9999 -9999 -9999 -9999 -9999 -9999 -9999 -9999 -9999 -9999 -9999 -9999 -9999 -9999 -9999 -9999 -9999 -9999 -9999 -9999 -9999
-9999 -9999 -9999 -9999 -9999 -9999 -9999 -9999 -9999 -9999 -9999 -9999 -9999 -9999 -9999 -9999 -9999 -9999 -9999 -9999 -9999 -9999 -9999 -9999 -9999 -9999 -9999 -9999 -9999 -9999 -9999 -9999 -9999 -9999 -9999 -9999 -9999 -9999 -9999 -9999 -9999 -9999 -9999 3.52732E-3 4.89141E-3 1.34507E-3 1.73365E-3 2.6955E-3 4.47187E-3 1.74684E-3 1.21808E-3 1.975E-3 4.33759E-3 -9999 -9999 -9999 -9999 -9999 -9999 -9999 1.2252E-2 3.88798E-2 9.02247E-2 2.13513E-1 2.07072E-1 1.82449E-1 1.01887E-1 2.689E-2 1.49367E-2 1.726E-2 3.4913E-2 2.99425E-2 2.87357E-2 2.29462E-2 9.91631E-3 4.90094E-3 8.94513E-3 1.38288E-2 1.01519E-2 1.04888E-2 1.01375E-2 1.54227E-2 2.10259E-2 5.8172E-3 1.08269E-3 1.75948E-3 2.90799E-3 4.97301E-3 1.08398E-2 1.61407E-2 3.43731E-3 7.24587E-4 5.41231E-4 1.40725E-3 3.27909E-3 9.55435E-3 1.41463E-2 7.06531E-3 7.1625E-3 5.32318E-3 1.33034E-3 3.60209E-4 1.29884E-4 1.37354E-4 2.427E-4 1.9842E-4 7.34155E-5 1.84763E-5 1.80539E-5 1.78822E-5 -9999 -9999 -9999 -9999 -9999 -9999 -9999 -9999 -9999 -9999 -9999 -9999 -9999 -9999 -9999 -9999 -9999 -9999 -9999 -9999 -9999 -9999 -9999 -9999 -9999 -9999 -9999 -9999 -9999 -9999 -9999 -9999 -9999 -9999 -9999 -9999 -9999 -9999 -9999 -9999 -9999 -9999 -9999 -9999 -9999 -9999 -9999 -9999 -9999 -9999 -9999 -9999 -9999 -9999 -9999 -9999 -9999 -9999 -9999 -9999
-9999 -9999 -9999 -9999 -9999 -9999 -9999 -9999 -9999 -9999 -9999 -9999 -9999 -9999 -9999 -9999 -9999 -9999 -9999 -9999 -9999 -9999 -9999 -9999 -9999 -9999 -9999 -9999 -9999 -9999 -9999 -9999 -9999 -9999 -9999 -9999 -9999 -9999 -9999 -9999 -9999 -9999 -9999 -9999 7.54402E-3 1.52104E-3 7.97701E-4 2.99847E-3 1.94978E-3 1.44641E-3 2.13157E-3 3.51948E-3 -9999 -9999 -9999 -9999 -9999 -9999 -9999 -9999 -9999 7.11342E-2 1.2333E-1 1.414E-1 9.20194E-2 6.33608E-2 3.18676E-2 1.60924E-2 1.2767E-2 1.4222E-2 2.54422E-2 3.44627E-2 2.26372E-2 1.1861E-2 8.76904E-3 1.03815E-2 1.20905E-2 1.00528E-2 7.35558E-3 5.63807E-3 6.66942E-3 1.0616E-2 1.02811E-2 1.98115E-3 1.0049E-3 1.48092E-3 2.39489E-3 7.35498E-3 1.67942E-2 1.48522E-2 2.44998E-3 4.90978E-4 6.89372E-4 8.68293E-4 1.79806E-3 2.96988E-3 1.04196E-2 5.65773E-3 5.26157E-3 4.29683E-3 2.6071E-3 7.82352E-4 1.18582E-4 1.10684E-4 1.03312E-4 9.23437E-5 5.87649E-5 2.49795E-5 -9999 -9999 -9999 -9999 -9999 -9999 -9999 -9999 -9999 -9999 -9999 -9999 -9999 -9999 -9999 -9999 -9999 -9999 -9999 -9999 -9999 -9999 -9999 -9999 -9999 -9999 -9999 -9999 -9999 -9999 -9999 -9999 -9999 -9999 -9999 -9999 -9999 -9999 -9999 -9999 -9999 -9999 -9999 -9999 -9999 -9999 -9999 -9999 -9999 -9999 -9999 -9999 -9999 -9999 -9999 -9999 -9999 -9999 -9999 -9999 -9999 -9999
-9999 -9999 -9999 -9999 -9999 -9999 -9999 -9999 -9999 -9999 -9999 -9999 -9999 -9999 -9999 -9999 -9999 -9999 -9999 -9999 -9999 -9999 -9999 -9999 -9999 -9999 -9999 -9999 -9999 -9999 -9999 -9999 -9999 -9999 -9999 -9999 -9999 -9999 -9999 -9999 -9999 -9999 -9999 -9999 5.82718E-3 1.30194E-3 2.29711E-3 2.78577E-3 2.2171E-3 3.89373E-3 4.04848E-3 -9999 -9999 -9999 -9999 -9999 -9999 -9999 -9999 -9999 -9999 -9999 -9999 1.03827E-1 8.52652E-2 3.39917E-2 1.41689E-2 1.11628E-2 1.2251E-2 1.49453E-2 1.55372E-2 4.00428E-2 4.0314E-2 2.493E-2 1.67691E-2 1.51095E-2 9.26699E-3 8.03824E-3 8.01043E-3 5.89097E-3 5.83861E-3 7.07477E-3 6.28975E-3 1.4977E-3 1.72401E-3 2.83398E-3 3.03024E-3 5.33422E-3 1.15499E-2 1.13109E-2 1.83656E-3 4.48048E-4 7.25071E-4 6.63742E-4 1.22024E-3 1.80958E-3 5.57026E-3 2.92587E-3 1.48181E-3 1.00132E-3 9.92731E-4 8.73761E-4 5.12828E-4 7.45083E-5 5.98375E-5 4.58548E-5 3.52921E-5 -9999 -9999 -9999 -9999 -9999 -9999 -9999 -9999 -9999 -9999 -9999 -9999 -9999 -9999 -9999 -9999 -9999 -9999 -9999 -9999 -9999 -9999 -9999 -9999 -9999 -9999 -9999 -9999 -9999 -9999 -9999 -9999 -9999 -9999 -9999 -9999 -9999 -9999 -9999 -9999 -9999 -9999 -9999 -9999 -9999 -9999 -9999 -9999 -9999 -9999 -9999 -9999 -9999 -9999 -9999 -9999 -9999 -9999 -9999 -9999 -9999 -9999 -9999
-9999 -9999 -9999 -9999 -9999 -9999 -9999 -9999 -9999 -9999 -9999 -9999 -9999 -9999 -9999 -9999 -9999 -9999 -9999 -9999 -9999 -9999 -9999 -9999 -9999 -9999 -9999 -9999 -9999 -9999 -9999 -9999 -9999 -9999 -9999 -9999 -9999 -9999 -9999 -9999 -9999 -9999 -9999 -9999 3.3905E-3 3.06083E-3 5.51432E-3 2.02181E-3 1.97929E-3 -9999 -9999 -9999 -9999 -9999 -9999 -9999 -9999 -9999 -9999 -9999 -9999 -9999 -9999 3.76658E-2 3.00729E-2 1.60838E-2 1.39717E-2 1.26778E-2 8.29847E-3 1.17159E-2 1.24264E-2 1.7638E-2 1.43593E-2 2.26681E-2 2.13572E-2 1.16672E-2 4.11173E-3 4.67894E-3 6.32611E-3 4.14134E-3 4.72275E-3 7.50143E-3 6.18233E-3 1.8746E-3 2.63733E-3 4.16503E-3 4.02123E-3 2.8656E-3 4.07586E-3 6.19755E-3 1.71887E-3 4.32008E-4 5.46443E-4 4.0392E-4 9.0717E-4 8.40329E-4 2.29311E-3 1.32026E-3 1.09317E-3 6.34959E-4 2.31847E-4 1.75886E-4 1.93909E-4 5.86399E-5 3.61242E-5 3.85575E-5 -9999 -9999 -9999 -9999 -9999 -9999 -9999 -9999 -9999 -9999 -9999 -9999 -9999 -9999 -9999 -9999 -9999 -9999 -9999 -9999 -9999 -9999 -9999 -9999 -9999 -9999 -9999 -9999 -9999 -9999 -9999 -9999 -9999 -9999 -9999 -9999 -9999 -9999 -9999 -9999 -9999 -9999 -9999 -9999 -9999 -9999 -9999 -9999 -9999 -9999 -9999 -9999 -9999 -9999 -9999 -9999 -9999 -9999 -9999 -9999 -9999 -9999 -9999 -9999
-9999 -9999 -9999 -9999 -9999 -9999 -9999 -9999 -9999 -9999 -9999 -9999 -9999 -9999 -9999 -9999 -9999 -9999 -9999 -9999 -9999 -9999 -9999 -9999 -9999 -9999 -9999 -9999 -9999 -9999 -9999 -9999 -9999 -9999 -9999 -9999 -9999 -9999 -9999 -9999 -9999 -9999 -9999 -9999 3.28488E-3 3.74855E-3 6.43719E-3 2.1223E-3 8.51626E-4 -9999 -9999 -9999 -9999 -9999 -9999 -9999 -9999 -9999 -9999 -9999 -9999 -9999 -9999 1.09625E-2 6.47409E-3 3.86172E-3 6.76356E-3 1.07434E-2 4.53368E-3 5.54405E-3 1.27607E-2 1.84293E-2 8.74221E-3 1.67035E-2 2.66573E-2 1.0906E-2 3.49629E-3 4.257E-3 4.10015E-3 3.02903E-3 3.39919E-3 7.10618E-3 3.94048E-3 1.09092E-3 1.65046E-3 2.76733E-3 2.56713E-3 1.75705E-3 2.60722E-3 3.68166E-3 1.65104E-3 5.7622E-4 5.43824E-4 3.68628E-4 5.40248E-4 5.62066E-4 5.03282E-4 9.64441E-4 1.63409E-3 6.05882E-4 9.41695E-5 6.56768E-5 9.67807E-5 6.68412E-5 3.88136E-5 5.02347E-5 -9999 -9999 -9999 -9999 -9999 -9999 -9999 -9999 -9999 -9999 -9999 -9999 -9999 -9999 -9999 -9999 -9999 -9999 -9999 -9999 -9999 -9999 -9999 -9999 -9999 -9999 -9999 -9999 -9999 -9999 -9999 -9999 -9999 -9999 -9999 -9999 -9999 -9999 -9999 -9999 -9999 -9999 -9999 -9999 -9999 -9999 -9999 -9999 -9999 -9999 -9999 -9999 -9999 -9999 -9999 -9999 -9999 -9999 -9999 -9999 -9999 -9999 -9999 -9999
-9999 -9999 -9999 -9999 -9999 -9999 -9999 -9999 -9999 -9999 -9999 -9999 -9999 -9999 -9999 -9999 -9999 -9999 -9999 -9999 -9999 -9999 -9999 -9999 -9999 -9999 -9999 -9999 -9999 -9999 -9999 -9999 -9999 -9999 -9999 -9999 -9999 -9999 -9999 -9999 -9999 -9999 -9999 -9999 2.24183E-3 2.83958E-3 6.16771E-3 4.6068E-3 2.16675E-3 -9999 -9999 -9999 -9999 -9999 -9999 -9999 -9999 -9999 -9999 -9999 -9999 -9999 -9999 -9999 -9999 2.40568E-3 2.26203E-3 4.26325E-3 3.51147E-3 2.46887E-3 6.48197E-3 1.60301E-2 1.17104E-2 2.06727E-2 1.90491E-2 5.70333E-3 3.27445E-3 5.07965E-3 4.65933E-3 2.60164E-3 2.02276E-3 2.91092E-3 2.19064E-3 6.15631E-4 7.91629E-4 1.53296E-3 1.51373E-3 1.90445E-3 3.77759E-3 4.96876E-3 1.61572E-3 4.43805E-4 4.00544E-4 3.06333E-4 3.00466E-4 4.52538E-4 5.01363E-4 7.75901E-4 1.69727E-3 4.77966E-4 8.50866E-5 6.04685E-5 9.96525E-5 8.61198E-5 6.63479E-5 -9999 -9999 -9999 -9999 -9999 -9999 -9999 -9999 -9999 -9999 -9999 -9999 -9999 -9999 -9999 -9999 -9999 -9999 -9999 -9999 -9999 -9999 -9999 -9999 -9999 -9999 -9999 -9999 -9999 -9999 -9999 -9999 -9999 -9999 -9999 -9999 -9999 -9999 -9999 -9999 -9999 -9999 -9999 -9999 -9999 -9999 -9999 -9999 -9999 -9999 -9999 -9999 -9999 -9999 -9999 -9999 -9999 -9999 -9999 -9999 -9999 -9999 -9999 -9999 -9999
-9999 -9999 -9999 -9999 -9999 -9999 -9999 -9999 -9999 -9999 -9999 -9999 -9999 -9999 -9999 -9999 -9999 -9999 -9999 -9999 -9999 -9999 -9999 -9999 -9999 -9999 -9999 -9999 -9999 -9999 -9999 -9999 -9999 -9999 -9999 -9999 -9999 -9999 -9999 -9999 -9999 -9999 -9999 -9999 1.16888E-3 3.20595E-3 4.90182E-3 2.95387E-3 1.57131E-3 1.7372E-3 -9999 -9999 -9999 -9999 -9999 -9999 -9999 -9999 -9999 -9999 -9999 -9999 -9999 -9999 -9999 3.83153E-3 1.9261E-3 2.24821E-3 1.40706E-3 1.82426E-3 3.44318E-3 1.37099E-2 1.50527E-2 1.53117E-2 1.12774E-2 6.90556E-3 2.42298E-3 2.28774E-3 3.61146E-3 2.51397E-3 2.17942E-3 2.81625E-3 2.03492E-3 5.99268E-4 5.16715E-4 9.73969E-4 1.45328E-3 3.80832E-3 6.4423E-3 9.02088E-3 2.13518E-3 3.81408E-4 3.0703E-4 2.31585E-4 1.78547E-4 3.29888E-4 6.58748E-4 5.07013E-4 7.62339E-4 4.27334E-4 1.00096E-4 1.00479E-4 9.39373E-5 1.74102E-4 1.11843E-4 -9999 -9999 -9999 -9999 -9999 -9999 -9999 -9999 -9999 -9999 -9999 -9999 -9999 -9999 -9999 -9999 -9999 -9999 -9999 -9999 -9999 -9999 -9999 -9999 -9999 -9999 -9999 -9999 -9999 -9999 -9999 -9999 -9999 -9999 -9999 -9999 -9999 -9999 -9999 -9999 -9999 -9999 -9999 -9999 -9999 -9999 -9999 -9999 -9999 -9999 -9999 -9999 -9999 -9999 -9999 -9999 -9999 -9999 -9999 -9999 -9999 -9999 -9999 -9999 -9999
-9999 -9999 -9999 -9999 -9999 -9999 -9999 -9999 -9999 -9999 -9999 -9999 -9999 -9999 -9999 -9999 -9999 -9999 -9999 -9999 -9999 -9999 -9999 -9999 -9999 -9999 -9999 -9999 -9999 -9999 -9999 -9999 -9999 -9999 -9999 -9999 -9999 -9999 -9999 -9999 -9999 -9999 -9999 -9999 -9999 1.06737E-3 1.43617E-3 2.76347E-3 2.19569E-3 -9999 -9999 -9999 -9999 -9999 -9999 -9999 -9999 -9999 -9999 -9999 -9999 -9999 -9999 -9999 -9999 -9999 3.59196E-3 1.50937E-3 1.43433E-3 2.76811E-3 6.10804E-3 1.80785E-2 1.43842E-2 1.36219E-2 1.28489E-2 1.47024E-2 5.58437E-3 1.36033E-3 2.48318E-3 3.57093E-3 3.55759E-3 2.69216E-3 1.42666E-3 5.06329E-4 4.67527E-4 7.14072E-4 1.41048E-3 2.96418E-3 6.91348E-3 5.66319E-3 2.31274E-3 5.787E-4 4.54376E-4 3.39054E-4 2.73385E-4 2.54113E-4 2.43374E-4 4.27939E-4 4.43505E-4 4.47577E-4 1.76027E-4 1.06462E-4 1.59938E-4 7.01091E-5 -9999 -9999 -9999 -9999 -9999 -9999 -9999 -9999 -9999 -9999 -9999 -9999 -9999 -9999 -9999 -9999 -9999 -9999 -9999 -9999 -9999 -9999 -9999 -9999 -9999 -9999 -9999 -9999 -9999 -9999 -9999 -9999 -9999 -9999 -9999 -9999 -9999 -9999 -9999 -9999 -9999 -9999 -9999 -9999 -9999 -9999 -9999 -9999 -9999 -9999 -9999 -9999 -9999 -9999 -9999 -9999 -9999 -9999 -9999 -9999 -9999 -9999 -9999 -9999 -9999 -9999
-9999 -9999 -9999 -9999 -9999 -9999 -9999 -9999 -9999 -9999 -9999 -9999 -9999 -9999 -9999 -9999 -9999 -9999 -9999 -9999 -9999 -9999 -9999 -9999 -9999 -9999 -9999 -9999 -9999 -9999 -9999 -9999 -9999 -9999 -9999 -9999 -9999 -9999 -9999 -9999 -9999 -9999 -9999 -9999 -9999 9.76796E-4 1.81925E-3 1.26715E-3 5.80936E-4 -9999 -9999 -9999 -9999 -9999 -9999 -9999 -9999 -9999 -9999 -9999 -9999 -9999 -9999 -9999 -9999 -9999 -9999 -9999 1.5732E-3 2.64166E-3 3.69068E-3 7.95402E-3 7.8854E-3 1.59223E-2 1.51847E-2 9.25669E-3 4.46874E-3 1.11919E-3 1.08459E-3 4.07787E-3 2.5421E-3 2.62914E-3 1.21047E-3 5.68553E-4 4.36955E-4 6.9342E-4 8.01868E-4 8.92253E-4 1.97338E-3 3.28272E-3 2.75125E-3 1.26695E-3 1.06312E-3 5.9394E-4 4.79571E-4 3.68213E-4 1.266E-4 3.4752E-4 4.77167E-4 6.26929E-4 1.30723E-4 4.46757E-5 4.56786E-5 -9999 -9999 -9999 -9999 -9999 -9999 -9999 -9999 -9999 -9999 -9999 -9999 -9999 -9999 -9999 -9999 -9999 -9999 -9999 -9999 -9999 -9999 -9999 -9999 -9999 -9999 -9999 -9999 -9999 -9999 -9999 -9999 -9999 -9999 -9999 -9999 -9999 -9999 -9999 -9999 -9999 -9999 -9999 -9999 -9999 -9999 -9999 -9999 -9999 -9999 -9999 -9999 -9999 -9999 -9999 -9999 -9999 -9999 -9999 -9999 -9999 -9999 -9999 -9999 -9999 -9999 -9999
-9999 -9999 -9999 -9999 -9999 -9999 -9999 -9999 -9999 -9999 -9999 -9999 -9999 -9999 -9999 -9999 -9999 -9999 -9999 -9999 -9999 -9999 -9999 -9999 -9999 -9999 -9999 -9999 -9999 -9999 -9999 -9999 -9999 -9999 -9999 -9999 -9999 -9999 -9999 -9999 -9999 -9999 -9999 -9999 -9999 -9999 -9999 3.24724E-3 5.56949E-4 3.42784E-4 -9999 -9999 -9999 -9999 -9999 -9999 -9999 -9999 -9999 -9999 -9999 -9999 -9999 -9999 -9999 -9999 -9999 2.15587E-3 4.50102E-3 3.53027E-3 2.8966E-3 2.65845E-3 4.5725E-3 8.32699E-3 7.52414E-3 3.2979E-3 1.0684E-3 5.18196E-4 1.20565E-3 1.67403E-3 2.15699E-3 1.91282E-3 1.10259E-3 6.18654E-4 7.03251E-4 9.14432E-4 5.80084E-4 5.356E-4 8.09013E-4 1.71187E-3 2.02213E-3 1.75218E-3 1.88184E-3 1.25542E-3 7.3833E-4 1.62859E-4 8.94283E-5 1.44138E-4 3.78187E-4 3.8258E-4 1.17488E-4 4.01371E-5 2.4958E-5 -9999 -9999 -9999 -9999 -9999 -9999 -9999 -9999 -9999 -9999 -9999 -9999 -9999 -9999 -9999 -9999 -9999 -9999 -9999 -9999 -9999 -9999 -9999 -9999 -9999 -9999 -9999 -9999 -9999 -9999 -9999 -9999 -9999 -9999 -9999 -9999 -9999 -9999 -9999 -9999 -9999 -9999 -9999 -9999 -9999 -9999 -9999 -9999 -9999 -9999 -9999 -9999 -9999 -9999 -9999 -9999 -9999 -9999 -9999 -9999 -9999 -9999 -9999 -9999 -9999 -9999 -9999
-9999 -9999 -9999 -9999 -9999 -9999 -9999 -9999 -9999 -9999 -9999 -9999 -9999 -9999 -9999 -9999 -9999 -9999 -9999 -9999 -9999 -9999 -9999 -9999 -9999 -9999 -9999 -9999 -9999 -9999 -9999 -9999 -9999 -9999 -9999 -9999 -9999 -9999 -9999 -9999 -9999 -9999 -9999 -9999 -9999 -9999 -9999 1.79516E-3 1.93405E-3 -9999 -9999 -9999 -9999 -9999 -9999 -9999 -9999 -9999 -9999 -9999 -9999 -9999 -9999 -9999 -9999 -9999 -9999 -9999 2.37494E-3 3.64277E-3 1.95782E-3 2.00504E-3 5.63851E-3 3.27352E-3 1.59762E-3 1.14594E-3 7.11594E-4 9.36869E-4 1.49773E-3 1.32719E-3 1.50249E-3 1.71133E-3 9.24141E-4 4.82111E-4 4.92699E-4 6.7024E-4 4.00377E-4 4.24882E-4 4.4674E-4 8.81072E-4 1.41507E-3 1.9557E-3 1.76122E-3 1.23013E-3 8.51469E-4 1.27862E-4 3.48926E-5 7.46302E-5 2.32459E-4 2.93358E-4 1.07787E-4 4.605E-5 2.33718E-5 -9999 -9999 -9999 -9999 -9999 -9999 -9999 -9999 -9999 -9999 -9999 -9999 -9999 -9999 -9999 -9999 -9999 -9999 -9999 -9999 -9999 -9999 -9999 -9999 -9999 -9999 -9999 -9999 -9999 -9999 -9999 -9999 -9999 -9999 -9999 -9999 -9999 -9999 -9999 -9999 -9999 -9999 -9999 -9999 -9999 -9999 -9999 -9999 -9999 -9999 -9999 -9999 -9999 -9999 -9999 -9999 -9999 -9999 -9999 -9999 -9999 -9999 -9999 -9999 -9999 -9999 -9999
-9999 -9999 -9999 -9999 -9999 -9999 -9999 -9999 -9999 -9999 -9999 -9999 -9999 -9999 -9999 -9999 -9999 -9999 -9999 -9999 -9999 -9999 -9999 -9999 -9999 -9999 -9999 -9999 -9999 -9999 -9999 -9999 -9999 -9999 -9999 -9999 -9999 -9999 -9999 -9999 -9999 -9999 -9999 -9999 -9999 -9999 -9999 -9999 1.6974E-3 -9999 -9999 -9999 -9999 -9999 -9999 -9999 -9999 -9999 -9999 -9999 -9999 -9999 -9999 -9999 -9999 -9999 2.58598E-3 5.30802E-4 1.23544E-3 2.60106E-3 3.25185E-3 2.38507E-3 6.17053E-3 3.82196E-3 1.03901E-3 6.31607E-4 5.74104E-4 7.15285E-4 1.06837E-3 2.03326E-3 1.59708E-3 1.41402E-3 1.36986E-3 5.82665E-4 6.6625E-4 8.89868E-4 5.57821E-4 4.0467E-4 4.16865E-4 7.00535E-4 1.41084E-3 2.2579E-3 2.02931E-3 8.90113E-4 5.02788E-4 1.43436E-4 2.49275E-5 6.45741E-5 6.7542E-5 8.63295E-5 4.89112E-5 3.09819E-5 2.88436E-5 -9999 -9999 -9999 -9999 -9999 -9999 -9999 -9999 -9999 -9999 -9999 -9999 -9999 -9999 -9999 -9999 -9999 -9999 -9999 -9999 -9999 -9999 -9999 -9999 -9999 -9999 -9999 -9999 -9999 -9999 -9999 -9999 -9999 -9999 -9999 -9999 -9999 -9999 -9999 -9999 -9999 -9999 -9999 -9999 -9999 -9999 -9999 -9999 -9999 -9999 -9999 -9999 -9999 -9999 -9999 -9999 -9999 -9999 -9999 -9999 -9999 -9999 -9999 -9999 -9999 -9999 -9999
-9999 -9999 -9999 -9999 -9999 -9999 -9999 -9999 -9999 -9999 -9999 -9999 -9999 -9999 -9999 -9999 -9999 -9999 -9999 -9999 -9999 -9999 -9999 -9999 -9999 -9999 -9999 -9999 -9999 -9999 -9999 -9999 -9999 -9999 -9999 -9999 -9999 -9999 -9999 -9999 -9999 -9999 -9999 -9999 -9999 -9999 -9999 -9999 -9999 -9999 -9999 -9999 -9999 -9999 -9999 -9999 -9999 -9999 -9999 -9999 -9999 -9999 -9999 -9999 1.02311E-2 7.06126E-3 2.14115E-3 5.16544E-4 8.34541E-4 2.12113E-3 3.27537E-3 1.97225E-3 2.88096E-3 3.43512E-3 1.31625E-3 4.89303E-4 4.42622E-4 5.97629E-4 1.48076E-3 1.85825E-3 3.74939E-3 2.89396E-3 1.16371E-3 6.6142E-4 1.12378E-3 1.06342E-3 9.8127E-4 6.35544E-4 4.05622E-4 5.61259E-4 1.57164E-3 2.82174E-3 1.98256E-3 1.09415E-3 7.28006E-4 1.88872E-4 4.41471E-5 3.4969E-5 4.36091E-5 6.86181E-5 5.02737E-5 3.08106E-5 -9999 -9999 -9999 -9999 -9999 -9999 -9999 -9999 -9999 -9999 -9999 -9999 -9999 -9999 -9999 -9999 -9999 -9999 -9999 -9999 -9999 -9999 -9999 -9999 -9999 -9999 -9999 -9999 -9999 -9999 -9999 -9999 -9999 -9999 -9999 -9999 -9999 -9999 -9999 -9999 -9999 -9999 -9999 -9999 -9999 -9999 -9999 -9999 -9999 -9999 -9999 -9999 -9999 -9999 -9999 -9999 -9999 -9999 -9999 -9999 -9999 -9999 -9999 -9999 -9999 -9999 -9999 -9999
-9999 -9999 -9999 -9999 -9999 -9999 -9999 -9999 -9999 -9999 -9999 -9999 -9999 -9999 -9999 -9999 -9999 -9999 -9999 -9999 -9999 -9999 -9999 -9999 -9999 -9999 -9999 -9999 -9999 -9999 -9999 -9999 -9999 -9999 -9999 -9999 -9999 -9999 -9999 -9999 -9999 -9999 -9999 -9999 -9999 -9999 -9999 -9999 -9999 -9999 -9999 -9999 -9999 -9999 -9999 -9999 -9999 -9999 -9999 -9999 -9999 -9999 -9999 -9999 -9999 6.94519E-3 3.62005E-3 8.94984E-4 6.80552E-4 2.05832E-3 3.53179E-3 1.94337E-3 1.20643E-3 1.77077E-3 1.21977E-3 3.81193E-4 2.7173E-4 4.98636E-4 1.23328E-3 1.61613E-3 4.41047E-3 2.54518E-3 5.51336E-4 6.24499E-4 9.70198E-4 1.02534E-3 6.38906E-4 8.84308E-4 7.76556E-4 9.63541E-4 9.57989E-4 7.33223E-4 1.11294E-3 9.60718E-4 6.2287E-4 1.8128E-4 8.49057E-5 6.03703E-5 3.92487E-5 6.53542E-5 8.68543E-5 -9999 -9999 -9999 -9999 -9999 -9999 -9999 -9999 -9999 -9999 -9999 -9999 -9999 -9999 -9999 -9999 -9999 -9999 -9999 -9999 -9999 -9999 -9999 -9999 -9999 -9999 -9999 -9999 -9999 -9999 -9999 -9999 -9999 -9999 -9999 -9999 -9999 -9999 -9999 -9999 -9999 -9999 -9999 -9999 -9999 -9999 -9999 -9999 -9999 -9999 -9999 -9999 -9999 -9999 -9999 -9999 -9999 -9999 -9999 -9999 -9999 -9999 -9999 -9999 -9999 -9999 -9999 -9999 -9999
-9999 -9999 -9999 -9999 -9999 -9999 -9999 -9999 -9999 -9999 -9999 -9999 -9999 -9999 -9999 -9999 -9999 -9999 -9999 -9999 -9999 -9999 -9999 -9999 -9999 -9999 -9999 -9999 -9999 -9999 -9999 -9999 -9999 -9999 -9999 -9999 -9999 -9999 -9999 -9999 -9999 -9999 -9999 -9999 -9999 -9999 -9999 -9999 -9999 -9999 -9999 -9999 -9999 -9999 -9999 -9999 -9999 -9999 -9999 -9999 -9999 -9999 -9999 -9999 -9999 9.88353E-3 8.3597E-3 3.4804E-3 6.86565E-4 1.0912E-3 2.04547E-3 2.3723E-3 1.98819E-3 1.25663E-3 6.69984E-4 2.58866E-4 1.88106E-4 6.3102E-4 6.98019E-4 1.00872E-3 1.57276E-3 1.29102E-3 3.97309E-4 3.96462E-4 3.29892E-4 2.34964E-4 3.10189E-4 5.81871E-4 1.12691E-3 1.31764E-3 6.48541E-4 3.07307E-4 3.23353E-4 3.57616E-4 3.5174E-4 3.16007E-4 1.5826E-4 7.67885E-5 6.10923E-5 5.8271E-5 -9999 -9999 -9999 -9999 -9999 -9999 -9999 -9999 -9999 -9999 -9999 -9999 -9999 -9999 -9999 -9999 -9999 -9999 -9999 -9999 -9999 -9999 -9999 -9999 -9999 -9999 -9999 -9999 -9999 -9999 -9999 -9999 -9999 -9999 -9999 -9999 -9999 -9999 -9999 -9999 -9999 -9999 -9999 -9999 -9999 -9999 -9999 -9999 -9999 -9999 -9999 -9999 -9999 -9999 -9999 -9999 -9999 -9999 -9999 -9999 -9999 -9999 -9999 -9999 -9999 -9999 -9999 -9999 -9999 -9999
-9999 -9999 -9999 -9999 -9999 -9999 -9999 -9999 -9999 -9999 -9999 -9999 -9999 -9999 -9999 -9999 -9999 -9999 -9999 -9999 -9999 -9999 -9999 -9999 -9999 -9999 -9999 -9999 -9999 -9999 -9999 -9999 -9999 -9999 -9999 -9999 -9999 -9999 -9999 -9999 -9999 -9999 -9999 -9999 -9999 -9999 -9999 -9999 -9999 -9999 -9999 -9999 -9999 -9999 -9999 -9999 -9999 -9999 -9999 -9999 -9999 -9999 -9999 -9999 -9999 -9999 3.23044E-3 1.92607E-3 5.70132E-4 4.50032E-4 6.77248E-4 8.59912E-4 1.26363E-3 1.01368E-3 3.65994E-4 1.8799E-4 2.17945E-4 7.02518E-4 7.25597E-4 6.05072E-4 4.95004E-4 6.39322E-4 4.59083E-4 3.68385E-4 2.69284E-4 1.71187E-4 2.2101E-4 3.04698E-4 7.02463E-4 8.41025E-4 4.65972E-4 3.20652E-4 2.67747E-4 2.26986E-4 1.79052E-4 2.21687E-4 1.69158E-4 5.36673E-5 8.10252E-5 -9999 -9999 -9999 -9999 -9999 -9999 -9999 -9999 -9999 -9999 -9999 -9999 -9999 -9999 -9999 -9999 -9999 -9999 -9999 -9999 -9999 -9999 -9999 -9999 -9999 -9999 -9999 -9999 -9999 -9999 -9999 -9999 -9999 -9999 -9999 -9999 -9999 -9999 -9999 -9999 -9999 -9999 -9999 -9999 -9999 -9999 -9999 -9999 -9999 -9999 -9999 -9999 -9999 -9999 -9999 -9999 -9999 -9999 -9999 -9999 -9999 -9999 -9999 -9999 -9999 -9999 -9999 -9999 -9999 -9999 -9999
-9999 -9999 -9999 -9999 -9999 -9999 -9999 -9999 -9999 -9999 -9999 -9999 -9999 -9999 -9999 -9999 -9999 -9999 -9999 -9999 -9999 -9999 -9999 -9999 -9999 -9999 -9999 -9999 -9999 -9999 -9999 -9999 -9999 -9999 -9999 -9999 -9999 -9999 -9999 -9999 -9999 -9999 -9999 -9999 -9999 -9999 -9999 -9999 -9999 -9999 -9999 -9999 -9999 -9999 -9999 -9999 -9999 -9999 -9999 -9999 -9999 -9999 -9999 -9999 -9999 -9999 -9999 7.98758E-4 4.48561E-4 3.70933E-4 3.31179E-4 3.48352E-4 5.84977E-4 7.11561E-4 5.41869E-4 2.71223E-4 3.07455E-4 7.41279E-4 5.65577E-4 4.46535E-4 4.35157E-4 1.13285E-3 9.4593E-4 3.82937E-4 2.2901E-4 1.45947E-4 2.58676E-4 2.85055E-4 4.77568E-4 7.73609E-4 5.54074E-4 3.86972E-4 3.85637E-4 2.58618E-4 1.89018E-4 1.60754E-4 1.11863E-4 6.3521E-5 4.29783E-5 4.95025E-5 -9999 -9999 -9999 -9999 -9999 -9999 -9999 -9999 -9999 -9999 -9999 -9999 -9999 -9999 -9999 -9999 -9999 -9999 -9999 -9999 -9999 -9999 -9999 -9999 -9999 -9999 -9999 -9999 -9999 -9999 -9999 -9999 -9999 -9999 -9999 -9999 -9999 -9999 -9999 -9999 -9999 -9999 -9999 -9999 -9999 -9999 -9999 -9999 -9999 -9999 -9999 -9999 -9999 -9999 -9999 -9999 -9999 -9999 -9999 -9999 -9999 -9999 -9999 -9999 -9999 -9999 -9999 -9999 -9999 -9999
-9999 -9999 -9999 -9999 -9999 -9999 -9999 -9999 -9999 -9999 -9999 -9999 -9999 -9999 -9999 -9999 -9999 -9999 -9999 -9999 -9999 -9999 -9999 -9999 -9999 -9999 -9999 -9999 -9999 -9999 -9999 -9999 -9999 -9999 -9999 -9999 -9999 -9999 -9999 -9999 -9999 -9999 -9999 -9999 -9999 -9999 -9999 -9999 -9999 -9999 -9999 -9999 -9999 -9999 -9999 -9999 -9999 -9999 -9999 -9999 -9999 -9999 -9999 -9999 -9999 -9999 -9999 -9999 4.77802E-4 3.75295E-4 3.02145E-4 3.31965E-4 4.38358E-4 5.30233E-4 5.12602E-4 6.28789E-4 6.09036E-4 7.51458E-4 8.36779E-4 8.1197E-4 7.15808E-4 2.17645E-3 1.832E-3 7.42044E-4 3.99311E-4 2.75979E-4 6.91214E-4 6.92722E-4 5.31959E-4 4.43825E-4 2.68541E-4 2.91468E-4 3.07696E-4 4.96588E-4 2.4801E-4 2.47461E-4 1.29893E-4 8.87616E-5 -9999 -9999 -9999 -9999 -9999 -9999 -9999 -9999 -9999 -9999 -9999 -9999 -9999 -9999 -9999 -9999 -9999 -9999 -9999 -9999 -9999 -9999 -9999 -9999 -9999 -9999 -9999 -9999 -9999 -9999 -9999 -9999 -9999 -9999 -9999 -9999 -9999 -9999 -9999 -9999 -9999 -9999 -9999 -9999 -9999 -9999 -9999 -9999 -9999 -9999 -9999 -9999 -9999 -9999 -9999 -9999 -9999 -9999 -9999 -9999 -9999 -9999 -9999 -9999 -9999 -9999 -9999 -9999 -9999 -9999 -9999 -9999
-9999 -9999 -9999 -9999 -9999 -9999 -9999 -9999 -9999 -9999 -9999 -9999 -9999 -9999 -9999 -9999 -9999 -9999 -9999 -9999 -9999 -9999 -9999 -9999 -9999 -9999 -9999 -9999 -9999 -9999 -9999 -9999 -9999 -9999 -9999 -9999 -9999 -9999 -9999 -9999 -9999 -9999 -9999 -9999 -9999 -9999 -9999 -9999 -9999 -9999 -9999 -9999 -9999 -9999 -9999 -9999 -9999 -9999 -9999 -9999 -9999 -9999 -9999 -9999 -9999 -9999 -9999 -9999 3.42524E-4 3.3459E-4 3.3036E-4 3.50685E-4 3.93571E-4 5.9309E-4 6.50077E-4 6.90315E-4 1.0984E-3 9.58863E-4 1.1719E-3 -9999 3.14E-3 -9999 3.13084E-3 -9999 1.53733E-3 1.27E-3 1.65115E-3 1.10949E-3 5.25228E-4 3.37651E-4 2.22727E-4 2.64074E-4 2.84231E-4 3.46483E-4 2.55813E-4 2.61621E-4 7.51292E-5 -9999 -9999 -9999 -9999 -9999 -9999 -9999 -9999 -9999 -9999 -9999 -9999 -9999 -9999 -9999 -9999 -9999 -9999 -9999 -9999 -9999 -9999 -9999 -9999 -9999 -9999 -9999 -9999 -9999 -9999 -9999 -9999 -9999 -9999 -9999 -9999 -9999 -9999 -9999 -9999 -9999 -9999 -9999 -9999 -9999 -9999 -9999 -9999 -9999 -9999 -9999 -9999 -9999 -9999 -9999 -9999 -9999 -9999 -9999 -9999 -9999 -9999 -9999 -9999 -9999 -9999 -9999 -9999 -9999 -9999 -9999 -9999 -9999
-9999 -9999 -9999 -9999 -9999 -9999 -9999 -9999 -9999 -9999 -9999 -9999 -9999 -9999 -9999 -9999 -9999 -9999 -9999 -9999 -9999 -9999 -9999 -9999 -9999 -9999 -9999 -9999 -9999 -9999 -9999 -9999 -9999 -9999 -9999 -9999 -9999 -9999 -9999 -9999 -9999 -9999 -9999 -9999 -9999 -9999 -9999 -9999 -9999 -9999 -9999 -9999 -9999 -9999 -9999 -9999 -9999 -9999 -9999 -9999 -9999 -9999 -9999 -9999 -9999 -9999 -9999 -9999 -9999 -9999 -9999 2.05819E-4 2.62962E-4 4.44555E-4 -9999 9.09436E-4 7.92084E-4 7.86572E-4 -9999 -9999 -9999 -9999 -9999 -9999 -9999 -9999 1.26588E-3 1.00347E-3 4.02424E-4 2.76938E-4 2.82343E-4 2.04885E-4 2.54196E-4 1.96355E-4 1.41077E-4 2.12105E-4 6.6005E-5 2.69201E-5 -9999 -9999 -9999 -9999 -9999 -9999 -9999 -9999 -9999 -9999 -9999 -9999 -9999 -9999 -9999 -9999 -9999 -9999 -9999 -9999 -9999 -9999 -9999 -9999 -9999 -9999 -9999 -9999 -9999 -9999 -9999 -9999 -9999 -9999 -9999 -9999 -9999 -9999 -9999 -9999 -9999 -9999 -9999 -9999 -9999 -9999 -9999 -9999 -9999 -9999 -9999 -9999 -9999 -9999 -9999 -9999 -9999 -9999 -9999 -9999 -9999 -9999 -9999 -9999 -9999 -9999 -9999 -9999 -9999 -9999 -9999 -9999
-9999 -9999 -9999 -9999 -9999 -9999 -9999 -9999 -9999 -9999 -9999 -9999 -9999 -9999 -9999 -9999 -9999 -9999 -9999 -9999 -9999 -9999 -9999 -9999 -9999 -9999 -9999 -9999 -9999 -9999 -9999 -9999 -9999 -9999 -9999 -9999 -9999 -9999 -9999 -9999 -9999 -9999 -9999 -9999 -9999 -9999 -9999 -9999 -9999 -9999 -9999 -9999 -9999 -9999 -9999 -9999 -9999 -9999 -9999 -9999 -9999 -9999 -9999 -9999 -9999 -9999 -9999 -9999 -9999 -9999 -9999 2.70567E-4 4.95748E-4 5.80729E-4 -9999 -9999 -9999 -9999 -9999 -9999 -9999 -9999 -9999 -9999 -9999 -9999 -9999 -9999 5.54439E-4 2.97917E-4 2.07293E-4 2.01067E-4 1.40463E-4 3.13398E-4 1.69705E-4 9.47047E-5 1.47283E-4 1.05779E-4 -9999 -9999 -9999 -9999 -9999 -9999 -9999 -9999 -9999 -9999 -9999 -9999 -9999 -9999 -9999 -9999 -9999 -9999 -9999 -9999 -9999 -9999 -9999 -9999 -9999 -9999 -9999 -9999 -9999 -9999 -9999 -9999 -9999 -9999 -9999 -9999 -9999 -9999 -9999 -9999 -9999 -9999 -9999 -9999 -9999 -9999 -9999 -9999 -9999 -9999 -9999 -9999 -9999 -9999 -9999 -9999 -9999 -9999 -9999 -9999 -9999 -9999 -9999 -9999 -9999 -9999 -9999 -9999 -9999 -9999 -9999 -9999
-9999 -9999 -9999 -9999 -9999 -9999 -9999 -9999 -9999 -9999 -9999 -9999 -9999 -9999 -9999 -9999 -9999 -9999 -9999 -9999 -9999 -9999 -9999 -9999 -9999 -9999 -9999 -9999 -9999 -9999 -9999 -9999 -9999 -9999 -9999 -9999 -9999 -9999 -9999 -9999 -9999 -9999 -9999 -9999 -9999 -9999 -9999 -9999 -9999 -9999 -9999 -9999 -9999 -9999 -9999 -9999 -9999 -9999 -9999 -9999 -9999 -9999 -9999 -9999 -9999 -9999 -9999 -9999 -9999 -9999 -9999 4.00455E-4 6.76125E-4 -9999 -9999 -9999 -9999 -9999 -9999 -9999 -9999 -9999 -9999 -9999 -9999 -9999 -9999 -9999 -9999 -9999 1.82243E-4 1.08753E-4 1.11117E-4 2.81139E-4 2.92543E-4 2.45359E-4 3.84405E-4 1.30366E-4 -9999 -9999 -9999 -9999 -9999 -9999 -9999 -9999 -9999 -9999 -9999 -9999 -9999 -9999 -9999 -9999 -9999 -9999 -9999 -9999 -9999 -9999 -9999 -9999 -9999 -9999 -9999 -9999 -9999 -9999 -9999 -9999 -9999 -9999 -9999 -9999 -9999 -9999 -9999 -9999 -9999 -9999 -9999 -9999 -9999 -9999 -9999 -9999 -9999 -9999 -9999 -9999 -9999 -9999 -9999 -9999 -9999 -9999 -9999 -9999 -9999 -9999 -9999 -9999 -9999 -9999 -9999 -9999 -9999 -9999 -9999 -9999
-9999 -9999 -9999 -9999 -9999 -9999 -9999 -9999 -9999 -9999 -9999 -9999 -9999 -9999 -9999 -9999 -9999 -9999 -9999 -9999 -9999 -9999 -9999 -9999 -9999 -9999 -9999 -9999 -9999 -9999 -9999 -9999 -9999 -9999 -9999 -9999 -9999 -9999 -9999 -9999 -9999 -9999 -9999 -9999 -9999 -9999 -9999 -9999 -9999 -9999 -9999 -9999 -9999 -9999 -9999 -9999 -9999 -9999 -9999 -9999 -9999 -9999 -9999 -9999 -9999 -9999 -9999 -9999 -9999 -9999 -9999 4.26659E-4 -9999 -9999 -9999 -9999 -9999 -9999 -9999 -9999 -9999 -9999 -9999 -9999 -9999 -9999 -9999 -9999 -9999 -9999 -9999 -9999 8.82484E-5 2.54986E-4 3.9126E-4 -9999 -9999 -9999 -9999 -9999 -9999 -9999 -9999 -9999 -9999 -9999 -9999 -9999 -9999 -9999 -9999 -9999 -9999 -9999 -9999 -9999 -9999 -9999 -9999 -9999 -9999 -9999 -9999 -9999 -9999 -9999 -9999 -9999 -9999 -9999 -9999 -9999 -9999 -9999 -9999 -9999 -9999 -9999 -9999 -9999 -9999 -9999 -9999 -9999 -9999 -9999 -9999 -9999 -9999 -9999 -9999 -9999 -9999 -9999 -9999 -9999 -9999 -9999 -9999 -9999 -9999 -9999 -9999 -9999 -9999 -9999 -9999 -9999 -9999 -9999
-9999 -9999 -9999 -9999 -9999 -9999 -9999 -9999 -9999 -9999 -9999 -9999 -9999 -9999 -9999 -9999 -9999 -9999 -9999 -9999 -9999 -9999 -9999 -9999 -9999 -9999 -9999 -9999 -9999 -9999 -9999 -9999 -9999 -9999 -9999 -9999 -9999 -9999 -9999 -9999 -9999 -9999 -9999 -9999 -9999 -9999 -9999 -9999 -9999 -9999 -9999 -9999 -9999 -9999 -9999 -9999 -9999 -9999 -9999 -9999 -9999 -9999 -9999 -9999 -9999 -9999 -9999 -9999 -9999 -9999 -9999 -9999 -9999 -9999 -9999 -9999 -9999 -9999 -9999 -9999 -9999 -9999 -9999 -9999 -9999 -9999 -9999 -9999 -9999 -9999 -9999 -9999 1.20499E-4 -9999 -9999 -9999 -9999 -9999 -9999 -9999 -9999 -9999 -9999 -9999 -9999 -9999 -9999 -9999 -9999 -9999 -9999 -9999 -9999 -9999 -9999 -9999 -9999 -9999 -9999 -9999 -9999 -9999 -9999 -9999 -9999 -9999 -9999 -9999 -9999 -9999 -9999 -9999 -9999 -9999 -9999 -9999 -9999 -9999 -9999 -9999 -9999 -9999 -9999 -9999 -9999 -9999 -9999 -9999 -9999 -9999 -9999 -9999 -9999 -9999 -9999 -9999 -9999 -9999 -9999 -9999 -9999 -9999 -9999 -9999 -9999 -9999 -9999 -9999 -9999 -9999
