# Supplementary material for: Spatiotemporal prediction of alpine wetlands under multi-climate scenarios in the west of Sichuan, China
Source: PeerJ. 2024 Nov 27;12:e18586. doi: 10.7717/peerj.18586 (PMC11608022; doi:10.7717/peerj.18586)
Supplement: Supplemental Information 1 [file peerj-12-18586-s001.zip › Maxent_data1/2.5mBIOssp126_2021-2040/RES/wetland_min.asc]

ncols         170
nrows         159
xllcorner     97.34749306
yllcorner     27.673839575
cellsize      0.041666666666667
NODATA_value  -9999
-9999 -9999 -9999 -9999 -9999 -9999 -9999 -9999 -9999 -9999 -9999 -9999 -9999 -9999 -9999 -9999 -9999 -9999 -9999 -9999 -9999 -9999 -9999 -9999 -9999 -9999 -9999 -9999 -9999 -9999 -9999 -9999 -9999 -9999 -9999 -9999 -9999 -9999 -9999 -9999 -9999 -9999 -9999 -9999 -9999 -9999 -9999 -9999 -9999 -9999 -9999 -9999 -9999 -9999 -9999 -9999 -9999 -9999 -9999 -9999 -9999 -9999 -9999 -9999 -9999 -9999 -9999 -9999 -9999 -9999 -9999 -9999 -9999 -9999 -9999 -9999 -9999 -9999 -9999 -9999 -9999 -9999 -9999 -9999 -9999 -9999 -9999 -9999 -9999 -9999 -9999 -9999 -9999 -9999 -9999 -9999 -9999 -9999 -9999 -9999 -9999 -9999 -9999 -9999 -9999 -9999 -9999 -9999 -9999 -9999 -9999 -9999 -9999 -9999 -9999 -9999 -9999 -9999 -9999 -9999 -9999 -9999 -9999 -9999 -9999 -9999 -9999 -9999 -9999 -9999 -9999 -9999 1.39947E-1 1.37575E-1 1.06394E-1 -9999 -9999 -9999 -9999 -9999 -9999 -9999 -9999 -9999 -9999 -9999 -9999 -9999 -9999 -9999 -9999 -9999 -9999 -9999 -9999 -9999 -9999 -9999 -9999 -9999 -9999 -9999 -9999 -9999 -9999 -9999 -9999 -9999 -9999 -9999
-9999 -9999 -9999 -9999 -9999 -9999 -9999 -9999 -9999 -9999 -9999 -9999 -9999 -9999 -9999 -9999 -9999 -9999 -9999 -9999 -9999 -9999 -9999 -9999 -9999 -9999 -9999 -9999 -9999 -9999 -9999 -9999 -9999 -9999 -9999 -9999 -9999 -9999 -9999 -9999 -9999 -9999 -9999 -9999 -9999 -9999 -9999 -9999 -9999 -9999 -9999 -9999 -9999 -9999 -9999 -9999 -9999 -9999 -9999 -9999 -9999 -9999 -9999 -9999 -9999 -9999 -9999 -9999 -9999 -9999 -9999 -9999 -9999 -9999 -9999 -9999 -9999 -9999 -9999 -9999 -9999 -9999 -9999 -9999 -9999 -9999 -9999 -9999 -9999 -9999 -9999 -9999 -9999 -9999 -9999 -9999 -9999 -9999 -9999 -9999 -9999 -9999 -9999 -9999 -9999 -9999 -9999 -9999 -9999 -9999 -9999 -9999 -9999 -9999 -9999 -9999 -9999 -9999 -9999 -9999 -9999 -9999 -9999 -9999 -9999 -9999 -9999 -9999 -9999 4.4049E-1 3.73966E-1 2.15859E-1 1.32921E-1 1.42156E-1 1.39244E-1 -9999 -9999 -9999 -9999 -9999 -9999 -9999 -9999 -9999 -9999 -9999 -9999 -9999 -9999 -9999 -9999 -9999 -9999 -9999 -9999 -9999 -9999 -9999 -9999 -9999 -9999 -9999 -9999 -9999 -9999 -9999 -9999 -9999 -9999 -9999
-9999 -9999 -9999 -9999 -9999 -9999 -9999 -9999 -9999 -9999 -9999 6.3563E-1 6.38192E-1 6.63078E-1 -9999 -9999 -9999 -9999 -9999 -9999 -9999 -9999 -9999 -9999 -9999 -9999 -9999 -9999 -9999 -9999 -9999 -9999 -9999 -9999 -9999 -9999 -9999 -9999 -9999 -9999 -9999 -9999 -9999 -9999 -9999 -9999 -9999 -9999 -9999 -9999 -9999 -9999 -9999 -9999 -9999 -9999 -9999 -9999 -9999 -9999 -9999 -9999 -9999 -9999 -9999 -9999 -9999 -9999 -9999 -9999 -9999 -9999 -9999 -9999 -9999 -9999 -9999 -9999 -9999 -9999 -9999 -9999 -9999 -9999 -9999 -9999 -9999 -9999 -9999 -9999 -9999 -9999 -9999 -9999 -9999 -9999 -9999 -9999 -9999 -9999 -9999 -9999 -9999 -9999 -9999 -9999 -9999 -9999 -9999 -9999 -9999 -9999 -9999 -9999 -9999 -9999 -9999 -9999 -9999 -9999 -9999 -9999 -9999 -9999 -9999 -9999 -9999 -9999 4.50301E-1 4.20595E-1 3.35193E-1 2.05048E-1 1.48325E-1 1.28526E-1 1.16985E-1 -9999 -9999 -9999 -9999 -9999 -9999 -9999 -9999 -9999 -9999 -9999 -9999 -9999 -9999 -9999 -9999 -9999 -9999 -9999 -9999 -9999 -9999 -9999 -9999 -9999 -9999 -9999 -9999 -9999 -9999 -9999 -9999 -9999 -9999 -9999
-9999 -9999 -9999 -9999 -9999 -9999 -9999 -9999 -9999 6.38011E-1 6.44069E-1 6.47271E-1 6.65965E-1 6.90726E-1 6.92222E-1 7.08501E-1 -9999 -9999 -9999 -9999 -9999 -9999 -9999 -9999 -9999 -9999 -9999 -9999 -9999 -9999 -9999 -9999 -9999 -9999 -9999 -9999 -9999 -9999 -9999 -9999 -9999 -9999 -9999 -9999 -9999 -9999 -9999 -9999 -9999 -9999 -9999 -9999 -9999 -9999 -9999 -9999 -9999 -9999 -9999 -9999 -9999 -9999 -9999 -9999 -9999 -9999 -9999 -9999 -9999 -9999 -9999 -9999 -9999 -9999 -9999 -9999 -9999 -9999 -9999 -9999 -9999 -9999 -9999 -9999 -9999 -9999 -9999 -9999 -9999 -9999 -9999 -9999 -9999 -9999 -9999 -9999 -9999 -9999 -9999 -9999 -9999 -9999 -9999 -9999 -9999 -9999 -9999 -9999 -9999 -9999 -9999 -9999 -9999 -9999 -9999 -9999 -9999 -9999 -9999 -9999 -9999 -9999 -9999 -9999 -9999 -9999 4.46828E-1 4.40948E-1 4.37391E-1 4.25233E-1 3.87838E-1 2.03249E-1 1.1306E-1 1.13679E-1 1.25932E-1 1.67072E-1 1.66889E-1 1.98363E-1 1.53631E-1 -9999 -9999 -9999 -9999 -9999 -9999 -9999 -9999 -9999 -9999 -9999 -9999 -9999 -9999 -9999 -9999 -9999 -9999 -9999 -9999 -9999 -9999 -9999 -9999 -9999 -9999 -9999 -9999 -9999 -9999 -9999
-9999 -9999 -9999 -9999 -9999 -9999 -9999 -9999 6.13309E-1 6.18847E-1 6.36027E-1 6.49514E-1 6.67957E-1 6.89013E-1 6.85114E-1 6.82889E-1 7.01682E-1 6.85563E-1 6.7541E-1 -9999 -9999 -9999 -9999 -9999 -9999 -9999 -9999 -9999 -9999 -9999 -9999 -9999 -9999 -9999 -9999 -9999 -9999 -9999 -9999 -9999 -9999 -9999 -9999 -9999 -9999 -9999 -9999 -9999 -9999 -9999 -9999 -9999 -9999 -9999 -9999 -9999 -9999 -9999 -9999 -9999 -9999 -9999 -9999 -9999 -9999 -9999 -9999 -9999 -9999 -9999 -9999 -9999 -9999 -9999 -9999 -9999 -9999 -9999 -9999 -9999 -9999 -9999 -9999 -9999 -9999 -9999 -9999 -9999 -9999 -9999 -9999 -9999 -9999 -9999 -9999 -9999 -9999 -9999 -9999 -9999 -9999 -9999 -9999 -9999 -9999 -9999 -9999 -9999 -9999 -9999 -9999 -9999 -9999 -9999 -9999 -9999 -9999 -9999 -9999 -9999 -9999 -9999 -9999 -9999 -9999 -9999 -9999 4.41803E-1 4.92129E-1 5.01975E-1 4.61646E-1 2.59827E-1 1.12636E-1 9.90978E-2 8.86573E-2 8.84435E-2 9.72024E-2 1.34037E-1 3.15076E-1 -9999 -9999 -9999 -9999 -9999 -9999 -9999 -9999 -9999 -9999 -9999 -9999 -9999 -9999 -9999 -9999 -9999 -9999 -9999 -9999 -9999 -9999 -9999 -9999 -9999 -9999 -9999 -9999 -9999 -9999 -9999
-9999 -9999 -9999 -9999 -9999 -9999 -9999 -9999 6.44555E-1 6.06316E-1 6.34655E-1 6.44182E-1 6.71327E-1 6.96968E-1 7.1934E-1 7.12588E-1 7.252E-1 6.90485E-1 6.67523E-1 6.55718E-1 6.62044E-1 6.62175E-1 6.5882E-1 6.89652E-1 7.02456E-1 -9999 -9999 -9999 -9999 -9999 -9999 -9999 -9999 -9999 -9999 -9999 -9999 -9999 -9999 -9999 -9999 -9999 -9999 -9999 -9999 -9999 -9999 -9999 -9999 -9999 -9999 -9999 -9999 -9999 -9999 -9999 -9999 -9999 -9999 -9999 -9999 -9999 -9999 -9999 -9999 -9999 -9999 -9999 -9999 -9999 -9999 -9999 -9999 -9999 -9999 -9999 -9999 -9999 -9999 -9999 -9999 -9999 -9999 -9999 -9999 -9999 -9999 -9999 -9999 -9999 -9999 -9999 -9999 -9999 -9999 -9999 -9999 -9999 -9999 -9999 -9999 -9999 -9999 -9999 -9999 -9999 -9999 -9999 -9999 -9999 -9999 -9999 -9999 -9999 -9999 -9999 -9999 -9999 -9999 -9999 -9999 -9999 5.11007E-1 5.17894E-1 4.91146E-1 3.85119E-1 3.08923E-1 3.61171E-1 4.56956E-1 5.30678E-1 4.95218E-1 3.20849E-1 1.61636E-1 1.13571E-1 8.52855E-2 8.62768E-2 1.00472E-1 1.62527E-1 1.83014E-1 1.34479E-1 -9999 -9999 -9999 -9999 -9999 -9999 -9999 -9999 -9999 -9999 -9999 -9999 -9999 -9999 -9999 -9999 -9999 -9999 -9999 -9999 -9999 -9999 -9999 -9999 -9999 -9999 -9999 -9999 -9999 -9999
-9999 -9999 -9999 -9999 -9999 -9999 -9999 -9999 6.74432E-1 6.45578E-1 6.80422E-1 6.68831E-1 6.91583E-1 7.09659E-1 6.87443E-1 7.03532E-1 7.02873E-1 6.89206E-1 6.42126E-1 6.2582E-1 6.29533E-1 6.52308E-1 6.41325E-1 6.57968E-1 6.75396E-1 6.96622E-1 -9999 -9999 -9999 -9999 -9999 -9999 -9999 -9999 -9999 -9999 -9999 -9999 -9999 -9999 -9999 -9999 -9999 -9999 -9999 -9999 -9999 -9999 -9999 -9999 -9999 -9999 -9999 -9999 -9999 -9999 -9999 -9999 -9999 -9999 -9999 -9999 -9999 -9999 -9999 -9999 -9999 -9999 -9999 -9999 -9999 -9999 -9999 -9999 -9999 -9999 -9999 -9999 -9999 -9999 -9999 -9999 -9999 -9999 -9999 -9999 -9999 -9999 -9999 -9999 -9999 -9999 -9999 -9999 -9999 -9999 -9999 -9999 -9999 -9999 -9999 -9999 -9999 -9999 -9999 -9999 -9999 -9999 -9999 -9999 -9999 -9999 -9999 -9999 -9999 -9999 -9999 -9999 -9999 -9999 -9999 6.13333E-1 5.98234E-1 5.97849E-1 5.89874E-1 5.20751E-1 4.77762E-1 4.56167E-1 4.62897E-1 4.65291E-1 4.23309E-1 3.86722E-1 3.11893E-1 2.36103E-1 1.25612E-1 8.59483E-2 8.24949E-2 1.04834E-1 1.26854E-1 -9999 -9999 -9999 -9999 -9999 -9999 -9999 -9999 -9999 -9999 -9999 -9999 -9999 -9999 -9999 -9999 -9999 -9999 -9999 -9999 -9999 -9999 -9999 -9999 -9999 -9999 -9999 -9999 -9999 -9999 -9999
-9999 -9999 -9999 -9999 -9999 -9999 -9999 7.16501E-1 6.95167E-1 6.90301E-1 6.76285E-1 6.93057E-1 6.78983E-1 6.66373E-1 6.53076E-1 6.26278E-1 6.36427E-1 6.29322E-1 6.05844E-1 5.85295E-1 6.24143E-1 6.42152E-1 6.36348E-1 6.33895E-1 6.41302E-1 6.55482E-1 -9999 -9999 -9999 -9999 -9999 -9999 -9999 -9999 -9999 -9999 -9999 -9999 -9999 -9999 -9999 -9999 -9999 -9999 -9999 -9999 -9999 -9999 -9999 -9999 -9999 -9999 -9999 -9999 -9999 -9999 -9999 -9999 -9999 -9999 -9999 -9999 -9999 -9999 -9999 -9999 -9999 -9999 -9999 -9999 -9999 -9999 -9999 -9999 -9999 -9999 -9999 -9999 -9999 -9999 -9999 -9999 -9999 -9999 -9999 -9999 -9999 -9999 -9999 -9999 -9999 -9999 -9999 -9999 -9999 -9999 -9999 -9999 -9999 -9999 -9999 -9999 -9999 -9999 -9999 -9999 -9999 -9999 -9999 -9999 -9999 -9999 -9999 -9999 -9999 -9999 -9999 6.74452E-1 -9999 -9999 -9999 6.40235E-1 6.27172E-1 6.39858E-1 6.26532E-1 6.09432E-1 5.88412E-1 5.38905E-1 5.33324E-1 5.19947E-1 5.07631E-1 5.04596E-1 4.91086E-1 4.54395E-1 3.25821E-1 1.54356E-1 1.3137E-1 1.05944E-1 1.00234E-1 -9999 -9999 -9999 -9999 -9999 -9999 -9999 -9999 -9999 -9999 -9999 -9999 -9999 -9999 -9999 -9999 -9999 -9999 -9999 -9999 -9999 -9999 -9999 -9999 -9999 -9999 -9999 -9999 -9999 -9999 -9999
-9999 -9999 -9999 -9999 -9999 -9999 -9999 7.16233E-1 7.02279E-1 6.98353E-1 6.84127E-1 6.81581E-1 6.67779E-1 6.28942E-1 5.45758E-1 4.85398E-1 5.15108E-1 5.75741E-1 5.97527E-1 5.88067E-1 6.00392E-1 6.36772E-1 6.41161E-1 6.54427E-1 6.52607E-1 -9999 -9999 -9999 -9999 -9999 -9999 -9999 -9999 -9999 -9999 -9999 -9999 -9999 -9999 -9999 -9999 -9999 -9999 -9999 -9999 -9999 -9999 -9999 -9999 -9999 -9999 -9999 -9999 -9999 -9999 -9999 -9999 -9999 -9999 -9999 -9999 -9999 -9999 -9999 -9999 -9999 -9999 -9999 -9999 -9999 -9999 -9999 -9999 -9999 -9999 -9999 -9999 -9999 -9999 -9999 -9999 -9999 -9999 -9999 -9999 -9999 -9999 -9999 -9999 -9999 -9999 -9999 -9999 -9999 -9999 -9999 -9999 -9999 -9999 -9999 -9999 -9999 -9999 -9999 -9999 -9999 -9999 -9999 -9999 -9999 -9999 -9999 -9999 -9999 -9999 -9999 6.94094E-1 6.90355E-1 6.68095E-1 6.55537E-1 6.58513E-1 6.53159E-1 6.4567E-1 6.50741E-1 6.47404E-1 6.23755E-1 6.09108E-1 6.31125E-1 6.39954E-1 6.3645E-1 6.18367E-1 5.82021E-1 5.46145E-1 5.20657E-1 4.99454E-1 4.49012E-1 3.43097E-1 2.39595E-1 1.58949E-1 -9999 -9999 -9999 -9999 -9999 -9999 -9999 -9999 -9999 -9999 -9999 -9999 -9999 -9999 -9999 -9999 -9999 -9999 -9999 -9999 -9999 -9999 -9999 -9999 -9999 -9999 -9999 -9999 -9999 -9999 -9999
-9999 -9999 -9999 7.03407E-1 7.0939E-1 6.86918E-1 6.72757E-1 6.89513E-1 6.67173E-1 6.93442E-1 6.7542E-1 6.55429E-1 6.34247E-1 5.84531E-1 4.99116E-1 4.85194E-1 5.69665E-1 5.82644E-1 6.21069E-1 6.38404E-1 6.51359E-1 6.80658E-1 6.87085E-1 6.7744E-1 6.55985E-1 6.46586E-1 -9999 -9999 -9999 -9999 -9999 -9999 -9999 -9999 -9999 -9999 -9999 -9999 -9999 -9999 -9999 -9999 -9999 -9999 -9999 -9999 -9999 -9999 -9999 -9999 -9999 -9999 -9999 -9999 -9999 -9999 -9999 -9999 -9999 -9999 -9999 -9999 -9999 -9999 -9999 -9999 -9999 -9999 -9999 -9999 -9999 -9999 -9999 -9999 -9999 -9999 -9999 -9999 -9999 -9999 -9999 -9999 -9999 -9999 -9999 -9999 -9999 -9999 -9999 -9999 -9999 -9999 -9999 -9999 -9999 -9999 -9999 -9999 -9999 -9999 -9999 -9999 -9999 -9999 -9999 -9999 -9999 -9999 -9999 -9999 -9999 -9999 -9999 -9999 -9999 -9999 -9999 6.77257E-1 6.72828E-1 6.71856E-1 6.69005E-1 6.75716E-1 6.68831E-1 6.56444E-1 6.48348E-1 6.32305E-1 6.3496E-1 6.27248E-1 6.42057E-1 6.42855E-1 6.18432E-1 5.80873E-1 5.62041E-1 5.93353E-1 5.81694E-1 5.55314E-1 4.94415E-1 2.64085E-1 1.87589E-1 1.78716E-1 -9999 -9999 -9999 -9999 -9999 -9999 -9999 -9999 -9999 -9999 -9999 -9999 -9999 -9999 -9999 -9999 -9999 -9999 -9999 -9999 -9999 -9999 -9999 -9999 -9999 -9999 -9999 -9999 -9999 -9999
-9999 6.97194E-1 6.70232E-1 6.77394E-1 6.15988E-1 5.92593E-1 6.17859E-1 6.42175E-1 6.64681E-1 6.9125E-1 6.78405E-1 6.50517E-1 6.34791E-1 5.57548E-1 5.66302E-1 5.87898E-1 6.64296E-1 6.59825E-1 6.46082E-1 6.56034E-1 6.45229E-1 6.83094E-1 6.89008E-1 6.81998E-1 6.51406E-1 6.45903E-1 -9999 -9999 -9999 -9999 -9999 -9999 -9999 -9999 -9999 -9999 -9999 -9999 -9999 -9999 -9999 -9999 -9999 -9999 -9999 -9999 -9999 -9999 -9999 -9999 -9999 -9999 -9999 -9999 -9999 -9999 -9999 -9999 -9999 -9999 -9999 -9999 -9999 -9999 -9999 -9999 -9999 -9999 -9999 -9999 -9999 -9999 -9999 -9999 -9999 -9999 -9999 -9999 -9999 -9999 -9999 -9999 -9999 -9999 -9999 -9999 -9999 -9999 -9999 -9999 -9999 -9999 -9999 -9999 -9999 -9999 -9999 -9999 -9999 -9999 -9999 -9999 -9999 -9999 -9999 -9999 -9999 -9999 -9999 -9999 -9999 -9999 -9999 -9999 -9999 -9999 -9999 -9999 6.84561E-1 6.67058E-1 6.79114E-1 6.73813E-1 6.63531E-1 6.67396E-1 6.49993E-1 6.30664E-1 6.22041E-1 6.31941E-1 6.31892E-1 6.38124E-1 6.26124E-1 6.04214E-1 5.5092E-1 5.91074E-1 6.25129E-1 5.9696E-1 5.49721E-1 4.03375E-1 1.68913E-1 1.39299E-1 -9999 -9999 -9999 -9999 -9999 -9999 -9999 -9999 -9999 -9999 -9999 -9999 -9999 -9999 -9999 -9999 -9999 -9999 -9999 -9999 -9999 -9999 -9999 -9999 -9999 -9999 -9999 -9999 -9999 -9999
-9999 7.15074E-1 6.49988E-1 5.84865E-1 5.47492E-1 5.59507E-1 6.35666E-1 6.99753E-1 6.9973E-1 6.89361E-1 6.69123E-1 6.65222E-1 6.5726E-1 6.63246E-1 6.21976E-1 6.42329E-1 6.93296E-1 6.33373E-1 6.467E-1 6.36878E-1 6.3361E-1 6.46801E-1 6.81133E-1 6.59517E-1 6.67892E-1 6.74694E-1 6.83359E-1 -9999 -9999 -9999 -9999 -9999 -9999 -9999 -9999 -9999 -9999 -9999 -9999 -9999 -9999 -9999 -9999 -9999 -9999 -9999 -9999 -9999 -9999 -9999 -9999 -9999 -9999 -9999 -9999 -9999 -9999 -9999 -9999 -9999 -9999 -9999 -9999 -9999 -9999 -9999 -9999 -9999 -9999 -9999 -9999 -9999 -9999 -9999 -9999 -9999 -9999 -9999 -9999 -9999 -9999 -9999 -9999 -9999 -9999 -9999 -9999 -9999 -9999 -9999 -9999 -9999 -9999 -9999 -9999 -9999 -9999 -9999 -9999 -9999 -9999 -9999 -9999 -9999 -9999 -9999 -9999 -9999 -9999 -9999 -9999 -9999 -9999 -9999 -9999 -9999 -9999 -9999 6.81001E-1 6.54631E-1 6.63226E-1 6.64505E-1 6.543E-1 6.66732E-1 6.65874E-1 6.59634E-1 6.45135E-1 6.22176E-1 6.08759E-1 6.09993E-1 6.06838E-1 6.31368E-1 6.21001E-1 6.3006E-1 6.33554E-1 6.18171E-1 6.07942E-1 5.80018E-1 3.89168E-1 -9999 -9999 -9999 -9999 -9999 -9999 -9999 -9999 -9999 -9999 -9999 -9999 -9999 -9999 -9999 -9999 -9999 -9999 -9999 -9999 -9999 -9999 -9999 -9999 -9999 -9999 -9999 -9999 -9999 -9999 -9999
-9999 -9999 6.77678E-1 6.27832E-1 5.41459E-1 5.65512E-1 6.10187E-1 6.69386E-1 6.96873E-1 6.96058E-1 6.7701E-1 6.43938E-1 6.60779E-1 6.46086E-1 6.58933E-1 6.30785E-1 6.7289E-1 6.28762E-1 5.91516E-1 6.07272E-1 5.91544E-1 5.98724E-1 6.08067E-1 6.5282E-1 6.84158E-1 6.91255E-1 6.89264E-1 -9999 -9999 -9999 -9999 -9999 -9999 -9999 -9999 -9999 -9999 -9999 -9999 -9999 -9999 -9999 -9999 -9999 -9999 -9999 -9999 -9999 -9999 -9999 -9999 -9999 -9999 -9999 -9999 -9999 -9999 -9999 -9999 -9999 -9999 -9999 -9999 -9999 -9999 -9999 -9999 -9999 -9999 -9999 -9999 -9999 -9999 -9999 -9999 -9999 -9999 -9999 -9999 -9999 -9999 -9999 -9999 -9999 -9999 -9999 -9999 -9999 -9999 -9999 -9999 -9999 -9999 -9999 -9999 -9999 -9999 -9999 -9999 -9999 -9999 -9999 -9999 -9999 -9999 -9999 -9999 -9999 -9999 -9999 -9999 -9999 -9999 -9999 -9999 -9999 -9999 -9999 -9999 6.71179E-1 6.49291E-1 6.53743E-1 6.68177E-1 6.81605E-1 6.82979E-1 6.6206E-1 6.48963E-1 6.31738E-1 6.42642E-1 6.14334E-1 6.33955E-1 6.02426E-1 6.04647E-1 6.26382E-1 6.1694E-1 6.14201E-1 6.30703E-1 5.83202E-1 5.57756E-1 4.22176E-1 2.62084E-1 1.85051E-1 -9999 -9999 -9999 -9999 1.04332E-1 1.01147E-1 -9999 -9999 -9999 -9999 -9999 -9999 -9999 -9999 -9999 -9999 -9999 -9999 -9999 -9999 -9999 -9999 -9999 -9999 -9999 -9999 -9999 -9999
-9999 -9999 6.88056E-1 6.31375E-1 5.90538E-1 5.32221E-1 5.02624E-1 5.37618E-1 5.75681E-1 6.47075E-1 6.61533E-1 6.08552E-1 5.70802E-1 5.49582E-1 5.69704E-1 6.01945E-1 6.45847E-1 6.25771E-1 5.50849E-1 5.58486E-1 6.05696E-1 6.34277E-1 6.0817E-1 6.47309E-1 6.78222E-1 6.73218E-1 6.73865E-1 6.67731E-1 6.71224E-1 6.42199E-1 -9999 -9999 -9999 -9999 -9999 -9999 -9999 -9999 -9999 -9999 -9999 -9999 -9999 -9999 -9999 -9999 -9999 -9999 -9999 -9999 -9999 -9999 -9999 -9999 -9999 -9999 -9999 -9999 -9999 -9999 -9999 -9999 -9999 -9999 -9999 -9999 -9999 -9999 -9999 -9999 -9999 -9999 -9999 -9999 -9999 -9999 -9999 -9999 -9999 -9999 -9999 -9999 -9999 -9999 -9999 -9999 -9999 -9999 -9999 -9999 -9999 -9999 -9999 -9999 -9999 -9999 -9999 -9999 -9999 -9999 -9999 -9999 -9999 -9999 -9999 -9999 -9999 -9999 -9999 -9999 -9999 -9999 -9999 -9999 -9999 -9999 -9999 -9999 -9999 -9999 6.68366E-1 6.51712E-1 6.75311E-1 6.6319E-1 6.30512E-1 5.95747E-1 6.20376E-1 6.36931E-1 6.34747E-1 6.41181E-1 6.40406E-1 6.33021E-1 6.26758E-1 6.20236E-1 6.24016E-1 6.40745E-1 6.7048E-1 6.23294E-1 5.83331E-1 4.88373E-1 4.10391E-1 3.81763E-1 2.57871E-1 1.44789E-1 1.83373E-1 1.44085E-1 1.73801E-1 1.19004E-1 9.27059E-2 -9999 -9999 -9999 -9999 -9999 -9999 -9999 -9999 -9999 -9999 -9999 -9999 -9999 -9999 -9999 -9999 -9999 -9999 -9999 -9999 -9999
-9999 -9999 6.95737E-1 6.28003E-1 6.21175E-1 5.82212E-1 5.03781E-1 4.77532E-1 4.67133E-1 4.97763E-1 5.65013E-1 6.02795E-1 5.67331E-1 5.18518E-1 5.14309E-1 5.19209E-1 5.47821E-1 5.40884E-1 5.56404E-1 5.96643E-1 6.35132E-1 6.59467E-1 6.66296E-1 6.6042E-1 6.63273E-1 6.77489E-1 7.02058E-1 7.36876E-1 7.17905E-1 6.8627E-1 -9999 -9999 -9999 -9999 -9999 -9999 -9999 -9999 -9999 -9999 -9999 -9999 -9999 -9999 -9999 -9999 -9999 -9999 -9999 -9999 -9999 -9999 -9999 -9999 -9999 -9999 -9999 -9999 -9999 -9999 -9999 -9999 -9999 -9999 -9999 -9999 -9999 -9999 -9999 -9999 -9999 -9999 -9999 -9999 -9999 -9999 -9999 -9999 -9999 -9999 -9999 -9999 -9999 -9999 -9999 -9999 -9999 -9999 -9999 -9999 -9999 -9999 -9999 -9999 -9999 -9999 -9999 -9999 -9999 -9999 -9999 -9999 -9999 -9999 -9999 -9999 -9999 -9999 -9999 -9999 -9999 -9999 -9999 -9999 -9999 -9999 -9999 -9999 -9999 6.91127E-1 6.73112E-1 6.45979E-1 6.5357E-1 6.69902E-1 6.57784E-1 6.11309E-1 6.47533E-1 6.49371E-1 6.53948E-1 6.41027E-1 6.54605E-1 6.49684E-1 6.29477E-1 6.22221E-1 6.54531E-1 6.56244E-1 6.68921E-1 6.53562E-1 6.03825E-1 4.36776E-1 3.41872E-1 2.83019E-1 2.02748E-1 1.37042E-1 2.03698E-1 1.69622E-1 1.58243E-1 1.66581E-1 -9999 1.27611E-1 1.32679E-1 9.53014E-2 -9999 -9999 -9999 -9999 -9999 -9999 -9999 -9999 -9999 -9999 -9999 -9999 -9999 -9999 -9999 -9999 -9999 -9999
-9999 -9999 6.79946E-1 6.35815E-1 6.21509E-1 5.90004E-1 5.6746E-1 5.34711E-1 4.63807E-1 4.49371E-1 4.79179E-1 5.18171E-1 5.62437E-1 5.7605E-1 5.14743E-1 4.72176E-1 4.66093E-1 5.02178E-1 5.96818E-1 6.31627E-1 6.75868E-1 6.67599E-1 6.84504E-1 6.9574E-1 6.93047E-1 7.19143E-1 7.28733E-1 7.16281E-1 6.8599E-1 7.16422E-1 6.85783E-1 -9999 -9999 -9999 -9999 -9999 -9999 -9999 -9999 -9999 -9999 -9999 -9999 -9999 -9999 -9999 -9999 -9999 -9999 -9999 -9999 -9999 -9999 -9999 -9999 -9999 -9999 -9999 -9999 -9999 -9999 -9999 -9999 -9999 -9999 -9999 -9999 -9999 -9999 -9999 -9999 -9999 -9999 -9999 -9999 -9999 -9999 -9999 -9999 -9999 -9999 -9999 -9999 -9999 -9999 -9999 -9999 -9999 -9999 -9999 -9999 -9999 -9999 -9999 -9999 -9999 -9999 -9999 -9999 -9999 -9999 -9999 -9999 -9999 -9999 -9999 -9999 -9999 -9999 -9999 -9999 -9999 -9999 -9999 -9999 -9999 -9999 -9999 -9999 6.87422E-1 6.75229E-1 6.69957E-1 6.61836E-1 6.76693E-1 6.77522E-1 6.67906E-1 6.54027E-1 6.51452E-1 6.42076E-1 6.37437E-1 6.58357E-1 6.45263E-1 6.63993E-1 6.20082E-1 6.29256E-1 6.42557E-1 6.41146E-1 6.46131E-1 6.33601E-1 4.57814E-1 1.99377E-1 1.55646E-1 1.22243E-1 1.01003E-1 1.41764E-1 1.07896E-1 9.41778E-2 1.4672E-1 1.5703E-1 1.33056E-1 1.23451E-1 9.60886E-2 8.26024E-2 6.57718E-2 5.86517E-2 5.71105E-2 6.67884E-2 7.89436E-2 6.01431E-2 5.60862E-2 5.31634E-2 6.05618E-2 -9999 -9999 -9999 -9999 -9999 -9999 -9999 -9999
-9999 -9999 7.18174E-1 6.88576E-1 6.8446E-1 6.61769E-1 6.21539E-1 5.9376E-1 5.17379E-1 4.14154E-1 5.08388E-1 5.68955E-1 5.31491E-1 4.97296E-1 4.9545E-1 4.39422E-1 4.43139E-1 4.95456E-1 5.53551E-1 5.93486E-1 6.48367E-1 6.48925E-1 6.73159E-1 6.74294E-1 6.81216E-1 7.21201E-1 7.09581E-1 7.07152E-1 7.09433E-1 6.89946E-1 6.99883E-1 -9999 -9999 -9999 -9999 -9999 -9999 -9999 -9999 -9999 -9999 -9999 -9999 -9999 -9999 -9999 -9999 -9999 -9999 -9999 -9999 -9999 -9999 -9999 -9999 -9999 -9999 -9999 -9999 -9999 -9999 -9999 -9999 -9999 -9999 -9999 -9999 -9999 -9999 -9999 -9999 -9999 -9999 -9999 -9999 -9999 -9999 -9999 -9999 -9999 -9999 -9999 -9999 -9999 -9999 -9999 -9999 -9999 -9999 -9999 -9999 -9999 -9999 -9999 -9999 -9999 -9999 -9999 -9999 -9999 -9999 -9999 -9999 -9999 -9999 -9999 -9999 -9999 -9999 -9999 -9999 -9999 -9999 -9999 -9999 -9999 -9999 -9999 -9999 -9999 6.90836E-1 7.02623E-1 6.95715E-1 6.83553E-1 6.27711E-1 6.22658E-1 6.40336E-1 6.39578E-1 6.18058E-1 6.30135E-1 6.42238E-1 6.33945E-1 6.68842E-1 6.56138E-1 6.29534E-1 6.32469E-1 6.34959E-1 6.47185E-1 6.37161E-1 4.75125E-1 2.67937E-1 1.84778E-1 1.06142E-1 8.868E-2 1.2288E-1 9.04736E-2 1.15561E-1 1.40038E-1 1.2428E-1 1.09477E-1 1.06536E-1 8.81797E-2 1.32954E-1 1.13301E-1 8.38307E-2 9.29557E-2 9.96775E-2 1.12359E-1 5.98381E-2 5.43759E-2 4.4602E-2 5.88091E-2 6.10227E-2 4.76989E-2 -9999 -9999 -9999 -9999 -9999 -9999
-9999 -9999 -9999 -9999 7.0304E-1 6.54746E-1 6.06277E-1 5.22553E-1 5.3401E-1 4.54395E-1 4.6419E-1 5.49356E-1 4.94398E-1 5.51144E-1 4.88479E-1 4.2349E-1 4.38301E-1 4.80739E-1 5.77421E-1 5.8537E-1 5.86312E-1 6.58434E-1 6.30117E-1 6.46482E-1 6.71694E-1 6.75613E-1 7.10845E-1 7.27681E-1 7.07581E-1 7.23784E-1 7.12698E-1 -9999 -9999 -9999 -9999 -9999 -9999 -9999 -9999 -9999 -9999 -9999 -9999 -9999 -9999 -9999 -9999 -9999 -9999 -9999 -9999 -9999 -9999 -9999 -9999 -9999 -9999 -9999 -9999 -9999 -9999 -9999 -9999 -9999 -9999 -9999 -9999 -9999 -9999 -9999 -9999 -9999 -9999 -9999 -9999 -9999 -9999 -9999 -9999 -9999 -9999 -9999 -9999 -9999 -9999 -9999 -9999 -9999 -9999 -9999 -9999 -9999 -9999 -9999 -9999 -9999 -9999 -9999 -9999 -9999 -9999 -9999 -9999 -9999 -9999 -9999 -9999 -9999 6.13875E-1 -9999 -9999 -9999 -9999 -9999 -9999 -9999 -9999 -9999 -9999 -9999 -9999 -9999 6.90738E-1 6.95439E-1 6.52014E-1 6.06619E-1 6.26109E-1 6.29299E-1 6.21905E-1 6.31954E-1 6.59673E-1 6.57626E-1 6.86661E-1 6.78905E-1 6.53071E-1 6.59979E-1 6.19962E-1 6.19839E-1 6.15876E-1 4.83897E-1 2.29601E-1 1.67461E-1 1.28025E-1 1.01697E-1 1.06464E-1 1.20347E-1 1.40261E-1 1.30347E-1 1.06022E-1 9.65858E-2 8.95437E-2 8.31373E-2 1.03353E-1 7.91894E-2 7.7927E-2 5.60547E-2 4.43526E-2 7.78352E-2 9.45673E-2 9.37765E-2 6.47096E-2 9.81642E-2 5.78363E-2 5.32459E-2 -9999 -9999 -9999 -9999 -9999 -9999
-9999 -9999 -9999 -9999 6.65154E-1 6.20998E-1 5.95179E-1 5.37805E-1 4.79793E-1 4.14742E-1 3.89128E-1 4.35351E-1 4.21073E-1 5.2108E-1 4.73047E-1 4.10072E-1 4.4362E-1 4.43837E-1 4.91288E-1 5.30845E-1 6.28467E-1 6.22636E-1 6.00573E-1 6.06858E-1 6.25288E-1 6.7652E-1 6.8005E-1 6.91928E-1 7.42204E-1 7.12346E-1 7.50506E-1 7.102E-1 -9999 -9999 -9999 -9999 -9999 -9999 -9999 -9999 -9999 -9999 -9999 -9999 -9999 -9999 -9999 -9999 -9999 -9999 -9999 -9999 -9999 -9999 -9999 -9999 -9999 -9999 -9999 -9999 -9999 -9999 -9999 -9999 -9999 -9999 -9999 -9999 -9999 -9999 -9999 -9999 -9999 -9999 -9999 -9999 -9999 -9999 -9999 -9999 -9999 -9999 -9999 -9999 -9999 -9999 -9999 -9999 -9999 -9999 -9999 -9999 -9999 -9999 -9999 -9999 -9999 -9999 -9999 -9999 -9999 -9999 -9999 -9999 -9999 -9999 5.57115E-1 5.64353E-1 5.92207E-1 -9999 -9999 -9999 -9999 -9999 -9999 -9999 -9999 -9999 -9999 -9999 -9999 -9999 7.10972E-1 6.70057E-1 6.50582E-1 6.16121E-1 6.18922E-1 6.13011E-1 6.28759E-1 6.62695E-1 6.9637E-1 7.02639E-1 6.72776E-1 6.7565E-1 6.52433E-1 6.3011E-1 6.1942E-1 6.12475E-1 6.37175E-1 6.07191E-1 3.42094E-1 1.80455E-1 1.40829E-1 1.22283E-1 1.20124E-1 1.20347E-1 1.63215E-1 1.24698E-1 1.16874E-1 1.13191E-1 1.0078E-1 7.95081E-2 1.10591E-1 1.02554E-1 9.84846E-2 7.24383E-2 5.97742E-2 7.45075E-2 7.32425E-2 1.14142E-1 1.12812E-1 1.0642E-1 5.72398E-2 -9999 -9999 -9999 -9999 -9999 -9999 -9999
-9999 -9999 -9999 -9999 -9999 5.93975E-1 5.86935E-1 5.52679E-1 4.79347E-1 4.38539E-1 4.04066E-1 4.52261E-1 4.81484E-1 4.83362E-1 4.28586E-1 4.21799E-1 4.16049E-1 4.42389E-1 4.51582E-1 4.43768E-1 5.00183E-1 6.00928E-1 6.26621E-1 6.05297E-1 6.24565E-1 6.33952E-1 6.5207E-1 6.2369E-1 6.78574E-1 6.78651E-1 7.18054E-1 7.13747E-1 7.31473E-1 -9999 -9999 -9999 -9999 -9999 -9999 -9999 -9999 -9999 -9999 -9999 -9999 -9999 -9999 -9999 -9999 -9999 -9999 -9999 -9999 -9999 -9999 -9999 -9999 -9999 -9999 -9999 -9999 -9999 -9999 -9999 -9999 -9999 -9999 -9999 -9999 -9999 -9999 -9999 -9999 -9999 -9999 -9999 -9999 -9999 -9999 -9999 -9999 -9999 -9999 -9999 -9999 -9999 -9999 -9999 -9999 -9999 -9999 -9999 -9999 -9999 -9999 -9999 -9999 -9999 -9999 -9999 -9999 -9999 -9999 -9999 -9999 -9999 6.21865E-1 6.19241E-1 6.22506E-1 -9999 -9999 -9999 -9999 -9999 -9999 -9999 -9999 -9999 -9999 -9999 -9999 -9999 7.04051E-1 6.89537E-1 6.5066E-1 6.04722E-1 6.07875E-1 6.25226E-1 6.45928E-1 6.75644E-1 6.84716E-1 7.01903E-1 6.83363E-1 6.91828E-1 6.50652E-1 6.8097E-1 6.38488E-1 6.36727E-1 6.36883E-1 6.37062E-1 5.31688E-1 2.84382E-1 1.75678E-1 1.25433E-1 1.32838E-1 1.2464E-1 1.53497E-1 1.41501E-1 1.53062E-1 1.26555E-1 1.04361E-1 8.34518E-2 8.50426E-2 1.02441E-1 8.87375E-2 7.01777E-2 5.7286E-2 5.32343E-2 7.36169E-2 5.15937E-2 9.12595E-2 1.04361E-1 8.20609E-2 4.63643E-2 -9999 -9999 -9999 -9999 -9999 -9999
-9999 -9999 -9999 -9999 -9999 -9999 -9999 -9999 5.37034E-1 4.66174E-1 4.03275E-1 4.21648E-1 4.15596E-1 4.64832E-1 4.08557E-1 4.55152E-1 4.43935E-1 4.57687E-1 4.70118E-1 4.60033E-1 4.72586E-1 4.90971E-1 5.75066E-1 6.32685E-1 6.15894E-1 6.11803E-1 6.0516E-1 5.81011E-1 5.34433E-1 5.72245E-1 6.12835E-1 6.63411E-1 7.15824E-1 -9999 -9999 -9999 -9999 -9999 -9999 -9999 -9999 -9999 -9999 -9999 -9999 -9999 -9999 -9999 -9999 -9999 -9999 -9999 -9999 -9999 -9999 -9999 -9999 -9999 -9999 -9999 -9999 -9999 -9999 -9999 -9999 -9999 -9999 -9999 -9999 -9999 -9999 -9999 -9999 -9999 -9999 -9999 -9999 -9999 -9999 -9999 -9999 -9999 -9999 -9999 -9999 -9999 -9999 -9999 -9999 -9999 -9999 -9999 -9999 -9999 -9999 -9999 -9999 -9999 -9999 -9999 -9999 -9999 -9999 -9999 -9999 6.69031E-1 6.63272E-1 6.74746E-1 6.71717E-1 6.53922E-1 -9999 -9999 -9999 -9999 -9999 -9999 -9999 -9999 -9999 -9999 -9999 -9999 7.19847E-1 6.9269E-1 6.60516E-1 6.39884E-1 6.42407E-1 6.45887E-1 6.47359E-1 6.63407E-1 6.70106E-1 6.8952E-1 7.21246E-1 6.91346E-1 6.43723E-1 6.58698E-1 6.7805E-1 6.59084E-1 6.56133E-1 6.50236E-1 6.00584E-1 4.04399E-1 2.33912E-1 1.39395E-1 1.18714E-1 1.33418E-1 1.73335E-1 1.497E-1 1.70835E-1 1.48946E-1 1.07101E-1 8.19739E-2 1.00983E-1 1.22847E-1 1.1343E-1 7.66678E-2 6.46438E-2 5.68084E-2 5.34276E-2 5.02423E-2 7.6648E-2 9.09645E-2 6.79483E-2 4.49036E-2 3.35443E-2 -9999 -9999 -9999 -9999 -9999
-9999 -9999 -9999 -9999 -9999 -9999 -9999 -9999 -9999 -9999 4.10425E-1 4.33403E-1 4.12083E-1 4.20882E-1 4.52114E-1 4.0864E-1 4.495E-1 4.83966E-1 4.98467E-1 4.95184E-1 4.87326E-1 4.50177E-1 4.88254E-1 5.46146E-1 6.19403E-1 6.27084E-1 5.96674E-1 5.511E-1 5.33351E-1 5.30317E-1 5.54987E-1 6.39129E-1 6.66356E-1 7.20085E-1 -9999 -9999 -9999 -9999 -9999 -9999 -9999 -9999 -9999 -9999 -9999 -9999 -9999 -9999 -9999 -9999 -9999 -9999 -9999 -9999 -9999 -9999 -9999 -9999 -9999 -9999 -9999 -9999 -9999 -9999 -9999 -9999 -9999 -9999 -9999 -9999 -9999 -9999 -9999 -9999 -9999 -9999 -9999 -9999 -9999 -9999 -9999 -9999 -9999 -9999 -9999 -9999 -9999 -9999 -9999 -9999 -9999 -9999 -9999 -9999 -9999 -9999 -9999 -9999 -9999 -9999 -9999 -9999 -9999 -9999 6.15076E-1 6.71031E-1 6.81902E-1 6.7063E-1 6.64376E-1 -9999 -9999 -9999 -9999 -9999 -9999 -9999 -9999 -9999 7.12153E-1 -9999 7.3104E-1 7.23999E-1 7.20619E-1 7.13519E-1 7.01634E-1 6.65181E-1 6.59242E-1 6.6953E-1 6.85831E-1 6.85399E-1 6.83479E-1 6.97002E-1 7.22858E-1 7.08762E-1 6.80372E-1 6.80531E-1 6.76887E-1 6.76036E-1 6.78191E-1 6.68612E-1 6.57161E-1 4.72401E-1 2.91438E-1 1.74307E-1 1.45787E-1 1.44833E-1 1.93836E-1 1.72619E-1 1.70934E-1 1.32095E-1 1.2306E-1 8.50107E-2 1.02347E-1 1.3139E-1 1.13629E-1 9.99724E-2 9.69139E-2 6.92583E-2 5.29675E-2 4.61307E-2 4.55443E-2 6.80518E-2 4.37562E-2 3.57805E-2 2.94545E-2 2.48786E-2 -9999 -9999 -9999 -9999
-9999 -9999 -9999 -9999 -9999 -9999 -9999 -9999 4.26813E-1 4.23328E-1 4.18719E-1 4.24924E-1 4.61749E-1 4.02568E-1 4.80075E-1 4.91605E-1 4.0638E-1 4.16688E-1 4.65416E-1 5.03198E-1 4.97076E-1 4.84788E-1 4.53721E-1 4.37353E-1 5.06891E-1 5.60601E-1 6.01428E-1 5.39533E-1 5.01902E-1 5.47505E-1 5.98331E-1 6.47297E-1 6.75442E-1 6.49349E-1 -9999 -9999 -9999 -9999 -9999 -9999 -9999 -9999 -9999 -9999 -9999 -9999 -9999 -9999 -9999 -9999 -9999 -9999 -9999 -9999 -9999 -9999 -9999 -9999 -9999 -9999 -9999 -9999 -9999 -9999 -9999 -9999 -9999 -9999 -9999 -9999 -9999 -9999 -9999 -9999 -9999 -9999 -9999 -9999 -9999 -9999 -9999 -9999 -9999 -9999 -9999 -9999 -9999 -9999 -9999 -9999 -9999 -9999 -9999 -9999 -9999 -9999 -9999 -9999 -9999 -9999 -9999 -9999 -9999 5.90182E-1 6.21517E-1 6.57045E-1 6.80173E-1 6.86037E-1 6.94315E-1 -9999 -9999 -9999 -9999 -9999 -9999 -9999 -9999 6.96211E-1 6.83944E-1 6.95234E-1 7.05794E-1 7.1544E-1 7.30025E-1 7.2669E-1 7.11173E-1 6.88175E-1 6.60531E-1 6.7401E-1 6.82378E-1 6.78794E-1 6.73245E-1 6.90604E-1 7.03527E-1 7.0027E-1 6.98164E-1 7.07947E-1 7.23301E-1 7.29029E-1 7.06908E-1 6.69814E-1 6.67216E-1 5.64958E-1 4.09002E-1 2.17921E-1 1.5185E-1 1.57484E-1 2.12288E-1 2.23244E-1 1.76055E-1 1.28602E-1 1.09801E-1 9.08243E-2 9.78139E-2 8.56573E-2 8.65664E-2 7.44839E-2 6.24192E-2 5.31682E-2 4.41293E-2 4.25682E-2 6.83629E-2 6.84726E-2 7.31191E-2 6.46309E-2 4.14578E-2 4.16113E-2 -9999 -9999 -9999 -9999
-9999 -9999 -9999 -9999 -9999 -9999 -9999 4.29846E-1 4.20322E-1 4.30758E-1 4.18759E-1 4.10977E-1 4.35968E-1 4.3328E-1 4.20008E-1 4.10404E-1 3.95637E-1 4.62877E-1 4.36771E-1 4.50871E-1 4.97275E-1 5.07629E-1 4.71735E-1 4.6937E-1 4.4841E-1 4.60815E-1 5.10202E-1 5.04637E-1 4.61417E-1 5.59522E-1 6.06909E-1 6.49687E-1 6.89038E-1 6.83343E-1 -9999 -9999 -9999 -9999 -9999 -9999 -9999 -9999 -9999 -9999 -9999 -9999 -9999 -9999 -9999 -9999 -9999 -9999 -9999 -9999 -9999 -9999 -9999 -9999 -9999 -9999 -9999 -9999 -9999 -9999 -9999 -9999 -9999 -9999 -9999 -9999 -9999 -9999 -9999 -9999 -9999 -9999 -9999 -9999 -9999 -9999 -9999 -9999 -9999 -9999 -9999 -9999 -9999 -9999 -9999 -9999 -9999 -9999 -9999 -9999 -9999 -9999 -9999 -9999 -9999 -9999 -9999 -9999 -9999 5.40976E-1 5.44488E-1 6.02006E-1 6.65409E-1 6.75145E-1 6.88164E-1 -9999 -9999 -9999 -9999 -9999 -9999 -9999 -9999 6.78005E-1 6.12138E-1 6.2086E-1 6.76974E-1 7.26152E-1 7.31163E-1 7.28636E-1 7.19224E-1 7.12556E-1 6.91099E-1 6.9831E-1 6.65692E-1 6.51026E-1 6.78298E-1 6.92947E-1 6.99908E-1 7.21765E-1 7.15941E-1 7.18397E-1 7.26089E-1 7.049E-1 6.75115E-1 6.68109E-1 6.73312E-1 6.1476E-1 4.55983E-1 2.48182E-1 1.59208E-1 1.86451E-1 2.62365E-1 2.38572E-1 1.73338E-1 1.29375E-1 1.14276E-1 1.03782E-1 8.42382E-2 6.8039E-2 1.06787E-1 1.21994E-1 1.18567E-1 8.28482E-2 8.39037E-2 6.87107E-2 4.85293E-2 3.52036E-2 4.7904E-2 5.22016E-2 6.62228E-2 5.30662E-2 3.77024E-2 2.47637E-2 4.83435E-2 -9999
-9999 -9999 -9999 -9999 -9999 -9999 4.52936E-1 4.50248E-1 4.50659E-1 4.76721E-1 4.4255E-1 4.01024E-1 4.3373E-1 4.42982E-1 4.5136E-1 4.41396E-1 4.24804E-1 3.99605E-1 4.37064E-1 4.57312E-1 4.43981E-1 4.71821E-1 5.02784E-1 5.0048E-1 4.80966E-1 4.67009E-1 4.66222E-1 4.63911E-1 4.37234E-1 4.54289E-1 5.02539E-1 5.81193E-1 6.56745E-1 6.97081E-1 6.93261E-1 -9999 -9999 -9999 -9999 -9999 -9999 -9999 -9999 -9999 -9999 -9999 -9999 -9999 -9999 -9999 -9999 -9999 -9999 -9999 -9999 -9999 -9999 -9999 -9999 -9999 -9999 -9999 -9999 -9999 -9999 -9999 -9999 -9999 -9999 -9999 -9999 -9999 -9999 -9999 -9999 -9999 -9999 -9999 -9999 -9999 -9999 -9999 -9999 -9999 -9999 -9999 -9999 -9999 -9999 -9999 -9999 -9999 -9999 -9999 -9999 -9999 -9999 -9999 -9999 -9999 -9999 -9999 -9999 -9999 -9999 5.30153E-1 5.80155E-1 -9999 -9999 -9999 -9999 -9999 -9999 -9999 6.99154E-1 -9999 -9999 6.53813E-1 5.89402E-1 5.70183E-1 6.2392E-1 7.05314E-1 7.31911E-1 7.28221E-1 7.27861E-1 7.26525E-1 7.23278E-1 7.04723E-1 6.62172E-1 6.60646E-1 6.67609E-1 6.99246E-1 7.43059E-1 7.34864E-1 7.12397E-1 6.93181E-1 7.0083E-1 6.77274E-1 6.62221E-1 6.4852E-1 6.3366E-1 6.68499E-1 5.5413E-1 3.62703E-1 2.5296E-1 2.18192E-1 2.18964E-1 2.28001E-1 1.92903E-1 1.46962E-1 1.29569E-1 1.08819E-1 9.48746E-2 7.89338E-2 7.67046E-2 7.34752E-2 5.97615E-2 9.55979E-2 8.47585E-2 5.95773E-2 3.82301E-2 2.94663E-2 2.57477E-2 4.0362E-2 5.02218E-2 3.14781E-2 5.07028E-2 -9999 -9999 -9999
-9999 -9999 -9999 -9999 -9999 -9999 4.3791E-1 4.58768E-1 4.59792E-1 4.2243E-1 4.40785E-1 4.66644E-1 4.43229E-1 4.34676E-1 4.62908E-1 4.87216E-1 4.64705E-1 4.34686E-1 4.18356E-1 4.15942E-1 4.59999E-1 4.33678E-1 4.62862E-1 4.72791E-1 4.86384E-1 4.75352E-1 4.73198E-1 4.40992E-1 4.6113E-1 4.53438E-1 5.5024E-1 6.08191E-1 6.35504E-1 6.78254E-1 6.41167E-1 -9999 -9999 -9999 -9999 -9999 -9999 -9999 -9999 -9999 -9999 -9999 -9999 -9999 -9999 -9999 -9999 -9999 -9999 -9999 -9999 -9999 -9999 -9999 -9999 -9999 -9999 -9999 -9999 -9999 -9999 -9999 -9999 -9999 -9999 -9999 -9999 -9999 -9999 -9999 -9999 -9999 -9999 -9999 -9999 -9999 -9999 -9999 -9999 -9999 -9999 -9999 -9999 -9999 -9999 -9999 -9999 2.54159E-1 2.66283E-1 2.84478E-1 3.92291E-1 4.57683E-1 -9999 -9999 -9999 -9999 -9999 -9999 -9999 -9999 -9999 5.78614E-1 -9999 -9999 -9999 -9999 -9999 -9999 -9999 -9999 7.00748E-1 7.00329E-1 -9999 6.5619E-1 5.86115E-1 5.64271E-1 5.74509E-1 6.48627E-1 7.15889E-1 7.36006E-1 7.33385E-1 7.3798E-1 7.34391E-1 7.02274E-1 6.85444E-1 6.714E-1 6.51703E-1 6.77127E-1 7.18379E-1 7.09501E-1 6.74479E-1 6.78217E-1 6.72147E-1 6.57855E-1 6.54235E-1 6.24527E-1 6.19006E-1 6.70322E-1 5.97554E-1 4.27019E-1 3.7631E-1 3.06142E-1 2.55983E-1 2.28262E-1 2.04853E-1 1.62201E-1 1.45283E-1 1.40865E-1 1.04953E-1 7.52895E-2 5.56972E-2 5.41406E-2 4.53243E-2 7.85364E-2 6.01839E-2 5.46073E-2 4.79908E-2 3.09183E-2 3.3065E-2 3.66811E-2 4.65646E-2 5.05178E-2 4.62555E-2 -9999 -9999 -9999
-9999 -9999 -9999 -9999 4.8545E-1 4.80508E-1 4.30745E-1 4.50351E-1 4.53311E-1 4.43089E-1 4.32939E-1 4.21843E-1 4.25383E-1 4.41607E-1 4.31876E-1 4.44486E-1 4.51596E-1 4.71754E-1 4.80573E-1 4.47454E-1 4.22196E-1 4.21981E-1 5.16333E-1 5.10598E-1 5.01052E-1 4.9193E-1 4.7975E-1 4.46373E-1 4.43298E-1 4.37896E-1 5.13627E-1 5.7063E-1 5.90192E-1 6.62781E-1 6.54006E-1 6.72154E-1 -9999 -9999 -9999 -9999 -9999 -9999 -9999 -9999 -9999 -9999 -9999 -9999 -9999 -9999 -9999 -9999 -9999 -9999 -9999 -9999 -9999 -9999 -9999 -9999 -9999 -9999 -9999 -9999 -9999 -9999 -9999 -9999 -9999 -9999 -9999 -9999 -9999 -9999 -9999 -9999 -9999 -9999 -9999 -9999 -9999 -9999 -9999 -9999 -9999 -9999 -9999 -9999 -9999 -9999 2.85788E-1 2.53736E-1 2.29964E-1 2.52154E-1 3.75235E-1 4.4051E-1 -9999 4.43495E-1 4.99334E-1 5.52927E-1 -9999 -9999 -9999 -9999 6.64583E-1 6.60671E-1 6.48977E-1 6.27241E-1 -9999 -9999 -9999 6.74816E-1 6.79425E-1 6.91973E-1 6.96299E-1 6.87806E-1 6.74882E-1 6.38656E-1 6.11862E-1 5.83142E-1 5.79583E-1 6.24593E-1 6.90998E-1 7.43145E-1 7.53618E-1 7.43401E-1 7.34095E-1 7.02968E-1 6.96303E-1 6.69273E-1 6.58901E-1 6.84165E-1 7.15114E-1 6.82546E-1 6.51974E-1 6.70001E-1 6.63351E-1 6.42477E-1 6.36259E-1 6.12085E-1 6.17268E-1 6.68954E-1 5.86986E-1 4.80177E-1 4.02836E-1 3.87616E-1 3.23303E-1 2.06041E-1 1.95494E-1 1.71626E-1 1.73657E-1 1.46679E-1 1.07747E-1 7.68742E-2 7.3176E-2 6.23769E-2 4.49768E-2 6.10845E-2 3.54283E-2 3.85732E-2 4.34126E-2 3.542E-2 2.61034E-2 3.01763E-2 5.1951E-2 4.61968E-2 4.74487E-2 3.92851E-2 -9999 -9999
-9999 -9999 -9999 4.72977E-1 4.64213E-1 4.29272E-1 4.20039E-1 4.39511E-1 4.42125E-1 4.45563E-1 4.44836E-1 4.25817E-1 4.15075E-1 4.20395E-1 4.23815E-1 4.42014E-1 4.38078E-1 4.36076E-1 4.4798E-1 4.48986E-1 4.77715E-1 4.12798E-1 4.93633E-1 5.02379E-1 5.22777E-1 5.63976E-1 5.17491E-1 4.53806E-1 4.55775E-1 4.50667E-1 4.71858E-1 4.95397E-1 5.49582E-1 6.55609E-1 6.33208E-1 6.16473E-1 -9999 -9999 -9999 -9999 -9999 -9999 -9999 -9999 -9999 -9999 -9999 -9999 -9999 -9999 -9999 -9999 -9999 -9999 -9999 -9999 -9999 -9999 -9999 -9999 -9999 -9999 -9999 -9999 -9999 -9999 -9999 -9999 -9999 -9999 -9999 -9999 -9999 -9999 -9999 -9999 -9999 -9999 -9999 -9999 -9999 -9999 -9999 -9999 -9999 -9999 -9999 -9999 -9999 -9999 -9999 2.81215E-1 2.28952E-1 2.62316E-1 3.96348E-1 4.14324E-1 4.38374E-1 4.25591E-1 4.34171E-1 4.91354E-1 4.81415E-1 -9999 -9999 6.27554E-1 6.6307E-1 6.41847E-1 6.26117E-1 5.84856E-1 -9999 -9999 6.6994E-1 6.87733E-1 6.8372E-1 7.03146E-1 6.90665E-1 6.81715E-1 6.70236E-1 6.60321E-1 6.18375E-1 5.85912E-1 6.08289E-1 6.34095E-1 6.69348E-1 7.16659E-1 7.21023E-1 7.08366E-1 7.19161E-1 7.23888E-1 7.36851E-1 7.0646E-1 6.80504E-1 6.93433E-1 6.91761E-1 6.7054E-1 6.57475E-1 6.70295E-1 6.57864E-1 6.38561E-1 6.10765E-1 6.27912E-1 6.4237E-1 6.95943E-1 6.54343E-1 5.71264E-1 4.58664E-1 4.00533E-1 3.11616E-1 2.27123E-1 1.9778E-1 1.61751E-1 1.60286E-1 1.411E-1 1.06341E-1 7.57382E-2 8.48389E-2 6.91736E-2 4.13867E-2 3.91546E-2 4.0613E-2 3.56923E-2 3.08039E-2 3.16137E-2 3.3876E-2 2.92708E-2 4.55249E-2 3.64156E-2 3.96776E-2 2.58567E-2 -9999 -9999
-9999 -9999 -9999 3.66815E-1 4.66601E-1 4.28357E-1 4.20929E-1 4.22958E-1 4.19434E-1 4.03263E-1 4.37811E-1 4.42612E-1 4.36542E-1 4.24113E-1 4.27241E-1 4.43766E-1 4.39871E-1 4.45584E-1 4.27304E-1 4.23885E-1 4.51492E-1 4.47134E-1 4.02108E-1 4.50671E-1 4.31861E-1 4.56154E-1 4.98626E-1 4.87262E-1 4.66096E-1 4.44132E-1 4.7607E-1 4.5123E-1 5.09683E-1 5.87474E-1 6.07992E-1 4.89239E-1 5.58244E-1 6.33668E-1 5.9228E-1 -9999 -9999 -9999 -9999 -9999 -9999 -9999 -9999 -9999 -9999 -9999 -9999 -9999 -9999 -9999 -9999 -9999 -9999 -9999 -9999 -9999 -9999 -9999 -9999 -9999 -9999 -9999 -9999 -9999 -9999 -9999 -9999 -9999 -9999 -9999 -9999 -9999 -9999 -9999 -9999 -9999 -9999 -9999 -9999 -9999 -9999 -9999 -9999 -9999 -9999 -9999 -9999 -9999 2.36132E-1 3.34429E-1 3.67148E-1 3.95525E-1 4.10544E-1 4.01712E-1 4.08327E-1 4.97095E-1 5.20748E-1 4.83645E-1 4.85996E-1 5.15293E-1 5.21277E-1 5.44644E-1 5.43089E-1 5.20603E-1 -9999 6.15775E-1 6.66394E-1 7.01064E-1 7.04767E-1 6.96067E-1 6.89378E-1 6.791E-1 6.72107E-1 6.55572E-1 6.49012E-1 6.2144E-1 6.34752E-1 6.11535E-1 6.35696E-1 6.59413E-1 6.66951E-1 6.9479E-1 7.09561E-1 7.1793E-1 7.04798E-1 6.84705E-1 6.34461E-1 6.61059E-1 6.81714E-1 6.63441E-1 6.67364E-1 6.84269E-1 6.7994E-1 6.54547E-1 6.31689E-1 6.34962E-1 6.49883E-1 6.67872E-1 6.55947E-1 6.02685E-1 5.12178E-1 4.04216E-1 3.32838E-1 2.67092E-1 2.20645E-1 2.17153E-1 1.76106E-1 1.50288E-1 1.02227E-1 8.01998E-2 9.88886E-2 7.2714E-2 4.34064E-2 3.67269E-2 4.18066E-2 3.32314E-2 2.52457E-2 2.6173E-2 3.50073E-2 3.62012E-2 3.87437E-2 2.62435E-2 3.36965E-2 2.11061E-2 2.06309E-2 -9999
-9999 -9999 -9999 -9999 4.2419E-1 4.89809E-1 4.37969E-1 4.30381E-1 4.81016E-1 4.57789E-1 4.40198E-1 4.11362E-1 4.25878E-1 4.23295E-1 4.43719E-1 4.48171E-1 4.42064E-1 4.44487E-1 4.34505E-1 4.17674E-1 4.35567E-1 4.25936E-1 4.39681E-1 4.22179E-1 4.21476E-1 4.86091E-1 4.31252E-1 4.93844E-1 4.64402E-1 4.01783E-1 4.23073E-1 4.28496E-1 4.3967E-1 5.21528E-1 5.37623E-1 5.03144E-1 4.67067E-1 5.43767E-1 5.37105E-1 6.18597E-1 6.01261E-1 5.90072E-1 -9999 -9999 -9999 -9999 -9999 -9999 -9999 -9999 -9999 -9999 -9999 -9999 -9999 -9999 -9999 -9999 -9999 -9999 -9999 -9999 -9999 -9999 -9999 -9999 -9999 -9999 -9999 -9999 -9999 -9999 -9999 -9999 -9999 -9999 -9999 -9999 -9999 -9999 -9999 -9999 -9999 -9999 -9999 -9999 -9999 -9999 -9999 -9999 -9999 2.80737E-1 3.0452E-1 3.74083E-1 3.929E-1 4.35296E-1 4.21364E-1 3.92888E-1 4.33253E-1 4.68589E-1 5.31891E-1 5.33263E-1 5.18364E-1 5.03104E-1 4.46363E-1 4.54892E-1 4.34379E-1 4.75056E-1 5.33685E-1 5.47378E-1 6.29336E-1 6.86354E-1 6.94541E-1 6.7566E-1 6.82549E-1 6.89237E-1 6.87319E-1 6.758E-1 6.8042E-1 6.67829E-1 6.26731E-1 5.88981E-1 5.94256E-1 6.39791E-1 6.5936E-1 6.91403E-1 7.03049E-1 6.88394E-1 6.50129E-1 6.20965E-1 5.8865E-1 5.90218E-1 6.26242E-1 6.73109E-1 6.98335E-1 7.15829E-1 7.34149E-1 7.18447E-1 6.62446E-1 6.50475E-1 6.25734E-1 5.97755E-1 5.87044E-1 5.52641E-1 4.88681E-1 3.71393E-1 3.03781E-1 2.88008E-1 2.65692E-1 2.46881E-1 2.22233E-1 1.4518E-1 1.27673E-1 1.2746E-1 1.50204E-1 9.93795E-2 5.82358E-2 5.18237E-2 4.30307E-2 3.41857E-2 2.61573E-2 2.79691E-2 3.33502E-2 3.1501E-2 2.9676E-2 3.45372E-2 1.94981E-2 2.10802E-2 -9999 -9999
-9999 -9999 -9999 -9999 5.453E-1 4.84745E-1 4.83874E-1 4.80181E-1 4.97889E-1 5.01065E-1 4.31305E-1 4.00645E-1 4.05878E-1 4.22756E-1 4.38704E-1 4.50189E-1 4.52554E-1 4.55119E-1 4.4454E-1 4.30664E-1 4.3694E-1 4.37355E-1 4.29307E-1 4.17328E-1 4.06637E-1 4.01372E-1 4.69315E-1 4.15688E-1 4.07491E-1 4.02104E-1 4.1903E-1 4.37528E-1 4.19302E-1 4.70866E-1 5.46124E-1 4.96866E-1 4.97923E-1 4.44265E-1 5.27591E-1 6.0633E-1 5.53249E-1 5.48967E-1 5.76382E-1 5.73653E-1 5.606E-1 -9999 -9999 -9999 -9999 -9999 -9999 -9999 -9999 -9999 -9999 -9999 -9999 -9999 -9999 -9999 -9999 -9999 -9999 -9999 -9999 -9999 -9999 -9999 -9999 -9999 -9999 -9999 -9999 -9999 -9999 -9999 -9999 -9999 -9999 -9999 -9999 -9999 -9999 -9999 -9999 -9999 -9999 -9999 -9999 -9999 -9999 -9999 3.88635E-1 4.16023E-1 4.31353E-1 4.51089E-1 4.42113E-1 4.08097E-1 4.57733E-1 4.97133E-1 5.45977E-1 5.46736E-1 5.63574E-1 5.33726E-1 4.97085E-1 4.70684E-1 4.58501E-1 4.58204E-1 4.44671E-1 4.77415E-1 5.53173E-1 6.08303E-1 6.66782E-1 6.41521E-1 6.76672E-1 6.80224E-1 6.90698E-1 6.85309E-1 6.86061E-1 6.75236E-1 6.33185E-1 6.24503E-1 5.92472E-1 6.16962E-1 6.5163E-1 6.90324E-1 7.05438E-1 6.72949E-1 6.27917E-1 6.09813E-1 6.19214E-1 5.85295E-1 5.22901E-1 6.11438E-1 6.66067E-1 7.02157E-1 7.38876E-1 7.25286E-1 6.83751E-1 6.63133E-1 6.36117E-1 5.97E-1 5.81461E-1 5.41329E-1 4.63982E-1 3.63687E-1 2.75162E-1 2.46831E-1 2.1609E-1 2.1045E-1 1.60291E-1 1.6007E-1 1.64143E-1 1.98804E-1 1.61961E-1 1.25487E-1 9.22027E-2 7.80527E-2 5.44311E-2 -9999 -9999 2.4194E-2 2.57129E-2 2.35162E-2 3.69413E-2 3.81254E-2 1.74362E-2 1.46186E-2 2.02869E-2 2.05237E-2
-9999 -9999 -9999 -9999 4.38686E-1 4.97065E-1 5.10879E-1 5.79494E-1 5.01302E-1 5.31786E-1 4.82841E-1 4.07734E-1 4.44725E-1 4.319E-1 4.40544E-1 4.50996E-1 4.44045E-1 4.38021E-1 4.35378E-1 4.46695E-1 4.49799E-1 4.38642E-1 4.30652E-1 4.32571E-1 4.63602E-1 4.14424E-1 4.33442E-1 4.12467E-1 3.96098E-1 4.04065E-1 4.11712E-1 4.26839E-1 4.04937E-1 4.26292E-1 4.61378E-1 5.29281E-1 5.15235E-1 4.885E-1 4.59168E-1 5.50237E-1 5.16956E-1 5.1185E-1 5.59344E-1 5.67848E-1 5.29211E-1 -9999 -9999 -9999 -9999 -9999 -9999 -9999 -9999 -9999 -9999 -9999 -9999 -9999 -9999 -9999 5.79034E-1 5.89055E-1 -9999 -9999 -9999 -9999 -9999 -9999 -9999 -9999 -9999 -9999 -9999 -9999 -9999 -9999 -9999 -9999 -9999 -9999 -9999 -9999 -9999 -9999 -9999 -9999 -9999 -9999 -9999 -9999 -9999 -9999 4.72606E-1 4.67731E-1 4.50404E-1 4.21071E-1 4.53858E-1 4.49321E-1 4.69184E-1 4.8217E-1 5.25085E-1 5.47059E-1 5.68855E-1 5.68121E-1 5.72798E-1 5.45354E-1 5.08331E-1 4.96315E-1 4.71512E-1 4.56204E-1 4.64121E-1 4.89042E-1 6.1587E-1 6.3203E-1 6.69855E-1 6.80072E-1 6.81803E-1 6.81207E-1 6.94341E-1 6.74428E-1 6.51033E-1 6.10603E-1 5.76004E-1 6.22905E-1 6.57462E-1 6.93125E-1 6.74702E-1 6.46938E-1 6.05895E-1 6.07585E-1 6.19679E-1 5.68747E-1 4.7088E-1 5.14326E-1 6.02534E-1 6.39552E-1 6.84869E-1 7.09616E-1 6.77956E-1 6.75833E-1 6.47984E-1 6.32598E-1 6.01266E-1 5.3627E-1 4.6595E-1 3.67193E-1 2.66953E-1 2.42451E-1 1.95866E-1 1.65591E-1 1.2148E-1 1.30383E-1 1.68865E-1 1.79112E-1 1.18902E-1 1.31523E-1 1.20432E-1 1.09242E-1 6.20963E-2 -9999 -9999 -9999 -9999 2.72817E-2 3.26901E-2 3.786E-2 1.98059E-2 1.30808E-2 1.75092E-2 -9999
3.03676E-1 2.9229E-1 2.92382E-1 2.66926E-1 2.76772E-1 3.70285E-1 5.07018E-1 6.19328E-1 5.61058E-1 5.48375E-1 5.3623E-1 4.73754E-1 4.40856E-1 4.30763E-1 4.64481E-1 4.61858E-1 4.29736E-1 4.17282E-1 4.21455E-1 4.18738E-1 4.15392E-1 3.96442E-1 4.25297E-1 4.37287E-1 4.68085E-1 4.41473E-1 4.32454E-1 4.34309E-1 4.18309E-1 4.1396E-1 4.43302E-1 4.09402E-1 4.01535E-1 4.09204E-1 4.14133E-1 4.64204E-1 4.93057E-1 4.41735E-1 4.60728E-1 4.74859E-1 5.0241E-1 4.93992E-1 5.26079E-1 5.44103E-1 5.38472E-1 5.80531E-1 -9999 -9999 -9999 -9999 -9999 -9999 -9999 -9999 -9999 -9999 -9999 -9999 5.59385E-1 5.33819E-1 5.61522E-1 5.77442E-1 5.65695E-1 -9999 -9999 -9999 -9999 -9999 -9999 -9999 -9999 -9999 -9999 -9999 -9999 -9999 -9999 -9999 -9999 -9999 -9999 -9999 -9999 -9999 -9999 -9999 -9999 -9999 -9999 -9999 -9999 4.00677E-1 4.28629E-1 4.28828E-1 4.01256E-1 3.63776E-1 3.66975E-1 3.70866E-1 4.13652E-1 4.35389E-1 5.12484E-1 5.26057E-1 5.70189E-1 6.04728E-1 6.07426E-1 5.88366E-1 5.95507E-1 5.90693E-1 5.36787E-1 5.03959E-1 4.91743E-1 5.1034E-1 5.72338E-1 6.03712E-1 6.56084E-1 6.90068E-1 6.89913E-1 6.89447E-1 6.7773E-1 6.75732E-1 6.42905E-1 6.12536E-1 6.07153E-1 6.35648E-1 6.42456E-1 6.67426E-1 6.77387E-1 6.62405E-1 6.39402E-1 6.36855E-1 6.3166E-1 6.14934E-1 5.6559E-1 5.76441E-1 6.10133E-1 5.82792E-1 6.32071E-1 6.6015E-1 6.34148E-1 6.24999E-1 6.0639E-1 5.82209E-1 5.50561E-1 4.82905E-1 4.55916E-1 3.85311E-1 3.09552E-1 2.54243E-1 1.86862E-1 1.05343E-1 8.67745E-2 9.98056E-2 1.20964E-1 1.22639E-1 1.06107E-1 1.21787E-1 1.39666E-1 1.0903E-1 9.21723E-2 -9999 -9999 -9999 -9999 -9999 2.42631E-2 2.62576E-2 1.38054E-2 -9999 -9999 -9999
2.88764E-1 2.9954E-1 2.92622E-1 3.33885E-1 2.3889E-1 3.16067E-1 4.33492E-1 4.7163E-1 4.68708E-1 5.95228E-1 5.07242E-1 4.65481E-1 4.93503E-1 4.67586E-1 5.00351E-1 4.74488E-1 4.15858E-1 4.33984E-1 4.26265E-1 3.92108E-1 4.31432E-1 3.88462E-1 4.14029E-1 4.26456E-1 4.33484E-1 4.56817E-1 4.50044E-1 4.41639E-1 4.30434E-1 4.2309E-1 4.3291E-1 4.19789E-1 4.10344E-1 3.96021E-1 4.30277E-1 4.56061E-1 4.60039E-1 4.53727E-1 4.57429E-1 4.6478E-1 4.59602E-1 4.57852E-1 4.89819E-1 5.41807E-1 6.20772E-1 5.95784E-1 -9999 -9999 -9999 -9999 -9999 -9999 -9999 -9999 -9999 -9999 -9999 -9999 5.55339E-1 5.55464E-1 5.6382E-1 6.0628E-1 5.80481E-1 5.49091E-1 -9999 -9999 -9999 -9999 -9999 -9999 -9999 -9999 -9999 -9999 -9999 -9999 -9999 -9999 -9999 -9999 -9999 -9999 -9999 -9999 -9999 -9999 -9999 -9999 -9999 -9999 -9999 -9999 3.73729E-1 3.88888E-1 3.86047E-1 3.63513E-1 3.74574E-1 3.43518E-1 3.43387E-1 3.64447E-1 4.02656E-1 4.5681E-1 5.57091E-1 5.8988E-1 6.23037E-1 6.28067E-1 5.94703E-1 6.42364E-1 6.10074E-1 6.05084E-1 6.08779E-1 6.01224E-1 6.16309E-1 6.25682E-1 6.37598E-1 6.65634E-1 6.8405E-1 6.88957E-1 6.84722E-1 6.87643E-1 6.58944E-1 6.15865E-1 6.39217E-1 6.46982E-1 6.67759E-1 6.71222E-1 6.90713E-1 6.75503E-1 6.61144E-1 6.54988E-1 6.4328E-1 6.35068E-1 6.29732E-1 6.24849E-1 5.96312E-1 5.83648E-1 5.99997E-1 6.01974E-1 5.63214E-1 4.73526E-1 4.67185E-1 4.89268E-1 4.41201E-1 4.22998E-1 4.35709E-1 3.92902E-1 3.062E-1 2.49228E-1 1.55563E-1 7.97219E-2 5.90532E-2 8.38258E-2 9.87055E-2 1.01628E-1 8.39644E-2 8.72911E-2 1.31204E-1 1.13608E-1 1.03347E-1 -9999 -9999 -9999 -9999 -9999 -9999 1.73419E-2 -9999 -9999 -9999 -9999
-9999 2.62172E-1 2.93602E-1 3.59683E-1 2.61922E-1 2.70125E-1 3.25302E-1 3.80304E-1 4.42738E-1 5.42464E-1 4.68461E-1 5.01732E-1 4.77427E-1 4.81019E-1 4.89078E-1 4.75675E-1 4.19461E-1 4.84179E-1 4.38805E-1 3.938E-1 4.2954E-1 4.26409E-1 4.11681E-1 4.25016E-1 4.40827E-1 4.41316E-1 4.48702E-1 4.56781E-1 4.47433E-1 4.39719E-1 4.49628E-1 4.19219E-1 4.12598E-1 4.24337E-1 4.37263E-1 4.43236E-1 4.53083E-1 4.50775E-1 4.59906E-1 4.62834E-1 4.61453E-1 4.71321E-1 4.69549E-1 5.96099E-1 6.39287E-1 6.31192E-1 5.86711E-1 5.57396E-1 6.03713E-1 5.6548E-1 6.17037E-1 -9999 -9999 -9999 -9999 -9999 -9999 -9999 5.33146E-1 5.38668E-1 5.38926E-1 5.71454E-1 5.44435E-1 5.4109E-1 5.72356E-1 5.22227E-1 -9999 -9999 -9999 -9999 -9999 -9999 -9999 -9999 -9999 -9999 -9999 -9999 -9999 -9999 -9999 -9999 -9999 -9999 -9999 -9999 -9999 -9999 -9999 -9999 -9999 -9999 -9999 3.41473E-1 3.24468E-1 3.28011E-1 3.62012E-1 3.54796E-1 3.56583E-1 3.49833E-1 3.48865E-1 3.67861E-1 4.76808E-1 5.1388E-1 5.82466E-1 6.21481E-1 5.98071E-1 6.0295E-1 6.37163E-1 6.2996E-1 6.53684E-1 6.29807E-1 6.1024E-1 6.35329E-1 6.31476E-1 6.58184E-1 6.68783E-1 6.69666E-1 6.72635E-1 6.52213E-1 6.19693E-1 6.43833E-1 6.53776E-1 6.69362E-1 6.66737E-1 7.06182E-1 7.18677E-1 6.85384E-1 6.52207E-1 6.55351E-1 6.61767E-1 6.69516E-1 6.68942E-1 6.77675E-1 6.17985E-1 5.59023E-1 6.11877E-1 5.99963E-1 5.21661E-1 4.72131E-1 3.78054E-1 3.66369E-1 3.91277E-1 4.15407E-1 4.10557E-1 3.46436E-1 2.50273E-1 1.74082E-1 1.09403E-1 7.44294E-2 6.98882E-2 1.42432E-1 1.3165E-1 8.90837E-2 1.05952E-1 1.0753E-1 1.02812E-1 8.72913E-2 6.74334E-2 7.32289E-2 -9999 -9999 -9999 -9999 -9999 -9999 -9999 -9999 -9999 -9999
-9999 2.61931E-1 2.8347E-1 3.89503E-1 3.60812E-1 2.90186E-1 3.14727E-1 3.81554E-1 4.97291E-1 5.68755E-1 5.20324E-1 5.52672E-1 5.2851E-1 4.83165E-1 5.28312E-1 4.75968E-1 4.52869E-1 4.81076E-1 4.77547E-1 4.12121E-1 4.28711E-1 4.21732E-1 4.05076E-1 4.35218E-1 4.30042E-1 4.29146E-1 4.35072E-1 4.5377E-1 4.22508E-1 4.43394E-1 4.58289E-1 4.30769E-1 4.03179E-1 4.01776E-1 4.36607E-1 4.43333E-1 4.43374E-1 4.54763E-1 4.65431E-1 4.67419E-1 4.65536E-1 4.61574E-1 4.81148E-1 5.79089E-1 6.19679E-1 6.20618E-1 6.13783E-1 6.06694E-1 5.73282E-1 5.83757E-1 6.18396E-1 6.18848E-1 6.36356E-1 -9999 -9999 -9999 -9999 -9999 5.34422E-1 5.33804E-1 5.29039E-1 5.83552E-1 5.74566E-1 5.63245E-1 5.9731E-1 5.74948E-1 -9999 -9999 -9999 -9999 -9999 -9999 -9999 -9999 -9999 -9999 -9999 -9999 -9999 -9999 -9999 -9999 -9999 -9999 -9999 -9999 -9999 -9999 -9999 -9999 -9999 -9999 -9999 3.46891E-1 3.32457E-1 3.15855E-1 2.84384E-1 2.87519E-1 3.73014E-1 3.64691E-1 3.60441E-1 3.47595E-1 4.19023E-1 4.61502E-1 5.31601E-1 5.61104E-1 5.78951E-1 6.16106E-1 5.88447E-1 5.87477E-1 6.4422E-1 6.41313E-1 6.09534E-1 6.04606E-1 6.22157E-1 6.31627E-1 6.34807E-1 6.21633E-1 6.20999E-1 6.40579E-1 6.31404E-1 6.29044E-1 6.56441E-1 6.89407E-1 6.90783E-1 7.23517E-1 7.40914E-1 7.02048E-1 6.68884E-1 6.59281E-1 6.61683E-1 6.67178E-1 6.69517E-1 6.63283E-1 6.37998E-1 6.08533E-1 5.4143E-1 5.06222E-1 4.99104E-1 4.80825E-1 4.29613E-1 3.25581E-1 3.1421E-1 3.52607E-1 3.81905E-1 3.41408E-1 2.35402E-1 1.3491E-1 8.31575E-2 6.57722E-2 1.22178E-1 1.89257E-1 1.63887E-1 8.44755E-2 8.19191E-2 8.82347E-2 5.86661E-2 4.40399E-2 4.39602E-2 -9999 3.69674E-2 2.5235E-2 -9999 -9999 -9999 -9999 -9999 -9999 -9999 -9999
-9999 2.61783E-1 2.94396E-1 3.22131E-1 4.24416E-1 4.57624E-1 4.08832E-1 3.35011E-1 4.03394E-1 5.11245E-1 5.42629E-1 5.61979E-1 5.25825E-1 5.33268E-1 5.55328E-1 5.1576E-1 4.48947E-1 4.97376E-1 4.9479E-1 4.2839E-1 4.31129E-1 4.13559E-1 4.24211E-1 4.34522E-1 4.38159E-1 4.26923E-1 4.35523E-1 4.45436E-1 4.47991E-1 4.53946E-1 4.55201E-1 4.39015E-1 4.53615E-1 4.16231E-1 4.47833E-1 4.27607E-1 4.30363E-1 4.50482E-1 4.54587E-1 4.47424E-1 4.51887E-1 4.73227E-1 4.88118E-1 5.33733E-1 5.7104E-1 5.76441E-1 5.96196E-1 5.86492E-1 5.93465E-1 6.06856E-1 6.15951E-1 6.23052E-1 6.51366E-1 6.49391E-1 6.001E-1 5.67623E-1 -9999 -9999 5.36522E-1 5.42046E-1 5.4359E-1 5.7124E-1 5.75384E-1 5.88632E-1 5.68969E-1 5.5997E-1 5.46195E-1 -9999 -9999 -9999 -9999 -9999 -9999 -9999 -9999 -9999 -9999 -9999 -9999 -9999 -9999 -9999 -9999 -9999 -9999 -9999 -9999 -9999 -9999 -9999 -9999 -9999 -9999 3.12293E-1 2.95884E-1 3.09721E-1 2.36321E-1 2.58939E-1 3.00843E-1 3.47966E-1 3.55448E-1 3.31989E-1 3.96831E-1 4.61826E-1 4.79541E-1 5.273E-1 5.20375E-1 5.95867E-1 6.03487E-1 5.81333E-1 6.1191E-1 5.84708E-1 6.06011E-1 5.61415E-1 6.09701E-1 6.1259E-1 6.08996E-1 6.06657E-1 6.25689E-1 6.3242E-1 6.39525E-1 6.45947E-1 6.72415E-1 6.88497E-1 7.08836E-1 7.18657E-1 7.18056E-1 6.86784E-1 6.7379E-1 6.67624E-1 6.50822E-1 6.57933E-1 7.02124E-1 6.69405E-1 6.33699E-1 5.24217E-1 4.30609E-1 4.18564E-1 4.63547E-1 4.75005E-1 4.65894E-1 4.05992E-1 3.26562E-1 2.81707E-1 2.79886E-1 2.73449E-1 1.97475E-1 1.37381E-1 7.20063E-2 5.14768E-2 7.02591E-2 1.46138E-1 1.31297E-1 8.57261E-2 1.16375E-1 7.26611E-2 4.19677E-2 3.46561E-2 3.25346E-2 2.73428E-2 1.95564E-2 1.97458E-2 2.22682E-2 -9999 -9999 -9999 -9999 -9999 -9999 -9999
-9999 -9999 2.88723E-1 4.47594E-1 4.68718E-1 4.41232E-1 4.5919E-1 4.56689E-1 5.01435E-1 4.932E-1 5.20072E-1 5.0502E-1 5.05349E-1 5.02474E-1 5.27208E-1 4.83937E-1 5.41343E-1 5.36569E-1 5.17191E-1 4.70366E-1 4.23771E-1 4.29682E-1 4.31063E-1 4.51478E-1 4.34299E-1 4.30943E-1 4.37446E-1 4.435E-1 4.54266E-1 4.52398E-1 4.3903E-1 4.34769E-1 4.77446E-1 4.88401E-1 4.53672E-1 4.15363E-1 4.30307E-1 4.43787E-1 4.46621E-1 4.61278E-1 4.68998E-1 4.65844E-1 4.70908E-1 5.33309E-1 5.88701E-1 6.08911E-1 5.72039E-1 5.73122E-1 6.14335E-1 6.1148E-1 6.18718E-1 6.4255E-1 6.55901E-1 6.50355E-1 5.81881E-1 5.63171E-1 5.85862E-1 5.84331E-1 5.55459E-1 5.51175E-1 5.36969E-1 5.37479E-1 5.65917E-1 5.90178E-1 5.21902E-1 4.97226E-1 5.11508E-1 -9999 -9999 -9999 -9999 -9999 3.95604E-1 -9999 -9999 -9999 -9999 -9999 -9999 -9999 -9999 -9999 -9999 -9999 -9999 -9999 -9999 -9999 -9999 -9999 -9999 -9999 -9999 2.90104E-1 2.59354E-1 2.92295E-1 2.9681E-1 2.5527E-1 2.60153E-1 2.90792E-1 2.94381E-1 2.8646E-1 3.07324E-1 3.91226E-1 4.20915E-1 4.77704E-1 5.26316E-1 5.3E-1 4.94021E-1 5.41411E-1 5.51146E-1 5.59334E-1 5.46531E-1 5.34829E-1 5.96014E-1 6.33571E-1 6.4923E-1 6.42956E-1 6.41567E-1 6.62932E-1 6.5924E-1 6.66583E-1 6.53921E-1 6.62073E-1 6.78411E-1 6.81212E-1 6.67125E-1 6.81161E-1 6.69305E-1 6.68396E-1 6.56171E-1 6.72485E-1 6.5666E-1 6.33461E-1 5.47965E-1 4.69201E-1 4.8199E-1 4.69387E-1 4.66956E-1 4.47619E-1 4.75345E-1 4.10482E-1 3.20235E-1 2.38432E-1 2.03433E-1 2.494E-1 1.80406E-1 1.08323E-1 6.62369E-2 6.9836E-2 9.4753E-2 1.4554E-1 1.57646E-1 1.45439E-1 1.3076E-1 8.68273E-2 6.32807E-2 6.0169E-2 3.10708E-2 1.92246E-2 2.20935E-2 2.72916E-2 2.20392E-2 -9999 -9999 -9999 -9999 -9999 -9999 -9999
-9999 -9999 2.51403E-1 2.69961E-1 3.40874E-1 4.63894E-1 3.68957E-1 3.93156E-1 4.12541E-1 2.79716E-1 2.83093E-1 4.42249E-1 5.10684E-1 5.14347E-1 5.23115E-1 4.99521E-1 5.62417E-1 5.46591E-1 4.8037E-1 4.22731E-1 4.1962E-1 3.90205E-1 4.23731E-1 4.45763E-1 4.35388E-1 4.56035E-1 4.54652E-1 4.52341E-1 4.23432E-1 4.16535E-1 4.27289E-1 4.48523E-1 4.55446E-1 4.55201E-1 4.8309E-1 4.32466E-1 4.23963E-1 4.44855E-1 4.48185E-1 4.25025E-1 4.47681E-1 4.38191E-1 4.47371E-1 4.80463E-1 5.43416E-1 5.61269E-1 5.71653E-1 5.87727E-1 6.09894E-1 6.02549E-1 6.15438E-1 6.2915E-1 6.4955E-1 6.14284E-1 5.80179E-1 5.38169E-1 5.70259E-1 5.78744E-1 5.70843E-1 5.30483E-1 5.48475E-1 5.08976E-1 5.32849E-1 5.17925E-1 4.88066E-1 4.82743E-1 -9999 -9999 -9999 4.39647E-1 4.2591E-1 4.08743E-1 3.92338E-1 3.84768E-1 3.79715E-1 -9999 -9999 -9999 -9999 -9999 -9999 -9999 -9999 -9999 -9999 -9999 -9999 -9999 -9999 -9999 -9999 -9999 2.99293E-1 2.76079E-1 2.66705E-1 2.83241E-1 2.83044E-1 2.74137E-1 2.47457E-1 2.74522E-1 2.95771E-1 2.96725E-1 3.41683E-1 3.71639E-1 3.67411E-1 3.99445E-1 4.21298E-1 4.20272E-1 4.13116E-1 3.92474E-1 4.56905E-1 5.2404E-1 5.43318E-1 5.52267E-1 5.45805E-1 6.24913E-1 6.671E-1 6.61852E-1 6.64584E-1 6.65336E-1 6.76959E-1 6.49078E-1 6.11937E-1 5.95452E-1 6.02614E-1 6.21344E-1 6.2861E-1 6.52959E-1 6.73902E-1 6.95372E-1 6.94042E-1 6.57523E-1 5.61467E-1 5.53032E-1 5.71883E-1 5.61831E-1 5.1599E-1 4.5491E-1 3.89327E-1 3.7285E-1 3.50809E-1 2.85799E-1 2.12882E-1 1.93031E-1 1.92119E-1 2.48241E-1 1.82769E-1 8.12565E-2 5.67326E-2 7.69798E-2 1.18423E-1 1.49838E-1 1.41001E-1 1.55726E-1 1.7784E-1 1.51223E-1 1.14266E-1 4.67102E-2 2.34697E-2 1.76041E-2 2.22604E-2 3.25865E-2 3.38146E-2 -9999 -9999 -9999 -9999 -9999 -9999 -9999
-9999 -9999 -9999 2.64691E-1 2.82695E-1 2.93204E-1 3.14007E-1 3.30425E-1 2.67959E-1 1.89592E-1 3.23021E-1 4.15844E-1 4.42251E-1 3.98734E-1 3.69023E-1 4.79812E-1 4.77425E-1 4.131E-1 4.27641E-1 4.18002E-1 4.15217E-1 4.38792E-1 4.20484E-1 4.38857E-1 4.50743E-1 4.46305E-1 4.52666E-1 4.49939E-1 4.26538E-1 4.29508E-1 4.09122E-1 4.38052E-1 4.27322E-1 4.36508E-1 4.54146E-1 4.11454E-1 4.6331E-1 4.67003E-1 4.62662E-1 4.78759E-1 4.45957E-1 4.27068E-1 4.3165E-1 4.52351E-1 5.13174E-1 5.64752E-1 5.72875E-1 5.63107E-1 5.80477E-1 5.99326E-1 5.78928E-1 5.85941E-1 6.108E-1 5.95768E-1 5.80617E-1 5.54237E-1 5.4852E-1 5.75835E-1 5.50367E-1 5.10775E-1 5.19039E-1 4.99862E-1 4.98021E-1 5.17419E-1 4.70358E-1 4.75733E-1 -9999 -9999 -9999 4.07056E-1 4.17294E-1 4.07017E-1 3.89068E-1 3.42922E-1 3.30831E-1 3.59566E-1 -9999 -9999 -9999 -9999 -9999 3.24448E-1 -9999 -9999 -9999 -9999 -9999 -9999 2.76877E-1 2.70459E-1 2.74626E-1 2.90515E-1 2.98837E-1 2.6259E-1 2.71495E-1 2.9337E-1 2.93747E-1 2.75583E-1 2.61928E-1 2.65082E-1 2.76792E-1 2.99504E-1 3.33819E-1 3.19224E-1 3.18762E-1 3.69419E-1 3.84794E-1 3.87991E-1 3.99148E-1 4.01759E-1 4.20899E-1 5.16261E-1 5.28002E-1 5.83422E-1 5.34234E-1 6.06778E-1 6.62554E-1 6.72832E-1 6.93052E-1 6.82654E-1 6.79403E-1 6.51732E-1 5.98005E-1 5.79335E-1 5.95484E-1 5.7987E-1 6.21052E-1 6.68142E-1 6.93146E-1 7.10995E-1 6.70102E-1 5.7432E-1 5.33103E-1 5.45454E-1 5.43796E-1 5.28487E-1 4.85602E-1 4.26606E-1 3.36766E-1 2.87172E-1 3.34717E-1 2.80876E-1 1.68526E-1 1.13366E-1 1.25458E-1 2.00166E-1 1.93124E-1 7.36294E-2 5.10231E-2 1.01846E-1 1.30197E-1 1.37138E-1 1.07834E-1 1.00834E-1 1.05826E-1 1.30596E-1 1.39532E-1 8.35918E-2 2.95517E-2 1.69E-2 1.32494E-2 1.68984E-2 2.36935E-2 2.23139E-2 -9999 -9999 -9999 -9999 -9999 -9999
-9999 -9999 -9999 -9999 -9999 -9999 2.53542E-1 2.60125E-1 2.3347E-1 1.94069E-1 3.18081E-1 2.70118E-1 3.07379E-1 2.08934E-1 2.43722E-1 2.41239E-1 3.31295E-1 2.96685E-1 3.13405E-1 3.52077E-1 4.12374E-1 4.81362E-1 4.40706E-1 4.39988E-1 4.51054E-1 4.62556E-1 4.73113E-1 4.46867E-1 4.39727E-1 4.64076E-1 4.40362E-1 4.11753E-1 4.37484E-1 4.63325E-1 4.31738E-1 4.20384E-1 4.16115E-1 4.22095E-1 4.16408E-1 4.23594E-1 4.90346E-1 4.23894E-1 4.40913E-1 4.39327E-1 5.00843E-1 5.2471E-1 5.60678E-1 5.78384E-1 5.59577E-1 5.53898E-1 5.59109E-1 5.65074E-1 5.8914E-1 6.02961E-1 5.81853E-1 5.65722E-1 5.34189E-1 5.14333E-1 5.31709E-1 5.29492E-1 5.43822E-1 4.99692E-1 4.99178E-1 5.2679E-1 5.01826E-1 4.59225E-1 4.57195E-1 4.39353E-1 4.31402E-1 4.23045E-1 4.44061E-1 4.08002E-1 3.62778E-1 3.45664E-1 3.32798E-1 3.2099E-1 -9999 -9999 -9999 3.47497E-1 3.2518E-1 3.12282E-1 3.03044E-1 3.38301E-1 3.34587E-1 3.15575E-1 2.87319E-1 2.82756E-1 2.74538E-1 2.75183E-1 2.39891E-1 2.37598E-1 2.54006E-1 2.64953E-1 2.56925E-1 2.75166E-1 2.92089E-1 3.13906E-1 2.95713E-1 3.09999E-1 2.8762E-1 2.92081E-1 2.83925E-1 3.00908E-1 3.32099E-1 3.48174E-1 3.14097E-1 3.30694E-1 3.72276E-1 4.13156E-1 4.50036E-1 5.00286E-1 5.60183E-1 5.61764E-1 5.40205E-1 5.97118E-1 6.57307E-1 6.94199E-1 7.14657E-1 6.93208E-1 6.76663E-1 6.32399E-1 6.19296E-1 6.04182E-1 5.91238E-1 5.86143E-1 6.49089E-1 6.86205E-1 6.80483E-1 5.95834E-1 5.07136E-1 4.71909E-1 5.08173E-1 4.31368E-1 4.62954E-1 4.94284E-1 5.11071E-1 3.97942E-1 3.45173E-1 3.06029E-1 3.68785E-1 3.60136E-1 2.19889E-1 1.15475E-1 9.04745E-2 1.36881E-1 1.4252E-1 5.49027E-2 3.77009E-2 7.85927E-2 1.18663E-1 1.31206E-1 1.1155E-1 6.87285E-2 8.01017E-2 1.01339E-1 -9999 -9999 -9999 -9999 -9999 1.10468E-2 1.62732E-2 2.14454E-2 -9999 -9999 -9999 -9999 -9999 -9999
-9999 -9999 -9999 -9999 -9999 -9999 -9999 2.12129E-1 1.8954E-1 2.20254E-1 2.96341E-1 3.16132E-1 3.49865E-1 3.14556E-1 3.60197E-1 2.80156E-1 2.75395E-1 2.64653E-1 2.48276E-1 3.44341E-1 3.98441E-1 4.2581E-1 4.21078E-1 4.06377E-1 4.30272E-1 4.58252E-1 4.47177E-1 4.48092E-1 4.47238E-1 4.80705E-1 4.72852E-1 4.69306E-1 4.76781E-1 4.81926E-1 4.32601E-1 4.18548E-1 4.18293E-1 4.30257E-1 4.21877E-1 4.31574E-1 4.22734E-1 4.19234E-1 4.25741E-1 4.26464E-1 4.44837E-1 4.72331E-1 5.09512E-1 5.48518E-1 5.38403E-1 5.1874E-1 5.2137E-1 5.44576E-1 5.43781E-1 5.85024E-1 5.6744E-1 5.27547E-1 5.03695E-1 5.04216E-1 4.73453E-1 5.08727E-1 5.19902E-1 5.43805E-1 5.24575E-1 5.11223E-1 4.83519E-1 4.7782E-1 4.89656E-1 4.9019E-1 4.82571E-1 4.70305E-1 4.44309E-1 4.06753E-1 3.70704E-1 3.61563E-1 3.22462E-1 2.966E-1 2.94901E-1 -9999 -9999 3.17565E-1 3.23899E-1 3.00279E-1 3.17704E-1 3.15694E-1 3.30044E-1 3.8701E-1 3.80288E-1 3.2523E-1 3.09377E-1 3.2151E-1 3.14641E-1 3.04218E-1 2.4882E-1 2.42436E-1 2.36894E-1 2.57528E-1 2.42377E-1 2.54837E-1 2.55128E-1 2.7298E-1 2.75736E-1 2.63537E-1 2.76725E-1 3.04025E-1 3.0743E-1 3.19562E-1 3.0736E-1 3.24971E-1 3.57544E-1 4.15625E-1 4.33715E-1 4.66578E-1 5.49868E-1 5.87124E-1 5.74476E-1 5.7372E-1 6.48258E-1 6.67343E-1 6.90938E-1 6.96687E-1 6.7129E-1 6.47206E-1 6.39175E-1 6.32158E-1 6.26868E-1 6.47741E-1 6.68557E-1 6.63898E-1 5.55646E-1 3.75357E-1 2.74222E-1 2.92132E-1 3.8232E-1 3.91981E-1 4.01338E-1 3.93166E-1 3.50214E-1 3.08745E-1 2.77962E-1 2.85639E-1 3.14293E-1 2.69739E-1 1.7445E-1 1.11514E-1 7.50254E-2 7.02033E-2 7.33438E-2 4.11655E-2 2.7709E-2 4.4771E-2 8.38452E-2 9.51253E-2 7.67362E-2 6.88463E-2 1.09036E-1 8.40289E-2 -9999 -9999 -9999 -9999 -9999 -9999 1.54349E-2 1.49821E-2 -9999 -9999 -9999 -9999 -9999 -9999
-9999 -9999 -9999 -9999 -9999 -9999 -9999 -9999 -9999 -9999 2.86093E-1 3.15981E-1 3.23478E-1 2.9821E-1 3.09083E-1 2.68622E-1 2.69485E-1 2.96644E-1 3.12892E-1 3.22904E-1 3.71734E-1 4.07272E-1 4.38675E-1 3.88406E-1 4.11039E-1 4.31629E-1 4.33495E-1 4.22333E-1 4.30772E-1 4.78192E-1 5.16341E-1 4.93686E-1 4.76909E-1 4.75566E-1 4.76063E-1 4.00144E-1 4.21646E-1 4.6975E-1 4.47064E-1 4.3226E-1 4.244E-1 4.11909E-1 4.35774E-1 4.23403E-1 4.6146E-1 4.68102E-1 4.78212E-1 5.16979E-1 5.50851E-1 5.15338E-1 5.00738E-1 5.16895E-1 4.96579E-1 5.30071E-1 5.53527E-1 5.15101E-1 5.12863E-1 5.05298E-1 4.8231E-1 4.60913E-1 5.07904E-1 4.88904E-1 4.79233E-1 4.69818E-1 4.5564E-1 4.56846E-1 4.65286E-1 4.84419E-1 4.93778E-1 4.57025E-1 4.67572E-1 4.56105E-1 4.37725E-1 3.94638E-1 3.368E-1 2.98118E-1 2.89059E-1 2.75872E-1 3.06235E-1 -9999 3.2887E-1 3.15393E-1 3.36761E-1 3.27476E-1 3.03871E-1 3.42022E-1 3.94334E-1 4.0007E-1 4.02093E-1 3.6392E-1 3.87121E-1 3.94688E-1 3.4602E-1 2.573E-1 2.48567E-1 2.40821E-1 2.33799E-1 2.3841E-1 2.25322E-1 2.31005E-1 2.48069E-1 2.33343E-1 2.69086E-1 2.85534E-1 3.20591E-1 3.33413E-1 3.67164E-1 3.89045E-1 4.16363E-1 4.14813E-1 4.42219E-1 4.82735E-1 5.45551E-1 6.09434E-1 6.26886E-1 6.16328E-1 6.25911E-1 6.26686E-1 6.48327E-1 6.6104E-1 6.18499E-1 6.61136E-1 6.67063E-1 6.55847E-1 6.83471E-1 6.79805E-1 6.48457E-1 5.21962E-1 3.28752E-1 2.41632E-1 2.42643E-1 2.30857E-1 2.85697E-1 3.68102E-1 3.24857E-1 2.36366E-1 1.97601E-1 1.75188E-1 1.68794E-1 1.78524E-1 1.64926E-1 1.62596E-1 8.5914E-2 8.43471E-2 5.8902E-2 4.30942E-2 4.83523E-2 4.11072E-2 2.9383E-2 2.81356E-2 3.80139E-2 5.14032E-2 5.34091E-2 7.08477E-2 9.68782E-2 8.67082E-2 4.26835E-2 -9999 -9999 -9999 -9999 -9999 -9999 8.48724E-3 -9999 -9999 -9999 -9999 -9999 -9999
-9999 -9999 -9999 -9999 -9999 -9999 -9999 -9999 -9999 -9999 -9999 -9999 -9999 -9999 3.40452E-1 3.36576E-1 3.14513E-1 3.25038E-1 4.43017E-1 4.27672E-1 3.76744E-1 3.98798E-1 4.23772E-1 3.98222E-1 4.01942E-1 3.91605E-1 4.0697E-1 4.11552E-1 4.362E-1 4.24077E-1 4.96351E-1 5.13447E-1 4.7616E-1 4.44306E-1 4.73159E-1 4.60074E-1 4.12192E-1 4.139E-1 4.24909E-1 4.51122E-1 4.38232E-1 4.25736E-1 4.24282E-1 4.34358E-1 5.04283E-1 4.79127E-1 4.68102E-1 5.0562E-1 5.31069E-1 5.44299E-1 5.16063E-1 5.02112E-1 4.92119E-1 5.20665E-1 5.15546E-1 5.19049E-1 5.145E-1 4.94736E-1 4.64535E-1 4.20338E-1 4.66163E-1 4.82711E-1 4.65466E-1 4.63686E-1 4.70338E-1 4.71048E-1 4.74072E-1 4.54606E-1 4.53252E-1 4.73451E-1 4.33332E-1 4.19142E-1 4.06096E-1 4.18772E-1 3.91597E-1 3.64055E-1 3.06059E-1 2.81394E-1 2.82381E-1 2.54586E-1 2.79486E-1 3.06968E-1 3.376E-1 3.20822E-1 2.9107E-1 3.23061E-1 3.79628E-1 4.26964E-1 4.1004E-1 4.17384E-1 4.29196E-1 4.20512E-1 4.08366E-1 3.32761E-1 2.83855E-1 2.45264E-1 2.34186E-1 2.43248E-1 2.55002E-1 2.5006E-1 2.30065E-1 2.46196E-1 2.35794E-1 2.83544E-1 2.9506E-1 2.80632E-1 3.22515E-1 3.73328E-1 4.16039E-1 4.4157E-1 4.66331E-1 5.04175E-1 5.39846E-1 5.6927E-1 5.50156E-1 5.99037E-1 6.20899E-1 5.72106E-1 6.25088E-1 6.45251E-1 6.25096E-1 6.70672E-1 6.22672E-1 6.71645E-1 6.88533E-1 6.64734E-1 5.91756E-1 3.77116E-1 2.51298E-1 2.55727E-1 2.31271E-1 2.53998E-1 3.55311E-1 3.64616E-1 3.42632E-1 2.49961E-1 1.93417E-1 9.61123E-2 7.46551E-2 7.98124E-2 7.72816E-2 7.63939E-2 5.60525E-2 5.85982E-2 4.78582E-2 4.42865E-2 4.38879E-2 3.9072E-2 3.76769E-2 3.28041E-2 2.75949E-2 2.73028E-2 4.27835E-2 6.47241E-2 7.31539E-2 1.11941E-1 5.40114E-2 -9999 -9999 -9999 -9999 -9999 6.26852E-3 -9999 -9999 -9999 -9999 -9999 -9999 -9999
-9999 -9999 -9999 -9999 -9999 -9999 -9999 -9999 -9999 -9999 -9999 -9999 -9999 -9999 -9999 -9999 2.73869E-1 2.90442E-1 2.94828E-1 3.47489E-1 4.03191E-1 3.65887E-1 4.4644E-1 4.27888E-1 4.31233E-1 4.29403E-1 4.34254E-1 4.14143E-1 4.05074E-1 4.20196E-1 4.67699E-1 4.60775E-1 4.39618E-1 4.30522E-1 4.82921E-1 4.36417E-1 4.2189E-1 4.20367E-1 4.24293E-1 4.37496E-1 4.51816E-1 4.37404E-1 4.33812E-1 4.22098E-1 5.13271E-1 5.17936E-1 4.50228E-1 4.60849E-1 5.02718E-1 5.24884E-1 5.26612E-1 4.88065E-1 5.10185E-1 5.08631E-1 5.08332E-1 4.83473E-1 5.11989E-1 4.75032E-1 4.13629E-1 4.10749E-1 4.0268E-1 4.43634E-1 4.53978E-1 4.44086E-1 4.4954E-1 4.71476E-1 4.81123E-1 4.57666E-1 4.25664E-1 4.15656E-1 4.29013E-1 4.38716E-1 4.12092E-1 4.27635E-1 4.21278E-1 4.13841E-1 3.52693E-1 3.03715E-1 3.10463E-1 2.68593E-1 2.45303E-1 2.40504E-1 2.73079E-1 3.11396E-1 3.24775E-1 2.91442E-1 3.37694E-1 4.03606E-1 4.01218E-1 4.1215E-1 4.35879E-1 4.28653E-1 4.1667E-1 3.64813E-1 3.25188E-1 2.7759E-1 2.32544E-1 2.39604E-1 2.35758E-1 1.98154E-1 1.91948E-1 1.51534E-1 1.94105E-1 2.81759E-1 3.17037E-1 2.96367E-1 3.47612E-1 3.6645E-1 3.91149E-1 4.4705E-1 4.32735E-1 4.41373E-1 4.68605E-1 5.38327E-1 5.98539E-1 6.01794E-1 6.17437E-1 6.3034E-1 6.0141E-1 6.76018E-1 6.30479E-1 6.46236E-1 6.20853E-1 6.36035E-1 6.75809E-1 6.4288E-1 5.75785E-1 4.01157E-1 3.0696E-1 2.86713E-1 3.48232E-1 2.72411E-1 2.29119E-1 2.76146E-1 2.7668E-1 2.31203E-1 2.36024E-1 1.52881E-1 6.33731E-2 4.9719E-2 5.17503E-2 5.48475E-2 3.88622E-2 3.48835E-2 4.12466E-2 4.45422E-2 3.74199E-2 3.81728E-2 3.63664E-2 3.38165E-2 2.94025E-2 1.87219E-2 2.604E-2 5.01011E-2 1.08687E-1 1.02215E-1 3.70522E-2 2.53614E-2 -9999 -9999 -9999 -9999 -9999 -9999 -9999 -9999 -9999 -9999 -9999 -9999
-9999 -9999 -9999 -9999 -9999 -9999 -9999 -9999 -9999 -9999 -9999 -9999 -9999 -9999 -9999 -9999 -9999 -9999 2.28071E-1 2.34905E-1 2.55738E-1 3.08458E-1 3.67925E-1 3.90012E-1 4.05723E-1 4.25114E-1 4.29814E-1 4.1931E-1 4.27696E-1 4.06214E-1 4.16505E-1 4.38521E-1 4.3058E-1 4.5282E-1 4.14148E-1 4.09179E-1 4.08643E-1 4.09696E-1 4.3411E-1 4.32337E-1 3.99444E-1 4.36785E-1 4.16595E-1 4.13491E-1 4.13431E-1 4.53004E-1 5.15E-1 4.7987E-1 4.98318E-1 5.20233E-1 5.06518E-1 5.00848E-1 5.09323E-1 5.21009E-1 4.92946E-1 4.52629E-1 5.05152E-1 4.35978E-1 4.61508E-1 4.53431E-1 3.97645E-1 4.14723E-1 4.3537E-1 4.42043E-1 4.64055E-1 4.76811E-1 4.75307E-1 4.7491E-1 4.14992E-1 4.35983E-1 4.6048E-1 4.47097E-1 4.33401E-1 4.35468E-1 4.04709E-1 4.13778E-1 3.87189E-1 3.28111E-1 2.81266E-1 2.68526E-1 2.35779E-1 2.15673E-1 2.28175E-1 2.7137E-1 2.86206E-1 2.87788E-1 2.75637E-1 3.34567E-1 4.23388E-1 4.25656E-1 4.40762E-1 4.2644E-1 4.08852E-1 3.97634E-1 3.54767E-1 2.95735E-1 2.5187E-1 2.29446E-1 1.78586E-1 1.35418E-1 1.39195E-1 1.07017E-1 1.15575E-1 2.40337E-1 3.1569E-1 3.38534E-1 3.50074E-1 3.88568E-1 3.99196E-1 3.9187E-1 3.38549E-1 3.47174E-1 4.59549E-1 4.64689E-1 5.47714E-1 5.74927E-1 5.88837E-1 6.19751E-1 6.12601E-1 6.38003E-1 6.36623E-1 6.08265E-1 5.96992E-1 6.16482E-1 6.24105E-1 5.75087E-1 4.99606E-1 3.76835E-1 3.57754E-1 2.98615E-1 2.3277E-1 2.52304E-1 2.6841E-1 2.40724E-1 1.64949E-1 1.95634E-1 2.29886E-1 1.45311E-1 6.14686E-2 4.38952E-2 4.26674E-2 5.76007E-2 3.35231E-2 2.34689E-2 3.00528E-2 3.34204E-2 3.59722E-2 3.72254E-2 1.81019E-2 1.63616E-2 1.72146E-2 1.96755E-2 1.96856E-2 4.15123E-2 6.71337E-2 5.5652E-2 1.99504E-2 -9999 -9999 -9999 -9999 -9999 -9999 -9999 -9999 -9999 -9999 -9999 -9999 -9999
-9999 -9999 -9999 -9999 -9999 -9999 -9999 -9999 -9999 -9999 -9999 -9999 -9999 -9999 -9999 -9999 -9999 -9999 -9999 -9999 1.44629E-1 2.1245E-1 2.78535E-1 3.11611E-1 3.63696E-1 3.99352E-1 4.25981E-1 4.24097E-1 4.33046E-1 4.20944E-1 4.22937E-1 4.19797E-1 4.16538E-1 4.43711E-1 4.34309E-1 4.01408E-1 4.08894E-1 4.2353E-1 3.95E-1 3.91179E-1 3.96165E-1 4.05677E-1 4.01911E-1 4.18686E-1 4.06096E-1 4.10058E-1 4.40957E-1 4.4999E-1 4.55058E-1 4.86756E-1 4.79681E-1 5.036E-1 5.12387E-1 5.08651E-1 5.13514E-1 4.95752E-1 4.61161E-1 4.34022E-1 4.46168E-1 4.41889E-1 4.06988E-1 4.13003E-1 4.14132E-1 4.58749E-1 4.62253E-1 4.57693E-1 4.69428E-1 4.61729E-1 4.52807E-1 4.76534E-1 4.8379E-1 4.73027E-1 4.58451E-1 4.5361E-1 3.9638E-1 3.93936E-1 4.01469E-1 3.41307E-1 2.84713E-1 2.25855E-1 2.17398E-1 2.30659E-1 2.33631E-1 2.53321E-1 2.8775E-1 2.68978E-1 2.59746E-1 2.98561E-1 3.79166E-1 4.14037E-1 4.24307E-1 4.10759E-1 4.21429E-1 3.85603E-1 4.10612E-1 3.7546E-1 3.26195E-1 2.94775E-1 2.45764E-1 1.57845E-1 1.44182E-1 1.30894E-1 1.68087E-1 2.17449E-1 2.96024E-1 3.09812E-1 3.11754E-1 3.36268E-1 3.10658E-1 2.9447E-1 2.51724E-1 2.82125E-1 3.58861E-1 4E-1 4.49062E-1 4.69495E-1 5.11896E-1 5.48569E-1 5.59283E-1 5.87952E-1 5.67564E-1 5.26341E-1 5.60059E-1 6.07871E-1 5.68039E-1 5.03354E-1 3.91048E-1 2.72897E-1 2.31615E-1 2.17135E-1 2.80416E-1 2.34684E-1 2.34885E-1 2.80967E-1 1.65443E-1 1.60848E-1 1.5671E-1 8.0822E-2 3.92022E-2 4.54386E-2 4.62594E-2 5.16526E-2 4.22258E-2 2.53788E-2 3.30384E-2 3.42656E-2 2.39114E-2 1.66043E-2 1.17698E-2 1.31508E-2 1.27184E-2 1.6533E-2 2.26042E-2 4.46757E-2 2.05123E-2 2.0958E-2 1.44474E-2 -9999 -9999 -9999 -9999 -9999 -9999 -9999 -9999 -9999 -9999 -9999 -9999 -9999
-9999 -9999 -9999 -9999 -9999 -9999 -9999 -9999 -9999 -9999 -9999 -9999 -9999 -9999 -9999 -9999 -9999 -9999 -9999 -9999 -9999 1.46851E-1 2.35199E-1 2.82174E-1 3.19039E-1 3.17547E-1 3.55563E-1 4.04115E-1 4.25021E-1 4.17338E-1 4.21988E-1 4.31961E-1 4.20861E-1 4.31676E-1 4.01651E-1 3.93665E-1 3.86079E-1 3.84124E-1 3.60917E-1 3.83455E-1 3.95436E-1 3.97836E-1 4.01008E-1 3.78031E-1 3.86043E-1 4.07202E-1 4.16223E-1 4.53566E-1 4.45334E-1 4.59579E-1 4.64912E-1 4.84529E-1 4.75017E-1 4.93185E-1 5.24705E-1 5.09589E-1 4.98398E-1 4.86996E-1 4.76883E-1 4.33945E-1 4.11687E-1 4.28705E-1 4.25731E-1 4.4334E-1 4.48974E-1 4.70491E-1 4.82878E-1 4.84502E-1 4.98227E-1 5.28826E-1 5.04039E-1 4.95122E-1 5.0876E-1 4.77757E-1 4.32956E-1 4.19729E-1 3.82285E-1 3.69868E-1 3.16685E-1 2.76253E-1 2.13985E-1 1.9235E-1 2.1649E-1 2.22037E-1 2.28643E-1 2.25727E-1 2.48446E-1 2.74852E-1 3.01344E-1 3.60788E-1 4.26474E-1 4.13549E-1 4.25645E-1 4.35299E-1 4.09245E-1 4.02755E-1 3.74759E-1 3.76987E-1 3.39467E-1 2.80522E-1 2.46392E-1 2.18681E-1 1.92647E-1 1.85926E-1 2.85875E-1 2.83572E-1 2.76383E-1 2.85872E-1 3.02789E-1 2.66719E-1 2.54683E-1 2.25962E-1 2.73951E-1 2.99185E-1 4.02332E-1 4.31908E-1 4.73835E-1 5.01418E-1 4.67629E-1 4.799E-1 5.14411E-1 5.15319E-1 5.42795E-1 5.60658E-1 4.99978E-1 5.04959E-1 4.01797E-1 2.50248E-1 1.91915E-1 1.87491E-1 1.47842E-1 1.7782E-1 1.64009E-1 2.52071E-1 2.73476E-1 2.25108E-1 1.45238E-1 1.17103E-1 5.54624E-2 7.41033E-2 1.38871E-1 1.08995E-1 4.79497E-2 2.53917E-2 3.20513E-2 3.6801E-2 2.693E-2 1.7493E-2 1.00078E-2 9.82393E-3 8.2789E-3 7.54837E-3 1.0515E-2 2.97897E-2 2.30183E-2 2.43226E-2 1.45564E-2 9.93075E-3 -9999 -9999 -9999 -9999 -9999 -9999 -9999 -9999 -9999 -9999 -9999 -9999
-9999 -9999 -9999 -9999 -9999 -9999 -9999 -9999 -9999 -9999 -9999 -9999 -9999 -9999 -9999 -9999 -9999 -9999 -9999 -9999 -9999 1.639E-1 2.16646E-1 2.76657E-1 2.73899E-1 3.12093E-1 3.38095E-1 3.41679E-1 3.60153E-1 3.8418E-1 4.11628E-1 4.33077E-1 4.4116E-1 4.37524E-1 4.07285E-1 3.86442E-1 3.76273E-1 3.28442E-1 3.67383E-1 3.39773E-1 3.2783E-1 3.55688E-1 3.6762E-1 3.84409E-1 3.73559E-1 3.62359E-1 3.681E-1 4.35635E-1 4.52576E-1 4.4083E-1 4.16549E-1 4.51212E-1 4.44496E-1 4.59362E-1 5.06117E-1 5.20801E-1 5.11361E-1 5.04792E-1 4.83507E-1 4.81035E-1 4.66335E-1 4.63246E-1 4.40157E-1 4.41645E-1 4.60135E-1 4.66858E-1 4.83369E-1 4.77531E-1 4.7039E-1 4.80412E-1 4.85774E-1 5.02546E-1 5.14339E-1 5.00363E-1 4.45006E-1 4.06878E-1 3.80911E-1 3.81968E-1 3.46207E-1 3.22685E-1 2.46278E-1 2.07547E-1 1.6184E-1 1.6122E-1 1.70829E-1 1.87814E-1 2.18819E-1 2.22983E-1 2.59216E-1 2.95306E-1 4.10267E-1 4.28116E-1 3.96286E-1 4.13721E-1 4.28812E-1 4.22601E-1 4.10071E-1 3.97975E-1 3.61013E-1 3.06509E-1 2.46541E-1 2.37763E-1 1.99891E-1 2.27061E-1 2.24088E-1 2.28669E-1 2.3027E-1 2.22313E-1 2.2354E-1 2.0203E-1 2.63514E-1 2.59594E-1 2.50066E-1 2.59146E-1 3.17003E-1 3.2281E-1 3.11627E-1 3.57491E-1 4.79314E-1 4.65769E-1 4.31613E-1 4.54151E-1 4.54976E-1 5.06234E-1 4.51588E-1 4.12233E-1 4.11232E-1 2.41247E-1 1.76985E-1 1.3563E-1 1.28045E-1 1.25045E-1 1.58353E-1 1.89936E-1 1.93077E-1 1.92007E-1 1.07745E-1 6.60547E-2 5.38082E-2 9.19203E-2 1.03891E-1 9.43863E-2 3.89966E-2 2.86199E-2 4.55626E-2 6.03696E-2 4.09459E-2 2.56629E-2 1.41222E-2 1.21429E-2 1.1392E-2 1.14904E-2 8.99508E-3 1.35655E-2 2.01976E-2 2.07372E-2 1.08405E-2 7.87562E-3 8.29949E-3 7.96063E-3 -9999 -9999 -9999 -9999 1.0395E-2 -9999 -9999 -9999 -9999 -9999
-9999 -9999 -9999 -9999 -9999 -9999 -9999 -9999 -9999 -9999 -9999 -9999 -9999 -9999 -9999 -9999 -9999 -9999 -9999 -9999 -9999 1.26398E-1 1.81864E-1 2.14326E-1 2.03515E-1 2.31859E-1 2.90738E-1 3.52688E-1 3.57475E-1 3.50773E-1 3.31679E-1 4.00886E-1 4.22456E-1 4.34249E-1 4.11423E-1 3.69255E-1 3.55615E-1 3.56718E-1 3.82474E-1 3.24467E-1 3.52936E-1 3.9704E-1 4.12052E-1 4.37163E-1 3.82076E-1 3.23374E-1 4.01647E-1 3.6921E-1 4.37114E-1 4.35224E-1 3.94897E-1 4.24078E-1 4.07802E-1 4.34495E-1 4.43536E-1 4.78006E-1 5.05001E-1 4.87939E-1 4.95947E-1 4.89909E-1 4.7843E-1 4.54605E-1 4.4627E-1 4.23938E-1 4.267E-1 4.64827E-1 4.45147E-1 4.78329E-1 4.69575E-1 4.64804E-1 4.70873E-1 4.81979E-1 4.71211E-1 4.76797E-1 4.4512E-1 4.05815E-1 3.58275E-1 3.56717E-1 3.7391E-1 3.47652E-1 2.88345E-1 2.24979E-1 1.88841E-1 1.53224E-1 1.62379E-1 1.89358E-1 1.77027E-1 1.96182E-1 2.33826E-1 2.55727E-1 3.47235E-1 3.97697E-1 4.23034E-1 4.11169E-1 4.009E-1 4.13276E-1 3.94461E-1 3.3449E-1 2.73965E-1 2.39608E-1 1.58747E-1 1.89251E-1 2.85791E-1 2.16279E-1 2.12243E-1 1.85113E-1 1.85704E-1 2.21906E-1 2.28348E-1 2.13963E-1 1.96248E-1 2.05216E-1 1.95711E-1 2.12698E-1 2.22135E-1 2.06548E-1 2.49823E-1 3.23115E-1 4.29183E-1 3.70953E-1 3.40471E-1 3.74719E-1 3.70369E-1 4.04747E-1 4.08192E-1 3.73755E-1 3.18053E-1 2.229E-1 1.6976E-1 1.36504E-1 1.20611E-1 8.13578E-2 1.06391E-1 1.49682E-1 2.02863E-1 1.47145E-1 8.64768E-2 7.15333E-2 9.4809E-2 1.43546E-1 1.49665E-1 9.8174E-2 5.94362E-2 6.0603E-2 7.07957E-2 9.23826E-2 9.03826E-2 7.73526E-2 7.21877E-2 6.56627E-2 5.08674E-2 4.74442E-2 2.14072E-2 1.3227E-2 2.30525E-2 1.69132E-2 1.14673E-2 1.08325E-2 1.04637E-2 8.42799E-3 8.36352E-3 8.87525E-3 -9999 1.11171E-2 1.18114E-2 9.50927E-3 -9999 -9999 -9999 -9999
-9999 -9999 -9999 -9999 -9999 -9999 -9999 -9999 -9999 -9999 -9999 -9999 -9999 -9999 -9999 -9999 -9999 -9999 -9999 -9999 -9999 -9999 1.02151E-1 1.3095E-1 1.9435E-1 2.11348E-1 2.41646E-1 3.05093E-1 3.37274E-1 4.02995E-1 3.83378E-1 3.48631E-1 3.65027E-1 3.97044E-1 4.16867E-1 4.15534E-1 3.96606E-1 4.08214E-1 3.80934E-1 3.59826E-1 3.83505E-1 3.98954E-1 4.35626E-1 4.79883E-1 4.46513E-1 4.17334E-1 4.01927E-1 3.5507E-1 3.98271E-1 4.09386E-1 3.87921E-1 3.53825E-1 3.95912E-1 3.83155E-1 3.84397E-1 4.24552E-1 4.50347E-1 4.86109E-1 4.87247E-1 4.94646E-1 4.71177E-1 4.73123E-1 4.49551E-1 4.43175E-1 4.43903E-1 4.357E-1 4.36704E-1 4.60025E-1 4.53963E-1 4.35624E-1 4.51093E-1 4.83801E-1 4.86497E-1 4.78783E-1 4.69714E-1 4.14699E-1 3.95288E-1 3.76592E-1 3.21556E-1 3.0917E-1 2.54924E-1 1.90151E-1 1.71657E-1 1.80451E-1 1.79247E-1 2.26402E-1 1.92985E-1 1.75778E-1 1.72613E-1 1.86771E-1 2.33782E-1 3.03169E-1 3.54509E-1 4.09327E-1 3.81208E-1 3.61942E-1 3.57478E-1 3.18496E-1 2.8368E-1 2.00279E-1 2.0164E-1 1.81037E-1 1.66278E-1 2.2607E-1 1.7981E-1 1.60148E-1 1.98324E-1 2.31493E-1 1.35862E-1 1.00558E-1 1.84071E-1 2.37665E-1 1.99765E-1 2.18075E-1 2.3596E-1 2.59829E-1 2.84887E-1 3.2697E-1 3.19472E-1 2.92399E-1 3.06287E-1 2.92027E-1 2.72468E-1 3.45684E-1 3.52342E-1 2.57294E-1 1.89781E-1 2.52545E-1 2.01707E-1 1.32555E-1 1.01353E-1 1.00401E-1 7.21581E-2 8.84087E-2 1.42041E-1 1.23899E-1 9.68456E-2 1.0223E-1 1.23137E-1 1.59846E-1 1.73841E-1 9.94372E-2 5.9249E-2 1.01727E-1 1.32385E-1 9.5691E-2 7.71191E-2 5.06602E-2 7.17265E-2 8.78025E-2 7.39975E-2 4.67099E-2 2.29847E-2 1.86818E-2 2.7973E-2 1.16438E-2 9.30728E-3 1.15846E-2 1.20069E-2 1.04324E-2 9.91779E-3 9.19862E-3 3.21923E-3 1.09947E-2 -9999 -9999 -9999 -9999 -9999 -9999
-9999 -9999 -9999 -9999 -9999 -9999 -9999 -9999 -9999 -9999 -9999 -9999 -9999 -9999 -9999 -9999 -9999 -9999 -9999 -9999 -9999 -9999 -9999 9.53817E-2 1.55887E-1 1.95683E-1 1.91057E-1 2.72148E-1 2.89813E-1 3.04561E-1 3.36622E-1 3.33642E-1 3.95245E-1 3.76852E-1 4.08327E-1 4.01916E-1 3.76045E-1 4.01348E-1 4.66762E-1 4.30598E-1 4.64912E-1 4.44321E-1 4.76851E-1 4.79093E-1 4.28948E-1 4.10947E-1 4.07685E-1 4.07456E-1 3.40978E-1 4.03748E-1 3.67453E-1 3.43113E-1 3.92286E-1 4.19261E-1 3.80272E-1 3.73516E-1 4.22516E-1 4.87061E-1 4.94641E-1 4.76045E-1 4.62041E-1 4.49303E-1 4.48749E-1 4.24743E-1 4.2695E-1 4.12231E-1 4.30418E-1 4.4251E-1 4.41506E-1 4.4059E-1 4.38984E-1 4.72419E-1 4.73072E-1 4.84958E-1 4.7804E-1 4.64549E-1 4.38584E-1 3.65231E-1 3.57692E-1 3.1864E-1 2.98085E-1 2.36729E-1 2.012E-1 1.73628E-1 1.45174E-1 1.71078E-1 1.85463E-1 1.82593E-1 1.88338E-1 2.12851E-1 2.64393E-1 2.39505E-1 2.89649E-1 3.42594E-1 3.64384E-1 3.04597E-1 2.66183E-1 2.79135E-1 2.08111E-1 1.80164E-1 1.69622E-1 1.51561E-1 1.39126E-1 1.47018E-1 2.16426E-1 2.25245E-1 1.28646E-1 1.60523E-1 1.76257E-1 1.04679E-1 6.36798E-2 7.95868E-2 2.08483E-1 2.24357E-1 2.01344E-1 1.74979E-1 2.28602E-1 2.67839E-1 2.83384E-1 2.72771E-1 2.59169E-1 2.91099E-1 2.15423E-1 1.96437E-1 2.91818E-1 2.60902E-1 2.09953E-1 1.74027E-1 1.7938E-1 2.13607E-1 2.19161E-1 2.0564E-1 1.39156E-1 1.05461E-1 1.33237E-1 1.18218E-1 5.64007E-2 4.28222E-2 6.06308E-2 1.20905E-1 1.39056E-1 9.37194E-2 8.15807E-2 9.65357E-2 9.2862E-2 9.8174E-2 6.48402E-2 3.96856E-2 2.28206E-2 2.09806E-2 2.60018E-2 2.85071E-2 3.10678E-2 1.85453E-2 8.57989E-3 7.28522E-3 -9999 8.28881E-3 9.09941E-3 7.60148E-3 6.38694E-3 9.24097E-3 9.22174E-3 -9999 -9999 -9999 -9999 -9999 -9999 -9999
-9999 -9999 -9999 -9999 -9999 -9999 -9999 -9999 -9999 -9999 -9999 -9999 -9999 -9999 -9999 -9999 -9999 -9999 -9999 -9999 -9999 -9999 -9999 -9999 1.03323E-1 1.01139E-1 9.95956E-2 1.46682E-1 2.21787E-1 2.55055E-1 2.62387E-1 2.72913E-1 3.13481E-1 3.39209E-1 3.73267E-1 3.66005E-1 3.99562E-1 3.88018E-1 4.01061E-1 4.54112E-1 4.89763E-1 4.60425E-1 5.20364E-1 5.07728E-1 4.97679E-1 4.40703E-1 4.1201E-1 3.82833E-1 3.84114E-1 3.39111E-1 3.4107E-1 3.58936E-1 4.13102E-1 4.54254E-1 3.7639E-1 3.90947E-1 4.01105E-1 4.29712E-1 4.24315E-1 4.46879E-1 4.54361E-1 4.61277E-1 4.13773E-1 3.98563E-1 4.09465E-1 3.93723E-1 3.77005E-1 3.99577E-1 4.04678E-1 4.1968E-1 4.43971E-1 4.57953E-1 4.58674E-1 4.53932E-1 4.63757E-1 4.4459E-1 3.94311E-1 3.345E-1 3.61804E-1 3.36346E-1 3.10672E-1 2.70975E-1 2.43996E-1 2.05824E-1 1.75142E-1 1.50862E-1 1.53668E-1 1.72674E-1 2.05999E-1 2.17875E-1 2.47907E-1 2.86815E-1 2.79562E-1 3.00198E-1 2.91256E-1 2.79073E-1 2.4902E-1 2.55124E-1 1.97473E-1 2.35119E-1 2.07462E-1 1.82037E-1 1.3658E-1 1.3898E-1 9.88184E-2 1.11877E-1 1.05247E-1 8.1292E-2 1.66268E-1 1.879E-1 1.46733E-1 1.46362E-1 2.29449E-1 1.37306E-1 1.36999E-1 1.0932E-1 1.01183E-1 1.85521E-1 1.82201E-1 1.78077E-1 1.73488E-1 1.87343E-1 2.29295E-1 2.00174E-1 1.84973E-1 2.75576E-1 2.50632E-1 1.64862E-1 1.28006E-1 1.61334E-1 2.26045E-1 1.83424E-1 1.19799E-1 5.81491E-2 1.2401E-1 1.58403E-1 1.32679E-1 6.12252E-2 7.43416E-2 1.35436E-1 1.06886E-1 9.05535E-2 5.695E-2 5.50093E-2 1.05E-1 1.29587E-1 9.16219E-2 7.04242E-2 4.82211E-2 2.80563E-2 1.35709E-2 1.08527E-2 1.36587E-2 1.68386E-2 6.44419E-3 -9999 -9999 -9999 -9999 -9999 -9999 -9999 -9999 -9999 -9999 -9999 -9999 -9999 -9999 -9999
-9999 -9999 -9999 -9999 -9999 -9999 -9999 -9999 -9999 -9999 -9999 -9999 -9999 -9999 -9999 -9999 -9999 -9999 -9999 -9999 -9999 -9999 -9999 -9999 -9999 1.36539E-1 8.36007E-2 1.34545E-1 1.95767E-1 2.24875E-1 1.98363E-1 2.44483E-1 3.06486E-1 3.56269E-1 2.09649E-1 1.97541E-1 2.10204E-1 3.06759E-1 4.04022E-1 4.53942E-1 4.44687E-1 4.15591E-1 4.39663E-1 4.71551E-1 4.79145E-1 4.98593E-1 4.76599E-1 4.20392E-1 3.95109E-1 4.01393E-1 4.2001E-1 3.92812E-1 4.41527E-1 4.16652E-1 3.78212E-1 3.7681E-1 3.72823E-1 3.93473E-1 4.05133E-1 3.91234E-1 4.40922E-1 4.45669E-1 4.39636E-1 4.13053E-1 3.6472E-1 3.67433E-1 3.37268E-1 3.18911E-1 3.36922E-1 3.39995E-1 3.53771E-1 3.84883E-1 4.01747E-1 4.13016E-1 4.22043E-1 4.05576E-1 3.30794E-1 2.97911E-1 3.38304E-1 3.62587E-1 3.21532E-1 2.96711E-1 2.97263E-1 2.26094E-1 2.02395E-1 1.63929E-1 1.36687E-1 1.72445E-1 2.29931E-1 2.37736E-1 2.55635E-1 2.90375E-1 2.74002E-1 2.92664E-1 2.80227E-1 2.59624E-1 2.37873E-1 2.22509E-1 1.79435E-1 2.26929E-1 2.1066E-1 1.99866E-1 1.4987E-1 1.23875E-1 6.13235E-2 7.0553E-2 1.14692E-1 9.40104E-2 8.46063E-2 1.08429E-1 1.1808E-1 1.74815E-1 2.31746E-1 1.48259E-1 1.60116E-1 1.3406E-1 1.04694E-1 8.76695E-2 1.49839E-1 1.91506E-1 1.9296E-1 2.39518E-1 2.69303E-1 2.20545E-1 1.4758E-1 2.06729E-1 2.61423E-1 1.60795E-1 9.51421E-2 1.47005E-1 1.32941E-1 1.11567E-1 6.8626E-2 5.61883E-2 9.9485E-2 1.59893E-1 1.50777E-1 8.80683E-2 8.88524E-2 8.64189E-2 6.92836E-2 5.73214E-2 5.66684E-2 4.10751E-2 5.6624E-2 9.0126E-2 9.14155E-2 5.57756E-2 2.38768E-2 1.41284E-2 9.36121E-3 1.34723E-2 1.56414E-2 8.04E-3 5.75624E-3 -9999 -9999 -9999 -9999 -9999 -9999 -9999 -9999 -9999 -9999 -9999 -9999 -9999 -9999 -9999
-9999 -9999 -9999 -9999 -9999 -9999 -9999 -9999 -9999 -9999 -9999 -9999 -9999 -9999 -9999 -9999 -9999 -9999 -9999 -9999 -9999 -9999 -9999 -9999 -9999 1.07499E-1 1.12507E-1 1.40428E-1 2.28735E-1 2.508E-1 2.38106E-1 2.50077E-1 2.67418E-1 3.17787E-1 2.60621E-1 1.82375E-1 1.90998E-1 1.7857E-1 2.42906E-1 3.77037E-1 4.04461E-1 4.26224E-1 4.27742E-1 4.63361E-1 4.83936E-1 5.18677E-1 5.30324E-1 4.84938E-1 4.39701E-1 4.11107E-1 4.30793E-1 3.89639E-1 4.04933E-1 4.046E-1 3.47953E-1 3.53216E-1 3.66204E-1 3.74374E-1 3.83675E-1 4.09431E-1 4.13386E-1 4.1912E-1 3.91829E-1 3.72725E-1 3.5356E-1 3.31543E-1 3.12829E-1 3.18397E-1 3.03533E-1 3.00074E-1 3.23448E-1 3.23122E-1 3.29905E-1 3.17847E-1 3.26307E-1 3.39431E-1 3.06285E-1 3.08883E-1 3.14174E-1 3.09879E-1 3.35398E-1 3.30526E-1 2.97124E-1 2.77999E-1 2.39768E-1 2.08623E-1 1.79838E-1 1.94551E-1 2.38323E-1 2.76903E-1 2.97234E-1 3.07182E-1 2.82377E-1 2.71875E-1 2.89051E-1 2.60668E-1 2.11833E-1 2.10059E-1 2.06155E-1 2.13117E-1 2.10964E-1 1.57308E-1 1.28887E-1 1.10612E-1 8.32805E-2 8.88854E-2 1.29002E-1 1.54955E-1 1.26712E-1 9.81391E-2 6.99839E-2 1.49108E-1 2.60164E-1 1.39027E-1 1.54742E-1 1.61945E-1 1.39477E-1 1.60561E-1 1.71194E-1 2.84011E-1 3.15212E-1 2.92966E-1 2.65764E-1 2.41283E-1 1.88007E-1 1.30517E-1 2.51296E-1 2.21193E-1 1.42503E-1 1.71591E-1 1.27961E-1 7.83683E-2 5.75979E-2 7.86542E-2 9.30148E-2 5.87616E-2 5.67834E-2 2.75961E-2 2.62879E-2 1.99879E-2 2.08424E-2 4.75072E-2 5.99319E-2 6.81942E-2 6.19188E-2 5.94234E-2 7.13292E-2 4.65194E-2 2.81095E-2 1.13371E-2 8.01124E-3 9.27633E-3 2.03353E-2 9.82031E-3 -9999 -9999 -9999 -9999 -9999 -9999 -9999 -9999 -9999 -9999 -9999 -9999 -9999 -9999 -9999 -9999
-9999 -9999 -9999 -9999 -9999 -9999 -9999 -9999 -9999 -9999 -9999 -9999 -9999 -9999 -9999 -9999 -9999 -9999 -9999 -9999 -9999 -9999 -9999 -9999 -9999 -9999 1.81332E-1 2.30905E-1 2.89079E-1 3.15117E-1 2.35139E-1 1.87446E-1 2.09954E-1 2.58898E-1 2.53627E-1 2.08212E-1 1.55079E-1 1.8655E-1 2.10778E-1 2.20151E-1 3.07879E-1 3.86083E-1 4.0975E-1 4.02272E-1 4.2624E-1 4.78131E-1 5.00592E-1 4.9429E-1 4.87091E-1 4.24471E-1 4.20512E-1 3.90101E-1 3.50012E-1 3.52118E-1 4.05129E-1 4.09439E-1 3.889E-1 3.63295E-1 3.44395E-1 3.43037E-1 3.84167E-1 3.88825E-1 3.7249E-1 3.24013E-1 3.07628E-1 3.16111E-1 3.08653E-1 3.21446E-1 3.01851E-1 2.87685E-1 2.92254E-1 2.79832E-1 3.03138E-1 3.18951E-1 2.91385E-1 2.74222E-1 2.62275E-1 2.5076E-1 2.64517E-1 3.22659E-1 2.96223E-1 3.13476E-1 2.72775E-1 2.81732E-1 2.68792E-1 2.29646E-1 2.153E-1 2.29463E-1 2.17296E-1 2.3052E-1 2.39411E-1 2.46826E-1 2.52196E-1 2.59913E-1 2.82296E-1 2.56963E-1 2.33048E-1 2.15571E-1 2.4274E-1 2.27048E-1 2.27982E-1 2.33158E-1 1.84682E-1 1.41272E-1 1.69897E-1 1.65829E-1 1.68596E-1 1.86168E-1 1.92422E-1 1.35689E-1 7.41643E-2 7.68756E-2 2.40946E-1 1.82107E-1 1.24243E-1 1.81717E-1 1.86716E-1 1.68971E-1 1.79517E-1 1.80292E-1 1.87662E-1 1.83007E-1 1.97795E-1 1.40214E-1 1.73819E-1 1.26044E-1 1.54973E-1 2.19697E-1 1.41302E-1 1.6488E-1 1.31765E-1 7.6419E-2 3.70112E-2 6.28974E-2 4.51787E-2 6.05484E-2 6.85626E-2 4.6983E-2 3.12689E-2 1.48726E-2 2.06628E-2 2.66297E-2 2.85376E-2 3.6008E-2 5.12722E-2 5.47751E-2 5.05447E-2 4.04342E-2 2.81719E-2 8.32071E-3 5.81405E-3 9.4678E-3 2.30628E-2 1.13178E-2 -9999 -9999 -9999 -9999 -9999 -9999 -9999 -9999 -9999 -9999 -9999 -9999 -9999 -9999 -9999 -9999
-9999 -9999 -9999 -9999 -9999 -9999 -9999 -9999 -9999 -9999 -9999 -9999 -9999 -9999 -9999 -9999 -9999 -9999 -9999 -9999 -9999 -9999 -9999 -9999 -9999 -9999 2.43258E-1 2.74245E-1 3.21781E-1 2.84819E-1 2.17176E-1 2.08596E-1 2.21736E-1 2.63458E-1 2.6459E-1 2.46395E-1 2.51224E-1 2.13265E-1 2.0507E-1 1.87002E-1 1.90684E-1 3.04308E-1 3.76426E-1 4.13551E-1 3.9049E-1 3.88829E-1 4.08966E-1 4.64314E-1 4.73245E-1 4.85421E-1 4.26501E-1 3.85881E-1 3.62093E-1 2.9613E-1 3.83513E-1 4.18206E-1 3.872E-1 3.31959E-1 3.16719E-1 3.28048E-1 3.61829E-1 3.4664E-1 3.426E-1 3.16264E-1 2.83255E-1 2.79117E-1 2.90785E-1 3.19659E-1 2.90544E-1 2.95161E-1 2.64958E-1 2.85353E-1 3.15332E-1 3.16148E-1 3.30625E-1 2.79135E-1 2.221E-1 2.18039E-1 2.34084E-1 2.5452E-1 2.76792E-1 3.14377E-1 3.00128E-1 2.88048E-1 2.74081E-1 2.52651E-1 2.29219E-1 2.52856E-1 1.96992E-1 1.81516E-1 1.96897E-1 2.06502E-1 2.20775E-1 2.15515E-1 2.22631E-1 2.31678E-1 2.26352E-1 2.38147E-1 2.28328E-1 2.4396E-1 2.31901E-1 2.51755E-1 2.23849E-1 1.92636E-1 1.87622E-1 1.95259E-1 1.5667E-1 1.80389E-1 1.90105E-1 1.47745E-1 1.11729E-1 7.51547E-2 1.66202E-1 1.74567E-1 2.3956E-1 2.94478E-1 2.94901E-1 1.65001E-1 1.7288E-1 8.21501E-2 8.66544E-2 8.15135E-2 9.40835E-2 1.06272E-1 1.30564E-1 1.23192E-1 1.21765E-1 1.61124E-1 1.40988E-1 1.37944E-1 1.24672E-1 9.72389E-2 5.7713E-2 3.95892E-2 7.00829E-2 5.25714E-2 5.26033E-2 8.39304E-2 6.04195E-2 2.58168E-2 1.84109E-2 1.68419E-2 1.38447E-2 1.40094E-2 2.26577E-2 6.90315E-2 7.23508E-2 3.73182E-2 4.27986E-2 2.17097E-2 8.48807E-3 8.83416E-3 2.49421E-2 1.12393E-2 4.7909E-3 -9999 -9999 -9999 -9999 -9999 -9999 -9999 -9999 -9999 -9999 -9999 -9999 -9999 -9999 -9999
-9999 -9999 -9999 -9999 -9999 -9999 -9999 -9999 -9999 -9999 -9999 -9999 -9999 -9999 -9999 -9999 -9999 -9999 -9999 -9999 -9999 -9999 -9999 -9999 -9999 2.56077E-1 2.71744E-1 2.99286E-1 3.23277E-1 2.56785E-1 2.39224E-1 2.93076E-1 3.43741E-1 3.29638E-1 3.27862E-1 2.78551E-1 2.8123E-1 2.3292E-1 1.96891E-1 1.70547E-1 1.77591E-1 2.4107E-1 3.46379E-1 3.8039E-1 3.83654E-1 3.67063E-1 3.51162E-1 3.51714E-1 4.39174E-1 5.03502E-1 4.94197E-1 4.02414E-1 3.6802E-1 3.58892E-1 2.96735E-1 2.60897E-1 3.3595E-1 3.18121E-1 2.51093E-1 3.43271E-1 3.62075E-1 3.18033E-1 3.21446E-1 3.06179E-1 2.82166E-1 2.64303E-1 2.9309E-1 2.8473E-1 3.25726E-1 2.87706E-1 2.8784E-1 2.57009E-1 2.83902E-1 3.09347E-1 3.36097E-1 2.78095E-1 2.39934E-1 2.2655E-1 2.34276E-1 2.54238E-1 2.47162E-1 2.88707E-1 2.86533E-1 2.58669E-1 2.07161E-1 2.1127E-1 2.74423E-1 2.41802E-1 2.43304E-1 2.2918E-1 2.07655E-1 2.06309E-1 2.00775E-1 1.76398E-1 1.86777E-1 1.96626E-1 1.90646E-1 2.3495E-1 2.13941E-1 2.01078E-1 2.10975E-1 2.18699E-1 1.89171E-1 1.74326E-1 1.70019E-1 1.64692E-1 1.04107E-1 1.02335E-1 1.19797E-1 9.40626E-2 7.22882E-2 1.34235E-1 1.84467E-1 1.41206E-1 1.90125E-1 2.00069E-1 1.92941E-1 2.19748E-1 2.0546E-1 1.16253E-1 5.5346E-2 7.09424E-2 8.33693E-2 1.00335E-1 1.16015E-1 8.18279E-2 9.84847E-2 1.48175E-1 1.22423E-1 1.34543E-1 1.47117E-1 1.46175E-1 1.52767E-1 8.57165E-2 6.33158E-2 4.89858E-2 3.9593E-2 2.69336E-2 1.36528E-2 1.70144E-2 1.85388E-2 2.47948E-2 1.64225E-2 1.32156E-2 2.49197E-2 4.84855E-2 4.3782E-2 3.58379E-2 3.96499E-2 5.15142E-2 2.82866E-2 1.68268E-2 3.80886E-2 1.77703E-2 5.11569E-3 8.58723E-3 8.62893E-3 8.17537E-3 6.92986E-3 -9999 -9999 -9999 -9999 -9999 -9999 -9999 -9999 -9999 -9999 -9999
-9999 -9999 -9999 -9999 -9999 -9999 -9999 -9999 -9999 -9999 -9999 -9999 -9999 -9999 -9999 -9999 -9999 -9999 -9999 -9999 -9999 -9999 -9999 -9999 -9999 -9999 2.6176E-1 2.74501E-1 3.03119E-1 2.36869E-1 2.32318E-1 2.70678E-1 2.58062E-1 2.96996E-1 3.81453E-1 3.56082E-1 3.14056E-1 2.61899E-1 1.92687E-1 1.73541E-1 1.62814E-1 1.28968E-1 1.95516E-1 3.13004E-1 3.51473E-1 3.16801E-1 3.27586E-1 3.56694E-1 3.45725E-1 4.16813E-1 4.14187E-1 4.46326E-1 3.87393E-1 3.89164E-1 3.58836E-1 2.63234E-1 3.05275E-1 2.50235E-1 3.21806E-1 3.82095E-1 4.01233E-1 3.58731E-1 3.13347E-1 3.20928E-1 3.25552E-1 2.81962E-1 2.86426E-1 2.63027E-1 3.10782E-1 3.13515E-1 2.5309E-1 2.62821E-1 2.51516E-1 2.69613E-1 3.01808E-1 2.75781E-1 2.5537E-1 2.19632E-1 2.29488E-1 2.24379E-1 2.07249E-1 2.50604E-1 2.50629E-1 2.01209E-1 2.5513E-1 2.34266E-1 2.62538E-1 2.5788E-1 2.70259E-1 2.61174E-1 2.08161E-1 1.87881E-1 1.72409E-1 1.7447E-1 1.62323E-1 1.48609E-1 1.64341E-1 1.88131E-1 1.48349E-1 1.34407E-1 1.38822E-1 1.7962E-1 1.7786E-1 1.61549E-1 2.28739E-1 1.98418E-1 1.55563E-1 1.34301E-1 1.26541E-1 1.06371E-1 1.83475E-1 1.79871E-1 9.79496E-2 1.04027E-1 1.0955E-1 1.17056E-1 8.25578E-2 4.57264E-2 1.10181E-1 1.47149E-1 1.03157E-1 9.43697E-2 1.04071E-1 1.13668E-1 1.18073E-1 9.75148E-2 8.74957E-2 1.26173E-1 1.70308E-1 1.59003E-1 1.41079E-1 1.77401E-1 2.38668E-1 1.33746E-1 6.85584E-2 5.14025E-2 4.95365E-2 3.0925E-2 2.1655E-2 1.60486E-2 1.33843E-2 2.10941E-2 1.75755E-2 1.24138E-2 7.10804E-3 1.14993E-2 1.20666E-2 7.23237E-3 8.99958E-3 3.81405E-2 7.2785E-2 8.02368E-2 4.19498E-2 4.18618E-2 1.34574E-2 1.3897E-2 1.52451E-2 1.12736E-2 8.93122E-3 8.88119E-3 -9999 -9999 -9999 -9999 -9999 -9999 -9999 -9999 -9999 -9999
-9999 -9999 -9999 -9999 -9999 -9999 -9999 -9999 -9999 -9999 -9999 -9999 -9999 -9999 -9999 -9999 -9999 -9999 -9999 -9999 -9999 -9999 -9999 -9999 -9999 -9999 2.60354E-1 2.64409E-1 2.77776E-1 2.42257E-1 2.21668E-1 2.13817E-1 2.36707E-1 3.47109E-1 3.80766E-1 4.14234E-1 4.26147E-1 2.92312E-1 1.75306E-1 1.67434E-1 2.0612E-1 2.05405E-1 1.30019E-1 2.80979E-1 3.54745E-1 3.37182E-1 3.72674E-1 3.43191E-1 3.1378E-1 3.16515E-1 3.06873E-1 3.13671E-1 3.49537E-1 2.99438E-1 2.92923E-1 2.52767E-1 2.89788E-1 2.88718E-1 3.22907E-1 3.84695E-1 4.24526E-1 3.86638E-1 3.49511E-1 3.43527E-1 3.32246E-1 2.8393E-1 2.93746E-1 3.13934E-1 2.45587E-1 3.14593E-1 3.0986E-1 2.94628E-1 2.30326E-1 2.09188E-1 2.72519E-1 2.79779E-1 2.63896E-1 2.18873E-1 2.00448E-1 2.36108E-1 2.34829E-1 2.54507E-1 2.74256E-1 2.726E-1 2.73704E-1 2.68609E-1 2.76093E-1 2.86224E-1 2.81079E-1 2.63121E-1 2.0574E-1 1.81387E-1 1.89107E-1 1.8432E-1 1.44436E-1 1.50992E-1 1.26108E-1 1.41213E-1 1.21992E-1 1.31243E-1 1.86063E-1 1.73185E-1 1.69229E-1 1.85473E-1 1.49258E-1 1.24879E-1 6.84081E-2 6.37316E-2 1.4566E-1 1.61279E-1 1.26269E-1 9.54525E-2 1.13023E-1 1.4542E-1 1.1399E-1 8.13863E-2 8.76971E-2 4.70274E-2 7.71223E-2 6.26137E-2 7.08447E-2 8.31391E-2 5.44835E-2 6.74664E-2 6.22237E-2 6.89067E-2 8.91186E-2 9.05626E-2 2.04809E-1 1.37941E-1 1.52732E-1 1.37082E-1 1.48951E-1 9.31946E-2 6.73233E-2 5.09584E-2 4.03325E-2 3.00029E-2 2.75034E-2 2.49427E-2 1.73543E-2 1.29585E-2 9.30046E-3 6.72192E-3 7.60201E-3 7.14682E-3 5.04536E-3 6.39825E-3 1.02467E-2 3.29823E-2 3.78192E-2 2.97057E-2 2.10784E-2 2.97718E-2 3.12463E-2 2.7362E-2 2.66637E-2 1.47897E-2 8.9521E-3 8.12619E-3 6.24877E-3 5.41196E-3 1.1264E-3 -9999 -9999 -9999 -9999 -9999 -9999 -9999
-9999 -9999 -9999 -9999 -9999 -9999 -9999 -9999 -9999 -9999 -9999 -9999 -9999 -9999 -9999 -9999 -9999 -9999 -9999 -9999 -9999 -9999 -9999 -9999 -9999 -9999 -9999 2.66112E-1 2.28041E-1 2.17968E-1 2.82596E-1 3.63054E-1 3.97166E-1 4.37055E-1 3.9296E-1 3.94744E-1 4.55805E-1 3.40833E-1 2.31107E-1 1.76251E-1 1.91047E-1 2.03356E-1 2.31659E-1 2.61712E-1 2.83924E-1 3.0301E-1 3.30377E-1 3.40802E-1 2.87954E-1 2.75291E-1 2.50312E-1 3.07171E-1 3.41198E-1 3.6299E-1 4.37867E-1 4.30324E-1 3.54628E-1 3.0174E-1 3.00334E-1 4.16885E-1 4.18667E-1 3.95079E-1 3.84708E-1 3.42937E-1 3.41953E-1 3.36626E-1 2.77266E-1 3.13247E-1 2.92685E-1 3.28462E-1 3.46417E-1 3.01757E-1 2.16768E-1 2.05942E-1 2.73253E-1 3.09925E-1 3.02229E-1 2.5181E-1 2.05771E-1 2.36845E-1 2.76164E-1 3.19236E-1 3.19854E-1 3.27427E-1 3.64493E-1 3.48124E-1 3.08023E-1 3.13861E-1 2.87241E-1 2.51022E-1 2.02843E-1 1.9531E-1 1.30379E-1 9.17877E-2 1.30026E-1 1.22045E-1 9.63093E-2 1.27559E-1 1.13473E-1 1.02827E-1 1.35032E-1 1.04728E-1 1.33106E-1 1.1139E-1 8.14832E-2 9.64239E-2 9.31368E-2 7.16121E-2 4.26466E-2 4.6363E-2 8.4721E-2 1.70008E-1 1.68819E-1 1.27873E-1 1.02591E-1 8.5298E-2 1.2187E-1 7.42856E-2 8.06067E-2 6.98691E-2 9.61969E-2 9.29313E-2 6.11693E-2 6.13701E-2 7.66636E-2 6.66998E-2 9.52905E-2 9.11448E-2 1.4952E-1 1.67474E-1 1.07459E-1 9.78588E-2 8.11073E-2 5.43281E-2 6.34996E-2 5.72407E-2 5.32915E-2 3.59284E-2 3.62392E-2 3.19878E-2 4.07557E-2 2.38016E-2 1.85803E-2 1.19743E-2 9.81549E-3 7.43551E-3 5.88371E-3 5.6647E-3 8.09729E-3 9.50714E-3 5.53619E-3 5.73653E-3 7.69164E-3 1.66289E-2 1.48515E-2 2.2686E-2 3.20062E-2 1.45671E-2 7.72243E-3 3.81891E-3 1.90972E-3 1.15059E-3 6.39083E-4 1.26761E-3 -9999 -9999 -9999 -9999 -9999 -9999
-9999 -9999 -9999 -9999 -9999 -9999 -9999 -9999 -9999 -9999 -9999 -9999 -9999 -9999 -9999 -9999 -9999 -9999 -9999 -9999 -9999 -9999 -9999 -9999 -9999 -9999 -9999 -9999 2.41752E-1 2.27408E-1 2.51017E-1 3.02213E-1 3.26326E-1 3.72393E-1 3.47411E-1 3.53034E-1 3.55823E-1 2.9179E-1 2.63377E-1 3.10808E-1 2.67092E-1 2.73944E-1 2.80346E-1 2.89152E-1 2.83606E-1 2.57578E-1 3.0869E-1 3.91026E-1 4.16641E-1 3.23854E-1 3.04021E-1 2.44062E-1 3.0869E-1 3.89538E-1 3.75806E-1 3.66178E-1 3.7678E-1 4.01435E-1 3.17137E-1 4.21843E-1 3.84849E-1 4.19534E-1 3.893E-1 3.56751E-1 3.66234E-1 4.21456E-1 3.33617E-1 3.0912E-1 3.08898E-1 3.36273E-1 3.50703E-1 3.6356E-1 2.13697E-1 1.7564E-1 2.42135E-1 2.96128E-1 3.42862E-1 3.29302E-1 2.72975E-1 2.74437E-1 2.5233E-1 3.53871E-1 3.94176E-1 3.8494E-1 3.4792E-1 3.62038E-1 3.35283E-1 3.46272E-1 2.78116E-1 2.21652E-1 2.21979E-1 2.29648E-1 1.57915E-1 8.16265E-2 8.97141E-2 1.0941E-1 1.04569E-1 9.99916E-2 1.11679E-1 1.03537E-1 9.86964E-2 1.00875E-1 1.16078E-1 8.66532E-2 9.31027E-2 1.33619E-1 1.507E-1 8.08059E-2 5.89517E-2 5.23402E-2 3.02803E-2 6.60506E-2 1.80376E-1 1.92501E-1 1.16547E-1 7.38954E-2 1.05648E-1 8.51829E-2 1.03098E-1 1.21215E-1 1.22948E-1 1.21484E-1 1.10486E-1 8.23738E-2 1.2431E-1 1.30527E-1 8.12856E-2 9.32321E-2 9.94438E-2 1.62381E-1 1.35896E-1 1.34076E-1 5.59433E-2 4.98105E-2 4.50686E-2 3.75565E-2 4.78946E-2 3.79991E-2 4.82127E-2 3.50311E-2 2.59105E-2 2.19002E-2 1.95039E-2 1.9933E-2 1.37691E-2 1.09546E-2 8.20772E-3 6.46783E-3 5.22028E-3 4.82483E-3 4.37589E-3 4.7792E-3 9.11933E-3 4.01378E-3 4.38468E-3 9.22307E-3 1.56907E-2 1.40546E-2 7.63826E-3 5.793E-3 4.34649E-3 3.0076E-3 2.96855E-3 2.66432E-3 -9999 -9999 -9999 -9999 -9999 -9999
-9999 -9999 -9999 -9999 -9999 -9999 -9999 -9999 -9999 -9999 -9999 -9999 -9999 -9999 -9999 -9999 -9999 -9999 -9999 -9999 -9999 -9999 -9999 -9999 -9999 -9999 -9999 -9999 -9999 1.82394E-1 2.00934E-1 2.19074E-1 2.22992E-1 3.05227E-1 3.23509E-1 3.09901E-1 3.34103E-1 2.86486E-1 3.01611E-1 3.68389E-1 2.74617E-1 2.44127E-1 3.51029E-1 3.70195E-1 3.79738E-1 4.2671E-1 4.76768E-1 4.80713E-1 4.56283E-1 4.18105E-1 3.11761E-1 2.41749E-1 2.13395E-1 2.75983E-1 3.81508E-1 3.2782E-1 3.41444E-1 3.46676E-1 3.43273E-1 3.787E-1 3.43284E-1 4.07997E-1 3.46895E-1 3.14421E-1 3.52762E-1 4.19354E-1 4.17759E-1 3.81607E-1 3.47246E-1 3.21221E-1 3.41623E-1 3.99748E-1 3.06283E-1 2.09584E-1 2.06559E-1 2.09465E-1 3.15365E-1 3.26896E-1 2.79334E-1 2.87807E-1 2.55116E-1 2.91205E-1 3.68398E-1 3.87722E-1 3.74049E-1 3.59582E-1 3.39582E-1 4.04566E-1 3.54181E-1 2.74148E-1 2.38703E-1 2.27971E-1 1.56148E-1 1.15486E-1 1.18836E-1 1.4096E-1 1.49025E-1 1.07902E-1 1.308E-1 1.48377E-1 1.2059E-1 9.10318E-2 1.06198E-1 7.96204E-2 9.36984E-2 1.53952E-1 1.65988E-1 9.17095E-2 6.6205E-2 5.27793E-2 4.16095E-2 3.52628E-2 1.67305E-1 1.64245E-1 9.09103E-2 8.60178E-2 1.63276E-1 1.42206E-1 1.53637E-1 2.02115E-1 2.054E-1 1.58414E-1 1.62273E-1 1.2436E-1 1.48657E-1 1.47263E-1 1.02332E-1 9.44361E-2 1.24468E-1 1.34019E-1 1.55538E-1 1.2928E-1 7.29121E-2 5.49756E-2 3.81259E-2 3.62376E-2 2.39892E-2 2.02401E-2 2.56905E-2 3.93974E-2 2.04444E-2 1.1968E-2 1.41111E-2 1.21304E-2 9.3532E-3 1.01956E-2 8.78837E-3 7.71613E-3 5.76284E-3 5.15502E-3 3.98661E-3 3.15323E-3 2.72641E-3 2.63366E-3 6.03307E-3 1.19951E-2 1.17446E-2 1.65412E-2 1.02392E-2 5.18809E-3 -9999 2.52811E-3 -9999 -9999 -9999 -9999 -9999 -9999 -9999 -9999
-9999 -9999 -9999 -9999 -9999 -9999 -9999 -9999 -9999 -9999 -9999 -9999 -9999 -9999 -9999 -9999 -9999 -9999 -9999 -9999 -9999 -9999 -9999 -9999 -9999 -9999 -9999 -9999 -9999 1.75774E-1 1.92107E-1 1.7966E-1 2.40476E-1 3.01278E-1 2.83393E-1 2.83289E-1 3.38052E-1 3.14074E-1 2.78002E-1 2.8007E-1 2.49141E-1 2.53873E-1 3.65929E-1 3.79608E-1 4.14283E-1 4.73142E-1 4.33619E-1 4.06451E-1 4.50731E-1 4.84768E-1 4.17754E-1 2.85053E-1 2.2643E-1 2.08757E-1 1.94967E-1 2.69458E-1 2.9594E-1 3.28697E-1 3.45615E-1 3.32023E-1 3.35564E-1 3.33405E-1 3.29438E-1 3.41113E-1 3.31747E-1 3.65492E-1 4.22135E-1 4.57112E-1 3.88014E-1 3.63681E-1 3.70328E-1 3.41828E-1 3.70656E-1 3.05036E-1 2.44263E-1 2.16624E-1 2.14207E-1 2.35766E-1 2.71156E-1 2.75964E-1 2.51015E-1 2.51195E-1 2.89024E-1 3.98776E-1 4.23868E-1 4.02482E-1 3.68899E-1 3.92442E-1 3.74597E-1 3.16821E-1 2.50113E-1 1.87834E-1 1.47904E-1 2.11299E-1 2.17279E-1 2.01906E-1 1.64245E-1 1.29524E-1 1.46364E-1 1.34625E-1 1.32494E-1 1.25073E-1 1.2119E-1 9.93583E-2 7.46613E-2 1.33965E-1 1.26576E-1 1.22257E-1 5.95324E-2 6.4568E-2 6.66924E-2 1.09245E-1 1.6757E-1 2.01399E-1 1.28635E-1 8.14824E-2 1.36885E-1 1.7214E-1 1.42592E-1 1.63495E-1 2.01968E-1 2.09907E-1 1.96695E-1 1.41562E-1 9.1092E-2 9.24255E-2 1.11831E-1 1.04063E-1 1.13259E-1 7.64092E-2 8.52241E-2 1.37755E-1 9.84968E-2 6.16477E-2 6.35199E-2 3.86547E-2 2.73695E-2 1.54748E-2 1.3368E-2 1.6021E-2 2.11453E-2 1.70853E-2 1.70156E-2 7.23841E-3 6.75226E-3 1.05934E-2 8.78915E-3 6.24614E-3 3.73028E-3 4.5899E-3 3.43348E-3 2.61067E-3 2.48502E-3 3.52528E-3 8.90672E-3 1.08543E-2 1.91643E-2 9.3707E-3 -9999 -9999 -9999 -9999 -9999 -9999 -9999 -9999 -9999 -9999 -9999 -9999
-9999 -9999 -9999 -9999 -9999 -9999 -9999 -9999 -9999 -9999 -9999 -9999 -9999 -9999 -9999 -9999 -9999 -9999 -9999 -9999 -9999 -9999 -9999 -9999 -9999 -9999 -9999 -9999 -9999 -9999 1.74021E-1 2.18109E-1 2.87824E-1 3.4081E-1 2.83281E-1 2.7184E-1 3.45857E-1 3.14782E-1 2.6469E-1 2.50981E-1 2.1546E-1 2.88005E-1 3.17402E-1 4.04063E-1 4.06845E-1 4.24181E-1 4.19757E-1 3.81519E-1 4.16702E-1 4.34637E-1 4.37261E-1 4.16787E-1 4.30264E-1 3.42756E-1 2.73034E-1 2.49012E-1 2.49284E-1 3.39676E-1 3.4865E-1 3.09608E-1 3.04016E-1 3.11655E-1 3.22418E-1 3.20687E-1 3.12389E-1 3.22613E-1 3.38376E-1 3.53427E-1 4.2344E-1 4.39054E-1 4.25081E-1 3.39317E-1 2.9886E-1 3.06018E-1 2.73722E-1 3.14656E-1 2.85846E-1 2.19759E-1 2.3307E-1 3.19486E-1 2.73017E-1 2.51339E-1 2.85608E-1 3.4354E-1 4.02553E-1 4.05893E-1 3.88183E-1 4.01627E-1 3.91248E-1 3.56063E-1 2.86527E-1 2.26796E-1 1.96287E-1 2.28771E-1 2.49911E-1 2.30955E-1 1.66792E-1 1.25344E-1 1.16136E-1 1.21136E-1 1.57425E-1 1.50243E-1 1.45871E-1 1.30003E-1 1.37798E-1 1.32538E-1 1.38518E-1 8.36978E-2 7.22177E-2 6.50188E-2 9.8099E-2 8.03437E-2 9.66814E-2 1.73123E-1 1.70107E-1 9.98628E-2 9.46067E-2 1.68248E-1 1.31093E-1 1.0815E-1 1.51636E-1 1.73404E-1 1.76639E-1 1.64786E-1 1.24857E-1 8.56259E-2 9.23198E-2 1.00342E-1 8.29961E-2 6.11777E-2 8.28856E-2 1.08878E-1 9.52074E-2 5.4025E-2 6.65022E-2 3.97695E-2 2.35823E-2 2.3945E-2 1.26133E-2 9.70843E-3 1.05326E-2 1.79613E-2 2.00001E-2 1.23181E-2 1.51408E-2 2.30079E-2 1.83511E-2 1.30921E-2 9.44549E-3 6.83195E-3 3.28593E-3 3.20276E-3 3.47307E-3 8.59628E-3 1.26184E-2 1.72424E-2 8.82949E-3 6.22313E-3 -9999 -9999 -9999 -9999 -9999 -9999 -9999 -9999 -9999 -9999 -9999 -9999
-9999 -9999 -9999 -9999 -9999 -9999 -9999 -9999 -9999 -9999 -9999 -9999 -9999 -9999 -9999 -9999 -9999 -9999 -9999 -9999 -9999 -9999 -9999 -9999 -9999 -9999 -9999 -9999 -9999 -9999 -9999 1.49913E-1 2.21395E-1 2.49504E-1 2.33364E-1 1.85667E-1 2.4797E-1 3.17189E-1 2.47689E-1 1.92971E-1 1.58695E-1 2.09812E-1 2.97691E-1 3.47807E-1 4.09734E-1 4.00441E-1 3.80444E-1 3.42866E-1 3.9725E-1 3.81405E-1 4.26974E-1 4.46679E-1 4.4199E-1 4.19551E-1 3.86559E-1 3.82726E-1 3.23327E-1 3.07666E-1 3.37315E-1 2.8981E-1 2.25578E-1 2.63596E-1 4.00681E-1 2.99363E-1 3.10167E-1 2.86994E-1 3.00619E-1 3.27359E-1 3.77895E-1 3.74602E-1 3.31916E-1 3.10981E-1 2.5822E-1 2.39799E-1 2.92125E-1 3.28916E-1 3.32451E-1 2.35667E-1 2.58119E-1 3.5007E-1 2.92303E-1 2.50574E-1 2.70745E-1 3.00244E-1 3.25425E-1 3.49141E-1 3.80773E-1 3.66746E-1 3.671E-1 3.69069E-1 3.03666E-1 2.32774E-1 2.31221E-1 2.48289E-1 2.37341E-1 2.14572E-1 1.65935E-1 1.54588E-1 1.18975E-1 1.63337E-1 1.807E-1 2.09656E-1 1.97122E-1 1.6124E-1 1.30897E-1 1.67735E-1 1.28959E-1 6.18962E-2 5.81825E-2 9.87383E-2 6.13601E-2 4.15853E-2 5.69167E-2 1.73859E-1 1.71337E-1 1.18969E-1 6.92694E-2 1.08446E-1 1.32835E-1 9.76069E-2 7.8272E-2 1.09828E-1 1.32074E-1 1.33592E-1 1.28925E-1 1.00929E-1 9.54594E-2 7.87279E-2 5.94977E-2 6.59686E-2 6.11555E-2 5.67615E-2 8.83704E-2 6.90574E-2 7.39481E-2 5.56811E-2 3.14927E-2 3.05998E-2 2.07547E-2 7.97144E-3 7.45845E-3 2.02968E-2 4.39397E-2 4.04969E-2 3.5294E-2 3.01967E-2 3.25801E-2 3.6541E-2 2.58909E-2 1.69048E-2 4.92221E-3 8.08715E-3 9.23463E-3 1.10103E-2 2.01668E-2 6.54221E-3 6.14463E-3 -9999 -9999 -9999 -9999 -9999 -9999 -9999 -9999 -9999 -9999 -9999 -9999 -9999
-9999 -9999 -9999 -9999 -9999 -9999 -9999 -9999 -9999 -9999 -9999 -9999 -9999 -9999 -9999 -9999 -9999 -9999 -9999 -9999 -9999 -9999 -9999 -9999 -9999 -9999 -9999 -9999 -9999 -9999 -9999 -9999 -9999 2.21445E-1 2.04975E-1 1.71829E-1 1.69812E-1 2.50764E-1 2.34054E-1 1.41488E-1 1.22025E-1 2.17465E-1 3.19525E-1 2.88101E-1 3.30802E-1 3.35315E-1 3.23432E-1 3.18876E-1 3.27152E-1 3.07741E-1 2.99392E-1 3.71135E-1 3.94222E-1 4.10584E-1 4.19753E-1 3.96803E-1 3.65457E-1 3.66852E-1 3.48837E-1 3.60555E-1 2.70956E-1 1.91832E-1 2.46227E-1 3.01644E-1 3.15912E-1 2.50584E-1 2.09176E-1 3.14965E-1 3.28361E-1 3.16611E-1 3.04071E-1 2.40878E-1 1.80529E-1 1.96675E-1 2.40167E-1 2.7732E-1 2.88704E-1 2.77333E-1 2.44187E-1 2.7623E-1 2.77993E-1 2.6334E-1 2.86549E-1 3.11762E-1 2.40492E-1 2.26756E-1 2.95011E-1 3.69003E-1 3.84023E-1 3.90059E-1 3.43223E-1 2.8669E-1 2.77236E-1 2.66263E-1 2.18155E-1 2.03979E-1 1.57831E-1 1.51731E-1 1.1865E-1 1.53434E-1 1.67189E-1 2.22233E-1 2.02966E-1 1.6815E-1 1.77115E-1 1.71711E-1 1.09586E-1 7.15357E-2 5.82185E-2 5.54471E-2 4.44852E-2 4.39831E-2 1.24776E-1 1.82866E-1 1.83936E-1 1.54068E-1 7.88049E-2 8.11903E-2 1.19557E-1 9.5141E-2 5.74042E-2 5.09507E-2 8.87725E-2 1.17979E-1 1.08286E-1 9.02449E-2 7.32163E-2 6.80233E-2 5.32274E-2 6.17734E-2 3.38492E-2 3.55934E-2 2.82575E-2 4.06975E-2 5.25844E-2 7.84562E-2 4.00325E-2 3.05304E-2 1.47567E-2 1.00415E-2 2.28044E-2 5.18658E-2 6.5249E-2 3.02687E-2 1.1649E-2 1.04313E-2 8.68034E-3 1.09693E-2 2.09087E-2 2.24191E-2 1.75764E-2 1.28133E-2 1.20214E-2 1.68131E-2 7.17968E-3 4.69671E-3 -9999 -9999 -9999 -9999 -9999 -9999 -9999 -9999 -9999 -9999 -9999 -9999 -9999 -9999
-9999 -9999 -9999 -9999 -9999 -9999 -9999 -9999 -9999 -9999 -9999 -9999 -9999 -9999 -9999 -9999 -9999 -9999 -9999 -9999 -9999 -9999 -9999 -9999 -9999 -9999 -9999 -9999 -9999 -9999 -9999 -9999 -9999 -9999 2.18922E-1 1.97369E-1 1.57487E-1 1.88432E-1 1.41862E-1 1.23231E-1 1.73348E-1 1.95701E-1 2.01077E-1 2.68854E-1 3.20788E-1 3.11275E-1 2.90734E-1 3.12944E-1 2.47209E-1 1.52062E-1 1.87815E-1 3.20157E-1 3.74306E-1 4.38715E-1 4.503E-1 4.47982E-1 3.97556E-1 3.75798E-1 4.05616E-1 4.12351E-1 3.94783E-1 2.84187E-1 2.28343E-1 2.31053E-1 1.9051E-1 1.13125E-1 1.19963E-1 3.01183E-1 2.5555E-1 2.72232E-1 3.0455E-1 2.75344E-1 2.31447E-1 1.90926E-1 1.90021E-1 1.96508E-1 2.28099E-1 2.38696E-1 2.15071E-1 2.77781E-1 2.55159E-1 2.52216E-1 3.02691E-1 3.01798E-1 2.50651E-1 1.86467E-1 2.13664E-1 3.27164E-1 3.92553E-1 3.68851E-1 3.58866E-1 3.23475E-1 3.19067E-1 2.62712E-1 2.08965E-1 1.96852E-1 1.78039E-1 1.96518E-1 1.99857E-1 1.72995E-1 1.79854E-1 2.18123E-1 2.01659E-1 1.64564E-1 1.97834E-1 2.0574E-1 1.2573E-1 7.5466E-2 7.58389E-2 5.85691E-2 6.30677E-2 4.51868E-2 1.14449E-1 1.69294E-1 1.6765E-1 1.37563E-1 6.4071E-2 5.78903E-2 1.00927E-1 1.04345E-1 6.71354E-2 4.05927E-2 3.94856E-2 8.40192E-2 7.94343E-2 7.27449E-2 6.82268E-2 6.45352E-2 5.36191E-2 3.82957E-2 3.52569E-2 4.19574E-2 2.03351E-2 1.90205E-2 1.32209E-2 3.05938E-2 3.75328E-2 2.90378E-2 1.52799E-2 1.14614E-2 1.88464E-2 2.77913E-2 2.23168E-2 1.09181E-2 5.12135E-3 3.76023E-3 2.50709E-3 2.80398E-3 1.2839E-2 2.05903E-2 1.15656E-2 1.53449E-2 7.23688E-3 5.61981E-3 5.4251E-3 -9999 -9999 -9999 -9999 -9999 -9999 -9999 -9999 -9999 -9999 -9999 -9999 -9999 -9999 -9999
-9999 -9999 -9999 -9999 -9999 -9999 -9999 -9999 -9999 -9999 -9999 -9999 -9999 -9999 -9999 -9999 -9999 -9999 -9999 -9999 -9999 -9999 -9999 -9999 -9999 -9999 -9999 -9999 -9999 -9999 -9999 -9999 -9999 -9999 -9999 2.16094E-1 2.09063E-1 2.00062E-1 1.75159E-1 1.31947E-1 1.95414E-1 2.25037E-1 2.34533E-1 2.26058E-1 2.01026E-1 1.89924E-1 1.60558E-1 1.8142E-1 1.36369E-1 1.06595E-1 1.45855E-1 2.1582E-1 3.20354E-1 4.02513E-1 4.52691E-1 4.9194E-1 4.83172E-1 4.22402E-1 4.14201E-1 4.84792E-1 4.84729E-1 4.42594E-1 3.17259E-1 2.12094E-1 1.52413E-1 7.74994E-2 1.08364E-1 1.38104E-1 2.44886E-1 2.13989E-1 2.17229E-1 2.37844E-1 2.41128E-1 2.04948E-1 1.90642E-1 1.47839E-1 1.66074E-1 2.17551E-1 2.51175E-1 3.01529E-1 3.0014E-1 2.42528E-1 2.61893E-1 2.82939E-1 2.50667E-1 1.78955E-1 1.79029E-1 2.66115E-1 3.47607E-1 3.81278E-1 3.44743E-1 2.94386E-1 2.77083E-1 2.44716E-1 2.07477E-1 1.85467E-1 1.98757E-1 2.25466E-1 2.64046E-1 2.45283E-1 2.52413E-1 2.22196E-1 2.21906E-1 2.41443E-1 2.48295E-1 2.42601E-1 2.05969E-1 7.74129E-2 7.03678E-2 6.66953E-2 7.47051E-2 4.64951E-2 8.79959E-2 1.50508E-1 1.52985E-1 7.33244E-2 2.19687E-2 4.36802E-2 7.62064E-2 8.04532E-2 9.74021E-2 7.19515E-2 4.41174E-2 4.84627E-2 7.44037E-2 7.55031E-2 6.99235E-2 7.20473E-2 5.07776E-2 4.00754E-2 3.96652E-2 3.75102E-2 3.32548E-2 2.25527E-2 1.28445E-2 1.6372E-2 4.46328E-2 3.01554E-2 2.65609E-2 1.75881E-2 2.36625E-2 1.2489E-2 6.30227E-3 6.44077E-3 5.70913E-3 5.10416E-3 1.84521E-3 5.00703E-3 9.80747E-3 8.28552E-3 1.6357E-2 1.13619E-2 3.98827E-3 3.74626E-3 2.85553E-3 -9999 -9999 -9999 -9999 -9999 -9999 -9999 -9999 -9999 -9999 -9999 -9999 -9999 -9999 -9999
-9999 -9999 -9999 -9999 -9999 -9999 -9999 -9999 -9999 -9999 -9999 -9999 -9999 -9999 -9999 -9999 -9999 -9999 -9999 -9999 -9999 -9999 -9999 -9999 -9999 -9999 -9999 -9999 -9999 -9999 -9999 -9999 -9999 -9999 -9999 -9999 2.27101E-1 1.88722E-1 1.79939E-1 1.55235E-1 1.14726E-1 1.41668E-1 1.73336E-1 1.89271E-1 1.70015E-1 1.38709E-1 1.06676E-1 1.58395E-1 2.2393E-1 2.13307E-1 2.52118E-1 2.47404E-1 2.71371E-1 3.51323E-1 5.10661E-1 4.68333E-1 4.99574E-1 4.8288E-1 4.77614E-1 4.69213E-1 4.4913E-1 4.31214E-1 3.97558E-1 2.94963E-1 2.34178E-1 1.63229E-1 1.26756E-1 1.06299E-1 1.21523E-1 1.43118E-1 1.82128E-1 2.19393E-1 2.59658E-1 2.81887E-1 2.85761E-1 2.45074E-1 2.08218E-1 2.186E-1 2.40137E-1 3.16811E-1 3.48921E-1 3.00835E-1 3.46162E-1 3.59982E-1 2.82135E-1 2.39305E-1 2.03877E-1 2.47208E-1 2.94483E-1 3.03989E-1 2.81675E-1 2.51035E-1 2.4448E-1 2.08752E-1 1.96503E-1 2.0197E-1 1.95518E-1 2.54926E-1 2.72613E-1 2.89191E-1 2.81414E-1 2.47351E-1 2.49917E-1 2.75965E-1 2.66792E-1 2.81362E-1 2.28016E-1 1.15446E-1 3.34834E-2 2.96673E-2 4.55083E-2 6.78209E-2 7.99119E-2 1.03913E-1 7.96934E-2 6.29292E-2 2.30011E-2 4.94418E-2 7.35837E-2 5.10382E-2 6.37268E-2 5.73719E-2 4.45288E-2 3.51055E-2 6.37732E-2 4.40364E-2 4.80096E-2 5.47706E-2 5.06398E-2 4.43074E-2 4.61391E-2 4.56769E-2 4.18331E-2 2.68459E-2 2.31982E-2 1.92097E-2 2.16593E-2 2.06144E-2 1.43754E-2 1.76051E-2 1.50632E-2 1.10961E-2 6.57612E-3 3.64594E-3 3.22774E-3 2.21943E-3 2.43431E-3 1.16917E-2 6.28072E-3 1.02825E-2 5.03975E-3 3.10845E-3 1.96148E-3 -9999 -9999 -9999 -9999 -9999 -9999 -9999 -9999 -9999 -9999 -9999 -9999 -9999 -9999 -9999 -9999 -9999
-9999 -9999 -9999 -9999 -9999 -9999 -9999 -9999 -9999 -9999 -9999 -9999 -9999 -9999 -9999 -9999 -9999 -9999 -9999 -9999 -9999 -9999 -9999 -9999 -9999 -9999 -9999 -9999 -9999 -9999 -9999 -9999 -9999 -9999 -9999 -9999 -9999 1.106E-1 1.38947E-1 1.2161E-1 7.03411E-2 5.14023E-2 7.48565E-2 9.87775E-2 1.07871E-1 1.37025E-1 1.49998E-1 2.6386E-1 4.2144E-1 4.47272E-1 3.45592E-1 2.87785E-1 2.71941E-1 2.89637E-1 3.9804E-1 3.99974E-1 4.52864E-1 4.82953E-1 4.64995E-1 4.69032E-1 4.65894E-1 4.59321E-1 4.25135E-1 3.26822E-1 2.95989E-1 2.59584E-1 1.6454E-1 9.14132E-2 7.39168E-2 1.15866E-1 1.59925E-1 3.08568E-1 2.82339E-1 3.32246E-1 3.90722E-1 3.81522E-1 3.21351E-1 2.42143E-1 2.52147E-1 3.19865E-1 3.57355E-1 3.57706E-1 3.33941E-1 4.00382E-1 3.18198E-1 2.78935E-1 2.23474E-1 2.28222E-1 2.47536E-1 2.56984E-1 2.5537E-1 2.49638E-1 2.77078E-1 3.00167E-1 2.81581E-1 2.78972E-1 2.88132E-1 2.68916E-1 2.5394E-1 2.6214E-1 2.68429E-1 2.65784E-1 2.59024E-1 2.77316E-1 2.39106E-1 2.70885E-1 2.16374E-1 9.38826E-2 3.8006E-2 2.13627E-2 1.914E-2 5.27511E-2 9.61929E-2 8.95337E-2 5.89642E-2 4.73215E-2 6.06653E-2 5.74137E-2 7.83487E-2 7.01096E-2 5.1964E-2 5.89356E-2 4.46738E-2 6.10154E-2 6.54623E-2 4.41034E-2 3.65543E-2 5.0498E-2 4.59154E-2 3.9373E-2 2.71752E-2 1.91965E-2 2.0119E-2 1.76713E-2 1.32078E-2 1.6827E-2 1.30346E-2 9.8477E-3 9.64349E-3 9.21191E-3 1.03399E-2 7.01468E-3 4.03157E-3 2.82158E-3 4.05118E-3 6.11466E-3 9.52316E-3 7.14769E-3 7.12831E-3 2.15315E-3 1.57931E-3 1.19996E-3 -9999 -9999 -9999 -9999 -9999 -9999 -9999 -9999 -9999 -9999 -9999 -9999 -9999 -9999 -9999 -9999 -9999 -9999
-9999 -9999 -9999 -9999 -9999 -9999 -9999 -9999 -9999 -9999 -9999 -9999 -9999 -9999 -9999 -9999 -9999 -9999 -9999 -9999 -9999 -9999 -9999 -9999 -9999 -9999 -9999 -9999 -9999 -9999 -9999 1.32736E-1 1.31655E-1 -9999 -9999 2.16229E-1 1.36978E-1 1.14323E-1 1.09192E-1 8.48638E-2 9.80116E-2 7.0162E-2 7.17038E-2 6.68694E-2 8.4866E-2 1.1901E-1 2.39152E-1 3.14883E-1 3.7899E-1 4.28124E-1 3.88683E-1 3.51477E-1 3.70624E-1 2.95389E-1 3.52745E-1 4.09976E-1 4.35778E-1 4.44353E-1 4.31315E-1 4.35107E-1 4.39054E-1 4.42448E-1 4.4576E-1 3.55538E-1 2.20366E-1 1.71146E-1 1.18297E-1 1.41222E-1 1.0335E-1 9.37782E-2 1.23312E-1 2.97845E-1 3.34604E-1 3.1818E-1 3.76936E-1 3.76898E-1 3.50482E-1 3.32964E-1 3.09469E-1 3.05317E-1 3.08491E-1 3.47682E-1 3.64236E-1 3.49176E-1 3.78569E-1 3.25353E-1 3.02739E-1 2.46796E-1 2.543E-1 2.93848E-1 2.61588E-1 2.61764E-1 3.21376E-1 3.10032E-1 2.72911E-1 2.58392E-1 2.43344E-1 2.9043E-1 2.37343E-1 2.2877E-1 2.59748E-1 2.52226E-1 2.53228E-1 2.20292E-1 2.03348E-1 2.3401E-1 2.03471E-1 7.78046E-2 3.6605E-2 2.33856E-2 1.30635E-2 4.24794E-2 9.14455E-2 1.56516E-1 1.21115E-1 7.54699E-2 4.67789E-2 7.51736E-2 7.1505E-2 4.27734E-2 2.64559E-2 3.21417E-2 6.78464E-2 1.0743E-1 5.33678E-2 4.6493E-2 3.96805E-2 4.70372E-2 4.51384E-2 4.45016E-2 3.05556E-2 2.23117E-2 1.60011E-2 1.73746E-2 1.82938E-2 1.59628E-2 1.78655E-2 1.26541E-2 1.52717E-2 1.54031E-2 1.23755E-2 5.37936E-3 2.78908E-3 3.73672E-3 8.32676E-3 1.12634E-2 1.13118E-2 6.01194E-3 4.98429E-3 -9999 -9999 -9999 -9999 -9999 -9999 -9999 -9999 -9999 -9999 -9999 -9999 -9999 -9999 -9999 -9999 -9999 -9999 -9999 -9999 -9999
-9999 -9999 -9999 -9999 -9999 -9999 -9999 -9999 -9999 -9999 -9999 -9999 -9999 -9999 -9999 -9999 -9999 -9999 -9999 -9999 -9999 -9999 -9999 -9999 -9999 -9999 -9999 -9999 -9999 -9999 2.08477E-1 1.00393E-1 1.19131E-1 -9999 -9999 1.79902E-1 1.64875E-1 2.41076E-1 1.34272E-1 8.39395E-2 1.62456E-1 1.27509E-1 1.28779E-1 9.52318E-2 7.80523E-2 1.37655E-1 3.15831E-1 4.25235E-1 4.05907E-1 4.44664E-1 4.46909E-1 3.98118E-1 4.01297E-1 3.18938E-1 3.29631E-1 3.88711E-1 4.40493E-1 4.32139E-1 4.30375E-1 4.32815E-1 4.28012E-1 4.29488E-1 4.74116E-1 4.6207E-1 3.7526E-1 2.35545E-1 1.88516E-1 2.92267E-1 2.4811E-1 9.88685E-2 1.19233E-1 2.23875E-1 3.74527E-1 3.34716E-1 3.74859E-1 4.22173E-1 3.8432E-1 3.83777E-1 3.34144E-1 2.48007E-1 2.46466E-1 2.47317E-1 3.34012E-1 3.59581E-1 3.57848E-1 3.59337E-1 3.20566E-1 2.70897E-1 2.18867E-1 2.62841E-1 2.70891E-1 2.67302E-1 2.77461E-1 3.25248E-1 3.04342E-1 2.43519E-1 2.53057E-1 2.4684E-1 2.2939E-1 1.97373E-1 2.1602E-1 2.36129E-1 2.44073E-1 2.00554E-1 1.8738E-1 2.1333E-1 1.75568E-1 1.40266E-1 7.22082E-2 2.00769E-2 1.35621E-2 3.81727E-2 8.80564E-2 9.66668E-2 1.28079E-1 7.66619E-2 4.74321E-2 6.31652E-2 5.31809E-2 5.66362E-2 4.2342E-2 4.27236E-2 6.39507E-2 9.80042E-2 3.88977E-2 3.23354E-2 3.15413E-2 3.29117E-2 3.54468E-2 3.54706E-2 2.78564E-2 2.39904E-2 2.08798E-2 1.64682E-2 1.73095E-2 2.72938E-2 1.94552E-2 1.66336E-2 1.85634E-2 1.95454E-2 1.25594E-2 6.64636E-3 3.98471E-3 2.00583E-3 2.93033E-3 6.17647E-3 6.12959E-3 3.85846E-3 5.63522E-3 -9999 -9999 -9999 -9999 -9999 -9999 -9999 -9999 -9999 -9999 -9999 -9999 -9999 -9999 -9999 -9999 -9999 -9999 -9999 -9999 -9999
-9999 -9999 -9999 -9999 -9999 -9999 -9999 -9999 -9999 -9999 -9999 -9999 -9999 -9999 -9999 -9999 -9999 -9999 -9999 -9999 -9999 -9999 -9999 -9999 -9999 -9999 -9999 -9999 -9999 -9999 1.755E-1 7.81733E-2 7.98875E-2 1.03134E-1 1.54332E-1 1.57269E-1 1.3176E-1 2.35944E-1 2.44347E-1 1.67294E-1 2.27625E-1 2.65516E-1 1.9543E-1 1.47434E-1 1.24804E-1 1.39125E-1 2.48301E-1 3.66442E-1 4.33014E-1 4.64269E-1 4.61545E-1 4.50527E-1 3.95709E-1 3.18417E-1 3.86584E-1 4.18403E-1 4.22318E-1 4.0951E-1 4.40537E-1 4.34319E-1 4.1454E-1 4.25321E-1 4.67084E-1 5.19121E-1 5.05352E-1 4.90767E-1 3.96154E-1 2.85283E-1 1.89072E-1 1.40389E-1 9.78681E-2 1.33603E-1 2.90201E-1 4.10728E-1 4.15321E-1 4.52387E-1 4.53082E-1 3.90609E-1 3.44609E-1 2.35044E-1 2.07453E-1 1.99672E-1 2.22822E-1 2.97768E-1 3.54521E-1 3.57767E-1 3.25796E-1 2.48225E-1 2.17853E-1 2.49899E-1 2.7091E-1 2.5495E-1 2.56847E-1 2.82505E-1 2.65961E-1 2.04145E-1 2.13502E-1 2.36674E-1 1.98355E-1 1.60998E-1 1.70339E-1 1.96135E-1 2.11016E-1 1.67121E-1 1.71036E-1 1.66938E-1 1.29259E-1 1.01339E-1 4.22126E-2 2.03418E-2 1.31128E-2 5.01752E-2 7.19317E-2 5.59961E-2 6.03363E-2 6.99824E-2 4.4262E-2 5.9821E-2 7.57315E-2 5.59403E-2 2.40269E-2 2.33043E-2 7.20544E-2 5.2154E-2 2.73274E-2 2.6568E-2 2.40807E-2 2.09271E-2 2.4837E-2 2.67357E-2 2.87872E-2 2.95577E-2 2.54475E-2 2.55365E-2 2.85541E-2 2.72892E-2 1.64522E-2 1.29043E-2 1.08001E-2 7.12907E-3 4.62903E-3 5.71361E-3 4.64003E-3 2.25223E-3 2.37781E-3 4.95707E-3 5.9323E-3 3.13582E-3 4.31352E-3 1.88847E-3 -9999 -9999 -9999 -9999 -9999 -9999 -9999 -9999 -9999 -9999 -9999 -9999 -9999 -9999 -9999 -9999 -9999 -9999 -9999 -9999
-9999 -9999 -9999 -9999 -9999 -9999 -9999 -9999 -9999 -9999 -9999 -9999 -9999 -9999 -9999 -9999 -9999 -9999 -9999 -9999 -9999 -9999 -9999 -9999 -9999 -9999 -9999 -9999 -9999 -9999 1.06279E-1 1.1971E-1 8.15479E-2 1.00523E-1 1.04098E-1 1.24841E-1 1.19428E-1 1.1538E-1 2.28662E-1 2.18892E-1 1.27315E-1 2.04388E-1 2.84826E-1 2.70004E-1 2.29644E-1 1.97289E-1 2.83965E-1 3.82319E-1 4.18827E-1 4.34227E-1 4.42854E-1 4.39889E-1 4.13561E-1 3.50436E-1 4.24488E-1 4.49669E-1 4.3441E-1 4.2186E-1 3.9915E-1 3.80211E-1 3.64253E-1 3.60042E-1 4.29493E-1 4.84431E-1 4.92523E-1 4.79589E-1 4.34395E-1 2.91646E-1 1.50619E-1 1.23441E-1 8.39019E-2 1.52039E-1 2.55237E-1 3.48281E-1 4.2441E-1 4.54831E-1 4.43924E-1 4.0077E-1 3.13078E-1 2.32729E-1 2.20273E-1 2.39776E-1 2.28823E-1 2.41161E-1 2.6196E-1 3.39339E-1 3.30931E-1 2.70439E-1 2.18043E-1 2.57938E-1 3.095E-1 2.80228E-1 2.49102E-1 2.73143E-1 2.81467E-1 2.27621E-1 1.7766E-1 2.38773E-1 2.01761E-1 1.3487E-1 1.31152E-1 1.42341E-1 1.86712E-1 1.64504E-1 1.71455E-1 1.77888E-1 1.00618E-1 3.78195E-2 2.11081E-2 2.20846E-2 3.07285E-2 3.48448E-2 5.24098E-2 7.04162E-2 3.75619E-2 2.51229E-2 2.31653E-2 2.95511E-2 5.9354E-2 4.72487E-2 2.97674E-2 2.81291E-2 6.82522E-2 3.42569E-2 1.9356E-2 2.35519E-2 2.37179E-2 2.01762E-2 2.26672E-2 2.88117E-2 2.47976E-2 2.8035E-2 2.79858E-2 3.03632E-2 1.99562E-2 1.50121E-2 1.20485E-2 7.55289E-3 5.63878E-3 4.03618E-3 2.80348E-3 2.68131E-3 2.85727E-3 1.84876E-3 2.16302E-3 2.38799E-3 2.94887E-3 2.54359E-3 4.03741E-3 2.18952E-3 -9999 -9999 -9999 -9999 -9999 -9999 -9999 -9999 -9999 -9999 -9999 -9999 -9999 -9999 -9999 -9999 -9999 -9999 -9999 -9999
-9999 -9999 -9999 -9999 -9999 -9999 -9999 -9999 -9999 -9999 -9999 -9999 -9999 -9999 -9999 -9999 -9999 -9999 -9999 -9999 -9999 -9999 -9999 -9999 -9999 -9999 -9999 -9999 -9999 -9999 -9999 -9999 1.86624E-1 1.31326E-1 7.73482E-2 6.12807E-2 1.10682E-1 9.56526E-2 1.11669E-1 1.22836E-1 1.33758E-1 1.49222E-1 1.67929E-1 1.86645E-1 2.38299E-1 2.62302E-1 3.27625E-1 3.84266E-1 3.84739E-1 4.04984E-1 4.15368E-1 4.32783E-1 4.19522E-1 4.13836E-1 4.24447E-1 4.50419E-1 4.4146E-1 4.53547E-1 3.73456E-1 3.43654E-1 3.01379E-1 2.79381E-1 3.24664E-1 3.70979E-1 3.58251E-1 4.12324E-1 3.81952E-1 3.27844E-1 2.57441E-1 2.55406E-1 1.51618E-1 1.77159E-1 1.9978E-1 3.03595E-1 4.15608E-1 4.72689E-1 4.87689E-1 4.50219E-1 4.16218E-1 2.82811E-1 1.64925E-1 1.49376E-1 1.51777E-1 1.34574E-1 1.24524E-1 2.23652E-1 2.76104E-1 2.71431E-1 2.47824E-1 2.65467E-1 3.17911E-1 3.36243E-1 2.92777E-1 2.12401E-1 2.58967E-1 2.61053E-1 2.30551E-1 2.30798E-1 1.88821E-1 1.07107E-1 1.05722E-1 1.0015E-1 1.56306E-1 1.31589E-1 1.33871E-1 1.38499E-1 4.3612E-2 1.2927E-2 2.25994E-2 3.23772E-2 2.92768E-2 2.32725E-2 2.26848E-2 5.10292E-2 5.63708E-2 5.75737E-2 6.12519E-2 5.76492E-2 4.90506E-2 2.94844E-2 3.92124E-2 3.3095E-2 7.63053E-2 3.85788E-2 2.28724E-2 2.77279E-2 3.18386E-2 4.34566E-2 4.49386E-2 3.10063E-2 1.66214E-2 2.0792E-2 1.83659E-2 2.03618E-2 1.57993E-2 1.25225E-2 1.17749E-2 5.75766E-3 4.05492E-3 2.31901E-3 2.7165E-3 4.00996E-3 4.25383E-3 7.19745E-3 3.16186E-3 1.21445E-3 1.78787E-3 1.10916E-3 3.52255E-3 -9999 -9999 -9999 -9999 -9999 -9999 -9999 -9999 -9999 -9999 -9999 -9999 -9999 -9999 -9999 -9999 -9999 -9999 -9999 -9999 -9999
-9999 -9999 -9999 -9999 -9999 -9999 -9999 -9999 -9999 -9999 -9999 -9999 -9999 -9999 -9999 -9999 -9999 -9999 -9999 -9999 -9999 -9999 -9999 -9999 -9999 -9999 -9999 -9999 -9999 -9999 -9999 -9999 -9999 1.81805E-1 1.12176E-1 6.50317E-2 4.71812E-2 8.43423E-2 4.51589E-2 6.59556E-2 1.07237E-1 1.41869E-1 1.40551E-1 1.29335E-1 1.93509E-1 3.13732E-1 3.28444E-1 3.05085E-1 3.31456E-1 4.03023E-1 4.07619E-1 4.36846E-1 4.25055E-1 4.52822E-1 3.65569E-1 4.46072E-1 4.57071E-1 4.47224E-1 4.03961E-1 3.7122E-1 2.95545E-1 2.02243E-1 2.21296E-1 2.66368E-1 2.9701E-1 3.52384E-1 3.22581E-1 3.48097E-1 3.9182E-1 2.36293E-1 1.68893E-1 1.98061E-1 2.18226E-1 3.27075E-1 4.21017E-1 4.67787E-1 5.05043E-1 4.80881E-1 4.51669E-1 3.60993E-1 2.9498E-1 1.64617E-1 1.3204E-1 1.13927E-1 1.08105E-1 1.06672E-1 1.62964E-1 2.26049E-1 2.64757E-1 2.86351E-1 2.97089E-1 3.43513E-1 3.39375E-1 2.42841E-1 1.52281E-1 2.45619E-1 2.42888E-1 2.35792E-1 1.40914E-1 9.81077E-2 9.27811E-2 9.04674E-2 9.90611E-2 9.13207E-2 8.81664E-2 8.58473E-2 2.27558E-2 1.43573E-2 2.686E-2 3.71105E-2 2.39004E-2 2.00491E-2 2.99141E-2 3.0575E-2 5.13499E-2 7.16193E-2 5.63427E-2 4.22947E-2 3.95126E-2 6.49977E-2 5.23355E-2 7.2122E-2 7.92252E-2 2.95034E-2 2.72488E-2 3.04703E-2 2.91618E-2 5.92965E-2 4.57068E-2 3.16061E-2 1.60361E-2 1.53496E-2 1.05849E-2 1.57623E-2 1.50601E-2 1.30498E-2 1.22976E-2 1.14469E-2 6.90696E-3 2.71806E-3 1.92339E-3 3.79126E-3 1.00028E-2 1.15017E-2 3.4144E-3 1.5323E-3 2.80106E-3 3.94908E-4 -9999 -9999 -9999 -9999 -9999 -9999 -9999 -9999 -9999 -9999 -9999 -9999 -9999 -9999 -9999 -9999 -9999 -9999 -9999 -9999 -9999 -9999
-9999 -9999 -9999 -9999 -9999 -9999 -9999 -9999 -9999 -9999 -9999 -9999 -9999 -9999 -9999 -9999 -9999 -9999 -9999 -9999 -9999 -9999 -9999 -9999 -9999 -9999 -9999 -9999 -9999 -9999 -9999 -9999 -9999 1.78863E-1 1.0837E-1 7.68174E-2 4.73555E-2 7.12458E-2 6.23331E-2 5.61781E-2 9.01518E-2 1.01933E-1 8.833E-2 6.88231E-2 1.01635E-1 2.20691E-1 2.57913E-1 2.78393E-1 3.92229E-1 4.23727E-1 4.53294E-1 4.21003E-1 4.59408E-1 3.94826E-1 3.59771E-1 4.11902E-1 4.55185E-1 4.51422E-1 4.38075E-1 3.80659E-1 3.18414E-1 2.42139E-1 2.07216E-1 2.02154E-1 2.57536E-1 3.55211E-1 2.97906E-1 1.82985E-1 3.3977E-1 2.83716E-1 1.9428E-1 1.99083E-1 1.95191E-1 2.45115E-1 3.93192E-1 4.47955E-1 5.04964E-1 5.00095E-1 4.5871E-1 4.07013E-1 3.08515E-1 3.26882E-1 1.91724E-1 1.79536E-1 1.57256E-1 1.41036E-1 1.27034E-1 1.52389E-1 2.48693E-1 3.16909E-1 3.24076E-1 3.61987E-1 3.99553E-1 3.42075E-1 1.94693E-1 1.63384E-1 2.06494E-1 1.99291E-1 1.24836E-1 8.96714E-2 7.5E-2 8.43036E-2 9.5384E-2 7.03723E-2 1.13192E-1 7.01482E-2 1.84528E-2 1.28975E-2 2.57288E-2 3.16898E-2 3.23825E-2 4.07315E-2 5.02031E-2 4.99636E-2 6.06648E-2 1.0958E-1 1.05455E-1 8.18153E-2 7.32453E-2 1.19257E-1 8.75296E-2 9.49715E-2 5.67162E-2 4.33301E-2 5.25631E-2 4.64672E-2 3.1703E-2 4.50505E-2 1.87995E-2 1.85886E-2 1.01153E-2 9.99069E-3 1.66316E-2 2.34441E-2 2.49543E-2 1.18171E-2 6.41258E-3 4.83217E-3 2.71157E-3 2.07294E-3 3.17208E-3 3.89609E-3 4.25782E-3 6.07175E-3 4.40123E-3 1.82718E-3 9.08449E-4 1.0294E-4 -9999 -9999 -9999 -9999 -9999 -9999 -9999 -9999 -9999 -9999 -9999 -9999 -9999 -9999 -9999 -9999 -9999 -9999 -9999 -9999 -9999 -9999
-9999 -9999 -9999 -9999 -9999 -9999 -9999 -9999 -9999 -9999 -9999 -9999 -9999 -9999 -9999 -9999 -9999 -9999 -9999 -9999 -9999 -9999 -9999 -9999 -9999 -9999 -9999 -9999 -9999 -9999 -9999 -9999 -9999 -9999 9.36408E-2 9.39414E-2 6.76166E-2 9.22833E-2 1.16153E-1 1.25586E-1 1.17935E-1 1.3743E-1 1.41078E-1 1.41416E-1 1.14219E-1 1.60819E-1 2.27415E-1 2.69514E-1 3.73089E-1 4.32495E-1 4.67257E-1 4.12133E-1 4.41666E-1 3.60436E-1 3.55022E-1 4.29787E-1 4.18914E-1 4.31804E-1 4.29571E-1 3.90797E-1 3.37401E-1 2.81976E-1 2.26077E-1 1.66777E-1 2.05513E-1 3.23186E-1 3.15812E-1 1.67831E-1 1.36399E-1 2.36086E-1 1.99627E-1 2.06667E-1 1.9455E-1 2.44065E-1 3.86495E-1 4.61278E-1 4.86208E-1 5.12363E-1 4.90106E-1 4.50041E-1 3.60369E-1 3.0721E-1 3.39657E-1 2.72522E-1 2.15858E-1 2.62737E-1 2.66527E-1 2.21277E-1 1.9393E-1 2.56282E-1 3.33623E-1 3.11348E-1 3.66306E-1 3.95125E-1 2.75183E-1 1.96832E-1 1.71796E-1 1.61401E-1 1.34943E-1 1.2065E-1 7.90682E-2 7.43104E-2 4.42792E-2 6.17643E-2 1.03831E-1 7.36089E-2 2.13947E-2 1.02851E-2 1.68552E-2 2.87693E-2 3.38784E-2 2.61908E-2 2.99443E-2 4.151E-2 6.46352E-2 7.6725E-2 7.14354E-2 6.86857E-2 9.30988E-2 1.16435E-1 1.1792E-1 1.01409E-1 8.05332E-2 7.51636E-2 7.2402E-2 9.23786E-2 5.70942E-2 3.56007E-2 1.70601E-2 1.30801E-2 1.08251E-2 1.13843E-2 2.35399E-2 2.34065E-2 2.28656E-2 6.20221E-3 4.20931E-3 3.66045E-3 2.23644E-3 4.04486E-3 4.76227E-3 4.06399E-3 2.8303E-3 9.59845E-4 8.64057E-4 2.08976E-3 6.69859E-4 3.36179E-5 -9999 -9999 -9999 -9999 -9999 -9999 -9999 -9999 -9999 -9999 -9999 -9999 -9999 -9999 -9999 -9999 -9999 -9999 -9999 -9999 -9999 -9999
-9999 -9999 -9999 -9999 -9999 -9999 -9999 -9999 -9999 -9999 -9999 -9999 -9999 -9999 -9999 -9999 -9999 -9999 -9999 -9999 -9999 -9999 -9999 -9999 -9999 -9999 -9999 -9999 -9999 -9999 -9999 -9999 -9999 -9999 -9999 1.18654E-1 9.94112E-2 1.1152E-1 1.18786E-1 1.65595E-1 1.27924E-1 1.68182E-1 2.21849E-1 2.50261E-1 2.46239E-1 2.10728E-1 2.44536E-1 2.8761E-1 3.33359E-1 4.01934E-1 4.55638E-1 4.2444E-1 4.22745E-1 3.69516E-1 3.69294E-1 3.71232E-1 4.07748E-1 4.49915E-1 4.60331E-1 4.29643E-1 3.92139E-1 3.51163E-1 2.77775E-1 1.83265E-1 1.5485E-1 1.8624E-1 1.32028E-1 1.14004E-1 1.47843E-1 2.11281E-1 1.49006E-1 1.95399E-1 2.05013E-1 2.58991E-1 4.17456E-1 4.68689E-1 4.76167E-1 4.90689E-1 4.91244E-1 5.01657E-1 4.43415E-1 2.95901E-1 2.89579E-1 3.23205E-1 3.65227E-1 3.35135E-1 2.95273E-1 2.90195E-1 2.26628E-1 2.33196E-1 2.95423E-1 3.07479E-1 2.96167E-1 3.54313E-1 2.93851E-1 2.18363E-1 1.69618E-1 1.46214E-1 1.96325E-1 1.62444E-1 1.16643E-1 7.15982E-2 5.92032E-2 5.81412E-2 5.62559E-2 5.53237E-2 4.52549E-2 1.60986E-2 2.35616E-2 3.09958E-2 2.89215E-2 1.5758E-2 1.95614E-2 2.11425E-2 2.96065E-2 4.12824E-2 2.8892E-2 2.94097E-2 4.52222E-2 7.15816E-2 7.23796E-2 7.71084E-2 4.28972E-2 2.09077E-2 1.479E-2 2.44867E-2 6.64827E-2 6.98562E-2 3.67188E-2 2.30076E-2 1.40552E-2 1.45526E-2 1.92527E-2 2.42284E-2 1.07091E-2 5.36545E-3 2.20446E-3 2.20102E-3 2.95649E-3 2.93405E-3 1.58841E-3 2.16126E-3 4.23465E-3 2.74503E-3 1.57377E-3 7.7949E-4 1.00633E-4 5.39146E-5 -9999 -9999 -9999 -9999 -9999 -9999 -9999 -9999 -9999 -9999 -9999 -9999 -9999 -9999 -9999 -9999 -9999 -9999 -9999 -9999 -9999 -9999
-9999 -9999 -9999 -9999 -9999 -9999 -9999 -9999 -9999 -9999 -9999 -9999 -9999 -9999 -9999 -9999 -9999 -9999 -9999 -9999 -9999 -9999 -9999 -9999 -9999 -9999 -9999 -9999 -9999 -9999 -9999 -9999 -9999 -9999 -9999 5.12437E-2 9.69786E-2 1.62582E-1 1.35942E-1 1.21E-1 1.46859E-1 1.42765E-1 2.12315E-1 3.29203E-1 3.08174E-1 2.04732E-1 2.0849E-1 3.12E-1 3.76111E-1 3.75332E-1 4.09286E-1 4.04969E-1 4.27746E-1 3.79783E-1 3.80226E-1 3.92352E-1 4.11255E-1 4.25523E-1 4.25732E-1 4.51661E-1 4.56558E-1 4.45779E-1 3.75666E-1 2.05914E-1 1.16902E-1 1.52441E-1 1.1206E-1 1.0077E-1 1.63314E-1 2.12972E-1 1.43035E-1 2.00438E-1 1.99547E-1 2.17207E-1 3.99863E-1 4.46096E-1 5.04665E-1 4.80003E-1 4.55823E-1 4.13048E-1 4.79044E-1 3.37072E-1 2.7262E-1 2.32445E-1 2.59788E-1 3.27996E-1 2.35881E-1 2.52225E-1 2.37821E-1 2.09521E-1 2.9392E-1 3.27625E-1 3.04503E-1 3.25292E-1 3.01238E-1 2.38044E-1 1.90806E-1 1.26557E-1 2.02704E-1 2.39143E-1 1.68288E-1 9.44275E-2 7.57121E-2 3.57409E-2 3.12488E-2 4.40425E-2 5.43916E-2 3.82891E-2 3.15002E-2 3.59462E-2 3.64919E-2 1.9561E-2 1.38479E-2 1.1873E-2 1.40926E-2 2.34926E-2 2.43157E-2 2.13233E-2 2.45183E-2 2.23225E-2 2.29762E-2 4.43993E-2 4.98522E-2 3.07897E-2 1.28831E-2 1.08269E-2 1.5888E-2 2.20888E-2 2.25954E-2 1.66706E-2 1.44547E-2 1.75256E-2 2.07223E-2 1.7407E-2 5.18511E-3 3.13598E-3 2.42471E-3 1.95436E-3 1.0081E-3 8.63967E-4 7.64701E-4 1.3795E-3 2.89956E-3 1.65383E-3 4.50738E-4 1.12028E-4 5.42608E-5 -9999 -9999 -9999 -9999 -9999 -9999 -9999 -9999 -9999 -9999 -9999 -9999 -9999 -9999 -9999 -9999 -9999 -9999 -9999 -9999 -9999 -9999 -9999
-9999 -9999 -9999 -9999 -9999 -9999 -9999 -9999 -9999 -9999 -9999 -9999 -9999 -9999 -9999 -9999 -9999 -9999 -9999 -9999 -9999 -9999 -9999 -9999 -9999 -9999 -9999 -9999 -9999 -9999 -9999 -9999 -9999 -9999 6.86319E-2 7.98147E-2 1.04447E-1 1.10268E-1 9.92709E-2 8.94432E-2 1.39703E-1 1.32056E-1 1.68955E-1 2.60093E-1 3.57224E-1 2.48877E-1 1.75686E-1 2.36689E-1 3.67698E-1 3.80476E-1 3.78549E-1 3.82547E-1 4.33035E-1 4.11731E-1 3.90231E-1 3.87803E-1 3.8427E-1 4.06602E-1 4.30155E-1 4.37133E-1 4.52254E-1 4.55479E-1 4.29578E-1 2.43988E-1 1.70952E-1 1.56754E-1 1.73035E-1 1.38942E-1 1.65347E-1 1.91663E-1 1.84177E-1 1.79412E-1 1.76619E-1 2.12952E-1 3.87536E-1 4.65307E-1 4.25034E-1 4.0709E-1 3.7818E-1 3.58647E-1 4.73801E-1 4.65125E-1 4.1007E-1 2.35132E-1 1.92304E-1 2.12476E-1 1.84551E-1 2.41809E-1 2.19292E-1 1.66051E-1 2.38526E-1 3.11313E-1 2.80159E-1 2.75898E-1 2.59063E-1 2.05701E-1 1.74664E-1 1.74268E-1 1.6094E-1 1.91522E-1 1.69713E-1 1.231E-1 5.7648E-2 5.00655E-2 2.17491E-2 2.56624E-2 2.72542E-2 2.9248E-2 3.2254E-2 2.78926E-2 3.31419E-2 2.48483E-2 1.93593E-2 1.84911E-2 2.23804E-2 3.591E-2 5.43251E-2 3.93477E-2 1.95715E-2 2.28257E-2 1.27479E-2 1.52211E-2 3.18538E-2 6.00723E-2 4.80829E-2 2.73399E-2 1.85569E-2 1.64604E-2 -9999 -9999 -9999 -9999 -9999 1.25432E-2 5.23835E-3 3.28793E-3 2.40069E-3 2.09237E-3 9.58861E-4 9.63009E-4 1.74147E-3 2.96573E-3 1.14993E-3 4.57963E-4 1.46348E-4 1.25272E-4 -9999 -9999 -9999 -9999 -9999 -9999 -9999 -9999 -9999 -9999 -9999 -9999 -9999 -9999 -9999 -9999 -9999 -9999 -9999 -9999 -9999 -9999 -9999 -9999
-9999 -9999 -9999 -9999 -9999 -9999 -9999 -9999 -9999 -9999 -9999 -9999 -9999 -9999 -9999 -9999 -9999 -9999 -9999 -9999 -9999 -9999 -9999 -9999 -9999 -9999 -9999 -9999 -9999 -9999 -9999 -9999 -9999 -9999 -9999 -9999 1.34694E-1 6.84091E-2 5.6447E-2 8.44292E-2 1.17873E-1 1.49149E-1 2.29264E-1 2.69152E-1 3.01802E-1 3.21661E-1 2.27828E-1 1.95053E-1 2.64822E-1 3.88023E-1 4.0362E-1 4.17614E-1 4.11856E-1 4.12846E-1 4.03311E-1 3.63444E-1 4.05546E-1 4.15364E-1 4.28594E-1 4.49647E-1 4.50724E-1 4.68173E-1 4.20559E-1 2.83728E-1 2.03229E-1 1.84762E-1 1.96844E-1 1.51114E-1 1.56315E-1 1.46988E-1 1.28047E-1 1.20816E-1 1.20849E-1 2.02292E-1 4.16642E-1 4.13344E-1 4.01509E-1 3.54356E-1 3.49302E-1 3.55781E-1 3.60619E-1 4.46491E-1 4.75013E-1 3.50927E-1 1.78514E-1 1.36782E-1 1.43664E-1 2.03058E-1 2.7102E-1 1.76732E-1 2.08359E-1 2.38167E-1 2.06136E-1 2.30444E-1 2.21769E-1 2.34676E-1 2.29106E-1 2.20495E-1 1.47142E-1 1.20227E-1 1.35427E-1 1.25269E-1 8.89755E-2 5.98012E-2 2.82421E-2 1.8949E-2 1.65582E-2 2.56035E-2 2.51635E-2 3.81248E-2 2.81957E-2 2.7956E-2 2.98868E-2 3.93045E-2 3.28218E-2 3.9031E-2 4.48369E-2 4.45041E-2 3.56301E-2 2.93267E-2 1.59266E-2 1.12085E-2 1.40989E-2 2.51818E-2 5.22022E-2 4.6037E-2 3.2439E-2 2.14957E-2 -9999 -9999 -9999 -9999 -9999 1.49998E-2 6.34081E-3 2.34492E-3 2.02601E-3 1.88311E-3 1.02921E-3 1.46051E-3 1.8439E-3 2.55321E-3 2.43822E-3 1.08248E-3 1.93959E-3 -9999 -9999 -9999 -9999 -9999 -9999 -9999 -9999 -9999 -9999 -9999 -9999 -9999 -9999 -9999 -9999 -9999 -9999 -9999 -9999 -9999 -9999 -9999 -9999 -9999
-9999 -9999 -9999 -9999 -9999 -9999 -9999 -9999 -9999 -9999 -9999 -9999 -9999 -9999 -9999 -9999 -9999 -9999 -9999 -9999 -9999 -9999 -9999 -9999 -9999 -9999 -9999 -9999 -9999 -9999 -9999 -9999 -9999 -9999 -9999 -9999 -9999 9.0682E-2 3.25054E-2 7.53916E-2 1.13489E-1 1.53944E-1 2.38378E-1 2.68272E-1 3.07435E-1 2.60808E-1 2.55612E-1 2.1213E-1 2.51939E-1 3.90694E-1 4.08347E-1 3.66019E-1 3.98942E-1 3.87355E-1 3.97096E-1 3.72703E-1 3.89563E-1 4.15313E-1 4.00159E-1 4.23217E-1 4.44973E-1 4.29088E-1 4.19744E-1 2.36547E-1 1.33181E-1 9.75965E-2 1.17198E-1 1.20023E-1 1.0893E-1 1.71971E-1 2.59741E-1 2.71629E-1 2.52924E-1 3.35555E-1 4.75451E-1 5.02385E-1 4.91196E-1 4.19083E-1 3.08776E-1 3.01343E-1 3.0137E-1 3.34013E-1 4.15064E-1 4.20602E-1 3.65327E-1 2.76891E-1 2.04466E-1 1.68242E-1 1.73794E-1 1.63772E-1 1.97835E-1 1.91938E-1 1.94347E-1 2.15285E-1 2.38399E-1 2.99995E-1 3.43629E-1 2.81616E-1 1.65831E-1 8.49298E-2 1.05175E-1 8.43225E-2 7.39458E-2 4.56641E-2 2.1884E-2 1.06909E-2 7.97417E-3 1.69798E-2 2.57347E-2 1.97402E-2 1.20602E-2 1.99646E-2 2.21328E-2 2.30481E-2 1.85477E-2 2.29135E-2 2.86958E-2 3.1164E-2 3.46029E-2 4.72641E-2 4.29631E-2 2.98519E-2 2.70521E-2 2.19998E-2 2.48632E-2 -9999 -9999 -9999 -9999 -9999 -9999 -9999 -9999 8.85194E-3 3.97183E-3 2.60501E-3 2.57771E-3 9.51416E-4 5.83368E-4 -9999 -9999 -9999 -9999 -9999 -9999 -9999 -9999 -9999 -9999 -9999 -9999 -9999 -9999 -9999 -9999 -9999 -9999 -9999 -9999 -9999 -9999 -9999 -9999 -9999 -9999 -9999 -9999 -9999 -9999 -9999
-9999 -9999 -9999 -9999 -9999 -9999 -9999 -9999 -9999 -9999 -9999 -9999 -9999 -9999 -9999 -9999 -9999 -9999 -9999 -9999 -9999 -9999 -9999 -9999 -9999 -9999 -9999 -9999 -9999 -9999 -9999 -9999 -9999 -9999 -9999 -9999 -9999 -9999 8.56199E-2 8.0671E-2 8.48143E-2 1.12534E-1 1.59082E-1 1.94716E-1 2.45093E-1 2.10492E-1 2.22346E-1 2.11285E-1 2.21524E-1 2.87739E-1 3.63423E-1 4.07548E-1 4.05697E-1 3.58118E-1 3.43813E-1 3.48616E-1 3.58051E-1 4.01051E-1 4.17711E-1 4.2249E-1 3.89071E-1 3.99592E-1 3.29566E-1 1.65354E-1 8.86803E-2 5.81205E-2 6.44412E-2 7.90928E-2 9.17178E-2 1.69713E-1 3.43573E-1 4.5723E-1 4.72234E-1 4.63288E-1 5.12273E-1 4.68496E-1 5.03432E-1 4.64882E-1 4.20392E-1 3.13034E-1 3.16692E-1 3.27882E-1 3.36841E-1 3.5681E-1 3.4797E-1 4.35953E-1 3.24122E-1 1.17991E-1 1.2806E-1 1.47209E-1 1.77361E-1 2.19517E-1 2.5116E-1 3.36346E-1 2.61598E-1 3.02012E-1 3.48226E-1 3.28244E-1 2.18466E-1 1.45233E-1 9.85157E-2 7.03966E-2 6.39843E-2 3.32039E-2 1.36299E-2 1.07399E-2 1.91817E-2 3.43804E-2 1.73078E-2 6.61447E-3 4.14249E-3 4.8449E-3 1.2998E-2 1.35443E-2 8.43024E-3 1.11309E-2 1.3963E-2 1.74947E-2 4.80695E-2 8.03177E-2 9.73674E-2 1.01883E-1 8.0925E-2 -9999 -9999 -9999 -9999 -9999 -9999 -9999 -9999 -9999 -9999 5.5806E-3 3.47082E-3 -9999 -9999 -9999 -9999 -9999 -9999 -9999 -9999 -9999 -9999 -9999 -9999 -9999 -9999 -9999 -9999 -9999 -9999 -9999 -9999 -9999 -9999 -9999 -9999 -9999 -9999 -9999 -9999 -9999 -9999 -9999 -9999 -9999 -9999 -9999
-9999 -9999 -9999 -9999 -9999 -9999 -9999 -9999 -9999 -9999 -9999 -9999 -9999 -9999 -9999 -9999 -9999 -9999 -9999 -9999 -9999 -9999 -9999 -9999 -9999 -9999 -9999 -9999 -9999 -9999 -9999 -9999 -9999 -9999 -9999 -9999 -9999 -9999 -9999 6.37978E-2 6.63352E-2 6.4339E-2 1.01514E-1 1.10071E-1 1.81999E-1 2.01471E-1 2.09565E-1 2.39374E-1 1.95766E-1 1.92756E-1 2.43637E-1 3.42247E-1 3.65151E-1 3.19196E-1 3.04847E-1 3.56377E-1 3.46073E-1 3.42254E-1 4.14217E-1 4.19307E-1 4.36544E-1 4.5842E-1 4.13786E-1 3.0705E-1 1.37193E-1 1.16227E-1 1.38378E-1 7.23695E-2 9.31278E-2 8.96668E-2 2.28402E-1 4.21696E-1 4.59327E-1 4.70526E-1 5.05256E-1 4.64352E-1 4.52608E-1 5.00183E-1 4.52805E-1 4.16972E-1 3.42282E-1 3.33449E-1 3.36352E-1 3.06832E-1 2.69573E-1 3.27348E-1 2.57992E-1 1.27548E-1 1.34207E-1 1.1079E-1 1.66239E-1 2.07617E-1 2.21556E-1 2.83321E-1 3.36719E-1 3.06128E-1 2.99393E-1 3.112E-1 2.32023E-1 1.51544E-1 1.20798E-1 9.80737E-2 8.74625E-2 5.65852E-2 2.39587E-2 2.04022E-2 4.1585E-2 4.35595E-2 1.63413E-2 5.72993E-3 5.94001E-3 4.44204E-3 4.17758E-3 6.81951E-3 8.06973E-3 9.83392E-3 5.49948E-3 1.80501E-2 5.52318E-2 7.42202E-2 7.542E-2 6.28423E-2 4.33863E-2 -9999 -9999 -9999 -9999 -9999 -9999 -9999 -9999 -9999 -9999 -9999 -9999 -9999 -9999 -9999 -9999 -9999 -9999 -9999 -9999 -9999 -9999 -9999 -9999 -9999 -9999 -9999 -9999 -9999 -9999 -9999 -9999 -9999 -9999 -9999 -9999 -9999 -9999 -9999 -9999 -9999 -9999 -9999 -9999 -9999 -9999 -9999
-9999 -9999 -9999 -9999 -9999 -9999 -9999 -9999 -9999 -9999 -9999 -9999 -9999 -9999 -9999 -9999 -9999 -9999 -9999 -9999 -9999 -9999 -9999 -9999 -9999 -9999 -9999 -9999 -9999 -9999 -9999 -9999 -9999 -9999 -9999 -9999 -9999 1.69441E-1 7.65449E-2 9.47101E-2 1.32876E-1 8.65209E-2 3.89064E-2 5.41794E-2 1.24324E-1 8.06145E-2 1.46873E-1 2.25379E-1 1.82255E-1 1.26964E-1 1.46485E-1 2.31237E-1 3.36184E-1 3.11743E-1 3.32401E-1 3.23768E-1 3.36725E-1 3.55143E-1 4.09089E-1 4.31257E-1 4.93027E-1 4.51381E-1 4.0746E-1 4.23872E-1 2.31707E-1 1.92664E-1 1.83197E-1 6.74592E-2 1.21834E-1 1.11816E-1 1.34732E-1 2.01718E-1 3.7866E-1 3.47685E-1 4.82545E-1 4.94241E-1 3.73915E-1 4.0789E-1 4.08146E-1 3.93938E-1 3.45626E-1 3.28427E-1 3.33135E-1 3.42905E-1 3.31151E-1 2.33255E-1 1.67593E-1 1.33862E-1 1.50504E-1 1.42364E-1 2.10291E-1 2.30805E-1 2.04532E-1 2.55815E-1 3.30663E-1 3.21173E-1 3.0924E-1 2.9341E-1 3.06693E-1 2.31589E-1 2.06394E-1 1.76209E-1 1.37662E-1 9.55923E-2 2.6505E-2 2.46869E-2 3.99328E-2 4.30815E-2 2.90677E-2 1.9508E-2 1.3145E-2 3.57193E-3 4.05361E-3 3.95231E-3 7.17292E-3 1.77713E-2 1.5247E-2 1.88593E-2 3.14466E-2 6.3479E-2 4.72547E-2 4.28881E-2 2.76584E-2 -9999 -9999 -9999 -9999 -9999 -9999 -9999 -9999 -9999 -9999 -9999 -9999 -9999 -9999 -9999 -9999 -9999 -9999 -9999 -9999 -9999 -9999 -9999 -9999 -9999 -9999 -9999 -9999 -9999 -9999 -9999 -9999 -9999 -9999 -9999 -9999 -9999 -9999 -9999 -9999 -9999 -9999 -9999 -9999 -9999 -9999 -9999
-9999 -9999 -9999 -9999 -9999 -9999 -9999 -9999 -9999 -9999 -9999 -9999 -9999 -9999 -9999 -9999 -9999 -9999 -9999 -9999 -9999 -9999 -9999 -9999 -9999 -9999 -9999 -9999 -9999 -9999 -9999 -9999 -9999 -9999 -9999 -9999 -9999 -9999 1.70756E-1 1.83452E-1 2.56667E-1 1.14869E-1 2.98513E-2 3.51314E-2 4.5895E-2 4.98075E-2 8.0594E-2 1.89827E-1 1.8539E-1 1.17871E-1 1.13055E-1 1.5083E-1 2.4788E-1 2.9911E-1 3.7272E-1 3.5978E-1 3.90132E-1 3.83185E-1 3.94396E-1 4.39528E-1 4.50042E-1 3.96947E-1 3.1644E-1 3.91604E-1 3.25778E-1 1.94437E-1 1.45785E-1 5.84186E-2 1.13118E-1 1.28245E-1 1.24515E-1 1.7603E-1 2.39024E-1 1.85898E-1 3.63873E-1 4.70543E-1 4.41589E-1 3.20113E-1 3.77535E-1 3.32679E-1 3.18624E-1 3.22724E-1 3.20322E-1 3.01758E-1 3.27116E-1 2.88103E-1 1.9893E-1 1.47894E-1 1.71491E-1 2.29768E-1 2.02758E-1 2.63671E-1 2.48627E-1 2.30966E-1 2.97245E-1 3.13211E-1 3.3477E-1 3.3721E-1 3.23342E-1 3.38029E-1 3.10754E-1 2.72077E-1 1.79897E-1 8.68792E-2 3.70703E-2 4.18629E-2 6.4693E-2 6.91193E-2 5.55905E-2 3.34298E-2 1.85956E-2 6.50933E-3 2.64835E-3 2.31526E-3 6.98905E-3 1.42028E-2 2.224E-2 2.73003E-2 2.82015E-2 2.41147E-2 2.63685E-2 1.8495E-2 1.07238E-2 -9999 -9999 -9999 -9999 -9999 -9999 -9999 -9999 -9999 -9999 -9999 -9999 -9999 -9999 -9999 -9999 -9999 -9999 -9999 -9999 -9999 -9999 -9999 -9999 -9999 -9999 -9999 -9999 -9999 -9999 -9999 -9999 -9999 -9999 -9999 -9999 -9999 -9999 -9999 -9999 -9999 -9999 -9999 -9999 -9999 -9999 -9999
-9999 -9999 -9999 -9999 -9999 -9999 -9999 -9999 -9999 -9999 -9999 -9999 -9999 -9999 -9999 -9999 -9999 -9999 -9999 -9999 -9999 -9999 -9999 -9999 -9999 -9999 -9999 -9999 -9999 -9999 -9999 -9999 -9999 -9999 -9999 -9999 -9999 -9999 1.9229E-1 1.14119E-1 1.94367E-1 1.41164E-1 4.03597E-2 2.37684E-2 3.75156E-2 5.78879E-2 9.22265E-2 1.43257E-1 1.55602E-1 1.69139E-1 2.10361E-1 1.66534E-1 1.47762E-1 2.13578E-1 2.80689E-1 3.72419E-1 4.22207E-1 4.3913E-1 4.19991E-1 4.705E-1 4.59868E-1 3.49488E-1 2.36541E-1 1.44579E-1 1.74424E-1 1.06034E-1 7.61401E-2 4.92991E-2 7.5074E-2 5.06797E-2 9.68892E-2 1.18377E-1 1.32257E-1 1.11392E-1 1.42543E-1 2.89478E-1 3.60718E-1 3.2551E-1 2.79377E-1 3.21572E-1 3.40201E-1 3.3271E-1 3.31979E-1 2.92562E-1 2.68345E-1 2.31225E-1 1.86849E-1 2.15383E-1 2.33849E-1 2.5523E-1 2.37812E-1 3.26007E-1 3.3272E-1 2.93132E-1 2.83227E-1 2.85288E-1 3.17864E-1 2.83237E-1 2.69946E-1 2.50436E-1 3.25119E-1 3.14298E-1 1.93419E-1 5.93733E-2 4.2164E-2 4.7471E-2 8.41781E-2 9.73775E-2 6.34054E-2 3.04425E-2 1.31944E-2 3.88114E-3 2.57915E-3 2.13753E-3 4.97562E-3 2.31625E-2 3.37413E-2 3.78325E-2 2.29129E-2 1.67701E-2 8.99884E-3 6.1527E-3 -9999 -9999 -9999 -9999 -9999 -9999 -9999 -9999 -9999 -9999 -9999 -9999 -9999 -9999 -9999 -9999 -9999 -9999 -9999 -9999 -9999 -9999 -9999 -9999 -9999 -9999 -9999 -9999 -9999 -9999 -9999 -9999 -9999 -9999 -9999 -9999 -9999 -9999 -9999 -9999 -9999 -9999 -9999 -9999 -9999 -9999 -9999 -9999
-9999 -9999 -9999 -9999 -9999 -9999 -9999 -9999 -9999 -9999 -9999 -9999 -9999 -9999 -9999 -9999 -9999 -9999 -9999 -9999 -9999 -9999 -9999 -9999 -9999 -9999 -9999 -9999 -9999 -9999 -9999 -9999 -9999 -9999 -9999 -9999 -9999 -9999 1.77276E-1 1.00522E-1 2.37002E-1 2.07955E-1 1.00644E-1 4.68499E-2 2.28557E-2 3.2154E-2 8.47696E-2 1.49175E-1 2.12316E-1 3.01074E-1 3.18211E-1 2.45721E-1 1.44139E-1 1.20584E-1 2.16524E-1 3.34446E-1 3.81231E-1 4.62781E-1 4.42762E-1 4.31706E-1 4.64307E-1 4.57324E-1 2.76512E-1 1.22872E-1 1.27577E-1 1.41868E-1 9.78972E-2 5.1857E-2 6.24329E-2 5.03454E-2 3.59214E-2 1.12018E-1 1.17162E-1 9.82217E-2 1.05749E-1 1.22925E-1 1.9988E-1 2.51966E-1 2.2309E-1 2.34583E-1 2.21889E-1 2.60176E-1 1.61469E-1 1.08728E-1 1.2682E-1 1.38875E-1 1.48006E-1 1.47909E-1 1.79155E-1 2.55965E-1 2.47426E-1 3.01425E-1 3.99405E-1 3.81306E-1 2.33971E-1 2.34818E-1 3.2025E-1 2.93168E-1 3.08098E-1 3.20536E-1 2.82892E-1 3.13037E-1 2.1498E-1 8.13002E-2 2.78118E-2 2.82857E-2 5.62462E-2 9.41594E-2 8.3757E-2 3.98601E-2 1.47426E-2 4.4808E-3 2.70084E-3 2.64016E-3 4.992E-3 1.62027E-2 1.80172E-2 1.49226E-2 6.5629E-3 4.9574E-3 4.62747E-3 3.68744E-3 -9999 -9999 -9999 -9999 -9999 -9999 -9999 -9999 -9999 -9999 -9999 -9999 -9999 -9999 -9999 -9999 -9999 -9999 -9999 -9999 -9999 -9999 -9999 -9999 -9999 -9999 -9999 -9999 -9999 -9999 -9999 -9999 -9999 -9999 -9999 -9999 -9999 -9999 -9999 -9999 -9999 -9999 -9999 -9999 -9999 -9999 -9999 -9999
-9999 -9999 -9999 -9999 -9999 -9999 -9999 -9999 -9999 -9999 -9999 -9999 -9999 -9999 -9999 -9999 -9999 -9999 -9999 -9999 -9999 -9999 -9999 -9999 -9999 -9999 -9999 -9999 -9999 -9999 -9999 -9999 -9999 -9999 -9999 -9999 -9999 -9999 1.5989E-1 5.24008E-2 1.35888E-1 2.15446E-1 1.64923E-1 9.00797E-2 5.65523E-2 3.42123E-2 4.99508E-2 1.32338E-1 2.11097E-1 3.1283E-1 3.33319E-1 3.05173E-1 2.92133E-1 2.00145E-1 3.07529E-1 3.77584E-1 3.80526E-1 3.79769E-1 4.03826E-1 4.10292E-1 4.76739E-1 5.00542E-1 3.32964E-1 2.22883E-1 2.11867E-1 1.66896E-1 1.35331E-1 1.20189E-1 2.07007E-1 1.23822E-1 5.10936E-2 8.50297E-2 1.3164E-1 1.47777E-1 1.46354E-1 1.34893E-1 1.00752E-1 7.96109E-2 8.66928E-2 9.49195E-2 9.79458E-2 1.68457E-1 2.61439E-1 1.55512E-1 1.34301E-1 1.16229E-1 7.53215E-2 1.00877E-1 1.79072E-1 2.34082E-1 2.20001E-1 2.77988E-1 3.4785E-1 3.41114E-1 2.29122E-1 2.38576E-1 2.73894E-1 2.82126E-1 3.33231E-1 3.43173E-1 3.24267E-1 3.7713E-1 2.6369E-1 1.12148E-1 3.4611E-2 2.97381E-2 4.32482E-2 8.21026E-2 9.34845E-2 4.21822E-2 9.01737E-3 1.51961E-3 1.092E-3 2.07636E-3 3.96334E-3 5.96074E-3 1.29783E-2 5.36425E-3 2.014E-3 1.33582E-3 2.8618E-3 8.06971E-3 -9999 -9999 -9999 -9999 -9999 -9999 -9999 -9999 -9999 -9999 -9999 -9999 -9999 -9999 -9999 -9999 -9999 -9999 -9999 -9999 -9999 -9999 -9999 -9999 -9999 -9999 -9999 -9999 -9999 -9999 -9999 -9999 -9999 -9999 -9999 -9999 -9999 -9999 -9999 -9999 -9999 -9999 -9999 -9999 -9999 -9999 -9999 -9999
-9999 -9999 -9999 -9999 -9999 -9999 -9999 -9999 -9999 -9999 -9999 -9999 -9999 -9999 -9999 -9999 -9999 -9999 -9999 -9999 -9999 -9999 -9999 -9999 -9999 -9999 -9999 -9999 -9999 -9999 -9999 -9999 -9999 -9999 -9999 -9999 -9999 -9999 1.0267E-1 5.7177E-2 7.29957E-2 1.68284E-1 1.94097E-1 1.33265E-1 8.56948E-2 5.78317E-2 4.36748E-2 9.35009E-2 1.71394E-1 2.23021E-1 2.93257E-1 2.96787E-1 3.05156E-1 3.15899E-1 3.42011E-1 3.82218E-1 3.6917E-1 3.8471E-1 4.12034E-1 3.87748E-1 4.59422E-1 4.82955E-1 4.60177E-1 3.45766E-1 2.64584E-1 2.06917E-1 1.46907E-1 1.43479E-1 1.73785E-1 5.69373E-2 3.96069E-2 6.76291E-2 4.8938E-2 6.05688E-2 1.40009E-1 1.63828E-1 1.14893E-1 7.1383E-2 6.17627E-2 7.12793E-2 5.82265E-2 1.09487E-1 2.40194E-1 1.93771E-1 1.56765E-1 1.57334E-1 7.60271E-2 6.33084E-2 1.31395E-1 1.18838E-1 1.57033E-1 1.93013E-1 1.69473E-1 2.17984E-1 2.07958E-1 1.89715E-1 2.26385E-1 2.2587E-1 2.93106E-1 3.15413E-1 3.22626E-1 3.76573E-1 3.13009E-1 1.88312E-1 7.61178E-2 6.07964E-2 7.58616E-2 9.22529E-2 8.36158E-2 5.18238E-2 2.37824E-2 8.73527E-3 4.14621E-3 1.77495E-3 1.57164E-3 2.32186E-3 8.40254E-3 3.49915E-3 1.48603E-3 2.24031E-3 7.75825E-3 1.46688E-2 -9999 -9999 -9999 -9999 -9999 -9999 -9999 -9999 -9999 -9999 -9999 -9999 -9999 -9999 -9999 -9999 -9999 -9999 -9999 -9999 -9999 -9999 -9999 -9999 -9999 -9999 -9999 -9999 -9999 -9999 -9999 -9999 -9999 -9999 -9999 -9999 -9999 -9999 -9999 -9999 -9999 -9999 -9999 -9999 -9999 -9999 -9999 -9999
-9999 -9999 -9999 -9999 -9999 -9999 -9999 -9999 -9999 -9999 -9999 -9999 -9999 -9999 -9999 -9999 -9999 -9999 -9999 -9999 -9999 -9999 -9999 -9999 -9999 -9999 -9999 -9999 -9999 -9999 -9999 -9999 -9999 -9999 -9999 -9999 -9999 -9999 -9999 6.85466E-2 4.62918E-2 1.31379E-1 1.63723E-1 1.31981E-1 8.20335E-2 9.96105E-2 5.82281E-2 5.13823E-2 8.85876E-2 1.06016E-1 1.33263E-1 2.1516E-1 2.43679E-1 3.16517E-1 3.20743E-1 3.33062E-1 4.00134E-1 4.07187E-1 4.05532E-1 3.89873E-1 4.2622E-1 4.75676E-1 4.69086E-1 3.82359E-1 2.08397E-1 1.75573E-1 1.42757E-1 1.19474E-1 1.57565E-1 5.81432E-2 3.43473E-2 5.63701E-2 9.97263E-2 6.18599E-2 5.88637E-2 9.18554E-2 1.37079E-1 1.39007E-1 1.19104E-1 8.37362E-2 4.12904E-2 7.78951E-2 1.99575E-1 2.06366E-1 1.70364E-1 1.47003E-1 6.19946E-2 4.08972E-2 7.75844E-2 1.03934E-1 1.11288E-1 7.71461E-2 1.37893E-1 2.5458E-1 3.11006E-1 3.59758E-1 3.36499E-1 2.9332E-1 2.85119E-1 2.88704E-1 3.38363E-1 3.42673E-1 3.41369E-1 2.2388E-1 1.42351E-1 1.56636E-1 1.35535E-1 8.63721E-2 4.27155E-2 2.61583E-2 2.09507E-2 6.14307E-3 1.75594E-3 8.99099E-4 1.07119E-3 1.54249E-3 9.50736E-3 4.60117E-3 1.12674E-3 1.93743E-3 9.22476E-3 1.09831E-2 -9999 -9999 -9999 -9999 -9999 -9999 -9999 -9999 -9999 -9999 -9999 -9999 -9999 -9999 -9999 -9999 -9999 -9999 -9999 -9999 -9999 -9999 -9999 -9999 -9999 -9999 -9999 -9999 -9999 -9999 -9999 -9999 -9999 -9999 -9999 -9999 -9999 -9999 -9999 -9999 -9999 -9999 -9999 -9999 -9999 -9999 -9999 -9999
-9999 -9999 -9999 -9999 -9999 -9999 -9999 -9999 -9999 -9999 -9999 -9999 -9999 -9999 -9999 -9999 -9999 -9999 -9999 -9999 -9999 -9999 -9999 -9999 -9999 -9999 -9999 -9999 -9999 -9999 -9999 -9999 -9999 -9999 -9999 -9999 -9999 -9999 -9999 7.5917E-2 4.88273E-2 1.39047E-1 1.20486E-1 7.37901E-2 3.10051E-2 1.28688E-1 7.6532E-2 4.06847E-2 6.72192E-2 7.4549E-2 8.91209E-2 9.80515E-2 1.14299E-1 1.37047E-1 2.06808E-1 3.37404E-1 3.50681E-1 3.99374E-1 4.25654E-1 4.00535E-1 4.04627E-1 4.19284E-1 4.52813E-1 3.20182E-1 1.02445E-1 9.55928E-2 1.09871E-1 1.28669E-1 2.07255E-1 1.20615E-1 3.59947E-2 4.42063E-2 1.28441E-1 7.68785E-2 3.5032E-2 2.78969E-2 4.14203E-2 4.56898E-2 9.77959E-2 9.42245E-2 5.71606E-2 5.73502E-2 1.19173E-1 2.35729E-1 2.51119E-1 1.42357E-1 7.67661E-2 5.78639E-2 8.28304E-2 8.1132E-2 7.97816E-2 1.43151E-1 2.37956E-1 4.18718E-1 4.48109E-1 4.37298E-1 4.19088E-1 3.50114E-1 3.92899E-1 3.67101E-1 3.86662E-1 3.74527E-1 3.69144E-1 2.20391E-1 9.06415E-2 1.57888E-1 1.7729E-1 7.79395E-2 3.79314E-2 1.32573E-2 8.57856E-3 2.23552E-3 2.2551E-3 1.56882E-3 1.04426E-3 1.98641E-3 4.79756E-3 6.85386E-3 1.03426E-3 1.62452E-3 2.16141E-3 4.72881E-3 -9999 -9999 -9999 -9999 -9999 -9999 -9999 -9999 -9999 -9999 -9999 -9999 -9999 -9999 -9999 -9999 -9999 -9999 -9999 -9999 -9999 -9999 -9999 -9999 -9999 -9999 -9999 -9999 -9999 -9999 -9999 -9999 -9999 -9999 -9999 -9999 -9999 -9999 -9999 -9999 -9999 -9999 -9999 -9999 -9999 -9999 -9999 -9999
-9999 -9999 -9999 -9999 -9999 -9999 -9999 -9999 -9999 -9999 -9999 -9999 -9999 -9999 -9999 -9999 -9999 -9999 -9999 -9999 -9999 -9999 -9999 -9999 -9999 -9999 -9999 -9999 -9999 -9999 -9999 -9999 -9999 -9999 -9999 -9999 -9999 -9999 -9999 5.97359E-2 3.37549E-2 7.01559E-2 1.07662E-1 5.06341E-2 1.37567E-2 4.56379E-2 7.36875E-2 4.60515E-2 9.80796E-2 1.63894E-1 1.6201E-1 1.30466E-1 1.07103E-1 9.53352E-2 1.17943E-1 2.09472E-1 3.8115E-1 4.12197E-1 4.08034E-1 3.81968E-1 4.36635E-1 4.16553E-1 4.0469E-1 2.02033E-1 8.75049E-2 1.30079E-1 2.70659E-1 2.41136E-1 2.64437E-1 1.3991E-1 4.13047E-2 6.02971E-2 1.95345E-1 1.12967E-1 5.18601E-2 7.75315E-2 3.96005E-2 1.50512E-2 3.40585E-2 5.37885E-2 6.91929E-2 4.82558E-2 7.22002E-2 1.20704E-1 1.43624E-1 1.26189E-1 6.83402E-2 6.10197E-2 7.99146E-2 7.31335E-2 5.9338E-2 1.09494E-1 2.78722E-1 4.1546E-1 4.79087E-1 4.53533E-1 4.3157E-1 3.75378E-1 3.69192E-1 3.16227E-1 3.54291E-1 3.60358E-1 3.88347E-1 2.76682E-1 7.58683E-2 1.0041E-1 1.59869E-1 1.27384E-1 6.76704E-2 3.41888E-2 2.39803E-2 1.60687E-2 1.11665E-2 3.10139E-3 9.43885E-4 8.31444E-4 2.362E-3 1.5551E-3 1.01142E-3 1.2829E-3 4.17807E-3 9.48513E-3 -9999 -9999 -9999 -9999 -9999 -9999 -9999 -9999 -9999 -9999 -9999 -9999 -9999 -9999 -9999 -9999 -9999 -9999 -9999 -9999 -9999 -9999 -9999 -9999 -9999 -9999 -9999 -9999 -9999 -9999 -9999 -9999 -9999 -9999 -9999 -9999 -9999 -9999 -9999 -9999 -9999 -9999 -9999 -9999 -9999 -9999 -9999 -9999
-9999 -9999 -9999 -9999 -9999 -9999 -9999 -9999 -9999 -9999 -9999 -9999 -9999 -9999 -9999 -9999 -9999 -9999 -9999 -9999 -9999 -9999 -9999 -9999 -9999 -9999 -9999 -9999 -9999 -9999 -9999 -9999 -9999 -9999 -9999 -9999 -9999 -9999 -9999 5.38881E-2 4.25222E-2 7.38596E-2 9.8458E-2 3.50242E-2 1.08568E-2 4.02778E-2 9.49187E-2 6.49497E-2 1.30815E-1 1.9422E-1 2.88633E-1 3.04705E-1 2.85534E-1 2.387E-1 2.53441E-1 3.28968E-1 3.84955E-1 4.31332E-1 4.19517E-1 3.73082E-1 4.25903E-1 3.89926E-1 2.75377E-1 1.80259E-1 1.92634E-1 3.48406E-1 4.35619E-1 3.89081E-1 3.31835E-1 1.84091E-1 7.62637E-2 9.23702E-2 2.82318E-1 3.17245E-1 2.303E-1 1.44035E-1 6.52533E-2 2.73256E-2 2.37636E-2 1.78145E-2 2.94319E-2 4.88244E-2 5.94186E-2 6.41374E-2 7.30227E-2 8.03329E-2 5.20458E-2 5.78564E-2 5.4135E-2 4.46943E-2 7.3446E-2 8.39838E-2 2.30766E-1 3.76503E-1 4.45446E-1 4.34486E-1 4.07262E-1 3.70412E-1 3.72253E-1 2.98949E-1 3.54101E-1 3.70965E-1 3.59037E-1 2.8615E-1 9.06991E-2 8.32321E-2 1.11934E-1 1.29419E-1 1.15873E-1 7.93498E-2 5.255E-2 3.31616E-2 1.16674E-2 9.88089E-4 8.17034E-4 8.35873E-4 8.47075E-4 9.49766E-4 1.40651E-3 1.13945E-3 2.53695E-3 1.05576E-2 -9999 -9999 -9999 -9999 -9999 -9999 -9999 -9999 -9999 -9999 -9999 -9999 -9999 -9999 -9999 -9999 -9999 -9999 -9999 -9999 -9999 -9999 -9999 -9999 -9999 -9999 -9999 -9999 -9999 -9999 -9999 -9999 -9999 -9999 -9999 -9999 -9999 -9999 -9999 -9999 -9999 -9999 -9999 -9999 -9999 -9999 -9999 -9999
-9999 -9999 -9999 -9999 -9999 -9999 -9999 -9999 -9999 -9999 -9999 -9999 -9999 -9999 -9999 -9999 -9999 -9999 -9999 -9999 -9999 -9999 -9999 -9999 -9999 -9999 -9999 -9999 -9999 -9999 -9999 -9999 -9999 -9999 -9999 -9999 -9999 -9999 -9999 4.75649E-2 3.63653E-2 4.60859E-2 7.57548E-2 1.56514E-2 1.95331E-2 3.74397E-2 8.28118E-2 4.95638E-2 1.06911E-1 1.94106E-1 2.25151E-1 2.82165E-1 3.21077E-1 3.70382E-1 3.71381E-1 3.51368E-1 3.73456E-1 3.65227E-1 4.01442E-1 4.22513E-1 4.19545E-1 4.21586E-1 3.40764E-1 2.78438E-1 3.82785E-1 4.42165E-1 4.71825E-1 4.57435E-1 4.29902E-1 2.16632E-1 1.32473E-1 1.61486E-1 3.63744E-1 3.99899E-1 2.91898E-1 1.7458E-1 7.24573E-2 3.65159E-2 4.96417E-2 2.2666E-2 1.68165E-2 5.72743E-2 6.7319E-2 6.24131E-2 4.8558E-2 3.52615E-2 3.33164E-2 3.65026E-2 2.67831E-2 4.65048E-2 7.281E-2 1.24309E-1 2.45406E-1 3.83213E-1 4.33377E-1 4.14241E-1 4.16889E-1 4.24745E-1 3.76824E-1 3.09256E-1 3.41806E-1 3.98799E-1 3.89041E-1 3.14313E-1 2.44813E-1 1.5097E-1 1.18701E-1 1.27126E-1 9.85092E-2 8.83364E-2 5.57509E-2 2.33147E-2 6.60696E-3 4.90752E-3 3.6376E-3 5.3749E-4 4.07903E-4 7.63285E-4 9.38023E-4 1.67639E-3 3.20551E-3 -9999 -9999 -9999 -9999 -9999 -9999 -9999 -9999 -9999 -9999 -9999 -9999 -9999 -9999 -9999 -9999 -9999 -9999 -9999 -9999 -9999 -9999 -9999 -9999 -9999 -9999 -9999 -9999 -9999 -9999 -9999 -9999 -9999 -9999 -9999 -9999 -9999 -9999 -9999 -9999 -9999 -9999 -9999 -9999 -9999 -9999 -9999 -9999 -9999
-9999 -9999 -9999 -9999 -9999 -9999 -9999 -9999 -9999 -9999 -9999 -9999 -9999 -9999 -9999 -9999 -9999 -9999 -9999 -9999 -9999 -9999 -9999 -9999 -9999 -9999 -9999 -9999 -9999 -9999 -9999 -9999 -9999 -9999 -9999 -9999 -9999 -9999 -9999 4.39892E-2 2.62675E-2 6.49321E-2 7.84253E-2 1.15794E-2 1.2649E-2 6.74214E-2 6.37526E-2 5.08306E-2 6.28949E-2 1.32985E-1 1.35152E-1 1.64272E-1 2.1652E-1 3.10004E-1 3.75317E-1 4.17604E-1 4.1193E-1 3.79484E-1 3.63364E-1 3.75649E-1 3.80451E-1 4.07147E-1 4.31046E-1 4.35768E-1 4.28673E-1 4.671E-1 4.9762E-1 4.89978E-1 4.16477E-1 3.17916E-1 2.72717E-1 3.2384E-1 3.31045E-1 3.83382E-1 3.87859E-1 3.44104E-1 2.27199E-1 6.71569E-2 6.38976E-2 4.82433E-2 2.30057E-2 3.4674E-2 4.62775E-2 5.83351E-2 7.2907E-2 5.65121E-2 3.65059E-2 3.14247E-2 4.51187E-2 5.93197E-2 8.64415E-2 1.37728E-1 1.59427E-1 1.74644E-1 2.39878E-1 2.83859E-1 3.11609E-1 3.4433E-1 2.92478E-1 2.16356E-1 2.6945E-1 3.37275E-1 3.33241E-1 3.20341E-1 3.29532E-1 2.75506E-1 1.84889E-1 1.06027E-1 5.38642E-2 5.09365E-2 5.25899E-2 3.36914E-2 1.55956E-2 1.45154E-2 4.55964E-3 5.36216E-4 2.58126E-4 4.9655E-4 9.00367E-4 5.39415E-3 6.43984E-3 -9999 -9999 -9999 -9999 -9999 -9999 -9999 -9999 -9999 -9999 -9999 -9999 -9999 -9999 -9999 -9999 -9999 -9999 -9999 -9999 -9999 -9999 -9999 -9999 -9999 -9999 -9999 -9999 -9999 -9999 -9999 -9999 -9999 -9999 -9999 -9999 -9999 -9999 -9999 -9999 -9999 -9999 -9999 -9999 -9999 -9999 -9999 -9999 -9999
-9999 -9999 -9999 -9999 -9999 -9999 -9999 -9999 -9999 -9999 -9999 -9999 -9999 -9999 -9999 -9999 -9999 -9999 -9999 -9999 -9999 -9999 -9999 -9999 -9999 -9999 -9999 -9999 -9999 -9999 -9999 -9999 -9999 -9999 -9999 -9999 -9999 -9999 -9999 4.98164E-2 3.21008E-2 5.42841E-2 5.91845E-2 1.36551E-2 3.54673E-2 6.75503E-2 4.48812E-2 3.0189E-2 3.87424E-2 5.1995E-2 7.01723E-2 5.72141E-2 7.76412E-2 1.19247E-1 1.82864E-1 2.68249E-1 4.08583E-1 3.88522E-1 3.75558E-1 3.54819E-1 3.2864E-1 3.37506E-1 3.33656E-1 3.56097E-1 4.29579E-1 3.81354E-1 4.19229E-1 4.23958E-1 3.88375E-1 3.8069E-1 3.69513E-1 2.85015E-1 3.05921E-1 3.50161E-1 4.18328E-1 3.70939E-1 2.77202E-1 2.23468E-1 1.78777E-1 1.17411E-1 4.09155E-2 2.75057E-2 2.54263E-2 3.01813E-2 3.3987E-2 3.19377E-2 2.7728E-2 3.53671E-2 6.12913E-2 9.56527E-2 6.27324E-2 7.98137E-2 7.60355E-2 7.24754E-2 1.04898E-1 1.67685E-1 1.86265E-1 2.03305E-1 2.14535E-1 1.76006E-1 2.37907E-1 2.46879E-1 2.04595E-1 2.35388E-1 3.7155E-1 3.10593E-1 1.86998E-1 1.45969E-1 4.89501E-2 2.10805E-2 4.60332E-2 4.95476E-2 2.41841E-2 8.22585E-3 2.80668E-3 3.88788E-4 2.02231E-4 4.4447E-4 1.02627E-3 5.09444E-3 -9999 -9999 -9999 -9999 -9999 -9999 -9999 -9999 -9999 -9999 -9999 -9999 -9999 -9999 -9999 -9999 -9999 -9999 -9999 -9999 -9999 -9999 -9999 -9999 -9999 -9999 -9999 -9999 -9999 -9999 -9999 -9999 -9999 -9999 -9999 -9999 -9999 -9999 -9999 -9999 -9999 -9999 -9999 -9999 -9999 -9999 -9999 -9999 -9999 -9999
-9999 -9999 -9999 -9999 -9999 -9999 -9999 -9999 -9999 -9999 -9999 -9999 -9999 -9999 -9999 -9999 -9999 -9999 -9999 -9999 -9999 -9999 -9999 -9999 -9999 -9999 -9999 -9999 -9999 -9999 -9999 -9999 -9999 -9999 -9999 -9999 -9999 -9999 -9999 3.461E-2 5.01281E-2 3.23285E-2 3.42818E-2 3.31984E-2 1.04283E-1 4.31429E-2 2.44305E-2 2.51348E-2 4.52664E-2 6.09377E-2 8.2079E-2 7.60152E-2 7.54331E-2 1.03651E-1 1.55576E-1 2.15246E-1 3.51809E-1 3.69562E-1 3.63832E-1 3.78286E-1 3.7204E-1 3.55236E-1 3.36431E-1 3.08617E-1 2.72399E-1 2.6098E-1 2.55517E-1 3.52421E-1 3.62086E-1 3.51817E-1 2.83788E-1 3.22754E-1 2.89762E-1 3.27842E-1 3.80968E-1 3.01601E-1 3.01986E-1 2.92702E-1 2.35627E-1 1.90604E-1 9.95812E-2 5.07246E-2 2.08365E-2 1.98226E-2 1.83871E-2 1.50231E-2 1.34963E-2 2.40283E-2 6.31349E-2 8.05338E-2 7.67857E-2 8.20052E-2 9.94824E-2 8.40968E-2 1.02503E-1 1.92986E-1 2.2935E-1 1.7118E-1 1.37457E-1 1.77406E-1 2.12307E-1 2.03743E-1 2.20859E-1 2.45261E-1 2.97755E-1 2.97274E-1 1.69437E-1 1.1601E-1 8.61147E-2 3.35703E-2 1.98864E-2 4.58826E-2 8.58185E-3 5.6609E-3 6.82343E-4 2.29133E-4 2.53829E-4 3.91733E-4 1.06288E-3 -9999 -9999 -9999 -9999 -9999 -9999 -9999 -9999 -9999 -9999 -9999 -9999 -9999 -9999 -9999 -9999 -9999 -9999 -9999 -9999 -9999 -9999 -9999 -9999 -9999 -9999 -9999 -9999 -9999 -9999 -9999 -9999 -9999 -9999 -9999 -9999 -9999 -9999 -9999 -9999 -9999 -9999 -9999 -9999 -9999 -9999 -9999 -9999 -9999 -9999 -9999
-9999 -9999 -9999 -9999 -9999 -9999 -9999 -9999 -9999 -9999 -9999 -9999 -9999 -9999 -9999 -9999 -9999 -9999 -9999 -9999 -9999 -9999 -9999 -9999 -9999 -9999 -9999 -9999 -9999 -9999 -9999 -9999 -9999 -9999 -9999 -9999 -9999 -9999 -9999 -9999 4.02522E-2 4.50253E-2 5.35879E-2 8.94325E-2 1.26126E-1 6.41228E-2 6.7518E-2 3.08782E-2 6.23012E-2 1.98538E-1 2.01164E-1 1.94126E-1 1.75439E-1 1.74953E-1 1.90709E-1 2.44213E-1 3.05683E-1 3.26226E-1 3.62939E-1 3.70165E-1 3.90046E-1 3.47835E-1 3.92433E-1 3.4227E-1 3.81206E-1 2.63022E-1 2.35546E-1 2.2709E-1 2.33362E-1 2.73283E-1 2.83294E-1 2.89877E-1 3.00224E-1 2.73996E-1 3.36914E-1 3.32357E-1 3.32967E-1 2.82593E-1 1.85472E-1 1.3231E-1 1.31932E-1 9.54006E-2 4.75784E-2 2.58732E-2 2.41444E-2 1.27417E-2 1.37046E-2 2.03967E-2 3.05745E-2 5.94584E-2 4.72237E-2 6.83737E-2 7.04442E-2 7.26457E-2 1.26643E-1 2.24891E-1 2.60916E-1 1.55894E-1 1.38402E-1 1.93126E-1 2.07288E-1 2.35637E-1 2.30092E-1 2.43378E-1 2.91386E-1 2.8637E-1 2.361E-1 1.05202E-1 8.94791E-2 4.60341E-2 1.15075E-2 1.98259E-2 1.26128E-3 4.64818E-4 5.28231E-4 2.76048E-4 3.02335E-4 1.55122E-3 5.57551E-3 -9999 -9999 -9999 -9999 -9999 -9999 -9999 -9999 -9999 -9999 -9999 -9999 -9999 -9999 -9999 -9999 -9999 -9999 -9999 -9999 -9999 -9999 -9999 -9999 -9999 -9999 -9999 -9999 -9999 -9999 -9999 -9999 -9999 -9999 -9999 -9999 -9999 -9999 -9999 -9999 -9999 -9999 -9999 -9999 -9999 -9999 -9999 -9999 -9999 -9999 -9999
-9999 -9999 -9999 -9999 -9999 -9999 -9999 -9999 -9999 -9999 -9999 -9999 -9999 -9999 -9999 -9999 -9999 -9999 -9999 -9999 -9999 -9999 -9999 -9999 -9999 -9999 -9999 -9999 -9999 -9999 -9999 -9999 -9999 -9999 -9999 -9999 -9999 -9999 -9999 -9999 -9999 6.61345E-2 8.89182E-2 1.41032E-1 7.04722E-2 5.2883E-2 6.19839E-2 4.12537E-2 1.03849E-1 2.6796E-1 2.87737E-1 2.2184E-1 2.28009E-1 2.52934E-1 2.38459E-1 2.38384E-1 2.99225E-1 3.49261E-1 3.8931E-1 4.2939E-1 3.95204E-1 4.05893E-1 3.99063E-1 3.65576E-1 3.69282E-1 2.26242E-1 2.27963E-1 2.3132E-1 2.10116E-1 2.45824E-1 2.85109E-1 2.73685E-1 2.99764E-1 2.6982E-1 3.67261E-1 3.89323E-1 3.37603E-1 2.48075E-1 1.97079E-1 1.5044E-1 1.51348E-1 1.2695E-1 1.43842E-1 6.89477E-2 4.15201E-2 1.54265E-2 1.03185E-2 1.73011E-2 3.0216E-2 5.01427E-2 5.17622E-2 4.86641E-2 7.48012E-2 1.37881E-1 1.45758E-1 2.29902E-1 2.95197E-1 1.91049E-1 1.44614E-1 2.03378E-1 2.29358E-1 2.52341E-1 2.42074E-1 3.0097E-1 2.9097E-1 2.64165E-1 2.40796E-1 1.38825E-1 9.07423E-2 6.08772E-2 1.6233E-2 4.18645E-3 1.4452E-3 4.72866E-4 1.36449E-4 1.92789E-4 3.35957E-4 -9999 -9999 -9999 -9999 -9999 -9999 -9999 -9999 -9999 -9999 -9999 -9999 -9999 -9999 -9999 -9999 -9999 -9999 -9999 -9999 -9999 -9999 -9999 -9999 -9999 -9999 -9999 -9999 -9999 -9999 -9999 -9999 -9999 -9999 -9999 -9999 -9999 -9999 -9999 -9999 -9999 -9999 -9999 -9999 -9999 -9999 -9999 -9999 -9999 -9999 -9999 -9999 -9999
-9999 -9999 -9999 -9999 -9999 -9999 -9999 -9999 -9999 -9999 -9999 -9999 -9999 -9999 -9999 -9999 -9999 -9999 -9999 -9999 -9999 -9999 -9999 -9999 -9999 -9999 -9999 -9999 -9999 -9999 -9999 -9999 -9999 -9999 -9999 -9999 -9999 -9999 -9999 -9999 -9999 1.02011E-1 1.40964E-1 1.04904E-1 3.94648E-2 9.82688E-2 7.99685E-2 6.98246E-2 1.38813E-1 2.63612E-1 2.45313E-1 1.25262E-1 1.13578E-1 9.72361E-2 9.9034E-2 1.27922E-1 1.46657E-1 1.83872E-1 2.62522E-1 3.33969E-1 3.45378E-1 3.34946E-1 3.6398E-1 3.21947E-1 3.31203E-1 2.63123E-1 2.92369E-1 2.43937E-1 2.14763E-1 2.18645E-1 2.03163E-1 2.44854E-1 2.86834E-1 2.52631E-1 2.90709E-1 2.93541E-1 2.75575E-1 2.3654E-1 2.10516E-1 1.40454E-1 1.49261E-1 1.81777E-1 1.61989E-1 1.71506E-1 1.16034E-1 2.29435E-2 1.1121E-2 1.74391E-2 2.81087E-2 5.73686E-2 5.4145E-2 3.23959E-2 4.07087E-2 7.8947E-2 1.28505E-1 2.87388E-1 2.63935E-1 2.00448E-1 1.85457E-1 1.99591E-1 2.21507E-1 2.29162E-1 1.85401E-1 2.26312E-1 2.43838E-1 2.11905E-1 2.06832E-1 9.83115E-2 5.72848E-2 6.0539E-2 2.59199E-2 1.51994E-2 1.84737E-2 5.33964E-3 -9999 -9999 -9999 -9999 -9999 -9999 -9999 -9999 -9999 -9999 -9999 -9999 -9999 -9999 -9999 -9999 -9999 -9999 -9999 -9999 -9999 -9999 -9999 -9999 -9999 -9999 -9999 -9999 -9999 -9999 -9999 -9999 -9999 -9999 -9999 -9999 -9999 -9999 -9999 -9999 -9999 -9999 -9999 -9999 -9999 -9999 -9999 -9999 -9999 -9999 -9999 -9999 -9999 -9999 -9999 -9999
-9999 -9999 -9999 -9999 -9999 -9999 -9999 -9999 -9999 -9999 -9999 -9999 -9999 -9999 -9999 -9999 -9999 -9999 -9999 -9999 -9999 -9999 -9999 -9999 -9999 -9999 -9999 -9999 -9999 -9999 -9999 -9999 -9999 -9999 -9999 -9999 -9999 -9999 -9999 -9999 -9999 1.26599E-1 1.4326E-1 4.90905E-2 3.05064E-2 7.721E-2 1.03287E-1 9.89531E-2 1.46578E-1 2.35312E-1 1.81555E-1 1.01324E-1 9.51226E-2 6.10129E-2 5.70389E-2 6.31035E-2 8.06659E-2 8.50734E-2 1.29066E-1 1.83888E-1 2.66945E-1 3.10064E-1 3.21299E-1 2.92802E-1 2.8041E-1 3.3747E-1 2.94413E-1 2.88881E-1 2.5633E-1 2.6008E-1 2.51666E-1 2.3818E-1 2.4365E-1 2.32866E-1 2.3679E-1 1.96194E-1 2.27155E-1 2.79758E-1 2.4107E-1 1.70001E-1 1.42578E-1 1.31202E-1 1.27971E-1 1.45697E-1 1.37456E-1 5.60313E-2 1.76005E-2 1.49805E-2 1.96145E-2 3.64806E-2 5.08872E-2 6.2821E-2 7.39181E-2 1.13324E-1 1.70242E-1 2.36648E-1 1.97768E-1 2.16657E-1 2.3061E-1 2.00613E-1 1.96829E-1 2.29039E-1 2.09072E-1 2.0043E-1 2.06487E-1 1.85294E-1 1.56427E-1 7.42376E-2 4.12667E-2 3.31876E-2 1.79367E-2 1.89649E-2 2.56501E-2 -9999 -9999 -9999 -9999 -9999 -9999 -9999 -9999 -9999 -9999 -9999 -9999 -9999 -9999 -9999 -9999 -9999 -9999 -9999 -9999 -9999 -9999 -9999 -9999 -9999 -9999 -9999 -9999 -9999 -9999 -9999 -9999 -9999 -9999 -9999 -9999 -9999 -9999 -9999 -9999 -9999 -9999 -9999 -9999 -9999 -9999 -9999 -9999 -9999 -9999 -9999 -9999 -9999 -9999 -9999 -9999 -9999
-9999 -9999 -9999 -9999 -9999 -9999 -9999 -9999 -9999 -9999 -9999 -9999 -9999 -9999 -9999 -9999 -9999 -9999 -9999 -9999 -9999 -9999 -9999 -9999 -9999 -9999 -9999 -9999 -9999 -9999 -9999 -9999 -9999 -9999 -9999 -9999 -9999 -9999 -9999 -9999 -9999 1.01196E-1 4.70367E-2 3.04978E-2 1.46265E-2 2.19712E-2 6.46276E-2 1.35836E-1 1.68928E-1 1.90993E-1 1.36959E-1 8.69726E-2 6.63936E-2 6.84722E-2 4.86227E-2 4.07028E-2 4.7495E-2 5.4203E-2 8.44961E-2 1.21365E-1 1.43165E-1 2.34762E-1 3.02133E-1 3.28681E-1 3.00287E-1 3.2228E-1 3.2114E-1 2.71217E-1 2.97466E-1 2.93742E-1 2.75543E-1 2.65066E-1 2.64931E-1 2.67135E-1 2.4562E-1 2.14315E-1 2.57936E-1 2.7658E-1 2.85732E-1 1.74865E-1 9.89444E-2 8.41282E-2 7.50915E-2 9.06833E-2 7.40718E-2 6.6339E-2 2.92903E-2 1.5476E-2 1.62305E-2 2.57558E-2 4.02611E-2 6.9004E-2 1.62921E-1 2.44639E-1 2.48483E-1 2.53191E-1 1.68459E-1 1.89015E-1 1.80828E-1 1.8234E-1 1.74755E-1 1.66745E-1 1.46667E-1 1.34576E-1 1.67054E-1 1.95915E-1 1.63108E-1 7.09794E-2 2.58798E-2 3.45663E-2 3.47647E-2 2.54892E-2 3.20014E-2 -9999 -9999 -9999 -9999 -9999 -9999 -9999 -9999 -9999 -9999 -9999 -9999 -9999 -9999 -9999 -9999 -9999 -9999 -9999 -9999 -9999 -9999 -9999 -9999 -9999 -9999 -9999 -9999 -9999 -9999 -9999 -9999 -9999 -9999 -9999 -9999 -9999 -9999 -9999 -9999 -9999 -9999 -9999 -9999 -9999 -9999 -9999 -9999 -9999 -9999 -9999 -9999 -9999 -9999 -9999 -9999 -9999
-9999 -9999 -9999 -9999 -9999 -9999 -9999 -9999 -9999 -9999 -9999 -9999 -9999 -9999 -9999 -9999 -9999 -9999 -9999 -9999 -9999 -9999 -9999 -9999 -9999 -9999 -9999 -9999 -9999 -9999 -9999 -9999 -9999 -9999 -9999 -9999 -9999 -9999 -9999 -9999 -9999 6.12593E-2 2.91195E-2 7.41107E-2 3.27399E-2 1.85096E-2 7.01262E-2 1.40098E-1 1.70116E-1 1.51389E-1 1.41677E-1 9.95371E-2 5.33215E-2 6.10112E-2 5.3262E-2 3.37262E-2 3.48334E-2 5.08858E-2 1.06464E-1 1.31383E-1 1.79239E-1 2.59271E-1 2.74531E-1 3.23722E-1 2.87867E-1 2.6673E-1 2.73462E-1 3.28333E-1 2.35014E-1 2.86566E-1 2.71636E-1 2.54658E-1 2.70795E-1 2.65111E-1 2.46863E-1 2.23245E-1 2.49967E-1 2.72084E-1 3.02848E-1 2.11902E-1 1.29396E-1 1.18756E-1 4.96492E-2 4.45983E-2 6.40743E-2 5.45897E-2 4.90549E-2 2.155E-2 1.59194E-2 1.54629E-2 4.35003E-2 8.6388E-2 1.6868E-1 1.73355E-1 1.94727E-1 2.38058E-1 2.17187E-1 2.37609E-1 2.16511E-1 1.91138E-1 1.84762E-1 1.30359E-1 1.15063E-1 9.88988E-2 1.38416E-1 1.89462E-1 1.60132E-1 6.22763E-2 2.48308E-2 2.6387E-2 1.772E-2 2.41611E-2 -9999 -9999 -9999 -9999 -9999 -9999 -9999 -9999 -9999 -9999 -9999 -9999 -9999 -9999 -9999 -9999 -9999 -9999 -9999 -9999 -9999 -9999 -9999 -9999 -9999 -9999 -9999 -9999 -9999 -9999 -9999 -9999 -9999 -9999 -9999 -9999 -9999 -9999 -9999 -9999 -9999 -9999 -9999 -9999 -9999 -9999 -9999 -9999 -9999 -9999 -9999 -9999 -9999 -9999 -9999 -9999 -9999 -9999
-9999 -9999 -9999 -9999 -9999 -9999 -9999 -9999 -9999 -9999 -9999 -9999 -9999 -9999 -9999 -9999 -9999 -9999 -9999 -9999 -9999 -9999 -9999 -9999 -9999 -9999 -9999 -9999 -9999 -9999 -9999 -9999 -9999 -9999 -9999 -9999 -9999 -9999 -9999 -9999 4.47984E-2 2.76891E-2 1.55719E-2 5.12855E-2 9.14513E-2 5.13205E-2 6.58855E-2 1.37359E-1 1.23954E-1 9.12215E-2 1.21834E-1 1.01612E-1 4.86114E-2 4.19885E-2 4.94725E-2 4.00548E-2 6.23584E-2 1.60645E-1 1.64361E-1 1.56241E-1 1.65671E-1 2.18196E-1 2.82189E-1 3.25603E-1 2.66745E-1 2.09002E-1 2.25285E-1 2.82138E-1 2.20471E-1 2.10278E-1 2.02593E-1 2.28738E-1 2.25072E-1 1.92071E-1 2.14099E-1 2.24735E-1 2.62542E-1 2.51048E-1 2.29248E-1 2.99401E-1 2.70879E-1 2.48881E-1 1.21634E-1 3.15062E-2 2.60849E-2 3.99298E-2 3.39029E-2 2.95147E-2 1.38543E-2 1.7788E-2 2.51687E-2 7.65964E-2 1.29105E-1 1.50023E-1 1.98081E-1 2.38364E-1 2.79082E-1 2.31617E-1 1.66584E-1 1.16E-1 1.04456E-1 1.13118E-1 1.13148E-1 9.69363E-2 1.19977E-1 1.84846E-1 1.935E-1 8.6826E-2 3.07176E-2 2.15562E-2 2.79422E-2 -9999 -9999 -9999 -9999 -9999 -9999 -9999 -9999 -9999 -9999 -9999 -9999 -9999 -9999 -9999 -9999 -9999 -9999 -9999 -9999 -9999 -9999 -9999 -9999 -9999 -9999 -9999 -9999 -9999 -9999 -9999 -9999 -9999 -9999 -9999 -9999 -9999 -9999 -9999 -9999 -9999 -9999 -9999 -9999 -9999 -9999 -9999 -9999 -9999 -9999 -9999 -9999 -9999 -9999 -9999 -9999 -9999 -9999 -9999
-9999 -9999 -9999 -9999 -9999 -9999 -9999 -9999 -9999 -9999 -9999 -9999 -9999 -9999 -9999 -9999 -9999 -9999 -9999 -9999 -9999 -9999 -9999 -9999 -9999 -9999 -9999 -9999 -9999 -9999 -9999 -9999 -9999 -9999 -9999 -9999 -9999 -9999 -9999 -9999 4.96317E-2 1.84385E-2 4.05059E-2 9.56868E-2 1.3909E-1 1.2377E-1 1.22505E-1 1.90584E-1 1.04594E-1 4.28023E-2 1.08899E-1 1.37323E-1 7.32355E-2 5.12137E-2 4.14346E-2 4.66753E-2 1.02219E-1 1.44612E-1 1.55542E-1 1.57244E-1 1.85035E-1 2.31374E-1 3.08129E-1 2.35911E-1 1.63497E-1 1.5339E-1 1.45298E-1 2.17598E-1 2.25961E-1 1.67307E-1 1.40189E-1 1.40179E-1 1.60738E-1 1.71483E-1 2.06779E-1 2.12946E-1 2.63691E-1 3.30814E-1 2.44966E-1 1.71755E-1 2.66273E-1 2.84748E-1 2.32466E-1 9.38471E-2 2.60066E-2 2.31968E-2 2.38985E-2 2.94948E-2 2.47825E-2 1.84232E-2 1.97222E-2 7.67522E-2 1.21401E-1 1.7412E-1 2.26032E-1 2.72977E-1 2.8979E-1 1.95678E-1 1.14591E-1 9.92727E-2 8.08187E-2 9.22512E-2 6.77945E-2 6.9466E-2 1.29641E-1 2.2465E-1 1.58489E-1 8.34206E-2 3.43381E-2 2.30282E-2 2.49112E-2 -9999 -9999 -9999 -9999 -9999 -9999 -9999 -9999 -9999 -9999 -9999 -9999 -9999 -9999 -9999 -9999 -9999 -9999 -9999 -9999 -9999 -9999 -9999 -9999 -9999 -9999 -9999 -9999 -9999 -9999 -9999 -9999 -9999 -9999 -9999 -9999 -9999 -9999 -9999 -9999 -9999 -9999 -9999 -9999 -9999 -9999 -9999 -9999 -9999 -9999 -9999 -9999 -9999 -9999 -9999 -9999 -9999 -9999 -9999
-9999 -9999 -9999 -9999 -9999 -9999 -9999 -9999 -9999 -9999 -9999 -9999 -9999 -9999 -9999 -9999 -9999 -9999 -9999 -9999 -9999 -9999 -9999 -9999 -9999 -9999 -9999 -9999 -9999 -9999 -9999 -9999 -9999 -9999 -9999 -9999 -9999 -9999 -9999 -9999 6.12829E-2 1.83774E-2 2.53708E-2 7.52424E-2 1.25788E-1 1.89348E-1 1.77968E-1 2.07994E-1 1.1241E-1 5.29937E-2 1.44312E-1 2.40756E-1 1.61791E-1 1.54038E-1 1.07968E-1 1.02592E-1 1.41542E-1 1.70537E-1 1.79322E-1 1.61576E-1 1.64862E-1 2.19131E-1 2.70165E-1 1.79374E-1 1.4588E-1 1.19833E-1 1.30471E-1 1.6105E-1 1.36776E-1 1.34388E-1 1.21891E-1 1.03256E-1 1.30757E-1 1.84434E-1 2.10314E-1 2.28059E-1 2.4588E-1 3.09787E-1 2.59233E-1 1.33063E-1 1.40359E-1 1.99795E-1 2.80127E-1 2.09141E-1 6.47091E-2 2.5212E-2 1.7482E-2 2.31063E-2 2.14577E-2 2.13453E-2 1.78137E-2 5.93861E-2 1.10578E-1 1.89074E-1 2.28498E-1 2.85442E-1 2.88491E-1 1.81616E-1 8.30605E-2 8.13687E-2 8.29245E-2 8.00741E-2 5.98228E-2 7.48218E-2 1.461E-1 2.23217E-1 1.9685E-1 8.35026E-2 3.27355E-2 -9999 -9999 -9999 -9999 -9999 -9999 -9999 -9999 -9999 -9999 -9999 -9999 -9999 -9999 -9999 -9999 -9999 -9999 -9999 -9999 -9999 -9999 -9999 -9999 -9999 -9999 -9999 -9999 -9999 -9999 -9999 -9999 -9999 -9999 -9999 -9999 -9999 -9999 -9999 -9999 -9999 -9999 -9999 -9999 -9999 -9999 -9999 -9999 -9999 -9999 -9999 -9999 -9999 -9999 -9999 -9999 -9999 -9999 -9999 -9999 -9999
-9999 -9999 -9999 -9999 -9999 -9999 -9999 -9999 -9999 -9999 -9999 -9999 -9999 -9999 -9999 -9999 -9999 -9999 -9999 -9999 -9999 -9999 -9999 -9999 -9999 -9999 -9999 -9999 -9999 -9999 -9999 -9999 -9999 -9999 -9999 -9999 -9999 -9999 -9999 -9999 5.97528E-2 1.98783E-2 4.08652E-2 6.68807E-2 9.75799E-2 1.65477E-1 1.41467E-1 1.35536E-1 8.61761E-2 4.21389E-2 9.04625E-2 2.19706E-1 2.31852E-1 1.9864E-1 1.31433E-1 1.47473E-1 1.89244E-1 1.72597E-1 1.11058E-1 1.10449E-1 1.1366E-1 1.71817E-1 2.73664E-1 2.22716E-1 1.72594E-1 1.45596E-1 1.44992E-1 1.49532E-1 1.28988E-1 1.4742E-1 1.483E-1 1.358E-1 1.61226E-1 2.35387E-1 2.41995E-1 2.00853E-1 2.0908E-1 2.24007E-1 2.52254E-1 1.3377E-1 8.87286E-2 1.19618E-1 1.84956E-1 2.35468E-1 1.12585E-1 4.01326E-2 1.06491E-2 8.07005E-3 7.12791E-3 1.07023E-2 2.98304E-2 6.06004E-2 1.23441E-1 1.999E-1 2.16207E-1 2.97932E-1 1.55822E-1 7.89989E-2 6.15427E-2 7.17754E-2 9.61498E-2 8.85236E-2 5.68163E-2 8.57844E-2 1.93194E-1 2.11424E-1 1.80632E-1 7.61826E-2 -9999 -9999 -9999 -9999 -9999 -9999 -9999 -9999 -9999 -9999 -9999 -9999 -9999 -9999 -9999 -9999 -9999 -9999 -9999 -9999 -9999 -9999 -9999 -9999 -9999 -9999 -9999 -9999 -9999 -9999 -9999 -9999 -9999 -9999 -9999 -9999 -9999 -9999 -9999 -9999 -9999 -9999 -9999 -9999 -9999 -9999 -9999 -9999 -9999 -9999 -9999 -9999 -9999 -9999 -9999 -9999 -9999 -9999 -9999 -9999 -9999 -9999
-9999 -9999 -9999 -9999 -9999 -9999 -9999 -9999 -9999 -9999 -9999 -9999 -9999 -9999 -9999 -9999 -9999 -9999 -9999 -9999 -9999 -9999 -9999 -9999 -9999 -9999 -9999 -9999 -9999 -9999 -9999 -9999 -9999 -9999 -9999 -9999 -9999 -9999 -9999 -9999 5.45546E-2 1.53745E-2 4.18284E-2 6.19177E-2 7.40234E-2 1.0085E-1 7.63745E-2 4.97711E-2 4.65201E-2 4.26979E-2 5.6565E-2 1.4349E-1 2.684E-1 2.12867E-1 1.44901E-1 1.96546E-1 2.37193E-1 1.5988E-1 7.06606E-2 6.34467E-2 8.60982E-2 1.03427E-1 1.64646E-1 2.62463E-1 2.81653E-1 1.88608E-1 1.38744E-1 1.27698E-1 1.49493E-1 1.63068E-1 1.79761E-1 2.00497E-1 2.41962E-1 2.61938E-1 2.30605E-1 2.00714E-1 1.70878E-1 1.87723E-1 1.91699E-1 1.78788E-1 1.09853E-1 1.05067E-1 1.28861E-1 2.33246E-1 1.9785E-1 8.09297E-2 1.63924E-2 8.55873E-3 7.23091E-3 1.23778E-2 3.14626E-2 7.53037E-2 1.74714E-1 2.4235E-1 2.35776E-1 1.68511E-1 4.97259E-2 3.38521E-2 5.47281E-2 6.53375E-2 9.06462E-2 6.98493E-2 5.1337E-2 9.81677E-2 2.1476E-1 1.54361E-1 1.35224E-1 7.89448E-2 -9999 -9999 -9999 -9999 -9999 -9999 -9999 -9999 -9999 -9999 -9999 -9999 -9999 -9999 -9999 -9999 -9999 -9999 -9999 -9999 -9999 -9999 -9999 -9999 -9999 -9999 -9999 -9999 -9999 -9999 -9999 -9999 -9999 -9999 -9999 -9999 -9999 -9999 -9999 -9999 -9999 -9999 -9999 -9999 -9999 -9999 -9999 -9999 -9999 -9999 -9999 -9999 -9999 -9999 -9999 -9999 -9999 -9999 -9999 -9999 -9999 -9999
-9999 -9999 -9999 -9999 -9999 -9999 -9999 -9999 -9999 -9999 -9999 -9999 -9999 -9999 -9999 -9999 -9999 -9999 -9999 -9999 -9999 -9999 -9999 -9999 -9999 -9999 -9999 -9999 -9999 -9999 -9999 -9999 -9999 -9999 -9999 -9999 -9999 -9999 -9999 -9999 2.97102E-2 1.04817E-2 1.2232E-2 1.8314E-2 4.09839E-2 8.00616E-2 6.42551E-2 2.53995E-2 2.77946E-2 3.7089E-2 5.21245E-2 1.23836E-1 1.64428E-1 1.3562E-1 1.54001E-1 1.87439E-1 1.96859E-1 1.03261E-1 4.73966E-2 4.53583E-2 4.82557E-2 6.60718E-2 1.89967E-1 3.67758E-1 3.60909E-1 3.32984E-1 3.09805E-1 2.54613E-1 1.65743E-1 1.53166E-1 1.52746E-1 2.20482E-1 2.81203E-1 3.13795E-1 3.04177E-1 2.44234E-1 1.86829E-1 1.46151E-1 1.71789E-1 2.1163E-1 1.69075E-1 1.309E-1 1.04054E-1 1.09885E-1 9.58784E-2 5.27835E-2 3.31578E-2 1.68621E-2 1.13531E-2 1.02221E-2 2.19118E-2 6.49114E-2 1.62783E-1 2.33962E-1 1.3342E-1 4.64377E-2 2.38159E-2 3.19992E-2 9.02498E-2 5.00444E-2 3.73256E-2 3.77147E-2 4.57864E-2 1.00073E-1 1.27267E-1 9.54248E-2 8.10948E-2 9.1113E-2 -9999 -9999 -9999 -9999 -9999 -9999 -9999 -9999 -9999 -9999 -9999 -9999 -9999 -9999 -9999 -9999 -9999 -9999 -9999 -9999 -9999 -9999 -9999 -9999 -9999 -9999 -9999 -9999 -9999 -9999 -9999 -9999 -9999 -9999 -9999 -9999 -9999 -9999 -9999 -9999 -9999 -9999 -9999 -9999 -9999 -9999 -9999 -9999 -9999 -9999 -9999 -9999 -9999 -9999 -9999 -9999 -9999 -9999 -9999 -9999 -9999 -9999
-9999 -9999 -9999 -9999 -9999 -9999 -9999 -9999 -9999 -9999 -9999 -9999 -9999 -9999 -9999 -9999 -9999 -9999 -9999 -9999 -9999 -9999 -9999 -9999 -9999 -9999 -9999 -9999 -9999 -9999 -9999 -9999 -9999 -9999 -9999 -9999 -9999 -9999 -9999 -9999 2.06724E-2 1.02868E-2 5.44184E-3 8.89402E-3 2.63328E-2 8.73339E-2 7.07847E-2 2.87728E-2 2.82172E-2 2.67337E-2 3.41524E-2 9.14709E-2 7.20742E-2 7.41916E-2 1.7408E-1 1.79506E-1 1.3109E-1 5.54409E-2 2.81082E-2 2.96477E-2 2.99718E-2 4.91778E-2 2.04458E-1 3.97758E-1 3.81153E-1 4.10596E-1 4.10523E-1 4.1488E-1 2.49929E-1 1.54553E-1 1.07613E-1 1.13459E-1 2.03334E-1 2.67155E-1 2.80808E-1 2.81184E-1 2.16312E-1 1.53542E-1 1.80948E-1 2.18922E-1 1.81541E-1 1.742E-1 1.2837E-1 5.83695E-2 6.26964E-2 6.71277E-2 4.77511E-2 1.91704E-2 1.55913E-2 1.2713E-2 2.4527E-2 5.95988E-2 1.28992E-1 1.51915E-1 3.91828E-2 1.00674E-2 1.18888E-2 3.03677E-2 7.18827E-2 6.4423E-2 3.56976E-2 3.18316E-2 5.62214E-2 1.05123E-1 7.20576E-2 4.85526E-2 4.80431E-2 7.38048E-2 -9999 -9999 -9999 -9999 -9999 -9999 -9999 -9999 -9999 -9999 -9999 -9999 -9999 -9999 -9999 -9999 -9999 -9999 -9999 -9999 -9999 -9999 -9999 -9999 -9999 -9999 -9999 -9999 -9999 -9999 -9999 -9999 -9999 -9999 -9999 -9999 -9999 -9999 -9999 -9999 -9999 -9999 -9999 -9999 -9999 -9999 -9999 -9999 -9999 -9999 -9999 -9999 -9999 -9999 -9999 -9999 -9999 -9999 -9999 -9999 -9999 -9999
-9999 -9999 -9999 -9999 -9999 -9999 -9999 -9999 -9999 -9999 -9999 -9999 -9999 -9999 -9999 -9999 -9999 -9999 -9999 -9999 -9999 -9999 -9999 -9999 -9999 -9999 -9999 -9999 -9999 -9999 -9999 -9999 -9999 -9999 -9999 -9999 -9999 -9999 -9999 -9999 -9999 1.94247E-2 5.9556E-3 1.57363E-2 5.36276E-2 8.64938E-2 6.62225E-2 3.16157E-2 2.99194E-2 2.14573E-2 1.8893E-2 4.2281E-2 3.2507E-2 4.09936E-2 1.16517E-1 1.21136E-1 1.11433E-1 8.42287E-2 4.41571E-2 2.46006E-2 2.95427E-2 5.03875E-2 1.23503E-1 3.21156E-1 3.62118E-1 4.00112E-1 4.26211E-1 4.64644E-1 4.28597E-1 3.18187E-1 1.74117E-1 1.32999E-1 2.22058E-1 3.22374E-1 3.42313E-1 2.70703E-1 2.00553E-1 1.16886E-1 1.22968E-1 1.566E-1 2.10577E-1 2.30326E-1 1.99215E-1 1.04467E-1 8.269E-2 8.3663E-2 4.83879E-2 1.5755E-2 1.81505E-2 2.4735E-2 2.11888E-2 2.92441E-2 7.91744E-2 9.10596E-2 2.04347E-2 5.64788E-3 9.78997E-3 1.51837E-2 4.8839E-2 1.00599E-1 5.70363E-2 6.03951E-2 9.03124E-2 1.20145E-1 7.39807E-2 2.89943E-2 1.99202E-2 4.63806E-2 7.92889E-2 -9999 -9999 -9999 -9999 -9999 -9999 -9999 -9999 -9999 -9999 -9999 -9999 -9999 -9999 -9999 -9999 -9999 -9999 -9999 -9999 -9999 -9999 -9999 -9999 -9999 -9999 -9999 -9999 -9999 -9999 -9999 -9999 -9999 -9999 -9999 -9999 -9999 -9999 -9999 -9999 -9999 -9999 -9999 -9999 -9999 -9999 -9999 -9999 -9999 -9999 -9999 -9999 -9999 -9999 -9999 -9999 -9999 -9999 -9999 -9999 -9999
-9999 -9999 -9999 -9999 -9999 -9999 -9999 -9999 -9999 -9999 -9999 -9999 -9999 -9999 -9999 -9999 -9999 -9999 -9999 -9999 -9999 -9999 -9999 -9999 -9999 -9999 -9999 -9999 -9999 -9999 -9999 -9999 -9999 -9999 -9999 -9999 -9999 -9999 -9999 -9999 -9999 1.42358E-2 6.30031E-3 2.00694E-2 4.40934E-2 6.46224E-2 4.53686E-2 1.87432E-2 1.53887E-2 1.58033E-2 1.00546E-2 1.10413E-2 1.17295E-2 3.50033E-2 6.12942E-2 6.10159E-2 7.70438E-2 1.15693E-1 6.33911E-2 2.21357E-2 1.95953E-2 3.76309E-2 6.44199E-2 1.64151E-1 3.29938E-1 3.73855E-1 3.94476E-1 4.16255E-1 4.21328E-1 3.59731E-1 2.91755E-1 1.75552E-1 2.27232E-1 3.23901E-1 3.89275E-1 3.1647E-1 1.76594E-1 1.06111E-1 1.1618E-1 1.27223E-1 2.19574E-1 2.41521E-1 2.09775E-1 1.33818E-1 1.33603E-1 7.46568E-2 3.32369E-2 2.29861E-2 3.84627E-2 4.67497E-2 1.63353E-2 1.62857E-2 4.62577E-2 4.30171E-2 1.35377E-2 4.56444E-3 1.28605E-2 1.3019E-2 1.74598E-2 5.42828E-2 3.8013E-2 6.4355E-2 9.07162E-2 8.22945E-2 9.05983E-2 3.54633E-2 1.102E-2 1.06895E-2 2.02183E-2 2.51855E-2 -9999 -9999 -9999 -9999 -9999 -9999 -9999 -9999 -9999 -9999 -9999 -9999 -9999 -9999 -9999 -9999 -9999 -9999 -9999 -9999 -9999 -9999 -9999 -9999 -9999 -9999 -9999 -9999 -9999 -9999 -9999 -9999 -9999 -9999 -9999 -9999 -9999 -9999 -9999 -9999 -9999 -9999 -9999 -9999 -9999 -9999 -9999 -9999 -9999 -9999 -9999 -9999 -9999 -9999 -9999 -9999 -9999 -9999 -9999 -9999
-9999 -9999 -9999 -9999 -9999 -9999 -9999 -9999 -9999 -9999 -9999 -9999 -9999 -9999 -9999 -9999 -9999 -9999 -9999 -9999 -9999 -9999 -9999 -9999 -9999 -9999 -9999 -9999 -9999 -9999 -9999 -9999 -9999 -9999 -9999 -9999 -9999 -9999 -9999 -9999 -9999 1.66421E-2 8.35489E-3 1.94435E-2 3.12909E-2 3.45909E-2 3.23505E-2 1.08602E-2 8.58723E-3 1.59172E-2 8.7674E-3 5.9145E-3 7.99454E-3 2.19856E-2 2.18921E-2 4.11217E-2 5.34687E-2 7.42407E-2 5.57284E-2 1.96616E-2 1.62313E-2 1.80675E-2 5.73063E-2 1.5148E-1 2.90905E-1 3.8063E-1 3.67942E-1 3.69799E-1 4.19647E-1 3.76606E-1 3.23768E-1 2.21833E-1 1.9756E-1 3.07364E-1 3.24335E-1 3.14149E-1 1.86427E-1 1.01174E-1 1.04301E-1 1.2838E-1 1.40417E-1 1.53558E-1 1.25862E-1 5.31506E-2 4.90726E-2 5.43845E-2 5.35984E-2 5.25941E-2 9.68883E-2 8.45427E-2 1.269E-2 4.59044E-3 1.38835E-2 1.74322E-2 8.16803E-3 7.43559E-3 3.86619E-2 5.72467E-2 1.78933E-2 2.63022E-2 3.51316E-2 5.35396E-2 5.2141E-2 8.0924E-2 1.10463E-1 3.84502E-2 1.99054E-2 8.27172E-3 3.7691E-3 1.09716E-2 -9999 -9999 -9999 -9999 -9999 -9999 -9999 -9999 -9999 -9999 -9999 -9999 -9999 -9999 -9999 -9999 -9999 -9999 -9999 -9999 -9999 -9999 -9999 -9999 -9999 -9999 -9999 -9999 -9999 -9999 -9999 -9999 -9999 -9999 -9999 -9999 -9999 -9999 -9999 -9999 -9999 -9999 -9999 -9999 -9999 -9999 -9999 -9999 -9999 -9999 -9999 -9999 -9999 -9999 -9999 -9999 -9999 -9999 -9999 -9999
-9999 -9999 -9999 -9999 -9999 -9999 -9999 -9999 -9999 -9999 -9999 -9999 -9999 -9999 -9999 -9999 -9999 -9999 -9999 -9999 -9999 -9999 -9999 -9999 -9999 -9999 -9999 -9999 -9999 -9999 -9999 -9999 -9999 -9999 -9999 -9999 -9999 -9999 -9999 -9999 -9999 1.45046E-2 6.75248E-3 1.28348E-2 1.19892E-2 1.03035E-2 1.15572E-2 5.12714E-3 1.01279E-2 2.0091E-2 1.07435E-2 3.85915E-3 6.06876E-3 9.91095E-3 2.39274E-2 3.75316E-2 4.1262E-2 6.93613E-2 7.76857E-2 2.29024E-2 1.30389E-2 1.18128E-2 8.46896E-2 3.11955E-1 3.34516E-1 3.42229E-1 3.36996E-1 3.39202E-1 2.89809E-1 2.80861E-1 2.85003E-1 2.52264E-1 1.68503E-1 2.81229E-1 2.93694E-1 2.72994E-1 1.89547E-1 1.13604E-1 1.32193E-1 1.1605E-1 1.07575E-1 1.0053E-1 6.80669E-2 2.99951E-2 1.39566E-2 1.48092E-2 4.13735E-2 3.0217E-2 2.46732E-2 2.10165E-2 7.56186E-3 3.76048E-3 5.74187E-3 4.65179E-3 6.74549E-3 1.50557E-2 6.31341E-2 9.3014E-2 1.95573E-2 2.90057E-2 6.14677E-2 8.0867E-2 5.40634E-2 1.08319E-1 1.21325E-1 6.96668E-2 3.14902E-2 1.50683E-2 3.53729E-3 9.69796E-4 -9999 -9999 -9999 -9999 -9999 -9999 -9999 -9999 -9999 -9999 -9999 -9999 -9999 -9999 -9999 -9999 -9999 -9999 -9999 -9999 -9999 -9999 -9999 -9999 -9999 -9999 -9999 -9999 -9999 -9999 -9999 -9999 -9999 -9999 -9999 -9999 -9999 -9999 -9999 -9999 -9999 -9999 -9999 -9999 -9999 -9999 -9999 -9999 -9999 -9999 -9999 -9999 -9999 -9999 -9999 -9999 -9999 -9999 -9999 -9999
-9999 -9999 -9999 -9999 -9999 -9999 -9999 -9999 -9999 -9999 -9999 -9999 -9999 -9999 -9999 -9999 -9999 -9999 -9999 -9999 -9999 -9999 -9999 -9999 -9999 -9999 -9999 -9999 -9999 -9999 -9999 -9999 -9999 -9999 -9999 -9999 -9999 -9999 -9999 -9999 -9999 1.23136E-2 5.12433E-3 4.24046E-3 2.23673E-3 1.72619E-3 3.03695E-3 4.74901E-3 1.58861E-2 2.20794E-2 2.22771E-2 3.38505E-3 4.6812E-3 9.06503E-3 2.25145E-2 3.48729E-2 6.75447E-2 9.03469E-2 9.26576E-2 2.90741E-2 1.03875E-2 1.01949E-2 8.89213E-2 2.96627E-1 3.38124E-1 2.53866E-1 2.99903E-1 3.48227E-1 2.58715E-1 1.59459E-1 1.77345E-1 2.27292E-1 1.98263E-1 2.39121E-1 2.90077E-1 2.95607E-1 2.46743E-1 1.2976E-1 1.32791E-1 1.14129E-1 9.28365E-2 8.63206E-2 6.20692E-2 3.56153E-2 1.10706E-2 9.43554E-3 1.12781E-2 6.9566E-3 5.69803E-3 7.79446E-3 5.79292E-3 6.37468E-3 7.68407E-3 9.01749E-3 8.50125E-3 1.17645E-2 3.32311E-2 7.43203E-2 3.19646E-2 5.13161E-2 1.07372E-1 5.68247E-2 6.55854E-2 1.17058E-1 1.32314E-1 9.28078E-2 4.18846E-2 1.96044E-2 7.74437E-3 8.67525E-4 2.19872E-4 -9999 -9999 -9999 -9999 -9999 -9999 -9999 -9999 -9999 -9999 -9999 -9999 -9999 -9999 -9999 -9999 -9999 -9999 -9999 -9999 -9999 -9999 -9999 -9999 -9999 -9999 -9999 -9999 -9999 -9999 -9999 -9999 -9999 -9999 -9999 -9999 -9999 -9999 -9999 -9999 -9999 -9999 -9999 -9999 -9999 -9999 -9999 -9999 -9999 -9999 -9999 -9999 -9999 -9999 -9999 -9999 -9999 -9999 -9999
-9999 -9999 -9999 -9999 -9999 -9999 -9999 -9999 -9999 -9999 -9999 -9999 -9999 -9999 -9999 -9999 -9999 -9999 -9999 -9999 -9999 -9999 -9999 -9999 -9999 -9999 -9999 -9999 -9999 -9999 -9999 -9999 -9999 -9999 -9999 -9999 -9999 -9999 -9999 -9999 -9999 1.1141E-2 6.47065E-3 3.4641E-3 2.0557E-3 5.6459E-3 7.22102E-3 2.30204E-2 3.19441E-2 4.55322E-2 5.6215E-2 8.43534E-3 2.90688E-3 1.05287E-2 1.64071E-2 4.34513E-2 6.76017E-2 7.30872E-2 9.32873E-2 5.18381E-2 1.63507E-2 1.07728E-2 6.70561E-2 2.80588E-1 3.14034E-1 3.38307E-1 3.37321E-1 3.58102E-1 3.03534E-1 2.28079E-1 1.3203E-1 1.67248E-1 2.43055E-1 2.45231E-1 2.56739E-1 2.30357E-1 2.43807E-1 2.45771E-1 2.0965E-1 1.35165E-1 9.68391E-2 1.01718E-1 7.05364E-2 4.69023E-2 1.51972E-2 6.28943E-3 6.68116E-3 5.30378E-3 2.63924E-3 5.14181E-3 1.35259E-2 9.95633E-3 1.09962E-2 2.40085E-2 3.46484E-2 1.27947E-2 2.4308E-2 6.91484E-2 5.74777E-2 1.04483E-1 9.20144E-2 7.60352E-2 7.49908E-2 1.34093E-1 1.51947E-1 8.97804E-2 4.17467E-2 1.29882E-2 1.52864E-3 8.89024E-4 1.33368E-3 -9999 -9999 -9999 -9999 -9999 -9999 -9999 -9999 -9999 -9999 -9999 -9999 -9999 -9999 -9999 -9999 -9999 -9999 -9999 -9999 -9999 -9999 -9999 -9999 -9999 -9999 -9999 -9999 -9999 -9999 -9999 -9999 -9999 -9999 -9999 -9999 -9999 -9999 -9999 -9999 -9999 -9999 -9999 -9999 -9999 -9999 -9999 -9999 -9999 -9999 -9999 -9999 -9999 -9999 -9999 -9999 -9999 -9999 -9999
-9999 -9999 -9999 -9999 -9999 -9999 -9999 -9999 -9999 -9999 -9999 -9999 -9999 -9999 -9999 -9999 -9999 -9999 -9999 -9999 -9999 -9999 -9999 -9999 -9999 -9999 -9999 -9999 -9999 -9999 -9999 -9999 -9999 -9999 -9999 -9999 -9999 -9999 -9999 -9999 -9999 2.05667E-2 1.099E-2 1.53199E-2 1.07514E-2 6.18963E-3 7.96126E-3 2.78023E-2 4.22713E-2 9.27901E-2 7.98497E-2 1.17548E-2 3.00232E-3 1.26814E-2 8.84171E-3 2.03791E-2 3.09709E-2 4.87952E-2 6.03897E-2 2.55535E-2 1.16949E-2 8.94484E-3 4.30727E-2 1.96973E-1 2.76079E-1 2.70411E-1 2.9774E-1 3.36348E-1 3.39596E-1 3.00834E-1 1.74785E-1 1.48049E-1 2.2921E-1 2.69981E-1 3.01415E-1 2.9435E-1 2.72291E-1 2.46467E-1 1.94912E-1 1.30872E-1 6.81302E-2 6.9777E-2 9.14383E-2 4.2624E-2 1.96904E-2 6.91772E-3 4.16195E-3 3.85305E-3 3.19705E-3 5.7262E-3 8.67557E-3 1.40442E-2 2.45826E-2 5.1935E-2 4.04367E-2 2.0883E-2 3.5346E-2 6.96641E-2 9.0416E-2 9.71039E-2 1.03745E-1 9.90553E-2 8.49047E-2 1.12585E-1 1.24729E-1 8.18404E-2 3.81364E-2 1.21094E-2 4.35111E-3 9.8533E-3 7.94076E-3 -9999 -9999 -9999 -9999 -9999 -9999 -9999 -9999 -9999 -9999 -9999 -9999 -9999 -9999 -9999 -9999 -9999 -9999 -9999 -9999 -9999 -9999 -9999 -9999 -9999 -9999 -9999 -9999 -9999 -9999 -9999 -9999 -9999 -9999 -9999 -9999 -9999 -9999 -9999 -9999 -9999 -9999 -9999 -9999 -9999 -9999 -9999 -9999 -9999 -9999 -9999 -9999 -9999 -9999 -9999 -9999 -9999 -9999 -9999
-9999 -9999 -9999 -9999 -9999 -9999 -9999 -9999 -9999 -9999 -9999 -9999 -9999 -9999 -9999 -9999 -9999 -9999 -9999 -9999 -9999 -9999 -9999 -9999 -9999 -9999 -9999 -9999 -9999 -9999 -9999 -9999 -9999 -9999 -9999 -9999 -9999 -9999 -9999 -9999 -9999 -9999 1.91781E-2 2.1494E-2 5.32386E-3 3.501E-3 3.28996E-3 1.43848E-2 5.01251E-2 1.14562E-1 7.00954E-2 6.76407E-3 3.87571E-3 9.79827E-3 7.44638E-3 1.52698E-2 2.09246E-2 3.27023E-2 4.44777E-2 1.82147E-2 7.39477E-3 7.49328E-3 2.61812E-2 1.25445E-1 1.83038E-1 1.82018E-1 1.56972E-1 2.57876E-1 3.3366E-1 3.24744E-1 2.18502E-1 1.37483E-1 1.99176E-1 2.26675E-1 2.50514E-1 2.64351E-1 2.54989E-1 1.72689E-1 1.38577E-1 1.00045E-1 7.56455E-2 6.50358E-2 6.29973E-2 6.25378E-2 3.90088E-2 2.77679E-2 7.68606E-3 4.27345E-3 5.11346E-3 5.25271E-3 9.66835E-3 1.83903E-2 3.32495E-2 5.38478E-2 4.47979E-2 3.05316E-2 3.23578E-2 5.17281E-2 4.38414E-2 4.7844E-2 5.41618E-2 4.96007E-2 4.15207E-2 5.49369E-2 8.66614E-2 6.90237E-2 3.89858E-2 2.66533E-2 2.27374E-2 7.97175E-3 3.29094E-3 8.63646E-4 1.57617E-4 1.3022E-4 -9999 -9999 -9999 -9999 -9999 -9999 -9999 -9999 -9999 -9999 -9999 -9999 -9999 -9999 -9999 -9999 -9999 -9999 -9999 -9999 -9999 -9999 -9999 -9999 -9999 -9999 -9999 -9999 -9999 -9999 -9999 -9999 -9999 -9999 -9999 -9999 -9999 -9999 -9999 -9999 -9999 -9999 -9999 -9999 -9999 -9999 -9999 -9999 -9999 -9999 -9999 -9999 -9999 -9999 -9999 -9999
-9999 -9999 -9999 -9999 -9999 -9999 -9999 -9999 -9999 -9999 -9999 -9999 -9999 -9999 -9999 -9999 -9999 -9999 -9999 -9999 -9999 -9999 -9999 -9999 -9999 -9999 -9999 -9999 -9999 -9999 -9999 -9999 -9999 -9999 -9999 -9999 -9999 -9999 -9999 -9999 -9999 -9999 2.20394E-2 2.5326E-2 1.094E-2 5.32227E-3 2.77205E-3 4.39753E-3 8.37815E-2 1.21391E-1 7.49846E-2 1.06654E-2 7.08051E-3 5.1762E-3 5.65744E-3 1.03469E-2 1.64739E-2 3.09552E-2 4.63347E-2 1.23434E-2 5.23142E-3 4.152E-3 1.35966E-2 6.47584E-2 1.56026E-1 1.22902E-1 1.0661E-1 2.26727E-1 2.92318E-1 3.30988E-1 2.24613E-1 1.62473E-1 2.04654E-1 2.01372E-1 1.68102E-1 1.82641E-1 2.3315E-1 1.7244E-1 1.26679E-1 1.0149E-1 7.40221E-2 6.54548E-2 5.69133E-2 6.55754E-2 3.60201E-2 2.86921E-2 9.30827E-3 5.48844E-3 3.48699E-3 4.53867E-3 1.05476E-2 2.88931E-2 5.01063E-2 6.81622E-2 5.33313E-2 3.48306E-2 2.43713E-2 2.29062E-2 1.79976E-2 3.52279E-2 1.58656E-2 1.54367E-2 1.86362E-2 3.9053E-2 6.781E-2 4.98816E-2 4.39506E-2 3.3771E-2 9.35331E-3 9.70893E-4 1.99038E-4 1.13526E-4 7.68091E-5 5.99523E-5 3.04027E-5 -9999 -9999 -9999 -9999 -9999 -9999 -9999 -9999 -9999 -9999 -9999 -9999 -9999 -9999 -9999 -9999 -9999 -9999 -9999 -9999 -9999 -9999 -9999 -9999 -9999 -9999 -9999 -9999 -9999 -9999 -9999 -9999 -9999 -9999 -9999 -9999 -9999 -9999 -9999 -9999 -9999 -9999 -9999 -9999 -9999 -9999 -9999 -9999 -9999 -9999 -9999 -9999 -9999 -9999 -9999
-9999 -9999 -9999 -9999 -9999 -9999 -9999 -9999 -9999 -9999 -9999 -9999 -9999 -9999 -9999 -9999 -9999 -9999 -9999 -9999 -9999 -9999 -9999 -9999 -9999 -9999 -9999 -9999 -9999 -9999 -9999 -9999 -9999 -9999 -9999 -9999 -9999 -9999 -9999 -9999 -9999 -9999 2.99249E-2 3.39702E-2 1.42764E-2 8.1824E-3 3.23976E-3 4.79658E-3 1.15958E-1 1.51016E-1 9.67847E-2 1.51196E-2 7.04773E-3 4.59041E-3 5.56298E-3 1.00292E-2 1.16135E-2 2.77123E-2 5.68737E-2 3.37441E-2 1.13797E-2 4.61152E-3 1.15937E-2 8.08756E-2 1.41792E-1 1.17812E-1 1.6075E-1 1.33538E-1 1.6224E-1 2.0897E-1 2.27872E-1 2.2683E-1 2.90941E-1 2.4412E-1 1.34659E-1 1.18338E-1 1.27051E-1 1.10737E-1 1.23509E-1 1.09094E-1 7.44577E-2 4.0616E-2 2.80956E-2 2.8202E-2 2.94143E-2 2.71167E-2 1.13003E-2 4.59055E-3 2.33964E-3 1.96755E-3 8.09801E-3 1.5168E-2 2.62327E-2 3.64393E-2 3.42581E-2 2.694E-2 1.334E-2 9.05501E-3 1.04455E-2 9.52689E-3 5.47791E-3 7.28448E-3 1.46841E-2 3.3147E-2 5.03915E-2 5.30192E-2 3.65605E-2 1.16352E-2 4.39531E-3 5.30373E-3 1.83105E-3 1.56528E-4 1.5988E-4 -9999 -9999 -9999 -9999 -9999 -9999 -9999 -9999 -9999 -9999 -9999 -9999 -9999 -9999 -9999 -9999 -9999 -9999 -9999 -9999 -9999 -9999 -9999 -9999 -9999 -9999 -9999 -9999 -9999 -9999 -9999 -9999 -9999 -9999 -9999 -9999 -9999 -9999 -9999 -9999 -9999 -9999 -9999 -9999 -9999 -9999 -9999 -9999 -9999 -9999 -9999 -9999 -9999 -9999 -9999 -9999 -9999
-9999 -9999 -9999 -9999 -9999 -9999 -9999 -9999 -9999 -9999 -9999 -9999 -9999 -9999 -9999 -9999 -9999 -9999 -9999 -9999 -9999 -9999 -9999 -9999 -9999 -9999 -9999 -9999 -9999 -9999 -9999 -9999 -9999 -9999 -9999 -9999 -9999 -9999 -9999 -9999 -9999 -9999 2.33249E-2 2.50846E-2 1.16389E-2 1.4555E-2 1.72216E-2 1.32249E-2 4.71521E-2 1.27693E-1 6.09882E-2 8.90359E-3 4.39733E-3 8.37143E-3 6.11907E-3 9.56523E-3 7.57174E-3 1.39081E-2 3.43065E-2 3.76352E-2 8.84789E-3 3.79657E-3 1.09084E-2 7.12369E-2 1.47406E-1 1.46245E-1 1.52677E-1 1.65562E-1 1.83547E-1 1.42378E-1 1.98163E-1 2.41364E-1 2.87817E-1 2.5052E-1 1.30461E-1 7.74621E-2 6.55328E-2 1.01082E-1 1.11251E-1 7.62812E-2 7.81898E-2 5.2267E-2 4.77558E-2 1.88859E-2 2.34179E-2 3.91354E-2 2.49976E-2 7.48767E-3 2.0217E-3 1.74573E-3 2.39135E-3 6.03937E-3 1.23575E-2 1.56019E-2 1.80972E-2 1.37831E-2 6.80992E-3 3.90004E-3 1.00629E-2 5.45674E-3 4.45057E-3 8.72557E-3 1.32811E-2 2.4571E-2 2.82395E-2 3.75152E-2 2.8933E-2 1.98962E-2 1.4249E-2 1.05506E-2 1.50977E-3 2.85946E-4 2.01969E-4 7.83936E-5 3.78599E-5 -9999 -9999 -9999 -9999 -9999 -9999 -9999 -9999 -9999 -9999 -9999 -9999 -9999 -9999 -9999 -9999 -9999 -9999 -9999 -9999 -9999 -9999 -9999 -9999 -9999 -9999 -9999 -9999 -9999 -9999 -9999 -9999 -9999 -9999 -9999 -9999 -9999 -9999 -9999 -9999 -9999 -9999 -9999 -9999 -9999 -9999 -9999 -9999 -9999 -9999 -9999 -9999 -9999 -9999 -9999
-9999 -9999 -9999 -9999 -9999 -9999 -9999 -9999 -9999 -9999 -9999 -9999 -9999 -9999 -9999 -9999 -9999 -9999 -9999 -9999 -9999 -9999 -9999 -9999 -9999 -9999 -9999 -9999 -9999 -9999 -9999 -9999 -9999 -9999 -9999 -9999 -9999 -9999 -9999 -9999 -9999 -9999 1.49955E-2 1.97563E-2 1.06081E-2 1.11317E-2 2.15584E-2 1.17503E-2 1.4859E-2 2.77164E-2 1.54513E-2 5.82047E-3 5.77271E-3 4.08341E-3 3.26282E-3 4.11332E-3 4.68742E-3 1.05025E-2 1.64975E-2 1.72886E-2 5.23412E-3 6.13708E-3 1.08986E-2 4.39372E-2 1.29947E-1 1.61468E-1 1.48513E-1 1.48366E-1 1.73885E-1 1.91393E-1 2.20216E-1 2.55097E-1 2.43508E-1 1.64288E-1 1.18615E-1 8.86152E-2 7.35473E-2 7.17113E-2 1.15764E-1 8.67105E-2 7.57183E-2 6.88558E-2 3.57199E-2 1.05504E-2 2.37393E-2 4.58008E-2 4.44204E-2 1.79387E-2 4.90096E-3 1.56834E-3 1.6864E-3 4.54392E-3 5.84084E-3 5.69646E-3 1.07285E-2 1.30101E-2 9.60455E-3 3.64562E-3 9.05168E-3 4.3709E-3 4.29948E-3 8.31274E-3 1.19633E-2 2.01896E-2 4.0762E-2 2.78524E-2 1.22205E-2 2.01621E-2 1.78349E-2 5.21369E-3 1.49556E-3 7.4955E-4 1.60579E-4 9.42411E-5 1.32666E-4 -9999 -9999 -9999 -9999 -9999 -9999 -9999 -9999 -9999 -9999 -9999 -9999 -9999 -9999 -9999 -9999 -9999 -9999 -9999 -9999 -9999 -9999 -9999 -9999 -9999 -9999 -9999 -9999 -9999 -9999 -9999 -9999 -9999 -9999 -9999 -9999 -9999 -9999 -9999 -9999 -9999 -9999 -9999 -9999 -9999 -9999 -9999 -9999 -9999 -9999 -9999 -9999 -9999 -9999 -9999
-9999 -9999 -9999 -9999 -9999 -9999 -9999 -9999 -9999 -9999 -9999 -9999 -9999 -9999 -9999 -9999 -9999 -9999 -9999 -9999 -9999 -9999 -9999 -9999 -9999 -9999 -9999 -9999 -9999 -9999 -9999 -9999 -9999 -9999 -9999 -9999 -9999 -9999 -9999 -9999 -9999 -9999 6.95953E-3 5.42568E-3 6.9568E-3 1.20835E-2 1.1022E-2 5.59002E-3 9.21449E-3 2.76793E-2 1.95603E-2 4.8142E-3 2.01957E-3 1.83614E-3 2.06717E-3 2.88507E-3 4.36692E-3 9.43351E-3 8.69703E-3 5.98692E-3 4.36268E-3 1.27962E-2 1.50312E-2 2.50238E-2 9.95067E-2 1.51731E-1 1.62999E-1 1.51112E-1 1.76045E-1 1.45461E-1 1.84503E-1 2.99965E-1 2.99051E-1 2.28595E-1 1.54317E-1 1.31522E-1 7.96345E-2 4.0675E-2 5.75896E-2 8.71109E-2 8.46663E-2 4.69589E-2 2.44109E-2 9.34978E-3 1.23279E-2 3.25629E-2 4.10498E-2 3.68363E-2 1.17591E-2 3.53091E-3 1.61348E-3 1.94456E-3 2.84821E-3 3.24916E-3 7.10484E-3 1.53065E-2 2.12097E-2 4.29252E-3 3.67961E-3 3.44714E-3 3.77976E-3 5.98978E-3 6.58561E-3 2.26816E-2 3.94546E-2 2.43117E-2 6.18501E-3 4.55336E-3 6.67309E-3 4.43732E-3 1.23157E-3 1.4068E-4 8.54617E-5 1.34641E-4 6.76836E-4 2.90953E-3 -9999 -9999 -9999 -9999 -9999 -9999 -9999 -9999 -9999 -9999 -9999 -9999 -9999 -9999 -9999 -9999 -9999 -9999 -9999 -9999 -9999 -9999 -9999 -9999 -9999 -9999 -9999 -9999 -9999 -9999 -9999 -9999 -9999 -9999 -9999 -9999 -9999 -9999 -9999 -9999 -9999 -9999 -9999 -9999 -9999 -9999 -9999 -9999 -9999 -9999 -9999 -9999 -9999 -9999
-9999 -9999 -9999 -9999 -9999 -9999 -9999 -9999 -9999 -9999 -9999 -9999 -9999 -9999 -9999 -9999 -9999 -9999 -9999 -9999 -9999 -9999 -9999 -9999 -9999 -9999 -9999 -9999 -9999 -9999 -9999 -9999 -9999 -9999 -9999 -9999 -9999 -9999 -9999 -9999 -9999 -9999 -9999 8.41357E-3 6.71029E-3 1.57923E-2 7.92023E-3 5.8486E-3 1.3456E-2 1.51623E-2 1.56036E-2 3.08343E-3 1.5255E-3 1.27665E-3 2.74279E-3 3.75532E-3 4.78234E-3 1.01405E-2 6.51731E-3 4.56747E-3 8.43877E-3 1.18574E-2 1.17131E-2 2.6147E-2 7.45767E-2 1.78441E-1 1.75864E-1 1.73538E-1 1.6562E-1 1.9497E-1 2.18388E-1 2.73318E-1 2.70237E-1 2.45405E-1 1.66737E-1 9.22385E-2 4.15789E-2 1.19761E-2 1.44379E-2 2.78004E-2 3.6847E-2 3.21271E-2 2.1225E-2 7.26832E-3 9.99572E-3 1.50571E-2 2.9639E-2 3.63811E-2 1.5899E-2 5.3981E-3 2.26301E-3 8.72963E-4 2.93238E-3 3.63495E-3 7.61519E-3 1.33886E-2 1.90121E-2 5.29978E-3 3.85767E-3 2.52848E-3 3.29929E-3 3.57493E-3 6.45203E-3 1.63541E-2 1.55749E-2 8.78717E-3 3.72274E-3 1.28267E-3 2.89758E-3 4.11629E-3 5.67237E-4 1.68466E-4 9.20065E-5 1.4593E-4 7.7008E-4 -9999 -9999 -9999 -9999 -9999 -9999 -9999 -9999 -9999 -9999 -9999 -9999 -9999 -9999 -9999 -9999 -9999 -9999 -9999 -9999 -9999 -9999 -9999 -9999 -9999 -9999 -9999 -9999 -9999 -9999 -9999 -9999 -9999 -9999 -9999 -9999 -9999 -9999 -9999 -9999 -9999 -9999 -9999 -9999 -9999 -9999 -9999 -9999 -9999 -9999 -9999 -9999 -9999 -9999 -9999
-9999 -9999 -9999 -9999 -9999 -9999 -9999 -9999 -9999 -9999 -9999 -9999 -9999 -9999 -9999 -9999 -9999 -9999 -9999 -9999 -9999 -9999 -9999 -9999 -9999 -9999 -9999 -9999 -9999 -9999 -9999 -9999 -9999 -9999 -9999 -9999 -9999 -9999 -9999 -9999 -9999 -9999 -9999 1.09212E-2 6.86012E-3 8.60565E-3 1.01119E-2 8.28526E-3 1.43111E-2 3.40342E-2 1.32103E-2 3.16093E-3 1.82493E-3 1.38134E-3 2.53613E-3 3.17288E-3 5.9709E-3 1.33997E-2 1.03766E-2 1.44606E-2 1.22481E-2 7.7165E-3 1.42902E-2 5.85582E-2 1.28699E-1 2.30378E-1 2.24032E-1 1.92622E-1 1.80551E-1 2.11358E-1 2.41794E-1 2.17292E-1 2.00878E-1 1.35321E-1 6.59374E-2 4.20789E-2 2.14407E-2 1.15747E-2 4.93918E-3 3.25924E-3 1.77388E-2 1.52609E-2 1.03447E-2 5.43031E-3 4.23952E-3 1.30259E-2 2.19632E-2 3.3476E-2 2.05588E-2 8.16659E-3 2.14295E-3 8.61597E-4 2.12783E-3 3.39543E-3 8.182E-3 1.20619E-2 1.28412E-2 9.04165E-3 1.1389E-2 3.53209E-3 1.74803E-3 3.6578E-3 6.17421E-3 9.83649E-3 4.58289E-3 2.00809E-3 9.87012E-4 7.836E-4 3.46457E-3 3.01452E-3 4.49795E-4 1.46432E-4 2.01823E-4 5.08584E-4 -9999 -9999 -9999 -9999 -9999 -9999 -9999 -9999 -9999 -9999 -9999 -9999 -9999 -9999 -9999 -9999 -9999 -9999 -9999 -9999 -9999 -9999 -9999 -9999 -9999 -9999 -9999 -9999 -9999 -9999 -9999 -9999 -9999 -9999 -9999 -9999 -9999 -9999 -9999 -9999 -9999 -9999 -9999 -9999 -9999 -9999 -9999 -9999 -9999 -9999 -9999 -9999 -9999 -9999 -9999 -9999
-9999 -9999 -9999 -9999 -9999 -9999 -9999 -9999 -9999 -9999 -9999 -9999 -9999 -9999 -9999 -9999 -9999 -9999 -9999 -9999 -9999 -9999 -9999 -9999 -9999 -9999 -9999 -9999 -9999 -9999 -9999 -9999 -9999 -9999 -9999 -9999 -9999 -9999 -9999 -9999 -9999 -9999 -9999 1.03114E-2 3.95466E-3 3.10865E-3 8.43975E-3 3.35391E-3 1.04611E-2 2.91468E-2 7.39488E-3 2.27357E-3 2.04664E-3 2.29981E-3 5.19289E-3 4.57585E-3 9.6864E-3 1.33274E-2 5.9134E-3 1.54477E-2 1.02939E-2 7.36669E-3 2.67359E-2 9.31348E-2 2.35358E-1 2.9021E-1 2.50334E-1 2.05308E-1 1.90491E-1 2.05731E-1 1.56575E-1 1.43666E-1 1.16292E-1 7.30746E-2 3.47951E-2 2.01351E-2 1.06745E-2 6.25105E-3 2.9054E-3 3.53888E-3 1.5759E-2 1.03714E-2 5.0856E-3 3.66549E-3 7.67023E-3 1.14795E-2 1.73166E-2 1.62257E-2 1.28628E-2 5.90824E-3 1.62892E-3 9.56862E-4 1.26882E-3 3.48323E-3 6.67129E-3 8.36406E-3 6.62504E-3 8.78702E-3 1.22283E-2 3.57476E-3 1.53494E-3 2.04262E-3 4.19615E-3 5.51281E-3 5.71074E-3 2.59112E-3 9.47251E-4 4.64513E-4 1.39908E-3 1.4388E-3 2.73199E-4 2.65485E-4 5.5858E-4 -9999 -9999 -9999 -9999 -9999 -9999 -9999 -9999 -9999 -9999 -9999 -9999 -9999 -9999 -9999 -9999 -9999 -9999 -9999 -9999 -9999 -9999 -9999 -9999 -9999 -9999 -9999 -9999 -9999 -9999 -9999 -9999 -9999 -9999 -9999 -9999 -9999 -9999 -9999 -9999 -9999 -9999 -9999 -9999 -9999 -9999 -9999 -9999 -9999 -9999 -9999 -9999 -9999 -9999 -9999 -9999 -9999
-9999 -9999 -9999 -9999 -9999 -9999 -9999 -9999 -9999 -9999 -9999 -9999 -9999 -9999 -9999 -9999 -9999 -9999 -9999 -9999 -9999 -9999 -9999 -9999 -9999 -9999 -9999 -9999 -9999 -9999 -9999 -9999 -9999 -9999 -9999 -9999 -9999 -9999 -9999 -9999 -9999 -9999 -9999 3.89458E-3 2.57834E-3 3.79729E-3 1.35131E-3 2.90009E-3 9.38038E-3 6.5256E-3 2.27186E-3 2.34352E-3 5.09464E-3 5.35662E-3 4.60634E-3 3.6775E-3 9.78462E-3 3.48509E-2 6.20107E-3 1.19653E-2 2.05427E-2 1.09155E-2 2.49074E-2 8.03474E-2 2.2202E-1 2.31361E-1 1.95287E-1 1.55002E-1 1.43715E-1 1.7077E-1 1.37888E-1 7.83486E-2 7.54939E-2 6.99908E-2 3.89413E-2 1.34691E-2 5.74581E-3 3.45273E-3 4.02038E-3 9.15128E-3 1.53474E-2 7.81352E-3 5.23003E-3 3.62127E-3 8.47813E-3 1.11497E-2 1.1123E-2 1.03143E-2 6.12516E-3 2.58698E-3 9.16419E-4 1.24868E-3 9.69454E-4 4.21885E-3 6.81163E-3 3.72882E-3 2.39792E-3 7.77767E-3 1.80806E-2 1.04795E-2 1.40911E-3 6.54226E-4 1.16398E-3 2.37597E-3 2.89175E-3 2.12394E-3 8.00207E-4 2.49213E-4 9.00508E-4 1.83472E-3 3.959E-4 1.18658E-3 -9999 -9999 -9999 -9999 -9999 -9999 -9999 -9999 -9999 -9999 -9999 -9999 -9999 -9999 -9999 -9999 -9999 -9999 -9999 -9999 -9999 -9999 -9999 -9999 -9999 -9999 -9999 -9999 -9999 -9999 -9999 -9999 -9999 -9999 -9999 -9999 -9999 -9999 -9999 -9999 -9999 -9999 -9999 -9999 -9999 -9999 -9999 -9999 -9999 -9999 -9999 -9999 -9999 -9999 -9999 -9999 -9999 -9999
-9999 -9999 -9999 -9999 -9999 -9999 -9999 -9999 -9999 -9999 -9999 -9999 -9999 -9999 -9999 -9999 -9999 -9999 -9999 -9999 -9999 -9999 -9999 -9999 -9999 -9999 -9999 -9999 -9999 -9999 -9999 -9999 -9999 -9999 -9999 -9999 -9999 -9999 -9999 -9999 -9999 -9999 2.31869E-3 1.52891E-3 4.5772E-3 1.07339E-3 1.98681E-3 5.21064E-3 6.48709E-3 5.70294E-3 3.8602E-3 3.21011E-3 4.85861E-3 8.64611E-3 7.11254E-3 3.54049E-3 1.25607E-2 3.10444E-2 4.44601E-3 1.20674E-2 3.06092E-2 1.79391E-2 2.10412E-2 9.15133E-2 1.95965E-1 2.07853E-1 1.93156E-1 1.35165E-1 1.13224E-1 1.34209E-1 1.44458E-1 9.99049E-2 5.06788E-2 5.45427E-2 6.83918E-2 4.0918E-2 1.85105E-2 1.57911E-2 2.15987E-2 2.31537E-2 2.10484E-2 9.76854E-3 7.6073E-3 2.4721E-3 3.65071E-3 8.46858E-3 7.24419E-3 9.36864E-3 7.21323E-3 2.48496E-3 1.17404E-3 1.42854E-3 1.1394E-3 3.35456E-3 3.22024E-3 1.45734E-3 2.72918E-3 1.12008E-2 2.53787E-2 1.10473E-2 2.0681E-3 5.30776E-4 4.57852E-4 8.47795E-4 1.31918E-3 1.92385E-3 4.89197E-4 1.6284E-4 7.15022E-4 1.34422E-3 3.99041E-4 -9999 -9999 -9999 -9999 -9999 -9999 -9999 -9999 -9999 -9999 -9999 -9999 -9999 -9999 -9999 -9999 -9999 -9999 -9999 -9999 -9999 -9999 -9999 -9999 -9999 -9999 -9999 -9999 -9999 -9999 -9999 -9999 -9999 -9999 -9999 -9999 -9999 -9999 -9999 -9999 -9999 -9999 -9999 -9999 -9999 -9999 -9999 -9999 -9999 -9999 -9999 -9999 -9999 -9999 -9999 -9999 -9999 -9999 -9999
-9999 -9999 -9999 -9999 -9999 -9999 -9999 -9999 -9999 -9999 -9999 -9999 -9999 -9999 -9999 -9999 -9999 -9999 -9999 -9999 -9999 -9999 -9999 -9999 -9999 -9999 -9999 -9999 -9999 -9999 -9999 -9999 -9999 -9999 -9999 -9999 -9999 -9999 -9999 -9999 -9999 -9999 1.4597E-3 1.34186E-3 2.84573E-3 8.32899E-4 1.81235E-3 1.35383E-3 1.15535E-3 1.4278E-3 1.85907E-3 4.50524E-3 1.98274E-2 4.88031E-2 1.76505E-2 3.02971E-3 -9999 1.07559E-2 3.59889E-3 1.82597E-2 3.66837E-2 2.40239E-2 2.70256E-2 1.02822E-1 2.00056E-1 2.45977E-1 1.73393E-1 1.18693E-1 1.025E-1 9.06027E-2 1.18006E-1 1.21357E-1 5.41016E-2 3.24761E-2 4.09352E-2 3.89397E-2 3.14321E-2 2.77549E-2 2.6328E-2 1.32518E-2 1.18997E-2 1.04342E-2 7.97054E-3 3.3058E-3 2.37306E-3 5.68759E-3 6.86832E-3 4.93772E-3 4.85976E-3 2.68959E-3 1.0761E-3 1.01529E-3 1.81143E-3 2.28177E-3 9.95521E-4 1.94608E-3 5.7762E-3 1.90946E-2 3.77637E-2 3.03089E-2 1.16752E-2 2.27625E-3 3.88689E-4 2.9644E-4 5.07439E-4 6.29473E-4 2.38709E-4 1.84997E-4 5.03511E-4 1.921E-3 5.80228E-4 -9999 -9999 -9999 -9999 -9999 -9999 -9999 -9999 -9999 -9999 -9999 -9999 -9999 -9999 -9999 -9999 -9999 -9999 -9999 -9999 -9999 -9999 -9999 -9999 -9999 -9999 -9999 -9999 -9999 -9999 -9999 -9999 -9999 -9999 -9999 -9999 -9999 -9999 -9999 -9999 -9999 -9999 -9999 -9999 -9999 -9999 -9999 -9999 -9999 -9999 -9999 -9999 -9999 -9999 -9999 -9999 -9999 -9999 -9999
-9999 -9999 -9999 -9999 -9999 -9999 -9999 -9999 -9999 -9999 -9999 -9999 -9999 -9999 -9999 -9999 -9999 -9999 -9999 -9999 -9999 -9999 -9999 -9999 -9999 -9999 -9999 -9999 -9999 -9999 -9999 -9999 -9999 -9999 -9999 -9999 -9999 -9999 -9999 -9999 -9999 -9999 1.06282E-3 1.90405E-3 1.51394E-3 1.07864E-3 9.87035E-4 3.56618E-3 1.16525E-3 8.58895E-4 1.33236E-3 6.64627E-3 6.66097E-2 1.24479E-1 -9999 -9999 -9999 1.6416E-3 3.05088E-3 1.79961E-2 3.13133E-2 1.54477E-2 2.80165E-2 1.3483E-1 2.4258E-1 1.58671E-1 1.40008E-1 1.11426E-1 7.76072E-2 7.8687E-2 9.9253E-2 1.58864E-1 1.48103E-1 6.24207E-2 2.97169E-2 1.27067E-2 1.01706E-2 1.8135E-2 1.84693E-2 5.35847E-3 4.65665E-3 9.52963E-3 1.57994E-2 5.06927E-3 3.03245E-3 6.04141E-3 6.76328E-3 7.2124E-3 4.28509E-3 1.95295E-3 1.13761E-3 9.61369E-4 5.83212E-4 1.35607E-3 1.61557E-3 3.52092E-3 1.1647E-2 9.54961E-3 8.10375E-3 8.11082E-3 1.13323E-2 5.94037E-3 7.93677E-4 2.93175E-4 3.78159E-4 4.0235E-4 1.08351E-4 1.47133E-4 3.57097E-4 4.3696E-4 5.73761E-5 -9999 -9999 -9999 -9999 -9999 -9999 -9999 -9999 -9999 -9999 -9999 -9999 -9999 -9999 -9999 -9999 -9999 -9999 -9999 -9999 -9999 -9999 -9999 -9999 -9999 -9999 -9999 -9999 -9999 -9999 -9999 -9999 -9999 -9999 -9999 -9999 -9999 -9999 -9999 -9999 -9999 -9999 -9999 -9999 -9999 -9999 -9999 -9999 -9999 -9999 -9999 -9999 -9999 -9999 -9999 -9999 -9999 -9999 -9999
-9999 -9999 -9999 -9999 -9999 -9999 -9999 -9999 -9999 -9999 -9999 -9999 -9999 -9999 -9999 -9999 -9999 -9999 -9999 -9999 -9999 -9999 -9999 -9999 -9999 -9999 -9999 -9999 -9999 -9999 -9999 -9999 -9999 -9999 -9999 -9999 -9999 -9999 -9999 -9999 -9999 -9999 -9999 3.02315E-3 2.43226E-3 1.4352E-3 2.57354E-3 3.14341E-3 2.12373E-3 3.41808E-3 1.84064E-3 4.43089E-3 3.30235E-2 1.36923E-1 -9999 -9999 -9999 2.32628E-3 4.14934E-3 1.13465E-2 1.41527E-2 1.51143E-2 2.37933E-2 1.18445E-1 1.66745E-1 9.0595E-2 5.63811E-2 6.6699E-2 7.49387E-2 5.57979E-2 5.72826E-2 8.44403E-2 7.40941E-2 5.36633E-2 4.22973E-2 2.42783E-2 8.85521E-3 1.68723E-2 2.11067E-2 1.06919E-2 1.30424E-2 2.41535E-2 2.6E-2 9.11396E-3 2.44263E-3 5.17158E-3 5.43455E-3 5.23191E-3 4.63144E-3 2.78746E-3 1.7419E-3 6.42989E-4 3.86336E-4 1.43082E-3 3.7853E-3 9.57675E-3 2.21934E-2 1.36631E-2 6.02574E-3 2.24572E-3 3.56703E-3 2.21735E-3 3.45569E-4 2.15104E-4 1.96896E-4 1.55051E-4 1.37924E-4 2.03221E-4 9.43377E-5 1.96797E-5 1.83315E-5 2.37207E-5 -9999 -9999 -9999 -9999 -9999 -9999 -9999 -9999 -9999 -9999 -9999 -9999 -9999 -9999 -9999 -9999 -9999 -9999 -9999 -9999 -9999 -9999 -9999 -9999 -9999 -9999 -9999 -9999 -9999 -9999 -9999 -9999 -9999 -9999 -9999 -9999 -9999 -9999 -9999 -9999 -9999 -9999 -9999 -9999 -9999 -9999 -9999 -9999 -9999 -9999 -9999 -9999 -9999 -9999 -9999 -9999 -9999 -9999
-9999 -9999 -9999 -9999 -9999 -9999 -9999 -9999 -9999 -9999 -9999 -9999 -9999 -9999 -9999 -9999 -9999 -9999 -9999 -9999 -9999 -9999 -9999 -9999 -9999 -9999 -9999 -9999 -9999 -9999 -9999 -9999 -9999 -9999 -9999 -9999 -9999 -9999 -9999 -9999 -9999 -9999 -9999 3.29444E-3 3.85374E-3 1.24112E-3 2.15005E-3 2.375E-3 7.23906E-3 3.86731E-3 3.08257E-3 7.73098E-3 2.08931E-2 -9999 -9999 -9999 -9999 -9999 -9999 2.98006E-3 5.77536E-3 8.33836E-3 2.91234E-2 1.6059E-1 2.20623E-1 1.4625E-1 8.32457E-2 2.65758E-2 2.99206E-2 2.1457E-2 2.7469E-2 5.30228E-2 6.51672E-2 4.48101E-2 3.00237E-2 8.13128E-3 7.37229E-3 1.42055E-2 1.11915E-2 1.64878E-2 2.71855E-2 3.38632E-2 2.9842E-2 8.43869E-3 1.57305E-3 3.4406E-3 5.04956E-3 2.84142E-3 3.50437E-3 5.20297E-3 2.27479E-3 4.62582E-4 4.08309E-4 1.12774E-3 4.95265E-3 1.32414E-2 1.84047E-2 4.87029E-3 2.34359E-3 1.26261E-3 7.95319E-4 3.39434E-4 1.28492E-4 1.12697E-4 2.08011E-4 1.49718E-4 1.59296E-4 5.07379E-5 1.07614E-5 1.10962E-5 2.22193E-5 -9999 -9999 -9999 -9999 -9999 -9999 -9999 -9999 -9999 -9999 -9999 -9999 -9999 -9999 -9999 -9999 -9999 -9999 -9999 -9999 -9999 -9999 -9999 -9999 -9999 -9999 -9999 -9999 -9999 -9999 -9999 -9999 -9999 -9999 -9999 -9999 -9999 -9999 -9999 -9999 -9999 -9999 -9999 -9999 -9999 -9999 -9999 -9999 -9999 -9999 -9999 -9999 -9999 -9999 -9999 -9999 -9999 -9999 -9999
-9999 -9999 -9999 -9999 -9999 -9999 -9999 -9999 -9999 -9999 -9999 -9999 -9999 -9999 -9999 -9999 -9999 -9999 -9999 -9999 -9999 -9999 -9999 -9999 -9999 -9999 -9999 -9999 -9999 -9999 -9999 -9999 -9999 -9999 -9999 -9999 -9999 -9999 -9999 -9999 -9999 -9999 -9999 2.17012E-3 4.09504E-3 1.04523E-3 1.44355E-3 2.256E-3 3.57199E-3 1.1606E-3 8.21003E-4 1.41894E-3 3.41695E-3 -9999 -9999 -9999 -9999 -9999 -9999 -9999 8.3189E-3 3.25322E-2 7.92251E-2 2.06458E-1 1.94973E-1 1.74387E-1 9.71973E-2 2.29608E-2 1.23612E-2 1.46899E-2 2.98444E-2 2.53109E-2 2.47735E-2 1.99863E-2 8.55957E-3 4.21962E-3 7.36792E-3 1.2116E-2 8.07636E-3 9.04131E-3 8.72153E-3 1.38867E-2 1.86203E-2 5.19475E-3 8.23704E-4 1.46347E-3 2.58562E-3 4.14202E-3 9.51843E-3 1.40721E-2 2.75275E-3 5.99239E-4 3.45751E-4 9.39945E-4 2.56701E-3 8.27875E-3 1.2026E-2 4.9083E-3 4.99628E-3 3.81003E-3 1.06759E-3 3.13612E-4 1.04142E-4 8.68161E-5 1.75981E-4 1.29091E-4 6.30336E-5 1.28937E-5 1.20236E-5 1.02332E-5 -9999 -9999 -9999 -9999 -9999 -9999 -9999 -9999 -9999 -9999 -9999 -9999 -9999 -9999 -9999 -9999 -9999 -9999 -9999 -9999 -9999 -9999 -9999 -9999 -9999 -9999 -9999 -9999 -9999 -9999 -9999 -9999 -9999 -9999 -9999 -9999 -9999 -9999 -9999 -9999 -9999 -9999 -9999 -9999 -9999 -9999 -9999 -9999 -9999 -9999 -9999 -9999 -9999 -9999 -9999 -9999 -9999 -9999 -9999 -9999
-9999 -9999 -9999 -9999 -9999 -9999 -9999 -9999 -9999 -9999 -9999 -9999 -9999 -9999 -9999 -9999 -9999 -9999 -9999 -9999 -9999 -9999 -9999 -9999 -9999 -9999 -9999 -9999 -9999 -9999 -9999 -9999 -9999 -9999 -9999 -9999 -9999 -9999 -9999 -9999 -9999 -9999 -9999 -9999 4.3851E-3 1.27828E-3 6.50238E-4 2.3574E-3 1.39156E-3 8.69961E-4 1.47908E-3 2.65828E-3 -9999 -9999 -9999 -9999 -9999 -9999 -9999 -9999 -9999 6.60783E-2 1.16496E-1 1.35477E-1 8.22806E-2 5.59888E-2 2.77299E-2 1.34131E-2 1.06501E-2 1.17363E-2 2.20257E-2 3.02132E-2 1.79252E-2 9.47762E-3 7.62911E-3 8.56491E-3 1.01479E-2 8.0217E-3 5.9769E-3 4.37714E-3 5.45889E-3 9.65869E-3 8.99213E-3 1.76664E-3 8.47908E-4 1.20467E-3 1.8147E-3 6.53028E-3 1.45234E-2 1.18669E-2 2.04034E-3 4.13848E-4 4.9553E-4 5.4394E-4 1.38288E-3 2.38171E-3 8.85904E-3 3.94287E-3 3.68918E-3 2.8827E-3 2.02379E-3 7.15136E-4 1.01533E-4 7.24723E-5 5.9647E-5 5.79704E-5 3.97025E-5 1.52351E-5 -9999 -9999 -9999 -9999 -9999 -9999 -9999 -9999 -9999 -9999 -9999 -9999 -9999 -9999 -9999 -9999 -9999 -9999 -9999 -9999 -9999 -9999 -9999 -9999 -9999 -9999 -9999 -9999 -9999 -9999 -9999 -9999 -9999 -9999 -9999 -9999 -9999 -9999 -9999 -9999 -9999 -9999 -9999 -9999 -9999 -9999 -9999 -9999 -9999 -9999 -9999 -9999 -9999 -9999 -9999 -9999 -9999 -9999 -9999 -9999 -9999 -9999
-9999 -9999 -9999 -9999 -9999 -9999 -9999 -9999 -9999 -9999 -9999 -9999 -9999 -9999 -9999 -9999 -9999 -9999 -9999 -9999 -9999 -9999 -9999 -9999 -9999 -9999 -9999 -9999 -9999 -9999 -9999 -9999 -9999 -9999 -9999 -9999 -9999 -9999 -9999 -9999 -9999 -9999 -9999 -9999 3.73306E-3 1.05721E-3 1.83378E-3 2.35597E-3 1.52025E-3 2.83898E-3 3.10953E-3 -9999 -9999 -9999 -9999 -9999 -9999 -9999 -9999 -9999 -9999 -9999 -9999 9.76504E-2 7.79072E-2 2.94979E-2 1.14261E-2 9.25129E-3 1.04479E-2 1.23037E-2 1.24295E-2 3.75776E-2 3.67632E-2 2.25023E-2 1.47404E-2 1.31464E-2 6.8249E-3 6.21535E-3 6.9633E-3 5.28313E-3 4.72506E-3 5.94366E-3 5.34724E-3 1.20125E-3 1.39761E-3 2.15687E-3 2.50581E-3 4.57523E-3 9.42581E-3 9.16744E-3 1.49535E-3 3.87475E-4 5.92357E-4 3.95423E-4 8.83703E-4 1.4765E-3 5.05901E-3 2.29109E-3 1.02524E-3 6.8044E-4 7.17465E-4 7.11126E-4 4.28147E-4 6.70831E-5 4.37732E-5 2.68653E-5 2.03388E-5 -9999 -9999 -9999 -9999 -9999 -9999 -9999 -9999 -9999 -9999 -9999 -9999 -9999 -9999 -9999 -9999 -9999 -9999 -9999 -9999 -9999 -9999 -9999 -9999 -9999 -9999 -9999 -9999 -9999 -9999 -9999 -9999 -9999 -9999 -9999 -9999 -9999 -9999 -9999 -9999 -9999 -9999 -9999 -9999 -9999 -9999 -9999 -9999 -9999 -9999 -9999 -9999 -9999 -9999 -9999 -9999 -9999 -9999 -9999 -9999 -9999 -9999 -9999
-9999 -9999 -9999 -9999 -9999 -9999 -9999 -9999 -9999 -9999 -9999 -9999 -9999 -9999 -9999 -9999 -9999 -9999 -9999 -9999 -9999 -9999 -9999 -9999 -9999 -9999 -9999 -9999 -9999 -9999 -9999 -9999 -9999 -9999 -9999 -9999 -9999 -9999 -9999 -9999 -9999 -9999 -9999 -9999 2.02235E-3 2.61396E-3 4.12521E-3 1.77723E-3 1.50601E-3 -9999 -9999 -9999 -9999 -9999 -9999 -9999 -9999 -9999 -9999 -9999 -9999 -9999 -9999 3.3238E-2 2.60277E-2 1.36602E-2 1.14863E-2 1.02943E-2 6.56759E-3 9.85264E-3 1.00023E-2 1.39726E-2 1.20541E-2 1.83257E-2 1.69413E-2 9.17829E-3 2.88096E-3 3.82292E-3 5.49168E-3 2.89382E-3 3.52899E-3 6.4423E-3 5.11511E-3 1.46168E-3 2.11613E-3 2.9145E-3 3.39007E-3 2.46326E-3 3.33547E-3 5.07221E-3 1.40779E-3 3.1893E-4 4.66543E-4 2.50952E-4 6.98128E-4 6.8349E-4 2.01841E-3 1.13716E-3 8.83845E-4 4.46859E-4 1.84185E-4 1.52352E-4 1.69319E-4 5.1203E-5 2.50852E-5 2.1873E-5 -9999 -9999 -9999 -9999 -9999 -9999 -9999 -9999 -9999 -9999 -9999 -9999 -9999 -9999 -9999 -9999 -9999 -9999 -9999 -9999 -9999 -9999 -9999 -9999 -9999 -9999 -9999 -9999 -9999 -9999 -9999 -9999 -9999 -9999 -9999 -9999 -9999 -9999 -9999 -9999 -9999 -9999 -9999 -9999 -9999 -9999 -9999 -9999 -9999 -9999 -9999 -9999 -9999 -9999 -9999 -9999 -9999 -9999 -9999 -9999 -9999 -9999 -9999 -9999
-9999 -9999 -9999 -9999 -9999 -9999 -9999 -9999 -9999 -9999 -9999 -9999 -9999 -9999 -9999 -9999 -9999 -9999 -9999 -9999 -9999 -9999 -9999 -9999 -9999 -9999 -9999 -9999 -9999 -9999 -9999 -9999 -9999 -9999 -9999 -9999 -9999 -9999 -9999 -9999 -9999 -9999 -9999 -9999 2.00881E-3 3.13505E-3 5.18369E-3 1.59733E-3 6.32908E-4 -9999 -9999 -9999 -9999 -9999 -9999 -9999 -9999 -9999 -9999 -9999 -9999 -9999 -9999 9.02282E-3 5.16442E-3 3.02191E-3 5.43162E-3 9.23669E-3 3.47747E-3 4.26691E-3 1.10689E-2 1.5723E-2 7.02503E-3 1.38823E-2 2.2838E-2 8.77246E-3 2.48666E-3 3.53708E-3 3.17436E-3 2.09508E-3 2.44103E-3 6.16184E-3 3.39622E-3 8.50943E-4 1.36249E-3 1.99893E-3 1.99306E-3 1.52987E-3 2.14583E-3 3.02574E-3 1.36407E-3 5.0925E-4 4.69362E-4 2.57972E-4 3.77985E-4 4.66551E-4 3.98302E-4 7.82954E-4 1.28036E-3 4.69163E-4 7.77836E-5 4.63509E-5 8.35982E-5 5.52674E-5 3.05739E-5 3.00552E-5 -9999 -9999 -9999 -9999 -9999 -9999 -9999 -9999 -9999 -9999 -9999 -9999 -9999 -9999 -9999 -9999 -9999 -9999 -9999 -9999 -9999 -9999 -9999 -9999 -9999 -9999 -9999 -9999 -9999 -9999 -9999 -9999 -9999 -9999 -9999 -9999 -9999 -9999 -9999 -9999 -9999 -9999 -9999 -9999 -9999 -9999 -9999 -9999 -9999 -9999 -9999 -9999 -9999 -9999 -9999 -9999 -9999 -9999 -9999 -9999 -9999 -9999 -9999 -9999
-9999 -9999 -9999 -9999 -9999 -9999 -9999 -9999 -9999 -9999 -9999 -9999 -9999 -9999 -9999 -9999 -9999 -9999 -9999 -9999 -9999 -9999 -9999 -9999 -9999 -9999 -9999 -9999 -9999 -9999 -9999 -9999 -9999 -9999 -9999 -9999 -9999 -9999 -9999 -9999 -9999 -9999 -9999 -9999 1.52396E-3 2.36521E-3 4.09613E-3 3.80445E-3 1.67438E-3 -9999 -9999 -9999 -9999 -9999 -9999 -9999 -9999 -9999 -9999 -9999 -9999 -9999 -9999 -9999 -9999 1.84302E-3 1.73371E-3 3.47492E-3 2.83425E-3 1.97356E-3 5.16855E-3 1.37433E-2 9.5357E-3 1.89494E-2 1.73335E-2 4.28433E-3 2.50778E-3 3.95254E-3 3.36802E-3 1.95073E-3 1.42509E-3 2.22941E-3 1.82785E-3 4.777E-4 5.88292E-4 1.2085E-3 1.1716E-3 1.53839E-3 3.06758E-3 3.96764E-3 1.31841E-3 3.56169E-4 3.36256E-4 2.25444E-4 1.90552E-4 3.36601E-4 4.02646E-4 6.28199E-4 1.29503E-3 3.46278E-4 6.51138E-5 4.42223E-5 6.92482E-5 7.32163E-5 4.60719E-5 -9999 -9999 -9999 -9999 -9999 -9999 -9999 -9999 -9999 -9999 -9999 -9999 -9999 -9999 -9999 -9999 -9999 -9999 -9999 -9999 -9999 -9999 -9999 -9999 -9999 -9999 -9999 -9999 -9999 -9999 -9999 -9999 -9999 -9999 -9999 -9999 -9999 -9999 -9999 -9999 -9999 -9999 -9999 -9999 -9999 -9999 -9999 -9999 -9999 -9999 -9999 -9999 -9999 -9999 -9999 -9999 -9999 -9999 -9999 -9999 -9999 -9999 -9999 -9999 -9999
-9999 -9999 -9999 -9999 -9999 -9999 -9999 -9999 -9999 -9999 -9999 -9999 -9999 -9999 -9999 -9999 -9999 -9999 -9999 -9999 -9999 -9999 -9999 -9999 -9999 -9999 -9999 -9999 -9999 -9999 -9999 -9999 -9999 -9999 -9999 -9999 -9999 -9999 -9999 -9999 -9999 -9999 -9999 -9999 7.17437E-4 2.5398E-3 3.93252E-3 2.58273E-3 1.19849E-3 1.40785E-3 -9999 -9999 -9999 -9999 -9999 -9999 -9999 -9999 -9999 -9999 -9999 -9999 -9999 -9999 -9999 2.91268E-3 1.54877E-3 1.86101E-3 1.10645E-3 1.45847E-3 2.67871E-3 1.16178E-2 1.3592E-2 1.30935E-2 9.31461E-3 5.30906E-3 1.72832E-3 1.84809E-3 2.50859E-3 2.02134E-3 1.61944E-3 2.12498E-3 1.63629E-3 4.48987E-4 3.92112E-4 7.52546E-4 1.09562E-3 3.02742E-3 4.95534E-3 7.26638E-3 1.75014E-3 2.9542E-4 2.36642E-4 1.99293E-4 1.18746E-4 2.30196E-4 4.95733E-4 4.04345E-4 6.09845E-4 3.37684E-4 8.52822E-5 7.60481E-5 6.12126E-5 1.19683E-4 7.40444E-5 -9999 -9999 -9999 -9999 -9999 -9999 -9999 -9999 -9999 -9999 -9999 -9999 -9999 -9999 -9999 -9999 -9999 -9999 -9999 -9999 -9999 -9999 -9999 -9999 -9999 -9999 -9999 -9999 -9999 -9999 -9999 -9999 -9999 -9999 -9999 -9999 -9999 -9999 -9999 -9999 -9999 -9999 -9999 -9999 -9999 -9999 -9999 -9999 -9999 -9999 -9999 -9999 -9999 -9999 -9999 -9999 -9999 -9999 -9999 -9999 -9999 -9999 -9999 -9999 -9999
-9999 -9999 -9999 -9999 -9999 -9999 -9999 -9999 -9999 -9999 -9999 -9999 -9999 -9999 -9999 -9999 -9999 -9999 -9999 -9999 -9999 -9999 -9999 -9999 -9999 -9999 -9999 -9999 -9999 -9999 -9999 -9999 -9999 -9999 -9999 -9999 -9999 -9999 -9999 -9999 -9999 -9999 -9999 -9999 -9999 6.24186E-4 1.17467E-3 1.97127E-3 1.59898E-3 -9999 -9999 -9999 -9999 -9999 -9999 -9999 -9999 -9999 -9999 -9999 -9999 -9999 -9999 -9999 -9999 -9999 2.6821E-3 1.1745E-3 1.19906E-3 2.36176E-3 5.02961E-3 1.53981E-2 1.24077E-2 1.18406E-2 1.14275E-2 1.34277E-2 4.07749E-3 8.36574E-4 1.93406E-3 2.31266E-3 2.90217E-3 2.00739E-3 1.02992E-3 3.5818E-4 3.56414E-4 5.44801E-4 1.1053E-3 2.2731E-3 5.44912E-3 4.23603E-3 1.7987E-3 4.4674E-4 3.94988E-4 2.62014E-4 2.34776E-4 1.85284E-4 1.4589E-4 3.18303E-4 3.47864E-4 3.65697E-4 1.45738E-4 8.71271E-5 1.18582E-4 3.99987E-5 -9999 -9999 -9999 -9999 -9999 -9999 -9999 -9999 -9999 -9999 -9999 -9999 -9999 -9999 -9999 -9999 -9999 -9999 -9999 -9999 -9999 -9999 -9999 -9999 -9999 -9999 -9999 -9999 -9999 -9999 -9999 -9999 -9999 -9999 -9999 -9999 -9999 -9999 -9999 -9999 -9999 -9999 -9999 -9999 -9999 -9999 -9999 -9999 -9999 -9999 -9999 -9999 -9999 -9999 -9999 -9999 -9999 -9999 -9999 -9999 -9999 -9999 -9999 -9999 -9999 -9999
-9999 -9999 -9999 -9999 -9999 -9999 -9999 -9999 -9999 -9999 -9999 -9999 -9999 -9999 -9999 -9999 -9999 -9999 -9999 -9999 -9999 -9999 -9999 -9999 -9999 -9999 -9999 -9999 -9999 -9999 -9999 -9999 -9999 -9999 -9999 -9999 -9999 -9999 -9999 -9999 -9999 -9999 -9999 -9999 -9999 7.19768E-4 1.37593E-3 8.63175E-4 3.5772E-4 -9999 -9999 -9999 -9999 -9999 -9999 -9999 -9999 -9999 -9999 -9999 -9999 -9999 -9999 -9999 -9999 -9999 -9999 -9999 1.20325E-3 2.19137E-3 2.99627E-3 6.69463E-3 6.38077E-3 1.35164E-2 1.30729E-2 7.8663E-3 3.86277E-3 7.54287E-4 7.33963E-4 2.91308E-3 1.78929E-3 1.82738E-3 8.0649E-4 4.38451E-4 2.9603E-4 5.38089E-4 5.77342E-4 6.77907E-4 1.49305E-3 2.3639E-3 2.06248E-3 9.67345E-4 8.39951E-4 4.46631E-4 3.81683E-4 2.81065E-4 8.21866E-5 2.54124E-4 3.58232E-4 5.20015E-4 1.03236E-4 3.83753E-5 3.11245E-5 -9999 -9999 -9999 -9999 -9999 -9999 -9999 -9999 -9999 -9999 -9999 -9999 -9999 -9999 -9999 -9999 -9999 -9999 -9999 -9999 -9999 -9999 -9999 -9999 -9999 -9999 -9999 -9999 -9999 -9999 -9999 -9999 -9999 -9999 -9999 -9999 -9999 -9999 -9999 -9999 -9999 -9999 -9999 -9999 -9999 -9999 -9999 -9999 -9999 -9999 -9999 -9999 -9999 -9999 -9999 -9999 -9999 -9999 -9999 -9999 -9999 -9999 -9999 -9999 -9999 -9999 -9999
-9999 -9999 -9999 -9999 -9999 -9999 -9999 -9999 -9999 -9999 -9999 -9999 -9999 -9999 -9999 -9999 -9999 -9999 -9999 -9999 -9999 -9999 -9999 -9999 -9999 -9999 -9999 -9999 -9999 -9999 -9999 -9999 -9999 -9999 -9999 -9999 -9999 -9999 -9999 -9999 -9999 -9999 -9999 -9999 -9999 -9999 -9999 2.46713E-3 3.4589E-4 2.21573E-4 -9999 -9999 -9999 -9999 -9999 -9999 -9999 -9999 -9999 -9999 -9999 -9999 -9999 -9999 -9999 -9999 -9999 1.70162E-3 3.36556E-3 2.84241E-3 2.22606E-3 1.97005E-3 3.6758E-3 6.73919E-3 6.09125E-3 2.69342E-3 8.98018E-4 3.96483E-4 9.92573E-4 1.13663E-3 1.72858E-3 1.28659E-3 7.44712E-4 4.68426E-4 4.54014E-4 6.59083E-4 4.38966E-4 4.19509E-4 6.02235E-4 1.22478E-3 1.50742E-3 1.27815E-3 1.40911E-3 9.99815E-4 6.2739E-4 1.22581E-4 6.62559E-5 9.44407E-5 2.9381E-4 2.94551E-4 9.09615E-5 3.02476E-5 1.76781E-5 -9999 -9999 -9999 -9999 -9999 -9999 -9999 -9999 -9999 -9999 -9999 -9999 -9999 -9999 -9999 -9999 -9999 -9999 -9999 -9999 -9999 -9999 -9999 -9999 -9999 -9999 -9999 -9999 -9999 -9999 -9999 -9999 -9999 -9999 -9999 -9999 -9999 -9999 -9999 -9999 -9999 -9999 -9999 -9999 -9999 -9999 -9999 -9999 -9999 -9999 -9999 -9999 -9999 -9999 -9999 -9999 -9999 -9999 -9999 -9999 -9999 -9999 -9999 -9999 -9999 -9999 -9999
-9999 -9999 -9999 -9999 -9999 -9999 -9999 -9999 -9999 -9999 -9999 -9999 -9999 -9999 -9999 -9999 -9999 -9999 -9999 -9999 -9999 -9999 -9999 -9999 -9999 -9999 -9999 -9999 -9999 -9999 -9999 -9999 -9999 -9999 -9999 -9999 -9999 -9999 -9999 -9999 -9999 -9999 -9999 -9999 -9999 -9999 -9999 1.13815E-3 1.43958E-3 -9999 -9999 -9999 -9999 -9999 -9999 -9999 -9999 -9999 -9999 -9999 -9999 -9999 -9999 -9999 -9999 -9999 -9999 -9999 1.79751E-3 2.92919E-3 1.57086E-3 1.54285E-3 4.64005E-3 2.71445E-3 1.3099E-3 9.28472E-4 5.54315E-4 7.70778E-4 9.10847E-4 9.1885E-4 1.13541E-3 1.2109E-3 6.16222E-4 3.88116E-4 3.17993E-4 5.18939E-4 3.18363E-4 3.32887E-4 3.50759E-4 6.55216E-4 1.07072E-3 1.46168E-3 1.36569E-3 9.15002E-4 6.63146E-4 9.9121E-5 2.60742E-5 5.53944E-5 1.7532E-4 2.28162E-4 8.50248E-5 3.42393E-5 1.75682E-5 -9999 -9999 -9999 -9999 -9999 -9999 -9999 -9999 -9999 -9999 -9999 -9999 -9999 -9999 -9999 -9999 -9999 -9999 -9999 -9999 -9999 -9999 -9999 -9999 -9999 -9999 -9999 -9999 -9999 -9999 -9999 -9999 -9999 -9999 -9999 -9999 -9999 -9999 -9999 -9999 -9999 -9999 -9999 -9999 -9999 -9999 -9999 -9999 -9999 -9999 -9999 -9999 -9999 -9999 -9999 -9999 -9999 -9999 -9999 -9999 -9999 -9999 -9999 -9999 -9999 -9999 -9999
-9999 -9999 -9999 -9999 -9999 -9999 -9999 -9999 -9999 -9999 -9999 -9999 -9999 -9999 -9999 -9999 -9999 -9999 -9999 -9999 -9999 -9999 -9999 -9999 -9999 -9999 -9999 -9999 -9999 -9999 -9999 -9999 -9999 -9999 -9999 -9999 -9999 -9999 -9999 -9999 -9999 -9999 -9999 -9999 -9999 -9999 -9999 -9999 1.21186E-3 -9999 -9999 -9999 -9999 -9999 -9999 -9999 -9999 -9999 -9999 -9999 -9999 -9999 -9999 -9999 -9999 -9999 1.95805E-3 3.9878E-4 9.67385E-4 1.86114E-3 2.49397E-3 1.74897E-3 4.81078E-3 3.25046E-3 8.14851E-4 4.92225E-4 4.5859E-4 4.56654E-4 7.03855E-4 1.58116E-3 1.07486E-3 9.61671E-4 9.63407E-4 4.0278E-4 4.36307E-4 6.18866E-4 3.96624E-4 3.17219E-4 3.38074E-4 5.35937E-4 1.01299E-3 1.6961E-3 1.52507E-3 6.80603E-4 3.75738E-4 1.01406E-4 1.63004E-5 4.82487E-5 5.1483E-5 6.51104E-5 3.68176E-5 2.28933E-5 1.89724E-5 -9999 -9999 -9999 -9999 -9999 -9999 -9999 -9999 -9999 -9999 -9999 -9999 -9999 -9999 -9999 -9999 -9999 -9999 -9999 -9999 -9999 -9999 -9999 -9999 -9999 -9999 -9999 -9999 -9999 -9999 -9999 -9999 -9999 -9999 -9999 -9999 -9999 -9999 -9999 -9999 -9999 -9999 -9999 -9999 -9999 -9999 -9999 -9999 -9999 -9999 -9999 -9999 -9999 -9999 -9999 -9999 -9999 -9999 -9999 -9999 -9999 -9999 -9999 -9999 -9999 -9999 -9999
-9999 -9999 -9999 -9999 -9999 -9999 -9999 -9999 -9999 -9999 -9999 -9999 -9999 -9999 -9999 -9999 -9999 -9999 -9999 -9999 -9999 -9999 -9999 -9999 -9999 -9999 -9999 -9999 -9999 -9999 -9999 -9999 -9999 -9999 -9999 -9999 -9999 -9999 -9999 -9999 -9999 -9999 -9999 -9999 -9999 -9999 -9999 -9999 -9999 -9999 -9999 -9999 -9999 -9999 -9999 -9999 -9999 -9999 -9999 -9999 -9999 -9999 -9999 -9999 7.51473E-3 5.09705E-3 1.48476E-3 3.74234E-4 6.27007E-4 1.58346E-3 2.40232E-3 1.47046E-3 2.1358E-3 2.72847E-3 1.04238E-3 3.66765E-4 3.50821E-4 3.79547E-4 1.19158E-3 1.42336E-3 3.17814E-3 2.48624E-3 9.38468E-4 5.47072E-4 6.54639E-4 5.82644E-4 5.9005E-4 5.18099E-4 3.36705E-4 4.5113E-4 1.2339E-3 2.02739E-3 1.47377E-3 8.20117E-4 5.46306E-4 1.40094E-4 3.2973E-5 2.12633E-5 2.64284E-5 5.31261E-5 3.85267E-5 1.96973E-5 -9999 -9999 -9999 -9999 -9999 -9999 -9999 -9999 -9999 -9999 -9999 -9999 -9999 -9999 -9999 -9999 -9999 -9999 -9999 -9999 -9999 -9999 -9999 -9999 -9999 -9999 -9999 -9999 -9999 -9999 -9999 -9999 -9999 -9999 -9999 -9999 -9999 -9999 -9999 -9999 -9999 -9999 -9999 -9999 -9999 -9999 -9999 -9999 -9999 -9999 -9999 -9999 -9999 -9999 -9999 -9999 -9999 -9999 -9999 -9999 -9999 -9999 -9999 -9999 -9999 -9999 -9999 -9999
-9999 -9999 -9999 -9999 -9999 -9999 -9999 -9999 -9999 -9999 -9999 -9999 -9999 -9999 -9999 -9999 -9999 -9999 -9999 -9999 -9999 -9999 -9999 -9999 -9999 -9999 -9999 -9999 -9999 -9999 -9999 -9999 -9999 -9999 -9999 -9999 -9999 -9999 -9999 -9999 -9999 -9999 -9999 -9999 -9999 -9999 -9999 -9999 -9999 -9999 -9999 -9999 -9999 -9999 -9999 -9999 -9999 -9999 -9999 -9999 -9999 -9999 -9999 -9999 -9999 4.80078E-3 2.45507E-3 6.45201E-4 5.2245E-4 1.48419E-3 2.4977E-3 1.42153E-3 7.9175E-4 1.19226E-3 8.33391E-4 3.0109E-4 1.85071E-4 3.22383E-4 9.90416E-4 1.2546E-3 3.59715E-3 2.02669E-3 4.4145E-4 4.35709E-4 7.23394E-4 7.1436E-4 3.63693E-4 5.96721E-4 5.12349E-4 6.4632E-4 7.23444E-4 5.7236E-4 8.80683E-4 7.21975E-4 4.78135E-4 1.43313E-4 6.87355E-5 4.48096E-5 2.41634E-5 3.89117E-5 5.93652E-5 -9999 -9999 -9999 -9999 -9999 -9999 -9999 -9999 -9999 -9999 -9999 -9999 -9999 -9999 -9999 -9999 -9999 -9999 -9999 -9999 -9999 -9999 -9999 -9999 -9999 -9999 -9999 -9999 -9999 -9999 -9999 -9999 -9999 -9999 -9999 -9999 -9999 -9999 -9999 -9999 -9999 -9999 -9999 -9999 -9999 -9999 -9999 -9999 -9999 -9999 -9999 -9999 -9999 -9999 -9999 -9999 -9999 -9999 -9999 -9999 -9999 -9999 -9999 -9999 -9999 -9999 -9999 -9999 -9999
-9999 -9999 -9999 -9999 -9999 -9999 -9999 -9999 -9999 -9999 -9999 -9999 -9999 -9999 -9999 -9999 -9999 -9999 -9999 -9999 -9999 -9999 -9999 -9999 -9999 -9999 -9999 -9999 -9999 -9999 -9999 -9999 -9999 -9999 -9999 -9999 -9999 -9999 -9999 -9999 -9999 -9999 -9999 -9999 -9999 -9999 -9999 -9999 -9999 -9999 -9999 -9999 -9999 -9999 -9999 -9999 -9999 -9999 -9999 -9999 -9999 -9999 -9999 -9999 -9999 6.80348E-3 5.68246E-3 2.26272E-3 5.03895E-4 8.26262E-4 1.42255E-3 1.6564E-3 1.38483E-3 8.93482E-4 4.84938E-4 1.80318E-4 1.16566E-4 5.00047E-4 4.92288E-4 7.50874E-4 1.25084E-3 9.9208E-4 3.17439E-4 3.0128E-4 2.17925E-4 1.73737E-4 1.96906E-4 3.40521E-4 6.89013E-4 8.43065E-4 4.70227E-4 2.41041E-4 2.38715E-4 2.76768E-4 2.70721E-4 2.49368E-4 1.2641E-4 5.46688E-5 3.38882E-5 2.88994E-5 -9999 -9999 -9999 -9999 -9999 -9999 -9999 -9999 -9999 -9999 -9999 -9999 -9999 -9999 -9999 -9999 -9999 -9999 -9999 -9999 -9999 -9999 -9999 -9999 -9999 -9999 -9999 -9999 -9999 -9999 -9999 -9999 -9999 -9999 -9999 -9999 -9999 -9999 -9999 -9999 -9999 -9999 -9999 -9999 -9999 -9999 -9999 -9999 -9999 -9999 -9999 -9999 -9999 -9999 -9999 -9999 -9999 -9999 -9999 -9999 -9999 -9999 -9999 -9999 -9999 -9999 -9999 -9999 -9999 -9999
-9999 -9999 -9999 -9999 -9999 -9999 -9999 -9999 -9999 -9999 -9999 -9999 -9999 -9999 -9999 -9999 -9999 -9999 -9999 -9999 -9999 -9999 -9999 -9999 -9999 -9999 -9999 -9999 -9999 -9999 -9999 -9999 -9999 -9999 -9999 -9999 -9999 -9999 -9999 -9999 -9999 -9999 -9999 -9999 -9999 -9999 -9999 -9999 -9999 -9999 -9999 -9999 -9999 -9999 -9999 -9999 -9999 -9999 -9999 -9999 -9999 -9999 -9999 -9999 -9999 -9999 2.16358E-3 1.27277E-3 4.03557E-4 3.48099E-4 5.25387E-4 6.28015E-4 8.70022E-4 7.42998E-4 2.81788E-4 1.35243E-4 1.49368E-4 5.6382E-4 5.5008E-4 4.62371E-4 3.59658E-4 4.67964E-4 3.62744E-4 2.92972E-4 2.09699E-4 1.38125E-4 1.70069E-4 1.76063E-4 4.07336E-4 6.54431E-4 3.70416E-4 2.42757E-4 1.89377E-4 1.67682E-4 1.37935E-4 1.71724E-4 1.33905E-4 4.0658E-5 6.01872E-5 -9999 -9999 -9999 -9999 -9999 -9999 -9999 -9999 -9999 -9999 -9999 -9999 -9999 -9999 -9999 -9999 -9999 -9999 -9999 -9999 -9999 -9999 -9999 -9999 -9999 -9999 -9999 -9999 -9999 -9999 -9999 -9999 -9999 -9999 -9999 -9999 -9999 -9999 -9999 -9999 -9999 -9999 -9999 -9999 -9999 -9999 -9999 -9999 -9999 -9999 -9999 -9999 -9999 -9999 -9999 -9999 -9999 -9999 -9999 -9999 -9999 -9999 -9999 -9999 -9999 -9999 -9999 -9999 -9999 -9999 -9999
-9999 -9999 -9999 -9999 -9999 -9999 -9999 -9999 -9999 -9999 -9999 -9999 -9999 -9999 -9999 -9999 -9999 -9999 -9999 -9999 -9999 -9999 -9999 -9999 -9999 -9999 -9999 -9999 -9999 -9999 -9999 -9999 -9999 -9999 -9999 -9999 -9999 -9999 -9999 -9999 -9999 -9999 -9999 -9999 -9999 -9999 -9999 -9999 -9999 -9999 -9999 -9999 -9999 -9999 -9999 -9999 -9999 -9999 -9999 -9999 -9999 -9999 -9999 -9999 -9999 -9999 -9999 5.57261E-4 3.07222E-4 2.61612E-4 2.4241E-4 2.55765E-4 4.03442E-4 4.99322E-4 3.56767E-4 1.9258E-4 2.03194E-4 5.55212E-4 4.0813E-4 3.30254E-4 3.12567E-4 7.82146E-4 6.93596E-4 3.01697E-4 1.78317E-4 1.17209E-4 1.83386E-4 1.83137E-4 2.7115E-4 4.6481E-4 3.98765E-4 3.08998E-4 2.85439E-4 1.61975E-4 1.21523E-4 1.24319E-4 9.14692E-5 5.13341E-5 3.33977E-5 3.53397E-5 -9999 -9999 -9999 -9999 -9999 -9999 -9999 -9999 -9999 -9999 -9999 -9999 -9999 -9999 -9999 -9999 -9999 -9999 -9999 -9999 -9999 -9999 -9999 -9999 -9999 -9999 -9999 -9999 -9999 -9999 -9999 -9999 -9999 -9999 -9999 -9999 -9999 -9999 -9999 -9999 -9999 -9999 -9999 -9999 -9999 -9999 -9999 -9999 -9999 -9999 -9999 -9999 -9999 -9999 -9999 -9999 -9999 -9999 -9999 -9999 -9999 -9999 -9999 -9999 -9999 -9999 -9999 -9999 -9999 -9999
-9999 -9999 -9999 -9999 -9999 -9999 -9999 -9999 -9999 -9999 -9999 -9999 -9999 -9999 -9999 -9999 -9999 -9999 -9999 -9999 -9999 -9999 -9999 -9999 -9999 -9999 -9999 -9999 -9999 -9999 -9999 -9999 -9999 -9999 -9999 -9999 -9999 -9999 -9999 -9999 -9999 -9999 -9999 -9999 -9999 -9999 -9999 -9999 -9999 -9999 -9999 -9999 -9999 -9999 -9999 -9999 -9999 -9999 -9999 -9999 -9999 -9999 -9999 -9999 -9999 -9999 -9999 -9999 3.28843E-4 2.57225E-4 2.13056E-4 2.42349E-4 3.14725E-4 3.4981E-4 3.2531E-4 4.11709E-4 4.09079E-4 5.57135E-4 6.1845E-4 6.0886E-4 5.63449E-4 1.5747E-3 1.34803E-3 5.48041E-4 3.15761E-4 2.21489E-4 5.18834E-4 5.14319E-4 3.44219E-4 2.71395E-4 1.573E-4 2.08884E-4 2.26034E-4 3.23539E-4 1.28786E-4 1.57197E-4 8.53359E-5 6.36545E-5 -9999 -9999 -9999 -9999 -9999 -9999 -9999 -9999 -9999 -9999 -9999 -9999 -9999 -9999 -9999 -9999 -9999 -9999 -9999 -9999 -9999 -9999 -9999 -9999 -9999 -9999 -9999 -9999 -9999 -9999 -9999 -9999 -9999 -9999 -9999 -9999 -9999 -9999 -9999 -9999 -9999 -9999 -9999 -9999 -9999 -9999 -9999 -9999 -9999 -9999 -9999 -9999 -9999 -9999 -9999 -9999 -9999 -9999 -9999 -9999 -9999 -9999 -9999 -9999 -9999 -9999 -9999 -9999 -9999 -9999 -9999 -9999
-9999 -9999 -9999 -9999 -9999 -9999 -9999 -9999 -9999 -9999 -9999 -9999 -9999 -9999 -9999 -9999 -9999 -9999 -9999 -9999 -9999 -9999 -9999 -9999 -9999 -9999 -9999 -9999 -9999 -9999 -9999 -9999 -9999 -9999 -9999 -9999 -9999 -9999 -9999 -9999 -9999 -9999 -9999 -9999 -9999 -9999 -9999 -9999 -9999 -9999 -9999 -9999 -9999 -9999 -9999 -9999 -9999 -9999 -9999 -9999 -9999 -9999 -9999 -9999 -9999 -9999 -9999 -9999 2.23083E-4 2.28727E-4 2.25153E-4 2.55601E-4 2.90852E-4 4.23675E-4 4.1882E-4 4.36459E-4 7.90698E-4 7.20848E-4 8.21122E-4 -9999 2.33684E-3 -9999 2.31416E-3 -9999 1.20512E-3 9.75627E-4 1.20275E-3 9.06373E-4 3.93565E-4 2.75324E-4 1.40338E-4 1.62773E-4 2.00832E-4 1.89988E-4 1.27111E-4 1.57852E-4 4.39882E-5 -9999 -9999 -9999 -9999 -9999 -9999 -9999 -9999 -9999 -9999 -9999 -9999 -9999 -9999 -9999 -9999 -9999 -9999 -9999 -9999 -9999 -9999 -9999 -9999 -9999 -9999 -9999 -9999 -9999 -9999 -9999 -9999 -9999 -9999 -9999 -9999 -9999 -9999 -9999 -9999 -9999 -9999 -9999 -9999 -9999 -9999 -9999 -9999 -9999 -9999 -9999 -9999 -9999 -9999 -9999 -9999 -9999 -9999 -9999 -9999 -9999 -9999 -9999 -9999 -9999 -9999 -9999 -9999 -9999 -9999 -9999 -9999 -9999
-9999 -9999 -9999 -9999 -9999 -9999 -9999 -9999 -9999 -9999 -9999 -9999 -9999 -9999 -9999 -9999 -9999 -9999 -9999 -9999 -9999 -9999 -9999 -9999 -9999 -9999 -9999 -9999 -9999 -9999 -9999 -9999 -9999 -9999 -9999 -9999 -9999 -9999 -9999 -9999 -9999 -9999 -9999 -9999 -9999 -9999 -9999 -9999 -9999 -9999 -9999 -9999 -9999 -9999 -9999 -9999 -9999 -9999 -9999 -9999 -9999 -9999 -9999 -9999 -9999 -9999 -9999 -9999 -9999 -9999 -9999 1.40105E-4 1.74099E-4 2.92669E-4 -9999 6.73077E-4 5.63523E-4 5.64229E-4 -9999 -9999 -9999 -9999 -9999 -9999 -9999 -9999 8.65354E-4 7.67061E-4 3.34985E-4 2.34111E-4 2.0041E-4 1.06325E-4 1.3486E-4 1.01938E-4 7.07177E-5 1.42552E-4 4.4766E-5 1.6504E-5 -9999 -9999 -9999 -9999 -9999 -9999 -9999 -9999 -9999 -9999 -9999 -9999 -9999 -9999 -9999 -9999 -9999 -9999 -9999 -9999 -9999 -9999 -9999 -9999 -9999 -9999 -9999 -9999 -9999 -9999 -9999 -9999 -9999 -9999 -9999 -9999 -9999 -9999 -9999 -9999 -9999 -9999 -9999 -9999 -9999 -9999 -9999 -9999 -9999 -9999 -9999 -9999 -9999 -9999 -9999 -9999 -9999 -9999 -9999 -9999 -9999 -9999 -9999 -9999 -9999 -9999 -9999 -9999 -9999 -9999 -9999 -9999
-9999 -9999 -9999 -9999 -9999 -9999 -9999 -9999 -9999 -9999 -9999 -9999 -9999 -9999 -9999 -9999 -9999 -9999 -9999 -9999 -9999 -9999 -9999 -9999 -9999 -9999 -9999 -9999 -9999 -9999 -9999 -9999 -9999 -9999 -9999 -9999 -9999 -9999 -9999 -9999 -9999 -9999 -9999 -9999 -9999 -9999 -9999 -9999 -9999 -9999 -9999 -9999 -9999 -9999 -9999 -9999 -9999 -9999 -9999 -9999 -9999 -9999 -9999 -9999 -9999 -9999 -9999 -9999 -9999 -9999 -9999 1.70175E-4 3.08415E-4 3.5154E-4 -9999 -9999 -9999 -9999 -9999 -9999 -9999 -9999 -9999 -9999 -9999 -9999 -9999 -9999 3.96539E-4 2.35497E-4 1.55387E-4 1.23469E-4 7.15572E-5 2.30695E-4 1.11711E-4 5.06958E-5 9.79305E-5 7.67227E-5 -9999 -9999 -9999 -9999 -9999 -9999 -9999 -9999 -9999 -9999 -9999 -9999 -9999 -9999 -9999 -9999 -9999 -9999 -9999 -9999 -9999 -9999 -9999 -9999 -9999 -9999 -9999 -9999 -9999 -9999 -9999 -9999 -9999 -9999 -9999 -9999 -9999 -9999 -9999 -9999 -9999 -9999 -9999 -9999 -9999 -9999 -9999 -9999 -9999 -9999 -9999 -9999 -9999 -9999 -9999 -9999 -9999 -9999 -9999 -9999 -9999 -9999 -9999 -9999 -9999 -9999 -9999 -9999 -9999 -9999 -9999 -9999
-9999 -9999 -9999 -9999 -9999 -9999 -9999 -9999 -9999 -9999 -9999 -9999 -9999 -9999 -9999 -9999 -9999 -9999 -9999 -9999 -9999 -9999 -9999 -9999 -9999 -9999 -9999 -9999 -9999 -9999 -9999 -9999 -9999 -9999 -9999 -9999 -9999 -9999 -9999 -9999 -9999 -9999 -9999 -9999 -9999 -9999 -9999 -9999 -9999 -9999 -9999 -9999 -9999 -9999 -9999 -9999 -9999 -9999 -9999 -9999 -9999 -9999 -9999 -9999 -9999 -9999 -9999 -9999 -9999 -9999 -9999 2.71754E-4 3.8401E-4 -9999 -9999 -9999 -9999 -9999 -9999 -9999 -9999 -9999 -9999 -9999 -9999 -9999 -9999 -9999 -9999 -9999 1.3429E-4 8.08586E-5 5.96315E-5 1.68665E-4 2.17032E-4 1.74306E-4 2.60509E-4 1.00779E-4 -9999 -9999 -9999 -9999 -9999 -9999 -9999 -9999 -9999 -9999 -9999 -9999 -9999 -9999 -9999 -9999 -9999 -9999 -9999 -9999 -9999 -9999 -9999 -9999 -9999 -9999 -9999 -9999 -9999 -9999 -9999 -9999 -9999 -9999 -9999 -9999 -9999 -9999 -9999 -9999 -9999 -9999 -9999 -9999 -9999 -9999 -9999 -9999 -9999 -9999 -9999 -9999 -9999 -9999 -9999 -9999 -9999 -9999 -9999 -9999 -9999 -9999 -9999 -9999 -9999 -9999 -9999 -9999 -9999 -9999 -9999 -9999
-9999 -9999 -9999 -9999 -9999 -9999 -9999 -9999 -9999 -9999 -9999 -9999 -9999 -9999 -9999 -9999 -9999 -9999 -9999 -9999 -9999 -9999 -9999 -9999 -9999 -9999 -9999 -9999 -9999 -9999 -9999 -9999 -9999 -9999 -9999 -9999 -9999 -9999 -9999 -9999 -9999 -9999 -9999 -9999 -9999 -9999 -9999 -9999 -9999 -9999 -9999 -9999 -9999 -9999 -9999 -9999 -9999 -9999 -9999 -9999 -9999 -9999 -9999 -9999 -9999 -9999 -9999 -9999 -9999 -9999 -9999 2.40669E-4 -9999 -9999 -9999 -9999 -9999 -9999 -9999 -9999 -9999 -9999 -9999 -9999 -9999 -9999 -9999 -9999 -9999 -9999 -9999 -9999 5.58721E-5 1.64833E-4 2.81E-4 -9999 -9999 -9999 -9999 -9999 -9999 -9999 -9999 -9999 -9999 -9999 -9999 -9999 -9999 -9999 -9999 -9999 -9999 -9999 -9999 -9999 -9999 -9999 -9999 -9999 -9999 -9999 -9999 -9999 -9999 -9999 -9999 -9999 -9999 -9999 -9999 -9999 -9999 -9999 -9999 -9999 -9999 -9999 -9999 -9999 -9999 -9999 -9999 -9999 -9999 -9999 -9999 -9999 -9999 -9999 -9999 -9999 -9999 -9999 -9999 -9999 -9999 -9999 -9999 -9999 -9999 -9999 -9999 -9999 -9999 -9999 -9999 -9999 -9999 -9999
-9999 -9999 -9999 -9999 -9999 -9999 -9999 -9999 -9999 -9999 -9999 -9999 -9999 -9999 -9999 -9999 -9999 -9999 -9999 -9999 -9999 -9999 -9999 -9999 -9999 -9999 -9999 -9999 -9999 -9999 -9999 -9999 -9999 -9999 -9999 -9999 -9999 -9999 -9999 -9999 -9999 -9999 -9999 -9999 -9999 -9999 -9999 -9999 -9999 -9999 -9999 -9999 -9999 -9999 -9999 -9999 -9999 -9999 -9999 -9999 -9999 -9999 -9999 -9999 -9999 -9999 -9999 -9999 -9999 -9999 -9999 -9999 -9999 -9999 -9999 -9999 -9999 -9999 -9999 -9999 -9999 -9999 -9999 -9999 -9999 -9999 -9999 -9999 -9999 -9999 -9999 -9999 8.47094E-5 -9999 -9999 -9999 -9999 -9999 -9999 -9999 -9999 -9999 -9999 -9999 -9999 -9999 -9999 -9999 -9999 -9999 -9999 -9999 -9999 -9999 -9999 -9999 -9999 -9999 -9999 -9999 -9999 -9999 -9999 -9999 -9999 -9999 -9999 -9999 -9999 -9999 -9999 -9999 -9999 -9999 -9999 -9999 -9999 -9999 -9999 -9999 -9999 -9999 -9999 -9999 -9999 -9999 -9999 -9999 -9999 -9999 -9999 -9999 -9999 -9999 -9999 -9999 -9999 -9999 -9999 -9999 -9999 -9999 -9999 -9999 -9999 -9999 -9999 -9999 -9999 -9999
