# Supplementary material for: Spatiotemporal prediction of alpine wetlands under multi-climate scenarios in the west of Sichuan, China
Source: PeerJ. 2024 Nov 27;12:e18586. doi: 10.7717/peerj.18586 (PMC11608022; doi:10.7717/peerj.18586)
Supplement: Supplemental Information 1 [file peerj-12-18586-s001.zip › Maxent_data1/2.5mBIOssp126_2021-2040/RES/wetland_stddev.asc]

ncols         170
nrows         159
xllcorner     97.34749306
yllcorner     27.673839575
cellsize      0.041666666666667
NODATA_value  -9999
-9999 -9999 -9999 -9999 -9999 -9999 -9999 -9999 -9999 -9999 -9999 -9999 -9999 -9999 -9999 -9999 -9999 -9999 -9999 -9999 -9999 -9999 -9999 -9999 -9999 -9999 -9999 -9999 -9999 -9999 -9999 -9999 -9999 -9999 -9999 -9999 -9999 -9999 -9999 -9999 -9999 -9999 -9999 -9999 -9999 -9999 -9999 -9999 -9999 -9999 -9999 -9999 -9999 -9999 -9999 -9999 -9999 -9999 -9999 -9999 -9999 -9999 -9999 -9999 -9999 -9999 -9999 -9999 -9999 -9999 -9999 -9999 -9999 -9999 -9999 -9999 -9999 -9999 -9999 -9999 -9999 -9999 -9999 -9999 -9999 -9999 -9999 -9999 -9999 -9999 -9999 -9999 -9999 -9999 -9999 -9999 -9999 -9999 -9999 -9999 -9999 -9999 -9999 -9999 -9999 -9999 -9999 -9999 -9999 -9999 -9999 -9999 -9999 -9999 -9999 -9999 -9999 -9999 -9999 -9999 -9999 -9999 -9999 -9999 -9999 -9999 -9999 -9999 -9999 -9999 -9999 -9999 1.07744E-2 1.26503E-2 9.04087E-3 -9999 -9999 -9999 -9999 -9999 -9999 -9999 -9999 -9999 -9999 -9999 -9999 -9999 -9999 -9999 -9999 -9999 -9999 -9999 -9999 -9999 -9999 -9999 -9999 -9999 -9999 -9999 -9999 -9999 -9999 -9999 -9999 -9999 -9999 -9999
-9999 -9999 -9999 -9999 -9999 -9999 -9999 -9999 -9999 -9999 -9999 -9999 -9999 -9999 -9999 -9999 -9999 -9999 -9999 -9999 -9999 -9999 -9999 -9999 -9999 -9999 -9999 -9999 -9999 -9999 -9999 -9999 -9999 -9999 -9999 -9999 -9999 -9999 -9999 -9999 -9999 -9999 -9999 -9999 -9999 -9999 -9999 -9999 -9999 -9999 -9999 -9999 -9999 -9999 -9999 -9999 -9999 -9999 -9999 -9999 -9999 -9999 -9999 -9999 -9999 -9999 -9999 -9999 -9999 -9999 -9999 -9999 -9999 -9999 -9999 -9999 -9999 -9999 -9999 -9999 -9999 -9999 -9999 -9999 -9999 -9999 -9999 -9999 -9999 -9999 -9999 -9999 -9999 -9999 -9999 -9999 -9999 -9999 -9999 -9999 -9999 -9999 -9999 -9999 -9999 -9999 -9999 -9999 -9999 -9999 -9999 -9999 -9999 -9999 -9999 -9999 -9999 -9999 -9999 -9999 -9999 -9999 -9999 -9999 -9999 -9999 -9999 -9999 -9999 8.88473E-3 1.17156E-2 9.76731E-3 1.05705E-2 1.39891E-2 1.31618E-2 -9999 -9999 -9999 -9999 -9999 -9999 -9999 -9999 -9999 -9999 -9999 -9999 -9999 -9999 -9999 -9999 -9999 -9999 -9999 -9999 -9999 -9999 -9999 -9999 -9999 -9999 -9999 -9999 -9999 -9999 -9999 -9999 -9999 -9999 -9999
-9999 -9999 -9999 -9999 -9999 -9999 -9999 -9999 -9999 -9999 -9999 7.64078E-3 7.9939E-3 1.06425E-2 -9999 -9999 -9999 -9999 -9999 -9999 -9999 -9999 -9999 -9999 -9999 -9999 -9999 -9999 -9999 -9999 -9999 -9999 -9999 -9999 -9999 -9999 -9999 -9999 -9999 -9999 -9999 -9999 -9999 -9999 -9999 -9999 -9999 -9999 -9999 -9999 -9999 -9999 -9999 -9999 -9999 -9999 -9999 -9999 -9999 -9999 -9999 -9999 -9999 -9999 -9999 -9999 -9999 -9999 -9999 -9999 -9999 -9999 -9999 -9999 -9999 -9999 -9999 -9999 -9999 -9999 -9999 -9999 -9999 -9999 -9999 -9999 -9999 -9999 -9999 -9999 -9999 -9999 -9999 -9999 -9999 -9999 -9999 -9999 -9999 -9999 -9999 -9999 -9999 -9999 -9999 -9999 -9999 -9999 -9999 -9999 -9999 -9999 -9999 -9999 -9999 -9999 -9999 -9999 -9999 -9999 -9999 -9999 -9999 -9999 -9999 -9999 -9999 -9999 1.13845E-2 1.07668E-2 1.14295E-2 9.74083E-3 1.13764E-2 1.04996E-2 1.00153E-2 -9999 -9999 -9999 -9999 -9999 -9999 -9999 -9999 -9999 -9999 -9999 -9999 -9999 -9999 -9999 -9999 -9999 -9999 -9999 -9999 -9999 -9999 -9999 -9999 -9999 -9999 -9999 -9999 -9999 -9999 -9999 -9999 -9999 -9999 -9999
-9999 -9999 -9999 -9999 -9999 -9999 -9999 -9999 -9999 6.848E-3 5.18558E-3 4.49019E-3 7.68528E-3 7.94205E-3 6.59757E-3 1.06217E-2 -9999 -9999 -9999 -9999 -9999 -9999 -9999 -9999 -9999 -9999 -9999 -9999 -9999 -9999 -9999 -9999 -9999 -9999 -9999 -9999 -9999 -9999 -9999 -9999 -9999 -9999 -9999 -9999 -9999 -9999 -9999 -9999 -9999 -9999 -9999 -9999 -9999 -9999 -9999 -9999 -9999 -9999 -9999 -9999 -9999 -9999 -9999 -9999 -9999 -9999 -9999 -9999 -9999 -9999 -9999 -9999 -9999 -9999 -9999 -9999 -9999 -9999 -9999 -9999 -9999 -9999 -9999 -9999 -9999 -9999 -9999 -9999 -9999 -9999 -9999 -9999 -9999 -9999 -9999 -9999 -9999 -9999 -9999 -9999 -9999 -9999 -9999 -9999 -9999 -9999 -9999 -9999 -9999 -9999 -9999 -9999 -9999 -9999 -9999 -9999 -9999 -9999 -9999 -9999 -9999 -9999 -9999 -9999 -9999 -9999 1.19935E-2 1.16973E-2 1.10957E-2 1.17382E-2 1.11643E-2 1.63202E-2 1.00081E-2 1.20291E-2 1.09784E-2 1.1177E-2 1.14072E-2 1.22954E-2 1.09462E-2 -9999 -9999 -9999 -9999 -9999 -9999 -9999 -9999 -9999 -9999 -9999 -9999 -9999 -9999 -9999 -9999 -9999 -9999 -9999 -9999 -9999 -9999 -9999 -9999 -9999 -9999 -9999 -9999 -9999 -9999 -9999
-9999 -9999 -9999 -9999 -9999 -9999 -9999 -9999 1.05842E-2 5.82695E-3 5.87011E-3 7.42651E-3 5.37792E-3 7.2455E-3 7.55006E-3 1.07232E-2 9.33762E-3 8.85402E-3 1.07837E-2 -9999 -9999 -9999 -9999 -9999 -9999 -9999 -9999 -9999 -9999 -9999 -9999 -9999 -9999 -9999 -9999 -9999 -9999 -9999 -9999 -9999 -9999 -9999 -9999 -9999 -9999 -9999 -9999 -9999 -9999 -9999 -9999 -9999 -9999 -9999 -9999 -9999 -9999 -9999 -9999 -9999 -9999 -9999 -9999 -9999 -9999 -9999 -9999 -9999 -9999 -9999 -9999 -9999 -9999 -9999 -9999 -9999 -9999 -9999 -9999 -9999 -9999 -9999 -9999 -9999 -9999 -9999 -9999 -9999 -9999 -9999 -9999 -9999 -9999 -9999 -9999 -9999 -9999 -9999 -9999 -9999 -9999 -9999 -9999 -9999 -9999 -9999 -9999 -9999 -9999 -9999 -9999 -9999 -9999 -9999 -9999 -9999 -9999 -9999 -9999 -9999 -9999 -9999 -9999 -9999 -9999 -9999 -9999 1.20074E-2 1.12047E-2 1.03634E-2 1.09295E-2 1.0343E-2 1.00973E-2 8.73201E-3 8.51728E-3 8.21807E-3 9.1447E-3 1.0732E-2 1.4755E-2 -9999 -9999 -9999 -9999 -9999 -9999 -9999 -9999 -9999 -9999 -9999 -9999 -9999 -9999 -9999 -9999 -9999 -9999 -9999 -9999 -9999 -9999 -9999 -9999 -9999 -9999 -9999 -9999 -9999 -9999 -9999
-9999 -9999 -9999 -9999 -9999 -9999 -9999 -9999 7.34991E-3 8.17016E-3 6.87145E-3 5.20653E-3 5.05573E-3 4.58717E-3 8.10967E-3 9.87548E-3 8.24938E-3 8.1749E-3 7.08073E-3 6.16422E-3 8.45895E-3 1.19566E-2 1.1757E-2 1.17394E-2 1.18881E-2 -9999 -9999 -9999 -9999 -9999 -9999 -9999 -9999 -9999 -9999 -9999 -9999 -9999 -9999 -9999 -9999 -9999 -9999 -9999 -9999 -9999 -9999 -9999 -9999 -9999 -9999 -9999 -9999 -9999 -9999 -9999 -9999 -9999 -9999 -9999 -9999 -9999 -9999 -9999 -9999 -9999 -9999 -9999 -9999 -9999 -9999 -9999 -9999 -9999 -9999 -9999 -9999 -9999 -9999 -9999 -9999 -9999 -9999 -9999 -9999 -9999 -9999 -9999 -9999 -9999 -9999 -9999 -9999 -9999 -9999 -9999 -9999 -9999 -9999 -9999 -9999 -9999 -9999 -9999 -9999 -9999 -9999 -9999 -9999 -9999 -9999 -9999 -9999 -9999 -9999 -9999 -9999 -9999 -9999 -9999 -9999 -9999 1.05217E-2 8.25873E-3 8.4471E-3 1.05793E-2 1.08263E-2 1.27092E-2 1.147E-2 9.47011E-3 1.0858E-2 1.28782E-2 1.08188E-2 8.75881E-3 7.35103E-3 8.12402E-3 9.69939E-3 1.1892E-2 1.11422E-2 8.69407E-3 -9999 -9999 -9999 -9999 -9999 -9999 -9999 -9999 -9999 -9999 -9999 -9999 -9999 -9999 -9999 -9999 -9999 -9999 -9999 -9999 -9999 -9999 -9999 -9999 -9999 -9999 -9999 -9999 -9999 -9999
-9999 -9999 -9999 -9999 -9999 -9999 -9999 -9999 9.60902E-3 8.41004E-3 5.02279E-3 6.06427E-3 3.72258E-3 8.108E-3 1.23931E-2 9.11376E-3 7.58474E-3 6.65041E-3 6.53379E-3 5.51704E-3 8.48865E-3 8.4546E-3 1.03326E-2 1.09279E-2 1.06032E-2 1.22021E-2 -9999 -9999 -9999 -9999 -9999 -9999 -9999 -9999 -9999 -9999 -9999 -9999 -9999 -9999 -9999 -9999 -9999 -9999 -9999 -9999 -9999 -9999 -9999 -9999 -9999 -9999 -9999 -9999 -9999 -9999 -9999 -9999 -9999 -9999 -9999 -9999 -9999 -9999 -9999 -9999 -9999 -9999 -9999 -9999 -9999 -9999 -9999 -9999 -9999 -9999 -9999 -9999 -9999 -9999 -9999 -9999 -9999 -9999 -9999 -9999 -9999 -9999 -9999 -9999 -9999 -9999 -9999 -9999 -9999 -9999 -9999 -9999 -9999 -9999 -9999 -9999 -9999 -9999 -9999 -9999 -9999 -9999 -9999 -9999 -9999 -9999 -9999 -9999 -9999 -9999 -9999 -9999 -9999 -9999 -9999 9.68954E-3 1.00991E-2 9.76666E-3 9.40085E-3 1.1528E-2 1.14573E-2 1.19883E-2 1.1856E-2 1.13996E-2 1.17564E-2 1.11205E-2 8.73511E-3 9.94251E-3 1.11037E-2 8.34037E-3 7.87322E-3 9.26288E-3 9.3193E-3 -9999 -9999 -9999 -9999 -9999 -9999 -9999 -9999 -9999 -9999 -9999 -9999 -9999 -9999 -9999 -9999 -9999 -9999 -9999 -9999 -9999 -9999 -9999 -9999 -9999 -9999 -9999 -9999 -9999 -9999 -9999
-9999 -9999 -9999 -9999 -9999 -9999 -9999 1.47882E-2 1.59142E-2 1.4276E-2 1.31099E-2 4.94285E-3 1.13861E-2 1.13032E-2 8.55317E-3 5.26857E-3 5.5453E-3 5.52658E-3 6.99408E-3 4.70274E-3 4.88171E-3 5.78544E-3 5.09129E-3 4.3432E-3 6.28582E-3 8.92187E-3 -9999 -9999 -9999 -9999 -9999 -9999 -9999 -9999 -9999 -9999 -9999 -9999 -9999 -9999 -9999 -9999 -9999 -9999 -9999 -9999 -9999 -9999 -9999 -9999 -9999 -9999 -9999 -9999 -9999 -9999 -9999 -9999 -9999 -9999 -9999 -9999 -9999 -9999 -9999 -9999 -9999 -9999 -9999 -9999 -9999 -9999 -9999 -9999 -9999 -9999 -9999 -9999 -9999 -9999 -9999 -9999 -9999 -9999 -9999 -9999 -9999 -9999 -9999 -9999 -9999 -9999 -9999 -9999 -9999 -9999 -9999 -9999 -9999 -9999 -9999 -9999 -9999 -9999 -9999 -9999 -9999 -9999 -9999 -9999 -9999 -9999 -9999 -9999 -9999 -9999 -9999 8.43729E-3 -9999 -9999 -9999 1.09875E-2 1.26018E-2 9.82087E-3 8.60605E-3 9.16127E-3 9.6487E-3 1.00242E-2 9.97945E-3 1.05219E-2 1.11854E-2 1.05053E-2 1.03304E-2 1.19041E-2 8.55629E-3 1.1457E-2 9.08613E-3 8.8346E-3 8.34241E-3 -9999 -9999 -9999 -9999 -9999 -9999 -9999 -9999 -9999 -9999 -9999 -9999 -9999 -9999 -9999 -9999 -9999 -9999 -9999 -9999 -9999 -9999 -9999 -9999 -9999 -9999 -9999 -9999 -9999 -9999 -9999
-9999 -9999 -9999 -9999 -9999 -9999 -9999 9.3769E-3 7.84986E-3 1.4255E-2 1.5532E-2 1.2469E-2 1.16891E-2 6.28928E-3 5.73266E-3 1.10925E-2 6.03698E-3 7.00916E-3 6.68579E-3 6.94992E-3 8.02749E-3 7.74098E-3 7.60108E-3 4.79938E-3 6.32321E-3 -9999 -9999 -9999 -9999 -9999 -9999 -9999 -9999 -9999 -9999 -9999 -9999 -9999 -9999 -9999 -9999 -9999 -9999 -9999 -9999 -9999 -9999 -9999 -9999 -9999 -9999 -9999 -9999 -9999 -9999 -9999 -9999 -9999 -9999 -9999 -9999 -9999 -9999 -9999 -9999 -9999 -9999 -9999 -9999 -9999 -9999 -9999 -9999 -9999 -9999 -9999 -9999 -9999 -9999 -9999 -9999 -9999 -9999 -9999 -9999 -9999 -9999 -9999 -9999 -9999 -9999 -9999 -9999 -9999 -9999 -9999 -9999 -9999 -9999 -9999 -9999 -9999 -9999 -9999 -9999 -9999 -9999 -9999 -9999 -9999 -9999 -9999 -9999 -9999 -9999 -9999 5.97947E-3 6.38529E-3 7.90989E-3 9.34716E-3 8.4073E-3 8.99058E-3 9.52974E-3 8.23533E-3 6.66129E-3 7.84878E-3 8.74668E-3 8.74278E-3 7.50732E-3 7.06126E-3 7.97504E-3 8.06007E-3 9.70014E-3 9.53846E-3 1.09459E-2 1.15075E-2 8.33159E-3 1.10567E-2 1.2688E-2 -9999 -9999 -9999 -9999 -9999 -9999 -9999 -9999 -9999 -9999 -9999 -9999 -9999 -9999 -9999 -9999 -9999 -9999 -9999 -9999 -9999 -9999 -9999 -9999 -9999 -9999 -9999 -9999 -9999 -9999 -9999
-9999 -9999 -9999 5.2734E-3 5.29858E-3 6.37861E-3 6.86696E-3 7.76731E-3 4.99997E-3 8.06077E-3 1.17955E-2 8.45012E-3 4.36594E-3 7.73699E-3 1.0163E-2 4.88309E-3 5.79341E-3 5.91422E-3 3.98482E-3 5.49482E-3 6.65912E-3 6.93199E-3 5.87073E-3 5.71077E-3 5.65859E-3 6.7211E-3 -9999 -9999 -9999 -9999 -9999 -9999 -9999 -9999 -9999 -9999 -9999 -9999 -9999 -9999 -9999 -9999 -9999 -9999 -9999 -9999 -9999 -9999 -9999 -9999 -9999 -9999 -9999 -9999 -9999 -9999 -9999 -9999 -9999 -9999 -9999 -9999 -9999 -9999 -9999 -9999 -9999 -9999 -9999 -9999 -9999 -9999 -9999 -9999 -9999 -9999 -9999 -9999 -9999 -9999 -9999 -9999 -9999 -9999 -9999 -9999 -9999 -9999 -9999 -9999 -9999 -9999 -9999 -9999 -9999 -9999 -9999 -9999 -9999 -9999 -9999 -9999 -9999 -9999 -9999 -9999 -9999 -9999 -9999 -9999 -9999 -9999 -9999 -9999 -9999 -9999 -9999 6.54262E-3 8.90508E-3 8.3656E-3 6.75849E-3 7.446E-3 7.18096E-3 6.76463E-3 6.86952E-3 7.5125E-3 7.41768E-3 7.70656E-3 6.43431E-3 6.02103E-3 5.9847E-3 6.86602E-3 7.39559E-3 7.9694E-3 7.94169E-3 9.21418E-3 7.16209E-3 9.18874E-3 1.27612E-2 1.24609E-2 -9999 -9999 -9999 -9999 -9999 -9999 -9999 -9999 -9999 -9999 -9999 -9999 -9999 -9999 -9999 -9999 -9999 -9999 -9999 -9999 -9999 -9999 -9999 -9999 -9999 -9999 -9999 -9999 -9999 -9999
-9999 5.91546E-3 6.25175E-3 7.08399E-3 1.01995E-2 1.0604E-2 8.98565E-3 8.45804E-3 7.92869E-3 9.57411E-3 8.54767E-3 7.73221E-3 8.93102E-3 7.15942E-3 7.55426E-3 5.50434E-3 6.81762E-3 6.60498E-3 5.2452E-3 6.02132E-3 5.51908E-3 6.59916E-3 6.75179E-3 6.03443E-3 4.97782E-3 4.6869E-3 -9999 -9999 -9999 -9999 -9999 -9999 -9999 -9999 -9999 -9999 -9999 -9999 -9999 -9999 -9999 -9999 -9999 -9999 -9999 -9999 -9999 -9999 -9999 -9999 -9999 -9999 -9999 -9999 -9999 -9999 -9999 -9999 -9999 -9999 -9999 -9999 -9999 -9999 -9999 -9999 -9999 -9999 -9999 -9999 -9999 -9999 -9999 -9999 -9999 -9999 -9999 -9999 -9999 -9999 -9999 -9999 -9999 -9999 -9999 -9999 -9999 -9999 -9999 -9999 -9999 -9999 -9999 -9999 -9999 -9999 -9999 -9999 -9999 -9999 -9999 -9999 -9999 -9999 -9999 -9999 -9999 -9999 -9999 -9999 -9999 -9999 -9999 -9999 -9999 -9999 -9999 -9999 6.99168E-3 8.3843E-3 5.78888E-3 5.86417E-3 6.43664E-3 6.53507E-3 3.96334E-3 7.34236E-3 7.34778E-3 7.84255E-3 6.98396E-3 3.93782E-3 4.85333E-3 6.5459E-3 9.40035E-3 8.16849E-3 6.88494E-3 7.76159E-3 9.37065E-3 7.62455E-3 1.24154E-2 1.03406E-2 -9999 -9999 -9999 -9999 -9999 -9999 -9999 -9999 -9999 -9999 -9999 -9999 -9999 -9999 -9999 -9999 -9999 -9999 -9999 -9999 -9999 -9999 -9999 -9999 -9999 -9999 -9999 -9999 -9999 -9999
-9999 5.13833E-3 7.3457E-3 1.06126E-2 1.15265E-2 1.15241E-2 1.15502E-2 1.02684E-2 6.25651E-3 9.08078E-3 9.18898E-3 5.90703E-3 9.02364E-3 6.92833E-3 4.40164E-3 5.3543E-3 6.69474E-3 8.49348E-3 4.72053E-3 4.76219E-3 4.89264E-3 5.01284E-3 7.58142E-3 7.31076E-3 7.41548E-3 6.9044E-3 7.07983E-3 -9999 -9999 -9999 -9999 -9999 -9999 -9999 -9999 -9999 -9999 -9999 -9999 -9999 -9999 -9999 -9999 -9999 -9999 -9999 -9999 -9999 -9999 -9999 -9999 -9999 -9999 -9999 -9999 -9999 -9999 -9999 -9999 -9999 -9999 -9999 -9999 -9999 -9999 -9999 -9999 -9999 -9999 -9999 -9999 -9999 -9999 -9999 -9999 -9999 -9999 -9999 -9999 -9999 -9999 -9999 -9999 -9999 -9999 -9999 -9999 -9999 -9999 -9999 -9999 -9999 -9999 -9999 -9999 -9999 -9999 -9999 -9999 -9999 -9999 -9999 -9999 -9999 -9999 -9999 -9999 -9999 -9999 -9999 -9999 -9999 -9999 -9999 -9999 -9999 -9999 -9999 6.92997E-3 9.80184E-3 8.42242E-3 6.3652E-3 5.46275E-3 3.14751E-3 2.84811E-3 6.50185E-3 6.36724E-3 6.06212E-3 6.31336E-3 6.11154E-3 5.61105E-3 5.59252E-3 6.58919E-3 6.18467E-3 5.89259E-3 7.06162E-3 7.26972E-3 6.31748E-3 8.64043E-3 -9999 -9999 -9999 -9999 -9999 -9999 -9999 -9999 -9999 -9999 -9999 -9999 -9999 -9999 -9999 -9999 -9999 -9999 -9999 -9999 -9999 -9999 -9999 -9999 -9999 -9999 -9999 -9999 -9999 -9999 -9999
-9999 -9999 8.98421E-3 9.11238E-3 1.13443E-2 1.15925E-2 1.26352E-2 9.36636E-3 7.11904E-3 6.1658E-3 7.25112E-3 9.1322E-3 9.26298E-3 1.18346E-2 7.91611E-3 8.43239E-3 9.39313E-3 2.86985E-3 6.13883E-3 7.21389E-3 6.09453E-3 5.04511E-3 5.96919E-3 5.88755E-3 6.30782E-3 6.53398E-3 4.82207E-3 -9999 -9999 -9999 -9999 -9999 -9999 -9999 -9999 -9999 -9999 -9999 -9999 -9999 -9999 -9999 -9999 -9999 -9999 -9999 -9999 -9999 -9999 -9999 -9999 -9999 -9999 -9999 -9999 -9999 -9999 -9999 -9999 -9999 -9999 -9999 -9999 -9999 -9999 -9999 -9999 -9999 -9999 -9999 -9999 -9999 -9999 -9999 -9999 -9999 -9999 -9999 -9999 -9999 -9999 -9999 -9999 -9999 -9999 -9999 -9999 -9999 -9999 -9999 -9999 -9999 -9999 -9999 -9999 -9999 -9999 -9999 -9999 -9999 -9999 -9999 -9999 -9999 -9999 -9999 -9999 -9999 -9999 -9999 -9999 -9999 -9999 -9999 -9999 -9999 -9999 -9999 -9999 7.18417E-3 1.2284E-2 1.02954E-2 6.26359E-3 3.95597E-3 3.78033E-3 5.60954E-3 6.25044E-3 5.52924E-3 5.96256E-3 6.04389E-3 4.57037E-3 6.48885E-3 6.80132E-3 6.45687E-3 6.63445E-3 7.16371E-3 6.5787E-3 7.43208E-3 5.47968E-3 7.32765E-3 1.07749E-2 1.3218E-2 -9999 -9999 -9999 -9999 9.14166E-3 8.84657E-3 -9999 -9999 -9999 -9999 -9999 -9999 -9999 -9999 -9999 -9999 -9999 -9999 -9999 -9999 -9999 -9999 -9999 -9999 -9999 -9999 -9999 -9999
-9999 -9999 7.13996E-3 8.33801E-3 9.84031E-3 1.05971E-2 1.14187E-2 1.09393E-2 1.15674E-2 9.54525E-3 9.2359E-3 1.00692E-2 1.13938E-2 1.07324E-2 1.13755E-2 1.06765E-2 9.66576E-3 1.13109E-2 6.8517E-3 6.89128E-3 6.30318E-3 7.45398E-3 8.28183E-3 6.58033E-3 7.38215E-3 6.9863E-3 7.116E-3 7.00766E-3 5.70471E-3 9.29735E-3 -9999 -9999 -9999 -9999 -9999 -9999 -9999 -9999 -9999 -9999 -9999 -9999 -9999 -9999 -9999 -9999 -9999 -9999 -9999 -9999 -9999 -9999 -9999 -9999 -9999 -9999 -9999 -9999 -9999 -9999 -9999 -9999 -9999 -9999 -9999 -9999 -9999 -9999 -9999 -9999 -9999 -9999 -9999 -9999 -9999 -9999 -9999 -9999 -9999 -9999 -9999 -9999 -9999 -9999 -9999 -9999 -9999 -9999 -9999 -9999 -9999 -9999 -9999 -9999 -9999 -9999 -9999 -9999 -9999 -9999 -9999 -9999 -9999 -9999 -9999 -9999 -9999 -9999 -9999 -9999 -9999 -9999 -9999 -9999 -9999 -9999 -9999 -9999 -9999 -9999 9.88786E-3 1.29149E-2 6.35919E-3 6.4754E-3 7.35295E-3 7.79784E-3 7.49444E-3 5.91358E-3 5.85555E-3 5.57592E-3 5.57088E-3 4.8536E-3 5.3069E-3 6.58626E-3 6.3547E-3 5.91766E-3 5.27036E-3 5.88526E-3 4.90268E-3 7.69708E-3 1.09869E-2 8.70016E-3 1.05639E-2 1.38191E-2 1.05716E-2 1.21699E-2 1.10983E-2 9.18213E-3 7.776E-3 -9999 -9999 -9999 -9999 -9999 -9999 -9999 -9999 -9999 -9999 -9999 -9999 -9999 -9999 -9999 -9999 -9999 -9999 -9999 -9999 -9999
-9999 -9999 8.18873E-3 1.04797E-2 6.12168E-3 8.55611E-3 1.25783E-2 8.58726E-3 9.17332E-3 9.67694E-3 1.13184E-2 1.25015E-2 1.10505E-2 9.80833E-3 6.32308E-3 7.20303E-3 8.05924E-3 8.05418E-3 7.60408E-3 8.52725E-3 5.81928E-3 8.01221E-3 6.46868E-3 6.78213E-3 6.38086E-3 5.79806E-3 8.97978E-3 9.15219E-3 6.02672E-3 6.80979E-3 -9999 -9999 -9999 -9999 -9999 -9999 -9999 -9999 -9999 -9999 -9999 -9999 -9999 -9999 -9999 -9999 -9999 -9999 -9999 -9999 -9999 -9999 -9999 -9999 -9999 -9999 -9999 -9999 -9999 -9999 -9999 -9999 -9999 -9999 -9999 -9999 -9999 -9999 -9999 -9999 -9999 -9999 -9999 -9999 -9999 -9999 -9999 -9999 -9999 -9999 -9999 -9999 -9999 -9999 -9999 -9999 -9999 -9999 -9999 -9999 -9999 -9999 -9999 -9999 -9999 -9999 -9999 -9999 -9999 -9999 -9999 -9999 -9999 -9999 -9999 -9999 -9999 -9999 -9999 -9999 -9999 -9999 -9999 -9999 -9999 -9999 -9999 -9999 -9999 3.86364E-3 6.09816E-3 1.27138E-2 9.97822E-3 5.7221E-3 6.52004E-3 7.27873E-3 3.99112E-3 3.96728E-3 3.78468E-3 5.38063E-3 5.30414E-3 4.17615E-3 4.76055E-3 6.16901E-3 4.51286E-3 4.41717E-3 4.59774E-3 5.18032E-3 5.21168E-3 1.22921E-2 1.02271E-2 1.04816E-2 1.32172E-2 1.22158E-2 1.13259E-2 1.2761E-2 1.08277E-2 9.53227E-3 -9999 9.33486E-3 8.81964E-3 8.18639E-3 -9999 -9999 -9999 -9999 -9999 -9999 -9999 -9999 -9999 -9999 -9999 -9999 -9999 -9999 -9999 -9999 -9999 -9999
-9999 -9999 5.24938E-3 9.00109E-3 8.62388E-3 9.15338E-3 9.21532E-3 7.67212E-3 1.19202E-2 1.00911E-2 1.06113E-2 1.11571E-2 9.51938E-3 9.96627E-3 9.44762E-3 8.69569E-3 9.35189E-3 9.42495E-3 9.97917E-3 9.37218E-3 6.26803E-3 7.31114E-3 9.37756E-3 6.99675E-3 7.3499E-3 8.64156E-3 1.02236E-2 1.1554E-2 1.15253E-2 5.96905E-3 1.03838E-2 -9999 -9999 -9999 -9999 -9999 -9999 -9999 -9999 -9999 -9999 -9999 -9999 -9999 -9999 -9999 -9999 -9999 -9999 -9999 -9999 -9999 -9999 -9999 -9999 -9999 -9999 -9999 -9999 -9999 -9999 -9999 -9999 -9999 -9999 -9999 -9999 -9999 -9999 -9999 -9999 -9999 -9999 -9999 -9999 -9999 -9999 -9999 -9999 -9999 -9999 -9999 -9999 -9999 -9999 -9999 -9999 -9999 -9999 -9999 -9999 -9999 -9999 -9999 -9999 -9999 -9999 -9999 -9999 -9999 -9999 -9999 -9999 -9999 -9999 -9999 -9999 -9999 -9999 -9999 -9999 -9999 -9999 -9999 -9999 -9999 -9999 -9999 -9999 4.27578E-3 6.72492E-3 8.02116E-3 9.69045E-3 4.88236E-3 3.73139E-3 3.10162E-3 3.96398E-3 3.92062E-3 4.70306E-3 6.44495E-3 5.58119E-3 5.3822E-3 3.82881E-3 6.4926E-3 4.98532E-3 5.56739E-3 5.45461E-3 5.09993E-3 4.11906E-3 8.39963E-3 1.34831E-2 1.40753E-2 1.16889E-2 1.0722E-2 1.09604E-2 1.09748E-2 9.21712E-3 1.03982E-2 1.15901E-2 1.02195E-2 1.13602E-2 1.00938E-2 9.88853E-3 8.20219E-3 7.22503E-3 6.79066E-3 6.94767E-3 7.7544E-3 5.95969E-3 4.94121E-3 5.42012E-3 6.3337E-3 -9999 -9999 -9999 -9999 -9999 -9999 -9999 -9999
-9999 -9999 1.00525E-2 1.10146E-2 1.10693E-2 7.73496E-3 7.48679E-3 7.9491E-3 9.87699E-3 1.44649E-2 8.22428E-3 6.97396E-3 8.95914E-3 1.0927E-2 1.0975E-2 1.11196E-2 1.10054E-2 9.88704E-3 8.56685E-3 8.83629E-3 6.68711E-3 7.49234E-3 7.89345E-3 9.0228E-3 1.03459E-2 1.17553E-2 1.1333E-2 1.18641E-2 9.09923E-3 9.43851E-3 8.74246E-3 -9999 -9999 -9999 -9999 -9999 -9999 -9999 -9999 -9999 -9999 -9999 -9999 -9999 -9999 -9999 -9999 -9999 -9999 -9999 -9999 -9999 -9999 -9999 -9999 -9999 -9999 -9999 -9999 -9999 -9999 -9999 -9999 -9999 -9999 -9999 -9999 -9999 -9999 -9999 -9999 -9999 -9999 -9999 -9999 -9999 -9999 -9999 -9999 -9999 -9999 -9999 -9999 -9999 -9999 -9999 -9999 -9999 -9999 -9999 -9999 -9999 -9999 -9999 -9999 -9999 -9999 -9999 -9999 -9999 -9999 -9999 -9999 -9999 -9999 -9999 -9999 -9999 -9999 -9999 -9999 -9999 -9999 -9999 -9999 -9999 -9999 -9999 -9999 -9999 4.62068E-3 5.18435E-3 6.25052E-3 4.10939E-3 4.25059E-3 4.90869E-3 4.01174E-3 4.20749E-3 5.60648E-3 5.39324E-3 4.66985E-3 6.01795E-3 4.11383E-3 5.5866E-3 5.62088E-3 4.59192E-3 4.49215E-3 4.72724E-3 4.12008E-3 1.05697E-2 1.06036E-2 1.4716E-2 1.14862E-2 9.97123E-3 1.14526E-2 9.7226E-3 1.01977E-2 1.09443E-2 1.11586E-2 1.1576E-2 1.1397E-2 1.01509E-2 1.06523E-2 9.40891E-3 6.87027E-3 8.45809E-3 1.16358E-2 9.80503E-3 6.83754E-3 6.20683E-3 5.44532E-3 5.93128E-3 6.43943E-3 4.17141E-3 -9999 -9999 -9999 -9999 -9999 -9999
-9999 -9999 -9999 -9999 8.3125E-3 8.33588E-3 6.85448E-3 9.67065E-3 1.12042E-2 1.0918E-2 1.06171E-2 7.07065E-3 7.4331E-3 5.73041E-3 8.97948E-3 9.88095E-3 1.14199E-2 9.5015E-3 6.47484E-3 8.67762E-3 8.40238E-3 7.25721E-3 8.88605E-3 8.72163E-3 1.15015E-2 1.38424E-2 7.77041E-3 4.99797E-3 6.99927E-3 1.10095E-2 6.40177E-3 -9999 -9999 -9999 -9999 -9999 -9999 -9999 -9999 -9999 -9999 -9999 -9999 -9999 -9999 -9999 -9999 -9999 -9999 -9999 -9999 -9999 -9999 -9999 -9999 -9999 -9999 -9999 -9999 -9999 -9999 -9999 -9999 -9999 -9999 -9999 -9999 -9999 -9999 -9999 -9999 -9999 -9999 -9999 -9999 -9999 -9999 -9999 -9999 -9999 -9999 -9999 -9999 -9999 -9999 -9999 -9999 -9999 -9999 -9999 -9999 -9999 -9999 -9999 -9999 -9999 -9999 -9999 -9999 -9999 -9999 -9999 -9999 -9999 -9999 -9999 -9999 -9999 9.68573E-3 -9999 -9999 -9999 -9999 -9999 -9999 -9999 -9999 -9999 -9999 -9999 -9999 -9999 3.94049E-3 3.65883E-3 5.19016E-3 8.01125E-3 4.87722E-3 5.10117E-3 5.6454E-3 4.79122E-3 3.53102E-3 5.68784E-3 3.53462E-3 4.23211E-3 4.70069E-3 3.84628E-3 4.77319E-3 4.54812E-3 5.03663E-3 1.20148E-2 1.15766E-2 1.53894E-2 1.26259E-2 1.10612E-2 1.12746E-2 1.1677E-2 1.14086E-2 1.12571E-2 1.07338E-2 1.08686E-2 1.02516E-2 9.30249E-3 8.72086E-3 7.25628E-3 6.88429E-3 5.69861E-3 4.71491E-3 9.68019E-3 1.09799E-2 7.44861E-3 7.14876E-3 9.60161E-3 6.57512E-3 4.47325E-3 -9999 -9999 -9999 -9999 -9999 -9999
-9999 -9999 -9999 -9999 9.94665E-3 8.06241E-3 7.19841E-3 9.32058E-3 1.11392E-2 1.365E-2 1.38959E-2 1.40293E-2 1.38165E-2 7.72719E-3 9.53198E-3 1.12458E-2 1.16042E-2 1.12269E-2 7.39411E-3 7.13839E-3 3.78807E-3 9.42251E-3 1.09655E-2 9.87604E-3 9.25304E-3 7.11531E-3 6.7641E-3 9.13524E-3 6.2582E-3 7.19855E-3 6.12495E-3 7.01186E-3 -9999 -9999 -9999 -9999 -9999 -9999 -9999 -9999 -9999 -9999 -9999 -9999 -9999 -9999 -9999 -9999 -9999 -9999 -9999 -9999 -9999 -9999 -9999 -9999 -9999 -9999 -9999 -9999 -9999 -9999 -9999 -9999 -9999 -9999 -9999 -9999 -9999 -9999 -9999 -9999 -9999 -9999 -9999 -9999 -9999 -9999 -9999 -9999 -9999 -9999 -9999 -9999 -9999 -9999 -9999 -9999 -9999 -9999 -9999 -9999 -9999 -9999 -9999 -9999 -9999 -9999 -9999 -9999 -9999 -9999 -9999 -9999 -9999 -9999 1.33623E-2 1.24392E-2 1.06897E-2 -9999 -9999 -9999 -9999 -9999 -9999 -9999 -9999 -9999 -9999 -9999 -9999 -9999 3.22253E-3 5.82478E-3 7.69438E-3 5.32017E-3 5.75E-3 5.5102E-3 4.83357E-3 3.32105E-3 2.48813E-3 2.86506E-3 4.2649E-3 4.22617E-3 4.62348E-3 6.06113E-3 5.39422E-3 3.21518E-3 4.18215E-3 4.93793E-3 9.9138E-3 1.48328E-2 1.32284E-2 1.16997E-2 1.24741E-2 1.15126E-2 1.36015E-2 1.25235E-2 1.19718E-2 1.09085E-2 9.65855E-3 7.8762E-3 1.00838E-2 7.65813E-3 6.1119E-3 6.98049E-3 5.87182E-3 7.03429E-3 5.90392E-3 1.8976E-2 1.30285E-2 1.17689E-2 6.16778E-3 -9999 -9999 -9999 -9999 -9999 -9999 -9999
-9999 -9999 -9999 -9999 -9999 9.44166E-3 7.4666E-3 9.14829E-3 8.5146E-3 1.27005E-2 1.21528E-2 1.16075E-2 7.88962E-3 7.4096E-3 1.2828E-2 1.22632E-2 1.1107E-2 1.11373E-2 1.28705E-2 1.20401E-2 8.38326E-3 4.87465E-3 9.70356E-3 1.02206E-2 9.50171E-3 7.20734E-3 8.80516E-3 9.65598E-3 9.28981E-3 9.45886E-3 8.55851E-3 6.22421E-3 5.6624E-3 -9999 -9999 -9999 -9999 -9999 -9999 -9999 -9999 -9999 -9999 -9999 -9999 -9999 -9999 -9999 -9999 -9999 -9999 -9999 -9999 -9999 -9999 -9999 -9999 -9999 -9999 -9999 -9999 -9999 -9999 -9999 -9999 -9999 -9999 -9999 -9999 -9999 -9999 -9999 -9999 -9999 -9999 -9999 -9999 -9999 -9999 -9999 -9999 -9999 -9999 -9999 -9999 -9999 -9999 -9999 -9999 -9999 -9999 -9999 -9999 -9999 -9999 -9999 -9999 -9999 -9999 -9999 -9999 -9999 -9999 -9999 -9999 -9999 9.88512E-3 9.62869E-3 9.02732E-3 -9999 -9999 -9999 -9999 -9999 -9999 -9999 -9999 -9999 -9999 -9999 -9999 -9999 3.29689E-3 4.3663E-3 4.95518E-3 5.00991E-3 5.15774E-3 5.33649E-3 4.34885E-3 3.21015E-3 3.04112E-3 4.93755E-3 4.13664E-3 4.09259E-3 4.10027E-3 4.21135E-3 4.86881E-3 4.82088E-3 3.57187E-3 4.15131E-3 9.29362E-3 1.19821E-2 1.42882E-2 1.35359E-2 1.34531E-2 1.17015E-2 1.28724E-2 1.25569E-2 1.17381E-2 1.03104E-2 8.7124E-3 9.30632E-3 8.61487E-3 7.0937E-3 6.12387E-3 5.44911E-3 5.76459E-3 5.69081E-3 6.06543E-3 5.31463E-3 1.40965E-2 1.27875E-2 7.3737E-3 5.61971E-3 -9999 -9999 -9999 -9999 -9999 -9999
-9999 -9999 -9999 -9999 -9999 -9999 -9999 -9999 6.40812E-3 1.17472E-2 1.32263E-2 1.25366E-2 1.31414E-2 1.08158E-2 1.23279E-2 1.10654E-2 1.20665E-2 1.14604E-2 1.38342E-2 1.40622E-2 1.3333E-2 9.78129E-3 8.21004E-3 1.11684E-2 1.26171E-2 9.01444E-3 7.95816E-3 1.10389E-2 1.14548E-2 1.07894E-2 1.21355E-2 1.04934E-2 7.60858E-3 -9999 -9999 -9999 -9999 -9999 -9999 -9999 -9999 -9999 -9999 -9999 -9999 -9999 -9999 -9999 -9999 -9999 -9999 -9999 -9999 -9999 -9999 -9999 -9999 -9999 -9999 -9999 -9999 -9999 -9999 -9999 -9999 -9999 -9999 -9999 -9999 -9999 -9999 -9999 -9999 -9999 -9999 -9999 -9999 -9999 -9999 -9999 -9999 -9999 -9999 -9999 -9999 -9999 -9999 -9999 -9999 -9999 -9999 -9999 -9999 -9999 -9999 -9999 -9999 -9999 -9999 -9999 -9999 -9999 -9999 -9999 -9999 9.50666E-3 8.94109E-3 9.19363E-3 7.17391E-3 7.30752E-3 -9999 -9999 -9999 -9999 -9999 -9999 -9999 -9999 -9999 -9999 -9999 -9999 3.88237E-3 4.52315E-3 4.12288E-3 5.66238E-3 4.61538E-3 4.29396E-3 4.73529E-3 3.80472E-3 4.96189E-3 5.49745E-3 3.87769E-3 4.79743E-3 4.84754E-3 4.94444E-3 5.25492E-3 5.88323E-3 4.71489E-3 4.19383E-3 7.11063E-3 8.15984E-3 1.33257E-2 1.44036E-2 1.3423E-2 1.3055E-2 1.45443E-2 1.36012E-2 1.22476E-2 1.13672E-2 1.06574E-2 9.06059E-3 1.07987E-2 7.13552E-3 6.55263E-3 6.94882E-3 6.11428E-3 3.99529E-3 3.55333E-3 5.03873E-3 7.18432E-3 1.71147E-2 6.82274E-3 5.32328E-3 3.95142E-3 -9999 -9999 -9999 -9999 -9999
-9999 -9999 -9999 -9999 -9999 -9999 -9999 -9999 -9999 -9999 1.31194E-2 1.0596E-2 1.25033E-2 1.28727E-2 1.10118E-2 1.30765E-2 1.09004E-2 1.22613E-2 1.48382E-2 1.51491E-2 1.46981E-2 1.37324E-2 9.34597E-3 6.09167E-3 7.14707E-3 1.107E-2 8.47779E-3 9.24597E-3 1.32981E-2 1.29928E-2 1.2482E-2 1.01665E-2 8.12502E-3 1.03162E-2 -9999 -9999 -9999 -9999 -9999 -9999 -9999 -9999 -9999 -9999 -9999 -9999 -9999 -9999 -9999 -9999 -9999 -9999 -9999 -9999 -9999 -9999 -9999 -9999 -9999 -9999 -9999 -9999 -9999 -9999 -9999 -9999 -9999 -9999 -9999 -9999 -9999 -9999 -9999 -9999 -9999 -9999 -9999 -9999 -9999 -9999 -9999 -9999 -9999 -9999 -9999 -9999 -9999 -9999 -9999 -9999 -9999 -9999 -9999 -9999 -9999 -9999 -9999 -9999 -9999 -9999 -9999 -9999 -9999 -9999 9.65741E-3 8.41846E-3 8.82617E-3 8.37344E-3 7.53181E-3 -9999 -9999 -9999 -9999 -9999 -9999 -9999 -9999 -9999 3.93227E-3 -9999 2.94017E-3 2.40042E-3 3.69725E-3 3.86E-3 4.43478E-3 5.20606E-3 4.63388E-3 5.18476E-3 4.50141E-3 4.21228E-3 4.51365E-3 3.9716E-3 3.79512E-3 4.79826E-3 4.53543E-3 5.20933E-3 4.80995E-3 5.35377E-3 4.54296E-3 4.94415E-3 4.9931E-3 6.32371E-3 1.06987E-2 1.48007E-2 1.51023E-2 1.42536E-2 1.54551E-2 1.41714E-2 1.05265E-2 1.08258E-2 1.1611E-2 8.90757E-3 1.04225E-2 7.40396E-3 7.11362E-3 5.34444E-3 6.07677E-3 4.89713E-3 5.54111E-3 5.16225E-3 4.81393E-3 1.1024E-2 4.85252E-3 3.95131E-3 2.77472E-3 2.31158E-3 -9999 -9999 -9999 -9999
-9999 -9999 -9999 -9999 -9999 -9999 -9999 -9999 1.38781E-2 1.38407E-2 1.38969E-2 1.16464E-2 1.06104E-2 1.29156E-2 1.04743E-2 8.15264E-3 1.17279E-2 1.28599E-2 1.22626E-2 1.56082E-2 1.66517E-2 1.57938E-2 1.28657E-2 1.33992E-2 8.80432E-3 6.75113E-3 5.38696E-3 7.26523E-3 1.40693E-2 1.08049E-2 8.03873E-3 9.68339E-3 1.02901E-2 1.38237E-2 -9999 -9999 -9999 -9999 -9999 -9999 -9999 -9999 -9999 -9999 -9999 -9999 -9999 -9999 -9999 -9999 -9999 -9999 -9999 -9999 -9999 -9999 -9999 -9999 -9999 -9999 -9999 -9999 -9999 -9999 -9999 -9999 -9999 -9999 -9999 -9999 -9999 -9999 -9999 -9999 -9999 -9999 -9999 -9999 -9999 -9999 -9999 -9999 -9999 -9999 -9999 -9999 -9999 -9999 -9999 -9999 -9999 -9999 -9999 -9999 -9999 -9999 -9999 -9999 -9999 -9999 -9999 -9999 -9999 8.76319E-3 8.3294E-3 8.89055E-3 8.26557E-3 8.62122E-3 6.16448E-3 -9999 -9999 -9999 -9999 -9999 -9999 -9999 -9999 4.10442E-3 5.0619E-3 4.16926E-3 3.63628E-3 3.2689E-3 3.11628E-3 4.24797E-3 7.01299E-3 4.72216E-3 5.02105E-3 4.61973E-3 5.25995E-3 4.0701E-3 4.18627E-3 3.84967E-3 4.43169E-3 4.92621E-3 5.84945E-3 5.73761E-3 5.77091E-3 6.72437E-3 6.5898E-3 5.11519E-3 4.56776E-3 9.3414E-3 8.29546E-3 1.32044E-2 1.62583E-2 1.51364E-2 1.4781E-2 9.73471E-3 8.95634E-3 1.14847E-2 1.03495E-2 9.50572E-3 9.18247E-3 6.88414E-3 6.42607E-3 7.50235E-3 5.96446E-3 4.99583E-3 4.0864E-3 4.47191E-3 7.57573E-3 1.48948E-2 9.99399E-3 8.03305E-3 2.9956E-3 4.48592E-3 -9999 -9999 -9999 -9999
-9999 -9999 -9999 -9999 -9999 -9999 -9999 1.37559E-2 1.29563E-2 1.32094E-2 1.4142E-2 1.24835E-2 9.78882E-3 1.01374E-2 1.14125E-2 1.22652E-2 1.26866E-2 1.0178E-2 1.20841E-2 1.37987E-2 1.57485E-2 1.78244E-2 1.69817E-2 1.48359E-2 1.40076E-2 1.17891E-2 9.88322E-3 1.13012E-2 1.24809E-2 6.86778E-3 8.04976E-3 9.36224E-3 7.83116E-3 7.58427E-3 -9999 -9999 -9999 -9999 -9999 -9999 -9999 -9999 -9999 -9999 -9999 -9999 -9999 -9999 -9999 -9999 -9999 -9999 -9999 -9999 -9999 -9999 -9999 -9999 -9999 -9999 -9999 -9999 -9999 -9999 -9999 -9999 -9999 -9999 -9999 -9999 -9999 -9999 -9999 -9999 -9999 -9999 -9999 -9999 -9999 -9999 -9999 -9999 -9999 -9999 -9999 -9999 -9999 -9999 -9999 -9999 -9999 -9999 -9999 -9999 -9999 -9999 -9999 -9999 -9999 -9999 -9999 -9999 -9999 7.93429E-3 9.77604E-3 9.40137E-3 8.87247E-3 8.02246E-3 7.44759E-3 -9999 -9999 -9999 -9999 -9999 -9999 -9999 -9999 3.53432E-3 4.34642E-3 4.4556E-3 3.296E-3 2.50678E-3 2.73267E-3 4.98286E-3 7.1301E-3 5.79003E-3 4.87107E-3 4.20871E-3 4.77644E-3 4.13108E-3 4.05039E-3 4.83471E-3 4.64064E-3 4.54552E-3 5.0455E-3 5.23116E-3 5.51919E-3 6.22548E-3 5.80877E-3 5.41353E-3 3.7872E-3 6.34825E-3 7.04875E-3 1.42415E-2 1.57393E-2 1.53375E-2 1.23773E-2 1.53776E-2 1.40477E-2 1.25834E-2 1.33586E-2 1.17134E-2 8.89318E-3 6.23087E-3 9.06774E-3 1.33629E-2 1.20036E-2 6.95536E-3 1.11851E-2 1.16303E-2 5.23745E-3 3.62367E-3 7.10932E-3 1.31865E-2 9.73084E-3 1.14021E-2 3.00367E-3 2.6862E-3 5.57076E-3 -9999
-9999 -9999 -9999 -9999 -9999 -9999 1.26805E-2 1.15242E-2 1.23726E-2 1.05891E-2 9.83142E-3 1.1919E-2 1.05804E-2 1.23246E-2 1.36404E-2 1.20794E-2 1.26531E-2 1.20943E-2 1.13664E-2 1.23564E-2 1.3763E-2 1.40671E-2 1.81167E-2 1.78057E-2 1.65064E-2 1.48578E-2 1.13717E-2 1.05368E-2 1.12041E-2 1.09699E-2 1.25432E-2 7.41277E-3 1.00987E-2 9.03141E-3 7.54053E-3 -9999 -9999 -9999 -9999 -9999 -9999 -9999 -9999 -9999 -9999 -9999 -9999 -9999 -9999 -9999 -9999 -9999 -9999 -9999 -9999 -9999 -9999 -9999 -9999 -9999 -9999 -9999 -9999 -9999 -9999 -9999 -9999 -9999 -9999 -9999 -9999 -9999 -9999 -9999 -9999 -9999 -9999 -9999 -9999 -9999 -9999 -9999 -9999 -9999 -9999 -9999 -9999 -9999 -9999 -9999 -9999 -9999 -9999 -9999 -9999 -9999 -9999 -9999 -9999 -9999 -9999 -9999 -9999 -9999 -9999 9.46232E-3 9.84326E-3 -9999 -9999 -9999 -9999 -9999 -9999 -9999 4.02385E-3 -9999 -9999 3.81395E-3 4.94307E-3 5.50673E-3 4.51631E-3 3.17047E-3 2.60354E-3 4.19436E-3 6.04655E-3 5.92822E-3 3.79506E-3 4.70094E-3 4.22777E-3 4.61099E-3 4.75456E-3 5.34344E-3 5.13337E-3 5.32333E-3 5.64768E-3 5.62004E-3 5.90862E-3 5.37432E-3 5.53453E-3 5.43178E-3 5.68829E-3 4.71459E-3 5.73637E-3 9.51131E-3 1.38472E-2 1.57951E-2 1.47751E-2 1.20858E-2 1.27781E-2 1.35945E-2 1.30325E-2 1.12018E-2 9.37365E-3 5.84231E-3 5.84783E-3 6.29334E-3 5.5203E-3 1.25305E-2 1.36077E-2 5.71911E-3 3.27513E-3 2.65418E-3 2.96137E-3 8.46154E-3 7.65869E-3 1.21844E-2 8.08133E-3 -9999 -9999 -9999
-9999 -9999 -9999 -9999 -9999 -9999 1.22674E-2 1.14517E-2 1.10293E-2 1.22301E-2 1.28048E-2 9.09047E-3 1.05167E-2 1.28242E-2 1.3127E-2 1.60084E-2 1.66281E-2 1.34255E-2 1.32348E-2 1.24637E-2 1.18215E-2 1.37376E-2 1.25846E-2 1.53111E-2 1.57198E-2 1.61177E-2 1.57236E-2 1.30481E-2 1.01713E-2 1.02894E-2 4.86776E-3 6.31006E-3 8.66227E-3 7.41449E-3 7.77024E-3 -9999 -9999 -9999 -9999 -9999 -9999 -9999 -9999 -9999 -9999 -9999 -9999 -9999 -9999 -9999 -9999 -9999 -9999 -9999 -9999 -9999 -9999 -9999 -9999 -9999 -9999 -9999 -9999 -9999 -9999 -9999 -9999 -9999 -9999 -9999 -9999 -9999 -9999 -9999 -9999 -9999 -9999 -9999 -9999 -9999 -9999 -9999 -9999 -9999 -9999 -9999 -9999 -9999 -9999 -9999 -9999 1.93204E-2 1.85568E-2 2.21541E-2 1.92627E-2 1.01276E-2 -9999 -9999 -9999 -9999 -9999 -9999 -9999 -9999 -9999 7.73693E-3 -9999 -9999 -9999 -9999 -9999 -9999 -9999 -9999 4.24101E-3 3.12142E-3 -9999 4.0735E-3 5.28435E-3 5.89182E-3 6.11135E-3 3.50817E-3 3.82857E-3 2.89911E-3 3.96593E-3 4.72028E-3 3.99074E-3 2.91574E-3 4.22584E-3 4.49991E-3 4.12733E-3 4.3487E-3 5.68861E-3 5.98576E-3 5.56214E-3 5.38038E-3 5.81114E-3 4.80228E-3 5.36875E-3 6.18566E-3 6.56725E-3 4.84673E-3 7.62429E-3 7.02851E-3 1.11413E-2 1.20429E-2 1.65294E-2 1.1854E-2 1.33387E-2 1.28301E-2 1.36318E-2 1.18233E-2 7.67754E-3 7.03245E-3 5.41407E-3 3.49195E-3 3.92133E-3 8.69162E-3 6.12611E-3 5.33182E-3 3.51056E-3 1.95559E-3 3.38056E-3 3.62706E-3 4.59913E-3 1.3471E-2 1.3535E-2 -9999 -9999 -9999
-9999 -9999 -9999 -9999 1.14793E-2 1.22096E-2 1.19384E-2 1.25887E-2 1.2124E-2 1.30091E-2 1.34402E-2 1.21834E-2 1.09842E-2 1.00473E-2 1.24284E-2 1.39333E-2 1.7392E-2 1.83483E-2 1.37226E-2 1.19639E-2 1.29199E-2 1.08947E-2 7.71842E-3 8.98582E-3 9.79825E-3 1.0875E-2 1.3631E-2 1.38661E-2 1.1339E-2 1.10594E-2 8.52451E-3 6.35846E-3 9.6311E-3 9.71485E-3 8.60744E-3 6.80156E-3 -9999 -9999 -9999 -9999 -9999 -9999 -9999 -9999 -9999 -9999 -9999 -9999 -9999 -9999 -9999 -9999 -9999 -9999 -9999 -9999 -9999 -9999 -9999 -9999 -9999 -9999 -9999 -9999 -9999 -9999 -9999 -9999 -9999 -9999 -9999 -9999 -9999 -9999 -9999 -9999 -9999 -9999 -9999 -9999 -9999 -9999 -9999 -9999 -9999 -9999 -9999 -9999 -9999 -9999 2.41218E-2 1.99822E-2 1.71907E-2 2.11887E-2 1.56543E-2 1.18973E-2 -9999 1.10942E-2 8.13883E-3 7.41062E-3 -9999 -9999 -9999 -9999 7.91214E-3 8.0153E-3 8.45847E-3 1.00255E-2 -9999 -9999 -9999 5.50692E-3 5.47057E-3 5.03552E-3 4.22748E-3 3.1483E-3 3.50999E-3 4.42497E-3 5.24036E-3 5.89074E-3 5.14247E-3 4.85628E-3 3.4484E-3 2.52765E-3 2.24361E-3 3.33279E-3 5.10383E-3 4.05798E-3 4.41034E-3 3.55442E-3 4.15353E-3 4.60866E-3 5.32144E-3 5.42386E-3 5.18366E-3 5.72755E-3 4.95205E-3 4.83658E-3 5.61181E-3 6.38816E-3 6.33333E-3 5.37245E-3 6.60703E-3 4.88951E-3 9.56001E-3 7.68574E-3 8.51477E-3 1.77536E-2 1.53511E-2 1.2558E-2 1.19243E-2 1.10532E-2 8.05965E-3 7.10146E-3 4.22534E-3 3.61936E-3 4.66184E-3 6.64215E-3 3.63787E-3 3.59094E-3 4.46854E-3 2.52755E-3 1.78593E-3 2.94033E-3 6.69975E-3 1.52844E-2 1.27344E-2 5.2643E-3 -9999 -9999
-9999 -9999 -9999 1.03042E-2 1.10233E-2 1.30796E-2 1.19104E-2 1.21381E-2 1.11202E-2 1.12446E-2 1.38009E-2 1.44923E-2 1.51289E-2 1.30231E-2 1.38506E-2 1.5523E-2 1.48403E-2 1.57836E-2 1.33866E-2 1.32014E-2 1.34611E-2 1.12942E-2 8.92424E-3 6.62433E-3 4.94971E-3 7.04035E-3 8.44205E-3 1.13379E-2 1.23348E-2 1.15029E-2 8.63992E-3 8.3682E-3 4.80162E-3 6.43893E-3 8.89336E-3 9.05405E-3 -9999 -9999 -9999 -9999 -9999 -9999 -9999 -9999 -9999 -9999 -9999 -9999 -9999 -9999 -9999 -9999 -9999 -9999 -9999 -9999 -9999 -9999 -9999 -9999 -9999 -9999 -9999 -9999 -9999 -9999 -9999 -9999 -9999 -9999 -9999 -9999 -9999 -9999 -9999 -9999 -9999 -9999 -9999 -9999 -9999 -9999 -9999 -9999 -9999 -9999 -9999 -9999 -9999 -9999 -9999 1.97311E-2 1.8652E-2 1.946E-2 1.16805E-2 8.82292E-3 1.04661E-2 8.02125E-3 7.07389E-3 7.02399E-3 7.70276E-3 -9999 -9999 8.44555E-3 9.1512E-3 7.92293E-3 8.9442E-3 9.45504E-3 -9999 -9999 7.23531E-3 5.74814E-3 6.97504E-3 5.45438E-3 4.07838E-3 3.5301E-3 4.44943E-3 5.15744E-3 5.0851E-3 6.14754E-3 4.85017E-3 4.32569E-3 3.22295E-3 3.0849E-3 2.78818E-3 2.90393E-3 3.99497E-3 4.55732E-3 5.85911E-3 4.1766E-3 4.02845E-3 4.68514E-3 4.58054E-3 3.99619E-3 3.72472E-3 5.22404E-3 4.69693E-3 5.01051E-3 5.99841E-3 5.55973E-3 5.71747E-3 5.50039E-3 6.47716E-3 7.48873E-3 5.7207E-3 7.77297E-3 1.02721E-2 1.40295E-2 1.42127E-2 1.56729E-2 1.36549E-2 9.82575E-3 9.24464E-3 6.5374E-3 4.3209E-3 4.708E-3 3.88076E-3 4.18537E-3 4.09391E-3 3.1255E-3 2.65676E-3 2.51038E-3 2.95358E-3 2.77608E-3 1.03814E-2 1.36211E-2 1.27031E-2 1.01892E-2 -9999 -9999
-9999 -9999 -9999 6.22272E-3 7.49435E-3 1.14989E-2 1.18914E-2 1.21098E-2 1.0954E-2 1.19951E-2 9.03698E-3 1.09702E-2 1.30433E-2 1.36352E-2 1.31808E-2 1.43744E-2 1.35932E-2 1.24302E-2 1.19672E-2 1.11769E-2 1.27408E-2 1.14212E-2 9.96616E-3 8.29036E-3 8.91705E-3 9.93959E-3 9.28729E-3 7.37819E-3 8.63579E-3 8.7659E-3 7.58225E-3 7.77037E-3 6.23626E-3 8.27877E-3 5.3495E-3 8.03157E-3 6.93049E-3 7.93354E-3 9.53219E-3 -9999 -9999 -9999 -9999 -9999 -9999 -9999 -9999 -9999 -9999 -9999 -9999 -9999 -9999 -9999 -9999 -9999 -9999 -9999 -9999 -9999 -9999 -9999 -9999 -9999 -9999 -9999 -9999 -9999 -9999 -9999 -9999 -9999 -9999 -9999 -9999 -9999 -9999 -9999 -9999 -9999 -9999 -9999 -9999 -9999 -9999 -9999 -9999 -9999 -9999 -9999 -9999 -9999 1.90201E-2 1.6774E-2 8.84536E-3 8.60089E-3 7.86389E-3 8.68037E-3 7.67948E-3 7.19626E-3 7.32906E-3 6.64903E-3 6.4626E-3 8.88646E-3 7.29065E-3 8.72667E-3 1.01364E-2 9.10824E-3 -9999 1.0518E-2 6.76965E-3 5.42965E-3 5.17319E-3 4.04729E-3 4.58185E-3 2.70203E-3 4.16517E-3 3.9977E-3 4.36218E-3 4.78453E-3 5.23958E-3 5.63726E-3 3.90502E-3 3.86081E-3 3.39402E-3 2.55229E-3 3.24151E-3 3.28236E-3 3.27866E-3 3.6235E-3 4.47781E-3 3.58708E-3 3.56461E-3 3.225E-3 4.85831E-3 5.17411E-3 5.41636E-3 5.06651E-3 5.91265E-3 6.47314E-3 6.3942E-3 6.07005E-3 7.34018E-3 8.76122E-3 6.83203E-3 7.99092E-3 9.0126E-3 1.136E-2 1.10646E-2 1.10489E-2 1.06324E-2 9.88548E-3 7.60969E-3 7.11895E-3 5.9092E-3 4.15066E-3 4.3274E-3 3.93733E-3 4.46806E-3 2.92411E-3 2.05426E-3 2.27798E-3 5.24859E-3 5.22633E-3 5.71414E-3 8.7725E-3 5.27244E-3 8.38559E-3 7.97142E-3 -9999
-9999 -9999 -9999 -9999 1.24617E-2 9.45643E-3 1.43733E-2 1.23775E-2 1.20037E-2 9.77589E-3 8.77691E-3 1.12219E-2 1.03759E-2 1.05872E-2 1.1275E-2 1.30738E-2 1.01135E-2 9.23737E-3 8.53263E-3 1.03824E-2 1.20887E-2 1.0893E-2 1.04853E-2 1.23269E-2 1.1006E-2 1.12685E-2 7.86613E-3 6.61041E-3 8.44232E-3 7.45221E-3 7.6661E-3 7.1955E-3 7.07811E-3 6.53293E-3 1.07429E-2 6.74182E-3 7.36204E-3 7.85018E-3 5.25476E-3 8.43029E-3 9.95158E-3 1.06605E-2 -9999 -9999 -9999 -9999 -9999 -9999 -9999 -9999 -9999 -9999 -9999 -9999 -9999 -9999 -9999 -9999 -9999 -9999 -9999 -9999 -9999 -9999 -9999 -9999 -9999 -9999 -9999 -9999 -9999 -9999 -9999 -9999 -9999 -9999 -9999 -9999 -9999 -9999 -9999 -9999 -9999 -9999 -9999 -9999 -9999 -9999 -9999 -9999 -9999 1.89122E-2 1.59819E-2 1.02476E-2 7.56797E-3 8.88196E-3 8.15233E-3 7.13804E-3 6.67634E-3 7.88931E-3 8.08748E-3 8.5213E-3 8.71137E-3 9.10743E-3 5.76847E-3 1.04757E-2 1.47234E-2 1.13923E-2 1.01464E-2 9.97625E-3 9.37229E-3 5.15765E-3 4.5526E-3 5.8395E-3 2.08458E-3 2.44237E-3 2.50875E-3 2.94229E-3 3.43822E-3 3.88054E-3 5.29775E-3 5.69439E-3 4.73587E-3 4.82208E-3 2.88536E-3 1.99075E-3 2.87677E-3 2.78064E-3 4.05605E-3 5.53105E-3 5.57112E-3 5.67189E-3 5.14917E-3 5.03893E-3 4.82238E-3 4.96684E-3 6.06682E-3 4.45479E-3 5.43828E-3 6.23709E-3 6.54062E-3 7.93945E-3 8.23961E-3 7.29533E-3 6.24799E-3 7.28214E-3 8.66807E-3 7.46148E-3 8.41634E-3 7.00074E-3 7.07605E-3 1.28223E-2 8.51749E-3 8.0389E-3 7.35025E-3 5.43774E-3 4.63246E-3 3.78973E-3 4.27422E-3 2.21233E-3 2.03895E-3 3.07555E-3 4.67513E-3 6.14343E-3 7.41747E-3 3.84843E-3 2.08793E-3 4.00288E-3 -9999 -9999
-9999 -9999 -9999 -9999 6.96991E-3 1.63712E-2 1.23421E-2 1.06538E-2 9.80229E-3 6.81181E-3 1.05604E-2 1.26595E-2 1.09663E-2 1.04613E-2 9.36098E-3 9.40698E-3 9.03699E-3 8.89401E-3 8.39708E-3 1.07094E-2 1.26043E-2 1.14442E-2 1.13234E-2 1.20722E-2 1.32926E-2 9.97697E-3 1.00024E-2 7.89055E-3 8.20186E-3 8.2367E-3 7.47624E-3 6.71129E-3 6.88556E-3 5.92672E-3 7.61261E-3 9.46849E-3 5.22883E-3 6.79191E-3 6.65583E-3 7.74366E-3 6.26202E-3 9.02582E-3 6.05553E-3 5.67945E-3 7.31629E-3 -9999 -9999 -9999 -9999 -9999 -9999 -9999 -9999 -9999 -9999 -9999 -9999 -9999 -9999 -9999 -9999 -9999 -9999 -9999 -9999 -9999 -9999 -9999 -9999 -9999 -9999 -9999 -9999 -9999 -9999 -9999 -9999 -9999 -9999 -9999 -9999 -9999 -9999 -9999 -9999 -9999 -9999 -9999 -9999 -9999 -9999 -9999 1.0039E-2 7.82003E-3 7.79381E-3 7.63902E-3 7.33488E-3 6.25707E-3 6.45609E-3 7.52767E-3 9.02527E-3 9.03937E-3 1.01199E-2 9.25646E-3 8.22216E-3 8.10546E-3 9.77205E-3 1.04324E-2 1.15266E-2 1.03466E-2 8.64685E-3 7.56795E-3 4.6567E-3 5.81832E-3 2.81344E-3 4.46255E-3 4.0916E-3 2.77446E-3 2.53916E-3 4.79094E-3 5.76765E-3 4.99972E-3 5.74371E-3 4.12106E-3 2.91556E-3 2.84905E-3 2.82721E-3 2.09669E-3 3.24411E-3 3.73138E-3 3.65775E-3 6.40074E-3 7.84803E-3 6.12328E-3 5.26838E-3 4.311E-3 5.16978E-3 5.01068E-3 4.81028E-3 5.98703E-3 7.86504E-3 7.72907E-3 8.7779E-3 1.22528E-2 6.67867E-3 7.9711E-3 7.27692E-3 9.38921E-3 9.39856E-3 6.59949E-3 1.08113E-2 1.02323E-2 9.38362E-3 7.25671E-3 8.71991E-3 6.79746E-3 4.76E-3 4.5098E-3 4.79863E-3 -9999 -9999 2.747E-3 2.58561E-3 2.41953E-3 6.66746E-3 5.40799E-3 2.14562E-3 1.60982E-3 4.86244E-3 5.89773E-3
-9999 -9999 -9999 -9999 5.00511E-3 6.60719E-3 1.32454E-2 1.32394E-2 1.14388E-2 1.05902E-2 6.64575E-3 1.21381E-2 9.38862E-3 9.5172E-3 9.33131E-3 9.08061E-3 9.12315E-3 8.97245E-3 9.46164E-3 1.02365E-2 9.25162E-3 9.11308E-3 1.1801E-2 1.09744E-2 1.33466E-2 1.01376E-2 8.90259E-3 8.43003E-3 7.26563E-3 9.62316E-3 6.95046E-3 6.37951E-3 7.23396E-3 6.75281E-3 5.71514E-3 7.35605E-3 5.92296E-3 4.68053E-3 6.32551E-3 5.40747E-3 5.39524E-3 5.13075E-3 7.85752E-3 9.52085E-3 5.15271E-3 -9999 -9999 -9999 -9999 -9999 -9999 -9999 -9999 -9999 -9999 -9999 -9999 -9999 -9999 -9999 9.09251E-3 6.55995E-3 -9999 -9999 -9999 -9999 -9999 -9999 -9999 -9999 -9999 -9999 -9999 -9999 -9999 -9999 -9999 -9999 -9999 -9999 -9999 -9999 -9999 -9999 -9999 -9999 -9999 -9999 -9999 -9999 -9999 -9999 6.53378E-3 6.69015E-3 7.26984E-3 6.38229E-3 6.01931E-3 6.80166E-3 6.26101E-3 6.35763E-3 5.94383E-3 7.55502E-3 9.05403E-3 1.06421E-2 1.14108E-2 8.89068E-3 9.58234E-3 8.5969E-3 9.23403E-3 8.87266E-3 9.57486E-3 1.11605E-2 6.38439E-3 5.50116E-3 4.02501E-3 5.06657E-3 4.77391E-3 3.70963E-3 4.07614E-3 4.86337E-3 5.28526E-3 5.92142E-3 6.75554E-3 3.65309E-3 2.80577E-3 3.62101E-3 2.44517E-3 2.36527E-3 4.10271E-3 3.81073E-3 3.64346E-3 5.79691E-3 8.59644E-3 6.61355E-3 5.75466E-3 6.72476E-3 5.22539E-3 4.57574E-3 6.75501E-3 8.99826E-3 8.05956E-3 7.51869E-3 9.51321E-3 1.28322E-2 6.53446E-3 6.6739E-3 7.1356E-3 6.96415E-3 6.72641E-3 7.01167E-3 8.7804E-3 1.05654E-2 7.25359E-3 6.65874E-3 8.98511E-3 8.31935E-3 6.14668E-3 5.69362E-3 4.49434E-3 -9999 -9999 -9999 -9999 2.75E-3 3.99771E-3 6.52792E-3 2.30817E-3 1.5422E-3 3.36706E-3 -9999
9.35676E-3 1.12967E-2 1.33418E-2 1.12703E-2 6.65723E-3 9.3119E-3 5.47563E-3 6.8535E-3 1.4481E-2 1.36618E-2 7.26841E-3 1.15296E-2 1.18018E-2 1.34399E-2 1.15288E-2 8.52423E-3 8.36134E-3 8.8512E-3 7.43445E-3 7.26766E-3 7.23351E-3 8.57025E-3 9.28361E-3 1.38008E-2 1.42111E-2 1.43704E-2 1.29338E-2 9.46314E-3 8.57282E-3 1.02408E-2 7.73713E-3 7.9185E-3 7.26482E-3 6.63731E-3 6.26237E-3 6.59316E-3 4.85133E-3 7.29014E-3 6.09722E-3 6.85796E-3 5.34132E-3 4.4827E-3 4.59693E-3 5.46215E-3 5.53758E-3 7.78378E-3 -9999 -9999 -9999 -9999 -9999 -9999 -9999 -9999 -9999 -9999 -9999 -9999 1.05629E-2 9.78079E-3 8.59143E-3 7.17299E-3 6.90911E-3 -9999 -9999 -9999 -9999 -9999 -9999 -9999 -9999 -9999 -9999 -9999 -9999 -9999 -9999 -9999 -9999 -9999 -9999 -9999 -9999 -9999 -9999 -9999 -9999 -9999 -9999 -9999 -9999 6.28755E-3 5.9197E-3 6.03999E-3 6.71211E-3 5.33853E-3 6.15832E-3 6.55248E-3 8.54838E-3 7.49522E-3 7.94832E-3 8.10239E-3 7.9156E-3 6.89011E-3 7.47745E-3 8.32318E-3 9.6324E-3 8.43414E-3 1.00785E-2 8.01176E-3 8.25095E-3 8.34254E-3 8.21123E-3 7.82523E-3 4.95507E-3 4.94645E-3 5.359E-3 3.73646E-3 4.87906E-3 5.34473E-3 5.05046E-3 5.4364E-3 5.59979E-3 3.76242E-3 3.09423E-3 3.29545E-3 2.34742E-3 2.44951E-3 2.55049E-3 3.17408E-3 3.24091E-3 4.40602E-3 7.41405E-3 7.68785E-3 5.98064E-3 6.47546E-3 7.84767E-3 6.49815E-3 7.97428E-3 8.16037E-3 8.35177E-3 9.99447E-3 1.3749E-2 1.28722E-2 8.34654E-3 8.57862E-3 7.14289E-3 5.47678E-3 6.16421E-3 1.05792E-2 1.11948E-2 9.14229E-3 9.62628E-3 9.69468E-3 8.42519E-3 7.35875E-3 8.26223E-3 7.23244E-3 4.6916E-3 -9999 -9999 -9999 -9999 -9999 1.97532E-3 2.93819E-3 1.76025E-3 -9999 -9999 -9999
1.60914E-2 1.28113E-2 7.15389E-3 7.82342E-3 6.27633E-3 5.27526E-3 8.51363E-3 5.12413E-3 6.34183E-3 7.07139E-3 7.27958E-3 7.74279E-3 7.4312E-3 1.05662E-2 7.9222E-3 1.05639E-2 8.35502E-3 8.93671E-3 9.11514E-3 6.52554E-3 6.73233E-3 7.15193E-3 7.97666E-3 1.30678E-2 1.33846E-2 1.37345E-2 1.60468E-2 1.62336E-2 1.28873E-2 1.22363E-2 1.262E-2 1.05231E-2 6.09634E-3 7.01034E-3 6.92008E-3 6.67913E-3 6.9021E-3 7.72583E-3 6.35937E-3 6.83373E-3 5.70046E-3 6.21963E-3 4.86887E-3 5.64867E-3 4.83071E-3 7.56578E-3 -9999 -9999 -9999 -9999 -9999 -9999 -9999 -9999 -9999 -9999 -9999 -9999 9.48426E-3 8.73198E-3 6.67737E-3 6.86292E-3 6.95023E-3 7.25263E-3 -9999 -9999 -9999 -9999 -9999 -9999 -9999 -9999 -9999 -9999 -9999 -9999 -9999 -9999 -9999 -9999 -9999 -9999 -9999 -9999 -9999 -9999 -9999 -9999 -9999 -9999 -9999 -9999 5.93983E-3 6.30086E-3 6.21487E-3 6.44255E-3 7.21882E-3 7.01539E-3 7.69342E-3 9.01361E-3 6.77247E-3 7.68136E-3 8.22783E-3 6.95657E-3 6.74955E-3 8.15143E-3 6.71084E-3 7.03841E-3 8.05828E-3 8.47187E-3 8.64732E-3 8.34198E-3 9.36678E-3 6.15312E-3 5.61776E-3 5.2885E-3 4.84037E-3 4.06865E-3 4.57841E-3 4.85529E-3 4.72961E-3 5.67474E-3 3.44288E-3 3.42005E-3 3.67612E-3 3.44321E-3 4.00457E-3 3.18391E-3 2.9046E-3 3.1017E-3 3.44905E-3 3.68781E-3 7.46257E-3 7.82673E-3 6.4568E-3 7.02468E-3 6.45459E-3 7.36213E-3 8.15738E-3 7.01002E-3 8.47872E-3 1.17515E-2 1.23613E-2 1.42051E-2 1.06119E-2 8.95159E-3 7.54447E-3 6.2251E-3 6.36839E-3 8.33734E-3 7.82793E-3 8.87365E-3 9.057E-3 8.44902E-3 6.68179E-3 6.65574E-3 6.86303E-3 1.20327E-2 7.11176E-3 -9999 -9999 -9999 -9999 -9999 -9999 1.82239E-3 -9999 -9999 -9999 -9999
-9999 1.44077E-2 7.1882E-3 8.20821E-3 6.30588E-3 5.17688E-3 7.36597E-3 5.43697E-3 5.98369E-3 8.2428E-3 1.01809E-2 5.40058E-3 5.72456E-3 1.04154E-2 1.07119E-2 9.73319E-3 7.97077E-3 7.8385E-3 7.76037E-3 6.79126E-3 7.08412E-3 5.82609E-3 7.93192E-3 1.22946E-2 1.14362E-2 1.46799E-2 1.70833E-2 1.97952E-2 1.714E-2 1.44091E-2 1.38508E-2 6.77298E-3 9.32982E-3 7.33124E-3 7.2514E-3 7.35114E-3 9.94998E-3 9.37901E-3 5.31996E-3 6.57027E-3 4.90536E-3 4.13687E-3 4.61577E-3 5.0372E-3 5.65402E-3 1.11878E-2 8.97869E-3 1.18082E-2 6.2271E-3 5.3087E-3 6.48946E-3 -9999 -9999 -9999 -9999 -9999 -9999 -9999 8.38136E-3 8.98943E-3 6.37291E-3 6.42669E-3 6.61459E-3 7.69003E-3 6.80276E-3 9.98418E-3 -9999 -9999 -9999 -9999 -9999 -9999 -9999 -9999 -9999 -9999 -9999 -9999 -9999 -9999 -9999 -9999 -9999 -9999 -9999 -9999 -9999 -9999 -9999 -9999 -9999 -9999 -9999 6.62683E-3 5.61057E-3 5.38026E-3 5.51634E-3 6.2264E-3 5.02462E-3 6.484E-3 6.04663E-3 7.48836E-3 7.76269E-3 7.23233E-3 8.11734E-3 8.79804E-3 8.42402E-3 7.04008E-3 7.29632E-3 7.872E-3 5.94513E-3 7.25477E-3 6.89845E-3 7.0778E-3 5.33133E-3 4.38957E-3 3.61423E-3 3.579E-3 5.2322E-3 3.94561E-3 5.61751E-3 5.32247E-3 4.62944E-3 4.26224E-3 4.38481E-3 4.91134E-3 4.90763E-3 3.12785E-3 3.77143E-3 4.58095E-3 4.34614E-3 5.7089E-3 3.61672E-3 5.3371E-3 7.05143E-3 8.11888E-3 8.58074E-3 7.54193E-3 1.13555E-2 8.85977E-3 9.59946E-3 9.85042E-3 9.51292E-3 1.2583E-2 1.0718E-2 8.51701E-3 6.88229E-3 9.19799E-3 7.74583E-3 8.16668E-3 8.45584E-3 7.73587E-3 9.05563E-3 7.18744E-3 6.34248E-3 6.3826E-3 6.37743E-3 5.36603E-3 3.75308E-3 4.54489E-3 -9999 -9999 -9999 -9999 -9999 -9999 -9999 -9999 -9999 -9999
-9999 1.44832E-2 5.53806E-3 7.54066E-3 7.32664E-3 7.2668E-3 4.83981E-3 6.75678E-3 7.14206E-3 8.45315E-3 8.78257E-3 7.82966E-3 5.59085E-3 9.62635E-3 9.81909E-3 7.95142E-3 7.69893E-3 7.78236E-3 7.02933E-3 9.5312E-3 7.16773E-3 5.96998E-3 8.04695E-3 1.23488E-2 1.40497E-2 1.61807E-2 1.7094E-2 1.67465E-2 1.74272E-2 1.46348E-2 1.14241E-2 6.06371E-3 3.76946E-3 6.42576E-3 8.77955E-3 9.35619E-3 6.83303E-3 6.42948E-3 8.84151E-3 7.58554E-3 7.69666E-3 6.08464E-3 4.71784E-3 4.43391E-3 5.43806E-3 6.48737E-3 5.6212E-3 5.87837E-3 6.47434E-3 5.2245E-3 6.42013E-3 8.34997E-3 6.09083E-3 -9999 -9999 -9999 -9999 -9999 7.34395E-3 7.25043E-3 6.91541E-3 5.60243E-3 7.00919E-3 8.2598E-3 6.81767E-3 7.47666E-3 -9999 -9999 -9999 -9999 -9999 -9999 -9999 -9999 -9999 -9999 -9999 -9999 -9999 -9999 -9999 -9999 -9999 -9999 -9999 -9999 -9999 -9999 -9999 -9999 -9999 -9999 -9999 4.30579E-3 6.01626E-3 4.8115E-3 8.75178E-3 4.58177E-3 4.71927E-3 5.41137E-3 4.53641E-3 6.12663E-3 7.64437E-3 8.90307E-3 8.0006E-3 8.2451E-3 8.14024E-3 8.63332E-3 4.0151E-3 8.34721E-3 5.80483E-3 6.48525E-3 8.83881E-3 8.02098E-3 5.4634E-3 5.42041E-3 5.20837E-3 5.43639E-3 5.72289E-3 5.8221E-3 4.52235E-3 4.67145E-3 5.64517E-3 5.23936E-3 6.36374E-3 7.26723E-3 6.44201E-3 4.30142E-3 4.37E-3 4.81364E-3 5.22264E-3 5.65021E-3 5.53954E-3 6.63311E-3 7.06177E-3 5.87261E-3 1.0693E-2 1.08809E-2 1.20022E-2 1.08057E-2 1.04701E-2 1.21886E-2 8.31185E-3 9.55077E-3 1.18131E-2 8.68764E-3 8.13115E-3 9.65508E-3 9.87855E-3 5.77077E-3 5.9879E-3 1.05933E-2 7.35592E-3 8.30956E-3 5.95489E-3 6.24641E-3 3.64709E-3 4.05764E-3 4.96957E-3 -9999 2.85726E-3 1.96157E-3 -9999 -9999 -9999 -9999 -9999 -9999 -9999 -9999
-9999 1.33466E-2 6.12571E-3 4.95111E-3 1.00256E-2 8.82789E-3 6.46708E-3 6.3976E-3 6.98489E-3 8.43584E-3 1.0114E-2 9.75222E-3 7.96771E-3 1.13209E-2 6.33856E-3 6.07557E-3 8.60712E-3 6.48187E-3 6.94754E-3 8.16548E-3 1.17976E-2 6.14325E-3 8.86712E-3 1.02972E-2 1.28675E-2 1.7504E-2 1.86826E-2 1.68577E-2 1.32534E-2 1.19806E-2 8.35981E-3 4.16668E-3 4.67271E-3 6.08555E-3 5.45418E-3 3.41211E-3 5.80672E-3 4.88704E-3 9.89263E-3 1.00969E-2 1.00045E-2 4.97796E-3 5.89E-3 5.23084E-3 5.92144E-3 5.87629E-3 5.01344E-3 5.50274E-3 5.90618E-3 6.62079E-3 6.0025E-3 8.58268E-3 8.96764E-3 7.16878E-3 6.67768E-3 6.04011E-3 -9999 -9999 5.13906E-3 7.51496E-3 7.23907E-3 6.83218E-3 7.50433E-3 7.38287E-3 7.99799E-3 9.10921E-3 9.33666E-3 -9999 -9999 -9999 -9999 -9999 -9999 -9999 -9999 -9999 -9999 -9999 -9999 -9999 -9999 -9999 -9999 -9999 -9999 -9999 -9999 -9999 -9999 -9999 -9999 -9999 -9999 6.24723E-3 4.5927E-3 1.02447E-2 1.20911E-2 5.9717E-3 5.02525E-3 8.50223E-3 3.76572E-3 5.73749E-3 7.02579E-3 7.3422E-3 7.03676E-3 7.32958E-3 8.98571E-3 8.04287E-3 8.10093E-3 3.7774E-3 6.27129E-3 7.91827E-3 8.17955E-3 7.351E-3 7.14272E-3 6.8417E-3 5.89537E-3 6.26309E-3 5.82492E-3 6.02387E-3 6.66124E-3 6.14505E-3 5.7114E-3 6.0668E-3 7.04317E-3 6.48541E-3 5.2106E-3 4.89144E-3 5.55266E-3 5.91882E-3 6.02489E-3 7.20747E-3 6.65543E-3 6.82809E-3 6.92477E-3 7.66988E-3 1.12427E-2 8.68402E-3 1.0188E-2 9.24688E-3 8.91786E-3 9.95826E-3 9.62065E-3 8.66799E-3 8.94498E-3 7.77954E-3 9.09272E-3 8.14674E-3 8.25107E-3 7.38668E-3 5.76159E-3 7.79862E-3 7.91212E-3 6.67903E-3 6.76949E-3 4.62435E-3 4.11651E-3 3.70488E-3 3.54245E-3 2.59193E-3 1.74077E-3 1.95409E-3 2.02981E-3 -9999 -9999 -9999 -9999 -9999 -9999 -9999
-9999 -9999 1.26509E-2 9.69167E-3 1.20864E-2 7.71272E-3 8.24038E-3 8.12939E-3 7.3917E-3 1.0247E-2 7.24981E-3 9.17477E-3 7.56479E-3 9.70416E-3 5.46949E-3 5.89275E-3 5.9008E-3 5.88162E-3 7.9201E-3 7.68345E-3 1.13013E-2 6.02565E-3 9.11951E-3 1.0419E-2 1.25452E-2 1.55466E-2 1.65687E-2 1.36451E-2 1.06235E-2 5.90908E-3 4.29722E-3 6.04995E-3 4.27859E-3 5.51456E-3 8.5579E-3 6.0539E-3 3.72573E-3 3.82111E-3 3.21816E-3 5.53623E-3 7.12334E-3 7.27386E-3 2.96404E-3 4.9778E-3 5.63742E-3 6.62585E-3 5.83195E-3 5.25621E-3 4.98877E-3 6.05868E-3 5.62042E-3 7.60567E-3 8.06595E-3 5.15648E-3 7.7084E-3 5.94107E-3 6.52942E-3 6.33145E-3 5.4633E-3 7.90658E-3 7.91242E-3 6.11773E-3 7.83536E-3 5.87532E-3 7.62673E-3 9.55676E-3 1.09856E-2 -9999 -9999 -9999 -9999 -9999 1.03014E-2 -9999 -9999 -9999 -9999 -9999 -9999 -9999 -9999 -9999 -9999 -9999 -9999 -9999 -9999 -9999 -9999 -9999 -9999 -9999 -9999 6.9572E-3 4.86578E-3 5.58375E-3 9.43235E-3 5.85828E-3 4.49994E-3 8.24753E-3 5.45418E-3 5.75097E-3 5.71768E-3 8.3687E-3 9.37049E-3 8.78686E-3 7.63902E-3 1.00724E-2 1.16723E-2 7.87021E-3 5.65413E-3 3.77661E-3 4.93942E-3 8.26772E-3 7.49206E-3 6.59538E-3 6.60743E-3 6.3271E-3 6.09266E-3 6.05038E-3 5.95817E-3 6.03006E-3 5.00307E-3 4.98301E-3 5.28892E-3 5.60215E-3 5.92096E-3 5.53929E-3 5.62475E-3 6.01565E-3 5.88214E-3 6.02368E-3 9.9354E-3 6.58243E-3 9.14048E-3 1.14376E-2 8.33603E-3 7.79818E-3 9.25318E-3 1.13027E-2 1.10409E-2 1.12171E-2 1.0514E-2 8.91933E-3 6.60649E-3 8.13218E-3 7.84882E-3 7.75694E-3 7.32119E-3 7.72412E-3 4.62586E-3 6.95063E-3 6.53845E-3 9.34348E-3 7.30262E-3 6.05658E-3 4.42056E-3 5.33099E-3 3.30691E-3 1.83516E-3 2.07196E-3 3.34109E-3 2.18E-3 -9999 -9999 -9999 -9999 -9999 -9999 -9999
-9999 -9999 1.36443E-2 1.32645E-2 5.23618E-3 1.02439E-2 4.86717E-3 9.19724E-3 1.25933E-2 9.36601E-3 8.34464E-3 7.80868E-3 1.02288E-2 7.48923E-3 7.88656E-3 7.04963E-3 7.9425E-3 9.06279E-3 6.10173E-3 1.00537E-2 6.37911E-3 8.20152E-3 7.67168E-3 9.25939E-3 1.33984E-2 1.05437E-2 9.18485E-3 6.8259E-3 8.14024E-3 6.84914E-3 4.33503E-3 4.08234E-3 3.54715E-3 5.44557E-3 6.39236E-3 9.72545E-3 9.05671E-3 9.27684E-3 7.47711E-3 4.50125E-3 3.37926E-3 4.98026E-3 3.66676E-3 2.58532E-3 4.96872E-3 4.96279E-3 4.78188E-3 3.96186E-3 5.19399E-3 5.85778E-3 5.49048E-3 5.36819E-3 7.22003E-3 5.46259E-3 8.03039E-3 5.31125E-3 6.59558E-3 8.01362E-3 6.71028E-3 5.63862E-3 9.6826E-3 8.09348E-3 7.676E-3 8.74851E-3 9.42666E-3 1.25351E-2 -9999 -9999 -9999 1.29395E-2 1.07785E-2 9.61357E-3 8.93727E-3 1.10311E-2 8.89476E-3 -9999 -9999 -9999 -9999 -9999 -9999 -9999 -9999 -9999 -9999 -9999 -9999 -9999 -9999 -9999 -9999 -9999 6.58119E-3 5.9532E-3 5.03943E-3 4.85873E-3 4.9575E-3 5.09352E-3 4.63782E-3 8.44868E-3 8.22331E-3 5.11206E-3 6.62102E-3 6.21567E-3 6.67765E-3 6.34903E-3 9.01174E-3 8.7317E-3 1.17476E-2 1.19486E-2 1.16807E-2 1.07932E-2 8.77004E-3 7.43002E-3 8.47445E-3 5.70817E-3 5.72757E-3 6.29206E-3 5.31388E-3 5.84127E-3 6.51153E-3 6.09578E-3 4.56352E-3 3.87906E-3 5.46821E-3 6.11222E-3 5.6935E-3 5.22361E-3 6.07138E-3 6.44227E-3 6.04238E-3 6.75824E-3 7.08122E-3 7.73193E-3 4.84439E-3 5.08645E-3 5.95008E-3 9.49466E-3 1.08048E-2 1.23975E-2 1.15593E-2 8.57232E-3 6.95698E-3 6.522E-3 6.35077E-3 8.35021E-3 7.85857E-3 7.55242E-3 3.71709E-3 3.62931E-3 6.43291E-3 6.40729E-3 6.75565E-3 9.16581E-3 1.03824E-2 9.19585E-3 8.66252E-3 3.38867E-3 1.81671E-3 1.6419E-3 1.70931E-3 6.97629E-3 5.35455E-3 -9999 -9999 -9999 -9999 -9999 -9999 -9999
-9999 -9999 -9999 1.41437E-2 1.48352E-2 1.20568E-2 9.51578E-3 6.68804E-3 7.50775E-3 5.19014E-3 1.24896E-2 1.08732E-2 8.5804E-3 8.14905E-3 6.99762E-3 7.34691E-3 6.12274E-3 6.1179E-3 5.33396E-3 9.56795E-3 6.20426E-3 8.43509E-3 6.72182E-3 9.12282E-3 1.25612E-2 1.07491E-2 1.02341E-2 6.86057E-3 5.50419E-3 6.76768E-3 6.60223E-3 5.92242E-3 3.21554E-3 3.9432E-3 5.55922E-3 6.03712E-3 6.09115E-3 9.7623E-3 4.92489E-3 6.02967E-3 4.96025E-3 2.96641E-3 4.80258E-3 3.60183E-3 2.81545E-3 4.97416E-3 4.7848E-3 3.40015E-3 5.40114E-3 8.42786E-3 6.06916E-3 6.21404E-3 5.7722E-3 7.31719E-3 6.49578E-3 8.67513E-3 6.28065E-3 7.49068E-3 7.8883E-3 7.58298E-3 7.80811E-3 9.2503E-3 9.85581E-3 1.01472E-2 1.18697E-2 1.27344E-2 -9999 -9999 -9999 1.28216E-2 1.37532E-2 1.34857E-2 1.31036E-2 9.57691E-3 8.40471E-3 8.46267E-3 -9999 -9999 -9999 -9999 -9999 6.11467E-3 -9999 -9999 -9999 -9999 -9999 -9999 8.51146E-3 5.78209E-3 8.76539E-3 6.57535E-3 4.47617E-3 4.94703E-3 5.26995E-3 4.90865E-3 5.31113E-3 5.98362E-3 6.18218E-3 5.96864E-3 8.52448E-3 7.38037E-3 7.61715E-3 4.81083E-3 5.22071E-3 4.62447E-3 9.53918E-3 9.3731E-3 1.12612E-2 8.17128E-3 9.45548E-3 9.08721E-3 1.02412E-2 5.3994E-3 7.69578E-3 6.57012E-3 4.95525E-3 6.5077E-3 5.82386E-3 7.13854E-3 6.14162E-3 4.98183E-3 4.55609E-3 4.26136E-3 5.28715E-3 7.9457E-3 5.63952E-3 5.51631E-3 6.19456E-3 6.3947E-3 8.80454E-3 7.25053E-3 7.49143E-3 7.21609E-3 6.524E-3 7.45453E-3 9.04109E-3 1.041E-2 1.02581E-2 9.21808E-3 8.91307E-3 8.96579E-3 1.09309E-2 5.15895E-3 5.55586E-3 9.42458E-3 7.18116E-3 7.31895E-3 3.74653E-3 4.50855E-3 1.01327E-2 5.62625E-3 6.81396E-3 6.3349E-3 6.89778E-3 8.80519E-3 1.01019E-2 8.58347E-3 2.61931E-3 1.56286E-3 1.30583E-3 1.50905E-3 3.89579E-3 3.41099E-3 -9999 -9999 -9999 -9999 -9999 -9999
-9999 -9999 -9999 -9999 -9999 -9999 1.38673E-2 1.05657E-2 1.15083E-2 6.29877E-3 1.16373E-2 7.87171E-3 1.24263E-2 8.87738E-3 1.05222E-2 8.15174E-3 1.1171E-2 5.5771E-3 6.13963E-3 6.60705E-3 1.06351E-2 5.55856E-3 4.91682E-3 6.3257E-3 9.66384E-3 9.16279E-3 9.15349E-3 6.10814E-3 7.36839E-3 5.59659E-3 4.85874E-3 5.52722E-3 4.72844E-3 4.35693E-3 4.92639E-3 5.41765E-3 5.62589E-3 4.70237E-3 4.52222E-3 5.17296E-3 4.91196E-3 4.08038E-3 4.98856E-3 3.66313E-3 2.9676E-3 2.63187E-3 5.60894E-3 4.06473E-3 3.56265E-3 7.18222E-3 4.96165E-3 4.68321E-3 5.46847E-3 7.97747E-3 9.67328E-3 1.01973E-2 8.93918E-3 6.37225E-3 6.97151E-3 7.82237E-3 7.37273E-3 1.07913E-2 1.30876E-2 1.20234E-2 1.14659E-2 1.46131E-2 1.53524E-2 1.6257E-2 1.43451E-2 1.52182E-2 1.45143E-2 1.55231E-2 1.34645E-2 1.26401E-2 1.01178E-2 9.72639E-3 -9999 -9999 -9999 7.23871E-3 6.55553E-3 6.42562E-3 6.58542E-3 7.11526E-3 7.33973E-3 5.08975E-3 4.95498E-3 6.47051E-3 5.20844E-3 5.37472E-3 6.31691E-3 7.24614E-3 7.43256E-3 8.05607E-3 8.61061E-3 7.85531E-3 8.51215E-3 7.5132E-3 7.85071E-3 5.05587E-3 8.55536E-3 8.25344E-3 4.67148E-3 4.14808E-3 7.02223E-3 9.45535E-3 7.93373E-3 9.20647E-3 1.01702E-2 1.02295E-2 1.11284E-2 1.11085E-2 8.69492E-3 8.94578E-3 9.17644E-3 7.59486E-3 6.24368E-3 5.98691E-3 6.06537E-3 6.99432E-3 7.17587E-3 7.22401E-3 5.25965E-3 5.30072E-3 5.6922E-3 7.77556E-3 5.43667E-3 5.90794E-3 7.9358E-3 7.97486E-3 1.04158E-2 1.2693E-2 9.0133E-3 1.52716E-2 1.05869E-2 7.95632E-3 9.04157E-3 1.29252E-2 1.26742E-2 8.61598E-3 8.94687E-3 9.23493E-3 8.75968E-3 1.12377E-2 5.3216E-3 5.28933E-3 7.81546E-3 3.95788E-3 4.66E-3 4.95816E-3 8.29338E-3 5.10385E-3 6.59988E-3 7.04949E-3 9.20639E-3 9.45974E-3 -9999 -9999 -9999 -9999 -9999 1.29561E-3 1.86897E-3 4.77556E-3 -9999 -9999 -9999 -9999 -9999 -9999
-9999 -9999 -9999 -9999 -9999 -9999 -9999 1.37644E-2 1.31741E-2 1.04597E-2 7.8746E-3 8.96076E-3 5.57751E-3 4.54296E-3 6.4937E-3 6.02168E-3 8.73457E-3 7.67637E-3 5.10051E-3 6.89146E-3 6.63844E-3 9.29726E-3 7.13396E-3 6.10105E-3 6.52659E-3 8.92095E-3 5.81019E-3 4.11998E-3 4.31571E-3 5.20566E-3 5.77133E-3 4.96101E-3 4.90707E-3 4.8786E-3 5.98973E-3 2.98919E-3 2.9027E-3 2.37981E-3 5.15037E-3 5.44859E-3 4.53898E-3 5.25174E-3 4.06302E-3 3.99172E-3 2.43642E-3 2.15029E-3 2.20904E-3 5.68119E-3 7.72613E-3 6.15969E-3 4.60861E-3 4.28445E-3 4.15314E-3 5.83372E-3 7.78438E-3 1.17575E-2 8.07743E-3 9.78E-3 6.92013E-3 6.77643E-3 5.04086E-3 7.84509E-3 8.48223E-3 1.05967E-2 1.03522E-2 1.22077E-2 1.4436E-2 1.4002E-2 1.11355E-2 1.41841E-2 1.15356E-2 1.32132E-2 1.24737E-2 1.12518E-2 8.36658E-3 7.31257E-3 7.2509E-3 -9999 -9999 6.41954E-3 6.69226E-3 5.48602E-3 5.61209E-3 6.68129E-3 7.40734E-3 7.97471E-3 5.16897E-3 4.6508E-3 5.47081E-3 5.19626E-3 5.36588E-3 4.45278E-3 4.94068E-3 5.1238E-3 5.69911E-3 4.9674E-3 4.58455E-3 6.4007E-3 8.26547E-3 7.38594E-3 7.11472E-3 6.7052E-3 6.63966E-3 7.71269E-3 7.44433E-3 6.97163E-3 7.04564E-3 6.38347E-3 6.18167E-3 8.22312E-3 1.00172E-2 8.99461E-3 9.0662E-3 4.95969E-3 6.81085E-3 9.93525E-3 6.27627E-3 6.78019E-3 6.35956E-3 6.58546E-3 7.97891E-3 7.02633E-3 5.73199E-3 5.56072E-3 6.59114E-3 5.51511E-3 5.55669E-3 7.79757E-3 9.48476E-3 1.67517E-2 1.97788E-2 1.72544E-2 1.42572E-2 1.5599E-2 9.66962E-3 1.11011E-2 1.12695E-2 9.81485E-3 9.76861E-3 8.99913E-3 9.2746E-3 9.76205E-3 8.28575E-3 9.96975E-3 4.30354E-3 4.5526E-3 4.35315E-3 4.6775E-3 4.32569E-3 3.94128E-3 4.44315E-3 3.92206E-3 3.31905E-3 6.32686E-3 1.21458E-2 6.16587E-3 -9999 -9999 -9999 -9999 -9999 -9999 2.71697E-3 4.48881E-3 -9999 -9999 -9999 -9999 -9999 -9999
-9999 -9999 -9999 -9999 -9999 -9999 -9999 -9999 -9999 -9999 1.73523E-2 2.3889E-2 2.01077E-2 1.6526E-2 1.33556E-2 1.2764E-2 1.14239E-2 3.91235E-3 5.65526E-3 9.58253E-3 7.16628E-3 8.17375E-3 5.60063E-3 8.45237E-3 3.35304E-3 3.59749E-3 3.65846E-3 9.04885E-3 9.3468E-3 4.82082E-3 8.89628E-3 4.80988E-3 4.34446E-3 4.22045E-3 4.53832E-3 7.16567E-3 7.5879E-3 6.13265E-3 3.61367E-3 6.85203E-3 5.22954E-3 5.91214E-3 4.44432E-3 3.14476E-3 5.10909E-3 8.97007E-3 2.22947E-3 3.42273E-3 4.33267E-3 5.82865E-3 6.23593E-3 4.48641E-3 6.68158E-3 8.43604E-3 8.31496E-3 7.09229E-3 1.11664E-2 1.12804E-2 1.01318E-2 6.50837E-3 6.3786E-3 7.14588E-3 7.88374E-3 8.54737E-3 8.86811E-3 9.09064E-3 1.22102E-2 1.0538E-2 8.16148E-3 1.1343E-2 1.20975E-2 1.30921E-2 1.46134E-2 1.30626E-2 1.14551E-2 9.64253E-3 8.23936E-3 8.27907E-3 1.06109E-2 -9999 1.06723E-2 8.83223E-3 6.14325E-3 6.31602E-3 6.46503E-3 6.63004E-3 5.46228E-3 5.03606E-3 4.5277E-3 6.29378E-3 5.185E-3 5.10719E-3 4.93907E-3 4.47359E-3 4.12018E-3 6.49265E-3 4.63417E-3 6.2833E-3 5.1299E-3 6.29165E-3 7.18975E-3 9.14976E-3 7.59762E-3 8.38581E-3 6.25343E-3 6.55672E-3 5.87223E-3 6.77849E-3 7.67701E-3 9.21566E-3 1.02085E-2 9.53883E-3 8.76364E-3 4.91357E-3 5.45482E-3 8.8239E-3 8.08647E-3 8.13041E-3 7.88345E-3 7.23673E-3 8.32347E-3 7.39467E-3 6.48199E-3 6.23553E-3 6.59341E-3 6.17115E-3 7.0406E-3 9.63733E-3 1.48392E-2 2.38018E-2 1.80206E-2 1.97117E-2 1.68511E-2 1.08554E-2 8.31252E-3 8.28951E-3 7.54758E-3 9.75768E-3 1.04331E-2 9.07025E-3 5.96286E-3 9.76418E-3 4.96911E-3 9.1541E-3 3.91427E-3 4.41981E-3 4.33901E-3 4.45008E-3 4.53527E-3 4.40902E-3 4.50832E-3 4.20982E-3 3.38319E-3 1.00417E-2 1.21915E-2 8.768E-3 3.42705E-3 -9999 -9999 -9999 -9999 -9999 -9999 4.21374E-3 -9999 -9999 -9999 -9999 -9999 -9999
-9999 -9999 -9999 -9999 -9999 -9999 -9999 -9999 -9999 -9999 -9999 -9999 -9999 -9999 2.82949E-2 2.67175E-2 1.83225E-2 7.74289E-3 4.92155E-3 1.25367E-2 6.99786E-3 7.16041E-3 4.48536E-3 6.59285E-3 6.44719E-3 7.82371E-3 9.44793E-3 4.71746E-3 6.22581E-3 8.31242E-3 4.49451E-3 5.30302E-3 5.5969E-3 6.33035E-3 5.12268E-3 4.68492E-3 4.15047E-3 4.52907E-3 5.14826E-3 5.90212E-3 5.10929E-3 8.62642E-3 5.47258E-3 4.55899E-3 5.6758E-3 9.78224E-3 4.2331E-3 3.12097E-3 3.02549E-3 5.10908E-3 7.39942E-3 4.48993E-3 5.06745E-3 7.50831E-3 9.029E-3 7.48609E-3 8.21429E-3 9.95824E-3 1.001E-2 8.13757E-3 5.94205E-3 6.44402E-3 7.50471E-3 8.45864E-3 9.53095E-3 8.60276E-3 1.04559E-2 9.24622E-3 7.56849E-3 1.00569E-2 9.9822E-3 1.2888E-2 1.17939E-2 1.18813E-2 1.23578E-2 1.21014E-2 1.12915E-2 8.79697E-3 6.88712E-3 7.26705E-3 9.73648E-3 9.80272E-3 7.47006E-3 5.26306E-3 6.05119E-3 5.65257E-3 6.31966E-3 5.22099E-3 5.91564E-3 5.88646E-3 4.83633E-3 6.01107E-3 4.75549E-3 4.07992E-3 4.89526E-3 5.56096E-3 4.90404E-3 4.72681E-3 4.70102E-3 6.37773E-3 7.6171E-3 8.17201E-3 1.05619E-2 6.42413E-3 7.49715E-3 6.55914E-3 5.58947E-3 9.77776E-3 1.01533E-2 1.01568E-2 1.0785E-2 8.72176E-3 1.11615E-2 9.356E-3 1.02714E-2 6.12674E-3 8.78487E-3 7.89789E-3 7.7396E-3 8.1063E-3 8.47235E-3 7.93559E-3 7.6423E-3 6.01308E-3 6.59075E-3 6.06252E-3 1.1592E-2 1.59695E-2 1.95788E-2 1.96145E-2 1.51722E-2 1.72383E-2 1.06076E-2 1.11256E-2 1.21167E-2 1.78694E-2 7.69177E-3 7.73879E-3 5.75368E-3 5.45704E-3 6.09244E-3 5.59555E-3 5.28683E-3 8.05572E-3 5.20321E-3 4.43726E-3 4.49209E-3 4.25077E-3 4.69704E-3 4.37404E-3 4.37444E-3 4.55323E-3 4.85484E-3 3.35014E-3 6.24997E-3 9.46617E-3 4.13427E-3 -9999 -9999 -9999 -9999 -9999 8.9357E-4 -9999 -9999 -9999 -9999 -9999 -9999 -9999
-9999 -9999 -9999 -9999 -9999 -9999 -9999 -9999 -9999 -9999 -9999 -9999 -9999 -9999 -9999 -9999 1.5127E-2 1.75274E-2 1.28569E-2 7.66046E-3 4.13824E-3 4.90768E-3 7.32744E-3 7.78762E-3 7.18763E-3 7.19045E-3 6.97845E-3 5.14771E-3 2.62292E-3 4.63696E-3 5.49488E-3 5.93977E-3 5.23285E-3 7.4109E-3 5.07556E-3 4.68268E-3 5.8785E-3 4.1451E-3 5.01159E-3 5.48643E-3 7.45164E-3 7.39628E-3 5.29504E-3 5.17449E-3 5.18486E-3 7.48794E-3 8.60063E-3 6.55269E-3 5.02267E-3 4.45699E-3 7.73226E-3 4.55019E-3 4.99903E-3 4.22751E-3 7.04156E-3 6.50141E-3 1.04235E-2 9.53974E-3 8.00426E-3 1.32581E-2 6.5469E-3 6.86115E-3 8.02486E-3 7.10821E-3 8.4339E-3 7.96056E-3 9.84347E-3 9.03513E-3 1.0558E-2 9.19709E-3 9.2701E-3 1.14819E-2 1.09687E-2 9.08293E-3 9.78629E-3 1.23403E-2 1.13258E-2 8.78323E-3 1.12956E-2 1.00859E-2 7.97811E-3 6.25023E-3 7.5319E-3 7.9527E-3 5.40475E-3 4.57247E-3 4.10857E-3 4.73275E-3 5.72795E-3 7.14036E-3 7.80449E-3 7.0381E-3 4.83062E-3 4.54752E-3 4.44137E-3 3.9331E-3 4.19437E-3 4.27847E-3 3.57458E-3 3.78076E-3 9.20559E-3 8.71485E-3 7.39261E-3 4.51555E-3 3.80201E-3 6.28684E-3 7.16759E-3 9.1148E-3 8.46296E-3 1.0412E-2 1.02658E-2 1.16838E-2 1.1659E-2 1.04143E-2 7.21606E-3 5.12516E-3 8.22982E-3 9.24568E-3 7.82603E-3 7.20014E-3 8.29757E-3 8.70259E-3 6.70779E-3 7.79329E-3 6.49885E-3 6.45258E-3 1.18856E-2 1.55756E-2 1.6678E-2 1.59556E-2 1.25853E-2 1.6378E-2 1.74522E-2 1.81355E-2 1.46333E-2 1.4252E-2 1.2954E-2 1.11172E-2 6.03701E-3 5.69115E-3 5.2742E-3 4.96836E-3 4.39271E-3 4.64467E-3 4.9003E-3 4.86036E-3 4.76313E-3 4.57028E-3 3.76284E-3 3.71022E-3 5.27821E-3 3.36149E-3 4.06782E-3 3.90011E-3 8.36885E-3 1.01767E-2 6.84424E-3 4.29934E-3 -9999 -9999 -9999 -9999 -9999 -9999 -9999 -9999 -9999 -9999 -9999 -9999
-9999 -9999 -9999 -9999 -9999 -9999 -9999 -9999 -9999 -9999 -9999 -9999 -9999 -9999 -9999 -9999 -9999 -9999 1.26774E-2 1.2724E-2 1.31276E-2 8.75313E-3 5.76128E-3 8.12382E-3 8.04194E-3 6.1825E-3 6.46492E-3 9.67667E-3 6.41156E-3 3.70283E-3 5.37518E-3 5.58868E-3 5.7624E-3 4.54178E-3 4.93606E-3 6.75011E-3 6.0978E-3 5.96692E-3 4.51672E-3 5.28353E-3 8.43303E-3 6.6128E-3 4.51887E-3 4.04126E-3 3.81421E-3 5.51069E-3 5.67673E-3 6.47393E-3 3.87847E-3 6.92569E-3 5.82645E-3 5.21912E-3 6.39953E-3 7.72357E-3 4.76038E-3 6.15884E-3 8.94293E-3 6.47467E-3 8.59383E-3 1.0267E-2 7.76058E-3 7.72301E-3 7.43476E-3 6.62627E-3 6.51768E-3 6.44565E-3 7.14725E-3 9.36401E-3 1.00541E-2 8.92915E-3 7.30706E-3 7.00152E-3 6.36217E-3 9.04412E-3 8.85941E-3 1.07398E-2 1.15887E-2 1.17455E-2 8.89882E-3 7.84929E-3 6.07625E-3 6.55507E-3 6.62167E-3 7.51352E-3 5.82539E-3 5.60447E-3 5.73713E-3 3.57724E-3 3.22937E-3 6.97551E-3 5.50317E-3 6.99048E-3 5.11639E-3 3.68298E-3 5.04713E-3 4.62162E-3 6.3044E-3 6.40147E-3 6.83177E-3 4.26859E-3 8.0129E-3 7.08165E-3 6.38976E-3 5.65426E-3 4.07445E-3 6.49447E-3 6.34946E-3 9.5596E-3 1.12219E-2 1.16757E-2 9.71346E-3 1.01126E-2 9.53571E-3 7.03353E-3 1.21423E-2 1.15997E-2 1.29681E-2 1.25364E-2 7.25413E-3 7.42526E-3 7.62716E-3 6.2012E-3 7.62372E-3 8.33448E-3 7.94857E-3 1.35304E-2 9.62909E-3 1.61961E-2 1.62614E-2 1.65995E-2 1.51222E-2 1.37564E-2 1.48959E-2 1.54368E-2 1.54966E-2 1.2993E-2 1.08732E-2 5.72268E-3 4.95816E-3 4.70346E-3 4.75679E-3 5.77504E-3 4.23435E-3 4.08663E-3 4.23087E-3 4.99866E-3 4.78596E-3 4.66541E-3 3.05694E-3 2.58844E-3 2.41889E-3 2.75033E-3 2.62665E-3 4.7199E-3 5.37275E-3 3.56771E-3 2.40375E-3 -9999 -9999 -9999 -9999 -9999 -9999 -9999 -9999 -9999 -9999 -9999 -9999 -9999
-9999 -9999 -9999 -9999 -9999 -9999 -9999 -9999 -9999 -9999 -9999 -9999 -9999 -9999 -9999 -9999 -9999 -9999 -9999 -9999 1.11873E-2 1.09325E-2 1.3805E-2 1.46023E-2 1.24369E-2 7.2627E-3 6.69088E-3 7.03822E-3 6.21897E-3 6.46983E-3 5.74171E-3 5.56139E-3 5.49371E-3 5.92289E-3 5.48441E-3 7.34899E-3 5.63234E-3 5.92054E-3 6.8375E-3 8.23771E-3 7.20212E-3 4.83879E-3 3.04856E-3 5.93264E-3 4.08856E-3 4.85956E-3 4.96594E-3 7.57546E-3 4.82121E-3 4.77449E-3 6.11709E-3 5.83675E-3 5.8589E-3 5.89821E-3 8.33541E-3 7.72633E-3 6.69107E-3 5.82433E-3 7.2797E-3 8.55326E-3 7.05549E-3 7.55978E-3 8.17557E-3 5.96737E-3 6.29735E-3 6.62304E-3 7.03663E-3 7.29548E-3 8.18108E-3 9.41875E-3 1.15286E-2 8.36317E-3 6.49719E-3 8.9306E-3 8.51464E-3 8.85853E-3 9.9686E-3 9.65398E-3 8.33643E-3 7.12617E-3 7.14126E-3 7.24724E-3 7.49295E-3 7.6214E-3 7.49435E-3 7.19457E-3 5.84325E-3 5.97303E-3 3.76309E-3 3.5364E-3 5.31701E-3 6.06861E-3 6.74681E-3 6.34956E-3 3.76377E-3 5.87445E-3 5.00169E-3 4.30981E-3 4.62661E-3 3.45809E-3 3.9806E-3 5.26045E-3 6.98861E-3 9.83918E-3 4.627E-3 4.72355E-3 5.48766E-3 7.92522E-3 6.67611E-3 5.96245E-3 9.89015E-3 9.97824E-3 9.135E-3 9.64493E-3 7.78261E-3 7.01456E-3 8.0999E-3 8.76148E-3 6.81391E-3 6.59196E-3 6.15755E-3 7.9017E-3 1.24762E-2 1.19733E-2 1.2418E-2 1.54333E-2 1.42028E-2 1.73473E-2 1.45119E-2 1.36783E-2 1.17917E-2 1.27229E-2 1.40709E-2 1.36086E-2 1.31178E-2 1.1984E-2 7.6374E-3 6.78734E-3 5.00398E-3 5.49451E-3 4.95273E-3 5.68544E-3 4.27132E-3 3.78554E-3 4.233E-3 4.60505E-3 4.18355E-3 3.27543E-3 2.74702E-3 2.99001E-3 2.89857E-3 3.28725E-3 3.74666E-3 4.75688E-3 3.49618E-3 4.01971E-3 1.63657E-3 -9999 -9999 -9999 -9999 -9999 -9999 -9999 -9999 -9999 -9999 -9999 -9999 -9999
-9999 -9999 -9999 -9999 -9999 -9999 -9999 -9999 -9999 -9999 -9999 -9999 -9999 -9999 -9999 -9999 -9999 -9999 -9999 -9999 -9999 1.25627E-2 1.10047E-2 1.29702E-2 1.48793E-2 1.38636E-2 1.24455E-2 1.06566E-2 5.91643E-3 5.95234E-3 6.68963E-3 5.64767E-3 5.25732E-3 5.42045E-3 5.4503E-3 5.5885E-3 5.82428E-3 4.9107E-3 6.82729E-3 4.70425E-3 4.83842E-3 4.43044E-3 4.85651E-3 4.84186E-3 5.4874E-3 5.29927E-3 4.26885E-3 4.92893E-3 6.73298E-3 5.4745E-3 5.81196E-3 6.07443E-3 5.24826E-3 6.10479E-3 7.85834E-3 7.47915E-3 6.62797E-3 6.91844E-3 6.03495E-3 7.02724E-3 6.39938E-3 6.28126E-3 7.83177E-3 8.23746E-3 6.18225E-3 6.30323E-3 6.11341E-3 6.2834E-3 7.67863E-3 9.60577E-3 1.05271E-2 1.18753E-2 1.05837E-2 6.74697E-3 5.64829E-3 6.9557E-3 8.0376E-3 1.02402E-2 9.61179E-3 8.66339E-3 7.69916E-3 7.57838E-3 7.36899E-3 8.8909E-3 8.89835E-3 9.6452E-3 6.86761E-3 6.62746E-3 5.87595E-3 3.65475E-3 3.47329E-3 4.81832E-3 5.45232E-3 2.90167E-3 6.77783E-3 5.88855E-3 5.6772E-3 4.5172E-3 4.18225E-3 5.29475E-3 5.01494E-3 4.5575E-3 6.38692E-3 6.40381E-3 5.6623E-3 6.23545E-3 7.61777E-3 5.76601E-3 7.80733E-3 6.79371E-3 9.6157E-3 1.00144E-2 1.00073E-2 1.02307E-2 6.80657E-3 8.381E-3 6.61348E-3 8.13866E-3 1.28836E-2 1.20007E-2 1.19934E-2 9.3177E-3 8.12335E-3 7.58027E-3 1.10422E-2 1.06962E-2 1.4274E-2 1.29335E-2 1.41631E-2 1.63583E-2 1.50129E-2 8.00791E-3 1.32718E-2 9.05401E-3 1.40564E-2 1.31914E-2 7.49366E-3 5.03733E-3 5.13612E-3 5.26461E-3 6.41908E-3 5.42955E-3 4.91955E-3 3.98355E-3 4.59395E-3 5.32057E-3 4.46374E-3 3.20873E-3 2.48849E-3 2.29467E-3 1.64581E-3 1.76479E-3 2.32172E-3 4.49488E-3 2.88722E-3 4.43259E-3 2.40366E-3 1.345E-3 -9999 -9999 -9999 -9999 -9999 -9999 -9999 -9999 -9999 -9999 -9999 -9999
-9999 -9999 -9999 -9999 -9999 -9999 -9999 -9999 -9999 -9999 -9999 -9999 -9999 -9999 -9999 -9999 -9999 -9999 -9999 -9999 -9999 1.12938E-2 5.81617E-3 6.1764E-3 9.46029E-3 5.09781E-3 3.42238E-3 4.7204E-3 3.88347E-3 4.13484E-3 5.56823E-3 5.81944E-3 5.97502E-3 6.14949E-3 5.14959E-3 4.69211E-3 4.86605E-3 6.5541E-3 8.40431E-3 8.94876E-3 5.57454E-3 4.758E-3 4.53482E-3 6.63451E-3 7.70439E-3 6.87318E-3 7.33597E-3 3.61284E-3 4.81386E-3 4.11939E-3 5.25593E-3 8.91887E-3 8.60259E-3 5.31761E-3 7.42084E-3 8.25565E-3 7.47084E-3 6.79932E-3 6.12025E-3 6.12177E-3 5.69101E-3 5.70267E-3 6.84994E-3 7.55495E-3 6.05563E-3 5.52094E-3 5.7583E-3 6.18748E-3 7.7748E-3 8.16077E-3 8.77753E-3 8.65045E-3 1.00634E-2 7.79534E-3 6.9592E-3 8.86725E-3 7.69913E-3 8.7579E-3 9.33595E-3 1.02813E-2 9.47955E-3 9.20906E-3 6.92657E-3 6.06155E-3 7.31321E-3 8.13874E-3 1.02511E-2 1.08114E-2 6.21399E-3 5.51096E-3 4.70355E-3 4.10536E-3 7.15203E-3 3.68263E-3 3.52204E-3 7.59327E-3 6.17852E-3 3.44473E-3 5.20203E-3 2.89605E-3 3.51254E-3 6.45562E-3 9.87938E-3 4.56099E-3 7.44387E-3 5.91932E-3 7.14938E-3 9.72987E-3 7.14433E-3 9.83207E-3 9.15456E-3 9.99712E-3 1.07988E-2 1.00819E-2 7.65959E-3 6.10392E-3 9.98313E-3 1.02823E-2 9.99935E-3 6.6535E-3 1.48812E-2 9.48639E-3 1.10736E-2 9.9676E-3 1.23539E-2 1.18709E-2 8.80331E-3 1.25844E-2 9.60931E-3 9.36421E-3 1.42756E-2 7.20695E-3 8.4238E-3 8.98502E-3 1.35191E-2 1.20408E-2 4.84778E-3 6.0718E-3 5.70639E-3 7.22784E-3 4.81241E-3 5.32285E-3 5.58592E-3 4.98083E-3 5.52666E-3 5.3047E-3 5.03256E-3 3.82696E-3 3.22482E-3 2.50063E-3 2.32759E-3 2.0496E-3 1.82844E-3 3.04451E-3 3.35519E-3 1.98431E-3 1.21673E-3 1.10129E-3 9.74414E-4 1.07994E-3 -9999 -9999 -9999 -9999 1.61888E-3 -9999 -9999 -9999 -9999 -9999
-9999 -9999 -9999 -9999 -9999 -9999 -9999 -9999 -9999 -9999 -9999 -9999 -9999 -9999 -9999 -9999 -9999 -9999 -9999 -9999 -9999 9.84743E-3 1.05632E-2 4.30692E-3 6.10992E-3 8.83942E-3 4.2507E-3 5.95013E-3 6.95375E-3 6.93606E-3 7.31148E-3 3.73263E-3 5.48547E-3 5.75898E-3 5.3485E-3 5.01717E-3 4.87454E-3 4.5478E-3 4.41991E-3 7.66958E-3 6.59998E-3 4.02967E-3 2.87357E-3 8.88938E-3 9.40142E-3 1.03026E-2 9.64718E-3 6.9528E-3 3.11673E-3 9.4605E-3 5.88411E-3 5.67811E-3 6.33116E-3 5.24555E-3 5.92664E-3 6.03801E-3 7.52956E-3 6.72415E-3 6.88404E-3 5.89637E-3 5.047E-3 6.28642E-3 6.38963E-3 7.55102E-3 7.58057E-3 6.3599E-3 4.94389E-3 5.85402E-3 7.02565E-3 7.4371E-3 6.61827E-3 7.00809E-3 7.78969E-3 8.042E-3 6.38385E-3 7.70582E-3 7.51047E-3 6.88337E-3 7.98867E-3 9.97385E-3 8.26784E-3 1.18481E-2 8.3472E-3 5.217E-3 6.70118E-3 7.05041E-3 6.04331E-3 8.90201E-3 6.5448E-3 6.74688E-3 4.46934E-3 4.01702E-3 5.268E-3 6.52699E-3 5.83418E-3 4.92905E-3 4.27468E-3 4.67472E-3 5.24043E-3 3.71937E-3 8.63553E-3 9.46325E-3 1.15821E-2 9.26313E-3 4.85294E-3 6.52635E-3 7.81521E-3 6.58176E-3 8.13473E-3 9.7156E-3 1.01585E-2 1.05649E-2 1.12452E-2 1.19881E-2 1.08641E-2 1.04424E-2 1.07217E-2 7.95953E-3 9.72026E-3 7.89363E-3 1.44201E-2 1.56507E-2 1.19976E-2 1.05831E-2 1.16772E-2 9.48052E-3 1.24071E-2 1.18414E-2 1.06096E-2 9.43376E-3 9.45664E-3 1.21717E-2 6.92152E-3 8.56464E-3 8.02885E-3 1.02816E-2 6.38853E-3 4.74943E-3 5.48835E-3 1.15672E-2 9.94587E-3 6.64564E-3 5.2988E-3 5.90385E-3 6.95476E-3 6.03783E-3 4.75659E-3 4.40473E-3 5.13162E-3 4.46601E-3 8.6571E-3 8.75518E-3 2.84874E-3 2.52524E-3 3.653E-3 2.15673E-3 1.28958E-3 1.31891E-3 1.27092E-3 1.9905E-3 1.17205E-3 1.32627E-3 -9999 4.78033E-3 3.51529E-3 1.8465E-3 -9999 -9999 -9999 -9999
-9999 -9999 -9999 -9999 -9999 -9999 -9999 -9999 -9999 -9999 -9999 -9999 -9999 -9999 -9999 -9999 -9999 -9999 -9999 -9999 -9999 -9999 9.40486E-3 8.41381E-3 7.06387E-3 5.23357E-3 4.79011E-3 5.79628E-3 5.01072E-3 7.24889E-3 7.07099E-3 4.86432E-3 5.73783E-3 5.15846E-3 5.74627E-3 5.01484E-3 5.20379E-3 4.82027E-3 3.7566E-3 3.56302E-3 9.0094E-3 6.13919E-3 4.32168E-3 1.4969E-2 1.27952E-2 8.91505E-3 8.87927E-3 8.68306E-3 5.87787E-3 9.25281E-3 6.25963E-3 9.89602E-3 7.93578E-3 6.50974E-3 5.93719E-3 4.81093E-3 6.84739E-3 7.36554E-3 6.76905E-3 6.90084E-3 5.89595E-3 5.34983E-3 5.56135E-3 6.6026E-3 7.14005E-3 7.52315E-3 7.42583E-3 5.49661E-3 7.98357E-3 7.14938E-3 6.35705E-3 6.76501E-3 6.8996E-3 6.71771E-3 5.7122E-3 6.08052E-3 8.25268E-3 7.77641E-3 8.3372E-3 6.34148E-3 8.30511E-3 8.43054E-3 7.37201E-3 7.81954E-3 6.26526E-3 4.6743E-3 3.98087E-3 7.18725E-3 9.28363E-3 3.71219E-3 4.45636E-3 6.17658E-3 4.46501E-3 4.64461E-3 4.91576E-3 4.76776E-3 3.76169E-3 5.15955E-3 4.45248E-3 8.53334E-3 7.65195E-3 8.33038E-3 8.45322E-3 7.86447E-3 8.052E-3 8.84973E-3 8.13678E-3 1.02816E-2 7.51775E-3 5.3529E-3 7.90293E-3 9.92694E-3 1.15312E-2 8.72645E-3 1.01367E-2 1.06515E-2 9.41544E-3 1.01554E-2 1.09941E-2 1.30487E-2 1.27405E-2 9.04895E-3 7.0516E-3 1.08353E-2 1.17528E-2 8.70212E-3 1.40355E-2 8.59664E-3 8.36657E-3 9.44296E-3 9.52386E-3 8.61888E-3 5.47846E-3 8.40978E-3 9.27488E-3 7.26229E-3 6.14063E-3 4.38633E-3 6.84542E-3 1.58689E-2 1.36972E-2 7.23704E-3 5.24952E-3 6.0108E-3 7.39334E-3 5.26749E-3 5.07067E-3 5.72757E-3 4.52494E-3 4.10669E-3 4.60904E-3 4.09873E-3 2.5035E-3 2.80529E-3 4.70514E-3 2.41297E-3 1.0988E-3 1.39038E-3 2.33512E-3 1.74826E-3 2.80719E-3 3.59319E-3 2.15636E-3 5.08213E-3 -9999 -9999 -9999 -9999 -9999 -9999
-9999 -9999 -9999 -9999 -9999 -9999 -9999 -9999 -9999 -9999 -9999 -9999 -9999 -9999 -9999 -9999 -9999 -9999 -9999 -9999 -9999 -9999 -9999 8.97854E-3 4.30992E-3 5.59504E-3 7.30736E-3 5.75535E-3 4.01107E-3 6.29625E-3 5.88617E-3 5.19756E-3 4.37163E-3 6.455E-3 3.97317E-3 7.73428E-3 7.62404E-3 5.36322E-3 3.95132E-3 1.28007E-2 1.28368E-2 9.90824E-3 1.10853E-2 1.13784E-2 1.1617E-2 5.05461E-3 5.88054E-3 4.78094E-3 8.83001E-3 5.51545E-3 6.89095E-3 1.11192E-2 5.82273E-3 1.16945E-2 7.65518E-3 7.00072E-3 6.11628E-3 7.66162E-3 7.34255E-3 6.49084E-3 6.05671E-3 6.24162E-3 5.25798E-3 4.90375E-3 6.78087E-3 7.37472E-3 6.92553E-3 4.66549E-3 6.45151E-3 6.8362E-3 5.39507E-3 6.28971E-3 6.66616E-3 6.19639E-3 5.30847E-3 6.06467E-3 6.82613E-3 8.19024E-3 7.88221E-3 6.73044E-3 9.44635E-3 1.12458E-2 8.13882E-3 7.8308E-3 4.95792E-3 7.55363E-3 7.29112E-3 7.25911E-3 1.00934E-2 6.81485E-3 5.11591E-3 5.91505E-3 7.2473E-3 5.8634E-3 4.22527E-3 4.67117E-3 5.66719E-3 4.16945E-3 8.9395E-3 8.13967E-3 8.73237E-3 8.60357E-3 5.19595E-3 8.90623E-3 8.497E-3 9.24539E-3 7.7704E-3 8.86222E-3 1.00095E-2 5.68803E-3 3.96107E-3 5.49553E-3 8.62331E-3 8.92088E-3 8.21082E-3 8.57596E-3 1.03473E-2 9.41731E-3 9.81179E-3 9.79063E-3 1.07975E-2 1.12901E-2 1.10273E-2 4.87486E-3 9.98735E-3 7.48619E-3 1.30635E-2 6.81235E-3 9.12395E-3 9.06819E-3 1.01929E-2 9.52769E-3 6.98132E-3 7.20429E-3 8.87487E-3 6.63123E-3 6.26122E-3 5.53193E-3 5.85641E-3 1.21613E-2 1.41049E-2 6.07854E-3 5.03406E-3 5.35291E-3 6.47184E-3 1.08048E-2 4.43245E-3 5.27724E-3 3.96066E-3 3.6984E-3 3.6459E-3 2.63674E-3 2.64415E-3 3.17925E-3 2.0523E-3 1.56273E-3 -9999 9.22612E-4 9.90632E-4 8.31674E-4 8.15602E-4 1.61957E-3 3.30354E-3 -9999 -9999 -9999 -9999 -9999 -9999 -9999
-9999 -9999 -9999 -9999 -9999 -9999 -9999 -9999 -9999 -9999 -9999 -9999 -9999 -9999 -9999 -9999 -9999 -9999 -9999 -9999 -9999 -9999 -9999 -9999 7.73883E-3 8.72823E-3 7.99996E-3 6.01959E-3 6.0705E-3 3.8894E-3 6.33026E-3 6.35704E-3 4.83554E-3 5.30672E-3 7.43307E-3 5.12425E-3 5.58241E-3 5.28146E-3 3.82665E-3 5.26676E-3 9.30453E-3 5.32096E-3 5.99732E-3 6.16879E-3 5.16499E-3 4.2493E-3 6.2949E-3 7.02055E-3 6.11315E-3 1.06207E-2 9.32209E-3 1.11339E-2 6.56871E-3 8.01458E-3 6.76654E-3 5.6805E-3 7.06188E-3 6.78589E-3 7.9264E-3 6.62278E-3 6.74907E-3 6.50134E-3 4.9286E-3 4.18938E-3 6.89531E-3 6.86984E-3 7.98989E-3 7.07077E-3 6.77945E-3 6.95708E-3 5.89839E-3 5.66598E-3 6.8038E-3 5.70136E-3 6.53708E-3 6.18684E-3 7.46898E-3 7.88089E-3 6.96458E-3 7.08102E-3 7.79514E-3 9.8217E-3 1.08391E-2 8.33112E-3 7.33049E-3 5.77192E-3 6.54133E-3 9.74101E-3 6.00728E-3 7.5162E-3 6.16518E-3 4.89511E-3 6.47899E-3 5.81218E-3 4.44649E-3 5.04677E-3 5.73225E-3 4.9712E-3 8.4795E-3 4.89832E-3 6.08184E-3 3.32017E-3 7.61028E-3 8.18579E-3 5.4241E-3 7.19853E-3 5.14183E-3 4.01212E-3 8.91683E-3 8.58788E-3 6.34688E-3 8.64459E-3 8.50878E-3 8.32248E-3 5.94273E-3 5.21169E-3 5.68149E-3 9.87779E-3 5.2351E-3 4.45812E-3 6.01659E-3 6.29628E-3 1.10813E-2 1.0944E-2 4.71309E-3 9.96508E-3 8.7033E-3 1.03987E-2 7.73308E-3 9.72516E-3 1.24113E-2 1.17389E-2 8.99667E-3 7.70883E-3 1.01076E-2 1.08789E-2 6.43154E-3 4.61753E-3 6.31555E-3 8.8432E-3 1.81365E-2 8.84061E-3 5.27752E-3 4.7905E-3 5.76713E-3 6.38387E-3 1.07044E-2 5.44465E-3 5.25939E-3 3.51883E-3 2.69778E-3 2.56187E-3 1.87455E-3 4.02718E-3 1.67841E-3 -9999 -9999 -9999 -9999 -9999 -9999 -9999 -9999 -9999 -9999 -9999 -9999 -9999 -9999 -9999
-9999 -9999 -9999 -9999 -9999 -9999 -9999 -9999 -9999 -9999 -9999 -9999 -9999 -9999 -9999 -9999 -9999 -9999 -9999 -9999 -9999 -9999 -9999 -9999 -9999 1.43278E-2 6.48444E-3 8.53381E-3 8.03117E-3 9.94433E-3 7.65508E-3 9.10898E-3 5.7562E-3 6.78911E-3 1.32346E-2 1.3136E-2 1.30284E-2 7.41138E-3 5.21765E-3 6.5308E-3 6.15647E-3 7.70281E-3 4.64497E-3 3.7414E-3 4.31321E-3 4.36025E-3 4.05588E-3 5.76221E-3 9.62849E-3 7.03265E-3 5.45037E-3 8.77552E-3 5.26178E-3 7.35821E-3 7.14167E-3 7.1933E-3 7.60234E-3 7.00677E-3 8.32912E-3 7.09994E-3 5.862E-3 7.27268E-3 6.3969E-3 6.75975E-3 6.88245E-3 6.50178E-3 9.70693E-3 9.99051E-3 8.68397E-3 6.40616E-3 8.10258E-3 6.16145E-3 6.43705E-3 7.50587E-3 6.49245E-3 8.33211E-3 9.6421E-3 8.28907E-3 5.71045E-3 5.559E-3 7.63618E-3 7.38663E-3 8.00591E-3 1.06968E-2 8.63081E-3 5.44802E-3 3.16325E-3 1.11961E-2 6.92194E-3 5.79568E-3 6.2456E-3 5.96255E-3 6.29322E-3 6.04126E-3 5.23196E-3 6.00258E-3 5.89561E-3 5.57896E-3 8.96542E-3 5.74101E-3 5.33173E-3 4.78994E-3 8.68294E-3 6.51355E-3 2.90699E-3 3.55261E-3 4.91758E-3 4.8074E-3 2.78337E-3 4.7757E-3 5.89161E-3 8.57045E-3 1.22584E-2 6.28324E-3 6.71707E-3 4.87526E-3 3.2207E-3 3.17528E-3 5.09542E-3 6.05268E-3 9.73327E-3 9.48753E-3 9.79871E-3 9.89557E-3 5.27131E-3 5.93551E-3 1.06154E-2 1.02041E-2 4.42831E-3 9.97188E-3 7.99643E-3 7.07177E-3 6.6615E-3 7.06368E-3 7.69519E-3 1.35428E-2 1.23785E-2 8.29418E-3 9.34537E-3 8.38561E-3 1.02613E-2 9.1876E-3 7.80865E-3 5.20223E-3 5.4602E-3 6.40077E-3 5.37708E-3 5.43597E-3 3.72955E-3 2.76931E-3 2.47109E-3 2.85008E-3 3.47036E-3 1.87147E-3 1.45871E-3 -9999 -9999 -9999 -9999 -9999 -9999 -9999 -9999 -9999 -9999 -9999 -9999 -9999 -9999 -9999
-9999 -9999 -9999 -9999 -9999 -9999 -9999 -9999 -9999 -9999 -9999 -9999 -9999 -9999 -9999 -9999 -9999 -9999 -9999 -9999 -9999 -9999 -9999 -9999 -9999 9.98807E-3 8.77206E-3 4.47121E-3 9.81629E-3 6.8594E-3 5.45081E-3 6.7079E-3 1.00626E-2 6.07423E-3 7.48101E-3 1.5578E-2 1.52346E-2 1.07674E-2 1.08949E-2 7.66424E-3 4.72258E-3 5.01834E-3 6.47805E-3 4.81082E-3 4.76962E-3 5.50193E-3 4.12949E-3 6.60764E-3 6.21229E-3 5.57984E-3 7.51275E-3 1.22437E-2 8.28669E-3 5.7669E-3 6.6095E-3 6.64806E-3 6.98673E-3 7.65985E-3 7.66775E-3 6.32336E-3 6.9261E-3 6.9213E-3 4.89543E-3 4.67301E-3 7.28969E-3 6.73296E-3 6.34902E-3 7.75898E-3 8.33253E-3 7.40998E-3 7.80492E-3 7.4283E-3 7.42654E-3 8.38293E-3 9.61556E-3 9.11138E-3 7.85193E-3 8.42847E-3 6.58086E-3 7.30104E-3 5.97028E-3 8.51156E-3 8.04019E-3 7.27612E-3 7.2696E-3 6.55889E-3 6.28824E-3 9.37437E-3 6.67124E-3 6.93143E-3 5.62857E-3 4.83408E-3 5.43802E-3 5.53644E-3 5.13501E-3 5.28736E-3 6.23753E-3 5.58941E-3 5.7086E-3 6.33923E-3 5.80241E-3 8.83086E-3 6.59514E-3 3.67454E-3 4.60063E-3 3.73969E-3 4.05495E-3 5.77473E-3 6.74317E-3 3.48389E-3 2.81176E-3 7.68042E-3 1.69267E-2 8.08856E-3 6.79699E-3 5.41976E-3 5.79289E-3 5.26437E-3 6.68977E-3 6.09279E-3 1.08938E-2 9.54072E-3 9.0557E-3 1.01218E-2 8.81602E-3 4.53178E-3 1.01214E-2 6.60885E-3 7.78267E-3 9.97648E-3 5.64938E-3 4.80206E-3 5.33676E-3 8.17632E-3 7.81947E-3 7.2274E-3 7.63156E-3 5.9265E-3 5.05561E-3 4.68126E-3 4.68056E-3 5.8808E-3 1.19354E-2 8.93478E-3 5.765E-3 3.78894E-3 4.64961E-3 6.32952E-3 5.76764E-3 2.46621E-3 2.03626E-3 2.17926E-3 5.25008E-3 2.35192E-3 -9999 -9999 -9999 -9999 -9999 -9999 -9999 -9999 -9999 -9999 -9999 -9999 -9999 -9999 -9999 -9999
-9999 -9999 -9999 -9999 -9999 -9999 -9999 -9999 -9999 -9999 -9999 -9999 -9999 -9999 -9999 -9999 -9999 -9999 -9999 -9999 -9999 -9999 -9999 -9999 -9999 -9999 1.38663E-2 7.84949E-3 4.59728E-3 6.2095E-3 7.75701E-3 7.35217E-3 1.10005E-2 8.94658E-3 5.36522E-3 7.71579E-3 1.09238E-2 1.27784E-2 1.25602E-2 1.21446E-2 8.21893E-3 5.56736E-3 5.858E-3 7.27816E-3 7.22081E-3 5.25366E-3 6.11879E-3 6.5722E-3 3.94273E-3 5.96184E-3 4.86144E-3 6.86907E-3 1.13511E-2 9.26351E-3 4.93941E-3 6.14314E-3 6.29102E-3 7.98285E-3 6.91163E-3 6.52078E-3 6.37088E-3 7.42953E-3 7.25734E-3 6.80244E-3 7.95265E-3 7.53462E-3 5.04299E-3 9.00355E-3 8.21276E-3 7.11457E-3 5.96554E-3 5.75261E-3 6.20314E-3 1.02073E-2 8.12368E-3 7.50842E-3 9.12914E-3 6.90876E-3 7.84662E-3 8.01925E-3 7.95361E-3 7.21308E-3 7.34464E-3 7.80419E-3 6.86363E-3 8.30442E-3 1.00851E-2 7.34937E-3 8.83127E-3 7.22116E-3 7.42136E-3 6.23708E-3 5.68211E-3 4.82163E-3 4.02417E-3 4.78966E-3 5.03237E-3 6.16305E-3 6.1493E-3 6.32276E-3 7.40547E-3 6.18685E-3 2.94387E-3 2.06337E-3 5.48726E-3 4.09202E-3 4.3185E-3 4.83401E-3 5.82692E-3 4.63718E-3 2.65022E-3 4.05689E-3 1.45821E-2 9.3818E-3 5.79822E-3 9.55309E-3 9.49736E-3 6.67103E-3 6.68779E-3 6.10995E-3 1.03305E-2 5.64855E-3 9.19152E-3 8.12064E-3 8.83177E-3 7.77353E-3 5.16065E-3 8.85214E-3 5.37031E-3 8.35195E-3 6.33275E-3 8.09904E-3 3.41759E-3 7.42354E-3 6.17038E-3 7.36594E-3 6.89051E-3 5.78694E-3 5.15401E-3 3.11539E-3 3.69888E-3 4.69599E-3 4.87886E-3 7.39894E-3 1.22014E-2 8.30974E-3 5.14271E-3 4.84025E-3 3.23645E-3 1.70541E-3 1.39416E-3 2.15598E-3 5.63619E-3 2.36603E-3 -9999 -9999 -9999 -9999 -9999 -9999 -9999 -9999 -9999 -9999 -9999 -9999 -9999 -9999 -9999 -9999
-9999 -9999 -9999 -9999 -9999 -9999 -9999 -9999 -9999 -9999 -9999 -9999 -9999 -9999 -9999 -9999 -9999 -9999 -9999 -9999 -9999 -9999 -9999 -9999 -9999 -9999 2.07605E-2 6.32315E-3 6.97344E-3 7.24603E-3 9.40673E-3 6.914E-3 7.66882E-3 3.44427E-3 8.28071E-3 9.09923E-3 6.85995E-3 1.2524E-2 1.18098E-2 1.35781E-2 1.46452E-2 1.02831E-2 5.6337E-3 4.32396E-3 6.35008E-3 7.04467E-3 6.42332E-3 4.78013E-3 6.14207E-3 5.93985E-3 7.09491E-3 9.43507E-3 7.1425E-3 1.10621E-2 6.95895E-3 5.27811E-3 6.30725E-3 7.09943E-3 5.72996E-3 5.81671E-3 6.43815E-3 6.53211E-3 6.15406E-3 7.27147E-3 8.46637E-3 8.87963E-3 7.37863E-3 8.15665E-3 8.69928E-3 8.0537E-3 6.86835E-3 6.85923E-3 8.4138E-3 6.76007E-3 1.16116E-2 7.84918E-3 9.77186E-3 7.93066E-3 8.80576E-3 8.264E-3 8.64188E-3 7.63197E-3 7.44899E-3 7.71381E-3 7.74274E-3 7.59092E-3 8.24739E-3 5.86313E-3 9.76248E-3 9.26809E-3 8.56532E-3 6.64402E-3 7.16661E-3 5.73314E-3 6.24348E-3 6.33524E-3 6.66228E-3 6.94598E-3 7.13858E-3 6.93328E-3 7.32395E-3 5.41429E-3 6.13736E-3 5.03334E-3 4.87991E-3 4.57173E-3 3.38293E-3 5.16761E-3 4.47717E-3 2.67589E-3 4.45917E-3 3.43732E-3 9.19423E-3 9.89773E-3 1.09626E-2 1.62703E-2 1.48776E-2 9.88411E-3 9.99709E-3 3.91112E-3 5.33204E-3 3.46919E-3 4.9173E-3 4.72691E-3 5.41367E-3 7.52481E-3 4.78182E-3 7.64144E-3 4.65236E-3 5.02024E-3 6.44639E-3 7.66071E-3 5.48752E-3 4.39782E-3 5.82071E-3 5.11598E-3 5.1147E-3 4.38089E-3 4.60301E-3 3.41145E-3 2.16492E-3 2.87013E-3 2.94844E-3 2.80027E-3 4.1724E-3 1.24203E-2 1.66595E-2 5.36902E-3 5.58958E-3 2.88287E-3 1.7145E-3 2.19484E-3 6.08244E-3 2.16751E-3 9.91475E-4 -9999 -9999 -9999 -9999 -9999 -9999 -9999 -9999 -9999 -9999 -9999 -9999 -9999 -9999 -9999
-9999 -9999 -9999 -9999 -9999 -9999 -9999 -9999 -9999 -9999 -9999 -9999 -9999 -9999 -9999 -9999 -9999 -9999 -9999 -9999 -9999 -9999 -9999 -9999 -9999 2.68024E-2 1.68286E-2 6.76712E-3 7.14522E-3 8.98489E-3 7.08617E-3 6.52859E-3 4.72915E-3 5.99133E-3 7.69082E-3 9.86435E-3 7.17119E-3 1.15208E-2 1.47478E-2 1.32738E-2 1.1049E-2 1.14068E-2 1.04301E-2 4.92797E-3 4.30415E-3 4.8222E-3 5.45876E-3 7.2929E-3 4.77781E-3 5.94144E-3 4.97086E-3 5.95404E-3 7.89256E-3 6.33576E-3 1.14399E-2 1.11925E-2 6.01054E-3 5.73247E-3 7.49263E-3 8.01518E-3 7.8778E-3 6.26084E-3 6.33515E-3 6.96496E-3 7.81191E-3 8.72404E-3 7.94548E-3 6.59044E-3 8.20701E-3 8.43796E-3 7.33188E-3 6.9521E-3 5.61884E-3 7.97233E-3 7.11201E-3 7.8369E-3 7.81158E-3 8.86795E-3 8.84191E-3 7.00581E-3 8.58444E-3 8.20422E-3 6.97653E-3 5.75317E-3 8.46069E-3 8.82986E-3 5.64021E-3 7.33205E-3 6.69499E-3 8.28792E-3 7.49487E-3 8.16111E-3 6.32866E-3 6.09193E-3 5.97977E-3 4.86935E-3 5.84792E-3 5.00056E-3 6.06638E-3 5.13473E-3 4.78281E-3 5.17458E-3 6.1086E-3 9.21172E-3 7.10517E-3 4.20012E-3 5.56167E-3 4.8315E-3 3.79983E-3 3.70968E-3 2.70438E-3 6.88173E-3 1.04626E-2 7.25969E-3 9.20518E-3 9.35753E-3 1.07418E-2 1.21223E-2 1.17157E-2 8.43213E-3 3.49951E-3 4.1581E-3 4.70552E-3 5.31884E-3 7.28911E-3 4.90795E-3 3.8484E-3 7.97804E-3 4.53863E-3 5.00292E-3 9.31672E-3 1.52869E-2 1.15821E-2 7.09155E-3 5.03743E-3 4.98783E-3 3.9426E-3 4.28064E-3 2.52794E-3 3.72547E-3 3.93032E-3 3.35552E-3 2.61928E-3 2.6521E-3 5.65657E-3 1.23261E-2 1.47613E-2 1.1655E-2 1.31348E-2 1.05993E-2 3.62692E-3 2.72227E-3 1.30816E-2 3.22918E-3 1.20338E-3 1.5234E-3 1.45767E-3 1.24703E-3 1.06896E-3 -9999 -9999 -9999 -9999 -9999 -9999 -9999 -9999 -9999 -9999 -9999
-9999 -9999 -9999 -9999 -9999 -9999 -9999 -9999 -9999 -9999 -9999 -9999 -9999 -9999 -9999 -9999 -9999 -9999 -9999 -9999 -9999 -9999 -9999 -9999 -9999 -9999 2.39611E-2 1.04008E-2 8.31919E-3 9.73532E-3 9.59996E-3 6.79397E-3 6.82059E-3 3.5853E-3 8.90082E-3 8.06616E-3 1.02945E-2 1.26812E-2 1.47039E-2 1.57746E-2 1.70379E-2 1.13992E-2 6.4862E-3 8.83379E-3 6.8349E-3 6.98743E-3 7.76203E-3 6.40074E-3 7.07251E-3 5.55142E-3 4.55625E-3 6.75471E-3 7.34836E-3 6.53449E-3 5.90715E-3 1.04505E-2 6.1965E-3 7.89431E-3 6.17907E-3 8.75564E-3 6.68555E-3 8.88565E-3 5.97643E-3 6.22127E-3 7.564E-3 6.02053E-3 7.73977E-3 5.84761E-3 5.01057E-3 8.00049E-3 8.21503E-3 7.24373E-3 8.70031E-3 6.42164E-3 7.03818E-3 7.69141E-3 7.64535E-3 9.04332E-3 7.74063E-3 7.4785E-3 1.00248E-2 9.54204E-3 7.48802E-3 1.01582E-2 6.91727E-3 7.52668E-3 6.83259E-3 7.05686E-3 8.62049E-3 8.19509E-3 7.97668E-3 8.07042E-3 5.90952E-3 7.30599E-3 5.54023E-3 5.70123E-3 5.85857E-3 5.22425E-3 3.43426E-3 8.18913E-3 8.34812E-3 4.66677E-3 4.79566E-3 7.59529E-3 1.22645E-2 8.77104E-3 6.41632E-3 6.22777E-3 7.19688E-3 6.63951E-3 9.79193E-3 8.64059E-3 3.4749E-3 3.04887E-3 3.89942E-3 6.89803E-3 6.58059E-3 4.16526E-3 9.61585E-3 1.04109E-2 9.14922E-3 7.59862E-3 9.20579E-3 9.30261E-3 8.97985E-3 5.48989E-3 4.47701E-3 5.57708E-3 5.36036E-3 5.49289E-3 1.10946E-2 1.3487E-2 1.22756E-2 1.08489E-2 5.81589E-3 5.0599E-3 4.59426E-3 4.14113E-3 3.53596E-3 4.04046E-3 3.52539E-3 4.12316E-3 3.83565E-3 3.56133E-3 2.00398E-3 2.85234E-3 3.34698E-3 2.2242E-3 2.37521E-3 9.39357E-3 1.99613E-2 1.03541E-2 1.54001E-2 9.27024E-3 2.2995E-3 2.95322E-3 3.04402E-3 1.71955E-3 2.17881E-3 1.46902E-3 -9999 -9999 -9999 -9999 -9999 -9999 -9999 -9999 -9999 -9999
-9999 -9999 -9999 -9999 -9999 -9999 -9999 -9999 -9999 -9999 -9999 -9999 -9999 -9999 -9999 -9999 -9999 -9999 -9999 -9999 -9999 -9999 -9999 -9999 -9999 -9999 2.9595E-2 1.68872E-2 7.08946E-3 8.12062E-3 1.07422E-2 7.9429E-3 6.75512E-3 5.79821E-3 6.44021E-3 8.03882E-3 9.2727E-3 1.18444E-2 1.49977E-2 1.16374E-2 1.9541E-2 3.08079E-2 1.31354E-2 1.05427E-2 8.32453E-3 7.27914E-3 6.34572E-3 8.74208E-3 8.27799E-3 9.92556E-3 9.55258E-3 1.01139E-2 7.37188E-3 9.4152E-3 1.03352E-2 1.19294E-2 8.78426E-3 7.90441E-3 5.17366E-3 8.88461E-3 6.49628E-3 9.72684E-3 9.73499E-3 6.76269E-3 6.83515E-3 5.86222E-3 5.71961E-3 7.42679E-3 7.33616E-3 7.99341E-3 7.31949E-3 6.84659E-3 6.0367E-3 1.07764E-2 5.73129E-3 5.86274E-3 6.21434E-3 6.41412E-3 7.67165E-3 7.10824E-3 7.08549E-3 5.25201E-3 5.34925E-3 6.59659E-3 7.69111E-3 8.18719E-3 8.16691E-3 7.02605E-3 7.27875E-3 6.33438E-3 5.34522E-3 7.32814E-3 9.84594E-3 7.5174E-3 7.0829E-3 7.22782E-3 3.89318E-3 3.67506E-3 3.76777E-3 6.69133E-3 8.42311E-3 5.38425E-3 5.19499E-3 1.11929E-2 6.65344E-3 5.94486E-3 3.42982E-3 4.15824E-3 1.08158E-2 1.45112E-2 6.60925E-3 3.75014E-3 4.10916E-3 5.13382E-3 4.44637E-3 2.66128E-3 3.32323E-3 3.06593E-3 6.12995E-3 3.69337E-3 3.5339E-3 3.28343E-3 3.03785E-3 4.62643E-3 4.42296E-3 4.41528E-3 5.22943E-3 5.01167E-3 7.23784E-3 9.06841E-3 1.04049E-2 8.49483E-3 5.46542E-3 7.31898E-3 4.30175E-3 4.5842E-3 3.78366E-3 3.80661E-3 4.4444E-3 3.70734E-3 4.19763E-3 3.7796E-3 2.75362E-3 2.02878E-3 2.08895E-3 2.13543E-3 1.59343E-3 1.95697E-3 2.17311E-3 7.51029E-3 1.27786E-2 1.00096E-2 4.83579E-3 1.1364E-2 5.87354E-3 8.26542E-3 7.7865E-3 2.71659E-3 3.00178E-3 3.15022E-3 3.04994E-3 2.91914E-3 9.70078E-4 -9999 -9999 -9999 -9999 -9999 -9999 -9999
-9999 -9999 -9999 -9999 -9999 -9999 -9999 -9999 -9999 -9999 -9999 -9999 -9999 -9999 -9999 -9999 -9999 -9999 -9999 -9999 -9999 -9999 -9999 -9999 -9999 -9999 -9999 2.86576E-2 1.04339E-2 9.59225E-3 5.60146E-3 4.86414E-3 5.48807E-3 3.95863E-3 8.23453E-3 9.20282E-3 7.21725E-3 4.68266E-3 1.12763E-2 1.16782E-2 1.54163E-2 1.79467E-2 1.98891E-2 1.40202E-2 1.58237E-2 7.5458E-3 9.82131E-3 1.18492E-2 8.93769E-3 8.40767E-3 1.11844E-2 1.24092E-2 8.05185E-3 7.47108E-3 5.42173E-3 5.55604E-3 1.00383E-2 1.27535E-2 7.18321E-3 8.4859E-3 8.22128E-3 7.8955E-3 1.1379E-2 5.25045E-3 6.70877E-3 8.76446E-3 5.74236E-3 5.44491E-3 8.44688E-3 5.13312E-3 7.4914E-3 6.78933E-3 5.58979E-3 1.00783E-2 7.76196E-3 6.867E-3 6.94383E-3 6.50576E-3 8.58056E-3 9.67357E-3 8.63088E-3 8.58771E-3 8.11377E-3 7.71421E-3 7.1458E-3 8.42831E-3 6.41074E-3 6.20557E-3 6.2843E-3 6.13285E-3 8.70139E-3 8.13404E-3 5.81259E-3 5.67894E-3 7.25329E-3 6.12684E-3 6.10914E-3 6.43474E-3 6.41628E-3 5.89332E-3 5.73192E-3 5.57011E-3 5.63181E-3 5.31151E-3 2.54264E-3 4.95356E-3 3.06785E-3 2.67689E-3 2.81321E-3 4.09786E-3 6.52764E-3 1.18305E-2 7.93288E-3 6.69648E-3 6.43055E-3 3.26208E-3 4.91918E-3 2.57689E-3 4.0962E-3 2.56346E-3 3.41564E-3 3.01805E-3 2.88608E-3 2.99486E-3 4.56601E-3 3.41455E-3 3.18874E-3 6.1966E-3 5.2746E-3 7.69263E-3 6.51692E-3 8.04231E-3 3.92387E-3 5.19419E-3 4.41713E-3 4.68744E-3 4.19842E-3 2.66217E-3 2.58699E-3 3.46333E-3 5.26868E-3 3.21087E-3 3.59529E-3 2.83124E-3 2.48245E-3 1.94271E-3 1.71457E-3 1.62487E-3 1.98554E-3 2.39791E-3 1.44808E-3 1.68572E-3 1.72473E-3 5.1158E-3 6.40404E-3 1.03835E-2 1.01072E-2 2.19209E-3 2.31676E-3 2.66448E-3 1.59842E-3 1.02716E-3 6.08193E-4 8.9857E-4 -9999 -9999 -9999 -9999 -9999 -9999
-9999 -9999 -9999 -9999 -9999 -9999 -9999 -9999 -9999 -9999 -9999 -9999 -9999 -9999 -9999 -9999 -9999 -9999 -9999 -9999 -9999 -9999 -9999 -9999 -9999 -9999 -9999 -9999 2.32208E-2 1.83114E-2 9.77014E-3 5.22475E-3 1.06726E-2 9.68612E-3 1.03741E-2 1.04282E-2 9.19548E-3 6.96344E-3 6.71463E-3 9.31076E-3 1.11273E-2 1.0975E-2 1.34435E-2 1.12673E-2 1.37412E-2 1.5729E-2 1.04727E-2 1.08289E-2 9.68138E-3 9.53205E-3 7.86045E-3 1.08477E-2 5.55184E-3 5.40382E-3 8.24251E-3 7.13105E-3 7.49402E-3 8.16834E-3 1.03395E-2 6.35358E-3 5.47083E-3 7.99854E-3 5.81032E-3 4.59998E-3 4.96257E-3 8.63638E-3 6.92953E-3 9.52518E-3 1.03254E-2 1.08643E-2 5.52442E-3 8.06823E-3 6.78486E-3 9.96764E-3 9.54163E-3 7.61563E-3 4.99243E-3 5.63329E-3 6.7256E-3 7.66863E-3 8.14664E-3 7.65462E-3 6.33267E-3 7.11983E-3 1.32739E-2 1.33624E-2 6.57694E-3 7.87335E-3 7.75517E-3 8.04198E-3 7.38764E-3 5.58197E-3 4.18422E-3 1.82516E-3 5.847E-3 6.63952E-3 5.50094E-3 5.76207E-3 4.67018E-3 5.28029E-3 5.14796E-3 4.67015E-3 3.73397E-3 3.90894E-3 2.47629E-3 4.36422E-3 3.86015E-3 3.2272E-3 2.28491E-3 2.7036E-3 2.56629E-3 5.66008E-3 1.76633E-2 9.83839E-3 8.06487E-3 3.03789E-3 4.17214E-3 2.58391E-3 4.00728E-3 3.82428E-3 4.96496E-3 5.21523E-3 4.11259E-3 4.14E-3 4.94722E-3 8.0335E-3 3.17254E-3 6.77073E-3 8.20206E-3 8.91318E-3 6.58198E-3 6.57402E-3 5.27039E-3 4.69274E-3 4.35826E-3 3.0495E-3 5.42905E-3 5.07189E-3 3.5202E-3 2.90721E-3 3.1003E-3 2.12646E-3 1.63292E-3 2.12442E-3 1.92838E-3 1.61851E-3 1.58078E-3 1.6841E-3 1.4279E-3 1.44381E-3 1.3674E-3 1.35764E-3 2.3037E-3 9.17326E-4 9.32399E-4 2.2688E-3 5.22756E-3 3.34563E-3 4.52154E-3 3.37653E-3 2.03172E-3 1.2833E-3 1.21174E-3 7.97541E-4 -9999 -9999 -9999 -9999 -9999 -9999
-9999 -9999 -9999 -9999 -9999 -9999 -9999 -9999 -9999 -9999 -9999 -9999 -9999 -9999 -9999 -9999 -9999 -9999 -9999 -9999 -9999 -9999 -9999 -9999 -9999 -9999 -9999 -9999 -9999 1.766E-2 1.31216E-2 1.18815E-2 9.52947E-3 6.0005E-3 6.51521E-3 6.45422E-3 8.26748E-3 8.45079E-3 6.83456E-3 6.38896E-3 7.53109E-3 7.72797E-3 7.81326E-3 8.45277E-3 6.1753E-3 5.19789E-3 8.77807E-3 6.62986E-3 7.01206E-3 1.01796E-2 8.39685E-3 1.06426E-2 1.5774E-2 7.67365E-3 4.47091E-3 8.73002E-3 7.87001E-3 8.39788E-3 9.14804E-3 7.88009E-3 8.78148E-3 4.95791E-3 8.02414E-3 9.51928E-3 9.24286E-3 5.13506E-3 8.80158E-3 5.68872E-3 1.27445E-2 1.11192E-2 1.04742E-2 6.48435E-3 7.12186E-3 9.01723E-3 8.03356E-3 1.05272E-2 6.48213E-3 6.02725E-3 7.29658E-3 7.09823E-3 6.57177E-3 6.50547E-3 8.71419E-3 7.0442E-3 1.61136E-2 1.69201E-2 9.77928E-3 7.75084E-3 8.87162E-3 8.08525E-3 7.01986E-3 4.50532E-3 2.86274E-3 6.57973E-3 4.59657E-3 4.00422E-3 2.07146E-3 4.56379E-3 3.12753E-3 4.90905E-3 5.80688E-3 3.31508E-3 4.09844E-3 3.82399E-3 3.1345E-3 4.899E-3 4.0983E-3 5.20961E-3 2.83504E-3 2.67339E-3 1.78268E-3 3.07686E-3 1.57991E-2 9.35381E-3 4.37897E-3 3.04327E-3 6.6094E-3 5.45317E-3 5.68165E-3 8.37034E-3 1.09444E-2 8.15863E-3 8.53026E-3 7.63001E-3 5.46171E-3 9.9428E-3 7.28491E-3 6.48897E-3 4.5773E-3 8.2603E-3 1.108E-2 6.3293E-3 6.06091E-3 5.41002E-3 4.03965E-3 3.60737E-3 2.7546E-3 2.78861E-3 4.17607E-3 3.96525E-3 2.24003E-3 1.43667E-3 1.77829E-3 1.31016E-3 1.33536E-3 1.7643E-3 1.41813E-3 1.38273E-3 1.13006E-3 1.14342E-3 1.00436E-3 8.49079E-4 7.60141E-4 6.70359E-4 1.51648E-3 3.64402E-3 6.83288E-3 5.43128E-3 2.20045E-3 8.00823E-4 -9999 4.64163E-4 -9999 -9999 -9999 -9999 -9999 -9999 -9999 -9999
-9999 -9999 -9999 -9999 -9999 -9999 -9999 -9999 -9999 -9999 -9999 -9999 -9999 -9999 -9999 -9999 -9999 -9999 -9999 -9999 -9999 -9999 -9999 -9999 -9999 -9999 -9999 -9999 -9999 1.5507E-2 1.61859E-2 1.10084E-2 6.20718E-3 8.3561E-3 6.21534E-3 6.7696E-3 6.21084E-3 7.40999E-3 9.21319E-3 8.46734E-3 1.00178E-2 5.72166E-3 5.28009E-3 7.20675E-3 7.2221E-3 5.71275E-3 1.02453E-2 6.27643E-3 8.77131E-3 1.24109E-2 8.88928E-3 1.47336E-2 1.66091E-2 1.87713E-2 1.95283E-2 1.03318E-2 9.46058E-3 8.08016E-3 1.1074E-2 1.49204E-2 1.01201E-2 8.65116E-3 1.15042E-2 1.24885E-2 1.1781E-2 1.03335E-2 5.48081E-3 7.15854E-3 1.11179E-2 1.14067E-2 1.29563E-2 1.15659E-2 6.70036E-3 7.59533E-3 6.2152E-3 7.28398E-3 1.03892E-2 9.87223E-3 7.79649E-3 4.63073E-3 6.32399E-3 7.06511E-3 6.59754E-3 5.64564E-3 9.40625E-3 1.17164E-2 1.2115E-2 6.90028E-3 8.16141E-3 8.28347E-3 9.02371E-3 5.26853E-3 6.13829E-3 5.90406E-3 4.07632E-3 6.33026E-3 5.51591E-3 3.52832E-3 6.57308E-3 5.78255E-3 3.81172E-3 3.43949E-3 3.07551E-3 4.21639E-3 2.9136E-3 4.75093E-3 8.42602E-3 3.11991E-3 3.11637E-3 3.00644E-3 4.20687E-3 8.54018E-3 2.00741E-2 2.08381E-2 7E-3 2.93699E-3 6.98659E-3 8.03423E-3 5.64693E-3 5.9686E-3 8.21788E-3 1.2978E-2 9.91827E-3 7.99041E-3 4.04739E-3 5.06427E-3 6.30331E-3 7.04241E-3 4.55168E-3 3.74435E-3 5.6897E-3 9.76752E-3 5.00289E-3 4.05078E-3 3.8713E-3 4.33941E-3 4.8254E-3 1.93038E-3 2.96126E-3 3.01459E-3 3.78489E-3 2.90795E-3 2.85095E-3 1.22965E-3 1.13444E-3 1.77857E-3 1.11149E-3 8.55077E-4 6.86827E-4 1.1668E-3 9.22061E-4 6.07866E-4 5.83691E-4 7.11989E-4 2.39642E-3 6.441E-3 5.86023E-3 2.04911E-3 -9999 -9999 -9999 -9999 -9999 -9999 -9999 -9999 -9999 -9999 -9999 -9999
-9999 -9999 -9999 -9999 -9999 -9999 -9999 -9999 -9999 -9999 -9999 -9999 -9999 -9999 -9999 -9999 -9999 -9999 -9999 -9999 -9999 -9999 -9999 -9999 -9999 -9999 -9999 -9999 -9999 -9999 1.60205E-2 1.32548E-2 5.18777E-3 9.06974E-3 6.52695E-3 7.27886E-3 5.37111E-3 6.01603E-3 9.01635E-3 1.06776E-2 1.02113E-2 7.56129E-3 6.20394E-3 6.51838E-3 6.80412E-3 7.06755E-3 6.68491E-3 6.72816E-3 1.10827E-2 1.00357E-2 9.35893E-3 9.63667E-3 1.22532E-2 1.23978E-2 1.16426E-2 1.33514E-2 1.1261E-2 4.37518E-3 7.01293E-3 1.17167E-2 1.03849E-2 1.08211E-2 1.13522E-2 1.8475E-2 1.76739E-2 1.36909E-2 1.03328E-2 9.03622E-3 8.85823E-3 5.27891E-3 8.86269E-3 1.34485E-2 1.015E-2 9.71634E-3 9.56831E-3 6.58633E-3 6.11797E-3 8.49298E-3 1.04703E-2 5.36471E-3 6.12491E-3 8.02019E-3 8.40207E-3 5.98633E-3 5.29717E-3 5.53999E-3 7.2037E-3 7.16378E-3 7.18973E-3 8.59077E-3 8.11771E-3 7.17046E-3 6.24822E-3 6.54381E-3 4.77631E-3 3.35556E-3 2.65493E-3 6.46922E-3 6.53212E-3 5.80421E-3 3.53691E-3 4.05058E-3 4.84017E-3 2.63782E-3 6.46194E-3 8.34327E-3 3.2402E-3 3.46236E-3 4.02862E-3 4.16045E-3 6.17558E-3 5.86198E-3 7.23425E-3 2.78652E-2 9.99317E-3 4.87443E-3 3.29872E-3 7.31996E-3 6.02002E-3 4.39698E-3 5.87119E-3 6.78802E-3 7.1827E-3 1.03823E-2 7.52761E-3 6.10817E-3 6.44612E-3 5.15821E-3 4.21889E-3 3.09163E-3 6.85371E-3 9.87784E-3 5.24863E-3 4.77196E-3 5.42548E-3 4.71519E-3 2.77937E-3 2.66758E-3 1.91256E-3 2.19866E-3 3.02454E-3 3.59539E-3 4.08654E-3 1.84626E-3 1.89771E-3 6.5175E-3 1.84373E-3 1.53639E-3 1.34554E-3 1.61124E-3 1.01926E-3 6.43063E-4 6.62596E-4 3.27778E-3 7.09444E-3 3.68104E-3 1.88127E-3 1.37289E-3 -9999 -9999 -9999 -9999 -9999 -9999 -9999 -9999 -9999 -9999 -9999 -9999
-9999 -9999 -9999 -9999 -9999 -9999 -9999 -9999 -9999 -9999 -9999 -9999 -9999 -9999 -9999 -9999 -9999 -9999 -9999 -9999 -9999 -9999 -9999 -9999 -9999 -9999 -9999 -9999 -9999 -9999 -9999 1.24017E-2 1.5811E-2 6.89695E-3 5.66985E-3 9.28915E-3 6.34524E-3 8.5632E-3 7.73901E-3 9.85297E-3 1.1005E-2 1.00001E-2 5.95896E-3 8.68589E-3 5.79077E-3 6.27303E-3 7.47176E-3 8.12405E-3 6.09089E-3 8.06956E-3 9.58269E-3 1.05308E-2 4.57784E-3 7.79752E-3 7.0213E-3 6.67247E-3 6.62517E-3 1.19642E-2 9.47583E-3 1.00303E-2 8.18519E-3 9.14579E-3 4.86556E-3 1.2555E-2 1.1462E-2 1.21308E-2 1.14238E-2 9.38575E-3 7.46E-3 5.7359E-3 7.60621E-3 5.97466E-3 1.16406E-2 1.00699E-2 1.11378E-2 1.01205E-2 6.73113E-3 9.86506E-3 8.82236E-3 6.21149E-3 6.29075E-3 9.83628E-3 8.36113E-3 6.33809E-3 6.57256E-3 6.1187E-3 5.46344E-3 3.60693E-3 7.16252E-3 7.46128E-3 9.56191E-3 8.03597E-3 7.48192E-3 8.04038E-3 8.00108E-3 6.53616E-3 5.24214E-3 6.72557E-3 3.97837E-3 5.7093E-3 4.12012E-3 5.27307E-3 4.17863E-3 3.2001E-3 8.56018E-3 3.18792E-3 2.97555E-3 2.70408E-3 2.48248E-3 4.61318E-3 4.42025E-3 3.56798E-3 4.63398E-3 2.52696E-2 1.06168E-2 7.62047E-3 2.69164E-3 4.47261E-3 5.0515E-3 3.60615E-3 2.82873E-3 5.02871E-3 5.83971E-3 5.65656E-3 5.3862E-3 7.02069E-3 6.94636E-3 5.90627E-3 5.01108E-3 3.29646E-3 5.31755E-3 6.31452E-3 8.6883E-3 6.34444E-3 6.81978E-3 4.18243E-3 4.09255E-3 3.67748E-3 2.70435E-3 1.31645E-3 1.32499E-3 4.95084E-3 1.46668E-2 1.47803E-2 1.21431E-2 1.40172E-2 1.52089E-2 1.30744E-2 9.05043E-3 4.82087E-3 1.11192E-3 1.83208E-3 4.19788E-3 6.1563E-3 6.59635E-3 1.55981E-3 1.66232E-3 -9999 -9999 -9999 -9999 -9999 -9999 -9999 -9999 -9999 -9999 -9999 -9999 -9999
-9999 -9999 -9999 -9999 -9999 -9999 -9999 -9999 -9999 -9999 -9999 -9999 -9999 -9999 -9999 -9999 -9999 -9999 -9999 -9999 -9999 -9999 -9999 -9999 -9999 -9999 -9999 -9999 -9999 -9999 -9999 -9999 -9999 1.57574E-2 9.54403E-3 4.73816E-3 9.46326E-3 7.02143E-3 6.91689E-3 6.90444E-3 8.43487E-3 5.84731E-3 6.23158E-3 8.71561E-3 8.77128E-3 1.0725E-2 6.45628E-3 7.28097E-3 7.05931E-3 5.90657E-3 8.20459E-3 9.91965E-3 9.58143E-3 8.22906E-3 5.78112E-3 4.82417E-3 7.0476E-3 8.27415E-3 7.28304E-3 1.01779E-2 1.49293E-2 1.01339E-2 9.63201E-3 7.21752E-3 4.51476E-3 9.22342E-3 1.40226E-2 6.40188E-3 4.16118E-3 5.91695E-3 9.45383E-3 7.96439E-3 5.47659E-3 9.23799E-3 1.33948E-2 9.36233E-3 8.87069E-3 9.56641E-3 1.05218E-2 1.02816E-2 8.40166E-3 9.45814E-3 7.39092E-3 5.77675E-3 9.37988E-3 8.92016E-3 7.30557E-3 5.84555E-3 4.57081E-3 7.14038E-3 8.87963E-3 7.97282E-3 7.858E-3 6.97353E-3 6.5351E-3 6.72624E-3 5.17748E-3 7.34502E-3 2.76481E-3 3.934E-3 3.8553E-3 5.14787E-3 7.17455E-3 5.04491E-3 4.97714E-3 3.37738E-3 2.4829E-3 2.57929E-3 3.16625E-3 2.82013E-3 2.31566E-3 2.54473E-3 8.38212E-3 3.37046E-2 1.54784E-2 8.89791E-3 4.67632E-3 2.83651E-3 5.29707E-3 4.64656E-3 2.75753E-3 2.50854E-3 5.04602E-3 6.4676E-3 4.8031E-3 3.39144E-3 2.71578E-3 3.89736E-3 4.83265E-3 3.05936E-3 2.98943E-3 3.41556E-3 5.02843E-3 6.78624E-3 7.73581E-3 8.23277E-3 4.48175E-3 5.94504E-3 2.01068E-3 1.20581E-3 3.36432E-3 1.63799E-2 1.91467E-2 6.53782E-3 2.76681E-3 2.87021E-3 2.64807E-3 3.26655E-3 8.73286E-3 9.41278E-3 4.00722E-3 5.55649E-3 6.58226E-3 3.58087E-3 1.53929E-3 1.1274E-3 -9999 -9999 -9999 -9999 -9999 -9999 -9999 -9999 -9999 -9999 -9999 -9999 -9999 -9999
-9999 -9999 -9999 -9999 -9999 -9999 -9999 -9999 -9999 -9999 -9999 -9999 -9999 -9999 -9999 -9999 -9999 -9999 -9999 -9999 -9999 -9999 -9999 -9999 -9999 -9999 -9999 -9999 -9999 -9999 -9999 -9999 -9999 -9999 1.73754E-2 9.14072E-3 1.06655E-2 7.15864E-3 7.99752E-3 7.67547E-3 1.00543E-2 9.6841E-3 8.85191E-3 6.85321E-3 6.38146E-3 6.92277E-3 6.2925E-3 1.1274E-2 6.24531E-3 8.39346E-3 8.94666E-3 7.98633E-3 1.16386E-2 1.06186E-2 1.02639E-2 5.36736E-3 6.69396E-3 5.83644E-3 9.2249E-3 3.99123E-3 1.24745E-2 1.12522E-2 1.16893E-2 7.30256E-3 8.65338E-3 5.98942E-3 1.00633E-2 1.20838E-2 1.53836E-2 1.22496E-2 8.21879E-3 6.7158E-3 8.38133E-3 6.49395E-3 6.69347E-3 1.05791E-2 9.10974E-3 9.69342E-3 1.21358E-2 9.0051E-3 9.97416E-3 9.996E-3 7.56848E-3 6.03846E-3 5.55376E-3 7.96894E-3 8.80443E-3 6.61563E-3 6.85009E-3 3.81529E-3 8.88147E-3 7.3538E-3 5.84752E-3 5.87219E-3 5.88171E-3 5.0069E-3 7.40789E-3 4.80278E-3 3.7609E-3 3.79837E-3 3.68929E-3 5.1083E-3 6.05202E-3 3.9962E-3 4.86302E-3 4.77458E-3 3.12989E-3 2.67087E-3 3.1714E-3 2.43057E-3 2.32696E-3 2.56488E-3 8.78462E-3 2.93545E-2 2.59563E-2 1.0244E-2 6.03184E-3 3.31456E-3 4.24958E-3 4.90636E-3 3.32365E-3 2.6506E-3 2.29461E-3 6.6158E-3 3.72524E-3 4.35839E-3 4.89223E-3 4.83299E-3 3.96123E-3 2.57501E-3 2.50014E-3 2.84456E-3 2.91727E-3 2.67853E-3 2.36775E-3 6.3688E-3 4.76773E-3 3.00899E-3 1.51739E-3 1.72107E-3 5.40345E-3 5.45492E-3 4.97531E-3 3.2045E-3 1.48925E-3 1.24607E-3 6.60425E-4 7.40109E-4 2.48236E-3 1.09389E-2 7.99213E-3 7.09367E-3 1.74145E-3 1.19016E-3 1.23418E-3 -9999 -9999 -9999 -9999 -9999 -9999 -9999 -9999 -9999 -9999 -9999 -9999 -9999 -9999 -9999
-9999 -9999 -9999 -9999 -9999 -9999 -9999 -9999 -9999 -9999 -9999 -9999 -9999 -9999 -9999 -9999 -9999 -9999 -9999 -9999 -9999 -9999 -9999 -9999 -9999 -9999 -9999 -9999 -9999 -9999 -9999 -9999 -9999 -9999 -9999 1.29962E-2 1.13612E-2 8.21989E-3 1.04178E-2 8.9795E-3 9.24591E-3 9.13409E-3 6.53152E-3 8.82489E-3 9.81633E-3 8.32413E-3 1.09916E-2 9.02078E-3 8.87449E-3 7.29493E-3 6.97476E-3 8.21231E-3 4.5128E-3 9.51806E-3 8.38636E-3 6.69211E-3 4.13204E-3 9.25058E-3 7.01102E-3 5.61128E-3 5.62858E-3 5.9818E-3 8.57872E-3 1.01396E-2 7.84872E-3 7.98138E-3 8.14046E-3 1.08179E-2 9.52639E-3 1.26575E-2 5.80481E-3 7.59147E-3 1.09268E-2 8.77829E-3 8.5177E-3 6.8836E-3 9.25635E-3 1.14305E-2 1.23136E-2 9.64797E-3 1.10061E-2 1.00835E-2 8.5029E-3 5.89288E-3 6.10987E-3 5.0863E-3 9.07703E-3 6.3769E-3 7.87661E-3 6.29336E-3 5.09713E-3 5.13183E-3 4.7841E-3 5.99345E-3 7.34944E-3 7.50916E-3 7.6421E-3 4.88085E-3 5.84132E-3 7.22414E-3 5.33005E-3 7.58912E-3 4.574E-3 6.40352E-3 8.49944E-3 7.87476E-3 6.15596E-3 4.61895E-3 2.70028E-3 3.46385E-3 4.02623E-3 3.25994E-3 7.65827E-3 2.68678E-2 1.49078E-2 6.9039E-3 2.60815E-3 3.2575E-3 3.39847E-3 4.58094E-3 4.1202E-3 3.82772E-3 2.63893E-3 3.02285E-3 5.63682E-3 3.85148E-3 4.36002E-3 4.46574E-3 4.13135E-3 2.88428E-3 2.04911E-3 2.84951E-3 3.54898E-3 2.35028E-3 1.60268E-3 3.04264E-3 7.01697E-3 3.97614E-3 3.1746E-3 4.68018E-3 6.34497E-3 2.77618E-3 2.0552E-3 2.28361E-3 1.66533E-3 1.61779E-3 4.65045E-4 9.1039E-4 3.88999E-3 5.45836E-3 4.21538E-3 3.09961E-3 1.07202E-3 8.85036E-4 8.7953E-4 -9999 -9999 -9999 -9999 -9999 -9999 -9999 -9999 -9999 -9999 -9999 -9999 -9999 -9999 -9999
-9999 -9999 -9999 -9999 -9999 -9999 -9999 -9999 -9999 -9999 -9999 -9999 -9999 -9999 -9999 -9999 -9999 -9999 -9999 -9999 -9999 -9999 -9999 -9999 -9999 -9999 -9999 -9999 -9999 -9999 -9999 -9999 -9999 -9999 -9999 -9999 1.7618E-2 1.34822E-2 1.33432E-2 1.05346E-2 8.35819E-3 9.80584E-3 8.42435E-3 8.89547E-3 1.15518E-2 9.91884E-3 6.86384E-3 7.62215E-3 6.92339E-3 9.79775E-3 7.76595E-3 9.07086E-3 7.25493E-3 7.09128E-3 3.37756E-3 5.51819E-3 4.56588E-3 4.35777E-3 6.95231E-3 7.75565E-3 6.11947E-3 5.9549E-3 6.50979E-3 8.16263E-3 6.73664E-3 6.25169E-3 6.67471E-3 7.02635E-3 8.99868E-3 6.38506E-3 7.22126E-3 5.50208E-3 8.9714E-3 9.43542E-3 7.81855E-3 5.70797E-3 6.58287E-3 1.0988E-2 1.05014E-2 1.15968E-2 1.68475E-2 1.12539E-2 6.33863E-3 6.29723E-3 6.23548E-3 3.68971E-3 8.85459E-3 6.53389E-3 7.66638E-3 6.59005E-3 6.84289E-3 6.72169E-3 5.24056E-3 3.2239E-3 4.54817E-3 3.85236E-3 7.39624E-3 8.15512E-3 8.741E-3 8.08713E-3 8.47075E-3 6.88175E-3 8.74335E-3 7.57298E-3 9.69959E-3 8.57543E-3 7.91598E-3 3.07749E-3 1.8593E-3 1.69773E-3 4.27216E-3 7.07487E-3 1.27934E-2 1.29638E-2 6.50712E-3 5.97407E-3 2.4877E-3 2.75341E-3 4.93987E-3 3.36878E-3 3.03121E-3 3.16421E-3 2.99362E-3 2.84921E-3 5.92759E-3 3.03198E-3 2.34646E-3 3.318E-3 4.26509E-3 3.37127E-3 2.45334E-3 3.0573E-3 4.11731E-3 3.84567E-3 3.6364E-3 4.21492E-3 5.09368E-3 4.61081E-3 3.68724E-3 4.28974E-3 3.98736E-3 2.65432E-3 1.30646E-3 7.56755E-4 7.7214E-4 5.52061E-4 5.46812E-4 3.58413E-3 3.97187E-3 2.5944E-3 1.18703E-3 8.33407E-4 5.49236E-4 -9999 -9999 -9999 -9999 -9999 -9999 -9999 -9999 -9999 -9999 -9999 -9999 -9999 -9999 -9999 -9999 -9999
-9999 -9999 -9999 -9999 -9999 -9999 -9999 -9999 -9999 -9999 -9999 -9999 -9999 -9999 -9999 -9999 -9999 -9999 -9999 -9999 -9999 -9999 -9999 -9999 -9999 -9999 -9999 -9999 -9999 -9999 -9999 -9999 -9999 -9999 -9999 -9999 -9999 9.10399E-3 1.05655E-2 9.38574E-3 7.26228E-3 6.60576E-3 6.80217E-3 7.76165E-3 6.51879E-3 5.97622E-3 6.09253E-3 5.7091E-3 4.43142E-3 4.71694E-3 6.58601E-3 7.34754E-3 7.67281E-3 6.97199E-3 9.4262E-3 5.24871E-3 5.63787E-3 8.61202E-3 6.66974E-3 3.39169E-3 3.3414E-3 4.3908E-3 6.84389E-3 4.34469E-3 6.97309E-3 7.25871E-3 5.65111E-3 5.97218E-3 7.47249E-3 9.17768E-3 7.13281E-3 9.95845E-3 6.99453E-3 4.94566E-3 5.44219E-3 9.96847E-3 8.37881E-3 7.43645E-3 8.54882E-3 9.26478E-3 1.19903E-2 1.4456E-2 1.42486E-2 6.28919E-3 8.56995E-3 6.9254E-3 8.80769E-3 5.37784E-3 6.79128E-3 7.00528E-3 6.43952E-3 6.85891E-3 5.13621E-3 6.9592E-3 7.50795E-3 6.35878E-3 8.03606E-3 9.66231E-3 7.95282E-3 8.22906E-3 1.02666E-2 6.56625E-3 1.00582E-2 7.54257E-3 8.04089E-3 7.06684E-3 7.3638E-3 3.33028E-3 1.63956E-3 2.43595E-3 3.03976E-3 1.07945E-2 1.01636E-2 7.13565E-3 4.24316E-3 3.71431E-3 3.19621E-3 2.80562E-3 3.61006E-3 2.85831E-3 3.23192E-3 3.98099E-3 3.35199E-3 5.4945E-3 6.66626E-3 4.02748E-3 2.52678E-3 3.23023E-3 4.57211E-3 3.68659E-3 2.67869E-3 1.92813E-3 3.18595E-3 2.9258E-3 2.4518E-3 3.58834E-3 2.36273E-3 2.30433E-3 2.96609E-3 2.39418E-3 1.99599E-3 9.67658E-4 5.651E-4 5.48992E-4 6.62919E-4 1.06865E-3 1.57902E-3 4.46144E-3 2.44899E-3 5.72895E-4 4.80204E-4 3.73019E-4 -9999 -9999 -9999 -9999 -9999 -9999 -9999 -9999 -9999 -9999 -9999 -9999 -9999 -9999 -9999 -9999 -9999 -9999
-9999 -9999 -9999 -9999 -9999 -9999 -9999 -9999 -9999 -9999 -9999 -9999 -9999 -9999 -9999 -9999 -9999 -9999 -9999 -9999 -9999 -9999 -9999 -9999 -9999 -9999 -9999 -9999 -9999 -9999 -9999 1.10444E-2 9.59727E-3 -9999 -9999 1.67308E-2 1.10523E-2 8.83567E-3 6.24566E-3 6.69471E-3 6.16034E-3 6.00664E-3 5.80788E-3 6.33559E-3 7.11467E-3 5.40791E-3 8.15373E-3 5.2838E-3 6.35265E-3 8.14674E-3 7.25551E-3 5.40985E-3 6.55871E-3 7.08542E-3 5.12294E-3 5.48496E-3 6.79419E-3 8.03471E-3 8.09319E-3 7.57217E-3 5.08497E-3 6.34899E-3 1.00178E-2 9.2014E-3 9.18442E-3 6.77766E-3 5.99503E-3 5.23224E-3 7.82278E-3 8.36498E-3 1.02289E-2 8.6136E-3 6.3523E-3 6.01376E-3 5.81614E-3 6.60823E-3 6.91097E-3 7.99675E-3 5.88334E-3 5.08136E-3 8.44937E-3 1.60208E-2 1.7989E-2 1.49713E-2 9.5158E-3 1.24283E-2 6.54852E-3 5.55781E-3 6.59265E-3 5.59276E-3 7.3702E-3 6.77904E-3 4.39744E-3 8.54306E-3 9.13182E-3 8.73221E-3 9.08475E-3 9.40402E-3 7.08666E-3 4.53509E-3 6.40502E-3 7.21883E-3 8.09974E-3 7.85216E-3 6.59435E-3 5.76137E-3 5.29262E-3 4.48061E-3 1.52317E-3 1.84791E-3 1.83673E-3 6.48465E-3 2.03414E-2 1.30985E-2 7.87634E-3 4.06722E-3 3.0473E-3 3.52934E-3 4.13566E-3 2.99811E-3 2.02336E-3 2.36458E-3 5.00005E-3 9.54932E-3 4.55696E-3 3.06884E-3 2.69602E-3 3.58135E-3 2.95828E-3 4.19186E-3 3.05504E-3 1.99556E-3 2.08669E-3 2.31931E-3 2.83935E-3 2.68959E-3 4.09011E-3 2.01977E-3 2.30917E-3 2.43684E-3 1.84852E-3 1.08106E-3 7.08838E-4 9.38616E-4 2.53719E-3 3.81829E-3 4.55941E-3 3.80729E-3 8.11027E-4 -9999 -9999 -9999 -9999 -9999 -9999 -9999 -9999 -9999 -9999 -9999 -9999 -9999 -9999 -9999 -9999 -9999 -9999 -9999 -9999 -9999
-9999 -9999 -9999 -9999 -9999 -9999 -9999 -9999 -9999 -9999 -9999 -9999 -9999 -9999 -9999 -9999 -9999 -9999 -9999 -9999 -9999 -9999 -9999 -9999 -9999 -9999 -9999 -9999 -9999 -9999 1.57533E-2 6.25202E-3 6.72642E-3 -9999 -9999 1.11153E-2 7.92982E-3 8.02127E-3 8.94527E-3 6.36117E-3 8.43787E-3 5.99316E-3 7.9045E-3 6.41489E-3 7.57726E-3 7.53582E-3 6.57439E-3 5.49479E-3 1.01761E-2 8.99815E-3 7.8864E-3 8.56022E-3 5.32749E-3 8.48803E-3 5.60226E-3 4.73545E-3 6.83868E-3 5.99678E-3 4.40691E-3 6.94694E-3 8.24061E-3 8.18735E-3 5.19292E-3 1.29174E-2 1.14509E-2 8.96233E-3 7.71496E-3 9.22546E-3 8.22041E-3 7.16482E-3 9.53573E-3 1.07455E-2 7.95039E-3 5.9824E-3 7.02188E-3 7.39244E-3 7.36214E-3 7.98193E-3 6.96524E-3 6.7544E-3 8.83907E-3 1.0177E-2 1.78871E-2 1.67086E-2 1.13906E-2 8.58883E-3 7.08927E-3 6.10209E-3 7.2456E-3 5.18163E-3 6.34716E-3 5.40136E-3 6.43312E-3 9.65847E-3 7.08857E-3 6.29939E-3 5.69538E-3 7.81842E-3 6.53857E-3 5.56718E-3 4.6423E-3 5.46377E-3 7.73058E-3 6.05933E-3 5.68297E-3 5.58077E-3 4.67466E-3 3.38179E-3 3.12707E-3 1.65827E-3 1.59368E-3 4.14896E-3 1.66961E-2 1.93197E-2 1.32329E-2 5.7578E-3 3.91729E-3 2.87148E-3 2.73862E-3 2.95011E-3 3.45644E-3 4.16891E-3 5.53528E-3 7.9243E-3 3.09292E-3 2.45287E-3 2.35889E-3 2.39812E-3 3.10184E-3 3.45598E-3 3.19154E-3 3.00767E-3 2.54222E-3 2.18898E-3 2.60569E-3 4.82568E-3 2.17296E-3 2.49337E-3 4.38974E-3 3.97086E-3 1.68295E-3 1.20468E-3 6.86052E-4 5.27851E-4 6.07381E-4 1.1656E-3 3.87484E-3 2.7051E-3 2.12596E-3 -9999 -9999 -9999 -9999 -9999 -9999 -9999 -9999 -9999 -9999 -9999 -9999 -9999 -9999 -9999 -9999 -9999 -9999 -9999 -9999 -9999
-9999 -9999 -9999 -9999 -9999 -9999 -9999 -9999 -9999 -9999 -9999 -9999 -9999 -9999 -9999 -9999 -9999 -9999 -9999 -9999 -9999 -9999 -9999 -9999 -9999 -9999 -9999 -9999 -9999 -9999 1.78458E-2 7.06249E-3 7.30343E-3 5.57135E-3 1.06193E-2 1.26194E-2 7.57863E-3 7.21354E-3 8.71732E-3 6.23543E-3 7.37146E-3 7.2396E-3 6.69792E-3 5.84464E-3 5.8211E-3 5.33374E-3 7.88957E-3 8.85897E-3 6.26043E-3 6.69184E-3 6.50508E-3 7.86782E-3 4.51064E-3 7.05805E-3 4.71885E-3 6.32705E-3 5.84805E-3 8.02064E-3 4.56239E-3 5.62699E-3 9.1668E-3 9.04451E-3 8.91735E-3 1.04669E-2 1.04654E-2 7.30463E-3 8.28465E-3 7.90685E-3 4.88161E-3 5.71038E-3 9.23567E-3 1.19544E-2 6.85937E-3 7.87017E-3 6.17114E-3 5.68489E-3 8.96798E-3 8.47816E-3 5.94278E-3 7.60482E-3 1.00924E-2 9.52004E-3 1.17652E-2 1.53481E-2 1.42833E-2 9.65583E-3 1.17046E-2 9.86276E-3 6.87306E-3 5.1383E-3 7.78652E-3 7.54151E-3 6.81112E-3 7.11E-3 7.79213E-3 4.81615E-3 5.12973E-3 9.70883E-3 6.02018E-3 3.44985E-3 7.25194E-3 3.89695E-3 6.3837E-3 3.77365E-3 4.77586E-3 5.03391E-3 4.25168E-3 2.04172E-3 2.97046E-3 1.70383E-3 1.6503E-3 7.84769E-3 1.21401E-2 5.62005E-3 6.71283E-3 7.19496E-3 5.01916E-3 2.60419E-3 3.2702E-3 3.05045E-3 1.71711E-3 2.38706E-3 6.05634E-3 4.62836E-3 2.42989E-3 2.53716E-3 2.51401E-3 1.79946E-3 2.01404E-3 2.27457E-3 2.38078E-3 3.23293E-3 2.72537E-3 3.46936E-3 3.27722E-3 2.55216E-3 1.85076E-3 1.59687E-3 1.444E-3 1.27695E-3 9.16604E-4 1.16295E-3 8.90159E-4 3.63946E-4 4.64726E-4 1.97132E-3 2.06893E-3 2.05107E-3 1.87393E-3 3.36823E-4 -9999 -9999 -9999 -9999 -9999 -9999 -9999 -9999 -9999 -9999 -9999 -9999 -9999 -9999 -9999 -9999 -9999 -9999 -9999 -9999
-9999 -9999 -9999 -9999 -9999 -9999 -9999 -9999 -9999 -9999 -9999 -9999 -9999 -9999 -9999 -9999 -9999 -9999 -9999 -9999 -9999 -9999 -9999 -9999 -9999 -9999 -9999 -9999 -9999 -9999 1.34058E-2 1.06738E-2 6.21153E-3 7.52224E-3 5.78916E-3 1.04788E-2 9.43354E-3 5.3055E-3 8.0163E-3 7.0715E-3 6.37585E-3 7.15179E-3 7.64429E-3 7.07357E-3 6.49016E-3 5.33587E-3 7.5242E-3 5.51538E-3 5.60627E-3 6.05991E-3 5.83166E-3 4.69168E-3 6.04545E-3 9.23151E-3 5.14968E-3 5.94954E-3 5.54974E-3 7.44879E-3 7.57959E-3 5.0276E-3 8.74202E-3 1.01037E-2 1.09435E-2 9.60223E-3 7.88578E-3 6.33846E-3 9.3774E-3 8.73979E-3 7.8313E-3 8.82945E-3 9.55122E-3 9.70727E-3 7.82302E-3 7.52591E-3 6.14159E-3 8.0792E-3 5.32089E-3 8.99313E-3 6.8222E-3 8.05815E-3 1.26902E-2 1.12905E-2 1.22258E-2 8.90366E-3 1.30203E-2 1.54014E-2 1.3583E-2 8.86322E-3 7.28441E-3 4.80204E-3 7.8286E-3 5.78102E-3 6.65576E-3 7.42872E-3 8.4722E-3 7.69435E-3 6.49771E-3 7.33433E-3 7.76865E-3 4.83252E-3 6.93341E-3 5.06362E-3 4.95188E-3 4.64062E-3 4.26702E-3 6.21844E-3 3.33693E-3 2.22609E-3 2.42048E-3 2.79609E-3 6.14149E-3 7.30944E-3 8.3476E-3 6.54602E-3 3.45985E-3 3.04844E-3 2.83504E-3 1.77809E-3 3.19999E-3 3.19896E-3 2.19503E-3 2.38718E-3 5.60491E-3 3.31608E-3 1.83566E-3 2.92767E-3 2.22468E-3 1.91693E-3 2.07302E-3 2.54358E-3 2.2879E-3 2.60929E-3 2.81951E-3 5.10066E-3 2.14515E-3 1.62282E-3 1.89894E-3 1.42626E-3 1.08371E-3 6.86061E-4 5.2194E-4 4.65412E-4 4.1032E-4 2.69457E-4 3.9415E-4 5.35336E-4 5.32958E-4 1.54529E-3 1.97597E-3 4.17998E-4 -9999 -9999 -9999 -9999 -9999 -9999 -9999 -9999 -9999 -9999 -9999 -9999 -9999 -9999 -9999 -9999 -9999 -9999 -9999 -9999
-9999 -9999 -9999 -9999 -9999 -9999 -9999 -9999 -9999 -9999 -9999 -9999 -9999 -9999 -9999 -9999 -9999 -9999 -9999 -9999 -9999 -9999 -9999 -9999 -9999 -9999 -9999 -9999 -9999 -9999 -9999 -9999 1.37001E-2 1.05859E-2 5.78282E-3 5.95952E-3 9.24059E-3 8.55821E-3 7.92557E-3 7.90717E-3 8.76836E-3 5.92077E-3 6.46161E-3 6.93653E-3 6.63402E-3 6.14089E-3 6.55897E-3 5.53422E-3 6.55165E-3 7.03829E-3 6.23983E-3 6.96859E-3 6.39813E-3 6.14488E-3 7.97779E-3 6.28448E-3 6.65794E-3 6.49715E-3 6.8464E-3 7.92714E-3 8.93047E-3 1.01145E-2 7.93512E-3 8.44415E-3 8.52196E-3 6.04223E-3 7.0941E-3 9.66856E-3 6.57207E-3 6.94164E-3 1.0585E-2 9.3541E-3 1.14536E-2 7.8651E-3 8.01376E-3 7.81878E-3 5.07119E-3 7.97372E-3 7.05669E-3 8.51978E-3 6.74325E-3 1.11093E-2 1.10129E-2 1.03356E-2 9.65815E-3 1.12443E-2 1.56236E-2 7.96517E-3 9.34659E-3 6.21249E-3 5.47875E-3 8.29468E-3 6.54628E-3 8.02406E-3 7.06944E-3 7.71543E-3 6.41579E-3 7.12835E-3 5.17708E-3 3.53543E-3 5.47764E-3 3.96735E-3 3.19351E-3 3.48598E-3 5.23553E-3 5.94953E-3 3.51131E-3 1.40914E-3 3.45809E-3 7.11963E-3 4.71096E-3 3.59861E-3 2.99151E-3 4.49217E-3 2.70273E-3 2.94344E-3 2.90047E-3 2.76443E-3 3.5479E-3 2.57342E-3 2.44286E-3 2.73243E-3 7.02071E-3 3.33342E-3 2.4188E-3 3.02041E-3 2.24763E-3 3.19675E-3 3.70875E-3 2.47454E-3 1.43894E-3 2.09936E-3 2.17626E-3 2.47241E-3 1.86403E-3 1.72716E-3 1.8808E-3 1.06951E-3 9.96369E-4 6.43949E-4 5.77923E-4 7.85046E-4 5.69638E-4 2.1026E-3 5.23062E-4 2.55397E-4 3.38575E-4 8.86581E-4 1.7056E-3 -9999 -9999 -9999 -9999 -9999 -9999 -9999 -9999 -9999 -9999 -9999 -9999 -9999 -9999 -9999 -9999 -9999 -9999 -9999 -9999 -9999
-9999 -9999 -9999 -9999 -9999 -9999 -9999 -9999 -9999 -9999 -9999 -9999 -9999 -9999 -9999 -9999 -9999 -9999 -9999 -9999 -9999 -9999 -9999 -9999 -9999 -9999 -9999 -9999 -9999 -9999 -9999 -9999 -9999 8.74121E-3 4.58412E-3 6.611E-3 6.41716E-3 6.73557E-3 6.79526E-3 6.78518E-3 8.27473E-3 1.01164E-2 1.05827E-2 5.85696E-3 6.17688E-3 7.60231E-3 9.63754E-3 6.52811E-3 6.69188E-3 5.58533E-3 6.22449E-3 7.00945E-3 7.12508E-3 6.1381E-3 9.42241E-3 7.58558E-3 6.82982E-3 6.70119E-3 6.24948E-3 7.29372E-3 1.01813E-2 1.26716E-2 9.78023E-3 1.14957E-2 1.02457E-2 7.46998E-3 7.85199E-3 7.79561E-3 1.12213E-2 5.98904E-3 1.06966E-2 9.47262E-3 1.00682E-2 7.82194E-3 9.27115E-3 7.69951E-3 5.94741E-3 7.22296E-3 5.7026E-3 4.85255E-3 8.05748E-3 4.58163E-3 5.55182E-3 6.2917E-3 5.44812E-3 7.21407E-3 1.10229E-2 1.24392E-2 9.63429E-3 1.08476E-2 8.38E-3 6.69883E-3 7.84459E-3 7.17384E-3 8.03712E-3 6.4018E-3 6.4496E-3 6.1943E-3 2.90148E-3 3.86746E-3 6.49354E-3 5.76421E-3 2.94157E-3 4.45763E-3 3.94451E-3 5.46358E-3 2.0883E-3 1.67556E-3 5.66471E-3 6.79122E-3 2.69021E-3 2.3541E-3 2.1729E-3 2.32737E-3 3.07865E-3 4.33203E-3 3.08327E-3 2.78188E-3 2.59189E-3 4.02181E-3 3.75805E-3 5.18428E-3 7.2006E-3 2.97371E-3 3.08369E-3 2.72847E-3 2.05512E-3 4.33494E-3 3.14934E-3 2.34085E-3 1.47898E-3 1.72551E-3 1.57355E-3 2.51436E-3 2.0388E-3 1.69792E-3 1.54899E-3 1.37585E-3 1.12078E-3 5.26701E-4 3.63393E-4 9.483E-4 3.93202E-3 5.73023E-3 4.65338E-4 2.32E-4 9.2696E-4 4.12981E-4 -9999 -9999 -9999 -9999 -9999 -9999 -9999 -9999 -9999 -9999 -9999 -9999 -9999 -9999 -9999 -9999 -9999 -9999 -9999 -9999 -9999 -9999
-9999 -9999 -9999 -9999 -9999 -9999 -9999 -9999 -9999 -9999 -9999 -9999 -9999 -9999 -9999 -9999 -9999 -9999 -9999 -9999 -9999 -9999 -9999 -9999 -9999 -9999 -9999 -9999 -9999 -9999 -9999 -9999 -9999 1.63323E-2 8.59671E-3 6.20674E-3 5.45246E-3 7.14293E-3 5.53487E-3 6.82623E-3 8.57933E-3 6.46122E-3 7.83109E-3 7.05451E-3 8.39824E-3 7.88479E-3 9.04471E-3 6.15577E-3 8.33763E-3 5.14882E-3 5.23308E-3 7.53799E-3 5.81171E-3 1.0816E-2 1.40566E-2 9.58587E-3 5.84862E-3 6.04419E-3 4.9438E-3 7.75025E-3 8.85903E-3 1.38538E-2 1.25973E-2 1.04246E-2 1.06478E-2 9.04676E-3 7.96906E-3 9.32092E-3 7.07713E-3 7.39453E-3 8.70852E-3 7.58794E-3 8.89376E-3 7.8791E-3 9.72494E-3 6.79108E-3 7.13844E-3 6.47645E-3 8.37806E-3 5.8561E-3 6.88157E-3 8.57781E-3 5.40471E-3 6.10391E-3 8.58335E-3 7.26119E-3 7.73176E-3 1.08723E-2 1.66569E-2 1.44506E-2 9.68736E-3 9.09237E-3 6.94263E-3 9.76129E-3 8.24429E-3 8.54079E-3 4.73142E-3 6.98661E-3 5.19681E-3 5.65217E-3 5.26457E-3 7.70975E-3 5.9956E-3 4.56651E-3 3.02571E-3 5.18544E-3 1.89533E-3 2.03637E-3 5.68258E-3 4.36262E-3 2.39584E-3 2.63508E-3 3.36754E-3 2.99015E-3 4.79024E-3 8.00817E-3 4.64927E-3 4.78155E-3 4.54209E-3 7.29068E-3 7.16434E-3 8.1223E-3 4.66298E-3 3.52399E-3 5.2793E-3 4.09106E-3 2.25811E-3 3.11961E-3 1.56005E-3 1.66213E-3 1.06078E-3 1.25449E-3 1.60844E-3 1.97318E-3 2.14762E-3 1.26587E-3 7.77789E-4 6.75877E-4 4.24436E-4 2.70636E-4 5.25261E-4 9.98712E-4 9.71415E-4 2.46343E-3 1.93515E-3 1.02122E-3 6.6596E-4 1.3844E-4 -9999 -9999 -9999 -9999 -9999 -9999 -9999 -9999 -9999 -9999 -9999 -9999 -9999 -9999 -9999 -9999 -9999 -9999 -9999 -9999 -9999 -9999
-9999 -9999 -9999 -9999 -9999 -9999 -9999 -9999 -9999 -9999 -9999 -9999 -9999 -9999 -9999 -9999 -9999 -9999 -9999 -9999 -9999 -9999 -9999 -9999 -9999 -9999 -9999 -9999 -9999 -9999 -9999 -9999 -9999 -9999 1.08053E-2 6.84382E-3 5.96045E-3 6.02525E-3 6.28863E-3 6.86936E-3 6.91438E-3 6.08252E-3 6.48244E-3 5.02297E-3 6.60024E-3 9.2943E-3 1.01522E-2 8.61392E-3 6.84655E-3 6.27163E-3 5.48198E-3 8.15817E-3 7.55114E-3 1.46563E-2 1.59356E-2 7.5834E-3 8.5303E-3 7.66562E-3 4.18974E-3 7.52456E-3 9.63716E-3 9.24201E-3 1.19942E-2 1.12312E-2 1.32672E-2 8.87991E-3 7.98642E-3 8.12508E-3 9.30468E-3 7.93892E-3 7.81549E-3 1.12846E-2 9.31873E-3 7.40165E-3 6.90635E-3 8.24332E-3 7.19466E-3 5.84071E-3 6.93106E-3 6.02484E-3 5.88998E-3 7.33511E-3 6.32093E-3 7.34245E-3 9.07756E-3 7.09305E-3 5.87841E-3 4.65173E-3 9.86364E-3 1.50673E-2 1.40176E-2 1.71865E-2 9.35435E-3 8.04131E-3 7.22367E-3 8.51764E-3 5.6087E-3 3.87713E-3 3.65375E-3 4.05797E-3 2.86612E-3 4.7576E-3 4.64334E-3 5.83339E-3 5.19038E-3 3.37936E-3 2.34092E-3 1.73331E-3 4.77798E-3 3.68662E-3 2.07988E-3 2.00357E-3 2.48142E-3 4.06555E-3 8.91152E-3 1.16315E-2 1.03607E-2 9.60205E-3 1.25276E-2 1.73005E-2 1.3808E-2 1.29259E-2 8.91799E-3 8.06106E-3 8.50248E-3 7.31136E-3 4.15321E-3 2.88615E-3 1.60042E-3 1.32883E-3 1.07503E-3 1.21427E-3 2.01136E-3 1.76026E-3 2.17501E-3 8.99755E-4 8.1328E-4 7.05059E-4 3.49925E-4 7.69484E-4 1.26813E-3 9.896E-4 5.72334E-4 2.47904E-4 1.78191E-4 8.22563E-4 5.29348E-4 5.25673E-5 -9999 -9999 -9999 -9999 -9999 -9999 -9999 -9999 -9999 -9999 -9999 -9999 -9999 -9999 -9999 -9999 -9999 -9999 -9999 -9999 -9999 -9999
-9999 -9999 -9999 -9999 -9999 -9999 -9999 -9999 -9999 -9999 -9999 -9999 -9999 -9999 -9999 -9999 -9999 -9999 -9999 -9999 -9999 -9999 -9999 -9999 -9999 -9999 -9999 -9999 -9999 -9999 -9999 -9999 -9999 -9999 -9999 1.09887E-2 6.94785E-3 6.81034E-3 4.36579E-3 6.7887E-3 4.27233E-3 8.28379E-3 7.0749E-3 6.97172E-3 6.98706E-3 6.11914E-3 5.61983E-3 6.96067E-3 6.85961E-3 5.30556E-3 5.53478E-3 7.16729E-3 8.40848E-3 1.45194E-2 1.63604E-2 1.06116E-2 9.30363E-3 5.98279E-3 6.01645E-3 4.82465E-3 7.62099E-3 8.30292E-3 1.04832E-2 1.22477E-2 9.84937E-3 9.23803E-3 7.66192E-3 6.66614E-3 8.77865E-3 7.57636E-3 8.75347E-3 1.30456E-2 1.01406E-2 8.55364E-3 5.83935E-3 7.30187E-3 1.07828E-2 7.24471E-3 5.71179E-3 6.58386E-3 6.09782E-3 7.73371E-3 7.92566E-3 5.46506E-3 5.86312E-3 5.26344E-3 6.91069E-3 6.06621E-3 4.71581E-3 1.06248E-2 2.48096E-2 3.18068E-2 1.6401E-2 5.3383E-3 6.58798E-3 9.15056E-3 7.37372E-3 5.57149E-3 5.5835E-3 4.83361E-3 2.54793E-3 5.35072E-3 3.26807E-3 4.59883E-3 8.65534E-3 4.06999E-3 3.34368E-3 1.86446E-3 5.42174E-3 5.14245E-3 2.02734E-3 1.69182E-3 4.95717E-3 3.11981E-3 4.20935E-3 4.79498E-3 2.86851E-3 2.72022E-3 4.18027E-3 7.36362E-3 7.29738E-3 6.47169E-3 3.87194E-3 2.24449E-3 2.08004E-3 3.73874E-3 5.67E-3 6.30974E-3 3.14526E-3 2.36352E-3 2.06115E-3 1.821E-3 1.99929E-3 1.90124E-3 1.46799E-3 7.72293E-4 3.4611E-4 5.14743E-4 7.19007E-4 7.94224E-4 3.29092E-4 4.56314E-4 1.71887E-3 7.38455E-4 4.75463E-4 5.04798E-4 1.30718E-4 7.44186E-5 -9999 -9999 -9999 -9999 -9999 -9999 -9999 -9999 -9999 -9999 -9999 -9999 -9999 -9999 -9999 -9999 -9999 -9999 -9999 -9999 -9999 -9999
-9999 -9999 -9999 -9999 -9999 -9999 -9999 -9999 -9999 -9999 -9999 -9999 -9999 -9999 -9999 -9999 -9999 -9999 -9999 -9999 -9999 -9999 -9999 -9999 -9999 -9999 -9999 -9999 -9999 -9999 -9999 -9999 -9999 -9999 -9999 6.32754E-3 5.77838E-3 7.66509E-3 8.44102E-3 4.76833E-3 6.7055E-3 6.17117E-3 5.98541E-3 8.08563E-3 7.74773E-3 6.62257E-3 8.49422E-3 7.52411E-3 7.13994E-3 5.27286E-3 5.95351E-3 6.38091E-3 8.37049E-3 1.29251E-2 1.58357E-2 1.03526E-2 8.71229E-3 7.65897E-3 8.34796E-3 7.11184E-3 7.02722E-3 7.40955E-3 9.51534E-3 1.09832E-2 8.33687E-3 9.03941E-3 7.71614E-3 7.76E-3 5.76363E-3 7.45978E-3 7.36091E-3 1.22384E-2 9.07707E-3 9.47963E-3 6.02346E-3 6.97815E-3 5.34292E-3 5.65442E-3 5.0338E-3 1.08258E-2 6.29231E-3 5.86244E-3 4.18202E-3 1.01182E-2 8.7872E-3 4.56725E-3 7.57959E-3 7.20462E-3 5.82658E-3 1.00867E-2 2.07664E-2 1.78477E-2 2.23118E-2 9.32216E-3 6.1157E-3 7.43776E-3 6.0946E-3 7.00049E-3 5.24912E-3 6.17433E-3 4.7199E-3 6.9565E-3 3.3252E-3 3.75789E-3 3.56717E-3 6.64556E-3 4.94004E-3 3.1083E-3 6.3053E-3 6.079E-3 6.94529E-3 4.56049E-3 2.13357E-3 1.95827E-3 1.86557E-3 2.22549E-3 2.1524E-3 1.76313E-3 1.8501E-3 2.44249E-3 2.45395E-3 5.46048E-3 2.97098E-3 2.08025E-3 1.47915E-3 1.39167E-3 1.81783E-3 2.64498E-3 2.16487E-3 1.7748E-3 1.47083E-3 1.67795E-3 1.58474E-3 1.67802E-3 6.21771E-4 4.31958E-4 4.81056E-4 5.98388E-4 3.95182E-4 2.43682E-4 1.43548E-4 3.11037E-4 9.97957E-4 8.99406E-4 3.72868E-4 1.40125E-4 7.58497E-5 -9999 -9999 -9999 -9999 -9999 -9999 -9999 -9999 -9999 -9999 -9999 -9999 -9999 -9999 -9999 -9999 -9999 -9999 -9999 -9999 -9999 -9999 -9999
-9999 -9999 -9999 -9999 -9999 -9999 -9999 -9999 -9999 -9999 -9999 -9999 -9999 -9999 -9999 -9999 -9999 -9999 -9999 -9999 -9999 -9999 -9999 -9999 -9999 -9999 -9999 -9999 -9999 -9999 -9999 -9999 -9999 -9999 6.45899E-3 6.49561E-3 7.46618E-3 6.95719E-3 4.89245E-3 5.08116E-3 6.55039E-3 5.06568E-3 5.3944E-3 6.14712E-3 8.49229E-3 7.28131E-3 6.65654E-3 6.69588E-3 7.82595E-3 8.20711E-3 5.85655E-3 7.70519E-3 5.78034E-3 9.50325E-3 1.39604E-2 1.09817E-2 8.87321E-3 8.50142E-3 7.13516E-3 7.87647E-3 6.36938E-3 8.35817E-3 6.76785E-3 1.05803E-2 9.55478E-3 7.91408E-3 7.59974E-3 8.26294E-3 9.86032E-3 8.32015E-3 1.16043E-2 1.0056E-2 9.47263E-3 9.94521E-3 6.89167E-3 5.78478E-3 1.18221E-2 1.08286E-2 1.05095E-2 9.12502E-3 6.49335E-3 5.93353E-3 5.38438E-3 6.84008E-3 1.10898E-2 8.05567E-3 7.94528E-3 7.89176E-3 3.89714E-3 8.24143E-3 1.65292E-2 1.34236E-2 1.11026E-2 8.85319E-3 5.23718E-3 5.2044E-3 7.97519E-3 6.47643E-3 6.71619E-3 5.16251E-3 3.71011E-3 5.12951E-3 4.92136E-3 2.89356E-3 2.48155E-3 3.02234E-3 5.66837E-3 7.26426E-3 8.99982E-3 9.02443E-3 8.7479E-3 2.98916E-3 2.73713E-3 2.0473E-3 1.77179E-3 2.3334E-3 3.26748E-3 2.32445E-3 1.60781E-3 1.58949E-3 1.38787E-3 1.99122E-3 3.307E-3 2.53022E-3 3.16632E-3 1.92207E-3 1.71501E-3 1.90661E-3 -9999 -9999 -9999 -9999 -9999 1.17548E-3 5.85403E-4 7.18199E-4 7.22663E-4 5.24106E-4 2.07614E-4 1.81423E-4 6.81486E-4 1.44913E-3 7.26043E-4 4.04876E-4 1.71768E-4 1.4931E-4 -9999 -9999 -9999 -9999 -9999 -9999 -9999 -9999 -9999 -9999 -9999 -9999 -9999 -9999 -9999 -9999 -9999 -9999 -9999 -9999 -9999 -9999 -9999 -9999
-9999 -9999 -9999 -9999 -9999 -9999 -9999 -9999 -9999 -9999 -9999 -9999 -9999 -9999 -9999 -9999 -9999 -9999 -9999 -9999 -9999 -9999 -9999 -9999 -9999 -9999 -9999 -9999 -9999 -9999 -9999 -9999 -9999 -9999 -9999 -9999 7.00086E-3 6.65052E-3 5.16764E-3 4.98683E-3 4.62644E-3 4.7792E-3 6.51907E-3 5.72115E-3 8.05783E-3 8.16361E-3 7.15426E-3 6.88192E-3 6.51077E-3 7.07873E-3 6.97087E-3 6.42338E-3 5.47582E-3 7.6021E-3 1.06292E-2 1.1344E-2 9.05074E-3 8.1709E-3 7.24924E-3 7.42153E-3 5.51883E-3 6.08621E-3 7.41637E-3 7.60369E-3 8.33644E-3 8.94886E-3 7.24562E-3 6.49267E-3 9.68701E-3 8.30575E-3 8.05559E-3 7.22248E-3 7.70821E-3 7.0774E-3 5.78847E-3 9.32139E-3 1.17083E-2 1.06578E-2 9.57462E-3 9.30551E-3 1.00475E-2 7.99322E-3 6.24729E-3 5.60424E-3 7.51817E-3 9.75726E-3 9.35032E-3 7.94332E-3 6.70561E-3 7.17917E-3 1.43943E-2 7.36348E-3 9.07643E-3 9.12801E-3 9.8402E-3 5.51927E-3 8.21733E-3 6.58873E-3 6.46643E-3 3.64319E-3 5.5081E-3 3.04649E-3 4.28659E-3 4.01402E-3 2.6439E-3 2.78327E-3 2.78866E-3 6.0501E-3 7.7376E-3 8.19017E-3 8.83515E-3 3.30716E-3 2.21345E-3 3.77648E-3 2.1235E-3 2.43902E-3 3.12791E-3 3.14888E-3 2.53677E-3 2.09701E-3 1.42223E-3 1.2012E-3 1.59218E-3 2.22113E-3 2.18728E-3 3.19981E-3 2.5014E-3 1.82592E-3 -9999 -9999 -9999 -9999 -9999 1.3621E-3 6.71753E-4 6.39777E-4 5.16864E-4 3.7785E-4 2.48698E-4 4.95543E-4 5.91905E-4 9.03003E-4 1.18582E-3 7.00717E-4 1.0079E-3 -9999 -9999 -9999 -9999 -9999 -9999 -9999 -9999 -9999 -9999 -9999 -9999 -9999 -9999 -9999 -9999 -9999 -9999 -9999 -9999 -9999 -9999 -9999 -9999 -9999
-9999 -9999 -9999 -9999 -9999 -9999 -9999 -9999 -9999 -9999 -9999 -9999 -9999 -9999 -9999 -9999 -9999 -9999 -9999 -9999 -9999 -9999 -9999 -9999 -9999 -9999 -9999 -9999 -9999 -9999 -9999 -9999 -9999 -9999 -9999 -9999 -9999 6.34167E-3 4.70759E-3 6.46217E-3 6.89411E-3 8.46244E-3 6.73634E-3 8.21678E-3 8.03209E-3 7.62094E-3 8.93619E-3 7.72657E-3 7.70327E-3 7.29181E-3 5.4193E-3 7.39575E-3 7.45203E-3 6.55652E-3 7.96715E-3 8.51034E-3 9.11365E-3 7.19603E-3 7.38453E-3 7.07687E-3 6.67931E-3 5.16499E-3 6.50967E-3 7.8332E-3 8.51586E-3 7.84429E-3 7.21344E-3 8.76374E-3 9.64832E-3 7.6305E-3 9.55489E-3 7.52935E-3 5.67575E-3 7.98267E-3 5.75189E-3 4.481E-3 3.75111E-3 4.49181E-3 9.28737E-3 8.89087E-3 9.4534E-3 9.77238E-3 9.20946E-3 6.57476E-3 5.18824E-3 5.21642E-3 1.01682E-2 7.89808E-3 1.12441E-2 1.15814E-2 1.3335E-2 9.02502E-3 6.32624E-3 7.39031E-3 8.8227E-3 6.56223E-3 6.05935E-3 6.17191E-3 7.96067E-3 3.43046E-3 4.34553E-3 4.31508E-3 3.97651E-3 3.45296E-3 2.79666E-3 1.80226E-3 1.83637E-3 2.64631E-3 2.99692E-3 2.92223E-3 4.54177E-3 2.8021E-3 2.2424E-3 1.91949E-3 1.89911E-3 2.16172E-3 2.28023E-3 2.40393E-3 2.18516E-3 2.80834E-3 2.81413E-3 1.85976E-3 1.84951E-3 1.54898E-3 2.16671E-3 -9999 -9999 -9999 -9999 -9999 -9999 -9999 -9999 9.13605E-4 6.21141E-4 5.48622E-4 4.61218E-4 2.59236E-4 1.91836E-4 -9999 -9999 -9999 -9999 -9999 -9999 -9999 -9999 -9999 -9999 -9999 -9999 -9999 -9999 -9999 -9999 -9999 -9999 -9999 -9999 -9999 -9999 -9999 -9999 -9999 -9999 -9999 -9999 -9999 -9999 -9999
-9999 -9999 -9999 -9999 -9999 -9999 -9999 -9999 -9999 -9999 -9999 -9999 -9999 -9999 -9999 -9999 -9999 -9999 -9999 -9999 -9999 -9999 -9999 -9999 -9999 -9999 -9999 -9999 -9999 -9999 -9999 -9999 -9999 -9999 -9999 -9999 -9999 -9999 8.59197E-3 6.93652E-3 5.90681E-3 7.03029E-3 8.32306E-3 7.03247E-3 8.38111E-3 1.08519E-2 9.19599E-3 8.20768E-3 4.88166E-3 6.51442E-3 7.39663E-3 6.93135E-3 7.48488E-3 6.28431E-3 7.68393E-3 8.09649E-3 8.03677E-3 7.15936E-3 6.4966E-3 7.08371E-3 7.2512E-3 7.44354E-3 8.84726E-3 8.891E-3 7.08213E-3 5.35083E-3 5.20003E-3 6.57609E-3 7.65838E-3 6.00553E-3 5.1301E-3 4.82112E-3 5.77901E-3 6.51081E-3 5.39037E-3 5.60618E-3 4.20454E-3 5.09724E-3 4.49873E-3 9.5787E-3 9.99424E-3 9.67733E-3 1.16657E-2 9.77616E-3 9.037E-3 5.6407E-3 5.62574E-3 7.5384E-3 9.24965E-3 1.07115E-2 1.30877E-2 1.53879E-2 1.13285E-2 5.98271E-3 6.54598E-3 7.33394E-3 7.34508E-3 5.48164E-3 5.68614E-3 5.176E-3 5.7354E-3 6.18739E-3 6.65312E-3 4.21289E-3 2.36171E-3 2.6082E-3 2.78196E-3 4.3774E-3 2.56879E-3 1.35697E-3 1.85072E-3 2.20433E-3 2.15384E-3 1.97408E-3 1.83376E-3 1.909E-3 2.47986E-3 2.03719E-3 2.51471E-3 4.72709E-3 5.64966E-3 5.69648E-3 4.44959E-3 -9999 -9999 -9999 -9999 -9999 -9999 -9999 -9999 -9999 -9999 5.54055E-4 4.07715E-4 -9999 -9999 -9999 -9999 -9999 -9999 -9999 -9999 -9999 -9999 -9999 -9999 -9999 -9999 -9999 -9999 -9999 -9999 -9999 -9999 -9999 -9999 -9999 -9999 -9999 -9999 -9999 -9999 -9999 -9999 -9999 -9999 -9999 -9999 -9999
-9999 -9999 -9999 -9999 -9999 -9999 -9999 -9999 -9999 -9999 -9999 -9999 -9999 -9999 -9999 -9999 -9999 -9999 -9999 -9999 -9999 -9999 -9999 -9999 -9999 -9999 -9999 -9999 -9999 -9999 -9999 -9999 -9999 -9999 -9999 -9999 -9999 -9999 -9999 5.1492E-3 5.69169E-3 5.72875E-3 6.52266E-3 6.06464E-3 7.18455E-3 8.83333E-3 8.69684E-3 8.85177E-3 8.88447E-3 7.93063E-3 6.62744E-3 8.91192E-3 7.50268E-3 7.50885E-3 9.58578E-3 7.32223E-3 9.34339E-3 1.14506E-2 6.67545E-3 7.2267E-3 7.22749E-3 6.08603E-3 8.92466E-3 1.06547E-2 6.7551E-3 7.82591E-3 6.13855E-3 5.73634E-3 1.00453E-2 7.22878E-3 5.45855E-3 3.82993E-3 4.37915E-3 4.63592E-3 4.96292E-3 5.99354E-3 5.88932E-3 4.71605E-3 6.28859E-3 7.51962E-3 8.788E-3 1.03025E-2 9.80111E-3 1.02994E-2 1.03779E-2 7.28595E-3 4.98836E-3 8.43333E-3 1.01327E-2 7.63879E-3 6.55552E-3 7.60318E-3 9.78267E-3 1.01875E-2 5.04869E-3 7.72027E-3 7.21305E-3 5.12513E-3 6.77121E-3 5.59393E-3 6.02278E-3 6.55001E-3 4.97277E-3 3.00816E-3 2.88454E-3 3.61225E-3 3.91387E-3 2.93409E-3 1.94042E-3 1.38399E-3 1.51038E-3 1.41728E-3 1.99664E-3 2.55862E-3 1.88653E-3 1.55625E-3 1.07731E-3 1.86588E-3 3.1451E-3 5.17947E-3 4.40326E-3 4.44662E-3 3.83926E-3 -9999 -9999 -9999 -9999 -9999 -9999 -9999 -9999 -9999 -9999 -9999 -9999 -9999 -9999 -9999 -9999 -9999 -9999 -9999 -9999 -9999 -9999 -9999 -9999 -9999 -9999 -9999 -9999 -9999 -9999 -9999 -9999 -9999 -9999 -9999 -9999 -9999 -9999 -9999 -9999 -9999 -9999 -9999 -9999 -9999 -9999 -9999
-9999 -9999 -9999 -9999 -9999 -9999 -9999 -9999 -9999 -9999 -9999 -9999 -9999 -9999 -9999 -9999 -9999 -9999 -9999 -9999 -9999 -9999 -9999 -9999 -9999 -9999 -9999 -9999 -9999 -9999 -9999 -9999 -9999 -9999 -9999 -9999 -9999 1.26604E-2 6.6765E-3 6.08855E-3 7.06853E-3 7.66088E-3 4.86557E-3 5.13181E-3 8.16551E-3 5.35794E-3 1.00743E-2 8.87618E-3 9.49157E-3 1.11815E-2 9.62553E-3 9.98899E-3 8.80476E-3 7.05044E-3 7.00213E-3 7.05253E-3 7.22101E-3 7.21315E-3 6.96616E-3 6.95067E-3 6.03837E-3 6.88503E-3 6.28804E-3 4.47107E-3 8.26898E-3 6.40325E-3 8.95456E-3 5.05613E-3 1.12911E-2 7.94154E-3 8.48741E-3 8.57077E-3 5.3406E-3 5.29622E-3 4.89027E-3 5.33655E-3 1.07189E-2 8.7864E-3 8.24655E-3 8.36563E-3 1.02983E-2 1.17532E-2 1.16257E-2 1.05406E-2 6.56089E-3 9.86124E-3 7.606E-3 6.74042E-3 1.1207E-2 1.05133E-2 7.10827E-3 9.49772E-3 8.3432E-3 9.32531E-3 5.14794E-3 9.32263E-3 6.36105E-3 7.02522E-3 7.12174E-3 6.88646E-3 4.91742E-3 6.56984E-3 5.5697E-3 4.52299E-3 2.58143E-3 2.83638E-3 3.4658E-3 2.67667E-3 2.49384E-3 1.94519E-3 2.01842E-3 9.46191E-4 1.30942E-3 1.68503E-3 1.53899E-3 1.91719E-3 1.44327E-3 1.72474E-3 1.95733E-3 4.41003E-3 3.26278E-3 3.12774E-3 2.09673E-3 -9999 -9999 -9999 -9999 -9999 -9999 -9999 -9999 -9999 -9999 -9999 -9999 -9999 -9999 -9999 -9999 -9999 -9999 -9999 -9999 -9999 -9999 -9999 -9999 -9999 -9999 -9999 -9999 -9999 -9999 -9999 -9999 -9999 -9999 -9999 -9999 -9999 -9999 -9999 -9999 -9999 -9999 -9999 -9999 -9999 -9999 -9999
-9999 -9999 -9999 -9999 -9999 -9999 -9999 -9999 -9999 -9999 -9999 -9999 -9999 -9999 -9999 -9999 -9999 -9999 -9999 -9999 -9999 -9999 -9999 -9999 -9999 -9999 -9999 -9999 -9999 -9999 -9999 -9999 -9999 -9999 -9999 -9999 -9999 -9999 7.69452E-3 4.90352E-3 8.51126E-3 8.12918E-3 4.52263E-3 4.3699E-3 5.19553E-3 5.55099E-3 5.16229E-3 8.07022E-3 9.66686E-3 1.09195E-2 1.45815E-2 1.25328E-2 7.57828E-3 6.40558E-3 8.20744E-3 7.32344E-3 8.68673E-3 6.6956E-3 7.48295E-3 7.22084E-3 6.33579E-3 1.03248E-2 7.19468E-3 8.1404E-3 9.32551E-3 5.30558E-3 6.34792E-3 4.39807E-3 8.88649E-3 1.40154E-2 8.15272E-3 8.99243E-3 5.02563E-3 7.96467E-3 9.91887E-3 4.64912E-3 6.13833E-3 1.27877E-2 9.36608E-3 1.2158E-2 1.38639E-2 1.25732E-2 1.06104E-2 1.0391E-2 9.3463E-3 6.79096E-3 1.23315E-2 9.36011E-3 8.16689E-3 1.5718E-2 9.6745E-3 7.61903E-3 8.23291E-3 8.77897E-3 3.49107E-3 9.16398E-3 7.80231E-3 1.23784E-2 9.4044E-3 8.94958E-3 6.50986E-3 7.37249E-3 8.06327E-3 4.22944E-3 3.10891E-3 4.60799E-3 4.93102E-3 4.44337E-3 3.85362E-3 3.1727E-3 1.73336E-3 1.1744E-3 9.07996E-4 1.15953E-3 1.5627E-3 1.66968E-3 3.18603E-3 3.12539E-3 2.86652E-3 1.82117E-3 1.99304E-3 1.50449E-3 1.06531E-3 -9999 -9999 -9999 -9999 -9999 -9999 -9999 -9999 -9999 -9999 -9999 -9999 -9999 -9999 -9999 -9999 -9999 -9999 -9999 -9999 -9999 -9999 -9999 -9999 -9999 -9999 -9999 -9999 -9999 -9999 -9999 -9999 -9999 -9999 -9999 -9999 -9999 -9999 -9999 -9999 -9999 -9999 -9999 -9999 -9999 -9999 -9999
-9999 -9999 -9999 -9999 -9999 -9999 -9999 -9999 -9999 -9999 -9999 -9999 -9999 -9999 -9999 -9999 -9999 -9999 -9999 -9999 -9999 -9999 -9999 -9999 -9999 -9999 -9999 -9999 -9999 -9999 -9999 -9999 -9999 -9999 -9999 -9999 -9999 -9999 1.64893E-2 6.85036E-3 6.94667E-3 7.71948E-3 5.836E-3 3.86534E-3 4.53988E-3 5.7774E-3 4.53894E-3 7.76858E-3 9.57964E-3 1.06422E-2 1.13947E-2 1.25412E-2 1.18169E-2 8.97653E-3 6.50762E-3 8.405E-3 7.25807E-3 6.57774E-3 6.45925E-3 5.7585E-3 5.61968E-3 9.94727E-3 5.91176E-3 6.27453E-3 7.54276E-3 5.55819E-3 4.90568E-3 4.60038E-3 7.37079E-3 5.05457E-3 9.71173E-3 6.19628E-3 6.54305E-3 7.61495E-3 6.53479E-3 4.57566E-3 7.94483E-3 5.53633E-3 1.16607E-2 1.02138E-2 8.86118E-3 1.01656E-2 5.60589E-3 6.48763E-3 1.01245E-2 1.00288E-2 1.17034E-2 1.60118E-2 1.79194E-2 1.95597E-2 1.13952E-2 8.14324E-3 1.16504E-2 7.5819E-3 3.77531E-3 7.72442E-3 9.67107E-3 1.2027E-2 1.76121E-2 1.74457E-2 1.01093E-2 6.10469E-3 6.23112E-3 5.42113E-3 4.6013E-3 6.89509E-3 5.45487E-3 5.33204E-3 4.85644E-3 3.00331E-3 1.57233E-3 7.60256E-4 8.39006E-4 1.57792E-3 1.2341E-3 3.2111E-3 3.33041E-3 2.68775E-3 1.92406E-3 2.08718E-3 9.73691E-4 1.00917E-3 -9999 -9999 -9999 -9999 -9999 -9999 -9999 -9999 -9999 -9999 -9999 -9999 -9999 -9999 -9999 -9999 -9999 -9999 -9999 -9999 -9999 -9999 -9999 -9999 -9999 -9999 -9999 -9999 -9999 -9999 -9999 -9999 -9999 -9999 -9999 -9999 -9999 -9999 -9999 -9999 -9999 -9999 -9999 -9999 -9999 -9999 -9999 -9999
-9999 -9999 -9999 -9999 -9999 -9999 -9999 -9999 -9999 -9999 -9999 -9999 -9999 -9999 -9999 -9999 -9999 -9999 -9999 -9999 -9999 -9999 -9999 -9999 -9999 -9999 -9999 -9999 -9999 -9999 -9999 -9999 -9999 -9999 -9999 -9999 -9999 -9999 1.41736E-2 4.99057E-3 9.39726E-3 9.36774E-3 8.93555E-3 7.19974E-3 3.5539E-3 4.78849E-3 7.33964E-3 7.62415E-3 1.04627E-2 9.30807E-3 7.82291E-3 1.13353E-2 1.53665E-2 1.15448E-2 9.95711E-3 9.21371E-3 8.01157E-3 6.19492E-3 6.33159E-3 7.65044E-3 5.54719E-3 8.06403E-3 1.06827E-2 4.85932E-3 7.10144E-3 7.24325E-3 6.73004E-3 4.83662E-3 4.9084E-3 3.89525E-3 2.76003E-3 1.17826E-2 9.84016E-3 8.34312E-3 9.26018E-3 5.5203E-3 6.80191E-3 8.32479E-3 8.48012E-3 1.25567E-2 9.83175E-3 7.94176E-3 6.34785E-3 5.9684E-3 1.01229E-2 8.82046E-3 7.62115E-3 8.00174E-3 6.73171E-3 1.9279E-2 1.17023E-2 6.37382E-3 9.59095E-3 6.79247E-3 4.52328E-3 9.80178E-3 9.72606E-3 1.09192E-2 1.58213E-2 1.59623E-2 1.97425E-2 9.6988E-3 6.74679E-3 5.1624E-3 3.15247E-3 3.94381E-3 4.49243E-3 4.96359E-3 4.73659E-3 2.09579E-3 1.66067E-3 7.69111E-4 7.54365E-4 1.85081E-3 1.17418E-3 2.44594E-3 1.73497E-3 1.60908E-3 7.95026E-4 6.24038E-4 6.99472E-4 7.14931E-4 -9999 -9999 -9999 -9999 -9999 -9999 -9999 -9999 -9999 -9999 -9999 -9999 -9999 -9999 -9999 -9999 -9999 -9999 -9999 -9999 -9999 -9999 -9999 -9999 -9999 -9999 -9999 -9999 -9999 -9999 -9999 -9999 -9999 -9999 -9999 -9999 -9999 -9999 -9999 -9999 -9999 -9999 -9999 -9999 -9999 -9999 -9999 -9999
-9999 -9999 -9999 -9999 -9999 -9999 -9999 -9999 -9999 -9999 -9999 -9999 -9999 -9999 -9999 -9999 -9999 -9999 -9999 -9999 -9999 -9999 -9999 -9999 -9999 -9999 -9999 -9999 -9999 -9999 -9999 -9999 -9999 -9999 -9999 -9999 -9999 -9999 1.29542E-2 5.15903E-3 6.91707E-3 1.08639E-2 9.16575E-3 9.17155E-3 7.26532E-3 4.76653E-3 6.1188E-3 7.71814E-3 1.00057E-2 7.27415E-3 7.59021E-3 8.97527E-3 8.79447E-3 1.09346E-2 1.16743E-2 1.04461E-2 8.51652E-3 9.03892E-3 9.16273E-3 1.10277E-2 5.06338E-3 6.06108E-3 1.14181E-2 1.06364E-2 9.37546E-3 1.11174E-2 8.59095E-3 6.96232E-3 7.92899E-3 4.27935E-3 4.50069E-3 6.36669E-3 1.2108E-2 1.22566E-2 8.45694E-3 7.14887E-3 6.80402E-3 6.7436E-3 7.73848E-3 6.74184E-3 5.42015E-3 8.5544E-3 6.67576E-3 5.84926E-3 6.18335E-3 9.49269E-3 7.55722E-3 7.51445E-3 1.09435E-2 1.72124E-2 1.75314E-2 8.00658E-3 3.74802E-3 4.25735E-3 5.65118E-3 1.15041E-2 8.92402E-3 9.45914E-3 1.35858E-2 1.62735E-2 1.40228E-2 9.37669E-3 9.3988E-3 3.86177E-3 3.94975E-3 3.06402E-3 3.85551E-3 4.29269E-3 3.86865E-3 2.43928E-3 1.2752E-3 4.45374E-4 5.38493E-4 1.53503E-3 1.02747E-3 9.41035E-4 1.40791E-3 6.44911E-4 4.32303E-4 3.69634E-4 6.82616E-4 1.08082E-3 -9999 -9999 -9999 -9999 -9999 -9999 -9999 -9999 -9999 -9999 -9999 -9999 -9999 -9999 -9999 -9999 -9999 -9999 -9999 -9999 -9999 -9999 -9999 -9999 -9999 -9999 -9999 -9999 -9999 -9999 -9999 -9999 -9999 -9999 -9999 -9999 -9999 -9999 -9999 -9999 -9999 -9999 -9999 -9999 -9999 -9999 -9999 -9999
-9999 -9999 -9999 -9999 -9999 -9999 -9999 -9999 -9999 -9999 -9999 -9999 -9999 -9999 -9999 -9999 -9999 -9999 -9999 -9999 -9999 -9999 -9999 -9999 -9999 -9999 -9999 -9999 -9999 -9999 -9999 -9999 -9999 -9999 -9999 -9999 -9999 -9999 8.53241E-3 4.75698E-3 5.37427E-3 7.09486E-3 1.03201E-2 1.03536E-2 8.62492E-3 6.52457E-3 5.18575E-3 7.64651E-3 9.52738E-3 9.77858E-3 6.22598E-3 7.8266E-3 5.84047E-3 6.24703E-3 1.05054E-2 8.92516E-3 1.3772E-2 8.06816E-3 8.07074E-3 1.19326E-2 6.13011E-3 5.3093E-3 7.54948E-3 1.20348E-2 9.06152E-3 1.16544E-2 1.04016E-2 9.00888E-3 3.23791E-3 4.58938E-3 2.52158E-3 4.80632E-3 3.70616E-3 6.76886E-3 1.39572E-2 1.23411E-2 1.12653E-2 6.92933E-3 6.95731E-3 7.63152E-3 4.20554E-3 1.11659E-2 6.18698E-3 5.82191E-3 6.93595E-3 6.72084E-3 4.10712E-3 6.93391E-3 1.10049E-2 1.04528E-2 6.32467E-3 6.81069E-3 9.21754E-3 9.74941E-3 1.29765E-2 8.65464E-3 9.48224E-3 1.1343E-2 1.1155E-2 1.30274E-2 1.28325E-2 1.11933E-2 5.75923E-3 6.85037E-3 4.85965E-3 3.96893E-3 3.90029E-3 4.6267E-3 4.6121E-3 3.01494E-3 1.90286E-3 1.33209E-3 7.8627E-4 5.54939E-4 1.14972E-3 7.14612E-4 1.33453E-3 6.83273E-4 5.60025E-4 6.6145E-4 9.94204E-4 2.1548E-3 -9999 -9999 -9999 -9999 -9999 -9999 -9999 -9999 -9999 -9999 -9999 -9999 -9999 -9999 -9999 -9999 -9999 -9999 -9999 -9999 -9999 -9999 -9999 -9999 -9999 -9999 -9999 -9999 -9999 -9999 -9999 -9999 -9999 -9999 -9999 -9999 -9999 -9999 -9999 -9999 -9999 -9999 -9999 -9999 -9999 -9999 -9999 -9999
-9999 -9999 -9999 -9999 -9999 -9999 -9999 -9999 -9999 -9999 -9999 -9999 -9999 -9999 -9999 -9999 -9999 -9999 -9999 -9999 -9999 -9999 -9999 -9999 -9999 -9999 -9999 -9999 -9999 -9999 -9999 -9999 -9999 -9999 -9999 -9999 -9999 -9999 -9999 6.14485E-3 4.60798E-3 7.29762E-3 9.62184E-3 9.09782E-3 7.42591E-3 8.59083E-3 5.49516E-3 5.96666E-3 6.85222E-3 7.57074E-3 5.52302E-3 6.24124E-3 7.33463E-3 7.57769E-3 8.47548E-3 9.10134E-3 8.61085E-3 8.30634E-3 7.44332E-3 9.44107E-3 6.955E-3 5.24968E-3 4.87678E-3 8.56849E-3 1.02629E-2 1.12467E-2 9.64266E-3 6.9911E-3 4.3571E-3 4.61494E-3 3.20593E-3 6.50453E-3 6.15383E-3 4.64943E-3 6.32352E-3 9.1616E-3 1.42383E-2 1.27025E-2 1.25181E-2 8.22061E-3 3.67511E-3 8.57209E-3 7.4411E-3 6.4631E-3 9.82229E-3 9.78742E-3 4.86622E-3 4.93059E-3 8.11579E-3 6.54468E-3 5.71272E-3 4.84781E-3 9.32277E-3 1.01046E-2 8.88842E-3 9.56546E-3 1.0214E-2 9.73569E-3 1.47422E-2 1.61466E-2 1.37589E-2 1.15577E-2 6.1851E-3 6.09539E-3 3.44313E-3 6.48055E-3 4.51703E-3 4.34802E-3 2.5779E-3 2.5919E-3 1.77932E-3 9.90953E-4 4.7955E-4 3.9622E-4 8.93264E-4 6.24484E-4 1.91615E-3 8.12214E-4 4.31281E-4 4.85863E-4 1.10632E-3 1.47417E-3 -9999 -9999 -9999 -9999 -9999 -9999 -9999 -9999 -9999 -9999 -9999 -9999 -9999 -9999 -9999 -9999 -9999 -9999 -9999 -9999 -9999 -9999 -9999 -9999 -9999 -9999 -9999 -9999 -9999 -9999 -9999 -9999 -9999 -9999 -9999 -9999 -9999 -9999 -9999 -9999 -9999 -9999 -9999 -9999 -9999 -9999 -9999 -9999
-9999 -9999 -9999 -9999 -9999 -9999 -9999 -9999 -9999 -9999 -9999 -9999 -9999 -9999 -9999 -9999 -9999 -9999 -9999 -9999 -9999 -9999 -9999 -9999 -9999 -9999 -9999 -9999 -9999 -9999 -9999 -9999 -9999 -9999 -9999 -9999 -9999 -9999 -9999 8.36262E-3 4.69407E-3 9.0154E-3 9.62336E-3 7.59439E-3 4.00794E-3 7.6949E-3 5.93E-3 4.21974E-3 5.21932E-3 5.19511E-3 9.64487E-3 9.79198E-3 1.02083E-2 1.52522E-2 9.82303E-3 7.65463E-3 8.17078E-3 7.98358E-3 7.14551E-3 1.02654E-2 1.45552E-2 1.02028E-2 5.17437E-3 1.3955E-2 5.70058E-3 9.69453E-3 7.96718E-3 5.08428E-3 6.27301E-3 5.39716E-3 2.60625E-3 3.61077E-3 6.94809E-3 4.92978E-3 3.74591E-3 3.55831E-3 4.61389E-3 4.96068E-3 9.84918E-3 9.4465E-3 6.48859E-3 6.60594E-3 1.30802E-2 7.92951E-3 7.71395E-3 7.87461E-3 7.11108E-3 4.98961E-3 7.65817E-3 5.44816E-3 4.99441E-3 1.11886E-2 8.30276E-3 6.88625E-3 6.98607E-3 1.08245E-2 1.16157E-2 1.12409E-2 1.34364E-2 1.77301E-2 1.24156E-2 1.26741E-2 1.10296E-2 7.40257E-3 5.56937E-3 4.09442E-3 5.80997E-3 3.57766E-3 3.24997E-3 2.02184E-3 1.5806E-3 6.33015E-4 6.35964E-4 4.39851E-4 7.07723E-4 1.0067E-3 1.06735E-3 1.25423E-3 4.72591E-4 5.06488E-4 5.32886E-4 6.51642E-4 -9999 -9999 -9999 -9999 -9999 -9999 -9999 -9999 -9999 -9999 -9999 -9999 -9999 -9999 -9999 -9999 -9999 -9999 -9999 -9999 -9999 -9999 -9999 -9999 -9999 -9999 -9999 -9999 -9999 -9999 -9999 -9999 -9999 -9999 -9999 -9999 -9999 -9999 -9999 -9999 -9999 -9999 -9999 -9999 -9999 -9999 -9999 -9999
-9999 -9999 -9999 -9999 -9999 -9999 -9999 -9999 -9999 -9999 -9999 -9999 -9999 -9999 -9999 -9999 -9999 -9999 -9999 -9999 -9999 -9999 -9999 -9999 -9999 -9999 -9999 -9999 -9999 -9999 -9999 -9999 -9999 -9999 -9999 -9999 -9999 -9999 -9999 6.81866E-3 4.33596E-3 4.89691E-3 9.44112E-3 6.11093E-3 2.67793E-3 3.98319E-3 6.50594E-3 3.9073E-3 6.058E-3 4.93675E-3 8.77533E-3 9.88805E-3 9.25587E-3 1.02273E-2 9.45829E-3 1.21773E-2 9.29269E-3 6.66157E-3 9.22992E-3 1.07234E-2 6.99759E-3 7.10367E-3 7.20156E-3 9.92571E-3 5.89206E-3 6.00829E-3 7.418E-3 4.10296E-3 1.23392E-2 6.28943E-3 3.10413E-3 4.9274E-3 7.46464E-3 5.89694E-3 3.63635E-3 5.49996E-3 4.29824E-3 2.98348E-3 3.9815E-3 5.10148E-3 7.701E-3 5.73795E-3 7.80285E-3 8.29535E-3 7.66758E-3 6.64146E-3 4.19837E-3 5.72498E-3 7.16043E-3 5.87404E-3 5.2789E-3 7.39987E-3 7.9742E-3 9.73142E-3 9.67122E-3 1.1124E-2 1.20311E-2 1.28756E-2 1.17921E-2 1.68683E-2 1.66716E-2 1.50822E-2 1.13852E-2 4.69466E-3 5.23722E-3 5.51058E-3 6.3403E-3 6.13356E-3 3.93007E-3 3.01962E-3 2.65646E-3 2.48552E-3 1.93906E-3 7.68757E-4 4.56092E-4 7.04296E-4 6.0108E-4 3.8446E-4 6.7751E-4 4.58475E-4 8.11776E-4 1.47391E-3 -9999 -9999 -9999 -9999 -9999 -9999 -9999 -9999 -9999 -9999 -9999 -9999 -9999 -9999 -9999 -9999 -9999 -9999 -9999 -9999 -9999 -9999 -9999 -9999 -9999 -9999 -9999 -9999 -9999 -9999 -9999 -9999 -9999 -9999 -9999 -9999 -9999 -9999 -9999 -9999 -9999 -9999 -9999 -9999 -9999 -9999 -9999 -9999
-9999 -9999 -9999 -9999 -9999 -9999 -9999 -9999 -9999 -9999 -9999 -9999 -9999 -9999 -9999 -9999 -9999 -9999 -9999 -9999 -9999 -9999 -9999 -9999 -9999 -9999 -9999 -9999 -9999 -9999 -9999 -9999 -9999 -9999 -9999 -9999 -9999 -9999 -9999 6.60854E-3 4.39308E-3 6.97586E-3 8.63258E-3 5.05854E-3 2.37694E-3 3.74814E-3 7.81541E-3 5.05041E-3 4.56289E-3 5.8205E-3 6.70264E-3 6.72337E-3 6.99549E-3 8.50976E-3 7.90205E-3 7.8891E-3 8.24961E-3 8.07588E-3 7.61482E-3 9.65458E-3 6.94756E-3 5.97544E-3 8.7406E-3 5.98316E-3 5.58689E-3 7.81328E-3 7.29775E-3 5.78857E-3 1.40626E-2 5.84669E-3 4.93478E-3 6.65037E-3 6.56347E-3 3.9698E-3 4.7904E-3 6.09549E-3 4.46654E-3 2.71057E-3 3.77854E-3 3.40068E-3 3.57567E-3 4.88058E-3 5.73304E-3 4.66948E-3 4.93459E-3 6.65872E-3 3.64699E-3 5.3786E-3 5.07692E-3 4.81901E-3 6.74832E-3 5.38956E-3 7.24906E-3 8.84571E-3 7.80764E-3 9.18067E-3 1.18213E-2 1.96478E-2 1.34808E-2 1.68874E-2 1.54103E-2 1.55039E-2 1.24526E-2 9.87499E-3 5.28382E-3 4.16167E-3 3.69407E-3 7.88065E-3 5.75453E-3 4.3531E-3 4.08477E-3 3.38947E-3 1.14856E-3 2.69961E-4 3.59457E-4 4.68864E-4 6.95167E-4 6.93858E-4 7.696E-4 4.82971E-4 6.26952E-4 1.40613E-3 -9999 -9999 -9999 -9999 -9999 -9999 -9999 -9999 -9999 -9999 -9999 -9999 -9999 -9999 -9999 -9999 -9999 -9999 -9999 -9999 -9999 -9999 -9999 -9999 -9999 -9999 -9999 -9999 -9999 -9999 -9999 -9999 -9999 -9999 -9999 -9999 -9999 -9999 -9999 -9999 -9999 -9999 -9999 -9999 -9999 -9999 -9999 -9999
-9999 -9999 -9999 -9999 -9999 -9999 -9999 -9999 -9999 -9999 -9999 -9999 -9999 -9999 -9999 -9999 -9999 -9999 -9999 -9999 -9999 -9999 -9999 -9999 -9999 -9999 -9999 -9999 -9999 -9999 -9999 -9999 -9999 -9999 -9999 -9999 -9999 -9999 -9999 5.1689E-3 3.7982E-3 5.08079E-3 8.56579E-3 2.51369E-3 2.65334E-3 3.62958E-3 6.74471E-3 4.07582E-3 5.62318E-3 5.02769E-3 5.43337E-3 6.71739E-3 8.02249E-3 6.91376E-3 7.68338E-3 7.74157E-3 1.18304E-2 1.25047E-2 9.70246E-3 7.1918E-3 6.92011E-3 6.08879E-3 5.85651E-3 1.1015E-2 8.34962E-3 5.82019E-3 9.33791E-3 8.29209E-3 1.06763E-2 9.2311E-3 6.71791E-3 7.71201E-3 7.55875E-3 1.17993E-2 1.44052E-2 9.53531E-3 4.24468E-3 2.86459E-3 5.35376E-3 2.82129E-3 2.54795E-3 6.18095E-3 6.96082E-3 7.26814E-3 3.40734E-3 2.90423E-3 2.33847E-3 3.86126E-3 3.26517E-3 4.56499E-3 6.88654E-3 5.73555E-3 5.5981E-3 5.16225E-3 6.48466E-3 8.77478E-3 1.11462E-2 1.15309E-2 1.22912E-2 1.10803E-2 1.59202E-2 1.31469E-2 1.15423E-2 8.57472E-3 6.69738E-3 6.06238E-3 4.38487E-3 8.39615E-3 8.20995E-3 6.07475E-3 3.96669E-3 2.00376E-3 1.04682E-3 1.13535E-3 9.01431E-4 2.81409E-4 4.28843E-4 3.26787E-4 3.27118E-4 4.94733E-4 7.55174E-4 -9999 -9999 -9999 -9999 -9999 -9999 -9999 -9999 -9999 -9999 -9999 -9999 -9999 -9999 -9999 -9999 -9999 -9999 -9999 -9999 -9999 -9999 -9999 -9999 -9999 -9999 -9999 -9999 -9999 -9999 -9999 -9999 -9999 -9999 -9999 -9999 -9999 -9999 -9999 -9999 -9999 -9999 -9999 -9999 -9999 -9999 -9999 -9999 -9999
-9999 -9999 -9999 -9999 -9999 -9999 -9999 -9999 -9999 -9999 -9999 -9999 -9999 -9999 -9999 -9999 -9999 -9999 -9999 -9999 -9999 -9999 -9999 -9999 -9999 -9999 -9999 -9999 -9999 -9999 -9999 -9999 -9999 -9999 -9999 -9999 -9999 -9999 -9999 4.43826E-3 3.45707E-3 6.29413E-3 6.34005E-3 2.10543E-3 2.01375E-3 6.95605E-3 5.08668E-3 4.6097E-3 4.15493E-3 8.03739E-3 7.63964E-3 1.0605E-2 1.03337E-2 9.4448E-3 8.2634E-3 5.91762E-3 7.37578E-3 1.46948E-2 1.16572E-2 1.23105E-2 1.14905E-2 1.35257E-2 5.95301E-3 5.79574E-3 8.25385E-3 8.30871E-3 7.37881E-3 8.53538E-3 1.02721E-2 1.17142E-2 1.16706E-2 1.26763E-2 1.49322E-2 9.69945E-3 1.14717E-2 1.15364E-2 5.19142E-3 4.52021E-3 7.58678E-3 4.91259E-3 2.46807E-3 3.95853E-3 6.67994E-3 5.88416E-3 7.86486E-3 5.48242E-3 3.80393E-3 4.28055E-3 4.55435E-3 5.00112E-3 8.2628E-3 9.45299E-3 1.1017E-2 1.04424E-2 1.15114E-2 1.20582E-2 1.13386E-2 1.11555E-2 1.16915E-2 1.37103E-2 1.52547E-2 1.13063E-2 1.10798E-2 1.36548E-2 9.4487E-3 8.5502E-3 5.57376E-3 4.52398E-3 2.77188E-3 4.14686E-3 2.999E-3 3.42297E-3 1.88084E-3 2.11203E-3 7.29528E-4 2.05655E-4 2.9627E-4 4.16818E-4 2.4515E-4 1.30249E-3 1.02697E-3 -9999 -9999 -9999 -9999 -9999 -9999 -9999 -9999 -9999 -9999 -9999 -9999 -9999 -9999 -9999 -9999 -9999 -9999 -9999 -9999 -9999 -9999 -9999 -9999 -9999 -9999 -9999 -9999 -9999 -9999 -9999 -9999 -9999 -9999 -9999 -9999 -9999 -9999 -9999 -9999 -9999 -9999 -9999 -9999 -9999 -9999 -9999 -9999 -9999
-9999 -9999 -9999 -9999 -9999 -9999 -9999 -9999 -9999 -9999 -9999 -9999 -9999 -9999 -9999 -9999 -9999 -9999 -9999 -9999 -9999 -9999 -9999 -9999 -9999 -9999 -9999 -9999 -9999 -9999 -9999 -9999 -9999 -9999 -9999 -9999 -9999 -9999 -9999 5.21985E-3 3.07547E-3 4.7034E-3 4.56702E-3 1.81203E-3 2.231E-3 5.47856E-3 3.48043E-3 3.50787E-3 3.40902E-3 3.19201E-3 6.07218E-3 7.36296E-3 9.41707E-3 9.03678E-3 1.0564E-2 9.96488E-3 9.16362E-3 9.41135E-3 1.24572E-2 1.59155E-2 1.90695E-2 1.51913E-2 1.66633E-2 1.28059E-2 8.6323E-3 1.17857E-2 1.06632E-2 1.18896E-2 1.21887E-2 1.36345E-2 1.11103E-2 1.35666E-2 1.36215E-2 1.51617E-2 1.05439E-2 9.85882E-3 1.78733E-2 1.4513E-2 1.7046E-2 1.23799E-2 4.84708E-3 3.24826E-3 3.32714E-3 4.11635E-3 5.05387E-3 4.86773E-3 3.6363E-3 3.69804E-3 8.17958E-3 8.64536E-3 5.84745E-3 7.35384E-3 7.28386E-3 6.97784E-3 8.32295E-3 9.55069E-3 1.06372E-2 1.0221E-2 1.28315E-2 1.46651E-2 1.53088E-2 1.65142E-2 2.1042E-2 2.2033E-2 1.41229E-2 1.0256E-2 5.70471E-3 7.32655E-3 3.15898E-3 2.42201E-3 4.54705E-3 3.10654E-3 1.98773E-3 8.73747E-4 5.08758E-4 1.48256E-4 2.57397E-4 3.79114E-4 3.08484E-4 8.17033E-4 -9999 -9999 -9999 -9999 -9999 -9999 -9999 -9999 -9999 -9999 -9999 -9999 -9999 -9999 -9999 -9999 -9999 -9999 -9999 -9999 -9999 -9999 -9999 -9999 -9999 -9999 -9999 -9999 -9999 -9999 -9999 -9999 -9999 -9999 -9999 -9999 -9999 -9999 -9999 -9999 -9999 -9999 -9999 -9999 -9999 -9999 -9999 -9999 -9999 -9999
-9999 -9999 -9999 -9999 -9999 -9999 -9999 -9999 -9999 -9999 -9999 -9999 -9999 -9999 -9999 -9999 -9999 -9999 -9999 -9999 -9999 -9999 -9999 -9999 -9999 -9999 -9999 -9999 -9999 -9999 -9999 -9999 -9999 -9999 -9999 -9999 -9999 -9999 -9999 3.2531E-3 3.54932E-3 3.2203E-3 3.32796E-3 2.17531E-3 8.22388E-3 3.79259E-3 3.45739E-3 3.22668E-3 5.99998E-3 5.02352E-3 7.50522E-3 1.05437E-2 9.4763E-3 9.71258E-3 1.09868E-2 1.31097E-2 1.20916E-2 5.50431E-3 1.47844E-2 1.41758E-2 1.49955E-2 1.60506E-2 1.25488E-2 1.605E-2 1.57562E-2 1.61445E-2 1.63886E-2 1.62176E-2 1.33037E-2 1.20717E-2 1.62593E-2 2.26607E-2 1.3983E-2 1.47219E-2 9.73569E-3 1.5984E-2 1.46625E-2 1.46389E-2 1.64371E-2 1.36105E-2 7.79786E-3 3.48185E-3 2.97579E-3 2.77384E-3 2.78978E-3 2.36593E-3 2.20352E-3 2.83268E-3 7.51256E-3 7.78513E-3 7.43395E-3 7.5814E-3 7.95911E-3 6.83955E-3 7.94382E-3 9.62075E-3 1.03175E-2 9.77653E-3 1.33022E-2 1.44187E-2 1.80454E-2 2.02504E-2 2.21642E-2 1.96566E-2 1.28096E-2 1.04743E-2 6.26403E-3 6.68122E-3 6.18444E-3 3.66783E-3 3.42777E-3 2.71582E-3 7.3588E-4 6.65636E-4 1.80703E-4 1.45723E-4 2.84872E-4 2.84164E-4 3.55417E-4 -9999 -9999 -9999 -9999 -9999 -9999 -9999 -9999 -9999 -9999 -9999 -9999 -9999 -9999 -9999 -9999 -9999 -9999 -9999 -9999 -9999 -9999 -9999 -9999 -9999 -9999 -9999 -9999 -9999 -9999 -9999 -9999 -9999 -9999 -9999 -9999 -9999 -9999 -9999 -9999 -9999 -9999 -9999 -9999 -9999 -9999 -9999 -9999 -9999 -9999 -9999
-9999 -9999 -9999 -9999 -9999 -9999 -9999 -9999 -9999 -9999 -9999 -9999 -9999 -9999 -9999 -9999 -9999 -9999 -9999 -9999 -9999 -9999 -9999 -9999 -9999 -9999 -9999 -9999 -9999 -9999 -9999 -9999 -9999 -9999 -9999 -9999 -9999 -9999 -9999 -9999 4.04702E-3 3.67242E-3 4.25565E-3 5.00823E-3 8.60235E-3 4.6832E-3 7.92281E-3 4.59769E-3 5.99307E-3 8.52391E-3 8.8387E-3 1.19999E-2 1.06245E-2 1.10025E-2 1.17792E-2 1.16988E-2 5.9788E-3 6.90563E-3 9.94158E-3 9.40655E-3 7.64166E-3 8.53883E-3 6.61695E-3 1.14819E-2 5.42701E-3 1.68735E-2 1.14971E-2 1.88151E-2 2.03714E-2 1.7416E-2 1.47346E-2 1.3801E-2 2.26518E-2 1.74094E-2 2.34762E-2 1.58254E-2 2.44639E-2 2.24746E-2 1.52418E-2 1.14927E-2 1.51643E-2 6.60417E-3 3.78998E-3 3.25902E-3 3.54077E-3 1.70257E-3 1.80841E-3 2.87564E-3 6.38992E-3 6.17497E-3 6.12259E-3 5.62256E-3 5.91646E-3 6.34775E-3 9.94112E-3 1.09601E-2 1.21825E-2 1.10952E-2 1.09535E-2 1.42272E-2 1.96445E-2 2.09453E-2 2.22386E-2 1.97399E-2 1.32891E-2 1.09964E-2 6.20598E-3 6.05772E-3 5.62875E-3 4.32102E-3 2.74833E-3 1.43065E-3 3.53927E-4 2.02669E-4 1.40047E-4 1.947E-4 3.56881E-4 5.01493E-4 1.07498E-3 -9999 -9999 -9999 -9999 -9999 -9999 -9999 -9999 -9999 -9999 -9999 -9999 -9999 -9999 -9999 -9999 -9999 -9999 -9999 -9999 -9999 -9999 -9999 -9999 -9999 -9999 -9999 -9999 -9999 -9999 -9999 -9999 -9999 -9999 -9999 -9999 -9999 -9999 -9999 -9999 -9999 -9999 -9999 -9999 -9999 -9999 -9999 -9999 -9999 -9999 -9999
-9999 -9999 -9999 -9999 -9999 -9999 -9999 -9999 -9999 -9999 -9999 -9999 -9999 -9999 -9999 -9999 -9999 -9999 -9999 -9999 -9999 -9999 -9999 -9999 -9999 -9999 -9999 -9999 -9999 -9999 -9999 -9999 -9999 -9999 -9999 -9999 -9999 -9999 -9999 -9999 -9999 4.82935E-3 4.60998E-3 1.2328E-2 5.3824E-3 5.59722E-3 8.41242E-3 6.69263E-3 7.29193E-3 8.66686E-3 9.40122E-3 8.53243E-3 9.22441E-3 9.03795E-3 9.9875E-3 9.45749E-3 8.94133E-3 1.22757E-2 7.75172E-3 9.96794E-3 6.93479E-3 5.37701E-3 7.79346E-3 1.07893E-2 5.43511E-3 1.72414E-2 1.02574E-2 2.08784E-2 1.65694E-2 1.65331E-2 1.91197E-2 1.81737E-2 2.24459E-2 1.25701E-2 8.69616E-3 1.07642E-2 1.44088E-2 2.44159E-2 1.95279E-2 1.58724E-2 1.60739E-2 7.01632E-3 7.72203E-3 4.72155E-3 3.00304E-3 1.52288E-3 1.36163E-3 2.52159E-3 4.88132E-3 5.99928E-3 5.54217E-3 4.64465E-3 6.48841E-3 1.1899E-2 1.04021E-2 1.15418E-2 1.1404E-2 1.23586E-2 1.07311E-2 1.2351E-2 1.86237E-2 2.11311E-2 1.97549E-2 1.29501E-2 1.08079E-2 1.09375E-2 1.10895E-2 6.99606E-3 4.93206E-3 3.43106E-3 2.47024E-3 1.25256E-3 4.96688E-4 2.08018E-4 1.14638E-4 2.20836E-4 3.73685E-4 -9999 -9999 -9999 -9999 -9999 -9999 -9999 -9999 -9999 -9999 -9999 -9999 -9999 -9999 -9999 -9999 -9999 -9999 -9999 -9999 -9999 -9999 -9999 -9999 -9999 -9999 -9999 -9999 -9999 -9999 -9999 -9999 -9999 -9999 -9999 -9999 -9999 -9999 -9999 -9999 -9999 -9999 -9999 -9999 -9999 -9999 -9999 -9999 -9999 -9999 -9999 -9999 -9999
-9999 -9999 -9999 -9999 -9999 -9999 -9999 -9999 -9999 -9999 -9999 -9999 -9999 -9999 -9999 -9999 -9999 -9999 -9999 -9999 -9999 -9999 -9999 -9999 -9999 -9999 -9999 -9999 -9999 -9999 -9999 -9999 -9999 -9999 -9999 -9999 -9999 -9999 -9999 -9999 -9999 7.9825E-3 1.86439E-2 8.20756E-3 3.73394E-3 7.92792E-3 7.95346E-3 8.10554E-3 9.01629E-3 1.03014E-2 9.89729E-3 7.86532E-3 9.57638E-3 8.76109E-3 8.8299E-3 9.88328E-3 1.12358E-2 1.28583E-2 1.1815E-2 1.59199E-2 1.08624E-2 9.85312E-3 7.23348E-3 1.13081E-2 6.33778E-3 1.57179E-2 2.29458E-2 1.97891E-2 2.20391E-2 2.29647E-2 1.88436E-2 1.84745E-2 1.37248E-2 1.23428E-2 1.39304E-2 1.98373E-2 1.52843E-2 1.58011E-2 1.98235E-2 1.55612E-2 1.5006E-2 1.59941E-2 7.21245E-3 8.14208E-3 5.00269E-3 1.7753E-3 1.43344E-3 2.67564E-3 5.0001E-3 5.6679E-3 5.029E-3 3.3097E-3 3.82633E-3 6.24897E-3 8.3172E-3 8.40441E-3 1.1713E-2 1.59046E-2 1.44226E-2 1.75764E-2 1.5427E-2 1.84059E-2 2.18075E-2 1.77017E-2 9.59846E-3 1.02837E-2 6.1653E-3 5.99733E-3 4.87755E-3 4.56599E-3 3.47966E-3 2.22034E-3 3.54065E-3 1.38194E-3 -9999 -9999 -9999 -9999 -9999 -9999 -9999 -9999 -9999 -9999 -9999 -9999 -9999 -9999 -9999 -9999 -9999 -9999 -9999 -9999 -9999 -9999 -9999 -9999 -9999 -9999 -9999 -9999 -9999 -9999 -9999 -9999 -9999 -9999 -9999 -9999 -9999 -9999 -9999 -9999 -9999 -9999 -9999 -9999 -9999 -9999 -9999 -9999 -9999 -9999 -9999 -9999 -9999 -9999 -9999 -9999
-9999 -9999 -9999 -9999 -9999 -9999 -9999 -9999 -9999 -9999 -9999 -9999 -9999 -9999 -9999 -9999 -9999 -9999 -9999 -9999 -9999 -9999 -9999 -9999 -9999 -9999 -9999 -9999 -9999 -9999 -9999 -9999 -9999 -9999 -9999 -9999 -9999 -9999 -9999 -9999 -9999 1.68528E-2 1.54205E-2 3.68675E-3 2.642E-3 5.87787E-3 7.96764E-3 8.19026E-3 1.04712E-2 1.0936E-2 7.13459E-3 9.05123E-3 9.01793E-3 7.13724E-3 7.08036E-3 6.87814E-3 7.04552E-3 8.11134E-3 1.08251E-2 1.32965E-2 1.10054E-2 7.72123E-3 6.58914E-3 1.02413E-2 9.66728E-3 7.59298E-3 1.47337E-2 2.44619E-2 2.20384E-2 2.42139E-2 2.47765E-2 2.44719E-2 1.96043E-2 1.22881E-2 1.99016E-2 1.57563E-2 1.72406E-2 2.12322E-2 1.30248E-2 1.67047E-2 1.50741E-2 1.26531E-2 1.33883E-2 8.14676E-3 6.02713E-3 3.93494E-3 1.74162E-3 2.12443E-3 3.63928E-3 4.09727E-3 4.73944E-3 5.57568E-3 4.94908E-3 7.21891E-3 6.05933E-3 9.24926E-3 1.59389E-2 1.78554E-2 1.6894E-2 1.72036E-2 1.59704E-2 1.48522E-2 1.68076E-2 1.57868E-2 1.06015E-2 9.1158E-3 7.23384E-3 4.58934E-3 4.71627E-3 3.47235E-3 2.83891E-3 2.25667E-3 3.33946E-3 -9999 -9999 -9999 -9999 -9999 -9999 -9999 -9999 -9999 -9999 -9999 -9999 -9999 -9999 -9999 -9999 -9999 -9999 -9999 -9999 -9999 -9999 -9999 -9999 -9999 -9999 -9999 -9999 -9999 -9999 -9999 -9999 -9999 -9999 -9999 -9999 -9999 -9999 -9999 -9999 -9999 -9999 -9999 -9999 -9999 -9999 -9999 -9999 -9999 -9999 -9999 -9999 -9999 -9999 -9999 -9999 -9999
-9999 -9999 -9999 -9999 -9999 -9999 -9999 -9999 -9999 -9999 -9999 -9999 -9999 -9999 -9999 -9999 -9999 -9999 -9999 -9999 -9999 -9999 -9999 -9999 -9999 -9999 -9999 -9999 -9999 -9999 -9999 -9999 -9999 -9999 -9999 -9999 -9999 -9999 -9999 -9999 -9999 1.59674E-2 3.83209E-3 3.39595E-3 2.26463E-3 2.81849E-3 5.48022E-3 1.00551E-2 1.1134E-2 9.00041E-3 6.9896E-3 8.10605E-3 6.61861E-3 7.20272E-3 6.42967E-3 5.61653E-3 6.11565E-3 5.12866E-3 6.479E-3 8.31741E-3 5.87293E-3 8.36623E-3 9.30571E-3 6.27723E-3 8.11263E-3 7.27369E-3 1.15942E-2 1.45632E-2 2.62258E-2 2.78772E-2 2.54292E-2 2.3072E-2 2.3592E-2 1.80944E-2 1.59619E-2 1.96465E-2 1.92128E-2 1.97908E-2 1.92322E-2 9.7302E-3 1.08941E-2 9.33108E-3 8.59194E-3 1.01721E-2 5.50177E-3 4.21637E-3 2.05809E-3 1.82707E-3 2.9714E-3 5.1254E-3 3.74296E-3 5.25727E-3 8.37871E-3 1.08306E-2 1.41046E-2 1.62189E-2 2.11787E-2 2.2446E-2 1.82809E-2 1.37752E-2 1.29427E-2 1.28134E-2 1.13243E-2 1.15335E-2 1.10741E-2 9.85906E-3 8.36752E-3 4.49094E-3 2.87707E-3 3.73839E-3 3.72444E-3 3.15171E-3 3.73312E-3 -9999 -9999 -9999 -9999 -9999 -9999 -9999 -9999 -9999 -9999 -9999 -9999 -9999 -9999 -9999 -9999 -9999 -9999 -9999 -9999 -9999 -9999 -9999 -9999 -9999 -9999 -9999 -9999 -9999 -9999 -9999 -9999 -9999 -9999 -9999 -9999 -9999 -9999 -9999 -9999 -9999 -9999 -9999 -9999 -9999 -9999 -9999 -9999 -9999 -9999 -9999 -9999 -9999 -9999 -9999 -9999 -9999
-9999 -9999 -9999 -9999 -9999 -9999 -9999 -9999 -9999 -9999 -9999 -9999 -9999 -9999 -9999 -9999 -9999 -9999 -9999 -9999 -9999 -9999 -9999 -9999 -9999 -9999 -9999 -9999 -9999 -9999 -9999 -9999 -9999 -9999 -9999 -9999 -9999 -9999 -9999 -9999 -9999 6.62138E-3 3.22477E-3 6.44814E-3 3.82928E-3 2.67949E-3 6.44103E-3 1.07311E-2 1.15386E-2 7.08896E-3 6.95668E-3 7.00819E-3 6.68085E-3 6.34668E-3 5.90969E-3 5.82661E-3 4.99266E-3 4.81234E-3 5.28186E-3 4.80608E-3 6.21552E-3 9.20701E-3 1.60392E-2 9.42746E-3 9.69503E-3 1.06396E-2 6.14779E-3 1.0356E-2 9.17993E-3 7.94019E-3 2.58249E-2 2.22427E-2 1.94083E-2 1.99919E-2 1.42363E-2 1.5798E-2 2.03176E-2 2.21189E-2 2.35497E-2 1.08195E-2 6.46176E-3 4.63229E-3 3.02312E-3 5.32164E-3 7.42088E-3 3.51067E-3 3.42499E-3 2.03866E-3 1.93444E-3 3.72279E-3 5.30153E-3 6.79201E-3 1.08399E-2 1.41033E-2 1.81444E-2 2.11152E-2 2.44053E-2 2.01317E-2 1.52831E-2 1.169E-2 1.04892E-2 1.18013E-2 1.02682E-2 8.60205E-3 9.53485E-3 7.64886E-3 8.89081E-3 4.80169E-3 3.78926E-3 3.18346E-3 2.27532E-3 2.46926E-3 -9999 -9999 -9999 -9999 -9999 -9999 -9999 -9999 -9999 -9999 -9999 -9999 -9999 -9999 -9999 -9999 -9999 -9999 -9999 -9999 -9999 -9999 -9999 -9999 -9999 -9999 -9999 -9999 -9999 -9999 -9999 -9999 -9999 -9999 -9999 -9999 -9999 -9999 -9999 -9999 -9999 -9999 -9999 -9999 -9999 -9999 -9999 -9999 -9999 -9999 -9999 -9999 -9999 -9999 -9999 -9999 -9999 -9999
-9999 -9999 -9999 -9999 -9999 -9999 -9999 -9999 -9999 -9999 -9999 -9999 -9999 -9999 -9999 -9999 -9999 -9999 -9999 -9999 -9999 -9999 -9999 -9999 -9999 -9999 -9999 -9999 -9999 -9999 -9999 -9999 -9999 -9999 -9999 -9999 -9999 -9999 -9999 -9999 4.69381E-3 2.37177E-3 2.47894E-3 5.03091E-3 7.09467E-3 4.98837E-3 6.6592E-3 1.04214E-2 9.09635E-3 5.95221E-3 7.04324E-3 8.09034E-3 4.91393E-3 5.75316E-3 4.74678E-3 5.26906E-3 5.41746E-3 6.52233E-3 1.05624E-2 1.10188E-2 9.68084E-3 1.15593E-2 1.38973E-2 8.10409E-3 1.14547E-2 1.15073E-2 1.13412E-2 1.38374E-2 1.08407E-2 6.57552E-3 9.33613E-3 2.19332E-2 2.10498E-2 1.75139E-2 2.0133E-2 1.3048E-2 2.2444E-2 2.17421E-2 1.35447E-2 6.36073E-3 8.83892E-3 6.29473E-3 2.48385E-3 2.2376E-3 3.23543E-3 4.26555E-3 2.59343E-3 2.31096E-3 1.56606E-3 2.33832E-3 4.91963E-3 6.23961E-3 1.03243E-2 1.49502E-2 2.21744E-2 2.43796E-2 2.43537E-2 2.26253E-2 1.43411E-2 1.10053E-2 1.02994E-2 9.3759E-3 9.28006E-3 8.84212E-3 8.63557E-3 9.60397E-3 9.976E-3 4.42085E-3 3.02883E-3 2.74711E-3 4.61263E-3 -9999 -9999 -9999 -9999 -9999 -9999 -9999 -9999 -9999 -9999 -9999 -9999 -9999 -9999 -9999 -9999 -9999 -9999 -9999 -9999 -9999 -9999 -9999 -9999 -9999 -9999 -9999 -9999 -9999 -9999 -9999 -9999 -9999 -9999 -9999 -9999 -9999 -9999 -9999 -9999 -9999 -9999 -9999 -9999 -9999 -9999 -9999 -9999 -9999 -9999 -9999 -9999 -9999 -9999 -9999 -9999 -9999 -9999 -9999
-9999 -9999 -9999 -9999 -9999 -9999 -9999 -9999 -9999 -9999 -9999 -9999 -9999 -9999 -9999 -9999 -9999 -9999 -9999 -9999 -9999 -9999 -9999 -9999 -9999 -9999 -9999 -9999 -9999 -9999 -9999 -9999 -9999 -9999 -9999 -9999 -9999 -9999 -9999 -9999 5.65094E-3 2.30101E-3 4.36738E-3 7.23067E-3 1.03552E-2 9.8277E-3 9.81141E-3 1.11382E-2 8.01013E-3 3.78077E-3 6.44393E-3 9.02615E-3 5.11866E-3 5.06527E-3 6.53531E-3 3.91267E-3 6.4166E-3 1.05647E-2 8.59664E-3 8.44734E-3 9.21199E-3 8.96927E-3 6.12779E-3 4.65507E-3 9.14505E-3 7.68281E-3 7.17103E-3 8.65876E-3 2.72205E-3 9.30216E-3 1.64004E-2 1.15379E-2 1.59049E-2 1.591E-2 1.87164E-2 1.0758E-2 1.38519E-2 7.32312E-3 8.30295E-3 7.68446E-3 3.0823E-3 6.29889E-3 4.26616E-3 2.48202E-3 1.98998E-3 2.69207E-3 2.56124E-3 2.25447E-3 2.57147E-3 2.09676E-3 3.69667E-3 6.21635E-3 9.0189E-3 1.50357E-2 2.15109E-2 2.31081E-2 2.23584E-2 1.90692E-2 1.03252E-2 9.37768E-3 6.23232E-3 6.62774E-3 6.44415E-3 6.87469E-3 7.83717E-3 1.24717E-2 8.29036E-3 6.60997E-3 3.74738E-3 5.06377E-3 6.18377E-3 -9999 -9999 -9999 -9999 -9999 -9999 -9999 -9999 -9999 -9999 -9999 -9999 -9999 -9999 -9999 -9999 -9999 -9999 -9999 -9999 -9999 -9999 -9999 -9999 -9999 -9999 -9999 -9999 -9999 -9999 -9999 -9999 -9999 -9999 -9999 -9999 -9999 -9999 -9999 -9999 -9999 -9999 -9999 -9999 -9999 -9999 -9999 -9999 -9999 -9999 -9999 -9999 -9999 -9999 -9999 -9999 -9999 -9999 -9999
-9999 -9999 -9999 -9999 -9999 -9999 -9999 -9999 -9999 -9999 -9999 -9999 -9999 -9999 -9999 -9999 -9999 -9999 -9999 -9999 -9999 -9999 -9999 -9999 -9999 -9999 -9999 -9999 -9999 -9999 -9999 -9999 -9999 -9999 -9999 -9999 -9999 -9999 -9999 -9999 7.91259E-3 2.52738E-3 3.14199E-3 6.30893E-3 9.68552E-3 1.16432E-2 1.20464E-2 1.08901E-2 8.28366E-3 4.45892E-3 7.15895E-3 9.4448E-3 9.43595E-3 9.33447E-3 5.68671E-3 7.932E-3 8.0968E-3 8.27001E-3 7.98525E-3 7.72841E-3 1.04782E-2 1.01678E-2 9.57789E-3 1.18818E-2 1.05036E-2 7.89552E-3 6.81475E-3 7.7404E-3 9.35659E-3 1.54281E-2 1.36858E-2 8.60843E-3 1.3348E-2 1.67177E-2 1.73193E-2 1.9102E-2 1.44792E-2 1.10536E-2 1.05696E-2 8.92305E-3 9.48541E-3 8.21623E-3 7.45461E-3 7.39357E-3 3.18336E-3 2.66897E-3 2.53105E-3 2.83308E-3 2.02674E-3 1.98038E-3 3.91021E-3 5.34257E-3 9.53213E-3 1.5351E-2 1.96254E-2 1.41281E-2 1.18648E-2 8.35023E-3 8.55944E-3 7.85611E-3 6.79533E-3 9.0276E-3 7.08035E-3 6.69025E-3 7.43804E-3 8.73289E-3 9.11656E-3 7.48073E-3 5.90287E-3 -9999 -9999 -9999 -9999 -9999 -9999 -9999 -9999 -9999 -9999 -9999 -9999 -9999 -9999 -9999 -9999 -9999 -9999 -9999 -9999 -9999 -9999 -9999 -9999 -9999 -9999 -9999 -9999 -9999 -9999 -9999 -9999 -9999 -9999 -9999 -9999 -9999 -9999 -9999 -9999 -9999 -9999 -9999 -9999 -9999 -9999 -9999 -9999 -9999 -9999 -9999 -9999 -9999 -9999 -9999 -9999 -9999 -9999 -9999 -9999 -9999
-9999 -9999 -9999 -9999 -9999 -9999 -9999 -9999 -9999 -9999 -9999 -9999 -9999 -9999 -9999 -9999 -9999 -9999 -9999 -9999 -9999 -9999 -9999 -9999 -9999 -9999 -9999 -9999 -9999 -9999 -9999 -9999 -9999 -9999 -9999 -9999 -9999 -9999 -9999 -9999 5.32792E-3 2.6969E-3 4.70108E-3 6.024E-3 7.74807E-3 1.04322E-2 8.19453E-3 8.01521E-3 6.93241E-3 4.51808E-3 5.02477E-3 8.13728E-3 9.3687E-3 8.71679E-3 9.04189E-3 8.1753E-3 7.87954E-3 7.03538E-3 6.19027E-3 6.96663E-3 7.66405E-3 1.08025E-2 7.92733E-3 1.32016E-2 1.14279E-2 7.44426E-3 6.0981E-3 3.52854E-3 9.35255E-3 1.4819E-2 1.44744E-2 1.30077E-2 1.51259E-2 1.79422E-2 1.77873E-2 1.57078E-2 1.7432E-2 1.63096E-2 1.39117E-2 8.77262E-3 5.70982E-3 8.95287E-3 7.28925E-3 8.58614E-3 5.06908E-3 4.32539E-3 1.86615E-3 1.57241E-3 1.54252E-3 2.73801E-3 3.30503E-3 6.13651E-3 7.12829E-3 1.13597E-2 1.35532E-2 6.7408E-3 6.96992E-3 5.80907E-3 6.99698E-3 7.91938E-3 7.27848E-3 8.64444E-3 6.25899E-3 7.22696E-3 7.96989E-3 8.47245E-3 9.12845E-3 5.52197E-3 -9999 -9999 -9999 -9999 -9999 -9999 -9999 -9999 -9999 -9999 -9999 -9999 -9999 -9999 -9999 -9999 -9999 -9999 -9999 -9999 -9999 -9999 -9999 -9999 -9999 -9999 -9999 -9999 -9999 -9999 -9999 -9999 -9999 -9999 -9999 -9999 -9999 -9999 -9999 -9999 -9999 -9999 -9999 -9999 -9999 -9999 -9999 -9999 -9999 -9999 -9999 -9999 -9999 -9999 -9999 -9999 -9999 -9999 -9999 -9999 -9999 -9999
-9999 -9999 -9999 -9999 -9999 -9999 -9999 -9999 -9999 -9999 -9999 -9999 -9999 -9999 -9999 -9999 -9999 -9999 -9999 -9999 -9999 -9999 -9999 -9999 -9999 -9999 -9999 -9999 -9999 -9999 -9999 -9999 -9999 -9999 -9999 -9999 -9999 -9999 -9999 -9999 4.88495E-3 2.23159E-3 4.05493E-3 5.39092E-3 6.24785E-3 7.34644E-3 5.27E-3 4.15356E-3 3.96779E-3 3.98599E-3 3.96129E-3 7.30421E-3 9.56699E-3 9.77357E-3 6.89353E-3 8.3675E-3 8.02471E-3 7.42698E-3 4.59744E-3 3.33421E-3 5.32129E-3 8.00334E-3 7.11842E-3 6.98752E-3 1.25821E-2 7.60467E-3 6.03266E-3 6.24156E-3 6.02706E-3 9.62799E-3 1.64539E-2 1.75364E-2 1.83389E-2 2.24552E-2 2.13392E-2 1.40482E-2 1.10337E-2 1.81939E-2 1.52765E-2 1.00644E-2 4.38371E-3 5.87637E-3 8.56873E-3 5.97966E-3 7.23609E-3 4.24867E-3 1.90152E-3 1.65176E-3 1.68492E-3 2.59665E-3 3.77284E-3 7.00212E-3 9.10602E-3 7.21237E-3 1.09527E-2 6.38489E-3 4.4613E-3 4.44442E-3 4.34937E-3 6.99095E-3 6.5347E-3 5.13782E-3 4.94425E-3 6.3753E-3 9.47149E-3 1.02353E-2 6.42341E-3 5.33423E-3 -9999 -9999 -9999 -9999 -9999 -9999 -9999 -9999 -9999 -9999 -9999 -9999 -9999 -9999 -9999 -9999 -9999 -9999 -9999 -9999 -9999 -9999 -9999 -9999 -9999 -9999 -9999 -9999 -9999 -9999 -9999 -9999 -9999 -9999 -9999 -9999 -9999 -9999 -9999 -9999 -9999 -9999 -9999 -9999 -9999 -9999 -9999 -9999 -9999 -9999 -9999 -9999 -9999 -9999 -9999 -9999 -9999 -9999 -9999 -9999 -9999 -9999
-9999 -9999 -9999 -9999 -9999 -9999 -9999 -9999 -9999 -9999 -9999 -9999 -9999 -9999 -9999 -9999 -9999 -9999 -9999 -9999 -9999 -9999 -9999 -9999 -9999 -9999 -9999 -9999 -9999 -9999 -9999 -9999 -9999 -9999 -9999 -9999 -9999 -9999 -9999 -9999 2.85828E-3 1.83369E-3 2.06929E-3 2.66714E-3 4.75722E-3 7.11653E-3 4.81552E-3 2.49918E-3 2.19891E-3 3.25563E-3 3.49426E-3 6.86535E-3 9.57494E-3 8.27437E-3 8.55842E-3 8.62588E-3 8.18678E-3 5.13766E-3 3.08787E-3 3.2033E-3 2.99028E-3 4.0489E-3 6.05166E-3 5.34774E-3 8.46015E-3 9.29679E-3 1.20701E-2 9.81535E-3 7.62845E-3 7.11258E-3 5.06258E-3 6.46118E-3 2.06996E-2 2.1582E-2 2.09014E-2 1.53549E-2 1.32532E-2 1.49074E-2 1.58947E-2 1.16895E-2 1.0249E-2 7.93646E-3 7.78785E-3 6.71447E-3 5.28215E-3 3.73086E-3 3.23738E-3 2.03798E-3 1.78353E-3 1.34053E-3 3.0732E-3 4.93391E-3 5.93451E-3 8.73596E-3 3.67357E-3 2.41584E-3 2.86757E-3 2.67235E-3 9.4073E-3 6.18178E-3 4.02295E-3 4.26825E-3 3.90468E-3 6.17241E-3 8.9963E-3 8.10321E-3 5.49575E-3 7.96732E-3 -9999 -9999 -9999 -9999 -9999 -9999 -9999 -9999 -9999 -9999 -9999 -9999 -9999 -9999 -9999 -9999 -9999 -9999 -9999 -9999 -9999 -9999 -9999 -9999 -9999 -9999 -9999 -9999 -9999 -9999 -9999 -9999 -9999 -9999 -9999 -9999 -9999 -9999 -9999 -9999 -9999 -9999 -9999 -9999 -9999 -9999 -9999 -9999 -9999 -9999 -9999 -9999 -9999 -9999 -9999 -9999 -9999 -9999 -9999 -9999 -9999 -9999
-9999 -9999 -9999 -9999 -9999 -9999 -9999 -9999 -9999 -9999 -9999 -9999 -9999 -9999 -9999 -9999 -9999 -9999 -9999 -9999 -9999 -9999 -9999 -9999 -9999 -9999 -9999 -9999 -9999 -9999 -9999 -9999 -9999 -9999 -9999 -9999 -9999 -9999 -9999 -9999 2.95915E-3 1.2697E-3 1.30861E-3 1.93636E-3 3.17644E-3 7.71949E-3 5.33653E-3 2.78832E-3 2.18013E-3 2.19391E-3 2.8773E-3 5.57352E-3 5.44716E-3 5.10702E-3 7.42275E-3 7.65871E-3 6.52158E-3 3.88044E-3 2.4923E-3 3.13475E-3 2.97304E-3 3.59476E-3 7.63757E-3 5.01562E-3 6.31907E-3 6.5369E-3 9.34276E-3 9.6009E-3 7.55635E-3 6.23966E-3 7.54451E-3 4.24471E-3 7.57051E-3 1.06971E-2 2.18813E-2 1.20495E-2 1.26363E-2 1.29381E-2 1.2832E-2 1.19324E-2 1.31567E-2 1.0338E-2 5.64827E-3 3.96146E-3 5.78657E-3 6.72821E-3 3.9693E-3 1.95748E-3 1.72388E-3 1.82163E-3 3.06531E-3 5.7217E-3 4.89164E-3 5.2702E-3 1.91444E-3 1.20254E-3 1.09646E-3 3.35239E-3 4.5789E-3 5.59918E-3 3.65024E-3 2.59028E-3 3.02845E-3 6.09096E-3 7.74539E-3 4.58374E-3 2.98243E-3 4.40251E-3 -9999 -9999 -9999 -9999 -9999 -9999 -9999 -9999 -9999 -9999 -9999 -9999 -9999 -9999 -9999 -9999 -9999 -9999 -9999 -9999 -9999 -9999 -9999 -9999 -9999 -9999 -9999 -9999 -9999 -9999 -9999 -9999 -9999 -9999 -9999 -9999 -9999 -9999 -9999 -9999 -9999 -9999 -9999 -9999 -9999 -9999 -9999 -9999 -9999 -9999 -9999 -9999 -9999 -9999 -9999 -9999 -9999 -9999 -9999 -9999 -9999 -9999
-9999 -9999 -9999 -9999 -9999 -9999 -9999 -9999 -9999 -9999 -9999 -9999 -9999 -9999 -9999 -9999 -9999 -9999 -9999 -9999 -9999 -9999 -9999 -9999 -9999 -9999 -9999 -9999 -9999 -9999 -9999 -9999 -9999 -9999 -9999 -9999 -9999 -9999 -9999 -9999 -9999 2.26445E-3 1.16598E-3 2.63579E-3 5.10419E-3 6.79426E-3 4.92944E-3 2.91987E-3 2.41593E-3 2.10768E-3 1.74553E-3 3.52741E-3 2.78675E-3 2.94655E-3 5.5195E-3 5.81868E-3 5.86168E-3 4.94422E-3 3.03102E-3 2.58297E-3 3.15323E-3 3.81229E-3 4.93833E-3 5.58804E-3 6.50952E-3 5.62645E-3 5.37394E-3 5.3527E-3 6.88184E-3 1.25538E-2 8.02084E-3 4.9883E-3 5.57942E-3 5.1575E-3 6.31682E-3 9.3027E-3 6.34098E-3 1.13167E-2 1.08223E-2 9.83674E-3 1.16222E-2 1.22905E-2 6.99234E-3 4.89075E-3 6.06337E-3 4.966E-3 2.46788E-3 1.71755E-3 2.69657E-3 2.60582E-3 1.88813E-3 2.67747E-3 6.03368E-3 5.46753E-3 2.02784E-3 7.60013E-4 1.08297E-3 2.01562E-3 3.12315E-3 5.95766E-3 3.8465E-3 3.95905E-3 3.4953E-3 5.74041E-3 6.23806E-3 3.0161E-3 1.84234E-3 2.96139E-3 1.19785E-2 -9999 -9999 -9999 -9999 -9999 -9999 -9999 -9999 -9999 -9999 -9999 -9999 -9999 -9999 -9999 -9999 -9999 -9999 -9999 -9999 -9999 -9999 -9999 -9999 -9999 -9999 -9999 -9999 -9999 -9999 -9999 -9999 -9999 -9999 -9999 -9999 -9999 -9999 -9999 -9999 -9999 -9999 -9999 -9999 -9999 -9999 -9999 -9999 -9999 -9999 -9999 -9999 -9999 -9999 -9999 -9999 -9999 -9999 -9999 -9999 -9999
-9999 -9999 -9999 -9999 -9999 -9999 -9999 -9999 -9999 -9999 -9999 -9999 -9999 -9999 -9999 -9999 -9999 -9999 -9999 -9999 -9999 -9999 -9999 -9999 -9999 -9999 -9999 -9999 -9999 -9999 -9999 -9999 -9999 -9999 -9999 -9999 -9999 -9999 -9999 -9999 -9999 1.6242E-3 1.27395E-3 2.34838E-3 3.36803E-3 4.8925E-3 4.0548E-3 2.33141E-3 1.65753E-3 1.83105E-3 1.25885E-3 1.28415E-3 1.31211E-3 2.42812E-3 4.61642E-3 4.12788E-3 5.23402E-3 5.63433E-3 3.62847E-3 2.23125E-3 2.68674E-3 3.44935E-3 3.87947E-3 8.39929E-3 5.86885E-3 4.92662E-3 6.69388E-3 6.69006E-3 5.73568E-3 5.35294E-3 1.11876E-2 8.51439E-3 7.20717E-3 6.80592E-3 6.71729E-3 8.23284E-3 1.05485E-2 1.20848E-2 9.33737E-3 8.34748E-3 1.05126E-2 9.92186E-3 6.09336E-3 5.41973E-3 4.7765E-3 3.07775E-3 2.23861E-3 2.5604E-3 3.0575E-3 2.72683E-3 1.63183E-3 1.87289E-3 3.53236E-3 3.30083E-3 1.72565E-3 6.90782E-4 2.17017E-3 2.0358E-3 1.99545E-3 2.73637E-3 3.70036E-3 4.47259E-3 4.46644E-3 6.27059E-3 5.90774E-3 2.64672E-3 1.18457E-3 1.28689E-3 1.84059E-3 1.66171E-3 -9999 -9999 -9999 -9999 -9999 -9999 -9999 -9999 -9999 -9999 -9999 -9999 -9999 -9999 -9999 -9999 -9999 -9999 -9999 -9999 -9999 -9999 -9999 -9999 -9999 -9999 -9999 -9999 -9999 -9999 -9999 -9999 -9999 -9999 -9999 -9999 -9999 -9999 -9999 -9999 -9999 -9999 -9999 -9999 -9999 -9999 -9999 -9999 -9999 -9999 -9999 -9999 -9999 -9999 -9999 -9999 -9999 -9999 -9999 -9999
-9999 -9999 -9999 -9999 -9999 -9999 -9999 -9999 -9999 -9999 -9999 -9999 -9999 -9999 -9999 -9999 -9999 -9999 -9999 -9999 -9999 -9999 -9999 -9999 -9999 -9999 -9999 -9999 -9999 -9999 -9999 -9999 -9999 -9999 -9999 -9999 -9999 -9999 -9999 -9999 -9999 2.79118E-3 1.34388E-3 1.89614E-3 2.65453E-3 2.85629E-3 2.79207E-3 1.29727E-3 9.68881E-4 1.55885E-3 1.13541E-3 9.45652E-4 1.09114E-3 1.85951E-3 2.2258E-3 3.62699E-3 3.94846E-3 5.06821E-3 3.49983E-3 1.82284E-3 2.32192E-3 2.41183E-3 4.92578E-3 7.67538E-3 6.22568E-3 4.7949E-3 5.53865E-3 6.79359E-3 5.46515E-3 5.02744E-3 7.29251E-3 8.84674E-3 6.3347E-3 5.20032E-3 1.17139E-2 1.25022E-2 1.3211E-2 1.19224E-2 9.98161E-3 1.02408E-2 9.88961E-3 9.06208E-3 4.98159E-3 4.01675E-3 3.00029E-3 3.22478E-3 3.4367E-3 3.31439E-3 3.81748E-3 3.74264E-3 1.59418E-3 9.26616E-4 1.7567E-3 1.62297E-3 1.19558E-3 9.13234E-4 4.62929E-3 4.38832E-3 2.19363E-3 2.76533E-3 3.75166E-3 5.56106E-3 5.50927E-3 7.39811E-3 6.15287E-3 2.91077E-3 3.06373E-3 9.08749E-4 3.09413E-4 1.22613E-3 -9999 -9999 -9999 -9999 -9999 -9999 -9999 -9999 -9999 -9999 -9999 -9999 -9999 -9999 -9999 -9999 -9999 -9999 -9999 -9999 -9999 -9999 -9999 -9999 -9999 -9999 -9999 -9999 -9999 -9999 -9999 -9999 -9999 -9999 -9999 -9999 -9999 -9999 -9999 -9999 -9999 -9999 -9999 -9999 -9999 -9999 -9999 -9999 -9999 -9999 -9999 -9999 -9999 -9999 -9999 -9999 -9999 -9999 -9999 -9999
-9999 -9999 -9999 -9999 -9999 -9999 -9999 -9999 -9999 -9999 -9999 -9999 -9999 -9999 -9999 -9999 -9999 -9999 -9999 -9999 -9999 -9999 -9999 -9999 -9999 -9999 -9999 -9999 -9999 -9999 -9999 -9999 -9999 -9999 -9999 -9999 -9999 -9999 -9999 -9999 -9999 2.55363E-3 1.32207E-3 1.54841E-3 1.16623E-3 1.0297E-3 1.15409E-3 6.76308E-4 8.08738E-4 1.89579E-3 1.54907E-3 7.98833E-4 1.05073E-3 1.27125E-3 2.17172E-3 3.1891E-3 2.93301E-3 5.02402E-3 4.46902E-3 1.97018E-3 1.72539E-3 2.07944E-3 5.50966E-3 5.94838E-3 6.04764E-3 5.42551E-3 6.00217E-3 7.96859E-3 1.19071E-2 1.06819E-2 6.5045E-3 6.13477E-3 3.86182E-3 7.19228E-3 1.30236E-2 1.5459E-2 1.62451E-2 8.67211E-3 9.28698E-3 8.45924E-3 8.69764E-3 7.15648E-3 4.31117E-3 2.53935E-3 1.57496E-3 1.58529E-3 2.97489E-3 2.89108E-3 2.18983E-3 2.143E-3 1.0419E-3 7.56733E-4 7.02758E-4 5.38118E-4 8.04038E-4 1.67641E-3 4.61019E-3 5.17189E-3 2.28621E-3 3.14441E-3 4.78235E-3 4.72713E-3 5.49447E-3 5.6188E-3 6.51404E-3 5.21092E-3 5.65882E-3 1.60127E-3 4.07347E-4 1.06672E-4 -9999 -9999 -9999 -9999 -9999 -9999 -9999 -9999 -9999 -9999 -9999 -9999 -9999 -9999 -9999 -9999 -9999 -9999 -9999 -9999 -9999 -9999 -9999 -9999 -9999 -9999 -9999 -9999 -9999 -9999 -9999 -9999 -9999 -9999 -9999 -9999 -9999 -9999 -9999 -9999 -9999 -9999 -9999 -9999 -9999 -9999 -9999 -9999 -9999 -9999 -9999 -9999 -9999 -9999 -9999 -9999 -9999 -9999 -9999 -9999
-9999 -9999 -9999 -9999 -9999 -9999 -9999 -9999 -9999 -9999 -9999 -9999 -9999 -9999 -9999 -9999 -9999 -9999 -9999 -9999 -9999 -9999 -9999 -9999 -9999 -9999 -9999 -9999 -9999 -9999 -9999 -9999 -9999 -9999 -9999 -9999 -9999 -9999 -9999 -9999 -9999 2.32969E-3 1.05887E-3 7.64688E-4 4.97951E-4 3.90026E-4 5.38714E-4 6.55977E-4 1.3907E-3 2.32693E-3 2.98743E-3 9.21007E-4 9.11155E-4 1.5229E-3 2.1838E-3 2.5624E-3 4.06223E-3 5.63314E-3 5.46639E-3 2.38936E-3 1.6654E-3 2.24689E-3 6.02879E-3 6.08796E-3 6.13976E-3 9.33568E-3 7.48583E-3 5.80368E-3 1.09182E-2 8.00723E-3 6.34878E-3 8.42688E-3 5.29575E-3 9.83558E-3 1.28928E-2 1.76238E-2 1.58187E-2 8.76564E-3 8.14823E-3 7.31809E-3 8.72497E-3 7.23053E-3 5.67174E-3 3.33849E-3 1.27963E-3 1.00077E-3 1.36329E-3 7.99518E-4 6.69328E-4 9.95752E-4 1.14394E-3 1.0388E-3 1.29668E-3 1.54304E-3 1.69369E-3 1.52646E-3 3.46149E-3 4.6456E-3 2.60614E-3 3.40544E-3 4.14457E-3 5.0191E-3 4.13481E-3 5.28151E-3 7.35495E-3 5.61752E-3 2.75677E-3 1.61732E-3 8.4772E-4 1.04174E-4 5.26617E-5 -9999 -9999 -9999 -9999 -9999 -9999 -9999 -9999 -9999 -9999 -9999 -9999 -9999 -9999 -9999 -9999 -9999 -9999 -9999 -9999 -9999 -9999 -9999 -9999 -9999 -9999 -9999 -9999 -9999 -9999 -9999 -9999 -9999 -9999 -9999 -9999 -9999 -9999 -9999 -9999 -9999 -9999 -9999 -9999 -9999 -9999 -9999 -9999 -9999 -9999 -9999 -9999 -9999 -9999 -9999 -9999 -9999 -9999 -9999
-9999 -9999 -9999 -9999 -9999 -9999 -9999 -9999 -9999 -9999 -9999 -9999 -9999 -9999 -9999 -9999 -9999 -9999 -9999 -9999 -9999 -9999 -9999 -9999 -9999 -9999 -9999 -9999 -9999 -9999 -9999 -9999 -9999 -9999 -9999 -9999 -9999 -9999 -9999 -9999 -9999 1.84476E-3 8.39668E-4 7.73038E-4 4.16201E-4 5.93396E-4 7.0942E-4 1.59376E-3 2.33918E-3 3.93942E-3 3.87783E-3 1.66096E-3 8.67167E-4 1.40837E-3 2.26517E-3 2.93125E-3 3.99663E-3 4.48601E-3 5.76711E-3 3.51509E-3 1.6346E-3 1.9626E-3 4.66069E-3 6.40473E-3 6.87906E-3 6.40932E-3 6.40068E-3 6.02588E-3 1.10061E-2 1.08089E-2 6.79782E-3 7.48977E-3 1.00772E-2 1.52735E-2 1.62098E-2 2.28424E-2 1.72986E-2 9.7972E-3 5.34469E-3 5.98346E-3 7.30207E-3 6.11766E-3 6.711E-3 3.48461E-3 1.62721E-3 7.46223E-4 7.32081E-4 6.3704E-4 8.13127E-4 1.47119E-3 1.61784E-3 1.94237E-3 2.23694E-3 3.28151E-3 2.96714E-3 1.5973E-3 3.28464E-3 4.64183E-3 3.72794E-3 4.82345E-3 6.45411E-3 4.90177E-3 5.42863E-3 6.19099E-3 8.63049E-3 5.03414E-3 3.64707E-3 1.5963E-3 1.55749E-4 1.18203E-4 3.32079E-4 -9999 -9999 -9999 -9999 -9999 -9999 -9999 -9999 -9999 -9999 -9999 -9999 -9999 -9999 -9999 -9999 -9999 -9999 -9999 -9999 -9999 -9999 -9999 -9999 -9999 -9999 -9999 -9999 -9999 -9999 -9999 -9999 -9999 -9999 -9999 -9999 -9999 -9999 -9999 -9999 -9999 -9999 -9999 -9999 -9999 -9999 -9999 -9999 -9999 -9999 -9999 -9999 -9999 -9999 -9999 -9999 -9999 -9999 -9999
-9999 -9999 -9999 -9999 -9999 -9999 -9999 -9999 -9999 -9999 -9999 -9999 -9999 -9999 -9999 -9999 -9999 -9999 -9999 -9999 -9999 -9999 -9999 -9999 -9999 -9999 -9999 -9999 -9999 -9999 -9999 -9999 -9999 -9999 -9999 -9999 -9999 -9999 -9999 -9999 -9999 3.89357E-3 1.20649E-3 1.05861E-3 9.63139E-4 1.1015E-3 1.49513E-3 2.90798E-3 2.87022E-3 9.4349E-3 7.63669E-3 1.1448E-3 7.15803E-4 1.52458E-3 1.71538E-3 2.12548E-3 2.55657E-3 3.79668E-3 4.06294E-3 2.62116E-3 1.32285E-3 1.49355E-3 3.70273E-3 7.63527E-3 6.57746E-3 7.18594E-3 7.1794E-3 6.15516E-3 7.05009E-3 1.1004E-2 7.54812E-3 6.20249E-3 7.6046E-3 1.4511E-2 1.44581E-2 1.79476E-2 1.77193E-2 1.60379E-2 1.18871E-2 9.13354E-3 4.62019E-3 6.65249E-3 6.26372E-3 3.85121E-3 1.8026E-3 9.41035E-4 6.31225E-4 5.69516E-4 7.01203E-4 1.14068E-3 1.25129E-3 2.04917E-3 2.91926E-3 4.81204E-3 3.69195E-3 2.04692E-3 3.24727E-3 5.14857E-3 4.68563E-3 6.33431E-3 7.46795E-3 6.02031E-3 4.10442E-3 9.07143E-3 9.11615E-3 3.96791E-3 3.34911E-3 1.4719E-3 4.88967E-4 2.04985E-3 2.03376E-3 -9999 -9999 -9999 -9999 -9999 -9999 -9999 -9999 -9999 -9999 -9999 -9999 -9999 -9999 -9999 -9999 -9999 -9999 -9999 -9999 -9999 -9999 -9999 -9999 -9999 -9999 -9999 -9999 -9999 -9999 -9999 -9999 -9999 -9999 -9999 -9999 -9999 -9999 -9999 -9999 -9999 -9999 -9999 -9999 -9999 -9999 -9999 -9999 -9999 -9999 -9999 -9999 -9999 -9999 -9999 -9999 -9999 -9999 -9999
-9999 -9999 -9999 -9999 -9999 -9999 -9999 -9999 -9999 -9999 -9999 -9999 -9999 -9999 -9999 -9999 -9999 -9999 -9999 -9999 -9999 -9999 -9999 -9999 -9999 -9999 -9999 -9999 -9999 -9999 -9999 -9999 -9999 -9999 -9999 -9999 -9999 -9999 -9999 -9999 -9999 -9999 3.08328E-3 2.48077E-3 1.23322E-3 1.00135E-3 8.04176E-4 1.54544E-3 3.23608E-3 1.12117E-2 9.04163E-3 9.21972E-4 7.16376E-4 1.40213E-3 1.3606E-3 1.6124E-3 2.06438E-3 2.97891E-3 3.17284E-3 1.71649E-3 1.28279E-3 1.47406E-3 2.89256E-3 5.91877E-3 8.88432E-3 8.50668E-3 8.27746E-3 9.36202E-3 6.6982E-3 1.16153E-2 1.01421E-2 7.4361E-3 9.17943E-3 7.40053E-3 9.12303E-3 1.28569E-2 1.35396E-2 1.23149E-2 1.22915E-2 1.0081E-2 8.23552E-3 5.91811E-3 6.93863E-3 5.30923E-3 3.73693E-3 1.95368E-3 9.4145E-4 7.28887E-4 6.47045E-4 1.07557E-3 1.33543E-3 2.05916E-3 3.88793E-3 5.95022E-3 5.11601E-3 2.66419E-3 3.15043E-3 5.08858E-3 2.59467E-3 4.16516E-3 4.86537E-3 4.08287E-3 3.15636E-3 3.96917E-3 4.84604E-3 4.81237E-3 4.32707E-3 2.4486E-3 1.61256E-3 6.65263E-4 4.18552E-4 1.86037E-4 2.9183E-5 2.2616E-5 -9999 -9999 -9999 -9999 -9999 -9999 -9999 -9999 -9999 -9999 -9999 -9999 -9999 -9999 -9999 -9999 -9999 -9999 -9999 -9999 -9999 -9999 -9999 -9999 -9999 -9999 -9999 -9999 -9999 -9999 -9999 -9999 -9999 -9999 -9999 -9999 -9999 -9999 -9999 -9999 -9999 -9999 -9999 -9999 -9999 -9999 -9999 -9999 -9999 -9999 -9999 -9999 -9999 -9999 -9999 -9999
-9999 -9999 -9999 -9999 -9999 -9999 -9999 -9999 -9999 -9999 -9999 -9999 -9999 -9999 -9999 -9999 -9999 -9999 -9999 -9999 -9999 -9999 -9999 -9999 -9999 -9999 -9999 -9999 -9999 -9999 -9999 -9999 -9999 -9999 -9999 -9999 -9999 -9999 -9999 -9999 -9999 -9999 4.11669E-3 2.16558E-3 1.25262E-3 9.82513E-4 6.2817E-4 8.70481E-4 5.22623E-3 1.04848E-2 8.55563E-3 1.06285E-3 1.06229E-3 1.09498E-3 1.14783E-3 1.36621E-3 1.92402E-3 2.84721E-3 3.18504E-3 1.46318E-3 1.06795E-3 1.09975E-3 2.07224E-3 4.98078E-3 8.00058E-3 6.75864E-3 7.15179E-3 7.97966E-3 1.04418E-2 1.16072E-2 1.12173E-2 7.83132E-3 7.80838E-3 6.92589E-3 6.31673E-3 8.60263E-3 1.28696E-2 9.92992E-3 9.96805E-3 9.05066E-3 7.002E-3 7.31093E-3 5.25201E-3 6.39063E-3 3.84526E-3 2.60688E-3 1.27033E-3 5.84548E-4 6.15859E-4 1.00696E-3 1.36046E-3 2.59775E-3 5.45883E-3 7.43019E-3 5.26068E-3 3.42492E-3 3.23153E-3 2.03042E-3 1.95403E-3 3.15509E-3 1.74282E-3 1.64125E-3 1.69616E-3 3.06762E-3 3.90253E-3 3.24386E-3 3.33332E-3 3.26373E-3 1.59475E-3 2.10139E-4 3.63238E-5 2.41773E-5 2.71058E-5 2.62166E-5 1.90553E-5 -9999 -9999 -9999 -9999 -9999 -9999 -9999 -9999 -9999 -9999 -9999 -9999 -9999 -9999 -9999 -9999 -9999 -9999 -9999 -9999 -9999 -9999 -9999 -9999 -9999 -9999 -9999 -9999 -9999 -9999 -9999 -9999 -9999 -9999 -9999 -9999 -9999 -9999 -9999 -9999 -9999 -9999 -9999 -9999 -9999 -9999 -9999 -9999 -9999 -9999 -9999 -9999 -9999 -9999 -9999
-9999 -9999 -9999 -9999 -9999 -9999 -9999 -9999 -9999 -9999 -9999 -9999 -9999 -9999 -9999 -9999 -9999 -9999 -9999 -9999 -9999 -9999 -9999 -9999 -9999 -9999 -9999 -9999 -9999 -9999 -9999 -9999 -9999 -9999 -9999 -9999 -9999 -9999 -9999 -9999 -9999 -9999 7.08958E-3 3.90554E-3 1.3571E-3 1.45223E-3 7.71891E-4 8.82152E-4 6.57029E-3 1.12359E-2 8.6629E-3 1.29662E-3 1.17585E-3 1.06022E-3 1.24342E-3 1.41509E-3 1.80222E-3 2.53098E-3 3.64257E-3 2.59416E-3 1.40052E-3 7.39935E-4 1.65218E-3 4.23916E-3 6.51775E-3 7.94263E-3 7.78865E-3 7.58764E-3 8.17519E-3 7.33695E-3 7.77679E-3 9.1928E-3 7.70507E-3 7.11685E-3 4.55899E-3 4.43126E-3 7.69603E-3 8.73666E-3 8.82871E-3 8.62812E-3 5.663E-3 3.91975E-3 2.70836E-3 3.17946E-3 3.13008E-3 2.29378E-3 1.20734E-3 7.32538E-4 3.61689E-4 5.4133E-4 9.16865E-4 1.60609E-3 2.12749E-3 3.25063E-3 2.61072E-3 2.61408E-3 1.17889E-3 9.82161E-4 1.30666E-3 1.29268E-3 7.65928E-4 8.81273E-4 1.40319E-3 2.19835E-3 3.32211E-3 3.47379E-3 3.13622E-3 1.50808E-3 6.91914E-4 6.40734E-4 2.75922E-4 2.6318E-5 4.16043E-5 -9999 -9999 -9999 -9999 -9999 -9999 -9999 -9999 -9999 -9999 -9999 -9999 -9999 -9999 -9999 -9999 -9999 -9999 -9999 -9999 -9999 -9999 -9999 -9999 -9999 -9999 -9999 -9999 -9999 -9999 -9999 -9999 -9999 -9999 -9999 -9999 -9999 -9999 -9999 -9999 -9999 -9999 -9999 -9999 -9999 -9999 -9999 -9999 -9999 -9999 -9999 -9999 -9999 -9999 -9999 -9999 -9999
-9999 -9999 -9999 -9999 -9999 -9999 -9999 -9999 -9999 -9999 -9999 -9999 -9999 -9999 -9999 -9999 -9999 -9999 -9999 -9999 -9999 -9999 -9999 -9999 -9999 -9999 -9999 -9999 -9999 -9999 -9999 -9999 -9999 -9999 -9999 -9999 -9999 -9999 -9999 -9999 -9999 -9999 5.73961E-3 2.18889E-3 1.79196E-3 1.98476E-3 1.67086E-3 1.34105E-3 3.04559E-3 6.73127E-3 3.88681E-3 1.17849E-3 9.21914E-4 1.4947E-3 1.37152E-3 1.58456E-3 1.44619E-3 1.54923E-3 2.79674E-3 2.97583E-3 1.23308E-3 6.91033E-4 1.38787E-3 4.72877E-3 7.52239E-3 7.55741E-3 9.38069E-3 8.71072E-3 9.1216E-3 8.21056E-3 5.91702E-3 6.925E-3 6.69978E-3 8.6277E-3 3.36639E-3 3.07601E-3 4.03658E-3 7.65538E-3 6.77287E-3 5.65586E-3 5.72553E-3 3.69717E-3 3.18354E-3 2.08391E-3 2.83924E-3 2.54841E-3 1.69379E-3 1.00761E-3 2.55591E-4 2.95045E-4 5.74074E-4 8.69836E-4 1.30178E-3 1.61804E-3 1.5332E-3 1.4244E-3 8.41464E-4 5.63282E-4 1.12747E-3 8.19442E-4 6.56409E-4 1.01759E-3 1.24716E-3 1.80042E-3 2.5171E-3 4.08608E-3 3.4088E-3 2.09141E-3 1.56657E-3 9.63687E-4 2.73253E-4 3.79724E-5 3.07276E-5 2.40361E-5 1.84848E-5 -9999 -9999 -9999 -9999 -9999 -9999 -9999 -9999 -9999 -9999 -9999 -9999 -9999 -9999 -9999 -9999 -9999 -9999 -9999 -9999 -9999 -9999 -9999 -9999 -9999 -9999 -9999 -9999 -9999 -9999 -9999 -9999 -9999 -9999 -9999 -9999 -9999 -9999 -9999 -9999 -9999 -9999 -9999 -9999 -9999 -9999 -9999 -9999 -9999 -9999 -9999 -9999 -9999 -9999 -9999
-9999 -9999 -9999 -9999 -9999 -9999 -9999 -9999 -9999 -9999 -9999 -9999 -9999 -9999 -9999 -9999 -9999 -9999 -9999 -9999 -9999 -9999 -9999 -9999 -9999 -9999 -9999 -9999 -9999 -9999 -9999 -9999 -9999 -9999 -9999 -9999 -9999 -9999 -9999 -9999 -9999 -9999 3.28809E-3 2.53395E-3 1.96252E-3 1.79042E-3 1.74827E-3 1.16938E-3 1.22782E-3 2.30395E-3 1.88951E-3 1.21815E-3 1.3151E-3 1.03693E-3 9.25886E-4 9.96801E-4 1.08006E-3 1.14288E-3 1.60591E-3 1.64788E-3 8.86033E-4 1.00212E-3 1.71864E-3 3.48329E-3 5.70296E-3 7.47658E-3 9.93884E-3 1.19146E-2 1.32293E-2 1.51482E-2 1.29399E-2 1.06482E-2 1.49529E-2 1.56359E-2 1.04557E-2 7.82805E-3 5.72039E-3 6.9473E-3 8.42742E-3 6.26107E-3 5.99991E-3 5.17739E-3 3.05264E-3 1.31342E-3 1.92922E-3 2.90469E-3 3.06176E-3 2.21774E-3 7.51948E-4 2.9415E-4 3.14001E-4 6.96492E-4 1.00376E-3 8.32245E-4 1.21443E-3 1.17998E-3 1.28344E-3 5.85728E-4 1.19894E-3 6.92689E-4 7.10746E-4 1.12862E-3 1.20313E-3 1.65899E-3 3.13445E-3 3.32162E-3 1.67502E-3 2.04808E-3 1.84571E-3 5.69797E-4 3.1633E-4 1.39942E-4 2.91347E-5 4.02675E-5 3.35638E-5 -9999 -9999 -9999 -9999 -9999 -9999 -9999 -9999 -9999 -9999 -9999 -9999 -9999 -9999 -9999 -9999 -9999 -9999 -9999 -9999 -9999 -9999 -9999 -9999 -9999 -9999 -9999 -9999 -9999 -9999 -9999 -9999 -9999 -9999 -9999 -9999 -9999 -9999 -9999 -9999 -9999 -9999 -9999 -9999 -9999 -9999 -9999 -9999 -9999 -9999 -9999 -9999 -9999 -9999 -9999
-9999 -9999 -9999 -9999 -9999 -9999 -9999 -9999 -9999 -9999 -9999 -9999 -9999 -9999 -9999 -9999 -9999 -9999 -9999 -9999 -9999 -9999 -9999 -9999 -9999 -9999 -9999 -9999 -9999 -9999 -9999 -9999 -9999 -9999 -9999 -9999 -9999 -9999 -9999 -9999 -9999 -9999 1.47943E-3 1.13365E-3 1.63996E-3 1.93351E-3 1.18659E-3 7.79348E-4 1.02286E-3 2.64939E-3 3.04589E-3 1.24572E-3 6.46127E-4 5.7905E-4 6.28011E-4 8.84175E-4 1.09475E-3 1.11352E-3 1.14416E-3 1.05292E-3 7.70102E-4 1.5422E-3 2.02013E-3 2.73499E-3 4.37343E-3 6.28973E-3 9.09631E-3 1.29518E-2 1.43431E-2 2.10019E-2 2.39297E-2 1.77727E-2 1.28253E-2 1.3045E-2 1.07385E-2 9.42395E-3 6.68503E-3 4.11608E-3 5.79533E-3 7.16493E-3 5.68467E-3 3.47069E-3 2.25524E-3 9.30299E-4 1.32692E-3 2.79621E-3 3.58405E-3 3.48526E-3 1.68518E-3 4.26703E-4 3.0238E-4 4.88797E-4 4.88761E-4 5.121E-4 1.01039E-3 1.69207E-3 2.39629E-3 7.02741E-4 6.21475E-4 5.75795E-4 6.58819E-4 1.03253E-3 9.76594E-4 1.97222E-3 2.8885E-3 2.22496E-3 8.77131E-4 6.45099E-4 7.98662E-4 5.69747E-4 2.65678E-4 3.22533E-5 3.01727E-5 4.93657E-5 1.20386E-4 4.24366E-4 -9999 -9999 -9999 -9999 -9999 -9999 -9999 -9999 -9999 -9999 -9999 -9999 -9999 -9999 -9999 -9999 -9999 -9999 -9999 -9999 -9999 -9999 -9999 -9999 -9999 -9999 -9999 -9999 -9999 -9999 -9999 -9999 -9999 -9999 -9999 -9999 -9999 -9999 -9999 -9999 -9999 -9999 -9999 -9999 -9999 -9999 -9999 -9999 -9999 -9999 -9999 -9999 -9999 -9999
-9999 -9999 -9999 -9999 -9999 -9999 -9999 -9999 -9999 -9999 -9999 -9999 -9999 -9999 -9999 -9999 -9999 -9999 -9999 -9999 -9999 -9999 -9999 -9999 -9999 -9999 -9999 -9999 -9999 -9999 -9999 -9999 -9999 -9999 -9999 -9999 -9999 -9999 -9999 -9999 -9999 -9999 -9999 1.23357E-3 1.35032E-3 1.70083E-3 1.10004E-3 7.99451E-4 1.44332E-3 2.1331E-3 2.78542E-3 9.85667E-4 5.20261E-4 4.66095E-4 7.42877E-4 1.02201E-3 1.12861E-3 1.50482E-3 9.97209E-4 7.34991E-4 8.94963E-4 1.58375E-3 2.14559E-3 3.1206E-3 4.39716E-3 6.17864E-3 7.0267E-3 1.17422E-2 1.34864E-2 1.57442E-2 1.80563E-2 1.46214E-2 9.94155E-3 1.03441E-2 9.54861E-3 5.2968E-3 3.97717E-3 2.1798E-3 2.82396E-3 3.17008E-3 3.43037E-3 2.80216E-3 1.95783E-3 9.30151E-4 9.59332E-4 1.70531E-3 2.93538E-3 3.83097E-3 2.21068E-3 7.98838E-4 3.15164E-4 2.8644E-4 3.96545E-4 5.09213E-4 9.84776E-4 1.39284E-3 1.54173E-3 8.09953E-4 6.03501E-4 4.16218E-4 5.81104E-4 5.79524E-4 9.92455E-4 1.68366E-3 1.48133E-3 9.38735E-4 5.18511E-4 1.98369E-4 4.19435E-4 5.85131E-4 1.41657E-4 3.61852E-5 3.00748E-5 3.12787E-5 1.39351E-4 -9999 -9999 -9999 -9999 -9999 -9999 -9999 -9999 -9999 -9999 -9999 -9999 -9999 -9999 -9999 -9999 -9999 -9999 -9999 -9999 -9999 -9999 -9999 -9999 -9999 -9999 -9999 -9999 -9999 -9999 -9999 -9999 -9999 -9999 -9999 -9999 -9999 -9999 -9999 -9999 -9999 -9999 -9999 -9999 -9999 -9999 -9999 -9999 -9999 -9999 -9999 -9999 -9999 -9999 -9999
-9999 -9999 -9999 -9999 -9999 -9999 -9999 -9999 -9999 -9999 -9999 -9999 -9999 -9999 -9999 -9999 -9999 -9999 -9999 -9999 -9999 -9999 -9999 -9999 -9999 -9999 -9999 -9999 -9999 -9999 -9999 -9999 -9999 -9999 -9999 -9999 -9999 -9999 -9999 -9999 -9999 -9999 -9999 1.40367E-3 1.3204E-3 1.66513E-3 1.53488E-3 8.92805E-4 1.52354E-3 4.49162E-3 2.48278E-3 1.07114E-3 6.23908E-4 4.72493E-4 7.32174E-4 9.41618E-4 1.14331E-3 1.9676E-3 1.16488E-3 1.19941E-3 1.406E-3 1.51747E-3 2.22471E-3 3.82869E-3 6.49375E-3 7.07997E-3 9.38542E-3 1.29203E-2 1.34586E-2 1.03963E-2 1.2917E-2 1.14921E-2 1.1402E-2 6.62243E-3 3.6272E-3 2.88137E-3 1.57263E-3 1.28902E-3 9.71806E-4 8.12031E-4 1.98403E-3 1.62747E-3 1.13686E-3 7.30885E-4 5.0985E-4 1.06593E-3 2.35389E-3 3.36782E-3 2.52799E-3 1.29765E-3 3.42416E-4 2.29521E-4 3.55302E-4 5.38753E-4 1.06782E-3 1.06285E-3 1.11852E-3 1.34535E-3 1.57495E-3 5.87654E-4 5.8622E-4 5.16089E-4 8.84469E-4 1.11206E-3 5.77543E-4 2.90286E-4 1.61501E-4 1.19561E-4 5.05391E-4 4.55788E-4 1.11473E-4 3.45824E-5 3.69909E-5 9.04408E-5 -9999 -9999 -9999 -9999 -9999 -9999 -9999 -9999 -9999 -9999 -9999 -9999 -9999 -9999 -9999 -9999 -9999 -9999 -9999 -9999 -9999 -9999 -9999 -9999 -9999 -9999 -9999 -9999 -9999 -9999 -9999 -9999 -9999 -9999 -9999 -9999 -9999 -9999 -9999 -9999 -9999 -9999 -9999 -9999 -9999 -9999 -9999 -9999 -9999 -9999 -9999 -9999 -9999 -9999 -9999 -9999
-9999 -9999 -9999 -9999 -9999 -9999 -9999 -9999 -9999 -9999 -9999 -9999 -9999 -9999 -9999 -9999 -9999 -9999 -9999 -9999 -9999 -9999 -9999 -9999 -9999 -9999 -9999 -9999 -9999 -9999 -9999 -9999 -9999 -9999 -9999 -9999 -9999 -9999 -9999 -9999 -9999 -9999 -9999 2.75651E-3 9.61551E-4 9.98471E-4 1.62964E-3 5.78943E-4 1.26423E-3 5.01479E-3 1.48982E-3 8.13428E-4 7.69265E-4 7.12181E-4 1.13769E-3 1.01561E-3 1.93552E-3 2.56206E-3 9.91232E-4 1.87708E-3 1.66841E-3 1.52606E-3 3.42706E-3 5.01382E-3 6.58357E-3 1.00034E-2 1.09329E-2 1.24925E-2 1.4761E-2 1.34664E-2 1.04637E-2 8.93899E-3 9.69339E-3 4.01283E-3 2.30839E-3 1.60732E-3 9.75663E-4 7.06325E-4 4.1952E-4 7.17836E-4 2.01179E-3 1.09513E-3 7.30199E-4 4.40284E-4 8.37602E-4 1.36657E-3 1.87651E-3 1.85348E-3 1.67627E-3 1.00967E-3 2.40992E-4 1.88483E-4 3.53667E-4 4.23028E-4 9.18409E-4 8.51527E-4 9.9423E-4 1.4583E-3 1.68995E-3 5.48265E-4 2.878E-4 2.89287E-4 6.41624E-4 9.1364E-4 8.07588E-4 3.35041E-4 1.55405E-4 8.08708E-5 2.20154E-4 2.6489E-4 5.00297E-5 3.57872E-5 9.7751E-5 -9999 -9999 -9999 -9999 -9999 -9999 -9999 -9999 -9999 -9999 -9999 -9999 -9999 -9999 -9999 -9999 -9999 -9999 -9999 -9999 -9999 -9999 -9999 -9999 -9999 -9999 -9999 -9999 -9999 -9999 -9999 -9999 -9999 -9999 -9999 -9999 -9999 -9999 -9999 -9999 -9999 -9999 -9999 -9999 -9999 -9999 -9999 -9999 -9999 -9999 -9999 -9999 -9999 -9999 -9999 -9999 -9999
-9999 -9999 -9999 -9999 -9999 -9999 -9999 -9999 -9999 -9999 -9999 -9999 -9999 -9999 -9999 -9999 -9999 -9999 -9999 -9999 -9999 -9999 -9999 -9999 -9999 -9999 -9999 -9999 -9999 -9999 -9999 -9999 -9999 -9999 -9999 -9999 -9999 -9999 -9999 -9999 -9999 -9999 -9999 9.58278E-4 9.41812E-4 6.52821E-4 2.49398E-4 3.36629E-4 1.94145E-3 1.56021E-3 7.46492E-4 7.519E-4 1.44948E-3 1.41974E-3 1.41827E-3 1.07453E-3 2.33406E-3 3.67682E-3 1.26141E-3 1.46484E-3 1.79559E-3 1.48112E-3 2.9757E-3 5.62516E-3 6.36857E-3 1.24423E-2 1.31343E-2 1.14051E-2 1.25709E-2 1.23319E-2 1.13633E-2 6.31757E-3 5.98078E-3 6.00298E-3 3.40048E-3 1.56501E-3 7.97523E-4 5.97552E-4 5.88086E-4 9.04443E-4 2.03693E-3 1.0199E-3 8.4437E-4 4.62947E-4 1.06891E-3 9.65243E-4 1.33804E-3 1.21943E-3 9.09927E-4 4.24748E-4 1.81757E-4 1.88714E-4 3.72423E-4 5.39821E-4 7.838E-4 5.52832E-4 4.09974E-4 1.18873E-3 2.3506E-3 1.4227E-3 2.24294E-4 1.31977E-4 1.65496E-4 4.78994E-4 5.32155E-4 3.08171E-4 1.38547E-4 3.79383E-5 1.43172E-4 2.72965E-4 5.86681E-5 1.95567E-4 -9999 -9999 -9999 -9999 -9999 -9999 -9999 -9999 -9999 -9999 -9999 -9999 -9999 -9999 -9999 -9999 -9999 -9999 -9999 -9999 -9999 -9999 -9999 -9999 -9999 -9999 -9999 -9999 -9999 -9999 -9999 -9999 -9999 -9999 -9999 -9999 -9999 -9999 -9999 -9999 -9999 -9999 -9999 -9999 -9999 -9999 -9999 -9999 -9999 -9999 -9999 -9999 -9999 -9999 -9999 -9999 -9999 -9999
-9999 -9999 -9999 -9999 -9999 -9999 -9999 -9999 -9999 -9999 -9999 -9999 -9999 -9999 -9999 -9999 -9999 -9999 -9999 -9999 -9999 -9999 -9999 -9999 -9999 -9999 -9999 -9999 -9999 -9999 -9999 -9999 -9999 -9999 -9999 -9999 -9999 -9999 -9999 -9999 -9999 -9999 6.32718E-4 4.29692E-4 9.57333E-4 2.16605E-4 2.36532E-4 9.85676E-4 1.06752E-3 9.75346E-4 7.64241E-4 8.33771E-4 1.47204E-3 1.86966E-3 1.24483E-3 9.33819E-4 2.00582E-3 3.22621E-3 9.01681E-4 1.2331E-3 3.06572E-3 1.80649E-3 2.35446E-3 4.62994E-3 6.39328E-3 1.01701E-2 1.31278E-2 1.10003E-2 1.01667E-2 1.09393E-2 1.22961E-2 1.01478E-2 4.14995E-3 3.57817E-3 4.16548E-3 3.19057E-3 1.64084E-3 1.2687E-3 1.62333E-3 2.77487E-3 2.47086E-3 1.21513E-3 7.99594E-4 4.25242E-4 4.2147E-4 1.05564E-3 8.47451E-4 1.0446E-3 1.04991E-3 3.72483E-4 1.80533E-4 2.76564E-4 4.04136E-4 4.41668E-4 5.20383E-4 2.67048E-4 3.87088E-4 1.71407E-3 3.46733E-3 1.90368E-3 3.59237E-4 9.1822E-5 1.07139E-4 1.31736E-4 2.57746E-4 3.40852E-4 9.84288E-5 2.85806E-5 1.26422E-4 2.07877E-4 6.8394E-5 -9999 -9999 -9999 -9999 -9999 -9999 -9999 -9999 -9999 -9999 -9999 -9999 -9999 -9999 -9999 -9999 -9999 -9999 -9999 -9999 -9999 -9999 -9999 -9999 -9999 -9999 -9999 -9999 -9999 -9999 -9999 -9999 -9999 -9999 -9999 -9999 -9999 -9999 -9999 -9999 -9999 -9999 -9999 -9999 -9999 -9999 -9999 -9999 -9999 -9999 -9999 -9999 -9999 -9999 -9999 -9999 -9999 -9999 -9999
-9999 -9999 -9999 -9999 -9999 -9999 -9999 -9999 -9999 -9999 -9999 -9999 -9999 -9999 -9999 -9999 -9999 -9999 -9999 -9999 -9999 -9999 -9999 -9999 -9999 -9999 -9999 -9999 -9999 -9999 -9999 -9999 -9999 -9999 -9999 -9999 -9999 -9999 -9999 -9999 -9999 -9999 3.5575E-4 2.66505E-4 4.19239E-4 2.11026E-4 3.0647E-4 3.37476E-4 3.36993E-4 2.86241E-4 4.44765E-4 1.04494E-3 2.48461E-3 3.41335E-3 1.7312E-3 8.12569E-4 -9999 1.8664E-3 6.83535E-4 2.00033E-3 4.06412E-3 2.47808E-3 2.58929E-3 5.26932E-3 9.18151E-3 1.17506E-2 1.22278E-2 1.02309E-2 9.60038E-3 9.26861E-3 1.10148E-2 1.11251E-2 5.11548E-3 3.35847E-3 3.11356E-3 3.13681E-3 3.45853E-3 3.22407E-3 3.11507E-3 1.4865E-3 1.17476E-3 1.01477E-3 8.54225E-4 4.92758E-4 3.38313E-4 6.76773E-4 6.36299E-4 6.65071E-4 8.06354E-4 3.97577E-4 2.58674E-4 2.72104E-4 3.81079E-4 4.13276E-4 1.77419E-4 3.46049E-4 8.87695E-4 2.80328E-3 5.11709E-3 4.17862E-3 1.72369E-3 3.74659E-4 5.97251E-5 7.44009E-5 9.707E-5 1.2163E-4 5.52354E-5 3.70389E-5 9.23664E-5 2.66666E-4 9.87184E-5 -9999 -9999 -9999 -9999 -9999 -9999 -9999 -9999 -9999 -9999 -9999 -9999 -9999 -9999 -9999 -9999 -9999 -9999 -9999 -9999 -9999 -9999 -9999 -9999 -9999 -9999 -9999 -9999 -9999 -9999 -9999 -9999 -9999 -9999 -9999 -9999 -9999 -9999 -9999 -9999 -9999 -9999 -9999 -9999 -9999 -9999 -9999 -9999 -9999 -9999 -9999 -9999 -9999 -9999 -9999 -9999 -9999 -9999 -9999
-9999 -9999 -9999 -9999 -9999 -9999 -9999 -9999 -9999 -9999 -9999 -9999 -9999 -9999 -9999 -9999 -9999 -9999 -9999 -9999 -9999 -9999 -9999 -9999 -9999 -9999 -9999 -9999 -9999 -9999 -9999 -9999 -9999 -9999 -9999 -9999 -9999 -9999 -9999 -9999 -9999 -9999 2.54231E-4 2.06831E-4 2.12918E-4 2.23744E-4 1.76442E-4 5.12089E-4 2.90934E-4 2.02404E-4 4.49611E-4 1.30465E-3 5.16935E-3 7.45384E-3 -9999 -9999 -9999 4.55894E-4 5.05302E-4 3.0866E-3 3.72094E-3 1.92426E-3 3.73355E-3 8.44569E-3 7.09345E-3 1.13112E-2 1.03919E-2 9.82283E-3 8.83043E-3 7.76652E-3 9.37306E-3 9.53276E-3 5.13906E-3 4.39032E-3 2.99442E-3 1.84842E-3 1.4855E-3 1.84282E-3 1.97303E-3 9.40799E-4 7.11268E-4 1.14504E-3 1.80488E-3 7.94414E-4 3.46093E-4 6.68332E-4 6.26264E-4 6.85014E-4 6.0035E-4 2.97823E-4 1.59212E-4 1.6285E-4 1.97711E-4 2.44738E-4 3.5652E-4 5.54002E-4 1.66552E-3 1.85319E-3 1.8324E-3 1.76742E-3 2.09447E-3 9.87399E-4 1.63951E-4 4.899E-5 8.5256E-5 8.99439E-5 2.02421E-5 3.13655E-5 7.06945E-5 9.93405E-5 1.78259E-5 -9999 -9999 -9999 -9999 -9999 -9999 -9999 -9999 -9999 -9999 -9999 -9999 -9999 -9999 -9999 -9999 -9999 -9999 -9999 -9999 -9999 -9999 -9999 -9999 -9999 -9999 -9999 -9999 -9999 -9999 -9999 -9999 -9999 -9999 -9999 -9999 -9999 -9999 -9999 -9999 -9999 -9999 -9999 -9999 -9999 -9999 -9999 -9999 -9999 -9999 -9999 -9999 -9999 -9999 -9999 -9999 -9999 -9999 -9999
-9999 -9999 -9999 -9999 -9999 -9999 -9999 -9999 -9999 -9999 -9999 -9999 -9999 -9999 -9999 -9999 -9999 -9999 -9999 -9999 -9999 -9999 -9999 -9999 -9999 -9999 -9999 -9999 -9999 -9999 -9999 -9999 -9999 -9999 -9999 -9999 -9999 -9999 -9999 -9999 -9999 -9999 -9999 6.99461E-4 3.09811E-4 3.10787E-4 3.58515E-4 3.50578E-4 3.19451E-4 5.72369E-4 4.79535E-4 9.7578E-4 3.22332E-3 8.54671E-3 -9999 -9999 -9999 3.65718E-4 7.71178E-4 1.93244E-3 1.96877E-3 1.85763E-3 3.05245E-3 7.70708E-3 5.48394E-3 5.24231E-3 4.3433E-3 4.98706E-3 5.66468E-3 4.12827E-3 4.04404E-3 4.08676E-3 2.47968E-3 2.21225E-3 3.44861E-3 2.52456E-3 1.24209E-3 1.30805E-3 1.82798E-3 1.23893E-3 1.44236E-3 2.51089E-3 4.12487E-3 1.6589E-3 3.43027E-4 6.4107E-4 5.47613E-4 5.35728E-4 4.65056E-4 4.62351E-4 2.33938E-4 1.33567E-4 1.25223E-4 3.43255E-4 4.57273E-4 1.37287E-3 2.93995E-3 2.53174E-3 1.35373E-3 4.78467E-4 8.97407E-4 6.27422E-4 8.93578E-5 4.73433E-5 5.23324E-5 3.18195E-5 3.2586E-5 4.49076E-5 2.73723E-5 7.45789E-6 6.66912E-6 6.01282E-6 -9999 -9999 -9999 -9999 -9999 -9999 -9999 -9999 -9999 -9999 -9999 -9999 -9999 -9999 -9999 -9999 -9999 -9999 -9999 -9999 -9999 -9999 -9999 -9999 -9999 -9999 -9999 -9999 -9999 -9999 -9999 -9999 -9999 -9999 -9999 -9999 -9999 -9999 -9999 -9999 -9999 -9999 -9999 -9999 -9999 -9999 -9999 -9999 -9999 -9999 -9999 -9999 -9999 -9999 -9999 -9999 -9999 -9999
-9999 -9999 -9999 -9999 -9999 -9999 -9999 -9999 -9999 -9999 -9999 -9999 -9999 -9999 -9999 -9999 -9999 -9999 -9999 -9999 -9999 -9999 -9999 -9999 -9999 -9999 -9999 -9999 -9999 -9999 -9999 -9999 -9999 -9999 -9999 -9999 -9999 -9999 -9999 -9999 -9999 -9999 -9999 8.73685E-4 4.48255E-4 2.46687E-4 3.01011E-4 2.98929E-4 1.0787E-3 6.05835E-4 8.16269E-4 1.28825E-3 1.58123E-3 -9999 -9999 -9999 -9999 -9999 -9999 8.40904E-4 1.34252E-3 1.73737E-3 3.81118E-3 8.03652E-3 8.03441E-3 5.67837E-3 3.60316E-3 2.48802E-3 2.78315E-3 2.17197E-3 2.67281E-3 2.74308E-3 3.15705E-3 2.22033E-3 2.22082E-3 1.13116E-3 7.5146E-4 1.82668E-3 1.19841E-3 1.91198E-3 2.86668E-3 3.68716E-3 3.53447E-3 1.32949E-3 2.42433E-4 4.26886E-4 6.68232E-4 4.79741E-4 5.38319E-4 8.05814E-4 3.43279E-4 8.57867E-5 1.21438E-4 2.5249E-4 7.20897E-4 1.44784E-3 2.24666E-3 1.09557E-3 5.19118E-4 2.89815E-4 1.64168E-4 7.38336E-5 2.90819E-5 3.20915E-5 4.62715E-5 4.69734E-5 3.26808E-5 1.36424E-5 3.14567E-6 5.32471E-6 8.26475E-6 -9999 -9999 -9999 -9999 -9999 -9999 -9999 -9999 -9999 -9999 -9999 -9999 -9999 -9999 -9999 -9999 -9999 -9999 -9999 -9999 -9999 -9999 -9999 -9999 -9999 -9999 -9999 -9999 -9999 -9999 -9999 -9999 -9999 -9999 -9999 -9999 -9999 -9999 -9999 -9999 -9999 -9999 -9999 -9999 -9999 -9999 -9999 -9999 -9999 -9999 -9999 -9999 -9999 -9999 -9999 -9999 -9999 -9999 -9999
-9999 -9999 -9999 -9999 -9999 -9999 -9999 -9999 -9999 -9999 -9999 -9999 -9999 -9999 -9999 -9999 -9999 -9999 -9999 -9999 -9999 -9999 -9999 -9999 -9999 -9999 -9999 -9999 -9999 -9999 -9999 -9999 -9999 -9999 -9999 -9999 -9999 -9999 -9999 -9999 -9999 -9999 -9999 5.93766E-4 5.21989E-4 1.66012E-4 2.16719E-4 2.69364E-4 5.01853E-4 2.90345E-4 2.20173E-4 2.97754E-4 4.76931E-4 -9999 -9999 -9999 -9999 -9999 -9999 -9999 1.68104E-3 3.26068E-3 5.90418E-3 1.05484E-2 7.86691E-3 5.19583E-3 2.88365E-3 1.97275E-3 1.27513E-3 1.47008E-3 2.62027E-3 2.81955E-3 2.46951E-3 2.0943E-3 1.23467E-3 5.30771E-4 9.32305E-4 1.08279E-3 1.06369E-3 1.19476E-3 1.04455E-3 1.66763E-3 2.09147E-3 7.83009E-4 1.6732E-4 2.19996E-4 2.93972E-4 6.18557E-4 1.34796E-3 2.19263E-3 4.61978E-4 1.06944E-4 1.13124E-4 2.37817E-4 4.38679E-4 1.14274E-3 1.78805E-3 1.1569E-3 1.21141E-3 9.61764E-4 2.42364E-4 6.65366E-5 1.97339E-5 2.76339E-5 4.04344E-5 3.98705E-5 1.48483E-5 4.15829E-6 3.78799E-6 5.95437E-6 -9999 -9999 -9999 -9999 -9999 -9999 -9999 -9999 -9999 -9999 -9999 -9999 -9999 -9999 -9999 -9999 -9999 -9999 -9999 -9999 -9999 -9999 -9999 -9999 -9999 -9999 -9999 -9999 -9999 -9999 -9999 -9999 -9999 -9999 -9999 -9999 -9999 -9999 -9999 -9999 -9999 -9999 -9999 -9999 -9999 -9999 -9999 -9999 -9999 -9999 -9999 -9999 -9999 -9999 -9999 -9999 -9999 -9999 -9999 -9999
-9999 -9999 -9999 -9999 -9999 -9999 -9999 -9999 -9999 -9999 -9999 -9999 -9999 -9999 -9999 -9999 -9999 -9999 -9999 -9999 -9999 -9999 -9999 -9999 -9999 -9999 -9999 -9999 -9999 -9999 -9999 -9999 -9999 -9999 -9999 -9999 -9999 -9999 -9999 -9999 -9999 -9999 -9999 -9999 1.41161E-3 1.96872E-4 1.18578E-4 4.27909E-4 3.05154E-4 2.88174E-4 3.77049E-4 5.20016E-4 -9999 -9999 -9999 -9999 -9999 -9999 -9999 -9999 -9999 4.05376E-3 6.46396E-3 7.9104E-3 3.77994E-3 3.34251E-3 2.47334E-3 1.42517E-3 1.09636E-3 1.44309E-3 1.80244E-3 2.53225E-3 1.95322E-3 1.27394E-3 8.37351E-4 1.04516E-3 1.11248E-3 9.9206E-4 6.74796E-4 6.69544E-4 7.14699E-4 1.05057E-3 1.05998E-3 3.23948E-4 1.33468E-4 1.98744E-4 3.34094E-4 7.7694E-4 2.30433E-3 2.24465E-3 3.54918E-4 7.26504E-5 1.22143E-4 1.98774E-4 2.40242E-4 4.98882E-4 1.39201E-3 9.32403E-4 1.03226E-3 7.78548E-4 4.784E-4 1.54467E-4 2.28695E-5 2.14834E-5 2.67673E-5 2.12646E-5 1.06851E-5 6.66518E-6 -9999 -9999 -9999 -9999 -9999 -9999 -9999 -9999 -9999 -9999 -9999 -9999 -9999 -9999 -9999 -9999 -9999 -9999 -9999 -9999 -9999 -9999 -9999 -9999 -9999 -9999 -9999 -9999 -9999 -9999 -9999 -9999 -9999 -9999 -9999 -9999 -9999 -9999 -9999 -9999 -9999 -9999 -9999 -9999 -9999 -9999 -9999 -9999 -9999 -9999 -9999 -9999 -9999 -9999 -9999 -9999 -9999 -9999 -9999 -9999 -9999 -9999
-9999 -9999 -9999 -9999 -9999 -9999 -9999 -9999 -9999 -9999 -9999 -9999 -9999 -9999 -9999 -9999 -9999 -9999 -9999 -9999 -9999 -9999 -9999 -9999 -9999 -9999 -9999 -9999 -9999 -9999 -9999 -9999 -9999 -9999 -9999 -9999 -9999 -9999 -9999 -9999 -9999 -9999 -9999 -9999 1.00231E-3 1.96598E-4 2.9954E-4 3.57843E-4 3.59888E-4 6.71652E-4 6.65156E-4 -9999 -9999 -9999 -9999 -9999 -9999 -9999 -9999 -9999 -9999 -9999 -9999 5.05179E-3 3.67516E-3 2.27772E-3 1.36926E-3 9.92812E-4 1.04664E-3 1.24948E-3 1.44667E-3 2.40377E-3 2.5997E-3 1.77006E-3 1.17282E-3 1.03784E-3 8.95981E-4 9.19802E-4 7.1285E-4 5.16994E-4 5.44957E-4 7.84685E-4 7.60033E-4 2.39966E-4 2.42538E-4 4.42276E-4 3.7483E-4 7.30205E-4 1.69703E-3 1.77997E-3 2.73444E-4 6.89747E-5 1.05609E-4 1.65604E-4 1.7832E-4 2.62003E-4 6.79819E-4 5.69137E-4 2.44998E-4 1.61692E-4 1.91017E-4 1.78207E-4 9.49483E-5 1.36089E-5 1.1335E-5 1.13505E-5 9.06567E-6 -9999 -9999 -9999 -9999 -9999 -9999 -9999 -9999 -9999 -9999 -9999 -9999 -9999 -9999 -9999 -9999 -9999 -9999 -9999 -9999 -9999 -9999 -9999 -9999 -9999 -9999 -9999 -9999 -9999 -9999 -9999 -9999 -9999 -9999 -9999 -9999 -9999 -9999 -9999 -9999 -9999 -9999 -9999 -9999 -9999 -9999 -9999 -9999 -9999 -9999 -9999 -9999 -9999 -9999 -9999 -9999 -9999 -9999 -9999 -9999 -9999 -9999 -9999
-9999 -9999 -9999 -9999 -9999 -9999 -9999 -9999 -9999 -9999 -9999 -9999 -9999 -9999 -9999 -9999 -9999 -9999 -9999 -9999 -9999 -9999 -9999 -9999 -9999 -9999 -9999 -9999 -9999 -9999 -9999 -9999 -9999 -9999 -9999 -9999 -9999 -9999 -9999 -9999 -9999 -9999 -9999 -9999 6.49444E-4 4.21101E-4 8.03442E-4 2.40698E-4 2.39211E-4 -9999 -9999 -9999 -9999 -9999 -9999 -9999 -9999 -9999 -9999 -9999 -9999 -9999 -9999 2.27937E-3 1.89171E-3 1.30629E-3 1.27615E-3 1.18338E-3 8.00884E-4 1.02317E-3 1.05853E-3 1.51049E-3 1.03998E-3 1.61326E-3 1.96853E-3 1.19759E-3 5.29958E-4 4.82457E-4 5.69784E-4 4.94237E-4 5.50209E-4 9.19488E-4 8.48941E-4 3.03232E-4 3.4203E-4 7.08003E-4 4.20125E-4 3.30132E-4 5.2704E-4 8.48877E-4 2.57133E-4 6.67436E-5 8.11E-5 9.78162E-5 1.27996E-4 1.45219E-4 3.51078E-4 2.6559E-4 2.21509E-4 1.02225E-4 3.79357E-5 3.16433E-5 4.26459E-5 1.345E-5 6.57669E-6 1.00186E-5 -9999 -9999 -9999 -9999 -9999 -9999 -9999 -9999 -9999 -9999 -9999 -9999 -9999 -9999 -9999 -9999 -9999 -9999 -9999 -9999 -9999 -9999 -9999 -9999 -9999 -9999 -9999 -9999 -9999 -9999 -9999 -9999 -9999 -9999 -9999 -9999 -9999 -9999 -9999 -9999 -9999 -9999 -9999 -9999 -9999 -9999 -9999 -9999 -9999 -9999 -9999 -9999 -9999 -9999 -9999 -9999 -9999 -9999 -9999 -9999 -9999 -9999 -9999 -9999
-9999 -9999 -9999 -9999 -9999 -9999 -9999 -9999 -9999 -9999 -9999 -9999 -9999 -9999 -9999 -9999 -9999 -9999 -9999 -9999 -9999 -9999 -9999 -9999 -9999 -9999 -9999 -9999 -9999 -9999 -9999 -9999 -9999 -9999 -9999 -9999 -9999 -9999 -9999 -9999 -9999 -9999 -9999 -9999 6.54257E-4 5.37509E-4 9.14782E-4 2.19649E-4 1.14862E-4 -9999 -9999 -9999 -9999 -9999 -9999 -9999 -9999 -9999 -9999 -9999 -9999 -9999 -9999 9.18574E-4 6.5226E-4 4.63957E-4 7.19521E-4 8.78371E-4 5.09295E-4 6.18447E-4 1.05316E-3 1.22355E-3 9.19284E-4 1.34901E-3 1.64478E-3 9.77971E-4 4.54192E-4 4.13187E-4 4.87434E-4 4.03113E-4 4.26248E-4 8.24577E-4 5.75254E-4 1.73555E-4 2.06132E-4 4.92824E-4 3.76832E-4 1.97186E-4 3.14036E-4 4.6217E-4 2.41624E-4 8.44577E-5 8.21628E-5 7.24082E-5 9.79314E-5 9.17052E-5 9.48718E-5 1.78745E-4 3.12408E-4 1.32065E-4 1.83233E-5 1.35477E-5 1.80211E-5 1.68316E-5 8.02969E-6 1.36881E-5 -9999 -9999 -9999 -9999 -9999 -9999 -9999 -9999 -9999 -9999 -9999 -9999 -9999 -9999 -9999 -9999 -9999 -9999 -9999 -9999 -9999 -9999 -9999 -9999 -9999 -9999 -9999 -9999 -9999 -9999 -9999 -9999 -9999 -9999 -9999 -9999 -9999 -9999 -9999 -9999 -9999 -9999 -9999 -9999 -9999 -9999 -9999 -9999 -9999 -9999 -9999 -9999 -9999 -9999 -9999 -9999 -9999 -9999 -9999 -9999 -9999 -9999 -9999 -9999
-9999 -9999 -9999 -9999 -9999 -9999 -9999 -9999 -9999 -9999 -9999 -9999 -9999 -9999 -9999 -9999 -9999 -9999 -9999 -9999 -9999 -9999 -9999 -9999 -9999 -9999 -9999 -9999 -9999 -9999 -9999 -9999 -9999 -9999 -9999 -9999 -9999 -9999 -9999 -9999 -9999 -9999 -9999 -9999 4.04631E-4 4.40986E-4 1.10681E-3 6.88375E-4 3.582E-4 -9999 -9999 -9999 -9999 -9999 -9999 -9999 -9999 -9999 -9999 -9999 -9999 -9999 -9999 -9999 -9999 2.79664E-4 2.61714E-4 4.92614E-4 4.19658E-4 2.51499E-4 6.76772E-4 1.22919E-3 1.09222E-3 1.15537E-3 1.0347E-3 6.56468E-4 3.43027E-4 5.55416E-4 6.25866E-4 3.31027E-4 2.64652E-4 3.76329E-4 3.22369E-4 8.36861E-5 1.28564E-4 2.17423E-4 1.83374E-4 2.65902E-4 4.87738E-4 6.91779E-4 2.53872E-4 6.81155E-5 6.52765E-5 5.66364E-5 6.63352E-5 7.74646E-5 7.75934E-5 1.46127E-4 3.19081E-4 1.0953E-4 1.90435E-5 1.31903E-5 2.2493E-5 1.82862E-5 1.31287E-5 -9999 -9999 -9999 -9999 -9999 -9999 -9999 -9999 -9999 -9999 -9999 -9999 -9999 -9999 -9999 -9999 -9999 -9999 -9999 -9999 -9999 -9999 -9999 -9999 -9999 -9999 -9999 -9999 -9999 -9999 -9999 -9999 -9999 -9999 -9999 -9999 -9999 -9999 -9999 -9999 -9999 -9999 -9999 -9999 -9999 -9999 -9999 -9999 -9999 -9999 -9999 -9999 -9999 -9999 -9999 -9999 -9999 -9999 -9999 -9999 -9999 -9999 -9999 -9999 -9999
-9999 -9999 -9999 -9999 -9999 -9999 -9999 -9999 -9999 -9999 -9999 -9999 -9999 -9999 -9999 -9999 -9999 -9999 -9999 -9999 -9999 -9999 -9999 -9999 -9999 -9999 -9999 -9999 -9999 -9999 -9999 -9999 -9999 -9999 -9999 -9999 -9999 -9999 -9999 -9999 -9999 -9999 -9999 -9999 2.15336E-4 5.77901E-4 7.97164E-4 5.51463E-4 3.40879E-4 3.30804E-4 -9999 -9999 -9999 -9999 -9999 -9999 -9999 -9999 -9999 -9999 -9999 -9999 -9999 -9999 -9999 3.63972E-4 1.88416E-4 1.93679E-4 1.9321E-4 1.86832E-4 4.07525E-4 1.09133E-3 1.2295E-3 1.45093E-3 8.58069E-4 7.75519E-4 3.13118E-4 2.84557E-4 5.98159E-4 2.82241E-4 2.33353E-4 3.56465E-4 2.84679E-4 9.66011E-5 7.88458E-5 1.42591E-4 1.72484E-4 5.14138E-4 8.42693E-4 1.35515E-3 3.84471E-4 6.44598E-5 4.97598E-5 4.07392E-5 4.01392E-5 6.19375E-5 9.83148E-5 8.46541E-5 1.5899E-4 9.52043E-5 2.13024E-5 2.12741E-5 2.41895E-5 3.53116E-5 2.51758E-5 -9999 -9999 -9999 -9999 -9999 -9999 -9999 -9999 -9999 -9999 -9999 -9999 -9999 -9999 -9999 -9999 -9999 -9999 -9999 -9999 -9999 -9999 -9999 -9999 -9999 -9999 -9999 -9999 -9999 -9999 -9999 -9999 -9999 -9999 -9999 -9999 -9999 -9999 -9999 -9999 -9999 -9999 -9999 -9999 -9999 -9999 -9999 -9999 -9999 -9999 -9999 -9999 -9999 -9999 -9999 -9999 -9999 -9999 -9999 -9999 -9999 -9999 -9999 -9999 -9999
-9999 -9999 -9999 -9999 -9999 -9999 -9999 -9999 -9999 -9999 -9999 -9999 -9999 -9999 -9999 -9999 -9999 -9999 -9999 -9999 -9999 -9999 -9999 -9999 -9999 -9999 -9999 -9999 -9999 -9999 -9999 -9999 -9999 -9999 -9999 -9999 -9999 -9999 -9999 -9999 -9999 -9999 -9999 -9999 -9999 2.20528E-4 2.59696E-4 3.78882E-4 3.044E-4 -9999 -9999 -9999 -9999 -9999 -9999 -9999 -9999 -9999 -9999 -9999 -9999 -9999 -9999 -9999 -9999 -9999 4.77428E-4 1.94737E-4 1.35496E-4 2.67975E-4 7.66812E-4 1.62591E-3 9.37271E-4 8.33754E-4 8.5238E-4 1.06469E-3 6.77531E-4 2.25979E-4 2.9304E-4 7.44074E-4 3.52534E-4 3.14058E-4 1.98059E-4 7.13298E-5 6.6289E-5 1.02162E-4 1.58594E-4 3.85154E-4 1.06078E-3 9.13587E-4 4.38483E-4 9.17148E-5 6.64776E-5 5.38084E-5 4.53057E-5 4.90215E-5 6.23642E-5 6.47749E-5 7.4199E-5 9.02073E-5 3.2708E-5 1.99644E-5 3.29466E-5 2.1468E-5 -9999 -9999 -9999 -9999 -9999 -9999 -9999 -9999 -9999 -9999 -9999 -9999 -9999 -9999 -9999 -9999 -9999 -9999 -9999 -9999 -9999 -9999 -9999 -9999 -9999 -9999 -9999 -9999 -9999 -9999 -9999 -9999 -9999 -9999 -9999 -9999 -9999 -9999 -9999 -9999 -9999 -9999 -9999 -9999 -9999 -9999 -9999 -9999 -9999 -9999 -9999 -9999 -9999 -9999 -9999 -9999 -9999 -9999 -9999 -9999 -9999 -9999 -9999 -9999 -9999 -9999
-9999 -9999 -9999 -9999 -9999 -9999 -9999 -9999 -9999 -9999 -9999 -9999 -9999 -9999 -9999 -9999 -9999 -9999 -9999 -9999 -9999 -9999 -9999 -9999 -9999 -9999 -9999 -9999 -9999 -9999 -9999 -9999 -9999 -9999 -9999 -9999 -9999 -9999 -9999 -9999 -9999 -9999 -9999 -9999 -9999 1.90438E-4 4.38641E-4 2.31892E-4 9.17046E-5 -9999 -9999 -9999 -9999 -9999 -9999 -9999 -9999 -9999 -9999 -9999 -9999 -9999 -9999 -9999 -9999 -9999 -9999 -9999 1.8538E-4 2.4046E-4 4.61273E-4 7.85005E-4 8.92205E-4 1.66475E-3 1.39664E-3 8.76459E-4 4.44686E-4 1.62029E-4 1.51866E-4 5.7704E-4 4.46334E-4 3.05537E-4 1.8147E-4 7.79944E-5 8.01847E-5 9.24062E-5 1.02544E-4 1.30089E-4 3.14661E-4 5.17152E-4 4.75291E-4 1.87399E-4 1.63946E-4 9.95347E-5 7.27085E-5 6.40013E-5 2.97809E-5 5.82657E-5 8.74108E-5 1.31746E-4 3.11594E-5 1.05352E-5 1.17211E-5 -9999 -9999 -9999 -9999 -9999 -9999 -9999 -9999 -9999 -9999 -9999 -9999 -9999 -9999 -9999 -9999 -9999 -9999 -9999 -9999 -9999 -9999 -9999 -9999 -9999 -9999 -9999 -9999 -9999 -9999 -9999 -9999 -9999 -9999 -9999 -9999 -9999 -9999 -9999 -9999 -9999 -9999 -9999 -9999 -9999 -9999 -9999 -9999 -9999 -9999 -9999 -9999 -9999 -9999 -9999 -9999 -9999 -9999 -9999 -9999 -9999 -9999 -9999 -9999 -9999 -9999 -9999
-9999 -9999 -9999 -9999 -9999 -9999 -9999 -9999 -9999 -9999 -9999 -9999 -9999 -9999 -9999 -9999 -9999 -9999 -9999 -9999 -9999 -9999 -9999 -9999 -9999 -9999 -9999 -9999 -9999 -9999 -9999 -9999 -9999 -9999 -9999 -9999 -9999 -9999 -9999 -9999 -9999 -9999 -9999 -9999 -9999 -9999 -9999 8.15409E-4 9.5665E-5 7.03771E-5 -9999 -9999 -9999 -9999 -9999 -9999 -9999 -9999 -9999 -9999 -9999 -9999 -9999 -9999 -9999 -9999 -9999 2.96042E-4 9.28773E-4 3.98376E-4 4.15429E-4 3.79603E-4 5.42343E-4 9.22263E-4 1.04581E-3 5.53529E-4 1.7303E-4 8.76678E-5 1.693E-4 3.01353E-4 2.59081E-4 2.27301E-4 1.62803E-4 8.40075E-5 1.41362E-4 1.29137E-4 7.61951E-5 8.18458E-5 1.38276E-4 2.6823E-4 3.18517E-4 2.49954E-4 2.97927E-4 2.23789E-4 1.35425E-4 2.93464E-5 1.85806E-5 3.15016E-5 6.50039E-5 7.66852E-5 2.67151E-5 8.36215E-6 5.34045E-6 -9999 -9999 -9999 -9999 -9999 -9999 -9999 -9999 -9999 -9999 -9999 -9999 -9999 -9999 -9999 -9999 -9999 -9999 -9999 -9999 -9999 -9999 -9999 -9999 -9999 -9999 -9999 -9999 -9999 -9999 -9999 -9999 -9999 -9999 -9999 -9999 -9999 -9999 -9999 -9999 -9999 -9999 -9999 -9999 -9999 -9999 -9999 -9999 -9999 -9999 -9999 -9999 -9999 -9999 -9999 -9999 -9999 -9999 -9999 -9999 -9999 -9999 -9999 -9999 -9999 -9999 -9999
-9999 -9999 -9999 -9999 -9999 -9999 -9999 -9999 -9999 -9999 -9999 -9999 -9999 -9999 -9999 -9999 -9999 -9999 -9999 -9999 -9999 -9999 -9999 -9999 -9999 -9999 -9999 -9999 -9999 -9999 -9999 -9999 -9999 -9999 -9999 -9999 -9999 -9999 -9999 -9999 -9999 -9999 -9999 -9999 -9999 -9999 -9999 5.42681E-4 5.28961E-4 -9999 -9999 -9999 -9999 -9999 -9999 -9999 -9999 -9999 -9999 -9999 -9999 -9999 -9999 -9999 -9999 -9999 -9999 -9999 4.26357E-4 5.0587E-4 2.12738E-4 2.44787E-4 5.27986E-4 4.09512E-4 2.2778E-4 1.70769E-4 1.03881E-4 1.27162E-4 3.07961E-4 2.30055E-4 1.82777E-4 1.99504E-4 1.40533E-4 6.79354E-5 1.03093E-4 8.88716E-5 5.85934E-5 6.30165E-5 6.69936E-5 1.34378E-4 2.08639E-4 2.89662E-4 2.46207E-4 2.12772E-4 1.71387E-4 2.7611E-5 7.8691E-6 1.54317E-5 3.78456E-5 5.54519E-5 2.38216E-5 1.01095E-5 5.31246E-6 -9999 -9999 -9999 -9999 -9999 -9999 -9999 -9999 -9999 -9999 -9999 -9999 -9999 -9999 -9999 -9999 -9999 -9999 -9999 -9999 -9999 -9999 -9999 -9999 -9999 -9999 -9999 -9999 -9999 -9999 -9999 -9999 -9999 -9999 -9999 -9999 -9999 -9999 -9999 -9999 -9999 -9999 -9999 -9999 -9999 -9999 -9999 -9999 -9999 -9999 -9999 -9999 -9999 -9999 -9999 -9999 -9999 -9999 -9999 -9999 -9999 -9999 -9999 -9999 -9999 -9999 -9999
-9999 -9999 -9999 -9999 -9999 -9999 -9999 -9999 -9999 -9999 -9999 -9999 -9999 -9999 -9999 -9999 -9999 -9999 -9999 -9999 -9999 -9999 -9999 -9999 -9999 -9999 -9999 -9999 -9999 -9999 -9999 -9999 -9999 -9999 -9999 -9999 -9999 -9999 -9999 -9999 -9999 -9999 -9999 -9999 -9999 -9999 -9999 -9999 5.67363E-4 -9999 -9999 -9999 -9999 -9999 -9999 -9999 -9999 -9999 -9999 -9999 -9999 -9999 -9999 -9999 -9999 -9999 2.63189E-4 6.52464E-5 1.24886E-4 6.62371E-4 4.38713E-4 2.85255E-4 7.50369E-4 3.58872E-4 1.62155E-4 7.83415E-5 7.30335E-5 1.27737E-4 1.97366E-4 2.26879E-4 2.32141E-4 2.02684E-4 1.97677E-4 9.89337E-5 1.2476E-4 1.37575E-4 8.69195E-5 5.97146E-5 6.32484E-5 1.01313E-4 1.98827E-4 3.16979E-4 3.00899E-4 1.35151E-4 8.84008E-5 2.94765E-5 6.66901E-6 1.27906E-5 1.35413E-5 1.67589E-5 1.05515E-5 7.43042E-6 7.25308E-6 -9999 -9999 -9999 -9999 -9999 -9999 -9999 -9999 -9999 -9999 -9999 -9999 -9999 -9999 -9999 -9999 -9999 -9999 -9999 -9999 -9999 -9999 -9999 -9999 -9999 -9999 -9999 -9999 -9999 -9999 -9999 -9999 -9999 -9999 -9999 -9999 -9999 -9999 -9999 -9999 -9999 -9999 -9999 -9999 -9999 -9999 -9999 -9999 -9999 -9999 -9999 -9999 -9999 -9999 -9999 -9999 -9999 -9999 -9999 -9999 -9999 -9999 -9999 -9999 -9999 -9999 -9999
-9999 -9999 -9999 -9999 -9999 -9999 -9999 -9999 -9999 -9999 -9999 -9999 -9999 -9999 -9999 -9999 -9999 -9999 -9999 -9999 -9999 -9999 -9999 -9999 -9999 -9999 -9999 -9999 -9999 -9999 -9999 -9999 -9999 -9999 -9999 -9999 -9999 -9999 -9999 -9999 -9999 -9999 -9999 -9999 -9999 -9999 -9999 -9999 -9999 -9999 -9999 -9999 -9999 -9999 -9999 -9999 -9999 -9999 -9999 -9999 -9999 -9999 -9999 -9999 1.46225E-3 1.01446E-3 2.79924E-4 6.84984E-5 9.84437E-5 4.97667E-4 6.68966E-4 2.25412E-4 3.67437E-4 3.95315E-4 1.76261E-4 6.73937E-5 5.75221E-5 1.19524E-4 1.74078E-4 2.19596E-4 4.37752E-4 3.9865E-4 1.88911E-4 1.00668E-4 2.59231E-4 3.03427E-4 2.01188E-4 9.43436E-5 6.57881E-5 8.02738E-5 2.30384E-4 4.31185E-4 3.01408E-4 1.59164E-4 1.19422E-4 3.31467E-5 9.69598E-6 9.79793E-6 1.10525E-5 1.40748E-5 1.06701E-5 8.42265E-6 -9999 -9999 -9999 -9999 -9999 -9999 -9999 -9999 -9999 -9999 -9999 -9999 -9999 -9999 -9999 -9999 -9999 -9999 -9999 -9999 -9999 -9999 -9999 -9999 -9999 -9999 -9999 -9999 -9999 -9999 -9999 -9999 -9999 -9999 -9999 -9999 -9999 -9999 -9999 -9999 -9999 -9999 -9999 -9999 -9999 -9999 -9999 -9999 -9999 -9999 -9999 -9999 -9999 -9999 -9999 -9999 -9999 -9999 -9999 -9999 -9999 -9999 -9999 -9999 -9999 -9999 -9999 -9999
-9999 -9999 -9999 -9999 -9999 -9999 -9999 -9999 -9999 -9999 -9999 -9999 -9999 -9999 -9999 -9999 -9999 -9999 -9999 -9999 -9999 -9999 -9999 -9999 -9999 -9999 -9999 -9999 -9999 -9999 -9999 -9999 -9999 -9999 -9999 -9999 -9999 -9999 -9999 -9999 -9999 -9999 -9999 -9999 -9999 -9999 -9999 -9999 -9999 -9999 -9999 -9999 -9999 -9999 -9999 -9999 -9999 -9999 -9999 -9999 -9999 -9999 -9999 -9999 -9999 1.28082E-3 5.10361E-4 1.17293E-4 7.47866E-5 5.25127E-4 1.16422E-3 2.44666E-4 1.86813E-4 2.97439E-4 2.03498E-4 5.28397E-5 5.14833E-5 1.00159E-4 1.68043E-4 1.85077E-4 6.02786E-4 4.10996E-4 8.2936E-5 1.02981E-4 1.37222E-4 1.58435E-4 1.4832E-4 1.4019E-4 1.33899E-4 1.60879E-4 1.38551E-4 1.12367E-4 1.74603E-4 1.74849E-4 1.20876E-4 3.56025E-5 1.62873E-5 1.3358E-5 1.08061E-5 1.66451E-5 1.66852E-5 -9999 -9999 -9999 -9999 -9999 -9999 -9999 -9999 -9999 -9999 -9999 -9999 -9999 -9999 -9999 -9999 -9999 -9999 -9999 -9999 -9999 -9999 -9999 -9999 -9999 -9999 -9999 -9999 -9999 -9999 -9999 -9999 -9999 -9999 -9999 -9999 -9999 -9999 -9999 -9999 -9999 -9999 -9999 -9999 -9999 -9999 -9999 -9999 -9999 -9999 -9999 -9999 -9999 -9999 -9999 -9999 -9999 -9999 -9999 -9999 -9999 -9999 -9999 -9999 -9999 -9999 -9999 -9999 -9999
-9999 -9999 -9999 -9999 -9999 -9999 -9999 -9999 -9999 -9999 -9999 -9999 -9999 -9999 -9999 -9999 -9999 -9999 -9999 -9999 -9999 -9999 -9999 -9999 -9999 -9999 -9999 -9999 -9999 -9999 -9999 -9999 -9999 -9999 -9999 -9999 -9999 -9999 -9999 -9999 -9999 -9999 -9999 -9999 -9999 -9999 -9999 -9999 -9999 -9999 -9999 -9999 -9999 -9999 -9999 -9999 -9999 -9999 -9999 -9999 -9999 -9999 -9999 -9999 -9999 2.21187E-3 1.81761E-3 5.83107E-4 1.04948E-4 1.97634E-4 6.53093E-4 8.07816E-4 4.64372E-4 1.94039E-4 1.03091E-4 5.24336E-5 5.08736E-5 8.00979E-5 8.85153E-5 1.42998E-4 2.48169E-4 2.30937E-4 5.80652E-5 5.77968E-5 5.80937E-5 3.87424E-5 6.38457E-5 1.24207E-4 2.38802E-4 2.42216E-4 9.83405E-5 4.91832E-5 5.48418E-5 6.24649E-5 7.07319E-5 5.92797E-5 2.97322E-5 1.56759E-5 1.84991E-5 2.23927E-5 -9999 -9999 -9999 -9999 -9999 -9999 -9999 -9999 -9999 -9999 -9999 -9999 -9999 -9999 -9999 -9999 -9999 -9999 -9999 -9999 -9999 -9999 -9999 -9999 -9999 -9999 -9999 -9999 -9999 -9999 -9999 -9999 -9999 -9999 -9999 -9999 -9999 -9999 -9999 -9999 -9999 -9999 -9999 -9999 -9999 -9999 -9999 -9999 -9999 -9999 -9999 -9999 -9999 -9999 -9999 -9999 -9999 -9999 -9999 -9999 -9999 -9999 -9999 -9999 -9999 -9999 -9999 -9999 -9999 -9999
-9999 -9999 -9999 -9999 -9999 -9999 -9999 -9999 -9999 -9999 -9999 -9999 -9999 -9999 -9999 -9999 -9999 -9999 -9999 -9999 -9999 -9999 -9999 -9999 -9999 -9999 -9999 -9999 -9999 -9999 -9999 -9999 -9999 -9999 -9999 -9999 -9999 -9999 -9999 -9999 -9999 -9999 -9999 -9999 -9999 -9999 -9999 -9999 -9999 -9999 -9999 -9999 -9999 -9999 -9999 -9999 -9999 -9999 -9999 -9999 -9999 -9999 -9999 -9999 -9999 -9999 6.69821E-4 3.5338E-4 8.4942E-5 5.64642E-5 8.34265E-5 1.89526E-4 3.94212E-4 1.31925E-4 5.0398E-5 3.17054E-5 4.98553E-5 8.24787E-5 1.01855E-4 9.62029E-5 8.28799E-5 1.0582E-4 7.28071E-5 6.08559E-5 4.91534E-5 2.78597E-5 3.86431E-5 7.21689E-5 1.45138E-4 1.15733E-4 6.95301E-5 5.32448E-5 4.82526E-5 4.12663E-5 3.22251E-5 4.21986E-5 3.50092E-5 1.12157E-5 1.60616E-5 -9999 -9999 -9999 -9999 -9999 -9999 -9999 -9999 -9999 -9999 -9999 -9999 -9999 -9999 -9999 -9999 -9999 -9999 -9999 -9999 -9999 -9999 -9999 -9999 -9999 -9999 -9999 -9999 -9999 -9999 -9999 -9999 -9999 -9999 -9999 -9999 -9999 -9999 -9999 -9999 -9999 -9999 -9999 -9999 -9999 -9999 -9999 -9999 -9999 -9999 -9999 -9999 -9999 -9999 -9999 -9999 -9999 -9999 -9999 -9999 -9999 -9999 -9999 -9999 -9999 -9999 -9999 -9999 -9999 -9999 -9999
-9999 -9999 -9999 -9999 -9999 -9999 -9999 -9999 -9999 -9999 -9999 -9999 -9999 -9999 -9999 -9999 -9999 -9999 -9999 -9999 -9999 -9999 -9999 -9999 -9999 -9999 -9999 -9999 -9999 -9999 -9999 -9999 -9999 -9999 -9999 -9999 -9999 -9999 -9999 -9999 -9999 -9999 -9999 -9999 -9999 -9999 -9999 -9999 -9999 -9999 -9999 -9999 -9999 -9999 -9999 -9999 -9999 -9999 -9999 -9999 -9999 -9999 -9999 -9999 -9999 -9999 -9999 1.35961E-4 7.1788E-5 5.60192E-5 4.66362E-5 4.54602E-5 1.80846E-4 1.89795E-4 1.56855E-4 5.86075E-5 7.8914E-5 9.68947E-5 7.18827E-5 6.55894E-5 6.58476E-5 1.9994E-4 1.5485E-4 5.82359E-5 4.00099E-5 2.39823E-5 4.58048E-5 5.55925E-5 1.08543E-4 1.4786E-4 8.75522E-5 6.17988E-5 6.21311E-5 5.10728E-5 3.86072E-5 3.03431E-5 2.26126E-5 1.27524E-5 8.45053E-6 1.14024E-5 -9999 -9999 -9999 -9999 -9999 -9999 -9999 -9999 -9999 -9999 -9999 -9999 -9999 -9999 -9999 -9999 -9999 -9999 -9999 -9999 -9999 -9999 -9999 -9999 -9999 -9999 -9999 -9999 -9999 -9999 -9999 -9999 -9999 -9999 -9999 -9999 -9999 -9999 -9999 -9999 -9999 -9999 -9999 -9999 -9999 -9999 -9999 -9999 -9999 -9999 -9999 -9999 -9999 -9999 -9999 -9999 -9999 -9999 -9999 -9999 -9999 -9999 -9999 -9999 -9999 -9999 -9999 -9999 -9999 -9999
-9999 -9999 -9999 -9999 -9999 -9999 -9999 -9999 -9999 -9999 -9999 -9999 -9999 -9999 -9999 -9999 -9999 -9999 -9999 -9999 -9999 -9999 -9999 -9999 -9999 -9999 -9999 -9999 -9999 -9999 -9999 -9999 -9999 -9999 -9999 -9999 -9999 -9999 -9999 -9999 -9999 -9999 -9999 -9999 -9999 -9999 -9999 -9999 -9999 -9999 -9999 -9999 -9999 -9999 -9999 -9999 -9999 -9999 -9999 -9999 -9999 -9999 -9999 -9999 -9999 -9999 -9999 -9999 8.91705E-5 6.01486E-5 5.0782E-5 6.32076E-5 1.03616E-4 2.0744E-4 2.7189E-4 2.51195E-4 1.84149E-4 1.08021E-4 1.24223E-4 1.08408E-4 1.09111E-4 4.26078E-4 3.59958E-4 1.07178E-4 6.19375E-5 4.18573E-5 1.0775E-4 1.08018E-4 1.04554E-4 9.46898E-5 6.4155E-5 5.03962E-5 5.3258E-5 8.67224E-5 7.04614E-5 4.63978E-5 2.52832E-5 1.66489E-5 -9999 -9999 -9999 -9999 -9999 -9999 -9999 -9999 -9999 -9999 -9999 -9999 -9999 -9999 -9999 -9999 -9999 -9999 -9999 -9999 -9999 -9999 -9999 -9999 -9999 -9999 -9999 -9999 -9999 -9999 -9999 -9999 -9999 -9999 -9999 -9999 -9999 -9999 -9999 -9999 -9999 -9999 -9999 -9999 -9999 -9999 -9999 -9999 -9999 -9999 -9999 -9999 -9999 -9999 -9999 -9999 -9999 -9999 -9999 -9999 -9999 -9999 -9999 -9999 -9999 -9999 -9999 -9999 -9999 -9999 -9999 -9999
-9999 -9999 -9999 -9999 -9999 -9999 -9999 -9999 -9999 -9999 -9999 -9999 -9999 -9999 -9999 -9999 -9999 -9999 -9999 -9999 -9999 -9999 -9999 -9999 -9999 -9999 -9999 -9999 -9999 -9999 -9999 -9999 -9999 -9999 -9999 -9999 -9999 -9999 -9999 -9999 -9999 -9999 -9999 -9999 -9999 -9999 -9999 -9999 -9999 -9999 -9999 -9999 -9999 -9999 -9999 -9999 -9999 -9999 -9999 -9999 -9999 -9999 -9999 -9999 -9999 -9999 -9999 -9999 6.5072E-5 5.94785E-5 6.54527E-5 6.23107E-5 6.7866E-5 1.37375E-4 3.49436E-4 3.65235E-4 2.39081E-4 1.29661E-4 1.56387E-4 -9999 6.51181E-4 -9999 6.72652E-4 -9999 2.46282E-4 1.87501E-4 2.67075E-4 1.51515E-4 7.66275E-5 5.35836E-5 5.11461E-5 4.87561E-5 4.84682E-5 8.16593E-5 8.51882E-5 5.19016E-5 1.76676E-5 -9999 -9999 -9999 -9999 -9999 -9999 -9999 -9999 -9999 -9999 -9999 -9999 -9999 -9999 -9999 -9999 -9999 -9999 -9999 -9999 -9999 -9999 -9999 -9999 -9999 -9999 -9999 -9999 -9999 -9999 -9999 -9999 -9999 -9999 -9999 -9999 -9999 -9999 -9999 -9999 -9999 -9999 -9999 -9999 -9999 -9999 -9999 -9999 -9999 -9999 -9999 -9999 -9999 -9999 -9999 -9999 -9999 -9999 -9999 -9999 -9999 -9999 -9999 -9999 -9999 -9999 -9999 -9999 -9999 -9999 -9999 -9999 -9999
-9999 -9999 -9999 -9999 -9999 -9999 -9999 -9999 -9999 -9999 -9999 -9999 -9999 -9999 -9999 -9999 -9999 -9999 -9999 -9999 -9999 -9999 -9999 -9999 -9999 -9999 -9999 -9999 -9999 -9999 -9999 -9999 -9999 -9999 -9999 -9999 -9999 -9999 -9999 -9999 -9999 -9999 -9999 -9999 -9999 -9999 -9999 -9999 -9999 -9999 -9999 -9999 -9999 -9999 -9999 -9999 -9999 -9999 -9999 -9999 -9999 -9999 -9999 -9999 -9999 -9999 -9999 -9999 -9999 -9999 -9999 3.63552E-5 6.31159E-5 2.25889E-4 -9999 2.38515E-4 1.17791E-4 9.98787E-5 -9999 -9999 -9999 -9999 -9999 -9999 -9999 -9999 2.35938E-4 1.40889E-4 6.21203E-5 4.42792E-5 5.33887E-5 5.70768E-5 6.59288E-5 5.81205E-5 4.44526E-5 3.70474E-5 1.34644E-5 6.78901E-6 -9999 -9999 -9999 -9999 -9999 -9999 -9999 -9999 -9999 -9999 -9999 -9999 -9999 -9999 -9999 -9999 -9999 -9999 -9999 -9999 -9999 -9999 -9999 -9999 -9999 -9999 -9999 -9999 -9999 -9999 -9999 -9999 -9999 -9999 -9999 -9999 -9999 -9999 -9999 -9999 -9999 -9999 -9999 -9999 -9999 -9999 -9999 -9999 -9999 -9999 -9999 -9999 -9999 -9999 -9999 -9999 -9999 -9999 -9999 -9999 -9999 -9999 -9999 -9999 -9999 -9999 -9999 -9999 -9999 -9999 -9999 -9999
-9999 -9999 -9999 -9999 -9999 -9999 -9999 -9999 -9999 -9999 -9999 -9999 -9999 -9999 -9999 -9999 -9999 -9999 -9999 -9999 -9999 -9999 -9999 -9999 -9999 -9999 -9999 -9999 -9999 -9999 -9999 -9999 -9999 -9999 -9999 -9999 -9999 -9999 -9999 -9999 -9999 -9999 -9999 -9999 -9999 -9999 -9999 -9999 -9999 -9999 -9999 -9999 -9999 -9999 -9999 -9999 -9999 -9999 -9999 -9999 -9999 -9999 -9999 -9999 -9999 -9999 -9999 -9999 -9999 -9999 -9999 7.99719E-5 1.99487E-4 4.18155E-4 -9999 -9999 -9999 -9999 -9999 -9999 -9999 -9999 -9999 -9999 -9999 -9999 -9999 -9999 9.31586E-5 4.94355E-5 3.71129E-5 4.24884E-5 4.24377E-5 5.28795E-5 3.33647E-5 2.66605E-5 2.88553E-5 2.06165E-5 -9999 -9999 -9999 -9999 -9999 -9999 -9999 -9999 -9999 -9999 -9999 -9999 -9999 -9999 -9999 -9999 -9999 -9999 -9999 -9999 -9999 -9999 -9999 -9999 -9999 -9999 -9999 -9999 -9999 -9999 -9999 -9999 -9999 -9999 -9999 -9999 -9999 -9999 -9999 -9999 -9999 -9999 -9999 -9999 -9999 -9999 -9999 -9999 -9999 -9999 -9999 -9999 -9999 -9999 -9999 -9999 -9999 -9999 -9999 -9999 -9999 -9999 -9999 -9999 -9999 -9999 -9999 -9999 -9999 -9999 -9999 -9999
-9999 -9999 -9999 -9999 -9999 -9999 -9999 -9999 -9999 -9999 -9999 -9999 -9999 -9999 -9999 -9999 -9999 -9999 -9999 -9999 -9999 -9999 -9999 -9999 -9999 -9999 -9999 -9999 -9999 -9999 -9999 -9999 -9999 -9999 -9999 -9999 -9999 -9999 -9999 -9999 -9999 -9999 -9999 -9999 -9999 -9999 -9999 -9999 -9999 -9999 -9999 -9999 -9999 -9999 -9999 -9999 -9999 -9999 -9999 -9999 -9999 -9999 -9999 -9999 -9999 -9999 -9999 -9999 -9999 -9999 -9999 1.80174E-4 6.60862E-4 -9999 -9999 -9999 -9999 -9999 -9999 -9999 -9999 -9999 -9999 -9999 -9999 -9999 -9999 -9999 -9999 -9999 3.2809E-5 2.06765E-5 2.99292E-5 5.93408E-5 5.05522E-5 4.40482E-5 7.49035E-5 2.72355E-5 -9999 -9999 -9999 -9999 -9999 -9999 -9999 -9999 -9999 -9999 -9999 -9999 -9999 -9999 -9999 -9999 -9999 -9999 -9999 -9999 -9999 -9999 -9999 -9999 -9999 -9999 -9999 -9999 -9999 -9999 -9999 -9999 -9999 -9999 -9999 -9999 -9999 -9999 -9999 -9999 -9999 -9999 -9999 -9999 -9999 -9999 -9999 -9999 -9999 -9999 -9999 -9999 -9999 -9999 -9999 -9999 -9999 -9999 -9999 -9999 -9999 -9999 -9999 -9999 -9999 -9999 -9999 -9999 -9999 -9999 -9999 -9999
-9999 -9999 -9999 -9999 -9999 -9999 -9999 -9999 -9999 -9999 -9999 -9999 -9999 -9999 -9999 -9999 -9999 -9999 -9999 -9999 -9999 -9999 -9999 -9999 -9999 -9999 -9999 -9999 -9999 -9999 -9999 -9999 -9999 -9999 -9999 -9999 -9999 -9999 -9999 -9999 -9999 -9999 -9999 -9999 -9999 -9999 -9999 -9999 -9999 -9999 -9999 -9999 -9999 -9999 -9999 -9999 -9999 -9999 -9999 -9999 -9999 -9999 -9999 -9999 -9999 -9999 -9999 -9999 -9999 -9999 -9999 3.95928E-4 -9999 -9999 -9999 -9999 -9999 -9999 -9999 -9999 -9999 -9999 -9999 -9999 -9999 -9999 -9999 -9999 -9999 -9999 -9999 -9999 2.13281E-5 5.03461E-5 7.34184E-5 -9999 -9999 -9999 -9999 -9999 -9999 -9999 -9999 -9999 -9999 -9999 -9999 -9999 -9999 -9999 -9999 -9999 -9999 -9999 -9999 -9999 -9999 -9999 -9999 -9999 -9999 -9999 -9999 -9999 -9999 -9999 -9999 -9999 -9999 -9999 -9999 -9999 -9999 -9999 -9999 -9999 -9999 -9999 -9999 -9999 -9999 -9999 -9999 -9999 -9999 -9999 -9999 -9999 -9999 -9999 -9999 -9999 -9999 -9999 -9999 -9999 -9999 -9999 -9999 -9999 -9999 -9999 -9999 -9999 -9999 -9999 -9999 -9999 -9999 -9999
-9999 -9999 -9999 -9999 -9999 -9999 -9999 -9999 -9999 -9999 -9999 -9999 -9999 -9999 -9999 -9999 -9999 -9999 -9999 -9999 -9999 -9999 -9999 -9999 -9999 -9999 -9999 -9999 -9999 -9999 -9999 -9999 -9999 -9999 -9999 -9999 -9999 -9999 -9999 -9999 -9999 -9999 -9999 -9999 -9999 -9999 -9999 -9999 -9999 -9999 -9999 -9999 -9999 -9999 -9999 -9999 -9999 -9999 -9999 -9999 -9999 -9999 -9999 -9999 -9999 -9999 -9999 -9999 -9999 -9999 -9999 -9999 -9999 -9999 -9999 -9999 -9999 -9999 -9999 -9999 -9999 -9999 -9999 -9999 -9999 -9999 -9999 -9999 -9999 -9999 -9999 -9999 2.47839E-5 -9999 -9999 -9999 -9999 -9999 -9999 -9999 -9999 -9999 -9999 -9999 -9999 -9999 -9999 -9999 -9999 -9999 -9999 -9999 -9999 -9999 -9999 -9999 -9999 -9999 -9999 -9999 -9999 -9999 -9999 -9999 -9999 -9999 -9999 -9999 -9999 -9999 -9999 -9999 -9999 -9999 -9999 -9999 -9999 -9999 -9999 -9999 -9999 -9999 -9999 -9999 -9999 -9999 -9999 -9999 -9999 -9999 -9999 -9999 -9999 -9999 -9999 -9999 -9999 -9999 -9999 -9999 -9999 -9999 -9999 -9999 -9999 -9999 -9999 -9999 -9999 -9999
