# Supplementary material for: Spatiotemporal prediction of alpine wetlands under multi-climate scenarios in the west of Sichuan, China
Source: PeerJ. 2024 Nov 27;12:e18586. doi: 10.7717/peerj.18586 (PMC11608022; doi:10.7717/peerj.18586)
Supplement: Supplemental Information 1 [file peerj-12-18586-s001.zip › Maxent_data1/2.5mBIOssp126_2021-2040/RastertoASCII.SDMtoolboxInputs]

2020-10-31 13:26:10.539000
Input Parameters 
Input Folder: C:\Users\wangh\Desktop\Wetland Predict1028\SSP model\Maxent\2.5mBIOssp126_2021-2040
Raster TypeTIFF (.tif) 
Out folder: C:\Users\wangh\Desktop\Wetland Predict1028\SSP model\Maxent\2.5mBIOssp126_2021-2040
Rasters input: wc2.1_2.5m_elev.tif, wc2.1_2.5m_elev.asc, wc2.1_2.5m_bioc_BCC-CSM2-MR_ssp126_2021-2040.tif, wc2.1_2.5m_bioc_bcc-csm2-mr_ssp126_2021-2040.asc, 2.5mBIOssp126_2021-2040_9.tif, 2.5mbiossp126_2021-2040_9.asc, 2.5mBIOssp126_2021-2040_8.tif, 2.5mbiossp126_2021-2040_8.asc, 2.5mBIOssp126_2021-2040_7.tif, 2.5mbiossp126_2021-2040_7.asc, 2.5mBIOssp126_2021-2040_6.tif, 2.5mbiossp126_2021-2040_6.asc, 2.5mBIOssp126_2021-2040_5.tif, 2.5mbiossp126_2021-2040_5.asc, 2.5mBIOssp126_2021-2040_4.tif, 2.5mbiossp126_2021-2040_4.asc, 2.5mBIOssp126_2021-2040_3.tif, 2.5mbiossp126_2021-2040_3.asc, 2.5mBIOssp126_2021-2040_2.tif, 2.5mbiossp126_2021-2040_2.asc, 2.5mBIOssp126_2021-2040_19.tif, 2.5mbiossp126_2021-2040_19.asc, 2.5mBIOssp126_2021-2040_18.tif, 2.5mbiossp126_2021-2040_18.asc, 2.5mBIOssp126_2021-2040_17.tif, 2.5mbiossp126_2021-2040_17.asc, 2.5mBIOssp126_2021-2040_16.tif, 2.5mbiossp126_2021-2040_16.asc, 2.5mBIOssp126_2021-2040_15.tif, 2.5mbiossp126_2021-2040_15.asc, 2.5mBIOssp126_2021-2040_14.tif, 2.5mbiossp126_2021-2040_14.asc, 2.5mBIOssp126_2021-2040_13.tif, 2.5mbiossp126_2021-2040_13.asc, 2.5mBIOssp126_2021-2040_12.tif, 2.5mbiossp126_2021-2040_12.asc, 2.5mBIOssp126_2021-2040_11.tif, 2.5mbiossp126_2021-2040_11.asc, 2.5mBIOssp126_2021-2040_10.tif, 2.5mbiossp126_2021-2040_10.asc, 2.5mBIOssp126_2021-2040_1.tif, 2.5mbiossp126_2021-2040_1.asc, <built-in method next of geoprocessing list object object at 0x29449998>, 
