# Supplementary material for: Spatiotemporal prediction of alpine wetlands under multi-climate scenarios in the west of Sichuan, China
Source: PeerJ. 2024 Nov 27;12:e18586. doi: 10.7717/peerj.18586 (PMC11608022; doi:10.7717/peerj.18586)
Supplement: Supplemental Information 1 [file peerj-12-18586-s001.zip › Maxent_data1/2.5mBIOssp126_2021-2040/maxent.cache/2.5mbiossp126_2021-2040_11.info]

file C:\Users\wangh\Desktop\Wetland Predict1028\SSP model\Maxent\2.5mBIOssp126_2021-2040\2.5mbiossp126_2021-2040_11.asc
modified 1604121966650
length 196337
