# Supplementary material for: Spatiotemporal prediction of alpine wetlands under multi-climate scenarios in the west of Sichuan, China
Source: PeerJ. 2024 Nov 27;12:e18586. doi: 10.7717/peerj.18586 (PMC11608022; doi:10.7717/peerj.18586)
Supplement: Supplemental Information 2 [file peerj-12-18586-s002.zip]

Archive with 736 entries (723 files):
- Maxent_data2/
- Maxent_data2/2.5mBIOssp245_2081-2100/
- Maxent_data2/2.5mBIOssp245_2081-2100/2.5mBIOssp245_2081-2100_1.asc.xml
- Maxent_data2/2.5mBIOssp245_2081-2100/2.5mBIOssp245_2081-2100_1.prj
- Maxent_data2/2.5mBIOssp245_2081-2100/2.5mBIOssp245_2081-2100_1.tif
- Maxent_data2/2.5mBIOssp245_2081-2100/2.5mBIOssp245_2081-2100_10.asc.xml
- Maxent_data2/2.5mBIOssp245_2081-2100/2.5mBIOssp245_2081-2100_10.prj
- Maxent_data2/2.5mBIOssp245_2081-2100/2.5mBIOssp245_2081-2100_10.tif
- Maxent_data2/2.5mBIOssp245_2081-2100/2.5mBIOssp245_2081-2100_11.asc.xml
- Maxent_data2/2.5mBIOssp245_2081-2100/2.5mBIOssp245_2081-2100_11.prj
- Maxent_data2/2.5mBIOssp245_2081-2100/2.5mBIOssp245_2081-2100_11.tif
- Maxent_data2/2.5mBIOssp245_2081-2100/2.5mBIOssp245_2081-2100_12.asc.xml
- Maxent_data2/2.5mBIOssp245_2081-2100/2.5mBIOssp245_2081-2100_12.prj
- Maxent_data2/2.5mBIOssp245_2081-2100/2.5mBIOssp245_2081-2100_12.tif
- Maxent_data2/2.5mBIOssp245_2081-2100/2.5mBIOssp245_2081-2100_13.asc.xml
- Maxent_data2/2.5mBIOssp245_2081-2100/2.5mBIOssp245_2081-2100_13.prj
- Maxent_data2/2.5mBIOssp245_2081-2100/2.5mBIOssp245_2081-2100_13.tif
- Maxent_data2/2.5mBIOssp245_2081-2100/2.5mBIOssp245_2081-2100_14.asc.xml
- Maxent_data2/2.5mBIOssp245_2081-2100/2.5mBIOssp245_2081-2100_14.prj
- Maxent_data2/2.5mBIOssp245_2081-2100/2.5mBIOssp245_2081-2100_14.tif
- Maxent_data2/2.5mBIOssp245_2081-2100/2.5mBIOssp245_2081-2100_15.asc.xml
- Maxent_data2/2.5mBIOssp245_2081-2100/2.5mBIOssp245_2081-2100_15.prj
- Maxent_data2/2.5mBIOssp245_2081-2100/2.5mBIOssp245_2081-2100_15.tif
- Maxent_data2/2.5mBIOssp245_2081-2100/2.5mBIOssp245_2081-2100_16.asc.xml
- Maxent_data2/2.5mBIOssp245_2081-2100/2.5mBIOssp245_2081-2100_16.prj
- Maxent_data2/2.5mBIOssp245_2081-2100/2.5mBIOssp245_2081-2100_16.tif
- Maxent_data2/2.5mBIOssp245_2081-2100/2.5mBIOssp245_2081-2100_17.asc.xml
- Maxent_data2/2.5mBIOssp245_2081-2100/2.5mBIOssp245_2081-2100_17.prj
- Maxent_data2/2.5mBIOssp245_2081-2100/2.5mBIOssp245_2081-2100_17.tif
- Maxent_data2/2.5mBIOssp245_2081-2100/2.5mBIOssp245_2081-2100_18.asc.xml
- Maxent_data2/2.5mBIOssp245_2081-2100/2.5mBIOssp245_2081-2100_18.prj
- Maxent_data2/2.5mBIOssp245_2081-2100/2.5mBIOssp245_2081-2100_18.tif
- Maxent_data2/2.5mBIOssp245_2081-2100/2.5mBIOssp245_2081-2100_19.asc.xml
- Maxent_data2/2.5mBIOssp245_2081-2100/2.5mBIOssp245_2081-2100_19.prj
- Maxent_data2/2.5mBIOssp245_2081-2100/2.5mBIOssp245_2081-2100_19.tif
- Maxent_data2/2.5mBIOssp245_2081-2100/2.5mBIOssp245_2081-2100_2.asc.xml
- Maxent_data2/2.5mBIOssp245_2081-2100/2.5mBIOssp245_2081-2100_2.prj
- Maxent_data2/2.5mBIOssp245_2081-2100/2.5mBIOssp245_2081-2100_2.tif
- Maxent_data2/2.5mBIOssp245_2081-2100/2.5mBIOssp245_2081-2100_3.asc.xml
- Maxent_data2/2.5mBIOssp245_2081-2100/2.5mBIOssp245_2081-2100_3.prj
- Maxent_data2/2.5mBIOssp245_2081-2100/2.5mBIOssp245_2081-2100_3.tif
- Maxent_data2/2.5mBIOssp245_2081-2100/2.5mBIOssp245_2081-2100_4.asc.xml
- Maxent_data2/2.5mBIOssp245_2081-2100/2.5mBIOssp245_2081-2100_4.prj
- Maxent_data2/2.5mBIOssp245_2081-2100/2.5mBIOssp245_2081-2100_4.tif
- Maxent_data2/2.5mBIOssp245_2081-2100/2.5mBIOssp245_2081-2100_5.asc.xml
- Maxent_data2/2.5mBIOssp245_2081-2100/2.5mBIOssp245_2081-2100_5.prj
- Maxent_data2/2.5mBIOssp245_2081-2100/2.5mBIOssp245_2081-2100_5.tif
- Maxent_data2/2.5mBIOssp245_2081-2100/2.5mBIOssp245_2081-2100_6.asc.xml
- Maxent_data2/2.5mBIOssp245_2081-2100/2.5mBIOssp245_2081-2100_6.prj
- Maxent_data2/2.5mBIOssp245_2081-2100/2.5mBIOssp245_2081-2100_6.tif
- Maxent_data2/2.5mBIOssp245_2081-2100/2.5mBIOssp245_2081-2100_7.asc.xml
- Maxent_data2/2.5mBIOssp245_2081-2100/2.5mBIOssp245_2081-2100_7.prj
- Maxent_data2/2.5mBIOssp245_2081-2100/2.5mBIOssp245_2081-2100_7.tif
- Maxent_data2/2.5mBIOssp245_2081-2100/2.5mBIOssp245_2081-2100_8.asc.xml
- Maxent_data2/2.5mBIOssp245_2081-2100/2.5mBIOssp245_2081-2100_8.prj
- Maxent_data2/2.5mBIOssp245_2081-2100/2.5mBIOssp245_2081-2100_8.tif
- Maxent_data2/2.5mBIOssp245_2081-2100/2.5mBIOssp245_2081-2100_9.asc.xml
- Maxent_data2/2.5mBIOssp245_2081-2100/2.5mBIOssp245_2081-2100_9.prj
- Maxent_data2/2.5mBIOssp245_2081-2100/2.5mBIOssp245_2081-2100_9.tif
- Maxent_data2/2.5mBIOssp245_2081-2100/2.5mbiossp245_2081-2100_1.asc
- Maxent_data2/2.5mBIOssp245_2081-2100/2.5mbiossp245_2081-2100_10.asc
- Maxent_data2/2.5mBIOssp245_2081-2100/2.5mbiossp245_2081-2100_11.asc
- Maxent_data2/2.5mBIOssp245_2081-2100/2.5mbiossp245_2081-2100_12.asc
- Maxent_data2/2.5mBIOssp245_2081-2100/2.5mbiossp245_2081-2100_13.asc
- Maxent_data2/2.5mBIOssp245_2081-2100/2.5mbiossp245_2081-2100_14.asc
- Maxent_data2/2.5mBIOssp245_2081-2100/2.5mbiossp245_2081-2100_15.asc
- Maxent_data2/2.5mBIOssp245_2081-2100/2.5mbiossp245_2081-2100_16.asc
- Maxent_data2/2.5mBIOssp245_2081-2100/2.5mbiossp245_2081-2100_17.asc
- Maxent_data2/2.5mBIOssp245_2081-2100/2.5mbiossp245_2081-2100_18.asc
- Maxent_data2/2.5mBIOssp245_2081-2100/2.5mbiossp245_2081-2100_19.asc
- Maxent_data2/2.5mBIOssp245_2081-2100/2.5mbiossp245_2081-2100_2.asc
- Maxent_data2/2.5mBIOssp245_2081-2100/2.5mbiossp245_2081-2100_3.asc
- Maxent_data2/2.5mBIOssp245_2081-2100/2.5mbiossp245_2081-2100_4.asc
- Maxent_data2/2.5mBIOssp245_2081-2100/2.5mbiossp245_2081-2100_5.asc
- Maxent_data2/2.5mBIOssp245_2081-2100/2.5mbiossp245_2081-2100_6.asc
- Maxent_data2/2.5mBIOssp245_2081-2100/2.5mbiossp245_2081-2100_7.asc
- Maxent_data2/2.5mBIOssp245_2081-2100/2.5mbiossp245_2081-2100_8.asc
- Maxent_data2/2.5mBIOssp245_2081-2100/2.5mbiossp245_2081-2100_9.asc
- Maxent_data2/2.5mBIOssp245_2081-2100/ExtractbyMask.SDMtoolboxInputs
- Maxent_data2/2.5mBIOssp245_2081-2100/RES/
- Maxent_data2/2.5mBIOssp245_2081-2100/RES/maxent.log
- Maxent_data2/2.5mBIOssp245_2081-2100/RES/maxentResults.csv
- Maxent_data2/2.5mBIOssp245_2081-2100/RES/plots/
- Maxent_data2/2.5mBIOssp245_2081-2100/RES/plots/wetland_0.png
- Maxent_data2/2.5mBIOssp245_2081-2100/RES/plots/wetland_0_omission.png
- Maxent_data2/2.5mBIOssp245_2081-2100/RES/plots/wetland_0_roc.png
- Maxent_data2/2.5mBIOssp245_2081-2100/RES/plots/wetland_1.png
- Maxent_data2/2.5mBIOssp245_2081-2100/RES/plots/wetland_1_omission.png
- Maxent_data2/2.5mBIOssp245_2081-2100/RES/plots/wetland_1_roc.png
- Maxent_data2/2.5mBIOssp245_2081-2100/RES/plots/wetland_2.png
- Maxent_data2/2.5mBIOssp245_2081-2100/RES/plots/wetland_2_omission.png
- Maxent_data2/2.5mBIOssp245_2081-2100/RES/plots/wetland_2_roc.png
- Maxent_data2/2.5mBIOssp245_2081-2100/RES/plots/wetland_3.png
- Maxent_data2/2.5mBIOssp245_2081-2100/RES/plots/wetland_3_omission.png
- Maxent_data2/2.5mBIOssp245_2081-2100/RES/plots/wetland_3_roc.png
- Maxent_data2/2.5mBIOssp245_2081-2100/RES/plots/wetland_4.png
- Maxent_data2/2.5mBIOssp245_2081-2100/RES/plots/wetland_4_omission.png
- Maxent_data2/2.5mBIOssp245_2081-2100/RES/plots/wetland_4_roc.png
- Maxent_data2/2.5mBIOssp245_2081-2100/RES/plots/wetland_5.png
- Maxent_data2/2.5mBIOssp245_2081-2100/RES/plots/wetland_5_omission.png
- Maxent_data2/2.5mBIOssp245_2081-2100/RES/plots/wetland_5_roc.png
- Maxent_data2/2.5mBIOssp245_2081-2100/RES/plots/wetland_6.png
- Maxent_data2/2.5mBIOssp245_2081-2100/RES/plots/wetland_6_omission.png
- Maxent_data2/2.5mBIOssp245_2081-2100/RES/plots/wetland_6_roc.png
- Maxent_data2/2.5mBIOssp245_2081-2100/RES/plots/wetland_7.png
- Maxent_data2/2.5mBIOssp245_2081-2100/RES/plots/wetland_7_omission.png
- Maxent_data2/2.5mBIOssp245_2081-2100/RES/plots/wetland_7_roc.png
- Maxent_data2/2.5mBIOssp245_2081-2100/RES/plots/wetland_8.png
- Maxent_data2/2.5mBIOssp245_2081-2100/RES/plots/wetland_8_omission.png
- Maxent_data2/2.5mBIOssp245_2081-2100/RES/plots/wetland_8_roc.png
- Maxent_data2/2.5mBIOssp245_2081-2100/RES/plots/wetland_9.png
- Maxent_data2/2.5mBIOssp245_2081-2100/RES/plots/wetland_9_omission.png
- Maxent_data2/2.5mBIOssp245_2081-2100/RES/plots/wetland_9_roc.png
- Maxent_data2/2.5mBIOssp245_2081-2100/RES/plots/wetland_avg.png
- Maxent_data2/2.5mBIOssp245_2081-2100/RES/plots/wetland_max.png
- Maxent_data2/2.5mBIOssp245_2081-2100/RES/plots/wetland_median.png
- Maxent_data2/2.5mBIOssp245_2081-2100/RES/plots/wetland_min.png
- Maxent_data2/2.5mBIOssp245_2081-2100/RES/plots/wetland_omission.png
- Maxent_data2/2.5mBIOssp245_2081-2100/RES/plots/wetland_roc.png
- Maxent_data2/2.5mBIOssp245_2081-2100/RES/plots/wetland_stddev.png
- Maxent_data2/2.5mBIOssp245_2081-2100/RES/wetland.html
- Maxent_data2/2.5mBIOssp245_2081-2100/RES/wetland_0.asc
- Maxent_data2/2.5mBIOssp245_2081-2100/RES/wetland_0.html
- Maxent_data2/2.5mBIOssp245_2081-2100/RES/wetland_0.lambdas
- Maxent_data2/2.5mBIOssp245_2081-2100/RES/wetland_0_omission.csv
- Maxent_data2/2.5mBIOssp245_2081-2100/RES/wetland_0_sampleAverages.csv
- Maxent_data2/2.5mBIOssp245_2081-2100/RES/wetland_0_samplePredictions.csv
- Maxent_data2/2.5mBIOssp245_2081-2100/RES/wetland_1.asc
- Maxent_data2/2.5mBIOssp245_2081-2100/RES/wetland_1.html
- Maxent_data2/2.5mBIOssp245_2081-2100/RES/wetland_1.lambdas
- Maxent_data2/2.5mBIOssp245_2081-2100/RES/wetland_1_omission.csv
- Maxent_data2/2.5mBIOssp245_2081-2100/RES/wetland_1_sampleAverages.csv
- Maxent_data2/2.5mBIOssp245_2081-2100/RES/wetland_1_samplePredictions.csv
- Maxent_data2/2.5mBIOssp245_2081-2100/RES/wetland_2.asc
- Maxent_data2/2.5mBIOssp245_2081-2100/RES/wetland_2.html
- Maxent_data2/2.5mBIOssp245_2081-2100/RES/wetland_2.lambdas
- Maxent_data2/2.5mBIOssp245_2081-2100/RES/wetland_2_omission.csv
- Maxent_data2/2.5mBIOssp245_2081-2100/RES/wetland_2_sampleAverages.csv
- Maxent_data2/2.5mBIOssp245_2081-2100/RES/wetland_2_samplePredictions.csv
- Maxent_data2/2.5mBIOssp245_2081-2100/RES/wetland_3.asc
- Maxent_data2/2.5mBIOssp245_2081-2100/RES/wetland_3.html
- Maxent_data2/2.5mBIOssp245_2081-2100/RES/wetland_3.lambdas
- Maxent_data2/2.5mBIOssp245_2081-2100/RES/wetland_3_omission.csv
- Maxent_data2/2.5mBIOssp245_2081-2100/RES/wetland_3_sampleAverages.csv
- Maxent_data2/2.5mBIOssp245_2081-2100/RES/wetland_3_samplePredictions.csv
- Maxent_data2/2.5mBIOssp245_2081-2100/RES/wetland_4.asc
- Maxent_data2/2.5mBIOssp245_2081-2100/RES/wetland_4.html
- Maxent_data2/2.5mBIOssp245_2081-2100/RES/wetland_4.lambdas
- Maxent_data2/2.5mBIOssp245_2081-2100/RES/wetland_4_omission.csv
- Maxent_data2/2.5mBIOssp245_2081-2100/RES/wetland_4_sampleAverages.csv
- Maxent_data2/2.5mBIOssp245_2081-2100/RES/wetland_4_samplePredictions.csv
- Maxent_data2/2.5mBIOssp245_2081-2100/RES/wetland_5.asc
- Maxent_data2/2.5mBIOssp245_2081-2100/RES/wetland_5.html
- Maxent_data2/2.5mBIOssp245_2081-2100/RES/wetland_5.lambdas
- Maxent_data2/2.5mBIOssp245_2081-2100/RES/wetland_5_omission.csv
- Maxent_data2/2.5mBIOssp245_2081-2100/RES/wetland_5_sampleAverages.csv
- Maxent_data2/2.5mBIOssp245_2081-2100/RES/wetland_5_samplePredictions.csv
- Maxent_data2/2.5mBIOssp245_2081-2100/RES/wetland_6.asc
- Maxent_data2/2.5mBIOssp245_2081-2100/RES/wetland_6.html
- Maxent_data2/2.5mBIOssp245_2081-2100/RES/wetland_6.lambdas
- Maxent_data2/2.5mBIOssp245_2081-2100/RES/wetland_6_omission.csv
- Maxent_data2/2.5mBIOssp245_2081-2100/RES/wetland_6_sampleAverages.csv
- Maxent_data2/2.5mBIOssp245_2081-2100/RES/wetland_6_samplePredictions.csv
- Maxent_data2/2.5mBIOssp245_2081-2100/RES/wetland_7.asc
- Maxent_data2/2.5mBIOssp245_2081-2100/RES/wetland_7.html
- Maxent_data2/2.5mBIOssp245_2081-2100/RES/wetland_7.lambdas
- Maxent_data2/2.5mBIOssp245_2081-2100/RES/wetland_7_omission.csv
- Maxent_data2/2.5mBIOssp245_2081-2100/RES/wetland_7_sampleAverages.csv
- Maxent_data2/2.5mBIOssp245_2081-2100/RES/wetland_7_samplePredictions.csv
- Maxent_data2/2.5mBIOssp245_2081-2100/RES/wetland_8.asc
- Maxent_data2/2.5mBIOssp245_2081-2100/RES/wetland_8.html
- Maxent_data2/2.5mBIOssp245_2081-2100/RES/wetland_8.lambdas
- Maxent_data2/2.5mBIOssp245_2081-2100/RES/wetland_8_omission.csv
- Maxent_data2/2.5mBIOssp245_2081-2100/RES/wetland_8_sampleAverages.csv
- Maxent_data2/2.5mBIOssp245_2081-2100/RES/wetland_8_samplePredictions.csv
- Maxent_data2/2.5mBIOssp245_2081-2100/RES/wetland_9.asc
- Maxent_data2/2.5mBIOssp245_2081-2100/RES/wetland_9.html
- Maxent_data2/2.5mBIOssp245_2081-2100/RES/wetland_9.lambdas
- Maxent_data2/2.5mBIOssp245_2081-2100/RES/wetland_9_omission.csv
- Maxent_data2/2.5mBIOssp245_2081-2100/RES/wetland_9_sampleAverages.csv
- Maxent_data2/2.5mBIOssp245_2081-2100/RES/wetland_9_samplePredictions.csv
- Maxent_data2/2.5mBIOssp245_2081-2100/RES/wetland_avg.asc
- Maxent_data2/2.5mBIOssp245_2081-2100/RES/wetland_max.asc
- Maxent_data2/2.5mBIOssp245_2081-2100/RES/wetland_median.asc
- Maxent_data2/2.5mBIOssp245_2081-2100/RES/wetland_min.asc
- Maxent_data2/2.5mBIOssp245_2081-2100/RES/wetland_stddev.asc
- Maxent_data2/2.5mBIOssp245_2081-2100/RastertoASCII.SDMtoolboxInputs
- Maxent_data2/2.5mBIOssp245_2081-2100/maxent.cache/
- Maxent_data2/2.5mBIOssp245_2081-2100/maxent.cache/2.5mbiossp245_2081-2100_1.info
- Maxent_data2/2.5mBIOssp245_2081-2100/maxent.cache/2.5mbiossp245_2081-2100_1.mxe
- Maxent_data2/2.5mBIOssp245_2081-2100/maxent.cache/2.5mbiossp245_2081-2100_10.info
- Maxent_data2/2.5mBIOssp245_2081-2100/maxent.cache/2.5mbiossp245_2081-2100_10.mxe
- Maxent_data2/2.5mBIOssp245_2081-2100/maxent.cache/2.5mbiossp245_2081-2100_11.info
- Maxent_data2/2.5mBIOssp245_2081-2100/maxent.cache/2.5mbiossp245_2081-2100_11.mxe
- Maxent_data2/2.5mBIOssp245_2081-2100/maxent.cache/2.5mbiossp245_2081-2100_12.info
- Maxent_data2/2.5mBIOssp245_2081-2100/maxent.cache/2.5mbiossp245_2081-2100_12.mxe
- Maxent_data2/2.5mBIOssp245_2081-2100/maxent.cache/2.5mbiossp245_2081-2100_13.info
- Maxent_data2/2.5mBIOssp245_2081-2100/maxent.cache/2.5mbiossp245_2081-2100_13.mxe
- Maxent_data2/2.5mBIOssp245_2081-2100/maxent.cache/2.5mbiossp245_2081-2100_14.info
- Maxent_data2/2.5mBIOssp245_2081-2100/maxent.cache/2.5mbiossp245_2081-2100_14.mxe
- Maxent_data2/2.5mBIOssp245_2081-2100/maxent.cache/2.5mbiossp245_2081-2100_15.info
- Maxent_data2/2.5mBIOssp245_2081-2100/maxent.cache/2.5mbiossp245_2081-2100_15.mxe
- Maxent_data2/2.5mBIOssp245_2081-2100/maxent.cache/2.5mbiossp245_2081-2100_16.info
- Maxent_data2/2.5mBIOssp245_2081-2100/maxent.cache/2.5mbiossp245_2081-2100_16.mxe
- Maxent_data2/2.5mBIOssp245_2081-2100/maxent.cache/2.5mbiossp245_2081-2100_17.info
- Maxent_data2/2.5mBIOssp245_2081-2100/maxent.cache/2.5mbiossp245_2081-2100_17.mxe
- Maxent_data2/2.5mBIOssp245_2081-2100/maxent.cache/2.5mbiossp245_2081-2100_18.info
- Maxent_data2/2.5mBIOssp245_2081-2100/maxent.cache/2.5mbiossp245_2081-2100_18.mxe
- Maxent_data2/2.5mBIOssp245_2081-2100/maxent.cache/2.5mbiossp245_2081-2100_19.info
- Maxent_data2/2.5mBIOssp245_2081-2100/maxent.cache/2.5mbiossp245_2081-2100_19.mxe
- Maxent_data2/2.5mBIOssp245_2081-2100/maxent.cache/2.5mbiossp245_2081-2100_2.info
- Maxent_data2/2.5mBIOssp245_2081-2100/maxent.cache/2.5mbiossp245_2081-2100_2.mxe
- Maxent_data2/2.5mBIOssp245_2081-2100/maxent.cache/2.5mbiossp245_2081-2100_3.info
- Maxent_data2/2.5mBIOssp245_2081-2100/maxent.cache/2.5mbiossp245_2081-2100_3.mxe
- Maxent_data2/2.5mBIOssp245_2081-2100/maxent.cache/2.5mbiossp245_2081-2100_4.info
- Maxent_data2/2.5mBIOssp245_2081-2100/maxent.cache/2.5mbiossp245_2081-2100_4.mxe
- Maxent_data2/2.5mBIOssp245_2081-2100/maxent.cache/2.5mbiossp245_2081-2100_5.info
- Maxent_data2/2.5mBIOssp245_2081-2100/maxent.cache/2.5mbiossp245_2081-2100_5.mxe
- Maxent_data2/2.5mBIOssp245_2081-2100/maxent.cache/2.5mbiossp245_2081-2100_6.info
- Maxent_data2/2.5mBIOssp245_2081-2100/maxent.cache/2.5mbiossp245_2081-2100_6.mxe
- Maxent_data2/2.5mBIOssp245_2081-2100/maxent.cache/2.5mbiossp245_2081-2100_7.info
- Maxent_data2/2.5mBIOssp245_2081-2100/maxent.cache/2.5mbiossp245_2081-2100_7.mxe
- Maxent_data2/2.5mBIOssp245_2081-2100/maxent.cache/2.5mbiossp245_2081-2100_8.info
- Maxent_data2/2.5mBIOssp245_2081-2100/maxent.cache/2.5mbiossp245_2081-2100_8.mxe
- Maxent_data2/2.5mBIOssp245_2081-2100/maxent.cache/2.5mbiossp245_2081-2100_9.info
- Maxent_data2/2.5mBIOssp245_2081-2100/maxent.cache/2.5mbiossp245_2081-2100_9.mxe
- Maxent_data2/2.5mBIOssp245_2081-2100/maxent.cache/wc2.1_2.5m_bioc_bcc-csm2-mr_ssp245_2081-2100.info
- Maxent_data2/2.5mBIOssp245_2081-2100/maxent.cache/wc2.1_2.5m_bioc_bcc-csm2-mr_ssp245_2081-2100.mxe
- Maxent_data2/2.5mBIOssp245_2081-2100/maxent.cache/wc2.1_2.5m_elev.info
- Maxent_data2/2.5mBIOssp245_2081-2100/maxent.cache/wc2.1_2.5m_elev.mxe
- Maxent_data2/2.5mBIOssp245_2081-2100/wc2.1_2.5m_bioc_BCC-CSM2-MR_ssp245_2081-2100.asc.xml
- Maxent_data2/2.5mBIOssp245_2081-2100/wc2.1_2.5m_bioc_BCC-CSM2-MR_ssp245_2081-2100.prj
- Maxent_data2/2.5mBIOssp245_2081-2100/wc2.1_2.5m_bioc_BCC-CSM2-MR_ssp245_2081-2100.tfw
- Maxent_data2/2.5mBIOssp245_2081-2100/wc2.1_2.5m_bioc_BCC-CSM2-MR_ssp245_2081-2100.tif
- Maxent_data2/2.5mBIOssp245_2081-2100/wc2.1_2.5m_bioc_BCC-CSM2-MR_ssp245_2081-2100.tif.aux.xml
- Maxent_data2/2.5mBIOssp245_2081-2100/wc2.1_2.5m_bioc_BCC-CSM2-MR_ssp245_2081-2100.tif.xml
- Maxent_data2/2.5mBIOssp245_2081-2100/wc2.1_2.5m_bioc_bcc-csm2-mr_ssp245_2081-2100.asc
- Maxent_data2/2.5mBIOssp245_2081-2100/wc2.1_2.5m_elev.asc
- Maxent_data2/2.5mBIOssp245_2081-2100/wc2.1_2.5m_elev.asc.xml
- Maxent_data2/2.5mBIOssp245_2081-2100/wc2.1_2.5m_elev.prj
- Maxent_data2/2.5mBIOssp245_2081-2100/wc2.1_2.5m_elev.tfw
- Maxent_data2/2.5mBIOssp245_2081-2100/wc2.1_2.5m_elev.tif
- Maxent_data2/2.5mBIOssp245_2081-2100/wc2.1_2.5m_elev.tif.aux.xml
- Maxent_data2/2.5mBIOssp245_2081-2100/wc2.1_2.5m_elev.tif.vat.cpg
- Maxent_data2/2.5mBIOssp245_2081-2100/wc2.1_2.5m_elev.tif.vat.dbf
- Maxent_data2/2.5mBIOssp245_2081-2100/wc2.1_2.5m_elev.tif.xml
- Maxent_data2/2.5mBIOssp585_2021-2040/
- Maxent_data2/2.5mBIOssp585_2021-2040/2.5mBIOssp585_2021-2040_1.asc.xml
- Maxent_data2/2.5mBIOssp585_2021-2040/2.5mBIOssp585_2021-2040_1.prj
- Maxent_data2/2.5mBIOssp585_2021-2040/2.5mBIOssp585_2021-2040_1.tif
- Maxent_data2/2.5mBIOssp585_2021-2040/2.5mBIOssp585_2021-2040_10.asc.xml
- Maxent_data2/2.5mBIOssp585_2021-2040/2.5mBIOssp585_2021-2040_10.prj
- Maxent_data2/2.5mBIOssp585_2021-2040/2.5mBIOssp585_2021-2040_10.tif
- Maxent_data2/2.5mBIOssp585_2021-2040/2.5mBIOssp585_2021-2040_11.asc.xml
- Maxent_data2/2.5mBIOssp585_2021-2040/2.5mBIOssp585_2021-2040_11.prj
- Maxent_data2/2.5mBIOssp585_2021-2040/2.5mBIOssp585_2021-2040_11.tif
- Maxent_data2/2.5mBIOssp585_2021-2040/2.5mBIOssp585_2021-2040_12.asc.xml
- Maxent_data2/2.5mBIOssp585_2021-2040/2.5mBIOssp585_2021-2040_12.prj
- Maxent_data2/2.5mBIOssp585_2021-2040/2.5mBIOssp585_2021-2040_12.tif
- Maxent_data2/2.5mBIOssp585_2021-2040/2.5mBIOssp585_2021-2040_13.asc.xml
- Maxent_data2/2.5mBIOssp585_2021-2040/2.5mBIOssp585_2021-2040_13.prj
- Maxent_data2/2.5mBIOssp585_2021-2040/2.5mBIOssp585_2021-2040_13.tif
- Maxent_data2/2.5mBIOssp585_2021-2040/2.5mBIOssp585_2021-2040_14.asc.xml
- Maxent_data2/2.5mBIOssp585_2021-2040/2.5mBIOssp585_2021-2040_14.prj
- Maxent_data2/2.5mBIOssp585_2021-2040/2.5mBIOssp585_2021-2040_14.tif
- Maxent_data2/2.5mBIOssp585_2021-2040/2.5mBIOssp585_2021-2040_15.asc.xml
- Maxent_data2/2.5mBIOssp585_2021-2040/2.5mBIOssp585_2021-2040_15.prj
- Maxent_data2/2.5mBIOssp585_2021-2040/2.5mBIOssp585_2021-2040_15.tif
- Maxent_data2/2.5mBIOssp585_2021-2040/2.5mBIOssp585_2021-2040_16.asc.xml
- Maxent_data2/2.5mBIOssp585_2021-2040/2.5mBIOssp585_2021-2040_16.prj
- Maxent_data2/2.5mBIOssp585_2021-2040/2.5mBIOssp585_2021-2040_16.tif
- Maxent_data2/2.5mBIOssp585_2021-2040/2.5mBIOssp585_2021-2040_17.asc.xml
- Maxent_data2/2.5mBIOssp585_2021-2040/2.5mBIOssp585_2021-2040_17.prj
- Maxent_data2/2.5mBIOssp585_2021-2040/2.5mBIOssp585_2021-2040_17.tif
- Maxent_data2/2.5mBIOssp585_2021-2040/2.5mBIOssp585_2021-2040_18.asc.xml
- Maxent_data2/2.5mBIOssp585_2021-2040/2.5mBIOssp585_2021-2040_18.prj
- Maxent_data2/2.5mBIOssp585_2021-2040/2.5mBIOssp585_2021-2040_18.tif
- Maxent_data2/2.5mBIOssp585_2021-2040/2.5mBIOssp585_2021-2040_19.asc.xml
- Maxent_data2/2.5mBIOssp585_2021-2040/2.5mBIOssp585_2021-2040_19.prj
- Maxent_data2/2.5mBIOssp585_2021-2040/2.5mBIOssp585_2021-2040_19.tif
- Maxent_data2/2.5mBIOssp585_2021-2040/2.5mBIOssp585_2021-2040_2.asc.xml
- Maxent_data2/2.5mBIOssp585_2021-2040/2.5mBIOssp585_2021-2040_2.prj
- Maxent_data2/2.5mBIOssp585_2021-2040/2.5mBIOssp585_2021-2040_2.tif
- Maxent_data2/2.5mBIOssp585_2021-2040/2.5mBIOssp585_2021-2040_3.asc.xml
- Maxent_data2/2.5mBIOssp585_2021-2040/2.5mBIOssp585_2021-2040_3.prj
- Maxent_data2/2.5mBIOssp585_2021-2040/2.5mBIOssp585_2021-2040_3.tif
- Maxent_data2/2.5mBIOssp585_2021-2040/2.5mBIOssp585_2021-2040_4.asc.xml
- Maxent_data2/2.5mBIOssp585_2021-2040/2.5mBIOssp585_2021-2040_4.prj
- Maxent_data2/2.5mBIOssp585_2021-2040/2.5mBIOssp585_2021-2040_4.tif
- Maxent_data2/2.5mBIOssp585_2021-2040/2.5mBIOssp585_2021-2040_5.asc.xml
- Maxent_data2/2.5mBIOssp585_2021-2040/2.5mBIOssp585_2021-2040_5.prj
- Maxent_data2/2.5mBIOssp585_2021-2040/2.5mBIOssp585_2021-2040_5.tif
- Maxent_data2/2.5mBIOssp585_2021-2040/2.5mBIOssp585_2021-2040_6.asc.xml
- Maxent_data2/2.5mBIOssp585_2021-2040/2.5mBIOssp585_2021-2040_6.prj
- Maxent_data2/2.5mBIOssp585_2021-2040/2.5mBIOssp585_2021-2040_6.tif
- Maxent_data2/2.5mBIOssp585_2021-2040/2.5mBIOssp585_2021-2040_7.asc.xml
- Maxent_data2/2.5mBIOssp585_2021-2040/2.5mBIOssp585_2021-2040_7.prj
- Maxent_data2/2.5mBIOssp585_2021-2040/2.5mBIOssp585_2021-2040_7.tif
- Maxent_data2/2.5mBIOssp585_2021-2040/2.5mBIOssp585_2021-2040_8.asc.xml
- Maxent_data2/2.5mBIOssp585_2021-2040/2.5mBIOssp585_2021-2040_8.prj
[truncated: 436 more entries]
