# Supplementary material for: Spatiotemporal prediction of alpine wetlands under multi-climate scenarios in the west of Sichuan, China
Source: PeerJ. 2024 Nov 27;12:e18586. doi: 10.7717/peerj.18586 (PMC11608022; doi:10.7717/peerj.18586)
Supplement: Supplemental Information 2 [file peerj-12-18586-s002.zip › Maxent_data2/2.5mBIOssp245_2081-2100/2.5mbiossp245_2081-2100_1.asc]

ncols         170
nrows         159
xllcorner     97.34749306
yllcorner     27.673839575
cellsize      0.041666666666667
NODATA_value  -9999
-9999 -9999 -9999 -9999 -9999 -9999 -9999 -9999 -9999 -9999 -9999 -9999 -9999 -9999 -9999 -9999 -9999 -9999 -9999 -9999 -9999 -9999 -9999 -9999 -9999 -9999 -9999 -9999 -9999 -9999 -9999 -9999 -9999 -9999 -9999 -9999 -9999 -9999 -9999 -9999 -9999 -9999 -9999 -9999 -9999 -9999 -9999 -9999 -9999 -9999 -9999 -9999 -9999 -9999 -9999 -9999 -9999 -9999 -9999 -9999 -9999 -9999 -9999 -9999 -9999 -9999 -9999 -9999 -9999 -9999 -9999 -9999 -9999 -9999 -9999 -9999 -9999 -9999 -9999 -9999 -9999 -9999 -9999 -9999 -9999 -9999 -9999 -9999 -9999 -9999 -9999 -9999 -9999 -9999 -9999 -9999 -9999 -9999 -9999 -9999 -9999 -9999 -9999 -9999 -9999 -9999 -9999 -9999 -9999 -9999 -9999 -9999 -9999 -9999 -9999 -9999 -9999 -9999 -9999 -9999 -9999 -9999 -9999 -9999 -9999 -9999 -9999 -9999 -9999 -9999 -9999 -9999 3.1375 4.025 2.3125 -9999 -9999 -9999 -9999 -9999 -9999 -9999 -9999 -9999 -9999 -9999 -9999 -9999 -9999 -9999 -9999 -9999 -9999 -9999 -9999 -9999 -9999 -9999 -9999 -9999 -9999 -9999 -9999 -9999 -9999 -9999 -9999 -9999 -9999 -9999 
-9999 -9999 -9999 -9999 -9999 -9999 -9999 -9999 -9999 -9999 -9999 -9999 -9999 -9999 -9999 -9999 -9999 -9999 -9999 -9999 -9999 -9999 -9999 -9999 -9999 -9999 -9999 -9999 -9999 -9999 -9999 -9999 -9999 -9999 -9999 -9999 -9999 -9999 -9999 -9999 -9999 -9999 -9999 -9999 -9999 -9999 -9999 -9999 -9999 -9999 -9999 -9999 -9999 -9999 -9999 -9999 -9999 -9999 -9999 -9999 -9999 -9999 -9999 -9999 -9999 -9999 -9999 -9999 -9999 -9999 -9999 -9999 -9999 -9999 -9999 -9999 -9999 -9999 -9999 -9999 -9999 -9999 -9999 -9999 -9999 -9999 -9999 -9999 -9999 -9999 -9999 -9999 -9999 -9999 -9999 -9999 -9999 -9999 -9999 -9999 -9999 -9999 -9999 -9999 -9999 -9999 -9999 -9999 -9999 -9999 -9999 -9999 -9999 -9999 -9999 -9999 -9999 -9999 -9999 -9999 -9999 -9999 -9999 -9999 -9999 -9999 -9999 -9999 -9999 3.283333 3.8375 3.975 4.341667 5.008333 5.3375 -9999 -9999 -9999 -9999 -9999 -9999 -9999 -9999 -9999 -9999 -9999 -9999 -9999 -9999 -9999 -9999 -9999 -9999 -9999 -9999 -9999 -9999 -9999 -9999 -9999 -9999 -9999 -9999 -9999 -9999 -9999 -9999 -9999 -9999 -9999 
-9999 -9999 -9999 -9999 -9999 -9999 -9999 -9999 -9999 -9999 -9999 -2.925 -2.979167 -2.879167 -9999 -9999 -9999 -9999 -9999 -9999 -9999 -9999 -9999 -9999 -9999 -9999 -9999 -9999 -9999 -9999 -9999 -9999 -9999 -9999 -9999 -9999 -9999 -9999 -9999 -9999 -9999 -9999 -9999 -9999 -9999 -9999 -9999 -9999 -9999 -9999 -9999 -9999 -9999 -9999 -9999 -9999 -9999 -9999 -9999 -9999 -9999 -9999 -9999 -9999 -9999 -9999 -9999 -9999 -9999 -9999 -9999 -9999 -9999 -9999 -9999 -9999 -9999 -9999 -9999 -9999 -9999 -9999 -9999 -9999 -9999 -9999 -9999 -9999 -9999 -9999 -9999 -9999 -9999 -9999 -9999 -9999 -9999 -9999 -9999 -9999 -9999 -9999 -9999 -9999 -9999 -9999 -9999 -9999 -9999 -9999 -9999 -9999 -9999 -9999 -9999 -9999 -9999 -9999 -9999 -9999 -9999 -9999 -9999 -9999 -9999 -9999 -9999 -9999 4.120833 4.483334 4.729167 4.5625 4.766667 4.6375 4.545834 -9999 -9999 -9999 -9999 -9999 -9999 -9999 -9999 -9999 -9999 -9999 -9999 -9999 -9999 -9999 -9999 -9999 -9999 -9999 -9999 -9999 -9999 -9999 -9999 -9999 -9999 -9999 -9999 -9999 -9999 -9999 -9999 -9999 -9999 -9999 
-9999 -9999 -9999 -9999 -9999 -9999 -9999 -9999 -9999 -3.083333 -3.158333 -3.208333 -3.4625 -3.170833 -3.008333 -2.408333 -9999 -9999 -9999 -9999 -9999 -9999 -9999 -9999 -9999 -9999 -9999 -9999 -9999 -9999 -9999 -9999 -9999 -9999 -9999 -9999 -9999 -9999 -9999 -9999 -9999 -9999 -9999 -9999 -9999 -9999 -9999 -9999 -9999 -9999 -9999 -9999 -9999 -9999 -9999 -9999 -9999 -9999 -9999 -9999 -9999 -9999 -9999 -9999 -9999 -9999 -9999 -9999 -9999 -9999 -9999 -9999 -9999 -9999 -9999 -9999 -9999 -9999 -9999 -9999 -9999 -9999 -9999 -9999 -9999 -9999 -9999 -9999 -9999 -9999 -9999 -9999 -9999 -9999 -9999 -9999 -9999 -9999 -9999 -9999 -9999 -9999 -9999 -9999 -9999 -9999 -9999 -9999 -9999 -9999 -9999 -9999 -9999 -9999 -9999 -9999 -9999 -9999 -9999 -9999 -9999 -9999 -9999 -9999 -9999 -9999 4.316667 4.620833 4.795833 4.804167 5.2 5.108333 4.658333 5.458333 6.029167 6.7 6.7 7.05 6.045833 -9999 -9999 -9999 -9999 -9999 -9999 -9999 -9999 -9999 -9999 -9999 -9999 -9999 -9999 -9999 -9999 -9999 -9999 -9999 -9999 -9999 -9999 -9999 -9999 -9999 -9999 -9999 -9999 -9999 -9999 -9999 
-9999 -9999 -9999 -9999 -9999 -9999 -9999 -9999 -3.870833 -3.783333 -3.320833 -3.491667 -2.933333 -2.816667 -2.608333 -2.208333 -2.229167 -2.175 -1.9375 -9999 -9999 -9999 -9999 -9999 -9999 -9999 -9999 -9999 -9999 -9999 -9999 -9999 -9999 -9999 -9999 -9999 -9999 -9999 -9999 -9999 -9999 -9999 -9999 -9999 -9999 -9999 -9999 -9999 -9999 -9999 -9999 -9999 -9999 -9999 -9999 -9999 -9999 -9999 -9999 -9999 -9999 -9999 -9999 -9999 -9999 -9999 -9999 -9999 -9999 -9999 -9999 -9999 -9999 -9999 -9999 -9999 -9999 -9999 -9999 -9999 -9999 -9999 -9999 -9999 -9999 -9999 -9999 -9999 -9999 -9999 -9999 -9999 -9999 -9999 -9999 -9999 -9999 -9999 -9999 -9999 -9999 -9999 -9999 -9999 -9999 -9999 -9999 -9999 -9999 -9999 -9999 -9999 -9999 -9999 -9999 -9999 -9999 -9999 -9999 -9999 -9999 -9999 -9999 -9999 -9999 -9999 -9999 4.7625 5.3125 5.558333 5.3625 4.429167 3.933333 4.370833 4.945834 5.8875 5.829167 6.170834 7.779167 -9999 -9999 -9999 -9999 -9999 -9999 -9999 -9999 -9999 -9999 -9999 -9999 -9999 -9999 -9999 -9999 -9999 -9999 -9999 -9999 -9999 -9999 -9999 -9999 -9999 -9999 -9999 -9999 -9999 -9999 -9999 
-9999 -9999 -9999 -9999 -9999 -9999 -9999 -9999 -4.004167 -3.620833 -3.266667 -2.958333 -2.679167 -2.8 -2.591667 -2.4375 -2.729167 -3.029167 -2.729167 -2.241667 -1.858333 -1.525 -1.220833 -1.070833 -0.9666667 -9999 -9999 -9999 -9999 -9999 -9999 -9999 -9999 -9999 -9999 -9999 -9999 -9999 -9999 -9999 -9999 -9999 -9999 -9999 -9999 -9999 -9999 -9999 -9999 -9999 -9999 -9999 -9999 -9999 -9999 -9999 -9999 -9999 -9999 -9999 -9999 -9999 -9999 -9999 -9999 -9999 -9999 -9999 -9999 -9999 -9999 -9999 -9999 -9999 -9999 -9999 -9999 -9999 -9999 -9999 -9999 -9999 -9999 -9999 -9999 -9999 -9999 -9999 -9999 -9999 -9999 -9999 -9999 -9999 -9999 -9999 -9999 -9999 -9999 -9999 -9999 -9999 -9999 -9999 -9999 -9999 -9999 -9999 -9999 -9999 -9999 -9999 -9999 -9999 -9999 -9999 -9999 -9999 -9999 -9999 -9999 -9999 3.420833 3.254167 3.041667 2.625 2.904167 4.075 4.875 5.545833 5.091667 4.158333 3.379167 3.041667 3.379167 4.9375 5.95 6.654167 6.904167 6.3125 -9999 -9999 -9999 -9999 -9999 -9999 -9999 -9999 -9999 -9999 -9999 -9999 -9999 -9999 -9999 -9999 -9999 -9999 -9999 -9999 -9999 -9999 -9999 -9999 -9999 -9999 -9999 -9999 -9999 -9999 
-9999 -9999 -9999 -9999 -9999 -9999 -9999 -9999 -4.254167 -3.920833 -3.529167 -3.254167 -2.945833 -2.654167 -2.508333 -2.695833 -2.5875 -2.841667 -2.591666 -2.1125 -1.75 -1.7875 -1.5 -1.233333 -1.195833 -1.15 -9999 -9999 -9999 -9999 -9999 -9999 -9999 -9999 -9999 -9999 -9999 -9999 -9999 -9999 -9999 -9999 -9999 -9999 -9999 -9999 -9999 -9999 -9999 -9999 -9999 -9999 -9999 -9999 -9999 -9999 -9999 -9999 -9999 -9999 -9999 -9999 -9999 -9999 -9999 -9999 -9999 -9999 -9999 -9999 -9999 -9999 -9999 -9999 -9999 -9999 -9999 -9999 -9999 -9999 -9999 -9999 -9999 -9999 -9999 -9999 -9999 -9999 -9999 -9999 -9999 -9999 -9999 -9999 -9999 -9999 -9999 -9999 -9999 -9999 -9999 -9999 -9999 -9999 -9999 -9999 -9999 -9999 -9999 -9999 -9999 -9999 -9999 -9999 -9999 -9999 -9999 -9999 -9999 -9999 -9999 4.966667 4.908333 5.05 5.066667 4.441667 3.883333 4.183333 4.666667 4.641666 4.0625 3.4625 2.216667 1.725 2.120833 3.020833 4.470833 5.866667 5.5375 -9999 -9999 -9999 -9999 -9999 -9999 -9999 -9999 -9999 -9999 -9999 -9999 -9999 -9999 -9999 -9999 -9999 -9999 -9999 -9999 -9999 -9999 -9999 -9999 -9999 -9999 -9999 -9999 -9999 -9999 -9999 
-9999 -9999 -9999 -9999 -9999 -9999 -9999 -3.920833 -3.7375 -3.870833 -3.8125 -3.316667 -2.833333 -2.6875 -2.9 -2.829167 -2.7875 -2.783333 -2.729167 -2.2375 -2.075 -1.9625 -1.85 -1.841667 -1.595833 -1.441667 -9999 -9999 -9999 -9999 -9999 -9999 -9999 -9999 -9999 -9999 -9999 -9999 -9999 -9999 -9999 -9999 -9999 -9999 -9999 -9999 -9999 -9999 -9999 -9999 -9999 -9999 -9999 -9999 -9999 -9999 -9999 -9999 -9999 -9999 -9999 -9999 -9999 -9999 -9999 -9999 -9999 -9999 -9999 -9999 -9999 -9999 -9999 -9999 -9999 -9999 -9999 -9999 -9999 -9999 -9999 -9999 -9999 -9999 -9999 -9999 -9999 -9999 -9999 -9999 -9999 -9999 -9999 -9999 -9999 -9999 -9999 -9999 -9999 -9999 -9999 -9999 -9999 -9999 -9999 -9999 -9999 -9999 -9999 -9999 -9999 -9999 -9999 -9999 -9999 -9999 -9999 4.9125 -9999 -9999 -9999 5.1 5.220833 5.229167 5.166667 5.141667 4.9625 4.904167 5 4.9125 4.825 4.8 4.420834 3.833333 3.191667 2.55 2.5 2.9 3.1375 -9999 -9999 -9999 -9999 -9999 -9999 -9999 -9999 -9999 -9999 -9999 -9999 -9999 -9999 -9999 -9999 -9999 -9999 -9999 -9999 -9999 -9999 -9999 -9999 -9999 -9999 -9999 -9999 -9999 -9999 -9999 
-9999 -9999 -9999 -9999 -9999 -9999 -9999 -3.920833 -3.5 -3.345833 -3.354167 -3.016667 -2.833333 -3.0875 -3.645833 -3.6375 -3.1875 -2.779167 -3.120833 -2.908333 -2.595833 -2.454167 -2.291667 -1.95 -1.941667 -9999 -9999 -9999 -9999 -9999 -9999 -9999 -9999 -9999 -9999 -9999 -9999 -9999 -9999 -9999 -9999 -9999 -9999 -9999 -9999 -9999 -9999 -9999 -9999 -9999 -9999 -9999 -9999 -9999 -9999 -9999 -9999 -9999 -9999 -9999 -9999 -9999 -9999 -9999 -9999 -9999 -9999 -9999 -9999 -9999 -9999 -9999 -9999 -9999 -9999 -9999 -9999 -9999 -9999 -9999 -9999 -9999 -9999 -9999 -9999 -9999 -9999 -9999 -9999 -9999 -9999 -9999 -9999 -9999 -9999 -9999 -9999 -9999 -9999 -9999 -9999 -9999 -9999 -9999 -9999 -9999 -9999 -9999 -9999 -9999 -9999 -9999 -9999 -9999 -9999 -9999 4.858333 4.820833 4.883333 4.933333 4.929167 4.933333 5 5.025 5.066667 5.120833 5.075 5.1375 5.125 5.095833 5.041667 5.0375 4.933333 4.616667 4.15 3.433333 2.9125 3.0625 3.4375 -9999 -9999 -9999 -9999 -9999 -9999 -9999 -9999 -9999 -9999 -9999 -9999 -9999 -9999 -9999 -9999 -9999 -9999 -9999 -9999 -9999 -9999 -9999 -9999 -9999 -9999 -9999 -9999 -9999 -9999 -9999 
-9999 -9999 -9999 -3.441667 -3.4375 -3.366667 -3.1875 -3.395833 -2.845833 -3.3875 -3.383333 -3.279167 -3.508333 -3.770833 -3.670833 -3.216667 -3.2625 -2.879167 -2.454167 -2.1625 -2.0125 -2.0375 -2.05 -1.879167 -1.945833 -2.104167 -9999 -9999 -9999 -9999 -9999 -9999 -9999 -9999 -9999 -9999 -9999 -9999 -9999 -9999 -9999 -9999 -9999 -9999 -9999 -9999 -9999 -9999 -9999 -9999 -9999 -9999 -9999 -9999 -9999 -9999 -9999 -9999 -9999 -9999 -9999 -9999 -9999 -9999 -9999 -9999 -9999 -9999 -9999 -9999 -9999 -9999 -9999 -9999 -9999 -9999 -9999 -9999 -9999 -9999 -9999 -9999 -9999 -9999 -9999 -9999 -9999 -9999 -9999 -9999 -9999 -9999 -9999 -9999 -9999 -9999 -9999 -9999 -9999 -9999 -9999 -9999 -9999 -9999 -9999 -9999 -9999 -9999 -9999 -9999 -9999 -9999 -9999 -9999 -9999 -9999 -9999 4.8625 4.95 5.025 4.941667 4.970833 4.970833 4.991667 4.979167 4.995833 4.995833 4.975 5.0375 5.066667 4.979167 4.816667 4.833333 4.979167 4.766666 4.283333 3.425 3.145833 3.983333 4.408333 -9999 -9999 -9999 -9999 -9999 -9999 -9999 -9999 -9999 -9999 -9999 -9999 -9999 -9999 -9999 -9999 -9999 -9999 -9999 -9999 -9999 -9999 -9999 -9999 -9999 -9999 -9999 -9999 -9999 -9999 
-9999 -2.8125 -2.675 -2.9125 -2.154167 -1.933333 -2.033333 -2.370833 -3.104167 -3.85 -3.758333 -3.654167 -3.866667 -3.070833 -3.3875 -2.6125 -3.291667 -3.35 -2.991667 -2.625 -1.9 -2.041667 -2.316667 -2.645833 -2.7625 -2.558333 -9999 -9999 -9999 -9999 -9999 -9999 -9999 -9999 -9999 -9999 -9999 -9999 -9999 -9999 -9999 -9999 -9999 -9999 -9999 -9999 -9999 -9999 -9999 -9999 -9999 -9999 -9999 -9999 -9999 -9999 -9999 -9999 -9999 -9999 -9999 -9999 -9999 -9999 -9999 -9999 -9999 -9999 -9999 -9999 -9999 -9999 -9999 -9999 -9999 -9999 -9999 -9999 -9999 -9999 -9999 -9999 -9999 -9999 -9999 -9999 -9999 -9999 -9999 -9999 -9999 -9999 -9999 -9999 -9999 -9999 -9999 -9999 -9999 -9999 -9999 -9999 -9999 -9999 -9999 -9999 -9999 -9999 -9999 -9999 -9999 -9999 -9999 -9999 -9999 -9999 -9999 -9999 4.941667 4.995833 4.979167 4.941667 4.929167 4.920833 4.854167 4.929167 4.991667 4.8875 4.8875 4.9125 4.870833 4.716667 4.725 4.941667 4.945833 4.65 3.916667 2.9625 3.158333 3.666667 -9999 -9999 -9999 -9999 -9999 -9999 -9999 -9999 -9999 -9999 -9999 -9999 -9999 -9999 -9999 -9999 -9999 -9999 -9999 -9999 -9999 -9999 -9999 -9999 -9999 -9999 -9999 -9999 -9999 -9999 
-9999 -3.116667 -2.35 -1.691667 -1.358333 -1.4875 -2.15 -2.933333 -3.554167 -3.808333 -3.404167 -3.125 -3.420833 -3.291667 -2.641667 -2.3125 -3 -2.970833 -2.7 -2.516667 -2.216667 -1.691667 -2.070833 -1.775 -1.6 -1.679167 -1.925 -9999 -9999 -9999 -9999 -9999 -9999 -9999 -9999 -9999 -9999 -9999 -9999 -9999 -9999 -9999 -9999 -9999 -9999 -9999 -9999 -9999 -9999 -9999 -9999 -9999 -9999 -9999 -9999 -9999 -9999 -9999 -9999 -9999 -9999 -9999 -9999 -9999 -9999 -9999 -9999 -9999 -9999 -9999 -9999 -9999 -9999 -9999 -9999 -9999 -9999 -9999 -9999 -9999 -9999 -9999 -9999 -9999 -9999 -9999 -9999 -9999 -9999 -9999 -9999 -9999 -9999 -9999 -9999 -9999 -9999 -9999 -9999 -9999 -9999 -9999 -9999 -9999 -9999 -9999 -9999 -9999 -9999 -9999 -9999 -9999 -9999 -9999 -9999 -9999 -9999 -9999 4.820833 4.95 5.025 4.970833 4.9625 5.070833 5.016666 5.05 4.979167 4.845833 4.858334 4.791667 4.766667 4.758333 4.733333 4.8875 4.95 4.616667 4.395833 3.929167 3.220833 -9999 -9999 -9999 -9999 -9999 -9999 -9999 -9999 -9999 -9999 -9999 -9999 -9999 -9999 -9999 -9999 -9999 -9999 -9999 -9999 -9999 -9999 -9999 -9999 -9999 -9999 -9999 -9999 -9999 -9999 -9999 
-9999 -9999 -2.704167 -1.970833 -1.266667 -1.4125 -1.829167 -2.204167 -2.879167 -3.020833 -2.791667 -2.345833 -2.633333 -2.3625 -2.5875 -1.858333 -2.458333 -2.345833 -2.1 -2.016667 -1.320833 -0.9625 -0.8166666 -1.125 -1.920833 -2.395833 -2.641667 -9999 -9999 -9999 -9999 -9999 -9999 -9999 -9999 -9999 -9999 -9999 -9999 -9999 -9999 -9999 -9999 -9999 -9999 -9999 -9999 -9999 -9999 -9999 -9999 -9999 -9999 -9999 -9999 -9999 -9999 -9999 -9999 -9999 -9999 -9999 -9999 -9999 -9999 -9999 -9999 -9999 -9999 -9999 -9999 -9999 -9999 -9999 -9999 -9999 -9999 -9999 -9999 -9999 -9999 -9999 -9999 -9999 -9999 -9999 -9999 -9999 -9999 -9999 -9999 -9999 -9999 -9999 -9999 -9999 -9999 -9999 -9999 -9999 -9999 -9999 -9999 -9999 -9999 -9999 -9999 -9999 -9999 -9999 -9999 -9999 -9999 -9999 -9999 -9999 -9999 -9999 -9999 4.858333 4.979167 5.0875 5.083333 5.016667 4.925 4.8375 4.854167 4.845833 4.866667 4.845833 4.8625 4.679167 4.675 4.770833 4.875 4.795834 4.591667 4.095833 3.6125 3.4 3.258333 3.583333 -9999 -9999 -9999 -9999 2.904167 3.6875 -9999 -9999 -9999 -9999 -9999 -9999 -9999 -9999 -9999 -9999 -9999 -9999 -9999 -9999 -9999 -9999 -9999 -9999 -9999 -9999 -9999 -9999 
-9999 -9999 -2.720833 -2.0375 -1.670833 -1.120833 -0.9333333 -1.320833 -1.625 -2.091667 -2.241667 -1.841667 -1.6625 -1.379167 -1.4875 -1.525 -1.775 -2 -1.15 -1.066667 -1.266667 -1.333333 -0.8291666 -1.075 -1.85 -2.4 -2.116667 -2.141667 -2.658333 -2.8375 -9999 -9999 -9999 -9999 -9999 -9999 -9999 -9999 -9999 -9999 -9999 -9999 -9999 -9999 -9999 -9999 -9999 -9999 -9999 -9999 -9999 -9999 -9999 -9999 -9999 -9999 -9999 -9999 -9999 -9999 -9999 -9999 -9999 -9999 -9999 -9999 -9999 -9999 -9999 -9999 -9999 -9999 -9999 -9999 -9999 -9999 -9999 -9999 -9999 -9999 -9999 -9999 -9999 -9999 -9999 -9999 -9999 -9999 -9999 -9999 -9999 -9999 -9999 -9999 -9999 -9999 -9999 -9999 -9999 -9999 -9999 -9999 -9999 -9999 -9999 -9999 -9999 -9999 -9999 -9999 -9999 -9999 -9999 -9999 -9999 -9999 -9999 -9999 -9999 -9999 4.908333 5.0625 4.975 4.904167 4.704167 4.683333 4.8 4.8625 4.8375 4.841667 4.866667 4.7625 4.708333 4.733334 4.8125 4.808333 4.7 4.329167 3.970833 4.745833 4.320833 4.7 4.395833 5.358334 6.958333 5.141667 3.15 1.875 3.5125 -9999 -9999 -9999 -9999 -9999 -9999 -9999 -9999 -9999 -9999 -9999 -9999 -9999 -9999 -9999 -9999 -9999 -9999 -9999 -9999 -9999 
-9999 -9999 -3.2 -2.458333 -2.379167 -1.758333 -1.208333 -0.7 -0.4458333 -0.7916667 -1.35 -1.7 -1.475 -1.054167 -0.7291667 -0.7458333 -0.9125 -0.7666667 -0.8333333 -1.416667 -1.75 -1.829167 -1.383333 -1.179167 -1.279167 -1.829167 -2.2125 -2.479167 -2.666667 -3.020833 -9999 -9999 -9999 -9999 -9999 -9999 -9999 -9999 -9999 -9999 -9999 -9999 -9999 -9999 -9999 -9999 -9999 -9999 -9999 -9999 -9999 -9999 -9999 -9999 -9999 -9999 -9999 -9999 -9999 -9999 -9999 -9999 -9999 -9999 -9999 -9999 -9999 -9999 -9999 -9999 -9999 -9999 -9999 -9999 -9999 -9999 -9999 -9999 -9999 -9999 -9999 -9999 -9999 -9999 -9999 -9999 -9999 -9999 -9999 -9999 -9999 -9999 -9999 -9999 -9999 -9999 -9999 -9999 -9999 -9999 -9999 -9999 -9999 -9999 -9999 -9999 -9999 -9999 -9999 -9999 -9999 -9999 -9999 -9999 -9999 -9999 -9999 -9999 -9999 4.883333 4.879167 5.025 5.083333 5.095833 4.995833 4.95 4.95 4.925 4.9 4.870833 4.8375 4.85 4.895833 4.8625 4.7375 4.658333 4.716667 4.504167 4 4.616667 5.395833 5.833333 6.079167 5.6625 6.9875 6.025 4.9625 2.925 -9999 1.875 2.633333 1.891667 -9999 -9999 -9999 -9999 -9999 -9999 -9999 -9999 -9999 -9999 -9999 -9999 -9999 -9999 -9999 -9999 -9999 -9999 
-9999 -9999 -3.554167 -3.425 -3.266667 -2.716667 -2.2875 -1.670833 -0.8708333 -0.4041666 -0.8166666 -1.004167 -1.395833 -1.4625 -0.7208333 -0.3541667 -0.2416666 -0.3708333 -1.2 -1.795833 -2.266667 -2.195833 -1.791667 -1.341667 -1.3375 -2.075 -2.5375 -2.608333 -2.604167 -2.916667 -3.275 -9999 -9999 -9999 -9999 -9999 -9999 -9999 -9999 -9999 -9999 -9999 -9999 -9999 -9999 -9999 -9999 -9999 -9999 -9999 -9999 -9999 -9999 -9999 -9999 -9999 -9999 -9999 -9999 -9999 -9999 -9999 -9999 -9999 -9999 -9999 -9999 -9999 -9999 -9999 -9999 -9999 -9999 -9999 -9999 -9999 -9999 -9999 -9999 -9999 -9999 -9999 -9999 -9999 -9999 -9999 -9999 -9999 -9999 -9999 -9999 -9999 -9999 -9999 -9999 -9999 -9999 -9999 -9999 -9999 -9999 -9999 -9999 -9999 -9999 -9999 -9999 -9999 -9999 -9999 -9999 -9999 -9999 -9999 -9999 -9999 -9999 -9999 -9999 4.9125 4.879167 4.945833 5.054167 5.0875 4.995833 4.933333 4.9 4.904167 4.841667 4.820833 4.8125 4.833333 4.795833 4.725 4.629167 4.616667 4.629167 4.5 4.320833 3.645833 4.208333 5.075 5.445833 5.420833 6.370833 5.5375 4.25 3.0875 1.725 2.075 3.0625 3.708333 4.758333 4.825 5.0875 5.579167 6.008333 6.358334 3.158333 2.654167 3.9375 5.320833 -9999 -9999 -9999 -9999 -9999 -9999 -9999 -9999 
-9999 -9999 -3.783333 -3.3625 -3.479167 -3.508333 -2.879167 -2.608333 -1.520833 -0.2708335 -1.1875 -1.720833 -1.370833 -1.008333 -0.8583334 0.1541667 0.1333334 -0.6250001 -0.9416666 -1.558333 -1.9625 -1.925 -1.7 -1.35 -1.495833 -2.0875 -2.2875 -2.65 -2.666667 -2.566667 -2.883333 -9999 -9999 -9999 -9999 -9999 -9999 -9999 -9999 -9999 -9999 -9999 -9999 -9999 -9999 -9999 -9999 -9999 -9999 -9999 -9999 -9999 -9999 -9999 -9999 -9999 -9999 -9999 -9999 -9999 -9999 -9999 -9999 -9999 -9999 -9999 -9999 -9999 -9999 -9999 -9999 -9999 -9999 -9999 -9999 -9999 -9999 -9999 -9999 -9999 -9999 -9999 -9999 -9999 -9999 -9999 -9999 -9999 -9999 -9999 -9999 -9999 -9999 -9999 -9999 -9999 -9999 -9999 -9999 -9999 -9999 -9999 -9999 -9999 -9999 -9999 -9999 -9999 -9999 -9999 -9999 -9999 -9999 -9999 -9999 -9999 -9999 -9999 -9999 -9999 4.958333 4.9875 5.033333 5.016666 4.725 4.858333 4.841667 4.879167 4.833333 4.816667 4.758333 4.820833 4.829167 4.754167 4.729167 4.616667 4.479167 4.2875 4.470833 4.133333 4.920833 5.816667 4.279167 4.145833 6.016666 4.045834 4.204166 3.0125 3.545833 4.291667 5.816667 4.929167 7.233334 7.333333 6.691667 7.275 8.183333 7.675 5.6 4.970833 4.3625 6.35 6.054167 3.470833 -9999 -9999 -9999 -9999 -9999 -9999 
-9999 -9999 -9999 -9999 -3.183333 -2.958333 -2.525 -1.775 -1.908333 -0.625 -0.8416666 -1.5625 -1.041667 -1.745833 -1.004167 0.5249999 0.4458332 -0.7833334 -1.708333 -1.95 -1.858333 -2.3625 -1.975 -1.595833 -1.675 -1.945833 -2.229167 -2.445833 -2.416667 -3.016667 -3.0125 -9999 -9999 -9999 -9999 -9999 -9999 -9999 -9999 -9999 -9999 -9999 -9999 -9999 -9999 -9999 -9999 -9999 -9999 -9999 -9999 -9999 -9999 -9999 -9999 -9999 -9999 -9999 -9999 -9999 -9999 -9999 -9999 -9999 -9999 -9999 -9999 -9999 -9999 -9999 -9999 -9999 -9999 -9999 -9999 -9999 -9999 -9999 -9999 -9999 -9999 -9999 -9999 -9999 -9999 -9999 -9999 -9999 -9999 -9999 -9999 -9999 -9999 -9999 -9999 -9999 -9999 -9999 -9999 -9999 -9999 -9999 -9999 -9999 -9999 -9999 -9999 -9999 3.254167 -9999 -9999 -9999 -9999 -9999 -9999 -9999 -9999 -9999 -9999 -9999 -9999 -9999 5.1125 5.070833 4.704167 4.733334 4.908333 4.9125 4.891667 4.783333 4.695833 4.929167 4.75 4.8 4.766666 4.795834 4.379167 4.245833 4.516667 4.225 4.3875 5.4375 4.633333 4.35 5.679167 4.125 2.954167 2.85 3.916667 5.104167 5.325 5.754167 6.458333 3.958333 4.333333 3.666667 4.979167 8.216666 8.4125 7.675 6.283333 7.95 5.966667 3.5 -9999 -9999 -9999 -9999 -9999 -9999 
-9999 -9999 -9999 -9999 -2.566667 -2.3625 -2.270833 -1.725 -0.9041668 -0.07499998 0.4291666 -0.4041666 -0.2791667 -1.229167 -0.7125 0.1333334 0.8583335 0.01250011 -0.8541667 -1.345833 -2.2125 -2.420833 -2.070833 -1.908333 -1.791667 -2.079167 -1.758333 -1.658333 -2.575 -2.279167 -2.991667 -3.029167 -9999 -9999 -9999 -9999 -9999 -9999 -9999 -9999 -9999 -9999 -9999 -9999 -9999 -9999 -9999 -9999 -9999 -9999 -9999 -9999 -9999 -9999 -9999 -9999 -9999 -9999 -9999 -9999 -9999 -9999 -9999 -9999 -9999 -9999 -9999 -9999 -9999 -9999 -9999 -9999 -9999 -9999 -9999 -9999 -9999 -9999 -9999 -9999 -9999 -9999 -9999 -9999 -9999 -9999 -9999 -9999 -9999 -9999 -9999 -9999 -9999 -9999 -9999 -9999 -9999 -9999 -9999 -9999 -9999 -9999 -9999 -9999 -9999 -9999 1.608333 2.454167 2.920833 -9999 -9999 -9999 -9999 -9999 -9999 -9999 -9999 -9999 -9999 -9999 -9999 -9999 5.175 5.104167 4.808333 4.725 4.820833 4.908333 4.879167 4.8625 4.95 4.879167 4.816667 4.85 4.8 4.829167 4.504167 3.816667 4.2875 4.254167 4.05 4.958333 4.116667 3.6625 5.266667 3.529167 2.8875 3.5375 4.358334 4.658333 4.229167 4.329166 6.204167 2.7625 2.716667 4.254167 5.958333 7.195833 7.375 9.554167 8.65 8.470833 5.2625 -9999 -9999 -9999 -9999 -9999 -9999 -9999 
-9999 -9999 -9999 -9999 -9999 -1.9 -2 -1.608333 -0.7958332 -0.2708334 0.8416666 -0.3625 -0.7041667 -0.7375 -0.2125001 0.09166668 0.3583333 1.258333 -0.1208334 -0.1749999 -0.7458333 -1.8125 -2.608333 -2.2125 -2.191667 -1.833333 -1.5125 -1.004167 -1.275 -1.395833 -1.875 -1.904167 -2.279167 -9999 -9999 -9999 -9999 -9999 -9999 -9999 -9999 -9999 -9999 -9999 -9999 -9999 -9999 -9999 -9999 -9999 -9999 -9999 -9999 -9999 -9999 -9999 -9999 -9999 -9999 -9999 -9999 -9999 -9999 -9999 -9999 -9999 -9999 -9999 -9999 -9999 -9999 -9999 -9999 -9999 -9999 -9999 -9999 -9999 -9999 -9999 -9999 -9999 -9999 -9999 -9999 -9999 -9999 -9999 -9999 -9999 -9999 -9999 -9999 -9999 -9999 -9999 -9999 -9999 -9999 -9999 -9999 -9999 -9999 -9999 -9999 -9999 3.1125 3.1625 3.466667 -9999 -9999 -9999 -9999 -9999 -9999 -9999 -9999 -9999 -9999 -9999 -9999 -9999 5.208333 5.0375 4.979167 4.520833 4.7125 4.8375 4.833333 4.958333 5.029167 4.929167 4.841667 4.908333 4.729167 4.875 4.679167 4.470833 4.0375 4.279167 3.816667 3.975 3.045833 2.495833 5.2 3.766667 2.85 4.2125 4.2375 2.7125 2.891667 5.433333 4.775 2.679167 3.05 3.395833 4.2875 5.441667 6.9125 6.170834 9.533334 8.779166 7.283333 5.3375 -9999 -9999 -9999 -9999 -9999 -9999 
-9999 -9999 -9999 -9999 -9999 -9999 -9999 -9999 -1.2375 -0.4749999 0.9666666 0.4708333 0.04583335 -0.5041667 0.525 1.320833 1.066667 1.1625 1.358333 0.9250001 -0.2083334 -0.7541667 -1.820833 -2.383333 -2.320833 -1.933333 -1.479167 -0.7291666 -0.3916667 -0.6708333 -0.9041667 -1.116667 -1.820833 -9999 -9999 -9999 -9999 -9999 -9999 -9999 -9999 -9999 -9999 -9999 -9999 -9999 -9999 -9999 -9999 -9999 -9999 -9999 -9999 -9999 -9999 -9999 -9999 -9999 -9999 -9999 -9999 -9999 -9999 -9999 -9999 -9999 -9999 -9999 -9999 -9999 -9999 -9999 -9999 -9999 -9999 -9999 -9999 -9999 -9999 -9999 -9999 -9999 -9999 -9999 -9999 -9999 -9999 -9999 -9999 -9999 -9999 -9999 -9999 -9999 -9999 -9999 -9999 -9999 -9999 -9999 -9999 -9999 -9999 -9999 -9999 3.345833 3.425 3.845833 3.916667 4.025 -9999 -9999 -9999 -9999 -9999 -9999 -9999 -9999 -9999 -9999 -9999 -9999 5.154167 5.104167 4.8625 4.729167 4.754167 4.741667 4.970833 5.0625 5.116667 5.020833 5 5.0625 4.791667 4.904167 4.741667 4.775 4.379167 4.0625 3.854167 3.504167 3.929167 3.6125 4.979167 3.783333 2.916667 2.908333 2.866667 1.675 2.966667 4.616667 5.529167 2.058333 2.329167 4.1875 4.558333 2.658333 2.425 4.6875 7.9875 10.15833 6.620833 5.1875 4.308333 -9999 -9999 -9999 -9999 -9999 
-9999 -9999 -9999 -9999 -9999 -9999 -9999 -9999 -9999 -9999 0.8625001 1.658333 0.4749999 0.1541667 -0.1916667 0.5125 1.3 1.629167 1.679167 1.4125 1.020833 0.1375 -0.6041667 -1.304167 -2.1375 -2.3375 -1.808333 -1.008333 -0.2333333 -0.1541666 -0.3916667 -0.8583333 -1.429167 -2.158333 -9999 -9999 -9999 -9999 -9999 -9999 -9999 -9999 -9999 -9999 -9999 -9999 -9999 -9999 -9999 -9999 -9999 -9999 -9999 -9999 -9999 -9999 -9999 -9999 -9999 -9999 -9999 -9999 -9999 -9999 -9999 -9999 -9999 -9999 -9999 -9999 -9999 -9999 -9999 -9999 -9999 -9999 -9999 -9999 -9999 -9999 -9999 -9999 -9999 -9999 -9999 -9999 -9999 -9999 -9999 -9999 -9999 -9999 -9999 -9999 -9999 -9999 -9999 -9999 -9999 -9999 -9999 -9999 -9999 -9999 2.808333 3.3375 3.716667 3.566667 3.933333 -9999 -9999 -9999 -9999 -9999 -9999 -9999 -9999 -9999 4.979167 -9999 5.054166 5.008333 5.1 5.204167 5.145833 4.754167 4.7875 5.025 5.15 5.116667 5.191667 5.104167 5.029167 5.0625 4.8 4.920834 4.904167 4.929167 4.8125 4.329167 3.983333 3.208333 3.4875 3.075 4.8125 4.158333 3.5 2.008333 2.291667 3.025 4.9 4.104167 5.470833 3.3375 2.416667 1.825 1.5125 4.025 5.225 6.229167 6.941667 9.383333 6.491667 5.7 5.054167 4.8375 -9999 -9999 -9999 -9999 
-9999 -9999 -9999 -9999 -9999 -9999 -9999 -9999 1.2125 1.270833 1.066667 1.529167 1.9375 1.208333 -0.4541667 -0.5500001 0.6375 0.6958333 1.258333 1.433333 1.358333 1.329167 0.9833333 0.1833333 -0.575 -1.308333 -1.858333 -1.258333 -0.1833334 -0.575 -1.0125 -1.845833 -2.820833 -2.2 -9999 -9999 -9999 -9999 -9999 -9999 -9999 -9999 -9999 -9999 -9999 -9999 -9999 -9999 -9999 -9999 -9999 -9999 -9999 -9999 -9999 -9999 -9999 -9999 -9999 -9999 -9999 -9999 -9999 -9999 -9999 -9999 -9999 -9999 -9999 -9999 -9999 -9999 -9999 -9999 -9999 -9999 -9999 -9999 -9999 -9999 -9999 -9999 -9999 -9999 -9999 -9999 -9999 -9999 -9999 -9999 -9999 -9999 -9999 -9999 -9999 -9999 -9999 -9999 -9999 -9999 -9999 -9999 -9999 2.158333 3.083333 3.325 3.629167 3.7625 4.220833 -9999 -9999 -9999 -9999 -9999 -9999 -9999 -9999 4.9875 4.891667 4.933333 4.975 4.9625 5.083333 5.216667 5.225 4.966667 4.879167 5.15 5.1875 5.220833 5.145833 5.170834 5.083333 5.1 4.9875 5.008333 5.045833 5.0875 5.0375 4.65 4.054167 3.404167 3.4125 3.495833 4.4875 3.325 2.3875 2.041667 2.083333 3.145833 2.704167 3.308333 5.4125 4.495833 5.033333 5.670834 4 4.445833 4.404167 5.591667 8.6 10.675 9.454166 9.166667 7.1625 8.483334 -9999 -9999 -9999 -9999 
-9999 -9999 -9999 -9999 -9999 -9999 -9999 0.9041668 0.5916666 0.6541667 0.9458333 0.7416666 0.2833333 1.9875 0.7791667 0.6 0.9125 -0.03333329 0.3583333 0.825 1.345833 1.704167 1.708333 1.45 0.7874999 0.09583333 -0.5916666 -0.4666665 0.2124999 -0.925 -1.575 -2.191667 -3.229167 -3.254167 -9999 -9999 -9999 -9999 -9999 -9999 -9999 -9999 -9999 -9999 -9999 -9999 -9999 -9999 -9999 -9999 -9999 -9999 -9999 -9999 -9999 -9999 -9999 -9999 -9999 -9999 -9999 -9999 -9999 -9999 -9999 -9999 -9999 -9999 -9999 -9999 -9999 -9999 -9999 -9999 -9999 -9999 -9999 -9999 -9999 -9999 -9999 -9999 -9999 -9999 -9999 -9999 -9999 -9999 -9999 -9999 -9999 -9999 -9999 -9999 -9999 -9999 -9999 -9999 -9999 -9999 -9999 -9999 -9999 1.7625 2.15 2.6625 3.595833 3.9125 4.108333 -9999 -9999 -9999 -9999 -9999 -9999 -9999 -9999 4.704166 4.041667 4.054167 4.675 5.116667 5.166667 5.25 5.2375 5.270833 5.091667 5.304167 5.079167 5.15 5.133333 5.120833 5.108333 5.1125 5.154167 5.120833 5.1125 5.108334 4.866667 4.45 3.9625 3.566667 2.95 2.5 3.804167 3.941667 3.458333 2.629167 1.658333 2.716667 3.620833 5.120833 4.854167 3.8625 7.704167 8.854167 8.345834 7.291667 9.333333 9.470834 7.633333 6.4 9.233334 11.10833 9.666667 10.625 7.558333 5.779167 8.6125 -9999 
-9999 -9999 -9999 -9999 -9999 -9999 0.6625 0.3916668 -0.2208333 -0.5625001 -0.04166669 0.5916666 0.4333333 2.404167 2.6 2.466667 1.6 1.333333 0.3958333 0.2375 0.7083333 1.433333 1.954167 1.866667 1.583333 1.220833 0.25 0.1666668 0.6875001 0.4208333 -0.1458333 -1.145833 -2.4 -3.441667 -3.629167 -9999 -9999 -9999 -9999 -9999 -9999 -9999 -9999 -9999 -9999 -9999 -9999 -9999 -9999 -9999 -9999 -9999 -9999 -9999 -9999 -9999 -9999 -9999 -9999 -9999 -9999 -9999 -9999 -9999 -9999 -9999 -9999 -9999 -9999 -9999 -9999 -9999 -9999 -9999 -9999 -9999 -9999 -9999 -9999 -9999 -9999 -9999 -9999 -9999 -9999 -9999 -9999 -9999 -9999 -9999 -9999 -9999 -9999 -9999 -9999 -9999 -9999 -9999 -9999 -9999 -9999 -9999 -9999 -9999 -9999 1.966667 2.570833 -9999 -9999 -9999 -9999 -9999 -9999 -9999 5.0875 -9999 -9999 4.3875 3.604167 3.604167 4.225 4.933333 5.254167 5.2875 5.291667 5.275 5.254167 5.254167 4.983333 5.125 5.158333 5.145833 5.1375 5.1875 5.129167 5.041667 5.170834 4.954166 4.925 4.079167 3.5875 3.916667 3.066667 2.570833 3.8375 3.045833 2.091667 2.1375 2.316667 3.666667 4.1125 4.1625 4 4.245833 6.9875 7.058333 6.620833 8.741667 9.3625 6.1875 4.158333 4.504167 6.058333 10.3625 9.4125 12.72083 9.708333 -9999 -9999 -9999 
-9999 -9999 -9999 -9999 -9999 -9999 0.4208333 0.65 0.425 0.3291667 0.004166653 0.03749993 0.9625 1.933333 2.558333 3.033333 3.166667 2.895833 1.708333 1.266667 0.3833333 1.075 0.7541667 1.120833 1.433333 1.395833 1.279167 1.045833 0.6375001 0.6375 -1.008333 -1.6 -1.975 -2.758333 -2.5375 -9999 -9999 -9999 -9999 -9999 -9999 -9999 -9999 -9999 -9999 -9999 -9999 -9999 -9999 -9999 -9999 -9999 -9999 -9999 -9999 -9999 -9999 -9999 -9999 -9999 -9999 -9999 -9999 -9999 -9999 -9999 -9999 -9999 -9999 -9999 -9999 -9999 -9999 -9999 -9999 -9999 -9999 -9999 -9999 -9999 -9999 -9999 -9999 -9999 -9999 -9999 -9999 -9999 -9999 -9999 -9999 -0.7583333 -0.2291667 -0.1541667 0.06250001 0.1291666 -9999 -9999 -9999 -9999 -9999 -9999 -9999 -9999 -9999 2.4625 -9999 -9999 -9999 -9999 -9999 -9999 -9999 -9999 5.133333 4.975 -9999 4.116667 3.170833 3.345833 3.325 4.4375 5.133333 5.333333 5.404167 5.35 5.291667 5 5.079167 5.133333 4.75 5.0875 5.129167 5.241667 5.083333 4.929167 5.175 4.825 4.895833 3.745833 3.3125 3.933333 3.354167 2.608333 3.9125 2.85 1.85 2.225 3.1875 3.591667 3.120833 3.620833 2.729167 5.966667 4.683333 3.3 4.195833 8.183333 7.575 6.729167 3.879167 4.029167 7.716667 7.529167 7.329167 11.55417 11.6125 -9999 -9999 -9999 
-9999 -9999 -9999 -9999 -0.525 -0.4958333 0.5166668 0.8791667 0.7958332 1.233333 1.35 1.25 0.85 0.8 1.683333 2.766667 2.979167 3.208333 3.1625 2.9125 1.666667 0.9833333 -0.4458333 -0.2333334 0.03749999 0.2958333 0.8416666 1.241667 1.458333 1.420833 -0.475 -1.566667 -1.6625 -2.466667 -2.158333 -2.379167 -9999 -9999 -9999 -9999 -9999 -9999 -9999 -9999 -9999 -9999 -9999 -9999 -9999 -9999 -9999 -9999 -9999 -9999 -9999 -9999 -9999 -9999 -9999 -9999 -9999 -9999 -9999 -9999 -9999 -9999 -9999 -9999 -9999 -9999 -9999 -9999 -9999 -9999 -9999 -9999 -9999 -9999 -9999 -9999 -9999 -9999 -9999 -9999 -9999 -9999 -9999 -9999 -9999 -9999 -1.6125 -1.191667 -0.4666666 -1.004167 0.4166666 1.3125 -9999 0.7 2.25 2.791667 -9999 -9999 -9999 -9999 3.258333 3.170833 2.966667 2.9625 -9999 -9999 -9999 4.5375 4.733333 5.295834 5.008333 4.704167 4.6375 3.766667 3.1875 3.025 3.416667 4.45 5.020833 5.420833 5.416667 5.458333 5.429167 5.166667 5.295833 4.8125 5.079167 5.216667 5.2625 5.266666 4.970833 5.0375 4.995833 4.820833 4.766667 3.529167 3.304167 3.979167 3.233333 2.816667 3.191667 3.525 2.554167 1.833333 2.295833 2.85 3.75 3.108333 3.716667 5.841667 2.325 2.841667 5.495833 8.125 5.054167 3.945833 5.35 4.5125 4.045834 6.108333 9.3875 12.17917 11.65 9.254167 -9999 -9999 
-9999 -9999 -9999 -0.4791667 -0.4874999 0.07499999 0.7541667 1.1875 0.95 0.9833333 1.8875 2.204167 2.333333 2.079167 2.316667 2.925 2.545833 2.7125 2.525 2.641667 3.283333 1.545833 -0.5875 -0.7166667 -0.9041667 -1.208333 -0.5041666 1.116667 1.954167 1.858333 0.6625 -0.2541666 -1.179167 -2.258333 -1.795833 -1.5875 -9999 -9999 -9999 -9999 -9999 -9999 -9999 -9999 -9999 -9999 -9999 -9999 -9999 -9999 -9999 -9999 -9999 -9999 -9999 -9999 -9999 -9999 -9999 -9999 -9999 -9999 -9999 -9999 -9999 -9999 -9999 -9999 -9999 -9999 -9999 -9999 -9999 -9999 -9999 -9999 -9999 -9999 -9999 -9999 -9999 -9999 -9999 -9999 -9999 -9999 -9999 -9999 -9999 -9999 -9999 -1.45 -1.0125 -0.3666666 0.8791666 2.104167 0.8541667 0.5833333 1.829167 2.970833 2.1125 -9999 -9999 2.533333 3.016667 2.695833 2.7125 2.65 -9999 -9999 4.2375 4.975 5.3125 5.129167 5.0875 4.595833 4.25 3.829167 3.116667 2.908333 3.5 4.0125 4.966667 5.383333 5.208333 5.35 5.475 5.475 5.416667 5.304167 5.283333 5.129167 5.229167 5.029167 4.7875 5.0625 4.741667 4.8875 4.375 4.470833 3.925 4.229167 3.995833 3.408333 2.9125 2.454167 2.741667 1.5125 2.179167 2.129167 3.133333 2.6375 3.879167 4.9625 1.954167 3.1125 4.891666 6.541667 5.420833 2.908333 5.2625 6.795834 6.916667 6.058333 10.77917 12.425 11.96667 12.4 -9999 -9999 
-9999 -9999 -9999 0.08333335 -0.8041666 0.1208334 0.5625 0.8958334 0.6458334 0.8708333 0.8333333 1.720833 2.133333 2.308333 2.633333 2.345833 1.779167 1.558333 1.883333 2.095833 2.75 3.229167 1.633333 0.3791666 0.6625 -0.1833332 -0.6208334 0.1374999 0.7833333 1.45 0.5875 0.7791666 -0.04583332 -1.525 -1.620833 -0.5833333 -1.641667 -2.5875 -2.020833 -9999 -9999 -9999 -9999 -9999 -9999 -9999 -9999 -9999 -9999 -9999 -9999 -9999 -9999 -9999 -9999 -9999 -9999 -9999 -9999 -9999 -9999 -9999 -9999 -9999 -9999 -9999 -9999 -9999 -9999 -9999 -9999 -9999 -9999 -9999 -9999 -9999 -9999 -9999 -9999 -9999 -9999 -9999 -9999 -9999 -9999 -9999 -9999 -9999 -9999 -9999 -9999 -9999 -0.5375 0.04583336 1.516667 2.2 1.879167 1.341667 2.133333 3.404167 3.295833 2.229167 1.925 1.983333 2.0375 2.095833 2.154167 2.233333 -9999 3.6875 4.2 4.641667 5.079167 5.020833 5.266667 4.833333 4.3375 4.333333 4.1 3.379167 3.770833 3.654167 4.3375 5.291667 5.391667 5.445833 5.445833 5.3 5.3 5.2375 5.025 5.008333 5.066667 4.8125 5.0375 4.933333 5.075 4.879167 4.6875 4.191667 4.170834 4.25 4.016666 3.879167 3.295833 2.508333 2.4 2.2375 2.025 2.733333 2.170833 2.566667 3.5625 3.9 1.808333 1.920833 5 4.408333 5.133333 2.216667 4.595833 6.8375 9.3125 9.291667 9.441667 11.67083 9.441667 12.3 12.20833 -9999 
-9999 -9999 -9999 -9999 -0.6374999 -0.7125 -0.05000003 0.25 -0.45 -0.5583333 0.2041667 1.1 1.7625 1.891667 1.995833 2.041667 1.320833 0.8541666 1.1625 2.0625 2.841667 2.554167 3.220833 2.929167 1.491667 -0.1625 0.5916667 -0.3 -0.1416666 1.620833 1.133333 1.166667 1.25 -0.07916668 -1.241667 -0.7458334 -0.2458334 -1.454167 -1.133333 -2.0375 -1.920833 -1.879167 -9999 -9999 -9999 -9999 -9999 -9999 -9999 -9999 -9999 -9999 -9999 -9999 -9999 -9999 -9999 -9999 -9999 -9999 -9999 -9999 -9999 -9999 -9999 -9999 -9999 -9999 -9999 -9999 -9999 -9999 -9999 -9999 -9999 -9999 -9999 -9999 -9999 -9999 -9999 -9999 -9999 -9999 -9999 -9999 -9999 -9999 -9999 -9999 -9999 -0.5583333 -0.07500005 1.066667 1.983333 3.079167 2.666667 2.170833 2.775 2.7875 4.333333 4.525 3.970833 3.025 2.1375 1.645833 1.383333 2.2375 3.233333 3.7125 4.108333 4.425 4.8125 4.520833 4.991666 5.108333 5.066667 5.025 4.558333 4.379167 3.433333 3.320833 4.4625 4.770833 5.1375 5.283333 5.416667 4.841667 4.416667 4.1875 4.2375 4.316667 4.591667 4.816667 4.7625 4.85 5.229167 5.220833 4.833333 4.358334 4.191667 3.8 3.670833 3.370833 2.95 2.629167 2.320833 3.2625 3.504167 3.375 3.395833 1.925 3.091667 4 1.154167 1.829167 3.9125 2.4625 3.991667 2.558333 4.508333 7.8875 8.945833 9.979167 10.82083 8.2375 7.15 9.541667 -9999 -9999 
-9999 -9999 -9999 -9999 -1.770833 -0.9833334 -0.65 -0.3791667 -0.4208333 -0.8916666 0.1875001 1.0375 1.495833 0.9208333 1.625 1.591667 1.2125 0.7291666 1.05 2.441667 2.8 2.125 2.720833 2.745833 2.866667 1.191667 -0.09166668 0.9833334 1.279167 1.85 1.5 0.8625001 1.5875 0.85 -0.6375 -0.7916666 0.06250004 0.8916666 -0.4624999 -1.454167 -0.65 -0.9166667 -1.308333 -1.416667 -1.016667 -9999 -9999 -9999 -9999 -9999 -9999 -9999 -9999 -9999 -9999 -9999 -9999 -9999 -9999 -9999 -9999 -9999 -9999 -9999 -9999 -9999 -9999 -9999 -9999 -9999 -9999 -9999 -9999 -9999 -9999 -9999 -9999 -9999 -9999 -9999 -9999 -9999 -9999 -9999 -9999 -9999 -9999 -9999 -9999 -9999 -9999 -9999 1.025 2.420833 2.954167 3.2 3.25 2.316667 3.1875 3.704167 4.225 5.254167 5.316667 4.616667 3.8125 2.316667 1.758333 2.208333 2.166667 2.454167 3.404167 3.7875 4.408333 4.075 5.0125 4.720833 4.8625 5.079167 4.95 4.083333 3.258333 3.883333 3.729167 4.291667 5.041667 5.320833 5.425 4.929167 4.345833 3.683333 3.95 3.991667 3.891667 4.145833 4.5625 5.05 5.333333 5.383333 5.116667 4.825 4.225 3.5875 3.654167 3.283333 2.720833 3.041667 2.870833 2.645833 3.0625 4.183333 2.8125 1.408333 3.645833 4.166667 2.220833 1.475 1.670833 1.454167 3.504167 -9999 -9999 5.720833 7.3125 7.133333 9.8625 9.170834 6.329167 7.466667 10.64167 11.30833 
-9999 -9999 -9999 -9999 -1.35 -1.291667 -1.1125 -1.304167 -0.5791667 -1.208333 -0.8375 0.375 0.2791667 0.7125 1.220833 0.8041666 1.016667 1.483333 2.3375 2.5875 1.779167 1.683333 2.85 2.4625 3.8 1.854167 0.7791667 1.1125 1.641667 2.258333 1.616667 1.016667 1.820833 1.329167 0.8958332 -0.2875 -0.1375001 0.6291667 1.2125 -0.1 0.2791667 0.3541667 -0.6708334 -1.3 -0.1291668 -9999 -9999 -9999 -9999 -9999 -9999 -9999 -9999 -9999 -9999 -9999 -9999 -9999 -9999 -9999 0.9791666 1.279167 -9999 -9999 -9999 -9999 -9999 -9999 -9999 -9999 -9999 -9999 -9999 -9999 -9999 -9999 -9999 -9999 -9999 -9999 -9999 -9999 -9999 -9999 -9999 -9999 -9999 -9999 -9999 -9999 -9999 -9999 2.933333 2.7 2.875 2.358333 3.2875 3.6 3.720833 3.879167 3.754167 5.158333 5.945833 5.5625 5.395833 4.679167 3.608333 2.35 1.858333 2.658333 3.125 2.945833 4.091667 4.2375 4.595833 4.2125 4.416667 4.975 4.6875 4.075 3.358333 3.229167 2.820833 4.679167 5.070833 5.129167 5.266666 4.595833 4.029167 3.854167 3.9875 3.304167 2.979167 3.3125 4.058333 4.429167 5.125 5.2 5.229167 5.1125 4.529167 4.2875 3.566667 3.116667 2.795833 3.5 3.1 3.916667 3.291667 4.5625 2.966667 2.733333 4.683333 4.491667 2.783333 1.033333 0.9458333 0.4458333 2.779167 -9999 -9999 -9999 -9999 7.516667 8.5125 9.554167 7.575 7.508333 9.75 -9999 
2.191667 3.720833 3.845833 2.870833 0.8 -0.1666668 -1.2375 -1.783333 -1.158333 -1.1625 -1.2 -0.1125001 0.2458334 0.4458333 0.225 0.3166667 1.575 1.854167 1.279167 1.5125 1.083333 2.045833 2.054167 3.108333 4.091667 2.595833 2.575 1.158333 1.2 2.9125 0.9666667 1.616667 1.620833 1.2875 2.008333 1.141667 0.6166666 1.720833 2.416667 1.15 0.7916666 0.7874999 0.55 0.2125 0.6166667 -0.7041667 -9999 -9999 -9999 -9999 -9999 -9999 -9999 -9999 -9999 -9999 -9999 -9999 0.00416666 0.6041667 0.6791667 1.008333 1.041667 -9999 -9999 -9999 -9999 -9999 -9999 -9999 -9999 -9999 -9999 -9999 -9999 -9999 -9999 -9999 -9999 -9999 -9999 -9999 -9999 -9999 -9999 -9999 -9999 -9999 -9999 -9999 -9999 1.666667 2.025 2.416667 2.158333 1.704167 2.191667 2.370833 2.633333 2.775 3.554167 4.520833 5.895833 6.320834 6.2875 5.991667 5.370833 4.854167 3.65 2.558333 2.354167 2.8625 2.9375 3.55 4.333333 4.620833 4.554167 4.908333 4.241667 3.958333 3.570833 2.854167 3.316667 4.483333 4.875 4.85 5.175 4.975 4.625 4.525 4.554167 3.833333 2.7625 2.9 3.891667 3.8875 4.5625 5.158333 4.641667 4.7375 4.7375 3.9125 3.470833 2.933333 3.4 4.245833 4.166667 4.145833 4.679167 3.429167 3.541667 4.3 4.620833 4.741667 2.970833 1.429167 0.2166667 0.6166667 1.091667 -9999 -9999 -9999 -9999 -9999 6.929167 8.025 6.716667 -9999 -9999 -9999 
5.725 3.875 0.9 -0.6458333 1.754167 0.6541666 -1.245833 -1.154167 -0.6541667 -1.5625 -0.5958333 -0.3541666 -0.8791666 -0.1791667 -0.1083334 -0.1166667 1.291667 0.4250001 -0.5999999 0.3916667 0.3291666 1.554167 1.5875 3.104167 3.45 4.179167 4.241667 3.870833 2.975 3.508333 3.358333 3.154167 2.008333 1.7625 2.5625 2.245833 2.079167 3.025 1.804167 1.8875 2.683333 1.65 1.075 0.4791666 -0.275 -0.6208332 -9999 -9999 -9999 -9999 -9999 -9999 -9999 -9999 -9999 -9999 -9999 -9999 0.2291666 0.6916667 1.358333 1.845833 1.7625 1.691667 -9999 -9999 -9999 -9999 -9999 -9999 -9999 -9999 -9999 -9999 -9999 -9999 -9999 -9999 -9999 -9999 -9999 -9999 -9999 -9999 -9999 -9999 -9999 -9999 -9999 -9999 -9999 -9999 1.925 2.275 2.308333 2.591667 3.029167 2.5875 2.004167 2.141667 2.7125 2.858333 3.975 5.3125 6.216667 6.475 6.166667 4.808333 4.05 4.579166 4.595833 4.55 3.8375 3.741667 3.8625 4.2875 4.808333 4.75 4.5375 4.3125 3.9375 3.379167 4.383333 4.658333 4.929167 4.845833 5.383333 5.175 5.075 4.520833 4.120833 4.220833 3.254167 3.3125 3.304167 3.375 4.1625 4.6 4.258333 3.845833 3.933333 4.0625 3.133333 3.075 3.979167 4.504167 4.3125 5.216667 5.45 4.170833 4.4375 5.020833 5.529167 3.025 2.1875 1.9875 0.7583333 0.025 1.429167 -9999 -9999 -9999 -9999 -9999 -9999 5.866667 -9999 -9999 -9999 -9999 
-9999 5.358334 2.529167 -0.6083334 1.220833 1.895833 0.7499999 0.4583332 -0.225 -1.175 -0.8166667 -1.495833 -1.141667 -0.4791666 -0.2958333 -0.5041667 0.7791666 -0.6041667 -1.25 -0.5374999 0.2291668 0.5541667 1.25 3.141667 2.720833 3.429167 4.0125 4.575 4.65 4.020833 3.979167 2.366667 3.0375 2.7 3.145833 2.504167 3.216667 3.520833 2.245833 3.266667 2.775 2.604167 1.941667 -0.07916666 -0.2333333 -0.5791667 -0.725 -0.2083333 0.1583333 1.141667 1.925 -9999 -9999 -9999 -9999 -9999 -9999 -9999 0.7875 0.5833333 1.3 1.5125 1.233333 0.8749999 2.195833 0.6375 -9999 -9999 -9999 -9999 -9999 -9999 -9999 -9999 -9999 -9999 -9999 -9999 -9999 -9999 -9999 -9999 -9999 -9999 -9999 -9999 -9999 -9999 -9999 -9999 -9999 -9999 -9999 1.404167 1.595833 2.15 3.045833 3.783333 2.845833 3.170833 2.575 2.483333 3.275 3.179167 4.004167 4.004167 5.004167 5.9125 4.554167 4.0875 4.420833 4.966667 4.995833 3.954167 3.8375 4.266667 4.495833 4.558333 3.945833 4.091667 3.508333 3.683333 4.9375 4.8125 4.9375 5.475 5.654167 4.6875 4.633333 3.954167 4.204167 4.404167 4.625 3.75 2.966667 2.7 4.354167 4.6375 4.104167 3.395833 2.641667 3.175 3.516667 4.458333 4.641667 4.5 4.0875 3.766667 4.8375 5.691667 4.433333 6.258333 5.291667 3.4875 0.7041667 0.7625 1.345833 1.279167 2.904167 1.429167 -9999 -9999 -9999 -9999 -9999 -9999 -9999 -9999 -9999 -9999 
-9999 4.554167 1.8125 -0.9291666 -0.7708333 0.5208333 0.5333333 -0.5833334 -1.495834 -1.583333 -1.133333 -1.8375 -1.291667 -0.2291667 -1.145833 -0.8333334 0.3208334 -0.8375001 -1.541667 -0.5666668 0.2291667 0.575 1.704167 3.175 3.075 3.175 3.570833 3.829167 4.45 4.3375 3.691667 1.8875 1.795833 3.145833 3.520833 3.754167 2.995833 3.020833 3.8625 3.2625 3.504167 1.729167 1.675 0.4458333 -0.09583326 0.004166717 -0.1625 0.01250006 0.65 1.1 1.9375 2.366667 2.391667 -9999 -9999 -9999 -9999 -9999 1.016667 1.0875 1.475 1.5375 1.9625 1.9875 2.275 1.9 -9999 -9999 -9999 -9999 -9999 -9999 -9999 -9999 -9999 -9999 -9999 -9999 -9999 -9999 -9999 -9999 -9999 -9999 -9999 -9999 -9999 -9999 -9999 -9999 -9999 -9999 -9999 2.066667 2.15 1.716667 1.5375 2.283333 4.175 3.958333 3.170833 2.745833 3.9 3.591667 4.054167 3.4875 3.641667 5.066667 6.491667 5.783333 4.629167 4.5375 4.754167 4.9 3.625 3.775 3.554167 3.554167 3.1875 3.5375 3.8625 4.520833 5.225 5.6625 5.6875 5.791667 5.658333 4.791667 4.479167 3.979167 3.7625 4.020833 4.558333 3.458333 3.25 3.7 3.691667 3.870833 4.4 4.370833 3.2 2.895833 4.104167 4.845833 5.225 4.479167 3.791667 3.483333 4.258333 5.5125 4.795833 6.916667 5.833333 3.425 2.370833 1.9625 3.1375 4.825 4.545834 -9999 1.9625 3.254167 -9999 -9999 -9999 -9999 -9999 -9999 -9999 -9999 
-9999 4.833333 1.908333 0.3874999 -1.6625 -1.620833 -1.133333 -0.07500006 -0.7333332 -1.441667 -1.575 -1.670833 -1.216667 -0.7458333 -1.666667 -1.095833 -0.1291668 -1.104167 -1.5875 -0.8875 -0.6041667 0.8333334 2.216667 2.675 3.075 3.608333 4 3.816667 3.866667 3.5 3.3125 1.9 0.6416667 1.420833 1.029167 2.45 3.258333 2.825 4.245833 4.070833 4.258333 2.745833 1.466667 1.1875 0.6625 0.7125 0.4125 0.4916666 0.7208334 0.5875 1.0875 2.104167 2.3375 2.0875 1.525 1.708333 -9999 -9999 1.65 1.079167 0.9291666 1.804167 2.0625 2.058333 1.804167 1.5375 1.533333 -9999 -9999 -9999 -9999 -9999 -9999 -9999 -9999 -9999 -9999 -9999 -9999 -9999 -9999 -9999 -9999 -9999 -9999 -9999 -9999 -9999 -9999 -9999 -9999 -9999 -9999 1.1625 2.466667 0.7958333 0.3374999 1.558333 3.9125 4.425 3.883333 2.629167 3.745833 4.641667 4.395833 4.1375 4.025 4.475 5.404167 6.55 5.758333 5.2875 4.9125 5.85 4.3375 3.429167 2.9625 3.5875 4.1 4.3625 4.879167 5.216667 5.575 5.6125 5.675 5.591667 5.154167 4.729167 4.479167 3.570833 3.458333 3.583333 4.6625 4.108334 3.55 2.816667 2.458333 2.541667 3.895833 4.85 4.308333 4.208333 4.275 5.1125 4.6125 4.2 2.6 3.204167 3.320833 4.775 6.175 6.233333 3.9625 2.420833 1.225 2.875 5.4125 6.295833 6.408333 5.720833 4.85 5.433333 5.629167 -9999 -9999 -9999 -9999 -9999 -9999 -9999 
-9999 -9999 4.679167 -0.3208333 -1.708333 -1.295833 -1.508333 -1.325 -1.6 -1.804167 -1.904167 -1.65 -1.916667 -1.15 -1.691667 -0.7875 -1.370833 -1.4375 -1.65 -1.3125 -0.4750002 0.6916667 2.083333 2.429167 3.1875 3.8375 4.029167 3.7875 3.1375 2.329167 2.375 2.954167 0.9041667 0.1625 0.1916667 1.570833 2.970833 3.145833 2.858334 3.241667 4.054167 3.9375 2.320833 1.025 0.1583334 0.1791666 0.6958333 1.041667 0.6874999 0.8583333 0.9958333 1.641667 2.008333 1.725 0.8833334 1.966667 2.316667 2.558333 1.879167 0.7583334 0.7916667 1.495833 1.720833 1.808333 0.9958333 0.8166667 0.3124999 -9999 -9999 -9999 -9999 -9999 1.35 -9999 -9999 -9999 -9999 -9999 -9999 -9999 -9999 -9999 -9999 -9999 -9999 -9999 -9999 -9999 -9999 -9999 -9999 -9999 -9999 0.7875 3.125 1.195833 0.7625 1.916667 2.975 4.9875 3.0625 2.558333 3.016667 4.754167 4.095833 4.341667 4.829167 4.854167 5.966667 6.6125 6.5 6.654167 6.516667 6.2375 4.495833 3.866667 4.170833 4.629167 5.116667 5.020833 5.583333 5.5625 4.975 5.125 5.35 5.020833 4.829167 4.291667 3.883333 3.445833 3.804167 4.591667 3.8375 3.466667 2.625 2.083333 3.091667 2.916667 3.870833 4.85 4.970833 5.375 4.483333 4.55 5.170834 3.991667 2.958333 3.6 4.008333 4.345833 6.604167 6.016666 4.441667 2.579167 2.595833 2.820833 2.654167 1.75 3.333333 5.445833 8.154166 8.816667 6.570833 -9999 -9999 -9999 -9999 -9999 -9999 -9999 
-9999 -9999 5.308333 4.854167 1.725 -0.3583333 0.8374999 -0.8375 -1.504167 0.1458333 0.3333333 -1.541667 -2.108333 -1.9 -2.145833 -1.225 -1.895833 -1.654167 -1.375 -0.3499999 0.4000001 1.55 2.425 2.695833 3.741667 3.108333 2.754167 2.445833 1.583333 1.458333 2.3125 2.675 2.525 1.4125 0.1916666 0.08333329 0.4666667 0.2416667 0.4791666 1.833333 1.966667 3.7625 2.633333 2.2 0.9291667 0.775 0.8958334 1.208333 0.6583334 0.8291666 0.9208333 1.554167 1.625 1.445833 0.8166667 1.4 2.554167 2.9 2.579167 1.2625 0.3916666 1.079167 1.308333 1.4625 0.9125 0.02916664 -9999 -9999 -9999 0.4166667 0.7958333 1.083333 1.366667 1.0125 2.208333 -9999 -9999 -9999 -9999 -9999 -9999 -9999 -9999 -9999 -9999 -9999 -9999 -9999 -9999 -9999 -9999 -9999 0.9583333 1.175 3.816667 2.008333 1.316667 1.2125 2.9625 4.833333 4.379167 4.116667 4.891666 5.041667 4.791667 4.0875 3.8375 4.416667 5.941667 4.933333 5.1625 5.4625 5.741667 5.095833 5.395833 3.95 4.366667 5.266667 5.620833 5.554167 5.6875 5.195833 4.266667 4.183333 4.8 4.116667 4.375 3.633333 4.25 4.566667 4.433333 3.416667 2.345833 2.558333 2.995833 3.05 3.3875 4.529167 4.754167 5.341667 4.558333 4.6 5.525 5.583333 5.320833 3.791667 3.258333 3.575 5.158333 5.395833 7.104167 6.120833 4.208333 2.020833 0.4208333 -0.7708333 -1.2 2.683333 5.033333 6.729167 8.033334 10.88333 10.1375 -9999 -9999 -9999 -9999 -9999 -9999 -9999 
-9999 -9999 -9999 4.591667 6.5125 4.995833 4.104167 1.266667 1.020833 2.004167 -1.441667 -1.875 -1.820833 -1.433333 -1 -1.675 -1.533333 -0.6583333 -0.9374999 -0.3416665 0.5916666 0.6208333 2.125 2.695833 3.591667 3.341667 3.033334 2.416667 1.8875 1.091667 1.454167 1.233333 2.441667 2.0125 1.320833 1.491667 0.7166666 0.06249999 0.6291667 0.4958333 1.379167 2.991667 3.7125 2.225 1.804167 0.9791667 0.8041666 1.425 1.266667 0.475 1.1625 1.204167 1.5125 0.9166667 1.158333 0.7583333 2.154167 2.933333 2.895833 1.466667 0.8875 0.8416665 1.258333 0.6583333 0.3833333 -0.01250002 -9999 -9999 -9999 0.07916664 0.2666666 0.3416666 0.3041667 1.475 1.641667 2.320833 -9999 -9999 -9999 -9999 -9999 1.816667 -9999 -9999 -9999 -9999 -9999 -9999 4.8 3.329167 4.983333 4.879167 3.783333 2.020833 4.375 3.716667 3.4125 1.954167 3.7125 4.2125 5.5125 5.045834 4.929167 3.133333 3.245833 3.945833 5.820833 6.041667 6.0375 4.458333 4.95 4.691667 5.1375 4.3 5.325 4.316667 4.908333 5.233334 5.670833 6.05 5.4375 4.966667 4.395833 4.525 4.191667 2.891667 3.554167 4.375 4.420834 4.058333 3.25 1.991667 2.083333 3.1375 3.2375 3.404167 4.083333 4.391666 5.845833 5.291667 3.195833 3.345833 4.191667 5.3 6.3 4.475 3.591667 3.929167 5.166667 6.425 7.608333 6.104167 3.816667 3.9875 2.679167 1.025 -1.5125 -0.7166667 2.083333 4.033333 5.645833 7 10.30417 9.995833 -9999 -9999 -9999 -9999 -9999 -9999 
-9999 -9999 -9999 -9999 -9999 -9999 6.708333 4.295834 4.266667 1.6375 -1.1625 -0.4083333 -1.420833 0.3375 -0.1833334 0.5666667 -0.6999999 0.8291667 0.7416667 0.5666667 -0.3208332 0.08749993 0.9708332 2.058333 3.154167 2.979167 2.670833 2.0375 1.2 0.5666667 0.7291666 1.591667 1.370833 0.9166667 1.679167 2.633333 3.083333 2.5 2.4625 1.920833 0.825 3.545833 4.445833 2.545833 2.120833 1.979167 0.9374999 0.6416667 1.55 1.358333 1.608333 1.55 2 0.7458333 0.5458333 0.55 0.85 1.895833 3.0875 2.8625 0.7875 0.2666667 0.8416667 0.3500001 0.01666671 -0.4041666 -0.6291667 -0.6166668 -0.2166666 -0.3041666 -0.008333401 -0.1458333 0.3166665 0.4458334 0.8666667 1.333333 -9999 -9999 -9999 1.704167 1.683333 1.670833 1.979167 3.233333 3.275 2.4 2.4625 3.979167 3.4125 3.133333 4.8375 4.5375 4.970833 5.55 6.004167 6.045833 6.179167 5.770833 6.070833 4.75 6.320833 5.679167 3.191667 3.970833 5.483333 6.320833 4.7875 5.2 5.4625 5.7125 5.2375 4.470833 5.095833 5.204166 5.595833 4.695833 4.8 5.154167 5.583333 5.879167 5.808333 5.058333 4.2875 4.266667 3.429167 3.083333 4.195833 4.25 3.733333 2.216667 1.9125 1.7125 2.233333 1.804167 2.3 2.670833 4.6125 5.9375 4.7875 3.704167 3.341667 2.920833 2.6 4.1 5.9 5.570833 3.3125 4.5375 6.35 6.470833 7.820833 4.5375 3.358333 4.354167 2.05 1.654167 -9999 -9999 -9999 -9999 -9999 6.191667 8.525 11.26667 -9999 -9999 -9999 -9999 -9999 -9999 
-9999 -9999 -9999 -9999 -9999 -9999 -9999 5.85 6.058333 3.758333 3.679167 4.104167 1.733333 3.9375 1.4375 4.016667 1.4375 3.2375 1.975 0.07916661 -0.55 -0.1625001 0.7708334 1.6625 2.4625 3 2.566667 2.095833 1.645833 0.6291668 0.2708333 0.6375 0.725 0.6250001 1.504167 2.295833 2.608333 2.4375 3.754167 3.141667 2.595833 4.454166 2.95 2.366667 2.466667 2.25 2.05 1.1125 1.258333 1.445833 2.129167 2.1625 2.108333 0.3541667 0.004166635 0.1083333 0.4666666 0.4666666 2.266667 3.3625 1.666667 0.7458333 0.6375 0.5666666 0.6375 0.45 -0.02083339 -0.07083339 0.4916666 -0.1375 -0.1291666 -0.2375 0.5708333 1.154167 1.704167 2.3125 2.733333 -9999 -9999 2.783333 2.925 2.095833 1.966667 2.179167 3.066667 3.741667 3.845833 2.808333 2.558333 4.941667 3.908333 3.35 2.370833 3.120833 4.158333 3.483333 3.125 4.6625 6.1375 5.829166 6.625 3.941667 4.566667 6.4125 5.291667 4.075 3.154167 3.408333 4.720833 4.391666 5.308333 5.55 5.354167 5.920834 5.816667 5.258333 4.720833 4.9875 5.4375 5.458333 5.891666 5.5375 4.683333 3.9 3.633333 4.55 4.075 3.629167 2.720833 1.6125 1.016667 0.8875 1.795833 1.741667 2.658333 4.416667 6.2625 4.345833 2.970833 3.133333 3.845833 3.254167 2.920833 3.308333 4.483334 6.091667 5.108333 4.641666 6.25 6.5 6.766666 5.283333 5.191667 3.733333 1.370833 3.091667 -9999 -9999 -9999 -9999 -9999 -9999 10.40417 12.1125 -9999 -9999 -9999 -9999 -9999 -9999 
-9999 -9999 -9999 -9999 -9999 -9999 -9999 -9999 -9999 -9999 7.4625 8.195833 7.7625 7.495833 5.5 5.8 5.179167 3.2375 0.8541666 -0.4708334 -0.6166666 0.09166674 0.3583333 1.104167 1.991667 2.170833 1.729167 1.65 1.55 0.8541666 0.1416667 0.4458333 0.85 1.2 0.8749999 1.654167 0.6791667 0.7 2.7125 4.641667 3.3375 4.9625 3.325 2.470834 1.275 1.383333 2.508333 2.495833 1.170833 0.8291666 1.4875 2.404167 1.516667 0.9 0.07916667 0.4375 -0.1083333 -0.07499999 0.4875 2.504167 3.3125 2.129167 1.6875 1.954167 1.891667 1.45 0.7041667 0.675 1.091667 0.4083333 0.1249999 -0.01250008 -0.2125001 0.3958333 1.054167 1.420833 1.783333 2.25 2.954167 -9999 3.991667 3.483333 2.983333 2.979167 2.275 2.916667 3.295833 3.3625 4.645833 5.541667 3.225 2.454167 1.716667 2.120833 3.4875 1.716667 3.3375 4.833333 3.870833 4.904167 6.625 4.970833 6.7 4.983334 4.708333 5.183333 5.05 4.258333 4.229167 4.466667 5.0125 5.279167 5.770833 5.866667 6.158333 5.108334 4.354167 5.029167 5.383333 5.45 5.8625 5.458333 4.758333 4.954167 5.0125 4.670833 3.783333 2.5625 1.783333 1.045833 0.4791667 1.033333 1.095833 2.3375 4.6 3.7375 5.066667 4.379167 3.495833 3.695833 4.3875 3.216666 4.641667 3.225 5.0625 5.395833 6.195833 4.3125 4.920833 6.275 7.2875 7.091667 6.0375 2.35 1.420833 1.625 4.570833 -9999 -9999 -9999 -9999 -9999 -9999 13.3125 -9999 -9999 -9999 -9999 -9999 -9999 
-9999 -9999 -9999 -9999 -9999 -9999 -9999 -9999 -9999 -9999 -9999 -9999 -9999 -9999 8.570833 8.545834 7.570833 4.204167 0.6291667 -0.2625 0.5333334 0.2958333 0.4958333 0.8666666 0.8333333 1.366667 1.208333 1.575 1.129167 1.633333 0.6458334 0.3416667 1.041667 1.475 0.6916668 0.8458333 1.970833 2.5875 3.6875 4.425 3.754167 5.2 4.15 2.0125 0.6833334 1.229167 2.408333 3.325 2.691667 1.195833 1.395833 1.729167 2.65 1.383333 0.775 0.3583333 0.3124999 0.2541667 0.8041667 0.9166667 2.958333 2.8375 2.483333 2.216667 2.65 1.445833 1.020833 1.475 1.604167 0.6083333 0.5791667 -0.3125 -0.1375 0.3041667 0.275 0.6083333 1.091667 1.516667 1.691667 1.225 2.4375 3.429167 4.5375 3.658333 2.9 2.566667 3.066667 3.233333 5.275 5.166667 3.841667 3.3375 2.4375 2.608333 2 1.916667 4.033333 2.620833 3.7625 4.508333 4.966667 7.083333 5.6 2.945833 2.458333 2.779167 4.1625 5.1 4.125 4.416667 4.8875 5.4 5.583333 5.741667 6.208333 5.275 4.575 5.383333 5.445833 4.758333 5.720833 5.675 5.683333 4.704166 4.795833 4.183333 2.85 1.495833 0.5916666 0.675 0.1708333 1.075 2.6625 3.604167 2.825 1.95 3.645833 4.2625 6.220833 4.666667 4.829167 3.775 5.445833 3.8 4.7125 6.233333 6.5375 5.620833 4.558333 4.85 5.175 7.5 7.166667 5.566667 2.829167 0.01666663 3.616667 -9999 -9999 -9999 -9999 -9999 6.9 -9999 -9999 -9999 -9999 -9999 -9999 -9999 
-9999 -9999 -9999 -9999 -9999 -9999 -9999 -9999 -9999 -9999 -9999 -9999 -9999 -9999 -9999 -9999 7.304167 7.6 5.508333 2.629167 1.433333 1.933333 0.3666666 0.7833333 0.5916667 0.6750001 0.8458334 1.175 2.2125 1.8375 1.108333 1.2875 2.291667 1.9 0.8458333 1.529167 1.741667 2.779167 3.704167 4.6625 4.895833 5.070833 4.2375 2.045833 0.8666666 0.8125001 1.7375 1.979167 3.4625 2.625 1.55 2.1375 2.779167 2.3375 1.3625 1.391667 0.5666666 0.4833334 1.158333 0.2 1.5375 3.304167 3.2875 2.895833 2.566667 2.6 1.35 1.470833 2.1625 1.5125 1.095833 0.2708333 0.4958334 0.75 0.3333333 0.2083334 0.6708333 1.1125 0.4708333 0.7000001 1.095833 1.595833 3.116667 4.520833 3.254167 2.308333 2.616667 4.45 5.558333 5.854167 5.35 4.779167 4.0875 3.466667 2.729167 2.125 2.433333 2.595833 2.9 2.545833 6.058333 5.1125 3.325 4.0125 3.75 2.820833 3.220833 4.995833 4.95 4.325 4.720833 5.225 4.958333 5.391667 5.933333 5.633333 5.170834 4.983333 5.620833 5.275 5.825 5.929167 5.566667 4.55 4.5 4 2.808333 1.604167 0.8875 0.9708334 2.116667 1.6125 0.7666666 1.254167 1.720833 1.45 2.020833 3.029167 6.433333 6.75 6.404167 4.704166 5.495833 5.929167 4.004167 5.7875 7.366667 5.358333 4.366667 4.379167 3.4125 5.491667 7.829167 6.875 2.604167 0.9333333 2.370833 1.920833 -9999 -9999 -9999 -9999 -9999 -9999 -9999 -9999 -9999 -9999 -9999 -9999 
-9999 -9999 -9999 -9999 -9999 -9999 -9999 -9999 -9999 -9999 -9999 -9999 -9999 -9999 -9999 -9999 -9999 -9999 7.0125 7.133333 5.754167 4.970833 3.316667 1.8 1.95 2.466667 2.783333 2.116667 1.3625 2.358333 2.341667 2.104167 2.8875 1.254167 2.25 3.254167 2.754167 3.570833 4.245833 4.541667 5.733333 4.504167 3.820833 2.808333 3.270833 2.05 0.9916667 1.141667 3.1125 4.020833 2.991667 2.320833 2.975 3.454167 2.491667 2.195833 0.8666667 1.875 1.120833 0.7083333 1.55 2.666667 3.666667 3.320833 2.883333 3.225 2.225 1.454167 1.783333 2.975 2.470833 2.025 1.920833 0.925 0.8916667 0.4083333 0.4249999 0.6166666 1.020833 1.020833 1.55 1.5125 2.345833 4.279167 1.945833 2.579167 2.345833 3.195833 4.691667 6.083333 6.5125 5.820833 4.954167 3.816667 2.991667 1.679167 1.3875 1.379167 1.204167 2.645833 5.925 5.495833 4.85 3.795833 3.391667 3.2875 3.495833 4.3125 5.145833 5.270833 5.7125 5.858333 4.6125 5.258333 5.7125 5.441667 5.095833 5.183333 5.7375 5.7 5.704167 5.591667 5.570833 4.925 4.604167 3.6875 2.170833 1.3875 1.5 1.420833 0.7 0.625 0.6500001 0.6083332 0.4374999 2 3.479167 4.529167 5.3375 7.8 5.5375 3.970833 6.0625 6.820833 4.466667 5.208333 7.475 7.545833 6.633333 5.666667 5.954166 5.691667 5.854167 7.633333 4.7125 3.8375 5.345833 -9999 -9999 -9999 -9999 -9999 -9999 -9999 -9999 -9999 -9999 -9999 -9999 -9999 
-9999 -9999 -9999 -9999 -9999 -9999 -9999 -9999 -9999 -9999 -9999 -9999 -9999 -9999 -9999 -9999 -9999 -9999 -9999 -9999 6.175 6.866667 6.325 6 5.191667 4.029167 3.591667 3.925 3.504167 2.570833 2.725 3.191667 3.016667 1.5 1.541667 2.7875 3.845833 3 5.258333 5.358334 5.045834 3.4 2.920833 2.133333 3.454167 3.725 2.195833 1.833333 2.470833 2.995833 3.554167 2.9125 2.520833 2.8625 3.808333 2.9625 2.083333 2.920833 2.079167 1.525 2.083333 2.679167 3.320833 4.1 3.495833 3.254167 3.1 2.316667 2.6125 3.2875 3.6625 3.25 2.895833 1.279167 1.458333 1.2875 0.4999999 0.8458334 1.65 1.795833 2.354167 2.9 3.35 4.254167 4.379167 3.458333 2.8 2.391667 3.7125 4.954167 5.595833 5.970833 5.6875 5.229167 4.454166 2.383333 1.366667 1.391667 1.258333 2.170833 2.395833 3.666667 6.725 5.5125 3.225 3.55 4.525 3.141667 3.525 4.45 5.070833 5.779167 4.4375 4.491667 4.116667 4.266667 4.4 4.545834 5.141667 5.291667 5.270833 4.8375 4.883333 5.091667 4.3375 3.070833 1.204167 0.4958334 0.6 0.4375 2.033333 1.841667 1.729167 2.083333 0.3791667 1.558333 4.35 4.020833 7.204166 8.8 5.875 3.958333 6.791667 5.833333 4.979167 4.491667 6.8625 6.6375 6.841667 7.791667 7.945833 8.695833 8.5625 8.9625 6.5375 3.6 5.204167 -9999 -9999 -9999 -9999 -9999 -9999 -9999 -9999 -9999 -9999 -9999 -9999 -9999 
-9999 -9999 -9999 -9999 -9999 -9999 -9999 -9999 -9999 -9999 -9999 -9999 -9999 -9999 -9999 -9999 -9999 -9999 -9999 -9999 -9999 5.391666 4.933333 6.479167 6.275 6.158333 5.3875 4.604167 3.391667 3.804167 4.008333 4.245833 4.9 3.158333 2.366667 3.070833 3.9625 4.516666 5.9375 4.766667 3.683333 3.079167 2.266667 4.483334 4.141666 3.791667 4.016666 2.154167 2.0875 3.475 4.116667 3.329167 2.629167 3.0125 4.229167 4.366667 3.9375 3.366667 3.1 2.05 3.029167 2.3125 3.091667 3.0375 4.191667 3.1875 3.616667 2.570833 2.8875 3.045833 3.741667 4.058333 3.779167 2.779167 2.204167 1.916667 1.258333 0.6541666 1.270833 1.4625 1.883333 2.0375 3.095833 4.729167 4.6875 5.295834 3.870833 3.341667 4.091667 3.7875 4.866667 5.0375 5.225 4.6375 5.395833 4.5625 3.6625 3.245833 2.2375 2.104167 1.958333 2.6 7.070833 3.341667 2.6125 3.033333 4.491667 4.845833 2.804167 3.083333 4.641667 5.466667 6.220833 5.141666 3.179167 2.966667 3.2625 3.220833 3.945833 4.379167 4.55 4.329167 4.554167 5.1375 3.870833 2.5 1.370833 0.02916659 0.6041667 1.604167 0.7041667 2.795833 2.416667 4.154167 2.108333 1.983333 3.154167 4.070833 7.1625 8.65 5.2375 4.554167 7.85 6.845833 5.383333 5.754167 7.220833 5.875 6.716667 7.5 6.304167 7.170833 6.825 8.9 5.383333 2.775 4.016667 4.666667 -9999 -9999 -9999 -9999 -9999 -9999 -9999 -9999 -9999 -9999 -9999 -9999 
-9999 -9999 -9999 -9999 -9999 -9999 -9999 -9999 -9999 -9999 -9999 -9999 -9999 -9999 -9999 -9999 -9999 -9999 -9999 -9999 -9999 6.466667 2.666667 2.9375 4.875 3.616667 2.7125 2.479167 3.3625 3.475 3.570833 3.758333 4.083333 4.5375 4.358333 2.620833 3.054167 4.691667 4.045834 4.770833 5.091667 5.058333 4.454167 3.275 4.125 5.195833 5.629167 3.908333 2.433333 4.079167 3.704167 1.375 1.3875 2.791667 4.008334 4.120833 4.583333 4.866667 4.008333 3.083333 3.525 3.05 2.458333 2.491667 4.054167 4.208333 4.070833 3.3875 3.016667 3.304167 3.5125 3.7 4.266667 3.554167 2.508333 2.3375 1.4 0.8166666 0.8291667 0.6 1.208333 1.75 2.633333 2.654167 3.108333 3.1625 5.058333 5.404167 3.341667 2.666667 3.670833 4.725 5.375 3.891667 4.270833 5.445833 4.816667 4.045833 2.9625 3.5375 4.366667 5.716667 7.725 3.125 1.7375 2.475 4.620833 6.4 4.095833 5.6625 4.020833 4.225 7 4.533333 4.033333 3.129167 4.7 3.783333 2.8125 3.383333 3.345833 3.775 3.9625 5.129167 3.908333 2.766667 2.070833 0.35 -0.1791666 -0.1125 1.716667 3.429167 5.525 5.729167 1.895833 1.854167 4.133333 6.9125 8.191667 10.25417 6.920833 7.466667 7.983333 6.395833 3.616667 4.341667 5.479167 4.091667 5.141667 5.2125 5.525 5.120833 6.583333 8.316667 7.3375 5.220833 6.8 5.5625 8.033333 8.670834 -9999 -9999 -9999 -9999 9.6125 -9999 -9999 -9999 -9999 -9999 
-9999 -9999 -9999 -9999 -9999 -9999 -9999 -9999 -9999 -9999 -9999 -9999 -9999 -9999 -9999 -9999 -9999 -9999 -9999 -9999 -9999 6.8375 4.875 2.291667 1.7875 3.8625 3.116667 1.225 0.8708334 0.7208334 1.541667 3.329167 3.991667 4.395833 4.083333 4.366667 4.454166 4.175 3.05 2.654167 3.229167 3.641667 3.2125 1.125 0.3125 1.070833 3.104167 5.279167 3.391667 1.870833 4.620833 3.395833 2.75 1.9875 2.329167 3.079167 3.9 4.766667 4.9375 4.4 4.216667 3.383333 3.0125 2.1875 2.791667 4.175 4.75 4.425 3.291667 3.3375 3.429167 3.283333 3.695833 4.191667 3.054167 2.725 1.704167 1.5375 0.7583334 0.5708333 0.8458334 1.004167 1.2375 2.041667 2.7125 2.7625 2.375 5.3875 3.895833 4.0875 3.5375 3.75 4.875 4.833333 4.704166 4.875 3.775 2.758333 2.675 4.466667 6.829167 7.420833 9.945833 7.208333 3.770833 5.070833 4.2375 8.666667 9.179167 9.041667 7.741667 6.725 7.008333 7.370833 6.479167 5.741667 6.279167 3.125 2.641667 2.104167 2.458333 2.908333 3.520833 4.904167 4.404167 2.7625 2.0625 0.5208334 1.579167 -0.1083334 0.3041667 0.9208333 4.2375 6.4 4.775 2.420833 2.891667 4.279167 7.866667 10.87917 8.454166 9.383333 6.379167 3.620833 2.7875 4.4 4.679167 5.683333 3.695833 3.204167 2.470833 2.258333 3.966667 6.570833 8.916667 5.891666 7.1625 9.2875 9.15 11.0625 8.729167 9.3375 -9999 12.99583 11.89167 10.37083 -9999 -9999 -9999 -9999 
-9999 -9999 -9999 -9999 -9999 -9999 -9999 -9999 -9999 -9999 -9999 -9999 -9999 -9999 -9999 -9999 -9999 -9999 -9999 -9999 -9999 -9999 7.291667 4.804166 1.275 2.020833 1.829167 1.679167 2.975 0.9291666 0.7083334 1.858333 1.9375 3.7875 3.958333 4.191667 3.770833 1.8875 2.470833 2.270833 1.295833 2.508333 1.629167 0.4375 0.2375 0.2250001 1.479167 5.5375 4.5125 2.108333 3.816667 5.041667 3.891667 2.783333 2.204167 2.308333 3.0875 4.433333 4.408333 4.404167 5.079166 4.0875 3.6 2.729167 3.05 2.725 3.9875 4.491667 2.85 3.354167 3.633333 3.2 3.420833 3.954167 4 3.65 2.775 2.65 2.5 1.229167 0.1583333 -0.1958333 0.5583333 0.8416666 2.054167 1.733333 1.958333 4.466667 5.916667 2.170833 1.8 2.370833 3.579167 4.35 4.891667 3.1 3.270833 2.766667 3.416667 6.520833 8.0375 7.15 6.745833 9.020833 7.033333 7.4125 8.466666 9.920834 7.075 6.183333 8.983334 9.983334 7.858333 8.325 8.479167 8.929167 7.2125 7.170834 3.504167 3.170833 1.591667 2.016667 2.8625 4.583333 3.995833 2.154167 1.5125 3.658333 4.266667 2.916667 -0.1291666 1.308333 4.091667 7.191667 7.495833 3.879167 5.195833 6.8875 8.416667 11.38333 10.68333 9.5875 6.325 3.166667 3.054167 3.120833 5.029167 6.975 6.7375 6.304167 4.329166 4.4125 4.895833 7.933333 9.0875 6.65 7.4 9.2 10.80833 10.15 11.7375 12.80417 14.59167 13.18333 -9999 -9999 -9999 -9999 -9999 -9999 
-9999 -9999 -9999 -9999 -9999 -9999 -9999 -9999 -9999 -9999 -9999 -9999 -9999 -9999 -9999 -9999 -9999 -9999 -9999 -9999 -9999 -9999 -9999 6.283333 2.6 2.179167 3.904167 1.320833 2.2875 3.675 2.308333 3.354167 1.429167 0.85 2.433333 5.258333 5.8125 3.558333 1.108333 0.8708333 0.8249999 1.058333 0.6041667 0.03749998 0.7958333 2.558333 3.666667 3.783333 5.570833 3.195833 3.675 5.083333 2.566667 0.4458334 1.8375 2.7625 1.9125 3.083333 4.083333 4.266666 4.895833 5.0375 4.254167 3.9875 3.441667 2.829167 3.454167 4.716667 3.554167 3.745833 3.858333 3.9125 3.683333 4.370833 4.954167 4.166667 3.3 3.370833 3.3375 1.941667 0.2 0.03333335 0.7958333 1.645833 2.1625 3.6 3.9375 4.408333 5.791667 3.8125 1.291667 1.420833 2.575 3.4375 3.616667 2.520833 1.854167 3.675 6.675 7.116667 6.108333 5.5875 3.579167 6.554167 9.575 9.558333 6.820833 7.679167 7.708333 3.1375 4.070833 5.2875 9.629167 9.604167 8.729167 7.770833 8.854167 7.683333 6.0625 5.079167 3.408333 1.5875 1.625 3.366667 4.995833 2.954167 1.6125 3.220833 5.029167 6.7875 4.695833 5.3625 6.066667 7.629167 9.1625 6.333333 3.775 5.833333 8.7625 11.2125 11.325 7.716667 5.870833 6.0125 3.25 2.008333 3.1 4.525 6.558333 7.208333 7.104167 5.529167 4.9125 9.154166 6.833333 5.816667 -9999 7.2125 7.820833 6.854167 7.125 9.904166 12.53333 -9999 -9999 -9999 -9999 -9999 -9999 -9999 
-9999 -9999 -9999 -9999 -9999 -9999 -9999 -9999 -9999 -9999 -9999 -9999 -9999 -9999 -9999 -9999 -9999 -9999 -9999 -9999 -9999 -9999 -9999 -9999 6.704167 5.85 6.129167 3.9875 1.779167 2.391667 4.0625 4.029167 2.9625 0.7166666 0.03333335 2.170833 3.866667 4.341667 3.258333 1.391667 0.2916667 1.325 0.5749999 0.9958333 1.020833 2.370833 3.091667 4.041667 3.591667 4.758333 5.070833 5.791667 2.404167 0.6875 2.6875 3.616667 2.133333 2.504167 2.420833 3.791667 4.258333 4.341667 4.933333 4.625 3.5875 3.3125 2.979167 4.420834 4.416667 4.254167 3.858333 4.133333 3.691667 3.966667 4.025 4.441667 3.041667 2.841666 4.208333 3.3875 0.9208333 0.03750005 0.3958334 1.170833 1.383333 0.8291668 3.008333 6.35 3.133333 3.979167 1.866667 1.141667 2.1 2.920833 1.833333 1.933333 2.108334 4.870833 6.658333 3.933333 4.641667 2.8375 3.65 7.316667 6.066667 7.116667 5.558333 5.0875 7.4875 6.195833 4.675 6.708333 9.8125 5.358334 4.404167 4.75 5.354167 6.8375 4.3625 3.504167 2.5875 2.6875 1.883333 1.720833 3.879167 4.829167 2.795833 2.558333 5.816667 7.4375 8.541667 8.616667 8.983334 7.583333 9.916667 9.520833 5.933333 5.729167 8.508333 10.075 12.325 10.4875 6.820833 6.841667 5.708333 4.375 2.054167 3.8875 4.758333 5.75 7.741667 7.4875 5.9625 9.641666 7.304167 -9999 -9999 -9999 -9999 -9999 -9999 -9999 -9999 -9999 -9999 -9999 -9999 -9999 -9999 -9999 
-9999 -9999 -9999 -9999 -9999 -9999 -9999 -9999 -9999 -9999 -9999 -9999 -9999 -9999 -9999 -9999 -9999 -9999 -9999 -9999 -9999 -9999 -9999 -9999 -9999 8.583333 3.8375 1.495833 0.8499999 0.15 1.8625 4.766666 3.679167 0.3791667 -0.6416667 -1.066667 -0.5291666 0.9083334 2.991667 1.641667 1.45 2.616667 3.0125 2.079167 2.429167 2.270833 2.408333 3.083333 2.1375 2.925 4.595833 6.316667 4.275 2.529167 3.795833 3.7125 3.4875 2.595833 1.416667 2.333333 3.616667 4.275 3.9875 4.675 4.766666 4.2375 2.7375 3.104167 3.454167 4.741667 2.883333 3.908334 3.025 3.3625 3.633333 4.304167 2.433333 3.066667 4.2875 4.45 2.725 1.370833 0.2666667 -0.05000008 0.4208333 1.325 2.508333 6.245833 2.8 2.175 1.641667 1 1.875 2.295833 1.395833 2.158333 3.754167 5.2875 5.891666 2.758333 2.983333 2.595833 5.625 6.366667 4.491667 5.179167 5.120833 3.016667 3.708333 5.35 5.491667 8.55 10.1125 4.633333 1.8875 2.3375 2.954167 3.216667 3.791667 2.408333 1.604167 1.316667 1.504167 0.8375 2.7875 4.791667 4.9125 2.095833 3.1 6.875 6.1375 5.058333 4.720833 5.758333 8.233334 10.56667 10.35417 9.970833 10.64167 9.754167 11.1875 10.79583 10.44583 7.883333 8.283334 4.516667 3.441667 2.875 3.658333 5.766667 6.925 9.675 9.183333 8.291667 6.104167 -9999 -9999 -9999 -9999 -9999 -9999 -9999 -9999 -9999 -9999 -9999 -9999 -9999 -9999 -9999 
-9999 -9999 -9999 -9999 -9999 -9999 -9999 -9999 -9999 -9999 -9999 -9999 -9999 -9999 -9999 -9999 -9999 -9999 -9999 -9999 -9999 -9999 -9999 -9999 -9999 7.566667 7.1 3.616667 0.3 1.004167 1.7625 1.829167 5.4125 3.054167 1.033333 -1.6125 -2.2125 -0.5708334 0.525 0.2624999 2.870833 4.204167 5.008333 4.245833 3.8125 2.991667 2.4125 1.9125 1.758333 3.7 4.829166 6.504167 4.933333 4.1625 4.333333 4.283333 3.770833 3.2 2.720833 1.7375 3.104167 3.195833 4.316667 4.191667 3.141667 3.945833 4.329166 2.416667 2.554167 4.25 2.75 3.854167 2.008333 2.266667 2.541667 3.683333 4.395833 3.116667 4.570833 5.729167 4.616667 3.216667 0.8708333 0.95 1.166667 1.220833 2.9375 6.604167 4.45 1.441667 1.220833 1.133333 1.3375 1.366667 1.291667 1.608333 2.545833 2.808333 4.395833 2.408333 3.354167 5.2625 4.65 3.0875 2.075 2.566667 3.0125 1.854167 2.05 3.808333 3.25 7.895833 10.97083 6.208333 2.045833 3.075 2.0125 3.004167 2.0125 2.616667 1.333333 1.245833 0.9166667 0.8875 1.35 2.9375 5.8625 4.0375 3.4125 7.008333 4.345833 2.983333 4.083333 7.495833 9.208333 8.291667 8.216666 5.529167 7.8 6.991667 6.775 9.616667 12 10.91667 9.25 7.295834 6.308333 2.258333 1.6125 3.716667 5.641667 8.270833 10.35 5.8125 -9999 -9999 -9999 -9999 -9999 -9999 -9999 -9999 -9999 -9999 -9999 -9999 -9999 -9999 -9999 -9999 
-9999 -9999 -9999 -9999 -9999 -9999 -9999 -9999 -9999 -9999 -9999 -9999 -9999 -9999 -9999 -9999 -9999 -9999 -9999 -9999 -9999 -9999 -9999 -9999 -9999 -9999 8.2375 4.420833 1.825 1.566667 3.708333 4.2 5.4625 4.991667 4.1375 2.4125 0.9208333 -1.045833 -0.4041667 -0.1666666 0.2833333 2.95 4.754167 5.3625 5.208333 4.154167 3.208333 2.129167 1.5375 2.4875 4.079166 4.754167 6.108334 5.391666 4.1375 2.9375 2.958333 2.291667 3.858333 2.954167 2.179167 2.866667 3.225 3.708333 2.720833 2.791667 4.691667 3.2 2.45 4 4.454167 4.004167 2.308333 1.1875 1.45 2.104167 3.633333 4.533333 4.570833 3.370833 6.116667 4.6125 1.845833 1.2625 2.466667 4.1625 6.35 6.95 5.816667 3.3125 2.429167 1.741667 1.545833 1.516667 1.2 1.5 1.725 2.145833 3.408333 2.070833 2.341667 3 2.395833 1.745833 1.1125 1.741667 1.704167 1.604167 1.495833 2.458333 3.295833 5.5625 10.625 8.816667 4.558333 7.183333 5.75 4.8375 5.041667 2.8875 1.208333 2.879167 1.3625 2.179167 1.7375 1.804167 4.075 5.8625 3.479167 6.341667 4.35 1.308333 2.758333 6.991667 5.1625 5.341667 5.979167 3.6125 4.654167 3.475 5.391666 8.05 9.491667 10.7875 11.5125 11.1875 8.820833 5.6625 5.095833 2.9625 5.195833 8.983334 10.02083 4.916667 -9999 -9999 -9999 -9999 -9999 -9999 -9999 -9999 -9999 -9999 -9999 -9999 -9999 -9999 -9999 -9999 
-9999 -9999 -9999 -9999 -9999 -9999 -9999 -9999 -9999 -9999 -9999 -9999 -9999 -9999 -9999 -9999 -9999 -9999 -9999 -9999 -9999 -9999 -9999 -9999 -9999 -9999 8.995833 4.608334 2.370833 3.741667 5.429167 3.779167 3.9 2.85 4.316667 4.404167 2.479167 0.4083334 -0.9041667 -1.0625 -1.1375 0.5041667 2.095833 3.608333 5.3 5.341667 5.220833 4.054167 1.916667 0.8166667 1.208333 1.841667 4.008333 5.958333 4.5375 3.75 2.6625 2.675 3.508333 3.358333 3.391667 2.908333 2.225 2.775 2.766667 3.479167 4.091667 3.670833 3.625 2.825 4.745833 4.666667 1.8125 2.25 0.9958334 2.120833 2.995833 3.745833 3.383333 2.666667 6.154167 4.591667 3.504167 3.591667 4.2125 5.016667 6.645833 3.379167 6.1625 6.458333 5.475 3.2375 2.9625 2.325 2.116667 1.3 3.375 1.975 2.133333 1.854167 2.495833 1.825 2.475 3.266667 3.4 1.8125 2.45 3.1375 2 2.5625 5.0875 5.291667 9.291667 9.316667 9.858334 10.64167 10.1 6.825 7.6125 2.616667 1.879167 4.216667 3.066667 4.104167 4.954167 1.9 3.241667 6.175 3.854167 4.8875 2.970833 1.725 1.7125 1.75 4.55 1.808333 2.3125 4.383333 5.254167 4.733333 3.620833 4.283333 5.666667 7.729167 8.333333 11.2375 11.91667 8.941667 10.25833 6.983334 5.5375 9.320833 10.23333 6.4875 4.8125 -9999 -9999 -9999 -9999 -9999 -9999 -9999 -9999 -9999 -9999 -9999 -9999 -9999 -9999 -9999 
-9999 -9999 -9999 -9999 -9999 -9999 -9999 -9999 -9999 -9999 -9999 -9999 -9999 -9999 -9999 -9999 -9999 -9999 -9999 -9999 -9999 -9999 -9999 -9999 -9999 9.5875 8.075 3.891667 2.4375 5.4125 7.325 4.645833 1.966667 2.120833 1.525 3.575 1.758333 0.09583332 -1.445833 -0.1416667 0.8375 0.2625 0.3041667 3.158333 3.2 3.508333 4.679167 5.629167 3.870833 1.279167 0.8875 1.554167 2.25 3.504167 5.6875 6.6875 3.283333 2.475 4.6375 2.379167 1.533333 2.683333 2.483333 1.991667 1.670833 3.079167 3.575 5.2875 3.133333 2.4875 3.725 4.7 4.5375 3.554167 1.875 2.791667 2.4125 3.204167 2.995833 2.695833 6.204166 6.045833 5.520833 5.0875 6.3875 5.916667 2.925 2.333333 2.320833 4.145833 7.625 5.1875 3.254167 3.179167 3.891666 2.108333 4.679167 1.4875 3.266667 2.683333 3.954167 2.479167 3.208333 5.9375 6.054167 3.4875 4.808333 4.845833 2.65 2.466667 3.85 8.404167 10.52083 8.841667 10.1625 9.008333 8.558333 10.3 9.170834 7.170833 4.6875 5.6 5.741666 5.65 6.683333 2.258333 3.8875 6.325 2.591667 2.566667 2.120833 1.070833 0.1458333 0.9916666 2.225 2.070833 2.933333 2.383333 3.258333 7.3625 7.379167 6.7875 5.941667 8.433333 11.275 11.60417 12.30417 11.84167 12.21667 11.125 8.75 8.25 12.41667 8.616667 7.3125 9.204166 8.766666 8.979167 9.35 -9999 -9999 -9999 -9999 -9999 -9999 -9999 -9999 -9999 -9999 -9999 
-9999 -9999 -9999 -9999 -9999 -9999 -9999 -9999 -9999 -9999 -9999 -9999 -9999 -9999 -9999 -9999 -9999 -9999 -9999 -9999 -9999 -9999 -9999 -9999 -9999 -9999 9.416667 6.158333 3.2625 6.479167 6.733334 4.745833 4.395833 2.758333 1.120833 1.4125 0.4458334 -0.1375 -0.7749999 -0.7541667 -1.841667 0.325 2.583333 2.3 1.8 2.475 2.45 3.554167 4.983334 4.129167 3.325 1.575 2.5375 2.6125 3.316667 5.195833 3.366667 4.779167 3.104167 1.670833 1.079167 1.408333 1.854167 1.408333 1 2.233333 2.645833 4.995833 4.3625 1.695833 2.508333 3.316667 4.825 4.841667 2.9625 3.254167 2.508333 2.841667 2.729167 4 5.704167 5.9125 5.358334 6.15 3.425 4.55 1.283333 1.291667 2.720833 3.125 5.995833 7.545834 3.679167 5.904167 4.170833 4.408333 4.3375 1.204167 3.033333 5.579167 5.370833 4.079167 2.825 5.833333 10.60833 10.32917 9.641666 9 8.370833 7.333333 10.60417 10.1125 4.5125 4.041667 5.1625 7.870833 6.945833 5.45 8.583333 8.920834 7.608333 7.004167 7.6625 7.479167 7.6125 5.541667 5.404167 4.770833 3.708333 2.920833 1.6875 1.041667 2.545833 1.3875 1.25 0.6958333 0.8833334 1.35 5.825 6.3125 6.2 9.5125 9.941667 10.43333 8.304167 8.8625 9.7125 7.908333 8.725 10.54167 12.72917 10.5 12.88333 10.84167 8.7375 10.22917 9.9125 9.6875 11.20417 9.929167 -9999 -9999 -9999 -9999 -9999 -9999 -9999 -9999 -9999 -9999 
-9999 -9999 -9999 -9999 -9999 -9999 -9999 -9999 -9999 -9999 -9999 -9999 -9999 -9999 -9999 -9999 -9999 -9999 -9999 -9999 -9999 -9999 -9999 -9999 -9999 -9999 9.958333 8.412499 4.991667 7.529167 6.658333 4.258333 3.2625 1.170833 2.15 1.833333 0.5958333 -0.2416667 -0.7166667 1.245833 -2.329167 -3.658333 0.03333335 0.8625 0.8583333 1.85 1.866667 0.9333333 2.404167 5.391666 5.7 5.516667 4.645833 5.595833 5.104167 5.925 4.5875 4.395833 3.683333 2.108333 0.8875 0.5958334 0.6625 1.241667 1.429167 2.495833 2.5 3.370833 5.925 2.95 2 1.908333 4.1125 5.533333 4.0375 3.604167 2.8125 2.35 3.370833 3.1875 4.35 4.558333 4.2625 4.1125 2.254167 2.516667 2.316667 2.045833 3.854167 6.1 4.6625 7.079167 8.25 8.0125 4.970833 6.758333 3.404167 2.125 3.6625 8.066667 10.075 9.054167 8.908333 10.56667 9.2125 9.091667 6.104167 6.870833 10.84583 11.85417 9.070833 5.608333 3.520833 3.125 2.570833 3.391667 5.275 5.116667 7.545834 5.633333 5.145833 4.370833 4.395833 6.520833 6.3625 5.016667 5.875 2.304167 5.425 2.554167 0.3916667 2.008333 3.270833 1.691667 3.2 1.645833 2.420833 1.5875 1.679167 1.525 4.254167 6.045833 6.495833 6.3625 5.091667 5.895833 6.3375 5.6375 8.620833 10.6125 12.25 12.05833 9.758333 12.7375 10.49583 11.76667 11.65417 10.57083 12.04583 12.83333 13.50417 13.84583 15.34167 -9999 -9999 -9999 -9999 -9999 -9999 -9999 
-9999 -9999 -9999 -9999 -9999 -9999 -9999 -9999 -9999 -9999 -9999 -9999 -9999 -9999 -9999 -9999 -9999 -9999 -9999 -9999 -9999 -9999 -9999 -9999 -9999 -9999 -9999 9.8125 6.529167 7.933333 3.958333 1.541667 1.066667 1.2125 2.379167 2.45 1.308333 1.7625 0.4583333 1.066667 -1.2375 -2.1625 -2.304167 -0.4749999 -0.7125 1.2125 2 -0.1041666 0.7083334 2.541667 1.654167 3.4125 5.233333 5.416667 3.979167 3.633333 5.058333 5.875 4.520833 1.420833 1.266667 1.520833 0.8916667 2.625 2.445833 1.216667 3.983333 4.4 6.070833 5.029167 3 2.470833 3.454167 5.379167 4.629167 4.433333 3.345833 1.929167 4.0625 3.504167 3.808333 3.6 3.904167 4.3875 2.5125 3.454167 4.620833 5.733333 5.666667 4.183333 5.995833 6.125 3.983333 5.033333 7.633333 8.25 7.845833 6.783333 7.95 5.170833 8.55 7.183333 8.575 6.958333 4.375 7.333333 4.783333 4.945833 5.116667 8.045834 9.725 11.29167 8.5 5.529167 6.4125 3.025 2.266667 3.775 6.4375 3.35 4.441667 2.933333 2.6875 5.1625 6.133333 2.429167 4.258333 1.5125 4.1625 5.8625 3.225 1.475 3.833333 1.379167 4.05 5.229167 5.679167 3.533333 3.445833 1.583333 0.3624999 1.966667 2.275 3.166667 2.479167 2.929167 4.375 7.733333 9.195833 9.745833 8.083333 7.5125 8.875 11.4625 12.65417 13.15417 11.97083 9.425 11.87083 14.45417 15.275 15.4125 15.5125 14.10833 -9999 -9999 -9999 -9999 -9999 -9999 
-9999 -9999 -9999 -9999 -9999 -9999 -9999 -9999 -9999 -9999 -9999 -9999 -9999 -9999 -9999 -9999 -9999 -9999 -9999 -9999 -9999 -9999 -9999 -9999 -9999 -9999 -9999 -9999 9.591666 9.108334 5.904167 4.275 2.866667 2.075 3.1875 3.004167 3.05 4.275 3.958333 0.7166666 0.1083333 0.9749999 0.3666667 0.8333333 -0.4541667 -0.6791667 0.7125 1.266667 0.5583333 2.029167 1.4875 0.06249994 2.175 4.366667 5.891667 5.95 5.708333 5.258333 6.279167 3.029167 3.608333 2.341667 2.8375 4.6375 4.229167 1.525 2.741667 5.420834 6.95 5.858334 5.075 1.933333 3.7125 5.308333 5.441667 5.220833 4.145833 2.525 4.491667 3.008333 4.458333 4.591667 3.858333 4.583333 4.916667 4.325 5.258333 4.2375 2.779167 3.25 5.254167 2.870833 1.641667 2.633333 6.220833 5.029167 4.695833 4.8125 3.729167 5.0375 8.070833 6.745833 4.820833 3.5125 5.125 5.879167 2.645833 2.291667 4.283333 5.779167 5.154167 8.541667 12.19167 10.2875 7.941667 4.4125 2.325 3.554167 5.541667 3.433333 2.583333 1.908333 3.704167 2.325 5.370833 1.3875 2.716667 1.133333 2.395833 6.675 5.275 5.745833 1.070833 0.6583334 1.508333 2.9625 7.420834 7.725 8.254167 5.9125 2.179167 2.983333 3.7625 2.4 5 4.745833 2.558333 4.229167 4.283333 5.7 5.916667 8.708333 9.345834 7.875 8.7625 10.50833 11.97083 11.475 13.68333 13.50833 12.34167 12.13333 11.94583 11.2625 -9999 -9999 -9999 -9999 -9999 -9999 
-9999 -9999 -9999 -9999 -9999 -9999 -9999 -9999 -9999 -9999 -9999 -9999 -9999 -9999 -9999 -9999 -9999 -9999 -9999 -9999 -9999 -9999 -9999 -9999 -9999 -9999 -9999 -9999 -9999 9.141666 8.283334 8.229167 5.970833 3.529167 3.15 4.5375 3.054167 4.920833 4.6125 2.483333 3.7 3.7 0.8458334 0.4166667 2.133333 1.616667 0.85 1.325 1.408333 0.3374999 1.033333 0.5833333 -0.7833332 1.266667 3.525 6.091667 8.020833 8.175 7.791667 5.325 5.6 4.283333 5.4625 6.533333 5.783333 3.65 1.55 3.245833 5.754167 7.983333 6.854167 4.1375 3.179167 4.645833 3.8375 5.833333 4.775 4.9125 5.233333 3.270833 4.158333 4.275 4.225 4.8 6.358334 6.220833 5.579167 2.779167 2.791667 3.925 4.533333 1.65 2.433333 5.133333 4.0875 2.733333 2.4125 1.283333 3.054167 4.608334 8.145833 5.975 3.666667 2.116667 3.85 5.525 1.808333 2.65 3.825 3.1125 3.729167 6.4125 12.0875 9.045834 5.216667 2.916667 1.5 2.241667 2.933333 3.420833 2.191667 1.654167 1.970833 1.6 4.7125 2.6 0.7666667 1.129167 4.416667 7.054167 8.445833 5.441667 0.8833333 0.6375 0.4041667 3.875 3.258333 3.525 8.4375 9.191667 7.175 6.345833 7.120833 4.416667 4.316667 7.558333 3.6875 2.008333 5.275 5.566667 4.754167 6 6.275 7 10.67083 11.77917 14.05833 12.075 10.36667 8.379167 -9999 8.629167 -9999 -9999 -9999 -9999 -9999 -9999 -9999 -9999 
-9999 -9999 -9999 -9999 -9999 -9999 -9999 -9999 -9999 -9999 -9999 -9999 -9999 -9999 -9999 -9999 -9999 -9999 -9999 -9999 -9999 -9999 -9999 -9999 -9999 -9999 -9999 -9999 -9999 8.825 8.825 6.154167 4.345833 2.545833 4.5875 5.0375 3.55 3.179167 5.720833 6.804167 5.7875 3.070833 2.425 2.783333 3.254167 1.025 0.7041667 2.016667 1.0125 0.4958333 0.65 -0.2625 -0.7083333 -1.266667 -1.204167 2.1 6.633333 6.7625 8.1625 8.808333 8.183333 7.045834 7.645833 8.575 8.2125 6.066667 4.579166 4.404167 5.55 7.058333 7.604167 7.3625 4.508333 3.608333 3.0625 3.495833 5.691667 6.35 5.383333 2.795833 4.033333 5.275 4.720833 4.75 5.5375 6.3 6.133333 4.391666 2.833333 2.375 3.1875 1.904167 4.475 3.845833 1.8375 0.9749999 0.9083333 3.770833 7.225 7.708333 4.025 3.7875 2.345833 1.554167 4.041667 4.779167 2.879167 3.304167 3.720833 6.275 7.679167 10.1375 12.75833 12.42083 7.566667 3.091667 1.895833 1.6 2.304167 4.020833 4.720833 2.283333 1.770833 1.466667 2.175 1.995833 0.9625 2.541667 4.620833 4.566667 5.804167 8.020833 4.033333 2.966667 3.5125 0.5041667 0.1916666 3.191667 6.808333 8.841666 11.15833 8.733334 10.1125 7.1 8.0625 9.958333 5.85 4.7375 5.041667 8.479167 6.475 5.5625 8.454166 8.266666 11.2 13.89583 11.50417 6.570833 -9999 -9999 -9999 -9999 -9999 -9999 -9999 -9999 -9999 -9999 -9999 -9999 
-9999 -9999 -9999 -9999 -9999 -9999 -9999 -9999 -9999 -9999 -9999 -9999 -9999 -9999 -9999 -9999 -9999 -9999 -9999 -9999 -9999 -9999 -9999 -9999 -9999 -9999 -9999 -9999 -9999 -9999 8.95 8.2875 4.658333 2.3875 4.275 4.270833 1.975 2.245833 4.441667 4.875 6.6375 4.425 4.508333 2.170833 2.204167 2.483333 2.55 3.591667 0.9958333 -0.1666667 0.06666665 1.3375 0.9541666 0.1791666 0.75 -0.4875 3.479167 2.491667 2.104167 5.0625 7.108333 7.325 7.895833 9.4625 9.6375 9.075 7.816667 6.433333 5.120833 4.066667 4.354167 5.758334 7.1375 5.204166 5.341667 3.758333 3.333333 4.866667 5.820833 2.829167 3.979167 5.8375 5.495833 4.25 4.779167 5.016667 5.566667 5.270833 3.258333 2.091666 2.133333 2.254167 4.1 2.683333 1.3625 1.033333 2.3625 5.470833 5.845833 5.820833 3.016667 1.904167 1.0125 2.5125 5.141666 3.579167 2.2 5.341667 7.858333 8.408333 9.65 9.8625 10.00833 13.65417 9.954166 5.7875 3.191667 1.225 0.9375 2.291667 4.933333 4.2 3.7375 1.579167 1.254167 -0.2458334 0.5583333 2.6 2.825 4.258333 7.745833 8.604167 5.475 2.866667 6.595833 0.4208333 0.5083334 3.791667 2.258333 7.1125 9.4625 11.075 10.74583 8.116667 10.01667 11.46667 8.8875 8.6875 9.129167 9.804167 7.704167 8.4875 8.5625 12.19167 13.66667 9.983334 7.2875 3.4625 -9999 -9999 -9999 -9999 -9999 -9999 -9999 -9999 -9999 -9999 -9999 -9999 
-9999 -9999 -9999 -9999 -9999 -9999 -9999 -9999 -9999 -9999 -9999 -9999 -9999 -9999 -9999 -9999 -9999 -9999 -9999 -9999 -9999 -9999 -9999 -9999 -9999 -9999 -9999 -9999 -9999 -9999 -9999 8.070833 8.829166 5.629167 3.445833 5.458333 3.4125 1.1 1.1375 2.7 6.533333 4.9625 4.825 5.825 4.441667 4.8125 5.341667 5.5875 2.0375 0.4041666 0.1416666 0.2416667 1.4875 2.475 2.7 2.175 3.35 2.158333 1.545833 -0.1333333 1.041667 3.870833 3.183333 6.166667 6.6125 8.083333 7.795834 6.166667 4.5875 2.604167 1.445833 2.9625 5.408333 7.079167 8.025 7.179167 4.725 5.625 7.016667 4.395833 5.191667 6.691667 4.741667 3.604167 4.0875 4.608333 4.375 4.816667 4.175 2.8375 2.7875 3.495833 3.504167 1.8875 2.5375 2.470833 4.120833 6.883334 4.195833 4.445833 1.854167 1.170833 1.8125 2.9875 4.566667 2.583333 2.4875 5.179167 5.758333 9.104167 8.329166 6.720833 7.329167 13.39167 10.59167 8.358334 4.0625 2.695833 0.9083334 1.695833 3.058333 5.720833 5.5625 4.145833 3.416667 2.133333 0.4708334 0.3666667 0.15 4.333333 7.375 7.941667 8.725 7.05 8.391666 3.85 0.625 0.75 0.4708333 3.220833 7.104167 11.4625 12.76667 13.37917 12.79583 13.69167 13.97917 13.42917 12.89167 10.67917 7.508333 10.475 12.85833 13.71667 11.8875 6.029167 2.4625 -9999 -9999 -9999 -9999 -9999 -9999 -9999 -9999 -9999 -9999 -9999 -9999 -9999 
-9999 -9999 -9999 -9999 -9999 -9999 -9999 -9999 -9999 -9999 -9999 -9999 -9999 -9999 -9999 -9999 -9999 -9999 -9999 -9999 -9999 -9999 -9999 -9999 -9999 -9999 -9999 -9999 -9999 -9999 -9999 -9999 -9999 9.058333 6.525 3.8125 5.816667 1.870833 2.041667 4.3375 6.520833 3.354167 3.845833 6.391667 6.0125 6.266667 7.4625 7.779167 5.391667 3.308333 2 0.08749997 0.2041667 0.8625 2.370833 3.791667 3.1 0.55 1.958333 -0.3291667 -1.5125 -0.008333345 0.2041666 2.733333 1.7 3.770833 5.741667 3.495833 2.425 2.141667 0.4666667 1.620833 2.866667 4.0375 5.779167 7.229167 7.275 5.3625 5.85 6.991667 7.483334 5.829167 4.2875 2.741667 3.395833 4.641667 3.725 3.929167 4.141667 3.741667 2.7 3.095833 2.129167 1.683333 3 3.645833 4.375 5.595833 2.45 3.9125 2.320833 1.154167 2.225 3.391667 3.508333 2.041667 3.708333 5.845833 7.7875 6.575 4.533333 5.733334 10.19167 14.275 11.7375 9.8625 6.591667 3.5375 1.6875 1.045833 2.270833 4.0375 6.666667 6.645833 5.929167 4.8 3.391667 1.791667 1.558333 5.6375 2.204167 4.925 7.091667 8.883333 9.670834 9.591666 4.704167 0.4041667 2.483333 5.933333 10.55833 12.7625 12.60833 10.18333 9.091666 9.858334 9.6 9.7625 13.2 13.20417 11.40833 12.83333 13.52083 10.20417 8.150001 5.795833 -9999 -9999 -9999 -9999 -9999 -9999 -9999 -9999 -9999 -9999 -9999 -9999 -9999 -9999 
-9999 -9999 -9999 -9999 -9999 -9999 -9999 -9999 -9999 -9999 -9999 -9999 -9999 -9999 -9999 -9999 -9999 -9999 -9999 -9999 -9999 -9999 -9999 -9999 -9999 -9999 -9999 -9999 -9999 -9999 -9999 -9999 -9999 -9999 9.329166 7.3 6.8875 4.45 5.470833 7.175 6.0875 6.145833 5.545833 4.170833 4.025 4.775 7.8375 8.6875 7.3875 5.395833 4.9875 1.429167 0.9 0.3750001 1.1375 1.758333 2.85 2.9375 1.279167 1.458333 -0.3708333 -0.5541667 -0.7125 1.3 0.1125 3.3 6.1125 1.233333 -0.975 0.7208334 0.4333334 0.7541667 1.045833 1.704167 3.129167 4.616667 7.495833 7.941667 5.979167 4.991667 6.641667 6.6125 4.445833 3.2375 2.9 4.441667 4.908333 3.2625 3.65 4.529167 2.8375 3.608333 4.091667 4.1375 3.129167 4.483334 6.5 3.833333 2.120833 1.875 1.275 1.5375 2.654167 1.608333 1.9375 1.5875 2.6 5.125 6.1625 3.675 4.429167 5.795834 10.35417 14.00833 13.55417 10.93333 8.375 4.341667 2.254167 1.170833 0.7458333 1.783333 3.983333 7.591667 5.225 2.2625 0.8124999 0.4541667 1.6125 2.9125 2.870833 4.858333 2.458333 3.645833 4.058333 9.008333 6.391667 4.933333 5.591667 9.245833 12.24583 10.25 10.55833 8.570833 5.525 4.554167 3.795833 7.391666 10.77917 14.04167 14.7625 13 7.870833 8.279166 4.170833 -9999 -9999 -9999 -9999 -9999 -9999 -9999 -9999 -9999 -9999 -9999 -9999 -9999 -9999 -9999 
-9999 -9999 -9999 -9999 -9999 -9999 -9999 -9999 -9999 -9999 -9999 -9999 -9999 -9999 -9999 -9999 -9999 -9999 -9999 -9999 -9999 -9999 -9999 -9999 -9999 -9999 -9999 -9999 -9999 -9999 -9999 -9999 -9999 -9999 -9999 8.65 8.570833 7.716667 8.158334 5.391667 5.525 5.504167 3.958333 6.0125 6.608333 7.725 5.920833 4.654167 6.608334 4.745833 4.620833 4.970833 2.745833 0.85 0.7708333 0.9083333 1.2875 2.170833 2.370833 1.158333 0.8375 0.55 0.01249998 0.004166665 1.016667 2.654167 4.516667 6.254167 1.8 -0.7375 2.045833 2.029167 -0.425 0.8791667 0.8541667 3.833333 4.583333 6.854167 8.525 7.0125 8.175 6.845833 4.779167 3.0375 2.091666 3.2875 5.15 3.525 2.9625 3.916667 4.458333 5.370833 4.4625 4.891666 5.675 5.516666 5.208333 3.029167 1.3875 2.066667 1.2625 1.6 1.308333 1.608333 2.033333 2.020833 2.1125 3.070833 3.983333 3.870833 7.345833 6.2375 10.225 13.85833 11.99583 9.129167 4.341667 2.254167 1.279167 2.091667 2.870833 1.229167 1.966667 5.566667 7.3625 2.845833 2.3 2.1125 0.2041667 1.766667 3.075 1.729167 0.6458333 1.3125 3.354167 7.558333 10.38333 8.408334 9.408334 11.98333 11.825 8.116667 6.916667 7.520833 4.816667 0.8125 5.645833 10.1125 12.86667 14.225 10.88333 10.925 7.629167 5.9625 3.704167 -9999 -9999 -9999 -9999 -9999 -9999 -9999 -9999 -9999 -9999 -9999 -9999 -9999 -9999 -9999 
-9999 -9999 -9999 -9999 -9999 -9999 -9999 -9999 -9999 -9999 -9999 -9999 -9999 -9999 -9999 -9999 -9999 -9999 -9999 -9999 -9999 -9999 -9999 -9999 -9999 -9999 -9999 -9999 -9999 -9999 -9999 -9999 -9999 -9999 -9999 -9999 9.395833 8.858334 8.516666 7.991667 7.475 7.941667 7.591667 7.808333 5.983333 7.129167 5.0625 2.3625 2.979167 4.758333 3.633333 5.345833 4.5875 1.933333 1.104167 1.55 1.241667 1.608333 1.825 2.075 2.691667 2.658333 1.820833 0.4916667 0.8875001 1.0625 1.920833 4.5375 6.9 4.375 4.075 3.466667 1.85 0.3916666 0.9958333 1.979167 2.395833 4.145833 6.758333 8.170834 9.0875 6.0375 4.2625 2.8125 3.695833 3.170833 5.366667 3.4625 3.8 2.620833 4.570833 5.8625 3.833333 2.425 2.475 2.3625 2.175 2.2125 2.475 2.804167 1.25 1.191667 1.516667 1.670833 2.454167 3.491667 2.020833 1.891667 3.029167 5.45 9.625 10.62083 12.8375 12.11667 9.183333 9.204166 3.966667 1.5375 1.554167 1.708333 4.766667 2.804167 3.258333 4.979167 8.2375 5.1 5.1125 2.0625 0.3291667 2.583333 4.454167 6.304167 6.870833 7.295834 8.616667 8.766666 8.958333 10.51667 10.26667 10.47917 7.745833 6.783333 5.354167 6.475 5.516667 5.108333 7.8 11.8375 13.76667 10.52083 9.079166 5.758333 5.995833 -9999 -9999 -9999 -9999 -9999 -9999 -9999 -9999 -9999 -9999 -9999 -9999 -9999 -9999 -9999 -9999 -9999 
-9999 -9999 -9999 -9999 -9999 -9999 -9999 -9999 -9999 -9999 -9999 -9999 -9999 -9999 -9999 -9999 -9999 -9999 -9999 -9999 -9999 -9999 -9999 -9999 -9999 -9999 -9999 -9999 -9999 -9999 -9999 -9999 -9999 -9999 -9999 -9999 -9999 7.325 7.7125 7.629167 5.975 4.8 7.133333 7.545833 5.2875 4.070833 4.545833 2.395833 1.7875 1.975 3.929167 5.05 4.825 4.679167 2.633333 2.958333 2.104167 1.8375 1.908333 2.4125 3.041667 2.554167 2.891667 2.795833 1.1375 0.6791667 2.270833 4.875 5.2375 7.816667 4.208333 1.283333 3.520833 2.608333 1.516667 0.8916666 1.529167 3.05 3.775 4.558333 7.645833 8.883333 6.279167 4.25 5.479167 4.7625 5.420834 3.254167 3.341667 3.229167 3.520833 5.204167 3.7625 3.291667 1.975 1.4 1.591667 1.595833 2.129167 3.55 1.704167 0.9416667 1.308333 1.820833 2.195833 4.075 2.216667 2.008333 5.3 8.320833 9.483334 13.25 11.15833 9.0125 6.225 5.645833 5.195833 2.008333 2.7125 4.45 5.55 7.05 5.0625 7.425 8.358334 5.979167 4.291667 1.216667 0.02083329 1.154167 1.725 2.741667 5.970833 5.2625 5.316667 6.1625 2.270833 5.2375 5.983333 4.445833 4.591667 5.245833 6.2375 8.045834 9.241667 10.59167 10.8 14.1375 11.78333 6.866667 4.904167 4.225 -9999 -9999 -9999 -9999 -9999 -9999 -9999 -9999 -9999 -9999 -9999 -9999 -9999 -9999 -9999 -9999 -9999 -9999 
-9999 -9999 -9999 -9999 -9999 -9999 -9999 -9999 -9999 -9999 -9999 -9999 -9999 -9999 -9999 -9999 -9999 -9999 -9999 -9999 -9999 -9999 -9999 -9999 -9999 -9999 -9999 -9999 -9999 -9999 -9999 7.1875 7.916667 -9999 -9999 9.4 6.6625 5.733334 4.575 6.791667 3.595833 4.929167 4.975 4.558333 7.066667 3.7125 2.629167 2.675 2.7875 2.2375 2.6125 4.05 3.333333 5.291667 4.741667 2.904167 1.845833 1.85 1.970833 1.966667 2.3875 2.375 1.879167 1.533333 3.445833 2.479167 4.825 3.683333 4.875 7.195833 5.633333 1.775 2.4625 4.0125 2.679167 2.583333 2.454167 1.8125 2.466667 2.283333 4.904167 9.045834 9.1375 6.508333 5.483333 6.8875 3.408333 3.2625 3.825 2.595833 3.970833 5.016666 4.325 2.008333 1.8 1.116667 2.3875 3.1375 2.529167 4.954166 2.383333 1.0375 1.983333 2.720833 2.754167 3.875 1.779167 3.0375 3.5625 4.7 8.291667 11.4875 14.14583 11.7125 9.070833 5.733334 3.166667 2.2625 2.341667 3.183333 3.179167 5.304167 8.566667 9.679167 6.525 1.841667 2.558333 1.916667 1.708333 0.15 0.7583334 3.2375 1.9875 1.2125 5.220833 1.579167 -1.983333 3.495833 0.5624999 0.3208333 1.504167 5.458333 8.025 10.07083 11.01667 11.84583 13.09583 14 9.8125 -9999 -9999 -9999 -9999 -9999 -9999 -9999 -9999 -9999 -9999 -9999 -9999 -9999 -9999 -9999 -9999 -9999 -9999 -9999 -9999 -9999 
-9999 -9999 -9999 -9999 -9999 -9999 -9999 -9999 -9999 -9999 -9999 -9999 -9999 -9999 -9999 -9999 -9999 -9999 -9999 -9999 -9999 -9999 -9999 -9999 -9999 -9999 -9999 -9999 -9999 -9999 9.4 5.1 5.008333 -9999 -9999 8.3375 4.858333 1.825 2.954167 5.416667 2.554167 3.791667 3.116667 5.454166 6.3125 3.0625 1.858333 1.633333 2.5375 2.4375 2.154167 2.620833 2.958333 5.679166 4.775 4.320833 2.683333 1.695833 1.479167 1.4875 1.825 2.229167 1.333333 0.6583334 0.775 1.816667 4.0375 1.4875 1.5125 4.704166 7.483334 4.4625 2.008333 3.1625 4.3625 2.183333 2.533333 1.716667 1.929167 3.633333 4.5875 6.854167 9.15 9.229167 6.991667 7.625 4.829166 4.033333 4.633333 2.1375 2.804167 2.733333 5.116667 2.916667 1.491667 1.0125 0.9625 1.8125 3.325 5.108333 3.470833 1.525 1.766667 3.7375 3.791667 2.945833 1.604167 1.908333 1.741667 2.966667 5.133333 9.041667 13.5 13.59583 11.475 8.120833 6.679167 4.691667 2.9875 5.866667 6.9 7.575 7.258334 9.845833 5.841667 2.620833 3.533333 3.575 0.8166667 0.2708333 -0.3333333 0.1416666 0.6333333 2.283333 2.4625 -0.5583333 0.65 -0.4166666 -2.108333 -0.5541666 1.525 2.779167 5.604167 8.466666 9.158334 10.9 14.225 14.35833 12.5875 -9999 -9999 -9999 -9999 -9999 -9999 -9999 -9999 -9999 -9999 -9999 -9999 -9999 -9999 -9999 -9999 -9999 -9999 -9999 -9999 -9999 
-9999 -9999 -9999 -9999 -9999 -9999 -9999 -9999 -9999 -9999 -9999 -9999 -9999 -9999 -9999 -9999 -9999 -9999 -9999 -9999 -9999 -9999 -9999 -9999 -9999 -9999 -9999 -9999 -9999 -9999 9.820833 6.195833 2.995833 4.7375 8.35 8.9375 5.8 1.995833 1.466667 3.183333 2.1625 2.004167 2.770833 3.395833 3.875 4.0875 2.733333 2.308333 2.841667 2.9125 3.595833 2.379167 3.245833 5.454167 3.204167 2.475 3.770833 2.325 1.4375 1.120833 1.483333 1.483333 0.9833333 0.3875 0.2875 0.4416667 1.6875 2.1125 3.645833 3.329167 7.170833 6.2875 2.733333 1.858333 3.983333 3.65 2.1625 2.058333 2.125 4.170834 5.6625 4.879167 6.633333 8.866667 8.620833 7.941667 6.258333 5.7625 4.45 2.175 1.358333 1.833333 3.825 4.108333 2.195833 0.7916666 0.5500001 0.6958333 1.395833 3.445833 5.866667 1.8 1.129167 2.6 4.733333 1.370833 1.479167 3.408333 2.908333 5.991667 6.283333 11.8125 12.9125 8.504167 11.02083 10.99167 8.729167 4.8 2.141667 3.016667 3.691667 6 9.966666 8.258333 4.658333 5.304167 6.4625 3.6625 2.1875 0.9166666 2.25 0.2541667 1.3 0.6541666 0.5125 1.933333 4.095833 1.645833 1.470833 2.229167 3.341667 1.925 2.7375 6.325 9.945833 12.525 12.24583 14.19167 12.92083 9.533334 -9999 -9999 -9999 -9999 -9999 -9999 -9999 -9999 -9999 -9999 -9999 -9999 -9999 -9999 -9999 -9999 -9999 -9999 -9999 -9999 
-9999 -9999 -9999 -9999 -9999 -9999 -9999 -9999 -9999 -9999 -9999 -9999 -9999 -9999 -9999 -9999 -9999 -9999 -9999 -9999 -9999 -9999 -9999 -9999 -9999 -9999 -9999 -9999 -9999 -9999 9.616667 8.545834 5.5625 3.191667 5.070833 8.508333 8.145833 4.179167 1.654167 2.345833 4.95 2.991667 2.258333 2.179167 2.795833 3.733333 1.3625 1.875 3.4 3.933333 4 3.345834 3.1 5.354167 2.983333 2.441667 2.995833 2.091667 2 1.570833 0.9166667 0.6916667 0.5291667 0.7041667 0.9625 1.333333 1.920833 1.7125 4.175 4.583333 6.279167 7.675 4.145833 3.191667 4.004167 4.375 2.779167 1.4 2.283333 4.2625 6.7625 6.391666 6.695833 8.029166 8.5875 8.808333 8.341666 7.058333 4.766667 2.645833 1.766667 2.645833 2.820833 1.954167 2.854167 1.175 0.4791666 2.020833 1.054167 3.8875 5.566667 1.316667 1.5625 4.245833 4.429167 1.0125 2.4625 4.779167 6.966667 9.204166 12.45833 12.83333 12.31667 9.695833 6.154167 6.254167 6.370833 2.95 1.108333 2.6875 4.208333 6.291667 10.18333 6.891666 5.15 7.391667 3.875 3.029167 0.4125 0.9458333 2.154167 0.725 0.9625001 -0.7291667 1.704167 3.570833 5.3 5.508333 6.195833 5.025 5.7125 6.975 4.716667 7.283333 9.325 9.775 10.075 13.9 12.95 9.866667 -9999 -9999 -9999 -9999 -9999 -9999 -9999 -9999 -9999 -9999 -9999 -9999 -9999 -9999 -9999 -9999 -9999 -9999 -9999 -9999 
-9999 -9999 -9999 -9999 -9999 -9999 -9999 -9999 -9999 -9999 -9999 -9999 -9999 -9999 -9999 -9999 -9999 -9999 -9999 -9999 -9999 -9999 -9999 -9999 -9999 -9999 -9999 -9999 -9999 -9999 -9999 -9999 9.1875 6.158333 3.554167 5.475 8.616667 6.441667 6.841667 5.616667 7.045833 4.658333 4.658333 4.75 3.304167 2.704167 1.716667 1.433333 3.35 4.616667 3.154167 1.904167 2.233333 4.066667 4.683333 2.775 2.275 1.65 2.583333 1.908333 1.4 0.375 1.166667 1.879167 1.8375 2.179167 3.075 0.8874999 2.325 2.041667 5.0375 8.429167 6.2 3.808333 3.5875 4.183333 3.029167 1.695833 1.933333 2.5875 3.8 6.120833 6.470833 6.020833 5.825 8.470834 9.041667 7.183333 5.020833 4.233334 3.2625 1.520833 2.504167 0.3 0.9333334 2.329167 1.241667 2.529167 1.583333 4.479167 6.8375 1.975 2.458333 4.516667 5.204167 1.183333 1.729167 4.570833 10.92083 12.89167 10.43333 9.383333 5.991667 9.3375 4.933333 2.475 1.766667 1.625 2.025 3.483333 6.5875 6.3 10.77083 7.079167 6.916667 7.179167 3.741667 1.0125 0.9083334 1.104167 3.633333 0.6416666 1.8125 -0.3416666 0.6833333 2.295833 0.3666667 3.720833 5.154167 7.604167 9.070833 10.63333 10.02917 11.54167 9.025 6.691667 9.795834 14.70417 13.275 -9999 -9999 -9999 -9999 -9999 -9999 -9999 -9999 -9999 -9999 -9999 -9999 -9999 -9999 -9999 -9999 -9999 -9999 -9999 -9999 -9999 
-9999 -9999 -9999 -9999 -9999 -9999 -9999 -9999 -9999 -9999 -9999 -9999 -9999 -9999 -9999 -9999 -9999 -9999 -9999 -9999 -9999 -9999 -9999 -9999 -9999 -9999 -9999 -9999 -9999 -9999 -9999 -9999 -9999 7.929167 4.1375 3.145833 5.995833 7.983334 5.520833 7.279167 7.458333 7.1625 7.141666 4.970833 3.279167 2.033333 2.6875 3.5875 4.454166 3.908333 3.370833 1.833333 2.279167 3.929167 5.895833 4.020833 2.6125 2.616667 3.045833 1.720833 1.175 -0.09166671 1.058333 0.8416666 0.8208333 1.6125 3.6875 1.970833 1.216667 3.504167 5.758333 8.633333 6.316667 4.0375 3.625 4.208333 2.9375 1.983333 2.520833 2.666667 2.083333 3.120833 3.170833 4.75 3.841667 5 6.404167 8.804167 6.3125 6.741667 5.5625 2.795833 2.1375 1.0625 -0.4416667 1.608333 4.079166 4.183333 2.258333 4.595833 8.420834 6.170833 3.808333 5.470833 6.154167 1.079167 2.583333 6.520833 12.4625 11.85833 5.095833 5.183333 3.2375 5.55 5.133333 5.7375 4.666667 3.9 4.170834 7.366667 7.0875 8.558333 10.34583 6.6625 7.891667 6.55 2.266667 1.683333 2.55 1.654167 3.766667 0.1541667 2.408333 -1.266667 0.1041667 -0.1666666 0.9208333 1.15 1.3875 3.529167 6.8375 11.0375 12.4875 13.29583 9.225 9.220833 11.53333 15.45833 -9999 -9999 -9999 -9999 -9999 -9999 -9999 -9999 -9999 -9999 -9999 -9999 -9999 -9999 -9999 -9999 -9999 -9999 -9999 -9999 -9999 -9999 
-9999 -9999 -9999 -9999 -9999 -9999 -9999 -9999 -9999 -9999 -9999 -9999 -9999 -9999 -9999 -9999 -9999 -9999 -9999 -9999 -9999 -9999 -9999 -9999 -9999 -9999 -9999 -9999 -9999 -9999 -9999 -9999 -9999 9.804167 7.283333 5.1 5.0625 6.4625 3.7 5.15 6.3625 4.645833 6.391667 6.125 6.216667 4.745833 6.120833 5.3375 2.4625 3.108333 3.2875 2.329167 3.545833 5.216667 6.083333 4.533333 3.1375 3.995833 3.295833 2.191667 1.15 -0.1083333 -0.1833334 0.5458333 0.9458334 1.333333 2.816667 5.058333 2.754167 3.483333 5.495833 8.45 5.8 4.691667 3.175 4.258333 3.579167 2.325 1.704167 2.454167 3.333333 1.816667 3.320833 2.941667 1.320833 2.270833 5 5.945833 9.254167 8.595834 7.4 5.5375 2.820833 1.566667 0.09999997 -0.2708333 2.45 5.35 4.766666 5.3625 6.575 10.17917 7.641667 9.225 3.904167 0.6833333 3.091667 7.483333 12.3625 10.19583 4.0625 2.916667 2.85 4.233333 7.179167 10.2625 9.458333 9.279167 7.925 10.32917 9.095834 10.5375 8.291667 6.904167 8.983334 7.329166 4.529167 2.141667 3.341667 2.591667 3.675 2.6125 1.445833 1.445833 1.85 2.283333 4.583333 3.35 5.575 6.0875 10.27917 11.24583 10.8375 12.15417 12.49167 13.64583 14.67917 16.5375 -9999 -9999 -9999 -9999 -9999 -9999 -9999 -9999 -9999 -9999 -9999 -9999 -9999 -9999 -9999 -9999 -9999 -9999 -9999 -9999 -9999 -9999 
-9999 -9999 -9999 -9999 -9999 -9999 -9999 -9999 -9999 -9999 -9999 -9999 -9999 -9999 -9999 -9999 -9999 -9999 -9999 -9999 -9999 -9999 -9999 -9999 -9999 -9999 -9999 -9999 -9999 -9999 -9999 -9999 -9999 -9999 9.495833 7.6875 4.375 5.133333 3.404167 3.004167 5.1125 4.741667 3.2625 3.95 5.170833 5.408333 5.829167 5.725 2.904167 2.5625 3.733333 2.3375 4.1375 6.133333 6.170833 3.879167 4.4625 4.304167 3.345833 2.041667 1.520833 1.004167 0.1208334 0.2083333 0.2583333 2.433333 2.779167 3.6625 6.125 4.458333 5.1875 8.854167 6.8625 4.55 2.6625 3.695833 3.908333 2 1.720833 2.066667 2.7375 3.95 2.1875 1.470833 0.7041667 2.075 3.3 3.0125 5.8125 8.958333 8.875 7.645833 5.858333 2.433333 1.383333 -0.08749997 1.404167 3.3625 2.466667 2.245833 4.141667 7.329167 6.516667 9.845834 6.566667 4.045834 4.533333 8.579166 13.1 9.8125 4.095833 5.566667 7.591667 10.3125 11.7875 12.4875 12.1875 11.99583 12.2375 12.8875 12.02083 12.12917 11.3 11.12917 11.4625 9.970833 6.945833 2.541667 6.0375 3.470833 5.004167 4.366667 5.029167 3.466667 1.120833 3.9125 6.15 7.508333 6.9625 10.6 11.275 10.49167 10.52917 7.658333 8.533334 12.0625 14.92083 17.04167 -9999 -9999 -9999 -9999 -9999 -9999 -9999 -9999 -9999 -9999 -9999 -9999 -9999 -9999 -9999 -9999 -9999 -9999 -9999 -9999 -9999 -9999 
-9999 -9999 -9999 -9999 -9999 -9999 -9999 -9999 -9999 -9999 -9999 -9999 -9999 -9999 -9999 -9999 -9999 -9999 -9999 -9999 -9999 -9999 -9999 -9999 -9999 -9999 -9999 -9999 -9999 -9999 -9999 -9999 -9999 -9999 -9999 9.2 5.866667 3.070833 4.1875 2.683333 4 5.825 3.408333 2.6875 2.133333 4.583333 4.0625 3.029167 4.233334 2.966667 3.65 2.2375 4.370833 5.841667 6.2 5.120833 4.295833 3.683333 3.658333 3.041667 2.233333 1.6 0.5708333 1.116667 2.325 2.395833 4.441667 5 6.358334 4.733333 5.520833 9.145833 6.2375 4.295833 2.195833 2.958333 3.470833 3.345833 2.708333 1.879167 2.054167 4.033333 4.591667 3.066667 1.891667 2.504167 4.820833 3.733333 3.491667 6.554167 10.325 10.05833 7.241667 4.845833 3.966667 0.08750004 0.45 0.9416667 2.3375 1.133333 3.420833 1.758333 3.7625 7.483333 11.55417 7.983333 2.8625 4.875 12.37917 11.34583 5.829166 8.075 13.21667 9.883333 10.1125 8.95 6.258333 6.033333 7.225 10.39167 10.6625 9.629167 7 5.491667 5.954167 8.741667 10.12917 8.575 8.708333 8.179167 7.720833 5.970833 4.879167 1.583333 2.0875 2.3625 3.554167 7.1375 10.5 10.37917 9.079166 11.06667 12.45833 10.79167 10.925 14.0125 16.28333 16.35 -9999 -9999 -9999 -9999 -9999 -9999 -9999 -9999 -9999 -9999 -9999 -9999 -9999 -9999 -9999 -9999 -9999 -9999 -9999 -9999 -9999 -9999 
-9999 -9999 -9999 -9999 -9999 -9999 -9999 -9999 -9999 -9999 -9999 -9999 -9999 -9999 -9999 -9999 -9999 -9999 -9999 -9999 -9999 -9999 -9999 -9999 -9999 -9999 -9999 -9999 -9999 -9999 -9999 -9999 -9999 -9999 -9999 6.1375 4.654167 2.145833 1.8125 3.829167 2.866667 5.020833 4.566667 2.116667 2.195833 3.895833 5.533333 2.558333 2.375 3.291667 2.8625 2.566667 4.129167 5.595833 6.083333 4.7375 4.070833 4.2625 4.325 3.625 2.2125 1.858333 1.1125 1.25 3.2 3.279167 3.391667 6.15 7.966667 5.141666 6.779167 9.133333 7.541667 5.991667 2.425 2.7875 2.179167 2.229167 2.1375 3.204167 1.845833 3.1 3.320833 5.575 4.666667 2.254167 4.645833 4.708333 3.925 6.470833 9.691667 9.1125 9.741667 7.133333 2.870833 1.283333 1.416667 0.1166667 1.475 2.758333 1.508333 -0.1999999 2.716667 5.745833 8.3125 11.22083 9.679167 6.429167 12.39583 11.67917 12.5625 12.51667 8.8625 7.108333 5.320833 5.241667 2.670833 2.195833 6.183333 7.691667 6.129167 10.37083 6.1375 2.458333 2.008333 4.270833 5.933333 8.0625 5.358334 4.1875 3.1375 2.454167 1.391667 1.5125 4.8 5.754167 7.341667 9.570833 7.729167 8.0875 8.566667 10.95417 11.64167 13.45417 14.775 16.09167 16.60417 -9999 -9999 -9999 -9999 -9999 -9999 -9999 -9999 -9999 -9999 -9999 -9999 -9999 -9999 -9999 -9999 -9999 -9999 -9999 -9999 -9999 -9999 -9999 
-9999 -9999 -9999 -9999 -9999 -9999 -9999 -9999 -9999 -9999 -9999 -9999 -9999 -9999 -9999 -9999 -9999 -9999 -9999 -9999 -9999 -9999 -9999 -9999 -9999 -9999 -9999 -9999 -9999 -9999 -9999 -9999 -9999 -9999 8.7125 6.979167 2.879167 3.341667 4.0875 4.658333 3.041667 3.6875 4.341667 4.375 2 2.170833 4.579167 4.779167 2.045833 2.258333 3.1 2.433333 3.625 4.833333 5.708333 5.2 4.479167 4.275 3.779167 4.179167 3.220833 2.341667 1.4625 1.225 3.120833 5.991667 4.620833 5.641667 9.020833 8.395833 8.916667 7.4875 5.666667 5.966667 2.725 2.4 3.666667 4.058333 4.533333 5.008333 2.354167 2 2.158333 4.0375 6.175 4.775 4.791667 2.925 3.379167 5.345833 9.395833 8.408333 6.441667 7.625 3.391667 3.520833 0.5875 1.05 0.7708333 3.7125 2.820833 1.1625 -0.1083334 3.491667 4.345833 7.633333 11.83333 13.1625 13.93333 14.43333 13.76667 8.008333 3.675 2.829167 1.879167 2.8625 1.916667 1.666667 2.733333 4.691667 3.158333 8.0375 8.845834 5.320833 2.108333 2.133333 3.479167 5.95 -9999 -9999 -9999 -9999 -9999 2.729167 4.120833 7.7625 8.483334 6.091667 7.3625 10.05 12 12.89583 13.92917 14.9375 15.96667 15.83333 -9999 -9999 -9999 -9999 -9999 -9999 -9999 -9999 -9999 -9999 -9999 -9999 -9999 -9999 -9999 -9999 -9999 -9999 -9999 -9999 -9999 -9999 -9999 -9999 
-9999 -9999 -9999 -9999 -9999 -9999 -9999 -9999 -9999 -9999 -9999 -9999 -9999 -9999 -9999 -9999 -9999 -9999 -9999 -9999 -9999 -9999 -9999 -9999 -9999 -9999 -9999 -9999 -9999 -9999 -9999 -9999 -9999 -9999 -9999 -9999 8.216666 3.3625 5.475 7.2375 4.6125 3.520833 2.5 4.3875 3.120833 1.904167 2.325 4.2875 3.4375 2.058333 2 1.758333 3.104167 4.433333 5.05 5.5625 3.9 3.629167 3.579167 4.3 4.108333 2.970833 1.879166 1.8 4.341667 6.145833 4.7875 7.891667 7.75 4.725 4.954167 4.958333 5.5 4.6 2.2625 2.766667 3.420833 4.329167 4.320833 4.716667 5.158333 2.8625 1.8 2.566667 4.0625 6.441667 6.8875 3.925 2.495833 5.15 9.254167 7.4375 4.441667 5.158333 6.333333 2.445833 0.7874999 1.9125 0.9625 4.395833 6.104167 2.8 1.6125 1.183333 2.9875 5.029167 7.008333 12.24583 13.79583 12.48333 14.25 9.654167 4.741667 1.016667 3.304167 5.766667 3.804167 2.758333 2.775 0.8166666 2.8625 5.1875 5.8375 6.966667 5.679167 3.504167 4.7125 4.979167 -9999 -9999 -9999 -9999 -9999 2.641667 5.908333 7.391666 5.6625 6.508333 10.7125 10.84583 11.075 11.52917 12.82917 13.90833 12.97917 -9999 -9999 -9999 -9999 -9999 -9999 -9999 -9999 -9999 -9999 -9999 -9999 -9999 -9999 -9999 -9999 -9999 -9999 -9999 -9999 -9999 -9999 -9999 -9999 -9999 
-9999 -9999 -9999 -9999 -9999 -9999 -9999 -9999 -9999 -9999 -9999 -9999 -9999 -9999 -9999 -9999 -9999 -9999 -9999 -9999 -9999 -9999 -9999 -9999 -9999 -9999 -9999 -9999 -9999 -9999 -9999 -9999 -9999 -9999 -9999 -9999 -9999 8.341666 4.779167 7.891666 7.8125 5.816667 2.7875 3.254167 1.683333 1.6875 0.8833333 2.804167 2.929167 1.4125 1.2125 1.945833 1.591667 3.629167 4.708333 4.95 3.870833 3.0375 3.425 3.85 3.958333 3.3 1.770833 2.204167 5.241667 6.079167 7.204166 9.2875 6.4375 2.179167 1.629167 2.541667 3.295833 2.279167 1.454167 1.708333 2.0875 2.445833 4.25 4.6625 5.791667 5.458333 3.275 2.879167 2.7625 3.05 5.320833 7.245833 6.058333 6.095833 8.216667 8.083333 3.995833 2.4375 4.991667 3.916667 2.008333 2.6125 1.0625 3.691667 7.3125 4.470833 4.966667 4.604167 4.445833 8.720833 10.34583 9.075 8.541667 8.6375 14.04167 8.683333 6.458333 3.216667 7.725 8.020833 6.7 6.858333 3.125 1.041667 2.195833 1.633333 2.204167 3.858333 3.7875 -9999 -9999 -9999 -9999 -9999 -9999 -9999 -9999 2.695833 4.616667 3.704167 1.85 4.8875 7.7375 -9999 -9999 -9999 -9999 -9999 -9999 -9999 -9999 -9999 -9999 -9999 -9999 -9999 -9999 -9999 -9999 -9999 -9999 -9999 -9999 -9999 -9999 -9999 -9999 -9999 -9999 -9999 -9999 -9999 -9999 -9999 
-9999 -9999 -9999 -9999 -9999 -9999 -9999 -9999 -9999 -9999 -9999 -9999 -9999 -9999 -9999 -9999 -9999 -9999 -9999 -9999 -9999 -9999 -9999 -9999 -9999 -9999 -9999 -9999 -9999 -9999 -9999 -9999 -9999 -9999 -9999 -9999 -9999 -9999 8.995833 8.425 7.6125 7.675 5.258333 2.879167 1.691667 0.2666667 0.9291666 1.075 3.379167 2.491667 0.8791667 0.9583333 1.2 2.829167 4.3875 3.95 4.170834 3.104167 2.604167 2.429167 2.929167 1.929167 1.475 3.070833 5.9125 6.545833 5.616667 7.6 7.529167 3.083333 2.4 1.545833 1.204167 0.9583334 1.333333 2.108333 1.4625 1.858333 2.341667 4.079167 4.575 5.033333 6.108334 4.85 4.3875 2.529167 2.5 4.908333 8.725 8.3625 7.683333 7.966667 5.5125 2.191667 3.395833 4.504167 4.1875 2.291667 2.225 4.25 7.070833 8.05 8.55 7.9125 9.516666 10.89583 8.433333 6.05 4.966667 8.433333 13.32917 13.68333 8.470834 8.554167 10.85 9.970834 10.175 8.1125 4.916667 1.720833 1.420833 1.666667 1.779167 -9999 -9999 -9999 -9999 -9999 -9999 -9999 -9999 -9999 -9999 1.479167 1.575 -9999 -9999 -9999 -9999 -9999 -9999 -9999 -9999 -9999 -9999 -9999 -9999 -9999 -9999 -9999 -9999 -9999 -9999 -9999 -9999 -9999 -9999 -9999 -9999 -9999 -9999 -9999 -9999 -9999 -9999 -9999 -9999 -9999 -9999 -9999 
-9999 -9999 -9999 -9999 -9999 -9999 -9999 -9999 -9999 -9999 -9999 -9999 -9999 -9999 -9999 -9999 -9999 -9999 -9999 -9999 -9999 -9999 -9999 -9999 -9999 -9999 -9999 -9999 -9999 -9999 -9999 -9999 -9999 -9999 -9999 -9999 -9999 -9999 -9999 7.4125 4.225 6.8 8.025 5.070833 2.4625 2.008333 1.883333 1.008333 2.045833 1.95 2.241667 0.6208333 1.641667 2.991667 3.658333 2.8125 3.604167 3.554167 2.595833 2.808333 2.016667 1.304167 1.091667 2.079167 3.670833 5.541667 3.175 5.65 9.15 5.541667 3.1375 1.945833 1.758333 1.554167 1.3125 2.0625 2.283333 1.895833 2.516667 2.591667 3.433333 4.8 5.254167 5.5375 5.95 3.333333 3.508333 5.2625 8.6 5.008333 3.5625 3.916667 6.775 4.5625 2.125 3.7375 4.725 2.983333 3.8375 3.025 5.4 6.408333 5.216667 3.558333 4.120833 8.854167 5.383333 1.7375 6.541667 9.962501 9.404167 11.14167 14.025 13.175 10.05833 6.05 8.6375 6.216667 2.508333 1.491667 2.85 3 2.916667 -9999 -9999 -9999 -9999 -9999 -9999 -9999 -9999 -9999 -9999 -9999 -9999 -9999 -9999 -9999 -9999 -9999 -9999 -9999 -9999 -9999 -9999 -9999 -9999 -9999 -9999 -9999 -9999 -9999 -9999 -9999 -9999 -9999 -9999 -9999 -9999 -9999 -9999 -9999 -9999 -9999 -9999 -9999 -9999 -9999 -9999 -9999 
-9999 -9999 -9999 -9999 -9999 -9999 -9999 -9999 -9999 -9999 -9999 -9999 -9999 -9999 -9999 -9999 -9999 -9999 -9999 -9999 -9999 -9999 -9999 -9999 -9999 -9999 -9999 -9999 -9999 -9999 -9999 -9999 -9999 -9999 -9999 -9999 -9999 10.10417 7.225 3.441667 3.0375 2.670833 6.945833 5.016667 2.908333 4.066667 1.7375 1.420833 1.25 0.125 0.5166668 0.1291668 0.65 2.95 2.004167 2.829166 2.570833 2.820833 2.7375 2.525 1.316667 0.9250001 1.8875 2.058333 2.820833 3.808333 2.991667 5.045834 9.420834 7.104167 4.325 4.025 1.883333 2.833333 1.466667 1.254167 3.254167 2.808333 2.8375 2.720833 3.104167 4.445833 4.604167 3.704167 3.191667 5.0875 3.2375 3.475 8.645833 5.516667 2.420833 1.85 4 4.383333 2.7375 3.495833 3.366667 5.154167 3.208333 4.2625 2.916667 5.233334 2.3125 1.870833 2.341667 7.975 7.579166 2.154167 2.458333 5.366667 3.725 8.716667 10.3375 12.83333 8.491667 5.15 3.808333 4.475 2.841667 1.145833 2.3375 3.133333 5.195833 -9999 -9999 -9999 -9999 -9999 -9999 -9999 -9999 -9999 -9999 -9999 -9999 -9999 -9999 -9999 -9999 -9999 -9999 -9999 -9999 -9999 -9999 -9999 -9999 -9999 -9999 -9999 -9999 -9999 -9999 -9999 -9999 -9999 -9999 -9999 -9999 -9999 -9999 -9999 -9999 -9999 -9999 -9999 -9999 -9999 -9999 -9999 
-9999 -9999 -9999 -9999 -9999 -9999 -9999 -9999 -9999 -9999 -9999 -9999 -9999 -9999 -9999 -9999 -9999 -9999 -9999 -9999 -9999 -9999 -9999 -9999 -9999 -9999 -9999 -9999 -9999 -9999 -9999 -9999 -9999 -9999 -9999 -9999 -9999 -9999 8.9875 4.145833 2.029167 2.291667 5.758333 7 5.945833 5.775 4.691667 2.275 0.825 -0.3 -1.941667 -1.241667 1.0375 2.691667 1.108333 1.629167 0.6833333 2 2.758333 2.420833 1.554167 1.075 2.533333 1.6375 2.179167 3.479167 2.554167 5.4875 8.583333 9.629167 7.6625 4.808333 2.666667 4.079167 1.733333 1.579167 2.179167 4.233334 2.904167 3.720833 3.925 4.270833 5.395833 5.191667 3.1625 2.95 6.370833 4.304167 6.391666 9.133333 2.95 2.170833 1.816667 1.5875 2.920833 4.575 3.270833 5.954166 4.895833 3.895833 2.641667 3.0625 1.4 4.020833 4.325 8.75 5.304167 3.983333 2.295833 0.7749999 2.358333 6.045834 10.04583 13.18333 8.841667 3.929167 0.2291666 0.2041666 0.4 3.570833 4.495833 4.433333 4.525 -9999 -9999 -9999 -9999 -9999 -9999 -9999 -9999 -9999 -9999 -9999 -9999 -9999 -9999 -9999 -9999 -9999 -9999 -9999 -9999 -9999 -9999 -9999 -9999 -9999 -9999 -9999 -9999 -9999 -9999 -9999 -9999 -9999 -9999 -9999 -9999 -9999 -9999 -9999 -9999 -9999 -9999 -9999 -9999 -9999 -9999 -9999 
-9999 -9999 -9999 -9999 -9999 -9999 -9999 -9999 -9999 -9999 -9999 -9999 -9999 -9999 -9999 -9999 -9999 -9999 -9999 -9999 -9999 -9999 -9999 -9999 -9999 -9999 -9999 -9999 -9999 -9999 -9999 -9999 -9999 -9999 -9999 -9999 -9999 -9999 10.26667 6.220833 2.425 2.5125 2.704167 4.483334 6.570833 3.179167 4.058333 2.5625 0.7125001 -0.25 -0.2375 -0.7125 -0.8625 0.5625001 1.720833 0.4750001 0.9833334 1.258333 2.725 2.5375 1.1375 0.5041667 2.4375 3.554167 1.55 4.054167 5.0625 7.0125 8.308333 6 8.854167 8.133333 4.333333 5.154167 3.175 2.95 1.829167 3.041667 4.620833 3.475 3.408333 3.525 3.195833 3.55 4.658333 5.0625 6.166667 8.583333 9.716667 10.1375 6.266667 1.770833 1.145833 2.333333 3.3 4.545834 5.033333 6.666667 6.9625 6.0125 4.379167 2.525 2.566667 6.216667 8.129167 9.533333 7.275 2.7375 0.7333333 0.3875 5.05 7.925 9.983334 13.825 8.2875 2.041667 0.4916666 1.195833 1.608333 1.5125 3.6625 6.066667 -9999 -9999 -9999 -9999 -9999 -9999 -9999 -9999 -9999 -9999 -9999 -9999 -9999 -9999 -9999 -9999 -9999 -9999 -9999 -9999 -9999 -9999 -9999 -9999 -9999 -9999 -9999 -9999 -9999 -9999 -9999 -9999 -9999 -9999 -9999 -9999 -9999 -9999 -9999 -9999 -9999 -9999 -9999 -9999 -9999 -9999 -9999 -9999 
-9999 -9999 -9999 -9999 -9999 -9999 -9999 -9999 -9999 -9999 -9999 -9999 -9999 -9999 -9999 -9999 -9999 -9999 -9999 -9999 -9999 -9999 -9999 -9999 -9999 -9999 -9999 -9999 -9999 -9999 -9999 -9999 -9999 -9999 -9999 -9999 -9999 -9999 10.1625 4.279167 1.55 1.408333 2.141667 2.083333 4.283333 3.620833 2.591667 2.329167 0.6958333 0.4375 1.7 0.5416667 -1.866667 -0.9333333 0.7208333 -0.05000005 1.608333 1.520833 2.929167 3.004167 1.9125 0.775 1.6875 2.783333 4.816667 4.725 7.495833 5.820833 5.070833 4.154167 6.391667 9.545834 6.1125 5.8375 5.670834 3.9125 3.7625 2.308333 4.3125 5.391667 4.741667 2.516667 3.7375 4.558333 5.883333 4.920833 3.7875 2.941667 7.604167 9.925 5.970833 3.179167 1.658333 1.9875 3.1375 5.191667 4.6625 6.520833 7.579167 7.55 7.079167 4.870833 4.204167 5.141667 4.220833 5.870833 7.1125 2.020833 1.229167 2.4125 2.2875 6.716667 10.24583 13.80417 8.825 1.079167 2.8625 2.804167 4.4375 3.379167 5.3625 6.191667 -9999 -9999 -9999 -9999 -9999 -9999 -9999 -9999 -9999 -9999 -9999 -9999 -9999 -9999 -9999 -9999 -9999 -9999 -9999 -9999 -9999 -9999 -9999 -9999 -9999 -9999 -9999 -9999 -9999 -9999 -9999 -9999 -9999 -9999 -9999 -9999 -9999 -9999 -9999 -9999 -9999 -9999 -9999 -9999 -9999 -9999 -9999 -9999 
-9999 -9999 -9999 -9999 -9999 -9999 -9999 -9999 -9999 -9999 -9999 -9999 -9999 -9999 -9999 -9999 -9999 -9999 -9999 -9999 -9999 -9999 -9999 -9999 -9999 -9999 -9999 -9999 -9999 -9999 -9999 -9999 -9999 -9999 -9999 -9999 -9999 -9999 10.17917 5.395833 2.779167 0.825 1.433333 1 1.0125 3.945833 3.120833 2.225 0.7375001 1.054167 2.9125 3.941667 2.266667 0.5249999 0.1708333 0.4333334 0.4125001 1.9 3.004167 3.2625 2.333333 1.0125 1.108333 1.279167 4.045834 7.208333 7.725 3.929167 2.175 2.783333 5.554167 8.758333 9.025 9.145833 8.495833 5.820833 6.183333 5.141667 4.925 4.795834 5.3125 4.279167 2.816667 3.383333 3.925 5.779167 7.0375 5.220833 6.870833 9.783334 6.979167 3.604167 2.783333 2.85 3.470833 5.55 5.041667 5.716667 7.858333 7.9125 6.841667 4.229167 4.945833 3.495833 1.1625 3.870833 5.383333 2.5 1.829167 2.308333 5.641666 9.716666 12.37083 13.875 10.39583 6.625 4.279167 4.3375 7.291667 8.704166 6.829167 4.579167 -9999 -9999 -9999 -9999 -9999 -9999 -9999 -9999 -9999 -9999 -9999 -9999 -9999 -9999 -9999 -9999 -9999 -9999 -9999 -9999 -9999 -9999 -9999 -9999 -9999 -9999 -9999 -9999 -9999 -9999 -9999 -9999 -9999 -9999 -9999 -9999 -9999 -9999 -9999 -9999 -9999 -9999 -9999 -9999 -9999 -9999 -9999 -9999 
-9999 -9999 -9999 -9999 -9999 -9999 -9999 -9999 -9999 -9999 -9999 -9999 -9999 -9999 -9999 -9999 -9999 -9999 -9999 -9999 -9999 -9999 -9999 -9999 -9999 -9999 -9999 -9999 -9999 -9999 -9999 -9999 -9999 -9999 -9999 -9999 -9999 -9999 9.295834 8.279166 5.391667 2.6875 0.6708333 0.1125 0.3083334 1.829167 4.825 2.429167 0.7041667 0.7416667 1.7625 3.154167 4.791667 4.275 2.879167 1.775 -0.05416668 1.254167 2.283333 3.425 2.4 1.883333 1.170833 1.654167 3.554167 5.395833 7.775 4.829166 2.45 5.375 6.858334 8.254167 5.191667 6.716667 9.7875 9.304167 6.795833 7.966667 6.554167 7.379167 4.9375 5.7625 2.791667 3.304167 4.191667 3.541667 4.116667 8.4375 9.654167 6.354167 2.291667 2.033333 4.254167 4.9625 6 6.3875 5.8375 6.220833 7.35 7.520833 7.416667 4.9375 3.070833 4.25 1.470833 1.4125 3.645833 1.679167 4.366667 4.0875 1.591667 5.258333 6.1625 9.720834 13.52083 9.958333 5.825 7.066667 11.2375 9.629167 6.1 1.966667 -9999 -9999 -9999 -9999 -9999 -9999 -9999 -9999 -9999 -9999 -9999 -9999 -9999 -9999 -9999 -9999 -9999 -9999 -9999 -9999 -9999 -9999 -9999 -9999 -9999 -9999 -9999 -9999 -9999 -9999 -9999 -9999 -9999 -9999 -9999 -9999 -9999 -9999 -9999 -9999 -9999 -9999 -9999 -9999 -9999 -9999 -9999 -9999 
-9999 -9999 -9999 -9999 -9999 -9999 -9999 -9999 -9999 -9999 -9999 -9999 -9999 -9999 -9999 -9999 -9999 -9999 -9999 -9999 -9999 -9999 -9999 -9999 -9999 -9999 -9999 -9999 -9999 -9999 -9999 -9999 -9999 -9999 -9999 -9999 -9999 -9999 -9999 8.316667 4.1125 2.791667 0.5083333 0.6416667 2.445833 1.25 5.408333 2.966667 2.5125 2.504167 3.579167 2.729167 2.279167 1.7875 3.345833 3.208333 1.145833 0.7125 1.8875 3.125 2.820833 2.275 1.495833 1.633333 3.616667 5.345833 6.841667 4.6125 2.445833 4.691667 4.7 7.516667 3.645833 4.470833 7.7 9.195833 9.954166 9.9 10.25 8.558333 4.741667 5.891667 3.070833 3.275 4.5375 5.25 5.0625 5.95 9.5375 4.095833 2.775 4.066667 6.5625 4.229167 3.620833 3.466667 4.1 4.945833 5.870833 6.116667 7.004167 6.370833 3.0125 2.745833 2.945833 1.1125 2.0125 1.6625 3.966667 6.583333 4.4 7.770833 9.1375 11.7125 13.80833 11.35 4.420834 5.904167 11.03333 8.695833 5.154167 2.970833 -9999 -9999 -9999 -9999 -9999 -9999 -9999 -9999 -9999 -9999 -9999 -9999 -9999 -9999 -9999 -9999 -9999 -9999 -9999 -9999 -9999 -9999 -9999 -9999 -9999 -9999 -9999 -9999 -9999 -9999 -9999 -9999 -9999 -9999 -9999 -9999 -9999 -9999 -9999 -9999 -9999 -9999 -9999 -9999 -9999 -9999 -9999 -9999 
-9999 -9999 -9999 -9999 -9999 -9999 -9999 -9999 -9999 -9999 -9999 -9999 -9999 -9999 -9999 -9999 -9999 -9999 -9999 -9999 -9999 -9999 -9999 -9999 -9999 -9999 -9999 -9999 -9999 -9999 -9999 -9999 -9999 -9999 -9999 -9999 -9999 -9999 -9999 9.8 5.825 2.020833 0.4291668 1.4375 3.870833 2.4875 5.766667 4.0875 5.0875 4.304167 1.620833 0.6125 -0.1500001 -1.466667 0.7749999 1.175 2.429167 1.979167 2.016667 3.045833 3.708333 3.0875 1.804167 1.420833 3.845833 6.045834 5.141666 3.1375 1.966667 2.929167 5.4 6.0375 2.975 4.291667 6.879167 4.8875 7.270833 6.995833 9.620833 9.058333 5.2625 6.141667 6.258333 2.7625 2.725 4.108334 5.525 7.620833 9.720833 4.3875 5.3375 7.5625 3.6 2.358333 2.654167 3.354167 4.070833 4.808333 5.208333 5.666667 6.533333 6.4625 3.7875 2.291667 1.4 1.9125 2.308333 3.466667 5.3875 8.291667 7.820833 9.1625 8.341667 8.283334 12.55 11.70833 6.3375 4.354167 12.2625 10.0375 8.054167 6.008333 -9999 -9999 -9999 -9999 -9999 -9999 -9999 -9999 -9999 -9999 -9999 -9999 -9999 -9999 -9999 -9999 -9999 -9999 -9999 -9999 -9999 -9999 -9999 -9999 -9999 -9999 -9999 -9999 -9999 -9999 -9999 -9999 -9999 -9999 -9999 -9999 -9999 -9999 -9999 -9999 -9999 -9999 -9999 -9999 -9999 -9999 -9999 -9999 
-9999 -9999 -9999 -9999 -9999 -9999 -9999 -9999 -9999 -9999 -9999 -9999 -9999 -9999 -9999 -9999 -9999 -9999 -9999 -9999 -9999 -9999 -9999 -9999 -9999 -9999 -9999 -9999 -9999 -9999 -9999 -9999 -9999 -9999 -9999 -9999 -9999 -9999 -9999 9.320833 4.725 4.095833 1.558333 1.7375 5.45 4.404167 6.558333 4.625 6.033333 3.625 1.954167 0.8374999 0.85 -0.5291666 -0.1625 -0.3291667 0.8041667 1.854167 2.504167 3.175 2.454167 2.5875 1.479167 1.341667 4.075 2.9375 1.9125 2.4 1.35 2.779167 5.375 5.783333 2.695833 4.0375 4.079166 2.9125 4.0125 5.470833 7.5375 8.908333 9.883333 5.716667 7.6125 4.2375 4.1125 3.508333 4.1 7.466667 8.929167 4.683333 4.625 8.079166 3.720833 2.933333 2.658333 3.35 3.9125 4.425 5.045833 5.875 6.529167 6.395833 4.883333 1.970833 0.3458334 0.8 4.091667 3.008333 2.866667 5.470833 4.7125 3.183333 3.254167 5.1375 10.88333 13.7125 7.741667 9.083333 12.62917 9.908334 6.0375 3.666667 -9999 -9999 -9999 -9999 -9999 -9999 -9999 -9999 -9999 -9999 -9999 -9999 -9999 -9999 -9999 -9999 -9999 -9999 -9999 -9999 -9999 -9999 -9999 -9999 -9999 -9999 -9999 -9999 -9999 -9999 -9999 -9999 -9999 -9999 -9999 -9999 -9999 -9999 -9999 -9999 -9999 -9999 -9999 -9999 -9999 -9999 -9999 -9999 
-9999 -9999 -9999 -9999 -9999 -9999 -9999 -9999 -9999 -9999 -9999 -9999 -9999 -9999 -9999 -9999 -9999 -9999 -9999 -9999 -9999 -9999 -9999 -9999 -9999 -9999 -9999 -9999 -9999 -9999 -9999 -9999 -9999 -9999 -9999 -9999 -9999 -9999 -9999 9.766666 5.041667 2.520833 1.104167 2.233333 4.479167 7.970833 8.945833 4.841667 6.945833 5.575 2.554167 2.504167 2.15 1.516667 1.629167 1.991667 2.183333 1.7375 2.029167 2.966667 2.3125 2.358333 3.254167 3.404166 2.841667 1.470833 1.604167 2.104167 1.104167 2.770833 4.75 5.104167 2.370833 2.316667 2.475 3.7875 4.7125 5.3875 4.604167 5.258333 7.820833 8.329166 8.641666 6.3625 4.2375 5.608334 5.0375 9.816667 7.525 4.370833 8.1625 5.0875 2.7875 3.2625 2.816667 3.241667 4.1 4.583333 4.654167 5.875 6.3875 6.3375 5.754167 3.4625 0.06666659 2.004167 2.9 5.508333 3.175 2.35 2.1875 1.366667 5.0375 8.625 9.683333 11.35417 13.49583 12.90833 11.65 11.09167 7.691667 2.8 -9999 -9999 -9999 -9999 -9999 -9999 -9999 -9999 -9999 -9999 -9999 -9999 -9999 -9999 -9999 -9999 -9999 -9999 -9999 -9999 -9999 -9999 -9999 -9999 -9999 -9999 -9999 -9999 -9999 -9999 -9999 -9999 -9999 -9999 -9999 -9999 -9999 -9999 -9999 -9999 -9999 -9999 -9999 -9999 -9999 -9999 -9999 -9999 
-9999 -9999 -9999 -9999 -9999 -9999 -9999 -9999 -9999 -9999 -9999 -9999 -9999 -9999 -9999 -9999 -9999 -9999 -9999 -9999 -9999 -9999 -9999 -9999 -9999 -9999 -9999 -9999 -9999 -9999 -9999 -9999 -9999 -9999 -9999 -9999 -9999 -9999 -9999 9.833333 6.679167 3.833333 1.058333 4.504167 7.866667 8.141666 8.333333 5.754167 5.783333 4.775 3.6125 2.816667 1.55 1.254167 1.908333 3.0125 3.9 3.720833 2.791667 2.070833 2.191667 1.420833 1.908333 3.2375 1.366667 1.420833 1.204167 1.775 1.370833 3.166667 4.808333 3.8 2.6875 2.45 3.595833 3.720833 3.741667 5.395833 7.129167 5.658333 6.279167 9.875 9.675 6.325 3.933333 5.1125 7.591667 9.779167 6.541667 8.804167 6.933333 3.491667 2.183333 2.479167 2.658333 3.2 3.641667 3.679167 4.2625 5.633333 6.120833 5.6125 4.7 4.7 2.920833 1.85 3.483333 5.1 6.479167 5.191667 0.525 1.325 6.066667 5.9375 5.645833 10.82083 14.25417 10.84583 9.483334 8.041667 6.620833 -9999 -9999 -9999 -9999 -9999 -9999 -9999 -9999 -9999 -9999 -9999 -9999 -9999 -9999 -9999 -9999 -9999 -9999 -9999 -9999 -9999 -9999 -9999 -9999 -9999 -9999 -9999 -9999 -9999 -9999 -9999 -9999 -9999 -9999 -9999 -9999 -9999 -9999 -9999 -9999 -9999 -9999 -9999 -9999 -9999 -9999 -9999 -9999 -9999 
-9999 -9999 -9999 -9999 -9999 -9999 -9999 -9999 -9999 -9999 -9999 -9999 -9999 -9999 -9999 -9999 -9999 -9999 -9999 -9999 -9999 -9999 -9999 -9999 -9999 -9999 -9999 -9999 -9999 -9999 -9999 -9999 -9999 -9999 -9999 -9999 -9999 -9999 -9999 9.591666 4.233333 2.1625 2.295833 4.166667 6.666667 9.458333 7.570833 6.729167 4.758333 2.1625 2.0875 0.9375001 0.4166667 0.1833333 0.7166666 1.7375 2.6875 3.841667 4.225 4.029167 4.145833 3.645833 1.958333 1.55 1.895833 1.666667 1.620833 1.6125 1.933333 2.5 3.525 3.1125 4.016667 3.295833 2.8625 2.991667 2.983333 4.15 6.4875 8.020833 8.2875 9.245833 11.00417 9.170834 7.9875 8.125 8.016666 10.52917 9.583333 8.441667 7.070833 5.070833 4.879167 4.091667 4.3125 4.970833 4.816667 4.183333 4.325 6.7625 6.395833 5.120833 4.75 5.8375 4.845833 3.4 3.170833 2.616667 3.5 7.616667 3.158333 0.5625001 2.520833 2.0875 4.645833 9.325 14.7 13.5 8.454166 3.333333 2.016667 -9999 -9999 -9999 -9999 -9999 -9999 -9999 -9999 -9999 -9999 -9999 -9999 -9999 -9999 -9999 -9999 -9999 -9999 -9999 -9999 -9999 -9999 -9999 -9999 -9999 -9999 -9999 -9999 -9999 -9999 -9999 -9999 -9999 -9999 -9999 -9999 -9999 -9999 -9999 -9999 -9999 -9999 -9999 -9999 -9999 -9999 -9999 -9999 -9999 
-9999 -9999 -9999 -9999 -9999 -9999 -9999 -9999 -9999 -9999 -9999 -9999 -9999 -9999 -9999 -9999 -9999 -9999 -9999 -9999 -9999 -9999 -9999 -9999 -9999 -9999 -9999 -9999 -9999 -9999 -9999 -9999 -9999 -9999 -9999 -9999 -9999 -9999 -9999 10.09167 6.1 3.395833 2.145833 4.445833 8.141666 9.041667 7.55 4.320833 5.445833 4.558333 1.883333 1.725 1.158333 0.775 -0.07916663 1.075 0.9208333 2.695833 4.4 4.883334 5.204167 5.404167 5.066667 3.358333 2.454167 3.129167 2.254167 1.975 2.233333 2.6375 3.1875 4.525 4.554167 3.5875 2.979167 3.4875 4.104167 5.1 6.616667 5.254167 5.466667 7.908333 9.445833 10.40833 10.95 10.97083 10.25417 8.9375 11.04167 7.983334 6.825 7.633333 5.108334 6.220833 6.970833 6.1625 5.566667 4.754167 4.670833 6.916667 7.333333 5.991667 6.620833 6.908333 5.7125 3.8875 3.0375 2.65 4.045833 8.158334 6.5125 0.8375 1.679167 4.283333 4.575 8.9625 15.32917 13.325 7.416667 2.395833 -9999 -9999 -9999 -9999 -9999 -9999 -9999 -9999 -9999 -9999 -9999 -9999 -9999 -9999 -9999 -9999 -9999 -9999 -9999 -9999 -9999 -9999 -9999 -9999 -9999 -9999 -9999 -9999 -9999 -9999 -9999 -9999 -9999 -9999 -9999 -9999 -9999 -9999 -9999 -9999 -9999 -9999 -9999 -9999 -9999 -9999 -9999 -9999 -9999 -9999 
-9999 -9999 -9999 -9999 -9999 -9999 -9999 -9999 -9999 -9999 -9999 -9999 -9999 -9999 -9999 -9999 -9999 -9999 -9999 -9999 -9999 -9999 -9999 -9999 -9999 -9999 -9999 -9999 -9999 -9999 -9999 -9999 -9999 -9999 -9999 -9999 -9999 -9999 -9999 9.304167 8.920834 5.5 3.391667 7.666667 10.03333 6.470833 3.7 4.1625 1.575 3.6875 1.666667 -1.875 -0.9583333 0.4125 -0.08333337 0.1833333 0.7875 2.466667 3.829167 3.970833 4.329166 4.495833 3.695833 3.5 4.195833 4.295834 3.633333 2.579167 2.804167 3.183333 3.654167 4.566667 4.145833 3.654167 3.2875 3.908333 4.3625 4.620833 4.445833 4.416667 4.816667 5.445833 6.425 8.9375 6.741667 5.770833 6.3625 9.375 10.47083 9.591666 9 9 8.758333 7.3125 5.7 4.216667 3.645833 4.454166 5.733333 7.6 7.35 7.35 7.125 6.958333 5.866667 4.154167 2.183333 3.7375 4.629167 5.8 9.5 3.541667 4.441667 3.125 7.083333 11.49167 14.64167 12.075 6.029167 -9999 -9999 -9999 -9999 -9999 -9999 -9999 -9999 -9999 -9999 -9999 -9999 -9999 -9999 -9999 -9999 -9999 -9999 -9999 -9999 -9999 -9999 -9999 -9999 -9999 -9999 -9999 -9999 -9999 -9999 -9999 -9999 -9999 -9999 -9999 -9999 -9999 -9999 -9999 -9999 -9999 -9999 -9999 -9999 -9999 -9999 -9999 -9999 -9999 -9999 -9999 
-9999 -9999 -9999 -9999 -9999 -9999 -9999 -9999 -9999 -9999 -9999 -9999 -9999 -9999 -9999 -9999 -9999 -9999 -9999 -9999 -9999 -9999 -9999 -9999 -9999 -9999 -9999 -9999 -9999 -9999 -9999 -9999 -9999 -9999 -9999 -9999 -9999 -9999 -9999 -9999 9.920834 7.391667 5.2 9.2625 9.6875 5.316667 0.7500001 2.608333 2.658333 1.741667 1.570833 -0.03333334 0.3166667 -0.1791666 -0.1416667 0.3999999 2.425 2.533333 2.808333 2.954167 2.3125 2.820833 1.516667 1.129167 1.841667 3.7 5.004167 4.0625 3.908333 3.920833 4.125 4.3625 4.6625 3.779167 4.195833 3.683333 4.216667 4.55 4.670833 4.9125 5.6 4.583333 5.7875 7.716667 6.266667 4.883333 7.204166 9.929167 12.05833 9.8625 9.8 8.441667 6.920833 5.979167 5.479167 4.716667 4.104167 4.179167 6.05 7.779167 7.5 7.65 7.008333 6.2375 5.670834 5.120833 3.266667 1.65 2.529166 5.229167 10.15417 7.1375 9.858334 10.4375 7.904167 12.0375 15.0125 8.3625 2.6 -9999 -9999 -9999 -9999 -9999 -9999 -9999 -9999 -9999 -9999 -9999 -9999 -9999 -9999 -9999 -9999 -9999 -9999 -9999 -9999 -9999 -9999 -9999 -9999 -9999 -9999 -9999 -9999 -9999 -9999 -9999 -9999 -9999 -9999 -9999 -9999 -9999 -9999 -9999 -9999 -9999 -9999 -9999 -9999 -9999 -9999 -9999 -9999 -9999 -9999 -9999 
-9999 -9999 -9999 -9999 -9999 -9999 -9999 -9999 -9999 -9999 -9999 -9999 -9999 -9999 -9999 -9999 -9999 -9999 -9999 -9999 -9999 -9999 -9999 -9999 -9999 -9999 -9999 -9999 -9999 -9999 -9999 -9999 -9999 -9999 -9999 -9999 -9999 -9999 -9999 -9999 -9999 8.4125 8.058333 10.5125 7.266666 3.4625 -1.145833 -1.55 1.979167 1.291667 1.029167 1.520833 1.2625 0.7125 0.65 1.1375 1.2 0.02500007 1.533333 0.9541667 1.670833 1.904167 1.783333 1.420833 2.4125 3.920833 5.279167 5.175 4.65 4.575 3.791667 3.866667 4.579167 4.425 3.304167 3.0875 2.854167 4.241667 4.741667 5.633333 6.5375 5.1 4.8 5.408333 3.870833 5.741667 8.154166 9.3125 10.82917 10.22083 9.158334 8.9875 8.854167 8.866667 6.045833 4.733333 3.579167 4.833333 6.25 8.0125 7.833333 8.216666 7.391667 5.841667 4.4875 4.929167 4.125 3.308333 2.470833 3.554167 9.075 10.10417 8.416667 8.85 12.74583 14.8 14.81667 -9999 -9999 -9999 -9999 -9999 -9999 -9999 -9999 -9999 -9999 -9999 -9999 -9999 -9999 -9999 -9999 -9999 -9999 -9999 -9999 -9999 -9999 -9999 -9999 -9999 -9999 -9999 -9999 -9999 -9999 -9999 -9999 -9999 -9999 -9999 -9999 -9999 -9999 -9999 -9999 -9999 -9999 -9999 -9999 -9999 -9999 -9999 -9999 -9999 -9999 -9999 -9999 -9999 
-9999 -9999 -9999 -9999 -9999 -9999 -9999 -9999 -9999 -9999 -9999 -9999 -9999 -9999 -9999 -9999 -9999 -9999 -9999 -9999 -9999 -9999 -9999 -9999 -9999 -9999 -9999 -9999 -9999 -9999 -9999 -9999 -9999 -9999 -9999 -9999 -9999 -9999 -9999 -9999 -9999 10.0375 11.5625 9.325 5.070833 1.179167 -0.01249997 0.2583334 0.9083334 0.5875 1.1125 1.620833 -0.02916667 -0.6125 0.008333354 1.0875 -0.8583333 -0.9 0.3083334 -0.1208334 1.045833 2.641667 1.608333 1.220833 1.983333 3.954167 5.345833 6.15 5.55 5.8375 5.041667 4.5 4.466667 4.516666 3.545833 3.0625 3.6125 4.4125 4.883333 5.183333 6.358333 7.216667 5.295834 4.0625 3.583333 4.966667 6.883333 9.033334 11.1375 8.3 6.85 4.658333 5.095833 6.9375 5.1875 3.233333 3.1625 4.266666 5.6625 6.8625 7.791667 7.516666 7.220833 6.008333 3.754167 3.9 3.308333 2.575 5.1125 4.908333 8.554167 7.3625 1.029167 1.191667 -9999 -9999 -9999 -9999 -9999 -9999 -9999 -9999 -9999 -9999 -9999 -9999 -9999 -9999 -9999 -9999 -9999 -9999 -9999 -9999 -9999 -9999 -9999 -9999 -9999 -9999 -9999 -9999 -9999 -9999 -9999 -9999 -9999 -9999 -9999 -9999 -9999 -9999 -9999 -9999 -9999 -9999 -9999 -9999 -9999 -9999 -9999 -9999 -9999 -9999 -9999 -9999 -9999 -9999 -9999 -9999 
-9999 -9999 -9999 -9999 -9999 -9999 -9999 -9999 -9999 -9999 -9999 -9999 -9999 -9999 -9999 -9999 -9999 -9999 -9999 -9999 -9999 -9999 -9999 -9999 -9999 -9999 -9999 -9999 -9999 -9999 -9999 -9999 -9999 -9999 -9999 -9999 -9999 -9999 -9999 -9999 -9999 11.65417 10.775 8.083333 7.108333 2.041667 1.5 0.2208333 0.2083333 1.1625 2.370833 1.458333 -0.2166667 -1.3375 -1.3625 -0.9958333 -0.7583333 -0.8791667 -0.2666667 -0.6208333 1.5875 2.745833 2.291667 1.254167 1.525 2.4875 3.345833 5.6875 6.495833 6.733333 6.7875 5.920833 4.1875 4.416667 4.908333 4.35 4.404167 5.0625 4.616667 5.304167 5.15 6.9125 6.108333 4.104167 3 5.066667 6.391666 7.5625 11.1375 8.108334 7.216667 6.133334 4.175 4.1 2.729167 3.108333 4.8625 4.995833 5.779167 5.5875 6.1625 8.220833 7.6125 6.145833 3.908333 3.445833 3.2875 3.020833 5.795834 7.029167 8.579166 6.833333 0.7833334 -9999 -9999 -9999 -9999 -9999 -9999 -9999 -9999 -9999 -9999 -9999 -9999 -9999 -9999 -9999 -9999 -9999 -9999 -9999 -9999 -9999 -9999 -9999 -9999 -9999 -9999 -9999 -9999 -9999 -9999 -9999 -9999 -9999 -9999 -9999 -9999 -9999 -9999 -9999 -9999 -9999 -9999 -9999 -9999 -9999 -9999 -9999 -9999 -9999 -9999 -9999 -9999 -9999 -9999 -9999 -9999 -9999 
-9999 -9999 -9999 -9999 -9999 -9999 -9999 -9999 -9999 -9999 -9999 -9999 -9999 -9999 -9999 -9999 -9999 -9999 -9999 -9999 -9999 -9999 -9999 -9999 -9999 -9999 -9999 -9999 -9999 -9999 -9999 -9999 -9999 -9999 -9999 -9999 -9999 -9999 -9999 -9999 -9999 11.79583 7.833333 3.929167 6.029167 4.429167 2.820833 0.65 0.6208334 2.075 3.129167 -0.07916664 -0.4833333 -1.2875 -1.616667 -1.708333 -1.091667 0.3625 0.4958334 0.8125001 3.291667 3.616667 3.041667 1.816667 1.595833 2.225 2.970833 3.495833 4.491667 5.991667 6.733334 6.4 4.9625 3.804167 3.970833 5 5.25 5.8125 5.075 4.8125 5.7625 5.508333 6.595833 6.070833 4.995833 3.525 6.3625 8.491667 10.825 10.94167 6.645833 4.695833 3.6 2.941667 3.579167 3.8125 5.979167 7.016666 6.695833 5.720833 5.566667 7.0125 7.5375 6.375 4.533333 3.3375 3.825 2.525 2.929167 2.029167 5.016667 6.466667 0.5125 -9999 -9999 -9999 -9999 -9999 -9999 -9999 -9999 -9999 -9999 -9999 -9999 -9999 -9999 -9999 -9999 -9999 -9999 -9999 -9999 -9999 -9999 -9999 -9999 -9999 -9999 -9999 -9999 -9999 -9999 -9999 -9999 -9999 -9999 -9999 -9999 -9999 -9999 -9999 -9999 -9999 -9999 -9999 -9999 -9999 -9999 -9999 -9999 -9999 -9999 -9999 -9999 -9999 -9999 -9999 -9999 -9999 
-9999 -9999 -9999 -9999 -9999 -9999 -9999 -9999 -9999 -9999 -9999 -9999 -9999 -9999 -9999 -9999 -9999 -9999 -9999 -9999 -9999 -9999 -9999 -9999 -9999 -9999 -9999 -9999 -9999 -9999 -9999 -9999 -9999 -9999 -9999 -9999 -9999 -9999 -9999 -9999 -9999 10.56667 5.475 2.108333 3.529167 4.25 1.725 0.4208333 0.9291667 3.183333 3.1625 0.8791666 -1.004167 -0.09583326 -1.079167 -2.0875 -0.4416668 1.208333 2.533333 2.633333 3.3625 3.4125 3.904167 2.766667 1.666667 1.433333 2.120833 1.4375 1.379167 2.65 5.783333 6.229167 5.454166 4.7375 4.045834 4.320833 5.1875 5.4625 4.7125 4.108333 4.345833 2.708333 3.754167 6.683333 7.391666 5.5625 4.304167 4.95 7.779167 11.36667 9.8125 7.091667 4.175 3.908333 4.945833 5.658333 6.966667 6.295833 5.2375 4.233333 4.020833 6.6125 6.441667 6.616667 4.8875 3.129167 2.941667 0.4958334 0.2583333 1.770833 4.845833 3.5875 -9999 -9999 -9999 -9999 -9999 -9999 -9999 -9999 -9999 -9999 -9999 -9999 -9999 -9999 -9999 -9999 -9999 -9999 -9999 -9999 -9999 -9999 -9999 -9999 -9999 -9999 -9999 -9999 -9999 -9999 -9999 -9999 -9999 -9999 -9999 -9999 -9999 -9999 -9999 -9999 -9999 -9999 -9999 -9999 -9999 -9999 -9999 -9999 -9999 -9999 -9999 -9999 -9999 -9999 -9999 -9999 -9999 -9999 
-9999 -9999 -9999 -9999 -9999 -9999 -9999 -9999 -9999 -9999 -9999 -9999 -9999 -9999 -9999 -9999 -9999 -9999 -9999 -9999 -9999 -9999 -9999 -9999 -9999 -9999 -9999 -9999 -9999 -9999 -9999 -9999 -9999 -9999 -9999 -9999 -9999 -9999 -9999 -9999 10.81667 8.5125 5.275 2.395833 1.529167 2.375 1.754167 0.4874999 0.6333333 2.529167 2.254167 0.06666666 0.2875001 -0.7291666 0.925 -1.2875 0.03750003 3.129167 5.545833 5.025 5.675 4.6125 3.729167 2.558333 1.458333 0.8916667 1.175 1.0125 1.0625 2.004167 4.458333 4.608333 5.191667 5.833333 5.458333 4.645833 4.716667 4.9375 4.458333 2.795833 2.366667 2.15 2.283333 4.908333 5.470833 7.891667 5.7375 4.3875 5.9 9.208333 10.72917 7.120833 4.533333 5.133333 6.058333 6.733333 5.8125 5.704166 6.033333 5.329166 6.229167 8.295834 7.495833 6.166667 4.7875 2.845833 1.7125 1.15 1.8625 2.75 0.1208333 -9999 -9999 -9999 -9999 -9999 -9999 -9999 -9999 -9999 -9999 -9999 -9999 -9999 -9999 -9999 -9999 -9999 -9999 -9999 -9999 -9999 -9999 -9999 -9999 -9999 -9999 -9999 -9999 -9999 -9999 -9999 -9999 -9999 -9999 -9999 -9999 -9999 -9999 -9999 -9999 -9999 -9999 -9999 -9999 -9999 -9999 -9999 -9999 -9999 -9999 -9999 -9999 -9999 -9999 -9999 -9999 -9999 -9999 -9999 
-9999 -9999 -9999 -9999 -9999 -9999 -9999 -9999 -9999 -9999 -9999 -9999 -9999 -9999 -9999 -9999 -9999 -9999 -9999 -9999 -9999 -9999 -9999 -9999 -9999 -9999 -9999 -9999 -9999 -9999 -9999 -9999 -9999 -9999 -9999 -9999 -9999 -9999 -9999 -9999 10.87083 7.1375 3.133333 1.6625 0.7791666 0.7583333 0.7583333 1.25 0.9083333 3.204167 2.291667 0.6583333 2.2125 0.0875 -1.370833 1.733333 3.916667 5.429167 6.575 6.429167 5.016667 3.583333 2.741667 2.270833 0.975 0.9125 1.558333 1.3125 2.316667 3.304167 5.270833 4.258333 5.429167 6.204167 5.354167 4.775 4.166667 3.0375 3.429167 4.475 2.491667 2.733333 2.595833 2.383333 4.429167 7.5875 8.183333 7.779167 5.283333 8.495833 10.7375 7.958333 4.754167 5.5 5.891667 5.8125 4.629167 4.954167 5.6125 5.266666 7.629167 7.533333 5.091667 6.370833 4.275 1.995833 1.3875 0.2208333 1.229167 -1.479167 -2.058333 -9999 -9999 -9999 -9999 -9999 -9999 -9999 -9999 -9999 -9999 -9999 -9999 -9999 -9999 -9999 -9999 -9999 -9999 -9999 -9999 -9999 -9999 -9999 -9999 -9999 -9999 -9999 -9999 -9999 -9999 -9999 -9999 -9999 -9999 -9999 -9999 -9999 -9999 -9999 -9999 -9999 -9999 -9999 -9999 -9999 -9999 -9999 -9999 -9999 -9999 -9999 -9999 -9999 -9999 -9999 -9999 -9999 -9999 -9999 
-9999 -9999 -9999 -9999 -9999 -9999 -9999 -9999 -9999 -9999 -9999 -9999 -9999 -9999 -9999 -9999 -9999 -9999 -9999 -9999 -9999 -9999 -9999 -9999 -9999 -9999 -9999 -9999 -9999 -9999 -9999 -9999 -9999 -9999 -9999 -9999 -9999 -9999 -9999 -9999 11.06667 5.541667 3.75 1.4625 0.5291667 1.2875 1.0875 2 1.1625 3.508333 2.55 2.333333 4.020833 3.183333 2.175 4.058333 5.695833 4.883333 6.333333 6.216667 4.0375 2.9 1.6875 1.195833 0.6208333 0.9875 1.420833 2.5375 4.541667 5.445833 6.070833 4.729167 6.233333 7.204167 7.058333 6.475 4.433333 3.404167 2.745833 4.1 4.383333 3.345833 2.170833 2.233333 3.3125 5.166667 6.5125 9.891666 8.45 8.704166 11.32917 7.895833 5.3125 4.708333 5.066667 3.470833 2.75 3.05 5.204166 5.433333 7.929167 5.679167 6.120833 5.233333 3.5 2.091667 1.558333 -0.0666667 -2.1375 -9999 -9999 -9999 -9999 -9999 -9999 -9999 -9999 -9999 -9999 -9999 -9999 -9999 -9999 -9999 -9999 -9999 -9999 -9999 -9999 -9999 -9999 -9999 -9999 -9999 -9999 -9999 -9999 -9999 -9999 -9999 -9999 -9999 -9999 -9999 -9999 -9999 -9999 -9999 -9999 -9999 -9999 -9999 -9999 -9999 -9999 -9999 -9999 -9999 -9999 -9999 -9999 -9999 -9999 -9999 -9999 -9999 -9999 -9999 -9999 -9999 
-9999 -9999 -9999 -9999 -9999 -9999 -9999 -9999 -9999 -9999 -9999 -9999 -9999 -9999 -9999 -9999 -9999 -9999 -9999 -9999 -9999 -9999 -9999 -9999 -9999 -9999 -9999 -9999 -9999 -9999 -9999 -9999 -9999 -9999 -9999 -9999 -9999 -9999 -9999 -9999 9.766666 4.425 1.804167 0.75 0.7250001 1.675 2.554167 2.808333 1.391667 2.491667 4.729167 3.2625 3.220833 3.291667 3.929167 5.004167 3.741667 2.591667 4.916667 6.1125 4.525 2.920833 2.308333 1.533333 1.283333 1.75 2.420833 2.3875 4.216667 5.85 6.670834 6.479167 6.791667 7.858334 6.725 5.954167 6.541667 4.116667 2.904167 3.570833 5.3 4.65 3.391667 2.058333 1.933333 1.629167 4.583333 7.795834 7.491667 11.8375 9.379167 5.745833 3.5 3.504167 3.891667 1.991667 2.275 3.858333 5.629167 6.383333 7.9 6.029167 5.758333 4.875 2.625 2.958333 1.391667 -0.1708334 -9999 -9999 -9999 -9999 -9999 -9999 -9999 -9999 -9999 -9999 -9999 -9999 -9999 -9999 -9999 -9999 -9999 -9999 -9999 -9999 -9999 -9999 -9999 -9999 -9999 -9999 -9999 -9999 -9999 -9999 -9999 -9999 -9999 -9999 -9999 -9999 -9999 -9999 -9999 -9999 -9999 -9999 -9999 -9999 -9999 -9999 -9999 -9999 -9999 -9999 -9999 -9999 -9999 -9999 -9999 -9999 -9999 -9999 -9999 -9999 -9999 -9999 
-9999 -9999 -9999 -9999 -9999 -9999 -9999 -9999 -9999 -9999 -9999 -9999 -9999 -9999 -9999 -9999 -9999 -9999 -9999 -9999 -9999 -9999 -9999 -9999 -9999 -9999 -9999 -9999 -9999 -9999 -9999 -9999 -9999 -9999 -9999 -9999 -9999 -9999 -9999 -9999 9.645833 6.3375 2.108333 0.8666666 0.6333334 0.8166666 2.7625 3.583333 2.879167 2.05 5.2375 3.195833 1.925 1.5875 1.991667 2.133333 2.504167 2.6875 4.770833 4.85 4.35 4.554167 3.829167 2.85 1.866667 2.179167 3.05 3.725 3.583333 4.125 5.4125 6.7875 7.675 8.170834 7.1875 4.333333 4.954166 6.779167 5.104167 3.3125 3.595833 5.916667 4.770833 2.370833 2.183333 2.775 4.879167 5.508333 5.2125 11.06667 9.6125 6.904167 3.104167 2.2 3.066667 2.033333 4.429167 6.395833 8.079166 7.233333 3.916667 3.9 4.7625 3.404167 2.4125 3.354167 2.954167 -0.3 -9999 -9999 -9999 -9999 -9999 -9999 -9999 -9999 -9999 -9999 -9999 -9999 -9999 -9999 -9999 -9999 -9999 -9999 -9999 -9999 -9999 -9999 -9999 -9999 -9999 -9999 -9999 -9999 -9999 -9999 -9999 -9999 -9999 -9999 -9999 -9999 -9999 -9999 -9999 -9999 -9999 -9999 -9999 -9999 -9999 -9999 -9999 -9999 -9999 -9999 -9999 -9999 -9999 -9999 -9999 -9999 -9999 -9999 -9999 -9999 -9999 -9999 
-9999 -9999 -9999 -9999 -9999 -9999 -9999 -9999 -9999 -9999 -9999 -9999 -9999 -9999 -9999 -9999 -9999 -9999 -9999 -9999 -9999 -9999 -9999 -9999 -9999 -9999 -9999 -9999 -9999 -9999 -9999 -9999 -9999 -9999 -9999 -9999 -9999 -9999 -9999 -9999 9.645833 6.425 4.4125 3.554167 1.733333 0.7125 1.945833 4.275 4.75 3.7125 5.1125 1.9375 1.6625 1.320833 1.129167 1.1875 1.920833 3.0625 4.870833 5.875 5.145833 3.633333 2.325 2.520833 2.020833 2.116667 1.995833 2.116667 1.966667 3.170833 3.7 3.5125 5.941667 7.283333 7.458333 4.645833 3.733333 5.1875 7.020833 6.370833 3.879167 3.595833 5.045834 4.691667 3.7125 3.791667 6.908333 4.691667 5.4 8.579166 10.3875 4.029167 1.870833 1.645833 1.541667 2.2 5.833333 7.941667 5.516667 6.720833 5.7 5.7125 4.141667 2.6625 3.091667 3.7625 3.4875 -1.3125 -9999 -9999 -9999 -9999 -9999 -9999 -9999 -9999 -9999 -9999 -9999 -9999 -9999 -9999 -9999 -9999 -9999 -9999 -9999 -9999 -9999 -9999 -9999 -9999 -9999 -9999 -9999 -9999 -9999 -9999 -9999 -9999 -9999 -9999 -9999 -9999 -9999 -9999 -9999 -9999 -9999 -9999 -9999 -9999 -9999 -9999 -9999 -9999 -9999 -9999 -9999 -9999 -9999 -9999 -9999 -9999 -9999 -9999 -9999 -9999 -9999 -9999 
-9999 -9999 -9999 -9999 -9999 -9999 -9999 -9999 -9999 -9999 -9999 -9999 -9999 -9999 -9999 -9999 -9999 -9999 -9999 -9999 -9999 -9999 -9999 -9999 -9999 -9999 -9999 -9999 -9999 -9999 -9999 -9999 -9999 -9999 -9999 -9999 -9999 -9999 -9999 -9999 11.28333 8.2625 5.854167 3.716667 2.5375 1.029167 1.9375 4.2125 5.416667 4.7375 4.3625 1.8 1.433333 1.570833 1.525 1.516667 1.966667 3.25 5.045833 6.566667 4.1875 3.775 2.4875 2.5125 2.2 2.116667 1.9625 1.7625 2.583333 2.1 1.35 2.7 3.2625 4.3 6.008333 5.191667 2.891667 4.183333 5.775 7.858333 6.691667 3.641667 3.408333 5.520833 6.204166 6.625 5.358333 5.291667 8.829166 9.345834 10.3125 5.304166 1.8 1.245833 1.683333 4.875 8.554167 4.883333 2.483333 3.525 5.025 3.979167 3.208333 2.491667 4.695833 3.841667 3.0625 0.2416667 -9999 -9999 -9999 -9999 -9999 -9999 -9999 -9999 -9999 -9999 -9999 -9999 -9999 -9999 -9999 -9999 -9999 -9999 -9999 -9999 -9999 -9999 -9999 -9999 -9999 -9999 -9999 -9999 -9999 -9999 -9999 -9999 -9999 -9999 -9999 -9999 -9999 -9999 -9999 -9999 -9999 -9999 -9999 -9999 -9999 -9999 -9999 -9999 -9999 -9999 -9999 -9999 -9999 -9999 -9999 -9999 -9999 -9999 -9999 -9999 -9999 -9999 
-9999 -9999 -9999 -9999 -9999 -9999 -9999 -9999 -9999 -9999 -9999 -9999 -9999 -9999 -9999 -9999 -9999 -9999 -9999 -9999 -9999 -9999 -9999 -9999 -9999 -9999 -9999 -9999 -9999 -9999 -9999 -9999 -9999 -9999 -9999 -9999 -9999 -9999 -9999 -9999 -9999 10.26667 6.7375 3.025 0.9166667 0.7583333 1.85 3.508333 5.4 4.316667 5.229167 2.458333 2.2375 2.5625 1.9375 1.804167 3.204167 3.008333 4.1875 5.8375 5.433333 4.3875 2.975 3.083333 2.5375 2.45 2.325 1.875 2.070833 1.775 1.7875 2.495833 2.55 3.133333 3.0375 3.025 3.075 4.116667 5.433333 6.758334 6.4625 5.416667 2.8875 3.391667 4.583333 2.9 2.1875 7.075 5.741667 3.366667 8.9625 8.391666 3.429167 1.308333 3.216667 7.208333 7.954167 5.7375 2.683333 1.858333 3.870833 3.495833 2.2375 3.008333 4.025 4.204167 5.458333 0.6208333 -2.7625 -9999 -9999 -9999 -9999 -9999 -9999 -9999 -9999 -9999 -9999 -9999 -9999 -9999 -9999 -9999 -9999 -9999 -9999 -9999 -9999 -9999 -9999 -9999 -9999 -9999 -9999 -9999 -9999 -9999 -9999 -9999 -9999 -9999 -9999 -9999 -9999 -9999 -9999 -9999 -9999 -9999 -9999 -9999 -9999 -9999 -9999 -9999 -9999 -9999 -9999 -9999 -9999 -9999 -9999 -9999 -9999 -9999 -9999 -9999 -9999 -9999 
-9999 -9999 -9999 -9999 -9999 -9999 -9999 -9999 -9999 -9999 -9999 -9999 -9999 -9999 -9999 -9999 -9999 -9999 -9999 -9999 -9999 -9999 -9999 -9999 -9999 -9999 -9999 -9999 -9999 -9999 -9999 -9999 -9999 -9999 -9999 -9999 -9999 -9999 -9999 -9999 -9999 10.05 5.433333 2.545833 1.545833 0.6125 0.675 2.370833 5.5625 3.808333 5.791667 4.629167 4.195833 2.129167 1.970833 2.820833 3.65 2.625 3.283333 5.291667 5.7125 5.008333 3.25 4.008333 2.941667 2.716667 2.533333 2.233333 2.5625 2.8125 2.15 1.520833 2.229167 2.945833 2.379167 1.6875 3.804167 5.041667 5.341667 7.008333 5.083333 3.604167 2.841667 3.033333 2.8125 1.6 3.291667 6.379167 3.070833 2.7625 8.770833 9.320833 2.970833 0.725 2.320833 7.4875 4.204166 5.625 5.870833 2.3125 4.475 3.225 1.9625 4.191667 3.495833 3.416667 6.833333 4.058333 -0.2541667 0.2208334 -9999 -9999 -9999 -9999 -9999 -9999 -9999 -9999 -9999 -9999 -9999 -9999 -9999 -9999 -9999 -9999 -9999 -9999 -9999 -9999 -9999 -9999 -9999 -9999 -9999 -9999 -9999 -9999 -9999 -9999 -9999 -9999 -9999 -9999 -9999 -9999 -9999 -9999 -9999 -9999 -9999 -9999 -9999 -9999 -9999 -9999 -9999 -9999 -9999 -9999 -9999 -9999 -9999 -9999 -9999 -9999 -9999 -9999 -9999 -9999 
-9999 -9999 -9999 -9999 -9999 -9999 -9999 -9999 -9999 -9999 -9999 -9999 -9999 -9999 -9999 -9999 -9999 -9999 -9999 -9999 -9999 -9999 -9999 -9999 -9999 -9999 -9999 -9999 -9999 -9999 -9999 -9999 -9999 -9999 -9999 -9999 -9999 -9999 -9999 -9999 -9999 11.66667 6.620833 2.8625 1.975 1.525 0.825 2.545833 6.120833 5.325 3.979167 6.795833 5.554167 2.816667 3.945833 3.470833 4.1875 3.433333 3.275 5.125 6.65 4.916667 5.5875 5.020833 3.354167 2.716667 2.695833 2.354167 2.1 2.533333 2.4625 1.741667 2.441667 3.133333 3.225 2.595833 3.5375 6.358334 6.079167 7.0875 6.170833 3.695833 2.566667 4.441667 3.2375 3.1875 3.416667 3.55 2.254167 2.575 5.695833 11.10833 6.85 2.5625 3.204167 8.4625 3.358333 2.166667 6.575 5.358333 5.816667 5.566667 4.608334 5.316667 2.825 3.508333 2.3875 5 7.683333 2.35 -9999 -9999 -9999 -9999 -9999 -9999 -9999 -9999 -9999 -9999 -9999 -9999 -9999 -9999 -9999 -9999 -9999 -9999 -9999 -9999 -9999 -9999 -9999 -9999 -9999 -9999 -9999 -9999 -9999 -9999 -9999 -9999 -9999 -9999 -9999 -9999 -9999 -9999 -9999 -9999 -9999 -9999 -9999 -9999 -9999 -9999 -9999 -9999 -9999 -9999 -9999 -9999 -9999 -9999 -9999 -9999 -9999 -9999 -9999 -9999 
-9999 -9999 -9999 -9999 -9999 -9999 -9999 -9999 -9999 -9999 -9999 -9999 -9999 -9999 -9999 -9999 -9999 -9999 -9999 -9999 -9999 -9999 -9999 -9999 -9999 -9999 -9999 -9999 -9999 -9999 -9999 -9999 -9999 -9999 -9999 -9999 -9999 -9999 -9999 -9999 -9999 11.84583 5.808333 2.408333 2.625 2.641667 1.6625 3.870833 7.6375 5.358333 3.570833 6.741667 6.691667 5.325 3.958333 3.808333 4.9125 4.275 2.85 4.045833 6.6875 5.854167 3.916667 3.216667 3.345833 3.004167 2.8375 2.483333 1.908333 2.641667 3.454167 2.2 2.25 3.516667 4.383333 4.175 3.070833 5.791667 6.625 5.304167 6.366667 5.25 3.325 3.925 6.55 5.4375 2.904167 3.65 3.441667 3.958333 5.333333 11.20417 7.758333 7.995833 8.995833 9.320833 2.866667 2.295833 5.808333 5.454167 3.7 3.179167 5.65 2.566667 1.325 1.854167 -0.6041667 1.5125 4.925 8.875 -9999 -9999 -9999 -9999 -9999 -9999 -9999 -9999 -9999 -9999 -9999 -9999 -9999 -9999 -9999 -9999 -9999 -9999 -9999 -9999 -9999 -9999 -9999 -9999 -9999 -9999 -9999 -9999 -9999 -9999 -9999 -9999 -9999 -9999 -9999 -9999 -9999 -9999 -9999 -9999 -9999 -9999 -9999 -9999 -9999 -9999 -9999 -9999 -9999 -9999 -9999 -9999 -9999 -9999 -9999 -9999 -9999 -9999 -9999 -9999 
-9999 -9999 -9999 -9999 -9999 -9999 -9999 -9999 -9999 -9999 -9999 -9999 -9999 -9999 -9999 -9999 -9999 -9999 -9999 -9999 -9999 -9999 -9999 -9999 -9999 -9999 -9999 -9999 -9999 -9999 -9999 -9999 -9999 -9999 -9999 -9999 -9999 -9999 -9999 -9999 -9999 11.8875 5.904167 3.758333 3.895833 5.883333 4.070833 6.458333 8.541667 5.725 2.029167 4.908333 7.579166 5.404167 4.445833 4.8375 5.583333 4.7375 3.125 4.3375 6.283333 4.1125 2.95 2.8875 3.391667 3.233333 3.1125 2.8375 2.079167 1.670833 2.779167 3.908333 2.958333 3.841667 4.941667 4.45 2.8375 4.645833 4.3125 3.733333 6.420834 6.1625 5.491667 4.391667 5.104167 7.604167 4.916667 7.708333 8.6625 9.154166 11.825 9.079166 9.704166 7.616667 5.7625 7.375 4.229167 1.295833 4.170833 3.208333 2.025 4.5125 3.233333 1.925 0.6250001 0.9333333 0.3875 1.404167 2.270833 6.904167 10.10833 -9999 -9999 -9999 -9999 -9999 -9999 -9999 -9999 -9999 -9999 -9999 -9999 -9999 -9999 -9999 -9999 -9999 -9999 -9999 -9999 -9999 -9999 -9999 -9999 -9999 -9999 -9999 -9999 -9999 -9999 -9999 -9999 -9999 -9999 -9999 -9999 -9999 -9999 -9999 -9999 -9999 -9999 -9999 -9999 -9999 -9999 -9999 -9999 -9999 -9999 -9999 -9999 -9999 -9999 -9999 -9999 -9999 -9999 -9999 
-9999 -9999 -9999 -9999 -9999 -9999 -9999 -9999 -9999 -9999 -9999 -9999 -9999 -9999 -9999 -9999 -9999 -9999 -9999 -9999 -9999 -9999 -9999 -9999 -9999 -9999 -9999 -9999 -9999 -9999 -9999 -9999 -9999 -9999 -9999 -9999 -9999 -9999 -9999 -9999 -9999 11.76667 8.466666 4.429167 6.7 8.8125 7.883333 9.2875 8.0125 4.35 2.075 2.658333 6.295833 8.004167 5.916667 5.591667 5.75 4.2625 3.441667 3.341667 5.245833 5.133333 2.316667 2.8 3.25 3.5125 3.3125 3.1 2.379167 1.791667 1.6 3.3875 4.1125 4.491667 5.391667 5.675 3.983333 2.8625 2.483333 2.670833 5.5875 7.970833 6.575 3.933333 4.779167 8.195833 8.879167 9.579166 13.86667 13.75 9.879167 3.7375 3.358333 3.8 1.475 4.6625 3.408333 1.141667 3.3625 2.391667 3.283333 3.275 3.6375 2.0125 1.1125 0.2166667 2.304167 3 7.491666 6.908333 4.933333 -9999 -9999 -9999 -9999 -9999 -9999 -9999 -9999 -9999 -9999 -9999 -9999 -9999 -9999 -9999 -9999 -9999 -9999 -9999 -9999 -9999 -9999 -9999 -9999 -9999 -9999 -9999 -9999 -9999 -9999 -9999 -9999 -9999 -9999 -9999 -9999 -9999 -9999 -9999 -9999 -9999 -9999 -9999 -9999 -9999 -9999 -9999 -9999 -9999 -9999 -9999 -9999 -9999 -9999 -9999 -9999 -9999 -9999 -9999 
-9999 -9999 -9999 -9999 -9999 -9999 -9999 -9999 -9999 -9999 -9999 -9999 -9999 -9999 -9999 -9999 -9999 -9999 -9999 -9999 -9999 -9999 -9999 -9999 -9999 -9999 -9999 -9999 -9999 -9999 -9999 -9999 -9999 -9999 -9999 -9999 -9999 -9999 -9999 -9999 -9999 12.04167 9.1125 9.645833 9.795834 8.333333 8.0875 9.558333 6.791667 4.375 3.104167 2.754167 5.295833 8.620833 5.491667 5.7625 5.066667 4.3375 3.625 4.4125 5.341667 6.579167 3.2625 3.020833 3.133333 3.833333 3.6625 3.370833 2.641667 2.170833 1.629167 2.570833 3.504167 4.479167 5.170833 6.375 5.408333 3.395833 2.629167 2.883333 3.683333 6.783333 7.870833 5 3.9 5.516667 7.579166 9.604167 12.51667 12.1625 6.733334 3.7125 0.4166667 2.254167 -0.0333334 3.008333 2.4125 1.220833 1.879167 3.225 3.495833 2.345833 1.8375 0.5666667 0.4 1.275 2.383333 4.225 4.4625 -0.175 -0.6958333 -9999 -9999 -9999 -9999 -9999 -9999 -9999 -9999 -9999 -9999 -9999 -9999 -9999 -9999 -9999 -9999 -9999 -9999 -9999 -9999 -9999 -9999 -9999 -9999 -9999 -9999 -9999 -9999 -9999 -9999 -9999 -9999 -9999 -9999 -9999 -9999 -9999 -9999 -9999 -9999 -9999 -9999 -9999 -9999 -9999 -9999 -9999 -9999 -9999 -9999 -9999 -9999 -9999 -9999 -9999 -9999 -9999 -9999 -9999 
-9999 -9999 -9999 -9999 -9999 -9999 -9999 -9999 -9999 -9999 -9999 -9999 -9999 -9999 -9999 -9999 -9999 -9999 -9999 -9999 -9999 -9999 -9999 -9999 -9999 -9999 -9999 -9999 -9999 -9999 -9999 -9999 -9999 -9999 -9999 -9999 -9999 -9999 -9999 -9999 -9999 -9999 11.99167 10.87083 5.945833 4.158333 6.55 8.8875 6.666667 4.9 4.025 4.45 7.941667 8.541667 5.441667 5.520833 4.8 4.370833 3.5 5.183333 5.691667 7.695833 4.854167 2.8 3.995833 3.8 3.391667 2.8875 2.829167 2.208333 1.929167 1.7875 3.404167 2.933333 4.229167 5.7 5.854167 4.375 3.120833 5.375 4.654167 4.241667 6.9875 7.816667 5.679167 2.8625 4.883333 6.225 9.708333 12.32083 5.983333 2.670833 1.108333 0.5916666 -0.004166681 2.15 1.654167 0.3041667 2.7625 4.0875 3.666667 2.8375 2.591667 1.833333 0.3666667 1.641667 3.170833 3.791667 -0.2291667 -0.6166666 1.45 4.529167 7.725 8.154167 -9999 -9999 -9999 -9999 -9999 -9999 -9999 -9999 -9999 -9999 -9999 -9999 -9999 -9999 -9999 -9999 -9999 -9999 -9999 -9999 -9999 -9999 -9999 -9999 -9999 -9999 -9999 -9999 -9999 -9999 -9999 -9999 -9999 -9999 -9999 -9999 -9999 -9999 -9999 -9999 -9999 -9999 -9999 -9999 -9999 -9999 -9999 -9999 -9999 -9999 -9999 -9999 -9999 -9999 -9999 -9999 
-9999 -9999 -9999 -9999 -9999 -9999 -9999 -9999 -9999 -9999 -9999 -9999 -9999 -9999 -9999 -9999 -9999 -9999 -9999 -9999 -9999 -9999 -9999 -9999 -9999 -9999 -9999 -9999 -9999 -9999 -9999 -9999 -9999 -9999 -9999 -9999 -9999 -9999 -9999 -9999 -9999 -9999 12.27917 9.354167 6.5125 4.066667 6.4 6.4625 5.866667 5.654167 5.175 6.170833 9 7.579166 4.791667 5.995833 5.45 4.375 2.783333 4.425 4.391667 6.404167 6.633333 3.841667 3.508333 4.366667 3.85 2.2625 2.441667 2.041667 2.366667 2.483333 2.766667 2.1 3.208333 4.616667 6.1375 5.2875 3.6875 5.104167 6.591667 6.7875 7.370833 8.308333 5.975 4.058333 6.3 8.670834 11.55 12.59167 5.825 1.404167 1.358333 -0.4791666 0.4083333 1.333333 0.1583334 1.95 5.191667 3.366667 4.1875 3.920833 2.625 1.066667 0.6166667 2.091667 2.208333 1.591667 3.05 6.066667 8.35 9.645833 11.94167 11.89583 12.8125 -9999 -9999 -9999 -9999 -9999 -9999 -9999 -9999 -9999 -9999 -9999 -9999 -9999 -9999 -9999 -9999 -9999 -9999 -9999 -9999 -9999 -9999 -9999 -9999 -9999 -9999 -9999 -9999 -9999 -9999 -9999 -9999 -9999 -9999 -9999 -9999 -9999 -9999 -9999 -9999 -9999 -9999 -9999 -9999 -9999 -9999 -9999 -9999 -9999 -9999 -9999 -9999 -9999 -9999 -9999 
-9999 -9999 -9999 -9999 -9999 -9999 -9999 -9999 -9999 -9999 -9999 -9999 -9999 -9999 -9999 -9999 -9999 -9999 -9999 -9999 -9999 -9999 -9999 -9999 -9999 -9999 -9999 -9999 -9999 -9999 -9999 -9999 -9999 -9999 -9999 -9999 -9999 -9999 -9999 -9999 -9999 -9999 13.17917 11.09583 8.1 4.054167 4.720833 5.179167 5.504167 6.279167 5.958333 6.804167 8.5125 7.295833 5.029167 6.5125 5.491667 4.220833 2.833333 3.316667 3.833333 7.3 5.979167 3.175 2.816667 4.033333 5.395833 3.679167 2.1875 2.254167 2.2 2.8375 3.295833 2.1125 2.383333 3.454167 4.995833 6.4875 5.8875 3.958333 5.4125 5.991667 5.3125 6.641667 6.116667 4.195833 3.9875 4.575 7.733333 13.29583 7.6 3.958333 1.554167 -0.1708333 2.5875 -0.2541667 1.495833 3.316667 4.704166 5.1125 4.5625 3.791667 1.9625 0.8375 1.354167 1.425 2.541667 3.704167 5.5125 2.8375 3.9375 8.866667 9.633333 -9999 -9999 -9999 -9999 -9999 -9999 -9999 -9999 -9999 -9999 -9999 -9999 -9999 -9999 -9999 -9999 -9999 -9999 -9999 -9999 -9999 -9999 -9999 -9999 -9999 -9999 -9999 -9999 -9999 -9999 -9999 -9999 -9999 -9999 -9999 -9999 -9999 -9999 -9999 -9999 -9999 -9999 -9999 -9999 -9999 -9999 -9999 -9999 -9999 -9999 -9999 -9999 -9999 -9999 -9999 -9999 -9999 
-9999 -9999 -9999 -9999 -9999 -9999 -9999 -9999 -9999 -9999 -9999 -9999 -9999 -9999 -9999 -9999 -9999 -9999 -9999 -9999 -9999 -9999 -9999 -9999 -9999 -9999 -9999 -9999 -9999 -9999 -9999 -9999 -9999 -9999 -9999 -9999 -9999 -9999 -9999 -9999 -9999 -9999 13.27083 9.816667 6.304167 2.983333 3.0375 3.908333 5.266667 6.125 5.725 5.0125 7.891666 8.808333 6.183333 6.45 5.483333 5.008333 3.2 3.129167 4.629167 7.7125 6.645833 3.625 2.645833 2.9375 3.6375 5.241667 5.445833 4.35 2.875 2.9375 2.8375 3.2875 2.029167 2.525 4.575 7.15 7.533333 4.5 5.045834 4.616667 3.775 6.370833 6.283333 3.2125 2.75 4.845833 9.083333 10.99167 12.55417 7.975 3.1375 3.575 1.9875 1.329167 3.9375 6.3125 3.066667 6.370833 7.341667 3.5125 1.733333 1.083333 3.145833 3.054167 3.4625 2.5125 3.35 0.7333333 4.808333 7.683333 7.616667 10.9125 12.55833 -9999 -9999 -9999 -9999 -9999 -9999 -9999 -9999 -9999 -9999 -9999 -9999 -9999 -9999 -9999 -9999 -9999 -9999 -9999 -9999 -9999 -9999 -9999 -9999 -9999 -9999 -9999 -9999 -9999 -9999 -9999 -9999 -9999 -9999 -9999 -9999 -9999 -9999 -9999 -9999 -9999 -9999 -9999 -9999 -9999 -9999 -9999 -9999 -9999 -9999 -9999 -9999 -9999 -9999 -9999 
-9999 -9999 -9999 -9999 -9999 -9999 -9999 -9999 -9999 -9999 -9999 -9999 -9999 -9999 -9999 -9999 -9999 -9999 -9999 -9999 -9999 -9999 -9999 -9999 -9999 -9999 -9999 -9999 -9999 -9999 -9999 -9999 -9999 -9999 -9999 -9999 -9999 -9999 -9999 -9999 -9999 -9999 12.70417 10.02917 6.7625 4.1375 2.745833 3.704167 6.870833 7.616667 6.8625 7.958333 9.345833 8.133333 5.9875 6.858334 4.341667 3.516667 3.775 2.9875 6.35 8.35 5.583333 3.720833 2.8875 2.3625 3.216667 4.4625 5.420833 6.679167 6.495833 5.154167 3.5625 4.270833 3.475 4.3375 5.854167 6.841667 8.833333 7.254167 5.708333 4.6125 3.929167 5.916667 7.729167 3.166667 2.316667 5.9375 6.0375 6.4625 11.44583 9.529167 5.7125 3.545833 3.033333 1.8875 4.9 7.095833 2.941667 6.4125 6.95 3.4125 2.583333 2.275 1.920833 3.241667 5.204167 1.2625 1.533333 3.258333 5.1125 4.841667 8.829166 12.9125 10.43333 -9999 -9999 -9999 -9999 -9999 -9999 -9999 -9999 -9999 -9999 -9999 -9999 -9999 -9999 -9999 -9999 -9999 -9999 -9999 -9999 -9999 -9999 -9999 -9999 -9999 -9999 -9999 -9999 -9999 -9999 -9999 -9999 -9999 -9999 -9999 -9999 -9999 -9999 -9999 -9999 -9999 -9999 -9999 -9999 -9999 -9999 -9999 -9999 -9999 -9999 -9999 -9999 -9999 -9999 -9999 
-9999 -9999 -9999 -9999 -9999 -9999 -9999 -9999 -9999 -9999 -9999 -9999 -9999 -9999 -9999 -9999 -9999 -9999 -9999 -9999 -9999 -9999 -9999 -9999 -9999 -9999 -9999 -9999 -9999 -9999 -9999 -9999 -9999 -9999 -9999 -9999 -9999 -9999 -9999 -9999 -9999 -9999 11.725 8.575 4.516666 3.9875 3.691667 4.391667 6.891666 9.620833 10.00833 7.9875 7.545833 7.2375 5.595833 5.6125 6.029167 4 3.9 3.204167 7.066667 9.658334 7.133333 5.375 2.6875 1.95 3.020833 4.270833 5.741667 6.570833 7.45 8.029167 7.425 6.8 5.108333 5.925 6.425 7.1125 8.616667 8.641666 8.179167 4.058333 3.858333 7.816667 7.275 3.804167 2.691667 3.5125 4.583333 8.4375 11.3125 12.44167 5.829166 6.6 4.266667 3.7375 3.6875 7.216667 6.283333 7.2 7.25 3.854167 4.166667 2.529167 1.1625 2.504167 4.2375 3.3125 2.695833 3.066667 4.6375 9.133333 12.02917 11.90833 6.066667 2.304167 -9999 -9999 -9999 -9999 -9999 -9999 -9999 -9999 -9999 -9999 -9999 -9999 -9999 -9999 -9999 -9999 -9999 -9999 -9999 -9999 -9999 -9999 -9999 -9999 -9999 -9999 -9999 -9999 -9999 -9999 -9999 -9999 -9999 -9999 -9999 -9999 -9999 -9999 -9999 -9999 -9999 -9999 -9999 -9999 -9999 -9999 -9999 -9999 -9999 -9999 -9999 -9999 -9999 -9999 
-9999 -9999 -9999 -9999 -9999 -9999 -9999 -9999 -9999 -9999 -9999 -9999 -9999 -9999 -9999 -9999 -9999 -9999 -9999 -9999 -9999 -9999 -9999 -9999 -9999 -9999 -9999 -9999 -9999 -9999 -9999 -9999 -9999 -9999 -9999 -9999 -9999 -9999 -9999 -9999 -9999 -9999 -9999 10.3375 5.8875 3.395833 4.795834 5.5875 8.891666 8.729167 9.716667 5.979167 5.241667 5.091667 5.7 5.279167 4.554167 5.591667 6.595833 6.025 9.270833 8.708333 4.133333 4.4125 3.708333 1.995833 1.7875 2.8 4.583333 7 7.458333 6.979167 5.3375 5.316667 5.075 3.704167 4.241667 4.204167 6.816667 8.670834 7.920833 5.3875 3.145833 5.991667 9.1875 6.133333 3.9 3.058333 4.8875 5.983333 8.116667 13.69167 8.258333 7.333333 4.775 3.520833 2.470833 5.7125 6.629167 9.266666 9.175 7.208333 3.970833 1.716667 1.791667 1.5625 3.120833 6.395833 4.395833 2.625 6.216667 8.445833 11.73333 9.741667 4.675 -9999 -9999 -9999 -9999 -9999 -9999 -9999 -9999 -9999 -9999 -9999 -9999 -9999 -9999 -9999 -9999 -9999 -9999 -9999 -9999 -9999 -9999 -9999 -9999 -9999 -9999 -9999 -9999 -9999 -9999 -9999 -9999 -9999 -9999 -9999 -9999 -9999 -9999 -9999 -9999 -9999 -9999 -9999 -9999 -9999 -9999 -9999 -9999 -9999 -9999 -9999 -9999 -9999 -9999 -9999 
-9999 -9999 -9999 -9999 -9999 -9999 -9999 -9999 -9999 -9999 -9999 -9999 -9999 -9999 -9999 -9999 -9999 -9999 -9999 -9999 -9999 -9999 -9999 -9999 -9999 -9999 -9999 -9999 -9999 -9999 -9999 -9999 -9999 -9999 -9999 -9999 -9999 -9999 -9999 -9999 -9999 -9999 -9999 10.575 6.2125 3.954167 3.908333 7.929167 9.05 10.57083 8.675 6.345833 5.695833 5.454166 6.520833 5.641667 4.895833 4.883333 8.125 9.7625 9.425 6.954166 4.479167 3.204167 3.091667 2.0375 1.966667 2.583333 3.25 5.595833 6.7125 5.420833 3.770833 3.020833 2.5125 2.6125 1.808333 2.5875 3.416667 5.625 9.104167 6.9875 4.029167 5.091667 7.4 7.7625 4.9 3.554167 3.695833 4.2625 7.375 12.9625 10.29167 6.8375 4.2 1.916667 1.645833 4.2375 3.541667 6.129167 11.2375 7.870833 3.845833 1.658333 2.479167 3.7 4.95 7.091667 3.779167 2.854167 6.116667 10.26667 9.375 5.520833 -9999 -9999 -9999 -9999 -9999 -9999 -9999 -9999 -9999 -9999 -9999 -9999 -9999 -9999 -9999 -9999 -9999 -9999 -9999 -9999 -9999 -9999 -9999 -9999 -9999 -9999 -9999 -9999 -9999 -9999 -9999 -9999 -9999 -9999 -9999 -9999 -9999 -9999 -9999 -9999 -9999 -9999 -9999 -9999 -9999 -9999 -9999 -9999 -9999 -9999 -9999 -9999 -9999 -9999 -9999 -9999 
-9999 -9999 -9999 -9999 -9999 -9999 -9999 -9999 -9999 -9999 -9999 -9999 -9999 -9999 -9999 -9999 -9999 -9999 -9999 -9999 -9999 -9999 -9999 -9999 -9999 -9999 -9999 -9999 -9999 -9999 -9999 -9999 -9999 -9999 -9999 -9999 -9999 -9999 -9999 -9999 -9999 -9999 -9999 12.10833 7.7125 4.575 2.820833 7.1625 9.379167 11.06667 8.758333 6.845833 6.3125 6.491667 7.420834 7.354167 7.004167 4.120833 6.604167 10.5375 8.179167 4.05 2.045833 2.933333 2.345833 1.954167 2.295833 2.420833 3.245833 2.829167 4.408333 4.7 3.975 2.895833 2.541667 2.55 2.220833 2.95 3.516667 6.4375 10.62917 8.3125 5.904167 8 9.983334 5.608333 5.295834 4.320833 3.591667 4.258333 7.925 11.69583 12.90417 8.433333 4.325 2.291667 3.583333 4.545833 3.683333 6.083333 10.25833 8.325 3.716667 3.625 2.875 1.933333 3.458333 6.3125 5.7875 4.425 8.216666 7.6625 5.683333 -9999 -9999 -9999 -9999 -9999 -9999 -9999 -9999 -9999 -9999 -9999 -9999 -9999 -9999 -9999 -9999 -9999 -9999 -9999 -9999 -9999 -9999 -9999 -9999 -9999 -9999 -9999 -9999 -9999 -9999 -9999 -9999 -9999 -9999 -9999 -9999 -9999 -9999 -9999 -9999 -9999 -9999 -9999 -9999 -9999 -9999 -9999 -9999 -9999 -9999 -9999 -9999 -9999 -9999 -9999 -9999 -9999 
-9999 -9999 -9999 -9999 -9999 -9999 -9999 -9999 -9999 -9999 -9999 -9999 -9999 -9999 -9999 -9999 -9999 -9999 -9999 -9999 -9999 -9999 -9999 -9999 -9999 -9999 -9999 -9999 -9999 -9999 -9999 -9999 -9999 -9999 -9999 -9999 -9999 -9999 -9999 -9999 -9999 -9999 -9999 9.8625 4.483334 3.208333 5.229167 8.758333 10.32917 8.304167 5.4 6.895833 7.4875 6.904167 5.920834 6.491667 3.820833 2.129167 4.683333 10.08333 9.275 4.591667 2 1.9375 2.033333 2.454167 2.416667 3.1625 3.791667 2.904167 3.029167 4.4875 5.620833 5.829167 5.0875 4.454167 4.495833 5.441667 7.345833 8.895833 10.69167 7.845833 6.154167 8.1375 10.57917 8.783334 6.129167 6.125 4.733333 7.045834 6.620833 10.1375 14.2125 9.325 3.016667 3.370833 6.454166 5.85 3.383333 3.654167 7.283333 10.4875 7.695833 4.166667 3.495833 2.6125 3.2625 7.566667 5.733333 2.9625 7.9875 3.679167 -9999 -9999 -9999 -9999 -9999 -9999 -9999 -9999 -9999 -9999 -9999 -9999 -9999 -9999 -9999 -9999 -9999 -9999 -9999 -9999 -9999 -9999 -9999 -9999 -9999 -9999 -9999 -9999 -9999 -9999 -9999 -9999 -9999 -9999 -9999 -9999 -9999 -9999 -9999 -9999 -9999 -9999 -9999 -9999 -9999 -9999 -9999 -9999 -9999 -9999 -9999 -9999 -9999 -9999 -9999 -9999 -9999 -9999 
-9999 -9999 -9999 -9999 -9999 -9999 -9999 -9999 -9999 -9999 -9999 -9999 -9999 -9999 -9999 -9999 -9999 -9999 -9999 -9999 -9999 -9999 -9999 -9999 -9999 -9999 -9999 -9999 -9999 -9999 -9999 -9999 -9999 -9999 -9999 -9999 -9999 -9999 -9999 -9999 -9999 -9999 11.91667 7.3875 3.054167 5.420833 8.829166 10.69167 9.6375 4.133333 4.191667 6.925 6.304167 4.970833 4.358333 5.591667 3.65 1.841667 4.654167 9.85 10.59583 6.8625 3.454167 1.495833 1.925 2.295833 2.7875 3.483333 4.129167 3.620833 3.479167 3.6875 5.8375 7.4 8.195833 8.3375 8.733334 9.266666 9.675 10.95 10.35 6.15 3.725 5.966667 8.958333 10.525 7.279167 4.008333 4.541667 8.3375 9.820833 11.60417 13.9875 7.720833 3.658333 7.316667 8.120833 4.375 3.108333 3.9625 5.925 9.883333 11.38333 8.5625 6.095833 3.4375 4.166667 9.116667 5.408333 3.195833 5.966667 -9999 -9999 -9999 -9999 -9999 -9999 -9999 -9999 -9999 -9999 -9999 -9999 -9999 -9999 -9999 -9999 -9999 -9999 -9999 -9999 -9999 -9999 -9999 -9999 -9999 -9999 -9999 -9999 -9999 -9999 -9999 -9999 -9999 -9999 -9999 -9999 -9999 -9999 -9999 -9999 -9999 -9999 -9999 -9999 -9999 -9999 -9999 -9999 -9999 -9999 -9999 -9999 -9999 -9999 -9999 -9999 -9999 -9999 -9999 
-9999 -9999 -9999 -9999 -9999 -9999 -9999 -9999 -9999 -9999 -9999 -9999 -9999 -9999 -9999 -9999 -9999 -9999 -9999 -9999 -9999 -9999 -9999 -9999 -9999 -9999 -9999 -9999 -9999 -9999 -9999 -9999 -9999 -9999 -9999 -9999 -9999 -9999 -9999 -9999 -9999 -9999 11.1875 6.004167 3.770833 5.075 9.6375 8.125 6.1 5.279167 6.366667 7.204167 4.495833 3.5625 3.8625 4.491667 -9999 2.220833 7.45 10.71667 11.15417 8.216667 5.425 3.445833 2.779167 2.354167 2.716667 3.929167 4.016667 4.745833 4.020833 3.6375 4.541667 4.720833 7.779167 8.733334 10.35833 10.85417 10.74167 8.970834 8.991667 7.516667 3.733333 5.645833 7.841667 10.37917 9.1625 5.429167 5.1125 8.3375 12.35417 13.11667 11.67917 4.6 7.7625 10.35 4.8 3.645833 3.116667 3.008333 3.041667 4.441667 9.212501 11.7125 9.829166 5.825 5.5 9.741667 6.7875 2.291667 3.254167 -9999 -9999 -9999 -9999 -9999 -9999 -9999 -9999 -9999 -9999 -9999 -9999 -9999 -9999 -9999 -9999 -9999 -9999 -9999 -9999 -9999 -9999 -9999 -9999 -9999 -9999 -9999 -9999 -9999 -9999 -9999 -9999 -9999 -9999 -9999 -9999 -9999 -9999 -9999 -9999 -9999 -9999 -9999 -9999 -9999 -9999 -9999 -9999 -9999 -9999 -9999 -9999 -9999 -9999 -9999 -9999 -9999 -9999 -9999 
-9999 -9999 -9999 -9999 -9999 -9999 -9999 -9999 -9999 -9999 -9999 -9999 -9999 -9999 -9999 -9999 -9999 -9999 -9999 -9999 -9999 -9999 -9999 -9999 -9999 -9999 -9999 -9999 -9999 -9999 -9999 -9999 -9999 -9999 -9999 -9999 -9999 -9999 -9999 -9999 -9999 -9999 11.67917 9.045834 7.170834 5.416667 7.933333 9.725 5.445833 8.120833 6.979167 4.8 3.4375 3.275 -9999 -9999 -9999 4.6875 9.4 12.05 10.54167 7.233333 3.304167 2.404167 2.333333 3.020833 3.095833 3.6 4.6 5.091667 4.316667 3.316667 2.683333 3.4125 5.770833 6.5875 7.7375 8.9625 10.54167 6.008333 7 5.575 3.229167 4.829166 8.6625 10.25417 8.791666 8.816667 6.716667 7.066667 9.0625 10.9375 13.48333 9.495833 11.76667 7.045834 3.604167 4.958333 4.875 4.879167 2.883333 2.4625 4.5375 9.033333 10.8 5.666667 8.441667 10.55833 6.741667 3.833333 5.925 -9999 -9999 -9999 -9999 -9999 -9999 -9999 -9999 -9999 -9999 -9999 -9999 -9999 -9999 -9999 -9999 -9999 -9999 -9999 -9999 -9999 -9999 -9999 -9999 -9999 -9999 -9999 -9999 -9999 -9999 -9999 -9999 -9999 -9999 -9999 -9999 -9999 -9999 -9999 -9999 -9999 -9999 -9999 -9999 -9999 -9999 -9999 -9999 -9999 -9999 -9999 -9999 -9999 -9999 -9999 -9999 -9999 -9999 -9999 
-9999 -9999 -9999 -9999 -9999 -9999 -9999 -9999 -9999 -9999 -9999 -9999 -9999 -9999 -9999 -9999 -9999 -9999 -9999 -9999 -9999 -9999 -9999 -9999 -9999 -9999 -9999 -9999 -9999 -9999 -9999 -9999 -9999 -9999 -9999 -9999 -9999 -9999 -9999 -9999 -9999 -9999 -9999 12.275 7.391666 5.7625 9.820833 8.729167 6.833333 10.23333 6.779167 4.6625 3.570833 2.320833 -9999 -9999 -9999 8.891666 10.15 9.820833 8.316667 8 3 1.204167 2.1 3.420833 4.291667 3.483333 4.154167 5.125 4.754167 2.604167 1.954167 2.233333 3.470833 3.879167 5.033333 9.341666 10.24167 5.3375 4.416667 3.425 3.929167 4.641667 7.375 10.67917 8.6 8.483334 8.2625 6.191667 8 7.120833 13.85417 12.38333 8.691667 4.2 3.2 3.841667 4.7375 7.158333 4.55 4.3625 6.395833 10.17083 11.95 10.2125 11.2375 6.733333 5.729167 9.229167 10.65417 9.0125 -9999 -9999 -9999 -9999 -9999 -9999 -9999 -9999 -9999 -9999 -9999 -9999 -9999 -9999 -9999 -9999 -9999 -9999 -9999 -9999 -9999 -9999 -9999 -9999 -9999 -9999 -9999 -9999 -9999 -9999 -9999 -9999 -9999 -9999 -9999 -9999 -9999 -9999 -9999 -9999 -9999 -9999 -9999 -9999 -9999 -9999 -9999 -9999 -9999 -9999 -9999 -9999 -9999 -9999 -9999 -9999 -9999 -9999 
-9999 -9999 -9999 -9999 -9999 -9999 -9999 -9999 -9999 -9999 -9999 -9999 -9999 -9999 -9999 -9999 -9999 -9999 -9999 -9999 -9999 -9999 -9999 -9999 -9999 -9999 -9999 -9999 -9999 -9999 -9999 -9999 -9999 -9999 -9999 -9999 -9999 -9999 -9999 -9999 -9999 -9999 -9999 12.84583 9.095834 6.383333 10.10417 8.6375 10.7625 8.558333 3.525 2.383333 2.95 -9999 -9999 -9999 -9999 -9999 -9999 6.645833 6.045834 4.183333 3.525 1.979167 1.479167 2.541667 2.525 4.866667 3.870833 5.833333 5.204167 2.445833 2.216667 2.116667 2.85 5.1625 8.170834 11.3 7.333333 4.795834 3.975 3.320833 3.75 4.420833 7.4625 10.46667 10.8 6.045833 6.604167 4.6 7.358333 8.225 13.50833 12.30417 6.175 3.279167 2.8 5.05 6.5375 7.258333 8.216667 9.566667 10.20833 12.375 10.96667 12.61667 8.170834 6.904167 9.591667 14.02917 12.4 -9999 -9999 -9999 -9999 -9999 -9999 -9999 -9999 -9999 -9999 -9999 -9999 -9999 -9999 -9999 -9999 -9999 -9999 -9999 -9999 -9999 -9999 -9999 -9999 -9999 -9999 -9999 -9999 -9999 -9999 -9999 -9999 -9999 -9999 -9999 -9999 -9999 -9999 -9999 -9999 -9999 -9999 -9999 -9999 -9999 -9999 -9999 -9999 -9999 -9999 -9999 -9999 -9999 -9999 -9999 -9999 -9999 -9999 -9999 
-9999 -9999 -9999 -9999 -9999 -9999 -9999 -9999 -9999 -9999 -9999 -9999 -9999 -9999 -9999 -9999 -9999 -9999 -9999 -9999 -9999 -9999 -9999 -9999 -9999 -9999 -9999 -9999 -9999 -9999 -9999 -9999 -9999 -9999 -9999 -9999 -9999 -9999 -9999 -9999 -9999 -9999 -9999 13.00833 9.95 7.154167 10.47083 10.17917 9.65 6.704166 5.3 4.345833 3.7 -9999 -9999 -9999 -9999 -9999 -9999 -9999 3.45 2.433333 2.8375 1.545833 1.4 1.625 2.091667 3.541667 5.666667 6.079167 6.979167 4.479167 3.608333 3.033333 4.808333 7.316667 11.225 8.954166 6.054167 5.041667 6.1125 4.5625 3.083333 4.025 6.954166 10.88333 9.283334 5.3 4.95 4.608333 7.941667 11 14.03333 12.47083 6.883333 3.404167 2.854167 4.666667 4.333333 3.858333 5.525 6.095833 9.595834 13.04583 11.25417 12.72083 8.425 11.87083 11.5125 15.64167 -9999 -9999 -9999 -9999 -9999 -9999 -9999 -9999 -9999 -9999 -9999 -9999 -9999 -9999 -9999 -9999 -9999 -9999 -9999 -9999 -9999 -9999 -9999 -9999 -9999 -9999 -9999 -9999 -9999 -9999 -9999 -9999 -9999 -9999 -9999 -9999 -9999 -9999 -9999 -9999 -9999 -9999 -9999 -9999 -9999 -9999 -9999 -9999 -9999 -9999 -9999 -9999 -9999 -9999 -9999 -9999 -9999 -9999 -9999 -9999 
-9999 -9999 -9999 -9999 -9999 -9999 -9999 -9999 -9999 -9999 -9999 -9999 -9999 -9999 -9999 -9999 -9999 -9999 -9999 -9999 -9999 -9999 -9999 -9999 -9999 -9999 -9999 -9999 -9999 -9999 -9999 -9999 -9999 -9999 -9999 -9999 -9999 -9999 -9999 -9999 -9999 -9999 -9999 -9999 13.72917 7.583333 8.320833 11.31667 8.8625 6.545833 4.0625 2.708333 -9999 -9999 -9999 -9999 -9999 -9999 -9999 -9999 -9999 2.404167 2.316667 1.025 2.720833 2.925 3.783333 4.004167 5.904167 4.745833 7.720833 8.025 7.170833 6.079167 8.204166 10.7375 10.88333 10.89583 8.354167 6.3375 6.8625 3.954167 3.15 4.920833 8.7625 11.3875 6.333333 3.620833 4.741667 5.129167 7.679167 9.6 12.85833 14.0625 7.683333 5.183333 2.9375 5.95 4.916667 5.2625 3.8125 4.170834 7.029167 12.49167 14.91667 13.68333 10.95417 14.34583 -9999 -9999 -9999 -9999 -9999 -9999 -9999 -9999 -9999 -9999 -9999 -9999 -9999 -9999 -9999 -9999 -9999 -9999 -9999 -9999 -9999 -9999 -9999 -9999 -9999 -9999 -9999 -9999 -9999 -9999 -9999 -9999 -9999 -9999 -9999 -9999 -9999 -9999 -9999 -9999 -9999 -9999 -9999 -9999 -9999 -9999 -9999 -9999 -9999 -9999 -9999 -9999 -9999 -9999 -9999 -9999 -9999 -9999 -9999 -9999 -9999 -9999 
-9999 -9999 -9999 -9999 -9999 -9999 -9999 -9999 -9999 -9999 -9999 -9999 -9999 -9999 -9999 -9999 -9999 -9999 -9999 -9999 -9999 -9999 -9999 -9999 -9999 -9999 -9999 -9999 -9999 -9999 -9999 -9999 -9999 -9999 -9999 -9999 -9999 -9999 -9999 -9999 -9999 -9999 -9999 -9999 12.85 7.095833 10.55 9.783334 4.7125 2.783333 2.566667 -9999 -9999 -9999 -9999 -9999 -9999 -9999 -9999 -9999 -9999 -9999 -9999 2.275 2.3625 3.2125 4.4 5.520833 6.016666 6.070833 6.454167 9.375 10.02083 9.775 9.95 9.341666 7.9 11.74583 10.28333 9.375 7.5375 5.795833 3.475 6.841667 11.12917 12.2375 7.166667 4.779167 4.795834 5.125 7.554167 10.1375 10.95833 14.75 11.0375 7.075 2.970833 4.979167 8.25 8.375 6.35 4.5875 3.779167 8.095834 11.72083 14.65417 14.67917 -9999 -9999 -9999 -9999 -9999 -9999 -9999 -9999 -9999 -9999 -9999 -9999 -9999 -9999 -9999 -9999 -9999 -9999 -9999 -9999 -9999 -9999 -9999 -9999 -9999 -9999 -9999 -9999 -9999 -9999 -9999 -9999 -9999 -9999 -9999 -9999 -9999 -9999 -9999 -9999 -9999 -9999 -9999 -9999 -9999 -9999 -9999 -9999 -9999 -9999 -9999 -9999 -9999 -9999 -9999 -9999 -9999 -9999 -9999 -9999 -9999 -9999 -9999 
-9999 -9999 -9999 -9999 -9999 -9999 -9999 -9999 -9999 -9999 -9999 -9999 -9999 -9999 -9999 -9999 -9999 -9999 -9999 -9999 -9999 -9999 -9999 -9999 -9999 -9999 -9999 -9999 -9999 -9999 -9999 -9999 -9999 -9999 -9999 -9999 -9999 -9999 -9999 -9999 -9999 -9999 -9999 -9999 13.51667 9.8375 11.39167 7.3625 4.316667 -9999 -9999 -9999 -9999 -9999 -9999 -9999 -9999 -9999 -9999 -9999 -9999 -9999 -9999 2.466667 1.970833 3.0875 2.970833 3.270833 6.575 6.304167 6.758333 6.329167 7.675 7.633333 5.5375 5.566667 5.35 10.9 10.28333 7.2375 7.025 4.9 4.129167 7.095833 10.5125 13.14167 9.275 8.1 6.079167 6.120833 6.825 8.195833 10.19583 14.74583 10.31667 5.558333 3.466667 5.0875 5.9875 9.829166 9.308333 8.7375 5.4 7.1375 10.95833 15.05417 -9999 -9999 -9999 -9999 -9999 -9999 -9999 -9999 -9999 -9999 -9999 -9999 -9999 -9999 -9999 -9999 -9999 -9999 -9999 -9999 -9999 -9999 -9999 -9999 -9999 -9999 -9999 -9999 -9999 -9999 -9999 -9999 -9999 -9999 -9999 -9999 -9999 -9999 -9999 -9999 -9999 -9999 -9999 -9999 -9999 -9999 -9999 -9999 -9999 -9999 -9999 -9999 -9999 -9999 -9999 -9999 -9999 -9999 -9999 -9999 -9999 -9999 -9999 -9999 
-9999 -9999 -9999 -9999 -9999 -9999 -9999 -9999 -9999 -9999 -9999 -9999 -9999 -9999 -9999 -9999 -9999 -9999 -9999 -9999 -9999 -9999 -9999 -9999 -9999 -9999 -9999 -9999 -9999 -9999 -9999 -9999 -9999 -9999 -9999 -9999 -9999 -9999 -9999 -9999 -9999 -9999 -9999 -9999 13.57083 10.775 11.2375 5.766666 6.55 -9999 -9999 -9999 -9999 -9999 -9999 -9999 -9999 -9999 -9999 -9999 -9999 -9999 -9999 3.420833 3.383333 4.4 3.720833 2.620833 6.133333 4.404167 2.7375 2.2375 5.4625 3.570833 2.95 3.958333 6.625 9.675 11.75417 6.758333 5.2625 4.3875 4.6 6.6125 10.24167 13.22917 11.975 9 7.2875 7.170833 6.9875 9.504167 10.0375 13.3375 12.65 8.504167 7.045833 6.495833 4.641666 6.445833 9.154167 12.275 9.4 6.579167 9.995833 14.9 -9999 -9999 -9999 -9999 -9999 -9999 -9999 -9999 -9999 -9999 -9999 -9999 -9999 -9999 -9999 -9999 -9999 -9999 -9999 -9999 -9999 -9999 -9999 -9999 -9999 -9999 -9999 -9999 -9999 -9999 -9999 -9999 -9999 -9999 -9999 -9999 -9999 -9999 -9999 -9999 -9999 -9999 -9999 -9999 -9999 -9999 -9999 -9999 -9999 -9999 -9999 -9999 -9999 -9999 -9999 -9999 -9999 -9999 -9999 -9999 -9999 -9999 -9999 -9999 
-9999 -9999 -9999 -9999 -9999 -9999 -9999 -9999 -9999 -9999 -9999 -9999 -9999 -9999 -9999 -9999 -9999 -9999 -9999 -9999 -9999 -9999 -9999 -9999 -9999 -9999 -9999 -9999 -9999 -9999 -9999 -9999 -9999 -9999 -9999 -9999 -9999 -9999 -9999 -9999 -9999 -9999 -9999 -9999 13.00417 10.50833 12.94167 11.35 10.55833 -9999 -9999 -9999 -9999 -9999 -9999 -9999 -9999 -9999 -9999 -9999 -9999 -9999 -9999 -9999 -9999 5.366667 6.3625 4.004167 4.470833 7.666667 3.679167 2.966667 3.904167 1.554167 1.183333 3.891667 8.558333 11.51667 12.32083 5.766667 6.383333 4.891667 5.129167 8.041667 12.325 11.89167 7.691667 6.308333 5.9375 6.029167 5.945833 7.783333 11.05417 12.7125 14.17083 11.8625 9.866667 6.383333 4.179167 5.6625 8.370833 12.07917 13.0125 9.333333 11.87917 -9999 -9999 -9999 -9999 -9999 -9999 -9999 -9999 -9999 -9999 -9999 -9999 -9999 -9999 -9999 -9999 -9999 -9999 -9999 -9999 -9999 -9999 -9999 -9999 -9999 -9999 -9999 -9999 -9999 -9999 -9999 -9999 -9999 -9999 -9999 -9999 -9999 -9999 -9999 -9999 -9999 -9999 -9999 -9999 -9999 -9999 -9999 -9999 -9999 -9999 -9999 -9999 -9999 -9999 -9999 -9999 -9999 -9999 -9999 -9999 -9999 -9999 -9999 -9999 -9999 
-9999 -9999 -9999 -9999 -9999 -9999 -9999 -9999 -9999 -9999 -9999 -9999 -9999 -9999 -9999 -9999 -9999 -9999 -9999 -9999 -9999 -9999 -9999 -9999 -9999 -9999 -9999 -9999 -9999 -9999 -9999 -9999 -9999 -9999 -9999 -9999 -9999 -9999 -9999 -9999 -9999 -9999 -9999 -9999 12.90417 11.5625 10.84583 8.6125 5.616667 2.716667 -9999 -9999 -9999 -9999 -9999 -9999 -9999 -9999 -9999 -9999 -9999 -9999 -9999 -9999 -9999 4.620833 7.179167 8.591666 5.629167 8.116667 6.479167 3.008333 0.9 1.475 2.041667 4.820833 7.15 10.95417 13.23333 8.3375 8.133333 5.804167 5.625 7.216667 11.78333 11.9875 8.1625 5.375 5.579166 4.641667 5.170833 7.5 8.5125 10.7375 14.30417 12.9125 10.12917 7.808333 5.6125 5.979167 8.695833 11.99167 14.12917 12.3 13.38333 -9999 -9999 -9999 -9999 -9999 -9999 -9999 -9999 -9999 -9999 -9999 -9999 -9999 -9999 -9999 -9999 -9999 -9999 -9999 -9999 -9999 -9999 -9999 -9999 -9999 -9999 -9999 -9999 -9999 -9999 -9999 -9999 -9999 -9999 -9999 -9999 -9999 -9999 -9999 -9999 -9999 -9999 -9999 -9999 -9999 -9999 -9999 -9999 -9999 -9999 -9999 -9999 -9999 -9999 -9999 -9999 -9999 -9999 -9999 -9999 -9999 -9999 -9999 -9999 -9999 
-9999 -9999 -9999 -9999 -9999 -9999 -9999 -9999 -9999 -9999 -9999 -9999 -9999 -9999 -9999 -9999 -9999 -9999 -9999 -9999 -9999 -9999 -9999 -9999 -9999 -9999 -9999 -9999 -9999 -9999 -9999 -9999 -9999 -9999 -9999 -9999 -9999 -9999 -9999 -9999 -9999 -9999 -9999 -9999 -9999 13.55417 8.408333 4.358333 3.3625 -9999 -9999 -9999 -9999 -9999 -9999 -9999 -9999 -9999 -9999 -9999 -9999 -9999 -9999 -9999 -9999 -9999 4.595833 5.375 9.504167 9.720833 4.991667 2.195833 1.258333 1.3 2.6625 2.7875 4.6625 6.558333 11.07083 14.2875 8.879167 7.283333 6.4125 7.870833 11.32083 11.80417 8.895833 5.779167 5.091667 5.6625 5.508333 7.483334 9.141666 9.041667 10.26667 12.87917 14.61667 10.50833 7.454166 6.329167 9.025 9.9 12.09167 15.625 -9999 -9999 -9999 -9999 -9999 -9999 -9999 -9999 -9999 -9999 -9999 -9999 -9999 -9999 -9999 -9999 -9999 -9999 -9999 -9999 -9999 -9999 -9999 -9999 -9999 -9999 -9999 -9999 -9999 -9999 -9999 -9999 -9999 -9999 -9999 -9999 -9999 -9999 -9999 -9999 -9999 -9999 -9999 -9999 -9999 -9999 -9999 -9999 -9999 -9999 -9999 -9999 -9999 -9999 -9999 -9999 -9999 -9999 -9999 -9999 -9999 -9999 -9999 -9999 -9999 -9999 
-9999 -9999 -9999 -9999 -9999 -9999 -9999 -9999 -9999 -9999 -9999 -9999 -9999 -9999 -9999 -9999 -9999 -9999 -9999 -9999 -9999 -9999 -9999 -9999 -9999 -9999 -9999 -9999 -9999 -9999 -9999 -9999 -9999 -9999 -9999 -9999 -9999 -9999 -9999 -9999 -9999 -9999 -9999 -9999 -9999 12.43333 13.05 9.05 4.745833 -9999 -9999 -9999 -9999 -9999 -9999 -9999 -9999 -9999 -9999 -9999 -9999 -9999 -9999 -9999 -9999 -9999 -9999 -9999 9.979167 9.4125 5.495833 2.454167 3.945833 2.6625 3.091667 3.1125 2.795833 4.145833 8.683333 12.7625 13.5 8.166667 6.404167 9.391666 13.45833 11.00833 8.5375 6.541667 5.858333 6.725 6.041667 7.1875 6.5625 6.883333 7.529167 7.279167 14.07083 11.25833 7.133333 4.891666 6.745833 9.079166 13.54167 -9999 -9999 -9999 -9999 -9999 -9999 -9999 -9999 -9999 -9999 -9999 -9999 -9999 -9999 -9999 -9999 -9999 -9999 -9999 -9999 -9999 -9999 -9999 -9999 -9999 -9999 -9999 -9999 -9999 -9999 -9999 -9999 -9999 -9999 -9999 -9999 -9999 -9999 -9999 -9999 -9999 -9999 -9999 -9999 -9999 -9999 -9999 -9999 -9999 -9999 -9999 -9999 -9999 -9999 -9999 -9999 -9999 -9999 -9999 -9999 -9999 -9999 -9999 -9999 -9999 -9999 -9999 
-9999 -9999 -9999 -9999 -9999 -9999 -9999 -9999 -9999 -9999 -9999 -9999 -9999 -9999 -9999 -9999 -9999 -9999 -9999 -9999 -9999 -9999 -9999 -9999 -9999 -9999 -9999 -9999 -9999 -9999 -9999 -9999 -9999 -9999 -9999 -9999 -9999 -9999 -9999 -9999 -9999 -9999 -9999 -9999 -9999 -9999 -9999 11.675 6.433333 9.175 -9999 -9999 -9999 -9999 -9999 -9999 -9999 -9999 -9999 -9999 -9999 -9999 -9999 -9999 -9999 -9999 -9999 10.82917 12.30833 8.308333 4.6125 5.108334 4.304167 3.366667 3.225 5.333333 4.275 6.5875 10.81667 13.83333 10.275 7.820833 6.108334 8.954166 14.17917 11.97917 8.008333 8.504167 6.933333 7.454167 6.5625 7.695833 6.854167 5.641667 5.216667 7.958333 12.61667 13.54583 8.075 6.9 7.6 10.80417 12.26667 -9999 -9999 -9999 -9999 -9999 -9999 -9999 -9999 -9999 -9999 -9999 -9999 -9999 -9999 -9999 -9999 -9999 -9999 -9999 -9999 -9999 -9999 -9999 -9999 -9999 -9999 -9999 -9999 -9999 -9999 -9999 -9999 -9999 -9999 -9999 -9999 -9999 -9999 -9999 -9999 -9999 -9999 -9999 -9999 -9999 -9999 -9999 -9999 -9999 -9999 -9999 -9999 -9999 -9999 -9999 -9999 -9999 -9999 -9999 -9999 -9999 -9999 -9999 -9999 -9999 -9999 -9999 
-9999 -9999 -9999 -9999 -9999 -9999 -9999 -9999 -9999 -9999 -9999 -9999 -9999 -9999 -9999 -9999 -9999 -9999 -9999 -9999 -9999 -9999 -9999 -9999 -9999 -9999 -9999 -9999 -9999 -9999 -9999 -9999 -9999 -9999 -9999 -9999 -9999 -9999 -9999 -9999 -9999 -9999 -9999 -9999 -9999 -9999 -9999 14.3875 11.52083 -9999 -9999 -9999 -9999 -9999 -9999 -9999 -9999 -9999 -9999 -9999 -9999 -9999 -9999 -9999 -9999 -9999 -9999 -9999 12.65 10.80833 8.958333 6.041667 2.7625 4.616667 6.641667 7.291667 7.616667 10.72917 14.325 13.49167 9.929167 8.804167 6.304167 9.504167 14.30833 9.529167 9.108334 10.2375 8.945833 7.3 8.216666 7.858334 8.720834 7.195833 5.158333 6.245833 11.975 12.44167 7.4125 6.658333 8.554167 10.4375 12.025 -9999 -9999 -9999 -9999 -9999 -9999 -9999 -9999 -9999 -9999 -9999 -9999 -9999 -9999 -9999 -9999 -9999 -9999 -9999 -9999 -9999 -9999 -9999 -9999 -9999 -9999 -9999 -9999 -9999 -9999 -9999 -9999 -9999 -9999 -9999 -9999 -9999 -9999 -9999 -9999 -9999 -9999 -9999 -9999 -9999 -9999 -9999 -9999 -9999 -9999 -9999 -9999 -9999 -9999 -9999 -9999 -9999 -9999 -9999 -9999 -9999 -9999 -9999 -9999 -9999 -9999 -9999 
-9999 -9999 -9999 -9999 -9999 -9999 -9999 -9999 -9999 -9999 -9999 -9999 -9999 -9999 -9999 -9999 -9999 -9999 -9999 -9999 -9999 -9999 -9999 -9999 -9999 -9999 -9999 -9999 -9999 -9999 -9999 -9999 -9999 -9999 -9999 -9999 -9999 -9999 -9999 -9999 -9999 -9999 -9999 -9999 -9999 -9999 -9999 -9999 13.89583 -9999 -9999 -9999 -9999 -9999 -9999 -9999 -9999 -9999 -9999 -9999 -9999 -9999 -9999 -9999 -9999 -9999 3.483333 6.904167 10.18333 13.675 11.24583 5.783333 2.904167 2.758333 5.2875 8.733334 10.03333 13.75417 13.93333 9.229167 5.304167 6.258333 5.75 6.670834 13.52917 12.2875 11.94167 10.275 10.125 7.620833 7.666667 8.108334 7.8625 8.645833 8.1375 7.808333 14.31667 11.62917 9.070833 8 10.10833 12.375 14.02083 -9999 -9999 -9999 -9999 -9999 -9999 -9999 -9999 -9999 -9999 -9999 -9999 -9999 -9999 -9999 -9999 -9999 -9999 -9999 -9999 -9999 -9999 -9999 -9999 -9999 -9999 -9999 -9999 -9999 -9999 -9999 -9999 -9999 -9999 -9999 -9999 -9999 -9999 -9999 -9999 -9999 -9999 -9999 -9999 -9999 -9999 -9999 -9999 -9999 -9999 -9999 -9999 -9999 -9999 -9999 -9999 -9999 -9999 -9999 -9999 -9999 -9999 -9999 -9999 -9999 -9999 -9999 
-9999 -9999 -9999 -9999 -9999 -9999 -9999 -9999 -9999 -9999 -9999 -9999 -9999 -9999 -9999 -9999 -9999 -9999 -9999 -9999 -9999 -9999 -9999 -9999 -9999 -9999 -9999 -9999 -9999 -9999 -9999 -9999 -9999 -9999 -9999 -9999 -9999 -9999 -9999 -9999 -9999 -9999 -9999 -9999 -9999 -9999 -9999 -9999 -9999 -9999 -9999 -9999 -9999 -9999 -9999 -9999 -9999 -9999 -9999 -9999 -9999 -9999 -9999 -9999 4.091667 3.583333 4.695833 7.141667 9.683333 12.24583 12.775 6.958333 3.775 3.258333 3.925 7 10.79583 14.27917 10.125 8.525 4.216667 4.55 6.1625 9.225 14.57083 15.4875 13.825 10.8 10.825 8.933333 8.216666 7.929167 7.841667 7.545833 7.2 7.8 11.80833 15.00417 14.0625 10.2125 10.86667 14.47083 -9999 -9999 -9999 -9999 -9999 -9999 -9999 -9999 -9999 -9999 -9999 -9999 -9999 -9999 -9999 -9999 -9999 -9999 -9999 -9999 -9999 -9999 -9999 -9999 -9999 -9999 -9999 -9999 -9999 -9999 -9999 -9999 -9999 -9999 -9999 -9999 -9999 -9999 -9999 -9999 -9999 -9999 -9999 -9999 -9999 -9999 -9999 -9999 -9999 -9999 -9999 -9999 -9999 -9999 -9999 -9999 -9999 -9999 -9999 -9999 -9999 -9999 -9999 -9999 -9999 -9999 -9999 -9999 
-9999 -9999 -9999 -9999 -9999 -9999 -9999 -9999 -9999 -9999 -9999 -9999 -9999 -9999 -9999 -9999 -9999 -9999 -9999 -9999 -9999 -9999 -9999 -9999 -9999 -9999 -9999 -9999 -9999 -9999 -9999 -9999 -9999 -9999 -9999 -9999 -9999 -9999 -9999 -9999 -9999 -9999 -9999 -9999 -9999 -9999 -9999 -9999 -9999 -9999 -9999 -9999 -9999 -9999 -9999 -9999 -9999 -9999 -9999 -9999 -9999 -9999 -9999 -9999 -9999 4.8375 4.575 6.2375 8.983334 13.00833 14.27083 8.658333 6.1875 5.2125 5.570833 8.458333 13.375 14.2375 11.35833 7.745833 4.508333 4.775 7.954166 12.18333 11.55417 12.56667 15.03333 12.52083 12.88333 12.58333 10.77917 9.258333 8.716666 6.920834 6.354167 7.229167 9.4875 12.12083 14.89583 14.14583 12.04583 -9999 -9999 -9999 -9999 -9999 -9999 -9999 -9999 -9999 -9999 -9999 -9999 -9999 -9999 -9999 -9999 -9999 -9999 -9999 -9999 -9999 -9999 -9999 -9999 -9999 -9999 -9999 -9999 -9999 -9999 -9999 -9999 -9999 -9999 -9999 -9999 -9999 -9999 -9999 -9999 -9999 -9999 -9999 -9999 -9999 -9999 -9999 -9999 -9999 -9999 -9999 -9999 -9999 -9999 -9999 -9999 -9999 -9999 -9999 -9999 -9999 -9999 -9999 -9999 -9999 -9999 -9999 -9999 -9999 
-9999 -9999 -9999 -9999 -9999 -9999 -9999 -9999 -9999 -9999 -9999 -9999 -9999 -9999 -9999 -9999 -9999 -9999 -9999 -9999 -9999 -9999 -9999 -9999 -9999 -9999 -9999 -9999 -9999 -9999 -9999 -9999 -9999 -9999 -9999 -9999 -9999 -9999 -9999 -9999 -9999 -9999 -9999 -9999 -9999 -9999 -9999 -9999 -9999 -9999 -9999 -9999 -9999 -9999 -9999 -9999 -9999 -9999 -9999 -9999 -9999 -9999 -9999 -9999 -9999 5.883333 5 4.9375 7.604167 11.26667 14.39583 14.225 11.60417 6.266667 6.720833 12.88333 15.18333 11.00417 8.195833 7.045833 5.854167 5.416667 7.679167 9.066667 6.879167 8.908333 13.99583 14.49583 13.65 12.95833 11.60833 9.516666 10.99167 9.133333 7.233333 7.245833 8.8125 12.3375 15.5375 16.90417 -9999 -9999 -9999 -9999 -9999 -9999 -9999 -9999 -9999 -9999 -9999 -9999 -9999 -9999 -9999 -9999 -9999 -9999 -9999 -9999 -9999 -9999 -9999 -9999 -9999 -9999 -9999 -9999 -9999 -9999 -9999 -9999 -9999 -9999 -9999 -9999 -9999 -9999 -9999 -9999 -9999 -9999 -9999 -9999 -9999 -9999 -9999 -9999 -9999 -9999 -9999 -9999 -9999 -9999 -9999 -9999 -9999 -9999 -9999 -9999 -9999 -9999 -9999 -9999 -9999 -9999 -9999 -9999 -9999 -9999 
-9999 -9999 -9999 -9999 -9999 -9999 -9999 -9999 -9999 -9999 -9999 -9999 -9999 -9999 -9999 -9999 -9999 -9999 -9999 -9999 -9999 -9999 -9999 -9999 -9999 -9999 -9999 -9999 -9999 -9999 -9999 -9999 -9999 -9999 -9999 -9999 -9999 -9999 -9999 -9999 -9999 -9999 -9999 -9999 -9999 -9999 -9999 -9999 -9999 -9999 -9999 -9999 -9999 -9999 -9999 -9999 -9999 -9999 -9999 -9999 -9999 -9999 -9999 -9999 -9999 -9999 6.058333 6.066667 8.483334 9.291667 9.908334 12.59167 14.30417 8.775 8.145833 12.1625 14.20833 9.75 5.329167 5.6625 6.504167 8.595833 6.7625 6.3875 5.920834 9.575 11.48333 15.2 14.07083 10.3375 9.6875 10.87917 12.25833 11.07917 10.13333 7.695834 7.266666 11.7375 11.83333 -9999 -9999 -9999 -9999 -9999 -9999 -9999 -9999 -9999 -9999 -9999 -9999 -9999 -9999 -9999 -9999 -9999 -9999 -9999 -9999 -9999 -9999 -9999 -9999 -9999 -9999 -9999 -9999 -9999 -9999 -9999 -9999 -9999 -9999 -9999 -9999 -9999 -9999 -9999 -9999 -9999 -9999 -9999 -9999 -9999 -9999 -9999 -9999 -9999 -9999 -9999 -9999 -9999 -9999 -9999 -9999 -9999 -9999 -9999 -9999 -9999 -9999 -9999 -9999 -9999 -9999 -9999 -9999 -9999 -9999 -9999 
-9999 -9999 -9999 -9999 -9999 -9999 -9999 -9999 -9999 -9999 -9999 -9999 -9999 -9999 -9999 -9999 -9999 -9999 -9999 -9999 -9999 -9999 -9999 -9999 -9999 -9999 -9999 -9999 -9999 -9999 -9999 -9999 -9999 -9999 -9999 -9999 -9999 -9999 -9999 -9999 -9999 -9999 -9999 -9999 -9999 -9999 -9999 -9999 -9999 -9999 -9999 -9999 -9999 -9999 -9999 -9999 -9999 -9999 -9999 -9999 -9999 -9999 -9999 -9999 -9999 -9999 -9999 6.654167 6.433333 6.395833 6.983333 9.745833 13.75833 13.09167 12.6125 12.65417 14.30417 10.39167 7.433333 7.475 7.866667 10.8125 10.65 8.433333 6.991667 9.554167 12.15 13.675 14.8625 13.18333 11.475 9.304167 11.32917 13.37083 12.98333 9.854167 8.4375 8.3 10.65 12.91667 -9999 -9999 -9999 -9999 -9999 -9999 -9999 -9999 -9999 -9999 -9999 -9999 -9999 -9999 -9999 -9999 -9999 -9999 -9999 -9999 -9999 -9999 -9999 -9999 -9999 -9999 -9999 -9999 -9999 -9999 -9999 -9999 -9999 -9999 -9999 -9999 -9999 -9999 -9999 -9999 -9999 -9999 -9999 -9999 -9999 -9999 -9999 -9999 -9999 -9999 -9999 -9999 -9999 -9999 -9999 -9999 -9999 -9999 -9999 -9999 -9999 -9999 -9999 -9999 -9999 -9999 -9999 -9999 -9999 -9999 
-9999 -9999 -9999 -9999 -9999 -9999 -9999 -9999 -9999 -9999 -9999 -9999 -9999 -9999 -9999 -9999 -9999 -9999 -9999 -9999 -9999 -9999 -9999 -9999 -9999 -9999 -9999 -9999 -9999 -9999 -9999 -9999 -9999 -9999 -9999 -9999 -9999 -9999 -9999 -9999 -9999 -9999 -9999 -9999 -9999 -9999 -9999 -9999 -9999 -9999 -9999 -9999 -9999 -9999 -9999 -9999 -9999 -9999 -9999 -9999 -9999 -9999 -9999 -9999 -9999 -9999 -9999 -9999 7.795833 8.6375 9.054167 11.075 12.4375 14.70833 16.0125 15.74167 14.80833 11.1 10.82083 9.466666 8.791667 11.24167 11.81667 9.675 9.5625 8.75 10.93333 11.4625 13.59583 14.08333 14.7125 11.9375 11.0125 12.09167 15.025 12.55833 12.6625 11.35 -9999 -9999 -9999 -9999 -9999 -9999 -9999 -9999 -9999 -9999 -9999 -9999 -9999 -9999 -9999 -9999 -9999 -9999 -9999 -9999 -9999 -9999 -9999 -9999 -9999 -9999 -9999 -9999 -9999 -9999 -9999 -9999 -9999 -9999 -9999 -9999 -9999 -9999 -9999 -9999 -9999 -9999 -9999 -9999 -9999 -9999 -9999 -9999 -9999 -9999 -9999 -9999 -9999 -9999 -9999 -9999 -9999 -9999 -9999 -9999 -9999 -9999 -9999 -9999 -9999 -9999 -9999 -9999 -9999 -9999 -9999 -9999 
-9999 -9999 -9999 -9999 -9999 -9999 -9999 -9999 -9999 -9999 -9999 -9999 -9999 -9999 -9999 -9999 -9999 -9999 -9999 -9999 -9999 -9999 -9999 -9999 -9999 -9999 -9999 -9999 -9999 -9999 -9999 -9999 -9999 -9999 -9999 -9999 -9999 -9999 -9999 -9999 -9999 -9999 -9999 -9999 -9999 -9999 -9999 -9999 -9999 -9999 -9999 -9999 -9999 -9999 -9999 -9999 -9999 -9999 -9999 -9999 -9999 -9999 -9999 -9999 -9999 -9999 -9999 -9999 6.958333 9.0125 10.39167 11.10833 11.1 12.09167 16.1875 16.99583 13.125 10.70833 9.2625 -9999 11.2875 -9999 12.2625 -9999 11.32083 11.04583 11.69167 10.1625 7.733333 9.3375 14.2375 13.20833 11.57083 14.41667 16.00833 13.65417 14.80833 -9999 -9999 -9999 -9999 -9999 -9999 -9999 -9999 -9999 -9999 -9999 -9999 -9999 -9999 -9999 -9999 -9999 -9999 -9999 -9999 -9999 -9999 -9999 -9999 -9999 -9999 -9999 -9999 -9999 -9999 -9999 -9999 -9999 -9999 -9999 -9999 -9999 -9999 -9999 -9999 -9999 -9999 -9999 -9999 -9999 -9999 -9999 -9999 -9999 -9999 -9999 -9999 -9999 -9999 -9999 -9999 -9999 -9999 -9999 -9999 -9999 -9999 -9999 -9999 -9999 -9999 -9999 -9999 -9999 -9999 -9999 -9999 -9999 
-9999 -9999 -9999 -9999 -9999 -9999 -9999 -9999 -9999 -9999 -9999 -9999 -9999 -9999 -9999 -9999 -9999 -9999 -9999 -9999 -9999 -9999 -9999 -9999 -9999 -9999 -9999 -9999 -9999 -9999 -9999 -9999 -9999 -9999 -9999 -9999 -9999 -9999 -9999 -9999 -9999 -9999 -9999 -9999 -9999 -9999 -9999 -9999 -9999 -9999 -9999 -9999 -9999 -9999 -9999 -9999 -9999 -9999 -9999 -9999 -9999 -9999 -9999 -9999 -9999 -9999 -9999 -9999 -9999 -9999 -9999 8.05 11.3375 15.37083 -9999 13.0125 10.20417 7.629167 -9999 -9999 -9999 -9999 -9999 -9999 -9999 -9999 12.60417 10.1125 8.775 8.1625 11.65 15.4 15.08333 16.025 16.475 12.19583 12.62083 14.49167 -9999 -9999 -9999 -9999 -9999 -9999 -9999 -9999 -9999 -9999 -9999 -9999 -9999 -9999 -9999 -9999 -9999 -9999 -9999 -9999 -9999 -9999 -9999 -9999 -9999 -9999 -9999 -9999 -9999 -9999 -9999 -9999 -9999 -9999 -9999 -9999 -9999 -9999 -9999 -9999 -9999 -9999 -9999 -9999 -9999 -9999 -9999 -9999 -9999 -9999 -9999 -9999 -9999 -9999 -9999 -9999 -9999 -9999 -9999 -9999 -9999 -9999 -9999 -9999 -9999 -9999 -9999 -9999 -9999 -9999 -9999 -9999 
-9999 -9999 -9999 -9999 -9999 -9999 -9999 -9999 -9999 -9999 -9999 -9999 -9999 -9999 -9999 -9999 -9999 -9999 -9999 -9999 -9999 -9999 -9999 -9999 -9999 -9999 -9999 -9999 -9999 -9999 -9999 -9999 -9999 -9999 -9999 -9999 -9999 -9999 -9999 -9999 -9999 -9999 -9999 -9999 -9999 -9999 -9999 -9999 -9999 -9999 -9999 -9999 -9999 -9999 -9999 -9999 -9999 -9999 -9999 -9999 -9999 -9999 -9999 -9999 -9999 -9999 -9999 -9999 -9999 -9999 -9999 11.80833 13.8 17.64167 -9999 -9999 -9999 -9999 -9999 -9999 -9999 -9999 -9999 -9999 -9999 -9999 -9999 -9999 8.791667 8.504167 10.75417 13.5875 16.10417 11.24583 13.0125 15.72917 12.67917 11.30833 -9999 -9999 -9999 -9999 -9999 -9999 -9999 -9999 -9999 -9999 -9999 -9999 -9999 -9999 -9999 -9999 -9999 -9999 -9999 -9999 -9999 -9999 -9999 -9999 -9999 -9999 -9999 -9999 -9999 -9999 -9999 -9999 -9999 -9999 -9999 -9999 -9999 -9999 -9999 -9999 -9999 -9999 -9999 -9999 -9999 -9999 -9999 -9999 -9999 -9999 -9999 -9999 -9999 -9999 -9999 -9999 -9999 -9999 -9999 -9999 -9999 -9999 -9999 -9999 -9999 -9999 -9999 -9999 -9999 -9999 -9999 -9999 
-9999 -9999 -9999 -9999 -9999 -9999 -9999 -9999 -9999 -9999 -9999 -9999 -9999 -9999 -9999 -9999 -9999 -9999 -9999 -9999 -9999 -9999 -9999 -9999 -9999 -9999 -9999 -9999 -9999 -9999 -9999 -9999 -9999 -9999 -9999 -9999 -9999 -9999 -9999 -9999 -9999 -9999 -9999 -9999 -9999 -9999 -9999 -9999 -9999 -9999 -9999 -9999 -9999 -9999 -9999 -9999 -9999 -9999 -9999 -9999 -9999 -9999 -9999 -9999 -9999 -9999 -9999 -9999 -9999 -9999 -9999 14.59167 19.025 -9999 -9999 -9999 -9999 -9999 -9999 -9999 -9999 -9999 -9999 -9999 -9999 -9999 -9999 -9999 -9999 -9999 7.7375 10.875 15.28333 13.34583 10.55 11.13333 8.091667 9.625 -9999 -9999 -9999 -9999 -9999 -9999 -9999 -9999 -9999 -9999 -9999 -9999 -9999 -9999 -9999 -9999 -9999 -9999 -9999 -9999 -9999 -9999 -9999 -9999 -9999 -9999 -9999 -9999 -9999 -9999 -9999 -9999 -9999 -9999 -9999 -9999 -9999 -9999 -9999 -9999 -9999 -9999 -9999 -9999 -9999 -9999 -9999 -9999 -9999 -9999 -9999 -9999 -9999 -9999 -9999 -9999 -9999 -9999 -9999 -9999 -9999 -9999 -9999 -9999 -9999 -9999 -9999 -9999 -9999 -9999 -9999 -9999 
-9999 -9999 -9999 -9999 -9999 -9999 -9999 -9999 -9999 -9999 -9999 -9999 -9999 -9999 -9999 -9999 -9999 -9999 -9999 -9999 -9999 -9999 -9999 -9999 -9999 -9999 -9999 -9999 -9999 -9999 -9999 -9999 -9999 -9999 -9999 -9999 -9999 -9999 -9999 -9999 -9999 -9999 -9999 -9999 -9999 -9999 -9999 -9999 -9999 -9999 -9999 -9999 -9999 -9999 -9999 -9999 -9999 -9999 -9999 -9999 -9999 -9999 -9999 -9999 -9999 -9999 -9999 -9999 -9999 -9999 -9999 18.7625 -9999 -9999 -9999 -9999 -9999 -9999 -9999 -9999 -9999 -9999 -9999 -9999 -9999 -9999 -9999 -9999 -9999 -9999 -9999 -9999 13.25 12.44583 8.55 -9999 -9999 -9999 -9999 -9999 -9999 -9999 -9999 -9999 -9999 -9999 -9999 -9999 -9999 -9999 -9999 -9999 -9999 -9999 -9999 -9999 -9999 -9999 -9999 -9999 -9999 -9999 -9999 -9999 -9999 -9999 -9999 -9999 -9999 -9999 -9999 -9999 -9999 -9999 -9999 -9999 -9999 -9999 -9999 -9999 -9999 -9999 -9999 -9999 -9999 -9999 -9999 -9999 -9999 -9999 -9999 -9999 -9999 -9999 -9999 -9999 -9999 -9999 -9999 -9999 -9999 -9999 -9999 -9999 -9999 -9999 -9999 -9999 -9999 -9999 
-9999 -9999 -9999 -9999 -9999 -9999 -9999 -9999 -9999 -9999 -9999 -9999 -9999 -9999 -9999 -9999 -9999 -9999 -9999 -9999 -9999 -9999 -9999 -9999 -9999 -9999 -9999 -9999 -9999 -9999 -9999 -9999 -9999 -9999 -9999 -9999 -9999 -9999 -9999 -9999 -9999 -9999 -9999 -9999 -9999 -9999 -9999 -9999 -9999 -9999 -9999 -9999 -9999 -9999 -9999 -9999 -9999 -9999 -9999 -9999 -9999 -9999 -9999 -9999 -9999 -9999 -9999 -9999 -9999 -9999 -9999 -9999 -9999 -9999 -9999 -9999 -9999 -9999 -9999 -9999 -9999 -9999 -9999 -9999 -9999 -9999 -9999 -9999 -9999 -9999 -9999 -9999 12.02917 -9999 -9999 -9999 -9999 -9999 -9999 -9999 -9999 -9999 -9999 -9999 -9999 -9999 -9999 -9999 -9999 -9999 -9999 -9999 -9999 -9999 -9999 -9999 -9999 -9999 -9999 -9999 -9999 -9999 -9999 -9999 -9999 -9999 -9999 -9999 -9999 -9999 -9999 -9999 -9999 -9999 -9999 -9999 -9999 -9999 -9999 -9999 -9999 -9999 -9999 -9999 -9999 -9999 -9999 -9999 -9999 -9999 -9999 -9999 -9999 -9999 -9999 -9999 -9999 -9999 -9999 -9999 -9999 -9999 -9999 -9999 -9999 -9999 -9999 -9999 -9999 -9999 
