# Supplementary material for: Spatiotemporal prediction of alpine wetlands under multi-climate scenarios in the west of Sichuan, China
Source: PeerJ. 2024 Nov 27;12:e18586. doi: 10.7717/peerj.18586 (PMC11608022; doi:10.7717/peerj.18586)
Supplement: Supplemental Information 2 [file peerj-12-18586-s002.zip › Maxent_data2/2.5mBIOssp245_2081-2100/2.5mbiossp245_2081-2100_11.asc]

ncols         170
nrows         159
xllcorner     97.34749306
yllcorner     27.673839575
cellsize      0.041666666666667
NODATA_value  -9999
-9999 -9999 -9999 -9999 -9999 -9999 -9999 -9999 -9999 -9999 -9999 -9999 -9999 -9999 -9999 -9999 -9999 -9999 -9999 -9999 -9999 -9999 -9999 -9999 -9999 -9999 -9999 -9999 -9999 -9999 -9999 -9999 -9999 -9999 -9999 -9999 -9999 -9999 -9999 -9999 -9999 -9999 -9999 -9999 -9999 -9999 -9999 -9999 -9999 -9999 -9999 -9999 -9999 -9999 -9999 -9999 -9999 -9999 -9999 -9999 -9999 -9999 -9999 -9999 -9999 -9999 -9999 -9999 -9999 -9999 -9999 -9999 -9999 -9999 -9999 -9999 -9999 -9999 -9999 -9999 -9999 -9999 -9999 -9999 -9999 -9999 -9999 -9999 -9999 -9999 -9999 -9999 -9999 -9999 -9999 -9999 -9999 -9999 -9999 -9999 -9999 -9999 -9999 -9999 -9999 -9999 -9999 -9999 -9999 -9999 -9999 -9999 -9999 -9999 -9999 -9999 -9999 -9999 -9999 -9999 -9999 -9999 -9999 -9999 -9999 -9999 -9999 -9999 -9999 -9999 -9999 -9999 -5.683333 -5.066667 -6.55 -9999 -9999 -9999 -9999 -9999 -9999 -9999 -9999 -9999 -9999 -9999 -9999 -9999 -9999 -9999 -9999 -9999 -9999 -9999 -9999 -9999 -9999 -9999 -9999 -9999 -9999 -9999 -9999 -9999 -9999 -9999 -9999 -9999 -9999 -9999 
-9999 -9999 -9999 -9999 -9999 -9999 -9999 -9999 -9999 -9999 -9999 -9999 -9999 -9999 -9999 -9999 -9999 -9999 -9999 -9999 -9999 -9999 -9999 -9999 -9999 -9999 -9999 -9999 -9999 -9999 -9999 -9999 -9999 -9999 -9999 -9999 -9999 -9999 -9999 -9999 -9999 -9999 -9999 -9999 -9999 -9999 -9999 -9999 -9999 -9999 -9999 -9999 -9999 -9999 -9999 -9999 -9999 -9999 -9999 -9999 -9999 -9999 -9999 -9999 -9999 -9999 -9999 -9999 -9999 -9999 -9999 -9999 -9999 -9999 -9999 -9999 -9999 -9999 -9999 -9999 -9999 -9999 -9999 -9999 -9999 -9999 -9999 -9999 -9999 -9999 -9999 -9999 -9999 -9999 -9999 -9999 -9999 -9999 -9999 -9999 -9999 -9999 -9999 -9999 -9999 -9999 -9999 -9999 -9999 -9999 -9999 -9999 -9999 -9999 -9999 -9999 -9999 -9999 -9999 -9999 -9999 -9999 -9999 -9999 -9999 -9999 -9999 -9999 -9999 -5.35 -4.8 -4.733333 -4.55 -4.016666 -3.783333 -9999 -9999 -9999 -9999 -9999 -9999 -9999 -9999 -9999 -9999 -9999 -9999 -9999 -9999 -9999 -9999 -9999 -9999 -9999 -9999 -9999 -9999 -9999 -9999 -9999 -9999 -9999 -9999 -9999 -9999 -9999 -9999 -9999 -9999 -9999 
-9999 -9999 -9999 -9999 -9999 -9999 -9999 -9999 -9999 -9999 -9999 -13.7 -13.76667 -13.7 -9999 -9999 -9999 -9999 -9999 -9999 -9999 -9999 -9999 -9999 -9999 -9999 -9999 -9999 -9999 -9999 -9999 -9999 -9999 -9999 -9999 -9999 -9999 -9999 -9999 -9999 -9999 -9999 -9999 -9999 -9999 -9999 -9999 -9999 -9999 -9999 -9999 -9999 -9999 -9999 -9999 -9999 -9999 -9999 -9999 -9999 -9999 -9999 -9999 -9999 -9999 -9999 -9999 -9999 -9999 -9999 -9999 -9999 -9999 -9999 -9999 -9999 -9999 -9999 -9999 -9999 -9999 -9999 -9999 -9999 -9999 -9999 -9999 -9999 -9999 -9999 -9999 -9999 -9999 -9999 -9999 -9999 -9999 -9999 -9999 -9999 -9999 -9999 -9999 -9999 -9999 -9999 -9999 -9999 -9999 -9999 -9999 -9999 -9999 -9999 -9999 -9999 -9999 -9999 -9999 -9999 -9999 -9999 -9999 -9999 -9999 -9999 -9999 -9999 -4.616667 -4.216667 -4.1 -4.35 -4.2 -4.283333 -4.35 -9999 -9999 -9999 -9999 -9999 -9999 -9999 -9999 -9999 -9999 -9999 -9999 -9999 -9999 -9999 -9999 -9999 -9999 -9999 -9999 -9999 -9999 -9999 -9999 -9999 -9999 -9999 -9999 -9999 -9999 -9999 -9999 -9999 -9999 -9999 
-9999 -9999 -9999 -9999 -9999 -9999 -9999 -9999 -9999 -13.88333 -13.93333 -13.95 -14.13333 -13.88333 -13.75 -13.21667 -9999 -9999 -9999 -9999 -9999 -9999 -9999 -9999 -9999 -9999 -9999 -9999 -9999 -9999 -9999 -9999 -9999 -9999 -9999 -9999 -9999 -9999 -9999 -9999 -9999 -9999 -9999 -9999 -9999 -9999 -9999 -9999 -9999 -9999 -9999 -9999 -9999 -9999 -9999 -9999 -9999 -9999 -9999 -9999 -9999 -9999 -9999 -9999 -9999 -9999 -9999 -9999 -9999 -9999 -9999 -9999 -9999 -9999 -9999 -9999 -9999 -9999 -9999 -9999 -9999 -9999 -9999 -9999 -9999 -9999 -9999 -9999 -9999 -9999 -9999 -9999 -9999 -9999 -9999 -9999 -9999 -9999 -9999 -9999 -9999 -9999 -9999 -9999 -9999 -9999 -9999 -9999 -9999 -9999 -9999 -9999 -9999 -9999 -9999 -9999 -9999 -9999 -9999 -9999 -9999 -9999 -9999 -9999 -9999 -9999 -4.5 -4.166667 -3.983333 -3.966667 -3.783333 -3.966667 -4.316667 -3.7 -3.166667 -2.65 -2.633333 -2.35 -3.133333 -9999 -9999 -9999 -9999 -9999 -9999 -9999 -9999 -9999 -9999 -9999 -9999 -9999 -9999 -9999 -9999 -9999 -9999 -9999 -9999 -9999 -9999 -9999 -9999 -9999 -9999 -9999 -9999 -9999 -9999 -9999 
-9999 -9999 -9999 -9999 -9999 -9999 -9999 -9999 -14.71667 -14.51667 -13.96667 -14.08333 -13.6 -13.55 -13.35 -13.06667 -13.13333 -13.03333 -12.8 -9999 -9999 -9999 -9999 -9999 -9999 -9999 -9999 -9999 -9999 -9999 -9999 -9999 -9999 -9999 -9999 -9999 -9999 -9999 -9999 -9999 -9999 -9999 -9999 -9999 -9999 -9999 -9999 -9999 -9999 -9999 -9999 -9999 -9999 -9999 -9999 -9999 -9999 -9999 -9999 -9999 -9999 -9999 -9999 -9999 -9999 -9999 -9999 -9999 -9999 -9999 -9999 -9999 -9999 -9999 -9999 -9999 -9999 -9999 -9999 -9999 -9999 -9999 -9999 -9999 -9999 -9999 -9999 -9999 -9999 -9999 -9999 -9999 -9999 -9999 -9999 -9999 -9999 -9999 -9999 -9999 -9999 -9999 -9999 -9999 -9999 -9999 -9999 -9999 -9999 -9999 -9999 -9999 -9999 -9999 -9999 -9999 -9999 -9999 -9999 -9999 -9999 -9999 -9999 -9999 -9999 -9999 -9999 -4.233334 -3.7 -3.483333 -3.683333 -4.533333 -4.933333 -4.566667 -4.133333 -3.45 -3.45 -3.166667 -1.866667 -9999 -9999 -9999 -9999 -9999 -9999 -9999 -9999 -9999 -9999 -9999 -9999 -9999 -9999 -9999 -9999 -9999 -9999 -9999 -9999 -9999 -9999 -9999 -9999 -9999 -9999 -9999 -9999 -9999 -9999 -9999 
-9999 -9999 -9999 -9999 -9999 -9999 -9999 -9999 -14.78333 -14.28333 -13.9 -13.63333 -13.46667 -13.63333 -13.46667 -13.35 -13.61667 -13.83333 -13.51667 -12.96667 -12.61667 -12.26667 -11.98333 -11.91667 -11.88333 -9999 -9999 -9999 -9999 -9999 -9999 -9999 -9999 -9999 -9999 -9999 -9999 -9999 -9999 -9999 -9999 -9999 -9999 -9999 -9999 -9999 -9999 -9999 -9999 -9999 -9999 -9999 -9999 -9999 -9999 -9999 -9999 -9999 -9999 -9999 -9999 -9999 -9999 -9999 -9999 -9999 -9999 -9999 -9999 -9999 -9999 -9999 -9999 -9999 -9999 -9999 -9999 -9999 -9999 -9999 -9999 -9999 -9999 -9999 -9999 -9999 -9999 -9999 -9999 -9999 -9999 -9999 -9999 -9999 -9999 -9999 -9999 -9999 -9999 -9999 -9999 -9999 -9999 -9999 -9999 -9999 -9999 -9999 -9999 -9999 -9999 -9999 -9999 -9999 -9999 -9999 -9999 -9999 -9999 -9999 -9999 -9999 -5.116667 -5.3 -5.483334 -5.916667 -5.75 -4.7 -4.05 -3.583333 -3.983333 -4.783333 -5.566667 -5.983333 -5.616667 -4.166667 -3.25 -2.683333 -2.6 -3.183333 -9999 -9999 -9999 -9999 -9999 -9999 -9999 -9999 -9999 -9999 -9999 -9999 -9999 -9999 -9999 -9999 -9999 -9999 -9999 -9999 -9999 -9999 -9999 -9999 -9999 -9999 -9999 -9999 -9999 -9999 
-9999 -9999 -9999 -9999 -9999 -9999 -9999 -9999 -15.01667 -14.65 -14.26667 -13.98333 -13.73333 -13.53333 -13.45 -13.6 -13.46667 -13.61667 -13.23333 -12.75 -12.45 -12.48333 -12.21667 -12.03333 -12.06667 -12.05 -9999 -9999 -9999 -9999 -9999 -9999 -9999 -9999 -9999 -9999 -9999 -9999 -9999 -9999 -9999 -9999 -9999 -9999 -9999 -9999 -9999 -9999 -9999 -9999 -9999 -9999 -9999 -9999 -9999 -9999 -9999 -9999 -9999 -9999 -9999 -9999 -9999 -9999 -9999 -9999 -9999 -9999 -9999 -9999 -9999 -9999 -9999 -9999 -9999 -9999 -9999 -9999 -9999 -9999 -9999 -9999 -9999 -9999 -9999 -9999 -9999 -9999 -9999 -9999 -9999 -9999 -9999 -9999 -9999 -9999 -9999 -9999 -9999 -9999 -9999 -9999 -9999 -9999 -9999 -9999 -9999 -9999 -9999 -9999 -9999 -9999 -9999 -9999 -9999 -9999 -9999 -9999 -9999 -9999 -9999 -3.783333 -3.783333 -3.716667 -3.683333 -4.183333 -4.65 -4.466667 -4.133333 -4.216667 -4.6 -5.066667 -6.233333 -6.716667 -6.5 -5.8 -4.55 -3.466667 -3.8 -9999 -9999 -9999 -9999 -9999 -9999 -9999 -9999 -9999 -9999 -9999 -9999 -9999 -9999 -9999 -9999 -9999 -9999 -9999 -9999 -9999 -9999 -9999 -9999 -9999 -9999 -9999 -9999 -9999 -9999 -9999 
-9999 -9999 -9999 -9999 -9999 -9999 -9999 -14.95 -14.71667 -14.81667 -14.71667 -14.15 -13.75 -13.63333 -13.78333 -13.6 -13.45 -13.33333 -13.21667 -12.75 -12.68333 -12.63333 -12.5 -12.48333 -12.3 -12.18333 -9999 -9999 -9999 -9999 -9999 -9999 -9999 -9999 -9999 -9999 -9999 -9999 -9999 -9999 -9999 -9999 -9999 -9999 -9999 -9999 -9999 -9999 -9999 -9999 -9999 -9999 -9999 -9999 -9999 -9999 -9999 -9999 -9999 -9999 -9999 -9999 -9999 -9999 -9999 -9999 -9999 -9999 -9999 -9999 -9999 -9999 -9999 -9999 -9999 -9999 -9999 -9999 -9999 -9999 -9999 -9999 -9999 -9999 -9999 -9999 -9999 -9999 -9999 -9999 -9999 -9999 -9999 -9999 -9999 -9999 -9999 -9999 -9999 -9999 -9999 -9999 -9999 -9999 -9999 -9999 -9999 -9999 -9999 -9999 -9999 -9999 -9999 -9999 -9999 -9999 -9999 -4.25 -9999 -9999 -9999 -3.85 -3.683333 -3.7 -3.783333 -3.65 -3.683333 -3.716667 -3.733333 -3.9 -4.016667 -3.933333 -4.166667 -4.783333 -5.483333 -6.133333 -6.266667 -6.033333 -5.766666 -9999 -9999 -9999 -9999 -9999 -9999 -9999 -9999 -9999 -9999 -9999 -9999 -9999 -9999 -9999 -9999 -9999 -9999 -9999 -9999 -9999 -9999 -9999 -9999 -9999 -9999 -9999 -9999 -9999 -9999 -9999 
-9999 -9999 -9999 -9999 -9999 -9999 -9999 -14.81667 -14.43333 -14.35 -14.36667 -14.03333 -13.85 -14.01667 -14.38333 -14.26667 -13.7 -13.23333 -13.61667 -13.46667 -13.21667 -13.13333 -12.98333 -12.66667 -12.63333 -9999 -9999 -9999 -9999 -9999 -9999 -9999 -9999 -9999 -9999 -9999 -9999 -9999 -9999 -9999 -9999 -9999 -9999 -9999 -9999 -9999 -9999 -9999 -9999 -9999 -9999 -9999 -9999 -9999 -9999 -9999 -9999 -9999 -9999 -9999 -9999 -9999 -9999 -9999 -9999 -9999 -9999 -9999 -9999 -9999 -9999 -9999 -9999 -9999 -9999 -9999 -9999 -9999 -9999 -9999 -9999 -9999 -9999 -9999 -9999 -9999 -9999 -9999 -9999 -9999 -9999 -9999 -9999 -9999 -9999 -9999 -9999 -9999 -9999 -9999 -9999 -9999 -9999 -9999 -9999 -9999 -9999 -9999 -9999 -9999 -9999 -9999 -9999 -9999 -9999 -9999 -4.466667 -4.366667 -4.183333 -4.133333 -4.15 -4.2 -4.116667 -4.116667 -4.05 -3.866667 -3.816667 -3.75 -3.75 -3.8 -3.866667 -3.833333 -3.816667 -4.066667 -4.466667 -5.116666 -5.6 -5.533333 -5.3 -9999 -9999 -9999 -9999 -9999 -9999 -9999 -9999 -9999 -9999 -9999 -9999 -9999 -9999 -9999 -9999 -9999 -9999 -9999 -9999 -9999 -9999 -9999 -9999 -9999 -9999 -9999 -9999 -9999 -9999 -9999 
-9999 -9999 -9999 -14.33333 -14.2 -14.01667 -13.81667 -14.03333 -13.68333 -14.26667 -14.36667 -14.18333 -14.3 -14.45 -14.25 -13.78333 -13.83333 -13.46667 -13.03333 -12.73333 -12.63333 -12.73333 -12.8 -12.66667 -12.76667 -12.9 -9999 -9999 -9999 -9999 -9999 -9999 -9999 -9999 -9999 -9999 -9999 -9999 -9999 -9999 -9999 -9999 -9999 -9999 -9999 -9999 -9999 -9999 -9999 -9999 -9999 -9999 -9999 -9999 -9999 -9999 -9999 -9999 -9999 -9999 -9999 -9999 -9999 -9999 -9999 -9999 -9999 -9999 -9999 -9999 -9999 -9999 -9999 -9999 -9999 -9999 -9999 -9999 -9999 -9999 -9999 -9999 -9999 -9999 -9999 -9999 -9999 -9999 -9999 -9999 -9999 -9999 -9999 -9999 -9999 -9999 -9999 -9999 -9999 -9999 -9999 -9999 -9999 -9999 -9999 -9999 -9999 -9999 -9999 -9999 -9999 -9999 -9999 -9999 -9999 -9999 -9999 -4.35 -4.15 -4.033333 -4.1 -4.066667 -4.066667 -4.066667 -4.066667 -4.083333 -4.116667 -4.066667 -3.933333 -3.916667 -4.033333 -4.25 -4.183333 -3.866667 -4 -4.433333 -5.25 -5.6 -4.883333 -4.466667 -9999 -9999 -9999 -9999 -9999 -9999 -9999 -9999 -9999 -9999 -9999 -9999 -9999 -9999 -9999 -9999 -9999 -9999 -9999 -9999 -9999 -9999 -9999 -9999 -9999 -9999 -9999 -9999 -9999 -9999 
-9999 -13.65 -13.41667 -13.51667 -12.78333 -12.53333 -12.66667 -13.08333 -13.86667 -14.56667 -14.46667 -14.31667 -14.43333 -13.6 -13.88333 -13.2 -13.96667 -14.06667 -13.68333 -13.31667 -12.65 -12.8 -13.11667 -13.45 -13.5 -13.26667 -9999 -9999 -9999 -9999 -9999 -9999 -9999 -9999 -9999 -9999 -9999 -9999 -9999 -9999 -9999 -9999 -9999 -9999 -9999 -9999 -9999 -9999 -9999 -9999 -9999 -9999 -9999 -9999 -9999 -9999 -9999 -9999 -9999 -9999 -9999 -9999 -9999 -9999 -9999 -9999 -9999 -9999 -9999 -9999 -9999 -9999 -9999 -9999 -9999 -9999 -9999 -9999 -9999 -9999 -9999 -9999 -9999 -9999 -9999 -9999 -9999 -9999 -9999 -9999 -9999 -9999 -9999 -9999 -9999 -9999 -9999 -9999 -9999 -9999 -9999 -9999 -9999 -9999 -9999 -9999 -9999 -9999 -9999 -9999 -9999 -9999 -9999 -9999 -9999 -9999 -9999 -9999 -4.283333 -4.116666 -4.066667 -4.05 -4 -4 -4.016666 -3.983333 -4.05 -4.133333 -4.133333 -4.1 -4.183333 -4.4 -4.383333 -4 -3.916667 -4.15 -4.766666 -5.683333 -5.6 -5.2 -9999 -9999 -9999 -9999 -9999 -9999 -9999 -9999 -9999 -9999 -9999 -9999 -9999 -9999 -9999 -9999 -9999 -9999 -9999 -9999 -9999 -9999 -9999 -9999 -9999 -9999 -9999 -9999 -9999 -9999 
-9999 -13.91667 -13.1 -12.4 -12.05 -12.15 -12.78333 -13.63333 -14.3 -14.5 -14.03333 -13.75 -14 -13.81667 -13.16667 -12.9 -13.65 -13.61667 -13.35 -13.16667 -12.88333 -12.38333 -12.7 -12.4 -12.31667 -12.48333 -12.78333 -9999 -9999 -9999 -9999 -9999 -9999 -9999 -9999 -9999 -9999 -9999 -9999 -9999 -9999 -9999 -9999 -9999 -9999 -9999 -9999 -9999 -9999 -9999 -9999 -9999 -9999 -9999 -9999 -9999 -9999 -9999 -9999 -9999 -9999 -9999 -9999 -9999 -9999 -9999 -9999 -9999 -9999 -9999 -9999 -9999 -9999 -9999 -9999 -9999 -9999 -9999 -9999 -9999 -9999 -9999 -9999 -9999 -9999 -9999 -9999 -9999 -9999 -9999 -9999 -9999 -9999 -9999 -9999 -9999 -9999 -9999 -9999 -9999 -9999 -9999 -9999 -9999 -9999 -9999 -9999 -9999 -9999 -9999 -9999 -9999 -9999 -9999 -9999 -9999 -9999 -9999 -4.533333 -4.266667 -4.066667 -4 -3.95 -3.866667 -3.9 -3.9 -4.033333 -4.15 -4.15 -4.2 -4.2 -4.35 -4.416667 -4.116667 -3.966667 -4.2 -4.416667 -4.8 -5.45 -9999 -9999 -9999 -9999 -9999 -9999 -9999 -9999 -9999 -9999 -9999 -9999 -9999 -9999 -9999 -9999 -9999 -9999 -9999 -9999 -9999 -9999 -9999 -9999 -9999 -9999 -9999 -9999 -9999 -9999 -9999 
-9999 -9999 -13.38333 -12.65 -12.01667 -12.16667 -12.56667 -12.9 -13.55 -13.65 -13.38333 -12.93333 -13.2 -12.93333 -13.11667 -12.45 -13.08333 -12.88333 -12.6 -12.48333 -11.85 -11.58333 -11.48333 -11.81667 -12.7 -13.23333 -13.51667 -9999 -9999 -9999 -9999 -9999 -9999 -9999 -9999 -9999 -9999 -9999 -9999 -9999 -9999 -9999 -9999 -9999 -9999 -9999 -9999 -9999 -9999 -9999 -9999 -9999 -9999 -9999 -9999 -9999 -9999 -9999 -9999 -9999 -9999 -9999 -9999 -9999 -9999 -9999 -9999 -9999 -9999 -9999 -9999 -9999 -9999 -9999 -9999 -9999 -9999 -9999 -9999 -9999 -9999 -9999 -9999 -9999 -9999 -9999 -9999 -9999 -9999 -9999 -9999 -9999 -9999 -9999 -9999 -9999 -9999 -9999 -9999 -9999 -9999 -9999 -9999 -9999 -9999 -9999 -9999 -9999 -9999 -9999 -9999 -9999 -9999 -9999 -9999 -9999 -9999 -9999 -9999 -4.483333 -4.233334 -4.016666 -3.916667 -3.983334 -4.05 -4.133333 -4.15 -4.166667 -4.133333 -4.133333 -4.083333 -4.4 -4.5 -4.283333 -4.05 -4.066667 -4.233334 -4.616667 -4.983333 -5.15 -5.316667 -5.083333 -9999 -9999 -9999 -9999 -5.8 -5.116667 -9999 -9999 -9999 -9999 -9999 -9999 -9999 -9999 -9999 -9999 -9999 -9999 -9999 -9999 -9999 -9999 -9999 -9999 -9999 -9999 -9999 -9999 
-9999 -9999 -13.36667 -12.63333 -12.3 -11.78333 -11.58333 -11.9 -12.18333 -12.68333 -12.83333 -12.41667 -12.21667 -11.9 -12.01667 -12.08333 -12.35 -12.51667 -11.58333 -11.51667 -11.8 -11.95 -11.55 -11.78333 -12.55 -13.13333 -12.91667 -12.96667 -13.48333 -13.68333 -9999 -9999 -9999 -9999 -9999 -9999 -9999 -9999 -9999 -9999 -9999 -9999 -9999 -9999 -9999 -9999 -9999 -9999 -9999 -9999 -9999 -9999 -9999 -9999 -9999 -9999 -9999 -9999 -9999 -9999 -9999 -9999 -9999 -9999 -9999 -9999 -9999 -9999 -9999 -9999 -9999 -9999 -9999 -9999 -9999 -9999 -9999 -9999 -9999 -9999 -9999 -9999 -9999 -9999 -9999 -9999 -9999 -9999 -9999 -9999 -9999 -9999 -9999 -9999 -9999 -9999 -9999 -9999 -9999 -9999 -9999 -9999 -9999 -9999 -9999 -9999 -9999 -9999 -9999 -9999 -9999 -9999 -9999 -9999 -9999 -9999 -9999 -9999 -9999 -9999 -4.416667 -4.133333 -4.066667 -4.05 -4.15 -4.116667 -4.066667 -4.066667 -4.166667 -4.133333 -4.133333 -4.3 -4.416667 -4.316667 -4.183333 -4.1 -4.166667 -4.466667 -4.7 -3.9 -4.25 -3.933333 -4.25 -3.5 -2.266667 -3.833333 -5.566667 -6.666667 -5.3 -9999 -9999 -9999 -9999 -9999 -9999 -9999 -9999 -9999 -9999 -9999 -9999 -9999 -9999 -9999 -9999 -9999 -9999 -9999 -9999 -9999 
-9999 -9999 -13.83333 -13.06667 -12.91667 -12.26667 -11.66667 -11.16667 -10.95 -11.38333 -11.96667 -12.21667 -11.95 -11.55 -11.23333 -11.26667 -11.43333 -11.31667 -11.33333 -12 -12.46667 -12.55 -12.13333 -11.95 -12.05 -12.6 -13.01667 -13.3 -13.51667 -13.86667 -9999 -9999 -9999 -9999 -9999 -9999 -9999 -9999 -9999 -9999 -9999 -9999 -9999 -9999 -9999 -9999 -9999 -9999 -9999 -9999 -9999 -9999 -9999 -9999 -9999 -9999 -9999 -9999 -9999 -9999 -9999 -9999 -9999 -9999 -9999 -9999 -9999 -9999 -9999 -9999 -9999 -9999 -9999 -9999 -9999 -9999 -9999 -9999 -9999 -9999 -9999 -9999 -9999 -9999 -9999 -9999 -9999 -9999 -9999 -9999 -9999 -9999 -9999 -9999 -9999 -9999 -9999 -9999 -9999 -9999 -9999 -9999 -9999 -9999 -9999 -9999 -9999 -9999 -9999 -9999 -9999 -9999 -9999 -9999 -9999 -9999 -9999 -9999 -9999 -4.35 -4.333333 -4.116667 -4 -3.916667 -3.933333 -3.933333 -3.983333 -4 -4.083333 -4.15 -4.216667 -4.166667 -4.066667 -4.1 -4.233334 -4.25 -4.233333 -4.383334 -4.75 -4.1 -3.433333 -3.033333 -2.85 -3.316667 -2.283333 -3.083333 -4.033333 -5.866667 -9999 -6.716667 -6.066667 -6.6 -9999 -9999 -9999 -9999 -9999 -9999 -9999 -9999 -9999 -9999 -9999 -9999 -9999 -9999 -9999 -9999 -9999 -9999 
-9999 -9999 -14.3 -14.06667 -13.85 -13.23333 -12.71667 -12.01667 -11.2 -10.78333 -11.25 -11.48333 -11.81667 -11.9 -11.2 -10.81667 -10.66667 -10.91667 -11.76667 -12.36667 -12.95 -12.95 -12.6 -12.23333 -12.25 -12.96667 -13.5 -13.61667 -13.55 -13.76667 -14.11667 -9999 -9999 -9999 -9999 -9999 -9999 -9999 -9999 -9999 -9999 -9999 -9999 -9999 -9999 -9999 -9999 -9999 -9999 -9999 -9999 -9999 -9999 -9999 -9999 -9999 -9999 -9999 -9999 -9999 -9999 -9999 -9999 -9999 -9999 -9999 -9999 -9999 -9999 -9999 -9999 -9999 -9999 -9999 -9999 -9999 -9999 -9999 -9999 -9999 -9999 -9999 -9999 -9999 -9999 -9999 -9999 -9999 -9999 -9999 -9999 -9999 -9999 -9999 -9999 -9999 -9999 -9999 -9999 -9999 -9999 -9999 -9999 -9999 -9999 -9999 -9999 -9999 -9999 -9999 -9999 -9999 -9999 -9999 -9999 -9999 -9999 -9999 -9999 -4.183333 -4.233334 -4.15 -4.05 -3.966666 -3.966667 -4.033333 -4.066667 -4.016666 -4.166667 -4.233333 -4.233334 -4.133333 -4.1 -4.166667 -4.25 -4.266666 -4.3 -4.35 -4.483334 -4.95 -4.483334 -3.75 -3.483333 -3.566667 -2.783333 -3.45 -4.55 -5.583333 -6.683333 -6.283333 -5.383333 -4.8 -3.866667 -3.85 -3.633333 -3.233333 -2.866667 -2.533333 -5.183333 -5.666667 -4.55 -3.4 -9999 -9999 -9999 -9999 -9999 -9999 -9999 -9999 
-9999 -9999 -14.38333 -13.93333 -14.05 -13.96667 -13.2 -12.81667 -11.73333 -10.48333 -11.36667 -12 -11.68333 -11.36667 -11.16667 -10.16667 -10.23333 -11.06667 -11.48333 -12.08333 -12.55 -12.63333 -12.5 -12.25 -12.41667 -13.01667 -13.3 -13.63333 -13.61667 -13.48333 -13.71667 -9999 -9999 -9999 -9999 -9999 -9999 -9999 -9999 -9999 -9999 -9999 -9999 -9999 -9999 -9999 -9999 -9999 -9999 -9999 -9999 -9999 -9999 -9999 -9999 -9999 -9999 -9999 -9999 -9999 -9999 -9999 -9999 -9999 -9999 -9999 -9999 -9999 -9999 -9999 -9999 -9999 -9999 -9999 -9999 -9999 -9999 -9999 -9999 -9999 -9999 -9999 -9999 -9999 -9999 -9999 -9999 -9999 -9999 -9999 -9999 -9999 -9999 -9999 -9999 -9999 -9999 -9999 -9999 -9999 -9999 -9999 -9999 -9999 -9999 -9999 -9999 -9999 -9999 -9999 -9999 -9999 -9999 -9999 -9999 -9999 -9999 -9999 -9999 -9999 -4.166667 -4.15 -4.116667 -4 -4.1 -3.916667 -3.966667 -4.016667 -4.15 -4.216667 -4.233334 -4.1 -4.1 -4.183333 -4.166667 -4.266666 -4.383333 -4.533333 -4.3 -4.466667 -3.75 -3.05 -4.433333 -4.55 -3.016667 -4.7 -4.583333 -5.566667 -5.016666 -4.283333 -3 -3.7 -1.833333 -1.866667 -2.533333 -2.066667 -1.233333 -1.516667 -3.083333 -3.516666 -3.983333 -2.416667 -2.8 -5.016667 -9999 -9999 -9999 -9999 -9999 -9999 
-9999 -9999 -9999 -9999 -13.55 -13.25 -12.7 -11.95 -12.01667 -10.76667 -10.93333 -11.61667 -11.15 -11.9 -11.2 -9.85 -9.916667 -11.01667 -12.05 -12.38333 -12.41667 -13 -12.7 -12.4 -12.58333 -12.91667 -13.13333 -13.26667 -13.28333 -13.86667 -13.8 -9999 -9999 -9999 -9999 -9999 -9999 -9999 -9999 -9999 -9999 -9999 -9999 -9999 -9999 -9999 -9999 -9999 -9999 -9999 -9999 -9999 -9999 -9999 -9999 -9999 -9999 -9999 -9999 -9999 -9999 -9999 -9999 -9999 -9999 -9999 -9999 -9999 -9999 -9999 -9999 -9999 -9999 -9999 -9999 -9999 -9999 -9999 -9999 -9999 -9999 -9999 -9999 -9999 -9999 -9999 -9999 -9999 -9999 -9999 -9999 -9999 -9999 -9999 -9999 -9999 -9999 -9999 -9999 -9999 -9999 -9999 -9999 -9999 -9999 -9999 -9999 -9999 -5.633333 -9999 -9999 -9999 -9999 -9999 -9999 -9999 -9999 -9999 -9999 -9999 -9999 -9999 -4 -3.916667 -4.05 -3.983333 -3.85 -3.9 -4.016666 -4.116667 -4.166667 -3.933333 -4.1 -4.133333 -4.133334 -4.083333 -4.383333 -4.516666 -4.25 -4.416667 -4.266666 -3.366667 -4.1 -4.366667 -3.283333 -4.6 -5.633333 -5.683333 -4.683333 -3.65 -3.516667 -3.166667 -2.566667 -4.833333 -4.55 -5 -3.816667 -1.1 -0.8500001 -1.283333 -2.383333 -1.116667 -2.816667 -4.933333 -9999 -9999 -9999 -9999 -9999 -9999 
-9999 -9999 -9999 -9999 -12.8 -12.56667 -12.4 -11.68333 -10.76667 -10.06667 -9.650001 -10.48333 -10.46667 -11.4 -10.85 -10.1 -9.45 -10.15 -10.95 -11.46667 -12.46667 -12.91667 -12.73333 -12.65 -12.6 -12.93333 -12.53333 -12.36667 -13.3 -13 -13.73333 -13.71667 -9999 -9999 -9999 -9999 -9999 -9999 -9999 -9999 -9999 -9999 -9999 -9999 -9999 -9999 -9999 -9999 -9999 -9999 -9999 -9999 -9999 -9999 -9999 -9999 -9999 -9999 -9999 -9999 -9999 -9999 -9999 -9999 -9999 -9999 -9999 -9999 -9999 -9999 -9999 -9999 -9999 -9999 -9999 -9999 -9999 -9999 -9999 -9999 -9999 -9999 -9999 -9999 -9999 -9999 -9999 -9999 -9999 -9999 -9999 -9999 -9999 -9999 -9999 -9999 -9999 -9999 -9999 -9999 -9999 -9999 -9999 -9999 -9999 -9999 -6.933333 -6.116667 -5.75 -9999 -9999 -9999 -9999 -9999 -9999 -9999 -9999 -9999 -9999 -9999 -9999 -9999 -3.916667 -3.916667 -4.016666 -4 -3.883333 -3.816667 -3.9 -3.95 -3.916667 -4.066667 -4.183333 -4.1 -4.066667 -3.983333 -4.166667 -4.733334 -4.416667 -4.416667 -4.566667 -3.816667 -4.583333 -4.983334 -3.6 -5.05 -5.533333 -4.9 -4.233333 -4.083333 -4.466667 -4.266666 -2.766667 -5.75 -5.666667 -4.25 -2.783334 -1.8 -1.7 0.2166667 -0.4833333 -0.6333333 -3.25 -9999 -9999 -9999 -9999 -9999 -9999 -9999 
-9999 -9999 -9999 -9999 -9999 -11.93333 -12.15 -11.73333 -10.83333 -10.3 -9.316667 -10.48333 -10.85 -10.81667 -10.23333 -10 -9.833334 -9 -10.16667 -10.26667 -10.86667 -12.08333 -13.11667 -12.81667 -12.8 -12.43333 -12.06667 -11.58333 -11.83333 -11.96667 -12.5 -12.56667 -12.95 -9999 -9999 -9999 -9999 -9999 -9999 -9999 -9999 -9999 -9999 -9999 -9999 -9999 -9999 -9999 -9999 -9999 -9999 -9999 -9999 -9999 -9999 -9999 -9999 -9999 -9999 -9999 -9999 -9999 -9999 -9999 -9999 -9999 -9999 -9999 -9999 -9999 -9999 -9999 -9999 -9999 -9999 -9999 -9999 -9999 -9999 -9999 -9999 -9999 -9999 -9999 -9999 -9999 -9999 -9999 -9999 -9999 -9999 -9999 -9999 -9999 -9999 -9999 -9999 -9999 -9999 -9999 -9999 -9999 -9999 -9999 -9999 -9999 -5.466667 -5.433333 -5.2 -9999 -9999 -9999 -9999 -9999 -9999 -9999 -9999 -9999 -9999 -9999 -9999 -9999 -3.8 -3.933333 -3.85 -4.133333 -3.95 -3.883333 -3.9 -3.85 -3.833333 -4.016666 -4.116667 -3.933333 -4.05 -4 -4.033333 -4.166667 -4.55 -4.416667 -4.8 -4.65 -5.466667 -5.95 -3.616667 -4.9 -5.7 -4.466667 -4.55 -5.95 -5.666667 -3.316667 -3.933333 -5.8 -5.6 -5.25 -4.333333 -3.233333 -2.083333 -2.75 0.2 -0.3833334 -1.583333 -3.166667 -9999 -9999 -9999 -9999 -9999 -9999 
-9999 -9999 -9999 -9999 -9999 -9999 -9999 -9999 -11.11667 -10.46667 -9.1 -9.5 -9.95 -10.51667 -9.65 -8.883333 -9.083333 -9 -8.766666 -9.116667 -10.18333 -10.85 -12.03333 -12.76667 -12.81667 -12.38333 -11.96667 -11.21667 -10.86667 -11.13333 -11.41667 -11.68333 -12.45 -9999 -9999 -9999 -9999 -9999 -9999 -9999 -9999 -9999 -9999 -9999 -9999 -9999 -9999 -9999 -9999 -9999 -9999 -9999 -9999 -9999 -9999 -9999 -9999 -9999 -9999 -9999 -9999 -9999 -9999 -9999 -9999 -9999 -9999 -9999 -9999 -9999 -9999 -9999 -9999 -9999 -9999 -9999 -9999 -9999 -9999 -9999 -9999 -9999 -9999 -9999 -9999 -9999 -9999 -9999 -9999 -9999 -9999 -9999 -9999 -9999 -9999 -9999 -9999 -9999 -9999 -9999 -9999 -9999 -9999 -9999 -9999 -5.45 -5.366667 -4.983334 -4.916667 -4.8 -9999 -9999 -9999 -9999 -9999 -9999 -9999 -9999 -9999 -9999 -9999 -9999 -3.866667 -3.85 -3.9 -3.95 -3.916667 -3.916667 -3.75 -3.733333 -3.783333 -3.966667 -3.95 -3.766667 -3.966667 -3.966667 -4.016666 -3.933333 -4.2 -4.516667 -4.716667 -5.016666 -4.65 -4.883333 -3.75 -4.733333 -5.483334 -5.633333 -5.733334 -6.683333 -5.366667 -3.9 -3.216667 -6.316667 -6.033333 -4.4 -4.216667 -5.95 -6.066667 -3.916667 -0.9999999 0.8333333 -2.05 -3.116667 -3.983333 -9999 -9999 -9999 -9999 -9999 
-9999 -9999 -9999 -9999 -9999 -9999 -9999 -9999 -9999 -9999 -9.316667 -8.5 -9.55 -9.766666 -10.25 -9.7 -8.983334 -8.683333 -8.566667 -8.816667 -9.15 -9.9 -10.58333 -11.41667 -12.38333 -12.63333 -12.08333 -11.31667 -10.65 -10.65 -10.91667 -11.36667 -11.93333 -12.66667 -9999 -9999 -9999 -9999 -9999 -9999 -9999 -9999 -9999 -9999 -9999 -9999 -9999 -9999 -9999 -9999 -9999 -9999 -9999 -9999 -9999 -9999 -9999 -9999 -9999 -9999 -9999 -9999 -9999 -9999 -9999 -9999 -9999 -9999 -9999 -9999 -9999 -9999 -9999 -9999 -9999 -9999 -9999 -9999 -9999 -9999 -9999 -9999 -9999 -9999 -9999 -9999 -9999 -9999 -9999 -9999 -9999 -9999 -9999 -9999 -9999 -9999 -9999 -9999 -9999 -9999 -9999 -9999 -9999 -9999 -5.883333 -5.433333 -5.15 -5.2 -4.8 -9999 -9999 -9999 -9999 -9999 -9999 -9999 -9999 -9999 -4.1 -9999 -4.033333 -4.116667 -3.916667 -3.75 -3.633333 -3.9 -3.8 -3.6 -3.516667 -3.55 -3.6 -3.766667 -3.866667 -3.766667 -3.95 -3.933333 -3.916667 -3.816667 -3.85 -4.266666 -4.616667 -5.266666 -5.016667 -5.316667 -3.783333 -4.416667 -5.05 -6.4 -6.133333 -5.3 -3.683333 -4.433333 -3.183333 -5 -5.85 -6.5 -6.783333 -4.5 -3.35 -2.5 -1.983333 0.1833332 -2.216667 -2.833333 -3.433333 -3.683333 -9999 -9999 -9999 -9999 
-9999 -9999 -9999 -9999 -9999 -9999 -9999 -9999 -9.033334 -8.916667 -9.05 -8.65 -8.266666 -8.866667 -10.41667 -10.55 -9.416667 -9.533333 -9.033334 -8.866667 -8.883333 -8.8 -8.983334 -9.733334 -10.53333 -11.35 -11.98333 -11.4 -10.48333 -10.95 -11.51667 -12.33333 -13.28333 -12.8 -9999 -9999 -9999 -9999 -9999 -9999 -9999 -9999 -9999 -9999 -9999 -9999 -9999 -9999 -9999 -9999 -9999 -9999 -9999 -9999 -9999 -9999 -9999 -9999 -9999 -9999 -9999 -9999 -9999 -9999 -9999 -9999 -9999 -9999 -9999 -9999 -9999 -9999 -9999 -9999 -9999 -9999 -9999 -9999 -9999 -9999 -9999 -9999 -9999 -9999 -9999 -9999 -9999 -9999 -9999 -9999 -9999 -9999 -9999 -9999 -9999 -9999 -9999 -9999 -9999 -9999 -9999 -9999 -9999 -6.616667 -5.716667 -5.466667 -5.166667 -5.05 -4.616667 -9999 -9999 -9999 -9999 -9999 -9999 -9999 -9999 -3.966667 -3.983333 -3.966667 -4 -4.1 -3.933333 -3.766667 -3.666667 -3.716667 -3.716667 -3.45 -3.433333 -3.45 -3.583333 -3.6 -3.7 -3.75 -3.85 -3.883333 -3.816667 -3.716667 -3.666667 -3.916667 -4.483334 -5.083333 -5.066667 -4.9 -4.033333 -5.1 -6.016667 -6.35 -6.3 -5.316667 -5.633333 -4.966667 -3.133333 -4 -3.483333 -2.9 -4.283333 -3.85 -3.85 -2.85 -0.3333334 1.466667 0.5166666 0.2833334 -1.6 -0.5000001 -9999 -9999 -9999 -9999 
-9999 -9999 -9999 -9999 -9999 -9999 -9999 -9.35 -9.6 -9.45 -9.15 -9.383333 -9.85 -8.133333 -9.066667 -9.150001 -8.966666 -10.03333 -9.833333 -9.45 -8.95 -8.533334 -8.4 -8.533333 -9.1 -9.816667 -10.58333 -10.51667 -9.916667 -11.08333 -11.83333 -12.56667 -13.65 -13.81667 -9999 -9999 -9999 -9999 -9999 -9999 -9999 -9999 -9999 -9999 -9999 -9999 -9999 -9999 -9999 -9999 -9999 -9999 -9999 -9999 -9999 -9999 -9999 -9999 -9999 -9999 -9999 -9999 -9999 -9999 -9999 -9999 -9999 -9999 -9999 -9999 -9999 -9999 -9999 -9999 -9999 -9999 -9999 -9999 -9999 -9999 -9999 -9999 -9999 -9999 -9999 -9999 -9999 -9999 -9999 -9999 -9999 -9999 -9999 -9999 -9999 -9999 -9999 -9999 -9999 -9999 -9999 -9999 -9999 -7 -6.65 -6.1 -5.15 -4.866667 -4.683333 -9999 -9999 -9999 -9999 -9999 -9999 -9999 -9999 -4.083333 -4.633333 -4.6 -4.033333 -3.766667 -3.733333 -3.716667 -3.683333 -3.55 -3.566667 -3.35 -3.466667 -3.433333 -3.55 -3.616667 -3.65 -3.716667 -3.75 -3.766667 -3.683333 -3.666667 -3.783333 -4.116667 -4.55 -4.933333 -5.5 -5.916667 -4.666667 -4.466667 -4.916667 -5.733333 -6.583333 -5.5 -4.583333 -3.266667 -3.583333 -4.566667 -1.25 -0.2166668 -0.6000001 -1.466667 0.2833333 0.2666667 -1.483333 -2.5 0.1166667 1.95 0.7833333 1.5 -1.333333 -2.833333 -0.3500001 -9999 
-9999 -9999 -9999 -9999 -9999 -9999 -9.616667 -9.816667 -10.33333 -10.6 -10.05 -9.35 -9.45 -7.7 -7.466667 -7.516667 -8.266666 -8.5 -9.55 -9.9 -9.533334 -8.816667 -8.266666 -8.3 -8.466666 -8.75 -9.633333 -9.766666 -9.316667 -9.583334 -10.23333 -11.23333 -12.6 -13.88333 -14.2 -9999 -9999 -9999 -9999 -9999 -9999 -9999 -9999 -9999 -9999 -9999 -9999 -9999 -9999 -9999 -9999 -9999 -9999 -9999 -9999 -9999 -9999 -9999 -9999 -9999 -9999 -9999 -9999 -9999 -9999 -9999 -9999 -9999 -9999 -9999 -9999 -9999 -9999 -9999 -9999 -9999 -9999 -9999 -9999 -9999 -9999 -9999 -9999 -9999 -9999 -9999 -9999 -9999 -9999 -9999 -9999 -9999 -9999 -9999 -9999 -9999 -9999 -9999 -9999 -9999 -9999 -9999 -9999 -9999 -9999 -6.75 -6.116667 -9999 -9999 -9999 -9999 -9999 -9999 -9999 -3.766667 -9999 -9999 -4.266666 -4.933333 -4.916667 -4.316667 -3.766667 -3.533333 -3.583333 -3.616667 -3.583333 -3.466667 -3.4 -3.566667 -3.416667 -3.5 -3.616667 -3.683334 -3.683333 -3.65 -3.65 -3.483333 -3.666667 -3.666667 -4.433333 -4.883333 -4.616667 -5.333333 -5.75 -4.55 -5.283333 -6.283333 -6.183333 -5.866667 -4.55 -4.15 -4.166667 -4.316667 -4.166667 -1.883333 -1.933333 -2.3 -0.45 0.1333334 -2.7 -4.466667 -4.016667 -2.633333 1.166667 0.3666666 3.416667 0.6833335 -9999 -9999 -9999 
-9999 -9999 -9999 -9999 -9999 -9999 -9.766666 -9.533334 -9.650001 -9.583333 -9.833333 -9.8 -8.983334 -8.183333 -7.65 -7.2 -6.933333 -7.083333 -8.15 -8.566667 -9.55 -9.066667 -9.433333 -9.066667 -8.716666 -8.716666 -8.75 -8.866667 -9.25 -9.266666 -10.95 -11.66667 -12.13333 -13.06667 -13 -9999 -9999 -9999 -9999 -9999 -9999 -9999 -9999 -9999 -9999 -9999 -9999 -9999 -9999 -9999 -9999 -9999 -9999 -9999 -9999 -9999 -9999 -9999 -9999 -9999 -9999 -9999 -9999 -9999 -9999 -9999 -9999 -9999 -9999 -9999 -9999 -9999 -9999 -9999 -9999 -9999 -9999 -9999 -9999 -9999 -9999 -9999 -9999 -9999 -9999 -9999 -9999 -9999 -9999 -9999 -9999 -10.13333 -9.566667 -9.433333 -9.099999 -8.933333 -9999 -9999 -9999 -9999 -9999 -9999 -9999 -9999 -9999 -6.25 -9999 -9999 -9999 -9999 -9999 -9999 -9999 -9999 -3.65 -3.766667 -9999 -4.466667 -5.3 -5.05 -5.016667 -4.066667 -3.55 -3.466667 -3.483333 -3.533333 -3.433333 -3.633333 -3.483333 -3.45 -3.816667 -3.583333 -3.633333 -3.5 -3.583333 -3.6 -3.4 -3.7 -3.683333 -4.733333 -5.166667 -4.683333 -5.116667 -5.716667 -4.483333 -5.45 -6.433333 -6.016666 -5.083333 -4.7 -5.1 -4.716667 -5.6 -2.733333 -4.05 -5.383333 -4.516667 -0.8999999 -1.416667 -2.15 -4.6 -4.483333 -1.3 -1.433333 -1.466667 2.416667 2.366667 -9999 -9999 -9999 
-9999 -9999 -9999 -9999 -10.6 -10.46667 -9.483334 -9.2 -9.316667 -8.733334 -8.5 -8.55 -8.933333 -9.116667 -8.349999 -7.366666 -7.2 -6.916667 -6.8 -6.95 -8.116667 -9.016666 -10.58333 -10.38333 -10.15 -9.85 -9.216667 -8.683333 -8.366667 -8.383333 -10.23333 -11.48333 -11.61667 -12.55 -12.45 -12.68333 -9999 -9999 -9999 -9999 -9999 -9999 -9999 -9999 -9999 -9999 -9999 -9999 -9999 -9999 -9999 -9999 -9999 -9999 -9999 -9999 -9999 -9999 -9999 -9999 -9999 -9999 -9999 -9999 -9999 -9999 -9999 -9999 -9999 -9999 -9999 -9999 -9999 -9999 -9999 -9999 -9999 -9999 -9999 -9999 -9999 -9999 -9999 -9999 -9999 -9999 -9999 -9999 -9999 -9999 -11 -10.58333 -9.85 -10.26667 -8.716667 -7.666667 -9999 -8.233334 -6.666667 -6.116666 -9999 -9999 -9999 -9999 -5.666667 -5.733333 -5.95 -5.866667 -9999 -9999 -9999 -4.066667 -3.833333 -3.4 -3.733333 -3.966666 -3.966667 -4.75 -5.266666 -5.316667 -4.9 -3.95 -3.533334 -3.316667 -3.366667 -3.383333 -3.35 -3.45 -3.316667 -3.733333 -3.433333 -3.383333 -3.45 -3.416667 -3.566667 -3.45 -3.533333 -3.666667 -3.75 -4.883333 -5.183333 -4.616667 -5.183333 -5.516666 -5.15 -4.85 -5.8 -6.466667 -5.933333 -5.35 -4.516666 -5.166667 -4.6 -2.866667 -6.183333 -5.683333 -3.183333 -0.8166667 -3.65 -4.633333 -3.3 -4.033333 -4.483334 -2.633333 0.4333334 3.066667 2.516667 0.2666667 -9999 -9999 
-9999 -9999 -9999 -10.33333 -10.43333 -9.816667 -9.116667 -8.733334 -8.983334 -8.933333 -8.05 -7.733333 -7.533333 -7.75 -7.633333 -7.233334 -7.566667 -7.366667 -7.433333 -7.283333 -6.583333 -8.3 -10.46667 -10.63333 -10.9 -11.21667 -10.41667 -8.75 -7.916667 -8 -9.083333 -9.966666 -10.95 -12.2 -11.93333 -11.76667 -9999 -9999 -9999 -9999 -9999 -9999 -9999 -9999 -9999 -9999 -9999 -9999 -9999 -9999 -9999 -9999 -9999 -9999 -9999 -9999 -9999 -9999 -9999 -9999 -9999 -9999 -9999 -9999 -9999 -9999 -9999 -9999 -9999 -9999 -9999 -9999 -9999 -9999 -9999 -9999 -9999 -9999 -9999 -9999 -9999 -9999 -9999 -9999 -9999 -9999 -9999 -9999 -9999 -9999 -9999 -10.88333 -10.35 -9.566667 -8.150001 -6.816667 -7.983333 -8.25 -7.016666 -5.883333 -6.666667 -9999 -9999 -6.45 -5.95 -6.233333 -6.166667 -6.133334 -9999 -9999 -4.35 -3.65 -3.383333 -3.6 -3.633333 -4.016666 -4.283333 -4.683333 -5.3 -5.433333 -4.85 -4.333333 -3.5 -3.216667 -3.4 -3.333333 -3.25 -3.25 -3.283333 -3.333333 -3.35 -3.533333 -3.4 -3.533333 -3.666667 -3.416667 -3.716666 -3.583333 -4.05 -3.983333 -4.516667 -4.3 -4.433333 -4.95 -5.416667 -5.816667 -5.633333 -6.816667 -6.133333 -6.083333 -5.15 -5.633333 -4.5 -3.683333 -6.533333 -5.4 -3.666667 -2.25 -3.35 -5.55 -3.333333 -1.95 -1.833333 -2.583333 1.716667 3.283334 2.816667 3.216666 -9999 -9999 
-9999 -9999 -9999 -9.883333 -10.75 -9.9 -9.483334 -9.066667 -9.233334 -8.966667 -8.95 -8.183333 -7.816667 -7.633333 -7.416667 -7.766667 -8.2 -8.333333 -7.95 -7.716667 -7.05 -6.566667 -8.133333 -9.283334 -9.05 -9.9 -10.2 -9.5 -8.933333 -8.283334 -9.033333 -8.783334 -9.6 -11.16667 -11.4 -10.45 -11.53333 -12.53333 -12.03333 -9999 -9999 -9999 -9999 -9999 -9999 -9999 -9999 -9999 -9999 -9999 -9999 -9999 -9999 -9999 -9999 -9999 -9999 -9999 -9999 -9999 -9999 -9999 -9999 -9999 -9999 -9999 -9999 -9999 -9999 -9999 -9999 -9999 -9999 -9999 -9999 -9999 -9999 -9999 -9999 -9999 -9999 -9999 -9999 -9999 -9999 -9999 -9999 -9999 -9999 -9999 -9999 -9999 -9.8 -8.966667 -7.416667 -6.683333 -6.95 -7.416667 -6.6 -5.383333 -5.483334 -6.45 -6.666667 -6.683333 -6.7 -6.7 -6.633333 -6.45 -9999 -4.916667 -4.383333 -4.033333 -3.7 -3.7 -3.433333 -3.783333 -4.233333 -4.166667 -4.383333 -5.016667 -4.6 -4.616667 -4 -3.2 -3.133333 -3.15 -3.25 -3.4 -3.383333 -3.4 -3.633333 -3.633333 -3.516667 -3.7 -3.466667 -3.583333 -3.466667 -3.65 -3.75 -4.2 -4.266666 -4.25 -4.466667 -4.533333 -5.116667 -5.816667 -5.866667 -6 -6.15 -5.483333 -6.016667 -5.75 -4.85 -4.666667 -6.7 -6.533333 -3.7 -4.216667 -3.583333 -6.066667 -3.883333 -1.833333 0.3666668 0.3 0.4833334 2.4 0.4 2.983333 2.933333 -9999 
-9999 -9999 -9999 -9999 -10.83333 -10.95 -10.28333 -9.933333 -10.48333 -10.43333 -9.55 -8.65 -8.083333 -8.1 -8.016666 -7.95 -8.516666 -8.883333 -8.466666 -7.533333 -6.833333 -7.2 -6.516666 -6.65 -7.916667 -9.45 -8.733334 -9.599999 -9.466666 -7.833333 -8.266666 -8.266666 -8.150001 -9.433333 -10.68333 -10.26667 -9.733334 -10.95 -10.81667 -12 -11.9 -11.78333 -9999 -9999 -9999 -9999 -9999 -9999 -9999 -9999 -9999 -9999 -9999 -9999 -9999 -9999 -9999 -9999 -9999 -9999 -9999 -9999 -9999 -9999 -9999 -9999 -9999 -9999 -9999 -9999 -9999 -9999 -9999 -9999 -9999 -9999 -9999 -9999 -9999 -9999 -9999 -9999 -9999 -9999 -9999 -9999 -9999 -9999 -9999 -9999 -9999 -9.666666 -9.083333 -7.816667 -6.883333 -5.85 -6.183333 -6.516667 -5.9 -5.833333 -4.4 -4.166667 -4.566667 -5.433333 -6.366667 -6.983334 -7.283333 -6.433333 -5.416667 -4.95 -4.55 -4.3 -3.933333 -4.133333 -3.666667 -3.533333 -3.566667 -3.583333 -4 -4.166667 -4.916667 -4.9 -3.866667 -3.6 -3.316667 -3.25 -3.233334 -3.75 -4.083333 -4.3 -4.266667 -4.183333 -3.933333 -3.75 -3.8 -3.716667 -3.45 -3.4 -3.633333 -4.016666 -4.2 -4.65 -4.766666 -5.033333 -5.433333 -5.683333 -5.866667 -4.933333 -4.683333 -4.783333 -4.866667 -6.35 -5.233333 -4.466667 -7.166667 -6.616667 -4.783333 -6.05 -4.616667 -5.75 -3.95 -0.9666666 -3.973643e-008 0.9333333 1.7 -0.6833334 -1.65 0.4166667 -9999 -9999 
-9999 -9999 -9999 -9999 -11.9 -11.23333 -10.91667 -10.66667 -10.63333 -10.93333 -9.733334 -8.766666 -8.333334 -8.866667 -8.266666 -8.316667 -8.55 -8.866667 -8.483334 -7.183333 -6.933333 -7.583333 -6.85 -6.75 -6.516667 -8.133333 -9.366667 -8.3 -8 -7.483333 -7.866667 -8.516666 -7.783333 -8.483334 -9.95 -10.2 -9.316667 -8.416667 -9.883333 -11.11667 -10.36667 -10.55 -10.98333 -11.13333 -10.65 -9999 -9999 -9999 -9999 -9999 -9999 -9999 -9999 -9999 -9999 -9999 -9999 -9999 -9999 -9999 -9999 -9999 -9999 -9999 -9999 -9999 -9999 -9999 -9999 -9999 -9999 -9999 -9999 -9999 -9999 -9999 -9999 -9999 -9999 -9999 -9999 -9999 -9999 -9999 -9999 -9999 -9999 -9999 -9999 -9999 -9999 -9999 -7.633334 -6.35 -5.916667 -5.716667 -5.616667 -6.383333 -5.6 -5.1 -4.55 -3.583333 -3.483333 -4 -4.683333 -6.166667 -6.733333 -6.366667 -6.466667 -6.166667 -5.216667 -4.916667 -4.266667 -4.466667 -3.616667 -3.9 -3.75 -3.566667 -3.65 -4.416667 -5.116667 -4.483334 -4.583333 -3.916667 -3.3 -3.183333 -3.183333 -3.65 -4.1 -4.65 -4.466667 -4.466667 -4.55 -4.283333 -3.916667 -3.533333 -3.316667 -3.233333 -3.4 -3.65 -4.133333 -4.733334 -4.716667 -5.133333 -5.65 -5.25 -5.25 -5.416667 -5.05 -4.1 -5.45 -6.733334 -4.65 -4.2 -5.983333 -6.916667 -6.9 -7.066667 -5.133333 -9999 -9999 -2.9 -1.483333 -1.6 0.8333334 0.2833333 -2.233333 -1.316667 1.516667 2.1 
-9999 -9999 -9999 -9999 -11.15 -11.28333 -11.35 -11.68333 -10.93333 -11.38333 -10.83333 -9.466666 -9.483334 -9.033334 -8.666666 -8.983334 -8.566667 -8.05 -7.316667 -7.183333 -7.916667 -7.866667 -6.666667 -6.966667 -5.7 -7.516666 -8.466667 -8.15 -7.683333 -7.066667 -7.766667 -8.233334 -7.45 -7.966667 -8.383333 -9.533334 -9.333333 -8.533333 -8.033334 -9.383333 -9.066667 -8.983334 -10.01667 -10.75 -9.633333 -9999 -9999 -9999 -9999 -9999 -9999 -9999 -9999 -9999 -9999 -9999 -9999 -9999 -9999 -9999 -8.666667 -8.35 -9999 -9999 -9999 -9999 -9999 -9999 -9999 -9999 -9999 -9999 -9999 -9999 -9999 -9999 -9999 -9999 -9999 -9999 -9999 -9999 -9999 -9999 -9999 -9999 -9999 -9999 -9999 -9999 -9999 -9999 -6.05 -6.266667 -6.166667 -6.616667 -5.65 -5.266667 -5.133333 -5.05 -5.15 -3.766667 -2.966667 -3.233333 -3.25 -3.8 -4.766666 -6.016666 -6.616667 -5.883333 -5.45 -5.583333 -4.55 -4.333333 -4.05 -4.383333 -4.116667 -3.616667 -3.883333 -4.416667 -5.066667 -5.116667 -5.366667 -3.616667 -3.35 -3.416667 -3.316667 -3.9 -4.333333 -4.433333 -4.333333 -5.016666 -5.316667 -4.983333 -4.316667 -4.016666 -3.4 -3.316667 -3.333333 -3.466667 -3.933333 -4.15 -4.883333 -5.4 -5.6 -4.816667 -5.033333 -4.233334 -4.816667 -3.75 -5.2 -5.366667 -3.666667 -3.866667 -5.433333 -7.3 -7.633333 -8.083333 -5.9 -9999 -9999 -9999 -9999 -1.216667 -0.4 0.55 -1.15 -1.216667 0.6833333 -9999 
-7.116667 -5.583333 -5.65 -6.816667 -8.75 -9.733334 -11.23333 -12.08333 -11.5 -11.43333 -11.2 -10 -9.616667 -9.400001 -9.633333 -9.4 -7.966667 -7.766667 -8.4 -8.133333 -8.349999 -7.366667 -7.333333 -6.25 -5.316667 -6.683333 -6.616667 -7.933333 -7.9 -6.283333 -8.116667 -7.466667 -7.566667 -7.916667 -7.183333 -8 -8.466666 -7.4 -6.816667 -7.983334 -8.3 -8.366667 -8.666667 -9.066667 -8.85 -10.15 -9999 -9999 -9999 -9999 -9999 -9999 -9999 -9999 -9999 -9999 -9999 -9999 -9.35 -8.8 -8.766666 -8.5 -8.366667 -9999 -9999 -9999 -9999 -9999 -9999 -9999 -9999 -9999 -9999 -9999 -9999 -9999 -9999 -9999 -9999 -9999 -9999 -9999 -9999 -9999 -9999 -9999 -9999 -9999 -9999 -9999 -9999 -7.283333 -6.933333 -6.516666 -6.766666 -7.15 -6.616667 -6.416667 -6.15 -6.016667 -5.216667 -4.283333 -3 -2.6 -2.566667 -2.733333 -3.2 -3.633333 -4.716667 -5.75 -6.016667 -5.533333 -5.566667 -5 -4.35 -4.033333 -4 -3.666667 -4.3 -4.516666 -4.783333 -5.366667 -4.883333 -3.816667 -3.533333 -3.583333 -3.366667 -3.566667 -3.8 -3.85 -3.8 -4.516666 -5.5 -5.35 -4.45 -4.45 -3.833333 -3.3 -3.816667 -3.783333 -3.766667 -4.55 -5.066667 -5.583333 -5.033333 -4.083333 -4.016667 -3.95 -3.466667 -4.683333 -4.583333 -3.916667 -3.716666 -3.716667 -5.316667 -6.85 -8.166667 -7.9 -7.4 -9999 -9999 -9999 -9999 -9999 -1.716667 -0.7666667 -1.85 -9999 -9999 -9999 
-3.816667 -5.566667 -8.633333 -10.4 -7.9 -8.883333 -10.91667 -10.95 -10.63333 -11.68333 -10.6 -10.35 -10.76667 -9.966666 -9.933333 -9.75 -8.266666 -9.15 -10.2 -9.166667 -9 -7.666667 -7.616667 -6.216667 -6 -5.25 -5.066667 -5.316667 -6.133333 -5.75 -5.883333 -6.1 -7.2 -7.366667 -6.583333 -6.866667 -7 -6.133333 -7.366666 -7.166667 -6.383333 -7.466667 -8.116667 -8.95 -9.916667 -10.26667 -9999 -9999 -9999 -9999 -9999 -9999 -9999 -9999 -9999 -9999 -9999 -9999 -8.983334 -8.65 -8.116667 -7.666667 -7.7 -7.666667 -9999 -9999 -9999 -9999 -9999 -9999 -9999 -9999 -9999 -9999 -9999 -9999 -9999 -9999 -9999 -9999 -9999 -9999 -9999 -9999 -9999 -9999 -9999 -9999 -9999 -9999 -9999 -9999 -6.916667 -6.566667 -6.5 -6.2 -5.783333 -6.133333 -6.666667 -6.483333 -5.95 -5.866667 -4.85 -3.666667 -2.85 -2.466667 -2.633333 -3.866667 -4.5 -3.9 -3.816667 -3.783333 -4.516667 -4.75 -4.733334 -4.3 -3.783333 -3.833333 -3.983333 -4.183333 -4.483334 -4.816667 -3.816667 -3.666667 -3.483333 -3.583333 -3.15 -3.416667 -3.466667 -3.95 -4.3 -4.1 -4.95 -4.95 -5.066667 -4.966667 -4.15 -3.783333 -4.133333 -4.516666 -4.45 -4.35 -5.266666 -5.3 -4.35 -3.75 -3.883333 -3.033333 -2.783333 -3.933333 -3.783333 -3.3 -2.933333 -5.366667 -6.266667 -6.416667 -7.566667 -8.233334 -6.816667 -9999 -9999 -9999 -9999 -9999 -9999 -2.583333 -9999 -9999 -9999 -9999 
-9999 -4.116667 -6.983333 -10.16667 -8.266666 -7.5 -8.666667 -9.1 -10.03333 -11.26667 -10.93333 -11.51667 -10.98333 -10.25 -10.16667 -10.23333 -8.833333 -10.15 -10.86667 -10.1 -9.066667 -8.5 -7.816667 -6.066667 -6.466667 -5.9 -5.416667 -4.916667 -4.783333 -5.316667 -5.416667 -7.083333 -6.333333 -6.466667 -6 -6.616666 -5.916667 -5.633333 -6.85 -5.866667 -6.416667 -6.65 -7.283333 -9.483334 -9.966667 -10.35 -10.43333 -9.85 -9.316667 -8.3 -7.7 -9999 -9999 -9999 -9999 -9999 -9999 -9999 -8.4 -8.65 -8.066667 -7.883334 -8.116667 -8.366667 -7.166667 -8.616667 -9999 -9999 -9999 -9999 -9999 -9999 -9999 -9999 -9999 -9999 -9999 -9999 -9999 -9999 -9999 -9999 -9999 -9999 -9999 -9999 -9999 -9999 -9999 -9999 -9999 -9999 -9999 -7.45 -7.266667 -6.7 -5.816667 -5.05 -5.766667 -5.366667 -5.916667 -6.066667 -5.35 -5.5 -4.8 -4.816667 -3.766667 -2.766667 -3.916667 -4.383333 -4.116667 -3.55 -3.483333 -4.466667 -4.7 -4.316667 -4.133333 -4.066667 -4.583333 -4.366667 -4.8 -4.516667 -3.383333 -3.55 -3.45 -3 -2.9 -3.816667 -3.833333 -4.45 -4.183333 -3.966667 -3.783333 -4.633333 -5.383333 -5.466667 -3.9 -3.716667 -4.15 -4.766667 -5.55 -5.066667 -4.683333 -3.766667 -3.616667 -3.766667 -4.116667 -4.383333 -3.35 -2.633333 -3.85 -2.183333 -3.183333 -4.85 -7.533333 -7.583333 -6.95 -6.933333 -5.416667 -6.766666 -9999 -9999 -9999 -9999 -9999 -9999 -9999 -9999 -9999 -9999 
-9999 -4.883333 -7.633333 -10.45 -10.4 -9.083333 -8.95 -10.16667 -11.41667 -11.73333 -11.38333 -11.95 -11.26667 -10.25 -11.13333 -10.56667 -9.35 -10.51667 -11.16667 -9.966667 -8.95 -8.483334 -7.366667 -6.016666 -6.116667 -6.05 -5.7 -5.533333 -5.033333 -5.183333 -5.8 -7.4 -7.516667 -6.2 -5.75 -5.466667 -6.166667 -6.133333 -5.283333 -5.816667 -5.616666 -7.416667 -7.533333 -8.883333 -9.683333 -9.633333 -9.75 -9.533334 -8.816667 -8.383333 -7.7 -7.383333 -7.283333 -9999 -9999 -9999 -9999 -9999 -8.116667 -8.116667 -7.866667 -7.85 -7.416667 -7.366667 -7.15 -7.483334 -9999 -9999 -9999 -9999 -9999 -9999 -9999 -9999 -9999 -9999 -9999 -9999 -9999 -9999 -9999 -9999 -9999 -9999 -9999 -9999 -9999 -9999 -9999 -9999 -9999 -9999 -9999 -6.766666 -6.666667 -7.216667 -7.466667 -6.55 -4.566667 -4.733334 -5.433333 -5.733333 -4.633333 -4.916667 -4.516666 -5.05 -4.933333 -3.616667 -2.133333 -2.666667 -3.8 -3.933333 -3.7 -3.516667 -4.833333 -4.766667 -4.983333 -4.966667 -5.25 -4.833333 -4.383333 -3.716667 -3.15 -2.8 -2.783333 -2.816667 -2.916667 -3.65 -3.916667 -4.366667 -4.633333 -4.4 -3.9 -4.933333 -5.083333 -4.6 -4.633333 -4.466667 -3.933333 -3.833333 -4.8 -5.15 -4.05 -3.366667 -3.05 -3.766667 -4.4 -4.65 -3.883333 -2.733333 -3.35 -1.533333 -2.666667 -4.883333 -5.95 -6.266666 -5.066667 -3.416667 -3.633333 -9999 -6.133333 -4.933333 -9999 -9999 -9999 -9999 -9999 -9999 -9999 -9999 
-9999 -4.433333 -7.366666 -9.083333 -11.33333 -11.4 -10.88333 -9.816667 -10.53333 -11.5 -11.81667 -11.83333 -11.35 -10.93333 -11.68333 -10.9 -9.900001 -10.83333 -11.26667 -10.36667 -9.833333 -8.233334 -6.783333 -6.483333 -6.116667 -5.583333 -5.216667 -5.45 -5.533333 -5.95 -6.083333 -7.333333 -8.583333 -7.883333 -8.266666 -6.833333 -5.883333 -6.25 -4.883333 -4.983333 -4.85 -6.333333 -7.666667 -8.133333 -8.85 -8.833333 -9.016666 -8.933333 -8.8 -9 -8.533333 -7.616667 -7.366667 -7.5 -7.916667 -7.616667 -9999 -9999 -7.583333 -8.2 -8.383333 -7.566667 -7.366667 -7.4 -7.683333 -8 -7.933333 -9999 -9999 -9999 -9999 -9999 -9999 -9999 -9999 -9999 -9999 -9999 -9999 -9999 -9999 -9999 -9999 -9999 -9999 -9999 -9999 -9999 -9999 -9999 -9999 -9999 -9999 -7.65 -6.4 -8.116667 -8.6 -7.183333 -4.783333 -4.183333 -4.666667 -5.883333 -4.8 -3.933333 -4.15 -4.316667 -4.333333 -3.95 -3.15 -2.066667 -2.716667 -3.1 -3.466667 -2.566667 -4.066667 -5.033333 -5.45 -4.7 -4.066667 -3.833333 -3.366667 -3.116667 -2.9 -2.916667 -2.883333 -3.016667 -3.383333 -3.766667 -3.983333 -4.816667 -4.916667 -4.816667 -3.833333 -4.333333 -4.883333 -5.5 -5.783333 -5.65 -4.216667 -3.3 -3.783333 -3.85 -3.833333 -3.15 -3.633333 -4.066667 -5.433333 -4.75 -4.633333 -3.4 -2.2 -2.3 -4.433333 -5.866667 -6.983334 -5.316667 -2.833333 -2.033333 -1.966667 -2.55 -3.316667 -2.85 -2.8 -9999 -9999 -9999 -9999 -9999 -9999 -9999 
-9999 -9999 -4.433333 -9.5 -11.16667 -10.91667 -11.2 -11.15 -11.53333 -11.78333 -11.95 -11.75 -12.05 -11.26667 -11.65 -10.73333 -11.23333 -11.28333 -11.38333 -10.81667 -9.75 -8.366667 -6.9 -6.633333 -5.933333 -5.4 -5.283333 -5.55 -6.216667 -7 -6.933333 -6.3 -8.2 -9.033334 -9 -7.633334 -6.366667 -6.216667 -6.5 -6.066667 -5.2 -5.233333 -6.85 -8.333333 -9.316667 -9.349999 -8.833333 -8.416667 -8.816667 -8.716667 -8.566667 -7.95 -7.616667 -7.85 -8.5 -7.35 -6.933333 -6.666667 -7.283333 -8.366667 -8.416667 -7.866667 -7.683333 -7.666667 -8.45 -8.65 -9.133333 -9999 -9999 -9999 -9999 -9999 -7.85 -9999 -9999 -9999 -9999 -9999 -9999 -9999 -9999 -9999 -9999 -9999 -9999 -9999 -9999 -9999 -9999 -9999 -9999 -9999 -9999 -7.95 -5.65 -7.533333 -7.966667 -6.7 -5.533333 -3.616667 -5.416667 -5.816667 -5.333333 -3.716667 -4.366667 -4.116667 -3.666667 -3.616667 -2.566667 -1.966667 -2.033333 -1.866667 -1.966667 -2.266667 -3.916667 -4.5 -4.083333 -3.6 -3.15 -3.266667 -2.833333 -2.966667 -3.55 -3.35 -3.183333 -3.5 -3.633333 -4.133333 -4.516667 -4.933333 -4.516666 -3.933333 -4.766667 -5.05 -5.766667 -6.183333 -5.033333 -5.1 -4.283333 -3.316667 -3.166667 -2.733333 -3.6 -3.583333 -3.066667 -4.183333 -5.05 -4.316667 -4 -3.75 -1.716667 -2.316667 -3.833333 -5.716667 -5.883333 -5.65 -5.733334 -6.433333 -4.916667 -2.983333 -0.4833333 0.1166668 -1.966667 -9999 -9999 -9999 -9999 -9999 -9999 -9999 
-9999 -9999 -3.933333 -4.2 -7.266666 -9.45 -8.4 -10.25 -11.08333 -9.383333 -9.316667 -11.46667 -12.21667 -12.08333 -12.21667 -11.25 -11.88333 -11.65 -11.06667 -9.733334 -8.733334 -7.533333 -6.65 -6.416667 -5.45 -6.1 -6.466667 -6.85 -7.666667 -7.766667 -6.866667 -6.533333 -6.616667 -7.666667 -8.883333 -9.1 -8.816667 -9.083333 -8.766666 -7.4 -7.216667 -5.383334 -6.483333 -7 -8.333333 -8.583333 -8.5 -8.15 -8.716666 -8.616667 -8.55 -7.983333 -7.966667 -8.083333 -8.516666 -7.833333 -6.683333 -6.283333 -6.583333 -7.883333 -8.816667 -8.25 -8.083333 -8 -8.5 -9.366667 -9999 -9999 -9999 -8.766666 -8.349999 -8.066667 -7.783333 -8.033333 -6.966667 -9999 -9999 -9999 -9999 -9999 -9999 -9999 -9999 -9999 -9999 -9999 -9999 -9999 -9999 -9999 -9999 -9999 -7.833333 -7.533333 -4.95 -6.65 -7.283333 -7.333333 -5.55 -3.783333 -4.183333 -4.3 -3.45 -3.366667 -3.716667 -4.366667 -4.533333 -3.933333 -2.533333 -3.633333 -3.416667 -3.116667 -2.883333 -3.533333 -3.116667 -4.45 -3.983333 -3.083333 -2.716667 -2.833333 -2.783333 -3.25 -4.083333 -4.133333 -3.633333 -4.316667 -4.05 -4.716667 -4.1 -3.866667 -4.05 -5.116667 -6.116667 -5.733333 -5.166667 -5.016666 -4.566667 -3.45 -3.266667 -2.783333 -3.666667 -3.6 -2.75 -2.616667 -2.866667 -4.283333 -4.7 -4.3 -2.833333 -2.7 -1.2 -2.166667 -4 -6.083333 -7.816667 -9.083333 -9.5 -5.6 -3.166667 -1.616667 -0.5166667 2 1.383333 -9999 -9999 -9999 -9999 -9999 -9999 -9999 
-9999 -9999 -9999 -4.666667 -2.566667 -3.883333 -4.75 -7.683333 -8.1 -7.35 -11.06667 -11.71667 -11.71667 -11.28333 -10.76667 -11.53333 -11.4 -10.38333 -10.5 -9.75 -8.683333 -8.516666 -6.983334 -6.45 -5.616667 -5.816667 -6.1 -6.716667 -7.283333 -8.05 -7.683333 -7.883334 -6.683333 -6.983333 -7.583333 -7.416667 -8.266666 -8.95 -8.383333 -8.533334 -7.65 -6.033333 -5.283333 -6.9 -7.4 -8.25 -8.466667 -7.916667 -8.05 -8.8 -8.15 -8.15 -8 -8.65 -8.266666 -8.5 -7.116666 -6.35 -6.283333 -7.566667 -8.166667 -8.383333 -8.166667 -8.8 -9.066667 -9.433333 -9999 -9999 -9999 -9.166667 -8.916667 -8.75 -8.733334 -7.55 -7.366667 -6.766667 -9999 -9999 -9999 -9999 -9999 -7.083333 -9999 -9999 -9999 -9999 -9999 -9999 -4.1 -5.55 -4 -3.966667 -4.933333 -6.616666 -4.316667 -4.916667 -5.15 -6.566667 -4.75 -4.333333 -3.05 -3.4 -3.533333 -5.266667 -5.05 -4.266666 -2.45 -2.3 -2.35 -3.916667 -3.466667 -3.733333 -3.35 -4.133333 -3.133333 -4.083333 -3.516666 -3.216667 -2.8 -2.45 -3.033333 -3.45 -3.883333 -3.733333 -4.183333 -5.483334 -4.816667 -4.05 -4.083333 -4.516667 -5.366667 -6.516666 -6.3 -5.116667 -4.95 -4.766667 -3.983333 -3.583333 -2.216666 -2.85 -4.966667 -4.833333 -4.033333 -2.966667 -2 -3.633333 -4.316667 -3.916667 -2.783333 -1.75 -0.7 -2.116667 -4.3 -4.066667 -5.333333 -7.05 -9.566667 -8.766666 -5.983333 -4.066667 -2.633333 -1.483333 1.483333 1.25 -9999 -9999 -9999 -9999 -9999 -9999 
-9999 -9999 -9999 -9999 -9999 -9999 -2.383333 -4.65 -4.783333 -7.666667 -10.68333 -10 -10.96667 -9.116667 -9.6 -8.866667 -10.18333 -8.516666 -8.483334 -8.7 -9.633333 -9.2 -8.133333 -7.033333 -6.016667 -6.166667 -6.466667 -7.066667 -7.933333 -8.566667 -8.366667 -7.433333 -7.666667 -8.099999 -7.183333 -6.116667 -5.633333 -6.216667 -6.3 -6.85 -7.916667 -5.3 -4.55 -6.45 -6.933333 -7.133333 -8.183333 -8.583333 -7.666667 -7.75 -7.5 -7.6 -7.3 -8.683333 -8.966666 -8.866667 -8.383333 -7.383333 -6.083333 -6.166667 -8.183333 -8.916666 -8.650001 -9.2 -9.466667 -9.85 -10.05 -10.03333 -9.616667 -9.65 -9.283334 -9.3 -8.7 -8.383333 -7.983333 -7.55 -9999 -9999 -9999 -7.15 -7.183333 -7.166667 -6.883333 -5.65 -5.483333 -6.266666 -6.2 -4.766667 -5.433333 -5.666667 -3.95 -4.266667 -3.8 -3.216667 -2.75 -2.65 -2.45 -2.766667 -2.416667 -3.65 -2.216666 -2.9 -5.333333 -4.4 -2.766667 -2.033333 -3.616667 -3.233334 -2.95 -2.666667 -3.116667 -3.833333 -3.233333 -3.1 -2.716667 -3.666667 -3.633333 -3.333333 -2.983333 -2.65 -2.6 -3.25 -3.95 -4.033333 -4.85 -5.166667 -4.216667 -4.3 -4.883333 -6.45 -6.766667 -6.816667 -6.216667 -6.516666 -5.916667 -5.366667 -3.35 -2.15 -3.4 -4.5 -4.766667 -5.2 -5.55 -4.116667 -2.4 -2.583333 -4.533333 -3.366667 -1.766667 -1.733333 -0.5166666 -3.566667 -4.566667 -3.666667 -5.933333 -6.233333 -9999 -9999 -9999 -9999 -9999 -2.083333 0 2.416667 -9999 -9999 -9999 -9999 -9999 -9999 
-9999 -9999 -9999 -9999 -9999 -9999 -9999 -3.233333 -3.066667 -5.45 -5.533333 -5.016666 -7.216667 -4.983333 -7.416667 -4.933333 -7.566667 -5.85 -7.133333 -9.166667 -9.966666 -9.566667 -8.4 -7.4 -6.633333 -6.15 -6.616667 -7.066667 -7.5 -8.5 -8.9 -8.400001 -8.266666 -8.366667 -7.383334 -6.55 -6.3 -6.4 -5.016667 -5.55 -6.083333 -4.316667 -5.883333 -6.466667 -6.55 -6.8 -7 -7.916667 -7.783333 -7.633333 -6.933333 -6.866667 -7 -8.75 -9.283334 -9.2 -8.716666 -8.716666 -6.95 -5.833333 -7.35 -8.25 -8.433333 -8.516666 -8.466666 -8.7 -9.15 -9.216667 -8.7 -9.316667 -9.3 -9.433333 -8.55 -7.8 -7.216667 -6.666667 -6.333333 -9999 -9999 -6.25 -6.033333 -6.75 -6.8 -6.516666 -5.666667 -4.95 -4.85 -5.783333 -6.05 -3.783333 -4.833333 -5.516667 -6.416667 -5.55 -4.566667 -5.216667 -5.4 -3.9 -2.466667 -2.583333 -1.916667 -4.566667 -3.966666 -2.116667 -3.166667 -4.35 -5.15 -4.833333 -3.616667 -3.933333 -3.016667 -2.783333 -3 -2.383333 -2.516667 -3.083333 -3.7 -3.483333 -3.1 -3.083333 -2.55 -2.783334 -3.566667 -4.366667 -4.666667 -3.8 -4.433333 -5 -5.916667 -7.066667 -7.716667 -7.75 -6.7 -6.483333 -5.5 -3.816667 -1.816667 -3.666667 -5.066667 -4.9 -4.2 -4.8 -5.1 -4.733334 -3.583333 -2.016667 -2.916667 -3.366667 -1.9 -1.7 -1.433333 -2.783333 -2.8 -4.266666 -6.583333 -4.983333 -9999 -9999 -9999 -9999 -9999 -9999 1.8 3.333333 -9999 -9999 -9999 -9999 -9999 -9999 
-9999 -9999 -9999 -9999 -9999 -9999 -9999 -9999 -9999 -9999 -1.666667 -0.8666666 -1.216667 -1.433333 -3.316667 -3.033333 -3.633333 -5.633333 -8.233334 -9.866667 -10.06667 -9.25 -8.833333 -8.05 -7.183333 -6.983333 -7.416667 -7.433333 -7.55 -8.283334 -9.116667 -8.75 -8.166666 -7.716667 -7.983334 -7.2 -8.166667 -8.066667 -6 -4.133333 -5.383333 -3.8 -5.483334 -6.366667 -7.7 -7.583333 -6.45 -6.416667 -7.75 -8.183333 -7.5 -6.6 -7.4 -8 -8.900001 -8.683333 -9.166667 -9.133333 -8.583333 -6.683333 -5.8 -6.75 -7.1 -6.833333 -6.933333 -7.483333 -8.216666 -8.233334 -7.9 -8.583333 -8.916667 -9.233334 -9.400001 -8.666667 -7.933333 -7.566667 -7.25 -6.883333 -6.283334 -9999 -5.183333 -5.566667 -5.85 -5.8 -6.433333 -5.866666 -5.483334 -5.35 -4.016666 -3.166667 -5.483333 -6.3 -7.033333 -6.533333 -5.266666 -6.916667 -5.2 -3.833333 -4.666667 -3.583333 -1.916667 -3.533333 -1.866667 -3.666667 -3.966667 -3.333333 -3.233333 -3.933333 -4.066667 -3.833333 -3.316667 -3.133333 -2.65 -2.583333 -2.283334 -3.25 -3.966667 -3.366667 -3.066667 -3.066667 -2.633333 -2.933333 -3.533333 -3.433333 -3.45 -3.816667 -4.783333 -6.083333 -6.916667 -7.666667 -8.266666 -7.566667 -7.183333 -5.816667 -3.716667 -4.6 -3.15 -3.7 -4.433333 -4.25 -3.633333 -4.683333 -3.283333 -4.65 -2.933333 -2.6 -1.883333 -3.633333 -3.116667 -1.85 -0.9166667 -1.033333 -1.95 -5.4 -6.4 -6.483333 -3.65 -9999 -9999 -9999 -9999 -9999 -9999 4.433333 -9999 -9999 -9999 -9999 -9999 -9999 
-9999 -9999 -9999 -9999 -9999 -9999 -9999 -9999 -9999 -9999 -9999 -9999 -9999 -9999 -0.5833333 -0.4999999 -1.4 -4.633333 -8.183333 -9.3 -8.6 -8.866667 -8.733334 -8.35 -8.383333 -7.85 -7.933333 -7.5 -7.9 -7.416667 -8.533334 -8.8 -7.916667 -7.45 -8.133333 -7.833333 -6.616667 -5.966667 -4.933333 -4.283333 -4.966667 -3.566667 -4.683333 -6.816667 -8.25 -7.75 -6.566667 -5.65 -6.216667 -7.633333 -7.516667 -7.2 -6.216667 -7.4 -8.016666 -8.516666 -8.616667 -8.650001 -8.116667 -8.05 -6.15 -6.133333 -6.35 -6.55 -6.25 -7.45 -7.933333 -7.5 -7.35 -8.25 -8.35 -9.349999 -9.316667 -8.8 -8.783333 -8.45 -7.883334 -7.483334 -7.383333 -7.783333 -6.716667 -5.7 -4.533333 -5.283333 -5.933333 -6.266666 -5.766667 -5.516667 -3.45 -3.55 -4.8 -5.25 -6.166667 -6.016666 -6.65 -6.716667 -4.633333 -5.966667 -4.75 -4.033333 -3.5 -1.5 -3.033333 -5.566667 -6.033333 -5.683333 -4.2 -3.216667 -4.183333 -3.916667 -3.45 -3 -2.85 -2.716666 -2.283333 -3.1 -3.716667 -2.966667 -2.95 -3.65 -2.783333 -2.783333 -2.7 -3.716667 -3.683333 -4.266666 -5.633333 -7.05 -8.083333 -8.016666 -8.4 -7.383333 -5.733333 -4.8 -5.533333 -6.333333 -4.583333 -3.9 -1.916667 -3.316667 -3.183333 -4.116667 -2.483333 -4 -3.166667 -1.766667 -1.466667 -2.333333 -3.35 -3.033333 -2.75 -0.6000001 -0.9166667 -2.333333 -5.016667 -7.9 -4.45 -9999 -9999 -9999 -9999 -9999 -1.433333 -9999 -9999 -9999 -9999 -9999 -9999 -9999 
-9999 -9999 -9999 -9999 -9999 -9999 -9999 -9999 -9999 -9999 -9999 -9999 -9999 -9999 -9999 -9999 -1.833333 -1.433333 -3.25 -5.95 -7.216667 -6.9 -8.6 -8.25 -8.466666 -8.383333 -8.166667 -7.883333 -6.8 -7.033333 -7.766667 -7.616667 -6.55 -7 -7.883334 -7.066667 -6.816667 -5.85 -4.966667 -4.033333 -3.833333 -3.666667 -4.583333 -6.75 -7.916667 -8.033333 -7.25 -7.066667 -5.45 -6.166667 -7.2 -6.683333 -6.05 -6.416667 -7.266666 -7.283333 -8.183333 -8.233334 -7.65 -8.583334 -7.35 -5.65 -5.583333 -5.883333 -6.233333 -6.283333 -7.566667 -7.533333 -6.783333 -7.216667 -7.6 -8.466667 -8.4 -8.233334 -8.666666 -8.866667 -8.333333 -7.833333 -8.466667 -8.233334 -7.816667 -7.333333 -5.933333 -4.55 -5.733333 -6.516666 -6.166667 -4.333333 -3.2 -2.866667 -3.333333 -3.8 -4.416667 -5.033333 -5.833333 -6.583333 -6.366666 -6.1 -5.866667 -6.05 -2.45 -3.4 -5.15 -4.333333 -4.55 -5.516667 -5.133333 -3.333333 -3.333333 -3.9 -3.5 -3.05 -3.4 -3.016667 -2.533333 -2.783333 -3.166667 -3.433333 -2.816666 -3.166667 -2.766667 -2.666667 -2.866667 -3.816667 -3.966667 -4.433333 -5.616667 -6.833333 -7.683333 -7.583333 -6.433333 -6.983333 -7.8 -7.216667 -6.7 -6.816667 -6.05 -4.916667 -1.633333 -1.266667 -1.65 -3.233333 -2.433333 -1.983333 -3.783333 -2.166667 -0.7333333 -2.55 -3.416667 -3.3 -4.2 -2.333333 -0.3 -1.133333 -5.033333 -6.65 -5.366666 -5.816667 -9999 -9999 -9999 -9999 -9999 -9999 -9999 -9999 -9999 -9999 -9999 -9999 
-9999 -9999 -9999 -9999 -9999 -9999 -9999 -9999 -9999 -9999 -9999 -9999 -9999 -9999 -9999 -9999 -9999 -9999 -2.016666 -1.783333 -2.933333 -3.55 -5.25 -6.883333 -6.766666 -6.2 -5.9 -6.633333 -7.45 -6.533333 -6.45 -6.633333 -5.9 -7.583333 -6.483333 -5.316667 -5.8 -5.016667 -4.333333 -4.216667 -3.166667 -4.35 -4.983333 -5.933333 -5.383333 -6.55 -7.766667 -7.75 -5.8 -4.833333 -5.8 -6.466667 -5.85 -5.3 -6.166667 -6.45 -7.716667 -6.75 -7.5 -7.916667 -7.1 -6.116667 -5.15 -5.433333 -5.9 -5.65 -6.633333 -7.433333 -7 -5.833333 -6.233334 -6.616667 -6.8 -7.883333 -8.05 -8.55 -8.5 -8.25 -7.85 -7.833333 -7.233333 -7.3 -6.533333 -4.633333 -6.7 -6.05 -6.3 -5.566667 -4.1 -2.75 -2.283333 -2.933333 -3.7 -4.733334 -5.533333 -6.983333 -7.433333 -7.483333 -7.683333 -6.133333 -2.816667 -3.116667 -3.616667 -4.6 -4.95 -4.966667 -4.8 -4.1 -3.25 -3 -2.466667 -2.333333 -3.65 -3.133333 -2.8 -3.05 -3.35 -3.3 -2.816667 -2.883333 -2.9 -2.983333 -2.933333 -3.55 -3.95 -4.816667 -6.383333 -7.2 -7.116667 -7.233334 -7.85 -7.916667 -7.783333 -7.733334 -7.916667 -6.133333 -4.4 -3.3 -2.55 -0.2 -2.466666 -3.883333 -1.85 -1.166667 -3.416667 -2.733333 -0.5666667 -0.45 -1.3 -2.166667 -1.866667 -2.1 -1.983333 -0.4 -2.933333 -3.75 -2.383333 -9999 -9999 -9999 -9999 -9999 -9999 -9999 -9999 -9999 -9999 -9999 -9999 -9999 
-9999 -9999 -9999 -9999 -9999 -9999 -9999 -9999 -9999 -9999 -9999 -9999 -9999 -9999 -9999 -9999 -9999 -9999 -9999 -9999 -2.8 -1.866667 -2.25 -2.433333 -3.25 -4.5 -5.033333 -4.733334 -5.116667 -6.1 -6.05 -5.583333 -5.716667 -7.216667 -7.116667 -5.783333 -4.683333 -5.483334 -3.4 -3.433333 -3.833333 -5.366667 -5.816667 -6.466667 -5.166667 -4.95 -6.45 -6.833333 -6.3 -5.816667 -5.266667 -5.9 -6.333333 -5.95 -4.95 -5.7 -6.466667 -5.716667 -6.5 -7.033333 -6.5 -6.016666 -5.5 -4.733334 -5.333333 -5.583333 -5.766666 -6.466667 -6.2 -5.6 -5.216667 -5.533333 -5.866667 -7.4 -7.35 -7.533333 -8.3 -8 -7.233333 -7.016667 -6.516666 -6.016667 -5.366667 -4.516666 -4.316667 -5.216667 -5.8 -6.2 -4.983334 -3.8 -3.233333 -2.8 -2.966666 -3.35 -4.083333 -6.083333 -7.183333 -7.25 -7.516667 -6.566667 -6.333333 -4.966667 -1.866667 -3.033333 -5.216667 -4.75 -3.766667 -5.25 -4.933333 -3.9 -3.133333 -2.45 -3.783333 -3.816667 -4.383333 -4.266667 -4.1 -3.983333 -3.466667 -3.316667 -3.333333 -3.683333 -3.666667 -3.466667 -4.15 -5.35 -7.416667 -8.233333 -8.116667 -8.183333 -6.416667 -6.433333 -6.383333 -6.05 -7.85 -6.533333 -3.566667 -3.816667 -0.7166666 0.7833334 -2.116667 -3.883333 -1.066667 -2.016667 -2.816667 -3.3 -1.15 -1.383333 -1.183333 -0.3166668 -0.2 0.4666668 0.4 0.7666667 -1.55 -4.216667 -2.733333 -9999 -9999 -9999 -9999 -9999 -9999 -9999 -9999 -9999 -9999 -9999 -9999 -9999 
-9999 -9999 -9999 -9999 -9999 -9999 -9999 -9999 -9999 -9999 -9999 -9999 -9999 -9999 -9999 -9999 -9999 -9999 -9999 -9999 -9999 -3.366667 -3.9 -2.25 -2.5 -2.616667 -3.333333 -4.066667 -5.316667 -4.9 -4.583333 -4.3 -3.683333 -5.4 -6.25 -5.616667 -4.783333 -4.25 -2.833333 -3.95 -5.033333 -5.6 -6.383334 -4.216667 -4.55 -4.883333 -4.583333 -6.433333 -6.566667 -5.233334 -4.683333 -5.516666 -6.183333 -5.783333 -4.633333 -4.45 -4.816667 -5.316667 -5.566667 -6.583333 -5.666667 -6.366667 -5.716667 -5.8 -4.683333 -5.583333 -5.266667 -6.25 -5.966667 -5.833333 -5.183333 -4.883333 -5.083333 -5.95 -6.566667 -6.933333 -7.616667 -8.166667 -7.55 -7.366667 -6.966667 -6.75 -5.75 -4.183333 -4.266667 -3.6 -4.816667 -5.183333 -4.5 -4.933333 -3.933333 -3.683333 -3.516667 -4.1 -3.2 -3.9 -4.716666 -5.15 -6.233333 -6.283333 -6.366667 -5.616667 -1.266667 -5.183333 -6 -5.366667 -3.716666 -3.383333 -5.5 -5.2 -3.65 -2.783333 -1.916667 -3.066667 -5.2 -5.483333 -5.15 -5.25 -4.633333 -4.183333 -4.033333 -4.2 -3.916667 -3.3 -4.416667 -5.783333 -7.033333 -8.583333 -8.016666 -6.933333 -7.733333 -5.516667 -5.55 -3.833333 -5.966667 -6 -4.633333 -3.55 -0.5833333 0.7333333 -2.383333 -2.966667 -0.01666665 -1.133333 -2.483333 -2.15 -0.8 -2 -1.266667 -0.7 -1.833333 -1.05 -1.3 0.6333334 -2.483333 -4.85 -3.783333 -3.233334 -9999 -9999 -9999 -9999 -9999 -9999 -9999 -9999 -9999 -9999 -9999 -9999 
-9999 -9999 -9999 -9999 -9999 -9999 -9999 -9999 -9999 -9999 -9999 -9999 -9999 -9999 -9999 -9999 -9999 -9999 -9999 -9999 -9999 -2.133333 -6.05 -5.8 -3.883333 -5.1 -6.05 -6.383333 -5.5 -5.35 -5.25 -5 -4.666667 -4.166667 -4.283333 -5.983333 -5.65 -4.183333 -4.95 -4.233334 -3.85 -3.7 -4.383333 -5.733333 -5 -3.783333 -3.166667 -4.7 -6.15 -4.616667 -5.05 -7.45 -7.416667 -6.066667 -4.883333 -4.833333 -4.35 -3.95 -4.733333 -5.566667 -5.183333 -5.683333 -6.283334 -6.283333 -4.75 -4.55 -4.733334 -5.4 -5.816667 -5.566667 -5.45 -5.333333 -4.816667 -5.4 -6.333333 -6.5 -7.466667 -8.1 -8.016666 -8.216667 -7.6 -7.05 -6.266667 -6.283333 -5.85 -5.7 -3.833333 -3.416667 -5.4 -6.033333 -5.033333 -3.983333 -3.3 -4.7 -4.366667 -3.216667 -3.783334 -4.516667 -5.566667 -4.733333 -3.75 -2.316667 -0.4499999 -5.233333 -6.716667 -5.9 -3.633333 -1.766667 -3.983333 -2.433333 -4.133333 -3.866667 -1.133333 -3.516667 -3.983333 -4.933333 -3.366667 -4.533333 -5.7 -5.116667 -5.216667 -4.766667 -4.466667 -3.233333 -4.316667 -5.4 -6.266666 -8.216666 -8.75 -8.6 -6.7 -4.7 -2.433333 -2.35 -6.15 -6.033333 -3.666667 -0.9333335 0.3166666 2.216667 -0.9166667 -0.3166667 0 -1.616667 -4.2 -3.466667 -2.366667 -3.7 -2.816667 -2.833333 -2.583333 -2.883333 -1.433333 0.1499999 -0.5833333 -2.466667 -1.066667 -2.266667 -0.15 0.3 -9999 -9999 -9999 -9999 1.05 -9999 -9999 -9999 -9999 -9999 
-9999 -9999 -9999 -9999 -9999 -9999 -9999 -9999 -9999 -9999 -9999 -9999 -9999 -9999 -9999 -9999 -9999 -9999 -9999 -9999 -9999 -1.733333 -3.65 -6.333333 -7 -4.866667 -5.516667 -7.433333 -7.866666 -8.2 -7.466667 -5.6 -4.783333 -4.283333 -4.566667 -4.3 -4.3 -4.666667 -5.716667 -6.233334 -5.733334 -5.283333 -5.616667 -7.816667 -8.866667 -8.183333 -6.05 -3.616667 -5.366667 -6.766667 -3.966667 -5.116667 -5.816667 -6.683333 -6.533333 -5.833333 -4.95 -4.116667 -3.983334 -4.4 -4.55 -5.366667 -5.783333 -6.6 -6.05 -4.783333 -4.15 -4.5 -5.566667 -5.516666 -5.466667 -5.666667 -5.3 -4.85 -5.833333 -6.066667 -6.95 -7.2 -8.016666 -8.25 -8.016666 -7.9 -7.633333 -6.866667 -6.233333 -6.2 -6.416667 -3.333333 -4.683333 -4.483333 -5.116667 -4.983334 -3.866667 -3.783333 -3.85 -3.75 -4.866667 -5.8 -5.6 -3.533333 -1.283333 -0.7333333 1.7 -1.083333 -4.4 -3.083333 -3.883333 0.5666666 1 0.8999999 -0.3500001 -1.283333 -1.133333 -0.75 -1.616667 -2.266666 -1.766667 -5.033334 -5.7 -6.333333 -6.05 -5.55 -4.85 -3.4 -3.8 -5.4 -6.166667 -7.716667 -6.7 -8.45 -8.233334 -7.3 -3.7 -1.566667 -3.133333 -5.416667 -4.883334 -3.416667 0.09999999 2.833333 0.6166667 1.4 -1.516667 -4.2 -5.1 -3.5 -3 -1.983333 -3.9 -4.383333 -5.25 -5.433333 -3.783333 -1.366667 0.8333333 -1.9 -0.85 0.9666667 0.8 2.5 0.4166667 1.066667 -9999 4.283333 3.166667 1.7 -9999 -9999 -9999 -9999 
-9999 -9999 -9999 -9999 -9999 -9999 -9999 -9999 -9999 -9999 -9999 -9999 -9999 -9999 -9999 -9999 -9999 -9999 -9999 -9999 -9999 -9999 -1.266667 -3.833333 -7.466666 -6.766667 -6.983334 -7.083333 -5.683333 -7.7 -8 -6.883333 -6.916667 -5.133333 -4.716667 -4.316667 -4.866667 -6.9 -6.383333 -6.583333 -7.583333 -6.366666 -7.2 -8.55 -8.733334 -8.7 -7.266667 -3.116667 -4.1 -6.483333 -4.783333 -3.55 -4.8 -6 -6.5 -6.4 -5.75 -4.45 -4.433333 -4.466667 -3.766667 -4.7 -5.133333 -5.916667 -5.666667 -6.066667 -4.916667 -4.433333 -5.9 -5.416667 -5.183333 -5.616667 -5.466667 -5.016666 -4.916667 -5.183333 -5.933333 -6 -6.216667 -7.6 -8.816667 -9.266666 -8.433333 -8 -6.733333 -6.983333 -6.75 -4.283333 -2.833333 -6.516666 -6.916667 -6.383334 -5.2 -4.35 -3.766667 -5.583333 -5.383333 -5.666667 -4.716667 -1.516667 -0.1166669 -1.15 -1.683333 0.6833333 -1.15 -0.7833332 0.2499999 1.666667 -1.233333 -2.183333 0.7166667 1.85 -0.2333335 0.2 0.4 0.9166667 -0.7833332 -0.8666665 -4.55 -5.016667 -6.75 -6.4 -5.45 -3.716667 -4.2 -6.083333 -6.7 -4.4 -3.616667 -5.066667 -8.266666 -6.8 -3.866667 -0.8166668 -0.4999999 -3.933333 -2.616667 -0.8333334 0.6333334 3.316667 2.65 1.516667 -1.583333 -4.466667 -4.583333 -4.516666 -2.733333 -0.8666667 -1.066667 -1.383333 -3.233333 -3.216667 -2.8 0.05000003 0.9833332 -1.233333 -0.6833333 0.8 2.166667 1.6 3.066667 4.133333 5.85 4.5 -9999 -9999 -9999 -9999 -9999 -9999 
-9999 -9999 -9999 -9999 -9999 -9999 -9999 -9999 -9999 -9999 -9999 -9999 -9999 -9999 -9999 -9999 -9999 -9999 -9999 -9999 -9999 -9999 -9999 -2.316667 -6.016666 -6.383333 -4.683333 -7.433333 -6.4 -4.85 -6.166667 -5.116667 -7.083333 -7.916667 -6.433333 -3.483333 -2.833333 -5.083333 -7.683333 -8.099999 -8.2 -7.933333 -8.4 -9.033334 -8.133333 -6.166667 -5.033333 -4.916667 -3.1 -5.333333 -4.866667 -3.483333 -6.05 -8.233334 -6.716667 -5.85 -6.8 -5.733333 -4.783333 -4.55 -3.933333 -3.8 -4.516667 -4.716667 -5.266667 -5.883333 -5.333333 -4.116667 -5.183333 -4.933333 -4.85 -4.883333 -5.1 -4.5 -3.983333 -4.716667 -5.483334 -5.383333 -5.383333 -6.766666 -8.616667 -8.866667 -8.05 -7.133333 -6.55 -5.166667 -4.8 -4.2 -2.883333 -4.833333 -7.35 -7.366667 -6.183333 -5.283333 -5.133333 -6.166667 -6.75 -4.65 -1.483333 -1.083333 -2.166667 -2.716667 -4.716667 -1.783333 1.266667 1.283333 -1.483333 -0.6333334 -0.6333334 -5.25 -4.35 -3 1.483333 1.466667 0.5333331 -0.4333333 0.6833333 -0.3833334 -1.966667 -2.966667 -4.7 -6.633333 -6.65 -4.85 -3.133333 -5.033333 -6.416667 -4.733333 -2.8 -1.05 -3.116667 -2.45 -1.766667 -0.3 1.15 -1.55 -4.133333 -2.1 0.7666667 3.066667 3.216667 -0.1166666 -1.816667 -1.683333 -4.333333 -5.633333 -4.633333 -3.25 -1.383333 -0.7833334 -0.8 -2.183333 -2.566667 1.216667 -1.1 -2.083333 -9999 -0.9333333 -0.45 -1.366667 -1.116667 1.45 3.95 -9999 -9999 -9999 -9999 -9999 -9999 -9999 
-9999 -9999 -9999 -9999 -9999 -9999 -9999 -9999 -9999 -9999 -9999 -9999 -9999 -9999 -9999 -9999 -9999 -9999 -9999 -9999 -9999 -9999 -9999 -9999 -1.783333 -2.583333 -2.366667 -4.6 -6.883333 -6.316667 -4.516667 -4.433333 -5.533333 -7.916667 -8.8 -6.85 -5.133333 -4.466667 -5.466667 -7.433333 -8.616667 -7.483334 -8.333333 -7.9 -7.683333 -6.166667 -5.4 -4.416667 -4.933333 -3.833333 -3.483333 -2.766667 -6.166667 -7.916667 -5.8 -4.866667 -6.416667 -6.166667 -6.35 -5 -4.533333 -4.466666 -3.85 -4.083333 -5.066667 -5.383334 -5.75 -4.416667 -4.35 -4.45 -4.866667 -4.666667 -5.1 -4.833333 -4.816667 -4.483333 -5.75 -5.833333 -4.516667 -5.3 -7.816667 -8.783333 -8.433333 -7.65 -7.383333 -7.883333 -5.583333 -2.2 -5.466667 -4.733334 -6.816667 -7.566667 -6.566667 -5.833333 -6.966667 -6.816667 -6.333333 -3.25 -1.516667 -4.4 -3.716667 -5.566667 -4.666667 -1.033333 -2.316667 -1.266667 -2.883333 -3.333333 -0.9166667 -2.116667 -3.466667 -1.283333 1.733333 -2.866667 -3.916667 -3.516667 -2.9 -1.35 -3.75 -4.65 -5.566667 -5.5 -6.316667 -6.483333 -4.233333 -3.133333 -5.066667 -5.4 -2.15 -0.45 0.7 0.6833334 0.9333333 -0.4833333 1.8 1.533333 -1.816667 -2.066667 0.6666667 2.116667 4.15 2.466667 -0.9333334 -0.9000001 -1.85 -3.216667 -5.55 -3.733334 -2.85 -1.966667 -0.2666667 -0.4833333 -1.75 1.483333 -0.7333334 -9999 -9999 -9999 -9999 -9999 -9999 -9999 -9999 -9999 -9999 -9999 -9999 -9999 -9999 -9999 
-9999 -9999 -9999 -9999 -9999 -9999 -9999 -9999 -9999 -9999 -9999 -9999 -9999 -9999 -9999 -9999 -9999 -9999 -9999 -9999 -9999 -9999 -9999 -9999 -9999 0.0999999 -4.733333 -7.183333 -7.966667 -8.733334 -6.95 -3.916667 -4.816667 -8.183333 -9.583333 -10.25 -9.716666 -8.15 -6 -7.3 -7.35 -5.95 -5.566667 -6.566667 -6.25 -6.416667 -6.25 -5.516667 -6.383333 -5.583333 -3.916667 -2.233333 -4.216667 -5.866667 -4.583333 -4.766667 -4.966667 -5.9 -7.283333 -6.4 -5.116667 -4.466667 -4.75 -4.083333 -3.933333 -4.416667 -5.866667 -5.6 -5.233333 -4.066667 -5.8 -4.866667 -5.7 -5.4 -5.1 -4.483334 -6.183333 -5.5 -4.35 -4.2 -5.866667 -7.233334 -8.4 -8.783334 -8.316667 -7.383334 -6.133333 -2.35 -5.7 -6.433333 -7.083333 -7.716667 -6.783333 -6.433333 -7.35 -6.45 -4.533333 -2.883333 -2.4 -5.583333 -5.416667 -5.716667 -2.583333 -1.933333 -3.933333 -3.3 -3.416667 -5.466667 -4.733334 -2.966667 -2.716667 0.4833334 2.016667 -3.566667 -6.433333 -6.05 -5.45 -5.15 -4.566667 -5.95 -6.716667 -7 -6.816667 -7.483334 -5.316667 -3.233333 -3 -5.85 -4.95 -1 -1.716667 -2.85 -3.166667 -2.15 0.1666667 2.45 2.316667 1.866667 2.466667 1.6 2.9 2.55 2.316667 -0.03333338 0.4166666 -3 -4.05 -4.716667 -4 -2.016667 -1.05 1.45 1.066667 0.1333333 -1.85 -9999 -9999 -9999 -9999 -9999 -9999 -9999 -9999 -9999 -9999 -9999 -9999 -9999 -9999 -9999 
-9999 -9999 -9999 -9999 -9999 -9999 -9999 -9999 -9999 -9999 -9999 -9999 -9999 -9999 -9999 -9999 -9999 -9999 -9999 -9999 -9999 -9999 -9999 -9999 -9999 -0.9333333 -1.383333 -4.983334 -8.433333 -7.766666 -6.883333 -6.816667 -3.15 -5.416667 -7.633334 -10.56667 -11.31667 -9.766666 -8.6 -8.75 -5.9 -4.266667 -3.383333 -4.15 -4.683333 -5.666667 -6.416667 -6.933333 -6.883333 -4.733334 -3.566667 -1.983333 -3.5 -4.2 -4.033333 -4.183333 -4.716667 -5.283333 -5.8 -6.866667 -5.583333 -5.483333 -4.4 -4.533333 -5.55 -4.7 -4.216667 -6.116667 -6.033333 -4.416667 -5.816667 -4.833333 -6.583333 -6.383333 -6.133333 -5.083333 -4.316667 -5.4 -4.016666 -2.85 -3.85 -5.216667 -7.65 -7.65 -7.333333 -7.183333 -5.466667 -1.866667 -4.033333 -7.066667 -7.516666 -7.666667 -7.433333 -7.4 -7.516667 -7.033333 -5.9 -5.566667 -4 -6.016667 -5 -3.016667 -3.666667 -5.366667 -6.466667 -5.966667 -5.566667 -6.683333 -6.416667 -4.616667 -5.083333 -0.2666666 2.916667 -1.9 -6.15 -5.15 -6.2 -5.25 -6.183333 -5.7 -7.116667 -7.283333 -7.65 -7.566667 -6.85 -5.083333 -2.05 -3.866667 -4.5 -0.8166665 -3.516666 -4.95 -3.766667 -0.3833334 1.133333 0.2 0.1666667 -2.466667 -0.3166667 -1.15 -1.316667 1.5 3.733333 2.75 1.25 -0.4666667 -1.366667 -5.3 -5.95 -3.933333 -2.3 0.09999999 2.033333 -2.15 -9999 -9999 -9999 -9999 -9999 -9999 -9999 -9999 -9999 -9999 -9999 -9999 -9999 -9999 -9999 -9999 
-9999 -9999 -9999 -9999 -9999 -9999 -9999 -9999 -9999 -9999 -9999 -9999 -9999 -9999 -9999 -9999 -9999 -9999 -9999 -9999 -9999 -9999 -9999 -9999 -9999 -9999 -0.1499999 -4.016666 -6.683333 -6.783333 -4.6 -4.366667 -3.2 -3.583333 -4.383333 -6.233334 -7.983334 -10.08333 -9.5 -9.2 -8.616667 -5.766666 -3.85 -3.15 -3.266667 -4.316667 -5.283333 -6.383333 -7.033333 -6.116667 -4.466667 -3.75 -2.383333 -3.016667 -4.05 -5.266666 -5.45 -6.066667 -4.483334 -5.55 -6.35 -5.7 -5.333333 -4.9 -5.883333 -5.75 -3.8 -5.25 -5.983333 -4.583333 -4.15 -4.616667 -6.216667 -7.2 -7.066667 -6.466667 -4.983334 -4.083333 -4.033333 -5.116667 -2.333333 -3.833333 -6.45 -6.933333 -5.666667 -4.083333 -2.05 -1.533333 -2.716666 -5.183333 -6.1 -6.833333 -7.016667 -7.066667 -7.416667 -7.166667 -6.716667 -6.383333 -5.1 -6.4 -5.95 -5.316667 -5.933333 -6.566667 -7.233334 -6.633333 -6.633333 -6.733334 -6.8 -5.8 -4.883333 -2.5 2.666667 0.8166667 -3.433333 -0.7999998 -2.266667 -3.166667 -3.033333 -5.266667 -6.966667 -5.333333 -6.816667 -5.933333 -6.283333 -6.166667 -3.816667 -2 -4.333333 -1.566667 -3.683333 -6.833333 -5.416667 -1.133333 -2.9 -2.8 -2.033333 -4.15 -3.116667 -4.35 -2.666667 -0.0666666 1.35 2.616667 3.266667 3 0.8833333 -2.033333 -2.583333 -4.55 -2.583333 0.8166667 1.75 -2.8 -9999 -9999 -9999 -9999 -9999 -9999 -9999 -9999 -9999 -9999 -9999 -9999 -9999 -9999 -9999 -9999 
-9999 -9999 -9999 -9999 -9999 -9999 -9999 -9999 -9999 -9999 -9999 -9999 -9999 -9999 -9999 -9999 -9999 -9999 -9999 -9999 -9999 -9999 -9999 -9999 -9999 -9999 0.5833333 -3.883333 -6.016667 -4.4 -2.783333 -4.65 -4.75 -5.766666 -4.216667 -4.083333 -6.116667 -8.466666 -9.983334 -10.03333 -10 -8.266666 -6.683333 -5 -3.283333 -3.183333 -3.166667 -4.183333 -6.516667 -7.866666 -7.433333 -6.716667 -4.55 -2.566667 -3.75 -4.5 -5.766666 -5.733334 -4.783333 -5.1 -5.15 -5.6 -6.233334 -5.75 -5.783333 -4.983334 -4.333333 -4.716667 -4.85 -5.716667 -3.9 -3.95 -6.516666 -5.966667 -7.233333 -6.25 -5.483334 -4.866667 -5.133333 -5.683333 -2.3 -3.8 -4.65 -4.5 -3.95 -3.3 -1.983333 -5.233333 -2.55 -2.116667 -2.933333 -5.083333 -5.366667 -5.933333 -6.233334 -7.1 -4.916667 -6.483333 -6.233334 -6.416667 -5.7 -6.433333 -5.8 -4.9 -4.7 -6.283333 -5.583333 -5 -6.233333 -5.616667 -2.966667 -2.683333 1.366667 1.316667 1.933333 2.75 2.183333 -1.15 -0.3166667 -5.3 -5.983334 -3.583333 -4.666667 -3.616667 -2.866667 -6.066667 -4.666667 -1.733333 -4.183333 -3.266667 -5.183333 -6.616667 -6.666667 -6.483333 -3.7 -6.333333 -5.666667 -3.566667 -2.566667 -3.083333 -4.233333 -3.566667 -2.166667 -0.2 0.3333333 2.966667 3.6 0.9333334 2.183333 -0.7166667 -2.15 1.216667 2.05 -1.266667 -2.75 -9999 -9999 -9999 -9999 -9999 -9999 -9999 -9999 -9999 -9999 -9999 -9999 -9999 -9999 -9999 
-9999 -9999 -9999 -9999 -9999 -9999 -9999 -9999 -9999 -9999 -9999 -9999 -9999 -9999 -9999 -9999 -9999 -9999 -9999 -9999 -9999 -9999 -9999 -9999 -9999 1.316667 -0.3 -4.516666 -5.916667 -2.85 -0.9 -3.6 -6.366666 -6.316667 -6.95 -4.983333 -6.9 -8.766666 -10.46667 -9.116667 -8.05 -8.483334 -8.333333 -5.35 -5.366667 -5.083333 -3.9 -2.883333 -4.533333 -7.083333 -7.566667 -6.95 -6.183333 -4.95 -2.816667 -1.766667 -5.283333 -5.966667 -3.75 -6.016667 -7.016667 -5.916667 -6.083333 -6.583333 -6.833333 -5.366667 -4.833333 -3.15 -5.25 -5.95 -4.85 -3.816667 -3.816667 -4.666667 -6.233333 -5.5 -5.966667 -5.3 -5.416667 -5.616667 -2.283334 -2.366667 -2.8 -3.2 -2.05 -2.666667 -5.783333 -6.383333 -6.216667 -4.316667 -0.8333334 -3.25 -5.066667 -5.033333 -4.433333 -6.1 -3.666667 -6.966667 -5.05 -5.383333 -4.083333 -5.616667 -4.983333 -2.166667 -1.866667 -4.366667 -3.133333 -3.183333 -5.433333 -5.583333 -4.15 0.4333333 2.433333 0.7 2.083333 0.9833334 0.5166666 2.35 1.3 -0.7166668 -3.2 -2.266667 -2.1 -2.15 -1.216667 -5.616667 -4 -1.65 -5.5 -5.65 -6.15 -7.15 -7.983334 -7.216667 -6.033333 -6.133333 -5.283333 -5.733334 -4.666667 -0.7 -0.5666666 -1.066667 -1.816667 0.4666667 3 3.216667 3.8 3.383333 3.783333 2.95 0.85 0.3833334 4.1 0.6166666 -0.5833334 1.05 0.6166667 0.7666666 1.05 -9999 -9999 -9999 -9999 -9999 -9999 -9999 -9999 -9999 -9999 -9999 
-9999 -9999 -9999 -9999 -9999 -9999 -9999 -9999 -9999 -9999 -9999 -9999 -9999 -9999 -9999 -9999 -9999 -9999 -9999 -9999 -9999 -9999 -9999 -9999 -9999 -9999 1.2 -2.016667 -4.966667 -1.666667 -1.5 -3.433333 -3.783333 -5.666667 -7.366666 -7.183333 -8.35 -9.066667 -9.666666 -9.65 -10.85 -8.716667 -6.15 -6.316667 -6.8 -6.083333 -6.083333 -5.05 -3.483333 -4.083333 -4.883333 -6.616667 -5.6 -5.533333 -4.95 -3.133333 -5 -3.533333 -5.25 -6.733333 -7.433333 -7.216666 -6.75 -7.133333 -7.483334 -6.183333 -5.7 -3.333333 -3.883333 -6.6 -5.966667 -5.15 -3.6 -3.55 -5.283333 -5.016666 -5.816667 -5.55 -5.633333 -4.45 -2.85 -2.616667 -3.116667 -2.366667 -5.016667 -3.95 -7.133333 -7.15 -5.533333 -5 -2.366667 -0.9333332 -4.6 -2.366667 -4.183333 -3.883333 -4.133333 -7.266666 -5.3 -2.516666 -2.633333 -3.916667 -5.116667 -2.116667 2.716667 2.416667 1.666667 1.016667 0.4333332 -0.5333333 2.7 2.083333 -3.666667 -4.166667 -3.05 -0.2833334 -1.183333 -2.616667 0.55 0.8999999 -0.4166667 -1.05 -0.3499999 -0.4833333 -0.3166666 -2.316667 -2.516667 -3.3 -4.316667 -5.2 -6.666667 -7.133333 -5.45 -6.683333 -6.85 -7.383333 -7.183333 -6.583333 -2.266667 -1.833333 -1.866667 1.3 1.733333 2.15 0.08333337 0.6 1.433334 -0.1833334 0.5833333 2.233333 4.4 2.483333 4.516667 2.616667 0.6833334 1.983333 1.683333 1.4 2.683333 1.533333 -9999 -9999 -9999 -9999 -9999 -9999 -9999 -9999 -9999 -9999 
-9999 -9999 -9999 -9999 -9999 -9999 -9999 -9999 -9999 -9999 -9999 -9999 -9999 -9999 -9999 -9999 -9999 -9999 -9999 -9999 -9999 -9999 -9999 -9999 -9999 -9999 1.7 0.2499999 -3.116667 -0.5000002 -1.633333 -4.2 -5.233333 -7.383333 -6.25 -6.5 -7.9 -8.933333 -9.45 -7.5 -11.23333 -12.65 -8.95 -8 -7.916667 -6.733333 -6.6 -7.6 -6.216667 -3.166667 -2.733333 -2.766667 -3.566667 -2.65 -3.266667 -2.416667 -3.716667 -3.933333 -4.516667 -6.25 -7.683333 -8.033334 -7.833333 -7.116666 -6.916667 -5.866667 -5.683333 -4.816667 -2.366667 -5.3 -6.3 -6.433333 -4.233333 -2.85 -4.283333 -4.666667 -5.45 -5.916667 -4.966667 -5.166667 -4.066667 -3.816667 -4.066667 -4.25 -6.083333 -5.85 -5.85 -6.083333 -4.3 -2.066667 -3.6 -1.4 -0.2166667 -0.3833334 -3.35 -1.65 -4.933333 -6.15 -4.483334 -0.03333322 2 0.9833333 0.8666666 2.4 0.95 0.8833334 -2.133333 -1.283333 2.733333 3.8 1.066667 -2.366667 -4.4 -4.883333 -5.466667 -4.75 -2.916667 -2.983333 -0.4499999 -2.383333 -2.883333 -3.733333 -3.583333 -1.4 -1.566667 -3.016667 -2.216667 -5.866667 -2.683333 -5.35 -7.65 -6.066667 -4.783333 -6.35 -4.8 -6.25 -5.483333 -6.35 -6.366667 -6.483334 -3.9 -2.183333 -1.683333 -1.733333 -2.916667 -2.1 -1.6 -2.183333 0.6 2.4 3.8 3.566667 1.45 4.233334 2.266667 3.416667 3.283333 2.2 3.466667 4.25 4.95 5.3 6.683333 -9999 -9999 -9999 -9999 -9999 -9999 -9999 
-9999 -9999 -9999 -9999 -9999 -9999 -9999 -9999 -9999 -9999 -9999 -9999 -9999 -9999 -9999 -9999 -9999 -9999 -9999 -9999 -9999 -9999 -9999 -9999 -9999 -9999 -9999 1.633333 -1.55 -0.1666667 -4.316667 -6.816667 -7.366667 -7.283333 -5.916667 -5.666667 -6.8 -6.45 -7.933333 -7.566667 -10.06667 -10.88333 -11.18333 -9.383333 -9.633333 -7.566667 -6.65 -8.716666 -7.933333 -6.183333 -7.166667 -5.4 -3.4 -2.983333 -4.2 -4.533333 -3.25 -2.383333 -3.716667 -6.883333 -7.1 -6.85 -7.216667 -5.5 -5.816667 -7.1 -4.3 -3.866667 -2.216667 -3.183333 -5.183333 -5.8 -4.866667 -2.983333 -3.733333 -3.833333 -4.916667 -6.3 -4.283333 -4.833333 -4.5 -4.7 -4.383333 -3.933333 -5.65 -4.7 -3.5 -2.4 -2.566667 -4.133333 -2.533333 -2.566667 -4.7 -3.566667 -0.8833334 -0.1999999 -0.6 -1.55 -0.3833332 -3.2 0.2666667 -1.066667 0.2666667 -1.366667 -3.9 -0.95 -3.583333 -3.4 -3.083333 -0.08333341 1.633333 3.35 0.75 -2.2 -1.416667 -4.933333 -5.866667 -4.316667 -1.566667 -4.616667 -3.583333 -5.166667 -5.166667 -2.7 -1.733333 -5.616667 -3.816667 -6.7 -4.033333 -2.15 -4.616667 -6.383333 -4.35 -6.766667 -4.016667 -2.683333 -2.15 -4.216667 -4.35 -6.333333 -7.7 -6.133333 -5.75 -4.766667 -5.3 -4.783333 -3.416667 -0.3166668 0.9166666 1.4 -0.0666666 -0.5 0.8333333 3.05 4.1 4.65 3.566667 1.2 3.416667 5.783333 6.533333 6.633333 6.633333 5.283333 -9999 -9999 -9999 -9999 -9999 -9999 
-9999 -9999 -9999 -9999 -9999 -9999 -9999 -9999 -9999 -9999 -9999 -9999 -9999 -9999 -9999 -9999 -9999 -9999 -9999 -9999 -9999 -9999 -9999 -9999 -9999 -9999 -9999 -9999 1.516667 1.016667 -2.15 -3.633333 -5.116667 -6.1 -4.95 -4.966667 -4.85 -3.633333 -4.166667 -7.616667 -8.366667 -7.566667 -8.283333 -7.883334 -9.150001 -9.433333 -8.083333 -7.483334 -8.083333 -6.583333 -7.133333 -8.716667 -6.65 -4.25 -2.366667 -2.1 -2.25 -2.783333 -1.85 -5.083333 -4.466667 -5.75 -5.2 -3.366667 -3.95 -6.766667 -5.6 -2.85 -1.25 -2.366667 -3.15 -6.383334 -4.716667 -3.15 -2.9 -3 -4 -5.483334 -3.683333 -5.25 -3.883333 -3.683333 -4.383333 -3.7 -3.266667 -3.8 -2.95 -4.033333 -5.5 -4.933333 -3.166667 -5.783333 -6.816667 -5.716667 -2.283333 -3.566667 -3.883333 -3.816667 -4.85 -3.366667 -0.2833333 -1.5 -3.5 -4.816667 -3.2 -2.533334 -5.733333 -5.95 -3.8 -2.35 -2.916667 0.5333333 4.333333 2.5 0.01666673 -3.65 -5.833333 -4.583333 -2.516667 -4.616667 -5.533333 -6.133333 -4.2 -5.566667 -2.416667 -6.566667 -5.416667 -6.983333 -5.566667 -1.3 -2.55 -2.366667 -7.2 -7.6 -6.583333 -4.983333 -0.6000001 -0.3499999 0.25 -2 -5.666667 -4.816667 -4 -5.266667 -2.766667 -2.933333 -5.05 -3.6 -3.533333 -2.183333 -1.883333 0.6333333 1.116667 -0.2333334 0.6166667 2.2 3.583333 3.15 5.05 4.75 3.616667 3.4 3.266667 2.666667 -9999 -9999 -9999 -9999 -9999 -9999 
-9999 -9999 -9999 -9999 -9999 -9999 -9999 -9999 -9999 -9999 -9999 -9999 -9999 -9999 -9999 -9999 -9999 -9999 -9999 -9999 -9999 -9999 -9999 -9999 -9999 -9999 -9999 -9999 -9999 0.9833333 0.1499999 0.2166665 -2.05 -4.616667 -4.95 -3.516667 -5 -3.066667 -3.35 -5.483334 -4.3 -4.416667 -7.55 -8.05 -6.216667 -6.766667 -7.783333 -7.433333 -7.466667 -8.55 -7.716667 -8.133333 -9.65 -7.6 -5.166667 -2.35 -0.06666669 0.1333332 -0.2833335 -2.75 -2.45 -3.766667 -2.516667 -1.466667 -2.333333 -4.55 -6.666667 -4.966667 -2.516667 -0.3 -1.366667 -4.05 -5.15 -3.8 -4.616667 -2.616667 -3.4 -3.1 -2.966667 -4.916667 -4.033333 -4.016667 -4.083333 -3.533333 -2.033333 -2.166667 -2.783333 -5.533333 -5.483333 -4.35 -3.883333 -6.733333 -5.866667 -3.333333 -4.55 -5.933333 -6.183333 -7.266667 -5.366667 -3.616667 -0.1333332 -2.4 -4.8 -6.233333 -4.433333 -2.8 -6.383333 -5.45 -4.266667 -4.883333 -4.116667 -1.45 4.216667 1.2 -2.75 -5.166667 -6.733334 -5.983334 -5.133333 -4.6 -5.9 -6.516667 -6.15 -6.35 -3.116667 -5.25 -7.4 -7 -3.516667 -0.8166667 0.4833333 -2.516667 -7.033333 -7.383333 -7.666667 -4.3 -4.966667 -4.616667 0.2833333 1.133333 -0.6666667 -1.416667 -0.6833334 -3.166667 -3.233333 -0.2666667 -3.933333 -5.416667 -2.366667 -2.05 -2.883333 -1.783333 -1.5 -0.7833333 2.45 3.483333 5.533333 3.566667 1.833333 0.0666666 -9999 0.4166667 -9999 -9999 -9999 -9999 -9999 -9999 -9999 -9999 
-9999 -9999 -9999 -9999 -9999 -9999 -9999 -9999 -9999 -9999 -9999 -9999 -9999 -9999 -9999 -9999 -9999 -9999 -9999 -9999 -9999 -9999 -9999 -9999 -9999 -9999 -9999 -9999 -9999 0.7499998 0.6999999 -1.933333 -3.8 -5.683333 -3.55 -3.016667 -4.5 -4.883333 -2.233334 -1.083333 -2.2 -5.1 -5.7 -5.366667 -4.966667 -7.483333 -7.983334 -6.583333 -7.766666 -8.516666 -8.166667 -9.033334 -9.566667 -10.03333 -10 -6.633333 -1.8 -1.683333 -0.2333333 0.5666666 0.0666666 -1 -0.4166668 0.4833333 0.1666667 -1.966667 -3.416667 -3.633333 -2.616667 -1.333333 -0.8333334 -0.9499999 -3.683333 -4.733334 -5.266667 -4.833333 -2.7 -1.916667 -2.816667 -5.3 -4.133333 -2.933333 -3.566667 -3.6 -2.916667 -2.183333 -2.266667 -3.883333 -5.483333 -5.933333 -5.15 -6.316667 -3.833333 -4.633333 -6.733333 -7.633333 -7.6 -4.533333 -0.8833332 -0.4833335 -4.333333 -4.633333 -6.133333 -6.716667 -4.2 -3.533333 -5.25 -4.583333 -4.1 -1.533333 -0.08333325 2.3 4.85 4.533333 -0.4 -4.966667 -6.25 -6.666667 -5.866667 -3.933333 -3.233333 -5.733334 -6.283333 -6.616667 -5.916667 -6.133333 -7.15 -5.433333 -3.3 -3.316667 -2.116667 0.0333333 -3.866667 -4.9 -4.45 -7.666667 -7.9 -4.8 -1.333333 0.7 2.95 0.7499999 2 -0.7666667 0.2166667 2.033333 -1.716667 -2.683333 -2.483333 0.65 -1.166667 -2.016667 0.5333333 0.3833334 3 5.383333 3.016667 -1.6 -9999 -9999 -9999 -9999 -9999 -9999 -9999 -9999 -9999 -9999 -9999 -9999 
-9999 -9999 -9999 -9999 -9999 -9999 -9999 -9999 -9999 -9999 -9999 -9999 -9999 -9999 -9999 -9999 -9999 -9999 -9999 -9999 -9999 -9999 -9999 -9999 -9999 -9999 -9999 -9999 -9999 -9999 0.8833334 0.3 -3.333333 -5.633333 -3.766667 -3.816667 -6.15 -5.833333 -3.616667 -3.25 -1.383333 -3.6 -3.433333 -5.933333 -6.016667 -5.7 -5.65 -4.583333 -7.566667 -9.116667 -8.766666 -7.3 -7.566667 -8.400001 -7.85 -9.066667 -5 -6.016667 -6.583333 -3.65 -1.483333 -1.116667 -0.4333333 1.2 1.45 0.9833332 -0.2333334 -1.716667 -3.3 -4.583333 -4.266666 -2.666667 -1.15 -3.05 -2.85 -4.316667 -4.733333 -3.35 -2.466667 -5.333333 -4.116667 -2.333333 -2.733333 -4.1 -3.616667 -3.383333 -2.866667 -3.116667 -5.05 -6.233334 -6.15 -5.9 -4.183333 -5.8 -7.233334 -7.55 -6.05 -2.783334 -2.4 -2.516667 -5.35 -6.583333 -7.466667 -5.716667 -2.983333 -4.566667 -5.816667 -2.583333 -0.08333334 0.4666666 1.716667 1.866667 2.016667 5.7 2.066667 -2.133333 -4.816667 -7.066667 -7.35 -5.716667 -2.95 -3.6 -4.083333 -6.4 -6.733333 -8.416667 -7.683333 -5.616667 -5.233333 -3.766667 -0.2666667 0.5833333 -2.4 -4.85 -1.466667 -7.683333 -7.55 -4.4 -5.85 -1.016667 1.266667 2.85 2.566667 0.1833333 2.05 3.416667 1.083333 0.9499999 1.333333 1.833333 -0.1333334 0.6333333 0.6833332 3.95 5.183333 1.616667 -0.8833333 -4.2 -9999 -9999 -9999 -9999 -9999 -9999 -9999 -9999 -9999 -9999 -9999 -9999 
-9999 -9999 -9999 -9999 -9999 -9999 -9999 -9999 -9999 -9999 -9999 -9999 -9999 -9999 -9999 -9999 -9999 -9999 -9999 -9999 -9999 -9999 -9999 -9999 -9999 -9999 -9999 -9999 -9999 -9999 -9999 -0.04999995 0.8500001 -2.233334 -4.466667 -2.566667 -4.7 -7.133333 -7.083333 -5.4 -1.45 -3.1 -3.166667 -2.083333 -3.433333 -3.083333 -2.55 -2.316667 -6.333333 -8.466666 -8.716667 -8.466666 -7.083333 -5.983333 -5.616667 -6.133333 -4.933333 -6.333333 -6.966667 -8.75 -7.783333 -4.866666 -5.333333 -2.366667 -1.933333 -0.2666667 -0.5333333 -2.233333 -3.85 -5.966667 -7.133333 -5.45 -2.816667 -1.15 -0.2166667 -0.9666665 -3.333333 -2.55 -1.183333 -3.583333 -2.833333 -1.6 -3.583333 -4.75 -4.316667 -3.783333 -3.983333 -3.533333 -4.15 -5.45 -5.45 -4.7 -4.866667 -6.516666 -5.816667 -5.8 -4.066667 -1.366666 -4.133333 -3.95 -6.6 -7.316667 -6.6 -5.2 -3.65 -5.6 -5.5 -2.75 -2.15 1.166667 0.2666666 -1.316667 -0.5666666 5.5 2.733333 0.45 -3.816667 -5.5 -7.35 -6.383333 -4.883333 -2.116667 -2.15 -3.583333 -4.366667 -5.716667 -7.55 -7.8 -7.95 -3.583333 -0.5666667 -0.1000001 0.7666667 -0.8333334 0.4000001 -4.05 -7.333333 -7.416667 -7.516667 -4.55 -0.7333333 3.233333 4.466667 5.1 4.483333 5.283333 5.683333 5.25 4.716667 2.516667 -0.2666667 2.416667 4.566667 5.2 3.433333 -1.983333 -5.266666 -9999 -9999 -9999 -9999 -9999 -9999 -9999 -9999 -9999 -9999 -9999 -9999 -9999 
-9999 -9999 -9999 -9999 -9999 -9999 -9999 -9999 -9999 -9999 -9999 -9999 -9999 -9999 -9999 -9999 -9999 -9999 -9999 -9999 -9999 -9999 -9999 -9999 -9999 -9999 -9999 -9999 -9999 -9999 -9999 -9999 -9999 1.166667 -1.35 -4.066667 -2.183333 -6.283334 -6.05 -3.6 -1.466667 -4.65 -4.016666 -1.5 -1.966667 -1.7 -0.3999999 -0.01666673 -2.6 -4.966667 -6.55 -8.666667 -8.566667 -7.783333 -6.133333 -4.566667 -5.183333 -7.833333 -6.433333 -8.75 -10.05 -8.666667 -8.3 -5.85 -6.866667 -4.6 -2.65 -5.1 -6.183333 -6.416667 -8.066667 -6.8 -5.45 -4.266667 -2.516667 -1.083333 -0.8833334 -2.75 -2.383333 -1.183333 -0.6499999 -2.433333 -3.916667 -5.45 -4.9 -3.716667 -4.55 -4.383333 -4.166667 -4.566667 -5.533333 -5.2 -6.266666 -6.666667 -5.383333 -4.683333 -3.883333 -2.8 -5.9 -4.533333 -6.116667 -7.283333 -6.066667 -4.816667 -4.75 -6.1 -4.316667 -2.1 -0.2499999 -1.516667 -3.533333 -2.133333 2.45 6.383333 3.9 1.95 -1.316667 -4.433333 -6.416667 -7.066667 -5.733333 -3.866667 -1.1 -1.083333 -1.816666 -2.966667 -4.5 -6.216667 -6.533333 -2.4 -5.733333 -3.15 -0.9666667 0.75 1.55 1.483333 -3.3 -7.483334 -5.233334 -1.766667 2.616667 4.533333 4.266667 1.983333 0.9166667 1.633333 1.45 1.683333 4.866667 4.916667 3.333333 4.566667 5.016667 1.85 -0.09999999 -2.116667 -9999 -9999 -9999 -9999 -9999 -9999 -9999 -9999 -9999 -9999 -9999 -9999 -9999 -9999 
-9999 -9999 -9999 -9999 -9999 -9999 -9999 -9999 -9999 -9999 -9999 -9999 -9999 -9999 -9999 -9999 -9999 -9999 -9999 -9999 -9999 -9999 -9999 -9999 -9999 -9999 -9999 -9999 -9999 -9999 -9999 -9999 -9999 -9999 1.5 -0.4666666 -0.95 -3.366667 -2.35 -0.6833332 -1.733333 -1.6 -2.25 -3.75 -3.916667 -3.116667 -0.03333346 0.75 -0.6666667 -2.7 -3.266667 -7.066667 -7.75 -8.35 -7.516667 -6.75 -5.533333 -5.4 -7.033333 -6.95 -8.833333 -9.15 -9.166667 -7.2 -8.3 -4.9 -2.066667 -7.15 -9.566667 -8.016666 -8.2 -7.75 -7.4 -6.616667 -5.2 -3.7 -0.7166667 -0.2500001 -2.216667 -3.1 -1.45 -1.583333 -3.75 -4.95 -5.3 -3.866667 -3.4 -5.016666 -4.65 -3.733333 -5.25 -4.466667 -4.016667 -4.016667 -4.983334 -3.683333 -1.783333 -4.633333 -6.266667 -6.566667 -7.233334 -6.916667 -5.683333 -6.666667 -6.433333 -6.65 -5.433333 -2.85 -1.9 -4.366667 -3.45 -2.033333 2.533334 6.05 5.633333 3 0.3500001 -3.783333 -6.016667 -7.066667 -7.35 -6.2 -3.883333 -0.2166667 -2.633333 -5.583333 -7.083333 -7.566667 -6.55 -5.25 -5.1 -3.266667 -5.7 -4.5 -4 0.8833333 -1.483333 -2.766667 -2 1.383333 4.05 2.133333 2.333333 0.5 -2.333333 -3.266667 -3.933333 -0.4666667 2.666667 5.7 6.283333 4.55 -0.3 0.05000011 -3.616667 -9999 -9999 -9999 -9999 -9999 -9999 -9999 -9999 -9999 -9999 -9999 -9999 -9999 -9999 -9999 
-9999 -9999 -9999 -9999 -9999 -9999 -9999 -9999 -9999 -9999 -9999 -9999 -9999 -9999 -9999 -9999 -9999 -9999 -9999 -9999 -9999 -9999 -9999 -9999 -9999 -9999 -9999 -9999 -9999 -9999 -9999 -9999 -9999 -9999 -9999 0.7499999 0.7666667 -0.01666681 0.3166668 -2.533333 -2.283333 -2.233333 -3.85 -1.75 -1.2 -0.1666667 -2.1 -3.5 -1.583333 -3.4 -3.516667 -3.216667 -5.633333 -7.8 -8.033334 -7.85 -7.283333 -6.2 -5.983333 -7.15 -7.516667 -7.883333 -8.45 -8.4 -7.3 -5.5 -3.616667 -1.933333 -6.433333 -9.033334 -6.366667 -6.416667 -8.816667 -7.583333 -7.483333 -4.45 -3.633333 -1.433333 0.2833332 -1.066667 0.08333325 -1.383333 -3.433333 -5.2 -6.1 -4.966667 -3.216667 -4.816667 -5.35 -4.35 -3.666667 -2.733333 -3.733333 -3.366667 -2.583333 -2.766667 -3.2 -5.466667 -7.033333 -6.4 -7.266667 -6.916667 -7.1 -6.75 -6.316667 -6.316667 -6.033333 -4.966667 -4.1 -4 -0.5 -1.55 2.383333 5.883333 4.033333 1.083333 -3.75 -5.966667 -6.966667 -6.033333 -5.116667 -6.683333 -5.833333 -2.216667 -0.55 -5 -5.533333 -5.8 -7.883333 -6.366667 -4.883333 -6.2 -7.283333 -6.516667 -4.433333 -0.3333333 2.366667 0.6166666 1.516667 3.783333 3.55 0.1166666 -1.033333 -0.4166667 -2.933333 -6.65 -1.983333 2.1 4.533333 5.683333 2.583333 2.516667 -0.4666666 -1.933333 -3.933333 -9999 -9999 -9999 -9999 -9999 -9999 -9999 -9999 -9999 -9999 -9999 -9999 -9999 -9999 -9999 
-9999 -9999 -9999 -9999 -9999 -9999 -9999 -9999 -9999 -9999 -9999 -9999 -9999 -9999 -9999 -9999 -9999 -9999 -9999 -9999 -9999 -9999 -9999 -9999 -9999 -9999 -9999 -9999 -9999 -9999 -9999 -9999 -9999 -9999 -9999 -9999 1.55 0.9000001 0.45 -0.1000001 -0.5833334 -0.0333333 -0.3333334 -0.0333333 -1.833333 -0.7833334 -3.016666 -5.783333 -5.2 -3.383333 -4.45 -2.733333 -3.633333 -6.416667 -7.416667 -7.05 -7.383333 -6.95 -6.65 -6.35 -5.7 -5.766666 -6.566667 -7.8 -7.383333 -7.116667 -6.05 -3.416667 -1.066667 -3.766667 -4.183333 -4.883333 -6.466667 -7.75 -7.15 -6.2 -5.75 -4.1 -1.566667 -0.1000001 0.8666666 -2.116667 -3.75 -5.2 -4.4 -4.9 -2.916667 -4.833333 -4.533333 -5.633333 -3.583333 -2.35 -4.533333 -5.883333 -5.85 -6 -6.133334 -6.25 -6.016666 -5.55 -7.15 -7.316667 -6.966667 -6.666667 -5.75 -4.716667 -6.1 -6.05 -4.85 -2.45 1.65 2.7 4.816667 4.116667 1.166667 1.133333 -4.1 -6.5 -6.366667 -5.95 -2.933333 -4.883333 -4.366667 -2.716667 0.3833334 -2.766667 -2.666667 -5.766666 -7.766667 -5.666667 -3.733333 -1.783333 -1.1 -0.6 0.6833333 0.6833333 0.7166666 2.333333 1.983333 2.233333 -0.2833334 -0.9666666 -2.233333 -1.3 -2.266667 -2.55 0.03333346 3.616667 5.183333 2.266667 0.9333333 -2 -1.683333 -9999 -9999 -9999 -9999 -9999 -9999 -9999 -9999 -9999 -9999 -9999 -9999 -9999 -9999 -9999 -9999 -9999 
-9999 -9999 -9999 -9999 -9999 -9999 -9999 -9999 -9999 -9999 -9999 -9999 -9999 -9999 -9999 -9999 -9999 -9999 -9999 -9999 -9999 -9999 -9999 -9999 -9999 -9999 -9999 -9999 -9999 -9999 -9999 -9999 -9999 -9999 -9999 -9999 -9999 -0.8166667 -0.3833334 -0.4333333 -2.116667 -3.15 -0.9166667 -0.45 -2.633333 -3.933333 -3.55 -5.733333 -6.35 -6.133333 -4.183333 -3.116667 -3.35 -3.383333 -5.45 -5.35 -6.45 -6.85 -6.716667 -6.183333 -5.516667 -5.933333 -5.533333 -5.516667 -7.05 -7.366667 -5.583333 -3.1 -2.866667 -0.3333332 -3.983333 -6.883334 -4.666667 -5.35 -6.366667 -7.1 -6.55 -5.133333 -4.533333 -3.733333 -0.6166666 0.7 -1.75 -3.666667 -2.516667 -3.233333 -2.816667 -4.95 -4.833333 -4.983334 -4.65 -3.033333 -4.533333 -5.1 -6.433333 -7.016666 -6.666667 -6.633333 -6.066667 -4.65 -6.55 -7.45 -7 -6.333333 -5.833333 -4.016666 -5.816667 -5.95 -2.75 0.2166667 1.383333 5.133333 3.166667 1.1 -1.633333 -2.25 -2.766667 -5.883333 -5.05 -3.166667 -2.066667 -0.6333334 -2.516667 -0.3 0.4666668 -2.05 -3.583333 -6.6 -7.866667 -7.016667 -6.45 -5.3 -2.1 -2.716667 -2.633333 -2.1 -5.933333 -2.866667 -2.283333 -3.666667 -3.316667 -2.366667 -1.416667 0.1666667 1.233333 2.5 2.75 5.633334 3.416667 -0.9833334 -2.7 -3.266667 -9999 -9999 -9999 -9999 -9999 -9999 -9999 -9999 -9999 -9999 -9999 -9999 -9999 -9999 -9999 -9999 -9999 -9999 
-9999 -9999 -9999 -9999 -9999 -9999 -9999 -9999 -9999 -9999 -9999 -9999 -9999 -9999 -9999 -9999 -9999 -9999 -9999 -9999 -9999 -9999 -9999 -9999 -9999 -9999 -9999 -9999 -9999 -9999 -9999 -0.7833334 -0.08333341 -9999 -9999 1.433333 -1.433333 -2.383333 -3.433333 -1.2 -4.35 -2.9 -3 -3.333333 -0.8500001 -4.3 -5.516667 -5.516666 -5.383334 -5.9 -5.566667 -4.116667 -4.733334 -2.733333 -3.35 -5.3 -6.516667 -6.7 -6.7 -6.666667 -6.216666 -6.133333 -6.6 -6.883333 -4.85 -5.633333 -3.2 -4.45 -3.283334 -0.9333333 -2.45 -6.2 -5.566667 -4.1 -5.25 -5.4 -5.666667 -6.35 -5.683333 -5.733333 -3.2 0.8166667 0.8666666 -1.583333 -2.566667 -1.233333 -4.7 -4.833333 -4.25 -5.516667 -4.316667 -3.266667 -3.95 -6.333333 -6.666667 -7.35 -6 -5.066667 -5.533333 -3.166667 -5.75 -7.183333 -6.233333 -5.316667 -5.266666 -4.283333 -6.266667 -5.116667 -4.7 -3.45 0.1833332 3.4 6.116667 3.866667 1.283333 -2.05 -4.583333 -5.533333 -5.4 -4.45 -4.433333 -2.35 0.7833333 1.883333 -1.333333 -5.916667 -5.116667 -5.7 -6.05 -7.816667 -7.333333 -4.9 -6.066667 -6.7 -2.866667 -6.466667 -9.783333 -4.6 -7.5 -7.583333 -6.183333 -2.35 0.06666669 1.9 2.783333 3.6 4.766667 5.5 1.766667 -9999 -9999 -9999 -9999 -9999 -9999 -9999 -9999 -9999 -9999 -9999 -9999 -9999 -9999 -9999 -9999 -9999 -9999 -9999 -9999 -9999 
-9999 -9999 -9999 -9999 -9999 -9999 -9999 -9999 -9999 -9999 -9999 -9999 -9999 -9999 -9999 -9999 -9999 -9999 -9999 -9999 -9999 -9999 -9999 -9999 -9999 -9999 -9999 -9999 -9999 -9999 1.483333 -2.9 -2.933333 -9999 -9999 0.3333334 -3.183333 -6.233334 -5.116666 -2.633333 -5.45 -4.166667 -4.75 -2.35 -1.566667 -4.883333 -6.166667 -6.483333 -5.65 -5.683333 -5.933333 -5.466667 -5.1 -2.416667 -3.466667 -3.883333 -5.416667 -6.616667 -7.05 -7.116667 -6.75 -6.283333 -7.266667 -8 -7.85 -6.65 -4.2 -6.466667 -6.316667 -3.233333 -0.5666665 -3.483334 -5.9 -4.9 -3.766667 -5.866667 -5.6 -6.366667 -6 -4.2 -3.366667 -1.316666 0.7833334 0.9166667 -1.15 -0.4666667 -3.133333 -3.883333 -3.416667 -6 -5.466667 -5.466667 -3.133333 -5.333333 -6.883333 -7.466667 -7.416667 -6.45 -4.883333 -3.066667 -4.633333 -6.633333 -6.433333 -4.4 -4.416667 -5.383333 -6.533333 -6.166667 -6.333333 -5.083333 -2.85 1.033333 5.483333 5.483333 3.45 0.1833334 -1.133333 -3.15 -4.816667 -1.916667 -0.8166667 -0.08333334 -0.4166666 1.966667 -1.966667 -4.833333 -3.9 -3.916667 -6.883333 -7.65 -8.283334 -7.866667 -7.316667 -5.716667 -5.566667 -8.183333 -6.95 -8.15 -9.733334 -8.083333 -5.9 -4.783333 -2.083333 0.5666667 1.15 2.75 5.683333 5.75 4.15 -9999 -9999 -9999 -9999 -9999 -9999 -9999 -9999 -9999 -9999 -9999 -9999 -9999 -9999 -9999 -9999 -9999 -9999 -9999 -9999 -9999 
-9999 -9999 -9999 -9999 -9999 -9999 -9999 -9999 -9999 -9999 -9999 -9999 -9999 -9999 -9999 -9999 -9999 -9999 -9999 -9999 -9999 -9999 -9999 -9999 -9999 -9999 -9999 -9999 -9999 -9999 1.866667 -1.8 -4.983334 -3.233333 0.4166667 1.016667 -2.133333 -5.983333 -6.583333 -4.866667 -5.75 -5.916667 -5.133334 -4.533333 -4.066667 -3.85 -5.35 -5.85 -5.25 -5.1 -4.416667 -5.666667 -4.816667 -2.633333 -5.083333 -5.833333 -4.416667 -5.833333 -6.916667 -7.383333 -7.066667 -7.083333 -7.7 -8.416667 -8.45 -8.083333 -6.483333 -5.75 -4.1 -4.416667 -0.8 -1.7 -5.166667 -6.033333 -4.033333 -4.383333 -5.916667 -6.033333 -5.783333 -3.716667 -2.266667 -3.15 -1.533333 0.5000002 0.3499999 -0.2166666 -1.783333 -2.266667 -3.616667 -5.95 -6.783333 -6.3 -4.45 -4.233334 -6.15 -7.683333 -7.9 -7.55 -6.816667 -4.783333 -2.45 -6.483333 -7.1 -5.583333 -3.65 -6.85 -6.55 -4.55 -4.966667 -1.95 -1.616667 3.8 4.833333 0.45 2.883333 2.883333 0.6833334 -3.283333 -5.816667 -4.733333 -3.983333 -1.733333 2.1 0.3166666 -3.066667 -2.283333 -1.233333 -4 -5.516667 -6.833333 -5.516666 -7.466667 -6.666667 -7.333333 -7.15 -5.533333 -3.466667 -5.816667 -5.883333 -5.066667 -3.966667 -5.383333 -4.633333 -1.183333 2.05 4.133333 3.816667 5.566667 4.433333 1.433333 -9999 -9999 -9999 -9999 -9999 -9999 -9999 -9999 -9999 -9999 -9999 -9999 -9999 -9999 -9999 -9999 -9999 -9999 -9999 -9999 
-9999 -9999 -9999 -9999 -9999 -9999 -9999 -9999 -9999 -9999 -9999 -9999 -9999 -9999 -9999 -9999 -9999 -9999 -9999 -9999 -9999 -9999 -9999 -9999 -9999 -9999 -9999 -9999 -9999 -9999 1.566667 0.6166668 -2.3 -4.683333 -2.8 0.6000001 0.1666667 -3.833333 -6.283333 -5.5 -2.85 -4.8 -5.5 -5.633333 -5.066667 -4.266667 -6.8 -6.4 -4.7 -4.066667 -4.133333 -4.783333 -4.983333 -2.75 -5.216667 -5.866666 -5.25 -6.116667 -6.25 -6.85 -7.6 -7.916667 -8.099999 -7.866667 -7.533333 -7 -6.2 -6.266666 -3.766667 -3.383333 -1.716667 -0.35 -3.75 -4.683333 -3.966667 -3.733333 -5.35 -6.716667 -5.8 -3.75 -1.3 -1.6 -1.366667 -0.25 0.2333333 0.5666668 0.15 -1.083333 -3.283333 -5.383333 -6.283333 -5.566667 -5.516667 -6.433333 -5.533333 -7.15 -7.866667 -6.183333 -7.1 -4.283333 -2.7 -6.916667 -6.6 -3.966666 -3.866667 -7.05 -5.466667 -3.133333 -1.016667 1.216667 4.4 4.716667 4.166667 1.666667 -1.866667 -1.8 -1.766667 -5.183333 -6.783333 -4.95 -3.333333 -1.35 2.35 -0.9333333 -2.483333 -0.3833334 -3.916667 -4.8 -7.35 -6.766666 -5.483333 -6.933333 -6.933333 -8.55 -6.033333 -4.133333 -2.5 -2.166667 -1.4 -2.45 -1.8 -0.6166667 -2.55 -0.2000001 1.433333 1.65 1.933333 5.3 4.433333 1.75 -9999 -9999 -9999 -9999 -9999 -9999 -9999 -9999 -9999 -9999 -9999 -9999 -9999 -9999 -9999 -9999 -9999 -9999 -9999 -9999 
-9999 -9999 -9999 -9999 -9999 -9999 -9999 -9999 -9999 -9999 -9999 -9999 -9999 -9999 -9999 -9999 -9999 -9999 -9999 -9999 -9999 -9999 -9999 -9999 -9999 -9999 -9999 -9999 -9999 -9999 -9999 -9999 1.233333 -1.683333 -4.333333 -2.45 0.6833333 -1.416667 -0.95 -2.183333 -0.7833333 -3.05 -2.966667 -2.866667 -4.416667 -5.266667 -6.383333 -6.666667 -4.733334 -3.45 -4.983334 -6.3 -5.966667 -3.983333 -3.35 -5.4 -5.95 -6.483333 -5.566667 -6.4 -7.066667 -8.183333 -7.333333 -6.5 -6.533333 -6.05 -5 -7.083333 -5.6 -5.7 -2.733333 0.4500001 -1.766667 -4.166667 -4.35 -3.85 -5 -6.266667 -6.066667 -5.483334 -4.35 -2.083333 -1.783333 -2.2 -2.416667 0.08333325 0.7333334 -1.05 -3.033333 -3.716667 -4.783333 -6.6 -5.833333 -8.133333 -7.483333 -5.983334 -6.916667 -5.566667 -6.5 -3.683333 -1.45 -6.133333 -5.616666 -3.65 -3.083333 -6.95 -6.283333 -3.35 2.866667 4.766666 2.266667 1.2 -2.066667 1.2 -3.016667 -5.366667 -6.133333 -6.233334 -5.616667 -4.033333 -1.05 -1.366667 2.85 -0.7500001 -0.8 -0.6166667 -3.966667 -6.666667 -6.65 -6.433333 -3.966667 -6.9 -6.05 -8.166667 -7.033333 -5.55 -7.233334 -4 -2.633333 -0.3333333 1.05 2.55 2.15 3.483333 1.05 -1.133333 1.783333 6.1 4.783333 -9999 -9999 -9999 -9999 -9999 -9999 -9999 -9999 -9999 -9999 -9999 -9999 -9999 -9999 -9999 -9999 -9999 -9999 -9999 -9999 -9999 
-9999 -9999 -9999 -9999 -9999 -9999 -9999 -9999 -9999 -9999 -9999 -9999 -9999 -9999 -9999 -9999 -9999 -9999 -9999 -9999 -9999 -9999 -9999 -9999 -9999 -9999 -9999 -9999 -9999 -9999 -9999 -9999 -9999 0.05000003 -3.7 -4.616667 -1.85 0 -2.483333 -0.7166666 -0.5166667 -0.6666666 -0.6 -2.733333 -4.483334 -5.816667 -5.116667 -4.2 -3.466667 -4.1 -4.666667 -6.3 -5.8 -4.05 -2.1 -3.983333 -5.433333 -5.35 -5.016666 -6.483333 -7.216667 -8.633333 -7.466667 -7.466667 -7.4 -6.433333 -4.233334 -5.866667 -6.55 -4.216667 -1.966667 0.7166666 -1.666667 -3.95 -4.35 -3.833333 -5.1 -5.983334 -5.483333 -5.316667 -5.916667 -5.016666 -4.916667 -3.366667 -4.366667 -3.3 -1.883333 0.4666665 -1.8 -1.25 -2.416667 -5.266667 -6.1 -7.333333 -8.9 -6.7 -4.1 -3.916667 -5.8 -3.583333 0.08333325 -2.016667 -4.183333 -2.683333 -2.2 -6.966667 -5.3 -1.433333 4.333333 3.6 -3.066667 -2.933333 -4.733333 -2.45 -2.65 -1.933334 -2.883333 -3.616667 -3.35 -0.2666667 -0.5166667 0.8 2.366667 -1.2 0.09999999 -1.316667 -5.4 -5.9 -4.966667 -5.833333 -3.816667 -7.25 -5.35 -8.933333 -7.55 -7.6 -6.416667 -6.1 -5.833333 -3.716667 -0.7000001 2.933333 4.166667 4.883333 1.216667 1.25 3.383333 6.816667 -9999 -9999 -9999 -9999 -9999 -9999 -9999 -9999 -9999 -9999 -9999 -9999 -9999 -9999 -9999 -9999 -9999 -9999 -9999 -9999 -9999 -9999 
-9999 -9999 -9999 -9999 -9999 -9999 -9999 -9999 -9999 -9999 -9999 -9999 -9999 -9999 -9999 -9999 -9999 -9999 -9999 -9999 -9999 -9999 -9999 -9999 -9999 -9999 -9999 -9999 -9999 -9999 -9999 -9999 -9999 1.866667 -0.5833335 -2.7 -2.8 -1.433333 -4.2 -2.733333 -1.533333 -3.216667 -1.5 -1.783333 -1.7 -3.05 -1.633333 -2.483333 -5.516667 -4.933333 -4.733334 -5.666667 -4.366667 -2.7 -1.95 -3.483333 -4.783333 -3.933333 -4.766666 -6.05 -7.2 -8.599999 -8.6 -7.783333 -7.2 -6.616666 -4.983333 -2.75 -4.9 -4.166667 -2.15 0.5333334 -2.25 -3.333333 -4.783333 -3.783333 -4.466667 -5.683333 -6.283333 -5.5 -4.65 -6.133333 -4.766667 -5.25 -6.983333 -6.016666 -3.283334 -2.316667 0.9166667 0.3999999 -0.6833333 -2.5 -5.283333 -6.733333 -8.333333 -8.7 -5.9 -3 -3.583333 -3.05 -1.783333 1.866667 -0.5166667 0.8999999 -4.35 -7.233334 -4.75 -0.5666667 4.133333 1.916667 -4.016666 -4.966667 -4.916667 -3.433333 -0.5666668 2.466667 1.7 1.566667 0.3000001 2.583333 1.333333 2.616667 0.3833334 -0.8 1.216667 -0.4666668 -3.066667 -5.416667 -4.133333 -4.833333 -3.783333 -4.733333 -5.983334 -6.066667 -5.55 -4.966667 -2.616667 -3.75 -1.683333 -1.183334 2.516667 3.2 2.666667 3.783333 4.083333 5.15 6.216667 7.95 -9999 -9999 -9999 -9999 -9999 -9999 -9999 -9999 -9999 -9999 -9999 -9999 -9999 -9999 -9999 -9999 -9999 -9999 -9999 -9999 -9999 -9999 
-9999 -9999 -9999 -9999 -9999 -9999 -9999 -9999 -9999 -9999 -9999 -9999 -9999 -9999 -9999 -9999 -9999 -9999 -9999 -9999 -9999 -9999 -9999 -9999 -9999 -9999 -9999 -9999 -9999 -9999 -9999 -9999 -9999 -9999 1.516667 -0.2666667 -3.533333 -2.75 -4.466667 -4.866667 -2.666667 -3 -4.533333 -3.783333 -2.716667 -2.516667 -2.133333 -2.233333 -5.116667 -5.516666 -4.283333 -5.6 -3.716667 -1.85 -1.9 -4.083333 -3.483334 -3.716667 -4.716667 -6.1 -6.766666 -7.35 -8.216666 -8.083333 -7.85 -5.483333 -4.916667 -3.983333 -1.616667 -3.266667 -2.483333 0.9833333 -1.183333 -3.5 -5.333333 -4.366667 -4.183333 -6 -6.25 -5.85 -5.166667 -4 -5.766667 -6.666667 -7.5 -6.05 -4.75 -5.033333 -2.433333 0.6166667 0.6666667 -0.3833334 -2.15 -5.65 -6.85 -8.366667 -6.95 -5 -5.783333 -6.033333 -4.116667 -1.033333 -1.783333 1.55 -1.533333 -3.9 -3.383333 0.45 4.866667 1.583333 -3.9 -2.3 -0.2333333 2.516667 3.933333 4.466667 4.05 3.883333 4.266667 4.983333 4.1 4.133333 3.283334 3.15 3.516667 2.15 -0.7166666 -4.9 -1.45 -3.883333 -2.333333 -2.816667 -2.3 -4.066667 -6.333333 -3.5 -1.316667 0.0666666 -0.4333333 2.783333 3.25 2.416667 2.4 -0.2166667 0.6333333 3.883333 6.566667 8.5 -9999 -9999 -9999 -9999 -9999 -9999 -9999 -9999 -9999 -9999 -9999 -9999 -9999 -9999 -9999 -9999 -9999 -9999 -9999 -9999 -9999 -9999 
-9999 -9999 -9999 -9999 -9999 -9999 -9999 -9999 -9999 -9999 -9999 -9999 -9999 -9999 -9999 -9999 -9999 -9999 -9999 -9999 -9999 -9999 -9999 -9999 -9999 -9999 -9999 -9999 -9999 -9999 -9999 -9999 -9999 -9999 -9999 1.166667 -2.133333 -4.866667 -3.75 -5.166667 -3.75 -1.9 -4.333333 -5.1 -5.716667 -3.133333 -3.733334 -4.866667 -3.733333 -5 -4.383333 -5.666667 -3.516667 -2.2 -1.9 -2.883333 -3.683333 -4.35 -4.35 -4.983334 -5.916667 -6.666667 -7.666667 -7 -5.683333 -5.45 -3.266667 -2.65 -1.383333 -3.066667 -2.216667 1.233333 -1.733333 -3.65 -5.716667 -5.016667 -4.533333 -4.65 -5.216667 -5.95 -5.733333 -3.8 -3.333333 -4.833333 -6.066667 -5.45 -3.133333 -4.216667 -4.466667 -1.55 2.116667 1.85 -0.7666667 -3.116667 -4.3 -8.25 -7.933333 -7.416667 -5.95 -7.033333 -4.833333 -6.433333 -4.416667 -0.6833332 3.316667 -0.1499999 -5 -3.066667 4.2 3.183333 -2.083333 0.2333333 5.15 1.833333 1.966667 0.8 -1.766667 -1.9 -0.6166667 2.383333 2.566667 1.583333 -0.9666668 -2.4 -1.916667 0.8166667 2.266666 0.9833335 1.15 0.6166667 0.1333334 -1.6 -2.766667 -5.9 -5.25 -4.85 -3.583333 -0.3 2.616667 2.333333 1.133333 2.9 4.066667 2.683333 2.916667 5.7 7.716667 7.783333 -9999 -9999 -9999 -9999 -9999 -9999 -9999 -9999 -9999 -9999 -9999 -9999 -9999 -9999 -9999 -9999 -9999 -9999 -9999 -9999 -9999 -9999 
-9999 -9999 -9999 -9999 -9999 -9999 -9999 -9999 -9999 -9999 -9999 -9999 -9999 -9999 -9999 -9999 -9999 -9999 -9999 -9999 -9999 -9999 -9999 -9999 -9999 -9999 -9999 -9999 -9999 -9999 -9999 -9999 -9999 -9999 -9999 -1.9 -3.35 -5.8 -6.15 -4.083333 -4.916667 -2.683333 -3.116667 -5.616667 -5.6 -3.866667 -2.233333 -5.2 -5.5 -4.666667 -5.083333 -5.333333 -3.766667 -2.416667 -1.95 -3.266667 -3.9 -3.666667 -3.65 -4.333333 -5.816667 -6.266667 -7 -6.716667 -4.65 -4.416667 -4.233334 -1.566667 0.1833332 -2.566667 -0.8333334 1.233333 -0.4833334 -2 -5.483333 -5.166667 -5.733333 -5.766667 -5.833333 -4.733334 -5.95 -4.716667 -4.533333 -2.366667 -3.333333 -5.566667 -3.3 -3.233333 -3.95 -1.516667 1.45 0.7500001 1.516667 -1.016667 -5.25 -6.9 -6.933333 -8.2 -6.783333 -5.383333 -6.583333 -8.349999 -5.55 -2.5 0.03333338 2.983333 1.6 -1.5 4.25 3.55 4.483333 4.35 0.6999999 -1.016667 -2.716667 -2.8 -5.266667 -5.516667 -1.616667 -0.2500001 -1.783333 2.3 -1.716667 -5.25 -5.766666 -3.5 -1.75 0.3666667 -2.283334 -3.4 -4.366667 -5.016667 -6.05 -5.866667 -2.483333 -1.516667 -0.06666669 1.8 -0.06666669 0.2666667 0.75 2.783334 3.283333 4.95 6.283333 7.55 7.983333 -9999 -9999 -9999 -9999 -9999 -9999 -9999 -9999 -9999 -9999 -9999 -9999 -9999 -9999 -9999 -9999 -9999 -9999 -9999 -9999 -9999 -9999 -9999 
-9999 -9999 -9999 -9999 -9999 -9999 -9999 -9999 -9999 -9999 -9999 -9999 -9999 -9999 -9999 -9999 -9999 -9999 -9999 -9999 -9999 -9999 -9999 -9999 -9999 -9999 -9999 -9999 -9999 -9999 -9999 -9999 -9999 -9999 0.8666667 -0.9 -4.933333 -4.466667 -3.733333 -3.2 -4.816667 -4.133333 -3.4 -3.333333 -5.75 -5.65 -3.233333 -3 -5.766666 -5.666667 -4.866667 -5.5 -4.233334 -3.116667 -2.283333 -2.766667 -3.483333 -3.65 -4.183333 -3.816667 -4.783333 -5.75 -6.65 -6.683333 -4.6 -1.7 -3.05 -2.05 1.25 0.5999998 1.083333 -0.4833333 -2.316667 -2.016667 -5.133334 -5.45 -4.15 -3.75 -3.366667 -2.9 -5.416667 -5.783333 -5.6 -3.766667 -1.883334 -3.183333 -3.233333 -5 -4.533333 -2.65 1.166667 0.08333325 -1.8 -0.65 -4.666667 -4.616667 -7.6 -7.2 -7.433333 -4.433333 -5.233333 -6.916667 -8.183333 -4.666667 -3.616667 -0.5166667 3.566667 4.95 5.75 6.266666 5.566667 -0.1833333 -4.383333 -5.216667 -6.016667 -4.916667 -5.85 -6.083333 -5 -3.183333 -4.566667 0.1333333 0.9333334 -2.35 -5.4 -5.4 -3.933333 -1.55 -9999 -9999 -9999 -9999 -9999 -4.483334 -3.066667 0.2333333 0.8 -1.416667 -0.1666667 2.2 3.8 4.433333 5.35 6.3 7.316667 7.2 -9999 -9999 -9999 -9999 -9999 -9999 -9999 -9999 -9999 -9999 -9999 -9999 -9999 -9999 -9999 -9999 -9999 -9999 -9999 -9999 -9999 -9999 -9999 -9999 
-9999 -9999 -9999 -9999 -9999 -9999 -9999 -9999 -9999 -9999 -9999 -9999 -9999 -9999 -9999 -9999 -9999 -9999 -9999 -9999 -9999 -9999 -9999 -9999 -9999 -9999 -9999 -9999 -9999 -9999 -9999 -9999 -9999 -9999 -9999 -9999 0.3666666 -4.383333 -2.216667 -0.5333333 -3.2 -4.3 -5.333333 -3.383333 -4.733333 -5.933333 -5.566667 -3.583333 -4.433333 -5.9 -6 -6.183333 -4.766667 -3.483333 -2.9 -2.4 -4.016666 -4.3 -4.416667 -3.75 -3.933333 -5.083333 -6.183333 -6.1 -3.4 -1.55 -2.866667 0.2166667 -0.1333334 -3.183333 -3.033333 -3.066667 -2.466667 -3.35 -5.616667 -5.1 -4.35 -3.433333 -3.5 -3.133333 -2.7 -4.933333 -5.95 -5.216667 -3.9 -1.7 -1.283333 -4.05 -5.35 -2.816667 1.05 -0.8833334 -3.75 -3.016667 -1.933333 -5.65 -7.316667 -6.233334 -7.15 -3.716667 -2 -5.183333 -6.4 -6.683333 -4.9 -3.05 -1.166667 3.983333 5.5 4.216667 6 1.433333 -3.333333 -6.883333 -4.55 -2.016667 -3.883333 -4.916667 -5.116667 -6.933333 -4.733334 -2.583333 -2.016667 -0.8166667 -1.883333 -3.866667 -2.65 -2.416667 -9999 -9999 -9999 -9999 -9999 -4.533333 -1.4 -0.25 -1.95 -1 2.833333 2.716667 2.816667 3.166667 4.333333 5.35 4.566667 -9999 -9999 -9999 -9999 -9999 -9999 -9999 -9999 -9999 -9999 -9999 -9999 -9999 -9999 -9999 -9999 -9999 -9999 -9999 -9999 -9999 -9999 -9999 -9999 -9999 
-9999 -9999 -9999 -9999 -9999 -9999 -9999 -9999 -9999 -9999 -9999 -9999 -9999 -9999 -9999 -9999 -9999 -9999 -9999 -9999 -9999 -9999 -9999 -9999 -9999 -9999 -9999 -9999 -9999 -9999 -9999 -9999 -9999 -9999 -9999 -9999 -9999 0.4333334 -2.966667 0.08333325 -0.05000003 -1.933333 -4.933333 -4.533333 -6.233333 -6.35 -7.233334 -5.3 -5.016667 -6.483334 -6.816667 -6.083333 -6.3 -4.266666 -3.2 -3 -4 -4.816667 -4.483334 -4.133333 -4.066667 -4.75 -6.183333 -5.6 -2.5 -1.7 -0.55 1.566667 -1.416667 -5.633333 -6.15 -5.333333 -4.7 -5.733334 -6.533333 -6.2 -5.7 -5.333333 -3.633333 -3.166667 -2.1 -2.45 -4.516666 -4.866667 -4.966667 -4.866667 -2.75 -0.8500001 -1.966667 -1.933333 -0.03333338 -0.2500001 -4.133333 -5.533333 -3.166667 -4.266667 -5.966667 -5.466667 -6.816667 -4.216667 -0.7833334 -3.5 -3.1 -3.466667 -3.616667 0.4333333 2 0.8500001 0.4333334 0.4666666 5.75 0.5666667 -1.583333 -4.583333 -0.1833334 0.1499999 -1.116667 -1.083333 -4.85 -6.85 -5.5 -6.033333 -5.5 -3.85 -3.65 -9999 -9999 -9999 -9999 -9999 -9999 -9999 -9999 -4.616667 -2.75 -3.683333 -5.333333 -2.433333 0 -9999 -9999 -9999 -9999 -9999 -9999 -9999 -9999 -9999 -9999 -9999 -9999 -9999 -9999 -9999 -9999 -9999 -9999 -9999 -9999 -9999 -9999 -9999 -9999 -9999 -9999 -9999 -9999 -9999 -9999 -9999 
-9999 -9999 -9999 -9999 -9999 -9999 -9999 -9999 -9999 -9999 -9999 -9999 -9999 -9999 -9999 -9999 -9999 -9999 -9999 -9999 -9999 -9999 -9999 -9999 -9999 -9999 -9999 -9999 -9999 -9999 -9999 -9999 -9999 -9999 -9999 -9999 -9999 -9999 1.183333 0.5333333 -0.3 -0.08333341 -2.416667 -4.833333 -6.2 -7.733334 -7.183333 -7.066667 -4.666667 -5.483334 -7.083333 -7.05 -6.683333 -5 -3.466666 -3.9 -3.683333 -4.683333 -5.183333 -5.366667 -5.016667 -6.133333 -6.466667 -4.716667 -1.85 -1.266667 -2.183333 -0.1833333 -0.2833333 -4.616667 -5.35 -6.25 -6.683333 -7.016666 -6.633333 -5.8 -6.283333 -5.883333 -5.383333 -3.7 -3.25 -2.85 -1.9 -3.016667 -3.433333 -5.283333 -5.3 -3.066667 0.6 0.1166666 -0.6833333 -0.4000001 -2.666667 -5.733334 -4.7 -3.666667 -3.833333 -5.616667 -5.616667 -3.666667 -0.9833333 -0.08333325 0.3166668 -0.3333334 1.233333 2.55 0.04999995 -2.133333 -2.95 0.2666667 4.966667 5.35 0.4333334 0.6 2.783333 1.883333 2.05 0.01666665 -3.116667 -6.1 -6.233333 -5.883333 -5.733334 -9999 -9999 -9999 -9999 -9999 -9999 -9999 -9999 -9999 -9999 -5.616667 -5.5 -9999 -9999 -9999 -9999 -9999 -9999 -9999 -9999 -9999 -9999 -9999 -9999 -9999 -9999 -9999 -9999 -9999 -9999 -9999 -9999 -9999 -9999 -9999 -9999 -9999 -9999 -9999 -9999 -9999 -9999 -9999 -9999 -9999 -9999 -9999 
-9999 -9999 -9999 -9999 -9999 -9999 -9999 -9999 -9999 -9999 -9999 -9999 -9999 -9999 -9999 -9999 -9999 -9999 -9999 -9999 -9999 -9999 -9999 -9999 -9999 -9999 -9999 -9999 -9999 -9999 -9999 -9999 -9999 -9999 -9999 -9999 -9999 -9999 -9999 -0.55 -3.666667 -1.1 0.25 -2.666667 -5.283333 -5.683333 -5.95 -7.016666 -6.15 -6.2 -5.866666 -7.433333 -6.283333 -4.833333 -4.283333 -5.05 -4.266667 -4.3 -5.216667 -5 -5.933333 -6.75 -6.8 -5.616667 -4.066667 -2.266667 -4.533333 -2.116667 1.283333 -2.2 -4.6 -5.75 -5.95 -6.216667 -6.483334 -5.8 -5.533333 -5.816667 -5.2 -5.1 -4.316667 -3.05 -2.733333 -2.55 -2.183333 -4.566667 -4.366667 -2.783333 0.4333333 -3.116667 -4.633333 -4.283333 -1.483333 -3.633333 -5.933333 -4.333333 -3.35 -4.85 -4.133333 -4.866666 -2.633333 -1.65 -2.9 -4.516667 -3.883333 0.6666666 -2.75 -6.133333 -1.583333 1.616667 1.05 2.833333 5.783333 4.983334 1.883333 -1.966667 0.4833333 -1.85 -5.35 -6.233333 -4.733334 -4.466667 -4.433333 -9999 -9999 -9999 -9999 -9999 -9999 -9999 -9999 -9999 -9999 -9999 -9999 -9999 -9999 -9999 -9999 -9999 -9999 -9999 -9999 -9999 -9999 -9999 -9999 -9999 -9999 -9999 -9999 -9999 -9999 -9999 -9999 -9999 -9999 -9999 -9999 -9999 -9999 -9999 -9999 -9999 -9999 -9999 -9999 -9999 -9999 -9999 
-9999 -9999 -9999 -9999 -9999 -9999 -9999 -9999 -9999 -9999 -9999 -9999 -9999 -9999 -9999 -9999 -9999 -9999 -9999 -9999 -9999 -9999 -9999 -9999 -9999 -9999 -9999 -9999 -9999 -9999 -9999 -9999 -9999 -9999 -9999 -9999 -9999 2.383333 -0.5999999 -4.483333 -4.85 -5.166667 -0.8333333 -2.75 -4.683333 -3.55 -6 -6.516666 -6.916667 -8.216666 -7.9 -8.116667 -7.35 -4.983333 -6.033333 -5.166667 -5.4 -5.116667 -5.216667 -5.383333 -6.666667 -7.116666 -6.033333 -5.616667 -4.866667 -3.933333 -4.633333 -2.583333 1.65 -0.5666667 -3.133333 -3.566667 -5.65 -4.866667 -6.233334 -6.533333 -4.6 -4.916667 -4.883333 -4.966667 -4.55 -3.266667 -3.15 -4.15 -4.733334 -2.933333 -4.65 -4.5 0.5000001 -2.433333 -5.533333 -6.233334 -4.25 -3.95 -5.316667 -4.416667 -4.566667 -2.75 -4.6 -3.7 -5.016667 -2.9 -5.666667 -6.033333 -5.383333 -0.06666676 -0.55 -5.716667 -5.55 -2.9 -4.333333 0.5 2.133333 4.566667 0.35 -2.85 -4.183333 -3.666667 -5.166667 -6.616666 -5.333333 -4.483333 -2.433333 -9999 -9999 -9999 -9999 -9999 -9999 -9999 -9999 -9999 -9999 -9999 -9999 -9999 -9999 -9999 -9999 -9999 -9999 -9999 -9999 -9999 -9999 -9999 -9999 -9999 -9999 -9999 -9999 -9999 -9999 -9999 -9999 -9999 -9999 -9999 -9999 -9999 -9999 -9999 -9999 -9999 -9999 -9999 -9999 -9999 -9999 -9999 
-9999 -9999 -9999 -9999 -9999 -9999 -9999 -9999 -9999 -9999 -9999 -9999 -9999 -9999 -9999 -9999 -9999 -9999 -9999 -9999 -9999 -9999 -9999 -9999 -9999 -9999 -9999 -9999 -9999 -9999 -9999 -9999 -9999 -9999 -9999 -9999 -9999 -9999 1.3 -3.516667 -5.75 -5.45 -2.016667 -0.8 -1.7 -1.966667 -3.016667 -5.433333 -7.183333 -8.666667 -10.43333 -9.583333 -7.133333 -5.35 -6.816667 -6.366667 -7.3 -5.95 -5.216667 -5.533333 -6.483334 -7.016667 -5.466667 -6.066667 -5.416667 -4.033333 -4.866667 -2.066667 0.8833334 1.833333 1.589457e-007 -2.833333 -4.866667 -3.666667 -5.95 -6.1 -5.483334 -3.55 -4.8 -4.016666 -3.783333 -3.433333 -2.483333 -2.65 -4.516667 -4.783333 -1.6 -3.466667 -1.5 1.116667 -4.95 -6 -6.45 -6.616667 -5.133334 -3.4 -4.533333 -1.95 -2.883333 -3.916667 -5.166667 -4.933333 -6.5 -3.916667 -3.466667 0.6333334 -2.766667 -4.183333 -5.833333 -7.183333 -5.466667 -1.95 1.85 4.883333 0.6166666 -4.15 -7.716667 -7.683333 -7.25 -4.15 -3.183333 -3.366667 -3.283333 -9999 -9999 -9999 -9999 -9999 -9999 -9999 -9999 -9999 -9999 -9999 -9999 -9999 -9999 -9999 -9999 -9999 -9999 -9999 -9999 -9999 -9999 -9999 -9999 -9999 -9999 -9999 -9999 -9999 -9999 -9999 -9999 -9999 -9999 -9999 -9999 -9999 -9999 -9999 -9999 -9999 -9999 -9999 -9999 -9999 -9999 -9999 
-9999 -9999 -9999 -9999 -9999 -9999 -9999 -9999 -9999 -9999 -9999 -9999 -9999 -9999 -9999 -9999 -9999 -9999 -9999 -9999 -9999 -9999 -9999 -9999 -9999 -9999 -9999 -9999 -9999 -9999 -9999 -9999 -9999 -9999 -9999 -9999 -9999 -9999 2.566667 -1.616667 -5.4 -5.233333 -5.216667 -3.483333 -1.25 -4.566667 -3.733333 -5.266667 -7.383333 -8.5 -8.4 -9.016666 -9.25 -7.65 -6.416667 -7.633333 -7.066667 -6.666667 -5.216667 -5.416667 -6.85 -7.6 -5.533333 -4.2 -6.066667 -3.516667 -2.45 -0.6833333 0.4666667 -1.816667 1.016667 0.4166667 -3.283334 -2.583333 -4.533333 -4.716667 -5.75 -4.683333 -3.116667 -4.216667 -4.416667 -4.35 -4.65 -4.216667 -3.233333 -2.85 -1.866667 0.45 1.666667 2.166667 -1.883333 -6.433333 -6.95 -5.65 -4.566667 -3.25 -2.783334 -1.183333 -0.9166667 -1.733333 -3.3 -5.166667 -5.25 -1.883333 -0.06666669 1.316667 -0.9166668 -5.266667 -7.266667 -7.483333 -2.966667 -0.1166667 1.833333 5.533333 0.08333334 -6 -7.283333 -6.466667 -6.05 -6.116667 -4.083333 -1.933333 -9999 -9999 -9999 -9999 -9999 -9999 -9999 -9999 -9999 -9999 -9999 -9999 -9999 -9999 -9999 -9999 -9999 -9999 -9999 -9999 -9999 -9999 -9999 -9999 -9999 -9999 -9999 -9999 -9999 -9999 -9999 -9999 -9999 -9999 -9999 -9999 -9999 -9999 -9999 -9999 -9999 -9999 -9999 -9999 -9999 -9999 -9999 -9999 
-9999 -9999 -9999 -9999 -9999 -9999 -9999 -9999 -9999 -9999 -9999 -9999 -9999 -9999 -9999 -9999 -9999 -9999 -9999 -9999 -9999 -9999 -9999 -9999 -9999 -9999 -9999 -9999 -9999 -9999 -9999 -9999 -9999 -9999 -9999 -9999 -9999 -9999 2.466667 -3.433333 -6.15 -6.35 -5.766667 -5.883333 -3.683333 -4.25 -5.233333 -5.516667 -7.316667 -7.6 -6.166667 -7.433333 -10.11667 -9.3 -7.533334 -8.133333 -6.483333 -6.416667 -5.05 -5 -6.016667 -7.2 -6.233333 -4.933333 -2.783333 -2.766667 -0.15 -1.966667 -2.733333 -3.483333 -1.366667 1.716667 -1.616667 -1.9 -2.116667 -3.766667 -3.933333 -5.333333 -3.433333 -2.45 -3.1 -5.233333 -4.033333 -3.216667 -1.983333 -2.85 -4.066667 -4.966667 -0.4666667 1.85 -2.05 -4.966667 -6.433333 -5.9 -4.583333 -2.716667 -3.083333 -1.333333 -0.3833333 -0.4 -0.7999999 -2.866667 -3.55 -2.883333 -3.783333 -2.166667 -1.116667 -5.95 -6.583333 -5.35 -5.466667 -1.2 2.2 5.566667 0.6166666 -6.716667 -4.95 -4.866666 -3.25 -4.166667 -2.383333 -1.766667 -9999 -9999 -9999 -9999 -9999 -9999 -9999 -9999 -9999 -9999 -9999 -9999 -9999 -9999 -9999 -9999 -9999 -9999 -9999 -9999 -9999 -9999 -9999 -9999 -9999 -9999 -9999 -9999 -9999 -9999 -9999 -9999 -9999 -9999 -9999 -9999 -9999 -9999 -9999 -9999 -9999 -9999 -9999 -9999 -9999 -9999 -9999 -9999 
-9999 -9999 -9999 -9999 -9999 -9999 -9999 -9999 -9999 -9999 -9999 -9999 -9999 -9999 -9999 -9999 -9999 -9999 -9999 -9999 -9999 -9999 -9999 -9999 -9999 -9999 -9999 -9999 -9999 -9999 -9999 -9999 -9999 -9999 -9999 -9999 -9999 -9999 2.5 -2.333333 -4.983333 -6.983333 -6.533333 -7.116666 -7.15 -4.1 -4.75 -5.683333 -7.316667 -7.066667 -5 -3.8 -5.533333 -7.466667 -7.8 -7.483333 -7.7 -6.233333 -5.033333 -4.7 -5.5 -6.8 -6.75 -6.4 -3.466667 -0.3166667 0.09999999 -3.783333 -5.416667 -4.65 -2.05 1.033333 1.216667 1.35 0.7499998 -1.85 -1.566667 -2.583333 -2.833333 -3.033333 -2.533333 -3.516667 -4.866667 -4.3 -3.85 -2.133333 -0.95 -2.65 -1.083333 1.683333 -1.25 -4.516666 -5.116667 -4.95 -4.216667 -2.383333 -2.733333 -2.066667 -0.1500002 -0.1000001 -1.1 -3.633333 -3.116667 -4.666667 -6.8 -4.066667 -2.7 -5.383334 -5.833333 -5.483334 -2.416667 1.583333 4.133333 5.6 2.283333 -1.316666 -3.483333 -3.333333 -0.4833333 0.8000001 -1.166667 -3.35 -9999 -9999 -9999 -9999 -9999 -9999 -9999 -9999 -9999 -9999 -9999 -9999 -9999 -9999 -9999 -9999 -9999 -9999 -9999 -9999 -9999 -9999 -9999 -9999 -9999 -9999 -9999 -9999 -9999 -9999 -9999 -9999 -9999 -9999 -9999 -9999 -9999 -9999 -9999 -9999 -9999 -9999 -9999 -9999 -9999 -9999 -9999 -9999 
-9999 -9999 -9999 -9999 -9999 -9999 -9999 -9999 -9999 -9999 -9999 -9999 -9999 -9999 -9999 -9999 -9999 -9999 -9999 -9999 -9999 -9999 -9999 -9999 -9999 -9999 -9999 -9999 -9999 -9999 -9999 -9999 -9999 -9999 -9999 -9999 -9999 -9999 1.683334 0.6666665 -2.216666 -5.033333 -7.3 -8.083333 -7.883333 -6.316667 -3.133333 -5.366667 -7.316667 -7.45 -6.25 -4.766666 -3.083333 -3.566667 -4.883333 -6.016667 -8.016666 -6.816667 -5.7 -4.5 -5.45 -5.916667 -6.6 -5.983334 -3.933333 -2.083333 0.2 -2.666667 -5.016667 -2.2 -0.8 0.5000002 -2.55 -1.066667 1.966667 1.55 -0.8833334 0.2 -1.216667 -0.45 -2.833333 -2.116667 -4.916667 -4.35 -3.55 -4.1 -3.583333 0.5166667 1.6 -1.733333 -5.633333 -5.8 -3.6 -2.9 -1.933333 -1.683333 -2.116667 -1.666667 -0.6666667 -0.5333333 -0.5999998 -2.866667 -4.716667 -3.883333 -6.533333 -6.466667 -4.283333 -6.083333 -3.35 -3.7 -6.2 -2.65 -1.816667 1.566667 5.266667 1.866667 -2.116667 -0.8166667 3.183333 1.583333 -1.816666 -5.916667 -9999 -9999 -9999 -9999 -9999 -9999 -9999 -9999 -9999 -9999 -9999 -9999 -9999 -9999 -9999 -9999 -9999 -9999 -9999 -9999 -9999 -9999 -9999 -9999 -9999 -9999 -9999 -9999 -9999 -9999 -9999 -9999 -9999 -9999 -9999 -9999 -9999 -9999 -9999 -9999 -9999 -9999 -9999 -9999 -9999 -9999 -9999 -9999 
-9999 -9999 -9999 -9999 -9999 -9999 -9999 -9999 -9999 -9999 -9999 -9999 -9999 -9999 -9999 -9999 -9999 -9999 -9999 -9999 -9999 -9999 -9999 -9999 -9999 -9999 -9999 -9999 -9999 -9999 -9999 -9999 -9999 -9999 -9999 -9999 -9999 -9999 -9999 0.5833334 -3.65 -5.083333 -7.533333 -7.433333 -5.583333 -6.666667 -2.5 -4.833333 -5.333333 -5.333333 -4.316667 -5.216667 -5.816667 -6.316667 -4.666667 -4.716667 -6.733333 -7.266667 -6.016667 -4.733334 -4.95 -5.5 -6.25 -5.983334 -3.783333 -2.066667 -0.7833334 -3 -5.116667 -2.916667 -2.866667 -0.2666667 -4.016666 -3.183333 -0.04999995 1.333333 2.1 2.1 2.416667 0.6666667 -3.016667 -1.966667 -4.65 -4.45 -3.283334 -2.583333 -2.7 -1.916667 1.483333 -3.816667 -5.033333 -3.766667 -1.6 -3.833333 -4.3 -4.366667 -3.666667 -2.766667 -1.983333 -1.75 -0.95 -1.55 -4.75 -5.183333 -5.133333 -6.833333 -5.866667 -6.1 -3.733333 -1.316667 -3.383333 -0.1666667 1.133333 3.566667 5.583333 3.183333 -3.483333 -1.933334 3.033333 0.7166666 -2.6 -4.683333 -9999 -9999 -9999 -9999 -9999 -9999 -9999 -9999 -9999 -9999 -9999 -9999 -9999 -9999 -9999 -9999 -9999 -9999 -9999 -9999 -9999 -9999 -9999 -9999 -9999 -9999 -9999 -9999 -9999 -9999 -9999 -9999 -9999 -9999 -9999 -9999 -9999 -9999 -9999 -9999 -9999 -9999 -9999 -9999 -9999 -9999 -9999 -9999 
-9999 -9999 -9999 -9999 -9999 -9999 -9999 -9999 -9999 -9999 -9999 -9999 -9999 -9999 -9999 -9999 -9999 -9999 -9999 -9999 -9999 -9999 -9999 -9999 -9999 -9999 -9999 -9999 -9999 -9999 -9999 -9999 -9999 -9999 -9999 -9999 -9999 -9999 -9999 2.166667 -1.9 -5.766667 -7.533333 -6.466667 -3.933333 -5.183333 -1.9 -3.566667 -2.733333 -3.65 -6.45 -7.6 -8.483334 -9.8 -7.45 -6.883333 -5.55 -5.85 -5.666667 -4.683333 -4.1 -4.7 -5.95 -6.2 -3.683333 -1.616667 -2.516667 -4.4 -5.583333 -4.566667 -2.166667 -1.716667 -4.633333 -3.2 -0.7833334 -2.85 -0.6 -0.8666666 1.716667 1.183333 -2.45 -1.666667 -1.566667 -4.983334 -5 -3.65 -2.333333 -0.3166667 1.7 -3.483333 -2.6 -0.5333334 -4.416667 -5.566667 -5.216667 -4.45 -3.666667 -2.933333 -2.583333 -2.116667 -1.35 -1.466667 -3.983333 -5.65 -6.683333 -6.1 -5.433333 -4.216667 -2.45 0.2666667 -0.2500001 1.016667 0.1833333 0.15 4.4 3.583333 -1.616667 -3.366667 4.25 2.083333 0.2 -1.65 -9999 -9999 -9999 -9999 -9999 -9999 -9999 -9999 -9999 -9999 -9999 -9999 -9999 -9999 -9999 -9999 -9999 -9999 -9999 -9999 -9999 -9999 -9999 -9999 -9999 -9999 -9999 -9999 -9999 -9999 -9999 -9999 -9999 -9999 -9999 -9999 -9999 -9999 -9999 -9999 -9999 -9999 -9999 -9999 -9999 -9999 -9999 -9999 
-9999 -9999 -9999 -9999 -9999 -9999 -9999 -9999 -9999 -9999 -9999 -9999 -9999 -9999 -9999 -9999 -9999 -9999 -9999 -9999 -9999 -9999 -9999 -9999 -9999 -9999 -9999 -9999 -9999 -9999 -9999 -9999 -9999 -9999 -9999 -9999 -9999 -9999 -9999 1.666667 -2.983333 -3.633333 -6.233333 -6.083333 -2.35 -3.233333 -1.05 -2.966666 -1.716667 -4.166667 -5.95 -7.166667 -7.25 -8.683333 -8.316667 -8.433333 -7.233333 -6.016667 -5.233334 -4.55 -5.3 -5.233333 -6.283333 -6.266667 -3.583333 -4.766667 -5.666667 -5.083333 -6.2 -4.7 -2.183333 -1.933333 -4.833333 -3.45 -3.5 -4.683333 -3.616667 -2.266667 -0.3333334 0.9999999 2 -2.05 -0.2166666 -3.533333 -3.583333 -4.183333 -3.6 -0.3333333 1.016667 -3.166667 -3.2 0.04999995 -4.2 -4.933333 -5.166667 -4.433333 -3.833333 -3.283333 -2.7 -1.866667 -1.35 -1.5 -2.9 -5.866667 -7.65 -7.1 -3.816667 -4.65 -4.8 -2.4 -3.2 -4.8 -4.6 -2.75 2.8 5.55 -0.1500001 1.15 4.516667 1.883333 -1.816667 -4.05 -9999 -9999 -9999 -9999 -9999 -9999 -9999 -9999 -9999 -9999 -9999 -9999 -9999 -9999 -9999 -9999 -9999 -9999 -9999 -9999 -9999 -9999 -9999 -9999 -9999 -9999 -9999 -9999 -9999 -9999 -9999 -9999 -9999 -9999 -9999 -9999 -9999 -9999 -9999 -9999 -9999 -9999 -9999 -9999 -9999 -9999 -9999 -9999 
-9999 -9999 -9999 -9999 -9999 -9999 -9999 -9999 -9999 -9999 -9999 -9999 -9999 -9999 -9999 -9999 -9999 -9999 -9999 -9999 -9999 -9999 -9999 -9999 -9999 -9999 -9999 -9999 -9999 -9999 -9999 -9999 -9999 -9999 -9999 -9999 -9999 -9999 -9999 2.116667 -2.616667 -5.183333 -6.633333 -5.5 -3.133333 0.3 1.3 -2.766667 -0.7666667 -2.233333 -5.266667 -5.283333 -5.733334 -6.483333 -6.333333 -5.916667 -5.6 -5.966667 -5.65 -4.766666 -5.416667 -5.383333 -4.466667 -4.25 -4.883333 -6.166667 -5.933333 -5.4 -6.45 -4.683333 -2.766666 -2.583333 -5.166667 -5.133333 -4.966667 -3.666667 -2.75 -2.183333 -3.033333 -2.483333 -7.947286e-008 0.5166668 0.8500001 -1.366667 -3.4 -2.133333 -2.616667 1.983333 -0.3666667 -3.433333 0.06666684 -3 -5.15 -4.616667 -5.016666 -4.516666 -3.666667 -3.2 -3.066667 -1.866667 -1.5 -1.566667 -2.033333 -4.366667 -7.783333 -5.983333 -5 -2.4 -4.45 -5.316667 -5.683333 -6.416667 -2.666667 0.7166666 1.583333 3.25 5.416667 4.766666 3.516667 2.983333 -0.2166665 -4.783333 -9999 -9999 -9999 -9999 -9999 -9999 -9999 -9999 -9999 -9999 -9999 -9999 -9999 -9999 -9999 -9999 -9999 -9999 -9999 -9999 -9999 -9999 -9999 -9999 -9999 -9999 -9999 -9999 -9999 -9999 -9999 -9999 -9999 -9999 -9999 -9999 -9999 -9999 -9999 -9999 -9999 -9999 -9999 -9999 -9999 -9999 -9999 -9999 
-9999 -9999 -9999 -9999 -9999 -9999 -9999 -9999 -9999 -9999 -9999 -9999 -9999 -9999 -9999 -9999 -9999 -9999 -9999 -9999 -9999 -9999 -9999 -9999 -9999 -9999 -9999 -9999 -9999 -9999 -9999 -9999 -9999 -9999 -9999 -9999 -9999 -9999 -9999 2.233333 -1.016667 -3.983333 -6.666667 -3.1 0.2666667 0.5000001 0.6333334 -1.916667 -2 -3.083333 -4.25 -5.083333 -6.466667 -6.833333 -6.033333 -4.8 -3.85 -3.983333 -4.816667 -5.566667 -5.483334 -6.283333 -5.8 -4.5 -6.3 -6.233333 -6.35 -5.75 -6.116667 -4.266667 -2.733333 -3.816667 -4.833333 -5.033333 -3.883333 -3.716667 -3.716666 -2.2 -0.5666667 -1.983333 -1.416667 2.05 1.883333 -1.45 -3.683333 -2.516667 -0.15 1.933333 -1.3 0.8666666 -1.05 -4.533333 -5.733334 -5.366666 -5.15 -4.566667 -4.116667 -4.116666 -3.466666 -2.116667 -1.766667 -2.283333 -3.083333 -3.116667 -4.933333 -6.016667 -4.416667 -2.8 -1.35 -2.616667 -7.233333 -6.45 -1.75 -1.9 -2.216666 2.783333 6.133333 2.833333 1.383333 -0.01666673 -1.316667 -9999 -9999 -9999 -9999 -9999 -9999 -9999 -9999 -9999 -9999 -9999 -9999 -9999 -9999 -9999 -9999 -9999 -9999 -9999 -9999 -9999 -9999 -9999 -9999 -9999 -9999 -9999 -9999 -9999 -9999 -9999 -9999 -9999 -9999 -9999 -9999 -9999 -9999 -9999 -9999 -9999 -9999 -9999 -9999 -9999 -9999 -9999 -9999 -9999 
-9999 -9999 -9999 -9999 -9999 -9999 -9999 -9999 -9999 -9999 -9999 -9999 -9999 -9999 -9999 -9999 -9999 -9999 -9999 -9999 -9999 -9999 -9999 -9999 -9999 -9999 -9999 -9999 -9999 -9999 -9999 -9999 -9999 -9999 -9999 -9999 -9999 -9999 -9999 2.016667 -3.333333 -5.383333 -5.2 -3.233333 -0.7666667 1.816666 -0.1666666 -1.05 -3.016666 -5.516667 -5.616667 -6.916667 -7.6 -7.85 -7.3 -6.133333 -5.166667 -3.916667 -3.466667 -3.683333 -3.616667 -4.133333 -5.666667 -6.033333 -5.716667 -5.916667 -5.933333 -5.883333 -5.516666 -4.866667 -3.95 -4.366667 -3.533334 -4.233334 -4.65 -4.516666 -4.483334 -3.366667 -1.183333 0.3333333 0.5500001 1.416667 3.133333 1.233333 0.1333334 0.3166666 0.2 2.633333 1.65 0.4833333 -0.9333334 -2.883333 -3.05 -3.716666 -3.566667 -2.933333 -3.033333 -3.583333 -3.333333 -0.9833333 -1.433333 -2.566667 -2.883333 -1.883333 -2.966667 -4.466667 -4.65 -5.05 -4.133333 -0.2499999 -4.616667 -7.166667 -5.266667 -5.533333 -3.033334 1.416667 6.583333 5.35 0.4 -4.4 -5.466667 -9999 -9999 -9999 -9999 -9999 -9999 -9999 -9999 -9999 -9999 -9999 -9999 -9999 -9999 -9999 -9999 -9999 -9999 -9999 -9999 -9999 -9999 -9999 -9999 -9999 -9999 -9999 -9999 -9999 -9999 -9999 -9999 -9999 -9999 -9999 -9999 -9999 -9999 -9999 -9999 -9999 -9999 -9999 -9999 -9999 -9999 -9999 -9999 -9999 
-9999 -9999 -9999 -9999 -9999 -9999 -9999 -9999 -9999 -9999 -9999 -9999 -9999 -9999 -9999 -9999 -9999 -9999 -9999 -9999 -9999 -9999 -9999 -9999 -9999 -9999 -9999 -9999 -9999 -9999 -9999 -9999 -9999 -9999 -9999 -9999 -9999 -9999 -9999 2.533333 -1.366667 -4.033333 -5.1 -2.833333 0.7166667 1.383333 -0.2666667 -3.466667 -2.333333 -3.166667 -5.883333 -6.3 -6.9 -7.216667 -8.1 -6.85 -6.816667 -4.95 -3.3 -2.9 -2.566667 -2.333333 -2.65 -4.283333 -5.083333 -4.366667 -5.166667 -5.416667 -5.183333 -4.783333 -4.283333 -3 -3.066667 -4.016666 -4.566667 -4.033333 -3.4 -2.483333 -1.05 -2.3 -2.083333 0.1500001 1.616667 2.516667 3.033333 3.05 2.35 1.066667 3.05 0 -1.066667 -0.2666667 -2.683333 -1.633333 -1.033333 -1.783333 -2.266667 -2.95 -2.9 -0.7333333 -0.3999999 -1.6 -0.95 -0.7999999 -2.083333 -3.95 -4.833333 -5.05 -3.666667 0.2500001 -1.333333 -6.716667 -5.9 -3.35 -3.05 1.183333 7.25 5.15 -0.55 -5.1 -9999 -9999 -9999 -9999 -9999 -9999 -9999 -9999 -9999 -9999 -9999 -9999 -9999 -9999 -9999 -9999 -9999 -9999 -9999 -9999 -9999 -9999 -9999 -9999 -9999 -9999 -9999 -9999 -9999 -9999 -9999 -9999 -9999 -9999 -9999 -9999 -9999 -9999 -9999 -9999 -9999 -9999 -9999 -9999 -9999 -9999 -9999 -9999 -9999 -9999 
-9999 -9999 -9999 -9999 -9999 -9999 -9999 -9999 -9999 -9999 -9999 -9999 -9999 -9999 -9999 -9999 -9999 -9999 -9999 -9999 -9999 -9999 -9999 -9999 -9999 -9999 -9999 -9999 -9999 -9999 -9999 -9999 -9999 -9999 -9999 -9999 -9999 -9999 -9999 1.75 1.433333 -1.983333 -3.916667 0.2666668 2.533334 -1.233333 -4.166667 -3.7 -6.05 -4.066667 -6.266666 -9.85 -8.983334 -7.666667 -8.1 -7.666667 -6.883333 -5.183333 -3.916667 -3.7 -3.35 -3.183334 -4.066667 -4.3 -3.466667 -3.266666 -3.75 -4.716667 -4.566667 -4.25 -3.816667 -3.016667 -3.45 -3.933333 -4.283333 -3.65 -3.183333 -2.9 -3 -2.983333 -2.6 -2.116667 -1.266667 1.1 -1.066667 -1.983333 -1.35 1.55 2.55 1.65 1.083333 1.066667 0.7499999 -0.7 -2.183333 -3.566667 -4.033333 -3.183333 -1.85 -0.03333346 -0.3499999 -0.3000001 -0.5166667 -0.7499999 -1.866667 -3.633333 -5.683333 -4.266667 -3.283333 -2.016667 1.533333 -4.05 -3.016667 -4.3 -0.6499999 3.633333 6.566667 3.883333 -1.85 -9999 -9999 -9999 -9999 -9999 -9999 -9999 -9999 -9999 -9999 -9999 -9999 -9999 -9999 -9999 -9999 -9999 -9999 -9999 -9999 -9999 -9999 -9999 -9999 -9999 -9999 -9999 -9999 -9999 -9999 -9999 -9999 -9999 -9999 -9999 -9999 -9999 -9999 -9999 -9999 -9999 -9999 -9999 -9999 -9999 -9999 -9999 -9999 -9999 -9999 -9999 
-9999 -9999 -9999 -9999 -9999 -9999 -9999 -9999 -9999 -9999 -9999 -9999 -9999 -9999 -9999 -9999 -9999 -9999 -9999 -9999 -9999 -9999 -9999 -9999 -9999 -9999 -9999 -9999 -9999 -9999 -9999 -9999 -9999 -9999 -9999 -9999 -9999 -9999 -9999 -9999 2.433333 -0.1333334 -2.216667 1.816667 2.033334 -2.45 -7.116667 -5.416667 -5.15 -5.9 -6.166667 -7.8 -7.55 -8.15 -8.083333 -7.366667 -5.333333 -5.3 -4.966667 -4.7 -5.283333 -4.783333 -6.1 -6.533333 -5.7 -3.783333 -2.416667 -3.25 -3.416667 -3.516667 -3.433333 -3.233333 -2.883333 -3.7 -3.383333 -3.883333 -3.316667 -2.9 -2.7 -2.45 -1.9 -2.883333 -1.816667 -0.03333338 -1.483333 -2.666667 -0.4666667 2.083333 4.133333 1.883333 1.766667 0.4333335 -1.016667 -1.866667 -2.4 -3.1 -3.6 -3.366667 -1.616667 0.1333334 -0.1666666 -0.06666669 -0.65 -1.4 -2 -2.65 -4.483333 -6.133333 -5.25 -2.55 2.183333 -0.6333334 2.016666 2.55 0.1666667 4.15 6.933333 0.4999999 -4.95 -9999 -9999 -9999 -9999 -9999 -9999 -9999 -9999 -9999 -9999 -9999 -9999 -9999 -9999 -9999 -9999 -9999 -9999 -9999 -9999 -9999 -9999 -9999 -9999 -9999 -9999 -9999 -9999 -9999 -9999 -9999 -9999 -9999 -9999 -9999 -9999 -9999 -9999 -9999 -9999 -9999 -9999 -9999 -9999 -9999 -9999 -9999 -9999 -9999 -9999 -9999 
-9999 -9999 -9999 -9999 -9999 -9999 -9999 -9999 -9999 -9999 -9999 -9999 -9999 -9999 -9999 -9999 -9999 -9999 -9999 -9999 -9999 -9999 -9999 -9999 -9999 -9999 -9999 -9999 -9999 -9999 -9999 -9999 -9999 -9999 -9999 -9999 -9999 -9999 -9999 -9999 -9999 0.8833334 0.6000001 2.95 -0.4833333 -4.333333 -8.966667 -9.466667 -5.9 -6.4 -6.716667 -6.283333 -6.65 -7.216667 -7.25 -6.7 -6.683333 -7.783333 -6.216667 -6.75 -6.033333 -5.7 -5.916667 -6.266666 -5.116667 -3.516667 -2.183333 -2.25 -2.716666 -2.866667 -3.683333 -3.6 -2.95 -3.116667 -4.216667 -4.45 -4.533333 -3.166667 -2.666667 -1.866667 -1.066667 -2.383333 -2.733333 -2.233333 -3.666667 -1.766667 0.4833333 1.516667 2.933333 2.25 1.166667 0.9833333 0.8666666 0.85 -1.883333 -3.1 -4.083333 -2.816667 -1.45 0.2833332 0.1333334 0.4833333 -0.2833332 -1.866667 -3.216667 -2.783333 -3.566667 -4.366667 -5.133333 -4.083333 1.2 2.066667 0.2666667 0.6666667 4.533333 6.65 6.733334 -9999 -9999 -9999 -9999 -9999 -9999 -9999 -9999 -9999 -9999 -9999 -9999 -9999 -9999 -9999 -9999 -9999 -9999 -9999 -9999 -9999 -9999 -9999 -9999 -9999 -9999 -9999 -9999 -9999 -9999 -9999 -9999 -9999 -9999 -9999 -9999 -9999 -9999 -9999 -9999 -9999 -9999 -9999 -9999 -9999 -9999 -9999 -9999 -9999 -9999 -9999 -9999 -9999 
-9999 -9999 -9999 -9999 -9999 -9999 -9999 -9999 -9999 -9999 -9999 -9999 -9999 -9999 -9999 -9999 -9999 -9999 -9999 -9999 -9999 -9999 -9999 -9999 -9999 -9999 -9999 -9999 -9999 -9999 -9999 -9999 -9999 -9999 -9999 -9999 -9999 -9999 -9999 -9999 -9999 2.616667 4.116667 1.7 -2.583333 -6.45 -7.75 -7.6 -6.966667 -7.15 -6.6 -6.316667 -8.083333 -8.616667 -7.916667 -6.9 -8.883333 -8.95 -7.65 -7.933333 -6.716667 -5.066667 -6.133334 -6.583333 -5.683333 -3.666667 -2.25 -1.35 -1.85 -1.633334 -2.416667 -3.016667 -3.116667 -3.066667 -3.85 -4.233333 -3.733333 -3.066667 -2.65 -2.35 -1.233333 -0.45 -2.35 -3.483333 -3.85 -2.516667 -0.7500001 1.233333 3.216666 0.3166668 -1.083333 -3.1 -2.7 -1.05 -2.766667 -4.533333 -4.4 -3.25 -1.883333 -0.8166667 0.0666666 -0.1333334 -0.3 -1.6 -3.883333 -3.766667 -4.366667 -5.066667 -2.583333 -2.7 0.6833333 -0.65 -6.95 -6.833333 -9999 -9999 -9999 -9999 -9999 -9999 -9999 -9999 -9999 -9999 -9999 -9999 -9999 -9999 -9999 -9999 -9999 -9999 -9999 -9999 -9999 -9999 -9999 -9999 -9999 -9999 -9999 -9999 -9999 -9999 -9999 -9999 -9999 -9999 -9999 -9999 -9999 -9999 -9999 -9999 -9999 -9999 -9999 -9999 -9999 -9999 -9999 -9999 -9999 -9999 -9999 -9999 -9999 -9999 -9999 -9999 
-9999 -9999 -9999 -9999 -9999 -9999 -9999 -9999 -9999 -9999 -9999 -9999 -9999 -9999 -9999 -9999 -9999 -9999 -9999 -9999 -9999 -9999 -9999 -9999 -9999 -9999 -9999 -9999 -9999 -9999 -9999 -9999 -9999 -9999 -9999 -9999 -9999 -9999 -9999 -9999 -9999 4.183333 3.1 0.4166666 -0.4666668 -5.4 -6.05 -7.533333 -7.583333 -6.416667 -5.233333 -6.416667 -8.15 -9.333333 -9.3 -8.983333 -8.733334 -8.85 -8.2 -8.383333 -6.116667 -4.866667 -5.383333 -6.516666 -6.166667 -5.15 -4.2 -1.933333 -1.1 -0.9000001 -0.8500001 -1.633334 -3.283333 -3.1 -2.583333 -3.033333 -3 -2.483334 -2.933333 -2.266667 -2.35 -0.75 -1.5 -3.4 -4.283333 -2.366667 -1.216667 -0.1166666 3.333333 0.3 -0.6166667 -1.7 -3.6 -3.7 -4.966667 -4.466667 -2.6 -2.516667 -1.816667 -2.033333 -1.45 0.5166667 -0.05000003 -1.5 -3.666667 -4.133333 -4.266666 -4.566667 -2.066667 -0.9666665 0.5833333 -1.15 -7.083333 -9999 -9999 -9999 -9999 -9999 -9999 -9999 -9999 -9999 -9999 -9999 -9999 -9999 -9999 -9999 -9999 -9999 -9999 -9999 -9999 -9999 -9999 -9999 -9999 -9999 -9999 -9999 -9999 -9999 -9999 -9999 -9999 -9999 -9999 -9999 -9999 -9999 -9999 -9999 -9999 -9999 -9999 -9999 -9999 -9999 -9999 -9999 -9999 -9999 -9999 -9999 -9999 -9999 -9999 -9999 -9999 -9999 
-9999 -9999 -9999 -9999 -9999 -9999 -9999 -9999 -9999 -9999 -9999 -9999 -9999 -9999 -9999 -9999 -9999 -9999 -9999 -9999 -9999 -9999 -9999 -9999 -9999 -9999 -9999 -9999 -9999 -9999 -9999 -9999 -9999 -9999 -9999 -9999 -9999 -9999 -9999 -9999 -9999 4.25 0.1499999 -3.65 -1.55 -3.083333 -4.716667 -7.05 -7.066667 -5.433333 -4.55 -7.866667 -8.416666 -9.2 -9.566667 -9.633333 -9.05 -7.533333 -7.35 -6.916667 -4.383333 -3.966667 -4.566667 -5.883333 -6.133333 -5.416667 -4.583333 -4.1 -3.216667 -1.8 -0.9333333 -1.216667 -2.55 -3.633333 -3.483333 -2.483333 -2.25 -1.766667 -2.466667 -2.733333 -1.833333 -2.15 -1.066667 -1.466667 -2.416667 -3.733333 -1.166667 0.8000001 3.033333 3.116667 -1.083333 -3.016666 -4.05 -4.6 -3.95 -3.65 -1.483333 -0.5666668 -0.9166667 -1.983333 -2.216667 -0.7333333 -0.06666652 -1.166667 -3.033333 -4.166667 -3.766667 -5.2 -4.933333 -5.8 -2.833333 -1.5 -7.066667 -9999 -9999 -9999 -9999 -9999 -9999 -9999 -9999 -9999 -9999 -9999 -9999 -9999 -9999 -9999 -9999 -9999 -9999 -9999 -9999 -9999 -9999 -9999 -9999 -9999 -9999 -9999 -9999 -9999 -9999 -9999 -9999 -9999 -9999 -9999 -9999 -9999 -9999 -9999 -9999 -9999 -9999 -9999 -9999 -9999 -9999 -9999 -9999 -9999 -9999 -9999 -9999 -9999 -9999 -9999 -9999 -9999 
-9999 -9999 -9999 -9999 -9999 -9999 -9999 -9999 -9999 -9999 -9999 -9999 -9999 -9999 -9999 -9999 -9999 -9999 -9999 -9999 -9999 -9999 -9999 -9999 -9999 -9999 -9999 -9999 -9999 -9999 -9999 -9999 -9999 -9999 -9999 -9999 -9999 -9999 -9999 -9999 -9999 3.05 -2.116667 -5.45 -3.95 -3.283333 -5.833333 -7.333333 -6.683333 -4.333333 -4.466667 -6.833333 -8.8 -7.95 -8.900001 -9.916667 -8.266666 -6.5 -5.05 -4.833333 -4.1 -4.083333 -3.7 -4.883333 -6.016666 -6.2 -5.516667 -6.15 -6.266666 -4.966667 -1.833333 -1.316667 -2.033334 -2.683333 -3.35 -3.1 -2.333333 -2.183333 -2.9 -3.433333 -3.3 -4.866667 -3.783333 -0.9333333 -0.2333334 -1.9 -3.1 -2.55 0.09999999 3.566667 2 -0.7000001 -3.416667 -3.55 -2.533333 -1.816667 -0.6500001 -1.383333 -2.35 -3.333333 -3.516667 -0.9666667 -1.116667 -1 -2.716666 -4.416667 -4.683333 -7.183333 -7.483334 -5.95 -3.066667 -4.333333 -9999 -9999 -9999 -9999 -9999 -9999 -9999 -9999 -9999 -9999 -9999 -9999 -9999 -9999 -9999 -9999 -9999 -9999 -9999 -9999 -9999 -9999 -9999 -9999 -9999 -9999 -9999 -9999 -9999 -9999 -9999 -9999 -9999 -9999 -9999 -9999 -9999 -9999 -9999 -9999 -9999 -9999 -9999 -9999 -9999 -9999 -9999 -9999 -9999 -9999 -9999 -9999 -9999 -9999 -9999 -9999 -9999 -9999 
-9999 -9999 -9999 -9999 -9999 -9999 -9999 -9999 -9999 -9999 -9999 -9999 -9999 -9999 -9999 -9999 -9999 -9999 -9999 -9999 -9999 -9999 -9999 -9999 -9999 -9999 -9999 -9999 -9999 -9999 -9999 -9999 -9999 -9999 -9999 -9999 -9999 -9999 -9999 -9999 3.45 1 -2.333333 -5.183333 -5.966667 -5.166667 -5.9 -7.266667 -7 -5.033333 -5.333333 -7.55 -7.433333 -8.483334 -6.866667 -8.933333 -7.466667 -4.266667 -1.866667 -2.266667 -1.733333 -2.883333 -3.85 -5.066667 -6.233334 -6.783333 -6.5 -6.583333 -6.483334 -5.483334 -3.033333 -2.866667 -2.233333 -1.633333 -2.05 -2.883333 -2.85 -2.65 -3.05 -4.7 -5.233334 -5.416667 -5.133333 -2.633333 -2.116667 0.2166668 -1.833333 -3.05 -1.616667 1.483333 2.9 -0.7166666 -3.083333 -2.4 -1.483333 -0.9000003 -1.783333 -1.85 -1.566667 -2.25 -1.283333 0.7333333 -0.08333325 -1.4 -2.833333 -4.766667 -5.883333 -6.433333 -5.85 -5.2 -7.8 -9999 -9999 -9999 -9999 -9999 -9999 -9999 -9999 -9999 -9999 -9999 -9999 -9999 -9999 -9999 -9999 -9999 -9999 -9999 -9999 -9999 -9999 -9999 -9999 -9999 -9999 -9999 -9999 -9999 -9999 -9999 -9999 -9999 -9999 -9999 -9999 -9999 -9999 -9999 -9999 -9999 -9999 -9999 -9999 -9999 -9999 -9999 -9999 -9999 -9999 -9999 -9999 -9999 -9999 -9999 -9999 -9999 -9999 -9999 
-9999 -9999 -9999 -9999 -9999 -9999 -9999 -9999 -9999 -9999 -9999 -9999 -9999 -9999 -9999 -9999 -9999 -9999 -9999 -9999 -9999 -9999 -9999 -9999 -9999 -9999 -9999 -9999 -9999 -9999 -9999 -9999 -9999 -9999 -9999 -9999 -9999 -9999 -9999 -9999 3.45 -0.4166667 -4.35 -5.8 -6.733334 -6.85 -6.933333 -6.45 -6.633333 -4.366667 -5.233333 -6.783333 -5.316667 -7.55 -9.033333 -5.833333 -3.416667 -1.866667 -0.8333332 -0.9833333 -2.416667 -3.9 -4.783333 -5.433333 -6.75 -6.733333 -6 -6.183333 -5.016667 -3.966667 -2.016667 -3.033333 -1.933333 -1.266667 -2.183333 -2.833333 -3.45 -4.5 -4.05 -3.05 -5.016667 -4.766667 -4.85 -5.033333 -3.016667 -0.01666657 0.5333333 0.1499999 -2.25 0.8166666 2.933333 0.1166666 -2.9 -2.1 -1.7 -1.833333 -2.966667 -2.616667 -2.05 -2.366667 0 -0.09999999 -2.416667 -1.216667 -3.316667 -5.616667 -6.3 -7.416667 -6.633333 -9.433333 -9.983334 -9999 -9999 -9999 -9999 -9999 -9999 -9999 -9999 -9999 -9999 -9999 -9999 -9999 -9999 -9999 -9999 -9999 -9999 -9999 -9999 -9999 -9999 -9999 -9999 -9999 -9999 -9999 -9999 -9999 -9999 -9999 -9999 -9999 -9999 -9999 -9999 -9999 -9999 -9999 -9999 -9999 -9999 -9999 -9999 -9999 -9999 -9999 -9999 -9999 -9999 -9999 -9999 -9999 -9999 -9999 -9999 -9999 -9999 -9999 
-9999 -9999 -9999 -9999 -9999 -9999 -9999 -9999 -9999 -9999 -9999 -9999 -9999 -9999 -9999 -9999 -9999 -9999 -9999 -9999 -9999 -9999 -9999 -9999 -9999 -9999 -9999 -9999 -9999 -9999 -9999 -9999 -9999 -9999 -9999 -9999 -9999 -9999 -9999 -9999 3.566667 -2 -3.783333 -6.016667 -7.016666 -6.25 -6.45 -5.6 -6.3 -4 -4.866667 -5.016667 -3.316667 -4.116667 -5.1 -3.216667 -1.7 -2.55 -1.133333 -1.183333 -3.3 -4.433333 -5.8 -6.566667 -7.2 -6.716667 -6.183333 -5.016667 -2.833333 -1.8 -1.216666 -2.516667 -1.15 -0.2999999 -0.5666666 -1.2 -3.15 -4.116666 -4.633333 -3.3 -3.066667 -4.116667 -5.266667 -5.25 -4.133333 -2.433333 -1.166667 2.166667 0.8666666 1.1 3.616667 0.06666676 -2.416667 -2.916667 -2.566667 -4.116667 -4.8 -4.466667 -2.366667 -2.15 0.3500001 -1.766667 -1.283333 -2.25 -4.05 -5.45 -6.116667 -7.85 -10.05 -9999 -9999 -9999 -9999 -9999 -9999 -9999 -9999 -9999 -9999 -9999 -9999 -9999 -9999 -9999 -9999 -9999 -9999 -9999 -9999 -9999 -9999 -9999 -9999 -9999 -9999 -9999 -9999 -9999 -9999 -9999 -9999 -9999 -9999 -9999 -9999 -9999 -9999 -9999 -9999 -9999 -9999 -9999 -9999 -9999 -9999 -9999 -9999 -9999 -9999 -9999 -9999 -9999 -9999 -9999 -9999 -9999 -9999 -9999 -9999 -9999 
-9999 -9999 -9999 -9999 -9999 -9999 -9999 -9999 -9999 -9999 -9999 -9999 -9999 -9999 -9999 -9999 -9999 -9999 -9999 -9999 -9999 -9999 -9999 -9999 -9999 -9999 -9999 -9999 -9999 -9999 -9999 -9999 -9999 -9999 -9999 -9999 -9999 -9999 -9999 -9999 2.233333 -3.166667 -5.683333 -6.766667 -6.816667 -5.75 -4.833333 -4.616667 -6.016667 -5 -2.8 -4.183333 -4.2 -4.016667 -3.366667 -2.35 -3.7 -4.75 -2.483333 -1.333333 -2.766667 -4.283333 -5.15 -6.2 -6.483334 -5.966667 -5.15 -5.033333 -3.083333 -1.483333 -0.7499999 -0.9166667 -0.6666666 0.2666668 -0.9000001 -1.683333 -1.083333 -3.3 -4.433333 -3.75 -2.133333 -2.783333 -4.066667 -5.433333 -5.65 -5.966667 -3 0.1333334 -0.1499999 4.183333 1.683333 -2.05 -4.166667 -4.05 -3.683333 -5.566667 -5.233333 -3.633334 -1.866667 -1.2 0.2166667 -1.55 -1.733333 -2.633333 -4.833333 -4.516666 -6.15 -7.833333 -9999 -9999 -9999 -9999 -9999 -9999 -9999 -9999 -9999 -9999 -9999 -9999 -9999 -9999 -9999 -9999 -9999 -9999 -9999 -9999 -9999 -9999 -9999 -9999 -9999 -9999 -9999 -9999 -9999 -9999 -9999 -9999 -9999 -9999 -9999 -9999 -9999 -9999 -9999 -9999 -9999 -9999 -9999 -9999 -9999 -9999 -9999 -9999 -9999 -9999 -9999 -9999 -9999 -9999 -9999 -9999 -9999 -9999 -9999 -9999 -9999 -9999 
-9999 -9999 -9999 -9999 -9999 -9999 -9999 -9999 -9999 -9999 -9999 -9999 -9999 -9999 -9999 -9999 -9999 -9999 -9999 -9999 -9999 -9999 -9999 -9999 -9999 -9999 -9999 -9999 -9999 -9999 -9999 -9999 -9999 -9999 -9999 -9999 -9999 -9999 -9999 -9999 2.083333 -1.25 -5.366667 -6.583333 -6.816667 -6.583333 -4.616667 -3.783333 -4.533333 -5.35 -2.35 -4.35 -5.55 -5.833333 -5.4 -5.266666 -4.866667 -4.516667 -2.516667 -2.533333 -2.933333 -2.7 -3.6 -4.8 -5.816667 -5.4 -4.45 -3.8 -3.85 -3.25 -2.033333 -0.7333334 0.05000003 0.4999999 -0.4333333 -3.116667 -2.483333 -0.6333334 -2.266667 -4.033333 -3.816667 -1.6 -2.7 -5.1 -5.383333 -4.8 -2.616667 -2.066667 -2.35 3.45 1.9 -0.9333333 -4.583333 -5.35 -4.516667 -5.5 -3.083333 -1.116667 0.5000001 -0.45 -3.7 -3.616667 -2.683333 -4.016667 -5 -4.05 -4.533333 -7.95 -9999 -9999 -9999 -9999 -9999 -9999 -9999 -9999 -9999 -9999 -9999 -9999 -9999 -9999 -9999 -9999 -9999 -9999 -9999 -9999 -9999 -9999 -9999 -9999 -9999 -9999 -9999 -9999 -9999 -9999 -9999 -9999 -9999 -9999 -9999 -9999 -9999 -9999 -9999 -9999 -9999 -9999 -9999 -9999 -9999 -9999 -9999 -9999 -9999 -9999 -9999 -9999 -9999 -9999 -9999 -9999 -9999 -9999 -9999 -9999 -9999 -9999 
-9999 -9999 -9999 -9999 -9999 -9999 -9999 -9999 -9999 -9999 -9999 -9999 -9999 -9999 -9999 -9999 -9999 -9999 -9999 -9999 -9999 -9999 -9999 -9999 -9999 -9999 -9999 -9999 -9999 -9999 -9999 -9999 -9999 -9999 -9999 -9999 -9999 -9999 -9999 -9999 2.216667 -1.016667 -3.116667 -3.983333 -5.766667 -6.716667 -5.383333 -3.083333 -2.666667 -3.716667 -2.45 -5.466667 -5.8 -6.133333 -6.266667 -6.183333 -5.4 -4.2 -2.466667 -1.616667 -2.283333 -3.65 -4.966667 -5.033333 -5.633333 -5.516667 -5.533333 -5.416667 -5.55 -4.416667 -3.933333 -4.05 -1.733333 -0.45 -0.2500001 -2.816667 -3.55 -2.1 -0.4166667 -1.183333 -3.516666 -3.766667 -2.4 -2.816667 -3.716667 -3.65 -0.6666666 -2.8 -2.066667 1.05 2.75 -3.566667 -5.75 -5.983334 -5.95 -5.216667 -1.666667 0.3 -2.15 -1.066667 -1.983333 -1.816667 -3.25 -4.683333 -4.233334 -3.566667 -3.916667 -8.8 -9999 -9999 -9999 -9999 -9999 -9999 -9999 -9999 -9999 -9999 -9999 -9999 -9999 -9999 -9999 -9999 -9999 -9999 -9999 -9999 -9999 -9999 -9999 -9999 -9999 -9999 -9999 -9999 -9999 -9999 -9999 -9999 -9999 -9999 -9999 -9999 -9999 -9999 -9999 -9999 -9999 -9999 -9999 -9999 -9999 -9999 -9999 -9999 -9999 -9999 -9999 -9999 -9999 -9999 -9999 -9999 -9999 -9999 -9999 -9999 -9999 -9999 
-9999 -9999 -9999 -9999 -9999 -9999 -9999 -9999 -9999 -9999 -9999 -9999 -9999 -9999 -9999 -9999 -9999 -9999 -9999 -9999 -9999 -9999 -9999 -9999 -9999 -9999 -9999 -9999 -9999 -9999 -9999 -9999 -9999 -9999 -9999 -9999 -9999 -9999 -9999 -9999 3.883333 0.8166666 -1.7 -3.833333 -5.016666 -6.366667 -5.366667 -3.15 -2.016667 -2.716667 -3.083333 -5.45 -5.933333 -5.866667 -5.85 -5.816667 -5.4 -4.15 -2.416667 -1.033333 -3.3 -3.633333 -4.85 -5 -5.483333 -5.616667 -5.716666 -5.866667 -5.066667 -5.583333 -6.316667 -4.966667 -4.35 -3.35 -1.75 -2.483333 -4.366667 -3.033333 -1.666667 0.2166665 -0.8666665 -3.733333 -3.966667 -1.983333 -1.35 -1.033333 -2.25 -2.166667 1.266667 1.75 2.683333 -2.3 -5.85 -6.383333 -5.733333 -2.583333 0.9333334 -2.766667 -5.183333 -4.233334 -2.583333 -3.466667 -4.25 -4.833333 -2.583333 -3.4 -4.3 -7.383333 -9999 -9999 -9999 -9999 -9999 -9999 -9999 -9999 -9999 -9999 -9999 -9999 -9999 -9999 -9999 -9999 -9999 -9999 -9999 -9999 -9999 -9999 -9999 -9999 -9999 -9999 -9999 -9999 -9999 -9999 -9999 -9999 -9999 -9999 -9999 -9999 -9999 -9999 -9999 -9999 -9999 -9999 -9999 -9999 -9999 -9999 -9999 -9999 -9999 -9999 -9999 -9999 -9999 -9999 -9999 -9999 -9999 -9999 -9999 -9999 -9999 -9999 
-9999 -9999 -9999 -9999 -9999 -9999 -9999 -9999 -9999 -9999 -9999 -9999 -9999 -9999 -9999 -9999 -9999 -9999 -9999 -9999 -9999 -9999 -9999 -9999 -9999 -9999 -9999 -9999 -9999 -9999 -9999 -9999 -9999 -9999 -9999 -9999 -9999 -9999 -9999 -9999 -9999 2.8 -0.8 -4.433333 -6.433333 -6.583333 -5.466667 -3.883333 -2.066667 -3.066667 -2.183333 -4.733333 -5.016666 -4.866667 -5.433333 -5.466667 -4.15 -4.366666 -3.266667 -1.733333 -2.15 -3.116667 -4.383333 -4.416667 -5.15 -5.283333 -5.366667 -5.7 -5.45 -5.766666 -5.783333 -5.166667 -5.05 -4.433333 -4.516667 -4.616667 -4.316667 -3.05 -1.9 -0.8166665 -1.216667 -2.233333 -4.533333 -4.05 -3.033334 -4.75 -5.25 -0.45 -1.883333 -4.166667 1.366667 0.7333332 -4.35 -6.366667 -4.283333 -0.3 0.2833333 -1.916667 -4.9 -5.766667 -3.683333 -3.95 -5.183333 -4.466667 -3.333333 -3.05 -2 -6.933333 -10.45 -9999 -9999 -9999 -9999 -9999 -9999 -9999 -9999 -9999 -9999 -9999 -9999 -9999 -9999 -9999 -9999 -9999 -9999 -9999 -9999 -9999 -9999 -9999 -9999 -9999 -9999 -9999 -9999 -9999 -9999 -9999 -9999 -9999 -9999 -9999 -9999 -9999 -9999 -9999 -9999 -9999 -9999 -9999 -9999 -9999 -9999 -9999 -9999 -9999 -9999 -9999 -9999 -9999 -9999 -9999 -9999 -9999 -9999 -9999 -9999 -9999 
-9999 -9999 -9999 -9999 -9999 -9999 -9999 -9999 -9999 -9999 -9999 -9999 -9999 -9999 -9999 -9999 -9999 -9999 -9999 -9999 -9999 -9999 -9999 -9999 -9999 -9999 -9999 -9999 -9999 -9999 -9999 -9999 -9999 -9999 -9999 -9999 -9999 -9999 -9999 -9999 -9999 2.633333 -2.016667 -4.833333 -5.733334 -6.666667 -6.6 -5 -1.916667 -3.55 -1.6 -2.683333 -3.1 -5.166667 -5.2 -4.383333 -3.666667 -4.65 -4.016667 -2.2 -1.866667 -2.516667 -4.1 -3.533333 -4.75 -5.016666 -5.2 -5.366667 -4.983333 -4.683333 -5.4 -6.066667 -5.366667 -4.65 -5.083333 -5.75 -3.55 -2.1 -1.933333 -0.4999999 -2.433333 -3.883333 -4.583333 -4.35 -4.666667 -5.866667 -4.116667 -1.15 -4.483333 -4.733334 1.3 1.833333 -4.6 -6.866667 -5.183333 -0.08333334 -3.466667 -2.083333 -1.716667 -5.1 -2.983333 -4.166667 -5.366667 -3.316667 -3.933333 -3.933333 -0.6 -3.166667 -7.333333 -7.116666 -9999 -9999 -9999 -9999 -9999 -9999 -9999 -9999 -9999 -9999 -9999 -9999 -9999 -9999 -9999 -9999 -9999 -9999 -9999 -9999 -9999 -9999 -9999 -9999 -9999 -9999 -9999 -9999 -9999 -9999 -9999 -9999 -9999 -9999 -9999 -9999 -9999 -9999 -9999 -9999 -9999 -9999 -9999 -9999 -9999 -9999 -9999 -9999 -9999 -9999 -9999 -9999 -9999 -9999 -9999 -9999 -9999 -9999 -9999 -9999 
-9999 -9999 -9999 -9999 -9999 -9999 -9999 -9999 -9999 -9999 -9999 -9999 -9999 -9999 -9999 -9999 -9999 -9999 -9999 -9999 -9999 -9999 -9999 -9999 -9999 -9999 -9999 -9999 -9999 -9999 -9999 -9999 -9999 -9999 -9999 -9999 -9999 -9999 -9999 -9999 -9999 4.266667 -0.8833333 -4.45 -5.25 -5.716667 -6.383333 -4.65 -1.3 -2.066667 -3.283333 -0.65 -1.833333 -4.35 -3.25 -3.666667 -3.066667 -3.75 -3.883333 -2.233333 -0.9166667 -2.6 -1.966667 -2.616667 -4.266666 -4.933333 -4.983334 -5.3 -5.5 -4.95 -4.983333 -5.733333 -5.1 -4.4 -4.216667 -4.75 -3.716666 -0.9166666 -1.2 -0.4 -1.266667 -3.683333 -4.783333 -2.966666 -4.066667 -4.133334 -3.95 -3.866667 -5.233334 -4.9 -1.716667 3.666667 -0.7 -4.85 -4.166667 0.8833332 -4.366667 -5.466667 -1.05 -2.166667 -1.75 -1.933333 -2.716667 -2.2 -4.633333 -4.066667 -5.3 -2.55 0.3 -4.816667 -9999 -9999 -9999 -9999 -9999 -9999 -9999 -9999 -9999 -9999 -9999 -9999 -9999 -9999 -9999 -9999 -9999 -9999 -9999 -9999 -9999 -9999 -9999 -9999 -9999 -9999 -9999 -9999 -9999 -9999 -9999 -9999 -9999 -9999 -9999 -9999 -9999 -9999 -9999 -9999 -9999 -9999 -9999 -9999 -9999 -9999 -9999 -9999 -9999 -9999 -9999 -9999 -9999 -9999 -9999 -9999 -9999 -9999 -9999 -9999 
-9999 -9999 -9999 -9999 -9999 -9999 -9999 -9999 -9999 -9999 -9999 -9999 -9999 -9999 -9999 -9999 -9999 -9999 -9999 -9999 -9999 -9999 -9999 -9999 -9999 -9999 -9999 -9999 -9999 -9999 -9999 -9999 -9999 -9999 -9999 -9999 -9999 -9999 -9999 -9999 -9999 4.45 -1.683333 -4.85 -4.5 -4.416667 -5.316667 -3.233333 0.2166669 -2.1 -3.766667 -0.7333332 -0.7833334 -2.083333 -3.35 -3.383333 -2.366667 -2.95 -4.3 -3.2 -0.8 -1.766667 -3.583333 -4.216667 -4.216667 -4.633333 -4.833333 -5.183333 -5.75 -4.95 -4.05 -5.2 -5.233333 -3.983333 -3.066667 -3.183333 -4.1 -1.566667 -0.85 -2.083333 -1.083333 -2.2 -4 -3.366667 -0.8166668 -1.9 -4.3 -3.533333 -3.816667 -3.333333 -1.9 3.85 0.4166666 0.6166666 1.533333 1.733333 -4.766667 -5.333333 -1.833333 -2.216667 -3.916667 -4.316667 -1.883333 -5 -6.3 -5.883333 -8.25 -6.016666 -2.533333 1.5 -9999 -9999 -9999 -9999 -9999 -9999 -9999 -9999 -9999 -9999 -9999 -9999 -9999 -9999 -9999 -9999 -9999 -9999 -9999 -9999 -9999 -9999 -9999 -9999 -9999 -9999 -9999 -9999 -9999 -9999 -9999 -9999 -9999 -9999 -9999 -9999 -9999 -9999 -9999 -9999 -9999 -9999 -9999 -9999 -9999 -9999 -9999 -9999 -9999 -9999 -9999 -9999 -9999 -9999 -9999 -9999 -9999 -9999 -9999 -9999 
-9999 -9999 -9999 -9999 -9999 -9999 -9999 -9999 -9999 -9999 -9999 -9999 -9999 -9999 -9999 -9999 -9999 -9999 -9999 -9999 -9999 -9999 -9999 -9999 -9999 -9999 -9999 -9999 -9999 -9999 -9999 -9999 -9999 -9999 -9999 -9999 -9999 -9999 -9999 -9999 -9999 4.516666 -1.466667 -3.45 -3.25 -1.383333 -3.05 -0.7833333 1.033333 -1.883333 -5.383333 -2.566667 0.04999987 -2.066667 -2.933333 -2.483333 -1.766667 -2.566667 -4.05 -2.966667 -1.2 -3.4 -4.5 -4.483334 -4.133333 -4.433333 -4.6 -4.866667 -5.566667 -6 -4.85 -3.6 -4.433333 -3.616667 -2.55 -2.966667 -4.4 -2.716667 -3.1 -3.55 -0.9499999 -1.316667 -1.916667 -2.9 -2.183333 0.2166669 -2.316667 0.5166667 1.516667 2.05 4.516667 1.516667 2.1 -0.06666669 -1.916667 -0.2666667 -3.466667 -6.366667 -3.433333 -4.333333 -5.5 -2.95 -4.216667 -5.65 -6.966667 -6.65 -7.05 -5.85 -4.866667 -0.45 2.533333 -9999 -9999 -9999 -9999 -9999 -9999 -9999 -9999 -9999 -9999 -9999 -9999 -9999 -9999 -9999 -9999 -9999 -9999 -9999 -9999 -9999 -9999 -9999 -9999 -9999 -9999 -9999 -9999 -9999 -9999 -9999 -9999 -9999 -9999 -9999 -9999 -9999 -9999 -9999 -9999 -9999 -9999 -9999 -9999 -9999 -9999 -9999 -9999 -9999 -9999 -9999 -9999 -9999 -9999 -9999 -9999 -9999 -9999 -9999 
-9999 -9999 -9999 -9999 -9999 -9999 -9999 -9999 -9999 -9999 -9999 -9999 -9999 -9999 -9999 -9999 -9999 -9999 -9999 -9999 -9999 -9999 -9999 -9999 -9999 -9999 -9999 -9999 -9999 -9999 -9999 -9999 -9999 -9999 -9999 -9999 -9999 -9999 -9999 -9999 -9999 4.483333 1.133333 -2.833333 -0.5166667 1.533333 0.6000001 1.966667 0.55 -3.083333 -5.2 -4.65 -1.166667 0.4833333 -1.633333 -1.866667 -1.7 -3.116667 -3.783334 -3.85 -2.1 -2.316667 -5 -4.566667 -4.183333 -4.066667 -4.35 -4.583333 -5.266666 -5.866667 -6.016667 -4.216667 -3.416667 -2.916667 -2.033333 -1.75 -3.333333 -4.466667 -4.866666 -4.6 -1.8 0.4333335 -0.9333333 -3.433333 -2.55 0.8166666 1.566667 2.383333 6.75 6.616667 2.433333 -3.9 -4.333333 -3.916667 -6.1 -2.933333 -4.316667 -6.466667 -4.216667 -5.133333 -4.183333 -4.216667 -3.9 -5.55 -6.516666 -7.166667 -4.883333 -4.083333 0.2 -0.6833333 -2.766667 -9999 -9999 -9999 -9999 -9999 -9999 -9999 -9999 -9999 -9999 -9999 -9999 -9999 -9999 -9999 -9999 -9999 -9999 -9999 -9999 -9999 -9999 -9999 -9999 -9999 -9999 -9999 -9999 -9999 -9999 -9999 -9999 -9999 -9999 -9999 -9999 -9999 -9999 -9999 -9999 -9999 -9999 -9999 -9999 -9999 -9999 -9999 -9999 -9999 -9999 -9999 -9999 -9999 -9999 -9999 -9999 -9999 -9999 -9999 
-9999 -9999 -9999 -9999 -9999 -9999 -9999 -9999 -9999 -9999 -9999 -9999 -9999 -9999 -9999 -9999 -9999 -9999 -9999 -9999 -9999 -9999 -9999 -9999 -9999 -9999 -9999 -9999 -9999 -9999 -9999 -9999 -9999 -9999 -9999 -9999 -9999 -9999 -9999 -9999 -9999 4.633333 1.75 2.416667 2.433333 0.8333334 0.55 2.033334 -0.6166667 -2.85 -3.95 -4.333333 -2 1.083333 -2.05 -1.733333 -2.416667 -3.066667 -3.583333 -2.766667 -1.9 -0.85 -4.083333 -4.333333 -4.233333 -3.666667 -3.933333 -4.266667 -4.983334 -5.45 -5.966667 -5.05 -4 -3 -2.35 -1.216667 -2.083333 -3.933333 -4.616667 -4.3 -3.6 -0.7833333 0.3000001 -2.416667 -3.366667 -1.833333 0.2166666 2.283333 5.283333 4.916667 -0.7 -3.933333 -7.166667 -5.466667 -7.633334 -4.533334 -5.216667 -6.483333 -5.75 -4.283333 -3.933333 -5.05 -5.666667 -7.15 -7.283333 -6.15 -4.816667 -2.966667 -3.083333 -7.783333 -8.216666 -9999 -9999 -9999 -9999 -9999 -9999 -9999 -9999 -9999 -9999 -9999 -9999 -9999 -9999 -9999 -9999 -9999 -9999 -9999 -9999 -9999 -9999 -9999 -9999 -9999 -9999 -9999 -9999 -9999 -9999 -9999 -9999 -9999 -9999 -9999 -9999 -9999 -9999 -9999 -9999 -9999 -9999 -9999 -9999 -9999 -9999 -9999 -9999 -9999 -9999 -9999 -9999 -9999 -9999 -9999 -9999 -9999 -9999 -9999 
-9999 -9999 -9999 -9999 -9999 -9999 -9999 -9999 -9999 -9999 -9999 -9999 -9999 -9999 -9999 -9999 -9999 -9999 -9999 -9999 -9999 -9999 -9999 -9999 -9999 -9999 -9999 -9999 -9999 -9999 -9999 -9999 -9999 -9999 -9999 -9999 -9999 -9999 -9999 -9999 -9999 -9999 4.6 3.45 -1.516667 -3.25 -0.8666667 1.416667 -0.6499999 -2.266667 -2.966667 -2.516667 0.6166667 1.033333 -2.033333 -1.9 -2.633333 -3.016667 -3.733333 -2.166667 -1.716667 0.15 -2.616667 -4.466667 -3.333333 -3.65 -4.216667 -4.733333 -4.816667 -5.416667 -5.65 -5.75 -4.166667 -4.566667 -3.333333 -1.916667 -1.716667 -2.966667 -4.033333 -1.833333 -2.55 -2.966666 -0.5166667 0.2333334 -1.866667 -4.433333 -2.383333 -1.066667 2.45 5.05 -1.433333 -4.933333 -6.583333 -7.2 -7.666667 -5.4 -6 -7.366667 -4.783333 -3.35 -3.666667 -4.416667 -4.816667 -5.766667 -7.066667 -5.6 -3.983333 -3.566667 -7.55 -7.75 -5.533333 -2.4 0.6833332 0.9666668 -9999 -9999 -9999 -9999 -9999 -9999 -9999 -9999 -9999 -9999 -9999 -9999 -9999 -9999 -9999 -9999 -9999 -9999 -9999 -9999 -9999 -9999 -9999 -9999 -9999 -9999 -9999 -9999 -9999 -9999 -9999 -9999 -9999 -9999 -9999 -9999 -9999 -9999 -9999 -9999 -9999 -9999 -9999 -9999 -9999 -9999 -9999 -9999 -9999 -9999 -9999 -9999 -9999 -9999 -9999 -9999 
-9999 -9999 -9999 -9999 -9999 -9999 -9999 -9999 -9999 -9999 -9999 -9999 -9999 -9999 -9999 -9999 -9999 -9999 -9999 -9999 -9999 -9999 -9999 -9999 -9999 -9999 -9999 -9999 -9999 -9999 -9999 -9999 -9999 -9999 -9999 -9999 -9999 -9999 -9999 -9999 -9999 -9999 4.95 2.016667 -0.8 -3.216667 -0.9666666 -0.9166666 -1.433333 -1.5 -1.833333 -0.8999999 1.583333 0.06666669 -2.633333 -1.483333 -2.066667 -3.05 -4.4 -2.883333 -2.95 -1.116667 -0.9333333 -3.55 -3.766667 -3 -3.683333 -5.3 -5.166667 -5.533333 -5.233333 -5.1 -4.783333 -5.4 -4.3 -2.9 -1.5 -2.216667 -3.533333 -2.183333 -0.7833333 -0.6166665 -0.1666667 0.6333334 -1.65 -3.25 -0.95 1.4 4.35 5.4 -1.566667 -6.183333 -6.45 -8.283333 -7.283333 -6.366667 -7.5 -5.616667 -2.2 -3.983333 -3.15 -3.433333 -4.8 -6.45 -6.833333 -5.233333 -5.033333 -5.516667 -3.85 -0.8666667 1.3 2.583333 4.6 4.316667 5.166667 -9999 -9999 -9999 -9999 -9999 -9999 -9999 -9999 -9999 -9999 -9999 -9999 -9999 -9999 -9999 -9999 -9999 -9999 -9999 -9999 -9999 -9999 -9999 -9999 -9999 -9999 -9999 -9999 -9999 -9999 -9999 -9999 -9999 -9999 -9999 -9999 -9999 -9999 -9999 -9999 -9999 -9999 -9999 -9999 -9999 -9999 -9999 -9999 -9999 -9999 -9999 -9999 -9999 -9999 -9999 
-9999 -9999 -9999 -9999 -9999 -9999 -9999 -9999 -9999 -9999 -9999 -9999 -9999 -9999 -9999 -9999 -9999 -9999 -9999 -9999 -9999 -9999 -9999 -9999 -9999 -9999 -9999 -9999 -9999 -9999 -9999 -9999 -9999 -9999 -9999 -9999 -9999 -9999 -9999 -9999 -9999 -9999 5.866667 3.683333 0.6666667 -3.3 -2.633333 -2.166667 -1.816667 -0.9833333 -1.216667 -0.45 1.066666 -0.2333333 -2.466667 -1 -2.016667 -3.116667 -4.333333 -3.866667 -3.333333 -0.08333334 -1.466667 -4.15 -4.433333 -3.283333 -2.116667 -3.816667 -5.316667 -5.233334 -5.3 -4.683333 -4.266667 -5.333333 -5.05 -4 -2.5 -1.066667 -1.583333 -3.316667 -1.95 -1.5 -2.166667 -0.9166667 -1.466667 -3.183333 -3.283333 -2.683333 0.4999999 6.15 0.3500001 -3.5 -6.05 -7.733333 -5.05 -7.8 -6 -4.05 -2.6 -2.133333 -2.616667 -3.533333 -5.466667 -6.6 -6.1 -5.883333 -4.65 -3.383333 -1.566667 -4.383333 -3.233333 1.616667 2.083333 -9999 -9999 -9999 -9999 -9999 -9999 -9999 -9999 -9999 -9999 -9999 -9999 -9999 -9999 -9999 -9999 -9999 -9999 -9999 -9999 -9999 -9999 -9999 -9999 -9999 -9999 -9999 -9999 -9999 -9999 -9999 -9999 -9999 -9999 -9999 -9999 -9999 -9999 -9999 -9999 -9999 -9999 -9999 -9999 -9999 -9999 -9999 -9999 -9999 -9999 -9999 -9999 -9999 -9999 -9999 -9999 -9999 
-9999 -9999 -9999 -9999 -9999 -9999 -9999 -9999 -9999 -9999 -9999 -9999 -9999 -9999 -9999 -9999 -9999 -9999 -9999 -9999 -9999 -9999 -9999 -9999 -9999 -9999 -9999 -9999 -9999 -9999 -9999 -9999 -9999 -9999 -9999 -9999 -9999 -9999 -9999 -9999 -9999 -9999 6 2.466667 -1.133333 -4.366666 -4.216667 -3.3 -2.05 -1.25 -1.616667 -2.233333 0.4333332 1.266667 -1.366667 -1.083333 -2.05 -2.383333 -3.966667 -3.983333 -2.6 0.3333333 -0.8333334 -3.733333 -4.55 -4.283333 -3.616667 -2.233333 -2.1 -3.083333 -4.516666 -4.566667 -4.65 -4.166667 -5.3 -4.85 -2.9 -0.4000001 -0.0333333 -2.816667 -2.333333 -2.783333 -3.55 -1.083333 -1.266667 -4.183333 -4.516666 -2.366667 1.95 3.833333 5.4 0.8000001 -4.1 -3.85 -5.45 -6.183333 -3.416667 -0.9666667 -4.2 -0.85 0.1499999 -3.783333 -5.666667 -6.266666 -4.15 -4.116667 -3.733333 -4.633334 -3.866667 -6.5 -2.25 0.4166667 0.3 3.55 5.066667 -9999 -9999 -9999 -9999 -9999 -9999 -9999 -9999 -9999 -9999 -9999 -9999 -9999 -9999 -9999 -9999 -9999 -9999 -9999 -9999 -9999 -9999 -9999 -9999 -9999 -9999 -9999 -9999 -9999 -9999 -9999 -9999 -9999 -9999 -9999 -9999 -9999 -9999 -9999 -9999 -9999 -9999 -9999 -9999 -9999 -9999 -9999 -9999 -9999 -9999 -9999 -9999 -9999 -9999 -9999 
-9999 -9999 -9999 -9999 -9999 -9999 -9999 -9999 -9999 -9999 -9999 -9999 -9999 -9999 -9999 -9999 -9999 -9999 -9999 -9999 -9999 -9999 -9999 -9999 -9999 -9999 -9999 -9999 -9999 -9999 -9999 -9999 -9999 -9999 -9999 -9999 -9999 -9999 -9999 -9999 -9999 -9999 5.416667 2.566667 -0.7833334 -3.316667 -4.45 -3.4 -0.4166666 0.2166666 -0.5833333 0.4333332 1.783333 0.5833334 -1.5 -0.6666667 -3.033333 -3.65 -3.383333 -4.116667 -1.016667 0.9333332 -1.833333 -3.683333 -4.416667 -4.816667 -3.983333 -2.8 -1.883333 -0.7333333 -1.016667 -2.35 -3.75 -2.966667 -3.666667 -2.9 -1.516667 -0.6833333 1.216667 -0.2833333 -1.766667 -2.783333 -3.316667 -1.466667 0.2 -4.15 -4.9 -1.316667 -1.066667 -0.6166668 4.383333 2.483333 -1.433333 -3.6 -4.216667 -5.416667 -2.416667 -0.08333334 -4.15 -0.6833332 -0.2166665 -3.733334 -4.7 -5.15 -5.383333 -3.933333 -2.016666 -5.85 -5.65 -3.983333 -1.8 -2.15 1.65 5.483334 3 -9999 -9999 -9999 -9999 -9999 -9999 -9999 -9999 -9999 -9999 -9999 -9999 -9999 -9999 -9999 -9999 -9999 -9999 -9999 -9999 -9999 -9999 -9999 -9999 -9999 -9999 -9999 -9999 -9999 -9999 -9999 -9999 -9999 -9999 -9999 -9999 -9999 -9999 -9999 -9999 -9999 -9999 -9999 -9999 -9999 -9999 -9999 -9999 -9999 -9999 -9999 -9999 -9999 -9999 -9999 
-9999 -9999 -9999 -9999 -9999 -9999 -9999 -9999 -9999 -9999 -9999 -9999 -9999 -9999 -9999 -9999 -9999 -9999 -9999 -9999 -9999 -9999 -9999 -9999 -9999 -9999 -9999 -9999 -9999 -9999 -9999 -9999 -9999 -9999 -9999 -9999 -9999 -9999 -9999 -9999 -9999 -9999 4.4 1.166667 -2.916667 -3.4 -3.483333 -2.666667 -0.3333333 2.2 2.483333 0.3666666 -0.01666665 -0.2666667 -1.783333 -1.85 -1.45 -3.2 -3.2 -3.866667 -0.2833333 2.216667 -0.4333333 -2.2 -4.633333 -5.233333 -4.2 -2.983333 -1.55 -0.7500002 -0.04999987 0.3333333 -0.2666669 -0.7499999 -2.233333 -1.5 -1.083333 -0.5166667 0.9166667 1 0.5666668 -3.316667 -3.366667 0.4166666 -0.1500001 -3.483333 -4.5 -3.683333 -2.533334 1.3 4.283333 5.45 -1.266667 -0.6000001 -2.983334 -3.616667 -3.616667 0.0333333 -0.8166666 0.1666667 0.1333333 -3.2 -3.05 -4.866667 -6.216667 -4.783333 -2.95 -3.833333 -4.533333 -4.116667 -2.233333 2.166667 4.7 4.283333 -1.366667 -4.95 -9999 -9999 -9999 -9999 -9999 -9999 -9999 -9999 -9999 -9999 -9999 -9999 -9999 -9999 -9999 -9999 -9999 -9999 -9999 -9999 -9999 -9999 -9999 -9999 -9999 -9999 -9999 -9999 -9999 -9999 -9999 -9999 -9999 -9999 -9999 -9999 -9999 -9999 -9999 -9999 -9999 -9999 -9999 -9999 -9999 -9999 -9999 -9999 -9999 -9999 -9999 -9999 -9999 -9999 
-9999 -9999 -9999 -9999 -9999 -9999 -9999 -9999 -9999 -9999 -9999 -9999 -9999 -9999 -9999 -9999 -9999 -9999 -9999 -9999 -9999 -9999 -9999 -9999 -9999 -9999 -9999 -9999 -9999 -9999 -9999 -9999 -9999 -9999 -9999 -9999 -9999 -9999 -9999 -9999 -9999 -9999 -9999 3 -1.483333 -3.833333 -2.4 -1.566667 1.566667 1.3 2.15 -1.516667 -2.15 -2.25 -1.65 -2.15 -2.816667 -1.816667 -0.7166668 -1.183333 1.95 1.25 -3.283333 -3.116667 -3.716667 -5.25 -5.4 -4.366667 -2.666667 -0.4333334 -0.08333334 -0.6666665 -2.35 -2.4 -2.633333 -3.866667 -3.333333 -3.35 -0.8666668 1.033333 0.3166667 -2.066667 -4.033333 -1.283333 1.833333 -1.233333 -3.333333 -4.066667 -2.3 -1.2 1.066667 6.75 1.183333 0.04999995 -2.6 -3.966667 -4.9 -1.533333 -0.6 2.2 2.116667 0.08333325 -3.25 -5.5 -5.466667 -5.666667 -4 -0.8 -2.883333 -4.433333 -0.6166666 1.5 4.383333 2.3 -2.6 -9999 -9999 -9999 -9999 -9999 -9999 -9999 -9999 -9999 -9999 -9999 -9999 -9999 -9999 -9999 -9999 -9999 -9999 -9999 -9999 -9999 -9999 -9999 -9999 -9999 -9999 -9999 -9999 -9999 -9999 -9999 -9999 -9999 -9999 -9999 -9999 -9999 -9999 -9999 -9999 -9999 -9999 -9999 -9999 -9999 -9999 -9999 -9999 -9999 -9999 -9999 -9999 -9999 -9999 -9999 
-9999 -9999 -9999 -9999 -9999 -9999 -9999 -9999 -9999 -9999 -9999 -9999 -9999 -9999 -9999 -9999 -9999 -9999 -9999 -9999 -9999 -9999 -9999 -9999 -9999 -9999 -9999 -9999 -9999 -9999 -9999 -9999 -9999 -9999 -9999 -9999 -9999 -9999 -9999 -9999 -9999 -9999 -9999 3.316667 -1.116667 -3.366667 -3.366667 0.5833333 1.733333 3.15 1.133333 -1.133333 -1.716667 -1.866667 -0.8833332 -1.733333 -2.433333 -2.55 0.7333332 2.5 2.05 -0.6499999 -3.033333 -4.183333 -4.316667 -5.25 -5.216667 -4.566667 -3.933333 -1.816666 -0.8333336 -1.983333 -3.6 -4.366667 -4.883333 -4.783333 -5.45 -4.716667 -3.933333 -1.8 1.566667 -0.4833333 -3.166667 -2.05 0.1500001 0.3166667 -2.433333 -3.633333 -3.433333 -2.783333 0.3833333 6.016666 3.283333 -0.3666666 -3.15 -5.45 -5.65 -2.983333 -3.616667 -0.9833333 4.233333 0.7333333 -3.333333 -5.45 -4.716667 -3.533333 -2.183333 -0.05000003 -3.433333 -4.116667 -0.7 3.15 2.033333 -1.7 -9999 -9999 -9999 -9999 -9999 -9999 -9999 -9999 -9999 -9999 -9999 -9999 -9999 -9999 -9999 -9999 -9999 -9999 -9999 -9999 -9999 -9999 -9999 -9999 -9999 -9999 -9999 -9999 -9999 -9999 -9999 -9999 -9999 -9999 -9999 -9999 -9999 -9999 -9999 -9999 -9999 -9999 -9999 -9999 -9999 -9999 -9999 -9999 -9999 -9999 -9999 -9999 -9999 -9999 -9999 -9999 
-9999 -9999 -9999 -9999 -9999 -9999 -9999 -9999 -9999 -9999 -9999 -9999 -9999 -9999 -9999 -9999 -9999 -9999 -9999 -9999 -9999 -9999 -9999 -9999 -9999 -9999 -9999 -9999 -9999 -9999 -9999 -9999 -9999 -9999 -9999 -9999 -9999 -9999 -9999 -9999 -9999 -9999 -9999 4.733333 0.2333333 -2.85 -4.416667 -0.1333333 2.05 3.566667 1.25 -0.6333333 -1.1 -0.9333334 -0.05000003 -0.1333333 -0.6 -3.35 -0.8 3.183333 0.7666667 -3.333333 -5.283333 -4.516667 -5.016666 -5.316667 -4.883333 -4.7 -3.933333 -4.366667 -2.933333 -2.666667 -3.25 -4.283333 -4.666667 -4.65 -4.9 -4.15 -3.583333 -0.8833334 3.183333 0.8166666 -1.4 0.7 2.65 -1.8 -2.066667 -2.916667 -3.5 -2.733333 0.9166667 4.7 5.933333 1.216667 -3.116667 -5.05 -3.566667 -2.616667 -3.483333 -1.116667 3.166667 1.2 -3.383333 -3.466667 -4.25 -5.233333 -3.716667 -0.8 -1.383333 -2.65 1.216667 0.3999999 -1.583333 -9999 -9999 -9999 -9999 -9999 -9999 -9999 -9999 -9999 -9999 -9999 -9999 -9999 -9999 -9999 -9999 -9999 -9999 -9999 -9999 -9999 -9999 -9999 -9999 -9999 -9999 -9999 -9999 -9999 -9999 -9999 -9999 -9999 -9999 -9999 -9999 -9999 -9999 -9999 -9999 -9999 -9999 -9999 -9999 -9999 -9999 -9999 -9999 -9999 -9999 -9999 -9999 -9999 -9999 -9999 -9999 -9999 
-9999 -9999 -9999 -9999 -9999 -9999 -9999 -9999 -9999 -9999 -9999 -9999 -9999 -9999 -9999 -9999 -9999 -9999 -9999 -9999 -9999 -9999 -9999 -9999 -9999 -9999 -9999 -9999 -9999 -9999 -9999 -9999 -9999 -9999 -9999 -9999 -9999 -9999 -9999 -9999 -9999 -9999 -9999 2.45 -2.933333 -3.916667 -1.833333 1.55 2.85 0.7166667 -2 -0.5333333 -0.0666666 -0.7166667 -1.633333 -1.05 -3.666667 -5.233333 -2.633333 2.733333 1.966667 -2.616667 -5.283333 -5.45 -5.25 -4.75 -4.7 -3.95 -3.383333 -4.25 -4.116667 -2.783333 -1.716667 -1.483333 -2.133333 -2.7 -2.633333 -1.733333 0.04999987 1.5 3.2 0.3333333 -1.266667 0.7833334 3.233333 1.383333 -1.25 -1.283333 -2.45 -0.01666681 -0.3833334 3.166667 7.2 2.083333 -4.3 -3.783333 -0.6833333 -1.4 -3.816667 -3.55 0.1333334 3.45 0.6499999 -2.766667 -3.483333 -4.466667 -3.766667 0.5 -1.45 -4.133333 0.9 -3.433333 -9999 -9999 -9999 -9999 -9999 -9999 -9999 -9999 -9999 -9999 -9999 -9999 -9999 -9999 -9999 -9999 -9999 -9999 -9999 -9999 -9999 -9999 -9999 -9999 -9999 -9999 -9999 -9999 -9999 -9999 -9999 -9999 -9999 -9999 -9999 -9999 -9999 -9999 -9999 -9999 -9999 -9999 -9999 -9999 -9999 -9999 -9999 -9999 -9999 -9999 -9999 -9999 -9999 -9999 -9999 -9999 -9999 -9999 
-9999 -9999 -9999 -9999 -9999 -9999 -9999 -9999 -9999 -9999 -9999 -9999 -9999 -9999 -9999 -9999 -9999 -9999 -9999 -9999 -9999 -9999 -9999 -9999 -9999 -9999 -9999 -9999 -9999 -9999 -9999 -9999 -9999 -9999 -9999 -9999 -9999 -9999 -9999 -9999 -9999 -9999 4.683333 0.05000003 -4.183333 -1.75 1.666667 3.416667 2.233333 -3.083333 -2.95 -0.4833333 -1.233333 -2.5 -2.916667 -1.716667 -3.7 -5.45 -2.583333 2.583333 3.35 -0.4333332 -3.85 -5.733333 -5.283333 -4.883333 -4.366666 -3.633333 -3.033333 -3.483333 -3.633333 -3.416667 -1.55 -0.08333334 0.7333332 0.9333333 1.333333 1.9 2.316667 3.533333 2.883333 -1.266667 -3.5 -1.25 1.666667 3.183333 -0.06666669 -3.216666 -2.6 1.3 2.883333 4.683333 6.916667 0.4666667 -3.416667 0.2833334 0.9499999 -2.833333 -4.016667 -3.1 -1.166667 2.783333 4.35 1.566667 -0.9333332 -3.533333 -2.783333 2.166667 -1.65 -3.883333 -1.2 -9999 -9999 -9999 -9999 -9999 -9999 -9999 -9999 -9999 -9999 -9999 -9999 -9999 -9999 -9999 -9999 -9999 -9999 -9999 -9999 -9999 -9999 -9999 -9999 -9999 -9999 -9999 -9999 -9999 -9999 -9999 -9999 -9999 -9999 -9999 -9999 -9999 -9999 -9999 -9999 -9999 -9999 -9999 -9999 -9999 -9999 -9999 -9999 -9999 -9999 -9999 -9999 -9999 -9999 -9999 -9999 -9999 -9999 -9999 
-9999 -9999 -9999 -9999 -9999 -9999 -9999 -9999 -9999 -9999 -9999 -9999 -9999 -9999 -9999 -9999 -9999 -9999 -9999 -9999 -9999 -9999 -9999 -9999 -9999 -9999 -9999 -9999 -9999 -9999 -9999 -9999 -9999 -9999 -9999 -9999 -9999 -9999 -9999 -9999 -9999 -9999 4.016667 -1.116667 -3.283333 -2.05 2.416667 0.9 -1.1 -1.833333 -0.8333333 -0.2833333 -2.9 -3.616667 -3.266667 -2.7 -9999 -5.016667 0.1833333 3.516667 3.916667 0.8333333 -1.983333 -3.866667 -4.45 -4.833333 -4.4 -3.2 -3.083333 -2.416667 -3.1 -3.483333 -2.716667 -2.55 0.3 1.216667 2.9 3.416667 3.233333 1.416667 1.516667 0.06666676 -3.466667 -1.466667 0.5999999 3.066667 1.833333 -1.8 -2 1.35 5.433333 6.183333 4.6 -2.5 0.8166668 3.283333 -2.433333 -3.516666 -4 -4.05 -4.05 -2.716667 2.116667 4.683333 2.8 -1.166667 -1.333333 2.883333 -0.2833334 -4.833333 -3.933333 -9999 -9999 -9999 -9999 -9999 -9999 -9999 -9999 -9999 -9999 -9999 -9999 -9999 -9999 -9999 -9999 -9999 -9999 -9999 -9999 -9999 -9999 -9999 -9999 -9999 -9999 -9999 -9999 -9999 -9999 -9999 -9999 -9999 -9999 -9999 -9999 -9999 -9999 -9999 -9999 -9999 -9999 -9999 -9999 -9999 -9999 -9999 -9999 -9999 -9999 -9999 -9999 -9999 -9999 -9999 -9999 -9999 -9999 -9999 
-9999 -9999 -9999 -9999 -9999 -9999 -9999 -9999 -9999 -9999 -9999 -9999 -9999 -9999 -9999 -9999 -9999 -9999 -9999 -9999 -9999 -9999 -9999 -9999 -9999 -9999 -9999 -9999 -9999 -9999 -9999 -9999 -9999 -9999 -9999 -9999 -9999 -9999 -9999 -9999 -9999 -9999 4.55 1.966667 0.03333338 -1.716667 0.7833334 2.483333 -1.633333 0.85 -0.45 -2.55 -3.733333 -3.866667 -9999 -9999 -9999 -2.416667 2.233333 4.8 3.2 -0.15 -4.066667 -5.083333 -4.95 -4.116667 -3.983333 -3.5 -2.466667 -2.083333 -2.866667 -3.916667 -4.516667 -3.75 -1.583333 -0.8333333 0.2666668 1.483333 3.083333 -1.4 -0.4166667 -1.8 -3.85 -2.233333 1.466667 2.966667 1.533333 1.566666 -0.5333333 -0.1333334 1.95 3.983333 6.616667 2.6 4.75 -0.2000002 -3.583333 -2.05 -2.016667 -2.05 -4.05 -4.5 -2.45 2.066667 3.85 -1.2 1.6 3.583333 -0.2666667 -3.033333 -0.8166666 -9999 -9999 -9999 -9999 -9999 -9999 -9999 -9999 -9999 -9999 -9999 -9999 -9999 -9999 -9999 -9999 -9999 -9999 -9999 -9999 -9999 -9999 -9999 -9999 -9999 -9999 -9999 -9999 -9999 -9999 -9999 -9999 -9999 -9999 -9999 -9999 -9999 -9999 -9999 -9999 -9999 -9999 -9999 -9999 -9999 -9999 -9999 -9999 -9999 -9999 -9999 -9999 -9999 -9999 -9999 -9999 -9999 -9999 -9999 
-9999 -9999 -9999 -9999 -9999 -9999 -9999 -9999 -9999 -9999 -9999 -9999 -9999 -9999 -9999 -9999 -9999 -9999 -9999 -9999 -9999 -9999 -9999 -9999 -9999 -9999 -9999 -9999 -9999 -9999 -9999 -9999 -9999 -9999 -9999 -9999 -9999 -9999 -9999 -9999 -9999 -9999 -9999 5.15 0.2333333 -1.416667 2.666667 1.55 -0.2833334 2.933333 -0.6 -2.666667 -3.683333 -4.816667 -9999 -9999 -9999 1.766667 2.866667 2.433333 0.9166667 0.5833334 -4.266666 -6.066667 -5.116667 -3.733333 -2.9 -3.583333 -3 -2.166667 -2.6 -4.65 -5.316667 -4.983333 -3.716667 -3.233333 -2.1 2.05 2.85 -2 -2.833333 -3.65 -2.983333 -2.266667 0.2166666 3.466667 1.316667 1.133333 0.9166667 -1.066667 0.8333335 0.1833333 6.966667 5.383333 1.466667 -3.083333 -3.966667 -3.133333 -2.15 0.2166667 -2.3 -2.433333 -0.3666666 3.35 5.05 3.35 4.3 -0.1666667 -0.9 2.833333 4.233334 2.366667 -9999 -9999 -9999 -9999 -9999 -9999 -9999 -9999 -9999 -9999 -9999 -9999 -9999 -9999 -9999 -9999 -9999 -9999 -9999 -9999 -9999 -9999 -9999 -9999 -9999 -9999 -9999 -9999 -9999 -9999 -9999 -9999 -9999 -9999 -9999 -9999 -9999 -9999 -9999 -9999 -9999 -9999 -9999 -9999 -9999 -9999 -9999 -9999 -9999 -9999 -9999 -9999 -9999 -9999 -9999 -9999 -9999 -9999 
-9999 -9999 -9999 -9999 -9999 -9999 -9999 -9999 -9999 -9999 -9999 -9999 -9999 -9999 -9999 -9999 -9999 -9999 -9999 -9999 -9999 -9999 -9999 -9999 -9999 -9999 -9999 -9999 -9999 -9999 -9999 -9999 -9999 -9999 -9999 -9999 -9999 -9999 -9999 -9999 -9999 -9999 -9999 5.716667 1.966667 -0.7833334 2.95 1.533333 3.433333 1.2 -3.733333 -4.833333 -4.183333 -9999 -9999 -9999 -9999 -9999 -9999 -0.7333333 -1.35 -3.15 -3.9 -5.416667 -5.8 -4.7 -4.616667 -2.333333 -3.166667 -1.316667 -2.05 -4.766667 -5.016667 -5.033333 -4.2 -1.916667 0.9999998 3.983333 -0.1166666 -2.516667 -3.133333 -3.666667 -3.25 -2.55 0.3166668 3.283333 3.6 -1.233333 -0.7166667 -2.633333 0.2333334 1.383333 6.65 5.233334 -1.15 -4.1 -4.366667 -1.883333 -0.3499999 0.3666667 1.333333 2.733333 3.433333 5.5 4.116667 5.783333 1.366667 0.2166667 3.083333 7.583333 5.933333 -9999 -9999 -9999 -9999 -9999 -9999 -9999 -9999 -9999 -9999 -9999 -9999 -9999 -9999 -9999 -9999 -9999 -9999 -9999 -9999 -9999 -9999 -9999 -9999 -9999 -9999 -9999 -9999 -9999 -9999 -9999 -9999 -9999 -9999 -9999 -9999 -9999 -9999 -9999 -9999 -9999 -9999 -9999 -9999 -9999 -9999 -9999 -9999 -9999 -9999 -9999 -9999 -9999 -9999 -9999 -9999 -9999 -9999 -9999 
-9999 -9999 -9999 -9999 -9999 -9999 -9999 -9999 -9999 -9999 -9999 -9999 -9999 -9999 -9999 -9999 -9999 -9999 -9999 -9999 -9999 -9999 -9999 -9999 -9999 -9999 -9999 -9999 -9999 -9999 -9999 -9999 -9999 -9999 -9999 -9999 -9999 -9999 -9999 -9999 -9999 -9999 -9999 5.916667 2.95 0.08333341 3.35 3.116667 2.416667 -0.55 -1.883333 -2.85 -3.383333 -9999 -9999 -9999 -9999 -9999 -9999 -9999 -3.8 -4.783333 -4.566667 -5.833333 -5.866667 -5.566667 -5.033333 -3.566667 -1.5 -1.05 -0.2333333 -2.583333 -3.416667 -3.866667 -2.1 0.3166665 4.066667 1.6 -1.233333 -2.133333 -1.116667 -2.616667 -3.933333 -2.883333 -0.08333334 3.766667 2.05 -1.983333 -2.3 -2.466667 0.9833335 4.15 7.216667 5.533333 -0.2833334 -3.75 -4.2 -2.166667 -2.466667 -2.983333 -1.366667 -0.8666666 2.7 6.133333 4.416667 5.85 1.733333 5.316667 5.033333 9.116667 -9999 -9999 -9999 -9999 -9999 -9999 -9999 -9999 -9999 -9999 -9999 -9999 -9999 -9999 -9999 -9999 -9999 -9999 -9999 -9999 -9999 -9999 -9999 -9999 -9999 -9999 -9999 -9999 -9999 -9999 -9999 -9999 -9999 -9999 -9999 -9999 -9999 -9999 -9999 -9999 -9999 -9999 -9999 -9999 -9999 -9999 -9999 -9999 -9999 -9999 -9999 -9999 -9999 -9999 -9999 -9999 -9999 -9999 -9999 -9999 
-9999 -9999 -9999 -9999 -9999 -9999 -9999 -9999 -9999 -9999 -9999 -9999 -9999 -9999 -9999 -9999 -9999 -9999 -9999 -9999 -9999 -9999 -9999 -9999 -9999 -9999 -9999 -9999 -9999 -9999 -9999 -9999 -9999 -9999 -9999 -9999 -9999 -9999 -9999 -9999 -9999 -9999 -9999 -9999 6.633333 0.5000001 1.216667 4.133333 1.566667 -0.8166667 -3.2 -4.433333 -9999 -9999 -9999 -9999 -9999 -9999 -9999 -9999 -9999 -4.783333 -5.05 -6.216667 -4.466667 -4.166667 -3.216667 -2.966667 -1.233333 -2.3 0.5833334 0.9333332 0.09999999 -0.8999999 1.216667 3.766667 3.766667 3.666667 1.083333 -0.8833333 -0.4166667 -3.2 -3.85 -2.016667 1.733333 4.316667 -0.85 -3.5 -2.333333 -1.833333 0.7333332 2.683333 6 7.15 0.6666667 -1.9 -4.1 -0.9 -1.8 -1.5 -3.016667 -2.766667 0.09999999 5.65 8.05 6.866666 4.366667 7.75 -9999 -9999 -9999 -9999 -9999 -9999 -9999 -9999 -9999 -9999 -9999 -9999 -9999 -9999 -9999 -9999 -9999 -9999 -9999 -9999 -9999 -9999 -9999 -9999 -9999 -9999 -9999 -9999 -9999 -9999 -9999 -9999 -9999 -9999 -9999 -9999 -9999 -9999 -9999 -9999 -9999 -9999 -9999 -9999 -9999 -9999 -9999 -9999 -9999 -9999 -9999 -9999 -9999 -9999 -9999 -9999 -9999 -9999 -9999 -9999 -9999 -9999 
-9999 -9999 -9999 -9999 -9999 -9999 -9999 -9999 -9999 -9999 -9999 -9999 -9999 -9999 -9999 -9999 -9999 -9999 -9999 -9999 -9999 -9999 -9999 -9999 -9999 -9999 -9999 -9999 -9999 -9999 -9999 -9999 -9999 -9999 -9999 -9999 -9999 -9999 -9999 -9999 -9999 -9999 -9999 -9999 5.75 0.01666665 3.45 2.633333 -2.433333 -4.433333 -4.633333 -9999 -9999 -9999 -9999 -9999 -9999 -9999 -9999 -9999 -9999 -9999 -9999 -5.033333 -4.85 -3.9 -2.683333 -1.583333 -1.1 -1.033333 -0.5666666 2.233333 2.883333 2.633333 2.75 2.1 0.7333333 4.6 3.133333 2.15 0.2833334 -1.416667 -3.466667 -0.03333346 4.2 5.25 0 -2.333333 -2.233333 -1.85 0.5833334 3.216667 4.1 7.883333 4.066667 -0.06666669 -4.183333 -1.95 1.483333 1.6 -0.4999999 -2.25 -3.1 1.266667 5.05 7.916667 7.916667 -9999 -9999 -9999 -9999 -9999 -9999 -9999 -9999 -9999 -9999 -9999 -9999 -9999 -9999 -9999 -9999 -9999 -9999 -9999 -9999 -9999 -9999 -9999 -9999 -9999 -9999 -9999 -9999 -9999 -9999 -9999 -9999 -9999 -9999 -9999 -9999 -9999 -9999 -9999 -9999 -9999 -9999 -9999 -9999 -9999 -9999 -9999 -9999 -9999 -9999 -9999 -9999 -9999 -9999 -9999 -9999 -9999 -9999 -9999 -9999 -9999 -9999 -9999 
-9999 -9999 -9999 -9999 -9999 -9999 -9999 -9999 -9999 -9999 -9999 -9999 -9999 -9999 -9999 -9999 -9999 -9999 -9999 -9999 -9999 -9999 -9999 -9999 -9999 -9999 -9999 -9999 -9999 -9999 -9999 -9999 -9999 -9999 -9999 -9999 -9999 -9999 -9999 -9999 -9999 -9999 -9999 -9999 6.45 2.783333 4.316667 0.3166666 -2.633333 -9999 -9999 -9999 -9999 -9999 -9999 -9999 -9999 -9999 -9999 -9999 -9999 -9999 -9999 -4.683333 -5.05 -3.933333 -4.066667 -3.733333 -0.4999999 -0.8666666 -0.4833334 -0.9166667 0.4166666 0.3166667 -1.766667 -1.633333 -1.683333 3.8 3.15 0.01666673 -0.2166666 -2.183333 -2.75 0.2833334 3.633333 6.166667 2.2 0.9833334 -1.05 -0.9833333 -0.1833333 1.233333 3.3 7.9 3.433333 -1.483333 -3.516666 -1.866667 -0.8500001 3 2.483333 1.95 -1.416667 0.3999999 4.35 8.333333 -9999 -9999 -9999 -9999 -9999 -9999 -9999 -9999 -9999 -9999 -9999 -9999 -9999 -9999 -9999 -9999 -9999 -9999 -9999 -9999 -9999 -9999 -9999 -9999 -9999 -9999 -9999 -9999 -9999 -9999 -9999 -9999 -9999 -9999 -9999 -9999 -9999 -9999 -9999 -9999 -9999 -9999 -9999 -9999 -9999 -9999 -9999 -9999 -9999 -9999 -9999 -9999 -9999 -9999 -9999 -9999 -9999 -9999 -9999 -9999 -9999 -9999 -9999 -9999 
-9999 -9999 -9999 -9999 -9999 -9999 -9999 -9999 -9999 -9999 -9999 -9999 -9999 -9999 -9999 -9999 -9999 -9999 -9999 -9999 -9999 -9999 -9999 -9999 -9999 -9999 -9999 -9999 -9999 -9999 -9999 -9999 -9999 -9999 -9999 -9999 -9999 -9999 -9999 -9999 -9999 -9999 -9999 -9999 6.533333 3.783333 4.216667 -1.05 -0.3 -9999 -9999 -9999 -9999 -9999 -9999 -9999 -9999 -9999 -9999 -9999 -9999 -9999 -9999 -3.5 -3.45 -2.45 -3.15 -4.25 -0.8999999 -2.55 -4.266667 -4.8 -1.766667 -3.616667 -4.266667 -3.116667 -0.3999999 2.666667 4.683333 -0.4666667 -1.866667 -2.633333 -2.3 -0.2 3.333333 6.233333 4.9 1.866667 0.1000001 0.01666665 -0.08333325 2.533333 3.116667 6.5 5.866667 1.633333 0.2 -0.4333332 -2.2 -0.3 2.466667 5.533333 2.683333 -0.0333333 3.466667 8.166667 -9999 -9999 -9999 -9999 -9999 -9999 -9999 -9999 -9999 -9999 -9999 -9999 -9999 -9999 -9999 -9999 -9999 -9999 -9999 -9999 -9999 -9999 -9999 -9999 -9999 -9999 -9999 -9999 -9999 -9999 -9999 -9999 -9999 -9999 -9999 -9999 -9999 -9999 -9999 -9999 -9999 -9999 -9999 -9999 -9999 -9999 -9999 -9999 -9999 -9999 -9999 -9999 -9999 -9999 -9999 -9999 -9999 -9999 -9999 -9999 -9999 -9999 -9999 -9999 
-9999 -9999 -9999 -9999 -9999 -9999 -9999 -9999 -9999 -9999 -9999 -9999 -9999 -9999 -9999 -9999 -9999 -9999 -9999 -9999 -9999 -9999 -9999 -9999 -9999 -9999 -9999 -9999 -9999 -9999 -9999 -9999 -9999 -9999 -9999 -9999 -9999 -9999 -9999 -9999 -9999 -9999 -9999 -9999 5.983333 3.55 5.866667 4.233334 3.3 -9999 -9999 -9999 -9999 -9999 -9999 -9999 -9999 -9999 -9999 -9999 -9999 -9999 -9999 -9999 -9999 -1.5 -0.5 -2.75 -2.366667 0.7500001 -3.15 -4.016667 -3.3 -5.55 -5.866667 -3.166667 1.516667 4.6 5.366667 -1.216667 -0.7 -2.183333 -1.833333 1.2 5.45 4.9 0.5833333 -0.8166667 -1.183333 -1.05 -1.033333 0.8666666 4.183333 5.9 7.416667 5.116667 3 -0.5333332 -2.6 -0.9666666 1.816666 5.45 6.35 2.8 5.333333 -9999 -9999 -9999 -9999 -9999 -9999 -9999 -9999 -9999 -9999 -9999 -9999 -9999 -9999 -9999 -9999 -9999 -9999 -9999 -9999 -9999 -9999 -9999 -9999 -9999 -9999 -9999 -9999 -9999 -9999 -9999 -9999 -9999 -9999 -9999 -9999 -9999 -9999 -9999 -9999 -9999 -9999 -9999 -9999 -9999 -9999 -9999 -9999 -9999 -9999 -9999 -9999 -9999 -9999 -9999 -9999 -9999 -9999 -9999 -9999 -9999 -9999 -9999 -9999 -9999 
-9999 -9999 -9999 -9999 -9999 -9999 -9999 -9999 -9999 -9999 -9999 -9999 -9999 -9999 -9999 -9999 -9999 -9999 -9999 -9999 -9999 -9999 -9999 -9999 -9999 -9999 -9999 -9999 -9999 -9999 -9999 -9999 -9999 -9999 -9999 -9999 -9999 -9999 -9999 -9999 -9999 -9999 -9999 -9999 5.866667 4.6 3.666667 1.266667 -1.75 -4.466667 -9999 -9999 -9999 -9999 -9999 -9999 -9999 -9999 -9999 -9999 -9999 -9999 -9999 -9999 -9999 -2.3 0.3333334 1.75 -1.066667 1.25 -0.5166667 -4 -6.183333 -5.716667 -5.05 -2.25 0.09999999 3.95 6.333333 1.466667 1.1 -1.3 -1.35 0.4333333 4.933333 5.083333 1.133333 -1.65 -1.5 -2.316667 -1.683333 0.6166666 1.583333 3.85 7.466667 6.183333 3.35 0.9666667 -1.166667 -0.7166666 2 5.3 7.433333 5.75 6.75 -9999 -9999 -9999 -9999 -9999 -9999 -9999 -9999 -9999 -9999 -9999 -9999 -9999 -9999 -9999 -9999 -9999 -9999 -9999 -9999 -9999 -9999 -9999 -9999 -9999 -9999 -9999 -9999 -9999 -9999 -9999 -9999 -9999 -9999 -9999 -9999 -9999 -9999 -9999 -9999 -9999 -9999 -9999 -9999 -9999 -9999 -9999 -9999 -9999 -9999 -9999 -9999 -9999 -9999 -9999 -9999 -9999 -9999 -9999 -9999 -9999 -9999 -9999 -9999 -9999 
-9999 -9999 -9999 -9999 -9999 -9999 -9999 -9999 -9999 -9999 -9999 -9999 -9999 -9999 -9999 -9999 -9999 -9999 -9999 -9999 -9999 -9999 -9999 -9999 -9999 -9999 -9999 -9999 -9999 -9999 -9999 -9999 -9999 -9999 -9999 -9999 -9999 -9999 -9999 -9999 -9999 -9999 -9999 -9999 -9999 6.5 1.4 -2.533333 -3.616667 -9999 -9999 -9999 -9999 -9999 -9999 -9999 -9999 -9999 -9999 -9999 -9999 -9999 -9999 -9999 -9999 -9999 -2 -1.283333 2.733333 2.85 -1.9 -4.65 -5.666667 -5.633333 -4.333333 -4.166667 -2.366667 -0.5 4.1 7.433333 1.916667 0.1666666 -0.6000001 1 4.5 4.933333 1.916667 -1.25 -1.85 -1.183333 -1.283333 0.5833334 2.166667 2.05 3.3 6 7.916667 3.733333 0.5666666 -0.5 2.25 3.166667 5.416667 8.816667 -9999 -9999 -9999 -9999 -9999 -9999 -9999 -9999 -9999 -9999 -9999 -9999 -9999 -9999 -9999 -9999 -9999 -9999 -9999 -9999 -9999 -9999 -9999 -9999 -9999 -9999 -9999 -9999 -9999 -9999 -9999 -9999 -9999 -9999 -9999 -9999 -9999 -9999 -9999 -9999 -9999 -9999 -9999 -9999 -9999 -9999 -9999 -9999 -9999 -9999 -9999 -9999 -9999 -9999 -9999 -9999 -9999 -9999 -9999 -9999 -9999 -9999 -9999 -9999 -9999 -9999 
-9999 -9999 -9999 -9999 -9999 -9999 -9999 -9999 -9999 -9999 -9999 -9999 -9999 -9999 -9999 -9999 -9999 -9999 -9999 -9999 -9999 -9999 -9999 -9999 -9999 -9999 -9999 -9999 -9999 -9999 -9999 -9999 -9999 -9999 -9999 -9999 -9999 -9999 -9999 -9999 -9999 -9999 -9999 -9999 -9999 5.4 6.133333 2.183333 -1.933333 -9999 -9999 -9999 -9999 -9999 -9999 -9999 -9999 -9999 -9999 -9999 -9999 -9999 -9999 -9999 -9999 -9999 -9999 -9999 3.35 2.583333 -1.383333 -4.3 -2.9 -4.166667 -3.766667 -3.733333 -3.983333 -2.683333 1.733333 5.833333 6.533333 1.033333 -0.6333333 2.516667 6.683333 4.1 1.516667 -0.4333334 -1.016667 -0.08333334 -0.7833332 0.2333333 -0.45 -0.1333334 0.55 0.4833333 7.383333 4.566667 0.3 -1.866667 0.1166668 2.483333 6.966667 -9999 -9999 -9999 -9999 -9999 -9999 -9999 -9999 -9999 -9999 -9999 -9999 -9999 -9999 -9999 -9999 -9999 -9999 -9999 -9999 -9999 -9999 -9999 -9999 -9999 -9999 -9999 -9999 -9999 -9999 -9999 -9999 -9999 -9999 -9999 -9999 -9999 -9999 -9999 -9999 -9999 -9999 -9999 -9999 -9999 -9999 -9999 -9999 -9999 -9999 -9999 -9999 -9999 -9999 -9999 -9999 -9999 -9999 -9999 -9999 -9999 -9999 -9999 -9999 -9999 -9999 -9999 
-9999 -9999 -9999 -9999 -9999 -9999 -9999 -9999 -9999 -9999 -9999 -9999 -9999 -9999 -9999 -9999 -9999 -9999 -9999 -9999 -9999 -9999 -9999 -9999 -9999 -9999 -9999 -9999 -9999 -9999 -9999 -9999 -9999 -9999 -9999 -9999 -9999 -9999 -9999 -9999 -9999 -9999 -9999 -9999 -9999 -9999 -9999 4.783333 -0.2 2.283333 -9999 -9999 -9999 -9999 -9999 -9999 -9999 -9999 -9999 -9999 -9999 -9999 -9999 -9999 -9999 -9999 -9999 4.133333 5.583333 1.566667 -2 -1.6 -2.55 -3.416667 -3.433333 -1.35 -2.266667 -0.05000003 4.083333 6.983334 3.2 0.6666667 -0.9166667 2.066667 7.4 5.116667 1.15 1.683334 0.1499999 0.5833333 -0.3166666 0.7833335 -0.06666669 -1.25 -1.666667 1.25 5.966667 6.833333 1.283333 0.1166668 0.9833333 4.166667 5.6 -9999 -9999 -9999 -9999 -9999 -9999 -9999 -9999 -9999 -9999 -9999 -9999 -9999 -9999 -9999 -9999 -9999 -9999 -9999 -9999 -9999 -9999 -9999 -9999 -9999 -9999 -9999 -9999 -9999 -9999 -9999 -9999 -9999 -9999 -9999 -9999 -9999 -9999 -9999 -9999 -9999 -9999 -9999 -9999 -9999 -9999 -9999 -9999 -9999 -9999 -9999 -9999 -9999 -9999 -9999 -9999 -9999 -9999 -9999 -9999 -9999 -9999 -9999 -9999 -9999 -9999 -9999 
-9999 -9999 -9999 -9999 -9999 -9999 -9999 -9999 -9999 -9999 -9999 -9999 -9999 -9999 -9999 -9999 -9999 -9999 -9999 -9999 -9999 -9999 -9999 -9999 -9999 -9999 -9999 -9999 -9999 -9999 -9999 -9999 -9999 -9999 -9999 -9999 -9999 -9999 -9999 -9999 -9999 -9999 -9999 -9999 -9999 -9999 -9999 7.4 4.666667 -9999 -9999 -9999 -9999 -9999 -9999 -9999 -9999 -9999 -9999 -9999 -9999 -9999 -9999 -9999 -9999 -9999 -9999 -9999 5.883333 4.066667 2.266667 -0.7666667 -4.05 -2.233333 -0.1166666 0.65 0.9833333 4.066667 7.633333 6.616667 2.866667 1.733333 -0.7166666 2.65 7.533333 2.733333 2.35 3.466667 2.133333 0.4666667 1.35 1 1.833333 0.3666669 -1.583333 -0.4 5.416667 5.716667 0.4833333 -0.2499999 1.95 3.933333 5.45 -9999 -9999 -9999 -9999 -9999 -9999 -9999 -9999 -9999 -9999 -9999 -9999 -9999 -9999 -9999 -9999 -9999 -9999 -9999 -9999 -9999 -9999 -9999 -9999 -9999 -9999 -9999 -9999 -9999 -9999 -9999 -9999 -9999 -9999 -9999 -9999 -9999 -9999 -9999 -9999 -9999 -9999 -9999 -9999 -9999 -9999 -9999 -9999 -9999 -9999 -9999 -9999 -9999 -9999 -9999 -9999 -9999 -9999 -9999 -9999 -9999 -9999 -9999 -9999 -9999 -9999 -9999 
-9999 -9999 -9999 -9999 -9999 -9999 -9999 -9999 -9999 -9999 -9999 -9999 -9999 -9999 -9999 -9999 -9999 -9999 -9999 -9999 -9999 -9999 -9999 -9999 -9999 -9999 -9999 -9999 -9999 -9999 -9999 -9999 -9999 -9999 -9999 -9999 -9999 -9999 -9999 -9999 -9999 -9999 -9999 -9999 -9999 -9999 -9999 -9999 6.933333 -9999 -9999 -9999 -9999 -9999 -9999 -9999 -9999 -9999 -9999 -9999 -9999 -9999 -9999 -9999 -9999 -9999 -3.166667 0.2 3.4 6.983333 4.5 -0.9833333 -3.8 -3.983333 -1.433334 1.95 3.333333 7.116667 7.133333 2.2 -1.75 -0.8333333 -1.266667 -0.1833333 6.816667 5.6 5.283333 3.516667 3.283333 0.7166667 0.75 1.216667 0.95 1.75 1.383333 1.266667 7.816667 5.033333 2.416667 1.35 3.533333 5.816667 7.45 -9999 -9999 -9999 -9999 -9999 -9999 -9999 -9999 -9999 -9999 -9999 -9999 -9999 -9999 -9999 -9999 -9999 -9999 -9999 -9999 -9999 -9999 -9999 -9999 -9999 -9999 -9999 -9999 -9999 -9999 -9999 -9999 -9999 -9999 -9999 -9999 -9999 -9999 -9999 -9999 -9999 -9999 -9999 -9999 -9999 -9999 -9999 -9999 -9999 -9999 -9999 -9999 -9999 -9999 -9999 -9999 -9999 -9999 -9999 -9999 -9999 -9999 -9999 -9999 -9999 -9999 -9999 
-9999 -9999 -9999 -9999 -9999 -9999 -9999 -9999 -9999 -9999 -9999 -9999 -9999 -9999 -9999 -9999 -9999 -9999 -9999 -9999 -9999 -9999 -9999 -9999 -9999 -9999 -9999 -9999 -9999 -9999 -9999 -9999 -9999 -9999 -9999 -9999 -9999 -9999 -9999 -9999 -9999 -9999 -9999 -9999 -9999 -9999 -9999 -9999 -9999 -9999 -9999 -9999 -9999 -9999 -9999 -9999 -9999 -9999 -9999 -9999 -9999 -9999 -9999 -9999 -2.733333 -3.1 -1.85 0.5999999 3.016667 5.566667 6.05 0.1666667 -2.916667 -3.4 -2.7 0.2500001 4.1 7.583333 3.183333 1.466667 -2.766667 -2.333333 -0.6 2.55 7.916667 8.85 7.166667 4.066667 4.033333 2.116667 1.366667 1.1 0.9666667 0.6166666 0.3166667 1.05 5.216667 8.5 7.65 3.683333 4.316667 7.983333 -9999 -9999 -9999 -9999 -9999 -9999 -9999 -9999 -9999 -9999 -9999 -9999 -9999 -9999 -9999 -9999 -9999 -9999 -9999 -9999 -9999 -9999 -9999 -9999 -9999 -9999 -9999 -9999 -9999 -9999 -9999 -9999 -9999 -9999 -9999 -9999 -9999 -9999 -9999 -9999 -9999 -9999 -9999 -9999 -9999 -9999 -9999 -9999 -9999 -9999 -9999 -9999 -9999 -9999 -9999 -9999 -9999 -9999 -9999 -9999 -9999 -9999 -9999 -9999 -9999 -9999 -9999 -9999 
-9999 -9999 -9999 -9999 -9999 -9999 -9999 -9999 -9999 -9999 -9999 -9999 -9999 -9999 -9999 -9999 -9999 -9999 -9999 -9999 -9999 -9999 -9999 -9999 -9999 -9999 -9999 -9999 -9999 -9999 -9999 -9999 -9999 -9999 -9999 -9999 -9999 -9999 -9999 -9999 -9999 -9999 -9999 -9999 -9999 -9999 -9999 -9999 -9999 -9999 -9999 -9999 -9999 -9999 -9999 -9999 -9999 -9999 -9999 -9999 -9999 -9999 -9999 -9999 -9999 -1.866667 -2.05 -0.4666668 2.25 6.283333 7.616667 1.95 -0.4833333 -1.4 -1 1.816666 6.75 7.533333 4.516666 0.85 -2.3 -1.933333 1.283333 5.5 4.75 5.8 8.366667 5.883333 6.216667 5.85 4 2.45 1.916667 0.1166668 -0.4 0.4833333 2.816667 5.566667 8.45 7.7 5.566667 -9999 -9999 -9999 -9999 -9999 -9999 -9999 -9999 -9999 -9999 -9999 -9999 -9999 -9999 -9999 -9999 -9999 -9999 -9999 -9999 -9999 -9999 -9999 -9999 -9999 -9999 -9999 -9999 -9999 -9999 -9999 -9999 -9999 -9999 -9999 -9999 -9999 -9999 -9999 -9999 -9999 -9999 -9999 -9999 -9999 -9999 -9999 -9999 -9999 -9999 -9999 -9999 -9999 -9999 -9999 -9999 -9999 -9999 -9999 -9999 -9999 -9999 -9999 -9999 -9999 -9999 -9999 -9999 -9999 
-9999 -9999 -9999 -9999 -9999 -9999 -9999 -9999 -9999 -9999 -9999 -9999 -9999 -9999 -9999 -9999 -9999 -9999 -9999 -9999 -9999 -9999 -9999 -9999 -9999 -9999 -9999 -9999 -9999 -9999 -9999 -9999 -9999 -9999 -9999 -9999 -9999 -9999 -9999 -9999 -9999 -9999 -9999 -9999 -9999 -9999 -9999 -9999 -9999 -9999 -9999 -9999 -9999 -9999 -9999 -9999 -9999 -9999 -9999 -9999 -9999 -9999 -9999 -9999 -9999 -0.8666667 -1.616667 -1.65 1.016667 4.566667 7.75 7.65 4.983333 -0.35 0.08333334 6.316667 8.6 4.216667 1.316667 0.2 -0.8999999 -1.25 0.95 2.233333 0.04999995 2.166667 7.333333 7.883333 7.033333 6.266666 4.85 2.766667 4.283333 2.416667 0.5333332 0.5 2.116667 5.766666 9.05 10.38333 -9999 -9999 -9999 -9999 -9999 -9999 -9999 -9999 -9999 -9999 -9999 -9999 -9999 -9999 -9999 -9999 -9999 -9999 -9999 -9999 -9999 -9999 -9999 -9999 -9999 -9999 -9999 -9999 -9999 -9999 -9999 -9999 -9999 -9999 -9999 -9999 -9999 -9999 -9999 -9999 -9999 -9999 -9999 -9999 -9999 -9999 -9999 -9999 -9999 -9999 -9999 -9999 -9999 -9999 -9999 -9999 -9999 -9999 -9999 -9999 -9999 -9999 -9999 -9999 -9999 -9999 -9999 -9999 -9999 -9999 
-9999 -9999 -9999 -9999 -9999 -9999 -9999 -9999 -9999 -9999 -9999 -9999 -9999 -9999 -9999 -9999 -9999 -9999 -9999 -9999 -9999 -9999 -9999 -9999 -9999 -9999 -9999 -9999 -9999 -9999 -9999 -9999 -9999 -9999 -9999 -9999 -9999 -9999 -9999 -9999 -9999 -9999 -9999 -9999 -9999 -9999 -9999 -9999 -9999 -9999 -9999 -9999 -9999 -9999 -9999 -9999 -9999 -9999 -9999 -9999 -9999 -9999 -9999 -9999 -9999 -9999 -0.6333334 -0.5666668 1.816667 2.566667 3.166667 5.933333 7.733333 2.116667 1.483333 5.583333 7.566667 2.916667 -1.416667 -1.016667 -0.09999999 2 0.04999995 -0.3999999 -0.85 2.833333 4.783333 8.583333 7.466667 3.616667 2.933333 4.2 5.616667 4.433333 3.433333 1 0.6333334 5.1 5.25 -9999 -9999 -9999 -9999 -9999 -9999 -9999 -9999 -9999 -9999 -9999 -9999 -9999 -9999 -9999 -9999 -9999 -9999 -9999 -9999 -9999 -9999 -9999 -9999 -9999 -9999 -9999 -9999 -9999 -9999 -9999 -9999 -9999 -9999 -9999 -9999 -9999 -9999 -9999 -9999 -9999 -9999 -9999 -9999 -9999 -9999 -9999 -9999 -9999 -9999 -9999 -9999 -9999 -9999 -9999 -9999 -9999 -9999 -9999 -9999 -9999 -9999 -9999 -9999 -9999 -9999 -9999 -9999 -9999 -9999 -9999 
-9999 -9999 -9999 -9999 -9999 -9999 -9999 -9999 -9999 -9999 -9999 -9999 -9999 -9999 -9999 -9999 -9999 -9999 -9999 -9999 -9999 -9999 -9999 -9999 -9999 -9999 -9999 -9999 -9999 -9999 -9999 -9999 -9999 -9999 -9999 -9999 -9999 -9999 -9999 -9999 -9999 -9999 -9999 -9999 -9999 -9999 -9999 -9999 -9999 -9999 -9999 -9999 -9999 -9999 -9999 -9999 -9999 -9999 -9999 -9999 -9999 -9999 -9999 -9999 -9999 -9999 -9999 -0.0333333 -0.1333333 -0.2166668 0.3666667 3.05 7.116667 6.533333 6.15 6.183333 7.716667 3.633333 0.7166666 0.7833334 1.266667 4.25 4 1.733333 0.3333334 2.883333 5.533333 7.066667 8.266666 6.6 4.816667 2.6 4.666667 6.75 6.35 3.2 1.783333 1.616667 4 6.3 -9999 -9999 -9999 -9999 -9999 -9999 -9999 -9999 -9999 -9999 -9999 -9999 -9999 -9999 -9999 -9999 -9999 -9999 -9999 -9999 -9999 -9999 -9999 -9999 -9999 -9999 -9999 -9999 -9999 -9999 -9999 -9999 -9999 -9999 -9999 -9999 -9999 -9999 -9999 -9999 -9999 -9999 -9999 -9999 -9999 -9999 -9999 -9999 -9999 -9999 -9999 -9999 -9999 -9999 -9999 -9999 -9999 -9999 -9999 -9999 -9999 -9999 -9999 -9999 -9999 -9999 -9999 -9999 -9999 -9999 
-9999 -9999 -9999 -9999 -9999 -9999 -9999 -9999 -9999 -9999 -9999 -9999 -9999 -9999 -9999 -9999 -9999 -9999 -9999 -9999 -9999 -9999 -9999 -9999 -9999 -9999 -9999 -9999 -9999 -9999 -9999 -9999 -9999 -9999 -9999 -9999 -9999 -9999 -9999 -9999 -9999 -9999 -9999 -9999 -9999 -9999 -9999 -9999 -9999 -9999 -9999 -9999 -9999 -9999 -9999 -9999 -9999 -9999 -9999 -9999 -9999 -9999 -9999 -9999 -9999 -9999 -9999 -9999 1.166667 1.983333 2.366667 4.333333 5.716667 8.166667 9.633333 9.316667 8.2 4.366667 4.083333 2.85 2.2 4.666667 5.2 3.033334 2.95 2.133333 4.3 4.783333 6.866667 7.383333 8.066667 5.283333 4.4 5.566667 8.466666 5.95 6.05 4.816667 -9999 -9999 -9999 -9999 -9999 -9999 -9999 -9999 -9999 -9999 -9999 -9999 -9999 -9999 -9999 -9999 -9999 -9999 -9999 -9999 -9999 -9999 -9999 -9999 -9999 -9999 -9999 -9999 -9999 -9999 -9999 -9999 -9999 -9999 -9999 -9999 -9999 -9999 -9999 -9999 -9999 -9999 -9999 -9999 -9999 -9999 -9999 -9999 -9999 -9999 -9999 -9999 -9999 -9999 -9999 -9999 -9999 -9999 -9999 -9999 -9999 -9999 -9999 -9999 -9999 -9999 -9999 -9999 -9999 -9999 -9999 -9999 
-9999 -9999 -9999 -9999 -9999 -9999 -9999 -9999 -9999 -9999 -9999 -9999 -9999 -9999 -9999 -9999 -9999 -9999 -9999 -9999 -9999 -9999 -9999 -9999 -9999 -9999 -9999 -9999 -9999 -9999 -9999 -9999 -9999 -9999 -9999 -9999 -9999 -9999 -9999 -9999 -9999 -9999 -9999 -9999 -9999 -9999 -9999 -9999 -9999 -9999 -9999 -9999 -9999 -9999 -9999 -9999 -9999 -9999 -9999 -9999 -9999 -9999 -9999 -9999 -9999 -9999 -9999 -9999 0.5166667 2.466667 3.716667 4.366666 4.4 5.533333 9.816667 10.53333 6.4 3.883333 2.6 -9999 4.733334 -9999 5.633333 -9999 4.65 4.35 4.966667 3.4 0.9 2.533333 7.566667 6.683333 5.066667 7.95 9.5 7.066667 8.266666 -9999 -9999 -9999 -9999 -9999 -9999 -9999 -9999 -9999 -9999 -9999 -9999 -9999 -9999 -9999 -9999 -9999 -9999 -9999 -9999 -9999 -9999 -9999 -9999 -9999 -9999 -9999 -9999 -9999 -9999 -9999 -9999 -9999 -9999 -9999 -9999 -9999 -9999 -9999 -9999 -9999 -9999 -9999 -9999 -9999 -9999 -9999 -9999 -9999 -9999 -9999 -9999 -9999 -9999 -9999 -9999 -9999 -9999 -9999 -9999 -9999 -9999 -9999 -9999 -9999 -9999 -9999 -9999 -9999 -9999 -9999 -9999 -9999 
-9999 -9999 -9999 -9999 -9999 -9999 -9999 -9999 -9999 -9999 -9999 -9999 -9999 -9999 -9999 -9999 -9999 -9999 -9999 -9999 -9999 -9999 -9999 -9999 -9999 -9999 -9999 -9999 -9999 -9999 -9999 -9999 -9999 -9999 -9999 -9999 -9999 -9999 -9999 -9999 -9999 -9999 -9999 -9999 -9999 -9999 -9999 -9999 -9999 -9999 -9999 -9999 -9999 -9999 -9999 -9999 -9999 -9999 -9999 -9999 -9999 -9999 -9999 -9999 -9999 -9999 -9999 -9999 -9999 -9999 -9999 1.533333 4.85 9.05 -9999 6.416667 3.466667 0.9 -9999 -9999 -9999 -9999 -9999 -9999 -9999 -9999 5.883333 3.416667 2.033334 1.45 5.05 8.916667 8.6 9.416667 9.85 5.633333 6.016667 7.883333 -9999 -9999 -9999 -9999 -9999 -9999 -9999 -9999 -9999 -9999 -9999 -9999 -9999 -9999 -9999 -9999 -9999 -9999 -9999 -9999 -9999 -9999 -9999 -9999 -9999 -9999 -9999 -9999 -9999 -9999 -9999 -9999 -9999 -9999 -9999 -9999 -9999 -9999 -9999 -9999 -9999 -9999 -9999 -9999 -9999 -9999 -9999 -9999 -9999 -9999 -9999 -9999 -9999 -9999 -9999 -9999 -9999 -9999 -9999 -9999 -9999 -9999 -9999 -9999 -9999 -9999 -9999 -9999 -9999 -9999 -9999 -9999 
-9999 -9999 -9999 -9999 -9999 -9999 -9999 -9999 -9999 -9999 -9999 -9999 -9999 -9999 -9999 -9999 -9999 -9999 -9999 -9999 -9999 -9999 -9999 -9999 -9999 -9999 -9999 -9999 -9999 -9999 -9999 -9999 -9999 -9999 -9999 -9999 -9999 -9999 -9999 -9999 -9999 -9999 -9999 -9999 -9999 -9999 -9999 -9999 -9999 -9999 -9999 -9999 -9999 -9999 -9999 -9999 -9999 -9999 -9999 -9999 -9999 -9999 -9999 -9999 -9999 -9999 -9999 -9999 -9999 -9999 -9999 5.466667 7.483334 11.31667 -9999 -9999 -9999 -9999 -9999 -9999 -9999 -9999 -9999 -9999 -9999 -9999 -9999 -9999 2.15 1.8 4.133333 7.083333 9.566667 4.6 6.316667 9.016666 5.933333 4.65 -9999 -9999 -9999 -9999 -9999 -9999 -9999 -9999 -9999 -9999 -9999 -9999 -9999 -9999 -9999 -9999 -9999 -9999 -9999 -9999 -9999 -9999 -9999 -9999 -9999 -9999 -9999 -9999 -9999 -9999 -9999 -9999 -9999 -9999 -9999 -9999 -9999 -9999 -9999 -9999 -9999 -9999 -9999 -9999 -9999 -9999 -9999 -9999 -9999 -9999 -9999 -9999 -9999 -9999 -9999 -9999 -9999 -9999 -9999 -9999 -9999 -9999 -9999 -9999 -9999 -9999 -9999 -9999 -9999 -9999 -9999 -9999 
-9999 -9999 -9999 -9999 -9999 -9999 -9999 -9999 -9999 -9999 -9999 -9999 -9999 -9999 -9999 -9999 -9999 -9999 -9999 -9999 -9999 -9999 -9999 -9999 -9999 -9999 -9999 -9999 -9999 -9999 -9999 -9999 -9999 -9999 -9999 -9999 -9999 -9999 -9999 -9999 -9999 -9999 -9999 -9999 -9999 -9999 -9999 -9999 -9999 -9999 -9999 -9999 -9999 -9999 -9999 -9999 -9999 -9999 -9999 -9999 -9999 -9999 -9999 -9999 -9999 -9999 -9999 -9999 -9999 -9999 -9999 8.2 12.68333 -9999 -9999 -9999 -9999 -9999 -9999 -9999 -9999 -9999 -9999 -9999 -9999 -9999 -9999 -9999 -9999 -9999 1.166667 4.366667 8.783333 6.75 3.866667 4.45 1.55 3.083333 -9999 -9999 -9999 -9999 -9999 -9999 -9999 -9999 -9999 -9999 -9999 -9999 -9999 -9999 -9999 -9999 -9999 -9999 -9999 -9999 -9999 -9999 -9999 -9999 -9999 -9999 -9999 -9999 -9999 -9999 -9999 -9999 -9999 -9999 -9999 -9999 -9999 -9999 -9999 -9999 -9999 -9999 -9999 -9999 -9999 -9999 -9999 -9999 -9999 -9999 -9999 -9999 -9999 -9999 -9999 -9999 -9999 -9999 -9999 -9999 -9999 -9999 -9999 -9999 -9999 -9999 -9999 -9999 -9999 -9999 -9999 -9999 
-9999 -9999 -9999 -9999 -9999 -9999 -9999 -9999 -9999 -9999 -9999 -9999 -9999 -9999 -9999 -9999 -9999 -9999 -9999 -9999 -9999 -9999 -9999 -9999 -9999 -9999 -9999 -9999 -9999 -9999 -9999 -9999 -9999 -9999 -9999 -9999 -9999 -9999 -9999 -9999 -9999 -9999 -9999 -9999 -9999 -9999 -9999 -9999 -9999 -9999 -9999 -9999 -9999 -9999 -9999 -9999 -9999 -9999 -9999 -9999 -9999 -9999 -9999 -9999 -9999 -9999 -9999 -9999 -9999 -9999 -9999 12.4 -9999 -9999 -9999 -9999 -9999 -9999 -9999 -9999 -9999 -9999 -9999 -9999 -9999 -9999 -9999 -9999 -9999 -9999 -9999 -9999 6.716667 5.783333 1.933333 -9999 -9999 -9999 -9999 -9999 -9999 -9999 -9999 -9999 -9999 -9999 -9999 -9999 -9999 -9999 -9999 -9999 -9999 -9999 -9999 -9999 -9999 -9999 -9999 -9999 -9999 -9999 -9999 -9999 -9999 -9999 -9999 -9999 -9999 -9999 -9999 -9999 -9999 -9999 -9999 -9999 -9999 -9999 -9999 -9999 -9999 -9999 -9999 -9999 -9999 -9999 -9999 -9999 -9999 -9999 -9999 -9999 -9999 -9999 -9999 -9999 -9999 -9999 -9999 -9999 -9999 -9999 -9999 -9999 -9999 -9999 -9999 -9999 -9999 -9999 
-9999 -9999 -9999 -9999 -9999 -9999 -9999 -9999 -9999 -9999 -9999 -9999 -9999 -9999 -9999 -9999 -9999 -9999 -9999 -9999 -9999 -9999 -9999 -9999 -9999 -9999 -9999 -9999 -9999 -9999 -9999 -9999 -9999 -9999 -9999 -9999 -9999 -9999 -9999 -9999 -9999 -9999 -9999 -9999 -9999 -9999 -9999 -9999 -9999 -9999 -9999 -9999 -9999 -9999 -9999 -9999 -9999 -9999 -9999 -9999 -9999 -9999 -9999 -9999 -9999 -9999 -9999 -9999 -9999 -9999 -9999 -9999 -9999 -9999 -9999 -9999 -9999 -9999 -9999 -9999 -9999 -9999 -9999 -9999 -9999 -9999 -9999 -9999 -9999 -9999 -9999 -9999 5.416667 -9999 -9999 -9999 -9999 -9999 -9999 -9999 -9999 -9999 -9999 -9999 -9999 -9999 -9999 -9999 -9999 -9999 -9999 -9999 -9999 -9999 -9999 -9999 -9999 -9999 -9999 -9999 -9999 -9999 -9999 -9999 -9999 -9999 -9999 -9999 -9999 -9999 -9999 -9999 -9999 -9999 -9999 -9999 -9999 -9999 -9999 -9999 -9999 -9999 -9999 -9999 -9999 -9999 -9999 -9999 -9999 -9999 -9999 -9999 -9999 -9999 -9999 -9999 -9999 -9999 -9999 -9999 -9999 -9999 -9999 -9999 -9999 -9999 -9999 -9999 -9999 -9999 
