# Supplementary material for: Spatiotemporal prediction of alpine wetlands under multi-climate scenarios in the west of Sichuan, China
Source: PeerJ. 2024 Nov 27;12:e18586. doi: 10.7717/peerj.18586 (PMC11608022; doi:10.7717/peerj.18586)
Supplement: Supplemental Information 2 [file peerj-12-18586-s002.zip › Maxent_data2/2.5mBIOssp245_2081-2100/2.5mbiossp245_2081-2100_12.asc]

ncols         170
nrows         159
xllcorner     97.34749306
yllcorner     27.673839575
cellsize      0.041666666666667
NODATA_value  -9999
-9999 -9999 -9999 -9999 -9999 -9999 -9999 -9999 -9999 -9999 -9999 -9999 -9999 -9999 -9999 -9999 -9999 -9999 -9999 -9999 -9999 -9999 -9999 -9999 -9999 -9999 -9999 -9999 -9999 -9999 -9999 -9999 -9999 -9999 -9999 -9999 -9999 -9999 -9999 -9999 -9999 -9999 -9999 -9999 -9999 -9999 -9999 -9999 -9999 -9999 -9999 -9999 -9999 -9999 -9999 -9999 -9999 -9999 -9999 -9999 -9999 -9999 -9999 -9999 -9999 -9999 -9999 -9999 -9999 -9999 -9999 -9999 -9999 -9999 -9999 -9999 -9999 -9999 -9999 -9999 -9999 -9999 -9999 -9999 -9999 -9999 -9999 -9999 -9999 -9999 -9999 -9999 -9999 -9999 -9999 -9999 -9999 -9999 -9999 -9999 -9999 -9999 -9999 -9999 -9999 -9999 -9999 -9999 -9999 -9999 -9999 -9999 -9999 -9999 -9999 -9999 -9999 -9999 -9999 -9999 -9999 -9999 -9999 -9999 -9999 -9999 -9999 -9999 -9999 -9999 -9999 -9999 695 678 709 -9999 -9999 -9999 -9999 -9999 -9999 -9999 -9999 -9999 -9999 -9999 -9999 -9999 -9999 -9999 -9999 -9999 -9999 -9999 -9999 -9999 -9999 -9999 -9999 -9999 -9999 -9999 -9999 -9999 -9999 -9999 -9999 -9999 -9999 -9999 
-9999 -9999 -9999 -9999 -9999 -9999 -9999 -9999 -9999 -9999 -9999 -9999 -9999 -9999 -9999 -9999 -9999 -9999 -9999 -9999 -9999 -9999 -9999 -9999 -9999 -9999 -9999 -9999 -9999 -9999 -9999 -9999 -9999 -9999 -9999 -9999 -9999 -9999 -9999 -9999 -9999 -9999 -9999 -9999 -9999 -9999 -9999 -9999 -9999 -9999 -9999 -9999 -9999 -9999 -9999 -9999 -9999 -9999 -9999 -9999 -9999 -9999 -9999 -9999 -9999 -9999 -9999 -9999 -9999 -9999 -9999 -9999 -9999 -9999 -9999 -9999 -9999 -9999 -9999 -9999 -9999 -9999 -9999 -9999 -9999 -9999 -9999 -9999 -9999 -9999 -9999 -9999 -9999 -9999 -9999 -9999 -9999 -9999 -9999 -9999 -9999 -9999 -9999 -9999 -9999 -9999 -9999 -9999 -9999 -9999 -9999 -9999 -9999 -9999 -9999 -9999 -9999 -9999 -9999 -9999 -9999 -9999 -9999 -9999 -9999 -9999 -9999 -9999 -9999 691 691 688 683 669 668 -9999 -9999 -9999 -9999 -9999 -9999 -9999 -9999 -9999 -9999 -9999 -9999 -9999 -9999 -9999 -9999 -9999 -9999 -9999 -9999 -9999 -9999 -9999 -9999 -9999 -9999 -9999 -9999 -9999 -9999 -9999 -9999 -9999 -9999 -9999 
-9999 -9999 -9999 -9999 -9999 -9999 -9999 -9999 -9999 -9999 -9999 496 497 491 -9999 -9999 -9999 -9999 -9999 -9999 -9999 -9999 -9999 -9999 -9999 -9999 -9999 -9999 -9999 -9999 -9999 -9999 -9999 -9999 -9999 -9999 -9999 -9999 -9999 -9999 -9999 -9999 -9999 -9999 -9999 -9999 -9999 -9999 -9999 -9999 -9999 -9999 -9999 -9999 -9999 -9999 -9999 -9999 -9999 -9999 -9999 -9999 -9999 -9999 -9999 -9999 -9999 -9999 -9999 -9999 -9999 -9999 -9999 -9999 -9999 -9999 -9999 -9999 -9999 -9999 -9999 -9999 -9999 -9999 -9999 -9999 -9999 -9999 -9999 -9999 -9999 -9999 -9999 -9999 -9999 -9999 -9999 -9999 -9999 -9999 -9999 -9999 -9999 -9999 -9999 -9999 -9999 -9999 -9999 -9999 -9999 -9999 -9999 -9999 -9999 -9999 -9999 -9999 -9999 -9999 -9999 -9999 -9999 -9999 -9999 -9999 -9999 -9999 682 679 678 678 677 679 680 -9999 -9999 -9999 -9999 -9999 -9999 -9999 -9999 -9999 -9999 -9999 -9999 -9999 -9999 -9999 -9999 -9999 -9999 -9999 -9999 -9999 -9999 -9999 -9999 -9999 -9999 -9999 -9999 -9999 -9999 -9999 -9999 -9999 -9999 -9999 
-9999 -9999 -9999 -9999 -9999 -9999 -9999 -9999 -9999 506 512 513 515 507 506 493 -9999 -9999 -9999 -9999 -9999 -9999 -9999 -9999 -9999 -9999 -9999 -9999 -9999 -9999 -9999 -9999 -9999 -9999 -9999 -9999 -9999 -9999 -9999 -9999 -9999 -9999 -9999 -9999 -9999 -9999 -9999 -9999 -9999 -9999 -9999 -9999 -9999 -9999 -9999 -9999 -9999 -9999 -9999 -9999 -9999 -9999 -9999 -9999 -9999 -9999 -9999 -9999 -9999 -9999 -9999 -9999 -9999 -9999 -9999 -9999 -9999 -9999 -9999 -9999 -9999 -9999 -9999 -9999 -9999 -9999 -9999 -9999 -9999 -9999 -9999 -9999 -9999 -9999 -9999 -9999 -9999 -9999 -9999 -9999 -9999 -9999 -9999 -9999 -9999 -9999 -9999 -9999 -9999 -9999 -9999 -9999 -9999 -9999 -9999 -9999 -9999 -9999 -9999 -9999 -9999 -9999 -9999 -9999 -9999 -9999 683 677 679 681 673 669 677 662 656 648 651 648 661 -9999 -9999 -9999 -9999 -9999 -9999 -9999 -9999 -9999 -9999 -9999 -9999 -9999 -9999 -9999 -9999 -9999 -9999 -9999 -9999 -9999 -9999 -9999 -9999 -9999 -9999 -9999 -9999 -9999 -9999 -9999 
-9999 -9999 -9999 -9999 -9999 -9999 -9999 -9999 532 531 526 530 514 508 504 494 496 492 488 -9999 -9999 -9999 -9999 -9999 -9999 -9999 -9999 -9999 -9999 -9999 -9999 -9999 -9999 -9999 -9999 -9999 -9999 -9999 -9999 -9999 -9999 -9999 -9999 -9999 -9999 -9999 -9999 -9999 -9999 -9999 -9999 -9999 -9999 -9999 -9999 -9999 -9999 -9999 -9999 -9999 -9999 -9999 -9999 -9999 -9999 -9999 -9999 -9999 -9999 -9999 -9999 -9999 -9999 -9999 -9999 -9999 -9999 -9999 -9999 -9999 -9999 -9999 -9999 -9999 -9999 -9999 -9999 -9999 -9999 -9999 -9999 -9999 -9999 -9999 -9999 -9999 -9999 -9999 -9999 -9999 -9999 -9999 -9999 -9999 -9999 -9999 -9999 -9999 -9999 -9999 -9999 -9999 -9999 -9999 -9999 -9999 -9999 -9999 -9999 -9999 -9999 -9999 -9999 -9999 -9999 -9999 -9999 677 672 670 669 681 686 684 675 656 656 651 635 -9999 -9999 -9999 -9999 -9999 -9999 -9999 -9999 -9999 -9999 -9999 -9999 -9999 -9999 -9999 -9999 -9999 -9999 -9999 -9999 -9999 -9999 -9999 -9999 -9999 -9999 -9999 -9999 -9999 -9999 -9999 
-9999 -9999 -9999 -9999 -9999 -9999 -9999 -9999 544 535 528 517 511 514 512 507 513 517 509 502 498 493 486 486 484 -9999 -9999 -9999 -9999 -9999 -9999 -9999 -9999 -9999 -9999 -9999 -9999 -9999 -9999 -9999 -9999 -9999 -9999 -9999 -9999 -9999 -9999 -9999 -9999 -9999 -9999 -9999 -9999 -9999 -9999 -9999 -9999 -9999 -9999 -9999 -9999 -9999 -9999 -9999 -9999 -9999 -9999 -9999 -9999 -9999 -9999 -9999 -9999 -9999 -9999 -9999 -9999 -9999 -9999 -9999 -9999 -9999 -9999 -9999 -9999 -9999 -9999 -9999 -9999 -9999 -9999 -9999 -9999 -9999 -9999 -9999 -9999 -9999 -9999 -9999 -9999 -9999 -9999 -9999 -9999 -9999 -9999 -9999 -9999 -9999 -9999 -9999 -9999 -9999 -9999 -9999 -9999 -9999 -9999 -9999 -9999 -9999 706 708 708 715 710 693 680 668 672 682 690 707 700 679 662 654 645 646 -9999 -9999 -9999 -9999 -9999 -9999 -9999 -9999 -9999 -9999 -9999 -9999 -9999 -9999 -9999 -9999 -9999 -9999 -9999 -9999 -9999 -9999 -9999 -9999 -9999 -9999 -9999 -9999 -9999 -9999 
-9999 -9999 -9999 -9999 -9999 -9999 -9999 -9999 556 548 532 529 524 516 513 519 515 519 516 505 502 505 501 496 496 493 -9999 -9999 -9999 -9999 -9999 -9999 -9999 -9999 -9999 -9999 -9999 -9999 -9999 -9999 -9999 -9999 -9999 -9999 -9999 -9999 -9999 -9999 -9999 -9999 -9999 -9999 -9999 -9999 -9999 -9999 -9999 -9999 -9999 -9999 -9999 -9999 -9999 -9999 -9999 -9999 -9999 -9999 -9999 -9999 -9999 -9999 -9999 -9999 -9999 -9999 -9999 -9999 -9999 -9999 -9999 -9999 -9999 -9999 -9999 -9999 -9999 -9999 -9999 -9999 -9999 -9999 -9999 -9999 -9999 -9999 -9999 -9999 -9999 -9999 -9999 -9999 -9999 -9999 -9999 -9999 -9999 -9999 -9999 -9999 -9999 -9999 -9999 -9999 -9999 -9999 -9999 -9999 -9999 -9999 -9999 691 692 689 689 699 705 696 685 681 686 693 714 725 723 709 682 659 662 -9999 -9999 -9999 -9999 -9999 -9999 -9999 -9999 -9999 -9999 -9999 -9999 -9999 -9999 -9999 -9999 -9999 -9999 -9999 -9999 -9999 -9999 -9999 -9999 -9999 -9999 -9999 -9999 -9999 -9999 -9999 
-9999 -9999 -9999 -9999 -9999 -9999 -9999 552 549 546 548 536 527 522 525 527 528 528 527 514 512 510 511 515 509 504 -9999 -9999 -9999 -9999 -9999 -9999 -9999 -9999 -9999 -9999 -9999 -9999 -9999 -9999 -9999 -9999 -9999 -9999 -9999 -9999 -9999 -9999 -9999 -9999 -9999 -9999 -9999 -9999 -9999 -9999 -9999 -9999 -9999 -9999 -9999 -9999 -9999 -9999 -9999 -9999 -9999 -9999 -9999 -9999 -9999 -9999 -9999 -9999 -9999 -9999 -9999 -9999 -9999 -9999 -9999 -9999 -9999 -9999 -9999 -9999 -9999 -9999 -9999 -9999 -9999 -9999 -9999 -9999 -9999 -9999 -9999 -9999 -9999 -9999 -9999 -9999 -9999 -9999 -9999 -9999 -9999 -9999 -9999 -9999 -9999 -9999 -9999 -9999 -9999 -9999 -9999 700 -9999 -9999 -9999 691 687 687 690 689 691 691 685 680 675 678 686 691 703 711 711 705 698 -9999 -9999 -9999 -9999 -9999 -9999 -9999 -9999 -9999 -9999 -9999 -9999 -9999 -9999 -9999 -9999 -9999 -9999 -9999 -9999 -9999 -9999 -9999 -9999 -9999 -9999 -9999 -9999 -9999 -9999 -9999 
-9999 -9999 -9999 -9999 -9999 -9999 -9999 560 550 545 544 539 532 538 555 552 545 533 540 532 528 527 525 515 518 -9999 -9999 -9999 -9999 -9999 -9999 -9999 -9999 -9999 -9999 -9999 -9999 -9999 -9999 -9999 -9999 -9999 -9999 -9999 -9999 -9999 -9999 -9999 -9999 -9999 -9999 -9999 -9999 -9999 -9999 -9999 -9999 -9999 -9999 -9999 -9999 -9999 -9999 -9999 -9999 -9999 -9999 -9999 -9999 -9999 -9999 -9999 -9999 -9999 -9999 -9999 -9999 -9999 -9999 -9999 -9999 -9999 -9999 -9999 -9999 -9999 -9999 -9999 -9999 -9999 -9999 -9999 -9999 -9999 -9999 -9999 -9999 -9999 -9999 -9999 -9999 -9999 -9999 -9999 -9999 -9999 -9999 -9999 -9999 -9999 -9999 -9999 -9999 -9999 -9999 -9999 709 698 695 695 694 692 692 690 688 689 688 685 681 678 675 675 675 682 689 700 707 705 701 -9999 -9999 -9999 -9999 -9999 -9999 -9999 -9999 -9999 -9999 -9999 -9999 -9999 -9999 -9999 -9999 -9999 -9999 -9999 -9999 -9999 -9999 -9999 -9999 -9999 -9999 -9999 -9999 -9999 -9999 -9999 
-9999 -9999 -9999 561 564 563 560 562 543 554 554 548 558 564 562 552 550 540 529 524 523 526 524 522 523 526 -9999 -9999 -9999 -9999 -9999 -9999 -9999 -9999 -9999 -9999 -9999 -9999 -9999 -9999 -9999 -9999 -9999 -9999 -9999 -9999 -9999 -9999 -9999 -9999 -9999 -9999 -9999 -9999 -9999 -9999 -9999 -9999 -9999 -9999 -9999 -9999 -9999 -9999 -9999 -9999 -9999 -9999 -9999 -9999 -9999 -9999 -9999 -9999 -9999 -9999 -9999 -9999 -9999 -9999 -9999 -9999 -9999 -9999 -9999 -9999 -9999 -9999 -9999 -9999 -9999 -9999 -9999 -9999 -9999 -9999 -9999 -9999 -9999 -9999 -9999 -9999 -9999 -9999 -9999 -9999 -9999 -9999 -9999 -9999 -9999 -9999 -9999 -9999 -9999 -9999 -9999 705 703 697 695 701 696 690 689 687 686 684 681 680 679 681 676 676 681 686 698 700 691 689 -9999 -9999 -9999 -9999 -9999 -9999 -9999 -9999 -9999 -9999 -9999 -9999 -9999 -9999 -9999 -9999 -9999 -9999 -9999 -9999 -9999 -9999 -9999 -9999 -9999 -9999 -9999 -9999 -9999 -9999 
-9999 556 555 559 546 545 548 548 560 575 574 572 575 557 564 544 555 553 546 540 525 530 533 542 544 543 -9999 -9999 -9999 -9999 -9999 -9999 -9999 -9999 -9999 -9999 -9999 -9999 -9999 -9999 -9999 -9999 -9999 -9999 -9999 -9999 -9999 -9999 -9999 -9999 -9999 -9999 -9999 -9999 -9999 -9999 -9999 -9999 -9999 -9999 -9999 -9999 -9999 -9999 -9999 -9999 -9999 -9999 -9999 -9999 -9999 -9999 -9999 -9999 -9999 -9999 -9999 -9999 -9999 -9999 -9999 -9999 -9999 -9999 -9999 -9999 -9999 -9999 -9999 -9999 -9999 -9999 -9999 -9999 -9999 -9999 -9999 -9999 -9999 -9999 -9999 -9999 -9999 -9999 -9999 -9999 -9999 -9999 -9999 -9999 -9999 -9999 -9999 -9999 -9999 -9999 -9999 -9999 701 697 698 699 699 704 710 703 688 685 678 677 678 683 676 673 675 681 689 707 704 699 -9999 -9999 -9999 -9999 -9999 -9999 -9999 -9999 -9999 -9999 -9999 -9999 -9999 -9999 -9999 -9999 -9999 -9999 -9999 -9999 -9999 -9999 -9999 -9999 -9999 -9999 -9999 -9999 -9999 -9999 
-9999 571 555 544 541 544 559 568 573 577 567 560 568 567 553 549 560 558 550 547 540 530 539 536 530 534 541 -9999 -9999 -9999 -9999 -9999 -9999 -9999 -9999 -9999 -9999 -9999 -9999 -9999 -9999 -9999 -9999 -9999 -9999 -9999 -9999 -9999 -9999 -9999 -9999 -9999 -9999 -9999 -9999 -9999 -9999 -9999 -9999 -9999 -9999 -9999 -9999 -9999 -9999 -9999 -9999 -9999 -9999 -9999 -9999 -9999 -9999 -9999 -9999 -9999 -9999 -9999 -9999 -9999 -9999 -9999 -9999 -9999 -9999 -9999 -9999 -9999 -9999 -9999 -9999 -9999 -9999 -9999 -9999 -9999 -9999 -9999 -9999 -9999 -9999 -9999 -9999 -9999 -9999 -9999 -9999 -9999 -9999 -9999 -9999 -9999 -9999 -9999 -9999 -9999 -9999 -9999 707 699 701 699 711 716 715 708 693 684 681 681 680 686 676 676 676 681 680 690 704 -9999 -9999 -9999 -9999 -9999 -9999 -9999 -9999 -9999 -9999 -9999 -9999 -9999 -9999 -9999 -9999 -9999 -9999 -9999 -9999 -9999 -9999 -9999 -9999 -9999 -9999 -9999 -9999 -9999 -9999 -9999 
-9999 -9999 570 555 542 547 556 554 566 567 563 556 557 555 561 548 558 554 545 547 535 529 527 536 552 563 570 -9999 -9999 -9999 -9999 -9999 -9999 -9999 -9999 -9999 -9999 -9999 -9999 -9999 -9999 -9999 -9999 -9999 -9999 -9999 -9999 -9999 -9999 -9999 -9999 -9999 -9999 -9999 -9999 -9999 -9999 -9999 -9999 -9999 -9999 -9999 -9999 -9999 -9999 -9999 -9999 -9999 -9999 -9999 -9999 -9999 -9999 -9999 -9999 -9999 -9999 -9999 -9999 -9999 -9999 -9999 -9999 -9999 -9999 -9999 -9999 -9999 -9999 -9999 -9999 -9999 -9999 -9999 -9999 -9999 -9999 -9999 -9999 -9999 -9999 -9999 -9999 -9999 -9999 -9999 -9999 -9999 -9999 -9999 -9999 -9999 -9999 -9999 -9999 -9999 -9999 -9999 -9999 708 705 705 702 704 714 704 698 688 687 682 682 681 680 676 674 677 680 688 696 704 706 706 -9999 -9999 -9999 -9999 704 698 -9999 -9999 -9999 -9999 -9999 -9999 -9999 -9999 -9999 -9999 -9999 -9999 -9999 -9999 -9999 -9999 -9999 -9999 -9999 -9999 -9999 -9999 
-9999 -9999 574 564 555 547 543 546 552 559 562 559 554 552 551 550 551 555 543 543 546 545 537 542 554 561 556 560 576 577 -9999 -9999 -9999 -9999 -9999 -9999 -9999 -9999 -9999 -9999 -9999 -9999 -9999 -9999 -9999 -9999 -9999 -9999 -9999 -9999 -9999 -9999 -9999 -9999 -9999 -9999 -9999 -9999 -9999 -9999 -9999 -9999 -9999 -9999 -9999 -9999 -9999 -9999 -9999 -9999 -9999 -9999 -9999 -9999 -9999 -9999 -9999 -9999 -9999 -9999 -9999 -9999 -9999 -9999 -9999 -9999 -9999 -9999 -9999 -9999 -9999 -9999 -9999 -9999 -9999 -9999 -9999 -9999 -9999 -9999 -9999 -9999 -9999 -9999 -9999 -9999 -9999 -9999 -9999 -9999 -9999 -9999 -9999 -9999 -9999 -9999 -9999 -9999 -9999 -9999 717 710 705 707 704 705 702 690 684 683 681 680 678 674 674 675 685 690 694 682 692 691 694 679 658 673 705 738 712 -9999 -9999 -9999 -9999 -9999 -9999 -9999 -9999 -9999 -9999 -9999 -9999 -9999 -9999 -9999 -9999 -9999 -9999 -9999 -9999 -9999 
-9999 -9999 590 575 573 564 550 544 537 541 553 564 560 550 542 542 547 543 547 555 556 556 553 550 549 557 573 589 590 597 -9999 -9999 -9999 -9999 -9999 -9999 -9999 -9999 -9999 -9999 -9999 -9999 -9999 -9999 -9999 -9999 -9999 -9999 -9999 -9999 -9999 -9999 -9999 -9999 -9999 -9999 -9999 -9999 -9999 -9999 -9999 -9999 -9999 -9999 -9999 -9999 -9999 -9999 -9999 -9999 -9999 -9999 -9999 -9999 -9999 -9999 -9999 -9999 -9999 -9999 -9999 -9999 -9999 -9999 -9999 -9999 -9999 -9999 -9999 -9999 -9999 -9999 -9999 -9999 -9999 -9999 -9999 -9999 -9999 -9999 -9999 -9999 -9999 -9999 -9999 -9999 -9999 -9999 -9999 -9999 -9999 -9999 -9999 -9999 -9999 -9999 -9999 -9999 -9999 714 715 713 713 712 709 697 696 692 686 683 682 679 677 676 676 675 675 686 692 683 675 672 670 675 659 661 671 708 -9999 732 721 741 -9999 -9999 -9999 -9999 -9999 -9999 -9999 -9999 -9999 -9999 -9999 -9999 -9999 -9999 -9999 -9999 -9999 -9999 
-9999 -9999 607 595 593 580 571 567 553 544 553 553 559 559 552 545 540 542 560 567 572 568 561 555 556 566 576 582 580 598 607 -9999 -9999 -9999 -9999 -9999 -9999 -9999 -9999 -9999 -9999 -9999 -9999 -9999 -9999 -9999 -9999 -9999 -9999 -9999 -9999 -9999 -9999 -9999 -9999 -9999 -9999 -9999 -9999 -9999 -9999 -9999 -9999 -9999 -9999 -9999 -9999 -9999 -9999 -9999 -9999 -9999 -9999 -9999 -9999 -9999 -9999 -9999 -9999 -9999 -9999 -9999 -9999 -9999 -9999 -9999 -9999 -9999 -9999 -9999 -9999 -9999 -9999 -9999 -9999 -9999 -9999 -9999 -9999 -9999 -9999 -9999 -9999 -9999 -9999 -9999 -9999 -9999 -9999 -9999 -9999 -9999 -9999 -9999 -9999 -9999 -9999 -9999 -9999 717 708 711 716 710 705 701 696 697 691 687 684 683 689 683 679 680 674 682 687 700 690 684 675 673 660 667 684 705 735 735 724 720 708 708 704 697 692 687 730 738 717 695 -9999 -9999 -9999 -9999 -9999 -9999 -9999 -9999 
-9999 -9999 618 609 608 607 597 594 573 552 571 577 566 556 558 546 543 556 558 568 574 568 563 560 561 572 577 586 590 589 600 -9999 -9999 -9999 -9999 -9999 -9999 -9999 -9999 -9999 -9999 -9999 -9999 -9999 -9999 -9999 -9999 -9999 -9999 -9999 -9999 -9999 -9999 -9999 -9999 -9999 -9999 -9999 -9999 -9999 -9999 -9999 -9999 -9999 -9999 -9999 -9999 -9999 -9999 -9999 -9999 -9999 -9999 -9999 -9999 -9999 -9999 -9999 -9999 -9999 -9999 -9999 -9999 -9999 -9999 -9999 -9999 -9999 -9999 -9999 -9999 -9999 -9999 -9999 -9999 -9999 -9999 -9999 -9999 -9999 -9999 -9999 -9999 -9999 -9999 -9999 -9999 -9999 -9999 -9999 -9999 -9999 -9999 -9999 -9999 -9999 -9999 -9999 -9999 -9999 716 716 720 711 714 710 702 699 694 689 688 688 688 684 679 678 679 689 683 692 686 679 694 695 673 691 684 709 709 702 686 701 675 665 672 662 650 665 699 713 725 692 686 724 -9999 -9999 -9999 -9999 -9999 -9999 
-9999 -9999 -9999 -9999 615 607 601 586 594 571 570 583 572 581 571 545 547 570 584 583 574 584 573 566 569 570 581 588 593 608 612 -9999 -9999 -9999 -9999 -9999 -9999 -9999 -9999 -9999 -9999 -9999 -9999 -9999 -9999 -9999 -9999 -9999 -9999 -9999 -9999 -9999 -9999 -9999 -9999 -9999 -9999 -9999 -9999 -9999 -9999 -9999 -9999 -9999 -9999 -9999 -9999 -9999 -9999 -9999 -9999 -9999 -9999 -9999 -9999 -9999 -9999 -9999 -9999 -9999 -9999 -9999 -9999 -9999 -9999 -9999 -9999 -9999 -9999 -9999 -9999 -9999 -9999 -9999 -9999 -9999 -9999 -9999 -9999 -9999 -9999 -9999 -9999 -9999 -9999 -9999 -9999 -9999 766 -9999 -9999 -9999 -9999 -9999 -9999 -9999 -9999 -9999 -9999 -9999 -9999 -9999 707 712 723 711 704 700 696 692 699 694 699 694 689 687 688 688 683 693 689 683 696 701 684 694 712 714 709 686 682 675 674 707 701 714 698 650 651 666 690 665 686 726 -9999 -9999 -9999 -9999 -9999 -9999 
-9999 -9999 -9999 -9999 607 601 599 592 585 570 558 569 563 580 571 556 543 560 576 581 596 596 580 575 574 581 577 585 600 599 615 614 -9999 -9999 -9999 -9999 -9999 -9999 -9999 -9999 -9999 -9999 -9999 -9999 -9999 -9999 -9999 -9999 -9999 -9999 -9999 -9999 -9999 -9999 -9999 -9999 -9999 -9999 -9999 -9999 -9999 -9999 -9999 -9999 -9999 -9999 -9999 -9999 -9999 -9999 -9999 -9999 -9999 -9999 -9999 -9999 -9999 -9999 -9999 -9999 -9999 -9999 -9999 -9999 -9999 -9999 -9999 -9999 -9999 -9999 -9999 -9999 -9999 -9999 -9999 -9999 -9999 -9999 -9999 -9999 -9999 -9999 -9999 -9999 -9999 -9999 788 787 780 -9999 -9999 -9999 -9999 -9999 -9999 -9999 -9999 -9999 -9999 -9999 -9999 -9999 713 709 712 711 709 707 703 704 706 700 691 692 688 684 693 701 695 698 700 684 696 703 687 708 719 712 703 698 705 709 678 722 733 721 701 680 672 636 654 657 697 -9999 -9999 -9999 -9999 -9999 -9999 -9999 
-9999 -9999 -9999 -9999 -9999 602 601 594 585 575 557 576 579 578 568 564 560 546 571 569 578 599 605 591 589 585 584 582 596 593 600 598 607 -9999 -9999 -9999 -9999 -9999 -9999 -9999 -9999 -9999 -9999 -9999 -9999 -9999 -9999 -9999 -9999 -9999 -9999 -9999 -9999 -9999 -9999 -9999 -9999 -9999 -9999 -9999 -9999 -9999 -9999 -9999 -9999 -9999 -9999 -9999 -9999 -9999 -9999 -9999 -9999 -9999 -9999 -9999 -9999 -9999 -9999 -9999 -9999 -9999 -9999 -9999 -9999 -9999 -9999 -9999 -9999 -9999 -9999 -9999 -9999 -9999 -9999 -9999 -9999 -9999 -9999 -9999 -9999 -9999 -9999 -9999 -9999 -9999 787 788 784 -9999 -9999 -9999 -9999 -9999 -9999 -9999 -9999 -9999 -9999 -9999 -9999 -9999 718 714 715 716 715 709 706 700 702 697 692 694 692 696 689 694 700 697 704 704 720 737 692 701 722 703 701 724 728 693 698 726 727 722 712 699 676 691 646 655 676 708 -9999 -9999 -9999 -9999 -9999 -9999 
-9999 -9999 -9999 -9999 -9999 -9999 -9999 -9999 596 582 562 568 570 580 559 551 554 554 548 556 578 580 599 611 606 596 590 583 578 585 586 591 603 -9999 -9999 -9999 -9999 -9999 -9999 -9999 -9999 -9999 -9999 -9999 -9999 -9999 -9999 -9999 -9999 -9999 -9999 -9999 -9999 -9999 -9999 -9999 -9999 -9999 -9999 -9999 -9999 -9999 -9999 -9999 -9999 -9999 -9999 -9999 -9999 -9999 -9999 -9999 -9999 -9999 -9999 -9999 -9999 -9999 -9999 -9999 -9999 -9999 -9999 -9999 -9999 -9999 -9999 -9999 -9999 -9999 -9999 -9999 -9999 -9999 -9999 -9999 -9999 -9999 -9999 -9999 -9999 -9999 -9999 -9999 -9999 786 787 783 778 774 -9999 -9999 -9999 -9999 -9999 -9999 -9999 -9999 -9999 -9999 -9999 -9999 724 714 718 721 719 719 706 700 698 698 698 687 691 690 692 690 696 701 707 712 707 713 696 714 729 726 729 752 735 711 690 749 749 716 706 735 740 722 675 640 689 715 733 -9999 -9999 -9999 -9999 -9999 
-9999 -9999 -9999 -9999 -9999 -9999 -9999 -9999 -9999 -9999 566 552 569 575 578 565 556 550 548 553 559 576 586 596 608 619 602 590 582 581 585 597 613 636 -9999 -9999 -9999 -9999 -9999 -9999 -9999 -9999 -9999 -9999 -9999 -9999 -9999 -9999 -9999 -9999 -9999 -9999 -9999 -9999 -9999 -9999 -9999 -9999 -9999 -9999 -9999 -9999 -9999 -9999 -9999 -9999 -9999 -9999 -9999 -9999 -9999 -9999 -9999 -9999 -9999 -9999 -9999 -9999 -9999 -9999 -9999 -9999 -9999 -9999 -9999 -9999 -9999 -9999 -9999 -9999 -9999 -9999 -9999 -9999 -9999 -9999 -9999 -9999 -9999 -9999 -9999 -9999 -9999 -9999 790 788 786 783 777 -9999 -9999 -9999 -9999 -9999 -9999 -9999 -9999 -9999 730 -9999 729 724 719 720 719 717 719 717 713 703 700 699 706 699 698 692 690 689 691 701 704 721 716 724 702 706 719 748 749 739 708 717 691 725 750 761 762 731 718 703 689 649 683 702 721 738 -9999 -9999 -9999 -9999 
-9999 -9999 -9999 -9999 -9999 -9999 -9999 -9999 565 564 568 560 547 564 591 592 571 568 559 557 558 561 567 580 594 603 607 596 585 592 600 622 639 633 -9999 -9999 -9999 -9999 -9999 -9999 -9999 -9999 -9999 -9999 -9999 -9999 -9999 -9999 -9999 -9999 -9999 -9999 -9999 -9999 -9999 -9999 -9999 -9999 -9999 -9999 -9999 -9999 -9999 -9999 -9999 -9999 -9999 -9999 -9999 -9999 -9999 -9999 -9999 -9999 -9999 -9999 -9999 -9999 -9999 -9999 -9999 -9999 -9999 -9999 -9999 -9999 -9999 -9999 -9999 -9999 -9999 -9999 -9999 -9999 -9999 -9999 -9999 -9999 -9999 -9999 -9999 -9999 -9999 794 794 788 786 780 773 -9999 -9999 -9999 -9999 -9999 -9999 -9999 -9999 738 732 737 736 727 720 721 713 717 721 722 711 702 700 698 694 691 694 691 688 692 694 698 707 720 723 721 709 723 741 748 749 731 736 733 699 712 717 712 734 736 735 721 681 645 661 671 699 687 -9999 -9999 -9999 -9999 
-9999 -9999 -9999 -9999 -9999 -9999 -9999 573 575 574 570 573 581 554 576 579 573 586 575 567 560 559 562 568 579 589 598 594 588 607 619 635 651 646 -9999 -9999 -9999 -9999 -9999 -9999 -9999 -9999 -9999 -9999 -9999 -9999 -9999 -9999 -9999 -9999 -9999 -9999 -9999 -9999 -9999 -9999 -9999 -9999 -9999 -9999 -9999 -9999 -9999 -9999 -9999 -9999 -9999 -9999 -9999 -9999 -9999 -9999 -9999 -9999 -9999 -9999 -9999 -9999 -9999 -9999 -9999 -9999 -9999 -9999 -9999 -9999 -9999 -9999 -9999 -9999 -9999 -9999 -9999 -9999 -9999 -9999 -9999 -9999 -9999 -9999 -9999 -9999 -9999 799 802 794 790 780 776 -9999 -9999 -9999 -9999 -9999 -9999 -9999 -9999 752 747 751 744 733 725 725 720 722 718 718 712 707 704 699 695 694 692 692 696 693 696 704 710 718 730 736 718 714 723 740 760 743 728 707 708 727 683 667 675 688 660 654 679 701 666 641 666 651 700 733 705 -9999 
-9999 -9999 -9999 -9999 -9999 -9999 583 586 591 599 592 581 587 558 552 556 567 568 582 582 574 564 561 564 570 580 594 593 588 590 603 622 648 663 662 -9999 -9999 -9999 -9999 -9999 -9999 -9999 -9999 -9999 -9999 -9999 -9999 -9999 -9999 -9999 -9999 -9999 -9999 -9999 -9999 -9999 -9999 -9999 -9999 -9999 -9999 -9999 -9999 -9999 -9999 -9999 -9999 -9999 -9999 -9999 -9999 -9999 -9999 -9999 -9999 -9999 -9999 -9999 -9999 -9999 -9999 -9999 -9999 -9999 -9999 -9999 -9999 -9999 -9999 -9999 -9999 -9999 -9999 -9999 -9999 -9999 -9999 -9999 -9999 -9999 -9999 -9999 -9999 -9999 -9999 799 799 -9999 -9999 -9999 -9999 -9999 -9999 -9999 744 -9999 -9999 750 752 756 752 743 736 724 718 720 720 715 714 713 708 703 702 696 697 697 699 700 700 713 717 714 731 740 722 734 746 752 750 731 725 722 723 732 695 691 691 660 653 697 724 737 728 666 670 622 669 -9999 -9999 -9999 
-9999 -9999 -9999 -9999 -9999 -9999 585 584 585 588 597 605 592 572 556 548 544 554 572 575 587 573 585 579 577 580 586 586 597 597 624 632 642 656 651 -9999 -9999 -9999 -9999 -9999 -9999 -9999 -9999 -9999 -9999 -9999 -9999 -9999 -9999 -9999 -9999 -9999 -9999 -9999 -9999 -9999 -9999 -9999 -9999 -9999 -9999 -9999 -9999 -9999 -9999 -9999 -9999 -9999 -9999 -9999 -9999 -9999 -9999 -9999 -9999 -9999 -9999 -9999 -9999 -9999 -9999 -9999 -9999 -9999 -9999 -9999 -9999 -9999 -9999 -9999 -9999 806 804 808 809 811 -9999 -9999 -9999 -9999 -9999 -9999 -9999 -9999 -9999 798 -9999 -9999 -9999 -9999 -9999 -9999 -9999 -9999 747 749 -9999 753 761 762 765 753 732 726 717 720 718 721 719 711 715 709 702 699 700 703 703 705 704 722 724 717 725 738 723 735 759 755 733 731 740 731 752 711 719 745 736 676 679 687 737 755 704 705 715 650 643 -9999 -9999 -9999 
-9999 -9999 -9999 -9999 612 609 590 588 588 581 581 586 592 592 577 559 557 549 549 557 576 583 604 601 601 599 592 588 590 594 627 640 643 653 652 657 -9999 -9999 -9999 -9999 -9999 -9999 -9999 -9999 -9999 -9999 -9999 -9999 -9999 -9999 -9999 -9999 -9999 -9999 -9999 -9999 -9999 -9999 -9999 -9999 -9999 -9999 -9999 -9999 -9999 -9999 -9999 -9999 -9999 -9999 -9999 -9999 -9999 -9999 -9999 -9999 -9999 -9999 -9999 -9999 -9999 -9999 -9999 -9999 -9999 -9999 -9999 -9999 -9999 -9999 818 816 811 813 813 807 -9999 812 806 802 -9999 -9999 -9999 -9999 796 793 793 795 -9999 -9999 -9999 773 769 755 753 752 753 757 763 767 764 752 747 737 735 724 717 724 719 716 713 710 706 703 706 705 709 709 708 725 728 723 730 734 729 727 745 757 751 746 729 740 743 711 754 754 715 679 715 737 714 752 762 742 694 647 653 685 -9999 -9999 
-9999 -9999 -9999 620 612 602 592 588 592 592 578 570 567 575 572 563 566 565 567 566 556 578 611 612 615 625 619 598 588 591 610 626 643 663 650 649 -9999 -9999 -9999 -9999 -9999 -9999 -9999 -9999 -9999 -9999 -9999 -9999 -9999 -9999 -9999 -9999 -9999 -9999 -9999 -9999 -9999 -9999 -9999 -9999 -9999 -9999 -9999 -9999 -9999 -9999 -9999 -9999 -9999 -9999 -9999 -9999 -9999 -9999 -9999 -9999 -9999 -9999 -9999 -9999 -9999 -9999 -9999 -9999 -9999 -9999 -9999 -9999 -9999 -9999 -9999 823 819 818 817 812 813 816 808 805 802 -9999 -9999 800 798 795 797 794 -9999 -9999 782 769 760 757 753 753 756 759 763 768 765 761 758 745 734 725 720 719 715 714 712 708 710 713 712 707 711 708 715 714 719 718 727 727 736 745 738 762 752 753 741 749 733 715 759 740 723 693 712 758 744 730 722 738 676 650 651 641 -9999 -9999 
-9999 -9999 -9999 611 627 605 599 596 599 595 599 584 579 571 567 576 581 589 579 578 571 561 581 603 600 614 623 618 610 602 617 615 629 659 659 640 658 677 664 -9999 -9999 -9999 -9999 -9999 -9999 -9999 -9999 -9999 -9999 -9999 -9999 -9999 -9999 -9999 -9999 -9999 -9999 -9999 -9999 -9999 -9999 -9999 -9999 -9999 -9999 -9999 -9999 -9999 -9999 -9999 -9999 -9999 -9999 -9999 -9999 -9999 -9999 -9999 -9999 -9999 -9999 -9999 -9999 -9999 -9999 -9999 -9999 -9999 -9999 -9999 -9999 -9999 818 814 811 813 814 817 817 809 803 800 805 802 801 799 801 801 -9999 791 783 775 762 755 752 757 755 756 755 762 762 763 762 750 735 728 726 723 720 722 716 717 716 717 710 709 707 707 711 720 721 717 715 721 730 743 746 752 756 745 758 751 742 726 760 763 720 722 715 767 759 740 691 691 695 656 690 647 646 -9999 
-9999 -9999 -9999 -9999 624 622 610 607 624 624 613 597 584 583 584 583 593 603 603 583 575 576 571 580 598 628 613 629 630 605 615 615 619 647 661 652 648 670 660 670 667 668 -9999 -9999 -9999 -9999 -9999 -9999 -9999 -9999 -9999 -9999 -9999 -9999 -9999 -9999 -9999 -9999 -9999 -9999 -9999 -9999 -9999 -9999 -9999 -9999 -9999 -9999 -9999 -9999 -9999 -9999 -9999 -9999 -9999 -9999 -9999 -9999 -9999 -9999 -9999 -9999 -9999 -9999 -9999 -9999 -9999 -9999 -9999 -9999 -9999 819 814 814 813 814 814 816 812 808 800 796 800 801 803 806 806 805 798 794 787 777 766 763 756 753 751 751 753 753 764 766 760 755 740 733 725 730 737 737 732 728 724 730 722 711 705 706 711 719 721 726 722 729 738 743 749 738 732 736 741 763 752 732 779 767 728 751 727 765 760 720 700 681 667 708 718 689 -9999 -9999 
-9999 -9999 -9999 -9999 654 631 626 623 626 634 617 603 593 604 592 594 601 610 608 585 579 589 584 584 581 607 627 616 616 609 612 624 618 633 656 657 647 635 653 665 656 664 670 671 668 -9999 -9999 -9999 -9999 -9999 -9999 -9999 -9999 -9999 -9999 -9999 -9999 -9999 -9999 -9999 -9999 -9999 -9999 -9999 -9999 -9999 -9999 -9999 -9999 -9999 -9999 -9999 -9999 -9999 -9999 -9999 -9999 -9999 -9999 -9999 -9999 -9999 -9999 -9999 -9999 -9999 -9999 -9999 -9999 -9999 -9999 -9999 819 811 810 806 808 811 809 802 800 793 792 793 796 803 808 811 814 803 793 781 772 766 754 755 752 749 749 755 767 763 762 752 740 732 725 728 733 741 737 733 740 741 733 716 710 705 709 714 723 728 725 733 740 738 742 750 746 727 749 782 745 735 766 771 764 771 737 -9999 -9999 742 719 722 685 698 740 739 688 678 
-9999 -9999 -9999 -9999 653 647 636 641 629 639 634 617 617 610 604 612 609 603 591 587 599 599 582 594 573 602 620 617 609 601 614 624 616 623 637 659 656 646 637 655 648 654 669 681 664 -9999 -9999 -9999 -9999 -9999 -9999 -9999 -9999 -9999 -9999 -9999 -9999 -9999 -9999 -9999 695 703 -9999 -9999 -9999 -9999 -9999 -9999 -9999 -9999 -9999 -9999 -9999 -9999 -9999 -9999 -9999 -9999 -9999 -9999 -9999 -9999 -9999 -9999 -9999 -9999 -9999 -9999 -9999 -9999 -9999 -9999 806 807 807 807 803 805 803 801 798 791 788 781 782 786 793 802 801 800 795 787 773 768 761 762 761 751 750 757 768 768 772 748 740 742 728 734 740 742 740 747 751 751 738 733 723 718 713 712 724 725 729 736 741 735 745 732 743 726 752 763 732 728 755 788 779 790 755 -9999 -9999 -9999 -9999 721 705 688 722 735 702 -9999 
607 584 576 586 625 639 652 658 639 643 647 631 625 621 627 623 605 601 608 604 611 597 602 585 569 594 601 624 624 600 630 622 623 629 623 640 646 633 627 642 653 654 662 665 662 678 -9999 -9999 -9999 -9999 -9999 -9999 -9999 -9999 -9999 -9999 -9999 -9999 697 695 703 704 710 -9999 -9999 -9999 -9999 -9999 -9999 -9999 -9999 -9999 -9999 -9999 -9999 -9999 -9999 -9999 -9999 -9999 -9999 -9999 -9999 -9999 -9999 -9999 -9999 -9999 -9999 -9999 -9999 804 806 807 808 812 812 817 813 810 804 794 781 780 780 779 773 777 785 798 799 792 786 776 767 762 761 754 755 758 765 772 768 751 742 738 729 732 737 743 735 745 761 761 746 740 728 717 723 719 717 725 734 739 733 726 731 734 725 741 746 737 727 723 751 776 797 791 779 -9999 -9999 -9999 -9999 -9999 741 718 741 -9999 -9999 -9999 
548 581 629 652 610 633 664 652 639 659 641 637 643 635 634 635 618 631 645 627 630 612 613 591 584 574 576 586 603 599 599 604 624 627 619 627 631 620 635 640 629 648 656 666 683 680 -9999 -9999 -9999 -9999 -9999 -9999 -9999 -9999 -9999 -9999 -9999 -9999 705 702 699 702 708 712 -9999 -9999 -9999 -9999 -9999 -9999 -9999 -9999 -9999 -9999 -9999 -9999 -9999 -9999 -9999 -9999 -9999 -9999 -9999 -9999 -9999 -9999 -9999 -9999 -9999 -9999 -9999 -9999 805 807 807 812 815 818 823 816 812 805 797 783 773 768 769 776 779 778 779 775 776 777 770 766 759 754 754 756 762 768 757 750 743 739 728 728 734 739 742 740 754 754 749 748 738 734 732 733 728 728 743 742 731 723 729 718 717 731 730 720 714 746 759 763 790 812 790 -9999 -9999 -9999 -9999 -9999 -9999 762 -9999 -9999 -9999 -9999 
-9999 560 605 655 627 619 635 636 641 654 645 661 653 639 639 641 623 649 663 645 633 632 622 598 604 589 581 577 578 593 596 617 607 617 615 625 615 613 633 624 632 633 648 679 678 680 680 674 677 667 664 -9999 -9999 -9999 -9999 -9999 -9999 -9999 704 707 712 712 714 722 715 731 -9999 -9999 -9999 -9999 -9999 -9999 -9999 -9999 -9999 -9999 -9999 -9999 -9999 -9999 -9999 -9999 -9999 -9999 -9999 -9999 -9999 -9999 -9999 -9999 -9999 -9999 -9999 812 811 814 809 813 813 813 812 810 802 801 790 784 776 763 774 776 772 769 767 771 773 766 761 756 761 760 766 766 749 743 738 735 728 733 735 743 744 742 733 748 756 759 738 732 731 741 751 744 737 726 724 727 735 740 726 712 725 710 716 746 794 793 787 795 770 793 -9999 -9999 -9999 -9999 -9999 -9999 -9999 -9999 -9999 -9999 
-9999 575 618 667 665 639 642 661 669 667 659 670 660 636 653 648 631 657 670 651 635 632 622 601 603 598 590 589 586 591 602 628 631 613 611 614 625 622 621 630 630 651 655 677 680 678 680 680 670 671 664 662 669 -9999 -9999 -9999 -9999 -9999 708 709 717 714 714 718 720 724 -9999 -9999 -9999 -9999 -9999 -9999 -9999 -9999 -9999 -9999 -9999 -9999 -9999 -9999 -9999 -9999 -9999 -9999 -9999 -9999 -9999 -9999 -9999 -9999 -9999 -9999 -9999 809 811 817 816 812 803 803 805 809 801 797 792 789 786 774 755 762 768 772 767 763 774 771 769 769 769 767 761 755 744 734 732 728 726 733 738 743 749 746 735 749 752 748 746 739 729 732 752 758 733 723 721 729 742 747 737 721 727 709 715 743 763 778 768 752 759 -9999 802 798 -9999 -9999 -9999 -9999 -9999 -9999 -9999 -9999 
-9999 573 618 644 680 679 667 644 656 667 665 671 660 649 668 663 640 664 669 656 654 634 618 609 605 598 591 596 596 604 613 636 655 644 656 634 628 632 618 623 621 641 661 666 668 671 679 677 675 675 676 668 671 679 686 689 -9999 -9999 703 712 715 714 719 723 722 730 733 -9999 -9999 -9999 -9999 -9999 -9999 -9999 -9999 -9999 -9999 -9999 -9999 -9999 -9999 -9999 -9999 -9999 -9999 -9999 -9999 -9999 -9999 -9999 -9999 -9999 -9999 812 812 822 824 817 806 799 802 805 798 785 787 785 782 779 768 749 758 759 765 755 767 775 778 769 765 761 755 746 738 734 731 729 731 734 741 750 754 751 738 742 744 756 765 764 748 733 739 742 739 725 727 736 758 754 755 734 710 709 736 758 787 774 738 726 737 762 785 783 776 -9999 -9999 -9999 -9999 -9999 -9999 -9999 
-9999 -9999 585 665 681 670 673 673 679 684 675 671 666 660 663 657 667 669 670 664 652 637 623 621 609 600 599 601 612 627 630 627 662 671 672 654 637 637 640 634 628 631 650 667 676 683 676 677 681 680 681 679 678 685 700 693 696 695 707 721 720 720 722 723 732 739 747 -9999 -9999 -9999 -9999 -9999 764 -9999 -9999 -9999 -9999 -9999 -9999 -9999 -9999 -9999 -9999 -9999 -9999 -9999 -9999 -9999 -9999 -9999 -9999 -9999 -9999 813 811 821 824 814 811 795 805 809 804 788 789 786 780 775 760 750 748 746 744 746 766 770 766 762 755 750 744 735 739 733 732 733 737 745 747 753 749 739 748 750 758 774 755 765 750 735 733 725 737 736 727 739 758 756 745 744 718 716 731 763 768 768 772 790 773 760 744 749 773 -9999 -9999 -9999 -9999 -9999 -9999 -9999 
-9999 -9999 573 581 633 668 649 672 680 656 646 675 678 672 677 664 674 672 666 653 641 631 625 621 605 613 618 624 637 645 638 639 645 660 677 678 676 675 673 659 663 639 649 656 674 677 677 682 687 685 686 686 690 694 704 702 698 701 705 720 731 728 728 730 737 754 -9999 -9999 -9999 759 763 764 764 767 765 -9999 -9999 -9999 -9999 -9999 -9999 -9999 -9999 -9999 -9999 -9999 -9999 -9999 -9999 -9999 -9999 -9999 806 815 805 809 816 819 812 794 795 795 786 782 781 786 786 777 759 764 760 757 751 754 754 768 770 757 750 746 737 741 749 745 739 748 746 754 744 736 740 755 769 764 758 761 758 746 739 734 734 735 725 722 725 747 754 755 737 735 712 719 738 775 804 823 821 793 783 775 763 731 745 -9999 -9999 -9999 -9999 -9999 -9999 -9999 
-9999 -9999 -9999 585 562 590 606 648 654 632 676 683 680 675 669 677 670 662 666 655 646 647 632 623 610 615 619 629 635 650 653 661 646 653 664 662 675 684 679 682 675 656 644 661 672 681 683 680 691 700 692 697 696 703 706 713 703 701 706 720 727 735 738 739 747 753 -9999 -9999 -9999 768 766 768 770 766 770 768 -9999 -9999 -9999 -9999 -9999 784 -9999 -9999 -9999 -9999 -9999 -9999 783 788 785 781 795 807 800 801 801 809 805 797 783 783 782 795 795 787 771 762 758 772 766 767 758 768 754 764 757 755 753 738 738 743 747 743 748 765 758 746 739 744 759 778 776 759 757 754 744 745 731 730 754 755 744 724 714 733 754 753 738 722 707 719 743 741 767 794 834 834 805 792 788 776 747 752 -9999 -9999 -9999 -9999 -9999 -9999 
-9999 -9999 -9999 -9999 -9999 -9999 563 599 597 634 680 668 685 659 670 655 669 652 651 649 663 661 649 637 621 625 631 635 650 660 659 654 664 671 663 653 648 660 662 670 689 659 646 665 672 679 692 693 688 694 696 699 699 709 722 729 719 715 708 712 731 744 747 750 751 760 762 769 773 772 768 775 773 775 776 774 -9999 -9999 -9999 781 786 791 787 784 786 792 790 788 786 792 794 786 778 777 774 772 770 775 775 785 771 774 790 787 777 765 772 767 762 759 762 770 758 757 751 759 757 753 750 739 737 740 752 748 764 764 751 743 753 774 777 784 775 782 774 772 746 727 736 747 753 764 772 750 722 722 757 746 727 720 706 737 750 737 774 796 -9999 -9999 -9999 -9999 -9999 788 771 748 -9999 -9999 -9999 -9999 -9999 -9999 
-9999 -9999 -9999 -9999 -9999 -9999 -9999 571 573 611 617 618 657 626 659 619 653 623 634 665 669 663 651 639 628 622 628 638 645 664 664 671 675 678 667 662 660 669 649 660 668 650 666 672 670 677 683 694 696 699 696 696 699 725 732 744 737 730 718 710 723 735 738 751 751 753 761 764 761 769 773 779 783 775 774 777 773 -9999 -9999 777 781 785 789 789 789 784 785 788 792 781 781 789 800 797 793 794 798 787 773 770 763 785 782 760 769 779 791 789 775 778 763 756 754 748 747 748 755 752 742 741 733 736 747 756 761 748 748 751 764 790 803 796 783 787 771 744 725 743 759 762 752 764 769 762 747 719 732 747 725 720 715 729 732 745 792 784 -9999 -9999 -9999 -9999 -9999 -9999 760 748 -9999 -9999 -9999 -9999 -9999 -9999 
-9999 -9999 -9999 -9999 -9999 -9999 -9999 -9999 -9999 -9999 563 560 567 577 604 600 603 628 657 674 673 662 659 644 637 638 641 647 651 665 677 674 675 678 683 671 690 697 667 646 659 647 660 674 687 690 681 685 703 713 708 698 708 720 731 735 739 740 737 723 715 726 733 737 741 750 756 758 756 766 767 767 770 772 773 776 781 779 775 -9999 774 778 782 785 788 787 784 786 778 776 785 790 799 802 801 811 800 791 797 786 761 774 756 764 768 766 770 779 779 774 767 760 749 745 740 749 756 751 743 740 736 737 745 743 741 742 751 769 775 789 797 791 801 782 743 746 730 738 758 761 751 767 747 769 745 733 722 747 741 721 711 712 725 773 793 794 772 -9999 -9999 -9999 -9999 -9999 -9999 741 -9999 -9999 -9999 -9999 -9999 -9999 
-9999 -9999 -9999 -9999 -9999 -9999 -9999 -9999 -9999 -9999 -9999 -9999 -9999 -9999 556 561 572 619 672 681 666 667 662 650 653 650 652 648 660 657 672 680 678 674 684 685 675 674 657 651 657 646 652 680 703 698 688 682 691 710 710 712 703 719 728 735 738 740 743 745 728 726 732 737 737 749 756 758 758 766 769 781 781 773 775 775 781 783 785 788 783 775 771 779 786 790 784 781 772 770 777 782 787 795 802 808 794 801 793 783 778 753 763 784 792 793 783 769 779 773 767 760 751 744 737 744 754 747 745 748 738 736 733 746 743 749 768 783 798 797 807 792 772 756 760 774 755 737 728 749 742 761 741 761 752 731 719 731 744 739 732 708 710 739 775 819 785 -9999 -9999 -9999 -9999 -9999 786 -9999 -9999 -9999 -9999 -9999 -9999 -9999 
-9999 -9999 -9999 -9999 -9999 -9999 -9999 -9999 -9999 -9999 -9999 -9999 -9999 -9999 -9999 -9999 571 573 609 657 668 651 669 664 669 668 669 661 648 659 672 674 667 675 688 685 684 677 661 652 650 650 654 685 708 713 695 696 684 697 713 711 703 710 726 730 742 743 742 753 741 728 731 735 740 742 754 757 759 766 771 778 778 773 779 783 780 784 789 793 795 792 780 771 781 789 787 777 768 764 766 772 779 789 793 800 801 802 797 799 770 771 783 779 785 796 789 775 773 776 768 755 753 749 740 738 745 749 742 744 736 731 735 755 749 752 766 789 798 795 775 780 794 786 783 801 784 774 733 723 724 751 743 733 761 736 711 730 747 747 760 733 708 723 784 815 804 803 -9999 -9999 -9999 -9999 -9999 -9999 -9999 -9999 -9999 -9999 -9999 -9999 
-9999 -9999 -9999 -9999 -9999 -9999 -9999 -9999 -9999 -9999 -9999 -9999 -9999 -9999 -9999 -9999 -9999 -9999 586 586 605 619 639 660 657 651 649 658 665 654 660 668 662 683 674 672 678 667 660 653 641 653 663 679 680 699 714 707 694 688 701 707 706 704 716 723 739 737 746 750 742 735 728 733 738 739 746 756 761 757 758 764 768 775 778 782 781 782 789 793 798 798 789 777 790 790 792 787 772 758 754 761 770 778 787 803 806 807 810 797 764 765 774 782 786 789 783 776 764 763 757 749 756 749 738 740 743 745 743 745 740 740 735 747 748 762 779 786 790 788 798 800 798 797 803 788 771 761 749 717 730 756 731 718 752 740 710 712 723 731 740 745 737 715 758 793 792 -9999 -9999 -9999 -9999 -9999 -9999 -9999 -9999 -9999 -9999 -9999 -9999 -9999 
-9999 -9999 -9999 -9999 -9999 -9999 -9999 -9999 -9999 -9999 -9999 -9999 -9999 -9999 -9999 -9999 -9999 -9999 -9999 -9999 598 593 607 612 620 632 637 635 645 655 658 657 663 687 687 672 666 675 650 644 647 669 678 694 682 684 700 704 702 702 698 704 711 710 704 714 728 727 738 744 740 739 735 732 733 738 741 752 755 753 747 754 760 769 773 780 784 784 786 790 789 786 786 778 771 782 791 790 781 766 759 756 756 764 770 791 808 810 815 805 794 778 749 763 780 786 773 783 781 768 759 746 756 752 757 754 751 762 755 751 745 747 753 750 755 767 796 803 800 802 778 785 789 777 810 798 758 764 727 708 730 756 731 730 746 755 722 715 716 712 710 703 708 707 729 775 783 -9999 -9999 -9999 -9999 -9999 -9999 -9999 -9999 -9999 -9999 -9999 -9999 -9999 
-9999 -9999 -9999 -9999 -9999 -9999 -9999 -9999 -9999 -9999 -9999 -9999 -9999 -9999 -9999 -9999 -9999 -9999 -9999 -9999 -9999 612 619 607 612 612 621 633 647 645 645 646 644 670 676 668 661 659 644 653 668 676 687 672 674 680 686 703 706 700 696 701 712 709 700 703 709 718 726 738 733 740 737 738 734 738 737 745 748 746 748 745 744 758 767 774 782 786 782 785 791 792 784 771 766 763 776 781 776 776 762 772 763 767 763 770 785 788 800 802 808 800 756 772 784 790 779 766 785 783 765 749 741 747 768 772 766 771 763 760 758 758 755 749 759 775 795 813 796 781 796 768 780 754 777 789 780 777 738 714 745 758 717 719 733 734 714 724 723 712 727 716 717 704 743 792 787 792 -9999 -9999 -9999 -9999 -9999 -9999 -9999 -9999 -9999 -9999 -9999 -9999 
-9999 -9999 -9999 -9999 -9999 -9999 -9999 -9999 -9999 -9999 -9999 -9999 -9999 -9999 -9999 -9999 -9999 -9999 -9999 -9999 -9999 605 649 649 629 643 655 659 650 649 649 654 652 653 656 679 674 657 660 653 655 659 670 682 672 668 669 688 706 696 700 718 722 714 708 706 707 708 716 724 724 731 741 744 734 734 736 740 745 747 749 748 744 749 764 768 779 780 784 790 792 792 789 788 786 781 763 760 776 786 774 769 766 773 771 759 767 776 789 789 787 769 746 781 797 795 774 750 779 764 771 764 728 753 764 775 754 761 771 765 768 761 760 752 764 774 786 808 818 815 785 766 738 732 782 799 775 738 723 705 723 722 706 720 756 749 728 746 737 738 738 749 730 713 730 777 791 804 787 786 -9999 -9999 -9999 -9999 793 -9999 -9999 -9999 -9999 -9999 
-9999 -9999 -9999 -9999 -9999 -9999 -9999 -9999 -9999 -9999 -9999 -9999 -9999 -9999 -9999 -9999 -9999 -9999 -9999 -9999 -9999 605 630 663 668 644 655 682 686 685 675 657 656 657 664 659 659 661 677 683 680 678 686 711 722 709 690 676 698 714 694 707 718 725 728 720 714 709 710 715 718 726 733 745 742 736 732 737 744 749 750 750 748 747 755 764 776 778 783 788 790 792 788 790 791 796 792 764 773 773 777 778 764 764 770 764 775 786 791 786 761 747 716 741 775 773 783 728 720 722 731 736 728 730 739 748 736 772 776 782 778 773 766 753 759 776 793 821 811 824 805 798 764 730 746 785 799 775 734 704 713 701 721 753 762 744 745 734 761 771 782 789 773 743 722 768 783 774 781 768 796 794 -9999 767 775 791 -9999 -9999 -9999 -9999 
-9999 -9999 -9999 -9999 -9999 -9999 -9999 -9999 -9999 -9999 -9999 -9999 -9999 -9999 -9999 -9999 -9999 -9999 -9999 -9999 -9999 -9999 604 634 678 668 671 672 665 701 704 682 677 663 664 664 669 695 690 693 709 697 710 729 728 732 715 680 689 714 706 696 706 721 732 734 725 716 716 716 715 722 728 740 744 747 742 738 749 748 749 748 748 745 749 756 762 766 773 785 796 794 792 791 789 794 800 767 759 794 799 800 792 773 771 783 782 785 784 761 735 738 739 716 740 739 723 706 730 733 706 693 718 711 712 705 724 723 760 768 787 783 776 754 758 788 803 767 766 787 828 810 770 725 720 764 758 747 728 695 694 697 718 757 768 771 745 722 726 737 760 759 772 738 722 755 774 767 758 771 770 773 775 775 -9999 -9999 -9999 -9999 -9999 -9999 
-9999 -9999 -9999 -9999 -9999 -9999 -9999 -9999 -9999 -9999 -9999 -9999 -9999 -9999 -9999 -9999 -9999 -9999 -9999 -9999 -9999 -9999 -9999 623 667 676 658 684 676 665 687 675 700 704 684 650 651 676 708 721 722 719 730 730 719 704 700 699 682 708 707 696 722 744 737 732 745 729 723 723 720 721 727 732 739 748 747 743 743 744 745 746 749 744 743 748 759 767 768 776 796 802 797 795 790 780 771 763 753 773 799 819 810 786 780 793 796 776 751 747 754 756 780 747 710 706 733 721 716 769 755 737 694 692 702 709 695 708 729 743 768 795 798 771 744 778 801 778 755 731 759 756 749 730 705 727 761 748 712 694 688 711 729 725 762 783 770 757 731 726 733 757 772 731 743 756 -9999 796 796 804 806 800 784 -9999 -9999 -9999 -9999 -9999 -9999 -9999 
-9999 -9999 -9999 -9999 -9999 -9999 -9999 -9999 -9999 -9999 -9999 -9999 -9999 -9999 -9999 -9999 -9999 -9999 -9999 -9999 -9999 -9999 -9999 -9999 626 638 636 656 683 682 664 665 678 710 726 688 666 666 677 707 721 711 718 718 719 710 709 704 702 699 696 691 721 741 733 728 737 736 737 729 729 727 725 729 738 745 755 746 745 744 750 750 749 752 752 750 764 769 758 765 786 802 794 796 796 802 782 750 769 768 790 800 793 788 794 795 800 769 751 771 765 783 779 737 740 730 743 749 718 727 753 735 697 732 744 747 737 717 746 762 775 779 789 793 760 746 782 787 743 721 709 706 704 713 694 696 739 747 716 700 681 686 717 718 737 750 779 761 755 748 727 732 758 721 744 -9999 -9999 -9999 -9999 -9999 -9999 -9999 -9999 -9999 -9999 -9999 -9999 -9999 -9999 -9999 
-9999 -9999 -9999 -9999 -9999 -9999 -9999 -9999 -9999 -9999 -9999 -9999 -9999 -9999 -9999 -9999 -9999 -9999 -9999 -9999 -9999 -9999 -9999 -9999 -9999 614 656 687 699 711 692 661 674 723 733 727 720 711 694 712 706 695 693 704 701 708 708 709 720 715 701 688 704 720 720 726 730 736 748 741 735 736 736 730 734 738 752 758 754 749 758 754 760 757 758 754 770 769 759 756 771 786 797 803 800 796 785 750 773 781 784 795 790 787 794 791 778 764 759 787 785 791 758 743 756 749 746 775 764 744 745 710 695 742 778 771 762 756 751 770 789 803 801 802 775 747 746 792 779 727 726 742 747 740 711 689 687 693 691 690 682 684 685 701 699 748 765 773 764 748 736 713 719 730 755 -9999 -9999 -9999 -9999 -9999 -9999 -9999 -9999 -9999 -9999 -9999 -9999 -9999 -9999 -9999 
-9999 -9999 -9999 -9999 -9999 -9999 -9999 -9999 -9999 -9999 -9999 -9999 -9999 -9999 -9999 -9999 -9999 -9999 -9999 -9999 -9999 -9999 -9999 -9999 -9999 624 628 667 713 702 695 697 659 691 717 749 748 732 721 722 691 678 678 684 690 698 705 715 721 712 704 694 704 711 715 718 727 732 741 746 742 742 739 743 749 745 745 760 762 757 758 753 767 769 772 762 757 767 759 748 753 766 789 793 797 800 784 744 761 786 788 791 790 792 793 793 786 782 768 783 778 758 762 769 782 777 772 783 781 760 770 718 692 734 784 772 783 763 782 774 794 807 817 806 795 775 732 758 774 724 754 772 761 721 706 704 699 732 712 716 719 699 684 686 696 716 728 773 791 772 749 727 714 753 -9999 -9999 -9999 -9999 -9999 -9999 -9999 -9999 -9999 -9999 -9999 -9999 -9999 -9999 -9999 -9999 
-9999 -9999 -9999 -9999 -9999 -9999 -9999 -9999 -9999 -9999 -9999 -9999 -9999 -9999 -9999 -9999 -9999 -9999 -9999 -9999 -9999 -9999 -9999 -9999 -9999 -9999 622 661 696 706 681 666 659 667 682 704 727 751 736 729 721 697 682 676 680 689 699 713 722 717 707 704 694 703 715 731 734 744 736 738 745 745 748 751 761 762 753 756 765 755 751 754 770 782 789 779 766 756 759 766 742 756 782 795 785 770 747 733 743 772 781 786 791 793 800 793 794 786 772 786 782 772 785 796 807 790 793 791 793 779 776 753 697 705 757 741 754 755 750 768 798 776 806 800 798 795 756 731 766 727 759 816 793 728 741 732 720 757 746 762 749 710 695 682 681 685 706 739 766 790 772 733 720 770 -9999 -9999 -9999 -9999 -9999 -9999 -9999 -9999 -9999 -9999 -9999 -9999 -9999 -9999 -9999 -9999 
-9999 -9999 -9999 -9999 -9999 -9999 -9999 -9999 -9999 -9999 -9999 -9999 -9999 -9999 -9999 -9999 -9999 -9999 -9999 -9999 -9999 -9999 -9999 -9999 -9999 -9999 617 653 688 685 664 673 673 692 682 683 711 731 740 746 749 728 718 692 680 682 685 698 721 730 728 728 713 703 715 725 732 736 736 738 737 748 758 760 766 762 754 755 759 760 751 745 772 774 785 776 776 767 770 779 750 756 770 773 766 757 735 757 734 735 750 775 779 788 792 797 774 786 785 790 780 790 784 778 776 793 787 776 785 777 745 745 697 694 693 685 694 731 725 782 798 765 784 772 760 791 770 729 757 743 771 790 790 788 744 787 776 748 741 754 781 760 735 715 702 696 693 708 711 746 767 738 735 772 802 -9999 -9999 -9999 -9999 -9999 -9999 -9999 -9999 -9999 -9999 -9999 -9999 -9999 -9999 -9999 
-9999 -9999 -9999 -9999 -9999 -9999 -9999 -9999 -9999 -9999 -9999 -9999 -9999 -9999 -9999 -9999 -9999 -9999 -9999 -9999 -9999 -9999 -9999 -9999 -9999 611 620 662 685 660 645 671 705 704 717 696 717 736 750 733 725 734 732 702 699 695 689 686 703 730 735 732 731 720 712 709 727 742 728 743 754 753 760 768 772 767 759 748 759 767 757 747 747 761 775 766 773 770 770 775 751 743 747 751 737 740 759 771 772 753 726 750 774 784 772 792 763 791 771 782 765 781 778 747 744 777 759 756 776 787 768 718 682 690 676 686 693 677 694 725 758 751 749 750 734 784 769 723 769 773 786 808 818 795 776 776 768 772 768 720 723 733 747 720 696 692 688 688 700 719 740 746 725 754 789 776 779 799 804 -9999 -9999 -9999 -9999 -9999 -9999 -9999 -9999 -9999 -9999 -9999 
-9999 -9999 -9999 -9999 -9999 -9999 -9999 -9999 -9999 -9999 -9999 -9999 -9999 -9999 -9999 -9999 -9999 -9999 -9999 -9999 -9999 -9999 -9999 -9999 -9999 -9999 612 643 674 647 642 666 681 697 722 718 727 744 754 751 745 721 706 708 719 714 713 700 696 708 720 740 730 730 724 716 727 726 738 753 762 759 762 768 775 768 763 749 752 772 764 756 739 744 761 761 771 774 774 763 746 740 742 737 757 751 787 794 774 772 743 726 767 751 767 772 765 796 783 752 755 766 784 749 697 693 692 701 715 726 693 684 729 735 721 694 711 730 697 692 706 709 705 706 710 736 740 739 757 767 786 805 775 796 804 807 800 799 744 732 728 701 703 698 706 704 696 707 714 713 721 730 736 739 765 758 765 789 790 807 -9999 -9999 -9999 -9999 -9999 -9999 -9999 -9999 -9999 -9999 
-9999 -9999 -9999 -9999 -9999 -9999 -9999 -9999 -9999 -9999 -9999 -9999 -9999 -9999 -9999 -9999 -9999 -9999 -9999 -9999 -9999 -9999 -9999 -9999 -9999 -9999 614 628 656 638 643 665 683 714 702 716 735 748 757 730 762 752 728 728 731 725 730 736 718 700 698 707 715 712 713 711 719 727 735 747 761 769 773 769 771 763 765 756 744 757 768 766 748 734 748 756 765 778 767 766 755 752 753 753 771 767 777 783 762 739 754 723 711 718 750 741 770 793 773 722 700 706 708 687 693 689 715 710 677 671 693 725 754 762 761 746 722 737 714 731 733 741 746 723 725 732 723 768 734 782 810 780 761 787 771 796 787 795 792 796 751 727 723 725 743 741 730 744 733 721 721 730 724 738 749 752 752 767 792 801 806 812 814 -9999 -9999 -9999 -9999 -9999 -9999 -9999 
-9999 -9999 -9999 -9999 -9999 -9999 -9999 -9999 -9999 -9999 -9999 -9999 -9999 -9999 -9999 -9999 -9999 -9999 -9999 -9999 -9999 -9999 -9999 -9999 -9999 -9999 -9999 616 642 634 666 698 707 707 704 708 731 732 750 741 763 770 761 748 749 727 732 761 752 728 729 713 701 704 715 718 710 709 724 752 760 762 774 763 760 770 753 746 730 738 754 758 754 739 735 740 755 771 755 759 755 757 755 751 766 760 756 740 737 750 731 726 746 738 709 702 709 727 714 742 702 711 693 706 740 710 729 729 731 701 681 673 699 742 736 766 764 751 724 757 745 764 773 742 729 770 752 791 751 732 774 799 759 793 759 748 750 784 785 798 808 785 782 766 774 774 755 731 725 720 733 743 748 742 751 763 765 777 800 803 807 809 815 811 -9999 -9999 -9999 -9999 -9999 -9999 
-9999 -9999 -9999 -9999 -9999 -9999 -9999 -9999 -9999 -9999 -9999 -9999 -9999 -9999 -9999 -9999 -9999 -9999 -9999 -9999 -9999 -9999 -9999 -9999 -9999 -9999 -9999 -9999 620 625 649 673 688 697 692 701 708 704 713 747 759 749 754 748 760 758 740 739 756 734 746 749 721 705 697 700 702 712 712 733 738 751 754 743 742 760 751 736 724 725 736 759 747 736 732 733 744 762 746 758 748 745 752 745 745 747 739 749 764 770 748 764 796 784 734 738 739 738 745 738 703 713 730 748 731 717 762 775 756 729 738 694 661 674 703 742 762 751 728 755 763 775 753 777 735 785 777 806 791 725 740 734 790 804 798 782 730 730 742 767 797 797 796 800 772 773 784 767 764 754 761 741 742 761 767 766 767 784 795 796 796 802 808 816 -9999 -9999 -9999 -9999 -9999 -9999 
-9999 -9999 -9999 -9999 -9999 -9999 -9999 -9999 -9999 -9999 -9999 -9999 -9999 -9999 -9999 -9999 -9999 -9999 -9999 -9999 -9999 -9999 -9999 -9999 -9999 -9999 -9999 -9999 -9999 622 631 635 656 676 687 686 706 693 700 724 719 721 748 753 737 741 747 738 743 756 745 748 757 739 715 699 696 702 705 713 720 726 726 721 720 736 750 742 724 714 719 740 747 735 738 727 735 739 737 754 751 746 747 739 732 725 731 757 762 754 746 784 783 757 754 767 779 787 762 744 705 718 744 774 753 725 778 772 757 767 772 728 668 690 734 760 777 767 759 750 774 787 779 785 740 775 805 801 753 722 703 737 798 806 820 773 783 780 728 733 761 776 763 791 782 748 776 802 778 775 779 779 780 782 777 778 779 775 789 803 -9999 816 -9999 -9999 -9999 -9999 -9999 -9999 -9999 -9999 
-9999 -9999 -9999 -9999 -9999 -9999 -9999 -9999 -9999 -9999 -9999 -9999 -9999 -9999 -9999 -9999 -9999 -9999 -9999 -9999 -9999 -9999 -9999 -9999 -9999 -9999 -9999 -9999 -9999 630 630 647 670 687 674 680 700 710 690 681 693 718 725 727 723 745 744 729 740 752 753 762 766 767 760 734 705 703 703 703 704 709 709 711 713 719 728 723 719 713 710 711 731 734 744 746 730 725 733 761 752 740 740 734 728 724 725 741 757 768 761 784 759 757 781 793 801 764 718 710 746 749 768 786 757 735 762 770 770 741 727 688 661 656 708 759 771 772 764 743 731 773 782 789 769 778 798 781 749 749 729 707 754 772 771 808 818 790 742 731 725 733 732 762 762 746 776 789 789 752 779 797 777 777 773 783 774 791 -9999 -9999 -9999 -9999 -9999 -9999 -9999 -9999 -9999 -9999 -9999 -9999 
-9999 -9999 -9999 -9999 -9999 -9999 -9999 -9999 -9999 -9999 -9999 -9999 -9999 -9999 -9999 -9999 -9999 -9999 -9999 -9999 -9999 -9999 -9999 -9999 -9999 -9999 -9999 -9999 -9999 -9999 633 635 669 692 685 690 718 721 702 701 684 697 702 723 721 726 729 719 734 747 751 740 756 759 757 764 727 733 738 717 708 708 706 706 706 707 709 712 718 726 721 718 707 722 724 744 748 737 723 751 747 728 730 739 737 735 727 731 753 765 772 775 759 769 793 801 781 739 725 725 758 778 794 774 735 751 779 747 714 704 683 681 672 650 677 722 757 779 787 772 730 743 753 786 793 811 807 775 772 754 712 705 729 775 732 799 817 776 805 752 731 729 724 746 742 732 738 754 759 754 764 782 780 775 782 771 782 812 -9999 -9999 -9999 -9999 -9999 -9999 -9999 -9999 -9999 -9999 -9999 -9999 
-9999 -9999 -9999 -9999 -9999 -9999 -9999 -9999 -9999 -9999 -9999 -9999 -9999 -9999 -9999 -9999 -9999 -9999 -9999 -9999 -9999 -9999 -9999 -9999 -9999 -9999 -9999 -9999 -9999 -9999 -9999 640 640 665 696 675 694 727 729 720 686 694 701 692 700 701 697 698 726 744 754 753 741 737 736 736 730 738 751 768 765 739 737 721 716 710 709 713 724 743 772 756 724 709 701 708 728 726 712 733 730 715 729 743 746 742 744 739 746 761 766 759 760 774 773 778 761 720 744 739 771 783 780 768 746 766 781 750 735 689 691 710 705 652 664 685 747 756 783 775 762 721 728 749 769 789 812 812 812 763 717 707 705 726 720 765 802 805 815 795 758 730 731 743 738 747 756 758 760 744 763 762 777 777 767 794 819 -9999 -9999 -9999 -9999 -9999 -9999 -9999 -9999 -9999 -9999 -9999 -9999 -9999 
-9999 -9999 -9999 -9999 -9999 -9999 -9999 -9999 -9999 -9999 -9999 -9999 -9999 -9999 -9999 -9999 -9999 -9999 -9999 -9999 -9999 -9999 -9999 -9999 -9999 -9999 -9999 -9999 -9999 -9999 -9999 -9999 -9999 643 660 685 673 710 715 702 683 714 709 687 687 687 684 683 698 719 726 750 749 744 732 728 740 765 753 782 794 780 775 751 764 737 723 740 745 751 775 771 763 738 715 703 699 717 716 708 701 715 730 753 766 750 750 747 746 749 763 757 771 778 764 750 743 725 770 744 766 782 772 760 752 776 766 732 703 708 733 729 679 656 652 667 711 753 779 789 774 751 714 713 722 738 760 785 812 737 781 752 715 701 695 705 745 795 798 778 742 742 736 727 733 736 735 736 756 769 754 776 777 763 775 801 -9999 -9999 -9999 -9999 -9999 -9999 -9999 -9999 -9999 -9999 -9999 -9999 -9999 -9999 
-9999 -9999 -9999 -9999 -9999 -9999 -9999 -9999 -9999 -9999 -9999 -9999 -9999 -9999 -9999 -9999 -9999 -9999 -9999 -9999 -9999 -9999 -9999 -9999 -9999 -9999 -9999 -9999 -9999 -9999 -9999 -9999 -9999 -9999 641 654 658 681 683 674 684 682 685 701 708 706 687 679 687 698 703 730 747 758 750 741 736 746 760 765 788 787 788 766 786 753 728 757 781 768 770 772 772 768 744 728 701 697 713 720 706 702 727 746 759 748 745 747 747 739 759 748 745 746 762 746 716 740 769 771 782 781 765 783 775 782 776 742 718 750 742 730 675 650 639 656 683 730 758 782 796 789 754 701 728 782 811 816 802 781 783 743 779 769 766 718 734 763 773 743 735 730 724 733 769 765 784 771 752 777 790 775 768 766 797 -9999 -9999 -9999 -9999 -9999 -9999 -9999 -9999 -9999 -9999 -9999 -9999 -9999 -9999 -9999 
-9999 -9999 -9999 -9999 -9999 -9999 -9999 -9999 -9999 -9999 -9999 -9999 -9999 -9999 -9999 -9999 -9999 -9999 -9999 -9999 -9999 -9999 -9999 -9999 -9999 -9999 -9999 -9999 -9999 -9999 -9999 -9999 -9999 -9999 -9999 649 648 655 656 676 685 687 700 685 688 680 690 702 698 708 709 706 720 753 763 761 752 743 747 760 769 773 780 784 772 762 735 727 760 792 766 759 784 767 766 740 731 709 695 702 690 699 724 743 762 752 735 747 750 742 741 729 733 730 725 726 728 752 776 768 785 784 780 780 774 769 770 766 747 760 710 720 669 639 649 684 744 760 783 773 763 796 789 733 706 768 786 786 815 794 768 792 810 810 792 743 708 725 721 724 722 738 749 732 757 804 789 771 780 786 756 761 776 787 797 -9999 -9999 -9999 -9999 -9999 -9999 -9999 -9999 -9999 -9999 -9999 -9999 -9999 -9999 -9999 
-9999 -9999 -9999 -9999 -9999 -9999 -9999 -9999 -9999 -9999 -9999 -9999 -9999 -9999 -9999 -9999 -9999 -9999 -9999 -9999 -9999 -9999 -9999 -9999 -9999 -9999 -9999 -9999 -9999 -9999 -9999 -9999 -9999 -9999 -9999 -9999 648 649 653 661 660 659 666 668 676 670 692 718 721 721 721 715 713 738 759 745 748 740 742 745 743 753 757 779 782 783 769 742 719 732 739 739 754 782 774 762 758 743 708 691 682 711 730 748 745 751 726 741 741 760 738 722 746 769 775 776 780 762 756 755 779 787 773 773 762 746 765 779 779 746 685 669 648 643 666 673 741 778 788 794 751 777 776 746 695 731 737 786 809 782 753 732 730 731 718 711 706 698 711 712 724 739 769 784 795 800 787 782 802 763 760 776 783 -9999 -9999 -9999 -9999 -9999 -9999 -9999 -9999 -9999 -9999 -9999 -9999 -9999 -9999 -9999 -9999 -9999 
-9999 -9999 -9999 -9999 -9999 -9999 -9999 -9999 -9999 -9999 -9999 -9999 -9999 -9999 -9999 -9999 -9999 -9999 -9999 -9999 -9999 -9999 -9999 -9999 -9999 -9999 -9999 -9999 -9999 -9999 -9999 -9999 -9999 -9999 -9999 -9999 -9999 657 654 654 668 678 666 666 689 705 699 722 739 749 729 713 713 716 729 719 731 739 731 735 735 739 745 753 778 785 770 749 731 712 734 758 742 755 773 777 764 745 732 723 693 681 711 736 728 732 725 744 745 751 752 730 739 746 770 780 778 782 766 742 769 790 778 767 765 737 762 781 743 698 683 647 658 674 704 705 712 771 766 748 736 718 751 712 687 717 741 798 823 802 802 786 733 741 743 729 789 760 732 747 756 790 790 781 774 779 782 820 788 782 788 794 -9999 -9999 -9999 -9999 -9999 -9999 -9999 -9999 -9999 -9999 -9999 -9999 -9999 -9999 -9999 -9999 -9999 -9999 
-9999 -9999 -9999 -9999 -9999 -9999 -9999 -9999 -9999 -9999 -9999 -9999 -9999 -9999 -9999 -9999 -9999 -9999 -9999 -9999 -9999 -9999 -9999 -9999 -9999 -9999 -9999 -9999 -9999 -9999 -9999 653 650 -9999 -9999 649 657 675 693 679 705 701 695 700 685 703 716 715 717 733 735 720 724 711 712 719 732 735 729 730 736 741 750 764 752 760 750 745 735 713 724 763 757 743 757 755 751 757 748 752 725 683 679 706 715 698 739 744 740 751 741 731 735 764 779 784 763 750 761 723 757 795 770 758 759 735 766 765 761 737 702 657 641 646 681 720 751 766 775 765 770 738 691 676 710 777 769 790 792 813 808 767 786 806 750 779 830 770 798 803 804 780 764 767 772 775 788 815 784 -9999 -9999 -9999 -9999 -9999 -9999 -9999 -9999 -9999 -9999 -9999 -9999 -9999 -9999 -9999 -9999 -9999 -9999 -9999 -9999 -9999 
-9999 -9999 -9999 -9999 -9999 -9999 -9999 -9999 -9999 -9999 -9999 -9999 -9999 -9999 -9999 -9999 -9999 -9999 -9999 -9999 -9999 -9999 -9999 -9999 -9999 -9999 -9999 -9999 -9999 -9999 646 669 669 -9999 -9999 655 670 721 712 692 709 709 715 701 689 712 730 730 718 728 732 730 725 707 706 712 726 734 735 734 735 745 755 764 766 759 746 766 770 736 711 733 756 747 733 755 748 760 758 747 733 706 678 676 694 687 722 735 732 759 749 752 723 754 782 791 784 770 748 722 744 778 770 747 742 745 770 773 784 768 734 681 638 636 648 700 715 732 755 719 713 711 710 670 722 770 764 765 804 809 817 808 809 784 772 816 807 812 826 819 804 798 789 774 778 782 819 826 808 -9999 -9999 -9999 -9999 -9999 -9999 -9999 -9999 -9999 -9999 -9999 -9999 -9999 -9999 -9999 -9999 -9999 -9999 -9999 -9999 -9999 
-9999 -9999 -9999 -9999 -9999 -9999 -9999 -9999 -9999 -9999 -9999 -9999 -9999 -9999 -9999 -9999 -9999 -9999 -9999 -9999 -9999 -9999 -9999 -9999 -9999 -9999 -9999 -9999 -9999 -9999 642 662 688 678 656 651 673 717 725 702 720 728 722 708 704 704 720 720 718 720 718 729 718 705 717 728 717 729 737 743 739 745 753 759 766 764 761 761 753 751 714 717 747 754 734 738 749 750 758 740 726 726 700 673 676 681 700 713 736 758 777 770 736 731 763 786 793 785 774 742 709 767 778 756 718 769 776 750 767 732 729 650 644 672 644 646 674 722 760 752 750 717 668 689 735 732 719 757 789 804 787 816 795 798 807 795 775 800 803 802 793 805 807 800 796 805 794 839 819 810 -9999 -9999 -9999 -9999 -9999 -9999 -9999 -9999 -9999 -9999 -9999 -9999 -9999 -9999 -9999 -9999 -9999 -9999 -9999 -9999 
-9999 -9999 -9999 -9999 -9999 -9999 -9999 -9999 -9999 -9999 -9999 -9999 -9999 -9999 -9999 -9999 -9999 -9999 -9999 -9999 -9999 -9999 -9999 -9999 -9999 -9999 -9999 -9999 -9999 -9999 644 654 670 691 675 653 655 688 720 718 701 714 724 721 710 704 737 722 707 706 708 713 720 701 717 721 721 731 729 737 743 750 752 750 756 752 754 764 740 736 719 702 723 736 728 729 742 756 753 737 712 712 699 678 668 670 675 686 718 750 760 751 744 757 748 777 797 769 781 748 720 773 773 738 725 773 761 739 716 682 653 644 643 665 704 704 699 746 780 767 748 729 670 707 734 704 746 760 803 798 781 808 798 829 801 776 764 764 762 785 788 786 818 806 792 792 799 853 831 806 -9999 -9999 -9999 -9999 -9999 -9999 -9999 -9999 -9999 -9999 -9999 -9999 -9999 -9999 -9999 -9999 -9999 -9999 -9999 -9999 
-9999 -9999 -9999 -9999 -9999 -9999 -9999 -9999 -9999 -9999 -9999 -9999 -9999 -9999 -9999 -9999 -9999 -9999 -9999 -9999 -9999 -9999 -9999 -9999 -9999 -9999 -9999 -9999 -9999 -9999 -9999 -9999 653 668 682 676 657 676 691 698 688 694 697 697 705 709 723 731 706 695 713 722 720 704 700 711 720 730 723 730 741 750 740 741 746 743 740 780 762 767 732 694 704 721 726 723 737 753 758 745 733 710 701 704 701 670 664 683 710 729 741 761 749 789 780 753 779 760 771 740 703 766 755 733 715 765 770 743 672 655 658 663 703 658 718 754 765 767 782 759 717 726 665 709 708 706 755 797 806 805 768 813 790 813 810 786 808 773 768 760 767 785 798 799 792 815 817 890 852 -9999 -9999 -9999 -9999 -9999 -9999 -9999 -9999 -9999 -9999 -9999 -9999 -9999 -9999 -9999 -9999 -9999 -9999 -9999 -9999 -9999 
-9999 -9999 -9999 -9999 -9999 -9999 -9999 -9999 -9999 -9999 -9999 -9999 -9999 -9999 -9999 -9999 -9999 -9999 -9999 -9999 -9999 -9999 -9999 -9999 -9999 -9999 -9999 -9999 -9999 -9999 -9999 -9999 -9999 652 676 689 668 664 679 679 673 668 673 696 706 722 715 706 694 699 707 720 717 705 690 695 709 716 720 733 745 757 744 751 755 748 730 756 770 750 715 692 698 718 719 721 735 747 742 746 753 741 743 725 733 715 690 663 690 692 710 742 751 774 805 761 726 732 764 737 686 716 744 716 702 769 766 731 667 658 720 715 736 702 711 714 730 748 747 702 706 682 660 707 692 710 779 789 782 797 762 821 778 827 807 814 811 813 810 801 795 795 806 826 807 821 833 915 -9999 -9999 -9999 -9999 -9999 -9999 -9999 -9999 -9999 -9999 -9999 -9999 -9999 -9999 -9999 -9999 -9999 -9999 -9999 -9999 -9999 -9999 
-9999 -9999 -9999 -9999 -9999 -9999 -9999 -9999 -9999 -9999 -9999 -9999 -9999 -9999 -9999 -9999 -9999 -9999 -9999 -9999 -9999 -9999 -9999 -9999 -9999 -9999 -9999 -9999 -9999 -9999 -9999 -9999 -9999 654 654 676 680 676 691 689 691 687 677 679 676 687 683 689 710 702 701 708 702 690 683 692 704 703 712 727 742 764 762 750 754 758 743 726 744 736 711 686 694 704 719 711 725 739 750 746 742 755 739 740 759 750 716 696 660 669 680 702 741 758 788 791 746 711 720 714 700 667 695 668 719 776 770 705 664 671 733 747 752 735 690 655 668 673 696 661 672 653 684 708 675 697 743 779 778 781 773 788 803 797 799 810 788 806 789 804 802 794 786 818 837 872 896 955 -9999 -9999 -9999 -9999 -9999 -9999 -9999 -9999 -9999 -9999 -9999 -9999 -9999 -9999 -9999 -9999 -9999 -9999 -9999 -9999 -9999 -9999 
-9999 -9999 -9999 -9999 -9999 -9999 -9999 -9999 -9999 -9999 -9999 -9999 -9999 -9999 -9999 -9999 -9999 -9999 -9999 -9999 -9999 -9999 -9999 -9999 -9999 -9999 -9999 -9999 -9999 -9999 -9999 -9999 -9999 -9999 655 656 674 673 689 696 692 689 698 693 681 680 676 677 708 709 696 707 695 680 677 691 689 695 707 725 735 746 768 766 769 744 747 740 711 715 710 678 685 705 724 716 718 738 746 746 747 731 752 759 771 755 735 746 704 660 666 678 700 747 768 789 764 740 754 756 735 689 698 663 698 735 733 680 659 667 727 718 694 666 648 638 638 634 632 627 635 632 646 648 642 664 702 784 741 765 757 760 750 761 800 790 776 770 796 795 788 779 793 804 807 841 915 979 -9999 -9999 -9999 -9999 -9999 -9999 -9999 -9999 -9999 -9999 -9999 -9999 -9999 -9999 -9999 -9999 -9999 -9999 -9999 -9999 -9999 -9999 
-9999 -9999 -9999 -9999 -9999 -9999 -9999 -9999 -9999 -9999 -9999 -9999 -9999 -9999 -9999 -9999 -9999 -9999 -9999 -9999 -9999 -9999 -9999 -9999 -9999 -9999 -9999 -9999 -9999 -9999 -9999 -9999 -9999 -9999 -9999 657 662 691 681 696 690 679 697 710 711 695 695 702 690 700 697 707 687 677 674 680 689 697 704 715 724 736 756 752 742 742 729 716 705 707 706 674 690 707 726 721 717 723 735 749 752 733 725 746 765 754 725 736 737 693 648 651 681 716 727 780 782 780 756 776 742 759 737 695 655 687 745 727 652 666 711 687 642 655 650 667 705 704 691 653 647 657 691 711 711 673 659 690 692 693 697 720 732 784 798 803 813 787 769 779 791 816 843 830 845 911 969 962 -9999 -9999 -9999 -9999 -9999 -9999 -9999 -9999 -9999 -9999 -9999 -9999 -9999 -9999 -9999 -9999 -9999 -9999 -9999 -9999 -9999 -9999 
-9999 -9999 -9999 -9999 -9999 -9999 -9999 -9999 -9999 -9999 -9999 -9999 -9999 -9999 -9999 -9999 -9999 -9999 -9999 -9999 -9999 -9999 -9999 -9999 -9999 -9999 -9999 -9999 -9999 -9999 -9999 -9999 -9999 -9999 -9999 660 668 697 706 687 691 678 681 711 709 694 689 718 721 698 704 707 690 680 678 683 691 692 696 706 721 734 747 750 739 740 741 711 689 698 687 672 675 689 725 723 733 736 739 728 746 741 741 721 736 760 728 725 738 699 657 659 655 685 742 769 768 799 770 750 771 791 754 715 685 659 676 718 654 670 649 649 667 693 715 713 753 767 714 687 706 651 706 761 777 742 714 687 720 743 760 778 794 794 784 789 784 767 777 792 803 823 832 892 931 977 985 -9999 -9999 -9999 -9999 -9999 -9999 -9999 -9999 -9999 -9999 -9999 -9999 -9999 -9999 -9999 -9999 -9999 -9999 -9999 -9999 -9999 -9999 -9999 
-9999 -9999 -9999 -9999 -9999 -9999 -9999 -9999 -9999 -9999 -9999 -9999 -9999 -9999 -9999 -9999 -9999 -9999 -9999 -9999 -9999 -9999 -9999 -9999 -9999 -9999 -9999 -9999 -9999 -9999 -9999 -9999 -9999 -9999 660 658 692 689 690 683 690 682 679 685 707 709 688 693 719 712 705 708 698 687 678 682 688 692 699 699 710 723 739 754 740 713 717 703 676 674 672 675 688 693 723 727 718 717 712 709 737 749 751 741 718 734 728 741 740 713 663 669 690 679 732 742 784 784 788 739 752 782 799 744 741 694 657 658 655 663 647 683 735 745 767 750 767 771 758 724 756 691 674 719 777 796 765 725 -9999 -9999 -9999 -9999 -9999 789 792 758 742 777 797 819 849 871 908 937 975 962 -9999 -9999 -9999 -9999 -9999 -9999 -9999 -9999 -9999 -9999 -9999 -9999 -9999 -9999 -9999 -9999 -9999 -9999 -9999 -9999 -9999 -9999 -9999 -9999 
-9999 -9999 -9999 -9999 -9999 -9999 -9999 -9999 -9999 -9999 -9999 -9999 -9999 -9999 -9999 -9999 -9999 -9999 -9999 -9999 -9999 -9999 -9999 -9999 -9999 -9999 -9999 -9999 -9999 -9999 -9999 -9999 -9999 -9999 -9999 -9999 671 685 677 673 678 684 688 680 699 712 709 693 705 720 721 723 705 691 680 679 697 701 702 696 702 714 731 742 725 709 709 685 679 703 709 705 698 707 738 732 730 727 723 716 706 734 752 751 733 702 699 735 755 724 659 678 715 714 694 746 781 770 786 735 713 760 779 782 761 727 695 658 646 648 655 666 718 771 745 717 741 759 750 785 759 724 713 697 723 766 756 760 -9999 -9999 -9999 -9999 -9999 792 771 748 763 794 817 832 833 846 872 905 870 -9999 -9999 -9999 -9999 -9999 -9999 -9999 -9999 -9999 -9999 -9999 -9999 -9999 -9999 -9999 -9999 -9999 -9999 -9999 -9999 -9999 -9999 -9999 -9999 -9999 
-9999 -9999 -9999 -9999 -9999 -9999 -9999 -9999 -9999 -9999 -9999 -9999 -9999 -9999 -9999 -9999 -9999 -9999 -9999 -9999 -9999 -9999 -9999 -9999 -9999 -9999 -9999 -9999 -9999 -9999 -9999 -9999 -9999 -9999 -9999 -9999 -9999 669 676 659 665 664 687 688 709 713 729 701 711 733 735 715 713 696 687 682 698 707 708 701 701 713 744 744 721 704 689 676 681 727 745 735 721 736 758 760 750 742 728 723 700 707 732 739 745 735 710 691 711 707 667 671 722 763 715 724 760 757 784 752 705 740 738 743 752 704 679 674 667 667 659 679 695 746 702 697 713 706 757 779 761 775 766 749 754 -9999 -9999 -9999 -9999 -9999 -9999 -9999 -9999 785 764 769 799 808 806 -9999 -9999 -9999 -9999 -9999 -9999 -9999 -9999 -9999 -9999 -9999 -9999 -9999 -9999 -9999 -9999 -9999 -9999 -9999 -9999 -9999 -9999 -9999 -9999 -9999 -9999 -9999 -9999 -9999 -9999 -9999 
-9999 -9999 -9999 -9999 -9999 -9999 -9999 -9999 -9999 -9999 -9999 -9999 -9999 -9999 -9999 -9999 -9999 -9999 -9999 -9999 -9999 -9999 -9999 -9999 -9999 -9999 -9999 -9999 -9999 -9999 -9999 -9999 -9999 -9999 -9999 -9999 -9999 -9999 662 657 658 660 671 692 714 730 722 715 698 708 729 730 722 703 689 689 692 708 719 720 715 729 745 732 704 701 698 678 674 714 735 742 755 749 758 740 755 751 748 729 720 710 699 715 721 742 753 719 676 670 669 668 704 758 748 718 724 758 769 742 702 689 681 685 672 666 678 690 719 690 664 668 680 688 670 667 660 680 721 768 780 777 778 -9999 -9999 -9999 -9999 -9999 -9999 -9999 -9999 -9999 -9999 797 799 -9999 -9999 -9999 -9999 -9999 -9999 -9999 -9999 -9999 -9999 -9999 -9999 -9999 -9999 -9999 -9999 -9999 -9999 -9999 -9999 -9999 -9999 -9999 -9999 -9999 -9999 -9999 -9999 -9999 -9999 -9999 -9999 -9999 -9999 -9999 
-9999 -9999 -9999 -9999 -9999 -9999 -9999 -9999 -9999 -9999 -9999 -9999 -9999 -9999 -9999 -9999 -9999 -9999 -9999 -9999 -9999 -9999 -9999 -9999 -9999 -9999 -9999 -9999 -9999 -9999 -9999 -9999 -9999 -9999 -9999 -9999 -9999 -9999 -9999 658 672 665 663 676 704 715 716 722 709 705 702 720 713 698 690 698 695 700 715 717 727 749 755 752 733 716 724 698 673 689 713 735 740 745 754 739 741 748 741 740 730 712 704 703 700 732 742 720 678 704 715 716 689 716 759 737 720 746 741 755 725 709 716 738 739 682 710 767 715 682 674 666 677 667 669 704 677 702 750 777 763 767 770 -9999 -9999 -9999 -9999 -9999 -9999 -9999 -9999 -9999 -9999 -9999 -9999 -9999 -9999 -9999 -9999 -9999 -9999 -9999 -9999 -9999 -9999 -9999 -9999 -9999 -9999 -9999 -9999 -9999 -9999 -9999 -9999 -9999 -9999 -9999 -9999 -9999 -9999 -9999 -9999 -9999 -9999 -9999 -9999 -9999 -9999 -9999 
-9999 -9999 -9999 -9999 -9999 -9999 -9999 -9999 -9999 -9999 -9999 -9999 -9999 -9999 -9999 -9999 -9999 -9999 -9999 -9999 -9999 -9999 -9999 -9999 -9999 -9999 -9999 -9999 -9999 -9999 -9999 -9999 -9999 -9999 -9999 -9999 -9999 673 660 679 686 694 677 689 709 705 720 724 721 721 716 723 714 695 708 699 701 701 707 717 744 751 733 746 738 734 740 717 680 682 707 712 741 728 750 753 727 738 738 739 737 718 714 722 732 717 737 736 674 708 738 750 724 714 746 745 741 721 745 737 754 719 758 768 776 705 700 770 778 732 745 687 673 684 686 716 735 721 746 777 773 764 754 -9999 -9999 -9999 -9999 -9999 -9999 -9999 -9999 -9999 -9999 -9999 -9999 -9999 -9999 -9999 -9999 -9999 -9999 -9999 -9999 -9999 -9999 -9999 -9999 -9999 -9999 -9999 -9999 -9999 -9999 -9999 -9999 -9999 -9999 -9999 -9999 -9999 -9999 -9999 -9999 -9999 -9999 -9999 -9999 -9999 -9999 -9999 
-9999 -9999 -9999 -9999 -9999 -9999 -9999 -9999 -9999 -9999 -9999 -9999 -9999 -9999 -9999 -9999 -9999 -9999 -9999 -9999 -9999 -9999 -9999 -9999 -9999 -9999 -9999 -9999 -9999 -9999 -9999 -9999 -9999 -9999 -9999 -9999 -9999 -9999 669 675 697 707 681 674 679 687 693 714 719 725 738 732 708 694 721 708 721 706 697 716 737 737 722 743 743 721 742 717 674 663 670 706 729 725 750 753 746 726 739 728 721 721 706 711 738 740 707 732 697 677 743 748 751 764 746 727 749 715 724 736 760 746 771 754 756 699 722 736 762 801 780 729 690 702 694 747 793 786 796 762 751 756 759 -9999 -9999 -9999 -9999 -9999 -9999 -9999 -9999 -9999 -9999 -9999 -9999 -9999 -9999 -9999 -9999 -9999 -9999 -9999 -9999 -9999 -9999 -9999 -9999 -9999 -9999 -9999 -9999 -9999 -9999 -9999 -9999 -9999 -9999 -9999 -9999 -9999 -9999 -9999 -9999 -9999 -9999 -9999 -9999 -9999 -9999 -9999 
-9999 -9999 -9999 -9999 -9999 -9999 -9999 -9999 -9999 -9999 -9999 -9999 -9999 -9999 -9999 -9999 -9999 -9999 -9999 -9999 -9999 -9999 -9999 -9999 -9999 -9999 -9999 -9999 -9999 -9999 -9999 -9999 -9999 -9999 -9999 -9999 -9999 -9999 673 657 684 700 696 687 668 690 695 707 724 731 736 742 733 715 705 724 716 714 698 717 735 741 718 712 755 724 718 699 682 682 661 673 715 715 729 733 750 739 718 730 727 726 734 733 719 714 707 679 666 664 697 744 762 755 743 733 730 708 700 712 734 769 764 724 700 684 709 759 790 806 749 725 702 721 715 762 793 786 790 786 768 735 -9999 -9999 -9999 -9999 -9999 -9999 -9999 -9999 -9999 -9999 -9999 -9999 -9999 -9999 -9999 -9999 -9999 -9999 -9999 -9999 -9999 -9999 -9999 -9999 -9999 -9999 -9999 -9999 -9999 -9999 -9999 -9999 -9999 -9999 -9999 -9999 -9999 -9999 -9999 -9999 -9999 -9999 -9999 -9999 -9999 -9999 -9999 -9999 
-9999 -9999 -9999 -9999 -9999 -9999 -9999 -9999 -9999 -9999 -9999 -9999 -9999 -9999 -9999 -9999 -9999 -9999 -9999 -9999 -9999 -9999 -9999 -9999 -9999 -9999 -9999 -9999 -9999 -9999 -9999 -9999 -9999 -9999 -9999 -9999 -9999 -9999 674 667 704 711 699 704 681 674 691 700 720 727 717 731 757 733 715 725 711 713 699 697 722 746 750 722 706 723 698 702 700 708 680 664 694 705 708 724 731 750 723 708 726 740 728 728 719 730 735 739 692 669 701 729 759 756 750 727 732 711 695 694 700 735 749 737 743 720 705 766 787 784 789 743 708 719 713 783 770 780 757 773 754 742 -9999 -9999 -9999 -9999 -9999 -9999 -9999 -9999 -9999 -9999 -9999 -9999 -9999 -9999 -9999 -9999 -9999 -9999 -9999 -9999 -9999 -9999 -9999 -9999 -9999 -9999 -9999 -9999 -9999 -9999 -9999 -9999 -9999 -9999 -9999 -9999 -9999 -9999 -9999 -9999 -9999 -9999 -9999 -9999 -9999 -9999 -9999 -9999 
-9999 -9999 -9999 -9999 -9999 -9999 -9999 -9999 -9999 -9999 -9999 -9999 -9999 -9999 -9999 -9999 -9999 -9999 -9999 -9999 -9999 -9999 -9999 -9999 -9999 -9999 -9999 -9999 -9999 -9999 -9999 -9999 -9999 -9999 -9999 -9999 -9999 -9999 676 665 681 710 711 705 709 671 682 695 721 722 699 689 712 728 725 720 725 702 686 689 713 740 750 747 707 683 684 713 743 745 711 667 658 659 677 711 709 725 736 722 720 729 736 737 734 716 707 720 696 675 690 727 737 744 747 724 729 723 696 692 705 736 728 757 788 751 735 770 785 782 757 731 722 737 722 743 748 772 749 741 740 758 -9999 -9999 -9999 -9999 -9999 -9999 -9999 -9999 -9999 -9999 -9999 -9999 -9999 -9999 -9999 -9999 -9999 -9999 -9999 -9999 -9999 -9999 -9999 -9999 -9999 -9999 -9999 -9999 -9999 -9999 -9999 -9999 -9999 -9999 -9999 -9999 -9999 -9999 -9999 -9999 -9999 -9999 -9999 -9999 -9999 -9999 -9999 -9999 
-9999 -9999 -9999 -9999 -9999 -9999 -9999 -9999 -9999 -9999 -9999 -9999 -9999 -9999 -9999 -9999 -9999 -9999 -9999 -9999 -9999 -9999 -9999 -9999 -9999 -9999 -9999 -9999 -9999 -9999 -9999 -9999 -9999 -9999 -9999 -9999 -9999 -9999 671 665 667 683 708 721 718 699 669 693 721 731 709 689 670 676 688 701 725 707 695 689 705 723 742 741 718 692 678 700 729 708 692 678 697 673 657 666 690 688 699 695 719 712 738 742 738 743 734 698 686 704 744 758 736 726 718 713 718 716 706 705 703 727 758 746 790 783 755 786 764 762 805 762 746 720 741 722 734 741 724 720 752 783 -9999 -9999 -9999 -9999 -9999 -9999 -9999 -9999 -9999 -9999 -9999 -9999 -9999 -9999 -9999 -9999 -9999 -9999 -9999 -9999 -9999 -9999 -9999 -9999 -9999 -9999 -9999 -9999 -9999 -9999 -9999 -9999 -9999 -9999 -9999 -9999 -9999 -9999 -9999 -9999 -9999 -9999 -9999 -9999 -9999 -9999 -9999 -9999 
-9999 -9999 -9999 -9999 -9999 -9999 -9999 -9999 -9999 -9999 -9999 -9999 -9999 -9999 -9999 -9999 -9999 -9999 -9999 -9999 -9999 -9999 -9999 -9999 -9999 -9999 -9999 -9999 -9999 -9999 -9999 -9999 -9999 -9999 -9999 -9999 -9999 -9999 -9999 674 665 675 710 712 698 714 674 693 706 709 683 683 686 694 678 681 705 708 700 691 697 713 734 735 712 693 687 696 734 716 709 684 730 718 679 666 666 661 667 684 711 714 741 737 733 732 736 717 692 731 745 745 712 725 734 746 744 735 728 721 708 715 761 768 767 790 774 790 770 749 766 752 745 734 757 722 754 757 742 733 759 782 -9999 -9999 -9999 -9999 -9999 -9999 -9999 -9999 -9999 -9999 -9999 -9999 -9999 -9999 -9999 -9999 -9999 -9999 -9999 -9999 -9999 -9999 -9999 -9999 -9999 -9999 -9999 -9999 -9999 -9999 -9999 -9999 -9999 -9999 -9999 -9999 -9999 -9999 -9999 -9999 -9999 -9999 -9999 -9999 -9999 -9999 -9999 -9999 
-9999 -9999 -9999 -9999 -9999 -9999 -9999 -9999 -9999 -9999 -9999 -9999 -9999 -9999 -9999 -9999 -9999 -9999 -9999 -9999 -9999 -9999 -9999 -9999 -9999 -9999 -9999 -9999 -9999 -9999 -9999 -9999 -9999 -9999 -9999 -9999 -9999 -9999 -9999 675 664 689 715 704 685 691 677 677 675 678 702 710 721 737 708 706 690 693 700 691 689 701 729 747 710 677 693 714 742 745 704 696 734 716 687 708 691 688 675 687 718 716 715 742 747 743 727 699 692 724 720 708 725 739 745 743 742 738 732 725 715 717 750 778 788 777 776 767 754 735 735 730 729 736 751 751 749 774 755 736 737 754 -9999 -9999 -9999 -9999 -9999 -9999 -9999 -9999 -9999 -9999 -9999 -9999 -9999 -9999 -9999 -9999 -9999 -9999 -9999 -9999 -9999 -9999 -9999 -9999 -9999 -9999 -9999 -9999 -9999 -9999 -9999 -9999 -9999 -9999 -9999 -9999 -9999 -9999 -9999 -9999 -9999 -9999 -9999 -9999 -9999 -9999 -9999 -9999 
-9999 -9999 -9999 -9999 -9999 -9999 -9999 -9999 -9999 -9999 -9999 -9999 -9999 -9999 -9999 -9999 -9999 -9999 -9999 -9999 -9999 -9999 -9999 -9999 -9999 -9999 -9999 -9999 -9999 -9999 -9999 -9999 -9999 -9999 -9999 -9999 -9999 -9999 -9999 672 661 663 695 698 677 683 670 662 661 676 693 706 706 721 715 726 720 700 694 691 705 710 726 743 707 712 730 724 754 739 706 695 744 729 718 745 732 717 697 680 686 717 712 734 740 746 746 709 701 731 739 708 726 738 744 744 747 746 740 727 719 719 743 781 798 798 764 771 777 753 757 765 772 776 753 783 760 753 763 738 755 771 -9999 -9999 -9999 -9999 -9999 -9999 -9999 -9999 -9999 -9999 -9999 -9999 -9999 -9999 -9999 -9999 -9999 -9999 -9999 -9999 -9999 -9999 -9999 -9999 -9999 -9999 -9999 -9999 -9999 -9999 -9999 -9999 -9999 -9999 -9999 -9999 -9999 -9999 -9999 -9999 -9999 -9999 -9999 -9999 -9999 -9999 -9999 -9999 
-9999 -9999 -9999 -9999 -9999 -9999 -9999 -9999 -9999 -9999 -9999 -9999 -9999 -9999 -9999 -9999 -9999 -9999 -9999 -9999 -9999 -9999 -9999 -9999 -9999 -9999 -9999 -9999 -9999 -9999 -9999 -9999 -9999 -9999 -9999 -9999 -9999 -9999 -9999 668 665 689 699 691 684 680 669 655 647 652 669 674 685 697 692 685 686 694 696 687 704 710 700 699 704 724 731 727 754 745 713 705 738 735 740 730 724 726 737 728 697 703 704 720 734 732 735 704 701 734 712 718 739 742 749 746 746 741 746 733 723 723 738 757 813 792 779 755 775 783 779 799 779 766 755 765 790 763 753 741 745 783 -9999 -9999 -9999 -9999 -9999 -9999 -9999 -9999 -9999 -9999 -9999 -9999 -9999 -9999 -9999 -9999 -9999 -9999 -9999 -9999 -9999 -9999 -9999 -9999 -9999 -9999 -9999 -9999 -9999 -9999 -9999 -9999 -9999 -9999 -9999 -9999 -9999 -9999 -9999 -9999 -9999 -9999 -9999 -9999 -9999 -9999 -9999 -9999 
-9999 -9999 -9999 -9999 -9999 -9999 -9999 -9999 -9999 -9999 -9999 -9999 -9999 -9999 -9999 -9999 -9999 -9999 -9999 -9999 -9999 -9999 -9999 -9999 -9999 -9999 -9999 -9999 -9999 -9999 -9999 -9999 -9999 -9999 -9999 -9999 -9999 -9999 -9999 663 648 665 694 682 680 660 655 644 644 650 658 671 689 697 691 674 668 672 682 695 700 714 709 693 723 729 740 730 742 726 711 712 726 730 724 735 739 718 715 733 717 692 689 713 747 739 716 696 714 705 712 728 746 750 756 755 746 748 748 737 730 737 747 745 769 785 775 760 752 762 817 814 775 769 769 773 810 743 755 755 753 -9999 -9999 -9999 -9999 -9999 -9999 -9999 -9999 -9999 -9999 -9999 -9999 -9999 -9999 -9999 -9999 -9999 -9999 -9999 -9999 -9999 -9999 -9999 -9999 -9999 -9999 -9999 -9999 -9999 -9999 -9999 -9999 -9999 -9999 -9999 -9999 -9999 -9999 -9999 -9999 -9999 -9999 -9999 -9999 -9999 -9999 -9999 -9999 -9999 
-9999 -9999 -9999 -9999 -9999 -9999 -9999 -9999 -9999 -9999 -9999 -9999 -9999 -9999 -9999 -9999 -9999 -9999 -9999 -9999 -9999 -9999 -9999 -9999 -9999 -9999 -9999 -9999 -9999 -9999 -9999 -9999 -9999 -9999 -9999 -9999 -9999 -9999 -9999 659 656 686 687 675 662 666 650 652 652 687 694 714 717 722 720 703 684 673 667 667 672 682 707 713 713 719 727 730 726 724 715 715 708 718 732 741 745 736 715 706 705 696 687 699 712 715 708 690 691 698 708 733 748 753 751 745 744 748 751 733 729 741 748 737 747 763 780 790 787 753 788 815 791 799 790 789 845 792 778 783 789 -9999 -9999 -9999 -9999 -9999 -9999 -9999 -9999 -9999 -9999 -9999 -9999 -9999 -9999 -9999 -9999 -9999 -9999 -9999 -9999 -9999 -9999 -9999 -9999 -9999 -9999 -9999 -9999 -9999 -9999 -9999 -9999 -9999 -9999 -9999 -9999 -9999 -9999 -9999 -9999 -9999 -9999 -9999 -9999 -9999 -9999 -9999 -9999 -9999 
-9999 -9999 -9999 -9999 -9999 -9999 -9999 -9999 -9999 -9999 -9999 -9999 -9999 -9999 -9999 -9999 -9999 -9999 -9999 -9999 -9999 -9999 -9999 -9999 -9999 -9999 -9999 -9999 -9999 -9999 -9999 -9999 -9999 -9999 -9999 -9999 -9999 -9999 -9999 668 645 668 688 681 661 649 642 651 652 660 689 691 693 698 714 713 710 690 670 662 658 657 662 689 701 695 713 721 721 719 712 696 695 712 723 721 720 715 711 721 720 707 697 687 684 689 691 690 689 704 726 727 747 750 738 738 749 753 750 736 731 740 736 731 739 760 786 792 791 765 770 818 811 798 799 802 877 805 779 785 -9999 -9999 -9999 -9999 -9999 -9999 -9999 -9999 -9999 -9999 -9999 -9999 -9999 -9999 -9999 -9999 -9999 -9999 -9999 -9999 -9999 -9999 -9999 -9999 -9999 -9999 -9999 -9999 -9999 -9999 -9999 -9999 -9999 -9999 -9999 -9999 -9999 -9999 -9999 -9999 -9999 -9999 -9999 -9999 -9999 -9999 -9999 -9999 -9999 -9999 
-9999 -9999 -9999 -9999 -9999 -9999 -9999 -9999 -9999 -9999 -9999 -9999 -9999 -9999 -9999 -9999 -9999 -9999 -9999 -9999 -9999 -9999 -9999 -9999 -9999 -9999 -9999 -9999 -9999 -9999 -9999 -9999 -9999 -9999 -9999 -9999 -9999 -9999 -9999 663 660 658 676 666 666 639 653 661 698 673 690 733 724 705 713 718 711 693 676 673 667 665 678 676 676 675 685 707 713 710 699 688 697 707 717 707 708 711 721 725 721 727 718 707 714 719 724 706 698 704 708 711 715 728 740 749 759 759 751 738 734 733 733 733 745 762 795 783 776 776 765 791 804 811 803 823 862 791 787 -9999 -9999 -9999 -9999 -9999 -9999 -9999 -9999 -9999 -9999 -9999 -9999 -9999 -9999 -9999 -9999 -9999 -9999 -9999 -9999 -9999 -9999 -9999 -9999 -9999 -9999 -9999 -9999 -9999 -9999 -9999 -9999 -9999 -9999 -9999 -9999 -9999 -9999 -9999 -9999 -9999 -9999 -9999 -9999 -9999 -9999 -9999 -9999 -9999 -9999 -9999 
-9999 -9999 -9999 -9999 -9999 -9999 -9999 -9999 -9999 -9999 -9999 -9999 -9999 -9999 -9999 -9999 -9999 -9999 -9999 -9999 -9999 -9999 -9999 -9999 -9999 -9999 -9999 -9999 -9999 -9999 -9999 -9999 -9999 -9999 -9999 -9999 -9999 -9999 -9999 -9999 674 657 660 661 657 652 698 670 676 699 702 718 714 720 714 709 689 691 683 689 692 690 716 727 720 694 678 688 696 692 690 690 691 703 698 707 709 709 716 720 724 729 731 717 727 734 732 712 703 705 705 713 723 742 741 747 758 764 753 738 738 734 734 740 747 754 778 808 802 783 767 774 808 821 815 820 875 781 781 -9999 -9999 -9999 -9999 -9999 -9999 -9999 -9999 -9999 -9999 -9999 -9999 -9999 -9999 -9999 -9999 -9999 -9999 -9999 -9999 -9999 -9999 -9999 -9999 -9999 -9999 -9999 -9999 -9999 -9999 -9999 -9999 -9999 -9999 -9999 -9999 -9999 -9999 -9999 -9999 -9999 -9999 -9999 -9999 -9999 -9999 -9999 -9999 -9999 -9999 -9999 
-9999 -9999 -9999 -9999 -9999 -9999 -9999 -9999 -9999 -9999 -9999 -9999 -9999 -9999 -9999 -9999 -9999 -9999 -9999 -9999 -9999 -9999 -9999 -9999 -9999 -9999 -9999 -9999 -9999 -9999 -9999 -9999 -9999 -9999 -9999 -9999 -9999 -9999 -9999 -9999 -9999 657 648 667 637 664 719 718 678 697 712 699 700 709 709 702 710 722 703 724 711 712 722 729 712 697 679 676 682 684 691 692 688 696 712 720 727 716 714 717 721 733 736 735 745 746 736 720 712 712 714 714 718 729 738 745 759 761 754 742 738 730 734 744 755 762 775 790 801 796 779 777 793 807 841 888 879 -9999 -9999 -9999 -9999 -9999 -9999 -9999 -9999 -9999 -9999 -9999 -9999 -9999 -9999 -9999 -9999 -9999 -9999 -9999 -9999 -9999 -9999 -9999 -9999 -9999 -9999 -9999 -9999 -9999 -9999 -9999 -9999 -9999 -9999 -9999 -9999 -9999 -9999 -9999 -9999 -9999 -9999 -9999 -9999 -9999 -9999 -9999 -9999 -9999 -9999 -9999 -9999 -9999 
-9999 -9999 -9999 -9999 -9999 -9999 -9999 -9999 -9999 -9999 -9999 -9999 -9999 -9999 -9999 -9999 -9999 -9999 -9999 -9999 -9999 -9999 -9999 -9999 -9999 -9999 -9999 -9999 -9999 -9999 -9999 -9999 -9999 -9999 -9999 -9999 -9999 -9999 -9999 -9999 -9999 662 681 655 653 692 698 696 688 702 705 691 711 719 708 697 729 724 711 734 720 696 716 737 714 686 671 667 669 669 676 686 691 699 715 719 718 711 706 712 710 714 728 735 754 757 747 726 720 721 732 737 736 733 741 759 769 767 758 750 742 738 738 748 767 776 789 815 790 788 783 782 815 824 -9999 -9999 -9999 -9999 -9999 -9999 -9999 -9999 -9999 -9999 -9999 -9999 -9999 -9999 -9999 -9999 -9999 -9999 -9999 -9999 -9999 -9999 -9999 -9999 -9999 -9999 -9999 -9999 -9999 -9999 -9999 -9999 -9999 -9999 -9999 -9999 -9999 -9999 -9999 -9999 -9999 -9999 -9999 -9999 -9999 -9999 -9999 -9999 -9999 -9999 -9999 -9999 -9999 -9999 -9999 -9999 
-9999 -9999 -9999 -9999 -9999 -9999 -9999 -9999 -9999 -9999 -9999 -9999 -9999 -9999 -9999 -9999 -9999 -9999 -9999 -9999 -9999 -9999 -9999 -9999 -9999 -9999 -9999 -9999 -9999 -9999 -9999 -9999 -9999 -9999 -9999 -9999 -9999 -9999 -9999 -9999 -9999 696 673 640 653 682 680 698 699 700 687 691 712 722 724 726 725 728 717 734 706 691 695 720 708 701 690 668 663 662 662 673 691 695 702 713 709 698 705 707 709 711 729 743 758 749 754 737 729 723 733 737 742 753 774 770 762 762 755 755 749 743 743 754 773 785 799 813 792 784 782 790 821 -9999 -9999 -9999 -9999 -9999 -9999 -9999 -9999 -9999 -9999 -9999 -9999 -9999 -9999 -9999 -9999 -9999 -9999 -9999 -9999 -9999 -9999 -9999 -9999 -9999 -9999 -9999 -9999 -9999 -9999 -9999 -9999 -9999 -9999 -9999 -9999 -9999 -9999 -9999 -9999 -9999 -9999 -9999 -9999 -9999 -9999 -9999 -9999 -9999 -9999 -9999 -9999 -9999 -9999 -9999 -9999 -9999 
-9999 -9999 -9999 -9999 -9999 -9999 -9999 -9999 -9999 -9999 -9999 -9999 -9999 -9999 -9999 -9999 -9999 -9999 -9999 -9999 -9999 -9999 -9999 -9999 -9999 -9999 -9999 -9999 -9999 -9999 -9999 -9999 -9999 -9999 -9999 -9999 -9999 -9999 -9999 -9999 -9999 704 645 648 651 652 661 691 698 683 670 711 715 728 722 722 722 707 712 711 681 680 686 700 704 699 693 689 677 667 663 667 685 700 702 699 699 694 700 709 710 721 720 739 752 761 755 739 731 727 739 755 760 763 761 768 755 752 752 759 762 754 755 764 776 786 792 823 812 816 799 790 820 -9999 -9999 -9999 -9999 -9999 -9999 -9999 -9999 -9999 -9999 -9999 -9999 -9999 -9999 -9999 -9999 -9999 -9999 -9999 -9999 -9999 -9999 -9999 -9999 -9999 -9999 -9999 -9999 -9999 -9999 -9999 -9999 -9999 -9999 -9999 -9999 -9999 -9999 -9999 -9999 -9999 -9999 -9999 -9999 -9999 -9999 -9999 -9999 -9999 -9999 -9999 -9999 -9999 -9999 -9999 -9999 -9999 
-9999 -9999 -9999 -9999 -9999 -9999 -9999 -9999 -9999 -9999 -9999 -9999 -9999 -9999 -9999 -9999 -9999 -9999 -9999 -9999 -9999 -9999 -9999 -9999 -9999 -9999 -9999 -9999 -9999 -9999 -9999 -9999 -9999 -9999 -9999 -9999 -9999 -9999 -9999 -9999 -9999 685 650 677 661 659 680 697 696 675 672 700 729 715 721 730 714 702 688 691 671 669 665 685 703 706 702 720 724 705 677 674 681 693 701 700 695 694 705 716 720 744 738 731 740 750 760 754 743 735 732 738 747 749 749 751 748 750 765 775 779 767 760 764 775 798 816 831 825 815 803 807 -9999 -9999 -9999 -9999 -9999 -9999 -9999 -9999 -9999 -9999 -9999 -9999 -9999 -9999 -9999 -9999 -9999 -9999 -9999 -9999 -9999 -9999 -9999 -9999 -9999 -9999 -9999 -9999 -9999 -9999 -9999 -9999 -9999 -9999 -9999 -9999 -9999 -9999 -9999 -9999 -9999 -9999 -9999 -9999 -9999 -9999 -9999 -9999 -9999 -9999 -9999 -9999 -9999 -9999 -9999 -9999 -9999 -9999 
-9999 -9999 -9999 -9999 -9999 -9999 -9999 -9999 -9999 -9999 -9999 -9999 -9999 -9999 -9999 -9999 -9999 -9999 -9999 -9999 -9999 -9999 -9999 -9999 -9999 -9999 -9999 -9999 -9999 -9999 -9999 -9999 -9999 -9999 -9999 -9999 -9999 -9999 -9999 -9999 691 653 650 667 683 679 679 696 702 682 684 713 712 723 694 721 718 685 659 657 648 659 672 687 708 717 719 724 733 718 694 689 687 685 691 702 699 700 712 735 749 754 760 747 739 746 755 762 755 737 736 736 742 744 748 749 751 756 772 786 777 769 764 768 781 804 826 829 820 810 819 -9999 -9999 -9999 -9999 -9999 -9999 -9999 -9999 -9999 -9999 -9999 -9999 -9999 -9999 -9999 -9999 -9999 -9999 -9999 -9999 -9999 -9999 -9999 -9999 -9999 -9999 -9999 -9999 -9999 -9999 -9999 -9999 -9999 -9999 -9999 -9999 -9999 -9999 -9999 -9999 -9999 -9999 -9999 -9999 -9999 -9999 -9999 -9999 -9999 -9999 -9999 -9999 -9999 -9999 -9999 -9999 -9999 -9999 -9999 
-9999 -9999 -9999 -9999 -9999 -9999 -9999 -9999 -9999 -9999 -9999 -9999 -9999 -9999 -9999 -9999 -9999 -9999 -9999 -9999 -9999 -9999 -9999 -9999 -9999 -9999 -9999 -9999 -9999 -9999 -9999 -9999 -9999 -9999 -9999 -9999 -9999 -9999 -9999 -9999 688 640 660 678 690 689 690 683 696 670 680 707 690 715 738 692 672 653 644 645 655 673 683 693 717 718 715 725 718 708 694 700 687 683 692 699 704 719 723 726 747 748 752 764 755 750 747 751 753 743 736 735 738 746 747 752 762 772 784 789 775 771 785 779 790 819 835 835 822 838 825 -9999 -9999 -9999 -9999 -9999 -9999 -9999 -9999 -9999 -9999 -9999 -9999 -9999 -9999 -9999 -9999 -9999 -9999 -9999 -9999 -9999 -9999 -9999 -9999 -9999 -9999 -9999 -9999 -9999 -9999 -9999 -9999 -9999 -9999 -9999 -9999 -9999 -9999 -9999 -9999 -9999 -9999 -9999 -9999 -9999 -9999 -9999 -9999 -9999 -9999 -9999 -9999 -9999 -9999 -9999 -9999 -9999 -9999 -9999 
-9999 -9999 -9999 -9999 -9999 -9999 -9999 -9999 -9999 -9999 -9999 -9999 -9999 -9999 -9999 -9999 -9999 -9999 -9999 -9999 -9999 -9999 -9999 -9999 -9999 -9999 -9999 -9999 -9999 -9999 -9999 -9999 -9999 -9999 -9999 -9999 -9999 -9999 -9999 -9999 689 642 656 678 688 687 688 684 699 672 675 680 664 672 688 670 654 659 649 651 671 690 709 720 722 724 723 715 694 690 689 697 687 679 683 692 699 715 737 730 732 745 765 772 762 750 742 744 748 742 748 744 749 754 754 776 795 793 796 796 779 774 778 784 796 821 832 838 851 -9999 -9999 -9999 -9999 -9999 -9999 -9999 -9999 -9999 -9999 -9999 -9999 -9999 -9999 -9999 -9999 -9999 -9999 -9999 -9999 -9999 -9999 -9999 -9999 -9999 -9999 -9999 -9999 -9999 -9999 -9999 -9999 -9999 -9999 -9999 -9999 -9999 -9999 -9999 -9999 -9999 -9999 -9999 -9999 -9999 -9999 -9999 -9999 -9999 -9999 -9999 -9999 -9999 -9999 -9999 -9999 -9999 -9999 -9999 -9999 -9999 
-9999 -9999 -9999 -9999 -9999 -9999 -9999 -9999 -9999 -9999 -9999 -9999 -9999 -9999 -9999 -9999 -9999 -9999 -9999 -9999 -9999 -9999 -9999 -9999 -9999 -9999 -9999 -9999 -9999 -9999 -9999 -9999 -9999 -9999 -9999 -9999 -9999 -9999 -9999 -9999 674 654 671 694 693 685 676 674 692 683 661 660 664 676 667 662 679 697 674 665 675 696 706 712 713 710 709 716 695 683 681 685 682 681 692 693 693 712 733 737 736 748 758 775 783 787 768 753 748 753 751 746 754 763 772 798 809 798 801 793 781 781 785 794 809 811 837 843 -9999 -9999 -9999 -9999 -9999 -9999 -9999 -9999 -9999 -9999 -9999 -9999 -9999 -9999 -9999 -9999 -9999 -9999 -9999 -9999 -9999 -9999 -9999 -9999 -9999 -9999 -9999 -9999 -9999 -9999 -9999 -9999 -9999 -9999 -9999 -9999 -9999 -9999 -9999 -9999 -9999 -9999 -9999 -9999 -9999 -9999 -9999 -9999 -9999 -9999 -9999 -9999 -9999 -9999 -9999 -9999 -9999 -9999 -9999 -9999 -9999 -9999 
-9999 -9999 -9999 -9999 -9999 -9999 -9999 -9999 -9999 -9999 -9999 -9999 -9999 -9999 -9999 -9999 -9999 -9999 -9999 -9999 -9999 -9999 -9999 -9999 -9999 -9999 -9999 -9999 -9999 -9999 -9999 -9999 -9999 -9999 -9999 -9999 -9999 -9999 -9999 -9999 667 648 672 692 693 697 673 665 673 687 666 671 688 707 701 694 696 701 680 675 683 681 684 695 715 709 700 698 704 697 689 683 683 682 689 709 710 710 716 735 746 741 752 765 773 770 767 765 761 760 755 756 771 795 785 804 802 801 795 785 796 803 799 807 819 813 822 842 -9999 -9999 -9999 -9999 -9999 -9999 -9999 -9999 -9999 -9999 -9999 -9999 -9999 -9999 -9999 -9999 -9999 -9999 -9999 -9999 -9999 -9999 -9999 -9999 -9999 -9999 -9999 -9999 -9999 -9999 -9999 -9999 -9999 -9999 -9999 -9999 -9999 -9999 -9999 -9999 -9999 -9999 -9999 -9999 -9999 -9999 -9999 -9999 -9999 -9999 -9999 -9999 -9999 -9999 -9999 -9999 -9999 -9999 -9999 -9999 -9999 -9999 
-9999 -9999 -9999 -9999 -9999 -9999 -9999 -9999 -9999 -9999 -9999 -9999 -9999 -9999 -9999 -9999 -9999 -9999 -9999 -9999 -9999 -9999 -9999 -9999 -9999 -9999 -9999 -9999 -9999 -9999 -9999 -9999 -9999 -9999 -9999 -9999 -9999 -9999 -9999 -9999 673 655 657 665 681 693 680 664 664 675 671 688 690 708 713 708 708 692 678 671 669 685 707 702 713 710 719 723 720 707 699 704 688 688 693 713 731 724 715 715 739 748 750 757 767 776 776 771 771 755 762 760 798 808 807 812 795 793 783 790 800 802 802 823 823 814 823 858 -9999 -9999 -9999 -9999 -9999 -9999 -9999 -9999 -9999 -9999 -9999 -9999 -9999 -9999 -9999 -9999 -9999 -9999 -9999 -9999 -9999 -9999 -9999 -9999 -9999 -9999 -9999 -9999 -9999 -9999 -9999 -9999 -9999 -9999 -9999 -9999 -9999 -9999 -9999 -9999 -9999 -9999 -9999 -9999 -9999 -9999 -9999 -9999 -9999 -9999 -9999 -9999 -9999 -9999 -9999 -9999 -9999 -9999 -9999 -9999 -9999 -9999 
-9999 -9999 -9999 -9999 -9999 -9999 -9999 -9999 -9999 -9999 -9999 -9999 -9999 -9999 -9999 -9999 -9999 -9999 -9999 -9999 -9999 -9999 -9999 -9999 -9999 -9999 -9999 -9999 -9999 -9999 -9999 -9999 -9999 -9999 -9999 -9999 -9999 -9999 -9999 -9999 705 652 647 660 671 690 684 666 663 670 674 695 698 702 704 706 705 687 676 676 689 691 704 702 707 709 723 740 708 715 725 709 705 701 700 712 745 734 723 722 725 748 754 753 763 766 764 771 776 765 769 771 793 800 810 806 807 792 812 804 804 806 820 835 816 824 829 844 -9999 -9999 -9999 -9999 -9999 -9999 -9999 -9999 -9999 -9999 -9999 -9999 -9999 -9999 -9999 -9999 -9999 -9999 -9999 -9999 -9999 -9999 -9999 -9999 -9999 -9999 -9999 -9999 -9999 -9999 -9999 -9999 -9999 -9999 -9999 -9999 -9999 -9999 -9999 -9999 -9999 -9999 -9999 -9999 -9999 -9999 -9999 -9999 -9999 -9999 -9999 -9999 -9999 -9999 -9999 -9999 -9999 -9999 -9999 -9999 -9999 -9999 
-9999 -9999 -9999 -9999 -9999 -9999 -9999 -9999 -9999 -9999 -9999 -9999 -9999 -9999 -9999 -9999 -9999 -9999 -9999 -9999 -9999 -9999 -9999 -9999 -9999 -9999 -9999 -9999 -9999 -9999 -9999 -9999 -9999 -9999 -9999 -9999 -9999 -9999 -9999 -9999 -9999 685 646 667 692 695 682 667 658 668 669 691 692 686 698 703 687 687 679 678 679 690 701 703 704 705 710 721 724 726 726 716 719 715 724 736 741 741 731 730 729 735 754 762 766 772 789 781 775 774 774 782 783 810 812 810 803 807 820 822 814 813 833 826 823 828 830 840 854 -9999 -9999 -9999 -9999 -9999 -9999 -9999 -9999 -9999 -9999 -9999 -9999 -9999 -9999 -9999 -9999 -9999 -9999 -9999 -9999 -9999 -9999 -9999 -9999 -9999 -9999 -9999 -9999 -9999 -9999 -9999 -9999 -9999 -9999 -9999 -9999 -9999 -9999 -9999 -9999 -9999 -9999 -9999 -9999 -9999 -9999 -9999 -9999 -9999 -9999 -9999 -9999 -9999 -9999 -9999 -9999 -9999 -9999 -9999 -9999 -9999 
-9999 -9999 -9999 -9999 -9999 -9999 -9999 -9999 -9999 -9999 -9999 -9999 -9999 -9999 -9999 -9999 -9999 -9999 -9999 -9999 -9999 -9999 -9999 -9999 -9999 -9999 -9999 -9999 -9999 -9999 -9999 -9999 -9999 -9999 -9999 -9999 -9999 -9999 -9999 -9999 -9999 684 644 666 683 700 699 682 663 669 664 674 684 702 703 691 683 698 685 677 677 682 698 691 696 700 710 714 718 720 728 733 728 724 736 753 737 736 733 729 733 743 760 761 773 788 782 784 793 798 794 794 794 814 808 811 793 799 812 825 824 825 838 824 831 840 837 840 863 852 -9999 -9999 -9999 -9999 -9999 -9999 -9999 -9999 -9999 -9999 -9999 -9999 -9999 -9999 -9999 -9999 -9999 -9999 -9999 -9999 -9999 -9999 -9999 -9999 -9999 -9999 -9999 -9999 -9999 -9999 -9999 -9999 -9999 -9999 -9999 -9999 -9999 -9999 -9999 -9999 -9999 -9999 -9999 -9999 -9999 -9999 -9999 -9999 -9999 -9999 -9999 -9999 -9999 -9999 -9999 -9999 -9999 -9999 -9999 -9999 
-9999 -9999 -9999 -9999 -9999 -9999 -9999 -9999 -9999 -9999 -9999 -9999 -9999 -9999 -9999 -9999 -9999 -9999 -9999 -9999 -9999 -9999 -9999 -9999 -9999 -9999 -9999 -9999 -9999 -9999 -9999 -9999 -9999 -9999 -9999 -9999 -9999 -9999 -9999 -9999 -9999 726 650 661 677 688 700 686 667 658 671 668 674 693 685 683 679 687 690 679 680 683 680 684 694 706 710 712 723 719 733 737 728 726 735 743 741 730 730 733 738 759 767 772 784 784 782 781 810 802 793 809 798 802 807 818 802 814 813 822 821 813 816 817 834 840 835 849 866 845 -9999 -9999 -9999 -9999 -9999 -9999 -9999 -9999 -9999 -9999 -9999 -9999 -9999 -9999 -9999 -9999 -9999 -9999 -9999 -9999 -9999 -9999 -9999 -9999 -9999 -9999 -9999 -9999 -9999 -9999 -9999 -9999 -9999 -9999 -9999 -9999 -9999 -9999 -9999 -9999 -9999 -9999 -9999 -9999 -9999 -9999 -9999 -9999 -9999 -9999 -9999 -9999 -9999 -9999 -9999 -9999 -9999 -9999 -9999 -9999 
-9999 -9999 -9999 -9999 -9999 -9999 -9999 -9999 -9999 -9999 -9999 -9999 -9999 -9999 -9999 -9999 -9999 -9999 -9999 -9999 -9999 -9999 -9999 -9999 -9999 -9999 -9999 -9999 -9999 -9999 -9999 -9999 -9999 -9999 -9999 -9999 -9999 -9999 -9999 -9999 -9999 737 654 674 679 693 702 680 673 661 672 665 668 671 683 679 673 674 691 688 679 672 684 702 701 705 708 715 724 718 717 740 733 726 727 735 750 732 733 740 745 762 775 783 789 784 787 798 802 801 789 812 796 809 814 813 804 810 816 818 810 819 822 835 854 846 854 850 864 890 -9999 -9999 -9999 -9999 -9999 -9999 -9999 -9999 -9999 -9999 -9999 -9999 -9999 -9999 -9999 -9999 -9999 -9999 -9999 -9999 -9999 -9999 -9999 -9999 -9999 -9999 -9999 -9999 -9999 -9999 -9999 -9999 -9999 -9999 -9999 -9999 -9999 -9999 -9999 -9999 -9999 -9999 -9999 -9999 -9999 -9999 -9999 -9999 -9999 -9999 -9999 -9999 -9999 -9999 -9999 -9999 -9999 -9999 -9999 -9999 
-9999 -9999 -9999 -9999 -9999 -9999 -9999 -9999 -9999 -9999 -9999 -9999 -9999 -9999 -9999 -9999 -9999 -9999 -9999 -9999 -9999 -9999 -9999 -9999 -9999 -9999 -9999 -9999 -9999 -9999 -9999 -9999 -9999 -9999 -9999 -9999 -9999 -9999 -9999 -9999 -9999 743 654 672 677 668 675 670 676 659 701 675 666 668 670 661 663 668 689 684 684 697 704 700 702 707 706 712 724 729 717 718 729 722 719 731 750 744 747 753 754 765 778 780 783 795 792 808 810 809 814 793 804 793 790 804 803 812 822 823 826 826 833 847 855 848 850 850 864 889 916 -9999 -9999 -9999 -9999 -9999 -9999 -9999 -9999 -9999 -9999 -9999 -9999 -9999 -9999 -9999 -9999 -9999 -9999 -9999 -9999 -9999 -9999 -9999 -9999 -9999 -9999 -9999 -9999 -9999 -9999 -9999 -9999 -9999 -9999 -9999 -9999 -9999 -9999 -9999 -9999 -9999 -9999 -9999 -9999 -9999 -9999 -9999 -9999 -9999 -9999 -9999 -9999 -9999 -9999 -9999 -9999 -9999 -9999 -9999 
-9999 -9999 -9999 -9999 -9999 -9999 -9999 -9999 -9999 -9999 -9999 -9999 -9999 -9999 -9999 -9999 -9999 -9999 -9999 -9999 -9999 -9999 -9999 -9999 -9999 -9999 -9999 -9999 -9999 -9999 -9999 -9999 -9999 -9999 -9999 -9999 -9999 -9999 -9999 -9999 -9999 732 661 658 663 672 656 664 658 663 707 710 677 667 662 662 661 675 690 697 688 693 721 701 705 704 706 711 723 729 734 719 719 721 718 723 737 748 760 767 756 766 770 771 782 797 799 804 809 807 802 781 794 806 823 819 815 820 821 826 834 834 833 842 846 859 853 858 892 889 868 -9999 -9999 -9999 -9999 -9999 -9999 -9999 -9999 -9999 -9999 -9999 -9999 -9999 -9999 -9999 -9999 -9999 -9999 -9999 -9999 -9999 -9999 -9999 -9999 -9999 -9999 -9999 -9999 -9999 -9999 -9999 -9999 -9999 -9999 -9999 -9999 -9999 -9999 -9999 -9999 -9999 -9999 -9999 -9999 -9999 -9999 -9999 -9999 -9999 -9999 -9999 -9999 -9999 -9999 -9999 -9999 -9999 -9999 -9999 
-9999 -9999 -9999 -9999 -9999 -9999 -9999 -9999 -9999 -9999 -9999 -9999 -9999 -9999 -9999 -9999 -9999 -9999 -9999 -9999 -9999 -9999 -9999 -9999 -9999 -9999 -9999 -9999 -9999 -9999 -9999 -9999 -9999 -9999 -9999 -9999 -9999 -9999 -9999 -9999 -9999 730 652 666 665 648 652 671 649 660 678 696 685 682 665 667 670 681 692 698 696 696 719 704 703 705 705 709 724 728 736 726 726 726 723 722 727 746 762 769 770 766 774 777 791 790 797 805 809 807 795 802 814 813 832 827 820 826 830 832 830 841 845 853 853 851 856 863 867 860 851 -9999 -9999 -9999 -9999 -9999 -9999 -9999 -9999 -9999 -9999 -9999 -9999 -9999 -9999 -9999 -9999 -9999 -9999 -9999 -9999 -9999 -9999 -9999 -9999 -9999 -9999 -9999 -9999 -9999 -9999 -9999 -9999 -9999 -9999 -9999 -9999 -9999 -9999 -9999 -9999 -9999 -9999 -9999 -9999 -9999 -9999 -9999 -9999 -9999 -9999 -9999 -9999 -9999 -9999 -9999 -9999 -9999 -9999 -9999 
-9999 -9999 -9999 -9999 -9999 -9999 -9999 -9999 -9999 -9999 -9999 -9999 -9999 -9999 -9999 -9999 -9999 -9999 -9999 -9999 -9999 -9999 -9999 -9999 -9999 -9999 -9999 -9999 -9999 -9999 -9999 -9999 -9999 -9999 -9999 -9999 -9999 -9999 -9999 -9999 -9999 -9999 723 684 647 661 661 673 652 650 662 680 683 678 669 666 677 675 691 689 687 693 699 706 691 699 708 714 723 733 740 741 727 739 730 725 729 744 762 763 771 779 784 786 784 791 796 797 805 816 796 801 816 824 831 827 828 837 834 832 836 845 839 847 857 850 850 851 865 875 874 884 938 934 -9999 -9999 -9999 -9999 -9999 -9999 -9999 -9999 -9999 -9999 -9999 -9999 -9999 -9999 -9999 -9999 -9999 -9999 -9999 -9999 -9999 -9999 -9999 -9999 -9999 -9999 -9999 -9999 -9999 -9999 -9999 -9999 -9999 -9999 -9999 -9999 -9999 -9999 -9999 -9999 -9999 -9999 -9999 -9999 -9999 -9999 -9999 -9999 -9999 -9999 -9999 -9999 -9999 -9999 -9999 -9999 
-9999 -9999 -9999 -9999 -9999 -9999 -9999 -9999 -9999 -9999 -9999 -9999 -9999 -9999 -9999 -9999 -9999 -9999 -9999 -9999 -9999 -9999 -9999 -9999 -9999 -9999 -9999 -9999 -9999 -9999 -9999 -9999 -9999 -9999 -9999 -9999 -9999 -9999 -9999 -9999 -9999 -9999 735 656 646 660 662 659 649 647 656 671 682 667 670 674 680 680 697 691 698 688 692 700 703 699 710 726 729 737 741 735 736 750 740 734 735 747 763 759 775 784 784 788 782 794 801 812 817 822 800 805 816 839 832 827 840 836 841 834 851 838 844 858 859 855 859 858 871 898 932 942 959 956 979 -9999 -9999 -9999 -9999 -9999 -9999 -9999 -9999 -9999 -9999 -9999 -9999 -9999 -9999 -9999 -9999 -9999 -9999 -9999 -9999 -9999 -9999 -9999 -9999 -9999 -9999 -9999 -9999 -9999 -9999 -9999 -9999 -9999 -9999 -9999 -9999 -9999 -9999 -9999 -9999 -9999 -9999 -9999 -9999 -9999 -9999 -9999 -9999 -9999 -9999 -9999 -9999 -9999 -9999 -9999 
-9999 -9999 -9999 -9999 -9999 -9999 -9999 -9999 -9999 -9999 -9999 -9999 -9999 -9999 -9999 -9999 -9999 -9999 -9999 -9999 -9999 -9999 -9999 -9999 -9999 -9999 -9999 -9999 -9999 -9999 -9999 -9999 -9999 -9999 -9999 -9999 -9999 -9999 -9999 -9999 -9999 -9999 754 684 642 658 662 658 651 647 651 656 675 660 667 671 680 688 707 710 713 694 692 699 721 701 694 713 735 729 735 734 738 755 751 747 744 754 766 759 762 778 782 785 781 786 796 798 803 835 812 814 821 838 827 846 841 840 839 852 866 849 852 865 862 862 863 870 876 869 874 935 933 -9999 -9999 -9999 -9999 -9999 -9999 -9999 -9999 -9999 -9999 -9999 -9999 -9999 -9999 -9999 -9999 -9999 -9999 -9999 -9999 -9999 -9999 -9999 -9999 -9999 -9999 -9999 -9999 -9999 -9999 -9999 -9999 -9999 -9999 -9999 -9999 -9999 -9999 -9999 -9999 -9999 -9999 -9999 -9999 -9999 -9999 -9999 -9999 -9999 -9999 -9999 -9999 -9999 -9999 -9999 -9999 -9999 
-9999 -9999 -9999 -9999 -9999 -9999 -9999 -9999 -9999 -9999 -9999 -9999 -9999 -9999 -9999 -9999 -9999 -9999 -9999 -9999 -9999 -9999 -9999 -9999 -9999 -9999 -9999 -9999 -9999 -9999 -9999 -9999 -9999 -9999 -9999 -9999 -9999 -9999 -9999 -9999 -9999 -9999 756 658 641 675 682 670 658 660 654 661 665 669 657 664 672 684 702 717 703 698 683 697 716 713 712 703 702 710 725 729 741 744 761 759 752 750 763 776 771 769 773 791 790 790 800 814 837 826 840 836 825 833 842 847 845 863 839 863 872 847 859 869 861 860 856 863 859 872 889 925 926 971 979 -9999 -9999 -9999 -9999 -9999 -9999 -9999 -9999 -9999 -9999 -9999 -9999 -9999 -9999 -9999 -9999 -9999 -9999 -9999 -9999 -9999 -9999 -9999 -9999 -9999 -9999 -9999 -9999 -9999 -9999 -9999 -9999 -9999 -9999 -9999 -9999 -9999 -9999 -9999 -9999 -9999 -9999 -9999 -9999 -9999 -9999 -9999 -9999 -9999 -9999 -9999 -9999 -9999 -9999 -9999 
-9999 -9999 -9999 -9999 -9999 -9999 -9999 -9999 -9999 -9999 -9999 -9999 -9999 -9999 -9999 -9999 -9999 -9999 -9999 -9999 -9999 -9999 -9999 -9999 -9999 -9999 -9999 -9999 -9999 -9999 -9999 -9999 -9999 -9999 -9999 -9999 -9999 -9999 -9999 -9999 -9999 -9999 744 677 643 649 682 683 667 658 655 669 673 659 659 673 686 697 702 718 695 692 685 700 711 721 716 712 708 701 701 716 737 738 750 749 746 754 764 764 773 774 780 790 796 793 805 814 812 818 841 839 822 832 838 844 848 872 847 875 873 854 863 868 867 860 865 871 870 878 885 885 946 978 952 -9999 -9999 -9999 -9999 -9999 -9999 -9999 -9999 -9999 -9999 -9999 -9999 -9999 -9999 -9999 -9999 -9999 -9999 -9999 -9999 -9999 -9999 -9999 -9999 -9999 -9999 -9999 -9999 -9999 -9999 -9999 -9999 -9999 -9999 -9999 -9999 -9999 -9999 -9999 -9999 -9999 -9999 -9999 -9999 -9999 -9999 -9999 -9999 -9999 -9999 -9999 -9999 -9999 -9999 -9999 
-9999 -9999 -9999 -9999 -9999 -9999 -9999 -9999 -9999 -9999 -9999 -9999 -9999 -9999 -9999 -9999 -9999 -9999 -9999 -9999 -9999 -9999 -9999 -9999 -9999 -9999 -9999 -9999 -9999 -9999 -9999 -9999 -9999 -9999 -9999 -9999 -9999 -9999 -9999 -9999 -9999 -9999 722 645 644 655 669 675 667 676 680 659 655 663 673 684 690 701 714 723 693 694 685 693 717 729 720 711 707 704 699 701 707 716 737 736 742 753 757 758 766 776 792 804 795 793 803 808 816 844 849 856 828 857 843 840 832 868 871 883 880 866 876 867 869 864 875 883 881 879 892 959 980 967 901 867 -9999 -9999 -9999 -9999 -9999 -9999 -9999 -9999 -9999 -9999 -9999 -9999 -9999 -9999 -9999 -9999 -9999 -9999 -9999 -9999 -9999 -9999 -9999 -9999 -9999 -9999 -9999 -9999 -9999 -9999 -9999 -9999 -9999 -9999 -9999 -9999 -9999 -9999 -9999 -9999 -9999 -9999 -9999 -9999 -9999 -9999 -9999 -9999 -9999 -9999 -9999 -9999 -9999 -9999 
-9999 -9999 -9999 -9999 -9999 -9999 -9999 -9999 -9999 -9999 -9999 -9999 -9999 -9999 -9999 -9999 -9999 -9999 -9999 -9999 -9999 -9999 -9999 -9999 -9999 -9999 -9999 -9999 -9999 -9999 -9999 -9999 -9999 -9999 -9999 -9999 -9999 -9999 -9999 -9999 -9999 -9999 -9999 680 644 665 673 674 676 657 679 650 662 677 686 692 704 696 691 687 685 688 714 710 709 734 737 729 711 702 703 705 718 721 730 741 754 761 761 764 766 778 791 797 806 799 801 815 817 823 844 867 842 852 842 842 838 864 869 903 902 886 875 874 873 878 877 898 886 883 916 946 975 960 896 -9999 -9999 -9999 -9999 -9999 -9999 -9999 -9999 -9999 -9999 -9999 -9999 -9999 -9999 -9999 -9999 -9999 -9999 -9999 -9999 -9999 -9999 -9999 -9999 -9999 -9999 -9999 -9999 -9999 -9999 -9999 -9999 -9999 -9999 -9999 -9999 -9999 -9999 -9999 -9999 -9999 -9999 -9999 -9999 -9999 -9999 -9999 -9999 -9999 -9999 -9999 -9999 -9999 -9999 -9999 
-9999 -9999 -9999 -9999 -9999 -9999 -9999 -9999 -9999 -9999 -9999 -9999 -9999 -9999 -9999 -9999 -9999 -9999 -9999 -9999 -9999 -9999 -9999 -9999 -9999 -9999 -9999 -9999 -9999 -9999 -9999 -9999 -9999 -9999 -9999 -9999 -9999 -9999 -9999 -9999 -9999 -9999 -9999 685 643 667 679 675 667 688 657 650 662 673 681 692 702 692 684 685 686 685 700 714 717 735 748 735 731 714 707 718 736 750 759 765 786 792 784 781 779 782 787 796 809 808 806 814 820 832 847 868 861 845 842 861 856 852 852 869 936 886 876 883 886 882 888 907 878 893 927 968 949 905 -9999 -9999 -9999 -9999 -9999 -9999 -9999 -9999 -9999 -9999 -9999 -9999 -9999 -9999 -9999 -9999 -9999 -9999 -9999 -9999 -9999 -9999 -9999 -9999 -9999 -9999 -9999 -9999 -9999 -9999 -9999 -9999 -9999 -9999 -9999 -9999 -9999 -9999 -9999 -9999 -9999 -9999 -9999 -9999 -9999 -9999 -9999 -9999 -9999 -9999 -9999 -9999 -9999 -9999 -9999 -9999 
-9999 -9999 -9999 -9999 -9999 -9999 -9999 -9999 -9999 -9999 -9999 -9999 -9999 -9999 -9999 -9999 -9999 -9999 -9999 -9999 -9999 -9999 -9999 -9999 -9999 -9999 -9999 -9999 -9999 -9999 -9999 -9999 -9999 -9999 -9999 -9999 -9999 -9999 -9999 -9999 -9999 -9999 -9999 750 650 661 691 669 677 702 664 650 660 668 675 678 679 693 680 703 683 715 737 716 726 741 749 741 733 741 727 728 747 762 773 779 787 793 804 795 800 787 795 809 818 794 814 823 825 834 859 870 873 859 841 852 857 853 861 882 928 898 872 887 887 888 893 900 895 895 943 936 906 -9999 -9999 -9999 -9999 -9999 -9999 -9999 -9999 -9999 -9999 -9999 -9999 -9999 -9999 -9999 -9999 -9999 -9999 -9999 -9999 -9999 -9999 -9999 -9999 -9999 -9999 -9999 -9999 -9999 -9999 -9999 -9999 -9999 -9999 -9999 -9999 -9999 -9999 -9999 -9999 -9999 -9999 -9999 -9999 -9999 -9999 -9999 -9999 -9999 -9999 -9999 -9999 -9999 -9999 -9999 -9999 -9999 
-9999 -9999 -9999 -9999 -9999 -9999 -9999 -9999 -9999 -9999 -9999 -9999 -9999 -9999 -9999 -9999 -9999 -9999 -9999 -9999 -9999 -9999 -9999 -9999 -9999 -9999 -9999 -9999 -9999 -9999 -9999 -9999 -9999 -9999 -9999 -9999 -9999 -9999 -9999 -9999 -9999 -9999 -9999 698 664 687 672 683 700 670 656 664 667 663 675 682 697 727 709 712 695 719 751 740 735 741 741 736 732 747 746 752 755 760 769 775 780 786 786 782 796 782 791 806 822 813 809 825 829 850 842 869 873 871 846 853 877 856 856 860 896 931 901 890 905 896 898 925 904 896 935 893 -9999 -9999 -9999 -9999 -9999 -9999 -9999 -9999 -9999 -9999 -9999 -9999 -9999 -9999 -9999 -9999 -9999 -9999 -9999 -9999 -9999 -9999 -9999 -9999 -9999 -9999 -9999 -9999 -9999 -9999 -9999 -9999 -9999 -9999 -9999 -9999 -9999 -9999 -9999 -9999 -9999 -9999 -9999 -9999 -9999 -9999 -9999 -9999 -9999 -9999 -9999 -9999 -9999 -9999 -9999 -9999 -9999 -9999 
-9999 -9999 -9999 -9999 -9999 -9999 -9999 -9999 -9999 -9999 -9999 -9999 -9999 -9999 -9999 -9999 -9999 -9999 -9999 -9999 -9999 -9999 -9999 -9999 -9999 -9999 -9999 -9999 -9999 -9999 -9999 -9999 -9999 -9999 -9999 -9999 -9999 -9999 -9999 -9999 -9999 -9999 774 666 684 670 697 715 695 664 670 673 659 675 693 692 705 726 709 709 706 702 729 744 736 736 736 737 737 748 750 757 747 743 745 756 764 769 770 784 787 783 799 809 824 825 809 811 831 858 865 871 875 856 850 884 881 854 854 868 886 926 936 917 907 901 899 942 905 903 918 -9999 -9999 -9999 -9999 -9999 -9999 -9999 -9999 -9999 -9999 -9999 -9999 -9999 -9999 -9999 -9999 -9999 -9999 -9999 -9999 -9999 -9999 -9999 -9999 -9999 -9999 -9999 -9999 -9999 -9999 -9999 -9999 -9999 -9999 -9999 -9999 -9999 -9999 -9999 -9999 -9999 -9999 -9999 -9999 -9999 -9999 -9999 -9999 -9999 -9999 -9999 -9999 -9999 -9999 -9999 -9999 -9999 -9999 -9999 
-9999 -9999 -9999 -9999 -9999 -9999 -9999 -9999 -9999 -9999 -9999 -9999 -9999 -9999 -9999 -9999 -9999 -9999 -9999 -9999 -9999 -9999 -9999 -9999 -9999 -9999 -9999 -9999 -9999 -9999 -9999 -9999 -9999 -9999 -9999 -9999 -9999 -9999 -9999 -9999 -9999 -9999 760 665 684 672 712 672 665 666 666 665 671 691 700 700 -9999 729 698 707 696 686 699 711 720 735 734 730 738 737 746 749 760 760 752 754 763 768 773 770 779 787 804 819 820 829 828 823 831 862 879 872 861 836 879 903 851 853 858 867 874 889 923 935 933 906 912 936 915 907 933 -9999 -9999 -9999 -9999 -9999 -9999 -9999 -9999 -9999 -9999 -9999 -9999 -9999 -9999 -9999 -9999 -9999 -9999 -9999 -9999 -9999 -9999 -9999 -9999 -9999 -9999 -9999 -9999 -9999 -9999 -9999 -9999 -9999 -9999 -9999 -9999 -9999 -9999 -9999 -9999 -9999 -9999 -9999 -9999 -9999 -9999 -9999 -9999 -9999 -9999 -9999 -9999 -9999 -9999 -9999 -9999 -9999 -9999 -9999 
-9999 -9999 -9999 -9999 -9999 -9999 -9999 -9999 -9999 -9999 -9999 -9999 -9999 -9999 -9999 -9999 -9999 -9999 -9999 -9999 -9999 -9999 -9999 -9999 -9999 -9999 -9999 -9999 -9999 -9999 -9999 -9999 -9999 -9999 -9999 -9999 -9999 -9999 -9999 -9999 -9999 -9999 775 683 667 666 685 715 683 685 668 671 679 689 -9999 -9999 -9999 695 700 712 697 697 730 737 727 725 736 738 735 734 739 754 780 774 769 768 763 763 777 774 788 796 807 815 829 838 833 838 836 850 863 864 871 864 897 863 852 868 875 884 886 898 902 928 932 895 934 936 911 940 963 -9999 -9999 -9999 -9999 -9999 -9999 -9999 -9999 -9999 -9999 -9999 -9999 -9999 -9999 -9999 -9999 -9999 -9999 -9999 -9999 -9999 -9999 -9999 -9999 -9999 -9999 -9999 -9999 -9999 -9999 -9999 -9999 -9999 -9999 -9999 -9999 -9999 -9999 -9999 -9999 -9999 -9999 -9999 -9999 -9999 -9999 -9999 -9999 -9999 -9999 -9999 -9999 -9999 -9999 -9999 -9999 -9999 -9999 -9999 
-9999 -9999 -9999 -9999 -9999 -9999 -9999 -9999 -9999 -9999 -9999 -9999 -9999 -9999 -9999 -9999 -9999 -9999 -9999 -9999 -9999 -9999 -9999 -9999 -9999 -9999 -9999 -9999 -9999 -9999 -9999 -9999 -9999 -9999 -9999 -9999 -9999 -9999 -9999 -9999 -9999 -9999 -9999 790 650 663 723 693 674 713 665 667 678 725 -9999 -9999 -9999 696 697 690 694 702 748 765 758 732 727 740 737 731 737 764 790 797 775 776 775 772 781 780 790 802 805 817 829 842 824 828 838 837 854 849 883 883 872 858 856 863 876 904 889 894 907 935 932 925 932 904 932 984 985 977 -9999 -9999 -9999 -9999 -9999 -9999 -9999 -9999 -9999 -9999 -9999 -9999 -9999 -9999 -9999 -9999 -9999 -9999 -9999 -9999 -9999 -9999 -9999 -9999 -9999 -9999 -9999 -9999 -9999 -9999 -9999 -9999 -9999 -9999 -9999 -9999 -9999 -9999 -9999 -9999 -9999 -9999 -9999 -9999 -9999 -9999 -9999 -9999 -9999 -9999 -9999 -9999 -9999 -9999 -9999 -9999 -9999 -9999 
-9999 -9999 -9999 -9999 -9999 -9999 -9999 -9999 -9999 -9999 -9999 -9999 -9999 -9999 -9999 -9999 -9999 -9999 -9999 -9999 -9999 -9999 -9999 -9999 -9999 -9999 -9999 -9999 -9999 -9999 -9999 -9999 -9999 -9999 -9999 -9999 -9999 -9999 -9999 -9999 -9999 -9999 -9999 798 677 655 724 671 728 684 684 716 711 -9999 -9999 -9999 -9999 -9999 -9999 690 698 727 727 750 767 764 772 738 750 739 750 775 775 787 783 775 774 778 775 781 794 806 814 811 831 839 844 830 837 833 862 867 886 885 854 859 865 880 894 901 908 931 935 940 926 928 901 929 984 985 972 -9999 -9999 -9999 -9999 -9999 -9999 -9999 -9999 -9999 -9999 -9999 -9999 -9999 -9999 -9999 -9999 -9999 -9999 -9999 -9999 -9999 -9999 -9999 -9999 -9999 -9999 -9999 -9999 -9999 -9999 -9999 -9999 -9999 -9999 -9999 -9999 -9999 -9999 -9999 -9999 -9999 -9999 -9999 -9999 -9999 -9999 -9999 -9999 -9999 -9999 -9999 -9999 -9999 -9999 -9999 -9999 -9999 -9999 -9999 
-9999 -9999 -9999 -9999 -9999 -9999 -9999 -9999 -9999 -9999 -9999 -9999 -9999 -9999 -9999 -9999 -9999 -9999 -9999 -9999 -9999 -9999 -9999 -9999 -9999 -9999 -9999 -9999 -9999 -9999 -9999 -9999 -9999 -9999 -9999 -9999 -9999 -9999 -9999 -9999 -9999 -9999 -9999 816 700 660 725 693 687 663 682 688 699 -9999 -9999 -9999 -9999 -9999 -9999 -9999 731 755 744 761 764 780 791 762 739 737 750 763 772 783 781 772 777 771 773 786 804 809 820 821 835 839 837 824 828 840 870 886 876 887 868 869 875 872 874 881 893 900 935 930 918 925 919 969 962 961 -9999 -9999 -9999 -9999 -9999 -9999 -9999 -9999 -9999 -9999 -9999 -9999 -9999 -9999 -9999 -9999 -9999 -9999 -9999 -9999 -9999 -9999 -9999 -9999 -9999 -9999 -9999 -9999 -9999 -9999 -9999 -9999 -9999 -9999 -9999 -9999 -9999 -9999 -9999 -9999 -9999 -9999 -9999 -9999 -9999 -9999 -9999 -9999 -9999 -9999 -9999 -9999 -9999 -9999 -9999 -9999 -9999 -9999 -9999 -9999 
-9999 -9999 -9999 -9999 -9999 -9999 -9999 -9999 -9999 -9999 -9999 -9999 -9999 -9999 -9999 -9999 -9999 -9999 -9999 -9999 -9999 -9999 -9999 -9999 -9999 -9999 -9999 -9999 -9999 -9999 -9999 -9999 -9999 -9999 -9999 -9999 -9999 -9999 -9999 -9999 -9999 -9999 -9999 -9999 835 670 671 732 675 665 692 703 -9999 -9999 -9999 -9999 -9999 -9999 -9999 -9999 -9999 760 753 771 754 759 753 748 733 742 742 743 754 767 772 772 770 772 773 784 799 816 824 831 843 841 825 824 833 844 873 880 885 881 872 876 875 880 881 895 898 897 922 937 927 934 944 946 -9999 -9999 -9999 -9999 -9999 -9999 -9999 -9999 -9999 -9999 -9999 -9999 -9999 -9999 -9999 -9999 -9999 -9999 -9999 -9999 -9999 -9999 -9999 -9999 -9999 -9999 -9999 -9999 -9999 -9999 -9999 -9999 -9999 -9999 -9999 -9999 -9999 -9999 -9999 -9999 -9999 -9999 -9999 -9999 -9999 -9999 -9999 -9999 -9999 -9999 -9999 -9999 -9999 -9999 -9999 -9999 -9999 -9999 -9999 -9999 -9999 -9999 
-9999 -9999 -9999 -9999 -9999 -9999 -9999 -9999 -9999 -9999 -9999 -9999 -9999 -9999 -9999 -9999 -9999 -9999 -9999 -9999 -9999 -9999 -9999 -9999 -9999 -9999 -9999 -9999 -9999 -9999 -9999 -9999 -9999 -9999 -9999 -9999 -9999 -9999 -9999 -9999 -9999 -9999 -9999 -9999 806 660 743 698 684 714 708 -9999 -9999 -9999 -9999 -9999 -9999 -9999 -9999 -9999 -9999 -9999 -9999 766 776 764 750 739 729 733 747 752 751 757 762 759 766 783 781 784 789 804 820 837 849 846 831 831 829 844 877 887 878 882 888 879 879 882 906 920 920 908 909 932 945 936 932 -9999 -9999 -9999 -9999 -9999 -9999 -9999 -9999 -9999 -9999 -9999 -9999 -9999 -9999 -9999 -9999 -9999 -9999 -9999 -9999 -9999 -9999 -9999 -9999 -9999 -9999 -9999 -9999 -9999 -9999 -9999 -9999 -9999 -9999 -9999 -9999 -9999 -9999 -9999 -9999 -9999 -9999 -9999 -9999 -9999 -9999 -9999 -9999 -9999 -9999 -9999 -9999 -9999 -9999 -9999 -9999 -9999 -9999 -9999 -9999 -9999 -9999 -9999 
-9999 -9999 -9999 -9999 -9999 -9999 -9999 -9999 -9999 -9999 -9999 -9999 -9999 -9999 -9999 -9999 -9999 -9999 -9999 -9999 -9999 -9999 -9999 -9999 -9999 -9999 -9999 -9999 -9999 -9999 -9999 -9999 -9999 -9999 -9999 -9999 -9999 -9999 -9999 -9999 -9999 -9999 -9999 -9999 846 712 758 673 698 -9999 -9999 -9999 -9999 -9999 -9999 -9999 -9999 -9999 -9999 -9999 -9999 -9999 -9999 759 777 770 766 773 741 737 734 741 746 756 774 784 788 788 781 786 795 805 815 828 840 845 836 849 847 853 867 881 884 886 884 881 881 891 899 924 922 935 920 933 951 940 -9999 -9999 -9999 -9999 -9999 -9999 -9999 -9999 -9999 -9999 -9999 -9999 -9999 -9999 -9999 -9999 -9999 -9999 -9999 -9999 -9999 -9999 -9999 -9999 -9999 -9999 -9999 -9999 -9999 -9999 -9999 -9999 -9999 -9999 -9999 -9999 -9999 -9999 -9999 -9999 -9999 -9999 -9999 -9999 -9999 -9999 -9999 -9999 -9999 -9999 -9999 -9999 -9999 -9999 -9999 -9999 -9999 -9999 -9999 -9999 -9999 -9999 -9999 -9999 
-9999 -9999 -9999 -9999 -9999 -9999 -9999 -9999 -9999 -9999 -9999 -9999 -9999 -9999 -9999 -9999 -9999 -9999 -9999 -9999 -9999 -9999 -9999 -9999 -9999 -9999 -9999 -9999 -9999 -9999 -9999 -9999 -9999 -9999 -9999 -9999 -9999 -9999 -9999 -9999 -9999 -9999 -9999 -9999 845 718 743 693 703 -9999 -9999 -9999 -9999 -9999 -9999 -9999 -9999 -9999 -9999 -9999 -9999 -9999 -9999 765 765 748 763 787 749 758 773 791 756 781 794 793 792 791 794 787 799 805 817 840 847 845 844 838 841 855 866 885 881 882 890 886 898 897 884 895 921 936 930 916 949 945 -9999 -9999 -9999 -9999 -9999 -9999 -9999 -9999 -9999 -9999 -9999 -9999 -9999 -9999 -9999 -9999 -9999 -9999 -9999 -9999 -9999 -9999 -9999 -9999 -9999 -9999 -9999 -9999 -9999 -9999 -9999 -9999 -9999 -9999 -9999 -9999 -9999 -9999 -9999 -9999 -9999 -9999 -9999 -9999 -9999 -9999 -9999 -9999 -9999 -9999 -9999 -9999 -9999 -9999 -9999 -9999 -9999 -9999 -9999 -9999 -9999 -9999 -9999 -9999 
-9999 -9999 -9999 -9999 -9999 -9999 -9999 -9999 -9999 -9999 -9999 -9999 -9999 -9999 -9999 -9999 -9999 -9999 -9999 -9999 -9999 -9999 -9999 -9999 -9999 -9999 -9999 -9999 -9999 -9999 -9999 -9999 -9999 -9999 -9999 -9999 -9999 -9999 -9999 -9999 -9999 -9999 -9999 -9999 823 709 809 758 756 -9999 -9999 -9999 -9999 -9999 -9999 -9999 -9999 -9999 -9999 -9999 -9999 -9999 -9999 -9999 -9999 754 752 776 779 759 776 781 761 799 819 808 793 794 800 792 809 811 813 836 845 837 831 843 849 854 868 875 889 885 881 892 897 890 886 900 926 938 934 928 943 -9999 -9999 -9999 -9999 -9999 -9999 -9999 -9999 -9999 -9999 -9999 -9999 -9999 -9999 -9999 -9999 -9999 -9999 -9999 -9999 -9999 -9999 -9999 -9999 -9999 -9999 -9999 -9999 -9999 -9999 -9999 -9999 -9999 -9999 -9999 -9999 -9999 -9999 -9999 -9999 -9999 -9999 -9999 -9999 -9999 -9999 -9999 -9999 -9999 -9999 -9999 -9999 -9999 -9999 -9999 -9999 -9999 -9999 -9999 -9999 -9999 -9999 -9999 -9999 -9999 
-9999 -9999 -9999 -9999 -9999 -9999 -9999 -9999 -9999 -9999 -9999 -9999 -9999 -9999 -9999 -9999 -9999 -9999 -9999 -9999 -9999 -9999 -9999 -9999 -9999 -9999 -9999 -9999 -9999 -9999 -9999 -9999 -9999 -9999 -9999 -9999 -9999 -9999 -9999 -9999 -9999 -9999 -9999 -9999 843 754 746 719 690 724 -9999 -9999 -9999 -9999 -9999 -9999 -9999 -9999 -9999 -9999 -9999 -9999 -9999 -9999 -9999 768 753 751 762 767 758 786 801 799 807 786 795 796 808 798 802 804 810 833 839 834 837 836 852 853 858 886 879 886 883 885 889 900 900 911 941 941 923 924 925 -9999 -9999 -9999 -9999 -9999 -9999 -9999 -9999 -9999 -9999 -9999 -9999 -9999 -9999 -9999 -9999 -9999 -9999 -9999 -9999 -9999 -9999 -9999 -9999 -9999 -9999 -9999 -9999 -9999 -9999 -9999 -9999 -9999 -9999 -9999 -9999 -9999 -9999 -9999 -9999 -9999 -9999 -9999 -9999 -9999 -9999 -9999 -9999 -9999 -9999 -9999 -9999 -9999 -9999 -9999 -9999 -9999 -9999 -9999 -9999 -9999 -9999 -9999 -9999 -9999 
-9999 -9999 -9999 -9999 -9999 -9999 -9999 -9999 -9999 -9999 -9999 -9999 -9999 -9999 -9999 -9999 -9999 -9999 -9999 -9999 -9999 -9999 -9999 -9999 -9999 -9999 -9999 -9999 -9999 -9999 -9999 -9999 -9999 -9999 -9999 -9999 -9999 -9999 -9999 -9999 -9999 -9999 -9999 -9999 -9999 864 699 721 722 -9999 -9999 -9999 -9999 -9999 -9999 -9999 -9999 -9999 -9999 -9999 -9999 -9999 -9999 -9999 -9999 -9999 774 774 764 763 772 799 806 816 812 823 799 797 805 817 800 805 813 835 833 830 832 837 838 849 858 881 890 886 890 892 896 895 896 905 924 926 925 919 -9999 -9999 -9999 -9999 -9999 -9999 -9999 -9999 -9999 -9999 -9999 -9999 -9999 -9999 -9999 -9999 -9999 -9999 -9999 -9999 -9999 -9999 -9999 -9999 -9999 -9999 -9999 -9999 -9999 -9999 -9999 -9999 -9999 -9999 -9999 -9999 -9999 -9999 -9999 -9999 -9999 -9999 -9999 -9999 -9999 -9999 -9999 -9999 -9999 -9999 -9999 -9999 -9999 -9999 -9999 -9999 -9999 -9999 -9999 -9999 -9999 -9999 -9999 -9999 -9999 -9999 
-9999 -9999 -9999 -9999 -9999 -9999 -9999 -9999 -9999 -9999 -9999 -9999 -9999 -9999 -9999 -9999 -9999 -9999 -9999 -9999 -9999 -9999 -9999 -9999 -9999 -9999 -9999 -9999 -9999 -9999 -9999 -9999 -9999 -9999 -9999 -9999 -9999 -9999 -9999 -9999 -9999 -9999 -9999 -9999 -9999 834 834 718 724 -9999 -9999 -9999 -9999 -9999 -9999 -9999 -9999 -9999 -9999 -9999 -9999 -9999 -9999 -9999 -9999 -9999 -9999 -9999 767 762 769 807 790 805 801 817 826 827 815 816 817 805 821 828 835 827 837 849 846 850 854 877 872 883 890 877 903 900 893 894 925 946 939 -9999 -9999 -9999 -9999 -9999 -9999 -9999 -9999 -9999 -9999 -9999 -9999 -9999 -9999 -9999 -9999 -9999 -9999 -9999 -9999 -9999 -9999 -9999 -9999 -9999 -9999 -9999 -9999 -9999 -9999 -9999 -9999 -9999 -9999 -9999 -9999 -9999 -9999 -9999 -9999 -9999 -9999 -9999 -9999 -9999 -9999 -9999 -9999 -9999 -9999 -9999 -9999 -9999 -9999 -9999 -9999 -9999 -9999 -9999 -9999 -9999 -9999 -9999 -9999 -9999 -9999 -9999 
-9999 -9999 -9999 -9999 -9999 -9999 -9999 -9999 -9999 -9999 -9999 -9999 -9999 -9999 -9999 -9999 -9999 -9999 -9999 -9999 -9999 -9999 -9999 -9999 -9999 -9999 -9999 -9999 -9999 -9999 -9999 -9999 -9999 -9999 -9999 -9999 -9999 -9999 -9999 -9999 -9999 -9999 -9999 -9999 -9999 -9999 -9999 802 720 779 -9999 -9999 -9999 -9999 -9999 -9999 -9999 -9999 -9999 -9999 -9999 -9999 -9999 -9999 -9999 -9999 -9999 768 778 763 783 783 787 807 812 800 817 823 818 819 807 808 822 826 840 840 844 858 858 864 860 878 874 874 877 894 901 902 894 900 920 937 928 -9999 -9999 -9999 -9999 -9999 -9999 -9999 -9999 -9999 -9999 -9999 -9999 -9999 -9999 -9999 -9999 -9999 -9999 -9999 -9999 -9999 -9999 -9999 -9999 -9999 -9999 -9999 -9999 -9999 -9999 -9999 -9999 -9999 -9999 -9999 -9999 -9999 -9999 -9999 -9999 -9999 -9999 -9999 -9999 -9999 -9999 -9999 -9999 -9999 -9999 -9999 -9999 -9999 -9999 -9999 -9999 -9999 -9999 -9999 -9999 -9999 -9999 -9999 -9999 -9999 -9999 -9999 
-9999 -9999 -9999 -9999 -9999 -9999 -9999 -9999 -9999 -9999 -9999 -9999 -9999 -9999 -9999 -9999 -9999 -9999 -9999 -9999 -9999 -9999 -9999 -9999 -9999 -9999 -9999 -9999 -9999 -9999 -9999 -9999 -9999 -9999 -9999 -9999 -9999 -9999 -9999 -9999 -9999 -9999 -9999 -9999 -9999 -9999 -9999 904 788 -9999 -9999 -9999 -9999 -9999 -9999 -9999 -9999 -9999 -9999 -9999 -9999 -9999 -9999 -9999 -9999 -9999 -9999 -9999 786 769 772 777 803 787 792 798 797 808 819 812 801 803 817 833 840 839 850 853 865 858 875 877 887 895 894 894 906 901 891 903 924 938 931 -9999 -9999 -9999 -9999 -9999 -9999 -9999 -9999 -9999 -9999 -9999 -9999 -9999 -9999 -9999 -9999 -9999 -9999 -9999 -9999 -9999 -9999 -9999 -9999 -9999 -9999 -9999 -9999 -9999 -9999 -9999 -9999 -9999 -9999 -9999 -9999 -9999 -9999 -9999 -9999 -9999 -9999 -9999 -9999 -9999 -9999 -9999 -9999 -9999 -9999 -9999 -9999 -9999 -9999 -9999 -9999 -9999 -9999 -9999 -9999 -9999 -9999 -9999 -9999 -9999 -9999 -9999 
-9999 -9999 -9999 -9999 -9999 -9999 -9999 -9999 -9999 -9999 -9999 -9999 -9999 -9999 -9999 -9999 -9999 -9999 -9999 -9999 -9999 -9999 -9999 -9999 -9999 -9999 -9999 -9999 -9999 -9999 -9999 -9999 -9999 -9999 -9999 -9999 -9999 -9999 -9999 -9999 -9999 -9999 -9999 -9999 -9999 -9999 -9999 -9999 876 -9999 -9999 -9999 -9999 -9999 -9999 -9999 -9999 -9999 -9999 -9999 -9999 -9999 -9999 -9999 -9999 -9999 804 773 771 800 779 783 805 823 801 795 794 810 810 799 812 815 831 843 848 842 848 853 859 862 858 862 868 889 896 884 902 903 920 932 934 928 918 -9999 -9999 -9999 -9999 -9999 -9999 -9999 -9999 -9999 -9999 -9999 -9999 -9999 -9999 -9999 -9999 -9999 -9999 -9999 -9999 -9999 -9999 -9999 -9999 -9999 -9999 -9999 -9999 -9999 -9999 -9999 -9999 -9999 -9999 -9999 -9999 -9999 -9999 -9999 -9999 -9999 -9999 -9999 -9999 -9999 -9999 -9999 -9999 -9999 -9999 -9999 -9999 -9999 -9999 -9999 -9999 -9999 -9999 -9999 -9999 -9999 -9999 -9999 -9999 -9999 -9999 -9999 
-9999 -9999 -9999 -9999 -9999 -9999 -9999 -9999 -9999 -9999 -9999 -9999 -9999 -9999 -9999 -9999 -9999 -9999 -9999 -9999 -9999 -9999 -9999 -9999 -9999 -9999 -9999 -9999 -9999 -9999 -9999 -9999 -9999 -9999 -9999 -9999 -9999 -9999 -9999 -9999 -9999 -9999 -9999 -9999 -9999 -9999 -9999 -9999 -9999 -9999 -9999 -9999 -9999 -9999 -9999 -9999 -9999 -9999 -9999 -9999 -9999 -9999 -9999 -9999 784 792 786 775 778 787 797 783 803 815 813 804 803 810 793 801 829 837 847 853 845 844 844 850 853 860 862 851 857 877 874 882 901 907 914 916 919 922 -9999 -9999 -9999 -9999 -9999 -9999 -9999 -9999 -9999 -9999 -9999 -9999 -9999 -9999 -9999 -9999 -9999 -9999 -9999 -9999 -9999 -9999 -9999 -9999 -9999 -9999 -9999 -9999 -9999 -9999 -9999 -9999 -9999 -9999 -9999 -9999 -9999 -9999 -9999 -9999 -9999 -9999 -9999 -9999 -9999 -9999 -9999 -9999 -9999 -9999 -9999 -9999 -9999 -9999 -9999 -9999 -9999 -9999 -9999 -9999 -9999 -9999 -9999 -9999 -9999 -9999 -9999 -9999 
-9999 -9999 -9999 -9999 -9999 -9999 -9999 -9999 -9999 -9999 -9999 -9999 -9999 -9999 -9999 -9999 -9999 -9999 -9999 -9999 -9999 -9999 -9999 -9999 -9999 -9999 -9999 -9999 -9999 -9999 -9999 -9999 -9999 -9999 -9999 -9999 -9999 -9999 -9999 -9999 -9999 -9999 -9999 -9999 -9999 -9999 -9999 -9999 -9999 -9999 -9999 -9999 -9999 -9999 -9999 -9999 -9999 -9999 -9999 -9999 -9999 -9999 -9999 -9999 -9999 785 792 782 779 800 815 782 799 802 807 815 819 811 801 808 821 840 834 844 839 836 844 844 849 856 864 874 881 882 878 895 911 907 899 901 905 -9999 -9999 -9999 -9999 -9999 -9999 -9999 -9999 -9999 -9999 -9999 -9999 -9999 -9999 -9999 -9999 -9999 -9999 -9999 -9999 -9999 -9999 -9999 -9999 -9999 -9999 -9999 -9999 -9999 -9999 -9999 -9999 -9999 -9999 -9999 -9999 -9999 -9999 -9999 -9999 -9999 -9999 -9999 -9999 -9999 -9999 -9999 -9999 -9999 -9999 -9999 -9999 -9999 -9999 -9999 -9999 -9999 -9999 -9999 -9999 -9999 -9999 -9999 -9999 -9999 -9999 -9999 -9999 -9999 
-9999 -9999 -9999 -9999 -9999 -9999 -9999 -9999 -9999 -9999 -9999 -9999 -9999 -9999 -9999 -9999 -9999 -9999 -9999 -9999 -9999 -9999 -9999 -9999 -9999 -9999 -9999 -9999 -9999 -9999 -9999 -9999 -9999 -9999 -9999 -9999 -9999 -9999 -9999 -9999 -9999 -9999 -9999 -9999 -9999 -9999 -9999 -9999 -9999 -9999 -9999 -9999 -9999 -9999 -9999 -9999 -9999 -9999 -9999 -9999 -9999 -9999 -9999 -9999 -9999 773 789 798 787 793 810 810 797 799 809 824 823 796 801 811 822 836 836 836 836 847 850 848 847 851 863 876 887 895 905 902 903 906 895 903 -9999 -9999 -9999 -9999 -9999 -9999 -9999 -9999 -9999 -9999 -9999 -9999 -9999 -9999 -9999 -9999 -9999 -9999 -9999 -9999 -9999 -9999 -9999 -9999 -9999 -9999 -9999 -9999 -9999 -9999 -9999 -9999 -9999 -9999 -9999 -9999 -9999 -9999 -9999 -9999 -9999 -9999 -9999 -9999 -9999 -9999 -9999 -9999 -9999 -9999 -9999 -9999 -9999 -9999 -9999 -9999 -9999 -9999 -9999 -9999 -9999 -9999 -9999 -9999 -9999 -9999 -9999 -9999 -9999 -9999 
-9999 -9999 -9999 -9999 -9999 -9999 -9999 -9999 -9999 -9999 -9999 -9999 -9999 -9999 -9999 -9999 -9999 -9999 -9999 -9999 -9999 -9999 -9999 -9999 -9999 -9999 -9999 -9999 -9999 -9999 -9999 -9999 -9999 -9999 -9999 -9999 -9999 -9999 -9999 -9999 -9999 -9999 -9999 -9999 -9999 -9999 -9999 -9999 -9999 -9999 -9999 -9999 -9999 -9999 -9999 -9999 -9999 -9999 -9999 -9999 -9999 -9999 -9999 -9999 -9999 -9999 778 787 785 786 789 802 815 797 807 811 818 803 817 827 839 845 849 849 846 854 853 850 849 855 866 876 881 885 899 905 897 908 908 -9999 -9999 -9999 -9999 -9999 -9999 -9999 -9999 -9999 -9999 -9999 -9999 -9999 -9999 -9999 -9999 -9999 -9999 -9999 -9999 -9999 -9999 -9999 -9999 -9999 -9999 -9999 -9999 -9999 -9999 -9999 -9999 -9999 -9999 -9999 -9999 -9999 -9999 -9999 -9999 -9999 -9999 -9999 -9999 -9999 -9999 -9999 -9999 -9999 -9999 -9999 -9999 -9999 -9999 -9999 -9999 -9999 -9999 -9999 -9999 -9999 -9999 -9999 -9999 -9999 -9999 -9999 -9999 -9999 -9999 -9999 
-9999 -9999 -9999 -9999 -9999 -9999 -9999 -9999 -9999 -9999 -9999 -9999 -9999 -9999 -9999 -9999 -9999 -9999 -9999 -9999 -9999 -9999 -9999 -9999 -9999 -9999 -9999 -9999 -9999 -9999 -9999 -9999 -9999 -9999 -9999 -9999 -9999 -9999 -9999 -9999 -9999 -9999 -9999 -9999 -9999 -9999 -9999 -9999 -9999 -9999 -9999 -9999 -9999 -9999 -9999 -9999 -9999 -9999 -9999 -9999 -9999 -9999 -9999 -9999 -9999 -9999 -9999 785 793 805 809 804 820 812 809 802 811 806 818 824 830 836 837 841 843 855 851 843 847 850 858 870 880 881 882 896 915 912 915 908 -9999 -9999 -9999 -9999 -9999 -9999 -9999 -9999 -9999 -9999 -9999 -9999 -9999 -9999 -9999 -9999 -9999 -9999 -9999 -9999 -9999 -9999 -9999 -9999 -9999 -9999 -9999 -9999 -9999 -9999 -9999 -9999 -9999 -9999 -9999 -9999 -9999 -9999 -9999 -9999 -9999 -9999 -9999 -9999 -9999 -9999 -9999 -9999 -9999 -9999 -9999 -9999 -9999 -9999 -9999 -9999 -9999 -9999 -9999 -9999 -9999 -9999 -9999 -9999 -9999 -9999 -9999 -9999 -9999 -9999 
-9999 -9999 -9999 -9999 -9999 -9999 -9999 -9999 -9999 -9999 -9999 -9999 -9999 -9999 -9999 -9999 -9999 -9999 -9999 -9999 -9999 -9999 -9999 -9999 -9999 -9999 -9999 -9999 -9999 -9999 -9999 -9999 -9999 -9999 -9999 -9999 -9999 -9999 -9999 -9999 -9999 -9999 -9999 -9999 -9999 -9999 -9999 -9999 -9999 -9999 -9999 -9999 -9999 -9999 -9999 -9999 -9999 -9999 -9999 -9999 -9999 -9999 -9999 -9999 -9999 -9999 -9999 -9999 790 800 804 804 808 823 826 814 810 796 802 814 827 832 834 841 849 854 852 847 847 851 856 858 870 879 887 884 891 906 -9999 -9999 -9999 -9999 -9999 -9999 -9999 -9999 -9999 -9999 -9999 -9999 -9999 -9999 -9999 -9999 -9999 -9999 -9999 -9999 -9999 -9999 -9999 -9999 -9999 -9999 -9999 -9999 -9999 -9999 -9999 -9999 -9999 -9999 -9999 -9999 -9999 -9999 -9999 -9999 -9999 -9999 -9999 -9999 -9999 -9999 -9999 -9999 -9999 -9999 -9999 -9999 -9999 -9999 -9999 -9999 -9999 -9999 -9999 -9999 -9999 -9999 -9999 -9999 -9999 -9999 -9999 -9999 -9999 -9999 -9999 -9999 
-9999 -9999 -9999 -9999 -9999 -9999 -9999 -9999 -9999 -9999 -9999 -9999 -9999 -9999 -9999 -9999 -9999 -9999 -9999 -9999 -9999 -9999 -9999 -9999 -9999 -9999 -9999 -9999 -9999 -9999 -9999 -9999 -9999 -9999 -9999 -9999 -9999 -9999 -9999 -9999 -9999 -9999 -9999 -9999 -9999 -9999 -9999 -9999 -9999 -9999 -9999 -9999 -9999 -9999 -9999 -9999 -9999 -9999 -9999 -9999 -9999 -9999 -9999 -9999 -9999 -9999 -9999 -9999 804 799 800 804 797 795 825 827 799 798 809 -9999 826 -9999 827 -9999 839 845 841 844 853 860 866 866 871 871 879 875 881 -9999 -9999 -9999 -9999 -9999 -9999 -9999 -9999 -9999 -9999 -9999 -9999 -9999 -9999 -9999 -9999 -9999 -9999 -9999 -9999 -9999 -9999 -9999 -9999 -9999 -9999 -9999 -9999 -9999 -9999 -9999 -9999 -9999 -9999 -9999 -9999 -9999 -9999 -9999 -9999 -9999 -9999 -9999 -9999 -9999 -9999 -9999 -9999 -9999 -9999 -9999 -9999 -9999 -9999 -9999 -9999 -9999 -9999 -9999 -9999 -9999 -9999 -9999 -9999 -9999 -9999 -9999 -9999 -9999 -9999 -9999 -9999 -9999 
-9999 -9999 -9999 -9999 -9999 -9999 -9999 -9999 -9999 -9999 -9999 -9999 -9999 -9999 -9999 -9999 -9999 -9999 -9999 -9999 -9999 -9999 -9999 -9999 -9999 -9999 -9999 -9999 -9999 -9999 -9999 -9999 -9999 -9999 -9999 -9999 -9999 -9999 -9999 -9999 -9999 -9999 -9999 -9999 -9999 -9999 -9999 -9999 -9999 -9999 -9999 -9999 -9999 -9999 -9999 -9999 -9999 -9999 -9999 -9999 -9999 -9999 -9999 -9999 -9999 -9999 -9999 -9999 -9999 -9999 -9999 805 805 817 -9999 798 796 812 -9999 -9999 -9999 -9999 -9999 -9999 -9999 -9999 842 848 862 873 876 876 871 874 877 878 887 889 -9999 -9999 -9999 -9999 -9999 -9999 -9999 -9999 -9999 -9999 -9999 -9999 -9999 -9999 -9999 -9999 -9999 -9999 -9999 -9999 -9999 -9999 -9999 -9999 -9999 -9999 -9999 -9999 -9999 -9999 -9999 -9999 -9999 -9999 -9999 -9999 -9999 -9999 -9999 -9999 -9999 -9999 -9999 -9999 -9999 -9999 -9999 -9999 -9999 -9999 -9999 -9999 -9999 -9999 -9999 -9999 -9999 -9999 -9999 -9999 -9999 -9999 -9999 -9999 -9999 -9999 -9999 -9999 -9999 -9999 -9999 -9999 
-9999 -9999 -9999 -9999 -9999 -9999 -9999 -9999 -9999 -9999 -9999 -9999 -9999 -9999 -9999 -9999 -9999 -9999 -9999 -9999 -9999 -9999 -9999 -9999 -9999 -9999 -9999 -9999 -9999 -9999 -9999 -9999 -9999 -9999 -9999 -9999 -9999 -9999 -9999 -9999 -9999 -9999 -9999 -9999 -9999 -9999 -9999 -9999 -9999 -9999 -9999 -9999 -9999 -9999 -9999 -9999 -9999 -9999 -9999 -9999 -9999 -9999 -9999 -9999 -9999 -9999 -9999 -9999 -9999 -9999 -9999 814 815 840 -9999 -9999 -9999 -9999 -9999 -9999 -9999 -9999 -9999 -9999 -9999 -9999 -9999 -9999 867 868 872 873 875 867 878 881 884 884 -9999 -9999 -9999 -9999 -9999 -9999 -9999 -9999 -9999 -9999 -9999 -9999 -9999 -9999 -9999 -9999 -9999 -9999 -9999 -9999 -9999 -9999 -9999 -9999 -9999 -9999 -9999 -9999 -9999 -9999 -9999 -9999 -9999 -9999 -9999 -9999 -9999 -9999 -9999 -9999 -9999 -9999 -9999 -9999 -9999 -9999 -9999 -9999 -9999 -9999 -9999 -9999 -9999 -9999 -9999 -9999 -9999 -9999 -9999 -9999 -9999 -9999 -9999 -9999 -9999 -9999 -9999 -9999 -9999 -9999 -9999 -9999 
-9999 -9999 -9999 -9999 -9999 -9999 -9999 -9999 -9999 -9999 -9999 -9999 -9999 -9999 -9999 -9999 -9999 -9999 -9999 -9999 -9999 -9999 -9999 -9999 -9999 -9999 -9999 -9999 -9999 -9999 -9999 -9999 -9999 -9999 -9999 -9999 -9999 -9999 -9999 -9999 -9999 -9999 -9999 -9999 -9999 -9999 -9999 -9999 -9999 -9999 -9999 -9999 -9999 -9999 -9999 -9999 -9999 -9999 -9999 -9999 -9999 -9999 -9999 -9999 -9999 -9999 -9999 -9999 -9999 -9999 -9999 811 865 -9999 -9999 -9999 -9999 -9999 -9999 -9999 -9999 -9999 -9999 -9999 -9999 -9999 -9999 -9999 -9999 -9999 884 878 878 873 874 884 901 915 -9999 -9999 -9999 -9999 -9999 -9999 -9999 -9999 -9999 -9999 -9999 -9999 -9999 -9999 -9999 -9999 -9999 -9999 -9999 -9999 -9999 -9999 -9999 -9999 -9999 -9999 -9999 -9999 -9999 -9999 -9999 -9999 -9999 -9999 -9999 -9999 -9999 -9999 -9999 -9999 -9999 -9999 -9999 -9999 -9999 -9999 -9999 -9999 -9999 -9999 -9999 -9999 -9999 -9999 -9999 -9999 -9999 -9999 -9999 -9999 -9999 -9999 -9999 -9999 -9999 -9999 -9999 -9999 -9999 -9999 -9999 -9999 
-9999 -9999 -9999 -9999 -9999 -9999 -9999 -9999 -9999 -9999 -9999 -9999 -9999 -9999 -9999 -9999 -9999 -9999 -9999 -9999 -9999 -9999 -9999 -9999 -9999 -9999 -9999 -9999 -9999 -9999 -9999 -9999 -9999 -9999 -9999 -9999 -9999 -9999 -9999 -9999 -9999 -9999 -9999 -9999 -9999 -9999 -9999 -9999 -9999 -9999 -9999 -9999 -9999 -9999 -9999 -9999 -9999 -9999 -9999 -9999 -9999 -9999 -9999 -9999 -9999 -9999 -9999 -9999 -9999 -9999 -9999 869 -9999 -9999 -9999 -9999 -9999 -9999 -9999 -9999 -9999 -9999 -9999 -9999 -9999 -9999 -9999 -9999 -9999 -9999 -9999 -9999 881 878 887 -9999 -9999 -9999 -9999 -9999 -9999 -9999 -9999 -9999 -9999 -9999 -9999 -9999 -9999 -9999 -9999 -9999 -9999 -9999 -9999 -9999 -9999 -9999 -9999 -9999 -9999 -9999 -9999 -9999 -9999 -9999 -9999 -9999 -9999 -9999 -9999 -9999 -9999 -9999 -9999 -9999 -9999 -9999 -9999 -9999 -9999 -9999 -9999 -9999 -9999 -9999 -9999 -9999 -9999 -9999 -9999 -9999 -9999 -9999 -9999 -9999 -9999 -9999 -9999 -9999 -9999 -9999 -9999 -9999 -9999 -9999 -9999 -9999 -9999 -9999 
-9999 -9999 -9999 -9999 -9999 -9999 -9999 -9999 -9999 -9999 -9999 -9999 -9999 -9999 -9999 -9999 -9999 -9999 -9999 -9999 -9999 -9999 -9999 -9999 -9999 -9999 -9999 -9999 -9999 -9999 -9999 -9999 -9999 -9999 -9999 -9999 -9999 -9999 -9999 -9999 -9999 -9999 -9999 -9999 -9999 -9999 -9999 -9999 -9999 -9999 -9999 -9999 -9999 -9999 -9999 -9999 -9999 -9999 -9999 -9999 -9999 -9999 -9999 -9999 -9999 -9999 -9999 -9999 -9999 -9999 -9999 -9999 -9999 -9999 -9999 -9999 -9999 -9999 -9999 -9999 -9999 -9999 -9999 -9999 -9999 -9999 -9999 -9999 -9999 -9999 -9999 -9999 873 -9999 -9999 -9999 -9999 -9999 -9999 -9999 -9999 -9999 -9999 -9999 -9999 -9999 -9999 -9999 -9999 -9999 -9999 -9999 -9999 -9999 -9999 -9999 -9999 -9999 -9999 -9999 -9999 -9999 -9999 -9999 -9999 -9999 -9999 -9999 -9999 -9999 -9999 -9999 -9999 -9999 -9999 -9999 -9999 -9999 -9999 -9999 -9999 -9999 -9999 -9999 -9999 -9999 -9999 -9999 -9999 -9999 -9999 -9999 -9999 -9999 -9999 -9999 -9999 -9999 -9999 -9999 -9999 -9999 -9999 -9999 -9999 -9999 -9999 -9999 -9999 -9999 
