# Supplementary material for: Spatiotemporal prediction of alpine wetlands under multi-climate scenarios in the west of Sichuan, China
Source: PeerJ. 2024 Nov 27;12:e18586. doi: 10.7717/peerj.18586 (PMC11608022; doi:10.7717/peerj.18586)
Supplement: Supplemental Information 2 [file peerj-12-18586-s002.zip › Maxent_data2/2.5mBIOssp245_2081-2100/2.5mbiossp245_2081-2100_13.asc]

ncols         170
nrows         159
xllcorner     97.34749306
yllcorner     27.673839575
cellsize      0.041666666666667
NODATA_value  -9999
-9999 -9999 -9999 -9999 -9999 -9999 -9999 -9999 -9999 -9999 -9999 -9999 -9999 -9999 -9999 -9999 -9999 -9999 -9999 -9999 -9999 -9999 -9999 -9999 -9999 -9999 -9999 -9999 -9999 -9999 -9999 -9999 -9999 -9999 -9999 -9999 -9999 -9999 -9999 -9999 -9999 -9999 -9999 -9999 -9999 -9999 -9999 -9999 -9999 -9999 -9999 -9999 -9999 -9999 -9999 -9999 -9999 -9999 -9999 -9999 -9999 -9999 -9999 -9999 -9999 -9999 -9999 -9999 -9999 -9999 -9999 -9999 -9999 -9999 -9999 -9999 -9999 -9999 -9999 -9999 -9999 -9999 -9999 -9999 -9999 -9999 -9999 -9999 -9999 -9999 -9999 -9999 -9999 -9999 -9999 -9999 -9999 -9999 -9999 -9999 -9999 -9999 -9999 -9999 -9999 -9999 -9999 -9999 -9999 -9999 -9999 -9999 -9999 -9999 -9999 -9999 -9999 -9999 -9999 -9999 -9999 -9999 -9999 -9999 -9999 -9999 -9999 -9999 -9999 -9999 -9999 -9999 121 118 123 -9999 -9999 -9999 -9999 -9999 -9999 -9999 -9999 -9999 -9999 -9999 -9999 -9999 -9999 -9999 -9999 -9999 -9999 -9999 -9999 -9999 -9999 -9999 -9999 -9999 -9999 -9999 -9999 -9999 -9999 -9999 -9999 -9999 -9999 -9999 
-9999 -9999 -9999 -9999 -9999 -9999 -9999 -9999 -9999 -9999 -9999 -9999 -9999 -9999 -9999 -9999 -9999 -9999 -9999 -9999 -9999 -9999 -9999 -9999 -9999 -9999 -9999 -9999 -9999 -9999 -9999 -9999 -9999 -9999 -9999 -9999 -9999 -9999 -9999 -9999 -9999 -9999 -9999 -9999 -9999 -9999 -9999 -9999 -9999 -9999 -9999 -9999 -9999 -9999 -9999 -9999 -9999 -9999 -9999 -9999 -9999 -9999 -9999 -9999 -9999 -9999 -9999 -9999 -9999 -9999 -9999 -9999 -9999 -9999 -9999 -9999 -9999 -9999 -9999 -9999 -9999 -9999 -9999 -9999 -9999 -9999 -9999 -9999 -9999 -9999 -9999 -9999 -9999 -9999 -9999 -9999 -9999 -9999 -9999 -9999 -9999 -9999 -9999 -9999 -9999 -9999 -9999 -9999 -9999 -9999 -9999 -9999 -9999 -9999 -9999 -9999 -9999 -9999 -9999 -9999 -9999 -9999 -9999 -9999 -9999 -9999 -9999 -9999 -9999 121 121 121 119 118 117 -9999 -9999 -9999 -9999 -9999 -9999 -9999 -9999 -9999 -9999 -9999 -9999 -9999 -9999 -9999 -9999 -9999 -9999 -9999 -9999 -9999 -9999 -9999 -9999 -9999 -9999 -9999 -9999 -9999 -9999 -9999 -9999 -9999 -9999 -9999 
-9999 -9999 -9999 -9999 -9999 -9999 -9999 -9999 -9999 -9999 -9999 114 114 113 -9999 -9999 -9999 -9999 -9999 -9999 -9999 -9999 -9999 -9999 -9999 -9999 -9999 -9999 -9999 -9999 -9999 -9999 -9999 -9999 -9999 -9999 -9999 -9999 -9999 -9999 -9999 -9999 -9999 -9999 -9999 -9999 -9999 -9999 -9999 -9999 -9999 -9999 -9999 -9999 -9999 -9999 -9999 -9999 -9999 -9999 -9999 -9999 -9999 -9999 -9999 -9999 -9999 -9999 -9999 -9999 -9999 -9999 -9999 -9999 -9999 -9999 -9999 -9999 -9999 -9999 -9999 -9999 -9999 -9999 -9999 -9999 -9999 -9999 -9999 -9999 -9999 -9999 -9999 -9999 -9999 -9999 -9999 -9999 -9999 -9999 -9999 -9999 -9999 -9999 -9999 -9999 -9999 -9999 -9999 -9999 -9999 -9999 -9999 -9999 -9999 -9999 -9999 -9999 -9999 -9999 -9999 -9999 -9999 -9999 -9999 -9999 -9999 -9999 119 119 118 119 119 119 119 -9999 -9999 -9999 -9999 -9999 -9999 -9999 -9999 -9999 -9999 -9999 -9999 -9999 -9999 -9999 -9999 -9999 -9999 -9999 -9999 -9999 -9999 -9999 -9999 -9999 -9999 -9999 -9999 -9999 -9999 -9999 -9999 -9999 -9999 -9999 
-9999 -9999 -9999 -9999 -9999 -9999 -9999 -9999 -9999 116 117 117 117 115 115 112 -9999 -9999 -9999 -9999 -9999 -9999 -9999 -9999 -9999 -9999 -9999 -9999 -9999 -9999 -9999 -9999 -9999 -9999 -9999 -9999 -9999 -9999 -9999 -9999 -9999 -9999 -9999 -9999 -9999 -9999 -9999 -9999 -9999 -9999 -9999 -9999 -9999 -9999 -9999 -9999 -9999 -9999 -9999 -9999 -9999 -9999 -9999 -9999 -9999 -9999 -9999 -9999 -9999 -9999 -9999 -9999 -9999 -9999 -9999 -9999 -9999 -9999 -9999 -9999 -9999 -9999 -9999 -9999 -9999 -9999 -9999 -9999 -9999 -9999 -9999 -9999 -9999 -9999 -9999 -9999 -9999 -9999 -9999 -9999 -9999 -9999 -9999 -9999 -9999 -9999 -9999 -9999 -9999 -9999 -9999 -9999 -9999 -9999 -9999 -9999 -9999 -9999 -9999 -9999 -9999 -9999 -9999 -9999 -9999 -9999 120 119 119 120 119 117 119 117 115 113 113 112 114 -9999 -9999 -9999 -9999 -9999 -9999 -9999 -9999 -9999 -9999 -9999 -9999 -9999 -9999 -9999 -9999 -9999 -9999 -9999 -9999 -9999 -9999 -9999 -9999 -9999 -9999 -9999 -9999 -9999 -9999 -9999 
-9999 -9999 -9999 -9999 -9999 -9999 -9999 -9999 122 122 120 121 118 117 115 114 113 112 111 -9999 -9999 -9999 -9999 -9999 -9999 -9999 -9999 -9999 -9999 -9999 -9999 -9999 -9999 -9999 -9999 -9999 -9999 -9999 -9999 -9999 -9999 -9999 -9999 -9999 -9999 -9999 -9999 -9999 -9999 -9999 -9999 -9999 -9999 -9999 -9999 -9999 -9999 -9999 -9999 -9999 -9999 -9999 -9999 -9999 -9999 -9999 -9999 -9999 -9999 -9999 -9999 -9999 -9999 -9999 -9999 -9999 -9999 -9999 -9999 -9999 -9999 -9999 -9999 -9999 -9999 -9999 -9999 -9999 -9999 -9999 -9999 -9999 -9999 -9999 -9999 -9999 -9999 -9999 -9999 -9999 -9999 -9999 -9999 -9999 -9999 -9999 -9999 -9999 -9999 -9999 -9999 -9999 -9999 -9999 -9999 -9999 -9999 -9999 -9999 -9999 -9999 -9999 -9999 -9999 -9999 -9999 -9999 119 118 117 118 120 121 121 118 114 114 112 108 -9999 -9999 -9999 -9999 -9999 -9999 -9999 -9999 -9999 -9999 -9999 -9999 -9999 -9999 -9999 -9999 -9999 -9999 -9999 -9999 -9999 -9999 -9999 -9999 -9999 -9999 -9999 -9999 -9999 -9999 -9999 
-9999 -9999 -9999 -9999 -9999 -9999 -9999 -9999 124 123 121 119 118 118 117 116 116 116 115 114 113 112 110 109 108 -9999 -9999 -9999 -9999 -9999 -9999 -9999 -9999 -9999 -9999 -9999 -9999 -9999 -9999 -9999 -9999 -9999 -9999 -9999 -9999 -9999 -9999 -9999 -9999 -9999 -9999 -9999 -9999 -9999 -9999 -9999 -9999 -9999 -9999 -9999 -9999 -9999 -9999 -9999 -9999 -9999 -9999 -9999 -9999 -9999 -9999 -9999 -9999 -9999 -9999 -9999 -9999 -9999 -9999 -9999 -9999 -9999 -9999 -9999 -9999 -9999 -9999 -9999 -9999 -9999 -9999 -9999 -9999 -9999 -9999 -9999 -9999 -9999 -9999 -9999 -9999 -9999 -9999 -9999 -9999 -9999 -9999 -9999 -9999 -9999 -9999 -9999 -9999 -9999 -9999 -9999 -9999 -9999 -9999 -9999 -9999 -9999 123 124 124 126 125 121 119 117 119 121 121 124 123 119 115 112 110 110 -9999 -9999 -9999 -9999 -9999 -9999 -9999 -9999 -9999 -9999 -9999 -9999 -9999 -9999 -9999 -9999 -9999 -9999 -9999 -9999 -9999 -9999 -9999 -9999 -9999 -9999 -9999 -9999 -9999 -9999 
-9999 -9999 -9999 -9999 -9999 -9999 -9999 -9999 127 126 122 122 120 118 118 119 118 118 116 115 114 114 113 112 111 110 -9999 -9999 -9999 -9999 -9999 -9999 -9999 -9999 -9999 -9999 -9999 -9999 -9999 -9999 -9999 -9999 -9999 -9999 -9999 -9999 -9999 -9999 -9999 -9999 -9999 -9999 -9999 -9999 -9999 -9999 -9999 -9999 -9999 -9999 -9999 -9999 -9999 -9999 -9999 -9999 -9999 -9999 -9999 -9999 -9999 -9999 -9999 -9999 -9999 -9999 -9999 -9999 -9999 -9999 -9999 -9999 -9999 -9999 -9999 -9999 -9999 -9999 -9999 -9999 -9999 -9999 -9999 -9999 -9999 -9999 -9999 -9999 -9999 -9999 -9999 -9999 -9999 -9999 -9999 -9999 -9999 -9999 -9999 -9999 -9999 -9999 -9999 -9999 -9999 -9999 -9999 -9999 -9999 -9999 -9999 121 121 121 121 123 124 121 120 120 121 122 125 126 125 123 119 113 114 -9999 -9999 -9999 -9999 -9999 -9999 -9999 -9999 -9999 -9999 -9999 -9999 -9999 -9999 -9999 -9999 -9999 -9999 -9999 -9999 -9999 -9999 -9999 -9999 -9999 -9999 -9999 -9999 -9999 -9999 -9999 
-9999 -9999 -9999 -9999 -9999 -9999 -9999 127 126 125 125 123 122 121 120 120 120 120 119 118 116 115 115 116 115 113 -9999 -9999 -9999 -9999 -9999 -9999 -9999 -9999 -9999 -9999 -9999 -9999 -9999 -9999 -9999 -9999 -9999 -9999 -9999 -9999 -9999 -9999 -9999 -9999 -9999 -9999 -9999 -9999 -9999 -9999 -9999 -9999 -9999 -9999 -9999 -9999 -9999 -9999 -9999 -9999 -9999 -9999 -9999 -9999 -9999 -9999 -9999 -9999 -9999 -9999 -9999 -9999 -9999 -9999 -9999 -9999 -9999 -9999 -9999 -9999 -9999 -9999 -9999 -9999 -9999 -9999 -9999 -9999 -9999 -9999 -9999 -9999 -9999 -9999 -9999 -9999 -9999 -9999 -9999 -9999 -9999 -9999 -9999 -9999 -9999 -9999 -9999 -9999 -9999 -9999 -9999 123 -9999 -9999 -9999 122 121 121 120 120 122 122 120 119 119 119 120 121 122 123 123 122 121 -9999 -9999 -9999 -9999 -9999 -9999 -9999 -9999 -9999 -9999 -9999 -9999 -9999 -9999 -9999 -9999 -9999 -9999 -9999 -9999 -9999 -9999 -9999 -9999 -9999 -9999 -9999 -9999 -9999 -9999 -9999 
-9999 -9999 -9999 -9999 -9999 -9999 -9999 128 126 125 125 123 122 123 125 125 125 121 122 120 119 118 117 116 116 -9999 -9999 -9999 -9999 -9999 -9999 -9999 -9999 -9999 -9999 -9999 -9999 -9999 -9999 -9999 -9999 -9999 -9999 -9999 -9999 -9999 -9999 -9999 -9999 -9999 -9999 -9999 -9999 -9999 -9999 -9999 -9999 -9999 -9999 -9999 -9999 -9999 -9999 -9999 -9999 -9999 -9999 -9999 -9999 -9999 -9999 -9999 -9999 -9999 -9999 -9999 -9999 -9999 -9999 -9999 -9999 -9999 -9999 -9999 -9999 -9999 -9999 -9999 -9999 -9999 -9999 -9999 -9999 -9999 -9999 -9999 -9999 -9999 -9999 -9999 -9999 -9999 -9999 -9999 -9999 -9999 -9999 -9999 -9999 -9999 -9999 -9999 -9999 -9999 -9999 -9999 124 123 122 122 121 121 121 120 120 120 120 120 119 118 118 118 119 119 120 122 122 122 121 -9999 -9999 -9999 -9999 -9999 -9999 -9999 -9999 -9999 -9999 -9999 -9999 -9999 -9999 -9999 -9999 -9999 -9999 -9999 -9999 -9999 -9999 -9999 -9999 -9999 -9999 -9999 -9999 -9999 -9999 -9999 
-9999 -9999 -9999 129 130 130 129 129 125 127 128 125 127 128 126 125 124 123 120 118 118 118 118 118 117 118 -9999 -9999 -9999 -9999 -9999 -9999 -9999 -9999 -9999 -9999 -9999 -9999 -9999 -9999 -9999 -9999 -9999 -9999 -9999 -9999 -9999 -9999 -9999 -9999 -9999 -9999 -9999 -9999 -9999 -9999 -9999 -9999 -9999 -9999 -9999 -9999 -9999 -9999 -9999 -9999 -9999 -9999 -9999 -9999 -9999 -9999 -9999 -9999 -9999 -9999 -9999 -9999 -9999 -9999 -9999 -9999 -9999 -9999 -9999 -9999 -9999 -9999 -9999 -9999 -9999 -9999 -9999 -9999 -9999 -9999 -9999 -9999 -9999 -9999 -9999 -9999 -9999 -9999 -9999 -9999 -9999 -9999 -9999 -9999 -9999 -9999 -9999 -9999 -9999 -9999 -9999 123 123 122 121 123 121 120 121 120 120 119 119 119 119 118 117 117 119 120 121 122 120 120 -9999 -9999 -9999 -9999 -9999 -9999 -9999 -9999 -9999 -9999 -9999 -9999 -9999 -9999 -9999 -9999 -9999 -9999 -9999 -9999 -9999 -9999 -9999 -9999 -9999 -9999 -9999 -9999 -9999 -9999 
-9999 129 129 130 127 127 126 126 128 131 131 130 131 127 128 124 125 125 124 122 119 119 119 121 121 121 -9999 -9999 -9999 -9999 -9999 -9999 -9999 -9999 -9999 -9999 -9999 -9999 -9999 -9999 -9999 -9999 -9999 -9999 -9999 -9999 -9999 -9999 -9999 -9999 -9999 -9999 -9999 -9999 -9999 -9999 -9999 -9999 -9999 -9999 -9999 -9999 -9999 -9999 -9999 -9999 -9999 -9999 -9999 -9999 -9999 -9999 -9999 -9999 -9999 -9999 -9999 -9999 -9999 -9999 -9999 -9999 -9999 -9999 -9999 -9999 -9999 -9999 -9999 -9999 -9999 -9999 -9999 -9999 -9999 -9999 -9999 -9999 -9999 -9999 -9999 -9999 -9999 -9999 -9999 -9999 -9999 -9999 -9999 -9999 -9999 -9999 -9999 -9999 -9999 -9999 -9999 -9999 122 122 122 123 122 123 123 122 120 120 118 118 118 118 118 116 118 118 120 121 122 121 -9999 -9999 -9999 -9999 -9999 -9999 -9999 -9999 -9999 -9999 -9999 -9999 -9999 -9999 -9999 -9999 -9999 -9999 -9999 -9999 -9999 -9999 -9999 -9999 -9999 -9999 -9999 -9999 -9999 -9999 
-9999 132 129 127 126 126 129 130 131 132 130 129 130 129 126 125 127 126 124 124 123 119 120 119 118 119 120 -9999 -9999 -9999 -9999 -9999 -9999 -9999 -9999 -9999 -9999 -9999 -9999 -9999 -9999 -9999 -9999 -9999 -9999 -9999 -9999 -9999 -9999 -9999 -9999 -9999 -9999 -9999 -9999 -9999 -9999 -9999 -9999 -9999 -9999 -9999 -9999 -9999 -9999 -9999 -9999 -9999 -9999 -9999 -9999 -9999 -9999 -9999 -9999 -9999 -9999 -9999 -9999 -9999 -9999 -9999 -9999 -9999 -9999 -9999 -9999 -9999 -9999 -9999 -9999 -9999 -9999 -9999 -9999 -9999 -9999 -9999 -9999 -9999 -9999 -9999 -9999 -9999 -9999 -9999 -9999 -9999 -9999 -9999 -9999 -9999 -9999 -9999 -9999 -9999 -9999 -9999 123 122 122 123 123 124 124 122 120 119 119 119 119 119 118 117 117 118 118 119 121 -9999 -9999 -9999 -9999 -9999 -9999 -9999 -9999 -9999 -9999 -9999 -9999 -9999 -9999 -9999 -9999 -9999 -9999 -9999 -9999 -9999 -9999 -9999 -9999 -9999 -9999 -9999 -9999 -9999 -9999 -9999 
-9999 -9999 133 130 128 128 129 128 130 132 131 128 129 127 128 125 126 125 124 123 121 119 118 119 121 123 125 -9999 -9999 -9999 -9999 -9999 -9999 -9999 -9999 -9999 -9999 -9999 -9999 -9999 -9999 -9999 -9999 -9999 -9999 -9999 -9999 -9999 -9999 -9999 -9999 -9999 -9999 -9999 -9999 -9999 -9999 -9999 -9999 -9999 -9999 -9999 -9999 -9999 -9999 -9999 -9999 -9999 -9999 -9999 -9999 -9999 -9999 -9999 -9999 -9999 -9999 -9999 -9999 -9999 -9999 -9999 -9999 -9999 -9999 -9999 -9999 -9999 -9999 -9999 -9999 -9999 -9999 -9999 -9999 -9999 -9999 -9999 -9999 -9999 -9999 -9999 -9999 -9999 -9999 -9999 -9999 -9999 -9999 -9999 -9999 -9999 -9999 -9999 -9999 -9999 -9999 -9999 -9999 123 123 123 122 122 123 122 121 119 119 119 119 119 118 117 117 117 117 118 120 120 121 120 -9999 -9999 -9999 -9999 118 117 -9999 -9999 -9999 -9999 -9999 -9999 -9999 -9999 -9999 -9999 -9999 -9999 -9999 -9999 -9999 -9999 -9999 -9999 -9999 -9999 -9999 -9999 
-9999 -9999 134 132 130 128 127 127 127 128 130 129 128 127 126 125 125 126 122 121 122 122 120 120 122 123 122 123 125 125 -9999 -9999 -9999 -9999 -9999 -9999 -9999 -9999 -9999 -9999 -9999 -9999 -9999 -9999 -9999 -9999 -9999 -9999 -9999 -9999 -9999 -9999 -9999 -9999 -9999 -9999 -9999 -9999 -9999 -9999 -9999 -9999 -9999 -9999 -9999 -9999 -9999 -9999 -9999 -9999 -9999 -9999 -9999 -9999 -9999 -9999 -9999 -9999 -9999 -9999 -9999 -9999 -9999 -9999 -9999 -9999 -9999 -9999 -9999 -9999 -9999 -9999 -9999 -9999 -9999 -9999 -9999 -9999 -9999 -9999 -9999 -9999 -9999 -9999 -9999 -9999 -9999 -9999 -9999 -9999 -9999 -9999 -9999 -9999 -9999 -9999 -9999 -9999 -9999 -9999 124 124 123 123 123 123 122 119 119 119 119 118 118 117 117 117 118 118 119 118 118 117 117 114 109 112 117 124 120 -9999 -9999 -9999 -9999 -9999 -9999 -9999 -9999 -9999 -9999 -9999 -9999 -9999 -9999 -9999 -9999 -9999 -9999 -9999 -9999 -9999 
-9999 -9999 138 135 134 132 128 125 124 125 128 130 129 127 124 124 124 123 123 125 124 124 123 122 122 123 125 128 127 129 -9999 -9999 -9999 -9999 -9999 -9999 -9999 -9999 -9999 -9999 -9999 -9999 -9999 -9999 -9999 -9999 -9999 -9999 -9999 -9999 -9999 -9999 -9999 -9999 -9999 -9999 -9999 -9999 -9999 -9999 -9999 -9999 -9999 -9999 -9999 -9999 -9999 -9999 -9999 -9999 -9999 -9999 -9999 -9999 -9999 -9999 -9999 -9999 -9999 -9999 -9999 -9999 -9999 -9999 -9999 -9999 -9999 -9999 -9999 -9999 -9999 -9999 -9999 -9999 -9999 -9999 -9999 -9999 -9999 -9999 -9999 -9999 -9999 -9999 -9999 -9999 -9999 -9999 -9999 -9999 -9999 -9999 -9999 -9999 -9999 -9999 -9999 -9999 -9999 124 124 123 123 123 122 122 121 120 119 119 119 118 118 118 117 118 117 118 119 118 115 113 112 113 109 110 112 118 -9999 124 121 124 -9999 -9999 -9999 -9999 -9999 -9999 -9999 -9999 -9999 -9999 -9999 -9999 -9999 -9999 -9999 -9999 -9999 -9999 
-9999 -9999 141 138 137 135 133 131 128 126 128 128 129 128 126 124 123 122 125 127 128 127 125 123 123 124 125 126 125 130 132 -9999 -9999 -9999 -9999 -9999 -9999 -9999 -9999 -9999 -9999 -9999 -9999 -9999 -9999 -9999 -9999 -9999 -9999 -9999 -9999 -9999 -9999 -9999 -9999 -9999 -9999 -9999 -9999 -9999 -9999 -9999 -9999 -9999 -9999 -9999 -9999 -9999 -9999 -9999 -9999 -9999 -9999 -9999 -9999 -9999 -9999 -9999 -9999 -9999 -9999 -9999 -9999 -9999 -9999 -9999 -9999 -9999 -9999 -9999 -9999 -9999 -9999 -9999 -9999 -9999 -9999 -9999 -9999 -9999 -9999 -9999 -9999 -9999 -9999 -9999 -9999 -9999 -9999 -9999 -9999 -9999 -9999 -9999 -9999 -9999 -9999 -9999 -9999 125 124 123 124 123 122 122 121 121 120 120 119 119 119 119 119 118 117 118 119 120 118 116 113 113 110 111 115 117 122 123 121 119 117 116 115 113 111 111 120 122 117 114 -9999 -9999 -9999 -9999 -9999 -9999 -9999 -9999 
-9999 -9999 143 141 140 140 139 138 133 128 132 133 130 127 127 124 123 125 125 127 128 127 126 124 124 125 126 127 128 128 130 -9999 -9999 -9999 -9999 -9999 -9999 -9999 -9999 -9999 -9999 -9999 -9999 -9999 -9999 -9999 -9999 -9999 -9999 -9999 -9999 -9999 -9999 -9999 -9999 -9999 -9999 -9999 -9999 -9999 -9999 -9999 -9999 -9999 -9999 -9999 -9999 -9999 -9999 -9999 -9999 -9999 -9999 -9999 -9999 -9999 -9999 -9999 -9999 -9999 -9999 -9999 -9999 -9999 -9999 -9999 -9999 -9999 -9999 -9999 -9999 -9999 -9999 -9999 -9999 -9999 -9999 -9999 -9999 -9999 -9999 -9999 -9999 -9999 -9999 -9999 -9999 -9999 -9999 -9999 -9999 -9999 -9999 -9999 -9999 -9999 -9999 -9999 -9999 -9999 125 124 124 123 123 123 121 121 121 120 120 120 119 119 119 118 118 119 117 118 117 115 118 117 112 116 114 118 118 116 113 115 110 108 109 107 106 108 113 116 118 113 112 118 -9999 -9999 -9999 -9999 -9999 -9999 
-9999 -9999 -9999 -9999 143 141 139 137 138 133 133 135 132 133 131 124 124 128 130 130 128 129 127 125 125 126 127 128 128 131 131 -9999 -9999 -9999 -9999 -9999 -9999 -9999 -9999 -9999 -9999 -9999 -9999 -9999 -9999 -9999 -9999 -9999 -9999 -9999 -9999 -9999 -9999 -9999 -9999 -9999 -9999 -9999 -9999 -9999 -9999 -9999 -9999 -9999 -9999 -9999 -9999 -9999 -9999 -9999 -9999 -9999 -9999 -9999 -9999 -9999 -9999 -9999 -9999 -9999 -9999 -9999 -9999 -9999 -9999 -9999 -9999 -9999 -9999 -9999 -9999 -9999 -9999 -9999 -9999 -9999 -9999 -9999 -9999 -9999 -9999 -9999 -9999 -9999 -9999 -9999 -9999 -9999 133 -9999 -9999 -9999 -9999 -9999 -9999 -9999 -9999 -9999 -9999 -9999 -9999 -9999 123 123 124 123 122 122 121 121 121 120 120 120 120 119 119 118 117 118 117 115 117 118 113 115 119 119 117 112 111 110 110 116 114 117 113 106 106 108 111 109 113 120 -9999 -9999 -9999 -9999 -9999 -9999 
-9999 -9999 -9999 -9999 141 140 139 137 135 132 130 132 130 132 130 126 123 126 130 130 133 132 128 127 127 129 127 128 130 129 132 131 -9999 -9999 -9999 -9999 -9999 -9999 -9999 -9999 -9999 -9999 -9999 -9999 -9999 -9999 -9999 -9999 -9999 -9999 -9999 -9999 -9999 -9999 -9999 -9999 -9999 -9999 -9999 -9999 -9999 -9999 -9999 -9999 -9999 -9999 -9999 -9999 -9999 -9999 -9999 -9999 -9999 -9999 -9999 -9999 -9999 -9999 -9999 -9999 -9999 -9999 -9999 -9999 -9999 -9999 -9999 -9999 -9999 -9999 -9999 -9999 -9999 -9999 -9999 -9999 -9999 -9999 -9999 -9999 -9999 -9999 -9999 -9999 -9999 -9999 139 139 138 -9999 -9999 -9999 -9999 -9999 -9999 -9999 -9999 -9999 -9999 -9999 -9999 -9999 124 124 124 123 123 123 122 122 122 121 120 120 119 118 119 119 118 118 118 115 116 117 113 118 120 118 115 113 114 115 110 118 119 117 113 110 109 106 108 109 114 -9999 -9999 -9999 -9999 -9999 -9999 -9999 
-9999 -9999 -9999 -9999 -9999 140 139 138 136 133 128 133 133 131 129 128 126 124 129 128 129 132 133 130 130 130 129 127 129 128 129 129 130 -9999 -9999 -9999 -9999 -9999 -9999 -9999 -9999 -9999 -9999 -9999 -9999 -9999 -9999 -9999 -9999 -9999 -9999 -9999 -9999 -9999 -9999 -9999 -9999 -9999 -9999 -9999 -9999 -9999 -9999 -9999 -9999 -9999 -9999 -9999 -9999 -9999 -9999 -9999 -9999 -9999 -9999 -9999 -9999 -9999 -9999 -9999 -9999 -9999 -9999 -9999 -9999 -9999 -9999 -9999 -9999 -9999 -9999 -9999 -9999 -9999 -9999 -9999 -9999 -9999 -9999 -9999 -9999 -9999 -9999 -9999 -9999 -9999 139 140 139 -9999 -9999 -9999 -9999 -9999 -9999 -9999 -9999 -9999 -9999 -9999 -9999 -9999 125 124 125 124 124 123 123 122 122 121 119 119 119 119 118 118 119 118 118 118 121 123 114 116 119 115 114 119 119 112 114 118 118 118 115 112 109 111 107 109 111 116 -9999 -9999 -9999 -9999 -9999 -9999 
-9999 -9999 -9999 -9999 -9999 -9999 -9999 -9999 137 134 128 131 131 132 127 125 125 125 124 125 128 129 131 134 134 131 130 128 126 127 126 126 129 -9999 -9999 -9999 -9999 -9999 -9999 -9999 -9999 -9999 -9999 -9999 -9999 -9999 -9999 -9999 -9999 -9999 -9999 -9999 -9999 -9999 -9999 -9999 -9999 -9999 -9999 -9999 -9999 -9999 -9999 -9999 -9999 -9999 -9999 -9999 -9999 -9999 -9999 -9999 -9999 -9999 -9999 -9999 -9999 -9999 -9999 -9999 -9999 -9999 -9999 -9999 -9999 -9999 -9999 -9999 -9999 -9999 -9999 -9999 -9999 -9999 -9999 -9999 -9999 -9999 -9999 -9999 -9999 -9999 -9999 -9999 -9999 140 140 139 136 135 -9999 -9999 -9999 -9999 -9999 -9999 -9999 -9999 -9999 -9999 -9999 -9999 126 125 125 124 124 124 122 121 121 121 120 119 119 118 118 118 118 118 118 119 118 119 115 118 120 120 120 124 120 115 112 122 122 116 114 120 121 116 109 108 112 116 119 -9999 -9999 -9999 -9999 -9999 
-9999 -9999 -9999 -9999 -9999 -9999 -9999 -9999 -9999 -9999 130 126 131 132 132 128 126 123 123 124 125 128 129 131 134 136 132 130 127 126 126 128 131 135 -9999 -9999 -9999 -9999 -9999 -9999 -9999 -9999 -9999 -9999 -9999 -9999 -9999 -9999 -9999 -9999 -9999 -9999 -9999 -9999 -9999 -9999 -9999 -9999 -9999 -9999 -9999 -9999 -9999 -9999 -9999 -9999 -9999 -9999 -9999 -9999 -9999 -9999 -9999 -9999 -9999 -9999 -9999 -9999 -9999 -9999 -9999 -9999 -9999 -9999 -9999 -9999 -9999 -9999 -9999 -9999 -9999 -9999 -9999 -9999 -9999 -9999 -9999 -9999 -9999 -9999 -9999 -9999 -9999 -9999 142 139 139 139 136 -9999 -9999 -9999 -9999 -9999 -9999 -9999 -9999 -9999 127 -9999 128 126 125 125 124 124 124 124 123 122 121 120 121 120 120 118 118 118 116 118 118 120 120 122 116 117 119 123 123 121 114 116 111 116 121 123 124 117 115 113 111 108 110 113 116 119 -9999 -9999 -9999 -9999 
-9999 -9999 -9999 -9999 -9999 -9999 -9999 -9999 130 130 130 128 125 129 134 134 128 128 125 124 125 125 126 128 131 132 133 130 127 128 128 133 137 135 -9999 -9999 -9999 -9999 -9999 -9999 -9999 -9999 -9999 -9999 -9999 -9999 -9999 -9999 -9999 -9999 -9999 -9999 -9999 -9999 -9999 -9999 -9999 -9999 -9999 -9999 -9999 -9999 -9999 -9999 -9999 -9999 -9999 -9999 -9999 -9999 -9999 -9999 -9999 -9999 -9999 -9999 -9999 -9999 -9999 -9999 -9999 -9999 -9999 -9999 -9999 -9999 -9999 -9999 -9999 -9999 -9999 -9999 -9999 -9999 -9999 -9999 -9999 -9999 -9999 -9999 -9999 -9999 -9999 143 143 141 140 137 136 -9999 -9999 -9999 -9999 -9999 -9999 -9999 -9999 129 128 129 128 126 125 125 123 124 124 123 123 122 121 120 120 120 119 118 117 117 117 118 119 119 119 121 117 120 122 122 122 119 120 119 111 113 113 113 117 117 117 114 110 109 108 110 112 112 -9999 -9999 -9999 -9999 
-9999 -9999 -9999 -9999 -9999 -9999 -9999 132 133 132 131 132 134 127 132 132 130 133 130 128 125 124 125 126 128 129 131 129 127 130 132 135 138 138 -9999 -9999 -9999 -9999 -9999 -9999 -9999 -9999 -9999 -9999 -9999 -9999 -9999 -9999 -9999 -9999 -9999 -9999 -9999 -9999 -9999 -9999 -9999 -9999 -9999 -9999 -9999 -9999 -9999 -9999 -9999 -9999 -9999 -9999 -9999 -9999 -9999 -9999 -9999 -9999 -9999 -9999 -9999 -9999 -9999 -9999 -9999 -9999 -9999 -9999 -9999 -9999 -9999 -9999 -9999 -9999 -9999 -9999 -9999 -9999 -9999 -9999 -9999 -9999 -9999 -9999 -9999 -9999 -9999 145 145 142 141 137 136 -9999 -9999 -9999 -9999 -9999 -9999 -9999 -9999 130 129 130 129 126 125 125 124 124 123 123 123 122 120 120 120 119 118 118 118 117 118 118 118 119 120 122 119 118 119 121 124 121 118 113 113 116 108 107 108 109 108 109 111 111 110 111 111 111 113 117 116 -9999 
-9999 -9999 -9999 -9999 -9999 -9999 135 135 138 139 137 134 135 127 126 127 129 128 132 131 129 126 124 125 126 127 130 128 127 127 129 132 137 139 139 -9999 -9999 -9999 -9999 -9999 -9999 -9999 -9999 -9999 -9999 -9999 -9999 -9999 -9999 -9999 -9999 -9999 -9999 -9999 -9999 -9999 -9999 -9999 -9999 -9999 -9999 -9999 -9999 -9999 -9999 -9999 -9999 -9999 -9999 -9999 -9999 -9999 -9999 -9999 -9999 -9999 -9999 -9999 -9999 -9999 -9999 -9999 -9999 -9999 -9999 -9999 -9999 -9999 -9999 -9999 -9999 -9999 -9999 -9999 -9999 -9999 -9999 -9999 -9999 -9999 -9999 -9999 -9999 -9999 -9999 145 144 -9999 -9999 -9999 -9999 -9999 -9999 -9999 131 -9999 -9999 130 130 130 130 128 127 125 123 124 124 122 122 122 121 121 120 118 118 119 117 118 118 118 119 118 120 122 118 121 123 122 122 119 117 115 115 115 109 109 109 107 107 110 116 117 116 113 112 113 112 -9999 -9999 -9999 
-9999 -9999 -9999 -9999 -9999 -9999 136 136 136 137 140 139 135 131 127 125 124 125 130 129 131 128 130 128 127 128 128 127 128 128 132 134 136 138 138 -9999 -9999 -9999 -9999 -9999 -9999 -9999 -9999 -9999 -9999 -9999 -9999 -9999 -9999 -9999 -9999 -9999 -9999 -9999 -9999 -9999 -9999 -9999 -9999 -9999 -9999 -9999 -9999 -9999 -9999 -9999 -9999 -9999 -9999 -9999 -9999 -9999 -9999 -9999 -9999 -9999 -9999 -9999 -9999 -9999 -9999 -9999 -9999 -9999 -9999 -9999 -9999 -9999 -9999 -9999 -9999 148 148 148 149 150 -9999 -9999 -9999 -9999 -9999 -9999 -9999 -9999 -9999 145 -9999 -9999 -9999 -9999 -9999 -9999 -9999 -9999 131 131 -9999 129 130 130 131 129 127 126 124 124 123 123 123 121 121 121 120 119 119 118 118 119 118 119 119 118 119 121 119 120 125 123 120 119 120 117 120 112 113 119 116 107 108 110 118 121 114 114 114 114 114 -9999 -9999 -9999 
-9999 -9999 -9999 -9999 142 142 137 136 136 134 134 136 137 136 132 127 126 124 124 125 129 130 134 133 132 131 130 128 126 127 134 137 137 139 138 138 -9999 -9999 -9999 -9999 -9999 -9999 -9999 -9999 -9999 -9999 -9999 -9999 -9999 -9999 -9999 -9999 -9999 -9999 -9999 -9999 -9999 -9999 -9999 -9999 -9999 -9999 -9999 -9999 -9999 -9999 -9999 -9999 -9999 -9999 -9999 -9999 -9999 -9999 -9999 -9999 -9999 -9999 -9999 -9999 -9999 -9999 -9999 -9999 -9999 -9999 -9999 -9999 -9999 -9999 150 149 150 150 151 150 -9999 151 147 147 -9999 -9999 -9999 -9999 144 144 144 143 -9999 -9999 -9999 135 134 132 131 131 131 131 131 131 131 129 129 127 126 125 123 123 123 122 121 121 120 119 120 119 119 119 118 119 120 118 119 120 120 119 121 124 124 123 118 119 118 112 120 120 112 108 113 117 113 119 122 118 115 116 115 113 -9999 -9999 
-9999 -9999 -9999 143 142 141 139 137 138 137 133 132 131 132 131 127 128 127 127 126 124 129 135 134 135 137 135 130 126 126 130 132 135 140 138 136 -9999 -9999 -9999 -9999 -9999 -9999 -9999 -9999 -9999 -9999 -9999 -9999 -9999 -9999 -9999 -9999 -9999 -9999 -9999 -9999 -9999 -9999 -9999 -9999 -9999 -9999 -9999 -9999 -9999 -9999 -9999 -9999 -9999 -9999 -9999 -9999 -9999 -9999 -9999 -9999 -9999 -9999 -9999 -9999 -9999 -9999 -9999 -9999 -9999 -9999 -9999 -9999 -9999 -9999 -9999 150 150 151 152 152 151 151 149 148 148 -9999 -9999 145 145 145 145 145 -9999 -9999 138 136 134 133 131 131 132 130 131 133 132 131 130 128 126 125 123 123 122 121 121 121 120 121 120 119 119 118 119 118 118 118 118 119 121 123 122 126 124 123 121 121 118 113 121 117 113 109 112 121 117 116 115 117 117 117 116 117 -9999 -9999 
-9999 -9999 -9999 142 146 141 140 139 139 138 138 135 133 131 130 131 132 132 130 129 126 125 130 133 132 134 136 134 131 128 131 129 132 139 138 134 137 141 137 -9999 -9999 -9999 -9999 -9999 -9999 -9999 -9999 -9999 -9999 -9999 -9999 -9999 -9999 -9999 -9999 -9999 -9999 -9999 -9999 -9999 -9999 -9999 -9999 -9999 -9999 -9999 -9999 -9999 -9999 -9999 -9999 -9999 -9999 -9999 -9999 -9999 -9999 -9999 -9999 -9999 -9999 -9999 -9999 -9999 -9999 -9999 -9999 -9999 -9999 -9999 -9999 -9999 150 151 154 154 153 152 152 148 148 148 148 147 147 146 146 147 -9999 142 139 137 135 133 132 132 132 132 131 132 133 133 132 128 126 125 124 123 122 122 121 121 121 121 119 119 119 118 118 118 118 117 116 117 119 123 124 124 124 122 125 122 119 117 122 122 113 114 112 123 120 117 115 115 115 117 114 119 119 -9999 
-9999 -9999 -9999 -9999 146 146 143 142 144 144 142 138 135 134 134 132 134 136 135 131 128 128 126 128 131 138 134 137 136 129 130 129 130 135 138 136 135 139 136 137 137 137 -9999 -9999 -9999 -9999 -9999 -9999 -9999 -9999 -9999 -9999 -9999 -9999 -9999 -9999 -9999 -9999 -9999 -9999 -9999 -9999 -9999 -9999 -9999 -9999 -9999 -9999 -9999 -9999 -9999 -9999 -9999 -9999 -9999 -9999 -9999 -9999 -9999 -9999 -9999 -9999 -9999 -9999 -9999 -9999 -9999 -9999 -9999 -9999 -9999 151 151 152 153 153 154 153 151 148 146 146 147 147 148 148 148 148 146 145 142 139 136 135 133 132 132 131 131 131 133 134 132 132 127 126 124 124 125 124 124 123 122 122 120 119 118 117 118 118 118 119 117 118 121 122 124 121 120 120 121 126 122 117 126 124 116 120 116 122 120 115 115 115 116 115 116 117 -9999 -9999 
-9999 -9999 -9999 -9999 153 147 146 146 145 147 143 140 137 138 136 136 136 137 136 131 129 130 128 128 128 133 136 134 132 130 130 132 129 132 137 137 135 131 134 137 135 136 136 137 136 -9999 -9999 -9999 -9999 -9999 -9999 -9999 -9999 -9999 -9999 -9999 -9999 -9999 -9999 -9999 -9999 -9999 -9999 -9999 -9999 -9999 -9999 -9999 -9999 -9999 -9999 -9999 -9999 -9999 -9999 -9999 -9999 -9999 -9999 -9999 -9999 -9999 -9999 -9999 -9999 -9999 -9999 -9999 -9999 -9999 -9999 -9999 152 153 153 153 153 152 151 147 145 145 145 146 147 148 148 149 149 146 144 141 137 135 132 133 132 130 130 132 135 134 134 131 128 126 124 124 125 126 125 123 124 123 122 120 118 117 118 117 118 118 118 119 121 122 122 124 123 119 123 128 120 118 124 126 124 125 119 -9999 -9999 116 114 115 115 117 117 118 119 120 
-9999 -9999 -9999 -9999 150 149 148 150 146 148 146 143 143 139 138 139 138 136 133 131 132 132 128 130 125 131 134 133 130 129 131 132 129 132 134 137 136 133 131 135 133 134 137 138 134 -9999 -9999 -9999 -9999 -9999 -9999 -9999 -9999 -9999 -9999 -9999 -9999 -9999 -9999 -9999 136 137 -9999 -9999 -9999 -9999 -9999 -9999 -9999 -9999 -9999 -9999 -9999 -9999 -9999 -9999 -9999 -9999 -9999 -9999 -9999 -9999 -9999 -9999 -9999 -9999 -9999 -9999 -9999 -9999 -9999 -9999 151 151 152 153 151 151 150 149 147 145 144 143 142 144 145 146 146 147 147 144 138 137 134 134 133 132 132 133 135 135 135 130 128 127 124 125 126 127 126 127 128 126 123 122 120 119 117 117 118 118 120 121 122 120 123 121 122 119 123 125 118 118 123 129 128 129 122 -9999 -9999 -9999 -9999 113 114 116 117 117 119 -9999 
140 135 134 136 144 147 149 152 148 150 150 146 144 142 143 141 136 136 136 134 135 132 132 128 124 129 130 134 133 127 134 132 131 132 130 134 135 130 129 132 134 133 135 135 134 137 -9999 -9999 -9999 -9999 -9999 -9999 -9999 -9999 -9999 -9999 -9999 -9999 135 136 137 137 139 -9999 -9999 -9999 -9999 -9999 -9999 -9999 -9999 -9999 -9999 -9999 -9999 -9999 -9999 -9999 -9999 -9999 -9999 -9999 -9999 -9999 -9999 -9999 -9999 -9999 -9999 -9999 -9999 152 151 152 152 153 153 153 152 151 149 147 143 142 142 142 140 141 144 146 146 145 143 140 136 135 135 133 133 132 136 135 134 131 128 128 125 125 127 128 126 128 131 130 126 124 121 119 119 118 117 119 120 122 121 118 120 121 119 123 123 120 118 117 122 127 131 129 127 -9999 -9999 -9999 -9999 -9999 116 116 117 -9999 -9999 -9999 
126 134 145 150 141 145 153 150 147 152 148 146 148 145 144 143 140 142 145 140 140 134 135 128 128 124 124 126 129 127 126 127 131 131 129 130 131 127 131 131 129 132 132 135 138 137 -9999 -9999 -9999 -9999 -9999 -9999 -9999 -9999 -9999 -9999 -9999 -9999 136 136 137 138 139 140 -9999 -9999 -9999 -9999 -9999 -9999 -9999 -9999 -9999 -9999 -9999 -9999 -9999 -9999 -9999 -9999 -9999 -9999 -9999 -9999 -9999 -9999 -9999 -9999 -9999 -9999 -9999 -9999 153 153 151 153 154 155 155 153 152 150 147 144 141 140 140 141 142 141 141 141 141 141 139 138 136 133 133 133 134 135 133 132 129 128 125 125 126 127 127 126 130 130 128 127 124 123 123 122 120 120 123 123 120 119 120 118 118 121 120 117 115 122 125 125 129 130 126 -9999 -9999 -9999 -9999 -9999 -9999 120 -9999 -9999 -9999 -9999 
-9999 128 139 151 145 141 145 145 147 149 148 152 150 147 146 146 141 146 149 145 141 140 137 130 131 127 124 124 124 127 125 130 127 129 128 130 127 126 130 128 129 128 130 137 137 137 137 136 134 132 131 -9999 -9999 -9999 -9999 -9999 -9999 -9999 137 138 139 139 140 141 140 141 -9999 -9999 -9999 -9999 -9999 -9999 -9999 -9999 -9999 -9999 -9999 -9999 -9999 -9999 -9999 -9999 -9999 -9999 -9999 -9999 -9999 -9999 -9999 -9999 -9999 -9999 -9999 154 153 154 154 155 154 155 154 153 149 148 145 143 141 138 140 140 139 139 139 140 140 138 136 134 134 134 135 136 133 130 130 129 126 126 127 129 128 127 124 127 130 130 126 123 123 124 125 123 122 119 119 120 121 123 120 116 119 115 116 122 131 130 127 128 124 128 -9999 -9999 -9999 -9999 -9999 -9999 -9999 -9999 -9999 -9999 
-9999 132 141 152 152 147 146 149 152 152 149 153 151 146 149 148 143 148 150 146 142 141 137 131 130 129 126 126 124 124 126 132 132 127 127 127 129 127 127 128 128 132 132 135 137 137 137 136 133 132 131 131 131 -9999 -9999 -9999 -9999 -9999 138 139 141 139 140 143 141 142 -9999 -9999 -9999 -9999 -9999 -9999 -9999 -9999 -9999 -9999 -9999 -9999 -9999 -9999 -9999 -9999 -9999 -9999 -9999 -9999 -9999 -9999 -9999 -9999 -9999 -9999 -9999 152 153 154 155 155 153 154 154 154 150 149 146 145 144 140 138 139 139 140 139 138 140 139 138 137 137 136 135 134 131 129 130 128 126 127 128 129 130 128 125 128 128 128 127 125 124 124 126 127 122 120 119 121 124 125 122 118 119 115 116 122 125 127 123 119 122 -9999 128 126 -9999 -9999 -9999 -9999 -9999 -9999 -9999 -9999 
-9999 132 142 147 155 156 152 147 149 150 150 152 149 148 150 150 145 149 150 148 147 141 136 133 131 129 126 127 126 128 128 133 136 134 136 130 129 129 125 126 125 129 133 133 134 135 136 136 135 133 132 131 133 134 136 137 -9999 -9999 138 139 141 141 142 142 143 144 144 -9999 -9999 -9999 -9999 -9999 -9999 -9999 -9999 -9999 -9999 -9999 -9999 -9999 -9999 -9999 -9999 -9999 -9999 -9999 -9999 -9999 -9999 -9999 -9999 -9999 -9999 153 154 155 155 155 155 154 153 152 150 147 147 146 144 142 140 137 137 138 139 136 138 140 140 139 137 136 135 132 131 130 129 127 127 128 127 130 130 128 126 128 128 131 131 130 127 124 124 125 124 122 123 123 128 126 126 121 116 115 121 125 129 125 118 115 115 118 122 121 120 -9999 -9999 -9999 -9999 -9999 -9999 -9999 
-9999 -9999 133 151 155 152 152 152 154 153 151 150 150 149 150 148 151 151 150 149 146 141 136 133 130 129 127 127 130 132 132 131 137 139 140 134 130 130 129 128 127 127 131 134 136 136 135 135 135 133 134 135 134 134 137 137 137 137 139 140 141 142 143 142 144 145 145 -9999 -9999 -9999 -9999 -9999 149 -9999 -9999 -9999 -9999 -9999 -9999 -9999 -9999 -9999 -9999 -9999 -9999 -9999 -9999 -9999 -9999 -9999 -9999 -9999 -9999 154 156 156 155 155 156 153 153 154 153 149 149 147 144 142 141 138 136 136 136 135 138 139 138 138 136 134 133 131 131 130 128 128 129 129 129 130 129 128 129 130 131 134 130 131 128 125 124 122 125 125 123 125 128 126 125 124 118 116 119 125 126 126 125 129 125 118 116 119 120 -9999 -9999 -9999 -9999 -9999 -9999 -9999 
-9999 -9999 131 133 143 151 147 150 152 148 144 151 151 150 151 149 151 150 149 146 143 139 137 135 130 132 132 133 135 136 134 133 133 137 140 140 139 138 137 134 133 128 130 131 135 136 135 136 136 135 134 135 136 136 138 139 139 139 139 141 142 144 144 146 147 148 -9999 -9999 -9999 149 149 149 149 150 150 -9999 -9999 -9999 -9999 -9999 -9999 -9999 -9999 -9999 -9999 -9999 -9999 -9999 -9999 -9999 -9999 -9999 153 155 155 154 156 156 156 151 152 152 150 149 149 147 146 144 141 142 140 139 137 137 137 139 139 136 135 133 131 132 133 132 130 131 130 132 130 128 129 131 134 133 131 131 132 129 127 126 125 124 123 122 123 127 127 127 123 123 117 118 122 129 134 137 136 127 123 119 120 124 125 -9999 -9999 -9999 -9999 -9999 -9999 -9999 
-9999 -9999 -9999 133 127 134 136 145 147 141 151 152 151 150 149 151 149 147 147 144 142 143 138 136 132 132 133 134 135 138 138 139 134 135 137 136 138 140 138 139 137 131 129 132 134 137 136 135 136 138 136 138 138 139 139 140 140 140 141 142 142 146 148 147 148 148 -9999 -9999 -9999 151 151 151 150 151 152 152 -9999 -9999 -9999 -9999 -9999 154 -9999 -9999 -9999 -9999 -9999 -9999 151 151 151 149 152 154 154 153 153 155 155 151 151 151 149 150 151 148 145 144 142 144 142 141 140 139 137 139 136 136 135 133 132 133 133 133 133 136 134 132 130 130 133 137 136 134 132 131 130 130 127 126 130 129 128 124 121 124 128 128 124 119 116 118 123 123 128 131 138 138 131 126 122 119 125 126 -9999 -9999 -9999 -9999 -9999 -9999 
-9999 -9999 -9999 -9999 -9999 -9999 127 135 134 141 151 148 152 147 149 145 148 144 142 141 145 146 143 138 134 134 134 135 137 139 140 138 138 139 137 135 133 135 135 136 139 131 129 133 135 135 137 137 136 137 137 138 138 139 143 144 142 143 142 142 143 146 149 148 148 149 149 150 151 151 150 152 153 152 153 153 -9999 -9999 -9999 153 154 155 155 154 154 152 153 152 152 152 153 151 149 149 149 148 147 148 148 149 148 148 151 151 148 145 147 145 142 142 142 143 140 139 137 138 137 136 135 133 132 133 135 134 137 137 135 132 134 137 137 138 137 136 134 134 130 127 128 130 131 132 133 129 122 123 129 126 122 120 116 123 125 122 129 130 -9999 -9999 -9999 -9999 -9999 122 120 130 -9999 -9999 -9999 -9999 -9999 -9999 
-9999 -9999 -9999 -9999 -9999 -9999 -9999 127 127 136 137 136 147 139 146 137 144 137 139 145 146 145 143 139 135 133 134 136 137 139 140 141 141 142 139 137 136 137 132 134 134 129 133 134 134 134 135 138 137 140 138 137 138 141 143 146 145 145 145 143 142 144 145 147 149 149 149 148 148 150 150 152 154 153 152 153 153 -9999 -9999 153 153 154 154 154 155 153 152 152 152 151 151 151 153 153 153 153 152 151 149 149 147 149 149 146 146 147 149 149 146 145 143 143 140 137 137 137 137 137 134 133 132 132 134 137 138 135 134 134 136 140 142 141 138 138 135 131 127 130 133 133 131 132 134 131 127 122 125 127 122 120 118 122 121 124 132 127 -9999 -9999 -9999 -9999 -9999 -9999 124 133 -9999 -9999 -9999 -9999 -9999 -9999 
-9999 -9999 -9999 -9999 -9999 -9999 -9999 -9999 -9999 -9999 125 125 126 128 134 132 133 138 143 146 146 144 143 140 137 136 137 137 138 140 142 142 142 142 142 139 142 143 136 130 133 129 132 134 137 137 135 135 138 141 141 139 141 141 142 144 145 145 147 145 143 144 145 147 147 148 149 148 147 149 149 150 151 152 154 154 154 154 154 -9999 152 154 153 153 154 154 152 151 150 150 150 150 151 154 155 155 153 152 153 151 148 147 145 146 146 146 146 146 146 146 144 143 139 137 136 137 139 138 135 134 133 133 135 135 134 133 135 138 138 140 141 140 140 137 133 133 129 130 133 133 131 135 131 134 129 127 124 129 127 121 117 118 120 130 134 132 124 -9999 -9999 -9999 -9999 -9999 -9999 141 -9999 -9999 -9999 -9999 -9999 -9999 
-9999 -9999 -9999 -9999 -9999 -9999 -9999 -9999 -9999 -9999 -9999 -9999 -9999 -9999 122 123 125 135 147 148 144 144 143 140 140 139 140 138 139 138 141 143 142 140 142 141 139 138 133 131 132 129 130 137 141 138 138 137 137 139 140 141 140 140 142 144 145 146 148 149 146 145 146 147 148 148 149 149 149 148 150 152 153 152 153 153 155 155 155 156 154 153 152 152 154 154 153 150 149 147 148 149 150 152 153 155 153 153 152 151 149 145 146 149 150 151 149 145 147 146 144 142 140 139 137 138 139 137 137 137 135 134 133 135 134 135 139 141 142 141 142 140 137 134 136 139 135 131 127 131 130 133 130 133 132 127 124 126 128 126 124 118 118 122 131 139 129 -9999 -9999 -9999 -9999 -9999 121 -9999 -9999 -9999 -9999 -9999 -9999 -9999 
-9999 -9999 -9999 -9999 -9999 -9999 -9999 -9999 -9999 -9999 -9999 -9999 -9999 -9999 -9999 -9999 125 125 132 142 144 139 144 142 142 142 142 139 137 138 140 141 139 140 143 142 140 138 133 131 130 131 130 136 141 143 138 138 138 138 141 142 139 139 142 144 145 146 148 150 149 147 147 148 148 148 149 150 151 151 151 151 153 152 152 152 153 155 155 157 158 156 154 151 152 153 152 150 148 146 146 147 148 151 151 152 154 154 154 154 149 149 149 149 150 152 149 147 147 146 145 142 142 140 138 137 137 138 137 137 135 132 133 137 137 136 139 142 143 142 138 139 142 140 141 143 140 137 129 127 126 131 129 128 134 129 122 126 129 129 131 124 117 120 133 139 135 135 -9999 -9999 -9999 -9999 -9999 -9999 -9999 -9999 -9999 -9999 -9999 -9999 
-9999 -9999 -9999 -9999 -9999 -9999 -9999 -9999 -9999 -9999 -9999 -9999 -9999 -9999 -9999 -9999 -9999 -9999 126 126 130 133 137 141 140 139 137 138 139 137 138 139 137 142 140 137 139 136 132 132 129 131 132 135 135 138 141 140 139 139 140 141 141 140 141 143 145 146 147 149 150 148 148 148 147 147 148 149 152 152 150 150 151 151 153 153 152 154 156 156 158 157 155 152 153 153 154 152 149 146 145 145 147 148 150 152 154 154 155 154 149 149 150 150 151 149 149 147 145 144 143 142 141 141 138 138 138 138 137 137 135 134 133 136 137 138 141 141 141 142 143 142 142 143 144 141 138 134 131 125 127 133 128 125 132 131 122 122 124 126 126 127 124 118 127 133 131 -9999 -9999 -9999 -9999 -9999 -9999 -9999 -9999 -9999 -9999 -9999 -9999 -9999 
-9999 -9999 -9999 -9999 -9999 -9999 -9999 -9999 -9999 -9999 -9999 -9999 -9999 -9999 -9999 -9999 -9999 -9999 -9999 -9999 128 127 129 130 132 134 135 134 136 137 138 137 137 142 142 138 136 138 131 130 130 134 135 138 136 137 138 139 140 140 141 141 142 141 140 142 144 145 145 148 149 150 150 149 148 149 149 150 151 151 151 149 149 150 152 153 152 153 155 158 158 156 156 154 151 153 154 152 151 148 147 146 144 147 147 150 153 154 155 156 153 150 147 147 150 150 148 148 149 147 144 142 143 141 141 141 140 141 140 138 137 137 137 137 138 139 143 144 144 144 140 141 141 139 144 143 136 135 127 123 128 133 128 129 131 133 125 123 122 120 120 117 117 116 121 130 128 -9999 -9999 -9999 -9999 -9999 -9999 -9999 -9999 -9999 -9999 -9999 -9999 -9999 
-9999 -9999 -9999 -9999 -9999 -9999 -9999 -9999 -9999 -9999 -9999 -9999 -9999 -9999 -9999 -9999 -9999 -9999 -9999 -9999 -9999 130 131 128 129 129 131 133 136 135 135 135 133 139 140 138 136 134 130 132 135 135 136 134 134 135 136 139 140 140 141 141 144 142 140 141 142 143 145 147 149 149 150 150 150 149 148 149 149 149 149 150 148 149 151 152 154 153 154 155 158 158 157 155 152 152 152 152 152 151 148 149 146 146 146 148 151 151 153 153 154 153 148 148 150 151 149 147 148 149 146 143 141 141 144 144 142 142 140 140 139 139 139 137 138 140 143 145 144 142 144 138 140 135 139 142 139 137 129 124 130 133 126 126 128 129 124 126 125 121 123 120 120 116 124 133 132 131 -9999 -9999 -9999 -9999 -9999 -9999 -9999 -9999 -9999 -9999 -9999 -9999 
-9999 -9999 -9999 -9999 -9999 -9999 -9999 -9999 -9999 -9999 -9999 -9999 -9999 -9999 -9999 -9999 -9999 -9999 -9999 -9999 -9999 127 137 137 132 135 137 138 136 136 135 136 134 134 134 140 138 133 135 132 131 132 133 135 134 134 134 136 140 141 142 143 145 145 144 143 143 143 145 145 146 147 149 149 149 148 148 149 151 150 150 150 150 149 151 153 154 153 153 154 157 158 159 158 157 154 150 151 153 153 149 149 147 148 148 146 148 149 150 151 152 149 144 149 151 151 149 144 148 146 146 145 139 142 144 146 141 141 142 142 142 141 140 138 140 141 143 145 147 146 142 139 134 133 141 143 138 131 127 122 126 126 124 127 134 132 127 130 128 128 126 128 122 118 121 129 129 132 125 123 -9999 -9999 -9999 -9999 129 -9999 -9999 -9999 -9999 -9999 
-9999 -9999 -9999 -9999 -9999 -9999 -9999 -9999 -9999 -9999 -9999 -9999 -9999 -9999 -9999 -9999 -9999 -9999 -9999 -9999 -9999 128 133 140 141 135 137 143 144 145 141 137 136 134 136 134 134 134 138 138 137 135 136 143 144 141 138 135 139 142 142 142 144 145 148 146 144 144 144 145 145 147 148 149 150 149 149 148 150 151 151 150 151 150 151 152 154 154 153 154 156 158 157 159 159 158 156 152 152 153 151 151 148 148 149 148 148 151 152 153 150 145 140 144 149 149 150 141 140 140 140 140 139 139 141 142 139 143 143 146 145 143 142 140 140 142 144 147 145 146 145 144 139 132 134 140 143 138 128 121 124 121 127 133 135 132 130 128 133 134 136 135 131 124 119 128 127 122 123 130 124 125 -9999 142 137 133 -9999 -9999 -9999 -9999 
-9999 -9999 -9999 -9999 -9999 -9999 -9999 -9999 -9999 -9999 -9999 -9999 -9999 -9999 -9999 -9999 -9999 -9999 -9999 -9999 -9999 -9999 127 133 142 140 141 141 139 146 146 140 140 137 137 135 136 142 141 140 144 141 143 147 146 146 141 139 139 142 144 143 145 147 149 148 148 147 145 144 144 146 147 149 151 151 151 149 150 152 151 150 150 149 150 152 153 153 154 155 155 154 156 156 158 156 157 153 152 155 157 156 155 150 150 151 150 150 151 149 144 144 144 141 144 143 140 138 141 141 136 133 137 135 135 135 136 137 142 144 146 146 144 141 141 145 146 140 140 142 147 145 139 131 129 138 136 133 128 120 120 121 126 135 136 137 132 126 126 127 131 131 132 123 119 126 126 121 126 126 135 140 153 144 -9999 -9999 -9999 -9999 -9999 -9999 
-9999 -9999 -9999 -9999 -9999 -9999 -9999 -9999 -9999 -9999 -9999 -9999 -9999 -9999 -9999 -9999 -9999 -9999 -9999 -9999 -9999 -9999 -9999 130 140 141 137 143 141 138 143 139 145 146 141 133 132 138 145 148 146 144 146 147 145 141 140 141 138 142 144 143 145 147 149 149 150 148 147 147 147 147 148 150 151 152 152 151 150 151 151 149 150 150 149 149 151 155 155 154 155 157 157 159 159 156 155 152 152 153 154 159 159 154 151 153 153 150 148 147 146 147 150 146 139 137 141 140 139 146 144 140 132 132 135 136 132 132 137 140 144 147 148 144 139 143 145 142 138 134 138 137 136 132 127 131 138 133 125 120 119 125 128 130 137 140 136 133 128 125 125 130 132 122 125 128 -9999 129 128 130 129 128 139 -9999 -9999 -9999 -9999 -9999 -9999 -9999 
-9999 -9999 -9999 -9999 -9999 -9999 -9999 -9999 -9999 -9999 -9999 -9999 -9999 -9999 -9999 -9999 -9999 -9999 -9999 -9999 -9999 -9999 -9999 -9999 130 132 132 137 144 143 138 137 140 147 149 141 136 135 137 144 146 144 145 145 146 143 143 143 141 142 142 141 144 146 148 148 149 149 149 149 149 148 149 150 151 152 154 154 153 152 151 151 150 151 151 151 153 154 153 154 155 157 156 158 158 158 157 152 152 153 153 155 155 154 153 154 153 151 148 149 148 150 150 144 143 142 143 145 139 140 144 141 134 138 140 142 141 137 140 143 145 146 146 146 143 139 143 143 138 132 130 130 129 130 125 125 133 133 126 122 117 119 126 126 131 133 139 135 133 130 124 125 129 120 125 -9999 -9999 -9999 -9999 -9999 -9999 -9999 -9999 -9999 -9999 -9999 -9999 -9999 -9999 -9999 
-9999 -9999 -9999 -9999 -9999 -9999 -9999 -9999 -9999 -9999 -9999 -9999 -9999 -9999 -9999 -9999 -9999 -9999 -9999 -9999 -9999 -9999 -9999 -9999 -9999 127 137 144 146 148 144 136 138 149 149 148 147 145 141 144 143 140 140 142 141 142 141 144 145 145 141 141 143 144 146 149 151 150 152 152 151 151 150 150 153 154 155 157 155 154 153 153 153 153 153 154 154 155 152 152 154 156 156 158 158 158 157 153 153 154 154 154 154 153 153 154 152 150 149 151 151 151 148 144 145 145 144 149 146 144 144 138 135 140 145 146 144 143 142 145 147 149 148 148 145 141 139 145 143 135 134 136 137 136 129 123 122 123 122 121 118 118 119 123 122 132 136 137 136 131 127 120 121 123 129 -9999 -9999 -9999 -9999 -9999 -9999 -9999 -9999 -9999 -9999 -9999 -9999 -9999 -9999 -9999 
-9999 -9999 -9999 -9999 -9999 -9999 -9999 -9999 -9999 -9999 -9999 -9999 -9999 -9999 -9999 -9999 -9999 -9999 -9999 -9999 -9999 -9999 -9999 -9999 -9999 130 130 137 148 146 144 144 135 141 145 150 149 149 146 147 141 137 136 137 137 139 142 144 145 145 144 144 145 145 147 147 149 150 151 151 152 152 153 153 154 155 155 155 155 156 153 154 154 156 156 156 154 154 154 153 153 154 155 156 158 159 157 152 153 154 153 153 153 154 153 152 153 152 150 151 151 149 149 149 150 149 149 149 149 147 147 140 134 141 147 146 146 144 145 144 146 149 151 149 148 145 137 140 142 135 139 142 140 132 128 128 127 133 128 128 128 122 116 118 120 125 128 138 141 137 131 124 119 130 -9999 -9999 -9999 -9999 -9999 -9999 -9999 -9999 -9999 -9999 -9999 -9999 -9999 -9999 -9999 -9999 
-9999 -9999 -9999 -9999 -9999 -9999 -9999 -9999 -9999 -9999 -9999 -9999 -9999 -9999 -9999 -9999 -9999 -9999 -9999 -9999 -9999 -9999 -9999 -9999 -9999 -9999 129 137 145 147 140 137 135 137 139 142 146 150 148 149 147 141 138 137 136 138 139 141 143 145 144 144 144 145 146 147 148 151 151 151 150 152 153 155 156 156 155 156 156 155 154 153 154 155 158 157 157 155 156 154 153 154 155 156 156 156 153 149 150 153 154 154 153 153 153 152 153 153 152 152 151 150 151 153 153 151 152 151 151 149 148 146 136 136 144 143 143 143 142 144 147 146 150 148 148 148 142 137 141 136 141 149 145 135 136 134 132 137 136 138 133 125 122 117 114 115 121 130 135 141 135 124 121 133 -9999 -9999 -9999 -9999 -9999 -9999 -9999 -9999 -9999 -9999 -9999 -9999 -9999 -9999 -9999 -9999 
-9999 -9999 -9999 -9999 -9999 -9999 -9999 -9999 -9999 -9999 -9999 -9999 -9999 -9999 -9999 -9999 -9999 -9999 -9999 -9999 -9999 -9999 -9999 -9999 -9999 -9999 128 136 143 142 136 139 139 144 140 139 144 147 149 151 152 150 144 139 138 138 138 139 143 145 145 148 146 146 146 146 147 150 150 150 150 152 154 155 158 159 157 156 157 155 155 152 154 155 154 156 159 157 157 157 154 154 154 155 154 153 149 150 148 149 151 153 153 154 154 153 151 152 152 152 151 151 150 150 150 152 151 150 151 150 145 145 136 135 134 133 133 139 139 146 148 145 146 145 143 146 144 138 141 140 143 144 144 145 138 145 142 136 134 136 140 136 130 125 123 117 116 122 120 130 134 125 122 132 138 -9999 -9999 -9999 -9999 -9999 -9999 -9999 -9999 -9999 -9999 -9999 -9999 -9999 -9999 -9999 
-9999 -9999 -9999 -9999 -9999 -9999 -9999 -9999 -9999 -9999 -9999 -9999 -9999 -9999 -9999 -9999 -9999 -9999 -9999 -9999 -9999 -9999 -9999 -9999 -9999 128 129 139 143 137 133 139 145 145 147 142 146 149 150 147 147 150 150 141 140 140 139 139 140 146 147 146 147 147 146 146 146 150 151 150 152 154 155 156 157 158 156 155 154 156 156 154 153 153 154 156 157 157 156 155 154 151 151 151 151 151 151 153 154 151 147 150 152 155 152 153 151 152 151 151 149 149 151 148 146 150 148 147 148 151 148 141 135 135 132 132 133 131 134 139 143 142 142 141 139 145 144 136 142 144 146 148 147 145 143 143 142 141 139 129 129 131 133 125 118 116 115 115 116 120 126 128 121 127 135 129 129 131 129 -9999 -9999 -9999 -9999 -9999 -9999 -9999 -9999 -9999 -9999 -9999 
-9999 -9999 -9999 -9999 -9999 -9999 -9999 -9999 -9999 -9999 -9999 -9999 -9999 -9999 -9999 -9999 -9999 -9999 -9999 -9999 -9999 -9999 -9999 -9999 -9999 -9999 128 135 141 135 133 138 140 144 148 147 150 151 151 150 151 146 142 143 144 143 142 140 141 143 145 146 147 147 147 148 147 150 149 151 151 153 155 156 155 157 156 156 154 156 158 155 151 152 154 153 156 158 157 155 154 151 150 151 151 152 155 157 154 153 149 148 152 150 151 152 151 153 154 150 149 149 151 147 140 139 138 138 140 142 137 135 141 142 140 136 138 140 134 133 135 136 135 135 136 138 139 138 141 143 145 148 142 145 146 146 145 145 135 133 132 124 123 122 124 122 120 124 124 121 120 122 126 122 128 124 125 127 133 128 -9999 -9999 -9999 -9999 -9999 -9999 -9999 -9999 -9999 -9999 
-9999 -9999 -9999 -9999 -9999 -9999 -9999 -9999 -9999 -9999 -9999 -9999 -9999 -9999 -9999 -9999 -9999 -9999 -9999 -9999 -9999 -9999 -9999 -9999 -9999 -9999 128 131 136 132 133 138 142 148 145 147 151 152 153 146 151 152 147 149 149 146 146 148 143 142 142 145 146 147 146 147 146 148 149 149 150 153 155 155 155 156 156 155 155 155 155 155 152 152 151 151 154 157 157 155 154 153 152 152 153 153 153 154 152 149 150 146 146 146 147 148 151 153 153 146 142 143 142 139 139 138 141 140 135 132 137 141 144 145 144 143 140 143 139 140 140 141 142 138 139 138 137 142 137 144 148 144 141 144 142 144 144 145 144 145 137 132 130 130 133 132 130 132 127 122 119 122 121 127 122 123 124 123 138 143 148 151 165 -9999 -9999 -9999 -9999 -9999 -9999 -9999 
-9999 -9999 -9999 -9999 -9999 -9999 -9999 -9999 -9999 -9999 -9999 -9999 -9999 -9999 -9999 -9999 -9999 -9999 -9999 -9999 -9999 -9999 -9999 -9999 -9999 -9999 -9999 129 134 131 140 146 150 149 146 147 151 151 154 148 152 153 152 152 154 148 146 153 149 145 145 145 143 144 145 144 144 145 147 150 151 152 154 155 153 154 155 154 151 151 152 152 154 153 150 150 151 154 156 156 155 153 153 153 152 153 153 149 149 149 147 146 150 149 143 141 142 144 144 147 141 142 140 141 145 141 144 143 144 138 135 133 136 142 142 144 144 143 141 143 142 143 146 142 140 144 141 146 140 137 144 146 142 145 139 137 137 142 142 145 146 143 141 139 141 140 136 128 125 124 127 128 126 121 131 135 130 126 137 157 164 167 172 161 -9999 -9999 -9999 -9999 -9999 -9999 
-9999 -9999 -9999 -9999 -9999 -9999 -9999 -9999 -9999 -9999 -9999 -9999 -9999 -9999 -9999 -9999 -9999 -9999 -9999 -9999 -9999 -9999 -9999 -9999 -9999 -9999 -9999 -9999 129 129 136 141 144 147 144 145 146 143 145 153 154 150 151 150 154 154 150 149 151 146 149 149 144 143 142 140 142 144 145 146 148 149 152 152 151 150 152 153 150 148 149 150 154 152 150 149 149 152 151 153 155 152 152 151 150 150 149 150 152 154 152 151 155 155 148 146 146 147 147 147 142 143 144 146 144 141 147 150 148 144 145 137 130 132 137 143 143 143 141 143 144 145 143 146 141 145 146 148 147 136 138 137 145 146 146 143 134 134 134 139 145 145 145 145 139 139 141 136 136 134 134 127 125 129 128 124 131 129 150 150 144 145 145 140 -9999 -9999 -9999 -9999 -9999 -9999 
-9999 -9999 -9999 -9999 -9999 -9999 -9999 -9999 -9999 -9999 -9999 -9999 -9999 -9999 -9999 -9999 -9999 -9999 -9999 -9999 -9999 -9999 -9999 -9999 -9999 -9999 -9999 -9999 -9999 130 132 132 137 141 145 142 147 142 143 149 146 145 152 152 149 150 152 148 149 152 149 148 151 147 144 142 143 144 144 144 147 147 149 148 146 148 150 151 150 149 148 149 151 151 151 150 149 149 150 151 153 151 153 150 149 147 148 148 150 151 150 152 153 153 151 151 153 153 151 150 144 145 147 151 148 144 150 149 149 149 150 143 132 135 141 143 145 145 144 142 145 148 146 147 142 145 148 147 141 136 132 138 146 147 149 143 144 143 132 131 138 141 138 144 141 133 140 143 138 137 138 137 135 133 126 130 146 132 129 130 -9999 130 -9999 -9999 -9999 -9999 -9999 -9999 -9999 -9999 
-9999 -9999 -9999 -9999 -9999 -9999 -9999 -9999 -9999 -9999 -9999 -9999 -9999 -9999 -9999 -9999 -9999 -9999 -9999 -9999 -9999 -9999 -9999 -9999 -9999 -9999 -9999 -9999 -9999 132 132 136 141 144 140 142 146 147 141 139 141 147 147 147 146 150 150 146 148 152 152 153 153 153 151 146 145 143 145 146 144 144 145 146 146 145 147 147 147 147 145 146 147 147 150 152 151 149 149 152 152 151 151 149 146 146 145 147 149 152 152 154 152 150 152 153 154 152 146 145 148 149 151 152 150 146 148 150 150 147 144 138 132 130 139 144 145 144 144 142 141 145 146 148 145 145 147 146 141 141 136 133 140 143 143 149 149 144 136 131 127 132 130 138 135 128 138 141 139 131 137 140 132 131 127 146 131 132 -9999 -9999 -9999 -9999 -9999 -9999 -9999 -9999 -9999 -9999 -9999 -9999 
-9999 -9999 -9999 -9999 -9999 -9999 -9999 -9999 -9999 -9999 -9999 -9999 -9999 -9999 -9999 -9999 -9999 -9999 -9999 -9999 -9999 -9999 -9999 -9999 -9999 -9999 -9999 -9999 -9999 -9999 132 133 141 148 144 145 151 152 146 144 140 142 143 149 147 147 147 144 148 153 153 150 152 151 150 151 146 146 147 146 145 145 145 146 147 146 144 144 144 146 145 146 145 145 147 150 152 151 149 150 151 148 148 150 148 148 146 146 149 150 152 154 152 152 154 154 154 150 147 147 149 152 154 151 148 148 150 147 145 142 138 138 134 130 135 141 143 145 148 146 140 141 143 146 147 148 148 145 145 143 135 133 137 143 136 147 149 143 147 137 131 127 127 133 129 124 129 131 131 128 133 134 133 131 142 127 132 140 -9999 -9999 -9999 -9999 -9999 -9999 -9999 -9999 -9999 -9999 -9999 -9999 
-9999 -9999 -9999 -9999 -9999 -9999 -9999 -9999 -9999 -9999 -9999 -9999 -9999 -9999 -9999 -9999 -9999 -9999 -9999 -9999 -9999 -9999 -9999 -9999 -9999 -9999 -9999 -9999 -9999 -9999 -9999 134 133 140 147 142 147 154 155 151 141 144 144 142 143 142 141 141 148 152 153 153 151 148 146 146 145 146 148 150 150 148 146 147 146 147 146 144 145 148 155 153 147 146 144 145 147 149 147 148 149 147 147 148 150 150 149 149 149 149 151 152 152 151 152 153 152 146 148 148 149 151 152 151 149 150 151 149 146 141 139 142 140 130 132 135 143 144 147 146 144 139 140 142 145 148 149 149 150 145 137 135 133 136 134 141 147 148 149 145 138 127 123 123 123 127 131 128 128 125 132 127 135 141 129 137 143 -9999 -9999 -9999 -9999 -9999 -9999 -9999 -9999 -9999 -9999 -9999 -9999 -9999 
-9999 -9999 -9999 -9999 -9999 -9999 -9999 -9999 -9999 -9999 -9999 -9999 -9999 -9999 -9999 -9999 -9999 -9999 -9999 -9999 -9999 -9999 -9999 -9999 -9999 -9999 -9999 -9999 -9999 -9999 -9999 -9999 -9999 135 139 145 141 150 150 147 142 149 147 140 141 140 139 138 141 144 147 153 154 152 149 146 148 151 149 154 156 152 153 150 152 149 147 148 149 150 152 157 156 150 146 146 144 145 146 145 145 146 147 149 154 154 151 150 150 149 150 151 151 151 151 150 147 145 151 148 150 151 152 150 149 151 151 146 143 143 145 144 138 131 129 131 139 144 147 148 147 144 139 138 139 142 144 148 151 142 147 142 136 132 130 130 139 146 146 142 132 126 125 129 130 128 129 129 128 132 124 134 139 129 132 139 -9999 -9999 -9999 -9999 -9999 -9999 -9999 -9999 -9999 -9999 -9999 -9999 -9999 -9999 
-9999 -9999 -9999 -9999 -9999 -9999 -9999 -9999 -9999 -9999 -9999 -9999 -9999 -9999 -9999 -9999 -9999 -9999 -9999 -9999 -9999 -9999 -9999 -9999 -9999 -9999 -9999 -9999 -9999 -9999 -9999 -9999 -9999 -9999 135 138 138 144 143 142 144 142 143 146 147 145 139 138 139 141 141 149 152 155 153 150 148 149 152 152 156 153 155 151 155 152 149 148 154 151 151 154 155 154 151 148 145 144 145 145 145 144 145 148 152 153 153 148 149 148 149 149 147 149 151 149 145 146 149 151 151 153 151 153 152 152 152 148 145 148 147 145 138 129 127 130 135 140 143 146 150 149 144 138 140 146 151 151 150 148 148 142 145 144 143 134 136 141 141 133 127 130 128 131 139 138 141 136 127 137 147 136 132 131 141 -9999 -9999 -9999 -9999 -9999 -9999 -9999 -9999 -9999 -9999 -9999 -9999 -9999 -9999 -9999 
-9999 -9999 -9999 -9999 -9999 -9999 -9999 -9999 -9999 -9999 -9999 -9999 -9999 -9999 -9999 -9999 -9999 -9999 -9999 -9999 -9999 -9999 -9999 -9999 -9999 -9999 -9999 -9999 -9999 -9999 -9999 -9999 -9999 -9999 -9999 138 137 139 139 144 145 145 148 143 142 139 142 144 142 145 145 142 146 153 157 156 153 149 149 152 154 154 153 154 152 153 150 150 150 154 152 152 153 152 151 151 148 147 145 143 142 144 146 148 151 151 150 149 149 149 149 146 146 145 146 147 146 147 150 151 152 154 152 152 151 150 150 151 149 150 144 144 136 128 131 137 143 144 147 147 145 149 149 142 138 144 148 147 151 150 146 149 150 150 148 139 129 132 130 125 126 133 136 132 137 145 141 131 132 142 127 126 134 138 143 -9999 -9999 -9999 -9999 -9999 -9999 -9999 -9999 -9999 -9999 -9999 -9999 -9999 -9999 -9999 
-9999 -9999 -9999 -9999 -9999 -9999 -9999 -9999 -9999 -9999 -9999 -9999 -9999 -9999 -9999 -9999 -9999 -9999 -9999 -9999 -9999 -9999 -9999 -9999 -9999 -9999 -9999 -9999 -9999 -9999 -9999 -9999 -9999 -9999 -9999 -9999 137 138 138 140 140 138 139 139 142 140 144 150 150 149 150 144 145 149 155 153 153 151 151 150 149 150 150 155 155 155 153 152 148 147 147 149 149 152 152 153 153 151 146 143 141 144 146 147 149 150 148 148 148 151 150 146 148 150 152 153 154 150 150 149 150 153 151 150 149 149 149 153 153 150 141 137 131 130 134 134 142 146 148 149 146 148 149 144 137 141 143 148 150 147 144 140 138 138 135 133 130 126 126 127 132 134 139 141 143 144 138 129 146 128 130 137 137 -9999 -9999 -9999 -9999 -9999 -9999 -9999 -9999 -9999 -9999 -9999 -9999 -9999 -9999 -9999 -9999 -9999 
-9999 -9999 -9999 -9999 -9999 -9999 -9999 -9999 -9999 -9999 -9999 -9999 -9999 -9999 -9999 -9999 -9999 -9999 -9999 -9999 -9999 -9999 -9999 -9999 -9999 -9999 -9999 -9999 -9999 -9999 -9999 -9999 -9999 -9999 -9999 -9999 -9999 140 139 139 143 145 141 139 145 149 147 152 156 157 150 145 145 146 148 146 149 151 150 151 149 150 149 149 155 156 153 153 149 145 147 148 149 150 151 152 152 151 148 146 143 140 144 147 148 147 147 149 149 150 150 149 147 148 151 153 151 152 151 147 148 152 151 148 150 147 149 152 149 145 140 132 135 136 139 138 139 146 145 144 144 142 146 140 135 139 143 150 153 150 151 149 140 140 140 137 145 141 135 138 139 143 142 140 136 133 133 147 131 139 141 142 -9999 -9999 -9999 -9999 -9999 -9999 -9999 -9999 -9999 -9999 -9999 -9999 -9999 -9999 -9999 -9999 -9999 -9999 
-9999 -9999 -9999 -9999 -9999 -9999 -9999 -9999 -9999 -9999 -9999 -9999 -9999 -9999 -9999 -9999 -9999 -9999 -9999 -9999 -9999 -9999 -9999 -9999 -9999 -9999 -9999 -9999 -9999 -9999 -9999 141 141 -9999 -9999 138 142 145 149 144 152 151 147 147 143 148 151 151 152 155 153 149 149 145 145 147 150 152 151 151 151 151 153 154 151 151 153 151 151 147 147 150 149 150 150 150 150 151 148 150 147 141 139 143 144 143 146 148 148 148 149 148 146 149 152 153 152 149 149 146 147 152 150 149 149 147 148 151 152 148 145 135 129 131 138 141 143 145 147 148 148 144 138 135 138 146 147 149 150 151 151 146 149 151 142 145 151 144 147 148 147 142 138 134 131 129 131 146 134 -9999 -9999 -9999 -9999 -9999 -9999 -9999 -9999 -9999 -9999 -9999 -9999 -9999 -9999 -9999 -9999 -9999 -9999 -9999 -9999 -9999 
-9999 -9999 -9999 -9999 -9999 -9999 -9999 -9999 -9999 -9999 -9999 -9999 -9999 -9999 -9999 -9999 -9999 -9999 -9999 -9999 -9999 -9999 -9999 -9999 -9999 -9999 -9999 -9999 -9999 -9999 140 145 145 -9999 -9999 140 146 158 155 148 154 153 153 148 144 151 155 155 151 152 153 151 150 144 144 146 150 152 153 152 152 154 155 156 155 152 152 152 153 152 147 146 149 149 147 148 147 149 149 150 149 144 140 139 141 139 143 146 148 149 149 149 147 149 151 154 153 151 150 147 147 150 150 150 149 147 150 151 152 151 147 140 130 130 132 140 141 141 144 142 140 140 139 133 140 146 146 146 149 150 151 149 150 148 145 150 149 149 149 149 148 147 143 138 136 132 146 150 137 -9999 -9999 -9999 -9999 -9999 -9999 -9999 -9999 -9999 -9999 -9999 -9999 -9999 -9999 -9999 -9999 -9999 -9999 -9999 -9999 -9999 
-9999 -9999 -9999 -9999 -9999 -9999 -9999 -9999 -9999 -9999 -9999 -9999 -9999 -9999 -9999 -9999 -9999 -9999 -9999 -9999 -9999 -9999 -9999 -9999 -9999 -9999 -9999 -9999 -9999 -9999 139 144 150 147 141 140 146 158 159 153 156 158 156 153 150 150 153 153 152 151 150 153 150 144 147 152 148 151 154 155 153 154 155 156 157 155 154 153 152 150 148 147 148 151 146 145 147 147 149 150 149 147 143 138 139 139 141 144 147 148 152 152 149 147 150 153 154 153 153 149 145 148 151 150 146 150 151 148 150 148 147 134 131 136 133 132 135 141 144 144 145 141 134 137 142 142 141 144 149 151 149 150 148 147 148 148 146 148 148 147 146 148 148 144 138 134 130 152 141 139 -9999 -9999 -9999 -9999 -9999 -9999 -9999 -9999 -9999 -9999 -9999 -9999 -9999 -9999 -9999 -9999 -9999 -9999 -9999 -9999 
-9999 -9999 -9999 -9999 -9999 -9999 -9999 -9999 -9999 -9999 -9999 -9999 -9999 -9999 -9999 -9999 -9999 -9999 -9999 -9999 -9999 -9999 -9999 -9999 -9999 -9999 -9999 -9999 -9999 -9999 140 142 146 151 148 142 142 151 157 157 152 155 157 156 153 152 159 156 152 150 149 150 151 146 150 152 151 154 153 153 155 156 156 156 156 154 153 155 150 148 147 145 143 146 145 146 147 149 149 150 148 146 143 139 136 138 140 140 145 148 148 150 149 150 150 151 154 152 152 151 147 149 151 148 146 149 148 148 146 141 134 132 132 136 140 140 140 144 147 147 146 144 136 140 144 140 143 146 150 149 147 150 148 151 149 146 144 142 142 144 144 143 150 146 139 136 136 153 144 137 -9999 -9999 -9999 -9999 -9999 -9999 -9999 -9999 -9999 -9999 -9999 -9999 -9999 -9999 -9999 -9999 -9999 -9999 -9999 -9999 
-9999 -9999 -9999 -9999 -9999 -9999 -9999 -9999 -9999 -9999 -9999 -9999 -9999 -9999 -9999 -9999 -9999 -9999 -9999 -9999 -9999 -9999 -9999 -9999 -9999 -9999 -9999 -9999 -9999 -9999 -9999 -9999 142 147 151 148 143 148 150 151 149 151 151 150 152 154 156 158 151 147 150 152 152 148 147 150 152 154 153 154 156 157 156 155 156 154 152 161 156 155 148 142 141 144 144 144 146 149 151 149 149 146 143 143 142 139 137 140 143 145 146 148 149 152 151 149 151 150 150 151 145 149 148 146 145 147 149 149 140 133 134 136 140 135 142 145 146 146 149 147 143 143 136 141 141 140 145 150 151 151 148 151 148 149 150 147 149 145 143 139 137 136 139 136 140 146 140 165 147 -9999 -9999 -9999 -9999 -9999 -9999 -9999 -9999 -9999 -9999 -9999 -9999 -9999 -9999 -9999 -9999 -9999 -9999 -9999 -9999 -9999 
-9999 -9999 -9999 -9999 -9999 -9999 -9999 -9999 -9999 -9999 -9999 -9999 -9999 -9999 -9999 -9999 -9999 -9999 -9999 -9999 -9999 -9999 -9999 -9999 -9999 -9999 -9999 -9999 -9999 -9999 -9999 -9999 -9999 144 149 153 148 146 149 147 146 145 145 151 154 157 156 154 150 150 151 153 152 149 145 148 151 153 153 156 158 159 158 158 159 156 151 156 159 153 145 141 139 144 144 143 146 148 148 150 150 150 149 147 147 146 141 137 139 141 144 146 147 151 152 149 147 146 149 149 143 146 148 146 143 148 150 149 137 135 144 143 143 141 141 141 143 145 145 140 140 136 133 139 137 139 148 149 148 151 147 152 147 151 149 149 151 150 149 148 146 137 133 140 143 144 138 174 -9999 -9999 -9999 -9999 -9999 -9999 -9999 -9999 -9999 -9999 -9999 -9999 -9999 -9999 -9999 -9999 -9999 -9999 -9999 -9999 -9999 -9999 
-9999 -9999 -9999 -9999 -9999 -9999 -9999 -9999 -9999 -9999 -9999 -9999 -9999 -9999 -9999 -9999 -9999 -9999 -9999 -9999 -9999 -9999 -9999 -9999 -9999 -9999 -9999 -9999 -9999 -9999 -9999 -9999 -9999 144 144 150 151 150 153 152 151 150 148 148 147 150 149 150 155 153 151 153 151 147 144 147 152 151 153 156 158 160 161 158 159 159 155 150 155 152 145 137 141 143 146 142 145 149 151 151 150 148 148 147 148 149 146 142 137 139 138 141 145 146 149 150 147 145 145 146 144 140 143 139 143 148 152 144 136 138 145 145 146 144 139 134 136 137 139 134 134 132 137 140 134 137 144 147 150 148 149 150 152 150 150 151 149 150 147 148 143 138 137 135 138 152 161 189 -9999 -9999 -9999 -9999 -9999 -9999 -9999 -9999 -9999 -9999 -9999 -9999 -9999 -9999 -9999 -9999 -9999 -9999 -9999 -9999 -9999 -9999 
-9999 -9999 -9999 -9999 -9999 -9999 -9999 -9999 -9999 -9999 -9999 -9999 -9999 -9999 -9999 -9999 -9999 -9999 -9999 -9999 -9999 -9999 -9999 -9999 -9999 -9999 -9999 -9999 -9999 -9999 -9999 -9999 -9999 -9999 144 145 151 151 154 156 154 152 155 154 150 150 148 149 154 155 152 153 150 145 145 149 148 150 152 157 158 159 161 161 163 158 156 153 147 148 146 137 140 146 148 146 145 150 151 152 150 147 147 148 149 148 148 149 144 137 137 138 140 144 147 148 149 148 150 149 149 144 143 137 142 146 146 140 133 139 143 144 141 137 132 130 131 130 129 128 129 129 131 131 129 132 137 149 146 146 147 145 145 146 149 150 148 145 148 142 139 138 139 147 144 138 165 200 -9999 -9999 -9999 -9999 -9999 -9999 -9999 -9999 -9999 -9999 -9999 -9999 -9999 -9999 -9999 -9999 -9999 -9999 -9999 -9999 -9999 -9999 
-9999 -9999 -9999 -9999 -9999 -9999 -9999 -9999 -9999 -9999 -9999 -9999 -9999 -9999 -9999 -9999 -9999 -9999 -9999 -9999 -9999 -9999 -9999 -9999 -9999 -9999 -9999 -9999 -9999 -9999 -9999 -9999 -9999 -9999 -9999 146 148 155 152 155 155 151 154 159 160 153 153 155 152 154 153 154 149 145 144 147 149 151 152 155 158 158 161 160 159 158 153 150 146 148 146 136 142 147 150 149 146 147 149 152 152 148 145 148 149 149 147 147 147 142 135 134 137 143 144 147 150 152 151 151 150 149 148 144 137 141 145 145 135 136 143 140 132 134 133 135 140 139 138 133 131 132 137 140 140 134 130 136 136 136 136 139 141 147 150 151 154 149 140 141 144 140 137 141 141 159 191 193 -9999 -9999 -9999 -9999 -9999 -9999 -9999 -9999 -9999 -9999 -9999 -9999 -9999 -9999 -9999 -9999 -9999 -9999 -9999 -9999 -9999 -9999 
-9999 -9999 -9999 -9999 -9999 -9999 -9999 -9999 -9999 -9999 -9999 -9999 -9999 -9999 -9999 -9999 -9999 -9999 -9999 -9999 -9999 -9999 -9999 -9999 -9999 -9999 -9999 -9999 -9999 -9999 -9999 -9999 -9999 -9999 -9999 148 150 156 157 153 155 153 152 159 159 156 153 159 159 155 156 154 150 148 146 148 150 151 151 153 157 159 161 161 159 158 158 149 144 146 144 137 139 143 151 149 151 151 151 147 151 150 148 147 148 149 149 146 148 144 136 135 135 139 145 148 149 152 150 149 149 149 150 148 143 138 140 146 135 135 133 133 137 140 142 141 145 147 143 138 140 133 139 145 148 144 141 136 140 142 145 147 150 148 150 151 149 144 146 147 146 142 140 154 171 192 200 -9999 -9999 -9999 -9999 -9999 -9999 -9999 -9999 -9999 -9999 -9999 -9999 -9999 -9999 -9999 -9999 -9999 -9999 -9999 -9999 -9999 -9999 -9999 
-9999 -9999 -9999 -9999 -9999 -9999 -9999 -9999 -9999 -9999 -9999 -9999 -9999 -9999 -9999 -9999 -9999 -9999 -9999 -9999 -9999 -9999 -9999 -9999 -9999 -9999 -9999 -9999 -9999 -9999 -9999 -9999 -9999 -9999 148 148 156 154 154 152 156 155 154 155 159 160 155 154 159 159 157 156 154 150 148 149 151 151 152 152 155 158 160 162 159 153 154 150 142 141 140 141 145 145 152 152 149 148 147 143 150 152 151 149 146 149 147 146 147 146 137 138 139 139 144 148 149 151 151 148 148 151 153 149 148 143 137 135 133 132 131 140 144 144 146 145 146 147 146 143 146 140 136 141 148 152 146 142 -9999 -9999 -9999 -9999 -9999 150 151 146 142 147 148 146 142 144 159 173 193 188 -9999 -9999 -9999 -9999 -9999 -9999 -9999 -9999 -9999 -9999 -9999 -9999 -9999 -9999 -9999 -9999 -9999 -9999 -9999 -9999 -9999 -9999 -9999 -9999 
-9999 -9999 -9999 -9999 -9999 -9999 -9999 -9999 -9999 -9999 -9999 -9999 -9999 -9999 -9999 -9999 -9999 -9999 -9999 -9999 -9999 -9999 -9999 -9999 -9999 -9999 -9999 -9999 -9999 -9999 -9999 -9999 -9999 -9999 -9999 -9999 152 155 153 152 154 156 158 155 158 160 161 157 158 161 162 161 156 152 150 149 153 154 155 152 154 156 159 162 158 152 153 146 144 150 151 149 147 150 156 154 152 150 148 145 142 149 153 151 147 144 144 146 148 147 135 138 142 143 141 145 149 152 151 149 147 149 152 151 151 148 143 135 132 133 131 138 142 145 146 144 144 147 146 148 147 144 142 138 143 147 146 146 -9999 -9999 -9999 -9999 -9999 150 149 145 146 148 145 145 144 142 145 158 145 -9999 -9999 -9999 -9999 -9999 -9999 -9999 -9999 -9999 -9999 -9999 -9999 -9999 -9999 -9999 -9999 -9999 -9999 -9999 -9999 -9999 -9999 -9999 -9999 -9999 
-9999 -9999 -9999 -9999 -9999 -9999 -9999 -9999 -9999 -9999 -9999 -9999 -9999 -9999 -9999 -9999 -9999 -9999 -9999 -9999 -9999 -9999 -9999 -9999 -9999 -9999 -9999 -9999 -9999 -9999 -9999 -9999 -9999 -9999 -9999 -9999 -9999 151 153 149 151 151 157 157 161 162 165 160 160 165 165 161 159 156 153 151 155 158 157 155 154 156 162 162 157 153 148 144 148 157 160 157 155 157 161 161 158 155 151 147 141 142 148 150 149 146 144 142 145 144 136 136 143 148 144 143 148 149 151 151 147 149 149 150 152 147 139 138 137 138 133 138 141 144 143 143 144 142 147 148 146 149 146 146 145 -9999 -9999 -9999 -9999 -9999 -9999 -9999 -9999 150 148 147 150 152 151 -9999 -9999 -9999 -9999 -9999 -9999 -9999 -9999 -9999 -9999 -9999 -9999 -9999 -9999 -9999 -9999 -9999 -9999 -9999 -9999 -9999 -9999 -9999 -9999 -9999 -9999 -9999 -9999 -9999 -9999 -9999 
-9999 -9999 -9999 -9999 -9999 -9999 -9999 -9999 -9999 -9999 -9999 -9999 -9999 -9999 -9999 -9999 -9999 -9999 -9999 -9999 -9999 -9999 -9999 -9999 -9999 -9999 -9999 -9999 -9999 -9999 -9999 -9999 -9999 -9999 -9999 -9999 -9999 -9999 151 151 151 150 154 158 161 164 164 164 160 161 164 165 163 159 155 155 155 159 160 160 158 159 162 160 154 153 152 146 147 156 160 160 162 160 161 158 159 157 155 150 147 144 142 145 145 148 150 146 140 138 136 136 141 146 149 144 143 147 151 150 146 144 142 142 141 139 141 140 143 142 135 133 138 140 138 137 136 139 143 146 148 148 148 -9999 -9999 -9999 -9999 -9999 -9999 -9999 -9999 -9999 -9999 150 152 -9999 -9999 -9999 -9999 -9999 -9999 -9999 -9999 -9999 -9999 -9999 -9999 -9999 -9999 -9999 -9999 -9999 -9999 -9999 -9999 -9999 -9999 -9999 -9999 -9999 -9999 -9999 -9999 -9999 -9999 -9999 -9999 -9999 -9999 -9999 
-9999 -9999 -9999 -9999 -9999 -9999 -9999 -9999 -9999 -9999 -9999 -9999 -9999 -9999 -9999 -9999 -9999 -9999 -9999 -9999 -9999 -9999 -9999 -9999 -9999 -9999 -9999 -9999 -9999 -9999 -9999 -9999 -9999 -9999 -9999 -9999 -9999 -9999 -9999 151 155 152 151 155 160 162 162 163 162 161 160 164 163 160 157 157 157 157 161 161 162 166 165 166 161 156 159 153 146 153 157 159 160 160 161 159 158 158 155 154 151 146 143 142 141 146 148 147 141 141 140 143 142 143 148 147 144 146 148 151 149 146 146 149 148 141 143 148 147 142 139 137 132 134 137 141 140 142 145 148 149 149 150 -9999 -9999 -9999 -9999 -9999 -9999 -9999 -9999 -9999 -9999 -9999 -9999 -9999 -9999 -9999 -9999 -9999 -9999 -9999 -9999 -9999 -9999 -9999 -9999 -9999 -9999 -9999 -9999 -9999 -9999 -9999 -9999 -9999 -9999 -9999 -9999 -9999 -9999 -9999 -9999 -9999 -9999 -9999 -9999 -9999 -9999 -9999 
-9999 -9999 -9999 -9999 -9999 -9999 -9999 -9999 -9999 -9999 -9999 -9999 -9999 -9999 -9999 -9999 -9999 -9999 -9999 -9999 -9999 -9999 -9999 -9999 -9999 -9999 -9999 -9999 -9999 -9999 -9999 -9999 -9999 -9999 -9999 -9999 -9999 154 152 157 158 160 155 158 162 160 163 164 164 164 164 165 163 161 161 160 160 159 160 162 166 167 164 166 163 162 163 158 148 151 155 156 160 159 161 161 156 157 156 155 152 148 147 148 148 145 147 146 140 142 144 145 145 143 146 148 146 144 146 148 150 148 149 150 151 145 143 150 153 150 148 142 138 135 140 143 145 144 146 148 148 149 150 -9999 -9999 -9999 -9999 -9999 -9999 -9999 -9999 -9999 -9999 -9999 -9999 -9999 -9999 -9999 -9999 -9999 -9999 -9999 -9999 -9999 -9999 -9999 -9999 -9999 -9999 -9999 -9999 -9999 -9999 -9999 -9999 -9999 -9999 -9999 -9999 -9999 -9999 -9999 -9999 -9999 -9999 -9999 -9999 -9999 -9999 -9999 
-9999 -9999 -9999 -9999 -9999 -9999 -9999 -9999 -9999 -9999 -9999 -9999 -9999 -9999 -9999 -9999 -9999 -9999 -9999 -9999 -9999 -9999 -9999 -9999 -9999 -9999 -9999 -9999 -9999 -9999 -9999 -9999 -9999 -9999 -9999 -9999 -9999 -9999 154 157 162 164 158 155 156 157 158 161 163 163 164 164 163 161 165 163 164 162 159 163 166 166 164 166 165 162 164 159 149 145 149 157 161 159 163 163 160 156 156 154 151 150 146 146 150 148 144 145 141 140 145 146 147 147 146 146 147 144 144 146 150 148 149 152 151 145 145 146 150 153 151 148 141 138 142 147 150 148 151 149 148 149 150 -9999 -9999 -9999 -9999 -9999 -9999 -9999 -9999 -9999 -9999 -9999 -9999 -9999 -9999 -9999 -9999 -9999 -9999 -9999 -9999 -9999 -9999 -9999 -9999 -9999 -9999 -9999 -9999 -9999 -9999 -9999 -9999 -9999 -9999 -9999 -9999 -9999 -9999 -9999 -9999 -9999 -9999 -9999 -9999 -9999 -9999 -9999 
-9999 -9999 -9999 -9999 -9999 -9999 -9999 -9999 -9999 -9999 -9999 -9999 -9999 -9999 -9999 -9999 -9999 -9999 -9999 -9999 -9999 -9999 -9999 -9999 -9999 -9999 -9999 -9999 -9999 -9999 -9999 -9999 -9999 -9999 -9999 -9999 -9999 -9999 158 155 161 164 162 159 154 159 160 162 164 166 166 166 166 164 164 166 166 164 160 163 166 166 164 162 168 162 160 155 150 153 146 149 159 158 160 160 161 158 154 155 154 152 153 151 146 144 143 141 137 136 139 146 149 147 146 146 147 145 142 143 145 150 150 150 146 144 146 148 152 153 151 149 144 139 144 147 150 150 152 151 151 147 -9999 -9999 -9999 -9999 -9999 -9999 -9999 -9999 -9999 -9999 -9999 -9999 -9999 -9999 -9999 -9999 -9999 -9999 -9999 -9999 -9999 -9999 -9999 -9999 -9999 -9999 -9999 -9999 -9999 -9999 -9999 -9999 -9999 -9999 -9999 -9999 -9999 -9999 -9999 -9999 -9999 -9999 -9999 -9999 -9999 -9999 -9999 -9999 
-9999 -9999 -9999 -9999 -9999 -9999 -9999 -9999 -9999 -9999 -9999 -9999 -9999 -9999 -9999 -9999 -9999 -9999 -9999 -9999 -9999 -9999 -9999 -9999 -9999 -9999 -9999 -9999 -9999 -9999 -9999 -9999 -9999 -9999 -9999 -9999 -9999 -9999 158 158 164 166 163 164 159 158 160 162 165 165 163 164 166 165 164 166 165 165 161 161 165 168 170 164 161 163 156 158 158 159 153 146 155 157 157 158 159 161 155 151 155 156 152 150 146 148 149 148 142 138 140 143 149 147 149 147 147 145 143 142 142 146 150 150 149 146 147 149 153 155 155 151 145 140 146 148 151 151 150 150 149 148 -9999 -9999 -9999 -9999 -9999 -9999 -9999 -9999 -9999 -9999 -9999 -9999 -9999 -9999 -9999 -9999 -9999 -9999 -9999 -9999 -9999 -9999 -9999 -9999 -9999 -9999 -9999 -9999 -9999 -9999 -9999 -9999 -9999 -9999 -9999 -9999 -9999 -9999 -9999 -9999 -9999 -9999 -9999 -9999 -9999 -9999 -9999 -9999 
-9999 -9999 -9999 -9999 -9999 -9999 -9999 -9999 -9999 -9999 -9999 -9999 -9999 -9999 -9999 -9999 -9999 -9999 -9999 -9999 -9999 -9999 -9999 -9999 -9999 -9999 -9999 -9999 -9999 -9999 -9999 -9999 -9999 -9999 -9999 -9999 -9999 -9999 159 158 162 166 166 164 164 158 159 162 167 166 162 159 162 164 164 166 167 164 160 161 164 168 170 169 163 157 156 162 166 166 160 148 146 146 150 158 156 158 158 155 154 155 156 154 150 145 146 144 141 138 139 143 144 146 149 147 146 145 142 141 143 146 147 150 152 151 150 153 154 155 155 151 146 142 146 151 149 152 150 149 148 149 -9999 -9999 -9999 -9999 -9999 -9999 -9999 -9999 -9999 -9999 -9999 -9999 -9999 -9999 -9999 -9999 -9999 -9999 -9999 -9999 -9999 -9999 -9999 -9999 -9999 -9999 -9999 -9999 -9999 -9999 -9999 -9999 -9999 -9999 -9999 -9999 -9999 -9999 -9999 -9999 -9999 -9999 -9999 -9999 -9999 -9999 -9999 -9999 
-9999 -9999 -9999 -9999 -9999 -9999 -9999 -9999 -9999 -9999 -9999 -9999 -9999 -9999 -9999 -9999 -9999 -9999 -9999 -9999 -9999 -9999 -9999 -9999 -9999 -9999 -9999 -9999 -9999 -9999 -9999 -9999 -9999 -9999 -9999 -9999 -9999 -9999 158 158 158 160 165 165 166 162 157 161 167 168 164 161 157 158 160 163 166 164 163 161 164 166 169 170 165 160 156 161 164 161 157 153 157 151 143 147 154 150 152 149 155 153 158 157 153 152 149 145 142 141 148 149 147 146 146 146 145 145 144 145 144 144 148 151 153 152 153 155 156 154 157 155 152 148 143 148 148 150 145 145 150 151 -9999 -9999 -9999 -9999 -9999 -9999 -9999 -9999 -9999 -9999 -9999 -9999 -9999 -9999 -9999 -9999 -9999 -9999 -9999 -9999 -9999 -9999 -9999 -9999 -9999 -9999 -9999 -9999 -9999 -9999 -9999 -9999 -9999 -9999 -9999 -9999 -9999 -9999 -9999 -9999 -9999 -9999 -9999 -9999 -9999 -9999 -9999 -9999 
-9999 -9999 -9999 -9999 -9999 -9999 -9999 -9999 -9999 -9999 -9999 -9999 -9999 -9999 -9999 -9999 -9999 -9999 -9999 -9999 -9999 -9999 -9999 -9999 -9999 -9999 -9999 -9999 -9999 -9999 -9999 -9999 -9999 -9999 -9999 -9999 -9999 -9999 -9999 160 158 159 165 166 163 165 158 163 164 164 160 161 161 162 159 160 163 165 164 161 163 165 168 169 166 161 159 161 166 164 161 156 164 161 151 147 145 143 143 147 155 153 159 157 153 150 151 146 142 147 149 147 145 143 145 147 150 148 148 148 144 145 147 151 153 153 152 155 156 155 154 155 152 148 143 145 148 151 148 147 150 152 -9999 -9999 -9999 -9999 -9999 -9999 -9999 -9999 -9999 -9999 -9999 -9999 -9999 -9999 -9999 -9999 -9999 -9999 -9999 -9999 -9999 -9999 -9999 -9999 -9999 -9999 -9999 -9999 -9999 -9999 -9999 -9999 -9999 -9999 -9999 -9999 -9999 -9999 -9999 -9999 -9999 -9999 -9999 -9999 -9999 -9999 -9999 -9999 
-9999 -9999 -9999 -9999 -9999 -9999 -9999 -9999 -9999 -9999 -9999 -9999 -9999 -9999 -9999 -9999 -9999 -9999 -9999 -9999 -9999 -9999 -9999 -9999 -9999 -9999 -9999 -9999 -9999 -9999 -9999 -9999 -9999 -9999 -9999 -9999 -9999 -9999 -9999 160 159 163 165 165 161 161 160 159 159 161 165 165 167 168 166 164 162 162 165 164 163 165 168 171 166 160 163 165 168 170 163 161 165 162 156 159 154 152 145 147 156 154 152 157 157 154 148 144 143 146 144 145 143 145 145 146 147 149 148 146 145 146 149 153 154 153 153 154 155 154 153 152 150 151 146 147 149 151 148 147 148 150 -9999 -9999 -9999 -9999 -9999 -9999 -9999 -9999 -9999 -9999 -9999 -9999 -9999 -9999 -9999 -9999 -9999 -9999 -9999 -9999 -9999 -9999 -9999 -9999 -9999 -9999 -9999 -9999 -9999 -9999 -9999 -9999 -9999 -9999 -9999 -9999 -9999 -9999 -9999 -9999 -9999 -9999 -9999 -9999 -9999 -9999 -9999 -9999 
-9999 -9999 -9999 -9999 -9999 -9999 -9999 -9999 -9999 -9999 -9999 -9999 -9999 -9999 -9999 -9999 -9999 -9999 -9999 -9999 -9999 -9999 -9999 -9999 -9999 -9999 -9999 -9999 -9999 -9999 -9999 -9999 -9999 -9999 -9999 -9999 -9999 -9999 -9999 160 158 158 164 164 160 160 159 158 157 161 163 164 165 165 166 168 169 165 163 164 166 167 167 170 166 167 168 167 171 170 165 162 168 166 163 166 163 159 153 146 146 156 151 156 156 155 154 145 143 147 148 146 143 145 146 146 149 150 149 147 146 147 149 152 153 153 154 153 154 154 154 152 154 156 151 146 152 151 147 148 151 151 -9999 -9999 -9999 -9999 -9999 -9999 -9999 -9999 -9999 -9999 -9999 -9999 -9999 -9999 -9999 -9999 -9999 -9999 -9999 -9999 -9999 -9999 -9999 -9999 -9999 -9999 -9999 -9999 -9999 -9999 -9999 -9999 -9999 -9999 -9999 -9999 -9999 -9999 -9999 -9999 -9999 -9999 -9999 -9999 -9999 -9999 -9999 -9999 
-9999 -9999 -9999 -9999 -9999 -9999 -9999 -9999 -9999 -9999 -9999 -9999 -9999 -9999 -9999 -9999 -9999 -9999 -9999 -9999 -9999 -9999 -9999 -9999 -9999 -9999 -9999 -9999 -9999 -9999 -9999 -9999 -9999 -9999 -9999 -9999 -9999 -9999 -9999 160 159 165 165 163 162 161 159 157 156 157 160 161 162 164 164 163 163 164 165 164 166 168 166 166 166 168 169 169 172 171 167 165 168 165 165 165 163 162 163 159 150 150 149 153 156 153 152 144 142 148 148 143 146 146 147 147 149 150 150 149 147 147 149 151 154 155 155 155 154 153 152 154 158 159 153 150 147 147 148 147 149 151 -9999 -9999 -9999 -9999 -9999 -9999 -9999 -9999 -9999 -9999 -9999 -9999 -9999 -9999 -9999 -9999 -9999 -9999 -9999 -9999 -9999 -9999 -9999 -9999 -9999 -9999 -9999 -9999 -9999 -9999 -9999 -9999 -9999 -9999 -9999 -9999 -9999 -9999 -9999 -9999 -9999 -9999 -9999 -9999 -9999 -9999 -9999 -9999 
-9999 -9999 -9999 -9999 -9999 -9999 -9999 -9999 -9999 -9999 -9999 -9999 -9999 -9999 -9999 -9999 -9999 -9999 -9999 -9999 -9999 -9999 -9999 -9999 -9999 -9999 -9999 -9999 -9999 -9999 -9999 -9999 -9999 -9999 -9999 -9999 -9999 -9999 -9999 159 157 161 164 162 161 158 157 155 156 158 159 162 163 163 163 160 160 160 161 163 165 167 166 166 168 168 171 170 171 169 169 166 167 166 166 167 167 162 158 160 157 147 146 154 158 155 147 142 145 144 143 147 149 148 147 149 147 148 150 150 149 147 149 150 152 153 154 154 155 156 155 158 160 157 155 154 147 150 153 152 151 -9999 -9999 -9999 -9999 -9999 -9999 -9999 -9999 -9999 -9999 -9999 -9999 -9999 -9999 -9999 -9999 -9999 -9999 -9999 -9999 -9999 -9999 -9999 -9999 -9999 -9999 -9999 -9999 -9999 -9999 -9999 -9999 -9999 -9999 -9999 -9999 -9999 -9999 -9999 -9999 -9999 -9999 -9999 -9999 -9999 -9999 -9999 -9999 -9999 
-9999 -9999 -9999 -9999 -9999 -9999 -9999 -9999 -9999 -9999 -9999 -9999 -9999 -9999 -9999 -9999 -9999 -9999 -9999 -9999 -9999 -9999 -9999 -9999 -9999 -9999 -9999 -9999 -9999 -9999 -9999 -9999 -9999 -9999 -9999 -9999 -9999 -9999 -9999 160 159 164 165 162 159 160 157 158 159 164 165 168 166 168 169 166 162 161 160 161 162 163 165 166 167 167 169 171 170 168 167 165 166 166 166 168 166 165 161 154 152 148 144 147 151 151 147 140 140 142 142 146 149 149 150 150 149 148 151 152 149 148 149 150 150 151 154 154 158 157 156 157 156 155 158 160 151 150 157 153 152 -9999 -9999 -9999 -9999 -9999 -9999 -9999 -9999 -9999 -9999 -9999 -9999 -9999 -9999 -9999 -9999 -9999 -9999 -9999 -9999 -9999 -9999 -9999 -9999 -9999 -9999 -9999 -9999 -9999 -9999 -9999 -9999 -9999 -9999 -9999 -9999 -9999 -9999 -9999 -9999 -9999 -9999 -9999 -9999 -9999 -9999 -9999 -9999 -9999 
-9999 -9999 -9999 -9999 -9999 -9999 -9999 -9999 -9999 -9999 -9999 -9999 -9999 -9999 -9999 -9999 -9999 -9999 -9999 -9999 -9999 -9999 -9999 -9999 -9999 -9999 -9999 -9999 -9999 -9999 -9999 -9999 -9999 -9999 -9999 -9999 -9999 -9999 -9999 162 157 162 164 163 159 156 156 158 158 160 164 165 164 165 167 169 167 164 161 160 161 161 163 165 166 166 167 169 170 168 166 166 166 166 166 164 164 163 162 162 160 153 147 144 143 143 143 143 140 145 146 148 149 152 152 151 153 152 150 152 150 149 150 149 148 150 156 157 160 159 158 156 157 160 159 162 159 152 157 151 -9999 -9999 -9999 -9999 -9999 -9999 -9999 -9999 -9999 -9999 -9999 -9999 -9999 -9999 -9999 -9999 -9999 -9999 -9999 -9999 -9999 -9999 -9999 -9999 -9999 -9999 -9999 -9999 -9999 -9999 -9999 -9999 -9999 -9999 -9999 -9999 -9999 -9999 -9999 -9999 -9999 -9999 -9999 -9999 -9999 -9999 -9999 -9999 -9999 -9999 
-9999 -9999 -9999 -9999 -9999 -9999 -9999 -9999 -9999 -9999 -9999 -9999 -9999 -9999 -9999 -9999 -9999 -9999 -9999 -9999 -9999 -9999 -9999 -9999 -9999 -9999 -9999 -9999 -9999 -9999 -9999 -9999 -9999 -9999 -9999 -9999 -9999 -9999 -9999 161 160 160 161 160 159 155 159 161 166 161 164 167 165 165 166 169 168 165 163 162 162 161 163 163 165 164 165 167 169 167 166 167 166 166 165 163 164 164 163 162 161 161 157 151 154 155 153 145 142 143 143 144 146 149 149 148 150 153 154 152 151 150 149 150 150 150 154 159 160 159 159 156 161 159 163 161 155 157 158 -9999 -9999 -9999 -9999 -9999 -9999 -9999 -9999 -9999 -9999 -9999 -9999 -9999 -9999 -9999 -9999 -9999 -9999 -9999 -9999 -9999 -9999 -9999 -9999 -9999 -9999 -9999 -9999 -9999 -9999 -9999 -9999 -9999 -9999 -9999 -9999 -9999 -9999 -9999 -9999 -9999 -9999 -9999 -9999 -9999 -9999 -9999 -9999 -9999 -9999 -9999 
-9999 -9999 -9999 -9999 -9999 -9999 -9999 -9999 -9999 -9999 -9999 -9999 -9999 -9999 -9999 -9999 -9999 -9999 -9999 -9999 -9999 -9999 -9999 -9999 -9999 -9999 -9999 -9999 -9999 -9999 -9999 -9999 -9999 -9999 -9999 -9999 -9999 -9999 -9999 -9999 163 160 160 160 158 159 166 163 164 167 165 166 166 166 166 167 165 167 164 165 164 165 168 169 168 165 165 166 167 166 165 165 166 165 165 164 164 164 163 163 163 162 161 155 157 157 153 146 143 143 143 144 145 149 147 148 150 154 156 153 151 150 149 148 149 149 152 156 158 160 160 158 165 166 166 161 159 159 151 -9999 -9999 -9999 -9999 -9999 -9999 -9999 -9999 -9999 -9999 -9999 -9999 -9999 -9999 -9999 -9999 -9999 -9999 -9999 -9999 -9999 -9999 -9999 -9999 -9999 -9999 -9999 -9999 -9999 -9999 -9999 -9999 -9999 -9999 -9999 -9999 -9999 -9999 -9999 -9999 -9999 -9999 -9999 -9999 -9999 -9999 -9999 -9999 -9999 -9999 -9999 
-9999 -9999 -9999 -9999 -9999 -9999 -9999 -9999 -9999 -9999 -9999 -9999 -9999 -9999 -9999 -9999 -9999 -9999 -9999 -9999 -9999 -9999 -9999 -9999 -9999 -9999 -9999 -9999 -9999 -9999 -9999 -9999 -9999 -9999 -9999 -9999 -9999 -9999 -9999 -9999 -9999 160 157 163 156 161 167 167 164 166 168 164 165 166 167 167 169 169 169 171 169 168 170 171 168 167 167 167 166 166 164 166 167 167 166 167 166 164 163 164 163 164 163 161 160 158 153 149 146 145 145 144 145 149 147 148 149 154 156 154 152 149 148 148 149 151 154 157 156 158 162 160 163 164 163 161 159 -9999 -9999 -9999 -9999 -9999 -9999 -9999 -9999 -9999 -9999 -9999 -9999 -9999 -9999 -9999 -9999 -9999 -9999 -9999 -9999 -9999 -9999 -9999 -9999 -9999 -9999 -9999 -9999 -9999 -9999 -9999 -9999 -9999 -9999 -9999 -9999 -9999 -9999 -9999 -9999 -9999 -9999 -9999 -9999 -9999 -9999 -9999 -9999 -9999 -9999 -9999 -9999 -9999 
-9999 -9999 -9999 -9999 -9999 -9999 -9999 -9999 -9999 -9999 -9999 -9999 -9999 -9999 -9999 -9999 -9999 -9999 -9999 -9999 -9999 -9999 -9999 -9999 -9999 -9999 -9999 -9999 -9999 -9999 -9999 -9999 -9999 -9999 -9999 -9999 -9999 -9999 -9999 -9999 -9999 161 166 160 160 164 164 165 164 166 167 164 167 168 166 167 170 169 170 173 170 169 169 173 169 168 166 167 165 166 164 164 166 168 167 167 165 164 163 164 162 160 162 161 161 161 156 150 148 149 151 150 148 148 149 150 151 155 155 154 152 150 149 149 151 154 156 162 162 159 162 161 156 159 -9999 -9999 -9999 -9999 -9999 -9999 -9999 -9999 -9999 -9999 -9999 -9999 -9999 -9999 -9999 -9999 -9999 -9999 -9999 -9999 -9999 -9999 -9999 -9999 -9999 -9999 -9999 -9999 -9999 -9999 -9999 -9999 -9999 -9999 -9999 -9999 -9999 -9999 -9999 -9999 -9999 -9999 -9999 -9999 -9999 -9999 -9999 -9999 -9999 -9999 -9999 -9999 -9999 -9999 -9999 -9999 
-9999 -9999 -9999 -9999 -9999 -9999 -9999 -9999 -9999 -9999 -9999 -9999 -9999 -9999 -9999 -9999 -9999 -9999 -9999 -9999 -9999 -9999 -9999 -9999 -9999 -9999 -9999 -9999 -9999 -9999 -9999 -9999 -9999 -9999 -9999 -9999 -9999 -9999 -9999 -9999 -9999 169 165 157 159 163 163 165 164 166 166 164 166 166 167 168 168 169 170 171 170 169 167 170 169 169 166 167 166 166 166 167 165 168 170 168 165 163 163 164 162 159 163 162 162 160 159 154 150 150 151 151 150 150 152 151 155 155 152 152 151 152 151 152 152 155 158 162 163 163 163 163 156 -9999 -9999 -9999 -9999 -9999 -9999 -9999 -9999 -9999 -9999 -9999 -9999 -9999 -9999 -9999 -9999 -9999 -9999 -9999 -9999 -9999 -9999 -9999 -9999 -9999 -9999 -9999 -9999 -9999 -9999 -9999 -9999 -9999 -9999 -9999 -9999 -9999 -9999 -9999 -9999 -9999 -9999 -9999 -9999 -9999 -9999 -9999 -9999 -9999 -9999 -9999 -9999 -9999 -9999 -9999 -9999 -9999 
-9999 -9999 -9999 -9999 -9999 -9999 -9999 -9999 -9999 -9999 -9999 -9999 -9999 -9999 -9999 -9999 -9999 -9999 -9999 -9999 -9999 -9999 -9999 -9999 -9999 -9999 -9999 -9999 -9999 -9999 -9999 -9999 -9999 -9999 -9999 -9999 -9999 -9999 -9999 -9999 -9999 172 159 158 158 159 160 164 165 164 162 167 166 167 165 166 168 167 168 170 169 168 167 168 170 170 169 168 167 167 167 167 166 165 165 167 165 164 163 162 162 162 159 163 164 162 159 154 151 149 152 154 154 151 151 151 154 153 153 152 154 154 154 154 154 154 158 163 163 161 163 163 154 -9999 -9999 -9999 -9999 -9999 -9999 -9999 -9999 -9999 -9999 -9999 -9999 -9999 -9999 -9999 -9999 -9999 -9999 -9999 -9999 -9999 -9999 -9999 -9999 -9999 -9999 -9999 -9999 -9999 -9999 -9999 -9999 -9999 -9999 -9999 -9999 -9999 -9999 -9999 -9999 -9999 -9999 -9999 -9999 -9999 -9999 -9999 -9999 -9999 -9999 -9999 -9999 -9999 -9999 -9999 -9999 -9999 
-9999 -9999 -9999 -9999 -9999 -9999 -9999 -9999 -9999 -9999 -9999 -9999 -9999 -9999 -9999 -9999 -9999 -9999 -9999 -9999 -9999 -9999 -9999 -9999 -9999 -9999 -9999 -9999 -9999 -9999 -9999 -9999 -9999 -9999 -9999 -9999 -9999 -9999 -9999 -9999 -9999 168 160 163 161 160 162 165 166 163 163 166 168 167 167 167 168 167 167 166 165 165 166 168 170 169 170 170 170 167 168 168 166 166 164 163 165 164 163 163 163 163 163 161 161 162 161 158 153 151 149 150 150 150 150 149 151 151 153 154 153 156 153 155 155 157 163 160 157 160 165 162 -9999 -9999 -9999 -9999 -9999 -9999 -9999 -9999 -9999 -9999 -9999 -9999 -9999 -9999 -9999 -9999 -9999 -9999 -9999 -9999 -9999 -9999 -9999 -9999 -9999 -9999 -9999 -9999 -9999 -9999 -9999 -9999 -9999 -9999 -9999 -9999 -9999 -9999 -9999 -9999 -9999 -9999 -9999 -9999 -9999 -9999 -9999 -9999 -9999 -9999 -9999 -9999 -9999 -9999 -9999 -9999 -9999 -9999 
-9999 -9999 -9999 -9999 -9999 -9999 -9999 -9999 -9999 -9999 -9999 -9999 -9999 -9999 -9999 -9999 -9999 -9999 -9999 -9999 -9999 -9999 -9999 -9999 -9999 -9999 -9999 -9999 -9999 -9999 -9999 -9999 -9999 -9999 -9999 -9999 -9999 -9999 -9999 -9999 169 161 161 162 164 164 163 165 167 164 164 167 167 166 166 166 168 168 164 163 164 166 166 168 170 170 171 171 171 169 168 167 166 166 167 166 165 165 164 164 164 165 165 164 160 159 161 160 156 151 150 150 149 149 149 149 149 151 156 159 158 158 156 155 156 158 162 162 161 161 154 -9999 -9999 -9999 -9999 -9999 -9999 -9999 -9999 -9999 -9999 -9999 -9999 -9999 -9999 -9999 -9999 -9999 -9999 -9999 -9999 -9999 -9999 -9999 -9999 -9999 -9999 -9999 -9999 -9999 -9999 -9999 -9999 -9999 -9999 -9999 -9999 -9999 -9999 -9999 -9999 -9999 -9999 -9999 -9999 -9999 -9999 -9999 -9999 -9999 -9999 -9999 -9999 -9999 -9999 -9999 -9999 -9999 -9999 -9999 
-9999 -9999 -9999 -9999 -9999 -9999 -9999 -9999 -9999 -9999 -9999 -9999 -9999 -9999 -9999 -9999 -9999 -9999 -9999 -9999 -9999 -9999 -9999 -9999 -9999 -9999 -9999 -9999 -9999 -9999 -9999 -9999 -9999 -9999 -9999 -9999 -9999 -9999 -9999 -9999 169 159 162 164 165 164 165 163 165 163 165 168 166 166 168 165 165 163 161 161 164 166 167 169 169 169 172 170 171 170 169 168 167 166 167 166 165 165 165 165 164 164 164 164 163 160 157 156 156 152 149 149 150 149 149 148 150 154 160 161 161 159 158 160 157 160 164 161 161 155 148 -9999 -9999 -9999 -9999 -9999 -9999 -9999 -9999 -9999 -9999 -9999 -9999 -9999 -9999 -9999 -9999 -9999 -9999 -9999 -9999 -9999 -9999 -9999 -9999 -9999 -9999 -9999 -9999 -9999 -9999 -9999 -9999 -9999 -9999 -9999 -9999 -9999 -9999 -9999 -9999 -9999 -9999 -9999 -9999 -9999 -9999 -9999 -9999 -9999 -9999 -9999 -9999 -9999 -9999 -9999 -9999 -9999 -9999 -9999 
-9999 -9999 -9999 -9999 -9999 -9999 -9999 -9999 -9999 -9999 -9999 -9999 -9999 -9999 -9999 -9999 -9999 -9999 -9999 -9999 -9999 -9999 -9999 -9999 -9999 -9999 -9999 -9999 -9999 -9999 -9999 -9999 -9999 -9999 -9999 -9999 -9999 -9999 -9999 -9999 170 159 161 164 165 166 165 166 166 164 164 164 163 163 164 163 161 162 160 161 164 166 169 172 170 171 172 172 172 169 169 169 166 163 163 164 164 166 166 165 164 165 165 165 163 160 157 154 154 151 151 151 152 150 149 152 154 156 164 163 162 156 158 158 156 162 162 158 156 -9999 -9999 -9999 -9999 -9999 -9999 -9999 -9999 -9999 -9999 -9999 -9999 -9999 -9999 -9999 -9999 -9999 -9999 -9999 -9999 -9999 -9999 -9999 -9999 -9999 -9999 -9999 -9999 -9999 -9999 -9999 -9999 -9999 -9999 -9999 -9999 -9999 -9999 -9999 -9999 -9999 -9999 -9999 -9999 -9999 -9999 -9999 -9999 -9999 -9999 -9999 -9999 -9999 -9999 -9999 -9999 -9999 -9999 -9999 -9999 -9999 
-9999 -9999 -9999 -9999 -9999 -9999 -9999 -9999 -9999 -9999 -9999 -9999 -9999 -9999 -9999 -9999 -9999 -9999 -9999 -9999 -9999 -9999 -9999 -9999 -9999 -9999 -9999 -9999 -9999 -9999 -9999 -9999 -9999 -9999 -9999 -9999 -9999 -9999 -9999 -9999 166 162 165 167 166 165 164 165 165 165 162 162 162 164 164 163 164 167 166 165 166 168 171 172 171 172 171 171 170 169 168 168 166 163 166 164 163 164 165 166 167 167 167 165 165 164 161 157 154 153 154 153 152 151 151 155 157 159 164 163 161 158 159 159 157 161 164 161 -9999 -9999 -9999 -9999 -9999 -9999 -9999 -9999 -9999 -9999 -9999 -9999 -9999 -9999 -9999 -9999 -9999 -9999 -9999 -9999 -9999 -9999 -9999 -9999 -9999 -9999 -9999 -9999 -9999 -9999 -9999 -9999 -9999 -9999 -9999 -9999 -9999 -9999 -9999 -9999 -9999 -9999 -9999 -9999 -9999 -9999 -9999 -9999 -9999 -9999 -9999 -9999 -9999 -9999 -9999 -9999 -9999 -9999 -9999 -9999 -9999 -9999 
-9999 -9999 -9999 -9999 -9999 -9999 -9999 -9999 -9999 -9999 -9999 -9999 -9999 -9999 -9999 -9999 -9999 -9999 -9999 -9999 -9999 -9999 -9999 -9999 -9999 -9999 -9999 -9999 -9999 -9999 -9999 -9999 -9999 -9999 -9999 -9999 -9999 -9999 -9999 -9999 165 160 164 167 166 168 164 162 163 164 163 164 165 169 168 168 169 169 166 166 168 167 169 171 171 171 171 171 170 169 169 167 166 164 164 165 166 165 163 164 166 166 166 164 163 162 162 160 157 155 153 154 154 156 154 156 162 166 166 160 156 160 161 159 159 162 164 159 -9999 -9999 -9999 -9999 -9999 -9999 -9999 -9999 -9999 -9999 -9999 -9999 -9999 -9999 -9999 -9999 -9999 -9999 -9999 -9999 -9999 -9999 -9999 -9999 -9999 -9999 -9999 -9999 -9999 -9999 -9999 -9999 -9999 -9999 -9999 -9999 -9999 -9999 -9999 -9999 -9999 -9999 -9999 -9999 -9999 -9999 -9999 -9999 -9999 -9999 -9999 -9999 -9999 -9999 -9999 -9999 -9999 -9999 -9999 -9999 -9999 -9999 
-9999 -9999 -9999 -9999 -9999 -9999 -9999 -9999 -9999 -9999 -9999 -9999 -9999 -9999 -9999 -9999 -9999 -9999 -9999 -9999 -9999 -9999 -9999 -9999 -9999 -9999 -9999 -9999 -9999 -9999 -9999 -9999 -9999 -9999 -9999 -9999 -9999 -9999 -9999 -9999 166 162 162 164 165 167 165 162 163 163 163 165 166 169 170 169 171 168 166 165 166 167 169 169 170 169 171 173 171 169 169 168 167 164 164 166 166 166 163 162 163 165 166 165 164 163 163 159 158 155 154 154 158 159 157 157 162 164 156 162 164 165 159 161 164 163 164 157 -9999 -9999 -9999 -9999 -9999 -9999 -9999 -9999 -9999 -9999 -9999 -9999 -9999 -9999 -9999 -9999 -9999 -9999 -9999 -9999 -9999 -9999 -9999 -9999 -9999 -9999 -9999 -9999 -9999 -9999 -9999 -9999 -9999 -9999 -9999 -9999 -9999 -9999 -9999 -9999 -9999 -9999 -9999 -9999 -9999 -9999 -9999 -9999 -9999 -9999 -9999 -9999 -9999 -9999 -9999 -9999 -9999 -9999 -9999 -9999 -9999 -9999 
-9999 -9999 -9999 -9999 -9999 -9999 -9999 -9999 -9999 -9999 -9999 -9999 -9999 -9999 -9999 -9999 -9999 -9999 -9999 -9999 -9999 -9999 -9999 -9999 -9999 -9999 -9999 -9999 -9999 -9999 -9999 -9999 -9999 -9999 -9999 -9999 -9999 -9999 -9999 -9999 173 162 159 161 164 166 165 162 162 163 165 166 167 169 170 170 168 168 167 166 167 168 168 169 169 169 172 174 169 169 168 167 165 165 165 166 166 166 164 161 162 163 164 164 164 163 161 160 159 156 155 155 156 156 157 163 171 157 159 160 164 161 162 165 165 165 165 160 -9999 -9999 -9999 -9999 -9999 -9999 -9999 -9999 -9999 -9999 -9999 -9999 -9999 -9999 -9999 -9999 -9999 -9999 -9999 -9999 -9999 -9999 -9999 -9999 -9999 -9999 -9999 -9999 -9999 -9999 -9999 -9999 -9999 -9999 -9999 -9999 -9999 -9999 -9999 -9999 -9999 -9999 -9999 -9999 -9999 -9999 -9999 -9999 -9999 -9999 -9999 -9999 -9999 -9999 -9999 -9999 -9999 -9999 -9999 -9999 -9999 -9999 
-9999 -9999 -9999 -9999 -9999 -9999 -9999 -9999 -9999 -9999 -9999 -9999 -9999 -9999 -9999 -9999 -9999 -9999 -9999 -9999 -9999 -9999 -9999 -9999 -9999 -9999 -9999 -9999 -9999 -9999 -9999 -9999 -9999 -9999 -9999 -9999 -9999 -9999 -9999 -9999 -9999 169 159 163 166 167 165 162 162 163 165 166 166 166 168 169 167 167 167 167 166 168 169 170 170 169 169 169 171 170 169 168 166 165 166 169 167 167 165 164 163 162 162 164 164 162 163 161 159 156 156 157 155 157 159 168 167 164 160 158 162 161 164 164 166 170 172 161 153 -9999 -9999 -9999 -9999 -9999 -9999 -9999 -9999 -9999 -9999 -9999 -9999 -9999 -9999 -9999 -9999 -9999 -9999 -9999 -9999 -9999 -9999 -9999 -9999 -9999 -9999 -9999 -9999 -9999 -9999 -9999 -9999 -9999 -9999 -9999 -9999 -9999 -9999 -9999 -9999 -9999 -9999 -9999 -9999 -9999 -9999 -9999 -9999 -9999 -9999 -9999 -9999 -9999 -9999 -9999 -9999 -9999 -9999 -9999 -9999 -9999 
-9999 -9999 -9999 -9999 -9999 -9999 -9999 -9999 -9999 -9999 -9999 -9999 -9999 -9999 -9999 -9999 -9999 -9999 -9999 -9999 -9999 -9999 -9999 -9999 -9999 -9999 -9999 -9999 -9999 -9999 -9999 -9999 -9999 -9999 -9999 -9999 -9999 -9999 -9999 -9999 -9999 168 159 163 165 167 167 165 162 163 163 165 166 169 168 167 166 168 166 166 165 167 167 167 167 167 170 170 170 170 169 169 167 167 166 168 167 166 165 164 163 162 162 163 163 163 162 162 162 160 162 161 156 157 157 167 155 162 164 159 166 162 163 168 166 170 176 169 161 159 -9999 -9999 -9999 -9999 -9999 -9999 -9999 -9999 -9999 -9999 -9999 -9999 -9999 -9999 -9999 -9999 -9999 -9999 -9999 -9999 -9999 -9999 -9999 -9999 -9999 -9999 -9999 -9999 -9999 -9999 -9999 -9999 -9999 -9999 -9999 -9999 -9999 -9999 -9999 -9999 -9999 -9999 -9999 -9999 -9999 -9999 -9999 -9999 -9999 -9999 -9999 -9999 -9999 -9999 -9999 -9999 -9999 -9999 -9999 -9999 
-9999 -9999 -9999 -9999 -9999 -9999 -9999 -9999 -9999 -9999 -9999 -9999 -9999 -9999 -9999 -9999 -9999 -9999 -9999 -9999 -9999 -9999 -9999 -9999 -9999 -9999 -9999 -9999 -9999 -9999 -9999 -9999 -9999 -9999 -9999 -9999 -9999 -9999 -9999 -9999 -9999 178 160 161 164 165 165 165 162 161 162 163 165 166 166 165 165 165 166 167 166 166 165 167 166 168 169 169 168 169 171 169 168 168 167 166 167 166 165 165 164 164 163 165 165 163 162 162 164 162 159 164 159 156 155 171 156 157 166 166 167 163 162 167 165 170 165 174 183 165 -9999 -9999 -9999 -9999 -9999 -9999 -9999 -9999 -9999 -9999 -9999 -9999 -9999 -9999 -9999 -9999 -9999 -9999 -9999 -9999 -9999 -9999 -9999 -9999 -9999 -9999 -9999 -9999 -9999 -9999 -9999 -9999 -9999 -9999 -9999 -9999 -9999 -9999 -9999 -9999 -9999 -9999 -9999 -9999 -9999 -9999 -9999 -9999 -9999 -9999 -9999 -9999 -9999 -9999 -9999 -9999 -9999 -9999 -9999 -9999 
-9999 -9999 -9999 -9999 -9999 -9999 -9999 -9999 -9999 -9999 -9999 -9999 -9999 -9999 -9999 -9999 -9999 -9999 -9999 -9999 -9999 -9999 -9999 -9999 -9999 -9999 -9999 -9999 -9999 -9999 -9999 -9999 -9999 -9999 -9999 -9999 -9999 -9999 -9999 -9999 -9999 180 160 162 163 166 167 164 163 161 162 162 162 163 166 164 164 164 165 168 165 164 166 168 167 168 168 169 169 169 170 169 168 167 166 166 167 166 165 165 164 166 166 167 167 165 162 163 163 162 158 165 159 165 166 167 156 157 166 165 159 161 169 164 167 167 160 164 176 187 -9999 -9999 -9999 -9999 -9999 -9999 -9999 -9999 -9999 -9999 -9999 -9999 -9999 -9999 -9999 -9999 -9999 -9999 -9999 -9999 -9999 -9999 -9999 -9999 -9999 -9999 -9999 -9999 -9999 -9999 -9999 -9999 -9999 -9999 -9999 -9999 -9999 -9999 -9999 -9999 -9999 -9999 -9999 -9999 -9999 -9999 -9999 -9999 -9999 -9999 -9999 -9999 -9999 -9999 -9999 -9999 -9999 -9999 -9999 -9999 
-9999 -9999 -9999 -9999 -9999 -9999 -9999 -9999 -9999 -9999 -9999 -9999 -9999 -9999 -9999 -9999 -9999 -9999 -9999 -9999 -9999 -9999 -9999 -9999 -9999 -9999 -9999 -9999 -9999 -9999 -9999 -9999 -9999 -9999 -9999 -9999 -9999 -9999 -9999 -9999 -9999 182 160 163 164 162 163 162 164 161 168 163 161 162 161 161 161 163 165 167 166 168 168 167 167 168 167 169 169 168 168 169 168 166 164 164 165 167 166 165 164 166 167 166 165 166 164 165 165 164 165 160 163 161 155 163 156 157 164 162 160 166 166 166 165 163 161 164 169 184 191 -9999 -9999 -9999 -9999 -9999 -9999 -9999 -9999 -9999 -9999 -9999 -9999 -9999 -9999 -9999 -9999 -9999 -9999 -9999 -9999 -9999 -9999 -9999 -9999 -9999 -9999 -9999 -9999 -9999 -9999 -9999 -9999 -9999 -9999 -9999 -9999 -9999 -9999 -9999 -9999 -9999 -9999 -9999 -9999 -9999 -9999 -9999 -9999 -9999 -9999 -9999 -9999 -9999 -9999 -9999 -9999 -9999 -9999 -9999 
-9999 -9999 -9999 -9999 -9999 -9999 -9999 -9999 -9999 -9999 -9999 -9999 -9999 -9999 -9999 -9999 -9999 -9999 -9999 -9999 -9999 -9999 -9999 -9999 -9999 -9999 -9999 -9999 -9999 -9999 -9999 -9999 -9999 -9999 -9999 -9999 -9999 -9999 -9999 -9999 -9999 179 161 160 162 164 159 162 161 163 169 170 163 160 160 161 160 163 165 167 166 167 168 168 167 168 168 168 169 168 168 167 166 165 163 163 164 164 166 165 164 165 164 163 163 165 165 164 167 166 163 157 157 159 158 164 159 156 161 161 166 166 166 162 163 164 168 169 188 186 176 -9999 -9999 -9999 -9999 -9999 -9999 -9999 -9999 -9999 -9999 -9999 -9999 -9999 -9999 -9999 -9999 -9999 -9999 -9999 -9999 -9999 -9999 -9999 -9999 -9999 -9999 -9999 -9999 -9999 -9999 -9999 -9999 -9999 -9999 -9999 -9999 -9999 -9999 -9999 -9999 -9999 -9999 -9999 -9999 -9999 -9999 -9999 -9999 -9999 -9999 -9999 -9999 -9999 -9999 -9999 -9999 -9999 -9999 -9999 
-9999 -9999 -9999 -9999 -9999 -9999 -9999 -9999 -9999 -9999 -9999 -9999 -9999 -9999 -9999 -9999 -9999 -9999 -9999 -9999 -9999 -9999 -9999 -9999 -9999 -9999 -9999 -9999 -9999 -9999 -9999 -9999 -9999 -9999 -9999 -9999 -9999 -9999 -9999 -9999 -9999 178 159 162 162 159 159 164 158 161 163 166 165 163 161 162 162 164 166 168 167 167 169 167 166 168 168 168 167 167 167 167 167 165 163 162 162 164 166 166 164 164 165 165 165 164 163 165 166 165 161 159 157 157 158 164 159 157 162 166 165 164 164 163 162 165 169 175 176 162 157 -9999 -9999 -9999 -9999 -9999 -9999 -9999 -9999 -9999 -9999 -9999 -9999 -9999 -9999 -9999 -9999 -9999 -9999 -9999 -9999 -9999 -9999 -9999 -9999 -9999 -9999 -9999 -9999 -9999 -9999 -9999 -9999 -9999 -9999 -9999 -9999 -9999 -9999 -9999 -9999 -9999 -9999 -9999 -9999 -9999 -9999 -9999 -9999 -9999 -9999 -9999 -9999 -9999 -9999 -9999 -9999 -9999 -9999 -9999 
-9999 -9999 -9999 -9999 -9999 -9999 -9999 -9999 -9999 -9999 -9999 -9999 -9999 -9999 -9999 -9999 -9999 -9999 -9999 -9999 -9999 -9999 -9999 -9999 -9999 -9999 -9999 -9999 -9999 -9999 -9999 -9999 -9999 -9999 -9999 -9999 -9999 -9999 -9999 -9999 -9999 -9999 175 167 157 160 161 162 157 155 158 162 163 162 161 161 164 163 165 166 165 164 167 165 164 165 167 166 167 168 168 167 166 166 164 162 163 166 166 167 167 166 166 166 165 163 164 163 164 167 161 158 158 158 157 161 159 159 167 166 166 166 163 164 161 165 170 171 162 164 169 179 193 191 -9999 -9999 -9999 -9999 -9999 -9999 -9999 -9999 -9999 -9999 -9999 -9999 -9999 -9999 -9999 -9999 -9999 -9999 -9999 -9999 -9999 -9999 -9999 -9999 -9999 -9999 -9999 -9999 -9999 -9999 -9999 -9999 -9999 -9999 -9999 -9999 -9999 -9999 -9999 -9999 -9999 -9999 -9999 -9999 -9999 -9999 -9999 -9999 -9999 -9999 -9999 -9999 -9999 -9999 -9999 -9999 
-9999 -9999 -9999 -9999 -9999 -9999 -9999 -9999 -9999 -9999 -9999 -9999 -9999 -9999 -9999 -9999 -9999 -9999 -9999 -9999 -9999 -9999 -9999 -9999 -9999 -9999 -9999 -9999 -9999 -9999 -9999 -9999 -9999 -9999 -9999 -9999 -9999 -9999 -9999 -9999 -9999 -9999 177 159 157 160 161 158 154 153 156 159 162 159 161 162 163 163 165 165 166 163 165 165 166 165 165 166 168 167 168 166 166 167 166 164 164 165 167 166 168 168 166 166 165 164 164 165 166 167 161 157 158 157 156 157 158 162 172 164 171 166 165 165 162 167 169 166 172 186 195 195 193 191 190 -9999 -9999 -9999 -9999 -9999 -9999 -9999 -9999 -9999 -9999 -9999 -9999 -9999 -9999 -9999 -9999 -9999 -9999 -9999 -9999 -9999 -9999 -9999 -9999 -9999 -9999 -9999 -9999 -9999 -9999 -9999 -9999 -9999 -9999 -9999 -9999 -9999 -9999 -9999 -9999 -9999 -9999 -9999 -9999 -9999 -9999 -9999 -9999 -9999 -9999 -9999 -9999 -9999 -9999 -9999 
-9999 -9999 -9999 -9999 -9999 -9999 -9999 -9999 -9999 -9999 -9999 -9999 -9999 -9999 -9999 -9999 -9999 -9999 -9999 -9999 -9999 -9999 -9999 -9999 -9999 -9999 -9999 -9999 -9999 -9999 -9999 -9999 -9999 -9999 -9999 -9999 -9999 -9999 -9999 -9999 -9999 -9999 181 165 156 159 159 156 155 153 155 157 160 158 160 160 163 164 167 168 167 163 164 164 168 165 163 165 168 166 167 166 166 168 167 166 164 166 168 164 165 167 165 164 164 163 162 160 162 170 163 160 159 157 159 157 163 167 168 173 175 168 163 164 165 166 170 176 181 169 173 196 193 -9999 -9999 -9999 -9999 -9999 -9999 -9999 -9999 -9999 -9999 -9999 -9999 -9999 -9999 -9999 -9999 -9999 -9999 -9999 -9999 -9999 -9999 -9999 -9999 -9999 -9999 -9999 -9999 -9999 -9999 -9999 -9999 -9999 -9999 -9999 -9999 -9999 -9999 -9999 -9999 -9999 -9999 -9999 -9999 -9999 -9999 -9999 -9999 -9999 -9999 -9999 -9999 -9999 -9999 -9999 -9999 -9999 
-9999 -9999 -9999 -9999 -9999 -9999 -9999 -9999 -9999 -9999 -9999 -9999 -9999 -9999 -9999 -9999 -9999 -9999 -9999 -9999 -9999 -9999 -9999 -9999 -9999 -9999 -9999 -9999 -9999 -9999 -9999 -9999 -9999 -9999 -9999 -9999 -9999 -9999 -9999 -9999 -9999 -9999 182 157 154 161 162 159 157 157 156 157 159 159 157 159 161 164 165 167 165 163 161 164 167 166 165 163 163 162 164 165 166 166 168 167 166 164 166 168 167 164 163 165 165 162 162 163 172 167 169 169 160 162 162 162 169 181 163 179 183 166 165 166 170 168 170 169 171 165 180 192 190 195 191 -9999 -9999 -9999 -9999 -9999 -9999 -9999 -9999 -9999 -9999 -9999 -9999 -9999 -9999 -9999 -9999 -9999 -9999 -9999 -9999 -9999 -9999 -9999 -9999 -9999 -9999 -9999 -9999 -9999 -9999 -9999 -9999 -9999 -9999 -9999 -9999 -9999 -9999 -9999 -9999 -9999 -9999 -9999 -9999 -9999 -9999 -9999 -9999 -9999 -9999 -9999 -9999 -9999 -9999 -9999 
-9999 -9999 -9999 -9999 -9999 -9999 -9999 -9999 -9999 -9999 -9999 -9999 -9999 -9999 -9999 -9999 -9999 -9999 -9999 -9999 -9999 -9999 -9999 -9999 -9999 -9999 -9999 -9999 -9999 -9999 -9999 -9999 -9999 -9999 -9999 -9999 -9999 -9999 -9999 -9999 -9999 -9999 179 162 154 156 162 162 157 155 156 159 161 157 157 160 162 164 165 166 162 162 161 164 165 165 166 164 163 160 159 162 164 165 166 166 165 165 165 165 168 165 164 165 166 163 162 164 162 163 171 171 162 160 161 161 171 182 164 182 182 168 169 169 167 169 176 165 167 176 181 177 196 193 195 -9999 -9999 -9999 -9999 -9999 -9999 -9999 -9999 -9999 -9999 -9999 -9999 -9999 -9999 -9999 -9999 -9999 -9999 -9999 -9999 -9999 -9999 -9999 -9999 -9999 -9999 -9999 -9999 -9999 -9999 -9999 -9999 -9999 -9999 -9999 -9999 -9999 -9999 -9999 -9999 -9999 -9999 -9999 -9999 -9999 -9999 -9999 -9999 -9999 -9999 -9999 -9999 -9999 -9999 -9999 
-9999 -9999 -9999 -9999 -9999 -9999 -9999 -9999 -9999 -9999 -9999 -9999 -9999 -9999 -9999 -9999 -9999 -9999 -9999 -9999 -9999 -9999 -9999 -9999 -9999 -9999 -9999 -9999 -9999 -9999 -9999 -9999 -9999 -9999 -9999 -9999 -9999 -9999 -9999 -9999 -9999 -9999 174 154 154 156 158 159 157 159 161 156 156 157 159 162 162 163 166 166 161 162 161 163 166 166 165 163 162 160 159 159 161 162 163 164 164 165 163 163 165 165 165 167 165 162 162 162 161 174 175 174 162 174 166 165 162 181 179 184 183 172 177 170 165 168 177 175 174 174 179 200 201 194 183 164 -9999 -9999 -9999 -9999 -9999 -9999 -9999 -9999 -9999 -9999 -9999 -9999 -9999 -9999 -9999 -9999 -9999 -9999 -9999 -9999 -9999 -9999 -9999 -9999 -9999 -9999 -9999 -9999 -9999 -9999 -9999 -9999 -9999 -9999 -9999 -9999 -9999 -9999 -9999 -9999 -9999 -9999 -9999 -9999 -9999 -9999 -9999 -9999 -9999 -9999 -9999 -9999 -9999 -9999 
-9999 -9999 -9999 -9999 -9999 -9999 -9999 -9999 -9999 -9999 -9999 -9999 -9999 -9999 -9999 -9999 -9999 -9999 -9999 -9999 -9999 -9999 -9999 -9999 -9999 -9999 -9999 -9999 -9999 -9999 -9999 -9999 -9999 -9999 -9999 -9999 -9999 -9999 -9999 -9999 -9999 -9999 -9999 162 153 158 158 158 158 155 161 154 157 161 161 162 164 162 161 160 160 160 166 164 163 166 167 165 162 160 159 159 161 161 162 162 165 165 164 164 164 166 165 166 167 165 163 164 162 163 171 176 171 174 166 164 162 177 181 194 191 183 174 168 169 170 175 188 180 173 188 197 200 199 178 -9999 -9999 -9999 -9999 -9999 -9999 -9999 -9999 -9999 -9999 -9999 -9999 -9999 -9999 -9999 -9999 -9999 -9999 -9999 -9999 -9999 -9999 -9999 -9999 -9999 -9999 -9999 -9999 -9999 -9999 -9999 -9999 -9999 -9999 -9999 -9999 -9999 -9999 -9999 -9999 -9999 -9999 -9999 -9999 -9999 -9999 -9999 -9999 -9999 -9999 -9999 -9999 -9999 -9999 -9999 
-9999 -9999 -9999 -9999 -9999 -9999 -9999 -9999 -9999 -9999 -9999 -9999 -9999 -9999 -9999 -9999 -9999 -9999 -9999 -9999 -9999 -9999 -9999 -9999 -9999 -9999 -9999 -9999 -9999 -9999 -9999 -9999 -9999 -9999 -9999 -9999 -9999 -9999 -9999 -9999 -9999 -9999 -9999 162 152 159 159 158 156 161 154 153 157 159 160 160 162 160 159 158 159 159 162 164 164 165 169 166 164 161 160 161 163 164 165 166 167 168 166 165 165 167 165 165 167 167 165 163 162 162 171 180 178 170 165 165 165 170 167 179 205 185 174 171 175 178 182 191 175 176 191 202 196 183 -9999 -9999 -9999 -9999 -9999 -9999 -9999 -9999 -9999 -9999 -9999 -9999 -9999 -9999 -9999 -9999 -9999 -9999 -9999 -9999 -9999 -9999 -9999 -9999 -9999 -9999 -9999 -9999 -9999 -9999 -9999 -9999 -9999 -9999 -9999 -9999 -9999 -9999 -9999 -9999 -9999 -9999 -9999 -9999 -9999 -9999 -9999 -9999 -9999 -9999 -9999 -9999 -9999 -9999 -9999 -9999 
-9999 -9999 -9999 -9999 -9999 -9999 -9999 -9999 -9999 -9999 -9999 -9999 -9999 -9999 -9999 -9999 -9999 -9999 -9999 -9999 -9999 -9999 -9999 -9999 -9999 -9999 -9999 -9999 -9999 -9999 -9999 -9999 -9999 -9999 -9999 -9999 -9999 -9999 -9999 -9999 -9999 -9999 -9999 178 153 155 162 156 158 164 156 152 155 157 157 158 157 159 156 161 159 165 167 163 163 167 169 166 165 164 161 162 165 167 166 167 167 166 169 168 169 168 167 168 169 164 166 165 163 164 176 181 179 175 164 162 168 168 170 183 202 187 172 176 175 173 179 188 182 180 198 195 183 -9999 -9999 -9999 -9999 -9999 -9999 -9999 -9999 -9999 -9999 -9999 -9999 -9999 -9999 -9999 -9999 -9999 -9999 -9999 -9999 -9999 -9999 -9999 -9999 -9999 -9999 -9999 -9999 -9999 -9999 -9999 -9999 -9999 -9999 -9999 -9999 -9999 -9999 -9999 -9999 -9999 -9999 -9999 -9999 -9999 -9999 -9999 -9999 -9999 -9999 -9999 -9999 -9999 -9999 -9999 -9999 -9999 
-9999 -9999 -9999 -9999 -9999 -9999 -9999 -9999 -9999 -9999 -9999 -9999 -9999 -9999 -9999 -9999 -9999 -9999 -9999 -9999 -9999 -9999 -9999 -9999 -9999 -9999 -9999 -9999 -9999 -9999 -9999 -9999 -9999 -9999 -9999 -9999 -9999 -9999 -9999 -9999 -9999 -9999 -9999 165 157 160 156 158 164 157 154 154 155 154 157 157 160 165 162 163 160 165 169 167 165 167 166 166 164 165 164 166 167 167 167 168 168 167 168 168 169 166 166 167 169 167 165 167 164 169 167 179 178 179 161 165 181 172 167 169 187 200 188 177 181 177 178 195 186 177 197 176 -9999 -9999 -9999 -9999 -9999 -9999 -9999 -9999 -9999 -9999 -9999 -9999 -9999 -9999 -9999 -9999 -9999 -9999 -9999 -9999 -9999 -9999 -9999 -9999 -9999 -9999 -9999 -9999 -9999 -9999 -9999 -9999 -9999 -9999 -9999 -9999 -9999 -9999 -9999 -9999 -9999 -9999 -9999 -9999 -9999 -9999 -9999 -9999 -9999 -9999 -9999 -9999 -9999 -9999 -9999 -9999 -9999 -9999 
-9999 -9999 -9999 -9999 -9999 -9999 -9999 -9999 -9999 -9999 -9999 -9999 -9999 -9999 -9999 -9999 -9999 -9999 -9999 -9999 -9999 -9999 -9999 -9999 -9999 -9999 -9999 -9999 -9999 -9999 -9999 -9999 -9999 -9999 -9999 -9999 -9999 -9999 -9999 -9999 -9999 -9999 182 156 159 155 161 166 162 155 156 157 155 158 160 158 160 163 161 161 161 161 166 167 166 166 166 165 164 166 164 165 164 162 163 165 165 165 166 168 168 166 165 166 168 169 165 163 164 175 177 178 177 173 164 182 184 167 164 172 181 200 201 193 186 178 181 202 187 180 189 -9999 -9999 -9999 -9999 -9999 -9999 -9999 -9999 -9999 -9999 -9999 -9999 -9999 -9999 -9999 -9999 -9999 -9999 -9999 -9999 -9999 -9999 -9999 -9999 -9999 -9999 -9999 -9999 -9999 -9999 -9999 -9999 -9999 -9999 -9999 -9999 -9999 -9999 -9999 -9999 -9999 -9999 -9999 -9999 -9999 -9999 -9999 -9999 -9999 -9999 -9999 -9999 -9999 -9999 -9999 -9999 -9999 -9999 -9999 
-9999 -9999 -9999 -9999 -9999 -9999 -9999 -9999 -9999 -9999 -9999 -9999 -9999 -9999 -9999 -9999 -9999 -9999 -9999 -9999 -9999 -9999 -9999 -9999 -9999 -9999 -9999 -9999 -9999 -9999 -9999 -9999 -9999 -9999 -9999 -9999 -9999 -9999 -9999 -9999 -9999 -9999 178 155 158 156 164 156 155 154 154 155 157 160 160 160 -9999 164 158 161 160 158 161 161 163 165 165 164 163 163 163 164 166 164 163 163 164 165 166 165 166 166 165 167 167 169 168 166 165 175 182 178 173 161 180 192 167 165 165 168 172 179 198 199 199 185 184 198 191 176 183 -9999 -9999 -9999 -9999 -9999 -9999 -9999 -9999 -9999 -9999 -9999 -9999 -9999 -9999 -9999 -9999 -9999 -9999 -9999 -9999 -9999 -9999 -9999 -9999 -9999 -9999 -9999 -9999 -9999 -9999 -9999 -9999 -9999 -9999 -9999 -9999 -9999 -9999 -9999 -9999 -9999 -9999 -9999 -9999 -9999 -9999 -9999 -9999 -9999 -9999 -9999 -9999 -9999 -9999 -9999 -9999 -9999 -9999 -9999 
-9999 -9999 -9999 -9999 -9999 -9999 -9999 -9999 -9999 -9999 -9999 -9999 -9999 -9999 -9999 -9999 -9999 -9999 -9999 -9999 -9999 -9999 -9999 -9999 -9999 -9999 -9999 -9999 -9999 -9999 -9999 -9999 -9999 -9999 -9999 -9999 -9999 -9999 -9999 -9999 -9999 -9999 180 157 153 154 157 164 158 157 155 155 158 160 -9999 -9999 -9999 157 158 162 158 159 164 165 163 162 164 164 163 163 163 164 168 166 165 164 163 162 167 165 167 166 164 165 168 170 167 168 167 169 176 177 176 174 187 174 164 173 175 177 172 175 183 196 197 181 196 199 188 186 197 -9999 -9999 -9999 -9999 -9999 -9999 -9999 -9999 -9999 -9999 -9999 -9999 -9999 -9999 -9999 -9999 -9999 -9999 -9999 -9999 -9999 -9999 -9999 -9999 -9999 -9999 -9999 -9999 -9999 -9999 -9999 -9999 -9999 -9999 -9999 -9999 -9999 -9999 -9999 -9999 -9999 -9999 -9999 -9999 -9999 -9999 -9999 -9999 -9999 -9999 -9999 -9999 -9999 -9999 -9999 -9999 -9999 -9999 -9999 
-9999 -9999 -9999 -9999 -9999 -9999 -9999 -9999 -9999 -9999 -9999 -9999 -9999 -9999 -9999 -9999 -9999 -9999 -9999 -9999 -9999 -9999 -9999 -9999 -9999 -9999 -9999 -9999 -9999 -9999 -9999 -9999 -9999 -9999 -9999 -9999 -9999 -9999 -9999 -9999 -9999 -9999 -9999 183 148 153 165 159 155 164 152 153 156 164 -9999 -9999 -9999 157 157 155 157 159 167 169 168 164 163 164 162 161 162 165 169 169 165 164 163 164 166 165 165 165 164 164 167 170 166 167 168 164 172 168 180 183 178 167 164 167 175 188 176 179 188 199 195 194 196 185 188 205 207 205 -9999 -9999 -9999 -9999 -9999 -9999 -9999 -9999 -9999 -9999 -9999 -9999 -9999 -9999 -9999 -9999 -9999 -9999 -9999 -9999 -9999 -9999 -9999 -9999 -9999 -9999 -9999 -9999 -9999 -9999 -9999 -9999 -9999 -9999 -9999 -9999 -9999 -9999 -9999 -9999 -9999 -9999 -9999 -9999 -9999 -9999 -9999 -9999 -9999 -9999 -9999 -9999 -9999 -9999 -9999 -9999 -9999 -9999 
-9999 -9999 -9999 -9999 -9999 -9999 -9999 -9999 -9999 -9999 -9999 -9999 -9999 -9999 -9999 -9999 -9999 -9999 -9999 -9999 -9999 -9999 -9999 -9999 -9999 -9999 -9999 -9999 -9999 -9999 -9999 -9999 -9999 -9999 -9999 -9999 -9999 -9999 -9999 -9999 -9999 -9999 -9999 184 153 150 165 153 167 157 157 163 161 -9999 -9999 -9999 -9999 -9999 -9999 157 157 162 162 166 168 170 169 163 163 161 163 166 165 167 166 165 165 166 165 164 165 166 165 164 167 169 170 166 166 161 174 175 182 183 169 163 165 176 186 187 191 198 198 198 196 193 186 190 209 202 204 -9999 -9999 -9999 -9999 -9999 -9999 -9999 -9999 -9999 -9999 -9999 -9999 -9999 -9999 -9999 -9999 -9999 -9999 -9999 -9999 -9999 -9999 -9999 -9999 -9999 -9999 -9999 -9999 -9999 -9999 -9999 -9999 -9999 -9999 -9999 -9999 -9999 -9999 -9999 -9999 -9999 -9999 -9999 -9999 -9999 -9999 -9999 -9999 -9999 -9999 -9999 -9999 -9999 -9999 -9999 -9999 -9999 -9999 -9999 
-9999 -9999 -9999 -9999 -9999 -9999 -9999 -9999 -9999 -9999 -9999 -9999 -9999 -9999 -9999 -9999 -9999 -9999 -9999 -9999 -9999 -9999 -9999 -9999 -9999 -9999 -9999 -9999 -9999 -9999 -9999 -9999 -9999 -9999 -9999 -9999 -9999 -9999 -9999 -9999 -9999 -9999 -9999 186 158 150 165 158 157 152 155 155 157 -9999 -9999 -9999 -9999 -9999 -9999 -9999 163 166 164 166 167 170 173 166 161 160 163 164 164 166 166 165 166 164 164 165 168 167 166 164 167 170 168 163 162 162 177 184 178 183 173 166 169 173 173 173 181 186 200 195 192 192 191 203 201 194 -9999 -9999 -9999 -9999 -9999 -9999 -9999 -9999 -9999 -9999 -9999 -9999 -9999 -9999 -9999 -9999 -9999 -9999 -9999 -9999 -9999 -9999 -9999 -9999 -9999 -9999 -9999 -9999 -9999 -9999 -9999 -9999 -9999 -9999 -9999 -9999 -9999 -9999 -9999 -9999 -9999 -9999 -9999 -9999 -9999 -9999 -9999 -9999 -9999 -9999 -9999 -9999 -9999 -9999 -9999 -9999 -9999 -9999 -9999 -9999 
-9999 -9999 -9999 -9999 -9999 -9999 -9999 -9999 -9999 -9999 -9999 -9999 -9999 -9999 -9999 -9999 -9999 -9999 -9999 -9999 -9999 -9999 -9999 -9999 -9999 -9999 -9999 -9999 -9999 -9999 -9999 -9999 -9999 -9999 -9999 -9999 -9999 -9999 -9999 -9999 -9999 -9999 -9999 -9999 191 152 152 167 153 151 157 158 -9999 -9999 -9999 -9999 -9999 -9999 -9999 -9999 -9999 166 165 167 165 165 164 162 159 161 161 160 162 163 165 165 164 164 163 165 167 167 165 166 168 170 164 162 162 164 176 181 182 177 176 172 168 178 174 179 177 178 194 199 189 192 200 191 -9999 -9999 -9999 -9999 -9999 -9999 -9999 -9999 -9999 -9999 -9999 -9999 -9999 -9999 -9999 -9999 -9999 -9999 -9999 -9999 -9999 -9999 -9999 -9999 -9999 -9999 -9999 -9999 -9999 -9999 -9999 -9999 -9999 -9999 -9999 -9999 -9999 -9999 -9999 -9999 -9999 -9999 -9999 -9999 -9999 -9999 -9999 -9999 -9999 -9999 -9999 -9999 -9999 -9999 -9999 -9999 -9999 -9999 -9999 -9999 -9999 -9999 
-9999 -9999 -9999 -9999 -9999 -9999 -9999 -9999 -9999 -9999 -9999 -9999 -9999 -9999 -9999 -9999 -9999 -9999 -9999 -9999 -9999 -9999 -9999 -9999 -9999 -9999 -9999 -9999 -9999 -9999 -9999 -9999 -9999 -9999 -9999 -9999 -9999 -9999 -9999 -9999 -9999 -9999 -9999 -9999 183 148 167 159 156 161 158 -9999 -9999 -9999 -9999 -9999 -9999 -9999 -9999 -9999 -9999 -9999 -9999 167 168 165 162 159 158 159 161 162 161 162 164 162 162 166 164 165 165 167 165 167 171 171 166 164 163 163 177 183 180 177 182 176 168 174 187 191 187 180 179 194 200 191 188 -9999 -9999 -9999 -9999 -9999 -9999 -9999 -9999 -9999 -9999 -9999 -9999 -9999 -9999 -9999 -9999 -9999 -9999 -9999 -9999 -9999 -9999 -9999 -9999 -9999 -9999 -9999 -9999 -9999 -9999 -9999 -9999 -9999 -9999 -9999 -9999 -9999 -9999 -9999 -9999 -9999 -9999 -9999 -9999 -9999 -9999 -9999 -9999 -9999 -9999 -9999 -9999 -9999 -9999 -9999 -9999 -9999 -9999 -9999 -9999 -9999 -9999 -9999 
-9999 -9999 -9999 -9999 -9999 -9999 -9999 -9999 -9999 -9999 -9999 -9999 -9999 -9999 -9999 -9999 -9999 -9999 -9999 -9999 -9999 -9999 -9999 -9999 -9999 -9999 -9999 -9999 -9999 -9999 -9999 -9999 -9999 -9999 -9999 -9999 -9999 -9999 -9999 -9999 -9999 -9999 -9999 -9999 193 159 171 152 157 -9999 -9999 -9999 -9999 -9999 -9999 -9999 -9999 -9999 -9999 -9999 -9999 -9999 -9999 163 167 167 164 165 160 159 158 160 160 162 164 164 163 165 165 164 164 164 163 165 169 171 167 168 166 165 170 177 179 177 179 172 169 177 180 193 192 193 182 191 200 190 -9999 -9999 -9999 -9999 -9999 -9999 -9999 -9999 -9999 -9999 -9999 -9999 -9999 -9999 -9999 -9999 -9999 -9999 -9999 -9999 -9999 -9999 -9999 -9999 -9999 -9999 -9999 -9999 -9999 -9999 -9999 -9999 -9999 -9999 -9999 -9999 -9999 -9999 -9999 -9999 -9999 -9999 -9999 -9999 -9999 -9999 -9999 -9999 -9999 -9999 -9999 -9999 -9999 -9999 -9999 -9999 -9999 -9999 -9999 -9999 -9999 -9999 -9999 -9999 
-9999 -9999 -9999 -9999 -9999 -9999 -9999 -9999 -9999 -9999 -9999 -9999 -9999 -9999 -9999 -9999 -9999 -9999 -9999 -9999 -9999 -9999 -9999 -9999 -9999 -9999 -9999 -9999 -9999 -9999 -9999 -9999 -9999 -9999 -9999 -9999 -9999 -9999 -9999 -9999 -9999 -9999 -9999 -9999 191 160 167 157 156 -9999 -9999 -9999 -9999 -9999 -9999 -9999 -9999 -9999 -9999 -9999 -9999 -9999 -9999 165 164 161 164 168 161 163 164 167 162 165 166 165 164 165 168 165 165 164 163 167 169 172 171 167 165 167 170 178 177 177 180 177 178 179 171 179 192 195 191 181 195 191 -9999 -9999 -9999 -9999 -9999 -9999 -9999 -9999 -9999 -9999 -9999 -9999 -9999 -9999 -9999 -9999 -9999 -9999 -9999 -9999 -9999 -9999 -9999 -9999 -9999 -9999 -9999 -9999 -9999 -9999 -9999 -9999 -9999 -9999 -9999 -9999 -9999 -9999 -9999 -9999 -9999 -9999 -9999 -9999 -9999 -9999 -9999 -9999 -9999 -9999 -9999 -9999 -9999 -9999 -9999 -9999 -9999 -9999 -9999 -9999 -9999 -9999 -9999 -9999 
-9999 -9999 -9999 -9999 -9999 -9999 -9999 -9999 -9999 -9999 -9999 -9999 -9999 -9999 -9999 -9999 -9999 -9999 -9999 -9999 -9999 -9999 -9999 -9999 -9999 -9999 -9999 -9999 -9999 -9999 -9999 -9999 -9999 -9999 -9999 -9999 -9999 -9999 -9999 -9999 -9999 -9999 -9999 -9999 184 157 182 169 168 -9999 -9999 -9999 -9999 -9999 -9999 -9999 -9999 -9999 -9999 -9999 -9999 -9999 -9999 -9999 -9999 162 162 165 165 163 164 165 162 166 167 166 164 166 168 164 166 165 163 168 172 170 166 166 165 165 167 173 180 179 175 179 181 175 169 177 189 193 192 189 194 -9999 -9999 -9999 -9999 -9999 -9999 -9999 -9999 -9999 -9999 -9999 -9999 -9999 -9999 -9999 -9999 -9999 -9999 -9999 -9999 -9999 -9999 -9999 -9999 -9999 -9999 -9999 -9999 -9999 -9999 -9999 -9999 -9999 -9999 -9999 -9999 -9999 -9999 -9999 -9999 -9999 -9999 -9999 -9999 -9999 -9999 -9999 -9999 -9999 -9999 -9999 -9999 -9999 -9999 -9999 -9999 -9999 -9999 -9999 -9999 -9999 -9999 -9999 -9999 -9999 
-9999 -9999 -9999 -9999 -9999 -9999 -9999 -9999 -9999 -9999 -9999 -9999 -9999 -9999 -9999 -9999 -9999 -9999 -9999 -9999 -9999 -9999 -9999 -9999 -9999 -9999 -9999 -9999 -9999 -9999 -9999 -9999 -9999 -9999 -9999 -9999 -9999 -9999 -9999 -9999 -9999 -9999 -9999 -9999 187 167 165 158 150 158 -9999 -9999 -9999 -9999 -9999 -9999 -9999 -9999 -9999 -9999 -9999 -9999 -9999 -9999 -9999 163 162 162 162 163 161 164 165 165 166 163 164 165 170 165 165 163 163 166 170 170 167 164 166 164 164 175 174 177 175 177 178 178 174 179 194 194 186 187 186 -9999 -9999 -9999 -9999 -9999 -9999 -9999 -9999 -9999 -9999 -9999 -9999 -9999 -9999 -9999 -9999 -9999 -9999 -9999 -9999 -9999 -9999 -9999 -9999 -9999 -9999 -9999 -9999 -9999 -9999 -9999 -9999 -9999 -9999 -9999 -9999 -9999 -9999 -9999 -9999 -9999 -9999 -9999 -9999 -9999 -9999 -9999 -9999 -9999 -9999 -9999 -9999 -9999 -9999 -9999 -9999 -9999 -9999 -9999 -9999 -9999 -9999 -9999 -9999 -9999 
-9999 -9999 -9999 -9999 -9999 -9999 -9999 -9999 -9999 -9999 -9999 -9999 -9999 -9999 -9999 -9999 -9999 -9999 -9999 -9999 -9999 -9999 -9999 -9999 -9999 -9999 -9999 -9999 -9999 -9999 -9999 -9999 -9999 -9999 -9999 -9999 -9999 -9999 -9999 -9999 -9999 -9999 -9999 -9999 -9999 192 154 158 159 -9999 -9999 -9999 -9999 -9999 -9999 -9999 -9999 -9999 -9999 -9999 -9999 -9999 -9999 -9999 -9999 -9999 165 164 163 163 163 166 165 167 167 168 164 163 166 172 163 164 164 166 168 168 166 165 163 164 164 171 177 178 180 180 178 179 175 178 190 189 188 188 -9999 -9999 -9999 -9999 -9999 -9999 -9999 -9999 -9999 -9999 -9999 -9999 -9999 -9999 -9999 -9999 -9999 -9999 -9999 -9999 -9999 -9999 -9999 -9999 -9999 -9999 -9999 -9999 -9999 -9999 -9999 -9999 -9999 -9999 -9999 -9999 -9999 -9999 -9999 -9999 -9999 -9999 -9999 -9999 -9999 -9999 -9999 -9999 -9999 -9999 -9999 -9999 -9999 -9999 -9999 -9999 -9999 -9999 -9999 -9999 -9999 -9999 -9999 -9999 -9999 -9999 
-9999 -9999 -9999 -9999 -9999 -9999 -9999 -9999 -9999 -9999 -9999 -9999 -9999 -9999 -9999 -9999 -9999 -9999 -9999 -9999 -9999 -9999 -9999 -9999 -9999 -9999 -9999 -9999 -9999 -9999 -9999 -9999 -9999 -9999 -9999 -9999 -9999 -9999 -9999 -9999 -9999 -9999 -9999 -9999 -9999 183 183 156 158 -9999 -9999 -9999 -9999 -9999 -9999 -9999 -9999 -9999 -9999 -9999 -9999 -9999 -9999 -9999 -9999 -9999 -9999 -9999 163 162 163 167 164 165 164 167 167 167 166 169 169 163 164 166 170 166 167 167 164 165 164 167 166 171 176 171 180 181 174 171 184 193 189 -9999 -9999 -9999 -9999 -9999 -9999 -9999 -9999 -9999 -9999 -9999 -9999 -9999 -9999 -9999 -9999 -9999 -9999 -9999 -9999 -9999 -9999 -9999 -9999 -9999 -9999 -9999 -9999 -9999 -9999 -9999 -9999 -9999 -9999 -9999 -9999 -9999 -9999 -9999 -9999 -9999 -9999 -9999 -9999 -9999 -9999 -9999 -9999 -9999 -9999 -9999 -9999 -9999 -9999 -9999 -9999 -9999 -9999 -9999 -9999 -9999 -9999 -9999 -9999 -9999 -9999 -9999 
-9999 -9999 -9999 -9999 -9999 -9999 -9999 -9999 -9999 -9999 -9999 -9999 -9999 -9999 -9999 -9999 -9999 -9999 -9999 -9999 -9999 -9999 -9999 -9999 -9999 -9999 -9999 -9999 -9999 -9999 -9999 -9999 -9999 -9999 -9999 -9999 -9999 -9999 -9999 -9999 -9999 -9999 -9999 -9999 -9999 -9999 -9999 174 157 166 -9999 -9999 -9999 -9999 -9999 -9999 -9999 -9999 -9999 -9999 -9999 -9999 -9999 -9999 -9999 -9999 -9999 162 165 162 164 164 164 166 166 164 165 166 166 170 165 164 164 165 172 170 167 168 166 167 166 168 166 164 165 174 180 178 173 175 183 190 185 -9999 -9999 -9999 -9999 -9999 -9999 -9999 -9999 -9999 -9999 -9999 -9999 -9999 -9999 -9999 -9999 -9999 -9999 -9999 -9999 -9999 -9999 -9999 -9999 -9999 -9999 -9999 -9999 -9999 -9999 -9999 -9999 -9999 -9999 -9999 -9999 -9999 -9999 -9999 -9999 -9999 -9999 -9999 -9999 -9999 -9999 -9999 -9999 -9999 -9999 -9999 -9999 -9999 -9999 -9999 -9999 -9999 -9999 -9999 -9999 -9999 -9999 -9999 -9999 -9999 -9999 -9999 
-9999 -9999 -9999 -9999 -9999 -9999 -9999 -9999 -9999 -9999 -9999 -9999 -9999 -9999 -9999 -9999 -9999 -9999 -9999 -9999 -9999 -9999 -9999 -9999 -9999 -9999 -9999 -9999 -9999 -9999 -9999 -9999 -9999 -9999 -9999 -9999 -9999 -9999 -9999 -9999 -9999 -9999 -9999 -9999 -9999 -9999 -9999 195 169 -9999 -9999 -9999 -9999 -9999 -9999 -9999 -9999 -9999 -9999 -9999 -9999 -9999 -9999 -9999 -9999 -9999 -9999 -9999 166 162 162 163 164 162 164 164 163 165 170 168 164 164 164 166 172 167 168 168 169 166 169 167 169 170 167 170 177 177 171 175 183 188 185 -9999 -9999 -9999 -9999 -9999 -9999 -9999 -9999 -9999 -9999 -9999 -9999 -9999 -9999 -9999 -9999 -9999 -9999 -9999 -9999 -9999 -9999 -9999 -9999 -9999 -9999 -9999 -9999 -9999 -9999 -9999 -9999 -9999 -9999 -9999 -9999 -9999 -9999 -9999 -9999 -9999 -9999 -9999 -9999 -9999 -9999 -9999 -9999 -9999 -9999 -9999 -9999 -9999 -9999 -9999 -9999 -9999 -9999 -9999 -9999 -9999 -9999 -9999 -9999 -9999 -9999 -9999 
-9999 -9999 -9999 -9999 -9999 -9999 -9999 -9999 -9999 -9999 -9999 -9999 -9999 -9999 -9999 -9999 -9999 -9999 -9999 -9999 -9999 -9999 -9999 -9999 -9999 -9999 -9999 -9999 -9999 -9999 -9999 -9999 -9999 -9999 -9999 -9999 -9999 -9999 -9999 -9999 -9999 -9999 -9999 -9999 -9999 -9999 -9999 -9999 187 -9999 -9999 -9999 -9999 -9999 -9999 -9999 -9999 -9999 -9999 -9999 -9999 -9999 -9999 -9999 -9999 -9999 168 161 162 168 164 163 164 168 165 164 162 167 168 164 164 164 165 166 172 170 170 168 168 167 167 166 166 170 171 167 179 177 180 181 184 185 183 -9999 -9999 -9999 -9999 -9999 -9999 -9999 -9999 -9999 -9999 -9999 -9999 -9999 -9999 -9999 -9999 -9999 -9999 -9999 -9999 -9999 -9999 -9999 -9999 -9999 -9999 -9999 -9999 -9999 -9999 -9999 -9999 -9999 -9999 -9999 -9999 -9999 -9999 -9999 -9999 -9999 -9999 -9999 -9999 -9999 -9999 -9999 -9999 -9999 -9999 -9999 -9999 -9999 -9999 -9999 -9999 -9999 -9999 -9999 -9999 -9999 -9999 -9999 -9999 -9999 -9999 -9999 
-9999 -9999 -9999 -9999 -9999 -9999 -9999 -9999 -9999 -9999 -9999 -9999 -9999 -9999 -9999 -9999 -9999 -9999 -9999 -9999 -9999 -9999 -9999 -9999 -9999 -9999 -9999 -9999 -9999 -9999 -9999 -9999 -9999 -9999 -9999 -9999 -9999 -9999 -9999 -9999 -9999 -9999 -9999 -9999 -9999 -9999 -9999 -9999 -9999 -9999 -9999 -9999 -9999 -9999 -9999 -9999 -9999 -9999 -9999 -9999 -9999 -9999 -9999 -9999 164 165 165 162 162 164 167 162 164 166 165 164 164 168 163 164 166 166 168 169 172 173 171 167 169 168 166 164 164 166 165 167 175 181 182 178 181 184 -9999 -9999 -9999 -9999 -9999 -9999 -9999 -9999 -9999 -9999 -9999 -9999 -9999 -9999 -9999 -9999 -9999 -9999 -9999 -9999 -9999 -9999 -9999 -9999 -9999 -9999 -9999 -9999 -9999 -9999 -9999 -9999 -9999 -9999 -9999 -9999 -9999 -9999 -9999 -9999 -9999 -9999 -9999 -9999 -9999 -9999 -9999 -9999 -9999 -9999 -9999 -9999 -9999 -9999 -9999 -9999 -9999 -9999 -9999 -9999 -9999 -9999 -9999 -9999 -9999 -9999 -9999 -9999 
-9999 -9999 -9999 -9999 -9999 -9999 -9999 -9999 -9999 -9999 -9999 -9999 -9999 -9999 -9999 -9999 -9999 -9999 -9999 -9999 -9999 -9999 -9999 -9999 -9999 -9999 -9999 -9999 -9999 -9999 -9999 -9999 -9999 -9999 -9999 -9999 -9999 -9999 -9999 -9999 -9999 -9999 -9999 -9999 -9999 -9999 -9999 -9999 -9999 -9999 -9999 -9999 -9999 -9999 -9999 -9999 -9999 -9999 -9999 -9999 -9999 -9999 -9999 -9999 -9999 163 166 162 162 166 169 162 163 163 164 165 168 168 164 164 163 166 166 170 168 168 173 169 170 170 169 169 167 166 165 169 175 177 179 179 175 -9999 -9999 -9999 -9999 -9999 -9999 -9999 -9999 -9999 -9999 -9999 -9999 -9999 -9999 -9999 -9999 -9999 -9999 -9999 -9999 -9999 -9999 -9999 -9999 -9999 -9999 -9999 -9999 -9999 -9999 -9999 -9999 -9999 -9999 -9999 -9999 -9999 -9999 -9999 -9999 -9999 -9999 -9999 -9999 -9999 -9999 -9999 -9999 -9999 -9999 -9999 -9999 -9999 -9999 -9999 -9999 -9999 -9999 -9999 -9999 -9999 -9999 -9999 -9999 -9999 -9999 -9999 -9999 -9999 
-9999 -9999 -9999 -9999 -9999 -9999 -9999 -9999 -9999 -9999 -9999 -9999 -9999 -9999 -9999 -9999 -9999 -9999 -9999 -9999 -9999 -9999 -9999 -9999 -9999 -9999 -9999 -9999 -9999 -9999 -9999 -9999 -9999 -9999 -9999 -9999 -9999 -9999 -9999 -9999 -9999 -9999 -9999 -9999 -9999 -9999 -9999 -9999 -9999 -9999 -9999 -9999 -9999 -9999 -9999 -9999 -9999 -9999 -9999 -9999 -9999 -9999 -9999 -9999 -9999 161 164 164 162 164 168 168 163 163 164 169 170 164 163 164 164 165 166 167 165 166 172 172 170 170 170 169 171 171 170 170 171 176 180 185 -9999 -9999 -9999 -9999 -9999 -9999 -9999 -9999 -9999 -9999 -9999 -9999 -9999 -9999 -9999 -9999 -9999 -9999 -9999 -9999 -9999 -9999 -9999 -9999 -9999 -9999 -9999 -9999 -9999 -9999 -9999 -9999 -9999 -9999 -9999 -9999 -9999 -9999 -9999 -9999 -9999 -9999 -9999 -9999 -9999 -9999 -9999 -9999 -9999 -9999 -9999 -9999 -9999 -9999 -9999 -9999 -9999 -9999 -9999 -9999 -9999 -9999 -9999 -9999 -9999 -9999 -9999 -9999 -9999 -9999 
-9999 -9999 -9999 -9999 -9999 -9999 -9999 -9999 -9999 -9999 -9999 -9999 -9999 -9999 -9999 -9999 -9999 -9999 -9999 -9999 -9999 -9999 -9999 -9999 -9999 -9999 -9999 -9999 -9999 -9999 -9999 -9999 -9999 -9999 -9999 -9999 -9999 -9999 -9999 -9999 -9999 -9999 -9999 -9999 -9999 -9999 -9999 -9999 -9999 -9999 -9999 -9999 -9999 -9999 -9999 -9999 -9999 -9999 -9999 -9999 -9999 -9999 -9999 -9999 -9999 -9999 160 162 161 161 162 164 167 163 164 165 168 164 164 165 167 168 167 167 165 169 169 172 171 168 168 170 171 170 172 170 168 176 176 -9999 -9999 -9999 -9999 -9999 -9999 -9999 -9999 -9999 -9999 -9999 -9999 -9999 -9999 -9999 -9999 -9999 -9999 -9999 -9999 -9999 -9999 -9999 -9999 -9999 -9999 -9999 -9999 -9999 -9999 -9999 -9999 -9999 -9999 -9999 -9999 -9999 -9999 -9999 -9999 -9999 -9999 -9999 -9999 -9999 -9999 -9999 -9999 -9999 -9999 -9999 -9999 -9999 -9999 -9999 -9999 -9999 -9999 -9999 -9999 -9999 -9999 -9999 -9999 -9999 -9999 -9999 -9999 -9999 -9999 -9999 
-9999 -9999 -9999 -9999 -9999 -9999 -9999 -9999 -9999 -9999 -9999 -9999 -9999 -9999 -9999 -9999 -9999 -9999 -9999 -9999 -9999 -9999 -9999 -9999 -9999 -9999 -9999 -9999 -9999 -9999 -9999 -9999 -9999 -9999 -9999 -9999 -9999 -9999 -9999 -9999 -9999 -9999 -9999 -9999 -9999 -9999 -9999 -9999 -9999 -9999 -9999 -9999 -9999 -9999 -9999 -9999 -9999 -9999 -9999 -9999 -9999 -9999 -9999 -9999 -9999 -9999 -9999 161 163 165 165 163 166 165 164 163 166 164 165 164 166 167 167 166 164 169 169 169 170 169 167 168 171 173 173 171 172 172 176 178 -9999 -9999 -9999 -9999 -9999 -9999 -9999 -9999 -9999 -9999 -9999 -9999 -9999 -9999 -9999 -9999 -9999 -9999 -9999 -9999 -9999 -9999 -9999 -9999 -9999 -9999 -9999 -9999 -9999 -9999 -9999 -9999 -9999 -9999 -9999 -9999 -9999 -9999 -9999 -9999 -9999 -9999 -9999 -9999 -9999 -9999 -9999 -9999 -9999 -9999 -9999 -9999 -9999 -9999 -9999 -9999 -9999 -9999 -9999 -9999 -9999 -9999 -9999 -9999 -9999 -9999 -9999 -9999 -9999 -9999 
-9999 -9999 -9999 -9999 -9999 -9999 -9999 -9999 -9999 -9999 -9999 -9999 -9999 -9999 -9999 -9999 -9999 -9999 -9999 -9999 -9999 -9999 -9999 -9999 -9999 -9999 -9999 -9999 -9999 -9999 -9999 -9999 -9999 -9999 -9999 -9999 -9999 -9999 -9999 -9999 -9999 -9999 -9999 -9999 -9999 -9999 -9999 -9999 -9999 -9999 -9999 -9999 -9999 -9999 -9999 -9999 -9999 -9999 -9999 -9999 -9999 -9999 -9999 -9999 -9999 -9999 -9999 -9999 161 163 162 162 163 166 168 165 165 162 162 165 166 166 166 168 168 167 167 166 169 171 173 169 169 169 176 172 175 175 -9999 -9999 -9999 -9999 -9999 -9999 -9999 -9999 -9999 -9999 -9999 -9999 -9999 -9999 -9999 -9999 -9999 -9999 -9999 -9999 -9999 -9999 -9999 -9999 -9999 -9999 -9999 -9999 -9999 -9999 -9999 -9999 -9999 -9999 -9999 -9999 -9999 -9999 -9999 -9999 -9999 -9999 -9999 -9999 -9999 -9999 -9999 -9999 -9999 -9999 -9999 -9999 -9999 -9999 -9999 -9999 -9999 -9999 -9999 -9999 -9999 -9999 -9999 -9999 -9999 -9999 -9999 -9999 -9999 -9999 -9999 -9999 
-9999 -9999 -9999 -9999 -9999 -9999 -9999 -9999 -9999 -9999 -9999 -9999 -9999 -9999 -9999 -9999 -9999 -9999 -9999 -9999 -9999 -9999 -9999 -9999 -9999 -9999 -9999 -9999 -9999 -9999 -9999 -9999 -9999 -9999 -9999 -9999 -9999 -9999 -9999 -9999 -9999 -9999 -9999 -9999 -9999 -9999 -9999 -9999 -9999 -9999 -9999 -9999 -9999 -9999 -9999 -9999 -9999 -9999 -9999 -9999 -9999 -9999 -9999 -9999 -9999 -9999 -9999 -9999 163 162 161 162 162 161 166 167 162 161 162 -9999 165 -9999 164 -9999 166 167 166 165 166 167 173 171 168 171 177 172 176 -9999 -9999 -9999 -9999 -9999 -9999 -9999 -9999 -9999 -9999 -9999 -9999 -9999 -9999 -9999 -9999 -9999 -9999 -9999 -9999 -9999 -9999 -9999 -9999 -9999 -9999 -9999 -9999 -9999 -9999 -9999 -9999 -9999 -9999 -9999 -9999 -9999 -9999 -9999 -9999 -9999 -9999 -9999 -9999 -9999 -9999 -9999 -9999 -9999 -9999 -9999 -9999 -9999 -9999 -9999 -9999 -9999 -9999 -9999 -9999 -9999 -9999 -9999 -9999 -9999 -9999 -9999 -9999 -9999 -9999 -9999 -9999 -9999 
-9999 -9999 -9999 -9999 -9999 -9999 -9999 -9999 -9999 -9999 -9999 -9999 -9999 -9999 -9999 -9999 -9999 -9999 -9999 -9999 -9999 -9999 -9999 -9999 -9999 -9999 -9999 -9999 -9999 -9999 -9999 -9999 -9999 -9999 -9999 -9999 -9999 -9999 -9999 -9999 -9999 -9999 -9999 -9999 -9999 -9999 -9999 -9999 -9999 -9999 -9999 -9999 -9999 -9999 -9999 -9999 -9999 -9999 -9999 -9999 -9999 -9999 -9999 -9999 -9999 -9999 -9999 -9999 -9999 -9999 -9999 163 162 164 -9999 161 161 163 -9999 -9999 -9999 -9999 -9999 -9999 -9999 -9999 167 166 168 168 171 175 172 175 178 171 174 178 -9999 -9999 -9999 -9999 -9999 -9999 -9999 -9999 -9999 -9999 -9999 -9999 -9999 -9999 -9999 -9999 -9999 -9999 -9999 -9999 -9999 -9999 -9999 -9999 -9999 -9999 -9999 -9999 -9999 -9999 -9999 -9999 -9999 -9999 -9999 -9999 -9999 -9999 -9999 -9999 -9999 -9999 -9999 -9999 -9999 -9999 -9999 -9999 -9999 -9999 -9999 -9999 -9999 -9999 -9999 -9999 -9999 -9999 -9999 -9999 -9999 -9999 -9999 -9999 -9999 -9999 -9999 -9999 -9999 -9999 -9999 -9999 
-9999 -9999 -9999 -9999 -9999 -9999 -9999 -9999 -9999 -9999 -9999 -9999 -9999 -9999 -9999 -9999 -9999 -9999 -9999 -9999 -9999 -9999 -9999 -9999 -9999 -9999 -9999 -9999 -9999 -9999 -9999 -9999 -9999 -9999 -9999 -9999 -9999 -9999 -9999 -9999 -9999 -9999 -9999 -9999 -9999 -9999 -9999 -9999 -9999 -9999 -9999 -9999 -9999 -9999 -9999 -9999 -9999 -9999 -9999 -9999 -9999 -9999 -9999 -9999 -9999 -9999 -9999 -9999 -9999 -9999 -9999 163 163 169 -9999 -9999 -9999 -9999 -9999 -9999 -9999 -9999 -9999 -9999 -9999 -9999 -9999 -9999 167 167 170 171 175 168 173 179 174 172 -9999 -9999 -9999 -9999 -9999 -9999 -9999 -9999 -9999 -9999 -9999 -9999 -9999 -9999 -9999 -9999 -9999 -9999 -9999 -9999 -9999 -9999 -9999 -9999 -9999 -9999 -9999 -9999 -9999 -9999 -9999 -9999 -9999 -9999 -9999 -9999 -9999 -9999 -9999 -9999 -9999 -9999 -9999 -9999 -9999 -9999 -9999 -9999 -9999 -9999 -9999 -9999 -9999 -9999 -9999 -9999 -9999 -9999 -9999 -9999 -9999 -9999 -9999 -9999 -9999 -9999 -9999 -9999 -9999 -9999 -9999 -9999 
-9999 -9999 -9999 -9999 -9999 -9999 -9999 -9999 -9999 -9999 -9999 -9999 -9999 -9999 -9999 -9999 -9999 -9999 -9999 -9999 -9999 -9999 -9999 -9999 -9999 -9999 -9999 -9999 -9999 -9999 -9999 -9999 -9999 -9999 -9999 -9999 -9999 -9999 -9999 -9999 -9999 -9999 -9999 -9999 -9999 -9999 -9999 -9999 -9999 -9999 -9999 -9999 -9999 -9999 -9999 -9999 -9999 -9999 -9999 -9999 -9999 -9999 -9999 -9999 -9999 -9999 -9999 -9999 -9999 -9999 -9999 162 171 -9999 -9999 -9999 -9999 -9999 -9999 -9999 -9999 -9999 -9999 -9999 -9999 -9999 -9999 -9999 -9999 -9999 167 169 175 172 168 172 170 174 -9999 -9999 -9999 -9999 -9999 -9999 -9999 -9999 -9999 -9999 -9999 -9999 -9999 -9999 -9999 -9999 -9999 -9999 -9999 -9999 -9999 -9999 -9999 -9999 -9999 -9999 -9999 -9999 -9999 -9999 -9999 -9999 -9999 -9999 -9999 -9999 -9999 -9999 -9999 -9999 -9999 -9999 -9999 -9999 -9999 -9999 -9999 -9999 -9999 -9999 -9999 -9999 -9999 -9999 -9999 -9999 -9999 -9999 -9999 -9999 -9999 -9999 -9999 -9999 -9999 -9999 -9999 -9999 -9999 -9999 -9999 -9999 
-9999 -9999 -9999 -9999 -9999 -9999 -9999 -9999 -9999 -9999 -9999 -9999 -9999 -9999 -9999 -9999 -9999 -9999 -9999 -9999 -9999 -9999 -9999 -9999 -9999 -9999 -9999 -9999 -9999 -9999 -9999 -9999 -9999 -9999 -9999 -9999 -9999 -9999 -9999 -9999 -9999 -9999 -9999 -9999 -9999 -9999 -9999 -9999 -9999 -9999 -9999 -9999 -9999 -9999 -9999 -9999 -9999 -9999 -9999 -9999 -9999 -9999 -9999 -9999 -9999 -9999 -9999 -9999 -9999 -9999 -9999 170 -9999 -9999 -9999 -9999 -9999 -9999 -9999 -9999 -9999 -9999 -9999 -9999 -9999 -9999 -9999 -9999 -9999 -9999 -9999 -9999 173 172 168 -9999 -9999 -9999 -9999 -9999 -9999 -9999 -9999 -9999 -9999 -9999 -9999 -9999 -9999 -9999 -9999 -9999 -9999 -9999 -9999 -9999 -9999 -9999 -9999 -9999 -9999 -9999 -9999 -9999 -9999 -9999 -9999 -9999 -9999 -9999 -9999 -9999 -9999 -9999 -9999 -9999 -9999 -9999 -9999 -9999 -9999 -9999 -9999 -9999 -9999 -9999 -9999 -9999 -9999 -9999 -9999 -9999 -9999 -9999 -9999 -9999 -9999 -9999 -9999 -9999 -9999 -9999 -9999 -9999 -9999 -9999 -9999 -9999 -9999 -9999 
-9999 -9999 -9999 -9999 -9999 -9999 -9999 -9999 -9999 -9999 -9999 -9999 -9999 -9999 -9999 -9999 -9999 -9999 -9999 -9999 -9999 -9999 -9999 -9999 -9999 -9999 -9999 -9999 -9999 -9999 -9999 -9999 -9999 -9999 -9999 -9999 -9999 -9999 -9999 -9999 -9999 -9999 -9999 -9999 -9999 -9999 -9999 -9999 -9999 -9999 -9999 -9999 -9999 -9999 -9999 -9999 -9999 -9999 -9999 -9999 -9999 -9999 -9999 -9999 -9999 -9999 -9999 -9999 -9999 -9999 -9999 -9999 -9999 -9999 -9999 -9999 -9999 -9999 -9999 -9999 -9999 -9999 -9999 -9999 -9999 -9999 -9999 -9999 -9999 -9999 -9999 -9999 171 -9999 -9999 -9999 -9999 -9999 -9999 -9999 -9999 -9999 -9999 -9999 -9999 -9999 -9999 -9999 -9999 -9999 -9999 -9999 -9999 -9999 -9999 -9999 -9999 -9999 -9999 -9999 -9999 -9999 -9999 -9999 -9999 -9999 -9999 -9999 -9999 -9999 -9999 -9999 -9999 -9999 -9999 -9999 -9999 -9999 -9999 -9999 -9999 -9999 -9999 -9999 -9999 -9999 -9999 -9999 -9999 -9999 -9999 -9999 -9999 -9999 -9999 -9999 -9999 -9999 -9999 -9999 -9999 -9999 -9999 -9999 -9999 -9999 -9999 -9999 -9999 -9999 
