# Supplementary material for: Spatiotemporal prediction of alpine wetlands under multi-climate scenarios in the west of Sichuan, China
Source: PeerJ. 2024 Nov 27;12:e18586. doi: 10.7717/peerj.18586 (PMC11608022; doi:10.7717/peerj.18586)
Supplement: Supplemental Information 2 [file peerj-12-18586-s002.zip › Maxent_data2/2.5mBIOssp245_2081-2100/2.5mbiossp245_2081-2100_15.asc]

ncols         170
nrows         159
xllcorner     97.34749306
yllcorner     27.673839575
cellsize      0.041666666666667
NODATA_value  -9999
-9999 -9999 -9999 -9999 -9999 -9999 -9999 -9999 -9999 -9999 -9999 -9999 -9999 -9999 -9999 -9999 -9999 -9999 -9999 -9999 -9999 -9999 -9999 -9999 -9999 -9999 -9999 -9999 -9999 -9999 -9999 -9999 -9999 -9999 -9999 -9999 -9999 -9999 -9999 -9999 -9999 -9999 -9999 -9999 -9999 -9999 -9999 -9999 -9999 -9999 -9999 -9999 -9999 -9999 -9999 -9999 -9999 -9999 -9999 -9999 -9999 -9999 -9999 -9999 -9999 -9999 -9999 -9999 -9999 -9999 -9999 -9999 -9999 -9999 -9999 -9999 -9999 -9999 -9999 -9999 -9999 -9999 -9999 -9999 -9999 -9999 -9999 -9999 -9999 -9999 -9999 -9999 -9999 -9999 -9999 -9999 -9999 -9999 -9999 -9999 -9999 -9999 -9999 -9999 -9999 -9999 -9999 -9999 -9999 -9999 -9999 -9999 -9999 -9999 -9999 -9999 -9999 -9999 -9999 -9999 -9999 -9999 -9999 -9999 -9999 -9999 -9999 -9999 -9999 -9999 -9999 -9999 85.19045 85.70643 84.42685 -9999 -9999 -9999 -9999 -9999 -9999 -9999 -9999 -9999 -9999 -9999 -9999 -9999 -9999 -9999 -9999 -9999 -9999 -9999 -9999 -9999 -9999 -9999 -9999 -9999 -9999 -9999 -9999 -9999 -9999 -9999 -9999 -9999 -9999 -9999 
-9999 -9999 -9999 -9999 -9999 -9999 -9999 -9999 -9999 -9999 -9999 -9999 -9999 -9999 -9999 -9999 -9999 -9999 -9999 -9999 -9999 -9999 -9999 -9999 -9999 -9999 -9999 -9999 -9999 -9999 -9999 -9999 -9999 -9999 -9999 -9999 -9999 -9999 -9999 -9999 -9999 -9999 -9999 -9999 -9999 -9999 -9999 -9999 -9999 -9999 -9999 -9999 -9999 -9999 -9999 -9999 -9999 -9999 -9999 -9999 -9999 -9999 -9999 -9999 -9999 -9999 -9999 -9999 -9999 -9999 -9999 -9999 -9999 -9999 -9999 -9999 -9999 -9999 -9999 -9999 -9999 -9999 -9999 -9999 -9999 -9999 -9999 -9999 -9999 -9999 -9999 -9999 -9999 -9999 -9999 -9999 -9999 -9999 -9999 -9999 -9999 -9999 -9999 -9999 -9999 -9999 -9999 -9999 -9999 -9999 -9999 -9999 -9999 -9999 -9999 -9999 -9999 -9999 -9999 -9999 -9999 -9999 -9999 -9999 -9999 -9999 -9999 -9999 -9999 85.52355 85.27231 85.83369 85.74965 86.32604 85.80943 -9999 -9999 -9999 -9999 -9999 -9999 -9999 -9999 -9999 -9999 -9999 -9999 -9999 -9999 -9999 -9999 -9999 -9999 -9999 -9999 -9999 -9999 -9999 -9999 -9999 -9999 -9999 -9999 -9999 -9999 -9999 -9999 -9999 -9999 -9999 
-9999 -9999 -9999 -9999 -9999 -9999 -9999 -9999 -9999 -9999 -9999 96.24529 96.35623 96.90413 -9999 -9999 -9999 -9999 -9999 -9999 -9999 -9999 -9999 -9999 -9999 -9999 -9999 -9999 -9999 -9999 -9999 -9999 -9999 -9999 -9999 -9999 -9999 -9999 -9999 -9999 -9999 -9999 -9999 -9999 -9999 -9999 -9999 -9999 -9999 -9999 -9999 -9999 -9999 -9999 -9999 -9999 -9999 -9999 -9999 -9999 -9999 -9999 -9999 -9999 -9999 -9999 -9999 -9999 -9999 -9999 -9999 -9999 -9999 -9999 -9999 -9999 -9999 -9999 -9999 -9999 -9999 -9999 -9999 -9999 -9999 -9999 -9999 -9999 -9999 -9999 -9999 -9999 -9999 -9999 -9999 -9999 -9999 -9999 -9999 -9999 -9999 -9999 -9999 -9999 -9999 -9999 -9999 -9999 -9999 -9999 -9999 -9999 -9999 -9999 -9999 -9999 -9999 -9999 -9999 -9999 -9999 -9999 -9999 -9999 -9999 -9999 -9999 -9999 85.31551 85.57906 85.7385 85.67755 85.57327 85.23879 85.05738 -9999 -9999 -9999 -9999 -9999 -9999 -9999 -9999 -9999 -9999 -9999 -9999 -9999 -9999 -9999 -9999 -9999 -9999 -9999 -9999 -9999 -9999 -9999 -9999 -9999 -9999 -9999 -9999 -9999 -9999 -9999 -9999 -9999 -9999 -9999 
-9999 -9999 -9999 -9999 -9999 -9999 -9999 -9999 -9999 96.01945 96.24928 96.18349 95.95776 95.85621 95.79053 96.8018 -9999 -9999 -9999 -9999 -9999 -9999 -9999 -9999 -9999 -9999 -9999 -9999 -9999 -9999 -9999 -9999 -9999 -9999 -9999 -9999 -9999 -9999 -9999 -9999 -9999 -9999 -9999 -9999 -9999 -9999 -9999 -9999 -9999 -9999 -9999 -9999 -9999 -9999 -9999 -9999 -9999 -9999 -9999 -9999 -9999 -9999 -9999 -9999 -9999 -9999 -9999 -9999 -9999 -9999 -9999 -9999 -9999 -9999 -9999 -9999 -9999 -9999 -9999 -9999 -9999 -9999 -9999 -9999 -9999 -9999 -9999 -9999 -9999 -9999 -9999 -9999 -9999 -9999 -9999 -9999 -9999 -9999 -9999 -9999 -9999 -9999 -9999 -9999 -9999 -9999 -9999 -9999 -9999 -9999 -9999 -9999 -9999 -9999 -9999 -9999 -9999 -9999 -9999 -9999 -9999 -9999 -9999 -9999 -9999 -9999 85.95799 86.07452 85.7327 85.55752 85.58213 85.9656 85.35709 85.72536 85.21911 85.10037 84.7052 84.51212 83.90712 -9999 -9999 -9999 -9999 -9999 -9999 -9999 -9999 -9999 -9999 -9999 -9999 -9999 -9999 -9999 -9999 -9999 -9999 -9999 -9999 -9999 -9999 -9999 -9999 -9999 -9999 -9999 -9999 -9999 -9999 -9999 
-9999 -9999 -9999 -9999 -9999 -9999 -9999 -9999 95.13622 95.39426 95.63846 95.49894 96.36814 96.63961 96.79967 97.06654 96.12399 96.42657 96.09995 -9999 -9999 -9999 -9999 -9999 -9999 -9999 -9999 -9999 -9999 -9999 -9999 -9999 -9999 -9999 -9999 -9999 -9999 -9999 -9999 -9999 -9999 -9999 -9999 -9999 -9999 -9999 -9999 -9999 -9999 -9999 -9999 -9999 -9999 -9999 -9999 -9999 -9999 -9999 -9999 -9999 -9999 -9999 -9999 -9999 -9999 -9999 -9999 -9999 -9999 -9999 -9999 -9999 -9999 -9999 -9999 -9999 -9999 -9999 -9999 -9999 -9999 -9999 -9999 -9999 -9999 -9999 -9999 -9999 -9999 -9999 -9999 -9999 -9999 -9999 -9999 -9999 -9999 -9999 -9999 -9999 -9999 -9999 -9999 -9999 -9999 -9999 -9999 -9999 -9999 -9999 -9999 -9999 -9999 -9999 -9999 -9999 -9999 -9999 -9999 -9999 -9999 -9999 -9999 -9999 -9999 -9999 -9999 85.94306 85.69923 85.58575 85.37911 85.36614 85.13646 85.2993 84.8364 85.0054 84.64225 84.33522 84.10026 -9999 -9999 -9999 -9999 -9999 -9999 -9999 -9999 -9999 -9999 -9999 -9999 -9999 -9999 -9999 -9999 -9999 -9999 -9999 -9999 -9999 -9999 -9999 -9999 -9999 -9999 -9999 -9999 -9999 -9999 -9999 
-9999 -9999 -9999 -9999 -9999 -9999 -9999 -9999 94.51407 95.50333 95.55321 96.22416 96.08092 96.22073 96.2245 95.80042 94.97598 94.53699 95.18641 95.89224 95.89498 96.33403 96.6344 96.17447 95.61995 -9999 -9999 -9999 -9999 -9999 -9999 -9999 -9999 -9999 -9999 -9999 -9999 -9999 -9999 -9999 -9999 -9999 -9999 -9999 -9999 -9999 -9999 -9999 -9999 -9999 -9999 -9999 -9999 -9999 -9999 -9999 -9999 -9999 -9999 -9999 -9999 -9999 -9999 -9999 -9999 -9999 -9999 -9999 -9999 -9999 -9999 -9999 -9999 -9999 -9999 -9999 -9999 -9999 -9999 -9999 -9999 -9999 -9999 -9999 -9999 -9999 -9999 -9999 -9999 -9999 -9999 -9999 -9999 -9999 -9999 -9999 -9999 -9999 -9999 -9999 -9999 -9999 -9999 -9999 -9999 -9999 -9999 -9999 -9999 -9999 -9999 -9999 -9999 -9999 -9999 -9999 -9999 -9999 -9999 -9999 -9999 -9999 86.21527 85.82635 85.5198 85.28928 85.99499 85.63741 85.33334 85.21682 85.36883 85.17841 85.25692 84.37707 85.17289 84.92946 84.7449 84.28995 84.06563 83.97283 -9999 -9999 -9999 -9999 -9999 -9999 -9999 -9999 -9999 -9999 -9999 -9999 -9999 -9999 -9999 -9999 -9999 -9999 -9999 -9999 -9999 -9999 -9999 -9999 -9999 -9999 -9999 -9999 -9999 -9999 
-9999 -9999 -9999 -9999 -9999 -9999 -9999 -9999 94.56903 94.90939 96.05706 96.38634 96.54672 96.88519 96.24274 95.82621 95.78568 94.90608 94.43076 96.56912 96.35617 96.55898 96.51974 95.95497 95.60542 95.73537 -9999 -9999 -9999 -9999 -9999 -9999 -9999 -9999 -9999 -9999 -9999 -9999 -9999 -9999 -9999 -9999 -9999 -9999 -9999 -9999 -9999 -9999 -9999 -9999 -9999 -9999 -9999 -9999 -9999 -9999 -9999 -9999 -9999 -9999 -9999 -9999 -9999 -9999 -9999 -9999 -9999 -9999 -9999 -9999 -9999 -9999 -9999 -9999 -9999 -9999 -9999 -9999 -9999 -9999 -9999 -9999 -9999 -9999 -9999 -9999 -9999 -9999 -9999 -9999 -9999 -9999 -9999 -9999 -9999 -9999 -9999 -9999 -9999 -9999 -9999 -9999 -9999 -9999 -9999 -9999 -9999 -9999 -9999 -9999 -9999 -9999 -9999 -9999 -9999 -9999 -9999 -9999 -9999 -9999 -9999 86.65584 86.38572 86.53443 86.53443 85.87603 86.09122 85.58598 85.39637 85.44913 85.20586 84.92088 84.30341 83.52251 84.03479 84.7662 84.91315 84.2815 83.74264 -9999 -9999 -9999 -9999 -9999 -9999 -9999 -9999 -9999 -9999 -9999 -9999 -9999 -9999 -9999 -9999 -9999 -9999 -9999 -9999 -9999 -9999 -9999 -9999 -9999 -9999 -9999 -9999 -9999 -9999 -9999 
-9999 -9999 -9999 -9999 -9999 -9999 -9999 95.35921 95.78722 95.96709 95.46197 96.3564 96.68342 96.48658 96.04981 95.78911 95.51091 95.3698 94.98605 96.88718 96.3285 96.26519 95.97626 96.105 96.06396 95.6346 -9999 -9999 -9999 -9999 -9999 -9999 -9999 -9999 -9999 -9999 -9999 -9999 -9999 -9999 -9999 -9999 -9999 -9999 -9999 -9999 -9999 -9999 -9999 -9999 -9999 -9999 -9999 -9999 -9999 -9999 -9999 -9999 -9999 -9999 -9999 -9999 -9999 -9999 -9999 -9999 -9999 -9999 -9999 -9999 -9999 -9999 -9999 -9999 -9999 -9999 -9999 -9999 -9999 -9999 -9999 -9999 -9999 -9999 -9999 -9999 -9999 -9999 -9999 -9999 -9999 -9999 -9999 -9999 -9999 -9999 -9999 -9999 -9999 -9999 -9999 -9999 -9999 -9999 -9999 -9999 -9999 -9999 -9999 -9999 -9999 -9999 -9999 -9999 -9999 -9999 -9999 86.59509 -9999 -9999 -9999 87.01883 86.76865 86.6636 86.06321 86.35261 86.37415 85.82654 85.39637 85.35896 85.32865 84.90384 84.6014 84.58302 83.93884 84.19826 84.10899 84.45177 84.09374 -9999 -9999 -9999 -9999 -9999 -9999 -9999 -9999 -9999 -9999 -9999 -9999 -9999 -9999 -9999 -9999 -9999 -9999 -9999 -9999 -9999 -9999 -9999 -9999 -9999 -9999 -9999 -9999 -9999 -9999 -9999 
-9999 -9999 -9999 -9999 -9999 -9999 -9999 94.86573 95.54613 96.31022 96.36871 95.8953 95.526 95.57004 93.9147 94.67487 95.43439 95.54062 95.37779 95.17341 95.21433 95.03822 94.77948 95.62807 95.76745 -9999 -9999 -9999 -9999 -9999 -9999 -9999 -9999 -9999 -9999 -9999 -9999 -9999 -9999 -9999 -9999 -9999 -9999 -9999 -9999 -9999 -9999 -9999 -9999 -9999 -9999 -9999 -9999 -9999 -9999 -9999 -9999 -9999 -9999 -9999 -9999 -9999 -9999 -9999 -9999 -9999 -9999 -9999 -9999 -9999 -9999 -9999 -9999 -9999 -9999 -9999 -9999 -9999 -9999 -9999 -9999 -9999 -9999 -9999 -9999 -9999 -9999 -9999 -9999 -9999 -9999 -9999 -9999 -9999 -9999 -9999 -9999 -9999 -9999 -9999 -9999 -9999 -9999 -9999 -9999 -9999 -9999 -9999 -9999 -9999 -9999 -9999 -9999 -9999 -9999 -9999 85.39075 86.48992 86.62935 86.32954 86.17301 86.07328 85.96888 85.76329 85.55309 85.52494 85.50311 85.84328 85.80249 85.5523 85.41637 84.72843 84.93115 84.55389 84.23816 84.2431 84.1005 83.93761 84.06103 -9999 -9999 -9999 -9999 -9999 -9999 -9999 -9999 -9999 -9999 -9999 -9999 -9999 -9999 -9999 -9999 -9999 -9999 -9999 -9999 -9999 -9999 -9999 -9999 -9999 -9999 -9999 -9999 -9999 -9999 -9999 
-9999 -9999 -9999 95.94576 96.57977 96.47913 96.1435 95.88105 96.02941 95.58751 96.35394 96.3369 94.94501 94.69016 93.9259 94.49213 94.74459 95.79131 96.52081 96.31992 96.39148 95.82744 95.30695 95.9235 95.14501 95.11684 -9999 -9999 -9999 -9999 -9999 -9999 -9999 -9999 -9999 -9999 -9999 -9999 -9999 -9999 -9999 -9999 -9999 -9999 -9999 -9999 -9999 -9999 -9999 -9999 -9999 -9999 -9999 -9999 -9999 -9999 -9999 -9999 -9999 -9999 -9999 -9999 -9999 -9999 -9999 -9999 -9999 -9999 -9999 -9999 -9999 -9999 -9999 -9999 -9999 -9999 -9999 -9999 -9999 -9999 -9999 -9999 -9999 -9999 -9999 -9999 -9999 -9999 -9999 -9999 -9999 -9999 -9999 -9999 -9999 -9999 -9999 -9999 -9999 -9999 -9999 -9999 -9999 -9999 -9999 -9999 -9999 -9999 -9999 -9999 -9999 -9999 -9999 -9999 -9999 -9999 -9999 85.55418 86.22915 86.25526 86.1382 86.10695 85.93009 85.57725 85.55608 85.43997 85.38857 85.37213 85.27029 85.23077 84.72584 83.7934 83.56332 84.14051 84.44474 84.08212 83.34619 83.79437 83.98273 83.99113 -9999 -9999 -9999 -9999 -9999 -9999 -9999 -9999 -9999 -9999 -9999 -9999 -9999 -9999 -9999 -9999 -9999 -9999 -9999 -9999 -9999 -9999 -9999 -9999 -9999 -9999 -9999 -9999 -9999 -9999 
-9999 96.69476 97.28389 97.70309 97.95306 97.53355 96.60518 96.08525 95.21515 94.77577 95.09548 94.84216 95.18378 95.10744 94.74431 95.54345 94.54561 94.94653 95.58518 95.67463 96.03563 95.11554 94.79501 93.61281 93.35548 93.93084 -9999 -9999 -9999 -9999 -9999 -9999 -9999 -9999 -9999 -9999 -9999 -9999 -9999 -9999 -9999 -9999 -9999 -9999 -9999 -9999 -9999 -9999 -9999 -9999 -9999 -9999 -9999 -9999 -9999 -9999 -9999 -9999 -9999 -9999 -9999 -9999 -9999 -9999 -9999 -9999 -9999 -9999 -9999 -9999 -9999 -9999 -9999 -9999 -9999 -9999 -9999 -9999 -9999 -9999 -9999 -9999 -9999 -9999 -9999 -9999 -9999 -9999 -9999 -9999 -9999 -9999 -9999 -9999 -9999 -9999 -9999 -9999 -9999 -9999 -9999 -9999 -9999 -9999 -9999 -9999 -9999 -9999 -9999 -9999 -9999 -9999 -9999 -9999 -9999 -9999 -9999 -9999 86.1488 85.92553 86.14997 86.22211 86.01764 85.92132 84.82772 84.80684 85.08339 85.44685 85.10439 84.73129 84.49805 83.47222 84.34406 84.15212 84.26888 84.00134 83.89274 82.49844 83.91561 83.93009 -9999 -9999 -9999 -9999 -9999 -9999 -9999 -9999 -9999 -9999 -9999 -9999 -9999 -9999 -9999 -9999 -9999 -9999 -9999 -9999 -9999 -9999 -9999 -9999 -9999 -9999 -9999 -9999 -9999 -9999 
-9999 96.18183 97.21271 98.64442 98.44363 98.11929 96.47485 95.4351 95.01394 94.70531 95.44373 96.50073 95.71198 95.13229 95.64367 95.88705 94.68842 94.32339 94.87137 95.74274 95.62073 95.47561 94.84184 94.79655 94.44791 94.64943 94.08571 -9999 -9999 -9999 -9999 -9999 -9999 -9999 -9999 -9999 -9999 -9999 -9999 -9999 -9999 -9999 -9999 -9999 -9999 -9999 -9999 -9999 -9999 -9999 -9999 -9999 -9999 -9999 -9999 -9999 -9999 -9999 -9999 -9999 -9999 -9999 -9999 -9999 -9999 -9999 -9999 -9999 -9999 -9999 -9999 -9999 -9999 -9999 -9999 -9999 -9999 -9999 -9999 -9999 -9999 -9999 -9999 -9999 -9999 -9999 -9999 -9999 -9999 -9999 -9999 -9999 -9999 -9999 -9999 -9999 -9999 -9999 -9999 -9999 -9999 -9999 -9999 -9999 -9999 -9999 -9999 -9999 -9999 -9999 -9999 -9999 -9999 -9999 -9999 -9999 -9999 -9999 85.28156 85.70095 85.88836 85.98753 85.09766 84.87835 84.35486 84.35435 84.27954 84.74944 84.77657 84.71867 84.33762 83.27616 83.49379 83.86395 83.86395 84.04028 83.75866 83.20702 82.63385 -9999 -9999 -9999 -9999 -9999 -9999 -9999 -9999 -9999 -9999 -9999 -9999 -9999 -9999 -9999 -9999 -9999 -9999 -9999 -9999 -9999 -9999 -9999 -9999 -9999 -9999 -9999 -9999 -9999 -9999 -9999 
-9999 -9999 96.85934 98.15894 98.57092 98.74547 97.25961 96.99642 96.71198 97.1067 97.25575 96.40478 96.57979 96.20216 95.64609 95.99832 95.22469 95.06453 95.55811 95.50616 95.95579 96.55325 96.28645 95.24613 93.55106 93.04456 92.93333 -9999 -9999 -9999 -9999 -9999 -9999 -9999 -9999 -9999 -9999 -9999 -9999 -9999 -9999 -9999 -9999 -9999 -9999 -9999 -9999 -9999 -9999 -9999 -9999 -9999 -9999 -9999 -9999 -9999 -9999 -9999 -9999 -9999 -9999 -9999 -9999 -9999 -9999 -9999 -9999 -9999 -9999 -9999 -9999 -9999 -9999 -9999 -9999 -9999 -9999 -9999 -9999 -9999 -9999 -9999 -9999 -9999 -9999 -9999 -9999 -9999 -9999 -9999 -9999 -9999 -9999 -9999 -9999 -9999 -9999 -9999 -9999 -9999 -9999 -9999 -9999 -9999 -9999 -9999 -9999 -9999 -9999 -9999 -9999 -9999 -9999 -9999 -9999 -9999 -9999 -9999 -9999 84.9688 85.57204 85.57204 85.40215 84.91988 84.27984 83.99165 84.22643 84.56371 83.95 84.60209 83.94415 84.05 83.26764 83.91341 83.75216 83.55474 83.28078 83.13951 82.33235 82.27151 82.69744 82.74963 -9999 -9999 -9999 -9999 80.89114 81.06538 -9999 -9999 -9999 -9999 -9999 -9999 -9999 -9999 -9999 -9999 -9999 -9999 -9999 -9999 -9999 -9999 -9999 -9999 -9999 -9999 -9999 -9999 
-9999 -9999 97.6235 97.84612 98.8534 98.59261 98.3168 98.07746 97.58177 96.22899 96.84588 96.50813 97.67235 96.91738 96.10814 95.7498 95.69039 95.52679 95.01053 94.79558 95.46194 95.36804 95.50925 94.92944 93.99245 93.28245 93.83246 93.51491 92.82299 92.7934 -9999 -9999 -9999 -9999 -9999 -9999 -9999 -9999 -9999 -9999 -9999 -9999 -9999 -9999 -9999 -9999 -9999 -9999 -9999 -9999 -9999 -9999 -9999 -9999 -9999 -9999 -9999 -9999 -9999 -9999 -9999 -9999 -9999 -9999 -9999 -9999 -9999 -9999 -9999 -9999 -9999 -9999 -9999 -9999 -9999 -9999 -9999 -9999 -9999 -9999 -9999 -9999 -9999 -9999 -9999 -9999 -9999 -9999 -9999 -9999 -9999 -9999 -9999 -9999 -9999 -9999 -9999 -9999 -9999 -9999 -9999 -9999 -9999 -9999 -9999 -9999 -9999 -9999 -9999 -9999 -9999 -9999 -9999 -9999 -9999 -9999 -9999 -9999 -9999 -9999 84.60715 85.60865 85.40225 85.42101 85.27696 84.61142 84.23048 84.24767 84.19919 84.47916 84.38662 83.77824 83.69373 83.89154 83.89154 83.43198 83.06419 82.56605 81.9296 82.92449 82.45918 82.05557 82.3038 81.83875 81.89042 81.46699 80.59147 79.59899 80.95007 -9999 -9999 -9999 -9999 -9999 -9999 -9999 -9999 -9999 -9999 -9999 -9999 -9999 -9999 -9999 -9999 -9999 -9999 -9999 -9999 -9999 
-9999 -9999 97.8567 98.46796 98.36096 97.57961 98.48964 97.73443 97.92529 97.64024 97.68005 96.73489 96.6954 97.62737 96.71881 96.40961 95.35252 95.4657 94.83707 95.08244 94.65909 94.7662 94.42682 94.54314 94.44467 94.33052 93.36919 92.82997 92.74736 92.74271 -9999 -9999 -9999 -9999 -9999 -9999 -9999 -9999 -9999 -9999 -9999 -9999 -9999 -9999 -9999 -9999 -9999 -9999 -9999 -9999 -9999 -9999 -9999 -9999 -9999 -9999 -9999 -9999 -9999 -9999 -9999 -9999 -9999 -9999 -9999 -9999 -9999 -9999 -9999 -9999 -9999 -9999 -9999 -9999 -9999 -9999 -9999 -9999 -9999 -9999 -9999 -9999 -9999 -9999 -9999 -9999 -9999 -9999 -9999 -9999 -9999 -9999 -9999 -9999 -9999 -9999 -9999 -9999 -9999 -9999 -9999 -9999 -9999 -9999 -9999 -9999 -9999 -9999 -9999 -9999 -9999 -9999 -9999 -9999 -9999 -9999 -9999 -9999 -9999 84.50057 84.4693 85.02807 84.86388 84.73646 84.54906 84.87653 84.1458 83.97321 83.9446 84.31538 84.27053 83.79525 84.06802 84.00893 83.42088 83.38876 83.14225 82.36777 81.70296 83.14039 81.97985 81.85159 81.68894 81.62042 81.30347 81.24705 80.72075 80.28674 -9999 79.96783 79.9809 79.31281 -9999 -9999 -9999 -9999 -9999 -9999 -9999 -9999 -9999 -9999 -9999 -9999 -9999 -9999 -9999 -9999 -9999 -9999 
-9999 -9999 96.21753 97.14805 96.90985 98.31825 97.95152 97.54803 98.22848 97.8297 97.60445 97.25089 96.89014 96.56636 96.3467 96.02063 96.5463 95.58318 94.63348 94.71268 94.95946 94.77222 95.02713 94.91957 94.88173 94.15395 93.39231 93.24218 93.22855 92.99146 93.06968 -9999 -9999 -9999 -9999 -9999 -9999 -9999 -9999 -9999 -9999 -9999 -9999 -9999 -9999 -9999 -9999 -9999 -9999 -9999 -9999 -9999 -9999 -9999 -9999 -9999 -9999 -9999 -9999 -9999 -9999 -9999 -9999 -9999 -9999 -9999 -9999 -9999 -9999 -9999 -9999 -9999 -9999 -9999 -9999 -9999 -9999 -9999 -9999 -9999 -9999 -9999 -9999 -9999 -9999 -9999 -9999 -9999 -9999 -9999 -9999 -9999 -9999 -9999 -9999 -9999 -9999 -9999 -9999 -9999 -9999 -9999 -9999 -9999 -9999 -9999 -9999 -9999 -9999 -9999 -9999 -9999 -9999 -9999 -9999 -9999 -9999 -9999 -9999 84.68281 84.89447 84.57516 84.62187 84.36165 83.9649 83.91079 83.9127 83.67448 83.40672 83.99148 83.99353 84.15774 83.68926 83.99656 83.67411 83.22823 83.14546 82.5467 82.32252 81.68772 82.41792 81.82269 81.76981 81.57992 81.56203 80.70522 81.25595 80.10658 78.93398 79.52914 79.63023 79.70346 79.62666 79.41071 79.08101 78.84813 78.34281 79.06871 78.33795 78.58975 78.60327 78.36919 -9999 -9999 -9999 -9999 -9999 -9999 -9999 -9999 
-9999 -9999 95.75445 95.66548 95.87026 96.37009 97.49622 97.53172 97.68585 98.5804 97.25702 96.47381 96.34257 96.63179 96.27251 96.31694 96.66901 95.19341 95.23315 95.11243 94.68973 94.78044 95.06106 94.97111 95.14454 94.19648 93.56285 93.3246 93.61957 93.23123 92.93298 -9999 -9999 -9999 -9999 -9999 -9999 -9999 -9999 -9999 -9999 -9999 -9999 -9999 -9999 -9999 -9999 -9999 -9999 -9999 -9999 -9999 -9999 -9999 -9999 -9999 -9999 -9999 -9999 -9999 -9999 -9999 -9999 -9999 -9999 -9999 -9999 -9999 -9999 -9999 -9999 -9999 -9999 -9999 -9999 -9999 -9999 -9999 -9999 -9999 -9999 -9999 -9999 -9999 -9999 -9999 -9999 -9999 -9999 -9999 -9999 -9999 -9999 -9999 -9999 -9999 -9999 -9999 -9999 -9999 -9999 -9999 -9999 -9999 -9999 -9999 -9999 -9999 -9999 -9999 -9999 -9999 -9999 -9999 -9999 -9999 -9999 -9999 -9999 -9999 84.38803 84.20343 84.12364 83.99874 83.83959 83.62315 83.34477 83.27031 83.30609 83.26802 83.72231 83.97084 83.74464 83.27296 83.85413 83.39423 83.03602 82.27026 82.15993 81.76113 82.19469 81.74153 82.29423 81.83172 80.85167 81.61861 81.22934 80.32117 80.15169 79.95126 79.79958 79.43684 79.71903 79.85299 79.55288 79.88577 79.96714 78.80524 78.06001 78.10609 78.19926 78.56165 79.09612 78.39457 -9999 -9999 -9999 -9999 -9999 -9999 
-9999 -9999 -9999 -9999 96.66708 97.23129 96.86124 98.23215 97.9293 97.93973 97.87548 97.08691 97.0544 96.12174 96.26589 96.24448 95.97437 94.94107 93.9423 93.99451 94.91893 93.96584 94.64687 94.55678 94.59322 94.62302 93.61821 93.45101 93.05786 92.87145 92.02316 -9999 -9999 -9999 -9999 -9999 -9999 -9999 -9999 -9999 -9999 -9999 -9999 -9999 -9999 -9999 -9999 -9999 -9999 -9999 -9999 -9999 -9999 -9999 -9999 -9999 -9999 -9999 -9999 -9999 -9999 -9999 -9999 -9999 -9999 -9999 -9999 -9999 -9999 -9999 -9999 -9999 -9999 -9999 -9999 -9999 -9999 -9999 -9999 -9999 -9999 -9999 -9999 -9999 -9999 -9999 -9999 -9999 -9999 -9999 -9999 -9999 -9999 -9999 -9999 -9999 -9999 -9999 -9999 -9999 -9999 -9999 -9999 -9999 -9999 -9999 -9999 -9999 85.66589 -9999 -9999 -9999 -9999 -9999 -9999 -9999 -9999 -9999 -9999 -9999 -9999 -9999 84.03123 83.74329 83.90781 83.85551 83.59549 83.47944 83.46333 83.4146 83.14582 83.90923 83.05234 83.21146 83.19761 83.03221 82.37766 82.33873 82.30166 81.99536 82.03354 81.51748 81.72746 81.62404 81.04282 81.10479 80.68431 80.17188 80.13912 80.0215 79.78059 79.60762 79.25721 79.21952 79.0306 78.8348 78.0759 79.65275 79.03788 78.31915 77.96242 79.17768 79.00095 78.42206 -9999 -9999 -9999 -9999 -9999 -9999 
-9999 -9999 -9999 -9999 97.22426 97.80614 97.87224 98.02992 97.95258 98.05695 98.20756 98.10704 97.59713 96.24482 95.71217 96.38794 96.08693 94.94161 95.12362 94.77223 94.30724 93.71206 94.95544 94.46661 94.60918 94.36678 94.42199 94.02272 93.43932 92.89826 92.82566 91.52074 -9999 -9999 -9999 -9999 -9999 -9999 -9999 -9999 -9999 -9999 -9999 -9999 -9999 -9999 -9999 -9999 -9999 -9999 -9999 -9999 -9999 -9999 -9999 -9999 -9999 -9999 -9999 -9999 -9999 -9999 -9999 -9999 -9999 -9999 -9999 -9999 -9999 -9999 -9999 -9999 -9999 -9999 -9999 -9999 -9999 -9999 -9999 -9999 -9999 -9999 -9999 -9999 -9999 -9999 -9999 -9999 -9999 -9999 -9999 -9999 -9999 -9999 -9999 -9999 -9999 -9999 -9999 -9999 -9999 -9999 -9999 -9999 -9999 -9999 86.05759 86.24409 85.96034 -9999 -9999 -9999 -9999 -9999 -9999 -9999 -9999 -9999 -9999 -9999 -9999 -9999 83.80071 84.59074 84.43234 84.00471 83.83719 83.4658 83.24654 83.22812 83.16592 83.11052 83.39084 83.41778 83.07843 83.21127 82.42467 81.74698 81.34058 81.24139 81.33607 81.82929 81.7626 81.69404 80.9308 80.32447 79.65414 80.20621 79.74945 79.35594 79.14075 78.51054 79.28708 78.70857 77.976 78.09429 77.9248 78.35922 78.36217 79.85834 78.79571 79.14259 78.04475 -9999 -9999 -9999 -9999 -9999 -9999 -9999 
-9999 -9999 -9999 -9999 -9999 97.94998 97.79189 97.9293 97.30925 97.80984 97.73259 96.85916 96.37576 96.00279 97.30472 96.1088 96.03941 96.20338 95.09045 95.03905 94.97488 94.02757 93.75727 94.15241 94.6012 94.65347 95.03051 94.51868 93.85555 93.64023 93.09081 93.02172 92.14737 -9999 -9999 -9999 -9999 -9999 -9999 -9999 -9999 -9999 -9999 -9999 -9999 -9999 -9999 -9999 -9999 -9999 -9999 -9999 -9999 -9999 -9999 -9999 -9999 -9999 -9999 -9999 -9999 -9999 -9999 -9999 -9999 -9999 -9999 -9999 -9999 -9999 -9999 -9999 -9999 -9999 -9999 -9999 -9999 -9999 -9999 -9999 -9999 -9999 -9999 -9999 -9999 -9999 -9999 -9999 -9999 -9999 -9999 -9999 -9999 -9999 -9999 -9999 -9999 -9999 -9999 -9999 -9999 -9999 -9999 -9999 -9999 -9999 86.24409 86.13599 86.01336 -9999 -9999 -9999 -9999 -9999 -9999 -9999 -9999 -9999 -9999 -9999 -9999 -9999 84.14661 83.64681 83.87785 83.74456 83.6916 83.34614 83.17508 83.0639 83.11646 82.24935 82.65754 82.75253 82.67032 82.00817 82.5289 81.88149 81.37099 81.16569 80.81535 81.26594 81.09521 80.38149 80.84498 80.65608 79.59576 80.09229 79.64081 79.53609 78.7518 78.721 78.83061 78.33926 78.09512 78.18821 78.4686 77.9571 78.47016 77.54113 79.12698 79.0282 78.13109 78.02486 -9999 -9999 -9999 -9999 -9999 -9999 
-9999 -9999 -9999 -9999 -9999 -9999 -9999 -9999 97.2467 97.68446 97.56934 97.92662 97.3211 96.24482 96.90671 96.87429 96.44296 96.67149 96.24152 96.26157 94.67744 94.91216 93.16212 93.52389 94.12061 94.01765 94.84623 95.40412 94.64169 93.94065 93.78242 93.28808 92.71186 -9999 -9999 -9999 -9999 -9999 -9999 -9999 -9999 -9999 -9999 -9999 -9999 -9999 -9999 -9999 -9999 -9999 -9999 -9999 -9999 -9999 -9999 -9999 -9999 -9999 -9999 -9999 -9999 -9999 -9999 -9999 -9999 -9999 -9999 -9999 -9999 -9999 -9999 -9999 -9999 -9999 -9999 -9999 -9999 -9999 -9999 -9999 -9999 -9999 -9999 -9999 -9999 -9999 -9999 -9999 -9999 -9999 -9999 -9999 -9999 -9999 -9999 -9999 -9999 -9999 -9999 -9999 -9999 -9999 -9999 -9999 -9999 86.21885 86.12037 86.12827 85.82635 85.5965 -9999 -9999 -9999 -9999 -9999 -9999 -9999 -9999 -9999 -9999 -9999 -9999 83.34039 83.59632 83.64005 83.73132 83.33366 83.18654 83.1476 82.88651 82.54784 82.22948 82.33048 83.15474 82.28445 81.80324 81.4504 81.69601 81.13735 80.71033 80.28322 80.21555 80.94915 81.01422 80.94077 80.48724 79.36913 79.58122 79.15556 78.44354 78.97855 78.71339 78.82649 77.65475 77.67222 78.04379 78.33248 77.61826 77.69501 77.14326 77.789 79.40849 77.46375 77.72887 78.06367 -9999 -9999 -9999 -9999 -9999 
-9999 -9999 -9999 -9999 -9999 -9999 -9999 -9999 -9999 -9999 97.50287 97.90598 97.58386 97.77876 96.48731 97.11318 96.89178 96.64169 96.47546 96.49738 96.6204 95.27077 94.98478 94.38982 94.34849 93.87077 94.46703 94.85384 94.62461 94.18118 93.80762 93.77219 92.94379 91.86584 -9999 -9999 -9999 -9999 -9999 -9999 -9999 -9999 -9999 -9999 -9999 -9999 -9999 -9999 -9999 -9999 -9999 -9999 -9999 -9999 -9999 -9999 -9999 -9999 -9999 -9999 -9999 -9999 -9999 -9999 -9999 -9999 -9999 -9999 -9999 -9999 -9999 -9999 -9999 -9999 -9999 -9999 -9999 -9999 -9999 -9999 -9999 -9999 -9999 -9999 -9999 -9999 -9999 -9999 -9999 -9999 -9999 -9999 -9999 -9999 -9999 -9999 -9999 -9999 -9999 -9999 -9999 -9999 -9999 -9999 86.49371 86.17161 85.75025 86.04405 85.68343 -9999 -9999 -9999 -9999 -9999 -9999 -9999 -9999 -9999 84.16439 -9999 83.64558 83.61252 83.41299 83.40029 83.41006 83.30444 83.17476 83.41673 83.16228 83.21269 82.49302 82.31634 82.21703 81.90319 81.8306 81.42445 81.81947 81.93281 81.12054 80.66247 80.17773 80.30012 80.52063 80.45147 80.14374 80.45937 79.98561 79.22058 78.3445 78.56184 78.76894 78.60014 78.3736 77.12551 77.38708 77.19926 77.32604 77.26759 76.9906 77.52207 77.59088 78.91084 77.43565 77.13635 76.31757 76.57999 -9999 -9999 -9999 -9999 
-9999 -9999 -9999 -9999 -9999 -9999 -9999 -9999 97.73875 97.67661 97.84711 97.67934 98.40121 97.46632 96.17269 96.13376 96.22187 96.7995 96.40407 96.48344 96.54834 96.34387 96.4409 95.77406 94.63418 93.91733 93.80828 93.94983 94.47479 93.56112 93.01192 91.9734 91.84401 92.76285 -9999 -9999 -9999 -9999 -9999 -9999 -9999 -9999 -9999 -9999 -9999 -9999 -9999 -9999 -9999 -9999 -9999 -9999 -9999 -9999 -9999 -9999 -9999 -9999 -9999 -9999 -9999 -9999 -9999 -9999 -9999 -9999 -9999 -9999 -9999 -9999 -9999 -9999 -9999 -9999 -9999 -9999 -9999 -9999 -9999 -9999 -9999 -9999 -9999 -9999 -9999 -9999 -9999 -9999 -9999 -9999 -9999 -9999 -9999 -9999 -9999 -9999 -9999 -9999 -9999 -9999 -9999 -9999 -9999 86.39163 86.32396 86.36366 86.23554 85.59052 85.66577 -9999 -9999 -9999 -9999 -9999 -9999 -9999 -9999 84.03635 84.63168 84.03467 83.66425 83.06882 83.18323 83.20297 83.47315 82.91617 82.96838 82.92972 83.07238 82.80383 82.85535 82.32102 82.44728 82.31342 81.55688 81.32275 81.46124 80.57007 80.4382 80.38985 80.03365 79.86882 80.02309 80.78715 80.01333 79.90794 79.37682 78.18967 78.14227 78.82927 78.87952 78.61164 78.01023 76.92898 76.11318 76.70139 76.97634 76.67141 76.35363 75.89499 76.78252 79.17196 77.00999 76.91827 75.97877 76.72294 -9999 -9999 -9999 -9999 
-9999 -9999 -9999 -9999 -9999 -9999 -9999 98.40373 98.29031 98.2075 98.38354 97.94006 97.47929 98.23969 97.93599 97.62762 97.02182 96.32423 96.64933 97.14288 96.2558 96.09956 96.41414 96.1339 96.17722 95.01405 94.45168 94.08262 94.0638 93.19807 92.06358 91.88694 90.84303 91.73034 -9999 -9999 -9999 -9999 -9999 -9999 -9999 -9999 -9999 -9999 -9999 -9999 -9999 -9999 -9999 -9999 -9999 -9999 -9999 -9999 -9999 -9999 -9999 -9999 -9999 -9999 -9999 -9999 -9999 -9999 -9999 -9999 -9999 -9999 -9999 -9999 -9999 -9999 -9999 -9999 -9999 -9999 -9999 -9999 -9999 -9999 -9999 -9999 -9999 -9999 -9999 -9999 -9999 -9999 -9999 -9999 -9999 -9999 -9999 -9999 -9999 -9999 -9999 -9999 -9999 -9999 -9999 -9999 -9999 86.47948 86.1685 86.01293 86.37833 85.8972 85.36649 -9999 -9999 -9999 -9999 -9999 -9999 -9999 -9999 83.90042 83.77718 83.85265 83.44218 83.06975 83.02181 82.96954 82.92142 82.72437 83.00618 83.02985 83.0786 82.54754 82.1628 81.90952 82.35809 82.06732 81.7902 81.43419 81.09228 80.61208 80.41637 79.49967 79.12041 79.32897 79.62045 79.89338 80.45131 79.9454 79.85637 79.13857 78.1636 78.62318 78.71536 78.54216 78.21881 77.01644 76.75365 77.93087 77.32767 76.58965 77.83003 78.87059 77.68299 76.66214 78.02407 79.14397 77.19109 78.62231 75.94761 74.98771 75.68356 -9999 
-9999 -9999 -9999 -9999 -9999 -9999 98.62486 98.72655 98.79486 97.92955 97.85773 98.2818 97.83583 97.21377 97.44672 97.49297 97.31156 96.57008 96.33439 96.13777 96.45675 96.53073 96.26107 96.54299 96.25095 95.55931 94.62665 93.94528 94.27233 94.1275 93.72919 92.21388 91.45621 90.38936 90.31219 -9999 -9999 -9999 -9999 -9999 -9999 -9999 -9999 -9999 -9999 -9999 -9999 -9999 -9999 -9999 -9999 -9999 -9999 -9999 -9999 -9999 -9999 -9999 -9999 -9999 -9999 -9999 -9999 -9999 -9999 -9999 -9999 -9999 -9999 -9999 -9999 -9999 -9999 -9999 -9999 -9999 -9999 -9999 -9999 -9999 -9999 -9999 -9999 -9999 -9999 -9999 -9999 -9999 -9999 -9999 -9999 -9999 -9999 -9999 -9999 -9999 -9999 -9999 -9999 -9999 -9999 -9999 -9999 -9999 -9999 86.07346 85.85118 -9999 -9999 -9999 -9999 -9999 -9999 -9999 84.64406 -9999 -9999 83.80154 83.90042 83.53698 83.77201 83.22347 83.08616 83.32298 82.64136 82.59669 82.62331 82.55933 82.49272 82.0892 81.8381 81.75983 81.38374 81.18884 81.01153 81.06616 80.52573 80.49033 80.20107 78.95602 79.1778 79.44364 79.11153 79.31387 79.87003 79.5196 78.91881 77.93297 78.0225 78.91045 78.35013 77.85186 77.74373 76.09137 76.46803 76.73761 76.8342 77.96029 78.37579 76.67124 76.74021 75.44578 75.45915 78.27187 77.29868 81.22913 77.249 -9999 -9999 -9999 
-9999 -9999 -9999 -9999 -9999 -9999 98.73689 98.8586 98.81126 98.70802 98.86951 97.20745 97.08463 97.34662 97.48048 97.44415 98.18401 96.84042 96.93172 96.63754 95.66368 95.94342 95.34554 96.18111 95.96005 95.86372 95.69894 95.22343 94.0841 93.9527 91.98784 92.55019 91.66803 90.79278 91.96062 -9999 -9999 -9999 -9999 -9999 -9999 -9999 -9999 -9999 -9999 -9999 -9999 -9999 -9999 -9999 -9999 -9999 -9999 -9999 -9999 -9999 -9999 -9999 -9999 -9999 -9999 -9999 -9999 -9999 -9999 -9999 -9999 -9999 -9999 -9999 -9999 -9999 -9999 -9999 -9999 -9999 -9999 -9999 -9999 -9999 -9999 -9999 -9999 -9999 -9999 -9999 -9999 -9999 -9999 -9999 -9999 86.97723 87.4632 86.80659 87.17919 86.98512 -9999 -9999 -9999 -9999 -9999 -9999 -9999 -9999 -9999 85.84113 -9999 -9999 -9999 -9999 -9999 -9999 -9999 -9999 84.35026 84.12141 -9999 83.67265 83.64992 83.62822 83.55127 83.2841 83.597 83.37488 83.2719 82.62331 82.43004 82.12124 81.77571 81.59104 81.66647 81.51929 81.16889 80.97789 80.83607 80.44957 80.14023 79.83273 79.69216 78.92745 78.76669 78.83796 78.96905 79.07097 79.6528 79.13583 77.91752 77.69154 78.78547 78.37069 77.9627 78.01283 76.95412 76.58804 76.57438 76.06718 75.95089 76.83183 76.78845 77.06441 76.23346 75.24419 76.8672 76.17654 74.38435 78.70962 79.39193 -9999 -9999 -9999 
-9999 -9999 -9999 -9999 98.45157 99.54334 98.85199 98.62325 98.62325 98.35752 98.68626 98.36623 98.25296 97.27663 97.17142 96.85698 97.02672 97.49594 97.64515 96.65929 96.19626 95.58998 95.47562 95.1741 95.20703 95.30551 95.50085 95.35007 94.39192 94.37769 92.82228 92.60276 92.38734 91.81095 92.10368 91.51059 -9999 -9999 -9999 -9999 -9999 -9999 -9999 -9999 -9999 -9999 -9999 -9999 -9999 -9999 -9999 -9999 -9999 -9999 -9999 -9999 -9999 -9999 -9999 -9999 -9999 -9999 -9999 -9999 -9999 -9999 -9999 -9999 -9999 -9999 -9999 -9999 -9999 -9999 -9999 -9999 -9999 -9999 -9999 -9999 -9999 -9999 -9999 -9999 -9999 -9999 -9999 -9999 -9999 -9999 86.09356 86.11805 87.59842 87.12522 87.90323 87.89683 -9999 87.21594 86.56236 86.71703 -9999 -9999 -9999 -9999 85.93663 86.08605 85.93574 85.63048 -9999 -9999 -9999 85.08101 84.57294 84.74131 84.31712 83.92982 83.81955 84.01918 83.68705 83.65025 83.52425 83.44206 83.34751 82.66847 82.48029 82.33684 81.89385 82.06342 81.81165 81.64473 81.43736 81.4168 81.11943 80.95724 80.6674 80.13518 79.87473 79.82742 79.30251 78.66939 78.68195 78.39246 78.9035 78.83331 79.18568 78.78271 77.64549 77.78602 78.16216 77.8901 78.26807 77.79922 76.69807 76.2702 75.80996 76.07436 75.83205 76.62046 76.29119 76.04651 76.16198 74.59217 75.09529 74.18697 75.84704 79.69686 78.58324 76.26536 -9999 -9999 
-9999 -9999 -9999 97.73438 98.81628 99.50807 99.16903 99.03902 98.96257 98.46455 98.60006 98.73254 98.53976 97.77488 97.37816 96.66363 96.52947 96.3857 96.09206 95.93498 96.38794 96.24145 94.51401 94.41789 94.62342 94.17254 94.1715 94.98654 94.4496 94.4807 93.45862 92.92178 91.99016 90.8143 92.50957 92.52211 -9999 -9999 -9999 -9999 -9999 -9999 -9999 -9999 -9999 -9999 -9999 -9999 -9999 -9999 -9999 -9999 -9999 -9999 -9999 -9999 -9999 -9999 -9999 -9999 -9999 -9999 -9999 -9999 -9999 -9999 -9999 -9999 -9999 -9999 -9999 -9999 -9999 -9999 -9999 -9999 -9999 -9999 -9999 -9999 -9999 -9999 -9999 -9999 -9999 -9999 -9999 -9999 -9999 -9999 -9999 85.20782 86.58597 87.42959 87.70164 88.33181 87.16274 86.6199 86.81781 86.62899 86.73753 -9999 -9999 86.08718 85.96887 86.02628 85.90757 85.76189 -9999 -9999 84.97959 85.33588 85.2654 84.9233 83.99017 83.89691 83.91869 83.31805 83.64016 83.75275 83.59278 83.36658 82.99563 82.94853 82.50454 82.6494 82.38641 81.98814 81.62097 81.47177 81.38084 81.33047 81.00862 80.57031 80.49217 79.95135 79.79408 79.80089 79.52757 78.35446 78.51417 78.51659 78.4687 78.47176 78.60616 78.2755 78.27225 77.04861 77.56374 77.90806 77.77843 77.17296 77.32903 76.61193 75.90749 76.09341 75.58488 76.52909 75.9521 76.36749 74.42643 74.39939 74.80535 74.41916 77.75497 79.89614 79.28242 79.91218 -9999 -9999 
-9999 -9999 -9999 99.24191 98.23891 99.11665 99.32329 99.21508 98.9129 98.54965 98.05479 98.24533 98.04137 97.61278 97.62806 97.10122 97.14264 96.02334 96.3952 96.1398 95.81272 95.98315 96.14497 95.14026 95.73039 94.49821 94.53786 94.41899 94.02892 94.08028 93.60537 93.34437 93.28481 91.89935 91.67126 92.57282 91.34116 90.51261 91.02116 -9999 -9999 -9999 -9999 -9999 -9999 -9999 -9999 -9999 -9999 -9999 -9999 -9999 -9999 -9999 -9999 -9999 -9999 -9999 -9999 -9999 -9999 -9999 -9999 -9999 -9999 -9999 -9999 -9999 -9999 -9999 -9999 -9999 -9999 -9999 -9999 -9999 -9999 -9999 -9999 -9999 -9999 -9999 -9999 -9999 -9999 -9999 -9999 -9999 -9999 -9999 -9999 -9999 86.53168 87.76994 88.61625 88.46378 88.17997 87.05199 86.73631 86.33299 86.80979 86.74428 86.11127 86.07444 86.32335 86.18669 86.05449 86.0752 -9999 85.43749 85.05137 84.60039 85.26619 85.116 84.45194 83.98756 83.89946 83.75455 83.68169 83.62038 83.54718 83.29025 83.22222 82.57928 82.57694 82.14535 82.00874 81.80205 81.5099 81.1916 81.32645 80.73971 80.65549 80.7214 80.33623 79.87788 79.58309 79.73251 79.0119 78.2901 78.15667 78.0971 78.03418 78.17849 77.98507 78.05151 77.95735 77.73415 77.29675 77.38911 76.98946 77.14867 76.65987 77.51884 76.53357 75.91679 76.47469 76.54247 76.3269 75.59835 74.77336 74.11459 76.76867 76.25282 76.00425 79.49467 75.929 80.14945 79.83076 -9999 
-9999 -9999 -9999 -9999 98.16267 98.69313 99.79343 99.60576 97.753 98.03401 98.17621 98.57634 98.24908 98.09102 97.83183 97.29236 97.03893 96.73486 95.96252 96.57137 96.17646 95.91245 95.81272 95.91826 95.60307 94.84587 95.46951 94.55691 94.09975 94.60435 94.01617 93.97366 93.81471 92.20331 92.14525 92.48009 92.12737 91.51969 91.39711 90.60484 90.73212 90.55142 -9999 -9999 -9999 -9999 -9999 -9999 -9999 -9999 -9999 -9999 -9999 -9999 -9999 -9999 -9999 -9999 -9999 -9999 -9999 -9999 -9999 -9999 -9999 -9999 -9999 -9999 -9999 -9999 -9999 -9999 -9999 -9999 -9999 -9999 -9999 -9999 -9999 -9999 -9999 -9999 -9999 -9999 -9999 -9999 -9999 -9999 -9999 -9999 -9999 86.15578 87.20852 88.27348 88.31363 88.3126 88.06021 87.44701 87.24026 86.19891 86.4577 86.82107 86.43014 86.45632 86.28604 85.78135 86.05006 86.02239 86.05934 85.66785 85.23723 84.66624 84.56564 84.42346 84.01913 83.81422 83.85265 83.51138 83.37537 83.35927 83.19565 83.27187 83.13938 82.73767 82.55172 82.21067 81.91714 81.6259 81.1529 81.02916 81.23537 81.00242 80.82608 79.8858 79.79698 79.79095 79.35925 78.88809 79.12592 78.22971 78.05061 77.94555 78.22239 77.48742 77.54637 77.44598 77.81179 77.67232 78.02185 77.62974 77.01479 77.22333 76.61823 76.87984 75.48133 75.86042 76.60052 76.39886 77.01955 75.34437 74.52106 75.04285 76.1276 77.22501 78.52613 74.62363 74.80916 76.69995 -9999 -9999 
-9999 -9999 -9999 -9999 97.72859 98.70293 98.56502 98.99339 98.15303 97.86826 98.75868 98.73923 98.32772 97.96532 98.05554 97.69241 96.90798 96.62016 96.60983 96.7528 96.44962 95.87225 95.82221 95.44842 96.31905 95.04571 94.45544 95.31647 94.55776 94.49445 94.42858 93.94428 93.81271 93.3984 92.37838 92.63832 92.99435 93.04697 92.16494 91.65381 92.30213 91.77339 91.41815 91.17241 91.8983 -9999 -9999 -9999 -9999 -9999 -9999 -9999 -9999 -9999 -9999 -9999 -9999 -9999 -9999 -9999 -9999 -9999 -9999 -9999 -9999 -9999 -9999 -9999 -9999 -9999 -9999 -9999 -9999 -9999 -9999 -9999 -9999 -9999 -9999 -9999 -9999 -9999 -9999 -9999 -9999 -9999 -9999 -9999 -9999 -9999 -9999 -9999 87.94584 88.42849 88.23146 88.07696 87.87654 87.21367 87.20815 86.58707 86.26919 86.49574 86.39622 86.27124 86.16499 85.91522 85.79594 85.72055 85.49089 85.34673 85.13036 84.73033 84.36521 84.51704 84.12145 83.87823 83.58708 83.20004 83.14568 83.20968 83.22883 83.0439 83.0198 83.05142 82.48439 82.01765 81.47462 81.26172 81.35122 81.30791 81.25635 80.94431 80.86315 79.45821 79.35224 79.59192 78.952 78.8345 78.73475 78.01137 77.68449 77.87878 78.07896 77.0571 77.57275 77.7412 77.62401 77.66626 77.49714 77.34875 76.97058 75.60475 76.15122 76.24602 75.69088 75.75151 75.90171 75.85292 76.31912 -9999 -9999 74.61407 74.88901 74.53201 76.89521 76.56453 74.18327 73.15844 76.42203 77.27798 
-9999 -9999 -9999 -9999 96.30214 96.70631 98.42886 98.50291 98.61753 98.0765 97.68217 98.26831 98.1841 97.73785 97.86666 97.23172 97.3294 96.95287 96.85533 97.12469 96.06776 95.66174 96.01419 95.42567 96.53565 95.29414 94.46372 94.77167 95.06034 95.40807 94.3921 94.25726 93.57324 94.17658 93.68374 92.52995 92.73971 92.98094 93.49445 92.84429 92.69324 92.66907 92.04221 90.91134 91.62969 -9999 -9999 -9999 -9999 -9999 -9999 -9999 -9999 -9999 -9999 -9999 -9999 -9999 -9999 -9999 91.72189 90.87333 -9999 -9999 -9999 -9999 -9999 -9999 -9999 -9999 -9999 -9999 -9999 -9999 -9999 -9999 -9999 -9999 -9999 -9999 -9999 -9999 -9999 -9999 -9999 -9999 -9999 -9999 -9999 -9999 -9999 -9999 87.7476 87.94344 87.97007 88.00112 87.58955 87.42674 87.12479 86.98844 86.42258 86.42036 85.84579 86.24739 86.24567 86.26653 86.07901 85.26729 85.38212 85.52258 85.68914 85.29494 84.55756 84.36709 83.89052 83.55764 83.48212 83.10381 83.08011 83.26224 82.81232 82.69531 82.80581 82.56588 82.29896 81.04029 81.44097 81.30693 81.16889 81.04314 80.98901 80.8846 80.67361 80.09175 79.59899 79.21539 78.90393 78.38507 77.80898 77.32726 77.77559 77.55244 77.65646 77.1278 77.35578 77.55779 77.63667 77.99153 77.08634 77.05234 76.7995 76.36621 75.98874 76.3661 76.35973 74.04851 75.48688 75.23571 76.25182 -9999 -9999 -9999 -9999 74.58674 75.75082 76.92031 74.83133 73.73071 76.00282 -9999 
99.73945 99.88959 100.8502 99.99395 98.27963 97.09843 96.60367 97.14014 98.56033 98.63309 97.84974 98.04957 98.05286 98.06689 97.10647 97.16286 96.96305 97.5172 96.70848 96.69281 96.15909 95.95261 95.47617 96.66924 97.03788 96.50661 95.61598 94.4836 94.77771 94.95322 94.19084 94.50579 93.86581 93.79232 94.14555 93.80213 93.1304 93.62721 93.40074 93.37498 93.14259 92.82499 92.5842 92.40488 92.84838 91.92599 -9999 -9999 -9999 -9999 -9999 -9999 -9999 -9999 -9999 -9999 -9999 -9999 91.41758 91.55613 91.00285 90.6616 90.97581 -9999 -9999 -9999 -9999 -9999 -9999 -9999 -9999 -9999 -9999 -9999 -9999 -9999 -9999 -9999 -9999 -9999 -9999 -9999 -9999 -9999 -9999 -9999 -9999 -9999 -9999 -9999 -9999 87.75941 87.76321 87.69899 87.92527 87.54691 87.14296 86.60664 86.40478 85.89487 85.74471 86.08787 85.99358 85.62952 85.62952 85.2519 85.46716 85.89912 85.47523 85.11752 84.97501 84.84699 84.50661 84.57253 83.9951 83.58379 83.48737 83.13435 83.28185 82.90779 82.879 82.50433 82.59638 82.36999 81.89951 81.77379 81.33045 81.0255 81.22762 81.05949 81.04565 80.40331 80.60075 79.9293 79.42243 79.54703 79.0699 78.60014 77.86208 77.66713 77.33958 77.67045 77.02522 77.17879 77.34428 76.78047 76.94159 77.05576 77.43114 77.64474 77.05783 76.81892 76.4949 76.46461 76.03302 75.65697 74.61053 74.74278 75.47578 -9999 -9999 -9999 -9999 -9999 73.681 75.3099 73.8375 -9999 -9999 -9999 
101.218 99.89355 98.57875 97.97398 99.13687 97.25066 96.64767 96.67126 97.65356 96.90727 97.95596 97.67275 98.13686 97.45301 97.58579 97.11227 97.64069 96.5658 96.71785 96.73267 96.62107 96.39481 96.24565 96.32231 96.5998 97.03992 96.55377 96.32423 95.48524 94.77421 95.12874 94.65547 94.15076 94.30598 94.45736 93.68521 93.5649 93.93488 93.92007 93.65428 94.17201 92.60241 92.70807 92.65372 92.28335 92.02889 -9999 -9999 -9999 -9999 -9999 -9999 -9999 -9999 -9999 -9999 -9999 -9999 91.18198 91.23744 91.35245 91.26277 91.12373 91.02268 -9999 -9999 -9999 -9999 -9999 -9999 -9999 -9999 -9999 -9999 -9999 -9999 -9999 -9999 -9999 -9999 -9999 -9999 -9999 -9999 -9999 -9999 -9999 -9999 -9999 -9999 -9999 -9999 88.34392 88.02995 87.77017 87.69654 87.67828 87.04404 86.333 85.96048 86.13711 85.7438 85.37272 85.34554 85.12844 85.35091 85.30821 84.93817 85.11189 84.8456 84.77691 84.5704 84.46277 84.13804 84.21446 83.85164 83.42899 83.18532 83.13435 82.47008 82.39628 82.62243 82.48492 82.34689 81.80122 81.42284 80.89019 80.89019 80.93867 80.99698 80.67007 80.10382 80.31427 79.98859 79.56699 79.0946 78.86762 78.03254 77.97334 78.06367 77.65745 76.79378 76.81177 76.59676 76.65752 77.0172 77.1235 77.08626 76.62925 77.17239 76.89816 76.53537 76.12936 76.45525 76.59774 76.56004 74.87778 73.29411 74.18417 -9999 -9999 -9999 -9999 -9999 -9999 74.02852 -9999 -9999 -9999 -9999 
-9999 100.3065 98.74125 97.71152 98.83757 98.34875 97.9204 97.24988 97.09343 96.42433 97.72853 96.67312 97.16512 97.96936 97.61243 97.43747 97.74585 96.08061 95.61652 96.46352 97.11468 96.77815 96.64911 96.10956 95.94422 96.87259 96.78559 96.50901 96.60027 95.80376 95.05156 94.04266 94.78654 94.7961 94.9852 94.14856 94.20371 94.3715 94.21352 94.20573 94.40734 94.23357 93.02981 91.75698 92.30508 92.4734 92.02889 92.9072 92.95358 93.5548 93.79263 -9999 -9999 -9999 -9999 -9999 -9999 -9999 91.43846 91.49562 91.42512 91.00896 90.91182 90.88943 90.64468 90.16174 -9999 -9999 -9999 -9999 -9999 -9999 -9999 -9999 -9999 -9999 -9999 -9999 -9999 -9999 -9999 -9999 -9999 -9999 -9999 -9999 -9999 -9999 -9999 -9999 -9999 -9999 -9999 87.81738 87.87818 87.95775 87.76093 87.37872 87.43374 87.04571 86.63927 86.26624 85.74788 85.02415 84.98397 84.6917 84.91831 84.94336 84.63305 84.51267 84.23131 84.26278 84.77226 84.06448 83.8942 83.57002 83.21138 82.929 82.39115 82.44961 82.54931 82.26586 82.33701 81.9807 81.93301 81.45567 80.96109 80.94139 81.0196 80.79272 80.33748 79.64164 79.69036 79.17766 79.37075 79.31255 78.782 77.97334 78.40094 77.7725 77.62231 77.27404 77.0888 76.78047 77.38309 77.37664 77.14227 76.69038 76.73663 76.27693 76.73077 75.78733 76.18923 76.08783 74.99412 74.45405 74.14429 74.14402 74.97323 74.38076 -9999 -9999 -9999 -9999 -9999 -9999 -9999 -9999 -9999 -9999 
-9999 100.5752 98.45477 96.65972 97.05717 98.64805 97.43008 96.2146 95.91097 96.05268 96.19054 96.42262 96.4436 97.99079 97.40854 97.62622 97.59642 95.92983 95.40733 96.75797 97.31815 97.40884 96.57157 96.71006 95.97694 96.40561 96.39883 95.9176 95.90528 95.51532 95.08987 94.67386 94.45407 94.66224 94.62813 94.81583 94.11771 94.2055 94.38995 94.56104 94.23804 93.52127 93.68981 91.96037 92.23067 92.78639 92.23067 92.84514 93.64465 93.49742 93.79263 92.87942 92.93645 -9999 -9999 -9999 -9999 -9999 91.28986 91.59717 91.47861 91.00739 91.01558 91.11556 90.62206 90.8648 -9999 -9999 -9999 -9999 -9999 -9999 -9999 -9999 -9999 -9999 -9999 -9999 -9999 -9999 -9999 -9999 -9999 -9999 -9999 -9999 -9999 -9999 -9999 -9999 -9999 -9999 -9999 87.94884 87.82318 87.49506 87.67381 87.82176 87.22653 87.22653 87.17963 86.61597 86.13731 85.75143 85.11389 84.94197 84.74224 84.41745 85.048 84.72888 84.13979 84.13264 84.22337 83.94968 83.67623 83.55238 83.05447 82.94846 82.80862 82.04892 82.39381 82.6731 82.09169 81.85765 81.84734 81.47912 80.9705 80.95887 80.71102 80.46803 79.88454 79.81162 79.17139 79.13683 78.97639 78.83916 79.03709 78.59728 78.70247 78.20049 77.32627 77.17564 77.43876 77.35626 77.17474 77.05856 76.83688 76.74427 77.01914 76.12578 75.38062 74.80836 75.79938 76.71304 76.20621 75.20231 74.62872 74.15794 74.54328 -9999 73.74714 72.97911 -9999 -9999 -9999 -9999 -9999 -9999 -9999 -9999 
-9999 100.3209 99.05261 97.55128 96.40443 96.92408 96.64796 97.54816 97.04026 95.5399 95.68195 96.00013 95.97658 97.77763 95.33075 96.79617 97.34007 95.5057 95.63097 97.14299 97.02239 97.56972 96.97295 96.90296 96.5864 96.65708 96.38957 96.01534 95.33057 95.25134 95.07202 94.71309 93.13541 94.53919 92.9009 93.69917 94.23058 94.47418 94.15313 93.98679 93.78575 93.67528 93.27071 93.38542 93.49863 93.47941 92.89137 93.34435 93.02363 93.05642 93.07642 93.18016 93.3863 93.0182 93.06456 93.03819 -9999 -9999 91.68966 91.53705 91.44992 91.82518 91.23727 90.81993 90.83862 90.62334 90.51577 -9999 -9999 -9999 -9999 -9999 -9999 -9999 -9999 -9999 -9999 -9999 -9999 -9999 -9999 -9999 -9999 -9999 -9999 -9999 -9999 -9999 -9999 -9999 -9999 -9999 -9999 87.68994 87.78663 86.94679 87.01225 87.16351 87.45055 87.65448 87.15337 86.72854 86.12424 86.19314 85.57336 85.18058 85.25039 84.7226 84.26501 84.59303 84.25767 84.76452 84.00678 84.16427 83.70696 83.27337 83.14751 83.51574 83.12717 82.75729 82.74305 82.33804 81.97277 81.93233 81.42472 81.21017 80.91053 80.76994 79.76852 79.91253 79.72597 79.39808 78.50976 78.88342 78.81483 79.06817 78.12215 78.0314 77.94871 77.87915 77.63457 77.6596 77.49093 77.47782 77.52211 76.72022 76.66759 76.07143 76.2985 76.28568 75.61483 74.72753 75.97861 76.40218 74.62397 74.62482 74.76547 75.03257 73.94312 72.69408 72.38914 71.97707 72.35822 -9999 -9999 -9999 -9999 -9999 -9999 -9999 
-9999 -9999 99.49287 97.35687 96.69699 96.39342 95.79268 95.87419 95.79452 94.75774 95.12 94.96855 95.48132 96.26308 96.25145 96.69211 96.24168 96.17549 96.16833 96.45185 97.36597 97.63775 96.96217 96.48839 96.38311 96.34181 96.17356 95.75797 95.63496 95.20598 94.99668 95.06445 93.25099 93.32618 93.44024 93.83376 93.91899 93.91899 93.39416 93.97663 94.11859 94.03411 93.67437 92.7654 92.79372 92.92137 93.50036 93.39751 93.35223 93.03045 93.12126 93.58239 93.52136 92.90741 92.08405 92.52075 92.00071 92.06673 91.58138 91.25571 91.4433 91.66745 91.41724 90.73985 90.62319 90.55965 89.7234 -9999 -9999 -9999 -9999 -9999 89.51199 -9999 -9999 -9999 -9999 -9999 -9999 -9999 -9999 -9999 -9999 -9999 -9999 -9999 -9999 -9999 -9999 -9999 -9999 -9999 -9999 87.84413 88.13512 87.41657 86.69522 87.8901 87.58739 87.49287 87.26058 86.72578 86.49577 86.05521 85.89504 85.59188 85.00821 84.95192 85.45325 84.79378 84.61833 84.60091 84.51136 84.45805 83.61401 83.50224 83.28226 83.15918 82.55189 82.54105 82.4425 81.92664 82.04758 81.85703 81.31104 81.07241 80.59024 79.74429 79.88102 79.56718 79.79394 79.34968 78.83916 79.13288 78.5397 78.042 78.45824 78.47938 78.10336 77.99215 77.54529 77.47471 77.73988 77.59959 77.088 76.79892 76.61573 76.33459 76.38187 75.88925 74.74017 75.0295 75.5859 74.86739 74.95669 75.20315 75.42993 75.56233 75.04318 73.04146 72.04957 72.01212 71.94157 -9999 -9999 -9999 -9999 -9999 -9999 -9999 
-9999 -9999 100.5494 100.832 98.28702 97.16329 96.97455 95.77668 95.63287 96.77689 96.19979 95.04998 94.1718 95.14649 94.57699 95.88886 95.29868 95.5046 95.8445 97.14379 97.97791 97.6094 97.0807 96.95453 96.88145 96.22128 95.48885 95.54631 95.01785 95.02226 95.52708 94.78352 94.35285 94.33145 93.40046 93.19739 93.06157 92.91324 93.31716 93.92403 93.10448 94.08025 93.50459 93.881 93.41779 93.4713 93.48899 93.37418 93.32927 93.17965 93.13383 93.16844 93.45314 92.78034 92.40519 92.31744 92.32516 92.11753 91.76934 91.2186 91.41028 91.94189 91.76751 91.27431 91.01964 89.78673 -9999 -9999 -9999 90.20435 89.85366 89.52413 89.7739 89.79439 89.49083 -9999 -9999 -9999 -9999 -9999 -9999 -9999 -9999 -9999 -9999 -9999 -9999 -9999 -9999 -9999 -9999 -9999 87.86346 87.9072 88.04148 87.79855 87.57793 87.39011 87.472 87.27811 87.32039 87.08296 86.95721 86.79766 86.49323 85.92269 85.58228 85.15659 85.3703 85.22986 84.96605 84.59684 84.35263 84.18773 83.96482 83.12094 82.99825 82.78764 82.70477 82.38507 82.08209 82.03443 82.16387 82.09591 81.47984 81.0085 80.27843 80.02206 79.94879 79.74682 79.45968 78.93328 78.69439 79.31081 78.87913 78.85585 78.66611 78.86394 78.51455 78.144 78.09582 77.43064 77.33459 77.01086 76.94092 76.81235 76.5713 76.51984 75.82218 75.79546 74.53484 74.99689 75.83177 75.13994 74.66502 74.34377 75.62547 73.19807 71.93389 71.72044 72.48598 74.48295 73.84542 -9999 -9999 -9999 -9999 -9999 -9999 -9999 
-9999 -9999 -9999 100.2944 100.5574 100.2021 98.76225 97.20358 97.29275 97.146 95.73929 94.88111 94.6935 94.71381 95.37975 95.2076 95.45451 95.68826 95.03587 95.89992 96.20922 96.71254 97.2272 97.30643 97.1545 96.46708 96.363 95.87529 95.92642 95.12679 95.00856 94.81355 95.19824 94.8308 94.23445 94.17351 93.61807 92.99599 92.98872 93.1877 93.27078 93.41422 94.41039 93.80527 93.14331 93.26167 92.97677 93.40582 93.39102 93.01043 93.22968 93.16704 92.63156 92.67303 92.7726 92.51876 92.70895 92.56372 92.22354 91.8884 91.58107 92.04063 91.65056 91.40915 90.53274 90.41592 -9999 -9999 -9999 89.86512 90.31152 90.2021 89.8591 90.0357 89.93768 89.397 -9999 -9999 -9999 -9999 -9999 89.30597 -9999 -9999 -9999 -9999 -9999 -9999 88.18394 88.06635 88.08517 87.88046 88.00143 88.01443 87.83605 87.7772 87.72077 87.62805 87.78046 87.0961 87.09917 86.92063 86.90525 86.51791 86.1477 86.01077 85.83899 85.64719 85.35117 84.96391 84.79295 84.19519 84.10292 83.30453 83.75198 83.10676 82.75822 82.94719 82.60719 82.38058 81.64277 81.85173 82.10868 82.00591 81.27943 81.04564 80.71363 80.32667 79.94418 79.41701 78.89775 78.86198 78.76159 79.62846 78.74767 78.70643 78.98031 78.99885 78.08575 78.11302 77.79404 77.40172 77.98512 77.13598 76.36715 77.04179 76.4751 76.39166 75.9146 74.94165 74.20188 75.08829 76.07875 75.96438 75.88601 74.8004 74.49295 74.94337 74.41161 72.96938 71.74767 72.11598 73.99763 73.36436 -9999 -9999 -9999 -9999 -9999 -9999 
-9999 -9999 -9999 -9999 -9999 -9999 100.4323 99.65812 99.265 97.94836 95.272 95.44057 95.00393 96.23587 95.90458 96.02563 95.84326 96.37904 95.92333 95.63364 95.40594 96.59834 97.49223 97.1495 97.18676 96.56423 96.03645 96.16736 95.07653 94.61988 95.15423 95.74551 94.30738 94.20011 95.06805 95.10199 94.9736 94.02981 94.00812 93.7738 92.96944 93.50519 94.39769 93.71849 93.67352 93.62633 93.30331 93.02043 93.49706 93.47412 93.28335 92.98762 92.76736 92.43734 93.14976 93.15772 92.73667 92.56709 92.42797 92.04041 91.27268 91.08048 92.02397 90.99855 90.40784 90.35338 90.32618 90.5155 90.3322 90.07667 90.32605 90.03458 90.73345 90.44447 90.0489 89.86201 -9999 -9999 -9999 89.6023 89.45789 89.32906 89.69858 89.31985 89.20705 88.55162 88.5448 88.44182 88.31074 88.11832 87.94742 88.12897 88.43831 88.39421 88.4766 88.073 87.85712 87.91085 87.506 86.96674 87.17679 86.91082 86.90218 86.71832 86.33135 85.85015 86.05733 85.77657 85.44795 85.16627 85.0712 84.35416 84.10292 84.01128 83.75069 82.90736 82.76891 82.55573 82.11658 82.32999 81.85149 82.01437 81.70925 81.54112 81.17207 81.03805 80.77668 80.53649 79.83941 79.27045 79.15157 78.85532 79.09216 78.25005 78.30493 77.9297 78.03038 78.30357 78.43034 77.92551 77.72408 77.20235 76.67612 77.28797 76.59641 76.5742 76.65943 76.20751 75.81502 75.65889 74.98687 75.55704 75.99065 76.09559 76.16219 74.9571 -9999 -9999 -9999 -9999 -9999 70.9651 71.12866 74.95151 -9999 -9999 -9999 -9999 -9999 -9999 
-9999 -9999 -9999 -9999 -9999 -9999 -9999 99.92905 99.36695 97.93504 97.64341 97.28197 96.6437 97.42951 96.5857 97.60715 96.53548 97.47977 96.86629 95.368 95.45074 96.30218 96.90252 97.33672 96.93235 96.85107 96.62192 96.19614 96.3125 94.84049 94.54402 94.58067 94.54673 94.43713 94.96458 95.21427 94.60763 94.01452 94.61311 94.03597 93.60455 93.70625 93.68987 93.56293 94.10038 93.67169 93.61006 93.29694 93.39806 93.79176 93.52102 93.01981 92.40656 91.54571 91.80033 92.49043 92.27995 92.01376 92.54672 92.24773 92.28889 91.48585 91.381 91.16082 91.23233 91.12319 90.68001 90.63667 90.4841 90.20911 89.56463 89.81954 90.45648 90.88274 90.31127 89.64387 89.69025 -9999 -9999 89.26303 89.55815 89.62984 89.3118 89.12427 89.27067 89.05808 88.54954 88.5181 88.21709 88.5483 88.68221 88.37249 88.12491 88.5198 88.06499 87.897 87.4348 87.54437 87.43546 87.64 87.13209 86.67239 86.41644 86.48293 86.08956 85.85838 85.62264 85.44969 85.76656 84.60546 85.30183 85.10835 84.41533 83.71896 83.32842 83.62686 82.65425 82.53402 82.05681 81.82308 82.04123 81.49105 81.3189 81.73207 81.43095 80.8012 80.67488 79.93719 79.49699 79.44363 78.78822 78.50584 78.37998 78.24048 78.28819 78.62862 78.22699 78.0368 78.03332 77.46157 77.45378 76.94285 76.82027 76.90383 76.21539 76.32442 76.51908 76.53078 75.8589 75.31583 75.03745 75.31868 75.68312 76.45959 75.59213 73.67844 -9999 -9999 -9999 -9999 -9999 -9999 72.27055 75.4488 -9999 -9999 -9999 -9999 -9999 -9999 
-9999 -9999 -9999 -9999 -9999 -9999 -9999 -9999 -9999 -9999 99.29041 99.28011 99.23869 98.96832 97.98997 97.91436 98.14856 97.10365 95.93898 94.72189 95.03536 95.73643 95.91206 96.97579 96.94133 96.66206 96.64339 96.25327 95.92954 94.96281 94.14154 94.84515 94.91858 94.73945 94.58931 95.12209 93.61218 93.11112 94.6981 94.75256 94.04469 94.12202 94.44202 93.89895 93.15974 93.6916 93.73687 93.92854 92.99025 93.15189 93.16001 93.06477 93.0678 92.77746 91.90185 92.10687 92.0695 92.27097 92.13824 92.44367 92.2347 92.26706 92.30901 92.2243 92.0677 91.43603 91.44418 90.9857 90.72047 90.30673 90.1277 90.07263 90.81409 91.01752 91.03032 90.67882 90.02878 89.67734 89.65348 -9999 89.4863 89.70759 89.32078 89.14104 89.12147 89.06769 88.77926 88.36891 88.69173 88.40678 88.51695 88.49422 88.18873 88.15862 88.34846 87.81657 87.67316 87.54768 87.51307 86.88625 87.33997 86.6471 86.5564 86.50333 86.34096 86.26215 86.10232 85.45535 85.2887 85.09497 85.0162 84.84964 84.28516 83.57136 83.36652 83.1484 82.80312 82.46003 82.32175 81.79391 81.58287 81.58593 81.57389 81.2717 80.96361 80.51865 80.35243 80.01958 79.87395 79.39465 78.72988 78.75303 78.09354 78.49644 79.12979 79.22712 78.8251 78.16514 77.95277 77.36935 77.13409 77.4755 77.72404 77.04903 76.26813 76.72274 76.19885 76.71465 76.5276 75.75038 75.29865 75.01578 75.27525 76.41216 75.46734 74.7411 73.02257 -9999 -9999 -9999 -9999 -9999 -9999 78.75484 -9999 -9999 -9999 -9999 -9999 -9999 
-9999 -9999 -9999 -9999 -9999 -9999 -9999 -9999 -9999 -9999 -9999 -9999 -9999 -9999 99.10284 99.16633 98.65478 97.08025 95.70069 94.71179 94.93394 95.00344 95.49533 96.39946 95.70085 96.45212 96.65897 96.73249 95.28848 95.39169 94.72798 94.43331 95.42193 95.08535 94.37195 94.35217 94.88643 94.54552 94.88749 95.144 94.74867 94.65038 94.40881 93.92534 93.3832 93.5435 94.40134 93.98927 93.66573 92.89069 93.28725 93.19987 92.92414 92.34487 92.35438 91.82627 92.21004 92.62653 92.74292 92.10685 92.14447 91.98006 92.29364 92.22178 92.24202 91.4276 91.22548 91.30062 90.88129 90.51485 90.25906 89.8158 90.02415 90.48258 90.60558 90.92692 90.95815 90.69659 89.6942 89.64323 89.79691 89.63698 89.46384 88.88054 89.25544 89.13358 88.92575 88.94706 88.56494 88.43755 88.49883 88.45174 88.49952 88.3434 87.99487 87.95626 87.87177 87.66431 87.25842 87.41724 86.91917 87.15833 86.74601 86.32266 85.7728 85.82047 85.75712 85.6572 84.98643 84.60528 84.35134 83.63722 83.56791 83.71622 83.31236 83.56835 82.91937 82.34083 82.16544 81.99293 81.74532 81.64594 80.97926 80.64938 80.45376 80.43443 80.13168 79.80461 78.98723 78.63073 77.76775 78.50442 78.43095 78.98953 79.11606 79.22232 78.67349 78.69159 77.42622 77.02636 77.78699 77.10271 77.58525 77.15384 77.00656 76.44998 76.59997 76.34134 76.64606 76.67794 76.52835 75.44816 75.74424 74.93266 75.4207 75.15113 73.43777 -9999 -9999 -9999 -9999 -9999 71.0075 -9999 -9999 -9999 -9999 -9999 -9999 -9999 
-9999 -9999 -9999 -9999 -9999 -9999 -9999 -9999 -9999 -9999 -9999 -9999 -9999 -9999 -9999 -9999 98.96858 98.64445 97.38867 95.90238 95.36638 95.32849 94.93181 95.22633 94.71748 94.90811 94.91694 95.0054 96.55524 95.84534 94.69253 94.82169 95.82182 94.79869 94.62466 94.39785 94.58932 94.71101 94.78611 94.65067 94.85635 95.05768 94.87848 93.75625 92.84776 93.18397 94.24555 93.8583 94.30033 93.46286 93.16793 93.30138 92.65922 92.90421 92.61807 92.89843 92.48173 92.5049 92.36214 92.23579 92.47554 92.173 92.04108 92.16289 91.95179 91.46275 91.41934 91.42329 91.11043 90.74633 90.38514 90.38545 90.38777 90.27574 89.71465 90.18818 90.82641 90.37304 90.21194 90.17532 89.95333 89.45042 89.6818 89.54257 89.18546 88.73423 88.35342 88.67923 88.66956 88.37791 88.33086 88.32655 88.43687 88.41173 88.27577 87.68221 87.61459 87.63264 87.76185 87.34056 87.22376 87.09592 86.58638 86.47998 86.30544 85.70065 85.64764 85.43323 84.99358 84.60741 84.33392 83.89946 84.16577 83.38729 83.14687 83.316 82.7141 82.44402 82.05681 81.7646 81.41637 80.7756 80.7208 80.45505 80.69817 80.61776 80.35338 79.67683 78.77476 78.20776 79.09483 78.58099 78.53275 78.72605 78.71488 78.19998 78.14206 77.75911 77.36868 77.3312 77.05762 76.77468 76.6831 77.36258 76.72102 76.8756 76.22749 76.68762 76.4684 76.60201 76.55939 75.98756 75.03535 74.99266 75.25161 75.11647 74.62552 75.00788 -9999 -9999 -9999 -9999 -9999 -9999 -9999 -9999 -9999 -9999 -9999 -9999 
-9999 -9999 -9999 -9999 -9999 -9999 -9999 -9999 -9999 -9999 -9999 -9999 -9999 -9999 -9999 -9999 -9999 -9999 98.37739 98.37739 97.87376 96.80553 96.38319 95.27326 95.01995 96.27971 96.0619 95.10748 95.35302 96.0594 95.59525 95.23567 95.93489 94.64659 96.23689 95.48994 95.28063 95.14978 94.57085 94.43665 95.34816 95.09265 95.26731 94.33231 94.01262 93.45431 93.01569 93.878 94.1823 94.13494 93.56261 93.68359 93.46797 92.90402 93.09727 93.27093 93.16716 93.17583 92.71899 92.73365 92.88173 92.2977 92.28706 92.39839 92.04331 91.86507 91.38988 91.52182 91.57675 91.42086 90.88372 91.12228 90.72536 90.22453 90.54544 90.17683 90.54984 90.94952 90.64515 90.24026 90.0696 89.76559 89.87657 89.9296 89.0582 88.9919 88.64991 88.28841 88.60581 88.85934 88.72187 88.55314 88.5319 88.20319 88.26518 87.46796 87.81446 87.47839 87.21107 87.52678 87.75337 87.43432 86.93032 86.5581 86.52113 85.64764 85.57578 85.26765 85.42094 84.53698 85.00407 84.71052 83.9372 83.32764 83.4165 83.45256 83.04391 82.68372 81.86295 81.37201 80.93183 80.93469 80.72662 80.72993 80.40191 79.96563 79.85873 79.48487 78.97341 79.31926 78.1594 77.191 77.52886 78.23801 78.39451 78.23914 78.22543 76.94912 76.66455 76.39745 77.14513 77.30536 77.16624 76.96507 76.58603 77.4234 76.31895 75.71498 76.14068 76.25432 75.27984 75.41874 74.67792 74.95158 75.02575 73.88754 72.78041 -9999 -9999 -9999 -9999 -9999 -9999 -9999 -9999 -9999 -9999 -9999 -9999 -9999 
-9999 -9999 -9999 -9999 -9999 -9999 -9999 -9999 -9999 -9999 -9999 -9999 -9999 -9999 -9999 -9999 -9999 -9999 -9999 -9999 98.0125 98.00712 97.291 97.30431 97.40855 96.27457 96.2883 96.78971 96.56408 95.9674 96.5167 96.50135 95.68861 94.76227 94.73116 95.57781 95.33207 95.18412 95.01053 95.5856 95.38184 94.69959 94.20683 93.81628 94.00661 93.92129 94.09796 94.34412 94.09991 93.85946 94.01425 93.85838 93.37382 93.26841 92.73896 93.42599 93.32771 93.13829 92.83385 92.91293 93.12751 93.0899 92.70856 92.68996 92.37797 92.10902 92.14039 91.62562 91.71992 91.36344 92.31982 90.85139 90.25852 90.60318 90.75921 90.71375 90.34789 90.77907 90.99128 91.30154 91.20167 90.40879 90.12411 89.75201 90.27404 89.83076 89.20853 88.50571 88.27281 89.07938 89.12367 89.12104 88.88414 89.01028 88.79989 88.25443 87.43455 87.2244 86.65279 87.39085 87.46032 87.36208 88.05995 86.93926 86.89725 86.21885 86.10358 85.29456 85.20564 85.75331 85.02911 84.54433 84.25655 83.65949 83.31274 83.25771 82.94401 82.10137 81.72015 81.48069 81.24277 81.34684 80.27808 80.11822 79.97235 79.8882 78.92106 79.08285 78.71915 78.00952 78.89656 78.07867 78.33391 78.41487 77.26953 77.89857 78.53127 77.77187 76.84819 76.86076 77.08655 77.22493 76.22321 77.16055 76.79127 76.73763 76.2626 76.48898 76.02046 75.46057 75.67126 75.15044 74.95453 74.93539 75.31235 74.892 72.63306 -9999 -9999 -9999 -9999 -9999 -9999 -9999 -9999 -9999 -9999 -9999 -9999 -9999 
-9999 -9999 -9999 -9999 -9999 -9999 -9999 -9999 -9999 -9999 -9999 -9999 -9999 -9999 -9999 -9999 -9999 -9999 -9999 -9999 -9999 97.39065 97.09041 97.56803 97.27666 96.86798 97.06903 96.76411 96.64706 96.47925 96.42894 96.61691 96.63956 95.69599 95.37752 95.53841 95.43945 95.28552 95.53148 95.17977 94.96477 94.67904 94.15527 94.47362 94.52197 94.4391 93.86377 93.99544 94.18787 93.99362 93.76643 94.09778 94.07468 93.79765 93.30979 93.27345 93.26184 93.40278 93.28522 93.40118 93.3861 92.89605 93.20337 92.99416 92.72053 92.71595 92.19394 91.76893 92.01677 92.18668 91.54264 91.7963 91.62707 90.86671 90.4407 90.28546 90.73008 90.67217 91.05677 91.23872 91.53811 91.09926 90.69482 90.53857 90.32589 90.26025 89.71583 89.53723 89.15007 88.75665 89.18925 88.53127 88.33695 88.3363 88.7554 88.86977 88.32583 87.88499 87.50995 86.89456 86.72581 86.64351 87.43656 87.09056 86.16935 85.65429 85.31323 86.07642 84.99165 85.02945 85.20875 85.4068 84.44199 84.20465 83.25544 82.55595 82.34732 81.86398 81.50476 81.3635 81.26161 81.26433 80.74219 80.44568 80.25106 79.79717 79.02596 77.73348 78.56966 79.23809 78.7481 78.70933 78.73753 78.45374 78.20541 78.23226 77.49522 76.64095 76.01875 76.34763 76.27711 76.22569 76.35229 76.60957 77.17638 77.12594 76.62689 76.59521 76.03558 75.82046 75.67894 75.53478 75.51208 75.17426 74.86155 74.60244 73.82001 73.03596 -9999 -9999 -9999 -9999 -9999 -9999 -9999 -9999 -9999 -9999 -9999 -9999 
-9999 -9999 -9999 -9999 -9999 -9999 -9999 -9999 -9999 -9999 -9999 -9999 -9999 -9999 -9999 -9999 -9999 -9999 -9999 -9999 -9999 97.30292 96.16165 96.16165 97.04783 96.56973 95.74638 95.4867 96.13571 96.65889 96.35464 96.54974 96.0612 96.15141 95.78048 94.984 95.79652 96.11564 95.83148 95.89244 95.41081 95.10838 94.84814 94.24052 94.48842 94.48957 94.89314 93.99862 94.21752 94.40209 94.02109 94.0371 93.80222 94.18587 93.63857 93.50329 92.97543 92.89671 93.3728 93.49435 93.28992 93.50062 93.14223 92.51271 92.76365 92.49955 92.58514 92.70397 92.71004 92.04372 91.83218 91.43116 91.98135 91.62272 91.02679 91.22677 91.00439 90.39801 90.49184 90.80084 91.51844 91.54057 91.06285 90.58748 90.05109 89.76711 90.11526 90.23905 89.98331 89.03175 88.51012 88.86198 88.4581 88.53164 88.49195 88.61816 88.67266 87.90697 87.34603 87.46741 87.44829 86.89847 86.92284 86.74557 85.71177 85.58352 85.91772 86.3326 85.38432 85.1201 84.72987 84.74128 84.79739 84.26405 83.59189 83.30889 82.98123 82.64868 81.66813 82.26714 81.60573 81.73441 81.03619 80.47576 80.22923 80.09482 79.19727 77.60573 77.30629 77.56853 78.79857 79.31853 79.12393 78.99185 78.51232 77.741 76.96581 77.21856 76.51213 76.45682 75.80897 75.66766 77.09407 77.26924 76.91103 76.77062 77.05482 76.62493 76.83107 76.31818 76.07078 75.20288 74.95659 75.51208 74.75965 73.11066 71.94144 72.05473 71.36528 71.19543 -9999 -9999 -9999 -9999 71.94263 -9999 -9999 -9999 -9999 -9999 
-9999 -9999 -9999 -9999 -9999 -9999 -9999 -9999 -9999 -9999 -9999 -9999 -9999 -9999 -9999 -9999 -9999 -9999 -9999 -9999 -9999 98.54603 97.19136 95.72163 95.97302 97.21391 96.54517 95.27314 94.65623 95.49619 95.34426 96.89759 96.62519 96.15215 95.92471 96.13612 96.17845 95.92578 95.73041 95.54433 95.31503 94.79457 94.55682 94.27068 93.42326 94.09785 94.80212 94.78706 94.34514 94.1595 94.40791 94.13929 94.36568 93.87752 94.30873 93.43085 93.32491 93.08617 92.98526 93.3531 93.3791 93.33158 93.30019 92.63116 92.50662 92.32954 92.49074 92.43407 92.7896 91.96747 91.5937 91.67981 91.67871 91.58585 91.52563 91.31293 90.8739 90.69127 90.34421 90.50615 90.87926 91.52729 91.59794 91.45523 90.88371 89.96959 89.51152 89.89973 89.36041 89.41507 89.00587 88.74847 89.10304 89.0762 88.52706 88.81712 87.83147 87.99358 87.82782 87.4875 87.8003 87.06262 88.04092 86.83598 86.9341 86.45076 85.59272 86.46959 86.28281 85.65382 85.41022 84.80861 84.88192 84.28014 83.94093 83.59976 83.48788 82.64362 82.03928 82.19984 81.45521 81.63026 81.61922 81.10419 80.66436 80.13087 79.08277 77.86495 77.54529 76.52294 77.5908 78.64294 78.47589 78.71946 78.14126 77.90162 77.26075 77.19888 75.67578 76.4408 75.40316 76.18705 76.84888 76.89366 77.13931 77.48125 76.30706 75.89925 75.63969 75.5285 75.89532 75.38729 74.71976 74.57262 75.5391 73.75869 71.49198 71.76163 71.72552 74.00333 70.69492 70.78072 -9999 77.95848 75.4179 73.07542 -9999 -9999 -9999 -9999 
-9999 -9999 -9999 -9999 -9999 -9999 -9999 -9999 -9999 -9999 -9999 -9999 -9999 -9999 -9999 -9999 -9999 -9999 -9999 -9999 -9999 -9999 98.84528 96.91486 94.76266 95.07799 95.6927 95.94889 96.67975 95.08598 94.34141 95.12182 95.4448 96.17978 96.437 95.93964 95.49805 95.03975 95.72788 95.2338 94.47978 95.35242 94.44303 94.33775 94.16159 93.56355 94.21671 95.1629 94.6928 94.38607 95.12147 94.97301 95.18818 94.95599 94.18832 93.30473 93.41168 93.44684 93.20864 93.15562 93.29206 93.47266 93.15336 93.27654 93.54924 92.80346 92.70058 92.49982 92.58968 92.59623 91.90846 92.1841 92.20869 91.75897 91.66465 91.53394 91.52302 91.41595 90.84109 90.42646 89.25131 90.09113 91.03477 90.92168 90.90812 90.01728 89.64606 90.18513 90.12374 89.11509 89.12042 89.15971 88.8074 88.71622 88.6631 88.52854 87.99513 87.89311 88.00558 87.89008 87.67538 88.02644 87.93552 88.04654 86.83212 86.47964 86.67786 86.68817 86.26823 86.49436 85.71606 85.21811 84.78355 84.83238 84.20724 84.22532 83.06155 82.96976 82.78725 82.43993 81.80491 82.28366 81.96216 81.62585 81.23444 80.37469 79.11275 79.32999 79.31308 77.96217 76.43252 77.16415 78.22895 78.52219 77.8865 78.14832 77.01527 76.23029 75.67743 76.63566 76.22354 76.20107 76.80212 77.09998 76.57263 76.75955 76.43867 76.45035 75.32032 74.51839 74.77999 75.33087 74.46946 74.45042 75.4683 73.92849 72.06807 71.56426 73.65957 72.50523 74.89896 76.39825 81.72855 78.1242 -9999 -9999 -9999 -9999 -9999 -9999 
-9999 -9999 -9999 -9999 -9999 -9999 -9999 -9999 -9999 -9999 -9999 -9999 -9999 -9999 -9999 -9999 -9999 -9999 -9999 -9999 -9999 -9999 -9999 97.40647 95.72398 95.05802 96.20802 95.05388 96.186 97.2277 96.54927 96.1496 94.7434 94.77888 95.30657 96.72736 96.23949 95.64391 95.31712 95.01243 94.70708 94.56519 93.79758 93.81026 95.00716 95.62379 95.23545 94.72038 95.44986 94.68715 95.02814 95.06372 94.42701 94.25903 94.46914 94.05264 93.75629 94.14548 93.87174 93.63654 93.37331 93.15824 93.27203 93.56861 93.617 93.38105 92.75202 92.72807 92.76025 93.04842 92.02994 91.87722 91.83711 91.87671 91.82214 91.24506 91.4819 91.95459 91.41998 90.89478 90.08318 90.47897 90.74687 91.25784 91.59088 91.02151 90.948 90.64339 90.87245 89.93624 88.85651 88.96808 89.50249 88.86072 88.50824 88.05351 88.38439 88.36385 88.45162 88.04629 87.39425 87.647 86.79632 87.13828 87.5606 87.01855 86.23766 86.57543 86.36977 84.80608 85.05322 85.35166 84.75012 84.70293 84.65621 84.64729 83.99853 83.02975 82.87531 82.78909 82.37466 81.54717 81.83578 82.02554 81.5795 80.4316 79.26656 79.6691 79.06567 78.74198 78.36 78.04542 77.49449 77.59382 77.80382 77.50356 77.77604 76.78571 76.64602 77.23332 76.87167 75.77276 75.93029 76.92525 77.26102 76.84278 76.37352 76.35852 75.9146 75.39368 74.57137 74.69962 74.46946 75.00642 74.92288 75.1862 -9999 71.42576 71.35835 71.65526 71.30148 71.14371 75.44903 -9999 -9999 -9999 -9999 -9999 -9999 -9999 
-9999 -9999 -9999 -9999 -9999 -9999 -9999 -9999 -9999 -9999 -9999 -9999 -9999 -9999 -9999 -9999 -9999 -9999 -9999 -9999 -9999 -9999 -9999 -9999 97.15514 97.24051 97.17932 96.9949 96.13535 96.32856 97.47114 96.69452 96.00797 94.12874 92.96517 94.89813 96.19447 96.15894 95.89159 94.99084 94.49043 95.32475 95.05302 95.04785 95.16432 95.7843 95.55843 95.5677 95.01239 95.06968 94.91801 95.10265 94.30717 94.04508 94.66293 94.54923 94.29855 93.98718 93.57069 94.06441 93.93252 93.40813 93.69249 93.91983 93.55803 93.77822 92.99449 93.52639 93.03964 92.93758 91.94011 91.65276 91.86418 91.31668 91.44431 92.09203 91.892 91.27814 91.63374 91.41578 90.64722 89.86768 90.75301 90.94493 91.2421 90.68182 90.84673 91.06295 90.55579 90.67792 89.47543 89.21092 89.30189 88.91927 88.57528 88.53205 88.07984 88.70727 88.29895 88.04928 87.69928 86.76083 86.26923 86.9739 87.19128 86.77937 86.40507 86.2024 86.40224 85.2562 84.73789 84.76118 85.05125 84.34616 83.92936 83.9154 84.20111 83.53771 83.01048 82.36179 82.13098 82.03509 81.68479 81.23996 81.72176 81.37498 80.10162 79.25861 79.91531 79.24641 79.05395 78.74956 78.72501 78.89607 77.82278 77.62705 77.21187 76.15573 76.25405 76.61787 77.90677 76.89127 76.12289 75.52488 76.12932 76.4963 77.38653 76.43778 76.02679 74.87285 74.67454 74.91679 74.21798 75.88214 74.97222 -9999 -9999 -9999 -9999 -9999 -9999 -9999 -9999 -9999 -9999 -9999 -9999 -9999 -9999 -9999 
-9999 -9999 -9999 -9999 -9999 -9999 -9999 -9999 -9999 -9999 -9999 -9999 -9999 -9999 -9999 -9999 -9999 -9999 -9999 -9999 -9999 -9999 -9999 -9999 -9999 98.5034 97.02514 95.79149 94.90337 94.31583 96.23263 97.80262 96.25134 93.4915 91.78371 92.52632 92.75639 94.09519 95.17815 94.36096 95.37208 95.44671 95.84581 95.44738 95.87081 95.67939 95.61338 95.56898 95.54591 95.20525 95.08056 95.20169 95.14458 94.93539 95.22832 94.968 94.87133 94.28296 94.3613 94.21922 94.04765 93.97971 93.69048 93.95462 94.39005 94.1482 94.00812 93.26968 93.38715 92.58235 92.13117 92.12194 91.82673 91.69891 91.77579 92.1994 92.17579 91.71911 91.32771 91.40291 91.15905 90.79904 90.01212 90.52838 90.91719 90.67554 91.07821 91.48533 90.37452 90.12815 90.2495 89.37493 89.44585 89.32288 88.83199 88.81623 89.09522 89.03226 88.45897 87.21113 87.01886 86.49315 87.33806 86.89803 86.81755 86.66792 86.50243 85.47033 85.68521 85.67152 85.26001 85.04652 84.90715 84.05022 82.98589 82.8595 82.76937 83.03866 82.92773 81.97051 81.22389 81.07149 80.91353 80.9502 81.53176 81.58394 80.91731 79.6034 79.73026 79.78347 79.99994 78.85422 78.70026 78.03986 77.32349 77.67324 77.68768 77.54112 77.6026 77.28826 77.15147 77.20036 76.62842 76.00771 75.8901 76.34763 76.54921 76.48718 76.9372 75.85623 74.90241 75.62743 75.58582 75.2289 75.57764 -9999 -9999 -9999 -9999 -9999 -9999 -9999 -9999 -9999 -9999 -9999 -9999 -9999 -9999 -9999 
-9999 -9999 -9999 -9999 -9999 -9999 -9999 -9999 -9999 -9999 -9999 -9999 -9999 -9999 -9999 -9999 -9999 -9999 -9999 -9999 -9999 -9999 -9999 -9999 -9999 98.34383 97.8316 95.84553 94.42388 95.05022 95.46866 95.35242 97.20684 95.36411 93.15694 90.91934 89.81556 92.30389 93.66686 94.32145 96.06703 95.78432 95.71539 95.86917 95.51953 95.37992 95.72691 95.46505 95.3631 95.54977 95.35905 95.67357 95.50355 95.32475 95.24946 95.23118 94.84698 94.90621 94.52258 94.1044 94.39895 94.40383 93.98569 93.91666 94.17522 94.16718 94.07252 93.28152 93.4463 93.01242 92.63069 92.74127 92.46693 92.35339 92.19627 92.63602 92.54716 92.2614 91.76072 91.78989 91.75678 91.48217 90.58435 90.80042 90.89223 90.78606 90.84277 91.58456 91.02966 90.09674 89.78687 89.15389 89.30466 89.23054 88.7869 88.57505 88.62675 89.10898 88.32918 87.86628 87.74062 87.72652 87.48489 87.14263 86.24808 85.79134 85.80948 84.85876 85.01241 85.05907 84.40236 85.28333 84.78085 84.32346 83.21761 82.7878 82.21819 82.40366 81.68796 81.09652 80.63187 80.50037 80.25967 80.61991 80.99313 81.16281 81.00798 80.18669 79.23302 80.18067 79.46529 79.02071 78.76133 77.73468 77.52436 78.20104 78.58571 78.05821 76.9809 76.75127 76.63514 75.5858 77.16885 76.56208 75.68858 74.53404 75.35453 77.26369 76.90884 76.26671 75.68229 74.77719 76.4679 75.41323 -9999 -9999 -9999 -9999 -9999 -9999 -9999 -9999 -9999 -9999 -9999 -9999 -9999 -9999 -9999 -9999 
-9999 -9999 -9999 -9999 -9999 -9999 -9999 -9999 -9999 -9999 -9999 -9999 -9999 -9999 -9999 -9999 -9999 -9999 -9999 -9999 -9999 -9999 -9999 -9999 -9999 -9999 98.0442 96.76874 95.16805 95.33746 96.51641 96.9817 97.1021 96.80062 95.76542 94.31704 92.73076 90.5644 91.91301 93.33926 94.56775 95.97853 95.7569 95.52818 95.30356 95.47169 95.40141 95.1988 94.994 95.91888 95.5013 95.3537 95.98601 95.22153 95.23125 95.19963 94.96398 94.867 94.86681 94.73715 94.38768 94.67525 94.27719 94.35829 93.97129 93.32462 93.28719 94.03602 93.43107 93.65973 93.4026 92.68211 92.29416 91.8605 92.48131 92.32369 92.75236 92.63782 92.22514 91.7725 92.56635 91.81962 90.77584 90.71657 91.16415 91.72414 92.12762 91.64999 91.56667 90.63296 90.53375 89.575 89.26313 88.96873 88.38587 88.49062 87.94054 88.50606 88.64426 87.97256 87.7044 88.00285 86.6391 86.16034 85.14258 85.64478 85.24419 85.10894 84.26217 84.6979 84.13264 84.84078 84.76601 84.55724 84.03236 83.71155 83.09945 82.89889 82.55743 81.9504 80.99272 81.10109 80.79202 80.53437 80.03616 80.73212 81.41646 80.98962 80.04055 80.30157 78.74968 78.05565 77.80546 78.07192 78.42582 78.23978 78.84671 77.73763 77.95442 77.7263 76.23878 76.18722 76.57412 77.36607 77.22148 76.15929 74.90894 75.74294 75.24956 76.59496 75.22636 74.65356 76.21548 74.85893 -9999 -9999 -9999 -9999 -9999 -9999 -9999 -9999 -9999 -9999 -9999 -9999 -9999 -9999 -9999 -9999 
-9999 -9999 -9999 -9999 -9999 -9999 -9999 -9999 -9999 -9999 -9999 -9999 -9999 -9999 -9999 -9999 -9999 -9999 -9999 -9999 -9999 -9999 -9999 -9999 -9999 -9999 98.07957 96.80801 96.07326 96.23824 96.62692 96.36472 96.57006 96.44648 96.24953 96.25368 94.29193 92.9767 91.98955 92.07044 92.85054 95.75518 95.23892 95.76488 95.67002 95.43562 95.5244 95.29276 94.79935 94.6907 95.16166 95.69275 95.44179 95.14352 95.14018 94.8379 94.67668 95.31217 94.95556 94.9065 95.14845 94.54606 94.34531 94.44922 94.37507 94.16843 94.03236 94.00834 94.04349 93.95022 93.76782 93.35584 92.48227 92.44466 92.06844 92.44485 92.89075 92.93931 92.50499 91.53165 92.08713 92.25609 91.33824 91.42851 91.68998 91.92314 91.93095 90.93042 91.82061 91.92075 91.55923 90.25732 90.05218 89.9894 89.47984 88.89861 89.27293 88.33401 87.9892 87.9706 87.67908 86.81079 86.51631 86.39149 86.34136 86.10951 85.8485 85.47262 85.17815 85.99455 85.85277 84.94863 85.08186 84.69743 84.15758 83.80057 83.09143 83.3389 82.61732 82.28568 80.97547 81.84699 81.0212 80.93276 80.77283 80.24948 80.86887 81.20137 80.20441 80.44519 79.20738 78.41996 77.73439 78.44801 78.64027 78.42373 77.84889 76.59954 76.44609 76.61209 76.18972 76.60242 76.37206 75.19902 76.04673 76.54633 76.88962 74.46442 74.5365 74.80741 74.95068 75.00788 75.31729 74.269 74.37405 -9999 -9999 -9999 -9999 -9999 -9999 -9999 -9999 -9999 -9999 -9999 -9999 -9999 -9999 -9999 
-9999 -9999 -9999 -9999 -9999 -9999 -9999 -9999 -9999 -9999 -9999 -9999 -9999 -9999 -9999 -9999 -9999 -9999 -9999 -9999 -9999 -9999 -9999 -9999 -9999 98.93897 97.58336 96.24379 95.63153 97.17723 97.5577 96.39687 94.62999 94.96998 94.87051 96.29744 94.7406 92.777 91.73389 92.39839 94.16717 94.65633 94.78902 95.84924 95.47196 95.47414 95.04942 95.36043 95.33979 95.44105 94.47821 94.86135 94.95271 95.00485 94.77557 94.70341 94.56096 94.72525 95.09883 94.4604 94.41122 94.88487 94.31657 94.09002 94.09409 94.08125 93.81137 93.66943 93.49393 93.80569 94.02789 93.52544 93.4744 93.05525 92.62423 93.75196 93.1503 93.13461 92.42164 91.37675 92.27877 92.22891 92.15229 91.83665 92.06477 91.83843 91.21671 91.18481 90.90279 91.64945 91.85455 91.47794 90.58537 90.37762 89.64056 89.35075 89.3477 87.98486 88.68718 88.07533 88.20467 87.09525 87.08312 88.11337 87.13483 86.90189 86.32968 86.20954 85.15632 84.79342 85.32317 85.36106 85.43331 85.30676 84.59615 83.935 83.56082 83.68336 83.09459 83.0102 82.30373 81.99239 81.92693 81.73406 81.63032 80.6096 80.74581 80.83057 79.78052 79.67052 79.01537 78.19554 77.16852 77.96063 78.39133 78.29446 78.15792 77.72172 77.42493 76.5928 76.79665 75.81354 75.91066 75.06889 76.46098 76.80721 77.82841 77.29451 77.35247 76.1702 74.32357 74.53279 77.27848 74.27286 73.75381 73.79207 73.56092 72.73867 72.01925 -9999 -9999 -9999 -9999 -9999 -9999 -9999 -9999 -9999 -9999 -9999 
-9999 -9999 -9999 -9999 -9999 -9999 -9999 -9999 -9999 -9999 -9999 -9999 -9999 -9999 -9999 -9999 -9999 -9999 -9999 -9999 -9999 -9999 -9999 -9999 -9999 -9999 98.68351 97.31883 96.01117 97.14482 97.29491 96.68466 95.89022 95.36608 94.66345 94.89265 94.79136 92.72539 91.97894 91.17562 92.39906 94.08731 95.37208 95.60282 94.8239 95.53947 95.45483 95.49811 95.36817 95.30122 94.92767 94.24437 94.56507 95.00156 94.97408 95.15465 94.92023 95.08436 95.07555 94.53059 93.95237 95.0196 94.77676 93.85418 93.50993 94.12431 93.84266 93.88914 93.6424 93.47411 94.32951 94.05254 93.64923 93.57617 93.70046 93.5788 93.59302 93.15935 92.53172 92.48577 92.94724 92.71645 92.12 92.51231 92.00258 91.99812 90.57217 90.70415 91.33085 90.92388 91.30546 91.582 90.34525 90.62894 90.00315 89.62155 89.35504 88.21181 88.68749 88.83681 88.64793 88.12741 86.94511 87.48564 87.93272 87.95578 87.37682 86.7416 85.59077 85.30706 85.60973 85.43542 85.31628 84.82206 84.67175 84.9173 83.81369 83.83887 83.25639 82.81397 82.58067 82.70007 82.54881 82.26025 81.83215 81.52837 81.33414 80.73579 79.52532 79.58519 78.77043 78.51296 78.64999 77.92131 77.1081 76.54602 77.05972 77.71283 76.62215 77.34601 76.94616 76.21746 76.26661 77.21973 76.39259 76.02208 76.39265 76.15553 75.54312 76.04451 77.5401 74.55901 77.72311 75.21709 73.54432 74.03033 74.14041 72.56574 74.10456 71.64418 -9999 -9999 -9999 -9999 -9999 -9999 -9999 -9999 -9999 -9999 
-9999 -9999 -9999 -9999 -9999 -9999 -9999 -9999 -9999 -9999 -9999 -9999 -9999 -9999 -9999 -9999 -9999 -9999 -9999 -9999 -9999 -9999 -9999 -9999 -9999 -9999 98.90277 98.06328 96.54015 97.40606 97.0551 96.88043 96.47868 94.31236 95.37386 94.7019 94.105 92.73075 92.0122 93.25862 90.25358 90.88833 93.45569 94.51383 95.02511 95.54681 94.92896 94.89147 95.29565 95.47918 95.32 95.47478 95.14278 95.23035 95.07838 95.19856 94.95557 95.05651 95.02293 94.66533 94.02723 94.02995 93.91119 93.66176 93.45832 94.42613 93.93565 93.98409 93.85723 94.21605 93.25389 93.44927 93.75166 94.53448 93.69362 93.27293 93.62813 92.97536 92.98108 92.09949 92.75249 92.44926 91.91754 92.21638 91.08641 91.50069 90.86013 90.7879 91.51586 91.5132 90.90295 91.55603 92.44117 91.34982 90.33212 90.25178 89.513 88.1796 88.87173 89.68375 89.49577 89.2913 89.04091 88.70775 88.46339 88.1298 87.52515 86.9389 86.42621 86.11997 86.18924 85.23627 84.00201 83.28784 83.1508 84.32036 84.48848 84.2399 83.49227 83.26488 83.08395 82.29856 82.21342 82.12726 82.18737 81.73168 81.38627 79.83846 79.49297 79.03951 78.90949 79.2132 79.31294 78.16969 77.54003 77.3894 77.14781 77.85742 77.98937 77.47744 77.37278 77.18123 76.91016 76.82494 76.32587 76.16774 76.49203 75.84095 74.34964 75.24694 77.53696 77.2437 75.44762 78.19491 73.61098 75.62534 75.63423 73.7056 75.56265 76.14687 77.42112 77.46083 82.84887 -9999 -9999 -9999 -9999 -9999 -9999 -9999 
-9999 -9999 -9999 -9999 -9999 -9999 -9999 -9999 -9999 -9999 -9999 -9999 -9999 -9999 -9999 -9999 -9999 -9999 -9999 -9999 -9999 -9999 -9999 -9999 -9999 -9999 -9999 98.67361 97.26344 97.31862 96.47826 95.26005 95.28628 95.62849 95.60242 95.79808 94.42932 94.54169 93.50599 92.37062 90.9027 89.92102 90.36781 92.65251 93.76627 95.34104 94.70915 93.21991 93.48899 94.18444 94.05934 95.39481 95.31859 95.23043 95.29366 95.05302 95.31911 95.31303 95.10375 94.53389 94.37244 94.4673 94.26279 94.3222 94.18606 93.88777 94.70553 94.64519 94.46947 94.05422 93.94215 93.82198 94.22198 94.58881 94.46082 94.23209 93.35512 92.8394 94.0036 93.7738 93.07343 92.49931 92.31964 92.49783 92.00082 92.31342 92.07548 91.90395 92.18128 91.49519 91.80375 91.55576 91.6115 91.381 91.66312 91.26839 90.50191 89.90364 90.06369 89.40541 89.65893 89.4227 89.3079 88.68635 88.18652 87.40559 87.52604 87.21769 86.60954 86.33095 86.1101 85.54301 84.8232 83.97348 83.73413 82.92573 82.84214 83.73457 83.88953 82.83041 82.45686 81.54615 82.04559 82.054 81.87097 80.96411 80.64558 79.28487 79.3159 79.58839 79.27579 78.30222 79.37639 78.1164 77.68258 77.38258 76.75229 76.60399 76.18699 76.87499 76.65157 76.87636 77.04126 77.27164 77.39857 77.21218 76.8072 75.23685 75.26244 76.22189 75.17619 75.04845 74.3717 76.05373 78.02394 78.15754 76.28816 72.46351 74.40662 81.04231 83.68136 84.76884 86.15213 82.14443 -9999 -9999 -9999 -9999 -9999 -9999 
-9999 -9999 -9999 -9999 -9999 -9999 -9999 -9999 -9999 -9999 -9999 -9999 -9999 -9999 -9999 -9999 -9999 -9999 -9999 -9999 -9999 -9999 -9999 -9999 -9999 -9999 -9999 -9999 97.94542 97.84536 97.27378 96.28942 95.57699 95.84821 96.0238 96.02647 95.82971 95.47948 95.0548 93.45496 92.71811 92.79453 91.75551 92.77473 92.64594 92.76408 94.07474 94.45376 93.25152 94.31027 94.00024 93.18105 94.91236 95.35911 95.60608 94.87958 95.1852 95.23035 95.10702 95.20207 94.93837 94.43929 94.97433 94.83891 94.93893 93.84027 94.65334 95.1746 94.71673 94.52991 94.15134 93.81137 95.04623 94.72118 94.45661 94.0154 93.61288 93.20044 93.79884 93.66181 93.8 93.37787 92.98143 93.05437 92.55468 92.44281 92.3866 92.051 91.81863 91.51619 91.76766 90.74934 90.21886 90.36161 90.9842 90.41319 90.15378 90.22251 89.83424 89.4219 89.47047 89.25511 88.52632 87.75294 87.96247 87.91117 86.68443 85.68767 85.88971 86.40201 85.61393 85.66558 85.4702 84.60804 84.36789 84.23358 83.28784 83.66741 83.94453 82.64349 82.30839 81.72596 81.98747 81.40693 81.93809 80.32426 80.52908 79.23942 79.17725 79.37695 79.04198 78.8691 78.60661 77.4287 77.54945 77.28614 76.94762 76.72172 75.02033 75.79214 76.86069 76.18632 75.68122 76.12914 75.90561 76.01914 76.82214 76.36774 76.25604 76.2472 75.41634 75.01321 75.61649 74.18325 73.63239 74.36778 76.2773 73.6055 79.36354 79.3417 77.71259 77.18714 77.09225 73.94791 -9999 -9999 -9999 -9999 -9999 -9999 
-9999 -9999 -9999 -9999 -9999 -9999 -9999 -9999 -9999 -9999 -9999 -9999 -9999 -9999 -9999 -9999 -9999 -9999 -9999 -9999 -9999 -9999 -9999 -9999 -9999 -9999 -9999 -9999 -9999 98.1405 97.93324 98.00021 97.59494 96.44442 96.82637 96.72845 96.01425 96.48943 96.1234 95.03258 95.12827 94.68362 93.23288 92.54086 94.01353 93.84848 93.36008 93.58539 93.76249 93.2991 93.79284 93.41017 92.96243 94.48078 95.20785 95.43127 95.36269 95.23645 95.00329 95.63991 95.47685 95.37209 95.11974 94.74792 95.04342 94.87667 95.05556 95.22711 95.36766 95.15134 95.04325 94.76123 95.04145 94.72372 94.65359 94.62177 94.09254 93.50288 93.89433 93.87087 93.787 93.59458 93.41118 93.01756 92.6619 92.87866 92.63175 91.83158 92.04679 92.03713 91.96397 90.15559 90.01807 91.20753 90.73589 89.80399 89.10154 88.569 89.20396 89.64838 89.81164 89.57384 88.30721 87.55211 88.05456 88.229 86.63395 86.26496 86.0446 85.32268 84.58707 84.68455 84.85393 84.58438 84.36529 83.33202 82.68589 82.94843 82.83295 82.1358 81.14615 81.36254 81.15041 81.38459 81.95225 80.53277 79.3849 79.52599 79.42085 79.30215 78.85176 78.86931 78.49818 77.82439 77.41294 77.79254 77.60985 77.47099 76.38802 75.54239 75.17192 75.45048 75.14924 76.11279 76.0593 74.93034 76.85957 76.64001 75.26365 75.08647 75.70828 75.23979 74.73413 73.94411 74.44743 75.19952 80.48247 75.7395 74.17312 72.53671 -9999 71.81794 -9999 -9999 -9999 -9999 -9999 -9999 -9999 -9999 
-9999 -9999 -9999 -9999 -9999 -9999 -9999 -9999 -9999 -9999 -9999 -9999 -9999 -9999 -9999 -9999 -9999 -9999 -9999 -9999 -9999 -9999 -9999 -9999 -9999 -9999 -9999 -9999 -9999 97.92064 97.92064 97.42059 96.59468 95.92844 96.85924 97.18955 96.62179 95.58746 96.26748 96.93349 96.4594 95.30595 95.08408 94.58124 94.60715 93.20155 93.12224 94.21889 93.19709 93.7549 93.80608 93.38314 92.4768 92.39925 93.09531 94.10802 95.36178 95.30486 95.3559 95.28606 94.95922 94.96629 94.83627 94.77937 94.75564 94.98653 95.28969 95.68447 95.35719 95.09671 94.84899 95.14594 94.71266 94.6936 94.86217 94.72218 94.75848 94.22346 94.0154 93.35143 93.91503 93.55408 93.55408 93.30725 92.82172 92.7808 92.57977 92.16043 91.49106 91.8731 91.82999 90.73126 91.306 90.85735 89.40694 88.8915 88.55222 89.44882 90.12067 90.29142 88.81055 88.72995 88.15118 86.9312 87.71607 88.31789 86.35357 86.12469 85.87577 85.58802 85.40789 85.1744 85.29417 84.9847 84.68897 83.55296 82.78216 82.13436 82.63983 83.25934 83.01389 81.23111 80.89355 80.74014 81.39177 80.72576 79.73394 79.77484 79.8902 79.61243 79.23383 79.04031 78.7206 78.78858 78.23089 78.32987 77.57131 76.53648 76.58474 75.95519 75.39362 75.27966 75.47974 75.25806 74.67216 74.73733 75.28545 75.70868 74.96661 75.18813 75.18972 74.9529 74.1786 73.1423 75.05733 79.70852 76.4399 74.3315 -9999 -9999 -9999 -9999 -9999 -9999 -9999 -9999 -9999 -9999 -9999 -9999 
-9999 -9999 -9999 -9999 -9999 -9999 -9999 -9999 -9999 -9999 -9999 -9999 -9999 -9999 -9999 -9999 -9999 -9999 -9999 -9999 -9999 -9999 -9999 -9999 -9999 -9999 -9999 -9999 -9999 -9999 97.93743 97.60052 96.53875 96.40813 97.11901 97.15195 95.88158 95.83459 97.13461 96.66259 96.45931 96.17098 95.93761 94.9421 94.91236 94.47318 94.22649 94.59109 93.56153 93.59588 94.08145 95.10018 94.31882 93.27933 93.54639 92.19668 94.70028 94.28595 93.74441 95.05987 94.96943 94.96943 94.90766 94.69873 94.7845 94.75328 94.76455 94.98878 94.87971 94.78307 94.82247 94.87453 95.09208 94.24929 94.54562 94.78004 94.47172 94.28864 95.04668 93.82536 93.92065 94.1362 94.22754 93.54011 93.18584 93.11759 92.69456 92.23411 91.39527 91.56509 91.16249 91.39758 91.46024 90.49178 89.24079 88.53432 89.44186 90.52888 90.49982 89.93884 88.89411 88.0032 87.72948 87.76725 88.92675 87.50336 85.92172 86.26287 86.88305 86.55793 86.1847 86.17022 85.73187 85.35168 84.52274 84.22348 83.0999 82.14214 82.11015 82.84181 82.89769 82.11784 81.41525 80.38754 80.29452 79.39988 79.39697 79.64075 79.72107 80.00533 79.28864 79.00228 79.13749 78.56394 77.83369 78.17502 77.1299 77.02396 76.76237 76.08656 76.56157 75.57149 75.49886 74.52668 74.13729 75.56429 74.24696 73.90849 73.95602 74.67728 74.95349 73.60635 73.10508 76.1264 79.44044 75.41534 74.69291 75.757 -9999 -9999 -9999 -9999 -9999 -9999 -9999 -9999 -9999 -9999 -9999 -9999 
-9999 -9999 -9999 -9999 -9999 -9999 -9999 -9999 -9999 -9999 -9999 -9999 -9999 -9999 -9999 -9999 -9999 -9999 -9999 -9999 -9999 -9999 -9999 -9999 -9999 -9999 -9999 -9999 -9999 -9999 -9999 98.32216 98.18426 96.87159 96.33811 97.71481 97.21762 95.66733 95.50569 96.41138 97.35422 96.90644 95.94062 96.35058 95.63861 95.77676 96.10326 96.12844 94.76531 93.73025 93.56854 93.70348 95.15553 95.6084 94.49366 94.3177 94.25277 94.85008 94.14596 92.79591 92.70415 94.01039 94.34061 94.77878 95.03516 94.84105 94.87609 94.89746 95.01478 94.82681 95.13854 94.64066 95.1825 95.37907 95.5156 95.16334 94.79922 95.08436 95.41114 94.57319 94.37126 94.72011 94.43121 93.90688 93.63596 92.89908 92.20768 92.18288 91.85986 91.17635 91.48217 92.2514 91.46722 90.26199 90.32514 89.54142 89.69619 90.64902 90.14775 90.2567 88.30112 87.5593 88.17278 88.08524 88.27016 87.28901 86.22807 86.5126 86.58491 87.00417 86.80854 86.00083 85.35751 84.9881 84.61106 84.64522 83.89644 83.3854 82.76806 83.01662 82.51289 82.98893 82.25005 81.64778 80.88126 80.16954 79.32752 79.23268 79.39312 79.12479 79.6802 79.51943 78.81188 78.04416 77.16167 77.83295 78.3532 77.84567 77.43517 77.35754 75.60912 76.23048 76.47479 77.28569 76.80454 77.96341 78.36044 76.95504 76.75996 75.85605 74.01832 73.91922 77.05688 79.6442 76.48065 75.12299 76.41438 -9999 -9999 -9999 -9999 -9999 -9999 -9999 -9999 -9999 -9999 -9999 -9999 -9999 
-9999 -9999 -9999 -9999 -9999 -9999 -9999 -9999 -9999 -9999 -9999 -9999 -9999 -9999 -9999 -9999 -9999 -9999 -9999 -9999 -9999 -9999 -9999 -9999 -9999 -9999 -9999 -9999 -9999 -9999 -9999 -9999 -9999 98.10887 97.43343 96.67684 97.56739 95.55593 95.67497 96.89109 97.77065 96.87417 96.22809 96.23796 96.22683 96.21848 96.29388 96.06203 95.79829 94.83681 94.54948 93.53733 93.89637 94.47021 95.92491 95.55025 94.98571 93.31961 94.585 92.90343 91.20264 91.96131 92.72458 94.49165 94.23267 95.19012 95.10531 94.9589 94.94752 95.27845 94.49028 95.35592 95.09544 95.18319 95.47543 95.6776 95.50722 95.26953 95.37763 95.44685 95.405 94.75933 94.53238 93.66051 93.83267 94.29113 92.85027 92.3715 92.24351 91.9773 90.99137 91.82917 90.64699 90.13447 90.65826 91.14709 90.6618 90.46786 89.25435 89.65093 88.95061 87.74227 88.58899 88.40207 88.24408 86.66794 86.99366 87.29206 87.42944 87.36028 86.22124 85.42798 85.24201 84.69422 84.49758 84.05543 84.76741 83.75281 82.6424 81.59732 82.65195 82.62076 82.72423 82.33762 81.96008 81.73109 81.25274 80.36787 78.84971 80.3931 80.16531 78.91673 79.53069 79.06317 78.53278 77.66623 78.61912 79.36101 77.72164 75.91299 74.98963 76.87883 76.94861 76.46983 75.38298 75.88925 76.38435 75.83065 77.05518 76.76158 74.43489 76.91441 79.0266 74.86156 75.10618 75.47546 -9999 -9999 -9999 -9999 -9999 -9999 -9999 -9999 -9999 -9999 -9999 -9999 -9999 -9999 
-9999 -9999 -9999 -9999 -9999 -9999 -9999 -9999 -9999 -9999 -9999 -9999 -9999 -9999 -9999 -9999 -9999 -9999 -9999 -9999 -9999 -9999 -9999 -9999 -9999 -9999 -9999 -9999 -9999 -9999 -9999 -9999 -9999 -9999 98.7084 97.93072 97.87586 96.93069 96.38593 97.5917 97.05144 97.0426 97.19944 96.60664 96.63531 96.19128 96.17113 96.49033 96.52429 96.37396 95.9342 94.85629 94.19125 93.82198 94.87751 95.37607 96.14561 95.14698 94.2187 94.32265 92.34299 91.71285 91.68052 93.8465 93.23639 95.15089 95.54274 94.49524 93.63538 94.60088 94.37444 94.45329 95.20568 94.95505 95.35827 95.1516 95.61261 95.52161 95.10719 94.82725 95.26018 95.34424 94.24355 93.96144 94.11605 94.29162 93.86831 92.74957 92.30013 91.91307 91.42411 91.92313 91.65684 91.4771 90.81355 91.0527 91.14528 89.86371 89.0574 88.72088 87.6215 88.26102 88.65585 87.85449 87.51808 87.09618 86.94723 86.81822 87.36919 85.97146 85.39556 85.44015 85.12362 84.66999 84.29253 84.36104 84.55612 83.88991 82.85985 81.40022 81.51812 81.82954 82.2304 82.63676 82.25877 80.40693 79.81019 79.45221 79.26323 79.44798 79.39608 80.10475 79.45424 79.12684 79.1247 78.29414 77.88167 77.33614 76.14758 75.31421 76.93215 76.61938 76.73391 76.30659 77.06017 77.61534 76.96723 74.45508 73.99142 78.0547 80.83788 78.24585 74.8389 74.98179 76.28339 -9999 -9999 -9999 -9999 -9999 -9999 -9999 -9999 -9999 -9999 -9999 -9999 -9999 -9999 -9999 
-9999 -9999 -9999 -9999 -9999 -9999 -9999 -9999 -9999 -9999 -9999 -9999 -9999 -9999 -9999 -9999 -9999 -9999 -9999 -9999 -9999 -9999 -9999 -9999 -9999 -9999 -9999 -9999 -9999 -9999 -9999 -9999 -9999 -9999 -9999 98.12022 98.01332 98.24909 98.12855 97.59888 97.18003 97.27361 96.79002 96.97185 96.76044 97.08261 96.47146 96.38889 96.729 96.34219 96.40849 96.13319 95.24371 93.97523 94.59909 95.05843 95.34652 95.74987 94.95534 94.2187 93.73734 93.55309 92.37568 92.57075 94.0103 94.93801 96.12262 95.92256 94.14874 92.00397 93.97086 95.0196 93.62709 95.02805 94.52619 95.82041 95.12986 95.84 95.49883 95.28227 95.77227 95.65623 94.83402 94.24377 93.3691 94.63586 94.13242 93.10172 92.71663 92.58873 92.47554 92.07138 91.76829 91.55263 91.94762 91.58463 91.00365 89.51334 88.47591 88.61617 87.70299 88.36171 87.83366 87.77186 87.71895 87.15495 86.89181 86.85184 86.95815 85.72784 86.29816 85.17996 85.27987 85.15659 84.66946 84.83549 84.14196 83.45318 81.88245 82.19046 82.06972 81.042 80.87649 82.50279 82.19849 80.85876 80.31847 79.95934 79.15621 79.81046 80.23097 79.99676 79.42831 79.04442 78.5895 77.21732 77.27362 76.6742 75.65705 76.33605 77.096 76.45224 77.10556 77.2634 78.20608 78.54549 75.25455 73.57519 75.99137 79.87445 74.9852 75.94609 74.93177 75.43568 77.67096 -9999 -9999 -9999 -9999 -9999 -9999 -9999 -9999 -9999 -9999 -9999 -9999 -9999 -9999 -9999 
-9999 -9999 -9999 -9999 -9999 -9999 -9999 -9999 -9999 -9999 -9999 -9999 -9999 -9999 -9999 -9999 -9999 -9999 -9999 -9999 -9999 -9999 -9999 -9999 -9999 -9999 -9999 -9999 -9999 -9999 -9999 -9999 -9999 -9999 -9999 -9999 98.2216 98.30631 98.10502 97.81149 98.03555 98.16821 97.77423 97.4978 96.96777 97.8597 96.54775 95.3678 96.41505 96.83363 96.44284 95.88444 95.98302 94.66588 94.68992 95.37722 95.5452 95.33358 95.3914 95.19981 95.34848 94.85186 94.67077 93.40067 93.71791 94.02238 94.81866 96.14877 96.01009 95.22464 94.92195 95.50701 95.06355 93.09991 93.8031 94.56671 95.10751 95.71149 95.74271 95.46127 96.39062 95.13014 94.67313 93.51929 94.31262 93.81817 94.90471 93.72293 93.59721 92.71466 93.30396 92.4086 91.53436 90.48466 90.57758 90.36207 89.85152 89.72421 89.51366 88.77837 87.88867 87.93234 88.20711 87.7701 87.79157 88.40428 87.21581 86.79151 86.00204 85.72456 86.23164 85.71568 85.68459 85.25916 85.95716 84.42355 84.28874 82.91762 81.60214 81.8005 83.18224 82.21661 81.51337 81.69354 82.28174 82.12936 81.63454 80.30311 79.40764 78.98431 79.47717 78.98885 78.27115 77.9368 77.84732 78.42014 77.56693 77.5486 77.32997 77.2109 77.84392 78.09364 76.91241 75.46272 75.92551 76.02735 74.10834 74.22999 79.36785 74.85282 75.16964 75.55659 75.51594 -9999 -9999 -9999 -9999 -9999 -9999 -9999 -9999 -9999 -9999 -9999 -9999 -9999 -9999 -9999 -9999 -9999 
-9999 -9999 -9999 -9999 -9999 -9999 -9999 -9999 -9999 -9999 -9999 -9999 -9999 -9999 -9999 -9999 -9999 -9999 -9999 -9999 -9999 -9999 -9999 -9999 -9999 -9999 -9999 -9999 -9999 -9999 -9999 -9999 -9999 -9999 -9999 -9999 -9999 98.12145 98.1655 98.1655 98.15761 98.01186 98.5575 98.24494 96.93655 96.94809 97.12043 95.93575 95.7982 95.54068 95.76496 95.95967 96.11786 96.14628 94.88709 96.01518 95.67421 95.59932 96.54026 96.41748 96.18849 95.82969 95.56386 94.71262 93.73481 93.28924 94.83154 96.008 95.64694 95.56284 95.32001 94.8192 95.94739 95.2663 93.93381 93.86098 94.43546 95.34368 95.47515 95.30384 96.38291 96.73363 95.29059 94.67424 95.08878 94.46162 94.99026 94.07174 93.82693 93.11084 92.69637 92.8754 92.01907 91.72086 90.28927 90.24551 89.92944 89.37423 89.49117 89.49551 87.75619 87.42056 88.13181 87.89809 87.95358 88.68491 87.3549 86.88226 86.17885 87.16288 86.18156 86.40781 86.19656 85.78025 85.55499 85.06166 85.28582 83.35793 83.09508 83.33365 83.08334 83.03873 82.33996 82.72916 82.30949 82.3767 82.26488 80.54807 79.09168 79.06358 79.17095 79.4176 79.40572 79.26913 79.4137 78.83262 77.89247 77.62783 78.24583 78.59046 77.82328 76.11517 75.13013 74.95844 73.5523 73.21882 73.05986 78.38402 76.01136 75.14192 76.45141 76.69191 -9999 -9999 -9999 -9999 -9999 -9999 -9999 -9999 -9999 -9999 -9999 -9999 -9999 -9999 -9999 -9999 -9999 -9999 
-9999 -9999 -9999 -9999 -9999 -9999 -9999 -9999 -9999 -9999 -9999 -9999 -9999 -9999 -9999 -9999 -9999 -9999 -9999 -9999 -9999 -9999 -9999 -9999 -9999 -9999 -9999 -9999 -9999 -9999 -9999 98.03257 98.28061 -9999 -9999 98.08662 98.24657 97.85097 97.38335 97.9455 97.43802 97.50342 96.96573 96.55228 97.32688 96.77135 96.41822 96.69215 96.75501 95.99651 95.85867 96.46712 95.68137 96.2971 96.03729 95.91818 95.02575 96.18362 96.49412 96.49158 96.28666 95.95528 95.54999 95.2971 95.72448 94.85764 95.91032 96.1216 96.41748 96.56767 96.21533 94.63824 95.28609 96.38338 95.23031 95.00902 95.02322 94.29825 94.86913 94.57896 95.68292 96.34937 96.39651 95.14548 95.24166 95.67352 94.07209 94.03034 93.67772 92.84723 93.46638 93.15761 92.06611 91.11511 90.23786 90.12809 90.77314 90.64606 89.44671 90.44294 88.82205 87.39172 88.51739 88.17088 88.00471 88.66518 87.232 86.71465 86.79646 87.30328 86.98706 86.167 85.46284 85.45757 85.45869 85.0393 84.27795 83.40942 83.22767 83.30436 83.27377 83.42208 83.35907 82.91877 82.80834 81.92451 81.9384 80.83284 80.56937 79.18472 79.15813 79.63396 79.93877 79.59662 78.92748 79.63573 78.81314 78.50484 78.95691 79.32173 78.33746 76.70754 76.1305 75.42981 75.16689 75.31133 75.40617 78.84367 73.41157 -9999 -9999 -9999 -9999 -9999 -9999 -9999 -9999 -9999 -9999 -9999 -9999 -9999 -9999 -9999 -9999 -9999 -9999 -9999 -9999 -9999 
-9999 -9999 -9999 -9999 -9999 -9999 -9999 -9999 -9999 -9999 -9999 -9999 -9999 -9999 -9999 -9999 -9999 -9999 -9999 -9999 -9999 -9999 -9999 -9999 -9999 -9999 -9999 -9999 -9999 -9999 98.27074 96.70527 96.96471 -9999 -9999 98.02422 97.76762 96.37207 97.42118 97.62782 97.52263 97.47872 97.00417 97.69339 97.4327 96.51718 95.69234 95.93553 96.11445 95.79263 95.83858 95.61777 95.95457 96.80231 96.26254 96.66972 96.03012 95.49014 96.08844 96.81123 96.78904 96.49638 95.17049 95.18754 94.93714 95.56499 96.49282 94.90524 95.29092 97.08765 97.05351 96.16098 95.13653 95.82248 96.21983 95.11903 94.90018 94.09506 94.87041 95.49465 95.93998 95.9084 96.38241 96.02197 95.7504 96.19062 94.58898 94.04515 94.46162 92.69436 93.27319 92.81243 93.56146 91.47546 90.62475 89.89545 90.30215 89.91864 90.34142 90.7396 89.88058 88.44779 88.67203 89.20524 88.86031 88.42715 87.43948 86.61524 85.68606 85.96633 86.74629 86.58363 85.58755 85.63416 85.42817 85.16077 84.86715 83.98931 83.61518 84.34178 83.22813 83.1989 82.69302 83.04211 83.09364 81.99924 81.7485 81.09646 80.10442 79.61526 79.28303 79.1901 79.29505 79.91199 79.73175 79.60107 79.35026 79.35426 78.93233 78.71421 79.08429 78.46005 76.10649 75.50555 74.04707 73.38316 78.50924 79.22464 75.55409 -9999 -9999 -9999 -9999 -9999 -9999 -9999 -9999 -9999 -9999 -9999 -9999 -9999 -9999 -9999 -9999 -9999 -9999 -9999 -9999 -9999 
-9999 -9999 -9999 -9999 -9999 -9999 -9999 -9999 -9999 -9999 -9999 -9999 -9999 -9999 -9999 -9999 -9999 -9999 -9999 -9999 -9999 -9999 -9999 -9999 -9999 -9999 -9999 -9999 -9999 -9999 98.8274 97.34533 96.38143 97.0335 98.34058 98.5028 97.62456 96.65312 96.35811 97.54088 96.02035 96.30286 96.64232 97.72668 97.6139 97.26798 96.43419 96.34041 96.51743 96.38857 96.54034 96.23434 96.75638 97.2261 96.1856 96.52602 96.92798 96.18726 95.95192 96.31664 96.82245 96.63358 95.75551 95.47047 95.53893 95.13499 95.98274 95.88454 96.33775 96.01431 97.41364 96.67351 95.84856 95.51777 96.24586 95.705 94.64928 95.24039 95.09822 96.36966 96.66377 95.47788 96.10728 96.71152 96.36983 96.44012 95.95939 94.98927 93.90499 92.02086 92.11514 92.32662 93.07913 92.74177 91.21864 89.78132 88.88468 89.55392 90.0975 90.37371 91.03735 88.69456 88.77918 89.49134 89.84221 87.88326 87.41636 87.86755 86.48287 86.53288 86.37993 86.1806 85.77665 85.82973 85.93255 85.47526 84.79852 84.78132 83.71597 83.38829 83.82574 83.82325 83.55276 83.52039 83.19398 82.57228 82.8383 81.53206 80.90171 80.54012 79.96693 78.96767 79.34581 79.29481 79.38714 79.3306 78.8352 79.09406 79.04296 78.4137 78.25334 78.93399 78.31542 75.01254 73.66732 75.94556 75.04515 78.17786 75.96403 73.54667 -9999 -9999 -9999 -9999 -9999 -9999 -9999 -9999 -9999 -9999 -9999 -9999 -9999 -9999 -9999 -9999 -9999 -9999 -9999 -9999 
-9999 -9999 -9999 -9999 -9999 -9999 -9999 -9999 -9999 -9999 -9999 -9999 -9999 -9999 -9999 -9999 -9999 -9999 -9999 -9999 -9999 -9999 -9999 -9999 -9999 -9999 -9999 -9999 -9999 -9999 98.98148 98.48668 96.92337 95.6913 97.39922 98.24071 98.57201 97.4181 96.01271 96.35185 97.72501 96.8716 96.21281 96.2076 97.45296 97.96381 95.73279 96.76795 97.6436 96.9774 97.10715 97.12315 96.61642 97.91192 96.30077 96.55898 96.93925 96.93003 96.93784 95.97623 95.75706 95.71265 95.91875 96.08881 95.82458 95.84389 95.83956 96.13519 97.59653 96.92122 97.03042 97.61193 96.5442 95.81653 96.47399 96.65459 95.82491 95.15985 96.10528 97.03531 97.44937 96.5534 96.31989 96.77245 96.81301 96.35838 96.54687 95.98671 95.01942 93.07824 92.1181 93.39056 92.87595 92.43227 92.74541 90.18645 88.9031 90.68131 88.94473 90.55941 90.76483 88.99833 88.93863 89.55973 89.32037 87.19702 87.57794 87.81402 87.60217 87.13747 86.66252 86.58146 85.92226 85.94785 85.85294 85.59975 85.43463 84.12016 83.21178 83.42817 83.98115 83.66268 83.78106 83.90758 83.36113 82.91458 82.71076 82.39364 81.08121 80.3422 80.1731 79.28838 79.19913 78.15176 79.14404 79.32968 78.39828 77.92267 77.61375 77.03436 76.11893 75.89416 76.86998 74.8358 74.03018 74.94099 73.06629 77.4724 76.5348 73.0043 -9999 -9999 -9999 -9999 -9999 -9999 -9999 -9999 -9999 -9999 -9999 -9999 -9999 -9999 -9999 -9999 -9999 -9999 -9999 -9999 
-9999 -9999 -9999 -9999 -9999 -9999 -9999 -9999 -9999 -9999 -9999 -9999 -9999 -9999 -9999 -9999 -9999 -9999 -9999 -9999 -9999 -9999 -9999 -9999 -9999 -9999 -9999 -9999 -9999 -9999 -9999 -9999 98.77861 97.4397 97.23008 97.82814 98.48445 98.00326 97.87264 97.3045 97.91322 97.61394 97.38994 97.3525 97.0321 96.46333 95.68954 95.90939 97.56998 97.33774 96.36887 96.18111 96.38351 97.81512 97.8593 96.51271 96.46712 96.89732 97.39634 97.11301 96.28195 95.12432 97.01845 97.58953 97.32744 97.37897 97.11384 95.78085 96.68278 96.23713 97.34193 97.50087 97.70019 96.74049 96.45468 96.64706 96.38867 95.36928 96.17407 96.84847 96.81853 97.39883 96.88876 96.411 96.23808 97.01335 96.63285 96.18045 95.05 93.91729 93.12984 91.68673 93.08881 90.52576 91.15897 91.54444 89.7403 90.60828 89.62123 90.82968 91.47437 88.84113 89.28076 89.24039 89.60584 87.73141 87.44682 87.99579 88.13617 87.05408 87.38601 86.86214 86.3271 86.54096 86.08037 84.60805 84.21045 84.08751 83.00426 83.85815 84.28336 83.57355 83.78036 83.76205 83.92517 83.52848 82.20613 81.41521 80.34766 80.33775 81.44737 79.76555 79.94928 79.65214 79.86131 79.7869 80.05325 79.35258 78.3806 76.53931 74.91038 73.93002 73.36359 73.79541 74.1122 74.69228 73.39939 79.37353 75.53819 -9999 -9999 -9999 -9999 -9999 -9999 -9999 -9999 -9999 -9999 -9999 -9999 -9999 -9999 -9999 -9999 -9999 -9999 -9999 -9999 -9999 
-9999 -9999 -9999 -9999 -9999 -9999 -9999 -9999 -9999 -9999 -9999 -9999 -9999 -9999 -9999 -9999 -9999 -9999 -9999 -9999 -9999 -9999 -9999 -9999 -9999 -9999 -9999 -9999 -9999 -9999 -9999 -9999 -9999 98.48179 96.9421 96.77152 98.33051 99.19577 97.84188 98.40071 98.87963 98.65532 98.09781 97.38156 97.02975 96.02435 96.33801 97.27806 97.89873 97.43987 96.61378 96.16781 96.84153 97.80842 97.87928 97.6869 97.21227 97.75645 97.79269 97.22209 95.99794 93.51088 96.98258 96.79105 97.00924 97.1425 97.85693 96.53992 95.92234 96.84137 98.05302 97.78461 97.7226 96.69543 96.77254 97.04224 96.37124 95.81773 96.45005 96.58486 95.80455 96.46642 95.80263 96.35561 95.59025 95.94383 96.35023 96.55544 95.80555 95.43056 94.8384 92.96846 92.26903 90.98915 88.98538 91.30122 92.71664 91.80806 90.30508 91.05808 91.53037 90.51983 89.93153 89.85429 89.53282 87.74396 87.37569 88.17787 87.65372 87.75898 87.66766 87.12238 86.58599 86.51642 86.07788 84.99294 84.68262 84.436 83.78802 84.12981 83.88644 83.76263 83.70895 83.62644 84.1429 83.72819 82.68036 81.4747 81.36959 81.51096 81.89351 80.05594 80.63216 79.25849 79.6865 79.96396 80.37727 79.59899 79.75449 78.81805 76.28735 74.92075 75.44506 76.65588 74.04475 73.49239 73.02592 80.99225 -9999 -9999 -9999 -9999 -9999 -9999 -9999 -9999 -9999 -9999 -9999 -9999 -9999 -9999 -9999 -9999 -9999 -9999 -9999 -9999 -9999 -9999 
-9999 -9999 -9999 -9999 -9999 -9999 -9999 -9999 -9999 -9999 -9999 -9999 -9999 -9999 -9999 -9999 -9999 -9999 -9999 -9999 -9999 -9999 -9999 -9999 -9999 -9999 -9999 -9999 -9999 -9999 -9999 -9999 -9999 98.97394 98.35773 97.54503 97.36379 98.60251 97.46854 98.2902 98.3101 97.39472 97.94024 98.05182 98.12735 97.72427 98.13034 97.89369 96.4193 97.6172 97.56415 97.22669 97.72498 97.65648 97.60696 97.73598 97.86732 98.33839 98.17705 97.23553 96.30192 93.48222 94.24729 96.10522 97.2905 96.88315 97.45206 98.87389 97.53131 97.44606 98.37852 97.83053 97.89605 97.71326 97.01527 97.43723 96.76495 96.68091 95.72208 97.09306 96.86219 94.8848 96.23333 95.42095 94.04817 94.84424 95.96886 96.1889 96.87247 96.35436 95.38671 94.45943 92.69997 91.47458 88.89626 89.7915 92.03827 92.59005 91.89106 91.69797 91.77788 91.80544 90.67658 90.61393 89.60899 87.78698 87.50311 88.23845 87.46449 87.76929 87.51906 86.8928 86.17645 85.64777 85.69822 86.03065 85.95448 85.22607 84.17683 84.04479 83.80752 83.72289 84.50994 83.91615 83.8035 83.8082 82.95814 81.87425 82.22156 81.73655 81.50524 81.23535 81.0107 80.5433 79.92989 79.28671 78.91854 78.93266 77.73252 76.26205 74.72123 74.95111 74.30376 75.41752 75.1818 76.42981 77.43992 83.31525 -9999 -9999 -9999 -9999 -9999 -9999 -9999 -9999 -9999 -9999 -9999 -9999 -9999 -9999 -9999 -9999 -9999 -9999 -9999 -9999 -9999 -9999 
-9999 -9999 -9999 -9999 -9999 -9999 -9999 -9999 -9999 -9999 -9999 -9999 -9999 -9999 -9999 -9999 -9999 -9999 -9999 -9999 -9999 -9999 -9999 -9999 -9999 -9999 -9999 -9999 -9999 -9999 -9999 -9999 -9999 -9999 98.98311 98.76032 97.72842 98.51498 97.46004 97.68681 98.53804 97.62937 97.24043 97.9443 98.06022 98.64413 98.46497 98.55213 96.73978 97.16822 98.1695 97.18088 98.01076 98.1301 98.10341 97.82391 98.217 98.07487 97.79649 97.40047 97.17125 96.35813 94.33668 94.90297 95.88106 98.60104 97.53829 97.60128 98.87114 98.09091 98.60576 99.29118 98.87063 98.3381 96.7963 97.9382 97.6485 96.63667 96.13324 96.78281 96.99628 96.83702 95.019 94.09734 92.69901 94.74164 94.9167 94.54161 95.90643 96.65078 95.74937 95.16513 94.54422 92.07581 90.86992 88.84683 91.24863 92.281 91.13825 90.58091 90.8993 91.96106 90.99357 90.58939 89.83897 88.8238 88.47594 88.72888 87.70323 88.79305 87.89755 86.96054 86.98599 86.51855 85.47037 85.58755 85.57669 85.34177 85.12799 84.21679 84.24516 84.39437 83.8359 84.03426 83.65882 83.64742 83.73208 82.39172 82.76015 82.21969 82.04361 81.56572 81.4799 81.92984 80.70184 79.70451 78.85522 77.59977 76.72846 75.3248 76.13773 75.20363 74.01047 75.84068 74.37349 72.88613 77.22955 85.04461 -9999 -9999 -9999 -9999 -9999 -9999 -9999 -9999 -9999 -9999 -9999 -9999 -9999 -9999 -9999 -9999 -9999 -9999 -9999 -9999 -9999 -9999 
-9999 -9999 -9999 -9999 -9999 -9999 -9999 -9999 -9999 -9999 -9999 -9999 -9999 -9999 -9999 -9999 -9999 -9999 -9999 -9999 -9999 -9999 -9999 -9999 -9999 -9999 -9999 -9999 -9999 -9999 -9999 -9999 -9999 -9999 -9999 99.38616 98.63342 97.27268 97.73724 96.65476 97.78967 98.41743 96.86442 97.36531 97.58105 98.0535 97.7137 97.35642 98.31255 97.60035 98.20213 97.55279 98.0172 98.12309 98.25926 98.38051 98.46622 98.54627 98.17472 98.36324 98.4622 97.23695 95.7458 96.55496 98.1328 98.09995 98.85931 98.90193 98.50626 98.81655 98.6184 99.53067 99.17879 98.38766 96.80292 97.46813 98.15781 97.95702 96.90047 95.84776 97.02996 97.33362 97.0584 96.06686 94.45129 95.60415 95.82639 95.00236 94.34308 95.93096 96.95902 95.86743 94.83834 93.53139 92.8625 89.47211 90.5491 90.61937 91.38106 89.2824 90.91986 90.01372 90.53896 90.64481 90.48488 89.73476 88.70056 88.61459 88.36234 87.87068 87.94296 87.292 86.59624 87.05408 86.8401 86.62075 86.21832 86.07275 85.68446 85.48287 84.91578 84.56345 84.68317 84.48924 84.5011 84.61829 83.50865 83.37287 83.24026 83.39675 83.23135 82.82709 82.225 81.73462 81.21905 81.19052 80.2104 78.2824 76.25385 76.37688 75.01121 73.14828 73.52059 73.27697 72.56314 75.8157 82.74777 84.16742 -9999 -9999 -9999 -9999 -9999 -9999 -9999 -9999 -9999 -9999 -9999 -9999 -9999 -9999 -9999 -9999 -9999 -9999 -9999 -9999 -9999 -9999 
-9999 -9999 -9999 -9999 -9999 -9999 -9999 -9999 -9999 -9999 -9999 -9999 -9999 -9999 -9999 -9999 -9999 -9999 -9999 -9999 -9999 -9999 -9999 -9999 -9999 -9999 -9999 -9999 -9999 -9999 -9999 -9999 -9999 -9999 -9999 98.65163 98.1778 96.92892 96.18336 97.56788 97.29174 98.81094 98.34889 97.18245 97.0645 98.74284 99.08922 96.82237 96.62708 98.07011 97.66621 97.05573 97.98778 98.61088 98.5825 98.59873 98.29663 98.69875 98.72129 98.54885 97.74023 97.73981 96.6983 96.97166 98.66989 98.58536 98.06155 99.4243 99.22086 98.95845 99.47154 99.65103 99.82102 99.53182 97.0584 97.53557 97.14685 96.93088 96.57281 96.85238 95.66759 97.6983 97.11997 97.5431 96.44205 94.84374 96.73631 96.05499 94.96778 96.09109 96.37396 96.00598 95.84467 95.11165 92.55888 91.23816 91.05916 88.70181 90.30586 91.26821 89.21289 87.11761 89.65245 90.78666 91.28942 90.4612 89.69913 88.92979 87.93323 87.59769 87.2007 87.12852 88.08028 87.40908 86.69202 86.64421 85.36124 84.81551 85.72906 85.31759 84.96025 85.09457 84.39648 83.60276 83.04624 83.77582 84.81742 84.11898 83.96667 82.58079 82.9251 81.69177 82.10049 81.66737 80.5814 79.75106 78.18436 77.63683 77.9954 76.35449 74.45141 73.25743 73.6356 76.06245 78.99869 82.25814 84.10172 -9999 -9999 -9999 -9999 -9999 -9999 -9999 -9999 -9999 -9999 -9999 -9999 -9999 -9999 -9999 -9999 -9999 -9999 -9999 -9999 -9999 -9999 -9999 
-9999 -9999 -9999 -9999 -9999 -9999 -9999 -9999 -9999 -9999 -9999 -9999 -9999 -9999 -9999 -9999 -9999 -9999 -9999 -9999 -9999 -9999 -9999 -9999 -9999 -9999 -9999 -9999 -9999 -9999 -9999 -9999 -9999 -9999 98.78671 98.94562 96.82913 96.52621 97.31586 97.4569 97.31586 98.31979 98.53714 98.31855 96.8886 97.06969 98.80413 98.38433 96.86617 97.239 97.61818 97.56376 98.35303 98.24927 98.82764 98.92335 98.98513 98.98468 98.62067 98.62067 98.22556 98.04356 97.1957 96.95052 98.73553 100.5972 99.47649 99.40029 99.97019 99.74286 100.1691 100.1401 100.0776 99.52354 97.83077 97.83029 98.59235 98.3208 98.78568 97.99918 95.87406 96.02213 96.22018 97.40245 97.35876 96.73344 96.88693 95.10456 95.22668 96.38438 96.56734 96.50658 95.62515 95.44759 93.59641 93.18122 90.19455 89.68458 89.48108 91.75636 90.48769 88.14603 87.22883 89.85764 89.6486 89.96926 90.32993 88.58253 88.07898 87.57699 87.04041 88.58522 87.18434 86.46789 85.33532 85.63776 84.70862 83.99333 84.76972 85.42815 84.35921 85.05458 84.67377 84.26913 83.0994 82.28687 82.63795 83.51675 -9999 -9999 -9999 -9999 -9999 81.78714 80.62716 79.55919 79.63297 79.16751 76.25192 73.743 73.72073 74.70914 77.05661 79.56413 82.67335 82.49492 -9999 -9999 -9999 -9999 -9999 -9999 -9999 -9999 -9999 -9999 -9999 -9999 -9999 -9999 -9999 -9999 -9999 -9999 -9999 -9999 -9999 -9999 -9999 -9999 
-9999 -9999 -9999 -9999 -9999 -9999 -9999 -9999 -9999 -9999 -9999 -9999 -9999 -9999 -9999 -9999 -9999 -9999 -9999 -9999 -9999 -9999 -9999 -9999 -9999 -9999 -9999 -9999 -9999 -9999 -9999 -9999 -9999 -9999 -9999 -9999 99.40942 96.85506 98.12589 99.02061 97.9445 98.14516 97.68375 98.31936 97.33883 96.8968 98.00175 98.91032 98.06842 97.50998 97.7502 97.45604 98.53986 98.87163 99.05344 99.24687 98.3055 98.53326 98.60132 99.35942 99.13117 98.35247 97.70733 98.30161 100.3835 100.2877 99.5265 99.86856 100.168 99.31008 99.7994 99.82359 99.94808 99.44495 98.02352 99.03278 98.66515 99.05509 98.38651 97.92055 98.07359 96.79422 96.00755 96.49323 96.82097 98.24388 97.95409 95.9614 94.5206 95.85044 97.09012 96.33675 95.57137 95.0939 95.1754 92.42364 90.46704 91.4928 89.95059 91.93095 92.37328 89.57698 88.78162 88.13425 89.05641 89.9223 90.34093 89.37241 88.88448 89.0386 87.27351 88.04552 87.43102 85.3 86.00961 85.87862 85.30431 84.6137 84.84428 83.25967 84.18839 85.0738 85.07785 84.58455 84.13853 82.73512 82.42701 81.80236 -9999 -9999 -9999 -9999 -9999 81.87588 80.52808 80.6524 80.8712 77.21824 74.49418 75.40137 74.75043 74.11628 75.08759 76.94158 75.06569 -9999 -9999 -9999 -9999 -9999 -9999 -9999 -9999 -9999 -9999 -9999 -9999 -9999 -9999 -9999 -9999 -9999 -9999 -9999 -9999 -9999 -9999 -9999 -9999 -9999 
-9999 -9999 -9999 -9999 -9999 -9999 -9999 -9999 -9999 -9999 -9999 -9999 -9999 -9999 -9999 -9999 -9999 -9999 -9999 -9999 -9999 -9999 -9999 -9999 -9999 -9999 -9999 -9999 -9999 -9999 -9999 -9999 -9999 -9999 -9999 -9999 -9999 98.953 96.78792 98.80882 99.23975 98.66877 97.26259 97.57429 96.65372 97.09493 96.78523 99.12733 97.70673 96.77711 96.60465 98.40352 97.85379 99.27264 99.0153 99.5014 98.64041 99.07504 98.71651 99.4541 99.08575 98.45515 97.20433 98.34751 100.8008 100.8308 100.6206 100.5632 100.799 97.75676 97.86916 99.01281 99.57761 98.62031 97.94165 97.61931 98.09278 98.53558 98.87259 98.36681 98.84129 97.94139 96.64214 96.47903 95.88603 96.31767 97.62547 97.97002 97.04836 96.71071 97.60394 96.68174 95.06815 92.95355 94.86121 93.52277 91.76452 91.98333 90.16476 91.80413 92.31712 91.12992 90.38745 89.79387 89.811 89.66753 89.35305 90.24313 90.00001 89.77573 87.57716 88.01754 87.83031 86.1752 86.08199 86.44525 85.70782 85.23478 84.41084 84.05068 84.36708 83.96845 83.76907 84.06764 83.33002 -9999 -9999 -9999 -9999 -9999 -9999 -9999 -9999 82.39628 82.14643 82.48922 82.66698 79.1237 77.17815 -9999 -9999 -9999 -9999 -9999 -9999 -9999 -9999 -9999 -9999 -9999 -9999 -9999 -9999 -9999 -9999 -9999 -9999 -9999 -9999 -9999 -9999 -9999 -9999 -9999 -9999 -9999 -9999 -9999 -9999 -9999 
-9999 -9999 -9999 -9999 -9999 -9999 -9999 -9999 -9999 -9999 -9999 -9999 -9999 -9999 -9999 -9999 -9999 -9999 -9999 -9999 -9999 -9999 -9999 -9999 -9999 -9999 -9999 -9999 -9999 -9999 -9999 -9999 -9999 -9999 -9999 -9999 -9999 -9999 99.36984 99.10323 99.20464 98.8483 98.52757 97.21027 96.35746 94.93897 96.14826 97.09349 99.13412 98.05688 96.65952 97.41126 97.95837 99.04932 99.66289 99.66289 99.56204 99.35651 98.96037 98.47733 98.54186 97.78999 96.96398 99.0089 101.1267 101.1791 100.642 101.0507 101.7748 99.37995 98.75658 98.17034 97.60838 97.2223 98.19156 98.57832 97.16738 97.60769 98.30444 98.72175 98.50214 98.1386 99.37664 97.79756 97.7502 95.74318 95.8489 97.53156 98.54078 97.91145 97.66666 97.32341 96.12452 93.92782 93.61618 93.82788 93.25883 92.09761 91.44023 92.06499 92.8638 92.61919 91.98738 91.97168 91.84858 90.81905 91.00912 90.40456 88.88706 88.68095 87.17908 87.04437 87.65013 86.61449 85.8681 86.14742 86.49871 86.53899 85.42519 84.01695 83.87129 83.93284 83.53259 -9999 -9999 -9999 -9999 -9999 -9999 -9999 -9999 -9999 -9999 83.12439 83.1088 -9999 -9999 -9999 -9999 -9999 -9999 -9999 -9999 -9999 -9999 -9999 -9999 -9999 -9999 -9999 -9999 -9999 -9999 -9999 -9999 -9999 -9999 -9999 -9999 -9999 -9999 -9999 -9999 -9999 -9999 -9999 -9999 -9999 -9999 -9999 
-9999 -9999 -9999 -9999 -9999 -9999 -9999 -9999 -9999 -9999 -9999 -9999 -9999 -9999 -9999 -9999 -9999 -9999 -9999 -9999 -9999 -9999 -9999 -9999 -9999 -9999 -9999 -9999 -9999 -9999 -9999 -9999 -9999 -9999 -9999 -9999 -9999 -9999 -9999 99.13995 98.25131 99.17065 99.08148 98.73705 96.54597 96.22482 96.17197 96.06483 97.7393 98.01647 98.39536 97.33443 98.31085 99.90131 99.99767 98.75618 99.44324 100.2061 99.19572 99.18635 98.62583 98.13179 97.65624 98.73922 100.3052 101.3199 100.1269 100.9332 101.5357 101.5981 99.929 98.17524 98.27492 97.96014 97.91911 99.12286 98.55708 98.20294 98.07803 98.31495 98.31267 98.89685 98.27871 98.35923 98.46436 96.2498 96.54788 97.77771 98.74135 96.90765 95.99287 96.0846 97.06837 95.74467 93.05951 93.89184 93.60851 92.42364 92.61525 91.8363 92.75922 92.70122 92.05402 91.2 90.41344 90.9679 90.28864 87.77529 89.27631 88.49007 88.48122 87.88689 85.76962 85.88665 86.58398 86.92591 87.07151 86.89255 85.68513 84.40255 84.82782 84.34367 84.7466 -9999 -9999 -9999 -9999 -9999 -9999 -9999 -9999 -9999 -9999 -9999 -9999 -9999 -9999 -9999 -9999 -9999 -9999 -9999 -9999 -9999 -9999 -9999 -9999 -9999 -9999 -9999 -9999 -9999 -9999 -9999 -9999 -9999 -9999 -9999 -9999 -9999 -9999 -9999 -9999 -9999 -9999 -9999 -9999 -9999 -9999 -9999 
-9999 -9999 -9999 -9999 -9999 -9999 -9999 -9999 -9999 -9999 -9999 -9999 -9999 -9999 -9999 -9999 -9999 -9999 -9999 -9999 -9999 -9999 -9999 -9999 -9999 -9999 -9999 -9999 -9999 -9999 -9999 -9999 -9999 -9999 -9999 -9999 -9999 98.60274 98.68101 97.59217 97.31281 97.42812 99.1213 98.17359 97.16563 97.50594 96.06868 96.02928 96.28101 96.27089 97.30565 96.92997 97.84865 100.0524 98.57828 99.93273 99.62226 99.87267 99.98587 99.57796 98.50343 98.33527 99.66354 99.17795 99.70663 100.3827 99.57599 100.9733 101.3857 101.8689 100.259 100.5299 97.95083 100.0527 98.01231 97.59271 100.2984 99.00626 98.84393 98.21719 97.8972 98.59485 98.48118 97.50588 97.08649 97.93169 96.50481 96.51723 98.93638 96.77893 94.50842 94.63482 95.98901 96.20785 93.94689 93.79284 92.67256 93.2837 92.37186 92.43407 92.14373 92.69704 90.81567 90.06841 89.00096 90.5655 90.15124 88.39396 87.99367 88.90275 87.89855 88.06815 87.58633 85.7669 86.9137 87.36217 86.61471 86.97974 86.27033 84.83744 84.51232 84.70022 84.56848 -9999 -9999 -9999 -9999 -9999 -9999 -9999 -9999 -9999 -9999 -9999 -9999 -9999 -9999 -9999 -9999 -9999 -9999 -9999 -9999 -9999 -9999 -9999 -9999 -9999 -9999 -9999 -9999 -9999 -9999 -9999 -9999 -9999 -9999 -9999 -9999 -9999 -9999 -9999 -9999 -9999 -9999 -9999 -9999 -9999 -9999 -9999 
-9999 -9999 -9999 -9999 -9999 -9999 -9999 -9999 -9999 -9999 -9999 -9999 -9999 -9999 -9999 -9999 -9999 -9999 -9999 -9999 -9999 -9999 -9999 -9999 -9999 -9999 -9999 -9999 -9999 -9999 -9999 -9999 -9999 -9999 -9999 -9999 -9999 -9999 98.72453 97.62678 96.56013 96.77091 99.1769 99.19192 98.9453 98.56509 97.42932 95.99593 95.86708 95.06634 93.14669 94.11046 98.01566 100.0482 97.80004 99.06125 97.56059 99.51299 100.1947 99.54916 98.77757 98.95458 100.7537 99.32869 99.23848 100.8685 98.94135 101.2291 101.8431 102.0499 102.6134 101.7837 99.65198 100.9031 97.987 97.6729 98.25009 100.4631 98.31168 99.51846 99.20991 98.63355 99.38531 98.71397 96.88921 96.46569 98.27693 96.429 97.88605 98.78131 95.18938 94.93839 94.49403 93.16308 94.08503 94.78124 92.91138 93.77402 93.05649 92.57756 91.47683 91.74321 90.42766 91.26302 89.98353 90.86642 90.36124 89.80137 88.70036 86.16949 86.44455 87.51241 86.9812 85.8101 87.13683 86.49175 84.74983 85.18502 84.63885 85.09431 85.15125 85.00136 84.59287 -9999 -9999 -9999 -9999 -9999 -9999 -9999 -9999 -9999 -9999 -9999 -9999 -9999 -9999 -9999 -9999 -9999 -9999 -9999 -9999 -9999 -9999 -9999 -9999 -9999 -9999 -9999 -9999 -9999 -9999 -9999 -9999 -9999 -9999 -9999 -9999 -9999 -9999 -9999 -9999 -9999 -9999 -9999 -9999 -9999 -9999 -9999 
-9999 -9999 -9999 -9999 -9999 -9999 -9999 -9999 -9999 -9999 -9999 -9999 -9999 -9999 -9999 -9999 -9999 -9999 -9999 -9999 -9999 -9999 -9999 -9999 -9999 -9999 -9999 -9999 -9999 -9999 -9999 -9999 -9999 -9999 -9999 -9999 -9999 -9999 99.48721 98.99101 97.61506 97.81179 97.22052 98.39097 98.99622 97.64288 98.19762 97.40472 95.31443 94.69263 94.7681 93.67661 94.57319 97.37624 99.68574 97.41597 98.47394 98.77581 99.97926 99.95573 98.42822 97.6392 101.1553 101.3217 98.26502 101.1905 101.5891 102.2231 102.0768 102.1885 102.5178 103.29 100.9162 101.6864 100.0912 99.71085 97.96169 99.42446 100.5806 99.21069 98.80067 98.68166 98.52843 98.26933 98.38934 98.6777 98.46999 99.75937 99.39765 98.79353 97.21329 94.74621 93.53512 94.77451 94.6644 94.05302 94.00774 94.39066 94.05404 93.33643 91.9921 90.64818 91.03157 92.77299 92.6683 91.91744 90.75754 88.99014 87.64378 85.89075 87.95721 87.27045 86.71505 85.19099 86.29111 86.47747 84.89511 84.94577 85.01031 85.02318 84.91365 84.92709 -9999 -9999 -9999 -9999 -9999 -9999 -9999 -9999 -9999 -9999 -9999 -9999 -9999 -9999 -9999 -9999 -9999 -9999 -9999 -9999 -9999 -9999 -9999 -9999 -9999 -9999 -9999 -9999 -9999 -9999 -9999 -9999 -9999 -9999 -9999 -9999 -9999 -9999 -9999 -9999 -9999 -9999 -9999 -9999 -9999 -9999 -9999 -9999 
-9999 -9999 -9999 -9999 -9999 -9999 -9999 -9999 -9999 -9999 -9999 -9999 -9999 -9999 -9999 -9999 -9999 -9999 -9999 -9999 -9999 -9999 -9999 -9999 -9999 -9999 -9999 -9999 -9999 -9999 -9999 -9999 -9999 -9999 -9999 -9999 -9999 -9999 99.20313 98.04513 96.14577 96.07318 96.8561 97.22597 99.04213 98.58712 97.12279 97.51035 95.91597 95.27313 96.40559 95.31166 91.81712 94.02543 97.62266 96.74252 99.21754 99.34409 100.0984 100.9018 99.4966 97.76888 99.39877 100.592 102.5591 101.6715 102.4044 102.2778 102.6754 101.6605 103.4173 102.0653 102.2449 102.4372 102.361 100.6709 100.6435 98.50333 100.5426 101.3196 100.6663 97.94222 99.36461 99.25146 98.9975 98.53493 97.47498 96.28397 98.49783 99.13256 97.47701 95.76496 94.55027 94.86318 94.88226 95.42899 94.12302 94.27866 94.57012 94.21297 93.25996 91.91309 91.68437 91.5386 91.18968 91.43529 92.30885 88.94817 87.89969 88.18851 87.41142 87.10656 86.15525 85.23746 86.86813 85.71121 86.13464 85.18234 85.54145 85.29049 84.42854 84.75681 -9999 -9999 -9999 -9999 -9999 -9999 -9999 -9999 -9999 -9999 -9999 -9999 -9999 -9999 -9999 -9999 -9999 -9999 -9999 -9999 -9999 -9999 -9999 -9999 -9999 -9999 -9999 -9999 -9999 -9999 -9999 -9999 -9999 -9999 -9999 -9999 -9999 -9999 -9999 -9999 -9999 -9999 -9999 -9999 -9999 -9999 -9999 -9999 
-9999 -9999 -9999 -9999 -9999 -9999 -9999 -9999 -9999 -9999 -9999 -9999 -9999 -9999 -9999 -9999 -9999 -9999 -9999 -9999 -9999 -9999 -9999 -9999 -9999 -9999 -9999 -9999 -9999 -9999 -9999 -9999 -9999 -9999 -9999 -9999 -9999 -9999 98.81264 98.30282 97.39919 96.01997 96.16698 95.85983 95.62166 98.8063 96.87721 97.31622 95.94386 96.24677 98.0545 98.52572 96.42657 94.55935 94.95727 96.24399 97.33116 99.58862 100.7851 101.2908 99.58197 98.34556 98.67484 99.1007 102.2275 103.9379 102.9402 101.6587 99.87285 100.2833 102.3583 102.7318 103.2946 103.086 103.4156 103.1844 103.0886 101.629 101.0761 100.662 101.4758 99.98875 98.63217 99.216 98.58094 98.64436 99.24613 97.70772 98.0657 99.03715 98.57969 96.46331 95.70598 95.37268 94.85238 95.35752 94.35291 93.94141 94.45464 94.43169 93.22293 92.12659 92.83459 90.79642 88.32378 90.95586 91.02567 89.17757 88.26048 88.19784 88.33974 86.94565 86.07548 85.50463 85.49766 86.33859 87.07364 85.48621 84.74253 84.12148 84.94272 84.94666 -9999 -9999 -9999 -9999 -9999 -9999 -9999 -9999 -9999 -9999 -9999 -9999 -9999 -9999 -9999 -9999 -9999 -9999 -9999 -9999 -9999 -9999 -9999 -9999 -9999 -9999 -9999 -9999 -9999 -9999 -9999 -9999 -9999 -9999 -9999 -9999 -9999 -9999 -9999 -9999 -9999 -9999 -9999 -9999 -9999 -9999 -9999 -9999 
-9999 -9999 -9999 -9999 -9999 -9999 -9999 -9999 -9999 -9999 -9999 -9999 -9999 -9999 -9999 -9999 -9999 -9999 -9999 -9999 -9999 -9999 -9999 -9999 -9999 -9999 -9999 -9999 -9999 -9999 -9999 -9999 -9999 -9999 -9999 -9999 -9999 -9999 98.1223 98.96306 98.158 96.45901 95.04651 93.2628 93.77812 95.79149 98.42385 96.39111 95.55962 95.17472 96.40588 98.14916 99.55907 99.23716 98.19386 97.47964 95.44839 98.02926 100.1596 101.2908 99.87714 99.49355 99.132 99.64505 101.4754 103.1761 103.736 102.7483 100.3933 103.1768 103.4114 103.8632 102.8218 103.8262 102.9169 103.3199 103.929 102.9307 103.3192 102.4655 101.688 102.5735 99.40038 99.53998 99.60854 97.70154 97.78793 99.76344 99.37561 98.04459 95.26455 94.93324 96.67467 96.0201 96.30595 96.53671 95.52994 94.85045 94.65582 94.45222 93.94093 92.2487 90.97599 91.89458 88.75602 89.3483 90.94025 89.05022 89.936 89.2309 87.08285 88.04012 87.56007 87.00467 85.48815 86.50069 87.42966 85.76318 84.30334 84.6823 84.93918 85.30427 -9999 -9999 -9999 -9999 -9999 -9999 -9999 -9999 -9999 -9999 -9999 -9999 -9999 -9999 -9999 -9999 -9999 -9999 -9999 -9999 -9999 -9999 -9999 -9999 -9999 -9999 -9999 -9999 -9999 -9999 -9999 -9999 -9999 -9999 -9999 -9999 -9999 -9999 -9999 -9999 -9999 -9999 -9999 -9999 -9999 -9999 -9999 -9999 
-9999 -9999 -9999 -9999 -9999 -9999 -9999 -9999 -9999 -9999 -9999 -9999 -9999 -9999 -9999 -9999 -9999 -9999 -9999 -9999 -9999 -9999 -9999 -9999 -9999 -9999 -9999 -9999 -9999 -9999 -9999 -9999 -9999 -9999 -9999 -9999 -9999 -9999 -9999 98.50808 97.42432 96.54112 94.47494 95.2356 96.0798 95.16178 98.57583 97.23991 97.103 96.6068 97.63194 98.35104 98.15956 97.743 99.66433 99.83981 97.19991 97.53011 99.66604 101.0525 100.8166 99.97635 99.18755 99.73051 102.8361 103.1468 103.4459 103.3077 100.7079 103.2327 102.4834 104.4699 101.5346 102.0643 103.4693 103.3364 103.273 102.6023 102.2303 102.6142 102.025 102.6234 99.59406 99.68527 100.0957 99.44506 99.2258 98.78819 98.69875 96.95694 96.03362 95.89556 97.46987 96.16282 95.49752 95.03437 94.90321 94.48566 94.2707 94.1132 93.75985 93.20174 90.24651 90.87229 90.61466 88.83624 89.46972 88.96674 89.69218 89.79356 88.52897 87.79052 86.86064 85.69593 85.65266 85.4408 86.67907 85.7792 83.98993 84.65877 85.65616 85.35506 -9999 -9999 -9999 -9999 -9999 -9999 -9999 -9999 -9999 -9999 -9999 -9999 -9999 -9999 -9999 -9999 -9999 -9999 -9999 -9999 -9999 -9999 -9999 -9999 -9999 -9999 -9999 -9999 -9999 -9999 -9999 -9999 -9999 -9999 -9999 -9999 -9999 -9999 -9999 -9999 -9999 -9999 -9999 -9999 -9999 -9999 -9999 -9999 
-9999 -9999 -9999 -9999 -9999 -9999 -9999 -9999 -9999 -9999 -9999 -9999 -9999 -9999 -9999 -9999 -9999 -9999 -9999 -9999 -9999 -9999 -9999 -9999 -9999 -9999 -9999 -9999 -9999 -9999 -9999 -9999 -9999 -9999 -9999 -9999 -9999 -9999 -9999 98.61897 98.07762 96.03091 93.20706 95.45006 97.27703 96.56756 98.49335 98.03311 98.39088 99.04441 97.19804 96.16371 95.2813 93.77744 97.52751 97.75719 99.57706 99.28242 99.80585 101.6953 102.3531 101.6134 99.65437 99.74068 102.6609 105.2603 103.877 101.7436 100.3096 101.7599 104.2843 105.1543 101.3018 102.5605 104.3998 103.216 103.8091 103.8043 102.6026 102.598 102.4871 102.587 102.1966 98.30629 98.51424 99.46963 99.40054 100.3826 99.46118 97.40605 97.89507 98.29609 96.03742 95.05391 95.3868 95.00585 94.64743 94.4419 94.44158 94.13645 93.581 93.54747 92.00875 91.0191 89.5405 89.5312 89.90363 90.221 90.45762 90.21017 89.55766 88.59612 88.388 86.99844 85.58849 85.41491 86.32818 85.88565 84.18278 84.36881 85.16281 85.83586 -9999 -9999 -9999 -9999 -9999 -9999 -9999 -9999 -9999 -9999 -9999 -9999 -9999 -9999 -9999 -9999 -9999 -9999 -9999 -9999 -9999 -9999 -9999 -9999 -9999 -9999 -9999 -9999 -9999 -9999 -9999 -9999 -9999 -9999 -9999 -9999 -9999 -9999 -9999 -9999 -9999 -9999 -9999 -9999 -9999 -9999 -9999 -9999 
-9999 -9999 -9999 -9999 -9999 -9999 -9999 -9999 -9999 -9999 -9999 -9999 -9999 -9999 -9999 -9999 -9999 -9999 -9999 -9999 -9999 -9999 -9999 -9999 -9999 -9999 -9999 -9999 -9999 -9999 -9999 -9999 -9999 -9999 -9999 -9999 -9999 -9999 -9999 98.53852 97.65475 97.73846 95.75901 95.51324 97.79372 97.00535 98.7501 98.56035 98.77303 98.31319 96.83548 95.34012 95.90311 94.32267 95.43131 95.90489 98.15677 99.57531 100.731 101.9216 100.4846 101.0559 99.17972 98.91861 103.0318 101.9899 100.4019 101.5053 99.63794 102.1807 104.9236 105.689 100.9086 103.1459 102.9892 100.9824 102.0669 103.2529 103.4002 102.2449 102.041 102.5923 102.3224 99.84702 99.81051 98.40534 98.52335 99.7363 99.41267 97.48866 97.11926 98.22927 96.27759 95.72688 95.26695 95.07682 95.15615 94.5633 94.00581 94.20285 93.884 94.01437 92.5049 90.54295 88.21178 87.93314 90.56229 89.76407 89.70249 90.47033 89.55673 89.13637 88.35307 87.15309 85.99306 85.40376 85.74065 84.71149 83.66882 85.0439 85.91486 86.23112 -9999 -9999 -9999 -9999 -9999 -9999 -9999 -9999 -9999 -9999 -9999 -9999 -9999 -9999 -9999 -9999 -9999 -9999 -9999 -9999 -9999 -9999 -9999 -9999 -9999 -9999 -9999 -9999 -9999 -9999 -9999 -9999 -9999 -9999 -9999 -9999 -9999 -9999 -9999 -9999 -9999 -9999 -9999 -9999 -9999 -9999 -9999 -9999 
-9999 -9999 -9999 -9999 -9999 -9999 -9999 -9999 -9999 -9999 -9999 -9999 -9999 -9999 -9999 -9999 -9999 -9999 -9999 -9999 -9999 -9999 -9999 -9999 -9999 -9999 -9999 -9999 -9999 -9999 -9999 -9999 -9999 -9999 -9999 -9999 -9999 -9999 -9999 98.28156 97.3774 96.47928 95.44483 95.96496 97.59291 98.38329 98.81884 98.5541 99.1686 99.57616 97.87453 98.3187 98.03035 97.40866 98.25619 99.26232 99.25387 99.02704 99.9177 101.5059 100.4477 101.2545 102.4941 102.7789 101.7811 99.7715 100.3887 101.3161 99.5461 102.295 104.9519 104.7454 100.7607 100.3987 100.2248 102.4624 102.8604 103.2127 102.2803 102.0283 102.8395 102.1622 102.1893 101.1236 100.2373 100.0402 99.36286 99.45132 99.42562 97.56879 99.16165 97.51256 95.99184 96.41184 95.41757 95.43868 95.01519 95.17979 94.11893 94.31596 93.99815 94.18101 93.01668 92.02905 87.20025 88.97598 90.0847 90.96716 89.71711 88.71085 88.76276 87.9039 88.18337 87.49937 86.71919 85.67316 85.07014 85.18933 85.01463 84.4502 85.42864 85.71121 -9999 -9999 -9999 -9999 -9999 -9999 -9999 -9999 -9999 -9999 -9999 -9999 -9999 -9999 -9999 -9999 -9999 -9999 -9999 -9999 -9999 -9999 -9999 -9999 -9999 -9999 -9999 -9999 -9999 -9999 -9999 -9999 -9999 -9999 -9999 -9999 -9999 -9999 -9999 -9999 -9999 -9999 -9999 -9999 -9999 -9999 -9999 -9999 
-9999 -9999 -9999 -9999 -9999 -9999 -9999 -9999 -9999 -9999 -9999 -9999 -9999 -9999 -9999 -9999 -9999 -9999 -9999 -9999 -9999 -9999 -9999 -9999 -9999 -9999 -9999 -9999 -9999 -9999 -9999 -9999 -9999 -9999 -9999 -9999 -9999 -9999 -9999 97.89708 97.87832 97.67612 95.33807 97.24964 98.21365 98.65456 98.60186 98.99992 99.26382 99.91138 99.23697 98.71822 97.01347 97.00681 98.3559 99.83206 100.9838 100.7651 100.0652 99.51432 99.88344 99.10716 99.86498 103.3279 98.96117 99.41484 99.41545 100.3948 99.79181 103.0519 105.882 103.3159 101.1854 100.8249 102.8134 102.7156 102.462 104.1656 103.7075 101.8152 102.4025 101.9036 101.7343 102.1304 99.97734 99.89027 100.0269 100.1109 99.02945 99.50165 98.60602 97.39635 95.87694 95.40831 95.05251 95.11903 94.54643 94.5077 94.24593 94.03587 94.2906 92.87984 92.59509 92.28773 91.53641 89.84113 90.26669 90.7633 90.84637 90.34795 86.2231 86.62573 88.60772 88.44801 87.46958 84.98358 85.35182 85.29491 85.22572 85.78266 86.4445 -9999 -9999 -9999 -9999 -9999 -9999 -9999 -9999 -9999 -9999 -9999 -9999 -9999 -9999 -9999 -9999 -9999 -9999 -9999 -9999 -9999 -9999 -9999 -9999 -9999 -9999 -9999 -9999 -9999 -9999 -9999 -9999 -9999 -9999 -9999 -9999 -9999 -9999 -9999 -9999 -9999 -9999 -9999 -9999 -9999 -9999 -9999 -9999 -9999 
-9999 -9999 -9999 -9999 -9999 -9999 -9999 -9999 -9999 -9999 -9999 -9999 -9999 -9999 -9999 -9999 -9999 -9999 -9999 -9999 -9999 -9999 -9999 -9999 -9999 -9999 -9999 -9999 -9999 -9999 -9999 -9999 -9999 -9999 -9999 -9999 -9999 -9999 -9999 97.90425 97.12789 95.59401 96.40208 97.4647 97.99443 98.70476 98.79292 98.996 99.02299 97.04196 97.19871 96.00368 94.97431 95.03747 97.00255 99.20173 99.81336 101.7306 101.9104 101.8017 102.3275 101.4143 98.15833 98.55122 99.95143 99.95549 99.90808 100.3426 101.4085 101.3242 103.1591 101.6157 103.3284 102.0065 101.1826 101.3451 100.5494 102.0964 104.6395 103.341 102.854 102.1715 101.2998 101.6796 102.0927 101.4596 100.8624 99.92593 99.78632 99.75823 98.73953 97.81947 97.14017 96.35168 96.40462 96.10972 95.36548 94.5077 94.15312 95.15251 94.64557 93.11992 92.65495 92.88235 92.16708 91.20431 90.28944 89.59591 90.08182 90.81335 88.55968 87.06927 88.40612 87.27673 87.37864 85.31348 85.14453 84.25057 85.09986 86.67723 86.86115 -9999 -9999 -9999 -9999 -9999 -9999 -9999 -9999 -9999 -9999 -9999 -9999 -9999 -9999 -9999 -9999 -9999 -9999 -9999 -9999 -9999 -9999 -9999 -9999 -9999 -9999 -9999 -9999 -9999 -9999 -9999 -9999 -9999 -9999 -9999 -9999 -9999 -9999 -9999 -9999 -9999 -9999 -9999 -9999 -9999 -9999 -9999 -9999 -9999 
-9999 -9999 -9999 -9999 -9999 -9999 -9999 -9999 -9999 -9999 -9999 -9999 -9999 -9999 -9999 -9999 -9999 -9999 -9999 -9999 -9999 -9999 -9999 -9999 -9999 -9999 -9999 -9999 -9999 -9999 -9999 -9999 -9999 -9999 -9999 -9999 -9999 -9999 -9999 97.68636 97.07154 96.67547 95.50988 96.36378 97.76124 98.39162 99.01304 98.40601 99.24762 99.46809 97.15067 97.7562 97.50229 95.93103 95.35472 97.953 98.36862 100.3398 102.3525 102.6001 103.5737 103.7998 104.4236 101.6636 100.2304 102.0275 100.5452 100.5734 101.6385 101.6518 102.1905 105.442 105.4061 103.1126 101.7977 102.1645 102.8294 104.0746 104.7046 104.0713 103.6247 102.9777 101.7141 101.1092 100.912 100.5438 100.4161 100.48 99.67091 100.0937 98.48174 99.12766 97.44972 97.30124 97.60477 97.37321 96.6229 95.39507 94.47745 95.08606 94.55229 93.45258 93.95232 93.42197 92.44688 91.55123 90.64722 90.68037 89.87964 90.45962 89.97813 86.89764 87.0362 88.03745 87.42256 85.58875 85.56165 83.87296 86.0677 86.62959 -9999 -9999 -9999 -9999 -9999 -9999 -9999 -9999 -9999 -9999 -9999 -9999 -9999 -9999 -9999 -9999 -9999 -9999 -9999 -9999 -9999 -9999 -9999 -9999 -9999 -9999 -9999 -9999 -9999 -9999 -9999 -9999 -9999 -9999 -9999 -9999 -9999 -9999 -9999 -9999 -9999 -9999 -9999 -9999 -9999 -9999 -9999 -9999 -9999 -9999 
-9999 -9999 -9999 -9999 -9999 -9999 -9999 -9999 -9999 -9999 -9999 -9999 -9999 -9999 -9999 -9999 -9999 -9999 -9999 -9999 -9999 -9999 -9999 -9999 -9999 -9999 -9999 -9999 -9999 -9999 -9999 -9999 -9999 -9999 -9999 -9999 -9999 -9999 -9999 96.98003 97.30244 96.95984 95.55713 97.42993 97.92848 98.09225 98.102 98.56212 96.64304 98.45266 96.90006 92.60493 92.60351 95.34042 95.00238 96.5556 97.99593 99.772 101.5076 101.6208 103.0575 103.3343 101.9959 102.9173 104.2204 104.637 103.2358 101.3418 101.7468 102.2614 103.2967 105.8861 104.168 103.4121 101.9517 103.3753 104.2845 104.3596 102.4717 101.8895 102.4598 102.9031 102.8436 102.0762 102.3156 102.0079 101.5505 100.268 99.9065 99.80247 99.28024 99.03817 98.89313 98.69835 97.62499 96.27369 95.26495 94.95004 95.27608 95.13673 94.85245 94.4584 94.09313 93.84213 92.29021 91.63994 89.37493 91.5897 91.66619 90.3364 89.90179 88.951 88.51782 87.73951 86.70303 84.76597 85.76733 85.51588 86.43172 -9999 -9999 -9999 -9999 -9999 -9999 -9999 -9999 -9999 -9999 -9999 -9999 -9999 -9999 -9999 -9999 -9999 -9999 -9999 -9999 -9999 -9999 -9999 -9999 -9999 -9999 -9999 -9999 -9999 -9999 -9999 -9999 -9999 -9999 -9999 -9999 -9999 -9999 -9999 -9999 -9999 -9999 -9999 -9999 -9999 -9999 -9999 -9999 -9999 -9999 -9999 
-9999 -9999 -9999 -9999 -9999 -9999 -9999 -9999 -9999 -9999 -9999 -9999 -9999 -9999 -9999 -9999 -9999 -9999 -9999 -9999 -9999 -9999 -9999 -9999 -9999 -9999 -9999 -9999 -9999 -9999 -9999 -9999 -9999 -9999 -9999 -9999 -9999 -9999 -9999 -9999 97.04861 97.07553 96.98313 97.60146 97.89165 97.70388 95.0663 97.87982 97.63288 96.63662 95.55677 93.65492 93.91387 93.7337 94.70656 96.54162 99.55859 100.3211 100.9242 100.7105 99.8508 101.1571 98.88944 98.54317 99.88633 102.9055 105.4605 103.642 103.1534 103.6486 104.4313 104.7868 105.8183 102.991 104.6867 103.1203 104.5175 104.6475 103.4119 103.0573 104.2119 101.7051 102.7837 102.6907 102.6979 100.5536 101.0493 99.99181 99.42347 99.61419 99.1273 99.09307 98.49236 97.9308 97.10809 96.59954 95.24902 95.18754 95.90723 95.08534 94.54781 94.39753 94.033 93.346 92.67359 91.56565 90.47359 88.78463 89.70926 90.17899 90.36913 88.78501 87.22276 86.47704 86.57102 84.87325 85.95806 86.58464 87.25285 -9999 -9999 -9999 -9999 -9999 -9999 -9999 -9999 -9999 -9999 -9999 -9999 -9999 -9999 -9999 -9999 -9999 -9999 -9999 -9999 -9999 -9999 -9999 -9999 -9999 -9999 -9999 -9999 -9999 -9999 -9999 -9999 -9999 -9999 -9999 -9999 -9999 -9999 -9999 -9999 -9999 -9999 -9999 -9999 -9999 -9999 -9999 -9999 -9999 -9999 -9999 
-9999 -9999 -9999 -9999 -9999 -9999 -9999 -9999 -9999 -9999 -9999 -9999 -9999 -9999 -9999 -9999 -9999 -9999 -9999 -9999 -9999 -9999 -9999 -9999 -9999 -9999 -9999 -9999 -9999 -9999 -9999 -9999 -9999 -9999 -9999 -9999 -9999 -9999 -9999 -9999 -9999 96.71631 96.95282 98.13486 97.74591 96.87859 92.07388 92.82766 96.95413 95.96497 95.63598 95.53703 95.7007 95.10673 95.71906 97.20068 97.9311 96.53415 99.64472 98.27548 99.05587 99.07851 99.43308 99.13145 100.7234 103.2136 106.1298 106.6312 105.3397 104.7669 102.8736 103.6741 105.823 104.6539 102.0536 101.949 101.2641 103.548 103.9675 104.6063 104.6643 102.586 101.2957 102.0121 100.0917 101.087 100.5934 100.4643 99.51864 99.34031 99.13223 98.79089 98.62723 98.2327 97.62861 96.41822 95.25802 95.50909 95.68579 95.37691 94.61916 94.52232 94.12302 92.9844 91.88718 91.7948 91.72536 90.43024 89.55967 89.64137 90.16132 89.05076 88.58645 87.54084 85.8 86.0688 86.13046 -9999 -9999 -9999 -9999 -9999 -9999 -9999 -9999 -9999 -9999 -9999 -9999 -9999 -9999 -9999 -9999 -9999 -9999 -9999 -9999 -9999 -9999 -9999 -9999 -9999 -9999 -9999 -9999 -9999 -9999 -9999 -9999 -9999 -9999 -9999 -9999 -9999 -9999 -9999 -9999 -9999 -9999 -9999 -9999 -9999 -9999 -9999 -9999 -9999 -9999 -9999 -9999 -9999 
-9999 -9999 -9999 -9999 -9999 -9999 -9999 -9999 -9999 -9999 -9999 -9999 -9999 -9999 -9999 -9999 -9999 -9999 -9999 -9999 -9999 -9999 -9999 -9999 -9999 -9999 -9999 -9999 -9999 -9999 -9999 -9999 -9999 -9999 -9999 -9999 -9999 -9999 -9999 -9999 -9999 96.41132 97.62282 97.58496 96.86915 94.73608 93.00336 93.84717 94.69521 94.44856 95.5272 95.31409 93.53728 93.27402 95.07041 97.43806 93.95029 94.90025 98.11342 97.15564 98.19659 101.3038 98.81698 98.22321 99.83874 104.3376 106.891 107.8924 106.9034 107.4118 105.2739 104.1649 104.625 105.3323 102.2451 101.5168 101.9126 103.1212 104.385 104.6632 104.2195 103.8145 102.3488 100.5528 99.36214 100.7647 100.4784 100.1324 99.71007 99.74629 99.51638 98.1329 97.37881 98.28374 97.43326 95.63871 94.44672 95.04394 95.08661 95.23328 94.75442 94.47886 94.32601 93.43685 91.93112 92.02885 90.87669 90.33626 91.31492 90.50389 90.3144 90.07546 86.62186 85.95968 -9999 -9999 -9999 -9999 -9999 -9999 -9999 -9999 -9999 -9999 -9999 -9999 -9999 -9999 -9999 -9999 -9999 -9999 -9999 -9999 -9999 -9999 -9999 -9999 -9999 -9999 -9999 -9999 -9999 -9999 -9999 -9999 -9999 -9999 -9999 -9999 -9999 -9999 -9999 -9999 -9999 -9999 -9999 -9999 -9999 -9999 -9999 -9999 -9999 -9999 -9999 -9999 -9999 -9999 -9999 -9999 
-9999 -9999 -9999 -9999 -9999 -9999 -9999 -9999 -9999 -9999 -9999 -9999 -9999 -9999 -9999 -9999 -9999 -9999 -9999 -9999 -9999 -9999 -9999 -9999 -9999 -9999 -9999 -9999 -9999 -9999 -9999 -9999 -9999 -9999 -9999 -9999 -9999 -9999 -9999 -9999 -9999 96.56556 97.49015 97.27678 96.77743 94.6463 94.72813 93.03687 92.62488 94.57972 96.52706 95.23347 92.867 91.13772 91.72247 92.62067 93.00314 92.91696 95.71579 95.17924 99.09361 101.8098 100.3164 98.21151 99.09184 101.4206 102.7103 107.465 108.5494 109.0643 109.0167 107.3327 103.5895 104.9604 106.3349 103.737 103.3374 104.4806 103.1605 104.4864 103.6319 103.4461 103.3584 100.2195 98.48345 100.5056 100.6782 100.5477 99.41245 99.86549 99.35065 99.51189 97.27021 97.18847 94.9928 94.91953 95.94313 95.33996 94.95045 95.03478 94.59672 94.56731 94.41663 93.45641 92.17826 91.75228 90.96832 90.34829 91.08814 91.01772 90.69346 90.18008 86.16888 -9999 -9999 -9999 -9999 -9999 -9999 -9999 -9999 -9999 -9999 -9999 -9999 -9999 -9999 -9999 -9999 -9999 -9999 -9999 -9999 -9999 -9999 -9999 -9999 -9999 -9999 -9999 -9999 -9999 -9999 -9999 -9999 -9999 -9999 -9999 -9999 -9999 -9999 -9999 -9999 -9999 -9999 -9999 -9999 -9999 -9999 -9999 -9999 -9999 -9999 -9999 -9999 -9999 -9999 -9999 -9999 -9999 
-9999 -9999 -9999 -9999 -9999 -9999 -9999 -9999 -9999 -9999 -9999 -9999 -9999 -9999 -9999 -9999 -9999 -9999 -9999 -9999 -9999 -9999 -9999 -9999 -9999 -9999 -9999 -9999 -9999 -9999 -9999 -9999 -9999 -9999 -9999 -9999 -9999 -9999 -9999 -9999 -9999 96.82857 96.62688 96.16227 96.14042 96.69276 95.66933 93.60067 93.2933 95.55001 96.90305 93.47301 92.52695 90.46618 90.30475 91.52615 93.70373 95.58611 95.47394 97.56052 102.1528 102.4906 101.3699 98.63206 99.00871 100.9588 102.4961 103.6206 106.2434 108.4253 108.9615 108.7626 105.3033 102.3933 103.2224 106.1185 105.2733 105.4891 104.3171 102.4392 103.7341 102.8917 102.7439 102.4642 101.1005 98.6638 100.7031 100.6288 99.52521 99.25574 98.58046 97.92475 96.1502 94.91421 95.63746 94.7804 96.24467 95.80878 95.50399 94.82936 94.49968 94.64959 94.35565 93.33327 92.65897 91.1989 91.76815 90.44754 90.45412 89.61462 90.36243 90.25677 87.17062 -9999 -9999 -9999 -9999 -9999 -9999 -9999 -9999 -9999 -9999 -9999 -9999 -9999 -9999 -9999 -9999 -9999 -9999 -9999 -9999 -9999 -9999 -9999 -9999 -9999 -9999 -9999 -9999 -9999 -9999 -9999 -9999 -9999 -9999 -9999 -9999 -9999 -9999 -9999 -9999 -9999 -9999 -9999 -9999 -9999 -9999 -9999 -9999 -9999 -9999 -9999 -9999 -9999 -9999 -9999 -9999 -9999 
-9999 -9999 -9999 -9999 -9999 -9999 -9999 -9999 -9999 -9999 -9999 -9999 -9999 -9999 -9999 -9999 -9999 -9999 -9999 -9999 -9999 -9999 -9999 -9999 -9999 -9999 -9999 -9999 -9999 -9999 -9999 -9999 -9999 -9999 -9999 -9999 -9999 -9999 -9999 -9999 -9999 96.47874 96.04867 94.65276 95.71162 96.2117 94.20434 92.89551 94.03065 96.42038 97.17174 94.32546 91.33562 92.8076 91.41577 90.54722 94.3308 96.86193 99.04179 98.98141 101.175 101.0726 102.8744 101.0835 99.06224 98.98849 100.9638 99.57276 99.5217 101.7388 107.8304 108.2773 106.4289 105.0971 102.4538 103.107 105.3912 105.2199 103.2346 101.8451 102.2218 99.12695 101.0099 102.4394 101.8811 100.6878 99.10432 99.3352 99.86595 98.9085 98.73622 98.97335 96.55719 95.66599 96.33941 95.87838 96.11753 95.76447 94.95501 93.92715 92.91104 93.99407 94.05537 93.68432 92.69722 91.54832 91.36811 89.12674 88.27953 89.5916 90.52185 89.079 -9999 -9999 -9999 -9999 -9999 -9999 -9999 -9999 -9999 -9999 -9999 -9999 -9999 -9999 -9999 -9999 -9999 -9999 -9999 -9999 -9999 -9999 -9999 -9999 -9999 -9999 -9999 -9999 -9999 -9999 -9999 -9999 -9999 -9999 -9999 -9999 -9999 -9999 -9999 -9999 -9999 -9999 -9999 -9999 -9999 -9999 -9999 -9999 -9999 -9999 -9999 -9999 -9999 -9999 -9999 -9999 -9999 -9999 
-9999 -9999 -9999 -9999 -9999 -9999 -9999 -9999 -9999 -9999 -9999 -9999 -9999 -9999 -9999 -9999 -9999 -9999 -9999 -9999 -9999 -9999 -9999 -9999 -9999 -9999 -9999 -9999 -9999 -9999 -9999 -9999 -9999 -9999 -9999 -9999 -9999 -9999 -9999 -9999 95.88763 95.54916 95.70596 94.6951 93.82117 94.63989 94.49783 92.9805 93.22533 95.33303 95.15333 93.0315 93.15162 91.51633 94.75502 91.73239 93.77026 99.25146 101.7431 101.385 103.3213 102.679 101.3052 100.6657 98.60133 97.99959 99.32361 99.28588 98.60239 99.92385 104.4508 105.0276 106.181 106.5776 106.1507 103.5999 103.9863 104.1139 102.4858 98.84919 98.50655 98.35333 98.29872 101.1816 101.0799 100.9562 100.4642 98.73359 98.84755 99.31473 98.8336 99.02753 96.69802 96.83604 96.63959 96.01507 95.78452 95.72958 95.47821 94.56744 94.41721 94.64874 94.5252 93.78538 92.92123 91.50579 90.59077 89.57112 89.22265 89.71869 86.42161 -9999 -9999 -9999 -9999 -9999 -9999 -9999 -9999 -9999 -9999 -9999 -9999 -9999 -9999 -9999 -9999 -9999 -9999 -9999 -9999 -9999 -9999 -9999 -9999 -9999 -9999 -9999 -9999 -9999 -9999 -9999 -9999 -9999 -9999 -9999 -9999 -9999 -9999 -9999 -9999 -9999 -9999 -9999 -9999 -9999 -9999 -9999 -9999 -9999 -9999 -9999 -9999 -9999 -9999 -9999 -9999 -9999 -9999 -9999 
-9999 -9999 -9999 -9999 -9999 -9999 -9999 -9999 -9999 -9999 -9999 -9999 -9999 -9999 -9999 -9999 -9999 -9999 -9999 -9999 -9999 -9999 -9999 -9999 -9999 -9999 -9999 -9999 -9999 -9999 -9999 -9999 -9999 -9999 -9999 -9999 -9999 -9999 -9999 -9999 95.80035 95.11271 94.43281 93.69466 92.98579 92.65658 93.26819 93.63901 92.88776 95.78712 95.66431 93.72952 95.21592 91.96039 90.03401 95.62688 99.20076 100.9661 101.3923 101.4887 101.7536 100.5083 100.4559 100.2854 97.29831 98.24791 99.9866 98.62259 100.517 102.1387 105.3197 103.4021 105.4772 106.3913 105.3347 103.5421 102.9014 99.94569 100.9083 102.2653 98.40115 98.50711 98.50043 97.56725 100.1714 101.295 100.7314 99.75874 98.20051 99.08331 98.2876 98.50922 96.67039 96.68624 96.56895 95.7479 95.50026 95.4492 95.74366 94.77169 95.03449 94.96774 93.22294 94.20587 92.42262 91.02186 90.39978 88.75588 89.06822 84.93836 84.42557 -9999 -9999 -9999 -9999 -9999 -9999 -9999 -9999 -9999 -9999 -9999 -9999 -9999 -9999 -9999 -9999 -9999 -9999 -9999 -9999 -9999 -9999 -9999 -9999 -9999 -9999 -9999 -9999 -9999 -9999 -9999 -9999 -9999 -9999 -9999 -9999 -9999 -9999 -9999 -9999 -9999 -9999 -9999 -9999 -9999 -9999 -9999 -9999 -9999 -9999 -9999 -9999 -9999 -9999 -9999 -9999 -9999 -9999 -9999 
-9999 -9999 -9999 -9999 -9999 -9999 -9999 -9999 -9999 -9999 -9999 -9999 -9999 -9999 -9999 -9999 -9999 -9999 -9999 -9999 -9999 -9999 -9999 -9999 -9999 -9999 -9999 -9999 -9999 -9999 -9999 -9999 -9999 -9999 -9999 -9999 -9999 -9999 -9999 -9999 95.51075 94.8966 94.68069 93.50666 92.91231 93.38094 93.11624 94.25446 92.80085 96.00719 95.56509 94.71082 97.20627 96.97573 95.16239 97.52839 99.1765 99.35756 100.4171 101.043 99.57583 98.35037 97.41153 97.53503 96.41829 97.74288 99.20573 101.2616 104.9074 105.6578 105.6295 104.128 105.3069 105.2009 105.1356 104.2255 102.1217 100.9137 98.68066 101.0769 101.0493 98.81229 96.96831 97.14118 97.77728 99.62985 100.0752 99.4361 98.84475 98.45141 98.10134 98.48714 96.90557 96.17651 96.38507 94.52411 94.03501 93.97102 95.3535 94.59344 95.22423 94.05125 94.33707 93.42165 91.70899 91.18757 89.93349 87.30936 84.29439 -9999 -9999 -9999 -9999 -9999 -9999 -9999 -9999 -9999 -9999 -9999 -9999 -9999 -9999 -9999 -9999 -9999 -9999 -9999 -9999 -9999 -9999 -9999 -9999 -9999 -9999 -9999 -9999 -9999 -9999 -9999 -9999 -9999 -9999 -9999 -9999 -9999 -9999 -9999 -9999 -9999 -9999 -9999 -9999 -9999 -9999 -9999 -9999 -9999 -9999 -9999 -9999 -9999 -9999 -9999 -9999 -9999 -9999 -9999 -9999 -9999 
-9999 -9999 -9999 -9999 -9999 -9999 -9999 -9999 -9999 -9999 -9999 -9999 -9999 -9999 -9999 -9999 -9999 -9999 -9999 -9999 -9999 -9999 -9999 -9999 -9999 -9999 -9999 -9999 -9999 -9999 -9999 -9999 -9999 -9999 -9999 -9999 -9999 -9999 -9999 -9999 94.57199 94.49821 94.01523 92.54509 92.58051 93.64121 93.81632 94.41007 92.40441 94.21034 96.42464 95.73463 96.05602 96.13422 97.57775 98.39063 96.97498 96.5844 99.75959 101.1073 100.3642 98.04173 98.71362 97.74876 97.41759 99.19992 100.7337 99.44489 103.3917 105.3674 105.7712 105.3391 105.0244 104.5112 104.3167 103.6867 103.8085 100.7804 98.30533 99.38049 102.4647 100.7096 98.50811 96.30043 95.73175 95.19292 97.39147 99.27436 98.32519 97.66373 98.20255 97.48183 95.10109 95.09086 95.18107 93.15359 93.47272 94.06586 95.12334 95.31361 95.15704 94.49406 93.8904 93.09424 90.89822 91.44987 90.02491 87.37514 -9999 -9999 -9999 -9999 -9999 -9999 -9999 -9999 -9999 -9999 -9999 -9999 -9999 -9999 -9999 -9999 -9999 -9999 -9999 -9999 -9999 -9999 -9999 -9999 -9999 -9999 -9999 -9999 -9999 -9999 -9999 -9999 -9999 -9999 -9999 -9999 -9999 -9999 -9999 -9999 -9999 -9999 -9999 -9999 -9999 -9999 -9999 -9999 -9999 -9999 -9999 -9999 -9999 -9999 -9999 -9999 -9999 -9999 -9999 -9999 -9999 -9999 
-9999 -9999 -9999 -9999 -9999 -9999 -9999 -9999 -9999 -9999 -9999 -9999 -9999 -9999 -9999 -9999 -9999 -9999 -9999 -9999 -9999 -9999 -9999 -9999 -9999 -9999 -9999 -9999 -9999 -9999 -9999 -9999 -9999 -9999 -9999 -9999 -9999 -9999 -9999 -9999 93.88201 94.13771 93.21538 92.34437 92.18993 92.55568 93.88645 94.46524 94.26604 92.72445 95.54393 95.61936 94.28524 93.77544 95.03179 96.21284 96.95152 97.14093 99.19961 100.1207 99.84971 99.81251 100.5498 99.69837 98.09596 98.89702 101.1857 102.0259 101.0257 102.7585 104.4068 105.2129 104.5851 104.3051 104.0311 101.2523 102.4136 103.1466 101.2321 98.30181 99.0101 101.7589 99.66615 96.45712 95.81247 96.7025 98.27115 97.90076 97.34263 97.66206 97.99971 97.75989 94.88226 93.73098 94.59672 93.50359 94.93307 95.32925 95.90187 95.13548 92.79577 92.73515 93.30779 91.88094 90.8384 91.58729 91.14236 86.0619 -9999 -9999 -9999 -9999 -9999 -9999 -9999 -9999 -9999 -9999 -9999 -9999 -9999 -9999 -9999 -9999 -9999 -9999 -9999 -9999 -9999 -9999 -9999 -9999 -9999 -9999 -9999 -9999 -9999 -9999 -9999 -9999 -9999 -9999 -9999 -9999 -9999 -9999 -9999 -9999 -9999 -9999 -9999 -9999 -9999 -9999 -9999 -9999 -9999 -9999 -9999 -9999 -9999 -9999 -9999 -9999 -9999 -9999 -9999 -9999 -9999 -9999 
-9999 -9999 -9999 -9999 -9999 -9999 -9999 -9999 -9999 -9999 -9999 -9999 -9999 -9999 -9999 -9999 -9999 -9999 -9999 -9999 -9999 -9999 -9999 -9999 -9999 -9999 -9999 -9999 -9999 -9999 -9999 -9999 -9999 -9999 -9999 -9999 -9999 -9999 -9999 -9999 93.65736 93.97518 93.84605 94.09261 92.76346 92.34693 93.49358 94.19797 94.80122 94.23525 94.85028 94.11507 94.26823 94.2166 93.63191 94.20052 95.89557 96.97904 99.1748 99.9668 100.5799 98.74518 97.15742 98.36143 97.75193 97.99519 98.0901 98.61285 98.04968 100.1554 102.2713 100.9599 104.0947 103.7477 103.8517 101.2389 98.94213 101.3647 101.9418 101.6547 98.16992 98.12675 99.88298 99.36655 97.29826 96.81154 99.03978 96.79606 96.72986 97.65624 97.50873 95.67615 93.517 93.63428 93.02928 92.98297 95.1422 96.03572 94.7247 95.33849 94.8482 94.54309 92.79666 91.66003 91.66412 91.67484 90.717 83.80426 -9999 -9999 -9999 -9999 -9999 -9999 -9999 -9999 -9999 -9999 -9999 -9999 -9999 -9999 -9999 -9999 -9999 -9999 -9999 -9999 -9999 -9999 -9999 -9999 -9999 -9999 -9999 -9999 -9999 -9999 -9999 -9999 -9999 -9999 -9999 -9999 -9999 -9999 -9999 -9999 -9999 -9999 -9999 -9999 -9999 -9999 -9999 -9999 -9999 -9999 -9999 -9999 -9999 -9999 -9999 -9999 -9999 -9999 -9999 -9999 -9999 -9999 
-9999 -9999 -9999 -9999 -9999 -9999 -9999 -9999 -9999 -9999 -9999 -9999 -9999 -9999 -9999 -9999 -9999 -9999 -9999 -9999 -9999 -9999 -9999 -9999 -9999 -9999 -9999 -9999 -9999 -9999 -9999 -9999 -9999 -9999 -9999 -9999 -9999 -9999 -9999 -9999 93.66168 93.31747 93.19187 93.02557 93.37428 92.23716 92.61161 94.0509 94.16618 94.28863 94.79821 93.48384 93.35452 94.22536 94.79504 94.75503 94.41986 97.09441 99.47654 99.68484 98.96816 98.9493 96.88657 98.28047 97.81203 98.1558 98.12262 97.88548 99.21918 98.53181 97.08074 99.38471 100.6922 102.0963 103.2672 102.1025 97.66821 100.2068 101.1841 100.8549 100.8721 97.26841 97.58817 99.69034 99.12417 99.08168 98.35947 97.2055 97.96751 97.46569 97.44194 96.16532 92.80508 92.15139 92.60271 94.64885 96.72776 94.4371 93.39882 93.62967 94.72149 93.15289 92.07452 91.58297 92.51864 91.46416 90.88194 87.12598 -9999 -9999 -9999 -9999 -9999 -9999 -9999 -9999 -9999 -9999 -9999 -9999 -9999 -9999 -9999 -9999 -9999 -9999 -9999 -9999 -9999 -9999 -9999 -9999 -9999 -9999 -9999 -9999 -9999 -9999 -9999 -9999 -9999 -9999 -9999 -9999 -9999 -9999 -9999 -9999 -9999 -9999 -9999 -9999 -9999 -9999 -9999 -9999 -9999 -9999 -9999 -9999 -9999 -9999 -9999 -9999 -9999 -9999 -9999 -9999 -9999 -9999 
-9999 -9999 -9999 -9999 -9999 -9999 -9999 -9999 -9999 -9999 -9999 -9999 -9999 -9999 -9999 -9999 -9999 -9999 -9999 -9999 -9999 -9999 -9999 -9999 -9999 -9999 -9999 -9999 -9999 -9999 -9999 -9999 -9999 -9999 -9999 -9999 -9999 -9999 -9999 -9999 -9999 93.50586 92.8638 93.14112 91.56882 91.50176 92.8868 93.42117 94.27287 94.28561 95.43596 93.83809 93.46736 94.82355 94.85573 94.90907 96.30197 95.95916 98.45364 99.04441 99.27173 98.9938 97.63274 98.4321 98.56151 98.49593 98.18208 97.27797 97.51019 97.41181 97.36245 99.01425 98.39433 99.27808 98.95918 99.22344 98.88916 99.18522 100.3746 100.8343 100.9758 99.6246 96.15796 97.27538 98.47299 96.27789 95.09193 98.31187 97.27872 94.81865 97.61771 97.1257 94.68752 92.41003 93.66885 95.96654 96.10411 94.71951 92.43121 91.89094 93.37735 92.91953 91.74979 91.71354 91.89529 92.30505 92.48164 87.68666 82.71745 -9999 -9999 -9999 -9999 -9999 -9999 -9999 -9999 -9999 -9999 -9999 -9999 -9999 -9999 -9999 -9999 -9999 -9999 -9999 -9999 -9999 -9999 -9999 -9999 -9999 -9999 -9999 -9999 -9999 -9999 -9999 -9999 -9999 -9999 -9999 -9999 -9999 -9999 -9999 -9999 -9999 -9999 -9999 -9999 -9999 -9999 -9999 -9999 -9999 -9999 -9999 -9999 -9999 -9999 -9999 -9999 -9999 -9999 -9999 -9999 -9999 
-9999 -9999 -9999 -9999 -9999 -9999 -9999 -9999 -9999 -9999 -9999 -9999 -9999 -9999 -9999 -9999 -9999 -9999 -9999 -9999 -9999 -9999 -9999 -9999 -9999 -9999 -9999 -9999 -9999 -9999 -9999 -9999 -9999 -9999 -9999 -9999 -9999 -9999 -9999 -9999 -9999 92.74283 92.69022 92.48759 91.82996 91.52994 91.69763 92.74037 93.73497 93.66558 94.70448 94.91551 94.48928 94.47846 94.12339 95.07201 95.60956 94.90225 96.71864 98.95981 98.85387 99.02221 97.06668 98.3128 98.07901 97.91206 98.35331 98.10468 98.26541 98.49469 97.65128 97.3215 97.61456 98.68774 97.1262 96.01678 98.91685 99.49895 99.6801 100.4574 98.7482 97.4662 96.14106 96.46542 95.57494 93.9613 96.01186 98.12655 95.17786 94.04888 97.38929 97.29199 93.69191 90.98154 92.90369 95.95061 93.76441 94.85427 94.53757 92.37354 93.70975 92.56149 91.34978 92.88057 91.43849 91.38663 92.96077 90.55204 85.80019 85.50003 -9999 -9999 -9999 -9999 -9999 -9999 -9999 -9999 -9999 -9999 -9999 -9999 -9999 -9999 -9999 -9999 -9999 -9999 -9999 -9999 -9999 -9999 -9999 -9999 -9999 -9999 -9999 -9999 -9999 -9999 -9999 -9999 -9999 -9999 -9999 -9999 -9999 -9999 -9999 -9999 -9999 -9999 -9999 -9999 -9999 -9999 -9999 -9999 -9999 -9999 -9999 -9999 -9999 -9999 -9999 -9999 -9999 -9999 -9999 -9999 
-9999 -9999 -9999 -9999 -9999 -9999 -9999 -9999 -9999 -9999 -9999 -9999 -9999 -9999 -9999 -9999 -9999 -9999 -9999 -9999 -9999 -9999 -9999 -9999 -9999 -9999 -9999 -9999 -9999 -9999 -9999 -9999 -9999 -9999 -9999 -9999 -9999 -9999 -9999 -9999 -9999 93.25945 92.16667 92.0511 92.01134 91.44578 90.4829 91.88489 92.73172 93.50256 93.39832 94.61832 95.1029 93.96139 94.75969 94.56065 95.83744 94.69721 95.8 98.44807 98.45828 98.19936 98.8573 99.40097 98.10509 97.84547 98.03362 98.12107 96.99994 97.94513 97.6433 96.74389 97.71001 98.62807 98.03176 96.47864 98.10627 100.7281 100.0721 99.94476 99.17536 96.82868 95.79902 97.32955 95.817 95.25039 95.67606 96.17759 94.07644 94.12631 95.15027 96.75611 95.54537 92.66883 92.57292 96.38039 93.45856 92.46467 95.33882 94.14095 93.83662 93.53021 92.60116 93.24318 91.26943 91.72936 90.16533 91.49353 91.36816 88.90897 -9999 -9999 -9999 -9999 -9999 -9999 -9999 -9999 -9999 -9999 -9999 -9999 -9999 -9999 -9999 -9999 -9999 -9999 -9999 -9999 -9999 -9999 -9999 -9999 -9999 -9999 -9999 -9999 -9999 -9999 -9999 -9999 -9999 -9999 -9999 -9999 -9999 -9999 -9999 -9999 -9999 -9999 -9999 -9999 -9999 -9999 -9999 -9999 -9999 -9999 -9999 -9999 -9999 -9999 -9999 -9999 -9999 -9999 -9999 -9999 
-9999 -9999 -9999 -9999 -9999 -9999 -9999 -9999 -9999 -9999 -9999 -9999 -9999 -9999 -9999 -9999 -9999 -9999 -9999 -9999 -9999 -9999 -9999 -9999 -9999 -9999 -9999 -9999 -9999 -9999 -9999 -9999 -9999 -9999 -9999 -9999 -9999 -9999 -9999 -9999 -9999 92.64589 91.61848 91.17846 90.85918 90.87201 90.83973 91.77903 92.64806 93.12185 93.37134 94.25638 93.99089 94.78517 95.00101 94.85402 96.26044 95.78201 94.68394 97.15172 97.78582 98.14874 98.09558 97.46977 97.74082 97.75633 97.71377 97.55413 96.67888 98.07022 99.58786 96.08578 97.33362 98.8277 98.72543 98.12983 96.38165 100.1064 100.164 98.52898 98.68968 98.10748 96.42764 97.27708 98.1871 97.45894 94.26427 94.44055 94.52847 94.77082 94.70277 96.82268 95.90496 95.63965 96.02741 96.57554 92.38674 92.40793 94.49938 94.17655 92.91393 91.97491 93.63177 91.22363 90.22097 90.30264 87.31658 89.2489 90.59192 90.75478 -9999 -9999 -9999 -9999 -9999 -9999 -9999 -9999 -9999 -9999 -9999 -9999 -9999 -9999 -9999 -9999 -9999 -9999 -9999 -9999 -9999 -9999 -9999 -9999 -9999 -9999 -9999 -9999 -9999 -9999 -9999 -9999 -9999 -9999 -9999 -9999 -9999 -9999 -9999 -9999 -9999 -9999 -9999 -9999 -9999 -9999 -9999 -9999 -9999 -9999 -9999 -9999 -9999 -9999 -9999 -9999 -9999 -9999 -9999 -9999 
-9999 -9999 -9999 -9999 -9999 -9999 -9999 -9999 -9999 -9999 -9999 -9999 -9999 -9999 -9999 -9999 -9999 -9999 -9999 -9999 -9999 -9999 -9999 -9999 -9999 -9999 -9999 -9999 -9999 -9999 -9999 -9999 -9999 -9999 -9999 -9999 -9999 -9999 -9999 -9999 -9999 92.43039 91.18904 90.79458 91.12293 91.29869 91.57821 91.75005 92.29765 93.21868 92.05882 93.25591 93.2542 94.33364 94.0166 95.04494 95.3246 95.76926 94.94566 96.87865 97.07093 96.62215 96.03681 96.26568 97.5672 97.17828 97.69743 97.92489 96.67888 95.55061 97.90151 99.28756 97.36974 98.48777 98.97522 97.86253 95.73386 98.01624 97.7338 97.32187 98.05572 98.21697 97.95853 97.21689 97.09166 97.50245 96.3898 96.65455 96.96472 96.67579 96.6766 96.76498 96.72809 96.69188 95.24024 96.05092 93.69505 91.07651 93.95885 92.36809 91.5854 92.76044 91.86761 90.59975 89.48331 89.56226 88.79173 89.65856 89.73862 90.38327 89.40766 -9999 -9999 -9999 -9999 -9999 -9999 -9999 -9999 -9999 -9999 -9999 -9999 -9999 -9999 -9999 -9999 -9999 -9999 -9999 -9999 -9999 -9999 -9999 -9999 -9999 -9999 -9999 -9999 -9999 -9999 -9999 -9999 -9999 -9999 -9999 -9999 -9999 -9999 -9999 -9999 -9999 -9999 -9999 -9999 -9999 -9999 -9999 -9999 -9999 -9999 -9999 -9999 -9999 -9999 -9999 -9999 -9999 -9999 -9999 
-9999 -9999 -9999 -9999 -9999 -9999 -9999 -9999 -9999 -9999 -9999 -9999 -9999 -9999 -9999 -9999 -9999 -9999 -9999 -9999 -9999 -9999 -9999 -9999 -9999 -9999 -9999 -9999 -9999 -9999 -9999 -9999 -9999 -9999 -9999 -9999 -9999 -9999 -9999 -9999 -9999 91.57335 90.58249 90.75823 90.78265 91.16057 91.30188 91.65157 92.12637 93.13534 91.90157 92.14423 92.74567 92.87247 93.80251 94.55828 94.84708 95.30934 94.70119 95.06248 96.31488 96.70211 93.73707 96.55331 96.52692 97.56419 97.63243 97.59645 96.42113 95.69273 95.49506 97.80496 98.45655 98.36146 98.29291 98.08557 96.60389 95.51198 95.31272 95.22534 97.3002 98.47299 97.75711 96.07869 96.58974 97.09332 97.16778 96.71793 97.00269 97.27302 97.32742 94.17629 94.00969 94.50404 92.02393 94.09202 93.03764 91.1435 92.57356 91.52431 92.39874 92.14103 91.86761 90.50043 89.97515 88.7936 90.4465 90.62032 91.45436 90.59534 90.08698 -9999 -9999 -9999 -9999 -9999 -9999 -9999 -9999 -9999 -9999 -9999 -9999 -9999 -9999 -9999 -9999 -9999 -9999 -9999 -9999 -9999 -9999 -9999 -9999 -9999 -9999 -9999 -9999 -9999 -9999 -9999 -9999 -9999 -9999 -9999 -9999 -9999 -9999 -9999 -9999 -9999 -9999 -9999 -9999 -9999 -9999 -9999 -9999 -9999 -9999 -9999 -9999 -9999 -9999 -9999 -9999 -9999 -9999 -9999 
-9999 -9999 -9999 -9999 -9999 -9999 -9999 -9999 -9999 -9999 -9999 -9999 -9999 -9999 -9999 -9999 -9999 -9999 -9999 -9999 -9999 -9999 -9999 -9999 -9999 -9999 -9999 -9999 -9999 -9999 -9999 -9999 -9999 -9999 -9999 -9999 -9999 -9999 -9999 -9999 -9999 90.70726 89.63012 90.18342 90.21841 90.74365 90.96186 91.53489 91.59781 92.58201 91.62639 91.80747 92.59364 91.98408 93.76115 94.31653 94.41391 94.59084 94.68309 95.40714 95.83802 95.84892 94.06647 95.23043 95.76588 96.79826 97.44064 97.37533 95.42846 95.16166 95.03191 96.87241 97.47594 97.84266 98.01143 97.88641 97.58005 95.62709 94.81364 95.15757 95.36279 97.25974 97.77821 96.61006 95.49786 96.51392 96.57278 96.53142 96.67177 96.98166 95.56171 94.20395 90.66889 92.64589 89.91918 93.01173 92.23664 90.8702 91.26571 92.17181 92.2057 90.75856 90.17499 89.45647 88.86778 89.81264 90.36083 91.30508 90.9132 87.62724 87.05989 -9999 -9999 -9999 -9999 -9999 -9999 -9999 -9999 -9999 -9999 -9999 -9999 -9999 -9999 -9999 -9999 -9999 -9999 -9999 -9999 -9999 -9999 -9999 -9999 -9999 -9999 -9999 -9999 -9999 -9999 -9999 -9999 -9999 -9999 -9999 -9999 -9999 -9999 -9999 -9999 -9999 -9999 -9999 -9999 -9999 -9999 -9999 -9999 -9999 -9999 -9999 -9999 -9999 -9999 -9999 -9999 -9999 -9999 -9999 
-9999 -9999 -9999 -9999 -9999 -9999 -9999 -9999 -9999 -9999 -9999 -9999 -9999 -9999 -9999 -9999 -9999 -9999 -9999 -9999 -9999 -9999 -9999 -9999 -9999 -9999 -9999 -9999 -9999 -9999 -9999 -9999 -9999 -9999 -9999 -9999 -9999 -9999 -9999 -9999 -9999 -9999 90.09933 90.14815 89.88233 90.18917 90.45158 90.36446 90.80177 90.72283 90.84032 90.7034 90.65969 91.80327 93.09426 93.52864 94.21767 94.39993 93.85502 95.53585 95.44684 94.9901 95.77527 93.92599 95.95116 96.06145 96.24779 95.59406 95.40041 95.19959 95.11965 94.86636 97.06034 95.74488 97.13015 97.48704 97.91425 96.79346 95.13345 97.14079 96.36052 95.38887 96.52166 97.15369 96.35885 94.44398 95.14931 95.70938 96.08137 96.91347 94.8369 92.98813 90.81892 90.34324 89.45477 92.0369 90.93414 89.7744 92.34527 92.67488 91.84811 90.79941 90.88041 90.24462 88.37246 89.90189 91.20736 91.30139 87.92712 87.39206 88.68222 90.18861 88.87892 88.6149 -9999 -9999 -9999 -9999 -9999 -9999 -9999 -9999 -9999 -9999 -9999 -9999 -9999 -9999 -9999 -9999 -9999 -9999 -9999 -9999 -9999 -9999 -9999 -9999 -9999 -9999 -9999 -9999 -9999 -9999 -9999 -9999 -9999 -9999 -9999 -9999 -9999 -9999 -9999 -9999 -9999 -9999 -9999 -9999 -9999 -9999 -9999 -9999 -9999 -9999 -9999 -9999 -9999 -9999 -9999 -9999 
-9999 -9999 -9999 -9999 -9999 -9999 -9999 -9999 -9999 -9999 -9999 -9999 -9999 -9999 -9999 -9999 -9999 -9999 -9999 -9999 -9999 -9999 -9999 -9999 -9999 -9999 -9999 -9999 -9999 -9999 -9999 -9999 -9999 -9999 -9999 -9999 -9999 -9999 -9999 -9999 -9999 -9999 89.81401 88.82959 89.224 90.00683 90.04375 89.89374 89.41623 89.81859 90.21904 90.22564 90.62965 91.54837 92.9175 93.0508 93.47019 93.78844 93.25924 94.26055 94.43317 94.64442 95.50803 94.47044 95.12199 95.92926 95.2664 94.69935 95.20316 94.41231 95.0147 94.72372 95.01714 94.28874 95.73098 96.53627 97.53994 96.36166 95.22371 96.50291 97.1461 97.15744 96.83367 96.79641 96.58974 94.60159 95.66937 96.12319 96.31413 96.50434 94.86285 91.73533 91.24054 87.5618 88.91416 90.65452 89.2542 90.94982 93.57732 92.01588 92.39603 92.42837 90.86199 89.08621 88.71973 90.15418 90.33491 90.46941 90.74468 91.59393 90.38084 89.43693 88.45059 88.3458 87.58654 -9999 -9999 -9999 -9999 -9999 -9999 -9999 -9999 -9999 -9999 -9999 -9999 -9999 -9999 -9999 -9999 -9999 -9999 -9999 -9999 -9999 -9999 -9999 -9999 -9999 -9999 -9999 -9999 -9999 -9999 -9999 -9999 -9999 -9999 -9999 -9999 -9999 -9999 -9999 -9999 -9999 -9999 -9999 -9999 -9999 -9999 -9999 -9999 -9999 -9999 -9999 -9999 -9999 -9999 -9999 
-9999 -9999 -9999 -9999 -9999 -9999 -9999 -9999 -9999 -9999 -9999 -9999 -9999 -9999 -9999 -9999 -9999 -9999 -9999 -9999 -9999 -9999 -9999 -9999 -9999 -9999 -9999 -9999 -9999 -9999 -9999 -9999 -9999 -9999 -9999 -9999 -9999 -9999 -9999 -9999 -9999 -9999 89.67236 89.11096 88.3527 89.45721 89.56886 89.17641 89.27225 89.16851 89.81105 90.75399 90.26645 91.19707 92.46802 92.25254 92.86575 93.165 92.7409 93.53191 92.98866 93.64536 94.33374 94.48497 94.02514 95.324 96.75998 94.94207 93.96529 94.55232 94.68903 94.65881 95.1196 93.89939 94.32731 95.30648 95.76813 96.50073 96.45589 95.08215 96.2206 96.66957 95.59354 96.01095 96.12563 94.85828 94.61676 94.3137 95.1768 96.35036 95.32761 93.2087 90.82271 87.91325 91.00464 87.45555 90.62565 92.25865 92.74489 93.05838 92.06249 91.84221 89.39055 88.08957 89.3683 89.2954 90.36201 91.39982 91.91718 89.66199 90.42521 90.15627 89.78991 -9999 -9999 -9999 -9999 -9999 -9999 -9999 -9999 -9999 -9999 -9999 -9999 -9999 -9999 -9999 -9999 -9999 -9999 -9999 -9999 -9999 -9999 -9999 -9999 -9999 -9999 -9999 -9999 -9999 -9999 -9999 -9999 -9999 -9999 -9999 -9999 -9999 -9999 -9999 -9999 -9999 -9999 -9999 -9999 -9999 -9999 -9999 -9999 -9999 -9999 -9999 -9999 -9999 -9999 -9999 -9999 -9999 
-9999 -9999 -9999 -9999 -9999 -9999 -9999 -9999 -9999 -9999 -9999 -9999 -9999 -9999 -9999 -9999 -9999 -9999 -9999 -9999 -9999 -9999 -9999 -9999 -9999 -9999 -9999 -9999 -9999 -9999 -9999 -9999 -9999 -9999 -9999 -9999 -9999 -9999 -9999 -9999 -9999 -9999 89.72417 87.28584 88.0287 88.78864 88.52385 88.52773 88.56937 88.61436 89.56604 90.04485 90.43659 90.43653 91.29298 92.10368 92.53451 92.93785 92.04166 92.17873 92.75313 92.96706 93.50578 94.13475 93.48912 94.29719 94.67802 95.80331 96.14348 94.98392 94.14413 94.36555 94.09908 94.43141 93.77759 93.80433 95.28299 96.00195 96.43144 95.37893 95.63318 95.05828 94.79603 95.61684 95.81761 93.56943 93.19475 94.03054 95.80292 95.89089 95.88004 95.38719 92.14873 92.30959 90.67085 90.05373 92.77433 94.4078 91.34663 93.89385 94.52831 91.44178 89.55602 88.47851 90.69348 90.72011 90.88235 90.32606 91.34548 88.90264 90.96659 90.2123 89.4755 87.86716 87.62458 -9999 -9999 -9999 -9999 -9999 -9999 -9999 -9999 -9999 -9999 -9999 -9999 -9999 -9999 -9999 -9999 -9999 -9999 -9999 -9999 -9999 -9999 -9999 -9999 -9999 -9999 -9999 -9999 -9999 -9999 -9999 -9999 -9999 -9999 -9999 -9999 -9999 -9999 -9999 -9999 -9999 -9999 -9999 -9999 -9999 -9999 -9999 -9999 -9999 -9999 -9999 -9999 -9999 -9999 -9999 
-9999 -9999 -9999 -9999 -9999 -9999 -9999 -9999 -9999 -9999 -9999 -9999 -9999 -9999 -9999 -9999 -9999 -9999 -9999 -9999 -9999 -9999 -9999 -9999 -9999 -9999 -9999 -9999 -9999 -9999 -9999 -9999 -9999 -9999 -9999 -9999 -9999 -9999 -9999 -9999 -9999 -9999 88.79092 87.31187 87.13532 88.17791 88.35482 88.24497 86.98385 87.66921 89.00948 89.33109 89.92498 90.14567 90.98999 90.67575 91.50982 91.44607 91.66705 91.2718 92.03828 92.44157 93.50586 93.41213 93.55334 93.20008 94.61057 94.88618 95.14742 95.3402 95.21046 94.55573 93.6031 94.17291 93.58311 95.00208 95.73901 95.19489 96.09899 95.91558 95.79473 95.09535 94.38709 94.84837 95.91541 93.0746 92.35749 94.81896 94.34771 94.35999 95.98992 95.55002 93.94482 91.57774 91.24658 90.15929 92.94119 94.36157 91.03149 93.48188 93.97932 90.99541 90.48681 90.15264 89.80125 91.03269 92.28304 88.28001 89.08755 90.85031 91.45352 90.17434 89.05923 88.15365 88.54072 -9999 -9999 -9999 -9999 -9999 -9999 -9999 -9999 -9999 -9999 -9999 -9999 -9999 -9999 -9999 -9999 -9999 -9999 -9999 -9999 -9999 -9999 -9999 -9999 -9999 -9999 -9999 -9999 -9999 -9999 -9999 -9999 -9999 -9999 -9999 -9999 -9999 -9999 -9999 -9999 -9999 -9999 -9999 -9999 -9999 -9999 -9999 -9999 -9999 -9999 -9999 -9999 -9999 -9999 -9999 
-9999 -9999 -9999 -9999 -9999 -9999 -9999 -9999 -9999 -9999 -9999 -9999 -9999 -9999 -9999 -9999 -9999 -9999 -9999 -9999 -9999 -9999 -9999 -9999 -9999 -9999 -9999 -9999 -9999 -9999 -9999 -9999 -9999 -9999 -9999 -9999 -9999 -9999 -9999 -9999 -9999 -9999 87.82207 86.24172 87.57361 87.56635 87.58557 87.1045 86.73868 87.24524 88.39241 88.49858 89.52699 89.45958 89.91878 90.63845 90.16624 90.53288 90.58614 90.34375 91.52471 92.23523 92.9509 93.79585 93.09081 92.13092 93.66329 94.34769 94.48565 94.41176 95.15952 95.18612 95.42702 95.36986 93.71522 94.93584 95.33827 95.37162 95.22566 95.4921 95.81697 94.10387 93.51478 95.73312 95.34481 92.8399 92.17879 92.87435 93.00854 95.16454 95.92754 96.10638 93.23102 93.29253 92.19582 91.8335 91.70608 94.62449 93.32965 93.32996 94.11331 90.96394 91.45909 90.28672 89.11103 90.4864 91.61027 89.82687 89.23869 89.86143 90.47524 89.50546 88.98302 89.00147 90.00684 88.51472 -9999 -9999 -9999 -9999 -9999 -9999 -9999 -9999 -9999 -9999 -9999 -9999 -9999 -9999 -9999 -9999 -9999 -9999 -9999 -9999 -9999 -9999 -9999 -9999 -9999 -9999 -9999 -9999 -9999 -9999 -9999 -9999 -9999 -9999 -9999 -9999 -9999 -9999 -9999 -9999 -9999 -9999 -9999 -9999 -9999 -9999 -9999 -9999 -9999 -9999 -9999 -9999 -9999 -9999 
-9999 -9999 -9999 -9999 -9999 -9999 -9999 -9999 -9999 -9999 -9999 -9999 -9999 -9999 -9999 -9999 -9999 -9999 -9999 -9999 -9999 -9999 -9999 -9999 -9999 -9999 -9999 -9999 -9999 -9999 -9999 -9999 -9999 -9999 -9999 -9999 -9999 -9999 -9999 -9999 -9999 -9999 -9999 86.30491 86.15175 87.17204 86.10862 86.12977 85.66821 87.20624 88.22289 88.39474 89.12053 90.00851 89.13591 89.65659 89.83255 89.8494 90.15546 90.48404 90.93155 91.54506 92.65183 93.03656 92.91286 91.7591 91.78045 93.09885 94.06591 94.39417 94.30006 94.78056 94.08411 94.72221 94.6254 93.45156 93.83759 93.99461 95.03768 95.24918 95.38941 94.65228 92.54832 94.55085 95.68497 94.38519 92.78984 92.35416 93.26156 93.93223 94.08646 95.72987 94.53397 94.28091 92.3421 91.9369 91.28232 93.37567 94.00377 95.10129 94.69158 93.15659 91.1003 89.16793 89.55897 89.70062 90.75674 92.73968 91.11094 89.28854 90.04804 89.35983 89.35832 89.68035 89.47533 -9999 -9999 -9999 -9999 -9999 -9999 -9999 -9999 -9999 -9999 -9999 -9999 -9999 -9999 -9999 -9999 -9999 -9999 -9999 -9999 -9999 -9999 -9999 -9999 -9999 -9999 -9999 -9999 -9999 -9999 -9999 -9999 -9999 -9999 -9999 -9999 -9999 -9999 -9999 -9999 -9999 -9999 -9999 -9999 -9999 -9999 -9999 -9999 -9999 -9999 -9999 -9999 -9999 -9999 -9999 
-9999 -9999 -9999 -9999 -9999 -9999 -9999 -9999 -9999 -9999 -9999 -9999 -9999 -9999 -9999 -9999 -9999 -9999 -9999 -9999 -9999 -9999 -9999 -9999 -9999 -9999 -9999 -9999 -9999 -9999 -9999 -9999 -9999 -9999 -9999 -9999 -9999 -9999 -9999 -9999 -9999 -9999 -9999 85.21632 85.545 86.6142 85.95307 85.1562 85.67812 86.7809 86.88029 87.34087 88.73815 88.89527 88.98088 88.74754 88.67402 89.81554 89.56772 89.3381 90.19075 91.31893 91.90722 91.47016 92.03164 91.11841 91.49064 92.22396 92.43699 93.87154 94.51781 94.06061 93.53051 92.60471 92.50648 92.72988 91.72484 92.55264 92.77808 93.6554 95.01746 95.20174 93.19665 92.98141 93.88322 94.77097 93.98299 92.40447 92.28584 91.85025 93.40359 95.8316 95.3288 93.81556 92.14167 90.0129 89.76857 91.89977 91.28133 92.82113 96.2646 94.23082 91.22463 89.15117 89.84964 91.30656 91.862 93.11478 90.47114 88.96555 90.30612 90.2223 89.70978 89.57774 -9999 -9999 -9999 -9999 -9999 -9999 -9999 -9999 -9999 -9999 -9999 -9999 -9999 -9999 -9999 -9999 -9999 -9999 -9999 -9999 -9999 -9999 -9999 -9999 -9999 -9999 -9999 -9999 -9999 -9999 -9999 -9999 -9999 -9999 -9999 -9999 -9999 -9999 -9999 -9999 -9999 -9999 -9999 -9999 -9999 -9999 -9999 -9999 -9999 -9999 -9999 -9999 -9999 -9999 -9999 -9999 
-9999 -9999 -9999 -9999 -9999 -9999 -9999 -9999 -9999 -9999 -9999 -9999 -9999 -9999 -9999 -9999 -9999 -9999 -9999 -9999 -9999 -9999 -9999 -9999 -9999 -9999 -9999 -9999 -9999 -9999 -9999 -9999 -9999 -9999 -9999 -9999 -9999 -9999 -9999 -9999 -9999 -9999 -9999 86.60116 84.27039 85.37546 85.80493 84.67531 85.00098 86.12374 86.86305 86.99133 87.87193 88.2492 87.93167 88.2855 88.25085 88.78139 88.17876 88.63659 89.95745 90.77574 90.01942 91.04224 90.57124 90.88398 91.3336 91.01598 92.10437 91.7864 92.61954 93.37636 92.72752 92.3407 91.46103 91.53851 91.20615 91.42566 91.94946 93.51842 94.58828 95.2855 94.2016 94.33517 94.64552 93.96252 93.53543 92.39248 91.89491 92.06358 93.84085 95.26018 95.48607 94.37078 92.05958 89.99275 91.22946 91.85155 91.51363 93.26071 95.42202 94.09851 91.03461 90.44835 90.09486 89.28176 90.32242 92.72009 91.57706 90.09499 90.47352 90.31561 90.22707 -9999 -9999 -9999 -9999 -9999 -9999 -9999 -9999 -9999 -9999 -9999 -9999 -9999 -9999 -9999 -9999 -9999 -9999 -9999 -9999 -9999 -9999 -9999 -9999 -9999 -9999 -9999 -9999 -9999 -9999 -9999 -9999 -9999 -9999 -9999 -9999 -9999 -9999 -9999 -9999 -9999 -9999 -9999 -9999 -9999 -9999 -9999 -9999 -9999 -9999 -9999 -9999 -9999 -9999 -9999 -9999 -9999 
-9999 -9999 -9999 -9999 -9999 -9999 -9999 -9999 -9999 -9999 -9999 -9999 -9999 -9999 -9999 -9999 -9999 -9999 -9999 -9999 -9999 -9999 -9999 -9999 -9999 -9999 -9999 -9999 -9999 -9999 -9999 -9999 -9999 -9999 -9999 -9999 -9999 -9999 -9999 -9999 -9999 -9999 -9999 84.64777 85.10057 84.80417 83.7975 83.37151 85.4997 85.78284 86.99081 86.12447 86.51251 87.30426 88.01995 87.14059 88.12501 87.72285 88.12215 88.64574 89.80301 89.92828 89.1379 89.88689 89.99146 90.97539 90.72379 91.51248 91.97792 91.03586 91.64133 92.82693 93.25973 93.14249 92.60634 92.57858 92.60358 92.54814 93.73775 94.36707 94.48103 94.92652 94.56857 93.94551 94.73087 94.16146 93.66782 94.01768 92.22432 93.08112 92.66034 94.11494 95.84249 94.56458 90.63287 90.72848 92.91393 92.58889 90.69479 91.16121 93.67651 95.24238 93.20752 90.47601 90.13906 89.59947 89.66475 92.7645 91.91774 89.11971 91.80244 89.75258 -9999 -9999 -9999 -9999 -9999 -9999 -9999 -9999 -9999 -9999 -9999 -9999 -9999 -9999 -9999 -9999 -9999 -9999 -9999 -9999 -9999 -9999 -9999 -9999 -9999 -9999 -9999 -9999 -9999 -9999 -9999 -9999 -9999 -9999 -9999 -9999 -9999 -9999 -9999 -9999 -9999 -9999 -9999 -9999 -9999 -9999 -9999 -9999 -9999 -9999 -9999 -9999 -9999 -9999 -9999 -9999 -9999 -9999 
-9999 -9999 -9999 -9999 -9999 -9999 -9999 -9999 -9999 -9999 -9999 -9999 -9999 -9999 -9999 -9999 -9999 -9999 -9999 -9999 -9999 -9999 -9999 -9999 -9999 -9999 -9999 -9999 -9999 -9999 -9999 -9999 -9999 -9999 -9999 -9999 -9999 -9999 -9999 -9999 -9999 -9999 84.913 82.97675 84.53233 82.8351 82.91788 84.28143 84.73425 86.10452 86.17565 85.55605 87.01093 87.73273 87.42715 86.19901 86.77473 87.03365 87.376 87.58614 88.82368 89.80488 89.84074 89.18987 90.15242 90.75769 91.01255 91.11445 91.20148 91.19537 90.93411 91.49106 92.33459 92.69586 93.33382 92.90337 92.90604 93.46449 93.57716 93.93772 94.71133 94.12807 92.45493 93.00195 93.61976 94.5844 94.03824 92.41903 92.2987 94.17496 94.39286 94.56636 95.36037 93.74702 91.13393 92.98213 94.14948 91.34961 90.84566 91.45025 92.56395 95.32549 95.47908 94.15804 92.3828 89.84792 90.05568 93.77073 91.79059 89.1139 90.78307 -9999 -9999 -9999 -9999 -9999 -9999 -9999 -9999 -9999 -9999 -9999 -9999 -9999 -9999 -9999 -9999 -9999 -9999 -9999 -9999 -9999 -9999 -9999 -9999 -9999 -9999 -9999 -9999 -9999 -9999 -9999 -9999 -9999 -9999 -9999 -9999 -9999 -9999 -9999 -9999 -9999 -9999 -9999 -9999 -9999 -9999 -9999 -9999 -9999 -9999 -9999 -9999 -9999 -9999 -9999 -9999 -9999 -9999 -9999 
-9999 -9999 -9999 -9999 -9999 -9999 -9999 -9999 -9999 -9999 -9999 -9999 -9999 -9999 -9999 -9999 -9999 -9999 -9999 -9999 -9999 -9999 -9999 -9999 -9999 -9999 -9999 -9999 -9999 -9999 -9999 -9999 -9999 -9999 -9999 -9999 -9999 -9999 -9999 -9999 -9999 -9999 83.91514 82.67878 83.03897 82.9754 82.6748 83.49979 84.36471 84.09831 84.05767 84.81042 86.96307 87.41972 86.56526 86.28738 -9999 86.53986 86.15901 87.10309 88.37528 89.18413 89.55166 89.4227 89.66534 89.95234 90.58517 90.93242 90.55979 91.03246 90.58607 90.90691 91.71184 91.54163 92.63102 92.6797 92.84563 92.61952 93.19134 93.67091 94.25916 94.1293 91.93663 92.57888 92.85174 93.76284 94.04534 92.62386 91.8686 93.18716 95.01677 95.11132 94.8483 91.65366 93.10413 95.259 92.1503 90.91534 90.76907 90.87032 90.63152 91.51801 94.77827 95.67219 95.0881 91.65339 90.45255 93.72374 92.1554 87.4562 86.43935 -9999 -9999 -9999 -9999 -9999 -9999 -9999 -9999 -9999 -9999 -9999 -9999 -9999 -9999 -9999 -9999 -9999 -9999 -9999 -9999 -9999 -9999 -9999 -9999 -9999 -9999 -9999 -9999 -9999 -9999 -9999 -9999 -9999 -9999 -9999 -9999 -9999 -9999 -9999 -9999 -9999 -9999 -9999 -9999 -9999 -9999 -9999 -9999 -9999 -9999 -9999 -9999 -9999 -9999 -9999 -9999 -9999 -9999 -9999 
-9999 -9999 -9999 -9999 -9999 -9999 -9999 -9999 -9999 -9999 -9999 -9999 -9999 -9999 -9999 -9999 -9999 -9999 -9999 -9999 -9999 -9999 -9999 -9999 -9999 -9999 -9999 -9999 -9999 -9999 -9999 -9999 -9999 -9999 -9999 -9999 -9999 -9999 -9999 -9999 -9999 -9999 83.2759 81.20436 80.98618 82.20438 81.85508 82.65527 84.10941 82.38338 84.03927 85.10383 86.29369 86.76194 -9999 -9999 -9999 85.39311 85.80722 87.13692 87.65091 88.40235 88.86142 89.03941 89.16203 89.98438 89.91853 90.42091 90.6046 90.94283 90.64674 90.37619 90.65392 91.20547 91.63483 91.4435 91.90895 92.10557 93.46584 93.22074 93.57738 93.28069 91.23721 91.7449 92.91811 93.31994 92.83048 93.56813 93.03558 92.96559 93.62395 94.42936 95.18751 93.86038 94.69904 93.55636 90.91365 91.80447 91.64114 91.70722 89.54922 89.37868 90.84186 93.43256 94.87225 91.17827 92.67832 94.71012 92.07761 87.36887 88.05749 -9999 -9999 -9999 -9999 -9999 -9999 -9999 -9999 -9999 -9999 -9999 -9999 -9999 -9999 -9999 -9999 -9999 -9999 -9999 -9999 -9999 -9999 -9999 -9999 -9999 -9999 -9999 -9999 -9999 -9999 -9999 -9999 -9999 -9999 -9999 -9999 -9999 -9999 -9999 -9999 -9999 -9999 -9999 -9999 -9999 -9999 -9999 -9999 -9999 -9999 -9999 -9999 -9999 -9999 -9999 -9999 -9999 -9999 -9999 
-9999 -9999 -9999 -9999 -9999 -9999 -9999 -9999 -9999 -9999 -9999 -9999 -9999 -9999 -9999 -9999 -9999 -9999 -9999 -9999 -9999 -9999 -9999 -9999 -9999 -9999 -9999 -9999 -9999 -9999 -9999 -9999 -9999 -9999 -9999 -9999 -9999 -9999 -9999 -9999 -9999 -9999 -9999 83.34198 80.09032 81.96772 81.83759 82.17505 82.33183 83.09337 82.98222 84.07232 85.42043 85.35213 -9999 -9999 -9999 84.04021 84.80901 85.55862 87.08256 87.8419 87.91293 87.8623 88.76237 89.88689 90.25224 89.51269 89.65838 90.39814 90.62139 89.49985 89.60726 89.71609 90.70349 90.3154 90.39772 91.39116 92.63852 92.07018 91.46635 90.89725 91.04863 90.85511 91.79786 93.13373 92.6241 93.63411 93.69005 92.12868 93.01971 91.58035 95.21262 95.22464 93.70599 91.26881 90.24346 91.02751 91.48268 93.336 90.6505 90.15206 91.91855 94.28747 94.74364 93.99401 95.18298 91.88718 88.7952 90.14725 91.86155 91.58735 -9999 -9999 -9999 -9999 -9999 -9999 -9999 -9999 -9999 -9999 -9999 -9999 -9999 -9999 -9999 -9999 -9999 -9999 -9999 -9999 -9999 -9999 -9999 -9999 -9999 -9999 -9999 -9999 -9999 -9999 -9999 -9999 -9999 -9999 -9999 -9999 -9999 -9999 -9999 -9999 -9999 -9999 -9999 -9999 -9999 -9999 -9999 -9999 -9999 -9999 -9999 -9999 -9999 -9999 -9999 -9999 -9999 -9999 
-9999 -9999 -9999 -9999 -9999 -9999 -9999 -9999 -9999 -9999 -9999 -9999 -9999 -9999 -9999 -9999 -9999 -9999 -9999 -9999 -9999 -9999 -9999 -9999 -9999 -9999 -9999 -9999 -9999 -9999 -9999 -9999 -9999 -9999 -9999 -9999 -9999 -9999 -9999 -9999 -9999 -9999 -9999 83.06511 79.86948 80.97027 81.73884 81.36826 82.54019 81.98766 84.34991 84.64814 84.34388 -9999 -9999 -9999 -9999 -9999 -9999 86.56486 87.01677 87.06181 87.67912 87.74687 87.70891 88.72897 89.29062 89.89691 89.21204 89.4741 89.73363 88.94817 89.44814 89.29762 89.34599 90.4398 90.85632 91.43068 91.75992 91.28027 90.93269 90.19719 90.22765 90.71994 92.00085 92.74684 93.12067 92.16965 92.50247 90.71283 92.31134 92.27465 94.73595 94.70302 92.21306 89.90025 89.84011 91.73186 92.96689 92.68203 93.42153 93.97108 93.74249 94.83199 94.39696 95.28529 92.83779 90.37684 91.86985 94.02106 94.20503 -9999 -9999 -9999 -9999 -9999 -9999 -9999 -9999 -9999 -9999 -9999 -9999 -9999 -9999 -9999 -9999 -9999 -9999 -9999 -9999 -9999 -9999 -9999 -9999 -9999 -9999 -9999 -9999 -9999 -9999 -9999 -9999 -9999 -9999 -9999 -9999 -9999 -9999 -9999 -9999 -9999 -9999 -9999 -9999 -9999 -9999 -9999 -9999 -9999 -9999 -9999 -9999 -9999 -9999 -9999 -9999 -9999 -9999 -9999 
-9999 -9999 -9999 -9999 -9999 -9999 -9999 -9999 -9999 -9999 -9999 -9999 -9999 -9999 -9999 -9999 -9999 -9999 -9999 -9999 -9999 -9999 -9999 -9999 -9999 -9999 -9999 -9999 -9999 -9999 -9999 -9999 -9999 -9999 -9999 -9999 -9999 -9999 -9999 -9999 -9999 -9999 -9999 82.17184 79.78463 79.99739 81.59877 81.08772 81.55739 82.01678 82.50718 82.48461 83.16139 -9999 -9999 -9999 -9999 -9999 -9999 -9999 86.69437 86.18639 86.66038 86.75859 87.23906 87.77186 88.32571 88.77423 88.72907 89.04727 89.17159 89.167 89.18083 89.03247 89.47909 90.29158 90.93185 91.38364 91.13294 90.86241 91.63032 91.02846 89.66244 89.43913 91.18161 92.50485 92.47891 90.98781 90.84023 90.67941 92.33402 93.07813 94.48045 94.61795 92.32961 89.49631 89.60868 91.18354 91.16906 90.23386 91.36927 91.82116 93.80943 95.91127 94.23692 95.55156 91.9376 93.25289 92.79191 95.49975 -9999 -9999 -9999 -9999 -9999 -9999 -9999 -9999 -9999 -9999 -9999 -9999 -9999 -9999 -9999 -9999 -9999 -9999 -9999 -9999 -9999 -9999 -9999 -9999 -9999 -9999 -9999 -9999 -9999 -9999 -9999 -9999 -9999 -9999 -9999 -9999 -9999 -9999 -9999 -9999 -9999 -9999 -9999 -9999 -9999 -9999 -9999 -9999 -9999 -9999 -9999 -9999 -9999 -9999 -9999 -9999 -9999 -9999 -9999 -9999 
-9999 -9999 -9999 -9999 -9999 -9999 -9999 -9999 -9999 -9999 -9999 -9999 -9999 -9999 -9999 -9999 -9999 -9999 -9999 -9999 -9999 -9999 -9999 -9999 -9999 -9999 -9999 -9999 -9999 -9999 -9999 -9999 -9999 -9999 -9999 -9999 -9999 -9999 -9999 -9999 -9999 -9999 -9999 -9999 82.89415 79.70794 79.57581 81.7259 80.60826 81.27113 82.93508 83.23116 -9999 -9999 -9999 -9999 -9999 -9999 -9999 -9999 -9999 84.94019 85.55755 85.56493 86.81281 87.13458 88.0139 87.57714 87.91702 88.6138 88.82662 88.77528 89.52045 89.26671 89.59779 90.07667 90.36273 90.51774 90.84109 90.8837 91.41576 90.18597 89.25442 89.90051 91.09966 92.20995 90.86222 89.67524 90.53683 90.78725 91.86583 92.57456 93.61964 94.43152 92.47873 91.28285 89.39489 91.66907 90.62778 90.84605 89.74405 89.85211 92.20611 95.61966 96.23409 95.6394 94.07199 95.35229 -9999 -9999 -9999 -9999 -9999 -9999 -9999 -9999 -9999 -9999 -9999 -9999 -9999 -9999 -9999 -9999 -9999 -9999 -9999 -9999 -9999 -9999 -9999 -9999 -9999 -9999 -9999 -9999 -9999 -9999 -9999 -9999 -9999 -9999 -9999 -9999 -9999 -9999 -9999 -9999 -9999 -9999 -9999 -9999 -9999 -9999 -9999 -9999 -9999 -9999 -9999 -9999 -9999 -9999 -9999 -9999 -9999 -9999 -9999 -9999 -9999 -9999 
-9999 -9999 -9999 -9999 -9999 -9999 -9999 -9999 -9999 -9999 -9999 -9999 -9999 -9999 -9999 -9999 -9999 -9999 -9999 -9999 -9999 -9999 -9999 -9999 -9999 -9999 -9999 -9999 -9999 -9999 -9999 -9999 -9999 -9999 -9999 -9999 -9999 -9999 -9999 -9999 -9999 -9999 -9999 -9999 81.44322 78.75937 80.10188 80.67683 82.16216 82.34506 82.05074 -9999 -9999 -9999 -9999 -9999 -9999 -9999 -9999 -9999 -9999 -9999 -9999 85.47633 86.31939 86.71417 87.19788 87.04945 87.5451 87.78815 88.28856 88.34061 88.36514 88.93165 89.70473 89.73438 89.45008 90.28458 90.14662 90.85187 91.14796 91.02109 89.14843 90.00271 91.7056 92.00957 91.26911 89.99472 90.27711 90.52514 91.74422 92.53213 92.76746 94.26865 93.92539 92.32691 89.23904 90.0421 92.48351 92.62634 91.41769 89.97909 88.57343 91.80801 93.48996 95.36306 96.11217 -9999 -9999 -9999 -9999 -9999 -9999 -9999 -9999 -9999 -9999 -9999 -9999 -9999 -9999 -9999 -9999 -9999 -9999 -9999 -9999 -9999 -9999 -9999 -9999 -9999 -9999 -9999 -9999 -9999 -9999 -9999 -9999 -9999 -9999 -9999 -9999 -9999 -9999 -9999 -9999 -9999 -9999 -9999 -9999 -9999 -9999 -9999 -9999 -9999 -9999 -9999 -9999 -9999 -9999 -9999 -9999 -9999 -9999 -9999 -9999 -9999 -9999 -9999 
-9999 -9999 -9999 -9999 -9999 -9999 -9999 -9999 -9999 -9999 -9999 -9999 -9999 -9999 -9999 -9999 -9999 -9999 -9999 -9999 -9999 -9999 -9999 -9999 -9999 -9999 -9999 -9999 -9999 -9999 -9999 -9999 -9999 -9999 -9999 -9999 -9999 -9999 -9999 -9999 -9999 -9999 -9999 -9999 82.133 78.32844 80.44785 79.8517 81.28613 -9999 -9999 -9999 -9999 -9999 -9999 -9999 -9999 -9999 -9999 -9999 -9999 -9999 -9999 84.38174 85.27751 85.90817 86.01107 86.50481 86.519 87.01145 87.70367 88.29665 88.40686 89.10112 88.54842 88.49022 88.01988 89.13983 89.87372 89.97116 89.99355 89.80807 88.70486 89.73265 90.85624 91.86109 91.25156 91.00974 90.29376 90.70148 90.74158 91.42131 91.94872 94.15843 92.79605 90.03169 88.49424 90.07205 90.26911 93.21619 92.89037 91.9613 88.92739 90.67369 92.98341 95.38329 -9999 -9999 -9999 -9999 -9999 -9999 -9999 -9999 -9999 -9999 -9999 -9999 -9999 -9999 -9999 -9999 -9999 -9999 -9999 -9999 -9999 -9999 -9999 -9999 -9999 -9999 -9999 -9999 -9999 -9999 -9999 -9999 -9999 -9999 -9999 -9999 -9999 -9999 -9999 -9999 -9999 -9999 -9999 -9999 -9999 -9999 -9999 -9999 -9999 -9999 -9999 -9999 -9999 -9999 -9999 -9999 -9999 -9999 -9999 -9999 -9999 -9999 -9999 -9999 
-9999 -9999 -9999 -9999 -9999 -9999 -9999 -9999 -9999 -9999 -9999 -9999 -9999 -9999 -9999 -9999 -9999 -9999 -9999 -9999 -9999 -9999 -9999 -9999 -9999 -9999 -9999 -9999 -9999 -9999 -9999 -9999 -9999 -9999 -9999 -9999 -9999 -9999 -9999 -9999 -9999 -9999 -9999 -9999 81.04537 78.22822 79.6303 81.22402 78.92966 -9999 -9999 -9999 -9999 -9999 -9999 -9999 -9999 -9999 -9999 -9999 -9999 -9999 -9999 84.28252 84.86451 84.77354 85.32482 85.60212 85.76073 86.45383 86.54163 87.19681 88.17213 88.09576 88.12367 87.86059 87.94118 88.10708 89.44688 89.993 89.54375 89.11092 88.75952 88.76999 89.92361 91.88049 91.9701 91.0259 90.72684 90.87569 90.7939 91.33247 91.30991 93.30812 93.18828 91.44707 90.38821 90.44962 89.34211 90.9511 92.64529 93.89145 92.10096 89.54188 91.44997 95.38944 -9999 -9999 -9999 -9999 -9999 -9999 -9999 -9999 -9999 -9999 -9999 -9999 -9999 -9999 -9999 -9999 -9999 -9999 -9999 -9999 -9999 -9999 -9999 -9999 -9999 -9999 -9999 -9999 -9999 -9999 -9999 -9999 -9999 -9999 -9999 -9999 -9999 -9999 -9999 -9999 -9999 -9999 -9999 -9999 -9999 -9999 -9999 -9999 -9999 -9999 -9999 -9999 -9999 -9999 -9999 -9999 -9999 -9999 -9999 -9999 -9999 -9999 -9999 -9999 
-9999 -9999 -9999 -9999 -9999 -9999 -9999 -9999 -9999 -9999 -9999 -9999 -9999 -9999 -9999 -9999 -9999 -9999 -9999 -9999 -9999 -9999 -9999 -9999 -9999 -9999 -9999 -9999 -9999 -9999 -9999 -9999 -9999 -9999 -9999 -9999 -9999 -9999 -9999 -9999 -9999 -9999 -9999 -9999 79.93703 77.38953 80.87621 79.47311 79.3204 -9999 -9999 -9999 -9999 -9999 -9999 -9999 -9999 -9999 -9999 -9999 -9999 -9999 -9999 -9999 -9999 84.30161 84.51035 84.80901 84.87064 85.29546 85.94735 86.29565 87.22451 86.89047 85.83836 86.56853 87.39029 87.63525 88.6707 88.7207 88.99158 89.06441 88.66574 89.61091 90.85828 91.04996 90.46021 90.14919 89.46177 89.93028 90.12076 90.83141 91.50039 92.69048 93.5302 92.58588 92.1055 90.52045 88.68211 90.12918 91.29938 93.15632 94.09124 90.93666 92.91705 -9999 -9999 -9999 -9999 -9999 -9999 -9999 -9999 -9999 -9999 -9999 -9999 -9999 -9999 -9999 -9999 -9999 -9999 -9999 -9999 -9999 -9999 -9999 -9999 -9999 -9999 -9999 -9999 -9999 -9999 -9999 -9999 -9999 -9999 -9999 -9999 -9999 -9999 -9999 -9999 -9999 -9999 -9999 -9999 -9999 -9999 -9999 -9999 -9999 -9999 -9999 -9999 -9999 -9999 -9999 -9999 -9999 -9999 -9999 -9999 -9999 -9999 -9999 -9999 -9999 
-9999 -9999 -9999 -9999 -9999 -9999 -9999 -9999 -9999 -9999 -9999 -9999 -9999 -9999 -9999 -9999 -9999 -9999 -9999 -9999 -9999 -9999 -9999 -9999 -9999 -9999 -9999 -9999 -9999 -9999 -9999 -9999 -9999 -9999 -9999 -9999 -9999 -9999 -9999 -9999 -9999 -9999 -9999 -9999 79.24346 77.99454 78.20246 78.05415 77.34324 79.13706 -9999 -9999 -9999 -9999 -9999 -9999 -9999 -9999 -9999 -9999 -9999 -9999 -9999 -9999 -9999 83.54182 83.82756 84.27528 84.40588 84.46379 85.50882 85.0691 84.97755 86.17976 86.09539 87.10838 86.72444 87.19901 88.28545 87.94901 88.41597 88.40225 88.35873 88.2542 89.51362 90.65413 89.54956 88.91137 89.62174 88.68253 88.67953 89.97602 90.44492 91.27116 93.23535 92.88686 91.43339 90.58381 89.12823 89.62514 91.147 93.15539 94.40627 92.71149 93.66507 -9999 -9999 -9999 -9999 -9999 -9999 -9999 -9999 -9999 -9999 -9999 -9999 -9999 -9999 -9999 -9999 -9999 -9999 -9999 -9999 -9999 -9999 -9999 -9999 -9999 -9999 -9999 -9999 -9999 -9999 -9999 -9999 -9999 -9999 -9999 -9999 -9999 -9999 -9999 -9999 -9999 -9999 -9999 -9999 -9999 -9999 -9999 -9999 -9999 -9999 -9999 -9999 -9999 -9999 -9999 -9999 -9999 -9999 -9999 -9999 -9999 -9999 -9999 -9999 -9999 
-9999 -9999 -9999 -9999 -9999 -9999 -9999 -9999 -9999 -9999 -9999 -9999 -9999 -9999 -9999 -9999 -9999 -9999 -9999 -9999 -9999 -9999 -9999 -9999 -9999 -9999 -9999 -9999 -9999 -9999 -9999 -9999 -9999 -9999 -9999 -9999 -9999 -9999 -9999 -9999 -9999 -9999 -9999 -9999 -9999 79.44347 76.87666 78.2657 78.62209 -9999 -9999 -9999 -9999 -9999 -9999 -9999 -9999 -9999 -9999 -9999 -9999 -9999 -9999 -9999 -9999 -9999 83.80781 83.97451 83.70104 84.19855 84.9238 84.7522 83.89965 84.74572 86.00046 86.25031 86.42653 86.65404 87.19763 88.7037 87.90836 87.93895 88.08466 87.67404 89.35254 89.61812 89.35538 88.59737 88.35115 88.70055 88.48623 89.49403 90.32115 90.88973 91.44537 92.71037 93.56118 91.93779 90.13306 90.06131 92.08241 92.29295 92.93472 95.61294 -9999 -9999 -9999 -9999 -9999 -9999 -9999 -9999 -9999 -9999 -9999 -9999 -9999 -9999 -9999 -9999 -9999 -9999 -9999 -9999 -9999 -9999 -9999 -9999 -9999 -9999 -9999 -9999 -9999 -9999 -9999 -9999 -9999 -9999 -9999 -9999 -9999 -9999 -9999 -9999 -9999 -9999 -9999 -9999 -9999 -9999 -9999 -9999 -9999 -9999 -9999 -9999 -9999 -9999 -9999 -9999 -9999 -9999 -9999 -9999 -9999 -9999 -9999 -9999 -9999 -9999 
-9999 -9999 -9999 -9999 -9999 -9999 -9999 -9999 -9999 -9999 -9999 -9999 -9999 -9999 -9999 -9999 -9999 -9999 -9999 -9999 -9999 -9999 -9999 -9999 -9999 -9999 -9999 -9999 -9999 -9999 -9999 -9999 -9999 -9999 -9999 -9999 -9999 -9999 -9999 -9999 -9999 -9999 -9999 -9999 -9999 77.5533 77.78173 75.35555 77.02311 -9999 -9999 -9999 -9999 -9999 -9999 -9999 -9999 -9999 -9999 -9999 -9999 -9999 -9999 -9999 -9999 -9999 -9999 -9999 83.06798 83.63345 84.74533 84.40357 84.7009 84.80544 84.87026 85.39954 85.27822 85.44172 86.16769 87.59755 88.13928 87.41777 87.2178 87.88169 89.2418 89.20279 89.32009 88.64877 88.23491 88.64081 88.35198 89.03206 88.92525 89.22813 90.05176 89.47931 93.17288 92.01123 90.0051 88.88179 90.02533 91.05021 93.26236 -9999 -9999 -9999 -9999 -9999 -9999 -9999 -9999 -9999 -9999 -9999 -9999 -9999 -9999 -9999 -9999 -9999 -9999 -9999 -9999 -9999 -9999 -9999 -9999 -9999 -9999 -9999 -9999 -9999 -9999 -9999 -9999 -9999 -9999 -9999 -9999 -9999 -9999 -9999 -9999 -9999 -9999 -9999 -9999 -9999 -9999 -9999 -9999 -9999 -9999 -9999 -9999 -9999 -9999 -9999 -9999 -9999 -9999 -9999 -9999 -9999 -9999 -9999 -9999 -9999 -9999 -9999 
-9999 -9999 -9999 -9999 -9999 -9999 -9999 -9999 -9999 -9999 -9999 -9999 -9999 -9999 -9999 -9999 -9999 -9999 -9999 -9999 -9999 -9999 -9999 -9999 -9999 -9999 -9999 -9999 -9999 -9999 -9999 -9999 -9999 -9999 -9999 -9999 -9999 -9999 -9999 -9999 -9999 -9999 -9999 -9999 -9999 -9999 -9999 76.48518 75.91035 74.19248 -9999 -9999 -9999 -9999 -9999 -9999 -9999 -9999 -9999 -9999 -9999 -9999 -9999 -9999 -9999 -9999 -9999 82.26749 82.69978 83.5776 84.24142 84.00752 84.49301 84.86477 84.76982 85.09901 84.78619 84.38635 85.15703 87.29896 87.39804 87.55693 87.27304 87.52424 89.17739 89.07622 88.13314 88.13567 87.8546 88.57335 88.33559 89.23882 88.87006 87.99886 88.37476 89.53432 92.33231 92.88543 89.9998 89.93163 90.05069 92.32494 93.08783 -9999 -9999 -9999 -9999 -9999 -9999 -9999 -9999 -9999 -9999 -9999 -9999 -9999 -9999 -9999 -9999 -9999 -9999 -9999 -9999 -9999 -9999 -9999 -9999 -9999 -9999 -9999 -9999 -9999 -9999 -9999 -9999 -9999 -9999 -9999 -9999 -9999 -9999 -9999 -9999 -9999 -9999 -9999 -9999 -9999 -9999 -9999 -9999 -9999 -9999 -9999 -9999 -9999 -9999 -9999 -9999 -9999 -9999 -9999 -9999 -9999 -9999 -9999 -9999 -9999 -9999 -9999 
-9999 -9999 -9999 -9999 -9999 -9999 -9999 -9999 -9999 -9999 -9999 -9999 -9999 -9999 -9999 -9999 -9999 -9999 -9999 -9999 -9999 -9999 -9999 -9999 -9999 -9999 -9999 -9999 -9999 -9999 -9999 -9999 -9999 -9999 -9999 -9999 -9999 -9999 -9999 -9999 -9999 -9999 -9999 -9999 -9999 -9999 -9999 77.51799 75.22964 -9999 -9999 -9999 -9999 -9999 -9999 -9999 -9999 -9999 -9999 -9999 -9999 -9999 -9999 -9999 -9999 -9999 -9999 -9999 82.41794 82.76455 83.40549 84.14304 83.71702 84.11356 84.51697 84.86398 84.63858 84.71581 85.8008 86.68376 86.85401 87.7267 87.39268 87.10413 89.23602 88.14613 87.93039 88.2395 88.54823 88.33755 88.83849 88.20215 88.90038 88.38313 87.10744 88.28045 91.03436 92.05465 89.45142 89.46763 89.81516 90.7667 92.13593 -9999 -9999 -9999 -9999 -9999 -9999 -9999 -9999 -9999 -9999 -9999 -9999 -9999 -9999 -9999 -9999 -9999 -9999 -9999 -9999 -9999 -9999 -9999 -9999 -9999 -9999 -9999 -9999 -9999 -9999 -9999 -9999 -9999 -9999 -9999 -9999 -9999 -9999 -9999 -9999 -9999 -9999 -9999 -9999 -9999 -9999 -9999 -9999 -9999 -9999 -9999 -9999 -9999 -9999 -9999 -9999 -9999 -9999 -9999 -9999 -9999 -9999 -9999 -9999 -9999 -9999 -9999 
-9999 -9999 -9999 -9999 -9999 -9999 -9999 -9999 -9999 -9999 -9999 -9999 -9999 -9999 -9999 -9999 -9999 -9999 -9999 -9999 -9999 -9999 -9999 -9999 -9999 -9999 -9999 -9999 -9999 -9999 -9999 -9999 -9999 -9999 -9999 -9999 -9999 -9999 -9999 -9999 -9999 -9999 -9999 -9999 -9999 -9999 -9999 -9999 76.17203 -9999 -9999 -9999 -9999 -9999 -9999 -9999 -9999 -9999 -9999 -9999 -9999 -9999 -9999 -9999 -9999 -9999 82.60085 81.83819 81.55038 81.62164 82.43707 83.90391 83.12369 83.79914 84.51949 84.26512 84.13218 84.65437 85.94674 86.03876 86.44098 86.90644 86.58976 86.16785 88.08164 88.14529 88.40658 88.12045 88.22627 87.87348 88.65417 88.76606 88.43748 89.17084 88.55134 88.12743 92.15034 91.40236 89.50512 88.84316 90.45293 92.18582 93.66663 -9999 -9999 -9999 -9999 -9999 -9999 -9999 -9999 -9999 -9999 -9999 -9999 -9999 -9999 -9999 -9999 -9999 -9999 -9999 -9999 -9999 -9999 -9999 -9999 -9999 -9999 -9999 -9999 -9999 -9999 -9999 -9999 -9999 -9999 -9999 -9999 -9999 -9999 -9999 -9999 -9999 -9999 -9999 -9999 -9999 -9999 -9999 -9999 -9999 -9999 -9999 -9999 -9999 -9999 -9999 -9999 -9999 -9999 -9999 -9999 -9999 -9999 -9999 -9999 -9999 -9999 -9999 
-9999 -9999 -9999 -9999 -9999 -9999 -9999 -9999 -9999 -9999 -9999 -9999 -9999 -9999 -9999 -9999 -9999 -9999 -9999 -9999 -9999 -9999 -9999 -9999 -9999 -9999 -9999 -9999 -9999 -9999 -9999 -9999 -9999 -9999 -9999 -9999 -9999 -9999 -9999 -9999 -9999 -9999 -9999 -9999 -9999 -9999 -9999 -9999 -9999 -9999 -9999 -9999 -9999 -9999 -9999 -9999 -9999 -9999 -9999 -9999 -9999 -9999 -9999 -9999 80.61985 81.42944 81.86234 81.46693 80.82184 80.6919 81.80979 82.91808 82.94601 83.13552 83.43086 83.3991 83.89105 84.87151 84.80702 85.81249 85.5766 85.82559 86.0234 86.07349 87.59618 88.50131 88.55379 87.79805 88.56803 87.88227 87.45709 88.04163 87.91027 88.00475 88.12573 88.70978 90.71767 92.70271 92.3669 90.09361 90.74876 93.20486 -9999 -9999 -9999 -9999 -9999 -9999 -9999 -9999 -9999 -9999 -9999 -9999 -9999 -9999 -9999 -9999 -9999 -9999 -9999 -9999 -9999 -9999 -9999 -9999 -9999 -9999 -9999 -9999 -9999 -9999 -9999 -9999 -9999 -9999 -9999 -9999 -9999 -9999 -9999 -9999 -9999 -9999 -9999 -9999 -9999 -9999 -9999 -9999 -9999 -9999 -9999 -9999 -9999 -9999 -9999 -9999 -9999 -9999 -9999 -9999 -9999 -9999 -9999 -9999 -9999 -9999 -9999 -9999 
-9999 -9999 -9999 -9999 -9999 -9999 -9999 -9999 -9999 -9999 -9999 -9999 -9999 -9999 -9999 -9999 -9999 -9999 -9999 -9999 -9999 -9999 -9999 -9999 -9999 -9999 -9999 -9999 -9999 -9999 -9999 -9999 -9999 -9999 -9999 -9999 -9999 -9999 -9999 -9999 -9999 -9999 -9999 -9999 -9999 -9999 -9999 -9999 -9999 -9999 -9999 -9999 -9999 -9999 -9999 -9999 -9999 -9999 -9999 -9999 -9999 -9999 -9999 -9999 -9999 80.26523 81.39959 81.00385 80.9232 80.09682 80.91637 81.88853 81.86616 82.14463 82.32229 82.18846 82.97254 84.43018 84.69974 84.99571 84.49747 84.68611 85.7071 86.58294 86.8071 87.46431 88.24659 87.73696 88.35146 88.64276 88.40369 88.36007 87.69295 87.16004 87.2669 87.74707 89.10069 90.66894 91.88498 92.39693 90.87354 -9999 -9999 -9999 -9999 -9999 -9999 -9999 -9999 -9999 -9999 -9999 -9999 -9999 -9999 -9999 -9999 -9999 -9999 -9999 -9999 -9999 -9999 -9999 -9999 -9999 -9999 -9999 -9999 -9999 -9999 -9999 -9999 -9999 -9999 -9999 -9999 -9999 -9999 -9999 -9999 -9999 -9999 -9999 -9999 -9999 -9999 -9999 -9999 -9999 -9999 -9999 -9999 -9999 -9999 -9999 -9999 -9999 -9999 -9999 -9999 -9999 -9999 -9999 -9999 -9999 -9999 -9999 -9999 -9999 
-9999 -9999 -9999 -9999 -9999 -9999 -9999 -9999 -9999 -9999 -9999 -9999 -9999 -9999 -9999 -9999 -9999 -9999 -9999 -9999 -9999 -9999 -9999 -9999 -9999 -9999 -9999 -9999 -9999 -9999 -9999 -9999 -9999 -9999 -9999 -9999 -9999 -9999 -9999 -9999 -9999 -9999 -9999 -9999 -9999 -9999 -9999 -9999 -9999 -9999 -9999 -9999 -9999 -9999 -9999 -9999 -9999 -9999 -9999 -9999 -9999 -9999 -9999 -9999 -9999 79.65719 80.23823 80.51833 80.12832 79.8176 80.52087 80.90973 80.72438 82.13316 81.86909 82.06239 83.06098 84.05405 84.47027 84.71127 84.65898 84.14828 84.8313 86.0056 85.97807 85.71763 87.60117 88.14592 88.3151 88.66431 88.58286 88.00683 88.72712 88.19567 87.29811 87.76941 88.25349 90.43687 92.70482 93.86507 -9999 -9999 -9999 -9999 -9999 -9999 -9999 -9999 -9999 -9999 -9999 -9999 -9999 -9999 -9999 -9999 -9999 -9999 -9999 -9999 -9999 -9999 -9999 -9999 -9999 -9999 -9999 -9999 -9999 -9999 -9999 -9999 -9999 -9999 -9999 -9999 -9999 -9999 -9999 -9999 -9999 -9999 -9999 -9999 -9999 -9999 -9999 -9999 -9999 -9999 -9999 -9999 -9999 -9999 -9999 -9999 -9999 -9999 -9999 -9999 -9999 -9999 -9999 -9999 -9999 -9999 -9999 -9999 -9999 -9999 
-9999 -9999 -9999 -9999 -9999 -9999 -9999 -9999 -9999 -9999 -9999 -9999 -9999 -9999 -9999 -9999 -9999 -9999 -9999 -9999 -9999 -9999 -9999 -9999 -9999 -9999 -9999 -9999 -9999 -9999 -9999 -9999 -9999 -9999 -9999 -9999 -9999 -9999 -9999 -9999 -9999 -9999 -9999 -9999 -9999 -9999 -9999 -9999 -9999 -9999 -9999 -9999 -9999 -9999 -9999 -9999 -9999 -9999 -9999 -9999 -9999 -9999 -9999 -9999 -9999 -9999 78.97627 79.455 79.41859 79.72504 80.10079 79.879 80.56076 81.38326 81.45716 81.28349 82.36197 83.02438 83.59381 83.56224 83.71166 83.5384 84.04734 84.64194 84.98263 85.61678 86.2603 87.7559 88.29149 87.39797 87.61862 88.27805 88.88664 88.4124 88.35105 87.11066 87.16894 90.03064 90.27083 -9999 -9999 -9999 -9999 -9999 -9999 -9999 -9999 -9999 -9999 -9999 -9999 -9999 -9999 -9999 -9999 -9999 -9999 -9999 -9999 -9999 -9999 -9999 -9999 -9999 -9999 -9999 -9999 -9999 -9999 -9999 -9999 -9999 -9999 -9999 -9999 -9999 -9999 -9999 -9999 -9999 -9999 -9999 -9999 -9999 -9999 -9999 -9999 -9999 -9999 -9999 -9999 -9999 -9999 -9999 -9999 -9999 -9999 -9999 -9999 -9999 -9999 -9999 -9999 -9999 -9999 -9999 -9999 -9999 -9999 -9999 
-9999 -9999 -9999 -9999 -9999 -9999 -9999 -9999 -9999 -9999 -9999 -9999 -9999 -9999 -9999 -9999 -9999 -9999 -9999 -9999 -9999 -9999 -9999 -9999 -9999 -9999 -9999 -9999 -9999 -9999 -9999 -9999 -9999 -9999 -9999 -9999 -9999 -9999 -9999 -9999 -9999 -9999 -9999 -9999 -9999 -9999 -9999 -9999 -9999 -9999 -9999 -9999 -9999 -9999 -9999 -9999 -9999 -9999 -9999 -9999 -9999 -9999 -9999 -9999 -9999 -9999 -9999 78.72007 79.69601 80.19603 80.14044 79.62193 78.97291 80.0148 79.73714 80.85007 81.61096 82.39375 82.61537 82.47903 83.64369 83.61875 83.9471 84.0822 84.05754 85.14923 86.1037 86.93545 87.57475 87.44417 87.40262 87.15113 88.8269 89.4555 89.52948 88.21539 87.13203 87.46381 89.32657 90.76804 -9999 -9999 -9999 -9999 -9999 -9999 -9999 -9999 -9999 -9999 -9999 -9999 -9999 -9999 -9999 -9999 -9999 -9999 -9999 -9999 -9999 -9999 -9999 -9999 -9999 -9999 -9999 -9999 -9999 -9999 -9999 -9999 -9999 -9999 -9999 -9999 -9999 -9999 -9999 -9999 -9999 -9999 -9999 -9999 -9999 -9999 -9999 -9999 -9999 -9999 -9999 -9999 -9999 -9999 -9999 -9999 -9999 -9999 -9999 -9999 -9999 -9999 -9999 -9999 -9999 -9999 -9999 -9999 -9999 -9999 
-9999 -9999 -9999 -9999 -9999 -9999 -9999 -9999 -9999 -9999 -9999 -9999 -9999 -9999 -9999 -9999 -9999 -9999 -9999 -9999 -9999 -9999 -9999 -9999 -9999 -9999 -9999 -9999 -9999 -9999 -9999 -9999 -9999 -9999 -9999 -9999 -9999 -9999 -9999 -9999 -9999 -9999 -9999 -9999 -9999 -9999 -9999 -9999 -9999 -9999 -9999 -9999 -9999 -9999 -9999 -9999 -9999 -9999 -9999 -9999 -9999 -9999 -9999 -9999 -9999 -9999 -9999 -9999 78.20686 78.34245 77.89954 78.15907 78.53094 78.81345 79.9624 80.47104 80.93607 81.94011 81.93029 83.15632 83.22997 83.00717 83.68357 84.16347 84.33888 84.5417 85.05997 85.77142 87.32115 87.94775 88.72309 87.70683 87.51916 88.08782 90.14879 89.05693 89.77927 88.81109 -9999 -9999 -9999 -9999 -9999 -9999 -9999 -9999 -9999 -9999 -9999 -9999 -9999 -9999 -9999 -9999 -9999 -9999 -9999 -9999 -9999 -9999 -9999 -9999 -9999 -9999 -9999 -9999 -9999 -9999 -9999 -9999 -9999 -9999 -9999 -9999 -9999 -9999 -9999 -9999 -9999 -9999 -9999 -9999 -9999 -9999 -9999 -9999 -9999 -9999 -9999 -9999 -9999 -9999 -9999 -9999 -9999 -9999 -9999 -9999 -9999 -9999 -9999 -9999 -9999 -9999 -9999 -9999 -9999 -9999 -9999 -9999 
-9999 -9999 -9999 -9999 -9999 -9999 -9999 -9999 -9999 -9999 -9999 -9999 -9999 -9999 -9999 -9999 -9999 -9999 -9999 -9999 -9999 -9999 -9999 -9999 -9999 -9999 -9999 -9999 -9999 -9999 -9999 -9999 -9999 -9999 -9999 -9999 -9999 -9999 -9999 -9999 -9999 -9999 -9999 -9999 -9999 -9999 -9999 -9999 -9999 -9999 -9999 -9999 -9999 -9999 -9999 -9999 -9999 -9999 -9999 -9999 -9999 -9999 -9999 -9999 -9999 -9999 -9999 -9999 78.50793 77.92511 77.58098 78.1188 79.062 79.12256 79.13366 80.07087 80.74499 81.3614 81.84299 -9999 82.56151 -9999 82.9502 -9999 83.92301 84.56267 85.09464 85.64936 85.56586 86.23299 88.07291 87.85669 87.16415 88.46429 90.44674 89.80158 90.5698 -9999 -9999 -9999 -9999 -9999 -9999 -9999 -9999 -9999 -9999 -9999 -9999 -9999 -9999 -9999 -9999 -9999 -9999 -9999 -9999 -9999 -9999 -9999 -9999 -9999 -9999 -9999 -9999 -9999 -9999 -9999 -9999 -9999 -9999 -9999 -9999 -9999 -9999 -9999 -9999 -9999 -9999 -9999 -9999 -9999 -9999 -9999 -9999 -9999 -9999 -9999 -9999 -9999 -9999 -9999 -9999 -9999 -9999 -9999 -9999 -9999 -9999 -9999 -9999 -9999 -9999 -9999 -9999 -9999 -9999 -9999 -9999 -9999 
-9999 -9999 -9999 -9999 -9999 -9999 -9999 -9999 -9999 -9999 -9999 -9999 -9999 -9999 -9999 -9999 -9999 -9999 -9999 -9999 -9999 -9999 -9999 -9999 -9999 -9999 -9999 -9999 -9999 -9999 -9999 -9999 -9999 -9999 -9999 -9999 -9999 -9999 -9999 -9999 -9999 -9999 -9999 -9999 -9999 -9999 -9999 -9999 -9999 -9999 -9999 -9999 -9999 -9999 -9999 -9999 -9999 -9999 -9999 -9999 -9999 -9999 -9999 -9999 -9999 -9999 -9999 -9999 -9999 -9999 -9999 78.91411 77.79779 77.91618 -9999 79.82897 80.72468 81.70063 -9999 -9999 -9999 -9999 -9999 -9999 -9999 -9999 84.92818 85.26138 85.54124 85.13685 86.31355 88.03135 87.96563 88.85317 90.5649 88.32856 89.1787 90.42608 -9999 -9999 -9999 -9999 -9999 -9999 -9999 -9999 -9999 -9999 -9999 -9999 -9999 -9999 -9999 -9999 -9999 -9999 -9999 -9999 -9999 -9999 -9999 -9999 -9999 -9999 -9999 -9999 -9999 -9999 -9999 -9999 -9999 -9999 -9999 -9999 -9999 -9999 -9999 -9999 -9999 -9999 -9999 -9999 -9999 -9999 -9999 -9999 -9999 -9999 -9999 -9999 -9999 -9999 -9999 -9999 -9999 -9999 -9999 -9999 -9999 -9999 -9999 -9999 -9999 -9999 -9999 -9999 -9999 -9999 -9999 -9999 
-9999 -9999 -9999 -9999 -9999 -9999 -9999 -9999 -9999 -9999 -9999 -9999 -9999 -9999 -9999 -9999 -9999 -9999 -9999 -9999 -9999 -9999 -9999 -9999 -9999 -9999 -9999 -9999 -9999 -9999 -9999 -9999 -9999 -9999 -9999 -9999 -9999 -9999 -9999 -9999 -9999 -9999 -9999 -9999 -9999 -9999 -9999 -9999 -9999 -9999 -9999 -9999 -9999 -9999 -9999 -9999 -9999 -9999 -9999 -9999 -9999 -9999 -9999 -9999 -9999 -9999 -9999 -9999 -9999 -9999 -9999 77.19501 76.90935 77.86996 -9999 -9999 -9999 -9999 -9999 -9999 -9999 -9999 -9999 -9999 -9999 -9999 -9999 -9999 84.08759 84.65003 85.53178 86.44412 88.37656 87.10424 88.30236 90.95325 89.10818 88.47276 -9999 -9999 -9999 -9999 -9999 -9999 -9999 -9999 -9999 -9999 -9999 -9999 -9999 -9999 -9999 -9999 -9999 -9999 -9999 -9999 -9999 -9999 -9999 -9999 -9999 -9999 -9999 -9999 -9999 -9999 -9999 -9999 -9999 -9999 -9999 -9999 -9999 -9999 -9999 -9999 -9999 -9999 -9999 -9999 -9999 -9999 -9999 -9999 -9999 -9999 -9999 -9999 -9999 -9999 -9999 -9999 -9999 -9999 -9999 -9999 -9999 -9999 -9999 -9999 -9999 -9999 -9999 -9999 -9999 -9999 -9999 -9999 
-9999 -9999 -9999 -9999 -9999 -9999 -9999 -9999 -9999 -9999 -9999 -9999 -9999 -9999 -9999 -9999 -9999 -9999 -9999 -9999 -9999 -9999 -9999 -9999 -9999 -9999 -9999 -9999 -9999 -9999 -9999 -9999 -9999 -9999 -9999 -9999 -9999 -9999 -9999 -9999 -9999 -9999 -9999 -9999 -9999 -9999 -9999 -9999 -9999 -9999 -9999 -9999 -9999 -9999 -9999 -9999 -9999 -9999 -9999 -9999 -9999 -9999 -9999 -9999 -9999 -9999 -9999 -9999 -9999 -9999 -9999 76.66547 76.32765 -9999 -9999 -9999 -9999 -9999 -9999 -9999 -9999 -9999 -9999 -9999 -9999 -9999 -9999 -9999 -9999 -9999 83.74812 85.1718 87.54863 87.08944 86.49844 87.98299 85.83785 86.11909 -9999 -9999 -9999 -9999 -9999 -9999 -9999 -9999 -9999 -9999 -9999 -9999 -9999 -9999 -9999 -9999 -9999 -9999 -9999 -9999 -9999 -9999 -9999 -9999 -9999 -9999 -9999 -9999 -9999 -9999 -9999 -9999 -9999 -9999 -9999 -9999 -9999 -9999 -9999 -9999 -9999 -9999 -9999 -9999 -9999 -9999 -9999 -9999 -9999 -9999 -9999 -9999 -9999 -9999 -9999 -9999 -9999 -9999 -9999 -9999 -9999 -9999 -9999 -9999 -9999 -9999 -9999 -9999 -9999 -9999 -9999 -9999 
-9999 -9999 -9999 -9999 -9999 -9999 -9999 -9999 -9999 -9999 -9999 -9999 -9999 -9999 -9999 -9999 -9999 -9999 -9999 -9999 -9999 -9999 -9999 -9999 -9999 -9999 -9999 -9999 -9999 -9999 -9999 -9999 -9999 -9999 -9999 -9999 -9999 -9999 -9999 -9999 -9999 -9999 -9999 -9999 -9999 -9999 -9999 -9999 -9999 -9999 -9999 -9999 -9999 -9999 -9999 -9999 -9999 -9999 -9999 -9999 -9999 -9999 -9999 -9999 -9999 -9999 -9999 -9999 -9999 -9999 -9999 74.97104 -9999 -9999 -9999 -9999 -9999 -9999 -9999 -9999 -9999 -9999 -9999 -9999 -9999 -9999 -9999 -9999 -9999 -9999 -9999 -9999 85.75845 86.61488 85.19179 -9999 -9999 -9999 -9999 -9999 -9999 -9999 -9999 -9999 -9999 -9999 -9999 -9999 -9999 -9999 -9999 -9999 -9999 -9999 -9999 -9999 -9999 -9999 -9999 -9999 -9999 -9999 -9999 -9999 -9999 -9999 -9999 -9999 -9999 -9999 -9999 -9999 -9999 -9999 -9999 -9999 -9999 -9999 -9999 -9999 -9999 -9999 -9999 -9999 -9999 -9999 -9999 -9999 -9999 -9999 -9999 -9999 -9999 -9999 -9999 -9999 -9999 -9999 -9999 -9999 -9999 -9999 -9999 -9999 -9999 -9999 -9999 -9999 -9999 -9999 
-9999 -9999 -9999 -9999 -9999 -9999 -9999 -9999 -9999 -9999 -9999 -9999 -9999 -9999 -9999 -9999 -9999 -9999 -9999 -9999 -9999 -9999 -9999 -9999 -9999 -9999 -9999 -9999 -9999 -9999 -9999 -9999 -9999 -9999 -9999 -9999 -9999 -9999 -9999 -9999 -9999 -9999 -9999 -9999 -9999 -9999 -9999 -9999 -9999 -9999 -9999 -9999 -9999 -9999 -9999 -9999 -9999 -9999 -9999 -9999 -9999 -9999 -9999 -9999 -9999 -9999 -9999 -9999 -9999 -9999 -9999 -9999 -9999 -9999 -9999 -9999 -9999 -9999 -9999 -9999 -9999 -9999 -9999 -9999 -9999 -9999 -9999 -9999 -9999 -9999 -9999 -9999 85.71209 -9999 -9999 -9999 -9999 -9999 -9999 -9999 -9999 -9999 -9999 -9999 -9999 -9999 -9999 -9999 -9999 -9999 -9999 -9999 -9999 -9999 -9999 -9999 -9999 -9999 -9999 -9999 -9999 -9999 -9999 -9999 -9999 -9999 -9999 -9999 -9999 -9999 -9999 -9999 -9999 -9999 -9999 -9999 -9999 -9999 -9999 -9999 -9999 -9999 -9999 -9999 -9999 -9999 -9999 -9999 -9999 -9999 -9999 -9999 -9999 -9999 -9999 -9999 -9999 -9999 -9999 -9999 -9999 -9999 -9999 -9999 -9999 -9999 -9999 -9999 -9999 -9999 
