# Supplementary material for: Spatiotemporal prediction of alpine wetlands under multi-climate scenarios in the west of Sichuan, China
Source: PeerJ. 2024 Nov 27;12:e18586. doi: 10.7717/peerj.18586 (PMC11608022; doi:10.7717/peerj.18586)
Supplement: Supplemental Information 2 [file peerj-12-18586-s002.zip › Maxent_data2/2.5mBIOssp245_2081-2100/2.5mbiossp245_2081-2100_16.asc]

ncols         170
nrows         159
xllcorner     97.34749306
yllcorner     27.673839575
cellsize      0.041666666666667
NODATA_value  -9999
-9999 -9999 -9999 -9999 -9999 -9999 -9999 -9999 -9999 -9999 -9999 -9999 -9999 -9999 -9999 -9999 -9999 -9999 -9999 -9999 -9999 -9999 -9999 -9999 -9999 -9999 -9999 -9999 -9999 -9999 -9999 -9999 -9999 -9999 -9999 -9999 -9999 -9999 -9999 -9999 -9999 -9999 -9999 -9999 -9999 -9999 -9999 -9999 -9999 -9999 -9999 -9999 -9999 -9999 -9999 -9999 -9999 -9999 -9999 -9999 -9999 -9999 -9999 -9999 -9999 -9999 -9999 -9999 -9999 -9999 -9999 -9999 -9999 -9999 -9999 -9999 -9999 -9999 -9999 -9999 -9999 -9999 -9999 -9999 -9999 -9999 -9999 -9999 -9999 -9999 -9999 -9999 -9999 -9999 -9999 -9999 -9999 -9999 -9999 -9999 -9999 -9999 -9999 -9999 -9999 -9999 -9999 -9999 -9999 -9999 -9999 -9999 -9999 -9999 -9999 -9999 -9999 -9999 -9999 -9999 -9999 -9999 -9999 -9999 -9999 -9999 -9999 -9999 -9999 -9999 -9999 -9999 353 345 357 -9999 -9999 -9999 -9999 -9999 -9999 -9999 -9999 -9999 -9999 -9999 -9999 -9999 -9999 -9999 -9999 -9999 -9999 -9999 -9999 -9999 -9999 -9999 -9999 -9999 -9999 -9999 -9999 -9999 -9999 -9999 -9999 -9999 -9999 -9999 
-9999 -9999 -9999 -9999 -9999 -9999 -9999 -9999 -9999 -9999 -9999 -9999 -9999 -9999 -9999 -9999 -9999 -9999 -9999 -9999 -9999 -9999 -9999 -9999 -9999 -9999 -9999 -9999 -9999 -9999 -9999 -9999 -9999 -9999 -9999 -9999 -9999 -9999 -9999 -9999 -9999 -9999 -9999 -9999 -9999 -9999 -9999 -9999 -9999 -9999 -9999 -9999 -9999 -9999 -9999 -9999 -9999 -9999 -9999 -9999 -9999 -9999 -9999 -9999 -9999 -9999 -9999 -9999 -9999 -9999 -9999 -9999 -9999 -9999 -9999 -9999 -9999 -9999 -9999 -9999 -9999 -9999 -9999 -9999 -9999 -9999 -9999 -9999 -9999 -9999 -9999 -9999 -9999 -9999 -9999 -9999 -9999 -9999 -9999 -9999 -9999 -9999 -9999 -9999 -9999 -9999 -9999 -9999 -9999 -9999 -9999 -9999 -9999 -9999 -9999 -9999 -9999 -9999 -9999 -9999 -9999 -9999 -9999 -9999 -9999 -9999 -9999 -9999 -9999 353 352 352 349 342 340 -9999 -9999 -9999 -9999 -9999 -9999 -9999 -9999 -9999 -9999 -9999 -9999 -9999 -9999 -9999 -9999 -9999 -9999 -9999 -9999 -9999 -9999 -9999 -9999 -9999 -9999 -9999 -9999 -9999 -9999 -9999 -9999 -9999 -9999 -9999 
-9999 -9999 -9999 -9999 -9999 -9999 -9999 -9999 -9999 -9999 -9999 306 307 304 -9999 -9999 -9999 -9999 -9999 -9999 -9999 -9999 -9999 -9999 -9999 -9999 -9999 -9999 -9999 -9999 -9999 -9999 -9999 -9999 -9999 -9999 -9999 -9999 -9999 -9999 -9999 -9999 -9999 -9999 -9999 -9999 -9999 -9999 -9999 -9999 -9999 -9999 -9999 -9999 -9999 -9999 -9999 -9999 -9999 -9999 -9999 -9999 -9999 -9999 -9999 -9999 -9999 -9999 -9999 -9999 -9999 -9999 -9999 -9999 -9999 -9999 -9999 -9999 -9999 -9999 -9999 -9999 -9999 -9999 -9999 -9999 -9999 -9999 -9999 -9999 -9999 -9999 -9999 -9999 -9999 -9999 -9999 -9999 -9999 -9999 -9999 -9999 -9999 -9999 -9999 -9999 -9999 -9999 -9999 -9999 -9999 -9999 -9999 -9999 -9999 -9999 -9999 -9999 -9999 -9999 -9999 -9999 -9999 -9999 -9999 -9999 -9999 -9999 349 347 346 346 345 345 344 -9999 -9999 -9999 -9999 -9999 -9999 -9999 -9999 -9999 -9999 -9999 -9999 -9999 -9999 -9999 -9999 -9999 -9999 -9999 -9999 -9999 -9999 -9999 -9999 -9999 -9999 -9999 -9999 -9999 -9999 -9999 -9999 -9999 -9999 -9999 
-9999 -9999 -9999 -9999 -9999 -9999 -9999 -9999 -9999 312 316 316 317 312 311 304 -9999 -9999 -9999 -9999 -9999 -9999 -9999 -9999 -9999 -9999 -9999 -9999 -9999 -9999 -9999 -9999 -9999 -9999 -9999 -9999 -9999 -9999 -9999 -9999 -9999 -9999 -9999 -9999 -9999 -9999 -9999 -9999 -9999 -9999 -9999 -9999 -9999 -9999 -9999 -9999 -9999 -9999 -9999 -9999 -9999 -9999 -9999 -9999 -9999 -9999 -9999 -9999 -9999 -9999 -9999 -9999 -9999 -9999 -9999 -9999 -9999 -9999 -9999 -9999 -9999 -9999 -9999 -9999 -9999 -9999 -9999 -9999 -9999 -9999 -9999 -9999 -9999 -9999 -9999 -9999 -9999 -9999 -9999 -9999 -9999 -9999 -9999 -9999 -9999 -9999 -9999 -9999 -9999 -9999 -9999 -9999 -9999 -9999 -9999 -9999 -9999 -9999 -9999 -9999 -9999 -9999 -9999 -9999 -9999 -9999 351 348 348 349 344 341 344 336 332 327 327 324 330 -9999 -9999 -9999 -9999 -9999 -9999 -9999 -9999 -9999 -9999 -9999 -9999 -9999 -9999 -9999 -9999 -9999 -9999 -9999 -9999 -9999 -9999 -9999 -9999 -9999 -9999 -9999 -9999 -9999 -9999 -9999 
-9999 -9999 -9999 -9999 -9999 -9999 -9999 -9999 326 326 323 325 317 313 311 305 304 302 299 -9999 -9999 -9999 -9999 -9999 -9999 -9999 -9999 -9999 -9999 -9999 -9999 -9999 -9999 -9999 -9999 -9999 -9999 -9999 -9999 -9999 -9999 -9999 -9999 -9999 -9999 -9999 -9999 -9999 -9999 -9999 -9999 -9999 -9999 -9999 -9999 -9999 -9999 -9999 -9999 -9999 -9999 -9999 -9999 -9999 -9999 -9999 -9999 -9999 -9999 -9999 -9999 -9999 -9999 -9999 -9999 -9999 -9999 -9999 -9999 -9999 -9999 -9999 -9999 -9999 -9999 -9999 -9999 -9999 -9999 -9999 -9999 -9999 -9999 -9999 -9999 -9999 -9999 -9999 -9999 -9999 -9999 -9999 -9999 -9999 -9999 -9999 -9999 -9999 -9999 -9999 -9999 -9999 -9999 -9999 -9999 -9999 -9999 -9999 -9999 -9999 -9999 -9999 -9999 -9999 -9999 -9999 -9999 348 344 343 342 347 348 347 341 331 330 326 315 -9999 -9999 -9999 -9999 -9999 -9999 -9999 -9999 -9999 -9999 -9999 -9999 -9999 -9999 -9999 -9999 -9999 -9999 -9999 -9999 -9999 -9999 -9999 -9999 -9999 -9999 -9999 -9999 -9999 -9999 -9999 
-9999 -9999 -9999 -9999 -9999 -9999 -9999 -9999 332 329 324 318 314 316 315 311 312 314 310 307 304 302 298 297 294 -9999 -9999 -9999 -9999 -9999 -9999 -9999 -9999 -9999 -9999 -9999 -9999 -9999 -9999 -9999 -9999 -9999 -9999 -9999 -9999 -9999 -9999 -9999 -9999 -9999 -9999 -9999 -9999 -9999 -9999 -9999 -9999 -9999 -9999 -9999 -9999 -9999 -9999 -9999 -9999 -9999 -9999 -9999 -9999 -9999 -9999 -9999 -9999 -9999 -9999 -9999 -9999 -9999 -9999 -9999 -9999 -9999 -9999 -9999 -9999 -9999 -9999 -9999 -9999 -9999 -9999 -9999 -9999 -9999 -9999 -9999 -9999 -9999 -9999 -9999 -9999 -9999 -9999 -9999 -9999 -9999 -9999 -9999 -9999 -9999 -9999 -9999 -9999 -9999 -9999 -9999 -9999 -9999 -9999 -9999 -9999 -9999 363 364 363 365 364 355 348 342 345 348 350 356 353 343 333 327 320 321 -9999 -9999 -9999 -9999 -9999 -9999 -9999 -9999 -9999 -9999 -9999 -9999 -9999 -9999 -9999 -9999 -9999 -9999 -9999 -9999 -9999 -9999 -9999 -9999 -9999 -9999 -9999 -9999 -9999 -9999 
-9999 -9999 -9999 -9999 -9999 -9999 -9999 -9999 339 335 327 326 323 319 315 318 315 316 313 310 308 309 307 302 301 299 -9999 -9999 -9999 -9999 -9999 -9999 -9999 -9999 -9999 -9999 -9999 -9999 -9999 -9999 -9999 -9999 -9999 -9999 -9999 -9999 -9999 -9999 -9999 -9999 -9999 -9999 -9999 -9999 -9999 -9999 -9999 -9999 -9999 -9999 -9999 -9999 -9999 -9999 -9999 -9999 -9999 -9999 -9999 -9999 -9999 -9999 -9999 -9999 -9999 -9999 -9999 -9999 -9999 -9999 -9999 -9999 -9999 -9999 -9999 -9999 -9999 -9999 -9999 -9999 -9999 -9999 -9999 -9999 -9999 -9999 -9999 -9999 -9999 -9999 -9999 -9999 -9999 -9999 -9999 -9999 -9999 -9999 -9999 -9999 -9999 -9999 -9999 -9999 -9999 -9999 -9999 -9999 -9999 -9999 -9999 357 356 355 355 359 362 356 350 350 352 353 360 363 362 356 344 328 329 -9999 -9999 -9999 -9999 -9999 -9999 -9999 -9999 -9999 -9999 -9999 -9999 -9999 -9999 -9999 -9999 -9999 -9999 -9999 -9999 -9999 -9999 -9999 -9999 -9999 -9999 -9999 -9999 -9999 -9999 -9999 
-9999 -9999 -9999 -9999 -9999 -9999 -9999 338 337 335 335 330 325 321 322 323 323 322 321 316 313 312 312 314 310 306 -9999 -9999 -9999 -9999 -9999 -9999 -9999 -9999 -9999 -9999 -9999 -9999 -9999 -9999 -9999 -9999 -9999 -9999 -9999 -9999 -9999 -9999 -9999 -9999 -9999 -9999 -9999 -9999 -9999 -9999 -9999 -9999 -9999 -9999 -9999 -9999 -9999 -9999 -9999 -9999 -9999 -9999 -9999 -9999 -9999 -9999 -9999 -9999 -9999 -9999 -9999 -9999 -9999 -9999 -9999 -9999 -9999 -9999 -9999 -9999 -9999 -9999 -9999 -9999 -9999 -9999 -9999 -9999 -9999 -9999 -9999 -9999 -9999 -9999 -9999 -9999 -9999 -9999 -9999 -9999 -9999 -9999 -9999 -9999 -9999 -9999 -9999 -9999 -9999 -9999 -9999 361 -9999 -9999 -9999 358 355 354 354 354 356 355 350 348 346 346 349 350 353 356 355 352 348 -9999 -9999 -9999 -9999 -9999 -9999 -9999 -9999 -9999 -9999 -9999 -9999 -9999 -9999 -9999 -9999 -9999 -9999 -9999 -9999 -9999 -9999 -9999 -9999 -9999 -9999 -9999 -9999 -9999 -9999 -9999 
-9999 -9999 -9999 -9999 -9999 -9999 -9999 341 337 335 335 331 325 329 336 336 333 326 329 323 321 320 318 313 315 -9999 -9999 -9999 -9999 -9999 -9999 -9999 -9999 -9999 -9999 -9999 -9999 -9999 -9999 -9999 -9999 -9999 -9999 -9999 -9999 -9999 -9999 -9999 -9999 -9999 -9999 -9999 -9999 -9999 -9999 -9999 -9999 -9999 -9999 -9999 -9999 -9999 -9999 -9999 -9999 -9999 -9999 -9999 -9999 -9999 -9999 -9999 -9999 -9999 -9999 -9999 -9999 -9999 -9999 -9999 -9999 -9999 -9999 -9999 -9999 -9999 -9999 -9999 -9999 -9999 -9999 -9999 -9999 -9999 -9999 -9999 -9999 -9999 -9999 -9999 -9999 -9999 -9999 -9999 -9999 -9999 -9999 -9999 -9999 -9999 -9999 -9999 -9999 -9999 -9999 -9999 364 360 359 358 358 357 356 353 352 352 352 351 349 347 345 344 345 347 348 352 353 351 349 -9999 -9999 -9999 -9999 -9999 -9999 -9999 -9999 -9999 -9999 -9999 -9999 -9999 -9999 -9999 -9999 -9999 -9999 -9999 -9999 -9999 -9999 -9999 -9999 -9999 -9999 -9999 -9999 -9999 -9999 -9999 
-9999 -9999 -9999 345 348 347 344 345 333 339 341 337 340 343 340 335 334 330 324 320 320 320 318 318 317 318 -9999 -9999 -9999 -9999 -9999 -9999 -9999 -9999 -9999 -9999 -9999 -9999 -9999 -9999 -9999 -9999 -9999 -9999 -9999 -9999 -9999 -9999 -9999 -9999 -9999 -9999 -9999 -9999 -9999 -9999 -9999 -9999 -9999 -9999 -9999 -9999 -9999 -9999 -9999 -9999 -9999 -9999 -9999 -9999 -9999 -9999 -9999 -9999 -9999 -9999 -9999 -9999 -9999 -9999 -9999 -9999 -9999 -9999 -9999 -9999 -9999 -9999 -9999 -9999 -9999 -9999 -9999 -9999 -9999 -9999 -9999 -9999 -9999 -9999 -9999 -9999 -9999 -9999 -9999 -9999 -9999 -9999 -9999 -9999 -9999 -9999 -9999 -9999 -9999 -9999 -9999 362 362 359 358 361 357 353 353 352 351 350 348 348 346 345 342 342 345 346 348 350 345 343 -9999 -9999 -9999 -9999 -9999 -9999 -9999 -9999 -9999 -9999 -9999 -9999 -9999 -9999 -9999 -9999 -9999 -9999 -9999 -9999 -9999 -9999 -9999 -9999 -9999 -9999 -9999 -9999 -9999 -9999 
-9999 343 343 347 339 337 337 336 342 350 350 348 351 340 343 332 336 336 333 329 320 321 322 325 326 326 -9999 -9999 -9999 -9999 -9999 -9999 -9999 -9999 -9999 -9999 -9999 -9999 -9999 -9999 -9999 -9999 -9999 -9999 -9999 -9999 -9999 -9999 -9999 -9999 -9999 -9999 -9999 -9999 -9999 -9999 -9999 -9999 -9999 -9999 -9999 -9999 -9999 -9999 -9999 -9999 -9999 -9999 -9999 -9999 -9999 -9999 -9999 -9999 -9999 -9999 -9999 -9999 -9999 -9999 -9999 -9999 -9999 -9999 -9999 -9999 -9999 -9999 -9999 -9999 -9999 -9999 -9999 -9999 -9999 -9999 -9999 -9999 -9999 -9999 -9999 -9999 -9999 -9999 -9999 -9999 -9999 -9999 -9999 -9999 -9999 -9999 -9999 -9999 -9999 -9999 -9999 -9999 361 358 359 360 358 361 361 358 351 351 346 346 345 344 342 340 341 343 346 350 351 348 -9999 -9999 -9999 -9999 -9999 -9999 -9999 -9999 -9999 -9999 -9999 -9999 -9999 -9999 -9999 -9999 -9999 -9999 -9999 -9999 -9999 -9999 -9999 -9999 -9999 -9999 -9999 -9999 -9999 -9999 
-9999 351 343 339 337 338 344 347 349 351 346 344 347 345 337 335 339 337 333 333 328 322 326 323 319 322 324 -9999 -9999 -9999 -9999 -9999 -9999 -9999 -9999 -9999 -9999 -9999 -9999 -9999 -9999 -9999 -9999 -9999 -9999 -9999 -9999 -9999 -9999 -9999 -9999 -9999 -9999 -9999 -9999 -9999 -9999 -9999 -9999 -9999 -9999 -9999 -9999 -9999 -9999 -9999 -9999 -9999 -9999 -9999 -9999 -9999 -9999 -9999 -9999 -9999 -9999 -9999 -9999 -9999 -9999 -9999 -9999 -9999 -9999 -9999 -9999 -9999 -9999 -9999 -9999 -9999 -9999 -9999 -9999 -9999 -9999 -9999 -9999 -9999 -9999 -9999 -9999 -9999 -9999 -9999 -9999 -9999 -9999 -9999 -9999 -9999 -9999 -9999 -9999 -9999 -9999 -9999 362 358 359 359 362 364 363 359 351 348 347 347 346 345 342 341 341 344 342 345 348 -9999 -9999 -9999 -9999 -9999 -9999 -9999 -9999 -9999 -9999 -9999 -9999 -9999 -9999 -9999 -9999 -9999 -9999 -9999 -9999 -9999 -9999 -9999 -9999 -9999 -9999 -9999 -9999 -9999 -9999 -9999 
-9999 -9999 352 345 337 341 343 341 348 350 348 341 342 339 341 334 338 336 331 332 326 323 321 324 330 335 339 -9999 -9999 -9999 -9999 -9999 -9999 -9999 -9999 -9999 -9999 -9999 -9999 -9999 -9999 -9999 -9999 -9999 -9999 -9999 -9999 -9999 -9999 -9999 -9999 -9999 -9999 -9999 -9999 -9999 -9999 -9999 -9999 -9999 -9999 -9999 -9999 -9999 -9999 -9999 -9999 -9999 -9999 -9999 -9999 -9999 -9999 -9999 -9999 -9999 -9999 -9999 -9999 -9999 -9999 -9999 -9999 -9999 -9999 -9999 -9999 -9999 -9999 -9999 -9999 -9999 -9999 -9999 -9999 -9999 -9999 -9999 -9999 -9999 -9999 -9999 -9999 -9999 -9999 -9999 -9999 -9999 -9999 -9999 -9999 -9999 -9999 -9999 -9999 -9999 -9999 -9999 -9999 361 360 361 359 359 361 356 353 349 347 347 346 345 342 341 340 341 341 343 344 346 346 345 -9999 -9999 -9999 -9999 337 333 -9999 -9999 -9999 -9999 -9999 -9999 -9999 -9999 -9999 -9999 -9999 -9999 -9999 -9999 -9999 -9999 -9999 -9999 -9999 -9999 -9999 -9999 
-9999 -9999 356 350 346 340 337 338 341 343 346 343 342 339 336 335 335 337 329 328 331 330 325 326 331 334 332 333 342 342 -9999 -9999 -9999 -9999 -9999 -9999 -9999 -9999 -9999 -9999 -9999 -9999 -9999 -9999 -9999 -9999 -9999 -9999 -9999 -9999 -9999 -9999 -9999 -9999 -9999 -9999 -9999 -9999 -9999 -9999 -9999 -9999 -9999 -9999 -9999 -9999 -9999 -9999 -9999 -9999 -9999 -9999 -9999 -9999 -9999 -9999 -9999 -9999 -9999 -9999 -9999 -9999 -9999 -9999 -9999 -9999 -9999 -9999 -9999 -9999 -9999 -9999 -9999 -9999 -9999 -9999 -9999 -9999 -9999 -9999 -9999 -9999 -9999 -9999 -9999 -9999 -9999 -9999 -9999 -9999 -9999 -9999 -9999 -9999 -9999 -9999 -9999 -9999 -9999 -9999 364 363 360 360 359 359 355 349 347 347 345 343 342 341 341 339 343 343 343 338 340 336 336 326 313 322 335 348 338 -9999 -9999 -9999 -9999 -9999 -9999 -9999 -9999 -9999 -9999 -9999 -9999 -9999 -9999 -9999 -9999 -9999 -9999 -9999 -9999 -9999 
-9999 -9999 366 358 357 349 342 336 332 334 341 346 344 340 332 331 331 329 330 335 335 335 332 330 329 334 341 349 349 353 -9999 -9999 -9999 -9999 -9999 -9999 -9999 -9999 -9999 -9999 -9999 -9999 -9999 -9999 -9999 -9999 -9999 -9999 -9999 -9999 -9999 -9999 -9999 -9999 -9999 -9999 -9999 -9999 -9999 -9999 -9999 -9999 -9999 -9999 -9999 -9999 -9999 -9999 -9999 -9999 -9999 -9999 -9999 -9999 -9999 -9999 -9999 -9999 -9999 -9999 -9999 -9999 -9999 -9999 -9999 -9999 -9999 -9999 -9999 -9999 -9999 -9999 -9999 -9999 -9999 -9999 -9999 -9999 -9999 -9999 -9999 -9999 -9999 -9999 -9999 -9999 -9999 -9999 -9999 -9999 -9999 -9999 -9999 -9999 -9999 -9999 -9999 -9999 -9999 362 362 362 361 361 358 354 352 350 347 346 345 343 343 342 340 340 339 341 342 339 329 324 321 323 312 314 318 334 -9999 346 340 348 -9999 -9999 -9999 -9999 -9999 -9999 -9999 -9999 -9999 -9999 -9999 -9999 -9999 -9999 -9999 -9999 -9999 -9999 
-9999 -9999 373 368 366 361 354 350 342 336 341 340 343 342 337 331 329 328 337 341 345 342 338 334 334 338 342 345 344 354 360 -9999 -9999 -9999 -9999 -9999 -9999 -9999 -9999 -9999 -9999 -9999 -9999 -9999 -9999 -9999 -9999 -9999 -9999 -9999 -9999 -9999 -9999 -9999 -9999 -9999 -9999 -9999 -9999 -9999 -9999 -9999 -9999 -9999 -9999 -9999 -9999 -9999 -9999 -9999 -9999 -9999 -9999 -9999 -9999 -9999 -9999 -9999 -9999 -9999 -9999 -9999 -9999 -9999 -9999 -9999 -9999 -9999 -9999 -9999 -9999 -9999 -9999 -9999 -9999 -9999 -9999 -9999 -9999 -9999 -9999 -9999 -9999 -9999 -9999 -9999 -9999 -9999 -9999 -9999 -9999 -9999 -9999 -9999 -9999 -9999 -9999 -9999 -9999 363 359 360 362 359 355 354 351 351 348 347 345 345 346 346 344 342 339 340 341 344 337 330 324 322 313 316 326 333 344 346 340 337 331 330 327 323 321 321 339 344 334 323 -9999 -9999 -9999 -9999 -9999 -9999 -9999 -9999 
-9999 -9999 378 373 373 373 369 366 354 342 352 353 346 340 340 332 331 336 337 343 345 342 339 336 337 341 343 348 351 349 355 -9999 -9999 -9999 -9999 -9999 -9999 -9999 -9999 -9999 -9999 -9999 -9999 -9999 -9999 -9999 -9999 -9999 -9999 -9999 -9999 -9999 -9999 -9999 -9999 -9999 -9999 -9999 -9999 -9999 -9999 -9999 -9999 -9999 -9999 -9999 -9999 -9999 -9999 -9999 -9999 -9999 -9999 -9999 -9999 -9999 -9999 -9999 -9999 -9999 -9999 -9999 -9999 -9999 -9999 -9999 -9999 -9999 -9999 -9999 -9999 -9999 -9999 -9999 -9999 -9999 -9999 -9999 -9999 -9999 -9999 -9999 -9999 -9999 -9999 -9999 -9999 -9999 -9999 -9999 -9999 -9999 -9999 -9999 -9999 -9999 -9999 -9999 -9999 -9999 361 361 363 358 359 357 352 351 349 347 347 347 346 344 343 341 340 342 337 339 334 327 335 333 317 329 325 335 334 329 322 328 317 312 313 309 305 310 324 332 337 323 322 338 -9999 -9999 -9999 -9999 -9999 -9999 
-9999 -9999 -9999 -9999 378 375 369 363 367 353 351 358 351 354 348 331 332 344 350 350 346 350 344 339 341 341 345 349 351 359 359 -9999 -9999 -9999 -9999 -9999 -9999 -9999 -9999 -9999 -9999 -9999 -9999 -9999 -9999 -9999 -9999 -9999 -9999 -9999 -9999 -9999 -9999 -9999 -9999 -9999 -9999 -9999 -9999 -9999 -9999 -9999 -9999 -9999 -9999 -9999 -9999 -9999 -9999 -9999 -9999 -9999 -9999 -9999 -9999 -9999 -9999 -9999 -9999 -9999 -9999 -9999 -9999 -9999 -9999 -9999 -9999 -9999 -9999 -9999 -9999 -9999 -9999 -9999 -9999 -9999 -9999 -9999 -9999 -9999 -9999 -9999 -9999 -9999 -9999 -9999 -9999 -9999 390 -9999 -9999 -9999 -9999 -9999 -9999 -9999 -9999 -9999 -9999 -9999 -9999 -9999 357 358 363 356 353 351 350 348 349 348 348 347 345 343 342 341 337 339 335 328 333 335 322 328 336 336 332 321 318 314 315 330 327 333 323 303 303 308 319 312 322 340 -9999 -9999 -9999 -9999 -9999 -9999 
-9999 -9999 -9999 -9999 373 371 370 366 361 351 344 351 346 353 346 338 329 337 347 349 358 356 349 344 344 347 345 348 355 353 363 359 -9999 -9999 -9999 -9999 -9999 -9999 -9999 -9999 -9999 -9999 -9999 -9999 -9999 -9999 -9999 -9999 -9999 -9999 -9999 -9999 -9999 -9999 -9999 -9999 -9999 -9999 -9999 -9999 -9999 -9999 -9999 -9999 -9999 -9999 -9999 -9999 -9999 -9999 -9999 -9999 -9999 -9999 -9999 -9999 -9999 -9999 -9999 -9999 -9999 -9999 -9999 -9999 -9999 -9999 -9999 -9999 -9999 -9999 -9999 -9999 -9999 -9999 -9999 -9999 -9999 -9999 -9999 -9999 -9999 -9999 -9999 -9999 -9999 -9999 406 404 398 -9999 -9999 -9999 -9999 -9999 -9999 -9999 -9999 -9999 -9999 -9999 -9999 -9999 358 357 359 357 356 354 352 352 352 348 345 345 343 341 343 343 339 339 339 329 333 336 323 333 337 334 328 326 328 329 318 337 341 336 326 317 312 298 304 308 325 -9999 -9999 -9999 -9999 -9999 -9999 -9999 
-9999 -9999 -9999 -9999 -9999 372 371 367 359 354 342 352 353 351 347 342 339 331 344 342 347 358 361 353 353 350 350 347 353 351 354 353 356 -9999 -9999 -9999 -9999 -9999 -9999 -9999 -9999 -9999 -9999 -9999 -9999 -9999 -9999 -9999 -9999 -9999 -9999 -9999 -9999 -9999 -9999 -9999 -9999 -9999 -9999 -9999 -9999 -9999 -9999 -9999 -9999 -9999 -9999 -9999 -9999 -9999 -9999 -9999 -9999 -9999 -9999 -9999 -9999 -9999 -9999 -9999 -9999 -9999 -9999 -9999 -9999 -9999 -9999 -9999 -9999 -9999 -9999 -9999 -9999 -9999 -9999 -9999 -9999 -9999 -9999 -9999 -9999 -9999 -9999 -9999 -9999 -9999 404 404 401 -9999 -9999 -9999 -9999 -9999 -9999 -9999 -9999 -9999 -9999 -9999 -9999 -9999 360 358 359 358 358 353 352 349 350 346 343 343 342 342 340 340 340 338 339 337 344 348 325 330 337 329 328 340 340 323 326 338 339 337 333 325 315 320 302 307 316 332 -9999 -9999 -9999 -9999 -9999 -9999 
-9999 -9999 -9999 -9999 -9999 -9999 -9999 -9999 366 358 345 349 349 353 341 335 336 336 331 336 346 348 356 364 362 355 353 350 344 347 347 348 354 -9999 -9999 -9999 -9999 -9999 -9999 -9999 -9999 -9999 -9999 -9999 -9999 -9999 -9999 -9999 -9999 -9999 -9999 -9999 -9999 -9999 -9999 -9999 -9999 -9999 -9999 -9999 -9999 -9999 -9999 -9999 -9999 -9999 -9999 -9999 -9999 -9999 -9999 -9999 -9999 -9999 -9999 -9999 -9999 -9999 -9999 -9999 -9999 -9999 -9999 -9999 -9999 -9999 -9999 -9999 -9999 -9999 -9999 -9999 -9999 -9999 -9999 -9999 -9999 -9999 -9999 -9999 -9999 -9999 -9999 -9999 -9999 404 403 401 396 393 -9999 -9999 -9999 -9999 -9999 -9999 -9999 -9999 -9999 -9999 -9999 -9999 361 358 359 360 358 357 351 347 345 344 344 340 341 338 338 337 337 337 338 340 337 338 327 335 340 341 342 351 343 331 322 348 349 335 330 343 345 334 313 301 320 333 343 -9999 -9999 -9999 -9999 -9999 
-9999 -9999 -9999 -9999 -9999 -9999 -9999 -9999 -9999 -9999 347 339 349 353 352 345 338 334 332 335 339 346 352 356 363 369 360 353 347 345 346 353 361 372 -9999 -9999 -9999 -9999 -9999 -9999 -9999 -9999 -9999 -9999 -9999 -9999 -9999 -9999 -9999 -9999 -9999 -9999 -9999 -9999 -9999 -9999 -9999 -9999 -9999 -9999 -9999 -9999 -9999 -9999 -9999 -9999 -9999 -9999 -9999 -9999 -9999 -9999 -9999 -9999 -9999 -9999 -9999 -9999 -9999 -9999 -9999 -9999 -9999 -9999 -9999 -9999 -9999 -9999 -9999 -9999 -9999 -9999 -9999 -9999 -9999 -9999 -9999 -9999 -9999 -9999 -9999 -9999 -9999 -9999 406 403 401 400 394 -9999 -9999 -9999 -9999 -9999 -9999 -9999 -9999 -9999 365 -9999 364 362 360 359 358 356 356 355 353 348 345 344 347 343 342 337 337 335 333 337 336 344 340 342 328 331 338 351 350 345 331 336 323 336 349 354 355 340 334 328 320 304 315 324 333 342 -9999 -9999 -9999 -9999 
-9999 -9999 -9999 -9999 -9999 -9999 -9999 -9999 347 346 349 343 337 345 359 359 346 345 338 337 338 338 342 349 355 359 361 354 348 350 353 364 374 372 -9999 -9999 -9999 -9999 -9999 -9999 -9999 -9999 -9999 -9999 -9999 -9999 -9999 -9999 -9999 -9999 -9999 -9999 -9999 -9999 -9999 -9999 -9999 -9999 -9999 -9999 -9999 -9999 -9999 -9999 -9999 -9999 -9999 -9999 -9999 -9999 -9999 -9999 -9999 -9999 -9999 -9999 -9999 -9999 -9999 -9999 -9999 -9999 -9999 -9999 -9999 -9999 -9999 -9999 -9999 -9999 -9999 -9999 -9999 -9999 -9999 -9999 -9999 -9999 -9999 -9999 -9999 -9999 -9999 409 407 404 402 396 392 -9999 -9999 -9999 -9999 -9999 -9999 -9999 -9999 369 368 369 367 361 358 358 355 355 356 355 352 347 345 342 342 339 338 335 333 332 332 334 337 341 340 340 332 339 347 349 350 343 345 344 326 328 329 329 340 340 339 332 314 301 305 310 321 318 -9999 -9999 -9999 -9999 
-9999 -9999 -9999 -9999 -9999 -9999 -9999 354 354 353 351 352 356 340 353 354 348 355 349 345 337 336 339 342 349 353 356 352 348 358 363 371 378 377 -9999 -9999 -9999 -9999 -9999 -9999 -9999 -9999 -9999 -9999 -9999 -9999 -9999 -9999 -9999 -9999 -9999 -9999 -9999 -9999 -9999 -9999 -9999 -9999 -9999 -9999 -9999 -9999 -9999 -9999 -9999 -9999 -9999 -9999 -9999 -9999 -9999 -9999 -9999 -9999 -9999 -9999 -9999 -9999 -9999 -9999 -9999 -9999 -9999 -9999 -9999 -9999 -9999 -9999 -9999 -9999 -9999 -9999 -9999 -9999 -9999 -9999 -9999 -9999 -9999 -9999 -9999 -9999 -9999 412 412 406 404 396 392 -9999 -9999 -9999 -9999 -9999 -9999 -9999 -9999 375 372 374 370 362 358 358 355 356 354 352 351 347 344 341 341 338 336 334 335 331 333 334 335 338 341 345 337 335 339 347 356 348 342 331 331 336 317 312 314 318 308 308 317 322 309 301 308 303 322 335 323 -9999 
-9999 -9999 -9999 -9999 -9999 -9999 360 362 365 368 363 358 360 340 336 339 345 344 352 351 346 340 338 340 343 347 353 351 348 349 355 363 378 384 383 -9999 -9999 -9999 -9999 -9999 -9999 -9999 -9999 -9999 -9999 -9999 -9999 -9999 -9999 -9999 -9999 -9999 -9999 -9999 -9999 -9999 -9999 -9999 -9999 -9999 -9999 -9999 -9999 -9999 -9999 -9999 -9999 -9999 -9999 -9999 -9999 -9999 -9999 -9999 -9999 -9999 -9999 -9999 -9999 -9999 -9999 -9999 -9999 -9999 -9999 -9999 -9999 -9999 -9999 -9999 -9999 -9999 -9999 -9999 -9999 -9999 -9999 -9999 -9999 -9999 -9999 -9999 -9999 -9999 -9999 409 408 -9999 -9999 -9999 -9999 -9999 -9999 -9999 373 -9999 -9999 373 374 375 373 367 363 357 352 355 354 350 349 347 344 341 340 337 336 336 334 333 333 335 337 335 342 346 339 345 350 351 351 344 340 337 338 338 322 321 320 308 305 322 336 338 333 310 310 302 309 -9999 -9999 -9999 
-9999 -9999 -9999 -9999 -9999 -9999 361 361 361 363 369 370 361 349 339 334 333 336 347 348 352 345 351 348 346 347 350 349 353 352 364 370 374 380 379 -9999 -9999 -9999 -9999 -9999 -9999 -9999 -9999 -9999 -9999 -9999 -9999 -9999 -9999 -9999 -9999 -9999 -9999 -9999 -9999 -9999 -9999 -9999 -9999 -9999 -9999 -9999 -9999 -9999 -9999 -9999 -9999 -9999 -9999 -9999 -9999 -9999 -9999 -9999 -9999 -9999 -9999 -9999 -9999 -9999 -9999 -9999 -9999 -9999 -9999 -9999 -9999 -9999 -9999 -9999 -9999 424 423 423 425 426 -9999 -9999 -9999 -9999 -9999 -9999 -9999 -9999 -9999 406 -9999 -9999 -9999 -9999 -9999 -9999 -9999 -9999 373 373 -9999 373 377 377 378 371 360 358 353 354 351 352 349 344 346 342 339 336 336 335 334 334 332 338 337 333 337 345 340 344 355 352 345 343 346 343 350 331 333 345 339 313 314 319 342 348 326 325 325 306 305 -9999 -9999 -9999 
-9999 -9999 -9999 -9999 379 379 365 363 363 357 358 360 363 361 351 339 338 334 334 337 347 350 362 359 359 358 353 350 348 351 367 375 376 381 380 381 -9999 -9999 -9999 -9999 -9999 -9999 -9999 -9999 -9999 -9999 -9999 -9999 -9999 -9999 -9999 -9999 -9999 -9999 -9999 -9999 -9999 -9999 -9999 -9999 -9999 -9999 -9999 -9999 -9999 -9999 -9999 -9999 -9999 -9999 -9999 -9999 -9999 -9999 -9999 -9999 -9999 -9999 -9999 -9999 -9999 -9999 -9999 -9999 -9999 -9999 -9999 -9999 -9999 -9999 430 428 428 428 427 422 -9999 423 414 414 -9999 -9999 -9999 -9999 405 404 404 404 -9999 -9999 -9999 387 383 377 375 373 373 376 378 379 376 369 365 360 358 353 349 352 348 346 344 341 338 336 337 335 335 334 331 337 338 335 340 342 341 340 347 354 353 350 342 347 346 330 349 350 330 316 331 342 330 345 351 339 319 309 309 314 -9999 -9999 
-9999 -9999 -9999 382 379 374 367 364 366 364 356 351 349 352 349 341 342 341 341 340 334 348 364 364 366 371 366 355 347 349 358 366 374 384 380 378 -9999 -9999 -9999 -9999 -9999 -9999 -9999 -9999 -9999 -9999 -9999 -9999 -9999 -9999 -9999 -9999 -9999 -9999 -9999 -9999 -9999 -9999 -9999 -9999 -9999 -9999 -9999 -9999 -9999 -9999 -9999 -9999 -9999 -9999 -9999 -9999 -9999 -9999 -9999 -9999 -9999 -9999 -9999 -9999 -9999 -9999 -9999 -9999 -9999 -9999 -9999 -9999 -9999 -9999 -9999 430 430 429 428 424 424 424 417 414 415 -9999 -9999 407 406 405 406 404 -9999 -9999 391 384 380 377 374 373 375 375 378 380 377 374 369 363 357 353 348 347 344 342 341 340 339 339 338 333 334 332 334 330 332 333 338 339 344 348 346 356 352 353 347 350 343 333 352 344 334 322 331 353 342 334 330 337 314 311 309 310 -9999 -9999 
-9999 -9999 -9999 380 387 375 371 369 370 366 368 359 355 349 346 350 353 355 349 347 342 336 349 360 360 365 370 366 360 355 362 360 368 384 383 373 380 389 382 -9999 -9999 -9999 -9999 -9999 -9999 -9999 -9999 -9999 -9999 -9999 -9999 -9999 -9999 -9999 -9999 -9999 -9999 -9999 -9999 -9999 -9999 -9999 -9999 -9999 -9999 -9999 -9999 -9999 -9999 -9999 -9999 -9999 -9999 -9999 -9999 -9999 -9999 -9999 -9999 -9999 -9999 -9999 -9999 -9999 -9999 -9999 -9999 -9999 -9999 -9999 -9999 -9999 428 429 427 426 425 423 421 414 412 413 414 411 410 409 409 409 -9999 398 392 386 380 376 373 375 373 373 372 376 375 376 373 363 355 351 349 347 344 345 342 341 340 340 335 332 331 330 330 332 333 332 332 335 340 347 350 352 354 348 354 351 346 341 354 355 335 336 333 357 350 338 319 318 319 312 316 314 314 -9999 
-9999 -9999 -9999 -9999 385 385 379 377 383 384 377 367 358 357 357 355 360 365 362 351 345 345 342 347 357 374 366 373 372 357 361 361 363 376 384 379 375 386 380 384 382 382 -9999 -9999 -9999 -9999 -9999 -9999 -9999 -9999 -9999 -9999 -9999 -9999 -9999 -9999 -9999 -9999 -9999 -9999 -9999 -9999 -9999 -9999 -9999 -9999 -9999 -9999 -9999 -9999 -9999 -9999 -9999 -9999 -9999 -9999 -9999 -9999 -9999 -9999 -9999 -9999 -9999 -9999 -9999 -9999 -9999 -9999 -9999 -9999 -9999 429 428 428 425 423 422 421 417 413 407 407 409 411 411 412 413 411 405 401 395 388 381 378 373 371 369 368 368 369 375 376 371 367 356 352 347 349 351 350 348 346 343 343 338 333 329 326 329 332 333 335 336 338 344 346 350 345 343 343 346 358 351 342 361 356 339 350 342 356 350 332 324 316 312 323 327 317 -9999 -9999 
-9999 -9999 -9999 -9999 403 391 387 386 385 389 380 370 363 369 362 362 364 368 367 353 348 352 349 348 348 361 371 366 364 359 360 365 361 369 381 382 376 368 377 383 378 381 384 384 384 -9999 -9999 -9999 -9999 -9999 -9999 -9999 -9999 -9999 -9999 -9999 -9999 -9999 -9999 -9999 -9999 -9999 -9999 -9999 -9999 -9999 -9999 -9999 -9999 -9999 -9999 -9999 -9999 -9999 -9999 -9999 -9999 -9999 -9999 -9999 -9999 -9999 -9999 -9999 -9999 -9999 -9999 -9999 -9999 -9999 -9999 -9999 430 423 420 417 417 417 415 408 405 402 403 403 405 411 413 413 413 405 397 389 382 379 371 371 369 366 365 369 377 373 372 366 356 351 345 346 349 353 350 347 350 346 342 333 328 326 327 330 333 336 337 339 344 345 347 351 350 340 349 362 345 342 356 359 357 361 345 -9999 -9999 341 330 330 317 323 337 333 319 319 
-9999 -9999 -9999 -9999 398 396 393 395 388 392 388 378 377 371 368 371 370 365 357 354 359 358 348 353 343 358 366 365 360 356 361 366 359 365 371 382 381 374 370 379 374 377 385 389 380 -9999 -9999 -9999 -9999 -9999 -9999 -9999 -9999 -9999 -9999 -9999 -9999 -9999 -9999 -9999 389 390 -9999 -9999 -9999 -9999 -9999 -9999 -9999 -9999 -9999 -9999 -9999 -9999 -9999 -9999 -9999 -9999 -9999 -9999 -9999 -9999 -9999 -9999 -9999 -9999 -9999 -9999 -9999 -9999 -9999 -9999 415 417 417 417 412 412 409 408 404 400 397 394 395 399 402 406 407 404 401 395 383 378 373 373 372 366 365 370 376 374 377 361 354 352 345 348 352 352 351 354 356 353 344 339 334 331 328 327 335 335 338 341 344 343 349 344 347 340 350 355 339 339 352 364 363 368 354 -9999 -9999 -9999 -9999 330 324 319 331 333 322 -9999 
377 363 360 364 385 391 398 403 394 397 397 387 382 379 380 378 366 364 366 364 366 357 359 350 341 355 357 368 368 353 370 365 364 367 364 373 375 367 363 372 377 377 381 382 381 389 -9999 -9999 -9999 -9999 -9999 -9999 -9999 -9999 -9999 -9999 -9999 -9999 393 390 391 389 394 -9999 -9999 -9999 -9999 -9999 -9999 -9999 -9999 -9999 -9999 -9999 -9999 -9999 -9999 -9999 -9999 -9999 -9999 -9999 -9999 -9999 -9999 -9999 -9999 -9999 -9999 -9999 -9999 418 417 416 417 419 417 418 413 411 406 400 392 390 390 389 387 390 395 402 402 397 391 383 376 373 371 367 368 368 373 376 373 362 354 352 345 346 349 352 348 351 361 360 348 344 338 331 334 332 331 335 339 343 341 336 340 343 340 348 350 344 339 337 349 361 370 368 364 -9999 -9999 -9999 -9999 -9999 338 331 338 -9999 -9999 -9999 
342 361 388 401 377 387 405 398 391 401 393 389 394 387 386 385 375 381 390 379 379 367 367 353 349 343 343 348 356 352 353 355 365 367 362 364 366 359 368 371 364 372 377 383 393 390 -9999 -9999 -9999 -9999 -9999 -9999 -9999 -9999 -9999 -9999 -9999 -9999 395 393 389 389 391 393 -9999 -9999 -9999 -9999 -9999 -9999 -9999 -9999 -9999 -9999 -9999 -9999 -9999 -9999 -9999 -9999 -9999 -9999 -9999 -9999 -9999 -9999 -9999 -9999 -9999 -9999 -9999 -9999 419 417 416 418 418 419 421 415 412 406 400 391 385 382 383 388 390 388 387 385 385 384 380 375 370 366 367 367 369 373 366 360 353 350 342 342 345 348 350 347 356 355 351 349 343 340 339 340 337 336 344 344 338 336 339 335 335 342 341 336 332 348 355 357 367 373 365 -9999 -9999 -9999 -9999 -9999 -9999 350 -9999 -9999 -9999 -9999 
-9999 348 373 402 387 380 389 388 390 397 394 402 398 390 389 390 379 391 398 389 382 380 373 357 359 351 346 342 343 351 350 360 355 361 360 363 357 356 368 362 367 366 372 389 390 392 390 388 389 383 380 -9999 -9999 -9999 -9999 -9999 -9999 -9999 394 396 397 394 395 399 391 401 -9999 -9999 -9999 -9999 -9999 -9999 -9999 -9999 -9999 -9999 -9999 -9999 -9999 -9999 -9999 -9999 -9999 -9999 -9999 -9999 -9999 -9999 -9999 -9999 -9999 -9999 -9999 422 420 420 416 415 417 416 414 411 404 401 393 390 386 379 385 386 382 379 379 381 381 374 371 366 368 368 371 371 359 354 351 348 342 345 346 351 349 345 340 348 353 356 344 339 340 343 348 344 342 335 336 339 343 346 339 332 338 330 333 348 369 368 363 366 357 367 -9999 -9999 -9999 -9999 -9999 -9999 -9999 -9999 -9999 -9999 
-9999 358 379 406 406 394 392 401 405 404 399 406 400 388 397 395 383 395 402 393 384 382 372 359 358 356 350 348 346 348 354 369 370 358 356 358 363 361 360 366 365 376 378 387 390 390 390 391 386 385 380 375 378 -9999 -9999 -9999 -9999 -9999 394 396 399 395 393 396 393 396 -9999 -9999 -9999 -9999 -9999 -9999 -9999 -9999 -9999 -9999 -9999 -9999 -9999 -9999 -9999 -9999 -9999 -9999 -9999 -9999 -9999 -9999 -9999 -9999 -9999 -9999 -9999 418 419 422 422 418 409 410 412 412 404 400 395 393 391 383 374 377 379 381 377 375 381 378 375 374 374 370 366 363 354 348 347 343 341 344 347 349 351 347 340 348 349 348 348 344 340 341 348 351 340 336 335 339 347 349 345 336 336 329 333 348 357 362 355 345 351 -9999 371 366 -9999 -9999 -9999 -9999 -9999 -9999 -9999 -9999 
-9999 355 381 394 414 414 405 393 399 402 401 405 398 396 401 402 388 399 402 397 395 383 371 364 361 356 350 352 350 355 360 373 381 377 380 367 364 367 357 359 357 369 380 384 386 387 390 390 387 385 385 379 381 385 389 389 -9999 -9999 392 397 399 396 396 397 396 401 402 -9999 -9999 -9999 -9999 -9999 -9999 -9999 -9999 -9999 -9999 -9999 -9999 -9999 -9999 -9999 -9999 -9999 -9999 -9999 -9999 -9999 -9999 -9999 -9999 -9999 -9999 421 418 425 427 421 412 408 408 410 402 394 394 392 390 387 378 368 372 374 374 369 376 380 382 376 371 367 363 357 351 348 346 342 343 344 345 351 353 348 340 344 345 352 356 355 348 340 343 345 344 339 341 343 353 351 351 341 329 327 342 354 365 359 341 336 338 347 358 356 354 -9999 -9999 -9999 -9999 -9999 -9999 -9999 
-9999 -9999 361 405 414 406 406 407 410 410 405 402 401 399 401 398 403 403 403 400 394 385 374 370 362 356 355 355 362 369 370 368 385 390 391 379 368 368 369 366 361 363 374 383 389 393 389 389 391 388 389 388 386 387 394 389 389 387 394 402 401 400 400 397 403 406 409 -9999 -9999 -9999 -9999 -9999 410 -9999 -9999 -9999 -9999 -9999 -9999 -9999 -9999 -9999 -9999 -9999 -9999 -9999 -9999 -9999 -9999 -9999 -9999 -9999 -9999 424 418 425 425 420 415 404 411 412 408 395 396 393 387 383 376 368 366 365 364 365 374 376 373 369 363 360 355 349 351 348 345 344 346 347 350 351 349 344 347 350 352 358 352 356 349 342 341 338 344 343 340 345 354 352 347 346 332 331 339 354 357 357 359 369 360 347 337 339 350 -9999 -9999 -9999 -9999 -9999 -9999 -9999 
-9999 -9999 355 361 387 406 393 404 408 396 389 404 404 403 404 399 404 403 400 395 388 381 375 372 361 364 365 368 375 380 376 374 376 385 393 393 390 390 389 381 381 367 372 378 388 390 390 392 394 392 391 390 392 392 397 395 389 390 392 401 408 407 404 403 407 414 -9999 -9999 -9999 414 414 413 412 414 408 -9999 -9999 -9999 -9999 -9999 -9999 -9999 -9999 -9999 -9999 -9999 -9999 -9999 -9999 -9999 -9999 -9999 419 424 413 417 423 423 415 402 404 402 397 393 393 393 392 386 374 378 374 371 367 368 366 373 373 364 360 356 349 352 357 355 349 352 349 353 346 342 343 350 358 357 354 354 354 349 346 343 343 342 339 337 339 349 352 353 343 342 329 333 344 361 374 382 384 364 357 351 347 335 340 -9999 -9999 -9999 -9999 -9999 -9999 -9999 
-9999 -9999 -9999 362 348 364 370 392 396 382 406 408 405 402 400 404 401 397 397 392 387 388 380 374 365 365 367 372 376 384 384 388 379 382 387 384 390 395 392 394 389 376 370 380 385 392 391 390 395 400 394 396 394 398 399 402 395 392 393 402 405 411 410 410 413 416 -9999 -9999 -9999 420 419 419 418 413 414 408 -9999 -9999 -9999 -9999 -9999 415 -9999 -9999 -9999 -9999 -9999 -9999 400 406 400 398 407 417 408 409 411 417 412 404 395 395 395 402 401 394 382 377 374 381 376 375 369 372 364 370 363 361 359 350 350 353 355 353 353 363 357 348 344 345 353 364 362 356 353 352 348 349 342 342 353 352 348 338 332 342 351 351 344 333 326 333 346 345 358 368 386 388 373 363 357 352 340 342 -9999 -9999 -9999 -9999 -9999 -9999 
-9999 -9999 -9999 -9999 -9999 -9999 347 367 365 385 406 399 408 395 401 392 400 391 389 387 396 398 391 382 372 372 374 377 383 388 389 386 388 391 388 381 377 382 383 386 396 377 371 381 386 389 397 397 394 397 397 396 395 401 411 414 406 401 394 395 407 414 417 415 414 419 420 424 424 423 420 424 423 422 420 416 -9999 -9999 -9999 416 418 421 416 410 411 413 411 406 406 408 404 401 397 396 394 391 391 394 392 397 388 390 401 396 389 379 386 381 376 373 375 377 369 368 362 365 362 359 356 350 348 349 356 354 362 362 353 347 352 363 365 368 362 364 360 358 347 340 344 349 352 357 359 350 337 338 353 348 339 335 328 343 349 344 362 369 -9999 -9999 -9999 -9999 -9999 355 347 347 -9999 -9999 -9999 -9999 -9999 -9999 
-9999 -9999 -9999 -9999 -9999 -9999 -9999 350 350 371 373 372 395 377 395 373 391 375 381 396 399 397 391 384 375 371 373 378 383 391 390 393 395 396 390 387 383 386 375 380 384 372 383 385 385 388 391 398 399 400 397 394 394 408 413 421 416 409 401 394 403 409 409 415 415 416 419 419 416 421 421 425 427 421 416 414 410 -9999 -9999 410 412 416 417 416 413 407 406 409 411 399 401 405 413 410 404 405 406 399 390 389 384 396 392 379 383 389 396 394 384 383 374 368 366 360 358 360 361 359 351 349 345 345 352 359 361 352 351 351 358 373 378 374 365 367 359 347 338 347 354 355 351 356 359 356 347 335 342 350 338 334 331 338 341 348 368 360 -9999 -9999 -9999 -9999 -9999 -9999 343 352 -9999 -9999 -9999 -9999 -9999 -9999 
-9999 -9999 -9999 -9999 -9999 -9999 -9999 -9999 -9999 -9999 343 341 345 350 365 362 364 377 393 400 401 395 393 386 380 380 382 384 386 391 396 395 396 397 399 392 400 403 387 373 380 372 380 388 394 397 390 393 402 407 403 395 401 407 412 414 417 417 414 402 395 403 408 409 409 414 417 416 413 419 419 419 422 422 420 420 418 414 409 -9999 405 409 411 412 414 410 406 405 398 396 405 409 414 414 411 418 408 400 404 395 383 387 376 382 382 381 384 387 385 380 375 370 362 358 354 360 362 358 352 348 345 346 352 350 348 347 351 362 365 372 375 371 376 365 349 351 342 345 354 355 350 359 351 359 347 343 337 350 347 336 330 330 336 361 370 368 353 -9999 -9999 -9999 -9999 -9999 -9999 366 -9999 -9999 -9999 -9999 -9999 -9999 
-9999 -9999 -9999 -9999 -9999 -9999 -9999 -9999 -9999 -9999 -9999 -9999 -9999 -9999 337 341 346 371 401 404 395 395 393 388 387 387 389 386 389 387 394 398 399 395 399 399 393 391 380 376 379 371 375 392 405 401 396 390 394 404 405 404 396 405 411 414 416 418 418 417 403 401 405 408 407 414 416 416 413 418 418 426 426 421 422 422 424 421 418 420 413 406 402 406 412 413 406 404 394 393 399 403 407 411 414 417 405 410 402 396 391 375 380 393 397 397 389 380 384 379 374 367 361 357 352 358 362 355 352 354 346 345 343 349 347 350 361 370 376 375 379 371 360 354 357 364 354 346 339 349 347 356 348 356 353 342 337 343 349 347 343 330 331 342 361 382 362 -9999 -9999 -9999 -9999 -9999 355 -9999 -9999 -9999 -9999 -9999 -9999 -9999 
-9999 -9999 -9999 -9999 -9999 -9999 -9999 -9999 -9999 -9999 -9999 -9999 -9999 -9999 -9999 -9999 346 346 365 391 396 385 396 394 394 394 394 389 384 389 394 395 393 395 402 399 398 392 382 375 374 375 376 393 406 410 400 398 391 396 405 404 395 400 409 412 418 418 416 422 412 400 402 405 407 408 415 416 414 418 420 424 423 419 422 425 424 423 426 427 425 420 409 400 407 412 408 399 392 389 390 394 399 406 408 411 410 411 407 408 386 387 394 390 393 399 394 382 379 381 374 365 365 359 354 353 356 357 350 352 345 341 343 353 351 352 360 373 375 372 362 364 371 368 368 376 367 360 342 338 338 351 347 344 356 345 332 342 349 350 356 341 328 335 365 380 373 374 -9999 -9999 -9999 -9999 -9999 -9999 -9999 -9999 -9999 -9999 -9999 -9999 
-9999 -9999 -9999 -9999 -9999 -9999 -9999 -9999 -9999 -9999 -9999 -9999 -9999 -9999 -9999 -9999 -9999 -9999 352 352 363 369 380 390 387 386 384 387 393 386 388 392 390 400 396 392 395 387 380 376 370 377 383 391 390 400 408 406 396 391 398 402 400 395 403 408 419 414 419 421 415 406 400 404 406 405 409 416 418 412 411 415 415 420 422 424 424 426 426 426 426 424 416 405 415 413 413 405 395 387 384 387 393 398 405 413 416 415 416 406 384 385 389 392 396 394 391 384 375 371 368 363 365 360 353 355 355 355 351 350 346 346 344 350 351 357 366 369 369 369 372 371 371 373 376 368 360 353 348 333 340 354 343 337 352 348 332 332 338 342 344 347 341 331 351 367 363 -9999 -9999 -9999 -9999 -9999 -9999 -9999 -9999 -9999 -9999 -9999 -9999 -9999 
-9999 -9999 -9999 -9999 -9999 -9999 -9999 -9999 -9999 -9999 -9999 -9999 -9999 -9999 -9999 -9999 -9999 -9999 -9999 -9999 358 355 361 364 369 374 377 377 382 386 389 388 389 402 401 393 388 393 376 373 374 386 390 399 391 392 402 405 402 399 397 400 402 400 393 402 410 407 413 417 414 410 406 402 403 406 407 412 413 408 406 405 408 417 419 422 425 425 423 425 422 416 414 406 403 410 413 410 401 393 389 387 385 391 394 408 418 417 418 412 404 393 376 382 393 394 384 389 387 378 369 361 367 362 364 362 359 362 357 353 349 351 352 352 354 359 374 378 376 375 364 365 368 363 376 373 356 356 338 330 341 354 341 343 349 353 337 335 333 330 330 325 327 327 338 359 358 -9999 -9999 -9999 -9999 -9999 -9999 -9999 -9999 -9999 -9999 -9999 -9999 -9999 
-9999 -9999 -9999 -9999 -9999 -9999 -9999 -9999 -9999 -9999 -9999 -9999 -9999 -9999 -9999 -9999 -9999 -9999 -9999 -9999 -9999 365 368 362 364 363 368 374 383 381 380 380 379 393 396 391 385 382 372 378 386 390 395 386 386 390 391 403 405 398 394 398 405 401 392 393 397 403 407 414 409 412 409 408 403 406 403 408 409 407 404 401 400 408 413 416 422 425 422 423 426 424 415 403 400 397 405 407 401 401 391 394 389 391 389 394 403 403 410 409 410 404 377 389 394 395 386 379 389 387 375 365 357 360 371 372 366 368 361 358 355 356 354 351 356 362 372 379 373 366 373 359 363 352 362 370 364 360 342 331 346 352 334 336 344 345 335 340 338 332 338 332 332 326 344 366 363 363 -9999 -9999 -9999 -9999 -9999 -9999 -9999 -9999 -9999 -9999 -9999 -9999 
-9999 -9999 -9999 -9999 -9999 -9999 -9999 -9999 -9999 -9999 -9999 -9999 -9999 -9999 -9999 -9999 -9999 -9999 -9999 -9999 -9999 359 384 384 373 381 386 388 384 383 382 385 382 383 383 396 394 383 384 380 379 380 385 391 385 382 383 393 404 397 398 411 412 405 397 396 394 394 401 406 403 408 413 411 403 401 403 407 410 407 405 402 399 402 412 414 421 419 422 427 429 428 421 417 412 408 395 394 405 409 397 394 390 397 394 386 391 395 401 400 397 384 370 394 401 398 384 370 386 374 378 373 351 363 368 374 359 363 368 365 363 359 356 353 358 363 367 376 383 382 367 360 347 344 366 373 360 345 336 328 335 335 332 338 355 351 341 349 346 346 345 348 337 331 337 356 360 367 357 356 -9999 -9999 -9999 -9999 359 -9999 -9999 -9999 -9999 -9999 
-9999 -9999 -9999 -9999 -9999 -9999 -9999 -9999 -9999 -9999 -9999 -9999 -9999 -9999 -9999 -9999 -9999 -9999 -9999 -9999 -9999 362 375 392 395 383 388 401 402 403 397 389 387 385 388 385 385 385 395 397 394 391 395 411 415 407 396 386 399 409 395 402 409 412 414 405 399 394 393 398 399 405 408 413 408 402 399 401 408 407 406 405 402 400 406 411 419 418 421 424 427 430 426 423 419 419 415 395 401 401 401 401 392 392 393 390 394 402 403 398 382 372 357 368 389 384 388 358 353 353 355 355 350 349 352 357 350 370 371 376 371 367 361 355 357 364 370 383 375 382 374 373 358 343 349 367 372 362 339 327 330 326 337 352 358 351 349 342 355 359 365 367 358 342 335 354 355 351 354 354 359 357 -9999 374 365 360 -9999 -9999 -9999 -9999 
-9999 -9999 -9999 -9999 -9999 -9999 -9999 -9999 -9999 -9999 -9999 -9999 -9999 -9999 -9999 -9999 -9999 -9999 -9999 -9999 -9999 -9999 361 376 397 392 396 397 394 411 412 399 397 390 390 388 390 405 403 404 411 405 410 422 421 421 411 389 394 409 405 396 403 413 416 413 406 399 397 396 395 401 404 412 412 411 406 402 411 408 405 406 405 400 402 405 410 411 414 421 427 428 428 425 421 421 421 400 393 416 420 418 409 396 394 402 399 401 399 382 367 369 370 358 367 365 355 347 358 359 341 333 344 340 339 337 343 344 364 367 378 376 368 357 358 371 374 358 358 365 384 376 360 342 338 359 353 348 337 324 323 325 335 354 360 362 349 338 338 341 352 353 357 341 334 347 352 347 345 350 360 371 399 379 -9999 -9999 -9999 -9999 -9999 -9999 
-9999 -9999 -9999 -9999 -9999 -9999 -9999 -9999 -9999 -9999 -9999 -9999 -9999 -9999 -9999 -9999 -9999 -9999 -9999 -9999 -9999 -9999 -9999 369 393 397 388 401 400 395 406 397 409 413 401 382 381 395 415 420 419 416 421 421 417 408 402 400 389 405 405 396 412 427 420 414 421 410 404 403 399 398 403 406 410 414 410 404 407 407 404 402 405 400 397 400 407 411 410 415 427 432 429 427 422 411 406 400 392 404 420 430 422 406 400 408 410 395 379 375 377 380 392 372 352 347 360 354 350 378 369 358 333 331 337 339 333 337 347 353 366 380 382 365 353 367 374 365 353 343 354 352 350 341 331 340 356 348 331 325 321 329 338 340 359 368 360 354 341 337 339 352 357 340 344 351 -9999 362 361 366 367 361 371 -9999 -9999 -9999 -9999 -9999 -9999 -9999 
-9999 -9999 -9999 -9999 -9999 -9999 -9999 -9999 -9999 -9999 -9999 -9999 -9999 -9999 -9999 -9999 -9999 -9999 -9999 -9999 -9999 -9999 -9999 -9999 370 378 377 388 404 404 394 392 398 414 421 401 389 389 396 412 419 414 417 416 417 412 410 405 402 399 396 392 411 424 417 412 418 415 414 408 406 402 401 404 409 413 417 409 407 405 406 404 404 404 402 402 412 412 403 408 422 431 428 428 428 430 413 392 405 404 416 422 414 408 412 411 412 391 378 391 386 395 389 365 367 360 366 369 350 354 367 353 335 352 357 358 352 343 354 361 370 370 377 378 361 354 367 368 351 339 334 334 333 335 326 326 345 345 333 326 319 321 333 333 343 351 367 357 352 347 337 340 349 336 345 -9999 -9999 -9999 -9999 -9999 -9999 -9999 -9999 -9999 -9999 -9999 -9999 -9999 -9999 -9999 
-9999 -9999 -9999 -9999 -9999 -9999 -9999 -9999 -9999 -9999 -9999 -9999 -9999 -9999 -9999 -9999 -9999 -9999 -9999 -9999 -9999 -9999 -9999 -9999 -9999 365 389 405 410 416 409 392 396 418 420 419 415 413 404 413 412 404 403 408 407 411 410 410 416 410 399 390 401 412 410 413 414 417 424 418 411 410 409 404 407 408 418 419 414 405 413 408 412 409 408 406 418 413 403 401 412 421 427 433 432 425 417 394 408 413 415 419 415 411 414 410 400 389 385 400 397 399 379 368 377 372 369 384 377 363 363 342 335 357 376 371 365 361 356 367 376 383 382 383 366 355 353 372 366 344 343 348 351 347 332 324 322 325 325 322 319 320 319 325 325 349 358 362 360 350 342 332 335 339 352 -9999 -9999 -9999 -9999 -9999 -9999 -9999 -9999 -9999 -9999 -9999 -9999 -9999 -9999 -9999 
-9999 -9999 -9999 -9999 -9999 -9999 -9999 -9999 -9999 -9999 -9999 -9999 -9999 -9999 -9999 -9999 -9999 -9999 -9999 -9999 -9999 -9999 -9999 -9999 -9999 371 373 392 417 412 408 409 388 402 412 425 423 421 418 419 404 394 393 397 399 404 409 414 417 409 402 395 401 405 407 408 412 415 419 421 417 416 410 412 417 413 411 421 420 412 415 410 421 421 419 413 408 415 405 397 401 409 423 426 429 429 416 390 400 418 417 417 416 416 413 412 406 404 391 400 395 381 383 387 393 389 384 389 387 372 376 345 333 353 379 368 373 363 372 364 377 384 389 384 379 366 348 357 362 344 355 363 358 339 331 332 329 343 333 333 335 323 318 320 323 330 338 363 372 362 349 336 332 350 -9999 -9999 -9999 -9999 -9999 -9999 -9999 -9999 -9999 -9999 -9999 -9999 -9999 -9999 -9999 -9999 
-9999 -9999 -9999 -9999 -9999 -9999 -9999 -9999 -9999 -9999 -9999 -9999 -9999 -9999 -9999 -9999 -9999 -9999 -9999 -9999 -9999 -9999 -9999 -9999 -9999 -9999 369 390 409 414 401 393 387 392 398 407 416 426 421 421 419 407 396 390 391 398 404 413 417 414 404 401 395 399 408 417 418 424 415 416 420 420 418 418 424 422 413 419 423 413 409 410 421 428 433 425 414 406 407 411 395 403 419 427 420 409 394 384 390 407 413 414 415 416 417 412 410 406 396 404 399 393 397 403 407 397 397 395 393 384 378 363 336 338 365 355 358 359 356 363 379 365 383 377 377 376 359 347 361 346 356 381 370 343 349 345 339 354 350 357 348 330 324 319 317 318 325 344 357 372 360 339 335 357 -9999 -9999 -9999 -9999 -9999 -9999 -9999 -9999 -9999 -9999 -9999 -9999 -9999 -9999 -9999 -9999 
-9999 -9999 -9999 -9999 -9999 -9999 -9999 -9999 -9999 -9999 -9999 -9999 -9999 -9999 -9999 -9999 -9999 -9999 -9999 -9999 -9999 -9999 -9999 -9999 -9999 -9999 366 386 405 403 391 395 395 407 399 399 411 420 423 427 432 427 416 401 391 392 394 402 416 421 420 420 407 397 407 411 417 419 417 417 416 421 427 426 428 423 417 418 420 421 411 406 425 425 432 424 424 415 415 420 399 405 412 413 408 401 386 399 385 386 394 407 409 415 415 416 401 406 404 406 399 402 395 391 389 399 394 386 390 386 364 361 335 333 332 329 333 349 346 373 378 362 369 365 359 371 365 347 357 353 363 370 369 370 351 371 363 348 344 352 363 354 342 330 326 323 321 325 327 345 356 342 339 356 371 -9999 -9999 -9999 -9999 -9999 -9999 -9999 -9999 -9999 -9999 -9999 -9999 -9999 -9999 -9999 
-9999 -9999 -9999 -9999 -9999 -9999 -9999 -9999 -9999 -9999 -9999 -9999 -9999 -9999 -9999 -9999 -9999 -9999 -9999 -9999 -9999 -9999 -9999 -9999 -9999 364 366 390 403 390 381 394 411 411 417 408 416 422 428 419 420 428 425 407 404 401 395 393 406 423 423 420 418 410 401 398 412 422 411 421 427 425 428 431 433 427 420 410 420 425 417 408 408 417 428 423 425 419 417 417 400 396 398 400 390 391 403 411 410 397 380 394 407 412 402 414 393 408 396 401 390 397 393 374 372 391 377 374 385 389 377 347 330 333 326 328 332 326 333 346 361 357 357 356 350 369 364 344 362 365 369 377 380 371 365 365 361 362 360 336 338 340 347 332 323 322 320 321 326 333 341 344 339 347 365 358 359 366 366 -9999 -9999 -9999 -9999 -9999 -9999 -9999 -9999 -9999 -9999 -9999 
-9999 -9999 -9999 -9999 -9999 -9999 -9999 -9999 -9999 -9999 -9999 -9999 -9999 -9999 -9999 -9999 -9999 -9999 -9999 -9999 -9999 -9999 -9999 -9999 -9999 -9999 364 381 397 382 379 392 399 407 420 418 423 428 431 427 428 417 410 411 416 413 412 403 400 408 413 424 417 417 412 405 413 410 420 429 432 432 432 433 435 430 425 412 414 430 425 417 404 408 421 419 425 424 421 411 400 395 395 393 405 399 421 425 412 409 389 380 404 391 400 400 396 413 403 384 384 391 398 376 346 343 342 345 347 354 335 331 355 356 346 335 342 350 335 333 338 340 339 338 340 351 353 351 357 363 368 377 364 371 374 375 373 375 347 344 341 327 328 327 329 327 324 329 331 330 338 335 350 341 351 348 352 360 365 366 -9999 -9999 -9999 -9999 -9999 -9999 -9999 -9999 -9999 -9999 
-9999 -9999 -9999 -9999 -9999 -9999 -9999 -9999 -9999 -9999 -9999 -9999 -9999 -9999 -9999 -9999 -9999 -9999 -9999 -9999 -9999 -9999 -9999 -9999 -9999 -9999 366 373 387 377 379 392 403 415 410 416 426 430 433 419 430 428 420 422 425 421 422 426 414 401 398 404 408 405 405 401 407 412 418 425 432 437 438 433 434 429 428 420 408 423 427 425 411 403 412 415 422 427 418 414 407 405 403 404 413 411 415 418 405 389 397 378 373 375 390 383 401 411 399 369 355 358 357 345 347 342 355 349 329 326 335 352 365 368 367 360 348 355 344 351 350 353 356 347 347 350 346 362 348 368 381 367 360 368 361 371 367 372 372 374 353 342 340 339 347 345 341 346 337 333 338 343 334 351 341 348 348 350 374 383 392 398 428 -9999 -9999 -9999 -9999 -9999 -9999 -9999 
-9999 -9999 -9999 -9999 -9999 -9999 -9999 -9999 -9999 -9999 -9999 -9999 -9999 -9999 -9999 -9999 -9999 -9999 -9999 -9999 -9999 -9999 -9999 -9999 -9999 -9999 -9999 367 380 374 393 409 414 415 412 414 424 425 433 423 432 433 430 429 433 422 423 437 431 416 418 410 399 400 408 409 401 400 411 430 433 433 440 430 428 435 421 415 403 408 420 422 418 406 404 407 414 424 415 417 411 410 407 404 414 409 403 392 390 397 384 380 393 388 369 364 365 374 367 382 357 362 350 355 375 351 364 362 361 341 330 326 335 357 352 368 368 360 350 360 356 361 367 355 349 366 357 371 354 347 365 374 359 372 355 350 351 366 365 373 378 369 368 361 364 364 354 339 335 335 339 343 344 343 360 369 359 353 374 411 426 432 442 420 -9999 -9999 -9999 -9999 -9999 -9999 
-9999 -9999 -9999 -9999 -9999 -9999 -9999 -9999 -9999 -9999 -9999 -9999 -9999 -9999 -9999 -9999 -9999 -9999 -9999 -9999 -9999 -9999 -9999 -9999 -9999 -9999 -9999 -9999 367 370 384 396 403 409 405 410 413 409 413 430 435 428 429 428 435 435 426 426 433 422 428 428 414 403 396 395 398 403 401 418 419 426 428 417 417 428 423 410 399 401 407 424 417 406 402 402 408 419 408 417 408 405 408 402 401 402 395 401 410 411 396 404 421 413 381 383 383 382 387 379 357 362 371 380 367 358 383 387 373 357 361 336 321 326 338 358 369 363 350 359 363 368 359 368 351 370 368 379 371 343 349 347 371 375 373 367 343 343 345 357 374 372 371 374 360 361 368 359 356 352 353 342 344 350 352 350 361 360 396 396 385 386 389 380 -9999 -9999 -9999 -9999 -9999 -9999 
-9999 -9999 -9999 -9999 -9999 -9999 -9999 -9999 -9999 -9999 -9999 -9999 -9999 -9999 -9999 -9999 -9999 -9999 -9999 -9999 -9999 -9999 -9999 -9999 -9999 -9999 -9999 -9999 -9999 369 374 376 388 397 405 404 413 405 408 420 417 417 430 431 424 426 429 423 426 432 427 427 432 424 409 397 392 394 395 405 407 412 409 402 404 415 426 418 403 394 398 413 419 407 410 399 404 403 403 415 410 406 407 400 391 388 391 407 410 402 397 415 412 398 395 402 406 409 395 384 359 366 380 396 381 364 393 386 375 378 377 351 324 333 353 367 376 370 363 356 367 375 370 373 354 367 379 377 355 342 334 348 374 377 383 365 368 366 341 341 354 361 355 370 366 347 364 376 361 358 362 363 361 360 356 363 390 364 362 366 -9999 370 -9999 -9999 -9999 -9999 -9999 -9999 -9999 -9999 
-9999 -9999 -9999 -9999 -9999 -9999 -9999 -9999 -9999 -9999 -9999 -9999 -9999 -9999 -9999 -9999 -9999 -9999 -9999 -9999 -9999 -9999 -9999 -9999 -9999 -9999 -9999 -9999 -9999 373 373 383 395 403 397 401 411 414 402 398 404 418 421 420 417 427 426 418 423 432 432 436 436 436 433 418 398 396 394 393 393 397 395 394 395 403 411 407 402 394 391 394 408 409 415 415 402 396 402 419 412 403 403 398 391 387 387 398 406 414 408 418 400 398 409 416 419 397 370 365 383 385 395 402 384 371 383 386 382 361 352 334 323 319 341 368 374 372 367 355 351 366 370 375 365 368 376 368 355 354 344 336 355 364 363 381 383 370 348 341 336 341 341 355 353 344 361 369 365 349 361 371 358 356 358 389 364 364 -9999 -9999 -9999 -9999 -9999 -9999 -9999 -9999 -9999 -9999 -9999 -9999 
-9999 -9999 -9999 -9999 -9999 -9999 -9999 -9999 -9999 -9999 -9999 -9999 -9999 -9999 -9999 -9999 -9999 -9999 -9999 -9999 -9999 -9999 -9999 -9999 -9999 -9999 -9999 -9999 -9999 -9999 375 376 394 408 405 408 422 423 413 410 398 407 409 420 417 418 418 413 421 430 433 427 434 432 431 432 413 416 417 404 396 396 393 390 389 390 393 397 401 407 402 398 390 400 400 415 416 407 399 415 411 397 398 402 398 396 389 391 404 412 414 416 402 406 418 420 409 385 376 374 392 402 411 396 373 380 392 370 351 344 334 333 327 318 329 347 365 377 381 372 350 354 359 371 374 384 380 366 366 359 339 336 345 365 346 375 382 365 377 352 341 338 336 345 342 338 340 347 349 347 354 359 357 367 387 356 362 378 -9999 -9999 -9999 -9999 -9999 -9999 -9999 -9999 -9999 -9999 -9999 -9999 
-9999 -9999 -9999 -9999 -9999 -9999 -9999 -9999 -9999 -9999 -9999 -9999 -9999 -9999 -9999 -9999 -9999 -9999 -9999 -9999 -9999 -9999 -9999 -9999 -9999 -9999 -9999 -9999 -9999 -9999 -9999 379 379 392 410 400 411 427 428 423 403 407 408 403 406 406 404 404 419 428 432 432 428 425 420 419 414 420 426 434 432 416 417 404 401 394 393 399 407 419 436 423 402 392 387 392 405 402 392 405 401 391 399 407 406 401 399 396 399 407 411 407 405 410 409 409 398 374 388 385 400 404 403 394 379 389 393 373 363 338 338 346 341 319 323 332 361 366 380 376 364 347 349 357 364 372 383 383 385 362 342 338 334 342 339 360 378 380 384 374 354 340 339 353 346 360 367 362 362 344 351 348 374 385 362 369 383 -9999 -9999 -9999 -9999 -9999 -9999 -9999 -9999 -9999 -9999 -9999 -9999 -9999 
-9999 -9999 -9999 -9999 -9999 -9999 -9999 -9999 -9999 -9999 -9999 -9999 -9999 -9999 -9999 -9999 -9999 -9999 -9999 -9999 -9999 -9999 -9999 -9999 -9999 -9999 -9999 -9999 -9999 -9999 -9999 -9999 -9999 381 390 404 398 416 419 412 402 420 415 400 399 399 395 393 402 413 417 430 431 428 422 416 422 434 429 443 445 439 439 426 434 417 405 418 422 427 439 437 429 412 397 390 387 398 396 390 386 393 403 415 420 410 406 402 400 402 409 406 411 413 405 397 389 378 403 387 399 406 401 390 384 394 386 365 347 350 362 354 330 321 317 323 345 363 376 381 373 360 344 342 346 353 362 372 382 354 371 356 340 334 331 334 353 377 377 364 345 346 343 340 341 342 343 343 361 369 346 373 382 352 359 372 -9999 -9999 -9999 -9999 -9999 -9999 -9999 -9999 -9999 -9999 -9999 -9999 -9999 -9999 
-9999 -9999 -9999 -9999 -9999 -9999 -9999 -9999 -9999 -9999 -9999 -9999 -9999 -9999 -9999 -9999 -9999 -9999 -9999 -9999 -9999 -9999 -9999 -9999 -9999 -9999 -9999 -9999 -9999 -9999 -9999 -9999 -9999 -9999 380 387 389 402 399 396 401 400 402 410 414 409 396 392 397 404 405 421 429 435 432 427 425 427 433 436 445 442 443 434 446 428 409 429 443 436 436 437 438 434 418 405 388 385 394 398 390 387 400 412 420 410 406 405 403 396 407 401 397 398 405 394 375 387 403 403 406 408 397 405 398 400 394 370 357 372 365 355 329 317 312 319 331 352 365 375 385 378 361 339 349 370 386 386 378 371 371 355 370 365 364 341 346 359 361 346 343 342 339 343 361 360 368 356 344 380 398 377 355 355 373 -9999 -9999 -9999 -9999 -9999 -9999 -9999 -9999 -9999 -9999 -9999 -9999 -9999 -9999 -9999 
-9999 -9999 -9999 -9999 -9999 -9999 -9999 -9999 -9999 -9999 -9999 -9999 -9999 -9999 -9999 -9999 -9999 -9999 -9999 -9999 -9999 -9999 -9999 -9999 -9999 -9999 -9999 -9999 -9999 -9999 -9999 -9999 -9999 -9999 -9999 384 383 388 388 400 403 404 411 401 401 396 401 408 405 411 411 407 414 432 440 440 434 429 428 433 437 439 439 442 439 433 417 409 428 443 431 430 443 436 432 416 407 394 384 388 381 386 400 411 421 416 402 407 408 400 398 389 391 387 384 384 383 394 407 401 409 410 405 404 398 394 391 386 375 377 347 349 326 313 318 333 362 370 378 372 364 380 376 353 341 365 373 370 386 377 366 377 385 383 375 350 334 340 336 337 338 346 352 344 358 380 368 353 372 391 348 354 359 367 377 -9999 -9999 -9999 -9999 -9999 -9999 -9999 -9999 -9999 -9999 -9999 -9999 -9999 -9999 -9999 
-9999 -9999 -9999 -9999 -9999 -9999 -9999 -9999 -9999 -9999 -9999 -9999 -9999 -9999 -9999 -9999 -9999 -9999 -9999 -9999 -9999 -9999 -9999 -9999 -9999 -9999 -9999 -9999 -9999 -9999 -9999 -9999 -9999 -9999 -9999 -9999 384 384 386 390 389 388 391 390 395 392 403 417 421 420 419 411 411 424 437 431 433 427 427 428 426 430 431 442 444 446 438 422 404 412 416 419 428 439 436 429 427 416 393 381 377 393 404 413 414 415 400 406 404 413 400 385 399 410 413 413 414 402 397 395 407 411 403 401 393 383 391 397 391 368 336 328 319 316 326 327 362 380 381 384 362 372 370 357 336 350 354 372 384 370 358 349 346 346 341 337 334 330 334 335 342 349 361 365 371 374 364 363 400 351 351 360 365 -9999 -9999 -9999 -9999 -9999 -9999 -9999 -9999 -9999 -9999 -9999 -9999 -9999 -9999 -9999 -9999 -9999 
-9999 -9999 -9999 -9999 -9999 -9999 -9999 -9999 -9999 -9999 -9999 -9999 -9999 -9999 -9999 -9999 -9999 -9999 -9999 -9999 -9999 -9999 -9999 -9999 -9999 -9999 -9999 -9999 -9999 -9999 -9999 -9999 -9999 -9999 -9999 -9999 -9999 389 387 387 395 401 393 392 404 414 410 421 431 435 422 411 412 414 420 416 422 427 425 425 424 425 426 428 442 445 439 426 413 397 415 430 422 428 435 437 430 419 409 402 385 379 395 409 404 404 400 410 409 410 408 393 396 399 410 416 414 414 403 389 400 412 406 399 397 379 391 399 369 344 336 321 325 330 343 342 347 378 372 360 355 348 361 345 333 347 357 380 390 379 380 374 351 352 354 347 373 360 347 355 357 369 368 363 356 356 358 407 375 363 369 373 -9999 -9999 -9999 -9999 -9999 -9999 -9999 -9999 -9999 -9999 -9999 -9999 -9999 -9999 -9999 -9999 -9999 -9999 
-9999 -9999 -9999 -9999 -9999 -9999 -9999 -9999 -9999 -9999 -9999 -9999 -9999 -9999 -9999 -9999 -9999 -9999 -9999 -9999 -9999 -9999 -9999 -9999 -9999 -9999 -9999 -9999 -9999 -9999 -9999 389 386 -9999 -9999 384 390 401 409 402 417 414 408 409 401 412 419 419 420 428 428 419 419 411 411 417 423 426 423 424 426 427 431 438 430 433 427 426 418 403 410 433 430 423 429 427 424 426 420 420 405 379 376 392 397 387 409 411 406 410 404 394 394 411 417 419 407 397 401 379 397 415 402 393 393 379 393 388 385 369 347 325 316 317 333 352 369 375 379 371 372 357 338 330 344 373 369 376 376 385 383 367 375 383 358 370 397 366 378 381 379 366 359 356 356 360 374 406 360 -9999 -9999 -9999 -9999 -9999 -9999 -9999 -9999 -9999 -9999 -9999 -9999 -9999 -9999 -9999 -9999 -9999 -9999 -9999 -9999 -9999 
-9999 -9999 -9999 -9999 -9999 -9999 -9999 -9999 -9999 -9999 -9999 -9999 -9999 -9999 -9999 -9999 -9999 -9999 -9999 -9999 -9999 -9999 -9999 -9999 -9999 -9999 -9999 -9999 -9999 -9999 385 396 395 -9999 -9999 388 398 426 422 409 421 420 422 413 404 417 426 427 419 424 427 424 421 410 409 414 422 426 427 428 428 432 434 440 439 435 428 437 440 422 403 417 430 426 417 428 422 427 427 420 412 393 377 375 385 381 400 405 403 416 411 410 392 406 420 424 421 410 396 380 392 409 404 390 385 385 396 395 398 387 366 335 314 315 320 342 348 355 367 350 345 346 343 328 350 369 367 365 383 384 389 383 384 373 368 390 383 386 395 390 381 379 370 361 359 357 406 414 387 -9999 -9999 -9999 -9999 -9999 -9999 -9999 -9999 -9999 -9999 -9999 -9999 -9999 -9999 -9999 -9999 -9999 -9999 -9999 -9999 -9999 
-9999 -9999 -9999 -9999 -9999 -9999 -9999 -9999 -9999 -9999 -9999 -9999 -9999 -9999 -9999 -9999 -9999 -9999 -9999 -9999 -9999 -9999 -9999 -9999 -9999 -9999 -9999 -9999 -9999 -9999 384 393 406 401 390 387 400 424 428 416 424 429 426 420 416 415 423 423 420 421 420 426 420 411 417 425 417 424 429 433 431 433 436 438 442 439 438 437 432 430 408 408 426 431 418 418 423 425 429 419 410 405 391 375 376 379 389 394 405 414 426 421 400 396 411 421 423 420 412 392 373 404 411 397 374 400 402 384 390 366 362 322 318 329 319 319 330 352 372 365 363 349 328 336 356 354 349 362 376 384 375 387 377 379 383 377 368 379 380 380 375 383 383 373 367 385 374 418 395 372 -9999 -9999 -9999 -9999 -9999 -9999 -9999 -9999 -9999 -9999 -9999 -9999 -9999 -9999 -9999 -9999 -9999 -9999 -9999 -9999 
-9999 -9999 -9999 -9999 -9999 -9999 -9999 -9999 -9999 -9999 -9999 -9999 -9999 -9999 -9999 -9999 -9999 -9999 -9999 -9999 -9999 -9999 -9999 -9999 -9999 -9999 -9999 -9999 -9999 -9999 386 390 396 406 400 388 390 408 424 424 415 422 426 424 420 418 433 426 418 414 416 419 421 411 418 421 422 428 427 429 431 435 437 435 437 434 434 441 428 422 411 401 414 420 416 416 423 430 430 420 403 400 392 379 372 372 376 380 398 412 416 413 407 413 407 418 426 413 415 396 380 409 408 386 377 402 393 376 361 339 324 320 318 327 347 345 343 367 384 373 363 355 330 346 357 344 361 366 386 380 371 384 377 394 379 368 363 362 361 369 369 368 385 376 366 365 366 423 405 368 -9999 -9999 -9999 -9999 -9999 -9999 -9999 -9999 -9999 -9999 -9999 -9999 -9999 -9999 -9999 -9999 -9999 -9999 -9999 -9999 
-9999 -9999 -9999 -9999 -9999 -9999 -9999 -9999 -9999 -9999 -9999 -9999 -9999 -9999 -9999 -9999 -9999 -9999 -9999 -9999 -9999 -9999 -9999 -9999 -9999 -9999 -9999 -9999 -9999 -9999 -9999 -9999 390 396 405 402 391 402 410 413 408 412 412 412 417 417 424 429 418 409 417 422 421 414 411 415 420 428 425 428 432 434 433 434 435 433 429 451 442 442 421 395 404 413 415 414 422 429 434 426 418 403 395 394 391 375 370 380 394 402 407 416 411 428 424 407 418 408 411 393 372 404 398 382 373 398 399 381 336 325 326 328 349 325 357 375 380 380 384 370 349 353 330 347 347 346 364 384 385 384 370 389 376 389 387 374 387 368 364 357 356 361 366 369 367 379 374 452 414 -9999 -9999 -9999 -9999 -9999 -9999 -9999 -9999 -9999 -9999 -9999 -9999 -9999 -9999 -9999 -9999 -9999 -9999 -9999 -9999 -9999 
-9999 -9999 -9999 -9999 -9999 -9999 -9999 -9999 -9999 -9999 -9999 -9999 -9999 -9999 -9999 -9999 -9999 -9999 -9999 -9999 -9999 -9999 -9999 -9999 -9999 -9999 -9999 -9999 -9999 -9999 -9999 -9999 -9999 389 400 408 398 397 403 404 401 397 399 412 417 424 420 417 411 413 415 422 421 415 404 408 416 422 424 430 434 435 436 438 441 436 425 438 445 433 414 396 400 411 413 414 421 427 425 427 429 422 420 409 411 400 385 370 383 383 392 407 410 420 433 412 394 394 408 392 362 377 392 374 364 401 396 373 335 329 365 361 370 348 352 349 358 367 365 343 343 334 326 345 340 347 378 380 374 384 368 394 372 395 385 391 389 388 387 381 374 369 383 402 373 379 387 476 -9999 -9999 -9999 -9999 -9999 -9999 -9999 -9999 -9999 -9999 -9999 -9999 -9999 -9999 -9999 -9999 -9999 -9999 -9999 -9999 -9999 -9999 
-9999 -9999 -9999 -9999 -9999 -9999 -9999 -9999 -9999 -9999 -9999 -9999 -9999 -9999 -9999 -9999 -9999 -9999 -9999 -9999 -9999 -9999 -9999 -9999 -9999 -9999 -9999 -9999 -9999 -9999 -9999 -9999 -9999 391 390 402 404 404 410 410 411 406 401 403 401 406 405 408 417 416 414 418 414 406 399 406 415 415 420 427 433 439 440 437 441 441 433 425 432 428 413 393 400 406 414 409 416 425 429 430 425 427 420 418 426 421 401 389 369 372 376 387 406 412 423 427 405 383 386 381 372 351 365 347 376 405 398 359 333 336 374 379 379 365 338 325 330 331 340 325 329 322 336 346 331 341 360 376 375 375 372 378 385 381 380 385 376 384 374 377 373 369 362 390 401 429 448 513 -9999 -9999 -9999 -9999 -9999 -9999 -9999 -9999 -9999 -9999 -9999 -9999 -9999 -9999 -9999 -9999 -9999 -9999 -9999 -9999 -9999 -9999 
-9999 -9999 -9999 -9999 -9999 -9999 -9999 -9999 -9999 -9999 -9999 -9999 -9999 -9999 -9999 -9999 -9999 -9999 -9999 -9999 -9999 -9999 -9999 -9999 -9999 -9999 -9999 -9999 -9999 -9999 -9999 -9999 -9999 -9999 391 392 401 402 409 415 413 408 413 412 404 404 401 402 417 419 413 417 411 400 398 407 406 410 415 426 432 436 444 443 447 438 436 431 415 416 414 394 398 409 417 415 414 425 428 430 430 418 424 426 430 424 412 416 393 369 369 373 385 407 416 423 415 401 405 404 390 365 368 344 364 384 379 346 332 338 372 361 345 331 321 317 317 316 315 311 315 315 320 321 318 327 342 380 362 369 367 366 361 367 384 378 371 366 375 370 368 362 366 377 374 394 459 536 -9999 -9999 -9999 -9999 -9999 -9999 -9999 -9999 -9999 -9999 -9999 -9999 -9999 -9999 -9999 -9999 -9999 -9999 -9999 -9999 -9999 -9999 
-9999 -9999 -9999 -9999 -9999 -9999 -9999 -9999 -9999 -9999 -9999 -9999 -9999 -9999 -9999 -9999 -9999 -9999 -9999 -9999 -9999 -9999 -9999 -9999 -9999 -9999 -9999 -9999 -9999 -9999 -9999 -9999 -9999 -9999 -9999 394 396 411 406 412 411 404 412 422 423 413 412 415 410 415 414 418 406 399 397 402 408 413 415 423 429 432 440 439 437 437 430 421 411 414 413 392 403 412 420 419 416 419 424 429 434 421 414 425 431 426 408 412 409 387 363 361 375 393 397 419 422 421 407 414 396 404 390 364 339 355 389 375 330 336 361 344 320 326 324 331 348 346 340 325 321 325 339 347 348 333 324 338 340 340 341 350 354 379 385 388 390 376 361 366 370 376 399 385 393 451 516 520 -9999 -9999 -9999 -9999 -9999 -9999 -9999 -9999 -9999 -9999 -9999 -9999 -9999 -9999 -9999 -9999 -9999 -9999 -9999 -9999 -9999 -9999 
-9999 -9999 -9999 -9999 -9999 -9999 -9999 -9999 -9999 -9999 -9999 -9999 -9999 -9999 -9999 -9999 -9999 -9999 -9999 -9999 -9999 -9999 -9999 -9999 -9999 -9999 -9999 -9999 -9999 -9999 -9999 -9999 -9999 -9999 -9999 395 399 414 418 410 411 406 407 422 420 415 412 424 425 415 417 416 408 403 401 405 409 410 413 419 425 433 437 440 438 438 436 419 403 410 403 393 396 404 420 420 425 425 426 418 427 429 425 412 419 430 414 409 412 391 367 367 363 379 407 418 417 428 414 404 409 415 398 377 357 341 348 370 330 339 324 324 334 347 359 356 377 383 352 338 347 324 345 373 379 362 351 338 352 359 368 375 386 385 378 379 374 364 368 373 374 380 390 440 475 519 533 -9999 -9999 -9999 -9999 -9999 -9999 -9999 -9999 -9999 -9999 -9999 -9999 -9999 -9999 -9999 -9999 -9999 -9999 -9999 -9999 -9999 -9999 -9999 
-9999 -9999 -9999 -9999 -9999 -9999 -9999 -9999 -9999 -9999 -9999 -9999 -9999 -9999 -9999 -9999 -9999 -9999 -9999 -9999 -9999 -9999 -9999 -9999 -9999 -9999 -9999 -9999 -9999 -9999 -9999 -9999 -9999 -9999 394 394 410 407 410 407 410 408 406 408 418 420 411 412 425 422 418 420 415 407 402 405 409 411 414 414 419 427 435 443 439 426 425 415 398 397 396 397 406 408 423 424 420 418 416 410 422 429 431 426 410 419 415 419 417 402 372 375 384 375 403 408 424 422 423 398 402 412 419 392 389 360 339 337 334 339 324 346 376 378 387 376 383 384 376 358 372 342 333 351 381 388 370 354 -9999 -9999 -9999 -9999 -9999 382 381 364 356 371 376 379 402 421 454 480 518 509 -9999 -9999 -9999 -9999 -9999 -9999 -9999 -9999 -9999 -9999 -9999 -9999 -9999 -9999 -9999 -9999 -9999 -9999 -9999 -9999 -9999 -9999 -9999 -9999 
-9999 -9999 -9999 -9999 -9999 -9999 -9999 -9999 -9999 -9999 -9999 -9999 -9999 -9999 -9999 -9999 -9999 -9999 -9999 -9999 -9999 -9999 -9999 -9999 -9999 -9999 -9999 -9999 -9999 -9999 -9999 -9999 -9999 -9999 -9999 -9999 404 406 404 404 405 409 410 406 415 422 423 414 420 428 429 429 420 412 404 404 413 416 416 414 418 423 432 440 434 423 420 405 402 416 420 417 413 417 433 431 428 427 422 415 409 423 432 432 420 402 400 418 425 407 371 380 400 396 384 409 424 420 424 397 383 403 412 411 401 381 362 338 330 331 332 335 366 390 375 356 370 377 373 390 375 355 351 343 354 371 367 367 -9999 -9999 -9999 -9999 -9999 384 372 361 368 377 380 394 393 400 423 451 423 -9999 -9999 -9999 -9999 -9999 -9999 -9999 -9999 -9999 -9999 -9999 -9999 -9999 -9999 -9999 -9999 -9999 -9999 -9999 -9999 -9999 -9999 -9999 -9999 -9999 
-9999 -9999 -9999 -9999 -9999 -9999 -9999 -9999 -9999 -9999 -9999 -9999 -9999 -9999 -9999 -9999 -9999 -9999 -9999 -9999 -9999 -9999 -9999 -9999 -9999 -9999 -9999 -9999 -9999 -9999 -9999 -9999 -9999 -9999 -9999 -9999 -9999 401 400 394 399 397 408 410 420 423 433 421 423 435 435 428 424 417 409 407 415 422 421 418 417 423 439 442 433 423 411 402 407 428 439 435 428 435 446 446 440 436 427 421 407 409 421 424 426 421 407 395 406 401 377 377 406 422 396 398 415 413 424 408 378 396 391 392 397 367 351 349 343 342 336 345 353 378 348 345 353 347 376 388 378 385 377 366 367 -9999 -9999 -9999 -9999 -9999 -9999 -9999 -9999 382 371 373 391 387 383 -9999 -9999 -9999 -9999 -9999 -9999 -9999 -9999 -9999 -9999 -9999 -9999 -9999 -9999 -9999 -9999 -9999 -9999 -9999 -9999 -9999 -9999 -9999 -9999 -9999 -9999 -9999 -9999 -9999 -9999 -9999 
-9999 -9999 -9999 -9999 -9999 -9999 -9999 -9999 -9999 -9999 -9999 -9999 -9999 -9999 -9999 -9999 -9999 -9999 -9999 -9999 -9999 -9999 -9999 -9999 -9999 -9999 -9999 -9999 -9999 -9999 -9999 -9999 -9999 -9999 -9999 -9999 -9999 -9999 398 394 395 395 402 411 423 428 427 425 420 424 432 435 431 421 413 413 415 424 430 428 425 431 439 437 424 422 419 405 405 424 436 439 445 440 447 436 441 440 439 427 420 412 408 414 417 424 430 413 387 381 379 377 397 423 414 397 397 415 419 402 378 369 363 364 354 348 355 361 373 351 336 339 343 343 333 332 330 338 357 382 388 386 384 -9999 -9999 -9999 -9999 -9999 -9999 -9999 -9999 -9999 -9999 393 394 -9999 -9999 -9999 -9999 -9999 -9999 -9999 -9999 -9999 -9999 -9999 -9999 -9999 -9999 -9999 -9999 -9999 -9999 -9999 -9999 -9999 -9999 -9999 -9999 -9999 -9999 -9999 -9999 -9999 -9999 -9999 -9999 -9999 -9999 -9999 
-9999 -9999 -9999 -9999 -9999 -9999 -9999 -9999 -9999 -9999 -9999 -9999 -9999 -9999 -9999 -9999 -9999 -9999 -9999 -9999 -9999 -9999 -9999 -9999 -9999 -9999 -9999 -9999 -9999 -9999 -9999 -9999 -9999 -9999 -9999 -9999 -9999 -9999 -9999 395 401 399 398 406 417 422 423 427 423 421 421 429 427 421 416 417 417 422 428 429 433 445 447 448 441 433 434 419 403 415 426 435 438 439 444 439 437 440 436 434 427 416 409 408 406 419 426 415 389 401 405 405 390 403 421 408 397 409 406 412 393 381 384 396 392 358 374 402 371 347 342 335 341 332 333 353 339 350 377 390 381 381 382 -9999 -9999 -9999 -9999 -9999 -9999 -9999 -9999 -9999 -9999 -9999 -9999 -9999 -9999 -9999 -9999 -9999 -9999 -9999 -9999 -9999 -9999 -9999 -9999 -9999 -9999 -9999 -9999 -9999 -9999 -9999 -9999 -9999 -9999 -9999 -9999 -9999 -9999 -9999 -9999 -9999 -9999 -9999 -9999 -9999 -9999 -9999 
-9999 -9999 -9999 -9999 -9999 -9999 -9999 -9999 -9999 -9999 -9999 -9999 -9999 -9999 -9999 -9999 -9999 -9999 -9999 -9999 -9999 -9999 -9999 -9999 -9999 -9999 -9999 -9999 -9999 -9999 -9999 -9999 -9999 -9999 -9999 -9999 -9999 403 395 404 408 413 407 412 421 420 425 428 427 426 426 430 427 420 424 422 422 423 427 432 444 448 441 446 443 442 443 432 408 412 423 427 437 435 443 443 434 437 436 434 431 421 417 418 423 416 424 422 389 404 416 423 409 404 416 414 408 396 408 403 412 390 408 410 412 371 366 404 407 380 384 347 339 343 342 362 371 363 377 392 386 380 372 -9999 -9999 -9999 -9999 -9999 -9999 -9999 -9999 -9999 -9999 -9999 -9999 -9999 -9999 -9999 -9999 -9999 -9999 -9999 -9999 -9999 -9999 -9999 -9999 -9999 -9999 -9999 -9999 -9999 -9999 -9999 -9999 -9999 -9999 -9999 -9999 -9999 -9999 -9999 -9999 -9999 -9999 -9999 -9999 -9999 -9999 -9999 
-9999 -9999 -9999 -9999 -9999 -9999 -9999 -9999 -9999 -9999 -9999 -9999 -9999 -9999 -9999 -9999 -9999 -9999 -9999 -9999 -9999 -9999 -9999 -9999 -9999 -9999 -9999 -9999 -9999 -9999 -9999 -9999 -9999 -9999 -9999 -9999 -9999 -9999 401 402 413 420 410 406 408 411 412 421 424 425 427 427 424 420 430 425 429 425 421 432 442 442 439 447 446 436 444 434 406 399 407 428 435 437 442 443 440 435 435 432 426 423 415 415 427 426 409 420 401 390 422 423 424 427 417 407 413 394 397 403 414 405 416 405 403 368 381 388 401 416 403 372 347 355 347 380 404 399 403 381 374 375 375 -9999 -9999 -9999 -9999 -9999 -9999 -9999 -9999 -9999 -9999 -9999 -9999 -9999 -9999 -9999 -9999 -9999 -9999 -9999 -9999 -9999 -9999 -9999 -9999 -9999 -9999 -9999 -9999 -9999 -9999 -9999 -9999 -9999 -9999 -9999 -9999 -9999 -9999 -9999 -9999 -9999 -9999 -9999 -9999 -9999 -9999 -9999 
-9999 -9999 -9999 -9999 -9999 -9999 -9999 -9999 -9999 -9999 -9999 -9999 -9999 -9999 -9999 -9999 -9999 -9999 -9999 -9999 -9999 -9999 -9999 -9999 -9999 -9999 -9999 -9999 -9999 -9999 -9999 -9999 -9999 -9999 -9999 -9999 -9999 -9999 405 395 407 418 413 412 401 411 416 421 426 428 431 432 429 426 426 431 429 427 421 433 440 441 437 433 451 440 437 425 413 414 399 410 431 432 437 438 442 439 429 432 428 427 430 429 420 416 410 396 386 382 399 421 428 426 417 407 404 392 385 390 399 416 413 391 375 363 374 400 414 418 388 369 352 367 360 391 403 398 400 397 383 365 -9999 -9999 -9999 -9999 -9999 -9999 -9999 -9999 -9999 -9999 -9999 -9999 -9999 -9999 -9999 -9999 -9999 -9999 -9999 -9999 -9999 -9999 -9999 -9999 -9999 -9999 -9999 -9999 -9999 -9999 -9999 -9999 -9999 -9999 -9999 -9999 -9999 -9999 -9999 -9999 -9999 -9999 -9999 -9999 -9999 -9999 -9999 -9999 
-9999 -9999 -9999 -9999 -9999 -9999 -9999 -9999 -9999 -9999 -9999 -9999 -9999 -9999 -9999 -9999 -9999 -9999 -9999 -9999 -9999 -9999 -9999 -9999 -9999 -9999 -9999 -9999 -9999 -9999 -9999 -9999 -9999 -9999 -9999 -9999 -9999 -9999 405 398 416 420 415 419 410 404 410 417 425 428 424 429 433 427 426 429 428 429 422 423 435 445 453 437 433 441 426 428 429 430 416 401 422 430 431 435 439 444 433 425 434 434 431 429 421 426 427 425 400 387 403 416 430 428 423 408 407 393 383 381 381 399 406 396 398 384 376 405 413 412 412 379 355 365 359 401 392 395 381 390 374 368 -9999 -9999 -9999 -9999 -9999 -9999 -9999 -9999 -9999 -9999 -9999 -9999 -9999 -9999 -9999 -9999 -9999 -9999 -9999 -9999 -9999 -9999 -9999 -9999 -9999 -9999 -9999 -9999 -9999 -9999 -9999 -9999 -9999 -9999 -9999 -9999 -9999 -9999 -9999 -9999 -9999 -9999 -9999 -9999 -9999 -9999 -9999 -9999 
-9999 -9999 -9999 -9999 -9999 -9999 -9999 -9999 -9999 -9999 -9999 -9999 -9999 -9999 -9999 -9999 -9999 -9999 -9999 -9999 -9999 -9999 -9999 -9999 -9999 -9999 -9999 -9999 -9999 -9999 -9999 -9999 -9999 -9999 -9999 -9999 -9999 -9999 405 398 405 419 421 417 418 403 404 414 426 428 419 413 420 424 423 425 432 424 417 420 430 443 450 449 433 422 420 435 448 450 434 405 400 400 413 435 433 439 443 432 433 434 434 435 430 418 414 417 403 391 399 416 420 423 421 407 406 400 383 380 384 402 397 407 419 402 391 408 413 411 393 371 366 378 362 376 381 390 371 367 368 377 -9999 -9999 -9999 -9999 -9999 -9999 -9999 -9999 -9999 -9999 -9999 -9999 -9999 -9999 -9999 -9999 -9999 -9999 -9999 -9999 -9999 -9999 -9999 -9999 -9999 -9999 -9999 -9999 -9999 -9999 -9999 -9999 -9999 -9999 -9999 -9999 -9999 -9999 -9999 -9999 -9999 -9999 -9999 -9999 -9999 -9999 -9999 -9999 
-9999 -9999 -9999 -9999 -9999 -9999 -9999 -9999 -9999 -9999 -9999 -9999 -9999 -9999 -9999 -9999 -9999 -9999 -9999 -9999 -9999 -9999 -9999 -9999 -9999 -9999 -9999 -9999 -9999 -9999 -9999 -9999 -9999 -9999 -9999 -9999 -9999 -9999 401 400 399 404 416 420 419 412 400 409 425 431 420 412 404 407 412 417 426 423 421 420 426 437 447 447 438 426 418 430 441 436 425 416 426 412 398 406 424 418 426 420 434 431 437 440 437 433 427 409 399 408 424 432 422 413 409 404 403 399 390 388 386 396 411 405 422 419 405 418 405 402 422 395 382 364 380 363 373 372 358 357 374 396 -9999 -9999 -9999 -9999 -9999 -9999 -9999 -9999 -9999 -9999 -9999 -9999 -9999 -9999 -9999 -9999 -9999 -9999 -9999 -9999 -9999 -9999 -9999 -9999 -9999 -9999 -9999 -9999 -9999 -9999 -9999 -9999 -9999 -9999 -9999 -9999 -9999 -9999 -9999 -9999 -9999 -9999 -9999 -9999 -9999 -9999 -9999 -9999 
-9999 -9999 -9999 -9999 -9999 -9999 -9999 -9999 -9999 -9999 -9999 -9999 -9999 -9999 -9999 -9999 -9999 -9999 -9999 -9999 -9999 -9999 -9999 -9999 -9999 -9999 -9999 -9999 -9999 -9999 -9999 -9999 -9999 -9999 -9999 -9999 -9999 -9999 -9999 404 395 399 416 419 413 420 404 412 420 421 407 408 410 414 410 412 418 421 422 421 424 432 442 444 439 427 424 429 445 442 435 422 444 437 415 406 405 400 402 414 430 432 440 438 436 432 434 419 402 422 428 426 409 413 417 421 418 410 403 398 388 391 412 417 413 423 415 420 409 394 401 388 381 372 392 362 386 382 368 363 381 395 -9999 -9999 -9999 -9999 -9999 -9999 -9999 -9999 -9999 -9999 -9999 -9999 -9999 -9999 -9999 -9999 -9999 -9999 -9999 -9999 -9999 -9999 -9999 -9999 -9999 -9999 -9999 -9999 -9999 -9999 -9999 -9999 -9999 -9999 -9999 -9999 -9999 -9999 -9999 -9999 -9999 -9999 -9999 -9999 -9999 -9999 -9999 -9999 
-9999 -9999 -9999 -9999 -9999 -9999 -9999 -9999 -9999 -9999 -9999 -9999 -9999 -9999 -9999 -9999 -9999 -9999 -9999 -9999 -9999 -9999 -9999 -9999 -9999 -9999 -9999 -9999 -9999 -9999 -9999 -9999 -9999 -9999 -9999 -9999 -9999 -9999 -9999 405 397 406 415 414 408 410 405 404 404 408 417 419 423 428 422 421 416 417 423 423 425 429 441 452 438 423 430 437 450 456 437 434 446 439 424 435 425 423 409 416 436 434 432 437 440 440 429 412 405 420 417 409 415 420 424 420 417 412 407 401 392 393 410 424 424 417 416 411 401 386 385 377 376 375 386 384 380 393 379 365 366 378 -9999 -9999 -9999 -9999 -9999 -9999 -9999 -9999 -9999 -9999 -9999 -9999 -9999 -9999 -9999 -9999 -9999 -9999 -9999 -9999 -9999 -9999 -9999 -9999 -9999 -9999 -9999 -9999 -9999 -9999 -9999 -9999 -9999 -9999 -9999 -9999 -9999 -9999 -9999 -9999 -9999 -9999 -9999 -9999 -9999 -9999 -9999 -9999 
-9999 -9999 -9999 -9999 -9999 -9999 -9999 -9999 -9999 -9999 -9999 -9999 -9999 -9999 -9999 -9999 -9999 -9999 -9999 -9999 -9999 -9999 -9999 -9999 -9999 -9999 -9999 -9999 -9999 -9999 -9999 -9999 -9999 -9999 -9999 -9999 -9999 -9999 -9999 403 394 396 410 411 405 406 402 396 396 404 410 414 416 420 420 428 431 423 423 425 429 434 437 447 438 436 443 443 456 453 441 436 453 449 441 452 447 440 426 411 414 436 430 437 441 440 439 417 410 425 428 410 416 422 423 421 422 418 412 403 395 395 407 424 426 427 410 413 415 400 399 403 405 401 383 409 385 376 385 367 379 391 -9999 -9999 -9999 -9999 -9999 -9999 -9999 -9999 -9999 -9999 -9999 -9999 -9999 -9999 -9999 -9999 -9999 -9999 -9999 -9999 -9999 -9999 -9999 -9999 -9999 -9999 -9999 -9999 -9999 -9999 -9999 -9999 -9999 -9999 -9999 -9999 -9999 -9999 -9999 -9999 -9999 -9999 -9999 -9999 -9999 -9999 -9999 -9999 
-9999 -9999 -9999 -9999 -9999 -9999 -9999 -9999 -9999 -9999 -9999 -9999 -9999 -9999 -9999 -9999 -9999 -9999 -9999 -9999 -9999 -9999 -9999 -9999 -9999 -9999 -9999 -9999 -9999 -9999 -9999 -9999 -9999 -9999 -9999 -9999 -9999 -9999 -9999 400 396 408 411 408 408 408 401 392 389 394 398 403 409 416 415 413 413 417 422 421 428 434 432 431 431 437 444 444 455 458 446 440 449 445 447 448 445 447 451 444 424 425 425 433 439 436 434 413 411 426 416 415 424 427 428 425 422 418 416 407 398 398 403 413 432 425 420 404 414 415 412 421 406 394 386 393 410 390 380 369 372 398 -9999 -9999 -9999 -9999 -9999 -9999 -9999 -9999 -9999 -9999 -9999 -9999 -9999 -9999 -9999 -9999 -9999 -9999 -9999 -9999 -9999 -9999 -9999 -9999 -9999 -9999 -9999 -9999 -9999 -9999 -9999 -9999 -9999 -9999 -9999 -9999 -9999 -9999 -9999 -9999 -9999 -9999 -9999 -9999 -9999 -9999 -9999 -9999 
-9999 -9999 -9999 -9999 -9999 -9999 -9999 -9999 -9999 -9999 -9999 -9999 -9999 -9999 -9999 -9999 -9999 -9999 -9999 -9999 -9999 -9999 -9999 -9999 -9999 -9999 -9999 -9999 -9999 -9999 -9999 -9999 -9999 -9999 -9999 -9999 -9999 -9999 -9999 395 387 397 407 406 407 396 393 387 387 393 396 402 409 414 414 408 408 409 413 420 424 430 429 429 434 440 446 443 449 450 448 440 442 444 446 452 453 444 440 446 437 417 414 431 447 440 424 410 419 413 414 422 428 429 431 429 421 421 418 409 404 404 410 406 419 424 417 407 402 406 428 427 405 400 397 392 425 374 378 380 380 -9999 -9999 -9999 -9999 -9999 -9999 -9999 -9999 -9999 -9999 -9999 -9999 -9999 -9999 -9999 -9999 -9999 -9999 -9999 -9999 -9999 -9999 -9999 -9999 -9999 -9999 -9999 -9999 -9999 -9999 -9999 -9999 -9999 -9999 -9999 -9999 -9999 -9999 -9999 -9999 -9999 -9999 -9999 -9999 -9999 -9999 -9999 -9999 -9999 
-9999 -9999 -9999 -9999 -9999 -9999 -9999 -9999 -9999 -9999 -9999 -9999 -9999 -9999 -9999 -9999 -9999 -9999 -9999 -9999 -9999 -9999 -9999 -9999 -9999 -9999 -9999 -9999 -9999 -9999 -9999 -9999 -9999 -9999 -9999 -9999 -9999 -9999 -9999 392 389 403 406 402 396 399 390 392 392 408 413 422 422 424 429 425 414 413 409 409 414 417 422 427 431 435 440 443 444 442 442 437 438 440 446 452 451 450 443 432 430 421 411 420 430 429 422 406 406 410 413 426 434 433 431 427 423 421 421 410 405 408 411 403 407 414 420 424 422 400 417 429 417 419 410 401 447 407 391 403 407 -9999 -9999 -9999 -9999 -9999 -9999 -9999 -9999 -9999 -9999 -9999 -9999 -9999 -9999 -9999 -9999 -9999 -9999 -9999 -9999 -9999 -9999 -9999 -9999 -9999 -9999 -9999 -9999 -9999 -9999 -9999 -9999 -9999 -9999 -9999 -9999 -9999 -9999 -9999 -9999 -9999 -9999 -9999 -9999 -9999 -9999 -9999 -9999 -9999 
-9999 -9999 -9999 -9999 -9999 -9999 -9999 -9999 -9999 -9999 -9999 -9999 -9999 -9999 -9999 -9999 -9999 -9999 -9999 -9999 -9999 -9999 -9999 -9999 -9999 -9999 -9999 -9999 -9999 -9999 -9999 -9999 -9999 -9999 -9999 -9999 -9999 -9999 -9999 397 382 396 405 404 395 388 386 389 393 398 410 414 414 412 420 428 426 420 414 408 408 408 413 422 424 426 434 439 442 440 438 437 436 439 442 442 443 443 441 446 443 431 419 410 407 409 409 409 404 415 424 426 434 434 426 426 430 427 421 412 406 409 407 401 403 412 426 430 424 406 408 430 426 418 416 411 469 413 396 405 -9999 -9999 -9999 -9999 -9999 -9999 -9999 -9999 -9999 -9999 -9999 -9999 -9999 -9999 -9999 -9999 -9999 -9999 -9999 -9999 -9999 -9999 -9999 -9999 -9999 -9999 -9999 -9999 -9999 -9999 -9999 -9999 -9999 -9999 -9999 -9999 -9999 -9999 -9999 -9999 -9999 -9999 -9999 -9999 -9999 -9999 -9999 -9999 -9999 -9999 
-9999 -9999 -9999 -9999 -9999 -9999 -9999 -9999 -9999 -9999 -9999 -9999 -9999 -9999 -9999 -9999 -9999 -9999 -9999 -9999 -9999 -9999 -9999 -9999 -9999 -9999 -9999 -9999 -9999 -9999 -9999 -9999 -9999 -9999 -9999 -9999 -9999 -9999 -9999 393 392 390 398 397 398 382 390 397 414 405 411 422 418 415 418 426 426 421 415 413 413 412 416 418 422 422 424 432 438 437 432 432 433 438 440 437 439 441 442 443 441 445 438 427 433 434 436 418 410 413 415 415 417 425 429 430 432 430 424 413 410 407 405 405 406 414 428 427 421 414 404 419 425 427 415 425 460 406 403 -9999 -9999 -9999 -9999 -9999 -9999 -9999 -9999 -9999 -9999 -9999 -9999 -9999 -9999 -9999 -9999 -9999 -9999 -9999 -9999 -9999 -9999 -9999 -9999 -9999 -9999 -9999 -9999 -9999 -9999 -9999 -9999 -9999 -9999 -9999 -9999 -9999 -9999 -9999 -9999 -9999 -9999 -9999 -9999 -9999 -9999 -9999 -9999 -9999 -9999 -9999 
-9999 -9999 -9999 -9999 -9999 -9999 -9999 -9999 -9999 -9999 -9999 -9999 -9999 -9999 -9999 -9999 -9999 -9999 -9999 -9999 -9999 -9999 -9999 -9999 -9999 -9999 -9999 -9999 -9999 -9999 -9999 -9999 -9999 -9999 -9999 -9999 -9999 -9999 -9999 -9999 399 390 392 394 392 389 410 401 404 415 414 417 416 419 418 421 418 422 418 421 419 422 432 437 437 430 428 428 431 429 430 432 435 434 435 436 441 441 442 443 449 444 448 436 443 441 439 420 412 414 412 416 422 432 428 430 432 434 427 414 411 407 406 407 409 410 421 433 432 418 407 406 422 428 422 424 469 400 405 -9999 -9999 -9999 -9999 -9999 -9999 -9999 -9999 -9999 -9999 -9999 -9999 -9999 -9999 -9999 -9999 -9999 -9999 -9999 -9999 -9999 -9999 -9999 -9999 -9999 -9999 -9999 -9999 -9999 -9999 -9999 -9999 -9999 -9999 -9999 -9999 -9999 -9999 -9999 -9999 -9999 -9999 -9999 -9999 -9999 -9999 -9999 -9999 -9999 -9999 -9999 
-9999 -9999 -9999 -9999 -9999 -9999 -9999 -9999 -9999 -9999 -9999 -9999 -9999 -9999 -9999 -9999 -9999 -9999 -9999 -9999 -9999 -9999 -9999 -9999 -9999 -9999 -9999 -9999 -9999 -9999 -9999 -9999 -9999 -9999 -9999 -9999 -9999 -9999 -9999 -9999 -9999 389 385 399 380 394 413 414 404 412 420 413 414 418 419 419 427 429 427 435 430 431 438 441 435 433 431 429 429 428 427 429 433 435 437 442 443 443 442 446 449 450 447 447 447 450 440 427 419 418 419 417 418 423 428 429 433 433 427 416 411 406 406 409 414 415 421 427 431 426 414 409 417 423 443 478 472 -9999 -9999 -9999 -9999 -9999 -9999 -9999 -9999 -9999 -9999 -9999 -9999 -9999 -9999 -9999 -9999 -9999 -9999 -9999 -9999 -9999 -9999 -9999 -9999 -9999 -9999 -9999 -9999 -9999 -9999 -9999 -9999 -9999 -9999 -9999 -9999 -9999 -9999 -9999 -9999 -9999 -9999 -9999 -9999 -9999 -9999 -9999 -9999 -9999 -9999 -9999 -9999 -9999 
-9999 -9999 -9999 -9999 -9999 -9999 -9999 -9999 -9999 -9999 -9999 -9999 -9999 -9999 -9999 -9999 -9999 -9999 -9999 -9999 -9999 -9999 -9999 -9999 -9999 -9999 -9999 -9999 -9999 -9999 -9999 -9999 -9999 -9999 -9999 -9999 -9999 -9999 -9999 -9999 -9999 391 406 390 388 405 403 405 403 410 416 408 414 418 417 417 426 426 427 438 433 428 433 445 434 430 427 427 426 427 425 428 432 439 440 439 440 439 439 444 440 440 445 444 451 456 447 431 425 426 433 432 427 426 430 436 437 436 428 422 415 411 410 413 421 425 428 442 428 423 417 416 428 430 -9999 -9999 -9999 -9999 -9999 -9999 -9999 -9999 -9999 -9999 -9999 -9999 -9999 -9999 -9999 -9999 -9999 -9999 -9999 -9999 -9999 -9999 -9999 -9999 -9999 -9999 -9999 -9999 -9999 -9999 -9999 -9999 -9999 -9999 -9999 -9999 -9999 -9999 -9999 -9999 -9999 -9999 -9999 -9999 -9999 -9999 -9999 -9999 -9999 -9999 -9999 -9999 -9999 -9999 -9999 -9999 
-9999 -9999 -9999 -9999 -9999 -9999 -9999 -9999 -9999 -9999 -9999 -9999 -9999 -9999 -9999 -9999 -9999 -9999 -9999 -9999 -9999 -9999 -9999 -9999 -9999 -9999 -9999 -9999 -9999 -9999 -9999 -9999 -9999 -9999 -9999 -9999 -9999 -9999 -9999 -9999 -9999 412 400 381 389 399 397 404 404 410 408 407 412 413 416 420 421 422 424 432 428 426 424 433 428 430 426 427 427 428 427 429 429 436 445 443 439 434 435 440 438 438 449 448 451 451 454 440 429 428 433 436 431 438 444 440 437 434 426 426 419 413 412 417 425 431 436 441 427 421 418 421 431 -9999 -9999 -9999 -9999 -9999 -9999 -9999 -9999 -9999 -9999 -9999 -9999 -9999 -9999 -9999 -9999 -9999 -9999 -9999 -9999 -9999 -9999 -9999 -9999 -9999 -9999 -9999 -9999 -9999 -9999 -9999 -9999 -9999 -9999 -9999 -9999 -9999 -9999 -9999 -9999 -9999 -9999 -9999 -9999 -9999 -9999 -9999 -9999 -9999 -9999 -9999 -9999 -9999 -9999 -9999 -9999 -9999 
-9999 -9999 -9999 -9999 -9999 -9999 -9999 -9999 -9999 -9999 -9999 -9999 -9999 -9999 -9999 -9999 -9999 -9999 -9999 -9999 -9999 -9999 -9999 -9999 -9999 -9999 -9999 -9999 -9999 -9999 -9999 -9999 -9999 -9999 -9999 -9999 -9999 -9999 -9999 -9999 -9999 417 382 382 385 387 389 401 405 403 399 413 413 415 410 413 420 417 420 426 421 421 421 421 425 427 428 429 429 429 428 430 430 432 435 442 439 436 435 435 439 443 441 452 456 454 454 441 431 427 434 443 441 437 438 439 433 428 427 428 427 420 420 423 428 429 433 447 441 440 429 422 434 -9999 -9999 -9999 -9999 -9999 -9999 -9999 -9999 -9999 -9999 -9999 -9999 -9999 -9999 -9999 -9999 -9999 -9999 -9999 -9999 -9999 -9999 -9999 -9999 -9999 -9999 -9999 -9999 -9999 -9999 -9999 -9999 -9999 -9999 -9999 -9999 -9999 -9999 -9999 -9999 -9999 -9999 -9999 -9999 -9999 -9999 -9999 -9999 -9999 -9999 -9999 -9999 -9999 -9999 -9999 -9999 -9999 
-9999 -9999 -9999 -9999 -9999 -9999 -9999 -9999 -9999 -9999 -9999 -9999 -9999 -9999 -9999 -9999 -9999 -9999 -9999 -9999 -9999 -9999 -9999 -9999 -9999 -9999 -9999 -9999 -9999 -9999 -9999 -9999 -9999 -9999 -9999 -9999 -9999 -9999 -9999 -9999 -9999 406 384 396 389 390 396 403 405 401 401 409 417 414 412 413 418 418 416 418 410 408 412 419 425 425 429 436 438 432 435 433 432 435 433 434 437 435 435 438 442 447 448 447 450 453 454 450 441 430 428 434 433 431 433 431 428 428 434 437 434 428 423 423 428 439 447 449 442 440 432 431 -9999 -9999 -9999 -9999 -9999 -9999 -9999 -9999 -9999 -9999 -9999 -9999 -9999 -9999 -9999 -9999 -9999 -9999 -9999 -9999 -9999 -9999 -9999 -9999 -9999 -9999 -9999 -9999 -9999 -9999 -9999 -9999 -9999 -9999 -9999 -9999 -9999 -9999 -9999 -9999 -9999 -9999 -9999 -9999 -9999 -9999 -9999 -9999 -9999 -9999 -9999 -9999 -9999 -9999 -9999 -9999 -9999 -9999 
-9999 -9999 -9999 -9999 -9999 -9999 -9999 -9999 -9999 -9999 -9999 -9999 -9999 -9999 -9999 -9999 -9999 -9999 -9999 -9999 -9999 -9999 -9999 -9999 -9999 -9999 -9999 -9999 -9999 -9999 -9999 -9999 -9999 -9999 -9999 -9999 -9999 -9999 -9999 -9999 407 384 382 389 397 397 397 403 407 402 403 413 413 414 407 412 418 415 406 403 402 407 412 419 426 430 435 438 442 436 435 433 436 436 438 437 435 435 438 441 448 450 454 454 447 449 455 453 447 434 431 433 430 432 432 429 430 432 440 444 437 430 426 427 433 442 452 450 442 436 433 -9999 -9999 -9999 -9999 -9999 -9999 -9999 -9999 -9999 -9999 -9999 -9999 -9999 -9999 -9999 -9999 -9999 -9999 -9999 -9999 -9999 -9999 -9999 -9999 -9999 -9999 -9999 -9999 -9999 -9999 -9999 -9999 -9999 -9999 -9999 -9999 -9999 -9999 -9999 -9999 -9999 -9999 -9999 -9999 -9999 -9999 -9999 -9999 -9999 -9999 -9999 -9999 -9999 -9999 -9999 -9999 -9999 -9999 -9999 
-9999 -9999 -9999 -9999 -9999 -9999 -9999 -9999 -9999 -9999 -9999 -9999 -9999 -9999 -9999 -9999 -9999 -9999 -9999 -9999 -9999 -9999 -9999 -9999 -9999 -9999 -9999 -9999 -9999 -9999 -9999 -9999 -9999 -9999 -9999 -9999 -9999 -9999 -9999 -9999 405 375 384 393 399 397 400 397 402 396 401 412 406 411 418 408 407 400 395 396 402 410 416 422 429 432 435 437 439 437 438 436 434 434 436 435 435 435 440 446 446 448 450 453 456 454 449 448 446 438 429 430 428 432 431 431 436 441 447 447 436 433 438 435 437 450 458 452 443 441 431 -9999 -9999 -9999 -9999 -9999 -9999 -9999 -9999 -9999 -9999 -9999 -9999 -9999 -9999 -9999 -9999 -9999 -9999 -9999 -9999 -9999 -9999 -9999 -9999 -9999 -9999 -9999 -9999 -9999 -9999 -9999 -9999 -9999 -9999 -9999 -9999 -9999 -9999 -9999 -9999 -9999 -9999 -9999 -9999 -9999 -9999 -9999 -9999 -9999 -9999 -9999 -9999 -9999 -9999 -9999 -9999 -9999 -9999 -9999 
-9999 -9999 -9999 -9999 -9999 -9999 -9999 -9999 -9999 -9999 -9999 -9999 -9999 -9999 -9999 -9999 -9999 -9999 -9999 -9999 -9999 -9999 -9999 -9999 -9999 -9999 -9999 -9999 -9999 -9999 -9999 -9999 -9999 -9999 -9999 -9999 -9999 -9999 -9999 -9999 404 375 383 393 397 398 398 399 404 398 398 398 396 400 405 401 396 399 396 399 406 415 424 431 428 435 438 440 437 437 436 437 433 427 429 432 430 435 442 445 446 447 452 457 453 449 444 440 442 436 437 436 435 436 435 443 452 450 455 451 439 434 436 437 438 452 454 448 446 -9999 -9999 -9999 -9999 -9999 -9999 -9999 -9999 -9999 -9999 -9999 -9999 -9999 -9999 -9999 -9999 -9999 -9999 -9999 -9999 -9999 -9999 -9999 -9999 -9999 -9999 -9999 -9999 -9999 -9999 -9999 -9999 -9999 -9999 -9999 -9999 -9999 -9999 -9999 -9999 -9999 -9999 -9999 -9999 -9999 -9999 -9999 -9999 -9999 -9999 -9999 -9999 -9999 -9999 -9999 -9999 -9999 -9999 -9999 -9999 -9999 
-9999 -9999 -9999 -9999 -9999 -9999 -9999 -9999 -9999 -9999 -9999 -9999 -9999 -9999 -9999 -9999 -9999 -9999 -9999 -9999 -9999 -9999 -9999 -9999 -9999 -9999 -9999 -9999 -9999 -9999 -9999 -9999 -9999 -9999 -9999 -9999 -9999 -9999 -9999 -9999 394 381 389 399 399 398 394 394 399 398 392 388 392 400 399 399 406 415 411 408 412 417 426 426 427 430 434 434 433 431 431 432 429 426 433 431 431 433 438 444 454 455 454 457 459 459 453 448 441 439 440 436 434 439 444 452 459 454 456 450 440 439 438 442 445 447 457 451 -9999 -9999 -9999 -9999 -9999 -9999 -9999 -9999 -9999 -9999 -9999 -9999 -9999 -9999 -9999 -9999 -9999 -9999 -9999 -9999 -9999 -9999 -9999 -9999 -9999 -9999 -9999 -9999 -9999 -9999 -9999 -9999 -9999 -9999 -9999 -9999 -9999 -9999 -9999 -9999 -9999 -9999 -9999 -9999 -9999 -9999 -9999 -9999 -9999 -9999 -9999 -9999 -9999 -9999 -9999 -9999 -9999 -9999 -9999 -9999 -9999 -9999 
-9999 -9999 -9999 -9999 -9999 -9999 -9999 -9999 -9999 -9999 -9999 -9999 -9999 -9999 -9999 -9999 -9999 -9999 -9999 -9999 -9999 -9999 -9999 -9999 -9999 -9999 -9999 -9999 -9999 -9999 -9999 -9999 -9999 -9999 -9999 -9999 -9999 -9999 -9999 -9999 387 378 388 397 397 400 392 390 393 396 393 395 401 412 412 411 415 420 413 412 417 415 419 423 431 429 430 432 432 432 432 430 428 426 430 434 437 439 438 440 449 454 454 451 453 453 456 451 446 444 441 442 443 454 451 457 459 457 452 444 446 449 447 447 450 447 450 447 -9999 -9999 -9999 -9999 -9999 -9999 -9999 -9999 -9999 -9999 -9999 -9999 -9999 -9999 -9999 -9999 -9999 -9999 -9999 -9999 -9999 -9999 -9999 -9999 -9999 -9999 -9999 -9999 -9999 -9999 -9999 -9999 -9999 -9999 -9999 -9999 -9999 -9999 -9999 -9999 -9999 -9999 -9999 -9999 -9999 -9999 -9999 -9999 -9999 -9999 -9999 -9999 -9999 -9999 -9999 -9999 -9999 -9999 -9999 -9999 -9999 -9999 
-9999 -9999 -9999 -9999 -9999 -9999 -9999 -9999 -9999 -9999 -9999 -9999 -9999 -9999 -9999 -9999 -9999 -9999 -9999 -9999 -9999 -9999 -9999 -9999 -9999 -9999 -9999 -9999 -9999 -9999 -9999 -9999 -9999 -9999 -9999 -9999 -9999 -9999 -9999 -9999 391 381 382 388 393 397 394 388 390 394 395 401 402 414 415 415 420 413 412 410 410 414 423 424 429 427 432 436 432 431 432 430 430 429 432 436 441 443 439 438 442 447 453 455 454 457 462 453 452 442 444 440 456 462 459 461 454 453 444 448 453 452 447 456 455 448 449 448 -9999 -9999 -9999 -9999 -9999 -9999 -9999 -9999 -9999 -9999 -9999 -9999 -9999 -9999 -9999 -9999 -9999 -9999 -9999 -9999 -9999 -9999 -9999 -9999 -9999 -9999 -9999 -9999 -9999 -9999 -9999 -9999 -9999 -9999 -9999 -9999 -9999 -9999 -9999 -9999 -9999 -9999 -9999 -9999 -9999 -9999 -9999 -9999 -9999 -9999 -9999 -9999 -9999 -9999 -9999 -9999 -9999 -9999 -9999 -9999 -9999 -9999 
-9999 -9999 -9999 -9999 -9999 -9999 -9999 -9999 -9999 -9999 -9999 -9999 -9999 -9999 -9999 -9999 -9999 -9999 -9999 -9999 -9999 -9999 -9999 -9999 -9999 -9999 -9999 -9999 -9999 -9999 -9999 -9999 -9999 -9999 -9999 -9999 -9999 -9999 -9999 -9999 408 377 375 382 389 396 394 389 388 392 396 404 405 410 414 415 414 411 412 413 418 419 420 423 425 427 435 445 429 431 432 429 430 432 435 439 445 446 442 439 441 444 448 453 456 457 454 454 456 447 448 447 450 452 459 461 465 450 460 454 456 452 456 463 452 453 454 450 -9999 -9999 -9999 -9999 -9999 -9999 -9999 -9999 -9999 -9999 -9999 -9999 -9999 -9999 -9999 -9999 -9999 -9999 -9999 -9999 -9999 -9999 -9999 -9999 -9999 -9999 -9999 -9999 -9999 -9999 -9999 -9999 -9999 -9999 -9999 -9999 -9999 -9999 -9999 -9999 -9999 -9999 -9999 -9999 -9999 -9999 -9999 -9999 -9999 -9999 -9999 -9999 -9999 -9999 -9999 -9999 -9999 -9999 -9999 -9999 -9999 -9999 
-9999 -9999 -9999 -9999 -9999 -9999 -9999 -9999 -9999 -9999 -9999 -9999 -9999 -9999 -9999 -9999 -9999 -9999 -9999 -9999 -9999 -9999 -9999 -9999 -9999 -9999 -9999 -9999 -9999 -9999 -9999 -9999 -9999 -9999 -9999 -9999 -9999 -9999 -9999 -9999 -9999 397 373 386 395 397 394 388 385 391 395 402 402 403 410 413 409 407 410 411 413 419 421 424 425 426 428 431 433 434 434 433 432 433 437 445 447 449 445 445 444 443 444 452 457 453 459 462 455 447 452 455 450 459 464 466 460 460 461 460 458 456 464 457 455 458 457 451 441 -9999 -9999 -9999 -9999 -9999 -9999 -9999 -9999 -9999 -9999 -9999 -9999 -9999 -9999 -9999 -9999 -9999 -9999 -9999 -9999 -9999 -9999 -9999 -9999 -9999 -9999 -9999 -9999 -9999 -9999 -9999 -9999 -9999 -9999 -9999 -9999 -9999 -9999 -9999 -9999 -9999 -9999 -9999 -9999 -9999 -9999 -9999 -9999 -9999 -9999 -9999 -9999 -9999 -9999 -9999 -9999 -9999 -9999 -9999 -9999 -9999 
-9999 -9999 -9999 -9999 -9999 -9999 -9999 -9999 -9999 -9999 -9999 -9999 -9999 -9999 -9999 -9999 -9999 -9999 -9999 -9999 -9999 -9999 -9999 -9999 -9999 -9999 -9999 -9999 -9999 -9999 -9999 -9999 -9999 -9999 -9999 -9999 -9999 -9999 -9999 -9999 -9999 394 371 383 391 399 400 394 387 389 390 397 402 412 411 407 405 411 408 411 411 414 417 416 418 421 428 430 433 435 436 438 435 436 438 445 445 447 444 443 440 442 448 449 453 456 458 464 461 460 464 463 454 457 459 466 450 454 461 464 466 463 466 460 459 463 462 458 457 449 -9999 -9999 -9999 -9999 -9999 -9999 -9999 -9999 -9999 -9999 -9999 -9999 -9999 -9999 -9999 -9999 -9999 -9999 -9999 -9999 -9999 -9999 -9999 -9999 -9999 -9999 -9999 -9999 -9999 -9999 -9999 -9999 -9999 -9999 -9999 -9999 -9999 -9999 -9999 -9999 -9999 -9999 -9999 -9999 -9999 -9999 -9999 -9999 -9999 -9999 -9999 -9999 -9999 -9999 -9999 -9999 -9999 -9999 -9999 -9999 
-9999 -9999 -9999 -9999 -9999 -9999 -9999 -9999 -9999 -9999 -9999 -9999 -9999 -9999 -9999 -9999 -9999 -9999 -9999 -9999 -9999 -9999 -9999 -9999 -9999 -9999 -9999 -9999 -9999 -9999 -9999 -9999 -9999 -9999 -9999 -9999 -9999 -9999 -9999 -9999 -9999 420 373 378 388 393 397 394 386 383 391 393 398 405 403 401 403 404 408 411 412 412 412 416 418 424 427 429 432 432 439 439 436 438 441 440 445 446 443 444 444 450 451 458 461 458 457 457 468 463 458 468 460 455 456 470 455 460 463 466 463 457 456 457 462 465 456 466 473 457 -9999 -9999 -9999 -9999 -9999 -9999 -9999 -9999 -9999 -9999 -9999 -9999 -9999 -9999 -9999 -9999 -9999 -9999 -9999 -9999 -9999 -9999 -9999 -9999 -9999 -9999 -9999 -9999 -9999 -9999 -9999 -9999 -9999 -9999 -9999 -9999 -9999 -9999 -9999 -9999 -9999 -9999 -9999 -9999 -9999 -9999 -9999 -9999 -9999 -9999 -9999 -9999 -9999 -9999 -9999 -9999 -9999 -9999 -9999 -9999 
-9999 -9999 -9999 -9999 -9999 -9999 -9999 -9999 -9999 -9999 -9999 -9999 -9999 -9999 -9999 -9999 -9999 -9999 -9999 -9999 -9999 -9999 -9999 -9999 -9999 -9999 -9999 -9999 -9999 -9999 -9999 -9999 -9999 -9999 -9999 -9999 -9999 -9999 -9999 -9999 -9999 425 374 384 387 396 400 391 390 383 390 390 391 395 403 399 401 400 407 412 409 405 412 420 421 423 425 429 432 432 436 439 438 439 439 442 444 445 445 445 447 457 458 465 471 465 455 462 465 464 455 471 460 466 468 467 454 457 464 463 455 457 461 462 471 465 461 462 473 484 -9999 -9999 -9999 -9999 -9999 -9999 -9999 -9999 -9999 -9999 -9999 -9999 -9999 -9999 -9999 -9999 -9999 -9999 -9999 -9999 -9999 -9999 -9999 -9999 -9999 -9999 -9999 -9999 -9999 -9999 -9999 -9999 -9999 -9999 -9999 -9999 -9999 -9999 -9999 -9999 -9999 -9999 -9999 -9999 -9999 -9999 -9999 -9999 -9999 -9999 -9999 -9999 -9999 -9999 -9999 -9999 -9999 -9999 -9999 -9999 
-9999 -9999 -9999 -9999 -9999 -9999 -9999 -9999 -9999 -9999 -9999 -9999 -9999 -9999 -9999 -9999 -9999 -9999 -9999 -9999 -9999 -9999 -9999 -9999 -9999 -9999 -9999 -9999 -9999 -9999 -9999 -9999 -9999 -9999 -9999 -9999 -9999 -9999 -9999 -9999 -9999 428 373 383 387 383 387 385 390 383 403 392 387 392 392 389 392 395 406 409 410 416 418 415 421 423 424 428 432 430 430 436 436 435 434 439 443 446 447 449 451 459 465 463 463 470 466 474 475 473 474 460 465 459 453 461 456 453 467 462 461 462 464 468 469 465 463 465 472 484 495 -9999 -9999 -9999 -9999 -9999 -9999 -9999 -9999 -9999 -9999 -9999 -9999 -9999 -9999 -9999 -9999 -9999 -9999 -9999 -9999 -9999 -9999 -9999 -9999 -9999 -9999 -9999 -9999 -9999 -9999 -9999 -9999 -9999 -9999 -9999 -9999 -9999 -9999 -9999 -9999 -9999 -9999 -9999 -9999 -9999 -9999 -9999 -9999 -9999 -9999 -9999 -9999 -9999 -9999 -9999 -9999 -9999 -9999 -9999 
-9999 -9999 -9999 -9999 -9999 -9999 -9999 -9999 -9999 -9999 -9999 -9999 -9999 -9999 -9999 -9999 -9999 -9999 -9999 -9999 -9999 -9999 -9999 -9999 -9999 -9999 -9999 -9999 -9999 -9999 -9999 -9999 -9999 -9999 -9999 -9999 -9999 -9999 -9999 -9999 -9999 419 375 373 377 383 375 380 379 384 406 409 393 386 386 389 389 399 406 411 410 414 421 417 420 423 424 427 430 431 433 431 433 434 432 434 438 440 446 450 450 459 459 454 461 469 470 470 474 472 468 448 455 463 465 466 461 458 462 461 468 467 464 465 465 469 470 472 489 484 471 -9999 -9999 -9999 -9999 -9999 -9999 -9999 -9999 -9999 -9999 -9999 -9999 -9999 -9999 -9999 -9999 -9999 -9999 -9999 -9999 -9999 -9999 -9999 -9999 -9999 -9999 -9999 -9999 -9999 -9999 -9999 -9999 -9999 -9999 -9999 -9999 -9999 -9999 -9999 -9999 -9999 -9999 -9999 -9999 -9999 -9999 -9999 -9999 -9999 -9999 -9999 -9999 -9999 -9999 -9999 -9999 -9999 -9999 -9999 
-9999 -9999 -9999 -9999 -9999 -9999 -9999 -9999 -9999 -9999 -9999 -9999 -9999 -9999 -9999 -9999 -9999 -9999 -9999 -9999 -9999 -9999 -9999 -9999 -9999 -9999 -9999 -9999 -9999 -9999 -9999 -9999 -9999 -9999 -9999 -9999 -9999 -9999 -9999 -9999 -9999 414 366 376 375 368 372 384 372 381 389 400 398 394 388 392 394 401 407 413 414 414 421 415 417 421 423 425 428 429 433 433 435 436 434 433 435 440 447 451 452 455 461 459 463 465 467 470 471 471 460 460 456 461 464 469 462 461 464 467 465 467 467 469 467 468 471 476 475 462 454 -9999 -9999 -9999 -9999 -9999 -9999 -9999 -9999 -9999 -9999 -9999 -9999 -9999 -9999 -9999 -9999 -9999 -9999 -9999 -9999 -9999 -9999 -9999 -9999 -9999 -9999 -9999 -9999 -9999 -9999 -9999 -9999 -9999 -9999 -9999 -9999 -9999 -9999 -9999 -9999 -9999 -9999 -9999 -9999 -9999 -9999 -9999 -9999 -9999 -9999 -9999 -9999 -9999 -9999 -9999 -9999 -9999 -9999 -9999 
-9999 -9999 -9999 -9999 -9999 -9999 -9999 -9999 -9999 -9999 -9999 -9999 -9999 -9999 -9999 -9999 -9999 -9999 -9999 -9999 -9999 -9999 -9999 -9999 -9999 -9999 -9999 -9999 -9999 -9999 -9999 -9999 -9999 -9999 -9999 -9999 -9999 -9999 -9999 -9999 -9999 -9999 408 386 364 373 376 384 372 370 378 388 391 391 390 389 398 397 404 409 407 410 415 412 410 415 421 422 427 432 436 436 434 437 435 434 438 443 448 455 457 457 463 465 462 459 464 464 468 477 459 456 458 461 462 467 463 464 470 468 467 469 465 467 466 468 471 470 467 470 474 482 506 504 -9999 -9999 -9999 -9999 -9999 -9999 -9999 -9999 -9999 -9999 -9999 -9999 -9999 -9999 -9999 -9999 -9999 -9999 -9999 -9999 -9999 -9999 -9999 -9999 -9999 -9999 -9999 -9999 -9999 -9999 -9999 -9999 -9999 -9999 -9999 -9999 -9999 -9999 -9999 -9999 -9999 -9999 -9999 -9999 -9999 -9999 -9999 -9999 -9999 -9999 -9999 -9999 -9999 -9999 -9999 -9999 
-9999 -9999 -9999 -9999 -9999 -9999 -9999 -9999 -9999 -9999 -9999 -9999 -9999 -9999 -9999 -9999 -9999 -9999 -9999 -9999 -9999 -9999 -9999 -9999 -9999 -9999 -9999 -9999 -9999 -9999 -9999 -9999 -9999 -9999 -9999 -9999 -9999 -9999 -9999 -9999 -9999 -9999 415 367 362 371 375 374 367 367 373 383 391 385 390 393 398 398 405 406 410 405 410 411 414 415 420 427 430 432 437 432 433 438 437 437 440 443 449 450 462 466 464 465 461 462 468 473 475 479 462 455 460 461 461 463 466 468 476 468 478 470 468 470 469 471 474 473 480 495 508 511 523 522 536 -9999 -9999 -9999 -9999 -9999 -9999 -9999 -9999 -9999 -9999 -9999 -9999 -9999 -9999 -9999 -9999 -9999 -9999 -9999 -9999 -9999 -9999 -9999 -9999 -9999 -9999 -9999 -9999 -9999 -9999 -9999 -9999 -9999 -9999 -9999 -9999 -9999 -9999 -9999 -9999 -9999 -9999 -9999 -9999 -9999 -9999 -9999 -9999 -9999 -9999 -9999 -9999 -9999 -9999 -9999 
-9999 -9999 -9999 -9999 -9999 -9999 -9999 -9999 -9999 -9999 -9999 -9999 -9999 -9999 -9999 -9999 -9999 -9999 -9999 -9999 -9999 -9999 -9999 -9999 -9999 -9999 -9999 -9999 -9999 -9999 -9999 -9999 -9999 -9999 -9999 -9999 -9999 -9999 -9999 -9999 -9999 -9999 425 383 357 369 373 371 367 365 369 375 385 379 387 389 396 401 410 415 415 406 407 410 422 414 415 420 430 428 432 431 435 440 439 440 441 448 455 445 451 461 460 461 459 458 462 461 464 487 469 464 461 461 463 464 471 474 473 481 484 474 468 471 473 473 476 482 485 474 478 508 508 -9999 -9999 -9999 -9999 -9999 -9999 -9999 -9999 -9999 -9999 -9999 -9999 -9999 -9999 -9999 -9999 -9999 -9999 -9999 -9999 -9999 -9999 -9999 -9999 -9999 -9999 -9999 -9999 -9999 -9999 -9999 -9999 -9999 -9999 -9999 -9999 -9999 -9999 -9999 -9999 -9999 -9999 -9999 -9999 -9999 -9999 -9999 -9999 -9999 -9999 -9999 -9999 -9999 -9999 -9999 -9999 -9999 
-9999 -9999 -9999 -9999 -9999 -9999 -9999 -9999 -9999 -9999 -9999 -9999 -9999 -9999 -9999 -9999 -9999 -9999 -9999 -9999 -9999 -9999 -9999 -9999 -9999 -9999 -9999 -9999 -9999 -9999 -9999 -9999 -9999 -9999 -9999 -9999 -9999 -9999 -9999 -9999 -9999 -9999 426 363 356 377 381 375 369 371 371 375 380 382 377 384 390 398 405 415 409 407 399 408 418 417 419 417 417 419 424 427 433 436 443 442 443 444 452 456 455 451 452 464 464 456 460 469 486 480 487 482 468 472 472 473 479 492 470 488 494 472 473 475 476 475 472 475 475 475 489 503 502 527 536 -9999 -9999 -9999 -9999 -9999 -9999 -9999 -9999 -9999 -9999 -9999 -9999 -9999 -9999 -9999 -9999 -9999 -9999 -9999 -9999 -9999 -9999 -9999 -9999 -9999 -9999 -9999 -9999 -9999 -9999 -9999 -9999 -9999 -9999 -9999 -9999 -9999 -9999 -9999 -9999 -9999 -9999 -9999 -9999 -9999 -9999 -9999 -9999 -9999 -9999 -9999 -9999 -9999 -9999 -9999 
-9999 -9999 -9999 -9999 -9999 -9999 -9999 -9999 -9999 -9999 -9999 -9999 -9999 -9999 -9999 -9999 -9999 -9999 -9999 -9999 -9999 -9999 -9999 -9999 -9999 -9999 -9999 -9999 -9999 -9999 -9999 -9999 -9999 -9999 -9999 -9999 -9999 -9999 -9999 -9999 -9999 -9999 416 374 354 360 380 382 371 367 370 378 383 375 377 385 394 400 404 413 403 402 400 408 415 419 420 419 418 414 413 420 429 431 436 440 441 443 452 451 457 454 454 461 467 456 460 472 468 471 489 484 471 469 471 471 481 496 474 494 493 475 479 480 478 476 480 472 475 484 488 484 512 537 513 -9999 -9999 -9999 -9999 -9999 -9999 -9999 -9999 -9999 -9999 -9999 -9999 -9999 -9999 -9999 -9999 -9999 -9999 -9999 -9999 -9999 -9999 -9999 -9999 -9999 -9999 -9999 -9999 -9999 -9999 -9999 -9999 -9999 -9999 -9999 -9999 -9999 -9999 -9999 -9999 -9999 -9999 -9999 -9999 -9999 -9999 -9999 -9999 -9999 -9999 -9999 -9999 -9999 -9999 -9999 
-9999 -9999 -9999 -9999 -9999 -9999 -9999 -9999 -9999 -9999 -9999 -9999 -9999 -9999 -9999 -9999 -9999 -9999 -9999 -9999 -9999 -9999 -9999 -9999 -9999 -9999 -9999 -9999 -9999 -9999 -9999 -9999 -9999 -9999 -9999 -9999 -9999 -9999 -9999 -9999 -9999 -9999 400 352 355 362 371 374 370 376 381 370 371 375 383 392 395 401 409 413 400 403 399 406 417 420 419 416 415 413 412 413 417 421 429 432 437 443 444 446 452 452 459 472 465 455 458 463 467 487 493 497 472 488 477 474 468 495 492 497 498 482 489 480 477 477 486 483 481 480 489 522 536 531 488 465 -9999 -9999 -9999 -9999 -9999 -9999 -9999 -9999 -9999 -9999 -9999 -9999 -9999 -9999 -9999 -9999 -9999 -9999 -9999 -9999 -9999 -9999 -9999 -9999 -9999 -9999 -9999 -9999 -9999 -9999 -9999 -9999 -9999 -9999 -9999 -9999 -9999 -9999 -9999 -9999 -9999 -9999 -9999 -9999 -9999 -9999 -9999 -9999 -9999 -9999 -9999 -9999 -9999 -9999 
-9999 -9999 -9999 -9999 -9999 -9999 -9999 -9999 -9999 -9999 -9999 -9999 -9999 -9999 -9999 -9999 -9999 -9999 -9999 -9999 -9999 -9999 -9999 -9999 -9999 -9999 -9999 -9999 -9999 -9999 -9999 -9999 -9999 -9999 -9999 -9999 -9999 -9999 -9999 -9999 -9999 -9999 -9999 371 352 367 370 371 372 365 380 364 373 385 389 394 401 397 395 393 393 397 415 414 412 422 423 423 416 412 412 414 419 423 428 430 439 444 446 448 450 455 456 464 471 463 460 466 469 473 484 504 483 487 476 475 471 490 493 512 511 498 487 481 481 484 486 500 488 481 500 513 534 522 485 -9999 -9999 -9999 -9999 -9999 -9999 -9999 -9999 -9999 -9999 -9999 -9999 -9999 -9999 -9999 -9999 -9999 -9999 -9999 -9999 -9999 -9999 -9999 -9999 -9999 -9999 -9999 -9999 -9999 -9999 -9999 -9999 -9999 -9999 -9999 -9999 -9999 -9999 -9999 -9999 -9999 -9999 -9999 -9999 -9999 -9999 -9999 -9999 -9999 -9999 -9999 -9999 -9999 -9999 -9999 
-9999 -9999 -9999 -9999 -9999 -9999 -9999 -9999 -9999 -9999 -9999 -9999 -9999 -9999 -9999 -9999 -9999 -9999 -9999 -9999 -9999 -9999 -9999 -9999 -9999 -9999 -9999 -9999 -9999 -9999 -9999 -9999 -9999 -9999 -9999 -9999 -9999 -9999 -9999 -9999 -9999 -9999 -9999 371 350 366 372 369 366 382 364 361 372 379 385 391 396 393 389 388 391 394 404 410 414 421 430 424 422 418 415 420 428 434 438 443 451 458 453 454 456 460 455 460 468 470 467 466 468 473 484 504 496 483 477 481 477 480 478 489 533 501 489 486 489 490 494 506 483 486 508 531 517 491 -9999 -9999 -9999 -9999 -9999 -9999 -9999 -9999 -9999 -9999 -9999 -9999 -9999 -9999 -9999 -9999 -9999 -9999 -9999 -9999 -9999 -9999 -9999 -9999 -9999 -9999 -9999 -9999 -9999 -9999 -9999 -9999 -9999 -9999 -9999 -9999 -9999 -9999 -9999 -9999 -9999 -9999 -9999 -9999 -9999 -9999 -9999 -9999 -9999 -9999 -9999 -9999 -9999 -9999 -9999 -9999 
-9999 -9999 -9999 -9999 -9999 -9999 -9999 -9999 -9999 -9999 -9999 -9999 -9999 -9999 -9999 -9999 -9999 -9999 -9999 -9999 -9999 -9999 -9999 -9999 -9999 -9999 -9999 -9999 -9999 -9999 -9999 -9999 -9999 -9999 -9999 -9999 -9999 -9999 -9999 -9999 -9999 -9999 -9999 413 350 359 379 364 370 387 368 360 369 375 378 381 382 390 382 397 389 409 419 410 414 423 430 423 422 426 420 424 433 440 444 448 451 455 463 463 467 462 463 470 475 460 470 471 470 475 492 502 506 492 476 476 482 480 484 499 527 507 486 492 491 488 493 502 494 490 517 511 494 -9999 -9999 -9999 -9999 -9999 -9999 -9999 -9999 -9999 -9999 -9999 -9999 -9999 -9999 -9999 -9999 -9999 -9999 -9999 -9999 -9999 -9999 -9999 -9999 -9999 -9999 -9999 -9999 -9999 -9999 -9999 -9999 -9999 -9999 -9999 -9999 -9999 -9999 -9999 -9999 -9999 -9999 -9999 -9999 -9999 -9999 -9999 -9999 -9999 -9999 -9999 -9999 -9999 -9999 -9999 -9999 -9999 
-9999 -9999 -9999 -9999 -9999 -9999 -9999 -9999 -9999 -9999 -9999 -9999 -9999 -9999 -9999 -9999 -9999 -9999 -9999 -9999 -9999 -9999 -9999 -9999 -9999 -9999 -9999 -9999 -9999 -9999 -9999 -9999 -9999 -9999 -9999 -9999 -9999 -9999 -9999 -9999 -9999 -9999 -9999 378 359 373 362 368 383 367 363 366 369 369 378 380 391 407 399 403 396 410 426 421 417 424 423 423 422 427 428 437 441 444 446 449 452 455 459 457 465 457 461 467 478 471 467 477 474 486 480 498 510 499 475 479 498 483 478 481 506 528 507 494 501 493 493 516 501 489 515 487 -9999 -9999 -9999 -9999 -9999 -9999 -9999 -9999 -9999 -9999 -9999 -9999 -9999 -9999 -9999 -9999 -9999 -9999 -9999 -9999 -9999 -9999 -9999 -9999 -9999 -9999 -9999 -9999 -9999 -9999 -9999 -9999 -9999 -9999 -9999 -9999 -9999 -9999 -9999 -9999 -9999 -9999 -9999 -9999 -9999 -9999 -9999 -9999 -9999 -9999 -9999 -9999 -9999 -9999 -9999 -9999 -9999 -9999 
-9999 -9999 -9999 -9999 -9999 -9999 -9999 -9999 -9999 -9999 -9999 -9999 -9999 -9999 -9999 -9999 -9999 -9999 -9999 -9999 -9999 -9999 -9999 -9999 -9999 -9999 -9999 -9999 -9999 -9999 -9999 -9999 -9999 -9999 -9999 -9999 -9999 -9999 -9999 -9999 -9999 -9999 420 355 370 358 374 388 378 364 368 369 365 376 386 383 392 404 397 398 400 400 415 420 418 420 421 423 424 429 429 435 433 431 434 439 444 447 448 457 460 455 460 468 476 478 467 465 475 494 497 501 510 489 479 501 502 480 478 487 498 527 534 518 508 497 495 528 502 493 504 -9999 -9999 -9999 -9999 -9999 -9999 -9999 -9999 -9999 -9999 -9999 -9999 -9999 -9999 -9999 -9999 -9999 -9999 -9999 -9999 -9999 -9999 -9999 -9999 -9999 -9999 -9999 -9999 -9999 -9999 -9999 -9999 -9999 -9999 -9999 -9999 -9999 -9999 -9999 -9999 -9999 -9999 -9999 -9999 -9999 -9999 -9999 -9999 -9999 -9999 -9999 -9999 -9999 -9999 -9999 -9999 -9999 -9999 -9999 
-9999 -9999 -9999 -9999 -9999 -9999 -9999 -9999 -9999 -9999 -9999 -9999 -9999 -9999 -9999 -9999 -9999 -9999 -9999 -9999 -9999 -9999 -9999 -9999 -9999 -9999 -9999 -9999 -9999 -9999 -9999 -9999 -9999 -9999 -9999 -9999 -9999 -9999 -9999 -9999 -9999 -9999 409 353 366 359 381 361 360 360 359 361 371 384 388 387 -9999 404 387 395 391 388 396 402 407 417 419 418 421 423 426 428 438 437 436 437 442 444 448 447 454 458 461 472 472 478 478 473 474 493 508 505 499 473 500 518 481 478 480 485 487 497 524 535 530 504 503 526 508 490 500 -9999 -9999 -9999 -9999 -9999 -9999 -9999 -9999 -9999 -9999 -9999 -9999 -9999 -9999 -9999 -9999 -9999 -9999 -9999 -9999 -9999 -9999 -9999 -9999 -9999 -9999 -9999 -9999 -9999 -9999 -9999 -9999 -9999 -9999 -9999 -9999 -9999 -9999 -9999 -9999 -9999 -9999 -9999 -9999 -9999 -9999 -9999 -9999 -9999 -9999 -9999 -9999 -9999 -9999 -9999 -9999 -9999 -9999 -9999 
-9999 -9999 -9999 -9999 -9999 -9999 -9999 -9999 -9999 -9999 -9999 -9999 -9999 -9999 -9999 -9999 -9999 -9999 -9999 -9999 -9999 -9999 -9999 -9999 -9999 -9999 -9999 -9999 -9999 -9999 -9999 -9999 -9999 -9999 -9999 -9999 -9999 -9999 -9999 -9999 -9999 -9999 415 358 350 354 363 383 370 366 361 365 372 379 -9999 -9999 -9999 382 386 397 390 392 411 415 410 411 418 421 420 421 422 430 446 444 443 441 439 439 452 449 458 461 461 467 477 483 478 483 481 487 494 496 507 496 516 492 478 490 493 497 491 496 502 522 531 497 522 530 506 510 522 -9999 -9999 -9999 -9999 -9999 -9999 -9999 -9999 -9999 -9999 -9999 -9999 -9999 -9999 -9999 -9999 -9999 -9999 -9999 -9999 -9999 -9999 -9999 -9999 -9999 -9999 -9999 -9999 -9999 -9999 -9999 -9999 -9999 -9999 -9999 -9999 -9999 -9999 -9999 -9999 -9999 -9999 -9999 -9999 -9999 -9999 -9999 -9999 -9999 -9999 -9999 -9999 -9999 -9999 -9999 -9999 -9999 -9999 -9999 
-9999 -9999 -9999 -9999 -9999 -9999 -9999 -9999 -9999 -9999 -9999 -9999 -9999 -9999 -9999 -9999 -9999 -9999 -9999 -9999 -9999 -9999 -9999 -9999 -9999 -9999 -9999 -9999 -9999 -9999 -9999 -9999 -9999 -9999 -9999 -9999 -9999 -9999 -9999 -9999 -9999 -9999 -9999 424 338 351 384 369 359 383 356 359 369 397 -9999 -9999 -9999 378 381 380 387 394 420 428 427 416 414 420 418 417 422 433 448 453 443 442 441 443 452 449 452 457 459 465 474 485 472 477 483 478 488 481 515 511 498 484 479 485 493 512 496 496 508 528 533 523 532 503 509 542 550 542 -9999 -9999 -9999 -9999 -9999 -9999 -9999 -9999 -9999 -9999 -9999 -9999 -9999 -9999 -9999 -9999 -9999 -9999 -9999 -9999 -9999 -9999 -9999 -9999 -9999 -9999 -9999 -9999 -9999 -9999 -9999 -9999 -9999 -9999 -9999 -9999 -9999 -9999 -9999 -9999 -9999 -9999 -9999 -9999 -9999 -9999 -9999 -9999 -9999 -9999 -9999 -9999 -9999 -9999 -9999 -9999 -9999 -9999 
-9999 -9999 -9999 -9999 -9999 -9999 -9999 -9999 -9999 -9999 -9999 -9999 -9999 -9999 -9999 -9999 -9999 -9999 -9999 -9999 -9999 -9999 -9999 -9999 -9999 -9999 -9999 -9999 -9999 -9999 -9999 -9999 -9999 -9999 -9999 -9999 -9999 -9999 -9999 -9999 -9999 -9999 -9999 427 350 343 383 353 388 362 370 389 386 -9999 -9999 -9999 -9999 -9999 -9999 382 388 404 406 419 428 431 438 421 425 420 427 437 439 445 443 442 442 447 446 447 453 457 462 461 476 482 486 476 480 471 491 494 515 512 484 480 483 497 508 508 513 529 531 540 526 533 504 512 548 567 553 -9999 -9999 -9999 -9999 -9999 -9999 -9999 -9999 -9999 -9999 -9999 -9999 -9999 -9999 -9999 -9999 -9999 -9999 -9999 -9999 -9999 -9999 -9999 -9999 -9999 -9999 -9999 -9999 -9999 -9999 -9999 -9999 -9999 -9999 -9999 -9999 -9999 -9999 -9999 -9999 -9999 -9999 -9999 -9999 -9999 -9999 -9999 -9999 -9999 -9999 -9999 -9999 -9999 -9999 -9999 -9999 -9999 -9999 -9999 
-9999 -9999 -9999 -9999 -9999 -9999 -9999 -9999 -9999 -9999 -9999 -9999 -9999 -9999 -9999 -9999 -9999 -9999 -9999 -9999 -9999 -9999 -9999 -9999 -9999 -9999 -9999 -9999 -9999 -9999 -9999 -9999 -9999 -9999 -9999 -9999 -9999 -9999 -9999 -9999 -9999 -9999 -9999 433 362 341 382 363 362 351 364 368 376 -9999 -9999 -9999 -9999 -9999 -9999 -9999 406 417 413 422 425 437 445 431 418 418 426 432 437 442 443 440 446 443 442 449 462 462 464 463 476 482 480 468 469 475 496 506 509 513 493 485 489 491 492 491 500 504 530 541 523 534 512 549 541 563 -9999 -9999 -9999 -9999 -9999 -9999 -9999 -9999 -9999 -9999 -9999 -9999 -9999 -9999 -9999 -9999 -9999 -9999 -9999 -9999 -9999 -9999 -9999 -9999 -9999 -9999 -9999 -9999 -9999 -9999 -9999 -9999 -9999 -9999 -9999 -9999 -9999 -9999 -9999 -9999 -9999 -9999 -9999 -9999 -9999 -9999 -9999 -9999 -9999 -9999 -9999 -9999 -9999 -9999 -9999 -9999 -9999 -9999 -9999 -9999 
-9999 -9999 -9999 -9999 -9999 -9999 -9999 -9999 -9999 -9999 -9999 -9999 -9999 -9999 -9999 -9999 -9999 -9999 -9999 -9999 -9999 -9999 -9999 -9999 -9999 -9999 -9999 -9999 -9999 -9999 -9999 -9999 -9999 -9999 -9999 -9999 -9999 -9999 -9999 -9999 -9999 -9999 -9999 -9999 446 345 345 386 352 349 371 377 -9999 -9999 -9999 -9999 -9999 -9999 -9999 -9999 -9999 417 414 424 419 424 424 419 412 419 420 420 429 435 439 440 440 441 441 448 458 464 465 471 480 483 468 464 471 478 496 502 509 513 495 495 488 497 494 501 500 498 518 541 544 543 535 550 -9999 -9999 -9999 -9999 -9999 -9999 -9999 -9999 -9999 -9999 -9999 -9999 -9999 -9999 -9999 -9999 -9999 -9999 -9999 -9999 -9999 -9999 -9999 -9999 -9999 -9999 -9999 -9999 -9999 -9999 -9999 -9999 -9999 -9999 -9999 -9999 -9999 -9999 -9999 -9999 -9999 -9999 -9999 -9999 -9999 -9999 -9999 -9999 -9999 -9999 -9999 -9999 -9999 -9999 -9999 -9999 -9999 -9999 -9999 -9999 -9999 -9999 
-9999 -9999 -9999 -9999 -9999 -9999 -9999 -9999 -9999 -9999 -9999 -9999 -9999 -9999 -9999 -9999 -9999 -9999 -9999 -9999 -9999 -9999 -9999 -9999 -9999 -9999 -9999 -9999 -9999 -9999 -9999 -9999 -9999 -9999 -9999 -9999 -9999 -9999 -9999 -9999 -9999 -9999 -9999 -9999 425 337 387 364 362 380 377 -9999 -9999 -9999 -9999 -9999 -9999 -9999 -9999 -9999 -9999 -9999 -9999 422 431 425 419 412 408 411 421 424 423 428 433 431 434 447 445 448 451 460 462 475 487 486 474 469 468 477 499 506 501 514 510 499 490 493 513 521 517 505 500 523 535 546 546 -9999 -9999 -9999 -9999 -9999 -9999 -9999 -9999 -9999 -9999 -9999 -9999 -9999 -9999 -9999 -9999 -9999 -9999 -9999 -9999 -9999 -9999 -9999 -9999 -9999 -9999 -9999 -9999 -9999 -9999 -9999 -9999 -9999 -9999 -9999 -9999 -9999 -9999 -9999 -9999 -9999 -9999 -9999 -9999 -9999 -9999 -9999 -9999 -9999 -9999 -9999 -9999 -9999 -9999 -9999 -9999 -9999 -9999 -9999 -9999 -9999 -9999 -9999 
-9999 -9999 -9999 -9999 -9999 -9999 -9999 -9999 -9999 -9999 -9999 -9999 -9999 -9999 -9999 -9999 -9999 -9999 -9999 -9999 -9999 -9999 -9999 -9999 -9999 -9999 -9999 -9999 -9999 -9999 -9999 -9999 -9999 -9999 -9999 -9999 -9999 -9999 -9999 -9999 -9999 -9999 -9999 -9999 450 364 396 348 368 -9999 -9999 -9999 -9999 -9999 -9999 -9999 -9999 -9999 -9999 -9999 -9999 -9999 -9999 414 427 426 424 430 412 411 411 417 420 428 436 441 441 446 443 446 452 457 458 469 479 486 477 483 479 483 491 500 502 516 504 494 489 499 503 525 523 527 509 521 539 550 -9999 -9999 -9999 -9999 -9999 -9999 -9999 -9999 -9999 -9999 -9999 -9999 -9999 -9999 -9999 -9999 -9999 -9999 -9999 -9999 -9999 -9999 -9999 -9999 -9999 -9999 -9999 -9999 -9999 -9999 -9999 -9999 -9999 -9999 -9999 -9999 -9999 -9999 -9999 -9999 -9999 -9999 -9999 -9999 -9999 -9999 -9999 -9999 -9999 -9999 -9999 -9999 -9999 -9999 -9999 -9999 -9999 -9999 -9999 -9999 -9999 -9999 -9999 -9999 
-9999 -9999 -9999 -9999 -9999 -9999 -9999 -9999 -9999 -9999 -9999 -9999 -9999 -9999 -9999 -9999 -9999 -9999 -9999 -9999 -9999 -9999 -9999 -9999 -9999 -9999 -9999 -9999 -9999 -9999 -9999 -9999 -9999 -9999 -9999 -9999 -9999 -9999 -9999 -9999 -9999 -9999 -9999 -9999 445 366 386 363 363 -9999 -9999 -9999 -9999 -9999 -9999 -9999 -9999 -9999 -9999 -9999 -9999 -9999 -9999 419 420 410 420 435 414 420 428 441 425 438 446 444 444 444 451 447 453 454 460 473 480 487 485 477 477 485 491 502 498 509 512 501 504 503 491 502 522 537 525 508 533 553 -9999 -9999 -9999 -9999 -9999 -9999 -9999 -9999 -9999 -9999 -9999 -9999 -9999 -9999 -9999 -9999 -9999 -9999 -9999 -9999 -9999 -9999 -9999 -9999 -9999 -9999 -9999 -9999 -9999 -9999 -9999 -9999 -9999 -9999 -9999 -9999 -9999 -9999 -9999 -9999 -9999 -9999 -9999 -9999 -9999 -9999 -9999 -9999 -9999 -9999 -9999 -9999 -9999 -9999 -9999 -9999 -9999 -9999 -9999 -9999 -9999 -9999 -9999 -9999 
-9999 -9999 -9999 -9999 -9999 -9999 -9999 -9999 -9999 -9999 -9999 -9999 -9999 -9999 -9999 -9999 -9999 -9999 -9999 -9999 -9999 -9999 -9999 -9999 -9999 -9999 -9999 -9999 -9999 -9999 -9999 -9999 -9999 -9999 -9999 -9999 -9999 -9999 -9999 -9999 -9999 -9999 -9999 -9999 428 358 426 393 392 -9999 -9999 -9999 -9999 -9999 -9999 -9999 -9999 -9999 -9999 -9999 -9999 -9999 -9999 -9999 -9999 412 412 426 428 419 428 432 424 444 452 449 443 445 452 446 457 458 457 473 484 479 472 477 477 482 490 495 504 507 510 510 509 499 491 503 521 536 538 519 536 -9999 -9999 -9999 -9999 -9999 -9999 -9999 -9999 -9999 -9999 -9999 -9999 -9999 -9999 -9999 -9999 -9999 -9999 -9999 -9999 -9999 -9999 -9999 -9999 -9999 -9999 -9999 -9999 -9999 -9999 -9999 -9999 -9999 -9999 -9999 -9999 -9999 -9999 -9999 -9999 -9999 -9999 -9999 -9999 -9999 -9999 -9999 -9999 -9999 -9999 -9999 -9999 -9999 -9999 -9999 -9999 -9999 -9999 -9999 -9999 -9999 -9999 -9999 -9999 -9999 
-9999 -9999 -9999 -9999 -9999 -9999 -9999 -9999 -9999 -9999 -9999 -9999 -9999 -9999 -9999 -9999 -9999 -9999 -9999 -9999 -9999 -9999 -9999 -9999 -9999 -9999 -9999 -9999 -9999 -9999 -9999 -9999 -9999 -9999 -9999 -9999 -9999 -9999 -9999 -9999 -9999 -9999 -9999 -9999 437 385 381 368 352 376 -9999 -9999 -9999 -9999 -9999 -9999 -9999 -9999 -9999 -9999 -9999 -9999 -9999 -9999 -9999 418 411 412 416 421 417 431 439 442 446 438 443 445 457 447 451 451 454 467 476 476 472 469 480 477 479 499 495 502 512 508 502 506 501 508 530 538 536 525 532 -9999 -9999 -9999 -9999 -9999 -9999 -9999 -9999 -9999 -9999 -9999 -9999 -9999 -9999 -9999 -9999 -9999 -9999 -9999 -9999 -9999 -9999 -9999 -9999 -9999 -9999 -9999 -9999 -9999 -9999 -9999 -9999 -9999 -9999 -9999 -9999 -9999 -9999 -9999 -9999 -9999 -9999 -9999 -9999 -9999 -9999 -9999 -9999 -9999 -9999 -9999 -9999 -9999 -9999 -9999 -9999 -9999 -9999 -9999 -9999 -9999 -9999 -9999 -9999 -9999 
-9999 -9999 -9999 -9999 -9999 -9999 -9999 -9999 -9999 -9999 -9999 -9999 -9999 -9999 -9999 -9999 -9999 -9999 -9999 -9999 -9999 -9999 -9999 -9999 -9999 -9999 -9999 -9999 -9999 -9999 -9999 -9999 -9999 -9999 -9999 -9999 -9999 -9999 -9999 -9999 -9999 -9999 -9999 -9999 -9999 450 352 371 373 -9999 -9999 -9999 -9999 -9999 -9999 -9999 -9999 -9999 -9999 -9999 -9999 -9999 -9999 -9999 -9999 -9999 422 422 417 418 424 437 438 447 450 456 442 442 451 465 448 450 454 466 471 470 468 468 468 475 479 494 502 501 505 513 520 508 502 507 523 525 528 542 -9999 -9999 -9999 -9999 -9999 -9999 -9999 -9999 -9999 -9999 -9999 -9999 -9999 -9999 -9999 -9999 -9999 -9999 -9999 -9999 -9999 -9999 -9999 -9999 -9999 -9999 -9999 -9999 -9999 -9999 -9999 -9999 -9999 -9999 -9999 -9999 -9999 -9999 -9999 -9999 -9999 -9999 -9999 -9999 -9999 -9999 -9999 -9999 -9999 -9999 -9999 -9999 -9999 -9999 -9999 -9999 -9999 -9999 -9999 -9999 -9999 -9999 -9999 -9999 -9999 -9999 
-9999 -9999 -9999 -9999 -9999 -9999 -9999 -9999 -9999 -9999 -9999 -9999 -9999 -9999 -9999 -9999 -9999 -9999 -9999 -9999 -9999 -9999 -9999 -9999 -9999 -9999 -9999 -9999 -9999 -9999 -9999 -9999 -9999 -9999 -9999 -9999 -9999 -9999 -9999 -9999 -9999 -9999 -9999 -9999 -9999 425 427 358 369 -9999 -9999 -9999 -9999 -9999 -9999 -9999 -9999 -9999 -9999 -9999 -9999 -9999 -9999 -9999 -9999 -9999 -9999 -9999 417 415 422 441 433 441 439 450 454 457 453 459 462 449 457 464 474 466 472 476 473 476 476 491 488 494 500 490 524 512 500 497 518 533 541 -9999 -9999 -9999 -9999 -9999 -9999 -9999 -9999 -9999 -9999 -9999 -9999 -9999 -9999 -9999 -9999 -9999 -9999 -9999 -9999 -9999 -9999 -9999 -9999 -9999 -9999 -9999 -9999 -9999 -9999 -9999 -9999 -9999 -9999 -9999 -9999 -9999 -9999 -9999 -9999 -9999 -9999 -9999 -9999 -9999 -9999 -9999 -9999 -9999 -9999 -9999 -9999 -9999 -9999 -9999 -9999 -9999 -9999 -9999 -9999 -9999 -9999 -9999 -9999 -9999 -9999 -9999 
-9999 -9999 -9999 -9999 -9999 -9999 -9999 -9999 -9999 -9999 -9999 -9999 -9999 -9999 -9999 -9999 -9999 -9999 -9999 -9999 -9999 -9999 -9999 -9999 -9999 -9999 -9999 -9999 -9999 -9999 -9999 -9999 -9999 -9999 -9999 -9999 -9999 -9999 -9999 -9999 -9999 -9999 -9999 -9999 -9999 -9999 -9999 407 364 390 -9999 -9999 -9999 -9999 -9999 -9999 -9999 -9999 -9999 -9999 -9999 -9999 -9999 -9999 -9999 -9999 -9999 415 422 416 428 427 431 443 445 440 448 451 452 462 453 451 458 462 478 475 472 480 479 484 480 493 489 486 488 501 517 521 501 504 516 534 532 -9999 -9999 -9999 -9999 -9999 -9999 -9999 -9999 -9999 -9999 -9999 -9999 -9999 -9999 -9999 -9999 -9999 -9999 -9999 -9999 -9999 -9999 -9999 -9999 -9999 -9999 -9999 -9999 -9999 -9999 -9999 -9999 -9999 -9999 -9999 -9999 -9999 -9999 -9999 -9999 -9999 -9999 -9999 -9999 -9999 -9999 -9999 -9999 -9999 -9999 -9999 -9999 -9999 -9999 -9999 -9999 -9999 -9999 -9999 -9999 -9999 -9999 -9999 -9999 -9999 -9999 -9999 
-9999 -9999 -9999 -9999 -9999 -9999 -9999 -9999 -9999 -9999 -9999 -9999 -9999 -9999 -9999 -9999 -9999 -9999 -9999 -9999 -9999 -9999 -9999 -9999 -9999 -9999 -9999 -9999 -9999 -9999 -9999 -9999 -9999 -9999 -9999 -9999 -9999 -9999 -9999 -9999 -9999 -9999 -9999 -9999 -9999 -9999 -9999 465 394 -9999 -9999 -9999 -9999 -9999 -9999 -9999 -9999 -9999 -9999 -9999 -9999 -9999 -9999 -9999 -9999 -9999 -9999 -9999 426 417 420 424 436 429 434 439 437 445 457 455 446 449 456 464 479 471 475 478 486 480 491 489 497 500 494 497 516 517 498 505 517 529 531 -9999 -9999 -9999 -9999 -9999 -9999 -9999 -9999 -9999 -9999 -9999 -9999 -9999 -9999 -9999 -9999 -9999 -9999 -9999 -9999 -9999 -9999 -9999 -9999 -9999 -9999 -9999 -9999 -9999 -9999 -9999 -9999 -9999 -9999 -9999 -9999 -9999 -9999 -9999 -9999 -9999 -9999 -9999 -9999 -9999 -9999 -9999 -9999 -9999 -9999 -9999 -9999 -9999 -9999 -9999 -9999 -9999 -9999 -9999 -9999 -9999 -9999 -9999 -9999 -9999 -9999 -9999 
-9999 -9999 -9999 -9999 -9999 -9999 -9999 -9999 -9999 -9999 -9999 -9999 -9999 -9999 -9999 -9999 -9999 -9999 -9999 -9999 -9999 -9999 -9999 -9999 -9999 -9999 -9999 -9999 -9999 -9999 -9999 -9999 -9999 -9999 -9999 -9999 -9999 -9999 -9999 -9999 -9999 -9999 -9999 -9999 -9999 -9999 -9999 -9999 444 -9999 -9999 -9999 -9999 -9999 -9999 -9999 -9999 -9999 -9999 -9999 -9999 -9999 -9999 -9999 -9999 -9999 434 415 414 432 421 426 435 448 439 436 435 448 452 443 449 453 461 466 480 474 477 478 481 481 481 483 485 500 501 491 521 515 517 520 526 531 532 -9999 -9999 -9999 -9999 -9999 -9999 -9999 -9999 -9999 -9999 -9999 -9999 -9999 -9999 -9999 -9999 -9999 -9999 -9999 -9999 -9999 -9999 -9999 -9999 -9999 -9999 -9999 -9999 -9999 -9999 -9999 -9999 -9999 -9999 -9999 -9999 -9999 -9999 -9999 -9999 -9999 -9999 -9999 -9999 -9999 -9999 -9999 -9999 -9999 -9999 -9999 -9999 -9999 -9999 -9999 -9999 -9999 -9999 -9999 -9999 -9999 -9999 -9999 -9999 -9999 -9999 -9999 
-9999 -9999 -9999 -9999 -9999 -9999 -9999 -9999 -9999 -9999 -9999 -9999 -9999 -9999 -9999 -9999 -9999 -9999 -9999 -9999 -9999 -9999 -9999 -9999 -9999 -9999 -9999 -9999 -9999 -9999 -9999 -9999 -9999 -9999 -9999 -9999 -9999 -9999 -9999 -9999 -9999 -9999 -9999 -9999 -9999 -9999 -9999 -9999 -9999 -9999 -9999 -9999 -9999 -9999 -9999 -9999 -9999 -9999 -9999 -9999 -9999 -9999 -9999 -9999 417 424 422 416 416 421 431 424 434 441 442 438 440 449 436 443 456 462 469 473 477 480 478 476 480 480 479 474 477 488 486 492 513 527 528 515 520 535 -9999 -9999 -9999 -9999 -9999 -9999 -9999 -9999 -9999 -9999 -9999 -9999 -9999 -9999 -9999 -9999 -9999 -9999 -9999 -9999 -9999 -9999 -9999 -9999 -9999 -9999 -9999 -9999 -9999 -9999 -9999 -9999 -9999 -9999 -9999 -9999 -9999 -9999 -9999 -9999 -9999 -9999 -9999 -9999 -9999 -9999 -9999 -9999 -9999 -9999 -9999 -9999 -9999 -9999 -9999 -9999 -9999 -9999 -9999 -9999 -9999 -9999 -9999 -9999 -9999 -9999 -9999 -9999 
-9999 -9999 -9999 -9999 -9999 -9999 -9999 -9999 -9999 -9999 -9999 -9999 -9999 -9999 -9999 -9999 -9999 -9999 -9999 -9999 -9999 -9999 -9999 -9999 -9999 -9999 -9999 -9999 -9999 -9999 -9999 -9999 -9999 -9999 -9999 -9999 -9999 -9999 -9999 -9999 -9999 -9999 -9999 -9999 -9999 -9999 -9999 -9999 -9999 -9999 -9999 -9999 -9999 -9999 -9999 -9999 -9999 -9999 -9999 -9999 -9999 -9999 -9999 -9999 -9999 417 424 418 417 427 439 421 430 432 436 441 448 448 441 444 448 460 461 472 468 468 479 473 478 483 485 490 491 488 486 497 511 515 518 519 512 -9999 -9999 -9999 -9999 -9999 -9999 -9999 -9999 -9999 -9999 -9999 -9999 -9999 -9999 -9999 -9999 -9999 -9999 -9999 -9999 -9999 -9999 -9999 -9999 -9999 -9999 -9999 -9999 -9999 -9999 -9999 -9999 -9999 -9999 -9999 -9999 -9999 -9999 -9999 -9999 -9999 -9999 -9999 -9999 -9999 -9999 -9999 -9999 -9999 -9999 -9999 -9999 -9999 -9999 -9999 -9999 -9999 -9999 -9999 -9999 -9999 -9999 -9999 -9999 -9999 -9999 -9999 -9999 -9999 
-9999 -9999 -9999 -9999 -9999 -9999 -9999 -9999 -9999 -9999 -9999 -9999 -9999 -9999 -9999 -9999 -9999 -9999 -9999 -9999 -9999 -9999 -9999 -9999 -9999 -9999 -9999 -9999 -9999 -9999 -9999 -9999 -9999 -9999 -9999 -9999 -9999 -9999 -9999 -9999 -9999 -9999 -9999 -9999 -9999 -9999 -9999 -9999 -9999 -9999 -9999 -9999 -9999 -9999 -9999 -9999 -9999 -9999 -9999 -9999 -9999 -9999 -9999 -9999 -9999 409 419 425 418 422 435 436 427 431 436 448 452 436 439 445 451 456 459 463 461 467 479 480 478 480 486 490 500 501 503 502 504 515 520 531 -9999 -9999 -9999 -9999 -9999 -9999 -9999 -9999 -9999 -9999 -9999 -9999 -9999 -9999 -9999 -9999 -9999 -9999 -9999 -9999 -9999 -9999 -9999 -9999 -9999 -9999 -9999 -9999 -9999 -9999 -9999 -9999 -9999 -9999 -9999 -9999 -9999 -9999 -9999 -9999 -9999 -9999 -9999 -9999 -9999 -9999 -9999 -9999 -9999 -9999 -9999 -9999 -9999 -9999 -9999 -9999 -9999 -9999 -9999 -9999 -9999 -9999 -9999 -9999 -9999 -9999 -9999 -9999 -9999 -9999 
-9999 -9999 -9999 -9999 -9999 -9999 -9999 -9999 -9999 -9999 -9999 -9999 -9999 -9999 -9999 -9999 -9999 -9999 -9999 -9999 -9999 -9999 -9999 -9999 -9999 -9999 -9999 -9999 -9999 -9999 -9999 -9999 -9999 -9999 -9999 -9999 -9999 -9999 -9999 -9999 -9999 -9999 -9999 -9999 -9999 -9999 -9999 -9999 -9999 -9999 -9999 -9999 -9999 -9999 -9999 -9999 -9999 -9999 -9999 -9999 -9999 -9999 -9999 -9999 -9999 -9999 409 415 415 417 420 427 438 428 434 437 446 437 444 450 458 461 464 465 464 472 474 480 480 477 484 492 498 497 504 502 496 515 514 -9999 -9999 -9999 -9999 -9999 -9999 -9999 -9999 -9999 -9999 -9999 -9999 -9999 -9999 -9999 -9999 -9999 -9999 -9999 -9999 -9999 -9999 -9999 -9999 -9999 -9999 -9999 -9999 -9999 -9999 -9999 -9999 -9999 -9999 -9999 -9999 -9999 -9999 -9999 -9999 -9999 -9999 -9999 -9999 -9999 -9999 -9999 -9999 -9999 -9999 -9999 -9999 -9999 -9999 -9999 -9999 -9999 -9999 -9999 -9999 -9999 -9999 -9999 -9999 -9999 -9999 -9999 -9999 -9999 -9999 -9999 
-9999 -9999 -9999 -9999 -9999 -9999 -9999 -9999 -9999 -9999 -9999 -9999 -9999 -9999 -9999 -9999 -9999 -9999 -9999 -9999 -9999 -9999 -9999 -9999 -9999 -9999 -9999 -9999 -9999 -9999 -9999 -9999 -9999 -9999 -9999 -9999 -9999 -9999 -9999 -9999 -9999 -9999 -9999 -9999 -9999 -9999 -9999 -9999 -9999 -9999 -9999 -9999 -9999 -9999 -9999 -9999 -9999 -9999 -9999 -9999 -9999 -9999 -9999 -9999 -9999 -9999 -9999 412 419 428 430 427 436 434 431 430 439 436 443 446 453 458 459 460 460 472 473 472 477 477 480 484 497 501 502 502 508 506 515 517 -9999 -9999 -9999 -9999 -9999 -9999 -9999 -9999 -9999 -9999 -9999 -9999 -9999 -9999 -9999 -9999 -9999 -9999 -9999 -9999 -9999 -9999 -9999 -9999 -9999 -9999 -9999 -9999 -9999 -9999 -9999 -9999 -9999 -9999 -9999 -9999 -9999 -9999 -9999 -9999 -9999 -9999 -9999 -9999 -9999 -9999 -9999 -9999 -9999 -9999 -9999 -9999 -9999 -9999 -9999 -9999 -9999 -9999 -9999 -9999 -9999 -9999 -9999 -9999 -9999 -9999 -9999 -9999 -9999 -9999 
-9999 -9999 -9999 -9999 -9999 -9999 -9999 -9999 -9999 -9999 -9999 -9999 -9999 -9999 -9999 -9999 -9999 -9999 -9999 -9999 -9999 -9999 -9999 -9999 -9999 -9999 -9999 -9999 -9999 -9999 -9999 -9999 -9999 -9999 -9999 -9999 -9999 -9999 -9999 -9999 -9999 -9999 -9999 -9999 -9999 -9999 -9999 -9999 -9999 -9999 -9999 -9999 -9999 -9999 -9999 -9999 -9999 -9999 -9999 -9999 -9999 -9999 -9999 -9999 -9999 -9999 -9999 -9999 413 420 421 423 427 437 444 438 436 430 433 443 450 453 457 461 466 468 470 468 476 482 488 481 486 493 510 500 507 510 -9999 -9999 -9999 -9999 -9999 -9999 -9999 -9999 -9999 -9999 -9999 -9999 -9999 -9999 -9999 -9999 -9999 -9999 -9999 -9999 -9999 -9999 -9999 -9999 -9999 -9999 -9999 -9999 -9999 -9999 -9999 -9999 -9999 -9999 -9999 -9999 -9999 -9999 -9999 -9999 -9999 -9999 -9999 -9999 -9999 -9999 -9999 -9999 -9999 -9999 -9999 -9999 -9999 -9999 -9999 -9999 -9999 -9999 -9999 -9999 -9999 -9999 -9999 -9999 -9999 -9999 -9999 -9999 -9999 -9999 -9999 -9999 
-9999 -9999 -9999 -9999 -9999 -9999 -9999 -9999 -9999 -9999 -9999 -9999 -9999 -9999 -9999 -9999 -9999 -9999 -9999 -9999 -9999 -9999 -9999 -9999 -9999 -9999 -9999 -9999 -9999 -9999 -9999 -9999 -9999 -9999 -9999 -9999 -9999 -9999 -9999 -9999 -9999 -9999 -9999 -9999 -9999 -9999 -9999 -9999 -9999 -9999 -9999 -9999 -9999 -9999 -9999 -9999 -9999 -9999 -9999 -9999 -9999 -9999 -9999 -9999 -9999 -9999 -9999 -9999 421 418 418 422 421 420 440 445 428 429 436 -9999 448 -9999 450 -9999 460 465 464 466 470 477 491 488 486 493 507 498 506 -9999 -9999 -9999 -9999 -9999 -9999 -9999 -9999 -9999 -9999 -9999 -9999 -9999 -9999 -9999 -9999 -9999 -9999 -9999 -9999 -9999 -9999 -9999 -9999 -9999 -9999 -9999 -9999 -9999 -9999 -9999 -9999 -9999 -9999 -9999 -9999 -9999 -9999 -9999 -9999 -9999 -9999 -9999 -9999 -9999 -9999 -9999 -9999 -9999 -9999 -9999 -9999 -9999 -9999 -9999 -9999 -9999 -9999 -9999 -9999 -9999 -9999 -9999 -9999 -9999 -9999 -9999 -9999 -9999 -9999 -9999 -9999 -9999 
-9999 -9999 -9999 -9999 -9999 -9999 -9999 -9999 -9999 -9999 -9999 -9999 -9999 -9999 -9999 -9999 -9999 -9999 -9999 -9999 -9999 -9999 -9999 -9999 -9999 -9999 -9999 -9999 -9999 -9999 -9999 -9999 -9999 -9999 -9999 -9999 -9999 -9999 -9999 -9999 -9999 -9999 -9999 -9999 -9999 -9999 -9999 -9999 -9999 -9999 -9999 -9999 -9999 -9999 -9999 -9999 -9999 -9999 -9999 -9999 -9999 -9999 -9999 -9999 -9999 -9999 -9999 -9999 -9999 -9999 -9999 425 421 430 -9999 424 425 437 -9999 -9999 -9999 -9999 -9999 -9999 -9999 -9999 466 468 476 480 488 497 493 500 508 494 503 510 -9999 -9999 -9999 -9999 -9999 -9999 -9999 -9999 -9999 -9999 -9999 -9999 -9999 -9999 -9999 -9999 -9999 -9999 -9999 -9999 -9999 -9999 -9999 -9999 -9999 -9999 -9999 -9999 -9999 -9999 -9999 -9999 -9999 -9999 -9999 -9999 -9999 -9999 -9999 -9999 -9999 -9999 -9999 -9999 -9999 -9999 -9999 -9999 -9999 -9999 -9999 -9999 -9999 -9999 -9999 -9999 -9999 -9999 -9999 -9999 -9999 -9999 -9999 -9999 -9999 -9999 -9999 -9999 -9999 -9999 -9999 -9999 
-9999 -9999 -9999 -9999 -9999 -9999 -9999 -9999 -9999 -9999 -9999 -9999 -9999 -9999 -9999 -9999 -9999 -9999 -9999 -9999 -9999 -9999 -9999 -9999 -9999 -9999 -9999 -9999 -9999 -9999 -9999 -9999 -9999 -9999 -9999 -9999 -9999 -9999 -9999 -9999 -9999 -9999 -9999 -9999 -9999 -9999 -9999 -9999 -9999 -9999 -9999 -9999 -9999 -9999 -9999 -9999 -9999 -9999 -9999 -9999 -9999 -9999 -9999 -9999 -9999 -9999 -9999 -9999 -9999 -9999 -9999 425 425 444 -9999 -9999 -9999 -9999 -9999 -9999 -9999 -9999 -9999 -9999 -9999 -9999 -9999 -9999 474 476 482 488 500 484 497 511 502 497 -9999 -9999 -9999 -9999 -9999 -9999 -9999 -9999 -9999 -9999 -9999 -9999 -9999 -9999 -9999 -9999 -9999 -9999 -9999 -9999 -9999 -9999 -9999 -9999 -9999 -9999 -9999 -9999 -9999 -9999 -9999 -9999 -9999 -9999 -9999 -9999 -9999 -9999 -9999 -9999 -9999 -9999 -9999 -9999 -9999 -9999 -9999 -9999 -9999 -9999 -9999 -9999 -9999 -9999 -9999 -9999 -9999 -9999 -9999 -9999 -9999 -9999 -9999 -9999 -9999 -9999 -9999 -9999 -9999 -9999 -9999 -9999 
-9999 -9999 -9999 -9999 -9999 -9999 -9999 -9999 -9999 -9999 -9999 -9999 -9999 -9999 -9999 -9999 -9999 -9999 -9999 -9999 -9999 -9999 -9999 -9999 -9999 -9999 -9999 -9999 -9999 -9999 -9999 -9999 -9999 -9999 -9999 -9999 -9999 -9999 -9999 -9999 -9999 -9999 -9999 -9999 -9999 -9999 -9999 -9999 -9999 -9999 -9999 -9999 -9999 -9999 -9999 -9999 -9999 -9999 -9999 -9999 -9999 -9999 -9999 -9999 -9999 -9999 -9999 -9999 -9999 -9999 -9999 421 454 -9999 -9999 -9999 -9999 -9999 -9999 -9999 -9999 -9999 -9999 -9999 -9999 -9999 -9999 -9999 -9999 -9999 481 484 498 490 485 497 497 507 -9999 -9999 -9999 -9999 -9999 -9999 -9999 -9999 -9999 -9999 -9999 -9999 -9999 -9999 -9999 -9999 -9999 -9999 -9999 -9999 -9999 -9999 -9999 -9999 -9999 -9999 -9999 -9999 -9999 -9999 -9999 -9999 -9999 -9999 -9999 -9999 -9999 -9999 -9999 -9999 -9999 -9999 -9999 -9999 -9999 -9999 -9999 -9999 -9999 -9999 -9999 -9999 -9999 -9999 -9999 -9999 -9999 -9999 -9999 -9999 -9999 -9999 -9999 -9999 -9999 -9999 -9999 -9999 -9999 -9999 -9999 -9999 
-9999 -9999 -9999 -9999 -9999 -9999 -9999 -9999 -9999 -9999 -9999 -9999 -9999 -9999 -9999 -9999 -9999 -9999 -9999 -9999 -9999 -9999 -9999 -9999 -9999 -9999 -9999 -9999 -9999 -9999 -9999 -9999 -9999 -9999 -9999 -9999 -9999 -9999 -9999 -9999 -9999 -9999 -9999 -9999 -9999 -9999 -9999 -9999 -9999 -9999 -9999 -9999 -9999 -9999 -9999 -9999 -9999 -9999 -9999 -9999 -9999 -9999 -9999 -9999 -9999 -9999 -9999 -9999 -9999 -9999 -9999 450 -9999 -9999 -9999 -9999 -9999 -9999 -9999 -9999 -9999 -9999 -9999 -9999 -9999 -9999 -9999 -9999 -9999 -9999 -9999 -9999 492 492 488 -9999 -9999 -9999 -9999 -9999 -9999 -9999 -9999 -9999 -9999 -9999 -9999 -9999 -9999 -9999 -9999 -9999 -9999 -9999 -9999 -9999 -9999 -9999 -9999 -9999 -9999 -9999 -9999 -9999 -9999 -9999 -9999 -9999 -9999 -9999 -9999 -9999 -9999 -9999 -9999 -9999 -9999 -9999 -9999 -9999 -9999 -9999 -9999 -9999 -9999 -9999 -9999 -9999 -9999 -9999 -9999 -9999 -9999 -9999 -9999 -9999 -9999 -9999 -9999 -9999 -9999 -9999 -9999 -9999 -9999 -9999 -9999 -9999 -9999 -9999 
-9999 -9999 -9999 -9999 -9999 -9999 -9999 -9999 -9999 -9999 -9999 -9999 -9999 -9999 -9999 -9999 -9999 -9999 -9999 -9999 -9999 -9999 -9999 -9999 -9999 -9999 -9999 -9999 -9999 -9999 -9999 -9999 -9999 -9999 -9999 -9999 -9999 -9999 -9999 -9999 -9999 -9999 -9999 -9999 -9999 -9999 -9999 -9999 -9999 -9999 -9999 -9999 -9999 -9999 -9999 -9999 -9999 -9999 -9999 -9999 -9999 -9999 -9999 -9999 -9999 -9999 -9999 -9999 -9999 -9999 -9999 -9999 -9999 -9999 -9999 -9999 -9999 -9999 -9999 -9999 -9999 -9999 -9999 -9999 -9999 -9999 -9999 -9999 -9999 -9999 -9999 -9999 486 -9999 -9999 -9999 -9999 -9999 -9999 -9999 -9999 -9999 -9999 -9999 -9999 -9999 -9999 -9999 -9999 -9999 -9999 -9999 -9999 -9999 -9999 -9999 -9999 -9999 -9999 -9999 -9999 -9999 -9999 -9999 -9999 -9999 -9999 -9999 -9999 -9999 -9999 -9999 -9999 -9999 -9999 -9999 -9999 -9999 -9999 -9999 -9999 -9999 -9999 -9999 -9999 -9999 -9999 -9999 -9999 -9999 -9999 -9999 -9999 -9999 -9999 -9999 -9999 -9999 -9999 -9999 -9999 -9999 -9999 -9999 -9999 -9999 -9999 -9999 -9999 -9999 
