# Supplementary material for: Spatiotemporal prediction of alpine wetlands under multi-climate scenarios in the west of Sichuan, China
Source: PeerJ. 2024 Nov 27;12:e18586. doi: 10.7717/peerj.18586 (PMC11608022; doi:10.7717/peerj.18586)
Supplement: Supplemental Information 2 [file peerj-12-18586-s002.zip › Maxent_data2/2.5mBIOssp245_2081-2100/2.5mbiossp245_2081-2100_18.asc]

ncols         170
nrows         159
xllcorner     97.34749306
yllcorner     27.673839575
cellsize      0.041666666666667
NODATA_value  -9999
-9999 -9999 -9999 -9999 -9999 -9999 -9999 -9999 -9999 -9999 -9999 -9999 -9999 -9999 -9999 -9999 -9999 -9999 -9999 -9999 -9999 -9999 -9999 -9999 -9999 -9999 -9999 -9999 -9999 -9999 -9999 -9999 -9999 -9999 -9999 -9999 -9999 -9999 -9999 -9999 -9999 -9999 -9999 -9999 -9999 -9999 -9999 -9999 -9999 -9999 -9999 -9999 -9999 -9999 -9999 -9999 -9999 -9999 -9999 -9999 -9999 -9999 -9999 -9999 -9999 -9999 -9999 -9999 -9999 -9999 -9999 -9999 -9999 -9999 -9999 -9999 -9999 -9999 -9999 -9999 -9999 -9999 -9999 -9999 -9999 -9999 -9999 -9999 -9999 -9999 -9999 -9999 -9999 -9999 -9999 -9999 -9999 -9999 -9999 -9999 -9999 -9999 -9999 -9999 -9999 -9999 -9999 -9999 -9999 -9999 -9999 -9999 -9999 -9999 -9999 -9999 -9999 -9999 -9999 -9999 -9999 -9999 -9999 -9999 -9999 -9999 -9999 -9999 -9999 -9999 -9999 -9999 348 338 353 -9999 -9999 -9999 -9999 -9999 -9999 -9999 -9999 -9999 -9999 -9999 -9999 -9999 -9999 -9999 -9999 -9999 -9999 -9999 -9999 -9999 -9999 -9999 -9999 -9999 -9999 -9999 -9999 -9999 -9999 -9999 -9999 -9999 -9999 -9999 
-9999 -9999 -9999 -9999 -9999 -9999 -9999 -9999 -9999 -9999 -9999 -9999 -9999 -9999 -9999 -9999 -9999 -9999 -9999 -9999 -9999 -9999 -9999 -9999 -9999 -9999 -9999 -9999 -9999 -9999 -9999 -9999 -9999 -9999 -9999 -9999 -9999 -9999 -9999 -9999 -9999 -9999 -9999 -9999 -9999 -9999 -9999 -9999 -9999 -9999 -9999 -9999 -9999 -9999 -9999 -9999 -9999 -9999 -9999 -9999 -9999 -9999 -9999 -9999 -9999 -9999 -9999 -9999 -9999 -9999 -9999 -9999 -9999 -9999 -9999 -9999 -9999 -9999 -9999 -9999 -9999 -9999 -9999 -9999 -9999 -9999 -9999 -9999 -9999 -9999 -9999 -9999 -9999 -9999 -9999 -9999 -9999 -9999 -9999 -9999 -9999 -9999 -9999 -9999 -9999 -9999 -9999 -9999 -9999 -9999 -9999 -9999 -9999 -9999 -9999 -9999 -9999 -9999 -9999 -9999 -9999 -9999 -9999 -9999 -9999 -9999 -9999 -9999 -9999 348 346 345 340 333 331 -9999 -9999 -9999 -9999 -9999 -9999 -9999 -9999 -9999 -9999 -9999 -9999 -9999 -9999 -9999 -9999 -9999 -9999 -9999 -9999 -9999 -9999 -9999 -9999 -9999 -9999 -9999 -9999 -9999 -9999 -9999 -9999 -9999 -9999 -9999 
-9999 -9999 -9999 -9999 -9999 -9999 -9999 -9999 -9999 -9999 -9999 306 307 304 -9999 -9999 -9999 -9999 -9999 -9999 -9999 -9999 -9999 -9999 -9999 -9999 -9999 -9999 -9999 -9999 -9999 -9999 -9999 -9999 -9999 -9999 -9999 -9999 -9999 -9999 -9999 -9999 -9999 -9999 -9999 -9999 -9999 -9999 -9999 -9999 -9999 -9999 -9999 -9999 -9999 -9999 -9999 -9999 -9999 -9999 -9999 -9999 -9999 -9999 -9999 -9999 -9999 -9999 -9999 -9999 -9999 -9999 -9999 -9999 -9999 -9999 -9999 -9999 -9999 -9999 -9999 -9999 -9999 -9999 -9999 -9999 -9999 -9999 -9999 -9999 -9999 -9999 -9999 -9999 -9999 -9999 -9999 -9999 -9999 -9999 -9999 -9999 -9999 -9999 -9999 -9999 -9999 -9999 -9999 -9999 -9999 -9999 -9999 -9999 -9999 -9999 -9999 -9999 -9999 -9999 -9999 -9999 -9999 -9999 -9999 -9999 -9999 -9999 341 339 338 338 336 336 335 -9999 -9999 -9999 -9999 -9999 -9999 -9999 -9999 -9999 -9999 -9999 -9999 -9999 -9999 -9999 -9999 -9999 -9999 -9999 -9999 -9999 -9999 -9999 -9999 -9999 -9999 -9999 -9999 -9999 -9999 -9999 -9999 -9999 -9999 -9999 
-9999 -9999 -9999 -9999 -9999 -9999 -9999 -9999 -9999 312 316 316 317 312 311 304 -9999 -9999 -9999 -9999 -9999 -9999 -9999 -9999 -9999 -9999 -9999 -9999 -9999 -9999 -9999 -9999 -9999 -9999 -9999 -9999 -9999 -9999 -9999 -9999 -9999 -9999 -9999 -9999 -9999 -9999 -9999 -9999 -9999 -9999 -9999 -9999 -9999 -9999 -9999 -9999 -9999 -9999 -9999 -9999 -9999 -9999 -9999 -9999 -9999 -9999 -9999 -9999 -9999 -9999 -9999 -9999 -9999 -9999 -9999 -9999 -9999 -9999 -9999 -9999 -9999 -9999 -9999 -9999 -9999 -9999 -9999 -9999 -9999 -9999 -9999 -9999 -9999 -9999 -9999 -9999 -9999 -9999 -9999 -9999 -9999 -9999 -9999 -9999 -9999 -9999 -9999 -9999 -9999 -9999 -9999 -9999 -9999 -9999 -9999 -9999 -9999 -9999 -9999 -9999 -9999 -9999 -9999 -9999 -9999 -9999 343 339 339 340 335 332 335 327 321 315 316 314 319 -9999 -9999 -9999 -9999 -9999 -9999 -9999 -9999 -9999 -9999 -9999 -9999 -9999 -9999 -9999 -9999 -9999 -9999 -9999 -9999 -9999 -9999 -9999 -9999 -9999 -9999 -9999 -9999 -9999 -9999 -9999 
-9999 -9999 -9999 -9999 -9999 -9999 -9999 -9999 326 326 323 325 317 313 311 305 304 302 299 -9999 -9999 -9999 -9999 -9999 -9999 -9999 -9999 -9999 -9999 -9999 -9999 -9999 -9999 -9999 -9999 -9999 -9999 -9999 -9999 -9999 -9999 -9999 -9999 -9999 -9999 -9999 -9999 -9999 -9999 -9999 -9999 -9999 -9999 -9999 -9999 -9999 -9999 -9999 -9999 -9999 -9999 -9999 -9999 -9999 -9999 -9999 -9999 -9999 -9999 -9999 -9999 -9999 -9999 -9999 -9999 -9999 -9999 -9999 -9999 -9999 -9999 -9999 -9999 -9999 -9999 -9999 -9999 -9999 -9999 -9999 -9999 -9999 -9999 -9999 -9999 -9999 -9999 -9999 -9999 -9999 -9999 -9999 -9999 -9999 -9999 -9999 -9999 -9999 -9999 -9999 -9999 -9999 -9999 -9999 -9999 -9999 -9999 -9999 -9999 -9999 -9999 -9999 -9999 -9999 -9999 -9999 -9999 338 334 332 331 338 340 339 332 319 319 315 304 -9999 -9999 -9999 -9999 -9999 -9999 -9999 -9999 -9999 -9999 -9999 -9999 -9999 -9999 -9999 -9999 -9999 -9999 -9999 -9999 -9999 -9999 -9999 -9999 -9999 -9999 -9999 -9999 -9999 -9999 -9999 
-9999 -9999 -9999 -9999 -9999 -9999 -9999 -9999 332 329 324 318 314 316 315 311 312 314 310 307 304 302 298 297 294 -9999 -9999 -9999 -9999 -9999 -9999 -9999 -9999 -9999 -9999 -9999 -9999 -9999 -9999 -9999 -9999 -9999 -9999 -9999 -9999 -9999 -9999 -9999 -9999 -9999 -9999 -9999 -9999 -9999 -9999 -9999 -9999 -9999 -9999 -9999 -9999 -9999 -9999 -9999 -9999 -9999 -9999 -9999 -9999 -9999 -9999 -9999 -9999 -9999 -9999 -9999 -9999 -9999 -9999 -9999 -9999 -9999 -9999 -9999 -9999 -9999 -9999 -9999 -9999 -9999 -9999 -9999 -9999 -9999 -9999 -9999 -9999 -9999 -9999 -9999 -9999 -9999 -9999 -9999 -9999 -9999 -9999 -9999 -9999 -9999 -9999 -9999 -9999 -9999 -9999 -9999 -9999 -9999 -9999 -9999 -9999 -9999 357 357 357 361 359 346 337 330 332 339 343 351 348 333 322 315 310 309 -9999 -9999 -9999 -9999 -9999 -9999 -9999 -9999 -9999 -9999 -9999 -9999 -9999 -9999 -9999 -9999 -9999 -9999 -9999 -9999 -9999 -9999 -9999 -9999 -9999 -9999 -9999 -9999 -9999 -9999 
-9999 -9999 -9999 -9999 -9999 -9999 -9999 -9999 339 335 327 326 323 319 315 318 315 316 313 310 308 309 307 302 301 299 -9999 -9999 -9999 -9999 -9999 -9999 -9999 -9999 -9999 -9999 -9999 -9999 -9999 -9999 -9999 -9999 -9999 -9999 -9999 -9999 -9999 -9999 -9999 -9999 -9999 -9999 -9999 -9999 -9999 -9999 -9999 -9999 -9999 -9999 -9999 -9999 -9999 -9999 -9999 -9999 -9999 -9999 -9999 -9999 -9999 -9999 -9999 -9999 -9999 -9999 -9999 -9999 -9999 -9999 -9999 -9999 -9999 -9999 -9999 -9999 -9999 -9999 -9999 -9999 -9999 -9999 -9999 -9999 -9999 -9999 -9999 -9999 -9999 -9999 -9999 -9999 -9999 -9999 -9999 -9999 -9999 -9999 -9999 -9999 -9999 -9999 -9999 -9999 -9999 -9999 -9999 -9999 -9999 -9999 -9999 349 350 348 348 352 356 347 340 337 340 345 355 359 359 351 334 318 319 -9999 -9999 -9999 -9999 -9999 -9999 -9999 -9999 -9999 -9999 -9999 -9999 -9999 -9999 -9999 -9999 -9999 -9999 -9999 -9999 -9999 -9999 -9999 -9999 -9999 -9999 -9999 -9999 -9999 -9999 -9999 
-9999 -9999 -9999 -9999 -9999 -9999 -9999 338 337 335 335 330 325 321 322 323 323 322 321 316 313 312 312 314 310 306 -9999 -9999 -9999 -9999 -9999 -9999 -9999 -9999 -9999 -9999 -9999 -9999 -9999 -9999 -9999 -9999 -9999 -9999 -9999 -9999 -9999 -9999 -9999 -9999 -9999 -9999 -9999 -9999 -9999 -9999 -9999 -9999 -9999 -9999 -9999 -9999 -9999 -9999 -9999 -9999 -9999 -9999 -9999 -9999 -9999 -9999 -9999 -9999 -9999 -9999 -9999 -9999 -9999 -9999 -9999 -9999 -9999 -9999 -9999 -9999 -9999 -9999 -9999 -9999 -9999 -9999 -9999 -9999 -9999 -9999 -9999 -9999 -9999 -9999 -9999 -9999 -9999 -9999 -9999 -9999 -9999 -9999 -9999 -9999 -9999 -9999 -9999 -9999 -9999 -9999 -9999 357 -9999 -9999 -9999 349 347 347 346 346 348 346 340 336 334 335 339 342 347 351 350 347 341 -9999 -9999 -9999 -9999 -9999 -9999 -9999 -9999 -9999 -9999 -9999 -9999 -9999 -9999 -9999 -9999 -9999 -9999 -9999 -9999 -9999 -9999 -9999 -9999 -9999 -9999 -9999 -9999 -9999 -9999 -9999 
-9999 -9999 -9999 -9999 -9999 -9999 -9999 341 337 335 335 331 325 329 336 336 333 326 329 323 321 320 318 313 315 -9999 -9999 -9999 -9999 -9999 -9999 -9999 -9999 -9999 -9999 -9999 -9999 -9999 -9999 -9999 -9999 -9999 -9999 -9999 -9999 -9999 -9999 -9999 -9999 -9999 -9999 -9999 -9999 -9999 -9999 -9999 -9999 -9999 -9999 -9999 -9999 -9999 -9999 -9999 -9999 -9999 -9999 -9999 -9999 -9999 -9999 -9999 -9999 -9999 -9999 -9999 -9999 -9999 -9999 -9999 -9999 -9999 -9999 -9999 -9999 -9999 -9999 -9999 -9999 -9999 -9999 -9999 -9999 -9999 -9999 -9999 -9999 -9999 -9999 -9999 -9999 -9999 -9999 -9999 -9999 -9999 -9999 -9999 -9999 -9999 -9999 -9999 -9999 -9999 -9999 -9999 358 355 352 351 350 348 348 345 343 343 342 342 339 336 333 332 332 335 338 344 347 346 343 -9999 -9999 -9999 -9999 -9999 -9999 -9999 -9999 -9999 -9999 -9999 -9999 -9999 -9999 -9999 -9999 -9999 -9999 -9999 -9999 -9999 -9999 -9999 -9999 -9999 -9999 -9999 -9999 -9999 -9999 -9999 
-9999 -9999 -9999 345 348 347 344 345 333 339 341 337 340 343 340 335 334 330 324 320 320 320 318 318 317 318 -9999 -9999 -9999 -9999 -9999 -9999 -9999 -9999 -9999 -9999 -9999 -9999 -9999 -9999 -9999 -9999 -9999 -9999 -9999 -9999 -9999 -9999 -9999 -9999 -9999 -9999 -9999 -9999 -9999 -9999 -9999 -9999 -9999 -9999 -9999 -9999 -9999 -9999 -9999 -9999 -9999 -9999 -9999 -9999 -9999 -9999 -9999 -9999 -9999 -9999 -9999 -9999 -9999 -9999 -9999 -9999 -9999 -9999 -9999 -9999 -9999 -9999 -9999 -9999 -9999 -9999 -9999 -9999 -9999 -9999 -9999 -9999 -9999 -9999 -9999 -9999 -9999 -9999 -9999 -9999 -9999 -9999 -9999 -9999 -9999 -9999 -9999 -9999 -9999 -9999 -9999 356 356 352 350 353 349 344 342 341 340 339 338 336 333 332 329 329 333 336 340 343 337 335 -9999 -9999 -9999 -9999 -9999 -9999 -9999 -9999 -9999 -9999 -9999 -9999 -9999 -9999 -9999 -9999 -9999 -9999 -9999 -9999 -9999 -9999 -9999 -9999 -9999 -9999 -9999 -9999 -9999 -9999 
-9999 343 343 347 339 337 337 336 342 350 350 348 351 340 343 332 336 336 333 329 320 321 322 325 326 326 -9999 -9999 -9999 -9999 -9999 -9999 -9999 -9999 -9999 -9999 -9999 -9999 -9999 -9999 -9999 -9999 -9999 -9999 -9999 -9999 -9999 -9999 -9999 -9999 -9999 -9999 -9999 -9999 -9999 -9999 -9999 -9999 -9999 -9999 -9999 -9999 -9999 -9999 -9999 -9999 -9999 -9999 -9999 -9999 -9999 -9999 -9999 -9999 -9999 -9999 -9999 -9999 -9999 -9999 -9999 -9999 -9999 -9999 -9999 -9999 -9999 -9999 -9999 -9999 -9999 -9999 -9999 -9999 -9999 -9999 -9999 -9999 -9999 -9999 -9999 -9999 -9999 -9999 -9999 -9999 -9999 -9999 -9999 -9999 -9999 -9999 -9999 -9999 -9999 -9999 -9999 -9999 354 351 351 352 351 353 354 348 340 339 335 333 332 332 329 328 329 332 336 343 344 340 -9999 -9999 -9999 -9999 -9999 -9999 -9999 -9999 -9999 -9999 -9999 -9999 -9999 -9999 -9999 -9999 -9999 -9999 -9999 -9999 -9999 -9999 -9999 -9999 -9999 -9999 -9999 -9999 -9999 -9999 
-9999 351 343 339 337 338 344 347 349 351 346 344 347 345 337 335 339 337 333 333 328 322 326 323 319 322 324 -9999 -9999 -9999 -9999 -9999 -9999 -9999 -9999 -9999 -9999 -9999 -9999 -9999 -9999 -9999 -9999 -9999 -9999 -9999 -9999 -9999 -9999 -9999 -9999 -9999 -9999 -9999 -9999 -9999 -9999 -9999 -9999 -9999 -9999 -9999 -9999 -9999 -9999 -9999 -9999 -9999 -9999 -9999 -9999 -9999 -9999 -9999 -9999 -9999 -9999 -9999 -9999 -9999 -9999 -9999 -9999 -9999 -9999 -9999 -9999 -9999 -9999 -9999 -9999 -9999 -9999 -9999 -9999 -9999 -9999 -9999 -9999 -9999 -9999 -9999 -9999 -9999 -9999 -9999 -9999 -9999 -9999 -9999 -9999 -9999 -9999 -9999 -9999 -9999 -9999 -9999 355 351 352 350 355 357 354 350 341 337 335 334 332 332 328 328 328 331 330 334 340 -9999 -9999 -9999 -9999 -9999 -9999 -9999 -9999 -9999 -9999 -9999 -9999 -9999 -9999 -9999 -9999 -9999 -9999 -9999 -9999 -9999 -9999 -9999 -9999 -9999 -9999 -9999 -9999 -9999 -9999 -9999 
-9999 -9999 352 345 337 341 343 341 348 350 348 341 342 339 341 334 338 336 331 332 326 323 321 324 330 335 339 -9999 -9999 -9999 -9999 -9999 -9999 -9999 -9999 -9999 -9999 -9999 -9999 -9999 -9999 -9999 -9999 -9999 -9999 -9999 -9999 -9999 -9999 -9999 -9999 -9999 -9999 -9999 -9999 -9999 -9999 -9999 -9999 -9999 -9999 -9999 -9999 -9999 -9999 -9999 -9999 -9999 -9999 -9999 -9999 -9999 -9999 -9999 -9999 -9999 -9999 -9999 -9999 -9999 -9999 -9999 -9999 -9999 -9999 -9999 -9999 -9999 -9999 -9999 -9999 -9999 -9999 -9999 -9999 -9999 -9999 -9999 -9999 -9999 -9999 -9999 -9999 -9999 -9999 -9999 -9999 -9999 -9999 -9999 -9999 -9999 -9999 -9999 -9999 -9999 -9999 -9999 -9999 354 353 353 351 350 353 346 343 339 336 334 332 332 330 329 326 327 328 332 336 339 341 340 -9999 -9999 -9999 -9999 332 327 -9999 -9999 -9999 -9999 -9999 -9999 -9999 -9999 -9999 -9999 -9999 -9999 -9999 -9999 -9999 -9999 -9999 -9999 -9999 -9999 -9999 -9999 
-9999 -9999 356 350 346 340 337 338 341 343 346 343 342 339 336 335 335 337 329 328 331 330 325 326 331 334 332 333 342 342 -9999 -9999 -9999 -9999 -9999 -9999 -9999 -9999 -9999 -9999 -9999 -9999 -9999 -9999 -9999 -9999 -9999 -9999 -9999 -9999 -9999 -9999 -9999 -9999 -9999 -9999 -9999 -9999 -9999 -9999 -9999 -9999 -9999 -9999 -9999 -9999 -9999 -9999 -9999 -9999 -9999 -9999 -9999 -9999 -9999 -9999 -9999 -9999 -9999 -9999 -9999 -9999 -9999 -9999 -9999 -9999 -9999 -9999 -9999 -9999 -9999 -9999 -9999 -9999 -9999 -9999 -9999 -9999 -9999 -9999 -9999 -9999 -9999 -9999 -9999 -9999 -9999 -9999 -9999 -9999 -9999 -9999 -9999 -9999 -9999 -9999 -9999 -9999 -9999 -9999 357 355 352 354 350 348 345 339 335 335 333 331 329 328 328 325 330 332 332 327 330 328 330 320 308 315 330 348 336 -9999 -9999 -9999 -9999 -9999 -9999 -9999 -9999 -9999 -9999 -9999 -9999 -9999 -9999 -9999 -9999 -9999 -9999 -9999 -9999 -9999 
-9999 -9999 366 358 357 349 342 336 332 334 341 346 344 340 332 331 331 329 330 335 335 335 332 330 329 334 341 349 349 353 -9999 -9999 -9999 -9999 -9999 -9999 -9999 -9999 -9999 -9999 -9999 -9999 -9999 -9999 -9999 -9999 -9999 -9999 -9999 -9999 -9999 -9999 -9999 -9999 -9999 -9999 -9999 -9999 -9999 -9999 -9999 -9999 -9999 -9999 -9999 -9999 -9999 -9999 -9999 -9999 -9999 -9999 -9999 -9999 -9999 -9999 -9999 -9999 -9999 -9999 -9999 -9999 -9999 -9999 -9999 -9999 -9999 -9999 -9999 -9999 -9999 -9999 -9999 -9999 -9999 -9999 -9999 -9999 -9999 -9999 -9999 -9999 -9999 -9999 -9999 -9999 -9999 -9999 -9999 -9999 -9999 -9999 -9999 -9999 -9999 -9999 -9999 -9999 -9999 355 355 356 355 353 351 344 342 340 336 334 333 331 330 330 327 327 326 329 330 327 320 316 315 317 305 307 311 331 -9999 344 338 347 -9999 -9999 -9999 -9999 -9999 -9999 -9999 -9999 -9999 -9999 -9999 -9999 -9999 -9999 -9999 -9999 -9999 -9999 
-9999 -9999 373 368 366 361 354 350 342 336 341 340 343 342 337 331 329 328 337 341 345 342 338 334 334 338 342 345 344 354 360 -9999 -9999 -9999 -9999 -9999 -9999 -9999 -9999 -9999 -9999 -9999 -9999 -9999 -9999 -9999 -9999 -9999 -9999 -9999 -9999 -9999 -9999 -9999 -9999 -9999 -9999 -9999 -9999 -9999 -9999 -9999 -9999 -9999 -9999 -9999 -9999 -9999 -9999 -9999 -9999 -9999 -9999 -9999 -9999 -9999 -9999 -9999 -9999 -9999 -9999 -9999 -9999 -9999 -9999 -9999 -9999 -9999 -9999 -9999 -9999 -9999 -9999 -9999 -9999 -9999 -9999 -9999 -9999 -9999 -9999 -9999 -9999 -9999 -9999 -9999 -9999 -9999 -9999 -9999 -9999 -9999 -9999 -9999 -9999 -9999 -9999 -9999 -9999 357 352 353 355 351 347 344 341 341 337 335 333 333 335 332 329 328 324 326 327 332 329 322 317 316 307 309 319 328 342 344 338 334 326 325 319 314 310 310 334 339 327 314 -9999 -9999 -9999 -9999 -9999 -9999 -9999 -9999 
-9999 -9999 378 373 373 373 369 366 354 342 352 353 346 340 340 332 331 336 337 343 345 342 339 336 337 341 343 348 351 349 355 -9999 -9999 -9999 -9999 -9999 -9999 -9999 -9999 -9999 -9999 -9999 -9999 -9999 -9999 -9999 -9999 -9999 -9999 -9999 -9999 -9999 -9999 -9999 -9999 -9999 -9999 -9999 -9999 -9999 -9999 -9999 -9999 -9999 -9999 -9999 -9999 -9999 -9999 -9999 -9999 -9999 -9999 -9999 -9999 -9999 -9999 -9999 -9999 -9999 -9999 -9999 -9999 -9999 -9999 -9999 -9999 -9999 -9999 -9999 -9999 -9999 -9999 -9999 -9999 -9999 -9999 -9999 -9999 -9999 -9999 -9999 -9999 -9999 -9999 -9999 -9999 -9999 -9999 -9999 -9999 -9999 -9999 -9999 -9999 -9999 -9999 -9999 -9999 -9999 354 354 356 350 352 348 343 341 337 335 334 334 334 330 329 328 327 330 326 329 326 320 330 328 313 325 319 330 330 325 315 321 307 302 304 299 294 299 314 323 330 312 310 329 -9999 -9999 -9999 -9999 -9999 -9999 
-9999 -9999 -9999 -9999 378 375 369 363 367 353 351 358 351 354 348 331 332 344 350 350 346 350 344 339 341 341 345 349 351 359 359 -9999 -9999 -9999 -9999 -9999 -9999 -9999 -9999 -9999 -9999 -9999 -9999 -9999 -9999 -9999 -9999 -9999 -9999 -9999 -9999 -9999 -9999 -9999 -9999 -9999 -9999 -9999 -9999 -9999 -9999 -9999 -9999 -9999 -9999 -9999 -9999 -9999 -9999 -9999 -9999 -9999 -9999 -9999 -9999 -9999 -9999 -9999 -9999 -9999 -9999 -9999 -9999 -9999 -9999 -9999 -9999 -9999 -9999 -9999 -9999 -9999 -9999 -9999 -9999 -9999 -9999 -9999 -9999 -9999 -9999 -9999 -9999 -9999 -9999 -9999 -9999 -9999 390 -9999 -9999 -9999 -9999 -9999 -9999 -9999 -9999 -9999 -9999 -9999 -9999 -9999 348 350 357 349 344 341 339 336 339 338 338 337 332 331 330 330 326 330 327 321 328 330 318 323 333 333 329 315 310 307 305 323 319 326 314 294 294 298 308 300 309 330 -9999 -9999 -9999 -9999 -9999 -9999 
-9999 -9999 -9999 -9999 373 371 370 366 361 351 344 351 346 353 346 338 329 337 347 349 358 356 349 344 344 347 345 348 355 353 363 359 -9999 -9999 -9999 -9999 -9999 -9999 -9999 -9999 -9999 -9999 -9999 -9999 -9999 -9999 -9999 -9999 -9999 -9999 -9999 -9999 -9999 -9999 -9999 -9999 -9999 -9999 -9999 -9999 -9999 -9999 -9999 -9999 -9999 -9999 -9999 -9999 -9999 -9999 -9999 -9999 -9999 -9999 -9999 -9999 -9999 -9999 -9999 -9999 -9999 -9999 -9999 -9999 -9999 -9999 -9999 -9999 -9999 -9999 -9999 -9999 -9999 -9999 -9999 -9999 -9999 -9999 -9999 -9999 -9999 -9999 -9999 -9999 -9999 -9999 406 404 398 -9999 -9999 -9999 -9999 -9999 -9999 -9999 -9999 -9999 -9999 -9999 -9999 -9999 350 349 351 350 347 345 342 342 343 338 334 334 331 329 332 335 330 331 331 323 328 331 319 330 335 331 325 320 321 323 307 331 335 327 314 303 300 290 295 297 313 -9999 -9999 -9999 -9999 -9999 -9999 -9999 
-9999 -9999 -9999 -9999 -9999 372 371 367 359 354 342 352 353 351 347 342 339 331 344 342 347 358 361 353 353 350 350 347 353 351 354 353 356 -9999 -9999 -9999 -9999 -9999 -9999 -9999 -9999 -9999 -9999 -9999 -9999 -9999 -9999 -9999 -9999 -9999 -9999 -9999 -9999 -9999 -9999 -9999 -9999 -9999 -9999 -9999 -9999 -9999 -9999 -9999 -9999 -9999 -9999 -9999 -9999 -9999 -9999 -9999 -9999 -9999 -9999 -9999 -9999 -9999 -9999 -9999 -9999 -9999 -9999 -9999 -9999 -9999 -9999 -9999 -9999 -9999 -9999 -9999 -9999 -9999 -9999 -9999 -9999 -9999 -9999 -9999 -9999 -9999 -9999 -9999 -9999 -9999 404 404 401 -9999 -9999 -9999 -9999 -9999 -9999 -9999 -9999 -9999 -9999 -9999 -9999 -9999 354 350 350 351 350 345 342 339 340 335 333 334 332 332 330 331 332 330 332 333 341 347 321 326 335 324 323 336 334 314 318 331 331 328 322 313 302 308 293 297 303 319 -9999 -9999 -9999 -9999 -9999 -9999 
-9999 -9999 -9999 -9999 -9999 -9999 -9999 -9999 366 358 345 349 349 353 341 335 336 336 331 336 346 348 356 364 362 355 353 350 344 347 347 348 354 -9999 -9999 -9999 -9999 -9999 -9999 -9999 -9999 -9999 -9999 -9999 -9999 -9999 -9999 -9999 -9999 -9999 -9999 -9999 -9999 -9999 -9999 -9999 -9999 -9999 -9999 -9999 -9999 -9999 -9999 -9999 -9999 -9999 -9999 -9999 -9999 -9999 -9999 -9999 -9999 -9999 -9999 -9999 -9999 -9999 -9999 -9999 -9999 -9999 -9999 -9999 -9999 -9999 -9999 -9999 -9999 -9999 -9999 -9999 -9999 -9999 -9999 -9999 -9999 -9999 -9999 -9999 -9999 -9999 -9999 -9999 -9999 404 403 401 396 393 -9999 -9999 -9999 -9999 -9999 -9999 -9999 -9999 -9999 -9999 -9999 -9999 353 349 351 354 351 350 343 339 336 335 335 330 330 328 328 327 329 330 331 334 331 336 324 332 338 337 337 349 338 323 312 343 342 324 319 334 336 322 300 292 305 320 330 -9999 -9999 -9999 -9999 -9999 
-9999 -9999 -9999 -9999 -9999 -9999 -9999 -9999 -9999 -9999 347 339 349 353 352 345 338 334 332 335 339 346 352 356 363 369 360 353 347 345 346 353 361 372 -9999 -9999 -9999 -9999 -9999 -9999 -9999 -9999 -9999 -9999 -9999 -9999 -9999 -9999 -9999 -9999 -9999 -9999 -9999 -9999 -9999 -9999 -9999 -9999 -9999 -9999 -9999 -9999 -9999 -9999 -9999 -9999 -9999 -9999 -9999 -9999 -9999 -9999 -9999 -9999 -9999 -9999 -9999 -9999 -9999 -9999 -9999 -9999 -9999 -9999 -9999 -9999 -9999 -9999 -9999 -9999 -9999 -9999 -9999 -9999 -9999 -9999 -9999 -9999 -9999 -9999 -9999 -9999 -9999 -9999 406 403 401 400 394 -9999 -9999 -9999 -9999 -9999 -9999 -9999 -9999 -9999 361 -9999 356 355 352 352 352 350 350 349 346 340 337 337 339 334 333 328 328 326 326 329 329 338 335 340 325 329 334 348 346 340 321 326 311 327 342 347 348 328 320 313 306 293 302 310 320 329 -9999 -9999 -9999 -9999 
-9999 -9999 -9999 -9999 -9999 -9999 -9999 -9999 347 346 349 343 337 345 359 359 346 345 338 337 338 338 342 349 355 359 361 354 348 350 353 364 374 372 -9999 -9999 -9999 -9999 -9999 -9999 -9999 -9999 -9999 -9999 -9999 -9999 -9999 -9999 -9999 -9999 -9999 -9999 -9999 -9999 -9999 -9999 -9999 -9999 -9999 -9999 -9999 -9999 -9999 -9999 -9999 -9999 -9999 -9999 -9999 -9999 -9999 -9999 -9999 -9999 -9999 -9999 -9999 -9999 -9999 -9999 -9999 -9999 -9999 -9999 -9999 -9999 -9999 -9999 -9999 -9999 -9999 -9999 -9999 -9999 -9999 -9999 -9999 -9999 -9999 -9999 -9999 -9999 -9999 409 407 404 402 396 392 -9999 -9999 -9999 -9999 -9999 -9999 -9999 -9999 364 362 362 361 355 351 351 349 349 351 351 344 338 338 335 332 329 329 326 325 324 324 325 329 336 337 339 329 337 344 344 345 336 338 334 312 317 317 316 329 329 327 318 301 294 294 298 307 306 -9999 -9999 -9999 -9999 
-9999 -9999 -9999 -9999 -9999 -9999 -9999 354 354 353 351 352 356 340 353 354 348 355 349 345 337 336 339 342 349 353 356 352 348 358 363 371 378 377 -9999 -9999 -9999 -9999 -9999 -9999 -9999 -9999 -9999 -9999 -9999 -9999 -9999 -9999 -9999 -9999 -9999 -9999 -9999 -9999 -9999 -9999 -9999 -9999 -9999 -9999 -9999 -9999 -9999 -9999 -9999 -9999 -9999 -9999 -9999 -9999 -9999 -9999 -9999 -9999 -9999 -9999 -9999 -9999 -9999 -9999 -9999 -9999 -9999 -9999 -9999 -9999 -9999 -9999 -9999 -9999 -9999 -9999 -9999 -9999 -9999 -9999 -9999 -9999 -9999 -9999 -9999 -9999 -9999 412 412 406 404 396 392 -9999 -9999 -9999 -9999 -9999 -9999 -9999 -9999 372 369 370 364 358 353 352 350 351 350 348 344 340 338 334 332 330 329 326 328 324 324 326 328 333 340 345 335 331 336 342 351 342 332 318 317 323 299 296 299 303 296 296 304 308 299 295 298 296 308 321 312 -9999 
-9999 -9999 -9999 -9999 -9999 -9999 360 362 365 368 363 358 360 340 336 339 345 344 352 351 346 340 338 340 343 347 353 351 348 349 355 363 378 384 383 -9999 -9999 -9999 -9999 -9999 -9999 -9999 -9999 -9999 -9999 -9999 -9999 -9999 -9999 -9999 -9999 -9999 -9999 -9999 -9999 -9999 -9999 -9999 -9999 -9999 -9999 -9999 -9999 -9999 -9999 -9999 -9999 -9999 -9999 -9999 -9999 -9999 -9999 -9999 -9999 -9999 -9999 -9999 -9999 -9999 -9999 -9999 -9999 -9999 -9999 -9999 -9999 -9999 -9999 -9999 -9999 -9999 -9999 -9999 -9999 -9999 -9999 -9999 -9999 -9999 -9999 -9999 -9999 -9999 -9999 409 408 -9999 -9999 -9999 -9999 -9999 -9999 -9999 368 -9999 -9999 370 372 373 370 363 359 353 348 349 349 346 345 342 338 334 333 330 329 328 328 327 325 330 332 331 340 346 335 341 346 345 344 334 328 323 324 323 303 303 303 293 292 305 321 323 318 302 299 294 299 -9999 -9999 -9999 
-9999 -9999 -9999 -9999 -9999 -9999 361 361 361 363 369 370 361 349 339 334 333 336 347 348 352 345 351 348 346 347 350 349 353 352 364 370 374 380 379 -9999 -9999 -9999 -9999 -9999 -9999 -9999 -9999 -9999 -9999 -9999 -9999 -9999 -9999 -9999 -9999 -9999 -9999 -9999 -9999 -9999 -9999 -9999 -9999 -9999 -9999 -9999 -9999 -9999 -9999 -9999 -9999 -9999 -9999 -9999 -9999 -9999 -9999 -9999 -9999 -9999 -9999 -9999 -9999 -9999 -9999 -9999 -9999 -9999 -9999 -9999 -9999 -9999 -9999 -9999 -9999 424 423 423 425 426 -9999 -9999 -9999 -9999 -9999 -9999 -9999 -9999 -9999 406 -9999 -9999 -9999 -9999 -9999 -9999 -9999 -9999 370 371 -9999 373 377 377 377 369 357 353 349 349 347 348 344 340 342 337 332 329 329 330 328 327 326 335 335 330 337 344 335 340 349 347 338 333 337 329 338 311 317 332 324 296 298 303 327 334 311 309 308 299 298 -9999 -9999 -9999 
-9999 -9999 -9999 -9999 379 379 365 363 363 357 358 360 363 361 351 339 338 334 334 337 347 350 362 359 359 358 353 350 348 351 367 375 376 381 380 381 -9999 -9999 -9999 -9999 -9999 -9999 -9999 -9999 -9999 -9999 -9999 -9999 -9999 -9999 -9999 -9999 -9999 -9999 -9999 -9999 -9999 -9999 -9999 -9999 -9999 -9999 -9999 -9999 -9999 -9999 -9999 -9999 -9999 -9999 -9999 -9999 -9999 -9999 -9999 -9999 -9999 -9999 -9999 -9999 -9999 -9999 -9999 -9999 -9999 -9999 -9999 -9999 -9999 -9999 430 428 428 428 427 422 -9999 423 414 414 -9999 -9999 -9999 -9999 405 404 404 404 -9999 -9999 -9999 387 383 377 374 372 372 376 378 379 376 369 364 357 355 349 344 349 344 342 340 337 333 331 331 329 330 329 327 335 336 332 337 340 339 333 340 348 345 341 330 335 330 311 338 337 312 297 315 326 314 329 336 321 307 302 301 304 -9999 -9999 
-9999 -9999 -9999 382 379 374 367 364 366 364 356 351 349 352 349 341 342 341 341 340 334 348 364 364 366 371 366 355 347 349 358 366 374 384 380 378 -9999 -9999 -9999 -9999 -9999 -9999 -9999 -9999 -9999 -9999 -9999 -9999 -9999 -9999 -9999 -9999 -9999 -9999 -9999 -9999 -9999 -9999 -9999 -9999 -9999 -9999 -9999 -9999 -9999 -9999 -9999 -9999 -9999 -9999 -9999 -9999 -9999 -9999 -9999 -9999 -9999 -9999 -9999 -9999 -9999 -9999 -9999 -9999 -9999 -9999 -9999 -9999 -9999 -9999 -9999 430 430 429 428 424 424 424 417 414 415 -9999 -9999 407 406 405 406 404 -9999 -9999 391 384 379 377 373 372 373 375 378 380 377 374 369 361 355 350 347 345 341 340 338 335 335 334 334 329 330 329 331 327 330 328 334 335 340 343 338 349 344 344 337 338 328 315 339 329 316 304 313 338 324 317 313 320 308 303 301 302 -9999 -9999 
-9999 -9999 -9999 380 387 375 371 369 370 366 368 359 355 349 346 350 353 355 349 347 342 336 349 360 360 365 370 366 360 355 362 360 368 384 383 373 380 389 382 -9999 -9999 -9999 -9999 -9999 -9999 -9999 -9999 -9999 -9999 -9999 -9999 -9999 -9999 -9999 -9999 -9999 -9999 -9999 -9999 -9999 -9999 -9999 -9999 -9999 -9999 -9999 -9999 -9999 -9999 -9999 -9999 -9999 -9999 -9999 -9999 -9999 -9999 -9999 -9999 -9999 -9999 -9999 -9999 -9999 -9999 -9999 -9999 -9999 -9999 -9999 -9999 -9999 428 429 427 426 425 423 421 414 412 413 414 411 410 409 409 409 -9999 398 392 386 380 376 372 374 372 372 372 376 375 376 373 363 355 349 348 346 343 343 340 338 336 337 332 329 326 327 327 331 329 327 326 329 334 342 342 344 345 338 345 339 331 324 341 342 315 318 314 343 332 320 307 307 307 305 304 305 304 -9999 
-9999 -9999 -9999 -9999 385 385 379 377 383 384 377 367 358 357 357 355 360 365 362 351 345 345 342 347 357 374 366 373 372 357 361 361 363 376 384 379 375 386 380 384 382 382 -9999 -9999 -9999 -9999 -9999 -9999 -9999 -9999 -9999 -9999 -9999 -9999 -9999 -9999 -9999 -9999 -9999 -9999 -9999 -9999 -9999 -9999 -9999 -9999 -9999 -9999 -9999 -9999 -9999 -9999 -9999 -9999 -9999 -9999 -9999 -9999 -9999 -9999 -9999 -9999 -9999 -9999 -9999 -9999 -9999 -9999 -9999 -9999 -9999 429 428 428 425 423 422 421 417 413 407 407 409 411 411 412 413 411 405 401 395 388 381 378 372 370 369 368 368 369 375 376 371 367 356 351 346 348 351 350 347 344 341 341 337 329 325 324 327 329 329 330 330 331 337 339 342 335 332 332 332 346 337 324 350 343 320 335 322 340 332 313 310 305 304 308 312 308 -9999 -9999 
-9999 -9999 -9999 -9999 403 391 387 386 385 389 380 370 363 369 362 362 364 368 367 353 348 352 349 348 348 361 371 366 364 359 360 365 361 369 381 382 376 368 377 383 378 381 384 384 384 -9999 -9999 -9999 -9999 -9999 -9999 -9999 -9999 -9999 -9999 -9999 -9999 -9999 -9999 -9999 -9999 -9999 -9999 -9999 -9999 -9999 -9999 -9999 -9999 -9999 -9999 -9999 -9999 -9999 -9999 -9999 -9999 -9999 -9999 -9999 -9999 -9999 -9999 -9999 -9999 -9999 -9999 -9999 -9999 -9999 -9999 -9999 430 423 420 417 417 417 415 408 405 402 403 403 405 411 413 413 413 405 397 389 382 379 371 371 369 366 365 369 377 373 372 366 356 351 344 345 349 353 350 347 349 346 341 330 326 322 323 325 328 333 331 331 337 336 337 342 338 324 337 353 330 324 341 346 342 346 328 -9999 -9999 321 312 312 306 310 319 318 311 311 
-9999 -9999 -9999 -9999 398 396 393 395 388 392 388 378 377 371 368 371 370 365 357 354 359 358 348 353 343 358 366 365 360 356 361 366 359 365 371 382 381 374 370 379 374 377 385 389 380 -9999 -9999 -9999 -9999 -9999 -9999 -9999 -9999 -9999 -9999 -9999 -9999 -9999 -9999 -9999 389 390 -9999 -9999 -9999 -9999 -9999 -9999 -9999 -9999 -9999 -9999 -9999 -9999 -9999 -9999 -9999 -9999 -9999 -9999 -9999 -9999 -9999 -9999 -9999 -9999 -9999 -9999 -9999 -9999 -9999 -9999 415 417 417 417 412 412 409 408 404 400 397 394 395 399 402 406 407 404 401 395 383 378 373 373 372 366 365 370 376 374 377 361 354 352 345 348 352 352 351 354 356 353 343 338 331 327 323 320 328 328 331 333 338 332 338 330 334 322 337 342 320 320 337 352 351 358 338 -9999 -9999 -9999 -9999 311 308 308 314 317 315 -9999 
377 363 360 364 385 391 398 403 394 397 397 387 382 379 380 378 366 364 366 364 366 357 359 350 341 355 357 368 368 353 370 365 364 367 364 373 375 367 363 372 377 377 381 382 381 389 -9999 -9999 -9999 -9999 -9999 -9999 -9999 -9999 -9999 -9999 -9999 -9999 393 390 391 389 394 -9999 -9999 -9999 -9999 -9999 -9999 -9999 -9999 -9999 -9999 -9999 -9999 -9999 -9999 -9999 -9999 -9999 -9999 -9999 -9999 -9999 -9999 -9999 -9999 -9999 -9999 -9999 -9999 418 417 416 417 419 417 418 413 411 406 400 392 390 390 389 387 390 395 402 402 397 391 383 376 373 371 367 368 368 373 376 373 362 354 352 345 346 349 352 348 351 361 360 348 344 335 326 329 324 323 328 332 335 332 324 327 327 322 332 334 326 320 317 334 348 360 357 351 -9999 -9999 -9999 -9999 -9999 319 314 319 -9999 -9999 -9999 
342 361 388 401 377 387 405 398 391 401 393 389 394 387 386 385 375 381 390 379 379 367 367 353 349 343 343 348 356 352 353 355 365 367 362 364 366 359 368 371 364 372 377 383 393 390 -9999 -9999 -9999 -9999 -9999 -9999 -9999 -9999 -9999 -9999 -9999 -9999 395 393 389 389 391 393 -9999 -9999 -9999 -9999 -9999 -9999 -9999 -9999 -9999 -9999 -9999 -9999 -9999 -9999 -9999 -9999 -9999 -9999 -9999 -9999 -9999 -9999 -9999 -9999 -9999 -9999 -9999 -9999 419 417 416 418 418 419 421 415 412 406 400 391 385 382 383 388 390 388 387 385 385 384 380 375 370 366 367 367 369 373 366 360 353 350 342 342 345 348 350 347 356 355 351 349 340 335 333 334 329 327 336 334 326 323 325 317 315 325 323 316 310 333 342 343 355 363 352 -9999 -9999 -9999 -9999 -9999 -9999 331 -9999 -9999 -9999 -9999 
-9999 348 373 402 387 380 389 388 390 397 394 402 398 390 389 390 379 391 398 389 382 380 373 357 359 351 346 342 343 351 350 360 355 361 360 363 357 356 368 362 367 366 372 389 390 392 390 388 389 383 380 -9999 -9999 -9999 -9999 -9999 -9999 -9999 394 396 397 394 395 399 391 401 -9999 -9999 -9999 -9999 -9999 -9999 -9999 -9999 -9999 -9999 -9999 -9999 -9999 -9999 -9999 -9999 -9999 -9999 -9999 -9999 -9999 -9999 -9999 -9999 -9999 -9999 -9999 422 420 420 416 415 417 416 414 411 404 401 393 390 386 379 385 386 382 379 379 381 381 374 371 366 368 368 371 371 359 354 351 348 342 345 346 351 349 345 340 348 353 356 340 333 334 339 342 336 332 322 321 323 327 330 320 309 320 306 312 330 357 356 350 354 342 354 -9999 -9999 -9999 -9999 -9999 -9999 -9999 -9999 -9999 -9999 
-9999 358 379 406 406 394 392 401 405 404 399 406 400 388 397 395 383 395 402 393 384 382 372 359 358 356 350 348 346 348 354 369 370 358 356 358 363 361 360 366 365 376 378 387 390 390 390 391 386 385 380 375 378 -9999 -9999 -9999 -9999 -9999 394 396 399 395 393 396 393 396 -9999 -9999 -9999 -9999 -9999 -9999 -9999 -9999 -9999 -9999 -9999 -9999 -9999 -9999 -9999 -9999 -9999 -9999 -9999 -9999 -9999 -9999 -9999 -9999 -9999 -9999 -9999 418 419 422 422 418 409 410 412 412 404 400 395 393 391 383 374 377 379 381 377 375 381 378 375 374 374 370 366 363 354 348 347 343 341 344 347 349 351 347 339 348 349 346 344 339 333 332 342 344 329 322 318 324 331 333 326 312 317 302 308 329 340 347 337 325 331 -9999 355 349 -9999 -9999 -9999 -9999 -9999 -9999 -9999 -9999 
-9999 355 381 394 414 414 405 393 399 402 401 405 398 396 401 402 388 399 402 397 395 383 371 364 361 356 350 352 350 355 360 373 381 377 380 367 364 367 357 359 357 369 380 384 386 387 390 390 387 385 385 379 381 385 389 389 -9999 -9999 392 397 399 396 396 397 396 401 402 -9999 -9999 -9999 -9999 -9999 -9999 -9999 -9999 -9999 -9999 -9999 -9999 -9999 -9999 -9999 -9999 -9999 -9999 -9999 -9999 -9999 -9999 -9999 -9999 -9999 -9999 421 418 425 427 421 412 408 408 410 402 394 394 392 390 387 378 368 372 374 374 369 376 380 382 376 371 367 363 357 351 348 346 342 343 344 345 351 353 348 338 343 344 351 353 352 340 330 333 335 332 322 324 327 341 336 336 321 304 303 324 339 353 341 319 312 315 326 337 336 333 -9999 -9999 -9999 -9999 -9999 -9999 -9999 
-9999 -9999 361 405 414 406 406 407 410 410 405 402 401 399 401 398 403 403 403 400 394 385 374 370 362 356 355 355 362 369 370 368 385 390 391 379 368 368 369 366 361 363 374 383 389 393 389 389 391 388 389 388 386 387 394 389 389 387 394 402 401 400 400 397 403 406 409 -9999 -9999 -9999 -9999 -9999 410 -9999 -9999 -9999 -9999 -9999 -9999 -9999 -9999 -9999 -9999 -9999 -9999 -9999 -9999 -9999 -9999 -9999 -9999 -9999 -9999 424 418 425 425 420 415 404 411 412 408 395 396 393 387 383 376 368 366 365 364 365 374 376 373 369 363 360 355 349 351 348 345 344 346 347 350 351 349 342 346 347 351 358 348 352 341 331 329 324 330 328 321 329 340 336 329 327 306 307 319 337 340 340 343 354 340 326 319 325 332 -9999 -9999 -9999 -9999 -9999 -9999 -9999 
-9999 -9999 355 361 387 406 393 404 408 396 389 404 404 403 404 399 404 403 400 395 388 381 375 372 361 364 365 368 375 380 376 374 376 385 393 393 390 390 389 381 381 367 372 378 388 390 390 392 394 392 391 390 392 392 397 395 389 390 392 401 408 407 404 403 407 414 -9999 -9999 -9999 414 414 413 412 414 408 -9999 -9999 -9999 -9999 -9999 -9999 -9999 -9999 -9999 -9999 -9999 -9999 -9999 -9999 -9999 -9999 -9999 419 424 413 417 423 423 415 402 404 402 397 393 393 393 392 386 374 378 374 371 367 368 366 373 373 364 360 356 349 352 357 355 349 352 349 353 346 341 343 350 358 356 351 352 349 341 336 330 330 328 321 317 319 333 337 336 321 319 302 309 324 346 362 373 375 347 336 331 331 332 335 -9999 -9999 -9999 -9999 -9999 -9999 -9999 
-9999 -9999 -9999 362 348 364 370 392 396 382 406 408 405 402 400 404 401 397 397 392 387 388 380 374 365 365 367 372 376 384 384 388 379 382 387 384 390 395 392 394 389 376 370 380 385 392 391 390 395 400 394 396 394 398 399 402 395 392 393 402 405 411 410 410 413 416 -9999 -9999 -9999 420 419 419 418 413 414 408 -9999 -9999 -9999 -9999 -9999 415 -9999 -9999 -9999 -9999 -9999 -9999 400 406 400 398 407 417 408 409 411 417 412 404 395 395 395 402 401 394 382 377 374 381 376 375 369 372 364 370 363 361 359 350 350 353 355 353 353 363 357 348 344 345 353 364 362 354 349 348 341 341 329 328 343 342 334 320 310 325 337 334 323 308 298 310 327 326 341 355 379 379 358 343 336 333 336 337 -9999 -9999 -9999 -9999 -9999 -9999 
-9999 -9999 -9999 -9999 -9999 -9999 347 367 365 385 406 399 408 395 401 392 400 391 389 387 396 398 391 382 372 372 374 377 383 388 389 386 388 391 388 381 377 382 383 386 396 377 371 381 386 389 397 397 394 397 397 396 395 401 411 414 406 401 394 395 407 414 417 415 414 419 420 424 424 423 420 424 423 422 420 416 -9999 -9999 -9999 416 418 421 416 410 411 413 411 406 406 408 404 401 397 396 394 391 391 394 392 397 388 390 401 396 389 379 386 381 376 373 375 377 369 368 362 365 362 359 356 350 348 349 356 354 362 362 353 347 352 363 365 368 362 364 358 356 339 326 333 339 342 346 350 335 314 316 338 328 313 309 298 322 331 323 346 355 -9999 -9999 -9999 -9999 -9999 335 332 344 -9999 -9999 -9999 -9999 -9999 -9999 
-9999 -9999 -9999 -9999 -9999 -9999 -9999 350 350 371 373 372 395 377 395 373 391 375 381 396 399 397 391 384 375 371 373 378 383 391 390 393 395 396 390 387 383 386 375 380 384 372 383 385 385 388 391 398 399 400 397 394 394 408 413 421 416 409 401 394 403 409 409 415 415 416 419 419 416 421 421 425 427 421 416 414 410 -9999 -9999 410 412 416 417 416 413 407 406 409 411 399 401 405 413 410 404 405 406 399 390 389 384 396 392 379 383 389 396 394 384 383 374 368 366 360 358 360 361 359 351 349 345 345 352 359 361 352 351 351 358 373 378 374 365 367 356 340 326 337 346 345 339 345 348 342 328 312 320 329 312 309 306 317 318 329 354 342 -9999 -9999 -9999 -9999 -9999 -9999 336 348 -9999 -9999 -9999 -9999 -9999 -9999 
-9999 -9999 -9999 -9999 -9999 -9999 -9999 -9999 -9999 -9999 343 341 345 350 365 362 364 377 393 400 401 395 393 386 380 380 382 384 386 391 396 395 396 397 399 392 400 403 387 373 380 372 380 388 394 397 390 393 402 407 403 395 401 407 412 414 417 417 414 402 395 403 408 409 409 414 417 416 413 419 419 419 422 422 420 420 418 414 409 -9999 405 409 411 412 414 410 406 405 398 396 405 409 414 414 411 418 408 400 404 395 383 387 376 382 382 381 384 387 385 380 375 370 362 358 354 360 362 358 352 348 345 346 352 350 348 347 351 362 365 372 375 371 376 363 342 342 330 335 344 344 336 347 335 346 328 321 313 331 325 310 303 305 313 347 356 354 333 -9999 -9999 -9999 -9999 -9999 -9999 361 -9999 -9999 -9999 -9999 -9999 -9999 
-9999 -9999 -9999 -9999 -9999 -9999 -9999 -9999 -9999 -9999 -9999 -9999 -9999 -9999 337 341 346 371 401 404 395 395 393 388 387 387 389 386 389 387 394 398 399 395 399 399 393 391 380 376 379 371 375 392 405 401 396 390 394 404 405 404 396 405 411 414 416 418 418 417 403 401 405 408 407 414 416 416 413 418 418 426 426 421 422 422 424 421 418 420 413 406 402 406 412 413 406 404 394 393 399 403 407 411 414 417 405 410 402 396 391 375 380 393 397 397 389 380 384 379 374 367 361 357 352 358 362 355 352 354 346 345 342 349 346 350 361 370 376 375 379 371 357 348 351 359 344 334 322 335 332 342 330 342 334 318 312 319 328 324 321 304 305 320 345 372 343 -9999 -9999 -9999 -9999 -9999 336 -9999 -9999 -9999 -9999 -9999 -9999 -9999 
-9999 -9999 -9999 -9999 -9999 -9999 -9999 -9999 -9999 -9999 -9999 -9999 -9999 -9999 -9999 -9999 346 346 365 391 396 385 396 394 394 394 394 389 384 389 394 395 393 395 402 399 398 392 382 375 374 375 376 393 406 410 400 398 391 396 405 404 395 400 409 412 418 418 416 422 412 400 402 405 407 408 415 416 414 418 420 424 423 419 422 425 424 423 426 427 425 420 409 400 407 412 408 399 392 389 390 394 399 406 408 411 410 411 407 408 386 387 394 390 393 399 394 382 379 381 374 365 365 359 354 353 356 357 350 352 344 340 342 353 351 352 360 373 375 372 361 363 371 366 364 372 361 351 325 319 319 336 329 324 340 322 307 320 330 330 339 319 303 312 351 369 359 359 -9999 -9999 -9999 -9999 -9999 -9999 -9999 -9999 -9999 -9999 -9999 -9999 
-9999 -9999 -9999 -9999 -9999 -9999 -9999 -9999 -9999 -9999 -9999 -9999 -9999 -9999 -9999 -9999 -9999 -9999 352 352 363 369 380 390 387 386 384 387 393 386 388 392 390 400 396 392 395 387 380 376 370 377 383 391 390 400 408 406 396 391 398 402 400 395 403 408 419 414 419 421 415 406 400 404 406 405 409 416 418 412 411 415 415 420 422 424 424 426 426 426 426 424 416 405 415 413 413 405 395 387 384 387 393 398 405 413 416 415 416 406 384 385 389 392 396 394 391 384 375 371 368 363 365 360 353 355 355 355 351 350 345 345 341 348 348 355 366 369 369 369 372 370 370 372 376 364 352 341 333 315 325 341 322 315 334 328 307 306 313 319 320 325 319 308 333 350 344 -9999 -9999 -9999 -9999 -9999 -9999 -9999 -9999 -9999 -9999 -9999 -9999 -9999 
-9999 -9999 -9999 -9999 -9999 -9999 -9999 -9999 -9999 -9999 -9999 -9999 -9999 -9999 -9999 -9999 -9999 -9999 -9999 -9999 358 355 361 364 369 374 377 377 382 386 389 388 389 402 401 393 388 393 376 373 374 386 390 399 391 392 402 405 402 399 397 400 402 400 393 402 410 407 413 417 414 410 406 402 403 406 407 412 413 408 406 405 408 417 419 422 425 425 423 425 422 416 414 406 403 410 413 410 401 393 389 387 385 391 394 408 418 417 418 412 404 393 376 382 393 394 384 389 387 378 369 361 367 362 364 362 359 362 357 353 349 350 349 347 350 358 374 378 376 375 361 363 366 359 376 371 345 346 321 311 324 340 319 323 331 336 313 310 310 306 307 301 304 304 315 342 339 -9999 -9999 -9999 -9999 -9999 -9999 -9999 -9999 -9999 -9999 -9999 -9999 -9999 
-9999 -9999 -9999 -9999 -9999 -9999 -9999 -9999 -9999 -9999 -9999 -9999 -9999 -9999 -9999 -9999 -9999 -9999 -9999 -9999 -9999 365 368 362 364 363 368 374 383 381 380 380 379 393 396 391 385 382 372 378 386 390 395 386 386 390 391 403 405 398 394 398 405 401 392 393 397 403 407 414 409 412 409 408 403 406 403 408 409 407 404 401 400 408 413 416 422 425 422 423 426 424 415 403 400 397 405 407 401 401 391 394 389 391 389 394 403 403 410 409 410 404 377 389 394 395 386 379 389 387 375 365 357 360 371 372 366 368 361 358 355 356 353 347 352 362 372 379 373 366 373 354 362 344 359 366 356 350 324 313 331 337 313 315 324 324 310 318 314 308 315 309 310 305 324 352 346 345 -9999 -9999 -9999 -9999 -9999 -9999 -9999 -9999 -9999 -9999 -9999 -9999 
-9999 -9999 -9999 -9999 -9999 -9999 -9999 -9999 -9999 -9999 -9999 -9999 -9999 -9999 -9999 -9999 -9999 -9999 -9999 -9999 -9999 359 384 384 373 381 386 388 384 383 382 385 382 383 383 396 394 383 384 380 379 380 385 391 385 382 383 393 404 397 398 411 412 405 397 396 394 394 401 406 403 408 413 411 403 401 403 407 410 407 405 402 399 402 412 414 421 419 422 427 429 428 421 417 412 408 395 394 405 409 397 394 390 397 394 386 391 395 401 400 397 384 370 394 401 398 384 370 386 374 378 373 351 363 368 374 359 363 368 365 363 359 355 348 354 363 367 376 383 382 366 354 336 332 362 369 350 328 317 310 317 315 310 318 340 335 321 331 325 324 322 327 314 309 317 338 342 349 343 345 -9999 -9999 -9999 -9999 353 -9999 -9999 -9999 -9999 -9999 
-9999 -9999 -9999 -9999 -9999 -9999 -9999 -9999 -9999 -9999 -9999 -9999 -9999 -9999 -9999 -9999 -9999 -9999 -9999 -9999 -9999 362 375 392 395 383 388 401 402 403 397 389 387 385 388 385 385 385 395 397 394 391 395 411 415 407 396 386 399 409 395 402 409 412 414 405 399 394 393 398 399 405 408 413 408 402 399 401 408 407 406 405 402 400 406 411 419 418 421 424 427 430 426 423 419 419 415 395 401 401 401 401 392 392 393 390 394 402 403 398 382 372 357 368 389 384 388 358 353 353 355 355 350 349 352 357 349 370 371 376 371 367 361 350 352 362 369 383 375 382 374 372 350 330 337 360 366 350 320 311 309 306 318 338 345 333 329 321 337 343 351 354 341 321 316 334 337 340 344 354 348 348 -9999 371 364 359 -9999 -9999 -9999 -9999 
-9999 -9999 -9999 -9999 -9999 -9999 -9999 -9999 -9999 -9999 -9999 -9999 -9999 -9999 -9999 -9999 -9999 -9999 -9999 -9999 -9999 -9999 361 376 397 392 396 397 394 411 412 399 397 390 390 388 390 405 403 404 411 405 410 422 421 421 411 389 394 409 405 396 403 413 416 413 406 399 397 396 395 401 404 412 412 411 406 402 411 408 405 406 405 400 402 405 410 411 414 421 427 428 428 425 421 421 421 400 393 416 420 418 409 396 394 402 399 401 399 382 367 369 370 358 367 365 355 347 358 359 341 333 344 339 338 333 341 340 364 367 378 376 368 354 355 370 374 354 352 361 384 375 352 326 320 349 339 330 317 309 305 304 317 343 347 348 330 315 315 318 335 335 339 321 317 327 334 337 345 346 360 369 392 376 -9999 -9999 -9999 -9999 -9999 -9999 
-9999 -9999 -9999 -9999 -9999 -9999 -9999 -9999 -9999 -9999 -9999 -9999 -9999 -9999 -9999 -9999 -9999 -9999 -9999 -9999 -9999 -9999 -9999 369 393 397 388 401 400 395 406 397 409 413 401 382 381 395 415 420 419 416 421 421 417 408 402 400 389 405 405 396 412 427 420 414 421 410 404 403 399 398 403 406 410 414 410 404 407 407 404 402 405 400 397 400 407 411 410 415 427 432 429 427 422 411 406 400 392 404 420 430 422 406 400 408 410 395 379 375 377 380 392 372 352 347 360 354 350 378 369 358 331 329 335 337 328 332 344 351 366 380 382 365 347 363 372 359 343 330 345 341 336 324 314 324 345 332 313 310 306 310 322 321 346 358 346 336 319 316 318 332 339 321 324 331 -9999 345 346 350 351 354 370 -9999 -9999 -9999 -9999 -9999 -9999 -9999 
-9999 -9999 -9999 -9999 -9999 -9999 -9999 -9999 -9999 -9999 -9999 -9999 -9999 -9999 -9999 -9999 -9999 -9999 -9999 -9999 -9999 -9999 -9999 -9999 370 378 377 388 404 404 394 392 398 414 421 401 389 389 396 412 419 414 417 416 417 412 410 405 402 399 396 392 411 424 417 412 418 415 414 408 406 402 401 404 409 413 417 409 407 405 406 404 404 404 402 402 412 412 403 408 422 431 428 428 428 430 413 392 405 404 416 422 414 408 412 411 412 391 378 391 386 395 389 365 367 360 366 369 350 354 367 353 333 352 357 358 352 338 354 361 370 370 377 378 357 346 364 364 338 324 317 316 315 319 309 309 331 331 314 309 309 304 316 316 327 336 356 342 335 327 317 321 331 322 325 -9999 -9999 -9999 -9999 -9999 -9999 -9999 -9999 -9999 -9999 -9999 -9999 -9999 -9999 -9999 
-9999 -9999 -9999 -9999 -9999 -9999 -9999 -9999 -9999 -9999 -9999 -9999 -9999 -9999 -9999 -9999 -9999 -9999 -9999 -9999 -9999 -9999 -9999 -9999 -9999 365 389 405 410 416 409 392 396 418 420 419 415 413 404 413 412 404 403 408 407 411 410 410 416 410 399 390 401 412 410 413 414 417 424 418 411 410 409 404 407 408 418 419 414 405 413 408 412 409 408 406 418 413 403 401 412 421 427 433 432 425 417 394 408 413 415 419 415 411 414 410 400 389 385 400 397 399 379 368 377 372 369 384 377 363 363 341 332 357 376 371 365 361 356 367 376 383 382 383 366 348 345 369 360 329 329 337 339 334 314 306 305 308 310 306 304 306 305 307 305 334 345 349 343 330 322 317 320 322 333 -9999 -9999 -9999 -9999 -9999 -9999 -9999 -9999 -9999 -9999 -9999 -9999 -9999 -9999 -9999 
-9999 -9999 -9999 -9999 -9999 -9999 -9999 -9999 -9999 -9999 -9999 -9999 -9999 -9999 -9999 -9999 -9999 -9999 -9999 -9999 -9999 -9999 -9999 -9999 -9999 371 373 392 417 412 408 409 388 402 412 425 423 421 418 419 404 394 393 397 399 404 409 414 417 409 402 395 401 405 407 408 412 415 419 421 417 416 410 412 417 413 411 421 420 412 415 410 421 421 419 413 408 415 405 397 401 409 423 426 429 429 416 390 400 418 417 417 416 416 413 412 406 404 391 400 395 381 383 387 393 389 384 389 387 372 376 345 329 353 379 368 373 363 372 364 377 384 389 384 379 363 336 349 356 328 345 356 348 321 312 313 311 329 314 315 317 307 310 307 306 311 319 352 362 346 330 318 323 333 -9999 -9999 -9999 -9999 -9999 -9999 -9999 -9999 -9999 -9999 -9999 -9999 -9999 -9999 -9999 -9999 
-9999 -9999 -9999 -9999 -9999 -9999 -9999 -9999 -9999 -9999 -9999 -9999 -9999 -9999 -9999 -9999 -9999 -9999 -9999 -9999 -9999 -9999 -9999 -9999 -9999 -9999 369 390 409 414 401 393 387 392 398 407 416 426 421 421 419 407 396 390 391 398 404 413 417 414 404 401 395 399 408 417 418 424 415 416 420 420 418 418 424 422 413 419 423 413 409 410 421 428 433 425 414 406 407 411 395 403 419 427 420 409 394 384 390 407 413 414 415 416 417 412 410 406 396 404 399 393 397 403 407 397 397 395 393 384 378 363 332 336 365 350 357 357 352 363 379 365 383 377 377 376 352 336 354 330 347 380 364 325 334 329 323 344 337 346 332 311 306 308 310 306 308 326 340 360 342 323 325 341 -9999 -9999 -9999 -9999 -9999 -9999 -9999 -9999 -9999 -9999 -9999 -9999 -9999 -9999 -9999 -9999 
-9999 -9999 -9999 -9999 -9999 -9999 -9999 -9999 -9999 -9999 -9999 -9999 -9999 -9999 -9999 -9999 -9999 -9999 -9999 -9999 -9999 -9999 -9999 -9999 -9999 -9999 366 386 405 403 391 395 395 407 399 399 411 420 423 427 432 427 416 401 391 392 394 402 416 421 420 420 407 397 407 411 417 419 417 417 416 421 427 426 428 423 417 418 420 421 411 406 425 425 432 424 424 415 415 420 399 405 412 413 408 401 386 399 385 386 394 407 409 415 415 416 401 406 404 406 399 402 395 391 389 399 394 386 390 386 364 361 332 329 327 322 324 345 338 373 378 360 368 360 352 371 360 335 349 341 356 365 363 365 337 364 354 334 329 338 352 341 324 311 307 315 316 308 312 328 340 328 332 342 357 -9999 -9999 -9999 -9999 -9999 -9999 -9999 -9999 -9999 -9999 -9999 -9999 -9999 -9999 -9999 
-9999 -9999 -9999 -9999 -9999 -9999 -9999 -9999 -9999 -9999 -9999 -9999 -9999 -9999 -9999 -9999 -9999 -9999 -9999 -9999 -9999 -9999 -9999 -9999 -9999 364 366 390 403 390 381 394 411 411 417 408 416 422 428 419 420 428 425 407 404 401 395 393 406 423 423 420 418 410 401 398 412 422 411 421 427 425 428 431 433 427 420 410 420 425 417 408 408 417 428 423 425 419 417 417 400 396 398 400 390 391 403 411 410 397 380 394 407 412 402 414 393 408 396 401 390 397 393 374 372 391 377 374 385 389 377 346 326 328 319 322 325 316 322 339 357 351 349 348 339 368 358 331 357 358 364 375 379 368 357 356 351 353 348 317 320 323 330 313 313 314 318 316 326 328 325 328 339 333 349 346 346 356 358 -9999 -9999 -9999 -9999 -9999 -9999 -9999 -9999 -9999 -9999 -9999 
-9999 -9999 -9999 -9999 -9999 -9999 -9999 -9999 -9999 -9999 -9999 -9999 -9999 -9999 -9999 -9999 -9999 -9999 -9999 -9999 -9999 -9999 -9999 -9999 -9999 -9999 364 381 397 382 379 392 399 407 420 418 423 428 431 427 428 417 410 411 416 413 412 403 400 408 413 424 417 417 412 405 413 410 420 429 432 432 432 433 435 430 425 412 414 430 425 417 404 408 421 419 425 424 421 411 400 395 395 393 405 399 421 425 412 409 389 380 404 391 400 400 396 413 403 384 384 391 398 376 346 343 342 345 347 354 334 328 355 356 346 328 335 348 324 321 328 330 326 325 326 341 342 341 348 354 365 376 358 367 370 371 370 369 331 327 323 310 313 314 312 310 310 312 315 321 338 326 350 335 338 341 343 352 365 360 -9999 -9999 -9999 -9999 -9999 -9999 -9999 -9999 -9999 -9999 
-9999 -9999 -9999 -9999 -9999 -9999 -9999 -9999 -9999 -9999 -9999 -9999 -9999 -9999 -9999 -9999 -9999 -9999 -9999 -9999 -9999 -9999 -9999 -9999 -9999 -9999 366 373 387 377 379 392 403 415 410 416 426 430 433 419 430 428 420 422 425 421 422 426 414 401 398 404 408 405 405 401 407 412 418 425 432 437 438 433 434 429 428 420 408 423 427 425 411 403 412 415 422 427 418 414 407 405 403 404 413 411 415 418 405 389 397 378 373 375 390 383 401 411 399 369 355 358 357 345 347 342 355 349 329 325 335 352 365 368 367 360 345 352 334 344 344 347 350 334 335 339 333 357 333 362 381 363 351 364 351 366 360 367 366 367 338 324 321 322 332 328 324 330 321 324 338 343 324 351 334 348 348 346 374 383 392 397 419 -9999 -9999 -9999 -9999 -9999 -9999 -9999 
-9999 -9999 -9999 -9999 -9999 -9999 -9999 -9999 -9999 -9999 -9999 -9999 -9999 -9999 -9999 -9999 -9999 -9999 -9999 -9999 -9999 -9999 -9999 -9999 -9999 -9999 -9999 367 380 374 393 409 414 415 412 414 424 425 433 423 432 433 430 429 433 422 423 437 431 416 418 410 399 400 408 409 401 400 411 430 433 433 440 430 428 435 421 415 403 408 420 422 418 406 404 407 414 424 415 417 411 410 407 404 414 409 403 392 390 397 384 380 393 388 369 364 365 374 367 382 357 362 350 355 375 351 364 362 361 341 330 323 334 357 350 368 368 360 341 360 350 360 366 346 337 362 347 367 343 333 359 372 349 368 343 336 335 355 356 367 374 360 357 349 354 352 340 322 322 325 325 328 332 343 360 369 359 344 374 406 418 424 432 414 -9999 -9999 -9999 -9999 -9999 -9999 
-9999 -9999 -9999 -9999 -9999 -9999 -9999 -9999 -9999 -9999 -9999 -9999 -9999 -9999 -9999 -9999 -9999 -9999 -9999 -9999 -9999 -9999 -9999 -9999 -9999 -9999 -9999 -9999 367 370 384 396 403 409 405 410 413 409 413 430 435 428 429 428 435 435 426 426 433 422 428 428 414 403 396 395 398 403 401 418 419 426 428 417 417 428 423 410 399 401 407 424 417 406 402 402 408 419 408 417 408 405 408 402 401 402 395 401 410 411 396 404 421 413 381 383 383 382 387 379 357 362 371 380 367 358 383 387 373 357 361 334 316 319 335 358 369 363 346 358 362 368 355 368 342 370 364 378 368 327 339 333 368 373 369 358 324 323 327 342 366 363 359 365 345 346 358 345 343 338 338 330 335 338 340 348 361 360 395 395 385 386 389 380 -9999 -9999 -9999 -9999 -9999 -9999 
-9999 -9999 -9999 -9999 -9999 -9999 -9999 -9999 -9999 -9999 -9999 -9999 -9999 -9999 -9999 -9999 -9999 -9999 -9999 -9999 -9999 -9999 -9999 -9999 -9999 -9999 -9999 -9999 -9999 369 374 376 388 397 405 404 413 405 408 420 417 417 430 431 424 426 429 423 426 432 427 427 432 424 409 397 392 394 395 405 407 412 409 402 404 415 426 418 403 394 398 413 419 407 410 399 404 403 403 415 410 406 407 400 391 388 391 407 410 402 397 415 412 398 395 402 406 409 395 384 359 366 380 396 381 364 393 386 375 378 377 350 318 328 353 367 376 370 363 356 367 375 370 373 346 363 379 377 345 325 315 336 373 376 382 353 358 355 323 326 337 346 338 358 352 331 352 368 347 345 349 348 347 347 356 363 389 364 362 358 -9999 364 -9999 -9999 -9999 -9999 -9999 -9999 -9999 -9999 
-9999 -9999 -9999 -9999 -9999 -9999 -9999 -9999 -9999 -9999 -9999 -9999 -9999 -9999 -9999 -9999 -9999 -9999 -9999 -9999 -9999 -9999 -9999 -9999 -9999 -9999 -9999 -9999 -9999 373 373 383 395 403 397 401 411 414 402 398 404 418 421 420 417 427 426 418 423 432 432 436 436 436 433 418 398 396 394 393 393 397 395 394 395 403 411 407 402 394 391 394 408 409 415 415 402 396 402 419 412 403 403 398 391 387 387 398 406 414 408 418 400 398 409 416 419 397 370 365 383 385 395 402 384 371 383 386 382 361 351 329 316 311 339 368 374 372 367 354 346 366 370 375 365 366 376 365 344 343 331 318 347 357 353 378 383 360 330 325 325 322 326 338 337 336 348 356 352 336 348 357 347 344 358 389 364 354 -9999 -9999 -9999 -9999 -9999 -9999 -9999 -9999 -9999 -9999 -9999 -9999 
-9999 -9999 -9999 -9999 -9999 -9999 -9999 -9999 -9999 -9999 -9999 -9999 -9999 -9999 -9999 -9999 -9999 -9999 -9999 -9999 -9999 -9999 -9999 -9999 -9999 -9999 -9999 -9999 -9999 -9999 375 376 394 408 405 408 422 423 413 410 398 407 409 420 417 418 418 413 421 430 433 427 434 432 431 432 413 416 417 404 396 396 393 390 389 390 393 397 401 407 402 398 390 400 400 415 416 407 399 415 411 397 398 402 398 396 389 391 404 412 414 416 402 406 418 420 409 385 376 374 392 402 411 396 373 380 392 370 351 343 329 328 322 310 321 347 365 377 381 372 345 351 354 371 374 384 380 363 360 348 320 317 333 359 328 374 381 353 370 334 327 329 324 328 329 335 325 333 337 340 341 349 346 367 387 355 351 369 -9999 -9999 -9999 -9999 -9999 -9999 -9999 -9999 -9999 -9999 -9999 -9999 
-9999 -9999 -9999 -9999 -9999 -9999 -9999 -9999 -9999 -9999 -9999 -9999 -9999 -9999 -9999 -9999 -9999 -9999 -9999 -9999 -9999 -9999 -9999 -9999 -9999 -9999 -9999 -9999 -9999 -9999 -9999 379 379 392 410 400 411 427 428 423 403 407 408 403 406 406 404 404 419 428 432 432 428 425 420 419 414 420 426 434 432 416 417 404 401 394 393 399 407 419 436 423 402 392 387 392 405 402 392 405 401 391 399 407 406 401 399 396 399 407 411 407 405 410 409 409 398 374 388 385 400 404 403 394 379 389 393 373 363 337 337 346 340 310 314 326 361 366 380 376 364 339 340 352 361 371 383 383 385 352 325 320 317 326 320 351 377 377 382 365 337 332 339 353 346 360 367 362 362 343 337 345 374 385 362 360 376 -9999 -9999 -9999 -9999 -9999 -9999 -9999 -9999 -9999 -9999 -9999 -9999 -9999 
-9999 -9999 -9999 -9999 -9999 -9999 -9999 -9999 -9999 -9999 -9999 -9999 -9999 -9999 -9999 -9999 -9999 -9999 -9999 -9999 -9999 -9999 -9999 -9999 -9999 -9999 -9999 -9999 -9999 -9999 -9999 -9999 -9999 381 390 404 398 416 419 412 402 420 415 400 399 399 395 393 402 413 417 430 431 428 422 416 422 434 429 443 445 439 439 426 434 417 405 418 422 427 439 437 429 412 397 390 387 398 396 390 386 393 403 415 420 410 406 402 400 402 409 406 411 413 405 397 389 378 403 387 399 406 401 390 384 394 386 365 347 350 362 354 322 313 307 313 342 363 376 381 373 357 333 331 336 345 357 372 382 339 368 343 323 316 312 315 340 377 371 349 333 346 343 328 325 332 333 331 361 369 346 373 382 348 350 363 -9999 -9999 -9999 -9999 -9999 -9999 -9999 -9999 -9999 -9999 -9999 -9999 -9999 -9999 
-9999 -9999 -9999 -9999 -9999 -9999 -9999 -9999 -9999 -9999 -9999 -9999 -9999 -9999 -9999 -9999 -9999 -9999 -9999 -9999 -9999 -9999 -9999 -9999 -9999 -9999 -9999 -9999 -9999 -9999 -9999 -9999 -9999 -9999 380 387 389 402 399 396 401 400 402 410 414 409 396 392 397 404 405 421 429 435 432 427 425 427 433 436 445 442 443 434 446 428 409 429 443 436 436 437 438 434 418 405 388 385 394 398 390 387 400 412 420 410 406 405 403 396 407 401 397 398 405 394 375 387 403 403 406 408 397 405 398 400 394 370 357 372 365 355 321 309 300 308 325 352 365 375 385 378 357 325 342 369 386 386 378 366 366 342 364 357 355 325 332 347 348 330 341 331 327 328 348 349 358 344 340 380 398 377 345 347 364 -9999 -9999 -9999 -9999 -9999 -9999 -9999 -9999 -9999 -9999 -9999 -9999 -9999 -9999 -9999 
-9999 -9999 -9999 -9999 -9999 -9999 -9999 -9999 -9999 -9999 -9999 -9999 -9999 -9999 -9999 -9999 -9999 -9999 -9999 -9999 -9999 -9999 -9999 -9999 -9999 -9999 -9999 -9999 -9999 -9999 -9999 -9999 -9999 -9999 -9999 384 383 388 388 400 403 404 411 401 401 396 401 408 405 411 411 407 414 432 440 440 434 429 428 433 437 439 439 442 439 433 417 409 428 443 431 430 443 436 432 416 407 394 384 388 381 386 400 411 421 416 402 407 408 400 398 389 391 387 384 384 383 394 407 401 409 410 405 404 398 394 391 386 375 377 346 349 318 304 306 326 362 370 378 372 364 380 376 343 326 361 370 369 386 376 361 374 385 383 368 334 317 324 319 330 332 330 337 329 346 380 356 347 372 391 345 354 351 357 369 -9999 -9999 -9999 -9999 -9999 -9999 -9999 -9999 -9999 -9999 -9999 -9999 -9999 -9999 -9999 
-9999 -9999 -9999 -9999 -9999 -9999 -9999 -9999 -9999 -9999 -9999 -9999 -9999 -9999 -9999 -9999 -9999 -9999 -9999 -9999 -9999 -9999 -9999 -9999 -9999 -9999 -9999 -9999 -9999 -9999 -9999 -9999 -9999 -9999 -9999 -9999 384 384 386 390 389 388 391 390 395 392 403 417 421 420 419 411 411 424 437 431 433 427 427 428 426 430 431 442 444 446 438 422 404 412 416 419 428 439 436 429 427 416 393 381 377 393 404 413 414 415 400 406 404 413 400 385 399 410 413 413 414 402 397 395 407 411 403 401 393 383 391 397 391 368 331 322 310 306 318 319 362 380 381 384 358 372 368 349 320 342 344 371 384 365 347 333 330 329 322 320 316 316 325 323 327 336 348 352 360 365 352 363 400 350 346 350 356 -9999 -9999 -9999 -9999 -9999 -9999 -9999 -9999 -9999 -9999 -9999 -9999 -9999 -9999 -9999 -9999 -9999 
-9999 -9999 -9999 -9999 -9999 -9999 -9999 -9999 -9999 -9999 -9999 -9999 -9999 -9999 -9999 -9999 -9999 -9999 -9999 -9999 -9999 -9999 -9999 -9999 -9999 -9999 -9999 -9999 -9999 -9999 -9999 -9999 -9999 -9999 -9999 -9999 -9999 389 387 387 395 401 393 392 404 414 410 421 431 435 422 411 412 414 420 416 422 427 425 425 424 425 426 428 442 445 439 426 413 397 415 430 422 428 435 437 430 419 409 402 385 379 395 409 404 404 400 410 409 410 408 393 396 399 410 416 414 414 403 389 400 412 406 399 397 379 391 399 369 344 332 314 318 326 343 342 347 378 372 358 350 337 355 332 317 335 349 380 390 378 378 368 334 339 341 331 366 346 332 342 345 358 355 351 344 351 352 407 375 353 359 365 -9999 -9999 -9999 -9999 -9999 -9999 -9999 -9999 -9999 -9999 -9999 -9999 -9999 -9999 -9999 -9999 -9999 -9999 
-9999 -9999 -9999 -9999 -9999 -9999 -9999 -9999 -9999 -9999 -9999 -9999 -9999 -9999 -9999 -9999 -9999 -9999 -9999 -9999 -9999 -9999 -9999 -9999 -9999 -9999 -9999 -9999 -9999 -9999 -9999 389 386 -9999 -9999 384 390 401 409 402 417 414 408 409 401 412 419 419 420 428 428 419 419 411 411 417 423 426 423 424 426 427 431 438 430 433 427 426 418 403 410 433 430 423 429 427 424 426 420 420 405 379 376 392 397 387 409 411 406 410 404 394 394 411 417 419 407 397 401 379 397 415 402 393 393 379 393 388 385 369 345 318 309 309 329 352 369 375 379 371 372 351 321 312 334 373 366 375 376 385 383 358 371 382 344 366 397 356 376 381 377 354 346 351 356 360 374 406 355 -9999 -9999 -9999 -9999 -9999 -9999 -9999 -9999 -9999 -9999 -9999 -9999 -9999 -9999 -9999 -9999 -9999 -9999 -9999 -9999 -9999 
-9999 -9999 -9999 -9999 -9999 -9999 -9999 -9999 -9999 -9999 -9999 -9999 -9999 -9999 -9999 -9999 -9999 -9999 -9999 -9999 -9999 -9999 -9999 -9999 -9999 -9999 -9999 -9999 -9999 -9999 385 396 395 -9999 -9999 388 398 426 422 409 421 420 422 413 404 417 426 427 419 424 427 424 421 410 409 414 422 426 427 428 428 432 434 440 439 435 428 437 440 422 403 417 430 426 417 428 422 427 427 420 412 393 377 375 385 381 400 405 403 416 411 410 392 406 420 424 421 410 396 380 392 409 404 390 385 385 396 395 398 387 366 334 307 306 309 339 348 355 367 346 336 334 332 309 342 369 362 361 383 384 389 383 384 370 362 390 383 386 395 390 380 373 358 351 350 355 406 414 387 -9999 -9999 -9999 -9999 -9999 -9999 -9999 -9999 -9999 -9999 -9999 -9999 -9999 -9999 -9999 -9999 -9999 -9999 -9999 -9999 -9999 
-9999 -9999 -9999 -9999 -9999 -9999 -9999 -9999 -9999 -9999 -9999 -9999 -9999 -9999 -9999 -9999 -9999 -9999 -9999 -9999 -9999 -9999 -9999 -9999 -9999 -9999 -9999 -9999 -9999 -9999 384 393 406 401 390 387 400 424 428 416 424 429 426 420 416 415 423 423 420 421 420 426 420 411 417 425 417 424 429 433 431 433 436 438 442 439 438 437 432 430 408 408 426 431 418 418 423 425 429 419 410 405 391 375 376 379 389 394 405 414 426 421 400 396 411 421 423 420 412 392 373 404 411 397 374 400 402 384 390 366 362 315 313 327 309 308 324 352 372 365 363 341 309 322 351 347 338 359 376 384 372 387 376 379 383 375 360 377 379 376 369 380 377 363 362 385 374 418 395 370 -9999 -9999 -9999 -9999 -9999 -9999 -9999 -9999 -9999 -9999 -9999 -9999 -9999 -9999 -9999 -9999 -9999 -9999 -9999 -9999 
-9999 -9999 -9999 -9999 -9999 -9999 -9999 -9999 -9999 -9999 -9999 -9999 -9999 -9999 -9999 -9999 -9999 -9999 -9999 -9999 -9999 -9999 -9999 -9999 -9999 -9999 -9999 -9999 -9999 -9999 386 390 396 406 400 388 390 408 424 424 415 422 426 424 420 418 433 426 418 414 416 419 421 411 418 421 422 428 427 429 431 435 437 435 437 434 434 441 428 422 411 401 414 420 416 416 423 430 430 420 403 400 392 379 372 372 376 380 398 412 416 413 407 413 407 418 426 413 415 396 380 409 408 386 377 402 393 376 361 339 321 315 312 323 347 345 341 367 384 373 362 346 309 335 351 330 355 364 386 380 370 384 377 394 379 362 351 351 349 360 358 358 378 365 359 365 363 423 405 367 -9999 -9999 -9999 -9999 -9999 -9999 -9999 -9999 -9999 -9999 -9999 -9999 -9999 -9999 -9999 -9999 -9999 -9999 -9999 -9999 
-9999 -9999 -9999 -9999 -9999 -9999 -9999 -9999 -9999 -9999 -9999 -9999 -9999 -9999 -9999 -9999 -9999 -9999 -9999 -9999 -9999 -9999 -9999 -9999 -9999 -9999 -9999 -9999 -9999 -9999 -9999 -9999 390 396 405 402 391 402 410 413 408 412 412 412 417 417 424 429 418 409 417 422 421 414 411 415 420 428 425 428 432 434 433 434 435 433 429 451 442 442 421 395 404 413 415 414 422 429 434 426 418 403 395 394 391 375 370 380 394 402 407 416 411 428 424 407 418 408 411 393 372 404 398 382 373 398 399 381 336 325 326 327 349 320 357 375 380 380 384 370 343 346 308 336 335 333 360 384 385 384 365 389 374 389 387 371 387 360 355 345 347 358 363 369 358 371 374 452 414 -9999 -9999 -9999 -9999 -9999 -9999 -9999 -9999 -9999 -9999 -9999 -9999 -9999 -9999 -9999 -9999 -9999 -9999 -9999 -9999 -9999 
-9999 -9999 -9999 -9999 -9999 -9999 -9999 -9999 -9999 -9999 -9999 -9999 -9999 -9999 -9999 -9999 -9999 -9999 -9999 -9999 -9999 -9999 -9999 -9999 -9999 -9999 -9999 -9999 -9999 -9999 -9999 -9999 -9999 389 400 408 398 397 403 404 401 397 399 412 417 424 420 417 411 413 415 422 421 415 404 408 416 422 424 430 434 435 436 438 441 436 425 438 445 433 414 396 400 411 413 414 421 427 425 427 429 422 420 409 411 400 385 370 383 383 392 407 410 420 433 412 394 394 408 392 362 377 392 374 364 401 396 373 335 329 365 361 370 348 352 349 358 367 365 336 336 322 306 337 326 337 378 380 374 384 363 394 370 395 385 391 389 388 387 375 364 369 383 402 367 376 387 473 -9999 -9999 -9999 -9999 -9999 -9999 -9999 -9999 -9999 -9999 -9999 -9999 -9999 -9999 -9999 -9999 -9999 -9999 -9999 -9999 -9999 -9999 
-9999 -9999 -9999 -9999 -9999 -9999 -9999 -9999 -9999 -9999 -9999 -9999 -9999 -9999 -9999 -9999 -9999 -9999 -9999 -9999 -9999 -9999 -9999 -9999 -9999 -9999 -9999 -9999 -9999 -9999 -9999 -9999 -9999 391 390 402 404 404 410 410 411 406 401 403 401 406 405 408 417 416 414 418 414 406 399 406 415 415 420 427 433 439 440 437 441 441 433 425 432 428 413 393 400 406 414 409 416 425 429 430 425 427 420 418 426 421 401 389 369 372 376 387 406 412 423 427 405 383 386 381 372 351 365 347 376 405 398 359 333 336 374 379 379 365 337 316 323 323 334 310 317 303 324 338 316 330 355 376 374 375 368 377 385 381 380 385 369 380 365 368 370 369 362 390 401 429 448 505 -9999 -9999 -9999 -9999 -9999 -9999 -9999 -9999 -9999 -9999 -9999 -9999 -9999 -9999 -9999 -9999 -9999 -9999 -9999 -9999 -9999 -9999 
-9999 -9999 -9999 -9999 -9999 -9999 -9999 -9999 -9999 -9999 -9999 -9999 -9999 -9999 -9999 -9999 -9999 -9999 -9999 -9999 -9999 -9999 -9999 -9999 -9999 -9999 -9999 -9999 -9999 -9999 -9999 -9999 -9999 -9999 391 392 401 402 409 415 413 408 413 412 404 404 401 402 417 419 413 417 411 400 398 407 406 410 415 426 432 436 444 443 447 438 436 431 415 416 414 394 398 409 417 415 414 425 428 430 430 418 424 426 430 424 412 416 393 369 369 373 385 407 416 423 415 401 405 404 390 365 368 344 364 384 379 346 332 338 372 361 345 326 313 305 304 301 297 291 296 294 300 301 297 310 334 380 352 367 360 361 356 363 384 373 360 353 365 367 368 357 363 369 367 394 459 525 -9999 -9999 -9999 -9999 -9999 -9999 -9999 -9999 -9999 -9999 -9999 -9999 -9999 -9999 -9999 -9999 -9999 -9999 -9999 -9999 -9999 -9999 
-9999 -9999 -9999 -9999 -9999 -9999 -9999 -9999 -9999 -9999 -9999 -9999 -9999 -9999 -9999 -9999 -9999 -9999 -9999 -9999 -9999 -9999 -9999 -9999 -9999 -9999 -9999 -9999 -9999 -9999 -9999 -9999 -9999 -9999 -9999 394 396 411 406 412 411 404 412 422 423 413 412 415 410 415 414 418 406 399 397 402 408 413 415 423 429 432 440 439 437 437 430 421 411 414 413 392 403 412 420 419 416 419 424 429 434 421 414 425 431 426 408 412 409 387 363 361 375 393 397 419 422 421 407 414 396 404 390 364 339 355 389 375 330 336 361 344 315 323 318 326 348 346 337 311 305 311 332 344 343 319 307 325 325 327 328 342 349 379 385 388 388 365 353 359 360 376 399 385 393 451 511 512 -9999 -9999 -9999 -9999 -9999 -9999 -9999 -9999 -9999 -9999 -9999 -9999 -9999 -9999 -9999 -9999 -9999 -9999 -9999 -9999 -9999 -9999 
-9999 -9999 -9999 -9999 -9999 -9999 -9999 -9999 -9999 -9999 -9999 -9999 -9999 -9999 -9999 -9999 -9999 -9999 -9999 -9999 -9999 -9999 -9999 -9999 -9999 -9999 -9999 -9999 -9999 -9999 -9999 -9999 -9999 -9999 -9999 395 399 414 418 410 411 406 407 422 420 415 412 424 425 415 417 416 408 403 401 405 409 410 413 419 425 433 437 440 438 438 436 419 403 410 403 393 396 404 420 420 425 425 426 418 427 429 425 412 419 430 414 409 412 391 367 367 363 379 407 418 417 428 414 404 409 415 398 377 357 341 348 370 330 339 324 324 334 347 359 356 377 383 350 332 343 307 341 373 379 360 345 326 346 356 367 375 386 385 373 373 364 355 359 363 365 380 390 440 475 513 525 -9999 -9999 -9999 -9999 -9999 -9999 -9999 -9999 -9999 -9999 -9999 -9999 -9999 -9999 -9999 -9999 -9999 -9999 -9999 -9999 -9999 -9999 -9999 
-9999 -9999 -9999 -9999 -9999 -9999 -9999 -9999 -9999 -9999 -9999 -9999 -9999 -9999 -9999 -9999 -9999 -9999 -9999 -9999 -9999 -9999 -9999 -9999 -9999 -9999 -9999 -9999 -9999 -9999 -9999 -9999 -9999 -9999 394 394 410 407 410 407 410 408 406 408 418 420 411 412 425 422 418 420 415 407 402 405 409 411 414 414 419 427 435 443 439 426 425 415 398 397 396 397 406 408 423 424 420 418 416 410 422 429 431 426 410 419 415 419 417 402 372 375 384 375 403 408 424 422 423 398 402 412 419 392 389 360 339 337 334 339 324 346 376 378 387 376 383 384 376 358 372 332 320 349 381 388 368 347 -9999 -9999 -9999 -9999 -9999 382 379 354 345 363 367 377 402 421 454 480 513 505 -9999 -9999 -9999 -9999 -9999 -9999 -9999 -9999 -9999 -9999 -9999 -9999 -9999 -9999 -9999 -9999 -9999 -9999 -9999 -9999 -9999 -9999 -9999 -9999 
-9999 -9999 -9999 -9999 -9999 -9999 -9999 -9999 -9999 -9999 -9999 -9999 -9999 -9999 -9999 -9999 -9999 -9999 -9999 -9999 -9999 -9999 -9999 -9999 -9999 -9999 -9999 -9999 -9999 -9999 -9999 -9999 -9999 -9999 -9999 -9999 404 406 404 404 405 409 410 406 415 422 423 414 420 428 429 429 420 412 404 404 413 416 416 414 418 423 432 440 434 423 420 405 402 416 420 417 413 417 433 431 428 427 422 415 409 423 432 432 420 402 400 418 425 407 371 380 400 396 384 409 424 420 424 397 383 403 412 411 401 381 362 338 330 331 332 335 366 390 375 356 370 377 373 390 375 355 348 336 350 371 362 362 -9999 -9999 -9999 -9999 -9999 384 365 351 361 369 380 394 393 400 423 451 423 -9999 -9999 -9999 -9999 -9999 -9999 -9999 -9999 -9999 -9999 -9999 -9999 -9999 -9999 -9999 -9999 -9999 -9999 -9999 -9999 -9999 -9999 -9999 -9999 -9999 
-9999 -9999 -9999 -9999 -9999 -9999 -9999 -9999 -9999 -9999 -9999 -9999 -9999 -9999 -9999 -9999 -9999 -9999 -9999 -9999 -9999 -9999 -9999 -9999 -9999 -9999 -9999 -9999 -9999 -9999 -9999 -9999 -9999 -9999 -9999 -9999 -9999 401 400 394 399 397 408 410 420 423 433 421 423 435 435 428 424 417 409 407 415 422 421 418 417 423 439 442 433 423 411 402 407 428 439 435 428 435 446 446 440 436 427 421 407 409 421 424 426 421 407 395 406 401 377 377 406 422 396 398 415 413 424 408 378 396 391 392 397 367 351 349 343 342 336 345 353 378 347 344 353 347 376 388 378 385 377 366 367 -9999 -9999 -9999 -9999 -9999 -9999 -9999 -9999 382 367 372 391 383 375 -9999 -9999 -9999 -9999 -9999 -9999 -9999 -9999 -9999 -9999 -9999 -9999 -9999 -9999 -9999 -9999 -9999 -9999 -9999 -9999 -9999 -9999 -9999 -9999 -9999 -9999 -9999 -9999 -9999 -9999 -9999 
-9999 -9999 -9999 -9999 -9999 -9999 -9999 -9999 -9999 -9999 -9999 -9999 -9999 -9999 -9999 -9999 -9999 -9999 -9999 -9999 -9999 -9999 -9999 -9999 -9999 -9999 -9999 -9999 -9999 -9999 -9999 -9999 -9999 -9999 -9999 -9999 -9999 -9999 398 394 395 395 402 411 423 428 427 425 420 424 432 435 431 421 413 413 415 424 430 428 425 431 439 437 424 422 419 405 405 424 436 439 445 440 447 436 441 440 439 427 420 412 408 414 417 424 430 413 387 381 379 377 397 423 414 397 397 415 419 402 378 369 363 364 354 348 355 361 373 351 336 339 343 343 329 328 323 335 357 382 388 386 384 -9999 -9999 -9999 -9999 -9999 -9999 -9999 -9999 -9999 -9999 393 394 -9999 -9999 -9999 -9999 -9999 -9999 -9999 -9999 -9999 -9999 -9999 -9999 -9999 -9999 -9999 -9999 -9999 -9999 -9999 -9999 -9999 -9999 -9999 -9999 -9999 -9999 -9999 -9999 -9999 -9999 -9999 -9999 -9999 -9999 -9999 
-9999 -9999 -9999 -9999 -9999 -9999 -9999 -9999 -9999 -9999 -9999 -9999 -9999 -9999 -9999 -9999 -9999 -9999 -9999 -9999 -9999 -9999 -9999 -9999 -9999 -9999 -9999 -9999 -9999 -9999 -9999 -9999 -9999 -9999 -9999 -9999 -9999 -9999 -9999 395 401 399 398 406 417 422 423 427 423 421 421 429 427 421 416 417 417 422 428 429 433 445 447 448 441 433 434 419 403 415 426 435 438 439 444 439 437 440 436 434 427 416 409 408 406 419 426 415 389 401 405 405 390 403 421 408 397 409 406 412 393 381 384 396 392 358 374 402 371 347 342 335 341 332 331 353 335 350 377 390 381 381 382 -9999 -9999 -9999 -9999 -9999 -9999 -9999 -9999 -9999 -9999 -9999 -9999 -9999 -9999 -9999 -9999 -9999 -9999 -9999 -9999 -9999 -9999 -9999 -9999 -9999 -9999 -9999 -9999 -9999 -9999 -9999 -9999 -9999 -9999 -9999 -9999 -9999 -9999 -9999 -9999 -9999 -9999 -9999 -9999 -9999 -9999 -9999 
-9999 -9999 -9999 -9999 -9999 -9999 -9999 -9999 -9999 -9999 -9999 -9999 -9999 -9999 -9999 -9999 -9999 -9999 -9999 -9999 -9999 -9999 -9999 -9999 -9999 -9999 -9999 -9999 -9999 -9999 -9999 -9999 -9999 -9999 -9999 -9999 -9999 403 395 404 408 413 407 412 421 420 425 428 427 426 426 430 427 420 424 422 422 423 427 432 444 448 441 446 443 442 443 432 408 412 423 427 437 435 443 443 434 437 436 434 431 421 417 418 423 416 424 422 389 404 416 423 409 404 416 414 408 396 408 403 412 390 408 410 412 371 366 404 407 380 384 347 339 343 342 362 371 363 377 392 386 380 370 -9999 -9999 -9999 -9999 -9999 -9999 -9999 -9999 -9999 -9999 -9999 -9999 -9999 -9999 -9999 -9999 -9999 -9999 -9999 -9999 -9999 -9999 -9999 -9999 -9999 -9999 -9999 -9999 -9999 -9999 -9999 -9999 -9999 -9999 -9999 -9999 -9999 -9999 -9999 -9999 -9999 -9999 -9999 -9999 -9999 -9999 -9999 
-9999 -9999 -9999 -9999 -9999 -9999 -9999 -9999 -9999 -9999 -9999 -9999 -9999 -9999 -9999 -9999 -9999 -9999 -9999 -9999 -9999 -9999 -9999 -9999 -9999 -9999 -9999 -9999 -9999 -9999 -9999 -9999 -9999 -9999 -9999 -9999 -9999 -9999 401 402 413 420 410 406 408 411 412 421 424 425 427 427 424 420 430 425 429 425 421 432 442 442 439 447 446 436 444 434 406 399 407 428 435 437 442 443 440 435 435 432 426 423 415 415 427 426 409 420 401 390 422 423 424 427 417 407 413 394 397 403 414 405 416 405 403 368 381 388 401 416 403 372 347 355 347 380 404 399 403 381 374 375 375 -9999 -9999 -9999 -9999 -9999 -9999 -9999 -9999 -9999 -9999 -9999 -9999 -9999 -9999 -9999 -9999 -9999 -9999 -9999 -9999 -9999 -9999 -9999 -9999 -9999 -9999 -9999 -9999 -9999 -9999 -9999 -9999 -9999 -9999 -9999 -9999 -9999 -9999 -9999 -9999 -9999 -9999 -9999 -9999 -9999 -9999 -9999 
-9999 -9999 -9999 -9999 -9999 -9999 -9999 -9999 -9999 -9999 -9999 -9999 -9999 -9999 -9999 -9999 -9999 -9999 -9999 -9999 -9999 -9999 -9999 -9999 -9999 -9999 -9999 -9999 -9999 -9999 -9999 -9999 -9999 -9999 -9999 -9999 -9999 -9999 405 395 407 418 413 412 401 411 416 421 426 428 431 432 429 426 426 431 429 427 421 433 440 441 437 433 451 440 437 425 413 414 399 410 431 432 437 438 442 439 429 432 428 427 430 429 420 416 410 396 386 382 399 421 428 426 417 407 404 392 385 390 399 416 413 391 375 363 374 400 414 418 388 369 352 367 360 391 403 398 400 397 383 362 -9999 -9999 -9999 -9999 -9999 -9999 -9999 -9999 -9999 -9999 -9999 -9999 -9999 -9999 -9999 -9999 -9999 -9999 -9999 -9999 -9999 -9999 -9999 -9999 -9999 -9999 -9999 -9999 -9999 -9999 -9999 -9999 -9999 -9999 -9999 -9999 -9999 -9999 -9999 -9999 -9999 -9999 -9999 -9999 -9999 -9999 -9999 -9999 
-9999 -9999 -9999 -9999 -9999 -9999 -9999 -9999 -9999 -9999 -9999 -9999 -9999 -9999 -9999 -9999 -9999 -9999 -9999 -9999 -9999 -9999 -9999 -9999 -9999 -9999 -9999 -9999 -9999 -9999 -9999 -9999 -9999 -9999 -9999 -9999 -9999 -9999 405 398 416 420 415 419 410 404 410 417 425 428 424 429 433 427 426 429 428 429 422 423 435 445 453 437 433 441 426 428 429 430 416 401 422 430 431 435 439 444 433 425 434 434 431 429 421 426 427 425 400 387 403 416 430 428 423 408 407 393 383 381 381 399 406 396 398 384 376 405 413 412 412 379 355 365 359 401 392 395 381 390 374 366 -9999 -9999 -9999 -9999 -9999 -9999 -9999 -9999 -9999 -9999 -9999 -9999 -9999 -9999 -9999 -9999 -9999 -9999 -9999 -9999 -9999 -9999 -9999 -9999 -9999 -9999 -9999 -9999 -9999 -9999 -9999 -9999 -9999 -9999 -9999 -9999 -9999 -9999 -9999 -9999 -9999 -9999 -9999 -9999 -9999 -9999 -9999 -9999 
-9999 -9999 -9999 -9999 -9999 -9999 -9999 -9999 -9999 -9999 -9999 -9999 -9999 -9999 -9999 -9999 -9999 -9999 -9999 -9999 -9999 -9999 -9999 -9999 -9999 -9999 -9999 -9999 -9999 -9999 -9999 -9999 -9999 -9999 -9999 -9999 -9999 -9999 405 398 405 419 421 417 418 403 404 414 426 428 419 413 420 424 423 425 432 424 417 420 430 443 450 449 433 422 420 435 448 450 434 405 400 400 413 435 433 439 443 432 433 434 434 435 430 418 414 417 403 391 399 416 420 423 421 407 406 400 383 380 384 402 397 407 419 402 391 408 413 411 393 371 366 378 362 376 381 390 371 364 367 377 -9999 -9999 -9999 -9999 -9999 -9999 -9999 -9999 -9999 -9999 -9999 -9999 -9999 -9999 -9999 -9999 -9999 -9999 -9999 -9999 -9999 -9999 -9999 -9999 -9999 -9999 -9999 -9999 -9999 -9999 -9999 -9999 -9999 -9999 -9999 -9999 -9999 -9999 -9999 -9999 -9999 -9999 -9999 -9999 -9999 -9999 -9999 -9999 
-9999 -9999 -9999 -9999 -9999 -9999 -9999 -9999 -9999 -9999 -9999 -9999 -9999 -9999 -9999 -9999 -9999 -9999 -9999 -9999 -9999 -9999 -9999 -9999 -9999 -9999 -9999 -9999 -9999 -9999 -9999 -9999 -9999 -9999 -9999 -9999 -9999 -9999 401 400 399 404 416 420 419 412 400 409 425 431 420 412 404 407 412 417 426 423 421 420 426 437 447 447 438 426 418 430 441 436 425 416 426 412 398 406 424 418 426 420 434 431 437 440 437 433 427 409 399 408 424 432 422 413 409 404 403 399 390 388 386 396 411 405 422 419 405 418 405 402 422 395 382 364 380 363 373 372 356 353 374 396 -9999 -9999 -9999 -9999 -9999 -9999 -9999 -9999 -9999 -9999 -9999 -9999 -9999 -9999 -9999 -9999 -9999 -9999 -9999 -9999 -9999 -9999 -9999 -9999 -9999 -9999 -9999 -9999 -9999 -9999 -9999 -9999 -9999 -9999 -9999 -9999 -9999 -9999 -9999 -9999 -9999 -9999 -9999 -9999 -9999 -9999 -9999 -9999 
-9999 -9999 -9999 -9999 -9999 -9999 -9999 -9999 -9999 -9999 -9999 -9999 -9999 -9999 -9999 -9999 -9999 -9999 -9999 -9999 -9999 -9999 -9999 -9999 -9999 -9999 -9999 -9999 -9999 -9999 -9999 -9999 -9999 -9999 -9999 -9999 -9999 -9999 -9999 404 395 399 416 419 413 420 404 412 420 421 407 408 410 414 410 412 418 421 422 421 424 432 442 444 439 427 424 429 445 442 435 422 444 437 415 406 405 400 402 414 430 432 440 438 436 432 434 419 402 422 428 426 409 413 417 421 418 410 403 398 388 391 412 417 413 423 415 420 409 394 401 388 381 372 392 362 386 382 368 362 381 395 -9999 -9999 -9999 -9999 -9999 -9999 -9999 -9999 -9999 -9999 -9999 -9999 -9999 -9999 -9999 -9999 -9999 -9999 -9999 -9999 -9999 -9999 -9999 -9999 -9999 -9999 -9999 -9999 -9999 -9999 -9999 -9999 -9999 -9999 -9999 -9999 -9999 -9999 -9999 -9999 -9999 -9999 -9999 -9999 -9999 -9999 -9999 -9999 
-9999 -9999 -9999 -9999 -9999 -9999 -9999 -9999 -9999 -9999 -9999 -9999 -9999 -9999 -9999 -9999 -9999 -9999 -9999 -9999 -9999 -9999 -9999 -9999 -9999 -9999 -9999 -9999 -9999 -9999 -9999 -9999 -9999 -9999 -9999 -9999 -9999 -9999 -9999 405 397 406 415 414 408 410 405 404 404 408 417 419 423 428 422 421 416 417 423 423 425 429 441 452 438 423 430 437 450 456 437 434 446 439 424 435 425 423 409 416 436 434 432 437 440 440 429 412 405 420 417 409 415 420 424 420 417 412 407 401 392 393 410 424 424 417 416 411 401 386 385 377 376 375 386 384 380 393 379 365 366 378 -9999 -9999 -9999 -9999 -9999 -9999 -9999 -9999 -9999 -9999 -9999 -9999 -9999 -9999 -9999 -9999 -9999 -9999 -9999 -9999 -9999 -9999 -9999 -9999 -9999 -9999 -9999 -9999 -9999 -9999 -9999 -9999 -9999 -9999 -9999 -9999 -9999 -9999 -9999 -9999 -9999 -9999 -9999 -9999 -9999 -9999 -9999 -9999 
-9999 -9999 -9999 -9999 -9999 -9999 -9999 -9999 -9999 -9999 -9999 -9999 -9999 -9999 -9999 -9999 -9999 -9999 -9999 -9999 -9999 -9999 -9999 -9999 -9999 -9999 -9999 -9999 -9999 -9999 -9999 -9999 -9999 -9999 -9999 -9999 -9999 -9999 -9999 403 394 396 410 411 405 406 402 396 396 404 410 414 416 420 420 428 431 423 423 425 429 434 437 447 438 436 443 443 456 453 441 436 453 449 441 452 447 440 426 411 414 436 430 437 441 440 439 417 410 425 428 410 416 422 423 421 422 418 412 403 395 395 407 424 426 427 410 413 415 400 399 403 405 401 383 409 385 376 385 367 379 391 -9999 -9999 -9999 -9999 -9999 -9999 -9999 -9999 -9999 -9999 -9999 -9999 -9999 -9999 -9999 -9999 -9999 -9999 -9999 -9999 -9999 -9999 -9999 -9999 -9999 -9999 -9999 -9999 -9999 -9999 -9999 -9999 -9999 -9999 -9999 -9999 -9999 -9999 -9999 -9999 -9999 -9999 -9999 -9999 -9999 -9999 -9999 -9999 
-9999 -9999 -9999 -9999 -9999 -9999 -9999 -9999 -9999 -9999 -9999 -9999 -9999 -9999 -9999 -9999 -9999 -9999 -9999 -9999 -9999 -9999 -9999 -9999 -9999 -9999 -9999 -9999 -9999 -9999 -9999 -9999 -9999 -9999 -9999 -9999 -9999 -9999 -9999 400 396 408 411 408 408 408 401 392 389 394 398 403 409 416 415 413 413 417 422 421 428 434 432 431 431 437 444 444 455 458 446 440 449 445 447 448 445 447 451 444 424 425 425 433 439 436 434 413 411 426 416 415 424 427 428 425 422 418 416 407 398 398 403 413 432 425 420 404 414 415 412 421 406 394 386 393 410 390 380 369 372 398 -9999 -9999 -9999 -9999 -9999 -9999 -9999 -9999 -9999 -9999 -9999 -9999 -9999 -9999 -9999 -9999 -9999 -9999 -9999 -9999 -9999 -9999 -9999 -9999 -9999 -9999 -9999 -9999 -9999 -9999 -9999 -9999 -9999 -9999 -9999 -9999 -9999 -9999 -9999 -9999 -9999 -9999 -9999 -9999 -9999 -9999 -9999 -9999 
-9999 -9999 -9999 -9999 -9999 -9999 -9999 -9999 -9999 -9999 -9999 -9999 -9999 -9999 -9999 -9999 -9999 -9999 -9999 -9999 -9999 -9999 -9999 -9999 -9999 -9999 -9999 -9999 -9999 -9999 -9999 -9999 -9999 -9999 -9999 -9999 -9999 -9999 -9999 395 387 397 407 406 407 396 393 387 387 393 396 402 409 414 414 408 408 409 413 420 424 430 429 429 434 440 446 443 449 450 448 440 442 444 446 452 453 444 440 446 437 417 414 431 447 440 424 410 419 413 414 422 428 429 431 429 421 421 418 409 404 404 410 406 419 424 417 407 402 406 428 427 405 400 397 392 425 374 378 380 380 -9999 -9999 -9999 -9999 -9999 -9999 -9999 -9999 -9999 -9999 -9999 -9999 -9999 -9999 -9999 -9999 -9999 -9999 -9999 -9999 -9999 -9999 -9999 -9999 -9999 -9999 -9999 -9999 -9999 -9999 -9999 -9999 -9999 -9999 -9999 -9999 -9999 -9999 -9999 -9999 -9999 -9999 -9999 -9999 -9999 -9999 -9999 -9999 -9999 
-9999 -9999 -9999 -9999 -9999 -9999 -9999 -9999 -9999 -9999 -9999 -9999 -9999 -9999 -9999 -9999 -9999 -9999 -9999 -9999 -9999 -9999 -9999 -9999 -9999 -9999 -9999 -9999 -9999 -9999 -9999 -9999 -9999 -9999 -9999 -9999 -9999 -9999 -9999 392 389 403 406 402 396 399 390 392 392 408 413 422 422 424 429 425 414 413 409 409 414 417 422 427 431 435 440 443 444 442 442 437 438 440 446 452 451 450 443 432 430 421 411 420 430 429 422 406 406 410 413 426 434 433 431 427 423 421 421 410 405 408 411 403 407 414 420 424 422 400 417 429 417 419 410 401 447 407 391 403 407 -9999 -9999 -9999 -9999 -9999 -9999 -9999 -9999 -9999 -9999 -9999 -9999 -9999 -9999 -9999 -9999 -9999 -9999 -9999 -9999 -9999 -9999 -9999 -9999 -9999 -9999 -9999 -9999 -9999 -9999 -9999 -9999 -9999 -9999 -9999 -9999 -9999 -9999 -9999 -9999 -9999 -9999 -9999 -9999 -9999 -9999 -9999 -9999 -9999 
-9999 -9999 -9999 -9999 -9999 -9999 -9999 -9999 -9999 -9999 -9999 -9999 -9999 -9999 -9999 -9999 -9999 -9999 -9999 -9999 -9999 -9999 -9999 -9999 -9999 -9999 -9999 -9999 -9999 -9999 -9999 -9999 -9999 -9999 -9999 -9999 -9999 -9999 -9999 397 382 396 405 404 395 388 386 389 393 398 410 414 414 412 420 428 426 420 414 408 408 408 413 422 424 426 434 439 442 440 438 437 436 439 442 442 443 443 441 446 443 431 419 410 407 409 409 409 404 415 424 426 434 434 426 426 430 427 421 412 406 409 407 401 403 412 426 430 424 406 408 430 426 418 416 411 469 413 396 405 -9999 -9999 -9999 -9999 -9999 -9999 -9999 -9999 -9999 -9999 -9999 -9999 -9999 -9999 -9999 -9999 -9999 -9999 -9999 -9999 -9999 -9999 -9999 -9999 -9999 -9999 -9999 -9999 -9999 -9999 -9999 -9999 -9999 -9999 -9999 -9999 -9999 -9999 -9999 -9999 -9999 -9999 -9999 -9999 -9999 -9999 -9999 -9999 -9999 -9999 
-9999 -9999 -9999 -9999 -9999 -9999 -9999 -9999 -9999 -9999 -9999 -9999 -9999 -9999 -9999 -9999 -9999 -9999 -9999 -9999 -9999 -9999 -9999 -9999 -9999 -9999 -9999 -9999 -9999 -9999 -9999 -9999 -9999 -9999 -9999 -9999 -9999 -9999 -9999 393 392 390 398 397 398 382 390 397 414 405 411 422 418 415 418 426 426 421 415 413 413 412 416 418 422 422 424 432 438 437 432 432 433 438 440 437 439 441 442 443 441 445 438 427 433 434 436 418 410 413 415 415 417 425 429 430 432 430 424 413 410 407 405 405 406 414 428 427 421 414 404 419 425 427 415 425 460 406 403 -9999 -9999 -9999 -9999 -9999 -9999 -9999 -9999 -9999 -9999 -9999 -9999 -9999 -9999 -9999 -9999 -9999 -9999 -9999 -9999 -9999 -9999 -9999 -9999 -9999 -9999 -9999 -9999 -9999 -9999 -9999 -9999 -9999 -9999 -9999 -9999 -9999 -9999 -9999 -9999 -9999 -9999 -9999 -9999 -9999 -9999 -9999 -9999 -9999 -9999 -9999 
-9999 -9999 -9999 -9999 -9999 -9999 -9999 -9999 -9999 -9999 -9999 -9999 -9999 -9999 -9999 -9999 -9999 -9999 -9999 -9999 -9999 -9999 -9999 -9999 -9999 -9999 -9999 -9999 -9999 -9999 -9999 -9999 -9999 -9999 -9999 -9999 -9999 -9999 -9999 -9999 399 390 392 394 392 389 410 401 404 415 414 417 416 419 418 421 418 422 418 421 419 422 432 437 437 430 428 428 431 429 430 432 435 434 435 436 441 441 442 443 449 444 448 436 443 441 439 420 412 414 412 416 422 432 428 430 432 434 427 414 411 407 406 407 409 410 421 433 432 418 407 406 422 428 422 424 469 400 405 -9999 -9999 -9999 -9999 -9999 -9999 -9999 -9999 -9999 -9999 -9999 -9999 -9999 -9999 -9999 -9999 -9999 -9999 -9999 -9999 -9999 -9999 -9999 -9999 -9999 -9999 -9999 -9999 -9999 -9999 -9999 -9999 -9999 -9999 -9999 -9999 -9999 -9999 -9999 -9999 -9999 -9999 -9999 -9999 -9999 -9999 -9999 -9999 -9999 -9999 -9999 
-9999 -9999 -9999 -9999 -9999 -9999 -9999 -9999 -9999 -9999 -9999 -9999 -9999 -9999 -9999 -9999 -9999 -9999 -9999 -9999 -9999 -9999 -9999 -9999 -9999 -9999 -9999 -9999 -9999 -9999 -9999 -9999 -9999 -9999 -9999 -9999 -9999 -9999 -9999 -9999 -9999 389 385 399 380 394 413 414 404 412 420 413 414 418 419 419 427 429 427 435 430 431 438 441 435 433 431 429 429 428 427 429 433 435 437 442 443 443 442 446 449 450 447 447 447 450 440 427 419 418 419 417 418 423 428 429 433 433 427 416 411 406 406 409 414 415 421 427 431 426 414 409 417 423 443 478 472 -9999 -9999 -9999 -9999 -9999 -9999 -9999 -9999 -9999 -9999 -9999 -9999 -9999 -9999 -9999 -9999 -9999 -9999 -9999 -9999 -9999 -9999 -9999 -9999 -9999 -9999 -9999 -9999 -9999 -9999 -9999 -9999 -9999 -9999 -9999 -9999 -9999 -9999 -9999 -9999 -9999 -9999 -9999 -9999 -9999 -9999 -9999 -9999 -9999 -9999 -9999 -9999 -9999 
-9999 -9999 -9999 -9999 -9999 -9999 -9999 -9999 -9999 -9999 -9999 -9999 -9999 -9999 -9999 -9999 -9999 -9999 -9999 -9999 -9999 -9999 -9999 -9999 -9999 -9999 -9999 -9999 -9999 -9999 -9999 -9999 -9999 -9999 -9999 -9999 -9999 -9999 -9999 -9999 -9999 391 406 390 388 405 403 405 403 410 416 408 414 418 417 417 426 426 427 438 433 428 433 445 434 430 427 427 426 427 425 428 432 439 440 439 440 439 439 444 440 440 445 444 451 456 447 431 425 426 433 432 427 426 430 436 437 436 428 422 415 411 410 413 421 425 428 442 428 423 417 416 428 430 -9999 -9999 -9999 -9999 -9999 -9999 -9999 -9999 -9999 -9999 -9999 -9999 -9999 -9999 -9999 -9999 -9999 -9999 -9999 -9999 -9999 -9999 -9999 -9999 -9999 -9999 -9999 -9999 -9999 -9999 -9999 -9999 -9999 -9999 -9999 -9999 -9999 -9999 -9999 -9999 -9999 -9999 -9999 -9999 -9999 -9999 -9999 -9999 -9999 -9999 -9999 -9999 -9999 -9999 -9999 -9999 
-9999 -9999 -9999 -9999 -9999 -9999 -9999 -9999 -9999 -9999 -9999 -9999 -9999 -9999 -9999 -9999 -9999 -9999 -9999 -9999 -9999 -9999 -9999 -9999 -9999 -9999 -9999 -9999 -9999 -9999 -9999 -9999 -9999 -9999 -9999 -9999 -9999 -9999 -9999 -9999 -9999 412 400 381 389 399 397 404 404 410 408 407 412 413 416 420 421 422 424 432 428 426 424 433 428 430 426 427 427 428 427 429 429 436 445 443 439 434 435 440 438 438 449 448 451 451 454 440 429 428 433 436 431 438 444 440 437 434 426 426 419 413 412 417 425 431 436 441 427 421 418 421 431 -9999 -9999 -9999 -9999 -9999 -9999 -9999 -9999 -9999 -9999 -9999 -9999 -9999 -9999 -9999 -9999 -9999 -9999 -9999 -9999 -9999 -9999 -9999 -9999 -9999 -9999 -9999 -9999 -9999 -9999 -9999 -9999 -9999 -9999 -9999 -9999 -9999 -9999 -9999 -9999 -9999 -9999 -9999 -9999 -9999 -9999 -9999 -9999 -9999 -9999 -9999 -9999 -9999 -9999 -9999 -9999 -9999 
-9999 -9999 -9999 -9999 -9999 -9999 -9999 -9999 -9999 -9999 -9999 -9999 -9999 -9999 -9999 -9999 -9999 -9999 -9999 -9999 -9999 -9999 -9999 -9999 -9999 -9999 -9999 -9999 -9999 -9999 -9999 -9999 -9999 -9999 -9999 -9999 -9999 -9999 -9999 -9999 -9999 417 382 382 385 387 389 401 405 403 399 413 413 415 410 413 420 417 420 426 421 421 421 421 425 427 428 429 429 429 428 430 430 432 435 442 439 436 435 435 439 443 441 452 456 454 454 441 431 427 434 443 441 437 438 439 433 428 427 428 427 420 420 423 428 429 433 447 441 440 429 422 434 -9999 -9999 -9999 -9999 -9999 -9999 -9999 -9999 -9999 -9999 -9999 -9999 -9999 -9999 -9999 -9999 -9999 -9999 -9999 -9999 -9999 -9999 -9999 -9999 -9999 -9999 -9999 -9999 -9999 -9999 -9999 -9999 -9999 -9999 -9999 -9999 -9999 -9999 -9999 -9999 -9999 -9999 -9999 -9999 -9999 -9999 -9999 -9999 -9999 -9999 -9999 -9999 -9999 -9999 -9999 -9999 -9999 
-9999 -9999 -9999 -9999 -9999 -9999 -9999 -9999 -9999 -9999 -9999 -9999 -9999 -9999 -9999 -9999 -9999 -9999 -9999 -9999 -9999 -9999 -9999 -9999 -9999 -9999 -9999 -9999 -9999 -9999 -9999 -9999 -9999 -9999 -9999 -9999 -9999 -9999 -9999 -9999 -9999 406 384 396 389 390 396 403 405 401 401 409 417 414 412 413 418 418 416 418 410 408 412 419 425 425 429 436 438 432 435 433 432 435 433 434 437 435 435 438 442 447 448 447 450 453 454 450 441 430 428 434 433 431 433 431 428 428 434 437 434 428 423 423 428 439 447 449 442 440 432 431 -9999 -9999 -9999 -9999 -9999 -9999 -9999 -9999 -9999 -9999 -9999 -9999 -9999 -9999 -9999 -9999 -9999 -9999 -9999 -9999 -9999 -9999 -9999 -9999 -9999 -9999 -9999 -9999 -9999 -9999 -9999 -9999 -9999 -9999 -9999 -9999 -9999 -9999 -9999 -9999 -9999 -9999 -9999 -9999 -9999 -9999 -9999 -9999 -9999 -9999 -9999 -9999 -9999 -9999 -9999 -9999 -9999 -9999 
-9999 -9999 -9999 -9999 -9999 -9999 -9999 -9999 -9999 -9999 -9999 -9999 -9999 -9999 -9999 -9999 -9999 -9999 -9999 -9999 -9999 -9999 -9999 -9999 -9999 -9999 -9999 -9999 -9999 -9999 -9999 -9999 -9999 -9999 -9999 -9999 -9999 -9999 -9999 -9999 407 384 382 389 397 397 397 403 407 402 403 413 413 414 407 412 418 415 406 403 402 407 412 419 426 430 435 438 442 436 435 433 436 436 438 437 435 435 438 441 448 450 454 454 447 449 455 453 447 434 431 433 430 432 432 429 430 432 440 444 437 430 426 427 433 442 452 450 442 436 433 -9999 -9999 -9999 -9999 -9999 -9999 -9999 -9999 -9999 -9999 -9999 -9999 -9999 -9999 -9999 -9999 -9999 -9999 -9999 -9999 -9999 -9999 -9999 -9999 -9999 -9999 -9999 -9999 -9999 -9999 -9999 -9999 -9999 -9999 -9999 -9999 -9999 -9999 -9999 -9999 -9999 -9999 -9999 -9999 -9999 -9999 -9999 -9999 -9999 -9999 -9999 -9999 -9999 -9999 -9999 -9999 -9999 -9999 -9999 
-9999 -9999 -9999 -9999 -9999 -9999 -9999 -9999 -9999 -9999 -9999 -9999 -9999 -9999 -9999 -9999 -9999 -9999 -9999 -9999 -9999 -9999 -9999 -9999 -9999 -9999 -9999 -9999 -9999 -9999 -9999 -9999 -9999 -9999 -9999 -9999 -9999 -9999 -9999 -9999 405 375 384 393 399 397 400 397 402 396 401 412 406 411 418 408 407 400 395 396 402 410 416 422 429 432 435 437 439 437 438 436 434 434 436 435 435 435 440 446 446 448 450 453 456 454 449 448 446 438 429 430 428 432 431 431 436 441 447 447 436 433 438 435 437 450 458 452 443 441 431 -9999 -9999 -9999 -9999 -9999 -9999 -9999 -9999 -9999 -9999 -9999 -9999 -9999 -9999 -9999 -9999 -9999 -9999 -9999 -9999 -9999 -9999 -9999 -9999 -9999 -9999 -9999 -9999 -9999 -9999 -9999 -9999 -9999 -9999 -9999 -9999 -9999 -9999 -9999 -9999 -9999 -9999 -9999 -9999 -9999 -9999 -9999 -9999 -9999 -9999 -9999 -9999 -9999 -9999 -9999 -9999 -9999 -9999 -9999 
-9999 -9999 -9999 -9999 -9999 -9999 -9999 -9999 -9999 -9999 -9999 -9999 -9999 -9999 -9999 -9999 -9999 -9999 -9999 -9999 -9999 -9999 -9999 -9999 -9999 -9999 -9999 -9999 -9999 -9999 -9999 -9999 -9999 -9999 -9999 -9999 -9999 -9999 -9999 -9999 404 375 383 393 397 398 398 399 404 398 398 398 396 400 405 401 396 399 396 399 406 415 424 431 428 435 438 440 437 437 436 437 433 427 429 432 430 435 442 445 446 447 452 457 453 449 444 440 442 436 437 436 435 436 435 443 452 450 455 451 439 434 436 437 438 452 454 448 446 -9999 -9999 -9999 -9999 -9999 -9999 -9999 -9999 -9999 -9999 -9999 -9999 -9999 -9999 -9999 -9999 -9999 -9999 -9999 -9999 -9999 -9999 -9999 -9999 -9999 -9999 -9999 -9999 -9999 -9999 -9999 -9999 -9999 -9999 -9999 -9999 -9999 -9999 -9999 -9999 -9999 -9999 -9999 -9999 -9999 -9999 -9999 -9999 -9999 -9999 -9999 -9999 -9999 -9999 -9999 -9999 -9999 -9999 -9999 -9999 -9999 
-9999 -9999 -9999 -9999 -9999 -9999 -9999 -9999 -9999 -9999 -9999 -9999 -9999 -9999 -9999 -9999 -9999 -9999 -9999 -9999 -9999 -9999 -9999 -9999 -9999 -9999 -9999 -9999 -9999 -9999 -9999 -9999 -9999 -9999 -9999 -9999 -9999 -9999 -9999 -9999 394 381 389 399 399 398 394 394 399 398 392 388 392 400 399 399 406 415 411 408 412 417 426 426 427 430 434 434 433 431 431 432 429 426 433 431 431 433 438 444 454 455 454 457 459 459 453 448 441 439 440 436 434 439 444 452 459 454 456 450 440 439 438 442 445 447 457 451 -9999 -9999 -9999 -9999 -9999 -9999 -9999 -9999 -9999 -9999 -9999 -9999 -9999 -9999 -9999 -9999 -9999 -9999 -9999 -9999 -9999 -9999 -9999 -9999 -9999 -9999 -9999 -9999 -9999 -9999 -9999 -9999 -9999 -9999 -9999 -9999 -9999 -9999 -9999 -9999 -9999 -9999 -9999 -9999 -9999 -9999 -9999 -9999 -9999 -9999 -9999 -9999 -9999 -9999 -9999 -9999 -9999 -9999 -9999 -9999 -9999 -9999 
-9999 -9999 -9999 -9999 -9999 -9999 -9999 -9999 -9999 -9999 -9999 -9999 -9999 -9999 -9999 -9999 -9999 -9999 -9999 -9999 -9999 -9999 -9999 -9999 -9999 -9999 -9999 -9999 -9999 -9999 -9999 -9999 -9999 -9999 -9999 -9999 -9999 -9999 -9999 -9999 387 378 388 397 397 400 392 390 393 396 393 395 401 412 412 411 415 420 413 412 417 415 419 423 431 429 430 432 432 432 432 430 428 426 430 434 437 439 438 440 449 454 454 451 453 453 456 451 446 444 441 442 443 454 451 457 459 457 452 444 446 449 447 447 450 447 450 447 -9999 -9999 -9999 -9999 -9999 -9999 -9999 -9999 -9999 -9999 -9999 -9999 -9999 -9999 -9999 -9999 -9999 -9999 -9999 -9999 -9999 -9999 -9999 -9999 -9999 -9999 -9999 -9999 -9999 -9999 -9999 -9999 -9999 -9999 -9999 -9999 -9999 -9999 -9999 -9999 -9999 -9999 -9999 -9999 -9999 -9999 -9999 -9999 -9999 -9999 -9999 -9999 -9999 -9999 -9999 -9999 -9999 -9999 -9999 -9999 -9999 -9999 
-9999 -9999 -9999 -9999 -9999 -9999 -9999 -9999 -9999 -9999 -9999 -9999 -9999 -9999 -9999 -9999 -9999 -9999 -9999 -9999 -9999 -9999 -9999 -9999 -9999 -9999 -9999 -9999 -9999 -9999 -9999 -9999 -9999 -9999 -9999 -9999 -9999 -9999 -9999 -9999 391 381 382 388 393 397 394 388 390 394 395 401 402 414 415 415 420 413 412 410 410 414 423 424 429 427 432 436 432 431 432 430 430 429 432 436 441 443 439 438 442 447 453 455 454 457 462 453 452 442 444 440 456 462 459 461 454 453 444 448 453 452 447 456 455 448 449 448 -9999 -9999 -9999 -9999 -9999 -9999 -9999 -9999 -9999 -9999 -9999 -9999 -9999 -9999 -9999 -9999 -9999 -9999 -9999 -9999 -9999 -9999 -9999 -9999 -9999 -9999 -9999 -9999 -9999 -9999 -9999 -9999 -9999 -9999 -9999 -9999 -9999 -9999 -9999 -9999 -9999 -9999 -9999 -9999 -9999 -9999 -9999 -9999 -9999 -9999 -9999 -9999 -9999 -9999 -9999 -9999 -9999 -9999 -9999 -9999 -9999 -9999 
-9999 -9999 -9999 -9999 -9999 -9999 -9999 -9999 -9999 -9999 -9999 -9999 -9999 -9999 -9999 -9999 -9999 -9999 -9999 -9999 -9999 -9999 -9999 -9999 -9999 -9999 -9999 -9999 -9999 -9999 -9999 -9999 -9999 -9999 -9999 -9999 -9999 -9999 -9999 -9999 408 377 375 382 389 396 394 389 388 392 396 404 405 410 414 415 414 411 412 413 418 419 420 423 425 427 435 445 429 431 432 429 430 432 435 439 445 446 442 439 441 444 448 453 456 457 454 454 456 447 448 447 450 452 459 461 465 450 460 454 456 452 456 463 452 453 454 450 -9999 -9999 -9999 -9999 -9999 -9999 -9999 -9999 -9999 -9999 -9999 -9999 -9999 -9999 -9999 -9999 -9999 -9999 -9999 -9999 -9999 -9999 -9999 -9999 -9999 -9999 -9999 -9999 -9999 -9999 -9999 -9999 -9999 -9999 -9999 -9999 -9999 -9999 -9999 -9999 -9999 -9999 -9999 -9999 -9999 -9999 -9999 -9999 -9999 -9999 -9999 -9999 -9999 -9999 -9999 -9999 -9999 -9999 -9999 -9999 -9999 -9999 
-9999 -9999 -9999 -9999 -9999 -9999 -9999 -9999 -9999 -9999 -9999 -9999 -9999 -9999 -9999 -9999 -9999 -9999 -9999 -9999 -9999 -9999 -9999 -9999 -9999 -9999 -9999 -9999 -9999 -9999 -9999 -9999 -9999 -9999 -9999 -9999 -9999 -9999 -9999 -9999 -9999 397 373 386 395 397 394 388 385 391 395 402 402 403 410 413 409 407 410 411 413 419 421 424 425 426 428 431 433 434 434 433 432 433 437 445 447 449 445 445 444 443 444 452 457 453 459 462 455 447 452 455 450 459 464 466 460 460 461 460 458 456 464 457 455 458 457 451 441 -9999 -9999 -9999 -9999 -9999 -9999 -9999 -9999 -9999 -9999 -9999 -9999 -9999 -9999 -9999 -9999 -9999 -9999 -9999 -9999 -9999 -9999 -9999 -9999 -9999 -9999 -9999 -9999 -9999 -9999 -9999 -9999 -9999 -9999 -9999 -9999 -9999 -9999 -9999 -9999 -9999 -9999 -9999 -9999 -9999 -9999 -9999 -9999 -9999 -9999 -9999 -9999 -9999 -9999 -9999 -9999 -9999 -9999 -9999 -9999 -9999 
-9999 -9999 -9999 -9999 -9999 -9999 -9999 -9999 -9999 -9999 -9999 -9999 -9999 -9999 -9999 -9999 -9999 -9999 -9999 -9999 -9999 -9999 -9999 -9999 -9999 -9999 -9999 -9999 -9999 -9999 -9999 -9999 -9999 -9999 -9999 -9999 -9999 -9999 -9999 -9999 -9999 394 371 383 391 399 400 394 387 389 390 397 402 412 411 407 405 411 408 411 411 414 417 416 418 421 428 430 433 435 436 438 435 436 438 445 445 447 444 443 440 442 448 449 453 456 458 464 461 460 464 463 454 457 459 466 450 454 461 464 466 463 466 460 459 463 462 458 457 449 -9999 -9999 -9999 -9999 -9999 -9999 -9999 -9999 -9999 -9999 -9999 -9999 -9999 -9999 -9999 -9999 -9999 -9999 -9999 -9999 -9999 -9999 -9999 -9999 -9999 -9999 -9999 -9999 -9999 -9999 -9999 -9999 -9999 -9999 -9999 -9999 -9999 -9999 -9999 -9999 -9999 -9999 -9999 -9999 -9999 -9999 -9999 -9999 -9999 -9999 -9999 -9999 -9999 -9999 -9999 -9999 -9999 -9999 -9999 -9999 
-9999 -9999 -9999 -9999 -9999 -9999 -9999 -9999 -9999 -9999 -9999 -9999 -9999 -9999 -9999 -9999 -9999 -9999 -9999 -9999 -9999 -9999 -9999 -9999 -9999 -9999 -9999 -9999 -9999 -9999 -9999 -9999 -9999 -9999 -9999 -9999 -9999 -9999 -9999 -9999 -9999 420 373 378 388 393 397 394 386 383 391 393 398 405 403 401 403 404 408 411 412 412 412 416 418 424 427 429 432 432 439 439 436 438 441 440 445 446 443 444 444 450 451 458 461 458 457 457 468 463 458 468 460 455 456 470 455 460 463 466 463 457 456 457 462 465 456 466 473 457 -9999 -9999 -9999 -9999 -9999 -9999 -9999 -9999 -9999 -9999 -9999 -9999 -9999 -9999 -9999 -9999 -9999 -9999 -9999 -9999 -9999 -9999 -9999 -9999 -9999 -9999 -9999 -9999 -9999 -9999 -9999 -9999 -9999 -9999 -9999 -9999 -9999 -9999 -9999 -9999 -9999 -9999 -9999 -9999 -9999 -9999 -9999 -9999 -9999 -9999 -9999 -9999 -9999 -9999 -9999 -9999 -9999 -9999 -9999 -9999 
-9999 -9999 -9999 -9999 -9999 -9999 -9999 -9999 -9999 -9999 -9999 -9999 -9999 -9999 -9999 -9999 -9999 -9999 -9999 -9999 -9999 -9999 -9999 -9999 -9999 -9999 -9999 -9999 -9999 -9999 -9999 -9999 -9999 -9999 -9999 -9999 -9999 -9999 -9999 -9999 -9999 425 374 384 387 396 400 391 390 383 390 390 391 395 403 399 401 400 407 412 409 405 412 420 421 423 425 429 432 432 436 439 438 439 439 442 444 445 445 445 447 457 458 465 471 465 455 462 465 464 455 471 460 466 468 467 454 457 464 463 455 457 461 462 471 465 461 462 473 484 -9999 -9999 -9999 -9999 -9999 -9999 -9999 -9999 -9999 -9999 -9999 -9999 -9999 -9999 -9999 -9999 -9999 -9999 -9999 -9999 -9999 -9999 -9999 -9999 -9999 -9999 -9999 -9999 -9999 -9999 -9999 -9999 -9999 -9999 -9999 -9999 -9999 -9999 -9999 -9999 -9999 -9999 -9999 -9999 -9999 -9999 -9999 -9999 -9999 -9999 -9999 -9999 -9999 -9999 -9999 -9999 -9999 -9999 -9999 -9999 
-9999 -9999 -9999 -9999 -9999 -9999 -9999 -9999 -9999 -9999 -9999 -9999 -9999 -9999 -9999 -9999 -9999 -9999 -9999 -9999 -9999 -9999 -9999 -9999 -9999 -9999 -9999 -9999 -9999 -9999 -9999 -9999 -9999 -9999 -9999 -9999 -9999 -9999 -9999 -9999 -9999 428 373 383 387 383 387 385 390 383 403 392 387 392 392 389 392 395 406 409 410 416 418 415 421 423 424 428 432 430 430 436 436 435 434 439 443 446 447 449 451 459 465 463 463 470 466 474 475 473 474 460 465 459 453 461 456 453 467 462 461 462 464 468 469 465 463 465 472 484 495 -9999 -9999 -9999 -9999 -9999 -9999 -9999 -9999 -9999 -9999 -9999 -9999 -9999 -9999 -9999 -9999 -9999 -9999 -9999 -9999 -9999 -9999 -9999 -9999 -9999 -9999 -9999 -9999 -9999 -9999 -9999 -9999 -9999 -9999 -9999 -9999 -9999 -9999 -9999 -9999 -9999 -9999 -9999 -9999 -9999 -9999 -9999 -9999 -9999 -9999 -9999 -9999 -9999 -9999 -9999 -9999 -9999 -9999 -9999 
-9999 -9999 -9999 -9999 -9999 -9999 -9999 -9999 -9999 -9999 -9999 -9999 -9999 -9999 -9999 -9999 -9999 -9999 -9999 -9999 -9999 -9999 -9999 -9999 -9999 -9999 -9999 -9999 -9999 -9999 -9999 -9999 -9999 -9999 -9999 -9999 -9999 -9999 -9999 -9999 -9999 419 375 373 377 383 375 380 379 384 406 409 393 386 386 389 389 399 406 411 410 414 421 417 420 423 424 427 430 431 433 431 433 434 432 434 438 440 446 450 450 459 459 454 461 469 470 470 474 472 468 448 455 463 465 466 461 458 462 461 468 467 464 465 465 469 470 472 489 484 471 -9999 -9999 -9999 -9999 -9999 -9999 -9999 -9999 -9999 -9999 -9999 -9999 -9999 -9999 -9999 -9999 -9999 -9999 -9999 -9999 -9999 -9999 -9999 -9999 -9999 -9999 -9999 -9999 -9999 -9999 -9999 -9999 -9999 -9999 -9999 -9999 -9999 -9999 -9999 -9999 -9999 -9999 -9999 -9999 -9999 -9999 -9999 -9999 -9999 -9999 -9999 -9999 -9999 -9999 -9999 -9999 -9999 -9999 -9999 
-9999 -9999 -9999 -9999 -9999 -9999 -9999 -9999 -9999 -9999 -9999 -9999 -9999 -9999 -9999 -9999 -9999 -9999 -9999 -9999 -9999 -9999 -9999 -9999 -9999 -9999 -9999 -9999 -9999 -9999 -9999 -9999 -9999 -9999 -9999 -9999 -9999 -9999 -9999 -9999 -9999 414 366 376 375 368 372 384 372 381 389 400 398 394 388 392 394 401 407 413 414 414 421 415 417 421 423 425 428 429 433 433 435 436 434 433 435 440 447 451 452 455 461 459 463 465 467 470 471 471 460 460 456 461 464 469 462 461 464 467 465 467 467 469 467 468 471 476 475 462 454 -9999 -9999 -9999 -9999 -9999 -9999 -9999 -9999 -9999 -9999 -9999 -9999 -9999 -9999 -9999 -9999 -9999 -9999 -9999 -9999 -9999 -9999 -9999 -9999 -9999 -9999 -9999 -9999 -9999 -9999 -9999 -9999 -9999 -9999 -9999 -9999 -9999 -9999 -9999 -9999 -9999 -9999 -9999 -9999 -9999 -9999 -9999 -9999 -9999 -9999 -9999 -9999 -9999 -9999 -9999 -9999 -9999 -9999 -9999 
-9999 -9999 -9999 -9999 -9999 -9999 -9999 -9999 -9999 -9999 -9999 -9999 -9999 -9999 -9999 -9999 -9999 -9999 -9999 -9999 -9999 -9999 -9999 -9999 -9999 -9999 -9999 -9999 -9999 -9999 -9999 -9999 -9999 -9999 -9999 -9999 -9999 -9999 -9999 -9999 -9999 -9999 408 386 364 373 376 384 372 370 378 388 391 391 390 389 398 397 404 409 407 410 415 412 410 415 421 422 427 432 436 436 434 437 435 434 438 443 448 455 457 457 463 465 462 459 464 464 468 477 459 456 458 461 462 467 463 464 470 468 467 469 465 467 466 468 471 470 467 470 474 482 506 504 -9999 -9999 -9999 -9999 -9999 -9999 -9999 -9999 -9999 -9999 -9999 -9999 -9999 -9999 -9999 -9999 -9999 -9999 -9999 -9999 -9999 -9999 -9999 -9999 -9999 -9999 -9999 -9999 -9999 -9999 -9999 -9999 -9999 -9999 -9999 -9999 -9999 -9999 -9999 -9999 -9999 -9999 -9999 -9999 -9999 -9999 -9999 -9999 -9999 -9999 -9999 -9999 -9999 -9999 -9999 -9999 
-9999 -9999 -9999 -9999 -9999 -9999 -9999 -9999 -9999 -9999 -9999 -9999 -9999 -9999 -9999 -9999 -9999 -9999 -9999 -9999 -9999 -9999 -9999 -9999 -9999 -9999 -9999 -9999 -9999 -9999 -9999 -9999 -9999 -9999 -9999 -9999 -9999 -9999 -9999 -9999 -9999 -9999 415 367 362 371 375 374 367 367 373 383 391 385 390 393 398 398 405 406 410 405 410 411 414 415 420 427 430 432 437 432 433 438 437 437 440 443 449 450 462 466 464 465 461 462 468 473 475 479 462 455 460 461 461 463 466 468 476 468 478 470 468 470 469 471 474 473 480 495 508 511 523 522 536 -9999 -9999 -9999 -9999 -9999 -9999 -9999 -9999 -9999 -9999 -9999 -9999 -9999 -9999 -9999 -9999 -9999 -9999 -9999 -9999 -9999 -9999 -9999 -9999 -9999 -9999 -9999 -9999 -9999 -9999 -9999 -9999 -9999 -9999 -9999 -9999 -9999 -9999 -9999 -9999 -9999 -9999 -9999 -9999 -9999 -9999 -9999 -9999 -9999 -9999 -9999 -9999 -9999 -9999 -9999 
-9999 -9999 -9999 -9999 -9999 -9999 -9999 -9999 -9999 -9999 -9999 -9999 -9999 -9999 -9999 -9999 -9999 -9999 -9999 -9999 -9999 -9999 -9999 -9999 -9999 -9999 -9999 -9999 -9999 -9999 -9999 -9999 -9999 -9999 -9999 -9999 -9999 -9999 -9999 -9999 -9999 -9999 425 383 357 369 373 371 367 365 369 375 385 379 387 389 396 401 410 415 415 406 407 410 422 414 415 420 430 428 432 431 435 440 439 440 441 448 455 445 451 461 460 461 459 458 462 461 464 487 469 464 461 461 463 464 471 474 473 481 484 474 468 471 473 473 476 482 485 474 478 508 508 -9999 -9999 -9999 -9999 -9999 -9999 -9999 -9999 -9999 -9999 -9999 -9999 -9999 -9999 -9999 -9999 -9999 -9999 -9999 -9999 -9999 -9999 -9999 -9999 -9999 -9999 -9999 -9999 -9999 -9999 -9999 -9999 -9999 -9999 -9999 -9999 -9999 -9999 -9999 -9999 -9999 -9999 -9999 -9999 -9999 -9999 -9999 -9999 -9999 -9999 -9999 -9999 -9999 -9999 -9999 -9999 -9999 
-9999 -9999 -9999 -9999 -9999 -9999 -9999 -9999 -9999 -9999 -9999 -9999 -9999 -9999 -9999 -9999 -9999 -9999 -9999 -9999 -9999 -9999 -9999 -9999 -9999 -9999 -9999 -9999 -9999 -9999 -9999 -9999 -9999 -9999 -9999 -9999 -9999 -9999 -9999 -9999 -9999 -9999 426 363 356 377 381 375 369 371 371 375 380 382 377 384 390 398 405 415 409 407 399 408 418 417 419 417 417 419 424 427 433 436 443 442 443 444 452 456 455 451 452 464 464 456 460 469 486 480 487 482 468 472 472 473 479 492 470 488 494 472 473 475 476 475 472 475 475 475 489 503 502 527 536 -9999 -9999 -9999 -9999 -9999 -9999 -9999 -9999 -9999 -9999 -9999 -9999 -9999 -9999 -9999 -9999 -9999 -9999 -9999 -9999 -9999 -9999 -9999 -9999 -9999 -9999 -9999 -9999 -9999 -9999 -9999 -9999 -9999 -9999 -9999 -9999 -9999 -9999 -9999 -9999 -9999 -9999 -9999 -9999 -9999 -9999 -9999 -9999 -9999 -9999 -9999 -9999 -9999 -9999 -9999 
-9999 -9999 -9999 -9999 -9999 -9999 -9999 -9999 -9999 -9999 -9999 -9999 -9999 -9999 -9999 -9999 -9999 -9999 -9999 -9999 -9999 -9999 -9999 -9999 -9999 -9999 -9999 -9999 -9999 -9999 -9999 -9999 -9999 -9999 -9999 -9999 -9999 -9999 -9999 -9999 -9999 -9999 416 374 354 360 380 382 371 367 370 378 383 375 377 385 394 400 404 413 403 402 400 408 415 419 420 419 418 414 413 420 429 431 436 440 441 443 452 451 457 454 454 461 467 456 460 472 468 471 489 484 471 469 471 471 481 496 474 494 493 475 479 480 478 476 480 472 475 484 488 484 512 537 513 -9999 -9999 -9999 -9999 -9999 -9999 -9999 -9999 -9999 -9999 -9999 -9999 -9999 -9999 -9999 -9999 -9999 -9999 -9999 -9999 -9999 -9999 -9999 -9999 -9999 -9999 -9999 -9999 -9999 -9999 -9999 -9999 -9999 -9999 -9999 -9999 -9999 -9999 -9999 -9999 -9999 -9999 -9999 -9999 -9999 -9999 -9999 -9999 -9999 -9999 -9999 -9999 -9999 -9999 -9999 
-9999 -9999 -9999 -9999 -9999 -9999 -9999 -9999 -9999 -9999 -9999 -9999 -9999 -9999 -9999 -9999 -9999 -9999 -9999 -9999 -9999 -9999 -9999 -9999 -9999 -9999 -9999 -9999 -9999 -9999 -9999 -9999 -9999 -9999 -9999 -9999 -9999 -9999 -9999 -9999 -9999 -9999 400 352 355 362 371 374 370 376 381 370 371 375 383 392 395 401 409 413 400 403 399 406 417 420 419 416 415 413 412 413 417 421 429 432 437 443 444 446 452 452 459 472 465 455 458 463 467 487 493 497 472 488 477 474 468 495 492 497 498 482 489 480 477 477 486 483 481 480 489 522 536 531 488 465 -9999 -9999 -9999 -9999 -9999 -9999 -9999 -9999 -9999 -9999 -9999 -9999 -9999 -9999 -9999 -9999 -9999 -9999 -9999 -9999 -9999 -9999 -9999 -9999 -9999 -9999 -9999 -9999 -9999 -9999 -9999 -9999 -9999 -9999 -9999 -9999 -9999 -9999 -9999 -9999 -9999 -9999 -9999 -9999 -9999 -9999 -9999 -9999 -9999 -9999 -9999 -9999 -9999 -9999 
-9999 -9999 -9999 -9999 -9999 -9999 -9999 -9999 -9999 -9999 -9999 -9999 -9999 -9999 -9999 -9999 -9999 -9999 -9999 -9999 -9999 -9999 -9999 -9999 -9999 -9999 -9999 -9999 -9999 -9999 -9999 -9999 -9999 -9999 -9999 -9999 -9999 -9999 -9999 -9999 -9999 -9999 -9999 371 352 367 370 371 372 365 380 364 373 385 389 394 401 397 395 393 393 397 415 414 412 422 423 423 416 412 412 414 419 423 428 430 439 444 446 448 450 455 456 464 471 463 460 466 469 473 484 504 483 487 476 475 471 490 493 512 511 498 487 481 481 484 486 500 488 481 500 513 534 522 485 -9999 -9999 -9999 -9999 -9999 -9999 -9999 -9999 -9999 -9999 -9999 -9999 -9999 -9999 -9999 -9999 -9999 -9999 -9999 -9999 -9999 -9999 -9999 -9999 -9999 -9999 -9999 -9999 -9999 -9999 -9999 -9999 -9999 -9999 -9999 -9999 -9999 -9999 -9999 -9999 -9999 -9999 -9999 -9999 -9999 -9999 -9999 -9999 -9999 -9999 -9999 -9999 -9999 -9999 -9999 
-9999 -9999 -9999 -9999 -9999 -9999 -9999 -9999 -9999 -9999 -9999 -9999 -9999 -9999 -9999 -9999 -9999 -9999 -9999 -9999 -9999 -9999 -9999 -9999 -9999 -9999 -9999 -9999 -9999 -9999 -9999 -9999 -9999 -9999 -9999 -9999 -9999 -9999 -9999 -9999 -9999 -9999 -9999 371 350 366 372 369 366 382 364 361 372 379 385 391 396 393 389 388 391 394 404 410 414 421 430 424 422 418 415 420 428 434 438 443 451 458 453 454 456 460 455 460 468 470 467 466 468 473 484 504 496 483 477 481 477 480 478 489 533 501 489 486 489 490 494 506 483 486 508 531 517 491 -9999 -9999 -9999 -9999 -9999 -9999 -9999 -9999 -9999 -9999 -9999 -9999 -9999 -9999 -9999 -9999 -9999 -9999 -9999 -9999 -9999 -9999 -9999 -9999 -9999 -9999 -9999 -9999 -9999 -9999 -9999 -9999 -9999 -9999 -9999 -9999 -9999 -9999 -9999 -9999 -9999 -9999 -9999 -9999 -9999 -9999 -9999 -9999 -9999 -9999 -9999 -9999 -9999 -9999 -9999 -9999 
-9999 -9999 -9999 -9999 -9999 -9999 -9999 -9999 -9999 -9999 -9999 -9999 -9999 -9999 -9999 -9999 -9999 -9999 -9999 -9999 -9999 -9999 -9999 -9999 -9999 -9999 -9999 -9999 -9999 -9999 -9999 -9999 -9999 -9999 -9999 -9999 -9999 -9999 -9999 -9999 -9999 -9999 -9999 413 350 359 379 364 370 387 368 360 369 375 378 381 382 390 382 397 389 409 419 410 414 423 430 423 422 426 420 424 433 440 444 448 451 455 463 463 467 462 463 470 475 460 470 471 470 475 492 502 506 492 476 476 482 480 484 499 527 507 486 492 491 488 493 502 494 490 517 511 494 -9999 -9999 -9999 -9999 -9999 -9999 -9999 -9999 -9999 -9999 -9999 -9999 -9999 -9999 -9999 -9999 -9999 -9999 -9999 -9999 -9999 -9999 -9999 -9999 -9999 -9999 -9999 -9999 -9999 -9999 -9999 -9999 -9999 -9999 -9999 -9999 -9999 -9999 -9999 -9999 -9999 -9999 -9999 -9999 -9999 -9999 -9999 -9999 -9999 -9999 -9999 -9999 -9999 -9999 -9999 -9999 -9999 
-9999 -9999 -9999 -9999 -9999 -9999 -9999 -9999 -9999 -9999 -9999 -9999 -9999 -9999 -9999 -9999 -9999 -9999 -9999 -9999 -9999 -9999 -9999 -9999 -9999 -9999 -9999 -9999 -9999 -9999 -9999 -9999 -9999 -9999 -9999 -9999 -9999 -9999 -9999 -9999 -9999 -9999 -9999 378 359 373 362 368 383 367 363 366 369 369 378 380 391 407 399 403 396 410 426 421 417 424 423 423 422 427 428 437 441 444 446 449 452 455 459 457 465 457 461 467 478 471 467 477 474 486 480 498 510 499 475 479 498 483 478 481 506 528 507 494 501 493 493 516 501 489 515 487 -9999 -9999 -9999 -9999 -9999 -9999 -9999 -9999 -9999 -9999 -9999 -9999 -9999 -9999 -9999 -9999 -9999 -9999 -9999 -9999 -9999 -9999 -9999 -9999 -9999 -9999 -9999 -9999 -9999 -9999 -9999 -9999 -9999 -9999 -9999 -9999 -9999 -9999 -9999 -9999 -9999 -9999 -9999 -9999 -9999 -9999 -9999 -9999 -9999 -9999 -9999 -9999 -9999 -9999 -9999 -9999 -9999 -9999 
-9999 -9999 -9999 -9999 -9999 -9999 -9999 -9999 -9999 -9999 -9999 -9999 -9999 -9999 -9999 -9999 -9999 -9999 -9999 -9999 -9999 -9999 -9999 -9999 -9999 -9999 -9999 -9999 -9999 -9999 -9999 -9999 -9999 -9999 -9999 -9999 -9999 -9999 -9999 -9999 -9999 -9999 420 355 370 358 374 388 378 364 368 369 365 376 386 383 392 404 397 398 400 400 415 420 418 420 421 423 424 429 429 435 433 431 434 439 444 447 448 457 460 455 460 468 476 478 467 465 475 494 497 501 510 489 479 501 502 480 478 487 498 527 534 518 508 497 495 528 502 493 504 -9999 -9999 -9999 -9999 -9999 -9999 -9999 -9999 -9999 -9999 -9999 -9999 -9999 -9999 -9999 -9999 -9999 -9999 -9999 -9999 -9999 -9999 -9999 -9999 -9999 -9999 -9999 -9999 -9999 -9999 -9999 -9999 -9999 -9999 -9999 -9999 -9999 -9999 -9999 -9999 -9999 -9999 -9999 -9999 -9999 -9999 -9999 -9999 -9999 -9999 -9999 -9999 -9999 -9999 -9999 -9999 -9999 -9999 -9999 
-9999 -9999 -9999 -9999 -9999 -9999 -9999 -9999 -9999 -9999 -9999 -9999 -9999 -9999 -9999 -9999 -9999 -9999 -9999 -9999 -9999 -9999 -9999 -9999 -9999 -9999 -9999 -9999 -9999 -9999 -9999 -9999 -9999 -9999 -9999 -9999 -9999 -9999 -9999 -9999 -9999 -9999 409 353 366 359 381 361 360 360 359 361 371 384 388 387 -9999 404 387 395 391 388 396 402 407 417 419 418 421 423 426 428 438 437 436 437 442 444 448 447 454 458 461 472 472 478 478 473 474 493 508 505 499 473 500 518 481 478 480 485 487 497 524 535 530 504 503 526 508 490 500 -9999 -9999 -9999 -9999 -9999 -9999 -9999 -9999 -9999 -9999 -9999 -9999 -9999 -9999 -9999 -9999 -9999 -9999 -9999 -9999 -9999 -9999 -9999 -9999 -9999 -9999 -9999 -9999 -9999 -9999 -9999 -9999 -9999 -9999 -9999 -9999 -9999 -9999 -9999 -9999 -9999 -9999 -9999 -9999 -9999 -9999 -9999 -9999 -9999 -9999 -9999 -9999 -9999 -9999 -9999 -9999 -9999 -9999 -9999 
-9999 -9999 -9999 -9999 -9999 -9999 -9999 -9999 -9999 -9999 -9999 -9999 -9999 -9999 -9999 -9999 -9999 -9999 -9999 -9999 -9999 -9999 -9999 -9999 -9999 -9999 -9999 -9999 -9999 -9999 -9999 -9999 -9999 -9999 -9999 -9999 -9999 -9999 -9999 -9999 -9999 -9999 415 358 350 354 363 383 370 366 361 365 372 379 -9999 -9999 -9999 382 386 397 390 392 411 415 410 411 418 421 420 421 422 430 446 444 443 441 439 439 452 449 458 461 461 467 477 483 478 483 481 487 494 496 507 496 516 492 478 490 493 497 491 496 502 522 531 497 522 530 506 510 522 -9999 -9999 -9999 -9999 -9999 -9999 -9999 -9999 -9999 -9999 -9999 -9999 -9999 -9999 -9999 -9999 -9999 -9999 -9999 -9999 -9999 -9999 -9999 -9999 -9999 -9999 -9999 -9999 -9999 -9999 -9999 -9999 -9999 -9999 -9999 -9999 -9999 -9999 -9999 -9999 -9999 -9999 -9999 -9999 -9999 -9999 -9999 -9999 -9999 -9999 -9999 -9999 -9999 -9999 -9999 -9999 -9999 -9999 -9999 
-9999 -9999 -9999 -9999 -9999 -9999 -9999 -9999 -9999 -9999 -9999 -9999 -9999 -9999 -9999 -9999 -9999 -9999 -9999 -9999 -9999 -9999 -9999 -9999 -9999 -9999 -9999 -9999 -9999 -9999 -9999 -9999 -9999 -9999 -9999 -9999 -9999 -9999 -9999 -9999 -9999 -9999 -9999 424 338 351 384 369 359 383 356 359 369 397 -9999 -9999 -9999 378 381 380 387 394 420 428 427 416 414 420 418 417 422 433 448 453 443 442 441 443 452 449 452 457 459 465 474 485 472 477 483 478 488 481 515 511 498 484 479 485 493 512 496 496 508 528 533 523 532 503 509 542 550 542 -9999 -9999 -9999 -9999 -9999 -9999 -9999 -9999 -9999 -9999 -9999 -9999 -9999 -9999 -9999 -9999 -9999 -9999 -9999 -9999 -9999 -9999 -9999 -9999 -9999 -9999 -9999 -9999 -9999 -9999 -9999 -9999 -9999 -9999 -9999 -9999 -9999 -9999 -9999 -9999 -9999 -9999 -9999 -9999 -9999 -9999 -9999 -9999 -9999 -9999 -9999 -9999 -9999 -9999 -9999 -9999 -9999 -9999 
-9999 -9999 -9999 -9999 -9999 -9999 -9999 -9999 -9999 -9999 -9999 -9999 -9999 -9999 -9999 -9999 -9999 -9999 -9999 -9999 -9999 -9999 -9999 -9999 -9999 -9999 -9999 -9999 -9999 -9999 -9999 -9999 -9999 -9999 -9999 -9999 -9999 -9999 -9999 -9999 -9999 -9999 -9999 427 350 343 383 353 388 362 370 389 386 -9999 -9999 -9999 -9999 -9999 -9999 382 388 404 406 419 428 431 438 421 425 420 427 437 439 445 443 442 442 447 446 447 453 457 462 461 476 482 486 476 480 471 491 494 515 512 484 480 483 497 508 508 513 529 531 540 526 533 504 512 548 567 553 -9999 -9999 -9999 -9999 -9999 -9999 -9999 -9999 -9999 -9999 -9999 -9999 -9999 -9999 -9999 -9999 -9999 -9999 -9999 -9999 -9999 -9999 -9999 -9999 -9999 -9999 -9999 -9999 -9999 -9999 -9999 -9999 -9999 -9999 -9999 -9999 -9999 -9999 -9999 -9999 -9999 -9999 -9999 -9999 -9999 -9999 -9999 -9999 -9999 -9999 -9999 -9999 -9999 -9999 -9999 -9999 -9999 -9999 -9999 
-9999 -9999 -9999 -9999 -9999 -9999 -9999 -9999 -9999 -9999 -9999 -9999 -9999 -9999 -9999 -9999 -9999 -9999 -9999 -9999 -9999 -9999 -9999 -9999 -9999 -9999 -9999 -9999 -9999 -9999 -9999 -9999 -9999 -9999 -9999 -9999 -9999 -9999 -9999 -9999 -9999 -9999 -9999 433 362 341 382 363 362 351 364 368 376 -9999 -9999 -9999 -9999 -9999 -9999 -9999 406 417 413 422 425 437 445 431 418 418 426 432 437 442 443 440 446 443 442 449 462 462 464 463 476 482 480 468 469 475 496 506 509 513 493 485 489 491 492 491 500 504 530 541 523 534 512 549 541 563 -9999 -9999 -9999 -9999 -9999 -9999 -9999 -9999 -9999 -9999 -9999 -9999 -9999 -9999 -9999 -9999 -9999 -9999 -9999 -9999 -9999 -9999 -9999 -9999 -9999 -9999 -9999 -9999 -9999 -9999 -9999 -9999 -9999 -9999 -9999 -9999 -9999 -9999 -9999 -9999 -9999 -9999 -9999 -9999 -9999 -9999 -9999 -9999 -9999 -9999 -9999 -9999 -9999 -9999 -9999 -9999 -9999 -9999 -9999 -9999 
-9999 -9999 -9999 -9999 -9999 -9999 -9999 -9999 -9999 -9999 -9999 -9999 -9999 -9999 -9999 -9999 -9999 -9999 -9999 -9999 -9999 -9999 -9999 -9999 -9999 -9999 -9999 -9999 -9999 -9999 -9999 -9999 -9999 -9999 -9999 -9999 -9999 -9999 -9999 -9999 -9999 -9999 -9999 -9999 446 345 345 386 352 349 371 377 -9999 -9999 -9999 -9999 -9999 -9999 -9999 -9999 -9999 417 414 424 419 424 424 419 412 419 420 420 429 435 439 440 440 441 441 448 458 464 465 471 480 483 468 464 471 478 496 502 509 513 495 495 488 497 494 501 500 498 518 541 544 543 535 550 -9999 -9999 -9999 -9999 -9999 -9999 -9999 -9999 -9999 -9999 -9999 -9999 -9999 -9999 -9999 -9999 -9999 -9999 -9999 -9999 -9999 -9999 -9999 -9999 -9999 -9999 -9999 -9999 -9999 -9999 -9999 -9999 -9999 -9999 -9999 -9999 -9999 -9999 -9999 -9999 -9999 -9999 -9999 -9999 -9999 -9999 -9999 -9999 -9999 -9999 -9999 -9999 -9999 -9999 -9999 -9999 -9999 -9999 -9999 -9999 -9999 -9999 
-9999 -9999 -9999 -9999 -9999 -9999 -9999 -9999 -9999 -9999 -9999 -9999 -9999 -9999 -9999 -9999 -9999 -9999 -9999 -9999 -9999 -9999 -9999 -9999 -9999 -9999 -9999 -9999 -9999 -9999 -9999 -9999 -9999 -9999 -9999 -9999 -9999 -9999 -9999 -9999 -9999 -9999 -9999 -9999 425 337 387 364 362 380 377 -9999 -9999 -9999 -9999 -9999 -9999 -9999 -9999 -9999 -9999 -9999 -9999 422 431 425 419 412 408 411 421 424 423 428 433 431 434 447 445 448 451 460 462 475 487 486 474 469 468 477 499 506 501 514 510 499 490 493 513 521 517 505 500 523 535 546 546 -9999 -9999 -9999 -9999 -9999 -9999 -9999 -9999 -9999 -9999 -9999 -9999 -9999 -9999 -9999 -9999 -9999 -9999 -9999 -9999 -9999 -9999 -9999 -9999 -9999 -9999 -9999 -9999 -9999 -9999 -9999 -9999 -9999 -9999 -9999 -9999 -9999 -9999 -9999 -9999 -9999 -9999 -9999 -9999 -9999 -9999 -9999 -9999 -9999 -9999 -9999 -9999 -9999 -9999 -9999 -9999 -9999 -9999 -9999 -9999 -9999 -9999 -9999 
-9999 -9999 -9999 -9999 -9999 -9999 -9999 -9999 -9999 -9999 -9999 -9999 -9999 -9999 -9999 -9999 -9999 -9999 -9999 -9999 -9999 -9999 -9999 -9999 -9999 -9999 -9999 -9999 -9999 -9999 -9999 -9999 -9999 -9999 -9999 -9999 -9999 -9999 -9999 -9999 -9999 -9999 -9999 -9999 450 364 396 348 368 -9999 -9999 -9999 -9999 -9999 -9999 -9999 -9999 -9999 -9999 -9999 -9999 -9999 -9999 414 427 426 424 430 412 411 411 417 420 428 436 441 441 446 443 446 452 457 458 469 479 486 477 483 479 483 491 500 502 516 504 494 489 499 503 525 523 527 509 521 539 550 -9999 -9999 -9999 -9999 -9999 -9999 -9999 -9999 -9999 -9999 -9999 -9999 -9999 -9999 -9999 -9999 -9999 -9999 -9999 -9999 -9999 -9999 -9999 -9999 -9999 -9999 -9999 -9999 -9999 -9999 -9999 -9999 -9999 -9999 -9999 -9999 -9999 -9999 -9999 -9999 -9999 -9999 -9999 -9999 -9999 -9999 -9999 -9999 -9999 -9999 -9999 -9999 -9999 -9999 -9999 -9999 -9999 -9999 -9999 -9999 -9999 -9999 -9999 -9999 
-9999 -9999 -9999 -9999 -9999 -9999 -9999 -9999 -9999 -9999 -9999 -9999 -9999 -9999 -9999 -9999 -9999 -9999 -9999 -9999 -9999 -9999 -9999 -9999 -9999 -9999 -9999 -9999 -9999 -9999 -9999 -9999 -9999 -9999 -9999 -9999 -9999 -9999 -9999 -9999 -9999 -9999 -9999 -9999 445 366 386 363 363 -9999 -9999 -9999 -9999 -9999 -9999 -9999 -9999 -9999 -9999 -9999 -9999 -9999 -9999 419 420 410 420 435 414 420 428 441 425 438 446 444 444 444 451 447 453 454 460 473 480 487 485 477 477 485 491 502 498 509 512 501 504 503 491 502 522 537 525 508 533 553 -9999 -9999 -9999 -9999 -9999 -9999 -9999 -9999 -9999 -9999 -9999 -9999 -9999 -9999 -9999 -9999 -9999 -9999 -9999 -9999 -9999 -9999 -9999 -9999 -9999 -9999 -9999 -9999 -9999 -9999 -9999 -9999 -9999 -9999 -9999 -9999 -9999 -9999 -9999 -9999 -9999 -9999 -9999 -9999 -9999 -9999 -9999 -9999 -9999 -9999 -9999 -9999 -9999 -9999 -9999 -9999 -9999 -9999 -9999 -9999 -9999 -9999 -9999 -9999 
-9999 -9999 -9999 -9999 -9999 -9999 -9999 -9999 -9999 -9999 -9999 -9999 -9999 -9999 -9999 -9999 -9999 -9999 -9999 -9999 -9999 -9999 -9999 -9999 -9999 -9999 -9999 -9999 -9999 -9999 -9999 -9999 -9999 -9999 -9999 -9999 -9999 -9999 -9999 -9999 -9999 -9999 -9999 -9999 428 358 426 393 392 -9999 -9999 -9999 -9999 -9999 -9999 -9999 -9999 -9999 -9999 -9999 -9999 -9999 -9999 -9999 -9999 412 412 426 428 419 428 432 424 444 452 449 443 445 452 446 457 458 457 473 484 479 472 477 477 482 490 495 504 507 510 510 509 499 491 503 521 536 538 519 536 -9999 -9999 -9999 -9999 -9999 -9999 -9999 -9999 -9999 -9999 -9999 -9999 -9999 -9999 -9999 -9999 -9999 -9999 -9999 -9999 -9999 -9999 -9999 -9999 -9999 -9999 -9999 -9999 -9999 -9999 -9999 -9999 -9999 -9999 -9999 -9999 -9999 -9999 -9999 -9999 -9999 -9999 -9999 -9999 -9999 -9999 -9999 -9999 -9999 -9999 -9999 -9999 -9999 -9999 -9999 -9999 -9999 -9999 -9999 -9999 -9999 -9999 -9999 -9999 -9999 
-9999 -9999 -9999 -9999 -9999 -9999 -9999 -9999 -9999 -9999 -9999 -9999 -9999 -9999 -9999 -9999 -9999 -9999 -9999 -9999 -9999 -9999 -9999 -9999 -9999 -9999 -9999 -9999 -9999 -9999 -9999 -9999 -9999 -9999 -9999 -9999 -9999 -9999 -9999 -9999 -9999 -9999 -9999 -9999 437 385 381 368 352 376 -9999 -9999 -9999 -9999 -9999 -9999 -9999 -9999 -9999 -9999 -9999 -9999 -9999 -9999 -9999 418 411 412 416 421 417 431 439 442 446 438 443 445 457 447 451 451 454 467 476 476 472 469 480 477 479 499 495 502 512 508 502 506 501 508 530 538 536 525 532 -9999 -9999 -9999 -9999 -9999 -9999 -9999 -9999 -9999 -9999 -9999 -9999 -9999 -9999 -9999 -9999 -9999 -9999 -9999 -9999 -9999 -9999 -9999 -9999 -9999 -9999 -9999 -9999 -9999 -9999 -9999 -9999 -9999 -9999 -9999 -9999 -9999 -9999 -9999 -9999 -9999 -9999 -9999 -9999 -9999 -9999 -9999 -9999 -9999 -9999 -9999 -9999 -9999 -9999 -9999 -9999 -9999 -9999 -9999 -9999 -9999 -9999 -9999 -9999 -9999 
-9999 -9999 -9999 -9999 -9999 -9999 -9999 -9999 -9999 -9999 -9999 -9999 -9999 -9999 -9999 -9999 -9999 -9999 -9999 -9999 -9999 -9999 -9999 -9999 -9999 -9999 -9999 -9999 -9999 -9999 -9999 -9999 -9999 -9999 -9999 -9999 -9999 -9999 -9999 -9999 -9999 -9999 -9999 -9999 -9999 450 352 371 373 -9999 -9999 -9999 -9999 -9999 -9999 -9999 -9999 -9999 -9999 -9999 -9999 -9999 -9999 -9999 -9999 -9999 422 422 417 418 424 437 438 447 450 456 442 442 451 465 448 450 454 466 471 470 468 468 468 475 479 494 502 501 505 513 520 508 502 507 523 525 528 542 -9999 -9999 -9999 -9999 -9999 -9999 -9999 -9999 -9999 -9999 -9999 -9999 -9999 -9999 -9999 -9999 -9999 -9999 -9999 -9999 -9999 -9999 -9999 -9999 -9999 -9999 -9999 -9999 -9999 -9999 -9999 -9999 -9999 -9999 -9999 -9999 -9999 -9999 -9999 -9999 -9999 -9999 -9999 -9999 -9999 -9999 -9999 -9999 -9999 -9999 -9999 -9999 -9999 -9999 -9999 -9999 -9999 -9999 -9999 -9999 -9999 -9999 -9999 -9999 -9999 -9999 
-9999 -9999 -9999 -9999 -9999 -9999 -9999 -9999 -9999 -9999 -9999 -9999 -9999 -9999 -9999 -9999 -9999 -9999 -9999 -9999 -9999 -9999 -9999 -9999 -9999 -9999 -9999 -9999 -9999 -9999 -9999 -9999 -9999 -9999 -9999 -9999 -9999 -9999 -9999 -9999 -9999 -9999 -9999 -9999 -9999 425 427 358 369 -9999 -9999 -9999 -9999 -9999 -9999 -9999 -9999 -9999 -9999 -9999 -9999 -9999 -9999 -9999 -9999 -9999 -9999 -9999 417 415 422 441 433 441 439 450 454 457 453 459 462 449 457 464 474 466 472 476 473 476 476 491 488 494 500 490 524 512 500 497 518 533 541 -9999 -9999 -9999 -9999 -9999 -9999 -9999 -9999 -9999 -9999 -9999 -9999 -9999 -9999 -9999 -9999 -9999 -9999 -9999 -9999 -9999 -9999 -9999 -9999 -9999 -9999 -9999 -9999 -9999 -9999 -9999 -9999 -9999 -9999 -9999 -9999 -9999 -9999 -9999 -9999 -9999 -9999 -9999 -9999 -9999 -9999 -9999 -9999 -9999 -9999 -9999 -9999 -9999 -9999 -9999 -9999 -9999 -9999 -9999 -9999 -9999 -9999 -9999 -9999 -9999 -9999 -9999 
-9999 -9999 -9999 -9999 -9999 -9999 -9999 -9999 -9999 -9999 -9999 -9999 -9999 -9999 -9999 -9999 -9999 -9999 -9999 -9999 -9999 -9999 -9999 -9999 -9999 -9999 -9999 -9999 -9999 -9999 -9999 -9999 -9999 -9999 -9999 -9999 -9999 -9999 -9999 -9999 -9999 -9999 -9999 -9999 -9999 -9999 -9999 407 364 390 -9999 -9999 -9999 -9999 -9999 -9999 -9999 -9999 -9999 -9999 -9999 -9999 -9999 -9999 -9999 -9999 -9999 415 422 416 428 427 431 443 445 440 448 451 452 462 453 451 458 462 478 475 472 480 479 484 480 493 489 486 488 501 517 521 501 504 516 534 532 -9999 -9999 -9999 -9999 -9999 -9999 -9999 -9999 -9999 -9999 -9999 -9999 -9999 -9999 -9999 -9999 -9999 -9999 -9999 -9999 -9999 -9999 -9999 -9999 -9999 -9999 -9999 -9999 -9999 -9999 -9999 -9999 -9999 -9999 -9999 -9999 -9999 -9999 -9999 -9999 -9999 -9999 -9999 -9999 -9999 -9999 -9999 -9999 -9999 -9999 -9999 -9999 -9999 -9999 -9999 -9999 -9999 -9999 -9999 -9999 -9999 -9999 -9999 -9999 -9999 -9999 -9999 
-9999 -9999 -9999 -9999 -9999 -9999 -9999 -9999 -9999 -9999 -9999 -9999 -9999 -9999 -9999 -9999 -9999 -9999 -9999 -9999 -9999 -9999 -9999 -9999 -9999 -9999 -9999 -9999 -9999 -9999 -9999 -9999 -9999 -9999 -9999 -9999 -9999 -9999 -9999 -9999 -9999 -9999 -9999 -9999 -9999 -9999 -9999 465 394 -9999 -9999 -9999 -9999 -9999 -9999 -9999 -9999 -9999 -9999 -9999 -9999 -9999 -9999 -9999 -9999 -9999 -9999 -9999 426 417 420 424 436 429 434 439 437 445 457 455 446 449 456 464 479 471 475 478 486 480 491 489 497 500 494 497 516 517 498 505 517 529 531 -9999 -9999 -9999 -9999 -9999 -9999 -9999 -9999 -9999 -9999 -9999 -9999 -9999 -9999 -9999 -9999 -9999 -9999 -9999 -9999 -9999 -9999 -9999 -9999 -9999 -9999 -9999 -9999 -9999 -9999 -9999 -9999 -9999 -9999 -9999 -9999 -9999 -9999 -9999 -9999 -9999 -9999 -9999 -9999 -9999 -9999 -9999 -9999 -9999 -9999 -9999 -9999 -9999 -9999 -9999 -9999 -9999 -9999 -9999 -9999 -9999 -9999 -9999 -9999 -9999 -9999 -9999 
-9999 -9999 -9999 -9999 -9999 -9999 -9999 -9999 -9999 -9999 -9999 -9999 -9999 -9999 -9999 -9999 -9999 -9999 -9999 -9999 -9999 -9999 -9999 -9999 -9999 -9999 -9999 -9999 -9999 -9999 -9999 -9999 -9999 -9999 -9999 -9999 -9999 -9999 -9999 -9999 -9999 -9999 -9999 -9999 -9999 -9999 -9999 -9999 444 -9999 -9999 -9999 -9999 -9999 -9999 -9999 -9999 -9999 -9999 -9999 -9999 -9999 -9999 -9999 -9999 -9999 434 415 414 432 421 426 435 448 439 436 435 448 452 443 449 453 461 466 480 474 477 478 481 481 481 483 485 500 501 491 521 515 517 520 526 531 532 -9999 -9999 -9999 -9999 -9999 -9999 -9999 -9999 -9999 -9999 -9999 -9999 -9999 -9999 -9999 -9999 -9999 -9999 -9999 -9999 -9999 -9999 -9999 -9999 -9999 -9999 -9999 -9999 -9999 -9999 -9999 -9999 -9999 -9999 -9999 -9999 -9999 -9999 -9999 -9999 -9999 -9999 -9999 -9999 -9999 -9999 -9999 -9999 -9999 -9999 -9999 -9999 -9999 -9999 -9999 -9999 -9999 -9999 -9999 -9999 -9999 -9999 -9999 -9999 -9999 -9999 -9999 
-9999 -9999 -9999 -9999 -9999 -9999 -9999 -9999 -9999 -9999 -9999 -9999 -9999 -9999 -9999 -9999 -9999 -9999 -9999 -9999 -9999 -9999 -9999 -9999 -9999 -9999 -9999 -9999 -9999 -9999 -9999 -9999 -9999 -9999 -9999 -9999 -9999 -9999 -9999 -9999 -9999 -9999 -9999 -9999 -9999 -9999 -9999 -9999 -9999 -9999 -9999 -9999 -9999 -9999 -9999 -9999 -9999 -9999 -9999 -9999 -9999 -9999 -9999 -9999 417 424 422 416 416 421 431 424 434 441 442 438 440 449 436 443 456 462 469 473 477 480 478 476 480 480 479 474 477 488 486 492 513 527 528 515 520 535 -9999 -9999 -9999 -9999 -9999 -9999 -9999 -9999 -9999 -9999 -9999 -9999 -9999 -9999 -9999 -9999 -9999 -9999 -9999 -9999 -9999 -9999 -9999 -9999 -9999 -9999 -9999 -9999 -9999 -9999 -9999 -9999 -9999 -9999 -9999 -9999 -9999 -9999 -9999 -9999 -9999 -9999 -9999 -9999 -9999 -9999 -9999 -9999 -9999 -9999 -9999 -9999 -9999 -9999 -9999 -9999 -9999 -9999 -9999 -9999 -9999 -9999 -9999 -9999 -9999 -9999 -9999 -9999 
-9999 -9999 -9999 -9999 -9999 -9999 -9999 -9999 -9999 -9999 -9999 -9999 -9999 -9999 -9999 -9999 -9999 -9999 -9999 -9999 -9999 -9999 -9999 -9999 -9999 -9999 -9999 -9999 -9999 -9999 -9999 -9999 -9999 -9999 -9999 -9999 -9999 -9999 -9999 -9999 -9999 -9999 -9999 -9999 -9999 -9999 -9999 -9999 -9999 -9999 -9999 -9999 -9999 -9999 -9999 -9999 -9999 -9999 -9999 -9999 -9999 -9999 -9999 -9999 -9999 417 424 418 417 427 439 421 430 432 436 441 448 448 441 444 448 460 461 472 468 468 479 473 478 483 485 490 491 488 486 497 511 515 518 519 512 -9999 -9999 -9999 -9999 -9999 -9999 -9999 -9999 -9999 -9999 -9999 -9999 -9999 -9999 -9999 -9999 -9999 -9999 -9999 -9999 -9999 -9999 -9999 -9999 -9999 -9999 -9999 -9999 -9999 -9999 -9999 -9999 -9999 -9999 -9999 -9999 -9999 -9999 -9999 -9999 -9999 -9999 -9999 -9999 -9999 -9999 -9999 -9999 -9999 -9999 -9999 -9999 -9999 -9999 -9999 -9999 -9999 -9999 -9999 -9999 -9999 -9999 -9999 -9999 -9999 -9999 -9999 -9999 -9999 
-9999 -9999 -9999 -9999 -9999 -9999 -9999 -9999 -9999 -9999 -9999 -9999 -9999 -9999 -9999 -9999 -9999 -9999 -9999 -9999 -9999 -9999 -9999 -9999 -9999 -9999 -9999 -9999 -9999 -9999 -9999 -9999 -9999 -9999 -9999 -9999 -9999 -9999 -9999 -9999 -9999 -9999 -9999 -9999 -9999 -9999 -9999 -9999 -9999 -9999 -9999 -9999 -9999 -9999 -9999 -9999 -9999 -9999 -9999 -9999 -9999 -9999 -9999 -9999 -9999 409 419 425 418 422 435 436 427 431 436 448 452 436 439 445 451 456 459 463 461 467 479 480 478 480 486 490 500 501 503 502 504 515 520 531 -9999 -9999 -9999 -9999 -9999 -9999 -9999 -9999 -9999 -9999 -9999 -9999 -9999 -9999 -9999 -9999 -9999 -9999 -9999 -9999 -9999 -9999 -9999 -9999 -9999 -9999 -9999 -9999 -9999 -9999 -9999 -9999 -9999 -9999 -9999 -9999 -9999 -9999 -9999 -9999 -9999 -9999 -9999 -9999 -9999 -9999 -9999 -9999 -9999 -9999 -9999 -9999 -9999 -9999 -9999 -9999 -9999 -9999 -9999 -9999 -9999 -9999 -9999 -9999 -9999 -9999 -9999 -9999 -9999 -9999 
-9999 -9999 -9999 -9999 -9999 -9999 -9999 -9999 -9999 -9999 -9999 -9999 -9999 -9999 -9999 -9999 -9999 -9999 -9999 -9999 -9999 -9999 -9999 -9999 -9999 -9999 -9999 -9999 -9999 -9999 -9999 -9999 -9999 -9999 -9999 -9999 -9999 -9999 -9999 -9999 -9999 -9999 -9999 -9999 -9999 -9999 -9999 -9999 -9999 -9999 -9999 -9999 -9999 -9999 -9999 -9999 -9999 -9999 -9999 -9999 -9999 -9999 -9999 -9999 -9999 -9999 409 415 415 417 420 427 438 428 434 437 446 437 444 450 458 461 464 465 464 472 474 480 480 477 484 492 498 497 504 502 496 515 514 -9999 -9999 -9999 -9999 -9999 -9999 -9999 -9999 -9999 -9999 -9999 -9999 -9999 -9999 -9999 -9999 -9999 -9999 -9999 -9999 -9999 -9999 -9999 -9999 -9999 -9999 -9999 -9999 -9999 -9999 -9999 -9999 -9999 -9999 -9999 -9999 -9999 -9999 -9999 -9999 -9999 -9999 -9999 -9999 -9999 -9999 -9999 -9999 -9999 -9999 -9999 -9999 -9999 -9999 -9999 -9999 -9999 -9999 -9999 -9999 -9999 -9999 -9999 -9999 -9999 -9999 -9999 -9999 -9999 -9999 -9999 
-9999 -9999 -9999 -9999 -9999 -9999 -9999 -9999 -9999 -9999 -9999 -9999 -9999 -9999 -9999 -9999 -9999 -9999 -9999 -9999 -9999 -9999 -9999 -9999 -9999 -9999 -9999 -9999 -9999 -9999 -9999 -9999 -9999 -9999 -9999 -9999 -9999 -9999 -9999 -9999 -9999 -9999 -9999 -9999 -9999 -9999 -9999 -9999 -9999 -9999 -9999 -9999 -9999 -9999 -9999 -9999 -9999 -9999 -9999 -9999 -9999 -9999 -9999 -9999 -9999 -9999 -9999 412 419 428 430 427 436 434 431 430 439 436 443 446 453 458 459 460 460 472 473 472 477 477 480 484 497 501 502 502 508 506 515 517 -9999 -9999 -9999 -9999 -9999 -9999 -9999 -9999 -9999 -9999 -9999 -9999 -9999 -9999 -9999 -9999 -9999 -9999 -9999 -9999 -9999 -9999 -9999 -9999 -9999 -9999 -9999 -9999 -9999 -9999 -9999 -9999 -9999 -9999 -9999 -9999 -9999 -9999 -9999 -9999 -9999 -9999 -9999 -9999 -9999 -9999 -9999 -9999 -9999 -9999 -9999 -9999 -9999 -9999 -9999 -9999 -9999 -9999 -9999 -9999 -9999 -9999 -9999 -9999 -9999 -9999 -9999 -9999 -9999 -9999 
-9999 -9999 -9999 -9999 -9999 -9999 -9999 -9999 -9999 -9999 -9999 -9999 -9999 -9999 -9999 -9999 -9999 -9999 -9999 -9999 -9999 -9999 -9999 -9999 -9999 -9999 -9999 -9999 -9999 -9999 -9999 -9999 -9999 -9999 -9999 -9999 -9999 -9999 -9999 -9999 -9999 -9999 -9999 -9999 -9999 -9999 -9999 -9999 -9999 -9999 -9999 -9999 -9999 -9999 -9999 -9999 -9999 -9999 -9999 -9999 -9999 -9999 -9999 -9999 -9999 -9999 -9999 -9999 413 420 421 423 427 437 444 438 436 430 433 443 450 453 457 461 466 468 470 468 476 482 488 481 486 493 510 500 507 510 -9999 -9999 -9999 -9999 -9999 -9999 -9999 -9999 -9999 -9999 -9999 -9999 -9999 -9999 -9999 -9999 -9999 -9999 -9999 -9999 -9999 -9999 -9999 -9999 -9999 -9999 -9999 -9999 -9999 -9999 -9999 -9999 -9999 -9999 -9999 -9999 -9999 -9999 -9999 -9999 -9999 -9999 -9999 -9999 -9999 -9999 -9999 -9999 -9999 -9999 -9999 -9999 -9999 -9999 -9999 -9999 -9999 -9999 -9999 -9999 -9999 -9999 -9999 -9999 -9999 -9999 -9999 -9999 -9999 -9999 -9999 -9999 
-9999 -9999 -9999 -9999 -9999 -9999 -9999 -9999 -9999 -9999 -9999 -9999 -9999 -9999 -9999 -9999 -9999 -9999 -9999 -9999 -9999 -9999 -9999 -9999 -9999 -9999 -9999 -9999 -9999 -9999 -9999 -9999 -9999 -9999 -9999 -9999 -9999 -9999 -9999 -9999 -9999 -9999 -9999 -9999 -9999 -9999 -9999 -9999 -9999 -9999 -9999 -9999 -9999 -9999 -9999 -9999 -9999 -9999 -9999 -9999 -9999 -9999 -9999 -9999 -9999 -9999 -9999 -9999 421 418 418 422 421 420 440 445 428 429 436 -9999 448 -9999 450 -9999 460 465 464 466 470 477 491 488 486 493 507 498 506 -9999 -9999 -9999 -9999 -9999 -9999 -9999 -9999 -9999 -9999 -9999 -9999 -9999 -9999 -9999 -9999 -9999 -9999 -9999 -9999 -9999 -9999 -9999 -9999 -9999 -9999 -9999 -9999 -9999 -9999 -9999 -9999 -9999 -9999 -9999 -9999 -9999 -9999 -9999 -9999 -9999 -9999 -9999 -9999 -9999 -9999 -9999 -9999 -9999 -9999 -9999 -9999 -9999 -9999 -9999 -9999 -9999 -9999 -9999 -9999 -9999 -9999 -9999 -9999 -9999 -9999 -9999 -9999 -9999 -9999 -9999 -9999 -9999 
-9999 -9999 -9999 -9999 -9999 -9999 -9999 -9999 -9999 -9999 -9999 -9999 -9999 -9999 -9999 -9999 -9999 -9999 -9999 -9999 -9999 -9999 -9999 -9999 -9999 -9999 -9999 -9999 -9999 -9999 -9999 -9999 -9999 -9999 -9999 -9999 -9999 -9999 -9999 -9999 -9999 -9999 -9999 -9999 -9999 -9999 -9999 -9999 -9999 -9999 -9999 -9999 -9999 -9999 -9999 -9999 -9999 -9999 -9999 -9999 -9999 -9999 -9999 -9999 -9999 -9999 -9999 -9999 -9999 -9999 -9999 425 421 430 -9999 424 425 437 -9999 -9999 -9999 -9999 -9999 -9999 -9999 -9999 466 468 476 480 488 497 493 500 508 494 503 510 -9999 -9999 -9999 -9999 -9999 -9999 -9999 -9999 -9999 -9999 -9999 -9999 -9999 -9999 -9999 -9999 -9999 -9999 -9999 -9999 -9999 -9999 -9999 -9999 -9999 -9999 -9999 -9999 -9999 -9999 -9999 -9999 -9999 -9999 -9999 -9999 -9999 -9999 -9999 -9999 -9999 -9999 -9999 -9999 -9999 -9999 -9999 -9999 -9999 -9999 -9999 -9999 -9999 -9999 -9999 -9999 -9999 -9999 -9999 -9999 -9999 -9999 -9999 -9999 -9999 -9999 -9999 -9999 -9999 -9999 -9999 -9999 
-9999 -9999 -9999 -9999 -9999 -9999 -9999 -9999 -9999 -9999 -9999 -9999 -9999 -9999 -9999 -9999 -9999 -9999 -9999 -9999 -9999 -9999 -9999 -9999 -9999 -9999 -9999 -9999 -9999 -9999 -9999 -9999 -9999 -9999 -9999 -9999 -9999 -9999 -9999 -9999 -9999 -9999 -9999 -9999 -9999 -9999 -9999 -9999 -9999 -9999 -9999 -9999 -9999 -9999 -9999 -9999 -9999 -9999 -9999 -9999 -9999 -9999 -9999 -9999 -9999 -9999 -9999 -9999 -9999 -9999 -9999 425 425 444 -9999 -9999 -9999 -9999 -9999 -9999 -9999 -9999 -9999 -9999 -9999 -9999 -9999 -9999 474 476 482 488 500 484 497 511 502 497 -9999 -9999 -9999 -9999 -9999 -9999 -9999 -9999 -9999 -9999 -9999 -9999 -9999 -9999 -9999 -9999 -9999 -9999 -9999 -9999 -9999 -9999 -9999 -9999 -9999 -9999 -9999 -9999 -9999 -9999 -9999 -9999 -9999 -9999 -9999 -9999 -9999 -9999 -9999 -9999 -9999 -9999 -9999 -9999 -9999 -9999 -9999 -9999 -9999 -9999 -9999 -9999 -9999 -9999 -9999 -9999 -9999 -9999 -9999 -9999 -9999 -9999 -9999 -9999 -9999 -9999 -9999 -9999 -9999 -9999 -9999 -9999 
-9999 -9999 -9999 -9999 -9999 -9999 -9999 -9999 -9999 -9999 -9999 -9999 -9999 -9999 -9999 -9999 -9999 -9999 -9999 -9999 -9999 -9999 -9999 -9999 -9999 -9999 -9999 -9999 -9999 -9999 -9999 -9999 -9999 -9999 -9999 -9999 -9999 -9999 -9999 -9999 -9999 -9999 -9999 -9999 -9999 -9999 -9999 -9999 -9999 -9999 -9999 -9999 -9999 -9999 -9999 -9999 -9999 -9999 -9999 -9999 -9999 -9999 -9999 -9999 -9999 -9999 -9999 -9999 -9999 -9999 -9999 421 454 -9999 -9999 -9999 -9999 -9999 -9999 -9999 -9999 -9999 -9999 -9999 -9999 -9999 -9999 -9999 -9999 -9999 481 484 498 490 485 497 497 507 -9999 -9999 -9999 -9999 -9999 -9999 -9999 -9999 -9999 -9999 -9999 -9999 -9999 -9999 -9999 -9999 -9999 -9999 -9999 -9999 -9999 -9999 -9999 -9999 -9999 -9999 -9999 -9999 -9999 -9999 -9999 -9999 -9999 -9999 -9999 -9999 -9999 -9999 -9999 -9999 -9999 -9999 -9999 -9999 -9999 -9999 -9999 -9999 -9999 -9999 -9999 -9999 -9999 -9999 -9999 -9999 -9999 -9999 -9999 -9999 -9999 -9999 -9999 -9999 -9999 -9999 -9999 -9999 -9999 -9999 -9999 -9999 
-9999 -9999 -9999 -9999 -9999 -9999 -9999 -9999 -9999 -9999 -9999 -9999 -9999 -9999 -9999 -9999 -9999 -9999 -9999 -9999 -9999 -9999 -9999 -9999 -9999 -9999 -9999 -9999 -9999 -9999 -9999 -9999 -9999 -9999 -9999 -9999 -9999 -9999 -9999 -9999 -9999 -9999 -9999 -9999 -9999 -9999 -9999 -9999 -9999 -9999 -9999 -9999 -9999 -9999 -9999 -9999 -9999 -9999 -9999 -9999 -9999 -9999 -9999 -9999 -9999 -9999 -9999 -9999 -9999 -9999 -9999 450 -9999 -9999 -9999 -9999 -9999 -9999 -9999 -9999 -9999 -9999 -9999 -9999 -9999 -9999 -9999 -9999 -9999 -9999 -9999 -9999 492 492 488 -9999 -9999 -9999 -9999 -9999 -9999 -9999 -9999 -9999 -9999 -9999 -9999 -9999 -9999 -9999 -9999 -9999 -9999 -9999 -9999 -9999 -9999 -9999 -9999 -9999 -9999 -9999 -9999 -9999 -9999 -9999 -9999 -9999 -9999 -9999 -9999 -9999 -9999 -9999 -9999 -9999 -9999 -9999 -9999 -9999 -9999 -9999 -9999 -9999 -9999 -9999 -9999 -9999 -9999 -9999 -9999 -9999 -9999 -9999 -9999 -9999 -9999 -9999 -9999 -9999 -9999 -9999 -9999 -9999 -9999 -9999 -9999 -9999 -9999 -9999 
-9999 -9999 -9999 -9999 -9999 -9999 -9999 -9999 -9999 -9999 -9999 -9999 -9999 -9999 -9999 -9999 -9999 -9999 -9999 -9999 -9999 -9999 -9999 -9999 -9999 -9999 -9999 -9999 -9999 -9999 -9999 -9999 -9999 -9999 -9999 -9999 -9999 -9999 -9999 -9999 -9999 -9999 -9999 -9999 -9999 -9999 -9999 -9999 -9999 -9999 -9999 -9999 -9999 -9999 -9999 -9999 -9999 -9999 -9999 -9999 -9999 -9999 -9999 -9999 -9999 -9999 -9999 -9999 -9999 -9999 -9999 -9999 -9999 -9999 -9999 -9999 -9999 -9999 -9999 -9999 -9999 -9999 -9999 -9999 -9999 -9999 -9999 -9999 -9999 -9999 -9999 -9999 486 -9999 -9999 -9999 -9999 -9999 -9999 -9999 -9999 -9999 -9999 -9999 -9999 -9999 -9999 -9999 -9999 -9999 -9999 -9999 -9999 -9999 -9999 -9999 -9999 -9999 -9999 -9999 -9999 -9999 -9999 -9999 -9999 -9999 -9999 -9999 -9999 -9999 -9999 -9999 -9999 -9999 -9999 -9999 -9999 -9999 -9999 -9999 -9999 -9999 -9999 -9999 -9999 -9999 -9999 -9999 -9999 -9999 -9999 -9999 -9999 -9999 -9999 -9999 -9999 -9999 -9999 -9999 -9999 -9999 -9999 -9999 -9999 -9999 -9999 -9999 -9999 -9999 
