# Supplementary material for: Spatiotemporal prediction of alpine wetlands under multi-climate scenarios in the west of Sichuan, China
Source: PeerJ. 2024 Nov 27;12:e18586. doi: 10.7717/peerj.18586 (PMC11608022; doi:10.7717/peerj.18586)
Supplement: Supplemental Information 2 [file peerj-12-18586-s002.zip › Maxent_data2/2.5mBIOssp245_2081-2100/2.5mbiossp245_2081-2100_19.asc]

ncols         170
nrows         159
xllcorner     97.34749306
yllcorner     27.673839575
cellsize      0.041666666666667
NODATA_value  -9999
-9999 -9999 -9999 -9999 -9999 -9999 -9999 -9999 -9999 -9999 -9999 -9999 -9999 -9999 -9999 -9999 -9999 -9999 -9999 -9999 -9999 -9999 -9999 -9999 -9999 -9999 -9999 -9999 -9999 -9999 -9999 -9999 -9999 -9999 -9999 -9999 -9999 -9999 -9999 -9999 -9999 -9999 -9999 -9999 -9999 -9999 -9999 -9999 -9999 -9999 -9999 -9999 -9999 -9999 -9999 -9999 -9999 -9999 -9999 -9999 -9999 -9999 -9999 -9999 -9999 -9999 -9999 -9999 -9999 -9999 -9999 -9999 -9999 -9999 -9999 -9999 -9999 -9999 -9999 -9999 -9999 -9999 -9999 -9999 -9999 -9999 -9999 -9999 -9999 -9999 -9999 -9999 -9999 -9999 -9999 -9999 -9999 -9999 -9999 -9999 -9999 -9999 -9999 -9999 -9999 -9999 -9999 -9999 -9999 -9999 -9999 -9999 -9999 -9999 -9999 -9999 -9999 -9999 -9999 -9999 -9999 -9999 -9999 -9999 -9999 -9999 -9999 -9999 -9999 -9999 -9999 -9999 13 10 14 -9999 -9999 -9999 -9999 -9999 -9999 -9999 -9999 -9999 -9999 -9999 -9999 -9999 -9999 -9999 -9999 -9999 -9999 -9999 -9999 -9999 -9999 -9999 -9999 -9999 -9999 -9999 -9999 -9999 -9999 -9999 -9999 -9999 -9999 -9999 
-9999 -9999 -9999 -9999 -9999 -9999 -9999 -9999 -9999 -9999 -9999 -9999 -9999 -9999 -9999 -9999 -9999 -9999 -9999 -9999 -9999 -9999 -9999 -9999 -9999 -9999 -9999 -9999 -9999 -9999 -9999 -9999 -9999 -9999 -9999 -9999 -9999 -9999 -9999 -9999 -9999 -9999 -9999 -9999 -9999 -9999 -9999 -9999 -9999 -9999 -9999 -9999 -9999 -9999 -9999 -9999 -9999 -9999 -9999 -9999 -9999 -9999 -9999 -9999 -9999 -9999 -9999 -9999 -9999 -9999 -9999 -9999 -9999 -9999 -9999 -9999 -9999 -9999 -9999 -9999 -9999 -9999 -9999 -9999 -9999 -9999 -9999 -9999 -9999 -9999 -9999 -9999 -9999 -9999 -9999 -9999 -9999 -9999 -9999 -9999 -9999 -9999 -9999 -9999 -9999 -9999 -9999 -9999 -9999 -9999 -9999 -9999 -9999 -9999 -9999 -9999 -9999 -9999 -9999 -9999 -9999 -9999 -9999 -9999 -9999 -9999 -9999 -9999 -9999 13 13 12 11 9 9 -9999 -9999 -9999 -9999 -9999 -9999 -9999 -9999 -9999 -9999 -9999 -9999 -9999 -9999 -9999 -9999 -9999 -9999 -9999 -9999 -9999 -9999 -9999 -9999 -9999 -9999 -9999 -9999 -9999 -9999 -9999 -9999 -9999 -9999 -9999 
-9999 -9999 -9999 -9999 -9999 -9999 -9999 -9999 -9999 -9999 -9999 20 20 18 -9999 -9999 -9999 -9999 -9999 -9999 -9999 -9999 -9999 -9999 -9999 -9999 -9999 -9999 -9999 -9999 -9999 -9999 -9999 -9999 -9999 -9999 -9999 -9999 -9999 -9999 -9999 -9999 -9999 -9999 -9999 -9999 -9999 -9999 -9999 -9999 -9999 -9999 -9999 -9999 -9999 -9999 -9999 -9999 -9999 -9999 -9999 -9999 -9999 -9999 -9999 -9999 -9999 -9999 -9999 -9999 -9999 -9999 -9999 -9999 -9999 -9999 -9999 -9999 -9999 -9999 -9999 -9999 -9999 -9999 -9999 -9999 -9999 -9999 -9999 -9999 -9999 -9999 -9999 -9999 -9999 -9999 -9999 -9999 -9999 -9999 -9999 -9999 -9999 -9999 -9999 -9999 -9999 -9999 -9999 -9999 -9999 -9999 -9999 -9999 -9999 -9999 -9999 -9999 -9999 -9999 -9999 -9999 -9999 -9999 -9999 -9999 -9999 -9999 13 11 11 11 11 11 11 -9999 -9999 -9999 -9999 -9999 -9999 -9999 -9999 -9999 -9999 -9999 -9999 -9999 -9999 -9999 -9999 -9999 -9999 -9999 -9999 -9999 -9999 -9999 -9999 -9999 -9999 -9999 -9999 -9999 -9999 -9999 -9999 -9999 -9999 -9999 
-9999 -9999 -9999 -9999 -9999 -9999 -9999 -9999 -9999 21 21 21 21 21 21 17 -9999 -9999 -9999 -9999 -9999 -9999 -9999 -9999 -9999 -9999 -9999 -9999 -9999 -9999 -9999 -9999 -9999 -9999 -9999 -9999 -9999 -9999 -9999 -9999 -9999 -9999 -9999 -9999 -9999 -9999 -9999 -9999 -9999 -9999 -9999 -9999 -9999 -9999 -9999 -9999 -9999 -9999 -9999 -9999 -9999 -9999 -9999 -9999 -9999 -9999 -9999 -9999 -9999 -9999 -9999 -9999 -9999 -9999 -9999 -9999 -9999 -9999 -9999 -9999 -9999 -9999 -9999 -9999 -9999 -9999 -9999 -9999 -9999 -9999 -9999 -9999 -9999 -9999 -9999 -9999 -9999 -9999 -9999 -9999 -9999 -9999 -9999 -9999 -9999 -9999 -9999 -9999 -9999 -9999 -9999 -9999 -9999 -9999 -9999 -9999 -9999 -9999 -9999 -9999 -9999 -9999 -9999 -9999 -9999 -9999 12 12 12 12 11 9 11 9 9 8 9 9 11 -9999 -9999 -9999 -9999 -9999 -9999 -9999 -9999 -9999 -9999 -9999 -9999 -9999 -9999 -9999 -9999 -9999 -9999 -9999 -9999 -9999 -9999 -9999 -9999 -9999 -9999 -9999 -9999 -9999 -9999 -9999 
-9999 -9999 -9999 -9999 -9999 -9999 -9999 -9999 23 23 22 23 21 19 18 17 17 17 17 -9999 -9999 -9999 -9999 -9999 -9999 -9999 -9999 -9999 -9999 -9999 -9999 -9999 -9999 -9999 -9999 -9999 -9999 -9999 -9999 -9999 -9999 -9999 -9999 -9999 -9999 -9999 -9999 -9999 -9999 -9999 -9999 -9999 -9999 -9999 -9999 -9999 -9999 -9999 -9999 -9999 -9999 -9999 -9999 -9999 -9999 -9999 -9999 -9999 -9999 -9999 -9999 -9999 -9999 -9999 -9999 -9999 -9999 -9999 -9999 -9999 -9999 -9999 -9999 -9999 -9999 -9999 -9999 -9999 -9999 -9999 -9999 -9999 -9999 -9999 -9999 -9999 -9999 -9999 -9999 -9999 -9999 -9999 -9999 -9999 -9999 -9999 -9999 -9999 -9999 -9999 -9999 -9999 -9999 -9999 -9999 -9999 -9999 -9999 -9999 -9999 -9999 -9999 -9999 -9999 -9999 -9999 -9999 12 11 11 11 11 12 11 11 9 9 9 8 -9999 -9999 -9999 -9999 -9999 -9999 -9999 -9999 -9999 -9999 -9999 -9999 -9999 -9999 -9999 -9999 -9999 -9999 -9999 -9999 -9999 -9999 -9999 -9999 -9999 -9999 -9999 -9999 -9999 -9999 -9999 
-9999 -9999 -9999 -9999 -9999 -9999 -9999 -9999 24 23 22 21 21 21 20 20 20 21 20 18 17 17 16 16 16 -9999 -9999 -9999 -9999 -9999 -9999 -9999 -9999 -9999 -9999 -9999 -9999 -9999 -9999 -9999 -9999 -9999 -9999 -9999 -9999 -9999 -9999 -9999 -9999 -9999 -9999 -9999 -9999 -9999 -9999 -9999 -9999 -9999 -9999 -9999 -9999 -9999 -9999 -9999 -9999 -9999 -9999 -9999 -9999 -9999 -9999 -9999 -9999 -9999 -9999 -9999 -9999 -9999 -9999 -9999 -9999 -9999 -9999 -9999 -9999 -9999 -9999 -9999 -9999 -9999 -9999 -9999 -9999 -9999 -9999 -9999 -9999 -9999 -9999 -9999 -9999 -9999 -9999 -9999 -9999 -9999 -9999 -9999 -9999 -9999 -9999 -9999 -9999 -9999 -9999 -9999 -9999 -9999 -9999 -9999 -9999 -9999 13 14 14 15 13 13 12 12 11 12 12 14 12 11 9 9 8 9 -9999 -9999 -9999 -9999 -9999 -9999 -9999 -9999 -9999 -9999 -9999 -9999 -9999 -9999 -9999 -9999 -9999 -9999 -9999 -9999 -9999 -9999 -9999 -9999 -9999 -9999 -9999 -9999 -9999 -9999 
-9999 -9999 -9999 -9999 -9999 -9999 -9999 -9999 24 24 22 21 21 20 20 20 20 21 21 17 17 17 17 17 17 16 -9999 -9999 -9999 -9999 -9999 -9999 -9999 -9999 -9999 -9999 -9999 -9999 -9999 -9999 -9999 -9999 -9999 -9999 -9999 -9999 -9999 -9999 -9999 -9999 -9999 -9999 -9999 -9999 -9999 -9999 -9999 -9999 -9999 -9999 -9999 -9999 -9999 -9999 -9999 -9999 -9999 -9999 -9999 -9999 -9999 -9999 -9999 -9999 -9999 -9999 -9999 -9999 -9999 -9999 -9999 -9999 -9999 -9999 -9999 -9999 -9999 -9999 -9999 -9999 -9999 -9999 -9999 -9999 -9999 -9999 -9999 -9999 -9999 -9999 -9999 -9999 -9999 -9999 -9999 -9999 -9999 -9999 -9999 -9999 -9999 -9999 -9999 -9999 -9999 -9999 -9999 -9999 -9999 -9999 -9999 11 11 11 11 13 13 13 12 12 13 13 15 16 15 12 11 9 11 -9999 -9999 -9999 -9999 -9999 -9999 -9999 -9999 -9999 -9999 -9999 -9999 -9999 -9999 -9999 -9999 -9999 -9999 -9999 -9999 -9999 -9999 -9999 -9999 -9999 -9999 -9999 -9999 -9999 -9999 -9999 
-9999 -9999 -9999 -9999 -9999 -9999 -9999 23 22 22 22 21 20 20 20 21 21 21 21 17 18 17 18 17 17 17 -9999 -9999 -9999 -9999 -9999 -9999 -9999 -9999 -9999 -9999 -9999 -9999 -9999 -9999 -9999 -9999 -9999 -9999 -9999 -9999 -9999 -9999 -9999 -9999 -9999 -9999 -9999 -9999 -9999 -9999 -9999 -9999 -9999 -9999 -9999 -9999 -9999 -9999 -9999 -9999 -9999 -9999 -9999 -9999 -9999 -9999 -9999 -9999 -9999 -9999 -9999 -9999 -9999 -9999 -9999 -9999 -9999 -9999 -9999 -9999 -9999 -9999 -9999 -9999 -9999 -9999 -9999 -9999 -9999 -9999 -9999 -9999 -9999 -9999 -9999 -9999 -9999 -9999 -9999 -9999 -9999 -9999 -9999 -9999 -9999 -9999 -9999 -9999 -9999 -9999 -9999 12 -9999 -9999 -9999 11 11 11 12 11 11 12 12 12 11 12 13 13 15 14 14 12 12 -9999 -9999 -9999 -9999 -9999 -9999 -9999 -9999 -9999 -9999 -9999 -9999 -9999 -9999 -9999 -9999 -9999 -9999 -9999 -9999 -9999 -9999 -9999 -9999 -9999 -9999 -9999 -9999 -9999 -9999 -9999 
-9999 -9999 -9999 -9999 -9999 -9999 -9999 24 23 21 21 21 21 22 24 23 21 21 20 20 20 20 20 18 18 -9999 -9999 -9999 -9999 -9999 -9999 -9999 -9999 -9999 -9999 -9999 -9999 -9999 -9999 -9999 -9999 -9999 -9999 -9999 -9999 -9999 -9999 -9999 -9999 -9999 -9999 -9999 -9999 -9999 -9999 -9999 -9999 -9999 -9999 -9999 -9999 -9999 -9999 -9999 -9999 -9999 -9999 -9999 -9999 -9999 -9999 -9999 -9999 -9999 -9999 -9999 -9999 -9999 -9999 -9999 -9999 -9999 -9999 -9999 -9999 -9999 -9999 -9999 -9999 -9999 -9999 -9999 -9999 -9999 -9999 -9999 -9999 -9999 -9999 -9999 -9999 -9999 -9999 -9999 -9999 -9999 -9999 -9999 -9999 -9999 -9999 -9999 -9999 -9999 -9999 -9999 16 12 12 12 12 12 12 12 12 12 12 11 11 11 11 12 12 13 13 13 14 13 12 -9999 -9999 -9999 -9999 -9999 -9999 -9999 -9999 -9999 -9999 -9999 -9999 -9999 -9999 -9999 -9999 -9999 -9999 -9999 -9999 -9999 -9999 -9999 -9999 -9999 -9999 -9999 -9999 -9999 -9999 -9999 
-9999 -9999 -9999 23 22 22 22 23 21 22 22 21 24 24 25 24 22 20 18 18 18 17 18 18 19 19 -9999 -9999 -9999 -9999 -9999 -9999 -9999 -9999 -9999 -9999 -9999 -9999 -9999 -9999 -9999 -9999 -9999 -9999 -9999 -9999 -9999 -9999 -9999 -9999 -9999 -9999 -9999 -9999 -9999 -9999 -9999 -9999 -9999 -9999 -9999 -9999 -9999 -9999 -9999 -9999 -9999 -9999 -9999 -9999 -9999 -9999 -9999 -9999 -9999 -9999 -9999 -9999 -9999 -9999 -9999 -9999 -9999 -9999 -9999 -9999 -9999 -9999 -9999 -9999 -9999 -9999 -9999 -9999 -9999 -9999 -9999 -9999 -9999 -9999 -9999 -9999 -9999 -9999 -9999 -9999 -9999 -9999 -9999 -9999 -9999 -9999 -9999 -9999 -9999 -9999 -9999 16 13 12 12 12 12 12 12 12 12 12 12 12 13 15 15 13 13 13 15 14 12 12 -9999 -9999 -9999 -9999 -9999 -9999 -9999 -9999 -9999 -9999 -9999 -9999 -9999 -9999 -9999 -9999 -9999 -9999 -9999 -9999 -9999 -9999 -9999 -9999 -9999 -9999 -9999 -9999 -9999 -9999 
-9999 21 21 21 19 19 21 21 24 25 24 24 24 24 24 20 22 22 20 20 19 19 19 21 22 21 -9999 -9999 -9999 -9999 -9999 -9999 -9999 -9999 -9999 -9999 -9999 -9999 -9999 -9999 -9999 -9999 -9999 -9999 -9999 -9999 -9999 -9999 -9999 -9999 -9999 -9999 -9999 -9999 -9999 -9999 -9999 -9999 -9999 -9999 -9999 -9999 -9999 -9999 -9999 -9999 -9999 -9999 -9999 -9999 -9999 -9999 -9999 -9999 -9999 -9999 -9999 -9999 -9999 -9999 -9999 -9999 -9999 -9999 -9999 -9999 -9999 -9999 -9999 -9999 -9999 -9999 -9999 -9999 -9999 -9999 -9999 -9999 -9999 -9999 -9999 -9999 -9999 -9999 -9999 -9999 -9999 -9999 -9999 -9999 -9999 -9999 -9999 -9999 -9999 -9999 -9999 -9999 13 13 12 12 12 12 16 15 13 12 12 13 13 15 13 13 12 13 13 16 13 12 -9999 -9999 -9999 -9999 -9999 -9999 -9999 -9999 -9999 -9999 -9999 -9999 -9999 -9999 -9999 -9999 -9999 -9999 -9999 -9999 -9999 -9999 -9999 -9999 -9999 -9999 -9999 -9999 -9999 -9999 
-9999 23 21 17 17 17 21 23 24 25 23 20 22 23 20 20 22 23 20 20 20 19 19 19 19 19 19 -9999 -9999 -9999 -9999 -9999 -9999 -9999 -9999 -9999 -9999 -9999 -9999 -9999 -9999 -9999 -9999 -9999 -9999 -9999 -9999 -9999 -9999 -9999 -9999 -9999 -9999 -9999 -9999 -9999 -9999 -9999 -9999 -9999 -9999 -9999 -9999 -9999 -9999 -9999 -9999 -9999 -9999 -9999 -9999 -9999 -9999 -9999 -9999 -9999 -9999 -9999 -9999 -9999 -9999 -9999 -9999 -9999 -9999 -9999 -9999 -9999 -9999 -9999 -9999 -9999 -9999 -9999 -9999 -9999 -9999 -9999 -9999 -9999 -9999 -9999 -9999 -9999 -9999 -9999 -9999 -9999 -9999 -9999 -9999 -9999 -9999 -9999 -9999 -9999 -9999 -9999 16 14 13 12 15 16 16 15 15 13 13 13 14 16 15 13 13 13 13 14 16 -9999 -9999 -9999 -9999 -9999 -9999 -9999 -9999 -9999 -9999 -9999 -9999 -9999 -9999 -9999 -9999 -9999 -9999 -9999 -9999 -9999 -9999 -9999 -9999 -9999 -9999 -9999 -9999 -9999 -9999 -9999 
-9999 -9999 23 20 17 17 19 19 20 20 20 20 20 19 20 19 20 20 19 19 19 17 17 18 20 21 22 -9999 -9999 -9999 -9999 -9999 -9999 -9999 -9999 -9999 -9999 -9999 -9999 -9999 -9999 -9999 -9999 -9999 -9999 -9999 -9999 -9999 -9999 -9999 -9999 -9999 -9999 -9999 -9999 -9999 -9999 -9999 -9999 -9999 -9999 -9999 -9999 -9999 -9999 -9999 -9999 -9999 -9999 -9999 -9999 -9999 -9999 -9999 -9999 -9999 -9999 -9999 -9999 -9999 -9999 -9999 -9999 -9999 -9999 -9999 -9999 -9999 -9999 -9999 -9999 -9999 -9999 -9999 -9999 -9999 -9999 -9999 -9999 -9999 -9999 -9999 -9999 -9999 -9999 -9999 -9999 -9999 -9999 -9999 -9999 -9999 -9999 -9999 -9999 -9999 -9999 -9999 -9999 16 14 14 14 15 16 16 15 14 14 13 14 14 16 13 13 13 13 14 16 15 14 13 -9999 -9999 -9999 -9999 15 14 -9999 -9999 -9999 -9999 -9999 -9999 -9999 -9999 -9999 -9999 -9999 -9999 -9999 -9999 -9999 -9999 -9999 -9999 -9999 -9999 -9999 -9999 
-9999 -9999 21 20 18 17 17 17 18 20 20 20 18 19 19 19 19 19 19 19 19 19 18 18 19 20 19 19 22 22 -9999 -9999 -9999 -9999 -9999 -9999 -9999 -9999 -9999 -9999 -9999 -9999 -9999 -9999 -9999 -9999 -9999 -9999 -9999 -9999 -9999 -9999 -9999 -9999 -9999 -9999 -9999 -9999 -9999 -9999 -9999 -9999 -9999 -9999 -9999 -9999 -9999 -9999 -9999 -9999 -9999 -9999 -9999 -9999 -9999 -9999 -9999 -9999 -9999 -9999 -9999 -9999 -9999 -9999 -9999 -9999 -9999 -9999 -9999 -9999 -9999 -9999 -9999 -9999 -9999 -9999 -9999 -9999 -9999 -9999 -9999 -9999 -9999 -9999 -9999 -9999 -9999 -9999 -9999 -9999 -9999 -9999 -9999 -9999 -9999 -9999 -9999 -9999 -9999 -9999 16 14 14 14 14 15 15 14 14 13 13 14 14 13 13 13 14 16 16 13 13 13 12 12 10 12 15 19 14 -9999 -9999 -9999 -9999 -9999 -9999 -9999 -9999 -9999 -9999 -9999 -9999 -9999 -9999 -9999 -9999 -9999 -9999 -9999 -9999 -9999 
-9999 -9999 22 20 20 20 17 17 17 17 17 19 19 18 18 19 19 19 19 19 20 19 19 19 19 19 20 23 23 23 -9999 -9999 -9999 -9999 -9999 -9999 -9999 -9999 -9999 -9999 -9999 -9999 -9999 -9999 -9999 -9999 -9999 -9999 -9999 -9999 -9999 -9999 -9999 -9999 -9999 -9999 -9999 -9999 -9999 -9999 -9999 -9999 -9999 -9999 -9999 -9999 -9999 -9999 -9999 -9999 -9999 -9999 -9999 -9999 -9999 -9999 -9999 -9999 -9999 -9999 -9999 -9999 -9999 -9999 -9999 -9999 -9999 -9999 -9999 -9999 -9999 -9999 -9999 -9999 -9999 -9999 -9999 -9999 -9999 -9999 -9999 -9999 -9999 -9999 -9999 -9999 -9999 -9999 -9999 -9999 -9999 -9999 -9999 -9999 -9999 -9999 -9999 -9999 -9999 16 16 14 14 14 14 14 15 15 15 13 13 14 14 13 14 14 14 16 16 12 12 12 12 12 10 10 12 15 -9999 17 16 19 -9999 -9999 -9999 -9999 -9999 -9999 -9999 -9999 -9999 -9999 -9999 -9999 -9999 -9999 -9999 -9999 -9999 -9999 
-9999 -9999 26 24 24 20 20 19 17 17 18 18 19 19 19 18 18 18 19 20 20 20 19 19 18 19 20 21 21 23 23 -9999 -9999 -9999 -9999 -9999 -9999 -9999 -9999 -9999 -9999 -9999 -9999 -9999 -9999 -9999 -9999 -9999 -9999 -9999 -9999 -9999 -9999 -9999 -9999 -9999 -9999 -9999 -9999 -9999 -9999 -9999 -9999 -9999 -9999 -9999 -9999 -9999 -9999 -9999 -9999 -9999 -9999 -9999 -9999 -9999 -9999 -9999 -9999 -9999 -9999 -9999 -9999 -9999 -9999 -9999 -9999 -9999 -9999 -9999 -9999 -9999 -9999 -9999 -9999 -9999 -9999 -9999 -9999 -9999 -9999 -9999 -9999 -9999 -9999 -9999 -9999 -9999 -9999 -9999 -9999 -9999 -9999 -9999 -9999 -9999 -9999 -9999 -9999 16 15 15 15 15 15 15 15 16 16 14 13 13 14 13 14 14 14 15 15 15 12 12 12 12 10 12 12 15 19 18 17 15 15 15 15 15 15 13 17 17 15 14 -9999 -9999 -9999 -9999 -9999 -9999 -9999 -9999 
-9999 -9999 26 26 26 26 22 20 19 16 19 20 20 19 19 18 18 19 19 20 20 20 19 18 18 19 20 21 21 21 22 -9999 -9999 -9999 -9999 -9999 -9999 -9999 -9999 -9999 -9999 -9999 -9999 -9999 -9999 -9999 -9999 -9999 -9999 -9999 -9999 -9999 -9999 -9999 -9999 -9999 -9999 -9999 -9999 -9999 -9999 -9999 -9999 -9999 -9999 -9999 -9999 -9999 -9999 -9999 -9999 -9999 -9999 -9999 -9999 -9999 -9999 -9999 -9999 -9999 -9999 -9999 -9999 -9999 -9999 -9999 -9999 -9999 -9999 -9999 -9999 -9999 -9999 -9999 -9999 -9999 -9999 -9999 -9999 -9999 -9999 -9999 -9999 -9999 -9999 -9999 -9999 -9999 -9999 -9999 -9999 -9999 -9999 -9999 -9999 -9999 -9999 -9999 -9999 -9999 16 15 16 15 16 16 16 16 16 16 15 13 14 15 13 14 14 16 15 15 12 12 12 12 12 12 12 15 15 15 13 15 12 12 12 10 10 12 15 16 16 13 12 15 -9999 -9999 -9999 -9999 -9999 -9999 
-9999 -9999 -9999 -9999 24 24 23 19 19 19 18 19 19 20 19 18 18 20 22 23 20 22 20 20 19 19 20 21 22 22 23 -9999 -9999 -9999 -9999 -9999 -9999 -9999 -9999 -9999 -9999 -9999 -9999 -9999 -9999 -9999 -9999 -9999 -9999 -9999 -9999 -9999 -9999 -9999 -9999 -9999 -9999 -9999 -9999 -9999 -9999 -9999 -9999 -9999 -9999 -9999 -9999 -9999 -9999 -9999 -9999 -9999 -9999 -9999 -9999 -9999 -9999 -9999 -9999 -9999 -9999 -9999 -9999 -9999 -9999 -9999 -9999 -9999 -9999 -9999 -9999 -9999 -9999 -9999 -9999 -9999 -9999 -9999 -9999 -9999 -9999 -9999 -9999 -9999 -9999 -9999 -9999 -9999 17 -9999 -9999 -9999 -9999 -9999 -9999 -9999 -9999 -9999 -9999 -9999 -9999 -9999 16 16 16 15 15 15 15 15 16 13 15 15 14 14 16 16 14 14 13 12 12 13 12 12 14 15 15 13 12 12 12 15 15 15 15 10 11 13 14 11 12 15 -9999 -9999 -9999 -9999 -9999 -9999 
-9999 -9999 -9999 -9999 22 20 20 19 18 17 16 17 17 19 19 18 17 19 19 20 22 23 20 20 20 20 20 19 21 22 22 24 -9999 -9999 -9999 -9999 -9999 -9999 -9999 -9999 -9999 -9999 -9999 -9999 -9999 -9999 -9999 -9999 -9999 -9999 -9999 -9999 -9999 -9999 -9999 -9999 -9999 -9999 -9999 -9999 -9999 -9999 -9999 -9999 -9999 -9999 -9999 -9999 -9999 -9999 -9999 -9999 -9999 -9999 -9999 -9999 -9999 -9999 -9999 -9999 -9999 -9999 -9999 -9999 -9999 -9999 -9999 -9999 -9999 -9999 -9999 -9999 -9999 -9999 -9999 -9999 -9999 -9999 -9999 -9999 -9999 -9999 -9999 -9999 -9999 -9999 18 17 17 -9999 -9999 -9999 -9999 -9999 -9999 -9999 -9999 -9999 -9999 -9999 -9999 -9999 16 14 14 15 15 16 16 16 16 15 14 14 14 13 16 16 16 16 14 12 12 13 12 14 17 15 15 15 15 16 12 17 19 17 15 13 13 9 11 11 15 -9999 -9999 -9999 -9999 -9999 -9999 -9999 
-9999 -9999 -9999 -9999 -9999 20 20 19 19 17 16 19 19 19 17 18 18 17 19 19 19 22 23 21 20 20 19 19 19 19 21 21 22 -9999 -9999 -9999 -9999 -9999 -9999 -9999 -9999 -9999 -9999 -9999 -9999 -9999 -9999 -9999 -9999 -9999 -9999 -9999 -9999 -9999 -9999 -9999 -9999 -9999 -9999 -9999 -9999 -9999 -9999 -9999 -9999 -9999 -9999 -9999 -9999 -9999 -9999 -9999 -9999 -9999 -9999 -9999 -9999 -9999 -9999 -9999 -9999 -9999 -9999 -9999 -9999 -9999 -9999 -9999 -9999 -9999 -9999 -9999 -9999 -9999 -9999 -9999 -9999 -9999 -9999 -9999 -9999 -9999 -9999 -9999 -9999 -9999 17 17 17 -9999 -9999 -9999 -9999 -9999 -9999 -9999 -9999 -9999 -9999 -9999 -9999 -9999 15 16 16 16 16 16 16 16 16 18 16 15 15 17 15 16 16 16 16 14 15 17 12 13 17 14 14 16 17 15 15 17 17 16 15 15 12 15 11 11 14 15 -9999 -9999 -9999 -9999 -9999 -9999 
-9999 -9999 -9999 -9999 -9999 -9999 -9999 -9999 19 18 17 16 17 19 17 16 16 16 16 16 19 19 23 23 23 22 20 18 18 19 18 19 21 -9999 -9999 -9999 -9999 -9999 -9999 -9999 -9999 -9999 -9999 -9999 -9999 -9999 -9999 -9999 -9999 -9999 -9999 -9999 -9999 -9999 -9999 -9999 -9999 -9999 -9999 -9999 -9999 -9999 -9999 -9999 -9999 -9999 -9999 -9999 -9999 -9999 -9999 -9999 -9999 -9999 -9999 -9999 -9999 -9999 -9999 -9999 -9999 -9999 -9999 -9999 -9999 -9999 -9999 -9999 -9999 -9999 -9999 -9999 -9999 -9999 -9999 -9999 -9999 -9999 -9999 -9999 -9999 -9999 -9999 -9999 -9999 17 17 17 17 17 -9999 -9999 -9999 -9999 -9999 -9999 -9999 -9999 -9999 -9999 -9999 -9999 16 16 16 16 16 16 16 16 17 18 17 13 16 17 17 16 16 16 17 17 14 14 12 14 17 17 17 20 17 15 14 20 20 17 15 18 18 17 13 11 14 15 15 -9999 -9999 -9999 -9999 -9999 
-9999 -9999 -9999 -9999 -9999 -9999 -9999 -9999 -9999 -9999 18 16 17 17 18 17 16 16 16 16 16 18 19 20 21 23 22 20 19 19 18 19 22 25 -9999 -9999 -9999 -9999 -9999 -9999 -9999 -9999 -9999 -9999 -9999 -9999 -9999 -9999 -9999 -9999 -9999 -9999 -9999 -9999 -9999 -9999 -9999 -9999 -9999 -9999 -9999 -9999 -9999 -9999 -9999 -9999 -9999 -9999 -9999 -9999 -9999 -9999 -9999 -9999 -9999 -9999 -9999 -9999 -9999 -9999 -9999 -9999 -9999 -9999 -9999 -9999 -9999 -9999 -9999 -9999 -9999 -9999 -9999 -9999 -9999 -9999 -9999 -9999 -9999 -9999 -9999 -9999 -9999 -9999 17 17 17 17 17 -9999 -9999 -9999 -9999 -9999 -9999 -9999 -9999 -9999 16 -9999 16 16 16 16 16 16 16 15 15 15 17 17 17 17 17 17 16 15 15 16 17 17 15 16 14 13 15 18 20 19 15 16 15 19 20 21 20 18 17 15 14 11 14 15 18 18 -9999 -9999 -9999 -9999 
-9999 -9999 -9999 -9999 -9999 -9999 -9999 -9999 17 17 17 17 15 17 19 19 18 17 16 16 16 16 16 18 19 21 22 21 19 20 21 24 26 23 -9999 -9999 -9999 -9999 -9999 -9999 -9999 -9999 -9999 -9999 -9999 -9999 -9999 -9999 -9999 -9999 -9999 -9999 -9999 -9999 -9999 -9999 -9999 -9999 -9999 -9999 -9999 -9999 -9999 -9999 -9999 -9999 -9999 -9999 -9999 -9999 -9999 -9999 -9999 -9999 -9999 -9999 -9999 -9999 -9999 -9999 -9999 -9999 -9999 -9999 -9999 -9999 -9999 -9999 -9999 -9999 -9999 -9999 -9999 -9999 -9999 -9999 -9999 -9999 -9999 -9999 -9999 -9999 -9999 18 18 17 17 17 16 -9999 -9999 -9999 -9999 -9999 -9999 -9999 -9999 16 15 16 17 17 16 16 15 17 17 16 15 15 15 16 15 15 17 17 16 17 16 16 17 18 17 15 14 16 17 20 20 17 17 17 15 17 19 17 19 19 19 19 15 11 14 14 17 16 -9999 -9999 -9999 -9999 
-9999 -9999 -9999 -9999 -9999 -9999 -9999 17 17 16 16 17 18 16 16 17 17 18 17 16 16 16 16 16 16 19 19 19 19 21 23 24 26 25 -9999 -9999 -9999 -9999 -9999 -9999 -9999 -9999 -9999 -9999 -9999 -9999 -9999 -9999 -9999 -9999 -9999 -9999 -9999 -9999 -9999 -9999 -9999 -9999 -9999 -9999 -9999 -9999 -9999 -9999 -9999 -9999 -9999 -9999 -9999 -9999 -9999 -9999 -9999 -9999 -9999 -9999 -9999 -9999 -9999 -9999 -9999 -9999 -9999 -9999 -9999 -9999 -9999 -9999 -9999 -9999 -9999 -9999 -9999 -9999 -9999 -9999 -9999 -9999 -9999 -9999 -9999 -9999 -9999 18 18 18 17 17 17 -9999 -9999 -9999 -9999 -9999 -9999 -9999 -9999 17 17 17 17 17 16 16 16 17 16 15 15 16 16 17 15 15 16 16 17 17 16 18 19 19 17 17 14 15 16 17 21 18 17 14 15 18 15 13 14 16 13 11 14 15 12 11 14 11 17 19 19 -9999 
-9999 -9999 -9999 -9999 -9999 -9999 17 17 17 18 18 17 17 17 16 16 16 17 18 17 17 16 16 15 16 16 18 19 18 18 19 22 26 29 29 -9999 -9999 -9999 -9999 -9999 -9999 -9999 -9999 -9999 -9999 -9999 -9999 -9999 -9999 -9999 -9999 -9999 -9999 -9999 -9999 -9999 -9999 -9999 -9999 -9999 -9999 -9999 -9999 -9999 -9999 -9999 -9999 -9999 -9999 -9999 -9999 -9999 -9999 -9999 -9999 -9999 -9999 -9999 -9999 -9999 -9999 -9999 -9999 -9999 -9999 -9999 -9999 -9999 -9999 -9999 -9999 -9999 -9999 -9999 -9999 -9999 -9999 -9999 -9999 -9999 -9999 -9999 -9999 -9999 -9999 18 18 -9999 -9999 -9999 -9999 -9999 -9999 -9999 15 -9999 -9999 17 17 17 17 17 17 15 16 17 17 16 16 17 17 17 17 17 17 17 17 17 16 20 20 18 19 19 16 17 19 20 20 17 16 17 17 20 16 15 15 12 11 15 18 20 19 12 14 8 14 -9999 -9999 -9999 
-9999 -9999 -9999 -9999 -9999 -9999 17 16 16 17 17 19 18 17 16 15 14 17 17 17 17 17 18 16 16 16 16 17 18 19 23 22 25 27 25 -9999 -9999 -9999 -9999 -9999 -9999 -9999 -9999 -9999 -9999 -9999 -9999 -9999 -9999 -9999 -9999 -9999 -9999 -9999 -9999 -9999 -9999 -9999 -9999 -9999 -9999 -9999 -9999 -9999 -9999 -9999 -9999 -9999 -9999 -9999 -9999 -9999 -9999 -9999 -9999 -9999 -9999 -9999 -9999 -9999 -9999 -9999 -9999 -9999 -9999 -9999 -9999 -9999 -9999 -9999 -9999 22 20 22 21 22 -9999 -9999 -9999 -9999 -9999 -9999 -9999 -9999 -9999 18 -9999 -9999 -9999 -9999 -9999 -9999 -9999 -9999 15 17 -9999 17 17 17 17 17 15 15 15 17 17 17 17 17 17 17 17 17 17 17 17 17 17 20 20 19 19 20 17 17 21 21 17 17 19 17 20 17 17 21 20 14 15 15 19 22 15 16 20 12 11 -9999 -9999 -9999 
-9999 -9999 -9999 -9999 20 17 17 17 17 16 16 17 17 18 17 17 16 15 14 16 17 18 19 19 18 18 16 17 17 18 21 23 24 26 25 25 -9999 -9999 -9999 -9999 -9999 -9999 -9999 -9999 -9999 -9999 -9999 -9999 -9999 -9999 -9999 -9999 -9999 -9999 -9999 -9999 -9999 -9999 -9999 -9999 -9999 -9999 -9999 -9999 -9999 -9999 -9999 -9999 -9999 -9999 -9999 -9999 -9999 -9999 -9999 -9999 -9999 -9999 -9999 -9999 -9999 -9999 -9999 -9999 -9999 -9999 -9999 -9999 -9999 -9999 24 24 20 22 20 18 -9999 19 19 19 -9999 -9999 -9999 -9999 18 18 18 18 -9999 -9999 -9999 16 17 15 16 17 17 17 17 17 17 16 16 17 17 17 17 17 17 17 17 17 17 17 17 17 17 17 18 20 20 20 19 19 17 17 20 21 20 20 17 19 20 17 23 22 18 15 18 20 17 22 22 22 17 11 13 16 -9999 -9999 
-9999 -9999 -9999 21 19 17 17 17 17 17 16 16 16 17 17 17 17 17 17 17 15 17 20 20 20 21 20 18 17 17 19 20 23 27 24 22 -9999 -9999 -9999 -9999 -9999 -9999 -9999 -9999 -9999 -9999 -9999 -9999 -9999 -9999 -9999 -9999 -9999 -9999 -9999 -9999 -9999 -9999 -9999 -9999 -9999 -9999 -9999 -9999 -9999 -9999 -9999 -9999 -9999 -9999 -9999 -9999 -9999 -9999 -9999 -9999 -9999 -9999 -9999 -9999 -9999 -9999 -9999 -9999 -9999 -9999 -9999 -9999 -9999 -9999 -9999 28 24 21 20 17 20 21 19 19 19 -9999 -9999 18 18 18 18 18 -9999 -9999 17 15 15 15 17 17 17 18 17 17 17 17 17 16 17 16 16 17 17 17 17 17 17 17 17 17 17 17 18 20 19 19 19 19 19 20 20 23 21 20 19 20 17 17 22 20 20 15 18 20 22 21 19 21 14 11 11 11 -9999 -9999 
-9999 -9999 -9999 18 20 18 17 17 17 17 18 17 17 17 16 17 17 17 17 17 17 16 17 18 18 20 20 19 19 18 19 19 19 24 25 22 25 27 26 -9999 -9999 -9999 -9999 -9999 -9999 -9999 -9999 -9999 -9999 -9999 -9999 -9999 -9999 -9999 -9999 -9999 -9999 -9999 -9999 -9999 -9999 -9999 -9999 -9999 -9999 -9999 -9999 -9999 -9999 -9999 -9999 -9999 -9999 -9999 -9999 -9999 -9999 -9999 -9999 -9999 -9999 -9999 -9999 -9999 -9999 -9999 -9999 -9999 -9999 -9999 -9999 -9999 24 20 17 17 17 19 19 19 17 18 20 19 18 18 18 18 -9999 17 17 17 15 15 15 17 17 17 17 17 17 17 17 17 17 17 17 17 17 17 17 17 17 17 17 17 17 17 18 20 20 20 19 19 20 20 20 21 22 20 22 20 20 16 20 23 17 17 17 23 22 22 15 16 16 11 16 11 11 -9999 
-9999 -9999 -9999 -9999 20 20 17 17 20 20 18 17 17 17 17 17 17 17 18 17 17 17 17 17 17 20 18 19 20 17 18 18 18 22 23 22 22 24 24 26 26 26 -9999 -9999 -9999 -9999 -9999 -9999 -9999 -9999 -9999 -9999 -9999 -9999 -9999 -9999 -9999 -9999 -9999 -9999 -9999 -9999 -9999 -9999 -9999 -9999 -9999 -9999 -9999 -9999 -9999 -9999 -9999 -9999 -9999 -9999 -9999 -9999 -9999 -9999 -9999 -9999 -9999 -9999 -9999 -9999 -9999 -9999 -9999 -9999 -9999 24 21 19 18 17 17 17 17 19 17 17 17 17 18 19 19 19 17 17 17 18 18 17 17 17 16 17 17 17 17 17 17 17 17 17 17 17 18 18 17 17 17 20 19 17 17 18 18 20 20 20 19 21 20 21 20 20 18 18 20 20 20 18 25 23 17 20 17 23 23 19 16 14 12 18 18 15 -9999 -9999 
-9999 -9999 -9999 -9999 24 21 20 20 20 21 18 17 17 17 17 17 17 17 17 17 17 17 17 17 16 18 20 18 18 18 17 18 17 19 22 22 20 19 22 23 22 22 23 24 22 -9999 -9999 -9999 -9999 -9999 -9999 -9999 -9999 -9999 -9999 -9999 -9999 -9999 -9999 -9999 -9999 -9999 -9999 -9999 -9999 -9999 -9999 -9999 -9999 -9999 -9999 -9999 -9999 -9999 -9999 -9999 -9999 -9999 -9999 -9999 -9999 -9999 -9999 -9999 -9999 -9999 -9999 -9999 -9999 -9999 -9999 -9999 20 17 17 17 17 18 17 17 17 17 17 17 17 18 19 19 19 18 18 18 18 17 16 17 17 17 17 17 17 17 17 17 17 17 17 17 17 18 18 18 18 20 19 17 18 18 18 20 20 20 19 22 20 20 20 20 20 17 20 25 20 19 23 23 22 23 18 -9999 -9999 20 18 18 14 15 20 22 16 15 
-9999 -9999 -9999 -9999 24 24 21 21 20 21 21 19 17 17 17 17 17 17 17 17 17 17 17 17 14 17 18 18 17 16 18 18 18 18 19 21 22 19 19 20 20 20 22 25 22 -9999 -9999 -9999 -9999 -9999 -9999 -9999 -9999 -9999 -9999 -9999 -9999 -9999 -9999 -9999 17 18 -9999 -9999 -9999 -9999 -9999 -9999 -9999 -9999 -9999 -9999 -9999 -9999 -9999 -9999 -9999 -9999 -9999 -9999 -9999 -9999 -9999 -9999 -9999 -9999 -9999 -9999 -9999 -9999 -9999 -9999 17 17 17 17 17 17 17 17 18 17 17 16 16 16 17 19 19 18 17 17 17 17 17 17 17 17 17 17 17 17 17 17 17 17 17 17 17 18 18 18 18 18 18 18 19 20 19 20 20 20 19 21 21 19 20 17 20 17 20 21 19 18 20 29 24 27 20 -9999 -9999 -9999 -9999 18 15 13 18 21 16 -9999 
16 15 14 15 19 22 24 24 20 21 22 20 19 18 19 18 17 17 17 17 17 17 17 15 14 15 16 18 18 16 18 17 18 18 17 18 19 18 18 18 19 19 20 20 19 22 -9999 -9999 -9999 -9999 -9999 -9999 -9999 -9999 -9999 -9999 -9999 -9999 19 18 18 18 18 -9999 -9999 -9999 -9999 -9999 -9999 -9999 -9999 -9999 -9999 -9999 -9999 -9999 -9999 -9999 -9999 -9999 -9999 -9999 -9999 -9999 -9999 -9999 -9999 -9999 -9999 -9999 -9999 19 18 18 17 18 18 19 18 19 19 17 17 17 17 18 17 16 17 18 18 18 18 17 17 17 17 17 17 17 17 18 17 17 17 17 17 17 17 18 17 18 18 20 20 18 18 18 20 20 20 20 21 21 20 20 20 19 17 17 19 17 17 17 20 23 29 28 25 -9999 -9999 -9999 -9999 -9999 21 17 21 -9999 -9999 -9999 
12 15 19 21 18 21 24 24 21 23 21 20 20 20 19 20 17 20 20 20 18 17 17 17 16 14 14 15 16 17 16 16 18 18 16 17 18 17 18 18 16 19 19 20 22 22 -9999 -9999 -9999 -9999 -9999 -9999 -9999 -9999 -9999 -9999 -9999 -9999 19 19 17 16 17 17 -9999 -9999 -9999 -9999 -9999 -9999 -9999 -9999 -9999 -9999 -9999 -9999 -9999 -9999 -9999 -9999 -9999 -9999 -9999 -9999 -9999 -9999 -9999 -9999 -9999 -9999 -9999 -9999 17 17 17 18 17 18 20 20 19 19 19 19 18 17 17 18 18 17 17 17 17 18 17 17 17 17 17 18 17 17 17 17 17 17 17 17 17 18 18 18 18 19 20 20 19 20 20 20 20 21 23 23 21 19 18 17 17 17 17 17 17 19 20 20 27 33 29 -9999 -9999 -9999 -9999 -9999 -9999 22 -9999 -9999 -9999 -9999 
-9999 14 17 22 19 18 19 21 21 23 21 24 23 20 20 20 17 21 24 20 18 18 17 17 16 15 14 14 14 16 15 18 16 16 16 17 16 16 17 16 16 16 19 22 21 21 22 19 19 19 16 -9999 -9999 -9999 -9999 -9999 -9999 -9999 18 18 18 18 18 18 17 18 -9999 -9999 -9999 -9999 -9999 -9999 -9999 -9999 -9999 -9999 -9999 -9999 -9999 -9999 -9999 -9999 -9999 -9999 -9999 -9999 -9999 -9999 -9999 -9999 -9999 -9999 -9999 18 18 17 17 17 17 17 18 19 19 20 19 19 18 17 18 18 18 17 15 18 18 18 18 18 18 17 17 18 17 17 17 17 17 17 17 18 18 20 18 20 20 20 19 20 19 21 21 21 21 19 17 17 18 20 17 17 17 17 17 20 27 29 28 28 24 27 -9999 -9999 -9999 -9999 -9999 -9999 -9999 -9999 -9999 -9999 
-9999 14 17 24 23 19 21 24 26 26 24 25 24 20 21 20 18 22 25 20 18 17 17 15 16 16 15 15 16 17 17 18 19 17 16 16 17 16 16 16 16 19 18 21 21 19 21 19 19 19 16 17 16 -9999 -9999 -9999 -9999 -9999 18 18 18 18 17 17 17 17 -9999 -9999 -9999 -9999 -9999 -9999 -9999 -9999 -9999 -9999 -9999 -9999 -9999 -9999 -9999 -9999 -9999 -9999 -9999 -9999 -9999 -9999 -9999 -9999 -9999 -9999 -9999 17 17 18 17 17 17 17 17 18 18 18 19 19 19 18 16 16 18 18 17 17 18 18 18 18 18 19 17 17 17 17 17 17 17 17 17 18 20 20 20 20 20 20 19 19 18 18 22 23 19 17 17 18 20 20 17 17 20 19 17 18 20 25 24 23 23 -9999 28 28 -9999 -9999 -9999 -9999 -9999 -9999 -9999 -9999 
-9999 14 17 21 26 25 24 21 22 26 26 25 24 21 26 23 20 25 25 20 20 17 16 16 16 15 14 15 16 17 17 18 21 19 21 19 17 16 16 16 16 16 19 19 19 19 19 19 19 18 18 17 16 17 17 17 -9999 -9999 17 18 19 17 18 18 18 19 19 -9999 -9999 -9999 -9999 -9999 -9999 -9999 -9999 -9999 -9999 -9999 -9999 -9999 -9999 -9999 -9999 -9999 -9999 -9999 -9999 -9999 -9999 -9999 -9999 -9999 -9999 19 17 20 20 19 17 15 16 17 17 17 18 18 18 18 18 16 16 15 17 15 17 18 18 17 17 17 17 17 17 17 17 17 17 17 20 20 20 20 20 20 20 20 22 22 20 18 19 20 19 17 17 19 21 21 20 18 17 19 19 20 27 25 20 19 20 25 28 28 27 -9999 -9999 -9999 -9999 -9999 -9999 -9999 
-9999 -9999 15 21 24 24 24 25 26 28 26 26 26 24 24 22 24 24 24 22 20 17 17 16 16 16 16 16 17 17 18 18 21 22 22 19 18 18 19 17 16 16 17 19 20 20 19 19 18 18 18 17 16 17 18 18 17 16 17 19 19 18 18 19 19 20 21 -9999 -9999 -9999 -9999 -9999 17 -9999 -9999 -9999 -9999 -9999 -9999 -9999 -9999 -9999 -9999 -9999 -9999 -9999 -9999 -9999 -9999 -9999 -9999 -9999 -9999 19 16 19 20 17 17 15 16 17 17 17 17 18 18 18 15 15 15 15 15 15 17 17 17 17 17 17 17 17 17 17 17 17 18 20 20 20 19 20 21 20 22 23 20 20 20 18 19 18 17 17 17 19 20 20 19 20 19 19 19 24 24 22 22 24 22 24 26 27 28 -9999 -9999 -9999 -9999 -9999 -9999 -9999 
-9999 -9999 14 14 18 21 20 24 24 21 21 25 28 26 27 24 26 25 24 20 17 17 17 16 15 16 17 17 19 20 17 17 19 19 22 22 22 22 21 18 19 16 17 17 19 19 19 19 18 18 18 18 16 17 18 18 16 16 17 19 20 18 18 19 19 22 -9999 -9999 -9999 19 19 19 18 17 17 -9999 -9999 -9999 -9999 -9999 -9999 -9999 -9999 -9999 -9999 -9999 -9999 -9999 -9999 -9999 -9999 -9999 18 19 16 17 18 18 17 15 15 16 15 15 15 16 17 17 15 15 15 15 15 15 15 18 18 17 17 17 17 17 17 17 17 18 19 20 19 19 20 21 23 20 20 20 20 18 18 18 18 18 17 17 17 19 20 20 19 19 19 19 19 25 29 31 27 28 29 28 27 25 26 -9999 -9999 -9999 -9999 -9999 -9999 -9999 
-9999 -9999 -9999 14 13 14 15 19 19 19 24 26 26 25 24 24 24 23 24 21 20 19 17 16 15 16 16 17 17 20 20 20 17 18 19 18 20 22 21 21 21 18 16 18 19 19 19 18 18 19 18 18 18 18 18 18 18 17 17 17 19 19 19 19 21 22 -9999 -9999 -9999 22 19 19 19 17 17 17 -9999 -9999 -9999 -9999 -9999 17 -9999 -9999 -9999 -9999 -9999 -9999 15 16 15 15 16 17 16 16 16 17 16 16 15 15 15 16 17 16 15 15 15 17 16 17 16 17 15 17 17 17 17 17 18 18 17 17 18 19 19 19 19 20 22 23 23 20 20 20 18 18 18 18 21 21 17 17 17 17 20 20 19 19 19 18 19 19 21 26 30 29 26 27 28 28 25 27 -9999 -9999 -9999 -9999 -9999 -9999 
-9999 -9999 -9999 -9999 -9999 -9999 13 14 14 17 24 23 23 20 22 20 22 20 20 21 23 21 17 17 16 16 17 17 20 20 20 18 20 20 18 17 17 18 18 18 21 18 16 18 18 18 19 20 18 18 18 18 18 19 19 19 19 18 17 17 20 21 19 20 22 22 22 22 22 22 21 21 19 18 18 17 -9999 -9999 -9999 17 18 18 16 16 16 17 17 16 16 17 16 15 15 15 14 15 15 15 15 16 15 15 16 16 15 15 15 15 15 15 15 17 16 16 15 17 18 18 18 16 17 17 18 18 19 19 18 18 21 23 23 24 22 24 23 23 20 18 18 20 21 22 23 19 17 17 20 20 17 17 17 20 20 18 21 24 -9999 -9999 -9999 -9999 -9999 31 30 25 -9999 -9999 -9999 -9999 -9999 -9999 
-9999 -9999 -9999 -9999 -9999 -9999 -9999 13 14 17 17 17 20 17 19 17 19 16 18 22 23 20 20 17 16 15 16 17 17 20 20 20 20 20 18 17 17 18 17 17 18 17 18 18 18 18 18 19 19 18 18 18 19 22 22 21 20 19 18 17 18 19 19 19 19 19 20 20 20 21 22 22 19 17 17 17 16 -9999 -9999 17 16 17 18 18 16 15 16 17 17 15 15 15 17 15 15 15 16 15 15 15 15 16 16 15 15 16 17 17 15 17 15 15 16 15 16 16 18 18 18 18 16 18 18 18 18 18 18 20 21 23 25 26 25 25 23 19 18 19 21 22 21 22 23 21 20 17 17 18 17 18 18 19 18 18 24 26 -9999 -9999 -9999 -9999 -9999 -9999 28 25 -9999 -9999 -9999 -9999 -9999 -9999 
-9999 -9999 -9999 -9999 -9999 -9999 -9999 -9999 -9999 -9999 13 13 13 14 15 15 14 17 20 25 25 22 20 18 17 17 17 18 18 20 21 20 20 20 20 18 21 23 17 16 17 17 16 18 20 19 18 17 20 20 19 18 18 19 22 21 22 21 20 18 17 18 18 18 18 18 18 19 19 20 20 20 19 18 17 17 17 17 15 -9999 15 15 16 17 17 16 16 17 15 15 16 16 17 17 16 17 16 15 16 16 15 15 15 15 15 15 15 16 16 17 16 16 16 15 16 17 18 18 17 18 18 18 18 18 18 18 19 21 21 23 25 24 26 23 18 18 17 19 21 21 21 21 18 21 20 17 17 19 18 17 16 18 18 20 24 25 26 -9999 -9999 -9999 -9999 -9999 -9999 22 -9999 -9999 -9999 -9999 -9999 -9999 
-9999 -9999 -9999 -9999 -9999 -9999 -9999 -9999 -9999 -9999 -9999 -9999 -9999 -9999 13 13 13 17 22 24 23 23 21 20 20 19 18 17 19 18 20 20 19 19 20 20 18 18 16 15 16 16 17 18 20 19 17 17 17 20 19 19 18 19 20 22 22 21 19 20 18 18 18 18 17 18 19 18 18 19 20 22 22 20 19 18 17 16 18 18 15 15 15 16 16 17 16 15 15 15 15 16 16 17 17 17 16 16 17 15 15 14 15 17 17 17 16 16 17 17 17 18 17 16 16 16 18 18 18 18 18 18 18 19 18 19 21 22 25 25 28 25 23 20 20 20 19 18 18 21 18 21 17 20 19 17 16 18 18 17 17 16 16 20 22 28 27 -9999 -9999 -9999 -9999 -9999 31 -9999 -9999 -9999 -9999 -9999 -9999 -9999 
-9999 -9999 -9999 -9999 -9999 -9999 -9999 -9999 -9999 -9999 -9999 -9999 -9999 -9999 -9999 -9999 13 13 15 20 21 20 22 22 22 22 22 20 17 17 20 20 17 20 20 20 19 17 16 16 15 15 15 18 21 21 18 18 16 17 19 19 18 18 19 19 20 20 20 21 18 18 18 18 18 18 18 18 18 18 20 20 20 19 21 20 18 18 18 18 18 18 16 15 15 18 18 15 15 15 15 15 15 16 16 17 17 17 16 17 15 15 16 16 16 18 17 16 16 17 17 17 17 18 17 16 18 18 18 18 18 18 18 20 18 18 20 23 26 27 23 23 25 23 23 25 23 21 18 18 18 21 20 17 21 17 16 17 19 19 19 17 16 18 24 28 26 25 -9999 -9999 -9999 -9999 -9999 -9999 -9999 -9999 -9999 -9999 -9999 -9999 
-9999 -9999 -9999 -9999 -9999 -9999 -9999 -9999 -9999 -9999 -9999 -9999 -9999 -9999 -9999 -9999 -9999 -9999 13 13 14 16 17 20 20 17 17 19 19 17 17 18 17 20 16 16 17 16 16 16 15 15 15 16 17 19 21 20 17 16 18 18 18 18 18 18 19 18 19 19 18 18 17 17 18 18 18 18 18 17 17 17 18 20 19 20 19 18 18 18 18 18 16 15 17 17 18 18 16 15 15 15 15 15 16 18 17 18 18 17 14 14 16 16 17 17 17 17 17 17 15 15 17 18 16 16 17 17 18 18 18 18 18 18 19 21 22 23 24 23 27 29 28 25 25 23 22 22 21 19 19 21 18 17 21 17 16 17 17 18 19 19 20 17 21 27 28 -9999 -9999 -9999 -9999 -9999 -9999 -9999 -9999 -9999 -9999 -9999 -9999 -9999 
-9999 -9999 -9999 -9999 -9999 -9999 -9999 -9999 -9999 -9999 -9999 -9999 -9999 -9999 -9999 -9999 -9999 -9999 -9999 -9999 14 14 14 14 14 17 16 16 16 17 16 16 17 19 19 16 16 16 16 15 15 16 17 18 17 17 18 18 18 17 17 17 18 18 18 17 18 18 18 18 18 17 17 16 17 18 18 18 18 17 15 16 18 18 18 18 19 18 17 16 15 15 15 15 15 15 16 18 17 16 15 15 15 15 15 17 19 19 21 18 16 15 13 15 16 18 16 17 17 15 15 15 17 17 18 18 18 18 18 18 18 18 20 20 21 21 25 25 26 28 23 25 25 23 29 26 20 21 19 17 19 21 19 18 20 20 17 16 16 17 16 16 16 16 17 22 27 -9999 -9999 -9999 -9999 -9999 -9999 -9999 -9999 -9999 -9999 -9999 -9999 -9999 
-9999 -9999 -9999 -9999 -9999 -9999 -9999 -9999 -9999 -9999 -9999 -9999 -9999 -9999 -9999 -9999 -9999 -9999 -9999 -9999 -9999 14 15 14 14 15 15 15 16 16 16 15 15 16 18 16 16 16 16 16 16 16 17 16 16 16 17 18 18 17 17 16 17 17 17 17 17 17 17 18 17 17 16 16 16 16 17 18 17 15 16 15 15 16 18 18 18 18 17 16 15 15 15 15 15 15 15 15 15 16 15 15 15 15 15 15 15 16 18 18 18 17 14 15 17 18 17 16 18 18 15 14 15 15 18 20 18 20 20 20 19 18 20 19 20 21 24 28 27 23 25 22 22 20 23 24 23 24 21 19 22 23 18 18 18 17 16 17 17 16 17 16 16 16 20 25 25 27 -9999 -9999 -9999 -9999 -9999 -9999 -9999 -9999 -9999 -9999 -9999 -9999 
-9999 -9999 -9999 -9999 -9999 -9999 -9999 -9999 -9999 -9999 -9999 -9999 -9999 -9999 -9999 -9999 -9999 -9999 -9999 -9999 -9999 14 17 17 15 16 17 18 17 16 16 16 16 16 16 18 16 16 15 15 16 16 16 17 17 17 16 17 17 17 17 18 18 17 17 17 17 17 17 17 17 16 17 17 16 16 16 16 16 16 17 17 15 15 17 17 18 19 18 18 16 15 15 15 15 15 14 14 15 17 16 15 15 15 15 15 15 15 17 17 17 16 15 16 18 18 16 14 16 15 17 16 14 15 17 18 16 17 20 18 19 18 18 19 19 20 23 28 31 30 24 20 18 18 23 24 24 20 20 18 21 21 16 17 21 20 16 19 17 17 17 20 18 16 19 26 29 30 31 31 -9999 -9999 -9999 -9999 31 -9999 -9999 -9999 -9999 -9999 
-9999 -9999 -9999 -9999 -9999 -9999 -9999 -9999 -9999 -9999 -9999 -9999 -9999 -9999 -9999 -9999 -9999 -9999 -9999 -9999 -9999 13 15 18 18 16 17 20 21 20 20 17 17 16 16 16 16 16 16 16 16 17 17 20 23 20 17 17 17 18 16 17 17 18 18 17 17 17 17 16 16 17 17 18 17 17 16 16 16 17 17 17 17 16 15 16 18 18 19 19 19 17 16 15 15 16 16 15 15 15 15 16 15 15 15 15 16 17 17 17 15 15 12 15 16 16 17 13 13 14 14 15 14 14 14 15 15 17 19 20 21 20 18 18 19 20 23 28 28 32 28 25 22 18 20 23 25 23 22 18 21 18 18 21 21 18 20 20 23 24 23 24 23 20 16 24 30 30 30 27 33 33 -9999 24 27 30 -9999 -9999 -9999 -9999 
-9999 -9999 -9999 -9999 -9999 -9999 -9999 -9999 -9999 -9999 -9999 -9999 -9999 -9999 -9999 -9999 -9999 -9999 -9999 -9999 -9999 -9999 12 15 20 20 19 19 17 20 23 20 19 18 16 16 17 19 17 18 20 17 20 21 22 23 20 16 16 18 16 15 15 16 18 18 18 17 17 17 16 16 17 17 16 17 17 16 16 16 17 15 15 15 15 16 17 16 18 19 22 22 18 17 16 18 18 15 15 18 19 18 17 15 15 17 17 17 16 15 15 14 13 12 15 15 13 12 13 12 12 12 14 12 12 12 15 15 17 18 20 18 18 17 18 20 24 20 20 25 33 30 23 18 18 22 22 23 22 18 18 18 18 21 23 23 20 17 20 22 23 21 24 21 17 22 28 30 26 30 27 27 22 24 -9999 -9999 -9999 -9999 -9999 -9999 
-9999 -9999 -9999 -9999 -9999 -9999 -9999 -9999 -9999 -9999 -9999 -9999 -9999 -9999 -9999 -9999 -9999 -9999 -9999 -9999 -9999 -9999 -9999 14 18 20 17 20 19 17 17 17 20 21 20 16 16 17 20 21 21 20 23 23 20 16 16 17 15 17 16 15 18 20 18 18 19 17 17 17 17 17 17 16 16 16 16 16 16 15 16 16 17 15 15 17 16 16 16 17 20 20 19 17 15 15 15 15 14 15 19 20 17 17 17 19 18 16 15 15 15 15 17 15 12 12 15 13 13 18 15 14 12 12 12 12 12 14 15 15 17 20 20 17 16 20 23 20 20 20 22 22 22 20 17 20 22 21 19 16 16 20 21 18 21 24 22 20 19 19 21 23 24 19 20 20 -9999 31 31 31 33 33 28 -9999 -9999 -9999 -9999 -9999 -9999 -9999 
-9999 -9999 -9999 -9999 -9999 -9999 -9999 -9999 -9999 -9999 -9999 -9999 -9999 -9999 -9999 -9999 -9999 -9999 -9999 -9999 -9999 -9999 -9999 -9999 15 15 15 16 19 19 16 16 17 23 27 20 16 17 17 20 23 20 20 20 20 17 17 16 16 16 16 15 18 20 18 17 18 18 19 17 17 17 16 16 16 16 17 16 15 15 16 17 17 17 16 16 16 17 15 16 18 21 19 18 17 18 15 14 15 15 17 19 17 17 18 18 19 15 15 15 15 18 18 15 14 14 14 15 13 15 16 15 12 15 15 15 14 14 15 18 18 18 20 20 17 16 20 22 18 17 17 18 18 17 17 17 21 23 20 18 14 15 19 21 21 21 22 20 20 22 20 20 23 17 20 -9999 -9999 -9999 -9999 -9999 -9999 -9999 -9999 -9999 -9999 -9999 -9999 -9999 -9999 -9999 
-9999 -9999 -9999 -9999 -9999 -9999 -9999 -9999 -9999 -9999 -9999 -9999 -9999 -9999 -9999 -9999 -9999 -9999 -9999 -9999 -9999 -9999 -9999 -9999 -9999 12 16 19 21 25 20 15 17 23 28 26 26 23 20 22 20 19 17 18 17 17 17 17 17 17 16 15 16 17 16 16 16 18 18 18 17 17 17 15 15 15 16 16 15 15 16 16 17 17 16 15 15 16 15 16 16 17 19 20 19 18 15 13 15 16 16 18 17 16 18 17 15 15 15 18 18 18 15 15 15 15 15 18 16 15 15 13 13 15 19 18 18 17 16 19 21 22 22 22 18 16 17 22 20 17 16 19 20 20 19 16 16 15 15 15 15 15 16 18 18 21 21 21 19 20 21 17 18 19 20 -9999 -9999 -9999 -9999 -9999 -9999 -9999 -9999 -9999 -9999 -9999 -9999 -9999 -9999 -9999 
-9999 -9999 -9999 -9999 -9999 -9999 -9999 -9999 -9999 -9999 -9999 -9999 -9999 -9999 -9999 -9999 -9999 -9999 -9999 -9999 -9999 -9999 -9999 -9999 -9999 12 14 18 23 22 21 20 15 18 23 29 33 28 25 23 18 17 17 17 17 17 17 18 19 17 16 15 16 16 16 16 16 16 17 18 17 17 17 17 16 15 16 17 15 15 16 15 16 17 17 15 15 15 15 15 15 15 18 18 18 18 16 13 15 17 18 19 18 18 18 18 17 15 15 17 17 15 15 15 18 18 18 20 19 18 18 13 13 15 18 18 19 18 20 20 23 24 26 23 21 19 16 19 21 16 19 21 20 19 18 17 15 19 19 19 19 19 15 16 18 22 21 20 23 22 20 20 16 20 -9999 -9999 -9999 -9999 -9999 -9999 -9999 -9999 -9999 -9999 -9999 -9999 -9999 -9999 -9999 -9999 
-9999 -9999 -9999 -9999 -9999 -9999 -9999 -9999 -9999 -9999 -9999 -9999 -9999 -9999 -9999 -9999 -9999 -9999 -9999 -9999 -9999 -9999 -9999 -9999 -9999 -9999 13 15 21 20 17 16 15 16 18 20 24 31 29 26 23 18 17 17 17 17 17 19 20 17 16 16 15 16 16 16 17 17 16 16 18 17 17 17 18 18 17 16 16 15 15 16 17 19 18 17 15 15 15 15 14 15 18 18 17 15 13 13 13 15 15 17 18 18 19 19 19 18 15 18 18 15 18 20 22 20 20 20 21 18 18 15 13 13 15 15 16 16 16 18 21 20 22 22 23 21 17 16 19 16 21 27 25 19 19 19 15 21 19 20 22 19 17 15 15 16 19 20 23 23 23 20 17 23 -9999 -9999 -9999 -9999 -9999 -9999 -9999 -9999 -9999 -9999 -9999 -9999 -9999 -9999 -9999 -9999 
-9999 -9999 -9999 -9999 -9999 -9999 -9999 -9999 -9999 -9999 -9999 -9999 -9999 -9999 -9999 -9999 -9999 -9999 -9999 -9999 -9999 -9999 -9999 -9999 -9999 -9999 14 16 19 18 16 16 16 18 16 16 20 23 28 29 28 21 20 17 16 17 16 17 20 20 19 18 16 16 16 16 18 16 16 16 15 17 17 17 17 16 16 16 16 15 15 15 17 17 19 17 16 15 15 17 15 15 16 16 15 14 13 15 12 12 13 15 15 16 16 18 15 18 18 18 18 19 18 18 18 18 18 18 18 15 14 15 13 13 13 13 14 14 15 18 21 18 19 19 18 21 19 16 19 16 21 24 25 24 19 23 22 23 22 23 26 22 20 21 18 16 15 20 20 22 23 20 20 24 26 -9999 -9999 -9999 -9999 -9999 -9999 -9999 -9999 -9999 -9999 -9999 -9999 -9999 -9999 -9999 
-9999 -9999 -9999 -9999 -9999 -9999 -9999 -9999 -9999 -9999 -9999 -9999 -9999 -9999 -9999 -9999 -9999 -9999 -9999 -9999 -9999 -9999 -9999 -9999 -9999 12 14 18 20 15 15 16 20 20 20 17 19 24 28 26 23 23 21 17 17 17 17 17 17 18 20 19 18 16 16 16 17 18 16 17 18 16 17 17 17 16 16 16 16 16 15 15 15 16 17 15 16 15 16 17 15 15 14 15 14 14 15 16 15 13 12 13 15 15 15 16 15 18 15 16 15 18 17 13 15 15 15 15 18 18 15 13 12 12 12 13 13 12 14 14 16 16 16 16 16 20 19 16 20 20 23 26 30 25 22 22 22 22 22 19 19 22 22 21 17 15 14 14 15 18 22 22 17 23 26 25 25 29 31 -9999 -9999 -9999 -9999 -9999 -9999 -9999 -9999 -9999 -9999 -9999 
-9999 -9999 -9999 -9999 -9999 -9999 -9999 -9999 -9999 -9999 -9999 -9999 -9999 -9999 -9999 -9999 -9999 -9999 -9999 -9999 -9999 -9999 -9999 -9999 -9999 -9999 12 15 18 15 15 16 18 19 21 20 21 26 28 29 27 23 20 18 19 17 17 16 17 17 18 19 18 17 16 16 16 16 16 18 19 17 18 19 20 17 16 16 16 18 16 15 14 15 15 15 15 16 16 15 13 13 14 13 14 14 18 18 15 15 13 13 15 14 15 15 15 18 16 14 14 15 18 15 12 12 12 12 14 15 12 12 14 14 13 12 14 14 13 14 14 14 14 14 14 16 16 17 20 20 24 25 23 25 28 29 27 25 22 19 20 19 19 16 17 17 16 17 18 17 16 21 18 21 25 24 24 29 28 32 -9999 -9999 -9999 -9999 -9999 -9999 -9999 -9999 -9999 -9999 
-9999 -9999 -9999 -9999 -9999 -9999 -9999 -9999 -9999 -9999 -9999 -9999 -9999 -9999 -9999 -9999 -9999 -9999 -9999 -9999 -9999 -9999 -9999 -9999 -9999 -9999 12 14 16 15 15 16 17 22 20 21 23 26 28 23 31 30 24 22 20 19 19 19 17 16 16 16 16 16 16 15 16 16 16 17 19 20 20 20 20 17 17 16 16 16 18 17 15 13 15 15 15 16 15 16 14 15 15 14 16 15 16 17 15 14 15 12 11 12 14 13 15 18 16 12 12 12 12 12 12 12 12 12 12 12 12 14 16 18 18 15 13 14 14 14 14 16 16 14 14 16 16 21 19 23 24 22 20 24 24 26 26 24 23 25 21 19 19 19 20 20 18 20 22 20 16 18 19 17 24 21 21 25 26 27 27 28 23 -9999 -9999 -9999 -9999 -9999 -9999 -9999 
-9999 -9999 -9999 -9999 -9999 -9999 -9999 -9999 -9999 -9999 -9999 -9999 -9999 -9999 -9999 -9999 -9999 -9999 -9999 -9999 -9999 -9999 -9999 -9999 -9999 -9999 -9999 12 15 15 16 20 20 20 20 19 22 22 23 25 30 33 31 26 24 20 20 23 23 20 20 17 16 16 16 16 14 14 16 18 18 18 19 17 17 19 16 15 15 16 16 16 15 13 13 13 14 16 13 13 14 15 15 14 15 14 14 13 13 13 12 12 12 12 11 11 12 13 12 13 11 12 11 12 13 12 13 12 13 12 12 12 13 15 15 18 18 15 14 16 16 18 18 16 16 19 18 23 20 18 22 25 20 25 22 22 23 26 26 27 29 26 23 21 21 21 20 20 20 17 20 21 23 20 19 21 22 27 29 24 22 22 21 23 -9999 -9999 -9999 -9999 -9999 -9999 
-9999 -9999 -9999 -9999 -9999 -9999 -9999 -9999 -9999 -9999 -9999 -9999 -9999 -9999 -9999 -9999 -9999 -9999 -9999 -9999 -9999 -9999 -9999 -9999 -9999 -9999 -9999 -9999 14 14 15 17 19 19 18 18 18 18 19 23 26 25 28 25 26 26 21 20 23 20 22 24 19 17 15 15 15 15 15 16 16 17 16 16 16 19 16 14 14 14 15 16 14 13 13 13 14 15 13 13 13 13 14 13 14 13 13 13 15 15 13 15 17 16 13 13 13 13 13 14 12 12 13 15 12 12 15 17 15 13 14 13 11 13 13 15 17 16 14 17 18 19 17 19 16 21 20 24 24 18 20 20 23 28 26 25 22 22 26 26 26 28 28 27 23 23 22 21 21 20 22 21 20 23 24 24 22 29 24 24 24 25 25 29 -9999 -9999 -9999 -9999 -9999 -9999 
-9999 -9999 -9999 -9999 -9999 -9999 -9999 -9999 -9999 -9999 -9999 -9999 -9999 -9999 -9999 -9999 -9999 -9999 -9999 -9999 -9999 -9999 -9999 -9999 -9999 -9999 -9999 -9999 -9999 14 14 14 15 16 16 16 18 16 17 19 19 20 23 26 23 23 23 23 23 23 23 23 25 21 18 16 15 15 15 15 15 15 15 15 15 16 16 15 13 13 13 14 14 13 13 13 13 13 13 13 13 13 13 13 13 13 14 14 14 13 13 17 17 14 14 15 17 18 15 14 12 12 15 16 13 12 16 16 15 16 17 15 12 13 15 17 20 18 17 18 21 21 21 20 16 20 24 24 20 18 18 20 24 27 28 23 24 24 22 23 26 26 26 26 24 24 22 24 24 24 23 24 24 26 25 25 20 24 26 28 -9999 31 -9999 -9999 -9999 -9999 -9999 -9999 -9999 -9999 
-9999 -9999 -9999 -9999 -9999 -9999 -9999 -9999 -9999 -9999 -9999 -9999 -9999 -9999 -9999 -9999 -9999 -9999 -9999 -9999 -9999 -9999 -9999 -9999 -9999 -9999 -9999 -9999 -9999 14 14 15 16 18 16 16 17 19 16 16 16 19 19 20 20 23 23 20 23 23 23 23 26 26 23 20 15 15 15 15 15 15 15 15 15 15 15 13 13 13 13 13 14 13 13 13 13 13 13 15 13 13 13 13 13 13 13 14 15 14 14 16 14 14 17 18 18 16 13 12 14 14 16 18 15 12 16 16 16 15 14 13 11 11 13 17 19 21 18 15 15 20 21 21 18 20 23 22 18 19 18 18 21 22 23 26 28 27 23 22 22 23 22 25 26 24 26 25 26 22 24 25 25 27 25 21 22 24 -9999 -9999 -9999 -9999 -9999 -9999 -9999 -9999 -9999 -9999 -9999 -9999 
-9999 -9999 -9999 -9999 -9999 -9999 -9999 -9999 -9999 -9999 -9999 -9999 -9999 -9999 -9999 -9999 -9999 -9999 -9999 -9999 -9999 -9999 -9999 -9999 -9999 -9999 -9999 -9999 -9999 -9999 14 14 16 18 16 16 19 19 16 16 16 16 17 19 19 20 20 19 22 23 23 20 21 22 22 25 17 18 19 16 15 15 15 15 15 15 15 15 15 15 14 13 13 14 13 13 13 13 12 13 13 13 12 13 13 13 13 13 15 16 16 16 14 15 18 20 17 14 13 13 15 17 18 16 12 15 18 15 13 13 12 12 11 11 13 15 18 22 22 18 15 17 18 21 21 23 24 22 21 19 18 18 19 23 21 26 29 25 28 23 20 22 21 26 26 21 25 26 26 24 24 28 28 24 21 23 23 23 -9999 -9999 -9999 -9999 -9999 -9999 -9999 -9999 -9999 -9999 -9999 -9999 
-9999 -9999 -9999 -9999 -9999 -9999 -9999 -9999 -9999 -9999 -9999 -9999 -9999 -9999 -9999 -9999 -9999 -9999 -9999 -9999 -9999 -9999 -9999 -9999 -9999 -9999 -9999 -9999 -9999 -9999 -9999 14 14 16 18 15 16 20 21 17 15 16 18 16 17 17 16 16 19 23 23 23 20 17 19 19 18 17 19 22 24 19 18 16 15 15 15 15 15 16 16 15 13 12 12 12 13 12 11 12 13 11 12 13 13 13 14 14 15 16 16 14 14 16 16 17 16 13 13 13 17 18 17 15 14 15 17 15 13 12 12 13 13 11 13 13 15 17 19 18 18 15 15 17 19 21 24 24 24 22 17 17 18 21 21 23 25 28 28 24 25 20 21 21 21 21 21 23 23 21 25 26 24 20 21 24 23 -9999 -9999 -9999 -9999 -9999 -9999 -9999 -9999 -9999 -9999 -9999 -9999 -9999 
-9999 -9999 -9999 -9999 -9999 -9999 -9999 -9999 -9999 -9999 -9999 -9999 -9999 -9999 -9999 -9999 -9999 -9999 -9999 -9999 -9999 -9999 -9999 -9999 -9999 -9999 -9999 -9999 -9999 -9999 -9999 -9999 -9999 14 15 16 15 19 19 16 15 16 17 16 16 16 15 15 16 18 19 23 23 21 17 16 17 21 19 23 27 26 25 19 21 16 14 16 16 16 18 16 15 13 12 12 12 12 11 10 11 11 12 13 13 12 13 14 14 15 16 15 16 17 15 13 13 13 16 14 15 18 16 15 14 17 16 14 12 12 14 14 13 12 12 13 13 15 18 22 18 16 14 14 15 16 18 21 26 18 21 21 17 17 17 19 20 22 25 26 24 21 20 20 22 21 20 21 22 24 26 24 21 24 23 23 -9999 -9999 -9999 -9999 -9999 -9999 -9999 -9999 -9999 -9999 -9999 -9999 -9999 -9999 
-9999 -9999 -9999 -9999 -9999 -9999 -9999 -9999 -9999 -9999 -9999 -9999 -9999 -9999 -9999 -9999 -9999 -9999 -9999 -9999 -9999 -9999 -9999 -9999 -9999 -9999 -9999 -9999 -9999 -9999 -9999 -9999 -9999 -9999 13 14 14 16 16 15 15 15 15 16 16 16 15 15 15 15 16 19 20 23 20 18 16 18 20 20 25 26 27 21 24 17 14 16 19 17 18 18 16 16 13 13 12 12 12 12 11 11 12 13 13 12 12 13 14 14 15 14 13 14 15 14 13 14 17 17 19 17 15 17 17 17 17 14 13 16 16 14 13 12 12 12 13 15 18 22 22 19 17 14 15 21 24 24 25 23 23 18 21 21 21 19 21 23 26 24 20 20 19 21 22 20 22 26 26 24 21 22 24 23 23 -9999 -9999 -9999 -9999 -9999 -9999 -9999 -9999 -9999 -9999 -9999 -9999 -9999 -9999 -9999 
-9999 -9999 -9999 -9999 -9999 -9999 -9999 -9999 -9999 -9999 -9999 -9999 -9999 -9999 -9999 -9999 -9999 -9999 -9999 -9999 -9999 -9999 -9999 -9999 -9999 -9999 -9999 -9999 -9999 -9999 -9999 -9999 -9999 -9999 -9999 14 14 14 14 14 15 15 16 15 15 14 15 16 15 16 16 16 17 22 23 21 19 17 18 20 21 21 24 24 21 17 13 13 17 22 18 16 19 16 16 12 13 12 12 12 10 10 12 13 15 12 12 13 14 13 13 13 13 13 12 13 13 16 18 17 20 18 18 17 16 17 17 16 15 16 13 14 13 10 12 13 16 18 22 19 18 22 22 15 14 18 21 21 25 23 20 21 24 24 24 23 19 22 22 20 19 22 21 19 18 22 26 28 26 21 24 22 24 24 20 -9999 -9999 -9999 -9999 -9999 -9999 -9999 -9999 -9999 -9999 -9999 -9999 -9999 -9999 -9999 
-9999 -9999 -9999 -9999 -9999 -9999 -9999 -9999 -9999 -9999 -9999 -9999 -9999 -9999 -9999 -9999 -9999 -9999 -9999 -9999 -9999 -9999 -9999 -9999 -9999 -9999 -9999 -9999 -9999 -9999 -9999 -9999 -9999 -9999 -9999 -9999 14 14 14 14 14 14 14 14 14 13 15 19 16 16 16 16 16 19 21 19 19 18 17 17 17 18 18 21 21 21 18 14 13 15 16 15 16 19 18 16 14 12 12 12 10 12 12 14 13 13 11 12 12 13 12 12 14 16 16 17 18 16 16 17 19 19 18 17 16 14 16 17 17 16 13 13 11 11 10 13 16 21 23 22 16 18 20 17 14 15 17 21 24 24 21 20 21 21 21 17 18 17 18 18 18 18 22 26 26 25 28 28 24 25 23 23 23 -9999 -9999 -9999 -9999 -9999 -9999 -9999 -9999 -9999 -9999 -9999 -9999 -9999 -9999 -9999 -9999 -9999 
-9999 -9999 -9999 -9999 -9999 -9999 -9999 -9999 -9999 -9999 -9999 -9999 -9999 -9999 -9999 -9999 -9999 -9999 -9999 -9999 -9999 -9999 -9999 -9999 -9999 -9999 -9999 -9999 -9999 -9999 -9999 -9999 -9999 -9999 -9999 -9999 -9999 14 14 14 14 14 13 13 16 16 15 18 19 19 18 16 16 16 18 16 16 17 16 16 16 17 17 18 21 22 18 15 14 13 15 16 14 15 17 18 16 13 12 12 10 9 12 12 12 12 11 12 12 13 13 12 13 13 17 17 16 18 16 15 18 21 18 17 16 13 16 16 16 13 13 10 11 12 13 13 13 19 18 15 15 14 17 14 14 14 15 21 26 26 26 24 19 19 19 19 24 23 18 19 21 26 28 27 30 30 30 27 26 26 23 22 -9999 -9999 -9999 -9999 -9999 -9999 -9999 -9999 -9999 -9999 -9999 -9999 -9999 -9999 -9999 -9999 -9999 -9999 
-9999 -9999 -9999 -9999 -9999 -9999 -9999 -9999 -9999 -9999 -9999 -9999 -9999 -9999 -9999 -9999 -9999 -9999 -9999 -9999 -9999 -9999 -9999 -9999 -9999 -9999 -9999 -9999 -9999 -9999 -9999 14 14 -9999 -9999 14 14 14 16 15 16 16 16 16 14 16 17 16 17 18 18 17 17 16 16 16 19 17 17 17 17 17 17 18 17 18 15 15 13 12 13 16 16 14 15 15 15 16 14 14 12 10 9 12 11 9 12 12 12 13 12 12 13 16 18 18 16 14 16 13 16 21 16 16 16 13 16 17 16 13 13 11 11 11 13 13 16 18 19 17 17 14 13 12 14 18 17 20 21 26 26 21 21 23 20 19 25 21 22 22 24 24 24 25 25 25 27 26 30 -9999 -9999 -9999 -9999 -9999 -9999 -9999 -9999 -9999 -9999 -9999 -9999 -9999 -9999 -9999 -9999 -9999 -9999 -9999 -9999 -9999 
-9999 -9999 -9999 -9999 -9999 -9999 -9999 -9999 -9999 -9999 -9999 -9999 -9999 -9999 -9999 -9999 -9999 -9999 -9999 -9999 -9999 -9999 -9999 -9999 -9999 -9999 -9999 -9999 -9999 -9999 14 16 15 -9999 -9999 14 14 19 17 15 16 16 16 15 14 16 19 19 18 18 18 18 17 15 16 16 17 18 18 17 17 17 19 19 19 18 15 17 16 13 12 13 16 15 13 15 15 16 15 12 12 11 9 10 10 9 12 12 12 14 13 13 12 15 17 19 17 16 14 13 14 17 16 14 13 13 16 17 19 17 13 12 11 10 11 13 13 14 16 13 14 14 14 11 14 17 17 18 22 24 24 24 24 21 19 22 22 22 25 25 22 22 26 25 29 30 26 26 29 -9999 -9999 -9999 -9999 -9999 -9999 -9999 -9999 -9999 -9999 -9999 -9999 -9999 -9999 -9999 -9999 -9999 -9999 -9999 -9999 -9999 
-9999 -9999 -9999 -9999 -9999 -9999 -9999 -9999 -9999 -9999 -9999 -9999 -9999 -9999 -9999 -9999 -9999 -9999 -9999 -9999 -9999 -9999 -9999 -9999 -9999 -9999 -9999 -9999 -9999 -9999 13 14 17 16 14 14 15 19 19 16 19 19 18 16 15 16 17 18 17 17 17 17 17 15 17 17 15 17 18 18 17 17 19 18 18 18 17 16 15 15 12 13 15 16 13 13 15 15 15 12 11 12 10 9 9 9 9 10 12 15 16 15 12 12 15 19 21 18 16 13 12 16 16 14 12 16 17 13 16 15 14 12 11 12 10 10 13 13 16 16 14 13 11 12 14 15 14 17 20 21 22 26 24 23 23 22 22 22 22 23 22 21 22 29 32 28 28 29 30 32 -9999 -9999 -9999 -9999 -9999 -9999 -9999 -9999 -9999 -9999 -9999 -9999 -9999 -9999 -9999 -9999 -9999 -9999 -9999 -9999 
-9999 -9999 -9999 -9999 -9999 -9999 -9999 -9999 -9999 -9999 -9999 -9999 -9999 -9999 -9999 -9999 -9999 -9999 -9999 -9999 -9999 -9999 -9999 -9999 -9999 -9999 -9999 -9999 -9999 -9999 13 13 16 18 15 14 14 16 19 19 16 17 19 19 16 15 21 18 16 16 17 17 17 14 17 17 17 17 17 18 18 19 18 17 17 17 17 16 13 13 13 12 13 14 13 12 14 15 13 11 9 10 9 9 9 9 9 9 11 14 15 13 13 14 13 19 22 16 19 13 12 16 16 13 13 18 16 13 13 12 11 11 11 12 13 13 12 16 20 17 15 14 11 12 14 14 14 16 20 21 21 24 24 28 24 21 22 22 22 24 26 27 27 30 30 28 32 31 29 32 -9999 -9999 -9999 -9999 -9999 -9999 -9999 -9999 -9999 -9999 -9999 -9999 -9999 -9999 -9999 -9999 -9999 -9999 -9999 -9999 
-9999 -9999 -9999 -9999 -9999 -9999 -9999 -9999 -9999 -9999 -9999 -9999 -9999 -9999 -9999 -9999 -9999 -9999 -9999 -9999 -9999 -9999 -9999 -9999 -9999 -9999 -9999 -9999 -9999 -9999 -9999 -9999 13 15 16 14 14 14 15 16 15 16 16 16 16 18 20 19 16 15 17 17 17 14 14 17 17 17 16 16 18 21 18 15 15 14 15 18 15 15 12 12 12 12 13 12 13 15 13 12 11 9 9 9 9 9 9 9 10 12 13 16 13 19 18 15 18 15 16 13 11 16 14 13 12 16 16 13 11 10 10 11 12 11 13 16 17 16 20 16 13 14 11 13 12 12 16 20 21 21 18 23 21 23 22 21 21 19 21 24 27 30 32 31 30 31 32 31 33 -9999 -9999 -9999 -9999 -9999 -9999 -9999 -9999 -9999 -9999 -9999 -9999 -9999 -9999 -9999 -9999 -9999 -9999 -9999 -9999 -9999 
-9999 -9999 -9999 -9999 -9999 -9999 -9999 -9999 -9999 -9999 -9999 -9999 -9999 -9999 -9999 -9999 -9999 -9999 -9999 -9999 -9999 -9999 -9999 -9999 -9999 -9999 -9999 -9999 -9999 -9999 -9999 -9999 -9999 13 16 16 13 13 14 14 14 14 14 16 16 19 18 16 15 16 17 17 17 14 14 14 15 15 15 16 19 26 18 17 16 15 13 15 17 15 12 12 11 12 12 12 13 14 13 13 13 12 12 11 11 10 9 9 9 9 10 13 14 18 24 15 12 12 15 12 11 12 13 12 12 16 16 13 11 10 13 13 13 12 13 13 14 14 15 13 13 12 11 13 10 11 17 20 19 20 16 22 19 24 23 22 21 22 21 22 27 28 28 28 31 34 34 32 -9999 -9999 -9999 -9999 -9999 -9999 -9999 -9999 -9999 -9999 -9999 -9999 -9999 -9999 -9999 -9999 -9999 -9999 -9999 -9999 -9999 -9999 
-9999 -9999 -9999 -9999 -9999 -9999 -9999 -9999 -9999 -9999 -9999 -9999 -9999 -9999 -9999 -9999 -9999 -9999 -9999 -9999 -9999 -9999 -9999 -9999 -9999 -9999 -9999 -9999 -9999 -9999 -9999 -9999 -9999 13 13 15 16 13 16 13 14 15 14 14 14 14 14 15 17 16 15 16 14 14 14 14 14 14 14 16 18 26 24 18 16 16 15 12 13 13 12 11 11 11 12 12 12 13 15 12 12 14 12 12 15 13 10 9 9 9 9 10 13 15 22 19 13 10 11 12 10 9 11 10 11 16 16 12 11 11 13 13 14 13 13 9 9 11 13 11 12 11 11 12 10 11 14 17 17 17 17 19 19 21 22 24 23 23 24 28 30 28 29 29 31 33 35 35 -9999 -9999 -9999 -9999 -9999 -9999 -9999 -9999 -9999 -9999 -9999 -9999 -9999 -9999 -9999 -9999 -9999 -9999 -9999 -9999 -9999 -9999 
-9999 -9999 -9999 -9999 -9999 -9999 -9999 -9999 -9999 -9999 -9999 -9999 -9999 -9999 -9999 -9999 -9999 -9999 -9999 -9999 -9999 -9999 -9999 -9999 -9999 -9999 -9999 -9999 -9999 -9999 -9999 -9999 -9999 -9999 13 13 15 13 16 16 14 15 16 15 14 14 14 14 17 17 14 16 14 14 14 14 14 14 14 16 17 18 24 21 18 13 14 13 12 12 11 9 10 11 13 12 12 13 14 13 12 12 14 15 19 14 12 13 10 9 9 9 9 13 16 21 15 12 13 13 12 9 11 9 11 13 13 11 10 10 11 13 11 10 10 9 9 9 9 9 9 9 11 9 9 10 11 17 14 16 16 16 16 16 19 22 22 24 27 28 25 26 30 28 30 37 38 35 -9999 -9999 -9999 -9999 -9999 -9999 -9999 -9999 -9999 -9999 -9999 -9999 -9999 -9999 -9999 -9999 -9999 -9999 -9999 -9999 -9999 -9999 
-9999 -9999 -9999 -9999 -9999 -9999 -9999 -9999 -9999 -9999 -9999 -9999 -9999 -9999 -9999 -9999 -9999 -9999 -9999 -9999 -9999 -9999 -9999 -9999 -9999 -9999 -9999 -9999 -9999 -9999 -9999 -9999 -9999 -9999 -9999 13 13 16 16 18 16 14 17 17 16 15 16 16 14 16 14 15 14 14 13 14 14 14 14 14 15 16 19 17 14 14 12 12 11 11 11 9 10 11 13 12 11 12 12 14 12 11 11 12 14 12 12 12 12 9 9 9 9 12 12 19 16 16 13 18 13 13 12 11 8 11 13 12 10 10 11 11 10 10 10 9 10 10 10 9 9 11 11 12 12 10 10 10 10 10 10 11 14 17 19 19 22 24 25 25 30 34 35 35 37 39 35 33 -9999 -9999 -9999 -9999 -9999 -9999 -9999 -9999 -9999 -9999 -9999 -9999 -9999 -9999 -9999 -9999 -9999 -9999 -9999 -9999 -9999 -9999 
-9999 -9999 -9999 -9999 -9999 -9999 -9999 -9999 -9999 -9999 -9999 -9999 -9999 -9999 -9999 -9999 -9999 -9999 -9999 -9999 -9999 -9999 -9999 -9999 -9999 -9999 -9999 -9999 -9999 -9999 -9999 -9999 -9999 -9999 -9999 13 13 18 20 17 16 14 14 17 17 14 14 17 18 15 16 16 14 14 13 14 14 14 14 14 14 15 17 17 14 13 14 11 11 11 10 10 10 10 13 12 12 12 13 12 14 12 11 10 12 14 11 11 12 9 9 9 9 9 13 15 16 22 15 13 16 20 13 11 8 8 10 12 10 10 10 10 10 11 11 10 14 15 12 11 12 9 12 15 17 14 10 10 11 14 14 17 17 18 20 22 24 23 23 27 32 34 35 36 36 36 35 -9999 -9999 -9999 -9999 -9999 -9999 -9999 -9999 -9999 -9999 -9999 -9999 -9999 -9999 -9999 -9999 -9999 -9999 -9999 -9999 -9999 -9999 -9999 
-9999 -9999 -9999 -9999 -9999 -9999 -9999 -9999 -9999 -9999 -9999 -9999 -9999 -9999 -9999 -9999 -9999 -9999 -9999 -9999 -9999 -9999 -9999 -9999 -9999 -9999 -9999 -9999 -9999 -9999 -9999 -9999 -9999 -9999 13 13 17 17 17 17 16 15 14 15 17 17 14 14 17 17 17 17 14 14 13 13 14 14 14 14 14 15 17 17 14 11 12 11 10 10 9 9 9 10 12 12 11 11 10 11 13 13 12 11 10 11 11 12 11 10 9 9 9 9 11 12 18 19 19 12 14 18 20 13 13 11 8 10 10 10 10 10 12 13 16 13 16 17 14 12 14 11 11 12 17 19 16 12 -9999 -9999 -9999 -9999 -9999 18 21 20 18 21 29 34 36 36 36 35 34 33 -9999 -9999 -9999 -9999 -9999 -9999 -9999 -9999 -9999 -9999 -9999 -9999 -9999 -9999 -9999 -9999 -9999 -9999 -9999 -9999 -9999 -9999 -9999 -9999 
-9999 -9999 -9999 -9999 -9999 -9999 -9999 -9999 -9999 -9999 -9999 -9999 -9999 -9999 -9999 -9999 -9999 -9999 -9999 -9999 -9999 -9999 -9999 -9999 -9999 -9999 -9999 -9999 -9999 -9999 -9999 -9999 -9999 -9999 -9999 -9999 13 17 16 14 16 16 16 15 17 18 16 14 16 17 17 17 14 14 13 13 14 14 14 13 14 14 17 16 11 11 11 10 10 11 11 10 10 11 12 11 11 11 11 11 10 12 13 12 11 9 9 12 13 11 7 9 9 9 9 13 17 16 18 12 11 15 16 16 14 12 8 8 8 8 10 11 12 16 13 13 13 15 15 19 15 12 12 11 12 17 17 18 -9999 -9999 -9999 -9999 -9999 18 20 17 17 27 33 31 32 34 35 35 35 -9999 -9999 -9999 -9999 -9999 -9999 -9999 -9999 -9999 -9999 -9999 -9999 -9999 -9999 -9999 -9999 -9999 -9999 -9999 -9999 -9999 -9999 -9999 -9999 -9999 
-9999 -9999 -9999 -9999 -9999 -9999 -9999 -9999 -9999 -9999 -9999 -9999 -9999 -9999 -9999 -9999 -9999 -9999 -9999 -9999 -9999 -9999 -9999 -9999 -9999 -9999 -9999 -9999 -9999 -9999 -9999 -9999 -9999 -9999 -9999 -9999 -9999 13 16 13 13 13 16 17 19 18 20 14 17 20 20 17 17 14 13 13 14 14 14 13 13 15 18 16 11 11 10 10 10 14 14 12 11 13 14 14 12 11 11 11 10 10 12 12 12 11 9 9 9 9 6 8 11 13 9 11 14 13 17 13 11 13 13 13 13 12 10 8 8 8 10 11 11 14 13 11 13 13 16 17 15 16 15 14 16 -9999 -9999 -9999 -9999 -9999 -9999 -9999 -9999 17 16 15 15 23 27 -9999 -9999 -9999 -9999 -9999 -9999 -9999 -9999 -9999 -9999 -9999 -9999 -9999 -9999 -9999 -9999 -9999 -9999 -9999 -9999 -9999 -9999 -9999 -9999 -9999 -9999 -9999 -9999 -9999 -9999 -9999 
-9999 -9999 -9999 -9999 -9999 -9999 -9999 -9999 -9999 -9999 -9999 -9999 -9999 -9999 -9999 -9999 -9999 -9999 -9999 -9999 -9999 -9999 -9999 -9999 -9999 -9999 -9999 -9999 -9999 -9999 -9999 -9999 -9999 -9999 -9999 -9999 -9999 -9999 13 13 13 13 14 17 20 23 21 19 15 17 20 18 17 14 13 13 13 14 14 15 15 16 18 14 11 11 11 9 9 11 14 14 16 16 14 13 14 14 11 11 10 10 9 11 11 12 12 9 6 6 6 6 9 11 12 11 11 13 14 12 9 9 9 9 8 8 8 8 11 11 10 10 11 12 11 10 9 10 13 16 17 17 17 -9999 -9999 -9999 -9999 -9999 -9999 -9999 -9999 -9999 -9999 15 15 -9999 -9999 -9999 -9999 -9999 -9999 -9999 -9999 -9999 -9999 -9999 -9999 -9999 -9999 -9999 -9999 -9999 -9999 -9999 -9999 -9999 -9999 -9999 -9999 -9999 -9999 -9999 -9999 -9999 -9999 -9999 -9999 -9999 -9999 -9999 
-9999 -9999 -9999 -9999 -9999 -9999 -9999 -9999 -9999 -9999 -9999 -9999 -9999 -9999 -9999 -9999 -9999 -9999 -9999 -9999 -9999 -9999 -9999 -9999 -9999 -9999 -9999 -9999 -9999 -9999 -9999 -9999 -9999 -9999 -9999 -9999 -9999 -9999 -9999 13 15 13 13 14 19 19 20 21 17 16 17 18 17 14 12 14 13 12 13 14 15 16 17 15 12 11 11 10 9 10 11 14 14 14 14 12 12 12 12 11 11 10 10 10 10 11 11 9 6 9 9 9 9 9 13 11 11 12 11 13 11 9 10 11 12 8 11 16 12 11 10 10 11 11 11 10 9 10 13 16 15 15 14 -9999 -9999 -9999 -9999 -9999 -9999 -9999 -9999 -9999 -9999 -9999 -9999 -9999 -9999 -9999 -9999 -9999 -9999 -9999 -9999 -9999 -9999 -9999 -9999 -9999 -9999 -9999 -9999 -9999 -9999 -9999 -9999 -9999 -9999 -9999 -9999 -9999 -9999 -9999 -9999 -9999 -9999 -9999 -9999 -9999 -9999 -9999 
-9999 -9999 -9999 -9999 -9999 -9999 -9999 -9999 -9999 -9999 -9999 -9999 -9999 -9999 -9999 -9999 -9999 -9999 -9999 -9999 -9999 -9999 -9999 -9999 -9999 -9999 -9999 -9999 -9999 -9999 -9999 -9999 -9999 -9999 -9999 -9999 -9999 15 13 15 17 17 13 16 17 17 20 21 20 20 18 20 17 14 16 14 14 13 13 14 15 16 14 14 13 12 13 11 10 10 11 11 14 11 14 14 10 11 11 11 11 10 10 11 11 10 11 11 6 9 11 11 9 9 11 11 12 11 12 11 11 11 13 13 15 10 10 15 16 12 14 11 11 11 11 10 12 10 12 16 16 14 15 -9999 -9999 -9999 -9999 -9999 -9999 -9999 -9999 -9999 -9999 -9999 -9999 -9999 -9999 -9999 -9999 -9999 -9999 -9999 -9999 -9999 -9999 -9999 -9999 -9999 -9999 -9999 -9999 -9999 -9999 -9999 -9999 -9999 -9999 -9999 -9999 -9999 -9999 -9999 -9999 -9999 -9999 -9999 -9999 -9999 -9999 -9999 
-9999 -9999 -9999 -9999 -9999 -9999 -9999 -9999 -9999 -9999 -9999 -9999 -9999 -9999 -9999 -9999 -9999 -9999 -9999 -9999 -9999 -9999 -9999 -9999 -9999 -9999 -9999 -9999 -9999 -9999 -9999 -9999 -9999 -9999 -9999 -9999 -9999 -9999 14 15 20 20 13 13 14 14 17 20 20 22 25 24 18 14 17 15 17 14 12 14 16 14 13 14 14 11 14 11 10 9 9 10 11 11 13 14 12 10 11 10 10 10 10 10 11 11 9 11 8 6 11 11 11 14 11 10 11 9 11 11 13 12 13 12 13 10 11 12 15 21 19 14 12 12 11 13 18 16 16 15 13 13 15 -9999 -9999 -9999 -9999 -9999 -9999 -9999 -9999 -9999 -9999 -9999 -9999 -9999 -9999 -9999 -9999 -9999 -9999 -9999 -9999 -9999 -9999 -9999 -9999 -9999 -9999 -9999 -9999 -9999 -9999 -9999 -9999 -9999 -9999 -9999 -9999 -9999 -9999 -9999 -9999 -9999 -9999 -9999 -9999 -9999 -9999 -9999 
-9999 -9999 -9999 -9999 -9999 -9999 -9999 -9999 -9999 -9999 -9999 -9999 -9999 -9999 -9999 -9999 -9999 -9999 -9999 -9999 -9999 -9999 -9999 -9999 -9999 -9999 -9999 -9999 -9999 -9999 -9999 -9999 -9999 -9999 -9999 -9999 -9999 -9999 13 13 16 17 17 15 14 16 16 17 23 24 23 26 24 18 15 18 17 15 13 13 16 17 11 11 16 11 11 10 10 10 7 8 10 10 11 11 13 11 10 10 10 10 11 11 10 9 9 6 6 6 9 11 13 11 11 10 10 9 9 10 11 14 13 9 8 8 11 13 16 20 15 14 13 14 14 13 17 16 16 15 15 13 -9999 -9999 -9999 -9999 -9999 -9999 -9999 -9999 -9999 -9999 -9999 -9999 -9999 -9999 -9999 -9999 -9999 -9999 -9999 -9999 -9999 -9999 -9999 -9999 -9999 -9999 -9999 -9999 -9999 -9999 -9999 -9999 -9999 -9999 -9999 -9999 -9999 -9999 -9999 -9999 -9999 -9999 -9999 -9999 -9999 -9999 -9999 -9999 
-9999 -9999 -9999 -9999 -9999 -9999 -9999 -9999 -9999 -9999 -9999 -9999 -9999 -9999 -9999 -9999 -9999 -9999 -9999 -9999 -9999 -9999 -9999 -9999 -9999 -9999 -9999 -9999 -9999 -9999 -9999 -9999 -9999 -9999 -9999 -9999 -9999 -9999 14 14 19 20 18 18 14 14 17 17 21 23 20 21 27 24 17 19 16 14 13 13 14 17 16 11 10 11 10 10 10 10 8 8 9 10 10 10 10 12 10 9 10 11 10 10 10 10 11 11 8 6 9 11 12 11 11 8 10 9 8 9 9 11 12 12 11 10 8 14 16 16 16 16 15 14 14 16 16 16 15 15 15 14 -9999 -9999 -9999 -9999 -9999 -9999 -9999 -9999 -9999 -9999 -9999 -9999 -9999 -9999 -9999 -9999 -9999 -9999 -9999 -9999 -9999 -9999 -9999 -9999 -9999 -9999 -9999 -9999 -9999 -9999 -9999 -9999 -9999 -9999 -9999 -9999 -9999 -9999 -9999 -9999 -9999 -9999 -9999 -9999 -9999 -9999 -9999 -9999 
-9999 -9999 -9999 -9999 -9999 -9999 -9999 -9999 -9999 -9999 -9999 -9999 -9999 -9999 -9999 -9999 -9999 -9999 -9999 -9999 -9999 -9999 -9999 -9999 -9999 -9999 -9999 -9999 -9999 -9999 -9999 -9999 -9999 -9999 -9999 -9999 -9999 -9999 14 14 16 20 21 20 21 14 17 17 21 21 17 16 19 22 21 20 19 15 13 12 13 15 16 14 10 8 10 11 13 12 10 8 6 6 7 8 8 10 10 10 8 10 11 10 10 9 9 10 9 6 6 10 11 11 11 9 10 10 8 8 10 11 10 14 18 12 11 14 16 16 15 16 14 14 15 15 13 16 16 16 14 14 -9999 -9999 -9999 -9999 -9999 -9999 -9999 -9999 -9999 -9999 -9999 -9999 -9999 -9999 -9999 -9999 -9999 -9999 -9999 -9999 -9999 -9999 -9999 -9999 -9999 -9999 -9999 -9999 -9999 -9999 -9999 -9999 -9999 -9999 -9999 -9999 -9999 -9999 -9999 -9999 -9999 -9999 -9999 -9999 -9999 -9999 -9999 -9999 
-9999 -9999 -9999 -9999 -9999 -9999 -9999 -9999 -9999 -9999 -9999 -9999 -9999 -9999 -9999 -9999 -9999 -9999 -9999 -9999 -9999 -9999 -9999 -9999 -9999 -9999 -9999 -9999 -9999 -9999 -9999 -9999 -9999 -9999 -9999 -9999 -9999 -9999 14 14 14 16 22 27 26 21 14 17 21 24 20 16 14 14 16 17 21 17 13 12 13 14 14 14 11 10 8 10 11 10 9 7 9 6 6 6 6 6 6 6 8 6 10 10 10 11 10 7 6 9 11 11 9 10 9 8 8 8 8 8 8 11 13 11 17 16 12 15 13 13 19 15 15 14 14 14 11 15 14 14 15 15 -9999 -9999 -9999 -9999 -9999 -9999 -9999 -9999 -9999 -9999 -9999 -9999 -9999 -9999 -9999 -9999 -9999 -9999 -9999 -9999 -9999 -9999 -9999 -9999 -9999 -9999 -9999 -9999 -9999 -9999 -9999 -9999 -9999 -9999 -9999 -9999 -9999 -9999 -9999 -9999 -9999 -9999 -9999 -9999 -9999 -9999 -9999 -9999 
-9999 -9999 -9999 -9999 -9999 -9999 -9999 -9999 -9999 -9999 -9999 -9999 -9999 -9999 -9999 -9999 -9999 -9999 -9999 -9999 -9999 -9999 -9999 -9999 -9999 -9999 -9999 -9999 -9999 -9999 -9999 -9999 -9999 -9999 -9999 -9999 -9999 -9999 -9999 14 14 16 23 22 20 22 14 17 18 19 17 14 15 17 14 14 17 17 14 13 13 13 14 14 10 10 10 10 11 10 10 6 10 10 6 6 6 6 6 6 8 6 10 9 9 9 10 9 8 10 11 11 8 9 10 10 10 10 9 9 8 10 14 13 14 17 15 15 13 12 15 16 16 16 14 14 14 16 16 15 14 15 -9999 -9999 -9999 -9999 -9999 -9999 -9999 -9999 -9999 -9999 -9999 -9999 -9999 -9999 -9999 -9999 -9999 -9999 -9999 -9999 -9999 -9999 -9999 -9999 -9999 -9999 -9999 -9999 -9999 -9999 -9999 -9999 -9999 -9999 -9999 -9999 -9999 -9999 -9999 -9999 -9999 -9999 -9999 -9999 -9999 -9999 -9999 -9999 
-9999 -9999 -9999 -9999 -9999 -9999 -9999 -9999 -9999 -9999 -9999 -9999 -9999 -9999 -9999 -9999 -9999 -9999 -9999 -9999 -9999 -9999 -9999 -9999 -9999 -9999 -9999 -9999 -9999 -9999 -9999 -9999 -9999 -9999 -9999 -9999 -9999 -9999 -9999 14 14 17 25 20 17 17 14 14 14 14 17 19 21 23 17 17 14 14 14 11 11 12 14 14 11 6 10 11 12 11 9 7 11 10 6 8 6 6 6 6 6 6 6 11 10 9 9 6 6 9 8 6 10 11 10 10 10 10 9 8 9 9 11 14 16 15 14 13 12 12 12 13 13 15 15 16 14 15 17 15 14 13 -9999 -9999 -9999 -9999 -9999 -9999 -9999 -9999 -9999 -9999 -9999 -9999 -9999 -9999 -9999 -9999 -9999 -9999 -9999 -9999 -9999 -9999 -9999 -9999 -9999 -9999 -9999 -9999 -9999 -9999 -9999 -9999 -9999 -9999 -9999 -9999 -9999 -9999 -9999 -9999 -9999 -9999 -9999 -9999 -9999 -9999 -9999 -9999 
-9999 -9999 -9999 -9999 -9999 -9999 -9999 -9999 -9999 -9999 -9999 -9999 -9999 -9999 -9999 -9999 -9999 -9999 -9999 -9999 -9999 -9999 -9999 -9999 -9999 -9999 -9999 -9999 -9999 -9999 -9999 -9999 -9999 -9999 -9999 -9999 -9999 -9999 -9999 14 14 14 19 20 16 17 13 13 14 14 17 20 20 22 21 20 17 14 12 12 12 13 14 15 11 11 12 11 14 11 9 7 12 10 9 11 10 8 6 6 6 6 6 10 10 11 10 6 6 10 10 8 9 10 10 10 10 10 10 9 8 8 11 15 19 21 13 14 14 11 12 12 14 16 15 17 16 18 17 14 14 11 -9999 -9999 -9999 -9999 -9999 -9999 -9999 -9999 -9999 -9999 -9999 -9999 -9999 -9999 -9999 -9999 -9999 -9999 -9999 -9999 -9999 -9999 -9999 -9999 -9999 -9999 -9999 -9999 -9999 -9999 -9999 -9999 -9999 -9999 -9999 -9999 -9999 -9999 -9999 -9999 -9999 -9999 -9999 -9999 -9999 -9999 -9999 -9999 
-9999 -9999 -9999 -9999 -9999 -9999 -9999 -9999 -9999 -9999 -9999 -9999 -9999 -9999 -9999 -9999 -9999 -9999 -9999 -9999 -9999 -9999 -9999 -9999 -9999 -9999 -9999 -9999 -9999 -9999 -9999 -9999 -9999 -9999 -9999 -9999 -9999 -9999 -9999 14 14 17 19 18 15 15 13 13 13 13 14 14 15 17 16 14 14 14 14 12 12 12 11 11 11 13 13 11 14 11 9 9 12 12 12 10 10 9 10 9 6 6 6 8 9 9 9 6 6 10 6 8 10 10 11 10 10 9 10 9 8 8 10 11 22 19 15 11 14 14 13 15 15 16 15 16 17 14 14 14 14 13 -9999 -9999 -9999 -9999 -9999 -9999 -9999 -9999 -9999 -9999 -9999 -9999 -9999 -9999 -9999 -9999 -9999 -9999 -9999 -9999 -9999 -9999 -9999 -9999 -9999 -9999 -9999 -9999 -9999 -9999 -9999 -9999 -9999 -9999 -9999 -9999 -9999 -9999 -9999 -9999 -9999 -9999 -9999 -9999 -9999 -9999 -9999 -9999 
-9999 -9999 -9999 -9999 -9999 -9999 -9999 -9999 -9999 -9999 -9999 -9999 -9999 -9999 -9999 -9999 -9999 -9999 -9999 -9999 -9999 -9999 -9999 -9999 -9999 -9999 -9999 -9999 -9999 -9999 -9999 -9999 -9999 -9999 -9999 -9999 -9999 -9999 -9999 14 14 14 18 16 14 13 13 12 12 11 13 14 17 17 15 14 12 12 12 14 13 14 13 10 14 14 14 13 13 10 7 10 11 11 10 10 10 7 6 10 8 6 6 6 10 10 8 6 8 6 6 9 11 11 11 10 10 10 10 10 8 10 11 11 12 15 14 12 12 13 20 20 15 14 15 19 17 16 16 14 12 -9999 -9999 -9999 -9999 -9999 -9999 -9999 -9999 -9999 -9999 -9999 -9999 -9999 -9999 -9999 -9999 -9999 -9999 -9999 -9999 -9999 -9999 -9999 -9999 -9999 -9999 -9999 -9999 -9999 -9999 -9999 -9999 -9999 -9999 -9999 -9999 -9999 -9999 -9999 -9999 -9999 -9999 -9999 -9999 -9999 -9999 -9999 -9999 -9999 
-9999 -9999 -9999 -9999 -9999 -9999 -9999 -9999 -9999 -9999 -9999 -9999 -9999 -9999 -9999 -9999 -9999 -9999 -9999 -9999 -9999 -9999 -9999 -9999 -9999 -9999 -9999 -9999 -9999 -9999 -9999 -9999 -9999 -9999 -9999 -9999 -9999 -9999 -9999 14 14 17 17 14 14 13 12 12 12 16 17 19 21 21 18 14 13 11 11 11 11 11 14 14 12 12 13 12 11 11 10 10 10 10 11 11 11 10 6 6 6 6 6 6 6 6 6 6 6 6 6 9 10 11 10 10 10 10 10 8 8 10 11 9 11 12 14 15 14 12 15 17 15 15 15 21 21 19 19 13 12 -9999 -9999 -9999 -9999 -9999 -9999 -9999 -9999 -9999 -9999 -9999 -9999 -9999 -9999 -9999 -9999 -9999 -9999 -9999 -9999 -9999 -9999 -9999 -9999 -9999 -9999 -9999 -9999 -9999 -9999 -9999 -9999 -9999 -9999 -9999 -9999 -9999 -9999 -9999 -9999 -9999 -9999 -9999 -9999 -9999 -9999 -9999 -9999 -9999 
-9999 -9999 -9999 -9999 -9999 -9999 -9999 -9999 -9999 -9999 -9999 -9999 -9999 -9999 -9999 -9999 -9999 -9999 -9999 -9999 -9999 -9999 -9999 -9999 -9999 -9999 -9999 -9999 -9999 -9999 -9999 -9999 -9999 -9999 -9999 -9999 -9999 -9999 -9999 14 14 15 17 17 14 12 12 12 12 12 16 16 16 19 20 17 14 12 11 9 9 9 10 11 11 10 12 12 11 10 10 8 8 9 10 10 9 7 6 6 6 6 6 6 6 6 6 6 6 6 8 6 9 9 8 8 8 10 10 8 8 9 8 8 10 11 14 14 14 13 13 17 17 16 16 22 22 20 16 13 -9999 -9999 -9999 -9999 -9999 -9999 -9999 -9999 -9999 -9999 -9999 -9999 -9999 -9999 -9999 -9999 -9999 -9999 -9999 -9999 -9999 -9999 -9999 -9999 -9999 -9999 -9999 -9999 -9999 -9999 -9999 -9999 -9999 -9999 -9999 -9999 -9999 -9999 -9999 -9999 -9999 -9999 -9999 -9999 -9999 -9999 -9999 -9999 -9999 -9999 
-9999 -9999 -9999 -9999 -9999 -9999 -9999 -9999 -9999 -9999 -9999 -9999 -9999 -9999 -9999 -9999 -9999 -9999 -9999 -9999 -9999 -9999 -9999 -9999 -9999 -9999 -9999 -9999 -9999 -9999 -9999 -9999 -9999 -9999 -9999 -9999 -9999 -9999 -9999 14 14 14 16 14 13 12 12 13 16 13 17 22 23 20 20 18 15 13 11 11 9 9 11 10 9 9 9 11 11 10 9 6 9 9 10 8 7 7 9 10 9 8 6 6 6 6 6 6 6 6 6 6 6 6 8 8 10 10 9 8 8 8 8 8 10 11 15 12 11 13 13 14 16 16 20 23 21 17 15 -9999 -9999 -9999 -9999 -9999 -9999 -9999 -9999 -9999 -9999 -9999 -9999 -9999 -9999 -9999 -9999 -9999 -9999 -9999 -9999 -9999 -9999 -9999 -9999 -9999 -9999 -9999 -9999 -9999 -9999 -9999 -9999 -9999 -9999 -9999 -9999 -9999 -9999 -9999 -9999 -9999 -9999 -9999 -9999 -9999 -9999 -9999 -9999 -9999 -9999 -9999 
-9999 -9999 -9999 -9999 -9999 -9999 -9999 -9999 -9999 -9999 -9999 -9999 -9999 -9999 -9999 -9999 -9999 -9999 -9999 -9999 -9999 -9999 -9999 -9999 -9999 -9999 -9999 -9999 -9999 -9999 -9999 -9999 -9999 -9999 -9999 -9999 -9999 -9999 -9999 -9999 14 14 14 13 13 13 19 14 15 17 18 22 22 23 21 17 14 14 11 12 12 11 14 14 12 9 8 8 9 8 8 8 6 9 6 8 6 6 8 8 6 9 7 6 6 8 6 6 6 6 6 6 6 8 8 8 10 10 8 8 8 8 8 8 9 11 13 17 14 13 13 15 21 22 21 23 22 16 12 -9999 -9999 -9999 -9999 -9999 -9999 -9999 -9999 -9999 -9999 -9999 -9999 -9999 -9999 -9999 -9999 -9999 -9999 -9999 -9999 -9999 -9999 -9999 -9999 -9999 -9999 -9999 -9999 -9999 -9999 -9999 -9999 -9999 -9999 -9999 -9999 -9999 -9999 -9999 -9999 -9999 -9999 -9999 -9999 -9999 -9999 -9999 -9999 -9999 -9999 -9999 
-9999 -9999 -9999 -9999 -9999 -9999 -9999 -9999 -9999 -9999 -9999 -9999 -9999 -9999 -9999 -9999 -9999 -9999 -9999 -9999 -9999 -9999 -9999 -9999 -9999 -9999 -9999 -9999 -9999 -9999 -9999 -9999 -9999 -9999 -9999 -9999 -9999 -9999 -9999 -9999 -9999 14 13 13 12 15 24 22 16 18 18 18 18 20 19 17 17 17 14 14 14 14 14 14 11 9 8 6 8 8 8 8 6 8 10 9 9 6 6 6 6 9 10 8 9 8 8 6 6 6 6 6 6 6 8 8 10 9 8 8 8 8 8 9 11 11 11 13 14 14 14 14 16 19 23 24 22 -9999 -9999 -9999 -9999 -9999 -9999 -9999 -9999 -9999 -9999 -9999 -9999 -9999 -9999 -9999 -9999 -9999 -9999 -9999 -9999 -9999 -9999 -9999 -9999 -9999 -9999 -9999 -9999 -9999 -9999 -9999 -9999 -9999 -9999 -9999 -9999 -9999 -9999 -9999 -9999 -9999 -9999 -9999 -9999 -9999 -9999 -9999 -9999 -9999 -9999 -9999 -9999 -9999 
-9999 -9999 -9999 -9999 -9999 -9999 -9999 -9999 -9999 -9999 -9999 -9999 -9999 -9999 -9999 -9999 -9999 -9999 -9999 -9999 -9999 -9999 -9999 -9999 -9999 -9999 -9999 -9999 -9999 -9999 -9999 -9999 -9999 -9999 -9999 -9999 -9999 -9999 -9999 -9999 -9999 14 14 13 14 17 21 21 20 20 18 19 22 24 20 17 24 22 16 16 15 12 15 17 14 8 6 6 6 6 8 8 8 8 9 9 9 8 6 6 6 6 8 9 10 8 8 6 6 6 6 8 8 6 8 10 11 9 9 8 8 8 8 8 11 11 12 14 12 12 13 13 18 20 -9999 -9999 -9999 -9999 -9999 -9999 -9999 -9999 -9999 -9999 -9999 -9999 -9999 -9999 -9999 -9999 -9999 -9999 -9999 -9999 -9999 -9999 -9999 -9999 -9999 -9999 -9999 -9999 -9999 -9999 -9999 -9999 -9999 -9999 -9999 -9999 -9999 -9999 -9999 -9999 -9999 -9999 -9999 -9999 -9999 -9999 -9999 -9999 -9999 -9999 -9999 -9999 -9999 -9999 -9999 -9999 
-9999 -9999 -9999 -9999 -9999 -9999 -9999 -9999 -9999 -9999 -9999 -9999 -9999 -9999 -9999 -9999 -9999 -9999 -9999 -9999 -9999 -9999 -9999 -9999 -9999 -9999 -9999 -9999 -9999 -9999 -9999 -9999 -9999 -9999 -9999 -9999 -9999 -9999 -9999 -9999 -9999 15 13 12 14 17 17 22 23 20 17 18 23 27 26 25 26 25 19 19 14 11 13 15 14 11 8 6 6 6 6 6 8 8 6 8 8 6 8 6 6 6 6 10 11 8 9 6 6 6 6 6 9 8 11 11 9 9 9 8 8 8 8 8 11 11 13 14 12 12 13 14 20 -9999 -9999 -9999 -9999 -9999 -9999 -9999 -9999 -9999 -9999 -9999 -9999 -9999 -9999 -9999 -9999 -9999 -9999 -9999 -9999 -9999 -9999 -9999 -9999 -9999 -9999 -9999 -9999 -9999 -9999 -9999 -9999 -9999 -9999 -9999 -9999 -9999 -9999 -9999 -9999 -9999 -9999 -9999 -9999 -9999 -9999 -9999 -9999 -9999 -9999 -9999 -9999 -9999 -9999 -9999 -9999 -9999 
-9999 -9999 -9999 -9999 -9999 -9999 -9999 -9999 -9999 -9999 -9999 -9999 -9999 -9999 -9999 -9999 -9999 -9999 -9999 -9999 -9999 -9999 -9999 -9999 -9999 -9999 -9999 -9999 -9999 -9999 -9999 -9999 -9999 -9999 -9999 -9999 -9999 -9999 -9999 -9999 -9999 15 13 13 14 14 15 19 21 18 15 21 24 29 28 25 22 18 19 16 11 11 11 14 14 11 9 8 6 6 6 6 6 8 8 6 6 6 6 8 6 6 6 6 9 11 8 6 6 6 8 8 11 11 10 11 8 8 8 8 8 8 8 9 10 11 11 14 14 14 13 13 17 -9999 -9999 -9999 -9999 -9999 -9999 -9999 -9999 -9999 -9999 -9999 -9999 -9999 -9999 -9999 -9999 -9999 -9999 -9999 -9999 -9999 -9999 -9999 -9999 -9999 -9999 -9999 -9999 -9999 -9999 -9999 -9999 -9999 -9999 -9999 -9999 -9999 -9999 -9999 -9999 -9999 -9999 -9999 -9999 -9999 -9999 -9999 -9999 -9999 -9999 -9999 -9999 -9999 -9999 -9999 -9999 -9999 
-9999 -9999 -9999 -9999 -9999 -9999 -9999 -9999 -9999 -9999 -9999 -9999 -9999 -9999 -9999 -9999 -9999 -9999 -9999 -9999 -9999 -9999 -9999 -9999 -9999 -9999 -9999 -9999 -9999 -9999 -9999 -9999 -9999 -9999 -9999 -9999 -9999 -9999 -9999 -9999 -9999 15 14 16 14 14 17 21 18 15 14 19 25 23 25 26 21 16 14 14 10 11 11 11 14 13 11 11 11 8 6 6 6 6 9 8 6 6 6 8 8 10 8 6 6 8 10 9 6 6 6 6 9 9 9 9 8 8 9 11 11 9 8 8 10 12 13 16 17 14 14 15 -9999 -9999 -9999 -9999 -9999 -9999 -9999 -9999 -9999 -9999 -9999 -9999 -9999 -9999 -9999 -9999 -9999 -9999 -9999 -9999 -9999 -9999 -9999 -9999 -9999 -9999 -9999 -9999 -9999 -9999 -9999 -9999 -9999 -9999 -9999 -9999 -9999 -9999 -9999 -9999 -9999 -9999 -9999 -9999 -9999 -9999 -9999 -9999 -9999 -9999 -9999 -9999 -9999 -9999 -9999 -9999 -9999 -9999 
-9999 -9999 -9999 -9999 -9999 -9999 -9999 -9999 -9999 -9999 -9999 -9999 -9999 -9999 -9999 -9999 -9999 -9999 -9999 -9999 -9999 -9999 -9999 -9999 -9999 -9999 -9999 -9999 -9999 -9999 -9999 -9999 -9999 -9999 -9999 -9999 -9999 -9999 -9999 -9999 15 14 14 15 17 17 17 21 21 17 17 21 22 24 20 22 20 14 10 10 9 10 11 11 14 14 12 12 13 11 7 6 6 6 6 8 6 6 8 11 11 11 11 8 6 6 8 9 8 6 6 6 8 8 8 8 8 8 9 9 9 8 8 8 10 12 14 16 16 15 20 -9999 -9999 -9999 -9999 -9999 -9999 -9999 -9999 -9999 -9999 -9999 -9999 -9999 -9999 -9999 -9999 -9999 -9999 -9999 -9999 -9999 -9999 -9999 -9999 -9999 -9999 -9999 -9999 -9999 -9999 -9999 -9999 -9999 -9999 -9999 -9999 -9999 -9999 -9999 -9999 -9999 -9999 -9999 -9999 -9999 -9999 -9999 -9999 -9999 -9999 -9999 -9999 -9999 -9999 -9999 -9999 -9999 -9999 -9999 
-9999 -9999 -9999 -9999 -9999 -9999 -9999 -9999 -9999 -9999 -9999 -9999 -9999 -9999 -9999 -9999 -9999 -9999 -9999 -9999 -9999 -9999 -9999 -9999 -9999 -9999 -9999 -9999 -9999 -9999 -9999 -9999 -9999 -9999 -9999 -9999 -9999 -9999 -9999 -9999 15 14 15 17 19 20 20 18 20 16 16 20 18 23 25 17 13 10 10 10 10 10 10 11 16 13 12 13 11 8 6 7 6 6 6 8 8 10 9 8 11 11 11 11 8 6 6 8 9 6 6 6 8 8 8 8 8 8 8 9 8 8 10 8 11 13 16 17 16 24 23 -9999 -9999 -9999 -9999 -9999 -9999 -9999 -9999 -9999 -9999 -9999 -9999 -9999 -9999 -9999 -9999 -9999 -9999 -9999 -9999 -9999 -9999 -9999 -9999 -9999 -9999 -9999 -9999 -9999 -9999 -9999 -9999 -9999 -9999 -9999 -9999 -9999 -9999 -9999 -9999 -9999 -9999 -9999 -9999 -9999 -9999 -9999 -9999 -9999 -9999 -9999 -9999 -9999 -9999 -9999 -9999 -9999 -9999 -9999 
-9999 -9999 -9999 -9999 -9999 -9999 -9999 -9999 -9999 -9999 -9999 -9999 -9999 -9999 -9999 -9999 -9999 -9999 -9999 -9999 -9999 -9999 -9999 -9999 -9999 -9999 -9999 -9999 -9999 -9999 -9999 -9999 -9999 -9999 -9999 -9999 -9999 -9999 -9999 -9999 15 14 14 17 19 19 19 18 21 16 16 17 14 14 17 15 11 11 10 10 12 13 15 16 17 16 13 10 7 6 6 7 6 6 6 6 8 9 11 9 9 11 11 11 11 8 6 6 8 8 8 6 8 8 8 11 11 11 9 10 8 8 8 10 11 13 16 20 26 -9999 -9999 -9999 -9999 -9999 -9999 -9999 -9999 -9999 -9999 -9999 -9999 -9999 -9999 -9999 -9999 -9999 -9999 -9999 -9999 -9999 -9999 -9999 -9999 -9999 -9999 -9999 -9999 -9999 -9999 -9999 -9999 -9999 -9999 -9999 -9999 -9999 -9999 -9999 -9999 -9999 -9999 -9999 -9999 -9999 -9999 -9999 -9999 -9999 -9999 -9999 -9999 -9999 -9999 -9999 -9999 -9999 -9999 -9999 -9999 -9999 
-9999 -9999 -9999 -9999 -9999 -9999 -9999 -9999 -9999 -9999 -9999 -9999 -9999 -9999 -9999 -9999 -9999 -9999 -9999 -9999 -9999 -9999 -9999 -9999 -9999 -9999 -9999 -9999 -9999 -9999 -9999 -9999 -9999 -9999 -9999 -9999 -9999 -9999 -9999 -9999 15 14 15 19 19 17 17 17 20 17 14 14 14 14 13 13 15 15 12 10 12 13 13 15 16 13 11 11 7 6 6 6 6 6 6 6 6 8 11 9 8 9 11 13 14 14 10 8 8 8 8 8 10 10 11 12 12 11 9 8 8 8 8 10 13 13 16 20 -9999 -9999 -9999 -9999 -9999 -9999 -9999 -9999 -9999 -9999 -9999 -9999 -9999 -9999 -9999 -9999 -9999 -9999 -9999 -9999 -9999 -9999 -9999 -9999 -9999 -9999 -9999 -9999 -9999 -9999 -9999 -9999 -9999 -9999 -9999 -9999 -9999 -9999 -9999 -9999 -9999 -9999 -9999 -9999 -9999 -9999 -9999 -9999 -9999 -9999 -9999 -9999 -9999 -9999 -9999 -9999 -9999 -9999 -9999 -9999 -9999 -9999 
-9999 -9999 -9999 -9999 -9999 -9999 -9999 -9999 -9999 -9999 -9999 -9999 -9999 -9999 -9999 -9999 -9999 -9999 -9999 -9999 -9999 -9999 -9999 -9999 -9999 -9999 -9999 -9999 -9999 -9999 -9999 -9999 -9999 -9999 -9999 -9999 -9999 -9999 -9999 -9999 15 15 16 19 19 19 17 16 17 19 16 16 16 19 17 14 15 15 12 11 13 13 12 13 14 13 11 11 11 7 6 6 6 6 6 7 7 6 8 11 10 8 10 12 13 11 10 9 9 8 8 8 10 12 11 12 10 9 8 8 11 11 10 12 13 12 13 23 -9999 -9999 -9999 -9999 -9999 -9999 -9999 -9999 -9999 -9999 -9999 -9999 -9999 -9999 -9999 -9999 -9999 -9999 -9999 -9999 -9999 -9999 -9999 -9999 -9999 -9999 -9999 -9999 -9999 -9999 -9999 -9999 -9999 -9999 -9999 -9999 -9999 -9999 -9999 -9999 -9999 -9999 -9999 -9999 -9999 -9999 -9999 -9999 -9999 -9999 -9999 -9999 -9999 -9999 -9999 -9999 -9999 -9999 -9999 -9999 -9999 -9999 
-9999 -9999 -9999 -9999 -9999 -9999 -9999 -9999 -9999 -9999 -9999 -9999 -9999 -9999 -9999 -9999 -9999 -9999 -9999 -9999 -9999 -9999 -9999 -9999 -9999 -9999 -9999 -9999 -9999 -9999 -9999 -9999 -9999 -9999 -9999 -9999 -9999 -9999 -9999 -9999 16 15 15 15 18 18 17 16 16 16 16 16 16 18 19 18 17 14 12 11 11 13 14 13 15 13 13 13 13 11 7 7 6 6 6 7 11 7 8 8 11 11 9 9 11 11 9 11 11 8 8 10 13 13 13 13 9 8 9 8 8 9 11 12 13 12 14 27 -9999 -9999 -9999 -9999 -9999 -9999 -9999 -9999 -9999 -9999 -9999 -9999 -9999 -9999 -9999 -9999 -9999 -9999 -9999 -9999 -9999 -9999 -9999 -9999 -9999 -9999 -9999 -9999 -9999 -9999 -9999 -9999 -9999 -9999 -9999 -9999 -9999 -9999 -9999 -9999 -9999 -9999 -9999 -9999 -9999 -9999 -9999 -9999 -9999 -9999 -9999 -9999 -9999 -9999 -9999 -9999 -9999 -9999 -9999 -9999 -9999 -9999 
-9999 -9999 -9999 -9999 -9999 -9999 -9999 -9999 -9999 -9999 -9999 -9999 -9999 -9999 -9999 -9999 -9999 -9999 -9999 -9999 -9999 -9999 -9999 -9999 -9999 -9999 -9999 -9999 -9999 -9999 -9999 -9999 -9999 -9999 -9999 -9999 -9999 -9999 -9999 -9999 17 15 15 15 16 18 17 16 16 16 16 17 18 18 17 17 18 15 12 12 12 12 14 13 14 13 13 14 12 12 13 11 7 7 6 7 11 9 7 8 8 11 10 8 9 9 9 11 9 9 8 10 13 14 13 11 8 10 12 11 9 11 12 13 11 13 13 20 -9999 -9999 -9999 -9999 -9999 -9999 -9999 -9999 -9999 -9999 -9999 -9999 -9999 -9999 -9999 -9999 -9999 -9999 -9999 -9999 -9999 -9999 -9999 -9999 -9999 -9999 -9999 -9999 -9999 -9999 -9999 -9999 -9999 -9999 -9999 -9999 -9999 -9999 -9999 -9999 -9999 -9999 -9999 -9999 -9999 -9999 -9999 -9999 -9999 -9999 -9999 -9999 -9999 -9999 -9999 -9999 -9999 -9999 -9999 -9999 -9999 -9999 
-9999 -9999 -9999 -9999 -9999 -9999 -9999 -9999 -9999 -9999 -9999 -9999 -9999 -9999 -9999 -9999 -9999 -9999 -9999 -9999 -9999 -9999 -9999 -9999 -9999 -9999 -9999 -9999 -9999 -9999 -9999 -9999 -9999 -9999 -9999 -9999 -9999 -9999 -9999 -9999 -9999 16 15 15 18 19 17 16 15 16 15 16 18 16 16 16 15 15 12 11 11 12 14 13 13 13 13 13 13 13 13 11 11 11 11 11 11 11 8 7 7 9 12 11 10 11 12 9 9 11 8 8 11 14 13 9 8 11 12 13 11 11 13 12 12 11 12 19 27 -9999 -9999 -9999 -9999 -9999 -9999 -9999 -9999 -9999 -9999 -9999 -9999 -9999 -9999 -9999 -9999 -9999 -9999 -9999 -9999 -9999 -9999 -9999 -9999 -9999 -9999 -9999 -9999 -9999 -9999 -9999 -9999 -9999 -9999 -9999 -9999 -9999 -9999 -9999 -9999 -9999 -9999 -9999 -9999 -9999 -9999 -9999 -9999 -9999 -9999 -9999 -9999 -9999 -9999 -9999 -9999 -9999 -9999 -9999 -9999 -9999 
-9999 -9999 -9999 -9999 -9999 -9999 -9999 -9999 -9999 -9999 -9999 -9999 -9999 -9999 -9999 -9999 -9999 -9999 -9999 -9999 -9999 -9999 -9999 -9999 -9999 -9999 -9999 -9999 -9999 -9999 -9999 -9999 -9999 -9999 -9999 -9999 -9999 -9999 -9999 -9999 -9999 16 15 16 17 18 18 18 15 16 15 15 16 16 16 16 17 17 13 11 11 12 14 12 12 13 13 13 13 13 13 13 11 11 12 13 11 11 9 8 11 11 12 12 13 13 11 9 12 13 9 9 13 16 13 9 11 9 11 12 11 12 13 11 13 13 11 14 21 23 -9999 -9999 -9999 -9999 -9999 -9999 -9999 -9999 -9999 -9999 -9999 -9999 -9999 -9999 -9999 -9999 -9999 -9999 -9999 -9999 -9999 -9999 -9999 -9999 -9999 -9999 -9999 -9999 -9999 -9999 -9999 -9999 -9999 -9999 -9999 -9999 -9999 -9999 -9999 -9999 -9999 -9999 -9999 -9999 -9999 -9999 -9999 -9999 -9999 -9999 -9999 -9999 -9999 -9999 -9999 -9999 -9999 -9999 -9999 -9999 
-9999 -9999 -9999 -9999 -9999 -9999 -9999 -9999 -9999 -9999 -9999 -9999 -9999 -9999 -9999 -9999 -9999 -9999 -9999 -9999 -9999 -9999 -9999 -9999 -9999 -9999 -9999 -9999 -9999 -9999 -9999 -9999 -9999 -9999 -9999 -9999 -9999 -9999 -9999 -9999 -9999 17 15 15 17 18 20 18 17 15 16 15 15 16 16 16 14 17 14 12 12 12 12 11 12 12 13 13 14 13 13 14 12 11 11 13 11 8 8 8 9 12 13 11 13 13 13 11 14 13 11 9 11 13 13 9 11 13 8 11 11 11 11 11 13 13 14 14 16 16 -9999 -9999 -9999 -9999 -9999 -9999 -9999 -9999 -9999 -9999 -9999 -9999 -9999 -9999 -9999 -9999 -9999 -9999 -9999 -9999 -9999 -9999 -9999 -9999 -9999 -9999 -9999 -9999 -9999 -9999 -9999 -9999 -9999 -9999 -9999 -9999 -9999 -9999 -9999 -9999 -9999 -9999 -9999 -9999 -9999 -9999 -9999 -9999 -9999 -9999 -9999 -9999 -9999 -9999 -9999 -9999 -9999 -9999 -9999 -9999 
-9999 -9999 -9999 -9999 -9999 -9999 -9999 -9999 -9999 -9999 -9999 -9999 -9999 -9999 -9999 -9999 -9999 -9999 -9999 -9999 -9999 -9999 -9999 -9999 -9999 -9999 -9999 -9999 -9999 -9999 -9999 -9999 -9999 -9999 -9999 -9999 -9999 -9999 -9999 -9999 -9999 19 16 17 18 20 20 18 16 15 15 15 15 15 15 15 14 14 16 13 12 12 12 12 12 12 12 13 14 13 10 14 12 10 11 11 12 8 8 11 11 11 12 11 11 11 13 13 13 13 11 9 10 11 9 8 13 13 11 10 11 12 10 13 16 15 21 16 16 19 -9999 -9999 -9999 -9999 -9999 -9999 -9999 -9999 -9999 -9999 -9999 -9999 -9999 -9999 -9999 -9999 -9999 -9999 -9999 -9999 -9999 -9999 -9999 -9999 -9999 -9999 -9999 -9999 -9999 -9999 -9999 -9999 -9999 -9999 -9999 -9999 -9999 -9999 -9999 -9999 -9999 -9999 -9999 -9999 -9999 -9999 -9999 -9999 -9999 -9999 -9999 -9999 -9999 -9999 -9999 -9999 -9999 -9999 -9999 -9999 
-9999 -9999 -9999 -9999 -9999 -9999 -9999 -9999 -9999 -9999 -9999 -9999 -9999 -9999 -9999 -9999 -9999 -9999 -9999 -9999 -9999 -9999 -9999 -9999 -9999 -9999 -9999 -9999 -9999 -9999 -9999 -9999 -9999 -9999 -9999 -9999 -9999 -9999 -9999 -9999 -9999 19 16 18 18 17 17 16 16 15 18 15 15 15 15 14 14 14 15 13 13 13 14 13 12 14 12 12 14 14 12 10 12 10 10 11 13 11 11 11 11 11 11 11 11 11 11 11 11 11 11 8 8 8 9 8 11 14 11 12 13 11 13 14 17 16 17 15 15 19 25 -9999 -9999 -9999 -9999 -9999 -9999 -9999 -9999 -9999 -9999 -9999 -9999 -9999 -9999 -9999 -9999 -9999 -9999 -9999 -9999 -9999 -9999 -9999 -9999 -9999 -9999 -9999 -9999 -9999 -9999 -9999 -9999 -9999 -9999 -9999 -9999 -9999 -9999 -9999 -9999 -9999 -9999 -9999 -9999 -9999 -9999 -9999 -9999 -9999 -9999 -9999 -9999 -9999 -9999 -9999 -9999 -9999 -9999 -9999 
-9999 -9999 -9999 -9999 -9999 -9999 -9999 -9999 -9999 -9999 -9999 -9999 -9999 -9999 -9999 -9999 -9999 -9999 -9999 -9999 -9999 -9999 -9999 -9999 -9999 -9999 -9999 -9999 -9999 -9999 -9999 -9999 -9999 -9999 -9999 -9999 -9999 -9999 -9999 -9999 -9999 19 16 16 16 17 16 16 16 15 18 18 16 15 15 14 14 14 15 15 13 13 17 13 13 12 12 12 14 14 14 11 9 10 10 10 12 12 13 12 11 11 11 12 11 11 11 11 11 9 8 11 12 11 14 11 12 14 12 14 13 13 13 14 15 17 15 14 18 19 16 -9999 -9999 -9999 -9999 -9999 -9999 -9999 -9999 -9999 -9999 -9999 -9999 -9999 -9999 -9999 -9999 -9999 -9999 -9999 -9999 -9999 -9999 -9999 -9999 -9999 -9999 -9999 -9999 -9999 -9999 -9999 -9999 -9999 -9999 -9999 -9999 -9999 -9999 -9999 -9999 -9999 -9999 -9999 -9999 -9999 -9999 -9999 -9999 -9999 -9999 -9999 -9999 -9999 -9999 -9999 -9999 -9999 -9999 -9999 
-9999 -9999 -9999 -9999 -9999 -9999 -9999 -9999 -9999 -9999 -9999 -9999 -9999 -9999 -9999 -9999 -9999 -9999 -9999 -9999 -9999 -9999 -9999 -9999 -9999 -9999 -9999 -9999 -9999 -9999 -9999 -9999 -9999 -9999 -9999 -9999 -9999 -9999 -9999 -9999 -9999 20 17 17 17 16 16 16 15 15 17 17 17 17 15 15 15 15 15 15 14 14 17 15 13 13 12 12 14 14 14 12 12 10 10 10 10 12 14 13 12 11 11 11 12 11 11 11 10 9 11 12 15 13 17 13 13 15 14 14 13 15 16 17 17 16 15 14 15 17 17 -9999 -9999 -9999 -9999 -9999 -9999 -9999 -9999 -9999 -9999 -9999 -9999 -9999 -9999 -9999 -9999 -9999 -9999 -9999 -9999 -9999 -9999 -9999 -9999 -9999 -9999 -9999 -9999 -9999 -9999 -9999 -9999 -9999 -9999 -9999 -9999 -9999 -9999 -9999 -9999 -9999 -9999 -9999 -9999 -9999 -9999 -9999 -9999 -9999 -9999 -9999 -9999 -9999 -9999 -9999 -9999 -9999 -9999 -9999 
-9999 -9999 -9999 -9999 -9999 -9999 -9999 -9999 -9999 -9999 -9999 -9999 -9999 -9999 -9999 -9999 -9999 -9999 -9999 -9999 -9999 -9999 -9999 -9999 -9999 -9999 -9999 -9999 -9999 -9999 -9999 -9999 -9999 -9999 -9999 -9999 -9999 -9999 -9999 -9999 -9999 -9999 20 18 16 16 16 17 15 15 17 18 18 16 15 15 15 15 15 14 14 15 14 16 13 13 13 13 14 14 14 14 11 12 10 10 10 12 13 12 12 12 11 11 11 12 12 11 11 10 11 12 15 17 18 14 16 17 13 13 13 15 14 15 17 15 13 13 17 18 16 17 24 25 -9999 -9999 -9999 -9999 -9999 -9999 -9999 -9999 -9999 -9999 -9999 -9999 -9999 -9999 -9999 -9999 -9999 -9999 -9999 -9999 -9999 -9999 -9999 -9999 -9999 -9999 -9999 -9999 -9999 -9999 -9999 -9999 -9999 -9999 -9999 -9999 -9999 -9999 -9999 -9999 -9999 -9999 -9999 -9999 -9999 -9999 -9999 -9999 -9999 -9999 -9999 -9999 -9999 -9999 -9999 -9999 
-9999 -9999 -9999 -9999 -9999 -9999 -9999 -9999 -9999 -9999 -9999 -9999 -9999 -9999 -9999 -9999 -9999 -9999 -9999 -9999 -9999 -9999 -9999 -9999 -9999 -9999 -9999 -9999 -9999 -9999 -9999 -9999 -9999 -9999 -9999 -9999 -9999 -9999 -9999 -9999 -9999 -9999 20 17 16 16 16 16 16 16 16 18 18 16 15 15 15 15 15 15 15 15 14 15 13 13 13 13 13 14 14 14 13 14 12 12 10 12 13 12 12 11 11 11 11 12 11 11 11 11 12 14 16 24 21 16 19 16 12 13 13 12 14 17 17 15 15 14 14 16 22 25 29 29 32 -9999 -9999 -9999 -9999 -9999 -9999 -9999 -9999 -9999 -9999 -9999 -9999 -9999 -9999 -9999 -9999 -9999 -9999 -9999 -9999 -9999 -9999 -9999 -9999 -9999 -9999 -9999 -9999 -9999 -9999 -9999 -9999 -9999 -9999 -9999 -9999 -9999 -9999 -9999 -9999 -9999 -9999 -9999 -9999 -9999 -9999 -9999 -9999 -9999 -9999 -9999 -9999 -9999 -9999 -9999 
-9999 -9999 -9999 -9999 -9999 -9999 -9999 -9999 -9999 -9999 -9999 -9999 -9999 -9999 -9999 -9999 -9999 -9999 -9999 -9999 -9999 -9999 -9999 -9999 -9999 -9999 -9999 -9999 -9999 -9999 -9999 -9999 -9999 -9999 -9999 -9999 -9999 -9999 -9999 -9999 -9999 -9999 21 18 17 16 16 16 16 16 16 16 17 16 15 15 15 15 16 16 17 15 15 14 15 13 11 13 15 13 13 14 13 14 14 12 12 12 12 12 12 11 12 11 11 12 12 12 11 11 11 13 17 22 16 24 16 14 12 13 14 13 16 20 17 17 15 13 14 15 14 23 23 -9999 -9999 -9999 -9999 -9999 -9999 -9999 -9999 -9999 -9999 -9999 -9999 -9999 -9999 -9999 -9999 -9999 -9999 -9999 -9999 -9999 -9999 -9999 -9999 -9999 -9999 -9999 -9999 -9999 -9999 -9999 -9999 -9999 -9999 -9999 -9999 -9999 -9999 -9999 -9999 -9999 -9999 -9999 -9999 -9999 -9999 -9999 -9999 -9999 -9999 -9999 -9999 -9999 -9999 -9999 -9999 -9999 
-9999 -9999 -9999 -9999 -9999 -9999 -9999 -9999 -9999 -9999 -9999 -9999 -9999 -9999 -9999 -9999 -9999 -9999 -9999 -9999 -9999 -9999 -9999 -9999 -9999 -9999 -9999 -9999 -9999 -9999 -9999 -9999 -9999 -9999 -9999 -9999 -9999 -9999 -9999 -9999 -9999 -9999 21 18 16 18 18 18 18 18 16 16 16 16 15 15 15 15 17 17 17 16 15 15 16 14 13 11 11 12 13 13 14 14 14 14 12 12 12 12 12 12 12 12 11 14 14 12 11 11 11 11 14 15 17 18 13 11 14 11 11 13 16 20 15 15 14 14 13 15 15 20 22 30 32 -9999 -9999 -9999 -9999 -9999 -9999 -9999 -9999 -9999 -9999 -9999 -9999 -9999 -9999 -9999 -9999 -9999 -9999 -9999 -9999 -9999 -9999 -9999 -9999 -9999 -9999 -9999 -9999 -9999 -9999 -9999 -9999 -9999 -9999 -9999 -9999 -9999 -9999 -9999 -9999 -9999 -9999 -9999 -9999 -9999 -9999 -9999 -9999 -9999 -9999 -9999 -9999 -9999 -9999 -9999 
-9999 -9999 -9999 -9999 -9999 -9999 -9999 -9999 -9999 -9999 -9999 -9999 -9999 -9999 -9999 -9999 -9999 -9999 -9999 -9999 -9999 -9999 -9999 -9999 -9999 -9999 -9999 -9999 -9999 -9999 -9999 -9999 -9999 -9999 -9999 -9999 -9999 -9999 -9999 -9999 -9999 -9999 21 19 17 17 18 19 20 18 17 17 17 16 15 16 16 17 17 18 17 16 15 15 15 14 13 12 12 11 11 12 13 13 14 11 11 12 12 12 12 12 12 13 11 14 14 12 12 12 11 11 11 15 16 17 13 11 14 13 11 14 15 16 17 14 12 17 16 14 14 15 25 31 26 -9999 -9999 -9999 -9999 -9999 -9999 -9999 -9999 -9999 -9999 -9999 -9999 -9999 -9999 -9999 -9999 -9999 -9999 -9999 -9999 -9999 -9999 -9999 -9999 -9999 -9999 -9999 -9999 -9999 -9999 -9999 -9999 -9999 -9999 -9999 -9999 -9999 -9999 -9999 -9999 -9999 -9999 -9999 -9999 -9999 -9999 -9999 -9999 -9999 -9999 -9999 -9999 -9999 -9999 -9999 
-9999 -9999 -9999 -9999 -9999 -9999 -9999 -9999 -9999 -9999 -9999 -9999 -9999 -9999 -9999 -9999 -9999 -9999 -9999 -9999 -9999 -9999 -9999 -9999 -9999 -9999 -9999 -9999 -9999 -9999 -9999 -9999 -9999 -9999 -9999 -9999 -9999 -9999 -9999 -9999 -9999 -9999 21 18 16 17 18 20 20 19 18 17 16 16 16 16 18 17 19 19 16 16 15 15 15 16 13 12 12 12 11 11 11 11 13 11 11 11 12 12 12 13 14 12 12 13 14 14 13 11 11 11 12 14 14 14 13 11 12 13 11 15 15 16 17 14 13 16 17 15 15 25 30 28 16 14 -9999 -9999 -9999 -9999 -9999 -9999 -9999 -9999 -9999 -9999 -9999 -9999 -9999 -9999 -9999 -9999 -9999 -9999 -9999 -9999 -9999 -9999 -9999 -9999 -9999 -9999 -9999 -9999 -9999 -9999 -9999 -9999 -9999 -9999 -9999 -9999 -9999 -9999 -9999 -9999 -9999 -9999 -9999 -9999 -9999 -9999 -9999 -9999 -9999 -9999 -9999 -9999 -9999 -9999 
-9999 -9999 -9999 -9999 -9999 -9999 -9999 -9999 -9999 -9999 -9999 -9999 -9999 -9999 -9999 -9999 -9999 -9999 -9999 -9999 -9999 -9999 -9999 -9999 -9999 -9999 -9999 -9999 -9999 -9999 -9999 -9999 -9999 -9999 -9999 -9999 -9999 -9999 -9999 -9999 -9999 -9999 -9999 20 18 18 20 20 21 17 18 16 16 16 19 18 18 18 18 17 16 16 15 14 14 16 16 14 12 12 12 11 12 11 11 13 13 13 11 11 12 12 15 12 10 12 14 14 13 12 12 11 11 11 13 14 14 12 11 11 11 13 15 17 17 17 15 13 14 16 19 24 29 24 17 -9999 -9999 -9999 -9999 -9999 -9999 -9999 -9999 -9999 -9999 -9999 -9999 -9999 -9999 -9999 -9999 -9999 -9999 -9999 -9999 -9999 -9999 -9999 -9999 -9999 -9999 -9999 -9999 -9999 -9999 -9999 -9999 -9999 -9999 -9999 -9999 -9999 -9999 -9999 -9999 -9999 -9999 -9999 -9999 -9999 -9999 -9999 -9999 -9999 -9999 -9999 -9999 -9999 -9999 -9999 
-9999 -9999 -9999 -9999 -9999 -9999 -9999 -9999 -9999 -9999 -9999 -9999 -9999 -9999 -9999 -9999 -9999 -9999 -9999 -9999 -9999 -9999 -9999 -9999 -9999 -9999 -9999 -9999 -9999 -9999 -9999 -9999 -9999 -9999 -9999 -9999 -9999 -9999 -9999 -9999 -9999 -9999 -9999 21 18 19 20 21 20 20 18 17 16 17 17 17 19 16 17 17 16 15 15 16 16 17 17 14 14 12 11 12 13 15 15 15 16 16 15 13 11 12 15 15 13 12 13 14 14 15 14 11 11 12 14 17 17 14 14 13 9 11 14 17 17 14 14 13 15 17 19 25 23 17 -9999 -9999 -9999 -9999 -9999 -9999 -9999 -9999 -9999 -9999 -9999 -9999 -9999 -9999 -9999 -9999 -9999 -9999 -9999 -9999 -9999 -9999 -9999 -9999 -9999 -9999 -9999 -9999 -9999 -9999 -9999 -9999 -9999 -9999 -9999 -9999 -9999 -9999 -9999 -9999 -9999 -9999 -9999 -9999 -9999 -9999 -9999 -9999 -9999 -9999 -9999 -9999 -9999 -9999 -9999 -9999 
-9999 -9999 -9999 -9999 -9999 -9999 -9999 -9999 -9999 -9999 -9999 -9999 -9999 -9999 -9999 -9999 -9999 -9999 -9999 -9999 -9999 -9999 -9999 -9999 -9999 -9999 -9999 -9999 -9999 -9999 -9999 -9999 -9999 -9999 -9999 -9999 -9999 -9999 -9999 -9999 -9999 -9999 -9999 24 20 19 22 21 21 22 18 17 17 17 17 17 17 17 18 19 17 17 18 17 17 17 17 16 14 14 13 13 14 14 17 17 17 17 17 15 13 11 13 13 12 12 12 15 15 15 13 11 11 11 13 17 15 14 14 13 11 11 14 16 17 17 16 13 13 16 22 20 16 -9999 -9999 -9999 -9999 -9999 -9999 -9999 -9999 -9999 -9999 -9999 -9999 -9999 -9999 -9999 -9999 -9999 -9999 -9999 -9999 -9999 -9999 -9999 -9999 -9999 -9999 -9999 -9999 -9999 -9999 -9999 -9999 -9999 -9999 -9999 -9999 -9999 -9999 -9999 -9999 -9999 -9999 -9999 -9999 -9999 -9999 -9999 -9999 -9999 -9999 -9999 -9999 -9999 -9999 -9999 -9999 -9999 
-9999 -9999 -9999 -9999 -9999 -9999 -9999 -9999 -9999 -9999 -9999 -9999 -9999 -9999 -9999 -9999 -9999 -9999 -9999 -9999 -9999 -9999 -9999 -9999 -9999 -9999 -9999 -9999 -9999 -9999 -9999 -9999 -9999 -9999 -9999 -9999 -9999 -9999 -9999 -9999 -9999 -9999 -9999 23 20 22 22 23 22 19 17 18 18 17 17 18 18 21 20 19 17 18 21 19 17 17 17 16 14 16 14 14 14 15 15 15 16 16 14 14 13 11 11 13 12 12 12 12 15 14 14 12 11 11 15 16 14 13 15 14 11 11 13 16 17 17 17 14 13 17 16 15 -9999 -9999 -9999 -9999 -9999 -9999 -9999 -9999 -9999 -9999 -9999 -9999 -9999 -9999 -9999 -9999 -9999 -9999 -9999 -9999 -9999 -9999 -9999 -9999 -9999 -9999 -9999 -9999 -9999 -9999 -9999 -9999 -9999 -9999 -9999 -9999 -9999 -9999 -9999 -9999 -9999 -9999 -9999 -9999 -9999 -9999 -9999 -9999 -9999 -9999 -9999 -9999 -9999 -9999 -9999 -9999 -9999 -9999 
-9999 -9999 -9999 -9999 -9999 -9999 -9999 -9999 -9999 -9999 -9999 -9999 -9999 -9999 -9999 -9999 -9999 -9999 -9999 -9999 -9999 -9999 -9999 -9999 -9999 -9999 -9999 -9999 -9999 -9999 -9999 -9999 -9999 -9999 -9999 -9999 -9999 -9999 -9999 -9999 -9999 -9999 27 22 22 23 24 24 22 18 19 20 17 17 18 20 21 22 21 20 19 17 19 20 18 17 16 16 16 16 15 15 14 13 13 14 15 13 13 13 11 11 14 15 14 12 12 14 14 12 12 12 12 11 15 14 12 15 14 14 13 11 11 11 13 16 16 13 13 17 16 -9999 -9999 -9999 -9999 -9999 -9999 -9999 -9999 -9999 -9999 -9999 -9999 -9999 -9999 -9999 -9999 -9999 -9999 -9999 -9999 -9999 -9999 -9999 -9999 -9999 -9999 -9999 -9999 -9999 -9999 -9999 -9999 -9999 -9999 -9999 -9999 -9999 -9999 -9999 -9999 -9999 -9999 -9999 -9999 -9999 -9999 -9999 -9999 -9999 -9999 -9999 -9999 -9999 -9999 -9999 -9999 -9999 -9999 -9999 
-9999 -9999 -9999 -9999 -9999 -9999 -9999 -9999 -9999 -9999 -9999 -9999 -9999 -9999 -9999 -9999 -9999 -9999 -9999 -9999 -9999 -9999 -9999 -9999 -9999 -9999 -9999 -9999 -9999 -9999 -9999 -9999 -9999 -9999 -9999 -9999 -9999 -9999 -9999 -9999 -9999 -9999 27 23 24 23 25 22 21 22 21 20 18 18 20 20 -9999 23 21 20 18 17 17 18 17 17 17 16 16 16 16 15 15 15 14 14 14 15 13 12 11 11 15 15 15 13 13 15 15 14 12 12 12 14 14 11 13 14 14 14 15 14 10 10 10 14 16 13 13 21 25 -9999 -9999 -9999 -9999 -9999 -9999 -9999 -9999 -9999 -9999 -9999 -9999 -9999 -9999 -9999 -9999 -9999 -9999 -9999 -9999 -9999 -9999 -9999 -9999 -9999 -9999 -9999 -9999 -9999 -9999 -9999 -9999 -9999 -9999 -9999 -9999 -9999 -9999 -9999 -9999 -9999 -9999 -9999 -9999 -9999 -9999 -9999 -9999 -9999 -9999 -9999 -9999 -9999 -9999 -9999 -9999 -9999 -9999 -9999 
-9999 -9999 -9999 -9999 -9999 -9999 -9999 -9999 -9999 -9999 -9999 -9999 -9999 -9999 -9999 -9999 -9999 -9999 -9999 -9999 -9999 -9999 -9999 -9999 -9999 -9999 -9999 -9999 -9999 -9999 -9999 -9999 -9999 -9999 -9999 -9999 -9999 -9999 -9999 -9999 -9999 -9999 29 25 24 23 24 25 22 24 21 19 19 18 -9999 -9999 -9999 22 21 21 18 18 18 18 18 16 17 16 16 16 16 17 16 15 15 15 14 13 13 12 12 12 15 15 15 15 15 13 14 14 12 12 12 12 12 12 14 14 14 14 17 17 16 13 10 14 14 10 13 24 26 -9999 -9999 -9999 -9999 -9999 -9999 -9999 -9999 -9999 -9999 -9999 -9999 -9999 -9999 -9999 -9999 -9999 -9999 -9999 -9999 -9999 -9999 -9999 -9999 -9999 -9999 -9999 -9999 -9999 -9999 -9999 -9999 -9999 -9999 -9999 -9999 -9999 -9999 -9999 -9999 -9999 -9999 -9999 -9999 -9999 -9999 -9999 -9999 -9999 -9999 -9999 -9999 -9999 -9999 -9999 -9999 -9999 -9999 -9999 
-9999 -9999 -9999 -9999 -9999 -9999 -9999 -9999 -9999 -9999 -9999 -9999 -9999 -9999 -9999 -9999 -9999 -9999 -9999 -9999 -9999 -9999 -9999 -9999 -9999 -9999 -9999 -9999 -9999 -9999 -9999 -9999 -9999 -9999 -9999 -9999 -9999 -9999 -9999 -9999 -9999 -9999 -9999 30 24 23 26 24 23 25 21 20 19 22 -9999 -9999 -9999 23 22 20 18 18 21 21 20 16 16 18 16 16 16 18 18 18 15 16 16 15 14 14 15 16 16 16 16 15 15 12 12 15 14 15 12 11 12 15 15 14 14 12 15 16 15 11 11 11 10 14 21 23 20 17 -9999 -9999 -9999 -9999 -9999 -9999 -9999 -9999 -9999 -9999 -9999 -9999 -9999 -9999 -9999 -9999 -9999 -9999 -9999 -9999 -9999 -9999 -9999 -9999 -9999 -9999 -9999 -9999 -9999 -9999 -9999 -9999 -9999 -9999 -9999 -9999 -9999 -9999 -9999 -9999 -9999 -9999 -9999 -9999 -9999 -9999 -9999 -9999 -9999 -9999 -9999 -9999 -9999 -9999 -9999 -9999 -9999 -9999 
-9999 -9999 -9999 -9999 -9999 -9999 -9999 -9999 -9999 -9999 -9999 -9999 -9999 -9999 -9999 -9999 -9999 -9999 -9999 -9999 -9999 -9999 -9999 -9999 -9999 -9999 -9999 -9999 -9999 -9999 -9999 -9999 -9999 -9999 -9999 -9999 -9999 -9999 -9999 -9999 -9999 -9999 -9999 31 24 23 27 23 26 23 21 22 22 -9999 -9999 -9999 -9999 -9999 -9999 19 18 19 19 20 20 20 18 16 18 17 17 18 18 18 18 16 16 16 15 15 15 17 17 16 15 15 15 15 14 16 15 15 13 12 13 17 17 14 13 13 13 13 14 14 11 10 11 17 18 17 13 -9999 -9999 -9999 -9999 -9999 -9999 -9999 -9999 -9999 -9999 -9999 -9999 -9999 -9999 -9999 -9999 -9999 -9999 -9999 -9999 -9999 -9999 -9999 -9999 -9999 -9999 -9999 -9999 -9999 -9999 -9999 -9999 -9999 -9999 -9999 -9999 -9999 -9999 -9999 -9999 -9999 -9999 -9999 -9999 -9999 -9999 -9999 -9999 -9999 -9999 -9999 -9999 -9999 -9999 -9999 -9999 -9999 -9999 -9999 
-9999 -9999 -9999 -9999 -9999 -9999 -9999 -9999 -9999 -9999 -9999 -9999 -9999 -9999 -9999 -9999 -9999 -9999 -9999 -9999 -9999 -9999 -9999 -9999 -9999 -9999 -9999 -9999 -9999 -9999 -9999 -9999 -9999 -9999 -9999 -9999 -9999 -9999 -9999 -9999 -9999 -9999 -9999 33 26 23 26 25 24 22 22 23 23 -9999 -9999 -9999 -9999 -9999 -9999 -9999 20 22 21 21 21 21 20 18 18 17 18 18 18 18 18 16 16 15 15 15 15 15 18 18 16 15 15 15 15 16 15 15 13 12 13 17 17 14 14 15 14 14 13 12 11 10 15 15 15 15 -9999 -9999 -9999 -9999 -9999 -9999 -9999 -9999 -9999 -9999 -9999 -9999 -9999 -9999 -9999 -9999 -9999 -9999 -9999 -9999 -9999 -9999 -9999 -9999 -9999 -9999 -9999 -9999 -9999 -9999 -9999 -9999 -9999 -9999 -9999 -9999 -9999 -9999 -9999 -9999 -9999 -9999 -9999 -9999 -9999 -9999 -9999 -9999 -9999 -9999 -9999 -9999 -9999 -9999 -9999 -9999 -9999 -9999 -9999 -9999 
-9999 -9999 -9999 -9999 -9999 -9999 -9999 -9999 -9999 -9999 -9999 -9999 -9999 -9999 -9999 -9999 -9999 -9999 -9999 -9999 -9999 -9999 -9999 -9999 -9999 -9999 -9999 -9999 -9999 -9999 -9999 -9999 -9999 -9999 -9999 -9999 -9999 -9999 -9999 -9999 -9999 -9999 -9999 -9999 33 24 24 27 24 22 23 23 -9999 -9999 -9999 -9999 -9999 -9999 -9999 -9999 -9999 25 23 24 21 21 19 19 18 18 17 17 17 18 18 17 16 16 15 15 15 17 18 18 16 16 16 17 16 16 15 15 14 14 13 15 17 15 15 15 17 17 15 10 12 11 12 12 -9999 -9999 -9999 -9999 -9999 -9999 -9999 -9999 -9999 -9999 -9999 -9999 -9999 -9999 -9999 -9999 -9999 -9999 -9999 -9999 -9999 -9999 -9999 -9999 -9999 -9999 -9999 -9999 -9999 -9999 -9999 -9999 -9999 -9999 -9999 -9999 -9999 -9999 -9999 -9999 -9999 -9999 -9999 -9999 -9999 -9999 -9999 -9999 -9999 -9999 -9999 -9999 -9999 -9999 -9999 -9999 -9999 -9999 -9999 -9999 -9999 -9999 
-9999 -9999 -9999 -9999 -9999 -9999 -9999 -9999 -9999 -9999 -9999 -9999 -9999 -9999 -9999 -9999 -9999 -9999 -9999 -9999 -9999 -9999 -9999 -9999 -9999 -9999 -9999 -9999 -9999 -9999 -9999 -9999 -9999 -9999 -9999 -9999 -9999 -9999 -9999 -9999 -9999 -9999 -9999 -9999 32 24 30 25 23 25 25 -9999 -9999 -9999 -9999 -9999 -9999 -9999 -9999 -9999 -9999 -9999 -9999 24 23 21 19 19 18 18 18 18 17 17 17 16 16 16 16 15 15 15 18 18 16 16 16 17 16 16 15 15 14 14 12 14 18 17 15 15 15 17 20 16 14 14 11 -9999 -9999 -9999 -9999 -9999 -9999 -9999 -9999 -9999 -9999 -9999 -9999 -9999 -9999 -9999 -9999 -9999 -9999 -9999 -9999 -9999 -9999 -9999 -9999 -9999 -9999 -9999 -9999 -9999 -9999 -9999 -9999 -9999 -9999 -9999 -9999 -9999 -9999 -9999 -9999 -9999 -9999 -9999 -9999 -9999 -9999 -9999 -9999 -9999 -9999 -9999 -9999 -9999 -9999 -9999 -9999 -9999 -9999 -9999 -9999 -9999 -9999 -9999 
-9999 -9999 -9999 -9999 -9999 -9999 -9999 -9999 -9999 -9999 -9999 -9999 -9999 -9999 -9999 -9999 -9999 -9999 -9999 -9999 -9999 -9999 -9999 -9999 -9999 -9999 -9999 -9999 -9999 -9999 -9999 -9999 -9999 -9999 -9999 -9999 -9999 -9999 -9999 -9999 -9999 -9999 -9999 -9999 35 29 30 23 24 -9999 -9999 -9999 -9999 -9999 -9999 -9999 -9999 -9999 -9999 -9999 -9999 -9999 -9999 25 24 24 23 22 20 19 17 17 17 17 18 18 18 18 16 16 17 17 18 18 17 17 16 16 16 16 16 16 15 15 14 17 19 17 17 14 14 16 20 17 15 14 -9999 -9999 -9999 -9999 -9999 -9999 -9999 -9999 -9999 -9999 -9999 -9999 -9999 -9999 -9999 -9999 -9999 -9999 -9999 -9999 -9999 -9999 -9999 -9999 -9999 -9999 -9999 -9999 -9999 -9999 -9999 -9999 -9999 -9999 -9999 -9999 -9999 -9999 -9999 -9999 -9999 -9999 -9999 -9999 -9999 -9999 -9999 -9999 -9999 -9999 -9999 -9999 -9999 -9999 -9999 -9999 -9999 -9999 -9999 -9999 -9999 -9999 -9999 -9999 
-9999 -9999 -9999 -9999 -9999 -9999 -9999 -9999 -9999 -9999 -9999 -9999 -9999 -9999 -9999 -9999 -9999 -9999 -9999 -9999 -9999 -9999 -9999 -9999 -9999 -9999 -9999 -9999 -9999 -9999 -9999 -9999 -9999 -9999 -9999 -9999 -9999 -9999 -9999 -9999 -9999 -9999 -9999 -9999 36 30 30 23 27 -9999 -9999 -9999 -9999 -9999 -9999 -9999 -9999 -9999 -9999 -9999 -9999 -9999 -9999 26 24 23 23 24 21 21 21 21 18 18 18 18 19 19 19 16 18 18 18 19 19 17 16 16 16 16 16 16 16 15 15 15 17 17 17 15 15 14 16 18 17 14 -9999 -9999 -9999 -9999 -9999 -9999 -9999 -9999 -9999 -9999 -9999 -9999 -9999 -9999 -9999 -9999 -9999 -9999 -9999 -9999 -9999 -9999 -9999 -9999 -9999 -9999 -9999 -9999 -9999 -9999 -9999 -9999 -9999 -9999 -9999 -9999 -9999 -9999 -9999 -9999 -9999 -9999 -9999 -9999 -9999 -9999 -9999 -9999 -9999 -9999 -9999 -9999 -9999 -9999 -9999 -9999 -9999 -9999 -9999 -9999 -9999 -9999 -9999 -9999 
-9999 -9999 -9999 -9999 -9999 -9999 -9999 -9999 -9999 -9999 -9999 -9999 -9999 -9999 -9999 -9999 -9999 -9999 -9999 -9999 -9999 -9999 -9999 -9999 -9999 -9999 -9999 -9999 -9999 -9999 -9999 -9999 -9999 -9999 -9999 -9999 -9999 -9999 -9999 -9999 -9999 -9999 -9999 -9999 35 29 33 31 31 -9999 -9999 -9999 -9999 -9999 -9999 -9999 -9999 -9999 -9999 -9999 -9999 -9999 -9999 -9999 -9999 23 23 24 24 23 22 22 19 20 23 21 19 21 20 19 18 18 18 18 18 17 16 16 16 16 16 16 16 15 14 15 15 16 18 17 16 15 14 17 15 -9999 -9999 -9999 -9999 -9999 -9999 -9999 -9999 -9999 -9999 -9999 -9999 -9999 -9999 -9999 -9999 -9999 -9999 -9999 -9999 -9999 -9999 -9999 -9999 -9999 -9999 -9999 -9999 -9999 -9999 -9999 -9999 -9999 -9999 -9999 -9999 -9999 -9999 -9999 -9999 -9999 -9999 -9999 -9999 -9999 -9999 -9999 -9999 -9999 -9999 -9999 -9999 -9999 -9999 -9999 -9999 -9999 -9999 -9999 -9999 -9999 -9999 -9999 -9999 -9999 
-9999 -9999 -9999 -9999 -9999 -9999 -9999 -9999 -9999 -9999 -9999 -9999 -9999 -9999 -9999 -9999 -9999 -9999 -9999 -9999 -9999 -9999 -9999 -9999 -9999 -9999 -9999 -9999 -9999 -9999 -9999 -9999 -9999 -9999 -9999 -9999 -9999 -9999 -9999 -9999 -9999 -9999 -9999 -9999 38 32 31 29 27 28 -9999 -9999 -9999 -9999 -9999 -9999 -9999 -9999 -9999 -9999 -9999 -9999 -9999 -9999 -9999 25 24 24 23 24 21 23 24 21 21 19 22 21 22 19 19 18 18 20 19 17 17 18 17 18 18 17 16 16 16 15 15 17 18 17 18 15 15 14 14 -9999 -9999 -9999 -9999 -9999 -9999 -9999 -9999 -9999 -9999 -9999 -9999 -9999 -9999 -9999 -9999 -9999 -9999 -9999 -9999 -9999 -9999 -9999 -9999 -9999 -9999 -9999 -9999 -9999 -9999 -9999 -9999 -9999 -9999 -9999 -9999 -9999 -9999 -9999 -9999 -9999 -9999 -9999 -9999 -9999 -9999 -9999 -9999 -9999 -9999 -9999 -9999 -9999 -9999 -9999 -9999 -9999 -9999 -9999 -9999 -9999 -9999 -9999 -9999 -9999 
-9999 -9999 -9999 -9999 -9999 -9999 -9999 -9999 -9999 -9999 -9999 -9999 -9999 -9999 -9999 -9999 -9999 -9999 -9999 -9999 -9999 -9999 -9999 -9999 -9999 -9999 -9999 -9999 -9999 -9999 -9999 -9999 -9999 -9999 -9999 -9999 -9999 -9999 -9999 -9999 -9999 -9999 -9999 -9999 -9999 41 29 29 29 -9999 -9999 -9999 -9999 -9999 -9999 -9999 -9999 -9999 -9999 -9999 -9999 -9999 -9999 -9999 -9999 -9999 25 24 25 25 23 24 26 25 23 22 20 20 21 22 19 19 18 20 18 17 17 17 18 18 18 18 17 16 16 15 15 15 17 17 15 15 15 14 -9999 -9999 -9999 -9999 -9999 -9999 -9999 -9999 -9999 -9999 -9999 -9999 -9999 -9999 -9999 -9999 -9999 -9999 -9999 -9999 -9999 -9999 -9999 -9999 -9999 -9999 -9999 -9999 -9999 -9999 -9999 -9999 -9999 -9999 -9999 -9999 -9999 -9999 -9999 -9999 -9999 -9999 -9999 -9999 -9999 -9999 -9999 -9999 -9999 -9999 -9999 -9999 -9999 -9999 -9999 -9999 -9999 -9999 -9999 -9999 -9999 -9999 -9999 -9999 -9999 -9999 
-9999 -9999 -9999 -9999 -9999 -9999 -9999 -9999 -9999 -9999 -9999 -9999 -9999 -9999 -9999 -9999 -9999 -9999 -9999 -9999 -9999 -9999 -9999 -9999 -9999 -9999 -9999 -9999 -9999 -9999 -9999 -9999 -9999 -9999 -9999 -9999 -9999 -9999 -9999 -9999 -9999 -9999 -9999 -9999 -9999 40 40 33 32 -9999 -9999 -9999 -9999 -9999 -9999 -9999 -9999 -9999 -9999 -9999 -9999 -9999 -9999 -9999 -9999 -9999 -9999 -9999 27 25 23 25 24 24 24 24 24 24 23 22 21 20 20 20 20 17 17 18 18 18 18 18 18 18 17 17 16 15 17 18 17 18 17 -9999 -9999 -9999 -9999 -9999 -9999 -9999 -9999 -9999 -9999 -9999 -9999 -9999 -9999 -9999 -9999 -9999 -9999 -9999 -9999 -9999 -9999 -9999 -9999 -9999 -9999 -9999 -9999 -9999 -9999 -9999 -9999 -9999 -9999 -9999 -9999 -9999 -9999 -9999 -9999 -9999 -9999 -9999 -9999 -9999 -9999 -9999 -9999 -9999 -9999 -9999 -9999 -9999 -9999 -9999 -9999 -9999 -9999 -9999 -9999 -9999 -9999 -9999 -9999 -9999 -9999 -9999 
-9999 -9999 -9999 -9999 -9999 -9999 -9999 -9999 -9999 -9999 -9999 -9999 -9999 -9999 -9999 -9999 -9999 -9999 -9999 -9999 -9999 -9999 -9999 -9999 -9999 -9999 -9999 -9999 -9999 -9999 -9999 -9999 -9999 -9999 -9999 -9999 -9999 -9999 -9999 -9999 -9999 -9999 -9999 -9999 -9999 -9999 -9999 39 33 42 -9999 -9999 -9999 -9999 -9999 -9999 -9999 -9999 -9999 -9999 -9999 -9999 -9999 -9999 -9999 -9999 -9999 28 28 24 24 25 24 25 25 23 25 26 26 24 21 19 19 20 21 19 19 20 21 19 18 18 18 20 18 18 16 16 17 17 18 17 15 -9999 -9999 -9999 -9999 -9999 -9999 -9999 -9999 -9999 -9999 -9999 -9999 -9999 -9999 -9999 -9999 -9999 -9999 -9999 -9999 -9999 -9999 -9999 -9999 -9999 -9999 -9999 -9999 -9999 -9999 -9999 -9999 -9999 -9999 -9999 -9999 -9999 -9999 -9999 -9999 -9999 -9999 -9999 -9999 -9999 -9999 -9999 -9999 -9999 -9999 -9999 -9999 -9999 -9999 -9999 -9999 -9999 -9999 -9999 -9999 -9999 -9999 -9999 -9999 -9999 -9999 -9999 
-9999 -9999 -9999 -9999 -9999 -9999 -9999 -9999 -9999 -9999 -9999 -9999 -9999 -9999 -9999 -9999 -9999 -9999 -9999 -9999 -9999 -9999 -9999 -9999 -9999 -9999 -9999 -9999 -9999 -9999 -9999 -9999 -9999 -9999 -9999 -9999 -9999 -9999 -9999 -9999 -9999 -9999 -9999 -9999 -9999 -9999 -9999 47 40 -9999 -9999 -9999 -9999 -9999 -9999 -9999 -9999 -9999 -9999 -9999 -9999 -9999 -9999 -9999 -9999 -9999 -9999 -9999 29 27 25 24 26 24 24 24 24 26 26 24 20 18 19 20 21 20 20 20 20 19 19 19 19 21 21 19 18 17 17 18 19 20 17 -9999 -9999 -9999 -9999 -9999 -9999 -9999 -9999 -9999 -9999 -9999 -9999 -9999 -9999 -9999 -9999 -9999 -9999 -9999 -9999 -9999 -9999 -9999 -9999 -9999 -9999 -9999 -9999 -9999 -9999 -9999 -9999 -9999 -9999 -9999 -9999 -9999 -9999 -9999 -9999 -9999 -9999 -9999 -9999 -9999 -9999 -9999 -9999 -9999 -9999 -9999 -9999 -9999 -9999 -9999 -9999 -9999 -9999 -9999 -9999 -9999 -9999 -9999 -9999 -9999 -9999 -9999 
-9999 -9999 -9999 -9999 -9999 -9999 -9999 -9999 -9999 -9999 -9999 -9999 -9999 -9999 -9999 -9999 -9999 -9999 -9999 -9999 -9999 -9999 -9999 -9999 -9999 -9999 -9999 -9999 -9999 -9999 -9999 -9999 -9999 -9999 -9999 -9999 -9999 -9999 -9999 -9999 -9999 -9999 -9999 -9999 -9999 -9999 -9999 -9999 48 -9999 -9999 -9999 -9999 -9999 -9999 -9999 -9999 -9999 -9999 -9999 -9999 -9999 -9999 -9999 -9999 -9999 27 26 28 32 28 24 27 27 24 25 25 27 25 22 20 19 20 22 23 21 20 20 20 20 18 18 19 19 20 19 18 17 20 20 19 18 16 -9999 -9999 -9999 -9999 -9999 -9999 -9999 -9999 -9999 -9999 -9999 -9999 -9999 -9999 -9999 -9999 -9999 -9999 -9999 -9999 -9999 -9999 -9999 -9999 -9999 -9999 -9999 -9999 -9999 -9999 -9999 -9999 -9999 -9999 -9999 -9999 -9999 -9999 -9999 -9999 -9999 -9999 -9999 -9999 -9999 -9999 -9999 -9999 -9999 -9999 -9999 -9999 -9999 -9999 -9999 -9999 -9999 -9999 -9999 -9999 -9999 -9999 -9999 -9999 -9999 -9999 -9999 
-9999 -9999 -9999 -9999 -9999 -9999 -9999 -9999 -9999 -9999 -9999 -9999 -9999 -9999 -9999 -9999 -9999 -9999 -9999 -9999 -9999 -9999 -9999 -9999 -9999 -9999 -9999 -9999 -9999 -9999 -9999 -9999 -9999 -9999 -9999 -9999 -9999 -9999 -9999 -9999 -9999 -9999 -9999 -9999 -9999 -9999 -9999 -9999 -9999 -9999 -9999 -9999 -9999 -9999 -9999 -9999 -9999 -9999 -9999 -9999 -9999 -9999 -9999 -9999 30 29 28 27 29 31 32 26 27 27 26 26 26 27 24 22 22 22 23 23 24 23 21 20 20 20 21 19 19 19 18 18 19 18 18 18 18 18 -9999 -9999 -9999 -9999 -9999 -9999 -9999 -9999 -9999 -9999 -9999 -9999 -9999 -9999 -9999 -9999 -9999 -9999 -9999 -9999 -9999 -9999 -9999 -9999 -9999 -9999 -9999 -9999 -9999 -9999 -9999 -9999 -9999 -9999 -9999 -9999 -9999 -9999 -9999 -9999 -9999 -9999 -9999 -9999 -9999 -9999 -9999 -9999 -9999 -9999 -9999 -9999 -9999 -9999 -9999 -9999 -9999 -9999 -9999 -9999 -9999 -9999 -9999 -9999 -9999 -9999 -9999 -9999 
-9999 -9999 -9999 -9999 -9999 -9999 -9999 -9999 -9999 -9999 -9999 -9999 -9999 -9999 -9999 -9999 -9999 -9999 -9999 -9999 -9999 -9999 -9999 -9999 -9999 -9999 -9999 -9999 -9999 -9999 -9999 -9999 -9999 -9999 -9999 -9999 -9999 -9999 -9999 -9999 -9999 -9999 -9999 -9999 -9999 -9999 -9999 -9999 -9999 -9999 -9999 -9999 -9999 -9999 -9999 -9999 -9999 -9999 -9999 -9999 -9999 -9999 -9999 -9999 -9999 31 29 28 29 34 34 28 29 29 28 29 31 28 25 24 24 25 23 24 22 21 23 21 20 20 20 20 21 21 21 21 19 19 19 17 17 -9999 -9999 -9999 -9999 -9999 -9999 -9999 -9999 -9999 -9999 -9999 -9999 -9999 -9999 -9999 -9999 -9999 -9999 -9999 -9999 -9999 -9999 -9999 -9999 -9999 -9999 -9999 -9999 -9999 -9999 -9999 -9999 -9999 -9999 -9999 -9999 -9999 -9999 -9999 -9999 -9999 -9999 -9999 -9999 -9999 -9999 -9999 -9999 -9999 -9999 -9999 -9999 -9999 -9999 -9999 -9999 -9999 -9999 -9999 -9999 -9999 -9999 -9999 -9999 -9999 -9999 -9999 -9999 -9999 
-9999 -9999 -9999 -9999 -9999 -9999 -9999 -9999 -9999 -9999 -9999 -9999 -9999 -9999 -9999 -9999 -9999 -9999 -9999 -9999 -9999 -9999 -9999 -9999 -9999 -9999 -9999 -9999 -9999 -9999 -9999 -9999 -9999 -9999 -9999 -9999 -9999 -9999 -9999 -9999 -9999 -9999 -9999 -9999 -9999 -9999 -9999 -9999 -9999 -9999 -9999 -9999 -9999 -9999 -9999 -9999 -9999 -9999 -9999 -9999 -9999 -9999 -9999 -9999 -9999 31 31 30 30 33 35 34 32 28 29 32 32 26 24 24 24 25 25 23 22 23 23 23 22 21 20 20 21 21 23 21 21 19 18 18 -9999 -9999 -9999 -9999 -9999 -9999 -9999 -9999 -9999 -9999 -9999 -9999 -9999 -9999 -9999 -9999 -9999 -9999 -9999 -9999 -9999 -9999 -9999 -9999 -9999 -9999 -9999 -9999 -9999 -9999 -9999 -9999 -9999 -9999 -9999 -9999 -9999 -9999 -9999 -9999 -9999 -9999 -9999 -9999 -9999 -9999 -9999 -9999 -9999 -9999 -9999 -9999 -9999 -9999 -9999 -9999 -9999 -9999 -9999 -9999 -9999 -9999 -9999 -9999 -9999 -9999 -9999 -9999 -9999 -9999 
-9999 -9999 -9999 -9999 -9999 -9999 -9999 -9999 -9999 -9999 -9999 -9999 -9999 -9999 -9999 -9999 -9999 -9999 -9999 -9999 -9999 -9999 -9999 -9999 -9999 -9999 -9999 -9999 -9999 -9999 -9999 -9999 -9999 -9999 -9999 -9999 -9999 -9999 -9999 -9999 -9999 -9999 -9999 -9999 -9999 -9999 -9999 -9999 -9999 -9999 -9999 -9999 -9999 -9999 -9999 -9999 -9999 -9999 -9999 -9999 -9999 -9999 -9999 -9999 -9999 -9999 32 31 31 31 31 33 34 29 30 32 32 28 26 26 27 27 27 25 24 24 23 23 22 21 21 21 21 21 21 23 21 19 18 -9999 -9999 -9999 -9999 -9999 -9999 -9999 -9999 -9999 -9999 -9999 -9999 -9999 -9999 -9999 -9999 -9999 -9999 -9999 -9999 -9999 -9999 -9999 -9999 -9999 -9999 -9999 -9999 -9999 -9999 -9999 -9999 -9999 -9999 -9999 -9999 -9999 -9999 -9999 -9999 -9999 -9999 -9999 -9999 -9999 -9999 -9999 -9999 -9999 -9999 -9999 -9999 -9999 -9999 -9999 -9999 -9999 -9999 -9999 -9999 -9999 -9999 -9999 -9999 -9999 -9999 -9999 -9999 -9999 -9999 -9999 
-9999 -9999 -9999 -9999 -9999 -9999 -9999 -9999 -9999 -9999 -9999 -9999 -9999 -9999 -9999 -9999 -9999 -9999 -9999 -9999 -9999 -9999 -9999 -9999 -9999 -9999 -9999 -9999 -9999 -9999 -9999 -9999 -9999 -9999 -9999 -9999 -9999 -9999 -9999 -9999 -9999 -9999 -9999 -9999 -9999 -9999 -9999 -9999 -9999 -9999 -9999 -9999 -9999 -9999 -9999 -9999 -9999 -9999 -9999 -9999 -9999 -9999 -9999 -9999 -9999 -9999 -9999 32 30 31 31 32 37 35 35 32 33 29 28 29 27 28 27 26 25 25 23 23 23 23 22 22 20 20 21 21 24 22 20 19 -9999 -9999 -9999 -9999 -9999 -9999 -9999 -9999 -9999 -9999 -9999 -9999 -9999 -9999 -9999 -9999 -9999 -9999 -9999 -9999 -9999 -9999 -9999 -9999 -9999 -9999 -9999 -9999 -9999 -9999 -9999 -9999 -9999 -9999 -9999 -9999 -9999 -9999 -9999 -9999 -9999 -9999 -9999 -9999 -9999 -9999 -9999 -9999 -9999 -9999 -9999 -9999 -9999 -9999 -9999 -9999 -9999 -9999 -9999 -9999 -9999 -9999 -9999 -9999 -9999 -9999 -9999 -9999 -9999 -9999 
-9999 -9999 -9999 -9999 -9999 -9999 -9999 -9999 -9999 -9999 -9999 -9999 -9999 -9999 -9999 -9999 -9999 -9999 -9999 -9999 -9999 -9999 -9999 -9999 -9999 -9999 -9999 -9999 -9999 -9999 -9999 -9999 -9999 -9999 -9999 -9999 -9999 -9999 -9999 -9999 -9999 -9999 -9999 -9999 -9999 -9999 -9999 -9999 -9999 -9999 -9999 -9999 -9999 -9999 -9999 -9999 -9999 -9999 -9999 -9999 -9999 -9999 -9999 -9999 -9999 -9999 -9999 -9999 33 34 35 36 36 38 38 35 33 29 29 27 27 28 28 26 26 25 26 23 23 23 23 22 22 21 22 21 21 21 -9999 -9999 -9999 -9999 -9999 -9999 -9999 -9999 -9999 -9999 -9999 -9999 -9999 -9999 -9999 -9999 -9999 -9999 -9999 -9999 -9999 -9999 -9999 -9999 -9999 -9999 -9999 -9999 -9999 -9999 -9999 -9999 -9999 -9999 -9999 -9999 -9999 -9999 -9999 -9999 -9999 -9999 -9999 -9999 -9999 -9999 -9999 -9999 -9999 -9999 -9999 -9999 -9999 -9999 -9999 -9999 -9999 -9999 -9999 -9999 -9999 -9999 -9999 -9999 -9999 -9999 -9999 -9999 -9999 -9999 -9999 -9999 
-9999 -9999 -9999 -9999 -9999 -9999 -9999 -9999 -9999 -9999 -9999 -9999 -9999 -9999 -9999 -9999 -9999 -9999 -9999 -9999 -9999 -9999 -9999 -9999 -9999 -9999 -9999 -9999 -9999 -9999 -9999 -9999 -9999 -9999 -9999 -9999 -9999 -9999 -9999 -9999 -9999 -9999 -9999 -9999 -9999 -9999 -9999 -9999 -9999 -9999 -9999 -9999 -9999 -9999 -9999 -9999 -9999 -9999 -9999 -9999 -9999 -9999 -9999 -9999 -9999 -9999 -9999 -9999 32 34 36 35 33 33 38 37 31 29 28 -9999 28 -9999 28 -9999 27 26 26 23 23 22 23 22 22 22 22 20 20 -9999 -9999 -9999 -9999 -9999 -9999 -9999 -9999 -9999 -9999 -9999 -9999 -9999 -9999 -9999 -9999 -9999 -9999 -9999 -9999 -9999 -9999 -9999 -9999 -9999 -9999 -9999 -9999 -9999 -9999 -9999 -9999 -9999 -9999 -9999 -9999 -9999 -9999 -9999 -9999 -9999 -9999 -9999 -9999 -9999 -9999 -9999 -9999 -9999 -9999 -9999 -9999 -9999 -9999 -9999 -9999 -9999 -9999 -9999 -9999 -9999 -9999 -9999 -9999 -9999 -9999 -9999 -9999 -9999 -9999 -9999 -9999 -9999 
-9999 -9999 -9999 -9999 -9999 -9999 -9999 -9999 -9999 -9999 -9999 -9999 -9999 -9999 -9999 -9999 -9999 -9999 -9999 -9999 -9999 -9999 -9999 -9999 -9999 -9999 -9999 -9999 -9999 -9999 -9999 -9999 -9999 -9999 -9999 -9999 -9999 -9999 -9999 -9999 -9999 -9999 -9999 -9999 -9999 -9999 -9999 -9999 -9999 -9999 -9999 -9999 -9999 -9999 -9999 -9999 -9999 -9999 -9999 -9999 -9999 -9999 -9999 -9999 -9999 -9999 -9999 -9999 -9999 -9999 -9999 34 36 38 -9999 32 30 28 -9999 -9999 -9999 -9999 -9999 -9999 -9999 -9999 27 25 24 24 25 25 25 25 22 21 21 21 -9999 -9999 -9999 -9999 -9999 -9999 -9999 -9999 -9999 -9999 -9999 -9999 -9999 -9999 -9999 -9999 -9999 -9999 -9999 -9999 -9999 -9999 -9999 -9999 -9999 -9999 -9999 -9999 -9999 -9999 -9999 -9999 -9999 -9999 -9999 -9999 -9999 -9999 -9999 -9999 -9999 -9999 -9999 -9999 -9999 -9999 -9999 -9999 -9999 -9999 -9999 -9999 -9999 -9999 -9999 -9999 -9999 -9999 -9999 -9999 -9999 -9999 -9999 -9999 -9999 -9999 -9999 -9999 -9999 -9999 -9999 -9999 
-9999 -9999 -9999 -9999 -9999 -9999 -9999 -9999 -9999 -9999 -9999 -9999 -9999 -9999 -9999 -9999 -9999 -9999 -9999 -9999 -9999 -9999 -9999 -9999 -9999 -9999 -9999 -9999 -9999 -9999 -9999 -9999 -9999 -9999 -9999 -9999 -9999 -9999 -9999 -9999 -9999 -9999 -9999 -9999 -9999 -9999 -9999 -9999 -9999 -9999 -9999 -9999 -9999 -9999 -9999 -9999 -9999 -9999 -9999 -9999 -9999 -9999 -9999 -9999 -9999 -9999 -9999 -9999 -9999 -9999 -9999 38 39 41 -9999 -9999 -9999 -9999 -9999 -9999 -9999 -9999 -9999 -9999 -9999 -9999 -9999 -9999 27 26 25 25 27 22 23 22 21 21 -9999 -9999 -9999 -9999 -9999 -9999 -9999 -9999 -9999 -9999 -9999 -9999 -9999 -9999 -9999 -9999 -9999 -9999 -9999 -9999 -9999 -9999 -9999 -9999 -9999 -9999 -9999 -9999 -9999 -9999 -9999 -9999 -9999 -9999 -9999 -9999 -9999 -9999 -9999 -9999 -9999 -9999 -9999 -9999 -9999 -9999 -9999 -9999 -9999 -9999 -9999 -9999 -9999 -9999 -9999 -9999 -9999 -9999 -9999 -9999 -9999 -9999 -9999 -9999 -9999 -9999 -9999 -9999 -9999 -9999 -9999 -9999 
-9999 -9999 -9999 -9999 -9999 -9999 -9999 -9999 -9999 -9999 -9999 -9999 -9999 -9999 -9999 -9999 -9999 -9999 -9999 -9999 -9999 -9999 -9999 -9999 -9999 -9999 -9999 -9999 -9999 -9999 -9999 -9999 -9999 -9999 -9999 -9999 -9999 -9999 -9999 -9999 -9999 -9999 -9999 -9999 -9999 -9999 -9999 -9999 -9999 -9999 -9999 -9999 -9999 -9999 -9999 -9999 -9999 -9999 -9999 -9999 -9999 -9999 -9999 -9999 -9999 -9999 -9999 -9999 -9999 -9999 -9999 39 46 -9999 -9999 -9999 -9999 -9999 -9999 -9999 -9999 -9999 -9999 -9999 -9999 -9999 -9999 -9999 -9999 -9999 27 25 27 26 23 22 25 26 -9999 -9999 -9999 -9999 -9999 -9999 -9999 -9999 -9999 -9999 -9999 -9999 -9999 -9999 -9999 -9999 -9999 -9999 -9999 -9999 -9999 -9999 -9999 -9999 -9999 -9999 -9999 -9999 -9999 -9999 -9999 -9999 -9999 -9999 -9999 -9999 -9999 -9999 -9999 -9999 -9999 -9999 -9999 -9999 -9999 -9999 -9999 -9999 -9999 -9999 -9999 -9999 -9999 -9999 -9999 -9999 -9999 -9999 -9999 -9999 -9999 -9999 -9999 -9999 -9999 -9999 -9999 -9999 -9999 -9999 -9999 -9999 
-9999 -9999 -9999 -9999 -9999 -9999 -9999 -9999 -9999 -9999 -9999 -9999 -9999 -9999 -9999 -9999 -9999 -9999 -9999 -9999 -9999 -9999 -9999 -9999 -9999 -9999 -9999 -9999 -9999 -9999 -9999 -9999 -9999 -9999 -9999 -9999 -9999 -9999 -9999 -9999 -9999 -9999 -9999 -9999 -9999 -9999 -9999 -9999 -9999 -9999 -9999 -9999 -9999 -9999 -9999 -9999 -9999 -9999 -9999 -9999 -9999 -9999 -9999 -9999 -9999 -9999 -9999 -9999 -9999 -9999 -9999 48 -9999 -9999 -9999 -9999 -9999 -9999 -9999 -9999 -9999 -9999 -9999 -9999 -9999 -9999 -9999 -9999 -9999 -9999 -9999 -9999 29 26 26 -9999 -9999 -9999 -9999 -9999 -9999 -9999 -9999 -9999 -9999 -9999 -9999 -9999 -9999 -9999 -9999 -9999 -9999 -9999 -9999 -9999 -9999 -9999 -9999 -9999 -9999 -9999 -9999 -9999 -9999 -9999 -9999 -9999 -9999 -9999 -9999 -9999 -9999 -9999 -9999 -9999 -9999 -9999 -9999 -9999 -9999 -9999 -9999 -9999 -9999 -9999 -9999 -9999 -9999 -9999 -9999 -9999 -9999 -9999 -9999 -9999 -9999 -9999 -9999 -9999 -9999 -9999 -9999 -9999 -9999 -9999 -9999 -9999 -9999 -9999 
-9999 -9999 -9999 -9999 -9999 -9999 -9999 -9999 -9999 -9999 -9999 -9999 -9999 -9999 -9999 -9999 -9999 -9999 -9999 -9999 -9999 -9999 -9999 -9999 -9999 -9999 -9999 -9999 -9999 -9999 -9999 -9999 -9999 -9999 -9999 -9999 -9999 -9999 -9999 -9999 -9999 -9999 -9999 -9999 -9999 -9999 -9999 -9999 -9999 -9999 -9999 -9999 -9999 -9999 -9999 -9999 -9999 -9999 -9999 -9999 -9999 -9999 -9999 -9999 -9999 -9999 -9999 -9999 -9999 -9999 -9999 -9999 -9999 -9999 -9999 -9999 -9999 -9999 -9999 -9999 -9999 -9999 -9999 -9999 -9999 -9999 -9999 -9999 -9999 -9999 -9999 -9999 27 -9999 -9999 -9999 -9999 -9999 -9999 -9999 -9999 -9999 -9999 -9999 -9999 -9999 -9999 -9999 -9999 -9999 -9999 -9999 -9999 -9999 -9999 -9999 -9999 -9999 -9999 -9999 -9999 -9999 -9999 -9999 -9999 -9999 -9999 -9999 -9999 -9999 -9999 -9999 -9999 -9999 -9999 -9999 -9999 -9999 -9999 -9999 -9999 -9999 -9999 -9999 -9999 -9999 -9999 -9999 -9999 -9999 -9999 -9999 -9999 -9999 -9999 -9999 -9999 -9999 -9999 -9999 -9999 -9999 -9999 -9999 -9999 -9999 -9999 -9999 -9999 -9999 
