# Supplementary material for: Spatiotemporal prediction of alpine wetlands under multi-climate scenarios in the west of Sichuan, China
Source: PeerJ. 2024 Nov 27;12:e18586. doi: 10.7717/peerj.18586 (PMC11608022; doi:10.7717/peerj.18586)
Supplement: Supplemental Information 2 [file peerj-12-18586-s002.zip › Maxent_data2/2.5mBIOssp245_2081-2100/2.5mbiossp245_2081-2100_2.asc]

ncols         170
nrows         159
xllcorner     97.34749306
yllcorner     27.673839575
cellsize      0.041666666666667
NODATA_value  -9999
-9999 -9999 -9999 -9999 -9999 -9999 -9999 -9999 -9999 -9999 -9999 -9999 -9999 -9999 -9999 -9999 -9999 -9999 -9999 -9999 -9999 -9999 -9999 -9999 -9999 -9999 -9999 -9999 -9999 -9999 -9999 -9999 -9999 -9999 -9999 -9999 -9999 -9999 -9999 -9999 -9999 -9999 -9999 -9999 -9999 -9999 -9999 -9999 -9999 -9999 -9999 -9999 -9999 -9999 -9999 -9999 -9999 -9999 -9999 -9999 -9999 -9999 -9999 -9999 -9999 -9999 -9999 -9999 -9999 -9999 -9999 -9999 -9999 -9999 -9999 -9999 -9999 -9999 -9999 -9999 -9999 -9999 -9999 -9999 -9999 -9999 -9999 -9999 -9999 -9999 -9999 -9999 -9999 -9999 -9999 -9999 -9999 -9999 -9999 -9999 -9999 -9999 -9999 -9999 -9999 -9999 -9999 -9999 -9999 -9999 -9999 -9999 -9999 -9999 -9999 -9999 -9999 -9999 -9999 -9999 -9999 -9999 -9999 -9999 -9999 -9999 -9999 -9999 -9999 -9999 -9999 -9999 12.09167 12.13333 11.60833 -9999 -9999 -9999 -9999 -9999 -9999 -9999 -9999 -9999 -9999 -9999 -9999 -9999 -9999 -9999 -9999 -9999 -9999 -9999 -9999 -9999 -9999 -9999 -9999 -9999 -9999 -9999 -9999 -9999 -9999 -9999 -9999 -9999 -9999 -9999 
-9999 -9999 -9999 -9999 -9999 -9999 -9999 -9999 -9999 -9999 -9999 -9999 -9999 -9999 -9999 -9999 -9999 -9999 -9999 -9999 -9999 -9999 -9999 -9999 -9999 -9999 -9999 -9999 -9999 -9999 -9999 -9999 -9999 -9999 -9999 -9999 -9999 -9999 -9999 -9999 -9999 -9999 -9999 -9999 -9999 -9999 -9999 -9999 -9999 -9999 -9999 -9999 -9999 -9999 -9999 -9999 -9999 -9999 -9999 -9999 -9999 -9999 -9999 -9999 -9999 -9999 -9999 -9999 -9999 -9999 -9999 -9999 -9999 -9999 -9999 -9999 -9999 -9999 -9999 -9999 -9999 -9999 -9999 -9999 -9999 -9999 -9999 -9999 -9999 -9999 -9999 -9999 -9999 -9999 -9999 -9999 -9999 -9999 -9999 -9999 -9999 -9999 -9999 -9999 -9999 -9999 -9999 -9999 -9999 -9999 -9999 -9999 -9999 -9999 -9999 -9999 -9999 -9999 -9999 -9999 -9999 -9999 -9999 -9999 -9999 -9999 -9999 -9999 -9999 13.63333 13.44167 12.73333 12.25 12.4 12.375 -9999 -9999 -9999 -9999 -9999 -9999 -9999 -9999 -9999 -9999 -9999 -9999 -9999 -9999 -9999 -9999 -9999 -9999 -9999 -9999 -9999 -9999 -9999 -9999 -9999 -9999 -9999 -9999 -9999 -9999 -9999 -9999 -9999 -9999 -9999 
-9999 -9999 -9999 -9999 -9999 -9999 -9999 -9999 -9999 -9999 -9999 12.68333 12.64167 12.79167 -9999 -9999 -9999 -9999 -9999 -9999 -9999 -9999 -9999 -9999 -9999 -9999 -9999 -9999 -9999 -9999 -9999 -9999 -9999 -9999 -9999 -9999 -9999 -9999 -9999 -9999 -9999 -9999 -9999 -9999 -9999 -9999 -9999 -9999 -9999 -9999 -9999 -9999 -9999 -9999 -9999 -9999 -9999 -9999 -9999 -9999 -9999 -9999 -9999 -9999 -9999 -9999 -9999 -9999 -9999 -9999 -9999 -9999 -9999 -9999 -9999 -9999 -9999 -9999 -9999 -9999 -9999 -9999 -9999 -9999 -9999 -9999 -9999 -9999 -9999 -9999 -9999 -9999 -9999 -9999 -9999 -9999 -9999 -9999 -9999 -9999 -9999 -9999 -9999 -9999 -9999 -9999 -9999 -9999 -9999 -9999 -9999 -9999 -9999 -9999 -9999 -9999 -9999 -9999 -9999 -9999 -9999 -9999 -9999 -9999 -9999 -9999 -9999 -9999 13.85833 13.75 13.39167 12.75833 12.41667 12.25833 12.075 -9999 -9999 -9999 -9999 -9999 -9999 -9999 -9999 -9999 -9999 -9999 -9999 -9999 -9999 -9999 -9999 -9999 -9999 -9999 -9999 -9999 -9999 -9999 -9999 -9999 -9999 -9999 -9999 -9999 -9999 -9999 -9999 -9999 -9999 -9999 
-9999 -9999 -9999 -9999 -9999 -9999 -9999 -9999 -9999 12.68333 12.63333 12.65 12.675 12.80833 12.88333 13.2 -9999 -9999 -9999 -9999 -9999 -9999 -9999 -9999 -9999 -9999 -9999 -9999 -9999 -9999 -9999 -9999 -9999 -9999 -9999 -9999 -9999 -9999 -9999 -9999 -9999 -9999 -9999 -9999 -9999 -9999 -9999 -9999 -9999 -9999 -9999 -9999 -9999 -9999 -9999 -9999 -9999 -9999 -9999 -9999 -9999 -9999 -9999 -9999 -9999 -9999 -9999 -9999 -9999 -9999 -9999 -9999 -9999 -9999 -9999 -9999 -9999 -9999 -9999 -9999 -9999 -9999 -9999 -9999 -9999 -9999 -9999 -9999 -9999 -9999 -9999 -9999 -9999 -9999 -9999 -9999 -9999 -9999 -9999 -9999 -9999 -9999 -9999 -9999 -9999 -9999 -9999 -9999 -9999 -9999 -9999 -9999 -9999 -9999 -9999 -9999 -9999 -9999 -9999 -9999 -9999 -9999 -9999 -9999 -9999 -9999 13.78333 13.94167 13.95833 13.825 13.56667 12.81667 12.13333 12.2 12.25833 12.38333 12.4 12.56667 12.325 -9999 -9999 -9999 -9999 -9999 -9999 -9999 -9999 -9999 -9999 -9999 -9999 -9999 -9999 -9999 -9999 -9999 -9999 -9999 -9999 -9999 -9999 -9999 -9999 -9999 -9999 -9999 -9999 -9999 -9999 -9999 
-9999 -9999 -9999 -9999 -9999 -9999 -9999 -9999 12.375 12.41667 12.575 12.61667 12.93333 13.1 13.18333 13.28333 13.19167 13.1 13.175 -9999 -9999 -9999 -9999 -9999 -9999 -9999 -9999 -9999 -9999 -9999 -9999 -9999 -9999 -9999 -9999 -9999 -9999 -9999 -9999 -9999 -9999 -9999 -9999 -9999 -9999 -9999 -9999 -9999 -9999 -9999 -9999 -9999 -9999 -9999 -9999 -9999 -9999 -9999 -9999 -9999 -9999 -9999 -9999 -9999 -9999 -9999 -9999 -9999 -9999 -9999 -9999 -9999 -9999 -9999 -9999 -9999 -9999 -9999 -9999 -9999 -9999 -9999 -9999 -9999 -9999 -9999 -9999 -9999 -9999 -9999 -9999 -9999 -9999 -9999 -9999 -9999 -9999 -9999 -9999 -9999 -9999 -9999 -9999 -9999 -9999 -9999 -9999 -9999 -9999 -9999 -9999 -9999 -9999 -9999 -9999 -9999 -9999 -9999 -9999 -9999 -9999 -9999 -9999 -9999 -9999 -9999 -9999 13.725 14.075 14.2 13.925 12.90833 12.08333 11.84167 11.69167 11.74167 11.80833 12.09167 12.675 -9999 -9999 -9999 -9999 -9999 -9999 -9999 -9999 -9999 -9999 -9999 -9999 -9999 -9999 -9999 -9999 -9999 -9999 -9999 -9999 -9999 -9999 -9999 -9999 -9999 -9999 -9999 -9999 -9999 -9999 -9999 
-9999 -9999 -9999 -9999 -9999 -9999 -9999 -9999 12.40833 12.475 12.71667 12.88333 13.05833 13.1 13.2 13.225 13.05833 12.75833 12.70833 12.91667 13.2 13.45 13.625 13.725 13.63333 -9999 -9999 -9999 -9999 -9999 -9999 -9999 -9999 -9999 -9999 -9999 -9999 -9999 -9999 -9999 -9999 -9999 -9999 -9999 -9999 -9999 -9999 -9999 -9999 -9999 -9999 -9999 -9999 -9999 -9999 -9999 -9999 -9999 -9999 -9999 -9999 -9999 -9999 -9999 -9999 -9999 -9999 -9999 -9999 -9999 -9999 -9999 -9999 -9999 -9999 -9999 -9999 -9999 -9999 -9999 -9999 -9999 -9999 -9999 -9999 -9999 -9999 -9999 -9999 -9999 -9999 -9999 -9999 -9999 -9999 -9999 -9999 -9999 -9999 -9999 -9999 -9999 -9999 -9999 -9999 -9999 -9999 -9999 -9999 -9999 -9999 -9999 -9999 -9999 -9999 -9999 -9999 -9999 -9999 -9999 -9999 -9999 14.30833 14.24167 13.93333 13.38333 13.09167 13.35 13.81667 14.15833 13.91667 13.13333 12.225 11.6 11.325 11.55833 12 12.325 12.24167 11.84167 -9999 -9999 -9999 -9999 -9999 -9999 -9999 -9999 -9999 -9999 -9999 -9999 -9999 -9999 -9999 -9999 -9999 -9999 -9999 -9999 -9999 -9999 -9999 -9999 -9999 -9999 -9999 -9999 -9999 -9999 
-9999 -9999 -9999 -9999 -9999 -9999 -9999 -9999 12.40833 12.475 12.69167 12.85833 13.04167 13.20833 13.18333 13.05833 13.05833 12.9 12.8 12.975 13.23333 13.29167 13.35 13.46667 13.475 13.48333 -9999 -9999 -9999 -9999 -9999 -9999 -9999 -9999 -9999 -9999 -9999 -9999 -9999 -9999 -9999 -9999 -9999 -9999 -9999 -9999 -9999 -9999 -9999 -9999 -9999 -9999 -9999 -9999 -9999 -9999 -9999 -9999 -9999 -9999 -9999 -9999 -9999 -9999 -9999 -9999 -9999 -9999 -9999 -9999 -9999 -9999 -9999 -9999 -9999 -9999 -9999 -9999 -9999 -9999 -9999 -9999 -9999 -9999 -9999 -9999 -9999 -9999 -9999 -9999 -9999 -9999 -9999 -9999 -9999 -9999 -9999 -9999 -9999 -9999 -9999 -9999 -9999 -9999 -9999 -9999 -9999 -9999 -9999 -9999 -9999 -9999 -9999 -9999 -9999 -9999 -9999 -9999 -9999 -9999 -9999 15.26667 15.23333 15.08333 15.01667 14.58333 14.15 13.9 13.86667 13.73333 13.64167 13.50833 13.1 12.65 12.00833 11.475 11.49167 11.78333 11.775 -9999 -9999 -9999 -9999 -9999 -9999 -9999 -9999 -9999 -9999 -9999 -9999 -9999 -9999 -9999 -9999 -9999 -9999 -9999 -9999 -9999 -9999 -9999 -9999 -9999 -9999 -9999 -9999 -9999 -9999 -9999 
-9999 -9999 -9999 -9999 -9999 -9999 -9999 12.90833 12.84167 12.75833 12.65833 12.85 13.08333 13.00833 12.73333 12.65833 12.75833 12.83333 12.74167 12.84167 12.98333 13.075 13.1 13.03333 13.125 13.21667 -9999 -9999 -9999 -9999 -9999 -9999 -9999 -9999 -9999 -9999 -9999 -9999 -9999 -9999 -9999 -9999 -9999 -9999 -9999 -9999 -9999 -9999 -9999 -9999 -9999 -9999 -9999 -9999 -9999 -9999 -9999 -9999 -9999 -9999 -9999 -9999 -9999 -9999 -9999 -9999 -9999 -9999 -9999 -9999 -9999 -9999 -9999 -9999 -9999 -9999 -9999 -9999 -9999 -9999 -9999 -9999 -9999 -9999 -9999 -9999 -9999 -9999 -9999 -9999 -9999 -9999 -9999 -9999 -9999 -9999 -9999 -9999 -9999 -9999 -9999 -9999 -9999 -9999 -9999 -9999 -9999 -9999 -9999 -9999 -9999 -9999 -9999 -9999 -9999 -9999 -9999 15.49167 -9999 -9999 -9999 15.73333 15.85833 15.55833 15.16667 15.16667 15.10833 14.79167 14.56667 14.225 14.13333 14.43333 14.44167 13.86667 12.98333 12.2 11.76667 11.51667 11.50833 -9999 -9999 -9999 -9999 -9999 -9999 -9999 -9999 -9999 -9999 -9999 -9999 -9999 -9999 -9999 -9999 -9999 -9999 -9999 -9999 -9999 -9999 -9999 -9999 -9999 -9999 -9999 -9999 -9999 -9999 -9999 
-9999 -9999 -9999 -9999 -9999 -9999 -9999 12.775 12.96667 13.09167 12.975 13.01667 12.98333 12.59167 11.99167 11.825 12.275 12.64167 12.575 12.53333 12.675 12.775 12.86667 13.03333 12.98333 -9999 -9999 -9999 -9999 -9999 -9999 -9999 -9999 -9999 -9999 -9999 -9999 -9999 -9999 -9999 -9999 -9999 -9999 -9999 -9999 -9999 -9999 -9999 -9999 -9999 -9999 -9999 -9999 -9999 -9999 -9999 -9999 -9999 -9999 -9999 -9999 -9999 -9999 -9999 -9999 -9999 -9999 -9999 -9999 -9999 -9999 -9999 -9999 -9999 -9999 -9999 -9999 -9999 -9999 -9999 -9999 -9999 -9999 -9999 -9999 -9999 -9999 -9999 -9999 -9999 -9999 -9999 -9999 -9999 -9999 -9999 -9999 -9999 -9999 -9999 -9999 -9999 -9999 -9999 -9999 -9999 -9999 -9999 -9999 -9999 -9999 -9999 -9999 -9999 -9999 -9999 15.33333 15.35833 15.53333 15.58333 15.55833 15.61667 15.63333 15.55 15.38333 15.29167 15.21667 15.10833 15.03333 14.84167 14.55 14.50833 14.61667 14.56667 14.15 13.56667 13.075 12.65833 12.24167 -9999 -9999 -9999 -9999 -9999 -9999 -9999 -9999 -9999 -9999 -9999 -9999 -9999 -9999 -9999 -9999 -9999 -9999 -9999 -9999 -9999 -9999 -9999 -9999 -9999 -9999 -9999 -9999 -9999 -9999 -9999 
-9999 -9999 -9999 12.93333 12.90833 12.95 13.025 13.05833 13.09167 12.84167 12.8 12.70833 12.5 12.14167 11.90833 12.05 12.275 12.625 12.90833 13.09167 13.25833 13.275 13.16667 13.15833 12.99167 12.84167 -9999 -9999 -9999 -9999 -9999 -9999 -9999 -9999 -9999 -9999 -9999 -9999 -9999 -9999 -9999 -9999 -9999 -9999 -9999 -9999 -9999 -9999 -9999 -9999 -9999 -9999 -9999 -9999 -9999 -9999 -9999 -9999 -9999 -9999 -9999 -9999 -9999 -9999 -9999 -9999 -9999 -9999 -9999 -9999 -9999 -9999 -9999 -9999 -9999 -9999 -9999 -9999 -9999 -9999 -9999 -9999 -9999 -9999 -9999 -9999 -9999 -9999 -9999 -9999 -9999 -9999 -9999 -9999 -9999 -9999 -9999 -9999 -9999 -9999 -9999 -9999 -9999 -9999 -9999 -9999 -9999 -9999 -9999 -9999 -9999 -9999 -9999 -9999 -9999 -9999 -9999 15.39167 15.58333 15.56667 15.46667 15.49167 15.49167 15.41667 15.29167 15.225 15.14167 15.21667 15.24167 14.96667 14.425 13.71667 13.86667 14.70833 14.78333 14.28333 13.51667 12.69167 12.4 12.46667 -9999 -9999 -9999 -9999 -9999 -9999 -9999 -9999 -9999 -9999 -9999 -9999 -9999 -9999 -9999 -9999 -9999 -9999 -9999 -9999 -9999 -9999 -9999 -9999 -9999 -9999 -9999 -9999 -9999 -9999 
-9999 13.325 13.43333 13.34167 13.65833 13.83333 13.78333 13.44167 12.925 12.58333 12.58333 12.525 12.35 12.54167 12.44167 12.75833 12.65 12.55 12.71667 12.93333 13.23333 13.25 13 12.74167 12.60833 12.63333 -9999 -9999 -9999 -9999 -9999 -9999 -9999 -9999 -9999 -9999 -9999 -9999 -9999 -9999 -9999 -9999 -9999 -9999 -9999 -9999 -9999 -9999 -9999 -9999 -9999 -9999 -9999 -9999 -9999 -9999 -9999 -9999 -9999 -9999 -9999 -9999 -9999 -9999 -9999 -9999 -9999 -9999 -9999 -9999 -9999 -9999 -9999 -9999 -9999 -9999 -9999 -9999 -9999 -9999 -9999 -9999 -9999 -9999 -9999 -9999 -9999 -9999 -9999 -9999 -9999 -9999 -9999 -9999 -9999 -9999 -9999 -9999 -9999 -9999 -9999 -9999 -9999 -9999 -9999 -9999 -9999 -9999 -9999 -9999 -9999 -9999 -9999 -9999 -9999 -9999 -9999 -9999 15.43333 15.54167 15.325 15.31667 15.30833 15.25833 15.19167 15.19167 15.13333 15.075 15.00833 14.79167 14.35833 13.75 13.71667 14.46667 14.975 14.78333 14.13333 13.05833 12.16667 11.91667 -9999 -9999 -9999 -9999 -9999 -9999 -9999 -9999 -9999 -9999 -9999 -9999 -9999 -9999 -9999 -9999 -9999 -9999 -9999 -9999 -9999 -9999 -9999 -9999 -9999 -9999 -9999 -9999 -9999 -9999 
-9999 13.15 13.48333 13.96667 14.3 14.35833 14.03333 13.35 12.725 12.56667 12.775 12.88333 12.70833 12.78333 12.98333 13.29167 13.05 12.79167 12.88333 12.96667 13.06667 13.23333 13.275 13.35 13.3 13.225 13.03333 -9999 -9999 -9999 -9999 -9999 -9999 -9999 -9999 -9999 -9999 -9999 -9999 -9999 -9999 -9999 -9999 -9999 -9999 -9999 -9999 -9999 -9999 -9999 -9999 -9999 -9999 -9999 -9999 -9999 -9999 -9999 -9999 -9999 -9999 -9999 -9999 -9999 -9999 -9999 -9999 -9999 -9999 -9999 -9999 -9999 -9999 -9999 -9999 -9999 -9999 -9999 -9999 -9999 -9999 -9999 -9999 -9999 -9999 -9999 -9999 -9999 -9999 -9999 -9999 -9999 -9999 -9999 -9999 -9999 -9999 -9999 -9999 -9999 -9999 -9999 -9999 -9999 -9999 -9999 -9999 -9999 -9999 -9999 -9999 -9999 -9999 -9999 -9999 -9999 -9999 -9999 15.35833 15.66667 15.58333 15.45833 15.35833 15.29167 15.2 15.23333 15.15833 14.925 14.8 14.63333 14.43333 13.93333 13.86667 14.49167 14.78333 14.8 14.60833 13.975 13.025 -9999 -9999 -9999 -9999 -9999 -9999 -9999 -9999 -9999 -9999 -9999 -9999 -9999 -9999 -9999 -9999 -9999 -9999 -9999 -9999 -9999 -9999 -9999 -9999 -9999 -9999 -9999 -9999 -9999 -9999 -9999 
-9999 -9999 13.29167 13.80833 14.26667 14.375 14.15833 13.69167 13.20833 13.10833 13.28333 13.49167 13.33333 13.39167 13.30833 13.55 13.36667 13.125 13.18333 13.25 13.39167 13.70833 13.93333 13.71667 13.25833 12.925 12.75 -9999 -9999 -9999 -9999 -9999 -9999 -9999 -9999 -9999 -9999 -9999 -9999 -9999 -9999 -9999 -9999 -9999 -9999 -9999 -9999 -9999 -9999 -9999 -9999 -9999 -9999 -9999 -9999 -9999 -9999 -9999 -9999 -9999 -9999 -9999 -9999 -9999 -9999 -9999 -9999 -9999 -9999 -9999 -9999 -9999 -9999 -9999 -9999 -9999 -9999 -9999 -9999 -9999 -9999 -9999 -9999 -9999 -9999 -9999 -9999 -9999 -9999 -9999 -9999 -9999 -9999 -9999 -9999 -9999 -9999 -9999 -9999 -9999 -9999 -9999 -9999 -9999 -9999 -9999 -9999 -9999 -9999 -9999 -9999 -9999 -9999 -9999 -9999 -9999 -9999 -9999 -9999 15.45 15.79167 15.725 15.41667 15.23333 15.13333 14.975 14.975 14.925 14.8 14.70833 14.50833 13.85833 13.65 14.15833 14.43333 14.70833 14.63333 14.225 13.69167 13.2 12.66667 12.35 -9999 -9999 -9999 -9999 11.275 11.29167 -9999 -9999 -9999 -9999 -9999 -9999 -9999 -9999 -9999 -9999 -9999 -9999 -9999 -9999 -9999 -9999 -9999 -9999 -9999 -9999 -9999 -9999 
-9999 -9999 13.30833 13.64167 14.00833 14.275 14.36667 14.19167 13.98333 13.73333 13.7 13.88333 13.95833 14.04167 13.90833 13.86667 13.75 13.46667 13.58333 13.6 13.61667 13.78333 13.99167 13.78333 13.25 12.86667 12.88333 12.85 12.55 12.35833 -9999 -9999 -9999 -9999 -9999 -9999 -9999 -9999 -9999 -9999 -9999 -9999 -9999 -9999 -9999 -9999 -9999 -9999 -9999 -9999 -9999 -9999 -9999 -9999 -9999 -9999 -9999 -9999 -9999 -9999 -9999 -9999 -9999 -9999 -9999 -9999 -9999 -9999 -9999 -9999 -9999 -9999 -9999 -9999 -9999 -9999 -9999 -9999 -9999 -9999 -9999 -9999 -9999 -9999 -9999 -9999 -9999 -9999 -9999 -9999 -9999 -9999 -9999 -9999 -9999 -9999 -9999 -9999 -9999 -9999 -9999 -9999 -9999 -9999 -9999 -9999 -9999 -9999 -9999 -9999 -9999 -9999 -9999 -9999 -9999 -9999 -9999 -9999 -9999 -9999 15.71667 15.80833 15.45 15.14167 14.975 14.8 14.8 14.85833 14.85833 14.81667 14.61667 14.175 14 14.21667 14.40833 14.71667 14.66667 14.29167 13.725 13.65833 13.325 13.16667 12.64167 12.13333 11.98333 11.9 11.7 11.13333 11.04167 -9999 -9999 -9999 -9999 -9999 -9999 -9999 -9999 -9999 -9999 -9999 -9999 -9999 -9999 -9999 -9999 -9999 -9999 -9999 -9999 -9999 
-9999 -9999 12.9 13.1 13.325 13.63333 13.9 14.15 14.25833 14.13333 14 13.98333 14 14.075 14.15833 14.10833 14.025 13.91667 13.83333 13.55 13.28333 13.30833 13.61667 13.75833 13.525 13.125 12.99167 12.975 12.73333 12.375 -9999 -9999 -9999 -9999 -9999 -9999 -9999 -9999 -9999 -9999 -9999 -9999 -9999 -9999 -9999 -9999 -9999 -9999 -9999 -9999 -9999 -9999 -9999 -9999 -9999 -9999 -9999 -9999 -9999 -9999 -9999 -9999 -9999 -9999 -9999 -9999 -9999 -9999 -9999 -9999 -9999 -9999 -9999 -9999 -9999 -9999 -9999 -9999 -9999 -9999 -9999 -9999 -9999 -9999 -9999 -9999 -9999 -9999 -9999 -9999 -9999 -9999 -9999 -9999 -9999 -9999 -9999 -9999 -9999 -9999 -9999 -9999 -9999 -9999 -9999 -9999 -9999 -9999 -9999 -9999 -9999 -9999 -9999 -9999 -9999 -9999 -9999 -9999 -9999 15.1 15.575 15.8 15.65 15.375 15.00833 14.76667 14.7 14.73333 14.63333 14.64167 14.675 14.61667 14.55833 14.525 14.49167 14.65 14.63333 14.29167 13.8 13.43333 13.05833 12.91667 12.50833 11.90833 11.875 11.85 11.74167 11.41667 -9999 11.18333 11.21667 10.86667 -9999 -9999 -9999 -9999 -9999 -9999 -9999 -9999 -9999 -9999 -9999 -9999 -9999 -9999 -9999 -9999 -9999 -9999 
-9999 -9999 12.40833 12.41667 12.55 12.8 13.125 13.525 13.975 14.19167 14.01667 13.84167 13.65833 13.675 13.925 14.125 14.15 14.04167 13.78333 13.45833 13.1 13.05833 13.35 13.6 13.54167 13.21667 12.925 12.81667 12.675 12.51667 12.26667 -9999 -9999 -9999 -9999 -9999 -9999 -9999 -9999 -9999 -9999 -9999 -9999 -9999 -9999 -9999 -9999 -9999 -9999 -9999 -9999 -9999 -9999 -9999 -9999 -9999 -9999 -9999 -9999 -9999 -9999 -9999 -9999 -9999 -9999 -9999 -9999 -9999 -9999 -9999 -9999 -9999 -9999 -9999 -9999 -9999 -9999 -9999 -9999 -9999 -9999 -9999 -9999 -9999 -9999 -9999 -9999 -9999 -9999 -9999 -9999 -9999 -9999 -9999 -9999 -9999 -9999 -9999 -9999 -9999 -9999 -9999 -9999 -9999 -9999 -9999 -9999 -9999 -9999 -9999 -9999 -9999 -9999 -9999 -9999 -9999 -9999 -9999 -9999 15.29167 15.375 15.625 15.775 15.49167 14.90833 14.71667 14.68333 14.55833 14.25 14.20833 14.475 14.66667 14.65833 14.6 14.50833 14.51667 14.425 14.28333 14.05833 13.19167 12.45 12.13333 11.85833 11.575 11.60833 11.40833 11.23333 11.49167 11.58333 11.55 11.49167 11.35 11.18333 10.95 10.74167 10.70833 10.81667 11.03333 10.81667 10.65833 10.60833 10.74167 -9999 -9999 -9999 -9999 -9999 -9999 -9999 -9999 
-9999 -9999 12.56667 12.69167 12.575 12.56667 12.875 13.1 13.59167 14.09167 13.825 13.54167 13.54167 13.58333 13.7 14.14167 14.21667 13.93333 13.61667 13.35 13.19167 13.13333 13.25 13.46667 13.44167 13.25833 13.075 12.78333 12.65 12.63333 12.46667 -9999 -9999 -9999 -9999 -9999 -9999 -9999 -9999 -9999 -9999 -9999 -9999 -9999 -9999 -9999 -9999 -9999 -9999 -9999 -9999 -9999 -9999 -9999 -9999 -9999 -9999 -9999 -9999 -9999 -9999 -9999 -9999 -9999 -9999 -9999 -9999 -9999 -9999 -9999 -9999 -9999 -9999 -9999 -9999 -9999 -9999 -9999 -9999 -9999 -9999 -9999 -9999 -9999 -9999 -9999 -9999 -9999 -9999 -9999 -9999 -9999 -9999 -9999 -9999 -9999 -9999 -9999 -9999 -9999 -9999 -9999 -9999 -9999 -9999 -9999 -9999 -9999 -9999 -9999 -9999 -9999 -9999 -9999 -9999 -9999 -9999 -9999 -9999 -9999 15.28333 15.45833 15.51667 15.28333 14.83333 14.78333 14.66667 14.39167 14 14.01667 14.28333 14.625 14.75833 14.64167 14.55833 14.48333 14.29167 14.175 14.10833 13.36667 12.70833 12.4 11.70833 11.375 11.51667 11.19167 11.475 11.49167 11.50833 11.46667 11.51667 11.275 11.33333 11.05 10.7 10.63333 10.71667 10.86667 10.86667 10.85833 10.74167 10.93333 10.825 10.40833 -9999 -9999 -9999 -9999 -9999 -9999 
-9999 -9999 -9999 -9999 13.08333 13.01667 13.13333 13.3 13.45 14 14.05 13.85833 13.81667 13.40833 13.575 14.16667 14.325 13.91667 13.35 13.08333 12.96667 12.80833 12.9 13.14167 13.25 13.20833 13.075 12.925 12.75 12.48333 12.39167 -9999 -9999 -9999 -9999 -9999 -9999 -9999 -9999 -9999 -9999 -9999 -9999 -9999 -9999 -9999 -9999 -9999 -9999 -9999 -9999 -9999 -9999 -9999 -9999 -9999 -9999 -9999 -9999 -9999 -9999 -9999 -9999 -9999 -9999 -9999 -9999 -9999 -9999 -9999 -9999 -9999 -9999 -9999 -9999 -9999 -9999 -9999 -9999 -9999 -9999 -9999 -9999 -9999 -9999 -9999 -9999 -9999 -9999 -9999 -9999 -9999 -9999 -9999 -9999 -9999 -9999 -9999 -9999 -9999 -9999 -9999 -9999 -9999 -9999 -9999 -9999 -9999 14.375 -9999 -9999 -9999 -9999 -9999 -9999 -9999 -9999 -9999 -9999 -9999 -9999 -9999 15.24167 15.225 14.94167 14.78333 14.63333 14.40833 14.13333 14.25 14.475 14.625 14.68333 14.71667 14.58333 14.49167 14.175 14.00833 14 13.4 12.575 12.29167 11.83333 11.55 11.49167 11.46667 11.60833 11.45 11.35 11.34167 11.15 10.975 11.08333 10.71667 10.66667 10.43333 10.225 10.5 10.80833 11.08333 10.98333 11 10.8 10.51667 -9999 -9999 -9999 -9999 -9999 -9999 
-9999 -9999 -9999 -9999 13.56667 13.44167 13.39167 13.66667 14.10833 14.38333 14.49167 14.275 14.15833 13.74167 13.80833 14.13333 14.4 14.225 13.875 13.575 13.10833 12.75833 12.70833 12.81667 12.93333 13.00833 13.26667 13.31667 12.95 12.875 12.55 12.425 -9999 -9999 -9999 -9999 -9999 -9999 -9999 -9999 -9999 -9999 -9999 -9999 -9999 -9999 -9999 -9999 -9999 -9999 -9999 -9999 -9999 -9999 -9999 -9999 -9999 -9999 -9999 -9999 -9999 -9999 -9999 -9999 -9999 -9999 -9999 -9999 -9999 -9999 -9999 -9999 -9999 -9999 -9999 -9999 -9999 -9999 -9999 -9999 -9999 -9999 -9999 -9999 -9999 -9999 -9999 -9999 -9999 -9999 -9999 -9999 -9999 -9999 -9999 -9999 -9999 -9999 -9999 -9999 -9999 -9999 -9999 -9999 -9999 -9999 14.21667 14.39167 14.49167 -9999 -9999 -9999 -9999 -9999 -9999 -9999 -9999 -9999 -9999 -9999 -9999 -9999 15.33333 15.25833 15.03333 14.8 14.65833 14.46667 14.39167 14.49167 14.68333 14.54167 14.53333 14.75 14.51667 14.39167 14.25833 13.91667 13.94167 13.69167 12.78333 12.3 11.88333 11.675 11.58333 11.49167 11.75833 11.64167 11.5 11.38333 11.14167 11.025 11.14167 11.025 11.03333 10.925 10.73333 10.59167 10.58333 11.00833 11.13333 11.14167 10.90833 -9999 -9999 -9999 -9999 -9999 -9999 -9999 
-9999 -9999 -9999 -9999 -9999 14 13.6 13.66667 13.99167 14.29167 14.61667 14.225 14.025 13.95833 14.19167 14.3 14.28333 14.56667 14.375 14.21667 13.925 13.19167 12.58333 12.59167 12.66667 13 13.30833 13.69167 13.66667 13.575 13.3 13.175 12.94167 -9999 -9999 -9999 -9999 -9999 -9999 -9999 -9999 -9999 -9999 -9999 -9999 -9999 -9999 -9999 -9999 -9999 -9999 -9999 -9999 -9999 -9999 -9999 -9999 -9999 -9999 -9999 -9999 -9999 -9999 -9999 -9999 -9999 -9999 -9999 -9999 -9999 -9999 -9999 -9999 -9999 -9999 -9999 -9999 -9999 -9999 -9999 -9999 -9999 -9999 -9999 -9999 -9999 -9999 -9999 -9999 -9999 -9999 -9999 -9999 -9999 -9999 -9999 -9999 -9999 -9999 -9999 -9999 -9999 -9999 -9999 -9999 -9999 14.975 14.90833 14.86667 -9999 -9999 -9999 -9999 -9999 -9999 -9999 -9999 -9999 -9999 -9999 -9999 -9999 15.35 15.05833 15.09167 14.775 14.675 14.50833 14.48333 14.53333 14.475 14.375 14.48333 14.66667 14.34167 14.26667 14.34167 14.19167 13.95833 13.84167 13.33333 12.6 12.125 11.725 11.66667 11.48333 11.58333 11.65833 11.575 11.25833 11.11667 11.08333 11.1 11.025 10.73333 10.54167 10.54167 10.66667 10.575 10.375 10.9 11.05833 10.98333 10.725 -9999 -9999 -9999 -9999 -9999 -9999 
-9999 -9999 -9999 -9999 -9999 -9999 -9999 -9999 14.10833 14.33333 14.76667 14.75833 14.44167 14.14167 14.41667 14.775 14.8 14.79167 14.96667 14.93333 14.46667 13.775 13.075 12.7 12.59167 12.78333 13.125 13.65833 13.95 13.95833 13.90833 13.68333 13.24167 -9999 -9999 -9999 -9999 -9999 -9999 -9999 -9999 -9999 -9999 -9999 -9999 -9999 -9999 -9999 -9999 -9999 -9999 -9999 -9999 -9999 -9999 -9999 -9999 -9999 -9999 -9999 -9999 -9999 -9999 -9999 -9999 -9999 -9999 -9999 -9999 -9999 -9999 -9999 -9999 -9999 -9999 -9999 -9999 -9999 -9999 -9999 -9999 -9999 -9999 -9999 -9999 -9999 -9999 -9999 -9999 -9999 -9999 -9999 -9999 -9999 -9999 -9999 -9999 -9999 -9999 -9999 -9999 -9999 -9999 -9999 -9999 15.10833 15.05 15.125 15.05 14.96667 -9999 -9999 -9999 -9999 -9999 -9999 -9999 -9999 -9999 -9999 -9999 -9999 15.325 15.10833 14.975 14.90833 14.775 14.66667 14.59167 14.44167 14.1 14.09167 14.53333 14.74167 14.35 14.15833 14.35 14.31667 14.19167 13.925 13.55833 12.84167 12.40833 11.95833 11.675 11.7 11.9 11.65 11.66667 11.46667 11.45 11.15 11.20833 11.23333 11.075 10.89167 10.55 10.23333 10.33333 10.45833 10.625 10.95 10.875 10.825 10.5 -9999 -9999 -9999 -9999 -9999 
-9999 -9999 -9999 -9999 -9999 -9999 -9999 -9999 -9999 -9999 14.80833 14.9 14.63333 14.44167 14.15 14.35833 14.58333 14.84167 14.95833 14.99167 15.025 14.54167 13.85833 13.35833 12.875 12.69167 12.91667 13.31667 13.8 13.94167 13.91667 13.63333 13.25833 12.86667 -9999 -9999 -9999 -9999 -9999 -9999 -9999 -9999 -9999 -9999 -9999 -9999 -9999 -9999 -9999 -9999 -9999 -9999 -9999 -9999 -9999 -9999 -9999 -9999 -9999 -9999 -9999 -9999 -9999 -9999 -9999 -9999 -9999 -9999 -9999 -9999 -9999 -9999 -9999 -9999 -9999 -9999 -9999 -9999 -9999 -9999 -9999 -9999 -9999 -9999 -9999 -9999 -9999 -9999 -9999 -9999 -9999 -9999 -9999 -9999 -9999 -9999 -9999 -9999 -9999 -9999 -9999 -9999 -9999 -9999 14.88333 15.04167 15.13333 15.06667 15.2 -9999 -9999 -9999 -9999 -9999 -9999 -9999 -9999 -9999 15.20833 -9999 15.175 15.2 15.33333 15.30833 15.35833 15.00833 14.94167 14.96667 14.98333 14.88333 14.43333 14.34167 14.64167 14.69167 14.43333 14.34167 14.425 14.475 14.325 14.10833 13.76667 13.08333 12.525 12.1 11.94167 11.83333 12 11.76667 11.7 11.6 11.48333 11.075 11.20833 11.40833 11.23333 10.93333 10.725 10.75 10.71667 10.39167 10.08333 10.45 10.46667 10.38333 10.15833 9.941667 -9999 -9999 -9999 -9999 
-9999 -9999 -9999 -9999 -9999 -9999 -9999 -9999 15.04167 15.075 15 14.975 14.95833 14.78333 14.15833 13.95 14.30833 14.44167 14.7 14.91667 15.06667 15.10833 14.88333 14.33333 13.81667 13.38333 12.96667 13.16667 13.6 13.58333 13.30833 12.90833 12.425 12.43333 -9999 -9999 -9999 -9999 -9999 -9999 -9999 -9999 -9999 -9999 -9999 -9999 -9999 -9999 -9999 -9999 -9999 -9999 -9999 -9999 -9999 -9999 -9999 -9999 -9999 -9999 -9999 -9999 -9999 -9999 -9999 -9999 -9999 -9999 -9999 -9999 -9999 -9999 -9999 -9999 -9999 -9999 -9999 -9999 -9999 -9999 -9999 -9999 -9999 -9999 -9999 -9999 -9999 -9999 -9999 -9999 -9999 -9999 -9999 -9999 -9999 -9999 -9999 -9999 -9999 -9999 -9999 -9999 -9999 14.55 14.83333 14.95 15.075 15.125 15.325 -9999 -9999 -9999 -9999 -9999 -9999 -9999 -9999 15.075 15.05 15 14.81667 14.725 15.16667 15.38333 15.53333 15.21667 15.09167 15.2 15.05833 14.79167 14.44167 14.50833 14.68333 14.71667 14.575 14.4 14.54167 14.625 14.425 14.16667 13.85833 13.35833 12.85833 12.29167 11.975 11.88333 12.025 11.88333 11.58333 11.49167 11.39167 11.3 11.25833 11.09167 11.1 11.09167 11.01667 10.85833 10.69167 10.53333 10.5 10.75 10.94167 10.78333 10.24167 10.26667 -9999 -9999 -9999 -9999 
-9999 -9999 -9999 -9999 -9999 -9999 -9999 14.925 14.63333 14.64167 14.725 14.5 14.23333 14.825 14.675 14.58333 14.50833 14.25 14.38333 14.66667 14.94167 15.29167 15.41667 15.18333 14.69167 14.15833 13.7 13.61667 13.80833 13.43333 13.06667 12.71667 12.24167 12.04167 -9999 -9999 -9999 -9999 -9999 -9999 -9999 -9999 -9999 -9999 -9999 -9999 -9999 -9999 -9999 -9999 -9999 -9999 -9999 -9999 -9999 -9999 -9999 -9999 -9999 -9999 -9999 -9999 -9999 -9999 -9999 -9999 -9999 -9999 -9999 -9999 -9999 -9999 -9999 -9999 -9999 -9999 -9999 -9999 -9999 -9999 -9999 -9999 -9999 -9999 -9999 -9999 -9999 -9999 -9999 -9999 -9999 -9999 -9999 -9999 -9999 -9999 -9999 -9999 -9999 -9999 -9999 -9999 -9999 14.475 14.35 14.59167 14.975 15.175 15.28333 -9999 -9999 -9999 -9999 -9999 -9999 -9999 -9999 14.90833 14.53333 14.49167 14.73333 15 15.25 15.4 15.55833 15.425 15.25 15.25833 14.975 14.7 14.53333 14.55833 14.66667 14.70833 14.625 14.475 14.54167 14.45 14.25 13.93333 13.75833 13.48333 12.93333 12.25 12.025 12.16667 12.43333 12.19167 11.71667 11.7 11.74167 11.725 11.25833 10.75833 10.85833 11.10833 11.20833 10.9 10.83333 10.50833 10.01667 9.9 10.21667 10.68333 10.76667 10.66667 10.1 9.908334 10.30833 -9999 
-9999 -9999 -9999 -9999 -9999 -9999 14.89167 14.66667 14.20833 13.925 14.08333 14.35 14.43333 15.15833 15.36667 15.26667 14.98333 14.83333 14.50833 14.425 14.58333 15.01667 15.375 15.36667 15.2 14.84167 14.26667 14.01667 14.075 14.04167 13.75833 13.35833 12.68333 12.01667 11.80833 -9999 -9999 -9999 -9999 -9999 -9999 -9999 -9999 -9999 -9999 -9999 -9999 -9999 -9999 -9999 -9999 -9999 -9999 -9999 -9999 -9999 -9999 -9999 -9999 -9999 -9999 -9999 -9999 -9999 -9999 -9999 -9999 -9999 -9999 -9999 -9999 -9999 -9999 -9999 -9999 -9999 -9999 -9999 -9999 -9999 -9999 -9999 -9999 -9999 -9999 -9999 -9999 -9999 -9999 -9999 -9999 -9999 -9999 -9999 -9999 -9999 -9999 -9999 -9999 -9999 -9999 -9999 -9999 -9999 -9999 14.28333 14.475 -9999 -9999 -9999 -9999 -9999 -9999 -9999 15.275 -9999 -9999 14.89167 14.425 14.25833 14.53333 14.9 15.19167 15.34167 15.43333 15.46667 15.20833 15.05833 14.88333 14.8 14.63333 14.59167 14.625 14.55833 14.55833 14.51667 14.475 14.29167 14.15 13.725 13.55833 13.63333 13.21667 12.60833 12.44167 12.20833 12.1 12.075 11.96667 12 11.84167 11.675 11.35 10.975 10.675 10.55 10.425 10.58333 10.60833 10.275 10.1 9.925 9.833333 10.175 10.24167 10.675 10.41667 -9999 -9999 -9999 
-9999 -9999 -9999 -9999 -9999 -9999 14.525 14.76667 14.63333 14.425 14.24167 14.225 14.55833 15 15.2 15.38333 15.58333 15.40833 15.01667 14.83333 14.6 14.61667 14.60833 14.75833 14.93333 14.925 14.75833 14.50833 14.24167 14.075 13.48333 13.08333 12.83333 12.41667 12.125 -9999 -9999 -9999 -9999 -9999 -9999 -9999 -9999 -9999 -9999 -9999 -9999 -9999 -9999 -9999 -9999 -9999 -9999 -9999 -9999 -9999 -9999 -9999 -9999 -9999 -9999 -9999 -9999 -9999 -9999 -9999 -9999 -9999 -9999 -9999 -9999 -9999 -9999 -9999 -9999 -9999 -9999 -9999 -9999 -9999 -9999 -9999 -9999 -9999 -9999 -9999 -9999 -9999 -9999 -9999 -9999 12.35 12.55833 12.775 13.30833 13.625 -9999 -9999 -9999 -9999 -9999 -9999 -9999 -9999 -9999 14.74167 -9999 -9999 -9999 -9999 -9999 -9999 -9999 -9999 15.38333 15.36667 -9999 14.85 14.425 14.29167 14.23333 14.65833 15 15.2 15.34167 15.41667 15.18333 14.96667 14.90833 14.71667 14.46667 14.575 14.625 14.55 14.41667 14.425 14.36667 14.11667 14.00833 13.55833 13.40833 13.56667 13.29167 12.8 12.75833 12.45 12.15 12.11667 12.175 12 11.85833 11.74167 11.19167 10.96667 10.46667 10.2 10.14167 10.45 10.31667 10.44167 10.40833 9.991667 9.833333 9.841666 10.10833 10.64167 10.59167 -9999 -9999 -9999 
-9999 -9999 -9999 -9999 13.95 13.99167 14.46667 14.84167 14.90833 15 15.05 14.93333 14.76667 14.66667 14.93333 15.35 15.54167 15.56667 15.375 15.25833 14.96667 14.4 13.79167 13.88333 14.025 14.19167 14.43333 14.63333 14.6 14.375 13.63333 13.06667 12.94167 12.7 12.55 12.45833 -9999 -9999 -9999 -9999 -9999 -9999 -9999 -9999 -9999 -9999 -9999 -9999 -9999 -9999 -9999 -9999 -9999 -9999 -9999 -9999 -9999 -9999 -9999 -9999 -9999 -9999 -9999 -9999 -9999 -9999 -9999 -9999 -9999 -9999 -9999 -9999 -9999 -9999 -9999 -9999 -9999 -9999 -9999 -9999 -9999 -9999 -9999 -9999 -9999 -9999 -9999 -9999 -9999 -9999 12.30833 12.23333 12.43333 12.45833 13.5 14.15833 -9999 13.73333 14.46667 14.81667 -9999 -9999 -9999 -9999 15.3 15.125 14.86667 14.675 -9999 -9999 -9999 15.49167 15.63333 15.69167 15.45 15.24167 15.15833 14.8 14.525 14.35 14.36667 14.73333 14.99167 15.20833 15.26667 15.25 15.20833 15.1 14.94167 14.59167 14.55833 14.68333 14.64167 14.45 14.30833 14.35833 14.225 14.025 13.86667 13.49167 13.39167 13.54167 13.25 12.93333 12.76667 12.76667 12.375 11.98333 11.99167 11.95 12.03333 11.8 11.48333 10.95 10.48333 10.46667 10.375 10.35 10.05833 10.125 10.35 10.10833 9.791667 9.983334 10.49167 10.74167 10.68333 10.24167 -9999 -9999 
-9999 -9999 -9999 13.89167 13.825 14.11667 14.59167 14.84167 14.81667 14.93333 15.29167 15.44167 15.41667 15.175 15.2 15.43333 15.375 15.475 15.28333 15.15 15.25 14.575 13.725 13.55 13.49167 13.36667 13.725 14.43333 14.79167 14.66667 14.14167 13.65833 13.29167 12.85 12.80833 12.80833 -9999 -9999 -9999 -9999 -9999 -9999 -9999 -9999 -9999 -9999 -9999 -9999 -9999 -9999 -9999 -9999 -9999 -9999 -9999 -9999 -9999 -9999 -9999 -9999 -9999 -9999 -9999 -9999 -9999 -9999 -9999 -9999 -9999 -9999 -9999 -9999 -9999 -9999 -9999 -9999 -9999 -9999 -9999 -9999 -9999 -9999 -9999 -9999 -9999 -9999 -9999 -9999 -9999 -9999 -9999 12.2 12.35833 12.8 13.825 14.59167 14.125 13.86667 14.25833 14.79167 14.625 -9999 -9999 14.76667 14.98333 14.875 14.775 14.61667 -9999 -9999 15.275 15.7 15.89167 15.74167 15.575 15.25833 15.06667 14.89167 14.56667 14.38333 14.53333 14.65833 15 15.18333 15.06667 15.1 15.11667 15.2 15.01667 14.75833 14.53333 14.54167 14.55833 14.35833 14.25833 14.30833 14.1 13.95833 13.61667 13.65833 13.6 13.65833 13.575 13.26667 12.89167 12.625 12.45 11.94167 11.90833 11.875 11.9 11.675 11.44167 10.975 10.625 10.54167 10.33333 10.11667 10.125 10 10.04167 10.10833 10.03333 10.05 10.54167 10.56667 10.41667 10.4 -9999 -9999 
-9999 -9999 -9999 13.48333 13.54167 13.925 14.30833 14.45833 14.29167 14.30833 14.53333 14.94167 15.23333 15.2 15.23333 15.275 15.09167 14.95 14.85 14.85833 15.11667 14.94167 14.35 14.14167 14.075 13.66667 13.74167 14.025 14.2 14.36667 14.125 14.09167 13.84167 13.33333 13.075 13.15 12.75 12.425 12.59167 -9999 -9999 -9999 -9999 -9999 -9999 -9999 -9999 -9999 -9999 -9999 -9999 -9999 -9999 -9999 -9999 -9999 -9999 -9999 -9999 -9999 -9999 -9999 -9999 -9999 -9999 -9999 -9999 -9999 -9999 -9999 -9999 -9999 -9999 -9999 -9999 -9999 -9999 -9999 -9999 -9999 -9999 -9999 -9999 -9999 -9999 -9999 -9999 -9999 -9999 -9999 -9999 -9999 12.575 13.25833 14.28333 14.75 14.59167 14.26667 14.5 14.94167 15.025 14.79167 14.7 14.63333 14.45833 14.40833 14.34167 14.36667 -9999 14.925 15.21667 15.45 15.575 15.525 15.51667 15.36667 15.15833 15.16667 15.01667 14.65833 14.55833 14.475 14.725 14.96667 14.96667 14.95833 14.925 14.88333 14.71667 14.425 14.15 14.21667 14.38333 14.30833 14.30833 14.31667 14.2 13.975 13.725 13.7 13.675 13.6 13.53333 13.375 12.99167 12.61667 12.45 12.225 12.06667 12.11667 11.90833 11.65 11.375 11.08333 10.8 10.425 10.3 10.08333 10.26667 10 9.925 9.925 10.10833 10.08333 10.1 10.04167 9.75 9.966667 9.983333 -9999 
-9999 -9999 -9999 -9999 13.09167 13.35833 13.7 13.88333 13.68333 13.56667 13.89167 14.31667 14.65833 14.63333 14.89167 15.05 14.75833 14.475 14.40833 14.79167 15.15 14.89167 14.75833 15.00833 14.78333 14.24167 14.21667 13.95 13.88333 14.175 14.2 14.2 14.3 13.95833 13.36667 13.24167 13.39167 13.125 13.1 12.625 12.69167 12.65833 -9999 -9999 -9999 -9999 -9999 -9999 -9999 -9999 -9999 -9999 -9999 -9999 -9999 -9999 -9999 -9999 -9999 -9999 -9999 -9999 -9999 -9999 -9999 -9999 -9999 -9999 -9999 -9999 -9999 -9999 -9999 -9999 -9999 -9999 -9999 -9999 -9999 -9999 -9999 -9999 -9999 -9999 -9999 -9999 -9999 -9999 -9999 -9999 -9999 12.86667 13.16667 13.98333 14.68333 15.09167 15.01667 14.725 14.86667 14.89167 15.38333 15.61667 15.64167 15.2 14.60833 14.225 13.96667 14.19167 14.53333 14.74167 14.93333 15.05 15.15833 15.09167 15.33333 15.35 15.38333 15.41667 15.28333 15.00833 14.46667 14.30833 14.55833 14.69167 14.825 14.9 14.86667 14.55 14.23333 14.00833 13.90833 13.88333 13.98333 14.1 14.15833 14.31667 14.375 14.15833 13.95 13.85 13.61667 13.41667 13.30833 13.14167 12.86667 12.60833 12.44167 12.475 12.40833 12.38333 12.20833 11.65 11.58333 11.63333 11.20833 10.75833 10.39167 10.19167 10.25 10.1 10 9.875 9.908333 9.908333 9.991667 9.858334 9.5 9.483334 -9999 -9999 
-9999 -9999 -9999 -9999 12.75833 13 13.23333 13.525 13.60833 13.36667 13.69167 14.125 14.30833 14.275 14.65 14.71667 14.65833 14.50833 14.55 14.93333 15.06667 14.9 14.925 15.025 15.16667 14.65 14.11667 14.26667 14.34167 14.45 14.33333 14.10833 14.30833 14.21667 13.65833 13.4 13.60833 13.88333 13.59167 13.225 13.41667 13.31667 13.06667 12.91667 13.11667 -9999 -9999 -9999 -9999 -9999 -9999 -9999 -9999 -9999 -9999 -9999 -9999 -9999 -9999 -9999 -9999 -9999 -9999 -9999 -9999 -9999 -9999 -9999 -9999 -9999 -9999 -9999 -9999 -9999 -9999 -9999 -9999 -9999 -9999 -9999 -9999 -9999 -9999 -9999 -9999 -9999 -9999 -9999 -9999 -9999 -9999 -9999 14.33333 14.94167 15.175 15.18333 15.2 14.83333 14.95833 15.125 15.3 15.60833 15.86667 15.83333 15.49167 14.81667 14.36667 14.25 14.06667 14.15833 14.525 14.625 14.9 14.9 15.225 15.15833 15.20833 15.30833 15.23333 14.86667 14.48333 14.43333 14.25833 14.61667 14.9 14.95833 14.86667 14.525 14.24167 14 14.05 13.78333 13.43333 13.59167 13.925 14.21667 14.36667 14.28333 14.13333 14.01667 13.71667 13.45833 13.35833 13.13333 12.825 12.63333 12.44167 12.29167 12.20833 12.28333 11.925 11.56667 11.975 12.15 11.725 11.01667 10.54167 10.275 10.25833 -9999 -9999 9.891666 9.725 9.65 10.04167 10.24167 9.741667 9.416667 9.566667 9.6 
-9999 -9999 -9999 -9999 12.88333 13.01667 12.95833 13.09167 13.34167 13.1 13.25833 13.76667 13.90833 14.175 14.35833 14.25833 14.53333 14.73333 14.825 14.825 14.625 14.65 14.98333 14.99167 15.18333 14.775 14.475 14.325 14.26667 14.55 14.36667 14.15 14.325 14.275 14.05833 13.74167 13.79167 14.09167 14.275 13.95 13.925 13.89167 13.55833 13.23333 13.50833 -9999 -9999 -9999 -9999 -9999 -9999 -9999 -9999 -9999 -9999 -9999 -9999 -9999 -9999 -9999 14.20833 14.50833 -9999 -9999 -9999 -9999 -9999 -9999 -9999 -9999 -9999 -9999 -9999 -9999 -9999 -9999 -9999 -9999 -9999 -9999 -9999 -9999 -9999 -9999 -9999 -9999 -9999 -9999 -9999 -9999 -9999 -9999 15.06667 15.01667 15.06667 14.75 14.975 15.05 15.075 15.05833 14.99167 15.4 15.84167 16.025 16.09167 15.875 15.38333 14.68333 14.25 14.35 14.36667 14.275 14.68333 14.85833 15.04167 14.94167 15 15.11667 15.09167 14.85 14.48333 14.24167 14.09167 14.70833 14.80833 14.775 14.71667 14.40833 14.09167 14.09167 14.175 13.64167 13.20833 13.325 13.66667 13.79167 14.15 14.16667 14.125 14.025 13.775 13.59167 13.31667 13.03333 12.79167 12.66667 12.45 12.45 12.16667 12.14167 11.81667 11.8 12.1 12.11667 11.68333 11.06667 10.675 10.34167 10.30833 -9999 -9999 -9999 -9999 9.85 9.841667 10.075 9.766666 9.4 9.366667 -9999 
13.76667 14.09167 13.975 13.49167 13.28333 13.4 12.975 12.81667 13.1 13.025 13.21667 13.675 13.85833 13.94167 13.96667 14 14.65 14.625 14.24167 14.20833 14.18333 14.45833 14.70833 15.13333 15.21667 15.125 15.16667 14.71667 14.48333 14.84167 14.51667 14.51667 14.325 14.19167 14.4 14.31667 14.26667 14.575 14.7 14.38333 14.23333 14.125 13.98333 13.85833 13.9 13.49167 -9999 -9999 -9999 -9999 -9999 -9999 -9999 -9999 -9999 -9999 -9999 -9999 13.625 13.875 14.15833 14.4 14.35 -9999 -9999 -9999 -9999 -9999 -9999 -9999 -9999 -9999 -9999 -9999 -9999 -9999 -9999 -9999 -9999 -9999 -9999 -9999 -9999 -9999 -9999 -9999 -9999 -9999 -9999 -9999 -9999 14.61667 14.75 14.9 14.71667 14.49167 14.63333 14.64167 14.68333 14.73333 14.99167 15.275 15.69167 15.95833 16.05833 16.1 16.025 15.84167 15.36667 14.76667 14.44167 14.44167 14.375 14.55 14.9 15.075 15.10833 15.15 14.91667 14.86667 14.625 14.275 14.38333 14.68333 14.8 14.71667 14.71667 14.56667 14.51667 14.5 14.44167 14.05 13.525 13.46667 13.65 13.55833 13.825 13.96667 13.71667 13.64167 13.55833 13.325 13.125 12.86667 12.8 12.85833 12.68333 12.50833 12.30833 11.80833 11.66667 11.8 11.875 11.8 11.40833 11.10833 10.78333 10.48333 10.38333 -9999 -9999 -9999 -9999 -9999 9.975 9.916667 9.666667 -9999 -9999 -9999 
14.01667 13.98333 13.43333 12.85833 13.225 13.35833 13.00833 13.125 13.34167 13.05833 13.35833 13.35833 13.325 13.65833 13.86667 13.85 14.3 13.88333 13.31667 13.53333 13.775 14.225 14.59167 15.09167 15.03333 15.30833 15.56667 15.64167 15.33333 15.21667 15.13333 14.90833 14.51667 14.39167 14.69167 14.80833 14.875 14.98333 14.59167 14.675 14.81667 14.46667 14.2 13.84167 13.61667 13.425 -9999 -9999 -9999 -9999 -9999 -9999 -9999 -9999 -9999 -9999 -9999 -9999 13.825 13.9 14.28333 14.69167 14.60833 14.46667 -9999 -9999 -9999 -9999 -9999 -9999 -9999 -9999 -9999 -9999 -9999 -9999 -9999 -9999 -9999 -9999 -9999 -9999 -9999 -9999 -9999 -9999 -9999 -9999 -9999 -9999 -9999 -9999 14.65 14.73333 14.75 14.83333 15.025 14.925 14.55833 14.5 14.65833 14.68333 15.01667 15.34167 15.58333 15.81667 15.86667 15.68333 15.58333 15.74167 15.69167 15.53333 15.14167 14.9 14.80833 14.925 15.11667 15.15 15.125 14.95833 14.70833 14.50833 14.86667 14.9 14.90833 14.84167 14.9 14.7 14.63333 14.39167 14.25833 14.325 14.04167 13.825 13.525 13.41667 13.60833 13.63333 13.4 13.05833 13.01667 13.04167 12.85 12.8 12.99167 12.95833 12.70833 12.56667 12.2 11.725 11.425 11.64167 11.725 11.35 10.925 10.89167 10.88333 10.63333 10.80833 -9999 -9999 -9999 -9999 -9999 -9999 10.03333 -9999 -9999 -9999 -9999 
-9999 13.93333 13.65833 13.08333 13.34167 13.54167 13.43333 13.53333 13.46667 13.11667 12.95 12.725 13.05 13.575 13.675 13.60833 13.99167 13.49167 12.95 13.15833 13.70833 14.075 14.55 15.21667 15.225 15.45833 15.70833 15.8 15.66667 15.40833 15.175 14.48333 14.525 14.66667 14.89167 14.90833 15.11667 15.125 14.875 14.98333 14.75 14.59167 14.43333 13.89167 13.66667 13.475 13.35 13.43333 13.76667 14.31667 14.73333 -9999 -9999 -9999 -9999 -9999 -9999 -9999 14.09167 13.98333 14.35 14.575 14.43333 14.38333 14.74167 14.225 -9999 -9999 -9999 -9999 -9999 -9999 -9999 -9999 -9999 -9999 -9999 -9999 -9999 -9999 -9999 -9999 -9999 -9999 -9999 -9999 -9999 -9999 -9999 -9999 -9999 -9999 -9999 14.25833 14.25833 14.43333 14.875 15.13333 14.94167 15.025 14.81667 14.68333 14.95 14.975 15.19167 15.05833 15.29167 15.74167 15.65833 15.54167 15.50833 15.56667 15.525 15.075 14.875 14.88333 14.875 14.83333 14.69167 14.7 14.5 14.63333 15.05833 15.00833 14.99167 15.21667 15.15833 14.725 14.51667 14.25833 14.35833 14.525 14.5 14.08333 13.56667 13.35 13.725 13.625 13.29167 13.075 12.71667 12.71667 12.83333 13.05 13.08333 12.85 12.44167 12.1 11.94167 11.68333 11.53333 12.11667 12.01667 11.44167 10.775 10.64167 10.74167 10.64167 10.80833 10.525 -9999 -9999 -9999 -9999 -9999 -9999 -9999 -9999 -9999 -9999 
-9999 13.75833 13.575 13.025 12.875 13.09167 13.26667 13.06667 12.80833 12.83333 12.81667 12.625 13.01667 13.575 13.24167 13.36667 13.79167 13.34167 12.93333 13.31667 13.70833 14.06667 14.675 15.28333 15.43333 15.55 15.69167 15.625 15.65 15.45833 15.08333 14.54167 14.15833 14.44167 14.79167 14.975 14.875 14.89167 15.30833 15.125 15.04167 14.45833 14.33333 14.09167 13.825 13.75833 13.65833 13.675 13.91667 14.28333 14.65833 14.81667 14.81667 -9999 -9999 -9999 -9999 -9999 14.28333 14.275 14.46667 14.64167 14.80833 14.85833 14.93333 14.78333 -9999 -9999 -9999 -9999 -9999 -9999 -9999 -9999 -9999 -9999 -9999 -9999 -9999 -9999 -9999 -9999 -9999 -9999 -9999 -9999 -9999 -9999 -9999 -9999 -9999 -9999 -9999 14.51667 14.53333 14.11667 13.75833 14.16667 14.95 15.1 14.875 14.75833 15.11667 15.15 15.275 15.05833 14.98333 15.26667 15.85 15.93333 15.65833 15.49167 15.40833 15.23333 14.76667 14.6 14.40833 14.39167 14.375 14.525 14.69167 14.99167 15.25 15.425 15.29167 15.31667 15.25 14.85 14.60833 14.39167 14.25833 14.325 14.35 13.93333 13.7 13.56667 13.33333 13.20833 13.28333 13.29167 13.05 12.74167 12.74167 12.94167 13.1 12.84167 12.36667 11.95 11.68333 11.64167 11.975 12.55 12.21667 11.45 11.00833 10.975 10.89167 10.86667 10.925 -9999 10.29167 10.225 -9999 -9999 -9999 -9999 -9999 -9999 -9999 -9999 
-9999 14.11667 13.66667 13.275 12.69167 12.59167 12.71667 13.01667 12.96667 12.73333 12.63333 12.675 12.88333 13.14167 12.9 13.175 13.54167 13.225 12.925 13.175 13.45833 14.16667 14.91667 15.16667 15.4 15.71667 15.85 15.65 15.38333 15.11667 14.90833 14.43333 13.86667 13.80833 13.825 14.26667 14.7 14.78333 15.30833 15.39167 15.33333 14.85833 14.46667 14.34167 14.10833 14.05833 13.99167 14.01667 14.025 14.04167 14.375 14.84167 14.95833 14.85833 14.56667 14.63333 -9999 -9999 14.5 14.25833 14.24167 14.625 14.89167 14.9 14.75833 14.60833 14.56667 -9999 -9999 -9999 -9999 -9999 -9999 -9999 -9999 -9999 -9999 -9999 -9999 -9999 -9999 -9999 -9999 -9999 -9999 -9999 -9999 -9999 -9999 -9999 -9999 -9999 -9999 13.95833 14.33333 13.725 13.19167 13.68333 14.475 14.95 14.9 14.475 14.85833 15.28333 15.34167 15.325 15.3 15.36667 15.55833 15.85 15.85 15.775 15.475 15.53333 14.89167 14.575 14.375 14.65833 14.96667 15.025 15.175 15.23333 15.26667 15.24167 15.23333 15.13333 14.94167 14.725 14.54167 14.225 14.08333 14.15 14.39167 14.08333 13.65 13.2 12.85 12.73333 13.15833 13.38333 13.28333 13.08333 12.78333 12.70833 12.64167 12.55 12.16667 11.975 11.575 11.38333 11.75 12.15 11.90833 11.34167 11.06667 11.11667 11.05833 10.875 10.8 10.60833 10.4 10.25 10.225 -9999 -9999 -9999 -9999 -9999 -9999 -9999 
-9999 -9999 14.475 13.60833 12.96667 12.89167 12.71667 12.7 12.61667 12.49167 12.45833 12.5 12.4 12.75 12.71667 13.10833 13.025 12.975 12.9 13.09167 13.43333 14.18333 15 15.15833 15.39167 15.49167 15.575 15.375 15.025 14.60833 14.45 14.55833 14.09167 13.55833 13.41667 13.825 14.225 14.34167 14.38333 14.61667 14.89167 14.99167 14.575 14.26667 13.9 13.825 14.025 14.23333 14.20833 14.15 14.275 14.63333 14.8 14.68333 14.28333 14.6 14.81667 14.86667 14.64167 14.23333 14.15 14.44167 14.65833 14.63333 14.325 14.18333 13.95833 -9999 -9999 -9999 -9999 -9999 14.08333 -9999 -9999 -9999 -9999 -9999 -9999 -9999 -9999 -9999 -9999 -9999 -9999 -9999 -9999 -9999 -9999 -9999 -9999 -9999 -9999 13.69167 14.35 13.975 13.64167 13.83333 14.13333 14.675 14.40833 14.38333 14.53333 15.10833 15.10833 15.25 15.30833 15.125 15.28333 15.325 15.56667 15.75833 15.78333 15.50833 14.875 14.86667 15.09167 15.325 15.43333 15.29167 15.41667 15.20833 14.86667 14.86667 14.88333 14.75833 14.625 14.4 14.23333 14.09167 14.175 14.26667 13.90833 13.63333 13.21667 12.95 13.13333 13.1 13.175 13.28333 13.375 13.26667 12.85 12.56667 12.55833 12.46667 12.18333 11.86667 11.61667 11.59167 12.025 12.33333 12.15 11.74167 11.375 10.99167 10.825 10.6 10.38333 10.15833 10.15833 10.3 10.24167 -9999 -9999 -9999 -9999 -9999 -9999 -9999 
-9999 -9999 14.1 14.55833 14.13333 13.6 13.55833 13.00833 12.675 12.85833 12.91667 12.45 12.3 12.33333 12.325 12.78333 12.69167 12.70833 12.95 13.41667 13.86667 14.46667 14.96667 15.175 15.48333 15.21667 14.99167 14.675 14.31667 14.21667 14.44167 14.5 14.48333 14.15833 13.56667 13.3 13.36667 13.35 13.49167 13.88333 14.13333 14.60833 14.51667 14.48333 14.20833 14.13333 14.225 14.4 14.23333 14.175 14.24167 14.49167 14.6 14.55833 14.2 14.31667 14.84167 15.06667 14.925 14.375 14 14.19167 14.41667 14.475 14.225 13.825 -9999 -9999 -9999 13.9 14.00833 14.08333 14.1 14.075 14.33333 -9999 -9999 -9999 -9999 -9999 -9999 -9999 -9999 -9999 -9999 -9999 -9999 -9999 -9999 -9999 -9999 -9999 13.8 13.88333 14.46667 14.23333 14.01667 13.84167 14.125 14.4 14.50833 14.66667 15 15.05 14.83333 14.625 14.65833 14.66667 14.68333 14.13333 14.475 14.84167 14.98333 14.775 14.90833 14.85 15.23333 15.63333 15.675 15.45833 15.40833 15.05833 14.53333 14.33333 14.4 14.1 14.23333 14.1 14.38333 14.51667 14.36667 13.76667 13.275 13.36667 13.49167 13.46667 13.39167 13.425 13.20833 13.18333 12.93333 12.71667 12.63333 12.6 12.525 12.45 12.26667 11.75 11.68333 11.89167 12.29167 12.35833 12.05 11.925 11.40833 10.80833 10.28333 10.48333 10.51667 10.35833 10.26667 10.45 10.49167 -9999 -9999 -9999 -9999 -9999 -9999 -9999 
-9999 -9999 -9999 13.9 14.675 14.80833 14.50833 13.56667 13.05833 12.95833 12.36667 12.26667 12.29167 12.43333 12.55 12.51667 12.58333 12.96667 13.05833 13.36667 13.8 14.175 14.73333 15.09167 15.41667 15.28333 15.1 14.76667 14.45833 14.08333 14.075 14.03333 14.36667 14.375 14.125 14 13.68333 13.50833 13.64167 13.59167 13.84167 14.36667 14.69167 14.43333 14.44167 14.25833 14.225 14.45 14.31667 14.1 14.325 14.45833 14.55833 14.36667 14.31667 14.13333 14.59167 14.98333 15.00833 14.6 14.225 14.15 14.26667 14.18333 13.96667 13.74167 -9999 -9999 -9999 13.69167 13.8 13.83333 13.75833 14.1 14.16667 14.30833 -9999 -9999 -9999 -9999 -9999 14.25 -9999 -9999 -9999 -9999 -9999 -9999 14.11667 13.75833 14.05 14.39167 14.56667 14.09167 14.56667 14.55 14.54167 14.225 14.40833 14.225 14.70833 14.84167 14.725 14.2 14.375 14.725 15.15833 15 14.775 14.43333 14.65 14.78333 14.925 14.65 14.81667 14.85 15.36667 15.58333 15.70833 15.63333 15.225 14.93333 14.625 14.46667 14.18333 13.65 13.94167 14.38333 14.49167 14.26667 13.8 13.25 13.18333 13.425 13.40833 13.35833 13.4 13.31667 13.29167 12.98333 12.675 12.525 12.23333 12.11667 12.26667 12.46667 12.3 11.74167 11.61667 12.15 12.41667 12.325 11.9 11.85833 11.70833 11.38333 10.70833 10.33333 10.3 10.21667 10.14167 10.1 10.225 10.24167 -9999 -9999 -9999 -9999 -9999 -9999 
-9999 -9999 -9999 -9999 -9999 -9999 14.51667 13.94167 13.58333 12.94167 12.49167 12.5 12.25833 12.55833 12.55 12.8 12.71667 13.175 13.28333 13.4 13.375 13.675 14.20833 14.75 15.14167 15.19167 15.075 14.69167 14.26667 13.86667 13.75833 14.05 14.05833 13.88333 14.19167 14.61667 14.66667 14.55 14.475 14.20833 13.93333 14.54167 14.74167 14.475 14.55833 14.525 14.24167 14.16667 14.38333 14.48333 14.56667 14.61667 14.71667 14.29167 14.075 14 14.06667 14.475 14.975 15.04167 14.40833 14 14.11667 14.06667 13.83333 13.64167 13.50833 13.46667 13.63333 13.54167 13.61667 13.625 13.78333 13.90833 13.98333 14.03333 -9999 -9999 -9999 14.50833 14.46667 14.35833 14.39167 14.81667 14.86667 14.5 14.125 14.25833 13.94167 13.88333 14.14167 13.90833 14.075 14.3 14.49167 14.69167 14.79167 15.025 15.025 14.68333 14.85833 14.625 14.05 14.425 14.91667 14.875 14.20833 14.25 14.49167 14.94167 15.05833 15.10833 15.40833 15.425 15.10833 14.975 15.25 15.475 15.6 15.60833 15.41667 15.05 14.69167 14.45 13.94167 13.85 14.325 14.36667 14.11667 13.31667 12.99167 12.99167 13.1 12.94167 13.06667 13.20833 13.625 13.55833 12.94167 12.64167 12.86667 12.74167 12.28333 11.95 12 12.275 12.10833 11.65833 11.53333 11.99167 12.35833 12.19167 11.93333 11.675 11.46667 11.49167 -9999 -9999 -9999 -9999 -9999 10.1 10.15 10.23333 -9999 -9999 -9999 -9999 -9999 -9999 
-9999 -9999 -9999 -9999 -9999 -9999 -9999 13.63333 13.5 13.36667 13.74167 14.05833 13.73333 14.14167 13.70833 13.9 13.275 13.525 13.35 13.10833 13.06667 13.34167 13.875 14.375 14.775 14.9 14.7 14.45833 14.29167 13.90833 13.65833 13.84167 13.86667 13.83333 14.05833 14.15833 14.11667 14.15833 14.70833 14.8 14.55833 14.84167 14.53333 14.4 14.33333 14.31667 14.35 14.30833 14.38333 14.40833 14.64167 14.70833 14.6 14.15833 13.84167 13.86667 13.81667 13.86667 14.35 14.84167 14.66667 14.40833 14.425 14.46667 14.375 14.21667 13.99167 13.925 14.08333 13.85833 13.725 13.675 13.85833 13.99167 14.05833 14.125 14.06667 -9999 -9999 14.26667 14.38333 14.30833 14.5 14.775 15.01667 15.15 15.125 14.8 14.53333 14.81667 14.4 14.08333 13.74167 13.80833 13.98333 14 13.93333 14.325 14.625 14.79167 14.56667 13.9 14.16667 14.725 14.51667 14.18333 14.025 14.2 14.575 14.75 15.28333 15.51667 15.69167 15.875 15.61667 15.3 15.15833 15.275 15.44167 15.41667 15.46667 15.225 14.86667 14.56667 14.36667 14.55 14.3 13.875 13.24167 12.625 12.3 12.34167 12.675 12.81667 12.95 13.08333 13.425 13.00833 12.525 12.56667 12.80833 12.64167 12.20833 11.9 11.8 11.96667 11.86667 11.5 11.38333 11.65 12.03333 12.01667 11.9 11.66667 11.475 11.45 -9999 -9999 -9999 -9999 -9999 -9999 10.125 10.10833 -9999 -9999 -9999 -9999 -9999 -9999 
-9999 -9999 -9999 -9999 -9999 -9999 -9999 -9999 -9999 -9999 14.425 15.125 15.34167 15.325 15 14.73333 14.35833 13.875 13.29167 12.90833 12.95 13.35 13.63333 13.94167 14.23333 14.375 14.275 14.31667 14.25 14.075 13.76667 13.725 13.9 14.1 13.88333 13.74167 13.45833 13.63333 14.475 15.05 14.80833 15.025 14.71667 14.34167 13.86667 13.83333 14.35 14.725 14.425 14.20833 14.39167 14.64167 14.51667 14.26667 13.925 13.875 13.75 13.75 13.94167 14.325 14.825 14.89167 14.89167 14.975 14.98333 14.76667 14.49167 14.48333 14.55 14.26667 14.06667 13.775 13.64167 13.84167 13.94167 13.925 13.85 13.7 13.79167 -9999 13.98333 14.15 14.61667 14.775 14.63333 14.86667 15.125 15.30833 15.55833 15.46667 15.03333 14.975 14.51667 14.10833 14.175 13.71667 14.04167 14.2 13.99167 14.24167 14.38333 13.84167 14.25 14.05 14.2 14.56667 14.91667 15 14.90833 15.06667 15.35833 15.525 15.74167 15.83333 15.9 15.43333 15.09167 15.24167 15.35 15.3 15.39167 15.21667 14.98333 14.94167 14.95833 14.64167 14.01667 13.20833 12.51667 12.10833 11.90833 12.15 12.39167 12.79167 13.05 12.575 12.58333 12.34167 12.24167 12.325 12.44167 12.23333 12.05 11.76667 11.775 11.65833 11.75833 11.525 11.35833 11.38333 11.575 11.76667 11.79167 11.63333 11.55833 11.15 10.89167 -9999 -9999 -9999 -9999 -9999 -9999 9.858334 -9999 -9999 -9999 -9999 -9999 -9999 
-9999 -9999 -9999 -9999 -9999 -9999 -9999 -9999 -9999 -9999 -9999 -9999 -9999 -9999 14.975 15.19167 14.94167 14.49167 13.84167 13.375 13.43333 13.475 13.575 13.68333 13.68333 13.85 13.95 14.1 14.10833 14.3 14.00833 13.83333 14.15 14.25 13.9 13.775 14.075 14.39167 14.79167 14.93333 14.89167 15.11667 14.81667 14.225 13.68333 13.725 14.2 14.65 14.73333 14.475 14.40833 14.525 14.76667 14.45 14.16667 13.96667 13.94167 14.00833 14.225 14.03333 14.48333 14.825 15 15.03333 15.11667 14.84167 14.69167 14.78333 14.79167 14.43333 14.29167 13.825 13.725 13.94167 13.86667 13.8 13.83333 13.86667 13.81667 13.61667 13.59167 13.825 14.425 14.43333 14.38333 14.5 14.91667 15.18333 15.71667 15.78333 15.76667 15.80833 15.25833 14.75 14.18333 13.88333 14.18333 13.85833 14.15833 14.18333 14.06667 14.08333 13.78333 13.775 13.96667 13.99167 14.50833 15.1 15.11667 15.18333 15.275 15.48333 15.51667 15.65 15.81667 15.53333 15.28333 15.41667 15.39167 15.13333 15.375 15.28333 15.21667 14.825 14.775 14.38333 13.7 12.84167 12.18333 12.08333 11.95833 12.23333 12.70833 12.89167 12.68333 12.4 12.39167 12.00833 12.05833 11.91667 11.95833 11.88333 11.90833 11.71667 11.69167 11.73333 11.79167 11.675 11.51667 11.46667 11.38333 11.43333 11.75 11.88333 11.64167 11.21667 11.15 -9999 -9999 -9999 -9999 -9999 9.766666 -9999 -9999 -9999 -9999 -9999 -9999 -9999 
-9999 -9999 -9999 -9999 -9999 -9999 -9999 -9999 -9999 -9999 -9999 -9999 -9999 -9999 -9999 -9999 14.25833 14.66667 14.7 14.29167 14.01667 14.08333 13.81667 13.86667 13.8 13.8 13.90833 13.91667 14.225 14.40833 14.31667 14.34167 14.63333 14.38333 14.05833 14.14167 14.18333 14.425 14.725 15.025 15.04167 15.025 14.70833 14.10833 13.78333 13.75833 13.875 13.99167 14.75833 14.95 14.66667 14.74167 14.85833 14.74167 14.475 14.36667 14.13333 14.15 14.26667 13.93333 14.19167 14.75833 15.10833 15.175 15.15 15.23333 14.95 14.825 14.90833 14.80833 14.69167 14.425 14.35833 14.3 14.15 13.91667 13.85833 13.94167 13.725 13.65 13.59167 13.60833 13.76667 14.125 14.175 14.16667 14.46667 15.01667 15.56667 15.90833 16.05 16.09167 15.84167 15.38333 14.775 14.03333 13.81667 13.80833 13.68333 13.475 13.88333 13.375 13.31667 14.225 14.68333 14.44167 14.525 15.29167 15.48333 15.25 15.19167 15.18333 15.05 15.38333 15.63333 15.6 15.44167 15.36667 15.44167 15.33333 15.41667 15.275 15.08333 14.78333 14.68333 14.33333 13.68333 12.99167 12.575 12.45833 12.6 12.39167 12.2 12.40833 12.525 12.43333 12.44167 12.14167 11.96667 11.9 11.84167 11.74167 11.625 11.675 11.60833 11.75833 11.76667 11.68333 11.6 11.59167 11.34167 11.23333 11.475 11.88333 11.95833 11.65 11.19167 10.725 -9999 -9999 -9999 -9999 -9999 -9999 -9999 -9999 -9999 -9999 -9999 -9999 
-9999 -9999 -9999 -9999 -9999 -9999 -9999 -9999 -9999 -9999 -9999 -9999 -9999 -9999 -9999 -9999 -9999 -9999 13.775 14.13333 14.425 14.79167 14.71667 14.45 14.58333 14.81667 14.93333 14.7 14.29167 14.41667 14.66667 14.725 14.74167 14.175 14.31667 14.64167 14.50833 14.65833 14.975 14.93333 15.01667 14.70833 14.44167 14.21667 14.325 14.23333 13.9 13.8 14.50833 15.125 14.96667 14.89167 15 15.10833 14.9 14.70833 14.4 14.58333 14.39167 14.25 14.48333 14.83333 15.2 15.29167 15.26667 15.4 15.28333 14.95833 14.98333 15.46667 15.49167 15.4 15.225 14.6 14.43333 14.21667 14.01667 13.85 13.80833 13.625 13.7 13.55833 13.55833 14.00833 14.10833 14.29167 14.275 14.60833 15.21667 15.76667 16.025 15.925 15.75833 15.41667 15.05 14.225 13.65833 13.475 13.09167 12.99167 13.2 13.025 13.2 13.84167 14.61667 14.69167 14.64167 14.975 15.275 15.20833 15.075 15 14.70833 15.01667 15.275 15.23333 15.125 15.16667 15.35833 15.35 15.225 15.03333 14.90833 14.83333 14.625 14.14167 13.29167 12.825 12.76667 12.625 12.26667 12.21667 12.33333 12.3 11.975 12.33333 12.64167 12.39167 11.85833 11.85 11.70833 11.75833 11.70833 11.59167 11.45 11.53333 11.73333 11.775 11.4 11.26667 11.29167 11.31667 11.325 11.76667 11.975 11.70833 11.20833 -9999 -9999 -9999 -9999 -9999 -9999 -9999 -9999 -9999 -9999 -9999 -9999 -9999 
-9999 -9999 -9999 -9999 -9999 -9999 -9999 -9999 -9999 -9999 -9999 -9999 -9999 -9999 -9999 -9999 -9999 -9999 -9999 -9999 13.23333 14.11667 14.95 15.41667 15.55 15.325 15.21667 15.33333 15.19167 14.85833 14.66667 14.71667 14.68333 14.25 14.16667 14.54167 14.825 14.7 15.1 14.95 14.75833 14.4 14.10833 14.01667 14.29167 14.4 14.20833 14.06667 14.275 14.64167 14.95833 14.99167 14.90833 14.89167 15.11667 15.025 14.9 14.925 14.70833 14.58333 14.78333 14.925 15.075 15.31667 15.35833 15.39167 15.46667 15.35 15.44167 15.70833 15.975 15.95 15.70833 15.025 14.76667 14.69167 14.23333 13.875 13.81667 13.64167 13.60833 13.66667 13.9 14.10833 14.35833 14.2 14.18333 14.4 15.05833 15.475 15.65833 15.875 15.99167 15.90833 15.725 15.1 14.46667 14.1 13.55 13.24167 13.00833 12.98333 13.41667 13.89167 14.35 14.63333 14.66667 14.28333 14.25 14.28333 14.20833 14.40833 14.175 14.21667 14.18333 14.33333 14.4 14.49167 14.76667 14.85 14.74167 14.575 14.55 14.75 14.325 13.70833 12.875 12.325 12.18333 12.10833 12.48333 12.41667 12.50833 12.63333 12.04167 12.13333 12.45 11.95833 11.825 11.91667 11.75 11.73333 11.9 11.53333 11.575 11.53333 11.50833 11.275 11.15 11.18333 11.19167 11.275 11.44167 11.74167 11.29167 10.98333 10.79167 -9999 -9999 -9999 -9999 -9999 -9999 -9999 -9999 -9999 -9999 -9999 -9999 -9999 
-9999 -9999 -9999 -9999 -9999 -9999 -9999 -9999 -9999 -9999 -9999 -9999 -9999 -9999 -9999 -9999 -9999 -9999 -9999 -9999 -9999 13.23333 13.66667 14.725 15.05 15.13333 15.09167 15.10833 14.9 15.00833 15.18333 15.325 15.33333 14.83333 14.41667 14.375 14.54167 14.68333 15.025 14.76667 14.38333 14.225 13.96667 14.43333 14.41667 14.41667 14.56667 14.275 14.30833 14.7 14.91667 14.80833 14.75833 14.925 15.29167 15.45 15.40833 15.18333 15.06667 14.76667 14.95833 14.925 14.95 14.99167 15.4 15.40833 15.53333 15.425 15.54167 15.675 15.93333 16.16667 16.19167 15.80833 15.29167 15 14.56667 14.05833 13.94167 13.69167 13.55 13.475 13.59167 13.84167 13.65833 13.875 13.875 14.23333 14.71667 14.89167 15.46667 15.825 15.83333 15.625 15.975 15.975 15.84167 15.575 14.975 14.40833 14.05 13.78333 14.00833 13.23333 13.90833 14.25 14.46667 14.575 14.05833 13.88333 13.86667 13.93333 14.34167 14.11667 13.80833 13.85 13.89167 13.90833 14.125 14.275 14.33333 14.34167 14.35833 14.625 14.025 13.43333 12.99167 12.175 12.075 12.25833 11.925 12.34167 12.33333 12.875 12.63333 12.53333 12.49167 12.35833 12.125 12.25 12.55833 12.375 12.03333 11.60833 11.58333 11.69167 11.625 11.33333 11.05 10.8 10.60833 10.65833 10.8 11.48333 11.4 11.13333 10.8 10.5 -9999 -9999 -9999 -9999 -9999 -9999 -9999 -9999 -9999 -9999 -9999 -9999 
-9999 -9999 -9999 -9999 -9999 -9999 -9999 -9999 -9999 -9999 -9999 -9999 -9999 -9999 -9999 -9999 -9999 -9999 -9999 -9999 -9999 13.5 13.18333 13.525 13.96667 13.93333 13.875 13.80833 14.125 14.45 14.675 14.88333 14.98333 15.09167 14.9 14.225 13.95833 14 13.85833 13.975 14.2 14.48333 14.19167 13.75 13.88333 14.375 14.70833 14.65 14.4 14.60833 14.50833 14.01667 14.025 14.61667 15.2 15.34167 15.41667 15.63333 15.51667 15.25 15.25 15.23333 15 14.9 15.325 15.58333 15.64167 15.64167 15.6 15.675 15.775 15.68333 15.96667 15.925 15.43333 15.09167 14.56667 14.13333 13.925 13.7 13.6 13.45 13.3 13.25833 13.3 13.375 13.6 13.875 13.98333 14.45 15.20833 15.76667 16.03333 15.68333 15.70833 16.04167 15.95 15.59167 15.00833 14.675 14.56667 14.75 14.68333 13.53333 13.45833 13.6 14.04167 14.55 13.90833 14.09167 13.79167 13.71667 14.21667 13.88333 13.96667 13.75833 14.05 13.85 13.725 13.85 13.85833 14 14.025 14.425 13.91667 13.5 13.125 12.26667 11.85833 11.65833 11.98333 12.25833 12.63333 12.775 12.375 12.425 12.31667 12.175 12.15 12.325 12.40833 12.4 11.9 11.64167 11.7 11.85 11.74167 11.38333 11.03333 10.80833 10.75 10.725 10.86667 11.16667 11.525 11.325 10.91667 10.55833 10.21667 9.958333 -9999 -9999 -9999 -9999 9.991667 -9999 -9999 -9999 -9999 -9999 
-9999 -9999 -9999 -9999 -9999 -9999 -9999 -9999 -9999 -9999 -9999 -9999 -9999 -9999 -9999 -9999 -9999 -9999 -9999 -9999 -9999 13.275 13.4 13.11667 12.925 13.425 13.61667 13.48333 13.44167 13.275 13.5 14.20833 14.73333 15.00833 14.8 14.56667 14.425 14.25 13.91667 13.44167 13.575 14.05 14.09167 13.5 12.95833 12.975 13.64167 14.45833 14.26667 13.975 14.575 14.55833 14.43333 14.35833 14.525 14.825 15.21667 15.48333 15.475 15.46667 15.48333 15.33333 15.075 14.79167 14.91667 15.21667 15.5 15.55 15.43333 15.55833 15.59167 15.56667 15.65833 15.81667 15.45833 15.18333 14.825 14.525 14.06667 13.775 13.60833 13.39167 13.20833 13.21667 13.30833 13.475 13.31667 13.90833 14.00833 14.475 14.84167 15.36667 15.83333 16 15.95833 15.85 15.4 14.91667 14.6 14.78333 14.625 14.74167 15.29167 14.73333 13.80833 13.89167 13.64167 14.61667 14.39167 14.25 14.18333 14.01667 13.71667 13.95833 13.775 13.66667 13.85833 13.41667 13.65 13.45833 13.51667 13.63333 13.70833 14.09167 13.925 13.425 13.075 12.39167 12.24167 11.76667 11.60833 11.60833 12.25833 12.68333 12.76667 12.475 12.26667 12.10833 12.4 12.675 12.85833 12.41667 12.00833 11.79167 11.825 12.08333 12.14167 12.18333 11.94167 11.84167 11.54167 11.41667 11.2 11.19167 11.55 11.26667 10.65833 10.375 10.25 10.09167 10.075 10.125 -9999 10.15833 10.01667 9.808333 -9999 -9999 -9999 -9999 
-9999 -9999 -9999 -9999 -9999 -9999 -9999 -9999 -9999 -9999 -9999 -9999 -9999 -9999 -9999 -9999 -9999 -9999 -9999 -9999 -9999 -9999 13.06667 12.99167 12.75 13.025 13.14167 13.425 13.91667 13.475 13.33333 13.6 13.69167 14.30833 14.76667 14.96667 14.64167 13.90833 13.70833 13.54167 13.34167 13.7 13.70833 13.39167 13.25833 13.13333 13.50833 14.45833 14.425 13.93333 14.11667 14.41667 14.2 14.13333 14.29167 14.46667 14.80833 15.31667 15.43333 15.30833 15.44167 15.40833 15.28333 15.10833 15.05 14.86667 15.14167 15.31667 15.08333 15.29167 15.5 15.56667 15.59167 15.59167 15.61667 15.46667 15.13333 14.86667 14.55 13.95833 13.2 12.775 12.9 13.06667 13.40833 13.61667 13.53333 13.51667 13.73333 13.44167 13.96667 14.60833 15.24167 15.66667 15.78333 15.05 14.975 14.75 14.73333 15.175 14.94167 14.21667 13.775 14.60833 14.33333 14.025 14.06667 14.325 13.4 12.85 13.56667 14.23333 13.78333 13.91667 14.04167 14.375 14.175 14.59167 13.90833 13.74167 13.2 13.25 13.375 13.76667 13.64167 13.075 12.70833 12.98333 12.88333 12.48333 11.74167 11.85 12.01667 12.36667 12.775 12.44167 12.30833 12.44167 12.66667 12.8 12.86667 12.40833 12.01667 12.15 12.40833 12.175 12.05833 12.06667 12.20833 12.275 12.04167 11.80833 11.425 11.48333 11.45833 11.15 10.55 10.23333 10.13333 10.05 9.958333 10.025 10.01667 10.16667 -9999 -9999 -9999 -9999 -9999 -9999 
-9999 -9999 -9999 -9999 -9999 -9999 -9999 -9999 -9999 -9999 -9999 -9999 -9999 -9999 -9999 -9999 -9999 -9999 -9999 -9999 -9999 -9999 -9999 12.91667 12.78333 12.95833 13.175 13.04167 13.425 13.86667 13.63333 13.80833 13.55833 13.33333 14.03333 15.15 15.30833 14.61667 13.75 13.44167 13.46667 13.5 13.45833 13.275 13.375 13.73333 14 14.1 14.39167 14.025 13.93333 14.26667 13.96667 13.54167 14.05833 14.375 14.49167 14.93333 15.23333 15.3 15.35833 15.375 15.34167 15.29167 15.13333 14.94167 15.00833 15.26667 15.175 15.325 15.5 15.65833 15.61667 15.675 15.775 15.61667 15.21667 14.94167 14.94167 14.46667 13.55 13.21667 13.225 13.39167 13.25833 13.41667 13.525 13.55 13.83333 13.775 13.76667 14.24167 14.78333 15.09167 15.05 14.59167 14.225 14.53333 15 14.7 14.23333 13.90833 13.275 13.84167 14.31667 14.18333 13.375 13.50833 13.66667 12.65833 12.44167 12.59167 13.85833 14.025 13.75833 13.54167 14.09167 14.13333 13.95833 13.84167 13.58333 13.125 12.85 13.03333 13.625 13.29167 12.775 12.74167 12.79167 13.05833 13.04167 13.05833 12.65 12.54167 12.69167 12.55 11.86667 11.78333 12.075 12.50833 12.66667 12.41667 12.19167 12.35833 12.2 12 11.83333 11.7 11.56667 11.53333 11.65833 11.64167 11.70833 11.45833 10.93333 10.68333 -9999 10.34167 10.175 10.04167 9.933333 9.941667 10 -9999 -9999 -9999 -9999 -9999 -9999 -9999 
-9999 -9999 -9999 -9999 -9999 -9999 -9999 -9999 -9999 -9999 -9999 -9999 -9999 -9999 -9999 -9999 -9999 -9999 -9999 -9999 -9999 -9999 -9999 -9999 13.09167 12.96667 12.99167 12.95833 13.00833 13.23333 13.60833 13.65833 13.625 13.13333 13.05 13.59167 14.2 14.55 14.3 13.85 13.53333 13.86667 13.71667 13.80833 13.825 14.075 14.25 14.26667 13.88333 13.91667 14.24167 14.66667 14.20833 13.70833 14.225 14.6 14.55 14.675 14.70833 14.98333 15.16667 15.2 15.28333 15.28333 15.075 14.925 14.775 15.075 15.05 15.225 15.25 15.43333 15.4 15.48333 15.53333 15.46667 14.93333 14.68333 14.98333 14.875 14.00833 13.50833 13.325 13.40833 13.18333 12.975 13.38333 13.98333 13.5 13.775 13.71667 14.1 14.48333 14.70833 14.3 14.3 14.25 14.95833 14.98333 13.96667 13.95 13.44167 13.53333 13.85 13.03333 13.28333 12.98333 12.80833 13.525 13.59167 13.25 13.48333 14.05833 12.98333 12.825 12.78333 12.775 13.39167 13.09167 13.05833 12.975 13.125 13 12.725 13.09167 13.575 13.24167 12.7 12.76667 12.975 13.38333 13.1 12.61667 12.2 12.61667 12.85833 12.5 11.99167 12.33333 12.58333 12.45 12.30833 12.075 12.11667 12.43333 12.43333 11.975 12.04167 11.91667 11.65 11.3 11.19167 11.275 11.06667 10.725 -9999 -9999 -9999 -9999 -9999 -9999 -9999 -9999 -9999 -9999 -9999 -9999 -9999 -9999 -9999 
-9999 -9999 -9999 -9999 -9999 -9999 -9999 -9999 -9999 -9999 -9999 -9999 -9999 -9999 -9999 -9999 -9999 -9999 -9999 -9999 -9999 -9999 -9999 -9999 -9999 13.4 12.525 12.425 12.6 12.56667 12.775 13.56667 13.70833 13.05833 12.31667 11.88333 12.19167 12.95 13.76667 13.8 13.86667 14.38333 14.575 14.45833 14.59167 14.55833 14.46667 14.28333 13.85833 14 14.60833 15.11667 14.9 14.44167 14.475 14.525 14.69167 14.59167 14.25 14.5 14.93333 15.13333 15.04167 15.01667 15.1 15.025 14.60833 14.55833 14.50833 14.66667 14.51667 14.85 14.88333 15.09167 15.23333 15.125 14.5 14.41667 14.69167 15.1 14.65 14.15833 13.65 13.3 13.19167 13.21667 13.15 13.89167 13.71667 13.8 13.88333 14.03333 14.35 14.49167 14.175 14.21667 14.425 14.59167 14.55 13.88333 13.81667 13.60833 13.98333 13.5 12.6 12.74167 13.025 12.7 12.73333 13.11667 13.2 13.85 14.20833 13.01667 12.65833 12.69167 12.525 12.45 12.85 12.91667 12.89167 12.85 13.05833 12.69167 12.875 13.26667 13.59167 12.775 12.33333 12.91667 12.74167 12.43333 12.125 12.05 12.45 12.85 12.80833 12.325 12.28333 12.20833 12.05833 11.89167 11.975 11.91667 12.11667 12.28333 12.31667 11.91667 11.53333 11.28333 11.03333 11.01667 10.98333 10.73333 10.59167 -9999 -9999 -9999 -9999 -9999 -9999 -9999 -9999 -9999 -9999 -9999 -9999 -9999 -9999 -9999 
-9999 -9999 -9999 -9999 -9999 -9999 -9999 -9999 -9999 -9999 -9999 -9999 -9999 -9999 -9999 -9999 -9999 -9999 -9999 -9999 -9999 -9999 -9999 -9999 -9999 13.03333 13.2 12.85 12.58333 12.875 12.99167 13.025 13.925 13.65833 12.86667 11.74167 11.375 11.90833 12.58333 13.04167 14.125 14.99167 15.5 15.45833 15.34167 15.11667 14.75833 14.325 14.11667 14.53333 14.95833 15.20833 15.1 14.825 14.5 14.41667 14.44167 14.46667 14.425 14.225 14.575 14.79167 14.9 14.68333 14.38333 14.55833 14.74167 14.28333 14.09167 14.28333 14.23333 14.34167 14.26667 14.41667 14.56667 14.66667 14.525 14.23333 14.675 15.25833 15.3 14.85 14.04167 13.8 13.78333 13.575 13.625 14.275 14.4 14.11667 14.09167 14.05 14.10833 14.16667 14.03333 13.95 13.95833 13.7 13.975 13.85 14.025 14.19167 13.5 12.875 12.55 12.61667 12.95833 12.95833 12.85 12.95 12.55 13.50833 14.45833 13.36667 12.79167 13.15 12.75833 12.94167 12.80833 13.23333 13.03333 13.025 12.86667 12.74167 12.65 12.825 13.55833 13.225 12.75833 13.16667 12.625 12.23333 12.08333 12.35833 12.38333 12.15 12.18333 11.59167 11.68333 11.43333 11.41667 11.83333 11.93333 12.06667 12.1 12.14167 12.21667 11.75 11.39167 11.15 10.81667 10.85833 11.03333 10.84167 -9999 -9999 -9999 -9999 -9999 -9999 -9999 -9999 -9999 -9999 -9999 -9999 -9999 -9999 -9999 -9999 
-9999 -9999 -9999 -9999 -9999 -9999 -9999 -9999 -9999 -9999 -9999 -9999 -9999 -9999 -9999 -9999 -9999 -9999 -9999 -9999 -9999 -9999 -9999 -9999 -9999 -9999 14.00833 13.55833 13.3 13.28333 13.4 13.2 13.54167 13.73333 13.575 12.90833 12.30833 11.90833 12.19167 12.4 12.88333 13.98333 14.925 15.35833 15.56667 15.475 15.28333 14.925 14.29167 14.09167 14.45833 14.59167 14.8 14.75 14.75833 14.575 14.36667 14.25 14.43333 14.175 14.20833 14.51667 14.53333 14.3 13.99167 14.13333 14.63333 14.5 14.16667 14.18333 14.29167 14.075 14.06667 14.025 14.05 14.175 14.18333 14.1 14.375 14.60833 15.46667 15.175 14.34167 14.25833 14.63333 14.64167 14.53333 14.5 14.2 13.90833 14.00833 13.98333 13.99167 14.03333 13.88333 13.76667 13.85 13.90833 14.13333 13.95833 14.08333 13.98333 13.49167 13.15833 13.025 13.18333 13.20833 13.34167 13.24167 13 12.74167 13.00833 14.38333 13.83333 13.21667 14.08333 13.71667 13.375 13.45 13.125 12.75 13.025 12.725 12.74167 12.60833 12.675 13.05 13.39167 12.775 13.08333 12.7 11.86667 11.66667 12.23333 11.875 11.98333 12.175 11.875 11.75833 11.26667 11.36667 11.63333 11.61667 11.675 11.775 11.925 12.04167 11.85833 11.675 11.20833 10.825 10.83333 11.05833 11.08333 -9999 -9999 -9999 -9999 -9999 -9999 -9999 -9999 -9999 -9999 -9999 -9999 -9999 -9999 -9999 -9999 
-9999 -9999 -9999 -9999 -9999 -9999 -9999 -9999 -9999 -9999 -9999 -9999 -9999 -9999 -9999 -9999 -9999 -9999 -9999 -9999 -9999 -9999 -9999 -9999 -9999 -9999 14.90833 14.18333 13.69167 13.81667 13.775 13.30833 13.31667 13.33333 13.55 13.50833 13.125 12.46667 12.00833 12.00833 12.15833 12.85833 13.575 14.43333 14.96667 15.13333 15.35833 15.425 14.5 13.66667 13.66667 13.75 14.03333 14.4 14.625 14.56667 14.125 13.93333 14.08333 13.98333 14.03333 14.18333 14.06667 13.9 13.85 14.09167 14.43333 14.575 14.43333 14.03333 14.225 14.11667 14.04167 14.35 14.04167 14.14167 13.94167 13.75833 13.88333 14.16667 15.225 15.18333 14.74167 14.85 14.79167 14.51667 14.35833 13.70833 13.84167 13.71667 13.96667 13.94167 14.025 14 13.91667 13.7 14.21667 14.06667 14.06667 14.075 14.20833 14.03333 13.9 13.76667 13.88333 13.50833 13.36667 13.575 13.41667 13.19167 13.225 12.95 13.71667 13.61667 14.23333 14.85 14.61667 13.5 13.725 12.56667 12.375 12.75 12.65 12.84167 12.99167 12.58333 12.75 13.13333 12.74167 12.89167 12.60833 12.16667 11.725 11.56667 12.1 11.8 11.80833 12.11667 12.04167 11.63333 11.425 11.35 11.26667 11.34167 11.6 11.85833 11.88333 11.78333 11.76667 11.66667 11.14167 10.90833 11.16667 11.24167 10.89167 -9999 -9999 -9999 -9999 -9999 -9999 -9999 -9999 -9999 -9999 -9999 -9999 -9999 -9999 -9999 
-9999 -9999 -9999 -9999 -9999 -9999 -9999 -9999 -9999 -9999 -9999 -9999 -9999 -9999 -9999 -9999 -9999 -9999 -9999 -9999 -9999 -9999 -9999 -9999 -9999 15.10833 15.1 14.33333 13.775 14.125 14.58333 14.24167 13.56667 13.50833 13.25 13.41667 13.06667 12.49167 11.825 12.1 12.425 12.59167 12.975 13.98333 13.96667 13.96667 14.30833 14.80833 14.725 14.14167 13.775 13.675 13.76667 14.025 14.25833 14.25833 13.66667 13.63333 13.99167 13.825 13.65 13.78333 13.83333 13.73333 13.625 13.90833 14.2 14.64167 14.43333 14.075 14.11667 14.15 14.35833 14.60833 14.35 14.25 13.825 13.775 13.80833 13.90833 14.75833 15.025 14.75833 14.55833 14.35833 14.1 13.71667 13.7 13.69167 13.775 14.23333 14.00833 13.775 13.80833 13.91667 13.6 14.025 13.64167 13.93333 13.83333 14.04167 13.79167 13.9 14.35833 14.44167 13.65833 13.38333 13.29167 13 12.88333 12.83333 13.55833 13.84167 13.43333 13.90833 13.98333 13.76667 14.15 13.825 13.20833 12.49167 12.65 12.81667 12.93333 13.08333 12.38333 12.625 13.01667 12.5 12.65 12.775 12.625 12.225 12 11.95 11.775 11.7 11.4 11.21667 11.475 11.625 11.70833 11.51667 11.4 11.4 11.59167 11.49167 11.33333 11.38333 11.73333 11.73333 11.48333 11.55 11.41667 10.80833 10.55833 10.6 10.375 10.16667 -9999 -9999 -9999 -9999 -9999 -9999 -9999 -9999 -9999 -9999 -9999 
-9999 -9999 -9999 -9999 -9999 -9999 -9999 -9999 -9999 -9999 -9999 -9999 -9999 -9999 -9999 -9999 -9999 -9999 -9999 -9999 -9999 -9999 -9999 -9999 -9999 -9999 15.35 14.93333 14.125 14.475 14.55 14.175 13.95833 13.53333 13.375 13.325 12.875 12.55833 12.06667 11.95833 11.48333 11.96667 12.85 13.41667 13.48333 13.45 13.48333 13.69167 14.33333 14.64167 14.38333 13.95 14.075 14.125 14.01667 13.94167 13.66667 13.95833 13.89167 13.79167 13.70833 13.6 13.69167 13.66667 13.56667 13.75 13.95833 14.50833 14.675 14.075 13.86667 13.88333 13.96667 14.31667 14.275 14.10833 13.83333 13.83333 13.75833 13.8 14.025 14.35833 14.25 14.03333 13.75 14.01667 13.85 14.08333 14.575 14.55 14.275 14.025 13.59167 14.04167 13.54167 13.51667 13.59167 13.30833 13.46667 13.94167 13.94167 13.775 13.75 14.35 15 14.575 13.9 13.58333 13.60833 13.5 14.125 13.89167 12.84167 12.81667 12.825 13.275 12.89167 12.35 13.11667 13.30833 12.96667 12.84167 12.975 12.99167 13.04167 12.73333 12.675 12.725 12.86667 12.85833 12.60833 12.78333 13.225 12.525 11.93333 11.60833 11.61667 11.38333 11.53333 11.40833 11.28333 11.425 11.33333 11.06667 10.875 11.04167 11.075 10.95 10.96667 11.38333 11.94167 12.03333 11.63333 11.56667 11.00833 10.85833 10.875 10.525 10.175 10.14167 -9999 -9999 -9999 -9999 -9999 -9999 -9999 -9999 -9999 -9999 
-9999 -9999 -9999 -9999 -9999 -9999 -9999 -9999 -9999 -9999 -9999 -9999 -9999 -9999 -9999 -9999 -9999 -9999 -9999 -9999 -9999 -9999 -9999 -9999 -9999 -9999 15.16667 15.10833 14.41667 14.80833 14.38333 13.5 13.325 13.39167 14.01667 14.01667 13.40833 12.71667 12.13333 12.44167 11.60833 11.13333 11.91667 12.84167 13.13333 13.38333 13.5 13.13333 13.35833 14.06667 14.25 14.3 14.35833 14.44167 14.075 14.03333 14.00833 13.95833 14.15 13.9 13.65833 13.59167 13.60833 13.78333 13.79167 13.825 14.08333 14.475 14.66667 14.36667 14.05 13.76667 13.65833 13.86667 14.025 14.025 13.825 13.61667 13.725 13.875 14.05 14.28333 14.425 14.35833 14.19167 14.18333 14.46667 14.59167 14.80833 15.05 13.975 13.725 14.06667 14.04167 13.40833 13.63333 13.19167 13.13333 13.325 14.23333 14.63333 14.49167 14.36667 14.41667 13.775 13.5 12.75833 12.79167 13.59167 13.75833 13.44167 12.95 13.04167 13.13333 12.80833 12.61667 12.73333 12.4 12.90833 12.51667 12.54167 12.59167 12.375 12.59167 12.54167 12.4 12.61667 12.275 13.11667 12.75833 12.38333 12.61667 12.80833 12.21667 12.15 11.80833 11.85833 11.475 11.35833 11.33333 11.25833 11.075 10.975 10.84167 10.8 10.84167 10.825 10.875 11.125 11.45833 11.41667 11.1 11.05 11.225 11.275 11.26667 11.225 10.775 10.225 10.13333 10.125 9.958333 9.666667 -9999 -9999 -9999 -9999 -9999 -9999 -9999 
-9999 -9999 -9999 -9999 -9999 -9999 -9999 -9999 -9999 -9999 -9999 -9999 -9999 -9999 -9999 -9999 -9999 -9999 -9999 -9999 -9999 -9999 -9999 -9999 -9999 -9999 -9999 15.19167 14.44167 14.56667 14.03333 13.61667 13.56667 13.79167 14.275 14.35 13.81667 13.34167 12.61667 12.45 12.025 12.025 11.79167 12.5 12.54167 13.04167 13.35 12.85833 12.83333 13.08333 12.90833 13.35833 14.23333 14.75 14.95833 14.8 14.38333 14.33333 14.225 13.99167 13.85 13.80833 13.95 14.36667 14.19167 13.7 14.21667 14.73333 14.99167 15.025 14.58333 13.99167 13.575 13.75833 14.09167 14.33333 14.09167 13.575 13.70833 13.84167 14.45 14.7 14.925 15.125 15.20833 15.225 15.275 15.3 14.85 14.03333 13.875 13.61667 13.03333 12.86667 13.21667 13.55 13.375 13.36667 13.58333 12.95833 13.75 13.38333 13.61667 13.36667 12.73333 13.28333 12.83333 12.625 12.35 12.60833 12.95 13.75 14.01667 13.40833 13.275 12.66667 12.68333 12.56667 12.99167 12.46667 12.73333 12.56667 12.45833 12.59167 12.73333 12.30833 12.55 12.175 12.69167 13.04167 12.76667 12.35 12.38333 11.79167 12.1 12.20833 12.175 11.93333 11.89167 11.55 11.19167 11.21667 11.2 11.15 11.10833 11.09167 10.91667 10.78333 10.725 10.64167 10.61667 10.75833 10.95 10.80833 10.74167 11.075 11.24167 10.76667 10.325 10.09167 9.866667 9.591666 9.325 9.233334 -9999 -9999 -9999 -9999 -9999 -9999 
-9999 -9999 -9999 -9999 -9999 -9999 -9999 -9999 -9999 -9999 -9999 -9999 -9999 -9999 -9999 -9999 -9999 -9999 -9999 -9999 -9999 -9999 -9999 -9999 -9999 -9999 -9999 -9999 14.95 14.68333 14.50833 14.5 14.3 14.21667 14.39167 14.325 14.15 13.91667 13.53333 12.93333 12.66667 12.8 12.73333 12.85 12.59167 12.44167 12.84167 13.31667 13.23333 13.35833 13.09167 12.575 13.31667 14.36667 15.11667 15.46667 15.5 15.16667 14.84167 14.59167 14.63333 14.36667 14.60833 15.025 14.94167 14.18333 14.08333 14.725 15.3 15.36667 15.08333 13.96667 13.54167 13.51667 14.08333 14.625 14.60833 14.3 14.28333 13.83333 14.35 15.08333 15.55 16 16.38333 16.2 15.91667 15.075 14.325 14.2 14.25833 13.525 13.15 12.81667 12.975 12.95833 12.90833 12.80833 12.75833 13.025 13.44167 13.34167 13.04167 12.65833 12.91667 13.25833 13.025 12.8 12.76667 12.55833 12.24167 12.86667 14.01667 14.14167 13.36667 12.65833 12.63333 12.69167 13.01667 12.91667 12.86667 12.7 12.95833 12.5 13.15833 12.525 12.46667 12.23333 12.59167 13.08333 12.81667 12.80833 11.75833 11.6 11.71667 11.825 12.125 12.03333 12.10833 11.99167 11.55833 11.61667 11.69167 11.55 11.51667 11.44167 11.15 10.875 10.73333 10.66667 10.65 10.71667 10.625 10.38333 10.24167 10.43333 10.79167 10.75 10.25 9.85 9.466667 9.383333 9.308333 9.291666 -9999 -9999 -9999 -9999 -9999 -9999 
-9999 -9999 -9999 -9999 -9999 -9999 -9999 -9999 -9999 -9999 -9999 -9999 -9999 -9999 -9999 -9999 -9999 -9999 -9999 -9999 -9999 -9999 -9999 -9999 -9999 -9999 -9999 -9999 -9999 14.15 14.26667 14.575 14.25833 14.05833 14.05 14.275 13.94167 13.99167 14.075 13.73333 13.51667 13.33333 13.09167 13.05 13.63333 13.65 13.53333 13.73333 13.63333 13.19167 12.98333 12.65 12.25 12.95 13.88333 14.73333 15.40833 15.55 15.2 15.08333 15.1 15.05 15.24167 15.46667 15.46667 15 14.36667 14.69167 15.225 15.55 15.55833 14.975 13.925 13.575 13.425 13.93333 14.51667 14.85833 14.56667 14.00833 14.1 14.38333 15.13333 16.08333 16.73333 16.775 16.30833 15.35833 14.88333 14.38333 14.11667 13.51667 13.26667 13.31667 13.04167 13.03333 13.14167 12.7 13.125 13.5 13.80833 13.1 12.86667 12.58333 12.8 13.55 13.21667 13.1 12.9 12.65833 12.54167 12.60833 13.79167 13.825 12.93333 12.65 12.66667 12.96667 13.16667 13.45833 13.26667 13.00833 13.00833 12.76667 13.275 13.1 12.3 12.29167 12.86667 13.00833 13.075 12.78333 12.08333 11.79167 11.49167 11.83333 11.53333 11.45 11.75833 11.95 11.86667 11.65833 11.70833 11.7 11.48333 11.48333 11.34167 11.11667 11.11667 11.06667 10.825 10.66667 10.55 10.46667 10.35833 10.75833 10.81667 10.71667 10.26667 9.875 -9999 9.508333 -9999 -9999 -9999 -9999 -9999 -9999 -9999 -9999 
-9999 -9999 -9999 -9999 -9999 -9999 -9999 -9999 -9999 -9999 -9999 -9999 -9999 -9999 -9999 -9999 -9999 -9999 -9999 -9999 -9999 -9999 -9999 -9999 -9999 -9999 -9999 -9999 -9999 13.95 14.16667 13.925 13.775 13.75833 14.24167 14.34167 14.03333 13.70833 14.30833 14.775 14.05833 13.30833 13.66667 13.93333 14.275 13.71667 13.39167 13.63333 13.575 13.425 13.21667 12.625 12.31667 12.11667 12.075 13.1 14.36667 14.70833 14.925 15.13333 15.26667 15.325 15.44167 15.58333 15.725 15.7 15.50833 15.45833 15.53333 15.51667 15.375 15.35833 14.78333 13.9 13.49167 13.475 13.96667 14.41667 14.38333 13.89167 13.91667 14.33333 14.575 15.51667 16.275 16.61667 16.55 16.18333 15.45 14.58333 14.19167 13.49167 13.53333 13.625 13.525 13.3 13.05 13.325 14.21667 14.08333 13.11667 13.075 12.975 12.725 13 13.40833 13.40833 13.325 12.95833 13.11667 13.225 13.35833 13.8 14.275 13.56667 12.73333 12.80833 12.95 13.00833 13.34167 13.70833 13.35 13.175 12.85 12.58333 12.475 12.40833 12.78333 12.84167 12.51667 12.525 13.00833 12.55 12.26667 12.325 11.525 11.06667 11.4 11.41667 11.46667 11.55 11.58333 11.44167 11.4 11.25833 11.26667 11.51667 11.375 11.03333 10.99167 10.96667 10.79167 10.425 10.48333 10.6 10.675 10.80833 10.775 -9999 -9999 -9999 -9999 -9999 -9999 -9999 -9999 -9999 -9999 -9999 -9999 
-9999 -9999 -9999 -9999 -9999 -9999 -9999 -9999 -9999 -9999 -9999 -9999 -9999 -9999 -9999 -9999 -9999 -9999 -9999 -9999 -9999 -9999 -9999 -9999 -9999 -9999 -9999 -9999 -9999 -9999 13.93333 14.525 14.4 14.10833 14 13.79167 13.51667 13.40833 13.61667 13.65 13.95833 13.83333 14.21667 14.025 14.175 14.25 14.2 14.16667 13.525 13.13333 13.18333 13.50833 13.44167 12.89167 12.8 12.525 13.29167 13.53333 13.525 14.00833 14.55 14.75 14.90833 15.10833 15.30833 15.53333 15.58333 15.5 15.19167 14.75 14.65833 14.65 14.70833 14.39167 14.25 14.28333 13.96667 13.83333 14.15833 13.99167 14.14167 14.475 14.59167 14.85 15.575 15.86667 16.13333 16.20833 15.76667 14.95 14.33333 13.925 13.93333 13.76667 13.80833 13.55 13.49167 13.40833 13.325 13.49167 13.26667 13.14167 13.04167 13.175 13.65 13.525 13.13333 13.16667 13.26667 13.15 13.26667 13.075 13.13333 14.00833 13.99167 13.175 12.81667 12.68333 12.70833 12.8 13.31667 13.43333 13.39167 12.89167 12.59167 11.95833 12.13333 12.53333 12.51667 12.38333 12.65833 12.75833 12.61667 12.18333 12.39167 11.475 11.2 11.55 11.16667 11.35833 11.225 11.43333 11.44167 11.45 11.41667 11.45 11.65833 11.54167 11.35833 11.04167 10.80833 10.69167 10.55833 10.61667 10.73333 10.73333 10.64167 10.825 -9999 -9999 -9999 -9999 -9999 -9999 -9999 -9999 -9999 -9999 -9999 -9999 
-9999 -9999 -9999 -9999 -9999 -9999 -9999 -9999 -9999 -9999 -9999 -9999 -9999 -9999 -9999 -9999 -9999 -9999 -9999 -9999 -9999 -9999 -9999 -9999 -9999 -9999 -9999 -9999 -9999 -9999 -9999 13.625 14.55833 14.44167 13.59167 13.6 13.525 13.11667 12.90833 12.93333 13.46667 13.54167 14.26667 15.05 15.08333 15.09167 15.06667 14.925 13.80833 13.10833 13.16667 13.31667 13.69167 13.88333 13.86667 13.7 13.66667 13.38333 13.39167 12.83333 12.78333 13.49167 14 14.5 14.59167 14.71667 14.825 14.8 14.60833 14.00833 13.65833 13.80833 14.03333 14.15833 14.68333 15.19167 14.61667 14.16667 14.56667 14.675 14.63333 14.51667 14.06667 13.99167 14.39167 14.83333 15.23333 15.75 15.91667 15.55833 14.79167 14.20833 14.10833 13.90833 14.075 13.925 13.75833 13.75 13.025 13.375 13.25833 13.39167 13.54167 13.49167 13.6 13.38333 13.20833 13.04167 12.83333 13.49167 12.975 12.54167 12.875 13.98333 13.91667 13.48333 12.725 12.875 12.68333 12.60833 12.6 13.09167 13.29167 13.24167 13.06667 12.71667 12.25833 12.03333 11.86667 12.46667 12.6 12.43333 12.65 12.48333 12.46667 12.15 11.5 11.36667 11.125 11.29167 11.34167 11.45833 11.66667 11.725 11.59167 11.48333 11.70833 11.75833 11.58333 11.19167 10.98333 10.75 10.61667 10.7 10.89167 10.80833 10.59167 -9999 -9999 -9999 -9999 -9999 -9999 -9999 -9999 -9999 -9999 -9999 -9999 -9999 
-9999 -9999 -9999 -9999 -9999 -9999 -9999 -9999 -9999 -9999 -9999 -9999 -9999 -9999 -9999 -9999 -9999 -9999 -9999 -9999 -9999 -9999 -9999 -9999 -9999 -9999 -9999 -9999 -9999 -9999 -9999 -9999 -9999 14.56667 14.21667 13.29167 13.56667 13.125 13.05 13.00833 13.24167 13.225 13.99167 14.8 15.09167 15.2 15.45833 15.65833 14.66667 13.63333 13.3 13.025 13.14167 13.425 13.90833 14.18333 13.81667 13.21667 13.51667 13.175 12.60833 12.46667 12.75833 13.5 13.45 13.54167 13.65 13.725 13.65 13.6 13.26667 13.375 13.26667 13.34167 13.875 14.575 14.78333 14.25833 14.08333 14.61667 14.78333 14.44167 14.19167 13.91667 13.85833 13.98333 14.31667 15.00833 15.63333 15.83333 15.05 14.45833 14.15833 13.91667 13.78333 13.59167 13.33333 13.44167 12.96667 13.24167 13.15833 13.375 13.73333 13.61667 13.55 13.35 13.26667 13.04167 13.04167 12.76667 12.46667 12.66667 13.75 14.18333 14.175 13.675 12.95 12.79167 12.825 12.475 12.39167 12.475 13.1 13.24167 13.125 12.9 12.6 12.31667 12.1 12.55833 11.94167 12.05 12.05 12.11667 12.175 12.36667 12.05833 11.475 11.56667 11.63333 11.68333 11.825 11.85 11.65 11.25 10.96667 11 11.19167 11.26667 11.40833 11.35 10.93333 10.70833 10.79167 10.68333 10.75833 -9999 -9999 -9999 -9999 -9999 -9999 -9999 -9999 -9999 -9999 -9999 -9999 -9999 -9999 
-9999 -9999 -9999 -9999 -9999 -9999 -9999 -9999 -9999 -9999 -9999 -9999 -9999 -9999 -9999 -9999 -9999 -9999 -9999 -9999 -9999 -9999 -9999 -9999 -9999 -9999 -9999 -9999 -9999 -9999 -9999 -9999 -9999 -9999 14.625 14.15 13.675 13.53333 13.375 13.38333 13.625 13.84167 13.70833 13.725 14.01667 14.18333 14.84167 15.19167 14.30833 13.29167 13.40833 13.25833 13.18333 13.26667 13.60833 13.88333 14 13.875 13.475 13.65 13.34167 12.84167 12.54167 12.91667 12.59167 12.75 13.24167 13.18333 12.56667 12.95833 13.13333 13.225 13.05833 13.00833 13.15833 13.41667 14.19167 14.36667 13.84167 14.08333 14.48333 14.45833 14.20833 13.94167 13.65 13.56667 13.85 14.20833 15.16667 15.80833 15.15833 14.81667 14.73333 14.475 13.925 13.85 13.85 13.4 13.375 13.21667 13.2 13.575 13.70833 13.3 13.525 13.525 13.26667 13.05 12.99167 12.75 12.925 12.75833 13.525 14.08333 14.10833 13.55 12.83333 12.48333 12.675 12.45833 12.19167 12.1 12.35 13.13333 12.78333 12.44167 12.25833 12.04167 12.09167 12.05833 12.14167 12.26667 11.58333 11.575 11.5 11.91667 12.16667 12.13333 11.88333 11.54167 11.475 11.7 11.53333 11.325 11.1 10.80833 10.54167 10.73333 11.10833 11.26667 11.04167 10.9 10.725 10.49167 10.84167 -9999 -9999 -9999 -9999 -9999 -9999 -9999 -9999 -9999 -9999 -9999 -9999 -9999 -9999 -9999 
-9999 -9999 -9999 -9999 -9999 -9999 -9999 -9999 -9999 -9999 -9999 -9999 -9999 -9999 -9999 -9999 -9999 -9999 -9999 -9999 -9999 -9999 -9999 -9999 -9999 -9999 -9999 -9999 -9999 -9999 -9999 -9999 -9999 -9999 -9999 14.4 14.44167 14.28333 13.85 13.18333 13.68333 13.94167 13.68333 14.10833 13.95 13.81667 13.475 13.35833 13.3 12.84167 13.10833 13.59167 13.55833 13.3 13.44167 13.61667 13.75833 13.94167 13.90833 13.93333 13.95833 13.66667 13.025 12.60833 12.51667 12.44167 12.83333 13.325 13.13333 12.625 13.125 13.25833 12.85 12.825 12.775 13 13.26667 13.99167 14.56667 14.80833 14.9 14.30833 14.05833 13.75833 13.56667 13.24167 13.51667 13.8 14.55833 15.18333 15.06667 14.775 14.24167 14.08333 14.01667 13.8 13.71667 13.625 13.725 14.03333 13.775 13.81667 13.55 13.78333 14.13333 14.10833 13.675 13.10833 12.93333 13.10833 13.275 12.775 13.25 13.68333 13.675 12.975 12.03333 12.10833 12.30833 12.63333 12.89167 12.39167 12.2 12.61667 12.99167 12.59167 12.53333 12.45833 11.875 12.03333 12.25 11.975 11.725 11.675 11.69167 11.88333 12.06667 12.1 11.88333 11.43333 11.55 11.56667 11.26667 11.20833 11.16667 10.75833 10.69167 10.59167 10.66667 10.63333 10.95 10.58333 10.50833 10.49167 10.69167 -9999 -9999 -9999 -9999 -9999 -9999 -9999 -9999 -9999 -9999 -9999 -9999 -9999 -9999 -9999 
-9999 -9999 -9999 -9999 -9999 -9999 -9999 -9999 -9999 -9999 -9999 -9999 -9999 -9999 -9999 -9999 -9999 -9999 -9999 -9999 -9999 -9999 -9999 -9999 -9999 -9999 -9999 -9999 -9999 -9999 -9999 -9999 -9999 -9999 -9999 -9999 14.64167 14.11667 13.83333 13.61667 13.36667 13.56667 13.76667 13.95 13.63333 13.50833 12.94167 12.84167 13.125 13.4 13.43333 13.79167 13.70833 13.48333 13.775 13.88333 13.9 14.08333 14.18333 14.3 14.38333 14.28333 13.69167 13.01667 12.90833 12.69167 12.65833 13.00833 13.33333 13.11667 13.23333 13.36667 13.2 13.15 13.375 13.35833 13.175 13.475 14.26667 14.975 15.30833 14.74167 14.65833 14.325 14.04167 13.60833 13.75 13.65833 14.15 14.15833 14.50833 14.45833 13.8 13.51667 13.6 13.60833 13.7 13.975 14.25 14.425 14.05 13.85 13.91667 14.125 14.45833 14.56667 13.80833 13.01667 12.54167 12.61667 12.76667 13.09167 13.025 13.25 12.98333 12.80833 12.05 12.10833 12.425 12.43333 13.03333 12.65833 12.65 12.45833 12.94167 12.48333 12.59167 12.34167 11.84167 12.05 12.24167 12.34167 12.275 12.15833 12.06667 11.83333 11.7 11.6 11.33333 11.425 11.625 11.7 11.375 11.08333 11.03333 10.9 10.86667 10.675 10.26667 10.525 10.55833 10.6 10.475 -9999 -9999 -9999 -9999 -9999 -9999 -9999 -9999 -9999 -9999 -9999 -9999 -9999 -9999 -9999 -9999 -9999 
-9999 -9999 -9999 -9999 -9999 -9999 -9999 -9999 -9999 -9999 -9999 -9999 -9999 -9999 -9999 -9999 -9999 -9999 -9999 -9999 -9999 -9999 -9999 -9999 -9999 -9999 -9999 -9999 -9999 -9999 -9999 -9999 -9999 -9999 -9999 -9999 -9999 13.23333 13.50833 13.375 12.78333 12.46667 12.9 13.10833 13.125 12.99167 13.14167 13.325 13.725 13.8 13.975 14.05 13.86667 13.99167 14.36667 14.3 14.15833 14.20833 14.2 14.29167 14.36667 14.29167 13.98333 13.55833 13.175 12.99167 12.94167 12.88333 12.70833 13.11667 13.15 13.23333 13.64167 13.93333 14.06667 13.98333 13.70833 13.45 13.53333 14.16667 15.175 15.7 15.74167 15.45 14.95833 14.34167 14.075 13.575 13.71667 13.90833 14.00833 14.325 14.09167 14.18333 14.21667 14.03333 14.25 14.225 14.175 14.3 14.025 13.81667 13.95 14.075 14.075 14.41667 13.66667 12.85 12.6 12.44167 12.25 12.61667 13.18333 13.20833 12.78333 12.59167 12.625 12.41667 12.84167 13 12.86667 12.95 12.74167 12.95 12.86667 12.44167 12.36667 12.15 11.94167 11.84167 11.78333 11.75 11.94167 11.825 11.71667 11.64167 11.175 11.34167 11.23333 11.225 11.4 11.49167 11.24167 11.00833 10.95 10.9 11.05 10.50833 10.35 10.55 10.50833 10.46667 -9999 -9999 -9999 -9999 -9999 -9999 -9999 -9999 -9999 -9999 -9999 -9999 -9999 -9999 -9999 -9999 -9999 -9999 
-9999 -9999 -9999 -9999 -9999 -9999 -9999 -9999 -9999 -9999 -9999 -9999 -9999 -9999 -9999 -9999 -9999 -9999 -9999 -9999 -9999 -9999 -9999 -9999 -9999 -9999 -9999 -9999 -9999 -9999 -9999 13.50833 13.46667 -9999 -9999 14.43333 13.50833 13.11667 12.93333 13.01667 12.725 12.675 12.7 12.6 12.98333 12.89167 13.25833 13.6 14.175 14.29167 13.975 14.15 14.13333 14.31667 14.6 14.45833 14.20833 13.96667 13.95833 14 14.05833 14.03333 13.84167 13.4 13.25833 12.94167 13.06667 13 12.88333 12.925 13.13333 13.3 13.775 14.15833 14.325 14.41667 14.15833 13.725 13.6 13.65 14.425 15.39167 15.90833 15.95 15.71667 15.075 13.95 13.625 13.81667 13.79167 13.99167 14.26667 14.58333 14.25 14.25 13.86667 14.175 14.40833 14.05833 14.20833 13.83333 13.775 14.03333 14.025 13.74167 13.95 13.425 13.075 12.49167 12.13333 12.23333 12.50833 13.14167 13.775 13.65833 12.93333 12.55 12.65833 12.71667 12.7 12.45833 12.55833 13.1 13.275 12.66667 12.25 12.43333 12.41667 12.31667 11.86667 11.7 11.775 11.575 11.525 11.825 11.40833 10.95 11.45833 11.05833 11.19167 11.34167 11.3 10.95 10.70833 10.7 10.875 10.80833 10.36667 10.625 -9999 -9999 -9999 -9999 -9999 -9999 -9999 -9999 -9999 -9999 -9999 -9999 -9999 -9999 -9999 -9999 -9999 -9999 -9999 -9999 -9999 
-9999 -9999 -9999 -9999 -9999 -9999 -9999 -9999 -9999 -9999 -9999 -9999 -9999 -9999 -9999 -9999 -9999 -9999 -9999 -9999 -9999 -9999 -9999 -9999 -9999 -9999 -9999 -9999 -9999 -9999 14.35 13.06667 13.15 -9999 -9999 13.85833 13.41667 13.06667 12.80833 12.8 12.85833 12.88333 12.8 12.925 12.89167 12.90833 13.4 13.88333 14.475 14.675 14.45833 14.29167 14.28333 14.45833 14.41667 14.65833 14.7 14.075 13.74167 13.725 13.81667 13.89167 13.75 13.51667 13.26667 13.01667 13.275 13.24167 13.09167 12.875 13.2 13.50833 13.75 14.14167 14.575 14.35 14.35 14.01667 13.65833 13.65 13.825 14.20833 14.93333 15.525 15.85 15.6 14.525 14 13.85 13.49167 13.74167 13.75 14.61667 14.58333 14.11667 13.64167 13.55833 13.79167 13.88333 13.86667 13.625 13.6 13.76667 13.875 13.6 13.50833 13.275 13.13333 12.55 12.15 12.03333 12.58333 13.1 13.175 13.48333 13.14167 12.79167 12.73333 12.575 12.76667 12.76667 12.81667 13 13.15833 12.55 12.425 12.55 12.51667 11.95 11.825 11.53333 11.41667 11.45 11.65 11.675 11.51667 11.6 11.28333 10.98333 11.25833 11.56667 11.40833 11.24167 10.88333 10.71667 10.71667 10.28333 10.15 10.225 -9999 -9999 -9999 -9999 -9999 -9999 -9999 -9999 -9999 -9999 -9999 -9999 -9999 -9999 -9999 -9999 -9999 -9999 -9999 -9999 -9999 
-9999 -9999 -9999 -9999 -9999 -9999 -9999 -9999 -9999 -9999 -9999 -9999 -9999 -9999 -9999 -9999 -9999 -9999 -9999 -9999 -9999 -9999 -9999 -9999 -9999 -9999 -9999 -9999 -9999 -9999 13.95833 12.975 12.575 12.975 13.65 13.79167 13.4 13.125 13 13.01667 13.075 13.175 13.075 12.975 12.88333 13.04167 13.35 14 14.75 15.09167 15.14167 14.675 14.375 14.49167 14.25833 14.31667 14.74167 14.25 13.775 13.60833 13.63333 13.61667 13.6 13.625 13.65833 13.66667 13.725 13.39167 13.375 13.09167 13.09167 13.35833 13.6 13.98333 14.68333 14.81667 14.44167 14.05 13.63333 13.725 13.875 13.54167 13.9 14.65 15.30833 15.48333 14.8 14.175 13.65 13.48333 13.65 13.65 13.98333 14.26667 13.925 13.25 13.3 13.55833 13.44167 13.225 13.61667 13.21667 13.39167 13.28333 13.51667 13.14167 12.94167 12.98333 12.51667 12.41667 12.2 12.65833 12.925 12.80833 12.75833 12.86667 12.64167 12.53333 12.63333 12.68333 12.31667 12.33333 12.95 12.81667 12.33333 12.45833 12.475 12.225 12.10833 11.93333 12.13333 11.79167 11.65 11.475 11.70833 12.06667 12.04167 11.625 11.525 11.45833 11.45 11.36667 11.35833 11.08333 10.69167 10.2 10.225 9.95 10.075 10.11667 -9999 -9999 -9999 -9999 -9999 -9999 -9999 -9999 -9999 -9999 -9999 -9999 -9999 -9999 -9999 -9999 -9999 -9999 -9999 -9999 
-9999 -9999 -9999 -9999 -9999 -9999 -9999 -9999 -9999 -9999 -9999 -9999 -9999 -9999 -9999 -9999 -9999 -9999 -9999 -9999 -9999 -9999 -9999 -9999 -9999 -9999 -9999 -9999 -9999 -9999 13.3 13.325 12.975 12.76667 13.04167 13.5 13.425 12.99167 13.00833 13.10833 13.11667 13.2 13.38333 13.35833 13.25833 13.26667 13.125 13.75 14.78333 15.3 15.2 14.89167 14.6 14.675 14.68333 14.7 14.675 14.15 13.83333 13.59167 13.3 13.15 13.34167 13.64167 13.725 14.01667 14.125 13.30833 13.1 12.96667 12.975 13.46667 13.64167 14 14.84167 15.2 14.60833 13.8 13.53333 13.69167 14.175 14.18333 13.95833 14.05833 14.39167 15.23333 15.08333 14.38333 13.73333 13.59167 13.71667 13.85833 13.775 13.70833 14.075 13.5 13.175 13.90833 13.375 13.29167 13.33333 12.8 13.275 13.45833 13.40833 13.05833 12.875 12.55833 12.41667 12.45833 12.43333 12.43333 12.65 12.975 12.525 12.30833 12.225 12.16667 12.35 12.725 12.71667 12.61667 12.95 12.58333 12.38333 12.5 12.21667 12.05833 11.74167 11.875 12.04167 11.88333 11.775 11.44167 11.79167 11.89167 11.8 11.56667 11.54167 11.31667 11.20833 11.25 11.5 11.21667 10.66667 10.25 10.28333 9.883333 9.933333 10.05 -9999 -9999 -9999 -9999 -9999 -9999 -9999 -9999 -9999 -9999 -9999 -9999 -9999 -9999 -9999 -9999 -9999 -9999 -9999 -9999 
-9999 -9999 -9999 -9999 -9999 -9999 -9999 -9999 -9999 -9999 -9999 -9999 -9999 -9999 -9999 -9999 -9999 -9999 -9999 -9999 -9999 -9999 -9999 -9999 -9999 -9999 -9999 -9999 -9999 -9999 -9999 -9999 13.99167 13.51667 12.65833 12.71667 13.35 13.13333 13.23333 13.2 13.45833 13.31667 13.48333 13.6 13.54167 13.54167 13.46667 13.56667 14.48333 15.18333 14.775 14.29167 14.33333 14.78333 15.23333 15.06667 14.66667 14.31667 14.08333 13.53333 13.15 12.85 13.21667 13.50833 13.425 13.75833 14.1 13.34167 13.3 13.3 13.30833 13.70833 13.8 13.83333 14.74167 15.31667 14.975 14.39167 13.98333 13.44167 13.13333 13.30833 13.29167 13.14167 13.05 13.90833 14.6 14.36667 13.825 13.96667 14.175 13.85833 13.825 13.16667 13.45 13.875 13.45 13.75833 13.28333 13.10833 13.225 12.7 13.16667 13.18333 13.275 12.81667 12.225 12.04167 12.375 12.43333 12.28333 12.26667 12.2 12.725 12.65 12.63333 12.56667 12.48333 12.63333 12.83333 12.875 12.71667 13.075 12.675 12.46667 12.54167 12.5 12.275 12.23333 12.14167 12.2 11.75 11.70833 11.43333 11.53333 11.60833 11.36667 11.45833 11.20833 10.94167 10.79167 10.83333 11.15833 11 10.88333 10.53333 10.275 9.758333 9.983334 -9999 -9999 -9999 -9999 -9999 -9999 -9999 -9999 -9999 -9999 -9999 -9999 -9999 -9999 -9999 -9999 -9999 -9999 -9999 -9999 -9999 
-9999 -9999 -9999 -9999 -9999 -9999 -9999 -9999 -9999 -9999 -9999 -9999 -9999 -9999 -9999 -9999 -9999 -9999 -9999 -9999 -9999 -9999 -9999 -9999 -9999 -9999 -9999 -9999 -9999 -9999 -9999 -9999 -9999 13.99167 13.04167 12.55833 12.675 13.03333 12.475 12.80833 13.21667 13.625 13.61667 13.24167 13.325 13.51667 13.925 14.04167 14.55833 15.01667 14.85833 14.38333 14.60833 15.125 15.725 15.59167 15.225 14.95 14.45833 13.60833 13.06667 12.55 12.76667 12.9 12.99167 13.44167 13.85833 13.50833 13.51667 13.50833 13.6 13.98333 14.06667 14.20833 14.86667 15.4 15.10833 14.63333 14.525 14.15 13.45 13.05833 12.875 13 12.71667 12.86667 13.34167 14.04167 14.275 14.75 14.775 14.29167 14.00833 13.375 12.75 13.46667 14.025 13.93333 13.06667 12.975 13.09167 13.10833 12.91667 13.025 13.15833 12.475 12.16667 12.25833 12.39167 12.46667 12.15833 12.16667 12.175 12.41667 12.7 13.15833 13.11667 12.96667 12.975 13.25 13.09167 13.15 12.95833 12.54167 12.5 12.53333 12.4 12.63333 12.58333 12.34167 12.25 11.59167 11.65 11.23333 11.35833 11.43333 11.69167 11.71667 11.50833 11.475 11.20833 10.80833 10.775 10.79167 11 10.45833 10.05 9.5 -9999 -9999 -9999 -9999 -9999 -9999 -9999 -9999 -9999 -9999 -9999 -9999 -9999 -9999 -9999 -9999 -9999 -9999 -9999 -9999 -9999 -9999 
-9999 -9999 -9999 -9999 -9999 -9999 -9999 -9999 -9999 -9999 -9999 -9999 -9999 -9999 -9999 -9999 -9999 -9999 -9999 -9999 -9999 -9999 -9999 -9999 -9999 -9999 -9999 -9999 -9999 -9999 -9999 -9999 -9999 13.90833 13.38333 12.86667 12.625 12.89167 12.53333 12.56667 12.975 12.975 13.05 12.83333 13.18333 13.725 14.475 14.49167 14.39167 14.91667 15.00833 14.75833 15.19167 15.7 16.06667 15.75 15.50833 15.45833 14.79167 13.85 13.2 12.68333 12.5 12.65833 12.90833 13.38333 13.58333 13.41667 13.64167 13.7 13.75833 14.03333 13.75 13.88333 14.48333 15.43333 15.44167 14.81667 14.24167 14.10833 14.05 13.45 13.20833 13.03333 12.675 12.70833 13.08333 13.225 14.34167 15.04167 15.3 15.29167 14.69167 13.78333 12.9 12.69167 13.26667 13.66667 13.08333 12.89167 12.83333 13.25833 13.1 13.1 12.84167 12.31667 12.18333 12.21667 12.29167 12.40833 12.29167 12.38333 12.66667 12.81667 13.075 13.40833 13.53333 13.375 13.41667 13.59167 13.30833 13.15833 12.86667 12.775 12.8 12.84167 12.65833 12.58333 12.53333 12.33333 12.21667 12.04167 11.975 12.04167 12.18333 12 12.01667 11.85 11.58333 11.50833 11.225 11.00833 10.775 10.39167 10.11667 9.708333 9.625 9.358333 -9999 -9999 -9999 -9999 -9999 -9999 -9999 -9999 -9999 -9999 -9999 -9999 -9999 -9999 -9999 -9999 -9999 -9999 -9999 -9999 -9999 -9999 
-9999 -9999 -9999 -9999 -9999 -9999 -9999 -9999 -9999 -9999 -9999 -9999 -9999 -9999 -9999 -9999 -9999 -9999 -9999 -9999 -9999 -9999 -9999 -9999 -9999 -9999 -9999 -9999 -9999 -9999 -9999 -9999 -9999 -9999 13.19167 13.24167 12.71667 12.98333 12.975 12.89167 13.09167 13.31667 13.09167 13.16667 13.14167 13.5 14.10833 14.5 14.44167 14.79167 15.1 14.80833 15.475 16.06667 16.225 15.60833 15.65833 15.40833 14.75833 13.93333 13.425 13.025 12.625 12.38333 12.55 13.45 13.59167 13.30833 13.55 13.7 13.84167 14.34167 13.925 13.76667 14.14167 15.14167 15.36667 14.63333 14.325 14.2 14.025 14.1 13.625 13.20833 12.875 13.26667 13.65 13.40833 13.625 14.41667 15.55 16.15833 15.7 14.36667 13.46667 12.875 12.90833 13.19167 12.93333 12.825 12.73333 12.80833 12.51667 12.90833 13.23333 12.775 12.2 12.10833 12 12.49167 12.325 12.48333 12.73333 12.85833 12.99167 12.99167 12.85833 12.85833 13.175 13.425 13.40833 13.19167 12.98333 12.875 12.90833 13.175 12.95833 12.78333 12.65833 12.40833 12.475 12.65 12.80833 12.46667 11.95833 11.79167 11.71667 11.68333 11.54167 11.35 11.2 10.91667 10.54167 10.58333 10.28333 9.958333 9.658334 9.183333 -9999 -9999 -9999 -9999 -9999 -9999 -9999 -9999 -9999 -9999 -9999 -9999 -9999 -9999 -9999 -9999 -9999 -9999 -9999 -9999 -9999 -9999 
-9999 -9999 -9999 -9999 -9999 -9999 -9999 -9999 -9999 -9999 -9999 -9999 -9999 -9999 -9999 -9999 -9999 -9999 -9999 -9999 -9999 -9999 -9999 -9999 -9999 -9999 -9999 -9999 -9999 -9999 -9999 -9999 -9999 -9999 -9999 13.46667 13.15 12.80833 13.125 13.11667 13.15 13.68333 13.65 13.49167 13.25 13.71667 13.90833 13.89167 14.4 14.73333 14.96667 14.69167 15.45833 16 16.11667 15.69167 15.575 15.45 15.18333 14.66667 14.03333 13.5 12.925 12.58333 12.75 12.975 13.16667 13.41667 13.76667 13.71667 13.55833 14.15833 13.975 13.925 14.20833 15 15.25833 15.00833 14.78333 14.49167 14.10833 14.11667 14.03333 13.91667 13.7 13.75833 14.30833 14.01667 13.56667 14.05833 15.45 16.4 16.05 15.025 14.1 12.89167 12.83333 12.85 13.39167 13.05 13.04167 12.3 12.50833 12.81667 12.80833 13.1 12.375 12.08333 12.24167 12.49167 12.50833 12.46667 12.23333 12.31667 12.35833 12.55 12.41667 12.38333 12.73333 12.88333 12.79167 12.925 12.63333 12.21667 12.10833 12.38333 12.85833 13.25 12.96667 12.69167 12.39167 12.25833 12.34167 12.13333 11.90833 11.75833 11.74167 11.475 11.1 10.975 10.875 10.46667 10.26667 10.35 10.15 9.708333 9.3 9.066667 -9999 -9999 -9999 -9999 -9999 -9999 -9999 -9999 -9999 -9999 -9999 -9999 -9999 -9999 -9999 -9999 -9999 -9999 -9999 -9999 -9999 -9999 
-9999 -9999 -9999 -9999 -9999 -9999 -9999 -9999 -9999 -9999 -9999 -9999 -9999 -9999 -9999 -9999 -9999 -9999 -9999 -9999 -9999 -9999 -9999 -9999 -9999 -9999 -9999 -9999 -9999 -9999 -9999 -9999 -9999 -9999 -9999 12.725 12.95833 12.94167 12.69167 13.075 13.05 13.40833 13.73333 13.68333 13.675 13.54167 13.8 13.73333 14.01667 14.58333 14.775 14.73333 15.275 15.85833 16.01667 15.65833 15.50833 15.60833 15.58333 15.26667 14.65833 14.2 13.49167 12.78333 12.86667 13.10833 13.1 13.4 14.18333 14.23333 14.225 14.43333 14.18333 14.13333 14.13333 14.75833 14.725 14.425 14.175 14.45833 14.275 14.06667 13.675 13.98333 13.96667 13.675 13.90833 13.96667 13.68333 13.95833 14.98333 15.84167 15.83333 15.16667 13.95833 13.21667 13.03333 12.66667 13.23333 13.66667 13.06667 12.33333 12.58333 12.49167 12.50833 12.70833 12.99167 12.70833 12.49167 12.49167 12.575 12.18333 12.19167 12.08333 11.95833 12.16667 12.125 12.10833 12.46667 12.43333 12.34167 12.55833 12.74167 12.33333 11.9 11.95833 12.28333 12.525 12.36667 12.25833 12.19167 12.20833 12.15 12.05833 12.05 11.94167 11.65 11.075 10.90833 10.79167 10.55 10.20833 10.13333 9.841667 9.7 9.483334 9.175 -9999 -9999 -9999 -9999 -9999 -9999 -9999 -9999 -9999 -9999 -9999 -9999 -9999 -9999 -9999 -9999 -9999 -9999 -9999 -9999 -9999 -9999 -9999 
-9999 -9999 -9999 -9999 -9999 -9999 -9999 -9999 -9999 -9999 -9999 -9999 -9999 -9999 -9999 -9999 -9999 -9999 -9999 -9999 -9999 -9999 -9999 -9999 -9999 -9999 -9999 -9999 -9999 -9999 -9999 -9999 -9999 -9999 12.99167 13.15833 12.775 12.95 12.94167 12.93333 13.06667 13.10833 13.46667 14.15 13.91667 13.375 13.44167 13.80833 13.89167 14.3 14.6 14.55 15.13333 15.71667 16 15.7 15.475 15.53333 15.45833 15.50833 15.275 14.85 13.875 12.95 13.19167 13.85 13.65833 13.65 14.325 14.525 14.35 13.975 13.63333 14 14.16667 14.58333 15.05 15.01667 14.75 14.95 14.60833 14.18333 13.81667 13.70833 13.66667 13.65 13.48333 13.4 13.50833 13.525 14.44167 14.98333 14.45 14.6 13.7 13.50833 12.85833 13.06667 12.925 13.525 13.34167 12.775 12.16667 12.48333 12.25833 12.51667 12.36667 12.425 12.46667 12.36667 12.46667 12.46667 11.98333 11.89167 11.975 12.44167 12.56667 12.36667 12.16667 12.28333 12 12.275 12.59167 12.90833 12.75 12.45 12.45833 12.38333 -9999 -9999 -9999 -9999 -9999 12.35833 12.25833 11.79167 11.41667 11.36667 10.975 10.55 10.18333 9.958334 9.675 9.508333 9.383333 9.3 -9999 -9999 -9999 -9999 -9999 -9999 -9999 -9999 -9999 -9999 -9999 -9999 -9999 -9999 -9999 -9999 -9999 -9999 -9999 -9999 -9999 -9999 -9999 -9999 
-9999 -9999 -9999 -9999 -9999 -9999 -9999 -9999 -9999 -9999 -9999 -9999 -9999 -9999 -9999 -9999 -9999 -9999 -9999 -9999 -9999 -9999 -9999 -9999 -9999 -9999 -9999 -9999 -9999 -9999 -9999 -9999 -9999 -9999 -9999 -9999 13.53333 12.675 12.81667 13.14167 13.19167 13.24167 13.45 14.29167 14.14167 13.675 13.28333 13.54167 13.80833 13.98333 14.11667 14.18333 14.775 15.5 15.95 15.925 15.4 15.225 15.25833 15.46667 15.55 15.275 14.24167 13.28333 13.51667 13.94167 13.95833 14.15 13.81667 13.38333 13.25833 13.16667 13.26667 13.58333 13.84167 14.36667 14.65833 14.65833 14.44167 14.68333 14.98333 14.525 14.1 13.76667 13.325 13.33333 13.375 13.46667 13.49167 13.53333 13.95833 14.075 13.38333 13.66667 13.93333 13.325 13.15833 13.475 12.85833 13.14167 13.60833 13.15 12.74167 12.38333 12.30833 12.10833 12.13333 12.25833 12.29167 12.5 12.36667 12.525 12.35 12.03333 12.45833 12.75 12.80833 12.71667 12.46667 12.08333 12.25833 12.10833 12.175 12.53333 13.04167 13.10833 12.94167 12.64167 -9999 -9999 -9999 -9999 -9999 12.48333 12.3 11.6 11.40833 11.28333 10.575 10.225 10.13333 10.025 9.808333 9.583333 9.675 -9999 -9999 -9999 -9999 -9999 -9999 -9999 -9999 -9999 -9999 -9999 -9999 -9999 -9999 -9999 -9999 -9999 -9999 -9999 -9999 -9999 -9999 -9999 -9999 -9999 
-9999 -9999 -9999 -9999 -9999 -9999 -9999 -9999 -9999 -9999 -9999 -9999 -9999 -9999 -9999 -9999 -9999 -9999 -9999 -9999 -9999 -9999 -9999 -9999 -9999 -9999 -9999 -9999 -9999 -9999 -9999 -9999 -9999 -9999 -9999 -9999 -9999 13.16667 12.49167 13.1 13.425 13.68333 13.64167 13.99167 13.6 13.34167 13.01667 13.19167 13.55833 13.74167 13.725 13.925 14.15 14.875 15.43333 15.53333 15.24167 15.00833 14.91667 15.03333 15.2 14.91667 13.94167 13.20833 13.3 13.30833 13.625 13.95833 13.50833 13.075 13.15833 13.36667 13.49167 13.525 13.79167 14.15 14.14167 13.90833 14 14.15833 14.63333 14.81667 14.56667 14.35833 13.975 13.53333 13.54167 13.55833 13.51667 13.49167 13.63333 13.78333 13.375 13.29167 13.9 14.13333 14.05 13.85833 13.075 13.01667 13.375 12.94167 12.9 12.55833 12.19167 12.075 11.70833 12.16667 12.45 12.29167 11.88333 12.36667 12.38333 12.28333 12.51667 12.60833 12.68333 12.73333 12.51667 12.38333 12.59167 12.33333 12.25833 12.38333 12.825 -9999 -9999 -9999 -9999 -9999 -9999 -9999 -9999 12.20833 11.98333 11.625 11.46667 11.19167 10.725 -9999 -9999 -9999 -9999 -9999 -9999 -9999 -9999 -9999 -9999 -9999 -9999 -9999 -9999 -9999 -9999 -9999 -9999 -9999 -9999 -9999 -9999 -9999 -9999 -9999 -9999 -9999 -9999 -9999 -9999 -9999 
-9999 -9999 -9999 -9999 -9999 -9999 -9999 -9999 -9999 -9999 -9999 -9999 -9999 -9999 -9999 -9999 -9999 -9999 -9999 -9999 -9999 -9999 -9999 -9999 -9999 -9999 -9999 -9999 -9999 -9999 -9999 -9999 -9999 -9999 -9999 -9999 -9999 -9999 13.175 13.11667 13.19167 13.48333 13.56667 13.425 13.2 12.8 12.94167 12.95 13.49167 13.66667 13.55833 13.65 13.83333 14.275 14.75833 14.86667 15.00833 14.80833 14.525 14.59167 14.625 14.125 13.46667 13.15833 13.15833 12.94167 12.95 13.33333 13.50833 13.31667 13.71667 13.925 13.95833 13.88333 14.06667 14.26667 14.09167 14.01667 13.91667 14.075 14.18333 14.56667 14.95 14.75 14.64167 14.25833 13.65 13.06667 13.11667 13.29167 13.5 13.85 13.89167 13.56667 13.84167 14.45833 14.65833 13.9 13.45 13.4 13.275 12.91667 12.71667 12.34167 12.06667 11.80833 12.21667 12.3 12.05 11.85 11.25833 11.33333 12.175 12.275 11.9 12.075 12.05 12.325 12.68333 12.80833 12.95833 13.1 12.99167 -9999 -9999 -9999 -9999 -9999 -9999 -9999 -9999 -9999 -9999 11.925 11.71667 -9999 -9999 -9999 -9999 -9999 -9999 -9999 -9999 -9999 -9999 -9999 -9999 -9999 -9999 -9999 -9999 -9999 -9999 -9999 -9999 -9999 -9999 -9999 -9999 -9999 -9999 -9999 -9999 -9999 -9999 -9999 -9999 -9999 -9999 -9999 
-9999 -9999 -9999 -9999 -9999 -9999 -9999 -9999 -9999 -9999 -9999 -9999 -9999 -9999 -9999 -9999 -9999 -9999 -9999 -9999 -9999 -9999 -9999 -9999 -9999 -9999 -9999 -9999 -9999 -9999 -9999 -9999 -9999 -9999 -9999 -9999 -9999 -9999 -9999 12.94167 12.71667 12.88333 13.35 13.19167 13.15833 13.06667 13.08333 13.03333 13.04167 13.03333 13.4 13.45833 13.83333 14.08333 14.23333 14.425 14.625 14.60833 14.575 14.66667 14.38333 13.89167 13.61667 13.425 13.05833 13.16667 13 13 13.5 13.4 13.55833 13.94167 14.15 14.04167 14.04167 14.09167 14.08333 14.14167 14.28333 14.16667 14.13333 14.53333 14.70833 14.50833 14.3 13.81667 13.63333 13.15833 13.18333 12.96667 13.00833 13.28333 13.95 13.89167 13.66667 14.225 14.4 13.98333 13.825 13.33333 13.4 13.16667 12.95 12.56667 12.14167 12.05833 12.51667 12.25833 12.23333 11.60833 11.575 11.3 11.26667 11.56667 11.76667 11.91667 11.775 12.21667 12.55 12.8 13.2 13.3 13.21667 -9999 -9999 -9999 -9999 -9999 -9999 -9999 -9999 -9999 -9999 -9999 -9999 -9999 -9999 -9999 -9999 -9999 -9999 -9999 -9999 -9999 -9999 -9999 -9999 -9999 -9999 -9999 -9999 -9999 -9999 -9999 -9999 -9999 -9999 -9999 -9999 -9999 -9999 -9999 -9999 -9999 -9999 -9999 -9999 -9999 -9999 -9999 
-9999 -9999 -9999 -9999 -9999 -9999 -9999 -9999 -9999 -9999 -9999 -9999 -9999 -9999 -9999 -9999 -9999 -9999 -9999 -9999 -9999 -9999 -9999 -9999 -9999 -9999 -9999 -9999 -9999 -9999 -9999 -9999 -9999 -9999 -9999 -9999 -9999 14.075 13.13333 12.86667 13.05833 12.59167 12.675 12.76667 12.93333 12.88333 12.74167 13.00833 12.78333 12.31667 12.5 12.825 13.43333 14.01667 13.74167 14.025 14.04167 14.20833 14.55833 14.56667 14.18333 13.7 13.89167 13.83333 13.29167 13.31667 13.21667 13.05833 13.85833 14.00833 14.05 14.06667 13.88333 13.86667 13.86667 13.925 14.225 14.25 14.225 14.175 14.35833 14.70833 14.80833 14.34167 13.83333 13.64167 13.20833 12.98333 13.375 13.3 13.05833 12.96667 13.3 13.58333 13.875 14.35833 14.1 14.55833 14.18333 13.94167 13.5 13.68333 12.94167 12.64167 12.23333 12.36667 12.59167 12.375 12.3 12.16667 11.83333 11.46667 11.29167 11.21667 11.81667 12.1 11.96667 12.03333 12.25 12.375 12.675 12.81667 12.975 -9999 -9999 -9999 -9999 -9999 -9999 -9999 -9999 -9999 -9999 -9999 -9999 -9999 -9999 -9999 -9999 -9999 -9999 -9999 -9999 -9999 -9999 -9999 -9999 -9999 -9999 -9999 -9999 -9999 -9999 -9999 -9999 -9999 -9999 -9999 -9999 -9999 -9999 -9999 -9999 -9999 -9999 -9999 -9999 -9999 -9999 -9999 
-9999 -9999 -9999 -9999 -9999 -9999 -9999 -9999 -9999 -9999 -9999 -9999 -9999 -9999 -9999 -9999 -9999 -9999 -9999 -9999 -9999 -9999 -9999 -9999 -9999 -9999 -9999 -9999 -9999 -9999 -9999 -9999 -9999 -9999 -9999 -9999 -9999 -9999 14.075 13.64167 13.50833 12.76667 12.43333 12.66667 12.75833 12.76667 12.98333 13.16667 12.78333 12.15 11.86667 12.26667 13.125 13.78333 13.66667 13.775 13.63333 14.05 14.6 14.625 14.14167 13.5 13.6 13.575 13.50833 13.59167 13.29167 13.09167 13.86667 14.075 14.175 13.83333 13.6 13.55833 13.51667 13.875 13.99167 14.36667 14.20833 14.30833 14.58333 14.65833 14.725 14.56667 14.10833 13.63333 13.69167 13.39167 13.71667 13.91667 13.23333 13.14167 13.01667 12.95833 13.625 14.5 14.325 15.10833 15.125 14.74167 14.31667 13.90833 12.98333 12.975 12.58333 12.61667 12.70833 12.53333 12.425 12 12.03333 11.79167 11.19167 10.95 11.75 11.925 11.70833 11.775 12.01667 12.54167 12.54167 12.3 12.16667 -9999 -9999 -9999 -9999 -9999 -9999 -9999 -9999 -9999 -9999 -9999 -9999 -9999 -9999 -9999 -9999 -9999 -9999 -9999 -9999 -9999 -9999 -9999 -9999 -9999 -9999 -9999 -9999 -9999 -9999 -9999 -9999 -9999 -9999 -9999 -9999 -9999 -9999 -9999 -9999 -9999 -9999 -9999 -9999 -9999 -9999 -9999 
-9999 -9999 -9999 -9999 -9999 -9999 -9999 -9999 -9999 -9999 -9999 -9999 -9999 -9999 -9999 -9999 -9999 -9999 -9999 -9999 -9999 -9999 -9999 -9999 -9999 -9999 -9999 -9999 -9999 -9999 -9999 -9999 -9999 -9999 -9999 -9999 -9999 -9999 14.26667 13.45833 13.25 12.89167 12.14167 12.13333 12.69167 12.575 12.88333 12.90833 12.625 12.48333 12.65833 12.40833 12.275 12.84167 13.40833 13.51667 13.91667 14.15 14.76667 14.775 14.075 13.275 13.19167 13.275 12.9 13.25833 13.275 13.025 13.26667 12.95 13.45833 13.95 13.48333 13.325 13.2 13.66667 13.64167 13.83333 14.34167 14.23333 13.98333 13.96667 13.74167 13.75 13.8 13.575 13.51667 13.73333 14.05 14.35833 14.05 13.20833 13.14167 13.35 13.65 14.29167 14.78333 15.38333 15.74167 15.80833 15.39167 14.38333 13.33333 12.81667 12.525 12.58333 13.06667 12.80833 12.31667 11.925 12.1 11.7 11.26667 10.78333 11.65833 11.88333 12.03333 12.24167 12.1 11.95833 12.025 11.83333 -9999 -9999 -9999 -9999 -9999 -9999 -9999 -9999 -9999 -9999 -9999 -9999 -9999 -9999 -9999 -9999 -9999 -9999 -9999 -9999 -9999 -9999 -9999 -9999 -9999 -9999 -9999 -9999 -9999 -9999 -9999 -9999 -9999 -9999 -9999 -9999 -9999 -9999 -9999 -9999 -9999 -9999 -9999 -9999 -9999 -9999 -9999 -9999 
-9999 -9999 -9999 -9999 -9999 -9999 -9999 -9999 -9999 -9999 -9999 -9999 -9999 -9999 -9999 -9999 -9999 -9999 -9999 -9999 -9999 -9999 -9999 -9999 -9999 -9999 -9999 -9999 -9999 -9999 -9999 -9999 -9999 -9999 -9999 -9999 -9999 -9999 14.20833 13.10833 13.18333 13.01667 12.51667 12.08333 12.11667 12.29167 12.61667 12.94167 12.90833 13.19167 13.56667 12.95 11.98333 12.08333 12.875 13.21667 13.93333 14.34167 15.04167 15.075 14.50833 13.73333 13.14167 12.91667 13.45 13.68333 13.60833 12.825 12.85833 12.70833 12.8 13.75833 13.64167 13.40833 13.275 13.29167 13.55833 13.3 13.64167 13.91667 13.55 13.36667 13.29167 13.15 13.41667 13.39167 13.09167 12.95 13.65833 14.16667 14.04167 13.59167 13.41667 13.54167 13.60833 14.06667 14.84167 15.09167 15.64167 15.93333 15.94167 15.20833 14.04167 13 12.24167 12.34167 12.675 12.675 12.70833 12.575 12.025 11.86667 11.39167 10.925 11.71667 11.69167 12.19167 12.15833 12.04167 11.99167 11.875 11.66667 -9999 -9999 -9999 -9999 -9999 -9999 -9999 -9999 -9999 -9999 -9999 -9999 -9999 -9999 -9999 -9999 -9999 -9999 -9999 -9999 -9999 -9999 -9999 -9999 -9999 -9999 -9999 -9999 -9999 -9999 -9999 -9999 -9999 -9999 -9999 -9999 -9999 -9999 -9999 -9999 -9999 -9999 -9999 -9999 -9999 -9999 -9999 -9999 
-9999 -9999 -9999 -9999 -9999 -9999 -9999 -9999 -9999 -9999 -9999 -9999 -9999 -9999 -9999 -9999 -9999 -9999 -9999 -9999 -9999 -9999 -9999 -9999 -9999 -9999 -9999 -9999 -9999 -9999 -9999 -9999 -9999 -9999 -9999 -9999 -9999 -9999 14.00833 12.84167 13.04167 12.98333 12.78333 12.21667 11.925 12.24167 12.44167 12.85 12.89167 13.35833 14.225 14.53333 13.66667 12.85 13.29167 13.61667 13.50833 14.21667 14.99167 15.125 14.8 14.14167 13.26667 12.95833 13.925 14.63333 14.21667 13.19167 13.11667 13.08333 12.94167 13.58333 13.75 13.95833 14.075 13.675 13.43333 13.03333 12.96667 12.975 13.05833 13.30833 13.48333 13.25 13.11667 13.14167 12.94167 13.00833 13.675 13.86667 13.775 13.55833 13.65 13.83333 13.825 13.96667 14.63333 14.91667 15.45 15.79167 15.65 14.89167 14.05833 12.90833 11.99167 12.275 12.53333 12.78333 12.975 12.51667 12.03333 11.25 10.75833 10.86667 11.54167 11.95 12.15833 12.075 11.71667 11.44167 11.54167 11.875 -9999 -9999 -9999 -9999 -9999 -9999 -9999 -9999 -9999 -9999 -9999 -9999 -9999 -9999 -9999 -9999 -9999 -9999 -9999 -9999 -9999 -9999 -9999 -9999 -9999 -9999 -9999 -9999 -9999 -9999 -9999 -9999 -9999 -9999 -9999 -9999 -9999 -9999 -9999 -9999 -9999 -9999 -9999 -9999 -9999 -9999 -9999 -9999 
-9999 -9999 -9999 -9999 -9999 -9999 -9999 -9999 -9999 -9999 -9999 -9999 -9999 -9999 -9999 -9999 -9999 -9999 -9999 -9999 -9999 -9999 -9999 -9999 -9999 -9999 -9999 -9999 -9999 -9999 -9999 -9999 -9999 -9999 -9999 -9999 -9999 -9999 13.59167 13.225 13.08333 13.225 12.85833 12.39167 12.06667 12.10833 12.51667 12.675 12.70833 12.86667 13.54167 14.19167 14.7 14.71667 14.675 14.3 13.475 13.875 14.58333 15.08333 14.91667 14.6 13.775 13.44167 14.175 14.625 14.58333 13.85833 13.3 13 12.93333 13.30833 12.85 13.05 13.79167 14.225 13.74167 13.28333 12.95833 13.025 12.775 13.125 13.38333 13.39167 13.38333 13.35 12.91667 12.85833 13.175 13.20833 12.78333 12.9 13.29167 13.69167 13.83333 13.75833 14.04167 14.35833 14.81667 15.19167 15.45 15.14167 14.15833 13.5 12.525 12.375 12.84167 12.80833 13.2 12.79167 12.11667 11.96667 11.69167 11.175 10.675 11.35 11.86667 11.78333 11.075 11.425 12.03333 11.81667 -9999 -9999 -9999 -9999 -9999 -9999 -9999 -9999 -9999 -9999 -9999 -9999 -9999 -9999 -9999 -9999 -9999 -9999 -9999 -9999 -9999 -9999 -9999 -9999 -9999 -9999 -9999 -9999 -9999 -9999 -9999 -9999 -9999 -9999 -9999 -9999 -9999 -9999 -9999 -9999 -9999 -9999 -9999 -9999 -9999 -9999 -9999 -9999 
-9999 -9999 -9999 -9999 -9999 -9999 -9999 -9999 -9999 -9999 -9999 -9999 -9999 -9999 -9999 -9999 -9999 -9999 -9999 -9999 -9999 -9999 -9999 -9999 -9999 -9999 -9999 -9999 -9999 -9999 -9999 -9999 -9999 -9999 -9999 -9999 -9999 -9999 -9999 13.11667 12.625 13.03333 12.7 12.46667 12.45833 12.36667 12.68333 12.45 12.59167 12.74167 13.225 13.39167 13.45833 13.725 14.44167 14.61667 14.14167 13.925 14.375 14.96667 15.075 14.81667 14.075 13.6 14.08333 14.525 14.2 13.50833 13.075 12.85 12.58333 12.95 12.90833 12.80833 13.05 13.325 13.625 13.78333 13.58333 13.11667 12.63333 12.95 13.275 13.36667 13.39167 13.38333 12.85833 12.56667 13.025 12.85833 12.7 12.78333 13.24167 13.50833 13.74167 14.18333 14.51667 14.70833 14.925 15.13333 15.35833 15.35833 14.40833 13.50833 13.14167 12.90833 12.975 12.75833 12.83333 12.55 12.4 11.925 11.375 10.725 10.46667 10.96667 11.80833 11.85833 11.06667 11.49167 12.14167 12.00833 -9999 -9999 -9999 -9999 -9999 -9999 -9999 -9999 -9999 -9999 -9999 -9999 -9999 -9999 -9999 -9999 -9999 -9999 -9999 -9999 -9999 -9999 -9999 -9999 -9999 -9999 -9999 -9999 -9999 -9999 -9999 -9999 -9999 -9999 -9999 -9999 -9999 -9999 -9999 -9999 -9999 -9999 -9999 -9999 -9999 -9999 -9999 -9999 
-9999 -9999 -9999 -9999 -9999 -9999 -9999 -9999 -9999 -9999 -9999 -9999 -9999 -9999 -9999 -9999 -9999 -9999 -9999 -9999 -9999 -9999 -9999 -9999 -9999 -9999 -9999 -9999 -9999 -9999 -9999 -9999 -9999 -9999 -9999 -9999 -9999 -9999 -9999 13.35 12.86667 12.875 12.44167 12.25833 12.34167 12.90833 13.05 12.54167 12.85833 12.79167 12.375 12.19167 12.16667 12.06667 12.86667 13.56667 14.25833 14.49167 14.6 15.00833 15.21667 15.025 14.225 13.30833 13.175 13.39167 13.45 13.30833 13.11667 13.025 12.8 12.74167 13.01667 13.1 12.825 12.44167 12.725 12.70833 13.19167 13.23333 12.74167 12.76667 13.26667 13.325 13.36667 13.26667 12.88333 12.70833 12.875 12.75833 12.89167 13.225 13.41667 13.86667 14.225 14.69167 15.04167 15.16667 15.21667 15.35 15.55 15.425 14.70833 13.4 12.58333 13.04167 13.3 13.1 12.69167 12.1 11.84167 11.375 11.33333 11.23333 10.58333 10.91667 11.74167 11.90833 11.00833 11.325 11.575 11.96667 -9999 -9999 -9999 -9999 -9999 -9999 -9999 -9999 -9999 -9999 -9999 -9999 -9999 -9999 -9999 -9999 -9999 -9999 -9999 -9999 -9999 -9999 -9999 -9999 -9999 -9999 -9999 -9999 -9999 -9999 -9999 -9999 -9999 -9999 -9999 -9999 -9999 -9999 -9999 -9999 -9999 -9999 -9999 -9999 -9999 -9999 -9999 -9999 
-9999 -9999 -9999 -9999 -9999 -9999 -9999 -9999 -9999 -9999 -9999 -9999 -9999 -9999 -9999 -9999 -9999 -9999 -9999 -9999 -9999 -9999 -9999 -9999 -9999 -9999 -9999 -9999 -9999 -9999 -9999 -9999 -9999 -9999 -9999 -9999 -9999 -9999 -9999 13.09167 12.53333 12.84167 12.6 12.10833 12.11667 12.675 13.16667 12.75 13.35 13.36667 12.975 12.55833 12.41667 12.075 12.29167 12.70833 13.55833 14.30833 14.70833 14.98333 14.74167 14.44167 13.675 12.91667 12.95 13.00833 13.30833 13.5 13.21667 13.20833 12.88333 12.96667 13.275 13.30833 12.79167 12.65833 12.475 12.10833 12.50833 12.83333 12.96667 12.65 12.925 13.125 13.34167 13.15 12.81667 12.85 12.925 12.76667 12.68333 13.275 13.60833 14.18333 14.46667 14.81667 15.05833 15.2 15.275 15.46667 15.65833 15.59167 15.21667 13.575 12.30833 12.63333 13.48333 13.31667 12.85 12.60833 12.34167 11.88333 11.85833 11.50833 10.6 10.475 11.6 11.41667 10.675 11.1 11.775 11.96667 -9999 -9999 -9999 -9999 -9999 -9999 -9999 -9999 -9999 -9999 -9999 -9999 -9999 -9999 -9999 -9999 -9999 -9999 -9999 -9999 -9999 -9999 -9999 -9999 -9999 -9999 -9999 -9999 -9999 -9999 -9999 -9999 -9999 -9999 -9999 -9999 -9999 -9999 -9999 -9999 -9999 -9999 -9999 -9999 -9999 -9999 -9999 -9999 
-9999 -9999 -9999 -9999 -9999 -9999 -9999 -9999 -9999 -9999 -9999 -9999 -9999 -9999 -9999 -9999 -9999 -9999 -9999 -9999 -9999 -9999 -9999 -9999 -9999 -9999 -9999 -9999 -9999 -9999 -9999 -9999 -9999 -9999 -9999 -9999 -9999 -9999 -9999 13.11667 12.7 12.575 12.425 12.05 11.94167 12.825 13.475 13 13.775 14.16667 13.825 13.84167 13.58333 13.21667 13.375 13.81667 14.46667 14.575 14.59167 14.85 14.55833 14.06667 13.74167 13.44167 13.26667 13.50833 13.825 13.925 13.45833 13.40833 13.16667 13.20833 13.55833 13.7 13.55 13.525 13.09167 12.60833 12.275 12.2 12.50833 12.79167 12.95 13.125 12.94167 13.08333 12.85833 12.85 12.73333 12.54167 12.875 12.85833 13.20833 13.99167 14.38333 14.65 14.95 15.15 15.14167 15.38333 15.49167 15.55833 15.475 14.04167 12.5 12.75833 13.1 13.5 13.33333 12.78333 12.39167 12.13333 12.325 11.31667 10.63333 10.575 10.55833 10.56667 10.76667 10.9 11.6 11.95 -9999 -9999 -9999 -9999 -9999 -9999 -9999 -9999 -9999 -9999 -9999 -9999 -9999 -9999 -9999 -9999 -9999 -9999 -9999 -9999 -9999 -9999 -9999 -9999 -9999 -9999 -9999 -9999 -9999 -9999 -9999 -9999 -9999 -9999 -9999 -9999 -9999 -9999 -9999 -9999 -9999 -9999 -9999 -9999 -9999 -9999 -9999 -9999 
-9999 -9999 -9999 -9999 -9999 -9999 -9999 -9999 -9999 -9999 -9999 -9999 -9999 -9999 -9999 -9999 -9999 -9999 -9999 -9999 -9999 -9999 -9999 -9999 -9999 -9999 -9999 -9999 -9999 -9999 -9999 -9999 -9999 -9999 -9999 -9999 -9999 -9999 -9999 13.15 12.825 12.55 12.3 12.14167 12.45 12.81667 13.3 13.00833 13.46667 13.81667 13.80833 13.83333 13.71667 13.79167 14.18333 14.775 15.51667 15.525 15.05 14.60833 14.5 13.90833 13.61667 13.79167 13.58333 13.90833 14.075 14.23333 13.89167 13.81667 13.56667 13.41667 14.125 14.48333 14.44167 13.90833 13.06667 12.725 12.875 12.43333 12.325 12.88333 13.05 12.95 12.73333 12.69167 12.73333 12.60833 12.5 12.65833 12.83333 12.95 13.13333 13.59167 14.05 14.41667 14.68333 14.80833 14.875 15.06667 14.975 15.025 14.98333 14.51667 13.525 12.93333 13.13333 13.33333 13.44167 13.23333 12.28333 12.01667 12.1 11.775 11.59167 10.425 10.175 10.825 11.05 11.31667 11.55833 -9999 -9999 -9999 -9999 -9999 -9999 -9999 -9999 -9999 -9999 -9999 -9999 -9999 -9999 -9999 -9999 -9999 -9999 -9999 -9999 -9999 -9999 -9999 -9999 -9999 -9999 -9999 -9999 -9999 -9999 -9999 -9999 -9999 -9999 -9999 -9999 -9999 -9999 -9999 -9999 -9999 -9999 -9999 -9999 -9999 -9999 -9999 -9999 -9999 
-9999 -9999 -9999 -9999 -9999 -9999 -9999 -9999 -9999 -9999 -9999 -9999 -9999 -9999 -9999 -9999 -9999 -9999 -9999 -9999 -9999 -9999 -9999 -9999 -9999 -9999 -9999 -9999 -9999 -9999 -9999 -9999 -9999 -9999 -9999 -9999 -9999 -9999 -9999 13.13333 12.48333 12.50833 12.64167 12.11667 12.45 13.28333 13.19167 12.95833 12.93333 12.95833 12.975 12.725 12.86667 13.18333 13.6 14.125 14.85833 15.43333 15.78333 15.74167 15.79167 15.225 14.45 14.2 14.325 14.41667 14.475 14.49167 14.4 14.3 14.3 14.49167 15.18333 15.24167 14.925 14.61667 13.71667 12.95 13.00833 12.95833 12.50833 12.575 12.675 12.75833 12.99167 12.85 12.6 12.49167 12.61667 12.76667 12.975 13.175 13.34167 13.38333 13.625 14.05833 14.36667 14.51667 14.61667 14.90833 14.825 14.80833 14.96667 15.19167 14.70833 13.81667 13.44167 13.16667 13.06667 12.98333 12.78333 12.05833 11.99167 11.94167 11.90833 10.75 9.983334 10.31667 11.19167 11.56667 11.6 -9999 -9999 -9999 -9999 -9999 -9999 -9999 -9999 -9999 -9999 -9999 -9999 -9999 -9999 -9999 -9999 -9999 -9999 -9999 -9999 -9999 -9999 -9999 -9999 -9999 -9999 -9999 -9999 -9999 -9999 -9999 -9999 -9999 -9999 -9999 -9999 -9999 -9999 -9999 -9999 -9999 -9999 -9999 -9999 -9999 -9999 -9999 -9999 -9999 
-9999 -9999 -9999 -9999 -9999 -9999 -9999 -9999 -9999 -9999 -9999 -9999 -9999 -9999 -9999 -9999 -9999 -9999 -9999 -9999 -9999 -9999 -9999 -9999 -9999 -9999 -9999 -9999 -9999 -9999 -9999 -9999 -9999 -9999 -9999 -9999 -9999 -9999 -9999 13.23333 12.98333 12.84167 12.69167 12.39167 13.16667 13.36667 12.98333 12.45833 12.74167 12.8 12.43333 12.16667 12.25 12.5 12.69167 13.16667 13.74167 14.625 15.78333 16.38333 16.625 16.34167 15.6 14.91667 14.825 15.14167 15.00833 14.81667 14.73333 14.825 15.20833 15.71667 15.675 15.375 15.29167 15.40833 15.05833 14.35 13.98333 13.475 12.85 12.41667 12.30833 12.4 12.53333 12.49167 12.44167 12.525 12.76667 13.05 12.91667 13.08333 13.01667 13.175 13.34167 13.775 14.1 14.19167 14.44167 14.83333 15.03333 15.21667 15.49167 15.58333 15.175 14.225 13.49167 13.25 12.925 12.51667 12.99167 12.525 12.275 12.2 11.75 10.825 10.00833 10.23333 11.26667 11.60833 -9999 -9999 -9999 -9999 -9999 -9999 -9999 -9999 -9999 -9999 -9999 -9999 -9999 -9999 -9999 -9999 -9999 -9999 -9999 -9999 -9999 -9999 -9999 -9999 -9999 -9999 -9999 -9999 -9999 -9999 -9999 -9999 -9999 -9999 -9999 -9999 -9999 -9999 -9999 -9999 -9999 -9999 -9999 -9999 -9999 -9999 -9999 -9999 -9999 -9999 
-9999 -9999 -9999 -9999 -9999 -9999 -9999 -9999 -9999 -9999 -9999 -9999 -9999 -9999 -9999 -9999 -9999 -9999 -9999 -9999 -9999 -9999 -9999 -9999 -9999 -9999 -9999 -9999 -9999 -9999 -9999 -9999 -9999 -9999 -9999 -9999 -9999 -9999 -9999 12.925 13.25833 12.85 12.68333 13.11667 13.95 13.00833 12.3 12.30833 12.15 12.65833 12.4 11.78333 11.88333 12.275 12.55 12.83333 13.475 14.23333 15.05833 15.35833 15.45833 15.425 14.75833 14.36667 14.725 15.125 15.4 15.25833 15.15833 15.18333 15.425 15.6 15.44167 15.29167 15.275 15.43333 15.525 15.29167 14.875 14.41667 13.75 12.95833 12.28333 12.225 12.16667 12.09167 12.075 12.33333 12.79167 12.93333 12.98333 13.06667 13.15 13.125 13.25 13.78333 14.025 14.025 14.33333 14.9 15.2 15.48333 15.48333 15.31667 15 14.15833 13.16667 13.175 13.075 12.75 12.46667 12.98333 12.56667 12.05 11.3 10.36667 10.13333 10.23333 11.125 -9999 -9999 -9999 -9999 -9999 -9999 -9999 -9999 -9999 -9999 -9999 -9999 -9999 -9999 -9999 -9999 -9999 -9999 -9999 -9999 -9999 -9999 -9999 -9999 -9999 -9999 -9999 -9999 -9999 -9999 -9999 -9999 -9999 -9999 -9999 -9999 -9999 -9999 -9999 -9999 -9999 -9999 -9999 -9999 -9999 -9999 -9999 -9999 -9999 -9999 -9999 
-9999 -9999 -9999 -9999 -9999 -9999 -9999 -9999 -9999 -9999 -9999 -9999 -9999 -9999 -9999 -9999 -9999 -9999 -9999 -9999 -9999 -9999 -9999 -9999 -9999 -9999 -9999 -9999 -9999 -9999 -9999 -9999 -9999 -9999 -9999 -9999 -9999 -9999 -9999 -9999 13.125 13.15 13.1 13.825 13.975 13.03333 12.2 12.01667 12.51667 13.06667 13.05833 12.75 12.73333 12.625 12.73333 13.05 13.75 13.98333 14.41667 14.60833 14.30833 14.25833 13.71667 13.375 13.71667 14.61667 15.55833 15.70833 15.76667 15.70833 15.61667 15.59167 15.65833 15.49167 15.49167 15.23333 15.2 15.15 14.89167 14.34167 13.88333 13.58333 12.89167 12.38333 12.35 12.18333 12.175 12.20833 12.36667 12.69167 12.65 12.83333 12.975 13.09167 13.325 13.98333 14.29167 14.09167 14.23333 14.90833 15.38333 15.55 15.36667 15.10833 14.85833 14.45833 13.58333 12.8 12.85833 12.89167 12.14167 12.70833 11.4 10.80833 11.20833 10.375 10.20833 11.35833 11.53333 -9999 -9999 -9999 -9999 -9999 -9999 -9999 -9999 -9999 -9999 -9999 -9999 -9999 -9999 -9999 -9999 -9999 -9999 -9999 -9999 -9999 -9999 -9999 -9999 -9999 -9999 -9999 -9999 -9999 -9999 -9999 -9999 -9999 -9999 -9999 -9999 -9999 -9999 -9999 -9999 -9999 -9999 -9999 -9999 -9999 -9999 -9999 -9999 -9999 -9999 -9999 
-9999 -9999 -9999 -9999 -9999 -9999 -9999 -9999 -9999 -9999 -9999 -9999 -9999 -9999 -9999 -9999 -9999 -9999 -9999 -9999 -9999 -9999 -9999 -9999 -9999 -9999 -9999 -9999 -9999 -9999 -9999 -9999 -9999 -9999 -9999 -9999 -9999 -9999 -9999 -9999 -9999 13.44167 13.81667 14.15833 13.31667 12.675 11.825 11.51667 12.65833 13.33333 13.275 13.15833 13.125 13.125 13.06667 13.15833 13.36667 13.28333 13.81667 13.75833 13.80833 13.925 13.78333 13.55833 13.84167 14.59167 15.44167 15.83333 15.91667 15.95 15.78333 15.68333 15.65833 15.5 15.15833 14.99167 14.74167 14.81667 14.58333 14.01667 13.90833 13.83333 13.6 12.96667 12.65833 12.46667 12.20833 12.14167 12.275 12.55833 12.68333 12.70833 12.975 13.4 13.50833 13.88333 14.20833 14.2 14.18333 14.75833 15.16667 15.35 15.13333 14.68333 14.325 14.24167 13.9 13.35 12.975 12.975 12.43333 11.575 11.1 10.58333 9.641666 9.866667 10.31667 -9999 -9999 -9999 -9999 -9999 -9999 -9999 -9999 -9999 -9999 -9999 -9999 -9999 -9999 -9999 -9999 -9999 -9999 -9999 -9999 -9999 -9999 -9999 -9999 -9999 -9999 -9999 -9999 -9999 -9999 -9999 -9999 -9999 -9999 -9999 -9999 -9999 -9999 -9999 -9999 -9999 -9999 -9999 -9999 -9999 -9999 -9999 -9999 -9999 -9999 -9999 -9999 -9999 
-9999 -9999 -9999 -9999 -9999 -9999 -9999 -9999 -9999 -9999 -9999 -9999 -9999 -9999 -9999 -9999 -9999 -9999 -9999 -9999 -9999 -9999 -9999 -9999 -9999 -9999 -9999 -9999 -9999 -9999 -9999 -9999 -9999 -9999 -9999 -9999 -9999 -9999 -9999 -9999 -9999 13.99167 14.55833 13.65 12.80833 12.55833 12.225 12.11667 12.71667 13.20833 13.14167 12.70833 12.29167 12.15833 12.31667 12.60833 12.4 12.53333 13.05 13.30833 13.49167 13.8 13.65 13.39167 13.6 14.44167 15.30833 15.9 16.08333 16.225 16.16667 15.93333 15.58333 15.33333 15.175 15.15833 15.175 15.00833 14.4 13.81667 13.9 14 13.70833 13.575 13.26667 12.63333 12.26667 12.1 12.25833 12.66667 12.71667 12.55 12.65833 12.99167 13.19167 13.6 14.05833 14.46667 14.70833 14.80833 14.8 15.01667 15.175 14.78333 14.125 13.9 13.61667 13.11667 13.175 13.25 12.625 12.275 11.65833 11.06667 -9999 -9999 -9999 -9999 -9999 -9999 -9999 -9999 -9999 -9999 -9999 -9999 -9999 -9999 -9999 -9999 -9999 -9999 -9999 -9999 -9999 -9999 -9999 -9999 -9999 -9999 -9999 -9999 -9999 -9999 -9999 -9999 -9999 -9999 -9999 -9999 -9999 -9999 -9999 -9999 -9999 -9999 -9999 -9999 -9999 -9999 -9999 -9999 -9999 -9999 -9999 -9999 -9999 -9999 -9999 -9999 
-9999 -9999 -9999 -9999 -9999 -9999 -9999 -9999 -9999 -9999 -9999 -9999 -9999 -9999 -9999 -9999 -9999 -9999 -9999 -9999 -9999 -9999 -9999 -9999 -9999 -9999 -9999 -9999 -9999 -9999 -9999 -9999 -9999 -9999 -9999 -9999 -9999 -9999 -9999 -9999 -9999 14.225 13.91667 13.1 12.9 12.65 12.73333 12.425 12.65 13.20833 13.24167 12.55 12.21667 11.74167 11.70833 11.89167 12.08333 12.04167 12.43333 12.65833 13.275 13.74167 13.71667 13.325 13.35 13.875 14.50833 15.275 15.84167 16.21667 16.29167 16.29167 15.80833 15.36667 15.25 15.11667 15.29167 15.49167 14.85 14.09167 13.8 13.70833 13.58333 13.69167 13.56667 13.16667 12.56667 12.15833 12.20833 12.63333 12.86667 13.03333 12.91667 13.05 13.275 13.81667 14.675 14.825 14.85833 14.59167 14.49167 14.625 14.80833 14.55833 14.1 13.89167 13.65833 13.125 12.825 12.65833 12.325 12.51667 11.85 -9999 -9999 -9999 -9999 -9999 -9999 -9999 -9999 -9999 -9999 -9999 -9999 -9999 -9999 -9999 -9999 -9999 -9999 -9999 -9999 -9999 -9999 -9999 -9999 -9999 -9999 -9999 -9999 -9999 -9999 -9999 -9999 -9999 -9999 -9999 -9999 -9999 -9999 -9999 -9999 -9999 -9999 -9999 -9999 -9999 -9999 -9999 -9999 -9999 -9999 -9999 -9999 -9999 -9999 -9999 -9999 -9999 
-9999 -9999 -9999 -9999 -9999 -9999 -9999 -9999 -9999 -9999 -9999 -9999 -9999 -9999 -9999 -9999 -9999 -9999 -9999 -9999 -9999 -9999 -9999 -9999 -9999 -9999 -9999 -9999 -9999 -9999 -9999 -9999 -9999 -9999 -9999 -9999 -9999 -9999 -9999 -9999 -9999 13.94167 13.1 12.59167 12.44167 12.425 12.75833 12.7 12.875 13.28333 13.30833 12.275 11.96667 11.85833 11.55 11.5 11.65 12.00833 12.35833 12.60833 13.28333 13.9 14.06667 13.66667 13.44167 13.76667 14.09167 14.29167 14.53333 15.11667 15.7 16.1 16.025 15.55833 15.10833 14.95 15.23333 15.64167 15.16667 14.15833 13.49167 13.15 13.20833 13.44167 13.45833 13.25 12.84167 12.26667 12.15 12.45 12.80833 13.04167 13.45 13.86667 14.14167 14.525 15.125 15.15 14.725 14.075 13.73333 13.90833 14.175 14.2 13.96667 13.90833 13.71667 12.86667 12.325 12.275 12.65 12.56667 12.025 -9999 -9999 -9999 -9999 -9999 -9999 -9999 -9999 -9999 -9999 -9999 -9999 -9999 -9999 -9999 -9999 -9999 -9999 -9999 -9999 -9999 -9999 -9999 -9999 -9999 -9999 -9999 -9999 -9999 -9999 -9999 -9999 -9999 -9999 -9999 -9999 -9999 -9999 -9999 -9999 -9999 -9999 -9999 -9999 -9999 -9999 -9999 -9999 -9999 -9999 -9999 -9999 -9999 -9999 -9999 -9999 -9999 
-9999 -9999 -9999 -9999 -9999 -9999 -9999 -9999 -9999 -9999 -9999 -9999 -9999 -9999 -9999 -9999 -9999 -9999 -9999 -9999 -9999 -9999 -9999 -9999 -9999 -9999 -9999 -9999 -9999 -9999 -9999 -9999 -9999 -9999 -9999 -9999 -9999 -9999 -9999 -9999 -9999 13.46667 12.7 12.61667 12.50833 12.3 12.48333 12.65833 12.89167 13.38333 13.30833 12.54167 11.775 11.99167 11.84167 11.34167 11.68333 12.15 12.9 13.28333 13.74167 14.30833 14.675 14.11667 13.45 13.26667 13.44167 13.49167 13.10833 13.63333 14.78333 15.44167 15.575 15.25833 15.04167 14.99167 14.925 14.875 14.74167 14.16667 13.45833 12.96667 12.75833 12.86667 13.1 13.20833 12.975 12.51667 12.275 12.23333 12.74167 13.28333 13.81667 14.35 14.725 15.15 15.21667 14.90833 14.425 14.05 13.84167 13.925 13.83333 13.81667 13.75833 13.74167 13.48333 12.35833 11.73333 12.09167 12.39167 12.35833 -9999 -9999 -9999 -9999 -9999 -9999 -9999 -9999 -9999 -9999 -9999 -9999 -9999 -9999 -9999 -9999 -9999 -9999 -9999 -9999 -9999 -9999 -9999 -9999 -9999 -9999 -9999 -9999 -9999 -9999 -9999 -9999 -9999 -9999 -9999 -9999 -9999 -9999 -9999 -9999 -9999 -9999 -9999 -9999 -9999 -9999 -9999 -9999 -9999 -9999 -9999 -9999 -9999 -9999 -9999 -9999 -9999 -9999 
-9999 -9999 -9999 -9999 -9999 -9999 -9999 -9999 -9999 -9999 -9999 -9999 -9999 -9999 -9999 -9999 -9999 -9999 -9999 -9999 -9999 -9999 -9999 -9999 -9999 -9999 -9999 -9999 -9999 -9999 -9999 -9999 -9999 -9999 -9999 -9999 -9999 -9999 -9999 -9999 13.43333 12.89167 12.31667 12.49167 12.65833 12.45 12.40833 12.65833 12.65 12.85833 12.975 12.41667 11.95833 11.74167 12.15 11.69167 12.24167 13.575 14.75833 14.98333 14.86667 14.675 14.525 14 13.28333 12.96667 13.06667 13.19167 13.025 13.19167 13.98333 14.4 14.81667 14.81667 14.66667 14.65833 14.51667 14.40833 14.46667 13.975 13.41667 13.4 13.16667 12.68333 12.475 12.78333 12.75833 12.675 12.41667 12.31667 12.45833 13.125 13.71667 14.45 14.91667 15.25 15.10833 14.94167 14.31667 13.875 13.875 14.14167 14.10833 13.81667 13.60833 13.45833 13.275 12.71667 12.25833 12.1 11.60833 -9999 -9999 -9999 -9999 -9999 -9999 -9999 -9999 -9999 -9999 -9999 -9999 -9999 -9999 -9999 -9999 -9999 -9999 -9999 -9999 -9999 -9999 -9999 -9999 -9999 -9999 -9999 -9999 -9999 -9999 -9999 -9999 -9999 -9999 -9999 -9999 -9999 -9999 -9999 -9999 -9999 -9999 -9999 -9999 -9999 -9999 -9999 -9999 -9999 -9999 -9999 -9999 -9999 -9999 -9999 -9999 -9999 -9999 -9999 
-9999 -9999 -9999 -9999 -9999 -9999 -9999 -9999 -9999 -9999 -9999 -9999 -9999 -9999 -9999 -9999 -9999 -9999 -9999 -9999 -9999 -9999 -9999 -9999 -9999 -9999 -9999 -9999 -9999 -9999 -9999 -9999 -9999 -9999 -9999 -9999 -9999 -9999 -9999 -9999 13.45833 12.675 12.56667 12.74167 12.80833 12.66667 12.63333 13.05 12.61667 12.575 12.93333 12.78333 12.69167 12.00833 11.625 12.31667 13.63333 14.775 15.58333 15.50833 14.81667 14.3 13.85 13.29167 12.85 12.725 12.91667 13.14167 13.65 13.925 14.45833 14.28333 14.59167 14.79167 14.475 14.3 14.41667 14.25833 14.00833 13.91667 13.61667 13.88333 13.65833 12.96667 12.69167 12.525 12.55 12.74167 12.56667 12.44167 12.39167 13.11667 13.65833 14.48333 14.91667 14.90833 14.625 14.30833 13.80833 13.6 13.85833 13.85 13.5 13.575 13.55 13.39167 13.09167 12.44167 12.09167 11.24167 11 -9999 -9999 -9999 -9999 -9999 -9999 -9999 -9999 -9999 -9999 -9999 -9999 -9999 -9999 -9999 -9999 -9999 -9999 -9999 -9999 -9999 -9999 -9999 -9999 -9999 -9999 -9999 -9999 -9999 -9999 -9999 -9999 -9999 -9999 -9999 -9999 -9999 -9999 -9999 -9999 -9999 -9999 -9999 -9999 -9999 -9999 -9999 -9999 -9999 -9999 -9999 -9999 -9999 -9999 -9999 -9999 -9999 -9999 -9999 
-9999 -9999 -9999 -9999 -9999 -9999 -9999 -9999 -9999 -9999 -9999 -9999 -9999 -9999 -9999 -9999 -9999 -9999 -9999 -9999 -9999 -9999 -9999 -9999 -9999 -9999 -9999 -9999 -9999 -9999 -9999 -9999 -9999 -9999 -9999 -9999 -9999 -9999 -9999 -9999 13.56667 12.51667 12.41667 12.54167 12.70833 13.09167 13.00833 13.28333 12.74167 12.78333 13.38333 13.81667 14.125 13.85 13.31667 13.85 14.39167 14.31667 14.83333 14.95 14.44167 14.11667 13.45833 12.85833 12.64167 12.60833 12.75833 13.125 14.15 14.74167 14.79167 14.40833 14.61667 15.025 14.78333 14.53333 14.55 14.60833 14.14167 13.9 13.91667 13.95833 13.775 13.48333 12.95833 12.53333 12.24167 12.4 12.6 12.59167 12.39167 12.94167 13.425 14.16667 14.45 14.10833 13.83333 13.61667 13.525 13.55 13.975 13.925 13.725 13.53333 13.55 13.55 13.23333 12.28333 11.25833 -9999 -9999 -9999 -9999 -9999 -9999 -9999 -9999 -9999 -9999 -9999 -9999 -9999 -9999 -9999 -9999 -9999 -9999 -9999 -9999 -9999 -9999 -9999 -9999 -9999 -9999 -9999 -9999 -9999 -9999 -9999 -9999 -9999 -9999 -9999 -9999 -9999 -9999 -9999 -9999 -9999 -9999 -9999 -9999 -9999 -9999 -9999 -9999 -9999 -9999 -9999 -9999 -9999 -9999 -9999 -9999 -9999 -9999 -9999 -9999 -9999 
-9999 -9999 -9999 -9999 -9999 -9999 -9999 -9999 -9999 -9999 -9999 -9999 -9999 -9999 -9999 -9999 -9999 -9999 -9999 -9999 -9999 -9999 -9999 -9999 -9999 -9999 -9999 -9999 -9999 -9999 -9999 -9999 -9999 -9999 -9999 -9999 -9999 -9999 -9999 -9999 13.38333 12.4 12.25833 12.31667 12.53333 13.06667 13.275 13.31667 12.66667 12.43333 13.30833 13.94167 14.225 14.03333 13.89167 14.29167 13.96667 13.58333 13.7 13.90833 14 14.00833 13.66667 13.15 12.95 12.91667 13.075 13.24167 14.06667 14.78333 14.89167 14.74167 14.86667 15.43333 14.98333 14.35833 14.75 14.85 14.40833 13.90833 13.76667 13.83333 13.86667 13.43333 12.83333 12.19167 12.01667 12.025 11.95 12.175 12.65833 12.90833 13.23333 13.85833 14.08333 13.58333 13.35 13.28333 13.475 13.6 13.8 13.675 13.5 13.5 13.61667 13.81667 13.3 12.35833 -9999 -9999 -9999 -9999 -9999 -9999 -9999 -9999 -9999 -9999 -9999 -9999 -9999 -9999 -9999 -9999 -9999 -9999 -9999 -9999 -9999 -9999 -9999 -9999 -9999 -9999 -9999 -9999 -9999 -9999 -9999 -9999 -9999 -9999 -9999 -9999 -9999 -9999 -9999 -9999 -9999 -9999 -9999 -9999 -9999 -9999 -9999 -9999 -9999 -9999 -9999 -9999 -9999 -9999 -9999 -9999 -9999 -9999 -9999 -9999 -9999 -9999 
-9999 -9999 -9999 -9999 -9999 -9999 -9999 -9999 -9999 -9999 -9999 -9999 -9999 -9999 -9999 -9999 -9999 -9999 -9999 -9999 -9999 -9999 -9999 -9999 -9999 -9999 -9999 -9999 -9999 -9999 -9999 -9999 -9999 -9999 -9999 -9999 -9999 -9999 -9999 -9999 13.34167 12.54167 12.38333 12.35 12.38333 12.65 13.04167 13 12.725 12.48333 13.04167 13.40833 13.6 13.25833 13.16667 13.43333 13.74167 13.65833 13.49167 13.26667 13.56667 13.95833 13.825 13.61667 13.38333 13.19167 13.35 13.46667 13.65 14.15 14.45833 14.875 15.4 15.875 15.59167 14.65 14.59167 15.14167 14.95833 14.125 13.44167 13.76667 13.875 13.525 13.16667 12.7 12.39167 12.01667 11.85833 12.21667 12.65833 13.025 13.30833 13.63333 13.81667 13.28333 13.175 13.275 13.625 13.4 13.18333 13.28333 13.35833 13.425 13.74167 13.99167 13.575 12.33333 -9999 -9999 -9999 -9999 -9999 -9999 -9999 -9999 -9999 -9999 -9999 -9999 -9999 -9999 -9999 -9999 -9999 -9999 -9999 -9999 -9999 -9999 -9999 -9999 -9999 -9999 -9999 -9999 -9999 -9999 -9999 -9999 -9999 -9999 -9999 -9999 -9999 -9999 -9999 -9999 -9999 -9999 -9999 -9999 -9999 -9999 -9999 -9999 -9999 -9999 -9999 -9999 -9999 -9999 -9999 -9999 -9999 -9999 -9999 -9999 -9999 -9999 
-9999 -9999 -9999 -9999 -9999 -9999 -9999 -9999 -9999 -9999 -9999 -9999 -9999 -9999 -9999 -9999 -9999 -9999 -9999 -9999 -9999 -9999 -9999 -9999 -9999 -9999 -9999 -9999 -9999 -9999 -9999 -9999 -9999 -9999 -9999 -9999 -9999 -9999 -9999 -9999 13.075 12.45 12.225 12.20833 12.2 12.45833 12.74167 12.78333 12.78333 12.775 13.09167 13.075 13.075 12.875 13.04167 13.20833 13.425 13.325 13.10833 13.08333 13.175 13.31667 13.51667 13.84167 13.70833 13.5 13.475 13.4 13.08333 13.25833 13.35 13.75833 14.68333 15.15 15.33333 14.95833 14.63333 14.84167 15.19167 14.80833 14.15833 13.79167 13.74167 13.53333 13.29167 12.91667 12.78333 12.35 12.21667 12.25833 12.55833 12.925 13.075 13.30833 13.08333 12.68333 12.86667 13.13333 13.23333 13.09167 13 13.24167 13.25 13.525 13.9 13.89167 13.59167 12.35833 -9999 -9999 -9999 -9999 -9999 -9999 -9999 -9999 -9999 -9999 -9999 -9999 -9999 -9999 -9999 -9999 -9999 -9999 -9999 -9999 -9999 -9999 -9999 -9999 -9999 -9999 -9999 -9999 -9999 -9999 -9999 -9999 -9999 -9999 -9999 -9999 -9999 -9999 -9999 -9999 -9999 -9999 -9999 -9999 -9999 -9999 -9999 -9999 -9999 -9999 -9999 -9999 -9999 -9999 -9999 -9999 -9999 -9999 -9999 -9999 -9999 -9999 
-9999 -9999 -9999 -9999 -9999 -9999 -9999 -9999 -9999 -9999 -9999 -9999 -9999 -9999 -9999 -9999 -9999 -9999 -9999 -9999 -9999 -9999 -9999 -9999 -9999 -9999 -9999 -9999 -9999 -9999 -9999 -9999 -9999 -9999 -9999 -9999 -9999 -9999 -9999 -9999 13.03333 12.575 12.04167 11.9 12.20833 12.59167 12.85833 12.84167 12.81667 12.74167 12.875 13.08333 12.7 12.65833 13.23333 13.33333 13.13333 12.85 12.625 12.75 12.575 12.81667 13.50833 14.00833 13.8 13.83333 13.90833 13.85833 13.43333 12.85 12.46667 12.88333 13.44167 13.91667 14.3 14.4 14.23333 14.46667 14.6 14.71667 14.78333 14.11667 13.55 13.30833 13.14167 13.13333 12.81667 12.53333 12.475 12.275 12.74167 13.075 12.83333 12.84167 12.51667 12.48333 12.775 12.63333 12.75 12.78333 12.9 12.89167 13.08333 13.6 14.05833 13.55 13.175 12.53333 -9999 -9999 -9999 -9999 -9999 -9999 -9999 -9999 -9999 -9999 -9999 -9999 -9999 -9999 -9999 -9999 -9999 -9999 -9999 -9999 -9999 -9999 -9999 -9999 -9999 -9999 -9999 -9999 -9999 -9999 -9999 -9999 -9999 -9999 -9999 -9999 -9999 -9999 -9999 -9999 -9999 -9999 -9999 -9999 -9999 -9999 -9999 -9999 -9999 -9999 -9999 -9999 -9999 -9999 -9999 -9999 -9999 -9999 -9999 -9999 -9999 -9999 
-9999 -9999 -9999 -9999 -9999 -9999 -9999 -9999 -9999 -9999 -9999 -9999 -9999 -9999 -9999 -9999 -9999 -9999 -9999 -9999 -9999 -9999 -9999 -9999 -9999 -9999 -9999 -9999 -9999 -9999 -9999 -9999 -9999 -9999 -9999 -9999 -9999 -9999 -9999 -9999 -9999 12.8 12.225 12.11667 12.38333 12.63333 12.8 12.68333 12.83333 12.65 12.675 12.85 12.575 12.59167 13.10833 13.14167 13.34167 13.08333 12.80833 12.64167 12.63333 12.79167 13.33333 13.88333 13.79167 13.96667 14.11667 14.16667 14.09167 13.48333 12.95833 12.925 13.28333 13.76667 13.825 13.56667 13.78333 14.31667 14.21667 14.08333 14.25833 14.23333 13.74167 13.36667 13.08333 12.73333 12.575 12.51667 12.31667 12.3 12.70833 12.81667 12.79167 12.58333 12.4 12.35 12.45833 12.50833 12.7 12.76667 13.09167 13.15833 13.14167 13.58333 13.8 13.375 13.06667 12.45833 11.625 -9999 -9999 -9999 -9999 -9999 -9999 -9999 -9999 -9999 -9999 -9999 -9999 -9999 -9999 -9999 -9999 -9999 -9999 -9999 -9999 -9999 -9999 -9999 -9999 -9999 -9999 -9999 -9999 -9999 -9999 -9999 -9999 -9999 -9999 -9999 -9999 -9999 -9999 -9999 -9999 -9999 -9999 -9999 -9999 -9999 -9999 -9999 -9999 -9999 -9999 -9999 -9999 -9999 -9999 -9999 -9999 -9999 -9999 -9999 -9999 -9999 
-9999 -9999 -9999 -9999 -9999 -9999 -9999 -9999 -9999 -9999 -9999 -9999 -9999 -9999 -9999 -9999 -9999 -9999 -9999 -9999 -9999 -9999 -9999 -9999 -9999 -9999 -9999 -9999 -9999 -9999 -9999 -9999 -9999 -9999 -9999 -9999 -9999 -9999 -9999 -9999 -9999 12.71667 12.2 12.29167 12.60833 12.59167 12.31667 12.14167 12.55833 12.46667 12.41667 12.425 12.425 12.525 12.925 13.09167 13.35 13.31667 13.01667 12.53333 12.44167 12.71667 12.95 13.53333 13.86667 13.98333 13.91667 13.95 14.25833 14.175 13.41667 12.89167 13.15833 13.675 13.95833 13.625 14.15833 14.73333 14.2 14.13333 14.36667 14.00833 13.71667 13.51667 13.24167 12.65 12.61667 12.65833 12.54167 12.65833 12.79167 12.70833 12.60833 12.21667 11.975 12.125 12.14167 12.33333 12.725 12.875 13.3 13.3 13.275 13.73333 13.625 13.16667 13 13.01667 12.425 12.20833 -9999 -9999 -9999 -9999 -9999 -9999 -9999 -9999 -9999 -9999 -9999 -9999 -9999 -9999 -9999 -9999 -9999 -9999 -9999 -9999 -9999 -9999 -9999 -9999 -9999 -9999 -9999 -9999 -9999 -9999 -9999 -9999 -9999 -9999 -9999 -9999 -9999 -9999 -9999 -9999 -9999 -9999 -9999 -9999 -9999 -9999 -9999 -9999 -9999 -9999 -9999 -9999 -9999 -9999 -9999 -9999 -9999 -9999 -9999 -9999 
-9999 -9999 -9999 -9999 -9999 -9999 -9999 -9999 -9999 -9999 -9999 -9999 -9999 -9999 -9999 -9999 -9999 -9999 -9999 -9999 -9999 -9999 -9999 -9999 -9999 -9999 -9999 -9999 -9999 -9999 -9999 -9999 -9999 -9999 -9999 -9999 -9999 -9999 -9999 -9999 -9999 12.88333 12.425 12.45833 12.55 12.46667 12.26667 12.09167 12.50833 12.7 12.29167 12.20833 12.34167 12.6 12.85833 13.175 13.25833 13.41667 13.13333 12.61667 12.46667 12.4 12.975 13.55833 13.79167 13.85 13.75833 13.675 13.85 14.16667 13.90833 13.25 13.28333 13.86667 14.4 14.275 14.34167 14.8 14.44167 14.225 14.275 13.89167 13.4 13.21667 12.99167 13.00833 12.91667 12.88333 12.95833 12.96667 12.55833 12.31667 12.61667 12.225 12.00833 12.44167 12.48333 12.55 12.83333 13 13.25 13.48333 13.66667 13.83333 13.5 12.95 12.125 12.55 12.9 12.6 -9999 -9999 -9999 -9999 -9999 -9999 -9999 -9999 -9999 -9999 -9999 -9999 -9999 -9999 -9999 -9999 -9999 -9999 -9999 -9999 -9999 -9999 -9999 -9999 -9999 -9999 -9999 -9999 -9999 -9999 -9999 -9999 -9999 -9999 -9999 -9999 -9999 -9999 -9999 -9999 -9999 -9999 -9999 -9999 -9999 -9999 -9999 -9999 -9999 -9999 -9999 -9999 -9999 -9999 -9999 -9999 -9999 -9999 -9999 -9999 
-9999 -9999 -9999 -9999 -9999 -9999 -9999 -9999 -9999 -9999 -9999 -9999 -9999 -9999 -9999 -9999 -9999 -9999 -9999 -9999 -9999 -9999 -9999 -9999 -9999 -9999 -9999 -9999 -9999 -9999 -9999 -9999 -9999 -9999 -9999 -9999 -9999 -9999 -9999 -9999 -9999 12.875 12.26667 12.13333 12.25 12.15 12.15833 12.14167 12.65833 12.76667 12.19167 11.96667 12.2 12.41667 12.68333 13.15 13.24167 13.55 13.3 12.70833 12.40833 12.20833 13.08333 14.05 14.025 13.775 13.69167 13.56667 13.33333 13.55 14.09167 13.63333 13.2 13.86667 14.85 15.06667 14.44167 14.3 14.26667 14.05833 13.93333 13.66667 13.31667 12.93333 12.73333 12.65833 12.89167 12.98333 12.85 12.81667 12.41667 12.325 12.43333 12.40833 12.49167 12.79167 12.76667 12.825 12.7 12.775 12.95 13.20833 13.55 13.21667 13.03333 12.625 11.79167 12.05833 12.35 12.31667 -9999 -9999 -9999 -9999 -9999 -9999 -9999 -9999 -9999 -9999 -9999 -9999 -9999 -9999 -9999 -9999 -9999 -9999 -9999 -9999 -9999 -9999 -9999 -9999 -9999 -9999 -9999 -9999 -9999 -9999 -9999 -9999 -9999 -9999 -9999 -9999 -9999 -9999 -9999 -9999 -9999 -9999 -9999 -9999 -9999 -9999 -9999 -9999 -9999 -9999 -9999 -9999 -9999 -9999 -9999 -9999 -9999 -9999 -9999 -9999 
-9999 -9999 -9999 -9999 -9999 -9999 -9999 -9999 -9999 -9999 -9999 -9999 -9999 -9999 -9999 -9999 -9999 -9999 -9999 -9999 -9999 -9999 -9999 -9999 -9999 -9999 -9999 -9999 -9999 -9999 -9999 -9999 -9999 -9999 -9999 -9999 -9999 -9999 -9999 -9999 -9999 12.80833 12.20833 11.95 11.69167 11.75 11.89167 12.31667 12.73333 12.66667 12.10833 11.71667 12.05833 12.225 12.70833 13.15833 13.61667 13.725 13.5 12.775 12.3 11.94167 12.91667 13.975 13.86667 13.48333 13.59167 13.70833 13.24167 12.84167 13.175 13.93333 13.7 14.13333 15.01667 15.21667 14.425 13.99167 13.775 13.73333 14.025 13.675 13.48333 13.16667 12.575 12.45833 12.6 12.68333 12.75833 12.975 12.58333 12.15833 12.225 12.23333 12.10833 12.43333 12.625 12.525 12.775 12.85 13.03333 13.44167 13.3 13.11667 12.96667 12.76667 12.44167 12.55833 12.525 12.24167 11.45 -9999 -9999 -9999 -9999 -9999 -9999 -9999 -9999 -9999 -9999 -9999 -9999 -9999 -9999 -9999 -9999 -9999 -9999 -9999 -9999 -9999 -9999 -9999 -9999 -9999 -9999 -9999 -9999 -9999 -9999 -9999 -9999 -9999 -9999 -9999 -9999 -9999 -9999 -9999 -9999 -9999 -9999 -9999 -9999 -9999 -9999 -9999 -9999 -9999 -9999 -9999 -9999 -9999 -9999 -9999 -9999 -9999 -9999 -9999 
-9999 -9999 -9999 -9999 -9999 -9999 -9999 -9999 -9999 -9999 -9999 -9999 -9999 -9999 -9999 -9999 -9999 -9999 -9999 -9999 -9999 -9999 -9999 -9999 -9999 -9999 -9999 -9999 -9999 -9999 -9999 -9999 -9999 -9999 -9999 -9999 -9999 -9999 -9999 -9999 -9999 12.76667 12.48333 11.99167 12.03333 12.54167 12.65 13.20833 13.24167 13.06667 12.8 11.8 11.725 12.40833 12.53333 13.16667 13.51667 13.30833 13.48333 13.1 12.55833 12.15 12.7 13.81667 14.03333 14.00833 13.89167 13.85 13.49167 13.1 12.73333 13.375 14.05833 14.63333 15.35 15.73333 14.96667 13.95833 13.61667 13.49167 13.70833 13.775 13.58333 13.11667 12.675 12.34167 12.39167 12.40833 12.5 12.8 12.775 11.925 11.88333 12.31667 12.25 12.35833 12.26667 12.43333 12.975 13.13333 13.4 13.28333 13.35833 13.24167 12.99167 12.86667 13.24167 13 12.63333 12 11.63333 -9999 -9999 -9999 -9999 -9999 -9999 -9999 -9999 -9999 -9999 -9999 -9999 -9999 -9999 -9999 -9999 -9999 -9999 -9999 -9999 -9999 -9999 -9999 -9999 -9999 -9999 -9999 -9999 -9999 -9999 -9999 -9999 -9999 -9999 -9999 -9999 -9999 -9999 -9999 -9999 -9999 -9999 -9999 -9999 -9999 -9999 -9999 -9999 -9999 -9999 -9999 -9999 -9999 -9999 -9999 -9999 -9999 -9999 -9999 
-9999 -9999 -9999 -9999 -9999 -9999 -9999 -9999 -9999 -9999 -9999 -9999 -9999 -9999 -9999 -9999 -9999 -9999 -9999 -9999 -9999 -9999 -9999 -9999 -9999 -9999 -9999 -9999 -9999 -9999 -9999 -9999 -9999 -9999 -9999 -9999 -9999 -9999 -9999 -9999 -9999 12.86667 12.675 13.04167 12.74167 12.28333 12.325 12.96667 13.43333 14.01667 13.675 12.25833 11.775 12.49167 12.2 12.69167 12.91667 13.075 13.3 12.94167 12.45 12.24167 12.65833 13.65833 13.93333 13.96667 13.825 13.925 13.63333 13.35833 12.89167 13.025 13.80833 14.525 15.00833 15.46667 15.21667 14.45833 14.05833 13.78333 13.28333 13.31667 13.54167 13.25 12.8 12.26667 12.075 12.09167 12.33333 12.64167 12.48333 12.14167 11.85 12.35833 12.1 12.35 12.34167 12.45833 12.84167 13.4 13.55833 13.34167 12.975 12.61667 12.66667 12.95 13.23333 13.23333 12.35833 11.45 11.225 -9999 -9999 -9999 -9999 -9999 -9999 -9999 -9999 -9999 -9999 -9999 -9999 -9999 -9999 -9999 -9999 -9999 -9999 -9999 -9999 -9999 -9999 -9999 -9999 -9999 -9999 -9999 -9999 -9999 -9999 -9999 -9999 -9999 -9999 -9999 -9999 -9999 -9999 -9999 -9999 -9999 -9999 -9999 -9999 -9999 -9999 -9999 -9999 -9999 -9999 -9999 -9999 -9999 -9999 -9999 -9999 -9999 -9999 -9999 
-9999 -9999 -9999 -9999 -9999 -9999 -9999 -9999 -9999 -9999 -9999 -9999 -9999 -9999 -9999 -9999 -9999 -9999 -9999 -9999 -9999 -9999 -9999 -9999 -9999 -9999 -9999 -9999 -9999 -9999 -9999 -9999 -9999 -9999 -9999 -9999 -9999 -9999 -9999 -9999 -9999 -9999 12.88333 12.99167 12.15833 11.78333 11.98333 12.65833 13.66667 14.68333 14.16667 12.58333 12.08333 12.38333 12.18333 12.625 12.73333 12.975 13.01667 12.61667 12.15 12.125 12.59167 13.48333 14.025 13.68333 13.25 13.50833 13.64167 13.46667 13.125 12.85833 13.45833 13.51667 13.925 14.45 14.69167 14.5 14.15833 14.35 13.89167 13.55 13.39167 13.36667 13.00833 12.65833 12.35 12.16667 12.35 12.65833 12.48333 12.09167 12.05 12.08333 12.075 12.28333 12.19167 12.15833 12.79167 13.325 13.43333 13.24167 12.81667 12.61667 12.73333 13.18333 13.55833 13.2 12.175 11.86667 12.13333 12.50833 12.16667 11.725 -9999 -9999 -9999 -9999 -9999 -9999 -9999 -9999 -9999 -9999 -9999 -9999 -9999 -9999 -9999 -9999 -9999 -9999 -9999 -9999 -9999 -9999 -9999 -9999 -9999 -9999 -9999 -9999 -9999 -9999 -9999 -9999 -9999 -9999 -9999 -9999 -9999 -9999 -9999 -9999 -9999 -9999 -9999 -9999 -9999 -9999 -9999 -9999 -9999 -9999 -9999 -9999 -9999 -9999 -9999 -9999 
-9999 -9999 -9999 -9999 -9999 -9999 -9999 -9999 -9999 -9999 -9999 -9999 -9999 -9999 -9999 -9999 -9999 -9999 -9999 -9999 -9999 -9999 -9999 -9999 -9999 -9999 -9999 -9999 -9999 -9999 -9999 -9999 -9999 -9999 -9999 -9999 -9999 -9999 -9999 -9999 -9999 -9999 13.00833 12.975 12.65833 12.1 11.91667 12.15833 13.91667 15.34167 14.53333 12.89167 12.3 12.09167 12 12.45833 12.53333 12.85 12.95 12.45 11.9 11.875 12.35 13.11667 13.78333 13.71667 13.2 13.225 13.43333 13.41667 13.13333 13.03333 13.35 13.23333 13.4 13.81667 14.19167 14.175 14.04167 14.175 13.76667 13.54167 13.24167 13.2 12.88333 12.95 12.76667 12.44167 12.35 12.6 12.6 12.10833 12.21667 11.975 12.13333 12.16667 11.86667 12.23333 13.06667 13.1 12.975 12.69167 12.45 12.43333 12.66667 13.06667 13.2 13.03333 13.13333 12.93333 12.33333 11.95833 11.3 10.80833 10.375 -9999 -9999 -9999 -9999 -9999 -9999 -9999 -9999 -9999 -9999 -9999 -9999 -9999 -9999 -9999 -9999 -9999 -9999 -9999 -9999 -9999 -9999 -9999 -9999 -9999 -9999 -9999 -9999 -9999 -9999 -9999 -9999 -9999 -9999 -9999 -9999 -9999 -9999 -9999 -9999 -9999 -9999 -9999 -9999 -9999 -9999 -9999 -9999 -9999 -9999 -9999 -9999 -9999 -9999 -9999 
-9999 -9999 -9999 -9999 -9999 -9999 -9999 -9999 -9999 -9999 -9999 -9999 -9999 -9999 -9999 -9999 -9999 -9999 -9999 -9999 -9999 -9999 -9999 -9999 -9999 -9999 -9999 -9999 -9999 -9999 -9999 -9999 -9999 -9999 -9999 -9999 -9999 -9999 -9999 -9999 -9999 -9999 13.225 13.175 12.76667 12.225 11.89167 12.10833 14.075 15.60833 14.68333 13.05833 12.34167 12.075 12.025 12.44167 12.33333 12.79167 13.08333 12.81667 12.3 12.05 12.425 13.25 13.61667 13.78333 13.825 13.39167 13.075 13.275 13.35 13.45833 13.775 13.49167 13.11667 13.29167 13.59167 13.65833 13.84167 13.8 13.525 13 12.70833 12.75 12.78333 12.79167 12.45833 12.1 12.03333 12.35833 12.81667 12.51667 12.175 12.00833 12.525 11.84167 12.025 12.35 12.79167 13.04167 12.725 12.41667 12.24167 12.425 12.725 12.96667 13.21667 13.15833 13.14167 12.30833 12.075 11.8 11.23333 -9999 -9999 -9999 -9999 -9999 -9999 -9999 -9999 -9999 -9999 -9999 -9999 -9999 -9999 -9999 -9999 -9999 -9999 -9999 -9999 -9999 -9999 -9999 -9999 -9999 -9999 -9999 -9999 -9999 -9999 -9999 -9999 -9999 -9999 -9999 -9999 -9999 -9999 -9999 -9999 -9999 -9999 -9999 -9999 -9999 -9999 -9999 -9999 -9999 -9999 -9999 -9999 -9999 -9999 -9999 -9999 -9999 
-9999 -9999 -9999 -9999 -9999 -9999 -9999 -9999 -9999 -9999 -9999 -9999 -9999 -9999 -9999 -9999 -9999 -9999 -9999 -9999 -9999 -9999 -9999 -9999 -9999 -9999 -9999 -9999 -9999 -9999 -9999 -9999 -9999 -9999 -9999 -9999 -9999 -9999 -9999 -9999 -9999 -9999 13.125 12.98333 12.525 12.25 12.325 12.5 13.3 14.08333 13.68333 12.55833 12.16667 12.31667 12.13333 12.35 12.18333 12.51667 12.93333 12.875 12.39167 12.04167 12.45833 13.26667 13.60833 13.775 13.95833 14.05 13.95833 13.86667 13.66667 13.625 13.74167 13.825 13.225 12.91667 13.18333 13.56667 13.75 13.55 13.55833 13.18333 12.91667 12.70833 12.7 12.725 12.63333 12.54167 12.33333 12.15 12.60833 13.06667 12.59167 12.6 12.425 11.99167 12.375 12.79167 12.43333 13.00833 13.16667 12.475 12.25 12.5 13.14167 13.40833 13.44167 12.95833 12.9 12.16667 12.6 11.96667 11.71667 11.425 10.7 -9999 -9999 -9999 -9999 -9999 -9999 -9999 -9999 -9999 -9999 -9999 -9999 -9999 -9999 -9999 -9999 -9999 -9999 -9999 -9999 -9999 -9999 -9999 -9999 -9999 -9999 -9999 -9999 -9999 -9999 -9999 -9999 -9999 -9999 -9999 -9999 -9999 -9999 -9999 -9999 -9999 -9999 -9999 -9999 -9999 -9999 -9999 -9999 -9999 -9999 -9999 -9999 -9999 -9999 -9999 
-9999 -9999 -9999 -9999 -9999 -9999 -9999 -9999 -9999 -9999 -9999 -9999 -9999 -9999 -9999 -9999 -9999 -9999 -9999 -9999 -9999 -9999 -9999 -9999 -9999 -9999 -9999 -9999 -9999 -9999 -9999 -9999 -9999 -9999 -9999 -9999 -9999 -9999 -9999 -9999 -9999 -9999 12.70833 12.65833 12.29167 12.24167 12.425 12.425 12.69167 13.03333 12.725 12.15 12.025 11.98333 11.825 11.95 11.93333 12.33333 12.61667 12.40833 12.16667 12.25 12.33333 12.85833 13.49167 13.65833 13.96667 14.49167 14.94167 15.24167 15.19167 14.89167 14.625 14.775 14.26667 13.80833 13.55833 13.43333 13.58333 13.625 13.6 13.40833 13.05833 12.5 12.84167 12.96667 12.95 13.10833 12.575 12.10833 12.375 13.04167 12.825 12.50833 12.55 12.40833 12.86667 13.00833 12.6 13.14167 13.2 12.70833 12.55 12.65 12.94167 13.3 13.35833 12.69167 12.68333 12.5 12.825 12.18333 11.975 11.325 11.48333 -9999 -9999 -9999 -9999 -9999 -9999 -9999 -9999 -9999 -9999 -9999 -9999 -9999 -9999 -9999 -9999 -9999 -9999 -9999 -9999 -9999 -9999 -9999 -9999 -9999 -9999 -9999 -9999 -9999 -9999 -9999 -9999 -9999 -9999 -9999 -9999 -9999 -9999 -9999 -9999 -9999 -9999 -9999 -9999 -9999 -9999 -9999 -9999 -9999 -9999 -9999 -9999 -9999 -9999 -9999 
-9999 -9999 -9999 -9999 -9999 -9999 -9999 -9999 -9999 -9999 -9999 -9999 -9999 -9999 -9999 -9999 -9999 -9999 -9999 -9999 -9999 -9999 -9999 -9999 -9999 -9999 -9999 -9999 -9999 -9999 -9999 -9999 -9999 -9999 -9999 -9999 -9999 -9999 -9999 -9999 -9999 -9999 12.21667 12.11667 11.98333 12.25833 12.23333 12.11667 12.43333 12.85833 12.61667 11.90833 11.625 11.55833 11.65833 11.75833 11.95833 12.36667 12.3 11.975 12.13333 12.6 12.5 12.61667 13.14167 13.5 13.79167 14.425 15.26667 15.925 16.13333 15.84167 15.36667 15.08333 14.53333 14.15 13.51667 12.89167 12.98333 13.36667 13.625 13.13333 12.91667 12.51667 12.65 12.94167 13.13333 13.14167 12.86667 12.675 12.54167 12.76667 12.49167 12.7 12.61667 12.75833 12.94167 13.11667 12.98333 13.2 13.23333 12.85833 12.9 12.79167 12.74167 12.825 12.85833 12.59167 12.45833 12.46667 12.65833 12.33333 11.65833 11.3 11.93333 11.775 -9999 -9999 -9999 -9999 -9999 -9999 -9999 -9999 -9999 -9999 -9999 -9999 -9999 -9999 -9999 -9999 -9999 -9999 -9999 -9999 -9999 -9999 -9999 -9999 -9999 -9999 -9999 -9999 -9999 -9999 -9999 -9999 -9999 -9999 -9999 -9999 -9999 -9999 -9999 -9999 -9999 -9999 -9999 -9999 -9999 -9999 -9999 -9999 -9999 -9999 -9999 -9999 -9999 -9999 
-9999 -9999 -9999 -9999 -9999 -9999 -9999 -9999 -9999 -9999 -9999 -9999 -9999 -9999 -9999 -9999 -9999 -9999 -9999 -9999 -9999 -9999 -9999 -9999 -9999 -9999 -9999 -9999 -9999 -9999 -9999 -9999 -9999 -9999 -9999 -9999 -9999 -9999 -9999 -9999 -9999 -9999 -9999 12.275 12.075 12.325 12.24167 12.15833 12.46667 12.55833 12.45 11.75833 11.46667 11.38333 11.73333 11.775 11.90833 12.36667 12.375 12.25 12.50833 12.5 12.2 12.525 13.11667 13.50833 13.625 14.03333 14.73333 15.63333 15.83333 15.35833 14.425 13.96667 13.6 13.125 12.68333 12.10833 12.21667 12.59167 12.925 12.94167 12.84167 12.46667 12.675 12.8 13.18333 13.25 13.05833 12.61667 12.51667 12.55 12.63333 12.65 12.55 12.50833 12.54167 12.925 12.85833 13.31667 13.51667 13.21667 12.85833 12.65 12.55 12.30833 12.425 12.60833 12.54167 12.46667 12.8 12.375 11.63333 11.58333 11.93333 -9999 -9999 -9999 -9999 -9999 -9999 -9999 -9999 -9999 -9999 -9999 -9999 -9999 -9999 -9999 -9999 -9999 -9999 -9999 -9999 -9999 -9999 -9999 -9999 -9999 -9999 -9999 -9999 -9999 -9999 -9999 -9999 -9999 -9999 -9999 -9999 -9999 -9999 -9999 -9999 -9999 -9999 -9999 -9999 -9999 -9999 -9999 -9999 -9999 -9999 -9999 -9999 -9999 -9999 -9999 
-9999 -9999 -9999 -9999 -9999 -9999 -9999 -9999 -9999 -9999 -9999 -9999 -9999 -9999 -9999 -9999 -9999 -9999 -9999 -9999 -9999 -9999 -9999 -9999 -9999 -9999 -9999 -9999 -9999 -9999 -9999 -9999 -9999 -9999 -9999 -9999 -9999 -9999 -9999 -9999 -9999 -9999 -9999 12.38333 12.075 11.95833 12.03333 12.15833 12.51667 12.84167 12.26667 11.675 11.50833 11.475 11.75833 11.76667 12.04167 12.41667 12.6 12.875 12.65 12.14167 12.375 12.89167 13.35 13.69167 13.85 14.03333 14.25 14.775 15.09167 14.875 14.14167 13.425 12.80833 12.55833 12.26667 12.05833 11.73333 11.78333 12.55833 12.65833 12.54167 12.46667 12.43333 12.725 13.06667 13.20833 13.075 12.75833 12.53333 12.44167 12.76667 12.575 12.53333 12.35 12.325 12.825 12.8 12.90833 13.675 13.15833 12.74167 12.55 12.34167 12.15 12.25 12.51667 12.50833 12.49167 12.76667 12.15 11.81667 11.94167 -9999 -9999 -9999 -9999 -9999 -9999 -9999 -9999 -9999 -9999 -9999 -9999 -9999 -9999 -9999 -9999 -9999 -9999 -9999 -9999 -9999 -9999 -9999 -9999 -9999 -9999 -9999 -9999 -9999 -9999 -9999 -9999 -9999 -9999 -9999 -9999 -9999 -9999 -9999 -9999 -9999 -9999 -9999 -9999 -9999 -9999 -9999 -9999 -9999 -9999 -9999 -9999 -9999 -9999 -9999 -9999 
-9999 -9999 -9999 -9999 -9999 -9999 -9999 -9999 -9999 -9999 -9999 -9999 -9999 -9999 -9999 -9999 -9999 -9999 -9999 -9999 -9999 -9999 -9999 -9999 -9999 -9999 -9999 -9999 -9999 -9999 -9999 -9999 -9999 -9999 -9999 -9999 -9999 -9999 -9999 -9999 -9999 -9999 -9999 12.21667 11.675 11.43333 11.54167 11.675 12.225 12.7 12.05 11.50833 11.54167 11.65 11.99167 11.975 12.225 12.275 12.19167 12.69167 12.525 12.03333 12.19167 13.01667 13.69167 13.975 14.05833 14.09167 14.29167 14.10833 14.11667 14.05 13.88333 13.24167 12.7 12.45 12.14167 12.06667 11.86667 12.10833 12.79167 12.525 12.325 12.33333 12.63333 12.51667 12.875 12.94167 12.9 12.76667 12.5 12.35833 12.70833 12.71667 12.38333 12.3 12.68333 12.975 12.95 12.86667 13.18333 12.93333 12.5 12.83333 12.61667 11.91667 11.85 12.225 12.44167 12.43333 12.45 11.99167 11.98333 -9999 -9999 -9999 -9999 -9999 -9999 -9999 -9999 -9999 -9999 -9999 -9999 -9999 -9999 -9999 -9999 -9999 -9999 -9999 -9999 -9999 -9999 -9999 -9999 -9999 -9999 -9999 -9999 -9999 -9999 -9999 -9999 -9999 -9999 -9999 -9999 -9999 -9999 -9999 -9999 -9999 -9999 -9999 -9999 -9999 -9999 -9999 -9999 -9999 -9999 -9999 -9999 -9999 -9999 -9999 -9999 -9999 
-9999 -9999 -9999 -9999 -9999 -9999 -9999 -9999 -9999 -9999 -9999 -9999 -9999 -9999 -9999 -9999 -9999 -9999 -9999 -9999 -9999 -9999 -9999 -9999 -9999 -9999 -9999 -9999 -9999 -9999 -9999 -9999 -9999 -9999 -9999 -9999 -9999 -9999 -9999 -9999 -9999 -9999 -9999 11.54167 11.28333 11.35 11.25833 11.65 12.025 11.79167 11.48333 11.49167 11.75833 11.75833 11.725 11.66667 11.85833 12.14167 11.96667 12.55 12.93333 12.51667 12.13333 12.69167 13.68333 14.15833 14.11667 14.15833 14.35 14.10833 13.90833 13.49167 13.475 13.50833 13.19167 12.725 12.30833 12.11667 12.225 12.54167 12.83333 12.34167 12.19167 12.20833 12.675 12.76667 12.65833 12.8 12.65 12.625 12.05833 12.49167 12.69167 12.88333 12.31667 12.34167 12.775 13.05 13.05 12.80833 12.63333 12.775 12.65833 12.7 12.70833 12.20833 11.85833 12.2 12.3 12.14167 12.525 12.10833 -9999 -9999 -9999 -9999 -9999 -9999 -9999 -9999 -9999 -9999 -9999 -9999 -9999 -9999 -9999 -9999 -9999 -9999 -9999 -9999 -9999 -9999 -9999 -9999 -9999 -9999 -9999 -9999 -9999 -9999 -9999 -9999 -9999 -9999 -9999 -9999 -9999 -9999 -9999 -9999 -9999 -9999 -9999 -9999 -9999 -9999 -9999 -9999 -9999 -9999 -9999 -9999 -9999 -9999 -9999 -9999 -9999 -9999 
-9999 -9999 -9999 -9999 -9999 -9999 -9999 -9999 -9999 -9999 -9999 -9999 -9999 -9999 -9999 -9999 -9999 -9999 -9999 -9999 -9999 -9999 -9999 -9999 -9999 -9999 -9999 -9999 -9999 -9999 -9999 -9999 -9999 -9999 -9999 -9999 -9999 -9999 -9999 -9999 -9999 -9999 11.55 11.225 11.375 11.09167 11.475 11.81667 11.89167 11.91667 11.75 11.53333 11.74167 12.025 11.96667 11.61667 11.93333 12.03333 11.75833 12.55 13.275 12.94167 12.49167 12.84167 13.61667 13.95833 14.175 14.18333 14.225 14.25833 14.24167 13.89167 13.24167 13.23333 13.44167 13.175 12.76667 12.68333 12.91667 13.1 12.96667 12.46667 12.28333 12.11667 12.33333 12.66667 12.54167 12.51667 12.71667 12.74167 12.44167 12.725 12.75833 12.70833 12.33333 12.76667 12.94167 13.01667 13.31667 13.24167 12.68333 12.58333 12.63333 12.75833 12.79167 12.44167 12 12.3 12.38333 12.14167 12.1 -9999 -9999 -9999 -9999 -9999 -9999 -9999 -9999 -9999 -9999 -9999 -9999 -9999 -9999 -9999 -9999 -9999 -9999 -9999 -9999 -9999 -9999 -9999 -9999 -9999 -9999 -9999 -9999 -9999 -9999 -9999 -9999 -9999 -9999 -9999 -9999 -9999 -9999 -9999 -9999 -9999 -9999 -9999 -9999 -9999 -9999 -9999 -9999 -9999 -9999 -9999 -9999 -9999 -9999 -9999 -9999 -9999 -9999 -9999 
-9999 -9999 -9999 -9999 -9999 -9999 -9999 -9999 -9999 -9999 -9999 -9999 -9999 -9999 -9999 -9999 -9999 -9999 -9999 -9999 -9999 -9999 -9999 -9999 -9999 -9999 -9999 -9999 -9999 -9999 -9999 -9999 -9999 -9999 -9999 -9999 -9999 -9999 -9999 -9999 -9999 -9999 11.225 11.25833 11.25833 10.9 11.24167 11.26667 11.2 11.29167 11.45 11.69167 12.425 13.025 12.39167 11.51667 -9999 11.59167 11.76667 12.85 13.375 12.96667 12.81667 13.375 13.99167 14.14167 14.06667 14.14167 14.16667 14.225 14.375 14.14167 13.33333 13.00833 13.10833 12.93333 12.95 13.025 12.96667 12.50833 12.53333 12.58333 12.38333 12.30833 12.2 12.575 12.65833 12.525 12.70833 12.84167 12.60833 12.61667 12.70833 12.31667 12.59167 13.05 12.68333 13.24167 13.56667 13.46667 12.91667 12.4 12.35833 12.40833 12.74167 12.36667 12.1 12.41667 12.45833 11.96667 11.625 -9999 -9999 -9999 -9999 -9999 -9999 -9999 -9999 -9999 -9999 -9999 -9999 -9999 -9999 -9999 -9999 -9999 -9999 -9999 -9999 -9999 -9999 -9999 -9999 -9999 -9999 -9999 -9999 -9999 -9999 -9999 -9999 -9999 -9999 -9999 -9999 -9999 -9999 -9999 -9999 -9999 -9999 -9999 -9999 -9999 -9999 -9999 -9999 -9999 -9999 -9999 -9999 -9999 -9999 -9999 -9999 -9999 -9999 -9999 
-9999 -9999 -9999 -9999 -9999 -9999 -9999 -9999 -9999 -9999 -9999 -9999 -9999 -9999 -9999 -9999 -9999 -9999 -9999 -9999 -9999 -9999 -9999 -9999 -9999 -9999 -9999 -9999 -9999 -9999 -9999 -9999 -9999 -9999 -9999 -9999 -9999 -9999 -9999 -9999 -9999 -9999 11.14167 11.475 11.30833 11.06667 11.13333 11.55 11.24167 10.94167 11.05833 11.81667 13.19167 13.5 -9999 -9999 -9999 11.24167 11.8 12.81667 12.95 12.6 12.40833 12.90833 13.7 14.15833 13.975 13.91667 14.16667 14.1 14.06667 13.95 13.61667 13.30833 12.925 12.49167 12.39167 12.625 12.85 12.2 12.23333 12.5 12.775 12.575 12.39167 12.725 12.8 12.85 12.58333 12.36667 12.225 12.375 12.66667 12.875 12.98333 12.74167 12.925 13.48333 13.6 13.60833 13.25 12.74167 12.275 12.4 12.58333 12.26667 12.15 12.25 12.25 12.16667 12.1 -9999 -9999 -9999 -9999 -9999 -9999 -9999 -9999 -9999 -9999 -9999 -9999 -9999 -9999 -9999 -9999 -9999 -9999 -9999 -9999 -9999 -9999 -9999 -9999 -9999 -9999 -9999 -9999 -9999 -9999 -9999 -9999 -9999 -9999 -9999 -9999 -9999 -9999 -9999 -9999 -9999 -9999 -9999 -9999 -9999 -9999 -9999 -9999 -9999 -9999 -9999 -9999 -9999 -9999 -9999 -9999 -9999 -9999 -9999 
-9999 -9999 -9999 -9999 -9999 -9999 -9999 -9999 -9999 -9999 -9999 -9999 -9999 -9999 -9999 -9999 -9999 -9999 -9999 -9999 -9999 -9999 -9999 -9999 -9999 -9999 -9999 -9999 -9999 -9999 -9999 -9999 -9999 -9999 -9999 -9999 -9999 -9999 -9999 -9999 -9999 -9999 -9999 11.85 11.53333 11.15833 11.39167 11.60833 11.53333 11.55 11.275 11.55833 12.45833 13.00833 -9999 -9999 -9999 11.6 11.78333 12.20833 12.46667 12.5 12.31667 12.625 13.3 13.50833 13.4 13.46667 13.60833 13.5 13.29167 13.025 12.80833 12.75 12.95833 12.79167 12.53333 12.86667 13 12.55833 12.6 13.01667 13.49167 12.98333 12.33333 12.70833 12.58333 12.51667 12.525 12.33333 12.41667 12.04167 12.375 12.75 12.81667 12.81667 13.23333 13.46667 13.34167 13.3 13.16667 12.99167 12.525 12.475 12.28333 12.225 12.14167 12.03333 12.025 12.30833 12.375 12.09167 -9999 -9999 -9999 -9999 -9999 -9999 -9999 -9999 -9999 -9999 -9999 -9999 -9999 -9999 -9999 -9999 -9999 -9999 -9999 -9999 -9999 -9999 -9999 -9999 -9999 -9999 -9999 -9999 -9999 -9999 -9999 -9999 -9999 -9999 -9999 -9999 -9999 -9999 -9999 -9999 -9999 -9999 -9999 -9999 -9999 -9999 -9999 -9999 -9999 -9999 -9999 -9999 -9999 -9999 -9999 -9999 -9999 -9999 
-9999 -9999 -9999 -9999 -9999 -9999 -9999 -9999 -9999 -9999 -9999 -9999 -9999 -9999 -9999 -9999 -9999 -9999 -9999 -9999 -9999 -9999 -9999 -9999 -9999 -9999 -9999 -9999 -9999 -9999 -9999 -9999 -9999 -9999 -9999 -9999 -9999 -9999 -9999 -9999 -9999 -9999 -9999 11.85833 11.79167 11.15 11.40833 11.55833 11.90833 11.56667 11.2 11.38333 12.03333 -9999 -9999 -9999 -9999 -9999 -9999 11.64167 11.90833 11.91667 12.35 12.90833 13.10833 13.3 13.01667 12.93333 12.99167 13.06667 12.94167 12.74167 12.76667 12.68333 12.73333 12.55833 12.69167 12.95 12.66667 12.75833 13.13333 13.34167 13.35 12.79167 12.10833 12.51667 12.83333 12.25833 12.45833 12.48333 12.55 12.13333 12.35 12.55833 12.56667 12.79167 13.08333 13.33333 13.29167 13 12.83333 12.7 12.31667 12.11667 12.35 12.3 12.14167 11.84167 11.85 11.85833 12.18333 -9999 -9999 -9999 -9999 -9999 -9999 -9999 -9999 -9999 -9999 -9999 -9999 -9999 -9999 -9999 -9999 -9999 -9999 -9999 -9999 -9999 -9999 -9999 -9999 -9999 -9999 -9999 -9999 -9999 -9999 -9999 -9999 -9999 -9999 -9999 -9999 -9999 -9999 -9999 -9999 -9999 -9999 -9999 -9999 -9999 -9999 -9999 -9999 -9999 -9999 -9999 -9999 -9999 -9999 -9999 -9999 -9999 -9999 -9999 
-9999 -9999 -9999 -9999 -9999 -9999 -9999 -9999 -9999 -9999 -9999 -9999 -9999 -9999 -9999 -9999 -9999 -9999 -9999 -9999 -9999 -9999 -9999 -9999 -9999 -9999 -9999 -9999 -9999 -9999 -9999 -9999 -9999 -9999 -9999 -9999 -9999 -9999 -9999 -9999 -9999 -9999 -9999 11.71667 11.9 11.20833 11.275 11.60833 11.61667 11.125 10.93333 10.99167 11.33333 -9999 -9999 -9999 -9999 -9999 -9999 -9999 11.8 12.18333 12.60833 12.90833 13.06667 13.13333 13 12.53333 12.61667 12.775 13.225 13.025 12.85 12.75 12.68333 12.51667 12.68333 12.675 12.525 12.63333 12.775 12.89167 12.95 12.58333 11.975 12.23333 12.45 12.36667 12.8 13.21667 12.91667 12.28333 12.35 12.74167 12.68333 12.825 13.10833 13.4 13.35 12.98333 12.58333 12.025 11.975 11.875 12.24167 12.125 11.98333 11.74167 11.75833 11.78333 -9999 -9999 -9999 -9999 -9999 -9999 -9999 -9999 -9999 -9999 -9999 -9999 -9999 -9999 -9999 -9999 -9999 -9999 -9999 -9999 -9999 -9999 -9999 -9999 -9999 -9999 -9999 -9999 -9999 -9999 -9999 -9999 -9999 -9999 -9999 -9999 -9999 -9999 -9999 -9999 -9999 -9999 -9999 -9999 -9999 -9999 -9999 -9999 -9999 -9999 -9999 -9999 -9999 -9999 -9999 -9999 -9999 -9999 -9999 -9999 
-9999 -9999 -9999 -9999 -9999 -9999 -9999 -9999 -9999 -9999 -9999 -9999 -9999 -9999 -9999 -9999 -9999 -9999 -9999 -9999 -9999 -9999 -9999 -9999 -9999 -9999 -9999 -9999 -9999 -9999 -9999 -9999 -9999 -9999 -9999 -9999 -9999 -9999 -9999 -9999 -9999 -9999 -9999 -9999 12.19167 11.28333 10.925 11.4 11.19167 10.80833 10.89167 10.96667 -9999 -9999 -9999 -9999 -9999 -9999 -9999 -9999 -9999 12.45833 12.63333 12.66667 12.925 12.88333 12.81667 12.55833 12.54167 12.625 13.14167 13.5 13.19167 12.79167 12.80833 13.05833 12.95 12.64167 12.475 12.35833 12.50833 12.60833 12.61667 12.24167 12.05833 12.325 12.21667 12.475 13.3 13.49167 12.75833 11.96667 12.43333 12.64167 12.63333 12.75 12.89167 13.53333 13.58333 13.375 12.725 12.09167 11.80833 11.93333 11.85 11.88333 12.075 11.60833 -9999 -9999 -9999 -9999 -9999 -9999 -9999 -9999 -9999 -9999 -9999 -9999 -9999 -9999 -9999 -9999 -9999 -9999 -9999 -9999 -9999 -9999 -9999 -9999 -9999 -9999 -9999 -9999 -9999 -9999 -9999 -9999 -9999 -9999 -9999 -9999 -9999 -9999 -9999 -9999 -9999 -9999 -9999 -9999 -9999 -9999 -9999 -9999 -9999 -9999 -9999 -9999 -9999 -9999 -9999 -9999 -9999 -9999 -9999 -9999 -9999 -9999 
-9999 -9999 -9999 -9999 -9999 -9999 -9999 -9999 -9999 -9999 -9999 -9999 -9999 -9999 -9999 -9999 -9999 -9999 -9999 -9999 -9999 -9999 -9999 -9999 -9999 -9999 -9999 -9999 -9999 -9999 -9999 -9999 -9999 -9999 -9999 -9999 -9999 -9999 -9999 -9999 -9999 -9999 -9999 -9999 11.81667 11.10833 11.3 11.4 11.14167 10.86667 10.85 -9999 -9999 -9999 -9999 -9999 -9999 -9999 -9999 -9999 -9999 -9999 -9999 12.6 12.59167 12.475 12.3 12.375 12.55 12.70833 12.90833 13.45 13.39167 13.13333 12.88333 12.81667 12.6 12.675 12.63333 12.5 12.40833 12.64167 12.53333 12.45 12.625 12.80833 12.5 12.64167 13.225 13.33333 12.675 11.925 12.26667 12.58333 12.625 12.48333 12.45833 12.85833 13.23333 13.1 12.78333 12.39167 11.775 11.75833 11.85833 11.55833 11.425 -9999 -9999 -9999 -9999 -9999 -9999 -9999 -9999 -9999 -9999 -9999 -9999 -9999 -9999 -9999 -9999 -9999 -9999 -9999 -9999 -9999 -9999 -9999 -9999 -9999 -9999 -9999 -9999 -9999 -9999 -9999 -9999 -9999 -9999 -9999 -9999 -9999 -9999 -9999 -9999 -9999 -9999 -9999 -9999 -9999 -9999 -9999 -9999 -9999 -9999 -9999 -9999 -9999 -9999 -9999 -9999 -9999 -9999 -9999 -9999 -9999 -9999 -9999 
-9999 -9999 -9999 -9999 -9999 -9999 -9999 -9999 -9999 -9999 -9999 -9999 -9999 -9999 -9999 -9999 -9999 -9999 -9999 -9999 -9999 -9999 -9999 -9999 -9999 -9999 -9999 -9999 -9999 -9999 -9999 -9999 -9999 -9999 -9999 -9999 -9999 -9999 -9999 -9999 -9999 -9999 -9999 -9999 11.88333 11.475 11.71667 11.45833 11.21667 -9999 -9999 -9999 -9999 -9999 -9999 -9999 -9999 -9999 -9999 -9999 -9999 -9999 -9999 12.21667 12.125 12.025 11.94167 12.00833 12.3 12.45833 12.5 12.64167 12.71667 12.83333 12.60833 12.46667 12.03333 12.36667 12.66667 12.15833 12.28333 12.58333 12.59167 12.55833 12.775 13.06667 12.81667 12.66667 12.69167 12.95833 12.5 11.85833 12.15833 12.375 12.51667 12.06667 12.2 12.50833 12.575 12.725 12.26667 12.20833 11.8 11.64167 11.81667 11.59167 -9999 -9999 -9999 -9999 -9999 -9999 -9999 -9999 -9999 -9999 -9999 -9999 -9999 -9999 -9999 -9999 -9999 -9999 -9999 -9999 -9999 -9999 -9999 -9999 -9999 -9999 -9999 -9999 -9999 -9999 -9999 -9999 -9999 -9999 -9999 -9999 -9999 -9999 -9999 -9999 -9999 -9999 -9999 -9999 -9999 -9999 -9999 -9999 -9999 -9999 -9999 -9999 -9999 -9999 -9999 -9999 -9999 -9999 -9999 -9999 -9999 -9999 -9999 -9999 
-9999 -9999 -9999 -9999 -9999 -9999 -9999 -9999 -9999 -9999 -9999 -9999 -9999 -9999 -9999 -9999 -9999 -9999 -9999 -9999 -9999 -9999 -9999 -9999 -9999 -9999 -9999 -9999 -9999 -9999 -9999 -9999 -9999 -9999 -9999 -9999 -9999 -9999 -9999 -9999 -9999 -9999 -9999 -9999 11.875 11.73333 11.84167 11.61667 11.1 -9999 -9999 -9999 -9999 -9999 -9999 -9999 -9999 -9999 -9999 -9999 -9999 -9999 -9999 11.95833 11.75 11.78333 11.825 11.89167 11.91667 11.975 11.975 12.09167 12.225 12.30833 12.38333 12.23333 12.06667 12.3 12.49167 12.06667 12.05833 12.45833 12.41667 12.175 12.46667 12.80833 12.71667 12.38333 12.40833 12.74167 12.40833 12.125 12.10833 12.225 12.56667 12.35833 12.325 12.55833 12.61667 12.45833 11.975 11.7 11.88333 11.59167 11.925 11.83333 -9999 -9999 -9999 -9999 -9999 -9999 -9999 -9999 -9999 -9999 -9999 -9999 -9999 -9999 -9999 -9999 -9999 -9999 -9999 -9999 -9999 -9999 -9999 -9999 -9999 -9999 -9999 -9999 -9999 -9999 -9999 -9999 -9999 -9999 -9999 -9999 -9999 -9999 -9999 -9999 -9999 -9999 -9999 -9999 -9999 -9999 -9999 -9999 -9999 -9999 -9999 -9999 -9999 -9999 -9999 -9999 -9999 -9999 -9999 -9999 -9999 -9999 -9999 -9999 
-9999 -9999 -9999 -9999 -9999 -9999 -9999 -9999 -9999 -9999 -9999 -9999 -9999 -9999 -9999 -9999 -9999 -9999 -9999 -9999 -9999 -9999 -9999 -9999 -9999 -9999 -9999 -9999 -9999 -9999 -9999 -9999 -9999 -9999 -9999 -9999 -9999 -9999 -9999 -9999 -9999 -9999 -9999 -9999 11.59167 11.63333 11.96667 11.66667 11.05 -9999 -9999 -9999 -9999 -9999 -9999 -9999 -9999 -9999 -9999 -9999 -9999 -9999 -9999 -9999 -9999 11.58333 11.64167 11.80833 11.675 11.85 11.99167 12.2 12.075 12.05833 11.93333 11.76667 12.05 12.5 12.65833 12.08333 11.96667 12.1 12.09167 11.98333 12.25 12.46667 12.13333 12.26667 12.575 12.875 12.44167 11.95 12.10833 12.04167 12.29167 12.49167 12.36667 12.38333 12.55833 12.50833 12.15833 11.84167 12.025 12.1 12.10833 -9999 -9999 -9999 -9999 -9999 -9999 -9999 -9999 -9999 -9999 -9999 -9999 -9999 -9999 -9999 -9999 -9999 -9999 -9999 -9999 -9999 -9999 -9999 -9999 -9999 -9999 -9999 -9999 -9999 -9999 -9999 -9999 -9999 -9999 -9999 -9999 -9999 -9999 -9999 -9999 -9999 -9999 -9999 -9999 -9999 -9999 -9999 -9999 -9999 -9999 -9999 -9999 -9999 -9999 -9999 -9999 -9999 -9999 -9999 -9999 -9999 -9999 -9999 -9999 -9999 
-9999 -9999 -9999 -9999 -9999 -9999 -9999 -9999 -9999 -9999 -9999 -9999 -9999 -9999 -9999 -9999 -9999 -9999 -9999 -9999 -9999 -9999 -9999 -9999 -9999 -9999 -9999 -9999 -9999 -9999 -9999 -9999 -9999 -9999 -9999 -9999 -9999 -9999 -9999 -9999 -9999 -9999 -9999 -9999 11.125 11.525 11.54167 11.15833 10.58333 10.35 -9999 -9999 -9999 -9999 -9999 -9999 -9999 -9999 -9999 -9999 -9999 -9999 -9999 -9999 -9999 11.60833 11.60833 11.8 11.625 11.71667 11.94167 11.98333 11.55 11.61667 11.76667 12.00833 11.8 11.95833 12.6 12.425 12.16667 12.075 12.08333 11.86667 12.03333 12.25833 12.30833 12.56667 12.95833 13.06667 12.575 11.96667 11.825 11.74167 11.90833 12.325 12.525 12.43333 12.425 12.425 12.10833 12.01667 12.075 12.45 12.2 -9999 -9999 -9999 -9999 -9999 -9999 -9999 -9999 -9999 -9999 -9999 -9999 -9999 -9999 -9999 -9999 -9999 -9999 -9999 -9999 -9999 -9999 -9999 -9999 -9999 -9999 -9999 -9999 -9999 -9999 -9999 -9999 -9999 -9999 -9999 -9999 -9999 -9999 -9999 -9999 -9999 -9999 -9999 -9999 -9999 -9999 -9999 -9999 -9999 -9999 -9999 -9999 -9999 -9999 -9999 -9999 -9999 -9999 -9999 -9999 -9999 -9999 -9999 -9999 -9999 
-9999 -9999 -9999 -9999 -9999 -9999 -9999 -9999 -9999 -9999 -9999 -9999 -9999 -9999 -9999 -9999 -9999 -9999 -9999 -9999 -9999 -9999 -9999 -9999 -9999 -9999 -9999 -9999 -9999 -9999 -9999 -9999 -9999 -9999 -9999 -9999 -9999 -9999 -9999 -9999 -9999 -9999 -9999 -9999 -9999 11.24167 11.23333 11.35 10.925 -9999 -9999 -9999 -9999 -9999 -9999 -9999 -9999 -9999 -9999 -9999 -9999 -9999 -9999 -9999 -9999 -9999 11.95833 11.48333 11.64167 11.99167 12.16667 12.20833 11.71667 11.71667 12.025 12.24167 11.85833 11.35 12.025 12.725 12.39167 12.13333 11.89167 11.64167 11.85833 12.09167 12.225 12.44167 12.93333 13.24167 12.68333 12.11667 11.98333 11.73333 11.83333 11.99167 12.4 12.45 12.25833 12.275 12.16667 11.95 12.23333 12 -9999 -9999 -9999 -9999 -9999 -9999 -9999 -9999 -9999 -9999 -9999 -9999 -9999 -9999 -9999 -9999 -9999 -9999 -9999 -9999 -9999 -9999 -9999 -9999 -9999 -9999 -9999 -9999 -9999 -9999 -9999 -9999 -9999 -9999 -9999 -9999 -9999 -9999 -9999 -9999 -9999 -9999 -9999 -9999 -9999 -9999 -9999 -9999 -9999 -9999 -9999 -9999 -9999 -9999 -9999 -9999 -9999 -9999 -9999 -9999 -9999 -9999 -9999 -9999 -9999 -9999 
-9999 -9999 -9999 -9999 -9999 -9999 -9999 -9999 -9999 -9999 -9999 -9999 -9999 -9999 -9999 -9999 -9999 -9999 -9999 -9999 -9999 -9999 -9999 -9999 -9999 -9999 -9999 -9999 -9999 -9999 -9999 -9999 -9999 -9999 -9999 -9999 -9999 -9999 -9999 -9999 -9999 -9999 -9999 -9999 -9999 11.05 11.68333 11.33333 10.85833 -9999 -9999 -9999 -9999 -9999 -9999 -9999 -9999 -9999 -9999 -9999 -9999 -9999 -9999 -9999 -9999 -9999 -9999 -9999 11.875 11.90833 11.925 11.95833 12.10833 12.25833 12.28333 12.175 11.79167 11.19167 11.55 12.45833 12.41667 11.98333 11.64167 11.66667 12 12 11.90833 12.01667 12.5 13.05 12.73333 12.40833 12.14167 11.93333 12.00833 12.025 12.15833 12.53333 12.41667 12.28333 12.10833 11.84167 11.95 -9999 -9999 -9999 -9999 -9999 -9999 -9999 -9999 -9999 -9999 -9999 -9999 -9999 -9999 -9999 -9999 -9999 -9999 -9999 -9999 -9999 -9999 -9999 -9999 -9999 -9999 -9999 -9999 -9999 -9999 -9999 -9999 -9999 -9999 -9999 -9999 -9999 -9999 -9999 -9999 -9999 -9999 -9999 -9999 -9999 -9999 -9999 -9999 -9999 -9999 -9999 -9999 -9999 -9999 -9999 -9999 -9999 -9999 -9999 -9999 -9999 -9999 -9999 -9999 -9999 -9999 -9999 
-9999 -9999 -9999 -9999 -9999 -9999 -9999 -9999 -9999 -9999 -9999 -9999 -9999 -9999 -9999 -9999 -9999 -9999 -9999 -9999 -9999 -9999 -9999 -9999 -9999 -9999 -9999 -9999 -9999 -9999 -9999 -9999 -9999 -9999 -9999 -9999 -9999 -9999 -9999 -9999 -9999 -9999 -9999 -9999 -9999 -9999 -9999 11.76667 11.01667 10.45 -9999 -9999 -9999 -9999 -9999 -9999 -9999 -9999 -9999 -9999 -9999 -9999 -9999 -9999 -9999 -9999 -9999 11.89167 12.33333 12.26667 11.95833 11.93333 11.90833 12.16667 12.21667 12.16667 11.58333 11.39167 11.88333 12.16667 11.93333 11.79167 11.61667 11.70833 12.275 12.25833 11.96667 12.075 12.2 12.69167 12.65833 12.69167 12.64167 12.36667 12.01667 11.86667 11.95 12.275 12.4 12.4 12.08333 11.70833 11.36667 -9999 -9999 -9999 -9999 -9999 -9999 -9999 -9999 -9999 -9999 -9999 -9999 -9999 -9999 -9999 -9999 -9999 -9999 -9999 -9999 -9999 -9999 -9999 -9999 -9999 -9999 -9999 -9999 -9999 -9999 -9999 -9999 -9999 -9999 -9999 -9999 -9999 -9999 -9999 -9999 -9999 -9999 -9999 -9999 -9999 -9999 -9999 -9999 -9999 -9999 -9999 -9999 -9999 -9999 -9999 -9999 -9999 -9999 -9999 -9999 -9999 -9999 -9999 -9999 -9999 -9999 -9999 
-9999 -9999 -9999 -9999 -9999 -9999 -9999 -9999 -9999 -9999 -9999 -9999 -9999 -9999 -9999 -9999 -9999 -9999 -9999 -9999 -9999 -9999 -9999 -9999 -9999 -9999 -9999 -9999 -9999 -9999 -9999 -9999 -9999 -9999 -9999 -9999 -9999 -9999 -9999 -9999 -9999 -9999 -9999 -9999 -9999 -9999 -9999 11.79167 11.54167 -9999 -9999 -9999 -9999 -9999 -9999 -9999 -9999 -9999 -9999 -9999 -9999 -9999 -9999 -9999 -9999 -9999 -9999 -9999 11.86667 12.15 11.95 11.75 11.69167 11.76667 11.75 11.76667 11.55 11.775 12.18333 11.96667 11.675 11.80833 11.59167 11.675 12.15 11.99167 11.9 11.95833 12.00833 12.26667 12.7 12.78333 12.89167 12.70833 12.26667 11.64167 11.6 11.81667 11.85833 11.95 12.125 11.95833 11.53333 -9999 -9999 -9999 -9999 -9999 -9999 -9999 -9999 -9999 -9999 -9999 -9999 -9999 -9999 -9999 -9999 -9999 -9999 -9999 -9999 -9999 -9999 -9999 -9999 -9999 -9999 -9999 -9999 -9999 -9999 -9999 -9999 -9999 -9999 -9999 -9999 -9999 -9999 -9999 -9999 -9999 -9999 -9999 -9999 -9999 -9999 -9999 -9999 -9999 -9999 -9999 -9999 -9999 -9999 -9999 -9999 -9999 -9999 -9999 -9999 -9999 -9999 -9999 -9999 -9999 -9999 -9999 
-9999 -9999 -9999 -9999 -9999 -9999 -9999 -9999 -9999 -9999 -9999 -9999 -9999 -9999 -9999 -9999 -9999 -9999 -9999 -9999 -9999 -9999 -9999 -9999 -9999 -9999 -9999 -9999 -9999 -9999 -9999 -9999 -9999 -9999 -9999 -9999 -9999 -9999 -9999 -9999 -9999 -9999 -9999 -9999 -9999 -9999 -9999 -9999 11.725 -9999 -9999 -9999 -9999 -9999 -9999 -9999 -9999 -9999 -9999 -9999 -9999 -9999 -9999 -9999 -9999 -9999 11.41667 10.99167 11.36667 12.05 12.09167 11.8 11.89167 11.65 11.425 11.28333 11.33333 11.74167 11.9 11.80833 11.525 11.63333 11.65 11.49167 12.225 12.35833 12.26667 11.93333 11.9 11.99167 12.48333 12.83333 12.70833 12.54167 12.45833 11.95 11.65 11.85833 11.84167 11.83333 11.88333 11.71667 11.60833 -9999 -9999 -9999 -9999 -9999 -9999 -9999 -9999 -9999 -9999 -9999 -9999 -9999 -9999 -9999 -9999 -9999 -9999 -9999 -9999 -9999 -9999 -9999 -9999 -9999 -9999 -9999 -9999 -9999 -9999 -9999 -9999 -9999 -9999 -9999 -9999 -9999 -9999 -9999 -9999 -9999 -9999 -9999 -9999 -9999 -9999 -9999 -9999 -9999 -9999 -9999 -9999 -9999 -9999 -9999 -9999 -9999 -9999 -9999 -9999 -9999 -9999 -9999 -9999 -9999 -9999 -9999 
-9999 -9999 -9999 -9999 -9999 -9999 -9999 -9999 -9999 -9999 -9999 -9999 -9999 -9999 -9999 -9999 -9999 -9999 -9999 -9999 -9999 -9999 -9999 -9999 -9999 -9999 -9999 -9999 -9999 -9999 -9999 -9999 -9999 -9999 -9999 -9999 -9999 -9999 -9999 -9999 -9999 -9999 -9999 -9999 -9999 -9999 -9999 -9999 -9999 -9999 -9999 -9999 -9999 -9999 -9999 -9999 -9999 -9999 -9999 -9999 -9999 -9999 -9999 -9999 12.01667 11.91667 11.60833 11.23333 11.33333 11.89167 12.15 11.75 11.7 11.68333 11.41667 11.13333 11.275 11.59167 11.63333 11.78333 11.91667 12.01667 12.00833 12.05 12.50833 12.725 12.63333 12.11667 11.9 12.01667 12.48333 12.90833 12.71667 12.34167 12.21667 11.8 11.53333 11.825 12.075 11.925 11.75 11.80833 -9999 -9999 -9999 -9999 -9999 -9999 -9999 -9999 -9999 -9999 -9999 -9999 -9999 -9999 -9999 -9999 -9999 -9999 -9999 -9999 -9999 -9999 -9999 -9999 -9999 -9999 -9999 -9999 -9999 -9999 -9999 -9999 -9999 -9999 -9999 -9999 -9999 -9999 -9999 -9999 -9999 -9999 -9999 -9999 -9999 -9999 -9999 -9999 -9999 -9999 -9999 -9999 -9999 -9999 -9999 -9999 -9999 -9999 -9999 -9999 -9999 -9999 -9999 -9999 -9999 -9999 -9999 -9999 
-9999 -9999 -9999 -9999 -9999 -9999 -9999 -9999 -9999 -9999 -9999 -9999 -9999 -9999 -9999 -9999 -9999 -9999 -9999 -9999 -9999 -9999 -9999 -9999 -9999 -9999 -9999 -9999 -9999 -9999 -9999 -9999 -9999 -9999 -9999 -9999 -9999 -9999 -9999 -9999 -9999 -9999 -9999 -9999 -9999 -9999 -9999 -9999 -9999 -9999 -9999 -9999 -9999 -9999 -9999 -9999 -9999 -9999 -9999 -9999 -9999 -9999 -9999 -9999 -9999 12.10833 11.76667 11.225 11.13333 11.8 12.30833 11.91667 11.725 11.79167 11.70833 11.31667 11.23333 11.525 11.71667 11.85833 12.16667 12.11667 11.775 12.01667 12.075 12.18333 12.38333 12.39167 12.36667 12.5 12.44167 12.35 12.48333 12.375 12.15833 11.75833 11.625 11.74167 11.90833 12.175 12.175 -9999 -9999 -9999 -9999 -9999 -9999 -9999 -9999 -9999 -9999 -9999 -9999 -9999 -9999 -9999 -9999 -9999 -9999 -9999 -9999 -9999 -9999 -9999 -9999 -9999 -9999 -9999 -9999 -9999 -9999 -9999 -9999 -9999 -9999 -9999 -9999 -9999 -9999 -9999 -9999 -9999 -9999 -9999 -9999 -9999 -9999 -9999 -9999 -9999 -9999 -9999 -9999 -9999 -9999 -9999 -9999 -9999 -9999 -9999 -9999 -9999 -9999 -9999 -9999 -9999 -9999 -9999 -9999 -9999 
-9999 -9999 -9999 -9999 -9999 -9999 -9999 -9999 -9999 -9999 -9999 -9999 -9999 -9999 -9999 -9999 -9999 -9999 -9999 -9999 -9999 -9999 -9999 -9999 -9999 -9999 -9999 -9999 -9999 -9999 -9999 -9999 -9999 -9999 -9999 -9999 -9999 -9999 -9999 -9999 -9999 -9999 -9999 -9999 -9999 -9999 -9999 -9999 -9999 -9999 -9999 -9999 -9999 -9999 -9999 -9999 -9999 -9999 -9999 -9999 -9999 -9999 -9999 -9999 -9999 12.36667 12.33333 11.90833 11.34167 11.46667 11.99167 12.2 12.04167 11.73333 11.44167 11.3 11.23333 11.375 11.34167 11.64167 11.95833 11.95 11.525 11.45 11.24167 11.35 11.90833 12.325 12.7 12.73333 12.33333 11.93333 12.15 12.23333 12.11667 12.00833 11.94167 11.925 12.14167 12.225 -9999 -9999 -9999 -9999 -9999 -9999 -9999 -9999 -9999 -9999 -9999 -9999 -9999 -9999 -9999 -9999 -9999 -9999 -9999 -9999 -9999 -9999 -9999 -9999 -9999 -9999 -9999 -9999 -9999 -9999 -9999 -9999 -9999 -9999 -9999 -9999 -9999 -9999 -9999 -9999 -9999 -9999 -9999 -9999 -9999 -9999 -9999 -9999 -9999 -9999 -9999 -9999 -9999 -9999 -9999 -9999 -9999 -9999 -9999 -9999 -9999 -9999 -9999 -9999 -9999 -9999 -9999 -9999 -9999 -9999 
-9999 -9999 -9999 -9999 -9999 -9999 -9999 -9999 -9999 -9999 -9999 -9999 -9999 -9999 -9999 -9999 -9999 -9999 -9999 -9999 -9999 -9999 -9999 -9999 -9999 -9999 -9999 -9999 -9999 -9999 -9999 -9999 -9999 -9999 -9999 -9999 -9999 -9999 -9999 -9999 -9999 -9999 -9999 -9999 -9999 -9999 -9999 -9999 -9999 -9999 -9999 -9999 -9999 -9999 -9999 -9999 -9999 -9999 -9999 -9999 -9999 -9999 -9999 -9999 -9999 -9999 11.86667 11.68333 11.13333 10.91667 11.1 11.48333 11.90833 11.63333 11.20833 10.99167 11.08333 11.43333 11.39167 11.49167 11.625 11.94167 11.54167 11.34167 11.14167 11.23333 11.48333 12.01667 12.50833 12.30833 11.975 12.00833 12.11667 11.99167 11.91667 11.94167 11.76667 11.64167 11.83333 -9999 -9999 -9999 -9999 -9999 -9999 -9999 -9999 -9999 -9999 -9999 -9999 -9999 -9999 -9999 -9999 -9999 -9999 -9999 -9999 -9999 -9999 -9999 -9999 -9999 -9999 -9999 -9999 -9999 -9999 -9999 -9999 -9999 -9999 -9999 -9999 -9999 -9999 -9999 -9999 -9999 -9999 -9999 -9999 -9999 -9999 -9999 -9999 -9999 -9999 -9999 -9999 -9999 -9999 -9999 -9999 -9999 -9999 -9999 -9999 -9999 -9999 -9999 -9999 -9999 -9999 -9999 -9999 -9999 -9999 -9999 
-9999 -9999 -9999 -9999 -9999 -9999 -9999 -9999 -9999 -9999 -9999 -9999 -9999 -9999 -9999 -9999 -9999 -9999 -9999 -9999 -9999 -9999 -9999 -9999 -9999 -9999 -9999 -9999 -9999 -9999 -9999 -9999 -9999 -9999 -9999 -9999 -9999 -9999 -9999 -9999 -9999 -9999 -9999 -9999 -9999 -9999 -9999 -9999 -9999 -9999 -9999 -9999 -9999 -9999 -9999 -9999 -9999 -9999 -9999 -9999 -9999 -9999 -9999 -9999 -9999 -9999 -9999 11.175 11.03333 10.90833 10.83333 10.90833 11.4 11.63333 11.59167 11.25833 11.30833 11.53333 11.45 11.43333 11.65 12.24167 12.11667 11.66667 11.26667 11.275 11.6 11.81667 12.20833 12.51667 12.21667 11.90833 12.15833 12.24167 12.1 11.95833 11.74167 11.41667 11.41667 11.65 -9999 -9999 -9999 -9999 -9999 -9999 -9999 -9999 -9999 -9999 -9999 -9999 -9999 -9999 -9999 -9999 -9999 -9999 -9999 -9999 -9999 -9999 -9999 -9999 -9999 -9999 -9999 -9999 -9999 -9999 -9999 -9999 -9999 -9999 -9999 -9999 -9999 -9999 -9999 -9999 -9999 -9999 -9999 -9999 -9999 -9999 -9999 -9999 -9999 -9999 -9999 -9999 -9999 -9999 -9999 -9999 -9999 -9999 -9999 -9999 -9999 -9999 -9999 -9999 -9999 -9999 -9999 -9999 -9999 -9999 
-9999 -9999 -9999 -9999 -9999 -9999 -9999 -9999 -9999 -9999 -9999 -9999 -9999 -9999 -9999 -9999 -9999 -9999 -9999 -9999 -9999 -9999 -9999 -9999 -9999 -9999 -9999 -9999 -9999 -9999 -9999 -9999 -9999 -9999 -9999 -9999 -9999 -9999 -9999 -9999 -9999 -9999 -9999 -9999 -9999 -9999 -9999 -9999 -9999 -9999 -9999 -9999 -9999 -9999 -9999 -9999 -9999 -9999 -9999 -9999 -9999 -9999 -9999 -9999 -9999 -9999 -9999 -9999 11.15833 11.00833 10.84167 10.85 11.075 11.51667 11.84167 11.75 11.58333 11.46667 11.54167 11.8 11.9 12.46667 12.41667 12 11.75833 11.5 11.93333 11.95833 11.99167 12.15 12.075 11.975 11.99167 12.4 12.55 12.25 12.025 11.88333 -9999 -9999 -9999 -9999 -9999 -9999 -9999 -9999 -9999 -9999 -9999 -9999 -9999 -9999 -9999 -9999 -9999 -9999 -9999 -9999 -9999 -9999 -9999 -9999 -9999 -9999 -9999 -9999 -9999 -9999 -9999 -9999 -9999 -9999 -9999 -9999 -9999 -9999 -9999 -9999 -9999 -9999 -9999 -9999 -9999 -9999 -9999 -9999 -9999 -9999 -9999 -9999 -9999 -9999 -9999 -9999 -9999 -9999 -9999 -9999 -9999 -9999 -9999 -9999 -9999 -9999 -9999 -9999 -9999 -9999 -9999 -9999 
-9999 -9999 -9999 -9999 -9999 -9999 -9999 -9999 -9999 -9999 -9999 -9999 -9999 -9999 -9999 -9999 -9999 -9999 -9999 -9999 -9999 -9999 -9999 -9999 -9999 -9999 -9999 -9999 -9999 -9999 -9999 -9999 -9999 -9999 -9999 -9999 -9999 -9999 -9999 -9999 -9999 -9999 -9999 -9999 -9999 -9999 -9999 -9999 -9999 -9999 -9999 -9999 -9999 -9999 -9999 -9999 -9999 -9999 -9999 -9999 -9999 -9999 -9999 -9999 -9999 -9999 -9999 -9999 11.13333 10.99167 10.9 10.81667 10.93333 11.38333 11.84167 11.84167 11.6 11.43333 11.79167 -9999 12.59167 -9999 12.54167 -9999 12.225 12.10833 12.26667 12.05833 11.6 11.55833 11.90833 12.15 12.04167 12.35 12.56667 12.30833 11.9 -9999 -9999 -9999 -9999 -9999 -9999 -9999 -9999 -9999 -9999 -9999 -9999 -9999 -9999 -9999 -9999 -9999 -9999 -9999 -9999 -9999 -9999 -9999 -9999 -9999 -9999 -9999 -9999 -9999 -9999 -9999 -9999 -9999 -9999 -9999 -9999 -9999 -9999 -9999 -9999 -9999 -9999 -9999 -9999 -9999 -9999 -9999 -9999 -9999 -9999 -9999 -9999 -9999 -9999 -9999 -9999 -9999 -9999 -9999 -9999 -9999 -9999 -9999 -9999 -9999 -9999 -9999 -9999 -9999 -9999 -9999 -9999 -9999 
-9999 -9999 -9999 -9999 -9999 -9999 -9999 -9999 -9999 -9999 -9999 -9999 -9999 -9999 -9999 -9999 -9999 -9999 -9999 -9999 -9999 -9999 -9999 -9999 -9999 -9999 -9999 -9999 -9999 -9999 -9999 -9999 -9999 -9999 -9999 -9999 -9999 -9999 -9999 -9999 -9999 -9999 -9999 -9999 -9999 -9999 -9999 -9999 -9999 -9999 -9999 -9999 -9999 -9999 -9999 -9999 -9999 -9999 -9999 -9999 -9999 -9999 -9999 -9999 -9999 -9999 -9999 -9999 -9999 -9999 -9999 10.9 11.09167 11.575 -9999 11.625 11.45833 11.50833 -9999 -9999 -9999 -9999 -9999 -9999 -9999 -9999 12.225 12.05833 11.71667 11.55833 11.93333 12.21667 12.21667 12.16667 12.16667 12.04167 11.60833 11.43333 -9999 -9999 -9999 -9999 -9999 -9999 -9999 -9999 -9999 -9999 -9999 -9999 -9999 -9999 -9999 -9999 -9999 -9999 -9999 -9999 -9999 -9999 -9999 -9999 -9999 -9999 -9999 -9999 -9999 -9999 -9999 -9999 -9999 -9999 -9999 -9999 -9999 -9999 -9999 -9999 -9999 -9999 -9999 -9999 -9999 -9999 -9999 -9999 -9999 -9999 -9999 -9999 -9999 -9999 -9999 -9999 -9999 -9999 -9999 -9999 -9999 -9999 -9999 -9999 -9999 -9999 -9999 -9999 -9999 -9999 -9999 -9999 
-9999 -9999 -9999 -9999 -9999 -9999 -9999 -9999 -9999 -9999 -9999 -9999 -9999 -9999 -9999 -9999 -9999 -9999 -9999 -9999 -9999 -9999 -9999 -9999 -9999 -9999 -9999 -9999 -9999 -9999 -9999 -9999 -9999 -9999 -9999 -9999 -9999 -9999 -9999 -9999 -9999 -9999 -9999 -9999 -9999 -9999 -9999 -9999 -9999 -9999 -9999 -9999 -9999 -9999 -9999 -9999 -9999 -9999 -9999 -9999 -9999 -9999 -9999 -9999 -9999 -9999 -9999 -9999 -9999 -9999 -9999 11.23333 11.53333 11.85 -9999 -9999 -9999 -9999 -9999 -9999 -9999 -9999 -9999 -9999 -9999 -9999 -9999 -9999 11.96667 11.64167 11.60833 11.85833 12.04167 11.975 11.84167 12.025 11.94167 11.75 -9999 -9999 -9999 -9999 -9999 -9999 -9999 -9999 -9999 -9999 -9999 -9999 -9999 -9999 -9999 -9999 -9999 -9999 -9999 -9999 -9999 -9999 -9999 -9999 -9999 -9999 -9999 -9999 -9999 -9999 -9999 -9999 -9999 -9999 -9999 -9999 -9999 -9999 -9999 -9999 -9999 -9999 -9999 -9999 -9999 -9999 -9999 -9999 -9999 -9999 -9999 -9999 -9999 -9999 -9999 -9999 -9999 -9999 -9999 -9999 -9999 -9999 -9999 -9999 -9999 -9999 -9999 -9999 -9999 -9999 -9999 -9999 
-9999 -9999 -9999 -9999 -9999 -9999 -9999 -9999 -9999 -9999 -9999 -9999 -9999 -9999 -9999 -9999 -9999 -9999 -9999 -9999 -9999 -9999 -9999 -9999 -9999 -9999 -9999 -9999 -9999 -9999 -9999 -9999 -9999 -9999 -9999 -9999 -9999 -9999 -9999 -9999 -9999 -9999 -9999 -9999 -9999 -9999 -9999 -9999 -9999 -9999 -9999 -9999 -9999 -9999 -9999 -9999 -9999 -9999 -9999 -9999 -9999 -9999 -9999 -9999 -9999 -9999 -9999 -9999 -9999 -9999 -9999 11.28333 11.85 -9999 -9999 -9999 -9999 -9999 -9999 -9999 -9999 -9999 -9999 -9999 -9999 -9999 -9999 -9999 -9999 -9999 11.49167 11.43333 11.88333 12.10833 11.95 12.11667 12.4 11.95 -9999 -9999 -9999 -9999 -9999 -9999 -9999 -9999 -9999 -9999 -9999 -9999 -9999 -9999 -9999 -9999 -9999 -9999 -9999 -9999 -9999 -9999 -9999 -9999 -9999 -9999 -9999 -9999 -9999 -9999 -9999 -9999 -9999 -9999 -9999 -9999 -9999 -9999 -9999 -9999 -9999 -9999 -9999 -9999 -9999 -9999 -9999 -9999 -9999 -9999 -9999 -9999 -9999 -9999 -9999 -9999 -9999 -9999 -9999 -9999 -9999 -9999 -9999 -9999 -9999 -9999 -9999 -9999 -9999 -9999 -9999 -9999 
-9999 -9999 -9999 -9999 -9999 -9999 -9999 -9999 -9999 -9999 -9999 -9999 -9999 -9999 -9999 -9999 -9999 -9999 -9999 -9999 -9999 -9999 -9999 -9999 -9999 -9999 -9999 -9999 -9999 -9999 -9999 -9999 -9999 -9999 -9999 -9999 -9999 -9999 -9999 -9999 -9999 -9999 -9999 -9999 -9999 -9999 -9999 -9999 -9999 -9999 -9999 -9999 -9999 -9999 -9999 -9999 -9999 -9999 -9999 -9999 -9999 -9999 -9999 -9999 -9999 -9999 -9999 -9999 -9999 -9999 -9999 11.54167 -9999 -9999 -9999 -9999 -9999 -9999 -9999 -9999 -9999 -9999 -9999 -9999 -9999 -9999 -9999 -9999 -9999 -9999 -9999 -9999 11.51667 12.00833 12.18333 -9999 -9999 -9999 -9999 -9999 -9999 -9999 -9999 -9999 -9999 -9999 -9999 -9999 -9999 -9999 -9999 -9999 -9999 -9999 -9999 -9999 -9999 -9999 -9999 -9999 -9999 -9999 -9999 -9999 -9999 -9999 -9999 -9999 -9999 -9999 -9999 -9999 -9999 -9999 -9999 -9999 -9999 -9999 -9999 -9999 -9999 -9999 -9999 -9999 -9999 -9999 -9999 -9999 -9999 -9999 -9999 -9999 -9999 -9999 -9999 -9999 -9999 -9999 -9999 -9999 -9999 -9999 -9999 -9999 -9999 -9999 -9999 -9999 -9999 -9999 
-9999 -9999 -9999 -9999 -9999 -9999 -9999 -9999 -9999 -9999 -9999 -9999 -9999 -9999 -9999 -9999 -9999 -9999 -9999 -9999 -9999 -9999 -9999 -9999 -9999 -9999 -9999 -9999 -9999 -9999 -9999 -9999 -9999 -9999 -9999 -9999 -9999 -9999 -9999 -9999 -9999 -9999 -9999 -9999 -9999 -9999 -9999 -9999 -9999 -9999 -9999 -9999 -9999 -9999 -9999 -9999 -9999 -9999 -9999 -9999 -9999 -9999 -9999 -9999 -9999 -9999 -9999 -9999 -9999 -9999 -9999 -9999 -9999 -9999 -9999 -9999 -9999 -9999 -9999 -9999 -9999 -9999 -9999 -9999 -9999 -9999 -9999 -9999 -9999 -9999 -9999 -9999 11.49167 -9999 -9999 -9999 -9999 -9999 -9999 -9999 -9999 -9999 -9999 -9999 -9999 -9999 -9999 -9999 -9999 -9999 -9999 -9999 -9999 -9999 -9999 -9999 -9999 -9999 -9999 -9999 -9999 -9999 -9999 -9999 -9999 -9999 -9999 -9999 -9999 -9999 -9999 -9999 -9999 -9999 -9999 -9999 -9999 -9999 -9999 -9999 -9999 -9999 -9999 -9999 -9999 -9999 -9999 -9999 -9999 -9999 -9999 -9999 -9999 -9999 -9999 -9999 -9999 -9999 -9999 -9999 -9999 -9999 -9999 -9999 -9999 -9999 -9999 -9999 -9999 -9999 
