# Supplementary material for: Spatiotemporal prediction of alpine wetlands under multi-climate scenarios in the west of Sichuan, China
Source: PeerJ. 2024 Nov 27;12:e18586. doi: 10.7717/peerj.18586 (PMC11608022; doi:10.7717/peerj.18586)
Supplement: Supplemental Information 2 [file peerj-12-18586-s002.zip › Maxent_data2/2.5mBIOssp245_2081-2100/2.5mbiossp245_2081-2100_3.asc]

ncols         170
nrows         159
xllcorner     97.34749306
yllcorner     27.673839575
cellsize      0.041666666666667
NODATA_value  -9999
-9999 -9999 -9999 -9999 -9999 -9999 -9999 -9999 -9999 -9999 -9999 -9999 -9999 -9999 -9999 -9999 -9999 -9999 -9999 -9999 -9999 -9999 -9999 -9999 -9999 -9999 -9999 -9999 -9999 -9999 -9999 -9999 -9999 -9999 -9999 -9999 -9999 -9999 -9999 -9999 -9999 -9999 -9999 -9999 -9999 -9999 -9999 -9999 -9999 -9999 -9999 -9999 -9999 -9999 -9999 -9999 -9999 -9999 -9999 -9999 -9999 -9999 -9999 -9999 -9999 -9999 -9999 -9999 -9999 -9999 -9999 -9999 -9999 -9999 -9999 -9999 -9999 -9999 -9999 -9999 -9999 -9999 -9999 -9999 -9999 -9999 -9999 -9999 -9999 -9999 -9999 -9999 -9999 -9999 -9999 -9999 -9999 -9999 -9999 -9999 -9999 -9999 -9999 -9999 -9999 -9999 -9999 -9999 -9999 -9999 -9999 -9999 -9999 -9999 -9999 -9999 -9999 -9999 -9999 -9999 -9999 -9999 -9999 -9999 -9999 -9999 -9999 -9999 -9999 -9999 -9999 -9999 36.97757 36.43644 35.93911 -9999 -9999 -9999 -9999 -9999 -9999 -9999 -9999 -9999 -9999 -9999 -9999 -9999 -9999 -9999 -9999 -9999 -9999 -9999 -9999 -9999 -9999 -9999 -9999 -9999 -9999 -9999 -9999 -9999 -9999 -9999 -9999 -9999 -9999 -9999 
-9999 -9999 -9999 -9999 -9999 -9999 -9999 -9999 -9999 -9999 -9999 -9999 -9999 -9999 -9999 -9999 -9999 -9999 -9999 -9999 -9999 -9999 -9999 -9999 -9999 -9999 -9999 -9999 -9999 -9999 -9999 -9999 -9999 -9999 -9999 -9999 -9999 -9999 -9999 -9999 -9999 -9999 -9999 -9999 -9999 -9999 -9999 -9999 -9999 -9999 -9999 -9999 -9999 -9999 -9999 -9999 -9999 -9999 -9999 -9999 -9999 -9999 -9999 -9999 -9999 -9999 -9999 -9999 -9999 -9999 -9999 -9999 -9999 -9999 -9999 -9999 -9999 -9999 -9999 -9999 -9999 -9999 -9999 -9999 -9999 -9999 -9999 -9999 -9999 -9999 -9999 -9999 -9999 -9999 -9999 -9999 -9999 -9999 -9999 -9999 -9999 -9999 -9999 -9999 -9999 -9999 -9999 -9999 -9999 -9999 -9999 -9999 -9999 -9999 -9999 -9999 -9999 -9999 -9999 -9999 -9999 -9999 -9999 -9999 -9999 -9999 -9999 -9999 -9999 40.33531 40.12438 38.58586 37.23404 37.23724 37.0509 -9999 -9999 -9999 -9999 -9999 -9999 -9999 -9999 -9999 -9999 -9999 -9999 -9999 -9999 -9999 -9999 -9999 -9999 -9999 -9999 -9999 -9999 -9999 -9999 -9999 -9999 -9999 -9999 -9999 -9999 -9999 -9999 -9999 -9999 -9999 
-9999 -9999 -9999 -9999 -9999 -9999 -9999 -9999 -9999 -9999 -9999 33.55379 33.44356 33.66228 -9999 -9999 -9999 -9999 -9999 -9999 -9999 -9999 -9999 -9999 -9999 -9999 -9999 -9999 -9999 -9999 -9999 -9999 -9999 -9999 -9999 -9999 -9999 -9999 -9999 -9999 -9999 -9999 -9999 -9999 -9999 -9999 -9999 -9999 -9999 -9999 -9999 -9999 -9999 -9999 -9999 -9999 -9999 -9999 -9999 -9999 -9999 -9999 -9999 -9999 -9999 -9999 -9999 -9999 -9999 -9999 -9999 -9999 -9999 -9999 -9999 -9999 -9999 -9999 -9999 -9999 -9999 -9999 -9999 -9999 -9999 -9999 -9999 -9999 -9999 -9999 -9999 -9999 -9999 -9999 -9999 -9999 -9999 -9999 -9999 -9999 -9999 -9999 -9999 -9999 -9999 -9999 -9999 -9999 -9999 -9999 -9999 -9999 -9999 -9999 -9999 -9999 -9999 -9999 -9999 -9999 -9999 -9999 -9999 -9999 -9999 -9999 -9999 -9999 40.64027 40.56047 39.73788 38.31331 37.51259 37.14647 36.92661 -9999 -9999 -9999 -9999 -9999 -9999 -9999 -9999 -9999 -9999 -9999 -9999 -9999 -9999 -9999 -9999 -9999 -9999 -9999 -9999 -9999 -9999 -9999 -9999 -9999 -9999 -9999 -9999 -9999 -9999 -9999 -9999 -9999 -9999 -9999 
-9999 -9999 -9999 -9999 -9999 -9999 -9999 -9999 -9999 33.46526 33.42152 33.46561 33.71011 33.97436 33.99297 34.64567 -9999 -9999 -9999 -9999 -9999 -9999 -9999 -9999 -9999 -9999 -9999 -9999 -9999 -9999 -9999 -9999 -9999 -9999 -9999 -9999 -9999 -9999 -9999 -9999 -9999 -9999 -9999 -9999 -9999 -9999 -9999 -9999 -9999 -9999 -9999 -9999 -9999 -9999 -9999 -9999 -9999 -9999 -9999 -9999 -9999 -9999 -9999 -9999 -9999 -9999 -9999 -9999 -9999 -9999 -9999 -9999 -9999 -9999 -9999 -9999 -9999 -9999 -9999 -9999 -9999 -9999 -9999 -9999 -9999 -9999 -9999 -9999 -9999 -9999 -9999 -9999 -9999 -9999 -9999 -9999 -9999 -9999 -9999 -9999 -9999 -9999 -9999 -9999 -9999 -9999 -9999 -9999 -9999 -9999 -9999 -9999 -9999 -9999 -9999 -9999 -9999 -9999 -9999 -9999 -9999 -9999 -9999 -9999 -9999 -9999 40.30214 40.76511 40.69485 40.42398 39.66862 38.14484 36.99187 36.63663 36.59204 36.52901 36.57817 36.85239 36.79105 -9999 -9999 -9999 -9999 -9999 -9999 -9999 -9999 -9999 -9999 -9999 -9999 -9999 -9999 -9999 -9999 -9999 -9999 -9999 -9999 -9999 -9999 -9999 -9999 -9999 -9999 -9999 -9999 -9999 -9999 -9999 
-9999 -9999 -9999 -9999 -9999 -9999 -9999 -9999 32.65171 33.02305 33.53333 33.7344 34.30592 34.47368 34.60192 34.68233 34.53316 34.3832 34.48953 -9999 -9999 -9999 -9999 -9999 -9999 -9999 -9999 -9999 -9999 -9999 -9999 -9999 -9999 -9999 -9999 -9999 -9999 -9999 -9999 -9999 -9999 -9999 -9999 -9999 -9999 -9999 -9999 -9999 -9999 -9999 -9999 -9999 -9999 -9999 -9999 -9999 -9999 -9999 -9999 -9999 -9999 -9999 -9999 -9999 -9999 -9999 -9999 -9999 -9999 -9999 -9999 -9999 -9999 -9999 -9999 -9999 -9999 -9999 -9999 -9999 -9999 -9999 -9999 -9999 -9999 -9999 -9999 -9999 -9999 -9999 -9999 -9999 -9999 -9999 -9999 -9999 -9999 -9999 -9999 -9999 -9999 -9999 -9999 -9999 -9999 -9999 -9999 -9999 -9999 -9999 -9999 -9999 -9999 -9999 -9999 -9999 -9999 -9999 -9999 -9999 -9999 -9999 -9999 -9999 -9999 -9999 -9999 39.78261 40.21429 40.34091 39.89972 38.41766 37.06544 36.32413 35.64532 35.26026 35.56727 35.9871 36.63295 -9999 -9999 -9999 -9999 -9999 -9999 -9999 -9999 -9999 -9999 -9999 -9999 -9999 -9999 -9999 -9999 -9999 -9999 -9999 -9999 -9999 -9999 -9999 -9999 -9999 -9999 -9999 -9999 -9999 -9999 -9999 
-9999 -9999 -9999 -9999 -9999 -9999 -9999 -9999 32.82628 33.26667 33.82092 34.08289 34.36403 34.29319 34.375 34.35065 34.09486 33.66315 33.61993 34.26171 34.64567 35.11749 35.57441 35.557 35.22825 -9999 -9999 -9999 -9999 -9999 -9999 -9999 -9999 -9999 -9999 -9999 -9999 -9999 -9999 -9999 -9999 -9999 -9999 -9999 -9999 -9999 -9999 -9999 -9999 -9999 -9999 -9999 -9999 -9999 -9999 -9999 -9999 -9999 -9999 -9999 -9999 -9999 -9999 -9999 -9999 -9999 -9999 -9999 -9999 -9999 -9999 -9999 -9999 -9999 -9999 -9999 -9999 -9999 -9999 -9999 -9999 -9999 -9999 -9999 -9999 -9999 -9999 -9999 -9999 -9999 -9999 -9999 -9999 -9999 -9999 -9999 -9999 -9999 -9999 -9999 -9999 -9999 -9999 -9999 -9999 -9999 -9999 -9999 -9999 -9999 -9999 -9999 -9999 -9999 -9999 -9999 -9999 -9999 -9999 -9999 -9999 -9999 41.83723 41.52089 41.10128 40.06986 39.43273 39.73214 39.93256 39.7706 39.64862 38.7414 37.04546 35.58282 35.17081 35.34658 36.14458 36.5727 36.11111 35.24306 -9999 -9999 -9999 -9999 -9999 -9999 -9999 -9999 -9999 -9999 -9999 -9999 -9999 -9999 -9999 -9999 -9999 -9999 -9999 -9999 -9999 -9999 -9999 -9999 -9999 -9999 -9999 -9999 -9999 -9999 
-9999 -9999 -9999 -9999 -9999 -9999 -9999 -9999 32.91335 33.17819 33.57584 33.927 34.14049 34.3967 34.24242 34.00608 34.00608 33.85827 34.04255 34.41645 34.91645 34.97807 35.13158 35.16101 35 34.93092 -9999 -9999 -9999 -9999 -9999 -9999 -9999 -9999 -9999 -9999 -9999 -9999 -9999 -9999 -9999 -9999 -9999 -9999 -9999 -9999 -9999 -9999 -9999 -9999 -9999 -9999 -9999 -9999 -9999 -9999 -9999 -9999 -9999 -9999 -9999 -9999 -9999 -9999 -9999 -9999 -9999 -9999 -9999 -9999 -9999 -9999 -9999 -9999 -9999 -9999 -9999 -9999 -9999 -9999 -9999 -9999 -9999 -9999 -9999 -9999 -9999 -9999 -9999 -9999 -9999 -9999 -9999 -9999 -9999 -9999 -9999 -9999 -9999 -9999 -9999 -9999 -9999 -9999 -9999 -9999 -9999 -9999 -9999 -9999 -9999 -9999 -9999 -9999 -9999 -9999 -9999 -9999 -9999 -9999 -9999 43.12618 43.27652 42.85038 42.78253 42.39341 41.74041 41.00295 40.31008 39.80676 40.12255 40.32338 39.81763 38.80368 37.1775 35.63665 35.35897 35.38539 35.36036 -9999 -9999 -9999 -9999 -9999 -9999 -9999 -9999 -9999 -9999 -9999 -9999 -9999 -9999 -9999 -9999 -9999 -9999 -9999 -9999 -9999 -9999 -9999 -9999 -9999 -9999 -9999 -9999 -9999 -9999 -9999 
-9999 -9999 -9999 -9999 -9999 -9999 -9999 33.44128 33.44184 33.31158 33.22397 33.81579 34.16014 33.96432 33.50877 33.57648 33.84173 34.13121 34.06863 34.33601 34.53014 34.58995 34.56464 34.47972 34.53947 34.68941 -9999 -9999 -9999 -9999 -9999 -9999 -9999 -9999 -9999 -9999 -9999 -9999 -9999 -9999 -9999 -9999 -9999 -9999 -9999 -9999 -9999 -9999 -9999 -9999 -9999 -9999 -9999 -9999 -9999 -9999 -9999 -9999 -9999 -9999 -9999 -9999 -9999 -9999 -9999 -9999 -9999 -9999 -9999 -9999 -9999 -9999 -9999 -9999 -9999 -9999 -9999 -9999 -9999 -9999 -9999 -9999 -9999 -9999 -9999 -9999 -9999 -9999 -9999 -9999 -9999 -9999 -9999 -9999 -9999 -9999 -9999 -9999 -9999 -9999 -9999 -9999 -9999 -9999 -9999 -9999 -9999 -9999 -9999 -9999 -9999 -9999 -9999 -9999 -9999 -9999 -9999 42.32696 -9999 -9999 -9999 43.22344 43.56685 42.97882 42.36499 42.84369 43.16667 42.75048 41.7383 40.75931 40.49666 41.59462 42.10398 40.90462 38.98899 37.42331 36.31687 35.65532 35.74017 -9999 -9999 -9999 -9999 -9999 -9999 -9999 -9999 -9999 -9999 -9999 -9999 -9999 -9999 -9999 -9999 -9999 -9999 -9999 -9999 -9999 -9999 -9999 -9999 -9999 -9999 -9999 -9999 -9999 -9999 -9999 
-9999 -9999 -9999 -9999 -9999 -9999 -9999 33.35509 33.67965 33.91623 33.7013 33.80952 33.81076 33.31129 32.32255 32.22071 33.17567 33.98298 33.71313 33.60143 33.8 33.97606 34.0388 34.29824 34.34744 -9999 -9999 -9999 -9999 -9999 -9999 -9999 -9999 -9999 -9999 -9999 -9999 -9999 -9999 -9999 -9999 -9999 -9999 -9999 -9999 -9999 -9999 -9999 -9999 -9999 -9999 -9999 -9999 -9999 -9999 -9999 -9999 -9999 -9999 -9999 -9999 -9999 -9999 -9999 -9999 -9999 -9999 -9999 -9999 -9999 -9999 -9999 -9999 -9999 -9999 -9999 -9999 -9999 -9999 -9999 -9999 -9999 -9999 -9999 -9999 -9999 -9999 -9999 -9999 -9999 -9999 -9999 -9999 -9999 -9999 -9999 -9999 -9999 -9999 -9999 -9999 -9999 -9999 -9999 -9999 -9999 -9999 -9999 -9999 -9999 -9999 -9999 -9999 -9999 -9999 -9999 41.55375 41.84832 42.4408 42.57741 42.62557 42.66849 42.71402 42.60274 42.4954 42.71415 42.86385 42.43914 41.87558 41.34169 40.64246 40.86855 41.64293 41.97887 41.37427 40.37698 39.50151 38.59248 37.55112 -9999 -9999 -9999 -9999 -9999 -9999 -9999 -9999 -9999 -9999 -9999 -9999 -9999 -9999 -9999 -9999 -9999 -9999 -9999 -9999 -9999 -9999 -9999 -9999 -9999 -9999 -9999 -9999 -9999 -9999 -9999 
-9999 -9999 -9999 33.76849 33.9693 34.25926 34.45767 34.54586 34.1819 33.61693 33.42036 33.35521 33.24468 32.72686 32.44777 32.83379 33.17567 33.75668 34.42222 34.91111 35.07495 34.93421 34.55818 34.4459 34.09886 33.88303 -9999 -9999 -9999 -9999 -9999 -9999 -9999 -9999 -9999 -9999 -9999 -9999 -9999 -9999 -9999 -9999 -9999 -9999 -9999 -9999 -9999 -9999 -9999 -9999 -9999 -9999 -9999 -9999 -9999 -9999 -9999 -9999 -9999 -9999 -9999 -9999 -9999 -9999 -9999 -9999 -9999 -9999 -9999 -9999 -9999 -9999 -9999 -9999 -9999 -9999 -9999 -9999 -9999 -9999 -9999 -9999 -9999 -9999 -9999 -9999 -9999 -9999 -9999 -9999 -9999 -9999 -9999 -9999 -9999 -9999 -9999 -9999 -9999 -9999 -9999 -9999 -9999 -9999 -9999 -9999 -9999 -9999 -9999 -9999 -9999 -9999 -9999 -9999 -9999 -9999 -9999 41.93914 42.34602 42.41599 42.37443 42.44292 42.32696 42.23744 42.24217 42.17451 42.17735 42.26852 42.10405 41.45891 40.2933 38.85741 39.39394 41.54896 41.99811 41.28131 39.87217 38.3434 37.57576 37.77778 -9999 -9999 -9999 -9999 -9999 -9999 -9999 -9999 -9999 -9999 -9999 -9999 -9999 -9999 -9999 -9999 -9999 -9999 -9999 -9999 -9999 -9999 -9999 -9999 -9999 -9999 -9999 -9999 -9999 -9999 
-9999 34.52073 34.98264 35.10965 35.66145 36.21291 35.98782 35.18761 34.1029 33.37754 33.37754 33.4 33.28841 33.80503 33.62613 34.11319 33.73333 33.37766 33.82092 34.30592 34.91645 34.86842 34.12074 33.61917 33.44386 33.51017 -9999 -9999 -9999 -9999 -9999 -9999 -9999 -9999 -9999 -9999 -9999 -9999 -9999 -9999 -9999 -9999 -9999 -9999 -9999 -9999 -9999 -9999 -9999 -9999 -9999 -9999 -9999 -9999 -9999 -9999 -9999 -9999 -9999 -9999 -9999 -9999 -9999 -9999 -9999 -9999 -9999 -9999 -9999 -9999 -9999 -9999 -9999 -9999 -9999 -9999 -9999 -9999 -9999 -9999 -9999 -9999 -9999 -9999 -9999 -9999 -9999 -9999 -9999 -9999 -9999 -9999 -9999 -9999 -9999 -9999 -9999 -9999 -9999 -9999 -9999 -9999 -9999 -9999 -9999 -9999 -9999 -9999 -9999 -9999 -9999 -9999 -9999 -9999 -9999 -9999 -9999 -9999 42.05268 42.46357 42.10165 42.19468 42.40535 42.38426 42.43482 42.43482 42.15413 41.99164 41.57433 41.08796 40.10707 38.7324 38.74765 40.6367 42.06461 41.87913 41.08527 39.21421 37.20693 36.66667 -9999 -9999 -9999 -9999 -9999 -9999 -9999 -9999 -9999 -9999 -9999 -9999 -9999 -9999 -9999 -9999 -9999 -9999 -9999 -9999 -9999 -9999 -9999 -9999 -9999 -9999 -9999 -9999 -9999 -9999 
-9999 34.24479 35.11285 36.18307 36.85567 37.10163 36.45022 34.94764 33.66402 33.42199 33.97606 34.26418 33.9795 34.18003 34.71479 35.16314 34.52381 34.02039 34.1733 34.39434 34.5679 34.82456 34.93421 35.03937 34.81675 34.53003 34.11867 -9999 -9999 -9999 -9999 -9999 -9999 -9999 -9999 -9999 -9999 -9999 -9999 -9999 -9999 -9999 -9999 -9999 -9999 -9999 -9999 -9999 -9999 -9999 -9999 -9999 -9999 -9999 -9999 -9999 -9999 -9999 -9999 -9999 -9999 -9999 -9999 -9999 -9999 -9999 -9999 -9999 -9999 -9999 -9999 -9999 -9999 -9999 -9999 -9999 -9999 -9999 -9999 -9999 -9999 -9999 -9999 -9999 -9999 -9999 -9999 -9999 -9999 -9999 -9999 -9999 -9999 -9999 -9999 -9999 -9999 -9999 -9999 -9999 -9999 -9999 -9999 -9999 -9999 -9999 -9999 -9999 -9999 -9999 -9999 -9999 -9999 -9999 -9999 -9999 -9999 -9999 41.7346 42.57246 42.69406 42.58494 42.54386 42.35919 42.33983 42.1976 41.98984 41.68995 41.22563 40.87523 40.54307 39.13858 38.84221 40.36676 41.29422 41.80791 41.50095 40.50725 38.99701 -9999 -9999 -9999 -9999 -9999 -9999 -9999 -9999 -9999 -9999 -9999 -9999 -9999 -9999 -9999 -9999 -9999 -9999 -9999 -9999 -9999 -9999 -9999 -9999 -9999 -9999 -9999 -9999 -9999 -9999 -9999 
-9999 -9999 34.79494 35.8658 36.76976 36.95373 36.67962 35.65538 34.75877 34.58663 34.95614 35.50439 35.27337 35.42769 35.30062 35.75198 35.26825 34.90691 35.15556 35.33333 35.42769 35.88569 36.19048 35.72049 34.70768 33.92389 33.46457 -9999 -9999 -9999 -9999 -9999 -9999 -9999 -9999 -9999 -9999 -9999 -9999 -9999 -9999 -9999 -9999 -9999 -9999 -9999 -9999 -9999 -9999 -9999 -9999 -9999 -9999 -9999 -9999 -9999 -9999 -9999 -9999 -9999 -9999 -9999 -9999 -9999 -9999 -9999 -9999 -9999 -9999 -9999 -9999 -9999 -9999 -9999 -9999 -9999 -9999 -9999 -9999 -9999 -9999 -9999 -9999 -9999 -9999 -9999 -9999 -9999 -9999 -9999 -9999 -9999 -9999 -9999 -9999 -9999 -9999 -9999 -9999 -9999 -9999 -9999 -9999 -9999 -9999 -9999 -9999 -9999 -9999 -9999 -9999 -9999 -9999 -9999 -9999 -9999 -9999 -9999 -9999 41.9837 42.79585 42.73098 42.23745 41.9651 41.92059 41.71309 41.59722 41.45833 41.22563 41.08473 40.63959 39.03756 38.45071 39.54842 40.4295 41.43193 41.4542 41.11272 40.3884 39.63964 38.61789 38.11728 -9999 -9999 -9999 -9999 35.79365 35.6204 -9999 -9999 -9999 -9999 -9999 -9999 -9999 -9999 -9999 -9999 -9999 -9999 -9999 -9999 -9999 -9999 -9999 -9999 -9999 -9999 -9999 -9999 
-9999 -9999 34.83857 35.61793 36.38528 36.98186 37.12317 36.86147 36.51001 35.95113 35.77023 36.3438 36.63605 36.85477 36.60088 36.39545 35.99476 35.5321 36.03006 36.07427 35.92788 36.08202 36.34199 35.80087 34.77691 33.85965 33.81452 33.72703 33.11346 32.78072 -9999 -9999 -9999 -9999 -9999 -9999 -9999 -9999 -9999 -9999 -9999 -9999 -9999 -9999 -9999 -9999 -9999 -9999 -9999 -9999 -9999 -9999 -9999 -9999 -9999 -9999 -9999 -9999 -9999 -9999 -9999 -9999 -9999 -9999 -9999 -9999 -9999 -9999 -9999 -9999 -9999 -9999 -9999 -9999 -9999 -9999 -9999 -9999 -9999 -9999 -9999 -9999 -9999 -9999 -9999 -9999 -9999 -9999 -9999 -9999 -9999 -9999 -9999 -9999 -9999 -9999 -9999 -9999 -9999 -9999 -9999 -9999 -9999 -9999 -9999 -9999 -9999 -9999 -9999 -9999 -9999 -9999 -9999 -9999 -9999 -9999 -9999 -9999 -9999 -9999 42.47748 42.72523 42.44505 42.06018 42.1831 41.92635 41.69014 41.38811 41.27315 41.27205 40.71495 39.70588 39.21569 39.71136 40.24674 41.10801 41.31456 41.06801 40.36765 40.40927 40.01501 39.65863 38.77812 37.44856 36.53455 36.61538 36.5625 35.68376 35.05291 -9999 -9999 -9999 -9999 -9999 -9999 -9999 -9999 -9999 -9999 -9999 -9999 -9999 -9999 -9999 -9999 -9999 -9999 -9999 -9999 -9999 
-9999 -9999 34.12698 34.56464 35.15831 35.87719 36.57895 36.94517 37.22802 36.80555 36.45833 36.60558 36.84211 36.84555 37.0637 36.93281 36.71466 36.43106 36.40351 35.65789 34.95614 34.93001 35.46007 35.64335 35.22136 34.35864 33.9208 33.96597 33.42082 32.73809 -9999 -9999 -9999 -9999 -9999 -9999 -9999 -9999 -9999 -9999 -9999 -9999 -9999 -9999 -9999 -9999 -9999 -9999 -9999 -9999 -9999 -9999 -9999 -9999 -9999 -9999 -9999 -9999 -9999 -9999 -9999 -9999 -9999 -9999 -9999 -9999 -9999 -9999 -9999 -9999 -9999 -9999 -9999 -9999 -9999 -9999 -9999 -9999 -9999 -9999 -9999 -9999 -9999 -9999 -9999 -9999 -9999 -9999 -9999 -9999 -9999 -9999 -9999 -9999 -9999 -9999 -9999 -9999 -9999 -9999 -9999 -9999 -9999 -9999 -9999 -9999 -9999 -9999 -9999 -9999 -9999 -9999 -9999 -9999 -9999 -9999 -9999 -9999 -9999 41.48352 42.43869 42.93478 42.87671 42.47237 41.92272 41.59624 41.17647 41.15456 40.87523 40.6713 40.65097 40.71495 40.77964 40.68628 40.5929 41.03642 40.98973 40.717 40.35088 39.86152 39.21421 39.02316 38.01925 36.75412 36.20427 36.46154 36.23971 35.78893 -9999 35.61571 35.60847 35.28139 -9999 -9999 -9999 -9999 -9999 -9999 -9999 -9999 -9999 -9999 -9999 -9999 -9999 -9999 -9999 -9999 -9999 -9999 
-9999 -9999 33.00089 33.19964 33.55615 34.13334 35 35.97075 36.9709 37.34649 36.88596 36.42544 36.03782 36.08179 36.54856 37.07349 37.23684 36.75829 36.17673 35.41667 34.3832 34.18412 34.67532 35.14212 34.99139 34.32901 33.57143 33.29004 33.09399 32.93859 32.36588 -9999 -9999 -9999 -9999 -9999 -9999 -9999 -9999 -9999 -9999 -9999 -9999 -9999 -9999 -9999 -9999 -9999 -9999 -9999 -9999 -9999 -9999 -9999 -9999 -9999 -9999 -9999 -9999 -9999 -9999 -9999 -9999 -9999 -9999 -9999 -9999 -9999 -9999 -9999 -9999 -9999 -9999 -9999 -9999 -9999 -9999 -9999 -9999 -9999 -9999 -9999 -9999 -9999 -9999 -9999 -9999 -9999 -9999 -9999 -9999 -9999 -9999 -9999 -9999 -9999 -9999 -9999 -9999 -9999 -9999 -9999 -9999 -9999 -9999 -9999 -9999 -9999 -9999 -9999 -9999 -9999 -9999 -9999 -9999 -9999 -9999 -9999 -9999 41.89498 42.12329 42.69126 42.98365 42.55952 41.64339 41.10801 41.12979 40.8942 40.02809 39.68808 40.32034 40.96834 41.17509 41.12676 40.86855 40.89202 40.74859 40.69326 40.51393 39.49601 38.19018 37.44856 36.59979 36.05919 35.93911 35.7628 35.66138 36.25132 36.8896 37.01923 36.9507 36.49518 36.19202 35.66776 35.10349 34.99455 35.23344 35.70658 36.05556 35.6466 35.36111 35.45105 -9999 -9999 -9999 -9999 -9999 -9999 -9999 -9999 
-9999 -9999 33.60071 33.84444 33.62299 33.78136 34.7035 35.40541 36.53674 37.57778 37.06434 36.11111 36.01507 35.93475 36.43617 37.31311 37.41228 36.76341 35.83333 35.31746 34.71491 34.47069 34.50521 34.79759 34.82297 34.43723 33.87306 33.28993 33.11518 33.07155 32.89358 -9999 -9999 -9999 -9999 -9999 -9999 -9999 -9999 -9999 -9999 -9999 -9999 -9999 -9999 -9999 -9999 -9999 -9999 -9999 -9999 -9999 -9999 -9999 -9999 -9999 -9999 -9999 -9999 -9999 -9999 -9999 -9999 -9999 -9999 -9999 -9999 -9999 -9999 -9999 -9999 -9999 -9999 -9999 -9999 -9999 -9999 -9999 -9999 -9999 -9999 -9999 -9999 -9999 -9999 -9999 -9999 -9999 -9999 -9999 -9999 -9999 -9999 -9999 -9999 -9999 -9999 -9999 -9999 -9999 -9999 -9999 -9999 -9999 -9999 -9999 -9999 -9999 -9999 -9999 -9999 -9999 -9999 -9999 -9999 -9999 -9999 -9999 -9999 -9999 41.75774 42.23588 42.51141 42.4537 42.14015 42.11776 41.54863 40.65443 39.54802 39.48357 40.12172 40.96639 41.2244 41.01307 40.8942 40.91337 40.717 40.61605 40.42503 39.78175 38.74492 38.03681 36.81866 36.22612 35.98958 35.64225 36.0849 36.59766 36.76784 36.63472 36.44515 36.37097 35.86498 34.96835 34.29487 33.97231 34.12951 34.71778 35.62841 36.0742 36.16723 35.96491 35.4918 35.16329 -9999 -9999 -9999 -9999 -9999 -9999 
-9999 -9999 -9999 -9999 35.07596 34.99104 35.59169 36.04336 36.44986 37.53351 37.76882 37.354 37.14157 36.04391 36.29679 37.18285 37.69737 37.11111 35.69519 34.88889 34.39434 33.88448 33.85827 34.31245 34.41558 34.21848 34.13838 33.83508 33.46457 32.85088 32.78219 -9999 -9999 -9999 -9999 -9999 -9999 -9999 -9999 -9999 -9999 -9999 -9999 -9999 -9999 -9999 -9999 -9999 -9999 -9999 -9999 -9999 -9999 -9999 -9999 -9999 -9999 -9999 -9999 -9999 -9999 -9999 -9999 -9999 -9999 -9999 -9999 -9999 -9999 -9999 -9999 -9999 -9999 -9999 -9999 -9999 -9999 -9999 -9999 -9999 -9999 -9999 -9999 -9999 -9999 -9999 -9999 -9999 -9999 -9999 -9999 -9999 -9999 -9999 -9999 -9999 -9999 -9999 -9999 -9999 -9999 -9999 -9999 -9999 -9999 -9999 -9999 -9999 40.72238 -9999 -9999 -9999 -9999 -9999 -9999 -9999 -9999 -9999 -9999 -9999 -9999 -9999 41.98806 42.40947 42.56885 42.2381 41.69041 40.93277 40.15152 40.25424 40.77465 41.08146 41.24532 41.22316 40.96442 40.93691 40.85014 40.48651 40.34582 39.64497 38.45566 37.82051 37.09509 36.55063 36.02403 36.28692 36.73523 36.58147 36.1465 36.11996 35.623 35.17628 35.29724 34.79437 34.51996 34.43344 33.85762 33.76206 34.64209 35.86839 36.12939 35.59871 35.64357 35.40965 -9999 -9999 -9999 -9999 -9999 -9999 
-9999 -9999 -9999 -9999 36.27451 36.13351 36.1937 37.03704 38.23397 38.56121 38.74777 38.27078 37.85651 36.93996 37.01966 37.48895 37.89474 37.83245 37.19839 36.49194 35.23745 34.02222 33.61993 33.72807 33.85689 34.05323 34.7295 34.95188 34.07895 33.88158 33.20106 33.13334 -9999 -9999 -9999 -9999 -9999 -9999 -9999 -9999 -9999 -9999 -9999 -9999 -9999 -9999 -9999 -9999 -9999 -9999 -9999 -9999 -9999 -9999 -9999 -9999 -9999 -9999 -9999 -9999 -9999 -9999 -9999 -9999 -9999 -9999 -9999 -9999 -9999 -9999 -9999 -9999 -9999 -9999 -9999 -9999 -9999 -9999 -9999 -9999 -9999 -9999 -9999 -9999 -9999 -9999 -9999 -9999 -9999 -9999 -9999 -9999 -9999 -9999 -9999 -9999 -9999 -9999 -9999 -9999 -9999 -9999 -9999 -9999 -9999 -9999 41.32752 41.59441 41.5234 -9999 -9999 -9999 -9999 -9999 -9999 -9999 -9999 -9999 -9999 -9999 -9999 -9999 42.24059 42.26685 42.46704 42.28572 41.88095 41.33333 41.0019 40.93691 41.0149 40.61918 40.59591 41.20112 40.89202 40.88542 41.0903 40.93137 40.5281 40.15152 38.85512 37.84615 37.25183 36.9462 36.42558 36.59766 37.44692 37.19382 36.74121 36.25266 35.82529 35.79546 35.48301 35.79546 36.05664 35.81967 35.19126 34.61329 34.4734 35.05838 35.7985 35.94086 36.36111 -9999 -9999 -9999 -9999 -9999 -9999 -9999 
-9999 -9999 -9999 -9999 -9999 37.53351 36.55914 36.83738 37.71339 38.31546 38.87411 38.23925 37.80323 37.62354 38.04736 38.13333 37.88683 38.33333 38.33333 37.91111 37.23262 35.3664 33.55556 33.39965 33.59858 34.39153 35.11434 35.93613 35.87052 35.62992 35 34.67105 34.23721 -9999 -9999 -9999 -9999 -9999 -9999 -9999 -9999 -9999 -9999 -9999 -9999 -9999 -9999 -9999 -9999 -9999 -9999 -9999 -9999 -9999 -9999 -9999 -9999 -9999 -9999 -9999 -9999 -9999 -9999 -9999 -9999 -9999 -9999 -9999 -9999 -9999 -9999 -9999 -9999 -9999 -9999 -9999 -9999 -9999 -9999 -9999 -9999 -9999 -9999 -9999 -9999 -9999 -9999 -9999 -9999 -9999 -9999 -9999 -9999 -9999 -9999 -9999 -9999 -9999 -9999 -9999 -9999 -9999 -9999 -9999 -9999 -9999 42.66382 42.47388 42.23485 -9999 -9999 -9999 -9999 -9999 -9999 -9999 -9999 -9999 -9999 -9999 -9999 -9999 42.52077 42.18021 42.63183 42.4569 42.16954 41.45238 41.14583 40.93897 40.54622 40.37922 40.56956 41.1985 40.85945 40.5303 41.0936 41.13527 40.93353 40.5914 39.92016 38.65031 38.12893 37.46006 36.68763 36.33966 36.77249 36.77708 36.51419 36.0844 35.97627 35.75269 35.92233 35.91205 34.962 34.56284 34.90618 35.32009 34.55882 34.24092 34.9359 35.55734 36.12939 36.11111 -9999 -9999 -9999 -9999 -9999 -9999 
-9999 -9999 -9999 -9999 -9999 -9999 -9999 -9999 38.13063 38.32442 39.16888 39.35556 38.82169 38.1177 38.3422 38.77953 38.94737 38.92544 39.17976 39.40194 38.57778 36.9303 35.14785 33.95722 33.57778 34.08889 34.81432 36.03782 36.71053 36.73246 36.50481 35.91426 34.93843 -9999 -9999 -9999 -9999 -9999 -9999 -9999 -9999 -9999 -9999 -9999 -9999 -9999 -9999 -9999 -9999 -9999 -9999 -9999 -9999 -9999 -9999 -9999 -9999 -9999 -9999 -9999 -9999 -9999 -9999 -9999 -9999 -9999 -9999 -9999 -9999 -9999 -9999 -9999 -9999 -9999 -9999 -9999 -9999 -9999 -9999 -9999 -9999 -9999 -9999 -9999 -9999 -9999 -9999 -9999 -9999 -9999 -9999 -9999 -9999 -9999 -9999 -9999 -9999 -9999 -9999 -9999 -9999 -9999 -9999 -9999 -9999 42.32026 42.27528 42.2486 42.15686 42.0412 -9999 -9999 -9999 -9999 -9999 -9999 -9999 -9999 -9999 -9999 -9999 -9999 42.45152 42.32026 42.54261 42.59524 42.33524 41.90476 41.4536 40.79567 39.83051 39.69484 40.59591 41.40918 41 40.33713 41.11748 41.13985 41.37512 40.83578 40.47264 39.39162 38.5352 37.96296 36.82965 37.14286 37.77778 37.10191 37.03704 36.98925 37.17532 36.31922 36.15591 36.59066 36.07492 35.59368 34.70395 34.2252 34.55964 34.86111 34.83606 35.09615 36.00993 36.69492 35.9589 -9999 -9999 -9999 -9999 -9999 
-9999 -9999 -9999 -9999 -9999 -9999 -9999 -9999 -9999 -9999 39.17548 39.41799 39.12656 38.92633 37.93566 38.08577 38.37719 38.75109 38.95399 39.0408 39.12761 38.57206 37.354 36.00629 34.61021 34.11738 34.62913 35.51111 36.50793 36.6886 36.52668 35.87719 35.16799 34.31111 -9999 -9999 -9999 -9999 -9999 -9999 -9999 -9999 -9999 -9999 -9999 -9999 -9999 -9999 -9999 -9999 -9999 -9999 -9999 -9999 -9999 -9999 -9999 -9999 -9999 -9999 -9999 -9999 -9999 -9999 -9999 -9999 -9999 -9999 -9999 -9999 -9999 -9999 -9999 -9999 -9999 -9999 -9999 -9999 -9999 -9999 -9999 -9999 -9999 -9999 -9999 -9999 -9999 -9999 -9999 -9999 -9999 -9999 -9999 -9999 -9999 -9999 -9999 -9999 -9999 -9999 -9999 -9999 -9999 -9999 42.04332 42.13352 42.15413 42.3221 42.57703 -9999 -9999 -9999 -9999 -9999 -9999 -9999 -9999 -9999 41.89624 -9999 41.80441 41.87328 42.35727 42.52315 43.02054 42.88095 42.8128 42.51894 42.20657 41.92488 40.77213 40.39906 41.01307 41.50188 41.35626 40.85945 41.21428 41.35714 41.28242 41.13217 40.72978 40.01019 39.01869 38.4127 37.67087 37.44726 37.73585 37.47346 37.5 37.41935 36.9239 36.07492 36.27292 37.04004 36.71024 35.96491 35.63123 35.47855 35.72222 34.75474 33.61111 34.26229 35.12304 35.19774 34.78881 34.1638 -9999 -9999 -9999 -9999 
-9999 -9999 -9999 -9999 -9999 -9999 -9999 -9999 39.37609 39.56693 39.57784 39.40789 39.36404 39.42222 38.36947 37.80488 38.36014 38.30681 38.48167 38.64421 39.03282 39.44735 39.47834 38.32442 37.14157 36.07367 35.04504 35.39426 36.17021 36.12589 35.30062 34.51426 33.40054 33.24421 -9999 -9999 -9999 -9999 -9999 -9999 -9999 -9999 -9999 -9999 -9999 -9999 -9999 -9999 -9999 -9999 -9999 -9999 -9999 -9999 -9999 -9999 -9999 -9999 -9999 -9999 -9999 -9999 -9999 -9999 -9999 -9999 -9999 -9999 -9999 -9999 -9999 -9999 -9999 -9999 -9999 -9999 -9999 -9999 -9999 -9999 -9999 -9999 -9999 -9999 -9999 -9999 -9999 -9999 -9999 -9999 -9999 -9999 -9999 -9999 -9999 -9999 -9999 -9999 -9999 -9999 -9999 -9999 -9999 41.1017 41.43389 41.75978 41.99165 42.13092 42.33426 -9999 -9999 -9999 -9999 -9999 -9999 -9999 -9999 41.759 42.03911 41.89944 41.27205 40.90278 41.89687 42.4954 42.90976 42.98493 42.9962 43.05949 42.53767 41.90274 40.91124 40.98399 41.3615 41.33895 41.28895 40.67797 40.96244 41.4306 41.45115 41.423 40.88004 40.3575 39.5641 38.77497 37.89557 37.84501 38.0538 37.72487 37.00745 36.9507 36.98593 37.04918 36.6721 36.24728 36.27451 36.36612 36.72222 36.43736 36.24294 35.58559 34.76821 34.9026 35.87432 35.82503 34.71751 34.4519 -9999 -9999 -9999 -9999 
-9999 -9999 -9999 -9999 -9999 -9999 -9999 39.07068 38.71252 38.9406 39.05835 38.66667 38.05704 39.32361 39.55526 39.52123 39.10602 38.30645 38.15208 38.39442 38.80952 39.61572 40.2524 40.06157 39.17778 38.06004 36.82796 36.60394 36.92068 36.11111 35.12545 34.18459 33.08559 32.45732 -9999 -9999 -9999 -9999 -9999 -9999 -9999 -9999 -9999 -9999 -9999 -9999 -9999 -9999 -9999 -9999 -9999 -9999 -9999 -9999 -9999 -9999 -9999 -9999 -9999 -9999 -9999 -9999 -9999 -9999 -9999 -9999 -9999 -9999 -9999 -9999 -9999 -9999 -9999 -9999 -9999 -9999 -9999 -9999 -9999 -9999 -9999 -9999 -9999 -9999 -9999 -9999 -9999 -9999 -9999 -9999 -9999 -9999 -9999 -9999 -9999 -9999 -9999 -9999 -9999 -9999 -9999 -9999 -9999 41.12216 40.65156 41.10329 41.82961 42.15278 42.4537 -9999 -9999 -9999 -9999 -9999 -9999 -9999 -9999 42.11394 41.76245 41.64272 41.61959 41.66667 42.24377 42.54144 42.97882 42.96657 43.0791 42.98122 42.66382 42 41.40551 41.24174 41.43126 41.31554 41.08146 40.77465 41.19452 41.28571 41.42442 41.10128 40.70513 40.49049 39.79487 38.52201 38.0538 38.50211 39.09853 38.45951 37.55342 37.86408 38.1223 37.94498 36.79194 35.50605 35.25433 35.83333 36.27292 35.85526 35.40305 34.45355 33.38889 33.33333 33.94241 35.02732 35.76966 35.20352 34.23729 34.16666 34.59172 -9999 
-9999 -9999 -9999 -9999 -9999 -9999 38.98342 38.69833 38.09204 37.63514 37.96047 38.67924 38.79928 39.89035 40.43859 40.49514 40.1698 39.87455 38.89634 38.2626 38.37719 39.1059 39.83161 40.01736 40 39.47252 38.35125 37.88288 37.83602 37.74641 36.98477 36.20145 34.46558 32.74296 32.08786 -9999 -9999 -9999 -9999 -9999 -9999 -9999 -9999 -9999 -9999 -9999 -9999 -9999 -9999 -9999 -9999 -9999 -9999 -9999 -9999 -9999 -9999 -9999 -9999 -9999 -9999 -9999 -9999 -9999 -9999 -9999 -9999 -9999 -9999 -9999 -9999 -9999 -9999 -9999 -9999 -9999 -9999 -9999 -9999 -9999 -9999 -9999 -9999 -9999 -9999 -9999 -9999 -9999 -9999 -9999 -9999 -9999 -9999 -9999 -9999 -9999 -9999 -9999 -9999 -9999 -9999 -9999 -9999 -9999 -9999 40.69326 41.12216 -9999 -9999 -9999 -9999 -9999 -9999 -9999 42.31302 -9999 -9999 42.4264 41.93314 41.56948 41.76245 41.73669 42.08218 42.38029 42.75162 42.96296 42.60037 42.53767 42.64566 42.52874 41.80952 41.33617 41.08146 40.8942 41.3589 41.47619 41.59483 41.42512 41.4956 40.97015 40.47264 40.45499 40.29472 39.40104 39.12474 38.75661 38.29114 38.33333 38.47803 38.70968 38.32255 37.90585 37.21312 36.22112 35 34.59016 34.51987 34.4734 34.55483 34.25 34.23729 34.10653 33.6758 33.80399 34.25307 34.77199 34.83835 -9999 -9999 -9999 
-9999 -9999 -9999 -9999 -9999 -9999 38.32454 38.85965 38.91844 38.8814 38.5953 38.65489 39.03038 39.68254 39.89502 40.16536 40.90114 40.76279 40.25916 39.87455 39.03743 38.771 38.64639 38.83772 39.1951 39.27632 39.14677 38.89634 38.49099 38.14363 36.73933 35.55254 34.87319 33.74094 32.94837 -9999 -9999 -9999 -9999 -9999 -9999 -9999 -9999 -9999 -9999 -9999 -9999 -9999 -9999 -9999 -9999 -9999 -9999 -9999 -9999 -9999 -9999 -9999 -9999 -9999 -9999 -9999 -9999 -9999 -9999 -9999 -9999 -9999 -9999 -9999 -9999 -9999 -9999 -9999 -9999 -9999 -9999 -9999 -9999 -9999 -9999 -9999 -9999 -9999 -9999 -9999 -9999 -9999 -9999 -9999 -9999 35.69364 36.19116 36.81556 37.91548 38.70739 -9999 -9999 -9999 -9999 -9999 -9999 -9999 -9999 -9999 41.52582 -9999 -9999 -9999 -9999 -9999 -9999 -9999 -9999 42.73148 42.80408 -9999 42.55014 42.05539 41.91105 41.73998 41.88095 41.89944 42.10526 42.38029 42.70545 42.53035 42.51894 42.84004 42.28927 41.93237 41.76218 41.4306 41.33523 41.54659 41.93314 41.88532 41.51961 41.32252 40.71572 40.14471 40.01966 40.03514 39.75155 39.74559 39.27445 38.44937 38.58811 38.89776 38.70968 38.50108 37.99892 36.69399 35.83878 34.65784 34.11371 33.91862 34.375 34.16115 34.68992 35.28249 34.21804 33.33333 33.36158 34.26554 34.89071 34.84101 -9999 -9999 -9999 
-9999 -9999 -9999 -9999 37.39946 37.61201 38.57778 39.16007 39.33597 39.89362 40.24064 40.14337 39.80234 39.42652 39.71631 40.28871 40.57877 40.64404 40.6746 40.68889 40.34142 38.70968 37.1743 37.22073 37.4 37.84444 38.48889 39.23146 39.24731 38.95664 37.3516 35.70127 35.35975 34.6049 34.10326 33.85416 -9999 -9999 -9999 -9999 -9999 -9999 -9999 -9999 -9999 -9999 -9999 -9999 -9999 -9999 -9999 -9999 -9999 -9999 -9999 -9999 -9999 -9999 -9999 -9999 -9999 -9999 -9999 -9999 -9999 -9999 -9999 -9999 -9999 -9999 -9999 -9999 -9999 -9999 -9999 -9999 -9999 -9999 -9999 -9999 -9999 -9999 -9999 -9999 -9999 -9999 -9999 -9999 -9999 -9999 35.67633 35.45894 35.93449 36.21608 38.46154 39.99529 -9999 39.01515 40.52288 41.27205 -9999 -9999 -9999 -9999 41.80328 41.5522 41.1819 41.22191 -9999 -9999 -9999 43.15228 43.66853 43.46722 42.91667 42.81367 42.82015 42.52874 42.10145 42.08211 42.0078 42.33717 42.34934 42.12835 42.28994 42.47911 42.60038 42.89773 42.69048 42.17245 42.19807 42.07259 41.59565 41.52299 41.71526 42.10655 41.71554 41.49408 41.14738 40.76032 40.09481 39.94592 39.90964 39.91769 39.89583 39.77155 38.91509 38.28541 38.6828 38.67314 38.8172 38.31169 37.52723 35.90164 34.94444 34.88889 34.699 34.5 33.98086 34.32203 34.96622 34.49943 33.76437 34.07281 35.08919 35.33443 35.14254 34.48373 -9999 -9999 
-9999 -9999 -9999 37.85195 37.56794 38.15315 39.11975 39.47252 39.51111 39.82222 40.45415 40.85097 41.00177 40.57487 40.42553 40.40139 40.46053 40.6168 40.53934 40.4 40.7754 39.28571 37.2962 36.82065 36.66214 36.32246 37.2962 38.79928 39.54991 39.42652 38.53315 37.31785 36.51557 35.20548 34.90009 34.80525 -9999 -9999 -9999 -9999 -9999 -9999 -9999 -9999 -9999 -9999 -9999 -9999 -9999 -9999 -9999 -9999 -9999 -9999 -9999 -9999 -9999 -9999 -9999 -9999 -9999 -9999 -9999 -9999 -9999 -9999 -9999 -9999 -9999 -9999 -9999 -9999 -9999 -9999 -9999 -9999 -9999 -9999 -9999 -9999 -9999 -9999 -9999 -9999 -9999 -9999 -9999 -9999 -9999 -9999 -9999 35.36232 35.92539 37.10145 39.38746 41.10329 40.24217 39.61905 40.39188 41.54963 41.31356 -9999 -9999 40.67952 40.93807 40.97796 41.04167 41.05805 -9999 -9999 42.9073 43.37017 43.65842 43.36547 43.26389 42.98122 42.92498 42.66953 42.22222 41.93391 42.24806 42.48792 42.73504 42.53035 42.44131 42.53521 42.58216 42.69663 42.30047 42.04653 41.64279 41.54762 41.71442 41.73934 41.81329 41.83723 41.71598 41.54266 41.01406 41.01602 40.59702 40.29007 40.40179 40.32421 39.91228 39.70126 39.15094 38.15229 38.29046 38.55519 38.51133 38.02932 37.51366 35.98361 35.18212 35.13889 34.79237 34.06285 33.97651 34.24657 34.2719 34.26554 34.24346 34.41781 35.13889 34.87349 34.49227 34.55149 -9999 -9999 
-9999 -9999 -9999 37.04213 37.10046 37.63514 38.36014 38.76229 38.62613 38.77597 39.27928 39.84444 40.40672 40.42553 40.29982 40.30343 40.24445 40.08043 39.91936 40.04942 40.52726 40.27403 38.99457 38.74429 38.45628 37.44292 37.9604 38.42466 38.6921 39.03985 38.80495 38.71337 38.13131 36.83241 36.01928 36.0274 35.221 34.51389 34.68779 -9999 -9999 -9999 -9999 -9999 -9999 -9999 -9999 -9999 -9999 -9999 -9999 -9999 -9999 -9999 -9999 -9999 -9999 -9999 -9999 -9999 -9999 -9999 -9999 -9999 -9999 -9999 -9999 -9999 -9999 -9999 -9999 -9999 -9999 -9999 -9999 -9999 -9999 -9999 -9999 -9999 -9999 -9999 -9999 -9999 -9999 -9999 -9999 -9999 -9999 -9999 -9999 -9999 36.55523 38.42995 40.4627 41.5493 41.33617 40.64577 41.19318 41.97097 42.20506 42.02178 42 41.4542 40.84275 40.70151 40.51318 40.93068 -9999 42.40057 42.86385 42.91667 42.90634 43.00554 43.10185 43.04388 42.94146 43.08712 42.90476 42.36513 42.32074 42.32456 42.68116 42.76191 42.64008 42.49527 42.16102 42.04331 41.92783 41.57061 41.13372 41.20773 41.69082 41.71526 41.83723 41.73955 41.52047 41.22419 41.09282 41.14114 40.8209 40.47619 40.39801 40.40786 39.85174 39.55068 39.52381 39.18269 39.0507 39.21251 38.91612 37.94788 37.29508 36.3388 35.64357 34.86622 34.44816 34.06532 34.4519 34.60208 34.22414 34.10653 34.26554 34.06532 34.12162 33.58417 33.16327 33.44519 33.38908 -9999 
-9999 -9999 -9999 -9999 35.76958 36.1036 36.82796 37.32079 37.18297 37.27106 38.05936 38.79855 39.40412 39.12656 39.6055 40.0266 39.88739 39.33424 39.36703 40.19475 40.83558 40.24775 40.10417 40.89464 40.61355 39.56018 39.60074 38.96648 38.78026 39.26593 39.44444 39.33518 39.61219 38.88115 37.23306 36.78241 37.19907 36.76471 36.28809 34.87569 34.96327 34.96777 -9999 -9999 -9999 -9999 -9999 -9999 -9999 -9999 -9999 -9999 -9999 -9999 -9999 -9999 -9999 -9999 -9999 -9999 -9999 -9999 -9999 -9999 -9999 -9999 -9999 -9999 -9999 -9999 -9999 -9999 -9999 -9999 -9999 -9999 -9999 -9999 -9999 -9999 -9999 -9999 -9999 -9999 -9999 -9999 -9999 -9999 -9999 -9999 -9999 37.29469 38.16425 40.06686 41.3615 42.03807 42.30047 41.83239 42.1152 42.30587 43.09057 43.74416 44.1855 43.55301 42.22062 41.11272 40.36609 40.78065 41.40551 41.87973 42.30406 42.27528 42.34171 42.39232 42.95052 42.9972 43.09057 43.30524 43.41856 42.88095 42.30019 42.33235 42.44412 42.58454 42.60057 42.45014 42.23485 41.93084 41.73998 41.44477 41.27102 41.19683 41.12745 41.22807 41.27794 41.49759 41.18911 41.03865 41.27219 41.46706 40.89089 40.53374 40.20644 40.06606 39.58974 39.64885 39.87714 39.98397 39.89818 40.07551 39.50917 38.0719 37.85403 37.77056 36.86952 35.62362 34.52381 34.43131 34.51178 34.82759 34.48276 33.81849 33.81684 33.58757 33.75563 33.64619 32.98611 32.58878 -9999 -9999 
-9999 -9999 -9999 -9999 34.95434 35.23035 35.86269 36.45552 36.77928 36.52095 37.40892 38.38315 38.77597 38.68564 39.27614 39.34938 39.61712 39.53225 39.7541 40.36036 40.50179 40.16172 40.66758 40.94006 41.43898 40.46961 39.43203 39.85102 40.06052 40.13889 39.81482 39.29898 39.74537 39.49074 38.15177 37.43017 38.0121 38.56482 37.75463 36.53315 36.96051 36.99074 36.19575 35.78024 36.33426 -9999 -9999 -9999 -9999 -9999 -9999 -9999 -9999 -9999 -9999 -9999 -9999 -9999 -9999 -9999 -9999 -9999 -9999 -9999 -9999 -9999 -9999 -9999 -9999 -9999 -9999 -9999 -9999 -9999 -9999 -9999 -9999 -9999 -9999 -9999 -9999 -9999 -9999 -9999 -9999 -9999 -9999 -9999 -9999 -9999 -9999 -9999 41.06973 41.97097 42.2702 42.17593 42.33983 42.02077 42.13615 42.48595 42.97753 43.47725 43.95198 44.35107 44.1358 42.82273 41.64251 41.18497 40.77295 40.92004 41.73851 41.66667 42.09039 42.45014 42.76685 42.82015 42.9614 43.12207 43.15392 42.72031 42.22546 42.20273 41.93628 42.86412 42.93948 42.61633 42.35518 41.97977 41.88726 41.79105 41.69139 41.26746 40.58409 40.69361 40.95588 41.20773 41.16523 41.16234 41.56863 41.71627 41.19119 40.90679 40.60284 40.04065 39.58334 39.72746 40.13441 39.90801 39.76656 39.75189 38.97059 38.17382 38.87987 39.19355 38.44262 36.35863 34.90618 34.47987 34.42394 -9999 -9999 34.1092 33.41924 33.391 34.03955 34.8356 34.06177 32.92541 32.87514 32.7645 
-9999 -9999 -9999 -9999 35.98697 35.76007 35.30881 35.47877 35.96137 35.69482 36.3242 37.7169 38.10502 38.62398 38.70171 38.53604 39.60036 40.14532 40.17615 39.95957 39.63415 39.91826 40.71558 40.84923 41.25906 40.70248 40.20833 39.90251 39.74002 40.41667 39.79686 39.63585 40.01397 39.76323 39.1597 38.38454 38.63212 39.3622 39.54293 38.75 38.68056 38.80354 37.87244 36.96462 37.52315 -9999 -9999 -9999 -9999 -9999 -9999 -9999 -9999 -9999 -9999 -9999 -9999 -9999 -9999 -9999 38.71481 39.21171 -9999 -9999 -9999 -9999 -9999 -9999 -9999 -9999 -9999 -9999 -9999 -9999 -9999 -9999 -9999 -9999 -9999 -9999 -9999 -9999 -9999 -9999 -9999 -9999 -9999 -9999 -9999 -9999 -9999 -9999 41.73592 41.71296 41.85185 41.31652 41.71309 42.03911 42.22689 42.06238 41.99347 42.77778 43.64096 44.26796 44.94879 44.84463 44.07832 42.68411 41.54519 41.5942 41.64251 41.49709 41.95238 42.45238 42.61095 42.56885 42.73504 42.94508 42.9962 42.67241 42.10271 41.88726 41.93948 42.88144 42.79865 42.45689 42.41114 42.12963 41.93948 42.19062 42.1875 41.33838 40.64103 40.625 40.91816 41.04663 41.25364 41.30223 41.30117 41.37168 41.1194 40.93876 40.23162 39.49495 39.48045 39.95794 40.29126 40.29126 39.76035 39.5494 38.9989 38.94389 39.15858 39.21251 38.43202 36.76633 35.23102 34.47222 34.36111 -9999 -9999 -9999 -9999 33.8488 33.70434 34.26871 33.91204 32.98246 32.41061 -9999 
39.10985 39.80697 39.3662 38.11205 37.73674 37.53502 35.7438 34.9228 35.40541 35.39402 36.21004 37.36339 37.76113 37.7823 37.9529 38.25137 39.91826 39.95901 39.01826 38.92694 39.07254 39.7207 40.40751 41.3479 41.46231 41.43835 41.66667 40.87963 40.45624 41.11265 40.54935 40.66293 40.12605 39.86423 40.11142 39.8793 39.85102 40.59888 40.60773 39.9537 39.86928 39.67696 39.169 38.71043 38.39779 37.47685 -9999 -9999 -9999 -9999 -9999 -9999 -9999 -9999 -9999 -9999 -9999 -9999 37.95265 38.4349 38.89652 39.13044 39.20765 -9999 -9999 -9999 -9999 -9999 -9999 -9999 -9999 -9999 -9999 -9999 -9999 -9999 -9999 -9999 -9999 -9999 -9999 -9999 -9999 -9999 -9999 -9999 -9999 -9999 -9999 -9999 -9999 40.82868 41.20111 41.50418 41.33895 41.05288 41.4542 41.47781 41.47834 41.50235 42.11142 42.6676 43.34715 43.84158 44.23783 44.8468 44.88795 44.87724 44.15709 42.92635 42.10398 42.10398 41.78779 42.05202 42.45014 42.58475 42.79981 42.91785 42.74117 42.84342 42.63848 42.23373 42.55424 42.93372 42.89855 42.78101 42.53372 42.34496 42.57087 42.64706 42.72683 42.06587 41.23476 41.05691 41.11446 41.08586 41.26866 41.19961 41.06786 40.84331 40.71572 40.2568 39.53313 39.22764 39.50617 40.43501 40.65171 40.61147 40.22331 39.23034 38.88889 38.94389 38.80719 38.43648 37.77594 37.02778 35.7064 34.82835 34.61111 -9999 -9999 -9999 -9999 -9999 34.27835 34.07789 34.03756 -9999 -9999 -9999 
39.26237 39.38967 38.05477 36.42587 37.35876 37.8423 36.54026 36.45833 36.55251 35.6785 36.49818 36.49818 36.60714 37.31785 37.78383 38.15427 39.28571 38.45798 37.19739 37.59259 38.37047 39.51389 40.42013 41.23406 40.96276 41.486 42.18609 42.50453 42.24059 41.6895 41.68962 41.29732 40.66293 40.53991 40.92386 40.907 41.09116 41.2764 40.53241 40.87744 41.15741 40.40968 39.66481 38.44907 37.40842 36.88187 -9999 -9999 -9999 -9999 -9999 -9999 -9999 -9999 -9999 -9999 -9999 -9999 38.72549 38.50415 39.0255 39.60018 39.48198 39.52641 -9999 -9999 -9999 -9999 -9999 -9999 -9999 -9999 -9999 -9999 -9999 -9999 -9999 -9999 -9999 -9999 -9999 -9999 -9999 -9999 -9999 -9999 -9999 -9999 -9999 -9999 -9999 -9999 41.38418 41.50235 41.66667 42.02077 42.32394 42.40057 41.71442 41.42857 41.64299 41.59584 42.06349 42.49769 43.04788 43.81348 44.3203 44.17841 44.14542 44.46798 44.7056 44.50812 43.63593 42.93948 42.55268 42.64286 42.70245 42.91785 43.21429 42.98372 42.88144 42.79744 43.46978 43.31395 43.21256 43.01933 42.93948 42.6087 42.53876 42.32843 42.30959 42.7612 42.29418 41.76737 40.98485 40.78014 41.23737 41.06426 40.72948 40.3035 40.05128 40.00511 39.6605 39.75155 40.47248 40.87803 40.73184 40.53764 40 39.21405 38.33893 38.54856 38.44262 37.58278 36.41667 36.42698 36.15725 35.56299 36.02778 -9999 -9999 -9999 -9999 -9999 -9999 34.83796 -9999 -9999 -9999 -9999 
-9999 39.3597 38.69216 37.06327 37.90246 38.58025 38.2716 38.01498 37.20074 35.83789 35.57692 35.34722 36.25 37.29396 37.46575 37.48852 38.54454 37.68622 36.47887 36.85807 38.39869 39.42577 40.52925 41.57559 41.71233 41.8925 42.2267 42.24599 42.1147 41.87047 41.46175 40.12004 40.34722 40.96834 41.36574 41.29733 41.75875 41.78177 41.31944 41.50508 40.97222 40.53241 40.20427 38.37477 37.13768 36.71662 36.57534 36.90476 37.82051 39.00999 39.49955 -9999 -9999 -9999 -9999 -9999 -9999 -9999 39.3622 38.95079 39.31507 39.60598 39.43534 39.51465 40.16803 39.29558 -9999 -9999 -9999 -9999 -9999 -9999 -9999 -9999 -9999 -9999 -9999 -9999 -9999 -9999 -9999 -9999 -9999 -9999 -9999 -9999 -9999 -9999 -9999 -9999 -9999 -9999 -9999 40.62203 40.73809 41.23809 42.01978 42.62911 42.69048 42.92857 42.57663 42.07259 42.35128 42.4221 42.67322 42.53766 43.1968 44.34272 44.4839 44.02739 44.05777 44.34948 44.48424 43.69565 42.99133 42.64565 42.37892 42.50239 42.46146 42.73256 42.64706 43.16618 43.64734 43.37669 43.32852 43.60077 43.30952 42.93003 42.69608 42.43552 42.60633 42.84661 42.64706 41.91468 40.98691 40.82569 41.59091 41.16314 40.89744 40.85938 39.98952 39.98952 40.3564 41.03773 41.27234 40.92357 40.13441 39.54248 39.41144 38.81506 38.44444 39.46797 39.14223 38.01218 36.52542 35.71029 35.80555 35.83053 36.26957 35.79932 -9999 -9999 -9999 -9999 -9999 -9999 -9999 -9999 -9999 -9999 
-9999 38.97545 38.45609 36.79379 36.37006 36.98211 37.6894 36.91149 35.5787 35.15982 35.11415 34.87569 35.85859 36.88859 36.3782 37.02678 37.99357 37.06018 36.32959 37.40637 38.61502 39.51311 40.87744 41.75774 41.9384 42.14092 42.40991 42.22973 41.9571 41.66667 41.099 40.39352 39.65919 40.11574 40.86096 41.3674 41.20499 41.25116 42.05586 42.01389 41.78241 40.49953 40.03724 39.03509 37.77322 37.59108 37.5229 37.46576 38.12785 38.81341 39.19341 39.19753 39.51111 -9999 -9999 -9999 -9999 -9999 39.78644 39.54293 39.6347 39.78714 40.13099 40.26649 40.25157 40.06324 -9999 -9999 -9999 -9999 -9999 -9999 -9999 -9999 -9999 -9999 -9999 -9999 -9999 -9999 -9999 -9999 -9999 -9999 -9999 -9999 -9999 -9999 -9999 -9999 -9999 -9999 -9999 41.24053 41.28788 40.33333 39.64938 40.59217 42.35127 42.77621 42.62178 42.53122 43.06742 43.1624 43.27195 42.90123 42.93219 43.37121 44.64789 45.00941 44.4839 44.26191 44.40442 44.15459 42.92636 42.31884 41.88469 42.0809 42.15543 42.59531 43.21078 43.70749 43.94812 43.94587 43.69048 43.26742 43.20113 43.16861 43.09243 42.83234 42.56219 42.38166 42.33038 41.71657 41.26506 41.23607 40.77472 40.51636 40.8718 41.27847 41.29747 40.57856 40.7082 41.2155 41.4557 41.02769 40.02158 39.43894 38.94445 38.80555 39.65232 40.48387 39.7937 38.16667 36.81717 36.70568 36.79617 37.0876 37.41438 -9999 35.73495 35.75175 -9999 -9999 -9999 -9999 -9999 -9999 -9999 -9999 
-9999 39.87759 38.93637 37.5 35.75117 35.27077 35.72097 36.46125 36.21974 35.17495 34.70696 34.82143 35.2968 35.80836 35.53719 36.39503 37.20238 36.73611 36.20448 37.00843 38.01789 39.79401 41.43518 41.66667 41.96185 42.47748 42.72237 42.2973 41.68925 41.18983 40.95696 40.31657 38.95131 38.67881 38.72549 39.85102 40.94707 41.1792 42.17172 42.51842 42.35727 41.38811 40.40968 39.61786 38.54736 38.30609 38.43864 38.50733 38.21526 37.95045 38.53888 39.26367 39.57231 39.62222 39.36937 39.98178 -9999 -9999 40.05525 39.38766 39.34162 39.85014 40.13926 40.16172 39.77987 39.26971 39.36937 -9999 -9999 -9999 -9999 -9999 -9999 -9999 -9999 -9999 -9999 -9999 -9999 -9999 -9999 -9999 -9999 -9999 -9999 -9999 -9999 -9999 -9999 -9999 -9999 -9999 -9999 40.11015 40.83571 39.55331 38.57212 39.8931 41.59483 42.83667 42.93948 41.95652 42.69636 43.41856 43.58428 43.66097 43.71429 43.77968 44.0746 44.64789 45.02841 45.07143 44.72543 44.76465 43.41594 42.36919 42.15543 42.98631 43.89052 43.93275 43.98551 44.02697 43.74403 43.42355 43.27652 42.99242 42.93583 42.93003 42.64418 42.33631 42.16567 42.11309 42.2043 41.91468 41.11446 40.36697 39.90683 39.9164 41.2487 41.69263 41.77149 41.53439 40.97222 40.73184 40.64845 40.3537 39.89071 39.91667 39.23729 38.32772 38.90728 39.44805 39.17215 37.80556 37.13647 37.30425 37.48587 37.24315 36.9863 36.70704 36.49123 35.83916 35.50347 -9999 -9999 -9999 -9999 -9999 -9999 -9999 
-9999 -9999 40.88983 38.77018 36.629 36.11111 35.62091 35.37605 35.14392 34.69907 34.51062 34.43526 34.25414 35.02747 35.22622 36.11111 35.88154 35.84254 35.93315 36.77435 37.94727 39.72923 41.55125 41.7585 42.16895 42.09692 42.20867 41.66667 41.05191 40.35451 40.13889 40.43982 39.58333 38.19249 38.00755 39.05367 39.62395 39.94893 39.9537 40.60185 41.1372 41.52816 40.59888 39.41068 38.29201 37.98077 38.42466 38.88889 38.6096 38.24324 38.37366 39.02222 39.3617 39.36551 39.0255 39.78202 40.4827 40.73059 40.44659 39.53704 39.30556 39.45811 39.61712 39.54955 39.0327 38.75228 38.34707 -9999 -9999 -9999 -9999 -9999 39.44911 -9999 -9999 -9999 -9999 -9999 -9999 -9999 -9999 -9999 -9999 -9999 -9999 -9999 -9999 -9999 -9999 -9999 -9999 -9999 -9999 39.80136 41.23563 40.39017 39.65601 40.44835 41.32553 42.4133 42.12963 42.17986 42.49513 43.41475 43.41475 43.57143 43.36638 43.33811 43.91762 44.03736 44.60363 45.02381 45.09524 44.6926 43.36735 43.09179 43.74396 44.29191 44.47647 44.19557 44.04762 43.57689 43.09179 43.09179 42.89145 42.65414 42.63848 42.47787 42.11045 41.93948 42.31343 42.08456 41.27102 41.06426 40.29472 39.96914 40.78675 41.19497 41.30094 41.64054 41.9279 41.98312 41.45161 40.80087 40.64186 40.47619 40.20902 39.9551 39.37853 39.16104 39.68647 40.30501 39.96711 38.62391 37.41776 36.51717 36.44781 36.30137 35.92849 35.39489 35.27199 35.51724 35.43829 -9999 -9999 -9999 -9999 -9999 -9999 -9999 
-9999 -9999 40.05682 41.24174 40.26591 38.74644 38.40887 36.95549 35.90652 36.52935 36.59113 34.87395 34.16667 34.06998 34.23611 35.21579 34.96327 35.00918 36.07242 37.68727 39.17138 40.40968 41.45891 41.80441 42.18892 41.57559 41.07306 40.31593 39.76852 39.82259 40.33985 40.38997 40.45624 39.65919 38.32392 37.67706 37.86591 37.71186 38.22002 39.21846 39.81221 40.9197 40.77715 40.34355 39.46759 38.9348 39.07967 39.56044 39.10257 38.62398 38.70018 39.0611 39.03743 39.24079 38.90411 39.3315 40.44051 41.05359 40.89041 39.81995 38.88889 38.88128 39.28247 39.33424 38.86612 38.19061 -9999 -9999 -9999 38.82681 39.12943 39.33892 39.4958 39.64789 40.03724 -9999 -9999 -9999 -9999 -9999 -9999 -9999 -9999 -9999 -9999 -9999 -9999 -9999 -9999 -9999 -9999 -9999 39.88439 40.24155 41.57088 41.25604 40.74612 40.5914 41.42229 42.10526 42.42203 43.01075 43.73178 43.62319 42.99517 42.51453 42.73566 42.88499 43.05963 41.69125 42.32456 43.01932 43.42995 43.0758 43.59162 43.29446 43.77394 44.41288 44.65812 44.16667 44.02381 43.52119 42.87119 42.53215 42.35294 41.83976 42.11045 42.08955 42.55424 42.44639 42.2549 41.09453 40.34954 40.87666 41.38548 41.69247 41.98014 42.35016 41.93122 41.71941 41.0582 40.62833 40.62165 40.90909 40.79805 40.68628 40.48405 39.83051 39.60452 39.90492 40.16885 40.38671 39.90066 39.35643 37.65126 36.02778 34.97733 35.90182 36.64344 36.21795 35.5248 35.54422 35.93037 -9999 -9999 -9999 -9999 -9999 -9999 -9999 
-9999 -9999 -9999 39.48864 41.57224 42.06913 41.45238 39.32367 37.96027 37.45183 35.5364 34.74976 34.52715 35.02347 35.35211 34.96276 34.9537 36.11885 36.57796 37.54682 38.76405 39.81742 40.92593 41.57484 42.00727 41.75774 41.36986 40.7919 40.16204 39.44912 39.53652 39.53052 40.24276 40.37921 39.90113 39.66006 38.98386 38.59524 38.86515 38.83333 39.43495 40.58381 41.38498 40.54307 40.11574 39.49677 39.29558 39.6978 39.43985 38.95028 39.24657 39.396 39.34685 38.82883 39.00999 38.9348 39.97717 40.71558 41.11872 40.55556 39.73463 39.0884 38.87375 38.75228 38.36996 37.9604 -9999 -9999 -9999 38.13835 38.65546 38.96714 39.08617 39.83051 39.90611 40.07936 -9999 -9999 -9999 -9999 -9999 40.25424 -9999 -9999 -9999 -9999 -9999 -9999 40.68204 39.99516 40.48991 41.35537 41.85824 40.96415 41.97887 42.05202 42.14976 41.47231 42.12963 41.83823 43.00682 43.39669 43.18182 42.01183 42.52959 43.43658 44.19339 43.98827 43.45588 42.82888 43.08823 43.1001 43.38663 43.08824 43.45064 43.42105 43.90476 44.14542 44.24883 44.16196 43.62464 43.41085 43.14159 42.92779 42.33831 41.11446 41.74152 42.30392 42.37329 41.7154 40.94955 40.15152 40.31601 41.30769 41.38375 41.35707 41.875 42.27513 42.19577 41.34819 40.49521 40.27331 39.71862 39.59695 40.21858 40.74074 40.72848 39.93764 39.64733 40.23179 40.57734 40.54276 39.66667 39.65998 39.15831 37.94445 36.1768 35.38813 35.76389 36.1013 35.71009 35.31469 35.13746 35.31609 -9999 -9999 -9999 -9999 -9999 -9999 
-9999 -9999 -9999 -9999 -9999 -9999 41.35802 40.41063 39.48643 37.51208 35.89559 35.71429 35.2251 36.29576 36.27168 36.67622 36.22982 37.53561 37.95238 37.96034 37.78249 38.41292 39.79926 40.85873 41.48402 41.62101 41.30137 40.58472 39.62963 38.84221 38.86535 39.8017 39.71281 39.32956 40.20302 41.29002 41.54863 41.45299 41.23932 40.59524 40.03831 41.31155 41.52582 41.00567 40.77964 40.34722 39.56018 39.13444 39.62351 40.12004 40.23941 40.2663 40.20947 39.04827 38.3515 38.46154 38.96584 39.76648 41.0274 41.55156 40.24674 38.78117 38.36051 38.22464 38.00366 37.78855 37.31584 37.20074 37.55739 37.61574 38.03538 38.38028 39.04627 39.62488 39.83855 39.98101 -9999 -9999 -9999 40.86855 40.75117 40.67517 40.65443 41.50327 41.99623 41.42857 40.8237 41.0903 40.29383 40.24155 40.87187 40.54908 41.03498 41.56977 41.88343 42.46146 42.8744 43.42486 43.67733 43.05963 43.31876 42.88856 41.56805 42.42647 43.74389 43.75 42.41294 42.41071 42.87476 43.8172 44.03021 43.91957 44.40442 44.58092 44.30596 43.65889 43.82184 43.96307 43.82022 43.84363 44.04762 43.62319 43.33825 42.75148 41.99297 41.71687 42.13235 41.76357 41.39785 39.87026 39.36869 39.72987 40.06116 40.19151 40.70613 41.27604 42.7116 42.63627 41.08466 40.38871 40.97665 40.83868 39.88095 39.30921 39.47368 40.51155 40.63199 39.78953 39.09605 39.83942 40.38671 40.36975 40.04474 39.44257 38.87006 38.69248 -9999 -9999 -9999 -9999 -9999 35.8156 35.61404 35.1661 -9999 -9999 -9999 -9999 -9999 -9999 
-9999 -9999 -9999 -9999 -9999 -9999 -9999 39.4027 39.24419 38.63198 39.26191 40.16667 39.80676 40.87187 39.96598 40.28986 38.81579 39.2029 38.69565 37.55969 36.80751 37.37162 38.75698 40.15363 40.92798 40.93407 40.38462 39.94015 39.5891 38.85009 38.3661 39.21152 39.39394 39.18791 39.93845 40.22254 39.99055 40.22254 41.54897 42.04546 41.59524 42.04438 41.52381 41.26075 40.48964 40.21536 40.19608 39.96741 40.06499 40.13463 40.6713 40.85648 40.44321 39.54842 38.44907 38.41182 38.59404 38.73371 39.75069 40.77381 40.74074 40.13463 39.95845 40.07387 39.93056 39.60074 38.974 38.68056 38.90424 38.6026 38.33799 38.19832 38.81886 39.63645 40.05223 40.12784 39.96212 -9999 -9999 40.30132 40.74599 40.88095 41.19318 41.85553 42.18165 42.55618 42.60563 42.28571 41.8828 42.33333 41.49856 40.58598 40.06317 40.49364 40.88694 40.93567 41.3452 42.13235 42.63848 43.37732 42.84314 41.49254 41.91322 43.05556 42.69608 42.2123 42.11712 42.51497 43.1213 43.51032 44.4283 44.71662 44.83333 45.22792 44.74689 44.21965 43.81021 43.76791 43.86837 43.79735 44.06458 44.00289 43.59726 42.96952 42.37955 42.66862 41.81287 40.9292 39.76476 38.72699 38.0805 38.20949 39.24149 40.17764 40.85173 41.01358 42.35016 41.56017 40.40322 40.53764 41.18435 41.04437 40.29153 39.66666 39.59732 40.0223 39.95511 39.24915 38.85097 39.22559 39.97785 40.05556 39.93288 39.2817 38.50671 38.16667 -9999 -9999 -9999 -9999 -9999 -9999 35.27875 34.85632 -9999 -9999 -9999 -9999 -9999 -9999 
-9999 -9999 -9999 -9999 -9999 -9999 -9999 -9999 -9999 -9999 40.98011 42.60563 43.21596 43.4136 42.85714 42.33716 41.61836 40.4519 38.63857 36.88095 36.58192 37.5 38.29588 39.05229 39.64717 39.93056 39.65278 39.76852 39.58333 39.20613 38.34726 38.44538 39.26554 39.94334 39.55366 39.26191 38.67337 39.17624 41.12216 42.51413 42.06913 42.4435 41.92783 40.97619 39.50617 39.41121 40.42253 41.2465 40.51966 39.91105 40.42603 40.78459 40.66293 40.30132 39.44759 38.97472 38.7324 38.7324 39.16198 39.79167 40.95304 41.59683 41.83052 41.94678 41.85289 41.24767 40.70693 40.45624 40.41667 39.85102 39.29237 38.37048 38.10521 38.88108 39.4948 39.78571 39.57143 39.25502 39.06988 -9999 39.61284 40.19886 41.52462 41.85552 41.57197 41.7603 42.13092 42.6416 43.45903 43.56808 42.58735 42.06461 41.24053 40.89372 41.08696 40.34314 41.29902 41.52047 41.27335 42.01081 42.42871 41.31841 42.15976 41.44543 41.52047 42.7175 43.87255 43.98827 43.71945 44.05458 44.38824 44.48424 44.72064 44.72693 44.78873 44.34866 43.87112 44.05106 44.23631 43.96552 44.1022 43.85207 43.68319 43.43508 43.10759 42.43961 41.22549 39.78414 38.39468 37.60352 37.09761 37.96875 39.21413 40.60847 41.03773 39.92064 40.3312 40.07035 40.26864 40.54276 40.92654 40.77778 40.57239 39.887 39.91526 39.65419 39.85876 39.46918 39.03207 38.85097 38.97306 39.48546 39.97175 39.84018 39.18079 37.54209 37.04649 -9999 -9999 -9999 -9999 -9999 -9999 34.11188 -9999 -9999 -9999 -9999 -9999 -9999 
-9999 -9999 -9999 -9999 -9999 -9999 -9999 -9999 -9999 -9999 -9999 -9999 -9999 -9999 42.1831 42.79343 42.44792 41.76273 40.12077 38.54467 38.27161 38.1728 38.13202 38.43633 38.43633 38.68715 38.96648 39.38548 39.63015 39.94413 39.12943 38.96714 39.97175 40.36827 39.71429 39.58334 40.4454 41.35537 42.1415 42.42424 42.30587 42.58216 41.97356 40.64286 39.09524 38.99148 40.113 41.03642 41.15456 40.88983 40.58685 40.68628 41.4794 41.05114 40.36087 39.67803 39.49481 39.68366 40.29745 39.64219 40.23148 41.41061 42.13483 42.22847 42.10771 41.5733 41.03818 41.1792 41.20242 40.54307 40.03268 38.83427 38.33799 38.9432 39.06103 39.09348 39.52381 39.61905 39.36372 39.01624 38.7227 39.27557 40.6338 41.00379 41.09524 41.07649 41.5506 42.29341 43.65741 43.96471 43.91829 43.91204 42.74043 42.02279 41.11111 40.59454 41.35083 40.88004 41.64215 41.71569 41.74085 41.79031 40.9001 40.87537 41.19961 41.5183 42.79744 44.02332 43.9438 44.00966 44.1474 44.49234 44.46036 44.58689 44.67985 44.38095 44.17148 44.30077 44.35639 43.73796 43.92857 43.66666 43.85207 43.09593 42.70231 42.17986 41.01796 39.27115 37.83644 37.64278 37.60482 38.4696 39.83804 40.41275 39.8847 39.36508 39.71688 39.24292 39.79648 39.85507 40.12864 40.1464 40.36723 40.26346 40.03996 40.04551 40.10771 39.98288 39.57617 39.54023 39.11798 38.88889 39.69595 40.1464 39.5975 38.0226 37.66892 -9999 -9999 -9999 -9999 -9999 35.00597 -9999 -9999 -9999 -9999 -9999 -9999 -9999 
-9999 -9999 -9999 -9999 -9999 -9999 -9999 -9999 -9999 -9999 -9999 -9999 -9999 -9999 -9999 -9999 40.62203 41.66667 42.24138 41.54554 40.62802 40.12346 39.03013 38.95131 38.76405 38.87324 39.1784 39.20188 39.95786 40.70151 40.44256 40.51318 41.3371 40.74599 40.39751 40.63697 40.87416 41.33238 41.83239 42.4435 42.49059 42.56374 41.78504 40.54119 39.60728 39.30952 39.41761 39.63645 41.45599 41.99438 41.43126 41.40918 41.73689 41.76109 41.35714 41.04762 40.38095 40.54441 40.64577 39.80952 40.08945 41.2244 42.20205 42.507 42.43698 42.31482 41.52778 41.18056 41.52739 41.59644 41.38498 40.6338 40.21942 39.94413 39.63586 39.09176 39.37027 39.71985 39.21429 39.22414 39.05651 39.10441 39.33333 40.12784 40.26989 40.47619 40.86629 42.06349 43.36119 44.18982 44.58333 44.82358 44.37442 43.57885 42.33524 40.55877 40.16473 40.49364 40.12708 39.98516 41.31944 40.40786 40.23162 42.21069 43.05963 42.47549 42.72059 44.32367 44.62056 44.33139 44.42008 44.39571 44.00585 44.20498 44.41288 44.44444 44.3726 44.03056 44.11905 43.93505 43.67327 43.39489 43.59345 43.1001 42.68411 42.15686 41.09109 39.85174 38.81173 38.69048 39.13044 38.48344 38.00623 38.8976 39.38679 39.34599 40.00536 39.93969 39.75637 39.93288 39.87093 39.93764 39.81164 40.12027 40.02874 40.13083 40.02267 40.14891 40.27778 40.24884 39.65618 39.14053 39.03061 40.01122 40.6746 40.03436 38.72549 37.89753 -9999 -9999 -9999 -9999 -9999 -9999 -9999 -9999 -9999 -9999 -9999 -9999 
-9999 -9999 -9999 -9999 -9999 -9999 -9999 -9999 -9999 -9999 -9999 -9999 -9999 -9999 -9999 -9999 -9999 -9999 39.92754 40.84778 41.8116 42.62728 42.1681 41.05114 41.07981 41.73709 41.94756 41.29214 40.37194 40.72505 41.43126 41.59605 41.64313 40.38462 41.02197 42.195 41.9316 42.00095 42.54261 42.18456 42.30047 41.78504 41.38013 40.97022 41.1638 41.1368 39.94253 39.31624 40.86855 42.2486 42.0412 41.83052 42.01681 42.43914 42.20963 42.02381 41.49856 41.90613 41.47454 40.94828 41.26306 41.66667 42.4581 42.8338 42.64432 42.77778 42.3361 41.55093 41.85289 42.7256 42.9132 42.77778 42.40947 41.01124 40.54307 39.93446 39.70727 39.68481 39.67912 39.37861 39.71014 39.41376 39.29952 40.25383 40.77553 41.18636 40.90258 41.26648 42.38626 43.55433 44.26796 44.35933 44.14099 43.67328 43 40.99424 39.58937 39.17151 38.39198 38.66568 39.52096 39.58966 40.2439 41.44212 42.86412 43.08406 43.06372 43.4058 44.02018 44.33916 44.46902 44.51038 43.51578 43.6531 43.76791 43.77395 43.58789 43.4575 43.63163 43.73219 43.62464 43.44894 43.21256 43.12016 42.51453 41.83925 40.03514 39.10061 39.04179 38.84615 38.33334 38.05815 38.66249 38.92405 38.38141 39.78495 41.17807 41.03201 39.92705 40.03378 39.68927 40.13083 40.23482 39.83391 39.61938 39.77011 39.9093 40.18771 39.58333 39.39394 39.48135 39.43089 39.32292 39.887 41.1512 40.65393 39.32748 -9999 -9999 -9999 -9999 -9999 -9999 -9999 -9999 -9999 -9999 -9999 -9999 -9999 
-9999 -9999 -9999 -9999 -9999 -9999 -9999 -9999 -9999 -9999 -9999 -9999 -9999 -9999 -9999 -9999 -9999 -9999 -9999 -9999 38.92157 41.03682 42.95977 44.04762 44.05099 43.29096 42.74345 42.71124 42.55369 41.85446 41.43126 41.69027 41.71402 40.83094 40.82613 42.02794 42.72334 42.24138 42.89773 42.47159 41.92708 41.37931 40.65802 40.74612 41.54554 41.6185 41.06455 40.65511 40.66952 41.36064 42.13615 42.11142 41.64339 41.83052 42.58216 42.68466 42.57143 42.76505 42.26533 41.90613 42.23809 42.28045 42.22689 42.78399 42.78087 42.87373 42.84395 42.52078 42.42216 42.802 43.41033 43.57924 43.27365 42.20506 41.4794 41.26873 40.43561 39.75645 39.70306 39.65601 39.55911 39.61353 40.52478 40.77553 41.49807 41.27907 41.35083 41.37931 42.29869 42.86703 43.37489 44.09722 44.54503 44.56116 44.17135 42.89773 41.45177 40.75145 39.38953 39.06096 38.83084 39.10643 40.53374 41.46766 42.20588 42.913 43.2645 42.25838 42.0354 42.63682 42.92548 43.26827 42.69579 42.56487 42.08704 42.15686 42.22874 42.37329 42.80193 42.91908 42.97862 42.9941 42.79412 42.87791 42.25664 41.29016 39.13374 37.80675 37.60288 37.72066 39.01042 39.41799 40.09081 40.49145 38.84409 39.52226 40.95395 40.12864 40.22109 40.39548 39.83051 40.04551 40.75343 40.0463 40.19097 40.0463 39.4121 39.01384 38.71528 38.69666 38.59195 38.61301 38.91723 39.53423 38.93678 38.67371 37.99883 -9999 -9999 -9999 -9999 -9999 -9999 -9999 -9999 -9999 -9999 -9999 -9999 -9999 
-9999 -9999 -9999 -9999 -9999 -9999 -9999 -9999 -9999 -9999 -9999 -9999 -9999 -9999 -9999 -9999 -9999 -9999 -9999 -9999 -9999 39.15187 39.84451 42.07143 42.63456 42.74953 42.63183 42.67891 41.97183 42.277 42.76995 43.16901 43.19249 42.26021 41.4272 41.42651 41.7864 41.95238 42.68466 42.19048 41.45053 41.23188 40.60078 41.71484 41.66666 41.78744 42.10019 41.25723 41.1159 41.88034 42.13748 41.83145 41.57277 41.92416 42.59517 43.03621 43.28183 43.01228 42.80303 42.19048 42.61633 42.28045 42.11267 42.11142 42.77778 42.92015 42.90976 42.6105 42.46357 42.59511 43.17977 43.57592 43.87986 43.54913 42.59517 41.89944 40.80299 39.93845 39.94747 39.57129 39.38953 39.40059 39.62585 40.00482 39.58937 40.3343 40.57018 41.4966 42.28927 42.06685 42.96296 43.83657 43.98148 43.64525 44.49861 44.7479 44.49907 43.87324 42.54261 41.64258 41.32353 41.26746 42.19378 40.10101 40.90686 42.0354 43.18408 43.50746 42.09082 41.81727 42.0202 42.35056 43.45959 42.77778 41.59137 41.34328 41.46766 41.64172 41.78994 42.10914 42.28122 42.43097 42.48028 43.01471 42.24398 40.95528 39.60874 37.6935 37.73438 38.54822 37.97771 39.30467 40.30501 41.53226 40.75269 40.56095 41.22662 41.61055 41.2415 41.52542 42.4268 42.2355 41.0694 40.02874 40.08074 40.17755 39.81164 39.35185 38.50174 37.63066 37.35329 37.39766 37.76224 38.92655 39.58334 39.20188 38.16254 37.5 -9999 -9999 -9999 -9999 -9999 -9999 -9999 -9999 -9999 -9999 -9999 -9999 
-9999 -9999 -9999 -9999 -9999 -9999 -9999 -9999 -9999 -9999 -9999 -9999 -9999 -9999 -9999 -9999 -9999 -9999 -9999 -9999 -9999 39.94083 38.88889 39.43149 40.71914 40.62196 40.21739 39.79347 40.47278 41.05114 41.4548 41.92488 42.20657 42.39232 42.32955 41.11272 40.57655 40.46243 39.93756 40.27377 40.8046 41.61877 40.89817 39.51149 39.66666 40.95441 42.02381 42.21902 41.73913 41.97797 41.57116 40.27777 40.18624 41.17371 42.22222 42.49769 42.82407 43.42593 43.46405 43.20113 43.07909 43.03201 42.37288 41.85393 42.68802 43.28704 43.32872 43.32872 42.85714 42.82787 42.75068 42.50226 43.03684 43.27446 42.75161 42.15549 40.80299 39.81221 39.55966 39.36782 39.53488 39.32748 38.88889 38.76706 38.66279 38.99417 39.65015 40.45189 40.76774 41.40401 42.48138 43.67498 44.29098 43.80819 43.7558 44.314 44.42897 43.79682 42.75879 42.78426 43.22453 44.02985 43.96208 41.0101 40.41542 40.96386 42.42196 43.8253 42.53313 42.9624 42.17635 42.07566 43.3435 42.71795 42.84253 42.20348 42.83537 41.8429 41.09282 41.46707 41.49202 41.66667 41.99102 42.93155 42.2999 41.41104 40.38461 38.09524 37.29036 37.24707 38.28541 39.79979 41.2854 41.47727 40.17857 40.47231 41.05555 41.13176 41.32653 41.49832 41.92004 42.0339 40.47619 40.00573 40.34483 40.58219 40.21119 39.38869 38.44367 37.79138 37.58741 37.63158 37.99534 38.50574 39.74138 39.73684 38.57479 37.84349 36.35825 35.56548 -9999 -9999 -9999 -9999 35.30624 -9999 -9999 -9999 -9999 -9999 
-9999 -9999 -9999 -9999 -9999 -9999 -9999 -9999 -9999 -9999 -9999 -9999 -9999 -9999 -9999 -9999 -9999 -9999 -9999 -9999 -9999 39.74551 39.88095 38.80671 38.12684 39.48529 39.93157 39.19574 38.96135 38.36705 38.57143 40.25024 41.50235 42.277 42.16524 41.85824 41.45115 41.06628 40.45543 39.18853 39.34783 40.25788 40.60999 38.9049 37.23659 37.17765 38.75473 41.19183 40.99617 40.50725 42.24638 42.19807 41.71484 41.25958 40.91549 41.41061 42.26852 42.77164 42.86703 43.20298 43.37068 43.19249 42.46479 41.78437 41.90075 42.26852 43.05555 43.07479 42.63352 42.74268 42.7169 42.53188 42.78233 43.09719 42.93982 42.64981 41.87853 40.80056 39.96212 39.35714 39.2171 38.92926 38.73412 38.75855 38.68702 39.05797 39.05181 40.66764 41.08016 42.07849 42.16383 42.68518 43.618 44.19889 44.20591 44.02778 43.25843 42.49762 42.5656 43.86746 43.65672 44.13673 45.24162 43.84921 41.97062 42.35264 41.8456 44.29293 43.87703 43.71166 43.64103 43.26132 42.46646 43.08128 42.64706 42.57529 43.0383 41.40947 41.23867 40.65962 40.83585 41.18832 41.66667 42.57301 42.45427 41.43518 40.47988 39.09043 38.9862 37.83494 37.08733 38.06011 40.59051 41.72149 41.72113 41.03618 40.88889 40.90653 41.89189 42.25 43.00446 41.66666 40.84467 40.38242 40.08475 40.5481 41.29818 41.29943 40.89612 40.55365 39.52626 39.36782 38.88889 38.85995 39.55479 39.39394 37.66195 36.53169 36.21908 35.53404 35.85409 36.03203 -9999 35.27199 35.02331 34.65842 -9999 -9999 -9999 -9999 
-9999 -9999 -9999 -9999 -9999 -9999 -9999 -9999 -9999 -9999 -9999 -9999 -9999 -9999 -9999 -9999 -9999 -9999 -9999 -9999 -9999 -9999 39.47633 38.78109 37.83383 38.30882 38.3139 39.02616 40.45543 39.40059 38.75969 39.30636 39.23114 40.30516 41.95076 42.88443 41.9532 40.31401 39.84981 39.36531 38.78392 39.59538 39.61946 38.37154 37.98949 37.95761 39.04142 41.54694 41.69075 40.74074 41.15646 42.0311 41.27907 40.73007 40.95033 41.21558 41.47992 42.42844 42.75161 42.6416 43.13315 43.28183 43.17326 42.9214 42.51413 41.87793 42.29516 42.5463 42.25023 42.59517 42.93629 42.88338 42.7169 42.83425 43.25946 43.08264 42.39029 41.99623 41.21813 39.88095 38.15029 37.2449 37.82991 38.43137 39.20565 39.69874 39.45578 39.7549 40.51131 39.65093 40.24976 41.15023 42.22068 43.15886 43.60037 42.39437 42.30226 42.38506 43.20626 44.76401 44.60199 42.82129 41.61631 43.60696 43.30312 42.75915 43.01733 43.67378 41.48607 40.15625 42.1325 43.93004 42.93873 43.21946 43.60766 44.50464 44.02174 44.35157 42.53313 41.89532 40.4908 40.51988 41.15385 42.0999 41.97436 40.47988 39.71354 41.0865 41.42551 40.5303 38.49727 38.98026 40.05555 41.08527 42.16172 41.47222 41.30313 42.03266 42.64871 42.38411 42.60485 41.49944 40.73446 41.32653 41.7789 41.41156 40.87571 40.90395 41.24437 41.4696 41.09784 40.57846 39.67014 39.73472 39.37572 39.12281 37.41135 36.03286 35.43123 35.38733 34.94152 35.05245 34.90128 35.30093 -9999 -9999 -9999 -9999 -9999 -9999 
-9999 -9999 -9999 -9999 -9999 -9999 -9999 -9999 -9999 -9999 -9999 -9999 -9999 -9999 -9999 -9999 -9999 -9999 -9999 -9999 -9999 -9999 -9999 39.02316 38.27345 38.45203 39.09496 38.47099 39.48529 40.78431 40.21632 40.61275 39.76051 38.75969 39.98101 42.67606 43.12207 41.88157 39.73989 38.62548 38.47619 38.57143 38.34283 37.71307 38.43391 39.80676 40.57971 40.98837 41.71497 41.00877 40.98039 41.83773 40.83821 39.59552 40.86725 41.42651 40.93691 41.48148 42.1976 42.61839 42.90037 43.06723 43.21596 43.1968 42.74953 42.2081 42.277 42.76377 42.74648 43.04775 43.29609 43.25507 43.13996 43.18182 43.21918 43.13996 42.50465 42.0892 42.0892 41.09848 39.04899 38.42054 38.78299 39.38726 39.22584 39.46078 39.77941 40.20772 40.92702 40.63422 40.01938 40.2307 41.29423 42.03807 42.15686 41.5717 40.99424 42.24806 44.11765 43.75 42.74274 42.01913 40.59633 41.94445 43.25277 43.24187 41.40867 41.5641 41.92229 39.31159 38.88021 39.59644 43.0383 43.5559 42.86085 42.31771 43.62745 43.75645 43.21465 42.85345 41.92387 40.63468 40.03115 40.72917 42.31366 41.7977 40.55556 40.96999 41.66667 42.53529 42.481 42.67429 41.88742 41.80556 42.165 41.83333 40.09009 39.9435 40.93221 41.69444 41.9426 41.80696 41.60978 41.75113 41.63823 40.95563 40.3868 40.20618 39.61187 39.49772 39.9258 40.14368 40.79559 39.64821 38.63369 38.01898 -9999 36.80309 36.08156 35.99164 35.73141 35.25414 35.08772 -9999 -9999 -9999 -9999 -9999 -9999 -9999 
-9999 -9999 -9999 -9999 -9999 -9999 -9999 -9999 -9999 -9999 -9999 -9999 -9999 -9999 -9999 -9999 -9999 -9999 -9999 -9999 -9999 -9999 -9999 -9999 39.55186 39.29293 39.24975 38.91391 38.71528 39.15187 40.26134 40.52918 40.19174 38.7414 38.15789 39.05651 40.45584 41.45299 40.97421 39.57143 38.66667 39.50617 38.74765 39.11709 39.61318 40.7971 41.42442 41.83773 40.83333 40.81134 41.6423 42.63566 41.3033 40.08284 41.47231 42.31884 41.69054 41.57224 41.31554 41.97012 42.48366 42.69663 43.17326 43.29556 42.94872 42.40057 41.97443 42.46479 42.51412 42.88733 42.83708 42.98979 42.77778 42.77164 42.79155 42.7256 41.94757 41.71402 42.3258 42.13881 40.13849 39.04143 38.73547 39.20565 38.88889 38.50148 39.71316 41.37081 40.17857 40.51471 39.99028 40.28571 41.14584 41.31554 40.50991 40.74074 41.42442 43.86608 44.19862 41.81637 41.76647 40.60926 41.0101 41.9697 40.35088 40.99794 40.19608 39.77743 41.48773 41.56473 41.14907 42.13541 43.65942 40.82809 40.20376 40.32597 40.42722 41.98015 41.29863 41.06394 40.80189 41.01563 40.625 40.14196 41.29863 42.55486 42.03704 40.70513 41.45021 42.40196 43.45238 42.95082 41.77704 40.66667 41.77704 42.57726 42.08754 40.92719 41.80791 42.08473 41.36213 41.30313 41.21161 41.21315 42.14689 41.86308 40.87031 40.95805 40.8105 40.17241 38.96552 38.85995 39.7007 38.42593 37.89753 -9999 -9999 -9999 -9999 -9999 -9999 -9999 -9999 -9999 -9999 -9999 -9999 -9999 -9999 -9999 
-9999 -9999 -9999 -9999 -9999 -9999 -9999 -9999 -9999 -9999 -9999 -9999 -9999 -9999 -9999 -9999 -9999 -9999 -9999 -9999 -9999 -9999 -9999 -9999 -9999 40.36145 38.06991 37.4247 37.5 37.17949 37.90801 39.90196 40.5572 38.74876 36.43984 35.36706 35.96362 37.7551 39.44604 39.20455 39.50617 41.09524 41.52422 41.07481 41.2194 41.24174 41.09848 41.28131 40.64027 40.93567 42.22062 43.4387 42.81609 42.10398 42.32456 42.34694 42.46146 42.05091 40.59829 41.07649 42.06573 42.50936 42.49059 42.66098 43.01994 42.92857 42.09894 41.71442 41.69061 41.78537 41.59503 42.06799 42.04331 42.15549 42.43268 42.36695 41.54728 41.54659 42.09647 42.7762 41.85714 40.80211 39.56522 38.88889 38.79902 38.98722 39.13691 41.09961 40.70227 40.46921 40.00961 40.09524 41 41.05288 40.26989 40.85249 42.30205 43.29871 43.17507 41.44279 41.24378 40.98896 42.24572 41.41104 39.25234 39.5704 39.95399 39.19753 39.42208 40.60888 40.99379 43.01242 44.12526 40.8046 39.43406 39.29309 39.14063 39.27445 40.15625 40.11387 39.91228 39.90683 40.3035 39.66146 40.74367 41.98312 43.0116 40.94551 40.17373 42.21133 41.91338 41.16998 40.55184 40.57239 41.22517 42.26974 42.5526 41.35906 41.08138 40.96756 40.32887 39.90492 40.31987 40.53288 41.07345 41.92264 41.75141 40.67122 39.90773 39.17824 38.44367 38.11995 38.26945 37.66082 37.69276 -9999 -9999 -9999 -9999 -9999 -9999 -9999 -9999 -9999 -9999 -9999 -9999 -9999 -9999 -9999 
-9999 -9999 -9999 -9999 -9999 -9999 -9999 -9999 -9999 -9999 -9999 -9999 -9999 -9999 -9999 -9999 -9999 -9999 -9999 -9999 -9999 -9999 -9999 -9999 -9999 39.61499 39.87915 38.70482 37.56219 38.09172 38.55094 38.5355 40.71637 40.29007 38.29365 35.47331 34.4697 35.3363 36.79337 37.69268 40.35714 42.7113 43.78531 43.66761 43.21596 42.22533 41.2244 40.4661 40.79962 42.1256 43.10759 43.70211 43.64162 43.22157 42.52199 42.27761 42.10398 41.93237 41.57061 40.87644 41.40625 41.90274 42.32954 42.07259 41.45053 41.95485 42.48319 41.52132 40.96415 41.28131 41.37597 41.44991 41.23314 41.3085 41.38258 41.43126 41.5 41.25604 42.04871 43.34754 43.58974 42.67241 40.70048 40 40.42033 40.2819 40.43027 42.10915 42.22874 41.15646 40.37727 39.91477 40.19468 40.24621 39.98101 40.31792 41.17503 41.01796 41.71642 41.22024 41.74107 42.36318 41.15854 39.49387 38.61538 38.82051 39.38703 39.38703 39.41718 39.96914 39.21875 42.21354 44.76264 41.90178 39.97396 40.58642 39.86979 40.19151 39.90135 40.59305 39.73577 39.4697 39.10841 39.20513 39.90536 40.84395 43.17941 42.38782 41.42316 42.88817 41.52961 40.50772 40.41249 41.47092 41.27778 40.77181 41.02132 39.562 39.87486 39.2898 39.23253 39.97748 39.91081 40.35675 40.74074 41.29819 41.27252 40.37801 39.5544 39.12281 37.95322 37.70255 37.91523 38.17488 -9999 -9999 -9999 -9999 -9999 -9999 -9999 -9999 -9999 -9999 -9999 -9999 -9999 -9999 -9999 -9999 
-9999 -9999 -9999 -9999 -9999 -9999 -9999 -9999 -9999 -9999 -9999 -9999 -9999 -9999 -9999 -9999 -9999 -9999 -9999 -9999 -9999 -9999 -9999 -9999 -9999 -9999 41.94112 40.59381 39.58333 39.88989 40.24024 39.40298 40.0641 40.51131 40.2819 38.64771 36.8513 35.54726 35.85784 36.47059 37.78104 40.41426 42.28045 43.26291 43.72659 43.59155 43.17326 42.28045 41.068 40.72736 41.66667 42.17245 42.89855 43.00292 43.27957 42.86765 42.0078 41.66667 42.20273 41.32653 41.18357 41.59504 41.76245 41.32948 40.67345 41.08527 42.29287 42.15116 41.54448 41.35083 41.54554 41.15497 41.1306 41.12903 40.72464 40.96821 41.11111 41.10787 41.54624 42.09895 43.93939 43.48138 41.9347 41.81329 42.913 42.81189 42.61974 42.522 41.76471 41.02753 40.84062 40.5314 40.55556 40.55877 40.35853 40.13605 40.97633 40.90686 41.44672 41.05392 41.66666 41.61706 40.76032 40.23955 39.8318 40.19309 40.39246 40.67581 40.49439 40.37267 40.06813 41.16561 44.66874 43.50105 41.82489 43.73706 42.86459 42.05975 42.03125 41.01563 39.96865 40.57632 40.01572 40.19453 40.28222 40.4952 41.82692 43.06002 41.74836 42.61672 41.23376 38.9071 38.63135 40.50773 39.71572 39.81174 40.58334 40.39116 40.40664 39.25668 39.1954 39.56916 39.37853 39.44257 39.64647 40.01678 40.54433 40.47213 40.12027 39.60542 38.38652 37.61574 38.00114 39.02582 -9999 -9999 -9999 -9999 -9999 -9999 -9999 -9999 -9999 -9999 -9999 -9999 -9999 -9999 -9999 -9999 
-9999 -9999 -9999 -9999 -9999 -9999 -9999 -9999 -9999 -9999 -9999 -9999 -9999 -9999 -9999 -9999 -9999 -9999 -9999 -9999 -9999 -9999 -9999 -9999 -9999 -9999 43.59162 41.83874 40.74901 41.49149 41.49096 39.96497 39.51533 39.44773 40.20771 40.32338 39.0625 36.99308 35.52761 35.84577 36.40219 37.93019 39.34782 41.4751 42.51894 43.11491 43.75594 44.19771 41.66666 39.3852 39.61353 40.08746 41.03314 42.10526 42.76316 42.7175 41.42229 41.10128 41.79031 41.24877 41.03314 41.11111 41.01069 40.52478 40.49707 41.08358 41.95736 42.49271 42.20273 41.15347 41.4723 41.2768 41.54339 42.33038 41.42085 41.47116 41.12586 40.46569 40.71359 41.423 43.62464 43.63027 43.23069 43.54839 43.37732 42.69608 41.98343 40.31863 40.47271 40.70227 41.44411 41.61691 41.49408 41.54303 41.29575 40.77381 42.31151 41.37255 41.37255 41.64201 42.16122 41.76587 41.61676 41.84397 42.32724 41.4366 41.51139 41.64111 41.15542 40.84108 41.45768 41.24204 43.40717 43.09072 44.6186 45.97523 45.53479 42.99363 43.71019 40.66882 40.44118 41.53094 41.47541 41.96623 42.04423 40.46088 41.12903 42.5027 41.10215 41.31944 40.54126 39.12112 38.06818 38.17382 39.67213 39.07285 39.49275 40.52397 40.95805 40.11494 39.53287 39.54704 39.39394 39.38079 39.72603 39.65998 39.47951 39.80856 39.61841 40.22989 39.23122 37.87616 38.24201 39.16957 38.89881 -9999 -9999 -9999 -9999 -9999 -9999 -9999 -9999 -9999 -9999 -9999 -9999 -9999 -9999 -9999 
-9999 -9999 -9999 -9999 -9999 -9999 -9999 -9999 -9999 -9999 -9999 -9999 -9999 -9999 -9999 -9999 -9999 -9999 -9999 -9999 -9999 -9999 -9999 -9999 -9999 44.17641 43.89535 42.15686 40.99702 42.03869 43.27399 42.38591 40.61876 40.08408 39.43452 39.69428 38.65878 36.95759 35.40419 36.1194 36.97917 37.58706 38.38757 40.88694 40.71915 40.71914 41.35357 42.43076 42.43516 41.1095 40.16035 39.8688 40.37146 41.00877 41.81329 42.18442 40.55391 40.5754 41.64186 41.02374 40.02932 40.30214 40.33042 39.92248 39.95601 40.7869 41.39942 42.68707 42.32649 41.39706 41.2768 41.4956 42.35497 43.09243 42.5816 42.0354 41.02374 40.63422 40.73254 41.02753 42.90213 43.55072 43.15302 42.81863 42.23039 41.47059 40.10721 39.82558 40.15152 40.63422 41.98623 41.69147 41.24252 41.59137 41.66667 41.08761 42.11712 40.6002 41.59204 41.91919 42.55051 42.04776 42.12121 43.5101 44.29959 42.68229 41.95402 41.66666 40.75235 40.51363 40.87049 42.90612 43.52725 42.37645 43.46354 43.8349 43.42797 44.77848 44.16933 42.74541 41.09101 41.47541 42.02186 42.2658 42.47836 40.46841 41.12378 42.12513 40.19292 40.28662 40.42722 40.207 39.43549 38.83495 38.92508 38.73355 38.87043 38.51351 38.67816 39.43299 40.08621 40.37356 40.26807 39.44637 38.90785 38.89821 38.56264 38.28829 38.32772 39.50617 39.9093 39.46163 38.75839 39.09818 37.92397 37.04678 37.32394 36.66078 36.05201 -9999 -9999 -9999 -9999 -9999 -9999 -9999 -9999 -9999 -9999 -9999 
-9999 -9999 -9999 -9999 -9999 -9999 -9999 -9999 -9999 -9999 -9999 -9999 -9999 -9999 -9999 -9999 -9999 -9999 -9999 -9999 -9999 -9999 -9999 -9999 -9999 -9999 44.88304 43.92157 41.91395 42.95252 43.17507 42.44012 41.91692 40.27778 39.45428 39.07624 37.7566 36.93628 36.12775 36.01908 34.79798 35.93594 38.24405 39.46078 39.65686 39.67552 39.54057 39.80136 41.54589 42.81189 42.17986 41.27219 41.64201 41.91395 41.59248 41.74152 41.04104 41.79142 41.46766 40.92483 40.20039 39.76608 39.9174 39.72868 39.78495 40.56047 41.17503 42.42203 43.16177 41.64201 40.90462 40.95378 41.44411 42.357 42.48512 42.11443 41.29353 41.04847 40.82592 40.8284 41.37168 42.10655 41.91177 41.51874 40.80119 41.1046 40.61583 40.93992 42.36919 42.92035 42.23373 41.86567 41.06244 42.16717 40.91138 41.0841 40.93876 40.08534 40.68479 42.50508 42.76585 42.38461 42.43827 43.88379 46.01227 45.12384 43.57367 42.84963 42.92849 42.85714 44.41824 43.68449 40.63819 40.17764 40.45741 41.87697 41.31945 40.35948 42.44876 42.93011 42.09957 41.69373 42.12663 42.31813 42.481 41.74863 41.42157 40.9164 41.23932 40.95011 39.89979 40.71125 42.11783 40.27331 39.12568 38.69444 38.72222 38.71882 39.36291 39.06963 39.04268 39.12671 38.94616 38.16092 37.76042 38.07471 38.18966 38.02083 37.94695 38.32772 39.54194 40.24526 38.90747 38.94501 38.22338 37.70255 37.76041 36.8007 35.57692 35.71009 -9999 -9999 -9999 -9999 -9999 -9999 -9999 -9999 -9999 -9999 
-9999 -9999 -9999 -9999 -9999 -9999 -9999 -9999 -9999 -9999 -9999 -9999 -9999 -9999 -9999 -9999 -9999 -9999 -9999 -9999 -9999 -9999 -9999 -9999 -9999 -9999 44.47703 44.56736 43.03482 44.07242 42.68052 40.41916 39.77612 39.62032 40.98441 40.98441 39.32063 37.62328 36.54618 37.36236 35.17677 34.15133 35.89357 37.76961 38.40156 39.36274 39.82301 38.7414 39.28922 41.1306 41.91177 42.30769 42.60633 42.72683 41.88988 42.01597 41.94112 41.79142 42.36527 41.24629 40.05376 39.74171 39.90714 40.53922 40.80375 41.02374 41.91468 42.57353 43.13725 42.37955 41.56805 40.97222 41.01601 41.51696 41.86567 41.99102 41.39222 40.89089 41.09282 41.17211 41.56805 42.0098 42.42647 42.23039 41.7402 41.59335 42.42424 42.79081 43.4262 44.1349 41.84132 41.21622 41.99005 42.16717 40.87907 41.31313 40.34149 40.2863 41.12654 43.26241 44.47821 44.18191 44.06953 44.2229 42.64706 42.31975 40.37447 40.60846 42.74109 43.40168 42.67196 41.24204 41.40211 41.17032 40.40484 40.05291 40.55202 40.25974 41.91018 40.7709 40.85234 40.74973 40.57377 41.55666 41.39164 40.65574 40.9632 39.46946 41.77282 41.42316 39.94624 40.69893 41.3172 39.92375 40.36545 39.7587 39.92705 38.8983 38.50283 38.54875 38.55593 38.18966 37.97578 37.90793 38.02817 38.04094 38.1162 38.42756 38.49481 38.84181 38.31096 37.62712 37.71331 37.79461 38.48123 38.19209 38.18027 37.28374 35.75175 35.30778 35.27874 34.94152 34.03756 -9999 -9999 -9999 -9999 -9999 -9999 -9999 
-9999 -9999 -9999 -9999 -9999 -9999 -9999 -9999 -9999 -9999 -9999 -9999 -9999 -9999 -9999 -9999 -9999 -9999 -9999 -9999 -9999 -9999 -9999 -9999 -9999 -9999 -9999 44.68137 43.36837 43.61277 41.89054 40.52579 40.01966 40.32651 41.73977 42.20588 40.99901 39.94511 38.23232 37.5 36.00299 36.3293 35.62437 36.76471 36.67154 38.24536 39.14956 38.15529 38.08111 38.48039 37.96569 39.174 41.4966 42.87791 43.6103 43.40176 42.68052 42.91417 42.58982 41.5183 40.97633 41.09623 41.76647 42.63106 42.11177 40.77381 42.18596 43.20626 43.83528 44.06158 43.14596 41.76617 40.88855 41.31632 41.93948 42.65873 42.06467 40.88855 41.29016 41.31841 42.5 42.85714 43.26087 43.71387 44.08213 44.25872 44.53353 44.60641 43.54839 41.76587 41.17211 40.286 39.02196 39.10841 40.29472 41.18541 40.90214 41.00204 41.53925 39.99485 42.17791 41.43447 42.02675 41.38287 40.04193 41.3811 39.97923 39.70126 39.33121 40.54126 41.50641 43.78981 44.49735 42.97543 42.54808 40.72883 40.26455 40.40729 41.77385 40.47619 40.9432 40.40729 40.847 41.41996 41.74863 39.96212 40.61489 39.14791 40.54846 42.06989 41.72113 40.75908 40.33659 38.91639 40.06623 41.1055 41.27119 40.7281 40.5859 39.4198 38.06689 38.28214 38.48797 38.71528 38.97661 39.19317 38.57479 37.83626 37.23959 36.95023 37.25146 37.74854 38.02083 37.14204 36.66098 37.41554 37.9786 37.51452 36.22807 35.1626 34.49884 33.77347 32.95053 32.85884 -9999 -9999 -9999 -9999 -9999 -9999 
-9999 -9999 -9999 -9999 -9999 -9999 -9999 -9999 -9999 -9999 -9999 -9999 -9999 -9999 -9999 -9999 -9999 -9999 -9999 -9999 -9999 -9999 -9999 -9999 -9999 -9999 -9999 -9999 44.49405 43.96208 43.43813 43.54354 42.68657 42.06114 42.5789 42.7612 42.23881 42.04431 40.8862 39.07352 38.03804 38.20895 37.89683 37.90561 37.4752 37.02877 37.65885 38.59903 38.58115 39.05945 38.5049 37.20414 38.8241 41.4025 43.81643 45.09232 45.58823 44.8718 44.30348 43.42758 43.42235 42.88557 43.34817 44.45266 43.94608 41.83874 41.66667 43.30882 44.73684 44.80078 44.23265 41.69154 40.78815 40.83585 42.0398 43.39762 43.34817 42.94294 42.89289 41.54154 42.33038 43.59345 44.17614 45.19774 46.2806 46.28571 45.73755 43.95044 42.25664 42.26191 41.93628 39.77941 39.37126 39.1947 39.6789 39.38703 39.23506 39.0498 38.89736 39.95399 41.35897 41.43375 40.50207 39.55729 40.36458 40.79487 40.07692 40 40.40084 40.12247 39.61704 41.50537 44.78168 45.03716 42.84188 40.70204 40.10582 40.54846 41.5868 41.2673 40.84656 40.57508 41.80107 40.71661 42.72186 40.53398 40.08574 39.59008 40.74973 42.34089 42.16009 41.72095 38.55191 38.28383 39.05556 39.81482 40.96284 40.79096 41.32537 40.92719 39.71936 40.05747 40.31609 40.2439 39.98843 40.00583 39.53901 38.29226 37.92697 37.6914 37.90036 37.60234 37.15035 36.95136 36.44721 36.48019 37.08477 37.19723 35.71429 34.44056 33.68921 33.51191 33.48322 33.66546 -9999 -9999 -9999 -9999 -9999 -9999 
-9999 -9999 -9999 -9999 -9999 -9999 -9999 -9999 -9999 -9999 -9999 -9999 -9999 -9999 -9999 -9999 -9999 -9999 -9999 -9999 -9999 -9999 -9999 -9999 -9999 -9999 -9999 -9999 -9999 42.87879 42.97189 43.9006 43.07653 41.96518 41.9403 42.61194 41.61692 42.01702 42.26727 41.36546 41.08409 40.40404 38.96329 38.49557 40.21632 40.14706 39.00096 39.1263 38.73106 37.90709 38.07429 37.53709 36.35015 37.97654 40.35853 42.95432 45.45231 45.87021 45.10386 44.62525 44.80712 44.39528 44.96067 45.4902 45.22417 43.73178 42.13099 42.95809 44.13043 45.07246 45.22771 44.17404 41.69162 41.01208 40.55891 41.71657 43.20436 44.22123 43.48259 42.19378 42.34234 42.42871 43.48659 45.05135 46.35273 46.46814 46.06874 44.26033 43.39164 42.55424 41.76529 40.22818 40.08057 40.11044 39.16417 39.02196 39.34631 38.60183 39.89362 41.2844 42.22732 40.55728 39.71193 39.20042 40.12539 41.69231 40.91847 40.9375 40.69401 40.31316 40.45699 40.93615 44.20406 44.02866 41.58628 40.41534 39.95794 40.52083 41.53522 42.18913 41.58829 40.77847 40.90671 40.9188 42.68489 42.12219 39.54984 39.65054 41.77489 42.65028 42.72876 41.91257 40.27778 39.43701 38.56264 39.44444 38.70246 38.68243 40.13083 40.78498 40.91954 40.62137 40.65393 41.05263 40.57715 39.87268 39.93545 39.70238 39.14319 39.10483 38.66072 38.09524 37.94964 37.7858 36.73168 37.35532 37.04338 36.82703 35.89743 35.39426 -9999 34.82906 -9999 -9999 -9999 -9999 -9999 -9999 -9999 -9999 
-9999 -9999 -9999 -9999 -9999 -9999 -9999 -9999 -9999 -9999 -9999 -9999 -9999 -9999 -9999 -9999 -9999 -9999 -9999 -9999 -9999 -9999 -9999 -9999 -9999 -9999 -9999 -9999 -9999 42.53049 42.92929 42.32523 41.74242 41.19262 42.38591 42.81095 42.01597 41.16616 42.83932 43.97321 42.47231 40.32828 40.79602 41.22288 41.61808 39.75845 38.5927 39.4027 38.78571 38.03116 38.19846 37.24189 36.54797 36.38639 36.26126 38.8724 42.37955 43.13294 43.76833 44.6411 45.16765 45.20649 45.41667 45.83334 46.11437 45.63953 44.95169 44.54851 44.63601 44.71662 44.30836 44.77648 43.73767 41.61677 40.76032 40.83333 41.69154 42.90675 43.06387 42.09596 42.04431 42.91417 42.86765 44.20703 45.20833 45.77594 45.97222 45.71563 44.26934 42.64133 41.98718 40.76032 40.8862 40.67164 39.89676 39.34911 39.30723 40.50152 43.21175 43.0683 40.48354 40.10736 39.6789 39.76563 40.625 41.25641 41.38374 41.77116 41.40042 42.17578 42.66129 43.0914 44.23077 45.31746 43.20594 40.81197 40.5327 40.46875 41.03575 42.3545 43.10797 41.84953 41.30094 40.66455 40.46088 40.24194 40.02688 41.23656 41.96623 41.44592 41.47351 42.65028 41.55629 41.02564 40.94684 38.54515 37.7702 39.17526 39.23253 39.54023 39.69072 40.08074 39.59054 39.72125 39.64202 39.53216 40.40936 40.48043 39.26453 38.70305 39.16667 38.95908 37.36559 37.44048 37.19298 36.81034 37.01484 37.54355 -9999 -9999 -9999 -9999 -9999 -9999 -9999 -9999 -9999 -9999 -9999 -9999 
-9999 -9999 -9999 -9999 -9999 -9999 -9999 -9999 -9999 -9999 -9999 -9999 -9999 -9999 -9999 -9999 -9999 -9999 -9999 -9999 -9999 -9999 -9999 -9999 -9999 -9999 -9999 -9999 -9999 -9999 42.47968 43.75 43.24324 42.24052 42.16867 41.66667 40.71285 40.63131 41.26263 41.11446 42.04317 41.66667 42.43781 41.49408 41.20639 41.54519 41.39942 41.54448 39.31686 37.73946 38.21256 39.3829 39.53431 38.2542 38.20895 37.61261 39.79541 40.03945 39.54678 40.84062 42.54386 43.25513 43.97738 44.83185 45.29093 45.82104 45.69893 44.92754 43.52913 42.14286 42.12165 42.83626 43.51578 42.83234 42.79279 43.02209 42.32323 41.91919 42.51752 42.01702 42.59538 43.46847 43.42758 43.16861 43.99718 44.69484 45.19141 45.52903 44.79166 43.20809 42.28122 41.94277 41.84184 40.72979 40.37524 39.85294 40.51551 41.12986 41.12654 41.38548 40.57085 39.94427 39.76118 40.78947 42.26006 41.74383 41.04167 41.79894 42.25053 42.28296 42.65809 42.17742 42.36559 44.61253 44.41799 42.36335 41.07906 39.8847 39.96331 41.02564 42.54526 42.918 42.64862 40.92593 40.35791 38.57527 38.88889 40.17094 40.63853 40.86909 41.77668 42.24614 42.05556 41.29943 41.30556 38.63636 38.22525 39.02027 38.24201 39.30219 38.9757 39.28981 39.45403 39.75694 39.6412 39.61938 40.20115 40.21487 39.57608 38.60722 38.32742 38.04863 37.70833 37.12121 36.88431 37.0115 37.33918 38.66071 -9999 -9999 -9999 -9999 -9999 -9999 -9999 -9999 -9999 -9999 -9999 -9999 
-9999 -9999 -9999 -9999 -9999 -9999 -9999 -9999 -9999 -9999 -9999 -9999 -9999 -9999 -9999 -9999 -9999 -9999 -9999 -9999 -9999 -9999 -9999 -9999 -9999 -9999 -9999 -9999 -9999 -9999 -9999 41.66667 43.98288 43.76263 41.69223 41.71779 41.10942 39.74747 39.23506 39.55148 41.30879 41.03535 42.46032 44.1349 43.97473 43.99903 44.05458 44.02655 40.61274 37.99517 38.05395 38.8241 40.03411 40.71359 40.90462 40.53255 40.79602 39.71315 39.62032 38.08111 37.82051 39.79843 41.17647 42.52199 42.79081 43.7996 43.9911 43.27485 42.71442 40.96004 39.82021 40.61275 41.89055 42.51752 43.57072 44.81318 43.76247 42.7996 43.48259 43.93713 43.81237 43.33333 42.24224 41.76617 42.2043 42.99517 43.77394 44.74432 45.08971 44.32574 43.37732 42.53992 41.98909 41.27102 41.64201 41.56717 41.81864 42.17791 40.32508 40.90214 40.29889 40.33635 40.91138 41.51282 41.84615 41.17949 41.27604 41.53397 41.39785 42.96709 41.72026 40.58792 41.66667 44.67519 44.46219 43.35477 41.44951 40.74367 40.01052 40.41133 40.90909 42.50541 43.15476 42.85329 42.15054 41.02151 39.67098 38.94283 38.9071 41.28035 41.86047 41.44444 42.16667 42.03143 41.97531 40.90909 39.11565 38.4009 38.36207 39.48135 39.65618 39.37572 39.54802 39.74576 39.29379 38.92655 39.422 39.7241 39.39909 38.59195 38.81036 37.85211 37.12121 36.89655 37.42841 37.92398 37.82738 -9999 -9999 -9999 -9999 -9999 -9999 -9999 -9999 -9999 -9999 -9999 -9999 -9999 
-9999 -9999 -9999 -9999 -9999 -9999 -9999 -9999 -9999 -9999 -9999 -9999 -9999 -9999 -9999 -9999 -9999 -9999 -9999 -9999 -9999 -9999 -9999 -9999 -9999 -9999 -9999 -9999 -9999 -9999 -9999 -9999 -9999 44.27558 43.3435 41.27847 41.61554 40.01524 39.78659 40.27348 40.86934 40.56749 42.2709 43.91692 44.12768 44.44444 45.19981 45.91887 43.52127 40.5754 39.23304 38.0848 38.42593 39.3695 40.54908 41.59335 40.99901 39.33532 39.99014 38.97929 37.7495 37.5502 38.54482 39.94083 39.7929 40.66566 41.36364 40.60651 40.26549 40.23669 39.25049 39.68843 39.95984 40.42929 41.66667 43.24926 44.12935 43.07653 42.54784 43.63184 44.12935 43.23852 42.74598 42.04431 41.61662 41.61706 42.23206 43.37669 44.53941 44.85363 43.75 42.77613 41.64216 41.17357 41.26746 41.18687 40.8998 41.10601 40.02058 40.4944 40.23955 40.5303 41.74266 41.76892 41.56442 41.2037 41.5883 41.66667 41.66667 40.9188 40.21505 41.12554 44.07051 45.16985 45.14331 43.83013 42.04546 41.26344 40.84395 39.98397 40.23269 40.90164 42.81046 43.27342 43.03279 42.29508 41.31147 40.25055 39.67213 41.31031 40.07271 40.16667 40.43624 40.65995 41.13176 41.63861 40.73761 39.29795 40.30198 40.81871 40.42676 40.08474 39.89899 39.76109 38.79311 38.0787 38.19444 38.59196 38.32199 38.80385 39.00344 37.8316 36.92529 37.34141 37.22416 38.01531 -9999 -9999 -9999 -9999 -9999 -9999 -9999 -9999 -9999 -9999 -9999 -9999 -9999 -9999 
-9999 -9999 -9999 -9999 -9999 -9999 -9999 -9999 -9999 -9999 -9999 -9999 -9999 -9999 -9999 -9999 -9999 -9999 -9999 -9999 -9999 -9999 -9999 -9999 -9999 -9999 -9999 -9999 -9999 -9999 -9999 -9999 -9999 -9999 44.45289 43.53846 42.33746 41.76955 41.40867 41.56315 42.18266 42.7212 42.17949 41.84451 42.09209 42.59259 44.17163 44.94576 43.09739 40.89744 40.50856 39.34224 38.6608 38.67833 39.55911 40.47619 41.05572 40.9292 39.98516 40.02932 39.2402 38.10583 37.89023 38.78879 38.27254 39.35185 40.74359 39.70884 37.85141 38.45203 38.7414 39.12722 39.09681 39.41919 39.87374 40.53374 42.74598 43.40383 42.2002 42.80648 43.75629 43.5492 42.79618 42.11984 41.48936 41.11111 41.59159 42.16122 43.70797 44.91004 44.19339 43.70698 43.58974 43.08036 42.06949 41.9697 42.09726 40.60606 40.5303 40.17224 40 40.88855 41.7937 40.92308 40.86103 41.10942 41.32918 41.56051 41.24339 40.60509 41.42628 41.55809 43.62903 44.85138 45.07455 43.70968 41.80239 40.39914 40.11076 39.67622 39.58333 39.67213 40.75908 42.91939 42.05044 40.92654 40.19126 39.48087 39.38654 39.66557 40.33776 40.48405 38.87025 38.97306 39.11565 40.39548 41.52446 41.83908 41.84272 40.49708 39.56897 40.06849 39.49772 39.32292 39.08451 38.46382 37.91967 38.06147 38.3046 38.45279 37.81393 37.45705 37.36934 36.81287 38.44563 -9999 -9999 -9999 -9999 -9999 -9999 -9999 -9999 -9999 -9999 -9999 -9999 -9999 -9999 -9999 
-9999 -9999 -9999 -9999 -9999 -9999 -9999 -9999 -9999 -9999 -9999 -9999 -9999 -9999 -9999 -9999 -9999 -9999 -9999 -9999 -9999 -9999 -9999 -9999 -9999 -9999 -9999 -9999 -9999 -9999 -9999 -9999 -9999 -9999 -9999 43.90244 44.16412 43.94872 42.74691 41.06958 42.23251 42.89743 42.10257 43.14475 42.79141 42.38241 41.20795 40.72663 40.79755 39.88095 40.20961 40.93876 40.11341 38.88889 38.84875 39.24112 39.99516 40.88465 40.90686 40.74074 40.57655 39.96101 38.8806 38.3232 38.51282 38.75909 39.73168 40.87423 40.04065 38.72699 39.41441 39.69561 38.70482 38.74622 38.94817 39.63415 40.57085 42.14357 43.61277 44.20398 44.61078 43.22759 42.60101 41.69192 41.23607 40.61861 40.95959 41.31737 42.69306 43.88247 44.05458 43.71302 42.51244 42.29229 42.21888 41.81818 41.44008 40.79342 40.84821 41.51874 40.75444 40.99901 41.06061 41.51606 42.06349 41.86449 41.69207 41.09195 40.79916 41.61376 42.41214 41.61238 43.01948 43.99786 43.97106 42.12663 39.58333 39.18555 39.32375 40.36209 41.4523 40.36374 40.26403 41.63916 42.59563 41.28415 41.0929 40.84699 39.0625 39.45355 40.56291 40.05017 39.47812 39.84642 40.17755 40.97701 41.3242 41.72414 41.26157 39.69907 39.55479 40.02307 39.53216 39.18998 39.45819 39.12121 38.59808 37.5591 37.03704 36.79354 37.75862 36.74768 37.13192 37.47024 38.45923 -9999 -9999 -9999 -9999 -9999 -9999 -9999 -9999 -9999 -9999 -9999 -9999 -9999 -9999 -9999 
-9999 -9999 -9999 -9999 -9999 -9999 -9999 -9999 -9999 -9999 -9999 -9999 -9999 -9999 -9999 -9999 -9999 -9999 -9999 -9999 -9999 -9999 -9999 -9999 -9999 -9999 -9999 -9999 -9999 -9999 -9999 -9999 -9999 -9999 -9999 -9999 44.63923 43.17023 42.43354 41.89743 41.25515 41.87243 42.35897 42.92308 42.33954 41.82146 40.06708 39.51282 39.89362 40.72948 40.8308 41.66667 41.16616 40.12897 40.0436 40.12524 40.05764 40.46935 40.87416 41.09195 41.45053 41.16234 40.3884 39.32528 39.11616 38.93149 39.55729 40.65104 41.53687 40.48354 40.46891 40.26104 39.87915 40.09146 40.40786 40.3575 40.16768 40.95745 42.58706 44.04412 44.89247 44.13673 44.15161 43.27795 42.55051 41.8718 41.79331 41.38889 42.11309 42.1379 43.05143 42.90306 41.19403 40.83585 40.84084 40.62189 40.89552 41.10294 41.66667 42.55162 41.56805 41.09792 41.29575 42.16418 43.1592 43.48259 42.09858 40.93291 40.45699 40.83064 41.58523 42.50541 42.56536 42.88026 42.15368 41.72095 39.63816 39.56972 40.47231 41.30676 42.73224 41.77668 41.88742 41.66667 42.8532 41.47287 41.83278 40.86645 39.08141 39.37909 40.26864 41.00221 41.4696 41.49602 41.46621 40.66438 39.93174 39.86254 39.21569 39.26117 40.0862 40.90909 40.48043 39.44247 39.12529 39.0681 38.67141 37.32518 35.89743 36.92982 37.3086 37.99283 37.9529 -9999 -9999 -9999 -9999 -9999 -9999 -9999 -9999 -9999 -9999 -9999 -9999 -9999 -9999 -9999 -9999 -9999 
-9999 -9999 -9999 -9999 -9999 -9999 -9999 -9999 -9999 -9999 -9999 -9999 -9999 -9999 -9999 -9999 -9999 -9999 -9999 -9999 -9999 -9999 -9999 -9999 -9999 -9999 -9999 -9999 -9999 -9999 -9999 -9999 -9999 -9999 -9999 -9999 -9999 40.97007 41.5641 41.40867 39.94791 39.45148 40.43887 40.96354 41.01563 40.34679 40.4359 40.50152 40.97015 41.07143 41.59226 41.9403 41.51697 41.89122 42.2549 41.56977 40.68486 40.36458 40.57143 40.717 41.16523 41.06801 40.76773 40.35218 39.80363 39.72987 40.44271 40.38662 39.71354 40.98958 40.58642 40.2229 41.21349 42.22222 42.36948 41.86627 41.04292 40.51205 40.76305 41.91322 44.24198 45.90643 46.29902 45.71006 44.78543 43.59169 42.52266 41.51376 41.81911 42.01913 42.06707 42.50742 42.06467 41.83874 41.5692 41.03314 41.91177 41.96165 42.1875 42.81437 42.11712 41.36727 41.76647 42.39458 43.04282 43.81966 42.31166 40.79365 40.51447 40.39502 40.29605 41.36612 42.80303 42.74541 41.7756 41.41996 41.39344 40.71038 42.10382 42.76316 42.60486 42.88079 42.47222 42.88079 42.60486 41.19757 41.08527 40.5 39.80556 39.08141 39.01766 39.56229 40.34347 40.22109 40.12557 39.46328 38.27055 39.1092 38.60252 38.84083 39.72125 40.60659 40.14881 39.17556 38.69258 38.38028 38.63636 36.74242 36.57244 37.81362 38.35158 38.62239 -9999 -9999 -9999 -9999 -9999 -9999 -9999 -9999 -9999 -9999 -9999 -9999 -9999 -9999 -9999 -9999 -9999 -9999 
-9999 -9999 -9999 -9999 -9999 -9999 -9999 -9999 -9999 -9999 -9999 -9999 -9999 -9999 -9999 -9999 -9999 -9999 -9999 -9999 -9999 -9999 -9999 -9999 -9999 -9999 -9999 -9999 -9999 -9999 -9999 41.95135 41.69247 -9999 -9999 44.00407 41.5641 40.48354 40.16563 40.67708 40.01572 40.23809 39.93711 39.74763 40.82809 40.16096 40.29889 40.59702 41.69118 41.7885 41.34615 41.98813 41.93867 42.60913 42.94118 42.15258 41.18357 40.24976 40.11015 40.22989 40.51393 40.67633 40.2374 39.52802 39.81482 39.57696 40.45407 40 39.76337 40.39063 40.78675 40.92308 41.74242 42.39022 42.88922 42.90675 41.88856 41.09282 41.08761 41.48936 43.0597 45.13685 46.11111 46.36628 45.82119 44.86607 42.66055 41.79448 42.2528 41.91996 41.89122 42.46032 43.01868 42.0354 41.54519 40.78431 41.69118 42.7547 42.47231 42.92548 42.0466 41.61631 42.26908 42.88991 42.54386 42.66055 41.69255 40.85938 39.53059 39.26645 40.10929 41.01093 43.08743 44.43549 44.20173 42.40437 41.55629 41.50273 41.69399 42.05298 41.52778 42.00111 43.23432 43.81188 42.22222 40.9699 41.58305 41.66667 41.19287 39.68785 39 39.38127 39.23729 39.46918 40.08474 38.93629 38.28671 39.24087 38.26413 38.85995 39.93545 39.78873 38.96797 37.97281 37.80919 38.15789 37.65969 36.50235 37.81139 -9999 -9999 -9999 -9999 -9999 -9999 -9999 -9999 -9999 -9999 -9999 -9999 -9999 -9999 -9999 -9999 -9999 -9999 -9999 -9999 -9999 
-9999 -9999 -9999 -9999 -9999 -9999 -9999 -9999 -9999 -9999 -9999 -9999 -9999 -9999 -9999 -9999 -9999 -9999 -9999 -9999 -9999 -9999 -9999 -9999 -9999 -9999 -9999 -9999 -9999 -9999 43.88379 40.70613 40.83851 -9999 -9999 42.77263 41.28205 40.0818 39.65428 39.87539 40.05711 40.26041 40.25157 40.64465 40.53983 40.21288 40.72948 41.19683 42.07849 42.53623 42.27583 42.15831 42.0098 42.64995 42.27761 42.73566 42.73256 41.15497 40.06317 39.78261 40.04831 40.50049 39.85507 39.06551 38.67833 38.62513 40.10574 40.49439 40.53148 40.23438 41.12149 41.82146 42.04893 42.46747 43.1213 42.70833 42.33038 41.8408 41.64126 42.26006 42.27829 42.79618 44.05113 45.26239 45.94203 45.88235 44.14894 43.07692 42.48466 41.25892 41.39056 41.66667 43.11701 42.89216 41.64209 40.47972 40.47264 41.29242 41.69169 42.0202 41.79448 41.46342 41.84397 42.43119 41.97531 41.4366 41.22671 41.17033 40.09585 39.57655 39.71397 41.25683 42.95082 42.91531 43.49462 42.80673 42.21672 41.88597 41.36513 42.27373 42.69788 43.00895 43.18937 43.42684 41.83334 42.11864 42.54237 42.5737 40.64626 39.81482 38.96396 38.8322 39.0785 39.62585 39.57627 39.85006 40.41812 39.45221 38.94799 39.7821 40.87161 40.45508 40.00593 38.86905 38.27381 37.86808 36.33687 35.73944 36.25887 -9999 -9999 -9999 -9999 -9999 -9999 -9999 -9999 -9999 -9999 -9999 -9999 -9999 -9999 -9999 -9999 -9999 -9999 -9999 -9999 -9999 
-9999 -9999 -9999 -9999 -9999 -9999 -9999 -9999 -9999 -9999 -9999 -9999 -9999 -9999 -9999 -9999 -9999 -9999 -9999 -9999 -9999 -9999 -9999 -9999 -9999 -9999 -9999 -9999 -9999 -9999 42.94872 40.67398 39.54403 40.42056 42.26006 42.69866 41.61491 40.50926 39.8773 40.05128 40.35494 40.53846 40.47987 40.29503 40.13499 40.50207 40.70122 41.54303 42.87791 43.61753 44.01647 42.90936 42.27941 42.87475 41.81329 41.73956 42.85368 41.91177 40.51471 39.79045 39.74733 39.69874 39.30636 38.81767 38.91263 39.3852 40.48672 41.07873 41.66667 40.91146 41.03971 41.61475 41.97531 42.37374 43.57072 43.70698 42.72682 41.9403 41.82004 42.36111 42.69231 41.66667 42.24924 43.47181 44.89247 45.53922 44.44444 43.34863 42.12963 41.35992 41.23867 41.36364 41.99199 42.33432 41.56717 39.78979 39.70149 40.71571 40.73232 40.56749 41.38805 40.54192 41.07873 41.12487 41.58974 40.93977 40.95464 41.4803 40.7709 40.71038 40.53156 41.91501 42.37705 41.72095 41.8306 42.18579 41.72167 40.82519 41.01731 41.72149 41.47026 41.66667 43.16667 42.58029 41.52637 42.23164 42.28814 41.58163 41.18481 40.58957 40.99099 40.10771 39.49152 39.03061 40.23482 41.75317 41.81134 41.07774 41.01423 41.21703 41.33574 41.0349 41.00481 40.01204 38.45923 36.55914 36.25887 35.28369 35.85409 36.65459 -9999 -9999 -9999 -9999 -9999 -9999 -9999 -9999 -9999 -9999 -9999 -9999 -9999 -9999 -9999 -9999 -9999 -9999 -9999 -9999 
-9999 -9999 -9999 -9999 -9999 -9999 -9999 -9999 -9999 -9999 -9999 -9999 -9999 -9999 -9999 -9999 -9999 -9999 -9999 -9999 -9999 -9999 -9999 -9999 -9999 -9999 -9999 -9999 -9999 -9999 41.30435 41.64063 40.9306 40.14675 40.88297 42.05607 41.69255 40.34679 40.14917 40.45782 40.98958 41.1215 41.30658 41.10257 41.04747 40.82051 39.89362 40.68047 43.1001 44.34783 43.93064 43.16425 42.69006 43.03519 42.56039 42.24138 42.53623 41.61765 40.92702 40.21203 39.23304 38.67647 38.89699 39.42678 39.78261 40.86492 41.54412 40.45086 40.55728 40.3946 40.67398 41.95223 42.23426 42.81345 43.91026 44.18605 42.83969 41.31737 41.26016 41.87054 42.95454 43.24187 42.68604 42.47231 42.9602 44.93609 44.75767 43.58586 42.25641 41.82051 41.81911 41.86808 41.49096 41.04292 41.76558 40.7855 40.04559 41.89257 40.90214 41.02366 41.15226 39.87539 41.09907 41.66667 41.51187 41.19348 41.13419 40.77381 40.57734 40.98136 41.30676 41.30676 41.61184 42.26384 41.20066 40.75607 40.21382 39.89071 40.625 42.13576 42.67338 42.48036 43.31104 42.22595 41.9774 42.22973 41.13356 40.73761 40.07395 40.52901 41.09784 40.69635 39.91525 39.31844 40.38242 40.86483 40.83045 40.7277 40.92789 40.85439 40.60991 40.32258 41.51624 40.49338 38.3693 37.13768 36.85783 35.29762 35.60334 36.54546 -9999 -9999 -9999 -9999 -9999 -9999 -9999 -9999 -9999 -9999 -9999 -9999 -9999 -9999 -9999 -9999 -9999 -9999 -9999 -9999 
-9999 -9999 -9999 -9999 -9999 -9999 -9999 -9999 -9999 -9999 -9999 -9999 -9999 -9999 -9999 -9999 -9999 -9999 -9999 -9999 -9999 -9999 -9999 -9999 -9999 -9999 -9999 -9999 -9999 -9999 -9999 -9999 42.91922 42.10799 40.05802 40.24262 41.84953 41.29979 41.4838 41.25 41.92627 41.74504 42.2675 42.3676 41.92466 41.28557 40.68479 40.61876 42.7237 44.26628 43.0758 41.54554 41.54589 43.1001 44.15459 43.04762 42.1456 41.61822 41.54375 40.39801 39.25373 38.24405 39.10257 40.20337 39.95536 40.82591 41.96429 40.8002 40.92308 41.17647 41.71891 42.57246 42.72446 42.43354 43.74382 44.52519 43.78655 42.70524 41.99199 40.98069 40.41026 40.82311 40.89743 40.5607 40.27778 42.14647 43.71257 43.27309 42.40797 42.84254 42.69578 41.74197 41.51652 39.89899 40.39039 41.66666 41.1315 42.20348 41.12487 40.70911 41.07143 40.06309 41.27482 41.32706 41.35514 40.55907 39.82085 39.74147 40.84158 41.16998 40.4057 40.35088 40.13158 41.44951 41.33987 41.2854 40.93377 40.92896 41.97121 42.92085 43.2047 42.96171 43.7291 42.67677 42.25989 42.37049 42.08754 41.19128 41.46893 41.43914 41.78082 40.65744 39.96018 39.28981 39.90773 39.89118 39.88304 40.0641 39.74586 38.93832 38.67981 38.55279 39.56856 39.00709 38.59338 38.16425 37.22826 34.9761 35.78255 -9999 -9999 -9999 -9999 -9999 -9999 -9999 -9999 -9999 -9999 -9999 -9999 -9999 -9999 -9999 -9999 -9999 -9999 -9999 -9999 -9999 
-9999 -9999 -9999 -9999 -9999 -9999 -9999 -9999 -9999 -9999 -9999 -9999 -9999 -9999 -9999 -9999 -9999 -9999 -9999 -9999 -9999 -9999 -9999 -9999 -9999 -9999 -9999 -9999 -9999 -9999 -9999 -9999 -9999 43.18415 41.01153 39.99469 40.36624 40.98532 39.47785 40.27778 41.04555 42.18266 42.41952 41.50993 41.38199 41.20935 41.94277 42.42196 43.1998 43.78037 43.19283 41.69082 42.22062 43.71387 45.317 44.80364 43.75 43.2081 42.3998 40.74352 39.35743 37.8012 38.33834 39.20972 39.48835 40.73232 41.99495 41.5641 41.58974 41.95135 42.5 43.29205 43.28205 43.18642 44.11474 44.76744 43.91957 43.03922 43.10089 42.49249 41.1315 40.3035 40.10904 40.37267 39.61578 39.83488 40.92536 42.42196 43.25758 44.56194 44.36937 42.91792 42.19378 40.6535 39.11043 40.93212 42.3716 42.60958 40.96134 40.67398 40.91146 41.09195 41.13588 41.08833 41.11979 40.11254 40.15401 40.32346 40.89659 40.87432 39.60369 39.76035 40.04934 40.71038 41.63934 43.14207 43.43267 43.07863 43.10631 44.01994 43.78484 43.83334 43.33891 42.22784 42.37288 42.19978 41.75084 42.25195 42.36813 42.12173 41.95205 40.67252 40.31142 39.27739 39.71445 40.25822 41.31331 41.69632 41.54633 41.57609 40.31775 38.46382 38.20922 37.99883 38.86926 37.75571 36.41304 34.42029 -9999 -9999 -9999 -9999 -9999 -9999 -9999 -9999 -9999 -9999 -9999 -9999 -9999 -9999 -9999 -9999 -9999 -9999 -9999 -9999 -9999 -9999 
-9999 -9999 -9999 -9999 -9999 -9999 -9999 -9999 -9999 -9999 -9999 -9999 -9999 -9999 -9999 -9999 -9999 -9999 -9999 -9999 -9999 -9999 -9999 -9999 -9999 -9999 -9999 -9999 -9999 -9999 -9999 -9999 -9999 42.92695 41.82292 40.7173 40.07936 40.66772 39.78836 39.89418 40.67398 40.80189 40.90909 40.3564 41.19791 42.36111 43.86364 43.91414 42.5789 42.98751 43.12739 42.65414 43.90655 45.24496 45.77398 45.25862 44.6926 44.54851 43.12439 41.09792 39.63964 38.20281 38.10976 38.82924 39.71795 40.92763 41.92387 41.79647 42.36543 42.67913 42.99479 43.44685 42.43827 42.58691 43.36327 44.7343 44.50048 43.32359 42.51244 42.62336 42.57576 41.25767 40.76646 40.22634 39.12037 39.34468 40.13293 40.69231 42.93912 44.76686 45.40059 45.24162 43.7252 41.51607 39.57055 39.17181 40.6953 41.66666 40.50568 40.03623 40.10417 41.43229 41.32492 41.19497 40.50999 40.11943 40.20902 40.1864 40.56656 40.41803 40.16885 40.73465 41.66667 42.29923 42.86885 43.96175 44.37158 44.14191 44.42605 44.85699 44.06733 43.71539 43.03233 43.01347 43.24324 43.09284 42.9096 42.51126 42.77588 42.52874 42.2722 42.10373 41.72474 41.66667 42.15686 42.25352 42.61229 42.6259 41.9686 41.69686 40.23298 39.17556 38.3452 37.11309 36.26046 35.30303 35.12774 34.27961 -9999 -9999 -9999 -9999 -9999 -9999 -9999 -9999 -9999 -9999 -9999 -9999 -9999 -9999 -9999 -9999 -9999 -9999 -9999 -9999 -9999 -9999 
-9999 -9999 -9999 -9999 -9999 -9999 -9999 -9999 -9999 -9999 -9999 -9999 -9999 -9999 -9999 -9999 -9999 -9999 -9999 -9999 -9999 -9999 -9999 -9999 -9999 -9999 -9999 -9999 -9999 -9999 -9999 -9999 -9999 -9999 41.48323 41.38021 40.24261 40.95689 40.80189 40.66772 41.29863 41.74504 41.03971 41.40461 41.06771 41.66667 42.75253 43.54354 42.47549 42.383 43.01994 42.67531 44.72543 45.77398 45.83334 45.11079 45.12488 44.40442 42.90213 41.22288 40.07463 39.35045 38.60856 38.33849 39.21875 41.51234 42.34164 41.85011 42.61007 42.8125 43.25521 44.2644 42.9784 42.35897 42.72407 44.01647 44.15709 42.913 42.50742 42.77108 42.75915 42.85714 41.66666 40.39246 39.61538 40.6953 41.48936 41.12986 41.41337 43.16367 45.60117 46.9719 46.04105 43.27309 41.18247 39.86068 39.96388 40.58974 40.29076 39.95327 40.04193 40.27778 39.73545 40.97884 42.01058 41.34304 40.26403 39.83004 40 40.82244 40.54276 41.33554 42.16336 42.86111 43.30555 43.16169 42.57726 42.71872 43.77076 44.45364 44.39846 43.82613 43.27778 43.0602 43.31656 44.06355 43.63075 43.33333 43.35046 43.08449 43.4669 44.07665 44.01489 42.54835 41.66667 41.66667 41.54846 41.72619 41.51678 40.24823 39.57597 38.84935 37.91966 38.34541 37.66789 36.47741 35.37851 34.13879 -9999 -9999 -9999 -9999 -9999 -9999 -9999 -9999 -9999 -9999 -9999 -9999 -9999 -9999 -9999 -9999 -9999 -9999 -9999 -9999 -9999 -9999 
-9999 -9999 -9999 -9999 -9999 -9999 -9999 -9999 -9999 -9999 -9999 -9999 -9999 -9999 -9999 -9999 -9999 -9999 -9999 -9999 -9999 -9999 -9999 -9999 -9999 -9999 -9999 -9999 -9999 -9999 -9999 -9999 -9999 -9999 -9999 42.08333 41.09375 40.15152 41.01563 40.98958 41.3522 42.6272 42.3913 41.89959 41.14907 42.46646 42.6636 42.22391 42.72997 42.82946 42.76191 42.46146 44.4205 45.45454 45.65628 45.48309 45.14493 44.26934 43.63027 42.75996 41.64194 40.54054 39.40549 39.20042 39.96865 40.80189 41.66666 42.32387 43.02083 42.73105 42.63627 43.96998 43.26625 42.97839 43.05556 44.11765 44.09923 43.62888 43.48039 43.25871 43.01321 43.30266 42.91539 42.55861 42.02454 42.20348 43.09739 42.60385 41.87243 42.86077 45.57522 47.39884 46.92982 44.98503 42.46988 39.78909 39.48718 39.6605 40.95311 40.52795 40.50207 39.17197 39.83546 40.81741 41.3172 41.85303 40.57377 40.01104 40.53532 41.09101 41.28163 41.69454 41.46893 41.19286 41.19445 41.41914 41.11479 41.27777 42.44445 42.80177 42.49723 42.9402 42.11111 41.27252 41.18481 42.12018 43.44032 44.76352 44.40639 43.76437 43.02662 42.56366 42.41122 41.98385 42.07891 41.99405 42.38869 41.27698 39.64286 39.05694 38.97849 37.7858 36.93046 37.63636 37.45388 35.82411 34.31734 33.70508 -9999 -9999 -9999 -9999 -9999 -9999 -9999 -9999 -9999 -9999 -9999 -9999 -9999 -9999 -9999 -9999 -9999 -9999 -9999 -9999 -9999 -9999 
-9999 -9999 -9999 -9999 -9999 -9999 -9999 -9999 -9999 -9999 -9999 -9999 -9999 -9999 -9999 -9999 -9999 -9999 -9999 -9999 -9999 -9999 -9999 -9999 -9999 -9999 -9999 -9999 -9999 -9999 -9999 -9999 -9999 -9999 -9999 40.26899 40.49479 40.31672 39.66146 40.73209 40.78125 42.16457 42.78297 42.10257 41.94785 41.92466 42.72446 42.25641 42.21888 42.76637 42.4569 42.58189 44.02017 45.05208 45.5019 45.38647 45.08237 44.98079 44.77969 44.25121 42.98631 42.01183 40.63755 39.82347 40.7173 41.61375 41.71975 42.40506 44.04762 44.06605 44.45313 44.54733 43.64103 43.6214 43.2212 43.79327 43.30882 42.55162 42.44012 43.1592 43.25758 43.28205 42.46894 42.89366 42.71152 42.46894 42.6636 42.97436 42.36326 42.81697 44.59325 46.05136 46.2963 45.13889 42.42654 40.79218 40.22634 39.46002 40.71795 41.92229 40.83333 39.15344 39.69506 39.90948 40.21972 41.12729 42.04423 41.5305 41.22662 41.22662 41.77741 40.88367 40.50388 40.41249 39.99443 40.42082 40.28239 40.7688 41.83445 41.7226 41.41499 42.14206 42.47222 41.66667 40.47619 40.9532 42.06621 42.89384 42.49714 42.12486 42.1857 42.0977 41.89655 42.16201 42.7305 42.64881 41.75627 39.83813 39.23861 39.10024 38.64469 37.25669 36.71498 35.65821 35.40146 34.73748 33.85609 -9999 -9999 -9999 -9999 -9999 -9999 -9999 -9999 -9999 -9999 -9999 -9999 -9999 -9999 -9999 -9999 -9999 -9999 -9999 -9999 -9999 -9999 -9999 
-9999 -9999 -9999 -9999 -9999 -9999 -9999 -9999 -9999 -9999 -9999 -9999 -9999 -9999 -9999 -9999 -9999 -9999 -9999 -9999 -9999 -9999 -9999 -9999 -9999 -9999 -9999 -9999 -9999 -9999 -9999 -9999 -9999 -9999 41.11287 41.37841 40.42722 40.59561 40.44271 40.54337 40.57971 40.96354 42.08333 43.27217 42.42886 41.28086 41.7443 42.61831 42.22391 42.43324 42.5656 42.29651 43.73796 44.90476 45.45455 45.50725 45.24854 45.15504 44.80676 44.56417 44.02017 42.91908 41.17211 40.34268 41.61409 43.28125 42.81609 42.78997 44.48758 44.96904 44.42725 43.40062 42.47144 43.20988 43.32314 43.66267 44.65876 44.69246 44.02985 44.49405 43.86887 43.24187 42.77606 42.70509 42.05128 42.12963 41.87371 41.875 42.21354 42.00311 43.76263 44.46093 43.5241 43.84385 42.28395 41.69239 40.18229 40.45407 40.2648 41.87306 41.69271 40.42722 38.99573 40.01068 40.05991 40.37634 40.41394 41.0066 41.28035 41.36009 41.4175 41.00877 39.81174 39.5072 39.91667 41.19757 41.33772 41.08527 40.96521 41.21924 40.81633 41.61017 42.39618 43.17168 42.92929 42.20339 42.51991 42.70115 -9999 -9999 -9999 -9999 -9999 43.21096 43.31567 41.81442 40.62871 40.74074 40.05474 38.64469 37.30159 36.08092 35.05435 34.57576 34.12121 34.19118 -9999 -9999 -9999 -9999 -9999 -9999 -9999 -9999 -9999 -9999 -9999 -9999 -9999 -9999 -9999 -9999 -9999 -9999 -9999 -9999 -9999 -9999 -9999 -9999 
-9999 -9999 -9999 -9999 -9999 -9999 -9999 -9999 -9999 -9999 -9999 -9999 -9999 -9999 -9999 -9999 -9999 -9999 -9999 -9999 -9999 -9999 -9999 -9999 -9999 -9999 -9999 -9999 -9999 -9999 -9999 -9999 -9999 -9999 -9999 -9999 42.29167 40.23809 40.81741 41.326 41.09554 41.12319 41.51234 43.43972 42.85353 41.81957 40.99794 41.79527 42.09858 41.74129 41.64209 41.83874 43.45588 44.66859 45.4416 45.89337 45.16129 44.64809 44.35562 44.19048 44.30199 43.76791 42.01081 40.99794 42.23958 43.43198 43.4839 44.081 43.17708 42.08595 41.56218 41.14583 41.5883 42.18427 42.4591 43.40383 44.15161 44.285 43.89564 44.22691 44.72637 43.75 43.25153 42.75362 41.51091 41.27967 41.40867 41.95223 42.29362 42.02898 42.81697 42.78115 41.43447 42.05128 42.35056 41.38199 40.86439 41.46154 40.43501 41.326 42.52604 41.61392 40.57856 40.20563 40.22331 39.56972 39.52226 40.32346 40.70088 41.11842 41.22222 41.20066 40.625 40.11111 41.25276 42.21854 42.4117 42.24806 41.28035 40.68462 41.69501 41.32537 41.27119 42.34234 43.91133 43.9877 43.72185 43.14562 -9999 -9999 -9999 -9999 -9999 43.64802 43.30986 40.9894 40.45508 40.73405 38.73626 37.45421 36.84848 36.32246 35.66666 34.84848 35.31022 -9999 -9999 -9999 -9999 -9999 -9999 -9999 -9999 -9999 -9999 -9999 -9999 -9999 -9999 -9999 -9999 -9999 -9999 -9999 -9999 -9999 -9999 -9999 -9999 -9999 
-9999 -9999 -9999 -9999 -9999 -9999 -9999 -9999 -9999 -9999 -9999 -9999 -9999 -9999 -9999 -9999 -9999 -9999 -9999 -9999 -9999 -9999 -9999 -9999 -9999 -9999 -9999 -9999 -9999 -9999 -9999 -9999 -9999 -9999 -9999 -9999 -9999 41.40461 40.16613 41.4557 41.95313 42.49482 42.10391 42.65752 41.59021 40.8002 39.92842 40.34149 41.4628 41.64141 40.97015 41.32047 42.11309 43.87906 44.99514 45.28669 44.96067 44.66766 44.00196 43.70155 43.67816 43.23671 41.74152 41.14746 41.8239 41.98212 42.7116 43.89413 42.61304 41.37658 41.37841 41.51139 41.51282 41.48773 41.91996 42.74924 43.11484 42.79487 42.81345 43.29766 44.07631 44.36128 44.14141 43.90928 43.26625 42.02899 41.79527 42.10662 42.108 42.03011 42.07819 42.28016 41.66667 41.66667 42.37805 42.57028 42.96636 42.51022 41.37658 41.45435 42.05975 41.34718 41.0828 40.38049 39.71227 39.46078 38.76931 39.89071 40.81967 40.43311 40.01122 40.81408 40.86909 41.08138 41.72222 42.02778 42.27778 42.16336 41.30913 41.00441 42.1126 41.66667 41.55367 41.9774 43.47458 -9999 -9999 -9999 -9999 -9999 -9999 -9999 -9999 42.83626 42.49409 41.51786 41.39591 40.8455 39.14233 -9999 -9999 -9999 -9999 -9999 -9999 -9999 -9999 -9999 -9999 -9999 -9999 -9999 -9999 -9999 -9999 -9999 -9999 -9999 -9999 -9999 -9999 -9999 -9999 -9999 -9999 -9999 -9999 -9999 -9999 -9999 
-9999 -9999 -9999 -9999 -9999 -9999 -9999 -9999 -9999 -9999 -9999 -9999 -9999 -9999 -9999 -9999 -9999 -9999 -9999 -9999 -9999 -9999 -9999 -9999 -9999 -9999 -9999 -9999 -9999 -9999 -9999 -9999 -9999 -9999 -9999 -9999 -9999 -9999 41.9586 41.50844 41.48323 42.40042 42.52874 41.82243 40.74074 39.75155 39.69836 39.60245 41.13313 41.66667 41.08586 40.86826 41.79255 43.12689 44.18663 44.37811 44.66766 44.46947 43.75 43.68763 43.01471 41.78994 40.93212 41.2487 41.50894 41.08466 41.11111 42.32804 42.8836 42.40977 42.73105 42.71473 42.17019 41.9436 42.36948 43.10171 43.22597 42.99591 42.82051 43.30769 43.37411 43.8755 44.62687 44.56193 44.50354 43.60347 42.52337 41.21977 41.24738 41.53646 41.66667 42.22561 42.61247 42.52874 42.32926 43.28842 44.01902 43.03405 42.2956 42.40506 42.00949 41.13588 40.75855 39.94067 39.43355 38.9714 39.6645 40.06515 40.16667 39.5 38.42435 38.68032 40.71906 41.19127 40.47619 40.79392 40.70946 41.22074 41.72149 42.27173 42.76678 43.37748 43.45039 -9999 -9999 -9999 -9999 -9999 -9999 -9999 -9999 -9999 -9999 42.74194 42.45169 -9999 -9999 -9999 -9999 -9999 -9999 -9999 -9999 -9999 -9999 -9999 -9999 -9999 -9999 -9999 -9999 -9999 -9999 -9999 -9999 -9999 -9999 -9999 -9999 -9999 -9999 -9999 -9999 -9999 -9999 -9999 -9999 -9999 -9999 -9999 
-9999 -9999 -9999 -9999 -9999 -9999 -9999 -9999 -9999 -9999 -9999 -9999 -9999 -9999 -9999 -9999 -9999 -9999 -9999 -9999 -9999 -9999 -9999 -9999 -9999 -9999 -9999 -9999 -9999 -9999 -9999 -9999 -9999 -9999 -9999 -9999 -9999 -9999 -9999 40.95464 40.24261 40.77004 42.24684 41.74578 41.24869 41.09015 40.75805 40.10257 39.88277 40.10257 40.85366 40.78283 41.91919 42.93699 42.87149 43.4488 43.91892 43.86887 43.76877 43.91217 42.80754 41.46766 41.38804 41.82243 41.32384 41.40461 41.13924 41.40128 42.85714 42.67516 42.77077 43.2971 43.40491 43.0726 42.94088 43.09378 43.20041 43.37934 43.67992 43.58974 43.48718 43.90735 44.16917 43.6998 43.33333 42.77606 42.47144 41.2487 41.32706 40.90431 40.77848 41.25259 42.53049 42.48216 42.05128 43.10606 43.50453 43.29205 43.06853 42.46284 42.27129 41.93206 41.24204 40.40729 39.67865 39.66557 40.50701 40.45655 40.10929 38.69444 38.71238 38.30508 38.85057 39.61187 39.887 40.12346 39.91525 40.72223 41.55629 42.38411 43.56435 44.18605 44.50056 -9999 -9999 -9999 -9999 -9999 -9999 -9999 -9999 -9999 -9999 -9999 -9999 -9999 -9999 -9999 -9999 -9999 -9999 -9999 -9999 -9999 -9999 -9999 -9999 -9999 -9999 -9999 -9999 -9999 -9999 -9999 -9999 -9999 -9999 -9999 -9999 -9999 -9999 -9999 -9999 -9999 -9999 -9999 -9999 -9999 -9999 -9999 
-9999 -9999 -9999 -9999 -9999 -9999 -9999 -9999 -9999 -9999 -9999 -9999 -9999 -9999 -9999 -9999 -9999 -9999 -9999 -9999 -9999 -9999 -9999 -9999 -9999 -9999 -9999 -9999 -9999 -9999 -9999 -9999 -9999 -9999 -9999 -9999 -9999 44.12226 41.8259 40.58885 40.93521 40.10085 40.75563 40.78807 41.32055 41.29274 40.44973 40.39855 39.45473 38.25052 38.58025 39.34049 40.95528 42.60385 41.64141 42.3716 42.42196 42.79618 43.07199 43.35317 42.33831 41.26506 42.09596 42.69547 41.7977 41.74504 41.69296 41.71991 43.71714 44.33017 44.60317 44.09613 43.52142 43.19834 43.06418 42.84615 43.50153 43.84615 43.76923 43.88545 44.31584 44.70618 44.87374 43.85831 42.82766 42.23426 41.66667 40.95689 41.79688 41.95584 41.32384 40.90431 41.04938 41.4126 42.30183 43.5101 43.11927 44.38516 43.91125 43.2971 42.45283 42.6272 41.34718 40.91154 40.37403 40.67982 41.0152 40.70724 40.19608 39.63084 39.3134 38.47875 38.40703 38.54525 39.65324 40.46823 40.29181 40.11111 40.69767 41.38796 42.25 43.00895 43.54027 -9999 -9999 -9999 -9999 -9999 -9999 -9999 -9999 -9999 -9999 -9999 -9999 -9999 -9999 -9999 -9999 -9999 -9999 -9999 -9999 -9999 -9999 -9999 -9999 -9999 -9999 -9999 -9999 -9999 -9999 -9999 -9999 -9999 -9999 -9999 -9999 -9999 -9999 -9999 -9999 -9999 -9999 -9999 -9999 -9999 -9999 -9999 
-9999 -9999 -9999 -9999 -9999 -9999 -9999 -9999 -9999 -9999 -9999 -9999 -9999 -9999 -9999 -9999 -9999 -9999 -9999 -9999 -9999 -9999 -9999 -9999 -9999 -9999 -9999 -9999 -9999 -9999 -9999 -9999 -9999 -9999 -9999 -9999 -9999 -9999 44.26101 42.76385 41.95135 40.65818 40.36796 40.86021 41.2891 41.05038 41.3482 41.27482 39.82347 37.73292 36.96781 37.97729 40.13762 41.89463 41.79409 41.8693 41.4387 42.44713 42.94118 43.01471 42.08829 40.90909 41.59021 42.28972 42.47903 42.87592 42.46539 42.09539 43.88186 44.40063 44.71609 43.63828 43.3121 42.77077 42.63933 43.09006 43.45238 44.06953 43.98865 44.16152 44.73415 44.82671 44.62121 44.54638 43.95119 42.87212 42.65317 42.51323 42.86458 43.48958 42.01058 41.06771 40.29928 40.24327 41.92308 43.6747 43.94172 45.37037 45.69486 45.08155 44.05128 43.05986 41.4803 41.58654 41.25683 41.09663 41.12729 40.43011 40.21036 39.60396 40.11111 39.43701 38.06689 37.88927 39.42953 39.75 39.55518 39.91525 41.01252 42.22784 42.37049 41.69492 41.52446 -9999 -9999 -9999 -9999 -9999 -9999 -9999 -9999 -9999 -9999 -9999 -9999 -9999 -9999 -9999 -9999 -9999 -9999 -9999 -9999 -9999 -9999 -9999 -9999 -9999 -9999 -9999 -9999 -9999 -9999 -9999 -9999 -9999 -9999 -9999 -9999 -9999 -9999 -9999 -9999 -9999 -9999 -9999 -9999 -9999 -9999 -9999 
-9999 -9999 -9999 -9999 -9999 -9999 -9999 -9999 -9999 -9999 -9999 -9999 -9999 -9999 -9999 -9999 -9999 -9999 -9999 -9999 -9999 -9999 -9999 -9999 -9999 -9999 -9999 -9999 -9999 -9999 -9999 -9999 -9999 -9999 -9999 -9999 -9999 -9999 44.86373 42.45531 41.53605 40.92593 39.16666 39.13979 40.80922 40.56451 41.02972 40.72029 39.45313 38.64809 39.18989 38.29733 37.8858 39.51282 41.00408 40.83585 41.91767 42.62048 43.43137 43.20176 42.01493 40.47256 41.09554 42.14286 41.4791 42.35889 42.68489 42.01613 42.38552 41.63987 42.99787 44.14557 43.21581 42.57188 42.17252 43.11251 43.16983 43.22917 44.40144 44.2029 43.29205 43.10699 42.67598 42.96875 42.99065 42.55486 42.23958 42.6501 43.63354 44.5911 43.23077 41.14746 40.93977 41.58878 42.52337 43.83947 44.66264 46.05788 46.71117 47.33034 46.64141 44.66874 42.46284 41.07906 40.53398 40.85498 41.74654 41.3172 40.25055 39.75 40.06622 39.39394 38.45279 37.57259 39.25365 39.74359 40.65315 41.35698 41.29693 41.09393 41.18151 40.52512 -9999 -9999 -9999 -9999 -9999 -9999 -9999 -9999 -9999 -9999 -9999 -9999 -9999 -9999 -9999 -9999 -9999 -9999 -9999 -9999 -9999 -9999 -9999 -9999 -9999 -9999 -9999 -9999 -9999 -9999 -9999 -9999 -9999 -9999 -9999 -9999 -9999 -9999 -9999 -9999 -9999 -9999 -9999 -9999 -9999 -9999 -9999 -9999 
-9999 -9999 -9999 -9999 -9999 -9999 -9999 -9999 -9999 -9999 -9999 -9999 -9999 -9999 -9999 -9999 -9999 -9999 -9999 -9999 -9999 -9999 -9999 -9999 -9999 -9999 -9999 -9999 -9999 -9999 -9999 -9999 -9999 -9999 -9999 -9999 -9999 -9999 44.82124 41.87966 41.5878 41.06204 39.862 38.9785 39.33982 39.65054 40.30884 40.95464 40.21288 40.46524 41.74359 40.34268 37.68344 37.64278 39.49387 40.41794 41.96787 43.06807 43.98148 43.82267 43.17956 41.86992 41.06771 41.39957 42.83439 43.5775 43.33864 41.23794 41.2126 41.12729 41.42395 43.67725 43.30688 42.83813 42.41214 42.60149 43.04233 42.35669 42.89832 43.48959 42.74448 42.43386 42.33015 42.01278 42.45781 42.37869 41.56084 41.11111 42.54932 43.85965 43.47265 42.07946 41.66667 42.18588 42.7935 43.41564 44.97475 45.59416 46.55258 47.14004 47.30465 46.22594 44.15619 41.53355 40.00545 40.33224 40.75563 40.8871 41.39522 41.63907 40.48822 39.9551 39.01256 38.0662 39.45005 39.9033 41.18806 41.49602 41.52299 41.63773 41.08997 40.36909 -9999 -9999 -9999 -9999 -9999 -9999 -9999 -9999 -9999 -9999 -9999 -9999 -9999 -9999 -9999 -9999 -9999 -9999 -9999 -9999 -9999 -9999 -9999 -9999 -9999 -9999 -9999 -9999 -9999 -9999 -9999 -9999 -9999 -9999 -9999 -9999 -9999 -9999 -9999 -9999 -9999 -9999 -9999 -9999 -9999 -9999 -9999 -9999 
-9999 -9999 -9999 -9999 -9999 -9999 -9999 -9999 -9999 -9999 -9999 -9999 -9999 -9999 -9999 -9999 -9999 -9999 -9999 -9999 -9999 -9999 -9999 -9999 -9999 -9999 -9999 -9999 -9999 -9999 -9999 -9999 -9999 -9999 -9999 -9999 -9999 -9999 44.4709 41.55879 41.40212 40.82809 40.19916 38.90658 38.22115 39.23611 39.87714 40.53628 40.16095 40.72663 42.97583 44.04041 42.18107 40.03115 40.77198 41.51423 41.05877 42.56487 44.09314 44.22515 43.91692 42.98379 41.45833 41.26858 43.92744 45.58671 44.7065 42.01168 41.90628 42.2043 41.88242 43.39723 43.65079 44.17194 44.54114 43.69009 42.918 42.04301 41.82796 41.72026 41.85363 42.24868 42.80423 42.33227 41.77282 41.58755 41.2155 41.56017 42.86834 43.33333 42.64706 42.10662 42.78997 43.22917 43.33856 43.37474 44.88752 45.33941 45.98214 46.72091 46.71642 45.12626 43.25641 40.84916 39.31694 40.2459 40.56095 41.50433 42.26384 41.30913 39.97785 38.5274 37.48548 37.86295 39.39135 40.50848 41.21469 41.49485 40.68287 40.1462 39.93656 40.52901 -9999 -9999 -9999 -9999 -9999 -9999 -9999 -9999 -9999 -9999 -9999 -9999 -9999 -9999 -9999 -9999 -9999 -9999 -9999 -9999 -9999 -9999 -9999 -9999 -9999 -9999 -9999 -9999 -9999 -9999 -9999 -9999 -9999 -9999 -9999 -9999 -9999 -9999 -9999 -9999 -9999 -9999 -9999 -9999 -9999 -9999 -9999 -9999 
-9999 -9999 -9999 -9999 -9999 -9999 -9999 -9999 -9999 -9999 -9999 -9999 -9999 -9999 -9999 -9999 -9999 -9999 -9999 -9999 -9999 -9999 -9999 -9999 -9999 -9999 -9999 -9999 -9999 -9999 -9999 -9999 -9999 -9999 -9999 -9999 -9999 -9999 43.70311 42.93831 42.34089 41.98413 40.30825 38.72396 38.18565 38.56157 40.11752 40.49521 39.83804 39.71193 41.53885 43.00505 44.14415 44.32731 44.33535 43.46504 41.33435 41.91843 43.53234 44.36274 44.2631 43.84385 42.51543 42.26939 44.29688 45.41925 45.57292 44.13482 42.6282 42.0712 41.85545 42.79207 41.72078 42.09678 43.92251 45.01582 43.90309 42.71169 41.93636 41.88103 41.34304 41.93291 42.75826 42.92201 42.62208 42.65176 41.80151 41.34512 41.9586 41.79852 40.97222 41.21406 42.19577 42.92059 43.22917 42.86085 43.60766 44.31585 44.89899 45.48403 46.1194 45.88384 43.96998 42.1875 40.40322 40.44118 41.55879 41.5855 42.71845 41.93989 40.38889 40.0223 39.36588 38.27055 37.58803 39.00344 40.22599 40.49255 39.13427 39.67014 41.0694 40.32992 -9999 -9999 -9999 -9999 -9999 -9999 -9999 -9999 -9999 -9999 -9999 -9999 -9999 -9999 -9999 -9999 -9999 -9999 -9999 -9999 -9999 -9999 -9999 -9999 -9999 -9999 -9999 -9999 -9999 -9999 -9999 -9999 -9999 -9999 -9999 -9999 -9999 -9999 -9999 -9999 -9999 -9999 -9999 -9999 -9999 -9999 -9999 -9999 
-9999 -9999 -9999 -9999 -9999 -9999 -9999 -9999 -9999 -9999 -9999 -9999 -9999 -9999 -9999 -9999 -9999 -9999 -9999 -9999 -9999 -9999 -9999 -9999 -9999 -9999 -9999 -9999 -9999 -9999 -9999 -9999 -9999 -9999 -9999 -9999 -9999 -9999 -9999 42.44876 40.99026 41.37566 39.93711 39.45148 39.55026 39.51012 40.52183 40.16129 40.35791 40.57856 41.58805 41.71859 41.41026 41.84451 43.36837 43.89389 42.98379 42.06948 43.29819 44.54365 44.73294 44.36127 43.04282 42.63323 44.42692 45.53292 44.65409 43.15762 42.0418 41.72078 41.25683 41.77419 41.63979 41.58549 42.23301 42.84566 43.53035 44.03621 43.53633 42.31183 41.2854 41.77419 42.54808 42.84188 42.64862 42.48677 41.61273 40.80087 41.74679 41.34512 41.10032 41.23656 41.50993 42.08204 42.80893 43.64103 44.39347 44.97961 45.22727 45.58233 45.70932 45.98303 44.47017 42.47903 41.45636 41.10934 41.58654 41.55809 42.0765 41.41914 41.19601 40.28716 39.08935 37.5 37.11584 38.0787 39.89302 40.61073 39.2435 39.90162 41.43914 41.40805 -9999 -9999 -9999 -9999 -9999 -9999 -9999 -9999 -9999 -9999 -9999 -9999 -9999 -9999 -9999 -9999 -9999 -9999 -9999 -9999 -9999 -9999 -9999 -9999 -9999 -9999 -9999 -9999 -9999 -9999 -9999 -9999 -9999 -9999 -9999 -9999 -9999 -9999 -9999 -9999 -9999 -9999 -9999 -9999 -9999 -9999 -9999 -9999 
-9999 -9999 -9999 -9999 -9999 -9999 -9999 -9999 -9999 -9999 -9999 -9999 -9999 -9999 -9999 -9999 -9999 -9999 -9999 -9999 -9999 -9999 -9999 -9999 -9999 -9999 -9999 -9999 -9999 -9999 -9999 -9999 -9999 -9999 -9999 -9999 -9999 -9999 -9999 43.48534 41.91096 41.26603 39.87714 39.54301 40.07034 41.24068 41.82692 40.85233 41.2126 40.86795 39.53674 38.58122 38.25996 38.06519 39.95859 41.61554 43.07653 43.6496 44.24242 45.07007 45.01972 44.71726 43.23708 41.98212 42.36334 42.78488 42.97124 42.79207 42.31183 42.1521 41.69381 41.36905 41.85423 42.39482 41.77524 40.79235 41.18123 41.26082 42.41693 42.68817 41.63943 41.45022 42.38552 42.57188 42.70501 42.38552 41.42551 40.99463 41.53226 41.2891 41.4523 41.85126 42.05852 42.79836 43.23708 44.25201 45.17017 45.54554 45.42289 45.68452 45.8702 45.90774 44.97961 42.27129 40.46088 41.2711 42.6282 42.67101 41.61202 40.33334 39.73714 38.69048 38.54876 38.33902 37.39694 38.30409 39.93764 40.78196 39.17556 39.73684 40.33101 41.55093 -9999 -9999 -9999 -9999 -9999 -9999 -9999 -9999 -9999 -9999 -9999 -9999 -9999 -9999 -9999 -9999 -9999 -9999 -9999 -9999 -9999 -9999 -9999 -9999 -9999 -9999 -9999 -9999 -9999 -9999 -9999 -9999 -9999 -9999 -9999 -9999 -9999 -9999 -9999 -9999 -9999 -9999 -9999 -9999 -9999 -9999 -9999 -9999 
-9999 -9999 -9999 -9999 -9999 -9999 -9999 -9999 -9999 -9999 -9999 -9999 -9999 -9999 -9999 -9999 -9999 -9999 -9999 -9999 -9999 -9999 -9999 -9999 -9999 -9999 -9999 -9999 -9999 -9999 -9999 -9999 -9999 -9999 -9999 -9999 -9999 -9999 -9999 42.78323 40.95861 41.55879 40.64516 39.44083 39.85746 41.28664 42.33655 41.53094 42.51592 42.29958 41.06013 39.99469 39.41799 38.45541 39.02116 39.96331 41.58998 43.22759 44.30221 44.995 44.40261 43.63041 42.33746 41.26731 41.63987 41.42781 42.38323 43.26923 42.49732 42.60753 41.82901 41.69346 42.68489 42.79207 41.53139 41.23236 40.90164 40.09382 40.87691 41.66667 42.09957 41.33987 41.82848 42.20257 42.76175 42.28296 41.61256 41.72078 41.82848 41.45022 41.31379 42.27707 42.7935 43.77572 43.97163 44.62851 45.08483 45.64565 45.59702 45.89515 46.05392 45.99311 45.69569 42.82334 40.09229 40.88457 42.80423 43.09601 42.26974 41.47478 40.86644 39.74359 39.92705 39.27759 37.45583 37.5448 40 39.77933 38.26165 39.22261 40.60345 41.12257 -9999 -9999 -9999 -9999 -9999 -9999 -9999 -9999 -9999 -9999 -9999 -9999 -9999 -9999 -9999 -9999 -9999 -9999 -9999 -9999 -9999 -9999 -9999 -9999 -9999 -9999 -9999 -9999 -9999 -9999 -9999 -9999 -9999 -9999 -9999 -9999 -9999 -9999 -9999 -9999 -9999 -9999 -9999 -9999 -9999 -9999 -9999 -9999 
-9999 -9999 -9999 -9999 -9999 -9999 -9999 -9999 -9999 -9999 -9999 -9999 -9999 -9999 -9999 -9999 -9999 -9999 -9999 -9999 -9999 -9999 -9999 -9999 -9999 -9999 -9999 -9999 -9999 -9999 -9999 -9999 -9999 -9999 -9999 -9999 -9999 -9999 -9999 43.00546 41.63934 40.96091 40.34091 39.63816 39.80555 41.91177 43.32797 42.0712 43.73016 44.13292 42.93478 43.12046 42.31568 41.04555 41.53727 42.64403 44.24057 44.43598 44.35157 44.72892 43.98288 43.28205 42.94271 42.67196 41.98312 42.47904 43.33856 43.92744 42.99787 43.25269 42.61057 42.19915 43.04233 43.49206 43.15287 43.34936 42.50541 41.47478 40.64569 40.39735 41.14583 41.80283 42.18241 42.61364 42.29303 42.34089 42.0207 41.99347 41.47666 41.12022 41.53226 41.2126 41.93122 43.58775 43.98573 44.52888 45.16616 45.49549 45.60743 46.1962 45.83333 45.89479 46.05655 43.74351 40.71661 41.02358 41.98718 43.13099 43.43105 42.05044 40.76206 40.57971 41.49831 39.29398 37.44131 37.5 37.84349 37.87336 38.31554 38.65248 40.41812 41.49306 -9999 -9999 -9999 -9999 -9999 -9999 -9999 -9999 -9999 -9999 -9999 -9999 -9999 -9999 -9999 -9999 -9999 -9999 -9999 -9999 -9999 -9999 -9999 -9999 -9999 -9999 -9999 -9999 -9999 -9999 -9999 -9999 -9999 -9999 -9999 -9999 -9999 -9999 -9999 -9999 -9999 -9999 -9999 -9999 -9999 -9999 -9999 -9999 
-9999 -9999 -9999 -9999 -9999 -9999 -9999 -9999 -9999 -9999 -9999 -9999 -9999 -9999 -9999 -9999 -9999 -9999 -9999 -9999 -9999 -9999 -9999 -9999 -9999 -9999 -9999 -9999 -9999 -9999 -9999 -9999 -9999 -9999 -9999 -9999 -9999 -9999 -9999 43.39934 42.04918 40.87948 40.19608 40.33776 41.22517 42.02186 43.04207 42.23485 42.88747 43.17708 42.88302 42.82766 41.94699 41.66667 42.72088 44.36937 45.9073 46.34328 45.60606 44.5376 44.07295 42.92695 42.68547 43.09896 42.58098 43.05986 43.57585 44.2029 43.96097 44.28419 43.48291 42.72824 44.14063 44.84004 44.98962 44.29406 42.56243 41.72131 42.07516 41.16998 40.81126 42.24044 42.64706 42.18241 42.0242 41.88669 41.74863 41.47478 41.11842 41.50273 41.53182 41.63987 42.09402 42.87592 43.49845 44.2229 44.76626 44.87374 45.35061 45.65657 45.24169 45.25602 45.26687 44.66667 42.93651 41.72043 42.22937 42.87246 43.50054 42.96537 40.80842 40.32439 40.74074 40.05102 39.69749 37.23214 37 38.38652 38.63636 39.29398 39.99423 -9999 -9999 -9999 -9999 -9999 -9999 -9999 -9999 -9999 -9999 -9999 -9999 -9999 -9999 -9999 -9999 -9999 -9999 -9999 -9999 -9999 -9999 -9999 -9999 -9999 -9999 -9999 -9999 -9999 -9999 -9999 -9999 -9999 -9999 -9999 -9999 -9999 -9999 -9999 -9999 -9999 -9999 -9999 -9999 -9999 -9999 -9999 -9999 -9999 
-9999 -9999 -9999 -9999 -9999 -9999 -9999 -9999 -9999 -9999 -9999 -9999 -9999 -9999 -9999 -9999 -9999 -9999 -9999 -9999 -9999 -9999 -9999 -9999 -9999 -9999 -9999 -9999 -9999 -9999 -9999 -9999 -9999 -9999 -9999 -9999 -9999 -9999 -9999 43.34433 41.47287 41.28163 41.44809 40.79686 41.77852 43.26819 42.69148 42.07251 41.72043 41.80107 41.72026 40.78526 40.33438 40.6893 41.59021 42.93313 44.48603 45.93254 46.69625 46.29902 46.17447 45.17804 44.1896 44.09938 44.34985 44.35897 44.53846 44.86584 45 45.25316 44.82759 45.14538 46.29065 46.46849 46.06482 45.53479 43.96368 42.32026 42.37242 42.34749 41.28163 41.36513 41.69408 41.55809 42.18074 42.13115 41.44737 41.36314 41.36612 41.58523 41.85484 42.22757 42.62513 42.8953 43.11709 43.79543 44.47884 44.80453 45.25284 45.73108 45.33639 45.5641 45.76962 46.31606 45.39609 43.5857 42.94462 42.88816 42.84153 42.70833 42.18922 40.60045 40.37598 40.61791 40.78196 38.25623 36.56899 37.24428 38.99535 40.30197 40.84507 -9999 -9999 -9999 -9999 -9999 -9999 -9999 -9999 -9999 -9999 -9999 -9999 -9999 -9999 -9999 -9999 -9999 -9999 -9999 -9999 -9999 -9999 -9999 -9999 -9999 -9999 -9999 -9999 -9999 -9999 -9999 -9999 -9999 -9999 -9999 -9999 -9999 -9999 -9999 -9999 -9999 -9999 -9999 -9999 -9999 -9999 -9999 -9999 -9999 
-9999 -9999 -9999 -9999 -9999 -9999 -9999 -9999 -9999 -9999 -9999 -9999 -9999 -9999 -9999 -9999 -9999 -9999 -9999 -9999 -9999 -9999 -9999 -9999 -9999 -9999 -9999 -9999 -9999 -9999 -9999 -9999 -9999 -9999 -9999 -9999 -9999 -9999 -9999 43.67437 42.99117 42.52208 42.30556 41.86374 43.59824 43.53963 42.15368 40.847 41.36905 41.55844 40.63181 39.37432 39.38907 39.80892 40.0368 41.40461 42.80893 44.86197 46.55851 47.21422 47.5 46.95881 46.0177 45.20202 45.47546 46.30479 46.32202 46.01449 45.89824 46.04037 46.36687 47.1972 47.21386 46.73252 46.76351 47.12029 46.33333 44.84375 44.11146 43.32798 42.26974 40.9791 40.75607 41.0596 41.50111 41.36314 41.19757 41.20066 41.72113 42.09678 41.80151 42.34089 42.39957 42.63754 42.76175 43.86943 44.62025 44.76867 45.41405 45.92363 46.25641 46.82051 47.37513 47.36575 46.40673 44.31464 42.96709 42.88026 42.51645 41.72222 42.87679 42.0302 41.61017 41.4966 40.65744 38.66071 36.93112 37.07729 39.25668 40.87441 -9999 -9999 -9999 -9999 -9999 -9999 -9999 -9999 -9999 -9999 -9999 -9999 -9999 -9999 -9999 -9999 -9999 -9999 -9999 -9999 -9999 -9999 -9999 -9999 -9999 -9999 -9999 -9999 -9999 -9999 -9999 -9999 -9999 -9999 -9999 -9999 -9999 -9999 -9999 -9999 -9999 -9999 -9999 -9999 -9999 -9999 -9999 -9999 -9999 -9999 
-9999 -9999 -9999 -9999 -9999 -9999 -9999 -9999 -9999 -9999 -9999 -9999 -9999 -9999 -9999 -9999 -9999 -9999 -9999 -9999 -9999 -9999 -9999 -9999 -9999 -9999 -9999 -9999 -9999 -9999 -9999 -9999 -9999 -9999 -9999 -9999 -9999 -9999 -9999 42.9402 43.75687 42.54967 42.41917 43.57697 45.43974 42.65027 40.32787 40.48794 40.23179 40.96548 40 38.38219 38.45739 39.21725 39.96815 41.00106 42.64241 44.2029 45.35643 45.84577 45.73471 45.77151 44.45281 43.66768 44.89329 46.1128 47.0948 47.09362 46.78498 46.71795 46.8845 47.12991 46.93516 46.76351 46.71254 47.19674 47.04546 46.47923 46.05263 45.62236 44.35484 42.34749 40.80841 40.61462 40.42082 40.30556 40.38462 40.97453 41.93989 42.12812 42.15368 42.42424 42.55663 42.33871 42.88026 44.17735 44.6656 44.6656 45.35865 46.41745 46.91358 47.49488 47.49489 47.1282 46.43963 44.66351 42.20086 42.09265 42.17742 42.07921 41.69454 42.99117 42.74377 41.6955 39.78873 37.69697 36.98297 36.81055 39.03509 -9999 -9999 -9999 -9999 -9999 -9999 -9999 -9999 -9999 -9999 -9999 -9999 -9999 -9999 -9999 -9999 -9999 -9999 -9999 -9999 -9999 -9999 -9999 -9999 -9999 -9999 -9999 -9999 -9999 -9999 -9999 -9999 -9999 -9999 -9999 -9999 -9999 -9999 -9999 -9999 -9999 -9999 -9999 -9999 -9999 -9999 -9999 -9999 -9999 -9999 -9999 
-9999 -9999 -9999 -9999 -9999 -9999 -9999 -9999 -9999 -9999 -9999 -9999 -9999 -9999 -9999 -9999 -9999 -9999 -9999 -9999 -9999 -9999 -9999 -9999 -9999 -9999 -9999 -9999 -9999 -9999 -9999 -9999 -9999 -9999 -9999 -9999 -9999 -9999 -9999 -9999 43.46027 43.39934 43.37748 45.17974 45.22654 42.45385 40.13158 39.52851 40.63853 41.88034 41.58705 40.73483 40.55202 40.07936 40.55202 41.56051 43.10345 43.29205 44.08767 44.5376 44.02564 43.8718 42.86459 42.19243 43.13417 45.25284 47.28977 47.89126 48.0691 47.60101 47.18026 47.10473 47.44949 47.37513 47.23069 46.58512 46.62577 46.61538 46.53646 45.82002 44.49786 43.8172 42.12963 41.00441 40.89404 40.88367 40.71906 40.83055 41.36009 41.61202 41.33987 41.80239 42.26384 42.50541 43.12298 44.53291 45.08412 44.87792 45.04219 46.44341 47.33333 47.69939 47.42798 47.06646 46.43229 45.32393 43.39723 41.55844 41.88382 42.26776 40.88103 42.22038 39.86014 38.60119 39.46596 37.59058 37.12121 39.71445 40.46784 -9999 -9999 -9999 -9999 -9999 -9999 -9999 -9999 -9999 -9999 -9999 -9999 -9999 -9999 -9999 -9999 -9999 -9999 -9999 -9999 -9999 -9999 -9999 -9999 -9999 -9999 -9999 -9999 -9999 -9999 -9999 -9999 -9999 -9999 -9999 -9999 -9999 -9999 -9999 -9999 -9999 -9999 -9999 -9999 -9999 -9999 -9999 -9999 -9999 -9999 -9999 
-9999 -9999 -9999 -9999 -9999 -9999 -9999 -9999 -9999 -9999 -9999 -9999 -9999 -9999 -9999 -9999 -9999 -9999 -9999 -9999 -9999 -9999 -9999 -9999 -9999 -9999 -9999 -9999 -9999 -9999 -9999 -9999 -9999 -9999 -9999 -9999 -9999 -9999 -9999 -9999 -9999 44.07104 45.00543 45.81985 43.37676 41.42157 39.15563 38.26135 40.70204 42.06099 41.74528 41.6403 41.40379 41.27359 41.48148 41.77249 42.03354 41.77149 43.04258 42.99479 43.01662 43.51563 42.93873 42.63627 43.80274 45.45691 47.22222 48.12563 48.23232 48.18731 47.82829 47.66971 47.59372 47.2561 46.64103 46.1282 46.06771 46.30208 46.00421 44.92521 44.57799 44.48017 43.7299 42.2367 41.91501 41.69454 40.96756 40.60758 40.91667 41.44664 41.5847 41.5305 42.12662 43.08681 43.43515 44.21444 44.82124 44.93671 45.02645 45.97612 46.95562 47.23077 46.99793 46.02926 45.18927 45.06857 44.26752 42.92604 42.54099 42.54099 41.58305 39.77663 38.27586 37.1345 35.31746 36.14164 37.37923 -9999 -9999 -9999 -9999 -9999 -9999 -9999 -9999 -9999 -9999 -9999 -9999 -9999 -9999 -9999 -9999 -9999 -9999 -9999 -9999 -9999 -9999 -9999 -9999 -9999 -9999 -9999 -9999 -9999 -9999 -9999 -9999 -9999 -9999 -9999 -9999 -9999 -9999 -9999 -9999 -9999 -9999 -9999 -9999 -9999 -9999 -9999 -9999 -9999 -9999 -9999 -9999 -9999 
-9999 -9999 -9999 -9999 -9999 -9999 -9999 -9999 -9999 -9999 -9999 -9999 -9999 -9999 -9999 -9999 -9999 -9999 -9999 -9999 -9999 -9999 -9999 -9999 -9999 -9999 -9999 -9999 -9999 -9999 -9999 -9999 -9999 -9999 -9999 -9999 -9999 -9999 -9999 -9999 -9999 45.7244 46.96237 44.60784 42.27173 41.31031 40.08197 39.59695 40.62833 41.79852 41.85244 40.6017 39.39637 39.34735 39.98918 40.67204 39.87138 39.78836 41.03773 41.85011 42.42662 43.26019 42.78997 41.98015 42.90221 44.8499 46.52989 47.89157 48.44378 48.72372 48.69478 48.28283 47.51016 47.03476 47.27414 47.36979 47.12733 46.60973 45.56962 44.42658 44.55128 44.58599 43.93697 43.64952 43.2139 42.11111 41.02564 40.46823 40.86111 41.39433 41.69399 41.55629 41.77668 42.18074 42.41693 43.45048 44.62963 45.78059 46.39853 46.42111 46.39499 46.78089 47.57053 46.63512 45.1278 44.40894 43.78349 42.7253 43.05555 43.30066 41.80463 40.91667 39.25365 38.16092 -9999 -9999 -9999 -9999 -9999 -9999 -9999 -9999 -9999 -9999 -9999 -9999 -9999 -9999 -9999 -9999 -9999 -9999 -9999 -9999 -9999 -9999 -9999 -9999 -9999 -9999 -9999 -9999 -9999 -9999 -9999 -9999 -9999 -9999 -9999 -9999 -9999 -9999 -9999 -9999 -9999 -9999 -9999 -9999 -9999 -9999 -9999 -9999 -9999 -9999 -9999 -9999 -9999 -9999 -9999 -9999 
-9999 -9999 -9999 -9999 -9999 -9999 -9999 -9999 -9999 -9999 -9999 -9999 -9999 -9999 -9999 -9999 -9999 -9999 -9999 -9999 -9999 -9999 -9999 -9999 -9999 -9999 -9999 -9999 -9999 -9999 -9999 -9999 -9999 -9999 -9999 -9999 -9999 -9999 -9999 -9999 -9999 46.33551 45.33116 43.37748 43 42.02658 41.74863 40.60458 40.80645 42.3344 42.57771 40.61489 39.6645 38.37146 38.51426 38.98907 39.35939 39.09632 39.97857 40.83333 42.41214 43.48629 43.27024 42.16772 42.38095 43.63208 44.91744 46.28788 47.43014 47.9783 48.2002 48.77744 48.19614 47.28205 47.36025 47.38767 47.48965 47.37513 46.26168 45.0213 44.51613 44.07824 43.8172 44.16667 44.33551 43.31141 41.74972 40.79978 41.1055 41.83223 42.32456 42.73224 42.34973 42.37013 42.96117 44.1427 46.1478 46.47335 46.57785 46.17616 45.85971 46.13565 46.56709 46.21693 45.19231 44.52457 44.05914 43.03279 42.04918 41.50273 40.94684 41.44592 40.03378 -9999 -9999 -9999 -9999 -9999 -9999 -9999 -9999 -9999 -9999 -9999 -9999 -9999 -9999 -9999 -9999 -9999 -9999 -9999 -9999 -9999 -9999 -9999 -9999 -9999 -9999 -9999 -9999 -9999 -9999 -9999 -9999 -9999 -9999 -9999 -9999 -9999 -9999 -9999 -9999 -9999 -9999 -9999 -9999 -9999 -9999 -9999 -9999 -9999 -9999 -9999 -9999 -9999 -9999 -9999 -9999 -9999 
-9999 -9999 -9999 -9999 -9999 -9999 -9999 -9999 -9999 -9999 -9999 -9999 -9999 -9999 -9999 -9999 -9999 -9999 -9999 -9999 -9999 -9999 -9999 -9999 -9999 -9999 -9999 -9999 -9999 -9999 -9999 -9999 -9999 -9999 -9999 -9999 -9999 -9999 -9999 -9999 -9999 45.86075 43.37748 41.97222 41.89113 41.69463 42.10671 41.36808 41.66667 43.26818 43.06904 40.37829 39.23497 38.87978 38.24503 38.33334 38.70432 39.63146 40.38671 41.2037 42.98814 44.12698 44.09613 42.97694 42.53692 43.42797 44.1745 44.38406 44.71795 45.66969 46.86567 47.91667 48.26807 47.72495 47.06646 46.8652 47.16202 47.54306 46.8107 45.09023 43.80411 42.97385 43.02389 43.78393 44.12568 43.87417 42.52208 41.16331 41.0473 41.63879 42.4117 42.90022 43.66883 44.58735 45.03716 45.6761 47.26563 47.19626 46.4511 44.82484 43.87646 44.43557 45.57878 45.80645 45.05376 44.86559 44.10504 42.18579 40.94684 40.78073 41.74918 41.47415 41.18151 -9999 -9999 -9999 -9999 -9999 -9999 -9999 -9999 -9999 -9999 -9999 -9999 -9999 -9999 -9999 -9999 -9999 -9999 -9999 -9999 -9999 -9999 -9999 -9999 -9999 -9999 -9999 -9999 -9999 -9999 -9999 -9999 -9999 -9999 -9999 -9999 -9999 -9999 -9999 -9999 -9999 -9999 -9999 -9999 -9999 -9999 -9999 -9999 -9999 -9999 -9999 -9999 -9999 -9999 -9999 -9999 -9999 
-9999 -9999 -9999 -9999 -9999 -9999 -9999 -9999 -9999 -9999 -9999 -9999 -9999 -9999 -9999 -9999 -9999 -9999 -9999 -9999 -9999 -9999 -9999 -9999 -9999 -9999 -9999 -9999 -9999 -9999 -9999 -9999 -9999 -9999 -9999 -9999 -9999 -9999 -9999 -9999 -9999 45.03902 42.61745 41.91584 41.97427 41.41414 41.33554 41.09848 41.9924 43.59392 43.20887 41.25548 39.25 39.57646 39.34108 38.31644 39.07469 40.36545 42.29508 43.26818 44.32796 45.1367 45.29321 44.11459 42.56329 42.38552 42.67196 42.83069 42.01389 43.14346 45.34765 46.79293 47.48476 47.38613 47.00521 46.84896 46.49533 45.9105 45.78157 44.83123 43.41398 42.51366 42.10671 42.46424 43.09211 43.44846 43.10631 42.00224 41.32996 41.46893 42.47222 43.40959 44.71413 45.99359 46.5981 47.19626 47.25673 46.44341 45.64874 44.74522 44.22258 44.77492 44.91342 44.85931 44.52535 44.18542 43.49463 41.05759 39.77401 40.71268 41.03201 40.78658 -9999 -9999 -9999 -9999 -9999 -9999 -9999 -9999 -9999 -9999 -9999 -9999 -9999 -9999 -9999 -9999 -9999 -9999 -9999 -9999 -9999 -9999 -9999 -9999 -9999 -9999 -9999 -9999 -9999 -9999 -9999 -9999 -9999 -9999 -9999 -9999 -9999 -9999 -9999 -9999 -9999 -9999 -9999 -9999 -9999 -9999 -9999 -9999 -9999 -9999 -9999 -9999 -9999 -9999 -9999 -9999 -9999 -9999 
-9999 -9999 -9999 -9999 -9999 -9999 -9999 -9999 -9999 -9999 -9999 -9999 -9999 -9999 -9999 -9999 -9999 -9999 -9999 -9999 -9999 -9999 -9999 -9999 -9999 -9999 -9999 -9999 -9999 -9999 -9999 -9999 -9999 -9999 -9999 -9999 -9999 -9999 -9999 -9999 45.38288 43.70057 41.61036 41.77815 42.19444 41.6388 41.0872 41.09848 41.47541 42.29715 42.54099 41.11479 39.86111 39.40157 40.36545 39.63277 41.07942 44.21824 46.40985 47.1174 46.898 46.00314 45.24922 43.88715 42.30361 41.69346 41.88034 42.1459 42.01613 42.55376 44.25106 45.42587 46.44723 46.59329 46.26709 45.95089 45.50679 45.16719 45.35005 44.36508 43.14041 43.22581 43.31141 42.13732 41.58334 42.32892 42.52778 42.67677 41.9482 41.61036 41.94725 43.03279 44.53463 46.16613 46.90776 47.21362 46.77502 46.69271 45.59448 44.90291 45.0487 45.76591 45.80628 45.00543 44.32682 43.41398 42.82258 41.9692 40.99777 40.19934 39.0853 -9999 -9999 -9999 -9999 -9999 -9999 -9999 -9999 -9999 -9999 -9999 -9999 -9999 -9999 -9999 -9999 -9999 -9999 -9999 -9999 -9999 -9999 -9999 -9999 -9999 -9999 -9999 -9999 -9999 -9999 -9999 -9999 -9999 -9999 -9999 -9999 -9999 -9999 -9999 -9999 -9999 -9999 -9999 -9999 -9999 -9999 -9999 -9999 -9999 -9999 -9999 -9999 -9999 -9999 -9999 -9999 -9999 -9999 -9999 
-9999 -9999 -9999 -9999 -9999 -9999 -9999 -9999 -9999 -9999 -9999 -9999 -9999 -9999 -9999 -9999 -9999 -9999 -9999 -9999 -9999 -9999 -9999 -9999 -9999 -9999 -9999 -9999 -9999 -9999 -9999 -9999 -9999 -9999 -9999 -9999 -9999 -9999 -9999 -9999 45.46734 42.9661 42.45496 42.61427 42.27173 41.53005 41.2854 42.09678 41.63916 41.77741 42.68427 42.46955 42.02539 40.29642 39.40678 41.3311 44.69945 46.90476 48.09671 48.01342 46.59329 45.39682 44.10828 42.46539 41.45161 41.44951 42.07383 42.66775 44.03226 44.91936 46.04565 45.77991 46.32275 46.80907 45.95238 45.25317 45.05208 44.69697 44.4709 44.46219 43.78349 44.3557 44.05914 43.07862 42.58949 42.0302 41.97324 42.61427 42.31201 42.03266 41.86374 43.00547 44.34524 46.12527 46.61458 46.44341 45.70313 45.42328 44.39978 44.01295 44.99459 45.11401 44.4079 44.5082 44.13681 43.19893 42.09539 41.06161 40.17165 38.10735 37.80069 -9999 -9999 -9999 -9999 -9999 -9999 -9999 -9999 -9999 -9999 -9999 -9999 -9999 -9999 -9999 -9999 -9999 -9999 -9999 -9999 -9999 -9999 -9999 -9999 -9999 -9999 -9999 -9999 -9999 -9999 -9999 -9999 -9999 -9999 -9999 -9999 -9999 -9999 -9999 -9999 -9999 -9999 -9999 -9999 -9999 -9999 -9999 -9999 -9999 -9999 -9999 -9999 -9999 -9999 -9999 -9999 -9999 -9999 -9999 
-9999 -9999 -9999 -9999 -9999 -9999 -9999 -9999 -9999 -9999 -9999 -9999 -9999 -9999 -9999 -9999 -9999 -9999 -9999 -9999 -9999 -9999 -9999 -9999 -9999 -9999 -9999 -9999 -9999 -9999 -9999 -9999 -9999 -9999 -9999 -9999 -9999 -9999 -9999 -9999 45.52573 42.5737 42.0904 42.22783 42.08057 42.64387 42.37242 42.98813 42.19095 42.46955 43.73638 44.71413 45.56452 45.11401 44.09492 45.26144 46.12714 45.74015 46.6457 47.16088 46.13951 45.39121 43.41398 41.34512 40.91154 41.2037 41.6939 42.61364 45.35256 46.79894 47.10722 46.4785 46.69862 47.24843 46.34274 45.84648 45.75472 45.65104 45.03716 44.83871 44.74812 44.73825 44.2926 43.77706 43.05094 41.77778 41.07942 41.75084 42.56757 42.53941 42.14853 42.71177 43.87255 45.26091 45.5836 44.78836 44.0552 43.92473 43.91233 44.13681 45.37338 45.50653 45.29703 44.51754 43.99351 43.70968 42.41453 40.14161 38.16384 -9999 -9999 -9999 -9999 -9999 -9999 -9999 -9999 -9999 -9999 -9999 -9999 -9999 -9999 -9999 -9999 -9999 -9999 -9999 -9999 -9999 -9999 -9999 -9999 -9999 -9999 -9999 -9999 -9999 -9999 -9999 -9999 -9999 -9999 -9999 -9999 -9999 -9999 -9999 -9999 -9999 -9999 -9999 -9999 -9999 -9999 -9999 -9999 -9999 -9999 -9999 -9999 -9999 -9999 -9999 -9999 -9999 -9999 -9999 -9999 -9999 
-9999 -9999 -9999 -9999 -9999 -9999 -9999 -9999 -9999 -9999 -9999 -9999 -9999 -9999 -9999 -9999 -9999 -9999 -9999 -9999 -9999 -9999 -9999 -9999 -9999 -9999 -9999 -9999 -9999 -9999 -9999 -9999 -9999 -9999 -9999 -9999 -9999 -9999 -9999 -9999 44.91051 42.17687 41.83731 41.75141 41.9175 43.26711 43.81188 43.6612 42.36343 41.7226 43.63388 44.68483 45.30255 45.26882 44.95685 45.80662 45.05376 44.38998 44.48052 45.01079 45.45454 45.4816 43.94427 42.14743 41.77419 41.93723 42.58958 43.27342 45.37634 46.93122 47.12553 46.94798 46.898 47.63374 46.82292 45.58201 46.23824 46.69811 45.88641 45.15693 44.69697 44.76807 44.73118 43.61472 42.21491 41.04938 40.87302 41.04095 40.78498 41.83849 42.47763 42.46162 43.24619 44.7043 44.99467 43.8172 43.48534 43.55191 44.18033 44.44445 44.80519 44.68954 44.55445 44.26229 44.06688 44.28419 42.90322 40.92163 -9999 -9999 -9999 -9999 -9999 -9999 -9999 -9999 -9999 -9999 -9999 -9999 -9999 -9999 -9999 -9999 -9999 -9999 -9999 -9999 -9999 -9999 -9999 -9999 -9999 -9999 -9999 -9999 -9999 -9999 -9999 -9999 -9999 -9999 -9999 -9999 -9999 -9999 -9999 -9999 -9999 -9999 -9999 -9999 -9999 -9999 -9999 -9999 -9999 -9999 -9999 -9999 -9999 -9999 -9999 -9999 -9999 -9999 -9999 -9999 -9999 -9999 
-9999 -9999 -9999 -9999 -9999 -9999 -9999 -9999 -9999 -9999 -9999 -9999 -9999 -9999 -9999 -9999 -9999 -9999 -9999 -9999 -9999 -9999 -9999 -9999 -9999 -9999 -9999 -9999 -9999 -9999 -9999 -9999 -9999 -9999 -9999 -9999 -9999 -9999 -9999 -9999 44.92144 42.65873 42.26394 42.0068 41.9774 42.59259 43.47222 43.47826 42.70134 42.03143 43.04181 43.53355 43.87097 43.32789 43.1694 43.75679 44.6158 44.78142 44.38048 43.78438 44.48087 45.61547 44.7411 43.64316 42.8953 42.83009 43.48534 43.58145 44.31818 45.35257 45.89947 46.77673 47.38462 48.25228 47.97436 46.50793 46.47028 47.6153 47.18717 45.56452 44.07104 44.55232 44.90291 43.77023 42.74892 42.05298 41.86374 40.87302 40.47213 41.8379 42.62065 42.84539 43.34962 44.12082 44.42658 43.26819 43.33881 44.10299 44.67213 43.93443 43.50935 43.83939 44.08691 44.0164 44.32796 44.84509 44.07468 41.24861 -9999 -9999 -9999 -9999 -9999 -9999 -9999 -9999 -9999 -9999 -9999 -9999 -9999 -9999 -9999 -9999 -9999 -9999 -9999 -9999 -9999 -9999 -9999 -9999 -9999 -9999 -9999 -9999 -9999 -9999 -9999 -9999 -9999 -9999 -9999 -9999 -9999 -9999 -9999 -9999 -9999 -9999 -9999 -9999 -9999 -9999 -9999 -9999 -9999 -9999 -9999 -9999 -9999 -9999 -9999 -9999 -9999 -9999 -9999 -9999 -9999 -9999 
-9999 -9999 -9999 -9999 -9999 -9999 -9999 -9999 -9999 -9999 -9999 -9999 -9999 -9999 -9999 -9999 -9999 -9999 -9999 -9999 -9999 -9999 -9999 -9999 -9999 -9999 -9999 -9999 -9999 -9999 -9999 -9999 -9999 -9999 -9999 -9999 -9999 -9999 -9999 -9999 44.7774 43.07959 42.01031 41.95303 41.78082 42.23164 43.04617 43.04153 43.04153 42.86913 43.49391 43.43854 43.15181 42.77409 43.18433 43.44846 43.87255 43.9769 43.54928 43.17932 43.62583 44.24142 44.31694 43.9418 43.3808 42.99363 43.1891 43.08682 42.61672 42.90723 43.06452 44.09723 45.74247 46.61539 47.17949 47.18717 46.75187 47.26646 47.62278 46.56709 45.67204 45.07081 44.76113 44.08252 43.43682 42.91251 42.61111 41.72297 41.55329 41.98059 42.71542 42.9402 42.86885 43.06904 43.03728 42.56152 43.17673 43.63234 43.38798 43.20682 43.04636 43.99225 44.01994 44.34426 44.98382 45.10281 44.41721 41.75113 -9999 -9999 -9999 -9999 -9999 -9999 -9999 -9999 -9999 -9999 -9999 -9999 -9999 -9999 -9999 -9999 -9999 -9999 -9999 -9999 -9999 -9999 -9999 -9999 -9999 -9999 -9999 -9999 -9999 -9999 -9999 -9999 -9999 -9999 -9999 -9999 -9999 -9999 -9999 -9999 -9999 -9999 -9999 -9999 -9999 -9999 -9999 -9999 -9999 -9999 -9999 -9999 -9999 -9999 -9999 -9999 -9999 -9999 -9999 -9999 -9999 -9999 
-9999 -9999 -9999 -9999 -9999 -9999 -9999 -9999 -9999 -9999 -9999 -9999 -9999 -9999 -9999 -9999 -9999 -9999 -9999 -9999 -9999 -9999 -9999 -9999 -9999 -9999 -9999 -9999 -9999 -9999 -9999 -9999 -9999 -9999 -9999 -9999 -9999 -9999 -9999 -9999 44.94253 43.81533 41.95703 41.46341 41.80936 42.68362 43.58757 43.23794 43.00895 43.04617 43.35017 44.05163 42.90541 42.62065 44.11111 44.15011 43.34433 42.69103 42.36577 42.3588 42.19799 42.8651 44.00109 44.19033 43.39623 43.0945 43.19358 43.30729 42.78132 41.72078 41.00877 42.1024 43.36021 44.04008 44.6875 45.28302 46.06256 46.51661 46.34921 46.27882 46.7827 45.68501 44.57237 43.77741 43.37184 43.06011 42.58029 42.19978 42.28814 41.8942 43.19209 43.43854 42.49448 42.24232 42.28604 42.31638 43.15878 42.39373 42.21854 42.18922 43 43.26063 43.46622 44.59016 45.79262 44.86755 43.91667 41.9175 -9999 -9999 -9999 -9999 -9999 -9999 -9999 -9999 -9999 -9999 -9999 -9999 -9999 -9999 -9999 -9999 -9999 -9999 -9999 -9999 -9999 -9999 -9999 -9999 -9999 -9999 -9999 -9999 -9999 -9999 -9999 -9999 -9999 -9999 -9999 -9999 -9999 -9999 -9999 -9999 -9999 -9999 -9999 -9999 -9999 -9999 -9999 -9999 -9999 -9999 -9999 -9999 -9999 -9999 -9999 -9999 -9999 -9999 -9999 -9999 -9999 -9999 
-9999 -9999 -9999 -9999 -9999 -9999 -9999 -9999 -9999 -9999 -9999 -9999 -9999 -9999 -9999 -9999 -9999 -9999 -9999 -9999 -9999 -9999 -9999 -9999 -9999 -9999 -9999 -9999 -9999 -9999 -9999 -9999 -9999 -9999 -9999 -9999 -9999 -9999 -9999 -9999 -9999 44.29066 42.59582 42.21835 42.70115 43.11718 43.53741 42.99435 43.20988 43.02721 43.11224 43.85666 43.06507 42.8288 43.84058 43.80556 43.88706 43.17932 42.83723 42.4217 42.25195 42.78149 43.85965 44.3557 43.50684 43.50986 43.56996 43.85965 44.1745 43.21581 42.3475 42.23856 42.98813 43.7037 43.61199 43.34398 44.75108 46.48268 45.86021 45.13889 45.26455 45.32909 44.76113 43.9693 43.03728 42.16336 42.19799 42.14366 41.61036 41.55405 43.0791 43.15376 42.21672 41.80509 42.0339 42.29452 42.37528 42.40113 42.47492 42.41418 43.34989 43.71539 43.51545 44.38998 45.09804 44.43521 43.70123 42.08896 39.81165 -9999 -9999 -9999 -9999 -9999 -9999 -9999 -9999 -9999 -9999 -9999 -9999 -9999 -9999 -9999 -9999 -9999 -9999 -9999 -9999 -9999 -9999 -9999 -9999 -9999 -9999 -9999 -9999 -9999 -9999 -9999 -9999 -9999 -9999 -9999 -9999 -9999 -9999 -9999 -9999 -9999 -9999 -9999 -9999 -9999 -9999 -9999 -9999 -9999 -9999 -9999 -9999 -9999 -9999 -9999 -9999 -9999 -9999 -9999 -9999 -9999 
-9999 -9999 -9999 -9999 -9999 -9999 -9999 -9999 -9999 -9999 -9999 -9999 -9999 -9999 -9999 -9999 -9999 -9999 -9999 -9999 -9999 -9999 -9999 -9999 -9999 -9999 -9999 -9999 -9999 -9999 -9999 -9999 -9999 -9999 -9999 -9999 -9999 -9999 -9999 -9999 -9999 44.30894 42.80702 42.82811 43.62745 43.41954 42.7662 42.15857 43.00799 42.84078 42.81609 42.84483 42.84483 43.04124 43.96259 44.07969 44.05941 43.94939 43.38889 42.34234 41.89113 42.67338 43.31104 43.9394 43.88186 43.8349 43.48958 43.73041 44.55729 44.8576 43.27957 42.26776 42.72186 43.4127 44.0326 43.81029 45.67204 47.52688 46.1039 45.5914 45.75372 45.04287 44.6797 44.46272 43.55811 42.30769 42.48036 42.47763 41.94537 42.47763 43.50907 43.52169 42.30984 41.13356 41.01027 41.66667 41.29819 41.80791 42.98986 43.35017 44.18605 44.18605 44.10299 44.73399 44.52614 43.59824 43.77104 44.27438 43.14236 42.0977 -9999 -9999 -9999 -9999 -9999 -9999 -9999 -9999 -9999 -9999 -9999 -9999 -9999 -9999 -9999 -9999 -9999 -9999 -9999 -9999 -9999 -9999 -9999 -9999 -9999 -9999 -9999 -9999 -9999 -9999 -9999 -9999 -9999 -9999 -9999 -9999 -9999 -9999 -9999 -9999 -9999 -9999 -9999 -9999 -9999 -9999 -9999 -9999 -9999 -9999 -9999 -9999 -9999 -9999 -9999 -9999 -9999 -9999 -9999 -9999 
-9999 -9999 -9999 -9999 -9999 -9999 -9999 -9999 -9999 -9999 -9999 -9999 -9999 -9999 -9999 -9999 -9999 -9999 -9999 -9999 -9999 -9999 -9999 -9999 -9999 -9999 -9999 -9999 -9999 -9999 -9999 -9999 -9999 -9999 -9999 -9999 -9999 -9999 -9999 -9999 -9999 44.7338 43.29268 43.5606 43.72822 43.43786 42.89044 42.72674 43.28143 43.64261 42.6794 42.24337 42.70473 43.59862 44.03539 44.66101 44.49105 44.57364 44.21998 42.91383 42.25989 42.17687 43.10631 43.8781 44.06283 43.82911 43.40168 43.27531 43.55346 44.83122 44.57799 43.30065 43.12771 44.30245 45.28302 45.46178 46.41316 47.58842 46.73679 46.0356 46.04839 45.24973 44.37086 43.90919 43.5962 43.50613 42.91251 42.94445 42.76678 42.93598 42.86121 43.06527 42.91383 41.86644 41.40805 42.60845 41.75028 41.97324 43.06488 43.62416 44.01993 44.6468 45.40421 45.05972 44.26229 43.02326 40.82492 42.39865 44.0273 43.59861 -9999 -9999 -9999 -9999 -9999 -9999 -9999 -9999 -9999 -9999 -9999 -9999 -9999 -9999 -9999 -9999 -9999 -9999 -9999 -9999 -9999 -9999 -9999 -9999 -9999 -9999 -9999 -9999 -9999 -9999 -9999 -9999 -9999 -9999 -9999 -9999 -9999 -9999 -9999 -9999 -9999 -9999 -9999 -9999 -9999 -9999 -9999 -9999 -9999 -9999 -9999 -9999 -9999 -9999 -9999 -9999 -9999 -9999 -9999 -9999 
-9999 -9999 -9999 -9999 -9999 -9999 -9999 -9999 -9999 -9999 -9999 -9999 -9999 -9999 -9999 -9999 -9999 -9999 -9999 -9999 -9999 -9999 -9999 -9999 -9999 -9999 -9999 -9999 -9999 -9999 -9999 -9999 -9999 -9999 -9999 -9999 -9999 -9999 -9999 -9999 -9999 44.86063 43.04094 42.87397 43.43972 43.39286 43.42262 43.36309 43.95255 43.72146 42.47968 41.6957 42.21453 42.81609 43.58534 44.72789 44.58474 45.31773 44.78114 43.52169 42.34926 41.52494 43.3223 45.03205 44.52381 43.59177 43.46561 43.20594 42.73504 43.70968 45.0213 44.40825 43.42105 44.44445 46.40625 47.08333 46.73679 46.42857 46.17044 45.64394 45.38545 44.95614 44.53735 43.6937 43.31066 42.9096 43.40628 43.71493 43.41216 43.44633 42.96424 43.39789 43.32172 43.08449 43.07471 43.65757 42.69788 42.60798 42.47491 42.72575 42.88079 43.59186 44.57237 43.33333 42.45385 41.66667 40.10771 41.29566 42.58621 43.06527 -9999 -9999 -9999 -9999 -9999 -9999 -9999 -9999 -9999 -9999 -9999 -9999 -9999 -9999 -9999 -9999 -9999 -9999 -9999 -9999 -9999 -9999 -9999 -9999 -9999 -9999 -9999 -9999 -9999 -9999 -9999 -9999 -9999 -9999 -9999 -9999 -9999 -9999 -9999 -9999 -9999 -9999 -9999 -9999 -9999 -9999 -9999 -9999 -9999 -9999 -9999 -9999 -9999 -9999 -9999 -9999 -9999 -9999 -9999 -9999 
-9999 -9999 -9999 -9999 -9999 -9999 -9999 -9999 -9999 -9999 -9999 -9999 -9999 -9999 -9999 -9999 -9999 -9999 -9999 -9999 -9999 -9999 -9999 -9999 -9999 -9999 -9999 -9999 -9999 -9999 -9999 -9999 -9999 -9999 -9999 -9999 -9999 -9999 -9999 -9999 -9999 44.94152 43.29197 42.83154 42.20818 42.26619 42.77578 43.52179 43.90805 43.0839 42.18932 41.11111 41.86921 42.30104 43.37315 44.45383 45.38889 45.44702 45.1505 43.45238 41.97952 41.03666 42.91251 44.93569 44.02116 42.94055 43.14815 43.51852 42.85329 42.24232 43.05555 45.09169 44.6254 45.15442 46.7809 47.40395 46.53226 45.7244 45.16393 45.17544 45.83333 44.98355 44.79513 44.33221 43.21306 42.66552 43.15068 43.73563 44.29977 45.05208 43.99767 42.21643 42.44791 41.89498 41.32537 42.29025 42.36577 41.75 42.72575 42.83333 43.0143 44.36193 44.03973 43.00546 42.37473 42.13421 42.03266 43.00799 43.48959 42.65389 40.74733 -9999 -9999 -9999 -9999 -9999 -9999 -9999 -9999 -9999 -9999 -9999 -9999 -9999 -9999 -9999 -9999 -9999 -9999 -9999 -9999 -9999 -9999 -9999 -9999 -9999 -9999 -9999 -9999 -9999 -9999 -9999 -9999 -9999 -9999 -9999 -9999 -9999 -9999 -9999 -9999 -9999 -9999 -9999 -9999 -9999 -9999 -9999 -9999 -9999 -9999 -9999 -9999 -9999 -9999 -9999 -9999 -9999 -9999 -9999 
-9999 -9999 -9999 -9999 -9999 -9999 -9999 -9999 -9999 -9999 -9999 -9999 -9999 -9999 -9999 -9999 -9999 -9999 -9999 -9999 -9999 -9999 -9999 -9999 -9999 -9999 -9999 -9999 -9999 -9999 -9999 -9999 -9999 -9999 -9999 -9999 -9999 -9999 -9999 -9999 -9999 44.95305 44.11072 42.98088 43.28537 44.1608 44.23077 45.23402 44.73536 44.14415 43.98626 41.69611 41.14035 42.64032 42.77588 44.33221 44.90587 44.50948 44.94444 44.40678 42.86121 41.60959 42.90541 44.71413 44.69215 44.19032 43.96097 43.96825 43.52151 42.67101 42.16336 43.70915 45.20364 46.45503 47.81932 48.41026 47.36287 45.31926 44.64481 44.67439 45.0932 45.3125 44.97792 44.16386 43.25939 42.70473 43.02662 43.38578 44.64286 45.39007 43.90034 40.97938 40.55745 41.47026 41.38514 41.75113 41.16331 41.7226 42.96358 43.34433 43.93443 43.83938 43.94189 43.4153 42.45643 42.60485 44.43512 44.52055 43.71395 41.66667 40.39352 -9999 -9999 -9999 -9999 -9999 -9999 -9999 -9999 -9999 -9999 -9999 -9999 -9999 -9999 -9999 -9999 -9999 -9999 -9999 -9999 -9999 -9999 -9999 -9999 -9999 -9999 -9999 -9999 -9999 -9999 -9999 -9999 -9999 -9999 -9999 -9999 -9999 -9999 -9999 -9999 -9999 -9999 -9999 -9999 -9999 -9999 -9999 -9999 -9999 -9999 -9999 -9999 -9999 -9999 -9999 -9999 -9999 -9999 -9999 
-9999 -9999 -9999 -9999 -9999 -9999 -9999 -9999 -9999 -9999 -9999 -9999 -9999 -9999 -9999 -9999 -9999 -9999 -9999 -9999 -9999 -9999 -9999 -9999 -9999 -9999 -9999 -9999 -9999 -9999 -9999 -9999 -9999 -9999 -9999 -9999 -9999 -9999 -9999 -9999 -9999 44.52134 44.31818 45.44135 44.39605 42.94872 42.94425 44.25484 45.0783 46.4128 46.35593 43.31567 41.75532 43.07471 42.06897 43.31627 43.78531 44.17229 44.93243 44.16951 42.7835 42.06758 42.9096 44.63508 44.94624 44.76496 44.3109 44.34713 43.83709 43.37121 42.68764 43.12914 44.83225 45.96519 46.75493 47.58974 47.55208 46.48982 45.79261 45.64017 44.42587 44.09492 44.69197 44.46309 43.83562 42.44521 42.07317 42.4269 43.73523 44.35672 43.04598 41.43914 40.58219 41.33222 40.74074 41.72297 41.41499 41.38981 42.38174 43.79085 44.30828 43.88706 42.82178 41.50219 41.53006 42.88079 44.40716 44.85876 42.32306 39.89547 39.66431 -9999 -9999 -9999 -9999 -9999 -9999 -9999 -9999 -9999 -9999 -9999 -9999 -9999 -9999 -9999 -9999 -9999 -9999 -9999 -9999 -9999 -9999 -9999 -9999 -9999 -9999 -9999 -9999 -9999 -9999 -9999 -9999 -9999 -9999 -9999 -9999 -9999 -9999 -9999 -9999 -9999 -9999 -9999 -9999 -9999 -9999 -9999 -9999 -9999 -9999 -9999 -9999 -9999 -9999 -9999 -9999 -9999 -9999 -9999 
-9999 -9999 -9999 -9999 -9999 -9999 -9999 -9999 -9999 -9999 -9999 -9999 -9999 -9999 -9999 -9999 -9999 -9999 -9999 -9999 -9999 -9999 -9999 -9999 -9999 -9999 -9999 -9999 -9999 -9999 -9999 -9999 -9999 -9999 -9999 -9999 -9999 -9999 -9999 -9999 -9999 -9999 44.88966 44.79885 42.81103 42.08333 42.64531 44.25991 46.01571 47.82845 47.38015 44.46408 42.54695 42.8489 42.30324 43.53448 43.6073 43.98305 44.27438 43.20776 41.89655 41.81034 42.68362 44.6468 45.53571 44.71677 43.44262 43.71629 43.86388 43.44086 43.17434 42.86111 43.98148 44.17211 44.63141 45.5836 46.49261 46.77419 46.57346 47.04918 45.9989 45.01661 44.19692 44.26049 43.65213 43.2025 42.73357 42.24537 43.18182 44.4152 43.04598 41.40982 40.84746 40.41249 40.65656 41.49775 41.04939 40.93715 42.63889 44.12252 44.48124 44.13889 42.8651 42.05556 42.44445 44.09142 45.3456 44.2953 42.27431 42.08038 43.33333 44.67262 43.76499 42.32852 -9999 -9999 -9999 -9999 -9999 -9999 -9999 -9999 -9999 -9999 -9999 -9999 -9999 -9999 -9999 -9999 -9999 -9999 -9999 -9999 -9999 -9999 -9999 -9999 -9999 -9999 -9999 -9999 -9999 -9999 -9999 -9999 -9999 -9999 -9999 -9999 -9999 -9999 -9999 -9999 -9999 -9999 -9999 -9999 -9999 -9999 -9999 -9999 -9999 -9999 -9999 -9999 -9999 -9999 -9999 -9999 
-9999 -9999 -9999 -9999 -9999 -9999 -9999 -9999 -9999 -9999 -9999 -9999 -9999 -9999 -9999 -9999 -9999 -9999 -9999 -9999 -9999 -9999 -9999 -9999 -9999 -9999 -9999 -9999 -9999 -9999 -9999 -9999 -9999 -9999 -9999 -9999 -9999 -9999 -9999 -9999 -9999 -9999 45.3252 45.05208 44.4152 43.0605 42.71207 43.11465 46.54404 49.01491 48.12362 45.23392 43.15789 42.4269 42.25352 43.2581 43.06987 43.85666 44.34932 43.07958 41.75439 41.23264 42.15017 44.01566 45.48955 45.26953 43.85382 43.50329 43.75679 43.56061 43.06011 43.0143 43.77049 43.67437 43.93443 44.85931 45.48611 45.87379 46.18969 46.32353 45.28509 44.83996 43.99225 43.70861 43.23266 44.04762 43.87171 43.35076 43.79433 44.68085 43.29897 41.32537 40.85842 40.05017 40.57971 40.96521 40.36281 41.60998 43.99551 43.95973 43.83446 43.16893 42.34694 42.00451 42.50559 43.70123 44.2953 44.48237 45.44406 45.38012 44.20549 43.48485 41.39194 39.73652 38.56878 -9999 -9999 -9999 -9999 -9999 -9999 -9999 -9999 -9999 -9999 -9999 -9999 -9999 -9999 -9999 -9999 -9999 -9999 -9999 -9999 -9999 -9999 -9999 -9999 -9999 -9999 -9999 -9999 -9999 -9999 -9999 -9999 -9999 -9999 -9999 -9999 -9999 -9999 -9999 -9999 -9999 -9999 -9999 -9999 -9999 -9999 -9999 -9999 -9999 -9999 -9999 -9999 -9999 -9999 -9999 
-9999 -9999 -9999 -9999 -9999 -9999 -9999 -9999 -9999 -9999 -9999 -9999 -9999 -9999 -9999 -9999 -9999 -9999 -9999 -9999 -9999 -9999 -9999 -9999 -9999 -9999 -9999 -9999 -9999 -9999 -9999 -9999 -9999 -9999 -9999 -9999 -9999 -9999 -9999 -9999 -9999 -9999 45.76125 45.43103 44.48316 43.19788 42.62246 43.09016 46.60596 48.92894 47.98475 45.18454 43.30409 42.22028 42.19298 43.05075 42.82407 43.95762 44.80593 44.1954 43.15789 42.13287 42.69759 44.61279 45.38889 45.64018 45.17974 44.19692 43.43854 43.95695 44.05941 43.98148 44.57929 44.38048 43.72222 44.15836 44.85699 44.92873 45.38251 45.54456 44.93356 43.62416 42.93356 42.92929 42.89709 43.50907 42.95977 42.30769 42.52061 44.2951 44.34833 42.8653 41.27119 40.70621 41.88963 40.55365 41.32302 42.43986 43.50907 44.51081 43.72852 42.81609 42.06758 42.26191 42.70134 43.5123 44.35123 44.75623 45.31609 43.03613 42.81915 42.44604 40.40767 -9999 -9999 -9999 -9999 -9999 -9999 -9999 -9999 -9999 -9999 -9999 -9999 -9999 -9999 -9999 -9999 -9999 -9999 -9999 -9999 -9999 -9999 -9999 -9999 -9999 -9999 -9999 -9999 -9999 -9999 -9999 -9999 -9999 -9999 -9999 -9999 -9999 -9999 -9999 -9999 -9999 -9999 -9999 -9999 -9999 -9999 -9999 -9999 -9999 -9999 -9999 -9999 -9999 -9999 -9999 -9999 -9999 
-9999 -9999 -9999 -9999 -9999 -9999 -9999 -9999 -9999 -9999 -9999 -9999 -9999 -9999 -9999 -9999 -9999 -9999 -9999 -9999 -9999 -9999 -9999 -9999 -9999 -9999 -9999 -9999 -9999 -9999 -9999 -9999 -9999 -9999 -9999 -9999 -9999 -9999 -9999 -9999 -9999 -9999 45.89161 45.23809 43.94737 43.28622 43.70567 44.16961 45.39249 46.47965 46.07183 44.21948 42.99176 43.06527 42.42424 42.88195 42.30324 43.31026 44.5977 44.55017 43.3275 42.25146 42.81214 44.66891 45.51282 45.91667 46.0671 45.76547 45.46688 45.61404 45.10451 44.67213 44.76113 45.03257 44.3792 43.63739 44.09142 44.92274 45.23026 45.01661 45.0443 44.23938 43.78531 43.07909 42.90541 43.13559 43.26484 43.39677 43.73523 43.70504 44.86951 45.21338 43.41954 42.71186 42.26191 41.20848 42.82007 43.95762 42.87356 44.54909 45.09132 43.16609 42.24138 42.66212 44.24804 45.1459 44.95541 44.22639 44.17808 42.54079 44.3662 42.586 41.99522 41.69708 39.62963 -9999 -9999 -9999 -9999 -9999 -9999 -9999 -9999 -9999 -9999 -9999 -9999 -9999 -9999 -9999 -9999 -9999 -9999 -9999 -9999 -9999 -9999 -9999 -9999 -9999 -9999 -9999 -9999 -9999 -9999 -9999 -9999 -9999 -9999 -9999 -9999 -9999 -9999 -9999 -9999 -9999 -9999 -9999 -9999 -9999 -9999 -9999 -9999 -9999 -9999 -9999 -9999 -9999 -9999 -9999 
-9999 -9999 -9999 -9999 -9999 -9999 -9999 -9999 -9999 -9999 -9999 -9999 -9999 -9999 -9999 -9999 -9999 -9999 -9999 -9999 -9999 -9999 -9999 -9999 -9999 -9999 -9999 -9999 -9999 -9999 -9999 -9999 -9999 -9999 -9999 -9999 -9999 -9999 -9999 -9999 -9999 -9999 45.06501 44.41521 43.28052 43.25677 44.06028 44.53405 44.68897 44.94253 44.18403 42.78169 42.49117 42.34393 41.78445 42.22615 42.16726 43.58068 44.11422 43.53801 42.54079 42.83216 42.82407 43.8851 45.12263 45.68004 46.24724 47.05087 47.73695 47.92977 47.62278 47.12553 47.3301 47.81554 47.55556 46.33669 45.3456 44.77778 45.12735 45.11589 45.18272 44.99441 44.4161 42.80822 43.53107 43.9548 44.04762 44.58617 43.81533 42.93735 44.51439 45.60023 44.37716 43.43171 43.12715 42.78736 44.06393 44.85632 43.75 45.16037 45.36082 43.97347 43.27586 43.02721 43.87006 45.08475 45.12951 43.76437 43.43607 43.40278 45.15845 43.51191 42.92115 41.33212 41.45608 -9999 -9999 -9999 -9999 -9999 -9999 -9999 -9999 -9999 -9999 -9999 -9999 -9999 -9999 -9999 -9999 -9999 -9999 -9999 -9999 -9999 -9999 -9999 -9999 -9999 -9999 -9999 -9999 -9999 -9999 -9999 -9999 -9999 -9999 -9999 -9999 -9999 -9999 -9999 -9999 -9999 -9999 -9999 -9999 -9999 -9999 -9999 -9999 -9999 -9999 -9999 -9999 -9999 -9999 -9999 
-9999 -9999 -9999 -9999 -9999 -9999 -9999 -9999 -9999 -9999 -9999 -9999 -9999 -9999 -9999 -9999 -9999 -9999 -9999 -9999 -9999 -9999 -9999 -9999 -9999 -9999 -9999 -9999 -9999 -9999 -9999 -9999 -9999 -9999 -9999 -9999 -9999 -9999 -9999 -9999 -9999 -9999 43.94484 43.27381 42.79762 43.46926 43.84707 44.0606 44.40476 44.80256 43.80787 41.93075 41.66667 41.57674 41.78614 41.69622 42.2556 43.69847 43.61702 42.76786 42.723 43.90244 43.10345 43.0603 44.54802 45.45454 45.81949 47.14052 48.31224 49.45652 49.33741 48.00505 47.42798 47.43187 47.18615 46.24183 44.90587 43.40628 43.42252 44.55555 45.11589 44.6712 44.38717 43.16092 43.32192 44.01928 44.51978 44.54802 44.36782 44.31818 44.79167 45.75866 43.98474 44.09722 43.50575 43.5438 44.16951 45.07446 44.92503 45.51724 45.63218 44.64699 44.3299 43.36158 43.04617 43.62245 44.03539 43.72107 43.10842 43.43786 44.88771 44.36451 42.08784 40.79422 42.01878 42.05357 -9999 -9999 -9999 -9999 -9999 -9999 -9999 -9999 -9999 -9999 -9999 -9999 -9999 -9999 -9999 -9999 -9999 -9999 -9999 -9999 -9999 -9999 -9999 -9999 -9999 -9999 -9999 -9999 -9999 -9999 -9999 -9999 -9999 -9999 -9999 -9999 -9999 -9999 -9999 -9999 -9999 -9999 -9999 -9999 -9999 -9999 -9999 -9999 -9999 -9999 -9999 -9999 -9999 -9999 
-9999 -9999 -9999 -9999 -9999 -9999 -9999 -9999 -9999 -9999 -9999 -9999 -9999 -9999 -9999 -9999 -9999 -9999 -9999 -9999 -9999 -9999 -9999 -9999 -9999 -9999 -9999 -9999 -9999 -9999 -9999 -9999 -9999 -9999 -9999 -9999 -9999 -9999 -9999 -9999 -9999 -9999 -9999 43.99641 43.27957 44.01786 44.03477 44.05193 44.20804 44.06433 43.37979 41.8446 41.54589 41.54501 42.05496 41.90392 42.37841 43.24009 43.57394 43.43972 44.04343 43.554 42.65734 43.04124 44.31306 45.32998 45.72148 46.62237 47.68069 48.70197 48.56851 47.54902 45.93949 45.05376 44.44444 43.89632 42.99435 41.75287 41.8379 42.97497 43.66554 44.01928 44.43483 43.28704 43.85813 43.68601 44.68927 45.06803 44.72032 43.65629 44.2285 45.63636 44.48357 43.92361 43.27586 42.69056 42.95091 44.41581 44.33908 45.91954 46.6092 45.57471 44.33908 43.47079 42.97945 42.58939 43.44405 44.08508 43.54745 43.74269 45.39007 44.35484 42.14976 41.66667 42.31678 -9999 -9999 -9999 -9999 -9999 -9999 -9999 -9999 -9999 -9999 -9999 -9999 -9999 -9999 -9999 -9999 -9999 -9999 -9999 -9999 -9999 -9999 -9999 -9999 -9999 -9999 -9999 -9999 -9999 -9999 -9999 -9999 -9999 -9999 -9999 -9999 -9999 -9999 -9999 -9999 -9999 -9999 -9999 -9999 -9999 -9999 -9999 -9999 -9999 -9999 -9999 -9999 -9999 -9999 -9999 
-9999 -9999 -9999 -9999 -9999 -9999 -9999 -9999 -9999 -9999 -9999 -9999 -9999 -9999 -9999 -9999 -9999 -9999 -9999 -9999 -9999 -9999 -9999 -9999 -9999 -9999 -9999 -9999 -9999 -9999 -9999 -9999 -9999 -9999 -9999 -9999 -9999 -9999 -9999 -9999 -9999 -9999 -9999 44.54436 43.27957 43.17088 43.44164 43.73501 44.5433 44.74448 42.89044 41.84588 41.69686 41.87956 42.29616 42.17443 42.70095 43.41492 44.05594 45.01748 44.23077 42.30546 42.82007 44.30126 44.79866 45.63889 46.16667 46.77778 47.0297 47.20447 47.45807 47.52396 46.36612 44.89967 43.56576 43.00799 42.741 42.30994 41.46054 41.49061 43.3046 43.49943 43.69919 43.58974 43.47319 43.57877 44.29379 44.9263 44.7774 44.14648 44.2874 45.24242 45.43298 43.81533 43.21839 42.58621 42.64706 44.22414 44.29066 44.66551 47.48264 45.53056 44.08881 43.57639 43.00232 42.78169 43.43972 44.2285 43.58304 44.14016 45.43298 43.70504 42.20238 42.49704 -9999 -9999 -9999 -9999 -9999 -9999 -9999 -9999 -9999 -9999 -9999 -9999 -9999 -9999 -9999 -9999 -9999 -9999 -9999 -9999 -9999 -9999 -9999 -9999 -9999 -9999 -9999 -9999 -9999 -9999 -9999 -9999 -9999 -9999 -9999 -9999 -9999 -9999 -9999 -9999 -9999 -9999 -9999 -9999 -9999 -9999 -9999 -9999 -9999 -9999 -9999 -9999 -9999 -9999 -9999 -9999 
-9999 -9999 -9999 -9999 -9999 -9999 -9999 -9999 -9999 -9999 -9999 -9999 -9999 -9999 -9999 -9999 -9999 -9999 -9999 -9999 -9999 -9999 -9999 -9999 -9999 -9999 -9999 -9999 -9999 -9999 -9999 -9999 -9999 -9999 -9999 -9999 -9999 -9999 -9999 -9999 -9999 -9999 -9999 44.10349 42.30072 41.88034 42.4326 42.76557 43.97482 44.40559 42.88256 41.69686 41.81763 42.05776 42.82738 42.61566 42.74475 42.91958 43.08009 44.68897 43.94737 42.6714 42.9284 44.27438 45.63889 46.27483 46.55077 46.97222 47.16722 46.71634 46.58966 46.21711 46.27778 45.1934 43.94464 43.37979 43.05556 42.7896 42.38095 42.63498 44.26182 43.3391 43.09441 43.27485 44.01858 43.0126 43.79252 44.32077 44.63668 44.63869 44.32624 44.77657 46.04469 44.61988 42.8489 42.70833 44.1928 44.74138 44.50172 44.36782 46.09557 45.22145 43.85965 44.56018 43.96051 42.25768 42.32143 43.50534 43.80869 43.93404 44.46428 42.82738 42.49409 -9999 -9999 -9999 -9999 -9999 -9999 -9999 -9999 -9999 -9999 -9999 -9999 -9999 -9999 -9999 -9999 -9999 -9999 -9999 -9999 -9999 -9999 -9999 -9999 -9999 -9999 -9999 -9999 -9999 -9999 -9999 -9999 -9999 -9999 -9999 -9999 -9999 -9999 -9999 -9999 -9999 -9999 -9999 -9999 -9999 -9999 -9999 -9999 -9999 -9999 -9999 -9999 -9999 -9999 -9999 -9999 -9999 
-9999 -9999 -9999 -9999 -9999 -9999 -9999 -9999 -9999 -9999 -9999 -9999 -9999 -9999 -9999 -9999 -9999 -9999 -9999 -9999 -9999 -9999 -9999 -9999 -9999 -9999 -9999 -9999 -9999 -9999 -9999 -9999 -9999 -9999 -9999 -9999 -9999 -9999 -9999 -9999 -9999 -9999 -9999 42.58918 41.63592 42.66917 42.48428 43.14815 43.25539 42.26404 42.06349 41.94039 42.14457 41.8446 41.72598 41.66666 42.05083 42.60234 42.73809 44.34629 45.22144 44.2285 43.026 43.76437 45.91722 46.8819 47.05555 47.19444 47.51656 47.18506 46.67226 45.57996 45.37037 45.32998 45.02275 44.33798 43.49234 42.9669 43.04578 43.69919 44.25287 43.00232 42.6282 42.83626 44.16376 44.02299 43.64943 43.83562 44.07666 44.29824 43.06548 44.93405 46.15152 45.04662 42.7662 43.30409 44.66783 45 44.69178 44.31949 44.32749 45.46264 44.7291 44.71831 44.59064 43.29196 42.65588 43.88489 43.61702 43.05556 44.41489 43.09015 -9999 -9999 -9999 -9999 -9999 -9999 -9999 -9999 -9999 -9999 -9999 -9999 -9999 -9999 -9999 -9999 -9999 -9999 -9999 -9999 -9999 -9999 -9999 -9999 -9999 -9999 -9999 -9999 -9999 -9999 -9999 -9999 -9999 -9999 -9999 -9999 -9999 -9999 -9999 -9999 -9999 -9999 -9999 -9999 -9999 -9999 -9999 -9999 -9999 -9999 -9999 -9999 -9999 -9999 -9999 -9999 -9999 -9999 
-9999 -9999 -9999 -9999 -9999 -9999 -9999 -9999 -9999 -9999 -9999 -9999 -9999 -9999 -9999 -9999 -9999 -9999 -9999 -9999 -9999 -9999 -9999 -9999 -9999 -9999 -9999 -9999 -9999 -9999 -9999 -9999 -9999 -9999 -9999 -9999 -9999 -9999 -9999 -9999 -9999 -9999 43.58491 42.0412 42.28625 42.01389 43.1391 43.60394 43.24242 43.33333 43.19853 42.09246 42.08483 42.64184 42.89128 42.08937 42.46738 42.67139 42.44886 44.66192 46.09375 44.93634 43.83041 44.43483 45.84736 46.68339 47.25 47.27778 47.41666 47.52777 47.31451 46.77329 44.887 44.55668 45.10626 44.66102 44.17532 44.03935 44.54023 44.86301 44.55899 43.43786 43.25117 42.81507 43.27485 44.13473 43.54745 43.61208 44.30894 44.86502 44.7542 45.77338 46.05896 44.27991 43.42723 44.95305 45.09291 44.73081 45.29478 45.50401 44.50293 44.94048 45.44365 45.40332 45.20024 44.11938 43.47826 44.72727 44.0688 43.05555 43.21429 -9999 -9999 -9999 -9999 -9999 -9999 -9999 -9999 -9999 -9999 -9999 -9999 -9999 -9999 -9999 -9999 -9999 -9999 -9999 -9999 -9999 -9999 -9999 -9999 -9999 -9999 -9999 -9999 -9999 -9999 -9999 -9999 -9999 -9999 -9999 -9999 -9999 -9999 -9999 -9999 -9999 -9999 -9999 -9999 -9999 -9999 -9999 -9999 -9999 -9999 -9999 -9999 -9999 -9999 -9999 -9999 -9999 -9999 -9999 
-9999 -9999 -9999 -9999 -9999 -9999 -9999 -9999 -9999 -9999 -9999 -9999 -9999 -9999 -9999 -9999 -9999 -9999 -9999 -9999 -9999 -9999 -9999 -9999 -9999 -9999 -9999 -9999 -9999 -9999 -9999 -9999 -9999 -9999 -9999 -9999 -9999 -9999 -9999 -9999 -9999 -9999 43.00766 42.6452 42.48428 41.60305 42.42138 42.35589 42.10526 42.29089 42.56506 42.36111 43.75 45.54196 44.41457 42.03163 -9999 41.84717 42.78788 45.40636 46.28028 44.71265 44.04353 45.18581 46.48394 46.82671 46.88889 46.98228 47.38016 47.25914 47.75747 47.29654 45.35147 44.70218 44.43503 43.99093 44.50172 44.60616 44.40639 43.28143 43.51852 43.54095 43.75736 43.49234 43.10954 44.12281 43.95255 43.79371 44.43473 45.37691 45.68237 45.71256 45.54958 43.36855 44.8102 45.95071 44.03935 45.1934 45.67901 45.64972 44.69435 43.66197 44.2951 45.12121 45.50595 44.32497 44 45.3163 44.49405 42.586 41.81655 -9999 -9999 -9999 -9999 -9999 -9999 -9999 -9999 -9999 -9999 -9999 -9999 -9999 -9999 -9999 -9999 -9999 -9999 -9999 -9999 -9999 -9999 -9999 -9999 -9999 -9999 -9999 -9999 -9999 -9999 -9999 -9999 -9999 -9999 -9999 -9999 -9999 -9999 -9999 -9999 -9999 -9999 -9999 -9999 -9999 -9999 -9999 -9999 -9999 -9999 -9999 -9999 -9999 -9999 -9999 -9999 -9999 -9999 -9999 
-9999 -9999 -9999 -9999 -9999 -9999 -9999 -9999 -9999 -9999 -9999 -9999 -9999 -9999 -9999 -9999 -9999 -9999 -9999 -9999 -9999 -9999 -9999 -9999 -9999 -9999 -9999 -9999 -9999 -9999 -9999 -9999 -9999 -9999 -9999 -9999 -9999 -9999 -9999 -9999 -9999 -9999 42.85257 43.63118 42.83459 42.07858 42.33207 43.09702 42.42139 41.44571 41.26244 42.81401 45.8044 46.23288 -9999 -9999 -9999 41.79058 43.38235 45.28857 44.96528 43.90244 43.38578 43.75706 45.8194 47.03765 46.89597 46.70023 47.38016 47.15719 47.04571 46.5 46.00225 45.7331 44.41581 43.22376 43.02662 43.68512 44.31034 42.95775 42.92398 43.55401 44.66783 44.12281 43.78681 44.64912 44.5993 44.77352 43.99767 43.69847 43.81721 44.83696 46.39804 45.98214 46.20403 44.39605 44.56897 46.33448 46.57534 46.60388 45.84775 44.7076 43.83929 44.76534 45.59179 44.284 44.66912 44.8718 44.22383 43.92299 44.64944 -9999 -9999 -9999 -9999 -9999 -9999 -9999 -9999 -9999 -9999 -9999 -9999 -9999 -9999 -9999 -9999 -9999 -9999 -9999 -9999 -9999 -9999 -9999 -9999 -9999 -9999 -9999 -9999 -9999 -9999 -9999 -9999 -9999 -9999 -9999 -9999 -9999 -9999 -9999 -9999 -9999 -9999 -9999 -9999 -9999 -9999 -9999 -9999 -9999 -9999 -9999 -9999 -9999 -9999 -9999 -9999 -9999 -9999 -9999 
-9999 -9999 -9999 -9999 -9999 -9999 -9999 -9999 -9999 -9999 -9999 -9999 -9999 -9999 -9999 -9999 -9999 -9999 -9999 -9999 -9999 -9999 -9999 -9999 -9999 -9999 -9999 -9999 -9999 -9999 -9999 -9999 -9999 -9999 -9999 -9999 -9999 -9999 -9999 -9999 -9999 -9999 -9999 44.38202 43.35839 42.10692 42.82581 43.15366 43.03483 42.9368 41.9145 42.33822 44.17849 45.3252 -9999 -9999 -9999 43.12268 43.00487 43.29196 43.74269 43.85965 43.52179 43.83681 45.23809 45.94671 45.73379 46.11872 46.28685 45.76271 45.20975 44.91379 44.31949 44.27083 44.68391 44.41551 44.13145 44.67593 44.82759 43.91026 44.05594 45.19676 46.52299 45.39627 43.58068 44.74765 44.15205 43.76457 43.7937 43.58068 44.18743 43.62923 45.66421 46.02888 44.81352 44.1954 45.16496 46.2772 46.16494 46.34146 46.0373 45.90695 45.21661 45.69597 45.15931 44.94485 44.8032 43.91727 44.53704 46.44654 46.875 45.62893 -9999 -9999 -9999 -9999 -9999 -9999 -9999 -9999 -9999 -9999 -9999 -9999 -9999 -9999 -9999 -9999 -9999 -9999 -9999 -9999 -9999 -9999 -9999 -9999 -9999 -9999 -9999 -9999 -9999 -9999 -9999 -9999 -9999 -9999 -9999 -9999 -9999 -9999 -9999 -9999 -9999 -9999 -9999 -9999 -9999 -9999 -9999 -9999 -9999 -9999 -9999 -9999 -9999 -9999 -9999 -9999 -9999 -9999 
-9999 -9999 -9999 -9999 -9999 -9999 -9999 -9999 -9999 -9999 -9999 -9999 -9999 -9999 -9999 -9999 -9999 -9999 -9999 -9999 -9999 -9999 -9999 -9999 -9999 -9999 -9999 -9999 -9999 -9999 -9999 -9999 -9999 -9999 -9999 -9999 -9999 -9999 -9999 -9999 -9999 -9999 -9999 44.5802 44.16354 42.39544 43.21338 43.45238 43.62027 42.68143 41.94757 42.16049 43.59903 -9999 -9999 -9999 -9999 -9999 -9999 42.17995 42.6822 42.86571 43.18182 44.05575 44.73834 45.39249 45.19676 45.06388 45.5848 45.52845 44.93634 44.55128 44.3287 44.34732 44.67836 44.21948 44.68896 45.12195 43.8293 44.45412 45.44406 45.84765 46.03448 44.88304 43.39904 44.38534 45.34747 43.16315 43.56061 43.64802 44.34629 44.28224 45.74074 45.33694 43.78629 43.80708 44.80593 46.2963 46.47436 45.93639 45.67023 45.84837 45.28186 45.04337 45.40441 45.72491 44.96914 44.18532 45.22901 46.14137 46.50127 -9999 -9999 -9999 -9999 -9999 -9999 -9999 -9999 -9999 -9999 -9999 -9999 -9999 -9999 -9999 -9999 -9999 -9999 -9999 -9999 -9999 -9999 -9999 -9999 -9999 -9999 -9999 -9999 -9999 -9999 -9999 -9999 -9999 -9999 -9999 -9999 -9999 -9999 -9999 -9999 -9999 -9999 -9999 -9999 -9999 -9999 -9999 -9999 -9999 -9999 -9999 -9999 -9999 -9999 -9999 -9999 -9999 -9999 -9999 
-9999 -9999 -9999 -9999 -9999 -9999 -9999 -9999 -9999 -9999 -9999 -9999 -9999 -9999 -9999 -9999 -9999 -9999 -9999 -9999 -9999 -9999 -9999 -9999 -9999 -9999 -9999 -9999 -9999 -9999 -9999 -9999 -9999 -9999 -9999 -9999 -9999 -9999 -9999 -9999 -9999 -9999 -9999 44.38131 45.07576 42.94381 43.19923 43.97096 43.34577 42.14015 41.89017 41.6351 42.44694 -9999 -9999 -9999 -9999 -9999 -9999 -9999 42.75362 43.66786 43.93148 44.35853 44.90263 45.28736 45.13889 44.44445 44.58186 44.9824 45.76125 45.54196 45.24648 45.37366 45.13642 44.86261 45.29762 44.31818 43.94737 44.48357 44.66783 44.9187 45.27972 44.62175 43.38768 44.16366 44.14894 43.5446 44.44444 45.57471 45.48122 44.99389 45.91078 46.16546 44.50292 44.68641 45.35756 46.85315 46.67832 45.71596 44.94048 43.56884 44.02573 44.47565 45.33951 45.24253 44.71393 45.33462 45.39897 46.02865 -9999 -9999 -9999 -9999 -9999 -9999 -9999 -9999 -9999 -9999 -9999 -9999 -9999 -9999 -9999 -9999 -9999 -9999 -9999 -9999 -9999 -9999 -9999 -9999 -9999 -9999 -9999 -9999 -9999 -9999 -9999 -9999 -9999 -9999 -9999 -9999 -9999 -9999 -9999 -9999 -9999 -9999 -9999 -9999 -9999 -9999 -9999 -9999 -9999 -9999 -9999 -9999 -9999 -9999 -9999 -9999 -9999 -9999 -9999 -9999 
-9999 -9999 -9999 -9999 -9999 -9999 -9999 -9999 -9999 -9999 -9999 -9999 -9999 -9999 -9999 -9999 -9999 -9999 -9999 -9999 -9999 -9999 -9999 -9999 -9999 -9999 -9999 -9999 -9999 -9999 -9999 -9999 -9999 -9999 -9999 -9999 -9999 -9999 -9999 -9999 -9999 -9999 -9999 -9999 45.32218 43.06616 42.34496 43.18182 42.2327 41.25318 41.57125 41.69835 -9999 -9999 -9999 -9999 -9999 -9999 -9999 -9999 -9999 44.3357 44.17249 44.44444 45.03484 45.20468 45.44917 44.85119 44.474 44.92883 45.94988 46.7128 46.12471 45.52195 45.74405 46.63691 45.92199 44.82861 44.23759 43.82388 44.04343 44.39554 44.89917 44.19374 43.84848 44.6558 43.47568 43.92606 45.86207 46.52299 45.08245 43.67397 45.71078 46.47672 44.95848 44.73684 45.07576 47.15447 47.66082 47.09507 45.2847 43.65223 43.41299 44.69413 45.05703 45.01263 45.56604 45.34505 -9999 -9999 -9999 -9999 -9999 -9999 -9999 -9999 -9999 -9999 -9999 -9999 -9999 -9999 -9999 -9999 -9999 -9999 -9999 -9999 -9999 -9999 -9999 -9999 -9999 -9999 -9999 -9999 -9999 -9999 -9999 -9999 -9999 -9999 -9999 -9999 -9999 -9999 -9999 -9999 -9999 -9999 -9999 -9999 -9999 -9999 -9999 -9999 -9999 -9999 -9999 -9999 -9999 -9999 -9999 -9999 -9999 -9999 -9999 -9999 -9999 -9999 
-9999 -9999 -9999 -9999 -9999 -9999 -9999 -9999 -9999 -9999 -9999 -9999 -9999 -9999 -9999 -9999 -9999 -9999 -9999 -9999 -9999 -9999 -9999 -9999 -9999 -9999 -9999 -9999 -9999 -9999 -9999 -9999 -9999 -9999 -9999 -9999 -9999 -9999 -9999 -9999 -9999 -9999 -9999 -9999 44.42356 42.72436 43.46154 43.34601 42.52544 41.47583 41.41221 -9999 -9999 -9999 -9999 -9999 -9999 -9999 -9999 -9999 -9999 -9999 -9999 44.21053 44.49352 44.39502 44.08602 44.35484 44.66192 45.22539 45.77423 46.70139 46.49884 45.92075 45.20468 44.97076 44.68085 45.43011 45.11905 44.48399 44.00118 44.35672 45.08393 45.1087 45.74275 46.23947 44.32624 44.51291 45.92014 46.2963 45.10676 43.84191 45.09804 46.60494 45.57762 44.26714 43.71345 45.43581 46.92671 46.78572 45.65476 44.73526 43.13187 43.71128 44.74843 44.62677 44.28295 -9999 -9999 -9999 -9999 -9999 -9999 -9999 -9999 -9999 -9999 -9999 -9999 -9999 -9999 -9999 -9999 -9999 -9999 -9999 -9999 -9999 -9999 -9999 -9999 -9999 -9999 -9999 -9999 -9999 -9999 -9999 -9999 -9999 -9999 -9999 -9999 -9999 -9999 -9999 -9999 -9999 -9999 -9999 -9999 -9999 -9999 -9999 -9999 -9999 -9999 -9999 -9999 -9999 -9999 -9999 -9999 -9999 -9999 -9999 -9999 -9999 -9999 -9999 
-9999 -9999 -9999 -9999 -9999 -9999 -9999 -9999 -9999 -9999 -9999 -9999 -9999 -9999 -9999 -9999 -9999 -9999 -9999 -9999 -9999 -9999 -9999 -9999 -9999 -9999 -9999 -9999 -9999 -9999 -9999 -9999 -9999 -9999 -9999 -9999 -9999 -9999 -9999 -9999 -9999 -9999 -9999 -9999 44.84277 43.79771 44.38131 43.56781 43.30759 -9999 -9999 -9999 -9999 -9999 -9999 -9999 -9999 -9999 -9999 -9999 -9999 -9999 -9999 44.10349 44.09091 43.56884 43.42424 43.82603 44.40434 44.49405 44.16961 44.35672 44.77699 44.71545 44.23977 44.20804 43.75758 44.80676 45.0771 43.57825 43.71293 44.62175 45.29377 45.50121 46.11913 47.0024 45.61091 45.07711 44.68896 45.30886 44.48399 43.27859 44.53602 46.17537 45.51515 43.56197 43.7276 44.67262 45.23381 46.10507 44.93285 44.88358 43.54243 43.60175 44.93029 44.92894 -9999 -9999 -9999 -9999 -9999 -9999 -9999 -9999 -9999 -9999 -9999 -9999 -9999 -9999 -9999 -9999 -9999 -9999 -9999 -9999 -9999 -9999 -9999 -9999 -9999 -9999 -9999 -9999 -9999 -9999 -9999 -9999 -9999 -9999 -9999 -9999 -9999 -9999 -9999 -9999 -9999 -9999 -9999 -9999 -9999 -9999 -9999 -9999 -9999 -9999 -9999 -9999 -9999 -9999 -9999 -9999 -9999 -9999 -9999 -9999 -9999 -9999 -9999 -9999 
-9999 -9999 -9999 -9999 -9999 -9999 -9999 -9999 -9999 -9999 -9999 -9999 -9999 -9999 -9999 -9999 -9999 -9999 -9999 -9999 -9999 -9999 -9999 -9999 -9999 -9999 -9999 -9999 -9999 -9999 -9999 -9999 -9999 -9999 -9999 -9999 -9999 -9999 -9999 -9999 -9999 -9999 -9999 -9999 44.98106 44.44445 44.68554 44.5083 43.35938 -9999 -9999 -9999 -9999 -9999 -9999 -9999 -9999 -9999 -9999 -9999 -9999 -9999 -9999 44.12669 43.84328 43.96766 43.7963 44.04321 43.65079 44.18819 43.86447 43.81039 43.8172 44.11589 44.22619 44.16366 44.03893 44.56522 45.09627 43.40528 43.3753 44.49405 44.66427 44.43431 45.33334 46.40701 45.7434 44.38471 44.00118 44.86502 44.31548 44.09091 44.191 45.44609 46.37146 45.10341 44.81818 45.01195 45.22103 45.46837 44.85019 44.31818 44.3408 43.90783 45.51527 45.51282 -9999 -9999 -9999 -9999 -9999 -9999 -9999 -9999 -9999 -9999 -9999 -9999 -9999 -9999 -9999 -9999 -9999 -9999 -9999 -9999 -9999 -9999 -9999 -9999 -9999 -9999 -9999 -9999 -9999 -9999 -9999 -9999 -9999 -9999 -9999 -9999 -9999 -9999 -9999 -9999 -9999 -9999 -9999 -9999 -9999 -9999 -9999 -9999 -9999 -9999 -9999 -9999 -9999 -9999 -9999 -9999 -9999 -9999 -9999 -9999 -9999 -9999 -9999 -9999 
-9999 -9999 -9999 -9999 -9999 -9999 -9999 -9999 -9999 -9999 -9999 -9999 -9999 -9999 -9999 -9999 -9999 -9999 -9999 -9999 -9999 -9999 -9999 -9999 -9999 -9999 -9999 -9999 -9999 -9999 -9999 -9999 -9999 -9999 -9999 -9999 -9999 -9999 -9999 -9999 -9999 -9999 -9999 -9999 44.243 44.40203 44.98747 44.02516 42.5 -9999 -9999 -9999 -9999 -9999 -9999 -9999 -9999 -9999 -9999 -9999 -9999 -9999 -9999 -9999 -9999 43.54637 43.76566 44.22597 43.72659 44.21642 44.41358 44.2029 43.43525 43.84848 43.55231 43.10134 44.13919 45.45455 45.86353 44.09976 43.51515 43.68231 43.9697 44.21894 45.37037 45.49878 43.80265 43.80952 44.43463 45.33451 44.59379 43.7729 44.51593 44.93159 46.20927 46.26543 45.29914 44.70518 45.50121 45.98652 45.70802 45.02535 45.54924 45.66038 46.21501 -9999 -9999 -9999 -9999 -9999 -9999 -9999 -9999 -9999 -9999 -9999 -9999 -9999 -9999 -9999 -9999 -9999 -9999 -9999 -9999 -9999 -9999 -9999 -9999 -9999 -9999 -9999 -9999 -9999 -9999 -9999 -9999 -9999 -9999 -9999 -9999 -9999 -9999 -9999 -9999 -9999 -9999 -9999 -9999 -9999 -9999 -9999 -9999 -9999 -9999 -9999 -9999 -9999 -9999 -9999 -9999 -9999 -9999 -9999 -9999 -9999 -9999 -9999 -9999 -9999 
-9999 -9999 -9999 -9999 -9999 -9999 -9999 -9999 -9999 -9999 -9999 -9999 -9999 -9999 -9999 -9999 -9999 -9999 -9999 -9999 -9999 -9999 -9999 -9999 -9999 -9999 -9999 -9999 -9999 -9999 -9999 -9999 -9999 -9999 -9999 -9999 -9999 -9999 -9999 -9999 -9999 -9999 -9999 -9999 43.28794 44.32692 43.55346 42.10692 40.54917 39.96139 -9999 -9999 -9999 -9999 -9999 -9999 -9999 -9999 -9999 -9999 -9999 -9999 -9999 -9999 -9999 43.47691 43.80503 44.3609 44.20152 44.21384 44.22839 43.89499 42.61993 42.39659 42.94404 43.50845 43.38235 44.12669 45.9854 45.18182 44.24242 43.75 44.09976 44.114 44.9005 45.2337 44.59541 44.88095 45.46783 46.00939 45.07169 43.83395 43.47427 43.64932 44.93711 45.9888 45.87912 45.21212 45.34671 45.68015 45.18035 45.34591 45.73864 46.98113 46.38783 -9999 -9999 -9999 -9999 -9999 -9999 -9999 -9999 -9999 -9999 -9999 -9999 -9999 -9999 -9999 -9999 -9999 -9999 -9999 -9999 -9999 -9999 -9999 -9999 -9999 -9999 -9999 -9999 -9999 -9999 -9999 -9999 -9999 -9999 -9999 -9999 -9999 -9999 -9999 -9999 -9999 -9999 -9999 -9999 -9999 -9999 -9999 -9999 -9999 -9999 -9999 -9999 -9999 -9999 -9999 -9999 -9999 -9999 -9999 -9999 -9999 -9999 -9999 -9999 -9999 
-9999 -9999 -9999 -9999 -9999 -9999 -9999 -9999 -9999 -9999 -9999 -9999 -9999 -9999 -9999 -9999 -9999 -9999 -9999 -9999 -9999 -9999 -9999 -9999 -9999 -9999 -9999 -9999 -9999 -9999 -9999 -9999 -9999 -9999 -9999 -9999 -9999 -9999 -9999 -9999 -9999 -9999 -9999 -9999 -9999 43.74189 43.37194 43.48659 42.18147 -9999 -9999 -9999 -9999 -9999 -9999 -9999 -9999 -9999 -9999 -9999 -9999 -9999 -9999 -9999 -9999 -9999 45.12579 43.82951 44.26489 44.74503 44.89545 44.88358 43.39506 43.07598 43.72727 44.19374 43.12121 42.19331 44.37269 46.4416 44.89734 43.96135 43.55922 43.43906 44.5802 44.95043 44.61679 44.7542 45.86288 46.95626 45.6235 44.06061 43.89499 43.13726 43.66544 44.91261 46.79245 45.94096 44.73844 44.96337 45.22924 44.75655 45.98997 45.80153 -9999 -9999 -9999 -9999 -9999 -9999 -9999 -9999 -9999 -9999 -9999 -9999 -9999 -9999 -9999 -9999 -9999 -9999 -9999 -9999 -9999 -9999 -9999 -9999 -9999 -9999 -9999 -9999 -9999 -9999 -9999 -9999 -9999 -9999 -9999 -9999 -9999 -9999 -9999 -9999 -9999 -9999 -9999 -9999 -9999 -9999 -9999 -9999 -9999 -9999 -9999 -9999 -9999 -9999 -9999 -9999 -9999 -9999 -9999 -9999 -9999 -9999 -9999 -9999 -9999 -9999 
-9999 -9999 -9999 -9999 -9999 -9999 -9999 -9999 -9999 -9999 -9999 -9999 -9999 -9999 -9999 -9999 -9999 -9999 -9999 -9999 -9999 -9999 -9999 -9999 -9999 -9999 -9999 -9999 -9999 -9999 -9999 -9999 -9999 -9999 -9999 -9999 -9999 -9999 -9999 -9999 -9999 -9999 -9999 -9999 -9999 43.16406 44.9359 44.09858 42.91831 -9999 -9999 -9999 -9999 -9999 -9999 -9999 -9999 -9999 -9999 -9999 -9999 -9999 -9999 -9999 -9999 -9999 -9999 -9999 45.32443 44.76817 44.49627 44.62065 44.51593 44.90232 44.82969 44.59707 43.67284 42.2327 43.09702 45.46837 45.64951 43.73479 43.11728 43.69538 45.45454 44.60966 43.94219 44.17892 45.62044 46.77419 45.80336 44.79543 43.83273 43.39394 43.82603 44.20956 46.2294 46.59232 45.4823 45.32595 45.34956 45.02535 45.96154 -9999 -9999 -9999 -9999 -9999 -9999 -9999 -9999 -9999 -9999 -9999 -9999 -9999 -9999 -9999 -9999 -9999 -9999 -9999 -9999 -9999 -9999 -9999 -9999 -9999 -9999 -9999 -9999 -9999 -9999 -9999 -9999 -9999 -9999 -9999 -9999 -9999 -9999 -9999 -9999 -9999 -9999 -9999 -9999 -9999 -9999 -9999 -9999 -9999 -9999 -9999 -9999 -9999 -9999 -9999 -9999 -9999 -9999 -9999 -9999 -9999 -9999 -9999 -9999 -9999 -9999 -9999 
-9999 -9999 -9999 -9999 -9999 -9999 -9999 -9999 -9999 -9999 -9999 -9999 -9999 -9999 -9999 -9999 -9999 -9999 -9999 -9999 -9999 -9999 -9999 -9999 -9999 -9999 -9999 -9999 -9999 -9999 -9999 -9999 -9999 -9999 -9999 -9999 -9999 -9999 -9999 -9999 -9999 -9999 -9999 -9999 -9999 -9999 -9999 45.08302 43.71693 41.63346 -9999 -9999 -9999 -9999 -9999 -9999 -9999 -9999 -9999 -9999 -9999 -9999 -9999 -9999 -9999 -9999 -9999 45.21547 46.19226 45.60099 45.29672 44.86216 44.2689 45.06173 45.41512 45.39801 44.04309 43.64623 45.01263 45.56804 44.03444 43.35172 43.02469 43.85144 46.32076 45.74005 44.48575 45.05597 45.18518 45.9843 45.69795 45.65348 45.47362 44.80676 44.01709 44.44444 45.61069 46.673 45.75645 45.75646 45.59748 45.03205 44.22828 -9999 -9999 -9999 -9999 -9999 -9999 -9999 -9999 -9999 -9999 -9999 -9999 -9999 -9999 -9999 -9999 -9999 -9999 -9999 -9999 -9999 -9999 -9999 -9999 -9999 -9999 -9999 -9999 -9999 -9999 -9999 -9999 -9999 -9999 -9999 -9999 -9999 -9999 -9999 -9999 -9999 -9999 -9999 -9999 -9999 -9999 -9999 -9999 -9999 -9999 -9999 -9999 -9999 -9999 -9999 -9999 -9999 -9999 -9999 -9999 -9999 -9999 -9999 -9999 -9999 -9999 -9999 
-9999 -9999 -9999 -9999 -9999 -9999 -9999 -9999 -9999 -9999 -9999 -9999 -9999 -9999 -9999 -9999 -9999 -9999 -9999 -9999 -9999 -9999 -9999 -9999 -9999 -9999 -9999 -9999 -9999 -9999 -9999 -9999 -9999 -9999 -9999 -9999 -9999 -9999 -9999 -9999 -9999 -9999 -9999 -9999 -9999 -9999 -9999 45.00636 44.73514 -9999 -9999 -9999 -9999 -9999 -9999 -9999 -9999 -9999 -9999 -9999 -9999 -9999 -9999 -9999 -9999 -9999 -9999 -9999 45.12041 45.50562 45.26515 44.33962 43.95363 43.90547 44.17293 44.74018 44.08397 44.94275 46.14899 44.98747 43.56343 43.73457 43.0917 43.89098 46.19772 44.91261 44.73684 44.95614 44.80721 45.09804 46.01449 46.14922 46.3729 45.87846 44.93285 44.09722 44.96124 45.27459 44.08302 44.42379 45.92803 45.99359 44.87679 -9999 -9999 -9999 -9999 -9999 -9999 -9999 -9999 -9999 -9999 -9999 -9999 -9999 -9999 -9999 -9999 -9999 -9999 -9999 -9999 -9999 -9999 -9999 -9999 -9999 -9999 -9999 -9999 -9999 -9999 -9999 -9999 -9999 -9999 -9999 -9999 -9999 -9999 -9999 -9999 -9999 -9999 -9999 -9999 -9999 -9999 -9999 -9999 -9999 -9999 -9999 -9999 -9999 -9999 -9999 -9999 -9999 -9999 -9999 -9999 -9999 -9999 -9999 -9999 -9999 -9999 -9999 
-9999 -9999 -9999 -9999 -9999 -9999 -9999 -9999 -9999 -9999 -9999 -9999 -9999 -9999 -9999 -9999 -9999 -9999 -9999 -9999 -9999 -9999 -9999 -9999 -9999 -9999 -9999 -9999 -9999 -9999 -9999 -9999 -9999 -9999 -9999 -9999 -9999 -9999 -9999 -9999 -9999 -9999 -9999 -9999 -9999 -9999 -9999 -9999 44.92337 -9999 -9999 -9999 -9999 -9999 -9999 -9999 -9999 -9999 -9999 -9999 -9999 -9999 -9999 -9999 -9999 -9999 43.74202 42.76913 43.71795 45.64394 45.45739 44.69697 44.70551 43.96227 43.44106 43.06616 43.75805 45.51034 45.41985 44.06094 43.00373 43.08642 43.14815 43.36478 46.48289 46.63522 46.46465 45.03145 44.73684 44.24969 45.39394 46.32972 45.71343 45.60606 45.8027 45.43726 45.86614 45.78507 45.1972 44.99366 45.53001 45.59014 45.52288 -9999 -9999 -9999 -9999 -9999 -9999 -9999 -9999 -9999 -9999 -9999 -9999 -9999 -9999 -9999 -9999 -9999 -9999 -9999 -9999 -9999 -9999 -9999 -9999 -9999 -9999 -9999 -9999 -9999 -9999 -9999 -9999 -9999 -9999 -9999 -9999 -9999 -9999 -9999 -9999 -9999 -9999 -9999 -9999 -9999 -9999 -9999 -9999 -9999 -9999 -9999 -9999 -9999 -9999 -9999 -9999 -9999 -9999 -9999 -9999 -9999 -9999 -9999 -9999 -9999 -9999 -9999 
-9999 -9999 -9999 -9999 -9999 -9999 -9999 -9999 -9999 -9999 -9999 -9999 -9999 -9999 -9999 -9999 -9999 -9999 -9999 -9999 -9999 -9999 -9999 -9999 -9999 -9999 -9999 -9999 -9999 -9999 -9999 -9999 -9999 -9999 -9999 -9999 -9999 -9999 -9999 -9999 -9999 -9999 -9999 -9999 -9999 -9999 -9999 -9999 -9999 -9999 -9999 -9999 -9999 -9999 -9999 -9999 -9999 -9999 -9999 -9999 -9999 -9999 -9999 -9999 44.50617 44.7995 44.47637 43.88021 44.09858 45.38804 45.84906 44.67681 44.31818 44.08805 43.57506 42.82051 43.87159 45.10376 43.89937 43.80421 44.1358 44.34194 44.80721 45.4717 47.20126 47.83834 47.31585 45.55138 44.90566 44.67162 45.55961 46.43285 45.90855 45.04258 44.91422 44.3609 44.70284 46.19141 47.16797 45.86538 45.36679 46.30719 -9999 -9999 -9999 -9999 -9999 -9999 -9999 -9999 -9999 -9999 -9999 -9999 -9999 -9999 -9999 -9999 -9999 -9999 -9999 -9999 -9999 -9999 -9999 -9999 -9999 -9999 -9999 -9999 -9999 -9999 -9999 -9999 -9999 -9999 -9999 -9999 -9999 -9999 -9999 -9999 -9999 -9999 -9999 -9999 -9999 -9999 -9999 -9999 -9999 -9999 -9999 -9999 -9999 -9999 -9999 -9999 -9999 -9999 -9999 -9999 -9999 -9999 -9999 -9999 -9999 -9999 -9999 -9999 
-9999 -9999 -9999 -9999 -9999 -9999 -9999 -9999 -9999 -9999 -9999 -9999 -9999 -9999 -9999 -9999 -9999 -9999 -9999 -9999 -9999 -9999 -9999 -9999 -9999 -9999 -9999 -9999 -9999 -9999 -9999 -9999 -9999 -9999 -9999 -9999 -9999 -9999 -9999 -9999 -9999 -9999 -9999 -9999 -9999 -9999 -9999 -9999 -9999 -9999 -9999 -9999 -9999 -9999 -9999 -9999 -9999 -9999 -9999 -9999 -9999 -9999 -9999 -9999 -9999 45.18035 44.57071 43.33977 43.32036 45.21073 46.62247 45.31052 44.75191 44.66541 44.6883 44.03372 44.57672 45.01953 44.7201 44.5802 45.22924 45.21144 44.77186 45.86514 45.56604 45.97484 47.08492 46.76101 46.49123 46.4684 46.08025 45.57196 45.89461 45.49633 45.03086 44.20426 44.20152 45.51034 46.8832 47.37354 46.82692 -9999 -9999 -9999 -9999 -9999 -9999 -9999 -9999 -9999 -9999 -9999 -9999 -9999 -9999 -9999 -9999 -9999 -9999 -9999 -9999 -9999 -9999 -9999 -9999 -9999 -9999 -9999 -9999 -9999 -9999 -9999 -9999 -9999 -9999 -9999 -9999 -9999 -9999 -9999 -9999 -9999 -9999 -9999 -9999 -9999 -9999 -9999 -9999 -9999 -9999 -9999 -9999 -9999 -9999 -9999 -9999 -9999 -9999 -9999 -9999 -9999 -9999 -9999 -9999 -9999 -9999 -9999 -9999 -9999 
-9999 -9999 -9999 -9999 -9999 -9999 -9999 -9999 -9999 -9999 -9999 -9999 -9999 -9999 -9999 -9999 -9999 -9999 -9999 -9999 -9999 -9999 -9999 -9999 -9999 -9999 -9999 -9999 -9999 -9999 -9999 -9999 -9999 -9999 -9999 -9999 -9999 -9999 -9999 -9999 -9999 -9999 -9999 -9999 -9999 -9999 -9999 -9999 -9999 -9999 -9999 -9999 -9999 -9999 -9999 -9999 -9999 -9999 -9999 -9999 -9999 -9999 -9999 -9999 -9999 45.63346 46.0199 45.27883 44.30339 44.44444 46.1218 46.74329 46.13665 44.9553 44.17632 44.84127 45.11379 44.08915 43.45466 44.26489 45.12579 45.09434 44.15709 43.70229 43.07152 43.65385 45.97812 47.04198 47.56554 47.33581 46.19226 45.03145 45.84906 45.81773 45.21144 44.64064 45.06289 45.86538 47.24384 47.75391 -9999 -9999 -9999 -9999 -9999 -9999 -9999 -9999 -9999 -9999 -9999 -9999 -9999 -9999 -9999 -9999 -9999 -9999 -9999 -9999 -9999 -9999 -9999 -9999 -9999 -9999 -9999 -9999 -9999 -9999 -9999 -9999 -9999 -9999 -9999 -9999 -9999 -9999 -9999 -9999 -9999 -9999 -9999 -9999 -9999 -9999 -9999 -9999 -9999 -9999 -9999 -9999 -9999 -9999 -9999 -9999 -9999 -9999 -9999 -9999 -9999 -9999 -9999 -9999 -9999 -9999 -9999 -9999 -9999 -9999 
-9999 -9999 -9999 -9999 -9999 -9999 -9999 -9999 -9999 -9999 -9999 -9999 -9999 -9999 -9999 -9999 -9999 -9999 -9999 -9999 -9999 -9999 -9999 -9999 -9999 -9999 -9999 -9999 -9999 -9999 -9999 -9999 -9999 -9999 -9999 -9999 -9999 -9999 -9999 -9999 -9999 -9999 -9999 -9999 -9999 -9999 -9999 -9999 -9999 -9999 -9999 -9999 -9999 -9999 -9999 -9999 -9999 -9999 -9999 -9999 -9999 -9999 -9999 -9999 -9999 -9999 44.94949 44.59287 43.66013 42.979 43.35938 44.85677 46.33593 44.91635 43.61219 43.7915 44.33334 44.14414 43.98327 44.19872 44.71154 45.57888 44.05216 43.28881 42.85256 43.54005 44.50904 46.57623 47.5602 46.09863 45.18868 45.48611 46.07098 45.59569 45.13889 44.89349 44.74018 44.94852 45.51282 -9999 -9999 -9999 -9999 -9999 -9999 -9999 -9999 -9999 -9999 -9999 -9999 -9999 -9999 -9999 -9999 -9999 -9999 -9999 -9999 -9999 -9999 -9999 -9999 -9999 -9999 -9999 -9999 -9999 -9999 -9999 -9999 -9999 -9999 -9999 -9999 -9999 -9999 -9999 -9999 -9999 -9999 -9999 -9999 -9999 -9999 -9999 -9999 -9999 -9999 -9999 -9999 -9999 -9999 -9999 -9999 -9999 -9999 -9999 -9999 -9999 -9999 -9999 -9999 -9999 -9999 -9999 -9999 -9999 -9999 -9999 
-9999 -9999 -9999 -9999 -9999 -9999 -9999 -9999 -9999 -9999 -9999 -9999 -9999 -9999 -9999 -9999 -9999 -9999 -9999 -9999 -9999 -9999 -9999 -9999 -9999 -9999 -9999 -9999 -9999 -9999 -9999 -9999 -9999 -9999 -9999 -9999 -9999 -9999 -9999 -9999 -9999 -9999 -9999 -9999 -9999 -9999 -9999 -9999 -9999 -9999 -9999 -9999 -9999 -9999 -9999 -9999 -9999 -9999 -9999 -9999 -9999 -9999 -9999 -9999 -9999 -9999 -9999 43.48249 43.61001 43.11594 42.65092 42.94619 44.88189 45.62091 45.81686 44.85392 44.87434 44.53024 44.20849 44.31525 44.80769 46.54626 46.07098 44.69987 43.66925 43.87159 45.13619 45.80103 47.13642 47.41162 46.27525 45.10732 46.05429 46.54626 46.18321 45.46895 44.81552 43.91026 44.25064 45.15504 -9999 -9999 -9999 -9999 -9999 -9999 -9999 -9999 -9999 -9999 -9999 -9999 -9999 -9999 -9999 -9999 -9999 -9999 -9999 -9999 -9999 -9999 -9999 -9999 -9999 -9999 -9999 -9999 -9999 -9999 -9999 -9999 -9999 -9999 -9999 -9999 -9999 -9999 -9999 -9999 -9999 -9999 -9999 -9999 -9999 -9999 -9999 -9999 -9999 -9999 -9999 -9999 -9999 -9999 -9999 -9999 -9999 -9999 -9999 -9999 -9999 -9999 -9999 -9999 -9999 -9999 -9999 -9999 -9999 -9999 
-9999 -9999 -9999 -9999 -9999 -9999 -9999 -9999 -9999 -9999 -9999 -9999 -9999 -9999 -9999 -9999 -9999 -9999 -9999 -9999 -9999 -9999 -9999 -9999 -9999 -9999 -9999 -9999 -9999 -9999 -9999 -9999 -9999 -9999 -9999 -9999 -9999 -9999 -9999 -9999 -9999 -9999 -9999 -9999 -9999 -9999 -9999 -9999 -9999 -9999 -9999 -9999 -9999 -9999 -9999 -9999 -9999 -9999 -9999 -9999 -9999 -9999 -9999 -9999 -9999 -9999 -9999 -9999 43.93045 43.5112 42.85244 42.88538 43.7747 45.70106 47.17795 46.44269 45.42484 44.44444 44.56242 45.38462 45.59387 47.22222 47.03283 45.80153 45.22436 44.40154 45.54707 45.46895 45.94508 46.37405 46.62162 45.88123 45.76972 46.9697 47.71863 46.57795 46.0728 45.8816 -9999 -9999 -9999 -9999 -9999 -9999 -9999 -9999 -9999 -9999 -9999 -9999 -9999 -9999 -9999 -9999 -9999 -9999 -9999 -9999 -9999 -9999 -9999 -9999 -9999 -9999 -9999 -9999 -9999 -9999 -9999 -9999 -9999 -9999 -9999 -9999 -9999 -9999 -9999 -9999 -9999 -9999 -9999 -9999 -9999 -9999 -9999 -9999 -9999 -9999 -9999 -9999 -9999 -9999 -9999 -9999 -9999 -9999 -9999 -9999 -9999 -9999 -9999 -9999 -9999 -9999 -9999 -9999 -9999 -9999 -9999 -9999 
-9999 -9999 -9999 -9999 -9999 -9999 -9999 -9999 -9999 -9999 -9999 -9999 -9999 -9999 -9999 -9999 -9999 -9999 -9999 -9999 -9999 -9999 -9999 -9999 -9999 -9999 -9999 -9999 -9999 -9999 -9999 -9999 -9999 -9999 -9999 -9999 -9999 -9999 -9999 -9999 -9999 -9999 -9999 -9999 -9999 -9999 -9999 -9999 -9999 -9999 -9999 -9999 -9999 -9999 -9999 -9999 -9999 -9999 -9999 -9999 -9999 -9999 -9999 -9999 -9999 -9999 -9999 -9999 44.53333 43.96667 43.42629 43.09429 43.38624 45.17196 46.99074 46.80501 44.96124 44.14414 45.1788 -9999 47.51572 -9999 47.32705 -9999 46.13208 45.69182 46.11529 45.33208 43.77359 43.94804 46.15633 46.9112 46.3141 47.5 48.14815 46.97837 46.48438 -9999 -9999 -9999 -9999 -9999 -9999 -9999 -9999 -9999 -9999 -9999 -9999 -9999 -9999 -9999 -9999 -9999 -9999 -9999 -9999 -9999 -9999 -9999 -9999 -9999 -9999 -9999 -9999 -9999 -9999 -9999 -9999 -9999 -9999 -9999 -9999 -9999 -9999 -9999 -9999 -9999 -9999 -9999 -9999 -9999 -9999 -9999 -9999 -9999 -9999 -9999 -9999 -9999 -9999 -9999 -9999 -9999 -9999 -9999 -9999 -9999 -9999 -9999 -9999 -9999 -9999 -9999 -9999 -9999 -9999 -9999 -9999 -9999 
-9999 -9999 -9999 -9999 -9999 -9999 -9999 -9999 -9999 -9999 -9999 -9999 -9999 -9999 -9999 -9999 -9999 -9999 -9999 -9999 -9999 -9999 -9999 -9999 -9999 -9999 -9999 -9999 -9999 -9999 -9999 -9999 -9999 -9999 -9999 -9999 -9999 -9999 -9999 -9999 -9999 -9999 -9999 -9999 -9999 -9999 -9999 -9999 -9999 -9999 -9999 -9999 -9999 -9999 -9999 -9999 -9999 -9999 -9999 -9999 -9999 -9999 -9999 -9999 -9999 -9999 -9999 -9999 -9999 -9999 -9999 43.7751 44.54485 46.48594 -9999 45.41016 44.41214 44.26282 -9999 -9999 -9999 -9999 -9999 -9999 -9999 -9999 46.30682 45.50314 44.55006 44.11578 45.89744 47.53567 47.53567 47.15762 47.15762 46.3141 45.52287 45.37037 -9999 -9999 -9999 -9999 -9999 -9999 -9999 -9999 -9999 -9999 -9999 -9999 -9999 -9999 -9999 -9999 -9999 -9999 -9999 -9999 -9999 -9999 -9999 -9999 -9999 -9999 -9999 -9999 -9999 -9999 -9999 -9999 -9999 -9999 -9999 -9999 -9999 -9999 -9999 -9999 -9999 -9999 -9999 -9999 -9999 -9999 -9999 -9999 -9999 -9999 -9999 -9999 -9999 -9999 -9999 -9999 -9999 -9999 -9999 -9999 -9999 -9999 -9999 -9999 -9999 -9999 -9999 -9999 -9999 -9999 -9999 -9999 
-9999 -9999 -9999 -9999 -9999 -9999 -9999 -9999 -9999 -9999 -9999 -9999 -9999 -9999 -9999 -9999 -9999 -9999 -9999 -9999 -9999 -9999 -9999 -9999 -9999 -9999 -9999 -9999 -9999 -9999 -9999 -9999 -9999 -9999 -9999 -9999 -9999 -9999 -9999 -9999 -9999 -9999 -9999 -9999 -9999 -9999 -9999 -9999 -9999 -9999 -9999 -9999 -9999 -9999 -9999 -9999 -9999 -9999 -9999 -9999 -9999 -9999 -9999 -9999 -9999 -9999 -9999 -9999 -9999 -9999 -9999 45.47908 46.31861 47.4 -9999 -9999 -9999 -9999 -9999 -9999 -9999 -9999 -9999 -9999 -9999 -9999 -9999 -9999 45.50063 44.43384 44.99354 46.50327 47.22222 45.88123 45.54487 46.78989 45.92949 45.54264 -9999 -9999 -9999 -9999 -9999 -9999 -9999 -9999 -9999 -9999 -9999 -9999 -9999 -9999 -9999 -9999 -9999 -9999 -9999 -9999 -9999 -9999 -9999 -9999 -9999 -9999 -9999 -9999 -9999 -9999 -9999 -9999 -9999 -9999 -9999 -9999 -9999 -9999 -9999 -9999 -9999 -9999 -9999 -9999 -9999 -9999 -9999 -9999 -9999 -9999 -9999 -9999 -9999 -9999 -9999 -9999 -9999 -9999 -9999 -9999 -9999 -9999 -9999 -9999 -9999 -9999 -9999 -9999 -9999 -9999 -9999 -9999 
-9999 -9999 -9999 -9999 -9999 -9999 -9999 -9999 -9999 -9999 -9999 -9999 -9999 -9999 -9999 -9999 -9999 -9999 -9999 -9999 -9999 -9999 -9999 -9999 -9999 -9999 -9999 -9999 -9999 -9999 -9999 -9999 -9999 -9999 -9999 -9999 -9999 -9999 -9999 -9999 -9999 -9999 -9999 -9999 -9999 -9999 -9999 -9999 -9999 -9999 -9999 -9999 -9999 -9999 -9999 -9999 -9999 -9999 -9999 -9999 -9999 -9999 -9999 -9999 -9999 -9999 -9999 -9999 -9999 -9999 -9999 45.49731 47.4 -9999 -9999 -9999 -9999 -9999 -9999 -9999 -9999 -9999 -9999 -9999 -9999 -9999 -9999 -9999 -9999 -9999 44.54134 45.01312 46.9697 46.75032 45.78544 46.42401 46.9697 45.96154 -9999 -9999 -9999 -9999 -9999 -9999 -9999 -9999 -9999 -9999 -9999 -9999 -9999 -9999 -9999 -9999 -9999 -9999 -9999 -9999 -9999 -9999 -9999 -9999 -9999 -9999 -9999 -9999 -9999 -9999 -9999 -9999 -9999 -9999 -9999 -9999 -9999 -9999 -9999 -9999 -9999 -9999 -9999 -9999 -9999 -9999 -9999 -9999 -9999 -9999 -9999 -9999 -9999 -9999 -9999 -9999 -9999 -9999 -9999 -9999 -9999 -9999 -9999 -9999 -9999 -9999 -9999 -9999 -9999 -9999 -9999 -9999 
-9999 -9999 -9999 -9999 -9999 -9999 -9999 -9999 -9999 -9999 -9999 -9999 -9999 -9999 -9999 -9999 -9999 -9999 -9999 -9999 -9999 -9999 -9999 -9999 -9999 -9999 -9999 -9999 -9999 -9999 -9999 -9999 -9999 -9999 -9999 -9999 -9999 -9999 -9999 -9999 -9999 -9999 -9999 -9999 -9999 -9999 -9999 -9999 -9999 -9999 -9999 -9999 -9999 -9999 -9999 -9999 -9999 -9999 -9999 -9999 -9999 -9999 -9999 -9999 -9999 -9999 -9999 -9999 -9999 -9999 -9999 46.72739 -9999 -9999 -9999 -9999 -9999 -9999 -9999 -9999 -9999 -9999 -9999 -9999 -9999 -9999 -9999 -9999 -9999 -9999 -9999 -9999 45.70106 46.1859 46.32446 -9999 -9999 -9999 -9999 -9999 -9999 -9999 -9999 -9999 -9999 -9999 -9999 -9999 -9999 -9999 -9999 -9999 -9999 -9999 -9999 -9999 -9999 -9999 -9999 -9999 -9999 -9999 -9999 -9999 -9999 -9999 -9999 -9999 -9999 -9999 -9999 -9999 -9999 -9999 -9999 -9999 -9999 -9999 -9999 -9999 -9999 -9999 -9999 -9999 -9999 -9999 -9999 -9999 -9999 -9999 -9999 -9999 -9999 -9999 -9999 -9999 -9999 -9999 -9999 -9999 -9999 -9999 -9999 -9999 -9999 -9999 -9999 -9999 -9999 -9999 
-9999 -9999 -9999 -9999 -9999 -9999 -9999 -9999 -9999 -9999 -9999 -9999 -9999 -9999 -9999 -9999 -9999 -9999 -9999 -9999 -9999 -9999 -9999 -9999 -9999 -9999 -9999 -9999 -9999 -9999 -9999 -9999 -9999 -9999 -9999 -9999 -9999 -9999 -9999 -9999 -9999 -9999 -9999 -9999 -9999 -9999 -9999 -9999 -9999 -9999 -9999 -9999 -9999 -9999 -9999 -9999 -9999 -9999 -9999 -9999 -9999 -9999 -9999 -9999 -9999 -9999 -9999 -9999 -9999 -9999 -9999 -9999 -9999 -9999 -9999 -9999 -9999 -9999 -9999 -9999 -9999 -9999 -9999 -9999 -9999 -9999 -9999 -9999 -9999 -9999 -9999 -9999 45.24278 -9999 -9999 -9999 -9999 -9999 -9999 -9999 -9999 -9999 -9999 -9999 -9999 -9999 -9999 -9999 -9999 -9999 -9999 -9999 -9999 -9999 -9999 -9999 -9999 -9999 -9999 -9999 -9999 -9999 -9999 -9999 -9999 -9999 -9999 -9999 -9999 -9999 -9999 -9999 -9999 -9999 -9999 -9999 -9999 -9999 -9999 -9999 -9999 -9999 -9999 -9999 -9999 -9999 -9999 -9999 -9999 -9999 -9999 -9999 -9999 -9999 -9999 -9999 -9999 -9999 -9999 -9999 -9999 -9999 -9999 -9999 -9999 -9999 -9999 -9999 -9999 -9999 
