# Supplementary material for: Spatiotemporal prediction of alpine wetlands under multi-climate scenarios in the west of Sichuan, China
Source: PeerJ. 2024 Nov 27;12:e18586. doi: 10.7717/peerj.18586 (PMC11608022; doi:10.7717/peerj.18586)
Supplement: Supplemental Information 2 [file peerj-12-18586-s002.zip › Maxent_data2/2.5mBIOssp245_2081-2100/2.5mbiossp245_2081-2100_4.asc]

ncols         170
nrows         159
xllcorner     97.34749306
yllcorner     27.673839575
cellsize      0.041666666666667
NODATA_value  -9999
-9999 -9999 -9999 -9999 -9999 -9999 -9999 -9999 -9999 -9999 -9999 -9999 -9999 -9999 -9999 -9999 -9999 -9999 -9999 -9999 -9999 -9999 -9999 -9999 -9999 -9999 -9999 -9999 -9999 -9999 -9999 -9999 -9999 -9999 -9999 -9999 -9999 -9999 -9999 -9999 -9999 -9999 -9999 -9999 -9999 -9999 -9999 -9999 -9999 -9999 -9999 -9999 -9999 -9999 -9999 -9999 -9999 -9999 -9999 -9999 -9999 -9999 -9999 -9999 -9999 -9999 -9999 -9999 -9999 -9999 -9999 -9999 -9999 -9999 -9999 -9999 -9999 -9999 -9999 -9999 -9999 -9999 -9999 -9999 -9999 -9999 -9999 -9999 -9999 -9999 -9999 -9999 -9999 -9999 -9999 -9999 -9999 -9999 -9999 -9999 -9999 -9999 -9999 -9999 -9999 -9999 -9999 -9999 -9999 -9999 -9999 -9999 -9999 -9999 -9999 -9999 -9999 -9999 -9999 -9999 -9999 -9999 -9999 -9999 -9999 -9999 -9999 -9999 -9999 -9999 -9999 -9999 702.2824 720.273 708.6771 -9999 -9999 -9999 -9999 -9999 -9999 -9999 -9999 -9999 -9999 -9999 -9999 -9999 -9999 -9999 -9999 -9999 -9999 -9999 -9999 -9999 -9999 -9999 -9999 -9999 -9999 -9999 -9999 -9999 -9999 -9999 -9999 -9999 -9999 -9999 
-9999 -9999 -9999 -9999 -9999 -9999 -9999 -9999 -9999 -9999 -9999 -9999 -9999 -9999 -9999 -9999 -9999 -9999 -9999 -9999 -9999 -9999 -9999 -9999 -9999 -9999 -9999 -9999 -9999 -9999 -9999 -9999 -9999 -9999 -9999 -9999 -9999 -9999 -9999 -9999 -9999 -9999 -9999 -9999 -9999 -9999 -9999 -9999 -9999 -9999 -9999 -9999 -9999 -9999 -9999 -9999 -9999 -9999 -9999 -9999 -9999 -9999 -9999 -9999 -9999 -9999 -9999 -9999 -9999 -9999 -9999 -9999 -9999 -9999 -9999 -9999 -9999 -9999 -9999 -9999 -9999 -9999 -9999 -9999 -9999 -9999 -9999 -9999 -9999 -9999 -9999 -9999 -9999 -9999 -9999 -9999 -9999 -9999 -9999 -9999 -9999 -9999 -9999 -9999 -9999 -9999 -9999 -9999 -9999 -9999 -9999 -9999 -9999 -9999 -9999 -9999 -9999 -9999 -9999 -9999 -9999 -9999 -9999 -9999 -9999 -9999 -9999 -9999 -9999 686.3551 686.3246 689.2865 701.9221 711.2883 717.0905 -9999 -9999 -9999 -9999 -9999 -9999 -9999 -9999 -9999 -9999 -9999 -9999 -9999 -9999 -9999 -9999 -9999 -9999 -9999 -9999 -9999 -9999 -9999 -9999 -9999 -9999 -9999 -9999 -9999 -9999 -9999 -9999 -9999 -9999 -9999 
-9999 -9999 -9999 -9999 -9999 -9999 -9999 -9999 -9999 -9999 -9999 845.0538 846.1261 846.1127 -9999 -9999 -9999 -9999 -9999 -9999 -9999 -9999 -9999 -9999 -9999 -9999 -9999 -9999 -9999 -9999 -9999 -9999 -9999 -9999 -9999 -9999 -9999 -9999 -9999 -9999 -9999 -9999 -9999 -9999 -9999 -9999 -9999 -9999 -9999 -9999 -9999 -9999 -9999 -9999 -9999 -9999 -9999 -9999 -9999 -9999 -9999 -9999 -9999 -9999 -9999 -9999 -9999 -9999 -9999 -9999 -9999 -9999 -9999 -9999 -9999 -9999 -9999 -9999 -9999 -9999 -9999 -9999 -9999 -9999 -9999 -9999 -9999 -9999 -9999 -9999 -9999 -9999 -9999 -9999 -9999 -9999 -9999 -9999 -9999 -9999 -9999 -9999 -9999 -9999 -9999 -9999 -9999 -9999 -9999 -9999 -9999 -9999 -9999 -9999 -9999 -9999 -9999 -9999 -9999 -9999 -9999 -9999 -9999 -9999 -9999 -9999 -9999 -9999 689.9587 687.2321 694.2048 700.2925 705.6568 703.1815 702.2706 -9999 -9999 -9999 -9999 -9999 -9999 -9999 -9999 -9999 -9999 -9999 -9999 -9999 -9999 -9999 -9999 -9999 -9999 -9999 -9999 -9999 -9999 -9999 -9999 -9999 -9999 -9999 -9999 -9999 -9999 -9999 -9999 -9999 -9999 -9999 
-9999 -9999 -9999 -9999 -9999 -9999 -9999 -9999 -9999 848.3416 847.5093 845.5306 839.0339 839.1648 838.0302 838.9897 -9999 -9999 -9999 -9999 -9999 -9999 -9999 -9999 -9999 -9999 -9999 -9999 -9999 -9999 -9999 -9999 -9999 -9999 -9999 -9999 -9999 -9999 -9999 -9999 -9999 -9999 -9999 -9999 -9999 -9999 -9999 -9999 -9999 -9999 -9999 -9999 -9999 -9999 -9999 -9999 -9999 -9999 -9999 -9999 -9999 -9999 -9999 -9999 -9999 -9999 -9999 -9999 -9999 -9999 -9999 -9999 -9999 -9999 -9999 -9999 -9999 -9999 -9999 -9999 -9999 -9999 -9999 -9999 -9999 -9999 -9999 -9999 -9999 -9999 -9999 -9999 -9999 -9999 -9999 -9999 -9999 -9999 -9999 -9999 -9999 -9999 -9999 -9999 -9999 -9999 -9999 -9999 -9999 -9999 -9999 -9999 -9999 -9999 -9999 -9999 -9999 -9999 -9999 -9999 -9999 -9999 -9999 -9999 -9999 -9999 694.8785 691.7647 692.1654 693.0711 705.1757 710.4731 704.5529 716.7377 719.7331 730.2926 729.321 733.4849 720.1498 -9999 -9999 -9999 -9999 -9999 -9999 -9999 -9999 -9999 -9999 -9999 -9999 -9999 -9999 -9999 -9999 -9999 -9999 -9999 -9999 -9999 -9999 -9999 -9999 -9999 -9999 -9999 -9999 -9999 -9999 -9999 
-9999 -9999 -9999 -9999 -9999 -9999 -9999 -9999 855.0797 846.3997 838.8289 833.6225 834.6348 836.1637 835.4689 840.4865 842.9425 840.2286 838.8768 -9999 -9999 -9999 -9999 -9999 -9999 -9999 -9999 -9999 -9999 -9999 -9999 -9999 -9999 -9999 -9999 -9999 -9999 -9999 -9999 -9999 -9999 -9999 -9999 -9999 -9999 -9999 -9999 -9999 -9999 -9999 -9999 -9999 -9999 -9999 -9999 -9999 -9999 -9999 -9999 -9999 -9999 -9999 -9999 -9999 -9999 -9999 -9999 -9999 -9999 -9999 -9999 -9999 -9999 -9999 -9999 -9999 -9999 -9999 -9999 -9999 -9999 -9999 -9999 -9999 -9999 -9999 -9999 -9999 -9999 -9999 -9999 -9999 -9999 -9999 -9999 -9999 -9999 -9999 -9999 -9999 -9999 -9999 -9999 -9999 -9999 -9999 -9999 -9999 -9999 -9999 -9999 -9999 -9999 -9999 -9999 -9999 -9999 -9999 -9999 -9999 -9999 -9999 -9999 -9999 -9999 -9999 -9999 707.7241 708.7958 710.8536 711.3244 706.3107 701.3796 704.7548 714.9045 730.5046 726.8877 731.8701 750.6314 -9999 -9999 -9999 -9999 -9999 -9999 -9999 -9999 -9999 -9999 -9999 -9999 -9999 -9999 -9999 -9999 -9999 -9999 -9999 -9999 -9999 -9999 -9999 -9999 -9999 -9999 -9999 -9999 -9999 -9999 -9999 
-9999 -9999 -9999 -9999 -9999 -9999 -9999 -9999 848.0203 839.7577 834.8525 836.2846 840.6611 843.7551 845.2537 845.7114 844.7443 841.6744 838.3275 830.5169 830.3363 828.118 826.3871 832.9778 837.451 -9999 -9999 -9999 -9999 -9999 -9999 -9999 -9999 -9999 -9999 -9999 -9999 -9999 -9999 -9999 -9999 -9999 -9999 -9999 -9999 -9999 -9999 -9999 -9999 -9999 -9999 -9999 -9999 -9999 -9999 -9999 -9999 -9999 -9999 -9999 -9999 -9999 -9999 -9999 -9999 -9999 -9999 -9999 -9999 -9999 -9999 -9999 -9999 -9999 -9999 -9999 -9999 -9999 -9999 -9999 -9999 -9999 -9999 -9999 -9999 -9999 -9999 -9999 -9999 -9999 -9999 -9999 -9999 -9999 -9999 -9999 -9999 -9999 -9999 -9999 -9999 -9999 -9999 -9999 -9999 -9999 -9999 -9999 -9999 -9999 -9999 -9999 -9999 -9999 -9999 -9999 -9999 -9999 -9999 -9999 -9999 -9999 675.5888 678.8107 678.3564 680.6097 686.4283 693.576 704.242 718.7188 716.6203 708.1821 709.6909 717.1403 713.224 717.9647 721.334 729.0107 741.9644 743.3772 -9999 -9999 -9999 -9999 -9999 -9999 -9999 -9999 -9999 -9999 -9999 -9999 -9999 -9999 -9999 -9999 -9999 -9999 -9999 -9999 -9999 -9999 -9999 -9999 -9999 -9999 -9999 -9999 -9999 -9999 
-9999 -9999 -9999 -9999 -9999 -9999 -9999 -9999 846.9503 843.5947 843.7052 841.1936 842.4193 846.6711 849.387 847.3635 845.8243 839.4528 829.2462 824.5416 825.5411 825.4837 825.4255 830.8712 835.2421 835.7386 -9999 -9999 -9999 -9999 -9999 -9999 -9999 -9999 -9999 -9999 -9999 -9999 -9999 -9999 -9999 -9999 -9999 -9999 -9999 -9999 -9999 -9999 -9999 -9999 -9999 -9999 -9999 -9999 -9999 -9999 -9999 -9999 -9999 -9999 -9999 -9999 -9999 -9999 -9999 -9999 -9999 -9999 -9999 -9999 -9999 -9999 -9999 -9999 -9999 -9999 -9999 -9999 -9999 -9999 -9999 -9999 -9999 -9999 -9999 -9999 -9999 -9999 -9999 -9999 -9999 -9999 -9999 -9999 -9999 -9999 -9999 -9999 -9999 -9999 -9999 -9999 -9999 -9999 -9999 -9999 -9999 -9999 -9999 -9999 -9999 -9999 -9999 -9999 -9999 -9999 -9999 -9999 -9999 -9999 -9999 683.5181 679.1935 686.0659 686.3915 677.6793 673.8301 683.4017 694.8098 701.0085 689.7402 680.3713 677.624 681.0904 692.3854 702.7914 713.1348 731.8977 733.7145 -9999 -9999 -9999 -9999 -9999 -9999 -9999 -9999 -9999 -9999 -9999 -9999 -9999 -9999 -9999 -9999 -9999 -9999 -9999 -9999 -9999 -9999 -9999 -9999 -9999 -9999 -9999 -9999 -9999 -9999 -9999 
-9999 -9999 -9999 -9999 -9999 -9999 -9999 863.6826 860.5762 858.52 856.0908 847.0466 850.3965 851.7766 848.5978 841.2638 833.656 825.732 820.5831 819.8063 822.7739 825.145 824.3262 825.1524 827.4893 828.5251 -9999 -9999 -9999 -9999 -9999 -9999 -9999 -9999 -9999 -9999 -9999 -9999 -9999 -9999 -9999 -9999 -9999 -9999 -9999 -9999 -9999 -9999 -9999 -9999 -9999 -9999 -9999 -9999 -9999 -9999 -9999 -9999 -9999 -9999 -9999 -9999 -9999 -9999 -9999 -9999 -9999 -9999 -9999 -9999 -9999 -9999 -9999 -9999 -9999 -9999 -9999 -9999 -9999 -9999 -9999 -9999 -9999 -9999 -9999 -9999 -9999 -9999 -9999 -9999 -9999 -9999 -9999 -9999 -9999 -9999 -9999 -9999 -9999 -9999 -9999 -9999 -9999 -9999 -9999 -9999 -9999 -9999 -9999 -9999 -9999 -9999 -9999 -9999 -9999 -9999 -9999 709.5265 -9999 -9999 -9999 696.6478 693.7725 697.8391 699.7835 689.4788 677.526 676.5906 688.7307 697.7468 700.2711 689.9604 679.9046 684.5514 692.5343 696.85 703.5204 712.1351 709.1516 -9999 -9999 -9999 -9999 -9999 -9999 -9999 -9999 -9999 -9999 -9999 -9999 -9999 -9999 -9999 -9999 -9999 -9999 -9999 -9999 -9999 -9999 -9999 -9999 -9999 -9999 -9999 -9999 -9999 -9999 -9999 
-9999 -9999 -9999 -9999 -9999 -9999 -9999 857.4737 856.8441 859.5121 860.1042 857.37 855.9878 850.6552 841.7283 835.067 826.4688 821.0953 823.7538 826.1764 827.0524 829.5302 830.8507 832.0784 829.068 -9999 -9999 -9999 -9999 -9999 -9999 -9999 -9999 -9999 -9999 -9999 -9999 -9999 -9999 -9999 -9999 -9999 -9999 -9999 -9999 -9999 -9999 -9999 -9999 -9999 -9999 -9999 -9999 -9999 -9999 -9999 -9999 -9999 -9999 -9999 -9999 -9999 -9999 -9999 -9999 -9999 -9999 -9999 -9999 -9999 -9999 -9999 -9999 -9999 -9999 -9999 -9999 -9999 -9999 -9999 -9999 -9999 -9999 -9999 -9999 -9999 -9999 -9999 -9999 -9999 -9999 -9999 -9999 -9999 -9999 -9999 -9999 -9999 -9999 -9999 -9999 -9999 -9999 -9999 -9999 -9999 -9999 -9999 -9999 -9999 -9999 -9999 -9999 -9999 -9999 -9999 721.7398 714.1507 706.8668 704.1769 704.7194 707.2203 706.2578 708.6206 708.4918 700.5208 692.8909 695.5087 699.5567 702.9531 706.9487 702.8194 692.6869 686.1697 683.1212 682.663 684.5607 688.2327 697.1146 -9999 -9999 -9999 -9999 -9999 -9999 -9999 -9999 -9999 -9999 -9999 -9999 -9999 -9999 -9999 -9999 -9999 -9999 -9999 -9999 -9999 -9999 -9999 -9999 -9999 -9999 -9999 -9999 -9999 -9999 -9999 
-9999 -9999 -9999 854.1285 845.7087 837.5867 833.8932 833.9704 846.1932 851.4617 858.2814 853.8215 846.5353 839.1241 833.0242 828.8884 829.8853 828.7819 824.5094 819.8063 819.9006 825.7947 831.8435 834.6078 837.5002 835.9628 -9999 -9999 -9999 -9999 -9999 -9999 -9999 -9999 -9999 -9999 -9999 -9999 -9999 -9999 -9999 -9999 -9999 -9999 -9999 -9999 -9999 -9999 -9999 -9999 -9999 -9999 -9999 -9999 -9999 -9999 -9999 -9999 -9999 -9999 -9999 -9999 -9999 -9999 -9999 -9999 -9999 -9999 -9999 -9999 -9999 -9999 -9999 -9999 -9999 -9999 -9999 -9999 -9999 -9999 -9999 -9999 -9999 -9999 -9999 -9999 -9999 -9999 -9999 -9999 -9999 -9999 -9999 -9999 -9999 -9999 -9999 -9999 -9999 -9999 -9999 -9999 -9999 -9999 -9999 -9999 -9999 -9999 -9999 -9999 -9999 -9999 -9999 -9999 -9999 -9999 -9999 713.5287 706.9943 706.52 706.328 705.3286 704.5645 705.8001 706.2914 707.42 707.9177 703.9095 703.5434 706.9697 711.696 718.2027 712.7996 700.232 692.9198 692.6475 693.5072 699.9365 703.8057 703.4035 -9999 -9999 -9999 -9999 -9999 -9999 -9999 -9999 -9999 -9999 -9999 -9999 -9999 -9999 -9999 -9999 -9999 -9999 -9999 -9999 -9999 -9999 -9999 -9999 -9999 -9999 -9999 -9999 -9999 -9999 
-9999 847.1829 839.9256 830.4164 829.0204 825.0133 826.8432 834.7113 841.8066 842.0187 842.5714 839.4626 832.1941 825.0577 824.1583 826.2982 835.2703 839.0173 834.7151 829.911 827.7488 829.8325 837.7441 839.9714 836.3479 834.3392 -9999 -9999 -9999 -9999 -9999 -9999 -9999 -9999 -9999 -9999 -9999 -9999 -9999 -9999 -9999 -9999 -9999 -9999 -9999 -9999 -9999 -9999 -9999 -9999 -9999 -9999 -9999 -9999 -9999 -9999 -9999 -9999 -9999 -9999 -9999 -9999 -9999 -9999 -9999 -9999 -9999 -9999 -9999 -9999 -9999 -9999 -9999 -9999 -9999 -9999 -9999 -9999 -9999 -9999 -9999 -9999 -9999 -9999 -9999 -9999 -9999 -9999 -9999 -9999 -9999 -9999 -9999 -9999 -9999 -9999 -9999 -9999 -9999 -9999 -9999 -9999 -9999 -9999 -9999 -9999 -9999 -9999 -9999 -9999 -9999 -9999 -9999 -9999 -9999 -9999 -9999 -9999 713.2729 708.8193 706.9475 703.2161 698.5779 699.6898 697.2885 698.2526 704.5625 703.805 705.9395 708.013 714.017 720.7834 720.6484 708.7307 700.0275 695.5443 691.9976 693.9974 700.5674 705.4249 -9999 -9999 -9999 -9999 -9999 -9999 -9999 -9999 -9999 -9999 -9999 -9999 -9999 -9999 -9999 -9999 -9999 -9999 -9999 -9999 -9999 -9999 -9999 -9999 -9999 -9999 -9999 -9999 -9999 -9999 
-9999 846.2654 838.009 830.5169 826.3442 824.1666 825.3511 835.7695 844.1522 840.9595 834.3546 831.1889 830.2942 825.6976 821.7521 821.551 830.9933 832.3992 830.4736 827.9996 827.9694 827.8527 824.5948 824.1428 829.137 835.2176 839.2543 -9999 -9999 -9999 -9999 -9999 -9999 -9999 -9999 -9999 -9999 -9999 -9999 -9999 -9999 -9999 -9999 -9999 -9999 -9999 -9999 -9999 -9999 -9999 -9999 -9999 -9999 -9999 -9999 -9999 -9999 -9999 -9999 -9999 -9999 -9999 -9999 -9999 -9999 -9999 -9999 -9999 -9999 -9999 -9999 -9999 -9999 -9999 -9999 -9999 -9999 -9999 -9999 -9999 -9999 -9999 -9999 -9999 -9999 -9999 -9999 -9999 -9999 -9999 -9999 -9999 -9999 -9999 -9999 -9999 -9999 -9999 -9999 -9999 -9999 -9999 -9999 -9999 -9999 -9999 -9999 -9999 -9999 -9999 -9999 -9999 -9999 -9999 -9999 -9999 -9999 -9999 721.0613 712.2436 706.7612 700.0859 697.6523 700.5759 700.0595 702.1364 705.0933 703.105 705.507 706.3473 706.3328 718.5934 722.9464 713.0253 705.5076 696.9979 698.6625 696.5873 695.5686 -9999 -9999 -9999 -9999 -9999 -9999 -9999 -9999 -9999 -9999 -9999 -9999 -9999 -9999 -9999 -9999 -9999 -9999 -9999 -9999 -9999 -9999 -9999 -9999 -9999 -9999 -9999 -9999 -9999 -9999 -9999 
-9999 -9999 835.1659 829.7958 829.3408 828.8906 828.7928 832.8414 834.5207 832.1699 826.6604 824.1592 823.9079 822.4965 819.1934 818.8347 825.067 820.8794 817.2404 813.7465 816.2761 818.5217 820.4886 823.4089 832.2381 840.9288 844.9847 -9999 -9999 -9999 -9999 -9999 -9999 -9999 -9999 -9999 -9999 -9999 -9999 -9999 -9999 -9999 -9999 -9999 -9999 -9999 -9999 -9999 -9999 -9999 -9999 -9999 -9999 -9999 -9999 -9999 -9999 -9999 -9999 -9999 -9999 -9999 -9999 -9999 -9999 -9999 -9999 -9999 -9999 -9999 -9999 -9999 -9999 -9999 -9999 -9999 -9999 -9999 -9999 -9999 -9999 -9999 -9999 -9999 -9999 -9999 -9999 -9999 -9999 -9999 -9999 -9999 -9999 -9999 -9999 -9999 -9999 -9999 -9999 -9999 -9999 -9999 -9999 -9999 -9999 -9999 -9999 -9999 -9999 -9999 -9999 -9999 -9999 -9999 -9999 -9999 -9999 -9999 -9999 720.2141 712.5258 708.1606 704.7867 706.1011 705.1418 703.918 705.0192 705.3318 705.022 705.2674 705.8171 717.4243 724.4167 717.1042 707.2916 699.4656 697.319 693.1793 689.0082 686.7843 688.2317 692.5917 -9999 -9999 -9999 -9999 703.0468 709.5041 -9999 -9999 -9999 -9999 -9999 -9999 -9999 -9999 -9999 -9999 -9999 -9999 -9999 -9999 -9999 -9999 -9999 -9999 -9999 -9999 -9999 -9999 
-9999 -9999 832.986 826.9581 823.8752 822.0856 820.1949 818.2172 819.114 823.2581 824.345 819.1537 816.9598 812.5002 813.5839 815.382 817.6921 816.2219 808.2585 808.9874 814.316 817.6166 821.8478 824.3027 829.8685 835.4884 838.7256 841.0433 844.775 847.5074 -9999 -9999 -9999 -9999 -9999 -9999 -9999 -9999 -9999 -9999 -9999 -9999 -9999 -9999 -9999 -9999 -9999 -9999 -9999 -9999 -9999 -9999 -9999 -9999 -9999 -9999 -9999 -9999 -9999 -9999 -9999 -9999 -9999 -9999 -9999 -9999 -9999 -9999 -9999 -9999 -9999 -9999 -9999 -9999 -9999 -9999 -9999 -9999 -9999 -9999 -9999 -9999 -9999 -9999 -9999 -9999 -9999 -9999 -9999 -9999 -9999 -9999 -9999 -9999 -9999 -9999 -9999 -9999 -9999 -9999 -9999 -9999 -9999 -9999 -9999 -9999 -9999 -9999 -9999 -9999 -9999 -9999 -9999 -9999 -9999 -9999 -9999 -9999 -9999 -9999 720.0311 712.6045 705.5543 701.231 695.0587 692.0961 697.0098 703.2041 706.2549 704.7238 708.5078 715.485 720.5643 716.365 711.5544 703.649 700.5972 696.6036 691.561 686.9315 683.299 687.2905 688.3262 701.8704 725.2048 712.5717 704.9532 698.2266 710.8354 -9999 -9999 -9999 -9999 -9999 -9999 -9999 -9999 -9999 -9999 -9999 -9999 -9999 -9999 -9999 -9999 -9999 -9999 -9999 -9999 -9999 
-9999 -9999 836.4155 830.7604 823.8945 818.1988 811.6252 809.6997 811.7894 818.5876 822.6233 814.9763 809.4429 810.8875 809.8975 810.6688 811.2928 814.062 811.1617 821.0479 832.3761 833.2125 830.2281 828.8586 831.2599 835.6719 839.4374 840.3881 845.4002 850.2231 -9999 -9999 -9999 -9999 -9999 -9999 -9999 -9999 -9999 -9999 -9999 -9999 -9999 -9999 -9999 -9999 -9999 -9999 -9999 -9999 -9999 -9999 -9999 -9999 -9999 -9999 -9999 -9999 -9999 -9999 -9999 -9999 -9999 -9999 -9999 -9999 -9999 -9999 -9999 -9999 -9999 -9999 -9999 -9999 -9999 -9999 -9999 -9999 -9999 -9999 -9999 -9999 -9999 -9999 -9999 -9999 -9999 -9999 -9999 -9999 -9999 -9999 -9999 -9999 -9999 -9999 -9999 -9999 -9999 -9999 -9999 -9999 -9999 -9999 -9999 -9999 -9999 -9999 -9999 -9999 -9999 -9999 -9999 -9999 -9999 -9999 -9999 -9999 -9999 714.0198 712.2067 708.072 705.6794 702.1961 698.3274 697.2348 700.8987 701.8142 705.8103 709.2007 711.4202 710.3521 707.5002 708.1992 708.8311 705.0204 707.5802 703.8029 696.2301 691.8958 696.77 698.7662 705.3866 710.2501 729.8323 720.702 718.8536 713.3356 -9999 704.2808 708.4052 697.218 -9999 -9999 -9999 -9999 -9999 -9999 -9999 -9999 -9999 -9999 -9999 -9999 -9999 -9999 -9999 -9999 -9999 -9999 
-9999 -9999 847.5565 839.8065 834.1199 827.7937 817.4437 807.3904 800.7736 801.5283 808.639 813.0036 811.2797 810.4828 809.541 804.9152 803.0845 811.767 817.1152 823.9469 835.1356 840.3015 839.848 840.773 841.5195 842.9966 851.451 855.8537 853.7203 849.0913 852.8815 -9999 -9999 -9999 -9999 -9999 -9999 -9999 -9999 -9999 -9999 -9999 -9999 -9999 -9999 -9999 -9999 -9999 -9999 -9999 -9999 -9999 -9999 -9999 -9999 -9999 -9999 -9999 -9999 -9999 -9999 -9999 -9999 -9999 -9999 -9999 -9999 -9999 -9999 -9999 -9999 -9999 -9999 -9999 -9999 -9999 -9999 -9999 -9999 -9999 -9999 -9999 -9999 -9999 -9999 -9999 -9999 -9999 -9999 -9999 -9999 -9999 -9999 -9999 -9999 -9999 -9999 -9999 -9999 -9999 -9999 -9999 -9999 -9999 -9999 -9999 -9999 -9999 -9999 -9999 -9999 -9999 -9999 -9999 -9999 -9999 -9999 -9999 -9999 706.4833 705.5058 705.074 705.2674 703.44 700.55 703.7411 703.9757 701.7266 708.5928 713.4597 712.6714 705.6826 701.6619 702.3904 701.8918 703.7766 704.8516 701.4725 698.6593 688.4748 690.6513 698.4479 706.2271 711.1082 722.022 713.4905 704.7404 701.7223 691.0845 686.7032 686.7583 689.6304 693.3281 698.3177 700.9446 706.3558 708.7532 709.5512 682.9177 685.6234 694.3706 705.8826 -9999 -9999 -9999 -9999 -9999 -9999 -9999 -9999 
-9999 -9999 835.5464 831.0566 832.3883 824.9321 812.4247 800.3602 793.6694 788.7835 791.6183 801.3865 804.4915 806.3606 799.8035 796.2425 798.4597 807.0077 817.9126 820.224 827.2878 835.8325 840.7302 842.8901 844.6233 845.6738 853.0723 855.3521 852.8943 852.4546 849.019 -9999 -9999 -9999 -9999 -9999 -9999 -9999 -9999 -9999 -9999 -9999 -9999 -9999 -9999 -9999 -9999 -9999 -9999 -9999 -9999 -9999 -9999 -9999 -9999 -9999 -9999 -9999 -9999 -9999 -9999 -9999 -9999 -9999 -9999 -9999 -9999 -9999 -9999 -9999 -9999 -9999 -9999 -9999 -9999 -9999 -9999 -9999 -9999 -9999 -9999 -9999 -9999 -9999 -9999 -9999 -9999 -9999 -9999 -9999 -9999 -9999 -9999 -9999 -9999 -9999 -9999 -9999 -9999 -9999 -9999 -9999 -9999 -9999 -9999 -9999 -9999 -9999 -9999 -9999 -9999 -9999 -9999 -9999 -9999 -9999 -9999 -9999 -9999 -9999 708.2849 707.5667 707.6476 700.3516 689.0161 687.6734 693.0297 700.9651 709.6937 713.5485 708.9295 703.4088 702.649 703.8384 702.264 702.0889 701.6683 699.8153 698.1614 688.3621 689.5831 699.9881 693.3793 693.9133 713.6536 701.2115 705.7184 695.7701 692.8317 691.3223 704.9801 693.7496 718.1331 729.135 732.1259 739.1318 743.6376 728.8768 699.074 688.4352 680.8788 704.7437 712.0089 695.5719 -9999 -9999 -9999 -9999 -9999 -9999 
-9999 -9999 -9999 -9999 813.0116 809.0843 797.8793 794.6283 787.0856 784.5453 782.1469 781.0748 785.0299 794.0244 793.1166 799.3705 797.2523 793.503 806.4085 817.4656 827.6468 835.0643 840.4774 842.9425 847.2831 850.4797 846.3007 842.7592 846.6547 850.1373 847.9899 -9999 -9999 -9999 -9999 -9999 -9999 -9999 -9999 -9999 -9999 -9999 -9999 -9999 -9999 -9999 -9999 -9999 -9999 -9999 -9999 -9999 -9999 -9999 -9999 -9999 -9999 -9999 -9999 -9999 -9999 -9999 -9999 -9999 -9999 -9999 -9999 -9999 -9999 -9999 -9999 -9999 -9999 -9999 -9999 -9999 -9999 -9999 -9999 -9999 -9999 -9999 -9999 -9999 -9999 -9999 -9999 -9999 -9999 -9999 -9999 -9999 -9999 -9999 -9999 -9999 -9999 -9999 -9999 -9999 -9999 -9999 -9999 -9999 -9999 -9999 -9999 -9999 694.8527 -9999 -9999 -9999 -9999 -9999 -9999 -9999 -9999 -9999 -9999 -9999 -9999 -9999 705.9363 697.3406 682.2871 682.0602 688.5421 695.7668 703.7298 703.8315 701.0202 700.6343 698.9733 701.845 701.6453 701.7429 694.9083 696.3622 697.5715 691.824 689.8357 697.6751 694.9014 694.9984 710.6126 699.2577 695.4771 693.5842 695.8884 701.976 708.2228 714.4561 719.7059 711.809 718.4811 705.3636 710.0815 738.4269 733.6835 714.5421 696.8381 721.0724 706.825 692.4791 -9999 -9999 -9999 -9999 -9999 -9999 
-9999 -9999 -9999 -9999 799.947 798.499 793.6866 778.0234 767.1685 772.7416 776.5116 778.0379 786.4404 789.3595 786.6561 790.8635 792.7565 785.7715 784.6031 789.8114 804.5273 826.0213 839.2217 842.6253 846.6051 845.9622 837.0208 830.6893 835.536 835.71 841.5997 837.2505 -9999 -9999 -9999 -9999 -9999 -9999 -9999 -9999 -9999 -9999 -9999 -9999 -9999 -9999 -9999 -9999 -9999 -9999 -9999 -9999 -9999 -9999 -9999 -9999 -9999 -9999 -9999 -9999 -9999 -9999 -9999 -9999 -9999 -9999 -9999 -9999 -9999 -9999 -9999 -9999 -9999 -9999 -9999 -9999 -9999 -9999 -9999 -9999 -9999 -9999 -9999 -9999 -9999 -9999 -9999 -9999 -9999 -9999 -9999 -9999 -9999 -9999 -9999 -9999 -9999 -9999 -9999 -9999 -9999 -9999 -9999 -9999 -9999 -9999 672.6874 672.436 678.5897 -9999 -9999 -9999 -9999 -9999 -9999 -9999 -9999 -9999 -9999 -9999 -9999 -9999 702.7366 699.3941 688.1095 681.7007 684.0669 687.8981 694.0934 697.4796 700.688 706.761 708.1196 704.2727 700.4479 698.5747 688.2469 683.1323 694.0923 693.3071 691.1486 697.5471 693.9588 692.3777 704.7673 692.4478 684.2518 684.5076 692.4982 702.1487 701.5744 695.3464 716.9394 697.3981 692.6705 695.3301 704.6496 717.4591 722.5633 738.9349 725.7379 723.6287 691.6224 -9999 -9999 -9999 -9999 -9999 -9999 -9999 
-9999 -9999 -9999 -9999 -9999 783.7642 794.0088 789.4124 779.8148 776.9418 781.3736 780.9177 784.4091 782.1913 776.7067 781.1409 787.1492 788.2052 777.2488 781.0526 786.1022 805.7693 830.4184 837.9633 836.0046 829.4805 822.712 816.5934 815.2872 817.0331 824.5205 827.0195 829.8205 -9999 -9999 -9999 -9999 -9999 -9999 -9999 -9999 -9999 -9999 -9999 -9999 -9999 -9999 -9999 -9999 -9999 -9999 -9999 -9999 -9999 -9999 -9999 -9999 -9999 -9999 -9999 -9999 -9999 -9999 -9999 -9999 -9999 -9999 -9999 -9999 -9999 -9999 -9999 -9999 -9999 -9999 -9999 -9999 -9999 -9999 -9999 -9999 -9999 -9999 -9999 -9999 -9999 -9999 -9999 -9999 -9999 -9999 -9999 -9999 -9999 -9999 -9999 -9999 -9999 -9999 -9999 -9999 -9999 -9999 -9999 -9999 -9999 667.4651 669.7392 674.41 -9999 -9999 -9999 -9999 -9999 -9999 -9999 -9999 -9999 -9999 -9999 -9999 -9999 698.0975 695.3257 687.4077 676.8995 679.6962 685.8542 688.5503 695.6483 701.0559 706.6549 705.8774 697.1201 695.6046 702.1315 692.2508 688.4484 687.0627 694.3325 691.4193 689.481 684.3792 682.3038 702.6185 698.6979 693.6924 698.6322 706.094 703.6887 696.9995 703.3308 701.5875 696.5156 707.4603 706.5327 701.5766 701.9513 720.6157 715.2922 738.9653 727.4034 709.3862 690.3363 -9999 -9999 -9999 -9999 -9999 -9999 
-9999 -9999 -9999 -9999 -9999 -9999 -9999 -9999 771.8724 775.4778 774.979 769.96 771.8085 775.3663 782.9533 783.2057 779.4063 779.9567 777.7468 771.52 772.5102 786.8737 803.5898 822.0964 829.7657 822.8563 819.9597 810.638 804.1027 803.3296 808.7096 814.9744 823.6324 -9999 -9999 -9999 -9999 -9999 -9999 -9999 -9999 -9999 -9999 -9999 -9999 -9999 -9999 -9999 -9999 -9999 -9999 -9999 -9999 -9999 -9999 -9999 -9999 -9999 -9999 -9999 -9999 -9999 -9999 -9999 -9999 -9999 -9999 -9999 -9999 -9999 -9999 -9999 -9999 -9999 -9999 -9999 -9999 -9999 -9999 -9999 -9999 -9999 -9999 -9999 -9999 -9999 -9999 -9999 -9999 -9999 -9999 -9999 -9999 -9999 -9999 -9999 -9999 -9999 -9999 -9999 -9999 -9999 -9999 -9999 -9999 683.2391 681.8807 684.6746 685.4373 685.1128 -9999 -9999 -9999 -9999 -9999 -9999 -9999 -9999 -9999 -9999 -9999 -9999 698.1874 693.9395 683.5872 678.3384 679.5703 681.5552 687.7283 695.3748 705.1961 710.6702 706.5923 698.4793 695.2071 702.7979 694.2289 692.3297 685.8255 687.9519 687.1465 684.4323 687.5333 682.1028 696.9625 687.5065 682.9626 693.4919 698.7662 688.4089 681.9769 690.0044 702.2802 691.4374 693.2776 700.8311 712.5812 706.3634 699.8328 699.8023 717.6323 737.3936 698.3665 677.7977 680.1766 -9999 -9999 -9999 -9999 -9999 
-9999 -9999 -9999 -9999 -9999 -9999 -9999 -9999 -9999 -9999 780.9991 778.0478 772.1414 766.807 777.5101 785.6183 787.9173 789.679 784.7625 784.1357 780.45 774.8024 777.1318 792.5375 809.0317 813.4274 809.1012 804.1252 802.228 805.158 809.0787 811.1995 815.3261 821.6138 -9999 -9999 -9999 -9999 -9999 -9999 -9999 -9999 -9999 -9999 -9999 -9999 -9999 -9999 -9999 -9999 -9999 -9999 -9999 -9999 -9999 -9999 -9999 -9999 -9999 -9999 -9999 -9999 -9999 -9999 -9999 -9999 -9999 -9999 -9999 -9999 -9999 -9999 -9999 -9999 -9999 -9999 -9999 -9999 -9999 -9999 -9999 -9999 -9999 -9999 -9999 -9999 -9999 -9999 -9999 -9999 -9999 -9999 -9999 -9999 -9999 -9999 -9999 -9999 -9999 -9999 -9999 -9999 -9999 -9999 679.946 684.5408 688.2202 681.9802 679.3457 -9999 -9999 -9999 -9999 -9999 -9999 -9999 -9999 -9999 702.0828 -9999 704.4387 706.0544 698.8627 694.519 684.4622 677.0808 673.5933 678.6132 683.364 685.8914 696.7679 703.4379 702.51 697.0428 692.7285 700.3456 698.3242 694.1262 690.0333 686.5443 687.5396 681.2416 682.0461 676.3656 688.873 688.4397 691.4905 689.4459 691.4341 681.8541 692.6005 692.7693 697.132 687.142 686.9674 691.4297 691.9082 699.7484 696.2742 703.2214 716.1032 730.9935 701.7117 692.269 690.502 694.6161 -9999 -9999 -9999 -9999 
-9999 -9999 -9999 -9999 -9999 -9999 -9999 -9999 783.7066 780.2023 776.3766 779.7507 781.3512 772.8073 771.7084 775.28 774.949 785.1793 788.3119 788.247 784.9749 776.0374 766.774 768.1718 777.2635 787.3859 797.9999 794.3346 796.4504 802.6646 814.5024 818.6032 823.4088 834.6937 -9999 -9999 -9999 -9999 -9999 -9999 -9999 -9999 -9999 -9999 -9999 -9999 -9999 -9999 -9999 -9999 -9999 -9999 -9999 -9999 -9999 -9999 -9999 -9999 -9999 -9999 -9999 -9999 -9999 -9999 -9999 -9999 -9999 -9999 -9999 -9999 -9999 -9999 -9999 -9999 -9999 -9999 -9999 -9999 -9999 -9999 -9999 -9999 -9999 -9999 -9999 -9999 -9999 -9999 -9999 -9999 -9999 -9999 -9999 -9999 -9999 -9999 -9999 -9999 -9999 -9999 -9999 -9999 -9999 690.7698 690.7122 688.3561 686.3456 687.1454 687.5895 -9999 -9999 -9999 -9999 -9999 -9999 -9999 -9999 697.7924 693.446 695.006 701.4417 707.2872 702.4837 697.3728 692.9466 680.078 674.7877 676.2295 679.9269 686.021 692.7004 695.4216 695.7642 699.0318 696.8994 703.3647 701.299 697.0428 690.0399 683.1078 683.9473 682.4203 681.5861 677.7787 683.5673 681.9041 686.3345 690.2827 691.6461 690.1299 683.3922 677.1291 689.5095 690.7094 691.2615 692.9924 678.2799 678.8643 675.0032 683.8455 713.0058 729.6497 711.9673 708.8414 703.5337 716.5616 -9999 -9999 -9999 -9999 
-9999 -9999 -9999 -9999 -9999 -9999 -9999 786.9748 782.8643 776.8657 775.5686 778.5033 782.6044 775.4738 758.7294 755.0647 761.8313 772.6234 784.0508 787.6418 787.5609 780.1558 771.4532 765.0609 762.052 768.8789 778.5325 781.7909 782.2901 790.1567 803.2392 815.6142 824.6527 836.2347 -9999 -9999 -9999 -9999 -9999 -9999 -9999 -9999 -9999 -9999 -9999 -9999 -9999 -9999 -9999 -9999 -9999 -9999 -9999 -9999 -9999 -9999 -9999 -9999 -9999 -9999 -9999 -9999 -9999 -9999 -9999 -9999 -9999 -9999 -9999 -9999 -9999 -9999 -9999 -9999 -9999 -9999 -9999 -9999 -9999 -9999 -9999 -9999 -9999 -9999 -9999 -9999 -9999 -9999 -9999 -9999 -9999 -9999 -9999 -9999 -9999 -9999 -9999 -9999 -9999 -9999 -9999 -9999 -9999 689.3314 694.4717 688.8499 685.3282 685.3769 685.9792 -9999 -9999 -9999 -9999 -9999 -9999 -9999 -9999 687.8407 682.2651 682.6901 687.1268 697.2033 696.0255 697.678 694.4001 689.6094 680.0863 680.5828 675.9655 679.7325 687.0468 691.5183 692.2684 696.7983 700.9684 701.5906 697.0363 694.3304 686.6199 682.8017 684.876 684.7008 681.8024 682.1857 683.3456 678.5406 678.7952 685.1956 684.4368 676.5499 671.2385 677.3057 684.027 688.7575 714.5802 719.3667 711.4597 700.7491 717.541 729.0201 726.5996 714.2797 725.244 726.4354 710.2155 724.4167 713.3335 699.4493 718.3002 -9999 
-9999 -9999 -9999 -9999 -9999 -9999 790.2765 785.2644 780.5402 778.2005 774.2088 768.4868 764.9817 773.4235 769.2322 763.6376 758.0208 757.2988 766.9552 781.1912 786.7853 783.2402 778.3329 774.0605 766.614 763.4981 763.8777 768.2753 770.8912 773.4617 781.9424 787.5291 803.5914 825.7885 836.8541 -9999 -9999 -9999 -9999 -9999 -9999 -9999 -9999 -9999 -9999 -9999 -9999 -9999 -9999 -9999 -9999 -9999 -9999 -9999 -9999 -9999 -9999 -9999 -9999 -9999 -9999 -9999 -9999 -9999 -9999 -9999 -9999 -9999 -9999 -9999 -9999 -9999 -9999 -9999 -9999 -9999 -9999 -9999 -9999 -9999 -9999 -9999 -9999 -9999 -9999 -9999 -9999 -9999 -9999 -9999 -9999 -9999 -9999 -9999 -9999 -9999 -9999 -9999 -9999 -9999 -9999 -9999 -9999 -9999 -9999 688.5932 684.037 -9999 -9999 -9999 -9999 -9999 -9999 -9999 690.4647 -9999 -9999 680.6385 674.4879 673.2366 676.7217 687.3577 692.3231 694.2266 694.3697 691.5612 685.862 682.9131 675.5077 674.7878 682.6014 691.8633 697.3199 699.4352 693.7463 688.1888 686.7527 685.5471 684.5254 681.8439 684.1256 689.5695 681.8635 678.4657 678.0424 675.498 684.7622 684.388 675.7129 670.4725 672.1408 676.7104 678.6484 685.4045 710.6083 717.8371 714.1825 728.5753 731.1763 713.6561 701.5853 695.4281 701.9836 729.8634 721.5864 737.4725 719.5448 -9999 -9999 -9999 
-9999 -9999 -9999 -9999 -9999 -9999 786.5184 783.1666 776.5439 766.0004 762.4824 762.5917 768.112 775.2664 780.3753 780.0884 769.8741 761.6801 757.5464 758.5373 766.6614 778.371 780.4179 779.5962 775.3777 771.679 766.9167 761.0234 761.6314 764.7433 774.913 789.5079 799.9276 814.2114 826.4055 -9999 -9999 -9999 -9999 -9999 -9999 -9999 -9999 -9999 -9999 -9999 -9999 -9999 -9999 -9999 -9999 -9999 -9999 -9999 -9999 -9999 -9999 -9999 -9999 -9999 -9999 -9999 -9999 -9999 -9999 -9999 -9999 -9999 -9999 -9999 -9999 -9999 -9999 -9999 -9999 -9999 -9999 -9999 -9999 -9999 -9999 -9999 -9999 -9999 -9999 -9999 -9999 -9999 -9999 -9999 -9999 734.014 730.6021 727.0002 719.5552 715.7972 -9999 -9999 -9999 -9999 -9999 -9999 -9999 -9999 -9999 686.1855 -9999 -9999 -9999 -9999 -9999 -9999 -9999 -9999 685.8881 684.5386 -9999 676.748 672.311 667.0779 665.3348 672.2997 685.7422 691.4028 693.8806 691.8355 686.8831 680.8985 675.5215 678.1604 678.0252 684.8594 692.0144 691.4374 685.1819 676.6174 679.858 678.64 682.5502 681.0569 686.0067 695.1826 688.5177 679.4243 678.3607 675.9707 682.9016 678.7505 676.7238 675.6675 672.9158 679.6071 684.1101 701.5092 705.4377 707.8199 707.8343 723.4052 717.6429 713.3546 692.8185 694.892 720.5312 717.665 706.7192 728.649 734.1913 -9999 -9999 -9999 
-9999 -9999 -9999 -9999 787.0587 778.0554 774.5918 775.8909 776.1573 765.3767 758.7759 755.8048 755.8529 764.074 768.0031 774.5947 775.8264 770.4391 760.8492 754.9116 752.9105 771.3458 785.3964 785.4684 785.8496 780.0917 770.9582 759.9517 754.5162 754.9547 762.718 780.6767 785.8005 798.2234 811.8297 814.1349 -9999 -9999 -9999 -9999 -9999 -9999 -9999 -9999 -9999 -9999 -9999 -9999 -9999 -9999 -9999 -9999 -9999 -9999 -9999 -9999 -9999 -9999 -9999 -9999 -9999 -9999 -9999 -9999 -9999 -9999 -9999 -9999 -9999 -9999 -9999 -9999 -9999 -9999 -9999 -9999 -9999 -9999 -9999 -9999 -9999 -9999 -9999 -9999 -9999 -9999 -9999 -9999 -9999 -9999 736.4816 736.6165 733.681 727.6939 714.4493 704.1052 -9999 706.306 698.2185 693.8163 -9999 -9999 -9999 -9999 697.3907 697.2852 699.5724 694.6848 -9999 -9999 -9999 675.1603 670.6148 678.124 682.5381 679.6137 677.2206 673.9987 671.5218 665.3759 662.8497 665.6097 676.3487 688.0422 690.7911 692.4982 687.7878 678.0229 678.1474 676.7205 675.0773 679.5029 688.5892 688.2103 678.6198 674.7394 677.9631 675.5014 679.3424 677.6378 687.4804 695.7581 686.6398 681.6268 676.6321 679.3563 686.2595 685.1918 676.5402 672.8602 675.853 676.4944 680.6292 701.8477 698.7343 700.4603 703.3377 713.8165 702.9272 698.63 702.2108 696.7624 694.7775 703.6103 714.0732 725.1472 727.2864 719.7615 -9999 -9999 
-9999 -9999 -9999 770.1962 775.8196 770.1313 764.7057 765.7769 765.45 763.5186 762.9105 761.4921 756.431 754.4699 761.0917 773.9289 771.4374 767.2534 760.2825 758.3889 754.2466 760.6082 771.9666 775.6473 781.4685 782.2806 770.3967 760.0458 756.6057 755.7803 754.5984 760.656 769.142 786.7564 797.5373 800.6109 -9999 -9999 -9999 -9999 -9999 -9999 -9999 -9999 -9999 -9999 -9999 -9999 -9999 -9999 -9999 -9999 -9999 -9999 -9999 -9999 -9999 -9999 -9999 -9999 -9999 -9999 -9999 -9999 -9999 -9999 -9999 -9999 -9999 -9999 -9999 -9999 -9999 -9999 -9999 -9999 -9999 -9999 -9999 -9999 -9999 -9999 -9999 -9999 -9999 -9999 -9999 -9999 -9999 -9999 -9999 740.2856 731.5119 721.0483 705.0643 693.4514 694.4863 697.7866 693.0121 687.3019 687.6479 -9999 -9999 706.0367 705.9981 703.2117 700.5359 694.7531 -9999 -9999 673.1443 675.0034 678.8765 681.4172 681.6195 676.8928 672.0897 672.73 670.1809 666.4453 664.7966 663.1369 669.7806 679.3825 680.6642 683.9657 685.3483 684.6913 685.666 682.8765 683.5181 685.0463 684.0901 680.0082 673.0397 674.0351 673.3661 675.6213 673.8677 677.9261 683.053 691.6235 687.4639 683.0807 680.6318 675.6729 685.9957 688.84 684.4655 676.8358 678.157 679.1911 684.2064 698.8306 698.9617 699.4905 696.2622 706.3441 707.7508 692.2586 697.6198 704.6871 705.5956 698.3384 720.3486 726.3467 728.6174 731.1013 -9999 -9999 
-9999 -9999 -9999 779.2547 778.0701 780.2169 778.2823 772.0382 766.5728 763.248 758.0817 762.0828 761.7991 761.1111 767.2719 771.4669 763.0009 758.7814 756.4009 753.0648 750.512 752.2797 757.4519 753.0679 757.3552 761.7812 749.574 749.3031 752.6932 750.5483 744.6266 742.8552 745.8262 759.6695 769.6707 774.0693 779.3757 786.5319 788.132 -9999 -9999 -9999 -9999 -9999 -9999 -9999 -9999 -9999 -9999 -9999 -9999 -9999 -9999 -9999 -9999 -9999 -9999 -9999 -9999 -9999 -9999 -9999 -9999 -9999 -9999 -9999 -9999 -9999 -9999 -9999 -9999 -9999 -9999 -9999 -9999 -9999 -9999 -9999 -9999 -9999 -9999 -9999 -9999 -9999 -9999 -9999 -9999 -9999 -9999 -9999 -9999 -9999 724.5975 705.1932 695.3362 688.328 687.2391 687.6602 681.4301 682.4237 681.2537 677.3359 674.963 681.9902 690.4384 695.9345 696.7178 687.9097 -9999 674.8203 672.4142 678.9827 687.0572 682.3771 681.0331 677.1039 673.681 671.6138 670.4001 667.439 665.7036 660.1221 662.6603 671.9471 674.2465 678.3183 684.3625 686.2116 685.7511 684.7466 686.1172 684.9281 682.1601 678.4009 678.0391 678.4385 680.9703 681.1403 676.3745 675.2132 680.6463 688.899 688.7648 685.8288 687.6722 682.5581 678.2866 678.1396 674.7373 675.3394 672.9935 684.6045 687.5388 696.3215 701.2256 698.3567 707.2032 701.3812 706.9632 683.5414 690.0773 697.2352 712.799 716.3475 715.1631 735.791 724.1949 740.3408 736.8787 -9999 
-9999 -9999 -9999 -9999 799.2784 802.2444 797.8095 790.8166 782.3943 772.2542 760.9039 756.7484 759.794 768.3715 768.4916 765.5415 756.2932 753.8943 747.9703 740.9089 741.6868 748.0443 747.333 737.3986 730.0151 726.4269 727.2546 728.6351 730.9826 734.2388 729.269 731.0246 729.5889 731.8608 745.6749 750.9584 744.71 747.0623 760.6168 784.9874 784.916 779.3134 -9999 -9999 -9999 -9999 -9999 -9999 -9999 -9999 -9999 -9999 -9999 -9999 -9999 -9999 -9999 -9999 -9999 -9999 -9999 -9999 -9999 -9999 -9999 -9999 -9999 -9999 -9999 -9999 -9999 -9999 -9999 -9999 -9999 -9999 -9999 -9999 -9999 -9999 -9999 -9999 -9999 -9999 -9999 -9999 -9999 -9999 -9999 -9999 -9999 715.6714 703.8547 692.0337 689.1541 688.9005 684.4617 677.8088 674.3263 672.1172 675.1846 669.1938 659.054 657.4451 666.8621 681.0168 688.8935 685.8012 681.4634 680.2243 678.0582 683.4655 686.8873 680.1553 680.0195 679.5849 677.4462 675.0943 672.5219 672.5341 664.5447 655.8355 662.3997 665.0614 669.936 675.1172 681.2 680.4371 675.7465 676.4618 677.2375 677.9391 681.3717 685.4108 685.1514 684.6266 692.0866 689.6391 679.2454 674.89 679.4778 685.0647 685.8719 684.3027 686.3176 681.674 671.8984 670.8445 669.1292 666.5873 675.0504 683.4921 683.0507 690.4676 689.8005 699.8521 710.6083 702.0461 704.5399 686.6315 691.1448 709.017 713.3992 720.6545 726.6813 715.0497 710.1664 728.5316 -9999 -9999 
-9999 -9999 -9999 -9999 801.2787 807.6406 805.2103 801.6133 795.7856 786.2449 772.6228 761.5866 761.1518 758.7443 762.7358 764.1419 754.3363 745.0426 740.8625 742.0758 748.0581 746.3959 737.1427 732.2706 723.7005 722.6556 725.5275 722.8333 721.7008 723.7277 725.1614 727.7522 726.5239 726.9613 735.3513 743.0124 734.507 727.0389 739.5518 760.2974 758.8149 754.4755 760.7975 766.4094 758.0967 -9999 -9999 -9999 -9999 -9999 -9999 -9999 -9999 -9999 -9999 -9999 -9999 -9999 -9999 -9999 -9999 -9999 -9999 -9999 -9999 -9999 -9999 -9999 -9999 -9999 -9999 -9999 -9999 -9999 -9999 -9999 -9999 -9999 -9999 -9999 -9999 -9999 -9999 -9999 -9999 -9999 -9999 -9999 -9999 -9999 -9999 -9999 678.4558 679.9714 685.7592 688.6713 685.9201 677.6978 682.5958 680.6863 677.7654 679.5234 675.1341 664.3806 658.3351 664.3806 671.9978 679.5079 684.4186 681.1403 678.1105 683.2879 682.718 673.2368 677.6065 677.2788 676.2232 678.2245 675.4965 672.4593 666.8441 665.9011 665.0135 654.8867 662.4741 673.1691 679.1857 679.2692 672.0845 667.1082 673.0966 676.0407 675.7213 678.6801 682.9985 688.2025 692.7656 690.5082 683.9536 679.46 676.0161 677.8144 682.1805 687.6354 687.3581 678.6445 665.4816 663.2922 664.5543 671.2009 675.6213 676.4172 678.1608 681.2567 678.5595 696.0195 707.1533 705.4092 707.892 -9999 -9999 699.0268 708.7862 703.2921 719.5015 710.3695 694.4307 706.9954 727.017 735.6995 
-9999 -9999 -9999 -9999 773.1253 789.5132 807.215 813.2607 810.0322 799.9626 785.1668 768.5952 760.2256 756.98 765.1514 761.2921 744.0196 738.7961 745.2673 753.085 749.392 739.6016 733.5933 728.2267 730.5975 725.1221 720.5631 720.5116 725.3019 722.4448 727.1655 720.6699 719.294 722.7487 726.334 728.8756 723.5962 715.2287 720.4169 727.1645 728.8237 727.8938 733.3809 743.5816 743.3996 -9999 -9999 -9999 -9999 -9999 -9999 -9999 -9999 -9999 -9999 -9999 -9999 -9999 -9999 -9999 739.8571 737.8237 -9999 -9999 -9999 -9999 -9999 -9999 -9999 -9999 -9999 -9999 -9999 -9999 -9999 -9999 -9999 -9999 -9999 -9999 -9999 -9999 -9999 -9999 -9999 -9999 -9999 -9999 -9999 -9999 -9999 -9999 694.3058 693.8856 697.0506 695.511 692.2563 686.2911 685.2288 690.8672 689.7413 686.8798 684.3426 675.8702 665.8571 656.3794 653.7821 660.0103 671.0265 673.7373 675.1852 673.456 679.0362 673.0261 676.7417 674.6653 670.9096 675.1583 675.3017 673.2266 671.673 668.9118 658.9505 660.0636 667.2074 674.7709 677.5401 672.196 665.6865 661.8207 664.6261 667.4526 668.8439 670.5328 676.1113 681.0035 686.7628 686.6718 687.9861 687.6083 682.3737 683.0551 688.3984 696.9131 691.3572 679.0602 663.0474 664.2608 661.4579 671.2577 667.6088 665.5085 677.6374 678.162 676.5129 690.8109 709.3097 709.111 712.9148 -9999 -9999 -9999 -9999 703.4245 713.3695 718.0164 702.9176 703.4649 724.3116 -9999 
726.3008 721.4111 734.6813 749.3587 744.5988 750.9095 788.0618 812.0802 812.8872 808.2842 787.7759 774.6146 769.5555 768.0952 768.1723 758.7141 740.327 744.362 752.5425 750.1155 736.6149 731.5813 726.8783 721.3807 724.6687 717.3609 711.6163 708.6473 709.7086 712.0174 709.1715 707.0436 713.7655 715.8883 714.3078 713.8495 710.4299 708.3029 714.4239 710.8605 708.9937 711.1646 717.3024 723.3763 736.013 740.1458 -9999 -9999 -9999 -9999 -9999 -9999 -9999 -9999 -9999 -9999 -9999 -9999 729.0013 729.2913 729.6869 732.8519 726.088 -9999 -9999 -9999 -9999 -9999 -9999 -9999 -9999 -9999 -9999 -9999 -9999 -9999 -9999 -9999 -9999 -9999 -9999 -9999 -9999 -9999 -9999 -9999 -9999 -9999 -9999 -9999 -9999 697.4412 695.1962 693.6083 693.1969 690.3473 685.9858 684.6514 686.9939 687.8309 684.1566 683.1626 686.7031 685.3448 680.1441 670.813 661.082 656.9401 653.7028 656.3738 663.234 663.6816 671.2983 672.0288 678.3078 678.1306 672.7875 674.0813 674.9001 671.0806 666.0005 658.8332 656.3755 660.0287 666.2394 667.2672 673.4899 674.0734 667.2246 665.9562 663.628 667.3194 668.1832 668.3732 674.051 673.3942 677.5495 682.345 683.7225 686.0994 686.4405 687.5488 696.5482 700.5788 690.7374 676.772 663.8604 658.022 660.8654 661.3397 662.8376 666.7595 675.9386 684.3239 679.2993 685.4974 697.6465 706.558 706.1349 -9999 -9999 -9999 -9999 -9999 699.2966 707.0345 694.2502 -9999 -9999 -9999 
734.6845 730.7795 743.2606 765.1098 750.0771 743.0724 761.9963 773.1472 785.298 800.0685 786.7178 784.4149 777.2225 768.3438 767.3029 753.5713 742.6483 747.6646 754.5829 749.5964 731.603 720.9005 715.3229 719.9573 727.6363 725.9397 716.6711 708.1681 703.2312 711.8536 711.3842 712.5577 712.3356 707.3643 706.6442 706.2078 703.0856 705.9117 710.0399 701.7773 700.8642 705.4721 712.0984 733.229 752.588 754.5602 -9999 -9999 -9999 -9999 -9999 -9999 -9999 -9999 -9999 -9999 -9999 -9999 715.9592 725.9785 730.9764 731.3731 727.6241 720.8638 -9999 -9999 -9999 -9999 -9999 -9999 -9999 -9999 -9999 -9999 -9999 -9999 -9999 -9999 -9999 -9999 -9999 -9999 -9999 -9999 -9999 -9999 -9999 -9999 -9999 -9999 -9999 -9999 687.1301 686.4119 684.0748 680.6342 680.192 676.9656 678.2178 677.4982 678.7024 684.8551 689.8336 695.6623 694.8 687.5566 677.3724 671.5986 665.1828 659.8914 654.6285 650.9224 655.2901 665.9881 673.1815 673.8833 675.6742 674.8198 672.009 670.4955 665.337 653.0121 651.1609 658.7275 665.6182 666.9417 673.1113 677.5574 675.5587 672.5949 669.3024 665.0135 661.1816 667.7545 677.6982 676.3791 672.4214 677.0826 679.0797 676.9365 681.5334 686.2319 688.0385 689.0722 680.6362 670.3339 664.3593 666.0273 664.4171 658.6952 665.8799 672.4733 681.2838 683.5585 692.0987 691.4153 692.4391 691.1995 689.8302 -9999 -9999 -9999 -9999 -9999 -9999 688.0154 -9999 -9999 -9999 -9999 
-9999 731.5421 738.9164 752.1057 741.4466 730.4901 734.6644 747.2064 770.1992 795.7286 796.028 790.9559 776.1555 766.887 771.6849 762.6373 749.1615 749.9256 759.1203 753.6581 730.2286 711.4916 707.0393 710.6074 710.8524 718.6902 724.3528 727.4473 722.5869 717.0725 720.0109 728.1868 721.5706 707.8585 705.1127 704.3613 702.6293 702.9337 702.0342 701.7586 706.8801 711.0986 711.8983 733.9292 760.551 763.2272 758.5078 752.8245 736.6936 728.7968 737.0349 -9999 -9999 -9999 -9999 -9999 -9999 -9999 711.5895 718.3008 725.2303 726.2454 722.7546 715.6037 719.1866 718.1831 -9999 -9999 -9999 -9999 -9999 -9999 -9999 -9999 -9999 -9999 -9999 -9999 -9999 -9999 -9999 -9999 -9999 -9999 -9999 -9999 -9999 -9999 -9999 -9999 -9999 -9999 -9999 690.4987 689.5172 686.599 684.1367 680.0446 668.9356 664.2065 664.6342 670.1741 674.6497 678.3183 685.3448 685.3415 679.2558 668.8665 660.2185 662.705 665.1776 661.0678 658.0255 658.0911 668.785 672.7465 678.2982 678.7483 673.5505 667.7024 660.6259 653.2031 657.9103 661.9844 664.9235 668.3001 676.3957 673.7518 671.7999 669.608 668.5414 667.6296 671.5602 675.8227 680.0078 670.0543 668.3849 674.6182 669.652 666.3621 671.9504 676.5437 672.2092 668.9402 669.1644 669.1888 667.7817 664.0007 663.2946 670.2742 669.0472 676.3936 680.998 678.8464 681.7039 692.7847 690.2847 684.5385 686.2993 681.2804 -9999 -9999 -9999 -9999 -9999 -9999 -9999 -9999 -9999 -9999 
-9999 730.3781 736.5001 753.442 760.0851 752.5637 741.7772 752.7203 781.7244 799.6742 806.9086 799.4319 786.0136 783.9598 784.7161 766.3827 756.3683 760.9836 760.8304 741.9518 722.8808 710.2 704.9677 709.249 708.9156 711.2617 713.3769 718.9369 726.1511 729.1157 727.3421 718.2812 721.3607 720.9163 713.8037 708.6301 705.6024 705.2609 701.7288 698.8794 700.3618 706.9443 711.4246 726.2214 747.0289 750.3316 746.6901 744.6388 736.3022 732.1326 739.2076 744.7767 740.0302 -9999 -9999 -9999 -9999 -9999 706.1526 714.2133 722.8777 725.876 721.8383 718.6639 723.0978 722.8479 -9999 -9999 -9999 -9999 -9999 -9999 -9999 -9999 -9999 -9999 -9999 -9999 -9999 -9999 -9999 -9999 -9999 -9999 -9999 -9999 -9999 -9999 -9999 -9999 -9999 -9999 -9999 685.6063 685.1609 695.4277 700.0718 686.9509 674.4644 671.5715 668.2387 663.7307 664.4273 664.5875 668.837 668.7476 669.9485 672.4255 664.2557 655.1139 656.9885 660.9089 657.5486 655.1232 663.6932 671.3369 673.8878 673.7765 670.9156 664.8928 654.6169 653.447 660.346 666.3303 668.6354 678.4737 679.0228 672.1094 668.1367 667.0405 671.2747 674.1138 676.6556 676.3566 675.9404 672.8231 674.3544 675.1278 673.3499 664.4494 657.433 662.2464 664.6819 664.8802 667.4221 666.9825 668.0427 665.3923 663.3758 666.8246 660.2047 675.5682 679.727 676.5974 685.0165 682.7589 678.4378 674.2791 669.2039 -9999 672.9451 675.0032 -9999 -9999 -9999 -9999 -9999 -9999 -9999 -9999 
-9999 718.1805 725.4711 743.2702 766.9631 775.2549 770.2607 765.3267 770.9861 793.0259 806.8499 802.84 798.7528 799.9786 790.4956 774.6127 765.8135 765.7541 764.6334 747.5327 728.0499 710.0555 698.9223 709.2714 708.7489 707.0998 708.1956 711.5934 721.48 725.8068 722.5055 715.9578 721.2799 724.6738 723.4025 716.7287 703.2452 699.2805 699.9138 695.2974 698.1789 700.2287 708.3282 723.4643 739.4289 741.093 733.3241 732.8333 739.5129 743.6584 742.8389 743.9894 742.8267 736.5834 729.0171 718.663 -9999 -9999 711.3847 718.3423 723.7134 724.018 725.6913 727.1046 730.2971 735.3667 730.8069 -9999 -9999 -9999 -9999 -9999 -9999 -9999 -9999 -9999 -9999 -9999 -9999 -9999 -9999 -9999 -9999 -9999 -9999 -9999 -9999 -9999 -9999 -9999 -9999 -9999 -9999 686.9006 687.5263 699.1959 703.1621 686.0952 673.1747 663.902 661.8031 665.4747 666.1097 666.0905 664.9384 660.3102 656.7707 659.5332 662.6958 664.3589 657.6398 652.7742 652.9379 652.2548 656.8835 666.819 667.928 658.0071 649.2478 649.5178 652.671 656.7667 665.9017 671.5522 676.3152 680.7677 677.9261 675.2591 675.0099 672.8213 672.7752 674.6896 678.9769 678.7349 680.1805 677.9761 675.9903 671.9606 660.9513 659.0144 657.4739 655.5318 657.376 665.7297 665.5317 670.8746 662.5605 654.7326 653.3879 663.6075 673.2165 682.926 678.2569 679.6405 682.3039 678.1509 673.8934 675.989 676.4003 672.6827 667.3965 673.7154 684.4655 -9999 -9999 -9999 -9999 -9999 -9999 -9999 
-9999 -9999 706.2817 723.6035 751.7913 763.3463 768.4661 777.816 786.1587 790.2545 795.58 798.9595 801.9644 798.6295 787.8562 781.197 777.4594 776.1769 769.9262 751.4384 730.3035 709.2148 697.6009 702.5326 703.8793 710.6883 715.1047 717.2014 721.3155 721.3008 720.254 715.162 714.1507 724.8797 722.3032 716.2924 720.074 721.2283 720.1605 715.0805 710.0527 703.9761 709.8926 728.3715 741.135 743.8428 740.287 733.2054 736.5927 742.1371 742.041 739.4987 740.5674 737.5558 728.1151 719.9348 712.1106 708.907 706.7096 710.5146 717.9036 724.7616 725.8395 729.8625 730.5025 734.1734 735.1782 -9999 -9999 -9999 -9999 -9999 711.4103 -9999 -9999 -9999 -9999 -9999 -9999 -9999 -9999 -9999 -9999 -9999 -9999 -9999 -9999 -9999 -9999 -9999 -9999 -9999 -9999 684.4843 678.4156 683.5684 688.444 676.2205 663.9225 663.459 659.6629 657.1766 655.5336 658.6503 659.8293 660.7325 664.2681 661.0923 660.459 661.823 659.4144 657.2479 655.426 657.7756 656.2132 660.1182 654.7604 651.4057 652.9734 655.4508 663.1033 669.9631 671.5907 670.2458 675.1094 676.4999 674.8989 674.5026 674.2751 674.2654 670.4661 681.4284 688.6651 685.8118 682.5936 677.0837 665.3155 657.9767 662.9769 659.204 657.3586 654.5731 653.975 656.7794 663.1243 662.8137 656.5365 649.1918 653.0691 657.7353 666.6689 669.0303 669.7111 682.3671 698.7861 696.7472 689.8203 677.3041 676.8857 681.2537 690.4822 694.849 688.8873 -9999 -9999 -9999 -9999 -9999 -9999 -9999 
-9999 -9999 714.4351 702.5715 706.0566 719.5605 727.924 745.5569 760.6739 749.7832 757.1127 783.6536 799.9854 805.6223 796.816 789.3251 788.9592 790.102 767.9888 738.5613 715.6688 706.158 703.4121 704.1354 707.4468 710.1147 713.6986 720.2697 720.8812 718.3562 711.4841 712.5929 709.5085 710.6212 716.3348 725.1562 729.054 731.2997 723.258 715.2346 709.5977 703.4271 704.2544 711.8094 722.4719 730.2817 729.5218 723.1743 726.1068 734.6133 736.14 736.3406 738.9812 735.5624 725.5385 718.0529 711.5587 705.3433 705.0256 710.6275 719.9332 726.575 726.77 729.636 731.3037 733.9199 -9999 -9999 -9999 716.365 711.8684 710.8521 708.8317 701.9587 706.8651 -9999 -9999 -9999 -9999 -9999 -9999 -9999 -9999 -9999 -9999 -9999 -9999 -9999 -9999 -9999 -9999 -9999 688.4001 681.3339 675.8406 675.1492 676.15 674.0317 664.7731 664.6508 661.5081 654.0376 647.3401 652.5922 660.5467 660.5546 656.3228 653.3422 655.8992 664.9311 665.5521 665.6546 667.5458 668.2047 661.192 660.4922 660.4039 658.2495 657.1926 661.4326 666.6099 666.2973 664.1068 661.3049 669.4774 673.3408 673.1693 672.1044 672.022 678.0129 681.21 686.8814 685.2917 674.0645 665.3962 658.873 649.7521 645.7922 647.5354 653.3544 661.5334 662.7079 663.3952 658.0043 657.2272 656.5746 652.9473 646.1512 648.9006 654.6111 664.5588 665.28 666.0085 672.0439 689.9455 698.3079 694.6517 683.4183 670.7877 673.4594 683.7974 702.7521 696.4002 -9999 -9999 -9999 -9999 -9999 -9999 -9999 
-9999 -9999 -9999 718.0144 700.87 689.2666 689.56 703.2953 715.4511 730.2504 759.9128 779.0101 782.2562 778.1924 772.0309 780.4064 781.599 768.262 757.1451 741.6531 726.8357 713.9565 706.639 706.4973 708.9648 706.5114 706.2814 708.6265 714.1591 714.6481 713.1985 712.0212 707.8419 700.7435 698.8284 701.2484 708.3506 711.2062 707.7636 707.4907 703.7544 696.7582 692.8535 704.4872 713.8165 719.493 722.9185 723.4529 722.654 721.7954 722.6848 725.144 734.8473 742.2947 732.4766 721.9255 715.5941 712.9017 704.6871 699.4814 706.9432 720.274 732.3928 734.7505 736.584 737.7365 -9999 -9999 -9999 723.2014 716.4633 709.2532 704.0999 700.3165 697.6644 700.1249 -9999 -9999 -9999 -9999 -9999 691.4456 -9999 -9999 -9999 -9999 -9999 -9999 682.8051 684.4788 688.6064 679.1287 673.9683 672.2637 669.5742 666.9957 664.5611 667.1461 658.3938 661.428 659.0424 652.3749 654.111 655.8143 650.7773 643.1084 642.9706 646.7219 649.4023 651.8743 655.3763 658.6275 661.3524 659.0593 659.0403 659.0397 662.4193 665.4675 667.1188 669.2975 667.3221 665.727 657.687 656.525 665.5034 672.4475 671.374 673.5169 681.9273 691.1875 694.8021 691.9631 682.7496 669.8715 664.6603 663.7239 654.0446 644.5817 645.7218 653.8795 661.271 664.0627 665.3155 664.5402 664.3931 656.2549 648.0945 641.9978 645.8973 657.0509 664.9055 660.941 660.9853 660.3102 665.0887 675.4847 680.7754 677.8453 668.8672 664.4045 670.7745 681.5123 700.7479 697.5296 -9999 -9999 -9999 -9999 -9999 -9999 
-9999 -9999 -9999 -9999 -9999 -9999 700.1423 693.8511 701.5967 728.0956 752.9008 755.9396 754.9999 743.0164 740.5107 741.6239 749.4816 734.9504 725.8062 729.3469 734.3936 729.3962 712.8702 706.1446 707.815 706.8543 707.5934 709.0394 715.2844 718.8638 715.6893 705.8033 705.074 706.5194 693.8052 683.1456 680.7694 680.5412 683.0617 686.8586 687.4839 683.7113 690.0872 695.3562 701.9274 706.9797 712.8978 720.0784 715.9577 708.1276 706.759 709.0358 718.9481 735.1019 743.3568 736.6385 718.5529 715.5305 704.9472 695.0936 699.7634 720.4933 740.4232 744.9039 742.3744 740.6277 740.4681 740.0317 735.7628 731.9198 725.5995 717.1296 704.577 691.9421 690.9392 690.4522 -9999 -9999 -9999 687.3052 689.5892 686.9215 687.5697 683.8771 676.7385 674.1324 673.1342 674.7675 682.1761 681.1732 677.2341 677.9921 675.5989 673.2283 671.3672 666.8701 661.9168 658.3915 653.0609 650.0734 656.0295 660.8825 662.7245 652.4202 642.1566 647.0825 653.1849 654.1094 653.1258 650.1997 649.8571 652.0578 652.7615 651.4057 649.8617 656.2097 663.2393 667.6569 674.7738 672.9868 665.5341 659.872 656.3021 660.1595 662.7267 663.9117 673.5707 684.4971 691.6132 701.0068 701.8616 694.7894 689.6486 679.6739 671.1252 659.4263 645.5552 647.5413 655.876 661.5837 658.8759 661.673 665.2375 665.3263 666.5208 657.642 643.1779 642.9412 653.9947 659.2746 666.1745 657.938 652.6722 656.0919 663.1296 662.0988 -9999 -9999 -9999 -9999 -9999 669.0116 681.7674 701.2273 -9999 -9999 -9999 -9999 -9999 -9999 
-9999 -9999 -9999 -9999 -9999 -9999 -9999 703.5074 705.3652 716.4617 717.8359 709.3225 702.7521 694.639 694.2037 695.1401 704.9698 706.6957 710.9069 725.3039 743.3799 742.187 721.0707 708.8824 706.5831 711.145 715.9556 716.7333 717.7156 721.0928 724.793 712.1355 706.848 706.7644 696.2643 692.2344 697.306 692.5419 680.8566 674.6104 675.572 676.1772 682.119 684.6045 699.803 702.8319 703.4073 703.9116 705.101 705.4382 701.0234 698.785 705.0881 712.044 728.7737 730.3854 720.6194 717.8102 713.4211 706.5927 699.0296 702.8043 708.7124 709.4183 709.1772 712.7093 715.2732 717.101 717.4381 718.2369 719.0033 721.7753 714.3925 699.2966 692.9432 694.0367 697.4999 -9999 -9999 695.297 690.2124 683.2358 678.4218 672.98 674.474 671.7576 672.3212 666.5543 666.9736 670.5148 674.6778 685.7743 683.116 673.3345 673.1434 674.8513 662.0165 660.4789 661.8505 649.2704 656.7188 660.4779 661.7206 658.0416 655.2614 654.9584 650.2323 647.3331 651.5417 649.4537 649.6951 651.2017 654.6667 652.0787 653.7491 657.2838 664.0354 667.3732 672.0123 673.0859 666.9055 659.1942 655.8767 658.9661 664.3053 668.1624 681.5173 693.2186 697.0668 702.4507 707.9687 703.6016 692.1589 673.015 663.273 666.1297 648.4321 645.7922 652.5142 654.2356 652.0961 655.1664 653.8121 654.3207 652.3082 651.9755 650.1497 649.2682 655.8964 658.9799 658.3911 654.2634 652.2891 658.108 666.7644 672.6401 -9999 -9999 -9999 -9999 -9999 -9999 685.3548 697.2874 -9999 -9999 -9999 -9999 -9999 -9999 
-9999 -9999 -9999 -9999 -9999 -9999 -9999 -9999 -9999 -9999 702.9875 696.163 690.8464 687.4639 681.7057 682.5021 681.5639 690.3989 712.4174 739.6174 745.7648 737.1007 725.825 718.6682 717.5775 717.3514 718.6934 714.1047 715.9006 719.4836 731.6477 726.2777 710.048 699.9383 697.4939 697.3928 699.2511 693.3417 679.8132 676.1113 673.8159 674.3385 679.6741 685.2852 702.7786 702.3381 696.2263 690.265 696.2316 704.187 698.2678 696.5743 693.0805 695.0932 703.3409 713.4268 713.1455 712.4079 708.9753 710.9899 701.3433 686.9149 682.0528 681.0101 683.1406 691.0992 694.748 693.3368 697.7328 701.7052 707.7637 723.6213 723.816 710.6478 702.0861 697.9824 698.4995 702.6993 710.0367 -9999 702.7247 694.1585 679.2253 677.1748 675.0067 680.8528 680.6296 676.3812 668.4869 667.6275 673.8138 681.5972 684.7771 675.915 678.2401 677.3824 665.5419 669.7603 664.5828 658.0324 659.3885 658.9953 661.7813 671.0248 673.9431 661.463 645.2941 642.2717 651.2068 650.5499 653.0248 657.9875 659.2918 661.913 662.9371 659.2793 659.054 663.2751 666.0308 669.5249 669.7053 664.2762 658.7206 664.8392 672.2524 678.7638 689.4178 697.2189 702.4805 705.5155 710.1455 700.1407 675.3264 660.7163 666.381 671.7925 659.7119 652.3122 643.4511 644.6686 645.7241 643.4083 641.0142 639.38 645.4742 644.009 649.8617 645.4813 649.7638 654.2849 658.2177 652.9786 647.3096 642.7109 653.614 677.2723 676.6846 -9999 -9999 -9999 -9999 -9999 -9999 705.1664 -9999 -9999 -9999 -9999 -9999 -9999 
-9999 -9999 -9999 -9999 -9999 -9999 -9999 -9999 -9999 -9999 -9999 -9999 -9999 -9999 701.9242 694.7415 690.7982 686.4416 694.6663 714.6618 720.9064 723.4025 728.5523 726.1396 726.6465 726.0176 721.3461 714.1603 710.0495 708.8381 722.0125 721.324 702.5209 696.4374 695.5437 687.8936 677.715 670.092 669.8342 671.0118 673.2569 674.065 680.4844 687.9089 702.9235 705.48 698.6995 694.2802 691.5096 690.344 694.6564 692.1917 686.0361 683.7907 687.8375 694.9128 699.4125 697.383 695.2974 700.4814 703.5134 691.3759 681.7769 678.0867 685.8372 689.5798 695.4085 693.2253 692.4543 691.0691 698.4511 711.4969 721.9957 713.6063 710.104 709.7562 699.2166 698.4604 704.5754 700.9004 706.6796 702.9918 695.208 687.2271 682.5787 686.2922 688.5503 680.579 671.9426 670.3267 667.6071 667.0939 672.5161 673.3695 677.3209 677.9157 674.4841 672.0405 664.5988 665.4931 658.6637 662.6782 669.5724 668.64 668.9776 665.5601 654.728 648.698 652.2078 655.7138 655.7824 657.8926 661.1434 663.7971 666.1144 661.5392 658.8816 659.9736 662.9872 666.7657 670.5441 669.401 665.8772 669.9609 676.9667 678.4485 685.9069 694.0706 704.5529 703.987 697.7479 687.2987 677.5226 674.252 676.9836 676.4109 666.5224 658.4594 648.3106 640.711 642.7832 639.8739 638.6259 632.4088 639.6488 644.6646 644.1348 642.9034 644.7686 642.0457 646.8262 653.2228 650.9725 641.0089 649.0638 668.3505 669.9401 -9999 -9999 -9999 -9999 -9999 670.8271 -9999 -9999 -9999 -9999 -9999 -9999 -9999 
-9999 -9999 -9999 -9999 -9999 -9999 -9999 -9999 -9999 -9999 -9999 -9999 -9999 -9999 -9999 -9999 704.358 696.4129 679.4712 673.5809 682.0568 697.0272 712.0978 716.0762 717.6978 716.2513 712.7936 713.0807 707.1843 695.8322 699.7884 699.6594 689.3832 693.7775 685.9084 676.4562 673.852 673.7125 673.6652 671.5015 673.5707 672.5949 679.5591 684.7344 689.1706 695.9857 703.0198 703.454 688.9918 681.1505 681.8791 683.0917 682.8398 678.2066 673.9171 676.36 684.6045 682.2701 685.8135 689.509 693.2241 690.9594 681.6028 675.8713 678.2341 685.4329 692.6202 698.0833 690.0235 678.5885 678.4523 685.6167 696.3719 702.0457 705.5731 711.9941 704.671 697.5643 700.5305 699.5551 697.1157 695.9084 699.0329 696.4177 694.5975 688.0402 687.5098 680.6648 673.9094 669.7064 667.1514 661.728 658.9907 661.5008 669.119 683.8643 688.6559 681.4939 686.8141 677.4164 661.4854 662.7598 664.5487 655.5744 653.1706 659.4332 658.3569 651.2801 649.0763 649.015 648.3947 650.2535 656.7372 661.4304 665.3445 664.9003 661.515 666.9037 667.8066 668.7625 678.0369 680.1318 670.2962 668.0399 677.3344 677.8307 680.7043 684.2729 694.1775 694.8134 688.5437 695.4597 698.7402 687.8969 684.2596 678.109 660.8103 647.3669 644.4601 639.5702 642.5781 639.2234 637.8531 635.3613 632.9421 641.7346 647.6613 639.7366 634.4515 630.2469 630.0113 638.0896 652.5978 645.4861 634.1976 640.5798 647.2756 646.1722 -9999 -9999 -9999 -9999 -9999 -9999 -9999 -9999 -9999 -9999 -9999 -9999 
-9999 -9999 -9999 -9999 -9999 -9999 -9999 -9999 -9999 -9999 -9999 -9999 -9999 -9999 -9999 -9999 -9999 -9999 697.6393 688.6361 674.6698 663.9806 670.8452 685.8803 688.295 681.6635 681.2199 687.8237 695.4957 696.5363 687.4155 684.6348 684.8063 693.0088 682.239 665.9971 666.3894 668.0823 666.0346 676.2289 682.6364 681.2938 679.5435 678.0213 671.4586 670.0339 687.0717 698.2928 691.1227 681.3338 678.8554 680.0283 681.4373 676.3688 671.426 671.6414 671.3939 669.5198 671.6312 674.0206 675.0353 680.2417 678.6093 673.5471 676.1937 682.4371 686.5676 691.515 682.1835 678.2615 673.0543 671.3978 677.413 687.5533 696.9278 702.1811 700.125 693.0805 691.8929 690.8212 684.5038 687.3735 689.9258 686.0541 675.1749 672.3347 676.0764 683.3821 682.2551 679.9978 675.0829 671.3875 666.0073 662.6062 665.2404 682.3104 695.9301 699.6605 702.6943 690.7422 679.7811 670.0151 660.1378 659.2746 658.0026 652.8647 654.9721 661.0842 657.7388 648.8117 641.1003 642.3247 652.5444 661.1589 670.8716 671.8321 670.4899 673.0876 677.318 678.5278 679.9413 678.7081 675.0773 673.4359 681.4739 681.1826 692.103 697.636 697.6584 699.5468 694.2262 696.3786 689.8814 682.1218 682.7788 661.266 640.4205 632.5542 633.942 636.2604 641.0153 635.8439 635.3672 638.7468 636.8578 640.5035 644.1361 640.7966 639.2906 634.7596 634.5917 633.8943 636.3834 646.4777 626.0741 626.9193 636.5334 -9999 -9999 -9999 -9999 -9999 -9999 -9999 -9999 -9999 -9999 -9999 -9999 -9999 
-9999 -9999 -9999 -9999 -9999 -9999 -9999 -9999 -9999 -9999 -9999 -9999 -9999 -9999 -9999 -9999 -9999 -9999 -9999 -9999 695.0621 675.5648 663.6041 653.8035 657.3875 667.4049 674.9271 676.3925 673.7529 679.3093 685.5505 682.8311 678.8973 683.5004 680.4405 667.5162 661.1198 660.8775 666.8203 674.9809 680.9767 677.653 678.8575 670.5063 667.6535 669.3942 671.8139 677.0569 682.8499 681.0735 678.8876 680.5049 685.7427 682.3926 675.2772 670.3124 663.9152 666.6519 664.552 664.9624 666.3924 671.8173 678.0469 676.6193 677.7317 680.0817 683.0014 681.3434 682.8953 684.2419 682.256 677.2437 677.2822 676.4159 685.3361 687.0131 690.4214 693.1957 690.9644 684.6082 687.1299 688.4073 674.931 675.4846 670.7169 670.2945 668.7302 671.4091 678.0055 679.4866 680.1385 674.1036 665.9822 660.5042 661.4326 667.2819 677.7447 684.739 695.1122 689.7512 687.4705 678.1202 666.5839 665.7468 666.1576 654.9462 651.4373 663.3381 667.3301 655.9968 645.028 645.3169 649.5842 656.9691 673.4556 678.8705 677.2571 678.4423 681.8152 682.5748 679.908 674.5609 676.2037 680.1665 677.6467 677.7786 700.0015 709.3033 708.1121 700.0556 683.5081 670.6572 659.974 660.0356 673.2096 659.3517 639.2432 634.3159 629.9908 634.9052 640.3426 635.7631 631.8221 629.7234 629.5217 631.5703 643.4217 645.3404 645.3957 649.4677 652.2565 656.9435 652.8926 654.2383 651.401 642.5871 649.4734 -9999 -9999 -9999 -9999 -9999 -9999 -9999 -9999 -9999 -9999 -9999 -9999 -9999 
-9999 -9999 -9999 -9999 -9999 -9999 -9999 -9999 -9999 -9999 -9999 -9999 -9999 -9999 -9999 -9999 -9999 -9999 -9999 -9999 -9999 681.6685 686.5273 674.8989 677.0776 677.6055 677.6568 674.3329 679.9761 677.0439 668.1312 665.2527 665.8624 667.3926 673.0674 675.6696 675.7896 674.7671 672.1814 670.7809 673.7356 672.6017 674.6525 670.5809 670.3148 669.9011 663.5864 669.3194 673.5089 672.4058 677.1609 684.0436 684.8472 681.2526 680.9601 677.7246 672.9316 670.069 668.1827 668.4582 669.2311 671.5759 678.1654 679.636 680.387 676.8077 683.8904 683.9108 686.1656 687.3383 687.9212 687.9708 682.4337 675.148 680.9333 685.7986 694.0226 696.1566 690.4954 689.3215 687.979 683.2181 684.1732 685.2288 689.1336 682.933 672.4023 663.7286 666.4759 678.5885 681.3901 674.1599 675.1448 675.4464 664.3571 656.5617 655.8205 661.8242 670.8682 668.4904 663.7422 653.5323 649.9666 669.8569 681.7361 666.1775 647.4033 646.4464 658.7918 658.5844 653.6292 647.8929 639.8986 646.8625 667.02 676.9596 672.5093 675.5552 680.7731 679.326 680.2172 677.0674 671.5093 669.1858 663.6622 671.4774 685.2984 702.6199 700.0729 690.5579 684.4323 670.7407 644.4706 642.4791 656.1833 653.3666 634.7134 619.9797 618.4736 627.3175 614.921 612.6339 629.3214 637.3149 633.7634 636.9189 642.8928 637.7108 645.5418 657.713 654.6354 659.0332 653.6975 658.9178 638.6468 632.5004 643.3659 648.2365 -9999 -9999 -9999 -9999 -9999 -9999 -9999 -9999 -9999 -9999 -9999 -9999 
-9999 -9999 -9999 -9999 -9999 -9999 -9999 -9999 -9999 -9999 -9999 -9999 -9999 -9999 -9999 -9999 -9999 -9999 -9999 -9999 -9999 669.0812 684.953 685.357 679.4767 678.837 685.1779 694.267 690.5667 687.9664 687.7812 681.8885 679.3892 675.6449 671.8287 672.4056 676.2243 683.1107 692.2639 690.9824 684.7688 673.6328 680.9434 697.3668 704.0258 690.8672 675.7133 665.5068 666.3105 671.2995 677.554 689.3228 688.741 687.8056 685.6544 688.6167 685.152 676.4793 672.2582 667.7347 670.6595 671.4604 675.2536 678.7717 677.2822 674.4993 678.1843 678.6957 683.415 685.8156 691.8556 697.2804 697.4966 690.6534 684.5431 685.4863 693.3253 702.4028 698.0442 694.5404 689.5217 686.2315 690.7089 693.3465 694.494 689.0314 685.4323 679.0283 678.4502 680.5624 681.0235 676.9904 671.4587 670.247 671.6887 668.9628 666.7299 667.0984 669.8817 652.4469 639.749 630.6033 635.2863 659.1024 672.5262 664.8599 649.3929 637.2098 638.6793 638.0051 645.5563 643.4548 638.7701 638.2872 638.3051 645.5563 642.5659 662.1293 679.0037 677.7112 681.3705 679.0853 670.875 662.0679 657.816 661.5867 677.0204 699.0188 700.0307 692.0626 681.0665 653.899 634.9857 644.0619 655.371 647.6231 632.3417 625.0641 622.078 632.4141 623.9736 620.5545 634.5232 639.035 633.8101 633.7831 636.3406 636.9845 646.7852 652.3041 656.7465 652.3122 648.4995 653.6378 638.6104 629.2509 639.6555 639.9437 659.7153 671.6143 -9999 -9999 -9999 -9999 687.9618 -9999 -9999 -9999 -9999 -9999 
-9999 -9999 -9999 -9999 -9999 -9999 -9999 -9999 -9999 -9999 -9999 -9999 -9999 -9999 -9999 -9999 -9999 -9999 -9999 -9999 -9999 665.1593 667.0236 680.2734 690.6753 680.0873 675.7028 685.8986 692.2147 705.5767 710.2811 698.246 684.201 674.0665 672.5607 672.1415 675.8781 680.5829 679.1907 689.3886 694.0607 689.3799 684.8196 701.1824 721.0067 723.883 710.5422 684.3094 678.5909 674.3766 663.1964 661.2435 666.5311 676.5357 688.2932 689.4776 682.6852 682.4099 683.9728 675.7521 673.3813 674.0223 678.8296 680.8422 683.1107 686.9977 682.7352 685 685.535 684.6403 687.4937 692.1979 693.4284 695.0011 685.6565 680.1454 677.3661 688.5034 695.5209 698.8772 698.4283 698.8935 695.0446 693.9833 695.2767 697.7631 686.551 674.4868 666.8803 666.6065 676.5089 682.9648 679.2827 670.1232 665.1126 669.8593 673.0004 673.6024 657.0682 631.8491 632.8846 633.7101 636.2156 644.1056 644.8237 641.9836 639.9756 628.4806 633.2006 633.9122 632.5196 629.9008 639.3137 637.4932 636.7619 633.6218 635.0643 652.0789 668.9776 677.1681 681.5218 675.4319 667.3232 659.5193 655.3676 659.842 670.3531 675.2288 673.6652 680.4572 692.7169 666.5292 635.9929 632.7322 634.4378 639.6144 633.2379 622.3031 617.29 632.2631 621.4955 631.5469 631.3458 635.8475 646.2062 644.0603 626.304 625.0248 627.971 632.1517 643.8395 642.5087 639.9941 642.0438 645.2883 633.123 648.2814 666.5792 669.2669 683.1415 670.0966 667.8498 -9999 698.0117 699.1711 697.0146 -9999 -9999 -9999 -9999 
-9999 -9999 -9999 -9999 -9999 -9999 -9999 -9999 -9999 -9999 -9999 -9999 -9999 -9999 -9999 -9999 -9999 -9999 -9999 -9999 -9999 -9999 664.3686 674.1238 689.7941 691.3506 694.555 690.8113 676.2144 680.8566 690.5164 690.1082 697.7761 696.0052 675.2435 661.4922 671.6109 686.4869 688.6596 690.1003 695.5 690.9803 691.1205 709.1741 708.6387 702.937 687.8969 668.666 665.6614 669.6398 665.7782 661.8701 670.9824 680.3887 677.3594 677.8268 684.8494 684.0134 680.2835 681.9473 678.0737 674.6855 671.5856 668.1163 673.4173 681.0336 683.9263 685.4555 679.465 678.6533 681.9468 684.5835 687.1927 690.4263 685.3201 680.8885 676.3152 674.3111 681.7791 695.3072 710.6266 716.2702 707.3215 695.0175 688.2569 685.2913 685.2101 679.8106 674.6627 679.9814 687.2177 690.4954 687.2457 678.5848 674.0746 678.6618 678.747 667.4045 645.7037 628.0253 632.6285 644.607 655.0415 645.8414 637.8242 638.3114 638.4332 638.4728 647.3916 654.989 642.6838 633.3186 633.6541 635.9084 631.2594 626.3801 627.1766 633.5666 645.1408 656.736 672.3393 675.1509 666.6304 659.3328 655.7212 666.2769 670.5125 650.0588 635.164 644.7562 664.5212 658.1407 638.2926 632.5735 632.3494 630.7588 628.1013 616.5377 616.9144 633.4764 632.3884 636.7679 632.3351 627.1702 630.3695 629.3231 631.1658 632.3459 631.9167 627.1054 624.7598 630.0004 632.184 634.448 646.2272 636.5068 651.8749 673.0629 687.366 685.5024 693.5682 693.0482 699.379 696.0679 -9999 -9999 -9999 -9999 -9999 -9999 
-9999 -9999 -9999 -9999 -9999 -9999 -9999 -9999 -9999 -9999 -9999 -9999 -9999 -9999 -9999 -9999 -9999 -9999 -9999 -9999 -9999 -9999 -9999 667.2104 677.9648 677.3661 673.132 690.4296 681.1459 664.2477 664.0367 661.7142 672.2096 693.2499 693.5296 674.9675 667.8736 673.275 690.3485 705.1578 710.1904 705.8291 710.0558 717.42 702.8237 682.0452 674.5279 672.8344 668.0652 662.6478 662.5004 659.9254 671.2111 683.2092 668.5912 669.7426 682.7189 686.2193 684.4518 679.319 677.7988 676.5659 672.676 669.6509 671.9471 675.0975 677.2755 678.7266 675.323 670.5848 672.9745 679.3818 679.1316 683.4819 686.3356 683.538 680.0401 679.1989 679.1577 685.167 700.0942 704.1995 696.0226 687.2457 682.5391 682.1357 678.8564 669.2086 668.4373 671.3051 683.1705 698.939 691.663 685.662 685.676 683.944 681.4839 658.1914 637.5504 638.241 643.8267 649.1572 654.2117 650.3791 643.0096 641.273 647.8021 647.8688 650.8206 665.1013 665.7513 654.6412 635.8726 635.1465 639.9377 642.7408 637.757 634.3871 634.9521 639.4438 650.8799 666.1051 668.5041 658.1736 647.9073 646.0561 654.5822 643.218 628.792 625.5947 626.9531 626.2447 624.3737 626.7501 631.3266 629.1565 636.3122 633.035 631.1394 639.3751 637.5504 624.8176 619.8697 620.7771 622.9074 633.4603 636.2925 633.2905 640.0847 642.9401 637.6607 629.3087 616.6999 636.687 639.4612 642.0186 -9999 657.6374 666.1711 664.446 668.0381 680.2254 690.495 -9999 -9999 -9999 -9999 -9999 -9999 -9999 
-9999 -9999 -9999 -9999 -9999 -9999 -9999 -9999 -9999 -9999 -9999 -9999 -9999 -9999 -9999 -9999 -9999 -9999 -9999 -9999 -9999 -9999 -9999 -9999 659.7502 658.0377 659.7571 670.6039 681.147 680.2433 665.2379 657.5245 664.0411 681.9935 698.161 702.1087 695.5421 683.5596 680.8378 695.1548 705.4651 694.218 705.7379 701.3995 686.1965 667.9053 659.8789 654.3972 662.4844 665.1036 660.0911 658.2305 668.9797 677.4824 661.2802 657.3339 667.9083 676.7618 683.6349 680.6876 678.2056 677.7732 672.9863 668.7081 667.3085 672.0394 675.6561 678.5562 674.2078 670.5373 673.4202 679.2955 680.8979 680.9129 683.0197 686.615 682.1351 676.7665 676.2525 679.4688 691.8863 701.3465 698.0247 693.8642 688.4513 687.6953 672.6603 661.6474 669.1627 675.3903 682.613 692.1798 684.5071 688.6563 696.0843 692.7886 670.6674 638.6259 636.4598 652.8516 654.3972 663.3905 657.6577 651.7715 654.6211 653.4188 660.5502 659.78 654.9432 653.7634 646.4993 632.4082 630.4512 648.7675 657.2894 653.9774 651.2208 645.2559 646.6421 651.0497 656.1982 660.6956 664.2369 664.4186 650.2009 638.7718 638.4016 646.0679 636.7401 625.1695 621.4932 626.318 633.81 636.2973 636.9042 630.4452 621.1475 623.693 622.0269 627.9421 641.5057 633.9849 621.4772 622.7499 612.3755 622.0147 631.5474 627.347 624.066 626.2225 642.9719 641.9824 628.082 651.0056 646.812 -9999 -9999 -9999 -9999 -9999 -9999 -9999 -9999 -9999 -9999 -9999 -9999 -9999 -9999 -9999 
-9999 -9999 -9999 -9999 -9999 -9999 -9999 -9999 -9999 -9999 -9999 -9999 -9999 -9999 -9999 -9999 -9999 -9999 -9999 -9999 -9999 -9999 -9999 -9999 -9999 655.1313 670.5226 682.8066 695.4332 700.1688 688.9521 671.2076 660.7828 676.782 705.9321 720.8906 720.2949 709.1891 701.002 706.106 696.1648 673.4218 671.6266 678.4691 679.0416 677.725 674.8934 667.4828 665.214 663.3506 659.4159 657.8972 658.7712 655.3814 649.6904 654.4016 654.6238 661.9306 683.4216 683.8007 678.5725 674.9966 673.7518 672.2807 668.4763 666.719 667.962 672.4293 670.9846 676.4239 674.8748 678.9793 678.1241 681.9028 679.7872 679.1621 671.712 668.925 670.4989 671.5586 673.3583 679.9714 688.514 694.619 692.7333 687.3583 677.6424 664.2373 663.4003 674.5689 687.9807 692.0523 683.7048 689.8006 695.8822 682.7778 654.1561 638.7314 644.5676 657.9681 662.788 660.5454 647.511 650.6686 660.9664 663.9122 668.3815 670.1436 665.0148 654.9705 648.0174 632.9692 631.3302 649.7319 665.9891 671.6978 672.2197 667.8879 666.6976 671.3583 672.8449 674.4437 677.1144 677.2006 653.7623 641.9602 634.7123 646.4464 649.0062 627.1055 625.115 631.3616 631.4538 631.0952 637.2467 637.4143 632.4105 638.0633 642.7916 642.7337 649.9585 650.1414 643.4264 631.8132 627.0035 614.3671 619.1227 628.7885 630.0932 632.9597 642.7056 656.2167 649.2945 654.3103 644.813 -9999 -9999 -9999 -9999 -9999 -9999 -9999 -9999 -9999 -9999 -9999 -9999 -9999 -9999 -9999 
-9999 -9999 -9999 -9999 -9999 -9999 -9999 -9999 -9999 -9999 -9999 -9999 -9999 -9999 -9999 -9999 -9999 -9999 -9999 -9999 -9999 -9999 -9999 -9999 -9999 658.4705 657.7164 672.9492 690.9841 690.7093 679.7598 677.8994 662.53 661.2642 681.0598 704.8182 716.6974 721.2409 717.4339 713.1337 688.7883 660.0154 650.4119 653.0226 660.4651 674.9473 688.1898 691.1622 675.4017 655.0087 649.9911 652.3993 651.1191 647.3411 647.2155 652.6044 655.2774 657.9721 666.4099 676.2938 676.9835 674.9999 672.8749 672.0823 673.1906 668.7521 661.2332 665.283 668.3849 670.8373 667.7711 671.9052 673.3661 677.322 679.4143 681.5468 674.8248 664.6678 666.1881 662.5895 656.9985 660.1285 675.7435 683.3241 673.5737 665.9288 659.687 654.7396 657.2325 670.7283 692.0702 699.3027 693.9221 694.9144 699.626 685.8168 666.1949 659.038 656.9504 665.838 660.2391 650.9717 653.8209 667.8464 675.9253 675.0499 677.526 678.2814 672.9954 665.9301 662.4952 639.2768 627.6959 640.1486 658.6158 661.4636 663.3185 664.0627 663.2603 672.3173 685.5931 693.5693 698.0764 689.9214 666.5958 647.0181 631.9419 638.2189 640.6074 624.5465 631.3494 640.6507 631.6441 626.4164 637.1307 639.4025 637.3109 638.4194 642.6932 644.5182 643.0697 642.8217 651.3064 645.2354 634.9767 623.0003 623.0381 628.6523 631.2078 630.0373 643.7738 654.1874 662.2517 645.439 -9999 -9999 -9999 -9999 -9999 -9999 -9999 -9999 -9999 -9999 -9999 -9999 -9999 -9999 -9999 -9999 
-9999 -9999 -9999 -9999 -9999 -9999 -9999 -9999 -9999 -9999 -9999 -9999 -9999 -9999 -9999 -9999 -9999 -9999 -9999 -9999 -9999 -9999 -9999 -9999 -9999 -9999 645.4883 657.0266 670.2493 658.5326 651.0649 667.8255 669.4371 663.7252 661.3524 674.143 696.3752 713.0009 719.0981 713.0037 699.8063 679.9465 668.8472 660.4996 656.1764 658.6779 662.7142 667.4492 674.4531 674.891 665.8264 659.2608 653.2744 648.1752 637.6346 641.0011 656.0828 653.3405 649.8141 663.3882 666.686 667.2887 666.1132 668.308 670.6254 666.418 659.7239 658.559 658.3726 664.9368 666.4064 668.021 667.9542 663.5446 672.9244 673.2299 670.347 667.5203 667.7624 661.752 653.0917 656.9874 655.1837 650.0144 642.1637 645.974 650.049 655.2966 660.0562 663.7809 671.5635 678.0314 678.258 679.0479 682.2823 685.4461 667.1292 674.2216 671.0671 673.2704 661.0145 658.9109 660.9169 662.1743 666.5076 667.0826 664.0799 664.5007 664.8358 657.5051 650.2009 637.3743 622.8764 627.804 636.2598 631.6801 637.2562 639.7518 645.8287 658.3351 665.9608 664.5793 667.0564 660.0566 652.924 649.4244 636.4086 630.051 633.1575 630.9474 644.5118 660.9835 659.624 646.4056 645.5693 652.533 643.0943 630.1014 626.0862 631.6555 645.6386 644.6458 646.2122 647.3517 650.1298 647.4921 635.7153 625.2676 627.1924 621.2272 632.9385 652.3605 658.6745 630.9385 -9999 -9999 -9999 -9999 -9999 -9999 -9999 -9999 -9999 -9999 -9999 -9999 -9999 -9999 -9999 -9999 
-9999 -9999 -9999 -9999 -9999 -9999 -9999 -9999 -9999 -9999 -9999 -9999 -9999 -9999 -9999 -9999 -9999 -9999 -9999 -9999 -9999 -9999 -9999 -9999 -9999 -9999 646.3304 660.0201 657.832 638.8087 638.6259 658.0601 673.4984 673.7581 662.8874 658.2361 672.7639 699.6942 716.543 708.6515 700.4224 691.6596 688.7751 670.5521 664.7043 659.9615 650.5538 642.4755 666.0001 690.6859 684.0084 673.7845 664.6422 657.2319 644.2618 644.9066 660.3619 659.5505 646.7817 658.1926 666.1417 664.9499 662.4833 667.4119 667.9628 660.5007 657.7263 654.5347 659.1575 664.6069 668.0244 667.006 654.412 647.3196 654.1526 658.7332 661.1094 668.7181 666.0342 656.9811 653.4296 652.0138 640.5696 634.2957 637.0426 645.7636 665.0375 672.6253 675.4666 665.1617 654.3369 652.7499 655.3144 652.678 658.5464 665.1555 651.3884 670.4527 666.4367 660.6452 653.2974 658.8126 658.6919 647.1628 642.3041 645.6573 640.4437 647.3517 657.5056 652.8926 638.4111 633.0763 623.7017 629.5573 621.8953 618.1013 620.9706 630.0523 627.6476 637.9988 637.2721 627.8547 626.0966 623.6165 630.6507 650.056 641.2943 632.3171 647.6301 653.3763 657.6938 675.3097 679.4119 667.0185 662.4678 663.6121 650.9683 643.5602 631.1118 630.5781 635.7403 634.1434 630.5349 632.9888 637.4072 655.6368 657.7798 638.3495 642.215 623.3135 622.9297 646.9736 652.8203 630.289 620.9894 -9999 -9999 -9999 -9999 -9999 -9999 -9999 -9999 -9999 -9999 -9999 -9999 -9999 -9999 -9999 
-9999 -9999 -9999 -9999 -9999 -9999 -9999 -9999 -9999 -9999 -9999 -9999 -9999 -9999 -9999 -9999 -9999 -9999 -9999 -9999 -9999 -9999 -9999 -9999 -9999 635.8857 645.9753 656.1417 656.1151 642.1488 636.0085 642.5109 656.3547 664.3571 667.7932 668.4463 680.0563 699.1211 710.8237 705.1945 697.3981 688.5661 681.6406 664.5362 669.1412 669.8094 667.4254 659.1125 657.7111 665.0341 671.8026 672.1487 662.1487 660.0394 657.3816 650.7448 667.9117 660.9996 650.7657 657.915 673.5872 674.2516 670.9333 675.7953 670.5644 662.1125 657.5143 654.8391 656.3582 661.7749 667.2212 661.4928 648.348 640.5802 640.1899 649.0862 655.5155 663.8197 660.2081 653.3705 654.8055 649.3615 645.5071 644.4487 651.7742 662.6405 680.8768 684.5414 673.8643 664.3433 655.5688 656.3436 653.52 645.5282 651.1837 648.6448 651.5383 670.2717 656.6351 640.8422 635.3505 642.8433 649.2437 635.9786 621.2468 623.1049 628.9704 636.1048 644.7656 643.6943 636.8423 627.2177 632.3314 639.6691 633.4219 630.223 632.0631 625.1 622.073 626.6268 631.3914 629.5345 626.7696 624.8018 630.625 642.2363 637.7166 637.9174 656.3426 666.4128 671.621 671.1844 668.1367 670.3623 669.9813 667.4662 664.1684 656.957 641.4608 641.111 632.5219 626.7272 622.2205 634.1864 653.4993 661.9066 669.8896 666.1826 666.0615 649.8969 634.4146 632.7681 658.9466 641.8274 638.2865 653.7878 653.7595 658.8987 666.2139 -9999 -9999 -9999 -9999 -9999 -9999 -9999 -9999 -9999 -9999 -9999 
-9999 -9999 -9999 -9999 -9999 -9999 -9999 -9999 -9999 -9999 -9999 -9999 -9999 -9999 -9999 -9999 -9999 -9999 -9999 -9999 -9999 -9999 -9999 -9999 -9999 -9999 632.7334 635.4091 646.4453 634.4341 637.9097 639.1985 639.4368 660.533 671.3943 677.8714 695.415 705.698 702.1088 701.6683 710.2555 706.2562 681.2 677.3109 676.8678 672.301 671.3826 674.3868 659.9254 643.1862 645.4544 649.8129 642.6795 639.4071 646.6077 645.7852 652.956 645.1196 651.615 660.6417 672.9935 680.0596 679.1621 677.0385 673.8998 662.7914 655.69 649.9981 643.8772 654.3506 665.2505 662.517 654.4446 649.7092 643.683 646.7628 652.7662 657.1317 655.6865 658.4935 660.1703 657.8827 656.7856 658.421 660.1533 662.3169 667.9151 671.3549 653.4296 641.1548 650.8438 656.4625 649.4769 644.9294 653.6348 650.342 662.9004 672.5645 658.1459 635.4542 628.9257 630.5173 631.3568 624.5192 612.5981 615.8345 623.6288 626.7412 624.425 621.3121 619.103 629.1377 650.4478 655.4278 651.952 643.2639 640.9633 639.5168 633.5303 632.4608 635.5378 638.9141 635.5246 632.6476 631.4346 632.1422 635.7832 649.6274 648.5117 657.4933 677.4656 665.4999 650.6901 660.2415 662.7354 661.8756 660.4211 649.9336 648.4825 650.7133 644.4836 647.9062 648.7289 653.8986 653.6556 656.2986 655.6472 645.9448 649.155 659.624 660.6452 641.6527 662.2906 655.5041 646.7405 657.2963 657.2883 663.5515 679.6204 673.8373 -9999 -9999 -9999 -9999 -9999 -9999 -9999 -9999 -9999 -9999 
-9999 -9999 -9999 -9999 -9999 -9999 -9999 -9999 -9999 -9999 -9999 -9999 -9999 -9999 -9999 -9999 -9999 -9999 -9999 -9999 -9999 -9999 -9999 -9999 -9999 -9999 635.9418 630.9449 634.2348 624.1921 642.9896 661.0179 666.8519 675.323 663.1331 658.4394 674.134 690.3386 692.3292 687.9365 703.8351 707.9446 703.2823 699.7731 695.743 677.9749 668.0206 676.8857 677.1177 664.2386 654.2032 642.3336 638.4479 637.8817 647.4687 644.993 646.0549 646.6573 639.0452 656.488 678.163 683.7944 675.0089 663.1633 660.4732 657.6489 645.0722 643.9243 643.6808 648.1793 654.4846 658.0199 651.0241 648.4118 646.1428 645.5035 648.9542 651.6657 651.1091 652.0706 652.8713 650.4224 648.772 652.4991 657.6005 660.0838 647.3875 644.6051 641.2752 636.1782 646.8002 658.319 654.9254 651.0521 650.8577 653.9281 656.8571 656.4141 643.1072 631.5145 625.9883 626.8915 626.2509 632.6328 641.0436 639.3599 646.6257 642.4755 633.5272 629.3447 629.352 633.7473 634.6418 643.6667 647.4442 652.3692 651.1755 643.108 632.45 638.1661 640.0584 646.8225 639.4403 631.0938 632.0966 644.379 646.7208 663.8197 649.8024 642.7266 660.2576 656.1798 650.0541 654.6367 646.6838 643.4299 643.836 648.9226 657.6627 655.6173 658.8367 658.5054 654.4792 648.5057 645.0751 644.2136 639.5919 632.4883 642.5145 652.9901 668.7573 672.6232 661.2758 673.5797 656.5836 664.1068 665.502 666.7781 681.9006 684.5746 685.2951 686.3986 696.3275 -9999 -9999 -9999 -9999 -9999 -9999 -9999 
-9999 -9999 -9999 -9999 -9999 -9999 -9999 -9999 -9999 -9999 -9999 -9999 -9999 -9999 -9999 -9999 -9999 -9999 -9999 -9999 -9999 -9999 -9999 -9999 -9999 -9999 -9999 631.5389 630.2433 629.3515 648.8761 662.052 670.4081 673.6573 655.1352 642.3466 646.5848 652.6071 666.0154 681.3801 701.1942 693.0274 702.7623 708.1041 709.5361 693.9221 681.0987 684.9766 685.1139 687.6998 695.0457 687.7338 668.4016 651.3704 640.1152 641.1791 646.0222 639.5862 641.4807 655.742 662.366 660.9995 644.2432 639.1667 650.0436 658.8672 646.5479 643.4919 642.4968 637.6857 641.6173 649.1689 650.3442 648.002 647.6898 642.4822 647.5354 649.6239 649.3008 650.3372 647.5226 647.6496 648.0441 647.7798 644.1595 639.3514 632.5434 632.0253 639.0452 649.5185 663.2306 675.9253 679.3759 671.6375 660.6276 655.3035 655.43 649.8473 648.6069 654.5938 644.2014 644.0297 646.5063 650.7228 651.3186 648.2155 658.4325 656.774 648.5309 639.959 635.0179 622.0452 610.3017 614.9518 620.9675 638.5762 653.2622 646.7278 634.9629 638.8448 642.4521 652.7192 636.1393 629.8958 628.9975 651.7928 650.8694 666.8212 658.3317 638.678 633.2869 640.0053 655.9044 660.683 648.5718 633.6025 626.9061 627.3151 632.9385 647.7665 662.9313 662.6302 657.6628 647.9139 637.96 632.6332 634.4414 644.6223 659.0436 663.4978 652.5521 643.8419 644.8873 667.9587 679.0985 675.4139 668.6773 658.7437 673.2872 691.5248 699.4982 703.3334 711.5289 708.0859 -9999 -9999 -9999 -9999 -9999 -9999 
-9999 -9999 -9999 -9999 -9999 -9999 -9999 -9999 -9999 -9999 -9999 -9999 -9999 -9999 -9999 -9999 -9999 -9999 -9999 -9999 -9999 -9999 -9999 -9999 -9999 -9999 -9999 -9999 625.2848 626.2037 628.3472 622.5807 632.277 648.8784 641.6284 629.7094 627.0095 624.5016 638.2641 662.764 674.5498 677.9967 686.8284 691.2714 691.4329 694.7807 696.4622 693.2117 687.0584 681.1103 684.3548 697.7696 693.0548 672.4153 642.5936 627.0748 620.135 626.3997 629.4242 637.7605 634.8795 637.5979 633.5367 626.1068 639.4048 657.421 657.1143 642.9988 634.8121 637.0594 638.0386 653.0221 655.6195 654.8172 646.2227 637.8781 636.0727 631.7382 636.5848 646.4865 647.9542 644.7721 645.9554 645.1615 636.7365 633.4268 635.7845 644.0889 649.0323 643.4495 657.0162 680.7932 672.1094 660.7101 662.7644 672.098 671.5737 675.2781 675.6595 659.8696 650.2638 644.4429 655.2843 658.1452 653.2663 658.6193 664.0182 655.1365 641.0302 642.6099 639.7068 630.8141 614.9199 610.291 625.4774 641.7913 653.9443 649.7288 640.5673 646.9521 655.4746 652.4877 637.0723 639.0245 624.6725 648.772 657.9456 660.9543 647.6231 634.3447 627.2722 646.4745 670.222 671.04 656.0239 641.9576 636.4227 638.9889 634.2442 633.7626 640.2076 637.1147 634.0459 630.8508 632.4376 626.8698 626.9327 638.8749 638.4724 639.5417 633.0853 647.2172 657.1926 651.5244 653.6614 664.2693 669.1224 665.7993 686.2359 696.6114 695.6483 696.6195 695.3758 691.2115 -9999 -9999 -9999 -9999 -9999 -9999 
-9999 -9999 -9999 -9999 -9999 -9999 -9999 -9999 -9999 -9999 -9999 -9999 -9999 -9999 -9999 -9999 -9999 -9999 -9999 -9999 -9999 -9999 -9999 -9999 -9999 -9999 -9999 -9999 -9999 631.2139 630.8268 620.5659 627.0148 642.5993 639.4102 630.8008 636.1834 627.8479 625.0168 631.7988 631.7364 641.4685 667.1495 676.3583 661.8477 665.9011 689.3574 697.5037 704.327 707.6245 695.0746 693.5198 704.8931 699.3612 680.9602 655.5596 624.7053 620.2327 622.6367 629.7529 626.5054 629.1528 623.7064 620.9316 631.4282 645.5934 655.8409 648.4508 644.8483 639.0381 634.5165 637.8662 651.8068 656.5005 658.7424 653.7839 637.7927 625.6093 637.1147 640.9916 638.1929 646.1793 650.4875 650.4823 650.328 647.6968 646.2565 650.5608 650.7891 648.1284 658.5947 665.1316 656.2855 662.7228 676.838 682.2534 679.8333 680.1582 665.8026 647.4103 645.2183 654.639 666.7231 663.1033 653.4385 652.8452 653.8169 644.8009 642.2351 638.08 626.605 622.6889 615.5712 617.4929 631.8096 646.439 660.561 660.705 648.0437 646.049 656.3634 664.6649 659.9396 647.9934 629.524 636.903 665.1259 661.0167 637.2645 626.42 630.629 637.858 645.1932 653.1815 658.3673 657.2411 661.3445 654.0381 643.5948 635.0835 625.5198 622.1388 624.8798 616.4316 615.2913 629.7648 624.9478 617.0967 624.4761 622.0652 625.4833 632.9009 632.0475 631.4989 657.6039 664.1244 679.1935 679.0987 680.9263 668.7181 -9999 663.7033 -9999 -9999 -9999 -9999 -9999 -9999 -9999 -9999 
-9999 -9999 -9999 -9999 -9999 -9999 -9999 -9999 -9999 -9999 -9999 -9999 -9999 -9999 -9999 -9999 -9999 -9999 -9999 -9999 -9999 -9999 -9999 -9999 -9999 -9999 -9999 -9999 -9999 627.3049 628.6982 631.4826 639.5682 650.428 637.6239 628.7618 634.4755 636.0798 623.066 614.9629 623.4367 643.6136 643.822 644.5941 648.5385 677.809 694.748 683.9302 700.3055 718.4847 701.0641 698.9347 704.6528 697.9819 696.7733 685.1708 654.2495 655.0577 647.8851 635.0298 625.8098 623.8351 624.3923 623.3542 621.5418 627.7026 632.2272 635.8868 640.4792 649.3557 651.1789 642.0427 639.0648 654.0567 653.5919 652.1624 651.6337 640.7985 637.2609 635.7546 637.4891 636.0728 646.0631 652.429 657.7238 657.3673 650.3367 645.0751 653.8151 655.9639 656.8698 652.4899 650.222 665.116 680.084 686.5477 679.1098 657.0093 634.9213 638.8621 657.2861 663.1472 671.8004 658.0013 649.4012 653.8782 647.0052 629.3664 622.3798 616.4101 612.1403 614.7177 617.1115 615.4874 626.0567 642.1973 653.5131 663.712 655.6068 636.1477 635.1824 651.0004 656.7151 660.101 654.5905 657.2272 660.589 646.5215 635.7832 633.4119 632.6332 633.9288 637.1539 636.9149 643.3016 665.5499 656.9725 643.6149 645.3781 642.2717 644.3031 632.6544 639.2578 629.1336 626.3898 631.4048 614.8355 607.5477 614.4171 628.4088 620.2474 619.1678 637.8495 636.9934 656.1389 678.2781 677.8491 660.8206 -9999 -9999 -9999 -9999 -9999 -9999 -9999 -9999 -9999 -9999 -9999 -9999 
-9999 -9999 -9999 -9999 -9999 -9999 -9999 -9999 -9999 -9999 -9999 -9999 -9999 -9999 -9999 -9999 -9999 -9999 -9999 -9999 -9999 -9999 -9999 -9999 -9999 -9999 -9999 -9999 -9999 -9999 626.4003 620.7368 629.1113 637.8983 633.5488 634.7636 644.1044 640.0407 632.4154 634.7244 625.7037 630.9787 625.8334 643.8925 654.9374 651.8133 652.3663 647.7332 682.6335 714.9136 703.1951 684.016 674.8921 680.2856 680.2372 682.1761 666.8701 672.5286 686.1104 679.432 663.7183 652.9496 642.0155 633.6121 629.376 623.9518 624.9012 637.0612 659.7742 679.3156 676.147 657.2596 642.9941 643.9066 639.7686 634.4963 633.7706 639.9905 642.7514 641.7641 634.2944 633.1779 638.0634 652.2513 656.5837 654.9612 655.0827 650.5154 652.6514 658.969 656.6144 645.5035 649.6257 668.9454 684.9092 686.6464 667.2914 649.2354 647.0052 652.563 660.5278 672.98 676.1224 654.0438 638.2961 645.6127 642.0316 626.1964 622.1036 621.1859 620.3408 625.3694 625.6844 620.5696 618.7321 627.423 639.4025 666.3384 668.2002 643.4454 629.9796 627.3139 632.7111 651.0532 653.3496 667.9189 672.3799 664.116 651.8488 644.9166 636.2477 635.1215 632.0295 627.985 642.9741 660.6005 656.4326 657.8817 655.3065 644.1454 644.6709 645.3452 643.2745 630.7547 632.4783 637.1325 624.1399 620.3449 624.8362 636.2513 630.73 631.8268 634.3218 657.6848 675.0129 669.9503 659.9316 633.4398 -9999 -9999 -9999 -9999 -9999 -9999 -9999 -9999 -9999 -9999 -9999 -9999 
-9999 -9999 -9999 -9999 -9999 -9999 -9999 -9999 -9999 -9999 -9999 -9999 -9999 -9999 -9999 -9999 -9999 -9999 -9999 -9999 -9999 -9999 -9999 -9999 -9999 -9999 -9999 -9999 -9999 -9999 -9999 631.0253 619.624 617.504 625.4215 628.5583 640.65 656.8001 655.134 640.8304 623.3645 631.5246 628.3149 620.9249 623.6543 623.7501 620.8456 619.7034 662.9895 706.6292 706.8298 693.6361 677.2475 664.9692 654.7588 658.2535 653.014 670.6809 675.0167 685.8814 696.4026 681.2971 667.0775 662.4999 661.9569 645.6545 644.8096 655.9598 662.1801 676.8358 684.668 667.2097 645.4379 640.0762 638.6901 631.209 628.6475 634.0293 632.9489 624.4323 626.5012 640.8228 647.5858 653.3461 656.2363 654.4631 652.8765 651.0178 651.1895 653.2267 649.4197 644.8201 658.2396 667.557 663.9042 658.5572 647.3564 644.4636 655.6588 658.1705 670.0287 676.7081 670.8174 649.1328 646.5374 652.6357 639.9685 625.6105 622.9615 620.1409 631.1946 632.3817 623.117 616.3818 616.7983 622.0342 627.8395 654.7951 666.585 651.137 637.8687 625.3997 617.4659 622.9055 630.214 640.0793 657.718 668.772 662.6874 637.1076 631.3351 636.9346 631.5367 628.3239 635.0012 638.7595 651.329 666.9265 653.8017 630.8236 625.4288 644.8859 649.8193 650.3197 653.9963 660.846 654.1735 647.8442 647.7543 649.0078 627.5958 644.2244 660.3815 676.1634 672.3369 650.3162 640.2986 -9999 -9999 -9999 -9999 -9999 -9999 -9999 -9999 -9999 -9999 -9999 -9999 -9999 
-9999 -9999 -9999 -9999 -9999 -9999 -9999 -9999 -9999 -9999 -9999 -9999 -9999 -9999 -9999 -9999 -9999 -9999 -9999 -9999 -9999 -9999 -9999 -9999 -9999 -9999 -9999 -9999 -9999 -9999 -9999 -9999 -9999 612.2345 616.5059 623.6481 629.124 649.4979 645.3006 626.3934 624.243 632.1193 621.9049 616.6362 623.4586 622.8101 612.7847 606.6355 627.288 654.0984 678.1962 698.6843 697.4807 684.4777 670.0864 654.3173 653.2471 669.1616 666.643 676.5771 684.9324 685.903 674.5452 677.3824 679.649 660.246 655.355 676.0462 680.9936 678.8454 684.4982 671.7496 658.7741 651.5022 647.1281 643.6524 632.0044 631.4922 638.1935 632.9291 629.5934 640.9065 641.3591 645.9624 650.3022 652.7593 649.064 651.6324 651.5779 652.8498 649.5663 653.8399 666.3826 667.5918 662.7251 657.362 650.3268 656.9228 660.819 664.2327 668.538 675.1143 659.9122 649.1107 653.0934 651.2255 638.5881 626.1297 628.8956 636.655 638.184 623.8711 609.5931 616.3289 614.9506 620.4475 624.8558 637.2745 652.924 655.5167 642.8185 632.402 618.3642 615.4764 618.699 624.9218 638.1038 651.1243 658.0993 642.7432 642.2632 646.5309 640.3793 642.507 640.4312 641.6379 644.8976 650.2114 630.5889 618.5222 626.9146 644.2618 653.5353 647.3138 648.0139 652.7662 648.4317 645.4003 660.241 658.1705 645.0294 657.1126 674.1036 664.9896 661.6474 645.0914 -9999 -9999 -9999 -9999 -9999 -9999 -9999 -9999 -9999 -9999 -9999 -9999 -9999 -9999 
-9999 -9999 -9999 -9999 -9999 -9999 -9999 -9999 -9999 -9999 -9999 -9999 -9999 -9999 -9999 -9999 -9999 -9999 -9999 -9999 -9999 -9999 -9999 -9999 -9999 -9999 -9999 -9999 -9999 -9999 -9999 -9999 -9999 -9999 608.0836 608.1604 614.2332 619.4389 616.7232 615.2291 613.1407 607.3806 613.5569 623.5144 625.6942 621.4919 613.3112 614.9062 625.7654 634.8817 648.0394 675.4273 690.6124 698.3959 688.9489 674.4588 660.2823 657.0081 661.3604 670.2063 678.8307 689.1413 678.8732 676.6226 674.1194 649.8356 640.0359 668.1091 688.432 694.2277 691.4587 681.0068 674.5148 661.594 657.1995 651.0737 637.4041 634.0018 637.8033 632.5052 629.671 636 641.2965 645.8578 646.3745 649.2682 648.848 652.1472 653.2123 649.4139 641.1145 639.3812 641.7831 645.2136 644.5311 643.3624 648.1302 665.6553 665.6762 671.6584 678.2514 675.3387 662.1091 660.385 668.3192 661.9637 642.2369 629.5002 635.4781 639.2272 628.1447 621.3236 614.6339 620.9444 619.0112 622.3392 630.5571 645.6422 662.5689 665.2322 654.7673 644.1003 632.4136 619.959 628.4306 637.77 646.6386 656.2201 664.5714 658.7424 645.2676 652.2054 657.9542 654.0762 646.7922 642.5441 631.5703 623.4338 612.4386 622.4163 643.0801 638.8947 647.1646 640.6121 632.5903 634.9103 631.5438 633.245 648.0056 661.8426 671.3152 669.9322 655.8009 660.2667 638.6365 -9999 -9999 -9999 -9999 -9999 -9999 -9999 -9999 -9999 -9999 -9999 -9999 -9999 -9999 -9999 
-9999 -9999 -9999 -9999 -9999 -9999 -9999 -9999 -9999 -9999 -9999 -9999 -9999 -9999 -9999 -9999 -9999 -9999 -9999 -9999 -9999 -9999 -9999 -9999 -9999 -9999 -9999 -9999 -9999 -9999 -9999 -9999 -9999 -9999 -9999 614.1254 607.2047 603.8187 610.6064 623.3372 614.6784 609.5806 617.5164 607.974 609.6528 614.8189 628.7269 640.2218 638.9688 639.5185 639.9626 644.5134 664.0731 692.676 704.9193 700.4993 681.4694 661.6661 660.7587 663.732 669.4473 676.5353 676.8212 670.9507 662.7194 647.7775 640.7004 640.6015 652.7703 664.9099 669.6181 671.2961 674.4172 673.1387 664.2339 652.1584 644.8056 644.45 637.8284 628.1833 627.399 638.3839 641.5941 649.3113 651.4349 649.9165 653.1149 655.385 656.8559 650.8922 639.5802 637.6215 645.5516 649.8701 648.6017 650.4905 658.7137 671.8748 674.6923 675.2418 683.8398 682.1224 671.5648 667.9271 668.8468 668.7181 654.089 640.1543 640.9309 628.7269 620.2142 618.0399 616.7234 623.647 625.0144 633.5486 643.9432 657.3275 661.6696 654.0984 643.9807 643.3311 633.7419 623.7108 629.0401 636.6833 638.4677 644.5475 661.9718 661.8787 645.2959 645.8942 647.8372 638.9947 629.731 627.527 633.0709 621.7747 624.2408 642.956 648.486 635.0746 633.4119 633.8857 628.9976 617.775 621.3857 642.2762 662.7468 675.9589 660.7927 667.7115 652.7719 643.3051 631.0325 -9999 -9999 -9999 -9999 -9999 -9999 -9999 -9999 -9999 -9999 -9999 -9999 -9999 -9999 -9999 
-9999 -9999 -9999 -9999 -9999 -9999 -9999 -9999 -9999 -9999 -9999 -9999 -9999 -9999 -9999 -9999 -9999 -9999 -9999 -9999 -9999 -9999 -9999 -9999 -9999 -9999 -9999 -9999 -9999 -9999 -9999 -9999 -9999 -9999 -9999 -9999 608.5283 618.0609 625.5846 629.3389 628.7234 622.6002 619.3356 612.3681 613.9564 618.6696 635.3708 647.8781 649.6763 641.4856 637.956 634.7564 645.1502 664.7396 681.4505 685.9068 686.7871 680.6943 672.5376 668.3817 663.6429 666.186 665.4576 663.0948 662.2727 654.7419 636.9261 627.7091 622.2065 639.3729 649.4806 659.2845 659.6211 650.9009 652.2773 652.3853 648.0932 649.2249 648.084 641.4843 635.5639 634.4615 628.751 634.569 638.6295 636.5513 646.2175 650.7518 655.3521 652.4271 641.1157 643.298 659.5878 658.3986 663.1382 669.1722 664.5761 676.1964 678.4156 665.5362 674.483 683.3867 678.9977 666.8871 655.5825 653.3996 651.451 637.6656 628.1013 626.1063 625.0981 620.9431 626.1394 626.8512 631.1185 634.8245 642.146 646.4382 639.0065 619.7391 616.8038 622.0145 616.8978 617.7211 621.348 630.5986 626.6583 637.1211 661.4016 667.9423 658.1809 646.5484 635.8583 630.6831 628.5891 638.2338 651.1034 645.0663 651.8552 651.0811 639.9093 621.8788 613.5236 624.1667 629.3371 622.7864 626.4474 654.9952 679.4193 660.1944 653.5235 633.7114 627.5365 -9999 -9999 -9999 -9999 -9999 -9999 -9999 -9999 -9999 -9999 -9999 -9999 -9999 -9999 -9999 -9999 -9999 
-9999 -9999 -9999 -9999 -9999 -9999 -9999 -9999 -9999 -9999 -9999 -9999 -9999 -9999 -9999 -9999 -9999 -9999 -9999 -9999 -9999 -9999 -9999 -9999 -9999 -9999 -9999 -9999 -9999 -9999 -9999 -9999 -9999 -9999 -9999 -9999 -9999 635.0071 630.5161 628.4449 634.2981 628.2913 629.7667 625.4833 624.1581 632.917 638.7896 647.1 650.9299 647.7672 640.5411 639.9503 641.7005 633.7244 643.6591 658.6413 679.49 690.3594 684.118 679.1242 671.2974 667.8577 664.7311 658.7332 655.7789 646.2776 625.6141 627.0294 635.5317 633.0889 643.3218 650.8083 645.2253 629.9489 630.762 641.645 648.23 652.7007 656.4869 653.7335 642.8292 630.9529 623.6711 621.395 625.5197 627.3143 642.9741 644.8378 643.7385 647.6793 645.2922 647.1597 655.3629 666.4247 675.0471 680.3074 664.9533 661.8413 657.3759 650.7269 660.1875 675.6742 667.2462 654.4375 641.7287 639.38 642.8605 638.4564 634.4182 634.0399 634.2509 633.6761 627.4727 624.3401 624.2978 626.4418 633.3477 636.9988 625.6456 611.6037 609.9106 612.4355 608.8332 613.683 623.7599 639.3763 633.9517 639.3972 647.6056 664.9828 664.6035 650.4119 644.6262 639.3218 636.4973 657.0531 662.1915 649.0382 659.6464 653.9859 638.4564 617.5003 617.6757 629.3303 638.7055 643.0779 643.0008 673.168 666.5493 637.2788 624.0719 617.9015 -9999 -9999 -9999 -9999 -9999 -9999 -9999 -9999 -9999 -9999 -9999 -9999 -9999 -9999 -9999 -9999 -9999 -9999 
-9999 -9999 -9999 -9999 -9999 -9999 -9999 -9999 -9999 -9999 -9999 -9999 -9999 -9999 -9999 -9999 -9999 -9999 -9999 -9999 -9999 -9999 -9999 -9999 -9999 -9999 -9999 -9999 -9999 -9999 -9999 623.1486 624.2936 -9999 -9999 616.3824 633.4219 638.7535 633.2187 625.4556 629.5831 618.5447 627.9567 624.7684 620.397 633.7125 648.2125 654.066 651.1742 650.5457 650.5212 645.2766 641.9726 630.2735 635.7559 651.1788 666.8054 682.1057 688.2239 685.1288 679.8099 671.8513 674.1104 671.2551 656.5732 644.9928 631.3351 641.9903 641.1229 633.3908 633.2504 634.9678 638.4289 636.418 628.7486 633.6451 648.5139 654.1411 649.263 639.4363 636.1013 635.7117 637.3315 628.8042 628.9036 631.0062 637.9293 639.5315 636.2193 644.3477 654.0172 650.7595 652.577 667.7705 681.002 682.29 668.6932 651.8265 642.4543 641.1015 648.5485 661.6066 657.6761 640.5979 638.7184 646.3622 646.6819 649.4758 654.8322 643.8591 635.595 632.2799 626.6957 616.1653 613.4754 618.6545 622.2515 630.563 626.1819 616.2177 615.9083 612.9788 615.6162 615.3804 626.1226 632.1638 626.1311 624.4719 634.6718 653.6436 659.7997 657.4438 653.1328 645.5164 647.4055 653.9025 646.0204 653.4748 658.2592 650.2498 631.9827 629.9561 634.4629 647.2967 652.58 653.9199 660.0119 673.4072 645.8931 -9999 -9999 -9999 -9999 -9999 -9999 -9999 -9999 -9999 -9999 -9999 -9999 -9999 -9999 -9999 -9999 -9999 -9999 -9999 -9999 -9999 
-9999 -9999 -9999 -9999 -9999 -9999 -9999 -9999 -9999 -9999 -9999 -9999 -9999 -9999 -9999 -9999 -9999 -9999 -9999 -9999 -9999 -9999 -9999 -9999 -9999 -9999 -9999 -9999 -9999 -9999 614.6211 630.1695 626.7152 -9999 -9999 621.4321 635.198 646.545 642.4366 634.0144 639.0635 631.9948 625.5337 616.1112 619.7255 631.4382 644.1197 653.0464 654.2835 651.0206 648.0721 646.5906 643.2405 635.6008 648.16 647.0087 646.5269 665.7001 682.3704 687.2809 682.214 674.5148 685.2482 694.111 691.732 676.7413 650.0389 636.7964 627.8974 626.2822 627.5977 624.5621 630.324 637.4706 638.7278 639.5963 647.9104 649.095 636.3906 620.6204 625.631 636.7762 646.4167 641.3674 633.8441 628.8138 624.6288 625.3774 633.2468 647.4991 659.1574 653.5927 651.4471 658.6844 674.2397 683.268 675.8063 662.777 652.7442 644.684 642.5145 654.993 656.7805 645.8333 648.5292 660.7381 652.946 646.5391 645.709 640.2923 632.6866 629.0752 625.4199 631.8208 626.1118 624.1484 618.8716 626.4033 627.481 617.9671 611.9195 608.7188 610.8074 621.3528 624.39 609.5209 606.4664 609.9274 631.0969 648.0722 652.5103 653.3161 648.5275 648.8428 651.4499 632.3615 626.3023 637.7422 636.9667 628.5823 615.4396 619.8441 621.1077 630.4736 637.6514 648.2739 674.9023 679.8657 668.5606 -9999 -9999 -9999 -9999 -9999 -9999 -9999 -9999 -9999 -9999 -9999 -9999 -9999 -9999 -9999 -9999 -9999 -9999 -9999 -9999 -9999 
-9999 -9999 -9999 -9999 -9999 -9999 -9999 -9999 -9999 -9999 -9999 -9999 -9999 -9999 -9999 -9999 -9999 -9999 -9999 -9999 -9999 -9999 -9999 -9999 -9999 -9999 -9999 -9999 -9999 -9999 617.8646 627.9637 635.3934 630.4944 618.374 616.9615 624.9436 639.1594 646.2139 641.1117 635.7427 636.5549 632.626 631.9251 630.8562 629.7587 642.5742 652.066 645.9659 638.169 636.1977 644.0619 643.8854 635.5937 657.1718 663.3712 648.1739 652.6537 670.4243 682.8099 684.2924 684.0399 696.0843 706.715 704.1859 687.5709 656.5341 628.5847 614.7928 616.6532 623.6056 625.4567 627.909 631.7754 633.8602 634.9016 643.9866 647.0592 632.4214 622.0328 620.9308 631.0361 637.7778 648.0226 640.5624 632.6885 628.8801 629.9968 635.0018 647.4337 655.5318 653.9299 655.6416 660.2679 666.536 681.7819 682.6552 667.9496 660.425 653.3809 653.0674 661.5512 662.4111 652.739 659.6085 658.7366 643.9454 633.3635 627.9325 626.4976 625.3629 627.0281 630.1303 631.0721 634.1725 631.3868 630.748 643.5166 641.5919 624.2608 616.7983 615.7442 618.6398 626.3234 620.4941 609.8713 615.5379 620.1324 626.5676 634.5339 633.5219 633.7459 648.1057 652.0892 632.5171 614.4522 614.2085 613.8384 606.5306 601.651 599.3437 603.0698 605.2202 608.1548 628.904 662.8194 669.0545 683.1006 673.9384 649.7319 -9999 -9999 -9999 -9999 -9999 -9999 -9999 -9999 -9999 -9999 -9999 -9999 -9999 -9999 -9999 -9999 -9999 -9999 -9999 -9999 
-9999 -9999 -9999 -9999 -9999 -9999 -9999 -9999 -9999 -9999 -9999 -9999 -9999 -9999 -9999 -9999 -9999 -9999 -9999 -9999 -9999 -9999 -9999 -9999 -9999 -9999 -9999 -9999 -9999 -9999 625.2975 620.5879 620.8577 628.0917 621.7332 617.1003 622.9419 635.6295 639.3586 631.4286 620.022 623.5705 624.4883 629.9692 630.6362 635.9579 656.5132 666.0825 645.5231 632.7513 642.4846 648.4894 644.8854 638.8998 654.1766 666.0598 658.0842 657.9128 659.9553 672.703 683.7408 692.3932 693.9952 689.1808 680.7687 668.0172 651.5452 640.5187 628.962 629.4851 626.6123 624.8546 622.6938 624.9394 630.319 636.8263 645.7992 651.1668 643.2705 632.0786 627.4266 623.1913 629.3701 643.1084 648.334 639.1217 636.2026 635.3626 634.4301 639.3479 645.5066 654.6111 663.0455 670.4153 668.9832 669.0818 672.7537 656.1301 656.137 647.3693 649.4065 659.1707 655.5155 649.9841 656.0954 649.9165 634.2896 626.7646 627.9235 625.0762 628.5728 633.2791 634.8956 627.9058 631.2198 636.2584 643.2357 650.402 638.8691 616.663 605.1928 607.4606 615.5793 621.4091 612.3168 618.4542 627.9096 633.7352 635.0774 633.0283 625.2398 628.4487 645.2453 644.6721 632.9134 627.2431 627.5819 618.1822 611.8543 604.534 605.9333 610.7019 593.6954 605.0257 631.0507 647.5425 651.8871 681.7258 676.9954 651.7052 -9999 -9999 -9999 -9999 -9999 -9999 -9999 -9999 -9999 -9999 -9999 -9999 -9999 -9999 -9999 -9999 -9999 -9999 -9999 -9999 
-9999 -9999 -9999 -9999 -9999 -9999 -9999 -9999 -9999 -9999 -9999 -9999 -9999 -9999 -9999 -9999 -9999 -9999 -9999 -9999 -9999 -9999 -9999 -9999 -9999 -9999 -9999 -9999 -9999 -9999 -9999 -9999 618.5802 618.502 626.8009 625.2 618.0995 620.179 615.9687 619.4878 616.1517 613.147 605.9359 606.4764 618.0852 637.8567 651.9075 656.1816 643.7709 636.408 649.8442 664.1928 662.5616 641.2181 634.6736 657.0994 665.4578 660.764 652.5417 662.9714 676.8947 688.8281 681.3634 666.4167 665.7706 654.2499 640.7258 640.8947 633.2941 621.9794 613.4001 619.8184 621.7827 629.1583 629.0907 633.6917 639.1737 641.4914 641.2606 642.9659 643.8168 642.4083 644.4359 644.7109 648.0372 652.5386 644.5323 641.6786 634.9784 630.5024 642.5628 654.9235 665.4987 678.5781 677.8855 664.4426 655.3307 645.088 647.9069 646.1405 648.3655 647.2758 643.6255 644.1461 652.3575 651.9284 638.9283 626.2386 626.8118 630.4321 639.1732 640.5656 636.3777 634.2609 629.449 632.1698 640.4236 636.4943 620.0898 604.7213 606.3869 609.0081 619.3268 620.5623 614.4522 619.6717 621.7345 630.0329 623.8693 620.8186 618.0811 619.3099 639.7021 643.6785 633.9355 639.2234 625.9078 625.9628 626.5652 631.2018 634.9963 639.8271 628.0651 639.2461 637.9246 631.2248 643.0801 682.8365 676.5638 -9999 -9999 -9999 -9999 -9999 -9999 -9999 -9999 -9999 -9999 -9999 -9999 -9999 -9999 -9999 -9999 -9999 -9999 -9999 -9999 -9999 
-9999 -9999 -9999 -9999 -9999 -9999 -9999 -9999 -9999 -9999 -9999 -9999 -9999 -9999 -9999 -9999 -9999 -9999 -9999 -9999 -9999 -9999 -9999 -9999 -9999 -9999 -9999 -9999 -9999 -9999 -9999 -9999 -9999 616.1923 622.3895 621.6271 620.2912 623.5796 632.4752 627.1561 624.6702 615.0614 608.0776 611.9806 620.2692 632.126 629.5421 624.6567 630.5317 637.2913 645.5247 661.7928 654.7048 636.6976 627.9891 636.0262 649.6017 644.5764 646.2285 658.5261 673.392 689.9632 684.4335 665.1139 657.4312 642.7361 628.5522 628.6149 627.6013 616.738 608.7947 616.0296 622.9159 628.751 630.7409 634.3351 638.9982 639.4896 637.9885 637.3002 640.782 646.0912 641.7181 641.2062 649.0302 653.9948 650.3337 648.7416 635.782 626.0621 629.3796 645.3768 659.8386 672.8404 682.4416 666.2303 649.1584 641.2216 643.4348 645.4542 649.6344 642.3163 634.4677 641.7287 654.3368 645.0703 627.123 624.7962 630.617 640.468 643.9949 641.7389 634.6371 633.3461 620.5838 611.5596 604.4996 605.0507 603.9019 603.4685 604.3295 612.0971 624.6252 623.2106 617.406 624.7509 623.6598 621.6193 617.5354 616.6385 616.2804 611.754 629.4905 632.622 630.1639 617.5734 608.9725 600.9879 596.9168 591.6097 606.4581 642.3399 658.3282 664.8084 640.8216 638.7291 650.5778 687.0286 -9999 -9999 -9999 -9999 -9999 -9999 -9999 -9999 -9999 -9999 -9999 -9999 -9999 -9999 -9999 -9999 -9999 -9999 -9999 -9999 -9999 -9999 
-9999 -9999 -9999 -9999 -9999 -9999 -9999 -9999 -9999 -9999 -9999 -9999 -9999 -9999 -9999 -9999 -9999 -9999 -9999 -9999 -9999 -9999 -9999 -9999 -9999 -9999 -9999 -9999 -9999 -9999 -9999 -9999 -9999 617.504 619.1429 620.989 624.613 623.0137 628.7253 623.7715 622.1923 623.6785 622.2278 623.212 623.5031 618.3573 610.9548 616.1469 641.313 649.7406 649.1818 649.8093 634.6633 624.7994 628.5602 633.8495 634.7731 632.6907 643.9454 659.5861 670.712 685.7837 680.372 667.3436 651.6219 636.3365 621.9849 616.8057 611.832 610.4147 604.7969 616.0357 628.7723 629.9236 631.6483 635.713 639.6357 643.6843 641.2398 633.9683 634.4623 638.8709 643.4476 650.8171 665.2595 660.9203 652.1398 650.5328 649.5644 637.3256 631.0057 634.1176 648.9518 667.224 678.7823 678.0469 662.9754 654.9775 656.9189 660.269 654.1841 646.573 638.6343 648.3843 652.4236 636.5044 623.7819 628.8855 636.9749 643.6771 640.2383 629.7703 623.2466 613.6786 612.8304 610.5851 607.584 606.4706 603.0735 607.0475 611.7429 620.8906 624.561 614.5303 614.0933 618.6769 611.6054 618.0352 609.541 607.9542 606.6169 602.3557 610.497 617.1948 610.4171 598.0283 590.3248 585.2156 590.2561 589.4031 618.1661 638.4088 649.4792 662.8398 665.9164 671.9594 674.0632 685.8344 -9999 -9999 -9999 -9999 -9999 -9999 -9999 -9999 -9999 -9999 -9999 -9999 -9999 -9999 -9999 -9999 -9999 -9999 -9999 -9999 -9999 -9999 
-9999 -9999 -9999 -9999 -9999 -9999 -9999 -9999 -9999 -9999 -9999 -9999 -9999 -9999 -9999 -9999 -9999 -9999 -9999 -9999 -9999 -9999 -9999 -9999 -9999 -9999 -9999 -9999 -9999 -9999 -9999 -9999 -9999 -9999 622.7704 624.7076 629.2329 623.8602 627.8841 627.4025 616.7699 615.1343 624.4893 618.1608 624.385 625.3357 626.3076 624.8618 645.4613 656.2709 649.256 646.2097 627.3035 627.4999 632.8093 632.353 630.6135 636.8154 643.9525 654.8901 666.4269 670.7881 671.2182 665.7526 649.891 628.8927 614.0383 607.6674 607.6725 611.9969 606.1095 611.0775 626.8178 632.3873 636.4894 639.1346 643.682 645.6251 643.2109 634.7166 629.4338 628.718 637.1033 655.0901 659.912 650.6238 643.2022 643.4323 649.8676 649.2892 637.8996 626.2967 631.0087 645.7003 660.1905 667.3834 665.2391 659.9075 656.5694 659.9327 653.0099 652.7684 650.5359 645.2993 634.7703 628.9546 626.5901 634.4484 638.3323 640.8593 632.8954 621.7144 616.3965 609.8253 611.7008 621.4102 631.3446 630.4597 620.7258 616.4492 618.0963 625.2543 628.4541 627.2504 623.812 617.8204 611.9435 608.014 603.4903 599.0009 594.7706 585.3528 595.7709 615.3134 615.4838 605.3929 603.034 599.4461 596.3759 620.1466 636.9012 641.2624 645.6091 631.8006 631.439 651.0067 667.9768 682.5182 -9999 -9999 -9999 -9999 -9999 -9999 -9999 -9999 -9999 -9999 -9999 -9999 -9999 -9999 -9999 -9999 -9999 -9999 -9999 -9999 -9999 -9999 
-9999 -9999 -9999 -9999 -9999 -9999 -9999 -9999 -9999 -9999 -9999 -9999 -9999 -9999 -9999 -9999 -9999 -9999 -9999 -9999 -9999 -9999 -9999 -9999 -9999 -9999 -9999 -9999 -9999 -9999 -9999 -9999 -9999 -9999 -9999 624.3906 631.1257 635.0285 631.5282 629.1637 618.0211 610.9698 620.2742 627.0861 631.752 615.5202 620.9345 631.4718 637.8812 644.7915 650.9922 645.189 630.3911 632.3831 635.921 631.0397 632.6512 640.1361 641.9673 645.4626 653.8325 662.0389 662.538 650.4346 636.0693 624.1666 610.4984 604.9193 608.496 616.0001 610.2811 614.5562 622.7181 626.0099 633.8679 638.7731 640.2147 641.3319 637.7975 634.6669 626.547 619.4438 624.9285 629.0517 636.8596 634.0937 631.846 632.3238 633.3635 634.9426 637.0261 635.2946 625.1503 627.895 652.7958 669.3556 671.4266 669.0354 660.7988 657.1541 655.8494 654.5187 647.8851 639.0558 639.9093 635.8113 626.6292 627.2722 634.9068 634.5165 625.8974 616.6534 624.7885 628.1913 633.5905 636.6817 633.0225 626.5393 619.8882 626.6935 633.3107 631.3422 630.339 629.068 628.0578 627.0089 619.8587 605.4957 601.1157 604.0863 605.8445 607.8631 617.2242 615.9927 603.4225 594.6585 587.392 599.5458 624.103 635.032 631.461 645.1051 661.3892 644.0597 637.4719 661.0774 682.9759 684.5901 -9999 -9999 -9999 -9999 -9999 -9999 -9999 -9999 -9999 -9999 -9999 -9999 -9999 -9999 -9999 -9999 -9999 -9999 -9999 -9999 -9999 -9999 
-9999 -9999 -9999 -9999 -9999 -9999 -9999 -9999 -9999 -9999 -9999 -9999 -9999 -9999 -9999 -9999 -9999 -9999 -9999 -9999 -9999 -9999 -9999 -9999 -9999 -9999 -9999 -9999 -9999 -9999 -9999 -9999 -9999 -9999 -9999 633.142 636.2441 640.0087 642.1842 632.2631 625.719 612.7415 612.9783 625.8824 629.6733 622.2228 614.6297 623.924 635.6868 642.7916 649.3008 646.0345 633.8212 634.0435 635.1533 632.984 632.0114 630.4188 633.8967 635.8798 647.4921 654.7027 654.5266 640.7063 623.9573 611.7466 607.4194 606.6937 606.9833 608.7275 599.1375 612.8931 624.7393 625.5937 632.9925 639.0125 639.5007 644.1501 641.3732 636.0119 630.3731 622.4146 621.9122 625.2908 631.4821 625.7086 628.7233 627.3821 625.0764 627.6995 640.2125 647.2042 638.5667 635.8364 646.2284 655.4746 665.7953 669.3801 661.8036 650.5307 650.6704 659.6969 657.4307 647.1738 644.6039 639.1985 630.265 623.642 631.1406 632.4788 627.1658 633.2288 637.5027 636.3633 635.4506 636.5526 635.8189 622.6901 619.1832 627.0596 629.0775 631.9791 623.8521 623.8074 629.5591 624.7343 616.4352 613.9186 613.8583 614.7399 613.0591 613.2791 615.4741 608.2244 593.2729 591.36 596.4814 617.25 622.1461 622.4407 622.2698 644.7708 660.1854 670.4559 671.4452 679.8256 686.895 -9999 -9999 -9999 -9999 -9999 -9999 -9999 -9999 -9999 -9999 -9999 -9999 -9999 -9999 -9999 -9999 -9999 -9999 -9999 -9999 -9999 -9999 -9999 
-9999 -9999 -9999 -9999 -9999 -9999 -9999 -9999 -9999 -9999 -9999 -9999 -9999 -9999 -9999 -9999 -9999 -9999 -9999 -9999 -9999 -9999 -9999 -9999 -9999 -9999 -9999 -9999 -9999 -9999 -9999 -9999 -9999 -9999 615.3127 621.7185 628.6474 629.4581 627.5099 627.6393 632.2393 627.0099 618.2962 615.6796 627.6145 633.0211 623.5983 619.0515 632.2595 643.4949 647.7935 648.4749 634.402 634.2725 634.5751 631.7328 629.3737 628.0471 633.0642 636.3691 642.15 652.3135 654.9848 638.2131 615.0959 604.99 607.5901 608.0178 605.5255 607.1785 610.7943 622.4005 627.4745 626.4087 629.7817 632.4735 626.2672 621.153 625.3339 626.2291 627.6271 627.8101 621.9684 619.065 633.9469 631.1371 634.8043 630.8634 628.6763 631.1298 640.3957 646.9678 644.6452 645.0916 641.2057 645.8872 656.6171 661.9118 660.1428 646.607 643.0413 649.969 653.6743 646.8309 629.6191 636.7579 641.2181 635.7355 633.8925 633.4657 634.824 640.1521 640.9563 644.0972 635.7975 626.8903 631.3202 629.5284 623.7545 627.1031 621.6321 625.4603 625.0253 615.2289 612.6167 616.2693 606.3619 606.0566 -9999 -9999 -9999 -9999 -9999 594.4648 586.637 604.1453 613.1637 603.5532 602.8724 621.3402 644.674 664.5417 676.2378 681.8762 685.8682 684.0499 -9999 -9999 -9999 -9999 -9999 -9999 -9999 -9999 -9999 -9999 -9999 -9999 -9999 -9999 -9999 -9999 -9999 -9999 -9999 -9999 -9999 -9999 -9999 -9999 
-9999 -9999 -9999 -9999 -9999 -9999 -9999 -9999 -9999 -9999 -9999 -9999 -9999 -9999 -9999 -9999 -9999 -9999 -9999 -9999 -9999 -9999 -9999 -9999 -9999 -9999 -9999 -9999 -9999 -9999 -9999 -9999 -9999 -9999 -9999 -9999 617.9965 622.4297 615.0554 616.9504 625.5657 629.9692 632.9333 621.3187 630.9605 635.5007 637.1795 627.749 634.7839 648.8095 653.014 649.1912 635.6831 632.5789 634.4324 632.172 629.4189 630.5786 635.7296 639.9432 642.537 647.2405 651.0009 636.4782 613.0469 605.4017 606.608 602.5998 616.541 624.7963 631.3854 634.2241 628.512 629.3178 632.4021 632.4963 621.0272 615.3878 618.2948 620.0709 623.6944 627.3469 626.2225 624.2499 632.0282 641.032 643.7925 635.3256 627.5256 631.6537 640.7646 649.1503 646.6727 644.5994 648.7727 647.3985 654.0229 652.2413 651.1358 641.1547 636.1799 636.9994 643.344 633.5662 629.5963 637.2757 640.6454 639.7708 641.3284 642.2876 639.8153 640.5341 640.5176 637.5355 627.8045 619.7886 618.2801 622.571 637.0475 631.0861 613.8853 619.7548 625.4022 617.9708 606.7966 604.1841 602.2086 602.9453 -9999 -9999 -9999 -9999 -9999 590.3344 590.165 611.5845 612.959 601.9847 621.4613 638.6294 650.2045 659.6813 670.5543 676.7128 669.2413 -9999 -9999 -9999 -9999 -9999 -9999 -9999 -9999 -9999 -9999 -9999 -9999 -9999 -9999 -9999 -9999 -9999 -9999 -9999 -9999 -9999 -9999 -9999 -9999 -9999 
-9999 -9999 -9999 -9999 -9999 -9999 -9999 -9999 -9999 -9999 -9999 -9999 -9999 -9999 -9999 -9999 -9999 -9999 -9999 -9999 -9999 -9999 -9999 -9999 -9999 -9999 -9999 -9999 -9999 -9999 -9999 -9999 -9999 -9999 -9999 -9999 -9999 621.0762 620.9101 617.9432 620.5171 617.8237 625.5366 628.7305 640.8954 650.7483 658.8121 652.0508 639.888 644.3747 657.6581 656.2339 643.9821 633.3836 631.1456 631.6932 627.9818 627.9879 632.292 638.7167 642.7916 648.8732 644.9505 627.656 613.1655 614.0716 610.0837 603.0345 616.7478 625.8574 626.8661 633.7114 642.5215 645.0104 646.2108 638.1359 625.2241 624.345 625.6124 620.6746 622.2388 624.9866 623.551 621.0967 619.1898 633.7909 638.8998 636.7119 634.1954 634.9963 645.8832 650.948 642.2455 636.8143 644.9342 651.3564 640.8298 644.9388 636.2751 628.7391 634.6335 633.0534 637.9489 638.0491 637.8104 645.3451 648.7872 640.8038 634.4211 638.7278 642.5547 637.079 634.6611 623.882 621.6346 618.4859 617.8666 627.0125 640.2325 640.9717 624.9053 622.7773 624.6543 620.6039 602.0538 -9999 -9999 -9999 -9999 -9999 -9999 -9999 -9999 599.7593 598.8562 601.0803 590.4351 594.2877 616.9283 -9999 -9999 -9999 -9999 -9999 -9999 -9999 -9999 -9999 -9999 -9999 -9999 -9999 -9999 -9999 -9999 -9999 -9999 -9999 -9999 -9999 -9999 -9999 -9999 -9999 -9999 -9999 -9999 -9999 -9999 -9999 
-9999 -9999 -9999 -9999 -9999 -9999 -9999 -9999 -9999 -9999 -9999 -9999 -9999 -9999 -9999 -9999 -9999 -9999 -9999 -9999 -9999 -9999 -9999 -9999 -9999 -9999 -9999 -9999 -9999 -9999 -9999 -9999 -9999 -9999 -9999 -9999 -9999 -9999 615.4136 621.7369 624.6531 612.4522 612.8504 624.1993 642.6501 653.1265 659.6158 661.8826 646.7628 641.5742 650.8018 657.9854 645.1779 631.4646 627.5245 629.1119 626.79 625.0726 626.2096 629.8898 642.0509 655.5895 645.4051 624.1993 614.5994 617.1285 619.6749 612.3056 612.1477 614.3597 620.7071 630.5389 642.7974 648.4381 647.0082 636.7596 625.1986 625.8842 622.6477 618.8679 620.3903 624.9776 628.6705 621.779 619.9125 627.9167 625.4417 632.3435 638.6616 646.1499 653.3944 653.1578 643.2203 634.3674 645.0034 648.612 637.9874 635.1551 630.9571 628.6964 633.1503 636.7496 643.4848 645.3087 646.0873 647.788 653.5787 644.5365 626.4667 637.4464 649.0919 647.0153 631.8352 624.425 628.5047 630.319 633.85 635.1168 638.7642 634.1904 625.6868 618.5112 614.4675 -9999 -9999 -9999 -9999 -9999 -9999 -9999 -9999 -9999 -9999 585.7297 584.3508 -9999 -9999 -9999 -9999 -9999 -9999 -9999 -9999 -9999 -9999 -9999 -9999 -9999 -9999 -9999 -9999 -9999 -9999 -9999 -9999 -9999 -9999 -9999 -9999 -9999 -9999 -9999 -9999 -9999 -9999 -9999 -9999 -9999 -9999 -9999 
-9999 -9999 -9999 -9999 -9999 -9999 -9999 -9999 -9999 -9999 -9999 -9999 -9999 -9999 -9999 -9999 -9999 -9999 -9999 -9999 -9999 -9999 -9999 -9999 -9999 -9999 -9999 -9999 -9999 -9999 -9999 -9999 -9999 -9999 -9999 -9999 -9999 -9999 -9999 628.5449 631.2308 624.6599 612.9678 618.7394 629.0004 627.3278 636.7864 652.909 660.2805 655.9691 654.3728 658.9712 645.2266 630.3817 637.1486 633.6515 631.0253 629.8032 630.5894 630.4862 646.0803 658.0739 645.2936 622.7485 619.0369 620.1167 620.1008 615.7885 613.3477 611.9597 616.9504 618.2323 622.1146 627.9927 631.4886 632.6536 627.4745 621.8354 619.3007 617.3471 617.3894 621.9288 629.4783 635.9142 638.4569 630.3871 628.1026 636.6179 640.2059 642.2186 649.8676 649.564 648.2126 647.9623 646.4536 644.6991 642.2316 629.0626 634.2358 630.5391 634.6295 634.5931 641.8026 641.4998 635.6366 641.0838 642.7439 633.3143 639.2746 650.0389 651.2172 647.0803 641.41 638.8395 638.9296 631.9487 638.283 637.621 633.5895 628.0411 615.8033 605.5426 597.4846 -9999 -9999 -9999 -9999 -9999 -9999 -9999 -9999 -9999 -9999 -9999 -9999 -9999 -9999 -9999 -9999 -9999 -9999 -9999 -9999 -9999 -9999 -9999 -9999 -9999 -9999 -9999 -9999 -9999 -9999 -9999 -9999 -9999 -9999 -9999 -9999 -9999 -9999 -9999 -9999 -9999 -9999 -9999 -9999 -9999 -9999 -9999 
-9999 -9999 -9999 -9999 -9999 -9999 -9999 -9999 -9999 -9999 -9999 -9999 -9999 -9999 -9999 -9999 -9999 -9999 -9999 -9999 -9999 -9999 -9999 -9999 -9999 -9999 -9999 -9999 -9999 -9999 -9999 -9999 -9999 -9999 -9999 -9999 -9999 603.8154 620.6467 635.7309 635.013 631.9971 617.6365 621.3231 616.4739 614.0045 628.4292 643.5959 661.4276 675.5755 679.6869 671.3604 652.5057 639.6163 650.7983 646.1229 643.7089 640.3566 643.8489 641.41 652.1654 658.4814 642.3257 621.7308 618.3132 619.3759 614.4504 608.1995 606.287 601.7719 593.9219 603.1113 606.8972 615.2654 621.0085 629.7057 626.3911 616.3412 616.7957 615.1107 609.8787 612.4521 614.8705 625.0616 631.3184 633.6515 630.1484 634.7781 638.3375 629.9399 635.5973 648.039 653.4802 660.8615 647.5869 635.583 636.0258 628.264 627.3423 634.5046 637.2895 643.8638 640.2596 636.2906 621.57 631.1948 638.7682 632.917 640.3367 651.89 640.3994 643.539 644.0466 646.3757 640.5354 634.2462 637.2556 645.9858 641.4077 629.5289 622.101 613.9416 608.136 -9999 -9999 -9999 -9999 -9999 -9999 -9999 -9999 -9999 -9999 -9999 -9999 -9999 -9999 -9999 -9999 -9999 -9999 -9999 -9999 -9999 -9999 -9999 -9999 -9999 -9999 -9999 -9999 -9999 -9999 -9999 -9999 -9999 -9999 -9999 -9999 -9999 -9999 -9999 -9999 -9999 -9999 -9999 -9999 -9999 -9999 -9999 
-9999 -9999 -9999 -9999 -9999 -9999 -9999 -9999 -9999 -9999 -9999 -9999 -9999 -9999 -9999 -9999 -9999 -9999 -9999 -9999 -9999 -9999 -9999 -9999 -9999 -9999 -9999 -9999 -9999 -9999 -9999 -9999 -9999 -9999 -9999 -9999 -9999 -9999 603.9572 615.6315 630.4741 627.0125 618.9024 618.0211 611.7838 617.3275 616.9825 624.9018 650.3234 676.5353 687.194 678.6847 662.4305 648.375 646.0785 650.6586 653.7282 645.1956 647.456 649.3579 656.6044 659.4471 644.5518 624.118 613.6051 604.0073 599.7365 602.2501 603.5551 606.5568 602.2538 606.1834 602.7148 614.3343 616.1144 619.2314 615.0516 615.5609 613.9124 614.3491 612.6229 611.1928 619.811 618.0756 612.9146 618.249 627.7357 618.8202 623.4064 628.5566 630.6995 652.4515 662.2769 659.2631 644.3195 634.7172 627.8153 626.2277 618.9891 625.2834 632.8465 644.2653 639.0049 633.1072 620.6796 636.571 640.236 649.4764 650.952 642.0687 627.842 632.2667 644.6827 650.2319 646.7887 643.2392 642.1924 638.1951 621.8959 617.7579 613.7273 620.6387 620.0898 -9999 -9999 -9999 -9999 -9999 -9999 -9999 -9999 -9999 -9999 -9999 -9999 -9999 -9999 -9999 -9999 -9999 -9999 -9999 -9999 -9999 -9999 -9999 -9999 -9999 -9999 -9999 -9999 -9999 -9999 -9999 -9999 -9999 -9999 -9999 -9999 -9999 -9999 -9999 -9999 -9999 -9999 -9999 -9999 -9999 -9999 -9999 
-9999 -9999 -9999 -9999 -9999 -9999 -9999 -9999 -9999 -9999 -9999 -9999 -9999 -9999 -9999 -9999 -9999 -9999 -9999 -9999 -9999 -9999 -9999 -9999 -9999 -9999 -9999 -9999 -9999 -9999 -9999 -9999 -9999 -9999 -9999 -9999 -9999 -9999 601.0307 620.9284 632.0331 626.8541 634.9104 635.6612 621.2724 624.152 625.6663 632.4775 657.5406 670.0272 662.3928 673.971 680.752 665.4053 657.5072 663.2205 658.1494 648.0034 644.9189 648.2849 653.4563 661.7451 642.3895 619.976 616.0468 605.0487 598.5252 608.0488 614.48 618.2086 613.4643 605.2548 604.8491 611.3861 613.9236 611.1055 608.6739 615.9244 610.6757 611.3268 622.2899 625.9919 625.3997 618.8883 623.4976 625.3258 632.4531 635.4216 628.0393 621.7831 640.3704 656.8363 652.946 639.5998 628.313 622.3907 623.0618 619.2199 618.3745 612.4397 614.3861 623.4235 630.4592 639.2763 641.8456 643.6661 643.9244 641.2527 645.2636 635.4673 632.2183 632.4933 641.0905 649.2706 647.9833 644.9554 629.1691 620.5623 618.4432 614.7214 617.3113 629.7053 -9999 -9999 -9999 -9999 -9999 -9999 -9999 -9999 -9999 -9999 -9999 -9999 -9999 -9999 -9999 -9999 -9999 -9999 -9999 -9999 -9999 -9999 -9999 -9999 -9999 -9999 -9999 -9999 -9999 -9999 -9999 -9999 -9999 -9999 -9999 -9999 -9999 -9999 -9999 -9999 -9999 -9999 -9999 -9999 -9999 -9999 -9999 -9999 
-9999 -9999 -9999 -9999 -9999 -9999 -9999 -9999 -9999 -9999 -9999 -9999 -9999 -9999 -9999 -9999 -9999 -9999 -9999 -9999 -9999 -9999 -9999 -9999 -9999 -9999 -9999 -9999 -9999 -9999 -9999 -9999 -9999 -9999 -9999 -9999 -9999 -9999 600.0043 618.7137 627.5674 633.3096 638.7874 642.4857 636.8043 633.2509 632.6382 634.8602 652.347 654.4155 637.6697 646.4161 669.302 678.2676 669.2651 662.3855 657.6882 647.2124 645.3768 646.7628 644.4241 649.2601 640.9302 619.7519 605.3411 597.9188 602.4777 617.423 619.657 612.0623 615.0308 611.5942 609.762 611.5038 615.8381 610.3692 610.6373 611.9745 614.1924 616.8462 620.6442 618.6618 616.3829 615.5701 619.9536 618.0485 625.8635 632.9901 634.7385 630.903 632.8703 647.8477 649.4747 636.5215 620.136 626.4686 619.5237 620.097 622.3688 621.8338 618.4492 617.0695 620.9577 636.1741 636.7583 636.0512 648.1622 641.9412 632.4644 623.2908 620.3412 624.1916 632.1481 645.7112 645.7712 628.7631 623.8813 612.1403 609.9632 602.3004 613.0851 626.0004 -9999 -9999 -9999 -9999 -9999 -9999 -9999 -9999 -9999 -9999 -9999 -9999 -9999 -9999 -9999 -9999 -9999 -9999 -9999 -9999 -9999 -9999 -9999 -9999 -9999 -9999 -9999 -9999 -9999 -9999 -9999 -9999 -9999 -9999 -9999 -9999 -9999 -9999 -9999 -9999 -9999 -9999 -9999 -9999 -9999 -9999 -9999 -9999 
-9999 -9999 -9999 -9999 -9999 -9999 -9999 -9999 -9999 -9999 -9999 -9999 -9999 -9999 -9999 -9999 -9999 -9999 -9999 -9999 -9999 -9999 -9999 -9999 -9999 -9999 -9999 -9999 -9999 -9999 -9999 -9999 -9999 -9999 -9999 -9999 -9999 -9999 600.2176 617.3531 628.1483 636.5586 646.7413 655.7196 657.1119 642.8151 634.3445 640.016 655.2728 658.2292 636.6144 621.559 630.2177 649.9668 651.301 649.5185 662.5026 658.5659 647.1457 642.3187 635.3679 637.6987 638.4813 621.6125 601.0841 593.7586 601.0389 616.8043 614.105 600.8756 607.0512 607.1986 611.7988 609.5806 607.418 607.7509 612.0135 612.2345 616.1777 620.3242 620.8247 620.3938 615.2248 612.3069 618.0707 626.2967 630.087 625.3743 627.4568 633.7526 645.5317 644.6298 630.5961 626.7666 618.8202 627.3864 618.2079 616.7449 626.2001 625.5184 623.8984 629.8357 642.3552 651.3464 643.238 633.258 640.3988 634.0347 621.5028 625.2993 634.6002 636.2866 644.0195 645.7958 637.2115 627.2179 616.1997 608.2281 610.4128 618.2507 628.1555 627.3771 -9999 -9999 -9999 -9999 -9999 -9999 -9999 -9999 -9999 -9999 -9999 -9999 -9999 -9999 -9999 -9999 -9999 -9999 -9999 -9999 -9999 -9999 -9999 -9999 -9999 -9999 -9999 -9999 -9999 -9999 -9999 -9999 -9999 -9999 -9999 -9999 -9999 -9999 -9999 -9999 -9999 -9999 -9999 -9999 -9999 -9999 -9999 -9999 
-9999 -9999 -9999 -9999 -9999 -9999 -9999 -9999 -9999 -9999 -9999 -9999 -9999 -9999 -9999 -9999 -9999 -9999 -9999 -9999 -9999 -9999 -9999 -9999 -9999 -9999 -9999 -9999 -9999 -9999 -9999 -9999 -9999 -9999 -9999 -9999 -9999 -9999 599.7554 602.655 609.2799 623.2872 647.8757 664.8517 662.6937 655.0103 635.8548 632.335 652.671 664.8952 649.2098 638.0099 629.1439 627.7105 626.7755 634.0329 652.6988 657.2997 644.8831 637.8141 634.1745 634.9421 631.9791 618.6586 601.1597 595.103 595.4811 598.7011 603.3467 603.552 607.6663 610.7054 615.4593 615.9595 611.2994 606.4332 605.5668 611.4005 614.8446 618.9744 618.6684 623.4622 616.2048 609.588 613.2322 609.541 613.0413 624.6204 631.6625 638.2628 636.4205 630.7836 625.058 625.4385 627.6399 635.7213 628.0204 622.2228 625.3036 628.8426 626.8475 621.7758 628.8679 647.7479 645.3345 637.1104 633.8822 629.3195 617.6213 622.8312 628.8475 627.3785 630.8188 639.5576 643.7301 635.4305 626.8156 619.0034 624.6931 626.0753 624.3651 629.8461 -9999 -9999 -9999 -9999 -9999 -9999 -9999 -9999 -9999 -9999 -9999 -9999 -9999 -9999 -9999 -9999 -9999 -9999 -9999 -9999 -9999 -9999 -9999 -9999 -9999 -9999 -9999 -9999 -9999 -9999 -9999 -9999 -9999 -9999 -9999 -9999 -9999 -9999 -9999 -9999 -9999 -9999 -9999 -9999 -9999 -9999 -9999 -9999 
-9999 -9999 -9999 -9999 -9999 -9999 -9999 -9999 -9999 -9999 -9999 -9999 -9999 -9999 -9999 -9999 -9999 -9999 -9999 -9999 -9999 -9999 -9999 -9999 -9999 -9999 -9999 -9999 -9999 -9999 -9999 -9999 -9999 -9999 -9999 -9999 -9999 -9999 -9999 611.0882 623.6444 632.6022 651.4105 652.6479 646.0139 642.1307 629.7144 628.6144 632.3733 633.8535 634.7493 640.9739 651.5731 654.1897 643.3063 639.2675 642.7266 653.5258 643.2097 632.1806 627.6198 629.5255 631.8172 618.7059 595.8582 591.4599 601.7317 605.7794 609.4799 607.599 606.0003 615.5165 615.3656 612.0511 611.8043 616.421 613.8569 611.2505 614.414 621.5627 618.3734 621.6248 616.9296 615.0591 618.0509 618.0762 616.6262 624.0483 631.9276 630.3443 626.6995 626.2019 643.9125 643.3346 637.9351 632.8124 624.7654 617.6107 622.3031 621.8387 627.1634 625.1852 627.4412 638.6793 647.9494 646.5121 637.9517 628.5775 616.3099 624.6757 621.9215 625.5523 629.4591 637.6595 642.215 640.3657 627.7682 617.088 620.1955 623.5035 613.0826 611.4902 -9999 -9999 -9999 -9999 -9999 -9999 -9999 -9999 -9999 -9999 -9999 -9999 -9999 -9999 -9999 -9999 -9999 -9999 -9999 -9999 -9999 -9999 -9999 -9999 -9999 -9999 -9999 -9999 -9999 -9999 -9999 -9999 -9999 -9999 -9999 -9999 -9999 -9999 -9999 -9999 -9999 -9999 -9999 -9999 -9999 -9999 -9999 -9999 
-9999 -9999 -9999 -9999 -9999 -9999 -9999 -9999 -9999 -9999 -9999 -9999 -9999 -9999 -9999 -9999 -9999 -9999 -9999 -9999 -9999 -9999 -9999 -9999 -9999 -9999 -9999 -9999 -9999 -9999 -9999 -9999 -9999 -9999 -9999 -9999 -9999 -9999 -9999 601.5435 617.0402 628.7269 645.6162 638.4894 625.4942 621.0077 612.3217 616.3239 623.6408 635.1716 650.6621 664.1266 674.7996 675.3091 664.5453 653.9686 646.1862 638.2699 625.7771 623.3687 625.2485 627.2817 631.5546 623.0806 605.9645 609.5768 609.4104 606.1845 610.5375 604.1766 603.7007 616.1653 613.357 601.4711 607.5602 615.7742 621.0638 622.6245 621.9341 619.1851 615.32 618.8363 619.7977 620.5024 618.4971 617.7299 623.2083 625.6686 629.4025 627.4955 629.9103 636.8 641.4012 642.6785 641.7924 634.0363 624.658 619.6474 623.1439 621.8496 626.8729 627.3469 626.1721 640.4716 651.8784 648.4812 628.6777 618.1289 621.3187 631.6387 635.8439 640.4194 639.1572 638.8211 639.1542 636.8025 628.4184 612.0475 620.627 620.3303 616.9332 606.0222 -9999 -9999 -9999 -9999 -9999 -9999 -9999 -9999 -9999 -9999 -9999 -9999 -9999 -9999 -9999 -9999 -9999 -9999 -9999 -9999 -9999 -9999 -9999 -9999 -9999 -9999 -9999 -9999 -9999 -9999 -9999 -9999 -9999 -9999 -9999 -9999 -9999 -9999 -9999 -9999 -9999 -9999 -9999 -9999 -9999 -9999 -9999 -9999 
-9999 -9999 -9999 -9999 -9999 -9999 -9999 -9999 -9999 -9999 -9999 -9999 -9999 -9999 -9999 -9999 -9999 -9999 -9999 -9999 -9999 -9999 -9999 -9999 -9999 -9999 -9999 -9999 -9999 -9999 -9999 -9999 -9999 -9999 -9999 -9999 -9999 -9999 -9999 607.1298 620.5881 620.1923 631.1743 632.7434 620.9926 614.6672 607.6214 611.2227 617.1133 626.5037 641.4312 650.9438 656.537 663.1723 662.1663 660.2701 654.3854 640.8356 626.8698 621.3969 625.6323 631.1286 631.101 620.7285 614.1124 621.6552 614.322 604.7351 613.7552 603.8982 603.2243 613.8712 607.9005 601.525 608.6478 610.6856 612.4843 617.9197 623.2908 622.6221 619.4658 617.5955 618.4443 619.6411 614.4625 615.2045 614.2919 618.0333 623.4489 624.3481 624.4834 632.7841 633.3011 636.0687 636.6062 631.6213 626.9846 620.3866 621.3455 618.9415 625.2798 628.0615 623.7253 634.8925 647.995 640.7524 633.5715 618.23 617.187 625.1562 628.6896 636.5009 626.8625 624.5075 634.5232 637.9874 624.441 620.6168 626.9858 625.6845 618.3671 613.6268 -9999 -9999 -9999 -9999 -9999 -9999 -9999 -9999 -9999 -9999 -9999 -9999 -9999 -9999 -9999 -9999 -9999 -9999 -9999 -9999 -9999 -9999 -9999 -9999 -9999 -9999 -9999 -9999 -9999 -9999 -9999 -9999 -9999 -9999 -9999 -9999 -9999 -9999 -9999 -9999 -9999 -9999 -9999 -9999 -9999 -9999 -9999 -9999 
-9999 -9999 -9999 -9999 -9999 -9999 -9999 -9999 -9999 -9999 -9999 -9999 -9999 -9999 -9999 -9999 -9999 -9999 -9999 -9999 -9999 -9999 -9999 -9999 -9999 -9999 -9999 -9999 -9999 -9999 -9999 -9999 -9999 -9999 -9999 -9999 -9999 -9999 -9999 604.7965 615.6402 623.642 630.2794 625.054 612.8564 608.4909 604.5639 613.4879 611.8803 623.4162 635.4363 632.5327 638.7167 651.4855 648.1633 640.8298 630.888 628.0313 623.9918 624.4573 628.5992 628.9235 622.5003 614.5599 622.7244 621.9963 615.1957 608.6851 614.3972 602.0928 602.2722 613.731 610.9734 604.5823 602.3383 598.6581 597.5181 603.7125 611.6351 616.4002 618.0595 616.5168 613.3286 612.6326 610.265 612.932 608.9862 616.1587 623.3834 622.5989 635.9786 640.9266 636.8286 632.6716 634.491 630.2735 625.9575 623.7363 620.7014 617.5262 625.5438 627.2745 621.3565 630.2349 639.8662 644.4323 634.8336 629.31 615.9933 620.9231 633.0128 628.6976 613.9667 622.4639 634.9385 636.3978 633.1467 632.1314 630.2633 630.9835 619.97 606.1053 -9999 -9999 -9999 -9999 -9999 -9999 -9999 -9999 -9999 -9999 -9999 -9999 -9999 -9999 -9999 -9999 -9999 -9999 -9999 -9999 -9999 -9999 -9999 -9999 -9999 -9999 -9999 -9999 -9999 -9999 -9999 -9999 -9999 -9999 -9999 -9999 -9999 -9999 -9999 -9999 -9999 -9999 -9999 -9999 -9999 -9999 -9999 -9999 
-9999 -9999 -9999 -9999 -9999 -9999 -9999 -9999 -9999 -9999 -9999 -9999 -9999 -9999 -9999 -9999 -9999 -9999 -9999 -9999 -9999 -9999 -9999 -9999 -9999 -9999 -9999 -9999 -9999 -9999 -9999 -9999 -9999 -9999 -9999 -9999 -9999 -9999 -9999 599.338 613.8643 628.7337 629.6241 612.2405 603.5815 607.498 610.1391 614.338 620.353 628.9439 634.5618 638.7073 652.0004 661.6249 648.4346 633.1994 623.1846 620.1483 615.9133 620.7417 626.2726 631.3818 625.3683 622.9224 625.3666 626.7139 620.6978 614.0458 610.5566 598.4196 601.9507 611.1688 607.1885 604.814 600.4145 595.9158 597.4257 604.2029 608.0463 608.2644 611.3676 615.4433 613.0012 615.2328 608.2177 607.701 612.8949 618.1992 621.7784 624.7125 629.5465 637.826 635.7399 631.5582 631.6711 629.6392 625.332 629.1389 623.3237 618.2245 626.0862 628.3605 624.729 626.6034 634.6024 637.9584 634.1111 627.9766 620.8003 622.8521 629.5579 627.6163 619.3521 619.8905 622.0511 631.4286 634.0901 628.0759 630.452 629.7288 623.4415 -9999 -9999 -9999 -9999 -9999 -9999 -9999 -9999 -9999 -9999 -9999 -9999 -9999 -9999 -9999 -9999 -9999 -9999 -9999 -9999 -9999 -9999 -9999 -9999 -9999 -9999 -9999 -9999 -9999 -9999 -9999 -9999 -9999 -9999 -9999 -9999 -9999 -9999 -9999 -9999 -9999 -9999 -9999 -9999 -9999 -9999 -9999 -9999 -9999 
-9999 -9999 -9999 -9999 -9999 -9999 -9999 -9999 -9999 -9999 -9999 -9999 -9999 -9999 -9999 -9999 -9999 -9999 -9999 -9999 -9999 -9999 -9999 -9999 -9999 -9999 -9999 -9999 -9999 -9999 -9999 -9999 -9999 -9999 -9999 -9999 -9999 -9999 -9999 597.7185 610.6976 614.0444 611.8098 600.7243 598.545 603.4214 614.3972 619.0258 623.5778 623.7647 626.2665 639.6701 655.0029 659.9529 657.6312 641.0613 634.8627 622.8959 616.0855 620.6025 625.4688 629.6769 622.5564 618.3556 620.8954 619.6456 618.7394 611.5745 605.754 595.5059 600.5092 601.4041 603.6982 603.405 601.6119 600.6089 597.9295 601.4112 606.7803 605.0524 610.4846 616.8669 618.1918 623.4124 618.334 615.2808 618.0774 622.2776 625.3993 627.3713 629.9872 629.7021 628.4883 623.0637 628.0023 628.1338 625.0466 622.8137 614.4824 614.4293 619.7157 615.3102 613.218 616.9725 626.2713 635.728 631.5222 618.6691 612.7286 620.1515 623.4684 625.0641 624.3595 613.1666 609.998 620.4086 629.8304 632.5417 629.5939 614.2117 598.412 -9999 -9999 -9999 -9999 -9999 -9999 -9999 -9999 -9999 -9999 -9999 -9999 -9999 -9999 -9999 -9999 -9999 -9999 -9999 -9999 -9999 -9999 -9999 -9999 -9999 -9999 -9999 -9999 -9999 -9999 -9999 -9999 -9999 -9999 -9999 -9999 -9999 -9999 -9999 -9999 -9999 -9999 -9999 -9999 -9999 -9999 -9999 -9999 -9999 
-9999 -9999 -9999 -9999 -9999 -9999 -9999 -9999 -9999 -9999 -9999 -9999 -9999 -9999 -9999 -9999 -9999 -9999 -9999 -9999 -9999 -9999 -9999 -9999 -9999 -9999 -9999 -9999 -9999 -9999 -9999 -9999 -9999 -9999 -9999 -9999 -9999 -9999 -9999 595.6999 600.8025 603.2128 594.2698 591.9554 592.3675 605.4669 619.7397 625.763 621.6088 620.4354 630.2393 648.4579 652.5504 652.5353 658.4019 646.2321 633.3442 619.877 617.5134 621.5828 623.6201 622.4127 622.226 620.2632 612.8379 605.6344 602.9227 600.9784 600.1982 598.153 601.6384 601.2355 607.3057 607.1548 604.4286 601.0639 598.8833 602.5929 605.4462 601.0122 602.5941 614.4208 618.7945 620.9664 621.0328 620.9906 621.7003 622.1229 627.5741 631.5181 626.2859 623.0327 618.5791 620.2949 627.4206 623.1595 616.7744 610.0613 602.9264 605.2435 609.1213 604.2081 603.2957 611.4098 621.6039 632.3194 636.7072 623.6549 617.5886 623.7308 619.2779 612.6104 611.5311 609.1773 605.2291 610.7712 623.2155 634.8461 625.9695 598.8643 -9999 -9999 -9999 -9999 -9999 -9999 -9999 -9999 -9999 -9999 -9999 -9999 -9999 -9999 -9999 -9999 -9999 -9999 -9999 -9999 -9999 -9999 -9999 -9999 -9999 -9999 -9999 -9999 -9999 -9999 -9999 -9999 -9999 -9999 -9999 -9999 -9999 -9999 -9999 -9999 -9999 -9999 -9999 -9999 -9999 -9999 -9999 -9999 -9999 -9999 
-9999 -9999 -9999 -9999 -9999 -9999 -9999 -9999 -9999 -9999 -9999 -9999 -9999 -9999 -9999 -9999 -9999 -9999 -9999 -9999 -9999 -9999 -9999 -9999 -9999 -9999 -9999 -9999 -9999 -9999 -9999 -9999 -9999 -9999 -9999 -9999 -9999 -9999 -9999 597.5574 595.6832 602.8682 595.3793 591.6285 592.5497 615.5244 633.0984 630.0221 621.7845 625.8417 642.2841 653.2072 655.9512 659.5905 657.206 643.5178 627.4665 619.5135 622.4382 617.5482 620.1996 620.9101 629.6697 632.6064 618.4675 606.257 595.0948 592.485 595.0457 599.4328 600.3312 605.8215 606.6879 606.9052 604.8445 602.3018 600.6251 600.5394 594.996 590.7366 592.4576 604.3157 613.0642 619.2045 620.0214 617.1358 613.1666 617.9236 624.1812 625.5646 624.5107 625.5834 628.3848 629.5602 622.4475 617.1611 611.3601 607.6238 601.1328 601.3848 606.7499 605.1972 606.0284 611.3281 615.7491 626.304 637.3893 643.1815 632.6476 620.2639 624.8054 607.8458 596.2338 596.263 609.7628 614.3135 624.8921 637.9139 621.5504 -9999 -9999 -9999 -9999 -9999 -9999 -9999 -9999 -9999 -9999 -9999 -9999 -9999 -9999 -9999 -9999 -9999 -9999 -9999 -9999 -9999 -9999 -9999 -9999 -9999 -9999 -9999 -9999 -9999 -9999 -9999 -9999 -9999 -9999 -9999 -9999 -9999 -9999 -9999 -9999 -9999 -9999 -9999 -9999 -9999 -9999 -9999 -9999 -9999 -9999 -9999 
-9999 -9999 -9999 -9999 -9999 -9999 -9999 -9999 -9999 -9999 -9999 -9999 -9999 -9999 -9999 -9999 -9999 -9999 -9999 -9999 -9999 -9999 -9999 -9999 -9999 -9999 -9999 -9999 -9999 -9999 -9999 -9999 -9999 -9999 -9999 -9999 -9999 -9999 -9999 -9999 592.8761 601.626 599.5604 590.9896 600.924 620.9938 639.5844 645.2936 632.9866 626.454 632.3817 639.2515 645.1755 655.3294 651.8639 636.2068 629.3377 634.2939 628.9017 620.771 618.5178 619.6533 625.4392 628.4738 615.0049 603.4748 594.3578 590.2316 590.8616 598.7618 605.1428 606.563 601.4344 598.7732 604.1841 606.3278 601.8243 595.2654 587.6202 586.6822 595.9256 597.9371 607.1473 615.5941 616.6638 604.5033 609.9086 619.4149 622.8703 627.5534 632.7214 631.1419 625.8356 620.4487 622.1972 617.5661 612.6116 603.4012 606.4089 602.4664 603.8814 608.6461 606.7718 606.2557 612.7675 621.4845 628.4843 634.6008 631.6949 620.8771 626.1552 611.9943 616.1937 619.2412 609.8228 617.1014 625.1187 618.4774 603.358 -9999 -9999 -9999 -9999 -9999 -9999 -9999 -9999 -9999 -9999 -9999 -9999 -9999 -9999 -9999 -9999 -9999 -9999 -9999 -9999 -9999 -9999 -9999 -9999 -9999 -9999 -9999 -9999 -9999 -9999 -9999 -9999 -9999 -9999 -9999 -9999 -9999 -9999 -9999 -9999 -9999 -9999 -9999 -9999 -9999 -9999 -9999 -9999 -9999 -9999 -9999 
-9999 -9999 -9999 -9999 -9999 -9999 -9999 -9999 -9999 -9999 -9999 -9999 -9999 -9999 -9999 -9999 -9999 -9999 -9999 -9999 -9999 -9999 -9999 -9999 -9999 -9999 -9999 -9999 -9999 -9999 -9999 -9999 -9999 -9999 -9999 -9999 -9999 -9999 -9999 -9999 -9999 601.011 597.9846 596.0633 616.0443 627.7381 641.9164 647.8496 640.3779 634.5178 638.665 637.8353 645.9458 650.6924 645.963 639.0729 642.2793 642.7197 631.6729 630.6903 628.4304 620.9869 630.0842 631.3494 612.4471 598.5492 597.8691 594.1552 592.7785 597.5576 601.7279 599.9255 601.3676 602.1873 603.6422 606.087 595.0839 592.1373 590.8 596.0793 600.7803 596.8707 602.2043 610.4463 604.4963 599.0896 608.0948 616.8952 623.6165 628.1844 629.7144 629.5204 627.6343 628.1876 624.254 620.4446 614.2862 609.3824 610.0894 609.0049 606.71 608.1542 606.8167 615.0604 618.8704 618.4639 622.3143 625.1976 619.0992 615.4468 620.4562 629.4133 640.1468 641.3976 639.5682 630.5481 626.0204 -9999 -9999 -9999 -9999 -9999 -9999 -9999 -9999 -9999 -9999 -9999 -9999 -9999 -9999 -9999 -9999 -9999 -9999 -9999 -9999 -9999 -9999 -9999 -9999 -9999 -9999 -9999 -9999 -9999 -9999 -9999 -9999 -9999 -9999 -9999 -9999 -9999 -9999 -9999 -9999 -9999 -9999 -9999 -9999 -9999 -9999 -9999 -9999 -9999 -9999 -9999 -9999 -9999 
-9999 -9999 -9999 -9999 -9999 -9999 -9999 -9999 -9999 -9999 -9999 -9999 -9999 -9999 -9999 -9999 -9999 -9999 -9999 -9999 -9999 -9999 -9999 -9999 -9999 -9999 -9999 -9999 -9999 -9999 -9999 -9999 -9999 -9999 -9999 -9999 -9999 -9999 -9999 -9999 -9999 590.0891 585.9418 603.887 615.0442 624.7671 638.283 645.1315 646.4724 638.4609 634.2072 646.0948 658.8884 656.9977 646.9854 646.8284 657.1317 660.3442 651.222 640.825 634.4592 624.3318 632.4693 640.715 624.4901 613.1085 607.549 600.9273 592.9318 597.0691 597.4142 601.6832 604.8716 602.2697 591.3677 586.7946 590.3586 596.6312 599.6906 599.808 601.5542 605.5739 610.1097 605.6219 598.1917 598.3817 606.9796 618.7059 625.3985 630.8616 626.6796 616.5256 617.3015 627.8937 628.939 620.6058 608.9564 602.579 600.7727 607.9553 608.2233 605.3975 596.9866 606.2471 614.6524 617.4986 622.2022 623.2302 616.5009 609.6416 621.6308 630.6891 640.3034 641.2872 -9999 -9999 -9999 -9999 -9999 -9999 -9999 -9999 -9999 -9999 -9999 -9999 -9999 -9999 -9999 -9999 -9999 -9999 -9999 -9999 -9999 -9999 -9999 -9999 -9999 -9999 -9999 -9999 -9999 -9999 -9999 -9999 -9999 -9999 -9999 -9999 -9999 -9999 -9999 -9999 -9999 -9999 -9999 -9999 -9999 -9999 -9999 -9999 -9999 -9999 -9999 -9999 -9999 -9999 -9999 -9999 
-9999 -9999 -9999 -9999 -9999 -9999 -9999 -9999 -9999 -9999 -9999 -9999 -9999 -9999 -9999 -9999 -9999 -9999 -9999 -9999 -9999 -9999 -9999 -9999 -9999 -9999 -9999 -9999 -9999 -9999 -9999 -9999 -9999 -9999 -9999 -9999 -9999 -9999 -9999 -9999 -9999 586.2805 601.277 608.763 604.4413 610.5394 620.2969 637.8318 641.5317 624.2418 619.7047 639.5731 649.487 656.4613 652.1472 654.1909 653.3057 652.8763 648.7027 636.0512 624.6204 615.6462 624.0988 635.7689 629.4677 620.9675 611.1296 610.7154 607.025 609.0654 608.0525 602.0248 598.1605 600.0695 595.196 587.692 589.7282 599.159 601.6996 602.8849 599.9053 606.844 605.9922 601.6283 589.0246 593.6456 605.1102 612.4991 616.8362 620.1204 619.007 618.8602 618.4677 621.4097 616.2403 608.8284 596.8254 599.9335 603.6384 604.8596 604.9197 608.1771 604.6792 607.9603 609.4999 613.3902 614.4403 617.3678 625.7376 633.1072 630.3731 631.1257 634.5375 -9999 -9999 -9999 -9999 -9999 -9999 -9999 -9999 -9999 -9999 -9999 -9999 -9999 -9999 -9999 -9999 -9999 -9999 -9999 -9999 -9999 -9999 -9999 -9999 -9999 -9999 -9999 -9999 -9999 -9999 -9999 -9999 -9999 -9999 -9999 -9999 -9999 -9999 -9999 -9999 -9999 -9999 -9999 -9999 -9999 -9999 -9999 -9999 -9999 -9999 -9999 -9999 -9999 -9999 -9999 -9999 -9999 
-9999 -9999 -9999 -9999 -9999 -9999 -9999 -9999 -9999 -9999 -9999 -9999 -9999 -9999 -9999 -9999 -9999 -9999 -9999 -9999 -9999 -9999 -9999 -9999 -9999 -9999 -9999 -9999 -9999 -9999 -9999 -9999 -9999 -9999 -9999 -9999 -9999 -9999 -9999 -9999 -9999 590.9563 610.9692 614.3676 609.1591 609.4202 615.5539 633.4035 630.9317 611.951 619.6093 637.2721 648.8253 651.2231 652.3918 648.6729 648.2278 641.4087 637.5253 628.3099 616.6436 609.1885 617.1077 630.095 632.5219 623.5802 613.2605 614.9111 621.2115 621.4164 612.2772 607.3864 601.6195 597.4813 597.1998 595.0516 594.8796 600.6176 600.6871 602.7027 604.9348 609.0112 607.1111 599.3423 592.623 585.7997 599.9664 610.6362 615.6205 618.1969 614.6783 613.605 612.4467 608.4139 603.9207 600.2807 594.5795 600.0581 602.572 611.0031 617.2679 614.2961 602.582 600.2973 606.8823 609.5308 617.8574 627.8046 633.2186 632.2415 627.0216 631.4318 615.3865 -9999 -9999 -9999 -9999 -9999 -9999 -9999 -9999 -9999 -9999 -9999 -9999 -9999 -9999 -9999 -9999 -9999 -9999 -9999 -9999 -9999 -9999 -9999 -9999 -9999 -9999 -9999 -9999 -9999 -9999 -9999 -9999 -9999 -9999 -9999 -9999 -9999 -9999 -9999 -9999 -9999 -9999 -9999 -9999 -9999 -9999 -9999 -9999 -9999 -9999 -9999 -9999 -9999 -9999 -9999 -9999 -9999 
-9999 -9999 -9999 -9999 -9999 -9999 -9999 -9999 -9999 -9999 -9999 -9999 -9999 -9999 -9999 -9999 -9999 -9999 -9999 -9999 -9999 -9999 -9999 -9999 -9999 -9999 -9999 -9999 -9999 -9999 -9999 -9999 -9999 -9999 -9999 -9999 -9999 -9999 -9999 -9999 -9999 592.983 613.8052 619.1043 609.8228 611.0944 620.2987 638.2663 624.9235 608.0832 614.6696 627.8334 636.2406 640.5873 641.1228 639.4747 636.2455 623.7563 612.511 605.1909 603.0571 606.608 614.4526 622.1675 629.366 626.8294 623.8934 621.4248 623.9626 617.9218 610.3328 604.0675 599.835 594.3718 593.849 595.0304 598.5403 607.312 607.1248 605.0876 611.3564 609.8019 604.5715 604.5033 603.7302 596.7493 594.7859 600.863 610.5529 615.1656 615.955 616.2343 606.793 597.3648 595.4924 595.364 602.0886 607.6387 603.415 606.3015 607.3207 604.683 602.0527 605.3261 608.3776 614.8594 625.2012 631.4178 632.2321 625.0253 632.4033 635.1919 -9999 -9999 -9999 -9999 -9999 -9999 -9999 -9999 -9999 -9999 -9999 -9999 -9999 -9999 -9999 -9999 -9999 -9999 -9999 -9999 -9999 -9999 -9999 -9999 -9999 -9999 -9999 -9999 -9999 -9999 -9999 -9999 -9999 -9999 -9999 -9999 -9999 -9999 -9999 -9999 -9999 -9999 -9999 -9999 -9999 -9999 -9999 -9999 -9999 -9999 -9999 -9999 -9999 -9999 -9999 -9999 -9999 -9999 
-9999 -9999 -9999 -9999 -9999 -9999 -9999 -9999 -9999 -9999 -9999 -9999 -9999 -9999 -9999 -9999 -9999 -9999 -9999 -9999 -9999 -9999 -9999 -9999 -9999 -9999 -9999 -9999 -9999 -9999 -9999 -9999 -9999 -9999 -9999 -9999 -9999 -9999 -9999 -9999 580.984 599.3486 613.6052 618.721 614.8594 615.5319 625.5414 638.055 628.4408 613.8531 616.8264 625.2794 628.4726 632.3026 631.4971 624.6313 612.0351 597.3253 592.8876 586.5248 591.9133 602.2463 611.5422 620.7687 629.2486 629.837 627.4678 624.7295 618.3376 610.8692 603.8732 600.4386 596.1995 595.8162 598.7936 602.9377 605.2773 606.057 603.3198 606.6243 614.663 611.1613 600.1944 602.2037 605.1501 607.1462 603.3359 596.2997 599.5377 610.4202 617.515 620.5256 607.178 598.8486 597.555 604.1461 605.1376 601.4961 603.9993 603.9922 599.8957 599.4523 600.3047 602.0017 610.4772 620.954 628.4726 624.9764 628.3026 641.8616 644.8342 -9999 -9999 -9999 -9999 -9999 -9999 -9999 -9999 -9999 -9999 -9999 -9999 -9999 -9999 -9999 -9999 -9999 -9999 -9999 -9999 -9999 -9999 -9999 -9999 -9999 -9999 -9999 -9999 -9999 -9999 -9999 -9999 -9999 -9999 -9999 -9999 -9999 -9999 -9999 -9999 -9999 -9999 -9999 -9999 -9999 -9999 -9999 -9999 -9999 -9999 -9999 -9999 -9999 -9999 -9999 -9999 -9999 -9999 -9999 
-9999 -9999 -9999 -9999 -9999 -9999 -9999 -9999 -9999 -9999 -9999 -9999 -9999 -9999 -9999 -9999 -9999 -9999 -9999 -9999 -9999 -9999 -9999 -9999 -9999 -9999 -9999 -9999 -9999 -9999 -9999 -9999 -9999 -9999 -9999 -9999 -9999 -9999 -9999 -9999 586.7339 607.3718 611.5864 613.4816 619.932 626.4577 631.7862 633.5076 620.8236 612.7266 612.6983 611.5845 611.0242 621.6478 626.1334 613.4379 592.5804 587.3262 591.0641 590.5908 596.2128 603.6869 611.0826 626.576 631.6627 624.6494 616.2675 613.5964 597.7927 589.3118 584.9843 587.138 590.1096 594.2928 601.5263 608.4462 611.4451 608.6764 602.2664 602.8173 605.3994 604.804 602.0437 598.8145 596.6477 604.1039 607.1967 605.5894 602.8016 609.3792 615.6229 620.4575 610.4933 603.5727 602.5659 607.2371 608.7299 606.2682 609.8738 608.2401 604.0825 603.8826 600.8813 603.9094 610.4153 622.8835 634.2753 632.8272 640.8392 650.2219 646.4969 -9999 -9999 -9999 -9999 -9999 -9999 -9999 -9999 -9999 -9999 -9999 -9999 -9999 -9999 -9999 -9999 -9999 -9999 -9999 -9999 -9999 -9999 -9999 -9999 -9999 -9999 -9999 -9999 -9999 -9999 -9999 -9999 -9999 -9999 -9999 -9999 -9999 -9999 -9999 -9999 -9999 -9999 -9999 -9999 -9999 -9999 -9999 -9999 -9999 -9999 -9999 -9999 -9999 -9999 -9999 -9999 -9999 -9999 -9999 
-9999 -9999 -9999 -9999 -9999 -9999 -9999 -9999 -9999 -9999 -9999 -9999 -9999 -9999 -9999 -9999 -9999 -9999 -9999 -9999 -9999 -9999 -9999 -9999 -9999 -9999 -9999 -9999 -9999 -9999 -9999 -9999 -9999 -9999 -9999 -9999 -9999 -9999 -9999 -9999 591.832 610.0255 613.5886 614.0814 621.8354 619.0209 619.9271 621.9398 612.3469 608.5931 606.4914 601.7147 594.4189 592.8258 593.2327 589.159 593.8681 597.8611 597.5112 591.1135 591.4432 595.399 611.4815 634.5559 638.633 627.7924 619.4589 612.9257 593.0156 579.7431 582.2076 581.098 586.9735 594.0709 604.0463 608.5396 607.2155 605.9945 596.2666 593.3917 595.923 599.1071 602.6965 603.5853 598.5252 607.6532 611.8605 611.4061 603.4183 605.1726 609.9532 620.2692 616.0104 607.7972 608.7033 611.4159 612.6878 608.5079 607.8855 605.9528 600.2441 594.1207 590.6639 598.4956 610.0559 618.5608 631.9948 644.0403 649.4233 -9999 -9999 -9999 -9999 -9999 -9999 -9999 -9999 -9999 -9999 -9999 -9999 -9999 -9999 -9999 -9999 -9999 -9999 -9999 -9999 -9999 -9999 -9999 -9999 -9999 -9999 -9999 -9999 -9999 -9999 -9999 -9999 -9999 -9999 -9999 -9999 -9999 -9999 -9999 -9999 -9999 -9999 -9999 -9999 -9999 -9999 -9999 -9999 -9999 -9999 -9999 -9999 -9999 -9999 -9999 -9999 -9999 -9999 -9999 -9999 -9999 
-9999 -9999 -9999 -9999 -9999 -9999 -9999 -9999 -9999 -9999 -9999 -9999 -9999 -9999 -9999 -9999 -9999 -9999 -9999 -9999 -9999 -9999 -9999 -9999 -9999 -9999 -9999 -9999 -9999 -9999 -9999 -9999 -9999 -9999 -9999 -9999 -9999 -9999 -9999 -9999 599.3494 615.8973 613.7828 619.4683 620.4636 608.2109 603.917 604.8021 606.8654 609.347 608.2518 607.3831 603.4238 596.5005 591.2985 591.2408 600.5256 598.0911 596.3157 595.8116 588.6058 587.3959 608.2644 631.6153 632.9847 626.6832 614.9149 603.5543 588.694 586.1003 588.8836 587.1327 592.2025 599.5485 604.2332 604.7631 603.1012 595.1674 592.4236 588.5709 591.0046 593.5984 599.9691 606.6931 613.6194 612.6005 607.4363 609.1031 608.8022 604.3634 611.2225 621.2065 615.4673 607.5078 608.2794 613.5916 610.0838 605.6133 601.6359 605.2397 608.9149 603.0018 597.4599 602.8889 607.1188 611.3801 620.9042 632.4536 -9999 -9999 -9999 -9999 -9999 -9999 -9999 -9999 -9999 -9999 -9999 -9999 -9999 -9999 -9999 -9999 -9999 -9999 -9999 -9999 -9999 -9999 -9999 -9999 -9999 -9999 -9999 -9999 -9999 -9999 -9999 -9999 -9999 -9999 -9999 -9999 -9999 -9999 -9999 -9999 -9999 -9999 -9999 -9999 -9999 -9999 -9999 -9999 -9999 -9999 -9999 -9999 -9999 -9999 -9999 -9999 -9999 -9999 -9999 -9999 -9999 -9999 
-9999 -9999 -9999 -9999 -9999 -9999 -9999 -9999 -9999 -9999 -9999 -9999 -9999 -9999 -9999 -9999 -9999 -9999 -9999 -9999 -9999 -9999 -9999 -9999 -9999 -9999 -9999 -9999 -9999 -9999 -9999 -9999 -9999 -9999 -9999 -9999 -9999 -9999 -9999 -9999 601.8813 610.466 611.5622 612.8893 614.0267 610.37 600.7235 597.6824 602.8661 604.393 608.6465 611.9843 613.0494 609.788 603.7829 602.1716 600.4485 589.6306 588.0958 595.3685 589.0285 584.9882 601.0614 621.267 626.6191 616.8154 607.7492 606.9952 601.0533 594.9656 595.1093 597.8793 602.059 605.1276 603.5468 596.8072 593.152 588.0378 589.0032 591.155 595.5381 597.496 594.9884 604.6053 612.4998 610.7615 600.8156 606.6369 607.4766 601.9224 609.7061 621.9634 618.3352 611.0237 609.7441 610.9729 604.248 599.7479 603.1563 611.6161 611.1068 603.3128 597.0538 601.3071 605.558 604.6466 611.1407 626.0046 -9999 -9999 -9999 -9999 -9999 -9999 -9999 -9999 -9999 -9999 -9999 -9999 -9999 -9999 -9999 -9999 -9999 -9999 -9999 -9999 -9999 -9999 -9999 -9999 -9999 -9999 -9999 -9999 -9999 -9999 -9999 -9999 -9999 -9999 -9999 -9999 -9999 -9999 -9999 -9999 -9999 -9999 -9999 -9999 -9999 -9999 -9999 -9999 -9999 -9999 -9999 -9999 -9999 -9999 -9999 -9999 -9999 -9999 -9999 -9999 -9999 -9999 
-9999 -9999 -9999 -9999 -9999 -9999 -9999 -9999 -9999 -9999 -9999 -9999 -9999 -9999 -9999 -9999 -9999 -9999 -9999 -9999 -9999 -9999 -9999 -9999 -9999 -9999 -9999 -9999 -9999 -9999 -9999 -9999 -9999 -9999 -9999 -9999 -9999 -9999 -9999 -9999 593.738 601.8664 610.3469 611.3861 613.134 610.7972 598.9781 596.3697 598.9271 600.7197 605.9258 604.3333 611.8903 611.1556 605.3604 603.2756 598.3555 591.7852 591.9631 601.3148 598.0782 589.5812 595.1069 615.6831 624.4724 621.729 614.8853 614.7443 612.7039 613.9494 615.6703 609.3481 612.8875 613.8268 611.3094 597.7095 585.3567 581.9135 588.2813 598.7808 593.6691 590.687 594.4878 599.666 599.2121 599.0289 602.0565 601.0666 598.7791 598.9136 602.4199 609.3008 616.9259 619.0148 606.8204 601.4075 599.3721 606.5358 614.1821 618.2911 612.788 601.3021 595.1158 597.9515 597.4067 596.913 601.355 614.2109 -9999 -9999 -9999 -9999 -9999 -9999 -9999 -9999 -9999 -9999 -9999 -9999 -9999 -9999 -9999 -9999 -9999 -9999 -9999 -9999 -9999 -9999 -9999 -9999 -9999 -9999 -9999 -9999 -9999 -9999 -9999 -9999 -9999 -9999 -9999 -9999 -9999 -9999 -9999 -9999 -9999 -9999 -9999 -9999 -9999 -9999 -9999 -9999 -9999 -9999 -9999 -9999 -9999 -9999 -9999 -9999 -9999 -9999 -9999 -9999 -9999 -9999 
-9999 -9999 -9999 -9999 -9999 -9999 -9999 -9999 -9999 -9999 -9999 -9999 -9999 -9999 -9999 -9999 -9999 -9999 -9999 -9999 -9999 -9999 -9999 -9999 -9999 -9999 -9999 -9999 -9999 -9999 -9999 -9999 -9999 -9999 -9999 -9999 -9999 -9999 -9999 -9999 585.6711 598.1415 608.9539 611.2927 614.6401 608.0014 596.7873 596.132 598.3627 600.3867 599.9626 593.5219 601.6052 605.8745 601.466 599.7512 600.8 601.0786 601.5641 608.5091 605.9708 599.3273 599.5306 613.552 624.9691 627.7968 626.7162 625.2023 622.4012 624.3433 624.5762 620.0146 615.7852 617.2336 621.2115 614.8386 586.3362 579.1739 591.8749 600.8889 597.2697 592.4174 592.9772 597.2416 600.9253 608.2595 606.3708 597.6121 600.3615 602.2136 600.4359 607.0737 617.679 620.2802 600.9929 598.257 602.6436 611.9653 620.723 624.3706 609.2861 598.5454 603.2858 596.0775 589.1151 589.6487 597.6474 619.9994 -9999 -9999 -9999 -9999 -9999 -9999 -9999 -9999 -9999 -9999 -9999 -9999 -9999 -9999 -9999 -9999 -9999 -9999 -9999 -9999 -9999 -9999 -9999 -9999 -9999 -9999 -9999 -9999 -9999 -9999 -9999 -9999 -9999 -9999 -9999 -9999 -9999 -9999 -9999 -9999 -9999 -9999 -9999 -9999 -9999 -9999 -9999 -9999 -9999 -9999 -9999 -9999 -9999 -9999 -9999 -9999 -9999 -9999 -9999 -9999 -9999 -9999 
-9999 -9999 -9999 -9999 -9999 -9999 -9999 -9999 -9999 -9999 -9999 -9999 -9999 -9999 -9999 -9999 -9999 -9999 -9999 -9999 -9999 -9999 -9999 -9999 -9999 -9999 -9999 -9999 -9999 -9999 -9999 -9999 -9999 -9999 -9999 -9999 -9999 -9999 -9999 -9999 -9999 593.1937 606.177 605.8334 602.6168 603.5532 597.7192 598.6038 600.3143 598.1727 597.4851 586.4176 590.4395 600.6705 599.955 594.5451 596.4915 600.8208 602.6198 607.5515 609.5018 605.7344 599.039 608.6697 622.886 625.1545 623.9081 620.1045 614.2529 613.9866 616.2538 620.5879 615.7552 614.8293 614.8286 619.1912 596.9982 574.9875 585.3916 601.233 609.0907 608.4493 598.4417 597.8516 608.2364 613.8329 600.3489 598.614 608.1934 605.9415 599.3903 604.6255 622.3652 620.9407 603.3857 598.034 606.3132 610.6447 613.2712 619.618 609.5358 601.0425 604.9573 604.8998 596.3887 590.0172 598.6797 612.0103 626.2919 -9999 -9999 -9999 -9999 -9999 -9999 -9999 -9999 -9999 -9999 -9999 -9999 -9999 -9999 -9999 -9999 -9999 -9999 -9999 -9999 -9999 -9999 -9999 -9999 -9999 -9999 -9999 -9999 -9999 -9999 -9999 -9999 -9999 -9999 -9999 -9999 -9999 -9999 -9999 -9999 -9999 -9999 -9999 -9999 -9999 -9999 -9999 -9999 -9999 -9999 -9999 -9999 -9999 -9999 -9999 -9999 -9999 -9999 -9999 -9999 -9999 
-9999 -9999 -9999 -9999 -9999 -9999 -9999 -9999 -9999 -9999 -9999 -9999 -9999 -9999 -9999 -9999 -9999 -9999 -9999 -9999 -9999 -9999 -9999 -9999 -9999 -9999 -9999 -9999 -9999 -9999 -9999 -9999 -9999 -9999 -9999 -9999 -9999 -9999 -9999 -9999 -9999 590.5159 603.1935 599.3878 592.8685 596.4788 596.823 599.3499 600.1633 596.1423 593.9308 591.1486 588.9222 593.1444 585.6017 586.5363 592.3911 596.4726 597.6063 603.6323 608.9414 606.5432 597.3578 608.7798 621.7856 624.6356 623.2333 617.7427 612.9442 606.3157 613.4255 616.373 615.5872 614.6043 607.807 605.9183 591.4176 570.7684 580.5516 595.6693 601.0269 602.3834 599.8441 594.7816 601.4722 603.8814 595.822 599.7858 607.6163 603.7652 592.059 592.3315 609.133 615.9232 606.5756 602.8196 614.2566 614.7449 606.0883 600.5684 599.5624 597.3826 597.324 605.2416 601.9796 597.8116 595.4461 582.9815 579.1979 596.9942 -9999 -9999 -9999 -9999 -9999 -9999 -9999 -9999 -9999 -9999 -9999 -9999 -9999 -9999 -9999 -9999 -9999 -9999 -9999 -9999 -9999 -9999 -9999 -9999 -9999 -9999 -9999 -9999 -9999 -9999 -9999 -9999 -9999 -9999 -9999 -9999 -9999 -9999 -9999 -9999 -9999 -9999 -9999 -9999 -9999 -9999 -9999 -9999 -9999 -9999 -9999 -9999 -9999 -9999 -9999 -9999 -9999 -9999 -9999 -9999 
-9999 -9999 -9999 -9999 -9999 -9999 -9999 -9999 -9999 -9999 -9999 -9999 -9999 -9999 -9999 -9999 -9999 -9999 -9999 -9999 -9999 -9999 -9999 -9999 -9999 -9999 -9999 -9999 -9999 -9999 -9999 -9999 -9999 -9999 -9999 -9999 -9999 -9999 -9999 -9999 -9999 585.4459 602.5531 592.8633 587.9529 590.895 590.7872 586.9623 592.9872 593.8912 588.5284 597.1274 593.6232 583.5718 582.3793 579.3941 586.0155 586.3963 587.098 595.2673 606.9521 605.9116 607.1211 613.0937 616.5279 618.1767 620.1849 620.4268 618.5613 606.8111 602.3029 607.1312 609.895 606.024 599.676 594.331 583.197 577.2971 579.5118 591.3856 591.9016 592.7036 592.3311 591.9837 589.3067 589.804 593.9059 596.8706 606.257 604.6017 593.5236 588.0199 600.5112 599.3069 596.5601 602.084 620.8309 618.0259 606.0359 600.4764 602.7111 599.1749 588.8966 603.1182 605.3943 611.9485 621.2419 602.8757 584.039 578.5916 -9999 -9999 -9999 -9999 -9999 -9999 -9999 -9999 -9999 -9999 -9999 -9999 -9999 -9999 -9999 -9999 -9999 -9999 -9999 -9999 -9999 -9999 -9999 -9999 -9999 -9999 -9999 -9999 -9999 -9999 -9999 -9999 -9999 -9999 -9999 -9999 -9999 -9999 -9999 -9999 -9999 -9999 -9999 -9999 -9999 -9999 -9999 -9999 -9999 -9999 -9999 -9999 -9999 -9999 -9999 -9999 -9999 -9999 -9999 -9999 
-9999 -9999 -9999 -9999 -9999 -9999 -9999 -9999 -9999 -9999 -9999 -9999 -9999 -9999 -9999 -9999 -9999 -9999 -9999 -9999 -9999 -9999 -9999 -9999 -9999 -9999 -9999 -9999 -9999 -9999 -9999 -9999 -9999 -9999 -9999 -9999 -9999 -9999 -9999 -9999 -9999 584.0628 601.3766 590.1688 579.9001 576.2726 572.6141 576.2396 589.2026 597.958 594.5145 599.4271 599.7607 596.2935 590.5577 582.2676 586.3839 586.4899 586.4105 589.3851 600.4775 612.5485 608.2588 604.5522 611.5757 616.6458 618.1134 619.4071 620.4538 613.4324 602.5192 597.7267 603.8663 602.3904 596.0984 589.5433 577.9881 585.51 592.3777 588.9724 591.7245 593.6406 586.2768 584.3897 586.9102 588.2529 582.6213 580.1332 585.3198 586.2897 582.1759 583.7514 587.4321 588.0687 593.0486 600.6832 616.4869 617.5923 609.3022 610.8804 611.0051 604.7443 601.0294 612.9524 622.7706 627.3373 623.9662 607.7721 593.2518 582.2742 -9999 -9999 -9999 -9999 -9999 -9999 -9999 -9999 -9999 -9999 -9999 -9999 -9999 -9999 -9999 -9999 -9999 -9999 -9999 -9999 -9999 -9999 -9999 -9999 -9999 -9999 -9999 -9999 -9999 -9999 -9999 -9999 -9999 -9999 -9999 -9999 -9999 -9999 -9999 -9999 -9999 -9999 -9999 -9999 -9999 -9999 -9999 -9999 -9999 -9999 -9999 -9999 -9999 -9999 -9999 -9999 -9999 -9999 -9999 -9999 
-9999 -9999 -9999 -9999 -9999 -9999 -9999 -9999 -9999 -9999 -9999 -9999 -9999 -9999 -9999 -9999 -9999 -9999 -9999 -9999 -9999 -9999 -9999 -9999 -9999 -9999 -9999 -9999 -9999 -9999 -9999 -9999 -9999 -9999 -9999 -9999 -9999 -9999 -9999 -9999 -9999 582.2766 595.103 584.8342 580.5619 584.2996 578.8054 582.4784 595.6159 608.3902 602.0588 603.0221 603.3409 602.7681 596.2933 591.6507 590.6288 590.0737 586.238 592.9553 601.4238 608.7436 608.1454 603.1513 612.1491 619.2199 620.3523 619.7438 618.9634 620.1263 613.905 600.8322 595.2533 597.8326 597.3153 592.4679 583.462 590.6178 593.8707 586.6288 585.2018 593.1431 588.4797 582.6461 581.8523 588.2001 581.9846 574.4635 569.1506 566.3738 577.6304 600.8761 603.0056 610.3886 612.4286 606.4483 616.0337 619.6533 607.6312 605.8534 608.4686 599.7883 599.9937 613.7052 621.3384 620.6973 607.8619 588.4976 576.0858 582.7266 593.6514 -9999 -9999 -9999 -9999 -9999 -9999 -9999 -9999 -9999 -9999 -9999 -9999 -9999 -9999 -9999 -9999 -9999 -9999 -9999 -9999 -9999 -9999 -9999 -9999 -9999 -9999 -9999 -9999 -9999 -9999 -9999 -9999 -9999 -9999 -9999 -9999 -9999 -9999 -9999 -9999 -9999 -9999 -9999 -9999 -9999 -9999 -9999 -9999 -9999 -9999 -9999 -9999 -9999 -9999 -9999 -9999 -9999 -9999 -9999 
-9999 -9999 -9999 -9999 -9999 -9999 -9999 -9999 -9999 -9999 -9999 -9999 -9999 -9999 -9999 -9999 -9999 -9999 -9999 -9999 -9999 -9999 -9999 -9999 -9999 -9999 -9999 -9999 -9999 -9999 -9999 -9999 -9999 -9999 -9999 -9999 -9999 -9999 -9999 -9999 -9999 576.6768 587.4495 589.5239 580.7832 579.9692 583.5446 582.218 593.6334 599.0106 590.9757 595.4938 601.0652 602.6022 606.5189 597.1136 596.8287 595.3766 587.8653 586.8941 594.6177 602.9297 600.4064 604.1109 607.4986 614.0518 617.7383 619.0903 617.1653 619.541 615.9767 609.9483 601.4797 592.8315 591.4383 590.5564 588.2267 593.4687 595.2781 587.1366 588.0751 593.5159 592.9529 586.8767 584.0667 586.6409 582.8241 574.5886 561.3714 564.0358 590.6216 613.3741 616.861 618.1608 612.6749 606.1957 618.6931 615.4261 606.7541 606.3708 602.4017 603.8607 605.5656 612.3395 622.6816 607.9822 585.7414 572.5938 578.7401 598.6531 608.4568 -9999 -9999 -9999 -9999 -9999 -9999 -9999 -9999 -9999 -9999 -9999 -9999 -9999 -9999 -9999 -9999 -9999 -9999 -9999 -9999 -9999 -9999 -9999 -9999 -9999 -9999 -9999 -9999 -9999 -9999 -9999 -9999 -9999 -9999 -9999 -9999 -9999 -9999 -9999 -9999 -9999 -9999 -9999 -9999 -9999 -9999 -9999 -9999 -9999 -9999 -9999 -9999 -9999 -9999 -9999 -9999 -9999 -9999 -9999 
-9999 -9999 -9999 -9999 -9999 -9999 -9999 -9999 -9999 -9999 -9999 -9999 -9999 -9999 -9999 -9999 -9999 -9999 -9999 -9999 -9999 -9999 -9999 -9999 -9999 -9999 -9999 -9999 -9999 -9999 -9999 -9999 -9999 -9999 -9999 -9999 -9999 -9999 -9999 -9999 -9999 584.1421 588.67 576.4723 584.3234 596.9518 601.7064 596.9157 591.9952 580.9142 572.2661 578.2161 591.675 600.4561 607.4531 601.4684 599.8649 595.1284 584.4325 583.1931 588.2672 599.0995 599.1248 601.1786 602.2131 607.7542 612.087 615.2806 615.2045 615.6093 614.2122 612.2516 601.3109 599.3461 600.7966 601.0767 595.677 589.8245 585.4348 579.3583 585.4731 599.1559 597.0247 588.9822 581.8661 586.6714 586.6525 583.2879 574.1172 574.5596 594.5294 611.6487 613.1896 619.965 616.988 605.0013 612.8848 621.4041 614.0753 604.7182 599.2247 598.9819 608.7772 626.4777 627.0928 606.6918 584.7118 578.118 601.2794 613.583 608.0276 -9999 -9999 -9999 -9999 -9999 -9999 -9999 -9999 -9999 -9999 -9999 -9999 -9999 -9999 -9999 -9999 -9999 -9999 -9999 -9999 -9999 -9999 -9999 -9999 -9999 -9999 -9999 -9999 -9999 -9999 -9999 -9999 -9999 -9999 -9999 -9999 -9999 -9999 -9999 -9999 -9999 -9999 -9999 -9999 -9999 -9999 -9999 -9999 -9999 -9999 -9999 -9999 -9999 -9999 -9999 -9999 -9999 -9999 -9999 
-9999 -9999 -9999 -9999 -9999 -9999 -9999 -9999 -9999 -9999 -9999 -9999 -9999 -9999 -9999 -9999 -9999 -9999 -9999 -9999 -9999 -9999 -9999 -9999 -9999 -9999 -9999 -9999 -9999 -9999 -9999 -9999 -9999 -9999 -9999 -9999 -9999 -9999 -9999 -9999 -9999 -9999 583.7879 587.7479 599.3309 596.6644 594.1189 591.9387 585.5314 576.0287 565.6232 567.7628 588.6843 600.0941 602.9844 595.645 596.9049 594.5413 587.2161 592.7108 598.2278 604.0449 604.7706 593.2461 595.0189 603.132 613.5657 615.3939 616.303 614.9791 610.9882 608.8743 607.8033 603.0993 604.8232 605.9103 599.7744 587.6475 575.8845 574.5295 576.0503 579.0228 595.865 599.3267 598.5226 586.2559 581.7854 584.3936 579.4819 575.5411 593.8293 609.1628 618.8179 628.2003 620.8735 607.6632 615.9489 620.3535 605.5806 595.1704 590.2054 588.7588 599.3248 615.3171 608.6286 591.1423 580.4836 592.3138 596.8038 580.9019 565.1629 554.1105 558.1728 569.2158 -9999 -9999 -9999 -9999 -9999 -9999 -9999 -9999 -9999 -9999 -9999 -9999 -9999 -9999 -9999 -9999 -9999 -9999 -9999 -9999 -9999 -9999 -9999 -9999 -9999 -9999 -9999 -9999 -9999 -9999 -9999 -9999 -9999 -9999 -9999 -9999 -9999 -9999 -9999 -9999 -9999 -9999 -9999 -9999 -9999 -9999 -9999 -9999 -9999 -9999 -9999 -9999 -9999 -9999 -9999 -9999 
-9999 -9999 -9999 -9999 -9999 -9999 -9999 -9999 -9999 -9999 -9999 -9999 -9999 -9999 -9999 -9999 -9999 -9999 -9999 -9999 -9999 -9999 -9999 -9999 -9999 -9999 -9999 -9999 -9999 -9999 -9999 -9999 -9999 -9999 -9999 -9999 -9999 -9999 -9999 -9999 -9999 -9999 578.0078 585.559 587.0888 587.5231 590.4967 591.8389 586.0319 573.2858 565.3257 571.0375 592.4257 602.0097 599.0668 598.0858 602.4269 596.1143 584.3619 591.1795 593.6131 604.2255 607.44 599.0137 589.8799 594.8351 607.4911 613.0406 614.11 611.8854 611.6124 609.6844 607.0844 605.077 602.6488 599.8725 605.9333 596.6349 579.5222 581.5085 587.347 589.9889 598.9478 606.1272 604.3911 585.5139 577.3883 577.9528 571.3262 568.5182 592.2588 609.5806 627.1901 631.1946 622.4141 618.5957 618.1602 607.1992 589.105 589.4965 588.2838 590.1212 597.9529 610.5301 608.9459 594.8561 588.472 579.2622 560.0325 552.6438 557.4903 556.8926 573.7232 589.8477 592.1729 -9999 -9999 -9999 -9999 -9999 -9999 -9999 -9999 -9999 -9999 -9999 -9999 -9999 -9999 -9999 -9999 -9999 -9999 -9999 -9999 -9999 -9999 -9999 -9999 -9999 -9999 -9999 -9999 -9999 -9999 -9999 -9999 -9999 -9999 -9999 -9999 -9999 -9999 -9999 -9999 -9999 -9999 -9999 -9999 -9999 -9999 -9999 -9999 -9999 -9999 -9999 -9999 -9999 -9999 -9999 
-9999 -9999 -9999 -9999 -9999 -9999 -9999 -9999 -9999 -9999 -9999 -9999 -9999 -9999 -9999 -9999 -9999 -9999 -9999 -9999 -9999 -9999 -9999 -9999 -9999 -9999 -9999 -9999 -9999 -9999 -9999 -9999 -9999 -9999 -9999 -9999 -9999 -9999 -9999 -9999 -9999 -9999 575.2607 586.358 591.704 593.3551 592.2893 590.8371 587.1675 579.9156 573.7708 581.5358 595.1055 603.6761 604.2142 600.6743 602.7054 591.8094 583.3615 584.2413 583.5367 593.4644 599.073 593.8147 588.8484 588.5472 601.2656 604.9473 607.8843 606.167 604.7952 605.1151 606.3619 600.3943 599.7285 598.0896 598.4087 599.8831 593.4113 581.9631 587.5377 596.371 597.5637 600.2607 602.9825 589.628 582.7994 581.79 578.0112 562.7589 578.0767 594.8905 610.3332 612.4557 612.6772 612.3148 602.0135 590.2054 582.8826 578.5685 576.0963 587.1187 598.3505 604.6792 606.4744 596.1677 586.561 574.094 566.3605 580.2825 572.5625 571.9517 592.0624 -9999 -9999 -9999 -9999 -9999 -9999 -9999 -9999 -9999 -9999 -9999 -9999 -9999 -9999 -9999 -9999 -9999 -9999 -9999 -9999 -9999 -9999 -9999 -9999 -9999 -9999 -9999 -9999 -9999 -9999 -9999 -9999 -9999 -9999 -9999 -9999 -9999 -9999 -9999 -9999 -9999 -9999 -9999 -9999 -9999 -9999 -9999 -9999 -9999 -9999 -9999 -9999 -9999 -9999 -9999 -9999 -9999 
-9999 -9999 -9999 -9999 -9999 -9999 -9999 -9999 -9999 -9999 -9999 -9999 -9999 -9999 -9999 -9999 -9999 -9999 -9999 -9999 -9999 -9999 -9999 -9999 -9999 -9999 -9999 -9999 -9999 -9999 -9999 -9999 -9999 -9999 -9999 -9999 -9999 -9999 -9999 -9999 -9999 -9999 573.1074 584.5679 595.8396 592.9791 586.128 581.7209 588.2189 591.0988 586.8502 584.0537 596.6643 601.9055 606.8785 603.84 604.9731 594.8752 582.5844 580.2369 585.4348 590.9742 599.6569 594.9962 586.5518 585.9496 584.9791 597.3306 603.7025 596.4021 596.4345 604.0173 603.0496 599.0224 590.6062 592.8801 596.2782 598.1107 596.6281 585.662 588.6597 590.4749 586.5907 592.8148 599.2584 592.7943 585.4252 577.4098 566.7625 566.6 561.2383 567.8528 579.4634 592.6539 597.5447 603.6874 587.4333 578.9965 582.3633 575.3792 571.8067 584.9169 596.2319 595.8925 590.9717 581.2817 581.9174 580.0279 582.1238 585.6749 564.3453 573.2814 576.3417 573.9026 582.3808 -9999 -9999 -9999 -9999 -9999 -9999 -9999 -9999 -9999 -9999 -9999 -9999 -9999 -9999 -9999 -9999 -9999 -9999 -9999 -9999 -9999 -9999 -9999 -9999 -9999 -9999 -9999 -9999 -9999 -9999 -9999 -9999 -9999 -9999 -9999 -9999 -9999 -9999 -9999 -9999 -9999 -9999 -9999 -9999 -9999 -9999 -9999 -9999 -9999 -9999 -9999 -9999 -9999 -9999 -9999 
-9999 -9999 -9999 -9999 -9999 -9999 -9999 -9999 -9999 -9999 -9999 -9999 -9999 -9999 -9999 -9999 -9999 -9999 -9999 -9999 -9999 -9999 -9999 -9999 -9999 -9999 -9999 -9999 -9999 -9999 -9999 -9999 -9999 -9999 -9999 -9999 -9999 -9999 -9999 -9999 -9999 -9999 575.7109 591.6213 602.4651 597.9705 581.9226 573.3572 584.2729 593.6724 596.7759 599.4499 600.3652 603.9993 603.9383 603.1766 596.0966 581.1952 580.2723 579.0907 592.951 594.1342 599.1674 599.6646 592.8595 585.1656 581.1483 581.4915 583.4633 589.5933 596.4077 598.9212 586.9224 579.6059 574.1219 579.1299 586.8423 596.6491 600.0051 597.7095 593.7662 588.8746 578.7583 588.2421 595.1603 587.612 580.894 577.8767 568.2634 568.0634 558.2703 558.486 568.6273 571.996 581.0896 585.3015 581.8036 570.4801 571.584 566.216 568.6747 573.7204 584.5563 597.2988 591.3984 578.7912 577.1618 578.0576 582.8002 583.3167 554.3634 559.1342 564.4727 575.9069 580.9058 -9999 -9999 -9999 -9999 -9999 -9999 -9999 -9999 -9999 -9999 -9999 -9999 -9999 -9999 -9999 -9999 -9999 -9999 -9999 -9999 -9999 -9999 -9999 -9999 -9999 -9999 -9999 -9999 -9999 -9999 -9999 -9999 -9999 -9999 -9999 -9999 -9999 -9999 -9999 -9999 -9999 -9999 -9999 -9999 -9999 -9999 -9999 -9999 -9999 -9999 -9999 -9999 -9999 -9999 -9999 
-9999 -9999 -9999 -9999 -9999 -9999 -9999 -9999 -9999 -9999 -9999 -9999 -9999 -9999 -9999 -9999 -9999 -9999 -9999 -9999 -9999 -9999 -9999 -9999 -9999 -9999 -9999 -9999 -9999 -9999 -9999 -9999 -9999 -9999 -9999 -9999 -9999 -9999 -9999 -9999 -9999 -9999 580.7343 594.6102 600.8491 594.9948 580.113 572.2993 581.1463 591.0063 597.9466 608.6838 603.3032 600.6024 594.9808 601.2719 599.6342 582.0223 577.3372 578.2672 590.9981 592.237 606.069 609.741 595.1055 586.3329 584.2924 581.7195 581.3145 581.1292 592.1225 606.4294 605.9422 597.2322 586.0493 590.0713 594.8625 604.2844 607.8664 603.3235 599.6608 588.1359 577.2184 585.0654 589.5164 584.339 577.0451 577.5817 570.0611 565.2438 556.3441 550.053 566.8592 571.9385 577.4093 585.8759 583.006 569.0396 565.8394 560.0325 564.5996 565.04 575.9393 593.5848 598.4302 588.1653 575.7648 573.9541 582.5159 577.5746 551.7169 550.8148 572.1509 590.3652 587.3141 581.4967 -9999 -9999 -9999 -9999 -9999 -9999 -9999 -9999 -9999 -9999 -9999 -9999 -9999 -9999 -9999 -9999 -9999 -9999 -9999 -9999 -9999 -9999 -9999 -9999 -9999 -9999 -9999 -9999 -9999 -9999 -9999 -9999 -9999 -9999 -9999 -9999 -9999 -9999 -9999 -9999 -9999 -9999 -9999 -9999 -9999 -9999 -9999 -9999 -9999 -9999 -9999 -9999 -9999 -9999 
-9999 -9999 -9999 -9999 -9999 -9999 -9999 -9999 -9999 -9999 -9999 -9999 -9999 -9999 -9999 -9999 -9999 -9999 -9999 -9999 -9999 -9999 -9999 -9999 -9999 -9999 -9999 -9999 -9999 -9999 -9999 -9999 -9999 -9999 -9999 -9999 -9999 -9999 -9999 -9999 -9999 -9999 -9999 584.9208 595.8574 587.0901 580.1233 578.0812 586.0648 595.4275 602.0055 603.8906 595.7037 592.049 592.5868 599.4143 594.113 594.5427 588.2387 583.0738 584.8134 596.6605 601.0609 605.5768 600.4954 589.4352 584.5127 579.7217 580.9566 589.2445 595.4518 604.6053 610.0191 612.7002 611.5721 604.8683 604.1667 604.1766 610.0795 604.2631 602.9264 593.7444 574.9128 577.962 579.3026 587.1786 578.0493 571.7749 572.3839 571.8643 562.7139 545.0931 563.894 576.1484 585.1282 594.8585 590.6255 574.4884 572.3256 557.5854 556.0514 564.2809 575.5529 581.6642 588.8426 584.3416 571.8489 571.2126 580.2643 569.0403 547.1302 551.5452 573.4597 583.7139 579.8373 -9999 -9999 -9999 -9999 -9999 -9999 -9999 -9999 -9999 -9999 -9999 -9999 -9999 -9999 -9999 -9999 -9999 -9999 -9999 -9999 -9999 -9999 -9999 -9999 -9999 -9999 -9999 -9999 -9999 -9999 -9999 -9999 -9999 -9999 -9999 -9999 -9999 -9999 -9999 -9999 -9999 -9999 -9999 -9999 -9999 -9999 -9999 -9999 -9999 -9999 -9999 -9999 -9999 -9999 -9999 
-9999 -9999 -9999 -9999 -9999 -9999 -9999 -9999 -9999 -9999 -9999 -9999 -9999 -9999 -9999 -9999 -9999 -9999 -9999 -9999 -9999 -9999 -9999 -9999 -9999 -9999 -9999 -9999 -9999 -9999 -9999 -9999 -9999 -9999 -9999 -9999 -9999 -9999 -9999 -9999 -9999 -9999 -9999 581.8368 592.5681 592.9106 587.3586 587.125 586.0965 589.5624 603.6235 603.8643 598.4315 591.8786 595.4313 594.4089 590.9755 596.6053 590.387 580.2238 590.1059 609.7744 605.3116 596.8571 597.9238 591.6776 584.3813 578.4828 580.2977 591.1716 596.5397 590.2097 590.5562 591.6328 594.1653 592.6755 585.312 587.4565 590.1476 593.6501 595.8434 593.9204 575.6359 571.1863 575.4682 588.7511 584.205 574.7824 570.2131 564.6645 560.351 548.4529 555.8239 573.233 584.5005 588.667 584.5684 576.8729 572.7399 564.7383 548.0757 564.7343 573.9792 573.1605 579.3275 578.3755 568.5028 565.6647 576.8506 562.5488 545.662 559.9526 577.5674 574.818 -9999 -9999 -9999 -9999 -9999 -9999 -9999 -9999 -9999 -9999 -9999 -9999 -9999 -9999 -9999 -9999 -9999 -9999 -9999 -9999 -9999 -9999 -9999 -9999 -9999 -9999 -9999 -9999 -9999 -9999 -9999 -9999 -9999 -9999 -9999 -9999 -9999 -9999 -9999 -9999 -9999 -9999 -9999 -9999 -9999 -9999 -9999 -9999 -9999 -9999 -9999 -9999 -9999 -9999 -9999 -9999 
-9999 -9999 -9999 -9999 -9999 -9999 -9999 -9999 -9999 -9999 -9999 -9999 -9999 -9999 -9999 -9999 -9999 -9999 -9999 -9999 -9999 -9999 -9999 -9999 -9999 -9999 -9999 -9999 -9999 -9999 -9999 -9999 -9999 -9999 -9999 -9999 -9999 -9999 -9999 -9999 -9999 -9999 -9999 583.3478 599.6519 599.4069 590.3522 586.872 585.9005 591.3095 599.2527 602.2928 598.9086 597.4865 597.9376 599.6986 606.0132 601.3903 593.5848 583.9331 595.7137 597.7534 595.0266 600.4026 595.5115 589.3273 582.9761 575.7148 578.8643 581.137 588.074 589.8189 581.4265 578.4519 579.4348 578.7801 573.2462 571.9822 572.6824 585.3015 586.3309 593.2044 581.8484 578.5955 579.1425 591.0808 586.3193 577.8583 567.2014 560.7172 560.3307 553.9177 549.5803 570.5911 589.3235 584.6321 570.36 570.508 573.317 570.9933 557.4244 563.3483 568.9836 569.1082 572.4965 576.0695 573.4419 564.3545 569.5737 566.5626 555.556 574.6545 576.9329 -9999 -9999 -9999 -9999 -9999 -9999 -9999 -9999 -9999 -9999 -9999 -9999 -9999 -9999 -9999 -9999 -9999 -9999 -9999 -9999 -9999 -9999 -9999 -9999 -9999 -9999 -9999 -9999 -9999 -9999 -9999 -9999 -9999 -9999 -9999 -9999 -9999 -9999 -9999 -9999 -9999 -9999 -9999 -9999 -9999 -9999 -9999 -9999 -9999 -9999 -9999 -9999 -9999 -9999 -9999 -9999 -9999 
-9999 -9999 -9999 -9999 -9999 -9999 -9999 -9999 -9999 -9999 -9999 -9999 -9999 -9999 -9999 -9999 -9999 -9999 -9999 -9999 -9999 -9999 -9999 -9999 -9999 -9999 -9999 -9999 -9999 -9999 -9999 -9999 -9999 -9999 -9999 -9999 -9999 -9999 -9999 -9999 -9999 -9999 -9999 592.5911 599.1636 579.4348 573.6742 579.0189 593.0333 602.8774 595.1585 595.5115 605.1751 609.4463 606.4669 604.8397 604.1465 597.1998 590.163 584.6768 583.5258 583.0439 591.1929 598.9276 590.5981 582.5042 576.7713 574.4884 576.1267 576.8664 576.2159 582.7994 588.1614 585.5008 579.4517 574.2523 570.942 574.7878 582.0554 586.0828 588.1165 594.243 589.4777 582.5029 578.3301 585.9698 587.0707 588.2234 572.5515 560.7886 560.9305 554.3429 546.9632 570.7352 583.0926 571.2047 564.8067 573.2999 575.3234 575.3357 566.0442 554.6257 560.4197 557.459 559.9897 567.7152 563.613 558.6483 570.7186 569.2983 560.037 570.0536 -9999 -9999 -9999 -9999 -9999 -9999 -9999 -9999 -9999 -9999 -9999 -9999 -9999 -9999 -9999 -9999 -9999 -9999 -9999 -9999 -9999 -9999 -9999 -9999 -9999 -9999 -9999 -9999 -9999 -9999 -9999 -9999 -9999 -9999 -9999 -9999 -9999 -9999 -9999 -9999 -9999 -9999 -9999 -9999 -9999 -9999 -9999 -9999 -9999 -9999 -9999 -9999 -9999 -9999 -9999 -9999 -9999 -9999 
-9999 -9999 -9999 -9999 -9999 -9999 -9999 -9999 -9999 -9999 -9999 -9999 -9999 -9999 -9999 -9999 -9999 -9999 -9999 -9999 -9999 -9999 -9999 -9999 -9999 -9999 -9999 -9999 -9999 -9999 -9999 -9999 -9999 -9999 -9999 -9999 -9999 -9999 -9999 -9999 -9999 -9999 574.2004 591.8466 589.7667 580.4522 575.3041 580.1365 588.0519 583.6925 580.3832 595.2826 606.3132 602.0437 588.1707 590.8655 595.0019 592.3176 585.4309 579.3884 576.5708 587.1392 590.1443 587.6163 585.4117 580.8476 575.524 572.1186 574.6361 571.7178 571.3877 571.3705 589.6845 595.7768 592.5502 590.0891 588.0528 584.5175 581.7431 582.038 586.7011 589.9384 575.9715 573.4677 577.793 579.0176 584.5918 578.0721 568.658 556.5156 550.9473 546.7568 549.3803 572.9091 567.5018 557.349 565.5587 575.0079 570.2305 564.9542 562.7186 557.3775 551.8001 554.1788 558.6365 558.8182 555.421 547.7239 561.9966 567.0356 569.3231 -9999 -9999 -9999 -9999 -9999 -9999 -9999 -9999 -9999 -9999 -9999 -9999 -9999 -9999 -9999 -9999 -9999 -9999 -9999 -9999 -9999 -9999 -9999 -9999 -9999 -9999 -9999 -9999 -9999 -9999 -9999 -9999 -9999 -9999 -9999 -9999 -9999 -9999 -9999 -9999 -9999 -9999 -9999 -9999 -9999 -9999 -9999 -9999 -9999 -9999 -9999 -9999 -9999 -9999 -9999 -9999 -9999 -9999 -9999 
-9999 -9999 -9999 -9999 -9999 -9999 -9999 -9999 -9999 -9999 -9999 -9999 -9999 -9999 -9999 -9999 -9999 -9999 -9999 -9999 -9999 -9999 -9999 -9999 -9999 -9999 -9999 -9999 -9999 -9999 -9999 -9999 -9999 -9999 -9999 -9999 -9999 -9999 -9999 -9999 -9999 -9999 572.9236 580.4797 578.0589 579.2138 577.6721 583.027 583.0367 578.3734 582.2579 600.051 595.3588 579.1064 577.0266 584.7176 -9999 590.1674 583.8976 573.317 575.0354 591.3364 596.4497 589.8245 584.1172 582.7071 575.4458 573.147 568.0322 571.7177 568.4927 570.3911 580.3911 581.3052 594.2584 596.731 588.6496 585.6677 589.3326 595.2863 590.6462 590.4249 575.7459 567.3762 577.0609 576.6694 580.2316 577.7561 566.5972 554.1215 544.0399 543.9516 553.0061 567.3623 551.6633 554.8341 574.6343 571.7177 570.4677 567.0491 568.9817 569.8677 558.3829 549.2852 551.3721 555.0737 545.2397 539.3044 557.9676 570.9595 573.9079 -9999 -9999 -9999 -9999 -9999 -9999 -9999 -9999 -9999 -9999 -9999 -9999 -9999 -9999 -9999 -9999 -9999 -9999 -9999 -9999 -9999 -9999 -9999 -9999 -9999 -9999 -9999 -9999 -9999 -9999 -9999 -9999 -9999 -9999 -9999 -9999 -9999 -9999 -9999 -9999 -9999 -9999 -9999 -9999 -9999 -9999 -9999 -9999 -9999 -9999 -9999 -9999 -9999 -9999 -9999 -9999 -9999 -9999 -9999 
-9999 -9999 -9999 -9999 -9999 -9999 -9999 -9999 -9999 -9999 -9999 -9999 -9999 -9999 -9999 -9999 -9999 -9999 -9999 -9999 -9999 -9999 -9999 -9999 -9999 -9999 -9999 -9999 -9999 -9999 -9999 -9999 -9999 -9999 -9999 -9999 -9999 -9999 -9999 -9999 -9999 -9999 568.3847 571.332 579.7431 579.9857 577.3621 579.5786 577.9606 585.5396 597.1884 592.9778 579.4124 576.2043 -9999 -9999 -9999 578.9141 574.3811 574.1832 583.967 593.2014 596.7162 606.2607 590.2362 577.1697 572.0079 571.0636 565.3478 571.1465 574.4496 579.6682 579.7348 574.6387 585.4426 591.6661 594.0161 591.6507 586.0803 589.7296 589.0786 587.9066 567.1358 563.0052 571.2352 573.7891 575.2542 574.1727 577.1259 571.5025 562.5838 549.2728 535.7549 544.1067 548.3336 573.1233 572.54 558.0397 550.2334 552.1753 555.1836 559.0094 556.634 548.7065 544.4973 546.1782 540.441 545.9805 553.6237 548.4786 533.2938 -9999 -9999 -9999 -9999 -9999 -9999 -9999 -9999 -9999 -9999 -9999 -9999 -9999 -9999 -9999 -9999 -9999 -9999 -9999 -9999 -9999 -9999 -9999 -9999 -9999 -9999 -9999 -9999 -9999 -9999 -9999 -9999 -9999 -9999 -9999 -9999 -9999 -9999 -9999 -9999 -9999 -9999 -9999 -9999 -9999 -9999 -9999 -9999 -9999 -9999 -9999 -9999 -9999 -9999 -9999 -9999 -9999 -9999 -9999 
-9999 -9999 -9999 -9999 -9999 -9999 -9999 -9999 -9999 -9999 -9999 -9999 -9999 -9999 -9999 -9999 -9999 -9999 -9999 -9999 -9999 -9999 -9999 -9999 -9999 -9999 -9999 -9999 -9999 -9999 -9999 -9999 -9999 -9999 -9999 -9999 -9999 -9999 -9999 -9999 -9999 -9999 -9999 567.3683 580.8217 583.9681 574.0465 577.6341 577.7989 582.613 593.7303 592.2497 589.1151 582.8787 -9999 -9999 -9999 573.7311 582.4556 589.8746 592.4807 592.2262 589.6455 593.1865 587.4095 576.8743 578.312 570.0811 574.557 580.6012 587.3959 584.09 587.1249 583.0575 576.9255 572.2939 573.4161 577.2538 580.9938 584.1238 579.0091 568.7047 555.0203 553.2048 569.6749 569.563 578.0649 582.9601 581.6205 577.431 566.5125 555.0162 538.9276 548.4081 569.7162 579.153 571.6761 555.8116 549.5003 549.3585 546.0645 541.6563 537.0562 536.0905 538.6051 537.8202 541.2029 545.9243 529.1179 505.4317 503.535 521.0528 -9999 -9999 -9999 -9999 -9999 -9999 -9999 -9999 -9999 -9999 -9999 -9999 -9999 -9999 -9999 -9999 -9999 -9999 -9999 -9999 -9999 -9999 -9999 -9999 -9999 -9999 -9999 -9999 -9999 -9999 -9999 -9999 -9999 -9999 -9999 -9999 -9999 -9999 -9999 -9999 -9999 -9999 -9999 -9999 -9999 -9999 -9999 -9999 -9999 -9999 -9999 -9999 -9999 -9999 -9999 -9999 -9999 -9999 
-9999 -9999 -9999 -9999 -9999 -9999 -9999 -9999 -9999 -9999 -9999 -9999 -9999 -9999 -9999 -9999 -9999 -9999 -9999 -9999 -9999 -9999 -9999 -9999 -9999 -9999 -9999 -9999 -9999 -9999 -9999 -9999 -9999 -9999 -9999 -9999 -9999 -9999 -9999 -9999 -9999 -9999 -9999 566.8431 574.9326 582.4647 572.0317 572.3282 581.5384 589.1667 588.3046 584.7468 581.0336 -9999 -9999 -9999 -9999 -9999 -9999 595.996 595.3855 591.0827 599.0731 600.4485 592.389 586.3284 579.9236 578.962 567.5404 572.3489 580.2878 582.149 584.4747 578.8206 569.4056 567.475 569.7546 572.9311 589.9396 581.7507 568.3049 561.7888 561.4389 558.9376 568.6472 566.4496 565.2675 579.7274 581.4694 576.9591 564.6151 547.3345 536.8334 553.7782 580.9142 586.3658 571.2228 550.8423 545.1319 543.8952 542.5292 535.3433 531.6006 534.932 536.3909 530.7385 534.9701 529.105 511.161 500.252 504.1464 -9999 -9999 -9999 -9999 -9999 -9999 -9999 -9999 -9999 -9999 -9999 -9999 -9999 -9999 -9999 -9999 -9999 -9999 -9999 -9999 -9999 -9999 -9999 -9999 -9999 -9999 -9999 -9999 -9999 -9999 -9999 -9999 -9999 -9999 -9999 -9999 -9999 -9999 -9999 -9999 -9999 -9999 -9999 -9999 -9999 -9999 -9999 -9999 -9999 -9999 -9999 -9999 -9999 -9999 -9999 -9999 -9999 -9999 -9999 
-9999 -9999 -9999 -9999 -9999 -9999 -9999 -9999 -9999 -9999 -9999 -9999 -9999 -9999 -9999 -9999 -9999 -9999 -9999 -9999 -9999 -9999 -9999 -9999 -9999 -9999 -9999 -9999 -9999 -9999 -9999 -9999 -9999 -9999 -9999 -9999 -9999 -9999 -9999 -9999 -9999 -9999 -9999 564.6996 565.5247 575.0196 569.4833 567.5524 579.9961 585.2407 578.4187 580.2447 574.3969 -9999 -9999 -9999 -9999 -9999 -9999 -9999 587.8002 584.4435 598.2479 599.7555 592.3605 586.1295 581.5724 574.7167 575.6472 571.0654 574.2761 567.8647 566.0382 557.8422 555.787 557.7159 562.4156 581.3247 580.8397 572.2596 574.5201 572.2409 562.3665 553.5197 560.3386 559.6603 569.9734 577.9981 575.5945 563.894 553.6771 542.9005 532.6663 543.9521 567.5479 568.9962 563.3119 542.9814 540.708 544.9514 546.3744 551.9118 541.7248 536.2092 534.0857 532.5985 526.8841 510.808 507.0105 503.7082 -9999 -9999 -9999 -9999 -9999 -9999 -9999 -9999 -9999 -9999 -9999 -9999 -9999 -9999 -9999 -9999 -9999 -9999 -9999 -9999 -9999 -9999 -9999 -9999 -9999 -9999 -9999 -9999 -9999 -9999 -9999 -9999 -9999 -9999 -9999 -9999 -9999 -9999 -9999 -9999 -9999 -9999 -9999 -9999 -9999 -9999 -9999 -9999 -9999 -9999 -9999 -9999 -9999 -9999 -9999 -9999 -9999 -9999 -9999 -9999 
-9999 -9999 -9999 -9999 -9999 -9999 -9999 -9999 -9999 -9999 -9999 -9999 -9999 -9999 -9999 -9999 -9999 -9999 -9999 -9999 -9999 -9999 -9999 -9999 -9999 -9999 -9999 -9999 -9999 -9999 -9999 -9999 -9999 -9999 -9999 -9999 -9999 -9999 -9999 -9999 -9999 -9999 -9999 -9999 563.3361 575.4379 573.6465 574.6198 587.5261 592.251 585.4684 579.772 -9999 -9999 -9999 -9999 -9999 -9999 -9999 -9999 -9999 584.5218 596.5024 589.7939 582.5159 575.2608 567.9202 565.6029 573.2898 568.0687 568.5566 563.4089 564.3639 560.2088 556.5048 550.8841 561.1406 569.7944 576.07 575.8279 577.8846 570.1772 557.6534 551.7017 555.5592 555.1909 571.5344 568.0728 561.673 553.2855 552.2206 551.127 538.5031 537.0759 555.0116 561.2581 559.6351 540.2946 532.9691 535.8134 543.9047 550.8773 547.2222 532.3696 529.6926 528.6833 516.9379 510.2471 -9999 -9999 -9999 -9999 -9999 -9999 -9999 -9999 -9999 -9999 -9999 -9999 -9999 -9999 -9999 -9999 -9999 -9999 -9999 -9999 -9999 -9999 -9999 -9999 -9999 -9999 -9999 -9999 -9999 -9999 -9999 -9999 -9999 -9999 -9999 -9999 -9999 -9999 -9999 -9999 -9999 -9999 -9999 -9999 -9999 -9999 -9999 -9999 -9999 -9999 -9999 -9999 -9999 -9999 -9999 -9999 -9999 -9999 -9999 -9999 -9999 -9999 
-9999 -9999 -9999 -9999 -9999 -9999 -9999 -9999 -9999 -9999 -9999 -9999 -9999 -9999 -9999 -9999 -9999 -9999 -9999 -9999 -9999 -9999 -9999 -9999 -9999 -9999 -9999 -9999 -9999 -9999 -9999 -9999 -9999 -9999 -9999 -9999 -9999 -9999 -9999 -9999 -9999 -9999 -9999 -9999 568.4069 577.9016 569.8166 576.8777 582.8188 585.345 584.6613 -9999 -9999 -9999 -9999 -9999 -9999 -9999 -9999 -9999 -9999 -9999 -9999 592.4621 585.5577 575.4332 571.6364 571.5309 571.7531 570.2291 562.7346 567.2201 567.1358 567.0077 571.2466 573.5648 571.0159 562.0961 565.1924 572.1232 576.869 571.9959 552.7761 544.9805 542.9233 544.7314 567.0952 565.1044 557.3536 552.8583 551.5905 548.486 542.2505 531.5629 546.0566 562.2944 568.5846 548.218 532.6094 532.5389 541.5424 542.3397 546.8607 539.2523 525.2898 522.4916 523.1871 -9999 -9999 -9999 -9999 -9999 -9999 -9999 -9999 -9999 -9999 -9999 -9999 -9999 -9999 -9999 -9999 -9999 -9999 -9999 -9999 -9999 -9999 -9999 -9999 -9999 -9999 -9999 -9999 -9999 -9999 -9999 -9999 -9999 -9999 -9999 -9999 -9999 -9999 -9999 -9999 -9999 -9999 -9999 -9999 -9999 -9999 -9999 -9999 -9999 -9999 -9999 -9999 -9999 -9999 -9999 -9999 -9999 -9999 -9999 -9999 -9999 -9999 -9999 
-9999 -9999 -9999 -9999 -9999 -9999 -9999 -9999 -9999 -9999 -9999 -9999 -9999 -9999 -9999 -9999 -9999 -9999 -9999 -9999 -9999 -9999 -9999 -9999 -9999 -9999 -9999 -9999 -9999 -9999 -9999 -9999 -9999 -9999 -9999 -9999 -9999 -9999 -9999 -9999 -9999 -9999 -9999 -9999 563.626 570.6421 568.9937 574.7336 567.5919 -9999 -9999 -9999 -9999 -9999 -9999 -9999 -9999 -9999 -9999 -9999 -9999 -9999 -9999 580.2442 572.5678 569.7932 570.4203 567.8687 569.1041 574.4383 579.8465 581.399 578.0944 582.2383 583.8124 575.9985 565.8862 561.3093 564.5285 576.0726 576.3423 566.1473 549.0424 539.7325 541.824 542.5648 556.5049 560.9975 564.7142 562.7831 558.2419 556.0186 546.7236 530.7562 542.3699 559.4146 556.9084 551.111 540.4717 533.5237 536.0497 535.4995 543.0009 534.063 519.5446 519.731 -9999 -9999 -9999 -9999 -9999 -9999 -9999 -9999 -9999 -9999 -9999 -9999 -9999 -9999 -9999 -9999 -9999 -9999 -9999 -9999 -9999 -9999 -9999 -9999 -9999 -9999 -9999 -9999 -9999 -9999 -9999 -9999 -9999 -9999 -9999 -9999 -9999 -9999 -9999 -9999 -9999 -9999 -9999 -9999 -9999 -9999 -9999 -9999 -9999 -9999 -9999 -9999 -9999 -9999 -9999 -9999 -9999 -9999 -9999 -9999 -9999 -9999 -9999 -9999 
-9999 -9999 -9999 -9999 -9999 -9999 -9999 -9999 -9999 -9999 -9999 -9999 -9999 -9999 -9999 -9999 -9999 -9999 -9999 -9999 -9999 -9999 -9999 -9999 -9999 -9999 -9999 -9999 -9999 -9999 -9999 -9999 -9999 -9999 -9999 -9999 -9999 -9999 -9999 -9999 -9999 -9999 -9999 -9999 562.5811 566.9235 567.475 561.2419 560.0852 -9999 -9999 -9999 -9999 -9999 -9999 -9999 -9999 -9999 -9999 -9999 -9999 -9999 -9999 562.0274 556.1733 553.8297 558.3354 559.9572 567.4678 562.8437 569.0867 572.6419 580.1533 576.7087 578.9646 568.5821 562.0559 557.9691 555.8673 575.1317 570.5784 561.6094 550.8959 542.8675 546.5463 544.6202 552.2825 561.6696 568.4793 566.2615 561.1033 552.5703 547.8309 534.1141 530.7071 543.5885 543.5425 548.0729 542.2044 532.4833 527.2634 526.6381 531.6142 525.9816 513.6388 519.3658 -9999 -9999 -9999 -9999 -9999 -9999 -9999 -9999 -9999 -9999 -9999 -9999 -9999 -9999 -9999 -9999 -9999 -9999 -9999 -9999 -9999 -9999 -9999 -9999 -9999 -9999 -9999 -9999 -9999 -9999 -9999 -9999 -9999 -9999 -9999 -9999 -9999 -9999 -9999 -9999 -9999 -9999 -9999 -9999 -9999 -9999 -9999 -9999 -9999 -9999 -9999 -9999 -9999 -9999 -9999 -9999 -9999 -9999 -9999 -9999 -9999 -9999 -9999 -9999 
-9999 -9999 -9999 -9999 -9999 -9999 -9999 -9999 -9999 -9999 -9999 -9999 -9999 -9999 -9999 -9999 -9999 -9999 -9999 -9999 -9999 -9999 -9999 -9999 -9999 -9999 -9999 -9999 -9999 -9999 -9999 -9999 -9999 -9999 -9999 -9999 -9999 -9999 -9999 -9999 -9999 -9999 -9999 -9999 564.09 567.0692 566.3392 572.435 579.5917 -9999 -9999 -9999 -9999 -9999 -9999 -9999 -9999 -9999 -9999 -9999 -9999 -9999 -9999 -9999 -9999 555.6909 553.9943 548.9141 553.6755 556.1243 554.2089 567.9762 580.6362 574.4897 569.9335 567.8702 560.2387 548.3667 546.9064 559.3273 565.5622 565.0215 555.1349 543.4061 539.2061 547.9832 564.4581 565.1863 564.2901 559.7745 554.5738 549.2529 542.8605 535.3806 526.1803 529.1207 539.9635 548.52 538.0751 524.7386 517.1621 517.9218 518.9243 517.9257 512.3141 -9999 -9999 -9999 -9999 -9999 -9999 -9999 -9999 -9999 -9999 -9999 -9999 -9999 -9999 -9999 -9999 -9999 -9999 -9999 -9999 -9999 -9999 -9999 -9999 -9999 -9999 -9999 -9999 -9999 -9999 -9999 -9999 -9999 -9999 -9999 -9999 -9999 -9999 -9999 -9999 -9999 -9999 -9999 -9999 -9999 -9999 -9999 -9999 -9999 -9999 -9999 -9999 -9999 -9999 -9999 -9999 -9999 -9999 -9999 -9999 -9999 -9999 -9999 -9999 -9999 
-9999 -9999 -9999 -9999 -9999 -9999 -9999 -9999 -9999 -9999 -9999 -9999 -9999 -9999 -9999 -9999 -9999 -9999 -9999 -9999 -9999 -9999 -9999 -9999 -9999 -9999 -9999 -9999 -9999 -9999 -9999 -9999 -9999 -9999 -9999 -9999 -9999 -9999 -9999 -9999 -9999 -9999 -9999 -9999 565.8239 565.8868 580.1624 592.8442 594.9994 585.3683 -9999 -9999 -9999 -9999 -9999 -9999 -9999 -9999 -9999 -9999 -9999 -9999 -9999 -9999 -9999 559.1164 553.2444 548.7582 542.3118 550.9056 561.5662 566.6241 574.2267 581.3093 573.5767 568.6765 563.9229 554.0284 542.4034 548.2415 559.3069 565.024 555.2906 540.6071 538.2182 543.2148 557.8698 559.4417 560.7886 552.0328 545.7833 547.295 550.6035 544.4769 532.0862 527.5291 534.7576 542.5899 538.8798 530.062 528.5248 523.28 518.676 511.3663 515.4271 -9999 -9999 -9999 -9999 -9999 -9999 -9999 -9999 -9999 -9999 -9999 -9999 -9999 -9999 -9999 -9999 -9999 -9999 -9999 -9999 -9999 -9999 -9999 -9999 -9999 -9999 -9999 -9999 -9999 -9999 -9999 -9999 -9999 -9999 -9999 -9999 -9999 -9999 -9999 -9999 -9999 -9999 -9999 -9999 -9999 -9999 -9999 -9999 -9999 -9999 -9999 -9999 -9999 -9999 -9999 -9999 -9999 -9999 -9999 -9999 -9999 -9999 -9999 -9999 -9999 
-9999 -9999 -9999 -9999 -9999 -9999 -9999 -9999 -9999 -9999 -9999 -9999 -9999 -9999 -9999 -9999 -9999 -9999 -9999 -9999 -9999 -9999 -9999 -9999 -9999 -9999 -9999 -9999 -9999 -9999 -9999 -9999 -9999 -9999 -9999 -9999 -9999 -9999 -9999 -9999 -9999 -9999 -9999 -9999 -9999 566.4862 575.0171 569.7162 571.7721 -9999 -9999 -9999 -9999 -9999 -9999 -9999 -9999 -9999 -9999 -9999 -9999 -9999 -9999 -9999 -9999 -9999 538.0413 542.2407 542.4626 548.8561 557.8035 556.2883 562.938 565.6935 568.4633 564.7007 567.2587 566.4476 553.0554 536.106 554.7869 567.7801 559.1923 547.3758 538.8728 541.0279 554.4099 560.4968 552.3168 542.1721 540.9454 547.4625 551.8639 553.7305 549.4143 536.3787 519.9053 532.9371 545.9331 542.0687 533.6304 529.5067 521.0777 522.0567 -9999 -9999 -9999 -9999 -9999 -9999 -9999 -9999 -9999 -9999 -9999 -9999 -9999 -9999 -9999 -9999 -9999 -9999 -9999 -9999 -9999 -9999 -9999 -9999 -9999 -9999 -9999 -9999 -9999 -9999 -9999 -9999 -9999 -9999 -9999 -9999 -9999 -9999 -9999 -9999 -9999 -9999 -9999 -9999 -9999 -9999 -9999 -9999 -9999 -9999 -9999 -9999 -9999 -9999 -9999 -9999 -9999 -9999 -9999 -9999 -9999 -9999 -9999 -9999 -9999 -9999 
-9999 -9999 -9999 -9999 -9999 -9999 -9999 -9999 -9999 -9999 -9999 -9999 -9999 -9999 -9999 -9999 -9999 -9999 -9999 -9999 -9999 -9999 -9999 -9999 -9999 -9999 -9999 -9999 -9999 -9999 -9999 -9999 -9999 -9999 -9999 -9999 -9999 -9999 -9999 -9999 -9999 -9999 -9999 -9999 -9999 566.562 556.858 562.2681 552.3152 -9999 -9999 -9999 -9999 -9999 -9999 -9999 -9999 -9999 -9999 -9999 -9999 -9999 -9999 -9999 -9999 -9999 -9999 -9999 533.4172 547.7023 554.8401 548.5786 554.0736 554.3798 556.4981 556.1112 551.5781 553.1088 556.8594 547.2498 546.2226 568.3722 561.6593 546.4091 529.9264 545.264 557.1401 554.6491 545.814 538.5482 541.3444 551.4202 557.4664 557.5854 553.6468 541.0237 518.8469 525.0707 540.9182 537.3286 526.2192 520.155 510.9298 -9999 -9999 -9999 -9999 -9999 -9999 -9999 -9999 -9999 -9999 -9999 -9999 -9999 -9999 -9999 -9999 -9999 -9999 -9999 -9999 -9999 -9999 -9999 -9999 -9999 -9999 -9999 -9999 -9999 -9999 -9999 -9999 -9999 -9999 -9999 -9999 -9999 -9999 -9999 -9999 -9999 -9999 -9999 -9999 -9999 -9999 -9999 -9999 -9999 -9999 -9999 -9999 -9999 -9999 -9999 -9999 -9999 -9999 -9999 -9999 -9999 -9999 -9999 -9999 -9999 -9999 -9999 
-9999 -9999 -9999 -9999 -9999 -9999 -9999 -9999 -9999 -9999 -9999 -9999 -9999 -9999 -9999 -9999 -9999 -9999 -9999 -9999 -9999 -9999 -9999 -9999 -9999 -9999 -9999 -9999 -9999 -9999 -9999 -9999 -9999 -9999 -9999 -9999 -9999 -9999 -9999 -9999 -9999 -9999 -9999 -9999 -9999 -9999 -9999 558.1157 549.8568 559.2142 -9999 -9999 -9999 -9999 -9999 -9999 -9999 -9999 -9999 -9999 -9999 -9999 -9999 -9999 -9999 -9999 -9999 537.6356 535.3454 544.3839 538.6267 542.527 553.1129 550.0757 539.6232 538.7626 531.9198 535.9703 538.2689 539.475 561.202 569.6069 560.2996 546.2869 528.413 539.2733 546.7501 539.703 539.121 541.7038 545.8235 546.6819 548.0646 548.7997 549.9725 532.5916 519.7654 520.7052 537.7795 536.4487 523.1374 520.1724 520.8792 -9999 -9999 -9999 -9999 -9999 -9999 -9999 -9999 -9999 -9999 -9999 -9999 -9999 -9999 -9999 -9999 -9999 -9999 -9999 -9999 -9999 -9999 -9999 -9999 -9999 -9999 -9999 -9999 -9999 -9999 -9999 -9999 -9999 -9999 -9999 -9999 -9999 -9999 -9999 -9999 -9999 -9999 -9999 -9999 -9999 -9999 -9999 -9999 -9999 -9999 -9999 -9999 -9999 -9999 -9999 -9999 -9999 -9999 -9999 -9999 -9999 -9999 -9999 -9999 -9999 -9999 -9999 
-9999 -9999 -9999 -9999 -9999 -9999 -9999 -9999 -9999 -9999 -9999 -9999 -9999 -9999 -9999 -9999 -9999 -9999 -9999 -9999 -9999 -9999 -9999 -9999 -9999 -9999 -9999 -9999 -9999 -9999 -9999 -9999 -9999 -9999 -9999 -9999 -9999 -9999 -9999 -9999 -9999 -9999 -9999 -9999 -9999 -9999 -9999 557.4134 556.3863 -9999 -9999 -9999 -9999 -9999 -9999 -9999 -9999 -9999 -9999 -9999 -9999 -9999 -9999 -9999 -9999 -9999 -9999 -9999 538.622 540.3569 538.0598 549.4205 553.6824 552.36 543.1509 535.1161 534.8591 532.8374 527.5049 541.2479 561.8657 564.3116 561.9951 543.5174 526.9847 540.2544 535.774 534.7902 539.9935 542.9465 541.124 540.6723 542.1525 540.0987 537.062 530.0963 514.872 525.9097 548.1545 547.3358 519.2366 511.589 515.4102 -9999 -9999 -9999 -9999 -9999 -9999 -9999 -9999 -9999 -9999 -9999 -9999 -9999 -9999 -9999 -9999 -9999 -9999 -9999 -9999 -9999 -9999 -9999 -9999 -9999 -9999 -9999 -9999 -9999 -9999 -9999 -9999 -9999 -9999 -9999 -9999 -9999 -9999 -9999 -9999 -9999 -9999 -9999 -9999 -9999 -9999 -9999 -9999 -9999 -9999 -9999 -9999 -9999 -9999 -9999 -9999 -9999 -9999 -9999 -9999 -9999 -9999 -9999 -9999 -9999 -9999 -9999 
-9999 -9999 -9999 -9999 -9999 -9999 -9999 -9999 -9999 -9999 -9999 -9999 -9999 -9999 -9999 -9999 -9999 -9999 -9999 -9999 -9999 -9999 -9999 -9999 -9999 -9999 -9999 -9999 -9999 -9999 -9999 -9999 -9999 -9999 -9999 -9999 -9999 -9999 -9999 -9999 -9999 -9999 -9999 -9999 -9999 -9999 -9999 -9999 558.0301 -9999 -9999 -9999 -9999 -9999 -9999 -9999 -9999 -9999 -9999 -9999 -9999 -9999 -9999 -9999 -9999 -9999 547.097 544.9915 546.5567 531.2699 538.9993 547.0928 546.3493 548.7748 544.5437 542.994 537.3645 524.6144 534.8549 558.9579 566.9274 566.251 562.4379 546.6819 524.4888 524.7559 523.8226 534.6388 540.0231 548.1724 546.6191 542.1583 545.407 542.7684 532.8232 518.1208 504.0758 517.7199 524.6924 526.8086 516.7065 512.9571 512.1632 -9999 -9999 -9999 -9999 -9999 -9999 -9999 -9999 -9999 -9999 -9999 -9999 -9999 -9999 -9999 -9999 -9999 -9999 -9999 -9999 -9999 -9999 -9999 -9999 -9999 -9999 -9999 -9999 -9999 -9999 -9999 -9999 -9999 -9999 -9999 -9999 -9999 -9999 -9999 -9999 -9999 -9999 -9999 -9999 -9999 -9999 -9999 -9999 -9999 -9999 -9999 -9999 -9999 -9999 -9999 -9999 -9999 -9999 -9999 -9999 -9999 -9999 -9999 -9999 -9999 -9999 -9999 
-9999 -9999 -9999 -9999 -9999 -9999 -9999 -9999 -9999 -9999 -9999 -9999 -9999 -9999 -9999 -9999 -9999 -9999 -9999 -9999 -9999 -9999 -9999 -9999 -9999 -9999 -9999 -9999 -9999 -9999 -9999 -9999 -9999 -9999 -9999 -9999 -9999 -9999 -9999 -9999 -9999 -9999 -9999 -9999 -9999 -9999 -9999 -9999 -9999 -9999 -9999 -9999 -9999 -9999 -9999 -9999 -9999 -9999 -9999 -9999 -9999 -9999 -9999 -9999 561.1669 550.1749 538.1934 533.1162 539.6141 534.6641 533.8092 547.3151 543.7183 542.2547 539.7369 544.7601 534.3325 526.5732 553.1583 561.6109 561.3876 552.301 541.3456 530.3751 518.0666 515.2145 519.5825 531.9219 537.5682 541.7285 541.8627 539.0162 543.3851 548.2678 544.1716 533.4323 517.3043 505.0133 500.4004 514.6805 514.8536 504.3468 -9999 -9999 -9999 -9999 -9999 -9999 -9999 -9999 -9999 -9999 -9999 -9999 -9999 -9999 -9999 -9999 -9999 -9999 -9999 -9999 -9999 -9999 -9999 -9999 -9999 -9999 -9999 -9999 -9999 -9999 -9999 -9999 -9999 -9999 -9999 -9999 -9999 -9999 -9999 -9999 -9999 -9999 -9999 -9999 -9999 -9999 -9999 -9999 -9999 -9999 -9999 -9999 -9999 -9999 -9999 -9999 -9999 -9999 -9999 -9999 -9999 -9999 -9999 -9999 -9999 -9999 -9999 -9999 
-9999 -9999 -9999 -9999 -9999 -9999 -9999 -9999 -9999 -9999 -9999 -9999 -9999 -9999 -9999 -9999 -9999 -9999 -9999 -9999 -9999 -9999 -9999 -9999 -9999 -9999 -9999 -9999 -9999 -9999 -9999 -9999 -9999 -9999 -9999 -9999 -9999 -9999 -9999 -9999 -9999 -9999 -9999 -9999 -9999 -9999 -9999 -9999 -9999 -9999 -9999 -9999 -9999 -9999 -9999 -9999 -9999 -9999 -9999 -9999 -9999 -9999 -9999 -9999 -9999 549.4796 544.7789 544.8358 544.3024 536.02 526.7545 540.832 539.2845 537.0759 532.5985 532.9329 523.3785 527.499 542.2966 550.4026 547.3109 538.5608 531.6973 525.9595 535.7173 531.0381 519.1704 523.3913 524.6658 529.4952 533.545 537.6034 537.6266 539.4292 536.5227 534.9786 527.6368 514.8321 501.3049 501.3004 509.2841 -9999 -9999 -9999 -9999 -9999 -9999 -9999 -9999 -9999 -9999 -9999 -9999 -9999 -9999 -9999 -9999 -9999 -9999 -9999 -9999 -9999 -9999 -9999 -9999 -9999 -9999 -9999 -9999 -9999 -9999 -9999 -9999 -9999 -9999 -9999 -9999 -9999 -9999 -9999 -9999 -9999 -9999 -9999 -9999 -9999 -9999 -9999 -9999 -9999 -9999 -9999 -9999 -9999 -9999 -9999 -9999 -9999 -9999 -9999 -9999 -9999 -9999 -9999 -9999 -9999 -9999 -9999 -9999 -9999 
-9999 -9999 -9999 -9999 -9999 -9999 -9999 -9999 -9999 -9999 -9999 -9999 -9999 -9999 -9999 -9999 -9999 -9999 -9999 -9999 -9999 -9999 -9999 -9999 -9999 -9999 -9999 -9999 -9999 -9999 -9999 -9999 -9999 -9999 -9999 -9999 -9999 -9999 -9999 -9999 -9999 -9999 -9999 -9999 -9999 -9999 -9999 -9999 -9999 -9999 -9999 -9999 -9999 -9999 -9999 -9999 -9999 -9999 -9999 -9999 -9999 -9999 -9999 -9999 -9999 550.2245 542.6324 540.1941 537.2339 539.0578 527.2332 520.9585 528.3528 536.3909 534.8979 518.9515 516.0485 541.6115 550.4191 547.4131 540.4437 533.1524 535.8021 542.5333 544.7454 535.9224 520.1462 516.85 519.7333 526.4022 531.1986 534.6508 527.7518 530.2587 532.0515 535.3099 528.5062 515.2763 503.6554 502.8123 -9999 -9999 -9999 -9999 -9999 -9999 -9999 -9999 -9999 -9999 -9999 -9999 -9999 -9999 -9999 -9999 -9999 -9999 -9999 -9999 -9999 -9999 -9999 -9999 -9999 -9999 -9999 -9999 -9999 -9999 -9999 -9999 -9999 -9999 -9999 -9999 -9999 -9999 -9999 -9999 -9999 -9999 -9999 -9999 -9999 -9999 -9999 -9999 -9999 -9999 -9999 -9999 -9999 -9999 -9999 -9999 -9999 -9999 -9999 -9999 -9999 -9999 -9999 -9999 -9999 -9999 -9999 -9999 -9999 -9999 
-9999 -9999 -9999 -9999 -9999 -9999 -9999 -9999 -9999 -9999 -9999 -9999 -9999 -9999 -9999 -9999 -9999 -9999 -9999 -9999 -9999 -9999 -9999 -9999 -9999 -9999 -9999 -9999 -9999 -9999 -9999 -9999 -9999 -9999 -9999 -9999 -9999 -9999 -9999 -9999 -9999 -9999 -9999 -9999 -9999 -9999 -9999 -9999 -9999 -9999 -9999 -9999 -9999 -9999 -9999 -9999 -9999 -9999 -9999 -9999 -9999 -9999 -9999 -9999 -9999 -9999 546.2552 543.5922 542.2736 545.4182 546.7002 533.6616 519.9321 537.251 536.726 524.0018 522.3062 543.8624 542.9233 536.5891 528.6237 524.4844 536.2247 541.9708 541.2043 532.5304 528.2189 515.4257 517.395 533.143 534.9814 527.7588 522.4716 524.207 527.1464 530.572 526.564 522.0507 518.8945 -9999 -9999 -9999 -9999 -9999 -9999 -9999 -9999 -9999 -9999 -9999 -9999 -9999 -9999 -9999 -9999 -9999 -9999 -9999 -9999 -9999 -9999 -9999 -9999 -9999 -9999 -9999 -9999 -9999 -9999 -9999 -9999 -9999 -9999 -9999 -9999 -9999 -9999 -9999 -9999 -9999 -9999 -9999 -9999 -9999 -9999 -9999 -9999 -9999 -9999 -9999 -9999 -9999 -9999 -9999 -9999 -9999 -9999 -9999 -9999 -9999 -9999 -9999 -9999 -9999 -9999 -9999 -9999 -9999 -9999 -9999 
-9999 -9999 -9999 -9999 -9999 -9999 -9999 -9999 -9999 -9999 -9999 -9999 -9999 -9999 -9999 -9999 -9999 -9999 -9999 -9999 -9999 -9999 -9999 -9999 -9999 -9999 -9999 -9999 -9999 -9999 -9999 -9999 -9999 -9999 -9999 -9999 -9999 -9999 -9999 -9999 -9999 -9999 -9999 -9999 -9999 -9999 -9999 -9999 -9999 -9999 -9999 -9999 -9999 -9999 -9999 -9999 -9999 -9999 -9999 -9999 -9999 -9999 -9999 -9999 -9999 -9999 -9999 545.8915 537.8295 540.2502 541.2667 541.8171 527.127 522.5585 516.3822 517.3422 520.0894 539.1822 540.2328 535.7853 527.1335 518.7885 524.8549 531.4831 531.4253 529.1522 521.7584 519.5737 514.632 516.9594 523.8559 532.2186 525.6142 518.549 518.1011 524.1593 525.8462 530.6043 524.3654 519.9228 -9999 -9999 -9999 -9999 -9999 -9999 -9999 -9999 -9999 -9999 -9999 -9999 -9999 -9999 -9999 -9999 -9999 -9999 -9999 -9999 -9999 -9999 -9999 -9999 -9999 -9999 -9999 -9999 -9999 -9999 -9999 -9999 -9999 -9999 -9999 -9999 -9999 -9999 -9999 -9999 -9999 -9999 -9999 -9999 -9999 -9999 -9999 -9999 -9999 -9999 -9999 -9999 -9999 -9999 -9999 -9999 -9999 -9999 -9999 -9999 -9999 -9999 -9999 -9999 -9999 -9999 -9999 -9999 -9999 -9999 
-9999 -9999 -9999 -9999 -9999 -9999 -9999 -9999 -9999 -9999 -9999 -9999 -9999 -9999 -9999 -9999 -9999 -9999 -9999 -9999 -9999 -9999 -9999 -9999 -9999 -9999 -9999 -9999 -9999 -9999 -9999 -9999 -9999 -9999 -9999 -9999 -9999 -9999 -9999 -9999 -9999 -9999 -9999 -9999 -9999 -9999 -9999 -9999 -9999 -9999 -9999 -9999 -9999 -9999 -9999 -9999 -9999 -9999 -9999 -9999 -9999 -9999 -9999 -9999 -9999 -9999 -9999 -9999 539.3365 539.9963 542.76 541.1499 536.9702 517.6557 501.5527 507.5334 521.0385 538.1492 536.2643 529.4995 527.6915 521.8273 523.0259 528.8947 526.3732 530.0944 526.4388 529.6144 526.5128 521.7294 516.479 523.6199 523.025 518.2305 510.6836 519.9818 518.1046 516.8743 -9999 -9999 -9999 -9999 -9999 -9999 -9999 -9999 -9999 -9999 -9999 -9999 -9999 -9999 -9999 -9999 -9999 -9999 -9999 -9999 -9999 -9999 -9999 -9999 -9999 -9999 -9999 -9999 -9999 -9999 -9999 -9999 -9999 -9999 -9999 -9999 -9999 -9999 -9999 -9999 -9999 -9999 -9999 -9999 -9999 -9999 -9999 -9999 -9999 -9999 -9999 -9999 -9999 -9999 -9999 -9999 -9999 -9999 -9999 -9999 -9999 -9999 -9999 -9999 -9999 -9999 -9999 -9999 -9999 -9999 -9999 -9999 
-9999 -9999 -9999 -9999 -9999 -9999 -9999 -9999 -9999 -9999 -9999 -9999 -9999 -9999 -9999 -9999 -9999 -9999 -9999 -9999 -9999 -9999 -9999 -9999 -9999 -9999 -9999 -9999 -9999 -9999 -9999 -9999 -9999 -9999 -9999 -9999 -9999 -9999 -9999 -9999 -9999 -9999 -9999 -9999 -9999 -9999 -9999 -9999 -9999 -9999 -9999 -9999 -9999 -9999 -9999 -9999 -9999 -9999 -9999 -9999 -9999 -9999 -9999 -9999 -9999 -9999 -9999 -9999 527.4804 532.1104 539.119 541.9948 540.1935 528.1392 504.0794 507.3974 533.6261 544.8596 535.9788 -9999 523.8065 -9999 525.7597 -9999 529.7489 533.1572 532.4507 538.0695 545.9909 539.4447 518.8454 513.6537 516.6476 509.9302 507.4572 516.762 510.3512 -9999 -9999 -9999 -9999 -9999 -9999 -9999 -9999 -9999 -9999 -9999 -9999 -9999 -9999 -9999 -9999 -9999 -9999 -9999 -9999 -9999 -9999 -9999 -9999 -9999 -9999 -9999 -9999 -9999 -9999 -9999 -9999 -9999 -9999 -9999 -9999 -9999 -9999 -9999 -9999 -9999 -9999 -9999 -9999 -9999 -9999 -9999 -9999 -9999 -9999 -9999 -9999 -9999 -9999 -9999 -9999 -9999 -9999 -9999 -9999 -9999 -9999 -9999 -9999 -9999 -9999 -9999 -9999 -9999 -9999 -9999 -9999 -9999 
-9999 -9999 -9999 -9999 -9999 -9999 -9999 -9999 -9999 -9999 -9999 -9999 -9999 -9999 -9999 -9999 -9999 -9999 -9999 -9999 -9999 -9999 -9999 -9999 -9999 -9999 -9999 -9999 -9999 -9999 -9999 -9999 -9999 -9999 -9999 -9999 -9999 -9999 -9999 -9999 -9999 -9999 -9999 -9999 -9999 -9999 -9999 -9999 -9999 -9999 -9999 -9999 -9999 -9999 -9999 -9999 -9999 -9999 -9999 -9999 -9999 -9999 -9999 -9999 -9999 -9999 -9999 -9999 -9999 -9999 -9999 532.1654 525.2018 504.0899 -9999 527.7315 540.6202 541.9932 -9999 -9999 -9999 -9999 -9999 -9999 -9999 -9999 528.3356 532.6099 537.1072 535.8134 521.2006 506.4134 507.1414 513.7452 513.09 518.4349 517.2544 512.6395 -9999 -9999 -9999 -9999 -9999 -9999 -9999 -9999 -9999 -9999 -9999 -9999 -9999 -9999 -9999 -9999 -9999 -9999 -9999 -9999 -9999 -9999 -9999 -9999 -9999 -9999 -9999 -9999 -9999 -9999 -9999 -9999 -9999 -9999 -9999 -9999 -9999 -9999 -9999 -9999 -9999 -9999 -9999 -9999 -9999 -9999 -9999 -9999 -9999 -9999 -9999 -9999 -9999 -9999 -9999 -9999 -9999 -9999 -9999 -9999 -9999 -9999 -9999 -9999 -9999 -9999 -9999 -9999 -9999 -9999 -9999 -9999 
-9999 -9999 -9999 -9999 -9999 -9999 -9999 -9999 -9999 -9999 -9999 -9999 -9999 -9999 -9999 -9999 -9999 -9999 -9999 -9999 -9999 -9999 -9999 -9999 -9999 -9999 -9999 -9999 -9999 -9999 -9999 -9999 -9999 -9999 -9999 -9999 -9999 -9999 -9999 -9999 -9999 -9999 -9999 -9999 -9999 -9999 -9999 -9999 -9999 -9999 -9999 -9999 -9999 -9999 -9999 -9999 -9999 -9999 -9999 -9999 -9999 -9999 -9999 -9999 -9999 -9999 -9999 -9999 -9999 -9999 -9999 513.1934 507.8878 497.4107 -9999 -9999 -9999 -9999 -9999 -9999 -9999 -9999 -9999 -9999 -9999 -9999 -9999 -9999 529.1066 532.7692 522.983 511.78 507.1823 525.1383 523.5288 516.696 523.2437 519.8419 -9999 -9999 -9999 -9999 -9999 -9999 -9999 -9999 -9999 -9999 -9999 -9999 -9999 -9999 -9999 -9999 -9999 -9999 -9999 -9999 -9999 -9999 -9999 -9999 -9999 -9999 -9999 -9999 -9999 -9999 -9999 -9999 -9999 -9999 -9999 -9999 -9999 -9999 -9999 -9999 -9999 -9999 -9999 -9999 -9999 -9999 -9999 -9999 -9999 -9999 -9999 -9999 -9999 -9999 -9999 -9999 -9999 -9999 -9999 -9999 -9999 -9999 -9999 -9999 -9999 -9999 -9999 -9999 -9999 -9999 -9999 -9999 
-9999 -9999 -9999 -9999 -9999 -9999 -9999 -9999 -9999 -9999 -9999 -9999 -9999 -9999 -9999 -9999 -9999 -9999 -9999 -9999 -9999 -9999 -9999 -9999 -9999 -9999 -9999 -9999 -9999 -9999 -9999 -9999 -9999 -9999 -9999 -9999 -9999 -9999 -9999 -9999 -9999 -9999 -9999 -9999 -9999 -9999 -9999 -9999 -9999 -9999 -9999 -9999 -9999 -9999 -9999 -9999 -9999 -9999 -9999 -9999 -9999 -9999 -9999 -9999 -9999 -9999 -9999 -9999 -9999 -9999 -9999 512.0362 496.7554 -9999 -9999 -9999 -9999 -9999 -9999 -9999 -9999 -9999 -9999 -9999 -9999 -9999 -9999 -9999 -9999 -9999 523.6286 515.3661 505.593 515.1763 524.8203 520.3728 515.0897 513.5461 -9999 -9999 -9999 -9999 -9999 -9999 -9999 -9999 -9999 -9999 -9999 -9999 -9999 -9999 -9999 -9999 -9999 -9999 -9999 -9999 -9999 -9999 -9999 -9999 -9999 -9999 -9999 -9999 -9999 -9999 -9999 -9999 -9999 -9999 -9999 -9999 -9999 -9999 -9999 -9999 -9999 -9999 -9999 -9999 -9999 -9999 -9999 -9999 -9999 -9999 -9999 -9999 -9999 -9999 -9999 -9999 -9999 -9999 -9999 -9999 -9999 -9999 -9999 -9999 -9999 -9999 -9999 -9999 -9999 -9999 -9999 -9999 
-9999 -9999 -9999 -9999 -9999 -9999 -9999 -9999 -9999 -9999 -9999 -9999 -9999 -9999 -9999 -9999 -9999 -9999 -9999 -9999 -9999 -9999 -9999 -9999 -9999 -9999 -9999 -9999 -9999 -9999 -9999 -9999 -9999 -9999 -9999 -9999 -9999 -9999 -9999 -9999 -9999 -9999 -9999 -9999 -9999 -9999 -9999 -9999 -9999 -9999 -9999 -9999 -9999 -9999 -9999 -9999 -9999 -9999 -9999 -9999 -9999 -9999 -9999 -9999 -9999 -9999 -9999 -9999 -9999 -9999 -9999 498.7627 -9999 -9999 -9999 -9999 -9999 -9999 -9999 -9999 -9999 -9999 -9999 -9999 -9999 -9999 -9999 -9999 -9999 -9999 -9999 -9999 511.6062 519.2716 522.6462 -9999 -9999 -9999 -9999 -9999 -9999 -9999 -9999 -9999 -9999 -9999 -9999 -9999 -9999 -9999 -9999 -9999 -9999 -9999 -9999 -9999 -9999 -9999 -9999 -9999 -9999 -9999 -9999 -9999 -9999 -9999 -9999 -9999 -9999 -9999 -9999 -9999 -9999 -9999 -9999 -9999 -9999 -9999 -9999 -9999 -9999 -9999 -9999 -9999 -9999 -9999 -9999 -9999 -9999 -9999 -9999 -9999 -9999 -9999 -9999 -9999 -9999 -9999 -9999 -9999 -9999 -9999 -9999 -9999 -9999 -9999 -9999 -9999 -9999 -9999 
-9999 -9999 -9999 -9999 -9999 -9999 -9999 -9999 -9999 -9999 -9999 -9999 -9999 -9999 -9999 -9999 -9999 -9999 -9999 -9999 -9999 -9999 -9999 -9999 -9999 -9999 -9999 -9999 -9999 -9999 -9999 -9999 -9999 -9999 -9999 -9999 -9999 -9999 -9999 -9999 -9999 -9999 -9999 -9999 -9999 -9999 -9999 -9999 -9999 -9999 -9999 -9999 -9999 -9999 -9999 -9999 -9999 -9999 -9999 -9999 -9999 -9999 -9999 -9999 -9999 -9999 -9999 -9999 -9999 -9999 -9999 -9999 -9999 -9999 -9999 -9999 -9999 -9999 -9999 -9999 -9999 -9999 -9999 -9999 -9999 -9999 -9999 -9999 -9999 -9999 -9999 -9999 517.7155 -9999 -9999 -9999 -9999 -9999 -9999 -9999 -9999 -9999 -9999 -9999 -9999 -9999 -9999 -9999 -9999 -9999 -9999 -9999 -9999 -9999 -9999 -9999 -9999 -9999 -9999 -9999 -9999 -9999 -9999 -9999 -9999 -9999 -9999 -9999 -9999 -9999 -9999 -9999 -9999 -9999 -9999 -9999 -9999 -9999 -9999 -9999 -9999 -9999 -9999 -9999 -9999 -9999 -9999 -9999 -9999 -9999 -9999 -9999 -9999 -9999 -9999 -9999 -9999 -9999 -9999 -9999 -9999 -9999 -9999 -9999 -9999 -9999 -9999 -9999 -9999 -9999 
