# Supplementary material for: Spatiotemporal prediction of alpine wetlands under multi-climate scenarios in the west of Sichuan, China
Source: PeerJ. 2024 Nov 27;12:e18586. doi: 10.7717/peerj.18586 (PMC11608022; doi:10.7717/peerj.18586)
Supplement: Supplemental Information 2 [file peerj-12-18586-s002.zip › Maxent_data2/2.5mBIOssp245_2081-2100/2.5mbiossp245_2081-2100_5.asc]

ncols         170
nrows         159
xllcorner     97.34749306
yllcorner     27.673839575
cellsize      0.041666666666667
NODATA_value  -9999
-9999 -9999 -9999 -9999 -9999 -9999 -9999 -9999 -9999 -9999 -9999 -9999 -9999 -9999 -9999 -9999 -9999 -9999 -9999 -9999 -9999 -9999 -9999 -9999 -9999 -9999 -9999 -9999 -9999 -9999 -9999 -9999 -9999 -9999 -9999 -9999 -9999 -9999 -9999 -9999 -9999 -9999 -9999 -9999 -9999 -9999 -9999 -9999 -9999 -9999 -9999 -9999 -9999 -9999 -9999 -9999 -9999 -9999 -9999 -9999 -9999 -9999 -9999 -9999 -9999 -9999 -9999 -9999 -9999 -9999 -9999 -9999 -9999 -9999 -9999 -9999 -9999 -9999 -9999 -9999 -9999 -9999 -9999 -9999 -9999 -9999 -9999 -9999 -9999 -9999 -9999 -9999 -9999 -9999 -9999 -9999 -9999 -9999 -9999 -9999 -9999 -9999 -9999 -9999 -9999 -9999 -9999 -9999 -9999 -9999 -9999 -9999 -9999 -9999 -9999 -9999 -9999 -9999 -9999 -9999 -9999 -9999 -9999 -9999 -9999 -9999 -9999 -9999 -9999 -9999 -9999 -9999 19.1 20.3 18.2 -9999 -9999 -9999 -9999 -9999 -9999 -9999 -9999 -9999 -9999 -9999 -9999 -9999 -9999 -9999 -9999 -9999 -9999 -9999 -9999 -9999 -9999 -9999 -9999 -9999 -9999 -9999 -9999 -9999 -9999 -9999 -9999 -9999 -9999 -9999 
-9999 -9999 -9999 -9999 -9999 -9999 -9999 -9999 -9999 -9999 -9999 -9999 -9999 -9999 -9999 -9999 -9999 -9999 -9999 -9999 -9999 -9999 -9999 -9999 -9999 -9999 -9999 -9999 -9999 -9999 -9999 -9999 -9999 -9999 -9999 -9999 -9999 -9999 -9999 -9999 -9999 -9999 -9999 -9999 -9999 -9999 -9999 -9999 -9999 -9999 -9999 -9999 -9999 -9999 -9999 -9999 -9999 -9999 -9999 -9999 -9999 -9999 -9999 -9999 -9999 -9999 -9999 -9999 -9999 -9999 -9999 -9999 -9999 -9999 -9999 -9999 -9999 -9999 -9999 -9999 -9999 -9999 -9999 -9999 -9999 -9999 -9999 -9999 -9999 -9999 -9999 -9999 -9999 -9999 -9999 -9999 -9999 -9999 -9999 -9999 -9999 -9999 -9999 -9999 -9999 -9999 -9999 -9999 -9999 -9999 -9999 -9999 -9999 -9999 -9999 -9999 -9999 -9999 -9999 -9999 -9999 -9999 -9999 -9999 -9999 -9999 -9999 -9999 -9999 19.4 19.8 19.9 20.3 21.2 21.6 -9999 -9999 -9999 -9999 -9999 -9999 -9999 -9999 -9999 -9999 -9999 -9999 -9999 -9999 -9999 -9999 -9999 -9999 -9999 -9999 -9999 -9999 -9999 -9999 -9999 -9999 -9999 -9999 -9999 -9999 -9999 -9999 -9999 -9999 -9999 
-9999 -9999 -9999 -9999 -9999 -9999 -9999 -9999 -9999 -9999 -9999 14.6 14.6 14.7 -9999 -9999 -9999 -9999 -9999 -9999 -9999 -9999 -9999 -9999 -9999 -9999 -9999 -9999 -9999 -9999 -9999 -9999 -9999 -9999 -9999 -9999 -9999 -9999 -9999 -9999 -9999 -9999 -9999 -9999 -9999 -9999 -9999 -9999 -9999 -9999 -9999 -9999 -9999 -9999 -9999 -9999 -9999 -9999 -9999 -9999 -9999 -9999 -9999 -9999 -9999 -9999 -9999 -9999 -9999 -9999 -9999 -9999 -9999 -9999 -9999 -9999 -9999 -9999 -9999 -9999 -9999 -9999 -9999 -9999 -9999 -9999 -9999 -9999 -9999 -9999 -9999 -9999 -9999 -9999 -9999 -9999 -9999 -9999 -9999 -9999 -9999 -9999 -9999 -9999 -9999 -9999 -9999 -9999 -9999 -9999 -9999 -9999 -9999 -9999 -9999 -9999 -9999 -9999 -9999 -9999 -9999 -9999 -9999 -9999 -9999 -9999 -9999 -9999 20.3 20.6 20.8 20.6 20.8 20.7 20.5 -9999 -9999 -9999 -9999 -9999 -9999 -9999 -9999 -9999 -9999 -9999 -9999 -9999 -9999 -9999 -9999 -9999 -9999 -9999 -9999 -9999 -9999 -9999 -9999 -9999 -9999 -9999 -9999 -9999 -9999 -9999 -9999 -9999 -9999 -9999 
-9999 -9999 -9999 -9999 -9999 -9999 -9999 -9999 -9999 14.6 14.5 14.4 14 14.2 14.4 15 -9999 -9999 -9999 -9999 -9999 -9999 -9999 -9999 -9999 -9999 -9999 -9999 -9999 -9999 -9999 -9999 -9999 -9999 -9999 -9999 -9999 -9999 -9999 -9999 -9999 -9999 -9999 -9999 -9999 -9999 -9999 -9999 -9999 -9999 -9999 -9999 -9999 -9999 -9999 -9999 -9999 -9999 -9999 -9999 -9999 -9999 -9999 -9999 -9999 -9999 -9999 -9999 -9999 -9999 -9999 -9999 -9999 -9999 -9999 -9999 -9999 -9999 -9999 -9999 -9999 -9999 -9999 -9999 -9999 -9999 -9999 -9999 -9999 -9999 -9999 -9999 -9999 -9999 -9999 -9999 -9999 -9999 -9999 -9999 -9999 -9999 -9999 -9999 -9999 -9999 -9999 -9999 -9999 -9999 -9999 -9999 -9999 -9999 -9999 -9999 -9999 -9999 -9999 -9999 -9999 -9999 -9999 -9999 -9999 -9999 20.6 20.8 21.1 21.1 21.5 21.3 20.6 21.7 22.4 23.3 23.3 23.7 22.4 -9999 -9999 -9999 -9999 -9999 -9999 -9999 -9999 -9999 -9999 -9999 -9999 -9999 -9999 -9999 -9999 -9999 -9999 -9999 -9999 -9999 -9999 -9999 -9999 -9999 -9999 -9999 -9999 -9999 -9999 -9999 
-9999 -9999 -9999 -9999 -9999 -9999 -9999 -9999 14 13.9 14.2 13.9 14.4 14.6 14.8 15.3 15.2 15.3 15.6 -9999 -9999 -9999 -9999 -9999 -9999 -9999 -9999 -9999 -9999 -9999 -9999 -9999 -9999 -9999 -9999 -9999 -9999 -9999 -9999 -9999 -9999 -9999 -9999 -9999 -9999 -9999 -9999 -9999 -9999 -9999 -9999 -9999 -9999 -9999 -9999 -9999 -9999 -9999 -9999 -9999 -9999 -9999 -9999 -9999 -9999 -9999 -9999 -9999 -9999 -9999 -9999 -9999 -9999 -9999 -9999 -9999 -9999 -9999 -9999 -9999 -9999 -9999 -9999 -9999 -9999 -9999 -9999 -9999 -9999 -9999 -9999 -9999 -9999 -9999 -9999 -9999 -9999 -9999 -9999 -9999 -9999 -9999 -9999 -9999 -9999 -9999 -9999 -9999 -9999 -9999 -9999 -9999 -9999 -9999 -9999 -9999 -9999 -9999 -9999 -9999 -9999 -9999 -9999 -9999 -9999 -9999 -9999 21.2 22 22.3 22 20.6 19.8 20.3 21.1 22.3 22.2 22.7 24.8 -9999 -9999 -9999 -9999 -9999 -9999 -9999 -9999 -9999 -9999 -9999 -9999 -9999 -9999 -9999 -9999 -9999 -9999 -9999 -9999 -9999 -9999 -9999 -9999 -9999 -9999 -9999 -9999 -9999 -9999 -9999 
-9999 -9999 -9999 -9999 -9999 -9999 -9999 -9999 13.8 14 14.2 14.5 14.8 14.7 15 15.2 14.8 14.4 14.7 15.1 15.6 16 16.2 16.5 16.6 -9999 -9999 -9999 -9999 -9999 -9999 -9999 -9999 -9999 -9999 -9999 -9999 -9999 -9999 -9999 -9999 -9999 -9999 -9999 -9999 -9999 -9999 -9999 -9999 -9999 -9999 -9999 -9999 -9999 -9999 -9999 -9999 -9999 -9999 -9999 -9999 -9999 -9999 -9999 -9999 -9999 -9999 -9999 -9999 -9999 -9999 -9999 -9999 -9999 -9999 -9999 -9999 -9999 -9999 -9999 -9999 -9999 -9999 -9999 -9999 -9999 -9999 -9999 -9999 -9999 -9999 -9999 -9999 -9999 -9999 -9999 -9999 -9999 -9999 -9999 -9999 -9999 -9999 -9999 -9999 -9999 -9999 -9999 -9999 -9999 -9999 -9999 -9999 -9999 -9999 -9999 -9999 -9999 -9999 -9999 -9999 -9999 19.5 19.4 19.1 18.6 18.8 20.1 21.4 22.5 21.9 20.5 19.5 19.1 19.3 21.1 22.3 23.2 23.6 23 -9999 -9999 -9999 -9999 -9999 -9999 -9999 -9999 -9999 -9999 -9999 -9999 -9999 -9999 -9999 -9999 -9999 -9999 -9999 -9999 -9999 -9999 -9999 -9999 -9999 -9999 -9999 -9999 -9999 -9999 
-9999 -9999 -9999 -9999 -9999 -9999 -9999 -9999 13.4 13.6 14 14.3 14.6 14.9 15.1 14.9 15 14.7 14.8 15.3 15.6 15.6 15.9 16.3 16.4 16.4 -9999 -9999 -9999 -9999 -9999 -9999 -9999 -9999 -9999 -9999 -9999 -9999 -9999 -9999 -9999 -9999 -9999 -9999 -9999 -9999 -9999 -9999 -9999 -9999 -9999 -9999 -9999 -9999 -9999 -9999 -9999 -9999 -9999 -9999 -9999 -9999 -9999 -9999 -9999 -9999 -9999 -9999 -9999 -9999 -9999 -9999 -9999 -9999 -9999 -9999 -9999 -9999 -9999 -9999 -9999 -9999 -9999 -9999 -9999 -9999 -9999 -9999 -9999 -9999 -9999 -9999 -9999 -9999 -9999 -9999 -9999 -9999 -9999 -9999 -9999 -9999 -9999 -9999 -9999 -9999 -9999 -9999 -9999 -9999 -9999 -9999 -9999 -9999 -9999 -9999 -9999 -9999 -9999 -9999 -9999 21.4 21.2 21.4 21.5 20.6 19.9 20.2 21 21.1 20.3 19.5 18 17.5 17.9 18.9 20.5 22.3 22 -9999 -9999 -9999 -9999 -9999 -9999 -9999 -9999 -9999 -9999 -9999 -9999 -9999 -9999 -9999 -9999 -9999 -9999 -9999 -9999 -9999 -9999 -9999 -9999 -9999 -9999 -9999 -9999 -9999 -9999 -9999 
-9999 -9999 -9999 -9999 -9999 -9999 -9999 13.9 14 13.8 13.9 14.2 14.7 14.9 14.7 14.7 14.7 14.6 14.7 15.1 15.2 15.4 15.6 15.6 15.9 16 -9999 -9999 -9999 -9999 -9999 -9999 -9999 -9999 -9999 -9999 -9999 -9999 -9999 -9999 -9999 -9999 -9999 -9999 -9999 -9999 -9999 -9999 -9999 -9999 -9999 -9999 -9999 -9999 -9999 -9999 -9999 -9999 -9999 -9999 -9999 -9999 -9999 -9999 -9999 -9999 -9999 -9999 -9999 -9999 -9999 -9999 -9999 -9999 -9999 -9999 -9999 -9999 -9999 -9999 -9999 -9999 -9999 -9999 -9999 -9999 -9999 -9999 -9999 -9999 -9999 -9999 -9999 -9999 -9999 -9999 -9999 -9999 -9999 -9999 -9999 -9999 -9999 -9999 -9999 -9999 -9999 -9999 -9999 -9999 -9999 -9999 -9999 -9999 -9999 -9999 -9999 21.7 -9999 -9999 -9999 21.8 21.9 21.9 21.8 21.7 21.3 21 21.3 21.3 21.3 21.1 20.5 19.9 19.2 18.4 18.4 18.8 19 -9999 -9999 -9999 -9999 -9999 -9999 -9999 -9999 -9999 -9999 -9999 -9999 -9999 -9999 -9999 -9999 -9999 -9999 -9999 -9999 -9999 -9999 -9999 -9999 -9999 -9999 -9999 -9999 -9999 -9999 -9999 
-9999 -9999 -9999 -9999 -9999 -9999 -9999 13.9 14.3 14.4 14.3 14.7 14.8 14.4 13.8 13.7 14.2 14.5 14.2 14.4 14.7 14.9 15.2 15.6 15.5 -9999 -9999 -9999 -9999 -9999 -9999 -9999 -9999 -9999 -9999 -9999 -9999 -9999 -9999 -9999 -9999 -9999 -9999 -9999 -9999 -9999 -9999 -9999 -9999 -9999 -9999 -9999 -9999 -9999 -9999 -9999 -9999 -9999 -9999 -9999 -9999 -9999 -9999 -9999 -9999 -9999 -9999 -9999 -9999 -9999 -9999 -9999 -9999 -9999 -9999 -9999 -9999 -9999 -9999 -9999 -9999 -9999 -9999 -9999 -9999 -9999 -9999 -9999 -9999 -9999 -9999 -9999 -9999 -9999 -9999 -9999 -9999 -9999 -9999 -9999 -9999 -9999 -9999 -9999 -9999 -9999 -9999 -9999 -9999 -9999 -9999 -9999 -9999 -9999 -9999 -9999 21.8 21.7 21.7 21.6 21.6 21.6 21.7 21.7 21.7 21.7 21.5 21.6 21.8 21.8 21.8 21.7 21.4 20.9 20.3 19.4 18.8 18.9 19.3 -9999 -9999 -9999 -9999 -9999 -9999 -9999 -9999 -9999 -9999 -9999 -9999 -9999 -9999 -9999 -9999 -9999 -9999 -9999 -9999 -9999 -9999 -9999 -9999 -9999 -9999 -9999 -9999 -9999 -9999 -9999 
-9999 -9999 -9999 14.3 14.2 14.2 14.4 14.1 14.8 14.3 14.3 14.4 14 13.6 13.6 14 14 14.4 14.8 15 15.2 15.3 15.4 15.6 15.6 15.4 -9999 -9999 -9999 -9999 -9999 -9999 -9999 -9999 -9999 -9999 -9999 -9999 -9999 -9999 -9999 -9999 -9999 -9999 -9999 -9999 -9999 -9999 -9999 -9999 -9999 -9999 -9999 -9999 -9999 -9999 -9999 -9999 -9999 -9999 -9999 -9999 -9999 -9999 -9999 -9999 -9999 -9999 -9999 -9999 -9999 -9999 -9999 -9999 -9999 -9999 -9999 -9999 -9999 -9999 -9999 -9999 -9999 -9999 -9999 -9999 -9999 -9999 -9999 -9999 -9999 -9999 -9999 -9999 -9999 -9999 -9999 -9999 -9999 -9999 -9999 -9999 -9999 -9999 -9999 -9999 -9999 -9999 -9999 -9999 -9999 -9999 -9999 -9999 -9999 -9999 -9999 21.7 21.8 21.8 21.7 21.7 21.7 21.7 21.6 21.6 21.5 21.5 21.7 21.8 21.8 21.5 21.4 21.6 21.3 20.6 19.6 19.2 20 20.4 -9999 -9999 -9999 -9999 -9999 -9999 -9999 -9999 -9999 -9999 -9999 -9999 -9999 -9999 -9999 -9999 -9999 -9999 -9999 -9999 -9999 -9999 -9999 -9999 -9999 -9999 -9999 -9999 -9999 -9999 
-9999 15 15 14.6 15.4 15.5 15.5 15.2 14.5 13.8 13.9 13.9 13.5 14.1 13.8 14.6 14 14 14.3 14.6 15.4 15.3 15.2 14.9 14.7 14.9 -9999 -9999 -9999 -9999 -9999 -9999 -9999 -9999 -9999 -9999 -9999 -9999 -9999 -9999 -9999 -9999 -9999 -9999 -9999 -9999 -9999 -9999 -9999 -9999 -9999 -9999 -9999 -9999 -9999 -9999 -9999 -9999 -9999 -9999 -9999 -9999 -9999 -9999 -9999 -9999 -9999 -9999 -9999 -9999 -9999 -9999 -9999 -9999 -9999 -9999 -9999 -9999 -9999 -9999 -9999 -9999 -9999 -9999 -9999 -9999 -9999 -9999 -9999 -9999 -9999 -9999 -9999 -9999 -9999 -9999 -9999 -9999 -9999 -9999 -9999 -9999 -9999 -9999 -9999 -9999 -9999 -9999 -9999 -9999 -9999 -9999 -9999 -9999 -9999 -9999 -9999 -9999 21.6 21.7 21.7 21.6 21.5 21.5 21.4 21.5 21.5 21.4 21.5 21.6 21.6 21.4 21.4 21.6 21.6 21.2 20.2 19 19.1 19.6 -9999 -9999 -9999 -9999 -9999 -9999 -9999 -9999 -9999 -9999 -9999 -9999 -9999 -9999 -9999 -9999 -9999 -9999 -9999 -9999 -9999 -9999 -9999 -9999 -9999 -9999 -9999 -9999 -9999 -9999 
-9999 14.7 15.3 15.9 16.2 16 15.4 14.7 14.1 13.8 14.1 14.3 13.9 13.9 14.5 14.9 14.3 14.4 14.7 14.8 15.2 15.8 15.4 15.7 15.9 15.9 15.6 -9999 -9999 -9999 -9999 -9999 -9999 -9999 -9999 -9999 -9999 -9999 -9999 -9999 -9999 -9999 -9999 -9999 -9999 -9999 -9999 -9999 -9999 -9999 -9999 -9999 -9999 -9999 -9999 -9999 -9999 -9999 -9999 -9999 -9999 -9999 -9999 -9999 -9999 -9999 -9999 -9999 -9999 -9999 -9999 -9999 -9999 -9999 -9999 -9999 -9999 -9999 -9999 -9999 -9999 -9999 -9999 -9999 -9999 -9999 -9999 -9999 -9999 -9999 -9999 -9999 -9999 -9999 -9999 -9999 -9999 -9999 -9999 -9999 -9999 -9999 -9999 -9999 -9999 -9999 -9999 -9999 -9999 -9999 -9999 -9999 -9999 -9999 -9999 -9999 -9999 -9999 21.5 21.6 21.7 21.7 21.6 21.7 21.6 21.7 21.6 21.3 21.4 21.4 21.4 21.4 21.5 21.7 21.7 21.2 20.9 20.3 19.3 -9999 -9999 -9999 -9999 -9999 -9999 -9999 -9999 -9999 -9999 -9999 -9999 -9999 -9999 -9999 -9999 -9999 -9999 -9999 -9999 -9999 -9999 -9999 -9999 -9999 -9999 -9999 -9999 -9999 -9999 -9999 
-9999 -9999 14.9 15.6 16.3 16.2 15.7 15.4 14.7 14.5 14.7 15.1 14.7 14.9 14.6 15.3 14.8 15 15.2 15.3 16.1 16.5 16.7 16.4 15.7 15.3 15.1 -9999 -9999 -9999 -9999 -9999 -9999 -9999 -9999 -9999 -9999 -9999 -9999 -9999 -9999 -9999 -9999 -9999 -9999 -9999 -9999 -9999 -9999 -9999 -9999 -9999 -9999 -9999 -9999 -9999 -9999 -9999 -9999 -9999 -9999 -9999 -9999 -9999 -9999 -9999 -9999 -9999 -9999 -9999 -9999 -9999 -9999 -9999 -9999 -9999 -9999 -9999 -9999 -9999 -9999 -9999 -9999 -9999 -9999 -9999 -9999 -9999 -9999 -9999 -9999 -9999 -9999 -9999 -9999 -9999 -9999 -9999 -9999 -9999 -9999 -9999 -9999 -9999 -9999 -9999 -9999 -9999 -9999 -9999 -9999 -9999 -9999 -9999 -9999 -9999 -9999 -9999 -9999 21.5 21.7 21.9 21.8 21.7 21.6 21.4 21.4 21.4 21.4 21.4 21.5 21.3 21.3 21.5 21.6 21.4 21.1 20.4 19.7 19.3 19.1 19.3 -9999 -9999 -9999 -9999 18.6 19.5 -9999 -9999 -9999 -9999 -9999 -9999 -9999 -9999 -9999 -9999 -9999 -9999 -9999 -9999 -9999 -9999 -9999 -9999 -9999 -9999 -9999 -9999 
-9999 -9999 14.9 15.5 15.8 16.3 16.6 16.2 15.9 15.4 15.3 15.6 15.7 15.9 15.7 15.7 15.6 15.4 16.2 16.3 16.2 16.1 16.6 16.5 15.7 15.3 15.6 15.5 15 14.8 -9999 -9999 -9999 -9999 -9999 -9999 -9999 -9999 -9999 -9999 -9999 -9999 -9999 -9999 -9999 -9999 -9999 -9999 -9999 -9999 -9999 -9999 -9999 -9999 -9999 -9999 -9999 -9999 -9999 -9999 -9999 -9999 -9999 -9999 -9999 -9999 -9999 -9999 -9999 -9999 -9999 -9999 -9999 -9999 -9999 -9999 -9999 -9999 -9999 -9999 -9999 -9999 -9999 -9999 -9999 -9999 -9999 -9999 -9999 -9999 -9999 -9999 -9999 -9999 -9999 -9999 -9999 -9999 -9999 -9999 -9999 -9999 -9999 -9999 -9999 -9999 -9999 -9999 -9999 -9999 -9999 -9999 -9999 -9999 -9999 -9999 -9999 -9999 -9999 -9999 21.7 21.9 21.7 21.5 21.1 21 21.2 21.4 21.4 21.4 21.5 21.4 21.4 21.5 21.6 21.5 21.3 20.7 20.1 20.8 20.2 20.6 20.2 21.2 23.2 21.2 19 17.5 19.3 -9999 -9999 -9999 -9999 -9999 -9999 -9999 -9999 -9999 -9999 -9999 -9999 -9999 -9999 -9999 -9999 -9999 -9999 -9999 -9999 -9999 
-9999 -9999 14.4 15.1 15.1 15.7 16.2 16.8 17 16.7 16.2 15.7 15.8 16.3 16.6 16.6 16.5 16.7 16.6 16.1 15.9 15.8 16.2 16.4 16.3 15.8 15.5 15.1 15 14.7 -9999 -9999 -9999 -9999 -9999 -9999 -9999 -9999 -9999 -9999 -9999 -9999 -9999 -9999 -9999 -9999 -9999 -9999 -9999 -9999 -9999 -9999 -9999 -9999 -9999 -9999 -9999 -9999 -9999 -9999 -9999 -9999 -9999 -9999 -9999 -9999 -9999 -9999 -9999 -9999 -9999 -9999 -9999 -9999 -9999 -9999 -9999 -9999 -9999 -9999 -9999 -9999 -9999 -9999 -9999 -9999 -9999 -9999 -9999 -9999 -9999 -9999 -9999 -9999 -9999 -9999 -9999 -9999 -9999 -9999 -9999 -9999 -9999 -9999 -9999 -9999 -9999 -9999 -9999 -9999 -9999 -9999 -9999 -9999 -9999 -9999 -9999 -9999 -9999 21.4 21.5 21.7 21.7 21.7 21.5 21.3 21.4 21.4 21.4 21.5 21.5 21.5 21.5 21.5 21.4 21.3 21.4 21 20.2 20.7 21.4 21.8 22.1 21.6 23.3 22.1 21 18.8 -9999 17.6 18.4 17.4 -9999 -9999 -9999 -9999 -9999 -9999 -9999 -9999 -9999 -9999 -9999 -9999 -9999 -9999 -9999 -9999 -9999 -9999 
-9999 -9999 14.2 14.2 14.4 14.9 15.2 15.7 16.4 16.9 16.6 16.4 16 15.9 16.7 17 17.1 17.1 16.3 15.8 15.5 15.6 15.9 16.3 16.3 15.6 15.2 15.1 15.1 14.8 14.6 -9999 -9999 -9999 -9999 -9999 -9999 -9999 -9999 -9999 -9999 -9999 -9999 -9999 -9999 -9999 -9999 -9999 -9999 -9999 -9999 -9999 -9999 -9999 -9999 -9999 -9999 -9999 -9999 -9999 -9999 -9999 -9999 -9999 -9999 -9999 -9999 -9999 -9999 -9999 -9999 -9999 -9999 -9999 -9999 -9999 -9999 -9999 -9999 -9999 -9999 -9999 -9999 -9999 -9999 -9999 -9999 -9999 -9999 -9999 -9999 -9999 -9999 -9999 -9999 -9999 -9999 -9999 -9999 -9999 -9999 -9999 -9999 -9999 -9999 -9999 -9999 -9999 -9999 -9999 -9999 -9999 -9999 -9999 -9999 -9999 -9999 -9999 -9999 21.5 21.4 21.5 21.7 21.7 21.4 21.4 21.3 21.3 21.3 21.4 21.4 21.4 21.3 21.2 21.2 21.2 21.2 21 20.7 19.7 20 20.9 21.4 21.3 22.4 21.4 19.9 18.8 17.3 17.6 18.5 19.2 20.2 20.3 20.6 21.1 21.6 22 18.3 17.8 19.2 20.8 -9999 -9999 -9999 -9999 -9999 -9999 -9999 -9999 
-9999 -9999 13.8 14.2 14.1 14 14.5 14.6 15.6 16.8 15.9 15.6 16 16.4 16.4 17.5 17.5 16.7 16.6 16 15.7 15.7 16 16.4 16.2 15.5 15.4 15.1 15.1 15.2 14.9 -9999 -9999 -9999 -9999 -9999 -9999 -9999 -9999 -9999 -9999 -9999 -9999 -9999 -9999 -9999 -9999 -9999 -9999 -9999 -9999 -9999 -9999 -9999 -9999 -9999 -9999 -9999 -9999 -9999 -9999 -9999 -9999 -9999 -9999 -9999 -9999 -9999 -9999 -9999 -9999 -9999 -9999 -9999 -9999 -9999 -9999 -9999 -9999 -9999 -9999 -9999 -9999 -9999 -9999 -9999 -9999 -9999 -9999 -9999 -9999 -9999 -9999 -9999 -9999 -9999 -9999 -9999 -9999 -9999 -9999 -9999 -9999 -9999 -9999 -9999 -9999 -9999 -9999 -9999 -9999 -9999 -9999 -9999 -9999 -9999 -9999 -9999 -9999 -9999 21.6 21.6 21.6 21.5 20.9 21 21.1 21.2 21.3 21.3 21.3 21.4 21.4 21.3 21.3 21.1 20.9 20.7 20.9 20.2 20.8 21.7 19.9 19.6 21.9 19.7 20 18.6 19.1 19.9 21.6 20.5 23.2 23.4 22.6 23.3 24.3 23.7 21.1 20.2 19.4 21.8 21.6 18.6 -9999 -9999 -9999 -9999 -9999 -9999 
-9999 -9999 -9999 -9999 14.1 14.3 14.6 15.3 15.1 16.4 16.1 15.4 16 15.4 16.2 18 17.8 16.4 15.6 15.6 15.8 15.3 15.8 16.2 16.1 15.8 15.4 15.2 15.3 14.8 14.8 -9999 -9999 -9999 -9999 -9999 -9999 -9999 -9999 -9999 -9999 -9999 -9999 -9999 -9999 -9999 -9999 -9999 -9999 -9999 -9999 -9999 -9999 -9999 -9999 -9999 -9999 -9999 -9999 -9999 -9999 -9999 -9999 -9999 -9999 -9999 -9999 -9999 -9999 -9999 -9999 -9999 -9999 -9999 -9999 -9999 -9999 -9999 -9999 -9999 -9999 -9999 -9999 -9999 -9999 -9999 -9999 -9999 -9999 -9999 -9999 -9999 -9999 -9999 -9999 -9999 -9999 -9999 -9999 -9999 -9999 -9999 -9999 -9999 -9999 -9999 -9999 -9999 19.5 -9999 -9999 -9999 -9999 -9999 -9999 -9999 -9999 -9999 -9999 -9999 -9999 -9999 21.7 21.5 20.8 20.8 21 21.1 21.2 21.2 21.2 21.5 21.3 21.3 21.3 21.3 20.7 20.6 20.9 20.4 20.2 21.3 20.3 19.9 21.5 19.8 18.6 18.4 19.6 20.8 21.1 21.6 22.4 19.6 20 19.1 20.4 24.2 24.4 23.4 21.7 23.7 21.4 18.6 -9999 -9999 -9999 -9999 -9999 -9999 
-9999 -9999 -9999 -9999 14.6 14.8 14.9 15.3 15.9 16.9 17.4 16.5 16.7 15.8 16.4 17.4 18.2 17.2 16.3 15.8 15.1 15.2 15.7 15.9 16 15.6 15.8 15.9 15.1 15.4 14.7 14.6 -9999 -9999 -9999 -9999 -9999 -9999 -9999 -9999 -9999 -9999 -9999 -9999 -9999 -9999 -9999 -9999 -9999 -9999 -9999 -9999 -9999 -9999 -9999 -9999 -9999 -9999 -9999 -9999 -9999 -9999 -9999 -9999 -9999 -9999 -9999 -9999 -9999 -9999 -9999 -9999 -9999 -9999 -9999 -9999 -9999 -9999 -9999 -9999 -9999 -9999 -9999 -9999 -9999 -9999 -9999 -9999 -9999 -9999 -9999 -9999 -9999 -9999 -9999 -9999 -9999 -9999 -9999 -9999 -9999 -9999 -9999 -9999 -9999 -9999 17.3 18.2 18.9 -9999 -9999 -9999 -9999 -9999 -9999 -9999 -9999 -9999 -9999 -9999 -9999 -9999 21.7 21.6 21 20.8 20.9 21 21.1 21.3 21.5 21.5 21.4 21.4 21.3 21.3 20.8 19.9 20.5 20.4 19.9 20.8 19.7 19.2 21 19.1 18.4 19 19.9 20.3 19.8 19.9 22.1 18.3 18.1 19.6 21.4 22.8 23.1 25.7 24.6 24.3 20.5 -9999 -9999 -9999 -9999 -9999 -9999 -9999 
-9999 -9999 -9999 -9999 -9999 15.2 15.2 15.5 16.2 16.7 17.9 16.5 16.2 16.2 16.8 17.2 17.6 18.6 17 17 16.4 15.6 15.2 15.6 15.5 15.7 16 16.4 16.2 16.1 15.6 15.6 15.2 -9999 -9999 -9999 -9999 -9999 -9999 -9999 -9999 -9999 -9999 -9999 -9999 -9999 -9999 -9999 -9999 -9999 -9999 -9999 -9999 -9999 -9999 -9999 -9999 -9999 -9999 -9999 -9999 -9999 -9999 -9999 -9999 -9999 -9999 -9999 -9999 -9999 -9999 -9999 -9999 -9999 -9999 -9999 -9999 -9999 -9999 -9999 -9999 -9999 -9999 -9999 -9999 -9999 -9999 -9999 -9999 -9999 -9999 -9999 -9999 -9999 -9999 -9999 -9999 -9999 -9999 -9999 -9999 -9999 -9999 -9999 -9999 -9999 18.9 19 19.4 -9999 -9999 -9999 -9999 -9999 -9999 -9999 -9999 -9999 -9999 -9999 -9999 -9999 21.6 21.3 21.2 20.5 20.7 21 21.1 21.3 21.5 21.4 21.4 21.4 21.1 21.3 21 20.7 20.1 20.4 19.8 19.8 18.5 17.8 20.9 19.5 18.5 19.9 20 18.3 18.4 21.1 20.4 18.2 18.6 18.9 19.7 20.8 22.6 21.8 25.6 24.7 22.8 20.4 -9999 -9999 -9999 -9999 -9999 -9999 
-9999 -9999 -9999 -9999 -9999 -9999 -9999 -9999 15.7 16.6 18.1 17.5 16.9 16.4 17.6 18.6 18.3 18.4 18.7 18.1 16.9 16.5 15.7 15.4 15.5 15.7 16.1 16.7 16.9 16.6 16.4 16.3 15.7 -9999 -9999 -9999 -9999 -9999 -9999 -9999 -9999 -9999 -9999 -9999 -9999 -9999 -9999 -9999 -9999 -9999 -9999 -9999 -9999 -9999 -9999 -9999 -9999 -9999 -9999 -9999 -9999 -9999 -9999 -9999 -9999 -9999 -9999 -9999 -9999 -9999 -9999 -9999 -9999 -9999 -9999 -9999 -9999 -9999 -9999 -9999 -9999 -9999 -9999 -9999 -9999 -9999 -9999 -9999 -9999 -9999 -9999 -9999 -9999 -9999 -9999 -9999 -9999 -9999 -9999 -9999 -9999 -9999 -9999 -9999 -9999 19.4 19.5 20 20.1 20.2 -9999 -9999 -9999 -9999 -9999 -9999 -9999 -9999 -9999 -9999 -9999 -9999 21.5 21.3 21 20.8 20.8 20.9 21.2 21.4 21.5 21.5 21.5 21.5 21.1 21.3 21 21.1 20.5 20.2 19.8 19.2 19.5 19 20.6 19.3 18.4 18.4 18.5 17.1 18.3 20.1 21.2 17.5 17.8 19.7 20.1 18 17.7 20 23.7 26.2 22 20.1 19.1 -9999 -9999 -9999 -9999 -9999 
-9999 -9999 -9999 -9999 -9999 -9999 -9999 -9999 -9999 -9999 18 18.8 17.4 17 16.8 17.7 18.6 19 19.1 18.8 18.4 17.3 16.5 16 15.4 15.3 15.7 16.4 17.1 17.2 17 16.6 16.1 15.5 -9999 -9999 -9999 -9999 -9999 -9999 -9999 -9999 -9999 -9999 -9999 -9999 -9999 -9999 -9999 -9999 -9999 -9999 -9999 -9999 -9999 -9999 -9999 -9999 -9999 -9999 -9999 -9999 -9999 -9999 -9999 -9999 -9999 -9999 -9999 -9999 -9999 -9999 -9999 -9999 -9999 -9999 -9999 -9999 -9999 -9999 -9999 -9999 -9999 -9999 -9999 -9999 -9999 -9999 -9999 -9999 -9999 -9999 -9999 -9999 -9999 -9999 -9999 -9999 -9999 -9999 -9999 -9999 -9999 -9999 18.8 19.5 20 19.7 20.1 -9999 -9999 -9999 -9999 -9999 -9999 -9999 -9999 -9999 21.4 -9999 21.5 21.4 21.4 21.5 21.4 20.8 20.8 21.2 21.4 21.4 21.5 21.5 21.5 21.4 21 21.2 21.2 21.3 21.1 20.5 20 18.9 19 18.4 20.4 19.7 19.1 17.5 17.8 18.5 20.5 19.6 21.1 18.8 17.8 17.2 16.8 19.5 20.5 21.6 22.5 25.2 21.8 20.8 20 19.7 -9999 -9999 -9999 -9999 
-9999 -9999 -9999 -9999 -9999 -9999 -9999 -9999 18.5 18.5 18.2 18.8 19.2 18.2 16.3 16.3 17.6 17.8 18.6 18.9 18.8 18.6 18.1 17.3 16.6 16 15.5 16.1 17.2 16.8 16.5 15.7 14.9 15.7 -9999 -9999 -9999 -9999 -9999 -9999 -9999 -9999 -9999 -9999 -9999 -9999 -9999 -9999 -9999 -9999 -9999 -9999 -9999 -9999 -9999 -9999 -9999 -9999 -9999 -9999 -9999 -9999 -9999 -9999 -9999 -9999 -9999 -9999 -9999 -9999 -9999 -9999 -9999 -9999 -9999 -9999 -9999 -9999 -9999 -9999 -9999 -9999 -9999 -9999 -9999 -9999 -9999 -9999 -9999 -9999 -9999 -9999 -9999 -9999 -9999 -9999 -9999 -9999 -9999 -9999 -9999 -9999 -9999 18.3 19.4 19.6 19.9 20 20.6 -9999 -9999 -9999 -9999 -9999 -9999 -9999 -9999 21.5 21.3 21.3 21.4 21.4 21.5 21.6 21.7 21.2 21 21.3 21.4 21.4 21.4 21.5 21.4 21.5 21.3 21.4 21.5 21.5 21.3 20.8 20.1 19.2 19.1 18.9 20 18.8 17.9 17.6 17.7 18.7 18.1 18.6 20.9 20 20.5 21.1 19.1 19.5 19.3 20.7 24.2 26.6 25.1 24.6 22.3 23.8 -9999 -9999 -9999 -9999 
-9999 -9999 -9999 -9999 -9999 -9999 -9999 18.2 17.7 17.7 18 17.8 17.4 19.1 17.6 17.4 17.8 16.9 17.5 18.2 18.8 19.1 18.9 18.5 17.8 17.1 16.6 16.7 17.4 16.3 15.8 15.4 14.5 14.6 -9999 -9999 -9999 -9999 -9999 -9999 -9999 -9999 -9999 -9999 -9999 -9999 -9999 -9999 -9999 -9999 -9999 -9999 -9999 -9999 -9999 -9999 -9999 -9999 -9999 -9999 -9999 -9999 -9999 -9999 -9999 -9999 -9999 -9999 -9999 -9999 -9999 -9999 -9999 -9999 -9999 -9999 -9999 -9999 -9999 -9999 -9999 -9999 -9999 -9999 -9999 -9999 -9999 -9999 -9999 -9999 -9999 -9999 -9999 -9999 -9999 -9999 -9999 -9999 -9999 -9999 -9999 -9999 -9999 17.8 18.3 18.9 19.9 20.2 20.4 -9999 -9999 -9999 -9999 -9999 -9999 -9999 -9999 20.9 20 20.1 21 21.6 21.6 21.7 21.7 21.7 21.3 21.5 21.2 21.3 21.3 21.4 21.4 21.5 21.6 21.5 21.5 21.4 21 20.5 20 19.5 18.6 18 19.3 19.4 18.9 18.2 17.2 18.1 18.9 20.5 20.3 19.3 23.5 24.7 24.1 22.8 25 25.2 23.2 21.8 24.9 26.9 25.2 26.3 22.8 20.7 23.9 -9999 
-9999 -9999 -9999 -9999 -9999 -9999 18 17.5 16.7 16.3 16.9 17.5 17.4 19.6 19.8 19.5 18.5 18.2 17.3 17.4 18 18.8 19.3 19.1 18.7 18.2 17.2 17.1 17.7 17.5 17 16 15 14.1 14 -9999 -9999 -9999 -9999 -9999 -9999 -9999 -9999 -9999 -9999 -9999 -9999 -9999 -9999 -9999 -9999 -9999 -9999 -9999 -9999 -9999 -9999 -9999 -9999 -9999 -9999 -9999 -9999 -9999 -9999 -9999 -9999 -9999 -9999 -9999 -9999 -9999 -9999 -9999 -9999 -9999 -9999 -9999 -9999 -9999 -9999 -9999 -9999 -9999 -9999 -9999 -9999 -9999 -9999 -9999 -9999 -9999 -9999 -9999 -9999 -9999 -9999 -9999 -9999 -9999 -9999 -9999 -9999 -9999 -9999 18.1 18.7 -9999 -9999 -9999 -9999 -9999 -9999 -9999 21.5 -9999 -9999 20.4 19.4 19.4 20.3 21.4 21.8 21.8 21.7 21.7 21.6 21.5 21 21.1 21.3 21.4 21.5 21.6 21.4 21.3 21.4 21.1 21 20 19.6 20 18.8 18.1 19.3 18.4 17.6 17.7 17.7 19 19.4 19.5 19.3 19.6 22.7 22.8 22.2 24.6 25.3 21.7 19.3 19.5 21.2 26.1 25 28.7 25.2 -9999 -9999 -9999 
-9999 -9999 -9999 -9999 -9999 -9999 17.7 17.8 17.4 17.2 16.8 16.8 18 19.1 19.8 20.4 20.4 20 18.6 18.2 17.4 18.2 17.9 18.3 18.6 18.5 18.3 18 17.5 17.5 16 15.6 15.4 14.7 15 -9999 -9999 -9999 -9999 -9999 -9999 -9999 -9999 -9999 -9999 -9999 -9999 -9999 -9999 -9999 -9999 -9999 -9999 -9999 -9999 -9999 -9999 -9999 -9999 -9999 -9999 -9999 -9999 -9999 -9999 -9999 -9999 -9999 -9999 -9999 -9999 -9999 -9999 -9999 -9999 -9999 -9999 -9999 -9999 -9999 -9999 -9999 -9999 -9999 -9999 -9999 -9999 -9999 -9999 -9999 -9999 15.5 16 16 16.3 16.3 -9999 -9999 -9999 -9999 -9999 -9999 -9999 -9999 -9999 18.6 -9999 -9999 -9999 -9999 -9999 -9999 -9999 -9999 21.5 21.3 -9999 20.1 18.9 19 19.1 20.6 21.6 21.8 21.9 21.8 21.7 21.2 21.1 21.2 20.7 21.2 21.4 21.5 21.2 21 21.2 20.8 20.9 19.6 19.3 20.1 19.3 18.2 19.4 18.3 17.4 17.7 18.6 18.9 18.4 19 18.1 21.6 20.2 18.7 19.6 23.9 23.3 22.3 18.9 19 23.1 22.9 22.6 27.4 27.4 -9999 -9999 -9999 
-9999 -9999 -9999 -9999 16.7 16.7 17.6 18 17.9 18.2 18.2 18.1 17.7 17.7 18.7 20 20.3 20.5 20.3 19.9 18.5 18 16.6 16.9 17.2 17.4 17.8 18.1 18.3 18.2 16.4 15.6 15.6 14.9 15.3 15.1 -9999 -9999 -9999 -9999 -9999 -9999 -9999 -9999 -9999 -9999 -9999 -9999 -9999 -9999 -9999 -9999 -9999 -9999 -9999 -9999 -9999 -9999 -9999 -9999 -9999 -9999 -9999 -9999 -9999 -9999 -9999 -9999 -9999 -9999 -9999 -9999 -9999 -9999 -9999 -9999 -9999 -9999 -9999 -9999 -9999 -9999 -9999 -9999 -9999 -9999 -9999 -9999 -9999 -9999 14.5 15 15.7 15 16.5 17.4 -9999 16.9 18.5 19.1 -9999 -9999 -9999 -9999 19.8 19.6 19.3 19.2 -9999 -9999 -9999 20.8 20.9 21.6 21.4 20.9 20.8 19.7 19 18.7 19.2 20.5 21.3 21.9 21.9 21.9 21.8 21.4 21.4 20.8 21.1 21.3 21.5 21.4 21 21 21 20.7 20.7 19.3 19.3 20.2 19.2 18.5 18.7 19.1 18.1 17.3 17.6 18.1 19.1 18.4 19.1 21.4 17.7 18.2 20.9 23.7 20.4 19.2 20.6 19.6 19 21.2 24.8 27.9 27.4 24.7 -9999 -9999 
-9999 -9999 -9999 16.5 16.5 17 17.7 18.2 17.9 17.9 18.9 19.2 19.3 19 19.3 20.2 19.7 19.9 19.5 19.6 20.2 18.5 16.4 16.3 16.1 15.9 16.4 18 18.9 18.7 17.4 16.7 15.8 15 15.5 15.8 -9999 -9999 -9999 -9999 -9999 -9999 -9999 -9999 -9999 -9999 -9999 -9999 -9999 -9999 -9999 -9999 -9999 -9999 -9999 -9999 -9999 -9999 -9999 -9999 -9999 -9999 -9999 -9999 -9999 -9999 -9999 -9999 -9999 -9999 -9999 -9999 -9999 -9999 -9999 -9999 -9999 -9999 -9999 -9999 -9999 -9999 -9999 -9999 -9999 -9999 -9999 -9999 -9999 -9999 -9999 14.7 15 15.6 16.9 18.1 16.8 16.6 17.9 19.1 18.2 -9999 -9999 19.1 19.7 19.2 19.1 18.9 -9999 -9999 20.4 21.3 21.7 21.5 21.4 20.8 20.3 19.8 19 18.7 19.3 19.9 21.1 21.7 21.5 21.7 21.8 21.8 21.7 21.5 21.4 21.3 21.4 21.1 20.7 21.1 20.6 20.7 20.1 20.3 19.9 20.4 20.1 19.3 18.6 17.9 18.3 17 17.6 17.4 18.4 17.9 19.2 20.5 17.4 18.5 20.2 22 20.9 18 20.5 22.1 22.1 21.1 26.3 28.2 27.7 28.1 -9999 -9999 
-9999 -9999 -9999 17.1 16.1 17.2 17.6 17.9 17.5 17.7 17.6 18.7 19.1 19.3 19.7 19.4 18.7 18.4 18.8 18.9 19.6 20.1 18.5 17.1 17.5 16.7 16 16.8 17.5 18.2 17.1 17.4 16.6 15.3 15.3 16.5 15.4 14.4 15.1 -9999 -9999 -9999 -9999 -9999 -9999 -9999 -9999 -9999 -9999 -9999 -9999 -9999 -9999 -9999 -9999 -9999 -9999 -9999 -9999 -9999 -9999 -9999 -9999 -9999 -9999 -9999 -9999 -9999 -9999 -9999 -9999 -9999 -9999 -9999 -9999 -9999 -9999 -9999 -9999 -9999 -9999 -9999 -9999 -9999 -9999 -9999 -9999 -9999 -9999 -9999 -9999 -9999 15.4 15.9 17.5 18.2 17.8 17.3 18.1 19.5 19.4 18.1 17.8 18 18.2 18.3 18.4 18.3 -9999 19.7 20.3 20.9 21.5 21.4 21.6 21.1 20.4 20.4 20.1 19.3 19.6 19.4 20.2 21.4 21.6 21.7 21.8 21.7 21.6 21.4 21.1 21.1 21.2 20.9 21.1 21 21.1 20.8 20.5 20 20.1 20.3 20.1 19.9 19.2 18.1 17.8 17.6 17.3 18 17.3 17.9 18.9 19.4 17.3 17.3 20.5 19.8 20.6 17.1 19.6 22 24.7 24.7 24.9 27.3 24.9 27.9 27.8 -9999 
-9999 -9999 -9999 -9999 16.6 16.6 17.2 17.4 16.5 16.2 17 18 18.7 18.9 19 19 18 17.6 17.9 18.8 19.6 19.3 20 19.6 18 16.2 16.9 16 16.2 18.1 17.5 17.5 17.6 16.3 15.4 16 16.4 15.1 15.7 15 15.1 15.1 -9999 -9999 -9999 -9999 -9999 -9999 -9999 -9999 -9999 -9999 -9999 -9999 -9999 -9999 -9999 -9999 -9999 -9999 -9999 -9999 -9999 -9999 -9999 -9999 -9999 -9999 -9999 -9999 -9999 -9999 -9999 -9999 -9999 -9999 -9999 -9999 -9999 -9999 -9999 -9999 -9999 -9999 -9999 -9999 -9999 -9999 -9999 -9999 -9999 15.4 15.8 16.9 18 19.2 18.6 18.1 18.7 18.7 20.4 20.5 19.8 18.7 17.8 17.5 17.3 18.2 19.3 19.8 20.2 20.7 21.2 20.8 21.3 21.4 21.3 21.2 20.6 20.4 19.2 18.9 20.3 20.7 21.2 21.5 21.7 21 20.4 20.1 20.1 20.2 20.7 21 20.9 21 21.5 21.4 20.8 20.2 20.1 19.7 19.6 19.2 18.8 18.2 17.6 18.6 18.8 18.6 18.7 17.2 18.4 19.5 16.5 17.3 19.5 17.8 19.4 17.5 19.5 23.1 24.3 25.5 26.4 23.6 22.2 24.8 -9999 -9999 
-9999 -9999 -9999 -9999 15.5 16.4 16.6 16.9 16.7 16.1 17.1 17.9 18.3 17.8 18.6 18.6 18 17.4 17.7 19.2 19.7 19 19.4 19.4 19.4 17.6 16.2 17.2 17.5 18.2 17.8 17.1 17.9 17.2 15.8 15.8 16.5 17.4 16.2 15.4 16.1 15.7 15.5 15.5 15.8 -9999 -9999 -9999 -9999 -9999 -9999 -9999 -9999 -9999 -9999 -9999 -9999 -9999 -9999 -9999 -9999 -9999 -9999 -9999 -9999 -9999 -9999 -9999 -9999 -9999 -9999 -9999 -9999 -9999 -9999 -9999 -9999 -9999 -9999 -9999 -9999 -9999 -9999 -9999 -9999 -9999 -9999 -9999 -9999 -9999 -9999 -9999 16.8 18.4 19.1 19.4 19.4 18.3 19.3 19.8 20.3 21.4 21.5 20.6 19.6 18 17.5 18.1 18.1 18.4 19.4 19.9 20.7 20.2 21.3 20.9 21 21.3 21.1 20.1 19.1 19.7 19.5 20 21 21.5 21.7 21.1 20.3 19.4 19.7 19.7 19.6 20 20.7 21.3 21.7 21.7 21.2 20.7 20.1 19.4 19.5 19.1 18.5 18.6 18.1 17.8 18.2 19.4 18 16.5 19 19.6 17.5 16.9 17.2 16.8 18.9 -9999 -9999 20.8 22.6 22.3 25.3 24.5 21.2 22.4 25.9 26.7 
-9999 -9999 -9999 -9999 15.4 15.8 16.2 16 16.8 16 16.2 17.2 17 17.5 18.2 17.8 17.7 18.1 19.1 19.5 18.6 18.4 19.6 19.1 20.5 18.3 17.1 17.4 18 18.6 18 17.2 18 17.6 17.3 16.2 16.3 17 17.7 16.4 16.7 16.7 15.8 15.3 16.5 -9999 -9999 -9999 -9999 -9999 -9999 -9999 -9999 -9999 -9999 -9999 -9999 -9999 -9999 -9999 17.5 17.9 -9999 -9999 -9999 -9999 -9999 -9999 -9999 -9999 -9999 -9999 -9999 -9999 -9999 -9999 -9999 -9999 -9999 -9999 -9999 -9999 -9999 -9999 -9999 -9999 -9999 -9999 -9999 -9999 -9999 -9999 19.2 18.9 19.1 18.5 19.6 19.8 19.9 20.2 20 21.5 22.3 21.8 21.4 20.5 19.3 18 17.6 18.5 19 18.8 20.2 20.3 20.8 20.3 20.5 21.1 20.8 20.1 19.3 19 18.4 20.5 21 21.2 21.4 20.6 19.8 19.5 19.7 18.9 18.4 18.9 19.9 20.4 21.4 21.5 21.5 21.2 20.5 20.2 19.5 19.1 18.6 19 18.2 19.1 18.4 19.8 18 17.8 20.1 19.9 18 16.3 16.4 15.9 18.3 -9999 -9999 -9999 -9999 22.7 23.8 24.9 22.6 22.4 24.9 -9999 
18.5 20.1 20.3 19.4 17.1 16.4 15.8 15.5 16.2 16.1 15.8 16.8 17.2 17.5 17.2 17.2 18.3 18.5 18 18.3 17.8 18.7 18.6 19.7 20.7 19.1 19 17.4 17.4 19.3 17.2 17.8 17.8 17.4 18.3 17.5 16.9 18 18.8 17.5 17 16.9 16.8 16.5 17.2 15.9 -9999 -9999 -9999 -9999 -9999 -9999 -9999 -9999 -9999 -9999 -9999 -9999 16.4 17 17.1 17.6 17.6 -9999 -9999 -9999 -9999 -9999 -9999 -9999 -9999 -9999 -9999 -9999 -9999 -9999 -9999 -9999 -9999 -9999 -9999 -9999 -9999 -9999 -9999 -9999 -9999 -9999 -9999 -9999 -9999 17.9 18.2 18.6 18.2 17.7 18.2 18.4 18.8 19 19.8 20.8 22.3 22.7 22.6 22.1 21.4 20.7 19.3 18.2 18.1 18.6 18.8 19.5 20.4 20.8 20.7 21.1 20.3 19.9 19.4 18.5 18.9 20.3 20.8 20.8 21.2 21 20.5 20.4 20.3 19.5 18.3 18.4 19.6 19.6 20.5 21.3 20.7 20.8 20.8 19.9 19.6 19 19.3 19.8 19.4 19.3 19.8 18.4 18.5 19.4 19.9 20.2 18.2 16.6 15.6 16.1 16.6 -9999 -9999 -9999 -9999 -9999 22.1 23.2 21.5 -9999 -9999 -9999 
22.5 20.4 17.3 15.8 18.2 16.9 15.3 15.6 16.4 15.6 16.5 16.7 16.1 16.8 16.8 16.6 17.9 17 16 17.1 16.9 18.1 18 19.7 20.1 20.9 20.9 20.4 19.3 20 19.8 19.5 18.2 17.8 18.8 18.6 18.4 19.4 18.1 18.1 18.9 17.8 17.3 16.9 16.5 16.2 -9999 -9999 -9999 -9999 -9999 -9999 -9999 -9999 -9999 -9999 -9999 -9999 16.5 17.1 17.9 18.5 18.4 18.3 -9999 -9999 -9999 -9999 -9999 -9999 -9999 -9999 -9999 -9999 -9999 -9999 -9999 -9999 -9999 -9999 -9999 -9999 -9999 -9999 -9999 -9999 -9999 -9999 -9999 -9999 -9999 -9999 17.9 18.3 18.3 18.5 19 18.4 17.8 18.1 18.8 19 20.3 21.8 22.6 22.8 22.3 20.8 19.9 20.5 20.4 20.3 19.6 19.6 19.8 20.3 21 20.9 20.6 20.3 19.7 19 20.1 20.5 20.9 20.8 21.4 21.2 21.1 20.4 19.9 19.9 18.8 18.9 19 19.1 19.9 20.5 20.1 19.6 19.8 20 19 18.9 19.7 20 19.6 20.5 20.6 19.1 19.4 20.2 20.9 18.3 17.4 17.2 16.1 15.3 16.8 -9999 -9999 -9999 -9999 -9999 -9999 20.8 -9999 -9999 -9999 -9999 
-9999 21.9 18.9 15.8 17.5 18 16.9 16.9 16.6 16 16.3 15.5 15.7 16.4 16.6 16.3 17.4 15.9 15.3 16.1 16.7 16.9 17.6 19.7 19.2 20.1 20.8 21.4 21.4 20.6 20.5 18.8 19.5 18.9 19.4 18.8 19.5 19.8 18.4 19.5 19 18.8 18.1 16.4 16.7 16.3 16.1 16.5 16.8 17.8 18.7 -9999 -9999 -9999 -9999 -9999 -9999 -9999 17 16.9 17.8 18.1 17.8 17.3 18.7 17 -9999 -9999 -9999 -9999 -9999 -9999 -9999 -9999 -9999 -9999 -9999 -9999 -9999 -9999 -9999 -9999 -9999 -9999 -9999 -9999 -9999 -9999 -9999 -9999 -9999 -9999 -9999 17.3 17.5 18 19 19.8 18.6 18.9 18.3 18.3 19.3 19.2 20.2 20.1 21.1 21.9 20.4 20 20.3 20.8 20.7 19.6 19.6 20.2 20.6 20.6 19.9 19.9 19.2 19.3 20.8 20.8 20.9 21.5 21.8 20.6 20.5 19.7 20 20.2 20.5 19.6 18.8 18.4 20.1 20.5 19.8 18.9 18.2 18.8 19.1 20 20.1 19.9 19.4 19 20 20.9 19.5 21.6 20.7 18.7 15.7 16 16.7 16.5 18.2 16.5 -9999 -9999 -9999 -9999 -9999 -9999 -9999 -9999 -9999 -9999 
-9999 21 18.2 15.6 15.8 17 16.8 15.9 15.4 15.6 16.1 15.3 15.7 16.9 15.9 16 17.1 15.9 15.1 15.9 16.5 16.8 18 19.7 19.6 19.8 20.2 20.5 21.3 21.1 20.3 18.2 18.1 19.6 20 20.1 19.3 19.3 20.2 19.4 19.7 17.8 17.8 16.8 16.6 16.7 16.5 16.7 17.3 17.8 18.8 19.3 19.2 -9999 -9999 -9999 -9999 -9999 17.2 17.4 17.9 18.1 18.5 18.5 18.9 18.5 -9999 -9999 -9999 -9999 -9999 -9999 -9999 -9999 -9999 -9999 -9999 -9999 -9999 -9999 -9999 -9999 -9999 -9999 -9999 -9999 -9999 -9999 -9999 -9999 -9999 -9999 -9999 17.9 18 17.6 17.4 18.2 20.2 19.9 18.9 18.4 19.7 19.4 20 19.4 19.5 21 22.5 21.7 20.5 20.3 20.4 20.5 19.3 19.6 19.4 19.3 18.9 19.3 19.5 20.3 21.2 21.8 21.8 22.1 22 20.8 20.3 19.7 19.5 19.9 20.5 19.3 19.1 19.4 19.4 19.6 20.1 19.9 18.5 18.2 19.4 20.2 20.7 19.8 19.1 18.6 19.3 20.7 19.9 22.3 21.2 18.6 17.6 17.2 18.3 19.9 19.5 -9999 16.7 17.9 -9999 -9999 -9999 -9999 -9999 -9999 -9999 -9999 
-9999 21.3 18.2 16.9 15 15.2 15.6 16.6 16 15.6 15.6 15.6 16 16.5 15.4 15.9 16.8 15.7 15.1 15.6 15.7 17.1 18.5 19.1 19.6 20.2 20.6 20.4 20.5 20.1 19.8 18.1 16.9 17.8 17.4 18.8 19.5 19 20.5 20.3 20.5 18.9 17.6 17.5 17.2 17.3 16.9 17 17.4 17.4 18 19.1 19.3 19 18.3 18.2 -9999 -9999 18 17.5 17.3 18.3 18.7 18.7 18.5 18.3 18.2 -9999 -9999 -9999 -9999 -9999 -9999 -9999 -9999 -9999 -9999 -9999 -9999 -9999 -9999 -9999 -9999 -9999 -9999 -9999 -9999 -9999 -9999 -9999 -9999 -9999 -9999 16.9 18.3 16.6 16 17.2 19.7 20.2 19.5 18.2 19.5 20.5 20.2 19.9 19.8 20.3 21.3 22.6 21.6 21 20.5 21.5 19.9 19.2 18.6 19.2 19.7 20 20.7 21.1 21.6 21.8 21.9 21.9 21.4 20.8 20.5 19.4 19.2 19.4 20.7 20 19.4 18.6 18.1 18.1 19.3 20.3 19.7 19.5 19.5 20.4 19.9 19.6 17.7 18.1 18.1 19.8 21.4 21.7 19.2 17.6 16.4 18.1 20.6 21.4 21.5 20.6 19.5 20.1 20.5 -9999 -9999 -9999 -9999 -9999 -9999 -9999 
-9999 -9999 21 15.9 14.8 15.4 15.2 15.6 15.4 15.2 15.2 15.6 15.3 16.1 15.3 16.2 15.7 15.6 15.2 15.3 15.9 17 18.4 18.8 19.6 20.4 20.6 20.4 19.7 18.7 18.7 19.3 17.1 16.5 16.4 17.8 19.4 19.5 19.2 19.5 20.4 20.2 18.5 17.4 16.7 16.8 17.3 17.6 17.3 17.6 17.9 18.6 19 18.6 17.6 18.6 18.8 19 18.2 17.1 17.1 18 18.4 18.5 17.6 17.4 16.9 -9999 -9999 -9999 -9999 -9999 17.5 -9999 -9999 -9999 -9999 -9999 -9999 -9999 -9999 -9999 -9999 -9999 -9999 -9999 -9999 -9999 -9999 -9999 -9999 -9999 -9999 16.4 18.8 16.8 16.4 17.4 18.5 20.7 18.5 17.9 18.4 20.4 19.8 20.1 20.8 20.7 21.7 22.4 22.3 22.4 22.3 21.9 20.1 19.6 19.9 20.3 20.9 20.8 21.6 21.6 20.9 21.1 21.5 21.2 20.9 20.2 19.8 19.3 19.6 20.6 19.9 19.4 18.5 17.8 18.7 18.3 19.3 20.3 20.4 20.7 19.6 19.7 20.4 19.2 17.9 18.4 18.8 19.2 21.8 21.3 19.6 17.9 18.1 18.3 17.9 16.7 18.2 20.3 23.2 23.9 21.5 -9999 -9999 -9999 -9999 -9999 -9999 -9999 
-9999 -9999 21.7 21.1 17.8 15.8 17.1 15.5 15 16.6 16.8 15.3 15 15.3 14.9 15.9 15.3 15.5 15.5 16.1 16.6 17.8 18.7 19 20.2 19.6 19.3 19 18 17.7 18.5 18.9 18.7 17.6 16.4 16.4 16.8 16.6 16.7 18 18.1 19.9 18.7 18.4 17.2 17.3 17.4 17.6 17.1 17.5 17.6 18.3 18.5 18.2 17.4 18 19.1 19.4 19 17.6 16.8 17.7 17.9 18.1 17.5 16.6 -9999 -9999 -9999 16.7 17 17.3 17.5 17.1 18.4 -9999 -9999 -9999 -9999 -9999 -9999 -9999 -9999 -9999 -9999 -9999 -9999 -9999 -9999 -9999 -9999 -9999 16.7 16.8 19.5 17.5 16.8 16.6 18.4 20.4 19.9 19.5 20.3 20.6 20.4 19.7 19.4 20 21.5 20.5 20.8 21.2 21.5 20.8 21 19.6 20.2 21.2 21.5 21.5 21.7 21.2 20 19.9 20.7 20 20.3 19.4 20.1 20.6 20.4 19.4 18.2 18.3 18.7 18.6 18.7 19.8 20 20.7 19.9 20 20.9 20.8 20.5 18.9 18.2 18.3 20 20.3 22.4 21.4 19.3 17.2 15.8 14.6 13.9 17.6 19.7 21.5 23.1 26.2 25.3 -9999 -9999 -9999 -9999 -9999 -9999 -9999 
-9999 -9999 -9999 21 22.8 21.1 20.1 17.1 16.9 18.1 14.9 14.8 15 15.3 15.7 15.2 15.5 16.2 15.8 16.2 17 16.8 18.4 19 20.1 19.8 19.5 18.8 18.2 17.3 17.6 17.4 18.6 18.1 17.4 17.6 16.8 16.1 16.7 16.5 17.4 19 19.7 18.2 18 17.3 17.2 17.9 17.7 16.9 17.7 17.8 18.2 17.7 17.8 17.3 18.7 19.5 19.3 17.7 17.1 17.3 18 17.3 17 16.6 -9999 -9999 -9999 16.5 16.5 16.4 16.2 17.5 17.7 18.5 -9999 -9999 -9999 -9999 -9999 17.8 -9999 -9999 -9999 -9999 -9999 -9999 20.7 19.1 20.9 20.8 19.5 17.6 20 19.3 18.9 17.4 19.2 19.7 21 20.5 20.4 18.5 18.5 19.2 21.3 21.5 21.5 19.8 20.4 20.3 20.8 19.8 20.9 19.9 20.8 21.2 21.7 22.2 21.5 20.9 20.1 20.2 19.9 18.6 19.3 20.3 20.4 20.2 19.3 17.9 17.9 18.8 18.9 19 19.5 19.5 21.1 20.6 18.5 18.6 19.5 20.6 21.6 19.6 18.5 18.6 19.9 21.5 22.9 21.3 18.9 19 17.8 16.3 13.6 14.2 16.8 18.5 20.3 21.8 25.5 25.1 -9999 -9999 -9999 -9999 -9999 -9999 
-9999 -9999 -9999 -9999 -9999 -9999 23 20.2 20.1 17.7 15.1 16 14.9 16.5 16 16.9 15.7 17.2 17 17 16.1 16.5 17.3 18.4 19.6 19.4 19.1 18.4 17.5 16.9 16.9 17.6 17.4 17 17.7 18.6 19 18.3 18.2 17.7 16.6 19.4 20.4 18.4 18.1 18.2 17.3 17.1 18 17.6 17.9 17.9 18.5 17.4 17.3 17.2 17.3 18.4 19.5 19.1 17 16.8 17.7 17.2 16.7 16.2 16.1 16.1 16.5 16.2 16.3 16 16.3 16.3 16.7 17.2 -9999 -9999 -9999 17.6 17.6 17.5 17.9 19.2 19.1 18.1 18.1 19.7 19.2 18.9 20.7 20.3 20.7 21.3 21.8 21.8 21.8 21.4 21.6 20.2 21.9 21.2 18.6 19.4 20.9 21.8 20.1 20.6 20.9 21.2 20.7 20 20.7 20.8 21.1 20.3 20.6 21.1 21.7 22.1 21.9 21 20 20 19 18.7 20.1 20.3 19.8 18.2 17.9 17.6 18.1 17.4 17.8 18.1 19.9 21.3 20.1 19 18.7 18.1 17.8 19.3 21.2 20.7 18 19.2 21.3 21.6 23.1 19.6 18.3 19.3 17 16.7 -9999 -9999 -9999 -9999 -9999 20.7 23.3 26.4 -9999 -9999 -9999 -9999 -9999 -9999 
-9999 -9999 -9999 -9999 -9999 -9999 -9999 22 22.2 19.9 19.9 20.3 17.6 19.8 17.2 19.9 17.2 19.2 17.9 16.2 16 16.5 17.3 18 18.8 19.5 19.1 18.6 18.1 17 16.6 16.7 16.7 16.7 17.5 18.3 18.7 18.5 19.7 18.9 18.3 20.3 18.6 18 18.4 18.3 18.2 17.3 17.5 17.6 18.3 18.3 18.4 16.6 16.5 16.6 16.8 16.8 18.7 19.8 17.9 17 17 16.9 16.9 16.7 16.3 16.3 16.9 16.2 16.2 16.1 16.8 17.1 17.5 18.1 18.6 -9999 -9999 18.8 18.8 17.8 17.7 17.9 18.9 19.6 19.7 18.4 18.1 20.7 19.6 19.1 18 18.6 19.7 19 18.4 20.1 21.8 21.3 22.2 19.3 20 22 20.8 19.4 18.3 18.6 20.1 19.7 20.8 21.2 21.1 21.7 21.6 21 20.5 20.9 21.4 21.5 22 21.5 20.5 19.6 19.4 20.5 20.1 19.7 18.7 17.4 16.8 16.7 17.5 17.2 18 19.9 21.6 19.5 18.1 18.3 19 18.3 17.8 18.2 19.4 21.1 20 19.4 21.1 21.5 21.8 20.3 20.2 18.7 16.5 18.3 -9999 -9999 -9999 -9999 -9999 -9999 25.3 27.2 -9999 -9999 -9999 -9999 -9999 -9999 
-9999 -9999 -9999 -9999 -9999 -9999 -9999 -9999 -9999 -9999 23.9 24.6 24 23.6 21.4 21.7 21 19 16.7 15.8 15.9 16.7 16.9 17.6 18.5 18.7 18.3 18.1 18 17.2 16.6 16.8 17 17.2 16.9 17.7 16.7 16.6 18.6 20.5 19 20.8 19 18.2 17.2 17.3 18.5 18.5 17.2 16.9 17.5 18.6 17.6 16.9 16.1 16.6 16.1 16.1 16.7 18.9 19.6 18.1 17.5 17.8 17.8 17.4 16.6 16.7 17.2 16.6 16.4 16.4 16.2 16.6 17.1 17.2 17.6 18.1 19.1 -9999 20.1 19.4 18.7 18.7 18 18.8 19.3 19.4 20.6 21.4 19 18.4 17.5 17.6 19 17.1 18.7 20.4 19.3 20.4 22.2 20.4 22.3 20.6 20.4 20.7 20.4 19.6 19.6 19.9 20.6 21 21.6 21.8 22.2 20.9 20.1 20.8 21.2 21.3 21.8 21.4 20.6 20.9 21.1 20.8 19.9 18.5 17.6 16.7 16.2 16.7 16.5 17.6 20 19.1 20.4 19.5 18.4 18.6 19.3 17.9 19.3 17.8 19.8 20.2 21.1 19 19.6 21.1 22.3 22.1 20.9 17 16.3 16.8 19.6 -9999 -9999 -9999 -9999 -9999 -9999 28.4 -9999 -9999 -9999 -9999 -9999 -9999 
-9999 -9999 -9999 -9999 -9999 -9999 -9999 -9999 -9999 -9999 -9999 -9999 -9999 -9999 24.9 24.9 23.8 20.1 16.4 15.7 16.8 16.7 17.1 17.4 17.4 18 17.8 18 17.4 17.9 17 16.6 17.1 17.4 16.6 16.8 17.8 18.3 19.5 20.2 19.5 21.1 20 17.8 16.6 17.3 18.4 19.4 18.8 17.1 17.4 17.8 18.6 17.2 16.6 16.3 16.3 16.2 16.7 17 19.3 18.9 18.3 18 18.6 17.3 16.9 17.4 17.6 16.6 16.7 16 16.3 16.6 16.4 16.6 16.9 17.3 17.6 17.1 18.5 19.5 20.6 19.5 18.6 18.4 19.2 19.3 21.3 21.1 19.7 19.2 18.3 18.3 17.5 17.4 19.6 18 19.2 20 20.4 22.7 21.2 18.4 17.9 18.1 19.5 20.6 19.6 20 20.5 21.1 21.4 21.6 22.2 21.2 20.4 21.3 21.3 20.6 21.7 21.7 21.7 20.7 20.9 20.2 18.7 17.2 16.2 16.3 15.7 16.6 18.2 19.1 18.3 17.3 18.9 19.4 21.3 19.5 19.6 18.4 20.1 18.2 19.3 21 21.4 20.3 19.2 19.4 19.9 22.4 22.1 20.4 17.6 15 18.7 -9999 -9999 -9999 -9999 -9999 21.3 -9999 -9999 -9999 -9999 -9999 -9999 -9999 
-9999 -9999 -9999 -9999 -9999 -9999 -9999 -9999 -9999 -9999 -9999 -9999 -9999 -9999 -9999 -9999 23.6 23.9 21.4 18.3 17.2 18.1 16.8 17.3 17.1 17.1 17.2 17.5 18.5 17.9 17.2 17.4 18.2 17.8 16.6 17.3 17.5 18.6 19.6 20.6 20.8 20.9 20 17.7 16.6 16.7 17.7 18 19.4 18.5 17.4 18.1 18.7 18.1 17 17.1 16.3 16.2 16.9 16 17.6 19.4 19.2 18.7 18.4 18.5 17.3 17.5 18.1 17.4 17 16.3 16.6 16.9 16.4 16.3 16.6 16.9 16.3 16.5 16.9 17.4 19.1 20.5 19.2 18.1 18.6 20.5 21.6 21.8 21.2 20.6 19.8 19.1 18.3 17.8 18.1 18.1 18.5 18 21.6 20.5 18.6 19.3 19.1 18.2 18.6 20.5 20.5 19.8 20.2 20.7 20.5 21.2 21.9 21.6 21.1 20.9 21.6 21.2 22 22.1 21.6 20.5 20.5 20 18.6 17.2 16.5 16.6 17.7 17.3 16.5 16.8 17.2 16.9 17.2 18 21.5 21.7 21.3 19.3 20.1 20.5 18.5 20.5 22.2 20 18.8 18.8 17.8 20 22.7 21.8 17.2 15.5 17 16.3 -9999 -9999 -9999 -9999 -9999 -9999 -9999 -9999 -9999 -9999 -9999 -9999 
-9999 -9999 -9999 -9999 -9999 -9999 -9999 -9999 -9999 -9999 -9999 -9999 -9999 -9999 -9999 -9999 -9999 -9999 23.1 23.2 21.6 20.8 19.2 17.9 18.2 18.6 18.9 18.3 17.5 18.5 18.4 18.1 18.9 17.2 18.1 18.9 18.3 19.3 20.1 20.5 21.7 20.3 19.5 18.4 18.9 17.5 16.7 17.1 19.1 20 18.8 18.2 18.9 19.3 18.2 17.8 16.3 17.4 16.6 16.3 17.3 18.6 19.6 19.1 18.7 19.1 18.2 17.5 17.7 19 18.4 17.9 17.8 16.8 16.8 16.4 16.3 16.3 16.7 16.7 17.1 17.1 18 20.1 17.5 18.1 18 19.1 20.8 22.2 22.6 21.7 20.7 19.4 18.5 17.3 17.1 17.1 16.9 18.2 21.6 20.9 20.1 19.1 18.8 18.7 18.9 19.9 20.8 20.8 21.1 21.2 20.1 21 21.7 21.4 21.1 21.2 21.9 21.8 21.8 21.6 21.6 20.9 20.7 19.6 18 17.2 17.3 17.2 16.3 16.3 16.2 16 15.7 17.1 18.4 19.3 20.1 22.7 20.3 18.5 20.6 21.5 19 19.8 22.3 22.3 21.2 20.1 20.4 20.2 20.4 22.5 19.2 18.2 19.7 -9999 -9999 -9999 -9999 -9999 -9999 -9999 -9999 -9999 -9999 -9999 -9999 -9999 
-9999 -9999 -9999 -9999 -9999 -9999 -9999 -9999 -9999 -9999 -9999 -9999 -9999 -9999 -9999 -9999 -9999 -9999 -9999 -9999 22.1 22.8 22.2 21.8 21.1 20 19.7 20.1 19.6 18.6 18.8 19.2 18.9 17.3 17.3 18.4 19.4 18.6 21.1 21.2 20.9 19 18.6 17.6 18.9 19.2 17.7 17.4 18.3 18.9 19.3 18.7 18.5 18.8 19.6 18.6 17.6 18.4 17.5 17 17.7 18.4 19.2 20 19.4 19.1 19 18.3 18.7 19.5 19.8 19.3 18.8 17 17.3 17.1 16.3 16.6 17.3 17.3 17.9 18.5 18.8 19.9 20 18.9 18.1 17.9 19.6 21.1 21.6 21.9 21.5 20.9 20.1 18 17 17 16.9 17.8 17.9 19.1 22.2 21 18.7 19 20 18.6 19.1 19.8 20.3 21.1 19.8 20 19.8 20.1 20.3 20.5 21.2 21.4 21.2 20.6 20.7 21.2 20.3 18.8 17 16.3 16.4 16.1 17.6 17.1 16.8 17.1 15.4 16.5 19.2 18.7 21.9 23.7 20.7 18.5 21.4 20.3 19.4 18.9 21.6 21.3 21.5 22.5 22.7 23.6 23.5 24 21.3 18 19.6 -9999 -9999 -9999 -9999 -9999 -9999 -9999 -9999 -9999 -9999 -9999 -9999 -9999 
-9999 -9999 -9999 -9999 -9999 -9999 -9999 -9999 -9999 -9999 -9999 -9999 -9999 -9999 -9999 -9999 -9999 -9999 -9999 -9999 -9999 21.2 20.9 22.5 22.4 22.3 21.5 20.6 19.4 19.8 20 20.2 20.9 19 18.1 18.8 19.7 20.3 21.8 20.5 19.3 18.6 17.8 20.1 19.7 19.3 19.5 17.7 17.7 19.2 19.9 19.1 18.5 18.9 20.2 20.3 19.7 19 18.7 17.6 18.6 18 18.9 18.9 20.2 19.1 19.6 18.6 19.1 19.3 20 20.3 19.9 18.7 18 17.7 17.2 16.5 17 17.1 17.4 17.5 18.7 20.5 20.5 21 19.3 18.7 19.6 19.6 20.9 20.9 21.1 20.4 21.1 20.2 19.3 18.9 17.9 17.7 17.3 17.8 22.4 18.6 18.2 18.5 19.8 20.1 18.1 18.4 19.9 20.7 21.5 20.4 18.6 18.6 18.9 18.8 19.7 20.2 20.4 20.1 20.3 21 19.5 18.1 17.1 15.7 16.2 17.1 16 18.1 17.2 19.1 17 16.9 17.8 18.5 21.7 23.4 19.8 18.9 22.5 21.5 19.9 20.3 21.9 20.4 21.3 22.2 20.9 21.8 21.5 23.9 19.9 17 18.3 18.9 -9999 -9999 -9999 -9999 -9999 -9999 -9999 -9999 -9999 -9999 -9999 -9999 
-9999 -9999 -9999 -9999 -9999 -9999 -9999 -9999 -9999 -9999 -9999 -9999 -9999 -9999 -9999 -9999 -9999 -9999 -9999 -9999 -9999 22.2 18.4 18.8 20.6 19.3 18.5 18.4 19.3 19.5 19.6 19.8 20.1 20.6 20.3 18.3 18.7 20.5 19.9 20.6 20.9 20.8 20.2 19.2 20.2 21.2 21.5 19.5 17.9 19.7 19.4 17.1 17.2 18.8 20.1 20.2 20.6 20.8 19.8 18.7 19.2 18.7 18.2 18.4 20.1 20.2 20 19.3 19.1 19.5 19.8 20 20.6 19.7 18.4 18.2 17.3 16.8 16.7 16.3 16.7 17.2 18.2 18.3 18.9 18.9 20.8 21 18.8 18.3 19.6 20.7 21.3 19.6 20 21.3 20.6 19.8 18.6 18.9 19.5 20.8 23 18.3 17 17.7 19.8 21.6 19.1 20.8 19.1 19.4 22.3 19.6 19.1 18.2 19.9 19.2 18.4 19 19 19.5 19.6 20.8 19.4 18.2 17.6 16 15.4 15.2 17 18.4 20.4 20.7 16.8 16.7 18.7 21.5 22.8 25.1 21.6 22 22.7 21 18 18.8 20.1 18.6 19.7 19.8 20.2 19.7 21.1 23.1 22 19.5 21.1 19.7 22.5 23.2 -9999 -9999 -9999 -9999 24.3 -9999 -9999 -9999 -9999 -9999 
-9999 -9999 -9999 -9999 -9999 -9999 -9999 -9999 -9999 -9999 -9999 -9999 -9999 -9999 -9999 -9999 -9999 -9999 -9999 -9999 -9999 22.4 20.4 17.9 17.5 19.5 18.7 17 16.7 16.7 17.7 19.5 20.1 20.4 19.9 20.1 20.2 19.9 18.6 18.3 19 19.5 19 17 16.4 17.3 19.4 21.3 19.2 17.5 20.1 18.8 18.2 17.6 18.3 19.2 20 20.9 21 20.3 20 19.1 18.8 18 18.7 20.2 20.7 20.4 19.3 19.4 19.5 19.4 19.8 20.3 18.8 18.4 17.4 17.5 16.6 16.4 16.5 16.6 16.7 17.6 18.5 18.6 18 21 19.3 19.5 19.3 19.8 20.9 20.7 20.5 20.7 19.5 18.4 18 19.5 22 22.6 25.4 22.6 18.8 20.1 19.2 23.9 24.4 24.3 22.9 21.8 22.2 22.6 21.6 20.7 21.4 18.3 18.1 17.6 18 18.4 18.9 20.4 19.8 18.1 17.5 15.8 16.8 15 15.6 15.8 18.9 21.2 19.6 17.1 17.4 18.7 22.4 25.8 23.2 24.2 21 18.1 17.4 19.1 19.2 20.2 18.1 17.7 17.1 16.8 18.5 21.1 23.7 20.3 21.6 23.9 23.8 25.8 23.3 23.9 -9999 28 26.8 25.1 -9999 -9999 -9999 -9999 
-9999 -9999 -9999 -9999 -9999 -9999 -9999 -9999 -9999 -9999 -9999 -9999 -9999 -9999 -9999 -9999 -9999 -9999 -9999 -9999 -9999 -9999 22.8 20.4 16.9 17.8 17.8 17.5 18.6 16.5 16.5 17.8 18 20.1 19.9 19.9 19.5 17.5 18.1 17.9 17 18.3 17.4 16.5 16.3 16.1 17.4 21.4 20.2 17.6 19.3 20.5 19.4 18.4 17.9 18.1 19.2 20.6 20.5 20.4 21 19.8 19.3 18.3 18.8 18.6 19.9 20.5 18.7 19.2 19.5 19.2 19.5 19.9 19.8 19.4 18.5 18.3 18.2 17 15.9 15.5 16.1 16.3 17.6 17.3 17.6 20 21.4 17.6 17.5 18.4 19.7 20.4 20.9 18.9 19.1 18.4 18.7 21.7 23.2 22.4 22.1 24.5 22.3 22.6 23.7 25.2 22.2 21.3 24.2 25.2 23 23.5 23.7 24.1 22.3 22.5 18.7 18.5 16.9 17.4 18.1 19.9 19.3 17.5 16.9 18.8 19.2 17.7 14.6 16 18.7 22 22.3 18.4 19.7 21.3 23 26.3 25.6 24.5 21 17.6 17.5 17.5 19.6 21.6 21.4 20.9 18.8 18.9 19.3 22.4 23.8 21.1 21.8 23.9 25.7 25 26.6 27.7 29.5 28.1 -9999 -9999 -9999 -9999 -9999 -9999 
-9999 -9999 -9999 -9999 -9999 -9999 -9999 -9999 -9999 -9999 -9999 -9999 -9999 -9999 -9999 -9999 -9999 -9999 -9999 -9999 -9999 -9999 -9999 21.8 18.1 17.8 19.5 16.9 17.8 19.1 17.7 18.8 17 16.7 18.5 21.3 21.8 19.3 16.8 16.8 16.9 17.1 16.8 16.3 16.8 18.3 19.4 19.4 21.2 18.7 19.1 20.5 18 15.9 17.3 18.3 17.9 19.4 20.3 20.3 20.8 20.9 20 19.7 19.2 18.6 19.3 20.6 19.3 19.4 19.6 19.8 19.6 20.3 21 20 19.1 19.1 19.1 17.7 16 15.7 16.3 17 17.5 19.1 19.4 19.8 21.2 19.2 16.9 17.5 18.7 19.5 19.6 18.3 17.5 19.2 22 22.4 21.3 20.8 18.6 21.8 25 24.9 21.9 22.9 23 18.2 19.2 20.4 24.9 24.9 24 23 24.2 22.9 21.2 20.2 18.6 16.8 16.8 18.5 20.2 18 16.6 18.1 19.8 21.6 19.4 20.1 20.7 22.4 24 21 18.2 20.4 23.4 26.1 26.3 22.4 20.3 20.5 17.5 16.3 17.5 19 21.2 21.9 21.7 20 19.1 23.7 21.2 20.2 -9999 21.6 22.4 21.3 21.5 24.5 27.3 -9999 -9999 -9999 -9999 -9999 -9999 -9999 
-9999 -9999 -9999 -9999 -9999 -9999 -9999 -9999 -9999 -9999 -9999 -9999 -9999 -9999 -9999 -9999 -9999 -9999 -9999 -9999 -9999 -9999 -9999 -9999 22.2 21.3 21.6 19.4 17.2 17.8 19.5 19.4 18.4 16.3 15.8 18.1 19.9 20.3 19.1 17.4 16.4 17.4 16.9 17.2 16.9 18 18.6 19.4 19 20.3 20.6 21.3 17.9 16.1 18 19 17.8 18.4 18.5 19.8 20.2 20.2 20.7 20.3 19.2 19 18.7 20.2 20.2 20 19.6 20 19.6 19.9 20 20.4 18.8 18.5 19.9 19.1 16.7 15.8 16.1 16.7 16.8 16.2 18.3 21.7 18.4 19.4 17.4 16.9 17.9 18.9 17.8 17.8 17.6 20.1 21.9 19.1 19.9 18 18.8 22.6 21.2 22.3 20.7 20.2 22.8 21.5 19.7 21.7 25 20.4 19.5 19.8 20.4 22 19.3 18.5 17.6 17.8 17 16.8 18.9 19.9 17.7 17.5 20.7 22.3 23.5 23.5 23.9 22.4 24.9 24.4 20.4 20.1 23.1 24.8 27.3 25.3 21.3 21.3 20 18.7 16.4 18.3 19.2 20.2 22.4 22.1 20.2 24.3 21.8 -9999 -9999 -9999 -9999 -9999 -9999 -9999 -9999 -9999 -9999 -9999 -9999 -9999 -9999 -9999 
-9999 -9999 -9999 -9999 -9999 -9999 -9999 -9999 -9999 -9999 -9999 -9999 -9999 -9999 -9999 -9999 -9999 -9999 -9999 -9999 -9999 -9999 -9999 -9999 -9999 24.1 19.2 16.9 16.3 15.7 17.4 20.4 19.1 15.8 15 14.5 15.1 16.7 19 17.9 17.6 18.5 18.9 18 18.4 18.1 18.2 18.6 17.5 18.4 20.2 22 19.9 17.9 19.1 19 18.9 18.1 17.3 18.3 19.5 20.2 19.8 20.4 20.4 19.8 18.2 18.7 19 20.5 18.5 19.6 18.7 19.2 19.5 20.1 17.9 18.5 19.8 20.1 18.3 17 15.9 15.5 15.9 16.7 17.8 21.6 18 17.5 17.3 16.7 17.5 18.1 17.3 17.9 19.1 20.4 21.1 17.9 18.2 17.7 20.8 21.5 19.5 20.3 20.4 18.1 18.8 20.5 20.6 23.7 25.3 19.7 17 17.6 18.2 18.3 19 17.6 16.9 16.6 16.9 16.1 17.8 19.8 19.9 17 17.9 21.7 20.9 19.7 19.3 20.3 23.1 25.6 25.2 24.8 25.5 24.6 26.1 25.8 25.3 22.5 22.8 18.7 17.7 17.2 18 20.2 21.5 24.4 23.8 22.9 20.5 -9999 -9999 -9999 -9999 -9999 -9999 -9999 -9999 -9999 -9999 -9999 -9999 -9999 -9999 -9999 
-9999 -9999 -9999 -9999 -9999 -9999 -9999 -9999 -9999 -9999 -9999 -9999 -9999 -9999 -9999 -9999 -9999 -9999 -9999 -9999 -9999 -9999 -9999 -9999 -9999 23 22.6 19 15.7 16.5 17.2 17.4 21.1 18.5 16.4 13.5 12.9 15 16.4 16.3 18.9 20 20.8 20 19.6 18.9 18.4 17.8 17.3 19.2 20.4 22.1 20.4 19.5 19.6 19.5 19.1 18.6 18.3 17.5 19 19 20.1 19.8 18.7 19.5 19.8 17.8 18 19.8 18.1 19.3 17.4 17.8 18.2 19.5 20 18.5 20.1 21.3 20.1 18.7 16.4 16.5 16.5 16.3 18.1 21.9 19.7 16.8 16.9 17 17.1 17.2 17.1 17.2 17.8 17.9 19.6 17.6 18.5 20.5 19.7 18.2 17.2 17.7 18.3 17.1 17.2 18.9 18.3 23 26.2 21.3 17.1 18.3 17.1 18.2 17.2 18 16.9 17 16.7 16.5 16.5 17.9 20.8 18.9 18.1 21.8 19 17.6 18.6 22.1 24.1 23.1 23 20.1 22.5 21.6 21.4 24.4 27 25.8 24 21.7 20.7 16.5 15.9 18 20.1 23 25.2 20.3 -9999 -9999 -9999 -9999 -9999 -9999 -9999 -9999 -9999 -9999 -9999 -9999 -9999 -9999 -9999 -9999 
-9999 -9999 -9999 -9999 -9999 -9999 -9999 -9999 -9999 -9999 -9999 -9999 -9999 -9999 -9999 -9999 -9999 -9999 -9999 -9999 -9999 -9999 -9999 -9999 -9999 -9999 23.7 19.7 17.1 16.6 18.9 19.7 21.1 20.5 19.5 17.6 16.2 14.4 15.4 15.6 15.9 18.7 20.7 21.3 21.1 19.9 18.9 17.8 17.2 18.2 19.8 20.4 21.7 20.8 19.4 18.1 18.3 17.6 19.2 18.4 17.7 18.5 18.8 19.3 18.3 18.3 20.2 18.6 17.7 19.4 19.9 19.4 17.6 16.4 16.9 17.6 19 19.9 20.1 18.8 21.7 20.1 17.1 16.4 17.5 19.3 21.6 22.3 21.2 18.6 17.8 17.2 17 17 16.6 16.9 16.9 17.5 18.8 17.4 17.6 18.2 17.5 16.7 16.1 16.8 16.7 16.6 16.5 17.3 18.1 20.4 25.8 23.9 19.4 22.3 20.8 19.8 20.1 17.9 16.3 18.1 16.5 17.3 16.7 16.7 18.9 20.7 18.1 21.1 19.2 16.1 17.5 21.8 19.9 20.2 20.8 18.1 19 17.7 19.9 22.7 24.3 25.6 26.3 26 23.5 20.1 19.5 17 19.4 23.6 24.8 19.2 -9999 -9999 -9999 -9999 -9999 -9999 -9999 -9999 -9999 -9999 -9999 -9999 -9999 -9999 -9999 -9999 
-9999 -9999 -9999 -9999 -9999 -9999 -9999 -9999 -9999 -9999 -9999 -9999 -9999 -9999 -9999 -9999 -9999 -9999 -9999 -9999 -9999 -9999 -9999 -9999 -9999 -9999 24.7 20 17.5 18.8 20.6 19.1 19.4 18.3 19.7 19.7 17.8 15.9 14.7 14.4 14.2 16.1 17.9 19.4 21.2 21.1 20.9 19.5 17.6 16.7 17 17.5 19.6 21.5 19.9 19.1 18.1 18 18.6 18.6 18.8 18.4 17.6 18.3 18.2 19 19.6 19 18.9 18.1 20.2 20.1 16.9 17.3 16.1 17.3 18.1 19 18.7 18 21.7 20 18.6 18.6 19.3 20.2 22.1 18.8 21.8 21.9 20.7 18.2 18 17.3 17.1 16.3 18.3 17.2 17.4 17 17.6 16.9 17.6 18.2 18.3 16.6 17.1 18 16.9 17.4 19.9 20 24.3 24.4 25 25.9 25.3 21.7 22.5 17.2 16.3 18.8 17.5 18.6 19.7 16.7 18 21 18.8 19.9 17.9 16.8 16.8 16.6 19.5 16.6 17 19.1 19.8 19.1 18 18.6 19.9 22.1 22.9 26.2 27.1 23.7 25.1 21.4 19.7 23.8 25 20.9 18.8 -9999 -9999 -9999 -9999 -9999 -9999 -9999 -9999 -9999 -9999 -9999 -9999 -9999 -9999 -9999 
-9999 -9999 -9999 -9999 -9999 -9999 -9999 -9999 -9999 -9999 -9999 -9999 -9999 -9999 -9999 -9999 -9999 -9999 -9999 -9999 -9999 -9999 -9999 -9999 -9999 25.2 23.8 19.3 17.6 20.7 22.7 19.9 17.1 17.4 16.8 19 17.2 15.6 13.9 15.3 16.3 15.6 15.7 18.6 18.8 19.1 20.4 21.4 19.5 16.8 16.5 17.2 17.8 19.1 21.2 22.1 18.6 17.7 19.8 17.5 17 18.2 18 17.6 17.2 18.5 19.1 20.7 18.4 17.7 19.1 20.1 19.7 18.6 16.8 17.8 17.4 18.4 18.2 17.9 21.6 21.4 20.8 20.3 21.7 21.3 18.4 17.9 17.7 19.5 23 20.3 18.2 18 18.8 16.9 19.6 16.6 18.3 17.5 18.8 17.2 18.1 20.9 20.8 18 19.5 19.6 17.4 17.2 18.5 23.3 25.7 24 25.5 24.2 23.7 25.4 24.2 22 19.3 20.3 20.4 20.3 21.5 16.9 18.6 21.2 17.6 17.7 17.3 16.2 15.2 16.1 17.3 17 17.8 17 17.7 22 21.9 21.2 20.1 22.9 26 26.6 27.4 26.8 27.2 26 23.4 22.8 27.4 23.3 21.7 23.7 23.2 23.4 23.8 -9999 -9999 -9999 -9999 -9999 -9999 -9999 -9999 -9999 -9999 -9999 
-9999 -9999 -9999 -9999 -9999 -9999 -9999 -9999 -9999 -9999 -9999 -9999 -9999 -9999 -9999 -9999 -9999 -9999 -9999 -9999 -9999 -9999 -9999 -9999 -9999 -9999 25 21.5 18.5 21.8 22.1 19.9 19.5 18 16.5 16.9 16.1 15.5 14.6 14.5 13.3 15.6 17.9 17.8 17.3 18 18.1 19.4 20.7 19.4 18.6 16.8 17.8 17.8 18.6 20.4 18.5 19.9 18.2 16.8 16.5 16.9 17.4 17.1 16.5 17.6 18 20.4 19.5 16.8 17.8 18.6 20 20 17.9 18.1 17.4 17.9 17.8 19.2 21 21.2 20.6 21.4 18.6 19.9 16.6 16.7 18 18.1 21.2 22.8 18.6 20.9 19.1 19.3 19.4 16.2 18 20.4 20.1 18.7 17.4 20.6 25.5 25.2 24.5 23.9 23.2 22.1 25.6 25.2 19.4 19.1 20.2 23 21.9 20.1 23.5 23.9 22.5 21.9 22.6 22.3 22.5 20.3 20.2 19.8 18.7 18 16.9 16.1 17.6 16.5 16.2 15.4 15.6 15.8 20.5 21 20.7 24.2 24.6 25.1 22.9 23.5 24.3 22.4 23.3 25.5 27.9 25.4 27.9 25.8 23.3 24.8 24.5 24.2 25.9 24.5 -9999 -9999 -9999 -9999 -9999 -9999 -9999 -9999 -9999 -9999 
-9999 -9999 -9999 -9999 -9999 -9999 -9999 -9999 -9999 -9999 -9999 -9999 -9999 -9999 -9999 -9999 -9999 -9999 -9999 -9999 -9999 -9999 -9999 -9999 -9999 -9999 25.5 23.8 20.1 22.8 22.1 19.6 18.6 16.5 17.5 17.1 16 15.2 14.5 16.6 12.8 11.1 15.2 16.5 16.6 17.4 17.3 16.5 18 21 21.1 20.7 19.7 20.8 20.3 21.1 19.7 19.5 18.7 17.3 16.3 16.1 16.1 16.6 16.7 17.7 17.6 18.6 21.2 18.1 17.1 17 19.1 20.6 19 18.5 17.7 17.2 18.3 18.2 19.4 19.7 19.3 19.2 17.4 17.7 17.4 17.1 18.9 21.2 19.7 22.3 23.6 23.2 19.9 21.9 18.3 16.9 18.3 23 25.1 24 23.8 25.6 24.2 24 20.9 21.7 25.9 26.9 24 20.4 18.2 18 17.4 18.3 20.2 19.8 22.3 20.3 19.8 19.1 19 21.1 21 19.8 20.8 17.4 20.6 17.3 15.3 16.9 18.2 16.6 17.9 16.1 17 16.1 16.3 16.1 18.9 20.7 21.1 20.8 19.4 20.2 20.6 19.8 23.1 25.4 27.3 27 24.6 27.8 25.3 26.7 26.5 25.2 26.7 27.5 28.2 28.5 30 -9999 -9999 -9999 -9999 -9999 -9999 -9999 
-9999 -9999 -9999 -9999 -9999 -9999 -9999 -9999 -9999 -9999 -9999 -9999 -9999 -9999 -9999 -9999 -9999 -9999 -9999 -9999 -9999 -9999 -9999 -9999 -9999 -9999 -9999 25.3 21.7 23.2 19.2 16.8 16.4 16.6 17.6 17.5 16.4 16.9 15.5 16.3 14.1 12.9 12.7 15.2 15.1 16.9 17.6 15.3 16.2 18.3 17.4 19.1 20.8 20.9 19.3 18.9 20.3 21 19.6 16.6 16.5 16.6 15.8 17.6 17.5 16.4 19.1 19.6 21.4 20.2 18 17.4 18.4 20.4 19.7 19.4 18.2 16.7 18.9 18.4 18.8 18.7 19.1 19.6 17.6 18.5 19.6 20.8 20.8 19.2 21.3 21.6 19.3 20.2 22.8 23.5 23 21.8 23 20.1 23.6 22.1 23.6 21.9 19.1 22.3 19.7 19.8 19.9 22.8 24.6 26.2 23.2 20.1 21.1 17.6 17 18.5 21.2 17.9 19.2 17.7 17.1 19.7 20.8 17.3 19.2 16.5 19.3 20.8 17.9 16 18.7 16.2 18.9 19.8 20.2 17.9 17.9 16 14.9 16.6 16.9 17.6 16.7 17 18.5 22.1 23.8 24.4 22.6 21.9 23.4 26.3 27.6 28.2 27 24 26.3 29.1 30 30.1 30.2 28.7 -9999 -9999 -9999 -9999 -9999 -9999 
-9999 -9999 -9999 -9999 -9999 -9999 -9999 -9999 -9999 -9999 -9999 -9999 -9999 -9999 -9999 -9999 -9999 -9999 -9999 -9999 -9999 -9999 -9999 -9999 -9999 -9999 -9999 -9999 25 24.4 21 19.2 17.9 17.2 18.2 17.8 18 19.2 18.9 15.7 15.3 16.3 15.7 16.4 14.9 14.7 16.4 17.1 16.3 17.7 17.1 15.7 18 20.2 21.4 21.2 20.8 20.3 21.3 18 18.6 17.2 17.8 19.6 19.3 16.7 18 20.6 22.2 21.1 20.2 16.9 18.6 20.3 20.5 20.2 19 17.2 19.2 17.8 19.5 19.8 19.3 20 20.2 19.4 20.3 19.3 17.8 18.1 20.5 18.3 16.8 17.5 21.3 20.2 19.9 20 18.9 20.1 23.1 21.6 19.7 18.3 19.9 20.9 17.6 17 18.9 20.5 19.7 23.2 27 25.1 22.8 19.1 17.1 18.3 20.3 18.1 17.4 16.7 18.3 16.9 20 16.2 17.7 16 17.2 21.6 20 20.6 15.9 15.4 16.1 17.5 22.1 22.4 22.9 20.5 16.6 17.4 18.2 16.6 19.3 18.9 16.5 18.4 18.5 20 20.1 23.1 23.9 22.2 23.1 25.1 26.8 26.1 28.3 28.2 26.9 26.6 26.3 25.5 -9999 -9999 -9999 -9999 -9999 -9999 
-9999 -9999 -9999 -9999 -9999 -9999 -9999 -9999 -9999 -9999 -9999 -9999 -9999 -9999 -9999 -9999 -9999 -9999 -9999 -9999 -9999 -9999 -9999 -9999 -9999 -9999 -9999 -9999 -9999 24.4 23.6 23.4 21 18.6 18.1 19.5 18.1 20 19.6 17.4 18.6 18.7 16.1 15.9 17.5 17 16.7 17.4 17.6 16.4 16.7 16.1 14.8 17 19.3 21.7 23.2 23.3 22.9 20.4 20.6 19.3 20.5 21.6 20.9 18.9 16.9 18.6 21.2 23.4 22.1 19.1 18.1 19.6 18.8 20.9 19.7 19.7 20.1 18 18.9 19.3 19.6 20.4 22 21.8 20.9 17.9 17.9 18.9 19.6 16.7 17.3 20.2 19.3 18 17.6 16.3 18.1 19.5 23.2 20.9 18.6 16.9 18.5 20.4 16.5 17.2 18.4 17.6 18.1 20.9 26.9 23.9 19.9 17.6 16.3 17.2 17.7 18.3 17.1 16.7 17 16.4 19.4 17.3 15.7 16 19.2 21.8 23.4 20.2 15.3 15.1 14.9 18.6 18 18.2 23.2 23.9 21.7 20.7 21.5 18.5 18.2 21.8 17.7 15.8 19.4 19.7 18.8 20.1 20.3 20.9 25 26.4 28.9 26.9 25 22.6 -9999 22.5 -9999 -9999 -9999 -9999 -9999 -9999 -9999 -9999 
-9999 -9999 -9999 -9999 -9999 -9999 -9999 -9999 -9999 -9999 -9999 -9999 -9999 -9999 -9999 -9999 -9999 -9999 -9999 -9999 -9999 -9999 -9999 -9999 -9999 -9999 -9999 -9999 -9999 24 24.1 21.2 19.3 17.6 19.7 20 18.5 18.2 20.8 21.9 20.8 18 17.5 18 18.7 16.7 16.7 17.9 17.1 16.8 16.5 15.3 14.8 14 14.1 17.6 22.1 22.3 23.7 24.1 23.3 22.2 22.8 23.8 23.4 21.3 19.9 19.8 21 22.5 23.1 22.6 19.5 18.6 18 18.4 20.8 21.4 20.2 17.4 18.7 20.1 19.8 20.2 21.3 22.1 21.8 19.8 18.1 17.5 18.2 16.7 19.3 18.9 17.1 16.3 16 18.7 22.1 22.6 18.9 18.8 17.4 16.2 18.7 19.7 17.6 17.8 18 20.6 22.1 24.8 27.6 27.4 22.4 17.7 16.6 16.5 17.1 18.7 19.5 17.2 16.8 16.5 17 16.8 15.8 17.3 19.3 19.1 20.5 22.9 18.7 17.4 18.1 15.1 14.5 17.5 21.4 23.5 25.9 23.3 24.7 21.5 22.3 24.2 19.9 18.5 19 22.7 20.5 19.4 22.5 22.4 25.6 28.7 26.4 21.1 -9999 -9999 -9999 -9999 -9999 -9999 -9999 -9999 -9999 -9999 -9999 -9999 
-9999 -9999 -9999 -9999 -9999 -9999 -9999 -9999 -9999 -9999 -9999 -9999 -9999 -9999 -9999 -9999 -9999 -9999 -9999 -9999 -9999 -9999 -9999 -9999 -9999 -9999 -9999 -9999 -9999 -9999 24.2 23.5 19.6 17.3 19.2 19.2 16.9 17.1 19.4 20 21.8 19.5 19.6 17.4 17.8 18 18.1 19.1 16.8 15.9 15.9 16.9 16.3 15.5 16 14.7 18.8 18 17.9 20.9 22.8 22.8 23.2 24.6 24.8 24.2 23 21.8 20.8 19.9 20.1 21.2 22.3 20.3 20.3 18.5 18 19.7 20.7 17.6 18.7 20.6 20.4 19.5 20.4 20.6 21.2 20.8 18.7 17.4 17.1 16.9 18.9 17.8 16.7 16.4 17.4 20.3 20.7 20.8 17.9 16.9 16 17.2 19.8 18.3 16.8 19.8 22.4 22.9 24.3 24.6 24.8 28.7 24.9 20.4 17.8 16.1 15.8 16.9 19.6 18.8 18.4 16.5 16.2 14.7 15.6 17.6 17.6 18.9 22.6 23.4 20 17.1 21.3 14.9 14.8 18.4 16.7 21.6 24 25.8 25.4 22.6 24.5 26 23.3 22.9 23.4 24.2 21.9 22.6 22.7 26.7 28.5 24.8 21.8 17.5 -9999 -9999 -9999 -9999 -9999 -9999 -9999 -9999 -9999 -9999 -9999 -9999 
-9999 -9999 -9999 -9999 -9999 -9999 -9999 -9999 -9999 -9999 -9999 -9999 -9999 -9999 -9999 -9999 -9999 -9999 -9999 -9999 -9999 -9999 -9999 -9999 -9999 -9999 -9999 -9999 -9999 -9999 -9999 23.2 23.9 20.4 18.1 20.2 18.2 15.9 16 17.6 21.5 20 20 21.1 19.8 20.2 20.7 20.8 17.5 16.3 16 15.9 16.9 17.8 17.9 17.4 18.5 17.5 17 15.4 16.7 19.5 18.7 21.7 22.1 23.3 23 21.6 20 18.1 17.2 18.5 20.6 22.2 23.2 22.2 19.5 20.4 22 19.1 19.9 21.6 19.6 18.5 19.3 19.9 19.7 20.3 19.6 18.2 17.8 18.2 18.4 16.9 17.6 17.4 18.9 21.7 19 19.4 16.8 16.2 16.8 17.7 19.3 17.4 17.1 19.6 20.1 23.8 23 21.3 21.9 28.3 25.5 23.1 18.5 17.5 15.7 16.3 17.6 20.3 20.1 18.7 18.1 16.9 15.3 15.3 14.8 18.8 22 22.7 23.5 21.6 23 18.3 14.9 15.3 14.7 17.3 21.3 26.1 27.7 28.3 27.7 28.6 28.9 28.2 27.6 25.3 21.7 24.8 27.4 28.5 26.7 20.5 16.6 -9999 -9999 -9999 -9999 -9999 -9999 -9999 -9999 -9999 -9999 -9999 -9999 -9999 
-9999 -9999 -9999 -9999 -9999 -9999 -9999 -9999 -9999 -9999 -9999 -9999 -9999 -9999 -9999 -9999 -9999 -9999 -9999 -9999 -9999 -9999 -9999 -9999 -9999 -9999 -9999 -9999 -9999 -9999 -9999 -9999 -9999 24 21.3 18.4 20.6 16.6 16.9 19.1 21.4 18.1 18.7 21.5 21.3 21.6 22.8 23 20.5 18.6 17.5 15.8 15.8 16.3 17.9 19.1 18.3 15.8 17.3 15.1 13.8 15.2 15.4 18.3 17.3 19.1 20.9 19 18 17.6 16 17.1 18.1 19.1 20.9 22.4 22.2 20.1 20.7 21.9 22.4 20.7 19 17.4 18.2 19.7 18.8 19.2 19.5 19.2 17.8 18 17.2 16.8 18 18.5 19.1 20.5 17.2 18.8 17.2 16.1 17 18.1 18.3 16.8 18.3 20.3 22.4 21.2 19 20.1 24.8 29.2 26.7 24.7 21.2 18.1 16.3 15.7 16.8 18.6 21.3 21.2 20.5 19.4 18 16.5 16.2 20.3 16.6 19.6 21.8 23.7 24.4 24.3 19.2 14.7 16.4 19.9 24.9 27.5 27.6 25 23.8 24.5 24.2 24.4 28 28 26 27.5 28.3 24.9 22.7 20.1 -9999 -9999 -9999 -9999 -9999 -9999 -9999 -9999 -9999 -9999 -9999 -9999 -9999 -9999 
-9999 -9999 -9999 -9999 -9999 -9999 -9999 -9999 -9999 -9999 -9999 -9999 -9999 -9999 -9999 -9999 -9999 -9999 -9999 -9999 -9999 -9999 -9999 -9999 -9999 -9999 -9999 -9999 -9999 -9999 -9999 -9999 -9999 -9999 24.2 22 21.6 19.1 20.2 22 20.8 20.8 20.2 18.9 19 19.8 23 23.9 22.4 20.3 20.1 16.8 16.5 16.1 16.8 17.3 18.2 18.2 16.6 17 15.1 14.9 14.5 16.6 15.3 18.3 21.1 16.5 14.3 16.2 16.1 16.3 16.4 16.8 18.2 19.7 22.5 22.8 20.7 19.7 21.4 21.4 19.2 17.9 17.5 19.2 19.8 18.2 18.9 19.9 17.9 18.5 19 19 17.9 19.3 21.4 18.8 17.1 16.8 16.3 16.6 17.4 16.3 17 16.6 17.3 19.6 20.8 18.2 18.8 20 24.9 28.9 28.5 25.8 23.1 19 17.1 16 15.3 16.3 18.5 22.3 19.8 16.8 15.4 15.1 16.4 17.6 17.3 19.6 17.1 18.3 18.6 23.7 20.8 19.1 19.4 23.3 26.8 24.9 25.3 23.1 19.8 18.7 17.8 21.6 25.4 28.8 29.6 27.9 22.5 22.8 18.3 -9999 -9999 -9999 -9999 -9999 -9999 -9999 -9999 -9999 -9999 -9999 -9999 -9999 -9999 -9999 
-9999 -9999 -9999 -9999 -9999 -9999 -9999 -9999 -9999 -9999 -9999 -9999 -9999 -9999 -9999 -9999 -9999 -9999 -9999 -9999 -9999 -9999 -9999 -9999 -9999 -9999 -9999 -9999 -9999 -9999 -9999 -9999 -9999 -9999 -9999 23.5 23.4 22.4 23 20.1 20.2 20.2 18.6 20.7 21.3 22.6 20.9 19.7 21.6 19.5 19.5 20.1 18.1 16.5 16.7 16.8 16.9 17.5 17.7 16.6 16.4 16.1 15.3 15 15.9 17.5 19.5 21.3 16.7 14.1 17.3 17.3 14.8 16 15.8 18.8 19.5 21.9 23.5 21.9 23.1 21.7 19.5 17.7 16.7 17.9 20 18.4 18 19.1 19.5 20.4 19.4 19.8 20.6 20.4 20.2 18.2 16.6 17.3 16.6 16.9 16.2 16.6 17.2 17.3 17.1 17.7 18.6 18.3 21.8 20.5 24.7 28.7 26.9 23.9 18.9 16.9 16.1 16.9 17.5 15.7 16.4 20.1 22.1 17.4 16.8 16.7 14.9 16.5 17.6 16.1 15 15.5 17.5 21.9 24.9 22.7 23.6 26.4 26.5 22.6 21.2 21.9 19 14.5 19.5 24.4 27.5 29 25.6 25.7 22.1 20.2 17.7 -9999 -9999 -9999 -9999 -9999 -9999 -9999 -9999 -9999 -9999 -9999 -9999 -9999 -9999 -9999 
-9999 -9999 -9999 -9999 -9999 -9999 -9999 -9999 -9999 -9999 -9999 -9999 -9999 -9999 -9999 -9999 -9999 -9999 -9999 -9999 -9999 -9999 -9999 -9999 -9999 -9999 -9999 -9999 -9999 -9999 -9999 -9999 -9999 -9999 -9999 -9999 24.3 23.8 23.5 22.9 22.4 22.8 22.4 22.6 20.6 21.9 19.9 17.2 17.9 19.7 18.5 20.3 19.7 17.2 16.7 17.3 16.9 17.2 17.3 17.6 18.2 18.2 17.1 15.5 15.9 16 16.6 19.2 21.6 19.1 19 18.6 16.9 15.2 15.9 16.9 17.3 19.1 21.9 23.4 24.3 20.9 18.9 17.4 18.3 17.6 20.1 18.2 18.7 17.5 19.5 20.9 18.9 17.3 17.5 17.6 17.4 17.6 17.9 18 16.5 16.4 16.7 16.7 17.4 18.5 16.9 16.4 17.3 19.8 24.1 25.2 27.5 26.9 23.9 23.9 18.4 16 16 15.8 19.1 17.1 17.5 19.3 22.8 19.6 19.6 16.5 14.9 17.4 19.2 21 21.3 21.6 22.9 23.2 23.6 25.1 24.8 25.1 22.2 20.9 19.2 20.5 19.7 19.1 21.9 26.4 28.5 25.1 23.4 19.9 19.9 -9999 -9999 -9999 -9999 -9999 -9999 -9999 -9999 -9999 -9999 -9999 -9999 -9999 -9999 -9999 -9999 -9999 
-9999 -9999 -9999 -9999 -9999 -9999 -9999 -9999 -9999 -9999 -9999 -9999 -9999 -9999 -9999 -9999 -9999 -9999 -9999 -9999 -9999 -9999 -9999 -9999 -9999 -9999 -9999 -9999 -9999 -9999 -9999 -9999 -9999 -9999 -9999 -9999 -9999 22.3 22.7 22.5 20.7 19.3 21.8 22.3 19.9 18.7 19.3 17.2 16.7 17 19 20.1 19.9 19.7 17.8 18.4 17.7 17.5 17.4 18 18.5 18 18.3 18 16.1 15.5 16.8 19.5 20 22.6 19 16.2 18.4 17.2 16.2 15.7 16.5 18.1 18.8 19.8 23 24 21.1 18.9 20.1 19.3 20.2 17.8 17.9 17.9 18.3 20.2 18.7 18.4 17.3 16.9 16.9 16.8 17.2 18.5 16.6 16 16.3 16.7 16.8 18.7 16.8 16.4 19.7 22.8 24 28 25.9 23.7 20.7 20 19.5 16.3 16.9 18.6 19.8 21.4 19.3 21.9 23 20.6 18.8 15.6 14.4 15.8 16.4 17.2 20.5 19.7 19.7 20.8 16.7 19.6 20.5 18.8 18.7 19.1 20.1 22.2 23.6 25 25.3 28.8 26.3 21 18.7 17.8 -9999 -9999 -9999 -9999 -9999 -9999 -9999 -9999 -9999 -9999 -9999 -9999 -9999 -9999 -9999 -9999 -9999 -9999 
-9999 -9999 -9999 -9999 -9999 -9999 -9999 -9999 -9999 -9999 -9999 -9999 -9999 -9999 -9999 -9999 -9999 -9999 -9999 -9999 -9999 -9999 -9999 -9999 -9999 -9999 -9999 -9999 -9999 -9999 -9999 21.9 22.7 -9999 -9999 24.3 21.5 20.6 19.3 21.5 18 19.2 19.4 19.1 21.7 18.3 17.4 17.7 17.9 17.4 17.7 19.1 18.4 20.3 19.9 18.3 17.3 17.4 17.5 17.5 17.9 17.7 17.3 16.9 18.6 17.4 19.6 18.5 19.8 22 20.4 16.4 17.2 18.8 17.4 17.4 17.5 16.8 17.3 17 19.9 24.2 24.3 21.5 20.5 21.7 17.9 17.8 18.3 17.2 18.8 19.9 19.3 17.1 17.2 16.5 17.6 18.1 17.3 19.8 17.2 15.9 16.8 17.3 17.2 18.6 16.4 17.7 18.2 19.1 22.7 26.1 28.8 26.4 23.6 20 17.2 16.4 16.5 17.3 17.3 19.5 23.1 24.3 21 16.1 16.8 16.1 16 14.6 15.3 17.8 16.3 15.4 19.7 16 12 17.8 14.8 14.5 15.4 19.4 22 24.4 25.5 26.4 27.7 28.6 24.1 -9999 -9999 -9999 -9999 -9999 -9999 -9999 -9999 -9999 -9999 -9999 -9999 -9999 -9999 -9999 -9999 -9999 -9999 -9999 -9999 -9999 
-9999 -9999 -9999 -9999 -9999 -9999 -9999 -9999 -9999 -9999 -9999 -9999 -9999 -9999 -9999 -9999 -9999 -9999 -9999 -9999 -9999 -9999 -9999 -9999 -9999 -9999 -9999 -9999 -9999 -9999 24.3 19.8 19.6 -9999 -9999 23.1 19.6 16.5 17.6 20.1 17 18.2 17.4 19.9 20.9 17.6 16.6 16.7 17.8 17.7 17.3 17.7 18.1 20.8 20.1 19.6 17.9 17 16.9 17 17.3 17.5 16.8 16.3 16.4 17.3 19.1 16.2 16.1 19.3 22.2 19 16.6 17.9 19.3 17 17.6 16.6 16.5 18 19.2 21.8 24.3 24.4 22.1 22.6 19.3 18.4 19.1 16.7 17.6 17.4 20.1 17.9 16.6 16.2 16.1 16.8 18.3 20 18.2 16.3 16.5 18.4 18.4 17.7 16.2 16.4 16.1 17.2 19.3 23.5 28.1 28.3 26.2 22.6 20.9 18.9 17.2 20.1 21.1 21.8 21.7 24.5 20.3 16.6 17.5 17.6 14.9 14.6 14 14.4 14.8 16.6 16.9 13.5 14.6 13.5 11.7 13.3 15.3 16.5 19.3 22.4 23.3 25.3 28.8 29 27 -9999 -9999 -9999 -9999 -9999 -9999 -9999 -9999 -9999 -9999 -9999 -9999 -9999 -9999 -9999 -9999 -9999 -9999 -9999 -9999 -9999 
-9999 -9999 -9999 -9999 -9999 -9999 -9999 -9999 -9999 -9999 -9999 -9999 -9999 -9999 -9999 -9999 -9999 -9999 -9999 -9999 -9999 -9999 -9999 -9999 -9999 -9999 -9999 -9999 -9999 -9999 24.7 20.9 17.5 19.3 23.1 23.7 20.4 16.5 16.1 17.8 16.7 16.5 17.2 17.9 18.4 18.6 17.4 17.3 18.1 18.1 18.7 17.5 18.4 20.5 18.5 17.8 19 17.5 16.7 16.5 16.9 16.9 16.5 16.1 16.1 16.1 17 16.7 18 17.8 21.8 20.9 17.2 16.5 18.8 18.5 17.1 16.9 16.6 18.6 20.2 19.5 21.5 24 23.8 22.9 21 20.3 18.9 16.7 16.1 16.5 18.6 19.1 17.1 15.8 15.7 15.7 16.3 18.3 20.9 16.6 15.8 17.2 19.5 15.9 15.8 17.7 17 20.2 20.4 26.2 27.5 23 25.6 25.5 23.1 19.3 16.5 17.2 17.7 20.2 24.5 22.8 18.9 19.4 20.7 17.8 16.3 15.1 16.6 14.5 15.6 14.9 14.6 15.9 18.1 15.4 15.1 15.7 16.8 15.4 16.1 19.8 23.8 26.8 26.8 28.8 27.4 23.6 -9999 -9999 -9999 -9999 -9999 -9999 -9999 -9999 -9999 -9999 -9999 -9999 -9999 -9999 -9999 -9999 -9999 -9999 -9999 -9999 
-9999 -9999 -9999 -9999 -9999 -9999 -9999 -9999 -9999 -9999 -9999 -9999 -9999 -9999 -9999 -9999 -9999 -9999 -9999 -9999 -9999 -9999 -9999 -9999 -9999 -9999 -9999 -9999 -9999 -9999 24.5 23.3 20.1 17.6 19.6 23.2 22.9 18.8 16.2 16.9 19.4 17.3 16.6 16.6 17.2 18.3 16.2 17.1 18.6 19 19.2 18.6 18.3 20.5 18.3 17.9 18.3 17.3 17.1 16.7 16.2 16.1 16 16.2 16.4 16.6 17 16.5 18.8 19.2 20.9 22.3 18.6 17.7 18.8 19.4 17.8 16.3 16.9 18.9 21.5 21 21.4 23 23.7 23.9 23.3 21.8 19.3 17.1 16.3 17.3 17.6 16.9 17.9 16 15.3 16.8 15.8 18.6 20.4 16 16.1 18.9 19.1 15.3 16.7 19 21.3 23.5 26.8 27.3 26.9 24.2 20.4 20.5 20.8 17.3 15.3 16.7 18.1 20.4 24.6 21.3 19.3 21.7 18.2 17.3 14.5 15.1 16.4 14.9 15.3 13.4 15.9 17.8 19.5 19.5 20.1 18.6 19.3 20.8 18.2 20.9 23.3 23.8 24.3 28.4 27.4 23.9 -9999 -9999 -9999 -9999 -9999 -9999 -9999 -9999 -9999 -9999 -9999 -9999 -9999 -9999 -9999 -9999 -9999 -9999 -9999 -9999 
-9999 -9999 -9999 -9999 -9999 -9999 -9999 -9999 -9999 -9999 -9999 -9999 -9999 -9999 -9999 -9999 -9999 -9999 -9999 -9999 -9999 -9999 -9999 -9999 -9999 -9999 -9999 -9999 -9999 -9999 -9999 -9999 24 20.7 17.9 19.9 23.2 21 21.4 20.2 21.6 19 18.9 19 17.6 17.3 16.5 16.4 18.3 19.6 18.3 17.3 17.7 19.3 19.8 18.2 17.8 17 17.7 16.9 16.5 15.6 16.4 16.9 16.9 17.2 17.9 15.5 16.9 16.5 19.4 23 20.7 18.3 18.4 19.2 18 16.6 16.7 17.3 18.5 20.9 21.2 20.8 20.6 23.4 24 22 19.6 18.7 18 16.3 17.3 15.1 15.9 17.2 15.9 17 16.1 19.2 21.7 16.5 16.9 19.1 19.9 15.5 15.7 18.6 25.2 27.3 25 23.9 20.3 23.8 19.2 16.7 16.1 15.9 16 17.3 20.6 20.3 25.2 21.4 21.2 21.5 17.9 15.2 15 15.2 17.8 14.7 16.1 13.8 14.7 16.5 14.2 17.7 19.1 21.6 23.1 24.9 24.2 25.8 23.3 20.6 23.8 29.2 27.7 -9999 -9999 -9999 -9999 -9999 -9999 -9999 -9999 -9999 -9999 -9999 -9999 -9999 -9999 -9999 -9999 -9999 -9999 -9999 -9999 -9999 
-9999 -9999 -9999 -9999 -9999 -9999 -9999 -9999 -9999 -9999 -9999 -9999 -9999 -9999 -9999 -9999 -9999 -9999 -9999 -9999 -9999 -9999 -9999 -9999 -9999 -9999 -9999 -9999 -9999 -9999 -9999 -9999 -9999 22.6 18.5 17.4 20.4 22.6 20.1 21.9 22.2 21.8 21.6 19.3 17.6 16.6 17.4 18.3 19.3 18.9 18.5 17.2 17.7 19.2 21 19.2 17.9 17.8 18.1 16.6 16.1 15 16.2 15.7 15.7 16.4 18.4 16.4 15.6 17.9 20.1 23.2 20.8 18.6 18.4 19.2 18 17 17.3 17.4 16.7 17.7 17.6 19.3 18.4 19.7 21.2 23.8 21 21.3 20.2 17.5 16.8 15.7 14.2 16.4 18.9 18.8 16.7 19.2 23.3 20.9 18.2 20.1 20.9 15.3 16.4 20.6 26.8 26.4 19.6 19.6 17.4 19.8 19.4 19.9 18.6 17.8 18.1 21.4 21.1 22.8 24.8 21 22.2 20.9 16.4 15.8 16.7 15.7 17.9 14 16.5 12.6 13.9 13.5 14.5 14.6 14.7 16.8 20.5 25.3 27 27.9 23.6 23.3 25.6 29.8 -9999 -9999 -9999 -9999 -9999 -9999 -9999 -9999 -9999 -9999 -9999 -9999 -9999 -9999 -9999 -9999 -9999 -9999 -9999 -9999 -9999 -9999 
-9999 -9999 -9999 -9999 -9999 -9999 -9999 -9999 -9999 -9999 -9999 -9999 -9999 -9999 -9999 -9999 -9999 -9999 -9999 -9999 -9999 -9999 -9999 -9999 -9999 -9999 -9999 -9999 -9999 -9999 -9999 -9999 -9999 24.6 21.9 19.5 19.5 21 18 19.5 20.9 19 20.9 20.6 20.7 19.2 20.7 19.9 17.4 18.4 18.6 17.7 18.8 20.3 21.3 19.7 18.2 19.1 18.3 17.2 16.1 14.9 14.7 15.3 15.6 15.9 17.2 19.4 17 17.7 19.7 22.9 20.3 19.2 17.9 19.3 18.7 17.4 16.5 17 17.8 16.3 17.8 17.5 16 16.9 19.8 20.7 24.3 23.5 22.2 20.3 17.6 16.3 14.7 14.3 17.1 20.2 19.5 20.2 21.4 25.1 22.4 24.1 18.5 14.7 16.9 21.6 26.7 24.8 18.4 17 16.8 18.2 21.4 24.6 23.7 23.5 22 24.6 23.4 25 22.7 21.2 23.3 21.7 18.6 16.2 17.3 16.5 17.6 16.4 15.3 15.4 15.7 15.8 18.1 16.6 18.9 19.5 24.2 25.5 25.2 26.6 26.9 27.9 28.9 30.8 -9999 -9999 -9999 -9999 -9999 -9999 -9999 -9999 -9999 -9999 -9999 -9999 -9999 -9999 -9999 -9999 -9999 -9999 -9999 -9999 -9999 -9999 
-9999 -9999 -9999 -9999 -9999 -9999 -9999 -9999 -9999 -9999 -9999 -9999 -9999 -9999 -9999 -9999 -9999 -9999 -9999 -9999 -9999 -9999 -9999 -9999 -9999 -9999 -9999 -9999 -9999 -9999 -9999 -9999 -9999 -9999 24.1 22.3 18.7 19.4 17.6 17.1 19.3 19 17.5 18.1 19.6 20 20.6 20.5 18 18 19.2 17.8 19.3 21.3 21.4 18.9 19.4 19.3 18.4 17.1 16.5 15.9 14.9 14.8 14.6 16.7 16.9 17.8 20.3 18.7 19.4 23.3 21.4 19 17.3 18.7 19.1 17 16.6 16.6 17.1 18.4 16.7 16.1 15.3 16.6 17.9 17.6 20.6 24 23.9 22.6 20.7 17 15.9 14.4 15.9 18.1 17.1 16.9 18.7 22.1 21.2 24.6 21 18.1 18.4 22.8 27.4 24.3 18.3 19.6 21.7 24.4 26 26.8 26.6 26.4 26.6 27.3 26.5 26.7 25.9 25.7 26 24.5 21.3 16.6 20.1 17.3 18.8 18.1 19 17.6 14.9 17.5 19.9 21.2 20.6 24.7 25.6 24.8 24.7 21.6 22.3 26 29.1 31.2 -9999 -9999 -9999 -9999 -9999 -9999 -9999 -9999 -9999 -9999 -9999 -9999 -9999 -9999 -9999 -9999 -9999 -9999 -9999 -9999 -9999 -9999 
-9999 -9999 -9999 -9999 -9999 -9999 -9999 -9999 -9999 -9999 -9999 -9999 -9999 -9999 -9999 -9999 -9999 -9999 -9999 -9999 -9999 -9999 -9999 -9999 -9999 -9999 -9999 -9999 -9999 -9999 -9999 -9999 -9999 -9999 -9999 23.7 20.3 17.4 18.5 16.9 18.1 20 17.6 16.9 16.4 18.9 18.5 17.6 19.2 18.1 19.1 17.7 19.6 21 21.4 20 19.2 18.8 18.8 18.1 17.1 16.4 15.3 15.6 16.6 16.5 18.5 19.1 20.6 19 19.7 23.5 20.6 18.6 16.7 17.8 18.5 18.4 17.6 16.6 16.4 18.3 19 17.5 16.3 16.8 19.4 18.2 17.9 21.2 25.4 25.2 22.1 19.4 18.6 14.6 15.1 15.6 17.1 15.7 18.1 16.2 18.2 22 26.1 22.4 16.8 18.8 26.7 25.8 20 22.1 27.4 24.1 24.4 23.4 20.6 20.2 21.4 24.8 25.2 24.1 21.4 19.7 20.2 23.1 24.6 22.9 22.9 22.3 21.8 20 19 15.5 15.6 15.7 16.8 20.8 24.6 24.6 23.2 25.2 26.8 24.8 24.6 27.9 30.5 30.5 -9999 -9999 -9999 -9999 -9999 -9999 -9999 -9999 -9999 -9999 -9999 -9999 -9999 -9999 -9999 -9999 -9999 -9999 -9999 -9999 -9999 -9999 
-9999 -9999 -9999 -9999 -9999 -9999 -9999 -9999 -9999 -9999 -9999 -9999 -9999 -9999 -9999 -9999 -9999 -9999 -9999 -9999 -9999 -9999 -9999 -9999 -9999 -9999 -9999 -9999 -9999 -9999 -9999 -9999 -9999 -9999 -9999 20.5 19.1 16.5 16.2 18.2 17.1 19.1 18.7 16.4 16.5 18.2 19.8 16.9 17 18.3 18.3 18 19.4 20.9 21.3 19.6 18.9 19.2 19.3 18.5 17.1 16.7 15.9 15.7 17.3 17.2 17.3 20.3 22.3 19.4 20.9 23.5 22 20.3 16.8 17.5 17.1 17.2 16.9 17.9 16.3 17.3 17.5 20 19.1 16.4 19 19 18.2 21 24.7 24.3 24.8 21.9 17.4 15.7 15.9 14.6 16.1 17.4 16 14.2 17.2 20.2 22.8 25.7 24 20.5 26.7 26.1 26.9 26.8 23.2 21.3 19.5 19.5 16.8 16.1 20.2 21.9 20.4 24.8 20.4 16.4 16 18.3 20.1 22.3 19.5 18.3 17.1 16.4 15.3 15.2 18.3 19.3 21 23.5 21.7 22 22.3 24.9 25.8 27.7 28.9 30.3 30.8 -9999 -9999 -9999 -9999 -9999 -9999 -9999 -9999 -9999 -9999 -9999 -9999 -9999 -9999 -9999 -9999 -9999 -9999 -9999 -9999 -9999 -9999 -9999 
-9999 -9999 -9999 -9999 -9999 -9999 -9999 -9999 -9999 -9999 -9999 -9999 -9999 -9999 -9999 -9999 -9999 -9999 -9999 -9999 -9999 -9999 -9999 -9999 -9999 -9999 -9999 -9999 -9999 -9999 -9999 -9999 -9999 -9999 23.1 21.3 17 17.6 18.5 19.1 17.5 18 18.5 18.7 16.4 16.5 18.9 19 16.5 17.1 18.3 17.8 18.9 20.1 21 20.1 19.2 19.1 18.6 19.1 18.2 17.4 16.4 15.6 17.2 20.1 18.7 19.9 23.4 22.7 23.3 21.9 20 20.3 17.1 17 18.3 18.6 19.1 19.6 16.9 16.3 16.3 18.2 20.7 19.2 19.1 17.1 17.5 19.7 24.2 23.4 21.2 22.4 17.8 17.9 14.9 15.5 15.2 18.2 17.2 15.5 14.2 17.8 18.4 22 26.3 27.5 28.3 28.8 28.2 22.4 17.9 17 15.9 16.9 16 15.6 16.6 18.7 17.1 22.2 23.1 19.4 15.9 16 17.4 19.9 -9999 -9999 -9999 -9999 -9999 16.3 17.6 21.6 22.5 19.8 20.9 23.7 25.9 27 28.2 29.2 30.3 30 -9999 -9999 -9999 -9999 -9999 -9999 -9999 -9999 -9999 -9999 -9999 -9999 -9999 -9999 -9999 -9999 -9999 -9999 -9999 -9999 -9999 -9999 -9999 -9999 
-9999 -9999 -9999 -9999 -9999 -9999 -9999 -9999 -9999 -9999 -9999 -9999 -9999 -9999 -9999 -9999 -9999 -9999 -9999 -9999 -9999 -9999 -9999 -9999 -9999 -9999 -9999 -9999 -9999 -9999 -9999 -9999 -9999 -9999 -9999 -9999 22.5 17.5 19.7 21.7 19.1 17.9 16.9 18.8 17.6 16.3 16.7 18.6 17.9 16.9 17.1 16.9 18.1 19.6 20.3 20.5 18.6 18.3 18.4 19.3 19.2 18 16.8 16.3 18.5 20.3 19 22.2 22.1 19 19.3 19.4 19.8 18.9 16.7 17.3 17.9 18.7 18.6 19.1 19.7 17.3 16 16.7 18.4 21 21.5 18.2 16.6 19.5 24 22.2 18.9 19.7 21 16.8 15.1 16.3 15.2 18.7 20.5 17 15.8 15.2 17 19.2 21.3 26.6 28.2 27 28.7 24.1 19 14.9 17.2 19.7 17.7 16.6 16.8 14.7 16.6 19.1 20 21.1 19.6 17.4 18.6 18.9 -9999 -9999 -9999 -9999 -9999 16.1 19.5 21.4 19.6 20 24.3 24.6 25.1 25.7 27 28.2 27.1 -9999 -9999 -9999 -9999 -9999 -9999 -9999 -9999 -9999 -9999 -9999 -9999 -9999 -9999 -9999 -9999 -9999 -9999 -9999 -9999 -9999 -9999 -9999 -9999 -9999 
-9999 -9999 -9999 -9999 -9999 -9999 -9999 -9999 -9999 -9999 -9999 -9999 -9999 -9999 -9999 -9999 -9999 -9999 -9999 -9999 -9999 -9999 -9999 -9999 -9999 -9999 -9999 -9999 -9999 -9999 -9999 -9999 -9999 -9999 -9999 -9999 -9999 22.7 19 22.3 22.3 20.2 17.2 17.7 16.1 16.2 15.4 17.4 17.4 16 16.2 17 16.5 18.5 19.6 19.8 18.5 17.5 18.1 18.7 19 18.4 16.6 16.6 19.5 20.3 21.5 23.5 20.6 16.3 15.8 16.9 17.8 16.8 16.1 16.3 16.4 16.7 18.6 19 20.3 20 17.6 17.1 16.9 17.4 19.8 21.7 20.4 20.5 22.9 22.8 18.3 16.6 19.6 18.6 16.4 17 15.2 17.8 21.7 18.7 19.3 18.9 18.6 23.1 24.7 23.4 22.7 22.9 28.3 23 20.7 17.1 21.7 22.1 20.7 21 17.3 15.1 16.1 15.5 16.1 17.8 17.6 -9999 -9999 -9999 -9999 -9999 -9999 -9999 -9999 16.2 18.2 17.3 15.2 18.2 21.4 -9999 -9999 -9999 -9999 -9999 -9999 -9999 -9999 -9999 -9999 -9999 -9999 -9999 -9999 -9999 -9999 -9999 -9999 -9999 -9999 -9999 -9999 -9999 -9999 -9999 -9999 -9999 -9999 -9999 -9999 -9999 
-9999 -9999 -9999 -9999 -9999 -9999 -9999 -9999 -9999 -9999 -9999 -9999 -9999 -9999 -9999 -9999 -9999 -9999 -9999 -9999 -9999 -9999 -9999 -9999 -9999 -9999 -9999 -9999 -9999 -9999 -9999 -9999 -9999 -9999 -9999 -9999 -9999 -9999 23.3 22.8 22 22 19.5 17.2 16.1 14.6 15.5 15.7 18 17 15.6 15.9 15.9 17.4 19 18.6 18.8 17.5 17 16.9 17.8 17 16.3 17.4 20.2 20.8 19.8 21.8 21.6 17 16.5 15.8 15.8 15.6 16 16.6 15.7 16.1 16.6 18.3 18.9 19.6 20.7 19.2 18.7 16.8 16.6 19.1 23.2 22.9 22.3 22.7 20 16.2 17.8 19.2 18.8 16.6 16.4 18.3 21.4 22.5 23 22.3 23.9 25.3 22.9 20.3 18.8 22.5 27.5 27.9 22.7 22.7 25 24.1 24.4 22.3 19.1 15.7 15.4 15.6 15.6 -9999 -9999 -9999 -9999 -9999 -9999 -9999 -9999 -9999 -9999 14.7 14.7 -9999 -9999 -9999 -9999 -9999 -9999 -9999 -9999 -9999 -9999 -9999 -9999 -9999 -9999 -9999 -9999 -9999 -9999 -9999 -9999 -9999 -9999 -9999 -9999 -9999 -9999 -9999 -9999 -9999 -9999 -9999 -9999 -9999 -9999 -9999 
-9999 -9999 -9999 -9999 -9999 -9999 -9999 -9999 -9999 -9999 -9999 -9999 -9999 -9999 -9999 -9999 -9999 -9999 -9999 -9999 -9999 -9999 -9999 -9999 -9999 -9999 -9999 -9999 -9999 -9999 -9999 -9999 -9999 -9999 -9999 -9999 -9999 -9999 -9999 21.8 18.5 21.1 22.3 19.3 16.6 16.1 16.1 15.5 16.7 16.5 16.9 15.4 16.3 17.4 18.3 17.4 18.2 18.1 17.1 17.3 16.8 16.3 15.8 16.4 17.8 19.8 17.3 19.8 23.3 19.5 17.1 16 16 15.8 15.6 16.3 16.5 16.1 16.7 16.7 17.6 19.3 19.8 20.1 20.5 17.6 17.7 19.5 23.1 19.4 17.9 18.3 21.4 19 16.5 18.3 19.3 17.3 18.1 17 19.6 20.7 19.6 17.8 18.2 23.1 19.7 15.6 20.6 24.2 23.6 25.3 28.2 27.4 24.3 20.1 22.7 20.3 16.5 15.3 16.7 16.7 16.5 -9999 -9999 -9999 -9999 -9999 -9999 -9999 -9999 -9999 -9999 -9999 -9999 -9999 -9999 -9999 -9999 -9999 -9999 -9999 -9999 -9999 -9999 -9999 -9999 -9999 -9999 -9999 -9999 -9999 -9999 -9999 -9999 -9999 -9999 -9999 -9999 -9999 -9999 -9999 -9999 -9999 -9999 -9999 -9999 -9999 -9999 -9999 
-9999 -9999 -9999 -9999 -9999 -9999 -9999 -9999 -9999 -9999 -9999 -9999 -9999 -9999 -9999 -9999 -9999 -9999 -9999 -9999 -9999 -9999 -9999 -9999 -9999 -9999 -9999 -9999 -9999 -9999 -9999 -9999 -9999 -9999 -9999 -9999 -9999 24.4 21.5 17.7 17.3 16.7 21.1 19.2 16.9 18 15.8 15.8 15.8 14.7 15.1 14.8 15.3 17.5 16.7 17.5 17.2 17.4 17.5 17.2 16.1 15.8 16.5 16.3 16.9 18 17.1 19.1 23.6 21.1 18.1 17.9 15.8 16.8 15.5 15.4 17.5 16.9 16.9 16.7 17.1 18.7 18.9 18 17.4 19.4 17.4 17.7 23.1 19.8 16.6 16 18.5 19 17.3 18 17.8 19.6 17.5 18.6 17.2 19.7 16.5 15.9 16.2 22.1 21.8 16.1 16.5 19.6 17.7 22.8 24.5 27.1 22.8 19.2 17.7 18.5 16.9 15 16.2 16.9 19 -9999 -9999 -9999 -9999 -9999 -9999 -9999 -9999 -9999 -9999 -9999 -9999 -9999 -9999 -9999 -9999 -9999 -9999 -9999 -9999 -9999 -9999 -9999 -9999 -9999 -9999 -9999 -9999 -9999 -9999 -9999 -9999 -9999 -9999 -9999 -9999 -9999 -9999 -9999 -9999 -9999 -9999 -9999 -9999 -9999 -9999 -9999 
-9999 -9999 -9999 -9999 -9999 -9999 -9999 -9999 -9999 -9999 -9999 -9999 -9999 -9999 -9999 -9999 -9999 -9999 -9999 -9999 -9999 -9999 -9999 -9999 -9999 -9999 -9999 -9999 -9999 -9999 -9999 -9999 -9999 -9999 -9999 -9999 -9999 -9999 23.2 18.3 16.3 16.3 19.7 21.1 19.9 19.8 18.8 16.5 15.2 14.2 12.5 13.3 15.7 17.3 15.6 16.2 15.3 16.6 17.6 17.3 16.5 15.9 17.1 15.8 16.2 17.4 16.4 19.4 22.7 23.8 21.7 18.8 16.4 18 15.6 15.6 16.2 18.4 16.9 17.7 18 18.4 19.7 19.4 17.1 16.9 20.7 18.4 20.7 23.5 17 16.4 16.3 16.1 17.4 19.2 17.6 20.5 19.4 18.3 17.1 17.6 15.6 18.1 18.3 23 19.6 18.3 16.5 14.7 16.1 20 24.2 27.4 23.2 18.1 14 13.9 14 17.3 18.3 18.3 18.3 -9999 -9999 -9999 -9999 -9999 -9999 -9999 -9999 -9999 -9999 -9999 -9999 -9999 -9999 -9999 -9999 -9999 -9999 -9999 -9999 -9999 -9999 -9999 -9999 -9999 -9999 -9999 -9999 -9999 -9999 -9999 -9999 -9999 -9999 -9999 -9999 -9999 -9999 -9999 -9999 -9999 -9999 -9999 -9999 -9999 -9999 -9999 
-9999 -9999 -9999 -9999 -9999 -9999 -9999 -9999 -9999 -9999 -9999 -9999 -9999 -9999 -9999 -9999 -9999 -9999 -9999 -9999 -9999 -9999 -9999 -9999 -9999 -9999 -9999 -9999 -9999 -9999 -9999 -9999 -9999 -9999 -9999 -9999 -9999 -9999 24.5 20.4 16.6 16.6 16.7 18.6 20.6 17.1 18.1 16.7 15.1 14.3 14.2 13.9 13.8 15.2 16.3 15.3 15.7 15.9 17.5 17.5 16 15.3 16.8 17.4 15.3 18 19 21 22.4 20 22.9 22.2 18.1 19 17 16.8 15.6 17 18.6 17.4 17.5 17.7 17.3 17.6 18.8 19.2 20.5 23 24.1 24.5 20.7 16.1 15.5 16.6 17.5 18.9 19.5 21.2 21.6 20.5 18.8 16.8 16.7 20.5 22.4 23.9 21.7 16.9 14.7 14.1 18.9 21.9 24.1 28 22.6 16.1 14.2 14.8 15.1 15 17.4 20 -9999 -9999 -9999 -9999 -9999 -9999 -9999 -9999 -9999 -9999 -9999 -9999 -9999 -9999 -9999 -9999 -9999 -9999 -9999 -9999 -9999 -9999 -9999 -9999 -9999 -9999 -9999 -9999 -9999 -9999 -9999 -9999 -9999 -9999 -9999 -9999 -9999 -9999 -9999 -9999 -9999 -9999 -9999 -9999 -9999 -9999 -9999 -9999 
-9999 -9999 -9999 -9999 -9999 -9999 -9999 -9999 -9999 -9999 -9999 -9999 -9999 -9999 -9999 -9999 -9999 -9999 -9999 -9999 -9999 -9999 -9999 -9999 -9999 -9999 -9999 -9999 -9999 -9999 -9999 -9999 -9999 -9999 -9999 -9999 -9999 -9999 24.3 18.3 15.6 15.5 16.2 16.1 18.2 17.6 16.6 16.4 15 15 16.1 14.8 12.4 13.6 15.4 14.6 16.3 16.1 17.7 17.9 16.6 15.3 16 16.7 18.7 18.6 21.6 19.9 19.1 18 20.3 23.6 20.1 19.8 19.6 17.7 17.5 16.1 18.3 19.4 18.7 16.3 17.5 18.4 19.9 19 17.9 17.1 22 24.4 20.3 17.5 15.9 16.1 17.1 19.4 19.1 21 22.2 22.2 21.7 19.3 18.4 19.4 18.3 20 21.5 16.2 15.2 16.1 15.8 20.5 24.2 27.9 23.1 14.8 16.6 16.4 17.9 16.8 19 20 -9999 -9999 -9999 -9999 -9999 -9999 -9999 -9999 -9999 -9999 -9999 -9999 -9999 -9999 -9999 -9999 -9999 -9999 -9999 -9999 -9999 -9999 -9999 -9999 -9999 -9999 -9999 -9999 -9999 -9999 -9999 -9999 -9999 -9999 -9999 -9999 -9999 -9999 -9999 -9999 -9999 -9999 -9999 -9999 -9999 -9999 -9999 -9999 
-9999 -9999 -9999 -9999 -9999 -9999 -9999 -9999 -9999 -9999 -9999 -9999 -9999 -9999 -9999 -9999 -9999 -9999 -9999 -9999 -9999 -9999 -9999 -9999 -9999 -9999 -9999 -9999 -9999 -9999 -9999 -9999 -9999 -9999 -9999 -9999 -9999 -9999 24.3 19.4 16.8 14.9 15.6 15.1 15.1 18 17.1 16.4 15.1 15.7 17.5 18.4 16.6 14.9 14.7 15 15.1 16.6 17.7 18 16.9 15.4 15.3 15.3 18 21.3 21.8 18 16.1 16.5 19.4 22.7 23.1 23.2 22.5 19.7 20.1 19 18.8 18.7 19.2 18.2 16.6 17.1 17.8 19.9 21.2 19.3 21.1 24.2 21.4 17.9 16.8 16.8 17.4 19.7 19.2 20.1 22.5 22.6 21.5 18.9 19.6 17.9 15.2 17.9 19.6 16.5 15.7 16.1 19.5 23.6 26.4 28 24.6 20.6 18 17.9 21 22.5 20.7 18.4 -9999 -9999 -9999 -9999 -9999 -9999 -9999 -9999 -9999 -9999 -9999 -9999 -9999 -9999 -9999 -9999 -9999 -9999 -9999 -9999 -9999 -9999 -9999 -9999 -9999 -9999 -9999 -9999 -9999 -9999 -9999 -9999 -9999 -9999 -9999 -9999 -9999 -9999 -9999 -9999 -9999 -9999 -9999 -9999 -9999 -9999 -9999 -9999 
-9999 -9999 -9999 -9999 -9999 -9999 -9999 -9999 -9999 -9999 -9999 -9999 -9999 -9999 -9999 -9999 -9999 -9999 -9999 -9999 -9999 -9999 -9999 -9999 -9999 -9999 -9999 -9999 -9999 -9999 -9999 -9999 -9999 -9999 -9999 -9999 -9999 -9999 23.3 22.2 19.2 16.6 14.9 14.5 14.6 16 18.9 16.5 15.1 15.4 16.4 17.8 19.4 18.8 17.3 16.2 14.4 15.9 16.9 18.1 17 16.4 15.5 15.7 17.6 19.5 21.8 18.6 16.2 19.1 20.7 22.2 19 20.6 23.8 23.3 20.7 21.9 20.5 21.4 18.8 19.7 16.5 16.9 17.9 17.3 17.8 22.5 23.9 20.6 16.3 16 18.2 19.1 20.1 20.6 20 20.5 21.8 22.1 22.1 19.5 17.5 18.7 15.6 15.4 17.7 15.7 18.3 18 15.4 19.1 20.1 23.8 27.6 24.1 19.7 20.9 25.1 23.6 19.9 15.6 -9999 -9999 -9999 -9999 -9999 -9999 -9999 -9999 -9999 -9999 -9999 -9999 -9999 -9999 -9999 -9999 -9999 -9999 -9999 -9999 -9999 -9999 -9999 -9999 -9999 -9999 -9999 -9999 -9999 -9999 -9999 -9999 -9999 -9999 -9999 -9999 -9999 -9999 -9999 -9999 -9999 -9999 -9999 -9999 -9999 -9999 -9999 -9999 
-9999 -9999 -9999 -9999 -9999 -9999 -9999 -9999 -9999 -9999 -9999 -9999 -9999 -9999 -9999 -9999 -9999 -9999 -9999 -9999 -9999 -9999 -9999 -9999 -9999 -9999 -9999 -9999 -9999 -9999 -9999 -9999 -9999 -9999 -9999 -9999 -9999 -9999 -9999 22.3 18 16.8 14.7 14.8 16.6 15.3 19.5 16.9 16.5 16.6 17.8 17.1 16.8 16.4 18 17.8 15.6 15.4 16.5 17.7 17.4 16.7 15.9 15.7 17.5 19.3 20.8 18.4 16.2 18.4 18.4 21.5 17.5 18.2 21.5 23.1 24 23.9 24.3 22.6 18.5 19.7 16.8 16.9 18.3 19.1 18.8 19.8 23.7 18.1 16.6 18 20.9 18.5 17.8 17.7 18.4 19.2 20.3 20.6 21.7 21 17.5 17.1 17.3 15.4 16.2 15.6 17.8 20.5 18.3 21.6 23 25.7 27.8 25.5 18.4 19.7 24.8 22.5 18.8 16.3 -9999 -9999 -9999 -9999 -9999 -9999 -9999 -9999 -9999 -9999 -9999 -9999 -9999 -9999 -9999 -9999 -9999 -9999 -9999 -9999 -9999 -9999 -9999 -9999 -9999 -9999 -9999 -9999 -9999 -9999 -9999 -9999 -9999 -9999 -9999 -9999 -9999 -9999 -9999 -9999 -9999 -9999 -9999 -9999 -9999 -9999 -9999 -9999 
-9999 -9999 -9999 -9999 -9999 -9999 -9999 -9999 -9999 -9999 -9999 -9999 -9999 -9999 -9999 -9999 -9999 -9999 -9999 -9999 -9999 -9999 -9999 -9999 -9999 -9999 -9999 -9999 -9999 -9999 -9999 -9999 -9999 -9999 -9999 -9999 -9999 -9999 -9999 23.7 19.7 15.9 14.3 15.3 17.7 16.4 19.7 17.9 19.1 18.4 15.7 14.9 14.2 12.8 15.2 15.7 17 16.5 16.4 17.4 18.2 17.6 16.3 15.6 17.7 20 19 16.8 15.6 16.6 19.1 19.9 16.8 17.9 20.6 18.6 21.2 21 23.8 23.1 19 20 20.2 16.5 16.4 17.9 19.4 21.6 23.8 18.3 19.3 21.8 17.8 16.6 17 17.8 18.5 19.2 19.8 20.3 21.3 21.1 18.3 16.6 15.6 16.3 16.4 17.3 19.3 22.3 21.9 23.2 22.3 22.3 26.5 25.7 20.3 18.1 26 23.8 21.7 19.4 -9999 -9999 -9999 -9999 -9999 -9999 -9999 -9999 -9999 -9999 -9999 -9999 -9999 -9999 -9999 -9999 -9999 -9999 -9999 -9999 -9999 -9999 -9999 -9999 -9999 -9999 -9999 -9999 -9999 -9999 -9999 -9999 -9999 -9999 -9999 -9999 -9999 -9999 -9999 -9999 -9999 -9999 -9999 -9999 -9999 -9999 -9999 -9999 
-9999 -9999 -9999 -9999 -9999 -9999 -9999 -9999 -9999 -9999 -9999 -9999 -9999 -9999 -9999 -9999 -9999 -9999 -9999 -9999 -9999 -9999 -9999 -9999 -9999 -9999 -9999 -9999 -9999 -9999 -9999 -9999 -9999 -9999 -9999 -9999 -9999 -9999 -9999 23.3 18.7 17.9 15.3 15.5 19.2 18.2 20.5 18.5 20.1 17.7 16 14.9 15 13.6 14 13.9 15.3 16.4 17 17.5 16.8 17 15.7 15.3 18 17 15.8 16 15 16.4 19.1 19.7 16.4 17.7 17.8 16.6 17.7 19.2 21.5 22.9 23.9 19.5 21.5 18 17.8 17.2 17.8 21.3 22.9 18.5 18.4 22.2 17.7 17 16.9 17.7 18.4 18.8 19.6 20.5 21.3 21.2 19.5 16.2 14.4 14.9 18.3 16.9 16.6 19.4 18.7 17.1 17 18.8 24.7 27.6 21.7 22.9 26.4 23.6 19.6 17.1 -9999 -9999 -9999 -9999 -9999 -9999 -9999 -9999 -9999 -9999 -9999 -9999 -9999 -9999 -9999 -9999 -9999 -9999 -9999 -9999 -9999 -9999 -9999 -9999 -9999 -9999 -9999 -9999 -9999 -9999 -9999 -9999 -9999 -9999 -9999 -9999 -9999 -9999 -9999 -9999 -9999 -9999 -9999 -9999 -9999 -9999 -9999 -9999 
-9999 -9999 -9999 -9999 -9999 -9999 -9999 -9999 -9999 -9999 -9999 -9999 -9999 -9999 -9999 -9999 -9999 -9999 -9999 -9999 -9999 -9999 -9999 -9999 -9999 -9999 -9999 -9999 -9999 -9999 -9999 -9999 -9999 -9999 -9999 -9999 -9999 -9999 -9999 23.6 18.9 16.3 14.8 15.8 18.1 21.8 23 18.9 21 19.8 16.8 16.6 16.3 15.9 16 16.3 16.4 16 16.3 17.3 16.7 16.6 17.3 17.3 16.9 15.5 15.5 15.8 14.7 16.3 18.4 19 16.2 16.1 16.2 17.4 18.3 19 18.2 18.9 21.6 22.2 22.5 20.1 17.7 19.2 18.6 23.6 21.4 18.1 22.1 19.1 16.7 17.2 16.9 17.5 18.4 19 19.1 20.3 21.1 21.1 20.4 17.7 14 16.2 17.1 19.6 16.9 16.1 16.1 15.1 18.6 22.2 23.4 25.2 27.4 26.8 25.4 24.8 21.2 16 -9999 -9999 -9999 -9999 -9999 -9999 -9999 -9999 -9999 -9999 -9999 -9999 -9999 -9999 -9999 -9999 -9999 -9999 -9999 -9999 -9999 -9999 -9999 -9999 -9999 -9999 -9999 -9999 -9999 -9999 -9999 -9999 -9999 -9999 -9999 -9999 -9999 -9999 -9999 -9999 -9999 -9999 -9999 -9999 -9999 -9999 -9999 -9999 
-9999 -9999 -9999 -9999 -9999 -9999 -9999 -9999 -9999 -9999 -9999 -9999 -9999 -9999 -9999 -9999 -9999 -9999 -9999 -9999 -9999 -9999 -9999 -9999 -9999 -9999 -9999 -9999 -9999 -9999 -9999 -9999 -9999 -9999 -9999 -9999 -9999 -9999 -9999 23.5 20.5 17.6 14.7 18 21.6 22.1 22.4 19.8 19.9 19.1 17.9 17.1 16.1 16.1 16.7 17.6 18.4 18 17 16.3 16.5 15.7 16 17.3 15.4 15.5 15.2 15.7 15 16.6 18.4 17.6 16.6 16.3 17.4 17.3 17.3 19 20.8 19.2 19.9 23.7 23.5 20 17.3 18.5 21.2 23.6 20.3 22.6 20.8 17.3 15.9 16.3 16.7 17.3 17.9 18.1 18.6 20 20.6 20.1 19.2 19 17 15.9 17.6 19.2 20.4 19 14.2 14.9 19.7 19.6 19.3 24.5 28.1 24.7 23.3 21.8 20.2 -9999 -9999 -9999 -9999 -9999 -9999 -9999 -9999 -9999 -9999 -9999 -9999 -9999 -9999 -9999 -9999 -9999 -9999 -9999 -9999 -9999 -9999 -9999 -9999 -9999 -9999 -9999 -9999 -9999 -9999 -9999 -9999 -9999 -9999 -9999 -9999 -9999 -9999 -9999 -9999 -9999 -9999 -9999 -9999 -9999 -9999 -9999 -9999 -9999 
-9999 -9999 -9999 -9999 -9999 -9999 -9999 -9999 -9999 -9999 -9999 -9999 -9999 -9999 -9999 -9999 -9999 -9999 -9999 -9999 -9999 -9999 -9999 -9999 -9999 -9999 -9999 -9999 -9999 -9999 -9999 -9999 -9999 -9999 -9999 -9999 -9999 -9999 -9999 23.3 17.9 15.7 15.8 17.5 20.3 23.4 21.7 20.8 18.8 16.1 16 14.9 14.8 14.8 15.4 16.3 17.2 18.3 18.7 18.6 18.8 18.2 16.3 15.6 15.9 15.7 15.6 15.4 15.6 16 17.3 17 18 17.2 16.6 16.7 16.6 17.8 20.2 21.6 21.9 23.1 24.9 23.1 21.8 21.8 21.8 24.4 23.5 22.4 21 18.9 18.6 17.8 18.2 19 18.9 18.3 18.4 21 20.7 19.3 19 20.1 19.1 17.6 17.3 16.5 17.3 21.4 16.8 14 16.1 15.6 18.1 22.8 28.3 27.2 22.1 16.7 15.1 -9999 -9999 -9999 -9999 -9999 -9999 -9999 -9999 -9999 -9999 -9999 -9999 -9999 -9999 -9999 -9999 -9999 -9999 -9999 -9999 -9999 -9999 -9999 -9999 -9999 -9999 -9999 -9999 -9999 -9999 -9999 -9999 -9999 -9999 -9999 -9999 -9999 -9999 -9999 -9999 -9999 -9999 -9999 -9999 -9999 -9999 -9999 -9999 -9999 
-9999 -9999 -9999 -9999 -9999 -9999 -9999 -9999 -9999 -9999 -9999 -9999 -9999 -9999 -9999 -9999 -9999 -9999 -9999 -9999 -9999 -9999 -9999 -9999 -9999 -9999 -9999 -9999 -9999 -9999 -9999 -9999 -9999 -9999 -9999 -9999 -9999 -9999 -9999 23.8 19.8 16.9 15.4 17.8 21.8 23 21.6 18.3 19.4 18.4 15.6 15.6 15.1 14.9 14.2 15.2 15.1 16.9 19 19.7 20.1 20.3 19.7 17.7 16.5 17.1 16 15.6 15.8 16.3 17.2 18.7 18.6 17.5 16.8 17.2 18 19 20.5 18.9 19 21.6 23.3 24.3 24.8 24.8 24.1 22.8 25.1 22.1 20.8 21.5 18.8 20 20.8 19.9 19.3 18.5 18.5 21 21.5 20.1 20.8 21.2 20 18.2 17.2 16.6 17.8 22 20.3 14.3 15 17.7 17.9 22.3 28.8 27 21 15.5 -9999 -9999 -9999 -9999 -9999 -9999 -9999 -9999 -9999 -9999 -9999 -9999 -9999 -9999 -9999 -9999 -9999 -9999 -9999 -9999 -9999 -9999 -9999 -9999 -9999 -9999 -9999 -9999 -9999 -9999 -9999 -9999 -9999 -9999 -9999 -9999 -9999 -9999 -9999 -9999 -9999 -9999 -9999 -9999 -9999 -9999 -9999 -9999 -9999 -9999 
-9999 -9999 -9999 -9999 -9999 -9999 -9999 -9999 -9999 -9999 -9999 -9999 -9999 -9999 -9999 -9999 -9999 -9999 -9999 -9999 -9999 -9999 -9999 -9999 -9999 -9999 -9999 -9999 -9999 -9999 -9999 -9999 -9999 -9999 -9999 -9999 -9999 -9999 -9999 23 22.7 19.2 16.8 21.2 23.8 20.4 17.6 17.9 15.3 17.6 15.6 12 13 14.5 14 14.1 14.7 16.5 18.2 18.5 19 19.1 18.3 18 18.5 18.4 17.5 16.3 16.5 17 17.7 18.6 18.1 17.5 17.1 17.7 18.4 18.7 18.3 18 18.3 19 20 22.7 20.4 19.3 19.9 23.1 24.4 23.6 23 22.9 22.6 21.1 19.3 17.7 17.2 18.1 19.5 21.5 21.4 21.5 21.3 21.1 20 18.2 16.3 18 18.7 19.6 23.4 17.2 17.8 16.4 20.4 24.9 28.3 25.8 19.5 -9999 -9999 -9999 -9999 -9999 -9999 -9999 -9999 -9999 -9999 -9999 -9999 -9999 -9999 -9999 -9999 -9999 -9999 -9999 -9999 -9999 -9999 -9999 -9999 -9999 -9999 -9999 -9999 -9999 -9999 -9999 -9999 -9999 -9999 -9999 -9999 -9999 -9999 -9999 -9999 -9999 -9999 -9999 -9999 -9999 -9999 -9999 -9999 -9999 -9999 -9999 
-9999 -9999 -9999 -9999 -9999 -9999 -9999 -9999 -9999 -9999 -9999 -9999 -9999 -9999 -9999 -9999 -9999 -9999 -9999 -9999 -9999 -9999 -9999 -9999 -9999 -9999 -9999 -9999 -9999 -9999 -9999 -9999 -9999 -9999 -9999 -9999 -9999 -9999 -9999 -9999 23.6 21.2 18.9 23 23.5 19.2 14.5 16.3 16.5 15.7 15.6 14 14.4 14 13.9 14.4 16.5 16.8 17.2 17.3 16.6 17.1 15.7 15.2 15.9 17.8 19 17.9 17.7 17.9 18.2 18.4 18.6 17.5 18 17.6 18.1 18.4 18.3 18.3 19.1 18.1 19.4 21.4 19.8 18.2 20.7 23.6 25.8 23.8 23.8 22.3 20.6 19.6 19 18.2 17.7 17.8 19.8 21.7 21.6 21.8 21.1 20.2 19.7 19.2 17.4 15.7 16.5 19.1 24.1 21 23.5 24 21.4 25.6 28.7 22 15.8 -9999 -9999 -9999 -9999 -9999 -9999 -9999 -9999 -9999 -9999 -9999 -9999 -9999 -9999 -9999 -9999 -9999 -9999 -9999 -9999 -9999 -9999 -9999 -9999 -9999 -9999 -9999 -9999 -9999 -9999 -9999 -9999 -9999 -9999 -9999 -9999 -9999 -9999 -9999 -9999 -9999 -9999 -9999 -9999 -9999 -9999 -9999 -9999 -9999 -9999 -9999 
-9999 -9999 -9999 -9999 -9999 -9999 -9999 -9999 -9999 -9999 -9999 -9999 -9999 -9999 -9999 -9999 -9999 -9999 -9999 -9999 -9999 -9999 -9999 -9999 -9999 -9999 -9999 -9999 -9999 -9999 -9999 -9999 -9999 -9999 -9999 -9999 -9999 -9999 -9999 -9999 -9999 22.3 22 24.4 21.2 17.3 12.5 12 15.9 15.5 15.3 15.7 15.4 15 14.7 15.2 15.3 14.2 15.7 15.1 15.8 15.9 15.9 15.5 16.3 17.9 19.3 19.1 18.6 18.6 17.8 17.8 18.5 18.3 17.1 16.9 16.5 17.9 18.3 19.1 20.1 18.6 18.4 19 17.2 19 21.6 23 24.6 24.1 23 22.8 22.7 22.7 19.7 18.3 17.2 18.5 20 22 21.9 22.4 21.5 19.9 18.5 18.9 18.2 17.4 16.3 17.4 23 24 22.3 22.5 26.3 28.4 28.5 -9999 -9999 -9999 -9999 -9999 -9999 -9999 -9999 -9999 -9999 -9999 -9999 -9999 -9999 -9999 -9999 -9999 -9999 -9999 -9999 -9999 -9999 -9999 -9999 -9999 -9999 -9999 -9999 -9999 -9999 -9999 -9999 -9999 -9999 -9999 -9999 -9999 -9999 -9999 -9999 -9999 -9999 -9999 -9999 -9999 -9999 -9999 -9999 -9999 -9999 -9999 -9999 -9999 
-9999 -9999 -9999 -9999 -9999 -9999 -9999 -9999 -9999 -9999 -9999 -9999 -9999 -9999 -9999 -9999 -9999 -9999 -9999 -9999 -9999 -9999 -9999 -9999 -9999 -9999 -9999 -9999 -9999 -9999 -9999 -9999 -9999 -9999 -9999 -9999 -9999 -9999 -9999 -9999 -9999 23.9 25.4 23.2 18.9 14.8 13.7 14.1 15 14.7 15.2 15.7 14.1 13.3 13.8 14.9 13.1 13.2 14.5 14 15.1 16.6 15.7 15.5 16.1 18.1 19.6 20.4 19.7 20 19.1 18.5 18.4 18.3 17 16.5 17.2 18.1 18.4 18.6 19.9 20.9 18.9 17.6 17 18.2 20.3 22.7 25 22.2 20.5 18 18.5 20.6 18.8 16.8 16.7 17.8 19.3 20.7 21.7 21.5 21.1 19.8 17.5 17.7 17.2 16.5 19 18.8 22.6 21.4 14.8 14.5 -9999 -9999 -9999 -9999 -9999 -9999 -9999 -9999 -9999 -9999 -9999 -9999 -9999 -9999 -9999 -9999 -9999 -9999 -9999 -9999 -9999 -9999 -9999 -9999 -9999 -9999 -9999 -9999 -9999 -9999 -9999 -9999 -9999 -9999 -9999 -9999 -9999 -9999 -9999 -9999 -9999 -9999 -9999 -9999 -9999 -9999 -9999 -9999 -9999 -9999 -9999 -9999 -9999 -9999 -9999 -9999 
-9999 -9999 -9999 -9999 -9999 -9999 -9999 -9999 -9999 -9999 -9999 -9999 -9999 -9999 -9999 -9999 -9999 -9999 -9999 -9999 -9999 -9999 -9999 -9999 -9999 -9999 -9999 -9999 -9999 -9999 -9999 -9999 -9999 -9999 -9999 -9999 -9999 -9999 -9999 -9999 -9999 25.4 24.6 21.9 20.7 15.6 15.1 13.9 14.1 15 16.2 15.3 13.6 12.4 12.3 12.7 13 12.9 13.6 13.1 15.3 16.5 16.2 15.3 15.6 16.6 17.6 20.1 20.9 21.2 21.2 20.1 18.1 18.2 18.4 17.7 17.9 18.9 18.3 18.8 18.6 20.5 19.7 17.5 16.2 18.3 19.8 21.1 24.8 21.8 20.8 19.5 17.5 17.5 16.1 16.6 18.5 18.7 19.5 19.2 19.9 22.1 21.5 19.9 17.6 17.2 17.1 16.8 19.7 21.1 22.6 20.8 14.4 -9999 -9999 -9999 -9999 -9999 -9999 -9999 -9999 -9999 -9999 -9999 -9999 -9999 -9999 -9999 -9999 -9999 -9999 -9999 -9999 -9999 -9999 -9999 -9999 -9999 -9999 -9999 -9999 -9999 -9999 -9999 -9999 -9999 -9999 -9999 -9999 -9999 -9999 -9999 -9999 -9999 -9999 -9999 -9999 -9999 -9999 -9999 -9999 -9999 -9999 -9999 -9999 -9999 -9999 -9999 -9999 -9999 
-9999 -9999 -9999 -9999 -9999 -9999 -9999 -9999 -9999 -9999 -9999 -9999 -9999 -9999 -9999 -9999 -9999 -9999 -9999 -9999 -9999 -9999 -9999 -9999 -9999 -9999 -9999 -9999 -9999 -9999 -9999 -9999 -9999 -9999 -9999 -9999 -9999 -9999 -9999 -9999 -9999 25.4 21.6 17.6 19.5 18 16.4 14.4 14.4 15.6 16.7 13.5 13.2 12.4 11.9 11.7 12.4 13.9 14.1 14.3 16.8 17.3 17 15.9 15.6 16.3 17.1 17.8 18.9 20.4 21.2 20.8 19.1 17.6 17.6 18.5 18.9 19.7 18.9 18.4 19.2 19 20.1 19.5 18.2 16.6 19.7 22 24.4 24.6 20.1 18 16.9 16.2 16.9 17.4 19.6 20.8 20.4 19.4 19.3 20.8 21.2 19.9 18.1 17 17.7 16.3 16.6 15.8 18.9 20.4 13.8 -9999 -9999 -9999 -9999 -9999 -9999 -9999 -9999 -9999 -9999 -9999 -9999 -9999 -9999 -9999 -9999 -9999 -9999 -9999 -9999 -9999 -9999 -9999 -9999 -9999 -9999 -9999 -9999 -9999 -9999 -9999 -9999 -9999 -9999 -9999 -9999 -9999 -9999 -9999 -9999 -9999 -9999 -9999 -9999 -9999 -9999 -9999 -9999 -9999 -9999 -9999 -9999 -9999 -9999 -9999 -9999 -9999 
-9999 -9999 -9999 -9999 -9999 -9999 -9999 -9999 -9999 -9999 -9999 -9999 -9999 -9999 -9999 -9999 -9999 -9999 -9999 -9999 -9999 -9999 -9999 -9999 -9999 -9999 -9999 -9999 -9999 -9999 -9999 -9999 -9999 -9999 -9999 -9999 -9999 -9999 -9999 -9999 -9999 24 19.1 15.7 16.9 17.7 15.3 14.2 14.6 16.7 16.7 14.4 12.4 13.5 12.4 11.1 12.9 14.6 16 16.1 16.9 17.2 18 16.8 15.7 15.4 16.2 15.5 15.4 16.7 20 20.5 19.5 18.4 17.6 17.9 18.9 19.4 18.6 17.8 17.9 16.1 17.1 20.1 20.8 18.9 17.5 18.1 21.1 24.8 23.3 20.5 17.4 17.1 18.3 19.3 20.7 20.1 18.9 17.8 17.6 20.2 20 20.2 18.5 16.9 16.8 14.1 13.7 15.3 18.7 17.6 -9999 -9999 -9999 -9999 -9999 -9999 -9999 -9999 -9999 -9999 -9999 -9999 -9999 -9999 -9999 -9999 -9999 -9999 -9999 -9999 -9999 -9999 -9999 -9999 -9999 -9999 -9999 -9999 -9999 -9999 -9999 -9999 -9999 -9999 -9999 -9999 -9999 -9999 -9999 -9999 -9999 -9999 -9999 -9999 -9999 -9999 -9999 -9999 -9999 -9999 -9999 -9999 -9999 -9999 -9999 -9999 -9999 -9999 
-9999 -9999 -9999 -9999 -9999 -9999 -9999 -9999 -9999 -9999 -9999 -9999 -9999 -9999 -9999 -9999 -9999 -9999 -9999 -9999 -9999 -9999 -9999 -9999 -9999 -9999 -9999 -9999 -9999 -9999 -9999 -9999 -9999 -9999 -9999 -9999 -9999 -9999 -9999 -9999 24.1 22 18.8 15.8 14.8 15.7 15.3 14.2 14.2 16 15.7 13.5 13.7 12.7 14.4 11.8 13.2 16.5 19.3 18.8 19.4 18.5 17.7 16.6 15.4 14.8 15.1 15 14.9 15.8 18.3 18.4 18.9 19.4 19 18.3 18.5 18.7 18.2 16.5 16 15.6 15.5 18.2 18.8 21.3 19 17.4 19 22.5 24.2 20.6 17.8 18.4 19.6 20.5 19.7 19.4 19.6 18.7 19.6 21.8 21 19.7 18.3 16.6 15.6 14.8 15.5 16.6 13.8 -9999 -9999 -9999 -9999 -9999 -9999 -9999 -9999 -9999 -9999 -9999 -9999 -9999 -9999 -9999 -9999 -9999 -9999 -9999 -9999 -9999 -9999 -9999 -9999 -9999 -9999 -9999 -9999 -9999 -9999 -9999 -9999 -9999 -9999 -9999 -9999 -9999 -9999 -9999 -9999 -9999 -9999 -9999 -9999 -9999 -9999 -9999 -9999 -9999 -9999 -9999 -9999 -9999 -9999 -9999 -9999 -9999 -9999 -9999 
-9999 -9999 -9999 -9999 -9999 -9999 -9999 -9999 -9999 -9999 -9999 -9999 -9999 -9999 -9999 -9999 -9999 -9999 -9999 -9999 -9999 -9999 -9999 -9999 -9999 -9999 -9999 -9999 -9999 -9999 -9999 -9999 -9999 -9999 -9999 -9999 -9999 -9999 -9999 -9999 24.2 20.7 16.5 14.9 14.2 14.3 14.4 15 14.4 16.6 15.6 13.9 15.6 13.4 11.9 15 17.2 19 20.5 20.4 18.9 17.4 16.6 16.2 14.8 14.6 15.2 14.9 15.9 16.8 18.8 17.7 18.9 19.7 18.9 18.4 18 16.9 17.1 18 16 16.2 16 15.5 17.5 20.9 21.6 21.1 18.4 21.7 24.2 21.5 18.1 18.9 19.6 19.6 18.5 18.6 19.2 18.8 21.1 21 18.5 19.8 17.8 15.8 15.4 14 15 12.1 11.2 -9999 -9999 -9999 -9999 -9999 -9999 -9999 -9999 -9999 -9999 -9999 -9999 -9999 -9999 -9999 -9999 -9999 -9999 -9999 -9999 -9999 -9999 -9999 -9999 -9999 -9999 -9999 -9999 -9999 -9999 -9999 -9999 -9999 -9999 -9999 -9999 -9999 -9999 -9999 -9999 -9999 -9999 -9999 -9999 -9999 -9999 -9999 -9999 -9999 -9999 -9999 -9999 -9999 -9999 -9999 -9999 -9999 -9999 -9999 
-9999 -9999 -9999 -9999 -9999 -9999 -9999 -9999 -9999 -9999 -9999 -9999 -9999 -9999 -9999 -9999 -9999 -9999 -9999 -9999 -9999 -9999 -9999 -9999 -9999 -9999 -9999 -9999 -9999 -9999 -9999 -9999 -9999 -9999 -9999 -9999 -9999 -9999 -9999 -9999 24.5 19 17 14.6 13.9 14.8 14.7 15.6 14.6 16.9 16 15.8 17.5 16.6 15.5 17.5 19.3 18.6 20.2 20 17.7 16.5 15.4 15.1 14.4 14.6 15 16.2 18.1 18.9 19.5 18 19.6 20.8 20.8 20.2 18.1 17.1 16.3 17.4 17.7 16.7 15.6 15.6 16.5 18.5 19.9 23.3 21.7 22 24.7 21.4 18.7 18.2 18.7 17.2 16.5 16.6 18.7 18.9 21.4 19.1 19.4 18.6 17.1 15.8 15.5 13.9 11.4 -9999 -9999 -9999 -9999 -9999 -9999 -9999 -9999 -9999 -9999 -9999 -9999 -9999 -9999 -9999 -9999 -9999 -9999 -9999 -9999 -9999 -9999 -9999 -9999 -9999 -9999 -9999 -9999 -9999 -9999 -9999 -9999 -9999 -9999 -9999 -9999 -9999 -9999 -9999 -9999 -9999 -9999 -9999 -9999 -9999 -9999 -9999 -9999 -9999 -9999 -9999 -9999 -9999 -9999 -9999 -9999 -9999 -9999 -9999 -9999 -9999 
-9999 -9999 -9999 -9999 -9999 -9999 -9999 -9999 -9999 -9999 -9999 -9999 -9999 -9999 -9999 -9999 -9999 -9999 -9999 -9999 -9999 -9999 -9999 -9999 -9999 -9999 -9999 -9999 -9999 -9999 -9999 -9999 -9999 -9999 -9999 -9999 -9999 -9999 -9999 -9999 23.3 17.8 14.9 13.8 13.9 14.9 15.8 16.2 14.7 15.9 18.3 17 17 17 17.6 18.7 17.4 16.1 18.5 19.7 18 16.3 15.9 15.3 14.9 15.3 15.9 15.9 17.7 19.4 20.2 19.9 20.4 21.7 20.5 19.6 20.2 17.6 16.3 16.8 18.5 17.9 16.7 15.4 15.3 14.8 17.7 21 20.8 25.1 22.8 19.3 16.9 16.9 17.4 15.5 15.7 17.2 19 19.9 21.5 19.5 19.1 18.3 16.2 16.7 15.2 13.5 -9999 -9999 -9999 -9999 -9999 -9999 -9999 -9999 -9999 -9999 -9999 -9999 -9999 -9999 -9999 -9999 -9999 -9999 -9999 -9999 -9999 -9999 -9999 -9999 -9999 -9999 -9999 -9999 -9999 -9999 -9999 -9999 -9999 -9999 -9999 -9999 -9999 -9999 -9999 -9999 -9999 -9999 -9999 -9999 -9999 -9999 -9999 -9999 -9999 -9999 -9999 -9999 -9999 -9999 -9999 -9999 -9999 -9999 -9999 -9999 -9999 -9999 
-9999 -9999 -9999 -9999 -9999 -9999 -9999 -9999 -9999 -9999 -9999 -9999 -9999 -9999 -9999 -9999 -9999 -9999 -9999 -9999 -9999 -9999 -9999 -9999 -9999 -9999 -9999 -9999 -9999 -9999 -9999 -9999 -9999 -9999 -9999 -9999 -9999 -9999 -9999 -9999 23.2 19.7 15.2 13.8 13.6 13.9 15.9 16.7 16.1 15.4 18.8 16.9 15.7 15.2 15.6 15.7 16 16 18.1 18.3 17.7 17.8 17.2 16.4 15.5 15.7 16.5 17.3 17.1 17.8 19.1 20.5 21.6 22.2 21.1 17.9 18.4 20.2 18.5 16.6 16.8 19.2 18 15.7 15.6 16 17.9 18.7 18.4 24.3 23 20.4 16.5 15.6 16.5 15.4 17.7 19.6 21.6 20.8 17.4 17.3 18.1 16.8 16 17 16.6 13.1 -9999 -9999 -9999 -9999 -9999 -9999 -9999 -9999 -9999 -9999 -9999 -9999 -9999 -9999 -9999 -9999 -9999 -9999 -9999 -9999 -9999 -9999 -9999 -9999 -9999 -9999 -9999 -9999 -9999 -9999 -9999 -9999 -9999 -9999 -9999 -9999 -9999 -9999 -9999 -9999 -9999 -9999 -9999 -9999 -9999 -9999 -9999 -9999 -9999 -9999 -9999 -9999 -9999 -9999 -9999 -9999 -9999 -9999 -9999 -9999 -9999 -9999 
-9999 -9999 -9999 -9999 -9999 -9999 -9999 -9999 -9999 -9999 -9999 -9999 -9999 -9999 -9999 -9999 -9999 -9999 -9999 -9999 -9999 -9999 -9999 -9999 -9999 -9999 -9999 -9999 -9999 -9999 -9999 -9999 -9999 -9999 -9999 -9999 -9999 -9999 -9999 -9999 23 19.7 17.6 16.5 14.7 13.7 14.9 17.4 17.9 17 18.5 15.2 15 14.6 14.4 14.5 15.3 16.3 18.2 19.4 18.5 16.8 15.6 16.1 15.7 15.8 15.7 15.9 15.6 16.9 17.4 17.3 19.9 21.3 21.4 18.2 17.1 18.5 20.5 19.9 17.2 16.8 18.2 17.9 17.1 17 20.1 17.8 18.5 21.7 23.6 17.3 15.2 15.1 14.8 15.3 19 21.3 19.1 20.2 19.1 18.9 17.3 16 16.6 17.3 17 11.9 -9999 -9999 -9999 -9999 -9999 -9999 -9999 -9999 -9999 -9999 -9999 -9999 -9999 -9999 -9999 -9999 -9999 -9999 -9999 -9999 -9999 -9999 -9999 -9999 -9999 -9999 -9999 -9999 -9999 -9999 -9999 -9999 -9999 -9999 -9999 -9999 -9999 -9999 -9999 -9999 -9999 -9999 -9999 -9999 -9999 -9999 -9999 -9999 -9999 -9999 -9999 -9999 -9999 -9999 -9999 -9999 -9999 -9999 -9999 -9999 -9999 -9999 
-9999 -9999 -9999 -9999 -9999 -9999 -9999 -9999 -9999 -9999 -9999 -9999 -9999 -9999 -9999 -9999 -9999 -9999 -9999 -9999 -9999 -9999 -9999 -9999 -9999 -9999 -9999 -9999 -9999 -9999 -9999 -9999 -9999 -9999 -9999 -9999 -9999 -9999 -9999 -9999 24.4 21.4 19 16.7 15.5 14 14.8 17.3 18.7 18 17.5 14.7 14.4 14.6 14.5 14.6 15.2 16.6 18.4 20.1 17.6 17 15.8 16.1 15.9 15.9 15.9 15.8 16.4 15.8 15 16.3 16.9 18.2 20 19 16.2 17.4 19.2 21.5 20.2 16.9 16.5 18.7 19.5 20 18.5 18.4 22 22.5 23.5 18.5 15 14.5 14.7 18 21.8 18.2 16 17 18.3 17.1 16.4 15.8 18.1 17.2 16.4 13.6 -9999 -9999 -9999 -9999 -9999 -9999 -9999 -9999 -9999 -9999 -9999 -9999 -9999 -9999 -9999 -9999 -9999 -9999 -9999 -9999 -9999 -9999 -9999 -9999 -9999 -9999 -9999 -9999 -9999 -9999 -9999 -9999 -9999 -9999 -9999 -9999 -9999 -9999 -9999 -9999 -9999 -9999 -9999 -9999 -9999 -9999 -9999 -9999 -9999 -9999 -9999 -9999 -9999 -9999 -9999 -9999 -9999 -9999 -9999 -9999 -9999 -9999 
-9999 -9999 -9999 -9999 -9999 -9999 -9999 -9999 -9999 -9999 -9999 -9999 -9999 -9999 -9999 -9999 -9999 -9999 -9999 -9999 -9999 -9999 -9999 -9999 -9999 -9999 -9999 -9999 -9999 -9999 -9999 -9999 -9999 -9999 -9999 -9999 -9999 -9999 -9999 -9999 -9999 23.4 19.8 15.9 13.6 13.5 14.6 16.5 18.6 17.5 18.3 15.3 15.1 15.5 14.9 14.8 16.4 16.4 17.4 19.2 18.9 17.7 16.3 16.6 16.2 16.2 16.2 15.8 15.9 15.4 15.3 16 16.1 16.9 16.9 16.8 16.4 17.2 18.7 20.2 20 18.9 16.1 16.5 17.8 16.1 15.2 20.2 18.9 16.4 22 21.6 16.7 14.5 16.2 20.3 21.1 18.9 16 15.2 17.2 16.7 15.5 16.4 17.5 17.6 18.9 13.9 10.3 -9999 -9999 -9999 -9999 -9999 -9999 -9999 -9999 -9999 -9999 -9999 -9999 -9999 -9999 -9999 -9999 -9999 -9999 -9999 -9999 -9999 -9999 -9999 -9999 -9999 -9999 -9999 -9999 -9999 -9999 -9999 -9999 -9999 -9999 -9999 -9999 -9999 -9999 -9999 -9999 -9999 -9999 -9999 -9999 -9999 -9999 -9999 -9999 -9999 -9999 -9999 -9999 -9999 -9999 -9999 -9999 -9999 -9999 -9999 -9999 -9999 
-9999 -9999 -9999 -9999 -9999 -9999 -9999 -9999 -9999 -9999 -9999 -9999 -9999 -9999 -9999 -9999 -9999 -9999 -9999 -9999 -9999 -9999 -9999 -9999 -9999 -9999 -9999 -9999 -9999 -9999 -9999 -9999 -9999 -9999 -9999 -9999 -9999 -9999 -9999 -9999 -9999 23.1 18.4 15.3 14.1 13.2 13.2 15 18.5 16.9 18.8 17.6 17.1 14.9 14.7 15.7 16.8 15.9 16.5 18.5 19.1 18.3 16.5 17.4 16.6 16.4 16.2 15.9 16.3 16.4 15.7 15 15.7 16.6 16.1 15.2 17 18.1 18.5 20.3 18.5 16.9 16 16.1 15.9 14.6 16.2 19.4 16.2 15.7 21.7 22.3 16.1 13.8 15.3 20.6 17.4 18.8 19 15.4 17.7 16.4 15.1 17.6 17 16.9 20.2 17.1 12.5 13.1 -9999 -9999 -9999 -9999 -9999 -9999 -9999 -9999 -9999 -9999 -9999 -9999 -9999 -9999 -9999 -9999 -9999 -9999 -9999 -9999 -9999 -9999 -9999 -9999 -9999 -9999 -9999 -9999 -9999 -9999 -9999 -9999 -9999 -9999 -9999 -9999 -9999 -9999 -9999 -9999 -9999 -9999 -9999 -9999 -9999 -9999 -9999 -9999 -9999 -9999 -9999 -9999 -9999 -9999 -9999 -9999 -9999 -9999 -9999 -9999 
-9999 -9999 -9999 -9999 -9999 -9999 -9999 -9999 -9999 -9999 -9999 -9999 -9999 -9999 -9999 -9999 -9999 -9999 -9999 -9999 -9999 -9999 -9999 -9999 -9999 -9999 -9999 -9999 -9999 -9999 -9999 -9999 -9999 -9999 -9999 -9999 -9999 -9999 -9999 -9999 -9999 24.8 19.7 15.5 14.5 14 13.2 14.9 18.9 18.3 16.9 19.9 18.5 15.5 16.7 16.2 17.1 16.5 16.3 18.2 19.9 18.1 18.9 18.5 16.9 16.3 16.3 16 15.9 16.1 15.9 15.1 15.9 16.6 16.8 16 16.7 19.5 19.2 20.3 19.4 16.8 15.5 17.4 16.1 16.1 16.5 16.6 15.5 15.7 18.6 24 19.9 15.5 16.2 21.6 16.7 15.5 19.8 18.5 19.1 18.8 17.7 18.7 16.3 16.9 15.9 18.3 20.7 15.1 -9999 -9999 -9999 -9999 -9999 -9999 -9999 -9999 -9999 -9999 -9999 -9999 -9999 -9999 -9999 -9999 -9999 -9999 -9999 -9999 -9999 -9999 -9999 -9999 -9999 -9999 -9999 -9999 -9999 -9999 -9999 -9999 -9999 -9999 -9999 -9999 -9999 -9999 -9999 -9999 -9999 -9999 -9999 -9999 -9999 -9999 -9999 -9999 -9999 -9999 -9999 -9999 -9999 -9999 -9999 -9999 -9999 -9999 -9999 -9999 
-9999 -9999 -9999 -9999 -9999 -9999 -9999 -9999 -9999 -9999 -9999 -9999 -9999 -9999 -9999 -9999 -9999 -9999 -9999 -9999 -9999 -9999 -9999 -9999 -9999 -9999 -9999 -9999 -9999 -9999 -9999 -9999 -9999 -9999 -9999 -9999 -9999 -9999 -9999 -9999 -9999 24.9 18.8 15 15 14.9 13.8 16.1 20.4 18.4 16.4 19.8 19.8 18.3 16.7 16.5 17.8 17.2 15.8 16.9 19.8 19.1 17.3 16.7 16.9 16.6 16.4 16.1 15.5 16.1 16.8 15.4 15.5 16.9 17.9 17.6 16.2 18.9 19.8 18.5 19.5 18.3 16.1 16.7 19.4 18.4 15.8 16.5 16.3 16.8 18.1 24 20.6 20.9 22 22.4 16.1 15.6 19.1 18.7 17 16.5 18.9 16 15 15.4 12.7 14.6 17.8 21.7 -9999 -9999 -9999 -9999 -9999 -9999 -9999 -9999 -9999 -9999 -9999 -9999 -9999 -9999 -9999 -9999 -9999 -9999 -9999 -9999 -9999 -9999 -9999 -9999 -9999 -9999 -9999 -9999 -9999 -9999 -9999 -9999 -9999 -9999 -9999 -9999 -9999 -9999 -9999 -9999 -9999 -9999 -9999 -9999 -9999 -9999 -9999 -9999 -9999 -9999 -9999 -9999 -9999 -9999 -9999 -9999 -9999 -9999 -9999 -9999 
-9999 -9999 -9999 -9999 -9999 -9999 -9999 -9999 -9999 -9999 -9999 -9999 -9999 -9999 -9999 -9999 -9999 -9999 -9999 -9999 -9999 -9999 -9999 -9999 -9999 -9999 -9999 -9999 -9999 -9999 -9999 -9999 -9999 -9999 -9999 -9999 -9999 -9999 -9999 -9999 -9999 24.9 18.8 16.3 16.3 18.4 16.5 19.1 21.6 18.9 14.8 17.9 20.7 18.5 17.4 17.8 18.6 17.8 16.1 17.3 19.4 17.3 16.3 16.3 16.9 16.8 16.7 16.4 15.5 15 16.1 17.1 16.2 17.2 18.4 17.9 16 17.7 17.4 16.8 19.5 19.2 18.4 17.1 17.7 20.5 17.7 20.4 21.4 21.9 24.7 22.1 22.7 20.7 18.9 20.5 17.4 14.5 17.3 16.4 15.3 17.7 16.4 15.3 14.2 14.5 13.6 14.3 14.9 19.7 23 -9999 -9999 -9999 -9999 -9999 -9999 -9999 -9999 -9999 -9999 -9999 -9999 -9999 -9999 -9999 -9999 -9999 -9999 -9999 -9999 -9999 -9999 -9999 -9999 -9999 -9999 -9999 -9999 -9999 -9999 -9999 -9999 -9999 -9999 -9999 -9999 -9999 -9999 -9999 -9999 -9999 -9999 -9999 -9999 -9999 -9999 -9999 -9999 -9999 -9999 -9999 -9999 -9999 -9999 -9999 -9999 -9999 -9999 -9999 
-9999 -9999 -9999 -9999 -9999 -9999 -9999 -9999 -9999 -9999 -9999 -9999 -9999 -9999 -9999 -9999 -9999 -9999 -9999 -9999 -9999 -9999 -9999 -9999 -9999 -9999 -9999 -9999 -9999 -9999 -9999 -9999 -9999 -9999 -9999 -9999 -9999 -9999 -9999 -9999 -9999 24.8 21.5 17.1 19.3 21.7 20.9 22.5 21.3 17.4 14.7 15.3 19.3 21.2 19.1 18.6 18.9 17.3 16.4 16.2 18.2 18.3 15.5 16.2 16.8 17.2 16.9 16.6 15.7 15.1 14.8 16.6 17.4 17.8 18.8 19.2 17.3 16 15.6 15.6 18.6 21 19.5 16.6 17.4 20.9 21.7 22.3 26.5 26.4 22.8 16.7 16.4 16.9 14.5 17.7 16.6 14.2 16.5 15.6 16.6 16.5 16.9 15.4 14.7 13.7 15.4 15.8 20.3 19.9 18 -9999 -9999 -9999 -9999 -9999 -9999 -9999 -9999 -9999 -9999 -9999 -9999 -9999 -9999 -9999 -9999 -9999 -9999 -9999 -9999 -9999 -9999 -9999 -9999 -9999 -9999 -9999 -9999 -9999 -9999 -9999 -9999 -9999 -9999 -9999 -9999 -9999 -9999 -9999 -9999 -9999 -9999 -9999 -9999 -9999 -9999 -9999 -9999 -9999 -9999 -9999 -9999 -9999 -9999 -9999 -9999 -9999 -9999 -9999 
-9999 -9999 -9999 -9999 -9999 -9999 -9999 -9999 -9999 -9999 -9999 -9999 -9999 -9999 -9999 -9999 -9999 -9999 -9999 -9999 -9999 -9999 -9999 -9999 -9999 -9999 -9999 -9999 -9999 -9999 -9999 -9999 -9999 -9999 -9999 -9999 -9999 -9999 -9999 -9999 -9999 25.4 22.4 22.8 23 21.5 21.3 22.9 20.1 17.4 15.6 15.2 18.1 21.8 18.6 18.7 18 17.2 16.4 17.2 18.3 19.7 16.4 16.3 16.5 17.3 17.1 16.8 16 15.4 14.7 15.6 16.7 17.9 18.7 19.9 18.7 16.5 15.6 15.6 16.5 19.8 20.9 17.7 16.4 18.1 20.3 22.4 25.3 25 19.6 16.5 13.2 15.3 13 16 15.5 14.4 15.1 16.5 16.8 15.6 15.2 14.1 14 14.7 15.5 17.2 17.5 12.8 12 -9999 -9999 -9999 -9999 -9999 -9999 -9999 -9999 -9999 -9999 -9999 -9999 -9999 -9999 -9999 -9999 -9999 -9999 -9999 -9999 -9999 -9999 -9999 -9999 -9999 -9999 -9999 -9999 -9999 -9999 -9999 -9999 -9999 -9999 -9999 -9999 -9999 -9999 -9999 -9999 -9999 -9999 -9999 -9999 -9999 -9999 -9999 -9999 -9999 -9999 -9999 -9999 -9999 -9999 -9999 -9999 -9999 -9999 -9999 
-9999 -9999 -9999 -9999 -9999 -9999 -9999 -9999 -9999 -9999 -9999 -9999 -9999 -9999 -9999 -9999 -9999 -9999 -9999 -9999 -9999 -9999 -9999 -9999 -9999 -9999 -9999 -9999 -9999 -9999 -9999 -9999 -9999 -9999 -9999 -9999 -9999 -9999 -9999 -9999 -9999 -9999 25.2 24.3 19.1 16.9 19.3 21.8 19.8 18 16.7 16.9 20.9 21.7 18.4 18.3 17.6 17.2 16.3 18.1 18.7 20.8 18 15.9 17.2 17 16.6 16.2 16.1 15.5 15 14.8 16.6 16.2 17.6 19.1 19.1 17.4 15.9 18.1 17.4 17.1 20.1 20.9 18.5 15.5 17.4 18.9 22.5 25.1 18.8 15.4 13.9 13.7 13 15.1 14.7 13.3 15.8 17.2 16.7 15.9 15.8 15.1 13.6 14.8 16.3 16.9 12.5 11.8 13.6 16.6 20 20.6 -9999 -9999 -9999 -9999 -9999 -9999 -9999 -9999 -9999 -9999 -9999 -9999 -9999 -9999 -9999 -9999 -9999 -9999 -9999 -9999 -9999 -9999 -9999 -9999 -9999 -9999 -9999 -9999 -9999 -9999 -9999 -9999 -9999 -9999 -9999 -9999 -9999 -9999 -9999 -9999 -9999 -9999 -9999 -9999 -9999 -9999 -9999 -9999 -9999 -9999 -9999 -9999 -9999 -9999 -9999 -9999 
-9999 -9999 -9999 -9999 -9999 -9999 -9999 -9999 -9999 -9999 -9999 -9999 -9999 -9999 -9999 -9999 -9999 -9999 -9999 -9999 -9999 -9999 -9999 -9999 -9999 -9999 -9999 -9999 -9999 -9999 -9999 -9999 -9999 -9999 -9999 -9999 -9999 -9999 -9999 -9999 -9999 -9999 25.5 22.7 19.6 16.8 19 19.2 19 19.1 18.2 18.8 22 20.6 17.5 18.7 18.3 17.2 15.5 17.1 17.1 19.4 19.7 16.9 16.6 17.4 16.9 15.5 15.7 15.3 15.5 15.5 15.9 15.2 16.3 17.7 19.3 18.3 16.5 18 19.6 19.8 20.5 21.5 18.9 16.6 18.8 21.3 24.1 25.2 18.6 14.2 14.4 12.6 13.5 14.4 13.1 14.8 18.1 16.3 17.1 16.9 15.7 14.2 13.8 15.3 15.3 14.4 15.6 18.4 20.6 21.9 24.5 24.6 25.5 -9999 -9999 -9999 -9999 -9999 -9999 -9999 -9999 -9999 -9999 -9999 -9999 -9999 -9999 -9999 -9999 -9999 -9999 -9999 -9999 -9999 -9999 -9999 -9999 -9999 -9999 -9999 -9999 -9999 -9999 -9999 -9999 -9999 -9999 -9999 -9999 -9999 -9999 -9999 -9999 -9999 -9999 -9999 -9999 -9999 -9999 -9999 -9999 -9999 -9999 -9999 -9999 -9999 -9999 -9999 
-9999 -9999 -9999 -9999 -9999 -9999 -9999 -9999 -9999 -9999 -9999 -9999 -9999 -9999 -9999 -9999 -9999 -9999 -9999 -9999 -9999 -9999 -9999 -9999 -9999 -9999 -9999 -9999 -9999 -9999 -9999 -9999 -9999 -9999 -9999 -9999 -9999 -9999 -9999 -9999 -9999 -9999 26.5 24.6 21.4 17 17.3 17.8 18.7 20.1 19.3 19.7 21.5 20.4 17.9 19.4 18.3 16.9 15.4 15.9 16.3 20 18.9 16.1 15.8 17 18.5 16.8 15.3 15.3 15.2 15.9 16.4 15.1 15.3 16.3 17.9 19.5 18.8 16.8 18.3 18.9 18.2 19.6 19.1 16.8 16.5 17.1 20.2 25.8 20.3 16.6 14.3 12.7 15.6 12.6 14.2 16.1 17.6 17.9 17.4 16.6 14.9 13.8 14.5 14.6 15.7 16.6 18.2 15.5 16.3 21.3 22.4 -9999 -9999 -9999 -9999 -9999 -9999 -9999 -9999 -9999 -9999 -9999 -9999 -9999 -9999 -9999 -9999 -9999 -9999 -9999 -9999 -9999 -9999 -9999 -9999 -9999 -9999 -9999 -9999 -9999 -9999 -9999 -9999 -9999 -9999 -9999 -9999 -9999 -9999 -9999 -9999 -9999 -9999 -9999 -9999 -9999 -9999 -9999 -9999 -9999 -9999 -9999 -9999 -9999 -9999 -9999 -9999 -9999 
-9999 -9999 -9999 -9999 -9999 -9999 -9999 -9999 -9999 -9999 -9999 -9999 -9999 -9999 -9999 -9999 -9999 -9999 -9999 -9999 -9999 -9999 -9999 -9999 -9999 -9999 -9999 -9999 -9999 -9999 -9999 -9999 -9999 -9999 -9999 -9999 -9999 -9999 -9999 -9999 -9999 -9999 26.5 23.2 19.5 15.8 15.6 16.4 18.1 19.5 18.8 17.7 20.8 21.9 19.2 19.4 18.4 17.7 15.7 15.6 17.1 20.4 19.5 16.5 15.6 15.9 16.7 18.4 18.6 17.3 15.9 16 15.9 16.3 14.8 15.2 17.4 20.1 20.5 17.3 17.8 17.3 16.4 19.2 19.2 15.9 15.3 17.3 21.4 23.4 25.1 20.5 15.6 16.3 14.8 14.1 16.6 19.1 15.8 19.2 20.2 16.3 14.6 14 16.1 16 16.6 15.5 16.2 13.4 17.1 20.1 20.1 23.3 25.1 -9999 -9999 -9999 -9999 -9999 -9999 -9999 -9999 -9999 -9999 -9999 -9999 -9999 -9999 -9999 -9999 -9999 -9999 -9999 -9999 -9999 -9999 -9999 -9999 -9999 -9999 -9999 -9999 -9999 -9999 -9999 -9999 -9999 -9999 -9999 -9999 -9999 -9999 -9999 -9999 -9999 -9999 -9999 -9999 -9999 -9999 -9999 -9999 -9999 -9999 -9999 -9999 -9999 -9999 -9999 
-9999 -9999 -9999 -9999 -9999 -9999 -9999 -9999 -9999 -9999 -9999 -9999 -9999 -9999 -9999 -9999 -9999 -9999 -9999 -9999 -9999 -9999 -9999 -9999 -9999 -9999 -9999 -9999 -9999 -9999 -9999 -9999 -9999 -9999 -9999 -9999 -9999 -9999 -9999 -9999 -9999 -9999 25.8 23.3 19.9 16.9 15.2 15.9 19.5 20.7 19.9 20.9 22.3 21.1 18.9 19.6 17.1 16 16.1 15.4 19 21.2 18.5 16.6 15.8 15.3 16.3 17.7 18.8 20.2 20 18.6 16.7 17.3 16.1 16.9 18.6 19.8 21.8 20.2 18.5 17.2 16.4 18.7 20.6 15.8 14.8 18.4 18.4 18.9 23.9 22.1 18.2 16.1 15.7 14.5 17.6 19.8 15.6 19.2 19.8 16.1 15.3 15.2 14.8 16.1 18.2 14.1 14.5 15.9 17.4 17.1 21.2 25.5 23.1 -9999 -9999 -9999 -9999 -9999 -9999 -9999 -9999 -9999 -9999 -9999 -9999 -9999 -9999 -9999 -9999 -9999 -9999 -9999 -9999 -9999 -9999 -9999 -9999 -9999 -9999 -9999 -9999 -9999 -9999 -9999 -9999 -9999 -9999 -9999 -9999 -9999 -9999 -9999 -9999 -9999 -9999 -9999 -9999 -9999 -9999 -9999 -9999 -9999 -9999 -9999 -9999 -9999 -9999 -9999 
-9999 -9999 -9999 -9999 -9999 -9999 -9999 -9999 -9999 -9999 -9999 -9999 -9999 -9999 -9999 -9999 -9999 -9999 -9999 -9999 -9999 -9999 -9999 -9999 -9999 -9999 -9999 -9999 -9999 -9999 -9999 -9999 -9999 -9999 -9999 -9999 -9999 -9999 -9999 -9999 -9999 -9999 24.7 21.8 17.5 16.7 16.1 16.6 19.5 22.8 23.3 21.1 20.3 19.9 18.2 18.3 18.6 16.5 16.3 15.7 19.8 22.6 20.1 18.3 15.5 14.8 16 17.4 19.2 20.2 21.3 22.1 21.3 20.4 18.3 19 19.3 20 21.7 21.7 21.2 16.6 16.2 20.4 20.1 16.5 15.2 16 16.9 20.8 23.8 24.9 18.4 19.2 16.9 16.4 16.3 19.9 19 20 20 16.5 16.9 15.4 14.1 15.4 17.1 16.1 15.6 15.7 16.8 21.3 24.6 24.7 18.8 14.8 -9999 -9999 -9999 -9999 -9999 -9999 -9999 -9999 -9999 -9999 -9999 -9999 -9999 -9999 -9999 -9999 -9999 -9999 -9999 -9999 -9999 -9999 -9999 -9999 -9999 -9999 -9999 -9999 -9999 -9999 -9999 -9999 -9999 -9999 -9999 -9999 -9999 -9999 -9999 -9999 -9999 -9999 -9999 -9999 -9999 -9999 -9999 -9999 -9999 -9999 -9999 -9999 -9999 -9999 
-9999 -9999 -9999 -9999 -9999 -9999 -9999 -9999 -9999 -9999 -9999 -9999 -9999 -9999 -9999 -9999 -9999 -9999 -9999 -9999 -9999 -9999 -9999 -9999 -9999 -9999 -9999 -9999 -9999 -9999 -9999 -9999 -9999 -9999 -9999 -9999 -9999 -9999 -9999 -9999 -9999 -9999 -9999 23.5 18.9 16 17.2 18 21.8 22 23 18.9 17.7 17.4 18.2 17.9 17.1 18.3 19.3 18.7 22.1 21.7 17 17.2 16.5 14.8 14.6 15.7 17.8 20.7 21.4 20.8 18.8 18.6 18.2 16.6 17 16.9 19.6 21.5 20.8 18 15.4 18.4 21.8 18.9 16.5 15.4 17.2 18.4 20.6 26.1 20.9 20 17.4 16.2 15.1 18.3 19.3 22 21.9 20 16.7 14.4 14.6 14.3 15.8 19.2 17.2 15.1 18.4 20.7 24.3 22.4 17.2 -9999 -9999 -9999 -9999 -9999 -9999 -9999 -9999 -9999 -9999 -9999 -9999 -9999 -9999 -9999 -9999 -9999 -9999 -9999 -9999 -9999 -9999 -9999 -9999 -9999 -9999 -9999 -9999 -9999 -9999 -9999 -9999 -9999 -9999 -9999 -9999 -9999 -9999 -9999 -9999 -9999 -9999 -9999 -9999 -9999 -9999 -9999 -9999 -9999 -9999 -9999 -9999 -9999 -9999 -9999 
-9999 -9999 -9999 -9999 -9999 -9999 -9999 -9999 -9999 -9999 -9999 -9999 -9999 -9999 -9999 -9999 -9999 -9999 -9999 -9999 -9999 -9999 -9999 -9999 -9999 -9999 -9999 -9999 -9999 -9999 -9999 -9999 -9999 -9999 -9999 -9999 -9999 -9999 -9999 -9999 -9999 -9999 -9999 23.7 19.3 16.6 16.3 20.5 22 23.9 22 19.2 18.2 17.8 19.1 18.2 17.5 17.6 20.9 22.6 22.4 20 17.3 15.8 15.9 14.9 14.8 15.4 16.2 19 20.3 18.8 16.8 15.8 15.2 15.2 14.3 15 15.8 18.1 21.8 19.6 16.3 17.4 19.9 20.5 17.5 15.9 15.9 16.5 19.7 25.4 22.8 19.5 16.8 14.4 14.1 16.7 16 18.7 23.8 20.6 16.5 14.2 15.1 16.3 17.5 19.7 16.5 15.2 18.3 22.7 22 18 -9999 -9999 -9999 -9999 -9999 -9999 -9999 -9999 -9999 -9999 -9999 -9999 -9999 -9999 -9999 -9999 -9999 -9999 -9999 -9999 -9999 -9999 -9999 -9999 -9999 -9999 -9999 -9999 -9999 -9999 -9999 -9999 -9999 -9999 -9999 -9999 -9999 -9999 -9999 -9999 -9999 -9999 -9999 -9999 -9999 -9999 -9999 -9999 -9999 -9999 -9999 -9999 -9999 -9999 -9999 -9999 
-9999 -9999 -9999 -9999 -9999 -9999 -9999 -9999 -9999 -9999 -9999 -9999 -9999 -9999 -9999 -9999 -9999 -9999 -9999 -9999 -9999 -9999 -9999 -9999 -9999 -9999 -9999 -9999 -9999 -9999 -9999 -9999 -9999 -9999 -9999 -9999 -9999 -9999 -9999 -9999 -9999 -9999 -9999 25.1 20.7 17.1 15.1 19.6 22.2 24.3 21.8 19.6 19 19.1 20.1 20.1 19.9 16.9 19.2 23.3 21.1 16.8 14.6 15.6 15.2 14.9 15.2 15.2 16.1 15.7 17.3 17.7 16.8 15.5 15 14.9 14.4 15.2 15.8 18.9 23.3 21 18.3 20.4 22.6 18.3 17.9 16.7 15.7 16.3 20.2 24.1 25.3 21 16.9 14.7 15.9 17 16.2 18.7 22.8 21 16.3 16.1 15.3 14.4 15.9 18.9 18.4 16.8 20.6 20.2 18.2 -9999 -9999 -9999 -9999 -9999 -9999 -9999 -9999 -9999 -9999 -9999 -9999 -9999 -9999 -9999 -9999 -9999 -9999 -9999 -9999 -9999 -9999 -9999 -9999 -9999 -9999 -9999 -9999 -9999 -9999 -9999 -9999 -9999 -9999 -9999 -9999 -9999 -9999 -9999 -9999 -9999 -9999 -9999 -9999 -9999 -9999 -9999 -9999 -9999 -9999 -9999 -9999 -9999 -9999 -9999 -9999 -9999 
-9999 -9999 -9999 -9999 -9999 -9999 -9999 -9999 -9999 -9999 -9999 -9999 -9999 -9999 -9999 -9999 -9999 -9999 -9999 -9999 -9999 -9999 -9999 -9999 -9999 -9999 -9999 -9999 -9999 -9999 -9999 -9999 -9999 -9999 -9999 -9999 -9999 -9999 -9999 -9999 -9999 -9999 -9999 22.7 17.1 15.2 17.3 21.2 23.2 21.2 17.9 19.5 20.3 19.8 18.7 19.2 16.5 14.8 17.1 22.8 22.2 17.3 14.5 14.5 14.8 15.3 15.2 15.9 16.5 15.5 15.6 17.1 18.4 18.7 17.8 16.9 16.8 17.8 19.8 21.5 23.5 20.4 18.6 20.6 23.2 21.5 18.7 18.6 16.9 19.2 18.9 22.5 26.5 21.9 15.5 15.7 18.9 18.3 15.9 16.1 19.8 23 20.3 16.6 15.8 14.9 15.6 20 18.3 15.4 20.4 16 -9999 -9999 -9999 -9999 -9999 -9999 -9999 -9999 -9999 -9999 -9999 -9999 -9999 -9999 -9999 -9999 -9999 -9999 -9999 -9999 -9999 -9999 -9999 -9999 -9999 -9999 -9999 -9999 -9999 -9999 -9999 -9999 -9999 -9999 -9999 -9999 -9999 -9999 -9999 -9999 -9999 -9999 -9999 -9999 -9999 -9999 -9999 -9999 -9999 -9999 -9999 -9999 -9999 -9999 -9999 -9999 -9999 -9999 
-9999 -9999 -9999 -9999 -9999 -9999 -9999 -9999 -9999 -9999 -9999 -9999 -9999 -9999 -9999 -9999 -9999 -9999 -9999 -9999 -9999 -9999 -9999 -9999 -9999 -9999 -9999 -9999 -9999 -9999 -9999 -9999 -9999 -9999 -9999 -9999 -9999 -9999 -9999 -9999 -9999 -9999 24.3 20 15.4 17.5 21.1 23.3 22.3 16.6 16.5 19.5 19.1 17.7 16.8 18 16.2 14.3 17 22.5 23.6 19.9 16 14 14.7 15.1 15.6 16.2 16.7 16.2 16.1 16.2 18.5 20.3 21.2 21.3 21.5 22 22.5 23.9 23.2 18.6 15.9 18.2 21.5 23.2 19.9 16.3 16.6 20.5 22 23.9 26.3 20.3 16.1 19.7 20.7 16.9 15.6 16.3 18.3 22.2 23.8 21 18.4 15.6 16.3 21.4 17.9 15.6 18.3 -9999 -9999 -9999 -9999 -9999 -9999 -9999 -9999 -9999 -9999 -9999 -9999 -9999 -9999 -9999 -9999 -9999 -9999 -9999 -9999 -9999 -9999 -9999 -9999 -9999 -9999 -9999 -9999 -9999 -9999 -9999 -9999 -9999 -9999 -9999 -9999 -9999 -9999 -9999 -9999 -9999 -9999 -9999 -9999 -9999 -9999 -9999 -9999 -9999 -9999 -9999 -9999 -9999 -9999 -9999 -9999 -9999 -9999 -9999 
-9999 -9999 -9999 -9999 -9999 -9999 -9999 -9999 -9999 -9999 -9999 -9999 -9999 -9999 -9999 -9999 -9999 -9999 -9999 -9999 -9999 -9999 -9999 -9999 -9999 -9999 -9999 -9999 -9999 -9999 -9999 -9999 -9999 -9999 -9999 -9999 -9999 -9999 -9999 -9999 -9999 -9999 23.4 18.4 16 17.1 21.9 20.6 18.4 17.5 18.7 19.9 17.2 16.1 16.1 16.8 -9999 14.6 19.8 23.5 24.3 21.4 18.4 16.3 15.7 15.3 15.6 16.8 16.6 17.4 16.6 16.2 17.1 17.3 20.6 21.7 23.3 23.9 23.8 21.8 21.7 20.1 15.8 17.8 20.2 22.9 21.8 17.8 17.2 20.4 24.5 25.4 24 17.1 20.1 22.8 17.3 16.1 15.7 15.5 15.4 16.7 21.5 24 22.2 18 17.6 22 19.2 14.6 15.5 -9999 -9999 -9999 -9999 -9999 -9999 -9999 -9999 -9999 -9999 -9999 -9999 -9999 -9999 -9999 -9999 -9999 -9999 -9999 -9999 -9999 -9999 -9999 -9999 -9999 -9999 -9999 -9999 -9999 -9999 -9999 -9999 -9999 -9999 -9999 -9999 -9999 -9999 -9999 -9999 -9999 -9999 -9999 -9999 -9999 -9999 -9999 -9999 -9999 -9999 -9999 -9999 -9999 -9999 -9999 -9999 -9999 -9999 -9999 
-9999 -9999 -9999 -9999 -9999 -9999 -9999 -9999 -9999 -9999 -9999 -9999 -9999 -9999 -9999 -9999 -9999 -9999 -9999 -9999 -9999 -9999 -9999 -9999 -9999 -9999 -9999 -9999 -9999 -9999 -9999 -9999 -9999 -9999 -9999 -9999 -9999 -9999 -9999 -9999 -9999 -9999 23.9 21.4 19.6 17.6 20.1 22.2 17.8 20.4 19.4 17.3 16.1 16 -9999 -9999 -9999 16.9 21.7 25 23.8 20.4 16.2 15.4 15.3 16 15.9 16.4 17.3 17.7 16.9 16 15.3 15.8 18.3 19.2 20.4 21.8 23.4 18.4 19.4 17.9 15.3 16.9 20.9 22.7 21.3 21.3 19.1 19.3 21.3 23.2 25.6 21.8 24.1 19.6 16 17.2 17.2 17.2 15.1 14.6 16.6 21.2 23 17.8 20.5 22.8 19 15.9 17.7 -9999 -9999 -9999 -9999 -9999 -9999 -9999 -9999 -9999 -9999 -9999 -9999 -9999 -9999 -9999 -9999 -9999 -9999 -9999 -9999 -9999 -9999 -9999 -9999 -9999 -9999 -9999 -9999 -9999 -9999 -9999 -9999 -9999 -9999 -9999 -9999 -9999 -9999 -9999 -9999 -9999 -9999 -9999 -9999 -9999 -9999 -9999 -9999 -9999 -9999 -9999 -9999 -9999 -9999 -9999 -9999 -9999 -9999 -9999 
-9999 -9999 -9999 -9999 -9999 -9999 -9999 -9999 -9999 -9999 -9999 -9999 -9999 -9999 -9999 -9999 -9999 -9999 -9999 -9999 -9999 -9999 -9999 -9999 -9999 -9999 -9999 -9999 -9999 -9999 -9999 -9999 -9999 -9999 -9999 -9999 -9999 -9999 -9999 -9999 -9999 -9999 -9999 24.8 20 18.2 22.2 21.3 19.4 22.7 19.2 17 16.1 14.9 -9999 -9999 -9999 21.2 22.8 22.9 21.5 21 15.7 13.9 15 16.2 16.9 16 16.7 17.7 17.3 15 14.4 14.6 15.9 16.3 17.4 22 23 17.7 16.6 15.5 15.9 16.6 19.6 23.1 21.1 21 20.7 18.4 20.1 19.2 25.9 24.6 21.2 16.7 15.6 16 17 19.5 16.7 16.3 18.2 22.1 24.1 22.3 23.3 18.8 17.5 20.8 22.3 20.7 -9999 -9999 -9999 -9999 -9999 -9999 -9999 -9999 -9999 -9999 -9999 -9999 -9999 -9999 -9999 -9999 -9999 -9999 -9999 -9999 -9999 -9999 -9999 -9999 -9999 -9999 -9999 -9999 -9999 -9999 -9999 -9999 -9999 -9999 -9999 -9999 -9999 -9999 -9999 -9999 -9999 -9999 -9999 -9999 -9999 -9999 -9999 -9999 -9999 -9999 -9999 -9999 -9999 -9999 -9999 -9999 -9999 -9999 
-9999 -9999 -9999 -9999 -9999 -9999 -9999 -9999 -9999 -9999 -9999 -9999 -9999 -9999 -9999 -9999 -9999 -9999 -9999 -9999 -9999 -9999 -9999 -9999 -9999 -9999 -9999 -9999 -9999 -9999 -9999 -9999 -9999 -9999 -9999 -9999 -9999 -9999 -9999 -9999 -9999 -9999 -9999 25.3 21.7 18.8 22.4 21.1 23.5 21.2 15.7 14.5 15.2 -9999 -9999 -9999 -9999 -9999 -9999 19.4 18.8 16.8 16.3 14.9 14.4 15.4 15.1 17.2 16 18.1 17.6 14.7 14.5 14.3 15 17.3 20.5 24 20 17 16 15.4 15.8 16.4 19.5 22.8 23.1 18.4 18.9 16.8 19.4 20.2 25.4 24.5 18.7 15.8 15.2 17.2 18.7 19.5 20.4 21.6 22.2 24.4 23.1 24.6 20 18.6 21.1 25.6 24.1 -9999 -9999 -9999 -9999 -9999 -9999 -9999 -9999 -9999 -9999 -9999 -9999 -9999 -9999 -9999 -9999 -9999 -9999 -9999 -9999 -9999 -9999 -9999 -9999 -9999 -9999 -9999 -9999 -9999 -9999 -9999 -9999 -9999 -9999 -9999 -9999 -9999 -9999 -9999 -9999 -9999 -9999 -9999 -9999 -9999 -9999 -9999 -9999 -9999 -9999 -9999 -9999 -9999 -9999 -9999 -9999 -9999 -9999 -9999 
-9999 -9999 -9999 -9999 -9999 -9999 -9999 -9999 -9999 -9999 -9999 -9999 -9999 -9999 -9999 -9999 -9999 -9999 -9999 -9999 -9999 -9999 -9999 -9999 -9999 -9999 -9999 -9999 -9999 -9999 -9999 -9999 -9999 -9999 -9999 -9999 -9999 -9999 -9999 -9999 -9999 -9999 -9999 25.4 22.4 19.5 22.6 22.6 22.2 19 17.2 16.3 15.7 -9999 -9999 -9999 -9999 -9999 -9999 -9999 15.9 14.8 15.4 14.3 14.1 14.3 14.7 15.8 17.9 18.4 19.5 16.8 15.7 14.9 16.8 19.3 23.5 21.6 18.4 17.1 18.2 16.6 15 15.9 18.9 23 21.6 17.5 17.1 16.7 20 23 25.9 24.6 19.2 15.5 15 16.6 16.3 15.9 17.6 18.2 21.7 25 23.3 24.7 20.2 23.3 23 27.3 -9999 -9999 -9999 -9999 -9999 -9999 -9999 -9999 -9999 -9999 -9999 -9999 -9999 -9999 -9999 -9999 -9999 -9999 -9999 -9999 -9999 -9999 -9999 -9999 -9999 -9999 -9999 -9999 -9999 -9999 -9999 -9999 -9999 -9999 -9999 -9999 -9999 -9999 -9999 -9999 -9999 -9999 -9999 -9999 -9999 -9999 -9999 -9999 -9999 -9999 -9999 -9999 -9999 -9999 -9999 -9999 -9999 -9999 -9999 -9999 
-9999 -9999 -9999 -9999 -9999 -9999 -9999 -9999 -9999 -9999 -9999 -9999 -9999 -9999 -9999 -9999 -9999 -9999 -9999 -9999 -9999 -9999 -9999 -9999 -9999 -9999 -9999 -9999 -9999 -9999 -9999 -9999 -9999 -9999 -9999 -9999 -9999 -9999 -9999 -9999 -9999 -9999 -9999 -9999 26.4 20 20.5 23.7 21.4 18.7 16 14.6 -9999 -9999 -9999 -9999 -9999 -9999 -9999 -9999 -9999 14.7 14.8 13.5 15.2 15.3 16 16.2 18.2 17 20.2 20.6 19.6 18.2 20.3 22.9 23.3 23.4 20.7 18.5 19 15.9 14.8 16.6 20.7 23.5 18.6 15.7 16.7 17.1 19.7 21.7 24.8 26 19.9 17.3 15 17.9 16.7 17.1 15.7 16.1 18.9 24.4 26.8 25.6 22.7 25.8 -9999 -9999 -9999 -9999 -9999 -9999 -9999 -9999 -9999 -9999 -9999 -9999 -9999 -9999 -9999 -9999 -9999 -9999 -9999 -9999 -9999 -9999 -9999 -9999 -9999 -9999 -9999 -9999 -9999 -9999 -9999 -9999 -9999 -9999 -9999 -9999 -9999 -9999 -9999 -9999 -9999 -9999 -9999 -9999 -9999 -9999 -9999 -9999 -9999 -9999 -9999 -9999 -9999 -9999 -9999 -9999 -9999 -9999 -9999 -9999 -9999 -9999 
-9999 -9999 -9999 -9999 -9999 -9999 -9999 -9999 -9999 -9999 -9999 -9999 -9999 -9999 -9999 -9999 -9999 -9999 -9999 -9999 -9999 -9999 -9999 -9999 -9999 -9999 -9999 -9999 -9999 -9999 -9999 -9999 -9999 -9999 -9999 -9999 -9999 -9999 -9999 -9999 -9999 -9999 -9999 -9999 25.5 19.5 22.7 22.2 16.9 14.7 14.4 -9999 -9999 -9999 -9999 -9999 -9999 -9999 -9999 -9999 -9999 -9999 -9999 14.8 14.8 15.6 16.7 17.8 18.3 18.3 18.8 22.1 22.8 22.5 22.7 22 20.4 24.1 22.6 21.7 19.8 17.9 15 18.5 23.1 24.3 19.4 16.8 16.7 17 19.5 22.1 22.9 26.6 23.2 19.3 15.2 17 20.2 20.3 18.3 16.4 15.5 19.9 23.6 26.4 26.4 -9999 -9999 -9999 -9999 -9999 -9999 -9999 -9999 -9999 -9999 -9999 -9999 -9999 -9999 -9999 -9999 -9999 -9999 -9999 -9999 -9999 -9999 -9999 -9999 -9999 -9999 -9999 -9999 -9999 -9999 -9999 -9999 -9999 -9999 -9999 -9999 -9999 -9999 -9999 -9999 -9999 -9999 -9999 -9999 -9999 -9999 -9999 -9999 -9999 -9999 -9999 -9999 -9999 -9999 -9999 -9999 -9999 -9999 -9999 -9999 -9999 -9999 -9999 
-9999 -9999 -9999 -9999 -9999 -9999 -9999 -9999 -9999 -9999 -9999 -9999 -9999 -9999 -9999 -9999 -9999 -9999 -9999 -9999 -9999 -9999 -9999 -9999 -9999 -9999 -9999 -9999 -9999 -9999 -9999 -9999 -9999 -9999 -9999 -9999 -9999 -9999 -9999 -9999 -9999 -9999 -9999 -9999 26 22.3 23.8 19.7 16.2 -9999 -9999 -9999 -9999 -9999 -9999 -9999 -9999 -9999 -9999 -9999 -9999 -9999 -9999 14.7 14.2 15.4 15.2 15.4 18.8 18.6 19.2 18.9 20.2 20.3 18.1 17.9 17.4 23.1 22.7 19.5 19.2 16.8 15.7 18.8 22.5 25.3 21.5 20.2 18.2 18.2 18.9 20.2 22.2 26.5 22.4 17.7 15.5 17.1 17.9 21.7 21.2 20.6 17.2 18.8 22.6 26.7 -9999 -9999 -9999 -9999 -9999 -9999 -9999 -9999 -9999 -9999 -9999 -9999 -9999 -9999 -9999 -9999 -9999 -9999 -9999 -9999 -9999 -9999 -9999 -9999 -9999 -9999 -9999 -9999 -9999 -9999 -9999 -9999 -9999 -9999 -9999 -9999 -9999 -9999 -9999 -9999 -9999 -9999 -9999 -9999 -9999 -9999 -9999 -9999 -9999 -9999 -9999 -9999 -9999 -9999 -9999 -9999 -9999 -9999 -9999 -9999 -9999 -9999 -9999 -9999 
-9999 -9999 -9999 -9999 -9999 -9999 -9999 -9999 -9999 -9999 -9999 -9999 -9999 -9999 -9999 -9999 -9999 -9999 -9999 -9999 -9999 -9999 -9999 -9999 -9999 -9999 -9999 -9999 -9999 -9999 -9999 -9999 -9999 -9999 -9999 -9999 -9999 -9999 -9999 -9999 -9999 -9999 -9999 -9999 26 23.4 23.8 18 18.5 -9999 -9999 -9999 -9999 -9999 -9999 -9999 -9999 -9999 -9999 -9999 -9999 -9999 -9999 15.4 15.3 16.3 15.7 14.5 18.3 16.4 14.7 14.3 17.6 15.6 14.9 15.8 18.5 21.9 24 18.8 17.2 16.2 16.3 18.4 22.3 25.4 24.2 21.2 19.5 19.3 19 21.5 22.1 25.2 24.5 20.5 19 18.5 16.4 18 20.7 24 21.3 18.2 21.4 26.5 -9999 -9999 -9999 -9999 -9999 -9999 -9999 -9999 -9999 -9999 -9999 -9999 -9999 -9999 -9999 -9999 -9999 -9999 -9999 -9999 -9999 -9999 -9999 -9999 -9999 -9999 -9999 -9999 -9999 -9999 -9999 -9999 -9999 -9999 -9999 -9999 -9999 -9999 -9999 -9999 -9999 -9999 -9999 -9999 -9999 -9999 -9999 -9999 -9999 -9999 -9999 -9999 -9999 -9999 -9999 -9999 -9999 -9999 -9999 -9999 -9999 -9999 -9999 -9999 
-9999 -9999 -9999 -9999 -9999 -9999 -9999 -9999 -9999 -9999 -9999 -9999 -9999 -9999 -9999 -9999 -9999 -9999 -9999 -9999 -9999 -9999 -9999 -9999 -9999 -9999 -9999 -9999 -9999 -9999 -9999 -9999 -9999 -9999 -9999 -9999 -9999 -9999 -9999 -9999 -9999 -9999 -9999 -9999 25.4 23.1 25.5 23.9 22.7 -9999 -9999 -9999 -9999 -9999 -9999 -9999 -9999 -9999 -9999 -9999 -9999 -9999 -9999 -9999 -9999 17.3 18.3 15.9 16.4 19.6 15.5 15 15.9 13.3 12.9 15.6 20.4 23.8 24.6 17.7 18.3 16.7 16.8 19.8 24.2 24 19.9 18.4 18 18 17.8 19.6 23 24.5 25.9 23.7 21.8 18.3 15.7 17 19.7 23.6 24.7 21 23.4 -9999 -9999 -9999 -9999 -9999 -9999 -9999 -9999 -9999 -9999 -9999 -9999 -9999 -9999 -9999 -9999 -9999 -9999 -9999 -9999 -9999 -9999 -9999 -9999 -9999 -9999 -9999 -9999 -9999 -9999 -9999 -9999 -9999 -9999 -9999 -9999 -9999 -9999 -9999 -9999 -9999 -9999 -9999 -9999 -9999 -9999 -9999 -9999 -9999 -9999 -9999 -9999 -9999 -9999 -9999 -9999 -9999 -9999 -9999 -9999 -9999 -9999 -9999 -9999 -9999 
-9999 -9999 -9999 -9999 -9999 -9999 -9999 -9999 -9999 -9999 -9999 -9999 -9999 -9999 -9999 -9999 -9999 -9999 -9999 -9999 -9999 -9999 -9999 -9999 -9999 -9999 -9999 -9999 -9999 -9999 -9999 -9999 -9999 -9999 -9999 -9999 -9999 -9999 -9999 -9999 -9999 -9999 -9999 -9999 25 24 23.5 21.2 17.8 14.7 -9999 -9999 -9999 -9999 -9999 -9999 -9999 -9999 -9999 -9999 -9999 -9999 -9999 -9999 -9999 16.5 19.1 20.5 17.4 20 18.4 14.8 12.6 13.3 13.8 16.7 19 23 25.5 20.5 20.2 17.7 17.3 18.8 23.6 24 20.2 17.3 17.5 16.4 16.9 19.3 20.4 22.6 26 24.7 22 19.7 17.2 17.4 20.2 23.6 25.8 23.9 25 -9999 -9999 -9999 -9999 -9999 -9999 -9999 -9999 -9999 -9999 -9999 -9999 -9999 -9999 -9999 -9999 -9999 -9999 -9999 -9999 -9999 -9999 -9999 -9999 -9999 -9999 -9999 -9999 -9999 -9999 -9999 -9999 -9999 -9999 -9999 -9999 -9999 -9999 -9999 -9999 -9999 -9999 -9999 -9999 -9999 -9999 -9999 -9999 -9999 -9999 -9999 -9999 -9999 -9999 -9999 -9999 -9999 -9999 -9999 -9999 -9999 -9999 -9999 -9999 -9999 
-9999 -9999 -9999 -9999 -9999 -9999 -9999 -9999 -9999 -9999 -9999 -9999 -9999 -9999 -9999 -9999 -9999 -9999 -9999 -9999 -9999 -9999 -9999 -9999 -9999 -9999 -9999 -9999 -9999 -9999 -9999 -9999 -9999 -9999 -9999 -9999 -9999 -9999 -9999 -9999 -9999 -9999 -9999 -9999 -9999 25.6 20.8 16.6 15.2 -9999 -9999 -9999 -9999 -9999 -9999 -9999 -9999 -9999 -9999 -9999 -9999 -9999 -9999 -9999 -9999 -9999 16.2 17.1 21.4 21.8 16.9 13.8 12.8 13 14.5 14.7 16.6 18.4 23.2 26.6 21.1 19.3 18.2 19.6 23.1 23.7 20.9 17.6 16.8 17.2 17.1 19.3 21 21 22.2 24.6 26.2 22.3 19.3 18 20.6 21.5 23.7 27.2 -9999 -9999 -9999 -9999 -9999 -9999 -9999 -9999 -9999 -9999 -9999 -9999 -9999 -9999 -9999 -9999 -9999 -9999 -9999 -9999 -9999 -9999 -9999 -9999 -9999 -9999 -9999 -9999 -9999 -9999 -9999 -9999 -9999 -9999 -9999 -9999 -9999 -9999 -9999 -9999 -9999 -9999 -9999 -9999 -9999 -9999 -9999 -9999 -9999 -9999 -9999 -9999 -9999 -9999 -9999 -9999 -9999 -9999 -9999 -9999 -9999 -9999 -9999 -9999 -9999 -9999 
-9999 -9999 -9999 -9999 -9999 -9999 -9999 -9999 -9999 -9999 -9999 -9999 -9999 -9999 -9999 -9999 -9999 -9999 -9999 -9999 -9999 -9999 -9999 -9999 -9999 -9999 -9999 -9999 -9999 -9999 -9999 -9999 -9999 -9999 -9999 -9999 -9999 -9999 -9999 -9999 -9999 -9999 -9999 -9999 -9999 24.5 25.3 21.3 16.6 -9999 -9999 -9999 -9999 -9999 -9999 -9999 -9999 -9999 -9999 -9999 -9999 -9999 -9999 -9999 -9999 -9999 -9999 -9999 21.8 21.4 17.3 14 15.6 14.3 14.7 14.8 14.4 15.8 20.6 25.1 25.7 20.2 18.1 21.1 25.1 22.9 20.4 18.2 17.3 18.2 17.6 18.9 18.4 18.7 19.3 19 25.5 22.9 18.8 16.3 18 20.3 24.8 -9999 -9999 -9999 -9999 -9999 -9999 -9999 -9999 -9999 -9999 -9999 -9999 -9999 -9999 -9999 -9999 -9999 -9999 -9999 -9999 -9999 -9999 -9999 -9999 -9999 -9999 -9999 -9999 -9999 -9999 -9999 -9999 -9999 -9999 -9999 -9999 -9999 -9999 -9999 -9999 -9999 -9999 -9999 -9999 -9999 -9999 -9999 -9999 -9999 -9999 -9999 -9999 -9999 -9999 -9999 -9999 -9999 -9999 -9999 -9999 -9999 -9999 -9999 -9999 -9999 -9999 -9999 
-9999 -9999 -9999 -9999 -9999 -9999 -9999 -9999 -9999 -9999 -9999 -9999 -9999 -9999 -9999 -9999 -9999 -9999 -9999 -9999 -9999 -9999 -9999 -9999 -9999 -9999 -9999 -9999 -9999 -9999 -9999 -9999 -9999 -9999 -9999 -9999 -9999 -9999 -9999 -9999 -9999 -9999 -9999 -9999 -9999 -9999 -9999 24 18.4 21.1 -9999 -9999 -9999 -9999 -9999 -9999 -9999 -9999 -9999 -9999 -9999 -9999 -9999 -9999 -9999 -9999 -9999 22.8 24.5 20.4 16.2 16.6 15.9 14.9 14.6 16.7 15.6 18 22.5 25.8 22.3 19.7 17.8 20.6 25.8 23.7 19.7 20 18.4 19 18.2 19.4 18.5 17.2 16.8 19.4 24 25 19.7 18.4 18.8 22 23.6 -9999 -9999 -9999 -9999 -9999 -9999 -9999 -9999 -9999 -9999 -9999 -9999 -9999 -9999 -9999 -9999 -9999 -9999 -9999 -9999 -9999 -9999 -9999 -9999 -9999 -9999 -9999 -9999 -9999 -9999 -9999 -9999 -9999 -9999 -9999 -9999 -9999 -9999 -9999 -9999 -9999 -9999 -9999 -9999 -9999 -9999 -9999 -9999 -9999 -9999 -9999 -9999 -9999 -9999 -9999 -9999 -9999 -9999 -9999 -9999 -9999 -9999 -9999 -9999 -9999 -9999 -9999 
-9999 -9999 -9999 -9999 -9999 -9999 -9999 -9999 -9999 -9999 -9999 -9999 -9999 -9999 -9999 -9999 -9999 -9999 -9999 -9999 -9999 -9999 -9999 -9999 -9999 -9999 -9999 -9999 -9999 -9999 -9999 -9999 -9999 -9999 -9999 -9999 -9999 -9999 -9999 -9999 -9999 -9999 -9999 -9999 -9999 -9999 -9999 26.6 23.7 -9999 -9999 -9999 -9999 -9999 -9999 -9999 -9999 -9999 -9999 -9999 -9999 -9999 -9999 -9999 -9999 -9999 -9999 -9999 24.7 23 20.8 17.7 14.3 16.2 18.2 18.7 19.1 22.3 26.2 25.4 21.8 20.6 18 21.1 25.8 21.2 20.7 21.8 20.5 18.9 19.8 19.5 20.4 18.8 16.6 17.5 23.2 23.9 19.1 18.2 19.7 21.6 23.3 -9999 -9999 -9999 -9999 -9999 -9999 -9999 -9999 -9999 -9999 -9999 -9999 -9999 -9999 -9999 -9999 -9999 -9999 -9999 -9999 -9999 -9999 -9999 -9999 -9999 -9999 -9999 -9999 -9999 -9999 -9999 -9999 -9999 -9999 -9999 -9999 -9999 -9999 -9999 -9999 -9999 -9999 -9999 -9999 -9999 -9999 -9999 -9999 -9999 -9999 -9999 -9999 -9999 -9999 -9999 -9999 -9999 -9999 -9999 -9999 -9999 -9999 -9999 -9999 -9999 -9999 -9999 
-9999 -9999 -9999 -9999 -9999 -9999 -9999 -9999 -9999 -9999 -9999 -9999 -9999 -9999 -9999 -9999 -9999 -9999 -9999 -9999 -9999 -9999 -9999 -9999 -9999 -9999 -9999 -9999 -9999 -9999 -9999 -9999 -9999 -9999 -9999 -9999 -9999 -9999 -9999 -9999 -9999 -9999 -9999 -9999 -9999 -9999 -9999 -9999 26.1 -9999 -9999 -9999 -9999 -9999 -9999 -9999 -9999 -9999 -9999 -9999 -9999 -9999 -9999 -9999 -9999 -9999 15.1 18.5 22 25.8 23.3 17.4 14.3 14.1 16.7 20.3 21.6 25.3 25.7 21.1 17 18 17.5 18.2 25 23.8 23.4 21.8 21.7 19.3 19.3 19.7 19.6 20.3 19.6 19 25.3 22.9 20.4 19.3 21.3 23.6 25.3 -9999 -9999 -9999 -9999 -9999 -9999 -9999 -9999 -9999 -9999 -9999 -9999 -9999 -9999 -9999 -9999 -9999 -9999 -9999 -9999 -9999 -9999 -9999 -9999 -9999 -9999 -9999 -9999 -9999 -9999 -9999 -9999 -9999 -9999 -9999 -9999 -9999 -9999 -9999 -9999 -9999 -9999 -9999 -9999 -9999 -9999 -9999 -9999 -9999 -9999 -9999 -9999 -9999 -9999 -9999 -9999 -9999 -9999 -9999 -9999 -9999 -9999 -9999 -9999 -9999 -9999 -9999 
-9999 -9999 -9999 -9999 -9999 -9999 -9999 -9999 -9999 -9999 -9999 -9999 -9999 -9999 -9999 -9999 -9999 -9999 -9999 -9999 -9999 -9999 -9999 -9999 -9999 -9999 -9999 -9999 -9999 -9999 -9999 -9999 -9999 -9999 -9999 -9999 -9999 -9999 -9999 -9999 -9999 -9999 -9999 -9999 -9999 -9999 -9999 -9999 -9999 -9999 -9999 -9999 -9999 -9999 -9999 -9999 -9999 -9999 -9999 -9999 -9999 -9999 -9999 -9999 15.9 15.2 16.2 18.6 21.3 24.2 24.8 18.6 15.2 14.6 15.2 18.4 22.2 25.8 22 20.4 15.8 16.1 17.6 20.7 26.1 27.1 25.5 22.4 22.4 20.6 19.9 19.6 19.5 19.2 18.7 19.2 23.1 26.2 25.2 21.5 22.1 25.6 -9999 -9999 -9999 -9999 -9999 -9999 -9999 -9999 -9999 -9999 -9999 -9999 -9999 -9999 -9999 -9999 -9999 -9999 -9999 -9999 -9999 -9999 -9999 -9999 -9999 -9999 -9999 -9999 -9999 -9999 -9999 -9999 -9999 -9999 -9999 -9999 -9999 -9999 -9999 -9999 -9999 -9999 -9999 -9999 -9999 -9999 -9999 -9999 -9999 -9999 -9999 -9999 -9999 -9999 -9999 -9999 -9999 -9999 -9999 -9999 -9999 -9999 -9999 -9999 -9999 -9999 -9999 -9999 
-9999 -9999 -9999 -9999 -9999 -9999 -9999 -9999 -9999 -9999 -9999 -9999 -9999 -9999 -9999 -9999 -9999 -9999 -9999 -9999 -9999 -9999 -9999 -9999 -9999 -9999 -9999 -9999 -9999 -9999 -9999 -9999 -9999 -9999 -9999 -9999 -9999 -9999 -9999 -9999 -9999 -9999 -9999 -9999 -9999 -9999 -9999 -9999 -9999 -9999 -9999 -9999 -9999 -9999 -9999 -9999 -9999 -9999 -9999 -9999 -9999 -9999 -9999 -9999 -9999 16.5 16.2 17.8 20.6 24.9 26.3 20.4 17.6 16.6 16.8 19.7 24.6 25.7 23 19.3 15.9 16.1 19.3 23.6 23.1 24.2 26.6 24.1 24.5 24.3 22.4 20.8 20.2 18.3 17.7 18.6 20.9 23.4 26 25.3 23.3 -9999 -9999 -9999 -9999 -9999 -9999 -9999 -9999 -9999 -9999 -9999 -9999 -9999 -9999 -9999 -9999 -9999 -9999 -9999 -9999 -9999 -9999 -9999 -9999 -9999 -9999 -9999 -9999 -9999 -9999 -9999 -9999 -9999 -9999 -9999 -9999 -9999 -9999 -9999 -9999 -9999 -9999 -9999 -9999 -9999 -9999 -9999 -9999 -9999 -9999 -9999 -9999 -9999 -9999 -9999 -9999 -9999 -9999 -9999 -9999 -9999 -9999 -9999 -9999 -9999 -9999 -9999 -9999 -9999 
-9999 -9999 -9999 -9999 -9999 -9999 -9999 -9999 -9999 -9999 -9999 -9999 -9999 -9999 -9999 -9999 -9999 -9999 -9999 -9999 -9999 -9999 -9999 -9999 -9999 -9999 -9999 -9999 -9999 -9999 -9999 -9999 -9999 -9999 -9999 -9999 -9999 -9999 -9999 -9999 -9999 -9999 -9999 -9999 -9999 -9999 -9999 -9999 -9999 -9999 -9999 -9999 -9999 -9999 -9999 -9999 -9999 -9999 -9999 -9999 -9999 -9999 -9999 -9999 -9999 17.6 16.6 16.5 19 22.9 26.2 26 23.2 17.7 18 24 26.3 22.5 19.7 18.4 17.1 16.6 19 20.6 18.3 20.3 25.3 26 25.3 24.7 23.2 20.9 22.3 20.4 18.5 18.7 20.2 23.6 26.7 28 -9999 -9999 -9999 -9999 -9999 -9999 -9999 -9999 -9999 -9999 -9999 -9999 -9999 -9999 -9999 -9999 -9999 -9999 -9999 -9999 -9999 -9999 -9999 -9999 -9999 -9999 -9999 -9999 -9999 -9999 -9999 -9999 -9999 -9999 -9999 -9999 -9999 -9999 -9999 -9999 -9999 -9999 -9999 -9999 -9999 -9999 -9999 -9999 -9999 -9999 -9999 -9999 -9999 -9999 -9999 -9999 -9999 -9999 -9999 -9999 -9999 -9999 -9999 -9999 -9999 -9999 -9999 -9999 -9999 -9999 
-9999 -9999 -9999 -9999 -9999 -9999 -9999 -9999 -9999 -9999 -9999 -9999 -9999 -9999 -9999 -9999 -9999 -9999 -9999 -9999 -9999 -9999 -9999 -9999 -9999 -9999 -9999 -9999 -9999 -9999 -9999 -9999 -9999 -9999 -9999 -9999 -9999 -9999 -9999 -9999 -9999 -9999 -9999 -9999 -9999 -9999 -9999 -9999 -9999 -9999 -9999 -9999 -9999 -9999 -9999 -9999 -9999 -9999 -9999 -9999 -9999 -9999 -9999 -9999 -9999 -9999 17.6 17.6 19.9 20.8 21.6 24.2 25.9 20.3 19.5 23.4 25.4 21.2 16.5 16.8 17.6 19.8 18.1 17.8 17.2 20.8 22.8 26.5 25.6 22 21.2 22.3 23.6 22.4 21.4 19 18.5 23 23.2 -9999 -9999 -9999 -9999 -9999 -9999 -9999 -9999 -9999 -9999 -9999 -9999 -9999 -9999 -9999 -9999 -9999 -9999 -9999 -9999 -9999 -9999 -9999 -9999 -9999 -9999 -9999 -9999 -9999 -9999 -9999 -9999 -9999 -9999 -9999 -9999 -9999 -9999 -9999 -9999 -9999 -9999 -9999 -9999 -9999 -9999 -9999 -9999 -9999 -9999 -9999 -9999 -9999 -9999 -9999 -9999 -9999 -9999 -9999 -9999 -9999 -9999 -9999 -9999 -9999 -9999 -9999 -9999 -9999 -9999 -9999 
-9999 -9999 -9999 -9999 -9999 -9999 -9999 -9999 -9999 -9999 -9999 -9999 -9999 -9999 -9999 -9999 -9999 -9999 -9999 -9999 -9999 -9999 -9999 -9999 -9999 -9999 -9999 -9999 -9999 -9999 -9999 -9999 -9999 -9999 -9999 -9999 -9999 -9999 -9999 -9999 -9999 -9999 -9999 -9999 -9999 -9999 -9999 -9999 -9999 -9999 -9999 -9999 -9999 -9999 -9999 -9999 -9999 -9999 -9999 -9999 -9999 -9999 -9999 -9999 -9999 -9999 -9999 18.1 17.7 17.7 18.4 21.2 25.2 24.5 23.9 23.9 25.6 21.9 18.6 18.6 19.1 22.2 22 19.7 18.1 20.7 23.4 25 26.2 24.7 22.9 20.7 22.7 24.7 24.3 21.1 19.6 19.5 21.9 24.2 -9999 -9999 -9999 -9999 -9999 -9999 -9999 -9999 -9999 -9999 -9999 -9999 -9999 -9999 -9999 -9999 -9999 -9999 -9999 -9999 -9999 -9999 -9999 -9999 -9999 -9999 -9999 -9999 -9999 -9999 -9999 -9999 -9999 -9999 -9999 -9999 -9999 -9999 -9999 -9999 -9999 -9999 -9999 -9999 -9999 -9999 -9999 -9999 -9999 -9999 -9999 -9999 -9999 -9999 -9999 -9999 -9999 -9999 -9999 -9999 -9999 -9999 -9999 -9999 -9999 -9999 -9999 -9999 -9999 -9999 
-9999 -9999 -9999 -9999 -9999 -9999 -9999 -9999 -9999 -9999 -9999 -9999 -9999 -9999 -9999 -9999 -9999 -9999 -9999 -9999 -9999 -9999 -9999 -9999 -9999 -9999 -9999 -9999 -9999 -9999 -9999 -9999 -9999 -9999 -9999 -9999 -9999 -9999 -9999 -9999 -9999 -9999 -9999 -9999 -9999 -9999 -9999 -9999 -9999 -9999 -9999 -9999 -9999 -9999 -9999 -9999 -9999 -9999 -9999 -9999 -9999 -9999 -9999 -9999 -9999 -9999 -9999 -9999 19 19.9 20.4 22.5 23.9 26 27.2 27.1 26.3 22.6 22.2 20.8 20.2 22.7 23.3 21 20.8 20 22.3 23 25 25.5 25.9 23.2 22.3 23.5 26.4 23.9 23.9 22.5 -9999 -9999 -9999 -9999 -9999 -9999 -9999 -9999 -9999 -9999 -9999 -9999 -9999 -9999 -9999 -9999 -9999 -9999 -9999 -9999 -9999 -9999 -9999 -9999 -9999 -9999 -9999 -9999 -9999 -9999 -9999 -9999 -9999 -9999 -9999 -9999 -9999 -9999 -9999 -9999 -9999 -9999 -9999 -9999 -9999 -9999 -9999 -9999 -9999 -9999 -9999 -9999 -9999 -9999 -9999 -9999 -9999 -9999 -9999 -9999 -9999 -9999 -9999 -9999 -9999 -9999 -9999 -9999 -9999 -9999 -9999 -9999 
-9999 -9999 -9999 -9999 -9999 -9999 -9999 -9999 -9999 -9999 -9999 -9999 -9999 -9999 -9999 -9999 -9999 -9999 -9999 -9999 -9999 -9999 -9999 -9999 -9999 -9999 -9999 -9999 -9999 -9999 -9999 -9999 -9999 -9999 -9999 -9999 -9999 -9999 -9999 -9999 -9999 -9999 -9999 -9999 -9999 -9999 -9999 -9999 -9999 -9999 -9999 -9999 -9999 -9999 -9999 -9999 -9999 -9999 -9999 -9999 -9999 -9999 -9999 -9999 -9999 -9999 -9999 -9999 18.1 20.2 21.7 22.4 22.5 23.4 27.5 28.4 24.7 22.2 20.7 -9999 22.8 -9999 23.8 -9999 22.9 22.6 23.2 21.8 19.3 20.8 25.4 24.4 22.8 25.7 27.3 25 25.9 -9999 -9999 -9999 -9999 -9999 -9999 -9999 -9999 -9999 -9999 -9999 -9999 -9999 -9999 -9999 -9999 -9999 -9999 -9999 -9999 -9999 -9999 -9999 -9999 -9999 -9999 -9999 -9999 -9999 -9999 -9999 -9999 -9999 -9999 -9999 -9999 -9999 -9999 -9999 -9999 -9999 -9999 -9999 -9999 -9999 -9999 -9999 -9999 -9999 -9999 -9999 -9999 -9999 -9999 -9999 -9999 -9999 -9999 -9999 -9999 -9999 -9999 -9999 -9999 -9999 -9999 -9999 -9999 -9999 -9999 -9999 -9999 -9999 
-9999 -9999 -9999 -9999 -9999 -9999 -9999 -9999 -9999 -9999 -9999 -9999 -9999 -9999 -9999 -9999 -9999 -9999 -9999 -9999 -9999 -9999 -9999 -9999 -9999 -9999 -9999 -9999 -9999 -9999 -9999 -9999 -9999 -9999 -9999 -9999 -9999 -9999 -9999 -9999 -9999 -9999 -9999 -9999 -9999 -9999 -9999 -9999 -9999 -9999 -9999 -9999 -9999 -9999 -9999 -9999 -9999 -9999 -9999 -9999 -9999 -9999 -9999 -9999 -9999 -9999 -9999 -9999 -9999 -9999 -9999 19.2 22.5 26.6 -9999 24.6 21.7 19 -9999 -9999 -9999 -9999 -9999 -9999 -9999 -9999 24 21.6 20.2 19.5 22.9 26.5 26.2 27.2 27.6 23.5 23.7 25.4 -9999 -9999 -9999 -9999 -9999 -9999 -9999 -9999 -9999 -9999 -9999 -9999 -9999 -9999 -9999 -9999 -9999 -9999 -9999 -9999 -9999 -9999 -9999 -9999 -9999 -9999 -9999 -9999 -9999 -9999 -9999 -9999 -9999 -9999 -9999 -9999 -9999 -9999 -9999 -9999 -9999 -9999 -9999 -9999 -9999 -9999 -9999 -9999 -9999 -9999 -9999 -9999 -9999 -9999 -9999 -9999 -9999 -9999 -9999 -9999 -9999 -9999 -9999 -9999 -9999 -9999 -9999 -9999 -9999 -9999 -9999 -9999 
-9999 -9999 -9999 -9999 -9999 -9999 -9999 -9999 -9999 -9999 -9999 -9999 -9999 -9999 -9999 -9999 -9999 -9999 -9999 -9999 -9999 -9999 -9999 -9999 -9999 -9999 -9999 -9999 -9999 -9999 -9999 -9999 -9999 -9999 -9999 -9999 -9999 -9999 -9999 -9999 -9999 -9999 -9999 -9999 -9999 -9999 -9999 -9999 -9999 -9999 -9999 -9999 -9999 -9999 -9999 -9999 -9999 -9999 -9999 -9999 -9999 -9999 -9999 -9999 -9999 -9999 -9999 -9999 -9999 -9999 -9999 22.9 25 28.9 -9999 -9999 -9999 -9999 -9999 -9999 -9999 -9999 -9999 -9999 -9999 -9999 -9999 -9999 20.1 19.8 21.9 24.6 27.1 22.6 24.3 26.8 23.8 22.3 -9999 -9999 -9999 -9999 -9999 -9999 -9999 -9999 -9999 -9999 -9999 -9999 -9999 -9999 -9999 -9999 -9999 -9999 -9999 -9999 -9999 -9999 -9999 -9999 -9999 -9999 -9999 -9999 -9999 -9999 -9999 -9999 -9999 -9999 -9999 -9999 -9999 -9999 -9999 -9999 -9999 -9999 -9999 -9999 -9999 -9999 -9999 -9999 -9999 -9999 -9999 -9999 -9999 -9999 -9999 -9999 -9999 -9999 -9999 -9999 -9999 -9999 -9999 -9999 -9999 -9999 -9999 -9999 -9999 -9999 -9999 -9999 
-9999 -9999 -9999 -9999 -9999 -9999 -9999 -9999 -9999 -9999 -9999 -9999 -9999 -9999 -9999 -9999 -9999 -9999 -9999 -9999 -9999 -9999 -9999 -9999 -9999 -9999 -9999 -9999 -9999 -9999 -9999 -9999 -9999 -9999 -9999 -9999 -9999 -9999 -9999 -9999 -9999 -9999 -9999 -9999 -9999 -9999 -9999 -9999 -9999 -9999 -9999 -9999 -9999 -9999 -9999 -9999 -9999 -9999 -9999 -9999 -9999 -9999 -9999 -9999 -9999 -9999 -9999 -9999 -9999 -9999 -9999 25.9 30.3 -9999 -9999 -9999 -9999 -9999 -9999 -9999 -9999 -9999 -9999 -9999 -9999 -9999 -9999 -9999 -9999 -9999 18.8 21.9 26.2 24.5 21.7 22.1 19 20.5 -9999 -9999 -9999 -9999 -9999 -9999 -9999 -9999 -9999 -9999 -9999 -9999 -9999 -9999 -9999 -9999 -9999 -9999 -9999 -9999 -9999 -9999 -9999 -9999 -9999 -9999 -9999 -9999 -9999 -9999 -9999 -9999 -9999 -9999 -9999 -9999 -9999 -9999 -9999 -9999 -9999 -9999 -9999 -9999 -9999 -9999 -9999 -9999 -9999 -9999 -9999 -9999 -9999 -9999 -9999 -9999 -9999 -9999 -9999 -9999 -9999 -9999 -9999 -9999 -9999 -9999 -9999 -9999 -9999 -9999 -9999 -9999 
-9999 -9999 -9999 -9999 -9999 -9999 -9999 -9999 -9999 -9999 -9999 -9999 -9999 -9999 -9999 -9999 -9999 -9999 -9999 -9999 -9999 -9999 -9999 -9999 -9999 -9999 -9999 -9999 -9999 -9999 -9999 -9999 -9999 -9999 -9999 -9999 -9999 -9999 -9999 -9999 -9999 -9999 -9999 -9999 -9999 -9999 -9999 -9999 -9999 -9999 -9999 -9999 -9999 -9999 -9999 -9999 -9999 -9999 -9999 -9999 -9999 -9999 -9999 -9999 -9999 -9999 -9999 -9999 -9999 -9999 -9999 29.9 -9999 -9999 -9999 -9999 -9999 -9999 -9999 -9999 -9999 -9999 -9999 -9999 -9999 -9999 -9999 -9999 -9999 -9999 -9999 -9999 24.2 23.6 19.6 -9999 -9999 -9999 -9999 -9999 -9999 -9999 -9999 -9999 -9999 -9999 -9999 -9999 -9999 -9999 -9999 -9999 -9999 -9999 -9999 -9999 -9999 -9999 -9999 -9999 -9999 -9999 -9999 -9999 -9999 -9999 -9999 -9999 -9999 -9999 -9999 -9999 -9999 -9999 -9999 -9999 -9999 -9999 -9999 -9999 -9999 -9999 -9999 -9999 -9999 -9999 -9999 -9999 -9999 -9999 -9999 -9999 -9999 -9999 -9999 -9999 -9999 -9999 -9999 -9999 -9999 -9999 -9999 -9999 -9999 -9999 -9999 -9999 -9999 -9999 
-9999 -9999 -9999 -9999 -9999 -9999 -9999 -9999 -9999 -9999 -9999 -9999 -9999 -9999 -9999 -9999 -9999 -9999 -9999 -9999 -9999 -9999 -9999 -9999 -9999 -9999 -9999 -9999 -9999 -9999 -9999 -9999 -9999 -9999 -9999 -9999 -9999 -9999 -9999 -9999 -9999 -9999 -9999 -9999 -9999 -9999 -9999 -9999 -9999 -9999 -9999 -9999 -9999 -9999 -9999 -9999 -9999 -9999 -9999 -9999 -9999 -9999 -9999 -9999 -9999 -9999 -9999 -9999 -9999 -9999 -9999 -9999 -9999 -9999 -9999 -9999 -9999 -9999 -9999 -9999 -9999 -9999 -9999 -9999 -9999 -9999 -9999 -9999 -9999 -9999 -9999 -9999 23 -9999 -9999 -9999 -9999 -9999 -9999 -9999 -9999 -9999 -9999 -9999 -9999 -9999 -9999 -9999 -9999 -9999 -9999 -9999 -9999 -9999 -9999 -9999 -9999 -9999 -9999 -9999 -9999 -9999 -9999 -9999 -9999 -9999 -9999 -9999 -9999 -9999 -9999 -9999 -9999 -9999 -9999 -9999 -9999 -9999 -9999 -9999 -9999 -9999 -9999 -9999 -9999 -9999 -9999 -9999 -9999 -9999 -9999 -9999 -9999 -9999 -9999 -9999 -9999 -9999 -9999 -9999 -9999 -9999 -9999 -9999 -9999 -9999 -9999 -9999 -9999 -9999 
