# Supplementary material for: Spatiotemporal prediction of alpine wetlands under multi-climate scenarios in the west of Sichuan, China
Source: PeerJ. 2024 Nov 27;12:e18586. doi: 10.7717/peerj.18586 (PMC11608022; doi:10.7717/peerj.18586)
Supplement: Supplemental Information 2 [file peerj-12-18586-s002.zip › Maxent_data2/2.5mBIOssp245_2081-2100/ExtractbyMask.SDMtoolboxInputs]

2020-10-31 13:13:29.317000
Input Parameters 
C:\Users\wangh\Desktop\Wetland Predict1028\SSP model\Maxent\2.5mBIOssp245_2081-2100/*.tif
Input Folder: D:\TEST1025\Data\wc2.1_2.5m_bioc_BCC-CSM2-MR_ssp245_2081-2100
ESRI Grid yes or noFalse 
Output Folder: C:\Users\wangh\Desktop\Wetland Predict1028\SSP model\Maxent\2.5mBIOssp245_2081-2100 
Output Raster Type: # 
Mask Raster: C:\Users\wangh\Desktop\Wetland Predict1028\SA_County.shp 
Prefix:  
Suffix: 
Rasters input: 
