# Supplementary material for: Spatiotemporal prediction of alpine wetlands under multi-climate scenarios in the west of Sichuan, China
Source: PeerJ. 2024 Nov 27;12:e18586. doi: 10.7717/peerj.18586 (PMC11608022; doi:10.7717/peerj.18586)
Supplement: Supplemental Information 2 [file peerj-12-18586-s002.zip › Maxent_data2/2.5mBIOssp245_2081-2100/RES/maxent.log]

Sat Oct 31 14:48:40 GMT+08:00 2020
MaxEnt version 3.4.1
Checking header of C:\Users\wangh\Desktop\Wetland Predict1028\SSP model\Maxent\2.5mBIOssp245_2081-2100\2.5mbiossp245_2081-2100_1.asc
Checking header of C:\Users\wangh\Desktop\Wetland Predict1028\SSP model\Maxent\2.5mBIOssp245_2081-2100\2.5mbiossp245_2081-2100_10.asc
Checking header of C:\Users\wangh\Desktop\Wetland Predict1028\SSP model\Maxent\2.5mBIOssp245_2081-2100\2.5mbiossp245_2081-2100_11.asc
Checking header of C:\Users\wangh\Desktop\Wetland Predict1028\SSP model\Maxent\2.5mBIOssp245_2081-2100\2.5mbiossp245_2081-2100_12.asc
Checking header of C:\Users\wangh\Desktop\Wetland Predict1028\SSP model\Maxent\2.5mBIOssp245_2081-2100\2.5mbiossp245_2081-2100_13.asc
Checking header of C:\Users\wangh\Desktop\Wetland Predict1028\SSP model\Maxent\2.5mBIOssp245_2081-2100\2.5mbiossp245_2081-2100_14.asc
Checking header of C:\Users\wangh\Desktop\Wetland Predict1028\SSP model\Maxent\2.5mBIOssp245_2081-2100\2.5mbiossp245_2081-2100_15.asc
Checking header of C:\Users\wangh\Desktop\Wetland Predict1028\SSP model\Maxent\2.5mBIOssp245_2081-2100\2.5mbiossp245_2081-2100_16.asc
Checking header of C:\Users\wangh\Desktop\Wetland Predict1028\SSP model\Maxent\2.5mBIOssp245_2081-2100\2.5mbiossp245_2081-2100_17.asc
Checking header of C:\Users\wangh\Desktop\Wetland Predict1028\SSP model\Maxent\2.5mBIOssp245_2081-2100\2.5mbiossp245_2081-2100_18.asc
Checking header of C:\Users\wangh\Desktop\Wetland Predict1028\SSP model\Maxent\2.5mBIOssp245_2081-2100\2.5mbiossp245_2081-2100_19.asc
Checking header of C:\Users\wangh\Desktop\Wetland Predict1028\SSP model\Maxent\2.5mBIOssp245_2081-2100\2.5mbiossp245_2081-2100_2.asc
Checking header of C:\Users\wangh\Desktop\Wetland Predict1028\SSP model\Maxent\2.5mBIOssp245_2081-2100\2.5mbiossp245_2081-2100_3.asc
Checking header of C:\Users\wangh\Desktop\Wetland Predict1028\SSP model\Maxent\2.5mBIOssp245_2081-2100\2.5mbiossp245_2081-2100_4.asc
Checking header of C:\Users\wangh\Desktop\Wetland Predict1028\SSP model\Maxent\2.5mBIOssp245_2081-2100\2.5mbiossp245_2081-2100_5.asc
Checking header of C:\Users\wangh\Desktop\Wetland Predict1028\SSP model\Maxent\2.5mBIOssp245_2081-2100\2.5mbiossp245_2081-2100_6.asc
Checking header of C:\Users\wangh\Desktop\Wetland Predict1028\SSP model\Maxent\2.5mBIOssp245_2081-2100\2.5mbiossp245_2081-2100_7.asc
Checking header of C:\Users\wangh\Desktop\Wetland Predict1028\SSP model\Maxent\2.5mBIOssp245_2081-2100\2.5mbiossp245_2081-2100_8.asc
Checking header of C:\Users\wangh\Desktop\Wetland Predict1028\SSP model\Maxent\2.5mBIOssp245_2081-2100\2.5mbiossp245_2081-2100_9.asc
Checking header of C:\Users\wangh\Desktop\Wetland Predict1028\SSP model\Maxent\2.5mBIOssp245_2081-2100\wc2.1_2.5m_bioc_bcc-csm2-mr_ssp245_2081-2100.asc
Checking header of C:\Users\wangh\Desktop\Wetland Predict1028\SSP model\Maxent\2.5mBIOssp245_2081-2100\wc2.1_2.5m_elev.asc
Reading samples from WetlandPoint.csv
Read samples: max memory 1884815360, total allocated 225443840, free 65519992, used 159923848, increment 32960528
Reading samples from WetlandPoint.csv
Read samples: max memory 1884815360, total allocated 225443840, free 107879944, used 117563896, increment -42359952
Converting file C:\Users\wangh\Desktop\Wetland Predict1028\SSP model\Maxent\2.5mBIOssp245_2081-2100\2.5mbiossp245_2081-2100_1.asc size 191499, max memory = 1884815360
Reading file 2.5mbiossp245_2081-2100_1.asc
FLOAT, 13314 pixels with data
readGrid: max memory 1884815360, total allocated 225443840, free 60372312, used 165071528, increment 47507632
Writing file C:\Users\wangh\Desktop\Wetland Predict1028\SSP model\Maxent\2.5mBIOssp245_2081-2100\maxent.cache\2.5mbiossp245_2081-2100_1.mxe
Converting file C:\Users\wangh\Desktop\Wetland Predict1028\SSP model\Maxent\2.5mBIOssp245_2081-2100\2.5mbiossp245_2081-2100_10.asc size 185720, max memory = 1884815360
Reading file 2.5mbiossp245_2081-2100_10.asc
FLOAT, 13314 pixels with data
readGrid: max memory 1884815360, total allocated 225443840, free 53822968, used 171620872, increment 6549344
Writing file C:\Users\wangh\Desktop\Wetland Predict1028\SSP model\Maxent\2.5mBIOssp245_2081-2100\maxent.cache\2.5mbiossp245_2081-2100_10.mxe
Converting file C:\Users\wangh\Desktop\Wetland Predict1028\SSP model\Maxent\2.5mBIOssp245_2081-2100\2.5mbiossp245_2081-2100_11.asc size 195615, max memory = 1884815360
Reading file 2.5mbiossp245_2081-2100_11.asc
FLOAT, 13314 pixels with data
readGrid: max memory 1884815360, total allocated 239075328, free 141831080, used 97244248, increment -74376624
Writing file C:\Users\wangh\Desktop\Wetland Predict1028\SSP model\Maxent\2.5mBIOssp245_2081-2100\maxent.cache\2.5mbiossp245_2081-2100_11.mxe
Converting file C:\Users\wangh\Desktop\Wetland Predict1028\SSP model\Maxent\2.5mBIOssp245_2081-2100\2.5mbiossp245_2081-2100_12.asc size 136017, max memory = 1884815360
Reading file 2.5mbiossp245_2081-2100_12.asc
SHORT, 13314 pixels with data
readGrid: max memory 1884815360, total allocated 239075328, free 137136576, used 101938752, increment 4694504
Writing file C:\Users\wangh\Desktop\Wetland Predict1028\SSP model\Maxent\2.5mBIOssp245_2081-2100\maxent.cache\2.5mbiossp245_2081-2100_12.mxe
Converting file C:\Users\wangh\Desktop\Wetland Predict1028\SSP model\Maxent\2.5mBIOssp245_2081-2100\2.5mbiossp245_2081-2100_13.asc size 136017, max memory = 1884815360
Reading file 2.5mbiossp245_2081-2100_13.asc
BYTE, 13314 pixels with data
readGrid: max memory 1884815360, total allocated 239075328, free 132609856, used 106465472, increment 4526720
Writing file C:\Users\wangh\Desktop\Wetland Predict1028\SSP model\Maxent\2.5mBIOssp245_2081-2100\maxent.cache\2.5mbiossp245_2081-2100_13.mxe
Converting file C:\Users\wangh\Desktop\Wetland Predict1028\SSP model\Maxent\2.5mBIOssp245_2081-2100\2.5mbiossp245_2081-2100_14.asc size 109400, max memory = 1884815360
Reading file 2.5mbiossp245_2081-2100_14.asc
SIGNEDBYTE, 13314 pixels with data
readGrid: max memory 1884815360, total allocated 239075328, free 128082880, used 110992448, increment 4526976
Writing file C:\Users\wangh\Desktop\Wetland Predict1028\SSP model\Maxent\2.5mBIOssp245_2081-2100\maxent.cache\2.5mbiossp245_2081-2100_14.mxe
Converting file C:\Users\wangh\Desktop\Wetland Predict1028\SSP model\Maxent\2.5mBIOssp245_2081-2100\2.5mbiossp245_2081-2100_15.asc size 201095, max memory = 1884815360
Reading file 2.5mbiossp245_2081-2100_15.asc
FLOAT, 13314 pixels with data
readGrid: max memory 1884815360, total allocated 239075328, free 120565736, used 118509592, increment 7517144
Writing file C:\Users\wangh\Desktop\Wetland Predict1028\SSP model\Maxent\2.5mBIOssp245_2081-2100\maxent.cache\2.5mbiossp245_2081-2100_15.mxe
Converting file C:\Users\wangh\Desktop\Wetland Predict1028\SSP model\Maxent\2.5mBIOssp245_2081-2100\2.5mbiossp245_2081-2100_16.asc size 136017, max memory = 1884815360
Reading file 2.5mbiossp245_2081-2100_16.asc
SHORT, 13314 pixels with data
readGrid: max memory 1884815360, total allocated 239075328, free 115954496, used 123120832, increment 4611240
Writing file C:\Users\wangh\Desktop\Wetland Predict1028\SSP model\Maxent\2.5mBIOssp245_2081-2100\maxent.cache\2.5mbiossp245_2081-2100_16.mxe
Converting file C:\Users\wangh\Desktop\Wetland Predict1028\SSP model\Maxent\2.5mBIOssp245_2081-2100\2.5mbiossp245_2081-2100_17.asc size 121896, max memory = 1884815360
Reading file 2.5mbiossp245_2081-2100_17.asc
SIGNEDBYTE, 13314 pixels with data
readGrid: max memory 1884815360, total allocated 239075328, free 111385840, used 127689488, increment 4568656
Writing file C:\Users\wangh\Desktop\Wetland Predict1028\SSP model\Maxent\2.5mBIOssp245_2081-2100\maxent.cache\2.5mbiossp245_2081-2100_17.mxe
Converting file C:\Users\wangh\Desktop\Wetland Predict1028\SSP model\Maxent\2.5mBIOssp245_2081-2100\2.5mbiossp245_2081-2100_18.asc size 136017, max memory = 1884815360
Reading file 2.5mbiossp245_2081-2100_18.asc
SHORT, 13314 pixels with data
readGrid: max memory 1884815360, total allocated 239075328, free 106858664, used 132216664, increment 4527176
Writing file C:\Users\wangh\Desktop\Wetland Predict1028\SSP model\Maxent\2.5mBIOssp245_2081-2100\maxent.cache\2.5mbiossp245_2081-2100_18.mxe
Converting file C:\Users\wangh\Desktop\Wetland Predict1028\SSP model\Maxent\2.5mBIOssp245_2081-2100\2.5mbiossp245_2081-2100_19.asc size 121896, max memory = 1884815360
Reading file 2.5mbiossp245_2081-2100_19.asc
SIGNEDBYTE, 13314 pixels with data
readGrid: max memory 1884815360, total allocated 239075328, free 102247600, used 136827728, increment 4611064
Writing file C:\Users\wangh\Desktop\Wetland Predict1028\SSP model\Maxent\2.5mBIOssp245_2081-2100\maxent.cache\2.5mbiossp245_2081-2100_19.mxe
Converting file C:\Users\wangh\Desktop\Wetland Predict1028\SSP model\Maxent\2.5mBIOssp245_2081-2100\2.5mbiossp245_2081-2100_2.asc size 189959, max memory = 1884815360
Reading file 2.5mbiossp245_2081-2100_2.asc
FLOAT, 13314 pixels with data
readGrid: max memory 1884815360, total allocated 239075328, free 96225704, used 142849624, increment 6021896
Writing file C:\Users\wangh\Desktop\Wetland Predict1028\SSP model\Maxent\2.5mBIOssp245_2081-2100\maxent.cache\2.5mbiossp245_2081-2100_2.mxe
Converting file C:\Users\wangh\Desktop\Wetland Predict1028\SSP model\Maxent\2.5mBIOssp245_2081-2100\2.5mbiossp245_2081-2100_3.asc size 200927, max memory = 1884815360
Reading file 2.5mbiossp245_2081-2100_3.asc
FLOAT, 13314 pixels with data
readGrid: max memory 1884815360, total allocated 239075328, free 88540080, used 150535248, increment 7685624
Writing file C:\Users\wangh\Desktop\Wetland Predict1028\SSP model\Maxent\2.5mBIOssp245_2081-2100\maxent.cache\2.5mbiossp245_2081-2100_3.mxe
Converting file C:\Users\wangh\Desktop\Wetland Predict1028\SSP model\Maxent\2.5mBIOssp245_2081-2100\2.5mbiossp245_2081-2100_4.asc size 201166, max memory = 1884815360
Reading file 2.5mbiossp245_2081-2100_4.asc
FLOAT, 13314 pixels with data
readGrid: max memory 1884815360, total allocated 239075328, free 82391832, used 156683496, increment 6148248
Writing file C:\Users\wangh\Desktop\Wetland Predict1028\SSP model\Maxent\2.5mBIOssp245_2081-2100\maxent.cache\2.5mbiossp245_2081-2100_4.mxe
Converting file C:\Users\wangh\Desktop\Wetland Predict1028\SSP model\Maxent\2.5mBIOssp245_2081-2100\2.5mbiossp245_2081-2100_5.asc size 146797, max memory = 1884815360
Reading file 2.5mbiossp245_2081-2100_5.asc
FLOAT, 13314 pixels with data
readGrid: max memory 1884815360, total allocated 239075328, free 76285680, used 162789648, increment 6106152
Writing file C:\Users\wangh\Desktop\Wetland Predict1028\SSP model\Maxent\2.5mBIOssp245_2081-2100\maxent.cache\2.5mbiossp245_2081-2100_5.mxe
Converting file C:\Users\wangh\Desktop\Wetland Predict1028\SSP model\Maxent\2.5mBIOssp245_2081-2100\2.5mbiossp245_2081-2100_6.asc size 156949, max memory = 1884815360
Reading file 2.5mbiossp245_2081-2100_6.asc
FLOAT, 13314 pixels with data
readGrid: max memory 1884815360, total allocated 239075328, free 70096208, used 168979120, increment 6189472
Writing file C:\Users\wangh\Desktop\Wetland Predict1028\SSP model\Maxent\2.5mBIOssp245_2081-2100\maxent.cache\2.5mbiossp245_2081-2100_6.mxe
Converting file C:\Users\wangh\Desktop\Wetland Predict1028\SSP model\Maxent\2.5mBIOssp245_2081-2100\2.5mbiossp245_2081-2100_7.asc size 146637, max memory = 1884815360
Reading file 2.5mbiossp245_2081-2100_7.asc
FLOAT, 13314 pixels with data
readGrid: max memory 1884815360, total allocated 239075328, free 62453304, used 176622024, increment 7642904
Writing file C:\Users\wangh\Desktop\Wetland Predict1028\SSP model\Maxent\2.5mBIOssp245_2081-2100\maxent.cache\2.5mbiossp245_2081-2100_7.mxe
Converting file C:\Users\wangh\Desktop\Wetland Predict1028\SSP model\Maxent\2.5mBIOssp245_2081-2100\2.5mbiossp245_2081-2100_8.asc size 185193, max memory = 1884815360
Reading file 2.5mbiossp245_2081-2100_8.asc
FLOAT, 13314 pixels with data
readGrid: max memory 1884815360, total allocated 239075328, free 56263496, used 182811832, increment 6189808
Writing file C:\Users\wangh\Desktop\Wetland Predict1028\SSP model\Maxent\2.5mBIOssp245_2081-2100\maxent.cache\2.5mbiossp245_2081-2100_8.mxe
Converting file C:\Users\wangh\Desktop\Wetland Predict1028\SSP model\Maxent\2.5mBIOssp245_2081-2100\2.5mbiossp245_2081-2100_9.asc size 195367, max memory = 1884815360
Reading file 2.5mbiossp245_2081-2100_9.asc
FLOAT, 13314 pixels with data
readGrid: max memory 1884815360, total allocated 239075328, free 48493784, used 190581544, increment 7769712
Writing file C:\Users\wangh\Desktop\Wetland Predict1028\SSP model\Maxent\2.5mBIOssp245_2081-2100\maxent.cache\2.5mbiossp245_2081-2100_9.mxe
Converting file C:\Users\wangh\Desktop\Wetland Predict1028\SSP model\Maxent\2.5mBIOssp245_2081-2100\wc2.1_2.5m_bioc_bcc-csm2-mr_ssp245_2081-2100.asc size 191499, max memory = 1884815360
Reading file wc2.1_2.5m_bioc_bcc-csm2-mr_ssp245_2081-2100.asc
FLOAT, 13314 pixels with data
readGrid: max memory 1884815360, total allocated 241172480, free 141865888, used 99306592, increment -91274952
Writing file C:\Users\wangh\Desktop\Wetland Predict1028\SSP model\Maxent\2.5mBIOssp245_2081-2100\maxent.cache\wc2.1_2.5m_bioc_bcc-csm2-mr_ssp245_2081-2100.mxe
Converting file C:\Users\wangh\Desktop\Wetland Predict1028\SSP model\Maxent\2.5mBIOssp245_2081-2100\wc2.1_2.5m_elev.asc size 149331, max memory = 1884815360
Reading file wc2.1_2.5m_elev.asc
SHORT, 13314 pixels with data
readGrid: max memory 1884815360, total allocated 241172480, free 138352160, used 102820320, increment 3513728
Writing file C:\Users\wangh\Desktop\Wetland Predict1028\SSP model\Maxent\2.5mBIOssp245_2081-2100\maxent.cache\wc2.1_2.5m_elev.mxe
Extractor: max memory 1884815360, total allocated 241172480, free 138225800, used 102946680, increment 126360
Extracting random background and sample data
Warning: Sample at 97.7903253799, 34.1782213392 in WetlandPoint.csv is missing some environmental data (e.g. 2.5mbiossp245_2081-2100_1)
Warning: Skipping sample at 97.7903253799, 34.1782213392 which has no environmental data
Warning: Sample at 97.8011743216, 34.1783278179 in WetlandPoint.csv is missing some environmental data (e.g. 2.5mbiossp245_2081-2100_1)
Warning: Skipping sample at 97.8011743216, 34.1783278179 which has no environmental data
Warning: Sample at 97.8010467537, 34.1873444889 in WetlandPoint.csv is missing some environmental data (e.g. 2.5mbiossp245_2081-2100_1)
Warning: Skipping sample at 97.8010467537, 34.1873444889 which has no environmental data
Warning: Sample at 97.8009191291, 34.1963611461 in WetlandPoint.csv is missing some environmental data (e.g. 2.5mbiossp245_2081-2100_1)
Warning: Skipping sample at 97.8009191291, 34.1963611461 which has no environmental data
Warning: Sample at 97.7903253799, 34.1782213392 in WetlandPoint.csv is missing some environmental data (e.g. 2.5mbiossp245_2081-2100_1)
Warning: Skipping sample at 97.7903253799, 34.1782213392 which has no environmental data
Warning: Sample at 97.8011743216, 34.1783278179 in WetlandPoint.csv is missing some environmental data (e.g. 2.5mbiossp245_2081-2100_1)
Warning: Skipping sample at 97.8011743216, 34.1783278179 which has no environmental data
Warning: Sample at 97.8010467537, 34.1873444889 in WetlandPoint.csv is missing some environmental data (e.g. 2.5mbiossp245_2081-2100_1)
Warning: Skipping sample at 97.8010467537, 34.1873444889 which has no environmental data
Warning: Sample at 97.8009191291, 34.1963611461 in WetlandPoint.csv is missing some environmental data (e.g. 2.5mbiossp245_2081-2100_1)
Warning: Skipping sample at 97.8009191291, 34.1963611461 which has no environmental data
Warning: Sample at 97.931365897, 34.1795307686 in WetlandPoint.csv is missing some environmental data (e.g. 2.5mbiossp245_2081-2100_1)
Warning: Skipping sample at 97.931365897, 34.1795307686 which has no environmental data
Warning: Sample at 97.9422155357, 34.1796247812 in WetlandPoint.csv is missing some environmental data (e.g. 2.5mbiossp245_2081-2100_1)
Warning: Skipping sample at 97.9422155357, 34.1796247812 which has no environmental data
Warning: Sample at 97.9530652244, 34.1797178348 in WetlandPoint.csv is missing some environmental data (e.g. 2.5mbiossp245_2081-2100_1)
Warning: Skipping sample at 97.9530652244, 34.1797178348 which has no environmental data
Warning: Sample at 97.9312521761, 34.1885478445 in WetlandPoint.csv is missing some environmental data (e.g. 2.5mbiossp245_2081-2100_1)
Warning: Skipping sample at 97.9312521761, 34.1885478445 which has no environmental data
Warning: Sample at 97.931365897, 34.1795307686 in WetlandPoint.csv is missing some environmental data (e.g. 2.5mbiossp245_2081-2100_1)
Warning: Skipping sample at 97.931365897, 34.1795307686 which has no environmental data
Warning: Sample at 97.9422155357, 34.1796247812 in WetlandPoint.csv is missing some environmental data (e.g. 2.5mbiossp245_2081-2100_1)
Warning: Skipping sample at 97.9422155357, 34.1796247812 which has no environmental data
Warning: Sample at 97.9530652244, 34.1797178348 in WetlandPoint.csv is missing some environmental data (e.g. 2.5mbiossp245_2081-2100_1)
Warning: Skipping sample at 97.9530652244, 34.1797178348 which has no environmental data
Warning: Sample at 97.9312521761, 34.1885478445 in WetlandPoint.csv is missing some environmental data (e.g. 2.5mbiossp245_2081-2100_1)
Warning: Skipping sample at 97.9312521761, 34.1885478445 which has no environmental data
Warning: Sample at 97.7150674936, 34.1323670608 in WetlandPoint.csv is missing some environmental data (e.g. 2.5mbiossp245_2081-2100_1)
Warning: Skipping sample at 97.7150674936, 34.1323670608 which has no environmental data
Warning: Sample at 97.714931, 34.1413835047 in WetlandPoint.csv is missing some environmental data (e.g. 2.5mbiossp245_2081-2100_1)
Warning: Skipping sample at 97.714931, 34.1413835047 which has no environmental data
Warning: Sample at 97.7150674936, 34.1323670608 in WetlandPoint.csv is missing some environmental data (e.g. 2.5mbiossp245_2081-2100_1)
Warning: Skipping sample at 97.7150674936, 34.1323670608 which has no environmental data
Warning: Sample at 97.714931, 34.1413835047 in WetlandPoint.csv is missing some environmental data (e.g. 2.5mbiossp245_2081-2100_1)
Warning: Skipping sample at 97.714931, 34.1413835047 which has no environmental data
Warning: Sample at 98.1492717374, 34.0910515701 in WetlandPoint.csv is missing some environmental data (e.g. 2.5mbiossp245_2081-2100_1)
Warning: Skipping sample at 98.1492717374, 34.0910515701 which has no environmental data
Warning: Sample at 98.1601107629, 34.0911261477 in WetlandPoint.csv is missing some environmental data (e.g. 2.5mbiossp245_2081-2100_1)
Warning: Skipping sample at 98.1601107629, 34.0911261477 which has no environmental data
Warning: Sample at 98.170949828, 34.0911997693 in WetlandPoint.csv is missing some environmental data (e.g. 2.5mbiossp245_2081-2100_1)
Warning: Skipping sample at 98.170949828, 34.0911997693 which has no environmental data
Warning: Sample at 98.1491815036, 34.1000693525 in WetlandPoint.csv is missing some environmental data (e.g. 2.5mbiossp245_2081-2100_1)
Warning: Skipping sample at 98.1491815036, 34.1000693525 which has no environmental data
Warning: Sample at 98.1600216784, 34.1001439554 in WetlandPoint.csv is missing some environmental data (e.g. 2.5mbiossp245_2081-2100_1)
Warning: Skipping sample at 98.1600216784, 34.1001439554 which has no environmental data
Warning: Sample at 98.1490912296, 34.1090871216 in WetlandPoint.csv is missing some environmental data (e.g. 2.5mbiossp245_2081-2100_1)
Warning: Skipping sample at 98.1490912296, 34.1090871216 which has no environmental data
Warning: Sample at 98.1492717374, 34.0910515701 in WetlandPoint.csv is missing some environmental data (e.g. 2.5mbiossp245_2081-2100_1)
Warning: Skipping sample at 98.1492717374, 34.0910515701 which has no environmental data
Warning: Sample at 98.1601107629, 34.0911261477 in WetlandPoint.csv is missing some environmental data (e.g. 2.5mbiossp245_2081-2100_1)
Warning: Skipping sample at 98.1601107629, 34.0911261477 which has no environmental data
Warning: Sample at 98.170949828, 34.0911997693 in WetlandPoint.csv is missing some environmental data (e.g. 2.5mbiossp245_2081-2100_1)
Warning: Skipping sample at 98.170949828, 34.0911997693 which has no environmental data
Warning: Sample at 98.1491815036, 34.1000693525 in WetlandPoint.csv is missing some environmental data (e.g. 2.5mbiossp245_2081-2100_1)
Warning: Skipping sample at 98.1491815036, 34.1000693525 which has no environmental data
Warning: Sample at 98.1600216784, 34.1001439554 in WetlandPoint.csv is missing some environmental data (e.g. 2.5mbiossp245_2081-2100_1)
Warning: Skipping sample at 98.1600216784, 34.1001439554 which has no environmental data
Warning: Sample at 98.1490912296, 34.1090871216 in WetlandPoint.csv is missing some environmental data (e.g. 2.5mbiossp245_2081-2100_1)
Warning: Skipping sample at 98.1490912296, 34.1090871216 which has no environmental data
Warning: Sample at 98.1817889322, 34.0912724348 in WetlandPoint.csv is missing some environmental data (e.g. 2.5mbiossp245_2081-2100_1)
Warning: Skipping sample at 98.1817889322, 34.0912724348 which has no environmental data
Warning: Sample at 98.1926280749, 34.0913441442 in WetlandPoint.csv is missing some environmental data (e.g. 2.5mbiossp245_2081-2100_1)
Warning: Skipping sample at 98.1926280749, 34.0913441442 which has no environmental data
Warning: Sample at 98.1817889322, 34.0912724348 in WetlandPoint.csv is missing some environmental data (e.g. 2.5mbiossp245_2081-2100_1)
Warning: Skipping sample at 98.1817889322, 34.0912724348 which has no environmental data
Warning: Sample at 98.1926280749, 34.0913441442 in WetlandPoint.csv is missing some environmental data (e.g. 2.5mbiossp245_2081-2100_1)
Warning: Skipping sample at 98.1926280749, 34.0913441442 which has no environmental data
Warning: Sample at 98.3986422045, 34.0835066586 in WetlandPoint.csv is missing some environmental data (e.g. 2.5mbiossp245_2081-2100_1)
Warning: Skipping sample at 98.3986422045, 34.0835066586 which has no environmental data
Warning: Sample at 98.3986422045, 34.0835066586 in WetlandPoint.csv is missing some environmental data (e.g. 2.5mbiossp245_2081-2100_1)
Warning: Skipping sample at 98.3986422045, 34.0835066586 which has no environmental data
Warning: Sample at 98.4316398535, 34.0115142546 in WetlandPoint.csv is missing some environmental data (e.g. 2.5mbiossp245_2081-2100_1)
Warning: Skipping sample at 98.4316398535, 34.0115142546 which has no environmental data
Warning: Sample at 98.4316398535, 34.0115142546 in WetlandPoint.csv is missing some environmental data (e.g. 2.5mbiossp245_2081-2100_1)
Warning: Skipping sample at 98.4316398535, 34.0115142546 which has no environmental data
Warning: Sample at 98.4318800079, 33.9754403148 in WetlandPoint.csv is missing some environmental data (e.g. 2.5mbiossp245_2081-2100_1)
Warning: Skipping sample at 98.4318800079, 33.9754403148 which has no environmental data
Warning: Sample at 98.4318200093, 33.9844588198 in WetlandPoint.csv is missing some environmental data (e.g. 2.5mbiossp245_2081-2100_1)
Warning: Skipping sample at 98.4318200093, 33.9844588198 which has no environmental data
Warning: Sample at 98.4317599841, 33.9934773114 in WetlandPoint.csv is missing some environmental data (e.g. 2.5mbiossp245_2081-2100_1)
Warning: Skipping sample at 98.4317599841, 33.9934773114 which has no environmental data
Warning: Sample at 98.4316999321, 34.0024957896 in WetlandPoint.csv is missing some environmental data (e.g. 2.5mbiossp245_2081-2100_1)
Warning: Skipping sample at 98.4316999321, 34.0024957896 which has no environmental data
Warning: Sample at 98.4318800079, 33.9754403148 in WetlandPoint.csv is missing some environmental data (e.g. 2.5mbiossp245_2081-2100_1)
Warning: Skipping sample at 98.4318800079, 33.9754403148 which has no environmental data
Warning: Sample at 98.4318200093, 33.9844588198 in WetlandPoint.csv is missing some environmental data (e.g. 2.5mbiossp245_2081-2100_1)
Warning: Skipping sample at 98.4318200093, 33.9844588198 which has no environmental data
Warning: Sample at 98.4317599841, 33.9934773114 in WetlandPoint.csv is missing some environmental data (e.g. 2.5mbiossp245_2081-2100_1)
Warning: Skipping sample at 98.4317599841, 33.9934773114 which has no environmental data
Warning: Sample at 98.4316999321, 34.0024957896 in WetlandPoint.csv is missing some environmental data (e.g. 2.5mbiossp245_2081-2100_1)
Warning: Skipping sample at 98.4316999321, 34.0024957896 which has no environmental data
Warning: Sample at 98.3997219175, 33.9301936411 in WetlandPoint.csv is missing some environmental data (e.g. 2.5mbiossp245_2081-2100_1)
Warning: Skipping sample at 98.3997219175, 33.9301936411 which has no environmental data
Warning: Sample at 98.3996586307, 33.9392121607 in WetlandPoint.csv is missing some environmental data (e.g. 2.5mbiossp245_2081-2100_1)
Warning: Skipping sample at 98.3996586307, 33.9392121607 which has no environmental data
Warning: Sample at 98.3995953158, 33.9482306669 in WetlandPoint.csv is missing some environmental data (e.g. 2.5mbiossp245_2081-2100_1)
Warning: Skipping sample at 98.3995953158, 33.9482306669 which has no environmental data
Warning: Sample at 98.4104167975, 33.9482829691 in WetlandPoint.csv is missing some environmental data (e.g. 2.5mbiossp245_2081-2100_1)
Warning: Skipping sample at 98.4104167975, 33.9482829691 which has no environmental data
Warning: Sample at 98.3995319726, 33.9572491598 in WetlandPoint.csv is missing some environmental data (e.g. 2.5mbiossp245_2081-2100_1)
Warning: Skipping sample at 98.3995319726, 33.9572491598 which has no environmental data
Warning: Sample at 98.4103545959, 33.9573014796 in WetlandPoint.csv is missing some environmental data (e.g. 2.5mbiossp245_2081-2100_1)
Warning: Skipping sample at 98.4103545959, 33.9573014796 which has no environmental data
Warning: Sample at 98.3997219175, 33.9301936411 in WetlandPoint.csv is missing some environmental data (e.g. 2.5mbiossp245_2081-2100_1)
Warning: Skipping sample at 98.3997219175, 33.9301936411 which has no environmental data
Warning: Sample at 98.3996586307, 33.9392121607 in WetlandPoint.csv is missing some environmental data (e.g. 2.5mbiossp245_2081-2100_1)
Warning: Skipping sample at 98.3996586307, 33.9392121607 which has no environmental data
Warning: Sample at 98.3995953158, 33.9482306669 in WetlandPoint.csv is missing some environmental data (e.g. 2.5mbiossp245_2081-2100_1)
Warning: Skipping sample at 98.3995953158, 33.9482306669 which has no environmental data
Warning: Sample at 98.4104167975, 33.9482829691 in WetlandPoint.csv is missing some environmental data (e.g. 2.5mbiossp245_2081-2100_1)
Warning: Skipping sample at 98.4104167975, 33.9482829691 which has no environmental data
Warning: Sample at 98.3995319726, 33.9572491598 in WetlandPoint.csv is missing some environmental data (e.g. 2.5mbiossp245_2081-2100_1)
Warning: Skipping sample at 98.3995319726, 33.9572491598 which has no environmental data
Warning: Sample at 98.4103545959, 33.9573014796 in WetlandPoint.csv is missing some environmental data (e.g. 2.5mbiossp245_2081-2100_1)
Warning: Skipping sample at 98.4103545959, 33.9573014796 which has no environmental data
Warning: Sample at 97.416023383, 33.8853976114 in WetlandPoint.csv is missing some environmental data (e.g. 2.5mbiossp245_2081-2100_1)
Warning: Skipping sample at 97.416023383, 33.8853976114 which has no environmental data
Warning: Sample at 97.416023383, 33.8853976114 in WetlandPoint.csv is missing some environmental data (e.g. 2.5mbiossp245_2081-2100_1)
Warning: Skipping sample at 97.416023383, 33.8853976114 which has no environmental data
Warning: Sample at 98.4543352972, 33.8492774293 in WetlandPoint.csv is missing some environmental data (e.g. 2.5mbiossp245_2081-2100_1)
Warning: Skipping sample at 98.4543352972, 33.8492774293 which has no environmental data
Warning: Sample at 98.4543352972, 33.8492774293 in WetlandPoint.csv is missing some environmental data (e.g. 2.5mbiossp245_2081-2100_1)
Warning: Skipping sample at 98.4543352972, 33.8492774293 which has no environmental data
Warning: Sample at 98.476228548, 33.8042772411 in WetlandPoint.csv is missing some environmental data (e.g. 2.5mbiossp245_2081-2100_1)
Warning: Skipping sample at 98.476228548, 33.8042772411 which has no environmental data
Warning: Sample at 98.4870320162, 33.8043226388 in WetlandPoint.csv is missing some environmental data (e.g. 2.5mbiossp245_2081-2100_1)
Warning: Skipping sample at 98.4870320162, 33.8043226388 which has no environmental data
Warning: Sample at 98.4761735883, 33.8132960638 in WetlandPoint.csv is missing some environmental data (e.g. 2.5mbiossp245_2081-2100_1)
Warning: Skipping sample at 98.4761735883, 33.8132960638 which has no environmental data
Warning: Sample at 98.4761186041, 33.8223148731 in WetlandPoint.csv is missing some environmental data (e.g. 2.5mbiossp245_2081-2100_1)
Warning: Skipping sample at 98.4761186041, 33.8223148731 which has no environmental data
Warning: Sample at 98.4760635954, 33.8313336692 in WetlandPoint.csv is missing some environmental data (e.g. 2.5mbiossp245_2081-2100_1)
Warning: Skipping sample at 98.4760635954, 33.8313336692 which has no environmental data
Warning: Sample at 98.476228548, 33.8042772411 in WetlandPoint.csv is missing some environmental data (e.g. 2.5mbiossp245_2081-2100_1)
Warning: Skipping sample at 98.476228548, 33.8042772411 which has no environmental data
Warning: Sample at 98.4870320162, 33.8043226388 in WetlandPoint.csv is missing some environmental data (e.g. 2.5mbiossp245_2081-2100_1)
Warning: Skipping sample at 98.4870320162, 33.8043226388 which has no environmental data
Warning: Sample at 98.4761735883, 33.8132960638 in WetlandPoint.csv is missing some environmental data (e.g. 2.5mbiossp245_2081-2100_1)
Warning: Skipping sample at 98.4761735883, 33.8132960638 which has no environmental data
Warning: Sample at 98.4761186041, 33.8223148731 in WetlandPoint.csv is missing some environmental data (e.g. 2.5mbiossp245_2081-2100_1)
Warning: Skipping sample at 98.4761186041, 33.8223148731 which has no environmental data
Warning: Sample at 98.4760635954, 33.8313336692 in WetlandPoint.csv is missing some environmental data (e.g. 2.5mbiossp245_2081-2100_1)
Warning: Skipping sample at 98.4760635954, 33.8313336692 which has no environmental data
Warning: Sample at 97.4181837238, 33.7681932299 in WetlandPoint.csv is missing some environmental data (e.g. 2.5mbiossp245_2081-2100_1)
Warning: Skipping sample at 97.4181837238, 33.7681932299 which has no environmental data
Warning: Sample at 97.4180179868, 33.7772090351 in WetlandPoint.csv is missing some environmental data (e.g. 2.5mbiossp245_2081-2100_1)
Warning: Skipping sample at 97.4180179868, 33.7772090351 which has no environmental data
Warning: Sample at 97.4178521761, 33.7862248264 in WetlandPoint.csv is missing some environmental data (e.g. 2.5mbiossp245_2081-2100_1)
Warning: Skipping sample at 97.4178521761, 33.7862248264 which has no environmental data
Warning: Sample at 97.4068876875, 33.7951016039 in WetlandPoint.csv is missing some environmental data (e.g. 2.5mbiossp245_2081-2100_1)
Warning: Skipping sample at 97.4068876875, 33.7951016039 which has no environmental data
Warning: Sample at 97.4181837238, 33.7681932299 in WetlandPoint.csv is missing some environmental data (e.g. 2.5mbiossp245_2081-2100_1)
Warning: Skipping sample at 97.4181837238, 33.7681932299 which has no environmental data
Warning: Sample at 97.4180179868, 33.7772090351 in WetlandPoint.csv is missing some environmental data (e.g. 2.5mbiossp245_2081-2100_1)
Warning: Skipping sample at 97.4180179868, 33.7772090351 which has no environmental data
Warning: Sample at 97.4178521761, 33.7862248264 in WetlandPoint.csv is missing some environmental data (e.g. 2.5mbiossp245_2081-2100_1)
Warning: Skipping sample at 97.4178521761, 33.7862248264 which has no environmental data
Warning: Sample at 97.4068876875, 33.7951016039 in WetlandPoint.csv is missing some environmental data (e.g. 2.5mbiossp245_2081-2100_1)
Warning: Skipping sample at 97.4068876875, 33.7951016039 which has no environmental data
Warning: Sample at 98.4765029803, 33.7591829286 in WetlandPoint.csv is missing some environmental data (e.g. 2.5mbiossp245_2081-2100_1)
Warning: Skipping sample at 98.4765029803, 33.7591829286 which has no environmental data
Warning: Sample at 98.4873007886, 33.7592282495 in WetlandPoint.csv is missing some environmental data (e.g. 2.5mbiossp245_2081-2100_1)
Warning: Skipping sample at 98.4873007886, 33.7592282495 which has no environmental data
Warning: Sample at 98.4764481427, 33.7682018177 in WetlandPoint.csv is missing some environmental data (e.g. 2.5mbiossp245_2081-2100_1)
Warning: Skipping sample at 98.4764481427, 33.7682018177 which has no environmental data
Warning: Sample at 98.4872470819, 33.7682471539 in WetlandPoint.csv is missing some environmental data (e.g. 2.5mbiossp245_2081-2100_1)
Warning: Skipping sample at 98.4872470819, 33.7682471539 which has no environmental data
Warning: Sample at 98.4980460451, 33.7682915454 in WetlandPoint.csv is missing some environmental data (e.g. 2.5mbiossp245_2081-2100_1)
Warning: Skipping sample at 98.4980460451, 33.7682915454 which has no environmental data
Warning: Sample at 98.5088450316, 33.7683349921 in WetlandPoint.csv is missing some environmental data (e.g. 2.5mbiossp245_2081-2100_1)
Warning: Skipping sample at 98.5088450316, 33.7683349921 which has no environmental data
Warning: Sample at 98.4871933514, 33.7772660451 in WetlandPoint.csv is missing some environmental data (e.g. 2.5mbiossp245_2081-2100_1)
Warning: Skipping sample at 98.4871933514, 33.7772660451 which has no environmental data
Warning: Sample at 98.4763383942, 33.786239556 in WetlandPoint.csv is missing some environmental data (e.g. 2.5mbiossp245_2081-2100_1)
Warning: Skipping sample at 98.4763383942, 33.786239556 which has no environmental data
Warning: Sample at 98.4871395969, 33.7862849229 in WetlandPoint.csv is missing some environmental data (e.g. 2.5mbiossp245_2081-2100_1)
Warning: Skipping sample at 98.4871395969, 33.7862849229 which has no environmental data
Warning: Sample at 98.4762834833, 33.7952584052 in WetlandPoint.csv is missing some environmental data (e.g. 2.5mbiossp245_2081-2100_1)
Warning: Skipping sample at 98.4762834833, 33.7952584052 which has no environmental data
Warning: Sample at 98.4870858185, 33.7953037875 in WetlandPoint.csv is missing some environmental data (e.g. 2.5mbiossp245_2081-2100_1)
Warning: Skipping sample at 98.4870858185, 33.7953037875 which has no environmental data
Warning: Sample at 98.4765029803, 33.7591829286 in WetlandPoint.csv is missing some environmental data (e.g. 2.5mbiossp245_2081-2100_1)
Warning: Skipping sample at 98.4765029803, 33.7591829286 which has no environmental data
Warning: Sample at 98.4873007886, 33.7592282495 in WetlandPoint.csv is missing some environmental data (e.g. 2.5mbiossp245_2081-2100_1)
Warning: Skipping sample at 98.4873007886, 33.7592282495 which has no environmental data
Warning: Sample at 98.4764481427, 33.7682018177 in WetlandPoint.csv is missing some environmental data (e.g. 2.5mbiossp245_2081-2100_1)
Warning: Skipping sample at 98.4764481427, 33.7682018177 which has no environmental data
Warning: Sample at 98.4872470819, 33.7682471539 in WetlandPoint.csv is missing some environmental data (e.g. 2.5mbiossp245_2081-2100_1)
Warning: Skipping sample at 98.4872470819, 33.7682471539 which has no environmental data
Warning: Sample at 98.4980460451, 33.7682915454 in WetlandPoint.csv is missing some environmental data (e.g. 2.5mbiossp245_2081-2100_1)
Warning: Skipping sample at 98.4980460451, 33.7682915454 which has no environmental data
Warning: Sample at 98.5088450316, 33.7683349921 in WetlandPoint.csv is missing some environmental data (e.g. 2.5mbiossp245_2081-2100_1)
Warning: Skipping sample at 98.5088450316, 33.7683349921 which has no environmental data
Warning: Sample at 98.4871933514, 33.7772660451 in WetlandPoint.csv is missing some environmental data (e.g. 2.5mbiossp245_2081-2100_1)
Warning: Skipping sample at 98.4871933514, 33.7772660451 which has no environmental data
Warning: Sample at 98.4763383942, 33.786239556 in WetlandPoint.csv is missing some environmental data (e.g. 2.5mbiossp245_2081-2100_1)
Warning: Skipping sample at 98.4763383942, 33.786239556 which has no environmental data
Warning: Sample at 98.4871395969, 33.7862849229 in WetlandPoint.csv is missing some environmental data (e.g. 2.5mbiossp245_2081-2100_1)
Warning: Skipping sample at 98.4871395969, 33.7862849229 which has no environmental data
Warning: Sample at 98.4762834833, 33.7952584052 in WetlandPoint.csv is missing some environmental data (e.g. 2.5mbiossp245_2081-2100_1)
Warning: Skipping sample at 98.4762834833, 33.7952584052 which has no environmental data
Warning: Sample at 98.4870858185, 33.7953037875 in WetlandPoint.csv is missing some environmental data (e.g. 2.5mbiossp245_2081-2100_1)
Warning: Skipping sample at 98.4870858185, 33.7953037875 which has no environmental data
Warning: Sample at 98.5196943547, 33.7593585454 in WetlandPoint.csv is missing some environmental data (e.g. 2.5mbiossp245_2081-2100_1)
Warning: Skipping sample at 98.5196943547, 33.7593585454 which has no environmental data
Warning: Sample at 98.5196440411, 33.7683774939 in WetlandPoint.csv is missing some environmental data (e.g. 2.5mbiossp245_2081-2100_1)
Warning: Skipping sample at 98.5196440411, 33.7683774939 which has no environmental data
Warning: Sample at 98.5196943547, 33.7593585454 in WetlandPoint.csv is missing some environmental data (e.g. 2.5mbiossp245_2081-2100_1)
Warning: Skipping sample at 98.5196943547, 33.7593585454 which has no environmental data
Warning: Sample at 98.5196440411, 33.7683774939 in WetlandPoint.csv is missing some environmental data (e.g. 2.5mbiossp245_2081-2100_1)
Warning: Skipping sample at 98.5196440411, 33.7683774939 which has no environmental data
Warning: Sample at 97.4186804926, 33.741145731 in WetlandPoint.csv is missing some environmental data (e.g. 2.5mbiossp245_2081-2100_1)
Warning: Skipping sample at 97.4186804926, 33.741145731 which has no environmental data
Warning: Sample at 97.4294723923, 33.741283506 in WetlandPoint.csv is missing some environmental data (e.g. 2.5mbiossp245_2081-2100_1)
Warning: Skipping sample at 97.4294723923, 33.741283506 which has no environmental data
Warning: Sample at 97.4185149766, 33.7501615779 in WetlandPoint.csv is missing some environmental data (e.g. 2.5mbiossp245_2081-2100_1)
Warning: Skipping sample at 97.4185149766, 33.7501615779 which has no environmental data
Warning: Sample at 97.4186804926, 33.741145731 in WetlandPoint.csv is missing some environmental data (e.g. 2.5mbiossp245_2081-2100_1)
Warning: Skipping sample at 97.4186804926, 33.741145731 which has no environmental data
Warning: Sample at 97.4294723923, 33.741283506 in WetlandPoint.csv is missing some environmental data (e.g. 2.5mbiossp245_2081-2100_1)
Warning: Skipping sample at 97.4294723923, 33.741283506 which has no environmental data
Warning: Sample at 97.4185149766, 33.7501615779 in WetlandPoint.csv is missing some environmental data (e.g. 2.5mbiossp245_2081-2100_1)
Warning: Skipping sample at 97.4185149766, 33.7501615779 which has no environmental data
Warning: Sample at 102.319671791, 33.7516978196 in WetlandPoint.csv is missing some environmental data (e.g. 2.5mbiossp245_2081-2100_1)
Warning: Skipping sample at 102.319671791, 33.7516978196 which has no environmental data
Warning: Sample at 102.319671791, 33.7516978196 in WetlandPoint.csv is missing some environmental data (e.g. 2.5mbiossp245_2081-2100_1)
Warning: Skipping sample at 102.319671791, 33.7516978196 which has no environmental data
Warning: Sample at 97.4301292116, 33.7052197928 in WetlandPoint.csv is missing some environmental data (e.g. 2.5mbiossp245_2081-2100_1)
Warning: Skipping sample at 97.4301292116, 33.7052197928 which has no environmental data
Warning: Sample at 97.4301292116, 33.7052197928 in WetlandPoint.csv is missing some environmental data (e.g. 2.5mbiossp245_2081-2100_1)
Warning: Skipping sample at 97.4301292116, 33.7052197928 which has no environmental data
Warning: Sample at 98.6064487083, 33.6784923774 in WetlandPoint.csv is missing some environmental data (e.g. 2.5mbiossp245_2081-2100_1)
Warning: Skipping sample at 98.6064487083, 33.6784923774 which has no environmental data
Warning: Sample at 98.6172366129, 33.6785262607 in WetlandPoint.csv is missing some environmental data (e.g. 2.5mbiossp245_2081-2100_1)
Warning: Skipping sample at 98.6172366129, 33.6785262607 which has no environmental data
Warning: Sample at 98.6064076079, 33.6875115487 in WetlandPoint.csv is missing some environmental data (e.g. 2.5mbiossp245_2081-2100_1)
Warning: Skipping sample at 98.6064076079, 33.6875115487 which has no environmental data
Warning: Sample at 98.6064487083, 33.6784923774 in WetlandPoint.csv is missing some environmental data (e.g. 2.5mbiossp245_2081-2100_1)
Warning: Skipping sample at 98.6064487083, 33.6784923774 which has no environmental data
Warning: Sample at 98.6172366129, 33.6785262607 in WetlandPoint.csv is missing some environmental data (e.g. 2.5mbiossp245_2081-2100_1)
Warning: Skipping sample at 98.6172366129, 33.6785262607 which has no environmental data
Warning: Sample at 98.6064076079, 33.6875115487 in WetlandPoint.csv is missing some environmental data (e.g. 2.5mbiossp245_2081-2100_1)
Warning: Skipping sample at 98.6064076079, 33.6875115487 which has no environmental data
Warning: Sample at 101.850375174, 33.5921514056 in WetlandPoint.csv is missing some environmental data (e.g. 2.5mbiossp245_2081-2100_1)
Warning: Skipping sample at 101.850375174, 33.5921514056 which has no environmental data
Warning: Sample at 101.850375174, 33.5921514056 in WetlandPoint.csv is missing some environmental data (e.g. 2.5mbiossp245_2081-2100_1)
Warning: Skipping sample at 101.850375174, 33.5921514056 which has no environmental data
Warning: Sample at 98.6393388052, 33.5523209467 in WetlandPoint.csv is missing some environmental data (e.g. 2.5mbiossp245_2081-2100_1)
Warning: Skipping sample at 98.6393388052, 33.5523209467 which has no environmental data
Warning: Sample at 98.6392262961, 33.5793790766 in WetlandPoint.csv is missing some environmental data (e.g. 2.5mbiossp245_2081-2100_1)
Warning: Skipping sample at 98.6392262961, 33.5793790766 which has no environmental data
Warning: Sample at 98.6500018932, 33.5794100191 in WetlandPoint.csv is missing some environmental data (e.g. 2.5mbiossp245_2081-2100_1)
Warning: Skipping sample at 98.6500018932, 33.5794100191 which has no environmental data
Warning: Sample at 98.6391887597, 33.5883984268 in WetlandPoint.csv is missing some environmental data (e.g. 2.5mbiossp245_2081-2100_1)
Warning: Skipping sample at 98.6391887597, 33.5883984268 which has no environmental data
Warning: Sample at 98.6499654778, 33.5884293799 in WetlandPoint.csv is missing some environmental data (e.g. 2.5mbiossp245_2081-2100_1)
Warning: Skipping sample at 98.6499654778, 33.5884293799 which has no environmental data
Warning: Sample at 98.6393388052, 33.5523209467 in WetlandPoint.csv is missing some environmental data (e.g. 2.5mbiossp245_2081-2100_1)
Warning: Skipping sample at 98.6393388052, 33.5523209467 which has no environmental data
Warning: Sample at 98.6392262961, 33.5793790766 in WetlandPoint.csv is missing some environmental data (e.g. 2.5mbiossp245_2081-2100_1)
Warning: Skipping sample at 98.6392262961, 33.5793790766 which has no environmental data
Warning: Sample at 98.6500018932, 33.5794100191 in WetlandPoint.csv is missing some environmental data (e.g. 2.5mbiossp245_2081-2100_1)
Warning: Skipping sample at 98.6500018932, 33.5794100191 which has no environmental data
Warning: Sample at 98.6391887597, 33.5883984268 in WetlandPoint.csv is missing some environmental data (e.g. 2.5mbiossp245_2081-2100_1)
Warning: Skipping sample at 98.6391887597, 33.5883984268 which has no environmental data
Warning: Sample at 98.6499654778, 33.5884293799 in WetlandPoint.csv is missing some environmental data (e.g. 2.5mbiossp245_2081-2100_1)
Warning: Skipping sample at 98.6499654778, 33.5884293799 which has no environmental data
Warning: Sample at 98.6933593751, 33.5073687362 in WetlandPoint.csv is missing some environmental data (e.g. 2.5mbiossp245_2081-2100_1)
Warning: Skipping sample at 98.6933593751, 33.5073687362 which has no environmental data
Warning: Sample at 98.6933593751, 33.5073687362 in WetlandPoint.csv is missing some environmental data (e.g. 2.5mbiossp245_2081-2100_1)
Warning: Skipping sample at 98.6933593751, 33.5073687362 which has no environmental data
Warning: Sample at 97.5525659232, 33.4812556208 in WetlandPoint.csv is missing some environmental data (e.g. 2.5mbiossp245_2081-2100_1)
Warning: Skipping sample at 97.5525659232, 33.4812556208 which has no environmental data
Warning: Sample at 97.5522658083, 33.4992891772 in WetlandPoint.csv is missing some environmental data (e.g. 2.5mbiossp245_2081-2100_1)
Warning: Skipping sample at 97.5522658083, 33.4992891772 which has no environmental data
Warning: Sample at 97.5525659232, 33.4812556208 in WetlandPoint.csv is missing some environmental data (e.g. 2.5mbiossp245_2081-2100_1)
Warning: Skipping sample at 97.5525659232, 33.4812556208 which has no environmental data
Warning: Sample at 97.5522658083, 33.4992891772 in WetlandPoint.csv is missing some environmental data (e.g. 2.5mbiossp245_2081-2100_1)
Warning: Skipping sample at 97.5522658083, 33.4992891772 which has no environmental data
Warning: Sample at 98.7365356177, 33.4713895571 in WetlandPoint.csv is missing some environmental data (e.g. 2.5mbiossp245_2081-2100_1)
Warning: Skipping sample at 98.7365356177, 33.4713895571 which has no environmental data
Warning: Sample at 98.7365356177, 33.4713895571 in WetlandPoint.csv is missing some environmental data (e.g. 2.5mbiossp245_2081-2100_1)
Warning: Skipping sample at 98.7365356177, 33.4713895571 which has no environmental data
Warning: Sample at 97.6066564218, 33.4638383612 in WetlandPoint.csv is missing some environmental data (e.g. 2.5mbiossp245_2081-2100_1)
Warning: Skipping sample at 97.6066564218, 33.4638383612 which has no environmental data
Warning: Sample at 97.6389315871, 33.4641969739 in WetlandPoint.csv is missing some environmental data (e.g. 2.5mbiossp245_2081-2100_1)
Warning: Skipping sample at 97.6389315871, 33.4641969739 which has no environmental data
Warning: Sample at 97.6066564218, 33.4638383612 in WetlandPoint.csv is missing some environmental data (e.g. 2.5mbiossp245_2081-2100_1)
Warning: Skipping sample at 97.6066564218, 33.4638383612 which has no environmental data
Warning: Sample at 97.6389315871, 33.4641969739 in WetlandPoint.csv is missing some environmental data (e.g. 2.5mbiossp245_2081-2100_1)
Warning: Skipping sample at 97.6389315871, 33.4641969739 which has no environmental data
Warning: Sample at 98.7259152068, 33.4262681004 in WetlandPoint.csv is missing some environmental data (e.g. 2.5mbiossp245_2081-2100_1)
Warning: Skipping sample at 98.7259152068, 33.4262681004 which has no environmental data
Warning: Sample at 98.7258868546, 33.4352877497 in WetlandPoint.csv is missing some environmental data (e.g. 2.5mbiossp245_2081-2100_1)
Warning: Skipping sample at 98.7258868546, 33.4352877497 which has no environmental data
Warning: Sample at 98.7366174454, 33.4443307037 in WetlandPoint.csv is missing some environmental data (e.g. 2.5mbiossp245_2081-2100_1)
Warning: Skipping sample at 98.7366174454, 33.4443307037 which has no environmental data
Warning: Sample at 98.7365901816, 33.4533503347 in WetlandPoint.csv is missing some environmental data (e.g. 2.5mbiossp245_2081-2100_1)
Warning: Skipping sample at 98.7365901816, 33.4533503347 which has no environmental data
Warning: Sample at 98.7258017223, 33.4623466187 in WetlandPoint.csv is missing some environmental data (e.g. 2.5mbiossp245_2081-2100_1)
Warning: Skipping sample at 98.7258017223, 33.4623466187 which has no environmental data
Warning: Sample at 98.7259152068, 33.4262681004 in WetlandPoint.csv is missing some environmental data (e.g. 2.5mbiossp245_2081-2100_1)
Warning: Skipping sample at 98.7259152068, 33.4262681004 which has no environmental data
Warning: Sample at 98.7258868546, 33.4352877497 in WetlandPoint.csv is missing some environmental data (e.g. 2.5mbiossp245_2081-2100_1)
Warning: Skipping sample at 98.7258868546, 33.4352877497 which has no environmental data
Warning: Sample at 98.7366174454, 33.4443307037 in WetlandPoint.csv is missing some environmental data (e.g. 2.5mbiossp245_2081-2100_1)
Warning: Skipping sample at 98.7366174454, 33.4443307037 which has no environmental data
Warning: Sample at 98.7365901816, 33.4533503347 in WetlandPoint.csv is missing some environmental data (e.g. 2.5mbiossp245_2081-2100_1)
Warning: Skipping sample at 98.7365901816, 33.4533503347 which has no environmental data
Warning: Sample at 98.7258017223, 33.4623466187 in WetlandPoint.csv is missing some environmental data (e.g. 2.5mbiossp245_2081-2100_1)
Warning: Skipping sample at 98.7258017223, 33.4623466187 which has no environmental data
Warning: Sample at 101.705096427, 33.4241173038 in WetlandPoint.csv is missing some environmental data (e.g. 2.5mbiossp245_2081-2100_1)
Warning: Skipping sample at 101.705096427, 33.4241173038 which has no environmental data
Warning: Sample at 101.705096427, 33.4241173038 in WetlandPoint.csv is missing some environmental data (e.g. 2.5mbiossp245_2081-2100_1)
Warning: Skipping sample at 101.705096427, 33.4241173038 which has no environmental data
Warning: Sample at 102.40391063, 33.4249221669 in WetlandPoint.csv is missing some environmental data (e.g. 2.5mbiossp245_2081-2100_1)
Warning: Skipping sample at 102.40391063, 33.4249221669 which has no environmental data
Warning: Sample at 102.40391063, 33.4249221669 in WetlandPoint.csv is missing some environmental data (e.g. 2.5mbiossp245_2081-2100_1)
Warning: Skipping sample at 102.40391063, 33.4249221669 which has no environmental data
Warning: Sample at 102.251888706, 33.3839352698 in WetlandPoint.csv is missing some environmental data (e.g. 2.5mbiossp245_2081-2100_1)
Warning: Skipping sample at 102.251888706, 33.3839352698 which has no environmental data
Warning: Sample at 102.262959665, 33.3926584142 in WetlandPoint.csv is missing some environmental data (e.g. 2.5mbiossp245_2081-2100_1)
Warning: Skipping sample at 102.262959665, 33.3926584142 which has no environmental data
Warning: Sample at 102.251888706, 33.3839352698 in WetlandPoint.csv is missing some environmental data (e.g. 2.5mbiossp245_2081-2100_1)
Warning: Skipping sample at 102.251888706, 33.3839352698 which has no environmental data
Warning: Sample at 102.262959665, 33.3926584142 in WetlandPoint.csv is missing some environmental data (e.g. 2.5mbiossp245_2081-2100_1)
Warning: Skipping sample at 102.262959665, 33.3926584142 which has no environmental data
Warning: Sample at 102.306240661, 33.4005255027 in WetlandPoint.csv is missing some environmental data (e.g. 2.5mbiossp245_2081-2100_1)
Warning: Skipping sample at 102.306240661, 33.4005255027 which has no environmental data
Warning: Sample at 102.32771179, 33.3999509218 in WetlandPoint.csv is missing some environmental data (e.g. 2.5mbiossp245_2081-2100_1)
Warning: Skipping sample at 102.32771179, 33.3999509218 which has no environmental data
Warning: Sample at 102.306240661, 33.4005255027 in WetlandPoint.csv is missing some environmental data (e.g. 2.5mbiossp245_2081-2100_1)
Warning: Skipping sample at 102.306240661, 33.4005255027 which has no environmental data
Warning: Sample at 102.32771179, 33.3999509218 in WetlandPoint.csv is missing some environmental data (e.g. 2.5mbiossp245_2081-2100_1)
Warning: Skipping sample at 102.32771179, 33.3999509218 which has no environmental data
Warning: Sample at 98.7690853818, 33.3722373604 in WetlandPoint.csv is missing some environmental data (e.g. 2.5mbiossp245_2081-2100_1)
Warning: Skipping sample at 98.7690853818, 33.3722373604 which has no environmental data
Warning: Sample at 98.7690853818, 33.3722373604 in WetlandPoint.csv is missing some environmental data (e.g. 2.5mbiossp245_2081-2100_1)
Warning: Skipping sample at 98.7690853818, 33.3722373604 which has no environmental data
Warning: Sample at 102.218689061, 33.3577590372 in WetlandPoint.csv is missing some environmental data (e.g. 2.5mbiossp245_2081-2100_1)
Warning: Skipping sample at 102.218689061, 33.3577590372 which has no environmental data
Warning: Sample at 102.218689061, 33.3577590372 in WetlandPoint.csv is missing some environmental data (e.g. 2.5mbiossp245_2081-2100_1)
Warning: Skipping sample at 102.218689061, 33.3577590372 which has no environmental data
Warning: Sample at 102.206635804, 33.3220142083 in WetlandPoint.csv is missing some environmental data (e.g. 2.5mbiossp245_2081-2100_1)
Warning: Skipping sample at 102.206635804, 33.3220142083 which has no environmental data
Warning: Sample at 102.217362875, 33.3217365743 in WetlandPoint.csv is missing some environmental data (e.g. 2.5mbiossp245_2081-2100_1)
Warning: Skipping sample at 102.217362875, 33.3217365743 which has no environmental data
Warning: Sample at 102.218025673, 33.3397478378 in WetlandPoint.csv is missing some environmental data (e.g. 2.5mbiossp245_2081-2100_1)
Warning: Skipping sample at 102.218025673, 33.3397478378 which has no environmental data
Warning: Sample at 102.206635804, 33.3220142083 in WetlandPoint.csv is missing some environmental data (e.g. 2.5mbiossp245_2081-2100_1)
Warning: Skipping sample at 102.206635804, 33.3220142083 which has no environmental data
Warning: Sample at 102.217362875, 33.3217365743 in WetlandPoint.csv is missing some environmental data (e.g. 2.5mbiossp245_2081-2100_1)
Warning: Skipping sample at 102.217362875, 33.3217365743 which has no environmental data
Warning: Sample at 102.218025673, 33.3397478378 in WetlandPoint.csv is missing some environmental data (e.g. 2.5mbiossp245_2081-2100_1)
Warning: Skipping sample at 102.218025673, 33.3397478378 which has no environmental data
Warning: Sample at 101.818916262, 33.2863482966 in WetlandPoint.csv is missing some environmental data (e.g. 2.5mbiossp245_2081-2100_1)
Warning: Skipping sample at 101.818916262, 33.2863482966 which has no environmental data
Warning: Sample at 101.808478425, 33.29560038 in WetlandPoint.csv is missing some environmental data (e.g. 2.5mbiossp245_2081-2100_1)
Warning: Skipping sample at 101.808478425, 33.29560038 which has no environmental data
Warning: Sample at 101.818916262, 33.2863482966 in WetlandPoint.csv is missing some environmental data (e.g. 2.5mbiossp245_2081-2100_1)
Warning: Skipping sample at 101.818916262, 33.2863482966 which has no environmental data
Warning: Sample at 101.808478425, 33.29560038 in WetlandPoint.csv is missing some environmental data (e.g. 2.5mbiossp245_2081-2100_1)
Warning: Skipping sample at 101.808478425, 33.29560038 which has no environmental data
Warning: Sample at 102.215708458, 33.2767081359 in WetlandPoint.csv is missing some environmental data (e.g. 2.5mbiossp245_2081-2100_1)
Warning: Skipping sample at 102.215708458, 33.2767081359 which has no environmental data
Warning: Sample at 102.215708458, 33.2767081359 in WetlandPoint.csv is missing some environmental data (e.g. 2.5mbiossp245_2081-2100_1)
Warning: Skipping sample at 102.215708458, 33.2767081359 which has no environmental data
Warning: Sample at 101.462845891, 33.2217859037 in WetlandPoint.csv is missing some environmental data (e.g. 2.5mbiossp245_2081-2100_1)
Warning: Skipping sample at 101.462845891, 33.2217859037 which has no environmental data
Warning: Sample at 101.462845891, 33.2217859037 in WetlandPoint.csv is missing some environmental data (e.g. 2.5mbiossp245_2081-2100_1)
Warning: Skipping sample at 101.462845891, 33.2217859037 which has no environmental data
Warning: Sample at 101.556979464, 33.1387373768 in WetlandPoint.csv is missing some environmental data (e.g. 2.5mbiossp245_2081-2100_1)
Warning: Skipping sample at 101.556979464, 33.1387373768 which has no environmental data
Warning: Sample at 101.556979464, 33.1387373768 in WetlandPoint.csv is missing some environmental data (e.g. 2.5mbiossp245_2081-2100_1)
Warning: Skipping sample at 101.556979464, 33.1387373768 which has no environmental data
Warning: Sample at 99.8835218195, 33.0175410981 in WetlandPoint.csv is missing some environmental data (e.g. 2.5mbiossp245_2081-2100_1)
Warning: Skipping sample at 99.8835218195, 33.0175410981 which has no environmental data
Warning: Sample at 99.8837918845, 33.0445988691 in WetlandPoint.csv is missing some environmental data (e.g. 2.5mbiossp245_2081-2100_1)
Warning: Skipping sample at 99.8837918845, 33.0445988691 which has no environmental data
Warning: Sample at 99.8835218195, 33.0175410981 in WetlandPoint.csv is missing some environmental data (e.g. 2.5mbiossp245_2081-2100_1)
Warning: Skipping sample at 99.8835218195, 33.0175410981 which has no environmental data
Warning: Sample at 99.8837918845, 33.0445988691 in WetlandPoint.csv is missing some environmental data (e.g. 2.5mbiossp245_2081-2100_1)
Warning: Skipping sample at 99.8837918845, 33.0445988691 which has no environmental data
Warning: Sample at 101.156198612, 32.9659696905 in WetlandPoint.csv is missing some environmental data (e.g. 2.5mbiossp245_2081-2100_1)
Warning: Skipping sample at 101.156198612, 32.9659696905 which has no environmental data
Warning: Sample at 101.156198612, 32.9659696905 in WetlandPoint.csv is missing some environmental data (e.g. 2.5mbiossp245_2081-2100_1)
Warning: Skipping sample at 101.156198612, 32.9659696905 which has no environmental data
Warning: Sample at 99.4011220396, 32.8847185334 in WetlandPoint.csv is missing some environmental data (e.g. 2.5mbiossp245_2081-2100_1)
Warning: Skipping sample at 99.4011220396, 32.8847185334 which has no environmental data
Warning: Sample at 99.4118127094, 32.8846837884 in WetlandPoint.csv is missing some environmental data (e.g. 2.5mbiossp245_2081-2100_1)
Warning: Skipping sample at 99.4118127094, 32.8846837884 which has no environmental data
Warning: Sample at 99.3904709149, 32.8937726929 in WetlandPoint.csv is missing some environmental data (e.g. 2.5mbiossp245_2081-2100_1)
Warning: Skipping sample at 99.3904709149, 32.8937726929 which has no environmental data
Warning: Sample at 99.4011220396, 32.8847185334 in WetlandPoint.csv is missing some environmental data (e.g. 2.5mbiossp245_2081-2100_1)
Warning: Skipping sample at 99.4011220396, 32.8847185334 which has no environmental data
Warning: Sample at 99.4118127094, 32.8846837884 in WetlandPoint.csv is missing some environmental data (e.g. 2.5mbiossp245_2081-2100_1)
Warning: Skipping sample at 99.4118127094, 32.8846837884 which has no environmental data
Warning: Sample at 99.3904709149, 32.8937726929 in WetlandPoint.csv is missing some environmental data (e.g. 2.5mbiossp245_2081-2100_1)
Warning: Skipping sample at 99.3904709149, 32.8937726929 which has no environmental data
Warning: Sample at 101.176258971, 32.9115149038 in WetlandPoint.csv is missing some environmental data (e.g. 2.5mbiossp245_2081-2100_1)
Warning: Skipping sample at 101.176258971, 32.9115149038 which has no environmental data
Warning: Sample at 101.176258971, 32.9115149038 in WetlandPoint.csv is missing some environmental data (e.g. 2.5mbiossp245_2081-2100_1)
Warning: Skipping sample at 101.176258971, 32.9115149038 which has no environmental data
Warning: Sample at 99.4757636195, 32.8483750919 in WetlandPoint.csv is missing some environmental data (e.g. 2.5mbiossp245_2081-2100_1)
Warning: Skipping sample at 99.4757636195, 32.8483750919 which has no environmental data
Warning: Sample at 99.486449821, 32.848334007 in WetlandPoint.csv is missing some environmental data (e.g. 2.5mbiossp245_2081-2100_1)
Warning: Skipping sample at 99.486449821, 32.848334007 which has no environmental data
Warning: Sample at 99.4971360006, 32.8482920095 in WetlandPoint.csv is missing some environmental data (e.g. 2.5mbiossp245_2081-2100_1)
Warning: Skipping sample at 99.4971360006, 32.8482920095 which has no environmental data
Warning: Sample at 99.4758117625, 32.8573953708 in WetlandPoint.csv is missing some environmental data (e.g. 2.5mbiossp245_2081-2100_1)
Warning: Skipping sample at 99.4758117625, 32.8573953708 which has no environmental data
Warning: Sample at 99.4757636195, 32.8483750919 in WetlandPoint.csv is missing some environmental data (e.g. 2.5mbiossp245_2081-2100_1)
Warning: Skipping sample at 99.4757636195, 32.8483750919 which has no environmental data
Warning: Sample at 99.486449821, 32.848334007 in WetlandPoint.csv is missing some environmental data (e.g. 2.5mbiossp245_2081-2100_1)
Warning: Skipping sample at 99.486449821, 32.848334007 which has no environmental data
Warning: Sample at 99.4971360006, 32.8482920095 in WetlandPoint.csv is missing some environmental data (e.g. 2.5mbiossp245_2081-2100_1)
Warning: Skipping sample at 99.4971360006, 32.8482920095 which has no environmental data
Warning: Sample at 99.4758117625, 32.8573953708 in WetlandPoint.csv is missing some environmental data (e.g. 2.5mbiossp245_2081-2100_1)
Warning: Skipping sample at 99.4758117625, 32.8573953708 which has no environmental data
Warning: Sample at 100.10563744, 32.7992953219 in WetlandPoint.csv is missing some environmental data (e.g. 2.5mbiossp245_2081-2100_1)
Warning: Skipping sample at 100.10563744, 32.7992953219 which has no environmental data
Warning: Sample at 100.10563744, 32.7992953219 in WetlandPoint.csv is missing some environmental data (e.g. 2.5mbiossp245_2081-2100_1)
Warning: Skipping sample at 100.10563744, 32.7992953219 which has no environmental data
Warning: Sample at 99.6995323963, 32.7661408518 in WetlandPoint.csv is missing some environmental data (e.g. 2.5mbiossp245_2081-2100_1)
Warning: Skipping sample at 99.6995323963, 32.7661408518 which has no environmental data
Warning: Sample at 99.6995323963, 32.7661408518 in WetlandPoint.csv is missing some environmental data (e.g. 2.5mbiossp245_2081-2100_1)
Warning: Skipping sample at 99.6995323963, 32.7661408518 which has no environmental data
Warning: Sample at 100.275332516, 32.716503827 in WetlandPoint.csv is missing some environmental data (e.g. 2.5mbiossp245_2081-2100_1)
Warning: Skipping sample at 100.275332516, 32.716503827 which has no environmental data
Warning: Sample at 100.275332516, 32.716503827 in WetlandPoint.csv is missing some environmental data (e.g. 2.5mbiossp245_2081-2100_1)
Warning: Skipping sample at 100.275332516, 32.716503827 which has no environmental data
Warning: Sample at 100.103857559, 32.6549898842 in WetlandPoint.csv is missing some environmental data (e.g. 2.5mbiossp245_2081-2100_1)
Warning: Skipping sample at 100.103857559, 32.6549898842 which has no environmental data
Warning: Sample at 100.103857559, 32.6549898842 in WetlandPoint.csv is missing some environmental data (e.g. 2.5mbiossp245_2081-2100_1)
Warning: Skipping sample at 100.103857559, 32.6549898842 which has no environmental data
Warning: Sample at 100.666499209, 32.5225089071 in WetlandPoint.csv is missing some environmental data (e.g. 2.5mbiossp245_2081-2100_1)
Warning: Skipping sample at 100.666499209, 32.5225089071 which has no environmental data
Warning: Sample at 100.666499209, 32.5225089071 in WetlandPoint.csv is missing some environmental data (e.g. 2.5mbiossp245_2081-2100_1)
Warning: Skipping sample at 100.666499209, 32.5225089071 which has no environmental data
Warning: Sample at 97.8878005603, 32.5015717012 in WetlandPoint.csv is missing some environmental data (e.g. 2.5mbiossp245_2081-2100_1)
Warning: Skipping sample at 97.8878005603, 32.5015717012 which has no environmental data
Warning: Sample at 97.8878005603, 32.5015717012 in WetlandPoint.csv is missing some environmental data (e.g. 2.5mbiossp245_2081-2100_1)
Warning: Skipping sample at 97.8878005603, 32.5015717012 which has no environmental data
Warning: Sample at 97.9090873778, 32.5017580742 in WetlandPoint.csv is missing some environmental data (e.g. 2.5mbiossp245_2081-2100_1)
Warning: Skipping sample at 97.9090873778, 32.5017580742 which has no environmental data
Warning: Sample at 97.9090873778, 32.5017580742 in WetlandPoint.csv is missing some environmental data (e.g. 2.5mbiossp245_2081-2100_1)
Warning: Skipping sample at 97.9090873778, 32.5017580742 which has no environmental data
Warning: Sample at 98.3058204269, 32.1256872183 in WetlandPoint.csv is missing some environmental data (e.g. 2.5mbiossp245_2081-2100_1)
Warning: Skipping sample at 98.3058204269, 32.1256872183 which has no environmental data
Warning: Sample at 98.3058204269, 32.1256872183 in WetlandPoint.csv is missing some environmental data (e.g. 2.5mbiossp245_2081-2100_1)
Warning: Skipping sample at 98.3058204269, 32.1256872183 which has no environmental data
Warning: Sample at 98.3697351601, 32.0809143944 in WetlandPoint.csv is missing some environmental data (e.g. 2.5mbiossp245_2081-2100_1)
Warning: Skipping sample at 98.3697351601, 32.0809143944 which has no environmental data
Warning: Sample at 98.3590765265, 32.0898823702 in WetlandPoint.csv is missing some environmental data (e.g. 2.5mbiossp245_2081-2100_1)
Warning: Skipping sample at 98.3590765265, 32.0898823702 which has no environmental data
Warning: Sample at 98.3697351601, 32.0809143944 in WetlandPoint.csv is missing some environmental data (e.g. 2.5mbiossp245_2081-2100_1)
Warning: Skipping sample at 98.3697351601, 32.0809143944 which has no environmental data
Warning: Sample at 98.3590765265, 32.0898823702 in WetlandPoint.csv is missing some environmental data (e.g. 2.5mbiossp245_2081-2100_1)
Warning: Skipping sample at 98.3590765265, 32.0898823702 which has no environmental data
Warning: Sample at 98.7323663861, 31.261175948 in WetlandPoint.csv is missing some environmental data (e.g. 2.5mbiossp245_2081-2100_1)
Warning: Skipping sample at 98.7323663861, 31.261175948 which has no environmental data
Warning: Sample at 98.7323663861, 31.261175948 in WetlandPoint.csv is missing some environmental data (e.g. 2.5mbiossp245_2081-2100_1)
Warning: Skipping sample at 98.7323663861, 31.261175948 which has no environmental data
Warning: Sample at 98.6591656794, 31.1707741946 in WetlandPoint.csv is missing some environmental data (e.g. 2.5mbiossp245_2081-2100_1)
Warning: Skipping sample at 98.6591656794, 31.1707741946 which has no environmental data
Warning: Sample at 98.6591656794, 31.1707741946 in WetlandPoint.csv is missing some environmental data (e.g. 2.5mbiossp245_2081-2100_1)
Warning: Skipping sample at 98.6591656794, 31.1707741946 which has no environmental data
Warning: Sample at 98.7222584101, 31.1258109324 in WetlandPoint.csv is missing some environmental data (e.g. 2.5mbiossp245_2081-2100_1)
Warning: Skipping sample at 98.7222584101, 31.1258109324 which has no environmental data
Warning: Sample at 98.7222584101, 31.1258109324 in WetlandPoint.csv is missing some environmental data (e.g. 2.5mbiossp245_2081-2100_1)
Warning: Skipping sample at 98.7222584101, 31.1258109324 which has no environmental data
13314 points with values for all grids
Adding samples to background in feature space
Command line used: 
Command line to repeat: java density.MaxEnt nowarnings noprefixes outputformat=logistic "outputdirectory=C:\Users\wangh\Desktop\Wetland Predict1028\SSP model\Maxent\2.5mBIOssp245_2081-2100\RES" "samplesfile=C:\Users\wangh\Desktop\Wetland Predict1028\SSP model\WetlandPoint.csv" "environmentallayers=C:\Users\wangh\Desktop\Wetland Predict1028\SSP model\Maxent\2.5mBIOssp245_2081-2100" "testsamplesfile=C:\Users\wangh\Desktop\Wetland Predict1028\SSP model\WetlandPoint.csv" replicates=10
Species: wetland_0 wetland_1 wetland_2 wetland_3 wetland_4 wetland_5 wetland_6 wetland_7 wetland_8 wetland_9
Layers: 2.5mbiossp245_2081-2100_1 2.5mbiossp245_2081-2100_10 2.5mbiossp245_2081-2100_11 2.5mbiossp245_2081-2100_12 2.5mbiossp245_2081-2100_13 2.5mbiossp245_2081-2100_14 2.5mbiossp245_2081-2100_15 2.5mbiossp245_2081-2100_16 2.5mbiossp245_2081-2100_17 2.5mbiossp245_2081-2100_18 2.5mbiossp245_2081-2100_19 2.5mbiossp245_2081-2100_2 2.5mbiossp245_2081-2100_3 2.5mbiossp245_2081-2100_4 2.5mbiossp245_2081-2100_5 2.5mbiossp245_2081-2100_6 2.5mbiossp245_2081-2100_7 2.5mbiossp245_2081-2100_8 2.5mbiossp245_2081-2100_9 wc2.1_2.5m_bioc_bcc-csm2-mr_ssp245_2081-2100 wc2.1_2.5m_elev
Layertypes: Continuous Continuous Continuous Continuous Continuous Continuous Continuous Continuous Continuous Continuous Continuous Continuous Continuous Continuous Continuous Continuous Continuous Continuous Continuous Continuous Continuous
outputformat: logistic
outputdirectory: C:\Users\wangh\Desktop\Wetland Predict1028\SSP model\Maxent\2.5mBIOssp245_2081-2100\RES
samplesfile: C:\Users\wangh\Desktop\Wetland Predict1028\SSP model\WetlandPoint.csv
environmentallayers: C:\Users\wangh\Desktop\Wetland Predict1028\SSP model\Maxent\2.5mBIOssp245_2081-2100
testsamplesfile: C:\Users\wangh\Desktop\Wetland Predict1028\SSP model\WetlandPoint.csv
replicates: 10

getSamples: max memory 1884815360, total allocated 241172480, free 96269360, used 144903120, increment 41956440
Making features
makeFeatures: max memory 1884815360, total allocated 241172480, free 73444704, used 167727776, increment 22824656
wetland_0: 
Regularization values: linear/quadratic/product: 0.050, categorical: 0.250, threshold: 1.000, hinge: 0.500
2309 samples
Density: max memory 1884815360, total allocated 241172480, free 47080784, used 194091696, increment 26363920
linearPredictor: max memory 1884815360, total allocated 241172480, free 47080784, used 194091696, increment 0
FeaturedSpace: max memory 1884815360, total allocated 241172480, free 47080784, used 194091696, increment 0
Sequential: max memory 1884815360, total allocated 241172480, free 47080784, used 194091696, increment 0
Initial loss: 9.267571005430455
Initial test loss: 9.267571005430455
Time since start: 11.601
500: time = 10.704000 loss = 8.640372 testLoss 8.643092
Resulting gain: 0.627198711630875
Projecting...
Writing file C:\Users\wangh\Desktop\Wetland Predict1028\SSP model\Maxent\2.5mBIOssp245_2081-2100\RES\wetland_0.asc
Writing C:\Users\wangh\Desktop\Wetland Predict1028\SSP model\Maxent\2.5mBIOssp245_2081-2100\RES\plots\wetland_0.png
Time since start: 13.892
getSamples: max memory 1884815360, total allocated 208666624, free 92197592, used 116469032, increment -77622664
Making features
makeFeatures: max memory 1884815360, total allocated 208666624, free 69362776, used 139303848, increment 22834816
wetland_1: 
Regularization values: linear/quadratic/product: 0.050, categorical: 0.250, threshold: 1.000, hinge: 0.500
2309 samples
Density: max memory 1884815360, total allocated 210763776, free 81338200, used 129425576, increment -9878272
linearPredictor: max memory 1884815360, total allocated 210763776, free 81253568, used 129510208, increment 84632
FeaturedSpace: max memory 1884815360, total allocated 210763776, free 81253568, used 129510208, increment 0
Sequential: max memory 1884815360, total allocated 210763776, free 81253568, used 129510208, increment 0
Initial loss: 9.266437111328052
Initial test loss: 9.266437111328052
Time since start: 24.79
500: time = 10.374000 loss = 8.634636 testLoss 8.685840
Resulting gain: 0.6318013365194872
Projecting...
Writing file C:\Users\wangh\Desktop\Wetland Predict1028\SSP model\Maxent\2.5mBIOssp245_2081-2100\RES\wetland_1.asc
Writing C:\Users\wangh\Desktop\Wetland Predict1028\SSP model\Maxent\2.5mBIOssp245_2081-2100\RES\plots\wetland_1.png
Time since start: 27.125
getSamples: max memory 1884815360, total allocated 208142336, free 18582432, used 189559904, increment 60049696
Making features
makeFeatures: max memory 1884815360, total allocated 203948032, free 49444352, used 154503680, increment -35056224
wetland_2: 
Regularization values: linear/quadratic/product: 0.050, categorical: 0.250, threshold: 1.000, hinge: 0.500
2309 samples
Density: max memory 1884815360, total allocated 203948032, free 24899632, used 179048400, increment 24544720
linearPredictor: max memory 1884815360, total allocated 203948032, free 24899632, used 179048400, increment 0
FeaturedSpace: max memory 1884815360, total allocated 203948032, free 24899632, used 179048400, increment 0
Sequential: max memory 1884815360, total allocated 203948032, free 24899632, used 179048400, increment 0
Initial loss: 9.266815218904162
Initial test loss: 9.266815218904162
Time since start: 38.273
500: time = 10.633000 loss = 8.644446 testLoss 8.586175
Resulting gain: 0.6223690624271505
Projecting...
Writing file C:\Users\wangh\Desktop\Wetland Predict1028\SSP model\Maxent\2.5mBIOssp245_2081-2100\RES\wetland_2.asc
Writing C:\Users\wangh\Desktop\Wetland Predict1028\SSP model\Maxent\2.5mBIOssp245_2081-2100\RES\plots\wetland_2.png
Time since start: 40.789
getSamples: max memory 1884815360, total allocated 187170816, free 66594416, used 120576400, increment -58472000
Making features
makeFeatures: max memory 1884815360, total allocated 186122240, free 71971656, used 114150584, increment -6425816
wetland_3: 
Regularization values: linear/quadratic/product: 0.050, categorical: 0.250, threshold: 1.000, hinge: 0.500
2309 samples
Density: max memory 1884815360, total allocated 186122240, free 47156568, used 138965672, increment 24815088
linearPredictor: max memory 1884815360, total allocated 186122240, free 47156568, used 138965672, increment 0
FeaturedSpace: max memory 1884815360, total allocated 186122240, free 47156568, used 138965672, increment 0
Sequential: max memory 1884815360, total allocated 186122240, free 47156568, used 138965672, increment 0
Initial loss: 9.266815218904162
Initial test loss: 9.266815218904162
Time since start: 51.938
500: time = 10.628000 loss = 8.639028 testLoss 8.619141
Resulting gain: 0.6277871498692402
Projecting...
Writing file C:\Users\wangh\Desktop\Wetland Predict1028\SSP model\Maxent\2.5mBIOssp245_2081-2100\RES\wetland_3.asc
Writing C:\Users\wangh\Desktop\Wetland Predict1028\SSP model\Maxent\2.5mBIOssp245_2081-2100\RES\plots\wetland_3.png
Time since start: 54.209
getSamples: max memory 1884815360, total allocated 221249536, free 60793720, used 160455816, increment 21490144
Making features
makeFeatures: max memory 1884815360, total allocated 220200960, free 109713344, used 110487616, increment -49968200
wetland_4: 
Regularization values: linear/quadratic/product: 0.050, categorical: 0.250, threshold: 1.000, hinge: 0.500
2309 samples
Density: max memory 1884815360, total allocated 220200960, free 83687344, used 136513616, increment 26026000
linearPredictor: max memory 1884815360, total allocated 220200960, free 83687344, used 136513616, increment 0
FeaturedSpace: max memory 1884815360, total allocated 220200960, free 83687344, used 136513616, increment 0
Sequential: max memory 1884815360, total allocated 220200960, free 83687344, used 136513616, increment 0
Initial loss: 9.267571005430455
Initial test loss: 9.267571005430455
Time since start: 65.126
500: time = 10.394000 loss = 8.638616 testLoss 8.663313
Resulting gain: 0.6289553446350986
Projecting...
Writing file C:\Users\wangh\Desktop\Wetland Predict1028\SSP model\Maxent\2.5mBIOssp245_2081-2100\RES\wetland_4.asc
Writing C:\Users\wangh\Desktop\Wetland Predict1028\SSP model\Maxent\2.5mBIOssp245_2081-2100\RES\plots\wetland_4.png
Time since start: 67.344
getSamples: max memory 1884815360, total allocated 236453888, free 87067296, used 149386592, increment 12872976
Making features
makeFeatures: max memory 1884815360, total allocated 236453888, free 63826032, used 172627856, increment 23241264
wetland_5: 
Regularization values: linear/quadratic/product: 0.050, categorical: 0.250, threshold: 1.000, hinge: 0.500
2309 samples
Density: max memory 1884815360, total allocated 236453888, free 39917392, used 196536496, increment 23908640
linearPredictor: max memory 1884815360, total allocated 236453888, free 39917392, used 196536496, increment 0
FeaturedSpace: max memory 1884815360, total allocated 236453888, free 39917392, used 196536496, increment 0
Sequential: max memory 1884815360, total allocated 236453888, free 39917392, used 196536496, increment 0
Initial loss: 9.267476563346992
Initial test loss: 9.267476563346992
Time since start: 78.387
500: time = 10.537000 loss = 8.636890 testLoss 8.703469
Resulting gain: 0.6305869785681981
Projecting...
Writing file C:\Users\wangh\Desktop\Wetland Predict1028\SSP model\Maxent\2.5mBIOssp245_2081-2100\RES\wetland_5.asc
Writing C:\Users\wangh\Desktop\Wetland Predict1028\SSP model\Maxent\2.5mBIOssp245_2081-2100\RES\plots\wetland_5.png
Time since start: 80.674
getSamples: max memory 1884815360, total allocated 246939648, free 120671968, used 126267680, increment -70268816
Making features
makeFeatures: max memory 1884815360, total allocated 246939648, free 97642336, used 149297312, increment 23029632
wetland_6: 
Regularization values: linear/quadratic/product: 0.050, categorical: 0.250, threshold: 1.000, hinge: 0.500
2310 samples
Density: max memory 1884815360, total allocated 246939648, free 73474000, used 173465648, increment 24168336
linearPredictor: max memory 1884815360, total allocated 246939648, free 73474000, used 173465648, increment 0
FeaturedSpace: max memory 1884815360, total allocated 246939648, free 73474000, used 173465648, increment 0
Sequential: max memory 1884815360, total allocated 246939648, free 73474000, used 173465648, increment 0
Initial loss: 9.266058860732526
Initial test loss: 9.266058860732526
Time since start: 91.678
500: time = 10.501000 loss = 8.645334 testLoss 8.559862
Resulting gain: 0.6207252007750377
Projecting...
Writing file C:\Users\wangh\Desktop\Wetland Predict1028\SSP model\Maxent\2.5mBIOssp245_2081-2100\RES\wetland_6.asc
Writing C:\Users\wangh\Desktop\Wetland Predict1028\SSP model\Maxent\2.5mBIOssp245_2081-2100\RES\plots\wetland_6.png
Time since start: 93.982
getSamples: max memory 1884815360, total allocated 239599616, free 71098896, used 168500720, increment -4964928
Making features
makeFeatures: max memory 1884815360, total allocated 239599616, free 48296984, used 191302632, increment 22801912
wetland_7: 
Regularization values: linear/quadratic/product: 0.050, categorical: 0.250, threshold: 1.000, hinge: 0.500
2310 samples
Density: max memory 1884815360, total allocated 239599616, free 22311912, used 217287704, increment 25985072
linearPredictor: max memory 1884815360, total allocated 239599616, free 22311912, used 217287704, increment 0
FeaturedSpace: max memory 1884815360, total allocated 239599616, free 22311912, used 217287704, increment 0
Sequential: max memory 1884815360, total allocated 239599616, free 22311912, used 217287704, increment 0
Initial loss: 9.266342562091468
Initial test loss: 9.266342562091468
Time since start: 104.981
500: time = 10.483000 loss = 8.646275 testLoss 8.538295
Resulting gain: 0.6200679715404718
Projecting...
Writing file C:\Users\wangh\Desktop\Wetland Predict1028\SSP model\Maxent\2.5mBIOssp245_2081-2100\RES\wetland_7.asc
Writing C:\Users\wangh\Desktop\Wetland Predict1028\SSP model\Maxent\2.5mBIOssp245_2081-2100\RES\plots\wetland_7.png
Time since start: 107.305
getSamples: max memory 1884815360, total allocated 207093760, free 61528064, used 145565696, increment -71722008
Making features
makeFeatures: max memory 1884815360, total allocated 207618048, free 94544664, used 113073384, increment -32492312
wetland_8: 
Regularization values: linear/quadratic/product: 0.050, categorical: 0.250, threshold: 1.000, hinge: 0.500
2310 samples
Density: max memory 1884815360, total allocated 207618048, free 68093096, used 139524952, increment 26451568
linearPredictor: max memory 1884815360, total allocated 207618048, free 68093096, used 139524952, increment 0
FeaturedSpace: max memory 1884815360, total allocated 207618048, free 68093096, used 139524952, increment 0
Sequential: max memory 1884815360, total allocated 207618048, free 68093096, used 139524952, increment 0
Initial loss: 9.267287652417933
Initial test loss: 9.267287652417933
Time since start: 118.313
500: time = 10.489000 loss = 8.652030 testLoss 8.528113
Resulting gain: 0.6152580936818044
Projecting...
Writing file C:\Users\wangh\Desktop\Wetland Predict1028\SSP model\Maxent\2.5mBIOssp245_2081-2100\RES\wetland_8.asc
Writing C:\Users\wangh\Desktop\Wetland Predict1028\SSP model\Maxent\2.5mBIOssp245_2081-2100\RES\plots\wetland_8.png
Time since start: 120.539
getSamples: max memory 1884815360, total allocated 214433792, free 66845336, used 147588456, increment 8063504
Making features
makeFeatures: max memory 1884815360, total allocated 214433792, free 44184736, used 170249056, increment 22660600
wetland_9: 
Regularization values: linear/quadratic/product: 0.050, categorical: 0.250, threshold: 1.000, hinge: 0.500
2310 samples
Density: max memory 1884815360, total allocated 214433792, free 17972736, used 196461056, increment 26212000
linearPredictor: max memory 1884815360, total allocated 214433792, free 17972736, used 196461056, increment 0
FeaturedSpace: max memory 1884815360, total allocated 214433792, free 17972736, used 196461056, increment 0
Sequential: max memory 1884815360, total allocated 214433792, free 17972736, used 196461056, increment 0
Initial loss: 9.267004219093725
Initial test loss: 9.267004219093725
Time since start: 131.545
500: time = 10.509000 loss = 8.650344 testLoss 8.523296
Resulting gain: 0.6166603286251036
Projecting...
Writing file C:\Users\wangh\Desktop\Wetland Predict1028\SSP model\Maxent\2.5mBIOssp245_2081-2100\RES\wetland_9.asc
Writing C:\Users\wangh\Desktop\Wetland Predict1028\SSP model\Maxent\2.5mBIOssp245_2081-2100\RES\plots\wetland_9.png
Time since start: 134.015
Creating average grid, stddev grid etc.
Writing file C:\Users\wangh\Desktop\Wetland Predict1028\SSP model\Maxent\2.5mBIOssp245_2081-2100\RES\wetland_avg.asc
Writing file C:\Users\wangh\Desktop\Wetland Predict1028\SSP model\Maxent\2.5mBIOssp245_2081-2100\RES\wetland_stddev.asc
Writing file C:\Users\wangh\Desktop\Wetland Predict1028\SSP model\Maxent\2.5mBIOssp245_2081-2100\RES\wetland_min.asc
Writing file C:\Users\wangh\Desktop\Wetland Predict1028\SSP model\Maxent\2.5mBIOssp245_2081-2100\RES\wetland_max.asc
Writing file C:\Users\wangh\Desktop\Wetland Predict1028\SSP model\Maxent\2.5mBIOssp245_2081-2100\RES\wetland_median.asc
Writing C:\Users\wangh\Desktop\Wetland Predict1028\SSP model\Maxent\2.5mBIOssp245_2081-2100\RES\plots\wetland_avg.png
Writing C:\Users\wangh\Desktop\Wetland Predict1028\SSP model\Maxent\2.5mBIOssp245_2081-2100\RES\plots\wetland_stddev.png
Writing C:\Users\wangh\Desktop\Wetland Predict1028\SSP model\Maxent\2.5mBIOssp245_2081-2100\RES\plots\wetland_min.png
Writing C:\Users\wangh\Desktop\Wetland Predict1028\SSP model\Maxent\2.5mBIOssp245_2081-2100\RES\plots\wetland_max.png
Time since start: 135.058
Writing C:\Users\wangh\Desktop\Wetland Predict1028\SSP model\Maxent\2.5mBIOssp245_2081-2100\RES\plots\wetland_median.png
Ending
