# Supplementary material for: Spatiotemporal prediction of alpine wetlands under multi-climate scenarios in the west of Sichuan, China
Source: PeerJ. 2024 Nov 27;12:e18586. doi: 10.7717/peerj.18586 (PMC11608022; doi:10.7717/peerj.18586)
Supplement: Supplemental Information 2 [file peerj-12-18586-s002.zip › Maxent_data2/2.5mBIOssp245_2081-2100/RES/maxentResults.csv]

Species	#Training samples	Regularized training gain	Unregularized training gain	Iterations	Training AUC	#Test samples	Test gain	Test AUC	AUC Standard Deviation	#Background points	2.5mbiossp245_2081-2100_1 contribution	2.5mbiossp245_2081-2100_10 contribution	2.5mbiossp245_2081-2100_11 contribution	2.5mbiossp245_2081-2100_12 contribution	2.5mbiossp245_2081-2100_13 contribution	2.5mbiossp245_2081-2100_14 contribution	2.5mbiossp245_2081-2100_15 contribution	2.5mbiossp245_2081-2100_16 contribution	2.5mbiossp245_2081-2100_17 contribution	2.5mbiossp245_2081-2100_18 contribution	2.5mbiossp245_2081-2100_19 contribution	2.5mbiossp245_2081-2100_2 contribution	2.5mbiossp245_2081-2100_3 contribution	2.5mbiossp245_2081-2100_4 contribution	2.5mbiossp245_2081-2100_5 contribution	2.5mbiossp245_2081-2100_6 contribution	2.5mbiossp245_2081-2100_7 contribution	2.5mbiossp245_2081-2100_8 contribution	2.5mbiossp245_2081-2100_9 contribution	wc2.1_2.5m_bioc_bcc-csm2-mr_ssp245_2081-2100 contribution	wc2.1_2.5m_elev contribution	2.5mbiossp245_2081-2100_1 permutation importance	2.5mbiossp245_2081-2100_10 permutation importance	2.5mbiossp245_2081-2100_11 permutation importance	2.5mbiossp245_2081-2100_12 permutation importance	2.5mbiossp245_2081-2100_13 permutation importance	2.5mbiossp245_2081-2100_14 permutation importance	2.5mbiossp245_2081-2100_15 permutation importance	2.5mbiossp245_2081-2100_16 permutation importance	2.5mbiossp245_2081-2100_17 permutation importance	2.5mbiossp245_2081-2100_18 permutation importance	2.5mbiossp245_2081-2100_19 permutation importance	2.5mbiossp245_2081-2100_2 permutation importance	2.5mbiossp245_2081-2100_3 permutation importance	2.5mbiossp245_2081-2100_4 permutation importance	2.5mbiossp245_2081-2100_5 permutation importance	2.5mbiossp245_2081-2100_6 permutation importance	2.5mbiossp245_2081-2100_7 permutation importance	2.5mbiossp245_2081-2100_8 permutation importance
wetland_0	2309	0.6272	0.6796	500	0.8127	257	0.6245	0.8008	0.0109	10589	0.0000	0.0000	0.2377	3.1721	9.7061	0.1194	5.3760	0.4579	0.0287	0.3617	0.0988	4.0213	1.4609	1.3509	0.0316	0.5232	72.4863	0.0556	0.4491	0.0000	0.0628	0.0000	0.0000	0.0000	2.9540	7.1746	0.0933	18.0795	1.7109	0.0868	1.9128	0.5273	9.6027	1.8713	0.8787	0.1222	0.8472	43.7226	3.7205
wetland_1	2309	0.6318	0.6844	500	0.8133	257	0.5806	0.7946	0.0116	10577	0.0000	0.0000	0.0458	3.3408	10.5848	0.0359	4.9200	0.3813	0.1376	0.2710	0.0929	2.3016	2.1883	0.8804	0.0156	1.1018	72.4824	0.0497	0.5734	0.0000	0.5965	0.0000	0.0000	0.0000	3.0940	7.8389	0.0362	18.4817	2.1660	0.1171	1.4591	0.7218	5.5798	1.6769	0.0076	0.0674	1.4510	47.9282	3.2418
wetland_2	2309	0.6224	0.6766	500	0.8125	257	0.6806	0.8110	0.0102	10581	0.1318	0.0000	0.1819	2.3088	10.2891	0.0294	4.8301	0.2410	0.0870	0.2760	0.0138	4.3919	1.2377	1.7857	0.0409	0.9041	72.0989	0.1395	0.8341	0.0000	0.1783	0.0000	0.0000	0.0000	2.9324	8.0489	0.0979	17.1610	1.8087	0.3092	2.8858	0.1652	8.8621	1.1959	1.6339	0.1769	0.5920	40.7817	5.1902
wetland_3	2309	0.6278	0.6809	500	0.8129	257	0.6477	0.8054	0.0117	10581	0.0131	0.0000	0.3860	2.3603	10.6518	0.1328	4.9964	0.1378	0.3321	0.4702	0.0958	5.0207	1.2897	1.0688	0.0035	0.9568	70.7402	0.0920	1.1543	0.0000	0.0978	0.0000	0.0000	0.0000	2.8287	8.3712	0.0562	16.5020	2.5481	0.1527	0.5723	0.4370	11.3571	2.4873	0.7853	0.0036	0.3439	38.8364	5.6240
wetland_4	2309	0.6290	0.6839	500	0.8133	257	0.6043	0.7970	0.0109	10589	0.0000	0.0000	0.2267	1.5935	11.5858	0.0619	3.9583	1.2559	0.0363	0.2530	0.0479	4.4891	1.5889	0.3328	0.0688	0.7614	72.8716	0.0652	0.4310	0.0000	0.3718	0.0000	0.0000	0.0000	2.3698	7.2297	0.0187	18.2293	2.1931	0.2469	1.2459	0.1028	9.1992	1.7700	1.2389	0.4438	0.8819	44.5638	4.2432
wetland_5	2309	0.6306	0.6847	500	0.8130	257	0.5640	0.7931	0.0124	10588	0.0761	0.0000	0.3468	2.5319	11.6535	0.1061	4.4694	0.3935	0.0740	0.4162	0.0228	2.5617	2.7993	1.3570	0.0175	0.4256	71.8927	0.0538	0.7360	0.0000	0.0661	0.0000	0.0000	0.0000	3.2914	8.7081	0.0529	16.6046	1.1155	0.2959	2.7661	0.2828	8.9757	1.7145	2.5464	0.0237	0.9829	41.9477	3.0633
wetland_6	2310	0.6207	0.6746	500	0.8120	256	0.7062	0.8171	0.0103	10573	0.0161	0.0000	0.8023	2.7149	11.5352	0.1059	4.4655	0.1669	0.0945	0.3579	0.0243	4.0218	1.9217	1.3271	0.0230	0.0618	71.4260	0.1933	0.6227	0.0000	0.1191	0.0000	0.0000	0.0000	3.2277	7.9200	0.0403	16.7277	2.9562	0.2693	1.0002	0.1610	8.3429	1.6023	2.7662	0.0193	0.9906	43.0691	4.1593
wetland_7	2310	0.6201	0.6734	500	0.8115	256	0.7280	0.8227	0.0108	10576	0.0004	0.0000	0.9346	3.0378	11.0327	0.0240	4.3041	0.5164	0.0723	0.6011	0.0267	3.2058	1.8552	0.9177	0.0830	0.0245	72.1824	0.2825	0.7830	0.0000	0.1160	0.0000	0.0000	0.0000	2.9566	7.4890	0.0083	17.6089	2.2014	0.2915	1.7399	0.1264	6.6308	1.2395	2.5310	0.3087	0.5057	47.3461	4.0502
wetland_8	2310	0.6153	0.6691	500	0.8108	256	0.7392	0.8256	0.0099	10586	0.0114	0.0000	0.2954	2.2002	10.5546	0.0746	4.2733	0.8242	0.2101	0.1831	0.0215	4.6124	1.3668	0.2743	0.0326	0.4173	73.1637	0.0796	1.0184	0.0000	0.3865	0.0000	0.0000	0.0000	3.0695	7.2781	0.0932	14.7722	2.8836	0.2222	1.7908	0.1469	8.4944	1.5722	1.1102	0.0593	0.1963	41.0040	6.7167
wetland_9	2310	0.6167	0.6696	500	0.8108	256	0.7437	0.8248	0.0101	10583	0.0362	0.0000	0.1369	2.7759	10.4662	0.1202	5.0572	0.5769	0.1250	0.1864	0.0069	4.2892	2.1820	0.1959	0.0493	2.2397	70.8614	0.0753	0.5553	0.0005	0.0636	0.0000	0.0000	0.0000	3.3723	7.3872	0.1592	16.7742	2.3797	0.6076	0.9751	0.1184	8.0594	1.9309	1.5300	0.1204	2.6073	46.0050	3.9904
wetland (average)	2309.4000	0.6242	0.6777	500.0000	0.8123	256.6000	0.6619	0.8092	0.0109	10582.3000	0.0285	0.0000	0.3594	2.6036	10.8060	0.0810	4.6650	0.4952	0.1198	0.3377	0.0451	3.8915	1.7891	0.9491	0.0366	0.7416	72.0206	0.1086	0.7157	0.0000	0.2059	0.0000	0.0000	0.0000	3.0096	7.7446	0.0656	17.0941	2.1963	0.2599	1.6348	0.2790	8.5104	1.7061	1.5028	0.1345	0.9399	43.5205	4.4000
[truncated: 71 more columns]
