# Supplementary material for: Spatiotemporal prediction of alpine wetlands under multi-climate scenarios in the west of Sichuan, China
Source: PeerJ. 2024 Nov 27;12:e18586. doi: 10.7717/peerj.18586 (PMC11608022; doi:10.7717/peerj.18586)
Supplement: Supplemental Information 2 [file peerj-12-18586-s002.zip › Maxent_data2/2.5mBIOssp245_2081-2100/RES/wetland_0.asc]

ncols         170
nrows         159
xllcorner     97.34749306
yllcorner     27.673839575
cellsize      0.041666666666667
NODATA_value  -9999
-9999 -9999 -9999 -9999 -9999 -9999 -9999 -9999 -9999 -9999 -9999 -9999 -9999 -9999 -9999 -9999 -9999 -9999 -9999 -9999 -9999 -9999 -9999 -9999 -9999 -9999 -9999 -9999 -9999 -9999 -9999 -9999 -9999 -9999 -9999 -9999 -9999 -9999 -9999 -9999 -9999 -9999 -9999 -9999 -9999 -9999 -9999 -9999 -9999 -9999 -9999 -9999 -9999 -9999 -9999 -9999 -9999 -9999 -9999 -9999 -9999 -9999 -9999 -9999 -9999 -9999 -9999 -9999 -9999 -9999 -9999 -9999 -9999 -9999 -9999 -9999 -9999 -9999 -9999 -9999 -9999 -9999 -9999 -9999 -9999 -9999 -9999 -9999 -9999 -9999 -9999 -9999 -9999 -9999 -9999 -9999 -9999 -9999 -9999 -9999 -9999 -9999 -9999 -9999 -9999 -9999 -9999 -9999 -9999 -9999 -9999 -9999 -9999 -9999 -9999 -9999 -9999 -9999 -9999 -9999 -9999 -9999 -9999 -9999 -9999 -9999 -9999 -9999 -9999 -9999 -9999 -9999 1.4069E-1 1.53089E-1 1.30613E-1 -9999 -9999 -9999 -9999 -9999 -9999 -9999 -9999 -9999 -9999 -9999 -9999 -9999 -9999 -9999 -9999 -9999 -9999 -9999 -9999 -9999 -9999 -9999 -9999 -9999 -9999 -9999 -9999 -9999 -9999 -9999 -9999 -9999 -9999 -9999
-9999 -9999 -9999 -9999 -9999 -9999 -9999 -9999 -9999 -9999 -9999 -9999 -9999 -9999 -9999 -9999 -9999 -9999 -9999 -9999 -9999 -9999 -9999 -9999 -9999 -9999 -9999 -9999 -9999 -9999 -9999 -9999 -9999 -9999 -9999 -9999 -9999 -9999 -9999 -9999 -9999 -9999 -9999 -9999 -9999 -9999 -9999 -9999 -9999 -9999 -9999 -9999 -9999 -9999 -9999 -9999 -9999 -9999 -9999 -9999 -9999 -9999 -9999 -9999 -9999 -9999 -9999 -9999 -9999 -9999 -9999 -9999 -9999 -9999 -9999 -9999 -9999 -9999 -9999 -9999 -9999 -9999 -9999 -9999 -9999 -9999 -9999 -9999 -9999 -9999 -9999 -9999 -9999 -9999 -9999 -9999 -9999 -9999 -9999 -9999 -9999 -9999 -9999 -9999 -9999 -9999 -9999 -9999 -9999 -9999 -9999 -9999 -9999 -9999 -9999 -9999 -9999 -9999 -9999 -9999 -9999 -9999 -9999 -9999 -9999 -9999 -9999 -9999 -9999 4.13824E-1 3.66712E-1 2.02127E-1 1.43282E-1 1.29311E-1 1.4473E-1 -9999 -9999 -9999 -9999 -9999 -9999 -9999 -9999 -9999 -9999 -9999 -9999 -9999 -9999 -9999 -9999 -9999 -9999 -9999 -9999 -9999 -9999 -9999 -9999 -9999 -9999 -9999 -9999 -9999 -9999 -9999 -9999 -9999 -9999 -9999
-9999 -9999 -9999 -9999 -9999 -9999 -9999 -9999 -9999 -9999 -9999 6.93209E-1 6.94576E-1 7.1164E-1 -9999 -9999 -9999 -9999 -9999 -9999 -9999 -9999 -9999 -9999 -9999 -9999 -9999 -9999 -9999 -9999 -9999 -9999 -9999 -9999 -9999 -9999 -9999 -9999 -9999 -9999 -9999 -9999 -9999 -9999 -9999 -9999 -9999 -9999 -9999 -9999 -9999 -9999 -9999 -9999 -9999 -9999 -9999 -9999 -9999 -9999 -9999 -9999 -9999 -9999 -9999 -9999 -9999 -9999 -9999 -9999 -9999 -9999 -9999 -9999 -9999 -9999 -9999 -9999 -9999 -9999 -9999 -9999 -9999 -9999 -9999 -9999 -9999 -9999 -9999 -9999 -9999 -9999 -9999 -9999 -9999 -9999 -9999 -9999 -9999 -9999 -9999 -9999 -9999 -9999 -9999 -9999 -9999 -9999 -9999 -9999 -9999 -9999 -9999 -9999 -9999 -9999 -9999 -9999 -9999 -9999 -9999 -9999 -9999 -9999 -9999 -9999 -9999 -9999 4.37918E-1 4.05235E-1 3.47174E-1 2.32363E-1 1.70158E-1 1.58709E-1 1.2844E-1 -9999 -9999 -9999 -9999 -9999 -9999 -9999 -9999 -9999 -9999 -9999 -9999 -9999 -9999 -9999 -9999 -9999 -9999 -9999 -9999 -9999 -9999 -9999 -9999 -9999 -9999 -9999 -9999 -9999 -9999 -9999 -9999 -9999 -9999 -9999
-9999 -9999 -9999 -9999 -9999 -9999 -9999 -9999 -9999 6.98108E-1 6.92119E-1 6.93985E-1 6.85806E-1 6.93499E-1 7.04867E-1 7.04033E-1 -9999 -9999 -9999 -9999 -9999 -9999 -9999 -9999 -9999 -9999 -9999 -9999 -9999 -9999 -9999 -9999 -9999 -9999 -9999 -9999 -9999 -9999 -9999 -9999 -9999 -9999 -9999 -9999 -9999 -9999 -9999 -9999 -9999 -9999 -9999 -9999 -9999 -9999 -9999 -9999 -9999 -9999 -9999 -9999 -9999 -9999 -9999 -9999 -9999 -9999 -9999 -9999 -9999 -9999 -9999 -9999 -9999 -9999 -9999 -9999 -9999 -9999 -9999 -9999 -9999 -9999 -9999 -9999 -9999 -9999 -9999 -9999 -9999 -9999 -9999 -9999 -9999 -9999 -9999 -9999 -9999 -9999 -9999 -9999 -9999 -9999 -9999 -9999 -9999 -9999 -9999 -9999 -9999 -9999 -9999 -9999 -9999 -9999 -9999 -9999 -9999 -9999 -9999 -9999 -9999 -9999 -9999 -9999 -9999 -9999 4.08542E-1 3.92694E-1 4.19497E-1 4.1625E-1 3.935E-1 2.08996E-1 1.27228E-1 1.26923E-1 1.50251E-1 1.84375E-1 1.96099E-1 2.20366E-1 2.34158E-1 -9999 -9999 -9999 -9999 -9999 -9999 -9999 -9999 -9999 -9999 -9999 -9999 -9999 -9999 -9999 -9999 -9999 -9999 -9999 -9999 -9999 -9999 -9999 -9999 -9999 -9999 -9999 -9999 -9999 -9999 -9999
-9999 -9999 -9999 -9999 -9999 -9999 -9999 -9999 6.92825E-1 6.68772E-1 6.57707E-1 6.5057E-1 6.75643E-1 6.92337E-1 7.01101E-1 6.98645E-1 6.97034E-1 6.94431E-1 6.94043E-1 -9999 -9999 -9999 -9999 -9999 -9999 -9999 -9999 -9999 -9999 -9999 -9999 -9999 -9999 -9999 -9999 -9999 -9999 -9999 -9999 -9999 -9999 -9999 -9999 -9999 -9999 -9999 -9999 -9999 -9999 -9999 -9999 -9999 -9999 -9999 -9999 -9999 -9999 -9999 -9999 -9999 -9999 -9999 -9999 -9999 -9999 -9999 -9999 -9999 -9999 -9999 -9999 -9999 -9999 -9999 -9999 -9999 -9999 -9999 -9999 -9999 -9999 -9999 -9999 -9999 -9999 -9999 -9999 -9999 -9999 -9999 -9999 -9999 -9999 -9999 -9999 -9999 -9999 -9999 -9999 -9999 -9999 -9999 -9999 -9999 -9999 -9999 -9999 -9999 -9999 -9999 -9999 -9999 -9999 -9999 -9999 -9999 -9999 -9999 -9999 -9999 -9999 -9999 -9999 -9999 -9999 -9999 -9999 4.16885E-1 4.81153E-1 5.07407E-1 4.78996E-1 2.94373E-1 1.19266E-1 1.08919E-1 1.38162E-1 1.48487E-1 1.50415E-1 1.97612E-1 2.89803E-1 -9999 -9999 -9999 -9999 -9999 -9999 -9999 -9999 -9999 -9999 -9999 -9999 -9999 -9999 -9999 -9999 -9999 -9999 -9999 -9999 -9999 -9999 -9999 -9999 -9999 -9999 -9999 -9999 -9999 -9999 -9999
-9999 -9999 -9999 -9999 -9999 -9999 -9999 -9999 6.84016E-1 6.5418E-1 6.61986E-1 6.82011E-1 6.84411E-1 7.01596E-1 7.12774E-1 7.12871E-1 7.1245E-1 7.00875E-1 6.87127E-1 6.61464E-1 6.76498E-1 6.73172E-1 6.62373E-1 6.78149E-1 6.95718E-1 -9999 -9999 -9999 -9999 -9999 -9999 -9999 -9999 -9999 -9999 -9999 -9999 -9999 -9999 -9999 -9999 -9999 -9999 -9999 -9999 -9999 -9999 -9999 -9999 -9999 -9999 -9999 -9999 -9999 -9999 -9999 -9999 -9999 -9999 -9999 -9999 -9999 -9999 -9999 -9999 -9999 -9999 -9999 -9999 -9999 -9999 -9999 -9999 -9999 -9999 -9999 -9999 -9999 -9999 -9999 -9999 -9999 -9999 -9999 -9999 -9999 -9999 -9999 -9999 -9999 -9999 -9999 -9999 -9999 -9999 -9999 -9999 -9999 -9999 -9999 -9999 -9999 -9999 -9999 -9999 -9999 -9999 -9999 -9999 -9999 -9999 -9999 -9999 -9999 -9999 -9999 -9999 -9999 -9999 -9999 -9999 -9999 4.34724E-1 4.51088E-1 4.32649E-1 3.58151E-1 2.81316E-1 3.41953E-1 4.63473E-1 5.48801E-1 5.05147E-1 3.51239E-1 1.72002E-1 1.52483E-1 9.73282E-2 1.26488E-1 1.42191E-1 1.98298E-1 2.3048E-1 2.1136E-1 -9999 -9999 -9999 -9999 -9999 -9999 -9999 -9999 -9999 -9999 -9999 -9999 -9999 -9999 -9999 -9999 -9999 -9999 -9999 -9999 -9999 -9999 -9999 -9999 -9999 -9999 -9999 -9999 -9999 -9999
-9999 -9999 -9999 -9999 -9999 -9999 -9999 -9999 6.8663E-1 6.62134E-1 6.82358E-1 6.89155E-1 7.05427E-1 7.13475E-1 7.08991E-1 7.09807E-1 7.08279E-1 6.99919E-1 6.54397E-1 6.46548E-1 6.50267E-1 6.60309E-1 6.53164E-1 6.65992E-1 6.87948E-1 7.00774E-1 -9999 -9999 -9999 -9999 -9999 -9999 -9999 -9999 -9999 -9999 -9999 -9999 -9999 -9999 -9999 -9999 -9999 -9999 -9999 -9999 -9999 -9999 -9999 -9999 -9999 -9999 -9999 -9999 -9999 -9999 -9999 -9999 -9999 -9999 -9999 -9999 -9999 -9999 -9999 -9999 -9999 -9999 -9999 -9999 -9999 -9999 -9999 -9999 -9999 -9999 -9999 -9999 -9999 -9999 -9999 -9999 -9999 -9999 -9999 -9999 -9999 -9999 -9999 -9999 -9999 -9999 -9999 -9999 -9999 -9999 -9999 -9999 -9999 -9999 -9999 -9999 -9999 -9999 -9999 -9999 -9999 -9999 -9999 -9999 -9999 -9999 -9999 -9999 -9999 -9999 -9999 -9999 -9999 -9999 -9999 5.18524E-1 5.21558E-1 5.09665E-1 4.98817E-1 4.5552E-1 4.02235E-1 4.15831E-1 4.50797E-1 4.4679E-1 4.19439E-1 3.91919E-1 3.12748E-1 2.58978E-1 1.4119E-1 1.10373E-1 1.15084E-1 1.74286E-1 2.26833E-1 -9999 -9999 -9999 -9999 -9999 -9999 -9999 -9999 -9999 -9999 -9999 -9999 -9999 -9999 -9999 -9999 -9999 -9999 -9999 -9999 -9999 -9999 -9999 -9999 -9999 -9999 -9999 -9999 -9999 -9999 -9999
-9999 -9999 -9999 -9999 -9999 -9999 -9999 7.35497E-1 7.25701E-1 7.21926E-1 7.08217E-1 6.95663E-1 6.97009E-1 6.94697E-1 6.92685E-1 6.65812E-1 6.64793E-1 6.43731E-1 6.2033E-1 6.09803E-1 6.32326E-1 6.53528E-1 6.56912E-1 6.47642E-1 6.57244E-1 6.62628E-1 -9999 -9999 -9999 -9999 -9999 -9999 -9999 -9999 -9999 -9999 -9999 -9999 -9999 -9999 -9999 -9999 -9999 -9999 -9999 -9999 -9999 -9999 -9999 -9999 -9999 -9999 -9999 -9999 -9999 -9999 -9999 -9999 -9999 -9999 -9999 -9999 -9999 -9999 -9999 -9999 -9999 -9999 -9999 -9999 -9999 -9999 -9999 -9999 -9999 -9999 -9999 -9999 -9999 -9999 -9999 -9999 -9999 -9999 -9999 -9999 -9999 -9999 -9999 -9999 -9999 -9999 -9999 -9999 -9999 -9999 -9999 -9999 -9999 -9999 -9999 -9999 -9999 -9999 -9999 -9999 -9999 -9999 -9999 -9999 -9999 -9999 -9999 -9999 -9999 -9999 -9999 6.21719E-1 -9999 -9999 -9999 5.46145E-1 5.42027E-1 5.72959E-1 5.87089E-1 5.41853E-1 4.96692E-1 4.70204E-1 5.14057E-1 5.0491E-1 5.06888E-1 5.12457E-1 4.97071E-1 4.62901E-1 3.53124E-1 1.77519E-1 1.40447E-1 1.29577E-1 1.20886E-1 -9999 -9999 -9999 -9999 -9999 -9999 -9999 -9999 -9999 -9999 -9999 -9999 -9999 -9999 -9999 -9999 -9999 -9999 -9999 -9999 -9999 -9999 -9999 -9999 -9999 -9999 -9999 -9999 -9999 -9999 -9999
-9999 -9999 -9999 -9999 -9999 -9999 -9999 7.26495E-1 7.21529E-1 7.19946E-1 7.1763E-1 7.12233E-1 7.0006E-1 6.68503E-1 6.20459E-1 5.8056E-1 5.79049E-1 5.9875E-1 6.18297E-1 6.19522E-1 6.37457E-1 6.5146E-1 6.68922E-1 6.74136E-1 6.57355E-1 -9999 -9999 -9999 -9999 -9999 -9999 -9999 -9999 -9999 -9999 -9999 -9999 -9999 -9999 -9999 -9999 -9999 -9999 -9999 -9999 -9999 -9999 -9999 -9999 -9999 -9999 -9999 -9999 -9999 -9999 -9999 -9999 -9999 -9999 -9999 -9999 -9999 -9999 -9999 -9999 -9999 -9999 -9999 -9999 -9999 -9999 -9999 -9999 -9999 -9999 -9999 -9999 -9999 -9999 -9999 -9999 -9999 -9999 -9999 -9999 -9999 -9999 -9999 -9999 -9999 -9999 -9999 -9999 -9999 -9999 -9999 -9999 -9999 -9999 -9999 -9999 -9999 -9999 -9999 -9999 -9999 -9999 -9999 -9999 -9999 -9999 -9999 -9999 -9999 -9999 -9999 6.72498E-1 6.38211E-1 6.09722E-1 6.17613E-1 6.25821E-1 6.29354E-1 6.32545E-1 6.46089E-1 6.39242E-1 6.10415E-1 5.82742E-1 5.80189E-1 6.05419E-1 6.16829E-1 6.03308E-1 6.01044E-1 5.4462E-1 5.34067E-1 5.06693E-1 4.54193E-1 3.48852E-1 2.63771E-1 1.79797E-1 -9999 -9999 -9999 -9999 -9999 -9999 -9999 -9999 -9999 -9999 -9999 -9999 -9999 -9999 -9999 -9999 -9999 -9999 -9999 -9999 -9999 -9999 -9999 -9999 -9999 -9999 -9999 -9999 -9999 -9999 -9999
-9999 -9999 -9999 7.19544E-1 7.1046E-1 6.88335E-1 6.75053E-1 6.79587E-1 6.90482E-1 7.10598E-1 7.1127E-1 6.97524E-1 6.63202E-1 6.28808E-1 5.87302E-1 5.54397E-1 5.99403E-1 6.2452E-1 6.28773E-1 6.13587E-1 6.353E-1 6.59593E-1 6.75596E-1 6.81733E-1 6.84198E-1 6.74802E-1 -9999 -9999 -9999 -9999 -9999 -9999 -9999 -9999 -9999 -9999 -9999 -9999 -9999 -9999 -9999 -9999 -9999 -9999 -9999 -9999 -9999 -9999 -9999 -9999 -9999 -9999 -9999 -9999 -9999 -9999 -9999 -9999 -9999 -9999 -9999 -9999 -9999 -9999 -9999 -9999 -9999 -9999 -9999 -9999 -9999 -9999 -9999 -9999 -9999 -9999 -9999 -9999 -9999 -9999 -9999 -9999 -9999 -9999 -9999 -9999 -9999 -9999 -9999 -9999 -9999 -9999 -9999 -9999 -9999 -9999 -9999 -9999 -9999 -9999 -9999 -9999 -9999 -9999 -9999 -9999 -9999 -9999 -9999 -9999 -9999 -9999 -9999 -9999 -9999 -9999 -9999 6.4382E-1 6.43176E-1 6.39237E-1 6.41448E-1 6.38248E-1 6.51698E-1 6.59882E-1 6.3341E-1 6.37085E-1 6.22583E-1 6.29028E-1 6.45767E-1 6.41475E-1 6.20381E-1 5.98589E-1 6.00456E-1 6.19883E-1 5.86759E-1 5.51327E-1 5.09401E-1 2.99806E-1 2.27091E-1 2.23859E-1 -9999 -9999 -9999 -9999 -9999 -9999 -9999 -9999 -9999 -9999 -9999 -9999 -9999 -9999 -9999 -9999 -9999 -9999 -9999 -9999 -9999 -9999 -9999 -9999 -9999 -9999 -9999 -9999 -9999 -9999
-9999 7.11741E-1 6.90925E-1 6.72388E-1 6.45138E-1 5.94966E-1 6.20965E-1 6.64776E-1 6.83358E-1 6.98243E-1 6.93207E-1 6.70437E-1 6.40375E-1 5.9308E-1 5.9626E-1 6.13115E-1 6.62837E-1 6.70912E-1 6.54979E-1 6.51051E-1 6.44796E-1 6.61066E-1 6.89954E-1 6.80016E-1 6.65174E-1 6.61835E-1 -9999 -9999 -9999 -9999 -9999 -9999 -9999 -9999 -9999 -9999 -9999 -9999 -9999 -9999 -9999 -9999 -9999 -9999 -9999 -9999 -9999 -9999 -9999 -9999 -9999 -9999 -9999 -9999 -9999 -9999 -9999 -9999 -9999 -9999 -9999 -9999 -9999 -9999 -9999 -9999 -9999 -9999 -9999 -9999 -9999 -9999 -9999 -9999 -9999 -9999 -9999 -9999 -9999 -9999 -9999 -9999 -9999 -9999 -9999 -9999 -9999 -9999 -9999 -9999 -9999 -9999 -9999 -9999 -9999 -9999 -9999 -9999 -9999 -9999 -9999 -9999 -9999 -9999 -9999 -9999 -9999 -9999 -9999 -9999 -9999 -9999 -9999 -9999 -9999 -9999 -9999 -9999 6.51734E-1 6.43123E-1 6.37199E-1 6.20777E-1 6.18261E-1 6.22278E-1 6.24084E-1 6.22718E-1 6.30925E-1 6.13665E-1 6.46183E-1 6.44833E-1 6.35962E-1 6.3928E-1 5.87614E-1 6.37464E-1 6.39914E-1 6.27695E-1 5.49981E-1 4.47975E-1 1.85827E-1 1.46205E-1 -9999 -9999 -9999 -9999 -9999 -9999 -9999 -9999 -9999 -9999 -9999 -9999 -9999 -9999 -9999 -9999 -9999 -9999 -9999 -9999 -9999 -9999 -9999 -9999 -9999 -9999 -9999 -9999 -9999 -9999
-9999 7.23521E-1 6.83941E-1 6.04097E-1 5.72797E-1 5.71582E-1 6.09375E-1 6.96645E-1 6.97616E-1 6.82283E-1 6.68013E-1 6.52406E-1 6.4551E-1 6.44756E-1 6.0361E-1 6.21552E-1 6.71122E-1 6.554E-1 6.52416E-1 6.38069E-1 6.3275E-1 6.4839E-1 6.53315E-1 6.51157E-1 6.61685E-1 6.78632E-1 6.79634E-1 -9999 -9999 -9999 -9999 -9999 -9999 -9999 -9999 -9999 -9999 -9999 -9999 -9999 -9999 -9999 -9999 -9999 -9999 -9999 -9999 -9999 -9999 -9999 -9999 -9999 -9999 -9999 -9999 -9999 -9999 -9999 -9999 -9999 -9999 -9999 -9999 -9999 -9999 -9999 -9999 -9999 -9999 -9999 -9999 -9999 -9999 -9999 -9999 -9999 -9999 -9999 -9999 -9999 -9999 -9999 -9999 -9999 -9999 -9999 -9999 -9999 -9999 -9999 -9999 -9999 -9999 -9999 -9999 -9999 -9999 -9999 -9999 -9999 -9999 -9999 -9999 -9999 -9999 -9999 -9999 -9999 -9999 -9999 -9999 -9999 -9999 -9999 -9999 -9999 -9999 -9999 6.66997E-1 6.32388E-1 6.40366E-1 6.2438E-1 6.38653E-1 6.45572E-1 6.68292E-1 6.89241E-1 6.6302E-1 6.32688E-1 6.30992E-1 6.25138E-1 6.13858E-1 6.49876E-1 6.45535E-1 6.77208E-1 6.70265E-1 6.33564E-1 6.29076E-1 5.87453E-1 4.32194E-1 -9999 -9999 -9999 -9999 -9999 -9999 -9999 -9999 -9999 -9999 -9999 -9999 -9999 -9999 -9999 -9999 -9999 -9999 -9999 -9999 -9999 -9999 -9999 -9999 -9999 -9999 -9999 -9999 -9999 -9999 -9999
-9999 -9999 6.97601E-1 6.41597E-1 5.59887E-1 5.64929E-1 5.95861E-1 6.57633E-1 6.86039E-1 6.79491E-1 6.65244E-1 6.36019E-1 6.27268E-1 6.23504E-1 6.19416E-1 6.0451E-1 6.47589E-1 6.15164E-1 5.81509E-1 5.78784E-1 5.91812E-1 6.02074E-1 5.92464E-1 6.27359E-1 6.77151E-1 7.00998E-1 7.10865E-1 -9999 -9999 -9999 -9999 -9999 -9999 -9999 -9999 -9999 -9999 -9999 -9999 -9999 -9999 -9999 -9999 -9999 -9999 -9999 -9999 -9999 -9999 -9999 -9999 -9999 -9999 -9999 -9999 -9999 -9999 -9999 -9999 -9999 -9999 -9999 -9999 -9999 -9999 -9999 -9999 -9999 -9999 -9999 -9999 -9999 -9999 -9999 -9999 -9999 -9999 -9999 -9999 -9999 -9999 -9999 -9999 -9999 -9999 -9999 -9999 -9999 -9999 -9999 -9999 -9999 -9999 -9999 -9999 -9999 -9999 -9999 -9999 -9999 -9999 -9999 -9999 -9999 -9999 -9999 -9999 -9999 -9999 -9999 -9999 -9999 -9999 -9999 -9999 -9999 -9999 -9999 -9999 6.81108E-1 6.3465E-1 6.37789E-1 6.51585E-1 6.59495E-1 6.92022E-1 6.75926E-1 6.72617E-1 6.4324E-1 6.73595E-1 6.33191E-1 6.46014E-1 6.11904E-1 6.32407E-1 6.60637E-1 6.55622E-1 6.5866E-1 6.61742E-1 6.05803E-1 5.67028E-1 4.76512E-1 3.12176E-1 2.19667E-1 -9999 -9999 -9999 -9999 1.23615E-1 1.34108E-1 -9999 -9999 -9999 -9999 -9999 -9999 -9999 -9999 -9999 -9999 -9999 -9999 -9999 -9999 -9999 -9999 -9999 -9999 -9999 -9999 -9999 -9999
-9999 -9999 7.0644E-1 6.56557E-1 5.83794E-1 5.39178E-1 5.37558E-1 5.47892E-1 5.76106E-1 6.2732E-1 6.44951E-1 5.85486E-1 5.63584E-1 5.39329E-1 5.49644E-1 5.70836E-1 6.07161E-1 6.16049E-1 5.52576E-1 5.54147E-1 5.86607E-1 5.93989E-1 5.79388E-1 6.21058E-1 6.65804E-1 6.93912E-1 6.91318E-1 6.9175E-1 7.04527E-1 6.88835E-1 -9999 -9999 -9999 -9999 -9999 -9999 -9999 -9999 -9999 -9999 -9999 -9999 -9999 -9999 -9999 -9999 -9999 -9999 -9999 -9999 -9999 -9999 -9999 -9999 -9999 -9999 -9999 -9999 -9999 -9999 -9999 -9999 -9999 -9999 -9999 -9999 -9999 -9999 -9999 -9999 -9999 -9999 -9999 -9999 -9999 -9999 -9999 -9999 -9999 -9999 -9999 -9999 -9999 -9999 -9999 -9999 -9999 -9999 -9999 -9999 -9999 -9999 -9999 -9999 -9999 -9999 -9999 -9999 -9999 -9999 -9999 -9999 -9999 -9999 -9999 -9999 -9999 -9999 -9999 -9999 -9999 -9999 -9999 -9999 -9999 -9999 -9999 -9999 -9999 -9999 6.96472E-1 6.40945E-1 6.43176E-1 6.22182E-1 5.78832E-1 5.95052E-1 6.28999E-1 6.67597E-1 6.67282E-1 6.51574E-1 6.49832E-1 6.52965E-1 6.50399E-1 6.608E-1 6.61781E-1 6.84229E-1 6.81827E-1 6.36497E-1 5.92642E-1 5.0699E-1 4.66715E-1 4.45841E-1 2.94211E-1 1.93835E-1 2.12823E-1 2.04958E-1 1.8466E-1 1.43511E-1 1.25457E-1 -9999 -9999 -9999 -9999 -9999 -9999 -9999 -9999 -9999 -9999 -9999 -9999 -9999 -9999 -9999 -9999 -9999 -9999 -9999 -9999 -9999
-9999 -9999 7.20237E-1 6.75322E-1 6.56729E-1 6.12077E-1 5.33077E-1 5.1941E-1 5.14645E-1 5.39624E-1 5.75667E-1 5.76585E-1 5.44634E-1 5.3264E-1 5.14911E-1 5.17806E-1 5.30377E-1 5.40292E-1 5.36796E-1 6.1359E-1 6.52771E-1 6.65307E-1 6.54603E-1 6.41029E-1 6.54025E-1 6.84639E-1 7.18234E-1 7.25324E-1 7.29761E-1 7.12356E-1 -9999 -9999 -9999 -9999 -9999 -9999 -9999 -9999 -9999 -9999 -9999 -9999 -9999 -9999 -9999 -9999 -9999 -9999 -9999 -9999 -9999 -9999 -9999 -9999 -9999 -9999 -9999 -9999 -9999 -9999 -9999 -9999 -9999 -9999 -9999 -9999 -9999 -9999 -9999 -9999 -9999 -9999 -9999 -9999 -9999 -9999 -9999 -9999 -9999 -9999 -9999 -9999 -9999 -9999 -9999 -9999 -9999 -9999 -9999 -9999 -9999 -9999 -9999 -9999 -9999 -9999 -9999 -9999 -9999 -9999 -9999 -9999 -9999 -9999 -9999 -9999 -9999 -9999 -9999 -9999 -9999 -9999 -9999 -9999 -9999 -9999 -9999 -9999 -9999 6.86685E-1 6.92275E-1 6.68317E-1 6.74511E-1 6.72975E-1 6.54545E-1 5.81405E-1 6.42676E-1 6.60047E-1 6.54814E-1 6.65279E-1 6.74017E-1 6.73194E-1 6.37055E-1 6.49261E-1 6.72946E-1 6.69336E-1 6.85945E-1 6.64117E-1 6.21049E-1 4.77854E-1 4.25004E-1 3.80896E-1 2.92414E-1 1.78135E-1 2.34296E-1 2.03354E-1 2.09024E-1 1.87992E-1 -9999 1.42462E-1 1.46465E-1 1.02407E-1 -9999 -9999 -9999 -9999 -9999 -9999 -9999 -9999 -9999 -9999 -9999 -9999 -9999 -9999 -9999 -9999 -9999 -9999
-9999 -9999 7.14034E-1 6.8898E-1 6.82828E-1 6.60072E-1 6.1121E-1 5.72306E-1 4.96543E-1 4.90886E-1 5.13044E-1 5.39251E-1 5.7678E-1 5.79481E-1 5.30848E-1 4.95018E-1 4.92888E-1 5.213E-1 5.91193E-1 6.41941E-1 6.93775E-1 6.94924E-1 6.98845E-1 6.87472E-1 6.90819E-1 7.16519E-1 7.39952E-1 7.4705E-1 7.36585E-1 7.27573E-1 7.34292E-1 -9999 -9999 -9999 -9999 -9999 -9999 -9999 -9999 -9999 -9999 -9999 -9999 -9999 -9999 -9999 -9999 -9999 -9999 -9999 -9999 -9999 -9999 -9999 -9999 -9999 -9999 -9999 -9999 -9999 -9999 -9999 -9999 -9999 -9999 -9999 -9999 -9999 -9999 -9999 -9999 -9999 -9999 -9999 -9999 -9999 -9999 -9999 -9999 -9999 -9999 -9999 -9999 -9999 -9999 -9999 -9999 -9999 -9999 -9999 -9999 -9999 -9999 -9999 -9999 -9999 -9999 -9999 -9999 -9999 -9999 -9999 -9999 -9999 -9999 -9999 -9999 -9999 -9999 -9999 -9999 -9999 -9999 -9999 -9999 -9999 -9999 -9999 -9999 6.75258E-1 6.58863E-1 6.80915E-1 6.71566E-1 6.87546E-1 6.75668E-1 6.68427E-1 6.56451E-1 6.48587E-1 6.53488E-1 6.5033E-1 6.72537E-1 6.55159E-1 6.62813E-1 6.39026E-1 6.36169E-1 6.65498E-1 6.53353E-1 6.54079E-1 6.29656E-1 5.037E-1 2.53841E-1 1.95592E-1 1.72661E-1 1.4406E-1 1.64483E-1 1.43714E-1 1.0637E-1 1.57652E-1 1.73447E-1 1.25185E-1 9.98358E-2 9.77736E-2 6.29823E-2 5.82743E-2 5.62537E-2 5.73422E-2 6.72215E-2 7.02933E-2 3.9576E-2 3.63588E-2 3.89905E-2 4.69185E-2 -9999 -9999 -9999 -9999 -9999 -9999 -9999 -9999
-9999 -9999 7.19591E-1 7.03259E-1 6.99391E-1 6.68573E-1 6.2004E-1 5.70998E-1 5.12138E-1 4.52158E-1 4.89447E-1 5.59477E-1 5.53009E-1 5.58901E-1 5.12248E-1 4.67492E-1 4.83418E-1 5.22613E-1 5.9978E-1 6.22246E-1 6.68746E-1 6.81679E-1 6.8983E-1 6.96963E-1 6.95654E-1 7.19799E-1 7.33817E-1 7.44844E-1 7.35468E-1 7.28219E-1 7.24726E-1 -9999 -9999 -9999 -9999 -9999 -9999 -9999 -9999 -9999 -9999 -9999 -9999 -9999 -9999 -9999 -9999 -9999 -9999 -9999 -9999 -9999 -9999 -9999 -9999 -9999 -9999 -9999 -9999 -9999 -9999 -9999 -9999 -9999 -9999 -9999 -9999 -9999 -9999 -9999 -9999 -9999 -9999 -9999 -9999 -9999 -9999 -9999 -9999 -9999 -9999 -9999 -9999 -9999 -9999 -9999 -9999 -9999 -9999 -9999 -9999 -9999 -9999 -9999 -9999 -9999 -9999 -9999 -9999 -9999 -9999 -9999 -9999 -9999 -9999 -9999 -9999 -9999 -9999 -9999 -9999 -9999 -9999 -9999 -9999 -9999 -9999 -9999 -9999 -9999 6.90992E-1 7.24481E-1 7.19498E-1 6.93798E-1 6.33596E-1 6.21822E-1 6.49348E-1 6.53279E-1 6.33325E-1 6.4357E-1 6.39878E-1 6.57448E-1 6.73996E-1 6.70143E-1 6.40969E-1 6.43948E-1 6.34787E-1 6.49818E-1 6.57066E-1 5.33609E-1 3.15106E-1 2.42744E-1 1.11141E-1 8.91789E-2 1.43798E-1 9.78631E-2 1.36221E-1 1.18143E-1 1.0683E-1 1.02311E-1 1.07882E-1 6.9846E-2 1.05204E-1 1.05008E-1 8.82221E-2 9.25716E-2 8.79525E-2 9.8736E-2 6.02019E-2 3.99502E-2 2.86744E-2 4.7208E-2 5.00966E-2 2.9769E-2 -9999 -9999 -9999 -9999 -9999 -9999
-9999 -9999 -9999 -9999 6.59291E-1 6.33876E-1 5.61177E-1 5.11059E-1 5.13179E-1 4.72064E-1 4.66593E-1 4.87655E-1 4.70344E-1 5.31028E-1 5.12671E-1 4.68661E-1 4.76953E-1 4.92179E-1 5.75078E-1 6.14147E-1 6.48877E-1 6.96433E-1 6.97325E-1 6.88376E-1 7.08062E-1 7.16181E-1 7.17019E-1 7.29575E-1 7.30212E-1 7.4674E-1 7.28429E-1 -9999 -9999 -9999 -9999 -9999 -9999 -9999 -9999 -9999 -9999 -9999 -9999 -9999 -9999 -9999 -9999 -9999 -9999 -9999 -9999 -9999 -9999 -9999 -9999 -9999 -9999 -9999 -9999 -9999 -9999 -9999 -9999 -9999 -9999 -9999 -9999 -9999 -9999 -9999 -9999 -9999 -9999 -9999 -9999 -9999 -9999 -9999 -9999 -9999 -9999 -9999 -9999 -9999 -9999 -9999 -9999 -9999 -9999 -9999 -9999 -9999 -9999 -9999 -9999 -9999 -9999 -9999 -9999 -9999 -9999 -9999 -9999 -9999 -9999 -9999 -9999 -9999 5.7535E-1 -9999 -9999 -9999 -9999 -9999 -9999 -9999 -9999 -9999 -9999 -9999 -9999 -9999 6.86195E-1 6.90597E-1 6.33432E-1 6.11155E-1 6.22787E-1 6.28737E-1 6.25283E-1 6.38547E-1 6.67665E-1 6.619E-1 6.95377E-1 6.87835E-1 6.75551E-1 6.68273E-1 6.22129E-1 6.18939E-1 6.37262E-1 5.54697E-1 2.94965E-1 2.34053E-1 1.3669E-1 1.04523E-1 1.38405E-1 1.23084E-1 1.38184E-1 1.13978E-1 9.68548E-2 9.53783E-2 9.49981E-2 8.84195E-2 1.04418E-1 7.432E-2 8.33854E-2 5.34995E-2 5.22082E-2 7.36412E-2 8.49905E-2 6.90897E-2 5.28239E-2 6.1327E-2 4.10748E-2 3.05473E-2 -9999 -9999 -9999 -9999 -9999 -9999
-9999 -9999 -9999 -9999 6.09711E-1 5.78973E-1 5.47646E-1 4.89062E-1 4.68352E-1 4.57157E-1 4.40409E-1 4.65771E-1 4.61006E-1 4.94323E-1 4.64264E-1 4.65295E-1 4.70847E-1 4.68685E-1 4.76552E-1 5.07156E-1 5.9209E-1 6.61315E-1 6.85055E-1 6.89988E-1 6.96823E-1 7.01516E-1 6.94955E-1 6.87439E-1 7.29905E-1 7.26854E-1 7.43137E-1 7.08702E-1 -9999 -9999 -9999 -9999 -9999 -9999 -9999 -9999 -9999 -9999 -9999 -9999 -9999 -9999 -9999 -9999 -9999 -9999 -9999 -9999 -9999 -9999 -9999 -9999 -9999 -9999 -9999 -9999 -9999 -9999 -9999 -9999 -9999 -9999 -9999 -9999 -9999 -9999 -9999 -9999 -9999 -9999 -9999 -9999 -9999 -9999 -9999 -9999 -9999 -9999 -9999 -9999 -9999 -9999 -9999 -9999 -9999 -9999 -9999 -9999 -9999 -9999 -9999 -9999 -9999 -9999 -9999 -9999 -9999 -9999 -9999 -9999 -9999 -9999 4.2836E-1 4.22347E-1 4.78681E-1 -9999 -9999 -9999 -9999 -9999 -9999 -9999 -9999 -9999 -9999 -9999 -9999 -9999 7.09399E-1 6.54732E-1 6.31134E-1 6.05146E-1 6.03941E-1 6.07279E-1 6.26597E-1 6.56178E-1 6.9798E-1 7.02756E-1 6.88136E-1 6.88658E-1 6.75183E-1 6.48827E-1 6.24174E-1 6.19008E-1 6.57511E-1 6.35878E-1 4.06677E-1 2.34322E-1 1.49948E-1 1.14962E-1 1.33869E-1 1.17284E-1 1.40742E-1 1.10415E-1 9.14322E-2 1.06403E-1 9.13512E-2 7.51919E-2 1.06692E-1 8.10359E-2 7.88691E-2 6.12669E-2 5.9441E-2 5.88006E-2 6.42096E-2 8.77969E-2 7.76484E-2 6.35075E-2 3.44911E-2 -9999 -9999 -9999 -9999 -9999 -9999 -9999
-9999 -9999 -9999 -9999 -9999 5.42402E-1 5.58565E-1 5.19818E-1 4.77037E-1 4.72968E-1 4.60503E-1 4.699E-1 4.74241E-1 4.7211E-1 4.5996E-1 4.61929E-1 4.72359E-1 4.66026E-1 4.73455E-1 4.68236E-1 4.86462E-1 5.97869E-1 6.83113E-1 6.85496E-1 6.85856E-1 6.66405E-1 6.55563E-1 6.28911E-1 6.50987E-1 6.64506E-1 6.93111E-1 6.97117E-1 7.07618E-1 -9999 -9999 -9999 -9999 -9999 -9999 -9999 -9999 -9999 -9999 -9999 -9999 -9999 -9999 -9999 -9999 -9999 -9999 -9999 -9999 -9999 -9999 -9999 -9999 -9999 -9999 -9999 -9999 -9999 -9999 -9999 -9999 -9999 -9999 -9999 -9999 -9999 -9999 -9999 -9999 -9999 -9999 -9999 -9999 -9999 -9999 -9999 -9999 -9999 -9999 -9999 -9999 -9999 -9999 -9999 -9999 -9999 -9999 -9999 -9999 -9999 -9999 -9999 -9999 -9999 -9999 -9999 -9999 -9999 -9999 -9999 -9999 -9999 4.74481E-1 4.74926E-1 4.9708E-1 -9999 -9999 -9999 -9999 -9999 -9999 -9999 -9999 -9999 -9999 -9999 -9999 -9999 6.88848E-1 6.78087E-1 6.23339E-1 5.94073E-1 5.90094E-1 6.12576E-1 6.33246E-1 6.62466E-1 6.81836E-1 6.96977E-1 7.02711E-1 7.02075E-1 6.57481E-1 6.75787E-1 6.45915E-1 6.40997E-1 6.38809E-1 6.42945E-1 5.7312E-1 3.35947E-1 1.90333E-1 1.27231E-1 1.18604E-1 1.34099E-1 1.22163E-1 1.28005E-1 1.39667E-1 1.02575E-1 8.79274E-2 8.00238E-2 7.42306E-2 7.98902E-2 8.83077E-2 7.20056E-2 4.9432E-2 4.75281E-2 6.12785E-2 5.93253E-2 8.39828E-2 7.47976E-2 4.31275E-2 2.69548E-2 -9999 -9999 -9999 -9999 -9999 -9999
-9999 -9999 -9999 -9999 -9999 -9999 -9999 -9999 4.98135E-1 4.95068E-1 4.69221E-1 4.64909E-1 4.52274E-1 4.67958E-1 4.59231E-1 4.78583E-1 4.84204E-1 4.84363E-1 4.77253E-1 4.78585E-1 4.89593E-1 4.85147E-1 5.82724E-1 6.6605E-1 6.74144E-1 6.52934E-1 6.42305E-1 6.00084E-1 5.47733E-1 5.61147E-1 5.92256E-1 6.45754E-1 6.83405E-1 -9999 -9999 -9999 -9999 -9999 -9999 -9999 -9999 -9999 -9999 -9999 -9999 -9999 -9999 -9999 -9999 -9999 -9999 -9999 -9999 -9999 -9999 -9999 -9999 -9999 -9999 -9999 -9999 -9999 -9999 -9999 -9999 -9999 -9999 -9999 -9999 -9999 -9999 -9999 -9999 -9999 -9999 -9999 -9999 -9999 -9999 -9999 -9999 -9999 -9999 -9999 -9999 -9999 -9999 -9999 -9999 -9999 -9999 -9999 -9999 -9999 -9999 -9999 -9999 -9999 -9999 -9999 -9999 -9999 -9999 -9999 -9999 5.18881E-1 5.09264E-1 5.53947E-1 5.76347E-1 5.85431E-1 -9999 -9999 -9999 -9999 -9999 -9999 -9999 -9999 -9999 -9999 -9999 -9999 7.18523E-1 6.72025E-1 6.34396E-1 6.23578E-1 6.26355E-1 6.38147E-1 6.43708E-1 6.68355E-1 6.59812E-1 6.85282E-1 7.16324E-1 6.90436E-1 6.4462E-1 6.68494E-1 6.76411E-1 6.65868E-1 6.62923E-1 6.7173E-1 6.33501E-1 4.22248E-1 2.65524E-1 1.42661E-1 1.10533E-1 1.29439E-1 1.50553E-1 1.16535E-1 1.36729E-1 1.16339E-1 7.76984E-2 6.47966E-2 7.74828E-2 9.80954E-2 9.6345E-2 6.8729E-2 6.01315E-2 5.20994E-2 5.02206E-2 5.04495E-2 5.87634E-2 7.5097E-2 4.45273E-2 2.38626E-2 1.92467E-2 -9999 -9999 -9999 -9999 -9999
-9999 -9999 -9999 -9999 -9999 -9999 -9999 -9999 -9999 -9999 4.81235E-1 4.68742E-1 4.56245E-1 4.49468E-1 4.67238E-1 4.74344E-1 4.82629E-1 5.01566E-1 4.93565E-1 5.03311E-1 5.12181E-1 4.90301E-1 4.76238E-1 5.33013E-1 6.2028E-1 6.4283E-1 6.20011E-1 5.8097E-1 5.43378E-1 5.48929E-1 5.75157E-1 6.37801E-1 6.61466E-1 7.01224E-1 -9999 -9999 -9999 -9999 -9999 -9999 -9999 -9999 -9999 -9999 -9999 -9999 -9999 -9999 -9999 -9999 -9999 -9999 -9999 -9999 -9999 -9999 -9999 -9999 -9999 -9999 -9999 -9999 -9999 -9999 -9999 -9999 -9999 -9999 -9999 -9999 -9999 -9999 -9999 -9999 -9999 -9999 -9999 -9999 -9999 -9999 -9999 -9999 -9999 -9999 -9999 -9999 -9999 -9999 -9999 -9999 -9999 -9999 -9999 -9999 -9999 -9999 -9999 -9999 -9999 -9999 -9999 -9999 -9999 -9999 4.60865E-1 5.18851E-1 5.81965E-1 5.44422E-1 5.79181E-1 -9999 -9999 -9999 -9999 -9999 -9999 -9999 -9999 -9999 7.06197E-1 -9999 7.21759E-1 7.28055E-1 7.2046E-1 7.07507E-1 6.87128E-1 6.39731E-1 6.35379E-1 6.52934E-1 6.88745E-1 6.72715E-1 6.71157E-1 6.94805E-1 7.22884E-1 7.05542E-1 6.63476E-1 6.932E-1 6.71011E-1 6.80797E-1 7.03031E-1 6.87082E-1 6.68361E-1 4.85646E-1 2.8929E-1 1.65249E-1 1.38343E-1 1.48892E-1 1.71318E-1 1.52286E-1 1.47361E-1 1.06501E-1 9.10144E-2 6.91199E-2 7.57001E-2 1.0582E-1 9.2705E-2 8.35623E-2 6.49869E-2 6.50034E-2 4.51311E-2 3.84245E-2 4.50538E-2 4.74956E-2 3.38373E-2 2.80383E-2 2.6583E-2 2.56605E-2 -9999 -9999 -9999 -9999
-9999 -9999 -9999 -9999 -9999 -9999 -9999 -9999 4.98095E-1 4.88067E-1 4.90717E-1 4.82414E-1 4.84843E-1 4.51905E-1 4.74127E-1 4.72008E-1 4.51975E-1 4.80445E-1 5.02404E-1 5.18871E-1 5.17358E-1 5.03161E-1 4.79058E-1 4.7126E-1 4.82584E-1 5.33415E-1 5.7228E-1 5.55024E-1 5.46881E-1 5.70509E-1 6.34414E-1 6.61199E-1 6.84026E-1 7.03943E-1 -9999 -9999 -9999 -9999 -9999 -9999 -9999 -9999 -9999 -9999 -9999 -9999 -9999 -9999 -9999 -9999 -9999 -9999 -9999 -9999 -9999 -9999 -9999 -9999 -9999 -9999 -9999 -9999 -9999 -9999 -9999 -9999 -9999 -9999 -9999 -9999 -9999 -9999 -9999 -9999 -9999 -9999 -9999 -9999 -9999 -9999 -9999 -9999 -9999 -9999 -9999 -9999 -9999 -9999 -9999 -9999 -9999 -9999 -9999 -9999 -9999 -9999 -9999 -9999 -9999 -9999 -9999 -9999 -9999 4.93382E-1 4.99088E-1 5.12241E-1 5.33096E-1 6.03833E-1 6.32209E-1 -9999 -9999 -9999 -9999 -9999 -9999 -9999 -9999 7.03727E-1 6.44441E-1 6.78361E-1 6.89493E-1 7.18467E-1 7.36103E-1 7.29615E-1 7.20063E-1 6.73218E-1 6.5487E-1 6.80258E-1 6.82894E-1 6.72264E-1 6.6916E-1 6.97074E-1 7.0431E-1 7.10691E-1 7.04861E-1 7.19566E-1 7.26199E-1 7.44855E-1 7.23343E-1 6.77462E-1 6.80149E-1 6.06999E-1 4.31759E-1 1.99793E-1 1.42901E-1 1.2416E-1 1.86949E-1 2.07474E-1 1.5508E-1 1.00971E-1 7.88741E-2 5.9789E-2 6.96374E-2 8.14484E-2 9.32906E-2 7.02668E-2 5.01666E-2 4.25066E-2 3.45223E-2 4.05278E-2 5.17492E-2 5.95384E-2 6.11507E-2 4.27133E-2 3.14565E-2 3.31639E-2 -9999 -9999 -9999 -9999
-9999 -9999 -9999 -9999 -9999 -9999 -9999 5.14566E-1 4.90138E-1 4.81389E-1 4.7746E-1 4.67825E-1 4.78864E-1 4.56175E-1 4.43968E-1 4.30625E-1 4.28376E-1 4.7091E-1 4.85573E-1 5.0929E-1 5.12546E-1 5.04711E-1 4.89774E-1 4.8731E-1 4.76297E-1 4.70372E-1 4.93831E-1 4.99364E-1 4.80012E-1 5.49259E-1 6.07047E-1 6.62635E-1 6.88146E-1 7.06486E-1 -9999 -9999 -9999 -9999 -9999 -9999 -9999 -9999 -9999 -9999 -9999 -9999 -9999 -9999 -9999 -9999 -9999 -9999 -9999 -9999 -9999 -9999 -9999 -9999 -9999 -9999 -9999 -9999 -9999 -9999 -9999 -9999 -9999 -9999 -9999 -9999 -9999 -9999 -9999 -9999 -9999 -9999 -9999 -9999 -9999 -9999 -9999 -9999 -9999 -9999 -9999 -9999 -9999 -9999 -9999 -9999 -9999 -9999 -9999 -9999 -9999 -9999 -9999 -9999 -9999 -9999 -9999 -9999 -9999 4.63138E-1 4.76721E-1 5.15182E-1 5.03218E-1 5.71975E-1 6.23667E-1 -9999 -9999 -9999 -9999 -9999 -9999 -9999 -9999 6.71192E-1 6.19398E-1 6.00068E-1 6.65419E-1 7.30683E-1 7.40728E-1 7.45482E-1 7.38603E-1 7.24005E-1 6.8166E-1 7.00626E-1 6.5782E-1 6.54436E-1 6.87239E-1 6.93443E-1 6.99666E-1 7.30583E-1 7.25093E-1 7.273E-1 7.27451E-1 7.19015E-1 6.88822E-1 6.85372E-1 7.0825E-1 6.65572E-1 4.83077E-1 2.17322E-1 1.45827E-1 1.64668E-1 2.26211E-1 2.24623E-1 1.59509E-1 1.0999E-1 9.44553E-2 1.00113E-1 6.45837E-2 6.88773E-2 8.47989E-2 8.25805E-2 8.00343E-2 5.98115E-2 5.84938E-2 4.79007E-2 3.99844E-2 4.48606E-2 4.21813E-2 4.82019E-2 4.14147E-2 4.09366E-2 3.15785E-2 3.04791E-2 4.16188E-2 -9999
-9999 -9999 -9999 -9999 -9999 -9999 5.27686E-1 5.12675E-1 4.78393E-1 4.87498E-1 4.68501E-1 4.45885E-1 4.66165E-1 4.71316E-1 4.56589E-1 4.47144E-1 4.43902E-1 4.32836E-1 4.61481E-1 4.9364E-1 4.99525E-1 5.10823E-1 5.05244E-1 5.08584E-1 4.9332E-1 4.84288E-1 4.65592E-1 4.60342E-1 4.56695E-1 4.6486E-1 4.92529E-1 5.35386E-1 6.22811E-1 6.77447E-1 7.01306E-1 -9999 -9999 -9999 -9999 -9999 -9999 -9999 -9999 -9999 -9999 -9999 -9999 -9999 -9999 -9999 -9999 -9999 -9999 -9999 -9999 -9999 -9999 -9999 -9999 -9999 -9999 -9999 -9999 -9999 -9999 -9999 -9999 -9999 -9999 -9999 -9999 -9999 -9999 -9999 -9999 -9999 -9999 -9999 -9999 -9999 -9999 -9999 -9999 -9999 -9999 -9999 -9999 -9999 -9999 -9999 -9999 -9999 -9999 -9999 -9999 -9999 -9999 -9999 -9999 -9999 -9999 -9999 -9999 -9999 -9999 4.59923E-1 4.78335E-1 -9999 -9999 -9999 -9999 -9999 -9999 -9999 6.79701E-1 -9999 -9999 6.48619E-1 5.77977E-1 5.85186E-1 6.01564E-1 7.04751E-1 7.33632E-1 7.374E-1 7.51153E-1 7.33132E-1 7.16202E-1 7.1291E-1 6.72913E-1 6.58729E-1 6.77163E-1 6.97651E-1 7.42523E-1 7.496E-1 7.26016E-1 6.99892E-1 7.16694E-1 6.87827E-1 6.78313E-1 6.93883E-1 6.83115E-1 7.04731E-1 6.01474E-1 3.26195E-1 2.26593E-1 1.82648E-1 2.19205E-1 2.44482E-1 1.74541E-1 1.23773E-1 1.13986E-1 1.03911E-1 7.09686E-2 8.02849E-2 7.45274E-2 7.59918E-2 6.00722E-2 6.78679E-2 6.54763E-2 5.52529E-2 3.85298E-2 3.48459E-2 3.47354E-2 3.99013E-2 3.67107E-2 3.26358E-2 3.52017E-2 -9999 -9999 -9999
-9999 -9999 -9999 -9999 -9999 -9999 5.0225E-1 5.07106E-1 4.84534E-1 4.48062E-1 4.45563E-1 4.6833E-1 4.78284E-1 4.82412E-1 4.81892E-1 4.81931E-1 4.68117E-1 4.41754E-1 4.4291E-1 4.45771E-1 4.7679E-1 4.77913E-1 5.04864E-1 5.15675E-1 5.13235E-1 5.04655E-1 4.9484E-1 4.63733E-1 4.60525E-1 4.49553E-1 4.91547E-1 5.6619E-1 6.01653E-1 6.51988E-1 6.61198E-1 -9999 -9999 -9999 -9999 -9999 -9999 -9999 -9999 -9999 -9999 -9999 -9999 -9999 -9999 -9999 -9999 -9999 -9999 -9999 -9999 -9999 -9999 -9999 -9999 -9999 -9999 -9999 -9999 -9999 -9999 -9999 -9999 -9999 -9999 -9999 -9999 -9999 -9999 -9999 -9999 -9999 -9999 -9999 -9999 -9999 -9999 -9999 -9999 -9999 -9999 -9999 -9999 -9999 -9999 -9999 -9999 3.00612E-1 2.74209E-1 2.97907E-1 3.68645E-1 4.21293E-1 -9999 -9999 -9999 -9999 -9999 -9999 -9999 -9999 -9999 5.09334E-1 -9999 -9999 -9999 -9999 -9999 -9999 -9999 -9999 6.90393E-1 6.86482E-1 -9999 6.64965E-1 6.05933E-1 5.7705E-1 5.51371E-1 6.47368E-1 7.01617E-1 7.2908E-1 7.35017E-1 7.3829E-1 7.26202E-1 7.1059E-1 6.8288E-1 6.82316E-1 6.59789E-1 6.84067E-1 7.271E-1 7.21736E-1 6.8663E-1 6.98985E-1 6.97417E-1 6.84305E-1 6.81353E-1 6.96034E-1 7.03522E-1 7.41917E-1 6.15331E-1 4.07493E-1 3.1607E-1 2.59511E-1 2.61599E-1 2.40524E-1 1.78721E-1 1.382E-1 1.27554E-1 1.19528E-1 9.23619E-2 8.13942E-2 7.1941E-2 7.32887E-2 7.10556E-2 6.35443E-2 5.52934E-2 4.78547E-2 4.06099E-2 4.07907E-2 2.94979E-2 3.34135E-2 4.71462E-2 5.37448E-2 4.17781E-2 -9999 -9999 -9999
-9999 -9999 -9999 -9999 5.3138E-1 4.86627E-1 4.75197E-1 5.06651E-1 5.10663E-1 4.81103E-1 4.60694E-1 4.4991E-1 4.55312E-1 4.70867E-1 4.71909E-1 4.693E-1 4.73314E-1 4.70594E-1 4.67251E-1 4.38612E-1 4.37423E-1 4.53807E-1 5.01715E-1 5.02716E-1 5.13327E-1 5.05183E-1 4.86987E-1 4.63895E-1 4.62467E-1 4.46149E-1 4.64964E-1 5.28898E-1 5.4692E-1 6.07122E-1 6.3679E-1 6.5135E-1 -9999 -9999 -9999 -9999 -9999 -9999 -9999 -9999 -9999 -9999 -9999 -9999 -9999 -9999 -9999 -9999 -9999 -9999 -9999 -9999 -9999 -9999 -9999 -9999 -9999 -9999 -9999 -9999 -9999 -9999 -9999 -9999 -9999 -9999 -9999 -9999 -9999 -9999 -9999 -9999 -9999 -9999 -9999 -9999 -9999 -9999 -9999 -9999 -9999 -9999 -9999 -9999 -9999 -9999 3.39998E-1 3.31759E-1 2.58506E-1 2.59079E-1 3.42723E-1 3.72052E-1 -9999 4.16077E-1 4.84208E-1 5.04132E-1 -9999 -9999 -9999 -9999 6.07741E-1 5.71323E-1 5.77921E-1 5.41947E-1 -9999 -9999 -9999 6.25896E-1 6.32458E-1 6.75962E-1 6.90994E-1 6.80019E-1 6.71414E-1 6.33898E-1 6.12719E-1 5.65944E-1 5.7972E-1 6.5449E-1 6.77414E-1 7.49052E-1 7.58668E-1 7.41199E-1 7.45786E-1 7.15606E-1 6.94416E-1 6.68684E-1 6.6164E-1 6.89009E-1 7.2264E-1 6.9521E-1 6.7169E-1 6.82767E-1 6.95589E-1 6.71433E-1 6.75095E-1 6.8506E-1 7.05794E-1 7.26228E-1 6.19109E-1 4.6387E-1 3.42389E-1 3.6336E-1 3.37493E-1 2.13325E-1 1.60364E-1 1.45618E-1 1.42979E-1 1.29104E-1 1.08688E-1 8.02102E-2 8.58337E-2 7.71789E-2 5.71818E-2 4.38037E-2 4.54996E-2 4.74131E-2 3.94997E-2 4.87103E-2 3.44584E-2 4.73688E-2 4.30419E-2 4.08746E-2 4.81785E-2 3.50898E-2 -9999 -9999
-9999 -9999 -9999 4.9393E-1 4.80108E-1 4.47466E-1 4.4841E-1 4.69017E-1 4.72422E-1 4.86667E-1 4.77879E-1 4.51033E-1 4.36598E-1 4.46659E-1 4.5562E-1 4.74517E-1 4.71559E-1 4.68768E-1 4.57243E-1 4.52945E-1 4.40818E-1 4.38137E-1 4.74046E-1 4.84349E-1 4.99241E-1 5.18319E-1 4.83824E-1 4.65415E-1 4.72955E-1 4.67973E-1 4.46561E-1 4.6872E-1 4.76474E-1 5.75697E-1 5.95743E-1 6.1416E-1 -9999 -9999 -9999 -9999 -9999 -9999 -9999 -9999 -9999 -9999 -9999 -9999 -9999 -9999 -9999 -9999 -9999 -9999 -9999 -9999 -9999 -9999 -9999 -9999 -9999 -9999 -9999 -9999 -9999 -9999 -9999 -9999 -9999 -9999 -9999 -9999 -9999 -9999 -9999 -9999 -9999 -9999 -9999 -9999 -9999 -9999 -9999 -9999 -9999 -9999 -9999 -9999 -9999 -9999 -9999 3.73359E-1 2.79094E-1 2.4093E-1 3.44286E-1 3.61663E-1 3.78175E-1 3.89961E-1 4.30387E-1 4.66329E-1 4.61485E-1 -9999 -9999 5.82638E-1 6.16568E-1 5.95806E-1 5.67371E-1 5.36158E-1 -9999 -9999 5.8186E-1 6.21036E-1 6.26288E-1 6.75838E-1 6.9631E-1 6.73649E-1 6.41336E-1 6.83181E-1 6.17697E-1 5.69076E-1 5.92202E-1 6.24436E-1 6.97406E-1 7.18705E-1 7.18568E-1 7.14197E-1 7.26277E-1 7.33611E-1 7.41378E-1 7.1368E-1 6.91666E-1 6.97642E-1 7.0869E-1 6.9089E-1 6.76333E-1 6.94946E-1 6.80104E-1 6.57829E-1 6.20579E-1 6.86101E-1 6.85443E-1 7.14329E-1 7.06195E-1 5.91772E-1 4.47592E-1 3.47638E-1 3.06892E-1 2.27181E-1 1.81085E-1 1.42215E-1 1.43093E-1 1.30064E-1 8.36543E-2 8.07539E-2 9.79759E-2 7.36627E-2 5.39178E-2 4.16437E-2 5.59405E-2 3.65599E-2 4.84171E-2 4.79019E-2 3.57078E-2 4.03453E-2 3.45983E-2 3.75333E-2 3.96924E-2 2.89717E-2 -9999 -9999
-9999 -9999 -9999 4.06769E-1 4.89242E-1 4.62728E-1 4.64281E-1 4.58824E-1 4.48322E-1 4.38747E-1 4.65838E-1 4.7294E-1 4.74497E-1 4.54765E-1 4.64332E-1 4.83896E-1 4.73885E-1 4.70775E-1 4.44005E-1 4.34917E-1 4.44683E-1 4.16678E-1 4.12094E-1 4.28485E-1 4.25367E-1 4.41125E-1 4.31206E-1 4.46686E-1 4.46991E-1 4.48234E-1 4.33338E-1 4.24959E-1 4.46577E-1 4.68578E-1 5.0427E-1 4.92871E-1 5.09973E-1 5.36131E-1 5.51204E-1 -9999 -9999 -9999 -9999 -9999 -9999 -9999 -9999 -9999 -9999 -9999 -9999 -9999 -9999 -9999 -9999 -9999 -9999 -9999 -9999 -9999 -9999 -9999 -9999 -9999 -9999 -9999 -9999 -9999 -9999 -9999 -9999 -9999 -9999 -9999 -9999 -9999 -9999 -9999 -9999 -9999 -9999 -9999 -9999 -9999 -9999 -9999 -9999 -9999 -9999 -9999 -9999 -9999 2.63794E-1 2.75333E-1 3.53925E-1 3.6731E-1 3.43169E-1 3.9363E-1 4.04085E-1 4.67218E-1 4.55179E-1 4.44073E-1 4.50849E-1 4.84174E-1 4.77338E-1 4.91009E-1 4.89641E-1 4.56458E-1 -9999 5.03539E-1 5.67606E-1 6.45068E-1 6.69919E-1 6.72102E-1 6.81412E-1 6.77529E-1 6.55801E-1 6.52259E-1 6.6232E-1 6.22319E-1 5.94949E-1 5.9242E-1 6.27345E-1 7.06979E-1 6.89974E-1 6.94693E-1 7.199E-1 7.3114E-1 7.14664E-1 7.02271E-1 6.51934E-1 6.97992E-1 7.01171E-1 6.86452E-1 6.87759E-1 7.10573E-1 7.06222E-1 6.84203E-1 6.61883E-1 6.82098E-1 7.05123E-1 7.11981E-1 7.04843E-1 6.41022E-1 5.36541E-1 3.70469E-1 2.8339E-1 2.26445E-1 1.89003E-1 1.82192E-1 1.4561E-1 1.28681E-1 9.63232E-2 7.26677E-2 9.2744E-2 7.33944E-2 5.38485E-2 4.38795E-2 5.09377E-2 2.96236E-2 3.58316E-2 3.78928E-2 2.67634E-2 3.21589E-2 3.65404E-2 2.83202E-2 3.27614E-2 2.17767E-2 2.51863E-2 -9999
-9999 -9999 -9999 -9999 5.17546E-1 5.53117E-1 4.86578E-1 4.69198E-1 5.08514E-1 4.66831E-1 4.44113E-1 4.37869E-1 4.4521E-1 4.63125E-1 4.80628E-1 4.82279E-1 4.55541E-1 4.49992E-1 4.25667E-1 4.1026E-1 4.23079E-1 4.26362E-1 4.08857E-1 4.07012E-1 4.03444E-1 4.09892E-1 3.74688E-1 3.94047E-1 3.92249E-1 3.75586E-1 3.8019E-1 3.9248E-1 3.96364E-1 4.30016E-1 4.24654E-1 4.17169E-1 4.04309E-1 3.99338E-1 4.51042E-1 5.41419E-1 5.45108E-1 5.23776E-1 -9999 -9999 -9999 -9999 -9999 -9999 -9999 -9999 -9999 -9999 -9999 -9999 -9999 -9999 -9999 -9999 -9999 -9999 -9999 -9999 -9999 -9999 -9999 -9999 -9999 -9999 -9999 -9999 -9999 -9999 -9999 -9999 -9999 -9999 -9999 -9999 -9999 -9999 -9999 -9999 -9999 -9999 -9999 -9999 -9999 -9999 -9999 -9999 -9999 3.13843E-1 2.90573E-1 3.21352E-1 3.70041E-1 3.96772E-1 3.62258E-1 3.69242E-1 3.85892E-1 4.45131E-1 4.65968E-1 4.25052E-1 4.29479E-1 4.11549E-1 3.8925E-1 4.1713E-1 4.07688E-1 4.17475E-1 4.40404E-1 4.76254E-1 5.26189E-1 6.12863E-1 6.45333E-1 6.56936E-1 6.70699E-1 6.81366E-1 6.97396E-1 7.04189E-1 6.88022E-1 6.76292E-1 5.98033E-1 5.47711E-1 6.08156E-1 6.45883E-1 6.66917E-1 6.85892E-1 7.02833E-1 6.97617E-1 6.91375E-1 6.62493E-1 6.26901E-1 6.34084E-1 6.61085E-1 7.14713E-1 7.24213E-1 7.35158E-1 7.72853E-1 7.21762E-1 6.61481E-1 6.93389E-1 6.88651E-1 6.57734E-1 6.39127E-1 6.01273E-1 5.32948E-1 3.8406E-1 2.50771E-1 2.44726E-1 2.0386E-1 1.94701E-1 1.94679E-1 1.14533E-1 1.22332E-1 1.27229E-1 9.79342E-2 8.51833E-2 6.6533E-2 5.33778E-2 4.28947E-2 3.28199E-2 3.69506E-2 3.10405E-2 2.65E-2 2.71167E-2 2.569E-2 3.54602E-2 2.43401E-2 2.0473E-2 -9999 -9999
-9999 -9999 -9999 -9999 6.15787E-1 5.94315E-1 5.61378E-1 5.42663E-1 5.45893E-1 5.21237E-1 4.51061E-1 4.30929E-1 4.33424E-1 4.57399E-1 4.67744E-1 4.77743E-1 4.60521E-1 4.49262E-1 4.3619E-1 4.31256E-1 4.39664E-1 4.49128E-1 4.16055E-1 4.12335E-1 3.97738E-1 3.86008E-1 3.89911E-1 3.63687E-1 3.64198E-1 3.72788E-1 3.7465E-1 3.83634E-1 3.83933E-1 4.10588E-1 4.33394E-1 4.13468E-1 4.07245E-1 3.93948E-1 4.43029E-1 4.75759E-1 4.69553E-1 4.40758E-1 4.77306E-1 4.90806E-1 4.67972E-1 -9999 -9999 -9999 -9999 -9999 -9999 -9999 -9999 -9999 -9999 -9999 -9999 -9999 -9999 -9999 -9999 -9999 -9999 -9999 -9999 -9999 -9999 -9999 -9999 -9999 -9999 -9999 -9999 -9999 -9999 -9999 -9999 -9999 -9999 -9999 -9999 -9999 -9999 -9999 -9999 -9999 -9999 -9999 -9999 -9999 -9999 -9999 3.23159E-1 3.7469E-1 3.99812E-1 4.13229E-1 4.01368E-1 4.0136E-1 4.16226E-1 4.62315E-1 4.71244E-1 4.62615E-1 4.59158E-1 4.29596E-1 4.31469E-1 4.18009E-1 4.0338E-1 4.02002E-1 3.96444E-1 4.23318E-1 4.64351E-1 5.42278E-1 6.15816E-1 6.00127E-1 6.79371E-1 6.75614E-1 6.89032E-1 7.14138E-1 7.02234E-1 6.64814E-1 5.95882E-1 5.97379E-1 5.80434E-1 5.88573E-1 6.57937E-1 7.11281E-1 7.12834E-1 6.9514E-1 6.67323E-1 6.22712E-1 6.40773E-1 6.23135E-1 5.50801E-1 7.04144E-1 7.33891E-1 7.38884E-1 7.84238E-1 7.37038E-1 6.89549E-1 7.17454E-1 7.0806E-1 6.54591E-1 6.25113E-1 6.38151E-1 5.16677E-1 3.57311E-1 2.21463E-1 1.81306E-1 1.62732E-1 1.76444E-1 1.42874E-1 1.01626E-1 1.86551E-1 2.20668E-1 1.42723E-1 8.79422E-2 9.33781E-2 6.55532E-2 5.60277E-2 -9999 -9999 3.57807E-2 3.13969E-2 2.85453E-2 2.87223E-2 2.52359E-2 2.47883E-2 2.94185E-2 2.30459E-2 2.44262E-2
-9999 -9999 -9999 -9999 4.51962E-1 5.44019E-1 5.86696E-1 6.26527E-1 5.87284E-1 5.79104E-1 5.06052E-1 4.43412E-1 4.44072E-1 4.46377E-1 4.71429E-1 4.74468E-1 4.4333E-1 4.3255E-1 4.32865E-1 4.46167E-1 4.51578E-1 4.28961E-1 4.14743E-1 4.21731E-1 4.37917E-1 3.9759E-1 3.9347E-1 3.70594E-1 3.64659E-1 3.70562E-1 3.85149E-1 3.64318E-1 3.57208E-1 3.76708E-1 3.94526E-1 4.27603E-1 4.12933E-1 4.01833E-1 4.1615E-1 4.46292E-1 4.30551E-1 4.19586E-1 4.42105E-1 4.30351E-1 4.47232E-1 -9999 -9999 -9999 -9999 -9999 -9999 -9999 -9999 -9999 -9999 -9999 -9999 -9999 -9999 -9999 5.52654E-1 5.84721E-1 -9999 -9999 -9999 -9999 -9999 -9999 -9999 -9999 -9999 -9999 -9999 -9999 -9999 -9999 -9999 -9999 -9999 -9999 -9999 -9999 -9999 -9999 -9999 -9999 -9999 -9999 -9999 -9999 -9999 -9999 4.33094E-1 4.21902E-1 4.21201E-1 3.89541E-1 4.17003E-1 4.0885E-1 4.17135E-1 4.40877E-1 4.68276E-1 4.91459E-1 5.10628E-1 4.77115E-1 4.31895E-1 4.12876E-1 4.08894E-1 4.24205E-1 4.11168E-1 4.08272E-1 4.00606E-1 4.25441E-1 5.56847E-1 5.79507E-1 6.58753E-1 6.60656E-1 6.67741E-1 6.95412E-1 6.91077E-1 6.58881E-1 6.24187E-1 5.8736E-1 5.35611E-1 6.23926E-1 6.55693E-1 7.43862E-1 7.0174E-1 6.85203E-1 6.49304E-1 6.20195E-1 6.45319E-1 5.79992E-1 4.61889E-1 5.79952E-1 6.77823E-1 7.0641E-1 7.15055E-1 7.32986E-1 7.57053E-1 7.54994E-1 7.25264E-1 7.03759E-1 6.62195E-1 6.46868E-1 5.20152E-1 3.55573E-1 2.09471E-1 1.7858E-1 1.57E-1 1.44634E-1 1.12015E-1 1.13281E-1 1.97193E-1 1.8763E-1 1.19712E-1 8.35376E-2 9.60839E-2 7.8004E-2 7.5428E-2 -9999 -9999 -9999 -9999 3.33435E-2 2.81195E-2 2.60951E-2 2.19384E-2 2.38141E-2 2.21418E-2 -9999
2.76749E-1 2.71348E-1 2.62114E-1 2.5838E-1 2.94008E-1 3.84636E-1 5.3819E-1 6.58576E-1 6.28475E-1 6.132E-1 5.47755E-1 4.96162E-1 4.77942E-1 4.82399E-1 4.90299E-1 4.65116E-1 4.34603E-1 4.21648E-1 4.25774E-1 4.19998E-1 4.01028E-1 3.87583E-1 4.03801E-1 4.19967E-1 4.25833E-1 4.26213E-1 4.04382E-1 3.91461E-1 3.74325E-1 3.81349E-1 3.84769E-1 3.5556E-1 3.56626E-1 3.56592E-1 3.74747E-1 3.94837E-1 4.00957E-1 3.92988E-1 4.12125E-1 4.09891E-1 4.0004E-1 3.95692E-1 4.13006E-1 4.3365E-1 4.66684E-1 4.7671E-1 -9999 -9999 -9999 -9999 -9999 -9999 -9999 -9999 -9999 -9999 -9999 -9999 4.99139E-1 4.96409E-1 5.37452E-1 5.65604E-1 5.56257E-1 -9999 -9999 -9999 -9999 -9999 -9999 -9999 -9999 -9999 -9999 -9999 -9999 -9999 -9999 -9999 -9999 -9999 -9999 -9999 -9999 -9999 -9999 -9999 -9999 -9999 -9999 -9999 -9999 4.22256E-1 4.12881E-1 4.17508E-1 3.78734E-1 3.90681E-1 4.02704E-1 4.1918E-1 4.11121E-1 4.85364E-1 5.0544E-1 5.04905E-1 5.20684E-1 5.25179E-1 5.05407E-1 4.87953E-1 4.83111E-1 4.54101E-1 4.61276E-1 4.32409E-1 4.24824E-1 4.35851E-1 4.72951E-1 5.04493E-1 6.1777E-1 6.80631E-1 6.77434E-1 6.98266E-1 6.66743E-1 6.7144E-1 6.11572E-1 5.77244E-1 5.81153E-1 6.31696E-1 6.73793E-1 6.63371E-1 6.96486E-1 7.07019E-1 6.77156E-1 6.72079E-1 6.63179E-1 6.45024E-1 5.66778E-1 5.96855E-1 6.84076E-1 5.81285E-1 6.59239E-1 6.85452E-1 7.02607E-1 7.03747E-1 7.04967E-1 6.55097E-1 6.83853E-1 5.95977E-1 4.98202E-1 4.24916E-1 2.89892E-1 2.03327E-1 1.41961E-1 7.61231E-2 7.37262E-2 9.77924E-2 1.29344E-1 1.29184E-1 9.21512E-2 6.46871E-2 8.4961E-2 8.53576E-2 7.59553E-2 -9999 -9999 -9999 -9999 -9999 4.17847E-2 2.56918E-2 2.1545E-2 -9999 -9999 -9999
2.59935E-1 2.82E-1 3.25856E-1 3.70793E-1 2.55345E-1 3.22104E-1 4.28915E-1 4.6344E-1 5.08065E-1 6.1148E-1 5.29915E-1 5.09999E-1 5.03915E-1 4.93686E-1 5.06114E-1 4.61753E-1 4.23907E-1 4.22297E-1 3.99592E-1 3.91572E-1 3.88868E-1 3.67874E-1 3.83997E-1 4.14707E-1 4.17424E-1 4.48197E-1 4.32043E-1 4.08133E-1 3.9228E-1 4.08511E-1 4.09871E-1 3.91518E-1 3.65743E-1 3.47494E-1 3.77532E-1 4.09169E-1 4.13901E-1 4.18416E-1 4.03966E-1 4.01607E-1 3.97584E-1 3.95494E-1 4.13724E-1 4.56415E-1 5.44627E-1 5.24867E-1 -9999 -9999 -9999 -9999 -9999 -9999 -9999 -9999 -9999 -9999 -9999 -9999 4.83532E-1 5.10057E-1 5.38458E-1 5.84053E-1 5.76686E-1 5.46606E-1 -9999 -9999 -9999 -9999 -9999 -9999 -9999 -9999 -9999 -9999 -9999 -9999 -9999 -9999 -9999 -9999 -9999 -9999 -9999 -9999 -9999 -9999 -9999 -9999 -9999 -9999 -9999 -9999 3.65709E-1 3.64849E-1 3.59878E-1 3.44214E-1 3.55824E-1 3.99255E-1 3.75206E-1 3.93313E-1 4.30196E-1 4.75388E-1 5.47457E-1 5.81072E-1 6.01876E-1 5.52727E-1 5.31406E-1 5.59024E-1 5.37922E-1 5.31165E-1 5.07799E-1 5.24353E-1 5.28953E-1 5.4641E-1 5.68063E-1 6.13793E-1 6.8632E-1 6.98528E-1 6.81911E-1 6.98753E-1 6.48516E-1 5.85039E-1 6.25283E-1 6.45315E-1 6.75674E-1 7.02463E-1 7.29482E-1 7.13582E-1 7.06418E-1 6.70326E-1 6.6839E-1 6.74433E-1 6.52401E-1 6.51194E-1 6.53788E-1 6.47335E-1 6.1005E-1 6.67075E-1 6.05682E-1 4.87071E-1 5.1599E-1 5.77022E-1 5.43303E-1 5.12441E-1 5.01085E-1 3.95781E-1 2.79625E-1 2.15647E-1 1.33082E-1 6.44242E-2 5.0617E-2 8.08132E-2 1.07704E-1 8.13628E-2 6.02562E-2 5.39687E-2 7.49315E-2 7.1374E-2 7.3305E-2 -9999 -9999 -9999 -9999 -9999 -9999 2.90137E-2 -9999 -9999 -9999 -9999
-9999 2.50695E-1 2.96335E-1 3.63615E-1 2.83025E-1 2.87589E-1 3.16409E-1 3.75619E-1 4.57427E-1 5.80514E-1 5.43552E-1 5.27778E-1 4.6961E-1 4.84467E-1 5.01848E-1 4.81589E-1 4.27046E-1 4.29588E-1 3.94763E-1 3.70427E-1 3.77902E-1 3.67654E-1 3.73901E-1 4.05958E-1 4.13826E-1 4.41193E-1 4.4742E-1 4.32458E-1 4.40061E-1 4.27901E-1 4.44596E-1 3.9791E-1 3.82309E-1 3.71624E-1 3.8872E-1 3.9946E-1 4.08912E-1 4.09986E-1 4.08112E-1 4.08893E-1 4.1243E-1 4.1321E-1 4.10627E-1 5.06903E-1 5.74556E-1 5.79548E-1 5.42921E-1 5.10899E-1 5.27192E-1 5.25727E-1 5.75258E-1 -9999 -9999 -9999 -9999 -9999 -9999 -9999 4.78115E-1 4.97537E-1 5.57175E-1 5.78761E-1 5.60079E-1 5.60628E-1 5.53729E-1 5.55845E-1 -9999 -9999 -9999 -9999 -9999 -9999 -9999 -9999 -9999 -9999 -9999 -9999 -9999 -9999 -9999 -9999 -9999 -9999 -9999 -9999 -9999 -9999 -9999 -9999 -9999 -9999 -9999 3.70785E-1 3.19608E-1 3.09631E-1 3.55307E-1 3.82184E-1 3.2767E-1 3.77848E-1 3.69904E-1 3.98191E-1 4.76027E-1 5.24696E-1 5.66574E-1 5.84645E-1 5.61332E-1 5.49643E-1 5.52293E-1 5.80993E-1 5.93511E-1 5.73775E-1 5.46686E-1 5.50052E-1 5.63685E-1 6.19399E-1 6.73487E-1 6.76168E-1 6.78759E-1 6.56995E-1 6.03642E-1 6.10528E-1 6.4972E-1 6.75713E-1 6.69738E-1 7.15209E-1 7.44944E-1 7.11656E-1 6.76976E-1 6.49203E-1 6.79867E-1 7.25829E-1 7.26992E-1 7.42244E-1 6.76013E-1 5.98955E-1 5.99842E-1 6.51195E-1 5.0392E-1 4.45917E-1 3.86173E-1 3.93994E-1 4.13582E-1 4.37373E-1 3.92814E-1 3.15129E-1 2.17472E-1 1.50907E-1 1.00803E-1 7.55722E-2 6.53179E-2 1.59522E-1 1.51336E-1 8.33097E-2 3.91497E-2 6.01537E-2 7.78389E-2 5.41376E-2 5.71019E-2 3.99255E-2 -9999 -9999 -9999 -9999 -9999 -9999 -9999 -9999 -9999 -9999
-9999 2.53268E-1 3.13441E-1 3.95251E-1 3.9548E-1 3.14632E-1 3.20349E-1 3.6925E-1 5.25514E-1 6.1889E-1 6.04556E-1 5.88113E-1 5.45661E-1 5.23319E-1 5.34789E-1 4.58813E-1 4.44705E-1 4.46795E-1 4.26855E-1 3.81633E-1 3.60501E-1 3.60891E-1 3.71068E-1 4.22524E-1 4.24426E-1 4.24493E-1 4.25559E-1 4.34598E-1 4.42234E-1 4.5603E-1 4.5298E-1 4.05745E-1 3.74324E-1 3.84773E-1 4.05002E-1 4.11709E-1 4.03593E-1 4.15718E-1 4.31295E-1 4.20308E-1 4.13539E-1 4.00062E-1 4.11061E-1 4.92017E-1 5.52996E-1 5.48881E-1 5.32733E-1 5.42038E-1 5.16529E-1 5.4547E-1 5.80519E-1 5.8716E-1 5.86887E-1 -9999 -9999 -9999 -9999 -9999 4.84552E-1 5.09555E-1 5.63984E-1 5.85643E-1 5.80503E-1 5.83736E-1 5.96813E-1 5.91689E-1 -9999 -9999 -9999 -9999 -9999 -9999 -9999 -9999 -9999 -9999 -9999 -9999 -9999 -9999 -9999 -9999 -9999 -9999 -9999 -9999 -9999 -9999 -9999 -9999 -9999 -9999 -9999 3.37693E-1 3.63628E-1 3.55313E-1 3.33931E-1 3.11273E-1 3.66793E-1 3.75919E-1 3.41169E-1 3.63471E-1 4.28617E-1 4.59992E-1 5.16347E-1 5.22309E-1 5.24064E-1 5.85116E-1 5.34098E-1 5.37373E-1 5.85954E-1 5.77308E-1 5.53735E-1 5.62535E-1 5.53978E-1 5.72198E-1 5.93387E-1 5.87197E-1 5.90811E-1 6.37603E-1 6.19918E-1 6.20996E-1 6.70381E-1 6.9613E-1 6.85667E-1 7.33265E-1 7.61277E-1 7.11393E-1 6.87943E-1 6.65179E-1 7.02717E-1 7.1579E-1 6.85836E-1 6.66924E-1 6.49579E-1 5.93345E-1 5.21779E-1 5.04869E-1 4.73998E-1 4.52593E-1 4.04874E-1 3.30067E-1 2.85067E-1 3.16493E-1 3.72105E-1 3.11262E-1 2.06452E-1 1.13543E-1 6.91122E-2 7.12686E-2 1.27777E-1 2.78613E-1 1.77135E-1 6.86856E-2 5.43449E-2 5.69187E-2 5.02293E-2 4.40191E-2 3.86847E-2 -9999 2.16217E-2 1.95292E-2 -9999 -9999 -9999 -9999 -9999 -9999 -9999 -9999
-9999 2.61958E-1 2.87644E-1 3.46169E-1 4.84806E-1 5.55274E-1 4.46425E-1 3.80105E-1 4.40861E-1 5.60528E-1 6.05498E-1 6.15433E-1 5.91101E-1 5.86712E-1 5.7159E-1 5.1284E-1 4.68706E-1 4.64212E-1 4.47527E-1 3.86654E-1 3.80847E-1 3.6433E-1 3.81748E-1 4.14519E-1 4.25002E-1 4.17596E-1 4.15852E-1 4.31875E-1 4.43847E-1 4.43408E-1 4.33625E-1 3.96117E-1 3.9943E-1 3.83187E-1 4.01571E-1 3.86594E-1 3.85082E-1 4.02376E-1 4.26508E-1 4.18099E-1 4.19011E-1 4.1561E-1 4.24545E-1 4.80501E-1 5.30251E-1 5.36985E-1 5.26581E-1 5.20728E-1 5.35548E-1 5.63933E-1 5.91769E-1 6.04686E-1 6.10322E-1 5.96811E-1 5.69541E-1 5.33022E-1 -9999 -9999 5.0613E-1 5.27229E-1 5.39417E-1 5.69747E-1 6.05963E-1 6.1396E-1 6.06624E-1 6.33266E-1 6.22811E-1 -9999 -9999 -9999 -9999 -9999 -9999 -9999 -9999 -9999 -9999 -9999 -9999 -9999 -9999 -9999 -9999 -9999 -9999 -9999 -9999 -9999 -9999 -9999 -9999 -9999 -9999 3.1037E-1 3.17915E-1 3.48498E-1 2.64299E-1 3.13345E-1 3.15653E-1 3.47644E-1 3.24955E-1 3.40585E-1 4.01776E-1 4.35106E-1 4.69413E-1 5.00745E-1 4.79997E-1 5.4387E-1 5.91726E-1 5.5365E-1 5.68647E-1 5.45211E-1 5.54942E-1 5.66591E-1 5.57383E-1 5.70789E-1 5.48421E-1 5.42393E-1 5.78403E-1 6.16547E-1 6.28448E-1 6.52851E-1 6.8092E-1 6.94853E-1 7.34245E-1 7.48948E-1 7.38483E-1 7.07104E-1 7.36917E-1 6.97922E-1 7.03278E-1 6.8068E-1 7.33952E-1 6.79402E-1 6.39427E-1 5.05859E-1 4.12019E-1 3.55637E-1 4.15409E-1 4.5598E-1 4.27358E-1 3.51104E-1 2.71195E-1 2.39638E-1 2.21975E-1 2.52762E-1 1.53512E-1 1.08745E-1 5.54066E-2 4.98604E-2 9.12051E-2 2.07487E-1 1.36709E-1 7.19111E-2 5.89613E-2 6.07142E-2 4.66512E-2 2.97867E-2 3.70264E-2 3.66558E-2 2.02852E-2 2.58206E-2 3.22789E-2 -9999 -9999 -9999 -9999 -9999 -9999 -9999
-9999 -9999 2.89688E-1 4.07266E-1 4.50745E-1 4.57415E-1 4.75797E-1 5.11326E-1 5.41787E-1 5.67164E-1 5.74193E-1 5.91261E-1 5.78497E-1 5.80648E-1 5.42025E-1 5.17895E-1 5.50797E-1 5.40376E-1 4.96083E-1 4.04213E-1 3.71446E-1 3.81135E-1 3.97415E-1 4.25831E-1 4.20698E-1 4.25556E-1 4.38476E-1 4.49615E-1 4.44631E-1 4.26459E-1 4.08723E-1 4.00143E-1 4.10172E-1 4.10317E-1 3.74578E-1 3.70285E-1 3.98306E-1 4.01454E-1 4.21894E-1 4.18956E-1 4.31549E-1 4.27419E-1 4.21521E-1 4.84534E-1 5.23342E-1 5.47377E-1 5.32023E-1 5.33685E-1 5.65965E-1 5.75378E-1 5.91113E-1 6.02952E-1 6.12642E-1 5.97023E-1 5.61283E-1 5.42305E-1 5.36442E-1 5.24981E-1 5.12231E-1 5.30278E-1 5.26379E-1 5.74947E-1 6.07704E-1 6.0574E-1 6.02477E-1 6.06763E-1 6.12468E-1 -9999 -9999 -9999 -9999 -9999 5.01894E-1 -9999 -9999 -9999 -9999 -9999 -9999 -9999 -9999 -9999 -9999 -9999 -9999 -9999 -9999 -9999 -9999 -9999 -9999 -9999 -9999 2.79857E-1 3.2268E-1 3.30389E-1 3.23099E-1 2.46052E-1 2.7095E-1 3.1855E-1 2.7312E-1 2.99587E-1 3.2159E-1 4.01385E-1 4.19027E-1 4.55222E-1 5.21341E-1 5.03184E-1 5.01548E-1 5.28987E-1 5.439E-1 5.2281E-1 5.22162E-1 5.43372E-1 5.62633E-1 5.79003E-1 6.01935E-1 6.12665E-1 6.54335E-1 6.46864E-1 6.66727E-1 6.80645E-1 6.53328E-1 6.5295E-1 7.07321E-1 7.11806E-1 7.1161E-1 7.22084E-1 7.13406E-1 7.25089E-1 7.02829E-1 6.66744E-1 6.97474E-1 6.30746E-1 5.5396E-1 4.33638E-1 4.35687E-1 3.56229E-1 4.09302E-1 4.03005E-1 4.42206E-1 3.73881E-1 2.34056E-1 1.75645E-1 1.92907E-1 1.98313E-1 1.34797E-1 7.59247E-2 5.24331E-2 6.12602E-2 1.35192E-1 2.0453E-1 1.66307E-1 1.55719E-1 1.13388E-1 7.25646E-2 4.78709E-2 2.48588E-2 2.25195E-2 3.27028E-2 3.89282E-2 4.53731E-2 3.67658E-2 -9999 -9999 -9999 -9999 -9999 -9999 -9999
-9999 -9999 2.41529E-1 2.60577E-1 3.23142E-1 4.05608E-1 3.57837E-1 3.5819E-1 4.17368E-1 3.1935E-1 3.12052E-1 4.88285E-1 5.6448E-1 5.9429E-1 5.66992E-1 5.59163E-1 5.88749E-1 5.82474E-1 4.73573E-1 3.95442E-1 3.60845E-1 3.75343E-1 4.02004E-1 4.23939E-1 4.38173E-1 4.37376E-1 4.36315E-1 4.35511E-1 4.11068E-1 3.93432E-1 3.94712E-1 4.05874E-1 4.03867E-1 4.06471E-1 4.06274E-1 3.72221E-1 3.73765E-1 3.86836E-1 3.90299E-1 3.76777E-1 3.97363E-1 3.94993E-1 3.90345E-1 4.34078E-1 4.78369E-1 5.1049E-1 5.22774E-1 5.23888E-1 5.41501E-1 5.59602E-1 5.73093E-1 5.88702E-1 6.1904E-1 5.97394E-1 5.57339E-1 5.31732E-1 5.42664E-1 5.47886E-1 5.34193E-1 5.30092E-1 5.59232E-1 5.856E-1 6.00141E-1 6.0727E-1 6.05072E-1 6.09738E-1 -9999 -9999 -9999 5.54603E-1 5.35405E-1 5.24843E-1 5.05065E-1 4.84462E-1 5.00382E-1 -9999 -9999 -9999 -9999 -9999 -9999 -9999 -9999 -9999 -9999 -9999 -9999 -9999 -9999 -9999 -9999 -9999 3.02246E-1 2.89715E-1 3.06181E-1 2.72201E-1 3.38371E-1 3.16691E-1 2.68383E-1 2.95108E-1 3.03596E-1 2.82991E-1 3.39028E-1 3.68675E-1 3.89931E-1 3.75978E-1 3.8382E-1 4.13137E-1 4.30224E-1 4.18545E-1 4.78411E-1 5.34317E-1 5.51768E-1 5.51912E-1 5.47042E-1 5.88495E-1 6.31156E-1 6.71107E-1 6.49169E-1 6.75667E-1 6.77764E-1 6.61995E-1 6.09386E-1 5.84942E-1 6.40458E-1 6.55288E-1 6.81708E-1 6.78131E-1 6.38207E-1 6.84562E-1 6.7219E-1 6.78211E-1 5.98568E-1 5.06482E-1 5.35645E-1 4.78459E-1 4.05002E-1 3.51795E-1 3.0485E-1 3.22218E-1 2.97129E-1 2.66979E-1 2.1163E-1 1.83004E-1 1.68431E-1 1.76578E-1 1.42986E-1 5.7863E-2 5.60757E-2 7.9673E-2 1.93766E-1 2.03431E-1 1.30643E-1 1.35953E-1 9.04941E-2 5.84111E-2 3.19464E-2 3.4678E-2 2.55998E-2 2.63535E-2 3.61034E-2 4.00978E-2 3.6502E-2 -9999 -9999 -9999 -9999 -9999 -9999 -9999
-9999 -9999 -9999 2.60821E-1 2.51358E-1 2.74533E-1 2.86813E-1 2.83028E-1 2.37124E-1 2.04226E-1 3.35914E-1 4.46561E-1 4.8345E-1 4.43336E-1 4.21734E-1 5.06254E-1 5.22016E-1 4.461E-1 4.10072E-1 3.87185E-1 3.8566E-1 3.8912E-1 4.04622E-1 4.31113E-1 4.47664E-1 4.3447E-1 4.36331E-1 4.18937E-1 4.08992E-1 3.94809E-1 3.82618E-1 3.90898E-1 3.9377E-1 3.88392E-1 3.81093E-1 3.61745E-1 3.7423E-1 3.76881E-1 3.79385E-1 3.75863E-1 3.66577E-1 3.75868E-1 3.77382E-1 4.07099E-1 4.63188E-1 4.93261E-1 5.08181E-1 5.21816E-1 5.28833E-1 5.41012E-1 5.44937E-1 5.69711E-1 5.9161E-1 6.11894E-1 5.84185E-1 5.55204E-1 5.39931E-1 5.56947E-1 5.33912E-1 5.17215E-1 5.18015E-1 5.7505E-1 6.22216E-1 6.24694E-1 6.22888E-1 6.17544E-1 -9999 -9999 -9999 5.56313E-1 5.38978E-1 5.09993E-1 4.69952E-1 4.62764E-1 4.63534E-1 4.74291E-1 -9999 -9999 -9999 -9999 -9999 4.11235E-1 -9999 -9999 -9999 -9999 -9999 -9999 3.34666E-1 2.89964E-1 3.26328E-1 3.5039E-1 3.28672E-1 2.62953E-1 2.93263E-1 2.8646E-1 2.8419E-1 2.73814E-1 2.59665E-1 2.68062E-1 3.14989E-1 3.3537E-1 3.31359E-1 2.87317E-1 3.01745E-1 3.33546E-1 3.98403E-1 4.1097E-1 4.20541E-1 3.81148E-1 4.35087E-1 5.12704E-1 5.43376E-1 5.4303E-1 5.45641E-1 5.84904E-1 6.75165E-1 6.68825E-1 6.88141E-1 6.74861E-1 7.00313E-1 6.57737E-1 6.04832E-1 5.77718E-1 6.00419E-1 5.6796E-1 6.24586E-1 6.2866E-1 6.64078E-1 7.07911E-1 6.99783E-1 6.07764E-1 5.56339E-1 4.66815E-1 4.89392E-1 4.70622E-1 3.90338E-1 3.02267E-1 3.08172E-1 2.65011E-1 2.66409E-1 2.33486E-1 1.33367E-1 1.13528E-1 1.27208E-1 1.61429E-1 1.33561E-1 5.23183E-2 4.60603E-2 1.3641E-1 2.22354E-1 1.7495E-1 1.01593E-1 9.02053E-2 7.83538E-2 7.22532E-2 3.68204E-2 2.25058E-2 1.66159E-2 1.3894E-2 2.07516E-2 2.77217E-2 3.57962E-2 3.47364E-2 -9999 -9999 -9999 -9999 -9999 -9999
-9999 -9999 -9999 -9999 -9999 -9999 2.36642E-1 2.32036E-1 2.16504E-1 2.05252E-1 3.26607E-1 3.18672E-1 3.42587E-1 2.36773E-1 2.60108E-1 2.60132E-1 3.35452E-1 2.94808E-1 2.96978E-1 3.35766E-1 3.76428E-1 4.26829E-1 4.06658E-1 4.24367E-1 4.47795E-1 4.49518E-1 4.56547E-1 4.31497E-1 4.2701E-1 4.16626E-1 3.83489E-1 3.59545E-1 3.82875E-1 3.8804E-1 3.71277E-1 3.63503E-1 3.48713E-1 3.42538E-1 3.46552E-1 3.44554E-1 3.66408E-1 3.60377E-1 3.81453E-1 3.79998E-1 4.28989E-1 4.71272E-1 5.02448E-1 5.26213E-1 5.18599E-1 5.08885E-1 5.19694E-1 5.27611E-1 5.5821E-1 5.9464E-1 6.32579E-1 6.14061E-1 5.43409E-1 5.50791E-1 5.3528E-1 5.10818E-1 5.29757E-1 5.90334E-1 6.60822E-1 6.71117E-1 6.37967E-1 6.19588E-1 6.12709E-1 5.96732E-1 6.01314E-1 5.66747E-1 5.53046E-1 5.12361E-1 4.79416E-1 4.46149E-1 4.31928E-1 4.17037E-1 -9999 -9999 -9999 4.36038E-1 4.29827E-1 4.14412E-1 4.25486E-1 4.32498E-1 4.01852E-1 3.48029E-1 3.05563E-1 3.31262E-1 3.09847E-1 2.87648E-1 2.81826E-1 2.93832E-1 2.98455E-1 3.0033E-1 3.27169E-1 3.2265E-1 3.23126E-1 3.35157E-1 3.23221E-1 3.06997E-1 3.28438E-1 3.3224E-1 2.77808E-1 2.99235E-1 3.55757E-1 3.74268E-1 3.26305E-1 3.4764E-1 4.00356E-1 4.49363E-1 4.72899E-1 5.0838E-1 5.67814E-1 5.63848E-1 5.45068E-1 6.09018E-1 6.48581E-1 6.8876E-1 7.33327E-1 7.06631E-1 6.85174E-1 6.47228E-1 6.42504E-1 6.3429E-1 5.60836E-1 5.65026E-1 6.83465E-1 7.21318E-1 6.6818E-1 6.34057E-1 5.4114E-1 5.11617E-1 4.50928E-1 4.5469E-1 3.94648E-1 4.12214E-1 4.46889E-1 3.7254E-1 2.69835E-1 2.41844E-1 3.03757E-1 2.75662E-1 1.70598E-1 9.84677E-2 1.00343E-1 1.14394E-1 8.71957E-2 4.67371E-2 4.51014E-2 9.8225E-2 1.8947E-1 1.44655E-1 9.43763E-2 6.17329E-2 4.80062E-2 5.76201E-2 -9999 -9999 -9999 -9999 -9999 1.89994E-2 3.12716E-2 3.14869E-2 -9999 -9999 -9999 -9999 -9999 -9999
-9999 -9999 -9999 -9999 -9999 -9999 -9999 2.04355E-1 1.87592E-1 2.33007E-1 2.95199E-1 3.01731E-1 3.0518E-1 2.70521E-1 2.86365E-1 2.47152E-1 2.36404E-1 2.43887E-1 2.32896E-1 2.96598E-1 3.71793E-1 4.07571E-1 4.09211E-1 3.95874E-1 4.18293E-1 4.52735E-1 4.48109E-1 4.33565E-1 4.33976E-1 4.40632E-1 4.17953E-1 3.96987E-1 3.93223E-1 4.0108E-1 3.6401E-1 3.57596E-1 3.58331E-1 3.61104E-1 3.59943E-1 3.56946E-1 3.50306E-1 3.6335E-1 3.57426E-1 3.50404E-1 3.94226E-1 4.26589E-1 4.47082E-1 4.81475E-1 4.96063E-1 4.88479E-1 4.92812E-1 4.89181E-1 4.99215E-1 5.40927E-1 5.80957E-1 6.17383E-1 5.55592E-1 5.30813E-1 5.13415E-1 5.2235E-1 5.27644E-1 5.51339E-1 5.73564E-1 6.03588E-1 5.88677E-1 5.82269E-1 5.8562E-1 5.85851E-1 5.96608E-1 5.66942E-1 5.40663E-1 5.34862E-1 5.01616E-1 4.50567E-1 4.11506E-1 4.04255E-1 4.09466E-1 -9999 -9999 4.20398E-1 4.097E-1 3.74182E-1 3.86674E-1 3.95982E-1 4.33639E-1 4.44301E-1 4.26044E-1 3.56133E-1 3.25137E-1 3.75863E-1 3.52592E-1 3.43626E-1 2.64434E-1 2.75615E-1 2.78628E-1 2.86278E-1 2.36959E-1 2.87376E-1 3.09307E-1 2.98721E-1 3.11072E-1 2.6951E-1 3.03914E-1 3.64222E-1 3.69357E-1 3.22518E-1 2.99403E-1 3.20351E-1 3.6824E-1 4.30053E-1 4.53926E-1 4.83074E-1 5.39477E-1 5.73994E-1 5.98976E-1 5.75568E-1 6.42115E-1 6.68855E-1 7.03211E-1 7.15001E-1 6.78242E-1 6.69328E-1 6.69064E-1 6.42056E-1 6.47986E-1 6.85162E-1 7.06369E-1 7.0624E-1 6.3745E-1 4.01473E-1 3.1182E-1 3.39397E-1 3.40541E-1 3.04795E-1 3.18673E-1 3.42715E-1 3.36169E-1 2.71463E-1 1.91671E-1 2.0901E-1 2.53637E-1 2.08945E-1 1.13963E-1 7.95005E-2 7.15814E-2 7.11214E-2 5.99237E-2 3.81218E-2 3.50645E-2 6.34456E-2 1.15888E-1 1.0968E-1 8.43678E-2 6.33574E-2 5.73846E-2 8.79501E-2 -9999 -9999 -9999 -9999 -9999 -9999 3.79217E-2 2.96882E-2 -9999 -9999 -9999 -9999 -9999 -9999
-9999 -9999 -9999 -9999 -9999 -9999 -9999 -9999 -9999 -9999 2.73924E-1 3.2963E-1 3.26703E-1 3.11722E-1 3.17769E-1 2.89433E-1 2.68002E-1 2.47492E-1 2.64368E-1 3.09702E-1 3.67601E-1 3.88777E-1 4.06685E-1 3.85921E-1 4.01311E-1 4.20168E-1 4.22848E-1 4.27746E-1 4.31228E-1 4.49571E-1 4.73223E-1 4.45892E-1 4.09517E-1 3.98965E-1 3.88316E-1 3.46536E-1 3.46254E-1 3.75218E-1 3.72542E-1 3.7904E-1 3.627E-1 3.75453E-1 3.65749E-1 3.65432E-1 3.91326E-1 3.99681E-1 4.20059E-1 4.56647E-1 4.80711E-1 4.95497E-1 4.71878E-1 4.73178E-1 4.73425E-1 4.79713E-1 4.98675E-1 5.29163E-1 5.33998E-1 5.32634E-1 5.28066E-1 5.07801E-1 5.09728E-1 5.0098E-1 4.97866E-1 5.09095E-1 5.22737E-1 5.48895E-1 5.50551E-1 5.62861E-1 5.67738E-1 5.5085E-1 5.50719E-1 5.64575E-1 5.53998E-1 5.11534E-1 4.58565E-1 4.14912E-1 3.86635E-1 3.69657E-1 4.51419E-1 -9999 4.35118E-1 4.32259E-1 3.97382E-1 3.95709E-1 3.7875E-1 4.17976E-1 4.50005E-1 4.36747E-1 4.47392E-1 4.25163E-1 3.9853E-1 4.20833E-1 3.62774E-1 2.78707E-1 2.8459E-1 2.46438E-1 2.42874E-1 2.83481E-1 2.41618E-1 2.76673E-1 2.90223E-1 2.84533E-1 3.15678E-1 3.45855E-1 3.74399E-1 3.74288E-1 3.79247E-1 4.06209E-1 4.14515E-1 4.21395E-1 4.71878E-1 5.18319E-1 5.51066E-1 6.15531E-1 6.04675E-1 6.21656E-1 6.14982E-1 6.41995E-1 6.45032E-1 6.78001E-1 6.86568E-1 6.79332E-1 6.74098E-1 6.86945E-1 7.23101E-1 7.27539E-1 6.47837E-1 5.82219E-1 3.85283E-1 2.72443E-1 2.50395E-1 2.67385E-1 2.53901E-1 2.43545E-1 2.96588E-1 2.06984E-1 1.61372E-1 1.29699E-1 1.06469E-1 1.22412E-1 1.35968E-1 8.28887E-2 5.62325E-2 4.44384E-2 5.14478E-2 3.81288E-2 4.68303E-2 3.46353E-2 2.85084E-2 3.59448E-2 5.98237E-2 7.67753E-2 6.56853E-2 4.13663E-2 4.936E-2 4.7537E-2 4.88841E-2 -9999 -9999 -9999 -9999 -9999 -9999 1.45466E-2 -9999 -9999 -9999 -9999 -9999 -9999
-9999 -9999 -9999 -9999 -9999 -9999 -9999 -9999 -9999 -9999 -9999 -9999 -9999 -9999 3.42563E-1 3.53499E-1 3.26939E-1 2.92357E-1 3.36231E-1 3.44313E-1 3.43205E-1 3.6948E-1 4.05377E-1 3.9048E-1 3.91901E-1 4.09495E-1 4.13081E-1 4.08806E-1 4.05132E-1 4.17627E-1 4.55511E-1 4.40956E-1 4.19201E-1 3.93111E-1 3.82962E-1 3.58618E-1 3.3563E-1 3.39494E-1 3.58049E-1 3.76588E-1 3.74733E-1 3.9077E-1 3.70784E-1 3.69785E-1 4.17185E-1 4.2102E-1 4.17969E-1 4.35224E-1 4.6404E-1 4.6722E-1 4.74395E-1 4.86752E-1 4.48165E-1 4.5227E-1 4.64407E-1 4.83191E-1 5.01464E-1 5.09614E-1 5.10703E-1 5.09284E-1 5.12217E-1 4.92242E-1 4.89051E-1 4.99021E-1 5.2549E-1 5.45068E-1 5.66787E-1 5.63105E-1 5.50853E-1 5.27379E-1 5.24978E-1 5.08194E-1 5.30352E-1 5.32173E-1 4.9749E-1 4.70938E-1 4.29322E-1 4.11687E-1 3.99944E-1 4.04087E-1 4.14196E-1 4.26054E-1 4.61051E-1 3.93753E-1 3.66978E-1 3.85464E-1 4.52408E-1 4.93036E-1 4.55199E-1 4.46063E-1 4.49138E-1 4.15124E-1 4.29312E-1 3.52305E-1 2.84633E-1 2.62527E-1 2.67837E-1 2.40042E-1 2.64612E-1 2.92714E-1 2.8947E-1 2.74269E-1 2.98488E-1 2.93208E-1 3.49179E-1 3.24851E-1 3.60345E-1 4.09414E-1 4.55033E-1 4.93605E-1 5.23115E-1 5.87818E-1 5.96369E-1 5.79133E-1 6.01248E-1 6.11865E-1 6.24589E-1 6.51346E-1 6.46458E-1 6.71743E-1 6.33729E-1 6.94227E-1 6.50837E-1 6.6686E-1 6.8561E-1 6.52118E-1 6.45713E-1 4.4657E-1 2.87199E-1 2.74004E-1 2.39794E-1 2.58958E-1 3.01295E-1 3.21522E-1 2.75859E-1 1.81243E-1 1.66452E-1 8.04188E-2 7.74829E-2 6.79631E-2 5.41931E-2 5.52435E-2 4.19962E-2 3.39472E-2 3.50124E-2 3.7662E-2 4.11841E-2 3.68128E-2 3.18109E-2 2.80915E-2 2.8838E-2 4.28412E-2 5.89652E-2 8.45461E-2 5.12942E-2 3.45005E-2 5.10985E-2 -9999 -9999 -9999 -9999 -9999 1.55092E-2 -9999 -9999 -9999 -9999 -9999 -9999 -9999
-9999 -9999 -9999 -9999 -9999 -9999 -9999 -9999 -9999 -9999 -9999 -9999 -9999 -9999 -9999 -9999 2.75854E-1 3.14742E-1 3.01796E-1 2.96821E-1 3.11E-1 3.3537E-1 3.96458E-1 4.08742E-1 4.14963E-1 4.03881E-1 4.05353E-1 3.94837E-1 3.8738E-1 3.87724E-1 4.11908E-1 4.0902E-1 3.99764E-1 3.95823E-1 3.72575E-1 3.52292E-1 3.44192E-1 3.56015E-1 3.75009E-1 3.88041E-1 4.02003E-1 3.88805E-1 3.78571E-1 3.59092E-1 3.99637E-1 4.30599E-1 4.12511E-1 4.1976E-1 4.30378E-1 4.5363E-1 4.62411E-1 4.71103E-1 4.50218E-1 4.3871E-1 4.4185E-1 4.43481E-1 4.78774E-1 4.66776E-1 4.71963E-1 4.92917E-1 4.81478E-1 4.84568E-1 4.97135E-1 4.94191E-1 5.07058E-1 5.42236E-1 5.80521E-1 5.77566E-1 5.51152E-1 5.10524E-1 4.96349E-1 4.9566E-1 5.13274E-1 5.21548E-1 5.08794E-1 4.97798E-1 4.4862E-1 4.28355E-1 4.20597E-1 4.3699E-1 4.37461E-1 3.74914E-1 3.9259E-1 4.03086E-1 4.20593E-1 3.55225E-1 3.96865E-1 4.63467E-1 4.69664E-1 4.43187E-1 4.26352E-1 4.03173E-1 4.07606E-1 3.75472E-1 3.38084E-1 2.98237E-1 2.7623E-1 2.52849E-1 2.53049E-1 2.26351E-1 2.52941E-1 2.03538E-1 2.06234E-1 2.99953E-1 3.37763E-1 3.61871E-1 3.75056E-1 4.38091E-1 4.77687E-1 4.77872E-1 4.88291E-1 5.26373E-1 5.09027E-1 5.9337E-1 6.18424E-1 6.15367E-1 6.37848E-1 6.6891E-1 6.73733E-1 7.02576E-1 6.71761E-1 7.01511E-1 6.64482E-1 6.62095E-1 6.6411E-1 6.37249E-1 6.26719E-1 4.11431E-1 3.69561E-1 3.52565E-1 2.74025E-1 2.79224E-1 2.23672E-1 2.33296E-1 2.34226E-1 1.87049E-1 1.56625E-1 8.7708E-2 6.24564E-2 4.87192E-2 4.75771E-2 4.55095E-2 3.42561E-2 2.71692E-2 3.07849E-2 3.59574E-2 4.3585E-2 3.30682E-2 2.89882E-2 2.74503E-2 2.091E-2 2.13147E-2 5.02393E-2 8.06796E-2 6.25935E-2 3.37133E-2 2.29645E-2 1.05781E-2 -9999 -9999 -9999 -9999 -9999 -9999 -9999 -9999 -9999 -9999 -9999 -9999
-9999 -9999 -9999 -9999 -9999 -9999 -9999 -9999 -9999 -9999 -9999 -9999 -9999 -9999 -9999 -9999 -9999 -9999 2.42562E-1 2.63478E-1 2.72918E-1 2.8878E-1 3.13553E-1 3.64571E-1 3.86116E-1 3.81117E-1 3.92085E-1 4.0075E-1 3.98094E-1 3.81487E-1 3.85443E-1 4.00657E-1 3.9566E-1 3.95027E-1 3.6184E-1 3.43932E-1 3.33756E-1 3.51719E-1 3.79744E-1 3.88946E-1 3.99242E-1 3.80001E-1 3.6088E-1 3.47052E-1 3.45535E-1 3.56336E-1 4.10531E-1 4.24592E-1 4.33245E-1 4.54209E-1 4.55101E-1 4.66237E-1 4.74203E-1 4.53372E-1 4.49738E-1 4.29796E-1 4.52195E-1 4.29345E-1 4.50337E-1 4.68043E-1 4.60987E-1 4.84227E-1 4.8329E-1 4.87337E-1 5.09082E-1 5.23894E-1 5.5913E-1 5.78079E-1 5.49136E-1 5.59095E-1 5.45336E-1 5.35694E-1 5.23125E-1 5.01395E-1 4.98435E-1 4.97545E-1 4.65023E-1 4.16965E-1 4.15531E-1 3.79332E-1 3.955E-1 3.5363E-1 3.18048E-1 3.54722E-1 3.18637E-1 3.19697E-1 3.37196E-1 3.88002E-1 4.59474E-1 4.75571E-1 4.34531E-1 4.27681E-1 4.15648E-1 4.20257E-1 3.64143E-1 3.26238E-1 2.87947E-1 2.77695E-1 2.64119E-1 1.71652E-1 1.91093E-1 1.5369E-1 1.54015E-1 2.62539E-1 3.28608E-1 3.81785E-1 3.90034E-1 4.58873E-1 4.637E-1 4.84132E-1 4.32683E-1 4.25579E-1 4.826E-1 5.64468E-1 5.98924E-1 6.02149E-1 6.11661E-1 6.52218E-1 7.07551E-1 7.31408E-1 6.81719E-1 6.63731E-1 6.52953E-1 6.60964E-1 6.73374E-1 6.4086E-1 4.99087E-1 4.3839E-1 4.48055E-1 3.86265E-1 2.90498E-1 2.62975E-1 2.44983E-1 1.8721E-1 1.12413E-1 1.30255E-1 1.37659E-1 1.12885E-1 5.84422E-2 5.29193E-2 4.02404E-2 3.98516E-2 2.84305E-2 2.61139E-2 2.6638E-2 2.31839E-2 4.25079E-2 4.61836E-2 2.2684E-2 1.8316E-2 2.34375E-2 2.56534E-2 3.26457E-2 6.87943E-2 6.5473E-2 3.65252E-2 2.34715E-2 -9999 -9999 -9999 -9999 -9999 -9999 -9999 -9999 -9999 -9999 -9999 -9999 -9999
-9999 -9999 -9999 -9999 -9999 -9999 -9999 -9999 -9999 -9999 -9999 -9999 -9999 -9999 -9999 -9999 -9999 -9999 -9999 -9999 1.74927E-1 2.40611E-1 3.02486E-1 3.18794E-1 3.50691E-1 3.53268E-1 3.84529E-1 4.06203E-1 3.99965E-1 3.89676E-1 3.92679E-1 3.8448E-1 3.75049E-1 3.80172E-1 3.5611E-1 3.34445E-1 3.38216E-1 3.5642E-1 3.74295E-1 3.75947E-1 3.74612E-1 3.47014E-1 3.36407E-1 3.28772E-1 3.14804E-1 3.34314E-1 3.63404E-1 3.70552E-1 4.09088E-1 4.36279E-1 4.38724E-1 4.61858E-1 4.91113E-1 4.70586E-1 4.42159E-1 4.39494E-1 4.38974E-1 4.21449E-1 4.29543E-1 4.45005E-1 4.4848E-1 4.68783E-1 4.99233E-1 4.9558E-1 5.03686E-1 5.17676E-1 5.39286E-1 5.65424E-1 5.89291E-1 5.98306E-1 5.51324E-1 5.2938E-1 5.37028E-1 5.11883E-1 4.94639E-1 4.82477E-1 4.50757E-1 4.05316E-1 3.80669E-1 4.0651E-1 4.38419E-1 3.90227E-1 3.64765E-1 3.56746E-1 3.58192E-1 3.4276E-1 2.87675E-1 3.29698E-1 4.42987E-1 4.81319E-1 4.88725E-1 4.45709E-1 4.16525E-1 4.03336E-1 4.08554E-1 3.78443E-1 3.54766E-1 3.27073E-1 3.28875E-1 2.41112E-1 1.73642E-1 1.80915E-1 1.83216E-1 2.71957E-1 3.13239E-1 3.41285E-1 3.48115E-1 3.83865E-1 3.94633E-1 3.38057E-1 3.41861E-1 3.80309E-1 3.84179E-1 4.43048E-1 5.0808E-1 5.40735E-1 5.64867E-1 6.31234E-1 6.80487E-1 6.99978E-1 6.20458E-1 5.8888E-1 6.47591E-1 6.8405E-1 6.35798E-1 5.61407E-1 4.96597E-1 3.48401E-1 3.09295E-1 2.5637E-1 2.47697E-1 1.96351E-1 1.64669E-1 1.93569E-1 1.14587E-1 9.44264E-2 1.00828E-1 5.44853E-2 4.0272E-2 5.24406E-2 4.00116E-2 3.96489E-2 4.12035E-2 2.02417E-2 2.50579E-2 2.55417E-2 3.04689E-2 2.06894E-2 1.96552E-2 2.51794E-2 2.67256E-2 3.9045E-2 5.42278E-2 8.75593E-2 3.13714E-2 1.69303E-2 1.921E-2 -9999 -9999 -9999 -9999 -9999 -9999 -9999 -9999 -9999 -9999 -9999 -9999 -9999
-9999 -9999 -9999 -9999 -9999 -9999 -9999 -9999 -9999 -9999 -9999 -9999 -9999 -9999 -9999 -9999 -9999 -9999 -9999 -9999 -9999 1.77242E-1 2.49716E-1 3.19608E-1 3.5803E-1 3.53181E-1 3.70429E-1 3.80802E-1 3.90255E-1 3.87436E-1 3.80174E-1 3.89382E-1 3.95418E-1 3.81813E-1 3.5086E-1 3.36178E-1 3.36955E-1 3.57729E-1 3.59367E-1 3.52635E-1 3.35266E-1 3.27293E-1 3.25172E-1 3.32675E-1 3.34874E-1 3.3734E-1 3.42922E-1 3.66415E-1 3.91789E-1 4.03202E-1 4.19029E-1 4.39675E-1 4.64613E-1 4.69782E-1 4.69724E-1 4.6808E-1 4.53894E-1 4.52243E-1 4.53574E-1 4.53151E-1 4.46618E-1 4.80775E-1 4.9439E-1 5.07834E-1 5.18901E-1 5.22797E-1 5.30199E-1 5.58777E-1 5.90252E-1 5.9936E-1 5.5667E-1 5.35722E-1 5.16307E-1 5.29222E-1 5.23009E-1 5.04263E-1 4.90069E-1 4.39963E-1 3.96777E-1 3.7133E-1 4.44874E-1 4.04978E-1 3.94539E-1 3.58141E-1 3.41424E-1 3.29452E-1 3.23675E-1 3.28397E-1 3.79325E-1 4.39634E-1 4.94243E-1 4.58916E-1 4.6411E-1 4.71449E-1 4.13856E-1 3.84767E-1 3.93081E-1 3.88844E-1 3.77334E-1 3.59537E-1 3.01583E-1 2.48349E-1 2.35284E-1 1.95266E-1 3.58077E-1 3.65961E-1 3.51316E-1 3.21282E-1 3.34066E-1 3.0809E-1 3.12086E-1 2.85329E-1 3.36064E-1 3.68382E-1 4.46534E-1 5.17183E-1 5.3835E-1 5.51678E-1 6.278E-1 6.4326E-1 5.87586E-1 6.44783E-1 5.92229E-1 6.30767E-1 5.43836E-1 4.60554E-1 4.75398E-1 3.1993E-1 2.51399E-1 1.89E-1 1.60844E-1 1.77094E-1 9.77754E-2 2.01606E-1 1.78978E-1 1.40156E-1 1.01808E-1 7.24026E-2 6.23162E-2 7.65145E-2 9.78548E-2 7.08792E-2 5.01853E-2 2.68161E-2 2.40572E-2 2.91139E-2 3.10211E-2 1.99193E-2 1.6175E-2 1.44992E-2 1.09219E-2 1.24406E-2 1.53589E-2 5.91273E-2 3.57079E-2 1.75689E-2 1.40566E-2 9.64471E-3 -9999 -9999 -9999 -9999 -9999 -9999 -9999 -9999 -9999 -9999 -9999 -9999
-9999 -9999 -9999 -9999 -9999 -9999 -9999 -9999 -9999 -9999 -9999 -9999 -9999 -9999 -9999 -9999 -9999 -9999 -9999 -9999 -9999 1.90691E-1 1.98875E-1 2.57437E-1 2.65121E-1 2.70685E-1 2.91974E-1 3.13009E-1 3.25513E-1 3.59104E-1 3.8226E-1 4.01901E-1 4.03207E-1 4.16358E-1 3.76126E-1 3.32918E-1 3.15154E-1 3.13192E-1 3.30074E-1 3.28825E-1 3.31612E-1 3.37323E-1 3.40959E-1 3.56966E-1 3.61777E-1 3.66347E-1 3.64056E-1 3.65149E-1 3.65401E-1 3.66994E-1 3.77624E-1 4.1778E-1 4.26733E-1 4.64881E-1 4.92104E-1 4.99974E-1 4.84045E-1 4.66084E-1 4.68639E-1 4.57218E-1 4.55853E-1 4.79852E-1 4.98252E-1 5.13864E-1 5.13068E-1 5.05509E-1 5.16112E-1 5.29522E-1 5.74822E-1 5.73582E-1 5.78196E-1 5.84448E-1 5.61947E-1 5.61343E-1 5.48152E-1 5.19373E-1 4.95676E-1 4.71826E-1 4.30831E-1 3.87976E-1 4.00828E-1 4.207E-1 4.04886E-1 3.69939E-1 3.56335E-1 3.0233E-1 3.2002E-1 3.3207E-1 3.22297E-1 3.54367E-1 4.79738E-1 4.77682E-1 4.44262E-1 4.59492E-1 4.62606E-1 4.36881E-1 4.1188E-1 4.3956E-1 3.87602E-1 2.95922E-1 2.51641E-1 2.76054E-1 3.04409E-1 2.20419E-1 2.90972E-1 2.87374E-1 2.69691E-1 2.93403E-1 2.40319E-1 2.84645E-1 2.70976E-1 2.66009E-1 2.91383E-1 3.03064E-1 3.21479E-1 3.18661E-1 3.91074E-1 4.59582E-1 5.6076E-1 5.37804E-1 5.64879E-1 5.93006E-1 5.40075E-1 5.7558E-1 4.94113E-1 4.22402E-1 3.74447E-1 3.28395E-1 2.22485E-1 1.42497E-1 1.2084E-1 9.93966E-2 1.06891E-1 1.32164E-1 1.22088E-1 1.14614E-1 8.14008E-2 5.56223E-2 6.14767E-2 1.05393E-1 8.93983E-2 8.90782E-2 4.29977E-2 2.58646E-2 3.4126E-2 4.2971E-2 3.3695E-2 2.53883E-2 1.50423E-2 1.30226E-2 1.33385E-2 1.52291E-2 1.79978E-2 3.00031E-2 4.35586E-2 3.03881E-2 1.86276E-2 9.45173E-3 1.44383E-2 1.62854E-2 -9999 -9999 -9999 -9999 1.65028E-2 -9999 -9999 -9999 -9999 -9999
-9999 -9999 -9999 -9999 -9999 -9999 -9999 -9999 -9999 -9999 -9999 -9999 -9999 -9999 -9999 -9999 -9999 -9999 -9999 -9999 -9999 1.59483E-1 1.9021E-1 1.96313E-1 1.93232E-1 2.2883E-1 2.54385E-1 3.01705E-1 3.08719E-1 3.10498E-1 3.53682E-1 3.80267E-1 4.01871E-1 4.1247E-1 3.80391E-1 3.44697E-1 3.40906E-1 3.29387E-1 3.15429E-1 2.95849E-1 3.23906E-1 3.64668E-1 3.57816E-1 3.89016E-1 3.56163E-1 3.39583E-1 4.05816E-1 3.76129E-1 3.78807E-1 3.71153E-1 3.37175E-1 3.54411E-1 3.80108E-1 4.15855E-1 4.99832E-1 5.04615E-1 5.02289E-1 4.96808E-1 4.88794E-1 4.79688E-1 4.71671E-1 4.74523E-1 4.91218E-1 4.99483E-1 5.06922E-1 5.24583E-1 5.09174E-1 5.25955E-1 5.6594E-1 5.6976E-1 5.75316E-1 5.84825E-1 5.64276E-1 5.50598E-1 5.56825E-1 5.08087E-1 4.66325E-1 4.72511E-1 4.36939E-1 4.08866E-1 4.12552E-1 4.05917E-1 3.33938E-1 3.63896E-1 3.85991E-1 4.01301E-1 2.74299E-1 3.0481E-1 3.20112E-1 3.51246E-1 4.29274E-1 4.92657E-1 4.79353E-1 4.44095E-1 4.39583E-1 4.40207E-1 4.4841E-1 3.69622E-1 2.81652E-1 2.57015E-1 2.61869E-1 2.97221E-1 3.42313E-1 3.0616E-1 2.08122E-1 2.05048E-1 2.05641E-1 3.01346E-1 2.81739E-1 2.73286E-1 2.52624E-1 2.39033E-1 2.18166E-1 2.7101E-1 2.55509E-1 2.53987E-1 2.16724E-1 3.23918E-1 4.61035E-1 4.2596E-1 4.79794E-1 4.88909E-1 4.91723E-1 4.82721E-1 4.47768E-1 3.72445E-1 3.23381E-1 2.39399E-1 1.90587E-1 1.4707E-1 1.41653E-1 5.26554E-2 7.64116E-2 9.95646E-2 1.48914E-1 1.02185E-1 6.12064E-2 5.08525E-2 1.01139E-1 1.7867E-1 1.82966E-1 1.16426E-1 4.63997E-2 4.25486E-2 5.18008E-2 6.41928E-2 6.41485E-2 6.94078E-2 5.71053E-2 4.94792E-2 3.53205E-2 3.034E-2 2.66587E-2 3.00065E-2 5.09179E-2 2.97024E-2 1.89965E-2 2.43755E-2 2.07414E-2 1.99266E-2 1.77261E-2 1.87287E-2 -9999 1.46214E-2 1.68235E-2 1.46105E-2 -9999 -9999 -9999 -9999
-9999 -9999 -9999 -9999 -9999 -9999 -9999 -9999 -9999 -9999 -9999 -9999 -9999 -9999 -9999 -9999 -9999 -9999 -9999 -9999 -9999 -9999 1.37365E-1 1.52014E-1 1.75398E-1 2.03605E-1 2.39259E-1 2.7962E-1 2.9206E-1 3.20736E-1 3.23862E-1 3.29717E-1 3.56239E-1 4.03773E-1 3.8984E-1 3.67652E-1 3.6005E-1 3.50834E-1 3.30048E-1 3.23733E-1 3.30526E-1 3.56464E-1 3.76159E-1 4.41631E-1 4.18215E-1 3.69946E-1 3.74724E-1 3.38992E-1 3.45837E-1 3.43307E-1 3.39547E-1 3.25042E-1 3.50279E-1 4.03997E-1 4.35778E-1 4.54986E-1 4.96819E-1 5.09179E-1 5.00864E-1 4.87521E-1 4.75377E-1 4.76348E-1 4.61922E-1 4.7556E-1 5.02183E-1 5.09773E-1 5.24535E-1 5.29862E-1 5.40646E-1 5.38907E-1 5.40297E-1 5.75573E-1 5.86995E-1 5.65717E-1 5.42996E-1 5.28991E-1 5.1315E-1 4.72956E-1 4.40854E-1 4.15641E-1 3.31614E-1 2.55547E-1 2.8075E-1 2.78886E-1 3.59164E-1 3.29337E-1 3.2532E-1 2.90955E-1 2.83016E-1 2.52645E-1 3.8553E-1 4.44774E-1 4.9873E-1 5.0446E-1 4.73784E-1 4.15561E-1 4.03373E-1 3.40247E-1 2.79278E-1 2.95512E-1 2.79703E-1 2.20915E-1 2.03193E-1 2.80512E-1 2.49913E-1 2.31363E-1 2.11571E-1 2.48025E-1 1.59661E-1 1.00485E-1 1.82114E-1 2.29398E-1 2.15328E-1 1.94723E-1 2.24947E-1 2.47385E-1 2.38767E-1 3.27605E-1 3.94208E-1 4.221E-1 3.38256E-1 3.5702E-1 3.61502E-1 3.92391E-1 3.81197E-1 2.79787E-1 2.21619E-1 2.41206E-1 1.67304E-1 1.20273E-1 9.52617E-2 6.48871E-2 5.58665E-2 6.69406E-2 1.16551E-1 8.29571E-2 7.86022E-2 8.46648E-2 1.35867E-1 2.20456E-1 2.28891E-1 1.23527E-1 5.08495E-2 6.05062E-2 8.94909E-2 5.73183E-2 6.09187E-2 5.41198E-2 8.1922E-2 1.0301E-1 7.61178E-2 5.0374E-2 3.12675E-2 4.49966E-2 4.55015E-2 2.71539E-2 1.64312E-2 2.84585E-2 2.59928E-2 2.35107E-2 1.9513E-2 1.56173E-2 7.421E-3 1.34415E-2 -9999 -9999 -9999 -9999 -9999 -9999
-9999 -9999 -9999 -9999 -9999 -9999 -9999 -9999 -9999 -9999 -9999 -9999 -9999 -9999 -9999 -9999 -9999 -9999 -9999 -9999 -9999 -9999 -9999 1.19382E-1 1.47284E-1 1.88392E-1 1.92224E-1 2.25988E-1 2.58945E-1 2.67006E-1 2.79151E-1 2.72922E-1 3.10486E-1 3.28524E-1 3.98242E-1 4.10005E-1 3.98688E-1 3.67494E-1 3.92384E-1 4.19294E-1 4.432E-1 4.30895E-1 4.59714E-1 4.51451E-1 3.97092E-1 3.61291E-1 3.52749E-1 3.38599E-1 3.2425E-1 3.28931E-1 3.15061E-1 3.0611E-1 3.49089E-1 4.10226E-1 3.94868E-1 4.08553E-1 5.19073E-1 5.4509E-1 5.32996E-1 5.09312E-1 4.84799E-1 4.73739E-1 4.7033E-1 4.73107E-1 4.93289E-1 5.11347E-1 5.1286E-1 5.10345E-1 5.02135E-1 5.12577E-1 5.08899E-1 5.28699E-1 5.39665E-1 5.41416E-1 5.38209E-1 5.2994E-1 5.30841E-1 5.01228E-1 4.93172E-1 4.2901E-1 3.75113E-1 3.55889E-1 3.23946E-1 3.67458E-1 3.40928E-1 3.05033E-1 3.08844E-1 2.82093E-1 2.90575E-1 2.93953E-1 3.03705E-1 4.87188E-1 5.36326E-1 4.57528E-1 4.41533E-1 3.63046E-1 3.14273E-1 3.07903E-1 3.02052E-1 2.69129E-1 2.50734E-1 2.18482E-1 1.61493E-1 2.14126E-1 2.61584E-1 2.23416E-1 1.48519E-1 1.63081E-1 1.79771E-1 1.38057E-1 1.07189E-1 9.19466E-2 2.11548E-1 2.15474E-1 1.85585E-1 1.54664E-1 2.40209E-1 2.76856E-1 2.54651E-1 2.71607E-1 3.51399E-1 3.05285E-1 2.14857E-1 1.98758E-1 3.02443E-1 2.49098E-1 1.77214E-1 1.3799E-1 1.3373E-1 1.47301E-1 1.76805E-1 1.74123E-1 1.16064E-1 9.17837E-2 1.1461E-1 8.77802E-2 4.616E-2 4.59065E-2 6.41967E-2 1.46275E-1 1.94072E-1 1.01431E-1 6.29202E-2 6.41434E-2 5.40282E-2 4.68194E-2 4.57885E-2 3.82037E-2 3.44529E-2 3.84453E-2 5.15401E-2 4.5102E-2 3.62426E-2 4.3978E-2 1.63278E-2 1.10199E-2 -9999 1.14467E-2 1.40316E-2 8.82559E-3 8.7969E-3 1.88344E-2 1.62094E-2 -9999 -9999 -9999 -9999 -9999 -9999 -9999
-9999 -9999 -9999 -9999 -9999 -9999 -9999 -9999 -9999 -9999 -9999 -9999 -9999 -9999 -9999 -9999 -9999 -9999 -9999 -9999 -9999 -9999 -9999 -9999 1.33537E-1 1.2309E-1 1.27164E-1 1.52584E-1 2.00595E-1 2.33402E-1 2.52692E-1 2.45299E-1 2.65168E-1 2.7002E-1 3.19937E-1 3.66795E-1 3.82229E-1 3.80716E-1 3.69124E-1 4.17911E-1 4.44654E-1 4.34594E-1 4.86516E-1 4.70641E-1 4.29173E-1 3.67701E-1 3.57265E-1 3.2636E-1 3.11401E-1 3.07562E-1 3.12606E-1 3.28788E-1 3.68116E-1 4.05391E-1 3.75504E-1 3.85938E-1 4.47636E-1 4.85997E-1 5.1646E-1 5.10441E-1 5.06774E-1 4.85778E-1 4.62111E-1 4.59331E-1 4.6376E-1 4.85822E-1 4.95143E-1 5.13469E-1 5.04452E-1 5.02372E-1 5.09618E-1 5.25628E-1 5.3584E-1 5.50282E-1 5.58857E-1 5.54437E-1 5.1368E-1 4.45873E-1 4.88566E-1 4.64165E-1 4.12651E-1 4.1052E-1 3.48699E-1 3.72841E-1 3.13812E-1 2.74017E-1 3.01832E-1 2.88407E-1 2.72509E-1 3.14598E-1 2.96726E-1 3.80917E-1 3.91616E-1 4.18308E-1 3.87407E-1 3.61896E-1 2.82047E-1 3.07376E-1 2.95118E-1 2.42889E-1 2.46343E-1 2.15062E-1 2.29498E-1 2.14563E-1 1.09594E-1 1.37565E-1 1.2883E-1 1.16004E-1 1.7042E-1 2.26231E-1 1.95511E-1 1.75764E-1 2.10207E-1 1.37736E-1 1.63938E-1 1.38736E-1 9.04773E-2 1.57888E-1 1.58597E-1 2.13069E-1 2.17886E-1 2.52067E-1 2.35558E-1 2.01862E-1 1.93245E-1 2.67949E-1 2.1019E-1 1.47171E-1 1.11968E-1 1.21692E-1 1.90879E-1 1.4601E-1 9.16684E-2 5.10984E-2 1.21874E-1 1.45152E-1 7.95843E-2 5.317E-2 8.45318E-2 1.4519E-1 1.62942E-1 1.14547E-1 5.35174E-2 6.52495E-2 7.81307E-2 9.43884E-2 4.18821E-2 5.89649E-2 4.96243E-2 4.33271E-2 3.53175E-2 2.66108E-2 2.52813E-2 2.63009E-2 1.37747E-2 -9999 -9999 -9999 -9999 -9999 -9999 -9999 -9999 -9999 -9999 -9999 -9999 -9999 -9999 -9999
-9999 -9999 -9999 -9999 -9999 -9999 -9999 -9999 -9999 -9999 -9999 -9999 -9999 -9999 -9999 -9999 -9999 -9999 -9999 -9999 -9999 -9999 -9999 -9999 -9999 2.15159E-1 9.87272E-2 1.25748E-1 1.82024E-1 2.07677E-1 1.96601E-1 2.69296E-1 2.62572E-1 2.64186E-1 2.20844E-1 2.19997E-1 2.32325E-1 2.90027E-1 3.88637E-1 4.46999E-1 4.29423E-1 3.96048E-1 4.07946E-1 4.36318E-1 4.55795E-1 4.59394E-1 4.46953E-1 3.77465E-1 3.50171E-1 3.45176E-1 3.77107E-1 3.72471E-1 3.92419E-1 3.61573E-1 3.52714E-1 3.75092E-1 4.07377E-1 4.24398E-1 5.00763E-1 5.01106E-1 5.03219E-1 5.12615E-1 4.92729E-1 4.69615E-1 4.6988E-1 4.61293E-1 4.62846E-1 5.32246E-1 4.70483E-1 4.64626E-1 4.52613E-1 4.86934E-1 4.97893E-1 5.36341E-1 5.4377E-1 5.35135E-1 4.43146E-1 4.09777E-1 4.36984E-1 4.68459E-1 4.19903E-1 4.05759E-1 3.83082E-1 3.65957E-1 3.41072E-1 3.12838E-1 2.68107E-1 3.00896E-1 2.8655E-1 3.02893E-1 3.55903E-1 3.72569E-1 3.67434E-1 4.02949E-1 3.80629E-1 3.32561E-1 2.92698E-1 2.74273E-1 2.76881E-1 2.45898E-1 2.51839E-1 2.36868E-1 2.26574E-1 1.64481E-1 8.83581E-2 1.01232E-1 1.50435E-1 1.34994E-1 1.32083E-1 1.49626E-1 1.6074E-1 1.78613E-1 2.17102E-1 1.72125E-1 1.90951E-1 2.23968E-1 1.7288E-1 1.31982E-1 1.6109E-1 2.62383E-1 2.9974E-1 2.73204E-1 3.32334E-1 2.4363E-1 1.58919E-1 1.94679E-1 2.45188E-1 1.47022E-1 8.08162E-2 1.03044E-1 8.17213E-2 7.94923E-2 5.53995E-2 4.87647E-2 1.02468E-1 1.84093E-1 1.49968E-1 9.03259E-2 1.00913E-1 8.91002E-2 1.03224E-1 8.26955E-2 8.22708E-2 5.44515E-2 7.14581E-2 6.72758E-2 7.1356E-2 4.5942E-2 2.49481E-2 2.31789E-2 2.13006E-2 2.67273E-2 2.27663E-2 1.6266E-2 9.35403E-3 -9999 -9999 -9999 -9999 -9999 -9999 -9999 -9999 -9999 -9999 -9999 -9999 -9999 -9999 -9999
-9999 -9999 -9999 -9999 -9999 -9999 -9999 -9999 -9999 -9999 -9999 -9999 -9999 -9999 -9999 -9999 -9999 -9999 -9999 -9999 -9999 -9999 -9999 -9999 -9999 1.46653E-1 1.55935E-1 1.45377E-1 1.92874E-1 2.28118E-1 2.12769E-1 2.29393E-1 2.80154E-1 2.79776E-1 2.18969E-1 1.7546E-1 1.74939E-1 2.30444E-1 2.58739E-1 3.50004E-1 3.95217E-1 3.92977E-1 4.10173E-1 4.22605E-1 4.48163E-1 5.00095E-1 5.11953E-1 4.84059E-1 4.06445E-1 3.7246E-1 3.92677E-1 3.81732E-1 3.81015E-1 3.56327E-1 3.39837E-1 3.43065E-1 3.72036E-1 3.99087E-1 4.32594E-1 4.54861E-1 4.85629E-1 4.98649E-1 4.73041E-1 4.47444E-1 4.4679E-1 4.58054E-1 4.39216E-1 4.18523E-1 4.23334E-1 4.64889E-1 4.00367E-1 4.21896E-1 4.17651E-1 4.76989E-1 4.9608E-1 5.46769E-1 4.54542E-1 3.9308E-1 4.42245E-1 4.53356E-1 4.5142E-1 4.18617E-1 3.64152E-1 3.80024E-1 3.84165E-1 3.5794E-1 3.12338E-1 3.04972E-1 3.45736E-1 3.28926E-1 3.787E-1 3.99158E-1 3.85202E-1 3.90749E-1 3.73788E-1 3.1697E-1 2.56673E-1 2.2951E-1 2.52482E-1 2.3761E-1 2.42169E-1 2.56026E-1 1.86188E-1 1.35416E-1 1.12057E-1 1.29938E-1 1.9427E-1 2.24298E-1 1.7914E-1 1.77597E-1 1.2137E-1 1.35557E-1 2.62787E-1 1.69107E-1 1.7737E-1 2.76657E-1 2.07343E-1 2.64108E-1 2.32042E-1 4.04694E-1 4.19318E-1 3.98592E-1 3.6776E-1 2.95322E-1 1.99851E-1 1.33508E-1 2.00408E-1 1.98852E-1 1.28726E-1 1.18501E-1 9.76135E-2 6.64989E-2 5.34571E-2 6.54886E-2 9.01051E-2 5.33857E-2 4.99274E-2 2.63728E-2 3.34227E-2 2.43667E-2 2.53371E-2 7.74245E-2 1.06962E-1 1.10088E-1 9.70429E-2 8.28897E-2 7.93706E-2 3.24956E-2 1.89941E-2 1.47068E-2 1.40613E-2 2.28562E-2 2.99338E-2 1.47046E-2 -9999 -9999 -9999 -9999 -9999 -9999 -9999 -9999 -9999 -9999 -9999 -9999 -9999 -9999 -9999 -9999
-9999 -9999 -9999 -9999 -9999 -9999 -9999 -9999 -9999 -9999 -9999 -9999 -9999 -9999 -9999 -9999 -9999 -9999 -9999 -9999 -9999 -9999 -9999 -9999 -9999 -9999 2.59456E-1 2.24972E-1 2.40738E-1 2.33135E-1 2.11356E-1 1.95972E-1 2.40395E-1 2.59584E-1 2.49595E-1 1.87801E-1 1.61586E-1 2.21044E-1 2.5687E-1 2.43031E-1 2.82965E-1 3.62293E-1 4.18966E-1 4.15382E-1 4.26763E-1 4.42846E-1 4.60223E-1 4.79546E-1 4.36613E-1 3.93345E-1 3.82911E-1 3.68035E-1 3.41506E-1 3.34944E-1 3.49447E-1 3.67684E-1 3.80836E-1 3.93302E-1 3.75837E-1 3.84508E-1 4.17668E-1 4.61319E-1 4.47726E-1 4.41348E-1 4.47597E-1 4.43811E-1 4.35842E-1 4.53424E-1 4.10153E-1 4.08557E-1 4.01112E-1 3.70976E-1 3.57412E-1 3.56849E-1 4.54322E-1 4.44895E-1 4.56773E-1 3.85497E-1 4.49753E-1 4.19455E-1 4.40418E-1 4.42269E-1 3.37536E-1 3.4121E-1 3.43488E-1 3.83945E-1 3.3992E-1 3.13279E-1 3.19486E-1 3.09647E-1 3.29877E-1 3.26001E-1 3.17378E-1 3.25126E-1 3.02302E-1 2.9437E-1 2.539E-1 2.67972E-1 3.00876E-1 2.70121E-1 2.59048E-1 2.5929E-1 2.25119E-1 1.70881E-1 1.89897E-1 2.01665E-1 2.04828E-1 2.36516E-1 2.46023E-1 1.6109E-1 1.29128E-1 1.18643E-1 2.46046E-1 1.67483E-1 1.6721E-1 2.14802E-1 2.2017E-1 1.88034E-1 2.2196E-1 2.19087E-1 2.30877E-1 2.25185E-1 2.11624E-1 2.02403E-1 1.71118E-1 1.58794E-1 1.4477E-1 1.56207E-1 1.08393E-1 1.12481E-1 1.47258E-1 5.88787E-2 4.53622E-2 6.71324E-2 4.64139E-2 5.70777E-2 5.23798E-2 4.2369E-2 2.80358E-2 1.61053E-2 2.76129E-2 4.11674E-2 4.67308E-2 5.82759E-2 7.75701E-2 1.04301E-1 1.03546E-1 5.03456E-2 4.12007E-2 1.10624E-2 1.0908E-2 2.57411E-2 3.04502E-2 1.75433E-2 -9999 -9999 -9999 -9999 -9999 -9999 -9999 -9999 -9999 -9999 -9999 -9999 -9999 -9999 -9999 -9999
-9999 -9999 -9999 -9999 -9999 -9999 -9999 -9999 -9999 -9999 -9999 -9999 -9999 -9999 -9999 -9999 -9999 -9999 -9999 -9999 -9999 -9999 -9999 -9999 -9999 -9999 3.55259E-1 2.65597E-1 2.60734E-1 2.34674E-1 2.07755E-1 1.99425E-1 2.28216E-1 2.52414E-1 2.58185E-1 2.3891E-1 2.32296E-1 2.10249E-1 2.45172E-1 2.15768E-1 2.05469E-1 2.84099E-1 3.76155E-1 3.79783E-1 4.03065E-1 3.97855E-1 4.03624E-1 4.02271E-1 4.31702E-1 4.34779E-1 4.03118E-1 3.7778E-1 3.40242E-1 3.08622E-1 3.58702E-1 3.66294E-1 3.66544E-1 3.54543E-1 3.33898E-1 3.51321E-1 3.84078E-1 4.15963E-1 4.07505E-1 4.13168E-1 4.69372E-1 5.12633E-1 4.78618E-1 4.51155E-1 4.65442E-1 4.05108E-1 4.10664E-1 3.69849E-1 3.37591E-1 3.48776E-1 3.27469E-1 3.7364E-1 4.32696E-1 4.02267E-1 4.04018E-1 3.91517E-1 4.30007E-1 4.45133E-1 3.45347E-1 3.51019E-1 3.58033E-1 3.5715E-1 3.19617E-1 3.29908E-1 3.09058E-1 2.73784E-1 3.05447E-1 2.6404E-1 2.79743E-1 2.57552E-1 2.50956E-1 2.38927E-1 2.66937E-1 2.75411E-1 2.71656E-1 2.54054E-1 2.58651E-1 2.81803E-1 2.67808E-1 2.27728E-1 2.21658E-1 1.87051E-1 1.48811E-1 2.22799E-1 2.18143E-1 1.63099E-1 1.26398E-1 9.78159E-2 1.37347E-1 1.44272E-1 2.18346E-1 3.06559E-1 3.02033E-1 1.45178E-1 1.67469E-1 9.15056E-2 7.90444E-2 7.77702E-2 6.6714E-2 8.71966E-2 1.26747E-1 1.13152E-1 1.14067E-1 1.12534E-1 1.38018E-1 1.51262E-1 1.51078E-1 1.21747E-1 8.30423E-2 4.70835E-2 7.89994E-2 5.35975E-2 4.9684E-2 8.10658E-2 5.27652E-2 3.14765E-2 2.23906E-2 2.105E-2 1.75409E-2 2.75219E-2 3.94733E-2 1.07129E-1 1.28551E-1 9.23375E-2 1.12989E-1 4.52555E-2 1.8046E-2 2.72065E-2 4.82812E-2 2.59752E-2 8.47916E-3 -9999 -9999 -9999 -9999 -9999 -9999 -9999 -9999 -9999 -9999 -9999 -9999 -9999 -9999 -9999
-9999 -9999 -9999 -9999 -9999 -9999 -9999 -9999 -9999 -9999 -9999 -9999 -9999 -9999 -9999 -9999 -9999 -9999 -9999 -9999 -9999 -9999 -9999 -9999 -9999 3.38438E-1 3.5353E-1 2.75944E-1 2.58608E-1 2.49072E-1 2.84031E-1 2.60274E-1 2.6385E-1 2.78762E-1 2.68472E-1 2.69847E-1 2.5653E-1 2.22775E-1 2.16203E-1 1.87925E-1 1.90455E-1 2.22977E-1 2.86805E-1 3.30248E-1 3.33546E-1 3.24383E-1 3.43769E-1 3.69273E-1 3.9659E-1 4.09621E-1 3.99457E-1 3.7778E-1 3.53225E-1 3.48668E-1 3.1606E-1 2.89659E-1 3.17122E-1 3.32345E-1 3.03871E-1 3.38603E-1 3.96316E-1 4.00665E-1 4.17933E-1 4.35945E-1 4.25054E-1 4.61509E-1 4.39033E-1 4.04354E-1 3.94552E-1 4.01311E-1 4.36265E-1 3.66558E-1 3.56132E-1 3.64799E-1 3.29436E-1 3.97127E-1 3.72949E-1 3.93723E-1 3.54114E-1 3.16279E-1 3.80845E-1 3.82984E-1 3.70269E-1 3.50498E-1 3.07226E-1 3.07877E-1 3.56275E-1 3.46467E-1 3.23705E-1 3.33664E-1 3.01475E-1 3.04994E-1 2.55282E-1 2.34816E-1 2.51015E-1 1.95728E-1 2.46269E-1 2.42973E-1 2.53332E-1 2.02015E-1 2.14924E-1 1.96394E-1 2.26776E-1 2.20836E-1 1.9409E-1 1.45E-1 1.39623E-1 1.34785E-1 1.29189E-1 1.22693E-1 9.27614E-2 1.20959E-1 1.55198E-1 1.13623E-1 1.92195E-1 1.92762E-1 1.79306E-1 2.08787E-1 1.64963E-1 9.14466E-2 5.23447E-2 6.42908E-2 7.28042E-2 8.77885E-2 9.99064E-2 6.92446E-2 8.65112E-2 1.1152E-1 1.34625E-1 1.75474E-1 2.21179E-1 1.80238E-1 1.25609E-1 1.02756E-1 8.67347E-2 6.47753E-2 5.08209E-2 3.23435E-2 1.87286E-2 2.48302E-2 2.63684E-2 3.42422E-2 2.4163E-2 3.53718E-2 4.76724E-2 8.2623E-2 7.03382E-2 5.74943E-2 7.64663E-2 9.63443E-2 8.6695E-2 5.2827E-2 9.34821E-2 6.05733E-2 1.46119E-2 1.71888E-2 1.62305E-2 1.28099E-2 1.37317E-2 -9999 -9999 -9999 -9999 -9999 -9999 -9999 -9999 -9999 -9999 -9999
-9999 -9999 -9999 -9999 -9999 -9999 -9999 -9999 -9999 -9999 -9999 -9999 -9999 -9999 -9999 -9999 -9999 -9999 -9999 -9999 -9999 -9999 -9999 -9999 -9999 -9999 3.40346E-1 2.85672E-1 2.61685E-1 2.58135E-1 2.64882E-1 2.38049E-1 2.32491E-1 2.58632E-1 3.16703E-1 3.17227E-1 2.91732E-1 2.67688E-1 2.04169E-1 1.79344E-1 1.78084E-1 1.61521E-1 2.0443E-1 2.97997E-1 3.2456E-1 3.01445E-1 3.18963E-1 3.3841E-1 3.42089E-1 3.51128E-1 3.48733E-1 3.60187E-1 3.28724E-1 3.22223E-1 3.15892E-1 2.638E-1 2.82195E-1 2.81321E-1 3.23965E-1 3.73101E-1 4.0471E-1 4.14455E-1 4.22234E-1 4.40105E-1 3.66304E-1 4.14025E-1 3.99665E-1 4.23202E-1 3.8232E-1 3.85976E-1 4.47858E-1 3.78165E-1 3.20482E-1 3.46247E-1 3.51474E-1 3.29647E-1 3.47128E-1 3.91251E-1 3.57904E-1 3.41811E-1 3.36976E-1 3.44746E-1 3.32062E-1 3.01508E-1 3.26859E-1 3.47975E-1 3.23932E-1 3.90831E-1 3.57778E-1 3.18557E-1 3.05544E-1 2.60779E-1 2.39105E-1 2.5762E-1 2.25572E-1 1.9163E-1 2.34302E-1 1.88761E-1 1.85663E-1 1.99703E-1 1.84215E-1 1.66141E-1 1.60271E-1 2.00108E-1 2.14479E-1 1.92058E-1 1.30392E-1 1.24454E-1 1.45273E-1 1.22318E-1 1.74129E-1 1.53186E-1 9.66161E-2 1.34418E-1 8.92479E-2 9.89169E-2 7.07451E-2 3.78741E-2 9.02812E-2 1.1515E-1 7.88079E-2 6.78633E-2 7.84272E-2 7.89806E-2 9.14002E-2 7.16146E-2 7.64177E-2 1.22282E-1 1.9119E-1 2.06553E-1 2.11897E-1 1.99958E-1 2.70833E-1 1.58413E-1 7.95973E-2 5.05297E-2 4.94577E-2 2.34525E-2 3.20915E-2 2.23917E-2 1.80913E-2 3.45176E-2 3.3233E-2 2.1865E-2 1.52508E-2 2.33603E-2 2.48651E-2 1.64998E-2 2.32879E-2 6.51239E-2 1.64901E-1 1.76365E-1 9.9675E-2 1.05217E-1 3.57418E-2 3.87994E-2 3.46199E-2 2.31286E-2 2.09329E-2 2.02643E-2 -9999 -9999 -9999 -9999 -9999 -9999 -9999 -9999 -9999 -9999
-9999 -9999 -9999 -9999 -9999 -9999 -9999 -9999 -9999 -9999 -9999 -9999 -9999 -9999 -9999 -9999 -9999 -9999 -9999 -9999 -9999 -9999 -9999 -9999 -9999 -9999 3.51679E-1 3.47365E-1 2.47143E-1 2.87986E-1 2.58075E-1 2.19944E-1 2.25303E-1 2.95088E-1 3.23819E-1 3.44452E-1 3.56488E-1 2.74312E-1 1.74777E-1 1.69014E-1 1.66702E-1 1.47845E-1 1.60147E-1 2.82824E-1 3.38305E-1 3.22428E-1 3.34797E-1 3.1029E-1 3.0822E-1 3.21042E-1 2.99297E-1 2.985E-1 3.13511E-1 3.05707E-1 2.84298E-1 2.59985E-1 2.79203E-1 2.93997E-1 3.13742E-1 3.56529E-1 4.13459E-1 3.82694E-1 3.68964E-1 3.85858E-1 3.59747E-1 3.84278E-1 3.69215E-1 3.99927E-1 3.68026E-1 3.94855E-1 3.59939E-1 3.37937E-1 2.90344E-1 2.86858E-1 3.23508E-1 3.18094E-1 3.08364E-1 3.22726E-1 3.50103E-1 3.18969E-1 3.45868E-1 3.52695E-1 3.54427E-1 3.64589E-1 3.25422E-1 3.46213E-1 3.23139E-1 3.17562E-1 3.60768E-1 3.33878E-1 2.83293E-1 2.34284E-1 2.73655E-1 2.53037E-1 1.90643E-1 2.09249E-1 1.58488E-1 1.24E-1 1.2864E-1 2.20044E-1 2.51044E-1 2.221E-1 1.98892E-1 2.08323E-1 1.4811E-1 1.06325E-1 5.55424E-2 5.68126E-2 1.27075E-1 1.54474E-1 9.32828E-2 8.78427E-2 1.46438E-1 2.16747E-1 1.77332E-1 1.07056E-1 7.2034E-2 4.16469E-2 6.16221E-2 4.97135E-2 5.41805E-2 7.56261E-2 5.11011E-2 4.82209E-2 4.57799E-2 5.35551E-2 7.49746E-2 1.18208E-1 2.09655E-1 1.35216E-1 1.50221E-1 1.43395E-1 1.71591E-1 9.65592E-2 7.42385E-2 4.27143E-2 4.4894E-2 2.62839E-2 2.49839E-2 2.42419E-2 2.40605E-2 1.57205E-2 1.39841E-2 1.05706E-2 1.13854E-2 1.22506E-2 9.97868E-3 1.23002E-2 3.45158E-2 7.32471E-2 8.20695E-2 5.24642E-2 4.21132E-2 5.45632E-2 8.87169E-2 8.90478E-2 7.7057E-2 3.9618E-2 1.57371E-2 1.54472E-2 1.31185E-2 1.06412E-2 1.30891E-2 -9999 -9999 -9999 -9999 -9999 -9999 -9999
-9999 -9999 -9999 -9999 -9999 -9999 -9999 -9999 -9999 -9999 -9999 -9999 -9999 -9999 -9999 -9999 -9999 -9999 -9999 -9999 -9999 -9999 -9999 -9999 -9999 -9999 -9999 3.46108E-1 2.36774E-1 2.7312E-1 2.46277E-1 2.76909E-1 3.13176E-1 3.46866E-1 3.32732E-1 3.22038E-1 3.30895E-1 2.74421E-1 1.92376E-1 1.71602E-1 1.97346E-1 1.48155E-1 1.76994E-1 2.74145E-1 3.10105E-1 3.03254E-1 3.37477E-1 2.75293E-1 2.87096E-1 2.85504E-1 2.77419E-1 3.08197E-1 3.30558E-1 3.4938E-1 3.71919E-1 3.61102E-1 3.16824E-1 2.79811E-1 2.98614E-1 3.83472E-1 3.87846E-1 3.62076E-1 2.85191E-1 3.73947E-1 3.63146E-1 3.28364E-1 3.73983E-1 4.03368E-1 3.72155E-1 3.7588E-1 3.73827E-1 3.30815E-1 2.91766E-1 2.86082E-1 3.25854E-1 3.44967E-1 3.37723E-1 2.72313E-1 3.44235E-1 3.79982E-1 3.93175E-1 3.94034E-1 4.13851E-1 4.31869E-1 4.0738E-1 4.10235E-1 3.90661E-1 3.65182E-1 3.42633E-1 3.18429E-1 2.77077E-1 2.68481E-1 2.33046E-1 1.56327E-1 1.54222E-1 1.95356E-1 1.53959E-1 1.40632E-1 1.72432E-1 1.13527E-1 1.59492E-1 1.17578E-1 1.31232E-1 1.06649E-1 7.33132E-2 9.54607E-2 8.80232E-2 6.92187E-2 4.69082E-2 3.67911E-2 5.97791E-2 1.38588E-1 1.3145E-1 1.34753E-1 9.76186E-2 1.09301E-1 1.57238E-1 7.19059E-2 7.12575E-2 6.33017E-2 9.2191E-2 1.05902E-1 5.54784E-2 5.39918E-2 5.99025E-2 7.30096E-2 1.02997E-1 1.06508E-1 1.84234E-1 1.54903E-1 1.15246E-1 8.03834E-2 1.0317E-1 5.90514E-2 8.11468E-2 6.31025E-2 5.97226E-2 3.78882E-2 3.98282E-2 2.89771E-2 2.57068E-2 2.50269E-2 2.10182E-2 1.66704E-2 1.25512E-2 1.06857E-2 1.09508E-2 1.446E-2 1.98091E-2 1.64422E-2 1.37858E-2 1.59003E-2 3.23665E-2 4.14338E-2 3.11973E-2 4.54224E-2 6.94132E-2 3.42062E-2 1.63381E-2 9.31981E-3 1.1641E-2 1.08064E-2 9.28724E-3 6.75689E-3 -9999 -9999 -9999 -9999 -9999 -9999
-9999 -9999 -9999 -9999 -9999 -9999 -9999 -9999 -9999 -9999 -9999 -9999 -9999 -9999 -9999 -9999 -9999 -9999 -9999 -9999 -9999 -9999 -9999 -9999 -9999 -9999 -9999 -9999 3.47065E-1 3.18046E-1 2.36493E-1 2.37644E-1 2.54638E-1 2.95266E-1 2.86156E-1 2.72167E-1 2.77039E-1 2.35383E-1 2.32723E-1 2.33591E-1 2.16403E-1 2.4974E-1 2.53629E-1 2.90775E-1 2.38544E-1 2.23255E-1 3.03566E-1 3.90133E-1 3.81934E-1 3.4634E-1 3.22515E-1 2.53887E-1 3.31952E-1 3.83718E-1 3.656E-1 3.47463E-1 3.28769E-1 3.39659E-1 3.02859E-1 3.47062E-1 3.59073E-1 3.54818E-1 3.85449E-1 3.79476E-1 3.91631E-1 3.94198E-1 3.7503E-1 3.83246E-1 3.86857E-1 3.82608E-1 3.85683E-1 3.47378E-1 2.97001E-1 2.55071E-1 3.02852E-1 3.41377E-1 3.53932E-1 3.15599E-1 3.17851E-1 3.22831E-1 3.86963E-1 4.40197E-1 4.81001E-1 4.35614E-1 3.61319E-1 3.61087E-1 3.68888E-1 4.09961E-1 3.39866E-1 2.96112E-1 3.39043E-1 3.18033E-1 1.99278E-1 1.25304E-1 1.25635E-1 1.5132E-1 1.48973E-1 1.31916E-1 1.43563E-1 1.22051E-1 1.36658E-1 1.03604E-1 9.85922E-2 7.83754E-2 8.27309E-2 1.18205E-1 1.57616E-1 1.13505E-1 9.18333E-2 4.93771E-2 3.76577E-2 4.855E-2 1.59475E-1 1.49717E-1 9.58881E-2 8.09974E-2 1.43564E-1 1.14278E-1 8.77545E-2 1.23599E-1 1.48152E-1 1.48862E-1 1.1478E-1 7.48271E-2 9.84212E-2 1.04112E-1 1.05397E-1 8.85234E-2 1.1435E-1 1.45035E-1 1.13406E-1 1.30735E-1 6.55301E-2 5.65624E-2 4.83023E-2 4.33739E-2 5.4194E-2 5.11255E-2 7.4292E-2 5.00201E-2 2.42366E-2 2.34704E-2 2.58402E-2 1.90522E-2 2.35635E-2 1.89118E-2 1.04883E-2 1.15598E-2 1.01153E-2 9.58673E-3 9.43727E-3 1.73891E-2 1.72045E-2 1.11838E-2 1.31132E-2 2.4828E-2 3.32407E-2 3.81015E-2 8.92617E-3 8.64037E-3 7.24525E-3 6.63963E-3 5.34633E-3 6.95303E-3 -9999 -9999 -9999 -9999 -9999 -9999
-9999 -9999 -9999 -9999 -9999 -9999 -9999 -9999 -9999 -9999 -9999 -9999 -9999 -9999 -9999 -9999 -9999 -9999 -9999 -9999 -9999 -9999 -9999 -9999 -9999 -9999 -9999 -9999 -9999 2.52715E-1 2.60817E-1 2.74192E-1 2.10663E-1 2.49169E-1 2.58227E-1 2.66541E-1 2.73857E-1 2.47474E-1 2.53305E-1 2.65984E-1 2.20558E-1 2.15774E-1 2.93973E-1 3.16262E-1 3.45947E-1 3.70394E-1 4.50076E-1 4.78196E-1 5.00238E-1 4.37717E-1 3.23933E-1 2.53807E-1 2.44503E-1 3.11632E-1 3.65104E-1 3.40305E-1 3.61055E-1 3.68046E-1 3.57736E-1 3.48972E-1 3.43185E-1 3.76248E-1 3.65028E-1 3.62364E-1 3.677E-1 4.08019E-1 4.20788E-1 4.16933E-1 4.2109E-1 4.25979E-1 3.97733E-1 3.97179E-1 3.3932E-1 2.68362E-1 2.67774E-1 2.76711E-1 3.41767E-1 3.46487E-1 3.25785E-1 3.16902E-1 3.18727E-1 3.71398E-1 4.69566E-1 4.47145E-1 3.79191E-1 3.61364E-1 3.46986E-1 4.43717E-1 4.03174E-1 3.52663E-1 3.29843E-1 2.52106E-1 1.78195E-1 2.24998E-1 2.14263E-1 2.11534E-1 1.92944E-1 1.26153E-1 1.74591E-1 1.74621E-1 1.69832E-1 9.74898E-2 1.0896E-1 7.94369E-2 9.00077E-2 1.40271E-1 1.57241E-1 1.28261E-1 1.05809E-1 8.06799E-2 5.86462E-2 3.85618E-2 1.57456E-1 1.37607E-1 8.85327E-2 1.22493E-1 1.74933E-1 2.29299E-1 2.20142E-1 2.5046E-1 3.15416E-1 2.64104E-1 2.64898E-1 1.58099E-1 1.33216E-1 1.56726E-1 1.41088E-1 9.74497E-2 1.44835E-1 1.10038E-1 1.44693E-1 1.17016E-1 5.53563E-2 4.49005E-2 3.29643E-2 5.15733E-2 3.45531E-2 2.92802E-2 4.20553E-2 6.60448E-2 4.40421E-2 2.41126E-2 3.32651E-2 1.75679E-2 1.47306E-2 3.20522E-2 1.32039E-2 8.07077E-3 1.39331E-2 1.32872E-2 7.88976E-3 7.42793E-3 6.55358E-3 6.65543E-3 1.41308E-2 2.92021E-2 1.45841E-2 3.27832E-2 2.10419E-2 9.23791E-3 -9999 5.61936E-3 -9999 -9999 -9999 -9999 -9999 -9999 -9999 -9999
-9999 -9999 -9999 -9999 -9999 -9999 -9999 -9999 -9999 -9999 -9999 -9999 -9999 -9999 -9999 -9999 -9999 -9999 -9999 -9999 -9999 -9999 -9999 -9999 -9999 -9999 -9999 -9999 -9999 2.23843E-1 2.51738E-1 1.81885E-1 1.98999E-1 2.39766E-1 2.58841E-1 2.56104E-1 2.63388E-1 2.59408E-1 2.60569E-1 3.04298E-1 2.3088E-1 2.13254E-1 2.95759E-1 3.28008E-1 3.67348E-1 4.32057E-1 4.25471E-1 4.02726E-1 4.70418E-1 5.27285E-1 4.16339E-1 2.62596E-1 2.18855E-1 1.73272E-1 1.96702E-1 2.79148E-1 3.14719E-1 3.45306E-1 3.82869E-1 3.94214E-1 3.71613E-1 3.56775E-1 3.75909E-1 3.95052E-1 3.68843E-1 3.62627E-1 4.12279E-1 4.38727E-1 4.33959E-1 4.20257E-1 4.29766E-1 3.94447E-1 3.69636E-1 3.20951E-1 2.87038E-1 2.74419E-1 2.9709E-1 3.03648E-1 3.04587E-1 2.72987E-1 2.9798E-1 3.0938E-1 3.75002E-1 4.56448E-1 4.25071E-1 3.9408E-1 3.68396E-1 3.8948E-1 4.46316E-1 3.82579E-1 3.42695E-1 2.15134E-1 2.4379E-1 2.92859E-1 2.7271E-1 2.43209E-1 1.70276E-1 1.81927E-1 1.9792E-1 1.80754E-1 1.36264E-1 1.53037E-1 1.37851E-1 8.9179E-2 9.57606E-2 1.51006E-1 1.93142E-1 1.35026E-1 7.65644E-2 7.1076E-2 6.18824E-2 8.6674E-2 1.59665E-1 2.04072E-1 1.10524E-1 1.15937E-1 1.80028E-1 2.48526E-1 2.19349E-1 1.52392E-1 1.96886E-1 3.16455E-1 3.02304E-1 2.30435E-1 1.12901E-1 1.02842E-1 1.42052E-1 1.36664E-1 1.14934E-1 7.49438E-2 7.21634E-2 1.19404E-1 9.45463E-2 5.82713E-2 7.42848E-2 3.48245E-2 1.73381E-2 2.20838E-2 2.50395E-2 3.27081E-2 5.54807E-2 3.8624E-2 3.86816E-2 2.43024E-2 2.26508E-2 3.27619E-2 2.00608E-2 1.02164E-2 9.91034E-3 1.89886E-2 9.28347E-3 5.68213E-3 8.51616E-3 1.20188E-2 2.29816E-2 1.3562E-2 3.11768E-2 1.57948E-2 -9999 -9999 -9999 -9999 -9999 -9999 -9999 -9999 -9999 -9999 -9999 -9999
-9999 -9999 -9999 -9999 -9999 -9999 -9999 -9999 -9999 -9999 -9999 -9999 -9999 -9999 -9999 -9999 -9999 -9999 -9999 -9999 -9999 -9999 -9999 -9999 -9999 -9999 -9999 -9999 -9999 -9999 2.31672E-1 2.75529E-1 2.39245E-1 2.56329E-1 2.35211E-1 2.25722E-1 2.62782E-1 2.32237E-1 2.27437E-1 2.43818E-1 2.38529E-1 2.43773E-1 2.78442E-1 3.29912E-1 3.72968E-1 3.74303E-1 3.769E-1 3.43981E-1 3.92934E-1 4.32775E-1 4.09196E-1 4.01074E-1 3.79348E-1 2.9611E-1 2.64752E-1 2.03428E-1 2.5769E-1 3.31857E-1 3.75869E-1 3.57057E-1 3.51387E-1 3.61534E-1 3.65514E-1 4.00312E-1 4.05816E-1 3.88167E-1 3.7223E-1 3.75641E-1 4.40331E-1 4.7169E-1 4.42766E-1 3.72222E-1 3.29397E-1 3.14223E-1 2.87045E-1 3.2876E-1 2.9801E-1 2.66011E-1 2.80557E-1 3.26923E-1 3.12877E-1 2.82739E-1 3.28715E-1 4.13357E-1 4.83422E-1 4.48695E-1 4.07737E-1 3.93396E-1 4.38893E-1 4.14491E-1 3.2684E-1 2.52842E-1 2.84893E-1 3.03079E-1 3.06727E-1 2.74797E-1 2.1855E-1 1.52761E-1 1.22192E-1 1.47151E-1 1.7058E-1 1.61317E-1 1.45383E-1 1.17128E-1 1.38856E-1 1.60952E-1 1.29104E-1 9.24061E-2 7.10946E-2 5.10067E-2 6.59542E-2 5.59963E-2 6.87011E-2 1.9354E-1 1.56448E-1 7.68875E-2 1.32079E-1 1.92024E-1 1.8807E-1 1.3302E-1 1.29353E-1 1.66513E-1 2.04137E-1 2.31776E-1 1.23173E-1 1.10903E-1 1.34082E-1 1.4312E-1 1.07573E-1 6.93987E-2 7.81208E-2 9.17693E-2 6.97579E-2 4.38686E-2 7.09029E-2 3.29271E-2 2.06196E-2 3.53634E-2 1.84048E-2 2.33324E-2 2.27122E-2 5.05902E-2 4.61835E-2 3.75226E-2 4.94597E-2 5.22153E-2 5.83297E-2 4.79792E-2 4.34154E-2 3.12815E-2 1.31701E-2 1.26606E-2 1.23919E-2 2.09031E-2 1.62634E-2 2.61463E-2 1.20577E-2 6.27251E-3 -9999 -9999 -9999 -9999 -9999 -9999 -9999 -9999 -9999 -9999 -9999 -9999
-9999 -9999 -9999 -9999 -9999 -9999 -9999 -9999 -9999 -9999 -9999 -9999 -9999 -9999 -9999 -9999 -9999 -9999 -9999 -9999 -9999 -9999 -9999 -9999 -9999 -9999 -9999 -9999 -9999 -9999 -9999 1.91199E-1 2.87707E-1 2.06678E-1 1.77373E-1 1.60724E-1 2.03591E-1 2.26903E-1 2.02826E-1 1.61003E-1 1.74085E-1 2.05683E-1 2.83572E-1 3.33895E-1 3.54412E-1 3.59244E-1 3.49625E-1 3.26629E-1 3.51308E-1 3.82605E-1 4.18054E-1 4.04752E-1 4.06188E-1 3.79918E-1 3.44805E-1 3.35544E-1 2.97082E-1 3.13133E-1 3.5076E-1 2.68965E-1 2.75901E-1 3.42289E-1 3.77122E-1 3.55324E-1 3.60945E-1 3.43022E-1 3.42644E-1 3.60146E-1 3.87664E-1 4.02909E-1 4.08325E-1 3.99255E-1 3.04117E-1 2.82474E-1 3.43354E-1 3.64459E-1 3.2812E-1 2.75386E-1 3.13953E-1 3.46971E-1 3.10684E-1 3.03929E-1 2.9666E-1 3.30944E-1 3.90595E-1 4.19595E-1 4.36597E-1 4.23621E-1 4.11913E-1 4.41292E-1 3.55947E-1 3.10232E-1 3.23732E-1 2.9643E-1 2.97057E-1 2.72177E-1 2.15735E-1 1.58087E-1 1.29667E-1 1.73273E-1 1.80648E-1 2.2208E-1 2.09188E-1 1.57833E-1 1.65862E-1 1.65287E-1 1.30255E-1 7.86993E-2 5.08711E-2 7.18997E-2 4.2011E-2 2.9516E-2 4.45524E-2 1.92787E-1 1.4328E-1 9.05292E-2 7.40737E-2 1.69792E-1 1.59483E-1 1.17317E-1 7.50606E-2 7.59478E-2 1.01479E-1 1.31148E-1 1.36131E-1 1.15863E-1 1.17084E-1 1.05486E-1 7.26475E-2 7.63262E-2 5.96579E-2 5.33878E-2 7.96795E-2 6.08615E-2 7.81191E-2 5.78706E-2 2.5305E-2 2.83362E-2 1.55577E-2 1.13821E-2 2.10057E-2 4.86702E-2 1.03995E-1 1.10863E-1 9.92977E-2 7.82741E-2 9.85402E-2 1.23413E-1 9.19662E-2 4.21068E-2 1.94679E-2 2.66939E-2 1.74545E-2 1.52241E-2 3.60769E-2 1.11965E-2 4.68124E-3 -9999 -9999 -9999 -9999 -9999 -9999 -9999 -9999 -9999 -9999 -9999 -9999 -9999
-9999 -9999 -9999 -9999 -9999 -9999 -9999 -9999 -9999 -9999 -9999 -9999 -9999 -9999 -9999 -9999 -9999 -9999 -9999 -9999 -9999 -9999 -9999 -9999 -9999 -9999 -9999 -9999 -9999 -9999 -9999 -9999 -9999 2.66872E-1 1.98103E-1 1.17469E-1 1.56614E-1 1.7596E-1 1.72922E-1 1.1532E-1 1.33816E-1 1.73154E-1 2.51084E-1 3.08404E-1 3.37186E-1 3.45941E-1 3.71751E-1 3.37733E-1 3.04791E-1 2.93428E-1 2.97943E-1 3.54849E-1 3.7376E-1 3.80533E-1 3.89569E-1 3.66967E-1 3.43898E-1 3.01054E-1 3.62155E-1 2.49281E-1 1.67196E-1 1.48944E-1 1.7681E-1 3.67702E-1 3.55895E-1 3.02595E-1 2.46159E-1 3.6633E-1 3.82313E-1 3.82066E-1 2.94256E-1 3.65245E-1 3.10748E-1 2.52057E-1 2.70494E-1 3.24019E-1 3.06807E-1 2.68056E-1 2.6435E-1 3.24323E-1 3.17534E-1 2.97746E-1 3.006E-1 3.09227E-1 3.16819E-1 3.56665E-1 3.71879E-1 4.25872E-1 4.43383E-1 4.32179E-1 3.91609E-1 3.46575E-1 3.28897E-1 2.97924E-1 2.82972E-1 2.66537E-1 1.68112E-1 1.58006E-1 1.20032E-1 1.75821E-1 1.63442E-1 2.03249E-1 2.05047E-1 1.80571E-1 1.91149E-1 1.75211E-1 1.15473E-1 5.65704E-2 5.04712E-2 4.02539E-2 4.29951E-2 4.56816E-2 1.0226E-1 2.41011E-1 1.89899E-1 1.33731E-1 5.02444E-2 1.00742E-1 1.57423E-1 1.34148E-1 7.92745E-2 5.28965E-2 6.87284E-2 8.1499E-2 7.80526E-2 7.58153E-2 7.58829E-2 7.33855E-2 6.18925E-2 6.69913E-2 3.41823E-2 5.32906E-2 3.31322E-2 4.43473E-2 4.90048E-2 7.28294E-2 4.32529E-2 1.98804E-2 1.53617E-2 1.88125E-2 5.8798E-2 1.09761E-1 1.22787E-1 5.24032E-2 3.41113E-2 2.45619E-2 2.24468E-2 3.47505E-2 6.96939E-2 6.95814E-2 8.86905E-2 2.97213E-2 1.72556E-2 3.0011E-2 1.53766E-2 7.69921E-3 -9999 -9999 -9999 -9999 -9999 -9999 -9999 -9999 -9999 -9999 -9999 -9999 -9999 -9999
-9999 -9999 -9999 -9999 -9999 -9999 -9999 -9999 -9999 -9999 -9999 -9999 -9999 -9999 -9999 -9999 -9999 -9999 -9999 -9999 -9999 -9999 -9999 -9999 -9999 -9999 -9999 -9999 -9999 -9999 -9999 -9999 -9999 -9999 2.60075E-1 1.73243E-1 1.48516E-1 1.38868E-1 1.19023E-1 1.31742E-1 1.44831E-1 1.48239E-1 1.58072E-1 2.0624E-1 2.73896E-1 2.67025E-1 3.43254E-1 3.85986E-1 2.84218E-1 1.47726E-1 2.09831E-1 2.97528E-1 3.59095E-1 4.04905E-1 4.49973E-1 4.16774E-1 3.91383E-1 3.73831E-1 3.52937E-1 3.76367E-1 2.90159E-1 2.04791E-1 1.37444E-1 2.37257E-1 1.24748E-1 1.4524E-1 1.61376E-1 2.83834E-1 1.60607E-1 2.83822E-1 3.09699E-1 2.97564E-1 2.57209E-1 2.16602E-1 2.46109E-1 2.46933E-1 2.66976E-1 2.68409E-1 2.13141E-1 2.47269E-1 2.68901E-1 2.64775E-1 2.93579E-1 2.99869E-1 2.8214E-1 2.7817E-1 3.18029E-1 3.50653E-1 4.39551E-1 4.12173E-1 3.98054E-1 3.58464E-1 3.51138E-1 3.21174E-1 2.57125E-1 2.38828E-1 1.81036E-1 2.20623E-1 2.0015E-1 1.79417E-1 1.89303E-1 2.53804E-1 2.07562E-1 1.55034E-1 2.40193E-1 2.2957E-1 1.2974E-1 7.48056E-2 5.79063E-2 7.91648E-2 7.72243E-2 4.58275E-2 9.35448E-2 2.32855E-1 2.23242E-1 1.24273E-1 4.75739E-2 6.56081E-2 1.74114E-1 1.61243E-1 8.5645E-2 5.81365E-2 4.54389E-2 7.2066E-2 6.04541E-2 6.876E-2 8.41203E-2 7.5851E-2 7.22784E-2 5.84252E-2 4.9831E-2 5.78778E-2 2.98247E-2 2.94338E-2 2.30739E-2 3.96826E-2 3.97657E-2 3.74858E-2 2.15761E-2 3.19173E-2 4.73748E-2 5.09306E-2 4.38284E-2 2.52788E-2 1.12122E-2 7.10348E-3 4.41631E-3 1.21111E-2 5.78648E-2 4.57268E-2 1.82206E-2 2.493E-2 1.81441E-2 1.37219E-2 7.38086E-3 -9999 -9999 -9999 -9999 -9999 -9999 -9999 -9999 -9999 -9999 -9999 -9999 -9999 -9999 -9999
-9999 -9999 -9999 -9999 -9999 -9999 -9999 -9999 -9999 -9999 -9999 -9999 -9999 -9999 -9999 -9999 -9999 -9999 -9999 -9999 -9999 -9999 -9999 -9999 -9999 -9999 -9999 -9999 -9999 -9999 -9999 -9999 -9999 -9999 -9999 2.46947E-1 2.17694E-1 1.75301E-1 1.74403E-1 1.04968E-1 1.54753E-1 1.60872E-1 1.76773E-1 1.79278E-1 1.83074E-1 2.12284E-1 1.75414E-1 1.86902E-1 1.67055E-1 1.03263E-1 1.47926E-1 2.38239E-1 3.07606E-1 3.91645E-1 4.76895E-1 4.88533E-1 4.43783E-1 3.98495E-1 3.8703E-1 4.1853E-1 3.92953E-1 3.59677E-1 2.274E-1 1.28523E-1 1.10228E-1 9.65909E-2 1.37486E-1 1.80436E-1 2.13615E-1 1.02241E-1 2.53492E-1 2.99778E-1 1.74233E-1 2.12696E-1 1.87331E-1 2.17879E-1 1.96518E-1 2.66958E-1 3.12317E-1 3.12349E-1 3.32731E-1 2.60722E-1 2.63859E-1 2.81119E-1 2.67459E-1 2.15572E-1 2.45638E-1 3.18587E-1 3.93605E-1 4.27321E-1 3.89011E-1 3.17765E-1 2.95166E-1 2.61595E-1 2.46659E-1 2.11755E-1 2.23427E-1 2.69642E-1 2.8124E-1 3.23014E-1 2.94258E-1 3.00503E-1 2.1659E-1 2.58387E-1 3.01244E-1 3.34161E-1 2.36394E-1 1.12562E-1 8.84831E-2 1.06366E-1 5.88225E-2 3.68367E-2 6.67401E-2 1.74147E-1 1.44827E-1 5.87338E-2 3.42392E-2 7.01632E-2 1.13026E-1 1.43727E-1 1.19839E-1 9.17157E-2 6.33252E-2 4.67084E-2 6.81386E-2 7.95648E-2 7.5342E-2 7.72706E-2 7.02479E-2 5.78434E-2 5.56312E-2 3.6712E-2 3.74133E-2 2.04726E-2 1.81867E-2 3.24689E-2 5.27384E-2 4.59753E-2 4.58181E-2 4.28319E-2 5.05648E-2 3.04249E-2 1.48348E-2 1.42601E-2 1.00817E-2 3.48076E-3 5.36894E-3 1.76451E-2 2.57885E-2 1.29571E-2 4.37623E-2 2.76789E-2 9.67363E-3 5.91905E-3 3.69535E-3 -9999 -9999 -9999 -9999 -9999 -9999 -9999 -9999 -9999 -9999 -9999 -9999 -9999 -9999 -9999
-9999 -9999 -9999 -9999 -9999 -9999 -9999 -9999 -9999 -9999 -9999 -9999 -9999 -9999 -9999 -9999 -9999 -9999 -9999 -9999 -9999 -9999 -9999 -9999 -9999 -9999 -9999 -9999 -9999 -9999 -9999 -9999 -9999 -9999 -9999 -9999 2.62931E-1 2.28559E-1 2.04614E-1 1.82416E-1 1.41914E-1 1.64572E-1 1.8331E-1 1.90285E-1 1.37004E-1 1.55132E-1 1.05761E-1 1.34775E-1 1.99666E-1 2.19513E-1 2.27254E-1 2.44491E-1 2.64974E-1 3.27121E-1 4.41067E-1 4.64723E-1 4.82056E-1 4.71583E-1 4.61954E-1 4.72654E-1 4.55394E-1 4.67766E-1 3.86798E-1 1.92521E-1 1.63549E-1 1.09729E-1 9.3042E-2 1.29843E-1 1.4113E-1 1.4718E-1 1.91195E-1 2.70387E-1 2.61097E-1 1.7031E-1 2.40963E-1 2.67681E-1 2.34379E-1 2.78959E-1 2.94515E-1 3.5662E-1 4.04931E-1 3.03766E-1 3.19851E-1 3.08327E-1 2.95746E-1 2.29383E-1 2.44617E-1 2.93622E-1 3.60767E-1 3.55712E-1 3.61378E-1 2.99211E-1 3.04809E-1 2.38818E-1 2.55532E-1 2.67129E-1 2.5963E-1 3.29253E-1 3.47105E-1 3.21139E-1 3.02335E-1 2.82383E-1 2.90703E-1 3.02873E-1 3.1014E-1 3.01467E-1 2.40781E-1 1.01953E-1 4.70642E-2 4.71764E-2 3.45711E-2 5.70914E-2 6.65554E-2 9.16734E-2 4.77315E-2 5.0135E-2 3.33069E-2 5.85998E-2 9.00846E-2 5.60383E-2 6.59785E-2 5.30662E-2 5.3942E-2 3.89104E-2 5.80801E-2 4.07764E-2 4.56916E-2 5.55319E-2 6.37737E-2 7.25594E-2 7.13354E-2 5.68933E-2 4.42874E-2 3.63845E-2 3.39163E-2 2.52938E-2 3.09261E-2 3.11527E-2 2.4565E-2 3.12188E-2 2.29717E-2 1.74696E-2 1.11572E-2 9.65591E-3 8.41351E-3 5.78484E-3 1.17363E-2 2.95488E-2 8.28633E-3 1.94731E-2 1.36518E-2 6.65165E-3 4.53452E-3 -9999 -9999 -9999 -9999 -9999 -9999 -9999 -9999 -9999 -9999 -9999 -9999 -9999 -9999 -9999 -9999 -9999
-9999 -9999 -9999 -9999 -9999 -9999 -9999 -9999 -9999 -9999 -9999 -9999 -9999 -9999 -9999 -9999 -9999 -9999 -9999 -9999 -9999 -9999 -9999 -9999 -9999 -9999 -9999 -9999 -9999 -9999 -9999 -9999 -9999 -9999 -9999 -9999 -9999 1.25619E-1 1.64718E-1 1.36802E-1 7.29311E-2 4.88339E-2 8.55406E-2 1.10329E-1 9.50409E-2 1.15083E-1 1.42009E-1 2.14746E-1 3.80263E-1 4.15932E-1 3.25382E-1 2.89839E-1 2.80286E-1 2.88161E-1 3.64109E-1 3.86802E-1 4.54938E-1 5.18408E-1 4.87909E-1 4.96329E-1 4.74397E-1 4.59685E-1 4.12134E-1 3.42764E-1 2.04796E-1 1.48961E-1 1.0458E-1 1.13627E-1 9.59567E-2 1.24885E-1 1.61431E-1 2.50329E-1 2.99274E-1 3.00796E-1 2.82517E-1 2.87542E-1 3.30865E-1 3.01743E-1 2.94783E-1 3.53335E-1 3.6856E-1 3.96392E-1 3.21677E-1 4.02271E-1 3.37321E-1 2.74259E-1 2.77165E-1 2.60305E-1 2.74021E-1 2.9565E-1 3.15842E-1 3.29038E-1 3.07586E-1 3.53571E-1 3.45977E-1 3.64459E-1 3.49427E-1 3.238E-1 2.92169E-1 2.84361E-1 2.88695E-1 2.74672E-1 2.84698E-1 2.74596E-1 2.2037E-1 2.3054E-1 1.84357E-1 7.80299E-2 4.77522E-2 2.02352E-2 1.89221E-2 4.38495E-2 6.47681E-2 5.95312E-2 4.09779E-2 2.83584E-2 3.84755E-2 6.30566E-2 8.54421E-2 5.89436E-2 4.37488E-2 4.63404E-2 4.3485E-2 5.29553E-2 5.49613E-2 3.83253E-2 3.87737E-2 5.31406E-2 5.20725E-2 4.90965E-2 4.07036E-2 2.78395E-2 2.90758E-2 2.59553E-2 2.06511E-2 2.40228E-2 1.76879E-2 1.97959E-2 1.58151E-2 1.47391E-2 1.66506E-2 1.28465E-2 9.92822E-3 1.12619E-2 2.02012E-2 2.57778E-2 3.66661E-2 9.03436E-3 1.23197E-2 6.05912E-3 3.21123E-3 2.32129E-3 -9999 -9999 -9999 -9999 -9999 -9999 -9999 -9999 -9999 -9999 -9999 -9999 -9999 -9999 -9999 -9999 -9999 -9999
-9999 -9999 -9999 -9999 -9999 -9999 -9999 -9999 -9999 -9999 -9999 -9999 -9999 -9999 -9999 -9999 -9999 -9999 -9999 -9999 -9999 -9999 -9999 -9999 -9999 -9999 -9999 -9999 -9999 -9999 -9999 1.38776E-1 1.4486E-1 -9999 -9999 2.64082E-1 1.478E-1 1.18443E-1 1.01802E-1 9.68555E-2 7.89411E-2 5.73664E-2 6.64591E-2 6.07143E-2 9.29034E-2 1.01204E-1 2.01533E-1 2.93426E-1 3.44302E-1 4.08889E-1 3.59584E-1 3.30834E-1 3.31845E-1 3.04405E-1 3.49578E-1 3.84435E-1 4.19498E-1 4.51193E-1 4.49523E-1 4.51965E-1 4.51217E-1 4.33275E-1 4.4013E-1 3.35229E-1 2.85136E-1 1.85366E-1 1.65712E-1 1.75405E-1 1.47054E-1 1.0007E-1 1.37091E-1 2.02392E-1 2.9371E-1 3.47326E-1 3.55203E-1 3.72548E-1 3.80979E-1 3.37372E-1 3.01531E-1 2.8334E-1 3.40225E-1 4.07124E-1 3.96189E-1 3.25379E-1 3.7348E-1 3.2999E-1 2.73965E-1 2.53119E-1 2.54147E-1 2.7375E-1 3.36295E-1 3.15815E-1 3.45887E-1 3.51321E-1 3.5058E-1 3.48193E-1 3.37281E-1 3.44001E-1 2.4787E-1 2.21169E-1 2.25252E-1 2.35433E-1 2.69429E-1 2.13825E-1 1.724E-1 1.99624E-1 1.66107E-1 1.22765E-1 6.64314E-2 2.60655E-2 1.51424E-2 3.25692E-2 8.98378E-2 1.21524E-1 8.00244E-2 5.32708E-2 4.70964E-2 7.59599E-2 7.37813E-2 5.63198E-2 3.92111E-2 2.9829E-2 5.85181E-2 8.22279E-2 3.5774E-2 4.74016E-2 3.92755E-2 3.97632E-2 4.20318E-2 4.96565E-2 4.66214E-2 3.50279E-2 2.15456E-2 1.66769E-2 3.10473E-2 1.91846E-2 1.14519E-2 2.01272E-2 1.22326E-2 1.13217E-2 9.64722E-3 1.17534E-2 1.01489E-2 1.29734E-2 1.60646E-2 2.76078E-2 3.07539E-2 7.00766E-3 1.43501E-2 -9999 -9999 -9999 -9999 -9999 -9999 -9999 -9999 -9999 -9999 -9999 -9999 -9999 -9999 -9999 -9999 -9999 -9999 -9999 -9999 -9999
-9999 -9999 -9999 -9999 -9999 -9999 -9999 -9999 -9999 -9999 -9999 -9999 -9999 -9999 -9999 -9999 -9999 -9999 -9999 -9999 -9999 -9999 -9999 -9999 -9999 -9999 -9999 -9999 -9999 -9999 2.52511E-1 8.77084E-2 9.68564E-2 -9999 -9999 1.85988E-1 1.42434E-1 2.33124E-1 1.2509E-1 8.83359E-2 1.10814E-1 1.01157E-1 8.8918E-2 8.41379E-2 8.26387E-2 1.08743E-1 2.49545E-1 3.61771E-1 3.82871E-1 4.18385E-1 4.00201E-1 3.62575E-1 3.6328E-1 3.40285E-1 3.4753E-1 3.80934E-1 4.07532E-1 4.02099E-1 4.13847E-1 4.38395E-1 4.33736E-1 4.29115E-1 4.71262E-1 4.61513E-1 3.68925E-1 2.92208E-1 2.69698E-1 1.95597E-1 1.36251E-1 1.21189E-1 1.45301E-1 1.94259E-1 2.62789E-1 3.3535E-1 3.88472E-1 3.86288E-1 3.88666E-1 3.5445E-1 2.75548E-1 2.322E-1 2.48481E-1 2.80278E-1 4.00695E-1 4.19277E-1 3.44708E-1 3.71576E-1 2.70054E-1 2.3416E-1 2.19169E-1 2.41739E-1 3.07633E-1 2.88342E-1 3.39609E-1 3.93084E-1 3.2461E-1 2.90629E-1 3.01316E-1 2.75529E-1 2.88097E-1 2.02078E-1 2.01991E-1 2.16786E-1 2.38149E-1 2.12781E-1 1.75939E-1 1.97577E-1 1.48665E-1 1.2789E-1 7.05288E-2 3.26669E-2 1.75226E-2 2.45073E-2 7.55088E-2 8.92258E-2 1.02789E-1 5.52068E-2 3.40296E-2 5.69922E-2 6.12476E-2 3.34437E-2 3.12984E-2 3.25118E-2 4.95548E-2 7.74858E-2 3.23218E-2 2.73824E-2 2.92423E-2 3.1158E-2 3.31231E-2 4.00778E-2 3.19123E-2 2.70532E-2 2.41849E-2 2.08277E-2 2.54596E-2 1.84118E-2 1.75118E-2 1.3764E-2 7.38654E-3 1.14972E-2 9.11656E-3 7.95887E-3 9.07939E-3 9.73973E-3 1.20551E-2 2.1138E-2 6.85494E-3 6.44848E-3 1.00692E-2 -9999 -9999 -9999 -9999 -9999 -9999 -9999 -9999 -9999 -9999 -9999 -9999 -9999 -9999 -9999 -9999 -9999 -9999 -9999 -9999 -9999
-9999 -9999 -9999 -9999 -9999 -9999 -9999 -9999 -9999 -9999 -9999 -9999 -9999 -9999 -9999 -9999 -9999 -9999 -9999 -9999 -9999 -9999 -9999 -9999 -9999 -9999 -9999 -9999 -9999 -9999 2.24924E-1 7.77967E-2 6.19585E-2 8.68374E-2 1.69432E-1 1.81564E-1 1.18062E-1 2.08787E-1 2.50414E-1 1.36844E-1 1.71733E-1 2.38786E-1 1.64024E-1 1.18805E-1 1.06137E-1 1.16293E-1 2.07995E-1 3.2997E-1 3.93566E-1 4.2253E-1 4.03474E-1 4.00571E-1 3.60054E-1 3.35234E-1 3.61838E-1 4.07364E-1 4.08174E-1 3.71884E-1 3.93226E-1 4.36783E-1 4.28206E-1 4.33197E-1 4.78718E-1 5.52091E-1 5.43153E-1 4.55519E-1 3.62901E-1 2.07392E-1 1.7412E-1 1.44201E-1 1.25833E-1 1.44954E-1 2.23067E-1 3.08524E-1 3.85636E-1 4.09184E-1 4.20531E-1 3.62212E-1 2.54256E-1 2.28664E-1 2.21128E-1 1.99398E-1 2.38871E-1 3.694E-1 4.06556E-1 3.8762E-1 3.14046E-1 2.31295E-1 2.1341E-1 2.39463E-1 2.67842E-1 2.90016E-1 3.16836E-1 3.49073E-1 3.43068E-1 2.28613E-1 2.40269E-1 2.76637E-1 2.17877E-1 1.76101E-1 1.80653E-1 1.80032E-1 1.91746E-1 1.61586E-1 1.5461E-1 1.32387E-1 8.75805E-2 7.04141E-2 4.07801E-2 2.47945E-2 1.71314E-2 3.1103E-2 6.07681E-2 3.67297E-2 3.81089E-2 4.74706E-2 3.10057E-2 5.0211E-2 9.13305E-2 6.85894E-2 2.327E-2 1.7741E-2 5.05378E-2 4.10659E-2 2.4295E-2 2.28087E-2 2.15221E-2 2.60074E-2 2.33508E-2 2.95443E-2 3.21959E-2 3.26184E-2 2.47576E-2 2.97842E-2 2.54933E-2 2.03155E-2 2.00049E-2 9.79075E-3 7.03242E-3 5.37875E-3 4.77984E-3 4.39463E-3 4.52257E-3 5.91102E-3 9.95362E-3 7.22759E-3 1.43394E-2 5.76995E-3 7.84813E-3 5.03088E-3 -9999 -9999 -9999 -9999 -9999 -9999 -9999 -9999 -9999 -9999 -9999 -9999 -9999 -9999 -9999 -9999 -9999 -9999 -9999 -9999
-9999 -9999 -9999 -9999 -9999 -9999 -9999 -9999 -9999 -9999 -9999 -9999 -9999 -9999 -9999 -9999 -9999 -9999 -9999 -9999 -9999 -9999 -9999 -9999 -9999 -9999 -9999 -9999 -9999 -9999 1.48419E-1 1.12025E-1 6.57246E-2 7.10666E-2 8.20687E-2 1.46327E-1 1.39009E-1 1.02837E-1 1.83455E-1 1.87891E-1 1.04114E-1 1.35514E-1 2.18798E-1 2.06146E-1 1.47107E-1 1.65369E-1 3.21856E-1 3.89482E-1 3.8003E-1 3.87871E-1 4.06619E-1 4.07198E-1 3.84278E-1 3.69753E-1 4.057E-1 4.47502E-1 4.17803E-1 3.85817E-1 3.58894E-1 3.72465E-1 3.75096E-1 3.94927E-1 4.39734E-1 5.08272E-1 4.82305E-1 4.37703E-1 4.00944E-1 2.2929E-1 1.73751E-1 1.37279E-1 1.08082E-1 1.67258E-1 1.99472E-1 2.55084E-1 3.88845E-1 4.69209E-1 4.24231E-1 3.63878E-1 2.95991E-1 2.7349E-1 2.79301E-1 2.47361E-1 2.19326E-1 2.77065E-1 3.3149E-1 3.88933E-1 3.68825E-1 2.61351E-1 2.02464E-1 2.20873E-1 2.81423E-1 3.08324E-1 2.99287E-1 3.36697E-1 3.59295E-1 2.44827E-1 1.72364E-1 2.66273E-1 1.93106E-1 1.67539E-1 1.3362E-1 1.11445E-1 1.52537E-1 1.51913E-1 1.33498E-1 1.13591E-1 6.92858E-2 3.15962E-2 2.05685E-2 2.28802E-2 2.52313E-2 2.61029E-2 3.93766E-2 4.42813E-2 2.80217E-2 1.73864E-2 1.91945E-2 4.4765E-2 5.83589E-2 5.86044E-2 2.6988E-2 2.24557E-2 4.582E-2 2.42506E-2 1.9621E-2 2.28758E-2 2.68189E-2 2.33596E-2 2.31008E-2 2.83556E-2 2.47067E-2 3.01684E-2 2.77895E-2 2.41472E-2 2.05593E-2 2.06509E-2 2.07783E-2 1.35308E-2 1.15125E-2 5.63855E-3 5.56872E-3 7.96083E-3 4.23076E-3 6.54964E-3 8.71434E-3 5.00882E-3 9.50397E-3 4.59236E-3 5.34515E-3 5.60693E-3 -9999 -9999 -9999 -9999 -9999 -9999 -9999 -9999 -9999 -9999 -9999 -9999 -9999 -9999 -9999 -9999 -9999 -9999 -9999 -9999
-9999 -9999 -9999 -9999 -9999 -9999 -9999 -9999 -9999 -9999 -9999 -9999 -9999 -9999 -9999 -9999 -9999 -9999 -9999 -9999 -9999 -9999 -9999 -9999 -9999 -9999 -9999 -9999 -9999 -9999 -9999 -9999 2.2827E-1 1.23165E-1 5.74161E-2 6.20896E-2 1.22684E-1 9.4969E-2 1.18063E-1 1.09561E-1 1.49156E-1 1.04044E-1 1.04438E-1 1.23013E-1 1.5826E-1 2.06981E-1 2.96129E-1 4.04971E-1 3.43743E-1 3.7011E-1 3.82792E-1 4.02476E-1 4.07089E-1 3.98458E-1 4.07707E-1 4.47405E-1 4.40957E-1 4.24138E-1 3.60633E-1 3.32692E-1 3.40663E-1 3.43258E-1 3.75359E-1 3.7596E-1 3.89393E-1 3.93469E-1 3.63846E-1 2.61052E-1 2.25646E-1 1.79901E-1 1.49978E-1 1.96714E-1 1.89245E-1 2.55192E-1 3.74372E-1 4.56363E-1 4.44337E-1 4.03312E-1 3.68965E-1 2.78886E-1 1.99236E-1 1.95993E-1 1.69386E-1 1.5204E-1 1.44201E-1 2.58292E-1 3.33292E-1 2.83558E-1 2.15242E-1 2.36321E-1 3.05475E-1 3.03324E-1 3.27711E-1 2.04877E-1 2.72535E-1 3.2365E-1 2.11644E-1 2.30057E-1 1.58172E-1 1.25925E-1 1.00027E-1 8.12294E-2 1.24716E-1 9.78891E-2 1.03887E-1 8.89894E-2 3.06782E-2 1.587E-2 2.06842E-2 3.21129E-2 1.8351E-2 1.66759E-2 2.06763E-2 2.98647E-2 3.80541E-2 6.66065E-2 7.36385E-2 6.20292E-2 5.51646E-2 4.22635E-2 2.48878E-2 2.4437E-2 5.24725E-2 2.4944E-2 1.75975E-2 2.24508E-2 3.53073E-2 4.46148E-2 3.95061E-2 3.15052E-2 1.99736E-2 2.0212E-2 1.97972E-2 2.02453E-2 1.73808E-2 1.60904E-2 1.18111E-2 1.05356E-2 7.87647E-3 9.22671E-3 1.09227E-2 1.56556E-2 1.9913E-2 2.22199E-2 1.30118E-2 3.72927E-3 5.56271E-3 4.54241E-3 5.56209E-3 -9999 -9999 -9999 -9999 -9999 -9999 -9999 -9999 -9999 -9999 -9999 -9999 -9999 -9999 -9999 -9999 -9999 -9999 -9999 -9999 -9999
-9999 -9999 -9999 -9999 -9999 -9999 -9999 -9999 -9999 -9999 -9999 -9999 -9999 -9999 -9999 -9999 -9999 -9999 -9999 -9999 -9999 -9999 -9999 -9999 -9999 -9999 -9999 -9999 -9999 -9999 -9999 -9999 -9999 1.56299E-1 7.64573E-2 4.80864E-2 4.93584E-2 9.22868E-2 5.08708E-2 8.61281E-2 1.27419E-1 1.55948E-1 1.39232E-1 9.86166E-2 1.36725E-1 2.75389E-1 2.95977E-1 2.53473E-1 3.15863E-1 3.68947E-1 3.79913E-1 4.10012E-1 4.16476E-1 4.3235E-1 3.74842E-1 4.03535E-1 4.40275E-1 4.37227E-1 3.93454E-1 3.75991E-1 3.48051E-1 2.94806E-1 3.11459E-1 2.77743E-1 2.98602E-1 3.16826E-1 2.97892E-1 2.72966E-1 2.53858E-1 1.98325E-1 1.52302E-1 2.24299E-1 2.22048E-1 2.96978E-1 3.97925E-1 4.41287E-1 4.5835E-1 4.30605E-1 4.0186E-1 3.58245E-1 2.71842E-1 1.8453E-1 1.52823E-1 1.38375E-1 1.20963E-1 1.29869E-1 1.69007E-1 2.73976E-1 2.55496E-1 2.68809E-1 3.01792E-1 3.21493E-1 3.42722E-1 2.28717E-1 1.18798E-1 2.7586E-1 2.74497E-1 2.29929E-1 1.20782E-1 1.02147E-1 8.20142E-2 8.48056E-2 7.32036E-2 7.14587E-2 7.99069E-2 4.87107E-2 2.13622E-2 1.69565E-2 2.74466E-2 2.90712E-2 2.03086E-2 2.03853E-2 2.5458E-2 2.41447E-2 3.37379E-2 5.43841E-2 4.68571E-2 4.83135E-2 5.21113E-2 3.9402E-2 3.3342E-2 4.76021E-2 4.73456E-2 2.32802E-2 2.0322E-2 2.42983E-2 3.68946E-2 6.17179E-2 3.84155E-2 3.02561E-2 2.02752E-2 1.16985E-2 1.30675E-2 1.2419E-2 1.35789E-2 1.1209E-2 1.01713E-2 8.85396E-3 5.29079E-3 3.39933E-3 5.76574E-3 1.41736E-2 1.47542E-2 1.16909E-2 1.3813E-2 5.64187E-3 7.11991E-3 3.10908E-3 -9999 -9999 -9999 -9999 -9999 -9999 -9999 -9999 -9999 -9999 -9999 -9999 -9999 -9999 -9999 -9999 -9999 -9999 -9999 -9999 -9999 -9999
-9999 -9999 -9999 -9999 -9999 -9999 -9999 -9999 -9999 -9999 -9999 -9999 -9999 -9999 -9999 -9999 -9999 -9999 -9999 -9999 -9999 -9999 -9999 -9999 -9999 -9999 -9999 -9999 -9999 -9999 -9999 -9999 -9999 2.1325E-1 1.00497E-1 6.2835E-2 4.90646E-2 7.09814E-2 5.11644E-2 5.84879E-2 9.96125E-2 8.21015E-2 9.25856E-2 7.63795E-2 1.02493E-1 1.65855E-1 2.37967E-1 2.4158E-1 3.44648E-1 4.12468E-1 4.29193E-1 4.06343E-1 4.19267E-1 3.78104E-1 3.53151E-1 3.8048E-1 4.1889E-1 4.21413E-1 4.12738E-1 3.95938E-1 3.75537E-1 3.10989E-1 2.60624E-1 2.15998E-1 2.39519E-1 3.09241E-1 2.335E-1 1.65E-1 2.222E-1 1.91145E-1 1.46162E-1 2.32224E-1 1.92529E-1 2.28189E-1 3.61606E-1 4.30531E-1 4.86962E-1 4.49224E-1 3.79787E-1 3.76095E-1 3.22584E-1 2.49426E-1 1.93309E-1 1.91464E-1 1.55564E-1 1.50683E-1 1.70749E-1 1.61162E-1 3.20372E-1 3.55462E-1 3.17567E-1 3.41637E-1 3.61677E-1 3.40018E-1 1.44814E-1 1.33135E-1 2.00654E-1 2.08343E-1 1.29358E-1 9.66996E-2 7.68106E-2 1.07682E-1 7.02011E-2 7.1994E-2 7.62431E-2 3.16252E-2 1.91063E-2 1.49827E-2 2.5352E-2 2.54783E-2 2.49846E-2 3.13433E-2 4.43212E-2 4.18031E-2 3.31E-2 5.73057E-2 5.87816E-2 4.85339E-2 5.03987E-2 7.91684E-2 6.18547E-2 6.23969E-2 3.25587E-2 2.75124E-2 3.29048E-2 3.30532E-2 2.87152E-2 4.74994E-2 2.12711E-2 1.68182E-2 1.39664E-2 9.54341E-3 1.48891E-2 2.19636E-2 1.82056E-2 9.22749E-3 7.97825E-3 4.65074E-3 4.36306E-3 4.59342E-3 1.31125E-2 1.73821E-2 1.42931E-2 7.99575E-3 6.29238E-3 2.89923E-3 2.91506E-3 2.27032E-3 -9999 -9999 -9999 -9999 -9999 -9999 -9999 -9999 -9999 -9999 -9999 -9999 -9999 -9999 -9999 -9999 -9999 -9999 -9999 -9999 -9999 -9999
-9999 -9999 -9999 -9999 -9999 -9999 -9999 -9999 -9999 -9999 -9999 -9999 -9999 -9999 -9999 -9999 -9999 -9999 -9999 -9999 -9999 -9999 -9999 -9999 -9999 -9999 -9999 -9999 -9999 -9999 -9999 -9999 -9999 -9999 1.1543E-1 9.0991E-2 5.70661E-2 7.72893E-2 8.19597E-2 9.45209E-2 8.80049E-2 1.0368E-1 1.04312E-1 9.79535E-2 9.84058E-2 1.4441E-1 2.16627E-1 2.56399E-1 3.49909E-1 4.53285E-1 4.61718E-1 4.09685E-1 3.98796E-1 3.54535E-1 3.53774E-1 3.78129E-1 3.75256E-1 4.11228E-1 4.04291E-1 4.25788E-1 4.19633E-1 3.44932E-1 2.35706E-1 1.70086E-1 1.75444E-1 2.79599E-1 2.19299E-1 1.39352E-1 1.28512E-1 1.7208E-1 1.54312E-1 2.18699E-1 2.02206E-1 2.17846E-1 3.05963E-1 4.38591E-1 4.7117E-1 4.41404E-1 4.06434E-1 3.63657E-1 3.33631E-1 2.89364E-1 2.68453E-1 2.54786E-1 1.60105E-1 2.26535E-1 2.87849E-1 2.26025E-1 2.28447E-1 3.13933E-1 3.87599E-1 2.94221E-1 3.40482E-1 3.46493E-1 2.19023E-1 1.19142E-1 1.61941E-1 1.88026E-1 1.41263E-1 1.33741E-1 8.38423E-2 6.2505E-2 4.22455E-2 6.04729E-2 6.34961E-2 4.18091E-2 1.68656E-2 1.41046E-2 1.82094E-2 2.4059E-2 2.20584E-2 1.96911E-2 2.33067E-2 2.60206E-2 4.38982E-2 5.22334E-2 4.7464E-2 4.52502E-2 6.13558E-2 1.01172E-1 8.99412E-2 7.00122E-2 5.53735E-2 4.96549E-2 5.39963E-2 5.87749E-2 3.24473E-2 3.91709E-2 1.99914E-2 1.37404E-2 1.28854E-2 1.48011E-2 2.48451E-2 2.64861E-2 1.81925E-2 7.70694E-3 8.02478E-3 9.63909E-3 6.2167E-3 1.78138E-2 1.71909E-2 1.38675E-2 8.94427E-3 3.63255E-3 3.25526E-3 5.11676E-3 2.81078E-3 1.61022E-3 -9999 -9999 -9999 -9999 -9999 -9999 -9999 -9999 -9999 -9999 -9999 -9999 -9999 -9999 -9999 -9999 -9999 -9999 -9999 -9999 -9999 -9999
-9999 -9999 -9999 -9999 -9999 -9999 -9999 -9999 -9999 -9999 -9999 -9999 -9999 -9999 -9999 -9999 -9999 -9999 -9999 -9999 -9999 -9999 -9999 -9999 -9999 -9999 -9999 -9999 -9999 -9999 -9999 -9999 -9999 -9999 -9999 1.41132E-1 8.97225E-2 8.72046E-2 9.38031E-2 1.07687E-1 9.55069E-2 1.2888E-1 1.46552E-1 2.36511E-1 2.37637E-1 1.62139E-1 1.91035E-1 2.38635E-1 3.15124E-1 3.74328E-1 4.51976E-1 4.09672E-1 3.99366E-1 3.64621E-1 3.69423E-1 3.45447E-1 3.72149E-1 4.28323E-1 4.43781E-1 4.31959E-1 4.58675E-1 4.14297E-1 3.2607E-1 1.79052E-1 1.71145E-1 1.67754E-1 1.16201E-1 1.11965E-1 1.61732E-1 1.73217E-1 1.35246E-1 2.28336E-1 1.83746E-1 2.16951E-1 3.08958E-1 4.20025E-1 4.66752E-1 4.53653E-1 4.5486E-1 3.93886E-1 3.45543E-1 2.70289E-1 2.60124E-1 3.01335E-1 2.81E-1 2.97885E-1 3.06016E-1 2.95385E-1 2.19054E-1 2.21306E-1 4.01618E-1 3.16889E-1 2.66321E-1 3.21349E-1 2.99226E-1 1.51845E-1 1.55235E-1 1.30367E-1 2.39885E-1 1.35166E-1 1.34437E-1 6.27451E-2 5.56013E-2 4.69212E-2 5.14362E-2 5.03946E-2 2.85944E-2 1.46502E-2 2.12023E-2 2.72484E-2 1.93168E-2 1.50625E-2 1.60689E-2 1.37413E-2 1.58517E-2 2.28636E-2 2.40115E-2 1.72177E-2 2.40154E-2 3.91017E-2 4.14216E-2 4.1399E-2 2.52135E-2 1.54155E-2 1.20818E-2 1.64993E-2 4.09729E-2 4.4782E-2 2.86741E-2 1.91385E-2 1.30956E-2 1.23937E-2 1.93464E-2 2.15004E-2 9.36185E-3 5.5954E-3 3.03056E-3 5.1788E-3 1.37808E-2 1.13619E-2 8.73988E-3 8.89199E-3 7.24771E-3 6.01224E-3 3.98088E-3 1.66632E-3 2.12801E-3 1.59776E-3 -9999 -9999 -9999 -9999 -9999 -9999 -9999 -9999 -9999 -9999 -9999 -9999 -9999 -9999 -9999 -9999 -9999 -9999 -9999 -9999 -9999 -9999
-9999 -9999 -9999 -9999 -9999 -9999 -9999 -9999 -9999 -9999 -9999 -9999 -9999 -9999 -9999 -9999 -9999 -9999 -9999 -9999 -9999 -9999 -9999 -9999 -9999 -9999 -9999 -9999 -9999 -9999 -9999 -9999 -9999 -9999 -9999 5.64832E-2 9.21577E-2 1.19584E-1 1.14362E-1 1.00156E-1 1.03698E-1 9.49007E-2 1.34252E-1 2.83045E-1 2.90903E-1 1.82872E-1 1.53523E-1 2.95428E-1 4.00552E-1 3.67676E-1 4.58726E-1 3.99592E-1 4.03945E-1 3.84738E-1 3.7728E-1 3.53149E-1 3.72364E-1 3.81349E-1 4.05683E-1 4.17388E-1 4.85568E-1 5.2288E-1 4.61964E-1 2.13372E-1 1.44495E-1 1.40548E-1 1.28169E-1 1.09278E-1 1.89013E-1 1.80368E-1 1.2553E-1 2.45502E-1 2.14358E-1 1.90566E-1 2.72232E-1 3.94892E-1 4.63895E-1 4.50623E-1 3.71815E-1 3.8119E-1 3.29557E-1 2.70667E-1 2.25678E-1 2.50005E-1 2.79353E-1 2.20355E-1 2.47149E-1 2.27723E-1 2.15549E-1 2.01532E-1 3.72315E-1 3.76579E-1 3.61707E-1 3.0949E-1 2.70555E-1 1.90603E-1 1.52597E-1 8.45871E-2 1.90732E-1 2.38657E-1 1.20624E-1 6.26303E-2 8.15234E-2 4.06609E-2 3.58535E-2 4.39596E-2 4.39194E-2 2.73126E-2 2.88256E-2 3.0402E-2 3.01207E-2 1.80116E-2 1.28037E-2 1.02012E-2 1.30727E-2 1.81615E-2 3.00087E-2 2.38135E-2 1.57414E-2 1.67793E-2 1.71939E-2 2.50155E-2 2.96515E-2 3.41072E-2 2.06268E-2 1.22963E-2 1.19777E-2 1.75432E-2 1.46065E-2 1.86951E-2 1.5341E-2 1.77326E-2 2.03799E-2 1.43691E-2 6.58927E-3 5.57606E-3 6.59098E-3 8.02464E-3 4.75957E-3 4.61801E-3 4.0898E-3 5.15531E-3 5.72237E-3 2.24292E-3 2.14738E-3 2.56282E-3 2.42733E-3 -9999 -9999 -9999 -9999 -9999 -9999 -9999 -9999 -9999 -9999 -9999 -9999 -9999 -9999 -9999 -9999 -9999 -9999 -9999 -9999 -9999 -9999 -9999
-9999 -9999 -9999 -9999 -9999 -9999 -9999 -9999 -9999 -9999 -9999 -9999 -9999 -9999 -9999 -9999 -9999 -9999 -9999 -9999 -9999 -9999 -9999 -9999 -9999 -9999 -9999 -9999 -9999 -9999 -9999 -9999 -9999 -9999 8.66408E-2 8.6538E-2 7.73465E-2 8.21251E-2 8.7657E-2 7.68701E-2 1.25657E-1 1.04293E-1 1.1759E-1 2.03905E-1 3.16287E-1 2.62946E-1 1.41923E-1 1.76525E-1 3.57708E-1 4.47095E-1 4.3313E-1 4.22382E-1 4.16906E-1 4.01013E-1 3.70977E-1 3.52257E-1 3.43454E-1 3.57697E-1 3.92498E-1 4.18211E-1 4.59453E-1 5.51844E-1 5.08955E-1 2.42756E-1 1.77373E-1 1.44033E-1 1.43991E-1 1.35832E-1 1.99223E-1 2.07785E-1 2.20073E-1 1.80353E-1 1.52851E-1 1.93038E-1 2.82754E-1 3.76149E-1 3.97184E-1 3.86782E-1 3.79552E-1 3.70044E-1 3.57237E-1 3.17298E-1 2.74818E-1 2.19347E-1 2.22989E-1 2.40364E-1 1.90754E-1 1.88669E-1 1.9619E-1 1.69488E-1 2.97542E-1 3.63716E-1 2.8793E-1 2.92418E-1 2.23934E-1 2.13208E-1 1.14647E-1 1.43103E-1 1.1766E-1 1.86008E-1 1.48192E-1 7.63362E-2 4.06182E-2 4.78806E-2 2.49495E-2 2.94748E-2 3.0706E-2 3.0452E-2 3.50422E-2 3.21135E-2 3.53296E-2 1.91172E-2 1.69909E-2 2.00735E-2 2.43526E-2 3.77236E-2 5.39504E-2 4.37025E-2 2.59651E-2 2.04787E-2 1.91964E-2 1.34949E-2 2.20054E-2 3.39483E-2 4.57986E-2 3.277E-2 2.03665E-2 1.27737E-2 -9999 -9999 -9999 -9999 -9999 1.31909E-2 7.41895E-3 1.03335E-2 8.04184E-3 4.75885E-3 3.62145E-3 4.83866E-3 3.92826E-3 3.73767E-3 2.05089E-3 2.38685E-3 3.37739E-3 2.21975E-3 -9999 -9999 -9999 -9999 -9999 -9999 -9999 -9999 -9999 -9999 -9999 -9999 -9999 -9999 -9999 -9999 -9999 -9999 -9999 -9999 -9999 -9999 -9999 -9999
-9999 -9999 -9999 -9999 -9999 -9999 -9999 -9999 -9999 -9999 -9999 -9999 -9999 -9999 -9999 -9999 -9999 -9999 -9999 -9999 -9999 -9999 -9999 -9999 -9999 -9999 -9999 -9999 -9999 -9999 -9999 -9999 -9999 -9999 -9999 -9999 1.45151E-1 5.56998E-2 5.12097E-2 9.55797E-2 9.94723E-2 1.3488E-1 2.0638E-1 2.26066E-1 3.11643E-1 3.37015E-1 2.8542E-1 2.05397E-1 2.98692E-1 4.9475E-1 5.64297E-1 5.40984E-1 4.14112E-1 3.94919E-1 3.63456E-1 3.28809E-1 3.67763E-1 3.74984E-1 4.10031E-1 4.30076E-1 4.46924E-1 5.18575E-1 5.10317E-1 3.2578E-1 2.149E-1 1.58358E-1 1.61637E-1 1.48111E-1 1.62322E-1 1.31538E-1 1.29886E-1 1.35372E-1 1.18014E-1 1.76658E-1 3.47267E-1 3.48686E-1 3.61572E-1 3.42099E-1 3.15185E-1 3.40922E-1 3.77299E-1 3.69567E-1 2.97818E-1 2.61706E-1 1.81048E-1 1.66018E-1 1.72887E-1 1.97569E-1 1.84188E-1 1.75822E-1 2.33076E-1 2.45547E-1 1.9615E-1 2.21886E-1 2.2425E-1 1.72518E-1 1.50635E-1 2.07629E-1 9.71884E-2 1.08871E-1 1.23081E-1 1.02018E-1 6.4409E-2 3.29668E-2 2.95605E-2 2.01721E-2 2.03854E-2 2.81912E-2 3.02534E-2 3.48194E-2 3.31977E-2 2.07531E-2 2.17044E-2 2.69992E-2 3.23387E-2 2.91486E-2 4.58926E-2 5.10213E-2 4.2802E-2 3.08245E-2 2.3495E-2 1.05971E-2 1.19176E-2 1.79034E-2 2.92221E-2 5.42918E-2 3.46744E-2 2.62283E-2 -9999 -9999 -9999 -9999 -9999 1.36003E-2 9.96719E-3 7.75171E-3 5.7103E-3 4.59941E-3 5.33548E-3 3.07152E-3 3.91793E-3 4.65718E-3 3.45335E-3 2.03567E-3 3.71438E-3 -9999 -9999 -9999 -9999 -9999 -9999 -9999 -9999 -9999 -9999 -9999 -9999 -9999 -9999 -9999 -9999 -9999 -9999 -9999 -9999 -9999 -9999 -9999 -9999 -9999
-9999 -9999 -9999 -9999 -9999 -9999 -9999 -9999 -9999 -9999 -9999 -9999 -9999 -9999 -9999 -9999 -9999 -9999 -9999 -9999 -9999 -9999 -9999 -9999 -9999 -9999 -9999 -9999 -9999 -9999 -9999 -9999 -9999 -9999 -9999 -9999 -9999 1.08494E-1 3.39069E-2 8.67333E-2 1.27515E-1 1.30826E-1 1.97861E-1 2.46825E-1 3.51322E-1 3.58325E-1 4.15451E-1 2.7786E-1 3.25641E-1 5.46099E-1 6.10327E-1 5.07464E-1 4.40121E-1 3.79945E-1 3.761E-1 3.40742E-1 3.69396E-1 4.30259E-1 4.33412E-1 4.25595E-1 4.55179E-1 4.72061E-1 5.19476E-1 2.69418E-1 1.52552E-1 1.06896E-1 1.20098E-1 1.49298E-1 1.10103E-1 1.49828E-1 2.22612E-1 2.56025E-1 2.34595E-1 3.32871E-1 4.3357E-1 4.64828E-1 4.1355E-1 2.82294E-1 2.77861E-1 2.78642E-1 3.12877E-1 3.62936E-1 3.42729E-1 3.14655E-1 2.64502E-1 2.31199E-1 2.11865E-1 1.74065E-1 1.73715E-1 1.66547E-1 1.84392E-1 1.82472E-1 1.74043E-1 1.70735E-1 2.56779E-1 3.13254E-1 2.83756E-1 2.62947E-1 9.47547E-2 9.03793E-2 9.14379E-2 7.01777E-2 6.6779E-2 4.46269E-2 2.83709E-2 1.73661E-2 1.12399E-2 1.92654E-2 2.2593E-2 1.88484E-2 1.67266E-2 1.83866E-2 1.60149E-2 2.28226E-2 1.64402E-2 1.80913E-2 2.50334E-2 2.58671E-2 4.87842E-2 4.65328E-2 4.52574E-2 3.01214E-2 2.9034E-2 2.62833E-2 3.44019E-2 -9999 -9999 -9999 -9999 -9999 -9999 -9999 -9999 1.07428E-2 6.0952E-3 3.95216E-3 2.94876E-3 2.00551E-3 2.78743E-3 -9999 -9999 -9999 -9999 -9999 -9999 -9999 -9999 -9999 -9999 -9999 -9999 -9999 -9999 -9999 -9999 -9999 -9999 -9999 -9999 -9999 -9999 -9999 -9999 -9999 -9999 -9999 -9999 -9999 -9999 -9999
-9999 -9999 -9999 -9999 -9999 -9999 -9999 -9999 -9999 -9999 -9999 -9999 -9999 -9999 -9999 -9999 -9999 -9999 -9999 -9999 -9999 -9999 -9999 -9999 -9999 -9999 -9999 -9999 -9999 -9999 -9999 -9999 -9999 -9999 -9999 -9999 -9999 -9999 9.18985E-2 8.88855E-2 9.37002E-2 9.6058E-2 1.10253E-1 1.74323E-1 2.76007E-1 2.91468E-1 3.55958E-1 3.659E-1 3.09168E-1 3.71804E-1 5.18871E-1 5.98278E-1 5.09918E-1 3.77671E-1 3.1401E-1 3.25298E-1 3.44936E-1 4.18421E-1 4.60671E-1 4.84675E-1 4.7149E-1 5.04122E-1 4.30909E-1 2.09916E-1 9.31933E-2 7.63987E-2 7.26011E-2 9.54557E-2 9.83381E-2 1.26691E-1 2.98199E-1 3.83551E-1 4.73991E-1 4.42889E-1 4.77268E-1 4.52152E-1 3.60179E-1 3.16846E-1 2.98413E-1 2.5827E-1 2.90892E-1 3.47352E-1 3.52832E-1 3.33788E-1 3.16711E-1 3.22291E-1 2.44331E-1 1.24727E-1 1.12453E-1 1.31282E-1 1.67534E-1 2.19618E-1 2.34061E-1 2.22339E-1 2.83231E-1 3.32741E-1 3.33001E-1 2.39046E-1 1.49815E-1 1.19549E-1 8.22277E-2 5.85939E-2 4.4963E-2 2.62169E-2 1.96434E-2 1.45912E-2 2.18751E-2 2.2417E-2 1.22485E-2 9.04135E-3 7.27328E-3 8.98512E-3 1.21524E-2 1.49123E-2 1.02726E-2 1.15142E-2 1.06868E-2 1.26649E-2 3.86761E-2 7.18092E-2 7.30545E-2 7.25706E-2 5.90418E-2 -9999 -9999 -9999 -9999 -9999 -9999 -9999 -9999 -9999 -9999 4.509E-3 2.94843E-3 -9999 -9999 -9999 -9999 -9999 -9999 -9999 -9999 -9999 -9999 -9999 -9999 -9999 -9999 -9999 -9999 -9999 -9999 -9999 -9999 -9999 -9999 -9999 -9999 -9999 -9999 -9999 -9999 -9999 -9999 -9999 -9999 -9999 -9999 -9999
-9999 -9999 -9999 -9999 -9999 -9999 -9999 -9999 -9999 -9999 -9999 -9999 -9999 -9999 -9999 -9999 -9999 -9999 -9999 -9999 -9999 -9999 -9999 -9999 -9999 -9999 -9999 -9999 -9999 -9999 -9999 -9999 -9999 -9999 -9999 -9999 -9999 -9999 -9999 6.90609E-2 5.93726E-2 6.56298E-2 8.19669E-2 8.24641E-2 1.79139E-1 2.06939E-1 2.45654E-1 3.27235E-1 3.16912E-1 2.67153E-1 3.14052E-1 5.01559E-1 4.75676E-1 3.3221E-1 3.37098E-1 3.41187E-1 3.66468E-1 3.72084E-1 4.98751E-1 5.2485E-1 5.7174E-1 6.26124E-1 5.00773E-1 3.70893E-1 1.78478E-1 1.23328E-1 1.57669E-1 7.24728E-2 1.18587E-1 7.75778E-2 1.78141E-1 3.10229E-1 3.86541E-1 3.8965E-1 4.16992E-1 4.01988E-1 3.79119E-1 3.81858E-1 3.2961E-1 2.836E-1 2.65194E-1 3.29581E-1 3.52136E-1 3.33569E-1 2.92221E-1 2.46317E-1 2.33612E-1 1.48622E-1 1.20853E-1 1.10904E-1 1.45833E-1 1.87517E-1 2.2719E-1 2.70657E-1 2.74478E-1 3.21501E-1 2.97075E-1 2.29767E-1 1.99585E-1 1.20092E-1 1.11256E-1 7.25158E-2 6.8264E-2 5.31996E-2 2.4677E-2 1.67397E-2 3.15723E-2 2.44045E-2 1.66974E-2 7.98337E-3 7.04517E-3 5.41364E-3 1.00718E-2 1.17543E-2 7.60584E-3 9.72453E-3 5.91127E-3 1.41635E-2 4.30608E-2 5.97089E-2 7.22116E-2 6.27676E-2 3.8274E-2 -9999 -9999 -9999 -9999 -9999 -9999 -9999 -9999 -9999 -9999 -9999 -9999 -9999 -9999 -9999 -9999 -9999 -9999 -9999 -9999 -9999 -9999 -9999 -9999 -9999 -9999 -9999 -9999 -9999 -9999 -9999 -9999 -9999 -9999 -9999 -9999 -9999 -9999 -9999 -9999 -9999 -9999 -9999 -9999 -9999 -9999 -9999
-9999 -9999 -9999 -9999 -9999 -9999 -9999 -9999 -9999 -9999 -9999 -9999 -9999 -9999 -9999 -9999 -9999 -9999 -9999 -9999 -9999 -9999 -9999 -9999 -9999 -9999 -9999 -9999 -9999 -9999 -9999 -9999 -9999 -9999 -9999 -9999 -9999 1.78869E-1 7.41166E-2 9.30093E-2 1.24619E-1 9.27414E-2 4.17606E-2 7.49805E-2 1.43854E-1 9.94615E-2 1.70562E-1 3.05478E-1 3.1225E-1 2.26041E-1 2.73521E-1 3.91201E-1 4.28013E-1 3.60635E-1 4.13609E-1 3.77389E-1 3.87461E-1 4.06318E-1 5.16209E-1 5.52397E-1 6.39519E-1 6.06041E-1 4.96614E-1 4.51668E-1 2.66409E-1 2.49193E-1 2.45746E-1 1.014E-1 1.45503E-1 1.04021E-1 1.03587E-1 1.60517E-1 2.65012E-1 2.74217E-1 3.39016E-1 3.88734E-1 3.16158E-1 3.35387E-1 2.99404E-1 2.71694E-1 2.63415E-1 3.23249E-1 3.38047E-1 2.85131E-1 2.40662E-1 2.21383E-1 1.5752E-1 1.28069E-1 1.38553E-1 1.33118E-1 1.37894E-1 1.58993E-1 2.14867E-1 2.76658E-1 3.18252E-1 3.41913E-1 2.73498E-1 2.58083E-1 2.31458E-1 2.02547E-1 1.78856E-1 1.51897E-1 9.18756E-2 5.4166E-2 2.19465E-2 2.06671E-2 2.68815E-2 2.70571E-2 2.58066E-2 2.15646E-2 1.24496E-2 5.63157E-3 4.86574E-3 8.68121E-3 9.46212E-3 1.30313E-2 1.32263E-2 1.48773E-2 2.75532E-2 3.33652E-2 4.31174E-2 4.18021E-2 2.99264E-2 -9999 -9999 -9999 -9999 -9999 -9999 -9999 -9999 -9999 -9999 -9999 -9999 -9999 -9999 -9999 -9999 -9999 -9999 -9999 -9999 -9999 -9999 -9999 -9999 -9999 -9999 -9999 -9999 -9999 -9999 -9999 -9999 -9999 -9999 -9999 -9999 -9999 -9999 -9999 -9999 -9999 -9999 -9999 -9999 -9999 -9999 -9999
-9999 -9999 -9999 -9999 -9999 -9999 -9999 -9999 -9999 -9999 -9999 -9999 -9999 -9999 -9999 -9999 -9999 -9999 -9999 -9999 -9999 -9999 -9999 -9999 -9999 -9999 -9999 -9999 -9999 -9999 -9999 -9999 -9999 -9999 -9999 -9999 -9999 -9999 1.49069E-1 1.45298E-1 2.72038E-1 1.63953E-1 4.06336E-2 3.81877E-2 4.54162E-2 6.235E-2 8.82078E-2 2.0548E-1 2.41712E-1 1.8483E-1 1.80773E-1 2.39512E-1 3.59863E-1 3.55812E-1 5.00245E-1 4.54519E-1 5.0767E-1 4.59671E-1 4.88512E-1 6.163E-1 6.32413E-1 5.58047E-1 4.44033E-1 3.87774E-1 3.12818E-1 2.23264E-1 1.8401E-1 9.10011E-2 1.14408E-1 1.3502E-1 1.10162E-1 1.54107E-1 2.21487E-1 1.91508E-1 3.36817E-1 3.86687E-1 3.65142E-1 2.98141E-1 3.04213E-1 2.65155E-1 2.83072E-1 2.99974E-1 3.01064E-1 2.78875E-1 2.40839E-1 2.04936E-1 1.83394E-1 1.35682E-1 1.42282E-1 1.87015E-1 1.49829E-1 1.95654E-1 2.23186E-1 1.8104E-1 2.71795E-1 3.46064E-1 2.9246E-1 3.33203E-1 3.13291E-1 2.84866E-1 2.65426E-1 2.22959E-1 9.27219E-2 7.73303E-2 3.46642E-2 3.21383E-2 4.01391E-2 4.23984E-2 4.16924E-2 2.28762E-2 1.76975E-2 8.60428E-3 5.04398E-3 6.53067E-3 9.1629E-3 1.74729E-2 1.65303E-2 1.53303E-2 1.59084E-2 2.71132E-2 2.5376E-2 2.06745E-2 1.28997E-2 -9999 -9999 -9999 -9999 -9999 -9999 -9999 -9999 -9999 -9999 -9999 -9999 -9999 -9999 -9999 -9999 -9999 -9999 -9999 -9999 -9999 -9999 -9999 -9999 -9999 -9999 -9999 -9999 -9999 -9999 -9999 -9999 -9999 -9999 -9999 -9999 -9999 -9999 -9999 -9999 -9999 -9999 -9999 -9999 -9999 -9999 -9999
-9999 -9999 -9999 -9999 -9999 -9999 -9999 -9999 -9999 -9999 -9999 -9999 -9999 -9999 -9999 -9999 -9999 -9999 -9999 -9999 -9999 -9999 -9999 -9999 -9999 -9999 -9999 -9999 -9999 -9999 -9999 -9999 -9999 -9999 -9999 -9999 -9999 -9999 2.33466E-1 9.43229E-2 1.83E-1 1.78658E-1 6.24308E-2 4.57969E-2 4.06289E-2 6.24716E-2 1.09137E-1 1.7853E-1 2.36276E-1 3.0411E-1 3.43574E-1 3.22989E-1 2.97502E-1 3.32101E-1 4.07942E-1 5.86296E-1 6.00419E-1 5.5246E-1 5.15793E-1 6.54327E-1 6.34905E-1 4.97963E-1 3.23479E-1 1.9415E-1 2.28754E-1 1.50346E-1 9.68802E-2 5.99083E-2 8.43479E-2 4.74091E-2 6.60587E-2 8.79766E-2 1.42024E-1 1.21674E-1 1.56105E-1 2.5043E-1 2.69269E-1 2.52162E-1 2.12836E-1 2.52689E-1 2.56741E-1 2.67243E-1 2.317E-1 2.10119E-1 2.13453E-1 1.78325E-1 1.71088E-1 1.77315E-1 2.05427E-1 2.35444E-1 2.31208E-1 2.13526E-1 2.00345E-1 2.21383E-1 2.16725E-1 2.66872E-1 3.33074E-1 3.12852E-1 2.859E-1 2.50256E-1 2.92016E-1 2.10234E-1 1.158E-1 5.91011E-2 3.65726E-2 3.73132E-2 5.59063E-2 6.26779E-2 2.89531E-2 1.8069E-2 1.46761E-2 7.48278E-3 5.3156E-3 6.33093E-3 9.24885E-3 2.06436E-2 1.91092E-2 2.19948E-2 1.49349E-2 1.24032E-2 1.24067E-2 7.96254E-3 -9999 -9999 -9999 -9999 -9999 -9999 -9999 -9999 -9999 -9999 -9999 -9999 -9999 -9999 -9999 -9999 -9999 -9999 -9999 -9999 -9999 -9999 -9999 -9999 -9999 -9999 -9999 -9999 -9999 -9999 -9999 -9999 -9999 -9999 -9999 -9999 -9999 -9999 -9999 -9999 -9999 -9999 -9999 -9999 -9999 -9999 -9999 -9999
-9999 -9999 -9999 -9999 -9999 -9999 -9999 -9999 -9999 -9999 -9999 -9999 -9999 -9999 -9999 -9999 -9999 -9999 -9999 -9999 -9999 -9999 -9999 -9999 -9999 -9999 -9999 -9999 -9999 -9999 -9999 -9999 -9999 -9999 -9999 -9999 -9999 -9999 2.11648E-1 8.24627E-2 2.28814E-1 2.62345E-1 1.21586E-1 8.23578E-2 3.78377E-2 4.10989E-2 8.5368E-2 1.65207E-1 3.00636E-1 4.22886E-1 3.81566E-1 2.9684E-1 1.96283E-1 2.10375E-1 3.55204E-1 4.85256E-1 5.52024E-1 5.97242E-1 5.65668E-1 5.42829E-1 6.30848E-1 5.818E-1 3.85157E-1 1.75809E-1 1.5371E-1 1.77441E-1 1.00104E-1 7.27854E-2 7.5862E-2 6.87587E-2 3.01665E-2 1.01083E-1 1.07304E-1 1.04794E-1 1.02448E-1 1.27778E-1 1.83933E-1 2.17012E-1 1.73139E-1 1.59598E-1 1.55962E-1 1.86738E-1 1.26535E-1 1.04833E-1 1.32389E-1 1.51919E-1 1.2994E-1 1.27978E-1 1.60983E-1 2.32015E-1 2.20546E-1 2.3823E-1 2.52625E-1 2.50143E-1 1.99335E-1 2.03753E-1 3.34055E-1 3.00594E-1 2.52878E-1 2.67699E-1 2.50892E-1 2.89723E-1 1.69673E-1 7.11212E-2 2.9802E-2 2.56549E-2 4.27449E-2 5.55375E-2 3.85003E-2 2.43251E-2 1.20185E-2 8.54108E-3 6.30422E-3 7.10238E-3 8.75784E-3 1.12197E-2 1.55956E-2 1.34747E-2 9.00672E-3 7.2236E-3 9.41881E-3 5.8416E-3 -9999 -9999 -9999 -9999 -9999 -9999 -9999 -9999 -9999 -9999 -9999 -9999 -9999 -9999 -9999 -9999 -9999 -9999 -9999 -9999 -9999 -9999 -9999 -9999 -9999 -9999 -9999 -9999 -9999 -9999 -9999 -9999 -9999 -9999 -9999 -9999 -9999 -9999 -9999 -9999 -9999 -9999 -9999 -9999 -9999 -9999 -9999 -9999
-9999 -9999 -9999 -9999 -9999 -9999 -9999 -9999 -9999 -9999 -9999 -9999 -9999 -9999 -9999 -9999 -9999 -9999 -9999 -9999 -9999 -9999 -9999 -9999 -9999 -9999 -9999 -9999 -9999 -9999 -9999 -9999 -9999 -9999 -9999 -9999 -9999 -9999 2.10706E-1 5.37359E-2 1.40374E-1 2.6976E-1 2.50851E-1 1.17666E-1 8.4992E-2 4.27755E-2 5.76091E-2 1.62222E-1 3.49833E-1 5.00747E-1 4.35681E-1 3.32978E-1 3.34861E-1 2.76046E-1 3.9671E-1 5.2544E-1 5.89755E-1 5.44172E-1 4.60294E-1 5.12284E-1 6.44806E-1 6.48773E-1 4.65758E-1 2.81059E-1 2.4625E-1 1.48733E-1 1.41671E-1 1.66533E-1 2.33929E-1 1.61165E-1 7.82365E-2 7.34108E-2 9.11704E-2 1.01854E-1 9.44247E-2 1.0253E-1 8.25143E-2 8.16738E-2 8.44479E-2 7.96199E-2 6.50252E-2 1.32401E-1 1.86574E-1 1.16995E-1 1.24031E-1 1.18978E-1 8.09974E-2 9.57852E-2 1.62232E-1 1.99794E-1 2.01826E-1 2.29847E-1 2.0845E-1 2.30112E-1 2.09115E-1 2.09741E-1 2.71315E-1 2.92692E-1 2.82108E-1 2.55344E-1 2.74746E-1 3.29557E-1 2.28852E-1 9.70779E-2 2.07411E-2 2.90074E-2 3.85072E-2 4.91938E-2 4.36813E-2 2.56783E-2 1.38765E-2 4.66629E-3 3.99624E-3 7.02452E-3 9.95566E-3 9.92413E-3 1.18567E-2 8.91275E-3 6.5529E-3 4.78573E-3 5.0614E-3 1.25534E-2 -9999 -9999 -9999 -9999 -9999 -9999 -9999 -9999 -9999 -9999 -9999 -9999 -9999 -9999 -9999 -9999 -9999 -9999 -9999 -9999 -9999 -9999 -9999 -9999 -9999 -9999 -9999 -9999 -9999 -9999 -9999 -9999 -9999 -9999 -9999 -9999 -9999 -9999 -9999 -9999 -9999 -9999 -9999 -9999 -9999 -9999 -9999 -9999
-9999 -9999 -9999 -9999 -9999 -9999 -9999 -9999 -9999 -9999 -9999 -9999 -9999 -9999 -9999 -9999 -9999 -9999 -9999 -9999 -9999 -9999 -9999 -9999 -9999 -9999 -9999 -9999 -9999 -9999 -9999 -9999 -9999 -9999 -9999 -9999 -9999 -9999 1.32242E-1 7.47144E-2 5.77334E-2 1.39698E-1 2.42419E-1 2.06894E-1 1.45883E-1 8.11223E-2 4.61513E-2 9.84614E-2 2.89917E-1 4.37429E-1 4.13216E-1 4.04876E-1 2.95664E-1 3.23202E-1 3.96312E-1 4.41009E-1 4.89412E-1 5.15689E-1 5.4852E-1 4.9365E-1 6.22249E-1 6.1956E-1 5.3217E-1 4.1852E-1 3.18792E-1 2.06989E-1 1.32553E-1 1.52971E-1 1.95897E-1 7.43817E-2 4.49036E-2 5.18245E-2 4.26728E-2 4.15822E-2 9.5807E-2 1.12133E-1 7.76867E-2 6.66894E-2 4.76291E-2 5.90511E-2 4.62192E-2 7.89113E-2 1.7893E-1 1.35415E-1 1.21984E-1 1.30308E-1 7.85057E-2 7.51374E-2 1.11443E-1 1.2242E-1 1.03222E-1 1.22945E-1 1.44403E-1 1.80979E-1 1.85022E-1 1.52384E-1 1.70815E-1 1.85951E-1 2.3732E-1 2.80002E-1 2.7022E-1 3.01961E-1 2.21755E-1 1.73504E-1 4.15934E-2 3.0425E-2 5.98221E-2 4.81671E-2 7.17628E-2 3.73336E-2 2.01139E-2 1.15749E-2 7.40416E-3 4.51289E-3 4.62864E-3 5.69019E-3 8.2836E-3 7.17654E-3 4.14611E-3 5.45921E-3 1.25132E-2 1.21424E-2 -9999 -9999 -9999 -9999 -9999 -9999 -9999 -9999 -9999 -9999 -9999 -9999 -9999 -9999 -9999 -9999 -9999 -9999 -9999 -9999 -9999 -9999 -9999 -9999 -9999 -9999 -9999 -9999 -9999 -9999 -9999 -9999 -9999 -9999 -9999 -9999 -9999 -9999 -9999 -9999 -9999 -9999 -9999 -9999 -9999 -9999 -9999 -9999
-9999 -9999 -9999 -9999 -9999 -9999 -9999 -9999 -9999 -9999 -9999 -9999 -9999 -9999 -9999 -9999 -9999 -9999 -9999 -9999 -9999 -9999 -9999 -9999 -9999 -9999 -9999 -9999 -9999 -9999 -9999 -9999 -9999 -9999 -9999 -9999 -9999 -9999 -9999 1.07565E-1 4.25521E-2 9.89601E-2 2.13848E-1 1.86427E-1 1.19285E-1 1.34455E-1 6.29011E-2 8.497E-2 1.29651E-1 1.82003E-1 1.51017E-1 2.52179E-1 2.92859E-1 3.83049E-1 3.49842E-1 3.78877E-1 4.48716E-1 5.36938E-1 5.19144E-1 4.52036E-1 5.34725E-1 6.36665E-1 5.73304E-1 4.32451E-1 2.68795E-1 1.87645E-1 1.66642E-1 1.30315E-1 1.98793E-1 8.75997E-2 5.12215E-2 5.09678E-2 1.42595E-1 8.34692E-2 4.40667E-2 6.76448E-2 9.74685E-2 1.00405E-1 1.03032E-1 6.18088E-2 3.1188E-2 5.94425E-2 1.64906E-1 1.49486E-1 1.23784E-1 1.41222E-1 7.02506E-2 4.93951E-2 7.75081E-2 9.01336E-2 7.9068E-2 7.92423E-2 1.14694E-1 2.12389E-1 2.30226E-1 3.02856E-1 3.25092E-1 2.97979E-1 2.74022E-1 2.82359E-1 2.89601E-1 3.12008E-1 2.40881E-1 1.58727E-1 1.1375E-1 7.29886E-2 7.2434E-2 4.24211E-2 4.37427E-2 2.61689E-2 1.83855E-2 9.06632E-3 5.28593E-3 3.62337E-3 3.79385E-3 5.2343E-3 1.12438E-2 8.72282E-3 4.92217E-3 5.4848E-3 1.23774E-2 9.31971E-3 -9999 -9999 -9999 -9999 -9999 -9999 -9999 -9999 -9999 -9999 -9999 -9999 -9999 -9999 -9999 -9999 -9999 -9999 -9999 -9999 -9999 -9999 -9999 -9999 -9999 -9999 -9999 -9999 -9999 -9999 -9999 -9999 -9999 -9999 -9999 -9999 -9999 -9999 -9999 -9999 -9999 -9999 -9999 -9999 -9999 -9999 -9999 -9999
-9999 -9999 -9999 -9999 -9999 -9999 -9999 -9999 -9999 -9999 -9999 -9999 -9999 -9999 -9999 -9999 -9999 -9999 -9999 -9999 -9999 -9999 -9999 -9999 -9999 -9999 -9999 -9999 -9999 -9999 -9999 -9999 -9999 -9999 -9999 -9999 -9999 -9999 -9999 1.1893E-1 5.40175E-2 1.22142E-1 1.29016E-1 9.62964E-2 4.78948E-2 1.11233E-1 8.98631E-2 4.86318E-2 7.87905E-2 9.53472E-2 1.33987E-1 1.50989E-1 2.13716E-1 2.32825E-1 3.32799E-1 4.2429E-1 4.2632E-1 4.57282E-1 5.14961E-1 5.30659E-1 5.19104E-1 6.02761E-1 5.93094E-1 3.9467E-1 1.55095E-1 9.61663E-2 1.49912E-1 1.75472E-1 2.22876E-1 1.84442E-1 5.09864E-2 5.43605E-2 1.61543E-1 9.29676E-2 3.38715E-2 3.29998E-2 3.81894E-2 3.53004E-2 7.54564E-2 7.34137E-2 4.70119E-2 4.57158E-2 8.93011E-2 1.71851E-1 1.74797E-1 1.14126E-1 8.06007E-2 5.27691E-2 7.80438E-2 7.25823E-2 6.73896E-2 1.2161E-1 1.84565E-1 2.80251E-1 3.72926E-1 4.01097E-1 4.08733E-1 3.89414E-1 4.01877E-1 3.38373E-1 3.6302E-1 3.47498E-1 3.12424E-1 1.35434E-1 5.04207E-2 9.65454E-2 8.67821E-2 5.58564E-2 3.73334E-2 1.43673E-2 9.56358E-3 5.22067E-3 4.57046E-3 4.55983E-3 3.623E-3 4.90738E-3 8.82517E-3 8.87781E-3 5.22219E-3 6.09336E-3 4.85273E-3 6.63433E-3 -9999 -9999 -9999 -9999 -9999 -9999 -9999 -9999 -9999 -9999 -9999 -9999 -9999 -9999 -9999 -9999 -9999 -9999 -9999 -9999 -9999 -9999 -9999 -9999 -9999 -9999 -9999 -9999 -9999 -9999 -9999 -9999 -9999 -9999 -9999 -9999 -9999 -9999 -9999 -9999 -9999 -9999 -9999 -9999 -9999 -9999 -9999 -9999
-9999 -9999 -9999 -9999 -9999 -9999 -9999 -9999 -9999 -9999 -9999 -9999 -9999 -9999 -9999 -9999 -9999 -9999 -9999 -9999 -9999 -9999 -9999 -9999 -9999 -9999 -9999 -9999 -9999 -9999 -9999 -9999 -9999 -9999 -9999 -9999 -9999 -9999 -9999 9.58506E-2 3.37692E-2 5.17585E-2 1.0488E-1 6.17948E-2 2.60878E-2 5.08168E-2 7.44312E-2 4.34101E-2 8.46505E-2 1.76313E-1 1.73951E-1 1.45502E-1 1.56227E-1 1.29329E-1 1.69601E-1 3.28635E-1 5.90997E-1 5.35819E-1 5.05751E-1 4.94818E-1 6.20624E-1 6.0831E-1 4.85662E-1 3.06238E-1 1.43093E-1 2.30985E-1 3.2106E-1 2.33491E-1 2.79944E-1 1.98995E-1 6.20899E-2 7.66276E-2 2.25151E-1 1.47961E-1 6.91857E-2 1.05997E-1 5.95746E-2 1.95866E-2 3.02936E-2 4.85372E-2 6.1029E-2 4.29714E-2 5.863E-2 1.02161E-1 1.1616E-1 1.05838E-1 6.7294E-2 5.93078E-2 7.6431E-2 6.87803E-2 6.3006E-2 9.50492E-2 1.96719E-1 2.92353E-1 3.74755E-1 4.05475E-1 4.36513E-1 4.12355E-1 4.10516E-1 3.32779E-1 3.21184E-1 3.23859E-1 3.73646E-1 1.38962E-1 2.97049E-2 4.29035E-2 1.17608E-1 7.09226E-2 3.76389E-2 3.2619E-2 2.2444E-2 1.3953E-2 1.01188E-2 5.96618E-3 2.63307E-3 2.47406E-3 6.94773E-3 6.67537E-3 4.02259E-3 3.34713E-3 7.14802E-3 9.98143E-3 -9999 -9999 -9999 -9999 -9999 -9999 -9999 -9999 -9999 -9999 -9999 -9999 -9999 -9999 -9999 -9999 -9999 -9999 -9999 -9999 -9999 -9999 -9999 -9999 -9999 -9999 -9999 -9999 -9999 -9999 -9999 -9999 -9999 -9999 -9999 -9999 -9999 -9999 -9999 -9999 -9999 -9999 -9999 -9999 -9999 -9999 -9999 -9999
-9999 -9999 -9999 -9999 -9999 -9999 -9999 -9999 -9999 -9999 -9999 -9999 -9999 -9999 -9999 -9999 -9999 -9999 -9999 -9999 -9999 -9999 -9999 -9999 -9999 -9999 -9999 -9999 -9999 -9999 -9999 -9999 -9999 -9999 -9999 -9999 -9999 -9999 -9999 9.06363E-2 4.02953E-2 9.03066E-2 9.17516E-2 4.15968E-2 2.45611E-2 7.55231E-2 1.058E-1 5.22317E-2 9.42853E-2 1.41882E-1 2.47594E-1 2.66651E-1 2.96194E-1 2.99967E-1 3.15242E-1 3.39998E-1 4.00936E-1 4.63777E-1 4.93199E-1 5.00202E-1 6.03523E-1 5.45797E-1 3.52028E-1 2.50415E-1 2.72974E-1 4.13788E-1 4.3448E-1 4.05594E-1 3.75714E-1 2.23417E-1 9.02737E-2 1.21984E-1 3.34394E-1 2.74168E-1 2.45065E-1 1.68961E-1 8.09998E-2 3.3846E-2 3.83569E-2 2.92423E-2 2.83735E-2 4.63152E-2 5.60008E-2 5.09512E-2 6.05062E-2 7.06435E-2 5.50679E-2 6.70175E-2 5.15402E-2 4.87609E-2 7.28421E-2 7.25216E-2 1.53502E-1 2.60236E-1 3.49655E-1 3.74647E-1 3.98919E-1 3.6239E-1 3.99332E-1 3.0737E-1 3.35975E-1 3.39489E-1 3.7699E-1 2.20516E-1 3.47303E-2 5.35238E-2 7.71193E-2 1.12442E-1 6.05806E-2 3.51711E-2 2.8374E-2 1.42461E-2 1.57631E-2 5.3749E-3 2.14254E-3 2.67689E-3 2.56904E-3 3.10659E-3 3.73905E-3 4.26011E-3 5.63581E-3 7.61395E-3 -9999 -9999 -9999 -9999 -9999 -9999 -9999 -9999 -9999 -9999 -9999 -9999 -9999 -9999 -9999 -9999 -9999 -9999 -9999 -9999 -9999 -9999 -9999 -9999 -9999 -9999 -9999 -9999 -9999 -9999 -9999 -9999 -9999 -9999 -9999 -9999 -9999 -9999 -9999 -9999 -9999 -9999 -9999 -9999 -9999 -9999 -9999 -9999
-9999 -9999 -9999 -9999 -9999 -9999 -9999 -9999 -9999 -9999 -9999 -9999 -9999 -9999 -9999 -9999 -9999 -9999 -9999 -9999 -9999 -9999 -9999 -9999 -9999 -9999 -9999 -9999 -9999 -9999 -9999 -9999 -9999 -9999 -9999 -9999 -9999 -9999 -9999 6.8133E-2 3.57097E-2 5.13011E-2 6.44084E-2 2.61541E-2 4.1767E-2 4.07653E-2 6.61056E-2 3.61193E-2 7.48165E-2 1.55637E-1 1.88442E-1 2.99276E-1 3.76349E-1 4.57753E-1 5.09513E-1 3.66333E-1 4.03438E-1 3.78182E-1 4.13487E-1 4.30485E-1 5.37526E-1 5.42349E-1 4.11347E-1 3.51956E-1 4.59091E-1 5.05809E-1 5.73345E-1 5.43768E-1 4.62233E-1 2.44185E-1 1.6956E-1 2.25702E-1 3.85625E-1 4.32797E-1 3.25419E-1 2.2307E-1 1.11774E-1 4.31421E-2 4.64529E-2 3.24925E-2 2.0566E-2 5.27907E-2 5.87755E-2 5.14105E-2 4.75419E-2 3.47646E-2 3.60901E-2 4.54957E-2 2.94165E-2 4.75865E-2 6.56812E-2 1.00426E-1 1.30949E-1 2.12871E-1 2.92872E-1 3.40966E-1 3.51334E-1 3.87614E-1 3.53701E-1 3.42681E-1 3.02393E-1 3.62614E-1 3.67587E-1 2.58517E-1 1.40156E-1 6.17785E-2 7.11982E-2 8.59963E-2 7.76085E-2 6.98408E-2 2.36134E-2 1.90712E-2 1.61575E-2 8.27483E-3 5.37411E-3 1.99783E-3 1.27711E-3 3.30245E-3 4.36296E-3 5.01678E-3 5.41541E-3 -9999 -9999 -9999 -9999 -9999 -9999 -9999 -9999 -9999 -9999 -9999 -9999 -9999 -9999 -9999 -9999 -9999 -9999 -9999 -9999 -9999 -9999 -9999 -9999 -9999 -9999 -9999 -9999 -9999 -9999 -9999 -9999 -9999 -9999 -9999 -9999 -9999 -9999 -9999 -9999 -9999 -9999 -9999 -9999 -9999 -9999 -9999 -9999 -9999
-9999 -9999 -9999 -9999 -9999 -9999 -9999 -9999 -9999 -9999 -9999 -9999 -9999 -9999 -9999 -9999 -9999 -9999 -9999 -9999 -9999 -9999 -9999 -9999 -9999 -9999 -9999 -9999 -9999 -9999 -9999 -9999 -9999 -9999 -9999 -9999 -9999 -9999 -9999 6.87017E-2 2.34833E-2 5.69126E-2 7.65788E-2 1.7827E-2 2.00058E-2 8.51894E-2 5.95068E-2 4.8315E-2 6.47968E-2 1.30749E-1 1.58793E-1 2.21352E-1 2.92211E-1 4.65171E-1 6.40836E-1 5.74248E-1 4.92104E-1 4.09663E-1 3.32802E-1 3.87294E-1 4.32037E-1 5.32811E-1 5.396E-1 4.69337E-1 5.39538E-1 5.69783E-1 6.0046E-1 5.98802E-1 4.57346E-1 3.22643E-1 3.24822E-1 3.72714E-1 4.49314E-1 4.7817E-1 4.0864E-1 3.91261E-1 2.19254E-1 9.15457E-2 6.18046E-2 4.09606E-2 2.76169E-2 3.70117E-2 4.81141E-2 5.30536E-2 6.26269E-2 5.16652E-2 3.92851E-2 3.98696E-2 4.85506E-2 5.60655E-2 7.62617E-2 1.16599E-1 1.40468E-1 1.36768E-1 2.00446E-1 2.51247E-1 2.7735E-1 2.97838E-1 2.8272E-1 2.45378E-1 2.52243E-1 2.82547E-1 3.09211E-1 2.9832E-1 2.57155E-1 1.69434E-1 9.7836E-2 5.19939E-2 5.69232E-2 5.4417E-2 3.36318E-2 1.56389E-2 1.20501E-2 9.24343E-3 7.91852E-3 3.32752E-3 5.88011E-4 2.13056E-3 5.17735E-3 4.69206E-3 3.4731E-3 -9999 -9999 -9999 -9999 -9999 -9999 -9999 -9999 -9999 -9999 -9999 -9999 -9999 -9999 -9999 -9999 -9999 -9999 -9999 -9999 -9999 -9999 -9999 -9999 -9999 -9999 -9999 -9999 -9999 -9999 -9999 -9999 -9999 -9999 -9999 -9999 -9999 -9999 -9999 -9999 -9999 -9999 -9999 -9999 -9999 -9999 -9999 -9999 -9999
-9999 -9999 -9999 -9999 -9999 -9999 -9999 -9999 -9999 -9999 -9999 -9999 -9999 -9999 -9999 -9999 -9999 -9999 -9999 -9999 -9999 -9999 -9999 -9999 -9999 -9999 -9999 -9999 -9999 -9999 -9999 -9999 -9999 -9999 -9999 -9999 -9999 -9999 -9999 9.64461E-2 2.6192E-2 4.73747E-2 4.20543E-2 1.93381E-2 4.87728E-2 5.49026E-2 3.89098E-2 3.17264E-2 4.16216E-2 5.78988E-2 7.3534E-2 8.60211E-2 9.66656E-2 1.46737E-1 2.62936E-1 3.98056E-1 5.00411E-1 4.46214E-1 3.74961E-1 3.33428E-1 3.27059E-1 3.49182E-1 4.31606E-1 5.00645E-1 5.34894E-1 4.73818E-1 4.93715E-1 4.97466E-1 4.57381E-1 4.47026E-1 4.73756E-1 3.5139E-1 3.71328E-1 4.19142E-1 4.69164E-1 3.79001E-1 3.01718E-1 2.23097E-1 1.82209E-1 1.13255E-1 4.51715E-2 2.62693E-2 2.72316E-2 3.20401E-2 3.71305E-2 3.83748E-2 3.45774E-2 3.67512E-2 6.91347E-2 8.02263E-2 6.5043E-2 9.07858E-2 8.51544E-2 8.09123E-2 1.02089E-1 1.3738E-1 1.73527E-1 1.9882E-1 1.9097E-1 1.98991E-1 2.24846E-1 2.44715E-1 2.08111E-1 2.27465E-1 2.81378E-1 2.27188E-1 1.25024E-1 8.59236E-2 5.78704E-2 3.64636E-2 4.89108E-2 2.05319E-2 1.45894E-2 1.16307E-2 5.22862E-3 3.17395E-3 3.45486E-4 1.78002E-3 4.03509E-3 3.47365E-3 -9999 -9999 -9999 -9999 -9999 -9999 -9999 -9999 -9999 -9999 -9999 -9999 -9999 -9999 -9999 -9999 -9999 -9999 -9999 -9999 -9999 -9999 -9999 -9999 -9999 -9999 -9999 -9999 -9999 -9999 -9999 -9999 -9999 -9999 -9999 -9999 -9999 -9999 -9999 -9999 -9999 -9999 -9999 -9999 -9999 -9999 -9999 -9999 -9999 -9999
-9999 -9999 -9999 -9999 -9999 -9999 -9999 -9999 -9999 -9999 -9999 -9999 -9999 -9999 -9999 -9999 -9999 -9999 -9999 -9999 -9999 -9999 -9999 -9999 -9999 -9999 -9999 -9999 -9999 -9999 -9999 -9999 -9999 -9999 -9999 -9999 -9999 -9999 -9999 5.66218E-2 6.80138E-2 3.39774E-2 2.60796E-2 4.70205E-2 1.21939E-1 2.97693E-2 3.28551E-2 3.6697E-2 6.00481E-2 7.51581E-2 9.2449E-2 8.74546E-2 8.25393E-2 1.27901E-1 1.8785E-1 2.82164E-1 3.89116E-1 3.92548E-1 4.66432E-1 4.33725E-1 4.5627E-1 4.14952E-1 4.42662E-1 3.98954E-1 3.5833E-1 2.98347E-1 2.99142E-1 4.07099E-1 4.51294E-1 4.46257E-1 3.9775E-1 4.61464E-1 3.87061E-1 3.8551E-1 4.43486E-1 2.89641E-1 3.5217E-1 3.53407E-1 2.56727E-1 1.91828E-1 9.13671E-2 5.07015E-2 2.30027E-2 2.37307E-2 1.87049E-2 1.78768E-2 1.53524E-2 3.09068E-2 6.59601E-2 7.76836E-2 8.43712E-2 8.97277E-2 9.82394E-2 9.71987E-2 8.5897E-2 1.40382E-1 1.82046E-1 1.62137E-1 1.38667E-1 1.85566E-1 2.12048E-1 2.12108E-1 2.06652E-1 2.08257E-1 2.39554E-1 1.82509E-1 7.49477E-2 1.40072E-1 1.20139E-1 4.62503E-2 3.81225E-2 3.16502E-2 1.46287E-2 6.05838E-3 4.28819E-3 2.08917E-3 3.99035E-4 1.82359E-3 3.1593E-3 -9999 -9999 -9999 -9999 -9999 -9999 -9999 -9999 -9999 -9999 -9999 -9999 -9999 -9999 -9999 -9999 -9999 -9999 -9999 -9999 -9999 -9999 -9999 -9999 -9999 -9999 -9999 -9999 -9999 -9999 -9999 -9999 -9999 -9999 -9999 -9999 -9999 -9999 -9999 -9999 -9999 -9999 -9999 -9999 -9999 -9999 -9999 -9999 -9999 -9999 -9999
-9999 -9999 -9999 -9999 -9999 -9999 -9999 -9999 -9999 -9999 -9999 -9999 -9999 -9999 -9999 -9999 -9999 -9999 -9999 -9999 -9999 -9999 -9999 -9999 -9999 -9999 -9999 -9999 -9999 -9999 -9999 -9999 -9999 -9999 -9999 -9999 -9999 -9999 -9999 -9999 9.16358E-2 5.49751E-2 3.94304E-2 1.08673E-1 1.19754E-1 5.52432E-2 7.02785E-2 4.00063E-2 8.11593E-2 2.11227E-1 2.00069E-1 1.88828E-1 1.96415E-1 2.08878E-1 2.05324E-1 2.57282E-1 3.21816E-1 4.28658E-1 4.41077E-1 4.87211E-1 4.34075E-1 4.36383E-1 4.82152E-1 4.30564E-1 4.3032E-1 3.24787E-1 2.74907E-1 2.96066E-1 3.23494E-1 3.59502E-1 3.60849E-1 3.6818E-1 3.89087E-1 3.37635E-1 3.97508E-1 3.63003E-1 3.47506E-1 3.12059E-1 1.81969E-1 1.27515E-1 1.31432E-1 1.10282E-1 5.50024E-2 2.51177E-2 2.52207E-2 1.52085E-2 1.71903E-2 2.81476E-2 4.17881E-2 6.15309E-2 6.28215E-2 6.8228E-2 7.30823E-2 7.63415E-2 9.14013E-2 1.59358E-1 2.20114E-1 1.50167E-1 1.77075E-1 1.93937E-1 2.15734E-1 2.21667E-1 1.92547E-1 1.70354E-1 2.1616E-1 2.04117E-1 1.1273E-1 4.60797E-2 6.13191E-2 6.25684E-2 3.12765E-2 2.98639E-2 9.01548E-3 4.51723E-3 5.94807E-3 2.55987E-3 5.04754E-4 5.4331E-3 3.46135E-3 -9999 -9999 -9999 -9999 -9999 -9999 -9999 -9999 -9999 -9999 -9999 -9999 -9999 -9999 -9999 -9999 -9999 -9999 -9999 -9999 -9999 -9999 -9999 -9999 -9999 -9999 -9999 -9999 -9999 -9999 -9999 -9999 -9999 -9999 -9999 -9999 -9999 -9999 -9999 -9999 -9999 -9999 -9999 -9999 -9999 -9999 -9999 -9999 -9999 -9999 -9999
-9999 -9999 -9999 -9999 -9999 -9999 -9999 -9999 -9999 -9999 -9999 -9999 -9999 -9999 -9999 -9999 -9999 -9999 -9999 -9999 -9999 -9999 -9999 -9999 -9999 -9999 -9999 -9999 -9999 -9999 -9999 -9999 -9999 -9999 -9999 -9999 -9999 -9999 -9999 -9999 -9999 8.50479E-2 7.6461E-2 2.18163E-1 5.52897E-2 5.12626E-2 5.61367E-2 4.2952E-2 1.17594E-1 2.78394E-1 3.62227E-1 2.14993E-1 2.49456E-1 2.9771E-1 2.74366E-1 2.76433E-1 4.22138E-1 4.63966E-1 5.15068E-1 6.06618E-1 5.41662E-1 5.02486E-1 5.52978E-1 5.27616E-1 4.12672E-1 3.26634E-1 3.06695E-1 3.16415E-1 2.60182E-1 2.92433E-1 3.24129E-1 3.52857E-1 4.03528E-1 3.6781E-1 4.46507E-1 4.91172E-1 3.70081E-1 2.61862E-1 1.98992E-1 1.46835E-1 1.32619E-1 1.24225E-1 1.63666E-1 6.45275E-2 4.99844E-2 1.72107E-2 1.45378E-2 2.58378E-2 3.79238E-2 5.42443E-2 6.03145E-2 6.371E-2 8.86023E-2 1.49123E-1 1.13305E-1 1.5591E-1 2.26144E-1 1.96471E-1 1.73916E-1 2.21217E-1 2.18115E-1 2.31888E-1 1.91191E-1 2.12842E-1 1.91941E-1 1.69577E-1 1.34213E-1 1.00377E-1 4.67437E-2 5.17196E-2 4.30016E-2 1.10758E-2 6.13717E-3 3.05441E-3 1.19284E-3 3.25922E-4 5.27939E-4 -9999 -9999 -9999 -9999 -9999 -9999 -9999 -9999 -9999 -9999 -9999 -9999 -9999 -9999 -9999 -9999 -9999 -9999 -9999 -9999 -9999 -9999 -9999 -9999 -9999 -9999 -9999 -9999 -9999 -9999 -9999 -9999 -9999 -9999 -9999 -9999 -9999 -9999 -9999 -9999 -9999 -9999 -9999 -9999 -9999 -9999 -9999 -9999 -9999 -9999 -9999 -9999 -9999
-9999 -9999 -9999 -9999 -9999 -9999 -9999 -9999 -9999 -9999 -9999 -9999 -9999 -9999 -9999 -9999 -9999 -9999 -9999 -9999 -9999 -9999 -9999 -9999 -9999 -9999 -9999 -9999 -9999 -9999 -9999 -9999 -9999 -9999 -9999 -9999 -9999 -9999 -9999 -9999 -9999 1.3013E-1 3.09647E-1 1.14414E-1 3.8905E-2 6.77679E-2 5.75711E-2 6.39169E-2 1.29398E-1 2.54487E-1 2.53756E-1 1.35934E-1 1.46852E-1 1.30387E-1 1.08856E-1 1.57441E-1 2.24125E-1 2.76295E-1 4.1187E-1 5.34028E-1 5.27802E-1 4.47663E-1 5.15927E-1 5.31981E-1 4.3085E-1 3.82553E-1 3.88113E-1 3.26038E-1 2.54333E-1 2.676E-1 2.17386E-1 2.76321E-1 3.50807E-1 3.47025E-1 3.55449E-1 3.50884E-1 3.27319E-1 2.65824E-1 2.06573E-1 1.43721E-1 1.40322E-1 1.52981E-1 1.42478E-1 1.64586E-1 1.03212E-1 2.75438E-2 1.51809E-2 2.61496E-2 4.09217E-2 6.02404E-2 5.3803E-2 3.54739E-2 3.92384E-2 8.24065E-2 9.82118E-2 1.67925E-1 1.58146E-1 1.81257E-1 1.95549E-1 1.85941E-1 1.90919E-1 1.94322E-1 1.47384E-1 1.48822E-1 1.45783E-1 1.30965E-1 1.1381E-1 7.81665E-2 1.01164E-1 7.32536E-2 5.88456E-2 2.97639E-2 1.18483E-2 6.69813E-3 -9999 -9999 -9999 -9999 -9999 -9999 -9999 -9999 -9999 -9999 -9999 -9999 -9999 -9999 -9999 -9999 -9999 -9999 -9999 -9999 -9999 -9999 -9999 -9999 -9999 -9999 -9999 -9999 -9999 -9999 -9999 -9999 -9999 -9999 -9999 -9999 -9999 -9999 -9999 -9999 -9999 -9999 -9999 -9999 -9999 -9999 -9999 -9999 -9999 -9999 -9999 -9999 -9999 -9999 -9999 -9999
-9999 -9999 -9999 -9999 -9999 -9999 -9999 -9999 -9999 -9999 -9999 -9999 -9999 -9999 -9999 -9999 -9999 -9999 -9999 -9999 -9999 -9999 -9999 -9999 -9999 -9999 -9999 -9999 -9999 -9999 -9999 -9999 -9999 -9999 -9999 -9999 -9999 -9999 -9999 -9999 -9999 3.51081E-1 2.46233E-1 3.34304E-2 3.26989E-2 4.61936E-2 7.32505E-2 7.78655E-2 1.06999E-1 2.01318E-1 1.82999E-1 9.47026E-2 9.71043E-2 6.34703E-2 6.31033E-2 8.9074E-2 1.12153E-1 1.316E-1 2.16449E-1 2.74258E-1 3.78923E-1 3.8605E-1 3.77219E-1 4.75109E-1 3.77856E-1 4.60598E-1 3.75813E-1 4.25436E-1 3.3993E-1 3.21863E-1 3.05297E-1 3.14829E-1 2.94554E-1 3.37438E-1 3.38782E-1 2.51579E-1 2.45101E-1 3.27516E-1 2.50923E-1 1.843E-1 1.34358E-1 1.15983E-1 1.35937E-1 1.61205E-1 1.21552E-1 4.9356E-2 2.44733E-2 1.85625E-2 3.55449E-2 4.55731E-2 5.94492E-2 6.35588E-2 7.09198E-2 7.40175E-2 8.335E-2 1.29998E-1 1.91327E-1 2.17518E-1 2.13984E-1 1.58524E-1 1.4899E-1 1.78774E-1 1.69392E-1 1.40183E-1 1.22568E-1 1.24426E-1 1.08312E-1 6.86783E-2 8.1228E-2 7.28292E-2 4.84754E-2 4.53212E-2 1.35578E-2 -9999 -9999 -9999 -9999 -9999 -9999 -9999 -9999 -9999 -9999 -9999 -9999 -9999 -9999 -9999 -9999 -9999 -9999 -9999 -9999 -9999 -9999 -9999 -9999 -9999 -9999 -9999 -9999 -9999 -9999 -9999 -9999 -9999 -9999 -9999 -9999 -9999 -9999 -9999 -9999 -9999 -9999 -9999 -9999 -9999 -9999 -9999 -9999 -9999 -9999 -9999 -9999 -9999 -9999 -9999 -9999 -9999
-9999 -9999 -9999 -9999 -9999 -9999 -9999 -9999 -9999 -9999 -9999 -9999 -9999 -9999 -9999 -9999 -9999 -9999 -9999 -9999 -9999 -9999 -9999 -9999 -9999 -9999 -9999 -9999 -9999 -9999 -9999 -9999 -9999 -9999 -9999 -9999 -9999 -9999 -9999 -9999 -9999 3.9941E-1 4.969E-2 2.14239E-2 1.45657E-2 1.63342E-2 4.33093E-2 1.00608E-1 1.28189E-1 1.15715E-1 1.16978E-1 8.67117E-2 6.73078E-2 7.1828E-2 3.77116E-2 3.65672E-2 5.70146E-2 8.00808E-2 1.21446E-1 1.8006E-1 2.1732E-1 2.93082E-1 3.86185E-1 4.49465E-1 4.53829E-1 4.72685E-1 4.49961E-1 4.01482E-1 4.22748E-1 4.54294E-1 4.12592E-1 3.51507E-1 3.71351E-1 3.38117E-1 2.74155E-1 2.52154E-1 2.81852E-1 3.29919E-1 3.11615E-1 1.71367E-1 1.10654E-1 8.89951E-2 7.2865E-2 1.03178E-1 9.90562E-2 6.8126E-2 3.18116E-2 2.15504E-2 3.09165E-2 4.92115E-2 4.1531E-2 4.98476E-2 9.8266E-2 1.33456E-1 1.57187E-1 1.70882E-1 1.76115E-1 1.99979E-1 1.639E-1 1.46683E-1 1.33363E-1 1.32905E-1 1.16181E-1 1.09268E-1 1.03927E-1 9.86009E-2 1.37309E-1 5.64355E-2 3.43358E-2 2.84459E-2 5.81033E-2 5.31403E-2 7.56133E-3 -9999 -9999 -9999 -9999 -9999 -9999 -9999 -9999 -9999 -9999 -9999 -9999 -9999 -9999 -9999 -9999 -9999 -9999 -9999 -9999 -9999 -9999 -9999 -9999 -9999 -9999 -9999 -9999 -9999 -9999 -9999 -9999 -9999 -9999 -9999 -9999 -9999 -9999 -9999 -9999 -9999 -9999 -9999 -9999 -9999 -9999 -9999 -9999 -9999 -9999 -9999 -9999 -9999 -9999 -9999 -9999 -9999
-9999 -9999 -9999 -9999 -9999 -9999 -9999 -9999 -9999 -9999 -9999 -9999 -9999 -9999 -9999 -9999 -9999 -9999 -9999 -9999 -9999 -9999 -9999 -9999 -9999 -9999 -9999 -9999 -9999 -9999 -9999 -9999 -9999 -9999 -9999 -9999 -9999 -9999 -9999 -9999 -9999 1.72255E-1 2.47222E-2 4.76204E-2 2.5892E-2 1.63212E-2 4.03755E-2 1.04895E-1 1.39132E-1 1.12538E-1 1.26518E-1 8.55145E-2 5.43605E-2 6.70194E-2 5.26414E-2 2.76651E-2 4.79714E-2 7.42679E-2 1.37726E-1 1.63445E-1 1.70776E-1 2.60219E-1 3.5541E-1 4.36719E-1 4.4879E-1 3.4019E-1 3.98232E-1 4.73759E-1 3.66461E-1 3.44697E-1 4.00042E-1 4.09458E-1 3.54221E-1 3.01607E-1 2.93362E-1 2.22878E-1 2.77061E-1 3.38416E-1 3.43955E-1 2.23675E-1 1.35703E-1 1.25172E-1 5.79512E-2 5.18428E-2 7.10996E-2 6.19194E-2 5.22306E-2 2.6352E-2 2.03917E-2 3.56909E-2 6.08061E-2 8.74481E-2 1.29134E-1 1.48645E-1 1.76605E-1 2.24359E-1 2.12434E-1 2.20047E-1 1.81936E-1 1.30638E-1 1.20927E-1 1.39023E-1 8.33457E-2 8.53188E-2 1.01294E-1 1.10099E-1 1.20614E-1 1.92788E-2 7.09536E-3 1.72129E-2 5.10678E-2 3.81903E-2 -9999 -9999 -9999 -9999 -9999 -9999 -9999 -9999 -9999 -9999 -9999 -9999 -9999 -9999 -9999 -9999 -9999 -9999 -9999 -9999 -9999 -9999 -9999 -9999 -9999 -9999 -9999 -9999 -9999 -9999 -9999 -9999 -9999 -9999 -9999 -9999 -9999 -9999 -9999 -9999 -9999 -9999 -9999 -9999 -9999 -9999 -9999 -9999 -9999 -9999 -9999 -9999 -9999 -9999 -9999 -9999 -9999 -9999
-9999 -9999 -9999 -9999 -9999 -9999 -9999 -9999 -9999 -9999 -9999 -9999 -9999 -9999 -9999 -9999 -9999 -9999 -9999 -9999 -9999 -9999 -9999 -9999 -9999 -9999 -9999 -9999 -9999 -9999 -9999 -9999 -9999 -9999 -9999 -9999 -9999 -9999 -9999 -9999 1.47002E-1 3.27569E-2 1.64011E-2 3.23853E-2 5.70756E-2 3.97963E-2 4.28593E-2 1.02356E-1 1.08695E-1 7.57468E-2 8.88353E-2 8.24879E-2 5.05698E-2 3.69563E-2 5.18536E-2 2.81174E-2 7.13157E-2 1.86067E-1 1.87145E-1 1.60737E-1 1.49327E-1 2.58863E-1 3.59204E-1 4.30634E-1 4.11136E-1 3.45143E-1 3.62831E-1 4.15186E-1 3.37978E-1 2.9669E-1 2.73198E-1 2.95913E-1 2.49611E-1 2.22853E-1 2.4729E-1 2.81083E-1 3.16674E-1 3.11004E-1 2.63583E-1 3.24338E-1 2.57918E-1 2.50084E-1 1.31008E-1 4.4092E-2 3.42607E-2 5.20655E-2 3.43581E-2 3.22092E-2 1.4859E-2 2.79472E-2 4.50414E-2 7.61548E-2 9.70823E-2 1.28843E-1 1.67618E-1 2.26796E-1 2.40939E-1 1.9909E-1 1.54989E-1 1.16826E-1 1.14538E-1 1.46318E-1 1.06747E-1 7.64749E-2 9.53472E-2 9.5739E-2 8.33784E-2 3.4557E-2 2.0665E-2 2.54745E-2 1.04956E-2 -9999 -9999 -9999 -9999 -9999 -9999 -9999 -9999 -9999 -9999 -9999 -9999 -9999 -9999 -9999 -9999 -9999 -9999 -9999 -9999 -9999 -9999 -9999 -9999 -9999 -9999 -9999 -9999 -9999 -9999 -9999 -9999 -9999 -9999 -9999 -9999 -9999 -9999 -9999 -9999 -9999 -9999 -9999 -9999 -9999 -9999 -9999 -9999 -9999 -9999 -9999 -9999 -9999 -9999 -9999 -9999 -9999 -9999 -9999
-9999 -9999 -9999 -9999 -9999 -9999 -9999 -9999 -9999 -9999 -9999 -9999 -9999 -9999 -9999 -9999 -9999 -9999 -9999 -9999 -9999 -9999 -9999 -9999 -9999 -9999 -9999 -9999 -9999 -9999 -9999 -9999 -9999 -9999 -9999 -9999 -9999 -9999 -9999 -9999 1.56758E-1 1.52838E-2 2.44173E-2 5.35676E-2 7.82879E-2 7.15934E-2 8.53913E-2 1.24683E-1 7.1108E-2 3.9294E-2 8.11853E-2 1.01249E-1 7.25101E-2 4.10996E-2 3.62344E-2 4.18115E-2 1.07643E-1 1.33416E-1 1.52991E-1 1.49865E-1 1.9634E-1 2.77214E-1 3.19356E-1 3.35428E-1 2.51889E-1 2.43376E-1 2.90682E-1 3.08586E-1 3.30693E-1 2.78392E-1 2.24424E-1 2.09287E-1 2.19357E-1 2.02224E-1 2.54489E-1 2.59323E-1 3.19997E-1 4.14059E-1 2.96573E-1 1.83799E-1 2.57483E-1 2.79622E-1 2.24652E-1 8.61825E-2 3.34271E-2 3.05992E-2 3.13613E-2 2.7071E-2 2.58763E-2 2.72669E-2 4.13608E-2 8.7173E-2 9.73918E-2 1.46179E-1 2.00173E-1 2.26238E-1 2.11943E-1 1.25954E-1 1.25745E-1 1.30798E-1 1.53052E-1 1.30641E-1 7.35809E-2 9.32578E-2 8.47746E-2 8.38392E-2 7.46976E-2 2.34852E-2 2.12935E-2 7.59467E-3 7.22138E-3 -9999 -9999 -9999 -9999 -9999 -9999 -9999 -9999 -9999 -9999 -9999 -9999 -9999 -9999 -9999 -9999 -9999 -9999 -9999 -9999 -9999 -9999 -9999 -9999 -9999 -9999 -9999 -9999 -9999 -9999 -9999 -9999 -9999 -9999 -9999 -9999 -9999 -9999 -9999 -9999 -9999 -9999 -9999 -9999 -9999 -9999 -9999 -9999 -9999 -9999 -9999 -9999 -9999 -9999 -9999 -9999 -9999 -9999 -9999
-9999 -9999 -9999 -9999 -9999 -9999 -9999 -9999 -9999 -9999 -9999 -9999 -9999 -9999 -9999 -9999 -9999 -9999 -9999 -9999 -9999 -9999 -9999 -9999 -9999 -9999 -9999 -9999 -9999 -9999 -9999 -9999 -9999 -9999 -9999 -9999 -9999 -9999 -9999 -9999 2.11932E-1 1.28263E-2 1.9178E-2 4.0972E-2 6.70059E-2 1.24736E-1 1.08423E-1 1.71016E-1 7.79479E-2 4.87104E-2 1.01247E-1 1.31395E-1 1.21611E-1 1.08112E-1 6.99977E-2 8.3819E-2 1.10343E-1 1.47163E-1 1.41311E-1 1.31347E-1 1.66381E-1 2.39919E-1 3.02856E-1 3.37183E-1 2.30647E-1 2.08658E-1 2.61417E-1 2.96572E-1 2.57143E-1 2.12971E-1 2.08486E-1 1.68841E-1 1.74274E-1 1.96853E-1 2.39143E-1 2.68916E-1 2.79608E-1 4.35019E-1 3.30015E-1 1.89238E-1 1.84286E-1 2.63916E-1 2.46117E-1 1.73648E-1 7.46505E-2 3.36129E-2 2.3372E-2 3.21031E-2 2.21216E-2 2.64726E-2 2.88567E-2 6.86527E-2 8.32758E-2 1.40562E-1 1.86748E-1 1.41427E-1 9.54797E-2 8.30014E-2 1.2941E-1 1.11499E-1 1.56323E-1 7.2074E-2 6.02923E-2 7.12829E-2 7.88327E-2 1.03728E-1 7.68695E-2 2.30992E-2 8.13066E-3 -9999 -9999 -9999 -9999 -9999 -9999 -9999 -9999 -9999 -9999 -9999 -9999 -9999 -9999 -9999 -9999 -9999 -9999 -9999 -9999 -9999 -9999 -9999 -9999 -9999 -9999 -9999 -9999 -9999 -9999 -9999 -9999 -9999 -9999 -9999 -9999 -9999 -9999 -9999 -9999 -9999 -9999 -9999 -9999 -9999 -9999 -9999 -9999 -9999 -9999 -9999 -9999 -9999 -9999 -9999 -9999 -9999 -9999 -9999 -9999 -9999
-9999 -9999 -9999 -9999 -9999 -9999 -9999 -9999 -9999 -9999 -9999 -9999 -9999 -9999 -9999 -9999 -9999 -9999 -9999 -9999 -9999 -9999 -9999 -9999 -9999 -9999 -9999 -9999 -9999 -9999 -9999 -9999 -9999 -9999 -9999 -9999 -9999 -9999 -9999 -9999 1.15104E-1 1.91967E-2 2.82176E-2 4.1009E-2 5.58268E-2 8.53826E-2 7.97653E-2 9.97338E-2 5.55969E-2 4.16556E-2 6.99681E-2 1.40501E-1 1.64016E-1 1.54028E-1 1.2582E-1 1.36911E-1 1.62419E-1 1.87075E-1 1.51474E-1 1.33473E-1 1.35544E-1 2.25853E-1 4.07218E-1 3.85481E-1 2.99824E-1 3.21939E-1 2.7915E-1 2.85681E-1 2.24723E-1 2.41344E-1 2.3568E-1 2.16024E-1 2.36343E-1 2.96147E-1 3.39927E-1 2.43801E-1 2.58265E-1 2.71571E-1 3.17653E-1 2.15384E-1 1.23132E-1 1.9352E-1 2.63287E-1 1.59368E-1 8.46551E-2 2.85254E-2 1.8429E-2 1.22393E-2 1.0574E-2 1.95505E-2 3.65931E-2 5.17887E-2 9.50741E-2 1.23888E-1 1.21565E-1 7.28062E-2 4.81002E-2 5.35563E-2 8.94943E-2 9.63296E-2 1.47283E-1 7.96432E-2 6.03369E-2 7.27263E-2 6.92296E-2 1.21643E-1 7.58587E-2 2.18766E-2 -9999 -9999 -9999 -9999 -9999 -9999 -9999 -9999 -9999 -9999 -9999 -9999 -9999 -9999 -9999 -9999 -9999 -9999 -9999 -9999 -9999 -9999 -9999 -9999 -9999 -9999 -9999 -9999 -9999 -9999 -9999 -9999 -9999 -9999 -9999 -9999 -9999 -9999 -9999 -9999 -9999 -9999 -9999 -9999 -9999 -9999 -9999 -9999 -9999 -9999 -9999 -9999 -9999 -9999 -9999 -9999 -9999 -9999 -9999 -9999 -9999 -9999
-9999 -9999 -9999 -9999 -9999 -9999 -9999 -9999 -9999 -9999 -9999 -9999 -9999 -9999 -9999 -9999 -9999 -9999 -9999 -9999 -9999 -9999 -9999 -9999 -9999 -9999 -9999 -9999 -9999 -9999 -9999 -9999 -9999 -9999 -9999 -9999 -9999 -9999 -9999 -9999 8.97435E-2 1.56161E-2 2.5674E-2 3.69509E-2 3.72029E-2 6.26631E-2 5.33384E-2 3.45631E-2 3.50702E-2 3.14181E-2 5.23959E-2 1.16145E-1 1.96423E-1 2.06918E-1 1.43038E-1 2.08885E-1 2.55806E-1 2.004E-1 1.08069E-1 9.29073E-2 1.40873E-1 1.34909E-1 2.27676E-1 4.03072E-1 4.4557E-1 3.33431E-1 2.75063E-1 2.86283E-1 2.83181E-1 2.67149E-1 3.04035E-1 2.81997E-1 3.89906E-1 3.66801E-1 3.40103E-1 2.73209E-1 2.30289E-1 2.46305E-1 1.97326E-1 2.31422E-1 1.69059E-1 1.38171E-1 1.94867E-1 1.94727E-1 1.33038E-1 6.73864E-2 2.69801E-2 1.80566E-2 1.28074E-2 1.80033E-2 3.37882E-2 4.91951E-2 8.25218E-2 7.42736E-2 8.56806E-2 4.64849E-2 5.45448E-2 7.05395E-2 1.31666E-1 8.41269E-2 4.22213E-2 5.16327E-2 5.82464E-2 5.46267E-2 7.44196E-2 1.25363E-1 1.00556E-1 2.07535E-2 -9999 -9999 -9999 -9999 -9999 -9999 -9999 -9999 -9999 -9999 -9999 -9999 -9999 -9999 -9999 -9999 -9999 -9999 -9999 -9999 -9999 -9999 -9999 -9999 -9999 -9999 -9999 -9999 -9999 -9999 -9999 -9999 -9999 -9999 -9999 -9999 -9999 -9999 -9999 -9999 -9999 -9999 -9999 -9999 -9999 -9999 -9999 -9999 -9999 -9999 -9999 -9999 -9999 -9999 -9999 -9999 -9999 -9999 -9999 -9999 -9999 -9999
-9999 -9999 -9999 -9999 -9999 -9999 -9999 -9999 -9999 -9999 -9999 -9999 -9999 -9999 -9999 -9999 -9999 -9999 -9999 -9999 -9999 -9999 -9999 -9999 -9999 -9999 -9999 -9999 -9999 -9999 -9999 -9999 -9999 -9999 -9999 -9999 -9999 -9999 -9999 -9999 5.91432E-2 1.30029E-2 1.18395E-2 1.69624E-2 2.23969E-2 4.82592E-2 3.61346E-2 2.31386E-2 2.63232E-2 3.40551E-2 4.89429E-2 8.08242E-2 1.13008E-1 1.34662E-1 1.47489E-1 1.74199E-1 2.26249E-1 1.3524E-1 7.33995E-2 7.60742E-2 7.71675E-2 1.02484E-1 2.11111E-1 4.51894E-1 4.779E-1 4.35411E-1 4.6565E-1 4.70227E-1 3.24117E-1 2.91335E-1 2.63171E-1 3.25756E-1 4.12745E-1 4.10723E-1 4.04912E-1 3.1713E-1 2.72879E-1 2.05214E-1 2.04497E-1 2.10331E-1 2.15396E-1 1.82705E-1 1.7499E-1 1.64373E-1 1.23554E-1 5.69491E-2 4.27965E-2 1.89909E-2 1.3086E-2 1.39767E-2 2.3051E-2 4.53827E-2 4.95561E-2 6.59897E-2 3.19121E-2 1.37084E-2 3.39455E-2 6.40714E-2 6.25527E-2 6.42272E-2 5.50029E-2 6.68559E-2 3.59355E-2 5.14448E-2 8.9694E-2 9.06928E-2 7.25089E-2 1.906E-2 -9999 -9999 -9999 -9999 -9999 -9999 -9999 -9999 -9999 -9999 -9999 -9999 -9999 -9999 -9999 -9999 -9999 -9999 -9999 -9999 -9999 -9999 -9999 -9999 -9999 -9999 -9999 -9999 -9999 -9999 -9999 -9999 -9999 -9999 -9999 -9999 -9999 -9999 -9999 -9999 -9999 -9999 -9999 -9999 -9999 -9999 -9999 -9999 -9999 -9999 -9999 -9999 -9999 -9999 -9999 -9999 -9999 -9999 -9999 -9999 -9999 -9999
-9999 -9999 -9999 -9999 -9999 -9999 -9999 -9999 -9999 -9999 -9999 -9999 -9999 -9999 -9999 -9999 -9999 -9999 -9999 -9999 -9999 -9999 -9999 -9999 -9999 -9999 -9999 -9999 -9999 -9999 -9999 -9999 -9999 -9999 -9999 -9999 -9999 -9999 -9999 -9999 1.32361E-1 1.5246E-2 5.39211E-3 6.9249E-3 2.10047E-2 4.53874E-2 4.06826E-2 2.49367E-2 2.47651E-2 2.61301E-2 3.94865E-2 6.28456E-2 5.75393E-2 8.0799E-2 1.49884E-1 1.73402E-1 1.36653E-1 9.35261E-2 5.18582E-2 6.62453E-2 6.57369E-2 8.92078E-2 2.33129E-1 4.83066E-1 5.0541E-1 5.6762E-1 6.7021E-1 6.35396E-1 3.91027E-1 2.72338E-1 1.66126E-1 1.95996E-1 2.35908E-1 3.06243E-1 3.65207E-1 3.55678E-1 2.39625E-1 2.03443E-1 2.17893E-1 2.41183E-1 1.95473E-1 2.02713E-1 1.51413E-1 8.85173E-2 8.95567E-2 9.61879E-2 5.6864E-2 2.40046E-2 2.40765E-2 1.8981E-2 2.42016E-2 3.80282E-2 3.39195E-2 3.33565E-2 1.1067E-2 1.62457E-2 5.43765E-2 2.19553E-2 2.974E-2 4.15575E-2 4.82681E-2 2.70438E-2 3.59529E-2 5.80624E-2 8.8052E-2 4.98541E-2 3.79341E-2 1.89288E-2 -9999 -9999 -9999 -9999 -9999 -9999 -9999 -9999 -9999 -9999 -9999 -9999 -9999 -9999 -9999 -9999 -9999 -9999 -9999 -9999 -9999 -9999 -9999 -9999 -9999 -9999 -9999 -9999 -9999 -9999 -9999 -9999 -9999 -9999 -9999 -9999 -9999 -9999 -9999 -9999 -9999 -9999 -9999 -9999 -9999 -9999 -9999 -9999 -9999 -9999 -9999 -9999 -9999 -9999 -9999 -9999 -9999 -9999 -9999 -9999 -9999 -9999
-9999 -9999 -9999 -9999 -9999 -9999 -9999 -9999 -9999 -9999 -9999 -9999 -9999 -9999 -9999 -9999 -9999 -9999 -9999 -9999 -9999 -9999 -9999 -9999 -9999 -9999 -9999 -9999 -9999 -9999 -9999 -9999 -9999 -9999 -9999 -9999 -9999 -9999 -9999 -9999 -9999 6.16926E-2 6.64863E-3 1.0826E-2 2.62652E-2 4.41687E-2 3.33858E-2 2.13201E-2 2.39184E-2 2.09164E-2 2.59503E-2 3.77399E-2 2.71789E-2 3.88617E-2 1.03107E-1 1.17741E-1 1.27691E-1 1.09224E-1 7.48397E-2 6.06789E-2 6.18946E-2 9.11119E-2 1.84339E-1 4.19744E-1 5.13545E-1 5.57575E-1 6.16701E-1 6.22208E-1 6.11192E-1 4.40541E-1 2.59288E-1 2.34785E-1 2.89137E-1 3.69712E-1 4.26491E-1 4.02625E-1 2.45625E-1 1.75333E-1 1.57659E-1 2.02026E-1 2.40672E-1 2.5878E-1 1.68656E-1 1.27848E-1 1.02393E-1 7.10652E-2 3.25356E-2 2.26813E-2 1.98042E-2 1.69227E-2 1.88373E-2 2.28001E-2 3.53012E-2 1.96743E-2 9.88731E-3 1.97268E-2 2.64378E-2 2.14833E-2 2.23473E-2 2.22731E-2 4.31627E-2 3.66127E-2 3.83293E-2 7.72011E-2 8.48257E-2 6.50573E-2 5.73422E-2 1.37957E-2 1.0915E-2 -9999 -9999 -9999 -9999 -9999 -9999 -9999 -9999 -9999 -9999 -9999 -9999 -9999 -9999 -9999 -9999 -9999 -9999 -9999 -9999 -9999 -9999 -9999 -9999 -9999 -9999 -9999 -9999 -9999 -9999 -9999 -9999 -9999 -9999 -9999 -9999 -9999 -9999 -9999 -9999 -9999 -9999 -9999 -9999 -9999 -9999 -9999 -9999 -9999 -9999 -9999 -9999 -9999 -9999 -9999 -9999 -9999 -9999 -9999 -9999 -9999
-9999 -9999 -9999 -9999 -9999 -9999 -9999 -9999 -9999 -9999 -9999 -9999 -9999 -9999 -9999 -9999 -9999 -9999 -9999 -9999 -9999 -9999 -9999 -9999 -9999 -9999 -9999 -9999 -9999 -9999 -9999 -9999 -9999 -9999 -9999 -9999 -9999 -9999 -9999 -9999 -9999 4.29331E-2 4.67687E-3 1.12157E-2 2.13902E-2 3.35686E-2 2.38889E-2 1.35359E-2 1.39413E-2 1.49172E-2 1.24053E-2 1.61973E-2 1.84058E-2 4.3802E-2 5.75818E-2 6.2726E-2 8.57491E-2 1.35347E-1 8.23834E-2 4.34236E-2 4.20369E-2 6.7769E-2 8.53764E-2 2.33848E-1 4.13799E-1 4.6503E-1 5.78532E-1 5.73965E-1 5.9227E-1 4.94443E-1 3.66063E-1 2.33713E-1 2.84577E-1 4.27224E-1 4.2469E-1 3.40791E-1 2.62232E-1 1.60689E-1 1.66535E-1 1.70279E-1 2.74692E-1 2.31719E-1 1.59455E-1 1.26355E-1 9.44304E-2 4.00708E-2 2.86281E-2 2.74263E-2 2.98402E-2 2.23335E-2 2.49911E-2 2.06634E-2 1.719E-2 1.01503E-2 6.01274E-3 1.4794E-2 9.02156E-3 1.63936E-2 2.37047E-2 1.54941E-2 4.51846E-2 3.2507E-2 2.92072E-2 1.15318E-1 7.67971E-2 5.39537E-2 6.25427E-2 2.02352E-2 5.14035E-3 7.2474E-3 -9999 -9999 -9999 -9999 -9999 -9999 -9999 -9999 -9999 -9999 -9999 -9999 -9999 -9999 -9999 -9999 -9999 -9999 -9999 -9999 -9999 -9999 -9999 -9999 -9999 -9999 -9999 -9999 -9999 -9999 -9999 -9999 -9999 -9999 -9999 -9999 -9999 -9999 -9999 -9999 -9999 -9999 -9999 -9999 -9999 -9999 -9999 -9999 -9999 -9999 -9999 -9999 -9999 -9999 -9999 -9999 -9999 -9999 -9999 -9999
-9999 -9999 -9999 -9999 -9999 -9999 -9999 -9999 -9999 -9999 -9999 -9999 -9999 -9999 -9999 -9999 -9999 -9999 -9999 -9999 -9999 -9999 -9999 -9999 -9999 -9999 -9999 -9999 -9999 -9999 -9999 -9999 -9999 -9999 -9999 -9999 -9999 -9999 -9999 -9999 -9999 2.02286E-1 6.99113E-3 8.69074E-3 1.29053E-2 1.70667E-2 1.28253E-2 8.60839E-3 1.03873E-2 1.20847E-2 8.67638E-3 1.19998E-2 1.40858E-2 2.30068E-2 2.87496E-2 3.81735E-2 5.4387E-2 6.8604E-2 6.23321E-2 4.09952E-2 4.04054E-2 3.90395E-2 7.79618E-2 2.3359E-1 3.32245E-1 4.6215E-1 4.98302E-1 4.89207E-1 4.82521E-1 4.88006E-1 4.36391E-1 2.38267E-1 2.9234E-1 3.93298E-1 4.43999E-1 3.32705E-1 2.41142E-1 1.50952E-1 1.42026E-1 2.11971E-1 2.07282E-1 1.70078E-1 9.09947E-2 7.34808E-2 4.34747E-2 4.04374E-2 4.18442E-2 4.36058E-2 4.4557E-2 4.10435E-2 1.15774E-2 1.28124E-2 1.28284E-2 6.71328E-3 3.70524E-3 3.04737E-2 1.71096E-2 1.61707E-2 3.10015E-2 3.13574E-2 5.30405E-2 5.11825E-2 4.08282E-2 1.13975E-1 6.37386E-2 5.21427E-2 1.70701E-2 2.70465E-2 4.15299E-2 6.79492E-3 -9999 -9999 -9999 -9999 -9999 -9999 -9999 -9999 -9999 -9999 -9999 -9999 -9999 -9999 -9999 -9999 -9999 -9999 -9999 -9999 -9999 -9999 -9999 -9999 -9999 -9999 -9999 -9999 -9999 -9999 -9999 -9999 -9999 -9999 -9999 -9999 -9999 -9999 -9999 -9999 -9999 -9999 -9999 -9999 -9999 -9999 -9999 -9999 -9999 -9999 -9999 -9999 -9999 -9999 -9999 -9999 -9999 -9999 -9999 -9999
-9999 -9999 -9999 -9999 -9999 -9999 -9999 -9999 -9999 -9999 -9999 -9999 -9999 -9999 -9999 -9999 -9999 -9999 -9999 -9999 -9999 -9999 -9999 -9999 -9999 -9999 -9999 -9999 -9999 -9999 -9999 -9999 -9999 -9999 -9999 -9999 -9999 -9999 -9999 -9999 -9999 2.42552E-1 5.58157E-3 5.53002E-3 6.11651E-3 6.63637E-3 7.84958E-3 4.78913E-3 1.49697E-2 1.45614E-2 8.88909E-3 7.64215E-3 1.08695E-2 1.31649E-2 2.78464E-2 3.13184E-2 4.23874E-2 6.08004E-2 5.98281E-2 4.36841E-2 2.76045E-2 2.58697E-2 1.15235E-1 3.5243E-1 3.95579E-1 4.50442E-1 4.40613E-1 4.50036E-1 3.92837E-1 3.86533E-1 4.24668E-1 2.86674E-1 2.15984E-1 3.39169E-1 4.19146E-1 3.94402E-1 2.30769E-1 1.53376E-1 1.62234E-1 1.91794E-1 1.62596E-1 1.4087E-1 7.30984E-2 4.08127E-2 2.4147E-2 2.38992E-2 2.75009E-2 2.28171E-2 1.9585E-2 1.60521E-2 6.72745E-3 1.1428E-2 7.43841E-3 1.0956E-2 1.423E-2 3.0028E-2 2.09223E-2 2.53172E-2 3.291E-2 3.39784E-2 3.3547E-2 4.14635E-2 9.68964E-2 5.45385E-2 4.9145E-2 3.54229E-2 5.603E-3 6.75749E-3 1.11528E-2 1.62824E-2 -9999 -9999 -9999 -9999 -9999 -9999 -9999 -9999 -9999 -9999 -9999 -9999 -9999 -9999 -9999 -9999 -9999 -9999 -9999 -9999 -9999 -9999 -9999 -9999 -9999 -9999 -9999 -9999 -9999 -9999 -9999 -9999 -9999 -9999 -9999 -9999 -9999 -9999 -9999 -9999 -9999 -9999 -9999 -9999 -9999 -9999 -9999 -9999 -9999 -9999 -9999 -9999 -9999 -9999 -9999 -9999 -9999 -9999 -9999 -9999
-9999 -9999 -9999 -9999 -9999 -9999 -9999 -9999 -9999 -9999 -9999 -9999 -9999 -9999 -9999 -9999 -9999 -9999 -9999 -9999 -9999 -9999 -9999 -9999 -9999 -9999 -9999 -9999 -9999 -9999 -9999 -9999 -9999 -9999 -9999 -9999 -9999 -9999 -9999 -9999 -9999 2.54403E-1 4.16533E-3 3.57575E-3 2.70293E-3 2.08195E-3 2.99277E-3 4.93056E-3 2.50377E-2 1.6972E-2 2.31753E-2 5.95989E-3 8.98856E-3 1.01702E-2 1.74418E-2 2.62048E-2 4.44695E-2 6.72143E-2 7.72614E-2 4.61957E-2 2.76715E-2 3.06837E-2 1.33147E-1 2.8951E-1 3.93638E-1 3.60774E-1 4.04085E-1 4.79668E-1 3.34187E-1 2.04623E-1 2.63712E-1 3.30831E-1 2.77854E-1 3.42518E-1 4.01831E-1 3.72843E-1 2.18342E-1 2.10564E-1 1.86546E-1 1.50803E-1 1.40976E-1 1.30842E-1 8.29004E-2 4.6188E-2 1.65801E-2 1.69569E-2 1.41299E-2 1.12753E-2 1.09922E-2 1.30319E-2 1.37879E-2 8.67353E-3 1.09754E-2 1.21755E-2 6.51416E-3 1.56732E-2 1.61189E-2 1.89318E-2 2.63897E-2 2.6636E-2 3.09601E-2 5.85275E-2 4.62867E-2 4.90112E-2 3.65244E-2 2.49088E-2 8.71971E-3 7.51932E-3 5.75201E-3 9.63609E-3 6.46486E-3 -9999 -9999 -9999 -9999 -9999 -9999 -9999 -9999 -9999 -9999 -9999 -9999 -9999 -9999 -9999 -9999 -9999 -9999 -9999 -9999 -9999 -9999 -9999 -9999 -9999 -9999 -9999 -9999 -9999 -9999 -9999 -9999 -9999 -9999 -9999 -9999 -9999 -9999 -9999 -9999 -9999 -9999 -9999 -9999 -9999 -9999 -9999 -9999 -9999 -9999 -9999 -9999 -9999 -9999 -9999 -9999 -9999 -9999 -9999
-9999 -9999 -9999 -9999 -9999 -9999 -9999 -9999 -9999 -9999 -9999 -9999 -9999 -9999 -9999 -9999 -9999 -9999 -9999 -9999 -9999 -9999 -9999 -9999 -9999 -9999 -9999 -9999 -9999 -9999 -9999 -9999 -9999 -9999 -9999 -9999 -9999 -9999 -9999 -9999 -9999 1.59933E-1 8.26289E-3 2.57038E-3 2.62037E-3 1.21189E-2 7.84378E-3 2.90132E-2 3.14304E-2 3.10024E-2 5.13116E-2 1.59236E-2 6.12682E-3 1.40522E-2 1.42965E-2 2.97571E-2 4.26065E-2 5.38446E-2 8.08747E-2 6.09471E-2 3.29378E-2 2.90049E-2 7.83499E-2 2.87633E-1 3.59607E-1 4.66931E-1 4.59445E-1 4.5594E-1 3.82092E-1 2.711E-1 1.73978E-1 2.63575E-1 3.33895E-1 3.35192E-1 3.51338E-1 3.67688E-1 2.94244E-1 2.16599E-1 1.88823E-1 1.14362E-1 1.26706E-1 1.38597E-1 8.92777E-2 4.55232E-2 1.84714E-2 1.20287E-2 1.20208E-2 9.34098E-3 1.3195E-2 1.74713E-2 1.9496E-2 9.73025E-3 8.28047E-3 1.42972E-2 8.87886E-3 1.51339E-2 1.3395E-2 1.15089E-2 3.05291E-2 3.35702E-2 5.63435E-2 4.83851E-2 5.66042E-2 3.85786E-2 3.79357E-2 2.01342E-2 2.28164E-2 1.08753E-2 2.19413E-2 1.23012E-2 6.4379E-3 -9999 -9999 -9999 -9999 -9999 -9999 -9999 -9999 -9999 -9999 -9999 -9999 -9999 -9999 -9999 -9999 -9999 -9999 -9999 -9999 -9999 -9999 -9999 -9999 -9999 -9999 -9999 -9999 -9999 -9999 -9999 -9999 -9999 -9999 -9999 -9999 -9999 -9999 -9999 -9999 -9999 -9999 -9999 -9999 -9999 -9999 -9999 -9999 -9999 -9999 -9999 -9999 -9999 -9999 -9999 -9999 -9999 -9999 -9999
-9999 -9999 -9999 -9999 -9999 -9999 -9999 -9999 -9999 -9999 -9999 -9999 -9999 -9999 -9999 -9999 -9999 -9999 -9999 -9999 -9999 -9999 -9999 -9999 -9999 -9999 -9999 -9999 -9999 -9999 -9999 -9999 -9999 -9999 -9999 -9999 -9999 -9999 -9999 -9999 -9999 2.16557E-1 9.97027E-3 1.91052E-2 1.61283E-2 6.59713E-3 7.76096E-3 4.12962E-2 2.129E-2 3.93761E-2 3.20603E-2 1.04116E-2 5.47351E-3 2.12597E-2 9.85089E-3 1.95923E-2 2.60793E-2 4.2074E-2 5.98472E-2 4.50298E-2 2.70907E-2 2.59332E-2 7.20872E-2 2.00932E-1 2.57728E-1 3.48479E-1 3.76441E-1 4.33128E-1 3.55895E-1 2.89288E-1 1.76737E-1 1.91884E-1 2.89861E-1 3.79797E-1 4.1143E-1 4.23393E-1 3.38465E-1 2.39349E-1 1.82517E-1 1.13669E-1 6.65857E-2 9.32571E-2 1.14677E-1 5.55865E-2 2.0673E-2 9.45562E-3 6.50545E-3 7.96312E-3 9.86539E-3 1.51576E-2 1.10597E-2 9.58909E-3 5.72092E-3 1.35999E-2 7.32905E-3 1.34866E-2 1.32316E-2 1.36432E-2 3.19625E-2 6.2365E-2 6.14078E-2 3.59419E-2 2.83931E-2 2.12113E-2 2.20897E-2 2.57386E-2 2.35824E-2 2.45167E-2 1.42344E-2 2.60689E-3 1.34163E-3 -9999 -9999 -9999 -9999 -9999 -9999 -9999 -9999 -9999 -9999 -9999 -9999 -9999 -9999 -9999 -9999 -9999 -9999 -9999 -9999 -9999 -9999 -9999 -9999 -9999 -9999 -9999 -9999 -9999 -9999 -9999 -9999 -9999 -9999 -9999 -9999 -9999 -9999 -9999 -9999 -9999 -9999 -9999 -9999 -9999 -9999 -9999 -9999 -9999 -9999 -9999 -9999 -9999 -9999 -9999 -9999 -9999 -9999 -9999
-9999 -9999 -9999 -9999 -9999 -9999 -9999 -9999 -9999 -9999 -9999 -9999 -9999 -9999 -9999 -9999 -9999 -9999 -9999 -9999 -9999 -9999 -9999 -9999 -9999 -9999 -9999 -9999 -9999 -9999 -9999 -9999 -9999 -9999 -9999 -9999 -9999 -9999 -9999 -9999 -9999 -9999 1.42973E-1 5.61689E-2 3.21993E-3 2.60319E-3 3.14909E-3 1.45369E-2 1.82924E-2 2.41905E-2 1.8167E-2 5.78457E-3 8.07352E-3 1.60424E-2 8.35565E-3 1.2108E-2 2.43652E-2 3.12551E-2 4.07117E-2 2.96902E-2 1.66443E-2 1.75975E-2 5.28072E-2 1.09886E-1 1.59768E-1 1.79609E-1 2.09066E-1 2.82628E-1 3.54031E-1 3.64474E-1 2.23801E-1 1.40848E-1 2.52086E-1 2.41726E-1 3.03966E-1 3.48363E-1 3.17211E-1 2.35361E-1 1.35002E-1 1.26575E-1 9.85877E-2 7.89705E-2 9.08779E-2 9.03486E-2 4.66851E-2 1.97415E-2 8.7718E-3 6.70462E-3 9.95259E-3 1.46117E-2 1.06962E-2 8.94928E-3 8.80761E-3 9.86965E-3 6.92185E-3 1.02927E-2 9.13662E-3 8.124E-3 3.19424E-2 3.77595E-2 3.8309E-2 2.45855E-2 1.80337E-2 1.99255E-2 1.30158E-2 2.04352E-2 3.53212E-2 3.27376E-2 3.16079E-3 1.25595E-3 1.71296E-3 3.32448E-3 3.60283E-3 2.46752E-3 -9999 -9999 -9999 -9999 -9999 -9999 -9999 -9999 -9999 -9999 -9999 -9999 -9999 -9999 -9999 -9999 -9999 -9999 -9999 -9999 -9999 -9999 -9999 -9999 -9999 -9999 -9999 -9999 -9999 -9999 -9999 -9999 -9999 -9999 -9999 -9999 -9999 -9999 -9999 -9999 -9999 -9999 -9999 -9999 -9999 -9999 -9999 -9999 -9999 -9999 -9999 -9999 -9999 -9999 -9999 -9999
-9999 -9999 -9999 -9999 -9999 -9999 -9999 -9999 -9999 -9999 -9999 -9999 -9999 -9999 -9999 -9999 -9999 -9999 -9999 -9999 -9999 -9999 -9999 -9999 -9999 -9999 -9999 -9999 -9999 -9999 -9999 -9999 -9999 -9999 -9999 -9999 -9999 -9999 -9999 -9999 -9999 -9999 1.96846E-1 1.45636E-2 3.94792E-3 3.09672E-3 2.40619E-3 2.77275E-3 1.45907E-2 2.76967E-2 1.60371E-2 5.7619E-3 1.11749E-2 5.95852E-3 5.39541E-3 1.10793E-2 1.84914E-2 2.66413E-2 3.63009E-2 1.87108E-2 1.10576E-2 1.0774E-2 2.776E-2 6.91885E-2 1.4555E-1 1.31518E-1 1.21402E-1 2.05005E-1 3.17009E-1 2.99796E-1 2.34186E-1 1.73135E-1 2.2536E-1 1.92848E-1 2.13796E-1 2.12964E-1 2.91945E-1 2.28007E-1 1.49499E-1 1.56357E-1 1.24673E-1 9.78702E-2 7.8269E-2 9.14361E-2 4.87901E-2 2.42006E-2 1.21106E-2 8.68612E-3 8.53057E-3 1.20848E-2 1.07134E-2 8.25886E-3 1.23379E-2 7.81866E-3 7.47776E-3 7.50061E-3 4.41111E-3 7.6419E-3 2.94845E-2 1.96971E-2 2.03952E-2 1.2472E-2 1.01967E-2 1.09193E-2 1.10693E-2 2.18585E-2 2.25285E-2 1.01775E-2 8.02421E-3 8.77183E-3 6.28818E-3 3.37928E-3 1.43183E-3 8.90751E-4 3.0801E-4 -9999 -9999 -9999 -9999 -9999 -9999 -9999 -9999 -9999 -9999 -9999 -9999 -9999 -9999 -9999 -9999 -9999 -9999 -9999 -9999 -9999 -9999 -9999 -9999 -9999 -9999 -9999 -9999 -9999 -9999 -9999 -9999 -9999 -9999 -9999 -9999 -9999 -9999 -9999 -9999 -9999 -9999 -9999 -9999 -9999 -9999 -9999 -9999 -9999 -9999 -9999 -9999 -9999 -9999 -9999
-9999 -9999 -9999 -9999 -9999 -9999 -9999 -9999 -9999 -9999 -9999 -9999 -9999 -9999 -9999 -9999 -9999 -9999 -9999 -9999 -9999 -9999 -9999 -9999 -9999 -9999 -9999 -9999 -9999 -9999 -9999 -9999 -9999 -9999 -9999 -9999 -9999 -9999 -9999 -9999 -9999 -9999 3.85765E-1 5.15535E-2 6.56745E-3 3.77416E-3 2.10538E-3 1.96172E-3 1.94921E-2 4.11197E-2 2.0639E-2 8.8303E-3 8.6039E-3 5.16506E-3 5.41357E-3 9.29863E-3 1.2656E-2 2.53421E-2 4.67283E-2 4.15272E-2 1.56473E-2 1.092E-2 2.12569E-2 6.21225E-2 1.54062E-1 1.18855E-1 1.4744E-1 1.49922E-1 1.63507E-1 1.77097E-1 2.17834E-1 2.3364E-1 2.99742E-1 2.30825E-1 1.4138E-1 1.49492E-1 1.47115E-1 1.72187E-1 1.72612E-1 1.24579E-1 1.00743E-1 6.04279E-2 3.38149E-2 3.43132E-2 4.1622E-2 2.40491E-2 9.51583E-3 4.04767E-3 4.03084E-3 8.08003E-3 1.07445E-2 7.91149E-3 8.18054E-3 5.29318E-3 1.25336E-2 3.48756E-3 4.9229E-3 7.43537E-3 1.32125E-2 1.6476E-2 1.05701E-2 7.02367E-3 5.04371E-3 7.3551E-3 1.34302E-2 1.50199E-2 2.21384E-2 2.06765E-2 1.76188E-2 3.78883E-3 2.67379E-3 5.15743E-3 3.30761E-3 -9999 -9999 -9999 -9999 -9999 -9999 -9999 -9999 -9999 -9999 -9999 -9999 -9999 -9999 -9999 -9999 -9999 -9999 -9999 -9999 -9999 -9999 -9999 -9999 -9999 -9999 -9999 -9999 -9999 -9999 -9999 -9999 -9999 -9999 -9999 -9999 -9999 -9999 -9999 -9999 -9999 -9999 -9999 -9999 -9999 -9999 -9999 -9999 -9999 -9999 -9999 -9999 -9999 -9999 -9999 -9999 -9999
-9999 -9999 -9999 -9999 -9999 -9999 -9999 -9999 -9999 -9999 -9999 -9999 -9999 -9999 -9999 -9999 -9999 -9999 -9999 -9999 -9999 -9999 -9999 -9999 -9999 -9999 -9999 -9999 -9999 -9999 -9999 -9999 -9999 -9999 -9999 -9999 -9999 -9999 -9999 -9999 -9999 -9999 3.47116E-1 1.35378E-2 3.01773E-3 5.41278E-3 6.15035E-3 4.22278E-3 1.14279E-2 3.10983E-2 1.54935E-2 3.85623E-3 5.32648E-3 8.76857E-3 4.15156E-3 7.17791E-3 8.63997E-3 1.63652E-2 2.69178E-2 3.32801E-2 1.29101E-2 1.02052E-2 1.57966E-2 5.74309E-2 1.17926E-1 1.14572E-1 1.33596E-1 1.61112E-1 1.71478E-1 1.25326E-1 1.5803E-1 2.15177E-1 2.66994E-1 2.45103E-1 1.19102E-1 8.62262E-2 1.08598E-1 1.3883E-1 1.65567E-1 1.07907E-1 1.0741E-1 6.07262E-2 3.63121E-2 2.43272E-2 2.96193E-2 2.25659E-2 1.31552E-2 6.44475E-3 6.33062E-3 4.30905E-3 7.94374E-3 1.18371E-2 4.91389E-3 7.94626E-3 6.57623E-3 3.93366E-3 6.70671E-3 2.14454E-2 4.95008E-3 2.26806E-2 3.35914E-2 5.9789E-3 4.81768E-3 6.88157E-3 2.08141E-2 1.81689E-2 2.87376E-2 1.17257E-2 1.36737E-2 2.53361E-3 5.40619E-3 5.23658E-3 3.01673E-3 1.50077E-3 4.21505E-4 -9999 -9999 -9999 -9999 -9999 -9999 -9999 -9999 -9999 -9999 -9999 -9999 -9999 -9999 -9999 -9999 -9999 -9999 -9999 -9999 -9999 -9999 -9999 -9999 -9999 -9999 -9999 -9999 -9999 -9999 -9999 -9999 -9999 -9999 -9999 -9999 -9999 -9999 -9999 -9999 -9999 -9999 -9999 -9999 -9999 -9999 -9999 -9999 -9999 -9999 -9999 -9999 -9999 -9999 -9999
-9999 -9999 -9999 -9999 -9999 -9999 -9999 -9999 -9999 -9999 -9999 -9999 -9999 -9999 -9999 -9999 -9999 -9999 -9999 -9999 -9999 -9999 -9999 -9999 -9999 -9999 -9999 -9999 -9999 -9999 -9999 -9999 -9999 -9999 -9999 -9999 -9999 -9999 -9999 -9999 -9999 -9999 1.5915E-1 1.86744E-2 3.28287E-3 2.54501E-3 6.48734E-3 4.4709E-3 6.32188E-3 1.02052E-2 6.93782E-3 5.44033E-3 7.04359E-3 3.84725E-3 2.51521E-3 4.67599E-3 5.29433E-3 8.50015E-3 1.48318E-2 1.53424E-2 8.73738E-3 1.28285E-2 1.09196E-2 3.93478E-2 9.97776E-2 1.07732E-1 1.34565E-1 1.5324E-1 1.86807E-1 1.98173E-1 2.0872E-1 2.64123E-1 2.11345E-1 2.0162E-1 1.20365E-1 1.14128E-1 1.11826E-1 1.23994E-1 1.48545E-1 1.34033E-1 1.2295E-1 6.82068E-2 3.24088E-2 1.60064E-2 3.29167E-2 2.68592E-2 1.71227E-2 1.41957E-2 4.69447E-3 2.33871E-3 5.28176E-3 1.29409E-2 5.63262E-3 2.98151E-3 4.27535E-3 3.75595E-3 1.23562E-2 2.19719E-2 4.08488E-3 2.07053E-2 2.69089E-2 6.48725E-3 6.76211E-3 1.05364E-2 1.09558E-2 1.60833E-2 2.92077E-2 4.59937E-3 6.56463E-3 8.37051E-3 6.84003E-3 2.2724E-3 4.79427E-3 1.09292E-3 3.29592E-3 -9999 -9999 -9999 -9999 -9999 -9999 -9999 -9999 -9999 -9999 -9999 -9999 -9999 -9999 -9999 -9999 -9999 -9999 -9999 -9999 -9999 -9999 -9999 -9999 -9999 -9999 -9999 -9999 -9999 -9999 -9999 -9999 -9999 -9999 -9999 -9999 -9999 -9999 -9999 -9999 -9999 -9999 -9999 -9999 -9999 -9999 -9999 -9999 -9999 -9999 -9999 -9999 -9999 -9999 -9999
-9999 -9999 -9999 -9999 -9999 -9999 -9999 -9999 -9999 -9999 -9999 -9999 -9999 -9999 -9999 -9999 -9999 -9999 -9999 -9999 -9999 -9999 -9999 -9999 -9999 -9999 -9999 -9999 -9999 -9999 -9999 -9999 -9999 -9999 -9999 -9999 -9999 -9999 -9999 -9999 -9999 -9999 4.06103E-2 3.50992E-3 1.66606E-3 2.64874E-3 2.59367E-3 1.92604E-3 4.19557E-3 1.79604E-2 1.86049E-2 3.40893E-3 1.67416E-3 1.60708E-3 1.88566E-3 4.21405E-3 5.67385E-3 8.26062E-3 1.01282E-2 7.61777E-3 7.38092E-3 2.1942E-2 1.85023E-2 2.78894E-2 7.64011E-2 8.9488E-2 1.22398E-1 1.19648E-1 1.82169E-1 1.6147E-1 2.20277E-1 3.60808E-1 3.68864E-1 2.9086E-1 1.68212E-1 1.83783E-1 1.29359E-1 8.49725E-2 9.82677E-2 1.24274E-1 1.45692E-1 4.49993E-2 1.93972E-2 1.41662E-2 1.86751E-2 2.14864E-2 2.04608E-2 1.68339E-2 6.56008E-3 1.07786E-2 8.68247E-3 8.28054E-3 2.64493E-3 7.742E-3 5.65351E-3 9.22296E-3 9.5729E-3 2.43864E-2 1.32312E-2 2.22771E-2 2.43362E-2 6.54098E-3 1.22222E-2 1.33193E-2 9.17175E-3 1.12919E-2 1.42512E-2 6.21167E-3 6.60802E-3 5.8304E-3 3.66645E-3 5.88846E-3 3.77302E-3 1.92862E-3 4.643E-3 1.27776E-3 -9999 -9999 -9999 -9999 -9999 -9999 -9999 -9999 -9999 -9999 -9999 -9999 -9999 -9999 -9999 -9999 -9999 -9999 -9999 -9999 -9999 -9999 -9999 -9999 -9999 -9999 -9999 -9999 -9999 -9999 -9999 -9999 -9999 -9999 -9999 -9999 -9999 -9999 -9999 -9999 -9999 -9999 -9999 -9999 -9999 -9999 -9999 -9999 -9999 -9999 -9999 -9999 -9999 -9999
-9999 -9999 -9999 -9999 -9999 -9999 -9999 -9999 -9999 -9999 -9999 -9999 -9999 -9999 -9999 -9999 -9999 -9999 -9999 -9999 -9999 -9999 -9999 -9999 -9999 -9999 -9999 -9999 -9999 -9999 -9999 -9999 -9999 -9999 -9999 -9999 -9999 -9999 -9999 -9999 -9999 -9999 -9999 1.16029E-2 2.18733E-3 3.65861E-3 3.07063E-3 2.67292E-3 1.00241E-2 6.81988E-3 1.48336E-2 1.3867E-3 9.96661E-4 1.35504E-3 2.71862E-3 4.00101E-3 5.85078E-3 9.18356E-3 7.67791E-3 4.33302E-3 1.06695E-2 1.43685E-2 2.00908E-2 3.04234E-2 5.71223E-2 1.0313E-1 1.12071E-1 1.11007E-1 1.29016E-1 2.03025E-1 2.46921E-1 2.85004E-1 2.51087E-1 2.1388E-1 1.86145E-1 9.30284E-2 6.34855E-2 2.58533E-2 3.0519E-2 4.93356E-2 6.46785E-2 4.24389E-2 1.70178E-2 1.01375E-2 1.83528E-2 1.96474E-2 2.14991E-2 1.75207E-2 9.14109E-3 5.11461E-3 5.62912E-3 5.77161E-3 7.27402E-3 1.06152E-2 6.19277E-3 7.49061E-3 6.81999E-3 1.4715E-2 1.87946E-2 5.58098E-2 4.59448E-2 2.04341E-2 8.72574E-3 5.63401E-3 6.86557E-3 4.25631E-3 5.02766E-3 1.26225E-2 9.56496E-3 3.79507E-3 5.6038E-3 6.08518E-3 3.22799E-3 4.11045E-3 2.47319E-3 -9999 -9999 -9999 -9999 -9999 -9999 -9999 -9999 -9999 -9999 -9999 -9999 -9999 -9999 -9999 -9999 -9999 -9999 -9999 -9999 -9999 -9999 -9999 -9999 -9999 -9999 -9999 -9999 -9999 -9999 -9999 -9999 -9999 -9999 -9999 -9999 -9999 -9999 -9999 -9999 -9999 -9999 -9999 -9999 -9999 -9999 -9999 -9999 -9999 -9999 -9999 -9999 -9999 -9999 -9999
-9999 -9999 -9999 -9999 -9999 -9999 -9999 -9999 -9999 -9999 -9999 -9999 -9999 -9999 -9999 -9999 -9999 -9999 -9999 -9999 -9999 -9999 -9999 -9999 -9999 -9999 -9999 -9999 -9999 -9999 -9999 -9999 -9999 -9999 -9999 -9999 -9999 -9999 -9999 -9999 -9999 -9999 -9999 1.63421E-2 2.23566E-3 2.72601E-3 3.40846E-3 5.49216E-3 7.97618E-3 2.90771E-2 5.87368E-3 1.40976E-3 1.07157E-3 1.0993E-3 2.57112E-3 2.69675E-3 5.20015E-3 8.06823E-3 9.7979E-3 1.29749E-2 1.35121E-2 7.67129E-3 1.62771E-2 3.46617E-2 7.59747E-2 1.12689E-1 1.6256E-1 1.21822E-1 1.20115E-1 1.75574E-1 2.25965E-1 1.79948E-1 1.5746E-1 1.0525E-1 5.64692E-2 3.77803E-2 1.40386E-2 9.63343E-3 6.46753E-3 7.07674E-3 3.1422E-2 2.84682E-2 1.15999E-2 7.13311E-3 8.34167E-3 1.99998E-2 2.16243E-2 1.56471E-2 9.34568E-3 3.98699E-3 4.38053E-3 7.55716E-3 1.10208E-2 6.27383E-3 5.40142E-3 3.95716E-3 3.88656E-3 8.80819E-3 6.11077E-3 1.26871E-2 1.00439E-1 2.61019E-2 7.33709E-3 4.16851E-3 4.71886E-3 4.47358E-3 4.3602E-3 1.0677E-2 6.01505E-3 3.30305E-3 5.19686E-3 6.06062E-3 4.86754E-3 2.80249E-3 -9999 -9999 -9999 -9999 -9999 -9999 -9999 -9999 -9999 -9999 -9999 -9999 -9999 -9999 -9999 -9999 -9999 -9999 -9999 -9999 -9999 -9999 -9999 -9999 -9999 -9999 -9999 -9999 -9999 -9999 -9999 -9999 -9999 -9999 -9999 -9999 -9999 -9999 -9999 -9999 -9999 -9999 -9999 -9999 -9999 -9999 -9999 -9999 -9999 -9999 -9999 -9999 -9999 -9999 -9999 -9999
-9999 -9999 -9999 -9999 -9999 -9999 -9999 -9999 -9999 -9999 -9999 -9999 -9999 -9999 -9999 -9999 -9999 -9999 -9999 -9999 -9999 -9999 -9999 -9999 -9999 -9999 -9999 -9999 -9999 -9999 -9999 -9999 -9999 -9999 -9999 -9999 -9999 -9999 -9999 -9999 -9999 -9999 -9999 9.67254E-2 2.66285E-3 1.16144E-3 2.85666E-3 2.07818E-3 7.99991E-3 4.35773E-2 4.057E-3 1.13457E-3 1.00532E-3 1.51388E-3 2.91975E-3 3.49767E-3 5.50958E-3 6.70261E-3 3.32993E-3 1.73734E-2 1.01146E-2 9.92174E-3 2.01147E-2 4.33183E-2 9.04315E-2 1.50391E-1 1.78756E-1 1.02055E-1 1.29386E-1 1.246E-1 9.53364E-2 1.18152E-1 1.22638E-1 7.05619E-2 2.42994E-2 1.64965E-2 7.35736E-3 5.39775E-3 4.04552E-3 7.5906E-3 4.12234E-2 2.74677E-2 9.42645E-3 8.69457E-3 1.63979E-2 1.46966E-2 1.81027E-2 1.09073E-2 6.37177E-3 3.65944E-3 5.60298E-3 7.57085E-3 8.09451E-3 9.58744E-3 4.59842E-3 2.75923E-3 4.37871E-3 7.00006E-3 8.60318E-3 1.56381E-2 5.87357E-2 1.84369E-2 3.84321E-3 6.49738E-3 5.04444E-3 1.87045E-3 2.12618E-3 5.48617E-3 5.61371E-3 4.10408E-3 7.64079E-3 5.25856E-3 3.04331E-3 -9999 -9999 -9999 -9999 -9999 -9999 -9999 -9999 -9999 -9999 -9999 -9999 -9999 -9999 -9999 -9999 -9999 -9999 -9999 -9999 -9999 -9999 -9999 -9999 -9999 -9999 -9999 -9999 -9999 -9999 -9999 -9999 -9999 -9999 -9999 -9999 -9999 -9999 -9999 -9999 -9999 -9999 -9999 -9999 -9999 -9999 -9999 -9999 -9999 -9999 -9999 -9999 -9999 -9999 -9999 -9999 -9999
-9999 -9999 -9999 -9999 -9999 -9999 -9999 -9999 -9999 -9999 -9999 -9999 -9999 -9999 -9999 -9999 -9999 -9999 -9999 -9999 -9999 -9999 -9999 -9999 -9999 -9999 -9999 -9999 -9999 -9999 -9999 -9999 -9999 -9999 -9999 -9999 -9999 -9999 -9999 -9999 -9999 -9999 -9999 8.18742E-3 1.21966E-3 1.35288E-3 7.21929E-4 3.54758E-3 1.48212E-2 3.95134E-3 7.28504E-4 1.20915E-3 2.50843E-3 2.12038E-3 2.2345E-3 2.26245E-3 4.72708E-3 1.56501E-2 4.56871E-3 1.81283E-2 1.83343E-2 1.28575E-2 2.15994E-2 4.85811E-2 1.01698E-1 1.37312E-1 1.01259E-1 9.87325E-2 1.02085E-1 9.4646E-2 9.30428E-2 9.22928E-2 1.02944E-1 9.7732E-2 4.77462E-2 2.2138E-2 9.33001E-3 6.14488E-3 1.10798E-2 2.96201E-2 5.00667E-2 1.82836E-2 9.93156E-3 8.12647E-3 1.64908E-2 1.93501E-2 1.18665E-2 1.30897E-2 4.42439E-3 3.73402E-3 1.60519E-3 6.74764E-3 7.27917E-3 1.54385E-2 2.70863E-3 2.27238E-3 8.8032E-3 1.05723E-2 8.60598E-3 6.76452E-3 1.21508E-2 2.53263E-2 1.04446E-2 3.73151E-3 4.74008E-3 2.5401E-3 1.36046E-3 5.54343E-3 5.30066E-3 2.51749E-3 1.02981E-2 2.23904E-3 -9999 -9999 -9999 -9999 -9999 -9999 -9999 -9999 -9999 -9999 -9999 -9999 -9999 -9999 -9999 -9999 -9999 -9999 -9999 -9999 -9999 -9999 -9999 -9999 -9999 -9999 -9999 -9999 -9999 -9999 -9999 -9999 -9999 -9999 -9999 -9999 -9999 -9999 -9999 -9999 -9999 -9999 -9999 -9999 -9999 -9999 -9999 -9999 -9999 -9999 -9999 -9999 -9999 -9999 -9999 -9999 -9999 -9999
-9999 -9999 -9999 -9999 -9999 -9999 -9999 -9999 -9999 -9999 -9999 -9999 -9999 -9999 -9999 -9999 -9999 -9999 -9999 -9999 -9999 -9999 -9999 -9999 -9999 -9999 -9999 -9999 -9999 -9999 -9999 -9999 -9999 -9999 -9999 -9999 -9999 -9999 -9999 -9999 -9999 -9999 4.44961E-2 1.58959E-3 1.8336E-3 6.96446E-4 3.71972E-3 1.37844E-2 8.53364E-3 1.5427E-3 1.17553E-3 1.98684E-3 1.80181E-3 3.14393E-3 3.38403E-3 2.10907E-3 5.29135E-3 1.02813E-2 2.90512E-3 1.23204E-2 3.31281E-2 1.60488E-2 2.03277E-2 4.33685E-2 9.09804E-2 9.68042E-2 9.77948E-2 8.55724E-2 7.89052E-2 1.01907E-1 9.96188E-2 8.19816E-2 6.69316E-2 8.65468E-2 1.22891E-1 8.35278E-2 3.73162E-2 3.31606E-2 4.99608E-2 6.70944E-2 5.53707E-2 1.67352E-2 6.44788E-3 3.55519E-3 7.08698E-3 1.59875E-2 1.0149E-2 6.25148E-3 4.52632E-3 7.13146E-3 4.90277E-3 7.93962E-3 7.18732E-3 8.98073E-3 1.90583E-3 7.74719E-3 1.79734E-2 7.16672E-3 8.83977E-3 9.8144E-3 6.63049E-3 2.00977E-2 1.9083E-2 1.27879E-2 6.46173E-3 2.56392E-3 1.49816E-3 7.6797E-3 5.09288E-3 2.76785E-3 3.56295E-3 -9999 -9999 -9999 -9999 -9999 -9999 -9999 -9999 -9999 -9999 -9999 -9999 -9999 -9999 -9999 -9999 -9999 -9999 -9999 -9999 -9999 -9999 -9999 -9999 -9999 -9999 -9999 -9999 -9999 -9999 -9999 -9999 -9999 -9999 -9999 -9999 -9999 -9999 -9999 -9999 -9999 -9999 -9999 -9999 -9999 -9999 -9999 -9999 -9999 -9999 -9999 -9999 -9999 -9999 -9999 -9999 -9999 -9999 -9999
-9999 -9999 -9999 -9999 -9999 -9999 -9999 -9999 -9999 -9999 -9999 -9999 -9999 -9999 -9999 -9999 -9999 -9999 -9999 -9999 -9999 -9999 -9999 -9999 -9999 -9999 -9999 -9999 -9999 -9999 -9999 -9999 -9999 -9999 -9999 -9999 -9999 -9999 -9999 -9999 -9999 -9999 2.08274E-2 9.27235E-4 1.27835E-3 5.54883E-4 5.02701E-3 1.46274E-3 7.18414E-4 6.8724E-4 1.10059E-3 2.51128E-3 4.95435E-3 1.18554E-2 5.42208E-3 2.04205E-3 -9999 6.13206E-3 2.85445E-3 2.13245E-2 3.23491E-2 1.67636E-2 1.77199E-2 3.76944E-2 7.89174E-2 1.13188E-1 8.57796E-2 7.57514E-2 5.93488E-2 6.97854E-2 7.36176E-2 8.07205E-2 6.563E-2 3.65849E-2 7.47814E-2 7.30507E-2 6.77302E-2 7.74553E-2 6.88209E-2 3.3445E-2 2.81269E-2 2.14163E-2 5.83389E-3 3.50067E-3 4.57062E-3 1.12323E-2 1.18701E-2 5.23966E-3 4.22892E-3 6.35886E-3 7.66873E-3 6.90606E-3 5.60449E-3 1.76954E-3 4.8088E-3 2.65712E-2 4.87974E-3 8.66308E-3 1.295E-2 1.15186E-2 6.99178E-3 4.40616E-3 1.28765E-2 1.04389E-2 1.68992E-2 2.98191E-3 1.22072E-3 5.86843E-3 6.2761E-3 1.95861E-3 1.74656E-3 -9999 -9999 -9999 -9999 -9999 -9999 -9999 -9999 -9999 -9999 -9999 -9999 -9999 -9999 -9999 -9999 -9999 -9999 -9999 -9999 -9999 -9999 -9999 -9999 -9999 -9999 -9999 -9999 -9999 -9999 -9999 -9999 -9999 -9999 -9999 -9999 -9999 -9999 -9999 -9999 -9999 -9999 -9999 -9999 -9999 -9999 -9999 -9999 -9999 -9999 -9999 -9999 -9999 -9999 -9999 -9999 -9999 -9999 -9999
-9999 -9999 -9999 -9999 -9999 -9999 -9999 -9999 -9999 -9999 -9999 -9999 -9999 -9999 -9999 -9999 -9999 -9999 -9999 -9999 -9999 -9999 -9999 -9999 -9999 -9999 -9999 -9999 -9999 -9999 -9999 -9999 -9999 -9999 -9999 -9999 -9999 -9999 -9999 -9999 -9999 -9999 2.31264E-2 2.72175E-3 1.47913E-3 6.95389E-4 1.60679E-3 8.94144E-3 1.04763E-3 1.43803E-3 1.00571E-3 2.02586E-3 1.33724E-2 2.4576E-2 -9999 -9999 -9999 9.25072E-4 3.1207E-3 2.81644E-2 2.08074E-2 1.11839E-2 1.76261E-2 6.55602E-2 7.66473E-2 6.42871E-2 6.41402E-2 6.82031E-2 5.33734E-2 5.84818E-2 6.57793E-2 9.77792E-2 7.91263E-2 4.18623E-2 3.16546E-2 2.04673E-2 2.22318E-2 3.21805E-2 5.12246E-2 1.16177E-2 1.18094E-2 1.22615E-2 7.95057E-3 4.66804E-3 5.11351E-3 1.02714E-2 8.92112E-3 9.36574E-3 4.9754E-3 3.01418E-3 4.19366E-3 4.96812E-3 4.02926E-3 5.07636E-3 1.51229E-2 7.85622E-3 5.33463E-3 9.70746E-3 1.03044E-2 1.09219E-2 5.3534E-3 3.42065E-3 2.6297E-3 7.0643E-3 9.6523E-3 1.82187E-3 2.9705E-3 6.79463E-3 3.19406E-3 1.44269E-3 1.04669E-3 -9999 -9999 -9999 -9999 -9999 -9999 -9999 -9999 -9999 -9999 -9999 -9999 -9999 -9999 -9999 -9999 -9999 -9999 -9999 -9999 -9999 -9999 -9999 -9999 -9999 -9999 -9999 -9999 -9999 -9999 -9999 -9999 -9999 -9999 -9999 -9999 -9999 -9999 -9999 -9999 -9999 -9999 -9999 -9999 -9999 -9999 -9999 -9999 -9999 -9999 -9999 -9999 -9999 -9999 -9999 -9999 -9999 -9999 -9999
-9999 -9999 -9999 -9999 -9999 -9999 -9999 -9999 -9999 -9999 -9999 -9999 -9999 -9999 -9999 -9999 -9999 -9999 -9999 -9999 -9999 -9999 -9999 -9999 -9999 -9999 -9999 -9999 -9999 -9999 -9999 -9999 -9999 -9999 -9999 -9999 -9999 -9999 -9999 -9999 -9999 -9999 -9999 8.54738E-2 2.37727E-3 9.7798E-4 8.80792E-3 5.03522E-3 2.00411E-3 8.92681E-3 1.40864E-3 1.5374E-3 5.79627E-3 4.13689E-2 -9999 -9999 -9999 2.63935E-3 4.79329E-3 7.96745E-3 9.26511E-3 9.99728E-3 2.01082E-2 4.76917E-2 9.21423E-2 5.21825E-2 3.73135E-2 4.06469E-2 4.23232E-2 3.90808E-2 4.25578E-2 4.31735E-2 3.15299E-2 2.25146E-2 2.89879E-2 1.77007E-2 9.80389E-3 3.08521E-2 4.88098E-2 1.41091E-2 1.13158E-2 1.2568E-2 1.22515E-2 5.33186E-3 3.61859E-3 8.86152E-3 7.26982E-3 8.3083E-3 6.98104E-3 2.26588E-3 3.71822E-3 1.19493E-3 3.76034E-3 1.01211E-2 1.1852E-2 5.71446E-3 7.37993E-3 6.37187E-3 7.36218E-3 1.47648E-2 4.44956E-3 3.79367E-3 3.00597E-3 7.31738E-3 4.81956E-3 4.12153E-3 4.25571E-3 1.60394E-3 6.46111E-4 1.13753E-3 1.14667E-3 1.29971E-3 -9999 -9999 -9999 -9999 -9999 -9999 -9999 -9999 -9999 -9999 -9999 -9999 -9999 -9999 -9999 -9999 -9999 -9999 -9999 -9999 -9999 -9999 -9999 -9999 -9999 -9999 -9999 -9999 -9999 -9999 -9999 -9999 -9999 -9999 -9999 -9999 -9999 -9999 -9999 -9999 -9999 -9999 -9999 -9999 -9999 -9999 -9999 -9999 -9999 -9999 -9999 -9999 -9999 -9999 -9999 -9999 -9999 -9999
-9999 -9999 -9999 -9999 -9999 -9999 -9999 -9999 -9999 -9999 -9999 -9999 -9999 -9999 -9999 -9999 -9999 -9999 -9999 -9999 -9999 -9999 -9999 -9999 -9999 -9999 -9999 -9999 -9999 -9999 -9999 -9999 -9999 -9999 -9999 -9999 -9999 -9999 -9999 -9999 -9999 -9999 -9999 9.81568E-2 4.62102E-3 1.07189E-3 8.17824E-3 2.36271E-3 2.88517E-2 4.48346E-3 1.11326E-3 3.58754E-3 6.99258E-3 -9999 -9999 -9999 -9999 -9999 -9999 2.26642E-3 2.99529E-3 5.5674E-3 1.37105E-2 6.73309E-2 8.04161E-2 1.01383E-1 4.36261E-2 2.1076E-2 1.84904E-2 1.73963E-2 2.42474E-2 2.4343E-2 2.54235E-2 1.84479E-2 1.49592E-2 1.04222E-2 1.86171E-2 4.24948E-2 2.40097E-2 1.58431E-2 1.77947E-2 1.75787E-2 1.19316E-2 5.53253E-3 2.21692E-3 6.01205E-3 8.52025E-3 3.30582E-3 4.11272E-3 2.75459E-3 4.32896E-3 1.6055E-3 3.65617E-3 8.34781E-3 5.05113E-3 5.03823E-3 5.55295E-3 6.68196E-3 1.1237E-2 8.61992E-3 9.85526E-3 8.67025E-3 4.15466E-3 3.27263E-3 6.15067E-3 3.54706E-3 1.88629E-3 6.9571E-4 7.17138E-4 4.35683E-4 1.45072E-3 -9999 -9999 -9999 -9999 -9999 -9999 -9999 -9999 -9999 -9999 -9999 -9999 -9999 -9999 -9999 -9999 -9999 -9999 -9999 -9999 -9999 -9999 -9999 -9999 -9999 -9999 -9999 -9999 -9999 -9999 -9999 -9999 -9999 -9999 -9999 -9999 -9999 -9999 -9999 -9999 -9999 -9999 -9999 -9999 -9999 -9999 -9999 -9999 -9999 -9999 -9999 -9999 -9999 -9999 -9999 -9999 -9999 -9999 -9999
-9999 -9999 -9999 -9999 -9999 -9999 -9999 -9999 -9999 -9999 -9999 -9999 -9999 -9999 -9999 -9999 -9999 -9999 -9999 -9999 -9999 -9999 -9999 -9999 -9999 -9999 -9999 -9999 -9999 -9999 -9999 -9999 -9999 -9999 -9999 -9999 -9999 -9999 -9999 -9999 -9999 -9999 -9999 9.39496E-2 7.60391E-3 1.27448E-3 6.39899E-3 4.4901E-3 4.7193E-3 9.86535E-4 5.5987E-4 7.91763E-4 1.4361E-3 -9999 -9999 -9999 -9999 -9999 -9999 -9999 5.58671E-3 1.71048E-2 3.37367E-2 7.27335E-2 7.06177E-2 6.25732E-2 4.83986E-2 1.70892E-2 9.48087E-3 1.03509E-2 3.479E-2 2.12116E-2 1.43566E-2 9.93224E-3 8.0782E-3 7.8113E-3 1.90429E-2 2.23083E-2 1.27628E-2 1.00456E-2 1.12047E-2 1.1678E-2 7.55594E-3 2.99085E-3 1.21307E-3 3.53619E-3 4.75651E-3 3.19942E-3 5.04701E-3 4.96399E-3 6.89656E-3 4.08051E-3 2.88067E-3 7.79902E-3 4.74202E-3 3.15142E-3 4.94495E-3 4.79465E-3 4.49109E-3 3.23144E-3 2.85438E-3 2.11091E-3 4.16517E-3 2.26814E-3 3.7671E-3 2.68836E-3 1.3406E-3 7.7007E-4 7.64396E-4 3.66858E-4 -9999 -9999 -9999 -9999 -9999 -9999 -9999 -9999 -9999 -9999 -9999 -9999 -9999 -9999 -9999 -9999 -9999 -9999 -9999 -9999 -9999 -9999 -9999 -9999 -9999 -9999 -9999 -9999 -9999 -9999 -9999 -9999 -9999 -9999 -9999 -9999 -9999 -9999 -9999 -9999 -9999 -9999 -9999 -9999 -9999 -9999 -9999 -9999 -9999 -9999 -9999 -9999 -9999 -9999 -9999 -9999 -9999 -9999 -9999 -9999
-9999 -9999 -9999 -9999 -9999 -9999 -9999 -9999 -9999 -9999 -9999 -9999 -9999 -9999 -9999 -9999 -9999 -9999 -9999 -9999 -9999 -9999 -9999 -9999 -9999 -9999 -9999 -9999 -9999 -9999 -9999 -9999 -9999 -9999 -9999 -9999 -9999 -9999 -9999 -9999 -9999 -9999 -9999 -9999 1.82335E-1 1.77151E-3 1.07267E-3 1.34672E-2 2.2538E-3 8.13416E-4 8.19539E-4 1.05671E-3 -9999 -9999 -9999 -9999 -9999 -9999 -9999 -9999 -9999 3.27419E-2 4.76084E-2 4.7999E-2 3.92168E-2 2.87127E-2 1.48877E-2 8.3149E-3 6.46266E-3 7.71008E-3 2.09336E-2 2.70351E-2 2.28926E-2 1.04261E-2 1.37005E-2 2.05839E-2 2.58388E-2 2.11984E-2 1.09741E-2 7.35545E-3 8.89951E-3 6.15648E-3 3.44243E-3 1.36515E-3 1.37942E-3 3.35709E-3 2.18672E-3 3.10562E-3 5.77609E-3 5.08737E-3 4.69277E-3 2.4809E-3 4.63041E-3 3.24374E-3 4.16905E-3 3.02123E-3 3.0012E-3 6.51968E-3 3.60959E-3 3.92153E-3 2.12141E-3 1.15155E-3 1.85322E-3 3.2954E-3 1.14046E-3 1.34827E-3 2.3152E-3 3.67189E-4 -9999 -9999 -9999 -9999 -9999 -9999 -9999 -9999 -9999 -9999 -9999 -9999 -9999 -9999 -9999 -9999 -9999 -9999 -9999 -9999 -9999 -9999 -9999 -9999 -9999 -9999 -9999 -9999 -9999 -9999 -9999 -9999 -9999 -9999 -9999 -9999 -9999 -9999 -9999 -9999 -9999 -9999 -9999 -9999 -9999 -9999 -9999 -9999 -9999 -9999 -9999 -9999 -9999 -9999 -9999 -9999 -9999 -9999 -9999 -9999 -9999 -9999
-9999 -9999 -9999 -9999 -9999 -9999 -9999 -9999 -9999 -9999 -9999 -9999 -9999 -9999 -9999 -9999 -9999 -9999 -9999 -9999 -9999 -9999 -9999 -9999 -9999 -9999 -9999 -9999 -9999 -9999 -9999 -9999 -9999 -9999 -9999 -9999 -9999 -9999 -9999 -9999 -9999 -9999 -9999 -9999 1.15717E-1 1.49213E-3 1.14841E-2 4.6027E-3 1.01256E-3 1.80189E-3 1.33201E-3 -9999 -9999 -9999 -9999 -9999 -9999 -9999 -9999 -9999 -9999 -9999 -9999 4.9658E-2 3.45726E-2 1.6338E-2 7.10898E-3 5.17247E-3 5.61018E-3 7.00421E-3 1.16658E-2 4.1511E-2 3.95284E-2 3.3168E-2 3.52314E-2 2.82434E-2 1.28912E-2 1.60405E-2 1.18476E-2 1.10872E-2 8.04486E-3 8.28569E-3 2.62755E-3 1.42922E-3 3.35979E-3 5.27108E-3 3.21826E-3 3.19446E-3 5.4238E-3 3.70811E-3 3.66673E-3 2.23355E-3 3.17253E-3 2.814E-3 5.79904E-3 3.11165E-3 2.03458E-3 2.66603E-3 6.88807E-3 6.25437E-3 3.20208E-3 1.21481E-3 6.17522E-4 1.23115E-3 2.32479E-3 5.98891E-4 4.23408E-4 -9999 -9999 -9999 -9999 -9999 -9999 -9999 -9999 -9999 -9999 -9999 -9999 -9999 -9999 -9999 -9999 -9999 -9999 -9999 -9999 -9999 -9999 -9999 -9999 -9999 -9999 -9999 -9999 -9999 -9999 -9999 -9999 -9999 -9999 -9999 -9999 -9999 -9999 -9999 -9999 -9999 -9999 -9999 -9999 -9999 -9999 -9999 -9999 -9999 -9999 -9999 -9999 -9999 -9999 -9999 -9999 -9999 -9999 -9999 -9999 -9999 -9999 -9999
-9999 -9999 -9999 -9999 -9999 -9999 -9999 -9999 -9999 -9999 -9999 -9999 -9999 -9999 -9999 -9999 -9999 -9999 -9999 -9999 -9999 -9999 -9999 -9999 -9999 -9999 -9999 -9999 -9999 -9999 -9999 -9999 -9999 -9999 -9999 -9999 -9999 -9999 -9999 -9999 -9999 -9999 -9999 -9999 1.30757E-1 7.4563E-3 3.76903E-2 2.09843E-3 1.04783E-3 -9999 -9999 -9999 -9999 -9999 -9999 -9999 -9999 -9999 -9999 -9999 -9999 -9999 -9999 1.56635E-2 1.26409E-2 1.02478E-2 6.78905E-3 6.13931E-3 6.0607E-3 6.80663E-3 7.24805E-3 1.18595E-2 1.43404E-2 2.60882E-2 1.52697E-2 8.0192E-3 2.72538E-3 8.83082E-3 1.52125E-2 5.07561E-3 5.49797E-3 4.43934E-3 2.3073E-3 1.54359E-3 3.79419E-3 8.46007E-3 4.81797E-3 3.05109E-3 2.75522E-3 2.96399E-3 1.88355E-3 1.2171E-3 2.21307E-3 1.85987E-3 3.32417E-3 8.45635E-4 9.93189E-4 1.85416E-3 1.6531E-3 5.39607E-3 2.77957E-3 1.85508E-3 4.65797E-4 5.70599E-4 1.2974E-3 4.843E-4 -9999 -9999 -9999 -9999 -9999 -9999 -9999 -9999 -9999 -9999 -9999 -9999 -9999 -9999 -9999 -9999 -9999 -9999 -9999 -9999 -9999 -9999 -9999 -9999 -9999 -9999 -9999 -9999 -9999 -9999 -9999 -9999 -9999 -9999 -9999 -9999 -9999 -9999 -9999 -9999 -9999 -9999 -9999 -9999 -9999 -9999 -9999 -9999 -9999 -9999 -9999 -9999 -9999 -9999 -9999 -9999 -9999 -9999 -9999 -9999 -9999 -9999 -9999 -9999
-9999 -9999 -9999 -9999 -9999 -9999 -9999 -9999 -9999 -9999 -9999 -9999 -9999 -9999 -9999 -9999 -9999 -9999 -9999 -9999 -9999 -9999 -9999 -9999 -9999 -9999 -9999 -9999 -9999 -9999 -9999 -9999 -9999 -9999 -9999 -9999 -9999 -9999 -9999 -9999 -9999 -9999 -9999 -9999 1.39328E-1 1.41793E-2 3.31316E-2 1.75969E-3 1.23147E-3 -9999 -9999 -9999 -9999 -9999 -9999 -9999 -9999 -9999 -9999 -9999 -9999 -9999 -9999 7.37832E-3 3.67763E-3 2.53604E-3 4.1412E-3 5.55584E-3 4.23321E-3 3.83713E-3 5.25567E-3 6.39948E-3 6.50139E-3 7.62717E-3 8.29025E-3 4.45268E-3 2.53604E-3 6.18314E-3 1.24219E-2 4.21611E-3 2.87435E-3 3.51967E-3 1.82862E-3 9.53273E-4 2.46465E-3 7.28551E-3 5.87113E-3 2.72895E-3 2.2679E-3 3.00819E-3 1.72604E-3 1.89742E-3 1.90761E-3 1.82355E-3 2.72714E-3 1.59601E-3 1.10208E-3 1.92189E-3 1.15978E-3 1.10974E-3 1.26185E-3 1.19306E-3 1.07455E-3 2.10964E-4 6.86778E-4 6.51708E-4 -9999 -9999 -9999 -9999 -9999 -9999 -9999 -9999 -9999 -9999 -9999 -9999 -9999 -9999 -9999 -9999 -9999 -9999 -9999 -9999 -9999 -9999 -9999 -9999 -9999 -9999 -9999 -9999 -9999 -9999 -9999 -9999 -9999 -9999 -9999 -9999 -9999 -9999 -9999 -9999 -9999 -9999 -9999 -9999 -9999 -9999 -9999 -9999 -9999 -9999 -9999 -9999 -9999 -9999 -9999 -9999 -9999 -9999 -9999 -9999 -9999 -9999 -9999 -9999
-9999 -9999 -9999 -9999 -9999 -9999 -9999 -9999 -9999 -9999 -9999 -9999 -9999 -9999 -9999 -9999 -9999 -9999 -9999 -9999 -9999 -9999 -9999 -9999 -9999 -9999 -9999 -9999 -9999 -9999 -9999 -9999 -9999 -9999 -9999 -9999 -9999 -9999 -9999 -9999 -9999 -9999 -9999 -9999 9.10274E-2 9.15962E-3 1.27102E-1 4.04384E-2 1.39003E-2 -9999 -9999 -9999 -9999 -9999 -9999 -9999 -9999 -9999 -9999 -9999 -9999 -9999 -9999 -9999 -9999 2.43452E-3 2.71616E-3 3.30308E-3 2.93673E-3 4.38074E-3 3.65071E-3 8.17985E-3 6.59914E-3 5.24159E-3 3.98116E-3 2.55311E-3 3.25749E-3 1.03183E-2 1.21102E-2 2.30445E-3 1.84718E-3 2.07893E-3 1.28057E-3 9.3063E-4 2.32465E-3 4.36999E-3 1.81729E-3 1.59261E-3 2.07706E-3 2.32135E-3 9.69274E-4 7.99276E-4 1.98708E-3 1.65526E-3 1.33986E-3 1.8678E-3 1.98934E-3 1.1374E-3 7.17273E-4 5.90961E-4 7.29742E-4 8.63755E-4 1.28507E-3 8.50095E-4 1.03585E-3 -9999 -9999 -9999 -9999 -9999 -9999 -9999 -9999 -9999 -9999 -9999 -9999 -9999 -9999 -9999 -9999 -9999 -9999 -9999 -9999 -9999 -9999 -9999 -9999 -9999 -9999 -9999 -9999 -9999 -9999 -9999 -9999 -9999 -9999 -9999 -9999 -9999 -9999 -9999 -9999 -9999 -9999 -9999 -9999 -9999 -9999 -9999 -9999 -9999 -9999 -9999 -9999 -9999 -9999 -9999 -9999 -9999 -9999 -9999 -9999 -9999 -9999 -9999 -9999 -9999
-9999 -9999 -9999 -9999 -9999 -9999 -9999 -9999 -9999 -9999 -9999 -9999 -9999 -9999 -9999 -9999 -9999 -9999 -9999 -9999 -9999 -9999 -9999 -9999 -9999 -9999 -9999 -9999 -9999 -9999 -9999 -9999 -9999 -9999 -9999 -9999 -9999 -9999 -9999 -9999 -9999 -9999 -9999 -9999 5.09338E-2 2.80192E-2 2.87272E-2 6.93363E-3 1.42839E-3 1.31782E-3 -9999 -9999 -9999 -9999 -9999 -9999 -9999 -9999 -9999 -9999 -9999 -9999 -9999 -9999 -9999 3.44915E-3 3.18194E-3 4.17676E-3 1.78808E-3 3.69263E-3 3.75496E-3 6.18906E-3 3.94156E-3 4.08308E-3 3.89694E-3 3.52059E-3 2.7322E-3 4.53077E-3 1.16846E-2 4.62199E-3 3.36367E-3 1.86646E-3 1.27629E-3 6.16823E-4 1.78348E-3 3.12832E-3 1.97546E-3 1.94158E-3 3.08391E-3 2.46622E-3 9.81518E-4 7.34408E-4 8.03792E-4 8.99673E-4 8.42547E-4 1.55946E-3 2.13639E-3 1.28137E-3 6.11746E-4 6.07132E-4 1.15999E-3 1.2607E-3 9.3118E-4 1.33695E-3 9.32348E-4 -9999 -9999 -9999 -9999 -9999 -9999 -9999 -9999 -9999 -9999 -9999 -9999 -9999 -9999 -9999 -9999 -9999 -9999 -9999 -9999 -9999 -9999 -9999 -9999 -9999 -9999 -9999 -9999 -9999 -9999 -9999 -9999 -9999 -9999 -9999 -9999 -9999 -9999 -9999 -9999 -9999 -9999 -9999 -9999 -9999 -9999 -9999 -9999 -9999 -9999 -9999 -9999 -9999 -9999 -9999 -9999 -9999 -9999 -9999 -9999 -9999 -9999 -9999 -9999 -9999
-9999 -9999 -9999 -9999 -9999 -9999 -9999 -9999 -9999 -9999 -9999 -9999 -9999 -9999 -9999 -9999 -9999 -9999 -9999 -9999 -9999 -9999 -9999 -9999 -9999 -9999 -9999 -9999 -9999 -9999 -9999 -9999 -9999 -9999 -9999 -9999 -9999 -9999 -9999 -9999 -9999 -9999 -9999 -9999 -9999 6.09709E-2 3.38179E-3 3.06581E-3 2.02312E-3 -9999 -9999 -9999 -9999 -9999 -9999 -9999 -9999 -9999 -9999 -9999 -9999 -9999 -9999 -9999 -9999 -9999 3.48788E-3 1.78309E-3 4.01336E-3 7.63033E-3 5.257E-3 6.7605E-3 4.41825E-3 3.95949E-3 4.54893E-3 4.90697E-3 3.04833E-3 1.34145E-3 4.44081E-3 1.31355E-2 4.3907E-3 3.13182E-3 1.19332E-3 5.90956E-4 1.04061E-3 1.80392E-3 1.75219E-3 1.71846E-3 2.4806E-3 1.97865E-3 9.34343E-4 7.29105E-4 1.10287E-3 1.0227E-3 1.32548E-3 1.32543E-3 1.1719E-3 1.6324E-3 8.17862E-4 6.9292E-4 1.41223E-3 9.56862E-4 1.27776E-3 1.17896E-3 -9999 -9999 -9999 -9999 -9999 -9999 -9999 -9999 -9999 -9999 -9999 -9999 -9999 -9999 -9999 -9999 -9999 -9999 -9999 -9999 -9999 -9999 -9999 -9999 -9999 -9999 -9999 -9999 -9999 -9999 -9999 -9999 -9999 -9999 -9999 -9999 -9999 -9999 -9999 -9999 -9999 -9999 -9999 -9999 -9999 -9999 -9999 -9999 -9999 -9999 -9999 -9999 -9999 -9999 -9999 -9999 -9999 -9999 -9999 -9999 -9999 -9999 -9999 -9999 -9999 -9999
-9999 -9999 -9999 -9999 -9999 -9999 -9999 -9999 -9999 -9999 -9999 -9999 -9999 -9999 -9999 -9999 -9999 -9999 -9999 -9999 -9999 -9999 -9999 -9999 -9999 -9999 -9999 -9999 -9999 -9999 -9999 -9999 -9999 -9999 -9999 -9999 -9999 -9999 -9999 -9999 -9999 -9999 -9999 -9999 -9999 4.35283E-2 9.53648E-2 5.08366E-3 1.15E-3 -9999 -9999 -9999 -9999 -9999 -9999 -9999 -9999 -9999 -9999 -9999 -9999 -9999 -9999 -9999 -9999 -9999 -9999 -9999 5.20022E-3 6.03261E-3 3.61328E-3 3.71701E-3 5.18664E-3 5.49617E-3 5.89149E-3 4.03134E-3 1.95905E-3 7.18558E-4 1.91945E-3 9.30582E-3 7.17921E-3 2.83494E-3 8.25982E-4 7.71437E-4 1.72797E-3 1.43082E-3 1.0279E-3 7.04855E-4 8.37261E-4 1.61876E-3 1.06766E-3 7.84434E-4 6.25482E-4 6.26696E-4 9.08043E-4 5.74891E-4 7.67586E-4 1.64832E-3 7.74572E-4 3.84793E-4 4.11906E-4 5.0155E-4 5.0088E-4 -9999 -9999 -9999 -9999 -9999 -9999 -9999 -9999 -9999 -9999 -9999 -9999 -9999 -9999 -9999 -9999 -9999 -9999 -9999 -9999 -9999 -9999 -9999 -9999 -9999 -9999 -9999 -9999 -9999 -9999 -9999 -9999 -9999 -9999 -9999 -9999 -9999 -9999 -9999 -9999 -9999 -9999 -9999 -9999 -9999 -9999 -9999 -9999 -9999 -9999 -9999 -9999 -9999 -9999 -9999 -9999 -9999 -9999 -9999 -9999 -9999 -9999 -9999 -9999 -9999 -9999 -9999
-9999 -9999 -9999 -9999 -9999 -9999 -9999 -9999 -9999 -9999 -9999 -9999 -9999 -9999 -9999 -9999 -9999 -9999 -9999 -9999 -9999 -9999 -9999 -9999 -9999 -9999 -9999 -9999 -9999 -9999 -9999 -9999 -9999 -9999 -9999 -9999 -9999 -9999 -9999 -9999 -9999 -9999 -9999 -9999 -9999 -9999 -9999 6.08706E-2 1.72344E-3 4.9018E-3 -9999 -9999 -9999 -9999 -9999 -9999 -9999 -9999 -9999 -9999 -9999 -9999 -9999 -9999 -9999 -9999 -9999 7.10555E-3 1.81611E-2 8.62447E-3 2.57118E-3 3.12355E-3 3.79363E-3 3.89042E-3 3.07673E-3 2.43691E-3 8.1157E-4 8.21545E-4 2.76152E-3 5.14519E-3 3.20046E-3 1.99965E-3 7.33552E-4 7.68672E-4 2.65463E-3 2.31426E-3 7.41475E-4 5.86797E-4 4.96753E-4 1.13087E-3 1.15678E-3 1.15651E-3 9.15227E-4 5.09346E-4 3.22731E-4 3.1602E-4 5.89354E-4 6.61721E-4 6.5049E-4 5.59777E-4 3.85012E-4 3.76892E-4 2.16756E-4 -9999 -9999 -9999 -9999 -9999 -9999 -9999 -9999 -9999 -9999 -9999 -9999 -9999 -9999 -9999 -9999 -9999 -9999 -9999 -9999 -9999 -9999 -9999 -9999 -9999 -9999 -9999 -9999 -9999 -9999 -9999 -9999 -9999 -9999 -9999 -9999 -9999 -9999 -9999 -9999 -9999 -9999 -9999 -9999 -9999 -9999 -9999 -9999 -9999 -9999 -9999 -9999 -9999 -9999 -9999 -9999 -9999 -9999 -9999 -9999 -9999 -9999 -9999 -9999 -9999 -9999 -9999
-9999 -9999 -9999 -9999 -9999 -9999 -9999 -9999 -9999 -9999 -9999 -9999 -9999 -9999 -9999 -9999 -9999 -9999 -9999 -9999 -9999 -9999 -9999 -9999 -9999 -9999 -9999 -9999 -9999 -9999 -9999 -9999 -9999 -9999 -9999 -9999 -9999 -9999 -9999 -9999 -9999 -9999 -9999 -9999 -9999 -9999 -9999 1.26406E-1 3.29756E-2 -9999 -9999 -9999 -9999 -9999 -9999 -9999 -9999 -9999 -9999 -9999 -9999 -9999 -9999 -9999 -9999 -9999 -9999 -9999 1.17588E-2 1.07724E-2 4.53506E-3 2.70069E-3 2.74952E-3 2.65676E-3 2.50454E-3 1.67093E-3 1.42274E-3 2.61502E-3 6.31177E-3 4.4667E-3 2.44393E-3 2.0163E-3 8.49843E-4 7.88107E-4 2.05032E-3 8.65822E-4 5.75565E-4 6.29066E-4 5.47845E-4 6.48657E-4 1.19586E-3 1.0801E-3 1.31364E-3 8.26697E-4 3.62404E-4 1.14757E-4 1.91148E-4 3.56311E-4 3.19659E-4 3.49418E-4 3.69909E-4 3.49609E-4 2.14256E-4 -9999 -9999 -9999 -9999 -9999 -9999 -9999 -9999 -9999 -9999 -9999 -9999 -9999 -9999 -9999 -9999 -9999 -9999 -9999 -9999 -9999 -9999 -9999 -9999 -9999 -9999 -9999 -9999 -9999 -9999 -9999 -9999 -9999 -9999 -9999 -9999 -9999 -9999 -9999 -9999 -9999 -9999 -9999 -9999 -9999 -9999 -9999 -9999 -9999 -9999 -9999 -9999 -9999 -9999 -9999 -9999 -9999 -9999 -9999 -9999 -9999 -9999 -9999 -9999 -9999 -9999 -9999
-9999 -9999 -9999 -9999 -9999 -9999 -9999 -9999 -9999 -9999 -9999 -9999 -9999 -9999 -9999 -9999 -9999 -9999 -9999 -9999 -9999 -9999 -9999 -9999 -9999 -9999 -9999 -9999 -9999 -9999 -9999 -9999 -9999 -9999 -9999 -9999 -9999 -9999 -9999 -9999 -9999 -9999 -9999 -9999 -9999 -9999 -9999 -9999 1.19724E-1 -9999 -9999 -9999 -9999 -9999 -9999 -9999 -9999 -9999 -9999 -9999 -9999 -9999 -9999 -9999 -9999 -9999 2.73095E-3 1.24262E-3 4.30393E-3 2.07941E-2 1.21514E-2 2.53648E-3 3.36387E-3 2.18352E-3 1.24303E-3 1.71761E-3 1.61045E-3 3.34576E-3 4.12384E-3 3.12833E-3 1.09049E-3 1.18351E-3 9.14891E-4 5.20394E-4 1.67186E-3 1.80036E-3 1.0947E-3 6.08637E-4 5.57203E-4 5.73769E-4 1.12913E-3 1.37582E-3 1.28314E-3 8.62713E-4 5.33879E-4 1.42667E-4 2.27912E-4 2.66214E-4 2.39513E-4 1.98276E-4 2.59921E-4 2.6621E-4 2.62298E-4 -9999 -9999 -9999 -9999 -9999 -9999 -9999 -9999 -9999 -9999 -9999 -9999 -9999 -9999 -9999 -9999 -9999 -9999 -9999 -9999 -9999 -9999 -9999 -9999 -9999 -9999 -9999 -9999 -9999 -9999 -9999 -9999 -9999 -9999 -9999 -9999 -9999 -9999 -9999 -9999 -9999 -9999 -9999 -9999 -9999 -9999 -9999 -9999 -9999 -9999 -9999 -9999 -9999 -9999 -9999 -9999 -9999 -9999 -9999 -9999 -9999 -9999 -9999 -9999 -9999 -9999 -9999
-9999 -9999 -9999 -9999 -9999 -9999 -9999 -9999 -9999 -9999 -9999 -9999 -9999 -9999 -9999 -9999 -9999 -9999 -9999 -9999 -9999 -9999 -9999 -9999 -9999 -9999 -9999 -9999 -9999 -9999 -9999 -9999 -9999 -9999 -9999 -9999 -9999 -9999 -9999 -9999 -9999 -9999 -9999 -9999 -9999 -9999 -9999 -9999 -9999 -9999 -9999 -9999 -9999 -9999 -9999 -9999 -9999 -9999 -9999 -9999 -9999 -9999 -9999 -9999 1.09916E-2 6.2519E-3 2.7408E-3 1.51504E-3 3.10208E-3 1.17937E-2 1.91145E-2 3.02423E-3 2.44855E-3 2.34045E-3 1.18762E-3 1.13047E-3 1.51475E-3 2.99841E-3 3.54069E-3 3.04237E-3 1.85406E-3 1.42201E-3 9.8853E-4 1.13815E-3 3.04217E-3 4.2369E-3 3.04362E-3 8.24853E-4 6.99544E-4 6.75226E-4 1.0832E-3 1.63495E-3 1.27809E-3 6.08375E-4 4.11148E-4 1.80572E-4 1.66718E-4 3.59528E-4 3.39486E-4 2.1432E-4 2.28023E-4 2.86833E-4 -9999 -9999 -9999 -9999 -9999 -9999 -9999 -9999 -9999 -9999 -9999 -9999 -9999 -9999 -9999 -9999 -9999 -9999 -9999 -9999 -9999 -9999 -9999 -9999 -9999 -9999 -9999 -9999 -9999 -9999 -9999 -9999 -9999 -9999 -9999 -9999 -9999 -9999 -9999 -9999 -9999 -9999 -9999 -9999 -9999 -9999 -9999 -9999 -9999 -9999 -9999 -9999 -9999 -9999 -9999 -9999 -9999 -9999 -9999 -9999 -9999 -9999 -9999 -9999 -9999 -9999 -9999 -9999
-9999 -9999 -9999 -9999 -9999 -9999 -9999 -9999 -9999 -9999 -9999 -9999 -9999 -9999 -9999 -9999 -9999 -9999 -9999 -9999 -9999 -9999 -9999 -9999 -9999 -9999 -9999 -9999 -9999 -9999 -9999 -9999 -9999 -9999 -9999 -9999 -9999 -9999 -9999 -9999 -9999 -9999 -9999 -9999 -9999 -9999 -9999 -9999 -9999 -9999 -9999 -9999 -9999 -9999 -9999 -9999 -9999 -9999 -9999 -9999 -9999 -9999 -9999 -9999 -9999 8.38861E-3 4.83794E-3 1.93503E-3 2.38703E-3 1.43389E-2 2.46248E-2 5.44193E-3 2.70331E-3 2.66274E-3 2.00002E-3 1.42463E-3 1.78479E-3 2.97361E-3 3.03105E-3 2.25848E-3 2.06862E-3 1.37193E-3 7.91954E-4 1.49678E-3 1.826E-3 1.96185E-3 2.75655E-3 1.81572E-3 1.58462E-3 1.81129E-3 1.15259E-3 7.73392E-4 6.37659E-4 4.90736E-4 2.98923E-4 1.62678E-4 1.77532E-4 2.31842E-4 3.28004E-4 4.09061E-4 2.88942E-4 -9999 -9999 -9999 -9999 -9999 -9999 -9999 -9999 -9999 -9999 -9999 -9999 -9999 -9999 -9999 -9999 -9999 -9999 -9999 -9999 -9999 -9999 -9999 -9999 -9999 -9999 -9999 -9999 -9999 -9999 -9999 -9999 -9999 -9999 -9999 -9999 -9999 -9999 -9999 -9999 -9999 -9999 -9999 -9999 -9999 -9999 -9999 -9999 -9999 -9999 -9999 -9999 -9999 -9999 -9999 -9999 -9999 -9999 -9999 -9999 -9999 -9999 -9999 -9999 -9999 -9999 -9999 -9999 -9999
-9999 -9999 -9999 -9999 -9999 -9999 -9999 -9999 -9999 -9999 -9999 -9999 -9999 -9999 -9999 -9999 -9999 -9999 -9999 -9999 -9999 -9999 -9999 -9999 -9999 -9999 -9999 -9999 -9999 -9999 -9999 -9999 -9999 -9999 -9999 -9999 -9999 -9999 -9999 -9999 -9999 -9999 -9999 -9999 -9999 -9999 -9999 -9999 -9999 -9999 -9999 -9999 -9999 -9999 -9999 -9999 -9999 -9999 -9999 -9999 -9999 -9999 -9999 -9999 -9999 1.39862E-2 1.017E-2 4.53881E-3 2.23223E-3 6.46711E-3 1.77242E-2 1.75679E-2 8.37292E-3 2.41058E-3 1.65826E-3 2.07098E-3 1.90527E-3 2.25628E-3 1.37604E-3 1.34196E-3 1.26338E-3 1.0854E-3 7.01929E-4 7.40854E-4 3.61594E-4 4.3055E-4 1.14557E-3 1.89757E-3 2.73071E-3 2.8656E-3 1.05302E-3 3.64508E-4 4.21502E-4 3.60419E-4 2.4178E-4 2.32751E-4 2.02357E-4 2.86826E-4 6.31561E-4 9.49263E-4 -9999 -9999 -9999 -9999 -9999 -9999 -9999 -9999 -9999 -9999 -9999 -9999 -9999 -9999 -9999 -9999 -9999 -9999 -9999 -9999 -9999 -9999 -9999 -9999 -9999 -9999 -9999 -9999 -9999 -9999 -9999 -9999 -9999 -9999 -9999 -9999 -9999 -9999 -9999 -9999 -9999 -9999 -9999 -9999 -9999 -9999 -9999 -9999 -9999 -9999 -9999 -9999 -9999 -9999 -9999 -9999 -9999 -9999 -9999 -9999 -9999 -9999 -9999 -9999 -9999 -9999 -9999 -9999 -9999 -9999
-9999 -9999 -9999 -9999 -9999 -9999 -9999 -9999 -9999 -9999 -9999 -9999 -9999 -9999 -9999 -9999 -9999 -9999 -9999 -9999 -9999 -9999 -9999 -9999 -9999 -9999 -9999 -9999 -9999 -9999 -9999 -9999 -9999 -9999 -9999 -9999 -9999 -9999 -9999 -9999 -9999 -9999 -9999 -9999 -9999 -9999 -9999 -9999 -9999 -9999 -9999 -9999 -9999 -9999 -9999 -9999 -9999 -9999 -9999 -9999 -9999 -9999 -9999 -9999 -9999 -9999 5.49263E-3 4.24621E-3 2.14558E-3 1.87747E-3 2.94979E-3 6.32266E-3 9.68768E-3 3.47848E-3 1.7768E-3 1.659E-3 1.87436E-3 2.34342E-3 8.15647E-4 7.93283E-4 7.48581E-4 1.50285E-3 6.80446E-4 5.05312E-4 2.74188E-4 4.10509E-4 5.84758E-4 1.24653E-3 1.9276E-3 1.10166E-3 4.76842E-4 4.42933E-4 4.68061E-4 3.16117E-4 2.4928E-4 2.02551E-4 1.25408E-4 1.97015E-4 2.67249E-4 -9999 -9999 -9999 -9999 -9999 -9999 -9999 -9999 -9999 -9999 -9999 -9999 -9999 -9999 -9999 -9999 -9999 -9999 -9999 -9999 -9999 -9999 -9999 -9999 -9999 -9999 -9999 -9999 -9999 -9999 -9999 -9999 -9999 -9999 -9999 -9999 -9999 -9999 -9999 -9999 -9999 -9999 -9999 -9999 -9999 -9999 -9999 -9999 -9999 -9999 -9999 -9999 -9999 -9999 -9999 -9999 -9999 -9999 -9999 -9999 -9999 -9999 -9999 -9999 -9999 -9999 -9999 -9999 -9999 -9999 -9999
-9999 -9999 -9999 -9999 -9999 -9999 -9999 -9999 -9999 -9999 -9999 -9999 -9999 -9999 -9999 -9999 -9999 -9999 -9999 -9999 -9999 -9999 -9999 -9999 -9999 -9999 -9999 -9999 -9999 -9999 -9999 -9999 -9999 -9999 -9999 -9999 -9999 -9999 -9999 -9999 -9999 -9999 -9999 -9999 -9999 -9999 -9999 -9999 -9999 -9999 -9999 -9999 -9999 -9999 -9999 -9999 -9999 -9999 -9999 -9999 -9999 -9999 -9999 -9999 -9999 -9999 -9999 2.27266E-3 1.32924E-3 1.26488E-3 1.38158E-3 2.14518E-3 6.42324E-3 6.13255E-3 4.3072E-3 2.37709E-3 3.14194E-3 3.02879E-3 1.45562E-3 1.04676E-3 1.05642E-3 2.74695E-3 2.36836E-3 9.26625E-4 3.41987E-4 4.27169E-4 6.65262E-4 1.03374E-3 1.35503E-3 1.70784E-3 7.90389E-4 4.73753E-4 5.09531E-4 6.90878E-4 5.0404E-4 2.21235E-4 1.3064E-4 9.3061E-5 1.18812E-4 2.78695E-4 -9999 -9999 -9999 -9999 -9999 -9999 -9999 -9999 -9999 -9999 -9999 -9999 -9999 -9999 -9999 -9999 -9999 -9999 -9999 -9999 -9999 -9999 -9999 -9999 -9999 -9999 -9999 -9999 -9999 -9999 -9999 -9999 -9999 -9999 -9999 -9999 -9999 -9999 -9999 -9999 -9999 -9999 -9999 -9999 -9999 -9999 -9999 -9999 -9999 -9999 -9999 -9999 -9999 -9999 -9999 -9999 -9999 -9999 -9999 -9999 -9999 -9999 -9999 -9999 -9999 -9999 -9999 -9999 -9999 -9999
-9999 -9999 -9999 -9999 -9999 -9999 -9999 -9999 -9999 -9999 -9999 -9999 -9999 -9999 -9999 -9999 -9999 -9999 -9999 -9999 -9999 -9999 -9999 -9999 -9999 -9999 -9999 -9999 -9999 -9999 -9999 -9999 -9999 -9999 -9999 -9999 -9999 -9999 -9999 -9999 -9999 -9999 -9999 -9999 -9999 -9999 -9999 -9999 -9999 -9999 -9999 -9999 -9999 -9999 -9999 -9999 -9999 -9999 -9999 -9999 -9999 -9999 -9999 -9999 -9999 -9999 -9999 -9999 2.06208E-3 2.18678E-3 1.98779E-3 2.573E-3 3.86001E-3 6.36322E-3 6.31016E-3 6.61128E-3 6.29141E-3 3.2521E-3 3.14116E-3 2.41472E-3 2.10735E-3 4.7869E-3 3.93191E-3 1.96894E-3 1.0441E-3 5.77972E-4 1.21662E-3 1.27659E-3 1.17873E-3 1.32415E-3 1.02487E-3 6.48879E-4 4.56004E-4 5.97453E-4 1.12184E-3 5.53549E-4 4.45935E-4 2.30218E-4 -9999 -9999 -9999 -9999 -9999 -9999 -9999 -9999 -9999 -9999 -9999 -9999 -9999 -9999 -9999 -9999 -9999 -9999 -9999 -9999 -9999 -9999 -9999 -9999 -9999 -9999 -9999 -9999 -9999 -9999 -9999 -9999 -9999 -9999 -9999 -9999 -9999 -9999 -9999 -9999 -9999 -9999 -9999 -9999 -9999 -9999 -9999 -9999 -9999 -9999 -9999 -9999 -9999 -9999 -9999 -9999 -9999 -9999 -9999 -9999 -9999 -9999 -9999 -9999 -9999 -9999 -9999 -9999 -9999 -9999 -9999 -9999
-9999 -9999 -9999 -9999 -9999 -9999 -9999 -9999 -9999 -9999 -9999 -9999 -9999 -9999 -9999 -9999 -9999 -9999 -9999 -9999 -9999 -9999 -9999 -9999 -9999 -9999 -9999 -9999 -9999 -9999 -9999 -9999 -9999 -9999 -9999 -9999 -9999 -9999 -9999 -9999 -9999 -9999 -9999 -9999 -9999 -9999 -9999 -9999 -9999 -9999 -9999 -9999 -9999 -9999 -9999 -9999 -9999 -9999 -9999 -9999 -9999 -9999 -9999 -9999 -9999 -9999 -9999 -9999 1.35582E-3 1.78381E-3 2.14624E-3 2.19897E-3 2.45065E-3 3.61816E-3 8.22143E-3 8.5842E-3 6.18039E-3 3.34801E-3 3.34029E-3 -9999 7.07204E-3 -9999 6.40733E-3 -9999 3.40985E-3 2.58318E-3 2.82755E-3 1.50011E-3 6.6409E-4 4.18363E-4 7.03499E-4 6.05867E-4 4.22377E-4 7.7672E-4 1.50914E-3 7.47749E-4 4.93171E-4 -9999 -9999 -9999 -9999 -9999 -9999 -9999 -9999 -9999 -9999 -9999 -9999 -9999 -9999 -9999 -9999 -9999 -9999 -9999 -9999 -9999 -9999 -9999 -9999 -9999 -9999 -9999 -9999 -9999 -9999 -9999 -9999 -9999 -9999 -9999 -9999 -9999 -9999 -9999 -9999 -9999 -9999 -9999 -9999 -9999 -9999 -9999 -9999 -9999 -9999 -9999 -9999 -9999 -9999 -9999 -9999 -9999 -9999 -9999 -9999 -9999 -9999 -9999 -9999 -9999 -9999 -9999 -9999 -9999 -9999 -9999 -9999 -9999
-9999 -9999 -9999 -9999 -9999 -9999 -9999 -9999 -9999 -9999 -9999 -9999 -9999 -9999 -9999 -9999 -9999 -9999 -9999 -9999 -9999 -9999 -9999 -9999 -9999 -9999 -9999 -9999 -9999 -9999 -9999 -9999 -9999 -9999 -9999 -9999 -9999 -9999 -9999 -9999 -9999 -9999 -9999 -9999 -9999 -9999 -9999 -9999 -9999 -9999 -9999 -9999 -9999 -9999 -9999 -9999 -9999 -9999 -9999 -9999 -9999 -9999 -9999 -9999 -9999 -9999 -9999 -9999 -9999 -9999 -9999 1.19783E-3 2.43708E-3 6.35626E-3 -9999 5.90489E-3 3.33235E-3 2.19142E-3 -9999 -9999 -9999 -9999 -9999 -9999 -9999 -9999 2.7709E-3 1.48007E-3 6.68265E-4 3.74608E-4 6.50431E-4 8.92075E-4 7.48536E-4 1.05122E-3 1.12919E-3 4.23756E-4 2.20487E-4 2.50395E-4 -9999 -9999 -9999 -9999 -9999 -9999 -9999 -9999 -9999 -9999 -9999 -9999 -9999 -9999 -9999 -9999 -9999 -9999 -9999 -9999 -9999 -9999 -9999 -9999 -9999 -9999 -9999 -9999 -9999 -9999 -9999 -9999 -9999 -9999 -9999 -9999 -9999 -9999 -9999 -9999 -9999 -9999 -9999 -9999 -9999 -9999 -9999 -9999 -9999 -9999 -9999 -9999 -9999 -9999 -9999 -9999 -9999 -9999 -9999 -9999 -9999 -9999 -9999 -9999 -9999 -9999 -9999 -9999 -9999 -9999 -9999 -9999
-9999 -9999 -9999 -9999 -9999 -9999 -9999 -9999 -9999 -9999 -9999 -9999 -9999 -9999 -9999 -9999 -9999 -9999 -9999 -9999 -9999 -9999 -9999 -9999 -9999 -9999 -9999 -9999 -9999 -9999 -9999 -9999 -9999 -9999 -9999 -9999 -9999 -9999 -9999 -9999 -9999 -9999 -9999 -9999 -9999 -9999 -9999 -9999 -9999 -9999 -9999 -9999 -9999 -9999 -9999 -9999 -9999 -9999 -9999 -9999 -9999 -9999 -9999 -9999 -9999 -9999 -9999 -9999 -9999 -9999 -9999 2.76057E-3 5.64323E-3 1.20495E-2 -9999 -9999 -9999 -9999 -9999 -9999 -9999 -9999 -9999 -9999 -9999 -9999 -9999 -9999 9.43315E-4 5.30836E-4 4.14316E-4 4.84462E-4 7.05849E-4 4.81675E-4 4.96193E-4 8.15585E-4 4.25358E-4 2.24518E-4 -9999 -9999 -9999 -9999 -9999 -9999 -9999 -9999 -9999 -9999 -9999 -9999 -9999 -9999 -9999 -9999 -9999 -9999 -9999 -9999 -9999 -9999 -9999 -9999 -9999 -9999 -9999 -9999 -9999 -9999 -9999 -9999 -9999 -9999 -9999 -9999 -9999 -9999 -9999 -9999 -9999 -9999 -9999 -9999 -9999 -9999 -9999 -9999 -9999 -9999 -9999 -9999 -9999 -9999 -9999 -9999 -9999 -9999 -9999 -9999 -9999 -9999 -9999 -9999 -9999 -9999 -9999 -9999 -9999 -9999 -9999 -9999
-9999 -9999 -9999 -9999 -9999 -9999 -9999 -9999 -9999 -9999 -9999 -9999 -9999 -9999 -9999 -9999 -9999 -9999 -9999 -9999 -9999 -9999 -9999 -9999 -9999 -9999 -9999 -9999 -9999 -9999 -9999 -9999 -9999 -9999 -9999 -9999 -9999 -9999 -9999 -9999 -9999 -9999 -9999 -9999 -9999 -9999 -9999 -9999 -9999 -9999 -9999 -9999 -9999 -9999 -9999 -9999 -9999 -9999 -9999 -9999 -9999 -9999 -9999 -9999 -9999 -9999 -9999 -9999 -9999 -9999 -9999 5.11409E-3 1.60434E-2 -9999 -9999 -9999 -9999 -9999 -9999 -9999 -9999 -9999 -9999 -9999 -9999 -9999 -9999 -9999 -9999 -9999 2.69853E-4 2.37957E-4 5.12005E-4 7.55912E-4 4.11981E-4 3.52389E-4 3.3139E-4 2.21916E-4 -9999 -9999 -9999 -9999 -9999 -9999 -9999 -9999 -9999 -9999 -9999 -9999 -9999 -9999 -9999 -9999 -9999 -9999 -9999 -9999 -9999 -9999 -9999 -9999 -9999 -9999 -9999 -9999 -9999 -9999 -9999 -9999 -9999 -9999 -9999 -9999 -9999 -9999 -9999 -9999 -9999 -9999 -9999 -9999 -9999 -9999 -9999 -9999 -9999 -9999 -9999 -9999 -9999 -9999 -9999 -9999 -9999 -9999 -9999 -9999 -9999 -9999 -9999 -9999 -9999 -9999 -9999 -9999 -9999 -9999 -9999 -9999
-9999 -9999 -9999 -9999 -9999 -9999 -9999 -9999 -9999 -9999 -9999 -9999 -9999 -9999 -9999 -9999 -9999 -9999 -9999 -9999 -9999 -9999 -9999 -9999 -9999 -9999 -9999 -9999 -9999 -9999 -9999 -9999 -9999 -9999 -9999 -9999 -9999 -9999 -9999 -9999 -9999 -9999 -9999 -9999 -9999 -9999 -9999 -9999 -9999 -9999 -9999 -9999 -9999 -9999 -9999 -9999 -9999 -9999 -9999 -9999 -9999 -9999 -9999 -9999 -9999 -9999 -9999 -9999 -9999 -9999 -9999 1.22971E-2 -9999 -9999 -9999 -9999 -9999 -9999 -9999 -9999 -9999 -9999 -9999 -9999 -9999 -9999 -9999 -9999 -9999 -9999 -9999 -9999 3.80253E-4 6.8389E-4 4.87457E-4 -9999 -9999 -9999 -9999 -9999 -9999 -9999 -9999 -9999 -9999 -9999 -9999 -9999 -9999 -9999 -9999 -9999 -9999 -9999 -9999 -9999 -9999 -9999 -9999 -9999 -9999 -9999 -9999 -9999 -9999 -9999 -9999 -9999 -9999 -9999 -9999 -9999 -9999 -9999 -9999 -9999 -9999 -9999 -9999 -9999 -9999 -9999 -9999 -9999 -9999 -9999 -9999 -9999 -9999 -9999 -9999 -9999 -9999 -9999 -9999 -9999 -9999 -9999 -9999 -9999 -9999 -9999 -9999 -9999 -9999 -9999 -9999 -9999 -9999 -9999
-9999 -9999 -9999 -9999 -9999 -9999 -9999 -9999 -9999 -9999 -9999 -9999 -9999 -9999 -9999 -9999 -9999 -9999 -9999 -9999 -9999 -9999 -9999 -9999 -9999 -9999 -9999 -9999 -9999 -9999 -9999 -9999 -9999 -9999 -9999 -9999 -9999 -9999 -9999 -9999 -9999 -9999 -9999 -9999 -9999 -9999 -9999 -9999 -9999 -9999 -9999 -9999 -9999 -9999 -9999 -9999 -9999 -9999 -9999 -9999 -9999 -9999 -9999 -9999 -9999 -9999 -9999 -9999 -9999 -9999 -9999 -9999 -9999 -9999 -9999 -9999 -9999 -9999 -9999 -9999 -9999 -9999 -9999 -9999 -9999 -9999 -9999 -9999 -9999 -9999 -9999 -9999 3.68215E-4 -9999 -9999 -9999 -9999 -9999 -9999 -9999 -9999 -9999 -9999 -9999 -9999 -9999 -9999 -9999 -9999 -9999 -9999 -9999 -9999 -9999 -9999 -9999 -9999 -9999 -9999 -9999 -9999 -9999 -9999 -9999 -9999 -9999 -9999 -9999 -9999 -9999 -9999 -9999 -9999 -9999 -9999 -9999 -9999 -9999 -9999 -9999 -9999 -9999 -9999 -9999 -9999 -9999 -9999 -9999 -9999 -9999 -9999 -9999 -9999 -9999 -9999 -9999 -9999 -9999 -9999 -9999 -9999 -9999 -9999 -9999 -9999 -9999 -9999 -9999 -9999 -9999
